# Supplementary material for: Transcriptional Regulation of Pine Male and Female Cone Initiation and Development: Key Players Identified Through Comparative Transcriptomics
Source: Front Genet. 2022 Mar 18;13:815093. doi: 10.3389/fgene.2022.815093 (PMC8971679; doi:10.3389/fgene.2022.815093)
Supplement: Supplementary file 2 [file DataSheet3.ZIP]

Archive with 94 entries (92 files):
- SUP_DEG/
- SUP_DEG/salmon.gene.counts.matrix.Bud_vs_FC_3.DESeq2.DE_results.P0.001_C2.DE.subset
- SUP_DEG/salmon.gene.counts.matrix.Bud_vs_FC_3_1.DESeq2.DE_results.P0.001_C2.DE.subset
- SUP_DEG/salmon.gene.counts.matrix.Bud_vs_FC_3_2.DESeq2.DE_results.P0.001_C2.DE.subset
- SUP_DEG/salmon.gene.counts.matrix.Bud_vs_FC_3_3.DESeq2.DE_results.P0.001_C2.DE.subset
- SUP_DEG/salmon.gene.counts.matrix.Bud_vs_MC_2_2.DESeq2.DE_results.P0.001_C2.DE.subset
- SUP_DEG/salmon.gene.counts.matrix.Bud_vs_MC_2_3.DESeq2.DE_results.P0.001_C2.DE.subset
- SUP_DEG/salmon.gene.counts.matrix.Bud_vs_MC_2_4.DESeq2.DE_results.P0.001_C2.DE.subset
- SUP_DEG/salmon.gene.counts.matrix.Bud_vs_Needles.DESeq2.DE_results.P0.001_C2.DE.subset
- SUP_DEG/salmon.gene.counts.matrix.FC_3_1_vs_FC_3_2.DESeq2.DE_results.P0.001_C2.DE.subset
- SUP_DEG/salmon.gene.counts.matrix.FC_3_1_vs_FC_3_3.DESeq2.DE_results.P0.001_C2.DE.subset
- SUP_DEG/salmon.gene.counts.matrix.FC_3_1_vs_MC_2_2.DESeq2.DE_results.P0.001_C2.DE.subset
- SUP_DEG/salmon.gene.counts.matrix.FC_3_1_vs_MC_2_3.DESeq2.DE_results.P0.001_C2.DE.subset
- SUP_DEG/salmon.gene.counts.matrix.FC_3_1_vs_MC_2_4.DESeq2.DE_results.P0.001_C2.DE.subset
- SUP_DEG/salmon.gene.counts.matrix.FC_3_1_vs_Needles.DESeq2.DE_results.P0.001_C2.DE.subset
- SUP_DEG/salmon.gene.counts.matrix.FC_3_2_vs_FC_3_3.DESeq2.DE_results.P0.001_C2.DE.subset
- SUP_DEG/salmon.gene.counts.matrix.FC_3_2_vs_MC_2_2.DESeq2.DE_results.P0.001_C2.DE.subset
- SUP_DEG/salmon.gene.counts.matrix.FC_3_2_vs_MC_2_3.DESeq2.DE_results.P0.001_C2.DE.subset
- SUP_DEG/salmon.gene.counts.matrix.FC_3_2_vs_MC_2_4.DESeq2.DE_results.P0.001_C2.DE.subset
- SUP_DEG/salmon.gene.counts.matrix.FC_3_2_vs_Needles.DESeq2.DE_results.P0.001_C2.DE.subset
- SUP_DEG/salmon.gene.counts.matrix.FC_3_3_vs_MC_2_2.DESeq2.DE_results.P0.001_C2.DE.subset
- SUP_DEG/salmon.gene.counts.matrix.FC_3_3_vs_MC_2_3.DESeq2.DE_results.P0.001_C2.DE.subset
- SUP_DEG/salmon.gene.counts.matrix.FC_3_3_vs_MC_2_4.DESeq2.DE_results.P0.001_C2.DE.subset
- SUP_DEG/salmon.gene.counts.matrix.FC_3_3_vs_Needles.DESeq2.DE_results.P0.001_C2.DE.subset
- SUP_DEG/salmon.gene.counts.matrix.FC_3_vs_FC_3_1.DESeq2.DE_results.P0.001_C2.DE.subset
- SUP_DEG/salmon.gene.counts.matrix.FC_3_vs_FC_3_2.DESeq2.DE_results.P0.001_C2.DE.subset
- SUP_DEG/salmon.gene.counts.matrix.FC_3_vs_FC_3_3.DESeq2.DE_results.P0.001_C2.DE.subset
- SUP_DEG/salmon.gene.counts.matrix.FC_3_vs_MC_2_2.DESeq2.DE_results.P0.001_C2.DE.subset
- SUP_DEG/salmon.gene.counts.matrix.FC_3_vs_MC_2_3.DESeq2.DE_results.P0.001_C2.DE.subset
- SUP_DEG/salmon.gene.counts.matrix.FC_3_vs_MC_2_4.DESeq2.DE_results.P0.001_C2.DE.subset
- SUP_DEG/salmon.gene.counts.matrix.FC_3_vs_Needles.DESeq2.DE_results.P0.001_C2.DE.subset
- SUP_DEG/salmon.gene.counts.matrix.MC_2_2_vs_MC_2_3.DESeq2.DE_results.P0.001_C2.DE.subset
- SUP_DEG/salmon.gene.counts.matrix.MC_2_2_vs_MC_2_4.DESeq2.DE_results.P0.001_C2.DE.subset
- SUP_DEG/salmon.gene.counts.matrix.MC_2_2_vs_Needles.DESeq2.DE_results.P0.001_C2.DE.subset
- SUP_DEG/salmon.gene.counts.matrix.MC_2_3_vs_MC_2_4.DESeq2.DE_results.P0.001_C2.DE.subset
- SUP_DEG/salmon.gene.counts.matrix.MC_2_4_vs_Needles.DESeq2.DE_results.P0.001_C2.DE.subset
- SUP_GSEA/
- SUP_GSEA/salmon.gene.counts.matrix.Bud_vs_FC_3.DESeq2.DE_results.P0.001_C2.DE.subset.GOseq.depleted
- SUP_GSEA/salmon.gene.counts.matrix.Bud_vs_FC_3.DESeq2.DE_results.P0.001_C2.DE.subset.GOseq.enriched
- SUP_GSEA/salmon.gene.counts.matrix.Bud_vs_FC_3_1.DESeq2.DE_results.P0.001_C2.DE.subset.GOseq.depleted
- SUP_GSEA/salmon.gene.counts.matrix.Bud_vs_FC_3_1.DESeq2.DE_results.P0.001_C2.DE.subset.GOseq.enriched
- SUP_GSEA/salmon.gene.counts.matrix.Bud_vs_FC_3_2.DESeq2.DE_results.P0.001_C2.DE.subset.GOseq.depleted
- SUP_GSEA/salmon.gene.counts.matrix.Bud_vs_FC_3_2.DESeq2.DE_results.P0.001_C2.DE.subset.GOseq.enriched
- SUP_GSEA/salmon.gene.counts.matrix.Bud_vs_FC_3_3.DESeq2.DE_results.P0.001_C2.DE.subset.GOseq.depleted
- SUP_GSEA/salmon.gene.counts.matrix.Bud_vs_FC_3_3.DESeq2.DE_results.P0.001_C2.DE.subset.GOseq.enriched
- SUP_GSEA/salmon.gene.counts.matrix.Bud_vs_MC_2_2.DESeq2.DE_results.P0.001_C2.DE.subset.GOseq.depleted
- SUP_GSEA/salmon.gene.counts.matrix.Bud_vs_MC_2_2.DESeq2.DE_results.P0.001_C2.DE.subset.GOseq.enriched
- SUP_GSEA/salmon.gene.counts.matrix.Bud_vs_MC_2_3.DESeq2.DE_results.P0.001_C2.DE.subset.GOseq.depleted
- SUP_GSEA/salmon.gene.counts.matrix.Bud_vs_MC_2_3.DESeq2.DE_results.P0.001_C2.DE.subset.GOseq.enriched
- SUP_GSEA/salmon.gene.counts.matrix.Bud_vs_MC_2_4.DESeq2.DE_results.P0.001_C2.DE.subset.GOseq.depleted
- SUP_GSEA/salmon.gene.counts.matrix.Bud_vs_MC_2_4.DESeq2.DE_results.P0.001_C2.DE.subset.GOseq.enriched
- SUP_GSEA/salmon.gene.counts.matrix.Bud_vs_Needles.DESeq2.DE_results.P0.001_C2.DE.subset.GOseq.depleted
- SUP_GSEA/salmon.gene.counts.matrix.Bud_vs_Needles.DESeq2.DE_results.P0.001_C2.DE.subset.GOseq.enriched
- SUP_GSEA/salmon.gene.counts.matrix.FC_3_1_vs_FC_3_2.DESeq2.DE_results.P0.001_C2.DE.subset.GOseq.depleted
- SUP_GSEA/salmon.gene.counts.matrix.FC_3_1_vs_FC_3_2.DESeq2.DE_results.P0.001_C2.DE.subset.GOseq.enriched
- SUP_GSEA/salmon.gene.counts.matrix.FC_3_1_vs_FC_3_3.DESeq2.DE_results.P0.001_C2.DE.subset.GOseq.depleted
- SUP_GSEA/salmon.gene.counts.matrix.FC_3_1_vs_FC_3_3.DESeq2.DE_results.P0.001_C2.DE.subset.GOseq.enriched
- SUP_GSEA/salmon.gene.counts.matrix.FC_3_1_vs_MC_2_2.DESeq2.DE_results.P0.001_C2.DE.subset.GOseq.depleted
- SUP_GSEA/salmon.gene.counts.matrix.FC_3_1_vs_MC_2_2.DESeq2.DE_results.P0.001_C2.DE.subset.GOseq.enriched
- SUP_GSEA/salmon.gene.counts.matrix.FC_3_1_vs_MC_2_3.DESeq2.DE_results.P0.001_C2.DE.subset.GOseq.depleted
- SUP_GSEA/salmon.gene.counts.matrix.FC_3_1_vs_MC_2_3.DESeq2.DE_results.P0.001_C2.DE.subset.GOseq.enriched
- SUP_GSEA/salmon.gene.counts.matrix.FC_3_1_vs_MC_2_4.DESeq2.DE_results.P0.001_C2.DE.subset.GOseq.depleted
- SUP_GSEA/salmon.gene.counts.matrix.FC_3_1_vs_MC_2_4.DESeq2.DE_results.P0.001_C2.DE.subset.GOseq.enriched
- SUP_GSEA/salmon.gene.counts.matrix.FC_3_1_vs_Needles.DESeq2.DE_results.P0.001_C2.DE.subset.GOseq.depleted
- SUP_GSEA/salmon.gene.counts.matrix.FC_3_1_vs_Needles.DESeq2.DE_results.P0.001_C2.DE.subset.GOseq.enriched
- SUP_GSEA/salmon.gene.counts.matrix.FC_3_2_vs_FC_3_3.DESeq2.DE_results.P0.001_C2.DE.subset.GOseq.depleted
- SUP_GSEA/salmon.gene.counts.matrix.FC_3_2_vs_FC_3_3.DESeq2.DE_results.P0.001_C2.DE.subset.GOseq.enriched
- SUP_GSEA/salmon.gene.counts.matrix.FC_3_2_vs_MC_2_2.DESeq2.DE_results.P0.001_C2.DE.subset.GOseq.depleted
- SUP_GSEA/salmon.gene.counts.matrix.FC_3_2_vs_MC_2_2.DESeq2.DE_results.P0.001_C2.DE.subset.GOseq.enriched
- SUP_GSEA/salmon.gene.counts.matrix.FC_3_2_vs_MC_2_3.DESeq2.DE_results.P0.001_C2.DE.subset.GOseq.depleted
- SUP_GSEA/salmon.gene.counts.matrix.FC_3_2_vs_MC_2_3.DESeq2.DE_results.P0.001_C2.DE.subset.GOseq.enriched
- SUP_GSEA/salmon.gene.counts.matrix.FC_3_2_vs_MC_2_4.DESeq2.DE_results.P0.001_C2.DE.subset.GOseq.depleted
- SUP_GSEA/salmon.gene.counts.matrix.FC_3_2_vs_MC_2_4.DESeq2.DE_results.P0.001_C2.DE.subset.GOseq.enriched
- SUP_GSEA/salmon.gene.counts.matrix.FC_3_2_vs_Needles.DESeq2.DE_results.P0.001_C2.DE.subset.GOseq.depleted
- SUP_GSEA/salmon.gene.counts.matrix.FC_3_2_vs_Needles.DESeq2.DE_results.P0.001_C2.DE.subset.GOseq.enriched
- SUP_GSEA/salmon.gene.counts.matrix.FC_3_3_vs_MC_2_2.DESeq2.DE_results.P0.001_C2.DE.subset.GOseq.depleted
- SUP_GSEA/salmon.gene.counts.matrix.FC_3_3_vs_MC_2_2.DESeq2.DE_results.P0.001_C2.DE.subset.GOseq.enriched
- SUP_GSEA/salmon.gene.counts.matrix.FC_3_3_vs_MC_2_3.DESeq2.DE_results.P0.001_C2.DE.subset.GOseq.depleted
- SUP_GSEA/salmon.gene.counts.matrix.FC_3_3_vs_MC_2_3.DESeq2.DE_results.P0.001_C2.DE.subset.GOseq.enriched
- SUP_GSEA/salmon.gene.counts.matrix.FC_3_3_vs_MC_2_4.DESeq2.DE_results.P0.001_C2.DE.subset.GOseq.depleted
- SUP_GSEA/salmon.gene.counts.matrix.FC_3_3_vs_MC_2_4.DESeq2.DE_results.P0.001_C2.DE.subset.GOseq.enriched
- SUP_GSEA/salmon.gene.counts.matrix.FC_3_3_vs_Needles.DESeq2.DE_results.P0.001_C2.DE.subset.GOseq.depleted
- SUP_GSEA/salmon.gene.counts.matrix.FC_3_3_vs_Needles.DESeq2.DE_results.P0.001_C2.DE.subset.GOseq.enriched
- SUP_GSEA/salmon.gene.counts.matrix.FC_3_vs_FC_3_1.DESeq2.DE_results.P0.001_C2.DE.subset.GOseq.depleted
- SUP_GSEA/salmon.gene.counts.matrix.FC_3_vs_FC_3_1.DESeq2.DE_results.P0.001_C2.DE.subset.GOseq.enriched
- SUP_GSEA/salmon.gene.counts.matrix.FC_3_vs_FC_3_2.DESeq2.DE_results.P0.001_C2.DE.subset.GOseq.depleted
- SUP_GSEA/salmon.gene.counts.matrix.FC_3_vs_FC_3_2.DESeq2.DE_results.P0.001_C2.DE.subset.GOseq.enriched
- SUP_GSEA/salmon.gene.counts.matrix.FC_3_vs_FC_3_3.DESeq2.DE_results.P0.001_C2.DE.subset.GOseq.depleted
- SUP_GSEA/salmon.gene.counts.matrix.FC_3_vs_FC_3_3.DESeq2.DE_results.P0.001_C2.DE.subset.GOseq.enriched
- SUP_GSEA/salmon.gene.counts.matrix.FC_3_vs_MC_2_2.DESeq2.DE_results.P0.001_C2.DE.subset.GOseq.depleted
- SUP_GSEA/salmon.gene.counts.matrix.FC_3_vs_MC_2_2.DESeq2.DE_results.P0.001_C2.DE.subset.GOseq.enriched
- SUP_GSEA/salmon.gene.counts.matrix.FC_3_vs_MC_2_3.DESeq2.DE_results.P0.001_C2.DE.subset.GOseq.depleted
- SUP_GSEA/salmon.gene.counts.matrix.FC_3_vs_MC_2_3.DESeq2.DE_results.P0.001_C2.DE.subset.GOseq.enriched
- SUP_GSEA/salmon.gene.counts.matrix.FC_3_vs_MC_2_4.DESeq2.DE_results.P0.001_C2.DE.subset.GOseq.depleted
