# Supplementary material for: Transcriptional Regulation of Pine Male and Female Cone Initiation and Development: Key Players Identified Through Comparative Transcriptomics
Source: Front Genet. 2022 Mar 18;13:815093. doi: 10.3389/fgene.2022.815093 (PMC8971679; doi:10.3389/fgene.2022.815093)
Supplement: Supplementary file 2 [file DataSheet3.ZIP › SUP_DEG/salmon.gene.counts.matrix.Bud_vs_FC_3.DESeq2.DE_results.P0.001_C2.DE.subset]

sampleA	sampleB	baseMeanA	baseMeanB	baseMean	log2FoldChange	lfcSE	stat	pvalue	padj	Bud_Rep1	Bud_Rep2	Bud_Rep3	FC_3_1_Rep1	FC_3_1_Rep2	FC_3_1_Rep3	FC_3_2_Rep1	FC_3_2_Rep2	FC_3_2_Rep3	FC_3_3_Rep1	FC_3_3_Rep2	FC_3_3_Rep3	FC_3_Rep1	FC_3_Rep2	FC_3_Rep3	MC_2_2_Rep1	MC_2_2_Rep2	MC_2_2_Rep3	MC_2_3_Rep1	MC_2_3_Rep2	MC_2_3_Rep3	MC_2_4_Rep1	MC_2_4_Rep2	MC_2_4_Rep3	Needles_Rep1	Needles_Rep2	Needles_Rep3
Pdensi_DN36065_c0_g1d239323	Bud	FC_3	117.140831246151	9749.82570949743	4933.48327037179	-6.37890740897879	0.27607134550783	-23.1060105033533	4.02865184140101e-118	2.4637623201272e-113	2.613	3.211	2.430	107.682	239.527	326.364	86.771	77.115	53.948	18.466	36.877	25.439	133.525	256.536	219.147	40.453	100.462	52.405	228.352	130.271	107.834	135.109	17.011	2.409	0.105	0.190	0.000
Pdensi_GG_142117_c0_g1	Bud	FC_3	32.3093150741276	4264.70040404067	2148.5048595574	-7.04465914207994	0.331148249043866	-21.273430140187	2.00099892276523e-100	6.11865450603154e-96	0.504	0.831	0.936	60.489	130.748	175.654	47.101	54.167	40.187	20.558	25.796	28.208	60.753	112.613	93.222	17.570	43.753	27.416	70.527	68.978	65.386	82.480	5.642	0.273	0.104	0.000	0.000
Pdensi_DN10090_c0_g1d4523	Bud	FC_3	31.720210347228	3102.82240146452	1567.27130590587	-6.6119965999612	0.380198053513987	-17.390927015143	9.66581675129542e-68	1.97040896414074e-63	0.416	0.910	0.913	9.634	46.836	49.955	10.521	10.416	0.874	0.966	1.214	0.821	76.190	72.743	43.945	0.657	2.145	0.155	2.255	0.778	0.853	0.721	0.779	0.118	0.000	0.000	0.000
Pdensi_GG_143600_c0_g1	Bud	FC_3	25.1517519240416	1642.13262662106	833.64218927255	-6.02800257912354	0.356615000973541	-16.9033903864599	4.24765615283558e-64	6.49424149207032e-60	0.369	0.853	0.554	22.276	57.402	46.243	20.910	23.577	18.066	11.479	13.955	12.395	26.247	45.486	31.314	8.883	15.272	12.619	37.453	59.476	37.145	207.919	3.130	0.118	0.036	0.000	0.014
Pdensi_DN20784_c0_g1	Bud	FC_3	157.197123699522	8673.64243247213	4415.41977808583	-5.7858453850712	0.349349084530679	-16.5617877397446	1.31624312382615e-61	1.60992328961424e-57	2.498	5.066	3.558	83.994	249.841	291.579	71.110	76.877	53.721	25.933	46.144	34.475	115.487	215.713	208.615	30.125	49.163	31.587	73.179	77.364	73.109	111.040	8.567	0.630	0.054	0.039	0.000
Pdensi_DN3472_c0_g1d1288	Bud	FC_3	83.5472039673923	2159.78715859301	1121.6671812802	-4.69217055700774	0.287692917564246	-16.3096491798757	8.42753646771128e-60	8.58990700365585e-56	2.427	1.871	1.587	38.459	65.996	84.942	35.270	32.515	30.343	16.806	21.818	18.612	32.945	52.420	48.887	12.206	13.309	9.216	25.720	57.695	43.531	172.255	213.017	99.940	7.306	6.964	6.366
Pdensi_DN24079_c0_g5	Bud	FC_3	42.4044594512069	3515.6424146232	1779.0234370372	-6.37285711419638	0.397295078351016	-16.040614297683	6.64933720566363e-58	5.80924094499379e-54	0.739	1.356	0.918	26.099	65.111	159.317	24.282	16.185	10.488	6.285	6.476	6.841	49.847	64.817	100.368	12.648	12.360	7.850	15.010	4.965	10.197	20.645	1.546	1.249	0.000	0.000	0.000
Pdensi_DN3229_c0_g1d99476	Bud	FC_3	35.7040428985091	1892.45685609507	964.080449496792	-5.72832715602256	0.360454001915183	-15.8919782429561	7.20184438580309e-57	5.50544994072717e-53	1.221	0.660	0.610	29.409	61.002	105.363	25.549	19.595	17.677	6.704	8.365	7.531	29.372	51.230	37.931	7.764	11.921	5.553	6.901	10.278	8.016	10.537	0.374	0.000	0.000	0.000	0.000
Pdensi_GG_125970_c0_g1	Bud	FC_3	114.033405406617	3166.99586760756	1640.51463650709	-4.79583119362463	0.309610876325325	-15.4898666692361	4.06131855012814e-54	2.75971108057374e-50	3.176	2.115	2.722	22.765	54.694	75.732	12.705	19.071	26.316	7.650	14.839	21.934	44.572	77.108	75.175	20.575	30.896	28.052	49.240	61.668	46.259	16.337	83.281	65.054	0.747	0.245	0.553
Pdensi_DN14675_c0_g1d108192	Bud	FC_3	182.217494367009	4396.52229048415	2289.36989242558	-4.59284215482282	0.29850592346853	-15.3861005552441	2.02897027334852e-53	1.24083706036902e-49	3.175	4.620	5.048	82.442	175.497	154.444	71.741	74.830	65.128	29.835	65.461	46.212	64.976	128.379	83.552	26.626	73.846	57.488	180.023	284.363	205.023	356.071	27.439	1.757	1.920	0.517	1.936
Pdensi_DN26169_c0_g1d228600	Bud	FC_3	214.897946829016	6788.37750956261	3501.63772819581	-4.98130472088631	0.325887320739869	-15.2853590915325	9.57338315028362e-53	5.32245290853405e-49	5.262	5.348	4.523	66.458	157.933	268.989	77.989	75.168	58.899	38.369	36.644	38.545	83.355	156.954	180.046	10.094	31.486	8.052	16.376	24.578	17.915	1463.366	1141.356	1099.346	2.052	2.145	2.269
Pdensi_DN38664_c1_g5	Bud	FC_3	127.30476876399	5557.0735825875	2842.18917567575	-5.44782549790388	0.356871789751868	-15.2654977343312	1.29833361764214e-52	6.6167408933769e-49	2.182	3.822	2.980	58.234	160.782	221.373	45.340	51.270	36.639	20.869	27.060	25.915	70.942	125.735	147.030	18.950	28.457	17.382	48.225	55.606	49.226	45.118	3.775	0.160	0.038	0.007	0.036
Pdensi_DN91211_c0_g1	Bud	FC_3	30.236285271441	977.68157749349	503.958931382466	-5.01379530970738	0.331195148082695	-15.1384926341237	9.02588259554429e-52	4.24605289240851e-48	0.683	0.925	0.513	9.296	23.225	26.415	7.959	8.061	6.894	1.007	4.098	2.614	16.140	21.477	22.799	9.627	15.914	8.751	7.924	6.724	7.350	5.198	0.834	0.000	0.000	0.000	0.000
Pdensi_DN17035_c0_g1d11459	Bud	FC_3	11.3294798250565	888.930410013483	450.12994491927	-6.29439062918666	0.427610102867119	-14.7199296438107	4.80159621743856e-49	2.09747441624052e-45	0.303	0.271	0.232	10.165	24.303	31.821	8.033	7.780	5.367	2.674	2.595	2.853	11.381	25.978	18.601	4.790	7.633	1.952	2.811	2.011	0.694	1.899	4.014	7.980	0.121	0.000	0.070
Pdensi_GG_32371_c0_g1	Bud	FC_3	36.8075586160899	2768.99745243227	1402.90250552418	-6.23304977268592	0.429147176963815	-14.5242707100727	8.50425592773123e-48	3.46724183677554e-44	0.615	1.040	0.962	25.327	59.956	109.050	19.263	20.734	22.411	11.196	15.735	18.375	32.341	57.085	80.846	10.062	17.779	19.040	40.769	29.448	41.631	18.331	4.793	0.178	0.068	0.246	0.000
Pdensi_DN24647_c0_g2	Bud	FC_3	17.2511072118092	1243.33223197695	630.291669594377	-6.17083835773619	0.433495190399851	-14.2350791759518	5.55000372928853e-46	2.12135017542731e-42	0.320	0.521	0.372	13.127	37.488	48.822	10.723	11.167	7.159	1.811	5.846	2.507	14.364	33.055	30.284	4.477	8.907	4.247	6.189	5.778	4.943	4.445	0.662	0.000	0.017	0.000	0.000
Pdensi_DN11970_c0_g1d5850	Bud	FC_3	30.3453366290846	1974.58130758587	1002.46332210748	-6.02436873636027	0.424907435219505	-14.1780732390529	1.25238098843846e-45	4.50533010170251e-42	0.367	0.766	0.996	15.798	59.381	93.787	10.993	17.202	16.182	4.317	11.105	7.877	26.409	52.066	44.906	6.617	12.160	5.497	7.451	7.317	13.662	2.396	0.685	0.157	0.240	2.659	1.778
Pdensi_DN23606_c1_g2d549348	Bud	FC_3	165.687201369546	4304.82984924513	2235.25852530734	-4.69933886674504	0.332217490239916	-14.1453686359238	1.99468647906309e-45	6.77705812853236e-42	3.614	4.919	3.184	44.593	136.439	183.409	42.097	47.905	32.598	23.071	26.987	24.977	53.475	115.934	99.960	15.564	29.280	18.870	41.027	31.976	40.282	9.001	5.902	3.213	0.828	0.298	0.618
Pdensi_DN13804_c0_g1d52234	Bud	FC_3	266.060563422188	2758.73809047259	1512.39932694739	-3.37411487932474	0.243902888727324	-13.8338454986357	1.5927308717931e-43	5.12658153659888e-40	6.071	7.020	5.654	35.904	80.150	72.326	30.734	32.434	32.030	21.801	21.063	21.860	41.700	64.914	64.524	16.450	27.663	22.887	54.979	81.806	59.587	102.138	24.133	4.065	17.009	10.736	14.106
Pdensi_DN12214_c0_g1d6117	Bud	FC_3	11.6267506826565	746.97245910454	379.299604893598	-6.00648698868831	0.435391957584016	-13.7955855271609	2.70943984112974e-43	8.28492514620653e-40	0.180	0.291	0.359	16.768	33.215	26.061	11.522	10.455	8.866	4.165	5.119	4.795	10.215	19.379	17.041	5.082	9.542	4.379	8.498	17.655	15.856	13.862	4.422	1.826	0.762	0.556	1.028
Pdensi_DN13671_c0_g1	Bud	FC_3	31.8994065189222	1242.97374380921	637.436575164067	-5.28299467442397	0.384152022507504	-13.7523541850434	4.92988419352617e-43	1.43567617971089e-39	0.679	1.092	0.499	15.407	35.345	41.197	13.788	13.945	8.751	4.664	8.563	6.636	18.478	28.525	29.959	5.765	9.889	10.941	71.055	18.977	51.342	26.540	83.833	12.645	0.952	3.117	1.510
Pdensi_DN18688_c1_g5	Bud	FC_3	21.2257810585614	723.175640222546	372.200710640554	-5.0906191044565	0.377045560365095	-13.501336813321	1.53564160621982e-41	4.26880445772634e-38	0.344	0.621	0.543	1.269	13.516	18.190	0.358	2.271	2.730	0.856	1.949	4.714	10.849	20.107	14.402	3.849	6.062	7.012	6.473	26.315	5.980	0.654	3.715	0.159	0.024	0.000	0.056
Pdensi_DN15728_c0_g1d9744	Bud	FC_3	15.0994878306843	1566.11663386369	790.608060847185	-6.69884159634284	0.502518715067113	-13.3305315712435	1.53797875812907e-40	4.08941864922355e-37	0.282	0.165	0.611	16.569	22.329	62.903	6.975	6.875	8.869	3.315	2.936	5.452	22.161	40.079	35.420	5.417	5.954	1.539	1.746	1.010	0.658	0.806	0.941	0.000	0.000	0.000	0.000
Pdensi_GG_94332_c0_g1	Bud	FC_3	7.64625413835439	747.248019686522	377.447136912438	-6.61052268515384	0.501003141507697	-13.1945733219565	9.42872106675528e-40	2.40259527316036e-36	0.286	0.137	0.104	7.936	16.469	23.127	12.194	10.085	6.022	5.938	7.388	5.605	10.729	17.578	18.042	0.828	3.046	1.514	3.815	4.726	1.661	734.030	48.248	19.136	0.000	0.000	0.000
Pdensi_DN23745_c0_g4	Bud	FC_3	130.165611060884	5055.59942582117	2592.88251844103	-5.27937423227614	0.405406059014393	-13.0224354443817	9.12145073312835e-39	2.23132576414079e-35	1.444	4.148	3.608	52.330	147.555	186.313	30.318	36.358	15.087	15.985	11.797	10.909	82.215	114.382	116.357	16.354	14.337	3.712	3.223	2.480	3.146	0.885	1.468	0.000	0.100	0.058	0.015
Pdensi_DN19717_c0_g2d287888	Bud	FC_3	261.103315870828	7872.02573624575	4066.56452605829	-4.91420901046097	0.377906649987197	-13.0037643175304	1.16466249080676e-38	2.73946535722224e-35	3.812	5.099	9.374	139.625	302.767	225.410	131.548	123.658	79.549	68.002	59.865	60.325	161.319	207.492	123.897	40.674	38.581	9.765	13.453	9.997	6.837	19.825	8.946	0.000	0.310	0.000	0.000
Pdensi_DN18385_c0_g1d115059	Bud	FC_3	111.451574036623	3505.84442698572	1808.64800051117	-4.97540551669337	0.384319327298653	-12.9460195292936	2.47456065138122e-38	5.60497152577297e-35	1.484	2.786	3.572	25.116	121.824	119.758	21.195	31.043	19.380	7.142	15.927	10.716	50.918	84.277	82.553	12.757	15.795	10.935	19.280	15.825	26.438	7.349	1.166	0.201	0.019	0.000	0.000
Pdensi_GG_50969_c0_g1	Bud	FC_3	364.894736978693	14219.0920291562	7291.99338306747	-5.2842360020654	0.418213995529506	-12.6352442973004	1.34974292855244e-36	2.94803137637689e-33	4.409	9.554	11.721	142.465	386.380	456.115	114.391	113.910	95.745	50.046	62.249	66.844	185.579	352.477	346.614	82.712	189.714	190.813	253.617	199.870	234.002	85.752	8.420	0.385	0.000	0.430	0.000
Pdensi_DN51830_c0_g1d161721	Bud	FC_3	19.0575224816436	924.186804023952	471.622163252798	-5.60115300293803	0.445502235269499	-12.5726709307075	2.98467295996533e-36	6.29416067378068e-33	0.345	0.280	0.689	9.504	19.518	16.561	6.317	5.863	9.259	0.913	3.928	3.362	15.101	18.626	23.094	5.894	7.696	4.786	3.850	0.401	4.819	0.787	0.212	0.000	3.791	3.780	4.465
Pdensi_GG_32315_c0_g1	Bud	FC_3	46.6924073091197	2901.55403119994	1474.12321925453	-5.95742821071417	0.474860570136685	-12.5456367307974	4.20024534259659e-36	8.56234013906124e-33	1.019	1.272	0.991	24.633	100.923	116.355	36.474	57.242	31.827	21.963	22.831	25.603	23.499	82.533	76.072	2.783	15.779	3.963	7.265	9.082	8.981	272.336	763.399	733.190	0.097	0.000	0.000
Pdensi_DN19600_c0_g1d485629	Bud	FC_3	87.4286942337945	6532.26955084239	3309.84912253809	-6.22321129408761	0.499427892436749	-12.4606802870461	1.22322679085947e-35	2.41315024586458e-32	2.297	2.258	1.593	43.058	131.143	318.511	67.851	67.195	56.153	23.163	19.753	21.292	57.747	120.735	220.594	3.851	21.733	5.966	17.596	32.576	18.033	2171.696	2163.744	3873.470	1.815	1.619	1.848
Pdensi_GG_94331_c0_g1	Bud	FC_3	22.8616394666317	806.003394138546	414.432516802589	-5.13791802907661	0.413879224024519	-12.4140515658554	2.19269823564734e-35	4.19052041560152e-32	0.387	0.839	0.388	13.172	12.254	22.956	13.210	6.499	3.697	7.315	4.863	6.359	16.193	14.286	18.810	2.081	6.209	1.410	15.036	10.717	1.113	831.271	33.779	23.315	0.000	0.000	0.000
Pdensi_DN42199_c0_g1d320373	Bud	FC_3	36.7392086629378	846.362445012478	441.550826837708	-4.52594599788819	0.368488758041088	-12.2824533968103	1.12533086321947e-34	2.08547679609242e-31	0.716	1.164	0.719	20.770	13.510	25.882	35.123	8.645	26.927	25.817	13.504	31.003	14.219	25.846	13.465	5.457	3.833	4.354	51.657	5.377	37.601	16.268	219.054	119.465	2.626	0.000	0.000
Pdensi_DN19707_c0_g3	Bud	FC_3	16.4442837879541	426.576433599024	221.510358693489	-4.69813014318587	0.383974645755857	-12.235521785397	2.00810230758061e-34	3.61198543301176e-31	0.515	0.294	0.329	2.426	14.195	12.444	1.785	3.488	2.819	0.839	1.525	2.355	7.058	10.824	8.724	1.843	1.796	1.453	1.345	1.113	2.904	0.119	0.042	0.023	0.000	0.000	0.027
Pdensi_DN18379_c0_g2d353949	Bud	FC_3	88.9636178177173	3239.60508656195	1664.28435218983	-5.18614763703584	0.429593441391407	-12.07222256522	1.48080080786022e-33	2.58742440587143e-30	1.389	3.127	1.787	32.417	91.412	136.677	26.177	30.221	19.572	10.806	19.078	12.298	39.149	73.242	87.932	10.609	15.123	10.335	26.756	26.994	28.552	32.696	17.670	4.437	0.000	0.000	0.018
Pdensi_DN20250_c0_g5	Bud	FC_3	17.795538485006	1042.83439355628	530.314966020641	-5.87196755743827	0.491137789103978	-11.955845564543	6.05144632061666e-33	1.02800625328787e-29	0.166	0.676	0.439	12.699	41.475	34.450	10.709	13.428	8.285	3.850	7.073	4.845	15.835	26.198	22.936	5.020	6.974	5.094	10.933	16.049	17.221	19.678	0.569	0.090	0.000	0.000	0.026
Pdensi_DN23058_c0_g1d128325	Bud	FC_3	55.6668165180334	888.235587282702	471.951201900367	-3.9962950872313	0.338824628701478	-11.7945826504609	4.16259103876902e-32	6.88020047478266e-29	1.085	1.028	1.792	21.552	25.322	39.161	22.702	10.955	31.219	17.243	9.092	21.304	17.597	17.472	19.525	11.962	9.437	20.616	54.820	29.386	51.947	105.641	119.254	101.354	5.375	4.567	2.866
Pdensi_DN20685_c1_g1	Bud	FC_3	2.25363343511217	695.837186393939	349.045409914526	-8.26490740837541	0.707354112158508	-11.6842572430304	1.53414797034548e-31	2.46900929669601e-28	0.014	0.107	0.043	2.016	11.816	18.774	4.111	2.420	1.595	0.159	0.878	0.924	8.123	16.455	18.559	0.530	3.402	0.650	0.375	0.558	1.365	0.529	14.953	11.772	0.000	0.000	0.000
Pdensi_DN19811_c0_g1d15904	Bud	FC_3	7.59396481712082	1893.82189833471	950.707931575916	-7.95929400822046	0.682356514525694	-11.6644215139544	1.93715270080999e-31	3.03765411719835e-28	0.049	0.383	0.110	13.358	36.134	110.782	22.827	12.989	3.373	1.290	4.674	0.596	20.984	42.353	53.677	1.193	1.961	0.263	0.394	0.200	0.053	11.892	773.046	1040.063	0.000	0.028	0.000
Pdensi_DN20739_c0_g1	Bud	FC_3	509.121532424691	10323.3487620246	5416.23514722467	-4.34173470762523	0.376500116922284	-11.5318283115472	9.11863541158049e-31	1.39414816807654e-27	14.127	11.089	10.554	44.913	154.597	429.969	43.103	52.364	33.797	19.345	16.437	23.679	123.546	204.963	305.053	10.496	47.875	36.128	296.593	105.471	117.416	537.110	526.775	581.965	9.095	7.608	5.220
Pdensi_DN22715_c1_g2	Bud	FC_3	6.53076479478206	349.164678885842	177.847721840312	-5.74256233387597	0.49815645755451	-11.5276280108195	9.57454016026243e-31	1.42814775131953e-27	0.245	0.089	0.135	2.744	3.446	3.778	1.621	1.693	4.668	2.300	2.758	4.245	5.982	8.479	7.257	3.336	7.787	3.804	13.148	8.833	7.333	2.967	0.076	0.343	0.138	0.858	1.948
Pdensi_DN37395_c2_g2	Bud	FC_3	167.985180027469	1557.61269877399	862.798939400729	-3.21292922314731	0.280465398246586	-11.4557062769023	2.20161300477483e-30	3.20575821238118e-27	2.928	5.186	3.742	35.657	56.254	53.098	29.934	34.247	25.133	21.204	25.521	23.429	26.090	39.612	31.467	14.126	25.340	13.712	57.072	55.606	46.543	26.424	17.093	5.682	0.933	0.370	0.311
Pdensi_DN21936_c1_g2	Bud	FC_3	348.610004081471	4320.44173513279	2334.52586960713	-3.63147387315312	0.319996800743473	-11.3484693119301	7.54723478321959e-30	1.07339230326181e-26	4.763	10.002	9.826	64.500	149.604	106.728	63.631	51.416	32.936	31.790	28.283	23.572	88.593	98.574	80.680	25.199	22.565	16.851	77.111	89.345	62.872	167.935	32.962	11.512	2.189	2.702	2.729
Pdensi_DN18087_c0_g1d216724	Bud	FC_3	17.5623951983642	586.829135746467	302.195765472416	-5.06260148481875	0.451037168518467	-11.2243554149828	3.09636046842539e-29	4.30365956379598e-26	0.356	0.444	0.437	6.291	17.238	21.831	4.990	5.999	4.753	2.855	3.610	3.278	6.743	14.957	14.867	2.567	3.502	2.404	11.328	11.121	9.376	19.949	0.364	0.151	2.052	0.964	1.194
Pdensi_DN12202_c0_g1d389479	Bud	FC_3	49.8655018656923	1010.30440001486	530.084950940279	-4.34058841936937	0.388098882814234	-11.1842332240029	4.8709757760103e-29	6.61976432350414e-26	0.800	1.320	1.385	9.598	20.066	29.911	7.296	6.129	6.008	2.069	5.064	3.184	13.663	22.767	26.051	6.481	11.320	7.036	13.634	12.985	8.095	18.378	2.191	0.671	0.989	0.512	0.228
Pdensi_DN27669_c0_g1d24957	Bud	FC_3	196.104665455452	2550.61174542967	1373.35820544256	-3.70125429498235	0.332126880590878	-11.1440973654332	7.65161857983705e-29	1.0172660562359e-25	3.722	4.838	5.228	15.012	91.505	155.732	12.292	35.155	20.439	16.268	18.237	13.545	31.982	64.384	62.519	3.336	13.535	34.813	12.392	23.625	39.067	26.478	0.000	1.495	0.546	4.188	3.167
Pdensi_DN20822_c1_g1	Bud	FC_3	28.0171448340209	922.730748479079	475.37394665655	-5.04144973017317	0.453158968909535	-11.1251240206163	9.46741183953274e-29	1.23189157118822e-25	0.395	0.858	0.730	9.226	34.589	38.404	9.854	11.642	9.251	4.369	5.999	5.794	10.876	24.038	22.665	3.178	7.342	5.193	12.856	13.321	12.964	12.523	1.972	0.477	0.017	0.012	0.013
Pdensi_DN25718_c0_g2	Bud	FC_3	68.5248390851395	2493.5006794877	1281.01275928642	-5.18539439047003	0.467890474533395	-11.082496166739	1.5255899904715e-28	1.9437287803599e-25	2.639	1.297	0.864	57.080	86.685	136.840	54.075	42.212	27.052	12.455	16.902	15.630	33.466	62.754	59.075	5.708	12.587	2.125	5.995	9.054	3.135	408.863	351.692	572.772	0.142	7.089	0.668
Pdensi_DN21624_c0_g2d540410	Bud	FC_3	115.05409212585	4715.21542705135	2415.1347595886	-5.35684450328828	0.487769324118939	-10.9823316850939	4.64770243220681e-28	5.80071203967428e-25	1.250	3.981	2.923	37.419	145.452	187.412	29.139	45.294	34.063	17.043	25.978	26.029	52.295	123.738	118.376	11.810	28.049	18.155	21.744	33.654	45.089	14.766	3.419	0.267	0.051	0.037	0.013
Pdensi_DN19588_c0_g2d359098	Bud	FC_3	28.6044563909397	1910.69971895895	969.652087674944	-6.06158204163694	0.552657425220443	-10.9680640574387	5.44252050772598e-28	6.5548316068654e-25	0.347	0.828	0.823	11.975	32.338	80.274	11.883	9.900	7.006	4.358	5.924	6.250	19.275	34.744	62.662	5.302	9.851	7.379	15.020	8.047	11.117	5.623	0.661	0.118	0.030	0.000	0.000
Pdensi_DN18027_c0_g1	Bud	FC_3	45.8116615675452	760.461432777953	403.136547172749	-4.05294963170048	0.369536068067006	-10.9676699568216	5.46628968457936e-28	6.5548316068654e-25	0.815	1.422	1.012	7.894	24.073	22.222	6.587	8.069	7.534	2.236	6.117	4.864	10.473	19.631	17.344	4.120	8.047	7.636	46.397	25.580	43.832	9.877	17.517	5.973	17.276	12.328	12.863
Pdensi_DN35668_c2_g1	Bud	FC_3	64.622852530449	2322.38198891362	1193.50242072203	-5.16744510691683	0.472263046473182	-10.9418789920296	7.26778017989565e-28	8.54746855157112e-25	0.846	1.719	1.976	22.027	67.780	103.498	16.828	21.929	17.532	6.923	10.534	9.815	26.271	49.971	66.900	5.971	10.305	12.111	38.611	69.791	76.705	18.951	0.512	0.090	0.031	0.022	0.006
Pdensi_DN20679_c0_g1d120695	Bud	FC_3	16.4913864538699	967.11859300421	491.80498972904	-5.87459945215126	0.539797636879825	-10.8829662280628	1.3896590160406e-27	1.60350918462224e-24	0.458	0.193	0.493	15.839	9.149	35.777	12.601	2.721	3.593	4.562	1.997	2.984	21.913	11.384	24.886	8.936	1.803	2.811	10.639	2.203	4.901	7.743	0.281	0.155	0.000	0.000	0.000
Pdensi_GG_33485_c0_g1	Bud	FC_3	40.5585573829874	2358.29652514536	1199.42754126417	-5.86091200783236	0.544016141693689	-10.7734156372374	4.59626821520291e-27	5.20535886979535e-24	0.743	1.684	0.465	20.935	78.820	80.746	27.914	40.972	19.149	17.164	15.005	15.368	24.598	67.864	55.751	2.212	12.722	2.375	6.059	6.670	5.145	1175.845	666.214	622.369	0.213	0.123	0.000
Pdensi_DN15837_c1_g1	Bud	FC_3	35.1652414682374	1086.48644761671	560.825844542472	-4.9494010523724	0.460284607716834	-10.7529145432933	5.74181046696077e-27	6.3844756530446e-24	1.150	0.598	0.706	5.214	13.668	30.589	3.237	5.132	5.652	1.914	4.068	4.474	14.143	20.829	31.609	4.105	5.294	2.598	5.072	8.638	4.596	21.733	0.797	3.021	23.269	16.135	30.203
Pdensi_GG_47903_c0_g1	Bud	FC_3	21.7672045556708	891.011952707747	456.389578631709	-5.35479976036634	0.49849068544391	-10.7420257122715	6.46109161359121e-27	7.05597354858542e-24	0.191	0.762	0.575	10.427	27.886	24.118	9.209	10.852	9.819	5.242	7.631	5.714	13.013	23.275	19.370	5.165	6.368	6.711	16.839	16.379	19.884	6.521	4.859	0.598	0.000	0.000	0.000
Pdensi_DN12969_c0_g1d51365	Bud	FC_3	158.080163277043	7754.40756686911	3956.24386507308	-5.61621288876329	0.526617572140352	-10.6646894936246	1.48895551365646e-26	1.59751865602061e-23	1.548	5.385	4.243	63.924	197.745	454.903	48.001	61.459	38.982	19.246	31.586	25.520	84.511	163.403	229.452	20.502	44.910	28.662	161.891	114.279	91.286	114.134	43.310	8.093	0.000	0.116	0.000
Pdensi_DN42665_c0_g1d444398	Bud	FC_3	114.306285824627	2285.41591807657	1199.8611019506	-4.32163251225403	0.405564341950741	-10.6558493073312	1.63743160214514e-26	1.72653046656531e-23	2.263	2.519	3.244	15.271	81.850	74.192	10.476	17.343	14.221	3.070	12.243	5.930	24.254	56.412	61.408	7.444	6.170	6.385	19.797	15.622	16.906	23.386	80.702	7.284	5.274	4.048	3.060
Pdensi_DN19295_c0_g3d483252	Bud	FC_3	40.5959989874913	556.936178827173	298.766088907332	-3.77882263705586	0.355338455703245	-10.6344319800041	2.06080622568197e-26	2.13611297521706e-23	0.670	0.850	1.322	3.546	8.934	7.660	1.519	2.096	2.128	1.743	3.417	2.049	10.906	13.099	10.576	6.466	4.493	3.046	3.576	4.907	2.791	0.588	0.189	0.084	15.274	14.705	23.903
Pdensi_DN19470_c0_g1d484139	Bud	FC_3	9.05261307810249	597.405804633753	303.229208855928	-6.04396199688029	0.572076285672933	-10.5649581152814	4.33162001338256e-26	4.41507589230706e-23	0.072	0.311	0.252	5.722	24.206	20.030	5.979	5.621	3.541	1.561	1.823	1.799	6.953	17.002	13.560	2.440	5.036	3.022	4.043	6.338	4.573	3.464	0.333	0.000	0.000	0.000	0.000
Pdensi_DN26309_c0_g1d367274	Bud	FC_3	124.72993425701	1746.35032124962	935.540127753317	-3.80786697400681	0.360770247568941	-10.5548254038858	4.82535837281506e-26	4.83769863357177e-23	2.217	2.271	4.236	29.526	70.406	72.623	30.821	37.557	58.568	28.578	26.075	35.263	27.131	44.111	37.626	11.251	13.451	15.762	36.224	46.507	61.161	152.638	239.367	156.895	1.670	2.632	3.007
Pdensi_DN21388_c0_g1	Bud	FC_3	467.643823024041	12361.0826331568	6414.36322809042	-4.72421826645684	0.451513879154284	-10.4630632292093	1.27660466778924e-25	1.25922637198901e-22	6.022	14.839	12.189	109.231	325.890	537.075	79.281	84.300	63.097	16.790	38.044	44.181	142.368	258.588	359.824	41.148	78.976	63.680	180.964	124.848	121.320	172.287	25.240	12.365	0.000	0.000	0.000
Pdensi_GG_58994_c0_g1	Bud	FC_3	17.2174431109741	1262.33604191625	639.776742513613	-6.19522839319899	0.594622456688565	-10.4187595397928	2.03591149432197e-25	1.97632068804372e-22	0.244	0.643	0.333	9.157	34.181	46.958	12.826	22.460	14.109	8.283	9.057	11.078	10.082	32.329	36.197	1.051	25.839	21.890	21.330	3.329	4.982	179.420	267.255	287.281	0.029	0.000	0.000
Pdensi_DN34364_c0_g1d146787	Bud	FC_3	281.069817970252	2878.98773822071	1580.02877809548	-3.35655478596278	0.323932672720006	-10.3618901970535	3.69585117892949e-25	3.53161679216581e-22	6.925	7.194	5.670	40.185	86.213	116.114	40.788	42.867	36.828	21.896	31.514	30.177	35.738	70.257	72.925	13.268	20.296	18.344	38.824	50.599	57.184	164.359	173.583	295.054	25.584	21.910	28.683
Pdensi_DN20485_c0_g1	Bud	FC_3	18.6566372547003	284.49673747737	151.576687366035	-3.93020362610863	0.380916846583532	-10.3177469344265	5.85816902460828e-25	5.51172592106068e-22	0.452	0.541	0.326	2.453	6.202	7.636	4.153	2.813	1.990	0.809	0.492	0.459	4.986	7.170	5.597	1.130	0.343	1.079	0.282	2.481	0.180	232.565	64.975	62.777	4.014	4.042	1.825
Pdensi_DN25145_c2_g7	Bud	FC_3	35.1050097394991	5332.03550335488	2683.57025654719	-7.24605663511141	0.70293595597737	-10.3082742794632	6.46517897650049e-25	5.99067402252824e-22	0.482	1.797	0.243	44.325	214.349	134.523	55.742	61.438	36.182	19.831	22.018	5.549	49.335	135.351	147.291	39.857	74.045	26.849	29.539	28.405	33.550	111.784	2.589	0.000	0.000	0.196	0.000
Pdensi_DN18434_c0_g1d283766	Bud	FC_3	3.40560180098224	270.376317406033	136.890959603508	-6.31366993021503	0.616288229664934	-10.2446706367371	1.25050057377781e-24	1.14142706104412e-21	0.035	0.088	0.128	1.024	3.698	9.594	0.763	1.394	0.559	0.573	0.797	0.735	4.046	7.769	5.203	0.860	0.726	0.206	0.185	1.902	0.502	7.139	4.739	2.866	0.000	0.000	0.168
Pdensi_DN19282_c0_g1d14910	Bud	FC_3	225.658704551203	7513.53369292547	3869.59619873834	-5.05716044852489	0.501306661066276	-10.0879578136232	6.24553061829188e-24	5.6169363307685e-21	2.687	9.055	4.314	66.523	190.990	286.879	94.855	100.624	73.235	42.078	44.350	41.648	84.133	186.302	196.816	8.311	27.583	5.996	8.525	23.525	10.961	1252.659	3222.482	4800.101	0.344	0.283	0.113
Pdensi_GG_87212_c0_g1	Bud	FC_3	22.7086843828666	679.230083236698	350.969383809782	-4.9030201451218	0.487926250799	-10.0486910411008	9.30957409176076e-24	8.2512509153003e-21	0.311	0.509	0.780	3.862	17.315	16.959	3.287	4.639	4.552	1.544	1.710	3.485	9.018	14.372	18.452	3.613	3.180	2.302	5.597	1.688	11.932	22.373	0.301	0.599	0.000	0.000	0.000
Pdensi_DN36048_c0_g1d148428	Bud	FC_3	47.7210551644907	654.275134799143	350.998094981817	-3.77841668318312	0.376810735523044	-10.0273594326827	1.15565851758999e-23	1.00964931859619e-20	1.314	0.712	1.319	11.196	20.403	20.930	4.709	3.794	1.961	0.777	3.719	2.703	10.889	18.190	12.006	1.767	4.574	5.598	2.915	7.599	7.564	9.963	0.000	0.661	0.000	0.000	1.197
Pdensi_DN19818_c2_g1	Bud	FC_3	7.08742002695304	308.589360994483	157.838390510718	-5.44483217331005	0.545678900368056	-9.97808815704173	1.90094134503703e-23	1.63737984362091e-20	0.106	0.184	0.210	4.537	11.105	12.685	3.785	4.238	2.645	1.785	2.146	2.268	4.109	7.263	7.781	1.807	3.448	2.360	7.348	5.652	4.602	6.927	0.275	0.000	0.000	0.000	0.000
Pdensi_GG_83292_c0_g1	Bud	FC_3	4.25268344172155	828.736199850051	416.494441645886	-7.60675522417547	0.764152750654871	-9.95449563932938	2.41041981459115e-23	2.04738380807133e-20	0.178	0.064	0.059	4.748	13.556	25.554	11.999	13.020	8.531	3.398	3.709	3.047	6.018	16.541	28.258	0.350	6.908	0.294	1.396	1.135	0.823	130.829	605.491	529.857	0.000	0.133	0.000
Pdensi_DN39819_c1_g4	Bud	FC_3	8.53243686822925	396.228654473524	202.380545670877	-5.53946952538824	0.557000236471332	-9.94518343561484	2.64685927851409e-23	2.21741542516175e-20	0.169	0.116	0.300	6.047	13.855	16.896	5.027	6.099	6.621	2.110	3.384	3.341	4.840	9.632	10.161	1.650	8.647	29.521	15.733	8.432	30.083	20.496	4.156	1.625	0.661	1.196	0.658
Pdensi_DN16344_c0_g1d398322	Bud	FC_3	15.6084043547072	569.292524696119	292.450464525413	-5.18955282768781	0.522291569348039	-9.93612214374008	2.89893339660826e-23	2.39577257841858e-20	0.657	0.181	0.251	4.520	4.884	6.401	1.927	1.756	3.125	1.121	3.764	2.750	10.126	14.219	11.128	2.339	5.672	3.119	9.582	8.532	11.046	3.395	0.505	0.975	2.823	1.840	3.394
Pdensi_DN24194_c1_g1d552023	Bud	FC_3	7.60618877609499	911.741969886202	459.674079331148	-6.90316760499492	0.694945348358692	-9.9333963761304	2.97931017713079e-23	2.42936924256814e-20	0.053	0.349	0.146	3.802	30.049	40.806	4.369	7.677	1.278	0.153	0.308	0.156	7.860	22.920	25.944	0.355	1.035	0.265	0.019	0.107	0.140	0.862	25.458	13.607	0.027	0.000	0.000
Pdensi_GG_156827_c0_g1	Bud	FC_3	34.1452312318789	1840.39593553854	937.270583385208	-5.75152122936826	0.580101615119745	-9.91467887601214	3.59410337954998e-23	2.89211824052314e-20	0.582	1.260	0.582	16.596	44.332	92.753	15.523	9.917	6.556	1.373	2.391	1.715	17.822	29.902	64.063	3.389	4.237	1.957	3.864	0.169	0.417	4.875	29.194	13.754	0.000	0.000	0.000
Pdensi_DN18923_c0_g1d59930	Bud	FC_3	417.764708467277	2965.1021799542	1691.43344421074	-2.82753404813959	0.288079094446351	-9.81513099231905	9.69120410139001e-23	7.69708153278711e-20	7.075	12.051	10.359	56.372	122.211	93.806	60.943	63.646	49.210	41.270	52.971	37.627	50.335	85.764	50.617	23.655	31.663	25.389	76.865	122.418	73.651	271.892	269.712	153.393	12.976	19.897	16.013
Pdensi_DN15684_c0_g1	Bud	FC_3	15.2644740187988	434.408146883306	224.836310451052	-4.82969866313338	0.492159666654798	-9.81327603694299	9.87107597395827e-23	7.73942977260759e-20	0.270	0.488	0.318	4.777	14.365	15.610	3.422	3.905	4.334	1.256	2.248	2.512	5.520	9.185	12.054	2.546	3.479	3.004	6.607	4.414	6.227	1.309	0.144	0.000	0.000	0.113	0.020
Pdensi_DN35732_c0_g1d314803	Bud	FC_3	68.6911548360763	2884.98977509222	1476.84046496415	-5.39207260465172	0.550098794888322	-9.80200766618001	1.10369773264658e-22	8.54401753642208e-20	0.982	2.286	1.584	26.468	61.368	125.149	16.796	16.848	10.311	2.726	9.788	9.844	25.371	53.828	97.157	8.404	12.896	15.140	34.603	22.235	24.154	35.687	5.108	3.361	0.000	0.000	0.000
Pdensi_DN16309_c0_g1d278549	Bud	FC_3	56.1888450671631	1475.32753688735	765.758190977257	-4.71445181907021	0.483921780949455	-9.74217736143318	1.99238813390512e-22	1.52308110896377e-19	0.899	1.999	1.063	16.001	55.705	49.036	14.271	17.886	14.960	4.839	7.897	7.468	14.836	45.491	32.898	5.477	13.738	3.784	5.261	22.509	4.613	28.633	71.581	139.304	0.332	0.983	0.026
Pdensi_DN13341_c0_g1d461319	Bud	FC_3	5.36637961531305	226.275096112261	115.820737863787	-5.39508878791273	0.554342748489605	-9.73240617400067	2.19342059391042e-22	1.65605962766896e-19	0.104	0.177	0.109	1.669	9.697	4.345	0.810	1.830	0.866	0.681	1.333	0.602	3.703	4.633	5.589	1.053	2.974	2.587	41.088	0.144	37.619	0.000	0.067	0.169	0.130	0.000	0.000
Pdensi_DN13009_c0_g1d51387	Bud	FC_3	7.97098068999009	464.953147284528	236.462063987259	-5.86950431589057	0.604447573447701	-9.71052672510797	2.71928210495082e-22	2.02805385866308e-19	0.200	0.086	0.278	15.474	20.648	31.185	18.216	11.235	13.482	8.019	7.295	11.176	7.883	16.084	5.774	0.972	5.126	0.896	5.098	2.920	2.395	73.673	1148.947	467.207	0.000	0.000	0.000
Pdensi_DN12731_c0_g1d270784	Bud	FC_3	14.7851920680419	513.066508248133	263.925850158087	-5.11843835978173	0.528242917942699	-9.68955415382768	3.33983406634558e-22	2.46085412242687e-19	0.258	0.249	0.538	6.394	17.955	19.579	5.088	7.863	6.138	1.685	3.121	3.296	6.090	12.929	12.948	2.845	6.197	3.360	9.177	5.209	6.742	1.121	0.632	0.262	0.120	0.029	0.124
Pdensi_GG_107060_c0_g1	Bud	FC_3	16.9837212604579	663.8864626354	340.435091947929	-5.28874043437457	0.546644403907181	-9.67491919165899	3.85395991402049e-22	2.80586633930758e-19	0.131	0.538	0.509	9.370	37.973	26.094	13.630	15.911	16.183	8.004	9.341	9.728	8.850	18.052	14.657	2.560	6.748	5.521	19.330	29.582	21.818	52.070	76.747	31.130	0.017	0.000	0.000
Pdensi_GG_30920_c0_g1	Bud	FC_3	16.6593804180718	405.134890873842	210.897135645957	-4.60219839310521	0.476913865972961	-9.64995719660232	4.91762514035552e-22	3.53814450686567e-19	0.434	0.518	0.209	4.469	7.522	10.175	2.863	2.065	1.012	0.534	1.022	0.224	10.666	7.705	6.525	2.850	4.877	1.402	12.834	8.918	3.094	4.573	54.273	135.020	0.000	0.000	0.000
Pdensi_DN8686_c0_g1d384695	Bud	FC_3	63.0371062552996	600.327700482458	331.682403368879	-3.25126809749934	0.338698230069734	-9.59930642929531	8.04841679247465e-22	5.7233602018672e-19	1.241	1.957	1.259	19.101	20.083	35.604	15.594	9.470	10.715	8.684	6.819	9.867	9.099	14.865	13.397	3.341	5.846	2.479	7.799	7.903	3.695	59.715	110.193	218.911	3.966	6.862	3.003
Pdensi_DN19577_c0_g1d218702	Bud	FC_3	3.99611398861315	337.381749619365	170.688931803989	-6.40494193662383	0.669712210924366	-9.56372279338232	1.13595351205735e-21	7.98510034291718e-19	0.080	0.029	0.186	5.804	23.214	30.092	8.388	9.227	11.381	3.465	3.395	4.585	5.276	7.300	8.242	1.188	7.205	2.946	4.364	6.155	9.863	2.654	24.100	6.556	0.000	0.000	0.000
Pdensi_DN15094_c1_g3d465823	Bud	FC_3	51.6938021559129	725.591855830255	388.642828993084	-3.81067714990205	0.401608383748084	-9.48853984156954	2.34293010128499e-21	1.60993520532792e-18	0.881	1.761	1.007	9.613	20.769	18.709	6.834	6.681	5.373	3.854	4.923	4.423	10.101	17.771	17.245	5.317	6.653	4.530	11.274	8.616	9.256	2.671	0.588	0.461	0.042	0.015	0.000
Pdensi_DN19517_c0_g1d61117	Bud	FC_3	9.34764757811423	709.099217634548	359.223432606331	-6.24590903092511	0.661249917557982	-9.44561029813277	3.53339155979249e-21	2.40097882478522e-18	0.367	0.154	0.111	12.930	21.110	40.275	22.623	16.826	20.641	15.431	20.510	25.137	7.802	28.578	9.573	0.498	8.650	0.934	11.097	6.411	10.782	12.591	561.093	403.290	0.724	0.460	0.095
Pdensi_DN41306_c0_g1d319746	Bud	FC_3	8.77818982309476	300.250181565831	154.514185694463	-5.09672977445247	0.543240285010083	-9.38209097353277	6.46771415380149e-21	4.34658820648224e-18	0.196	0.213	0.197	7.460	13.614	14.742	3.268	4.744	3.505	0.464	0.000	0.694	3.275	8.617	6.989	1.055	0.844	0.719	0.000	10.013	5.361	0.598	0.000	0.000	0.000	0.000	0.000
Pdensi_DN25169_c0_g2	Bud	FC_3	3.1279779152624	244.429171214807	123.778574565035	-6.29285315747045	0.680050761329665	-9.25350505477913	2.17249114331063e-20	1.44413987348157e-17	0.085	0.035	0.091	3.334	7.541	11.913	5.988	4.821	6.416	4.802	4.372	6.639	4.194	8.072	3.271	0.136	2.631	0.766	1.157	3.746	1.935	8.108	321.614	245.400	0.000	0.026	0.027
Pdensi_DN23531_c2_g5	Bud	FC_3	41.9514185883792	597.354019571258	319.652719079818	-3.83233983309737	0.414265753629364	-9.25092117685908	2.22566153065194e-20	1.46357587708118e-17	0.894	0.967	1.092	6.281	10.607	19.012	4.659	3.824	2.959	1.538	2.065	2.253	6.841	16.070	14.471	1.784	2.924	2.199	1.437	2.328	1.565	2.831	8.211	6.444	1.950	2.568	2.871
Pdensi_DN19788_c0_g1d287932	Bud	FC_3	403.60292296012	2108.79511399077	1256.19901847545	-2.38547719521059	0.258940709911798	-9.21244556726188	3.18777792586802e-20	2.07395475355729e-17	7.081	12.333	9.096	21.047	50.893	56.084	13.269	16.812	15.816	10.596	12.600	10.157	41.491	53.219	36.867	12.582	21.030	13.854	45.992	50.619	32.723	61.878	90.393	34.684	27.976	40.088	55.868
Pdensi_DN30443_c0_g1d310107	Bud	FC_3	13.6382175028648	593.043341727198	303.340779615031	-5.44412624360107	0.596303015132434	-9.12979828282769	6.86270450885981e-20	4.41784796782979e-17	0.451	0.163	0.331	2.531	21.124	22.767	2.126	2.497	0.221	0.000	0.190	0.000	6.276	21.736	10.047	1.869	0.000	0.492	0.000	0.000	0.000	0.397	51.078	12.775	0.000	0.000	0.000
Pdensi_DN6726_c0_g1	Bud	FC_3	791.919911738489	3816.21358376527	2304.06674775188	-2.26881036987573	0.251434796689804	-9.02345419068933	1.82250131928386e-19	1.16100927793879e-16	18.185	20.942	16.670	66.315	134.309	130.811	69.622	72.015	60.807	51.948	60.663	49.055	54.081	99.439	84.780	25.152	33.316	27.692	60.118	73.421	72.799	124.245	186.325	118.491	8.397	16.300	14.618
Pdensi_DN19704_c0_g1d218921	Bud	FC_3	108.424145236259	983.433367305859	545.928756271059	-3.18198108896318	0.357779347183646	-8.89369695039966	5.91087569055315e-19	3.68862769113743e-16	2.191	2.174	3.258	18.948	41.376	38.220	18.832	17.441	15.370	7.627	10.738	11.624	13.728	29.620	18.739	4.680	9.310	4.485	5.642	6.366	8.017	3.269	8.847	2.145	1.072	2.460	2.587
Pdensi_DN20611_c0_g2	Bud	FC_3	54.324701796877	1751.07143839934	902.698070098107	-5.01034899801876	0.563744811167839	-8.88761882817059	6.2432435936944e-19	3.85668490117146e-16	0.415	1.828	1.615	15.703	51.800	81.396	8.567	11.500	6.665	7.259	3.904	4.306	22.462	38.275	47.343	4.322	9.278	1.987	1.121	0.908	1.665	0.184	0.094	0.000	0.000	0.000	0.000
Pdensi_DN589_c0_g1d164266	Bud	FC_3	3.98849812108239	545.115664448303	274.552081284693	-7.09848457466278	0.80329752382867	-8.83668175750131	9.86035053287004e-19	6.030195971882e-16	0.079	0.042	0.156	9.762	9.905	22.370	17.631	10.367	17.637	14.322	13.029	21.685	6.977	24.092	4.628	0.603	7.291	0.833	3.332	5.750	2.695	13.004	133.432	50.154	0.000	0.000	0.000
Pdensi_DN24374_c1_g3	Bud	FC_3	73.2240267519976	797.225386501902	435.22470662695	-3.44524263518383	0.391358635566815	-8.80328762950125	1.3286546653635e-18	8.04506977375943e-16	1.653	2.160	1.342	12.547	29.871	34.762	10.634	6.140	3.980	1.400	2.081	1.654	13.169	26.480	11.133	0.938	1.461	1.416	2.194	2.804	1.179	16.656	18.861	75.542	2.315	5.688	7.674
Pdensi_GG_72788_c0_g1	Bud	FC_3	11.9169842366	214.132891667375	113.024937951988	-4.16957765168668	0.474083869219717	-8.79502113950701	1.43021052279324e-18	8.57509360117092e-16	0.353	0.202	0.281	3.741	8.570	7.489	3.332	4.220	2.690	3.514	4.716	2.451	3.365	5.965	4.124	1.341	1.973	1.918	4.659	6.472	2.824	12.870	72.908	24.573	0.146	0.079	0.113
Pdensi_DN17130_c1_g2	Bud	FC_3	46.7693374029264	2804.51671878117	1425.64302809205	-5.90629937351245	0.67278052091243	-8.77893932705168	1.65023517380798e-18	9.79823129023312e-16	1.418	0.909	0.960	42.458	171.620	74.627	69.611	84.197	58.830	33.951	41.133	26.193	39.211	131.243	14.452	5.270	25.473	3.025	14.933	35.806	5.024	50.923	16.306	11.208	0.000	0.000	0.000
Pdensi_DN24389_c1_g2	Bud	FC_3	20.6436561569603	1213.99309071282	617.31837343489	-5.87807020925118	0.673076093913038	-8.73314364068119	2.47690209553679e-18	1.45286375509364e-15	0.690	0.501	0.264	18.895	77.003	40.596	27.064	36.904	30.204	13.853	18.026	14.274	16.499	54.113	8.968	1.545	6.834	1.220	3.968	10.116	2.036	23.673	6.033	38.326	0.190	0.418	0.543
Pdensi_DN17568_c0_g1d216235	Bud	FC_3	7.6168124197131	491.139179604192	249.377996011953	-6.00976574949646	0.688218972499761	-8.73234535756503	2.49445180006593e-18	1.45286375509364e-15	0.047	0.330	0.188	6.214	20.419	16.062	6.129	10.857	5.321	5.488	4.261	3.945	8.044	16.947	6.374	2.802	5.085	0.889	1.748	8.231	4.390	2.444	1.275	0.096	0.110	0.000	0.170
Pdensi_DN18549_c0_g1d354665	Bud	FC_3	1.41596083188446	201.247027272731	101.331494052308	-7.15238281636513	0.827271802230655	-8.64574713785656	5.34543703851316e-18	3.08401459931425e-15	0.021	0.043	0.041	4.916	13.684	10.779	6.114	5.155	3.659	3.454	3.621	4.603	3.510	6.316	2.939	0.188	1.029	0.611	1.081	2.131	2.318	3.661	83.923	64.634	0.000	0.000	0.000
Pdensi_DN19316_c0_g2	Bud	FC_3	26.5528667301141	570.060248407709	298.306557568912	-4.4233977599018	0.51274201758464	-8.6269461214413	6.30118405146592e-18	3.60145057805094e-15	0.584	0.847	0.435	5.228	15.881	20.013	6.114	5.661	4.087	1.771	2.832	2.520	6.181	12.288	16.675	1.451	3.053	1.096	2.684	2.033	0.750	27.847	55.184	55.379	1.355	1.308	0.280
Pdensi_DN14956_c0_g5	Bud	FC_3	0	310.706054692929	155.353027346465	-10.9577395448539	1.27359651094681	-8.60377635355469	7.71352144716087e-18	4.36785294094972e-15	0.000	0.000	0.000	6.527	7.681	18.860	7.378	4.695	7.550	4.790	3.472	9.824	5.748	9.178	4.659	0.823	4.798	2.668	5.107	8.316	8.194	9.738	179.182	100.220	0.000	0.000	0.000
Pdensi_DN17251_c0_g1d215968	Bud	FC_3	33.6980130666011	376.553971957999	205.1259925123	-3.48226224255501	0.406669807534255	-8.5628738058251	1.10088409756196e-17	6.17666677711002e-15	0.617	0.920	0.851	5.911	11.830	14.146	5.755	4.968	4.970	3.974	2.784	3.692	5.048	9.249	9.108	1.520	1.174	1.507	1.407	1.570	2.545	1.179	10.456	3.449	0.160	0.077	0.062
Pdensi_DN7398_c0_g1	Bud	FC_3	2.82590611159421	327.273568018834	165.049737065214	-6.85434122808969	0.800842722625713	-8.55891055064651	1.13939074155707e-17	6.33459819915127e-15	0.074	0.080	0.037	3.361	6.029	17.452	9.647	8.850	6.002	3.173	4.269	3.871	2.271	9.442	8.852	0.269	4.538	0.418	1.432	1.210	1.010	58.754	517.197	1081.033	0.000	0.000	0.000
Pdensi_GG_33195_c0_g1	Bud	FC_3	78.4414791201969	1410.24866945327	744.345074286735	-4.16852781845349	0.494383506255806	-8.43176959932111	3.40476830229668e-17	1.87587396662393e-14	0.873	1.576	3.057	8.667	37.444	27.635	6.306	7.324	10.351	1.201	4.415	6.175	20.738	35.110	31.950	7.429	10.043	9.963	32.199	25.804	17.112	13.740	47.350	2.634	0.869	1.471	0.000
Pdensi_DN21245_c0_g1d294261	Bud	FC_3	3.69103440885762	236.883857580924	120.287445994891	-6.00600616137923	0.714402333171527	-8.4070360390847	4.20501898305152e-17	2.29609054399553e-14	0.096	0.069	0.101	6.415	4.605	7.965	5.439	5.922	5.906	3.080	7.334	3.408	2.209	6.274	6.316	0.173	4.872	3.455	34.265	80.968	44.121	115.256	200.883	422.278	37.488	174.125	122.426
Pdensi_DN13536_c0_g1	Bud	FC_3	4.77426711232608	634.284522398767	319.529394755547	-7.0504180756287	0.841365703676303	-8.37973076965495	5.3048907920317e-17	2.87102567502204e-14	0.020	0.258	0.060	15.089	35.438	29.605	15.012	22.520	13.869	7.915	7.622	9.482	12.137	23.191	5.441	3.822	6.591	3.631	7.627	7.336	10.403	6.001	20.655	44.446	0.311	0.110	0.190
Pdensi_DN14482_c0_g1d179884	Bud	FC_3	1.41756114724052	422.28951645232	211.85353879978	-8.21890106167044	0.984983920932996	-8.34419820161667	7.16986558951256e-17	3.84631842098447e-14	0.068	0.018	0.027	8.795	5.979	19.190	2.223	0.891	3.567	0.314	1.040	0.734	3.930	5.243	16.193	0.902	3.692	1.229	0.791	1.072	0.981	1.191	41.803	73.812	0.000	0.360	0.089
Pdensi_DN17127_c1_g4d473089	Bud	FC_3	2931.45190337107	11822.6396043446	7377.04575385784	-2.01191477551685	0.241728270768913	-8.32304293212022	8.57333758645811e-17	4.5592263777168e-14	55.420	77.521	73.559	229.230	408.527	416.092	244.759	229.603	194.997	164.507	184.032	157.401	177.554	314.675	247.309	87.612	94.985	66.806	319.968	191.809	463.637	346.185	792.659	387.630	34.400	49.292	33.956
Pdensi_DN24690_c0_g1d225993	Bud	FC_3	243.328085892239	1320.1333922117	781.730739051969	-2.44012214367966	0.294045164423524	-8.29846036905088	1.05469273543817e-16	5.53163264140512e-14	7.063	5.280	4.741	28.346	35.085	51.964	36.409	24.576	20.909	20.678	19.132	19.557	27.082	36.195	19.611	10.550	13.752	6.793	8.958	12.253	11.043	58.727	191.664	561.229	0.349	0.414	0.308
Pdensi_DN17684_c0_g3	Bud	FC_3	107.822105992079	911.447262259778	509.634684125929	-3.07931494184677	0.371088669896736	-8.29805701883504	1.05827885905618e-16	5.53163264140512e-14	1.996	3.847	1.802	18.667	30.352	27.842	18.182	11.828	8.260	9.012	9.252	6.691	19.026	23.154	14.731	6.110	9.871	8.261	10.745	12.784	3.783	10.987	73.069	30.166	0.071	0.104	0.111
Pdensi_DN39154_c0_g1d34032	Bud	FC_3	122.993778757942	1636.1441845099	879.568981633922	-3.73372839052452	0.450321767602902	-8.29124563620242	1.12068576905199e-16	5.80819143153761e-14	1.260	3.468	3.940	31.795	19.636	93.099	40.516	31.908	27.417	32.057	43.911	60.819	25.930	40.720	35.255	3.081	4.668	6.455	5.896	7.062	6.199	7.769	20.480	0.187	0.000	0.103	0.000
Pdensi_DN7085_c0_g1d450861	Bud	FC_3	5.9753241687176	600.787316442855	303.381320305786	-6.65404306090272	0.803639307308245	-8.27988750723275	1.23291693632192e-16	6.29440854255731e-14	0.223	0.040	0.166	10.722	15.118	18.191	17.983	11.637	12.527	14.139	13.312	17.440	9.272	25.799	4.139	0.707	5.362	0.350	4.198	3.841	1.806	10.744	324.846	78.207	0.058	0.000	0.000
Pdensi_DN32985_c1_g2	Bud	FC_3	7.10284461663933	345.211921874239	176.157383245439	-5.60393583812796	0.676830149188377	-8.27967821003237	1.23508572357067e-16	6.29440854255731e-14	0.198	0.107	0.197	3.555	8.394	19.996	5.238	3.881	4.701	3.641	1.396	2.699	3.207	6.739	11.214	0.516	1.175	0.746	1.269	1.311	0.921	117.327	76.825	220.056	0.461	0.750	4.417
Pdensi_DN8716_c0_g1	Bud	FC_3	92.3010033508966	823.108035715565	457.704519533231	-3.15702990583721	0.381491340987555	-8.27549557917804	1.27922444313298e-16	6.46547521026779e-14	1.836	2.476	2.201	10.610	32.341	37.481	9.232	11.942	9.730	4.645	6.033	4.978	9.545	22.987	19.077	2.874	6.393	4.546	8.760	16.978	24.094	66.286	135.277	93.962	1.215	2.733	2.920
Pdensi_DN22726_c2_g1	Bud	FC_3	5.12402014578443	746.007301708986	375.565660927385	-7.18762630880178	0.874669952499028	-8.21752969593381	2.07737808563472e-16	1.0413453623367e-13	0.252	0.000	0.107	9.022	18.428	50.549	20.961	20.131	14.835	6.049	7.709	6.421	7.143	18.085	21.068	0.520	6.285	0.449	2.199	1.838	1.182	76.828	584.968	1282.490	0.999	0.403	0.345
Pdensi_DN21237_c1_g1d64974	Bud	FC_3	93.8378742097005	1240.57812770789	667.208000958796	-3.72485405462925	0.453645090923655	-8.21094315612491	2.19457767841437e-16	1.0911511585456e-13	3.705	1.446	1.433	22.470	32.439	43.149	25.776	14.822	11.706	9.962	7.407	8.587	24.683	31.263	21.445	5.565	7.566	2.322	1.913	3.347	1.990	22.973	71.991	148.759	0.000	0.000	0.000
Pdensi_GG_130592_c0_g1	Bud	FC_3	2.25984184191164	356.198191799541	179.229016820726	-7.29829592972917	0.891554747477233	-8.18603226597202	2.69979378357758e-16	1.33152087603605e-13	0.074	0.053	0.025	3.622	5.778	22.851	7.249	5.282	4.298	2.366	2.774	1.931	2.220	8.255	11.556	0.291	2.863	0.372	0.619	0.746	0.601	44.445	212.065	814.896	0.000	0.055	0.000
Pdensi_DN29262_c0_g1d432507	Bud	FC_3	11.042446901825	464.967146604705	238.004796753265	-5.3970885078323	0.662577075144546	-8.14560103314002	3.77402570781285e-16	1.84643452949602e-13	0.196	0.295	0.273	7.760	13.719	17.439	13.408	10.815	14.366	13.169	11.103	13.877	5.126	20.404	4.873	0.424	5.329	1.318	161.562	10.728	377.401	7.596	364.273	108.570	0.362	1.447	1.079
Pdensi_DN20080_c0_g1d289369	Bud	FC_3	9.35788551248279	151.924429939246	80.6411577258643	-4.02252175646473	0.496244590555633	-8.10592565243041	5.23454480725278e-16	2.52066001757757e-13	0.165	0.221	0.286	1.352	4.630	4.131	1.070	1.269	0.973	0.447	0.743	0.536	2.580	3.871	3.032	0.734	1.208	1.349	10.068	1.614	8.939	2.097	0.126	0.028	0.043	0.008	0.016
Pdensi_GG_112277_c0_g1	Bud	FC_3	1.13212853936514	209.193728258418	105.162928398892	-7.53023137247299	0.932670413117619	-8.07383966143177	6.81213187074114e-16	3.25470888036754e-13	0.000	0.041	0.038	5.088	6.705	9.756	5.526	4.848	5.992	3.754	2.315	3.165	3.609	6.941	2.790	0.242	2.059	1.050	3.636	5.110	6.670	21.291	36.059	25.276	0.000	0.257	0.229
Pdensi_DN944_c0_g1d324890	Bud	FC_3	7.07999701404705	154.288818057209	80.6844075356281	-4.44651797395179	0.550893555738322	-8.07146485493454	6.94597172026532e-16	3.29292904282594e-13	0.195	0.161	0.149	2.056	4.951	2.217	0.199	0.975	0.408	0.000	1.328	0.381	2.151	4.064	3.438	1.507	6.661	3.128	73.906	0.206	37.044	0.000	0.000	0.134	0.316	0.000	0.000
Pdensi_DN9784_c0_g1d103179	Bud	FC_3	191.566605193295	3798.42066012875	1994.99363266102	-4.30954139042134	0.534347226796856	-8.06505802651	7.32010899810998e-16	3.44360450683395e-13	2.215	4.560	6.702	41.514	107.598	143.217	45.225	48.599	33.242	17.622	19.205	17.795	35.812	89.527	110.008	9.693	29.531	14.090	8.026	23.685	8.212	860.763	1093.289	1016.400	0.278	0.100	0.142
Pdensi_DN18549_c0_g3d354668	Bud	FC_3	1.14736027442666	307.150416186966	154.148888230696	-8.07749689330513	1.00197429078825	-8.06158098822134	7.53139707785189e-16	3.51595511216115e-13	0.000	0.000	0.085	8.884	33.019	22.209	9.492	10.189	4.742	5.532	3.680	6.164	5.819	10.076	3.642	0.154	0.465	0.528	1.337	1.094	1.226	0.390	67.787	53.008	0.000	0.000	0.000
Pdensi_DN12254_c0_g1	Bud	FC_3	1535.20172924111	7693.02897764661	4614.11535344386	-2.32512898320263	0.289244969720237	-8.03861510695081	9.08594846750853e-16	4.20954745817388e-13	26.120	43.428	38.708	100.330	241.800	241.025	98.056	108.294	102.102	72.713	86.750	71.254	112.388	185.524	180.028	91.476	121.830	98.189	170.852	156.009	143.474	90.966	61.791	14.556	1.032	1.442	0.531
Pdensi_DN17749_c0_g1d216433	Bud	FC_3	3.6958353549258	609.795458018594	306.74564668676	-7.36790545450587	0.918980401683028	-8.01747832816917	1.07938120400018e-15	4.96320578284476e-13	0.225	0.000	0.045	7.524	17.694	30.011	11.599	10.807	5.042	3.126	3.179	3.225	6.439	14.126	17.205	1.019	2.509	0.424	2.384	1.594	0.772	278.988	274.775	163.677	0.035	0.050	0.000
Pdensi_DN22569_c0_g1	Bud	FC_3	26.3547950050388	931.884612963666	479.119703984353	-5.14389024914857	0.642212549499976	-8.00963832480941	1.15046274456966e-15	5.25057459752999e-13	0.798	0.525	0.526	14.474	31.354	62.149	17.894	16.827	18.381	4.182	5.816	5.109	6.592	16.223	33.949	0.897	6.659	1.075	6.167	15.256	4.618	233.206	500.564	1266.892	127.625	135.483	43.341
Pdensi_DN25309_c0_g1d193122	Bud	FC_3	100.149994784128	1188.08897583219	644.119485308157	-3.56828974651333	0.445686668914886	-8.00627435234052	1.18235792788746e-15	5.35616899539894e-13	1.185	3.211	2.676	14.588	36.785	41.313	17.982	14.303	13.430	11.208	9.694	6.965	16.714	27.330	29.544	8.494	13.644	19.484	28.221	35.295	58.826	20.674	90.429	13.104	0.000	0.333	1.796
Pdensi_DN23116_c1_g4	Bud	FC_3	0	204.353270040243	102.176635020121	-10.3525390420103	1.29623282542696	-7.98663545540154	1.38671380215882e-15	6.23572568270773e-13	0.000	0.000	0.000	1.556	5.831	5.568	1.154	2.371	1.784	0.778	1.792	1.227	3.054	5.017	4.652	0.170	0.308	0.000	4.207	21.834	128.249	307.106	59.690	67.802	0.000	0.106	0.000
Pdensi_DN19565_c0_g1d218684	Bud	FC_3	28.6080427309014	569.502246084266	299.055144407584	-4.31638710367586	0.544842756914943	-7.92226206349239	2.33228101303695e-15	1.03357230169049e-12	0.636	0.718	0.665	9.264	15.625	23.859	16.134	13.509	11.499	12.104	13.959	15.536	6.605	23.251	7.105	1.079	5.775	1.442	51.119	4.170	28.927	9.131	366.481	109.842	0.265	0.216	0.163
Pdensi_DN26586_c0_g2	Bud	FC_3	96.1275805383097	1401.0315753938	748.579577966054	-3.86566018760852	0.490163618355511	-7.8864690133016	3.10856696655711e-15	1.36768001012062e-12	1.141	2.489	3.126	12.802	56.706	39.497	10.793	20.380	12.682	5.347	8.730	10.425	15.543	40.844	31.777	8.775	30.141	22.611	51.480	81.514	44.899	25.558	20.897	5.441	1.019	1.653	0.391
Pdensi_DN19175_c0_g1d286053	Bud	FC_3	2.25824152655558	122.059188598263	62.1587150624095	-5.7542276016482	0.729842602134429	-7.88420350472818	3.16548051577798e-15	1.38277233159227e-12	0.033	0.088	0.045	1.900	3.827	2.516	1.640	1.816	2.194	1.009	1.047	1.405	2.074	3.345	2.241	1.207	2.630	3.138	7.726	13.269	6.217	20.367	0.213	0.000	0.000	0.000	0.000
Pdensi_DN16766_c0_g1d11110	Bud	FC_3	5.07493145526298	276.961647093413	141.018289274338	-5.76857471556069	0.732553794923736	-7.87460901238146	3.41810068519153e-15	1.48253450711754e-12	0.076	0.204	0.075	2.806	3.776	9.338	3.608	3.622	4.563	3.365	2.389	4.749	2.271	9.009	6.294	0.068	1.999	0.615	0.815	1.056	1.029	3.876	69.915	100.326	0.000	0.000	0.000
Pdensi_DN17412_c0_g1	Bud	FC_3	72.6197477683943	1143.40842050907	608.014084138731	-3.9765830589077	0.505443459160684	-7.86751314481551	3.61760268248283e-15	1.55801485668958e-12	0.804	2.587	1.739	12.758	32.709	40.419	15.206	13.598	16.674	14.446	13.727	14.656	14.242	25.721	30.723	4.790	5.679	4.904	3.841	4.802	9.958	2.009	0.593	0.021	4.920	4.595	8.899
Pdensi_DN20497_c1_g1	Bud	FC_3	334.406148857275	1409.29275460059	871.849451728933	-2.07547650911675	0.264795527895765	-7.83803459827971	4.57652933055652e-15	1.94362658152441e-12	9.204	7.840	6.481	21.371	36.747	42.856	19.901	15.436	14.915	10.166	10.520	11.538	21.599	35.463	30.756	13.067	18.389	11.432	24.379	30.920	19.456	108.196	93.718	140.825	2.827	2.607	1.816
Pdensi_GG_46837_c0_g1	Bud	FC_3	3.39216323590156	830.614601419329	417.003382327615	-7.93485544416061	1.01268953077808	-7.83542754516682	4.67250029711412e-15	1.97069950462283e-12	0.172	0.062	0.000	4.656	12.999	49.102	10.377	12.382	10.857	3.095	2.857	3.420	4.321	15.093	31.225	0.281	5.482	0.000	3.097	1.169	0.353	108.348	516.898	1052.407	0.438	0.000	0.000
Pdensi_DN16976_c0_g1	Bud	FC_3	1.70440121584718	182.219270891819	91.9618360538333	-6.74481889703914	0.861147907772761	-7.83235822343652	4.78802986315547e-15	2.00559420761052e-12	0.059	0.025	0.035	3.298	4.116	9.958	6.268	3.635	4.981	3.392	5.034	5.683	2.349	6.658	2.691	0.182	2.335	0.208	2.345	0.998	0.774	2.307	106.141	55.046	0.055	0.040	0.000
Pdensi_DN17557_c0_g3	Bud	FC_3	79.2952732155364	1171.90845716856	625.60186519205	-3.88533848662922	0.497449679617595	-7.81051560756055	5.69545054571711e-15	2.36946240526446e-12	0.829	3.142	1.663	6.267	45.943	15.636	8.210	13.920	6.926	5.384	5.204	1.458	23.708	32.502	17.385	4.087	4.873	2.011	3.222	13.373	1.192	11.905	1.004	0.000	0.000	0.000	0.000
Pdensi_DN17372_c0_g5	Bud	FC_3	4.80633089780518	222.714591460897	113.760461179351	-5.53207313617612	0.709017393221717	-7.80245053092256	6.07164333505323e-15	2.5089014851251e-12	0.069	0.166	0.119	1.671	3.855	10.829	1.304	0.763	1.118	0.260	0.496	0.832	2.922	3.515	7.086	0.776	6.398	8.977	17.881	57.417	66.306	4.126	0.063	0.035	0.000	0.000	0.021
Pdensi_DN19791_c0_g1d218938	Bud	FC_3	2.27667389232922	224.634469988242	113.455571940286	-6.62850523589081	0.850982342667563	-7.7892394513293	6.74137422522498e-15	2.76694954441516e-12	0.126	0.000	0.031	1.385	12.684	9.429	1.793	0.754	0.332	0.074	0.080	0.560	2.942	6.300	4.856	0.029	0.208	0.158	0.036	0.000	0.090	0.095	22.095	164.354	0.000	0.000	0.000
Pdensi_GG_122874_c0_g1	Bud	FC_3	2.26425707873028	308.872144594094	155.568200836412	-7.09205646380886	0.914894428681947	-7.75177576939244	9.06163002256751e-15	3.69448697106759e-12	0.000	0.073	0.081	1.105	8.006	19.288	2.363	4.914	0.903	1.157	1.011	0.822	2.425	11.222	6.149	0.222	0.632	0.736	8.220	2.950	98.820	52.654	43.912	54.202	0.000	0.000	0.000
Pdensi_DN9008_c0_g1d265354	Bud	FC_3	161.888311480518	2107.31862440934	1134.60346794493	-3.70219465453277	0.479299469517758	-7.7241784937874	1.12576999623872e-14	4.5594430390712e-12	1.854	6.586	3.075	32.851	71.882	62.318	25.477	21.929	17.099	11.405	15.118	9.250	30.690	53.987	46.762	15.462	22.618	12.930	22.058	26.665	16.835	31.995	10.934	5.360	0.921	0.942	0.709
Pdensi_DN17046_c0_g1d215812	Bud	FC_3	5.37418833746858	266.570250941445	135.972219639457	-5.63314855536896	0.729792810602403	-7.71883262417879	1.17399945109263e-14	4.72349410730401e-12	0.205	0.122	0.068	5.962	6.526	12.525	7.349	4.584	6.108	5.903	5.947	8.706	3.284	10.588	3.381	0.433	4.125	0.847	3.088	7.725	2.638	14.617	252.890	196.721	0.000	0.026	0.000
Pdensi_DN19256_c0_g1	Bud	FC_3	80.2796333264542	756.342540912149	418.311087119301	-3.23608814538208	0.419709462138117	-7.71030543103924	1.25516978492104e-14	4.98449112770332e-12	1.065	2.705	1.910	11.144	3.297	24.176	17.114	1.749	0.318	12.325	1.014	0.680	11.418	21.166	14.903	0.493	3.977	0.820	3.894	1.085	8.513	1.264	0.318	0.000	0.000	0.000	0.000
Pdensi_DN23377_c0_g3d548222	Bud	FC_3	6.72442128303878	1045.6813488965	526.202885089769	-7.27815218973732	0.945268585923208	-7.69955999609257	1.36535554610488e-14	5.38707637274773e-12	0.102	0.385	0.000	6.562	44.226	34.268	10.674	15.417	3.386	1.760	4.049	1.254	9.650	37.614	19.696	0.387	4.490	0.299	0.087	0.520	0.039	33.478	144.511	245.500	0.000	0.000	0.000
Pdensi_DN30979_c0_g1d371478	Bud	FC_3	9.31219030729823	213.544894208752	111.428542258025	-4.51882223855065	0.588460281435382	-7.67906073036614	1.60259253284999e-14	6.28257364993424e-12	0.157	0.339	0.157	3.477	2.954	7.750	2.868	1.902	2.744	1.407	0.696	2.988	2.643	6.510	4.324	2.105	1.079	1.531	0.866	0.908	1.798	4.256	14.554	4.920	0.000	1.056	0.429
Pdensi_DN24990_c0_g1d226591	Bud	FC_3	2.82270548088209	259.345385423702	131.084045452292	-6.51937404767558	0.850249002549605	-7.66760564037854	1.75236682903851e-14	6.82597106985219e-12	0.000	0.118	0.073	1.647	6.654	15.654	1.476	1.326	1.364	1.023	0.644	0.819	2.833	6.031	7.204	0.165	1.082	0.501	0.867	0.551	1.355	0.603	4.337	2.293	0.000	0.000	0.000
Pdensi_DN16624_c2_g1	Bud	FC_3	1159.41519009769	277.290063416202	718.352626756947	2.06266996072041	0.269110273902659	7.66477597011591	1.79143619503706e-14	6.93399189517003e-12	24.148	23.726	33.476	14.088	7.172	5.283	7.080	6.558	12.599	5.538	5.383	7.247	5.761	7.063	4.498	30.922	36.814	42.962	17.087	25.940	16.290	14.150	1.843	3.833	5.868	13.227	7.146
Pdensi_DN7686_c0_g1d207829	Bud	FC_3	3.37373087012791	364.853155040049	184.113442955089	-6.75279601500276	0.884439908082091	-7.63511003211762	2.25627645259797e-14	8.66650261605623e-12	0.090	0.146	0.000	5.485	11.556	23.648	7.996	8.173	7.219	3.558	3.759	5.215	3.205	8.136	11.169	0.225	2.917	1.445	3.780	10.383	3.937	66.240	79.666	189.056	0.456	0.608	0.081
Pdensi_DN13660_c0_g1	Bud	FC_3	2.56652173702324	169.468580061207	86.0175508991153	-6.05100479425249	0.792589259462815	-7.63447740681424	2.26738246217705e-14	8.66650261605623e-12	0.090	0.010	0.089	1.625	4.690	5.652	1.372	1.402	0.856	0.136	0.294	0.340	3.140	4.730	2.747	0.431	1.263	0.679	1.161	1.374	1.718	22.110	0.759	0.804	0.014	0.010	0.000
Pdensi_DN1833_c0_g1	Bud	FC_3	187.271623413561	1003.30979356757	595.290708490566	-2.42202468279949	0.317733578424958	-7.62281624374028	2.48200089697395e-14	9.4279035313875e-12	3.277	5.626	4.327	11.787	22.602	29.508	8.621	7.306	5.029	5.715	5.489	6.149	15.507	28.669	18.899	4.953	3.953	1.394	1.593	0.895	0.924	1.637	10.513	6.386	0.019	0.000	0.000
Pdensi_DN13003_c0_g1	Bud	FC_3	13.548234553227	276.088894659541	144.818564606384	-4.34888481062762	0.570693529423474	-7.62035065479182	2.52987515627195e-14	9.55043488005971e-12	0.401	0.420	0.146	4.903	7.708	9.073	13.423	9.466	6.312	10.344	8.595	5.269	4.928	8.741	3.844	1.713	3.108	1.430	4.623	10.292	1.999	260.291	672.994	696.711	7.628	23.309	6.055
Pdensi_DN19885_c1_g1d486838	Bud	FC_3	0.57368013721333	240.686227984993	120.629954061103	-8.72947244080101	1.14805522332949	-7.60370430220642	2.87772373687934e-14	1.07969369848217e-11	0.000	0.000	0.040	0.815	2.446	3.626	0.527	2.201	3.190	1.519	2.828	5.342	4.927	6.807	3.400	1.422	1.855	0.972	1.421	2.867	3.515	1.141	2.008	0.720	1.027	1.545	1.640
Pdensi_GG_20042_c0_g1	Bud	FC_3	1.41135274044105	147.032185447383	74.2217690939118	-6.69982382986358	0.882126610888976	-7.59508187051713	3.07597896783496e-14	1.14704005949338e-11	0.000	0.065	0.036	2.018	4.503	7.394	1.806	1.735	1.866	0.920	0.918	1.396	2.111	3.757	3.305	0.462	1.210	0.657	2.402	3.662	2.099	10.633	4.332	1.261	0.265	0.545	0.363
Pdensi_GG_60361_c0_g1	Bud	FC_3	15.3069685932712	206.956442457691	111.131705525481	-3.75809406433164	0.494977873231489	-7.59244860744325	3.13916004587358e-14	1.16350588948754e-11	0.199	0.396	0.476	3.211	7.710	7.483	2.493	2.696	1.467	1.897	1.644	2.193	3.389	5.443	4.134	0.640	23.996	21.961	71.819	16.084	22.262	63.778	20.086	9.171	0.019	0.042	0.177
Pdensi_GG_60723_c0_g1	Bud	FC_3	7.37323834407796	409.372088017903	208.372663180991	-5.79579909956023	0.763520153065854	-7.59089210191462	3.17710435524832e-14	1.17047586716606e-11	0.364	0.087	0.080	4.671	9.423	14.505	5.493	3.531	4.778	2.789	2.959	4.303	3.727	13.149	9.076	0.365	2.176	0.504	0.777	0.423	0.636	4.810	143.496	60.486	0.000	0.045	0.000
Pdensi_DN10376_c0_g1d266886	Bud	FC_3	24.6014979532949	322.247018194537	173.424258073916	-3.7101076239798	0.49050755358598	-7.56381343540201	3.91421031259914e-14	1.43339787950487e-11	0.663	0.673	0.406	3.021	5.794	8.941	2.410	2.456	2.507	1.560	1.286	1.325	4.640	5.871	9.189	1.911	1.230	0.813	0.681	2.173	0.584	5.699	43.399	17.789	0.153	0.532	0.384
Pdensi_DN26196_c2_g2	Bud	FC_3	82.8115454181518	457.157844788582	269.984695103367	-2.46461521111417	0.326080053151351	-7.55831332611508	4.08329487967124e-14	1.48641655750699e-11	2.397	1.543	1.868	11.602	20.174	19.132	36.653	25.250	50.337	26.910	54.055	19.936	10.535	9.782	7.917	3.101	11.349	18.812	33.891	40.097	16.978	366.638	410.053	1308.274	0.883	0.577	0.170
Pdensi_DN19828_c0_g2d535179	Bud	FC_3	0.563056493595221	274.207432850668	137.385244672132	-8.92133423711656	1.18052509808117	-7.55708985062437	4.12187250183203e-14	1.49158127054461e-11	0.016	0.017	0.000	0.303	4.124	22.596	0.264	0.101	0.000	0.000	0.000	0.000	5.197	9.254	3.038	0.015	0.000	0.000	0.000	0.000	0.000	0.000	0.000	0.033	0.000	0.018	0.000
Pdensi_DN30866_c0_g1d564119	Bud	FC_3	550.848886572209	0	275.424443286105	11.3524503707748	1.50388662601883	7.5487408255153	4.39486449153528e-14	1.58101372261371e-11	3.121	8.336	27.034	7.186	0.000	0.000	0.000	1.572	0.000	0.000	0.377	0.352	0.000	0.000	0.000	29.135	33.872	2.189	1.327	0.000	0.000	0.000	0.000	0.000	0.000	0.000	0.000
Pdensi_DN19790_c0_g1d535027	Bud	FC_3	0.563056493595221	248.381022412332	124.472039452963	-8.77854464639248	1.16356820824626	-7.54450369490895	4.54013162261187e-14	1.62372099130088e-11	0.018	0.019	0.000	5.102	10.393	9.116	2.717	1.851	1.016	0.231	0.974	0.404	3.146	8.016	4.587	1.367	3.416	0.468	0.348	0.229	0.154	0.538	2.575	1.572	0.000	0.020	0.000
Pdensi_DN2469_c0_g1d203990	Bud	FC_3	225.076210978068	1786.13690288484	1005.60655693145	-2.98824582669117	0.396765198960005	-7.5315220047623	5.01522574574256e-14	1.78320433550367e-11	4.122	6.957	4.818	14.652	40.276	59.278	12.552	12.857	10.219	5.473	9.312	7.129	20.973	40.596	48.933	8.908	9.584	5.297	13.622	7.665	22.248	3.394	9.673	0.653	0.040	0.877	0.200
Pdensi_DN22696_c0_g4d544590	Bud	FC_3	3.69845742176361	326.64333473864	165.170896080202	-6.46743961689342	0.859728727779789	-7.52265151543242	5.3676355911278e-14	1.89747469486134e-11	0.000	0.079	0.185	1.771	5.077	9.863	5.885	5.938	6.925	5.289	5.723	7.459	3.884	10.807	6.089	0.143	2.137	0.622	1.562	0.664	0.839	6.133	57.869	26.449	0.000	0.082	0.000
Pdensi_GG_155153_c1_g1	Bud	FC_3	1.12611298719044	212.208062140127	106.667087563659	-7.55345433335452	1.00643626450429	-7.50514920790823	6.13586708273928e-14	2.15658096156324e-11	0.037	0.040	0.000	4.478	7.094	9.219	5.017	5.047	5.235	4.369	3.798	5.244	3.368	8.091	2.201	0.235	2.149	0.317	1.410	2.110	0.831	5.308	420.932	208.824	0.000	0.000	0.000
Pdensi_DN30365_c0_g1d563694	Bud	FC_3	2099.14773623051	9720.81302130744	5909.98037876897	-2.2112741529125	0.294718454200929	-7.50300539851818	6.23709826051674e-14	2.17963417840093e-11	34.284	58.372	55.324	131.090	330.372	313.443	129.401	156.679	136.812	106.756	139.665	93.560	145.365	229.405	228.351	78.040	58.496	51.589	94.132	89.282	110.031	121.951	52.293	16.129	0.207	1.709	0.167
Pdensi_GG_143718_c0_g1	Bud	FC_3	20.0932668099467	458.034871185374	239.06406899766	-4.51041743603714	0.601845098803277	-7.49431613716846	6.66449169199946e-14	2.31300291337912e-11	0.132	0.668	0.618	11.319	13.499	16.810	10.358	6.700	9.647	6.046	4.277	6.988	11.449	10.139	6.782	3.568	2.603	2.818	1.935	0.591	3.824	0.564	0.208	0.038	0.000	0.000	0.045
Pdensi_DN16390_c0_g1d215132	Bud	FC_3	135.354841389301	1390.92445261389	763.139647001594	-3.36110655121325	0.44852255632124	-7.49372914214365	6.69438020256564e-14	2.31300291337912e-11	1.830	5.445	2.349	20.467	54.842	63.739	27.444	24.703	18.614	8.959	15.375	12.861	23.224	37.873	26.086	5.687	13.775	7.070	26.610	29.499	8.264	50.637	197.358	62.201	0.148	0.108	0.116
Pdensi_DN51576_c0_g1	Bud	FC_3	82.4952619399861	743.781727113839	413.138494526912	-3.17280655380622	0.423722657097721	-7.48793226101783	6.99671193020556e-14	2.40388154384074e-11	1.614	1.166	2.969	14.950	29.457	27.939	8.617	7.622	6.094	2.225	4.066	6.960	14.897	15.824	15.214	3.130	6.917	8.193	1.191	9.647	14.314	13.888	0.000	0.000	1.584	0.000	0.326
Pdensi_GG_93227_c0_g1	Bud	FC_3	0.849896562201886	151.174300384994	76.012098473598	-7.47624887421951	0.998573565738581	-7.48692848552405	7.05040929073007e-14	2.40879793622284e-11	0.021	0.022	0.020	3.652	1.793	6.638	1.566	0.661	0.979	0.365	0.552	0.595	2.143	4.440	2.922	0.038	0.405	0.137	0.401	0.698	0.358	5.049	0.000	0.210	19.267	41.735	9.452
Pdensi_DN22626_c0_g1d301640	Bud	FC_3	118.58002369896	639.843575217799	379.211799458379	-2.43143697098123	0.325446730203094	-7.47107512637751	7.95422236883219e-14	2.70249123993501e-11	2.298	2.571	3.443	14.122	13.400	36.812	22.202	16.398	27.822	27.963	13.252	25.908	11.241	12.498	15.547	8.048	8.002	8.817	17.638	12.827	20.417	208.610	115.074	839.198	1.070	4.198	1.207
Pdensi_DN25185_c0_g1d226944	Bud	FC_3	10.181926696005	359.875857974662	185.028892335333	-5.14386170364636	0.689080413945893	-7.46482065016328	8.34131491051383e-14	2.81835057827284e-11	0.198	0.297	0.216	2.448	18.132	11.110	5.378	10.918	4.286	3.181	3.662	2.270	2.300	13.124	7.621	0.537	2.903	0.695	1.284	1.629	1.214	83.222	101.742	83.035	0.031	0.000	0.024
Pdensi_DN42533_c0_g1d93795	Bud	FC_3	0	144.868367962742	72.434183981371	-9.85653887363562	1.32452630041436	-7.44155768787084	9.95049125187218e-14	3.34358375274448e-11	0.000	0.000	0.000	0.317	5.793	4.614	1.939	2.368	1.194	0.000	0.000	0.295	2.222	3.758	3.058	0.000	0.537	0.000	0.000	0.000	0.000	10.658	15.861	10.074	0.000	0.000	0.000
Pdensi_DN20282_c0_g1d219737	Bud	FC_3	36.223640544508	209.836960754898	123.030300649703	-2.53544844292999	0.342198957619913	-7.40928160788308	1.26985403351757e-13	4.24367176359567e-11	0.822	0.980	0.748	1.824	3.316	9.140	3.021	4.263	5.991	7.738	9.358	5.462	3.790	5.530	3.825	0.952	5.276	5.909	12.272	6.154	5.971	28.023	158.213	276.091	6.392	5.065	7.619
Pdensi_DN16270_c1_g1	Bud	FC_3	4.50585940949306	140.682640432789	72.5942499211409	-4.96110412232249	0.670219633440172	-7.40220649290387	1.33940003211742e-13	4.45175806327026e-11	0.108	0.182	0.043	3.984	3.553	6.903	6.985	2.291	2.923	0.502	1.716	0.409	3.030	3.515	2.242	0.273	1.599	0.189	0.270	0.200	0.154	0.355	3.112	0.801	0.000	0.000	0.000
Pdensi_DN36567_c0_g4	Bud	FC_3	276.684497826766	3203.7275644915	1740.20603115913	-3.53351179741033	0.478385850915499	-7.38632171216637	1.50946316866559e-13	4.98987727258988e-11	2.518	7.665	9.311	40.805	103.578	104.769	43.307	38.221	51.687	41.545	28.618	37.506	49.837	85.863	64.823	36.506	31.321	17.367	18.652	149.573	15.046	166.060	153.506	107.480	0.188	0.299	0.243
Pdensi_DN25233_c0_g1d74016	Bud	FC_3	62.5745988766024	810.481366960162	436.527982918382	-3.6950028442018	0.50375858830688	-7.33486818878981	2.21939808403245e-13	7.25826252551276e-11	2.000	1.347	1.027	9.418	19.843	39.572	10.554	7.323	6.546	1.638	2.605	1.046	8.311	17.825	23.875	1.232	3.485	1.375	3.175	40.294	4.613	177.875	269.471	759.559	1.124	5.340	3.032
Pdensi_DN21462_c0_g1d221378	Bud	FC_3	2.2734732616171	250.304414555914	126.288943908766	-6.78421466147569	0.927346283378776	-7.31572960723741	2.5598666162537e-13	8.32719163742612e-11	0.044	0.047	0.087	1.535	4.247	17.171	1.005	1.316	1.787	1.327	1.652	1.135	1.842	3.811	9.497	0.590	1.101	0.815	1.035	1.116	2.184	0.460	0.321	0.707	0.067	0.342	0.314
Pdensi_DN13912_c0_g1d392624	Bud	FC_3	11.0532634000679	191.54450759252	101.298885496294	-4.11696260231681	0.56568439808297	-7.27784364615438	3.39198125719295e-13	1.09178950402575e-10	0.266	0.239	0.265	3.626	6.776	8.378	3.359	2.816	2.182	1.558	1.568	0.840	2.071	5.970	4.084	0.681	2.630	0.885	2.456	1.651	1.777	12.043	37.614	52.423	0.068	0.000	0.000
Pdensi_DN14247_c0_g3	Bud	FC_3	203.152678272846	992.104658512223	597.628668392535	-2.28797151493377	0.314753278806964	-7.26909509443735	3.61903578534685e-13	1.15877357323912e-10	6.008	5.007	3.293	17.774	36.687	28.822	15.333	11.738	11.580	7.609	8.908	9.123	16.193	24.315	21.228	9.141	11.697	8.861	23.394	22.412	13.614	23.357	31.869	5.539	1.263	3.616	2.624
Pdensi_DN3059_c0_g1d447545	Bud	FC_3	0	232.464108856741	116.232054428371	-10.5394224043144	1.45122539057941	-7.26242971817525	3.80198076681773e-13	1.21101008216409e-10	0.000	0.000	0.000	2.229	11.851	2.617	3.553	2.349	0.570	0.566	1.213	0.377	3.739	9.601	1.782	3.008	6.030	1.368	1.061	1.297	0.689	0.974	0.000	0.000	0.000	0.000	0.000
Pdensi_DN19286_c0_g1d117158	Bud	FC_3	15.4937806324963	491.794320030614	253.644050331555	-4.98765854921501	0.687879608808965	-7.25077249760453	4.14401242214694e-13	1.31311514864673e-10	0.444	0.573	0.088	9.316	15.526	14.633	13.026	12.778	7.159	8.982	7.057	5.509	7.298	16.929	7.171	1.882	4.078	1.604	7.262	9.545	3.174	120.127	234.643	334.910	0.341	0.995	0.213
Pdensi_DN15738_c0_g1d277023	Bud	FC_3	91.3074845354499	1156.1943304959	623.750907515674	-3.6625409560347	0.505535086508444	-7.24487983876767	4.32822762219244e-13	1.36441798176701e-10	0.798	3.235	2.430	11.507	35.274	27.203	4.534	5.665	7.586	2.032	2.606	3.994	21.227	32.325	19.111	5.037	9.160	5.726	8.367	28.316	10.136	1.982	1.554	15.398	3.749	4.790	16.671
Pdensi_GG_146212_c0_g1	Bud	FC_3	30.5355421536466	229.215858637737	129.875700395692	-2.90862341570131	0.403490266106061	-7.20865820078236	5.65058977569517e-13	1.76309932817558e-10	0.812	0.847	0.505	5.064	6.620	7.516	6.874	8.235	12.107	9.158	11.578	11.158	3.759	6.082	4.488	1.461	2.693	1.525	2.807	5.154	3.057	3.876	15.400	4.469	1.232	1.370	1.320
Pdensi_DN5148_c0_g1d45778	Bud	FC_3	21.2365975568043	210.324979897711	115.780788727258	-3.30705663333221	0.458827007219469	-7.20763290150084	5.69328642715478e-13	1.76740418649278e-10	0.413	0.558	0.516	2.225	3.752	10.038	1.491	0.864	1.830	0.972	1.436	0.975	3.107	4.292	5.542	0.371	1.903	14.714	2.525	2.397	5.028	10.534	10.383	54.709	0.778	1.972	0.497
Pdensi_DN19062_c0_g2	Bud	FC_3	1.42818479085863	280.069248446051	140.748716618455	-7.62123777097564	1.05828838644797	-7.20147539042312	5.95644787237001e-13	1.83976023274071e-10	0.038	0.000	0.065	6.351	3.157	14.667	2.661	0.772	4.354	0.179	0.445	1.512	3.001	2.951	10.785	0.758	1.152	0.296	1.677	0.911	0.843	1.851	32.840	85.099	0.000	0.430	0.065
Pdensi_DN19632_c0_g3	Bud	FC_3	0.286840068606665	260.284523173061	130.285681620834	-9.74062252998906	1.35492132381538	-7.18906873689169	6.52347283547757e-13	1.99474752363233e-10	0.000	0.000	0.021	5.449	10.945	17.048	8.408	7.648	10.605	5.380	5.786	7.466	2.544	9.127	4.942	0.524	4.570	0.592	3.005	1.369	2.053	3.213	259.147	267.960	0.000	0.000	0.000
Pdensi_DN11948_c0_g1d269288	Bud	FC_3	36.9161667861261	542.537731933532	289.726949359829	-3.87772394471514	0.540617540636201	-7.17276753571817	7.34965956045123e-13	2.23619791084057e-10	0.846	0.640	1.097	3.852	10.326	20.890	2.719	2.651	2.392	0.497	1.390	2.567	4.994	12.392	16.152	1.824	2.576	1.564	1.226	2.849	3.269	1.800	2.075	9.041	0.513	2.184	4.748
Pdensi_DN5005_c0_g1	Bud	FC_3	17.2220512024175	299.78900033442	158.505525768419	-4.12086177232701	0.574887423391767	-7.1681195389776	7.60348995216991e-13	2.30197540353912e-10	0.266	0.618	0.330	4.458	11.449	17.043	5.927	3.830	3.045	1.007	1.673	0.707	3.286	7.385	7.981	0.441	0.757	0.222	0.781	1.798	0.348	12.662	32.246	131.304	9.310	10.987	15.714
Pdensi_DN22372_c0_g2d424002	Bud	FC_3	9.64031034427082	266.221203857733	137.930757101002	-4.78753465741538	0.668222761071624	-7.16457884454227	7.80260517514293e-13	2.33909863770118e-10	0.244	0.206	0.238	1.527	4.763	9.650	1.266	1.661	1.517	0.374	1.690	0.876	2.123	5.754	8.512	1.720	2.992	1.317	0.787	1.703	1.345	1.641	0.704	1.898	8.648	4.432	7.361
Pdensi_DN29696_c0_g1d309322	Bud	FC_3	5.08254732279373	126.635791717685	65.8591695202396	-4.63883870149711	0.648102235153459	-7.1575724474993	8.21181952014494e-13	2.44976602231212e-10	0.085	0.182	0.101	0.042	0.061	2.861	0.350	0.000	0.020	0.355	0.192	0.040	1.819	3.804	2.360	0.000	0.037	0.043	0.058	0.000	0.000	0.000	3.922	0.000	0.000	0.000	0.000
Pdensi_DN21728_c0_g1d541061	Bud	FC_3	11.019406444608	349.970310171138	180.494858307873	-4.98776999232931	0.697167699250786	-7.15433316501817	8.40806343977613e-13	2.49613362972305e-10	0.095	0.410	0.284	3.960	6.425	9.747	3.464	2.999	2.174	2.660	1.800	2.660	4.442	5.126	11.594	0.751	2.061	1.985	6.487	2.570	1.631	45.256	26.801	38.410	0.717	3.460	6.408
Pdensi_DN10456_c0_g2	Bud	FC_3	49.2367174857829	442.536856706809	245.886787096296	-3.16790480019175	0.443441693494969	-7.1439038021527	9.0716900017155e-13	2.68013658813968e-10	0.673	1.525	1.282	5.432	13.360	18.670	6.967	6.454	4.848	4.587	3.990	3.881	6.257	10.625	10.614	2.989	4.083	2.746	3.697	5.523	4.694	43.077	17.084	9.453	0.220	0.207	0.260
Pdensi_DN2475_c0_g1d447206	Bud	FC_3	0	178.025410896579	89.0127054482893	-10.1548754747332	1.42495582118999	-7.12644934230509	1.02991118300285e-12	3.02813693787126e-10	0.000	0.000	0.000	1.746	4.358	4.427	5.268	3.607	3.614	2.974	3.396	4.078	2.137	7.082	2.321	0.000	1.421	0.000	0.858	0.625	0.000	2.914	18.931	0.465	0.000	0.000	0.000
Pdensi_DN19596_c0_g1d408249	Bud	FC_3	6.23170076720123	234.917305010451	120.574502888826	-5.23645983120301	0.737165441079924	-7.10350694619075	1.21630232105667e-12	3.55905190174842e-10	0.221	0.128	0.107	1.925	7.703	8.421	2.160	2.977	1.733	0.712	0.925	1.054	1.810	5.752	7.026	0.257	1.128	0.381	0.507	1.695	0.539	11.567	33.787	80.644	0.039	0.000	0.000
Pdensi_DN20479_c0_g1	Bud	FC_3	45.1182472597945	332.577984040376	188.848115650085	-2.88214239842075	0.405988408121261	-7.09907559124179	1.25594105454776e-12	3.6575395777106e-10	1.356	0.750	1.046	2.936	6.710	6.835	0.938	1.501	1.723	0.670	1.242	1.555	5.199	7.538	7.847	2.456	2.474	1.956	2.884	3.957	3.409	13.636	0.472	0.000	9.340	5.713	11.166
Pdensi_DN20222_c0_g1	Bud	FC_3	24.3401275541183	165.735800074021	95.0379638140694	-2.76778962042165	0.389939120387031	-7.09800447227377	1.26571090051069e-12	3.66852207732852e-10	0.453	0.689	0.568	25.512	16.676	8.451	4.478	0.504	1.394	0.632	0.638	0.472	3.264	4.063	2.999	0.000	0.595	2.300	0.827	0.000	0.589	0.138	0.225	0.464	0.000	0.000	0.000
Pdensi_DN16433_c0_g1d215250	Bud	FC_3	3.11274618020088	153.697248186242	78.4049971832214	-5.62737408755057	0.79424005863349	-7.08523075155969	1.38812807390563e-12	3.98555683041187e-10	0.072	0.077	0.054	5.024	11.998	5.802	5.252	6.626	4.233	5.477	5.327	5.627	2.652	5.812	1.452	0.216	2.557	0.690	1.225	3.031	1.858	3.157	35.633	10.523	0.000	0.000	0.014
Pdensi_GG_3111_c0_g1	Bud	FC_3	0	203.417947760404	101.708973880202	-10.3461221394859	1.4604113735632	-7.08438891039503	1.39659190671953e-12	3.99112031062336e-10	0.000	0.000	0.000	1.397	4.848	44.683	6.872	3.409	2.090	0.282	0.000	0.517	1.324	6.013	5.467	0.427	0.000	0.000	0.000	0.276	0.343	6.606	207.587	1105.615	0.000	0.536	1.118
Pdensi_DN11760_c0_g1d268987	Bud	FC_3	5.64861159247631	271.651402405058	138.650006998767	-5.58809665267547	0.789348976392988	-7.07937404088475	1.44807049977604e-12	4.11898602252573e-10	0.083	0.207	0.109	5.551	8.150	10.189	10.839	7.653	9.605	8.610	9.438	10.455	3.388	12.065	2.350	0.249	5.156	1.310	3.409	1.758	2.163	7.226	229.491	70.310	0.000	0.000	0.033
Pdensi_DN19857_c1_g1	Bud	FC_3	72.5611925620034	691.268716345401	381.914954453702	-3.25138201269071	0.460293776531656	-7.06371056586968	1.62114237686134e-12	4.58993440737648e-10	1.250	2.578	1.333	9.499	19.622	27.694	9.148	7.203	6.137	3.611	4.717	2.906	9.298	13.930	19.239	3.374	3.704	1.898	3.249	4.491	2.326	26.617	68.079	32.795	1.686	1.302	2.080
Pdensi_DN52377_c0_g1	Bud	FC_3	23.9405906186307	578.336987360922	301.138788989776	-4.5952732945462	0.651602697709372	-7.05226253774012	1.76031662476954e-12	4.9610102997422e-10	0.716	0.129	0.835	5.146	13.895	8.479	4.114	3.126	5.932	1.125	2.566	1.689	10.108	12.543	13.065	6.529	5.037	6.146	2.912	0.554	3.250	0.364	0.146	0.000	0.179	2.415	1.438
Pdensi_DN26056_c2_g2	Bud	FC_3	38.1481321911658	435.262976642563	236.705554416865	-3.51269716576345	0.499260790447772	-7.03579618702486	1.98126367511804e-12	5.55808079428987e-10	1.031	1.106	0.551	11.156	16.182	11.866	13.609	15.349	12.539	17.222	12.124	13.085	9.061	13.809	4.759	2.312	3.838	2.491	3.727	7.044	7.562	4.884	5.635	17.448	5.752	9.080	5.466
Pdensi_DN40178_c2_g1	Bud	FC_3	7.62321368113734	589.736945331719	298.680079506428	-6.27228808715938	0.891860660513969	-7.03281169902116	2.02412457492385e-12	5.64266720842241e-10	0.202	0.244	0.108	10.002	9.050	18.614	9.028	2.929	1.531	0.219	0.780	0.264	3.732	4.668	26.563	0.204	2.398	0.315	0.363	0.014	0.071	3.243	25.995	134.217	0.000	0.028	0.000
Pdensi_DN35010_c2_g3	Bud	FC_3	1.69979312440377	96.1038087183923	48.9018009213981	-5.82049729012204	0.82767717417147	-7.03232790725264	2.03115755498777e-12	5.64266720842241e-10	0.032	0.034	0.031	0.315	1.308	3.088	0.285	0.566	0.490	0.245	0.570	0.386	1.537	2.012	2.390	0.315	0.664	0.146	0.481	0.329	0.601	0.000	0.000	0.000	0.000	0.000	0.000
Pdensi_DN17881_c0_g1d475745	Bud	FC_3	0	110.834215594401	55.4171077972004	-9.47036301657776	1.3467938252782	-7.03178381042958	2.03909584188199e-12	5.64266720842241e-10	0.000	0.000	0.000	0.915	4.856	0.782	1.997	1.142	0.000	0.857	0.000	0.852	1.999	2.928	2.005	0.000	0.000	0.000	0.000	0.000	0.000	9.884	1.760	0.000	0.000	0.000	0.000
Pdensi_GG_147018_c0_g1	Bud	FC_3	55.4097276703263	821.373410526701	438.391569098514	-3.88975836841564	0.55385928968875	-7.0230082637082	2.17141363494459e-12	5.98175550714736e-10	0.477	1.955	1.486	6.160	24.022	40.978	3.940	5.138	1.325	1.162	1.065	0.681	10.659	21.449	19.168	1.425	2.544	6.089	0.409	1.069	1.579	0.130	0.040	0.022	0.000	0.000	0.000
Pdensi_DN23785_c0_g3	Bud	FC_3	35.1643363643891	827.459242276361	431.311789320375	-4.5558928321727	0.651634261877891	-6.99148755475724	2.7198675795746e-12	7.45902339446029e-10	0.426	1.658	0.426	12.084	36.697	41.353	9.736	20.045	9.848	6.410	10.240	6.139	8.455	23.217	20.235	2.222	10.663	1.471	5.230	11.193	1.343	343.936	217.464	291.825	1.292	0.096	0.000
Pdensi_DN36199_c0_g1d315184	Bud	FC_3	0	171.056248009868	85.528124004934	-10.0955240260641	1.44716055876336	-6.97609119107762	3.03505767185345e-12	8.28624941874417e-10	0.000	0.000	0.000	7.345	7.295	20.855	7.654	5.171	4.906	1.285	1.566	0.594	1.466	3.631	5.405	0.000	0.974	0.246	1.181	1.279	0.401	29.577	71.037	283.929	0.062	2.156	0.665
Pdensi_DN38997_c0_g1d571459	Bud	FC_3	224.979075768058	1474.02678951217	849.502932640116	-2.71186230224548	0.389678470862737	-6.95923050673416	3.42136320595481e-12	9.2994172543721e-10	5.856	6.527	3.519	15.479	30.156	56.448	13.234	11.636	8.821	4.696	5.579	5.284	18.101	36.643	36.968	4.183	5.161	2.225	4.872	21.495	7.118	133.836	277.386	287.712	2.080	11.502	6.361
Pdensi_GG_71586_c0_g1	Bud	FC_3	0	110.767419935118	55.383709967559	-9.46986308952391	1.36119695987191	-6.95701163659299	3.47566260649268e-12	9.40520452932151e-10	0.000	0.000	0.000	0.173	2.486	1.939	3.187	3.006	3.560	2.414	2.590	3.059	1.825	3.153	1.980	0.000	0.000	0.000	0.151	0.317	0.000	4.577	19.224	4.120	0.000	0.000	0.000
Pdensi_DN15712_c0_g1d468021	Bud	FC_3	1.69819280904771	119.980687352353	60.8394400807005	-6.14261221220308	0.883660488408444	-6.95132609501021	3.6186830572883e-12	9.74908286570588e-10	0.000	0.068	0.063	3.300	4.451	4.872	1.420	0.790	1.482	0.333	0.520	0.788	1.689	3.203	2.599	0.860	1.501	0.635	1.079	0.552	1.949	0.048	0.078	0.000	0.000	0.107	0.152
Pdensi_DN21997_c1_g3	Bud	FC_3	333.607592291521	3446.780236219	1890.19391425526	-3.36905394954929	0.486570831824209	-6.92407709052004	4.38826907407131e-12	1.17705694514871e-09	2.967	9.427	11.107	45.098	109.689	130.986	45.936	41.499	53.835	42.945	31.800	38.792	51.854	84.160	78.317	22.194	16.179	8.718	7.491	79.638	12.977	183.274	137.168	139.552	0.189	0.229	0.200
Pdensi_DN22250_c0_g2d67184	Bud	FC_3	4.79570725418707	890.606535995003	447.701121624595	-7.53564600181927	1.08856328616415	-6.92256123056762	4.43549972475027e-12	1.18453022343593e-09	0.075	0.188	0.074	0.187	14.194	23.821	1.196	4.189	0.873	0.640	0.880	1.505	1.106	10.699	41.544	0.000	0.302	0.063	0.000	0.116	0.071	7.140	378.213	1979.438	0.387	1.370	2.031
Pdensi_DN18750_c0_g2	Bud	FC_3	34.8212536539711	946.475284677896	490.648269165933	-4.76487665759966	0.689260719566796	-6.91302510404831	4.74425949170942e-12	1.26147797163035e-09	1.517	0.616	0.326	18.886	19.868	40.311	31.299	18.573	23.281	25.943	27.544	34.095	13.619	37.885	9.829	1.910	12.054	1.774	15.098	9.484	8.573	13.710	583.264	241.670	1.878	1.814	0.540
Pdensi_DN2023_c0_g1d165274	Bud	FC_3	417.908063349824	2075.87953562917	1246.8937994895	-2.31236785237241	0.335194981127343	-6.89857540406884	5.25266074011545e-12	1.38461948371767e-09	7.442	13.038	9.051	29.628	60.810	70.823	27.243	32.201	26.401	17.569	25.415	22.780	29.137	47.011	52.278	14.051	18.572	19.179	54.811	35.543	35.903	33.048	11.326	1.734	10.462	4.224	5.514
Pdensi_DN25075_c0_g1d226787	Bud	FC_3	24.3643826174419	177.949932411181	101.157157514312	-2.86829128498976	0.416527202658156	-6.88620399024398	5.73008088940856e-12	1.50398638142777e-09	0.391	0.648	0.681	1.779	6.252	3.320	1.406	0.961	1.086	0.416	0.790	0.582	3.308	3.945	3.742	1.145	0.660	0.418	1.493	1.263	1.251	2.767	0.109	0.033	9.241	6.822	7.639
Pdensi_GG_131269_c0_g1	Bud	FC_3	39.3943058888676	235.112211841195	137.253258865031	-2.57553350660141	0.37456801568266	-6.87601022716111	6.15520833004243e-12	1.6086663274875e-09	0.927	0.882	0.946	3.602	3.761	7.791	3.498	1.053	2.187	2.128	0.887	1.159	4.536	4.200	5.648	3.748	1.775	3.677	4.725	2.542	3.279	14.777	9.130	33.323	0.285	0.687	1.437
Pdensi_DN26690_c0_g1d367637	Bud	FC_3	747.592557972605	3642.65717036684	2195.12486416972	-2.28461589853317	0.335166057846918	-6.81637010981773	9.33695670539449e-12	2.40932879440973e-09	22.951	14.079	15.392	51.830	81.652	122.546	65.543	33.197	42.691	31.215	18.761	26.027	53.734	75.697	94.835	27.319	12.924	9.469	11.349	12.388	9.512	54.065	123.368	97.433	40.995	56.005	77.285
Pdensi_DN33596_c0_g2	Bud	FC_3	19.8135994212634	225.464823553098	122.639211487181	-3.5089081392598	0.515033259712623	-6.81297386739198	9.56015131887833e-12	2.45655720192153e-09	0.686	0.431	0.282	1.588	4.380	9.454	1.726	1.454	1.149	0.896	0.842	1.247	3.295	6.148	4.658	0.726	1.367	1.302	3.413	6.010	4.558	15.122	17.674	18.286	0.416	0.543	0.520
Pdensi_DN19596_c0_g1d218685	Bud	FC_3	2.56031333022377	182.75909691635	92.6597051232868	-6.15963099183606	0.904208877596332	-6.81217708037802	9.61326692577546e-12	2.45987009252186e-09	0.039	0.043	0.101	0.847	2.768	5.957	1.488	1.195	1.759	0.470	0.555	0.893	1.467	3.253	6.407	0.151	0.299	0.359	0.359	2.680	0.274	23.168	30.451	71.909	0.000	0.000	0.000
Pdensi_GG_73180_c0_g1	Bud	FC_3	18.6376263250524	499.628644417021	259.133135371037	-4.74429753630365	0.697252709979267	-6.80427263802922	1.0156104356415e-11	2.58794465842048e-09	0.071	0.759	0.491	6.874	20.973	18.624	6.780	4.494	2.693	2.580	1.394	2.326	9.259	14.466	7.752	1.065	1.454	0.649	1.045	1.887	2.185	78.186	24.141	6.698	0.000	0.000	0.000
Pdensi_DN37478_c2_g10	Bud	FC_3	70.8257493121589	869.984664757742	470.40520703495	-3.61851805249011	0.534103747281175	-6.77493477795272	1.24462395256595e-11	3.15834947896778e-09	0.884	2.753	1.394	6.036	20.326	25.729	3.628	5.505	4.734	1.815	3.728	3.245	9.400	24.071	21.051	0.909	1.309	0.458	0.138	0.354	0.392	0.092	2.466	5.135	0.000	0.000	0.000
Pdensi_DN10560_c0_g1d386863	Bud	FC_3	15.0798408588041	262.252719813089	138.666280335946	-4.12178525122056	0.608459498500161	-6.77413247945124	1.25154950890872e-11	3.16280007300915e-09	0.346	0.186	0.517	4.575	10.970	11.609	4.444	2.943	3.517	1.553	0.801	1.839	2.885	6.768	6.720	0.883	3.341	1.288	0.389	3.552	0.990	48.294	60.030	80.428	0.353	0.453	1.453
Pdensi_DN21662_c0_g3	Bud	FC_3	0	209.37807578282	104.68903789141	-10.3877203644835	1.53895793894187	-6.74984033132557	1.48007943665492e-11	3.70966139459297e-09	0.000	0.000	0.000	0.259	6.974	2.226	0.908	1.075	0.975	0.242	0.000	0.241	0.910	6.384	5.920	0.000	0.000	0.500	0.000	3.085	0.000	2.804	6.247	14.006	0.000	0.000	0.000
Pdensi_GG_157845_c0_g1	Bud	FC_3	1.13833694616461	174.058774579396	87.5985557627801	-7.26228848760234	1.07794402290568	-6.73716661837992	1.6150494658017e-11	4.03142714818649e-09	0.051	0.000	0.022	3.597	4.106	11.271	5.943	4.410	4.588	4.872	5.727	7.573	1.946	7.112	2.247	0.086	2.157	0.321	203.554	56.929	355.786	33.826	117.673	60.012	0.045	0.000	0.000
Pdensi_DN19743_c0_g2	Bud	FC_3	13.9041959934848	477.366455904193	245.635325948839	-5.10166567486043	0.758967560615064	-6.7218494433755	1.79432306653386e-11	4.46071631938801e-09	0.683	0.130	0.154	13.858	7.865	35.874	17.894	8.468	8.572	4.185	6.164	6.101	5.796	9.233	14.221	0.452	1.538	0.622	3.419	2.568	2.436	30.691	21.170	156.425	46.793	61.357	30.307
Pdensi_DN24910_c0_g2	Bud	FC_3	0	160.649698216101	80.3248491080503	-10.0063862817519	1.49025751745512	-6.71453501461921	1.88666871434354e-11	4.67130007669609e-09	0.000	0.000	0.000	2.492	5.634	7.856	4.667	4.353	5.889	3.303	6.364	5.262	3.098	6.147	1.123	0.176	4.515	0.000	3.036	3.155	1.196	3.948	196.499	63.335	0.000	0.000	0.000
Pdensi_GG_144383_c0_g1	Bud	FC_3	0	198.126347905269	99.0631739526345	-10.3079298642472	1.53757030600099	-6.70403806838382	2.02737408963153e-11	4.99943910586717e-09	0.000	0.000	0.000	0.000	0.325	7.680	0.000	0.378	0.000	0.000	0.268	0.000	0.898	5.602	5.925	0.000	0.637	0.714	0.796	22.666	1.152	3.561	0.000	0.000	0.000	0.000	0.000
Pdensi_GG_4772_c0_g1	Bud	FC_3	0	174.722046865509	87.3610234327544	-10.1277599058603	1.51298088128616	-6.69391135812031	2.17283065927401e-11	5.33661171881772e-09	0.000	0.000	0.000	4.680	6.238	5.775	6.524	5.783	3.536	5.608	7.534	5.007	2.322	7.774	1.346	0.141	1.855	0.063	1.446	1.749	0.821	4.237	204.583	66.435	0.187	0.076	0.000
Pdensi_DN19359_c0_g2d60691	Bud	FC_3	0.279224201075905	211.082231851832	105.680728026454	-9.43759569186018	1.41090730344332	-6.68902603936327	2.24660758803164e-11	5.49574134614653e-09	0.000	0.029	0.000	0.804	5.255	16.259	1.108	1.220	1.497	0.468	1.281	1.202	1.541	5.797	5.855	0.097	0.796	0.368	0.122	0.341	1.031	0.120	0.360	0.271	0.000	0.000	0.000
Pdensi_GG_13146_c0_g1	Bud	FC_3	0	194.35176244274	97.17588122137	-10.2796623565393	1.53952281204738	-6.67717443099699	2.43592961429949e-11	5.93512794789241e-09	0.000	0.000	0.000	3.339	0.782	10.601	10.983	1.347	2.363	0.931	0.428	0.754	1.064	3.701	7.108	0.000	1.031	0.781	0.000	0.000	0.000	2.991	133.784	537.485	0.000	0.000	0.000
Pdensi_GG_24549_c0_g1	Bud	FC_3	4.21741902553033	216.311985836395	110.264702430963	-5.67679885468214	0.851654528410485	-6.66561224687813	2.63564279538181e-11	6.39624487279246e-09	0.051	0.200	0.034	0.000	0.040	6.188	0.000	0.053	0.000	0.000	0.000	0.000	1.949	4.247	7.055	0.000	0.000	0.000	0.000	0.000	0.000	0.025	0.021	0.138	0.000	0.000	0.000
Pdensi_DN21280_c1_g4	Bud	FC_3	3.95643433560329	104.561813742788	54.2591240391954	-4.72273586111937	0.710394489674392	-6.64804686658539	2.97007744604653e-11	7.1238820022012e-09	0.032	0.136	0.094	3.112	3.855	6.191	5.579	3.014	2.985	2.484	2.463	2.314	1.554	2.531	2.411	0.441	1.145	0.253	3.023	3.195	1.462	2.585	16.251	2.667	0.395	0.190	0.202
Pdensi_DN18539_c0_g1d217308	Bud	FC_3	15.494802383978	225.629955275425	120.562378829702	-3.86260323779217	0.581014721118507	-6.64802989906402	2.97041976349223e-11	7.1238820022012e-09	0.206	0.665	0.234	3.844	5.454	6.223	3.469	2.534	1.547	1.017	1.493	0.485	4.632	5.383	4.015	0.990	0.967	0.378	0.970	1.092	0.396	2.187	28.850	8.966	0.000	0.074	0.039
Pdensi_GG_66304_c0_g1	Bud	FC_3	5.34954756489547	232.815354610008	119.082451087452	-5.44133007997114	0.819573890525874	-6.63921843151902	3.15350781600692e-11	7.53343453108277e-09	0.053	0.234	0.082	1.471	6.200	8.304	3.010	4.899	2.419	2.142	2.562	1.824	1.720	5.967	6.807	0.279	1.106	0.237	0.481	0.548	0.418	44.573	57.755	80.017	0.000	0.000	0.000
Pdensi_GG_94111_c0_g1	Bud	FC_3	12.9527285649031	461.094290536796	237.02350955085	-5.15243005551999	0.778822276702072	-6.61566856733732	3.69876233999836e-11	8.80161516205992e-09	0.128	0.590	0.200	3.641	14.325	17.093	4.557	5.706	2.644	2.453	1.822	2.535	3.183	9.733	15.466	0.812	1.658	0.896	0.855	1.019	1.413	2.957	30.298	28.167	0.171	0.021	0.241
Pdensi_DN23072_c2_g3	Bud	FC_3	11.6177273543944	221.220860752993	116.419294053694	-4.25344753160813	0.643335605940099	-6.61155311836442	3.80308604111699e-11	9.01478798180429e-09	0.230	0.278	0.307	1.940	3.548	2.723	0.633	1.950	1.507	0.997	3.057	2.472	3.129	8.904	2.307	1.867	2.650	1.190	0.602	1.246	0.622	0.317	0.490	0.091	1.483	1.731	1.157
Pdensi_DN31246_c0_g1d504127	Bud	FC_3	0	199.84070782737	99.920353913685	-10.3204909439509	1.56356823792394	-6.60060155587081	4.09492758479909e-11	9.66908847011479e-09	0.000	0.000	0.000	1.234	0.000	4.558	1.701	0.292	0.165	0.000	0.704	0.000	0.775	6.265	5.585	0.374	0.000	0.000	0.000	0.000	0.000	34.547	0.341	0.000	0.000	0.000	0.000
Pdensi_DN31812_c0_g1	Bud	FC_3	29.4002129835693	254.162222444554	141.781217714062	-3.11313935249385	0.472182186508957	-6.59308936559131	4.30767097528318e-11	1.01323048524776e-08	0.733	0.843	0.489	6.252	10.126	17.008	6.792	6.269	7.346	5.289	5.735	6.605	3.405	8.129	4.595	2.593	4.447	3.416	9.853	9.618	11.823	17.722	19.918	36.298	3.735	3.849	2.517
Pdensi_GG_120440_c0_g1	Bud	FC_3	2584.71074493141	10761.8126862177	6673.26171557454	-2.057866783117	0.312372533417864	-6.58786084871349	4.46208532842683e-11	1.04552984806617e-08	55.391	84.247	43.173	293.537	371.820	194.113	296.891	232.886	145.600	399.807	156.315	146.539	228.786	289.981	155.999	172.067	257.813	215.827	365.559	700.380	286.941	803.085	798.957	200.311	22.417	12.910	8.998
Pdensi_DN29936_c0_g1d502990	Bud	FC_3	0	125.628234241922	62.8141171209612	-9.65212397694751	1.46627734519464	-6.58274098592599	4.61853345509475e-11	1.07805737396861e-08	0.000	0.000	0.000	2.626	10.189	1.321	1.402	2.662	0.000	0.105	4.006	0.360	1.980	4.835	1.298	0.000	0.005	0.000	2.409	3.321	0.441	2.935	6.073	0.616	0.000	0.627	0.372
Pdensi_GG_119851_c0_g1	Bud	FC_3	0	89.0910726386098	44.5455363193049	-9.15540539404699	1.39233792825758	-6.57556273390066	4.84695019304542e-11	1.12707257036458e-08	0.000	0.000	0.000	0.608	2.914	2.617	1.066	1.510	0.190	0.944	0.809	1.131	1.780	2.400	1.425	0.000	0.000	0.586	8.136	1.483	8.494	0.974	12.708	4.503	0.000	0.180	0.193
Pdensi_DN11307_c0_g1d268431	Bud	FC_3	7.0603500421669	170.420800670161	88.7405753561638	-4.59164337390957	0.699202681382572	-6.56697048819988	5.13492186633246e-11	1.18951243052056e-08	0.280	0.192	0.033	1.280	2.863	1.367	1.387	0.889	0.598	0.638	1.125	0.493	3.965	3.614	2.967	0.730	2.022	11.519	2.596	4.634	2.289	6.409	11.212	10.186	1.568	2.616	3.311
Pdensi_DN20955_c0_g1d538370	Bud	FC_3	197.643736905495	1945.15597214412	1071.39985452481	-3.29890762379948	0.502729465072649	-6.56199378192953	5.30930303685911e-11	1.22526693027228e-08	2.084	7.514	4.425	12.051	64.726	63.138	17.309	43.436	23.736	23.127	41.987	13.078	23.896	54.625	43.559	6.225	13.972	8.882	5.506	8.118	10.893	1.988	18.897	6.796	0.107	0.000	0.000
Pdensi_DN17518_c0_g1d474702	Bud	FC_3	90.2252161051053	595.9384851246	343.081850614853	-2.72337018176319	0.415231667207106	-6.55867650962383	5.42874232380697e-11	1.24812092313812e-08	1.384	2.840	2.159	5.263	17.403	18.072	6.023	6.682	6.012	3.802	5.801	4.215	8.104	13.740	15.063	1.985	2.094	2.383	17.419	67.586	260.638	163.449	15.957	5.223	0.130	0.561	0.316
Pdensi_DN26463_c1_g1	Bud	FC_3	124.382691715509	996.059446906763	560.221069311136	-3.00146200862541	0.458160592551387	-6.5511134249041	5.71096596533436e-11	1.30808926807486e-08	4.330	3.098	1.333	9.197	19.927	18.748	9.374	9.181	7.470	9.872	10.930	8.070	17.201	25.947	19.091	5.632	6.695	8.436	12.929	22.532	12.250	24.924	30.876	64.947	15.149	17.699	26.943
Pdensi_GG_75385_c0_g1	Bud	FC_3	15.3250152497953	391.799010411094	203.562012830445	-4.67632008033629	0.714408604842958	-6.54572194208697	5.92086544948059e-11	1.35110614712103e-08	0.082	0.410	0.596	3.272	14.308	10.027	2.399	2.894	2.716	1.891	1.959	2.084	5.347	7.673	10.996	1.310	1.358	1.047	1.340	1.645	3.058	0.673	0.150	0.333	0.106	0.000	0.000
Pdensi_DN17597_c0_g2	Bud	FC_3	2.28870499667862	209.247545915042	105.76812545586	-6.52047545854331	0.996360284677498	-6.54429482870632	5.97767671412947e-11	1.35899924583384e-08	0.040	0.000	0.119	0.652	6.000	6.886	2.057	2.783	0.841	0.234	0.756	0.283	1.775	5.005	6.189	0.541	0.176	0.050	0.542	0.789	0.171	76.333	507.393	631.468	0.062	0.000	0.000
Pdensi_DN17644_c2_g5	Bud	FC_3	145.861513365575	964.101595631599	554.981554498587	-2.72438421807369	0.417930065230856	-6.51875623393784	7.08927537054508e-11	1.60574712800391e-08	3.739	4.186	2.365	9.200	22.058	29.657	6.795	6.314	6.742	5.329	3.772	3.975	11.585	21.622	26.394	3.797	4.715	3.586	3.795	3.599	3.790	3.971	8.602	8.277	2.724	3.943	4.222
Pdensi_DN27752_c6_g1	Bud	FC_3	506.945003209377	2361.92221982876	1434.43361151907	-2.21990461059071	0.340591396299544	-6.5177941507317	7.13488122929677e-11	1.61011364006964e-08	12.785	12.076	10.790	30.157	51.973	82.310	50.437	46.697	70.856	70.687	65.192	87.449	31.736	46.307	66.878	11.322	18.349	19.762	57.181	21.769	43.072	122.232	365.288	814.359	17.067	20.655	14.395
Pdensi_DN792_c0_g1d324689	Bud	FC_3	1.98682604763521	319.827801748936	160.907313898286	-7.33219905900456	1.12538670475158	-6.51527073142654	7.25586700625216e-11	1.63139633321455e-08	0.145	0.000	0.000	15.780	9.101	19.951	23.196	11.632	10.659	15.883	8.718	20.406	3.968	11.739	4.819	0.654	3.963	0.989	4.557	7.921	2.498	6.934	368.701	147.278	0.000	0.000	0.000
Pdensi_DN38728_c1_g1	Bud	FC_3	5.93423705497645	235.350005472098	120.642121263537	-5.31006894149405	0.817128304378341	-6.49845185026833	8.11507589007315e-11	1.80569926912429e-08	0.229	0.148	0.046	3.338	5.174	11.256	8.842	4.953	6.673	5.141	7.106	7.046	2.340	9.579	3.338	0.124	2.059	0.000	1.137	1.809	0.733	10.837	181.830	99.481	2.673	0.924	0.055
Pdensi_DN38770_c0_g1	Bud	FC_3	362.637234884583	73.8410043870726	218.239119635828	2.29067479284393	0.352500094826449	6.49836645851607	8.11968243523414e-11	1.80569926912429e-08	9.455	9.701	6.411	3.553	4.044	2.214	2.543	2.147	1.828	2.115	1.289	1.203	1.416	2.064	1.134	4.806	1.644	2.180	2.263	2.071	1.103	0.776	0.000	0.000	0.000	0.000	0.000
Pdensi_DN31787_c0_g1d144712	Bud	FC_3	0	97.0645497116111	48.5322748558055	-9.27718486314434	1.43127356611654	-6.48176916193319	9.06532658739058e-11	2.00869243760311e-08	0.000	0.000	0.000	1.620	4.186	4.607	1.563	1.339	1.059	0.452	0.970	0.452	1.566	1.623	2.710	0.802	0.552	0.157	5.664	25.197	21.251	9.347	0.000	0.000	0.000	0.000	0.000
Pdensi_DN36061_c0_g1d438605	Bud	FC_3	11.099344314502	312.774455125896	161.936899720199	-4.81753613385014	0.746316193675368	-6.45508723336864	1.08156583698656e-10	2.37928922038669e-08	0.475	0.034	0.252	6.629	3.912	16.871	12.243	4.602	5.991	3.439	2.475	3.759	6.288	6.288	6.684	1.087	3.450	0.871	3.341	1.949	1.855	13.934	44.250	47.485	36.909	5.821	0.949
Pdensi_DN23864_c1_g1d70605	Bud	FC_3	79.1747659355823	2047.53587547468	1063.35532070513	-4.69276498823551	0.728125086879868	-6.44499835645652	1.15601669349164e-10	2.5339554447016e-08	0.454	2.076	3.030	7.608	55.578	183.681	4.222	7.299	1.709	0.117	0.444	0.131	15.299	45.669	65.429	2.495	1.261	0.398	0.184	0.012	0.043	0.064	166.365	449.982	0.031	0.011	0.000
Pdensi_GG_4186_c0_g1	Bud	FC_3	7.60618877609499	1471.67059271723	739.638390746662	-7.59513328421541	1.18107752872193	-6.43068139009829	1.27033184928333e-10	2.76471226244737e-08	0.055	0.353	0.136	0.466	11.254	103.777	0.527	4.594	9.052	0.000	0.994	2.899	1.300	10.468	75.158	0.056	0.381	0.571	0.000	0.460	0.624	23.780	34.409	450.183	0.000	0.000	0.000
Pdensi_GG_18907_c0_g1	Bud	FC_3	7.97379561145267	307.029123745301	157.501459678377	-5.26834695820178	0.820788152958375	-6.418644006024	1.37493508488399e-10	2.98175638479309e-08	0.078	0.129	0.364	0.000	0.000	7.095	0.000	0.000	0.000	0.000	0.000	0.000	2.271	6.471	10.127	0.000	0.000	0.000	0.000	0.000	0.000	0.000	0.000	0.000	0.000	0.000	0.000
Pdensi_DN37390_c0_g1	Bud	FC_3	3.94581069198518	172.174110697109	88.0599606945472	-5.44472316255486	0.852271820595858	-6.38848197368326	1.67540569667659e-10	3.60778559105471e-08	0.056	0.165	0.056	1.463	4.979	5.990	1.963	2.452	1.762	0.866	1.465	1.079	1.273	3.742	5.587	0.368	0.914	0.212	0.352	0.504	0.280	28.995	34.504	39.376	0.000	0.016	0.050
Pdensi_DN37585_c0_g1d32691	Bud	FC_3	0	92.7888228474044	46.3944114237022	-9.21257695155609	1.4422507725368	-6.38763877058076	1.68466710085046e-10	3.61500004279335e-08	0.000	0.000	0.000	0.000	0.795	3.052	0.283	0.628	0.000	0.000	0.000	0.000	1.305	1.770	2.616	0.000	0.000	0.311	0.000	0.386	0.000	0.431	0.622	0.000	0.000	0.000	0.000
Pdensi_DN13444_c0_g1d522647	Bud	FC_3	0	189.955689561411	94.9778447807054	-10.2464657189947	1.60789479747764	-6.37259709719112	1.85853677316266e-10	3.97414947201174e-08	0.000	0.000	0.000	1.800	0.666	7.477	2.636	0.961	1.839	0.432	0.816	0.710	0.924	2.709	7.825	0.042	0.456	0.115	0.156	0.430	0.066	11.494	261.607	134.436	0.000	0.000	0.000
Pdensi_DN40055_c0_g5	Bud	FC_3	0	123.230581035315	61.6152905176576	-9.62440253564412	1.51584152723323	-6.34921419075445	2.16417536666325e-10	4.61157870117274e-08	0.000	0.000	0.000	4.815	4.538	4.424	3.656	2.386	2.292	3.080	3.314	2.396	1.696	5.171	1.136	0.304	2.943	0.417	1.792	4.422	0.726	3.985	248.644	51.924	0.000	0.000	0.000
Pdensi_DN19643_c0_g2	Bud	FC_3	262.804369114734	1600.12672549818	931.465547306455	-2.60602666090613	0.410705517638627	-6.34524385230961	2.22073404180966e-10	4.7156670507261e-08	3.277	9.188	6.149	17.586	27.212	39.335	17.643	14.314	20.579	13.748	10.470	17.904	25.352	36.952	36.863	5.209	47.306	54.596	54.131	2.657	6.812	348.248	25.725	11.083	0.147	0.191	0.317
Pdensi_DN31506_c0_g1	Bud	FC_3	0.852904338289235	233.572362901356	117.212633619823	-8.09999918617012	1.27762797101681	-6.33987308506063	2.29954511700066e-10	4.86612391610008e-08	0.000	0.017	0.032	0.284	2.851	8.771	0.750	1.664	0.608	0.115	0.242	0.160	1.081	3.540	9.509	0.000	0.276	0.101	0.000	0.040	0.115	0.660	6.827	23.669	0.000	0.000	0.000
Pdensi_DN29111_c0_g1d232624	Bud	FC_3	1.69979312440377	98.9828478102787	50.3413204673413	-5.86339722398084	0.925067592808973	-6.33834464590485	2.32246855412233e-10	4.89768575503122e-08	0.031	0.050	0.046	1.155	1.096	6.225	2.431	1.491	1.874	1.034	2.188	1.564	0.998	2.114	2.981	0.099	0.575	0.117	0.577	0.842	0.289	3.090	54.640	158.177	0.823	1.915	0.700
Pdensi_DN39989_c0_g2	Bud	FC_3	1.70139343975983	149.590469725076	75.6459315824179	-6.4609914773432	1.01967233532026	-6.33634085533361	2.35285966717907e-10	4.94472459814444e-08	0.080	0.016	0.015	2.734	3.857	8.462	4.670	3.354	5.024	3.793	3.509	4.589	1.509	6.540	1.747	0.123	1.958	0.209	1.261	1.176	0.843	2.421	151.023	76.587	0.024	0.017	0.000
Pdensi_DN18816_c0_g1d14153	Bud	FC_3	0	84.4344497720872	42.2172248860436	-9.07728971598311	1.43303305872102	-6.33431982656742	2.38390559483519e-10	4.99281269033358e-08	0.000	0.000	0.000	1.541	1.665	3.302	1.136	0.751	0.424	0.246	0.726	0.298	1.155	2.026	2.064	0.082	0.182	0.161	0.155	0.105	0.156	2.980	3.238	1.539	0.000	0.041	0.000
Pdensi_DN20029_c1_g1	Bud	FC_3	99.8424876830768	785.897336148962	442.86991191602	-2.97639543487007	0.470492347188726	-6.32612932527926	2.51387151969134e-10	5.229194784294e-08	2.048	3.693	1.345	13.730	28.657	34.922	11.917	11.156	10.735	10.164	12.248	9.059	10.122	19.687	19.114	3.139	8.410	13.620	15.944	11.359	12.315	11.722	0.562	0.435	1.145	0.959	0.646
Pdensi_GG_116172_c0_g1	Bud	FC_3	4.24807535027814	170.727177680509	87.4876265153938	-5.32906981307598	0.843405168621754	-6.31851690188769	2.64085417025596e-10	5.47471449614147e-08	0.158	0.085	0.052	1.824	4.130	8.888	5.416	5.036	3.502	2.055	2.624	2.565	1.105	4.727	4.868	0.385	0.977	0.343	0.523	0.660	0.839	21.931	132.685	305.169	0.122	0.059	0.031
Pdensi_DN27374_c0_g1d368282	Bud	FC_3	34.5474664411956	442.313369094136	238.430417767666	-3.67824927138604	0.582818542243071	-6.31113975411575	2.76987919941636e-10	5.72279501079416e-08	1.188	0.701	0.539	5.748	9.680	14.626	3.000	5.312	5.360	2.795	1.639	2.293	4.211	9.678	13.396	1.744	1.638	1.060	0.360	2.005	0.773	7.236	51.756	28.405	0.000	0.364	0.260
Pdensi_DN22301_c1_g4	Bud	FC_3	22.8385990094147	257.996625422701	140.417612216058	-3.49631155570534	0.554234283726633	-6.30836391461817	2.82000526559263e-10	5.80674215564251e-08	0.286	0.933	0.399	2.448	5.165	8.292	2.455	1.965	1.207	0.335	0.361	0.608	4.514	5.201	6.151	0.257	0.188	0.142	0.000	0.399	1.472	18.576	29.871	25.093	0.699	4.415	4.255
Pdensi_DN19109_c0_g1d482743	Bud	FC_3	49.6149479647586	389.673732687506	219.644340326132	-2.97392316853364	0.471699521414326	-6.3046982952553	2.88755818694457e-10	5.92588954633498e-08	0.667	1.282	1.553	4.570	11.892	9.993	4.297	6.579	5.672	2.974	3.732	3.691	5.134	10.209	8.984	2.005	2.904	2.954	4.294	11.913	5.786	16.815	0.493	0.161	0.134	0.215	0.592
Pdensi_GG_89122_c0_g1	Bud	FC_3	0	171.937009260852	85.968504630426	-10.1035362350883	1.60327667713294	-6.30180453516976	2.94200044274265e-10	6.01742404937691e-08	0.000	0.000	0.000	0.000	2.005	15.152	1.820	1.730	0.000	0.000	0.346	0.000	0.608	5.386	4.874	0.246	0.000	0.000	0.000	0.000	0.000	0.000	0.668	1.104	0.000	0.000	0.000
Pdensi_DN14250_c0_g1	Bud	FC_3	1.40533718826635	91.934856474975	46.6700968316207	-6.02525723127769	0.956891950663289	-6.29669549116926	3.0405775034185e-10	6.19011958450738e-08	0.041	0.066	0.000	3.712	0.784	3.922	5.434	1.124	1.336	2.243	1.805	1.793	2.063	2.417	1.288	0.222	0.700	0.103	0.513	0.166	0.029	1.011	4.640	0.374	0.000	0.000	0.000
Pdensi_DN22102_c0_g1	Bud	FC_3	1011.03826116928	5596.40962984652	3303.7239455079	-2.46863744642791	0.392072208028196	-6.29638468598207	3.04667734144928e-10	6.19011958450738e-08	13.349	30.600	27.425	50.405	135.567	174.705	44.109	51.252	56.608	36.666	37.928	43.006	78.044	122.420	145.080	31.093	31.285	28.704	29.007	32.870	40.154	14.561	12.127	1.252	1.500	2.068	1.177
Pdensi_DN20261_c4_g6	Bud	FC_3	6.76870902749205	116.533671194641	61.6511901110663	-4.1049874861584	0.652107945361478	-6.29495088253052	3.07497211568385e-10	6.22692035452853e-08	0.149	0.241	0.074	1.220	5.113	5.009	0.986	1.939	0.699	0.349	0.563	0.702	1.655	3.340	2.330	0.802	0.971	0.092	0.332	0.173	0.638	0.000	0.000	0.000	0.000	0.000	0.000
Pdensi_DN15855_c0_g1d468400	Bud	FC_3	19.9393491439754	769.870440369422	394.904894756699	-5.26983156990823	0.837859549951184	-6.2896359780291	3.18211268868364e-10	6.42261662010351e-08	0.094	1.088	0.237	2.276	21.348	11.033	6.125	12.627	34.397	23.972	14.314	31.209	24.940	14.235	8.117	0.017	0.044	0.228	0.021	0.546	0.081	0.169	3.988	24.700	0.029	0.379	0.000
Pdensi_DN10018_c0_g1d333796	Bud	FC_3	4.83218627648481	124.886299582643	64.8592429295637	-4.69263305041308	0.747193450564846	-6.28034553416609	3.37821371452064e-10	6.79598808964553e-08	0.032	0.104	0.192	0.040	0.348	4.846	0.000	0.000	0.226	0.188	0.162	0.076	2.109	2.293	3.255	0.291	1.064	1.088	1.279	0.599	1.013	0.000	0.079	0.000	0.000	0.000	0.000
Pdensi_DN18839_c0_g3	Bud	FC_3	110.368091000172	785.887577720384	448.127834360278	-2.83169833260575	0.451612490914367	-6.27019488958884	3.60596482919974e-10	7.23037328178817e-08	2.213	2.325	3.214	3.810	2.425	23.189	20.050	21.919	54.523	136.421	62.028	111.046	24.538	13.137	10.365	33.945	18.272	14.966	31.797	5.461	7.676	41.940	126.391	46.327	0.000	0.000	0.000
Pdensi_GG_90573_c0_g1	Bud	FC_3	283.376855324326	2985.80222112233	1634.58953822333	-3.3973028832823	0.542083835157826	-6.26711711905813	3.67793531556802e-10	7.35058209669536e-08	2.581	8.161	9.250	32.785	105.132	104.957	22.303	35.722	25.481	4.350	24.474	8.651	34.997	62.532	86.244	15.844	20.407	15.457	76.204	103.043	62.698	142.002	331.796	51.939	217.210	87.216	153.892
Pdensi_DN8192_c0_g1d452112	Bud	FC_3	1.41916146259658	154.093237217463	77.7561993400296	-6.76417755746541	1.07953840974722	-6.26580536309894	3.70903385158085e-10	7.38858873704491e-08	0.092	0.000	0.000	3.262	5.566	8.303	2.349	2.116	0.543	0.865	1.047	2.063	2.563	3.717	3.295	0.248	0.500	0.113	0.205	0.214	0.132	3.359	3.499	6.121	0.000	0.000	0.000
Pdensi_DN22984_c0_g1d364296	Bud	FC_3	2.23379360860724	293.950779966563	148.092286787585	-7.03273512570268	1.12249631160469	-6.26526346055327	3.72195583773657e-10	7.39025750690318e-08	0.000	0.170	0.000	1.985	8.560	9.911	2.436	4.765	2.417	1.663	3.366	1.292	4.011	6.691	7.503	1.122	1.013	0.383	9.355	33.039	192.190	163.661	2.681	0.630	0.000	0.000	0.000
Pdensi_DN25507_c0_g1d305727	Bud	FC_3	0	96.2222470007546	48.1111235003773	-9.2640811765128	1.47922476185024	-6.26279482025781	3.78138031771511e-10	7.48395128511927e-08	0.000	0.000	0.000	1.819	4.171	0.000	2.715	0.162	0.000	0.238	0.000	0.000	2.396	1.090	2.289	0.000	0.000	0.000	0.250	0.000	0.000	0.000	1.176	0.494	0.000	0.000	0.000
Pdensi_DN19290_c1_g3	Bud	FC_3	5.66282157605608	654.956453408045	330.309637492051	-6.85353902860446	1.09605069389591	-6.25293982000374	4.0279738261382e-10	7.94628281649379e-08	0.339	0.066	0.000	5.012	13.944	29.333	5.877	8.364	4.849	2.191	1.435	1.092	4.333	12.355	23.348	0.389	0.813	0.154	0.489	1.205	0.835	267.733	178.568	261.686	0.190	0.274	0.369
Pdensi_DN15834_c0_g1d526435	Bud	FC_3	1.13212853936514	121.832067960352	61.4820982498583	-6.74797966653921	1.08160234935322	-6.23887297450344	4.40734695738011e-10	8.63896508094673e-08	0.000	0.041	0.038	4.134	4.090	6.038	3.410	4.316	4.626	1.079	1.892	0.955	1.409	1.944	4.047	0.521	2.282	1.920	2.307	2.547	3.837	2.141	4.419	4.366	0.000	0.000	0.000
Pdensi_DN23208_c1_g4	Bud	FC_3	7.36504391267289	143.365894421425	75.365469167049	-4.28216464729462	0.687075897782551	-6.23244777049341	4.59202665923035e-10	8.97220390964509e-08	0.061	0.229	0.242	4.654	3.650	2.746	6.912	4.833	3.838	10.092	4.682	6.949	3.849	2.760	2.222	3.356	1.374	1.447	6.426	3.676	8.351	7.586	1.343	0.309	0.047	0.000	0.000
Pdensi_GG_6417_c0_g1	Bud	FC_3	3.37053023941579	185.049892464455	94.2102113519352	-5.77517812507832	0.927258252047972	-6.22823049816281	4.71732696338653e-10	9.18767031123779e-08	0.027	0.183	0.040	1.133	4.818	6.823	2.159	4.232	2.101	1.384	1.224	1.706	1.556	5.487	4.609	0.150	8.556	13.652	6.746	0.308	1.250	40.401	39.660	41.458	0.000	0.000	0.000
Pdensi_DN7790_c0_g1	Bud	FC_3	7.37426009555971	165.084456931475	86.2293585135175	-4.48431801426527	0.72029707369344	-6.22565074611673	4.79561294748579e-10	9.31049223544257e-08	0.096	0.185	0.229	1.962	3.088	4.670	1.700	0.885	1.223	0.258	0.677	0.381	1.718	3.052	5.310	0.260	1.601	0.887	0.954	1.445	0.983	0.344	16.417	40.109	0.060	0.537	0.138
Pdensi_GG_17691_c0_g1	Bud	FC_3	4.52870701208533	119.689974945361	62.1093409787233	-4.72196323780835	0.759575644018627	-6.21658063287315	5.08105337508553e-10	9.83344620907375e-08	0.104	0.112	0.104	0.921	1.257	2.380	1.153	0.217	0.613	0.366	0.262	0.122	1.503	1.797	3.944	0.093	0.338	0.127	0.346	0.602	0.000	35.742	162.534	315.717	0.000	0.000	0.000
Pdensi_GG_129632_c0_g1	Bud	FC_3	0.849896562201886	168.937479290042	84.893687926122	-7.63696874486371	1.22937042302769	-6.21209734821453	5.22820190698166e-10	1.00863064928508e-07	0.020	0.022	0.020	3.990	4.948	8.118	6.287	3.056	4.747	5.100	5.006	5.510	2.223	8.028	0.902	0.200	1.949	0.151	0.777	1.094	0.373	1.952	18.760	1.631	0.062	0.045	0.000
Pdensi_GG_99540_c0_g1	Bud	FC_3	5.64560381638896	87.8279149663639	46.7367593913764	-3.95668018711854	0.637284179804353	-6.20865904490716	5.34386221730804e-10	1.02770200553991e-07	0.096	0.207	0.096	0.243	2.666	1.045	1.382	1.202	0.565	0.901	0.606	0.904	1.601	1.880	1.929	0.258	0.208	1.178	0.000	1.334	1.097	0.583	0.117	0.386	0.000	0.000	0.115
Pdensi_DN15266_c0_g1d53971	Bud	FC_3	37.041280466606	335.233188211074	186.13723433884	-3.17692466042182	0.512055498461709	-6.20425846410355	5.4955404290345e-10	1.05355884162393e-07	0.713	1.123	0.765	3.247	6.538	13.354	2.898	2.225	1.673	1.671	1.801	1.474	4.258	5.935	10.273	0.692	1.921	0.953	1.914	3.509	2.433	4.312	22.746	27.080	3.780	7.199	5.269
Pdensi_GG_71588_c0_g1	Bud	FC_3	1.43119256694598	116.0340914304	58.7326419986732	-6.35122587234002	1.02694508791035	-6.18458177278363	6.22673296877229e-10	1.18629931912224e-07	0.012	0.000	0.074	1.378	2.328	5.098	4.158	2.194	2.742	2.802	3.295	2.570	1.633	3.934	1.840	0.169	1.166	0.109	1.020	0.489	0.407	2.334	67.030	12.162	0.000	0.000	0.000
Pdensi_DN3961_c0_g1d99777	Bud	FC_3	3.40400148562618	151.309453340997	77.3567274133117	-5.47412411762475	0.8853801605928	-6.18279509895454	6.29764349508367e-10	1.19608287448862e-07	0.000	0.107	0.148	2.624	5.139	4.614	3.875	1.499	0.931	1.744	1.505	1.409	2.926	2.514	3.788	0.493	0.544	0.803	1.288	1.328	1.492	5.323	11.027	8.748	0.000	0.000	0.000
Pdensi_DN29388_c0_g1d142541	Bud	FC_3	0	127.880816729462	63.9404083647308	-9.67767896221102	1.56549017676741	-6.18188418287908	6.33409907886376e-10	1.19928223921669e-07	0.000	0.000	0.000	0.000	1.494	2.203	1.349	0.858	0.488	0.000	0.000	0.000	0.899	5.656	1.805	0.000	0.437	0.000	0.000	0.000	0.588	2.472	8.419	7.384	0.000	0.000	0.000
Pdensi_DN23117_c0_g2d223755	Bud	FC_3	28.0293687929951	341.903058299228	184.966213546112	-3.60741466716961	0.583844770030886	-6.17872224320648	6.46224720489769e-10	1.21976910513186e-07	0.415	0.818	0.756	3.381	6.428	8.769	2.040	1.749	3.257	1.413	1.368	2.591	5.518	4.206	10.823	2.302	3.171	3.973	70.442	9.012	55.268	8.934	1.991	6.309	0.160	0.311	0.083
Pdensi_GG_78818_c0_g1	Bud	FC_3	7.92669294553682	144.848511222986	76.3876020842616	-4.19214129449634	0.678571752698555	-6.17788948305756	6.49641622427714e-10	1.22244563265198e-07	0.137	0.230	0.194	1.513	3.456	6.514	0.828	0.808	1.364	0.432	0.836	0.393	1.297	3.936	3.836	0.247	0.754	0.441	0.311	0.702	1.031	2.044	20.918	18.717	0.576	3.542	1.892
Pdensi_DN24604_c0_g1d134670	Bud	FC_3	6.4910851417722	143.485026715222	74.9880559284973	-4.46634650655888	0.725735223831463	-6.1542369171213	7.54398390932222e-10	1.41521435570095e-07	0.193	0.208	0.064	0.892	2.171	4.675	1.775	1.073	0.529	0.528	0.731	0.228	1.575	4.742	2.811	0.405	0.702	0.080	0.144	0.374	0.368	3.702	27.068	21.836	0.000	0.000	0.077
Pdensi_DN17634_c0_g1d401613	Bud	FC_3	1.40533718826635	92.7019455768331	47.0536413825497	-6.03641379134709	0.982361435358071	-6.14479922977312	8.00647204608262e-10	1.4928164769824e-07	0.046	0.067	0.000	1.567	2.216	2.935	0.890	0.933	1.011	0.191	0.559	0.549	1.270	2.009	2.441	0.490	0.780	0.292	1.222	0.918	0.855	0.605	1.240	1.644	2.773	4.187	5.417
Pdensi_GG_136586_c0_g1	Bud	FC_3	137.754642937505	1254.53086556767	696.142754252588	-3.18684967002523	0.520326180678513	-6.12471520435419	9.08459511088331e-10	1.67848186888574e-07	1.580	6.038	2.209	23.225	40.690	46.701	25.389	15.540	12.069	10.160	12.518	7.454	20.652	33.923	24.016	4.630	7.534	3.104	12.519	9.167	4.223	23.253	102.388	46.456	0.000	0.473	0.000
Pdensi_DN9159_c0_g1d332506	Bud	FC_3	0.837672603227716	214.561034498465	107.699353550846	-7.98844797042066	1.30893450082513	-6.10301582346929	1.04085533097e-09	1.91730568134945e-07	0.000	0.051	0.000	0.301	2.768	6.170	0.865	1.646	0.502	0.165	0.339	0.145	1.273	3.767	8.030	0.029	0.252	0.050	0.000	0.000	0.000	0.324	5.434	21.736	0.000	0.000	0.000
Pdensi_GG_75850_c0_g1	Bud	FC_3	572.837815293941	4764.19278717927	2668.51530123661	-3.05605318665645	0.501664527623734	-6.09182634684626	1.11629739655995e-09	2.05009860612673e-07	7.411	24.391	8.975	54.269	152.107	59.512	106.816	91.240	36.866	55.593	54.771	30.971	84.407	153.653	64.657	20.366	41.374	15.262	35.078	97.335	32.718	1216.359	968.811	554.477	4.899	4.595	2.787
Pdensi_GG_96943_c0_g1	Bud	FC_3	3.12036204773164	95.4020772865553	49.2612196671435	-4.93327808601697	0.809960338588559	-6.0907650053751	1.12372399781569e-09	2.05755882665917e-07	0.084	0.064	0.070	1.727	2.927	3.782	0.964	0.789	0.880	0.425	0.517	0.583	1.300	1.486	2.996	0.340	0.505	0.450	0.827	0.618	0.501	1.301	0.586	0.029	0.000	0.179	0.050
Pdensi_DN13351_c0_g1d339649	Bud	FC_3	10.4731820014304	160.705076904565	85.5891294529977	-3.93983182736556	0.647482770678586	-6.08484427042973	1.16604591500269e-09	2.12716285115378e-07	0.109	0.315	0.291	0.503	1.318	5.505	1.359	3.116	4.273	2.014	4.006	2.870	1.803	4.145	4.073	0.248	131.721	216.692	220.079	5.641	123.806	3.748	5.188	1.392	6.659	10.061	3.973
Pdensi_GG_149180_c0_g1	Bud	FC_3	3.39798593345148	89.0410728738921	46.2195294036718	-4.71411933710237	0.77557480737502	-6.07822648734246	1.21519038360463e-09	2.1987036420037e-07	0.049	0.105	0.097	0.676	2.467	2.848	0.536	0.508	0.458	0.286	0.370	0.462	1.194	2.921	1.534	0.396	0.214	0.182	0.661	1.192	1.746	2.137	3.235	2.769	0.600	0.383	0.821
Pdensi_DN18557_c0_g2	Bud	FC_3	54.7415901773809	410.708327904047	232.724959040714	-2.90758721831925	0.478471950011915	-6.07681854337928	1.22590349063792e-09	2.21154436204875e-07	0.703	1.356	1.789	4.735	11.117	17.521	7.564	7.549	8.316	5.772	4.822	7.172	5.721	9.622	10.115	1.622	17.551	15.934	32.750	26.708	21.974	198.017	267.423	311.510	5.834	11.142	10.686
Pdensi_DN18791_c3_g1	Bud	FC_3	0	105.765033279221	52.8825166396107	-9.4027414308833	1.54760464287292	-6.07567409039843	1.23467947174119e-09	2.2208252286413e-07	0.000	0.000	0.000	1.330	2.556	10.277	0.000	1.545	1.751	1.242	0.531	0.990	0.700	3.154	2.803	0.376	0.677	0.256	0.000	0.487	0.302	25.572	68.191	109.484	0.000	1.416	0.254
Pdensi_DN23841_c0_g1d550648	Bud	FC_3	0.57368013721333	152.629711964205	76.6016960507091	-8.07067953179549	1.32961034473078	-6.06995843840976	1.27943356929958e-09	2.29457593443065e-07	0.000	0.000	0.032	1.763	3.029	5.528	3.930	1.858	2.091	2.389	2.458	2.231	1.915	6.311	1.687	0.029	1.548	0.000	1.414	0.668	0.320	2.112	132.705	28.926	0.000	0.000	0.077
Pdensi_DN21903_c1_g1d221998	Bud	FC_3	123.790113914446	699.108356620274	411.44923526736	-2.49729143533696	0.412189559737917	-6.05859943887181	1.37311852579234e-09	2.45539288196948e-07	1.938	3.351	3.429	8.462	15.780	22.805	8.727	8.653	9.856	6.434	8.527	7.634	9.958	13.833	19.143	5.415	4.027	5.376	13.112	19.403	20.139	73.573	10.747	14.621	0.466	1.101	1.665
Pdensi_DN23450_c1_g1	Bud	FC_3	0	67.1908898153169	33.5954449076584	-8.74677984990107	1.44750011468264	-6.04267990114722	1.51575188518261e-09	2.6946896014601e-07	0.000	0.000	0.000	0.801	0.766	1.104	0.843	1.589	2.692	1.786	1.917	2.830	1.408	1.313	1.410	0.340	0.000	0.000	0.000	0.000	0.000	0.000	0.000	0.000	0.000	0.000	0.000
Pdensi_GG_75744_c0_g1	Bud	FC_3	90.2629689027852	873.835638758921	482.049303830853	-3.2749331535152	0.54213930757729	-6.04075946485084	1.53390503290473e-09	2.719057860647e-07	0.966	3.668	1.794	15.152	29.745	38.921	15.518	13.471	12.334	10.607	9.180	11.444	11.191	21.277	21.844	4.028	7.055	5.995	22.547	26.446	44.574	13.867	57.499	11.260	0.436	0.462	0.575
Pdensi_DN9785_c0_g1d385930	Bud	FC_3	31.93588554122	272.5686562709	152.25227090606	-3.09259694396496	0.512225079513623	-6.03757423767985	1.56448193720027e-09	2.76524443212195e-07	0.622	1.022	0.617	4.073	4.977	17.494	8.148	10.013	13.180	9.210	14.090	10.920	3.232	5.823	7.751	1.269	2.725	2.296	8.058	15.395	4.143	95.238	117.842	318.275	35.381	20.291	24.294
Pdensi_DN25650_c1_g3	Bud	FC_3	14.9593944390433	132.5706240693	73.7650092541717	-3.14556216553086	0.521279209623175	-6.03431348778467	1.5963989193111e-09	2.8062058062941e-07	0.293	0.527	0.247	0.896	2.309	5.047	1.930	1.442	1.343	1.138	1.097	1.274	2.430	2.792	2.968	0.761	1.908	2.096	4.083	0.525	0.827	4.922	3.721	3.028	0.192	0.640	0.112
Pdensi_GG_6431_c0_g1	Bud	FC_3	2.84414562274308	101.012992149833	51.9285688862879	-5.15354910469537	0.854046889572436	-6.03426950863952	1.59683370493548e-09	2.8062058062941e-07	0.060	0.044	0.099	1.260	2.746	6.103	1.972	2.723	1.659	1.178	0.880	1.116	0.920	2.649	2.738	0.153	0.466	0.187	0.885	1.359	1.488	20.128	33.615	87.041	0.186	0.022	0.024
Pdensi_DN22010_c0_g1	Bud	FC_3	0	67.4381744966341	33.7190872483171	-8.75194264612781	1.45130773279395	-6.03038380377068	1.63570743508615e-09	2.8580949685751e-07	0.000	0.000	0.000	0.000	0.896	0.802	0.000	0.193	0.000	0.000	0.233	0.000	1.434	1.276	1.434	0.000	0.198	0.449	0.204	0.640	0.529	0.561	0.225	0.000	0.000	0.000	0.000
Pdensi_DN20349_c0_g1d536683	Bud	FC_3	1019.47912491802	4942.28695243712	2980.88303867757	-2.27729690112672	0.37784662438742	-6.02704048188539	1.66989188243213e-09	2.90350762804412e-07	16.628	34.281	21.226	56.550	99.078	193.412	50.041	42.836	36.236	29.458	44.405	42.311	65.515	108.740	130.966	23.394	17.251	14.333	70.486	82.720	93.710	250.026	699.939	703.955	53.016	32.672	34.161
Pdensi_GG_9808_c0_g1	Bud	FC_3	13.809219243154	381.399484216224	197.604351729689	-4.78609157947528	0.794119698506924	-6.02691456775839	1.67119282665892e-09	2.90350762804412e-07	0.414	0.490	0.085	4.807	6.631	13.181	4.364	2.935	4.364	0.648	2.513	2.400	4.923	4.441	13.512	0.968	1.339	1.774	3.141	6.165	108.641	19.465	473.261	370.823	0.000	0.064	0.000
Pdensi_DN20215_c0_g1d489506	Bud	FC_3	0	96.3527774741298	48.1763887370649	-9.26629419940585	1.53895475079085	-6.02116091759294	1.73170486112178e-09	3.00011735089981e-07	0.000	0.000	0.000	0.945	0.330	8.036	2.701	0.130	0.355	0.323	0.159	0.207	1.417	1.096	3.261	0.000	0.028	0.031	0.057	0.000	0.000	0.901	2.822	0.508	0.000	0.000	0.090
Pdensi_DN18710_c1_g1	Bud	FC_3	66.8045513633652	629.655495095958	348.230023229661	-3.23644559800969	0.538788205756898	-6.00689763329745	1.8910682753372e-09	3.26695399566446e-07	1.216	2.624	0.902	8.475	20.504	26.834	6.706	7.519	3.578	2.943	2.692	1.925	6.999	18.084	14.480	1.759	3.182	0.878	0.920	3.029	1.376	3.862	6.974	4.223	2.264	3.318	3.026
Pdensi_DN19168_c1_g1d482371	Bud	FC_3	29.9849007827326	811.938076511604	420.961488647168	-4.7596141428235	0.793388575634584	-5.99909588944682	1.9841916812771e-09	3.41817539324457e-07	0.377	0.204	1.512	4.060	13.300	29.766	5.231	0.990	2.019	1.337	1.430	3.111	9.436	13.281	26.644	0.844	2.230	2.071	0.625	2.623	2.980	2.296	0.460	0.000	0.000	0.000	0.000
Pdensi_DN22808_c3_g2	Bud	FC_3	25.4515873701216	326.279114010695	175.865350690408	-3.67949159926786	0.61492969827209	-5.98359716502061	2.18262732701937e-09	3.74945946098866e-07	0.794	0.655	0.356	3.608	7.282	15.702	5.301	4.780	4.380	2.163	2.339	2.323	3.383	5.881	10.664	1.460	57.229	5.266	46.340	9.720	21.504	100.933	51.313	238.264	0.223	0.285	0.583
Pdensi_DN12629_c0_g1d459686	Bud	FC_3	0	149.309878739056	74.6549393695281	-9.90109204968029	1.65602092737037	-5.97884476339466	2.24725580786803e-09	3.83891553592116e-07	0.000	0.000	0.000	0.139	3.154	20.860	0.202	0.692	0.043	0.000	0.000	0.000	1.027	7.819	1.121	0.000	0.081	0.000	0.000	0.000	0.106	0.000	0.000	0.000	0.000	0.000	0.000
Pdensi_DN37284_c0_g3	Bud	FC_3	0	144.88366525515	72.4418326275751	-9.85547655200726	1.64997039784213	-5.97312325414835	2.32753913918386e-09	3.95397176655356e-07	0.000	0.000	0.000	1.243	0.000	2.145	0.543	0.258	0.293	0.290	0.000	0.000	0.817	1.701	6.162	0.000	0.263	0.000	0.000	0.569	0.000	10.080	25.661	10.132	0.000	0.000	0.000
Pdensi_DN18480_c0_g1d404239	Bud	FC_3	3.69423503956974	173.699561830671	88.6968984351205	-5.55814471210022	0.931801392237875	-5.96494570452553	2.44715401486848e-09	4.14565515050684e-07	0.182	0.019	0.052	2.262	4.488	6.792	5.180	4.162	4.116	3.282	4.162	6.186	1.824	7.161	2.292	0.220	2.353	0.361	5.777	3.711	5.733	5.126	100.756	24.834	0.000	0.010	0.000
Pdensi_DN20392_c0_g1d490650	Bud	FC_3	795.725936850174	3527.02557124907	2161.37575404962	-2.1480012928002	0.360218026487382	-5.96305885562182	2.47559201276368e-09	4.18224599813746e-07	16.855	22.039	17.195	47.131	77.565	208.645	29.247	18.393	21.370	14.866	14.791	16.213	44.764	69.026	102.549	24.831	14.285	15.801	40.178	16.820	33.115	4.847	14.219	0.337	1.230	0.485	0.670
Pdensi_DN15699_c0_g1d9643	Bud	FC_3	33.413987919457	397.82250654225	215.618247230854	-3.57272870934743	0.599569043763902	-5.95882783894077	2.54053564917688e-09	4.28013769038736e-07	0.493	0.953	0.906	2.468	5.225	15.848	3.141	2.248	2.702	1.150	1.304	1.166	5.326	5.144	13.479	0.825	1.603	2.810	47.052	16.873	63.884	308.575	70.030	150.449	63.157	73.928	113.266
Pdensi_DN14555_c0_g2d464340	Bud	FC_3	0	81.8813995563396	40.9406997781698	-9.03243435049234	1.52560097504496	-5.92057457896301	3.20818767312473e-09	5.37534042020865e-07	0.000	0.000	0.000	0.539	1.676	3.317	0.704	0.889	0.945	0.574	0.360	0.730	0.844	1.667	2.503	0.514	0.357	1.064	0.801	1.049	2.309	4.727	0.116	0.000	0.000	0.000	0.000
Pdensi_DN15578_c0_g2d345025	Bud	FC_3	0	370.920653499314	185.460326749657	-11.2121183399569	1.89695632696722	-5.9105832751998	3.40898457223646e-09	5.69617105190418e-07	0.000	0.000	0.000	0.327	0.078	8.835	0.855	1.219	3.468	0.572	0.658	2.740	0.253	2.472	19.149	0.000	0.431	0.449	0.592	0.227	0.420	5.523	7.239	7.215	0.151	0.183	0.078
Pdensi_DN21375_c1_g1	Bud	FC_3	113.467768977744	1376.55539992261	745.011584450176	-3.60074292898666	0.609374117931134	-5.9089200263566	3.44357818047231e-09	5.73829610912711e-07	1.880	4.900	1.313	13.625	56.803	39.589	17.430	27.925	8.539	14.742	14.861	10.746	13.426	50.010	24.786	3.559	7.310	3.535	4.741	10.296	12.412	377.164	40.471	16.929	1.615	2.494	1.115
Pdensi_DN85597_c0_g1	Bud	FC_3	0	65.2042962440167	32.6021481220084	-8.70403372814874	1.47489495997356	-5.90146007977731	3.60298610738358e-09	5.98761462997691e-07	0.000	0.000	0.000	0.678	0.217	1.167	0.198	0.000	0.212	0.211	0.000	0.000	0.993	1.443	1.590	0.959	0.000	0.000	0.000	0.207	0.000	2.175	1.526	2.155	0.000	0.000	0.000
Pdensi_GG_43230_c0_g1	Bud	FC_3	0	83.6742381961329	41.8371190980665	-9.06623802894867	1.53844256752555	-5.89312738760922	3.78954036217199e-09	6.28057263926802e-07	0.000	0.000	0.000	0.516	2.106	4.071	0.000	0.106	0.000	0.120	0.000	0.000	1.060	3.324	1.045	0.274	0.221	0.000	0.000	0.000	0.000	0.000	0.254	0.205	0.000	0.000	0.000
Pdensi_GG_85600_c0_g1	Bud	FC_3	1.99124128445385	110.485104264216	56.2381727743349	-5.79958024226738	0.98603169136416	-5.88173817643098	4.05980200807112e-09	6.71030409744858e-07	0.052	0.028	0.052	2.747	3.600	5.714	3.332	2.167	2.529	2.012	2.436	3.245	1.622	4.644	0.909	0.142	1.238	0.098	3.771	1.637	2.910	2.037	30.508	3.660	0.162	0.000	0.031
Pdensi_GG_54628_c0_g1	Bud	FC_3	66.8917193915404	494.770361447622	280.831040419581	-2.88642265565524	0.490949544408508	-5.87926537162343	4.12091262038812e-09	6.79295235074005e-07	1.400	2.335	1.018	7.251	9.544	34.840	7.868	8.666	10.595	3.829	11.746	5.587	5.920	11.230	13.442	0.843	1.305	1.280	1.601	1.589	0.684	21.907	63.947	118.277	10.578	21.547	15.962
Pdensi_DN20532_c0_g4	Bud	FC_3	34.1812670665692	383.097149467117	208.639208266843	-3.48565653340828	0.593500642644315	-5.87304592945022	4.27859868582496e-09	7.03392422662128e-07	1.105	0.953	0.349	7.825	10.456	23.951	11.917	7.592	8.892	4.429	4.576	6.422	4.876	7.137	11.421	0.758	2.886	0.989	5.538	7.903	4.064	152.744	256.769	668.901	9.561	10.881	3.487
Pdensi_DN11853_c0_g1d458076	Bud	FC_3	5.63498017277085	143.732373220627	74.6836766966991	-4.67085553663639	0.796840501546656	-5.86171953806354	4.58098294834274e-09	7.510847002382e-07	0.109	0.215	0.054	0.979	3.595	4.985	1.484	1.923	1.336	0.594	1.055	0.517	1.230	3.610	4.091	0.165	0.985	0.114	0.394	0.549	0.130	54.769	56.726	52.148	0.000	0.061	0.065
Pdensi_DN20261_c4_g7	Bud	FC_3	0.55844840215181	91.9082240382691	46.2333362202105	-7.34722375283369	1.25365162516219	-5.86065826053002	4.61035905942086e-09	7.53879996358135e-07	0.000	0.036	0.000	1.495	2.906	2.964	0.372	0.548	0.293	0.110	0.591	0.000	1.585	2.635	1.575	0.594	0.486	0.000	0.434	0.383	0.289	0.000	0.000	0.000	0.000	0.000	0.000
Pdensi_DN38467_c1_g1	Bud	FC_3	0.570672361125981	100.750656261266	50.6606643111958	-7.47357727364517	1.27587390844867	-5.85761431765015	4.69563582218187e-09	7.65776811576945e-07	0.026	0.000	0.026	0.704	1.523	3.320	2.874	1.273	1.630	1.503	1.476	1.401	1.010	3.200	2.181	0.119	0.292	0.132	0.090	0.183	0.038	2.029	17.983	117.301	0.000	0.000	0.000
Pdensi_GG_35604_c0_g1	Bud	FC_3	164.694068263349	715.024919233771	439.85949374856	-2.11850320014267	0.362237234159492	-5.84838608614681	4.96365384720367e-09	8.05191550874237e-07	2.780	5.612	3.273	6.796	20.037	15.613	4.963	4.588	2.971	3.032	3.145	1.857	11.607	19.742	13.523	2.722	2.581	1.289	0.994	0.388	0.404	1.890	4.414	0.000	0.199	0.115	0.185
Pdensi_DN10531_c0_g1d455577	Bud	FC_3	57.7556566196558	2150.37958082831	1104.06761872398	-5.21853710158069	0.892606699293948	-5.84640145061487	5.02320932490865e-09	8.10552478823519e-07	1.210	0.775	2.065	16.000	13.258	76.152	6.810	5.715	7.640	0.965	1.630	3.741	8.555	15.127	103.403	1.363	6.227	15.702	1.449	2.412	1.818	50.753	244.747	430.443	1.153	0.499	9.117
Pdensi_DN27051_c0_g1	Bud	FC_3	50.8110129113749	411.497100865093	231.154056888234	-3.01694574559287	0.516252848250318	-5.84393046124179	5.09833174285298e-09	8.2050941069978e-07	1.173	1.694	0.716	3.830	6.490	20.654	4.946	3.080	4.340	2.259	1.817	2.883	5.075	8.420	11.807	0.885	10.267	38.845	5.523	7.093	8.283	28.237	48.024	197.690	1.498	4.294	4.047
Pdensi_DN17499_c0_g1	Bud	FC_3	68.5903553881956	510.867333679018	289.728844533607	-2.89652161322454	0.496704597775635	-5.83147735333209	5.49387691102191e-09	8.81846552153428e-07	0.839	2.611	1.399	5.800	12.013	15.625	5.697	4.493	4.878	3.078	3.930	4.812	7.423	11.895	12.357	3.197	5.088	3.663	8.889	7.641	9.724	10.015	7.889	6.493	0.018	0.013	0.098
Pdensi_DN11696_c0_g1d336469	Bud	FC_3	85.2736051603414	818.36112984715	451.817367503746	-3.26225662515207	0.559474814657201	-5.8309266828229	5.51204011481293e-09	8.82325770511971e-07	1.023	3.171	1.848	6.032	12.757	29.772	5.582	4.748	4.878	5.444	3.971	4.978	8.806	17.068	24.474	2.521	2.403	1.482	4.119	3.294	3.305	1.189	0.539	0.029	0.044	0.064	0.000
Pdensi_DN35641_c0_g1d314668	Bud	FC_3	0	65.9211194935658	32.9605597467829	-8.72173654597232	1.4958780255559	-5.83051318153505	5.52571734753883e-09	8.82325770511971e-07	0.000	0.000	0.000	3.674	2.223	5.486	3.112	0.910	2.054	0.909	0.978	0.912	0.969	2.120	1.081	0.000	0.839	0.119	0.968	0.112	0.277	0.883	19.206	3.701	0.000	0.109	0.000
Pdensi_DN38753_c1_g1	Bud	FC_3	4.54995429932155	127.671849360049	66.1109018296851	-4.81172913282447	0.827993234353315	-5.81131455329168	6.19841712892879e-09	9.87162494627004e-07	0.069	0.074	0.187	0.939	2.617	9.508	1.650	1.272	0.999	0.259	0.733	0.608	1.196	2.566	4.074	0.352	0.284	0.086	0.958	0.224	0.244	102.500	9.589	21.806	0.000	0.000	0.000
Pdensi_DN38588_c0_g1d510527	Bud	FC_3	1.42216923868393	136.393790704122	68.9079799714029	-6.58814619302905	1.138062552942	-5.78891395380516	7.08429746075257e-09	1.1137462609506e-06	0.082	0.000	0.020	1.621	3.078	4.382	3.166	1.705	2.062	2.231	2.773	2.629	1.732	5.848	1.317	0.130	1.703	0.129	0.750	0.549	0.382	1.971	113.229	23.411	0.000	0.000	0.000
Pdensi_DN25068_c0_g5	Bud	FC_3	5.09496413639268	104.453130781642	54.7740474590172	-4.35547477881403	0.752701631131225	-5.78645587929475	7.18869568259456e-09	1.12726121324296e-06	0.199	0.107	0.066	0.540	2.188	3.523	1.232	0.826	0.843	0.077	0.167	0.114	1.839	1.599	2.894	0.120	0.255	0.487	0.526	2.195	0.835	2.341	23.777	17.100	0.000	0.037	0.000
Pdensi_DN10919_c0_g1	Bud	FC_3	46.8063187821071	393.880898597085	220.343608689596	-3.07258661658439	0.531448352313144	-5.7815338089033	7.40226005990447e-09	1.15778162717012e-06	0.605	1.900	0.809	6.143	13.126	12.264	5.271	6.487	4.178	3.229	4.691	3.029	5.647	9.845	9.017	2.105	3.670	2.800	4.024	2.673	2.625	1.708	1.882	5.152	0.541	0.443	0.306
Pdensi_DN52615_c0_g1	Bud	FC_3	0	64.489115247233	32.2445576236165	-8.68983348155038	1.50346060875853	-5.77988770103256	7.47505040784052e-09	1.16618413964769e-06	0.000	0.000	0.000	0.000	1.989	0.473	1.658	0.508	1.454	0.515	0.629	0.317	1.245	1.991	0.840	0.000	0.378	1.079	1.443	1.408	0.745	1.395	1.902	0.876	0.000	0.000	0.000
Pdensi_GG_13147_c0_g1	Bud	FC_3	73.7783881482224	1953.11567059093	1013.44702936957	-4.72628507305002	0.818067196534449	-5.77738001605715	7.58727906178479e-09	1.18068101349239e-06	2.672	1.793	0.720	37.462	23.795	166.485	48.225	14.092	31.665	6.231	8.206	9.038	7.695	28.218	81.943	0.714	2.755	2.321	1.051	1.595	1.034	17.183	1258.546	8754.043	0.110	0.000	1.070
Pdensi_GG_98911_c0_g1	Bud	FC_3	21.3178092020804	1444.32084005399	732.819324628034	-6.081553058685	1.05278773196484	-5.77661847116593	7.62168430524416e-09	1.18302468368404e-06	0.413	1.120	0.000	21.960	49.742	53.661	21.292	21.910	13.030	11.965	5.741	7.544	15.606	46.359	29.623	2.405	19.967	3.275	5.710	6.461	2.969	731.520	438.738	345.406	0.000	0.000	0.000
Pdensi_DN30823_c0_g1d27442	Bud	FC_3	858.284229436168	3436.45977816831	2147.37200380224	-2.00154928895272	0.346673040950657	-5.77359371084643	7.75984168815808e-09	1.20141994501518e-06	14.763	28.912	17.054	91.258	153.795	99.593	112.359	114.409	121.673	115.756	130.007	102.830	58.665	105.592	53.167	32.808	42.142	38.921	90.537	212.627	114.073	425.976	366.516	190.569	21.250	30.694	34.554
Pdensi_DN34251_c0_g1d437004	Bud	FC_3	146.915762884808	14.2141542597822	80.5649585722952	3.35674612180108	0.581642723638431	5.77114779465159	7.87333799093632e-09	1.21591378326692e-06	3.607	2.213	4.462	2.038	1.724	0.809	3.840	9.399	12.120	9.766	11.309	13.383	0.208	0.430	0.279	4.814	1.223	0.539	0.419	1.084	1.424	0.941	0.000	0.000	0.095	0.279	0.149
Pdensi_GG_34298_c0_g1	Bud	FC_3	0	103.059849951835	51.5299249759175	-9.36672785914863	1.62697872027761	-5.75712991350641	8.5556067727665e-09	1.31134508219375e-06	0.000	0.000	0.000	0.000	0.345	1.840	3.131	0.893	1.353	0.335	2.499	0.667	0.942	4.906	0.943	0.254	0.911	0.000	0.000	19.682	0.408	1194.440	1036.173	431.102	0.000	0.000	0.000
Pdensi_DN18686_c0_g1d532227	Bud	FC_3	9.37331010216909	98.0838102482166	53.7285601751928	-3.39071799567214	0.59036620970411	-5.74341474823153	9.27860880049421e-09	1.41860649950756e-06	0.266	0.143	0.265	1.759	3.123	3.358	1.173	1.536	1.404	1.416	2.432	0.925	1.552	2.830	1.797	0.608	0.145	0.329	0.968	2.784	2.315	4.427	4.157	10.255	2.024	7.748	9.017
Pdensi_DN35883_c1_g4	Bud	FC_3	1.71201708337794	137.194268542799	69.4531428130886	-6.32871119143802	1.10286276051603	-5.73843946682616	9.55529039078214e-09	1.45726518488447e-06	0.050	0.000	0.066	1.058	2.211	5.343	1.746	1.520	0.763	0.522	0.785	0.681	0.913	2.780	4.745	0.029	1.091	0.060	0.563	0.318	0.165	159.649	16.266	13.630	0.700	1.232	0.827
Pdensi_DN14922_c0_g2	Bud	FC_3	0.283832292519316	299.528881906648	149.906357099583	-9.94185437763008	1.73334528086518	-5.73564568316575	9.71415509725061e-09	1.47780813215786e-06	0.028	0.000	0.000	0.139	0.000	38.530	8.022	0.000	0.227	0.194	0.420	0.164	0.369	3.216	14.275	0.025	0.000	0.000	0.000	0.000	0.079	1.374	7.381	1836.582	0.000	0.031	0.000
Pdensi_DN15140_c0_g1d214056	Bud	FC_3	1.98663319301044	61.5149645905339	31.7507988917722	-4.95667386704542	0.86460423504423	-5.73288178121387	9.87384563272229e-09	1.49502373010303e-06	0.034	0.036	0.067	0.883	1.207	0.901	2.456	1.254	1.097	0.392	0.381	0.317	1.154	1.848	0.904	0.091	0.406	0.335	0.684	25.707	2.348	150.647	56.941	35.106	0.518	0.038	0.040
Pdensi_GG_13770_c0_g1	Bud	FC_3	0.860520205819995	175.099598960591	87.9800595832057	-7.67794004052736	1.33929055840124	-5.73284116158693	9.87621144223992e-09	1.49502373010303e-06	0.000	0.000	0.064	5.875	1.545	4.841	2.486	0.071	0.948	0.329	0.000	0.000	2.200	1.425	6.783	1.483	1.892	0.000	1.551	0.098	0.390	1.360	5.892	8.496	0.000	0.000	0.021
Pdensi_GG_56851_c0_g1	Bud	FC_3	0	68.3672320410791	34.1836160205396	-8.77114692208223	1.53032652370502	-5.73155257143863	9.95154946386489e-09	1.50263589913803e-06	0.000	0.000	0.000	0.247	1.024	3.687	1.226	0.886	0.998	0.153	0.083	0.154	1.164	0.979	1.977	0.176	0.071	0.405	3.078	1.975	10.193	3.366	5.532	13.467	0.000	0.000	0.000
Pdensi_DN24079_c0_g1d192014	Bud	FC_3	7.39691484352721	517.511675080101	262.454294961814	-6.12931651248446	1.07116503141213	-5.72210288120038	1.05213559725104e-08	1.58094360160896e-06	0.000	0.158	0.362	1.210	7.920	61.459	2.392	3.169	0.000	0.213	0.486	0.088	2.989	11.599	17.369	1.542	0.325	0.367	0.000	0.171	0.107	0.222	1.197	1.208	0.000	0.000	0.292
Pdensi_GG_29698_c0_g1	Bud	FC_3	9.34886218422074	250.602105106571	129.975483645396	-4.74554570991047	0.830912755803304	-5.71124426333136	1.12153135238121e-08	1.67697729550674e-06	0.212	0.230	0.213	5.365	6.188	20.271	25.368	4.676	7.319	11.780	5.892	6.743	0.942	9.790	5.420	0.190	1.821	0.259	1.407	2.210	0.609	4.191	65.939	10.234	0.000	0.000	0.000
Pdensi_DN22512_c0_g3d544206	Bud	FC_3	253.390569191331	1087.49398327325	670.44227623229	-2.10132097512549	0.368388882369803	-5.70408358039454	1.16970675110193e-08	1.74474600171682e-06	5.135	7.525	5.223	12.782	18.816	34.686	10.633	6.666	9.140	7.080	7.958	7.788	14.319	22.903	29.770	6.323	4.770	5.070	13.986	7.604	7.705	7.969	30.866	14.235	55.375	39.296	52.111
Pdensi_DN23969_c0_g1d365201	Bud	FC_3	0	60.163286789355	30.0816433946775	-8.58923761073044	1.50706375767555	-5.69931933336265	1.20286723568093e-08	1.78984303321905e-06	0.000	0.000	0.000	0.938	2.265	3.612	0.819	0.391	0.444	0.000	0.000	0.000	0.820	1.717	1.234	0.667	0.000	0.904	2.478	2.148	1.605	5.070	0.000	0.000	0.000	0.000	0.000
Pdensi_DN15466_c0_g1d182052	Bud	FC_3	72.4323758939284	913.41617803043	492.924276962179	-3.65696309007778	0.641842685390081	-5.69760032063816	1.21505486192827e-08	1.80358968776906e-06	2.074	1.048	1.936	4.031	12.920	1.812	12.909	63.918	74.550	100.889	185.812	101.873	24.484	28.576	4.934	4.831	29.994	33.829	34.745	338.695	54.321	35.595	17.431	49.777	2617.250	3513.159	2961.209
Pdensi_GG_134223_c0_g1	Bud	FC_3	5.91260405849069	277.437984389009	141.67529422375	-5.55010979225903	0.974884155603348	-5.69309672370674	1.24755664526091e-08	1.84380143314035e-06	0.081	0.261	0.080	0.000	0.000	5.533	0.000	0.000	0.190	0.000	0.000	0.000	1.258	3.814	11.649	0.000	0.000	0.000	0.000	0.000	0.000	0.000	0.000	0.000	0.000	0.000	0.000
Pdensi_DN18117_c0_g1d216785	Bud	FC_3	23.679086534105	379.823989679501	201.751538106803	-4.00279563357079	0.703402007932031	-5.69062298434265	1.2657670663272e-08	1.86079929587274e-06	0.185	1.038	0.480	3.287	10.546	16.442	4.432	4.961	3.461	1.607	1.845	2.088	4.456	7.756	11.143	0.902	1.745	1.252	3.767	1.765	1.949	61.615	65.227	98.748	2.016	0.669	1.549
Pdensi_DN33061_c0_g1d236426	Bud	FC_3	3.94280291589783	131.372311894326	67.6575574051118	-5.05607259695262	0.889093719557142	-5.68677124327349	1.29463688240934e-08	1.89867657507496e-06	0.086	0.153	0.047	1.534	2.161	0.578	1.926	2.511	0.414	3.503	2.612	0.607	3.870	3.469	0.897	0.368	1.104	0.227	2.792	12.409	1.722	7.484	0.023	0.039	5.872	6.673	5.609
Pdensi_DN23801_c0_g1	Bud	FC_3	5.67926791722412	74.3289004873069	40.0040842022655	-3.71098830337703	0.65348147132717	-5.67879651712282	1.35645727634955e-08	1.98458136824003e-06	0.168	0.091	0.140	1.502	3.681	5.660	1.985	1.976	2.807	1.917	0.655	2.435	1.390	1.636	1.560	0.465	1.694	1.665	2.423	4.123	5.535	1.300	3.869	1.350	0.262	0.143	0.355
Pdensi_DN9221_c0_g1d102869	Bud	FC_3	103.760084918407	0	51.8800424592037	8.94397676248767	1.57543950615822	5.67713119261427	1.36972422975698e-08	1.99920894976177e-06	1.918	0.961	4.363	3.815	0.000	0.000	0.000	0.233	0.000	0.000	0.000	0.000	0.000	0.000	0.000	12.712	8.726	15.335	2.961	1.540	14.731	0.000	0.000	0.000	0.000	0.000	0.000
Pdensi_GG_146717_c0_g1	Bud	FC_3	88.0769885183996	1236.07214003583	662.074564277114	-3.81115866111095	0.671955244579314	-5.6717447952906	1.41350438311842e-08	2.05330817230381e-06	0.994	1.849	3.344	9.233	38.770	33.239	9.889	11.859	7.863	3.280	8.310	4.441	7.324	40.316	30.755	2.264	16.045	6.785	3.912	28.023	9.955	120.095	292.360	100.222	0.000	0.303	0.000
Pdensi_DN39247_c0_g1d441442	Bud	FC_3	0.851496877557947	105.733165569377	53.2923312234676	-6.95946060649272	1.22732714065692	-5.67042019682519	1.42447710868029e-08	2.0594638784504e-06	0.057	0.000	0.000	3.897	4.291	6.256	5.696	3.729	2.546	4.115	3.399	4.189	1.330	3.713	1.717	0.192	0.799	0.356	1.051	1.352	0.647	1.280	118.732	97.738	0.000	0.016	0.017
Pdensi_DN10195_c0_g1d386382	Bud	FC_3	17.260323394696	190.806021697409	104.033172546052	-3.4661992787665	0.611429071679946	-5.66901287379559	1.43622576061958e-08	2.07155242019932e-06	0.350	0.484	0.373	1.878	4.913	9.702	2.098	2.203	2.100	1.050	0.851	2.308	1.746	4.359	5.701	0.701	1.847	2.507	2.161	1.915	2.786	14.428	41.027	122.477	1.705	0.869	1.048
Pdensi_DN7241_c0_g2d383895	Bud	FC_3	0	72.0650016467104	36.0325008233552	-8.85070239776934	1.56144427460761	-5.66827938832048	1.44238632335101e-08	2.07554301154952e-06	0.000	0.000	0.000	0.877	0.120	3.611	0.000	0.000	0.000	0.233	0.000	0.000	0.772	2.741	1.106	0.000	0.000	0.000	0.000	0.000	0.000	0.000	0.000	0.000	0.000	0.000	0.000
Pdensi_GG_141225_c0_g1	Bud	FC_3	0	76.8419311310859	38.420965565543	-8.93966406693394	1.57925418924688	-5.66068725845654	1.50767969700487e-08	2.15429111098201e-06	0.000	0.000	0.000	1.256	1.081	6.514	1.459	0.777	1.693	0.751	0.621	1.035	1.220	0.838	2.529	0.000	0.596	0.000	2.544	0.332	0.000	2.671	22.238	122.601	0.649	1.990	1.431
Pdensi_DN13898_c0_g1d272722	Bud	FC_3	179.883671038103	1250.11401436925	714.998842703675	-2.79674010970719	0.494496189303104	-5.65573642468035	1.55179454638796e-08	2.20895361965661e-06	2.899	4.064	5.678	6.078	14.907	30.998	16.302	14.465	21.211	12.405	20.759	16.599	15.067	20.656	40.303	5.584	13.649	9.114	11.353	9.873	11.122	3.379	30.146	3.931	0.000	0.000	0.000
Pdensi_DN36772_c0_g1d569427	Bud	FC_3	0	76.7584408005952	38.3792204002976	-8.94180137335062	1.58166495152353	-5.65341058151253	1.57294958793219e-08	2.23190962876058e-06	0.000	0.000	0.000	0.000	0.819	0.363	0.742	0.353	0.402	0.000	0.846	0.791	1.115	3.105	0.745	0.302	0.000	0.000	0.000	1.167	0.000	6.122	6.131	4.060	0.000	1.514	0.817
Pdensi_DN26246_c0_g1d76901	Bud	FC_3	0.849896562201886	76.1719637633507	38.5109301627763	-6.48927434356914	1.14961671993025	-5.64472857002539	1.65442051056203e-08	2.33128434893852e-06	0.020	0.011	0.029	1.578	2.102	1.919	2.410	1.860	1.172	1.461	1.866	1.650	1.093	2.919	0.889	0.098	0.787	0.062	0.576	0.504	0.183	4.099	107.876	63.151	0.000	0.000	0.000
Pdensi_DN17788_c0_g1d113777	Bud	FC_3	362.945364500524	3631.32802200437	1997.13669325245	-3.32282661245694	0.589487035345782	-5.63681033376389	1.73228720995702e-08	2.42981093147091e-06	3.873	5.037	16.424	51.481	94.447	60.897	158.185	188.584	339.765	258.020	361.574	219.469	67.467	116.570	46.647	60.370	83.020	68.447	127.148	63.531	81.095	39.764	72.561	17.115	43.352	18.181	86.488
Pdensi_GG_81354_c0_g1	Bud	FC_3	0	57.3143295039391	28.6571647519696	-8.51688101728514	1.51342335739869	-5.62756017716296	1.82776408030162e-08	2.55202602956451e-06	0.000	0.000	0.000	1.242	1.191	3.563	0.544	1.200	0.970	0.771	1.033	0.000	1.273	0.943	1.274	0.146	0.528	0.000	0.000	0.000	0.000	16.671	25.757	17.412	0.000	0.000	0.000
Pdensi_DN24079_c0_g3	Bud	FC_3	5.99317797061693	506.941740673706	256.467459322162	-6.40381329161815	1.1383768434521	-5.62538963125668	1.85089717333483e-08	2.57843889595592e-06	0.000	0.083	0.332	1.236	7.190	25.857	1.190	1.932	4.375	0.492	0.869	1.893	2.565	10.196	18.314	1.122	2.149	3.576	2.085	2.003	3.705	0.860	0.000	0.000	0.000	0.000	0.000
Pdensi_GG_36274_c0_g1	Bud	FC_3	37.3040583265139	336.570597576504	186.937327951509	-3.17363493846312	0.565388618535642	-5.61319212028506	1.98627855828111e-08	2.74205082415891e-06	0.858	1.128	0.644	6.532	5.435	7.575	13.325	14.968	27.130	11.380	36.470	16.842	9.157	9.152	2.844	1.735	6.324	7.361	7.235	3.223	2.410	327.584	153.472	106.557	0.000	0.167	0.051
Pdensi_GG_147061_c1_g1	Bud	FC_3	0	58.417202202422	29.208601101211	-8.54739627079984	1.52312644218044	-5.61174439238529	2.00297152460427e-08	2.758867715286e-06	0.000	0.000	0.000	0.436	1.320	2.208	1.328	1.202	2.300	1.420	1.534	1.405	0.900	1.862	0.943	0.079	0.511	0.036	1.744	94.653	175.926	34.434	257.307	181.019	0.045	0.000	0.000
Pdensi_DN19554_c0_g3d485063	Bud	FC_3	0	55.5800510179949	27.7900255089974	-8.47485129720972	1.51118650705916	-5.60807766455127	2.04586223465708e-08	2.81161237803795e-06	0.000	0.000	0.000	0.467	1.149	0.000	0.654	0.374	0.099	0.823	0.825	0.448	0.846	1.534	1.097	0.085	0.309	0.234	0.634	0.000	0.408	0.978	11.822	8.552	0.000	0.000	0.000
Pdensi_DN26309_c0_g1d499805	Bud	FC_3	975.827962229004	4510.04686125343	2742.93741174122	-2.2085311387253	0.394146047096127	-5.60333195016584	2.10269975765083e-08	2.87037291024317e-06	12.285	30.836	25.817	79.475	191.124	131.615	83.396	98.350	71.107	49.106	86.676	57.869	66.043	134.351	84.104	30.399	39.792	28.986	82.130	144.736	90.264	388.540	341.668	139.373	9.170	8.357	10.777
Pdensi_DN6827_c0_g1d263081	Bud	FC_3	33.2400375723561	609.304066487766	321.272052030061	-4.19634392107027	0.750282250434441	-5.59302038484908	2.23153078912711e-08	3.03269993199683e-06	0.337	1.481	0.548	17.078	23.576	21.703	21.798	15.127	17.020	15.515	16.214	19.452	8.050	26.710	5.089	1.024	7.855	0.766	3.301	3.200	2.625	4.598	172.021	13.113	0.000	0.000	0.000
Pdensi_DN14270_c0_g2	Bud	FC_3	10.4140482311651	179.214691725731	94.8143699784478	-4.10393739828323	0.734922458846221	-5.58417741747358	2.34808908611321e-08	3.18402962639334e-06	0.262	0.423	0.065	7.440	8.416	6.376	2.758	2.757	1.379	1.531	1.405	1.163	3.855	5.043	2.392	1.925	2.669	0.328	1.970	0.495	0.094	0.345	0.643	0.399	0.000	0.000	0.000
Pdensi_DN21067_c1_g4	Bud	FC_3	62.9000189488282	419.697616143889	241.298817546359	-2.73843018959791	0.490667959943525	-5.58102507837092	2.3910516136966e-08	3.23511399308029e-06	0.705	1.790	1.950	8.562	19.064	17.032	6.583	6.443	7.128	2.245	3.252	3.687	6.058	10.500	9.584	3.783	2.679	0.979	1.045	0.473	0.476	0.572	0.636	0.075	0.000	0.014	0.000
Pdensi_DN15086_c0_g1d213965	Bud	FC_3	12.9821702835444	157.444916333234	85.213543308389	-3.60044647803406	0.646264952900571	-5.57116158299241	2.53046500604482e-08	3.41618361831517e-06	0.390	0.401	0.113	2.962	2.603	10.137	6.986	4.471	7.790	6.963	5.399	8.765	3.164	4.744	2.062	0.265	0.718	0.204	0.945	0.395	0.417	0.850	18.302	4.193	0.000	0.018	0.000
Pdensi_DN27341_c1_g5	Bud	FC_3	0	55.6201530220804	27.8100765110402	-8.47474973362589	1.52135459202791	-5.57052890761605	2.53967172645474e-08	3.42106088332744e-06	0.000	0.000	0.000	0.202	2.550	1.280	1.162	0.000	0.745	1.437	0.510	2.621	0.822	1.248	1.376	0.000	0.824	0.000	0.747	0.000	0.000	0.000	0.000	0.000	0.000	0.000	0.000
Pdensi_DN36010_c0_g1d148339	Bud	FC_3	0	68.6580874930833	34.3290437465416	-8.78080064151076	1.57678947313926	-5.56878441357734	2.56522639709923e-08	3.44788979210991e-06	0.000	0.000	0.000	0.317	3.938	1.228	0.694	1.963	0.887	0.736	1.105	0.147	0.696	2.595	1.115	0.336	0.270	0.153	0.692	0.579	0.000	0.951	9.026	6.786	0.000	0.000	0.000
Pdensi_DN39427_c0_g1d34203	Bud	FC_3	0	53.598304195259	26.7991520976295	-8.42173089727955	1.51770568533634	-5.54898817250805	2.8732761329765e-08	3.85346656114717e-06	0.000	0.000	0.000	0.000	1.812	1.204	0.000	0.000	0.000	0.000	0.000	0.000	1.230	1.288	0.823	0.000	0.000	0.000	0.000	0.000	0.000	1.690	0.000	0.000	0.000	0.000	0.000
Pdensi_DN18170_c0_g2	Bud	FC_3	14.6957876822784	163.76776769263	89.2317776874542	-3.47878019694467	0.628171499407508	-5.53794656431541	3.06038598312406e-08	4.09542593400296e-06	0.501	0.382	0.158	2.049	1.335	3.880	2.452	0.706	0.575	0.578	1.032	0.377	2.015	4.920	3.389	0.226	0.803	0.656	1.010	1.029	0.357	45.968	64.867	74.175	0.247	5.071	0.790
Pdensi_GG_29827_c0_g1	Bud	FC_3	68.5832031278234	2240.95328421495	1154.76824367139	-5.02995131531949	0.90995520466048	-5.52769113200056	3.24472646608963e-08	4.32319154161606e-06	2.637	1.906	0.294	55.493	31.742	162.827	139.057	53.816	80.741	46.767	50.525	64.762	8.753	33.451	93.192	1.837	8.160	8.922	12.332	17.285	7.588	127.140	220.941	979.782	1.723	17.124	0.355
Pdensi_DN4859_c0_g1d205875	Bud	FC_3	1087.98653296931	4527.39914669407	2807.69283983169	-2.05686550308395	0.372237477431586	-5.52568085641506	3.2821027785344e-08	4.36145628104004e-06	16.579	36.724	23.680	11.550	68.444	31.765	38.124	23.505	24.655	21.219	15.515	17.814	101.072	70.473	103.730	25.572	44.155	96.525	38.825	47.324	74.340	4.884	7.482	1.061	0.000	0.197	0.000
Pdensi_DN22682_c0_g1d496551	Bud	FC_3	12.4828556516578	173.194994089644	92.8389248706507	-3.79453980928989	0.686747148013837	-5.52538124150089	3.28770904826911e-08	4.36145628104004e-06	0.255	0.259	0.350	1.841	3.770	14.767	1.095	2.087	2.420	0.522	0.968	1.584	1.412	3.790	5.487	0.414	1.201	1.402	5.011	7.423	6.958	5.635	26.168	18.610	0.176	0.056	0.000
Pdensi_GG_38797_c0_g1	Bud	FC_3	0	53.7922015661817	26.8961007830908	-8.42620921397112	1.52870175233934	-5.51200337219257	3.54772121907519e-08	4.68605699511365e-06	0.000	0.000	0.000	0.275	1.446	1.541	0.241	0.227	0.257	0.000	0.000	0.000	0.846	1.128	1.334	0.389	0.000	0.000	0.000	0.000	0.000	0.165	1.197	0.000	0.000	0.000	0.000
Pdensi_DN44824_c0_g1d247351	Bud	FC_3	12.9910007571817	101.604315935642	57.2976583464117	-2.96655687193292	0.540113484249841	-5.49246956137958	3.96351879773198e-08	5.22398611194174e-06	0.231	0.436	0.230	1.966	3.481	3.630	1.783	1.445	1.221	0.745	0.292	1.024	1.736	2.462	2.138	0.729	0.885	1.004	1.040	4.167	1.985	1.574	0.709	0.234	0.177	1.037	1.249
Pdensi_DN11283_c0_g1d174343	Bud	FC_3	2.26425707873028	167.169568404505	84.7169127416178	-6.20706143822558	1.13081052032918	-5.48903757670978	4.04129651916226e-08	5.31504365432015e-06	0.000	0.086	0.080	4.232	4.241	7.605	6.636	4.170	6.335	5.534	3.897	7.495	2.762	7.375	0.810	0.435	3.393	0.200	4.901	2.144	4.531	2.960	85.991	23.664	0.000	0.000	0.000
Pdensi_DN14363_c0_g1d213328	Bud	FC_3	0.849896562201886	100.000464882926	50.4251807225641	-6.88164064006028	1.25390014605639	-5.48818872196765	4.06076089498652e-08	5.32918225952351e-06	0.020	0.021	0.020	2.394	2.386	5.449	4.208	3.394	4.370	4.510	3.854	7.358	0.962	4.841	0.820	0.196	1.089	0.074	0.989	0.801	0.479	2.245	50.035	15.564	0.000	0.000	0.000
Pdensi_DN20197_c2_g1	Bud	FC_3	345.07872707385	2030.78028279816	1187.929504936	-2.55695800099614	0.467384284978797	-5.47078300057122	4.48051625406906e-08	5.85492418875742e-06	5.856	7.504	10.881	14.751	39.080	85.544	9.468	9.827	14.688	5.642	8.329	7.543	22.775	37.668	63.739	8.209	6.003	6.589	9.267	16.396	9.967	7.128	2.197	2.126	0.444	0.665	2.486
Pdensi_DN9737_c0_g1d454188	Bud	FC_3	33.4949475408328	210.443703664501	121.969325602667	-2.6521798689993	0.484896483919124	-5.46957950192449	4.51104542131686e-08	5.87972690827815e-06	0.613	0.690	1.044	8.664	4.373	7.579	10.253	11.384	16.895	15.293	15.044	13.946	2.718	5.223	5.144	2.242	1.478	1.570	1.060	2.371	1.417	0.394	0.536	0.533	0.045	0.000	0.000
Pdensi_DN30935_c0_g1d234346	Bud	FC_3	73.6996631935172	322.437568024649	198.068615609083	-2.12906980708824	0.389278038038176	-5.46927799425315	4.51872530396156e-08	5.87972690827815e-06	1.607	1.689	1.885	6.427	10.461	15.436	6.099	6.080	6.631	4.065	4.700	3.937	4.383	7.082	8.460	2.688	5.145	3.731	14.233	13.904	4.980	24.742	39.060	57.043	1.919	1.491	1.010
Pdensi_DN14985_c0_g1d394887	Bud	FC_3	34.6120371997612	197.433983270074	116.023010234918	-2.51040941581922	0.459377165072894	-5.46481106743926	4.6340009423817e-08	6.01692062913578e-06	0.704	0.726	0.986	2.855	4.014	4.175	3.288	9.996	14.947	13.223	26.481	19.561	3.735	3.194	5.095	1.595	1.191	4.904	2.543	4.942	3.768	2.550	1.846	1.179	213.142	177.970	674.160
Pdensi_DN14060_c0_g1d523525	Bud	FC_3	0	132.016321439953	66.0081607199767	-9.72161413295323	1.78130455852592	-5.45758112301589	4.8266465217778e-08	6.22739229295028e-06	0.000	0.000	0.000	0.999	0.000	7.700	1.165	1.106	0.000	0.311	0.000	0.000	0.292	2.128	5.553	0.000	0.282	0.642	0.292	0.000	0.000	5.602	223.817	807.820	0.000	0.000	0.000
Pdensi_DN13845_c0_g1	Bud	FC_3	0	80.4311608205834	40.2155804102917	-9.00710702203843	1.65429132609163	-5.44469216514498	5.18950531256382e-08	6.68146077674006e-06	0.000	0.000	0.000	0.512	0.490	1.190	1.607	3.758	3.937	0.734	2.315	2.062	0.461	1.924	2.600	0.000	0.422	0.723	0.972	2.255	0.639	4.677	26.392	26.857	11.517	12.076	17.448
Pdensi_DN19798_c3_g1d409215	Bud	FC_3	2.52524176865732	90.7503617814921	46.6378017750747	-5.16231116890878	0.950479229713405	-5.43127193896215	5.59537915396133e-08	7.17381567169097e-06	0.021	0.137	0.021	0.750	1.644	3.098	0.831	0.416	0.347	0.147	0.288	0.160	1.275	2.409	1.985	0.181	0.313	0.096	0.196	0.034	0.036	1.117	4.696	4.268	0.033	0.141	0.091
Pdensi_GG_53326_c0_g1	Bud	FC_3	21.2147142273358	343.935314637046	182.575014432191	-4.0186621318861	0.740100122571118	-5.42988983426352	5.63888497548266e-08	7.21446965607987e-06	0.909	0.416	0.168	10.391	14.888	19.310	14.654	9.976	5.906	4.345	4.637	3.041	3.499	7.311	10.349	1.087	3.980	0.747	1.121	3.006	0.726	65.958	263.698	454.191	0.151	0.014	0.029
Pdensi_DN20665_c0_g1d220157	Bud	FC_3	731.963747192481	176.566346289696	454.265046741088	2.05232749031234	0.378068316538042	5.42845671148915	5.68434286700301e-08	7.25744618735775e-06	21.666	10.402	19.099	7.836	5.520	5.184	6.704	6.659	8.815	3.347	3.895	4.282	3.743	3.740	3.401	11.957	15.151	11.062	4.686	4.207	3.388	1.941	2.228	1.126	4.605	2.323	7.621
Pdensi_DN15521_c0_g1	Bud	FC_3	623.032747265336	106.085357747186	364.559052506261	2.55359413001036	0.470590342323739	5.42636323006738	5.75138582141286e-08	7.32774481863177e-06	13.692	11.172	18.788	14.380	6.424	3.756	9.791	10.990	13.103	7.989	12.816	9.142	3.005	2.546	1.068	70.824	7.899	3.459	14.839	1.464	7.416	0.300	0.137	0.068	0.453	0.488	0.134
Pdensi_DN21873_c2_g2d124254	Bud	FC_3	56.1344530736904	0	28.0672265368452	8.05775178498428	1.48594206062324	5.42265543086158	5.87201165019983e-08	7.45038888961869e-06	1.373	1.191	1.378	0.347	0.000	0.297	0.607	0.288	0.983	0.000	0.346	0.969	0.000	0.000	0.000	0.246	1.766	1.673	1.824	0.318	0.000	1.668	1.002	1.104	0.404	0.309	0.666
Pdensi_DN19127_c0_g1d356977	Bud	FC_3	0	67.2729609477861	33.636480473893	-8.75038094460168	1.6144266831435	-5.42011664943716	5.95601594529699e-08	7.54132735301414e-06	0.000	0.000	0.000	0.177	1.379	1.983	0.372	1.178	0.531	0.465	0.592	0.270	0.498	2.118	1.634	0.034	0.385	0.000	0.000	0.110	0.027	4.374	19.156	18.949	0.000	0.000	0.000
Pdensi_DN45645_c0_g1d156523	Bud	FC_3	1.41455337115317	86.8221846100331	44.1183689905932	-5.93912605094436	1.09657566025413	-5.4160659097321	6.09246505581087e-08	7.68374152423671e-06	0.082	0.029	0.000	3.082	3.928	2.958	5.398	1.503	1.109	0.638	0.655	0.291	0.940	2.287	2.192	0.173	0.603	0.000	0.777	0.540	0.304	26.126	51.322	104.075	0.169	0.061	0.000
Pdensi_DN218_c0_g1	Bud	FC_3	0	77.809488431717	38.9047442158585	-8.95824871347012	1.65402433831711	-5.41603198087441	6.09362064107333e-08	7.68374152423671e-06	0.000	0.000	0.000	3.362	2.060	6.562	2.552	1.953	2.107	0.868	1.371	1.027	0.677	1.051	2.963	0.046	1.190	0.319	1.351	6.173	1.573	13.374	8.783	3.068	11.952	19.665	34.650
Pdensi_DN22515_c0_g1d363928	Bud	FC_3	118.852963286245	812.601344558543	465.727153922394	-2.77360634912889	0.514702073955261	-5.38876077925029	7.09451633673567e-08	8.90908092586051e-06	1.186	3.826	3.390	8.588	20.218	45.726	10.783	8.270	7.245	8.422	6.906	6.543	10.516	23.591	17.055	3.660	5.226	4.579	7.225	6.940	11.127	7.287	0.443	1.288	0.094	0.068	0.192
Pdensi_DN17149_c0_g1d112553	Bud	FC_3	2.80606628508928	107.915299369962	55.3606828275254	-5.26120251194214	0.97648456746262	-5.38790134247927	7.12851619723526e-08	8.93343312619097e-06	0.066	0.142	0.000	2.081	5.569	6.372	4.662	2.477	1.550	1.934	1.167	0.935	1.469	3.268	2.070	0.119	0.720	0.572	29.958	0.384	12.841	95.563	56.335	148.750	0.101	0.444	0.476
Pdensi_DN23676_c1_g2	Bud	FC_3	2.27366611624187	156.230441662234	79.2520538892379	-6.10524309870264	1.13430006924772	-5.38238801550253	7.35041057543385e-08	9.1739124316578e-06	0.147	0.000	0.021	2.050	3.145	6.795	2.699	1.916	2.303	2.205	1.642	1.865	2.026	6.337	1.771	0.152	1.647	0.105	0.383	1.585	0.630	1.856	184.593	99.514	0.000	0.047	0.050
Pdensi_DN18869_c0_g1d532751	Bud	FC_3	234.670155999491	2022.97177588322	1128.82096594135	-3.10763826430523	0.578120391186751	-5.37541714784692	7.6405580003633e-08	9.49727571280931e-06	2.243	11.192	3.321	34.066	49.236	60.493	28.417	11.528	12.848	6.535	11.613	5.332	33.924	48.526	43.264	10.294	12.579	8.804	22.555	24.445	24.428	28.095	22.461	5.316	0.000	0.209	0.000
Pdensi_GG_34709_c2_g1	Bud	FC_3	0	52.5474414308041	26.2737207154021	-8.39386519600409	1.56315900245895	-5.36980894637078	7.88200995473567e-08	9.77752942782585e-06	0.000	0.000	0.000	0.444	1.416	1.276	1.947	0.367	0.000	0.275	0.591	0.138	0.651	1.483	1.174	0.105	0.379	0.000	0.130	0.135	0.335	11.922	9.733	17.164	0.000	0.000	0.000
Pdensi_DN36915_c0_g1d439369	Bud	FC_3	55.4465349235157	0	27.7232674617578	8.04003976618529	1.49990659333684	5.36036030636988	8.30561309789519e-08	1.0261375244745e-05	1.380	1.495	1.038	1.740	0.420	1.117	0.760	0.362	0.823	0.408	0.434	0.810	0.000	0.000	0.000	0.927	2.954	0.839	0.000	0.399	0.000	0.523	0.000	0.000	0.000	0.776	0.419
Pdensi_DN24614_c0_g3	Bud	FC_3	0	93.3838814874058	46.6919407437029	-9.22310986012167	1.7228958677685	-5.35326018981489	8.638349551953e-08	1.06509456693395e-05	0.000	0.000	0.000	1.648	3.174	14.400	6.342	2.738	2.798	2.158	0.657	0.000	0.289	3.009	2.604	0.000	0.839	0.318	1.732	2.415	0.000	21.391	826.259	1991.549	0.000	9.085	0.632
Pdensi_DN38529_c0_g7	Bud	FC_3	0.567664585038631	95.047793112916	47.8077288489773	-7.38794098138738	1.38248408388479	-5.34396096671667	9.09371585793965e-08	1.11898448090173e-05	0.035	0.000	0.000	0.703	0.042	5.234	1.845	0.073	0.328	0.330	0.133	0.166	1.555	1.091	3.044	0.000	0.000	0.044	0.318	0.000	0.000	0.239	3.178	0.000	0.000	0.000	0.000
Pdensi_DN25155_c5_g7	Bud	FC_3	0	53.9106804590061	26.9553402295031	-8.42866989077084	1.57744108090253	-5.34325496705612	9.12922095940357e-08	1.11946399478827e-05	0.000	0.000	0.000	0.000	0.000	0.000	0.000	0.396	0.000	0.000	0.000	0.000	1.578	0.870	0.833	0.676	0.403	0.458	0.000	0.000	0.542	0.000	0.000	0.000	0.000	0.424	1.833
Pdensi_DN2665_c0_g1d326208	Bud	FC_3	0	155.129702781237	77.5648513906183	-9.95497663327759	1.86312680255075	-5.34315572061361	9.13422286283191e-08	1.11946399478827e-05	0.000	0.000	0.000	0.000	5.254	6.392	0.231	3.185	2.075	0.060	2.841	2.137	0.115	4.906	4.776	0.000	2.037	0.704	0.116	1.742	1.109	6.829	20.018	10.676	0.079	0.000	0.000
Pdensi_DN24604_c1_g1	Bud	FC_3	13.5983449952302	170.051364065914	91.8248545305721	-3.64231072921688	0.682435219548152	-5.33722560747743	9.43795762833233e-08	1.15437547343658e-05	0.309	0.334	0.308	1.823	0.622	2.020	2.055	1.507	2.461	1.089	1.708	1.456	4.629	1.425	4.108	1.291	1.004	2.146	13.328	4.456	3.090	75.857	36.819	42.653	6.398	3.811	1.114
Pdensi_DN15207_c0_g1d109141	Bud	FC_3	21.1155134038935	345.853365439363	183.484439421628	-4.03543598784215	0.756448588743395	-5.33471282502592	9.56958876163275e-08	1.16581229144704e-05	0.270	0.174	1.018	7.125	11.619	16.877	10.536	6.517	17.553	9.200	6.501	18.198	4.421	12.117	5.556	0.765	2.641	2.845	4.448	7.696	8.627	37.011	310.777	88.163	0.000	0.000	0.000
Pdensi_GG_11718_c0_g1	Bud	FC_3	205.014717179976	941.030547016689	573.022632098332	-2.19806001979063	0.412269168840395	-5.33161387249303	9.73437496257787e-08	1.18352969226921e-05	6.702	3.591	4.082	10.563	8.268	13.609	18.768	11.848	26.244	10.980	19.252	11.923	24.922	14.691	17.667	13.681	12.445	19.451	101.959	29.146	17.743	281.392	54.669	61.402	25.302	13.188	8.904
Pdensi_DN31505_c0_g1d504347	Bud	FC_3	26.9296897483586	116.503426340725	71.7165580445418	-2.11366050295119	0.399565950688546	-5.28989144172286	1.22388980172135e-07	1.47049518102301e-05	0.651	0.587	0.651	0.963	1.972	6.046	0.603	0.682	2.181	1.533	1.235	0.512	2.419	2.757	2.062	0.097	0.118	0.000	0.000	0.000	0.000	0.000	0.000	0.000	0.000	0.000	0.000
Pdensi_DN90786_c0_g1	Bud	FC_3	51.378291787164	261.340192681214	156.359242234189	-2.34652004469232	0.443798188887802	-5.28735831611417	1.24095410770791e-07	1.48807430217618e-05	1.026	1.776	0.833	0.000	0.000	4.986	0.000	0.218	0.000	0.000	0.000	0.000	3.958	6.529	5.792	0.000	0.000	0.000	0.000	0.000	0.000	0.000	0.000	0.000	0.000	0.000	0.000
Pdensi_DN20231_c0_g1	Bud	FC_3	43.4407823433843	279.173351133315	161.307066738349	-2.6846450352909	0.508212825224668	-5.28252122347383	1.27418068955273e-07	1.52194910645092e-05	0.813	1.626	0.648	7.801	5.263	8.681	4.006	4.352	6.805	4.499	11.733	7.376	4.868	8.651	4.142	1.321	6.922	5.519	48.900	107.239	131.010	383.104	23.903	7.229	42.951	57.175	32.732
Pdensi_DN11062_c0_g1d456534	Bud	FC_3	8.45006978612218	117.551065212544	63.0005674993333	-3.79458082332703	0.718453685024817	-5.28159421048269	1.28064599785787e-07	1.52437660521209e-05	0.109	0.372	0.127	4.491	6.351	9.637	3.807	1.568	1.020	0.191	0.345	0.540	2.384	1.777	2.972	0.330	0.705	0.069	0.395	8.441	0.026	5.539	9.765	0.630	0.000	0.000	0.000
Pdensi_DN25673_c0_g1d75219	Bud	FC_3	5.65040476245714	641.595116649436	323.622760705947	-6.82651854337004	1.29253031162745	-5.28151524336372	1.2811982063559e-07	1.52437660521209e-05	0.211	0.151	0.035	0.485	0.295	77.795	5.458	0.073	2.300	0.287	0.576	1.580	0.351	4.198	33.304	0.222	0.077	0.088	0.279	0.122	0.050	9.988	41.113	4904.614	0.326	4.571	0.169
Pdensi_DN53722_c0_g1d255448	Bud	FC_3	177.059637685316	43.2071747364789	110.133406210897	2.03673985080812	0.385832265002985	5.27882200518499	1.30017024652853e-07	1.54394585624657e-05	5.086	3.828	3.536	2.645	2.087	1.486	1.512	1.424	1.392	0.427	0.804	1.608	0.810	0.943	0.915	3.834	2.368	2.572	0.910	1.055	2.600	0.691	0.223	0.549	0.687	2.448	3.059
Pdensi_DN23255_c0_g1d223875	Bud	FC_3	0	48.2866839473267	24.1433419736634	-8.27119462013298	1.56722674561114	-5.27759920081483	1.30887352048612e-07	1.55126877943506e-05	0.000	0.000	0.000	0.672	1.970	2.289	2.056	0.840	1.225	0.490	0.706	0.497	0.685	1.192	1.154	0.169	0.566	0.364	1.939	0.759	0.667	2.400	2.757	8.140	0.181	0.172	0.168
Pdensi_DN39846_c0_g1d441891	Bud	FC_3	0.286840068606665	109.633148666693	54.9599943676498	-8.49433133121739	1.61077101469694	-5.27345678169878	1.33877792069023e-07	1.58058499068981e-05	0.000	0.000	0.025	1.838	2.452	5.278	3.911	3.583	2.614	3.402	3.489	2.456	0.746	5.534	1.002	0.090	1.127	0.031	0.454	0.579	0.606	1.223	98.071	39.405	0.000	0.000	0.000
Pdensi_DN26176_c0_g1	Bud	FC_3	1.69678534831642	55.2425627389207	28.4696740436186	-5.02459109024787	0.953268001182694	-5.27091131141924	1.35748055976246e-07	1.5995776707675e-05	0.054	0.047	0.014	1.087	1.789	3.021	0.930	0.577	0.475	0.187	0.185	0.338	0.711	1.454	1.301	0.308	0.421	0.308	1.374	0.914	0.699	5.272	2.682	8.908	0.275	0.198	0.260
Pdensi_DN16447_c0_g1d527644	Bud	FC_3	18.1162355090726	179.047530437256	98.5818829731645	-3.3026585833222	0.626637661562707	-5.27044380812676	1.36094286522252e-07	1.60057349741439e-05	0.328	0.507	0.433	0.914	1.001	4.644	1.667	0.796	3.075	0.890	1.704	1.759	3.986	1.791	4.935	0.591	1.436	3.881	12.754	5.099	3.067	61.793	30.886	64.153	3.022	1.627	2.392
Pdensi_DN4657_c0_g2	Bud	FC_3	7.03590212421855	298.074556163413	152.555229143816	-5.40407188926875	1.02625895221358	-5.26579756270332	1.39582029963719e-07	1.63844119471424e-05	0.236	0.256	0.000	2.392	15.245	5.897	3.662	4.469	0.563	0.280	3.281	0.278	4.198	12.280	2.888	1.058	2.029	0.000	2.093	3.012	1.360	1.078	0.288	0.000	0.000	0.000	0.000
Pdensi_GG_20043_c0_g1	Bud	FC_3	0	106.991538922743	53.4957694613714	-9.41854301456568	1.79001890244812	-5.26170031036232	1.42729276770725e-07	1.67217464563036e-05	0.000	0.000	0.000	0.889	0.571	0.762	1.037	0.492	1.395	0.554	0.887	0.551	0.260	2.163	4.161	0.210	0.251	0.286	1.296	4.340	1.347	11.034	2.569	0.942	0.000	0.000	0.283
Pdensi_DN13684_c0_g1	Bud	FC_3	88.7667606987484	388.049555755132	238.40815822694	-2.12836782248116	0.405441398358249	-5.24950789707105	1.52506062179271e-07	1.77989708752586e-05	1.431	2.876	1.972	8.241	10.716	12.091	8.225	7.279	8.239	13.621	12.834	9.072	5.497	10.042	8.668	2.810	4.600	2.935	4.518	45.484	25.330	232.842	237.874	161.183	27.452	49.695	48.954
Pdensi_DN33735_c0_g1d146242	Bud	FC_3	5.43191464700254	176.200439670542	90.8161771587724	-5.02231860194853	0.956981988240577	-5.24808059468509	1.53692063199116e-07	1.79032225085812e-05	0.127	0.000	0.254	1.933	6.936	4.719	0.424	2.130	1.505	0.748	0.964	0.599	3.681	3.815	3.404	2.392	3.982	21.476	0.422	0.589	1.093	0.194	0.934	3.068	0.000	0.000	0.000
Pdensi_DN4626_c0_g1d327760	Bud	FC_3	0	49.0768742896054	24.5384371448027	-8.29401007224295	1.58065839479097	-5.24718693145573	1.5443917813456e-07	1.79560501482836e-05	0.000	0.000	0.000	2.352	1.441	2.267	2.638	0.934	1.056	1.575	0.375	0.700	1.322	1.028	0.662	0.266	1.920	0.363	1.806	0.688	0.851	0.987	26.502	5.969	0.000	0.000	0.000
Pdensi_DN21067_c1_g1	Bud	FC_3	22.0875158704879	208.136008576089	115.111762223288	-3.23689819736586	0.617271655383907	-5.24387952878332	1.57234885192053e-07	1.82464072842603e-05	0.183	0.682	0.703	3.630	8.529	3.926	5.169	1.959	1.464	0.526	1.138	0.304	3.772	5.890	3.433	0.841	0.595	0.277	0.251	0.057	0.070	0.036	0.015	0.000	0.000	0.000	0.000
Pdensi_DN23186_c0_g1	Bud	FC_3	81.1205252890274	504.118862436188	292.619693862608	-2.63577025117227	0.503143134127793	-5.23860919962948	1.61791233152717e-07	1.87041675892015e-05	2.955	1.242	1.491	11.826	15.107	26.138	10.843	8.868	7.553	5.766	5.462	4.443	6.382	12.025	12.861	4.860	5.833	4.685	14.713	57.660	17.999	159.794	84.868	318.515	1.035	2.303	2.131
Pdensi_DN6885_c0_g1d101318	Bud	FC_3	34.2426371944227	236.253870385888	135.248253790155	-2.78671185367455	0.532367881044137	-5.23456044757799	1.65377944210079e-07	1.90827425587011e-05	0.547	1.015	0.847	2.289	6.334	7.473	2.658	3.045	1.998	2.470	2.456	1.834	2.503	6.094	6.132	1.785	1.063	0.527	5.784	16.612	47.945	8.952	7.126	3.921	17.223	25.221	22.584
Pdensi_DN48815_c0_g1	Bud	FC_3	2.2674577094424	60.4606730643436	31.364065386893	-4.74079780970117	0.905873322610818	-5.23340040088355	1.66419697764007e-07	1.9166785379389e-05	0.079	0.032	0.039	1.421	2.357	3.623	2.032	1.715	2.032	1.817	1.989	1.999	0.999	2.090	0.761	0.098	0.880	0.148	0.988	1.377	0.602	0.937	28.266	28.227	0.061	0.077	0.106
Pdensi_DN31759_c0_g1d372220	Bud	FC_3	14.9283524050459	712.085038008782	363.506695206914	-5.57531794415055	1.06565699219852	-5.2318128487557	1.67855651450306e-07	1.92958274813815e-05	0.000	0.721	0.334	5.874	12.550	57.079	5.498	4.887	4.763	0.393	0.836	1.953	6.978	13.806	22.826	0.596	0.356	1.619	4.426	8.075	10.526	11.090	84.813	92.945	0.000	0.000	0.000
Pdensi_DN18650_c0_g2d479602	Bud	FC_3	15.525265854101	155.819423848581	85.6723448513413	-3.32729071492221	0.636076089387411	-5.23096335554232	1.6862893764006e-07	1.93483514264832e-05	0.194	0.579	0.321	2.210	5.051	7.150	2.752	2.904	2.366	1.507	2.093	2.242	1.802	4.473	3.520	0.821	1.349	0.665	1.290	0.341	0.904	2.085	15.135	9.207	0.648	0.490	0.715
Pdensi_GG_130729_c1_g1	Bud	FC_3	83.1483809720459	0	41.5741904860229	8.62455003284355	1.64992030845287	5.22725248526141	1.72047485727408e-07	1.97036255377255e-05	3.820	0.828	1.150	0.000	1.860	0.412	0.000	0.000	0.456	0.000	0.000	0.000	0.000	0.000	0.000	0.685	0.000	1.392	0.000	0.882	1.648	0.000	0.000	0.767	1.119	1.290	1.393
Pdensi_GG_3802_c0_g1	Bud	FC_3	18.6484428232953	237.375080008344	128.01176141582	-3.66986257310194	0.702550474975936	-5.22362834247267	1.75450758776599e-07	2.00558254275545e-05	0.158	0.683	0.474	3.397	5.747	9.807	4.205	3.144	2.995	2.233	1.396	0.930	2.283	6.191	6.325	0.565	0.170	0.193	3.837	0.183	5.885	11.050	26.996	36.792	0.000	0.177	0.000
Pdensi_DN16594_c3_g1	Bud	FC_3	0	69.8428070580989	34.9214035290494	-8.80512947607541	1.68577969495406	-5.22317922230957	1.75877013182533e-07	2.00670421981175e-05	0.000	0.000	0.000	3.496	4.898	9.536	5.105	1.347	2.171	0.865	0.582	0.109	0.410	2.761	1.338	0.083	0.101	0.113	0.512	0.321	0.395	0.140	6.095	13.547	0.000	0.310	3.321
Pdensi_DN14942_c0_g1d525015	Bud	FC_3	1.69979312440377	93.2785660695039	47.4891795969538	-5.77749614591251	1.10832976564058	-5.2127952573513	1.86016165569621e-07	2.11843661481857e-05	0.043	0.046	0.043	1.314	2.409	11.245	2.071	1.577	1.904	1.085	1.020	1.426	0.438	1.717	3.538	0.000	0.234	0.053	0.193	1.241	0.061	21.681	25.970	303.906	2.834	3.956	4.543
Pdensi_GG_66178_c0_g1	Bud	FC_3	6.78214759257273	130.425245337586	68.6036964650796	-4.26445331871015	0.81906747835974	-5.20647374163863	1.92462914283377e-07	2.18778103827401e-05	0.014	0.269	0.207	0.191	1.812	1.871	0.181	0.849	0.599	1.182	1.891	3.720	2.278	2.946	2.860	3.211	2.829	2.028	1.207	0.193	0.417	0.021	0.000	0.000	1.646	1.402	1.780
Pdensi_DN38991_c0_g1d317594	Bud	FC_3	5.09457842714313	156.586226254819	80.8404023409811	-4.94233008128237	0.949353585708029	-5.20599506410078	1.92959774284137e-07	2.18935954659011e-05	0.000	0.186	0.172	1.960	4.805	2.998	1.145	0.541	1.021	0.406	0.217	0.203	2.487	4.963	2.488	0.154	0.925	1.050	0.570	1.394	1.481	2.356	0.840	0.000	0.000	0.000	0.000
Pdensi_DN9252_c0_g1d332607	Bud	FC_3	36.0519265549953	659.459485171234	347.755705863115	-4.19263720304857	0.806160387454551	-5.20074822367148	1.98487834365207e-07	2.24791148119233e-05	0.254	1.655	0.651	2.781	16.271	26.153	5.446	6.719	5.819	2.632	3.254	4.211	4.356	13.104	22.964	1.083	3.396	1.543	2.387	1.900	3.013	57.710	187.567	270.305	0.000	0.000	0.044
Pdensi_DN40111_c0_g1	Bud	FC_3	7.9575421249094	148.918758881218	78.4381505030637	-4.22829110161393	0.813095313871415	-5.20024040168384	1.9903092700092e-07	2.24989563247102e-05	0.330	0.058	0.161	5.448	2.360	0.233	0.296	2.297	0.063	0.252	0.204	0.000	1.483	5.054	2.961	4.210	3.516	0.067	1.789	1.851	0.924	0.676	0.423	0.981	0.165	0.423	0.129
Pdensi_DN9224_c0_g1	Bud	FC_3	14.3961450908233	189.8551566456	102.125650868212	-3.72240149608163	0.716306811751817	-5.19665796138116	2.02903195039689e-07	2.28522058855381e-05	0.178	0.556	0.290	4.028	6.802	9.420	7.250	6.993	7.111	6.625	5.060	6.673	2.637	7.609	2.057	0.323	2.327	0.366	0.998	1.691	0.902	4.747	155.556	142.831	0.000	0.091	0.019
Pdensi_DN22078_c0_g1	Bud	FC_3	35.6577691294502	188.451020378521	112.054394753985	-2.400144399458	0.462001534966466	-5.19510048734408	2.04609289262418e-07	2.29891650646512e-05	0.926	0.910	0.673	1.918	2.437	1.847	5.041	3.865	7.523	4.858	7.492	4.344	5.205	3.303	3.027	1.892	1.953	4.039	20.556	7.587	4.208	67.772	25.808	60.118	19.213	13.497	5.364
Pdensi_DN19174_c1_g3	Bud	FC_3	0	66.4492400348685	33.2246200174343	-8.73224674374316	1.68093891488757	-5.19486262493199	2.04871066783879e-07	2.29891650646512e-05	0.000	0.000	0.000	0.782	0.774	4.441	1.928	0.648	1.186	0.729	0.919	0.740	0.369	1.959	1.827	0.075	0.207	0.000	0.498	0.314	0.060	3.183	113.598	120.384	0.000	0.000	0.000
Pdensi_DN11428_c0_g1d49867	Bud	FC_3	39.6717369199627	177.467230368027	108.569483643995	-2.16279644719412	0.416981664445494	-5.18679028745838	2.13949422500005e-07	2.39200930208598e-05	0.784	0.977	1.026	2.021	4.857	7.734	5.244	6.004	6.419	5.595	5.777	6.633	2.474	4.788	3.842	1.452	1.223	0.926	0.653	1.774	3.539	27.957	26.861	36.034	0.191	0.971	0.940
Pdensi_GG_5131_c1_g1	Bud	FC_3	243.409943326793	2.79871264673246	123.104327986763	6.41092081226661	1.23702205309805	5.18254367107749	2.18880094708741e-07	2.43822059599412e-05	3.088	13.533	0.842	0.105	0.036	0.032	0.000	0.035	0.000	0.041	0.000	0.073	0.068	0.107	0.000	0.000	0.375	1.049	0.064	0.314	0.077	1.428	61.806	706.790	578.354	244.217	751.893
Pdensi_DN25049_c0_g1d557867	Bud	FC_3	489.085211125732	8340.78777298905	4414.93649205739	-4.09199095280453	0.790054991047191	-5.17937485260454	2.22630708026602e-07	2.47549156001362e-05	1.452	23.747	9.717	37.311	247.058	260.659	75.251	80.431	20.002	54.672	150.477	74.606	89.315	187.542	238.559	15.596	20.696	29.007	33.474	56.545	29.846	91.832	485.747	188.288	118.607	222.457	112.735
Pdensi_DN23395_c0_g1d303799	Bud	FC_3	14.9930585398784	148.475341788135	81.7342001640068	-3.30761208083757	0.638787669200285	-5.1779522998283	2.24334567833163e-07	2.48991013255988e-05	0.380	0.404	0.284	0.060	0.685	100.712	3.324	11.293	18.029	27.506	67.995	118.076	4.440	3.463	1.331	0.766	4.083	9.430	18.572	12.573	13.621	10.782	83.404	30.476	135.758	102.509	73.798
Pdensi_DN13837_c0_g1	Bud	FC_3	244.169848883229	1024.09745201691	634.133650450068	-2.06852975179629	0.399817462152083	-5.17368536297062	2.29521200567034e-07	2.53940396331295e-05	7.119	6.835	3.278	10.026	19.982	45.392	8.905	11.137	7.199	13.274	9.680	9.229	14.362	27.507	22.206	4.455	14.578	12.141	23.589	15.831	12.923	713.641	754.837	434.068	3.472	7.525	2.963
Pdensi_DN21394_c3_g1	Bud	FC_3	1.13833694616461	100.150852096057	50.6445945211109	-6.46479959648691	1.24963830302913	-5.17333662133772	2.2995019446033e-07	2.53940396331295e-05	0.062	0.000	0.015	1.875	2.573	4.151	4.840	2.755	2.721	3.011	2.631	3.994	0.891	4.680	1.026	0.098	1.539	0.136	3.902	34.758	7.909	7.494	82.755	26.057	0.000	0.000	0.000
Pdensi_DN19199_c0_g1	Bud	FC_3	222.753084117935	32.4416588847418	127.597371501339	2.78455284957958	0.538258401550895	5.17326407085591	2.30039537522953e-07	2.53940396331295e-05	3.822	4.101	7.669	2.780	2.488	0.776	6.550	11.182	15.413	13.244	14.844	17.406	0.910	0.591	0.507	10.919	4.899	2.006	0.828	0.748	2.486	0.795	0.217	0.000	0.000	0.054	0.212
Pdensi_DN18057_c0_g3	Bud	FC_3	33.8928841609643	288.797781226003	161.345332693484	-3.09059227382757	0.597522625130738	-5.17234351276883	2.31176085302127e-07	2.54415477780713e-05	0.307	1.275	0.809	1.467	5.858	9.610	1.304	1.036	0.668	0.373	0.420	0.506	4.005	6.682	7.202	0.532	0.664	0.319	0.198	0.139	0.133	0.100	0.474	0.326	0.000	0.000	0.000
Pdensi_DN13111_c0_g1d271387	Bud	FC_3	0	55.7505604528764	27.8752802264382	-8.48021485314699	1.63966912173691	-5.1719061734625	2.31717936300375e-07	2.54415477780713e-05	0.000	0.000	0.000	0.653	1.387	2.133	0.122	0.718	0.853	0.181	0.365	0.728	0.510	2.026	1.046	0.096	0.788	0.358	0.730	0.934	1.333	0.840	4.884	1.028	0.000	0.000	0.000
Pdensi_DN19958_c1_g1	Bud	FC_3	9.04640467130302	196.169222138736	102.60781340502	-4.43884845229624	0.858856774683829	-5.16832210345004	2.36204970299158e-07	2.5887726099669e-05	0.020	0.341	0.277	4.532	9.597	6.182	3.374	2.538	1.829	1.543	1.659	1.972	3.476	6.241	2.736	0.863	1.033	0.412	0.357	0.579	0.625	1.667	9.011	15.246	0.000	0.022	0.000
Pdensi_DN38554_c0_g1d150517	Bud	FC_3	66.8206307239171	0	33.4103153619585	8.30919527555916	1.60805154973922	5.16724434419199	2.37570596187802e-07	2.59611335912268e-05	2.674	1.242	0.767	1.926	2.325	0.412	2.523	0.000	0.456	0.451	0.480	0.000	0.000	0.000	0.000	2.396	1.226	0.000	0.848	0.000	0.549	0.000	0.000	1.534	0.000	0.000	0.000
Pdensi_DN22354_c0_g2	Bud	FC_3	21.7982465896682	134.757787668327	78.2780171289976	-2.63069014915981	0.509175226608848	-5.16657137206074	2.384271825996e-07	2.59915379305903e-05	0.488	0.574	0.479	1.683	2.166	3.014	1.093	0.732	0.608	0.999	1.011	0.944	2.629	4.239	1.677	0.707	1.345	0.929	1.515	1.771	1.017	9.905	13.753	6.714	2.094	1.697	2.040
Pdensi_DN39367_c0_g2	Bud	FC_3	0.55844840215181	138.359007114287	69.4587277582196	-7.94144687856182	1.53753073804114	-5.1650654403693	2.40354816900369e-07	2.61550519259056e-05	0.000	0.046	0.000	10.955	32.014	14.262	39.592	42.067	4.580	21.241	10.627	1.458	0.520	6.649	1.957	1.190	0.047	0.000	0.000	0.099	0.061	0.000	0.000	0.000	0.000	0.000	0.000
Pdensi_DN28691_c0_g1d369432	Bud	FC_3	22.3017836037486	164.402704070781	93.3522438372646	-2.88186767273727	0.558513935326934	-5.15988499203754	2.47101589874058e-07	2.67938738126558e-05	0.444	0.768	0.355	2.138	3.655	7.755	2.071	0.929	1.782	0.731	1.236	1.364	1.981	4.308	3.979	2.555	2.898	2.080	6.538	6.091	3.818	4.326	2.726	7.349	1.076	0.000	0.428
Pdensi_DN15194_c0_g1d343911	Bud	FC_3	8.49576499130674	90.6534230972473	49.574594044277	-3.41855494513223	0.662742121465791	-5.15819778826098	2.49338153963275e-07	2.69885383075718e-05	0.118	0.235	0.236	2.148	5.002	3.519	2.098	3.192	2.293	1.785	1.799	2.007	1.460	3.002	1.319	0.738	11.409	13.940	34.696	2.721	48.382	9.905	0.486	0.087	0.008	0.006	0.000
Pdensi_DN18207_c1_g3	Bud	FC_3	38.9201343864372	599.86704960944	319.393591997939	-3.94587517163207	0.765219904324016	-5.156524483139	2.5157560219726e-07	2.71826104734552e-05	0.150	1.704	0.905	8.621	20.237	22.294	17.681	18.795	14.690	19.356	14.125	15.444	6.751	16.664	14.178	1.603	14.313	30.082	14.322	12.054	24.486	127.104	174.115	273.433	16.642	36.832	32.750
Pdensi_DN12585_c0_g1d105675	Bud	FC_3	0	106.523743830634	53.2618719153168	-9.41361385307433	1.82805507599628	-5.14952420016337	2.61148079386513e-07	2.81175562376084e-05	0.000	0.000	0.000	1.595	2.843	3.528	0.799	2.645	0.214	1.062	0.682	1.272	0.200	4.985	1.802	0.000	0.581	0.000	0.000	0.625	0.000	7.944	23.065	46.317	0.000	0.000	0.000
Pdensi_DN24348_c0_g2d553545	Bud	FC_3	137.418343815925	578.126885672319	357.772614744122	-2.07328569656743	0.403593718517516	-5.13706136008023	2.79067857758486e-07	2.9941533173821e-05	1.947	3.722	4.005	8.919	14.155	22.227	11.043	8.864	11.197	12.993	9.763	13.484	8.256	15.728	12.214	4.289	5.114	4.942	8.658	26.714	16.284	43.185	83.763	68.147	21.564	28.048	41.968
Pdensi_DN27378_c0_g1d140778	Bud	FC_3	5.97250924725502	303.403217785472	154.687863516364	-5.66816735501011	1.10371300743112	-5.13554458165055	2.81328177237278e-07	3.01311839003905e-05	0.344	0.000	0.086	9.030	7.899	19.115	20.874	10.690	9.626	15.452	13.476	12.481	3.161	12.498	4.042	0.232	1.215	0.212	0.671	2.097	1.969	5.358	305.941	132.976	0.000	0.000	0.000
Pdensi_GG_5586_c0_g1	Bud	FC_3	43.041823971771	268.161540663245	155.601682317508	-2.63830997222084	0.513978328546067	-5.13311520289979	2.84985346004338e-07	3.04695171682541e-05	1.358	0.935	0.741	7.982	6.587	8.093	14.684	3.363	5.261	5.963	3.435	5.969	7.978	4.562	3.859	1.217	0.667	0.756	0.821	0.143	2.831	0.376	0.303	4.473	0.000	0.139	0.000
Pdensi_GG_38981_c0_g1	Bud	FC_3	0	76.1520464106998	38.0760232053499	-8.92776797988855	1.74116433211514	-5.12747005852299	2.93661665003115e-07	3.13423608812051e-05	0.000	0.000	0.000	1.172	2.116	9.315	1.826	1.183	6.555	0.725	1.949	5.456	0.344	1.424	2.873	0.000	0.891	0.505	1.028	0.716	1.030	0.000	76.993	122.828	0.000	0.000	0.000
Pdensi_GG_48481_c0_g1	Bud	FC_3	0	53.2239590183605	26.6119795091802	-8.40946871323588	1.643936811946	-5.11544522400543	3.13001772948881e-07	3.32903242199335e-05	0.000	0.000	0.000	0.363	0.694	2.701	0.254	0.360	0.203	0.068	0.291	0.204	1.510	0.559	1.134	0.104	0.165	0.168	0.000	0.134	0.000	1.916	1.629	0.832	0.000	0.000	0.000
Pdensi_DN12303_c0_g1d105412	Bud	FC_3	3.65897062337852	89.112960155705	46.3859653895418	-4.60593963519442	0.902099818748887	-5.10579820488419	3.29401069147278e-07	3.48526847487386e-05	0.050	0.160	0.049	0.685	4.710	1.707	0.515	0.671	0.145	0.493	0.345	0.353	1.048	3.482	1.230	0.293	0.741	0.031	0.792	1.097	1.137	0.746	0.732	0.000	0.347	0.530	0.089
Pdensi_GG_89785_c0_g1	Bud	FC_3	7.90966804049447	230.812933387906	119.3613007142	-4.8663223674585	0.953490880923481	-5.10369051746498	3.33092845297161e-07	3.51824284058604e-05	0.000	0.322	0.246	0.582	3.831	2.495	0.000	0.488	0.414	0.282	1.179	0.517	5.072	5.142	4.074	1.580	3.627	5.007	2.859	6.854	3.062	0.384	0.000	0.000	3.167	5.864	10.592
Pdensi_DN39497_c1_g1	Bud	FC_3	3.39798593345148	80.7936380724055	42.0958120029285	-4.57496350920226	0.896634527651835	-5.10237267037159	3.35421416142609e-07	3.53672967683058e-05	0.047	0.101	0.093	1.947	2.032	3.191	2.937	1.270	1.154	1.483	1.599	2.552	1.043	3.292	0.895	0.212	0.618	0.175	0.477	0.546	0.269	1.203	68.325	28.134	0.216	0.158	0.394
Pdensi_DN45092_c0_g1	Bud	FC_3	76.1024133485324	407.351759006865	241.727086177699	-2.4217740298877	0.474893033949104	-5.09962003390272	3.40335986722511e-07	3.5762178013749e-05	1.565	1.414	2.355	2.966	7.300	8.471	1.153	3.012	1.555	0.925	0.986	1.534	4.913	13.842	7.234	1.401	0.280	3.178	1.443	0.905	1.876	1.981	0.000	0.000	0.000	0.293	0.000
Pdensi_DN22219_c0_g2	Bud	FC_3	51.5421208475299	481.287693120064	266.414906983797	-3.22258325097337	0.6319814212907	-5.09917403013503	3.41138799688045e-07	3.57850504866588e-05	0.424	2.344	0.892	4.160	12.513	19.887	2.465	4.087	4.286	1.514	1.815	2.524	7.479	10.927	11.369	0.986	26.909	0.360	110.843	2.255	0.848	33.819	3.490	1.478	0.430	0.126	0.000
Pdensi_DN15459_c0_g1	Bud	FC_3	7.62180622040605	341.200522882265	174.411164551336	-5.48326202668433	1.0774770741803	-5.08898254828834	3.59989736832003e-07	3.76333886251247e-05	0.258	0.224	0.064	1.629	0.262	22.875	1.967	0.884	1.642	0.999	2.506	1.428	1.044	2.840	16.342	0.052	0.482	0.104	0.381	0.610	0.366	27.649	965.364	6513.549	3.141	8.626	6.105
Pdensi_DN16142_c1_g1	Bud	FC_3	669.737367333926	5863.01054481539	3266.37395607466	-3.12993153269244	0.615565738425076	-5.08464220360992	3.68319728209411e-07	3.83730175440796e-05	6.189	32.645	9.014	49.106	151.822	220.572	58.384	53.700	62.523	42.103	36.747	37.746	70.971	141.422	151.625	10.912	10.197	6.010	2.834	5.575	6.783	2.103	17.732	0.901	0.381	0.335	0.000
Pdensi_DN22501_c3_g4	Bud	FC_3	379.166297929141	1518.32095231702	948.743625123079	-2.00126286316798	0.393826059860958	-5.08159075068455	3.74287121085527e-07	3.89284067637865e-05	8.429	11.926	6.439	8.890	27.487	57.435	5.192	4.615	4.585	0.705	0.992	1.516	21.848	27.635	43.337	9.415	12.924	7.058	10.118	30.501	14.339	19.358	25.041	10.130	0.000	0.000	0.000
Pdensi_DN32751_c0_g1d236126	Bud	FC_3	21.7080707854056	170.970788726126	96.3394297557656	-2.97594316893693	0.587994046809115	-5.06117908010561	4.16671616487208e-07	4.31166994549775e-05	0.341	0.861	0.341	1.730	5.512	7.082	2.149	2.143	2.420	1.740	1.438	0.402	2.661	3.545	4.319	0.816	2.216	1.255	4.164	2.111	3.095	11.606	9.477	7.555	2.052	0.256	1.644
Pdensi_DN22129_c0_g1	Bud	FC_3	20.9937948996682	391.474661970932	206.2342284353	-4.22148360814876	0.836741942805025	-5.04514401895165	4.53179888341744e-07	4.67363731052744e-05	1.121	0.168	0.188	6.151	18.079	6.520	12.573	9.589	6.816	6.361	6.481	2.986	6.710	13.288	4.984	2.243	4.360	1.579	7.335	16.800	2.860	161.122	130.733	107.122	0.000	0.085	0.141
Pdensi_DN25798_c0_g2	Bud	FC_3	38.6610782427578	277.368501523433	158.014789883095	-2.84280574889349	0.563891473782421	-5.04140580424948	4.62124315376755e-07	4.75785768201697e-05	1.131	1.225	0.378	1.901	4.590	3.659	0.000	0.396	0.000	1.336	0.474	0.000	6.229	7.392	3.749	0.338	1.613	0.458	0.000	3.916	0.000	11.414	1.371	0.000	2.210	40.308	17.874
Pdensi_DN34855_c4_g2	Bud	FC_3	92.4869677646313	1137.89282571328	615.189896738956	-3.62062833003225	0.718570592751038	-5.03865363620118	4.68818010777736e-07	4.81866122136525e-05	0.630	3.987	1.954	1.209	5.963	38.639	1.054	3.119	2.856	1.472	2.665	1.972	13.577	15.495	39.561	0.669	0.856	0.416	0.126	0.258	0.318	0.112	7.725	2.630	0.171	0.083	0.000
Pdensi_DN31785_c0_g1d83908	Bud	FC_3	1.71502485946529	110.961418529398	56.3382216944316	-6.02289070800258	1.19859991852752	-5.02493835924977	5.03594259342033e-07	5.13296842072023e-05	0.042	0.000	0.084	2.022	2.902	3.744	4.272	2.643	2.925	4.161	3.581	5.509	1.129	5.307	0.903	0.306	0.605	0.211	0.527	1.182	0.182	3.893	68.211	10.130	0.000	0.000	0.000
Pdensi_DN16752_c0_g1d471667	Bud	FC_3	5.98153257551707	269.292313806706	137.636923191112	-5.49352009386866	1.0950161508811	-5.01683933104395	5.25284600484544e-07	5.34514226742642e-05	0.285	0.000	0.142	5.270	3.606	15.899	3.087	6.100	8.531	2.771	6.344	3.140	1.923	4.948	9.560	0.192	5.016	2.206	43.040	56.267	38.130	213.974	458.179	993.342	62.374	137.220	175.151
Pdensi_DN25099_c0_g1d73557	Bud	FC_3	23.4385202345572	174.982659885982	99.2105900602698	-2.89875504306423	0.578301555473247	-5.01253198375382	5.3718442897693e-07	5.45715131868989e-05	0.473	0.780	0.395	2.138	2.952	5.436	1.351	1.030	0.667	0.506	0.924	0.430	2.235	3.330	5.165	0.584	0.811	1.257	2.134	4.006	2.948	36.187	42.463	81.490	7.991	12.870	9.149
Pdensi_DN25925_c2_g1d75993	Bud	FC_3	1018.01970460162	154.512326883508	586.266015742562	2.72038597406812	0.543039074100684	5.00955843476512	5.45550607639086e-07	5.53295073976383e-05	21.024	10.456	39.474	16.717	3.737	4.238	9.401	5.371	9.078	5.966	6.723	8.683	3.968	3.266	2.314	30.018	61.950	56.173	22.029	24.422	17.052	18.598	5.152	4.727	4.927	1.166	1.949
Pdensi_GG_57214_c0_g1	Bud	FC_3	173.556594155441	1160.28409944307	666.920346799254	-2.74108187773842	0.548058842472969	-5.00143719125124	5.69045062184785e-07	5.74266003679418e-05	1.995	7.536	2.835	17.281	48.186	26.629	15.925	19.903	13.006	9.890	18.280	9.578	16.076	36.531	20.887	13.247	20.365	6.748	26.676	44.544	14.710	15.636	1.725	0.477	18.750	21.043	28.607
Pdensi_DN8428_c0_g1	Bud	FC_3	13.305296519824	84.5781225067594	48.9417095132917	-2.66954799348114	0.534741319141543	-4.99222315149828	5.96882352221146e-07	5.99391414325721e-05	0.251	0.370	0.312	0.825	2.855	4.239	2.087	2.016	2.158	0.805	1.382	0.889	1.286	2.229	1.794	0.623	1.310	0.823	0.640	0.327	0.313	5.175	14.284	61.725	6.684	7.971	9.385
Pdensi_DN39230_c0_g2	Bud	FC_3	0.845288470758476	78.5346690180865	39.6899787444225	-6.53223564195127	1.3088032434666	-4.99099897143399	6.00678176121563e-07	6.0221433670312e-05	0.000	0.039	0.013	0.605	1.340	4.377	1.533	1.068	1.319	0.395	0.638	0.249	0.588	1.221	2.944	0.080	0.656	0.329	0.173	0.234	0.223	3.249	8.360	19.710	0.080	0.000	0.000
Pdensi_DN22868_c0_g1	Bud	FC_3	0	43.3626129616777	21.6813064808388	-8.11540199022838	1.6280198927701	-4.98482974702473	6.20163963975779e-07	6.20732363026231e-05	0.000	0.000	0.000	0.000	0.000	0.000	0.000	0.000	0.000	0.091	1.209	0.000	0.570	0.922	1.166	1.509	1.795	3.944	2.010	0.394	0.000	0.000	1.871	0.670	2.195	0.000	1.166
Pdensi_DN22025_c0_g1d495983	Bud	FC_3	0	76.0312906553777	38.0156453276888	-8.92615391884245	1.79316097542298	-4.97788767499633	6.42819404271255e-07	6.41309355425985e-05	0.000	0.000	0.000	3.539	5.279	1.040	2.644	1.427	0.241	0.321	0.086	0.000	2.588	1.970	0.230	0.123	0.597	0.000	0.230	0.080	0.000	13.269	10.404	4.420	0.937	2.734	2.793
Pdensi_DN22635_c2_g1	Bud	FC_3	11.5810554774719	96.6485202851604	54.1147878813162	-3.06259967650513	0.615730830367429	-4.97392614671831	6.56103132285904e-07	6.53495816906788e-05	0.168	0.404	0.239	1.190	2.806	2.179	0.842	1.309	0.820	0.728	1.251	1.149	1.578	3.009	1.550	0.995	0.719	0.555	0.908	0.585	0.824	0.550	0.736	0.098	1.189	1.257	3.547
Pdensi_GG_140618_c0_g1	Bud	FC_3	0	80.0452138061996	40.0226069030998	-8.99957396002356	1.81122482946209	-4.96877793062076	6.73761771075339e-07	6.68998381590325e-05	0.000	0.000	0.000	1.401	0.248	3.654	2.606	0.915	4.528	1.846	1.517	1.125	0.266	1.263	3.301	0.000	0.000	0.000	1.395	0.699	0.000	6.722	15.710	3.559	0.000	0.165	0.177
Pdensi_DN18633_c1_g2	Bud	FC_3	57.1632192676126	501.208404771927	279.18581201977	-3.13209000653914	0.630397524895504	-4.96843639584137	6.74949312318057e-07	6.68998381590325e-05	1.238	2.333	0.488	3.093	11.216	24.031	1.934	2.391	0.849	0.909	2.028	0.482	5.476	14.204	11.768	0.802	2.689	0.554	1.984	1.848	1.549	1.918	2.118	0.276	0.465	1.519	0.913
Pdensi_GG_86910_c0_g1	Bud	FC_3	0.852904338289235	97.2100071384644	49.0314557383768	-6.83766502803525	1.37631256946219	-4.96810476032137	6.76104363089416e-07	6.69058874257222e-05	0.000	0.012	0.043	2.385	2.231	3.740	4.463	1.965	2.464	3.521	3.684	4.059	1.341	4.650	0.417	0.079	0.894	0.069	0.923	0.569	0.140	1.776	10.297	0.044	0.000	0.000	0.013
Pdensi_DN21957_c0_g2d421210	Bud	FC_3	3.37373087012791	192.933268374249	98.1534996221884	-5.8350712583423	1.17686921895552	-4.95813057590287	7.11747223833413e-07	7.00927749126509e-05	0.105	0.150	0.000	4.423	6.578	20.128	5.809	7.034	9.995	2.977	5.107	3.633	0.707	4.169	6.996	0.126	2.803	1.356	31.014	35.976	28.348	119.365	497.104	717.454	103.971	241.277	343.339
Pdensi_DN10914_c0_g1d387447	Bud	FC_3	117.005652066376	1153.36397171089	635.184811888632	-3.30116485093799	0.66609850950481	-4.95597093197542	7.19699761311792e-07	7.05351900685641e-05	0.728	3.582	3.943	8.522	34.115	92.658	3.811	5.501	7.940	2.164	5.415	6.252	12.048	24.961	34.077	3.335	40.866	40.919	321.609	690.329	248.605	1371.157	404.962	80.801	3.533	8.789	19.682
Pdensi_DN37334_c0_g1d240530	Bud	FC_3	0.286840068606665	63.1642535382342	31.7255468034204	-7.69931990810095	1.55547249912275	-4.94982708626683	7.42794453142092e-07	7.26821401221724e-05	0.000	0.008	0.023	0.949	1.760	3.012	2.128	1.824	1.525	1.465	1.680	2.128	0.577	2.520	0.992	0.056	0.586	0.029	0.632	0.445	0.208	2.301	73.426	45.455	0.000	0.000	0.000
Pdensi_DN85463_c0_g1	Bud	FC_3	2.27046548552975	59.7005033100441	30.9854843977869	-4.71739936574531	0.953190580480912	-4.94906208930983	7.45719573101291e-07	7.28517990616335e-05	0.068	0.037	0.051	0.556	1.351	3.128	1.116	1.010	0.658	0.459	0.345	0.385	0.549	1.294	1.846	0.077	0.321	1.418	1.424	0.337	0.733	11.027	26.368	88.212	0.000	0.000	0.000
Pdensi_DN13779_c0_g1d462357	Bud	FC_3	0.857512429732646	63.1558968070101	32.0067046183714	-6.21106905148803	1.25670492023605	-4.94234481895829	7.71885389924247e-07	7.52877558312715e-05	0.015	0.000	0.043	0.464	1.957	6.920	0.282	0.358	0.067	0.017	0.018	0.068	0.520	1.660	1.770	0.127	0.039	0.055	0.088	0.019	0.021	0.065	0.054	0.091	0.067	0.082	0.036
Pdensi_DN18016_c1_g4	Bud	FC_3	1.41896860797181	61.6570762933651	31.5380224506685	-5.44510769857694	1.10190715448947	-4.94153039699587	7.75117287747718e-07	7.54278426040203e-05	0.000	0.031	0.069	1.723	4.611	3.794	3.458	7.919	6.352	9.054	7.574	8.437	0.744	2.112	1.058	0.105	1.369	0.262	0.396	2.128	0.691	0.870	2.360	0.047	0.000	0.052	0.000
Pdensi_DN19907_c0_g2d288620	Bud	FC_3	9.87665426162474	110.899287174398	60.3879707180112	-3.48583133322259	0.705600057546927	-4.94023674734573	7.80277733753114e-07	7.57439128339769e-05	0.127	0.387	0.207	0.047	0.726	1.865	0.330	0.314	0.773	0.170	0.692	1.346	2.351	1.520	2.832	0.686	1.276	9.183	9.242	52.335	22.296	83.499	34.734	7.665	0.000	0.000	0.000
Pdensi_DN21584_c0_g1d295506	Bud	FC_3	178.472446910258	4.44952201581155	91.4609844630345	5.35062591651983	1.08352388216556	4.93817072663497	7.88587911380301e-07	7.63083580828698e-05	1.623	1.477	9.314	5.380	0.300	0.134	0.456	0.476	0.535	0.438	0.577	0.443	0.185	0.048	0.047	20.154	6.666	4.045	1.410	4.011	4.044	1.942	0.000	0.000	0.000	0.000	0.000
Pdensi_DN11950_c0_g1d389012	Bud	FC_3	735.357618011325	2981.53428392605	1858.44595096869	-2.01948939294701	0.409268831236388	-4.93438356115759	8.04042948740893e-07	7.75584393899022e-05	8.869	24.876	18.295	30.719	76.281	83.847	32.807	34.345	35.198	23.204	30.378	27.540	45.814	66.489	72.062	21.432	22.432	16.550	18.384	18.496	29.985	16.803	27.170	9.071	6.046	12.099	8.726
Pdensi_DN27861_c0_g1	Bud	FC_3	56.5552947747721	540.981898017798	298.768596396285	-3.25769713896683	0.661138575960382	-4.92740441628995	8.3329164948958e-07	8.0127019050605e-05	0.339	2.032	1.638	2.434	8.554	4.231	7.226	20.944	32.929	23.211	25.339	27.502	14.248	12.017	7.271	7.415	18.081	13.002	14.949	29.695	11.071	8.468	7.951	4.016	0.000	0.054	0.058
Pdensi_DN19484_c1_g1d484259	Bud	FC_3	43.3760170392762	188.452928718877	115.914472879077	-2.11874665064646	0.430388157581342	-4.92287395302233	8.52823867378514e-07	8.18764465202518e-05	0.656	1.091	1.304	1.953	5.465	3.177	2.578	2.352	2.861	0.458	2.335	0.812	4.094	3.976	3.559	4.744	8.616	6.273	19.319	13.301	5.830	0.785	0.099	0.000	0.000	0.000	0.048
Pdensi_DN8425_c0_g1d452440	Bud	FC_3	1.71502485946529	110.537052979752	56.1260389196088	-6.01720115844379	1.22473655212359	-4.91305754532309	8.9666945037704e-07	8.59509669392763e-05	0.039	0.000	0.078	0.886	1.789	2.701	2.790	1.833	1.513	2.291	2.620	3.754	0.957	5.449	0.924	0.106	0.560	0.147	0.665	0.137	0.168	1.180	10.573	2.702	0.000	0.000	0.000
Pdensi_DN15258_c1_g4	Bud	FC_3	16.3446989461799	137.304287664253	76.8244933052166	-3.06960882534622	0.625507721020198	-4.90738758642294	9.22975244073931e-07	8.83340751589755e-05	0.210	0.680	0.256	1.898	3.547	4.963	1.578	1.868	1.405	1.673	1.244	1.313	2.205	3.455	2.895	0.966	1.051	0.819	18.333	35.123	102.042	15.566	4.431	3.090	12.099	16.012	13.126
Pdensi_DN17599_c0_g2d474555	Bud	FC_3	4.25690582391542	129.676881078679	66.9668934512974	-4.9303057149611	1.00526749364891	-4.90447144278497	9.3679248630609e-07	8.95163770195863e-05	0.000	0.125	0.174	1.831	4.411	2.707	0.832	0.969	0.887	0.341	0.514	0.481	1.423	3.948	2.802	1.623	1.462	11.901	0.327	0.068	0.832	0.088	0.357	2.939	0.000	0.000	0.000
Pdensi_DN18613_c0_g1d532327	Bud	FC_3	14.7104408534656	96.3777664468777	55.5441036501717	-2.71208072978339	0.553431432083524	-4.90048192523709	9.56018533237941e-07	9.12110287343206e-05	0.190	0.474	0.370	1.819	4.466	2.605	1.530	1.120	0.682	0.632	0.789	0.639	1.885	2.388	1.727	0.993	0.596	0.359	0.477	0.480	0.134	0.000	0.054	0.314	0.000	0.000	0.000
Pdensi_DN21246_c1_g1d18502	Bud	FC_3	4.51206781629253	108.333052270102	56.4225600431973	-4.5861799935313	0.937484395761881	-4.89200675154083	9.98130198934675e-07	9.5080452408176e-05	0.158	0.133	0.022	2.345	1.410	6.207	8.958	2.292	2.159	5.213	2.917	6.100	1.406	4.443	1.203	0.112	0.236	0.127	0.193	0.548	0.225	1.837	94.477	33.289	0.000	0.000	0.000
Pdensi_DN22056_c0_g1d190192	Bud	FC_3	9.34124631668998	94.6250898184688	51.9831680675794	-3.34404815406762	0.685026408606212	-4.88163392251049	1.05210434053368e-06	9.97558031777945e-05	0.209	0.238	0.196	5.961	4.895	18.100	9.908	5.629	5.427	4.197	2.915	3.371	1.567	3.483	1.010	0.279	1.209	6.614	20.969	14.945	12.804	10.463	41.054	89.688	23.984	15.667	8.263
Pdensi_GG_1485_c0_g1	Bud	FC_3	28.0181665855027	321.369928762465	174.694047673984	-3.52009221394654	0.72115812940209	-4.88116554529454	1.05460663085791e-06	9.98382710785543e-05	0.147	0.958	0.885	3.736	7.695	3.540	2.294	3.865	3.147	0.869	3.727	1.216	4.268	9.361	6.572	3.169	3.815	0.901	8.970	10.423	2.326	1.572	0.902	0.000	0.880	0.331	4.801
Pdensi_GG_84826_c0_g1	Bud	FC_3	50.1373030538622	276.256324457992	163.196813755927	-2.46173006748184	0.504497288278321	-4.87957046485403	1.06317133732263e-06	0.000100183830978895	0.915	1.323	1.315	2.456	5.266	9.038	2.027	1.353	1.994	1.414	1.884	2.004	3.080	5.929	8.024	1.466	1.531	5.479	2.279	2.363	2.332	1.617	2.532	2.868	1.862	1.989	2.300
Pdensi_DN36166_c0_g1d568921	Bud	FC_3	124.436056884747	570.907334226254	347.6716955555	-2.1987564662994	0.450773208542962	-4.8777443393463	1.07305882279171e-06	0.000100804893036328	2.527	2.163	4.025	2.473	14.109	24.916	3.665	2.793	6.630	1.573	2.091	3.516	6.805	17.642	11.661	2.683	1.613	1.214	1.107	22.149	4.306	7.057	7.851	126.067	0.000	1.870	1.211
Pdensi_DN21920_c1_g1	Bud	FC_3	13.6259935438906	98.2976667934449	55.9618301686678	-2.85070566270104	0.585532072140994	-4.86857304379153	1.12406973980542e-06	0.00010527352068536	0.436	0.202	0.319	1.829	2.704	2.949	2.629	1.326	0.910	0.599	0.568	0.665	1.575	2.070	2.402	1.152	1.274	5.709	4.037	3.838	1.664	26.261	49.518	52.264	3.994	8.418	4.276
Pdensi_DN24456_c0_g1d225794	Bud	FC_3	3.4011865641636	51.6718736313037	27.5365300977336	-3.92788786958028	0.807725141924967	-4.86290158087608	1.15677372340922e-06	0.000107840935714656	0.117	0.063	0.058	0.369	1.695	1.651	0.323	0.550	0.619	0.000	0.222	0.208	0.783	1.485	0.986	0.106	4.679	3.491	0.659	1.023	0.671	0.532	0.072	0.119	0.000	0.000	0.000
Pdensi_DN8388_c0_g1d3437	Bud	FC_3	65.9564462802264	333.879477210171	199.917961745199	-2.34065932992577	0.481563326756656	-4.86054315159376	1.17064122527381e-06	0.000108967632835381	0.815	1.998	1.848	9.048	10.722	8.938	15.647	15.588	33.766	32.886	32.963	41.794	5.986	10.045	5.079	3.757	7.846	12.517	15.282	29.890	17.804	23.821	158.452	260.706	85.031	133.771	201.419
Pdensi_DN31853_c0_g1d144733	Bud	FC_3	48.2738737237174	0	24.1369368618587	7.84006567322354	1.61550498293985	4.85301237446907	1.21600100039915e-06	0.000112675389667288	1.549	0.672	1.158	0.391	0.755	0.000	0.342	1.301	0.740	0.366	0.000	0.000	0.000	0.000	0.000	0.555	0.000	1.132	0.000	0.594	0.446	0.940	0.000	0.000	0.000	0.000	0.000
Pdensi_DN23041_c0_g7	Bud	FC_3	379.077084707085	1532.91071612839	955.993900417738	-2.01567906971215	0.415842101016537	-4.84722221435678	1.25202162674152e-06	0.000115837571263244	8.240	11.470	7.066	24.338	40.172	61.063	28.399	18.054	16.001	9.957	13.891	9.568	16.215	36.754	42.133	13.789	22.231	21.178	22.617	23.676	16.362	118.310	349.671	391.621	50.073	120.875	95.140
Pdensi_DN49798_c0_g1d160018	Bud	FC_3	0	44.5422815146254	22.2711407573127	-8.15414791941497	1.68394668167225	-4.84228390848899	1.28355190367214e-06	0.000118575377977301	0.000	0.000	0.000	0.000	1.991	0.881	0.450	0.000	0.000	0.000	0.000	0.000	0.450	0.943	1.354	0.366	0.000	0.000	0.000	0.000	0.588	0.000	0.000	0.820	0.000	1.380	0.000
Pdensi_DN562_c0_g1d514022	Bud	FC_3	10.4978227740035	88.6785131899531	49.5881679819783	-3.08254958218104	0.637559313760368	-4.83492204670332	1.33197821503339e-06	0.000122661396025454	0.257	0.201	0.278	2.805	3.971	3.527	2.390	2.081	1.661	1.334	1.618	2.072	1.113	2.972	1.573	0.465	1.905	0.790	1.408	2.086	3.234	1.469	15.678	13.232	0.254	0.340	0.196
Pdensi_DN23122_c4_g1	Bud	FC_3	1.13212853936514	63.2394471447997	32.1857878420824	-5.80583243432226	1.20087951080572	-4.83465025598352	1.33379927328352e-06	0.000122661396025454	0.000	0.049	0.045	0.397	1.409	1.556	0.643	0.563	0.369	0.316	0.853	0.746	0.551	2.435	1.100	0.041	0.672	0.000	0.102	0.105	0.000	0.476	8.044	3.561	0.000	0.000	0.000
Pdensi_DN17873_c0_g3	Bud	FC_3	5.3954356247048	208.966997961869	107.181216793287	-5.27519065901545	1.09201587666714	-4.83069044299563	1.36060402717784e-06	0.000124751274192036	0.157	0.078	0.132	0.784	0.058	31.836	1.046	0.162	0.530	0.309	0.259	0.787	0.749	1.452	10.149	0.153	0.107	0.106	7.776	0.392	8.842	758.377	627.433	1222.837	2.824	20.551	1.615
Pdensi_DN12064_c0_g1d211237	Bud	FC_3	1.13673663080855	59.1240670784438	30.1304018546262	-5.70230205941268	1.18068783082218	-4.82964413670788	1.36777275595084e-06	0.000125220824345703	0.018	0.019	0.036	0.588	0.996	4.993	1.042	0.787	0.674	0.337	0.387	0.535	0.461	1.099	2.074	0.082	0.220	0.045	10.849	0.818	21.339	32.343	29.129	81.398	1.125	1.135	0.390
Pdensi_DN399_c0_g1	Bud	FC_3	2.8473462534552	162.727129389294	82.7872378213744	-5.83920980857706	1.21202985744086	-4.81771119146048	1.45214354991352e-06	0.000132746324272812	0.137	0.000	0.068	0.990	7.400	4.885	0.994	1.861	1.244	0.492	0.634	1.053	0.557	6.009	3.865	0.062	1.272	0.000	0.461	1.073	0.196	10.978	53.060	59.820	0.000	0.693	1.338
Pdensi_DN28871_c0_g1d25921	Bud	FC_3	62.1584057076063	0	31.0792028538032	8.20496493133609	1.70443943190766	4.81387884939558	1.4802856890867e-06	0.000134915576157654	1.054	2.857	0.529	0.333	0.641	0.285	0.873	1.936	0.000	0.934	0.332	0.000	0.000	0.000	0.000	0.708	1.694	0.000	0.000	0.610	0.000	0.800	1.283	0.000	0.000	1.776	0.319
Pdensi_DN19922_c0_g4	Bud	FC_3	0.279224201075905	58.9453021356954	29.6122631683857	-7.59881040830765	1.57933712254269	-4.81139226061741	1.49882523791356e-06	0.000136402018228931	0.000	0.030	0.000	0.449	2.479	5.595	0.120	0.300	0.097	0.048	0.035	0.016	0.413	2.074	1.274	0.025	0.107	0.104	0.174	0.288	0.513	0.165	0.000	0.000	0.000	0.046	0.000
Pdensi_DN13531_c0_g1d522794	Bud	FC_3	166.255928146709	1279.06196002273	722.658944084721	-2.94346101223852	0.612308507458275	-4.80715354496214	1.53094409020346e-06	0.000138879997666933	1.353	7.375	3.108	9.576	27.796	36.563	11.960	11.728	10.183	7.855	10.049	7.952	16.052	29.516	33.613	3.779	10.854	9.712	17.738	11.520	9.194	21.061	4.827	0.953	0.040	0.105	0.020
Pdensi_DN55655_c0_g1d257103	Bud	FC_3	0	48.482224176611	24.2411120883055	-8.27598597455494	1.72168790974971	-4.80690253308339	1.53286674120577e-06	0.000138879997666933	0.000	0.000	0.000	0.475	0.459	0.000	0.830	0.000	0.000	0.445	0.474	0.443	0.415	0.870	1.666	1.352	0.403	0.458	0.418	0.435	0.542	0.000	2.286	2.272	2.763	0.000	0.000
Pdensi_GG_139801_c0_g1	Bud	FC_3	56.0693037512504	1.28155581471054	28.6754297829805	5.56579318306065	1.15880344590322	4.803051978088	1.56265299276367e-06	0.000141369240274341	1.563	1.299	1.096	1.330	0.316	1.173	1.883	0.609	0.644	1.116	1.072	0.921	0.042	0.000	0.026	0.662	0.000	0.000	0.521	0.415	0.336	1.662	0.233	0.429	0.000	0.000	0.439
Pdensi_DN12634_c0_g1d459821	Bud	FC_3	0	43.4360612753316	21.7180306376658	-8.11980751062391	1.6912045788391	-4.8011976860881	1.57719474340139e-06	0.00014247403504794	0.000	0.000	0.000	1.032	1.096	0.894	0.732	0.447	0.102	0.160	0.000	0.207	0.956	1.427	0.396	0.044	0.214	0.000	0.057	0.000	0.000	5.917	1.271	0.804	0.000	0.000	0.000
Pdensi_DN22729_c13_g1	Bud	FC_3	0	49.9356668025699	24.9678334012849	-8.31735902965804	1.73286939160403	-4.79976106102207	1.58855040741805e-06	0.000143288183946989	0.000	0.000	0.000	0.000	0.433	0.359	0.383	0.000	0.000	0.393	1.254	0.781	1.469	0.384	1.120	0.298	1.780	1.214	0.000	0.391	0.000	0.000	0.434	0.669	0.000	0.748	0.000
Pdensi_DN14923_c0_g4	Bud	FC_3	9.58379864084338	108.115850000852	58.8498243208475	-3.49418910562006	0.728181454846992	-4.79851427465188	1.59846917613093e-06	0.000143547695940474	0.148	0.393	0.147	0.308	1.663	1.477	0.662	0.970	1.028	0.331	0.744	1.189	1.190	2.459	3.032	0.463	0.333	0.278	1.260	0.463	0.969	53.581	14.235	5.217	0.000	0.028	0.059
Pdensi_DN22031_c0_g1d298355	Bud	FC_3	258.976734936488	3.89478964583219	131.43576229116	6.06484546019661	1.26517998060951	4.79366220865653	1.6376392945187e-06	0.000146634654019891	3.805	0.855	13.301	8.246	0.127	0.000	0.000	0.330	0.310	0.186	0.067	0.250	0.176	0.061	0.000	30.227	36.216	6.965	5.716	32.381	73.428	19.008	1.362	0.000	0.000	0.000	0.000
Pdensi_DN22002_c1_g1	Bud	FC_3	23.8399840253748	129.445881935967	76.6429329806707	-2.43951295672954	0.508941317296534	-4.79330892152378	1.64052708954083e-06	0.000146678471766022	0.666	0.404	0.604	1.522	1.561	2.857	2.052	0.450	0.743	1.959	0.547	1.335	3.337	2.291	2.307	0.706	5.481	22.053	0.493	0.336	0.620	1.172	2.057	2.701	11.463	10.993	8.804
Pdensi_DN19731_c1_g3	Bud	FC_3	316.603588415411	1674.15072298432	995.377155699864	-2.40241718661209	0.501966498073517	-4.78601101036076	1.70128727713169e-06	0.000151888941197468	10.080	4.471	7.588	14.526	28.414	32.373	54.604	34.186	51.531	81.510	46.530	70.800	37.273	18.307	44.905	8.225	15.973	34.390	28.701	146.573	38.836	71.792	150.274	30.257	0.000	0.000	0.000
Pdensi_DN9886_c0_g1d172415	Bud	FC_3	66.6267017922089	559.840840290347	313.233771041278	-3.0713817741047	0.643491735365996	-4.7729933506571	1.81507785931636e-06	0.000161341426692371	0.582	1.079	2.996	11.297	20.836	20.790	5.909	5.795	5.157	2.215	3.447	3.349	7.861	15.718	11.579	3.861	16.911	10.225	8.143	8.315	11.500	8.197	0.604	0.223	0.139	0.054	0.115
Pdensi_GG_98580_c0_g1	Bud	FC_3	5.94306752861373	61.0989563777088	33.5210119531613	-3.36181830034437	0.70454823107045	-4.77159426720384	1.8277340215274e-06	0.000162230626735166	0.082	0.177	0.163	1.327	1.404	4.285	1.679	1.072	1.890	0.681	1.324	1.798	0.915	1.471	1.403	0.074	0.192	0.000	0.091	1.061	0.275	20.581	11.704	43.152	0.769	0.589	1.496
Pdensi_DN20121_c0_g5	Bud	FC_3	43.9999429947596	211.940472792777	127.970207893768	-2.26724846763695	0.475852005197417	-4.76460841369437	1.89220759211207e-06	0.000167225213154922	1.411	0.654	1.007	1.278	4.150	4.183	1.568	1.477	0.714	0.474	0.382	0.714	4.268	3.841	4.848	0.452	0.984	0.867	0.560	5.032	1.732	1.688	2.720	2.437	1.673	1.586	1.214
Pdensi_DN10640_c0_g1d334753	Bud	FC_3	25.2104425066995	203.416162462627	114.313302484663	-3.0121739995818	0.633154990536058	-4.75740386572891	1.96098592884562e-06	0.000173053471088719	0.790	0.517	0.455	1.865	3.299	3.866	2.019	0.959	0.676	0.588	0.922	0.352	1.786	4.540	6.230	1.753	2.363	3.351	2.900	9.238	5.236	40.549	61.122	70.422	10.229	14.743	8.319
Pdensi_DN21097_c0_g7	Bud	FC_3	2.26425707873028	108.760909011167	55.5125830449486	-5.58497031216174	1.17475227793644	-4.75416853157522	1.9926476895502e-06	0.00017559418170336	0.000	0.083	0.077	4.776	2.236	10.816	4.267	2.014	9.343	5.072	3.506	7.002	0.687	1.777	4.142	0.416	0.420	0.198	0.603	0.627	0.441	2.340	3.781	0.000	0.000	0.000	0.000
Pdensi_DN43145_c0_g1d245802	Bud	FC_3	94.3663210579701	0	47.183160528985	8.80712238649606	1.85499934450456	4.74777654913312	2.05665071472274e-06	0.000180454133586203	4.954	0.283	1.308	1.318	0.635	0.000	2.018	0.274	0.933	0.308	0.000	1.841	0.000	0.000	0.000	0.234	0.000	0.318	0.577	0.302	0.750	0.792	0.000	0.000	0.000	0.000	1.264
Pdensi_DN8033_c0_g1d47484	Bud	FC_3	0	48.7479270028259	24.3739635014129	-8.28515266580993	1.74922461587176	-4.73647157182318	2.17471230296762e-06	0.000189995293714697	0.000	0.000	0.000	0.705	1.608	2.513	0.994	1.212	0.859	0.404	0.381	0.051	0.288	1.340	1.405	0.000	0.237	0.000	0.878	0.151	0.185	1.431	9.688	25.715	0.000	0.000	0.000
Pdensi_DN38715_c0_g1	Bud	FC_3	76.901428050232	352.758838361618	214.830133205925	-2.19700818212528	0.464430889956515	-4.73053844960869	2.23925108695987e-06	0.000194798918170865	1.264	1.707	2.432	2.673	11.124	7.497	1.931	2.009	2.445	1.063	1.185	0.971	5.385	6.374	9.808	2.747	2.212	1.755	10.496	2.217	3.307	6.522	0.236	0.000	12.755	16.067	15.790
Pdensi_GG_46519_c0_g1	Bud	FC_3	20.909884980563	128.78283391579	74.8463594481765	-2.62242080410928	0.554580164405106	-4.72865957426071	2.26006959332738e-06	0.000196330704615808	0.283	0.733	0.478	1.657	3.517	1.978	1.524	1.791	2.504	0.948	1.614	1.349	1.984	3.146	2.871	0.688	1.232	1.723	1.824	1.728	1.964	0.374	0.024	0.016	0.031	0.034	0.010
Pdensi_DN5201_c0_g1d261861	Bud	FC_3	1232.82126018598	117.70321772102	675.262238953499	3.38974961038053	0.717840252495491	4.72215036506582	2.33364043467501e-06	0.000202147470854086	13.171	10.700	61.902	14.904	1.181	4.647	1.081	1.596	1.798	0.646	1.857	1.230	1.908	2.045	3.227	55.367	17.804	8.809	1.582	1.424	2.717	4.172	3.006	5.819	0.748	1.031	1.324
Pdensi_DN16662_c0_g1d348423	Bud	FC_3	3.11133871946959	61.3044555861167	32.2078971527931	-4.29868146938722	0.911559312247076	-4.715745219903	2.40827643930212e-06	0.000207729977322934	0.139	0.065	0.020	0.158	1.146	1.512	0.952	0.510	0.118	0.118	0.204	0.048	0.999	1.235	1.531	0.032	0.000	0.000	1.372	0.113	1.294	22.532	48.102	83.945	3.073	2.100	1.302
Pdensi_DN25226_c2_g2	Bud	FC_3	4.78508361056896	86.3860941803233	45.5855888954461	-4.17443206258042	0.885694529309245	-4.71317358800451	2.43888262072481e-06	0.000209778207528898	0.091	0.197	0.045	1.493	4.393	5.569	2.857	3.374	2.246	1.176	1.326	1.566	0.964	3.308	1.281	0.206	0.751	0.228	1.031	0.743	0.588	10.537	27.616	50.791	1.404	3.534	1.261
Pdensi_DN104051_c0_g1	Bud	FC_3	229.10517382654	32.4734035520069	130.789288689273	2.81696891200578	0.59788508360297	4.71155576424517	2.45832806830924e-06	0.000210857659671136	4.838	3.592	7.607	2.103	3.691	1.359	6.301	15.364	22.447	15.484	20.801	23.145	0.924	0.798	0.308	4.583	3.880	1.522	1.071	0.321	1.983	0.842	0.000	0.000	0.000	0.000	0.333
Pdensi_GG_13755_c0_g1	Bud	FC_3	2359.37823709084	485.972528246374	1422.67538266861	2.27876837415397	0.484081220953247	4.70740916093924	2.50885019358305e-06	0.000214589150264007	52.839	26.267	85.457	53.080	16.798	11.626	28.191	19.784	32.539	18.703	20.737	23.324	9.292	14.750	6.706	152.048	54.409	28.254	7.840	5.448	5.811	32.138	0.409	2.707	1.976	0.757	8.583
Pdensi_DN21642_c0_g1d189848	Bud	FC_3	3.97768162283951	122.161097073652	63.0693893482456	-4.94080938105062	1.05427890962471	-4.68643480956041	2.78005315615e-06	0.000236463047034088	0.000	0.093	0.171	0.328	1.553	0.748	0.380	0.179	0.506	0.000	0.000	0.304	2.017	1.584	3.745	0.000	0.000	0.318	0.000	0.200	0.246	0.000	0.000	0.000	0.000	0.000	0.000
Pdensi_DN20782_c0_g1d189093	Bud	FC_3	114.303854921496	510.280937257101	312.292396089299	-2.15916990649341	0.460788558184294	-4.68581493212737	2.78848152179191e-06	0.000236850522148203	2.048	1.849	4.103	7.566	12.650	21.021	6.633	5.732	5.880	7.857	8.844	7.642	7.215	14.384	10.449	7.335	8.816	5.417	14.528	9.888	13.476	37.684	37.524	57.992	0.762	0.958	0.412
Pdensi_DN22023_c2_g1	Bud	FC_3	261.637150285169	2815.19870547323	1538.4179278792	-3.42747857033364	0.731804856694988	-4.68359636995712	2.81884830330689e-06	0.000239097762603379	1.444	10.741	6.410	4.945	14.311	91.977	5.110	7.626	7.520	2.409	7.197	4.591	32.294	36.318	100.845	3.897	3.700	1.339	2.020	1.026	0.827	0.000	21.321	6.163	0.000	0.000	0.000
Pdensi_DN50040_c0_g1	Bud	FC_3	0	58.9720576149805	29.4860288074902	-8.55881284012239	1.8276572783308	-4.68294189594406	2.82786692298787e-06	0.000239530511831366	0.000	0.000	0.000	0.000	1.045	5.932	0.252	1.914	1.356	0.269	0.288	0.268	0.253	1.052	2.277	0.000	0.244	0.278	0.000	0.264	0.000	3.116	14.162	114.972	0.000	0.000	0.000
Pdensi_DN35844_c0_g1	Bud	FC_3	41.6808320063158	0	20.8404160031579	7.6282452387809	1.63313802958297	4.67091274625992	2.99864301813762e-06	0.000252944844713413	0.634	1.031	1.273	0.801	0.000	0.685	0.700	0.333	0.000	0.375	0.000	0.000	0.000	0.000	0.000	0.000	0.679	1.158	0.000	0.367	0.000	0.481	0.000	0.000	1.398	1.070	5.389
Pdensi_DN23394_c1_g2	Bud	FC_3	38.7687221396702	239.62078496998	139.194753554825	-2.62795007886841	0.563008548508445	-4.6676912558975	3.04603161891764e-06	0.000256588305353343	0.859	1.050	0.823	7.004	6.453	9.900	15.376	7.468	7.514	4.141	4.902	2.036	2.071	6.114	6.733	1.792	3.204	2.201	6.898	10.014	2.668	8.044	34.784	48.542	0.047	0.967	0.180
Pdensi_DN7655_c0_g1d384102	Bud	FC_3	0	38.480327448938	19.240163724469	-7.94337727008875	1.70227349617571	-4.66633433930221	3.06620636219925e-06	0.00025793248457587	0.000	0.000	0.000	0.245	0.705	0.420	0.857	0.203	0.000	0.685	0.733	0.000	0.430	0.892	1.074	0.000	0.208	0.000	0.427	5.149	1.388	35.284	136.759	95.980	0.000	1.519	0.000
Pdensi_DN26683_c1_g1	Bud	FC_3	33.049967424061	310.414314034875	171.732140729468	-3.23071972345133	0.692595111865366	-4.66465856905926	3.09129878598452e-06	0.000259686083180865	0.758	1.050	0.535	5.563	5.349	34.565	9.527	5.373	8.345	3.791	3.946	4.510	2.276	5.397	11.229	0.686	1.564	0.726	1.023	7.220	1.481	77.867	189.532	528.140	1.157	4.761	3.391
Pdensi_DN30253_c0_g1	Bud	FC_3	43.4142317531969	0	21.7071158765984	7.68701097483968	1.65138846082447	4.6548774907885	3.24173399044094e-06	0.000270835360545637	1.498	0.649	0.902	0.000	0.365	0.000	0.000	0.629	0.000	0.708	0.000	0.000	0.000	0.000	0.000	0.537	0.000	0.365	0.332	0.000	0.000	0.000	1.821	0.602	0.000	4.714	4.722
Pdensi_GG_58955_c0_g1	Bud	FC_3	24.79156810159	259.33039604054	142.060982071065	-3.38599061525523	0.727491467170272	-4.65433722326083	3.25024485722474e-06	0.000271175954281632	0.254	1.096	0.422	3.852	9.304	10.046	4.500	3.358	4.684	2.583	2.352	3.893	2.544	5.464	7.953	1.064	1.288	1.147	4.057	1.277	3.995	0.771	5.603	3.241	1.409	0.570	0.102
Pdensi_GG_17224_c4_g1	Bud	FC_3	0	38.16119609627	19.080598048135	-7.93200774023284	1.70535942666182	-4.6512234407731	3.29971569495004e-06	0.000274808740165265	0.000	0.000	0.000	0.221	0.424	0.951	0.194	0.550	0.207	0.000	0.000	0.000	0.388	1.007	0.971	0.000	0.000	0.000	0.000	0.202	0.000	0.532	0.426	1.404	0.000	0.000	0.000
Pdensi_GG_47912_c0_g1	Bud	FC_3	9.06061465488279	148.766811847439	78.9137132511607	-4.03652140273789	0.867876423940542	-4.65103244124354	3.30277362844969e-06	0.000274808740165265	0.276	0.210	0.160	0.783	4.817	11.408	4.015	2.621	1.111	0.504	1.424	0.203	0.804	2.561	5.697	0.305	0.915	0.279	4.005	15.193	1.742	229.431	483.784	851.255	0.000	0.384	0.165
Pdensi_DN41089_c0_g1	Bud	FC_3	0	40.5472268573629	20.2736134286814	-8.01960703601235	1.72750312890888	-4.64231114943199	3.44533498036008e-06	0.000286281122362637	0.000	0.000	0.000	0.000	0.000	0.351	0.358	0.341	0.000	0.000	0.408	0.000	0.359	1.123	1.079	0.000	0.348	1.186	1.080	0.000	0.000	1.477	0.394	1.959	0.954	1.826	0.000
Pdensi_GG_55658_c0_g1	Bud	FC_3	8.19369318763855	69.0806265288928	38.6371598582657	-3.07535392525498	0.663452293376715	-4.63538065352465	3.56281238229627e-06	0.000295640914588481	0.109	0.275	0.182	1.281	0.262	1.927	2.185	0.831	2.547	1.738	2.247	3.006	1.581	1.704	1.021	0.360	0.319	0.091	0.616	0.211	0.000	0.273	0.534	0.075	3.134	1.586	7.828
Pdensi_DN13986_c0_g2d462878	Bud	FC_3	10.9753115547795	137.874214286495	74.4247629206371	-3.64942390994935	0.788268696331454	-4.6296699677832	3.66248995875639e-06	0.000302859299693425	0.143	0.512	0.142	0.647	1.831	2.041	1.148	0.467	0.000	0.168	0.060	0.000	1.438	3.150	3.959	0.266	2.076	2.348	1.668	1.450	0.078	46.637	42.149	21.862	0.804	0.320	0.114
Pdensi_DN35315_c0_g1d147760	Bud	FC_3	6.49690783932213	104.042336022733	55.2696219310277	-4.0027607459057	0.864663916831002	-4.62926770504757	3.66961117589162e-06	0.000302859299693425	0.055	0.235	0.163	1.099	5.650	2.775	0.961	1.194	0.896	0.447	0.207	0.580	0.850	4.019	1.836	0.737	2.508	0.474	2.272	0.761	2.186	0.082	0.134	0.000	0.000	0.000	0.000
Pdensi_GG_29169_c0_g1	Bud	FC_3	93.7341057354569	494.651534035089	294.192819885273	-2.39987167830835	0.519153519465349	-4.62266283156447	3.78845220808648e-06	0.000311825818624141	1.024	3.552	2.054	18.145	30.699	16.468	17.708	23.006	19.499	13.665	18.630	14.226	7.035	13.477	10.474	0.550	0.880	3.248	1.585	1.898	1.177	0.000	0.500	0.000	0.000	0.000	0.000
Pdensi_DN40046_c0_g1	Bud	FC_3	38.9892557580883	281.431148285963	160.210202022026	-2.85240813448163	0.618522986229277	-4.61164451117794	3.99495776990016e-06	0.00032750085439144	0.460	1.406	0.915	1.570	5.600	4.635	2.417	1.948	1.033	0.945	2.719	0.000	2.832	9.485	5.614	0.629	4.692	0.872	1.222	3.928	0.657	23.995	63.659	16.919	0.000	0.000	0.511
Pdensi_DN21312_c0_g1d295028	Bud	FC_3	288.855576790867	3.83462663848739	146.345101714677	6.26690859702735	1.35958198537011	4.60943780107629	4.03759301256656e-06	0.000330552929419706	3.718	3.807	12.638	6.274	0.251	0.000	0.000	1.085	0.983	0.000	1.566	0.000	0.229	0.000	0.000	28.855	15.751	4.787	2.284	18.666	27.607	7.540	0.000	0.000	0.000	0.000	0.000
Pdensi_DN25178_c0_g3	Bud	FC_3	70.605022839116	354.582085508368	212.593554173742	-2.32806207682731	0.505635082195925	-4.60423368314707	4.13987406806359e-06	0.000338473447201199	1.199	2.452	1.343	5.602	12.343	15.036	5.491	3.352	3.631	1.739	2.527	2.708	4.008	8.477	9.517	5.044	2.165	4.729	3.850	5.718	9.047	16.534	27.356	45.734	0.000	1.198	0.161
Pdensi_GG_14582_c0_g1	Bud	FC_3	4.24327440420996	60.2885619871588	32.2659181956844	-3.82604300165416	0.832005358039885	-4.59857976235622	4.25380853255166e-06	0.000346816779360247	0.047	0.132	0.122	1.895	1.235	1.715	2.109	0.895	1.588	0.719	0.463	0.559	0.983	1.035	1.672	0.654	0.396	0.150	0.527	0.000	0.700	3.804	14.767	19.289	0.000	0.000	0.147
Pdensi_DN24036_c0_g1d551661	Bud	FC_3	0.57368013721333	64.0631686633135	32.3184244002634	-6.81404388066793	1.48185224665697	-4.59832881182337	4.25893454934177e-06	0.000346816779360247	0.000	0.000	0.047	0.793	1.652	5.980	0.553	0.958	1.878	0.319	0.571	1.122	0.576	1.202	2.148	0.078	0.101	0.398	0.000	0.136	0.264	0.065	0.513	3.038	0.670	0.469	0.980
Pdensi_DN36199_c0_g1d568925	Bud	FC_3	0	71.5070253816625	35.7535126908312	-8.8367362613208	1.921901642704	-4.59791285098651	4.26744417195331e-06	0.00034704762736699	0.000	0.000	0.000	2.115	1.825	1.638	2.783	1.402	1.785	0.197	0.211	0.000	0.186	0.964	3.160	0.000	0.000	0.204	0.741	0.193	0.240	13.541	5.304	17.470	0.000	0.000	0.000
Pdensi_GG_59591_c0_g1	Bud	FC_3	23.3609524076006	755.225668287893	389.293310347747	-5.01507350620302	1.09317418079623	-4.58762527902938	4.4831640120394e-06	0.00036410674411724	0.000	0.433	1.202	12.639	10.200	16.722	23.472	15.519	13.306	17.230	17.663	31.056	14.647	17.291	14.877	1.609	1.287	8.770	3.753	6.941	5.164	4.254	1.706	0.000	0.000	0.000	0.000
Pdensi_DN35341_c0_g1d30996	Bud	FC_3	322.504699094324	1757.16231857992	1039.83350883712	-2.44558677460899	0.533471923216393	-4.5842839485612	4.55544836843332e-06	0.000369486737957437	5.852	6.524	10.253	3.081	6.809	6.770	5.650	17.658	9.437	23.898	27.227	25.307	50.677	15.172	39.127	16.958	28.005	40.959	40.493	46.864	25.317	5.776	30.384	15.139	1198.162	564.130	171.631
Pdensi_DN4942_c0_g1d261643	Bud	FC_3	66.8604253336427	9.88489704016888	38.3726611869058	2.76246764451805	0.602729658461559	4.58326150992657	4.5777893884726e-06	0.000370807003763484	1.231	1.715	1.762	0.446	0.641	0.000	0.976	0.185	0.209	1.246	0.222	0.414	0.196	0.203	0.196	0.472	0.568	0.859	0.389	1.630	1.262	0.536	0.000	0.354	0.000	0.197	0.212
Pdensi_DN20409_c0_g1	Bud	FC_3	0.849896562201886	54.9084826135527	27.8791895878773	-6.0149685241147	1.31322732781153	-4.58029497005561	4.64320604173326e-06	0.000375608344825714	0.022	0.023	0.022	0.205	1.153	1.894	0.520	0.880	0.405	0.278	0.226	0.257	0.249	1.662	1.548	0.039	0.183	0.082	0.124	0.050	0.000	3.321	15.321	20.782	0.000	0.000	0.000
Pdensi_DN14620_c0_g2	Bud	FC_3	1.11689680430362	68.255323976105	34.6861103902043	-5.92428644739894	1.29691741178641	-4.5679751027775	4.92458509785138e-06	0.00039679568675125	0.000	0.085	0.000	1.594	2.666	2.745	1.222	0.905	0.742	0.370	0.797	0.094	1.053	2.009	1.236	0.000	6.091	23.733	9.984	3.961	15.116	11.857	11.704	6.361	7.057	24.451	22.486
Pdensi_DN19588_c0_g6	Bud	FC_3	3.66037808410981	97.4539254877303	50.55715178592	-4.73232312831608	1.03639724311861	-4.56612863430253	4.9681397065729e-06	0.000398729070728572	0.000	0.180	0.083	0.158	0.302	4.211	1.192	0.305	0.501	0.440	0.211	0.346	1.337	2.212	2.489	0.113	0.276	0.313	0.000	0.340	0.179	0.189	0.308	0.000	0.193	0.047	0.050
Pdensi_GG_43231_c0_g1	Bud	FC_3	8.95040616949049	1457.7315404844	733.340973326947	-7.34665608922348	1.61123313156146	-4.55964810139161	5.12394101091444e-06	0.00040855245953518	0.000	0.604	0.040	1.965	20.573	54.721	1.582	3.169	0.235	0.422	0.607	0.237	14.419	43.408	34.029	1.340	1.058	0.000	0.045	0.466	0.000	0.181	6.443	0.976	0.000	0.000	0.000
Pdensi_GG_23126_c0_g1	Bud	FC_3	9.8842701291555	98.615114677289	54.2496924032223	-3.31570531535021	0.727726939872862	-4.55624923811324	5.20751411372594e-06	0.000414675433774771	0.113	0.367	0.226	0.574	2.056	1.483	0.251	1.421	0.267	1.465	0.429	0.934	1.638	1.437	2.907	0.507	0.245	0.555	0.628	0.787	0.486	1.034	0.832	0.683	0.170	0.127	0.545
Pdensi_GG_63361_c0_g1	Bud	FC_3	164.548999799648	731.569082811712	448.05904130568	-2.15327298317033	0.472911313061211	-4.55322789643567	5.28289893944621e-06	0.000420131297192162	4.397	4.573	2.643	7.351	26.930	18.394	16.400	27.504	7.524	28.031	29.338	7.460	8.412	26.799	11.742	6.455	24.028	16.958	24.689	83.738	25.753	42.574	71.509	21.218	0.000	1.185	0.000
Pdensi_DN22289_c2_g2	Bud	FC_3	0.567664585038631	59.941134731394	30.2543996582163	-6.72545725144407	1.47882452390844	-4.54783995174025	5.41993272972399e-06	0.000429354152874353	0.035	0.000	0.000	0.174	0.982	2.106	0.616	1.496	0.728	1.316	0.755	1.010	0.468	1.911	1.423	0.045	0.280	0.056	0.153	0.182	3.772	2.922	15.082	10.737	0.000	0.000	0.000
Pdensi_DN24526_c2_g1	Bud	FC_3	277.644340576415	1137.95758453926	707.800962557838	-2.03506927610591	0.448588878906339	-4.53660215801029	5.71678036275348e-06	0.000450875362982143	3.778	10.712	5.217	15.699	32.493	31.255	13.809	11.552	9.638	5.250	12.550	8.643	16.418	27.741	26.589	16.717	35.707	16.129	30.767	28.434	14.157	10.636	213.466	35.542	9.573	6.762	4.261
Pdensi_DN9065_c0_g1d171436	Bud	FC_3	53.5691476336914	513.023466624647	283.296307129169	-3.2596688084225	0.718551699228986	-4.53644297539087	5.7210949322085e-06	0.000450875362982143	1.657	1.796	0.332	5.459	17.921	11.086	2.577	2.261	3.150	2.348	0.629	1.033	4.427	17.031	11.149	3.859	4.997	0.810	2.199	3.649	0.476	2.019	4.455	2.999	3.701	3.165	2.266
Pdensi_DN41571_c0_g1d244332	Bud	FC_3	11.3324876011438	94.1874595705434	52.7599735858436	-3.05702648171007	0.674089285069811	-4.53504683937154	5.75907032140532e-06	0.000453284047073184	0.281	0.272	0.251	1.893	3.381	2.638	0.777	1.843	0.786	1.082	1.663	0.592	0.840	2.849	2.227	0.901	1.100	3.272	1.253	1.663	1.440	2.105	1.231	0.506	0.000	0.988	0.953
Pdensi_DN9508_c0_g1	Bud	FC_3	45.0592301371627	327.791116790503	186.425173463833	-2.86233850962956	0.631335122104204	-4.53378627200328	5.79356536542361e-06	0.000454828348508146	0.524	2.013	0.671	6.339	8.774	14.261	6.003	4.752	6.405	6.956	7.329	7.283	4.198	7.630	8.464	0.737	0.564	0.208	0.882	0.768	0.473	3.503	20.310	4.573	0.000	0.000	0.017
Pdensi_DN11244_c0_g2	Bud	FC_3	31.1501165499763	149.810918917376	90.4805177336763	-2.26564999889716	0.500387731481392	-4.52778886522603	5.96040909910387e-06	0.000466151722124467	0.698	0.786	0.706	1.072	3.185	5.402	1.662	0.839	0.772	0.395	0.750	0.688	1.803	3.447	4.028	0.379	0.456	1.630	0.210	0.399	0.370	0.941	5.836	3.436	0.000	0.000	0.000
Pdensi_DN18318_c1_g1	Bud	FC_3	56.7696404059418	475.682175366178	266.22590788606	-3.06686157019946	0.677383790538287	-4.52750953453191	5.96829090233923e-06	0.000466151722124467	2.199	1.465	0.339	2.251	12.882	9.995	4.162	10.029	4.813	7.508	21.293	9.594	6.255	13.422	10.175	0.309	2.698	1.638	0.756	3.781	0.433	10.717	221.287	119.825	2.239	5.903	0.564
Pdensi_DN9861_c0_g1d172401	Bud	FC_3	36.2440589348872	207.94069442953	122.092376682208	-2.51924682590124	0.556814218610918	-4.52439384932734	6.05688425468544e-06	0.000472467874336152	1.145	0.781	0.623	3.435	3.163	9.963	6.834	4.122	5.854	3.011	5.351	2.392	2.747	3.611	6.300	1.810	2.336	2.231	14.462	10.887	2.864	62.230	107.383	111.071	0.186	1.690	0.497
Pdensi_DN30015_c0_g1d563416	Bud	FC_3	42.6513695338211	0	21.3256847669105	7.66155862604038	1.69568642094349	4.51826383192799	6.23487650149765e-06	0.000485114640363346	1.342	1.212	0.449	0.000	0.000	0.243	0.000	0.939	0.533	0.264	0.282	0.000	0.000	0.000	0.000	0.801	0.720	0.273	0.000	0.777	0.000	0.680	0.000	0.899	0.000	0.502	0.271
Pdensi_DN22792_c0_g1d496643	Bud	FC_3	259.603849557721	1077.74360639614	668.67372797693	-2.05343564552217	0.454899039197369	-4.51404700512292	6.36021105582726e-06	0.000493610491535751	4.973	4.040	9.149	26.113	20.195	51.374	41.504	21.315	50.464	70.483	24.459	43.745	17.776	18.163	29.738	21.549	15.949	44.235	69.965	39.143	63.188	212.401	38.157	567.453	0.000	4.199	3.528
Pdensi_DN20461_c0_g1d219965	Bud	FC_3	12.4977016774698	145.521600048807	79.0096508631385	-3.54178750098157	0.786187914976249	-4.50501392035334	6.63685917445554e-06	0.000513127382646022	0.068	0.308	0.513	0.987	1.239	2.097	1.637	0.834	6.406	0.885	1.777	8.646	2.569	3.065	3.320	0.666	3.204	3.005	1.493	2.948	3.194	1.488	1.079	2.427	1.128	5.102	1.724
Pdensi_DN21021_c1_g2	Bud	FC_3	166.510983765497	3.84132050891688	85.176152137207	5.47774714384727	1.21640207190428	4.50323726863752	6.69260924026855e-06	0.000516132674272211	1.640	1.994	7.983	6.656	0.000	0.000	0.000	0.496	0.124	0.062	0.601	0.000	0.176	0.000	0.059	16.154	7.295	4.863	1.191	2.767	3.404	0.320	0.000	0.000	0.000	0.000	0.000
Pdensi_DN19134_c0_g1d482423	Bud	FC_3	17.8748977910257	122.005821895898	69.9403598434619	-2.77133243568	0.615945822232856	-4.49931201032209	6.81737362578836e-06	0.000523772991782303	0.242	0.428	0.591	0.912	2.646	4.831	0.674	0.632	0.884	0.286	0.577	0.708	1.543	2.853	3.151	0.685	0.781	0.319	1.195	0.936	0.654	0.482	1.758	1.043	0.106	0.163	0.183
Pdensi_DN4345_c0_g1d205496	Bud	FC_3	30.4373647726037	260.362759439173	145.400062105888	-3.09510760810568	0.688320989923065	-4.49660500466742	6.90470875769555e-06	0.000529817275766159	0.460	1.246	0.461	2.326	3.356	4.988	2.036	1.449	1.917	1.631	2.611	1.894	3.572	3.449	8.681	0.823	0.493	1.682	0.763	1.331	2.645	2.096	0.560	2.774	0.000	1.291	1.113
Pdensi_DN47454_c0_g1d249566	Bud	FC_3	51.7776529057425	0	25.8888264528713	7.94113593793742	1.76692485911208	4.49432577564618	6.9790715760311e-06	0.00053485225727288	1.948	0.352	1.303	0.000	0.000	0.701	0.358	1.363	0.000	0.000	1.225	0.000	0.000	0.000	0.000	1.164	0.695	2.371	3.240	1.502	1.402	3.446	0.789	0.653	3.338	4.017	3.942
Pdensi_DN37635_c0_g1d439977	Bud	FC_3	0	44.5707404651673	22.2853702325836	-8.15655862872043	1.81796884467812	-4.48663278944396	7.23576267181371e-06	0.000553137877446799	0.000	0.000	0.000	0.000	0.001	1.246	0.000	0.000	0.000	0.000	0.000	0.000	0.214	1.467	1.137	0.876	2.195	3.947	0.000	2.614	1.512	0.000	0.000	0.000	0.000	0.059	0.049
Pdensi_DN38795_c1_g4	Bud	FC_3	2.2614421572677	74.7299399249991	38.4956910411334	-5.04401031014365	1.12436216725459	-4.48610817496629	7.25359241018902e-06	0.000553808611033108	0.119	0.043	0.000	1.799	0.717	6.945	5.188	1.283	5.190	3.025	2.611	1.177	1.238	1.052	2.234	0.036	0.262	0.050	1.936	1.064	0.171	23.191	60.427	422.488	0.245	2.856	2.721
Pdensi_DN38409_c0_g2	Bud	FC_3	3.09290635369595	83.6492898338471	43.3710980937715	-4.75536418819698	1.06185334232692	-4.4783624994542	7.52177949304492e-06	0.000573568512065655	0.064	0.149	0.021	0.854	2.991	4.690	1.020	1.604	0.983	0.386	0.525	0.595	0.438	2.694	2.159	0.058	0.556	0.067	0.636	0.174	0.092	1.868	32.252	66.920	0.184	0.216	0.179
Pdensi_DN41763_c0_g1d320038	Bud	FC_3	28.1733005484982	180.426309815043	104.299805181771	-2.67834300151228	0.598500202516635	-4.47509122010337	7.63786965577493e-06	0.000580972085408671	0.558	1.136	0.309	0.703	2.615	5.645	0.752	1.680	4.003	1.453	4.071	3.881	2.690	4.426	4.100	0.502	1.490	0.231	0.278	0.144	0.177	0.094	0.228	0.000	0.000	0.000	0.000
Pdensi_GG_145387_c0_g1	Bud	FC_3	474.060272306413	117.220290200736	295.640281253575	2.01069411207363	0.450350987193636	4.46472677811427	8.01709925889379e-06	0.000608304866348522	11.378	11.621	10.347	9.774	2.708	2.853	4.913	2.390	3.262	2.946	2.982	3.356	2.257	4.083	1.163	15.993	7.414	7.351	6.359	4.427	3.696	12.683	0.846	1.413	0.000	1.577	1.552
Pdensi_DN17823_c0_g3	Bud	FC_3	242.453176504094	38.1911754681907	140.322175986142	2.66829137527715	0.597847545139196	4.46316355561166	8.0758361092051e-06	0.000612002271492624	6.930	2.324	7.640	1.198	2.098	0.987	2.143	0.000	4.457	0.832	0.363	2.340	0.844	0.782	0.711	4.654	3.255	11.063	4.509	0.319	2.030	1.660	0.000	0.000	0.000	0.000	1.337
Pdensi_GG_24978_c0_g1	Bud	FC_3	1.13673663080855	50.8749488081334	26.005842719471	-5.4854413221069	1.23161253026103	-4.45386936826984	8.43364242370571e-06	0.00063753749822515	0.026	0.019	0.043	0.076	0.517	3.370	0.162	0.241	0.050	0.040	0.022	0.031	0.325	0.970	1.804	0.063	0.209	0.272	0.930	0.020	0.040	4.012	2.987	30.957	0.014	0.058	0.010
Pdensi_GG_42014_c0_g1	Bud	FC_3	27.9688275619986	131.078538036547	79.5236827992727	-2.23026309469006	0.50099074491877	-4.45170518080463	8.51910773772667e-06	0.000641618907399523	0.618	0.896	0.481	3.131	3.197	4.821	2.650	2.058	1.867	2.277	2.419	2.313	2.441	3.904	1.914	0.892	0.424	0.210	0.591	1.801	0.238	0.475	0.143	0.000	0.104	0.094	0.060
Pdensi_DN23603_c0_g3d549323	Bud	FC_3	39.731315568753	225.894199504349	132.812757536551	-2.50677827698681	0.563318017667457	-4.45002325217057	8.58609928270757e-06	0.000645868988601801	0.634	1.642	0.561	2.427	7.598	6.983	3.261	14.019	12.637	11.238	23.518	18.594	3.463	5.494	5.089	1.373	3.733	1.352	1.841	15.037	1.213	1.876	60.955	22.097	0.000	0.000	0.000
Pdensi_DN15283_c0_g1d9178	Bud	FC_3	47.2558495119645	192.585228327974	119.920538919969	-2.02522321383241	0.455163116003158	-4.44944491903505	8.60925050397587e-06	0.000646768918958722	1.241	1.210	0.869	2.204	4.517	8.274	1.656	4.033	2.646	2.340	3.297	2.343	3.044	3.441	5.267	1.002	3.893	3.043	16.926	4.752	9.076	19.107	10.496	27.488	1.490	5.860	12.719
Pdensi_DN17689_c0_g2	Bud	FC_3	9.69662919307349	112.354698753608	61.0256639733409	-3.53731647806867	0.795278133767598	-4.44789857519503	8.67144548169068e-06	0.000649890833184161	0.226	0.061	0.393	2.414	4.209	3.051	3.413	2.114	2.050	2.113	1.566	2.198	2.132	3.374	1.580	0.660	6.413	6.228	320.808	2.032	207.114	16.620	56.219	37.624	0.086	0.379	0.203
Pdensi_DN14695_c0_g2	Bud	FC_3	12.371432560159	150.988923398337	81.680177979248	-3.60930171698504	0.811791376665751	-4.44609516771344	8.74452214577166e-06	0.000654502538226405	0.142	0.613	0.142	2.116	1.627	4.238	3.054	1.221	1.085	0.716	1.793	0.587	1.786	5.360	2.537	0.064	0.934	0.527	0.397	0.820	0.000	2.579	4.101	2.006	0.000	2.999	2.155
Pdensi_DN55669_c0_g1d257129	Bud	FC_3	6.86009943786117	290.385572822839	148.62283613035	-5.40470422675027	1.215673198293	-4.44585291041978	8.75438348271959e-06	0.000654502538226405	0.157	0.000	0.314	0.595	0.000	40.837	1.566	0.000	0.744	0.185	0.990	0.739	1.569	3.436	12.389	0.561	0.169	0.191	0.346	1.271	0.674	1597.496	907.478	1342.763	3.035	27.095	5.105
Pdensi_DN2940_c0_g1d326444	Bud	FC_3	53.393847304217	0	26.6969236521085	7.98569579176973	1.79669379855529	4.44466152117348	8.80303507403734e-06	0.000657336279594417	0.806	2.620	0.404	0.000	1.473	0.000	0.887	0.846	0.000	0.476	1.012	0.473	0.000	0.000	0.000	1.445	0.000	1.468	2.238	0.000	1.160	0.610	0.977	0.000	0.000	0.000	0.000
Pdensi_DN18206_c0_g1d283259	Bud	FC_3	2.25062565902482	56.6127405115179	29.4316830852714	-4.65165278525668	1.0488271013156	-4.43509972179575	9.20296784150834e-06	0.000684691850748521	0.038	0.095	0.013	0.551	1.567	2.556	0.396	0.665	0.396	0.279	0.793	0.358	0.474	2.020	1.119	0.320	0.488	0.143	0.101	0.292	0.036	0.188	0.463	0.256	0.000	0.000	0.015
Pdensi_GG_27620_c0_g1	Bud	FC_3	726.613911567414	20.5048930353687	373.559402301392	5.15581638623696	1.16304333810807	4.43303892237063	9.29140843873743e-06	0.000690431803741709	7.886	9.641	33.201	14.331	0.224	0.201	0.000	0.193	0.000	0.218	0.466	1.085	0.809	0.000	0.410	49.194	74.375	55.761	55.216	32.493	166.413	17.221	0.000	0.000	0.000	0.000	0.000
Pdensi_DN21515_c0_g1d495523	Bud	FC_3	0	38.8579789505892	19.4289894752946	-7.95775029933962	1.79708083496556	-4.42815378390707	9.5043128598432e-06	0.000704789718603925	0.000	0.000	0.000	0.467	0.159	2.841	0.576	0.000	0.401	0.475	0.450	0.267	0.271	0.975	1.168	0.269	0.000	0.000	13.147	0.838	0.486	178.075	303.348	137.698	1.825	0.798	0.000
Pdensi_DN34866_c1_g2	Bud	FC_3	55.6253436950427	337.761412501519	196.693378098281	-2.60188457197673	0.587587867460929	-4.42807742647909	9.50767737995026e-06	0.000704789718603925	0.901	1.217	1.778	3.051	6.970	9.701	3.207	4.059	2.448	1.798	1.766	1.628	3.409	6.267	10.991	1.022	3.051	4.503	23.216	6.813	23.598	37.086	27.108	37.696	2.650	4.469	4.904
Pdensi_DN18870_c3_g1	Bud	FC_3	110.994236275528	506.376005582268	308.685120928898	-2.18957470017255	0.494809325205692	-4.42508778358682	9.64030738000063e-06	0.000712893153725899	1.286	4.091	2.499	5.077	13.835	18.921	3.952	5.596	6.488	2.597	3.012	4.234	7.435	12.002	11.992	2.723	2.722	1.194	3.307	4.976	16.651	64.846	3.807	1.338	0.488	0.937	0.594
Pdensi_DN23381_c1_g12	Bud	FC_3	0.55844840215181	67.3314810967692	33.9449647494605	-6.90243828893185	1.56049175959573	-4.4232455868399	9.72291113554016e-06	0.000718133277059293	0.000	0.044	0.000	0.330	0.267	1.737	0.795	0.168	0.095	0.047	0.307	0.072	0.315	2.325	1.641	0.000	0.224	0.000	0.000	0.000	0.029	14.787	0.423	0.000	0.000	0.000	0.000
Pdensi_DN18345_c0_g1d403901	Bud	FC_3	47.6187128796118	488.548308486031	268.083510682821	-3.35857808392311	0.760369310662594	-4.41703529696169	1.00063895004189e-05	0.000735517735922618	0.386	1.356	1.603	9.008	6.474	27.236	8.427	3.020	6.591	3.233	2.341	4.019	4.121	6.959	18.404	0.506	1.579	0.919	8.772	8.179	8.612	299.565	194.176	297.994	0.541	0.746	0.336
Pdensi_DN23083_c0_g1d68985	Bud	FC_3	7.6809399906713	87.5356403163383	47.6082901535048	-3.51503828332857	0.79617592112768	-4.41490151868695	1.01055984742157e-05	0.000741918343684435	0.110	0.118	0.292	1.501	1.695	4.030	2.837	1.995	3.071	2.841	3.348	3.458	1.075	3.319	1.234	0.198	1.214	0.760	139.920	10.431	195.277	6.636	22.124	5.991	0.284	0.041	0.197
Pdensi_DN25000_c2_g2	Bud	FC_3	77.5594055067179	428.849078906611	253.204242206664	-2.4666301753661	0.558789086610318	-4.41424185702869	1.01364587484258e-05	0.000742401522417642	2.829	1.601	1.004	6.227	11.345	21.464	6.549	5.681	4.771	4.124	3.819	5.348	5.654	7.878	12.705	2.466	4.732	4.429	12.661	17.436	10.964	90.232	162.638	233.010	20.744	17.997	16.693
Pdensi_DN7221_c0_g1d263389	Bud	FC_3	1.11689680430362	65.9744049750069	33.5456508896552	-5.87436210897226	1.33096067252324	-4.41362560911407	1.01653693412072e-05	0.000743628382094337	0.000	0.078	0.000	1.545	3.912	2.571	1.822	0.752	0.169	0.635	1.005	0.385	1.809	1.289	0.975	0.000	0.000	0.045	0.123	0.000	0.052	0.000	0.000	0.000	0.000	0.000	0.000
Pdensi_GG_53286_c1_g1	Bud	FC_3	51.6630121458159	535.391055409879	293.527033777847	-3.37316960657635	0.765245518997728	-4.40795734549916	1.04350088766848e-05	0.000762441341532297	0.464	2.768	0.466	7.631	29.074	23.911	12.583	16.327	14.181	12.345	14.641	9.287	6.819	16.605	10.444	1.662	3.486	1.415	76.755	20.426	147.096	6.348	7.354	7.466	1.714	6.515	5.055
Pdensi_DN13293_c0_g1d461084	Bud	FC_3	160.343052043227	736.578061509085	448.460556776156	-2.20037667683971	0.499508169594917	-4.40508646460004	1.05741692170947e-05	0.000771687222721535	5.776	2.987	2.475	11.000	7.539	21.885	20.945	8.404	10.302	12.064	15.443	9.341	9.904	25.841	11.352	12.604	20.560	12.875	36.320	34.792	16.090	109.544	113.888	0.622	0.053	0.038	0.000
Pdensi_GG_108346_c0_g1	Bud	FC_3	5.64278889492638	242.498326065305	124.070557480116	-5.42424220640776	1.23164847296394	-4.40405060816939	1.06248140184019e-05	0.000774459029927753	0.223	0.167	0.022	0.056	3.598	6.506	0.412	0.992	0.259	0.130	0.168	0.290	0.444	2.475	11.524	0.000	0.147	0.028	0.000	0.052	0.000	1.633	95.275	529.379	0.794	1.596	3.144
Pdensi_DN24989_c0_g1d557044	Bud	FC_3	13.8270730450533	103.759857909982	58.7934654775179	-2.90786301537161	0.66083766976676	-4.40026824802213	1.08117141723367e-05	0.000787144276099315	0.203	0.534	0.252	2.762	3.650	4.690	2.179	2.884	1.807	1.390	2.122	0.958	1.247	2.901	2.351	0.405	0.438	0.192	0.998	1.752	0.927	13.222	2.500	12.624	3.166	5.413	1.873
Pdensi_DN16950_c0_g2	Bud	FC_3	62.0615174487435	357.688488900939	209.875003174841	-2.52840873891201	0.575039413984861	-4.39693119709977	1.09792128435991e-05	0.000798388514462722	1.059	1.577	1.722	7.219	12.373	15.767	4.269	5.552	7.844	5.775	3.349	4.529	3.246	13.917	5.911	4.511	3.433	1.621	2.787	11.672	2.089	6.861	3.568	16.786	0.000	0.000	0.000
Pdensi_DN3251_c0_g1d204647	Bud	FC_3	42.8566697262599	0	21.42833486313	7.66836129694349	1.74507010394441	4.39429985053929	1.11130337370387e-05	0.000806202480690794	0.390	1.056	1.563	1.973	0.711	0.636	0.216	0.409	0.000	0.230	0.000	0.230	0.000	0.000	0.000	0.872	0.837	1.188	0.215	0.226	0.839	1.779	8.320	2.351	0.289	0.656	4.003
Pdensi_DN11837_c0_g1d269228	Bud	FC_3	87.2671573184571	436.65717756653	261.962167442494	-2.3233570848232	0.529159758473223	-4.39065338514544	1.13010563494989e-05	0.000818871329514162	1.197	1.623	3.285	6.888	13.012	20.789	3.947	5.320	4.655	4.522	3.842	4.247	5.528	10.820	10.813	3.786	16.192	13.979	181.282	12.303	138.261	4.659	4.399	2.718	0.794	0.702	0.922
Pdensi_DN9737_c0_g1d518439	Bud	FC_3	165.970467063154	5.84136303956745	85.9059150513606	4.81969971202786	1.0979510978766	4.38972165640981	1.1349583967037e-05	0.000820100142030646	3.009	1.362	7.179	3.060	0.219	0.000	0.000	0.665	0.100	0.425	0.455	0.000	0.200	0.173	0.000	14.760	14.800	14.570	13.735	14.184	20.625	7.240	0.000	0.000	0.000	0.000	0.000
Pdensi_DN79321_c0_g1	Bud	FC_3	224.008558660104	42.6072893503462	133.307924005225	2.39176398160907	0.544876089483679	4.38955576831328	1.13582448214396e-05	0.000820100142030646	7.485	5.384	2.902	0.525	0.334	0.527	0.459	0.506	0.489	0.244	0.263	0.082	1.003	1.118	0.544	0.561	0.832	1.029	0.854	0.564	0.397	0.525	0.000	0.000	1.372	1.711	0.416
Pdensi_DN83605_c0_g1	Bud	FC_3	212.033186579433	39.5380065208053	125.785596550119	2.41507548170037	0.551083303944065	4.38241453590744	1.17371213789231e-05	0.000845459829269049	3.722	4.435	6.722	4.222	3.624	1.204	2.049	1.953	3.555	0.000	0.468	0.437	0.410	1.288	0.823	1.334	0.398	0.904	0.826	2.148	2.141	2.817	2.257	0.748	3.819	0.419	2.262
Pdensi_GG_72043_c0_g1	Bud	FC_3	2.55871301486771	68.4926290702695	35.5256710425686	-4.74581087689322	1.08362496997553	-4.37956950825927	1.18913988247834e-05	0.000855142233985562	0.000	0.060	0.111	0.619	0.801	2.874	1.216	1.486	1.691	0.464	1.392	1.792	0.883	2.262	1.213	0.226	1.087	0.339	0.618	1.151	0.397	28.543	37.108	24.419	0.000	0.000	0.067
Pdensi_DN22574_c0_g1d300960	Bud	FC_3	2.00788048024666	311.163391096457	156.585635788352	-7.27947906811726	1.66220124251269	-4.37942102432383	1.18995035829962e-05	0.000855142233985562	0.000	0.000	0.143	0.365	8.140	26.483	0.274	7.844	5.457	0.137	5.124	6.253	0.143	11.038	8.661	0.143	4.660	1.498	0.414	2.781	2.091	0.000	83.024	72.873	2.137	11.487	3.544
Pdensi_DN44300_c0_g1d322385	Bud	FC_3	42.729126833567	0	21.3645634167835	7.66397635240004	1.75035189180206	4.37853461826449	1.19479964295603e-05	0.000856613915177243	0.856	0.444	1.684	0.093	0.794	0.232	0.695	0.000	0.395	0.000	0.000	0.015	0.000	0.000	0.000	0.342	0.000	0.702	0.000	0.329	0.000	0.000	0.460	0.514	0.000	0.293	0.000
Pdensi_DN18377_c1_g4d478242	Bud	FC_3	87.2213875971989	593.061537422948	340.141462510073	-2.76547001904782	0.631971355140428	-4.37594203685596	1.20909143761274e-05	0.000864832701270697	0.666	3.479	2.037	7.649	10.130	36.489	11.188	7.672	8.934	15.141	15.945	12.485	6.798	16.580	13.814	2.695	2.564	2.478	3.497	1.498	1.303	7.536	8.246	0.062	0.000	0.035	0.000
Pdensi_DN17135_c0_g2	Bud	FC_3	188.651315115488	45.6868172490348	117.169066182262	2.0365125446144	0.465450282115334	4.37535999625793	1.21232233000498e-05	0.00086613065903954	4.710	3.669	4.863	3.103	2.048	1.496	1.744	1.344	2.202	0.824	1.259	1.316	0.587	1.489	0.854	6.832	3.659	5.022	2.043	4.568	2.684	1.596	0.647	0.356	0.448	0.401	0.123
Pdensi_DN19800_c1_g1	Bud	FC_3	188.541840989788	1469.10384940474	828.822845197265	-2.96204530286297	0.678573812992997	-4.36510405522168	1.27062259297713e-05	0.000903560410419874	7.910	2.661	2.610	11.662	17.321	7.178	21.241	99.201	123.984	143.515	235.934	141.392	44.966	37.961	9.127	5.921	18.079	22.313	19.641	212.531	42.584	51.298	64.412	128.327	3150.828	3996.337	3513.714
Pdensi_DN31882_c0_g1d144795	Bud	FC_3	33.9305203110107	0	16.9652601555054	7.33153770214863	1.68220814043078	4.35828214472387	1.31087320777339e-05	0.000930020439612406	0.869	0.942	0.582	9.880	20.459	4.700	25.272	8.213	9.333	14.734	5.472	6.815	0.000	0.000	0.000	3.375	6.830	4.942	2.889	4.693	5.003	0.000	0.000	0.000	0.000	0.000	0.000
Pdensi_DN19656_c3_g1	Bud	FC_3	21.0965041651632	190.869245549944	105.982874857554	-3.17620237306605	0.729018006804841	-4.356822936359	1.31963935773716e-05	0.000934968951270786	0.428	0.927	0.143	2.894	5.716	5.453	3.648	1.496	0.846	0.673	0.180	0.673	3.020	3.955	4.773	0.639	0.770	0.524	0.316	2.647	0.819	12.607	22.002	37.026	0.000	0.802	0.344
Pdensi_DN21467_c0_g1d362970	Bud	FC_3	42.7054503341178	0	21.3527251670589	7.66319200080288	1.75954876978708	4.35520295452237	1.32943685159941e-05	0.00093991953868686	1.208	0.361	1.414	1.507	0.245	0.000	0.636	0.423	0.000	0.714	0.000	0.474	0.000	0.000	0.000	2.116	0.433	1.911	0.668	0.700	0.868	0.306	0.000	0.374	0.895	0.452	0.000
Pdensi_DN9145_c0_g1d3908	Bud	FC_3	63.1016024977916	915.777661417103	489.439631957447	-3.85906589346611	0.88675041970977	-4.35191888009387	1.34951196091591e-05	0.00095301101018214	0.230	3.731	0.574	3.543	5.202	36.716	4.088	4.740	2.117	4.904	3.343	1.642	14.007	30.726	13.608	1.134	3.110	1.269	1.913	1.200	0.494	0.350	3.381	0.000	0.000	0.000	0.138
