# Supplementary material for: Transcriptional Regulation of Pine Male and Female Cone Initiation and Development: Key Players Identified Through Comparative Transcriptomics
Source: Front Genet. 2022 Mar 18;13:815093. doi: 10.3389/fgene.2022.815093 (PMC8971679; doi:10.3389/fgene.2022.815093)
Supplement: Supplementary file 2 [file DataSheet3.ZIP › SUP_DEG/salmon.gene.counts.matrix.Bud_vs_FC_3_1.DESeq2.DE_results.P0.001_C2.DE.subset]

sampleA	sampleB	baseMeanA	baseMeanB	baseMean	log2FoldChange	lfcSE	stat	pvalue	padj	Bud_Rep1	Bud_Rep2	Bud_Rep3	FC_3_1_Rep1	FC_3_1_Rep2	FC_3_1_Rep3	FC_3_2_Rep1	FC_3_2_Rep2	FC_3_2_Rep3	FC_3_3_Rep1	FC_3_3_Rep2	FC_3_3_Rep3	FC_3_Rep1	FC_3_Rep2	FC_3_Rep3	MC_2_2_Rep1	MC_2_2_Rep2	MC_2_2_Rep3	MC_2_3_Rep1	MC_2_3_Rep2	MC_2_3_Rep3	MC_2_4_Rep1	MC_2_4_Rep2	MC_2_4_Rep3	Needles_Rep1	Needles_Rep2	Needles_Rep3
Pdensi_GG_142117_c0_g1	Bud	FC_3_1	36.6767542841775	5977.97281443577	3007.32478435998	-7.34968512478271	0.479871557172515	-15.3159423911021	5.98382605691006e-53	3.71206649440416e-48	0.504	0.831	0.936	60.489	130.748	175.654	47.101	54.167	40.187	20.558	25.796	28.208	60.753	112.613	93.222	17.570	43.753	27.416	70.527	68.978	65.386	82.480	5.642	0.273	0.104	0.000	0.000
Pdensi_DN36065_c0_g1d239323	Bud	FC_3_1	132.47447160467	10979.8062776286	5556.14037461664	-6.37296150620159	0.435897704209656	-14.6203144560182	2.08435397185509e-48	6.46514493220152e-44	2.613	3.211	2.430	107.682	239.527	326.364	86.771	77.115	53.948	18.466	36.877	25.439	133.525	256.536	219.147	40.453	100.462	52.405	228.352	130.271	107.834	135.109	17.011	2.409	0.105	0.190	0.000
Pdensi_DN12214_c0_g1d6117	Bud	FC_3_1	13.2040718801197	1227.6178240393	620.410947959709	-6.54210654935003	0.45538099809112	-14.3662264714018	8.43009919319324e-47	1.74320401149914e-42	0.180	0.291	0.359	16.768	33.215	26.061	11.522	10.455	8.866	4.165	5.119	4.795	10.215	19.379	17.041	5.082	9.542	4.379	8.498	17.655	15.856	13.862	4.422	1.826	0.762	0.556	1.028
Pdensi_DN14675_c0_g1d108192	Bud	FC_3_1	206.674441652562	6672.49431568207	3439.58437866732	-5.01306775433091	0.372648520845957	-13.4525363013669	2.9749044070753e-41	4.61370487232291e-37	3.175	4.620	5.048	82.442	175.497	154.444	71.741	74.830	65.128	29.835	65.461	46.212	64.976	128.379	83.552	26.626	73.846	57.488	180.023	284.363	205.023	356.071	27.439	1.757	1.920	0.517	1.936
Pdensi_DN3472_c0_g1d1288	Bud	FC_3_1	94.1658894558441	3079.04023359432	1586.60306152508	-5.03078681616782	0.38606193506133	-13.031035591138	8.14940073338675e-39	1.01109614899129e-34	2.427	1.871	1.587	38.459	65.996	84.942	35.270	32.515	30.343	16.806	21.818	18.612	32.945	52.420	48.887	12.206	13.309	9.216	25.720	57.695	43.531	172.255	213.017	99.940	7.306	6.964	6.366
Pdensi_DN13009_c0_g1d51387	Bud	FC_3_1	9.01343722508003	1095.42256464252	552.218000933801	-6.92839995005034	0.548226299109467	-12.6378467455953	1.30581158372492e-36	1.35010035993959e-32	0.200	0.086	0.278	15.474	20.648	31.185	18.216	11.235	13.482	8.019	7.295	11.176	7.883	16.084	5.774	0.972	5.126	0.896	5.098	2.920	2.395	73.673	1148.947	467.207	0.000	0.000	0.000
Pdensi_GG_143600_c0_g1	Bud	FC_3_1	28.5509946172648	2037.01845206065	1032.78472333896	-6.15729591443937	0.489634862343619	-12.5752808633105	2.88772192529899e-36	2.55914042337033e-32	0.369	0.853	0.554	22.276	57.402	46.243	20.910	23.577	18.066	11.479	13.955	12.395	26.247	45.486	31.314	8.883	15.272	12.619	37.453	59.476	37.145	207.919	3.130	0.118	0.036	0.000	0.014
Pdensi_DN17130_c1_g2	Bud	FC_3_1	52.6847274353965	4636.9922074583	2344.83846744685	-6.45933253005923	0.532459633789673	-12.1311215351411	7.22530456730903e-34	5.6027721104127e-30	1.418	0.909	0.960	42.458	171.620	74.627	69.611	84.197	58.830	33.951	41.133	26.193	39.211	131.243	14.452	5.270	25.473	3.025	14.933	35.806	5.024	50.923	16.306	11.208	0.000	0.000	0.000
Pdensi_DN41306_c0_g1d319746	Bud	FC_3_1	9.92829832312162	580.98820570987	295.458252016496	-5.87118156844078	0.493296190450846	-11.9019398124174	1.15627737373889e-32	7.96996298665469e-29	0.196	0.213	0.197	7.460	13.614	14.742	3.268	4.744	3.505	0.464	0.000	0.694	3.275	8.617	6.989	1.055	0.844	0.719	0.000	10.013	5.361	0.598	0.000	0.000	0.000	0.000	0.000
Pdensi_DN7085_c0_g1d450861	Bud	FC_3_1	6.71457487571437	714.105914897034	360.410244886374	-6.73192294744945	0.572896081210327	-11.7506877219814	7.004643628392e-32	4.34533067487297e-28	0.223	0.040	0.166	10.722	15.118	18.191	17.983	11.637	12.527	14.139	13.312	17.440	9.272	25.799	4.139	0.707	5.362	0.350	4.198	3.841	1.806	10.744	324.846	78.207	0.058	0.000	0.000
Pdensi_DN17035_c0_g1d11459	Bud	FC_3_1	12.7895954480545	1080.05349807352	546.421546760786	-6.39951712181976	0.55141236225489	-11.6056830783594	3.85596163651885e-31	2.17458709201315e-27	0.303	0.271	0.232	10.165	24.303	31.821	8.033	7.780	5.367	2.674	2.595	2.853	11.381	25.978	18.601	4.790	7.633	1.952	2.811	2.011	0.694	1.899	4.014	7.980	0.121	0.000	0.070
Pdensi_DN19717_c0_g2d287888	Bud	FC_3_1	296.726971322997	10778.4788573453	5537.60291433417	-5.18314921694868	0.448307420254777	-11.5615958665218	6.44988347306724e-31	3.33432101043105e-27	3.812	5.099	9.374	139.625	302.767	225.410	131.548	123.658	79.549	68.002	59.865	60.325	161.319	207.492	123.897	40.674	38.581	9.765	13.453	9.997	6.837	19.825	8.946	0.000	0.310	0.000	0.000
Pdensi_DN3229_c0_g1d99476	Bud	FC_3_1	40.1340964170353	3202.63497687899	1621.38453664801	-6.31754224283839	0.548325789013362	-11.5215121546735	1.02791039865701e-30	4.90510935236058e-27	1.221	0.660	0.610	29.409	61.002	105.363	25.549	19.595	17.677	6.704	8.365	7.531	29.372	51.230	37.931	7.764	11.921	5.553	6.901	10.278	8.016	10.537	0.374	0.000	0.000	0.000	0.000
Pdensi_DN25718_c0_g2	Bud	FC_3_1	76.8384768629271	4573.91916958443	2325.37882322368	-5.89470432574243	0.511985001648783	-11.5134316567073	1.12894808045882e-30	5.00244958366163e-27	2.639	1.297	0.864	57.080	86.685	136.840	54.075	42.212	27.052	12.455	16.902	15.630	33.466	62.754	59.075	5.708	12.587	2.125	5.995	9.054	3.135	408.863	351.692	572.772	0.142	7.089	0.668
Pdensi_DN20784_c0_g1	Bud	FC_3_1	178.359082343394	10183.7500674379	5181.05457489065	-5.83542693823595	0.511469934227342	-11.4091299365452	3.76476127603363e-30	1.55697977172497e-26	2.498	5.066	3.558	83.994	249.841	291.579	71.110	76.877	53.721	25.933	46.144	34.475	115.487	215.713	208.615	30.125	49.163	31.587	73.179	77.364	73.109	111.040	8.567	0.630	0.054	0.039	0.000
Pdensi_DN24647_c0_g2	Bud	FC_3_1	19.5499681553117	1621.86422082651	820.707094490913	-6.3746686401129	0.570038312703902	-11.1828775330477	4.94597979117132e-29	1.9176491021582e-25	0.320	0.521	0.372	13.127	37.488	48.822	10.723	11.167	7.159	1.811	5.846	2.507	14.364	33.055	30.284	4.477	8.907	4.247	6.189	5.778	4.943	4.445	0.662	0.000	0.017	0.000	0.000
Pdensi_DN29262_c0_g1d432507	Bud	FC_3_1	12.5196059635658	633.06112183031	322.790363896938	-5.66155646665076	0.507379195254035	-11.1584324300411	6.51298242831372e-29	2.37666391141436e-25	0.196	0.295	0.273	7.760	13.719	17.439	13.408	10.815	14.366	13.169	11.103	13.877	5.126	20.404	4.873	0.424	5.329	1.318	161.562	10.728	377.401	7.596	364.273	108.570	0.362	1.447	1.079
Pdensi_DN42199_c0_g1d320373	Bud	FC_3_1	41.6067380348868	976.684273612164	509.145505823525	-4.55294826183087	0.412576019508947	-11.0354166178874	2.57853680558836e-28	8.88664059637078e-25	0.716	1.164	0.719	20.770	13.510	25.882	35.123	8.645	26.927	25.817	13.504	31.003	14.219	25.846	13.465	5.457	3.833	4.354	51.657	5.377	37.601	16.268	219.054	119.465	2.626	0.000	0.000
Pdensi_DN24389_c1_g2	Bud	FC_3_1	23.2061643154944	2197.9819682987	1110.5940663071	-6.56399436381902	0.597074541399176	-10.9935927739224	4.1026291941087e-28	1.33950843187649e-24	0.690	0.501	0.264	18.895	77.003	40.596	27.064	36.904	30.204	13.853	18.026	14.274	16.499	54.113	8.968	1.545	6.834	1.220	3.968	10.116	2.036	23.673	6.033	38.326	0.190	0.418	0.543
Pdensi_DN37395_c2_g2	Bud	FC_3_1	190.451211534873	2344.52886643343	1267.49003898415	-3.62197896955877	0.329666683601085	-10.9867910520845	4.42375687075065e-28	1.37213878738508e-24	2.928	5.186	3.742	35.657	56.254	53.098	29.934	34.247	25.133	21.204	25.521	23.429	26.090	39.612	31.467	14.126	25.340	13.712	57.072	55.606	46.543	26.424	17.093	5.682	0.933	0.370	0.311
Pdensi_GG_32371_c0_g1	Bud	FC_3_1	41.7589080123058	3183.98216892572	1612.87053846901	-6.25308087133633	0.569686891963712	-10.9763467609057	4.96602602362088e-28	1.46698773512058e-24	0.615	1.040	0.962	25.327	59.956	109.050	19.263	20.734	22.411	11.196	15.735	18.375	32.341	57.085	80.846	10.062	17.779	19.040	40.769	29.448	41.631	18.331	4.793	0.178	0.068	0.246	0.000
Pdensi_DN38664_c1_g5	Bud	FC_3_1	144.362279772231	7187.82948898514	3666.09588437868	-5.63790317171333	0.514382892564749	-10.9605184254911	5.91594938195802e-28	1.66816327231712e-24	2.182	3.822	2.980	58.234	160.782	221.373	45.340	51.270	36.639	20.869	27.060	25.915	70.942	125.735	147.030	18.950	28.457	17.382	48.225	55.606	49.226	45.118	3.775	0.160	0.038	0.007	0.036
Pdensi_DN40178_c2_g1	Bud	FC_3_1	8.60161944810409	613.954630170044	311.278124809074	-6.15465190480546	0.564158673039556	-10.9094341697268	1.03901028343242e-27	2.80239143185784e-24	0.202	0.244	0.108	10.002	9.050	18.614	9.028	2.929	1.531	0.219	0.780	0.264	3.732	4.668	26.563	0.204	2.398	0.315	0.363	0.014	0.071	3.243	25.995	134.217	0.000	0.028	0.000
Pdensi_GG_32315_c0_g1	Bud	FC_3_1	52.8176898382094	3943.62749437163	1998.22259210492	-6.22235866525447	0.57119099911328	-10.8936567188805	1.23576607848855e-27	3.19419786162654e-24	1.019	1.272	0.991	24.633	100.923	116.355	36.474	57.242	31.827	21.963	22.831	25.603	23.499	82.533	76.072	2.783	15.779	3.963	7.265	9.082	8.981	272.336	763.399	733.190	0.097	0.000	0.000
Pdensi_DN23058_c0_g1d128325	Bud	FC_3_1	63.0955363708176	1399.35557076143	731.225553566126	-4.47208995931466	0.413242533438068	-10.821949817479	2.70950822944931e-27	6.72337372055551e-24	1.085	1.028	1.792	21.552	25.322	39.161	22.702	10.955	31.219	17.243	9.092	21.304	17.597	17.472	19.525	11.962	9.437	20.616	54.820	29.386	51.947	105.641	119.254	101.354	5.375	4.567	2.866
Pdensi_DN19517_c0_g1d61117	Bud	FC_3_1	10.4738912437465	1215.79635629865	613.135123771196	-6.85562115917752	0.638281995686914	-10.7407403083641	6.55168964994782e-27	1.5632079516712e-23	0.367	0.154	0.111	12.930	21.110	40.275	22.623	16.826	20.641	15.431	20.510	25.137	7.802	28.578	9.573	0.498	8.650	0.934	11.097	6.411	10.782	12.591	561.093	403.290	0.724	0.460	0.095
Pdensi_DN18473_c0_g2	Bud	FC_3_1	93.4608136469536	534.964708622022	314.212761134488	-2.51677065288653	0.237992261820635	-10.5750104378743	3.89134167232425e-26	8.91759740457785e-23	1.838	2.238	1.736	11.824	11.561	9.884	9.507	8.891	16.478	5.669	4.537	6.839	2.482	6.292	4.026	2.229	2.175	1.882	1.122	1.080	1.823	0.000	0.000	0.000	0.000	0.000	0.000
Pdensi_DN38108_c0_g1	Bud	FC_3_1	182.946765704705	997.131205265954	590.038985485329	-2.44692608936326	0.231456893779853	-10.571843635345	4.02502985940485e-26	8.91759740457785e-23	3.359	3.723	4.270	19.841	19.483	22.368	26.113	11.468	13.186	7.157	10.433	5.895	6.645	10.732	8.549	7.754	18.046	22.577	109.643	20.868	83.413	27.785	113.349	65.790	4.222	3.609	3.486
Pdensi_DN13536_c0_g1	Bud	FC_3_1	5.44403551717145	1296.18733659039	650.815686053778	-7.89541950813691	0.748226122509682	-10.5521837190798	4.96299826426499e-26	1.03367061531225e-22	0.020	0.258	0.060	15.089	35.438	29.605	15.012	22.520	13.869	7.915	7.622	9.482	12.137	23.191	5.441	3.822	6.591	3.631	7.627	7.336	10.403	6.001	20.655	44.446	0.311	0.110	0.190
Pdensi_DN13671_c0_g1	Bud	FC_3_1	36.0855829899083	1495.25841174651	765.671997368209	-5.37238253848458	0.509157779837746	-10.5515082970874	4.9988101006476e-26	1.03367061531225e-22	0.679	1.092	0.499	15.407	35.345	41.197	13.788	13.945	8.751	4.664	8.563	6.636	18.478	28.525	29.959	5.765	9.889	10.941	71.055	18.977	51.342	26.540	83.833	12.645	0.952	3.117	1.510
Pdensi_DN589_c0_g1d164266	Bud	FC_3_1	4.52267424911929	687.098907718503	345.810790983811	-7.25340449829066	0.694532105836386	-10.4435841587997	1.56777241695433e-25	3.13731489954071e-22	0.079	0.042	0.156	9.762	9.905	22.370	17.631	10.367	17.637	14.322	13.029	21.685	6.977	24.092	4.628	0.603	7.291	0.833	3.332	5.750	2.695	13.004	133.432	50.154	0.000	0.000	0.000
Pdensi_DN11760_c0_g1d268987	Bud	FC_3_1	6.41444655479336	387.932806593816	197.173626574305	-5.91969564626889	0.57497151745373	-10.2956328558402	7.37331233743243e-25	1.42938572141444e-21	0.083	0.207	0.109	5.551	8.150	10.189	10.839	7.653	9.605	8.610	9.438	10.455	3.388	12.065	2.350	0.249	5.156	1.310	3.409	1.758	2.163	7.226	229.491	70.310	0.000	0.000	0.033
Pdensi_DN26056_c2_g2	Bud	FC_3_1	43.027894392021	630.998221387435	337.013057889728	-3.87302653612373	0.37749229673971	-10.2598823064044	1.06836872298118e-24	2.00837132515568e-21	1.031	1.106	0.551	11.156	16.182	11.866	13.609	15.349	12.539	17.222	12.124	13.085	9.061	13.809	4.759	2.312	3.838	2.491	3.727	7.044	7.562	4.884	5.635	17.448	5.752	9.080	5.466
Pdensi_GG_94332_c0_g1	Bud	FC_3_1	8.57354968986679	774.861318066881	391.717433878374	-6.4941316322068	0.633579491649181	-10.2499082085231	1.18455976568284e-24	2.16129897247456e-21	0.286	0.137	0.104	7.936	16.469	23.127	12.194	10.085	6.022	5.938	7.388	5.605	10.729	17.578	18.042	0.828	3.046	1.514	3.815	4.726	1.661	734.030	48.248	19.136	0.000	0.000	0.000
Pdensi_DN21245_c0_g1d294261	Bud	FC_3_1	4.16729263008677	307.833351725966	156.000322178026	-6.20809192363411	0.606613485268382	-10.2340156860962	1.39607572986193e-24	2.47444451148527e-21	0.096	0.069	0.101	6.415	4.605	7.965	5.439	5.922	5.906	3.080	7.334	3.408	2.209	6.274	6.316	0.173	4.872	3.455	34.265	80.968	44.121	115.256	200.883	422.278	37.488	174.125	122.426
Pdensi_DN26169_c0_g1d228600	Bud	FC_3_1	242.7846220301	8075.34716332677	4159.06589267844	-5.05576396310998	0.500608601989537	-10.0992350970742	5.56747380714148e-24	9.59383993405616e-21	5.262	5.348	4.523	66.458	157.933	268.989	77.989	75.168	58.899	38.369	36.644	38.545	83.355	156.954	180.046	10.094	31.486	8.052	16.376	24.578	17.915	1463.366	1141.356	1099.346	2.052	2.145	2.269
Pdensi_GG_94331_c0_g1	Bud	FC_3_1	25.912706285446	787.843752458532	406.878229371989	-4.9260343243668	0.493032138544844	-9.99130470258128	1.66377255292615e-23	2.78951703569659e-20	0.387	0.839	0.388	13.172	12.254	22.956	13.210	6.499	3.697	7.315	4.863	6.359	16.193	14.286	18.810	2.081	6.209	1.410	15.036	10.717	1.113	831.271	33.779	23.315	0.000	0.000	0.000
Pdensi_DN22569_c0_g1	Bud	FC_3_1	29.6817747615155	1770.63762564472	900.159700203119	-5.89806036516733	0.590621040663498	-9.98620089548707	1.75166980141547e-23	2.84509601954225e-20	0.798	0.525	0.526	14.474	31.354	62.149	17.894	16.827	18.381	4.182	5.816	5.109	6.592	16.223	33.949	0.897	6.659	1.075	6.167	15.256	4.618	233.206	500.564	1266.892	127.625	135.483	43.341
Pdensi_DN8686_c0_g1d384695	Bud	FC_3_1	71.3774498043986	1217.78218434216	644.579817073277	-4.09269793948378	0.409920372344411	-9.98412915190546	1.78864745324652e-23	2.84509601954225e-20	1.241	1.957	1.259	19.101	20.083	35.604	15.594	9.470	10.715	8.684	6.819	9.867	9.099	14.865	13.397	3.341	5.846	2.479	7.799	7.903	3.695	59.715	110.193	218.911	3.966	6.862	3.003
Pdensi_DN20222_c0_g1	Bud	FC_3_1	27.582652657838	806.85263559507	417.217644126454	-4.87074728907874	0.49328154550447	-9.87417294133215	5.38755510915405e-23	8.35542452990929e-20	0.453	0.689	0.568	25.512	16.676	8.451	4.478	0.504	1.394	0.632	0.638	0.472	3.264	4.063	2.999	0.000	0.595	2.300	0.827	0.000	0.589	0.138	0.225	0.464	0.000	0.000	0.000
Pdensi_DN24079_c0_g5	Bud	FC_3_1	48.0793931843498	4125.14580517852	2086.61259918144	-6.42300404261599	0.651031770280493	-9.86588417927543	5.85165996868911e-23	8.85384697945436e-20	0.739	1.356	0.918	26.099	65.111	159.317	24.282	16.185	10.488	6.285	6.476	6.841	49.847	64.817	100.368	12.648	12.360	7.850	15.010	4.965	10.197	20.645	1.546	1.249	0.000	0.000	0.000
Pdensi_GG_50969_c0_g1	Bud	FC_3_1	415.076153028506	16034.1005372525	8224.5883451405	-5.27174664745489	0.5354433173652	-9.84557370777547	7.16293818850182e-23	1.05798302505645e-19	4.409	9.554	11.721	142.465	386.380	456.115	114.391	113.910	95.745	50.046	62.249	66.844	185.579	352.477	346.614	82.712	189.714	190.813	253.617	199.870	234.002	85.752	8.420	0.385	0.000	0.430	0.000
Pdensi_DN51830_c0_g1d161721	Bud	FC_3_1	21.6166628864634	736.956054505349	379.286358695906	-5.09374690701681	0.519194181360697	-9.81087055649813	1.01092608637051e-22	1.45843720390685e-19	0.345	0.280	0.689	9.504	19.518	16.561	6.317	5.863	9.259	0.913	3.928	3.362	15.101	18.626	23.094	5.894	7.696	4.786	3.850	0.401	4.819	0.787	0.212	0.000	3.791	3.780	4.465
Pdensi_DN16433_c0_g1d215250	Bud	FC_3_1	3.51473798669137	366.497276126678	185.006007056685	-6.70256237329748	0.68348003007815	-9.80652261709988	1.05543072194019e-22	1.48803738262636e-19	0.072	0.077	0.054	5.024	11.998	5.802	5.252	6.626	4.233	5.477	5.327	5.627	2.652	5.812	1.452	0.216	2.557	0.690	1.225	3.031	1.858	3.157	35.633	10.523	0.000	0.000	0.014
Pdensi_DN19565_c0_g1d218684	Bud	FC_3_1	32.3649747065141	794.910671559622	413.637823133068	-4.61866767454688	0.471658206140252	-9.79240393661989	1.2137523157833e-22	1.67322499799148e-19	0.636	0.718	0.665	9.264	15.625	23.859	16.134	13.509	11.499	12.104	13.959	15.536	6.605	23.251	7.105	1.079	5.775	1.442	51.119	4.170	28.927	9.131	366.481	109.842	0.265	0.216	0.163
Pdensi_DN15221_c0_g1d214075	Bud	FC_3_1	424.274560453888	7894.95119469124	4159.61287757257	-4.21795677836741	0.432662926246777	-9.74882875904559	1.86608738368281e-22	2.51658110536442e-19	7.091	7.918	11.270	208.022	213.044	74.708	238.909	223.945	259.209	188.844	223.622	195.800	11.484	24.794	13.592	16.329	32.866	34.223	59.386	61.501	75.065	62.009	107.233	111.008	3.037	2.602	3.096
Pdensi_DN19600_c0_g1d485629	Bud	FC_3_1	98.6619697419835	8119.37855447716	4109.02026210957	-6.36261933394901	0.654841213437572	-9.71627808907843	2.57004248105893e-22	3.39218266622321e-19	2.297	2.258	1.593	43.058	131.143	318.511	67.851	67.195	56.153	23.163	19.753	21.292	57.747	120.735	220.594	3.851	21.733	5.966	17.596	32.576	18.033	2171.696	2163.744	3873.470	1.815	1.619	1.848
Pdensi_DN39819_c1_g4	Bud	FC_3_1	9.66687808683853	598.979248062115	304.323063074477	-5.95630593633823	0.619032425120794	-9.62196113584188	6.4587805949664e-22	8.17694804507634e-19	0.169	0.116	0.300	6.047	13.855	16.896	5.027	6.099	6.621	2.110	3.384	3.341	4.840	9.632	10.161	1.650	8.647	29.521	15.733	8.432	30.083	20.496	4.156	1.625	0.661	1.196	0.658
Pdensi_DN18549_c0_g1d354665	Bud	FC_3_1	1.60878248116425	475.380759160291	238.494770820728	-8.21221974733684	0.856359892592353	-9.58968281720551	8.83562137824505e-22	1.09623554439886e-18	0.021	0.043	0.041	4.916	13.684	10.779	6.114	5.155	3.659	3.454	3.621	4.603	3.510	6.316	2.939	0.188	1.029	0.611	1.081	2.131	2.318	3.661	83.923	64.634	0.000	0.000	0.000
Pdensi_DN20250_c0_g5	Bud	FC_3_1	20.263390048466	1435.70948482126	727.986437434862	-6.14774390100206	0.64147308926799	-9.58379081500908	9.35469548675207e-22	1.13787947945228e-18	0.166	0.676	0.439	12.699	41.475	34.450	10.709	13.428	8.285	3.850	7.073	4.845	15.835	26.198	22.936	5.020	6.974	5.094	10.933	16.049	17.221	19.678	0.569	0.090	0.000	0.000	0.026
Pdensi_DN23606_c1_g2d549348	Bud	FC_3_1	187.41048741512	5948.90229950969	3068.15639346241	-4.98832765414032	0.522581818139328	-9.54554383828632	1.35395333889475e-21	1.61524029573722e-18	3.614	4.919	3.184	44.593	136.439	183.409	42.097	47.905	32.598	23.071	26.987	24.977	53.475	115.934	99.960	15.564	29.280	18.870	41.027	31.976	40.282	9.001	5.902	3.213	0.828	0.298	0.618
Pdensi_DN18549_c0_g3d354668	Bud	FC_3_1	1.31633719008572	1035.92851407036	518.622425630224	-9.64653588039506	1.01673186957917	-9.48778745805201	2.35989868960407e-21	2.762194626596e-18	0.000	0.000	0.085	8.884	33.019	22.209	9.492	10.189	4.742	5.532	3.680	6.164	5.819	10.076	3.642	0.154	0.465	0.528	1.337	1.094	1.226	0.390	67.787	53.008	0.000	0.000	0.000
Pdensi_DN25145_c2_g7	Bud	FC_3_1	39.8321919533447	6351.05443557015	3195.44331376175	-7.31653017730836	0.776066678206295	-9.427708188965	4.19146779948387e-21	4.81514268409226e-18	0.482	1.797	0.243	44.325	214.349	134.523	55.742	61.438	36.182	19.831	22.018	5.549	49.335	135.351	147.291	39.857	74.045	26.849	29.539	28.405	33.550	111.784	2.589	0.000	0.000	0.196	0.000
Pdensi_DN23745_c0_g4	Bud	FC_3_1	148.093969978549	6295.26218159297	3221.67807578576	-5.4099086229426	0.574442389878901	-9.41766958403447	4.61210445409037e-21	5.20203454199084e-18	1.444	4.148	3.608	52.330	147.555	186.313	30.318	36.358	15.087	15.985	11.797	10.909	82.215	114.382	116.357	16.354	14.337	3.712	3.223	2.480	3.146	0.885	1.468	0.000	0.100	0.058	0.015
Pdensi_DN17046_c0_g1d215812	Bud	FC_3_1	6.03099517752354	407.817665593633	206.924330385578	-6.07433035934163	0.646656188531196	-9.39344657497018	5.80683331000016e-21	6.43262329260464e-18	0.205	0.122	0.068	5.962	6.526	12.525	7.349	4.584	6.108	5.903	5.947	8.706	3.284	10.588	3.381	0.433	4.125	0.847	3.088	7.725	2.638	14.617	252.890	196.721	0.000	0.026	0.000
Pdensi_DN18379_c0_g2d353949	Bud	FC_3_1	100.94169799427	4258.15296381621	2179.54733090524	-5.39870302442414	0.575331931567842	-9.38363182747756	6.37385484442074e-21	6.93687868901124e-18	1.389	3.127	1.787	32.417	91.412	136.677	26.177	30.221	19.572	10.806	19.078	12.298	39.149	73.242	87.932	10.609	15.123	10.335	26.756	26.994	28.552	32.696	17.670	4.437	0.000	0.000	0.018
Pdensi_DN15728_c0_g1d9744	Bud	FC_3_1	17.1353553770714	1673.67727738108	845.406316379076	-6.61199111971274	0.708742711211247	-9.32918394097174	1.06689160520444e-20	1.14111415049754e-17	0.282	0.165	0.611	16.569	22.329	62.903	6.975	6.875	8.869	3.315	2.936	5.452	22.161	40.079	35.420	5.417	5.954	1.539	1.746	1.010	0.658	0.806	0.941	0.000	0.000	0.000	0.000
Pdensi_DN11970_c0_g1d5850	Bud	FC_3_1	34.5158787123778	2767.85330134168	1401.18459002703	-6.3262605932305	0.679883366939896	-9.30492037436439	1.3409277117256e-20	1.4099059423203e-17	0.367	0.766	0.996	15.798	59.381	93.787	10.993	17.202	16.182	4.317	11.105	7.877	26.409	52.066	44.906	6.617	12.160	5.497	7.451	7.317	13.662	2.396	0.685	0.157	0.240	2.659	1.778
Pdensi_DN14482_c0_g1d179884	Bud	FC_3_1	1.58721289293751	556.199741665956	278.893477279447	-8.44473759390084	0.908113714908711	-9.2992071975807	1.41496780211747e-20	1.46295879340595e-17	0.068	0.018	0.027	8.795	5.979	19.190	2.223	0.891	3.567	0.314	1.040	0.734	3.930	5.243	16.193	0.902	3.692	1.229	0.791	1.072	0.981	1.191	41.803	73.812	0.000	0.360	0.089
Pdensi_DN91211_c0_g1	Bud	FC_3_1	34.1778550476549	958.457957940125	496.31790649389	-4.80922066216631	0.517610320183811	-9.29119933400571	1.52559442895097e-20	1.55147951475366e-17	0.683	0.925	0.513	9.296	23.225	26.415	7.959	8.061	6.894	1.007	4.098	2.614	16.140	21.477	22.799	9.627	15.914	8.751	7.924	6.724	7.350	5.198	0.834	0.000	0.000	0.000	0.000
Pdensi_GG_33485_c0_g1	Bud	FC_3_1	45.9234648037329	2935.5466253434	1490.73504507357	-5.99788327414559	0.649384923795884	-9.2362527283292	2.55281074812994e-20	2.55425185097162e-17	0.743	1.684	0.465	20.935	78.820	80.746	27.914	40.972	19.149	17.164	15.005	15.368	24.598	67.864	55.751	2.212	12.722	2.375	6.059	6.670	5.145	1175.845	666.214	622.369	0.213	0.123	0.000
Pdensi_DN12364_c0_g1d459174	Bud	FC_3_1	769.559964959604	67.5487680854683	418.554366522536	3.51102268665257	0.380698359007692	9.22258424177138	2.90024514995533e-20	2.85582075995998e-17	17.259	11.627	18.825	1.530	1.756	0.923	0.000	0.126	0.857	0.284	0.153	0.142	7.935	2.788	0.135	5.195	1.436	1.332	0.000	0.000	0.346	0.000	0.000	0.000	0.000	0.000	0.000
Pdensi_DN13804_c0_g1d52234	Bud	FC_3_1	300.836338932388	3050.07991838267	1675.45812865753	-3.34182477719826	0.362712481318096	-9.21342647226828	3.15877086843103e-20	3.06178673161124e-17	6.071	7.020	5.654	35.904	80.150	72.326	30.734	32.434	32.030	21.801	21.063	21.860	41.700	64.914	64.524	16.450	27.663	22.887	54.979	81.806	59.587	102.138	24.133	4.065	17.009	10.736	14.106
Pdensi_DN19818_c2_g1	Bud	FC_3_1	8.05425409075304	460.768143116672	234.411198603713	-5.84138670293058	0.635402947374402	-9.19320051483587	3.81323315203516e-20	3.63929105517694e-17	0.106	0.184	0.210	4.537	11.105	12.685	3.785	4.238	2.645	1.785	2.146	2.268	4.109	7.263	7.781	1.807	3.448	2.360	7.348	5.652	4.602	6.927	0.275	0.000	0.000	0.000	0.000
Pdensi_DN18087_c0_g1d216724	Bud	FC_3_1	19.8885079194018	739.383370849046	379.635939384224	-5.21697043978625	0.571532706682555	-9.12803480673574	6.97539549635459e-20	6.55634332752056e-17	0.356	0.444	0.437	6.291	17.238	21.831	4.990	5.999	4.753	2.855	3.610	3.278	6.743	14.957	14.867	2.567	3.502	2.404	11.328	11.121	9.376	19.949	0.364	0.151	2.052	0.964	1.194
Pdensi_GG_58994_c0_g1	Bud	FC_3_1	19.5517405920379	1475.80947028659	747.680605439314	-6.23831473943497	0.684910892424776	-9.10821365002621	8.37495092473065e-20	7.75432956142785e-17	0.244	0.643	0.333	9.157	34.181	46.958	12.826	22.460	14.109	8.283	9.057	11.078	10.082	32.329	36.197	1.051	25.839	21.890	21.330	3.329	4.982	179.420	267.255	287.281	0.029	0.000	0.000
Pdensi_GG_156827_c0_g1	Bud	FC_3_1	38.6993464369423	2525.11917640281	1281.90926141988	-6.02780926844245	0.662966386387201	-9.09217932041875	9.70734246718545e-20	8.85580867576249e-17	0.582	1.260	0.582	16.596	44.332	92.753	15.523	9.917	6.556	1.373	2.391	1.715	17.822	29.902	64.063	3.389	4.237	1.957	3.864	0.169	0.417	4.875	29.194	13.754	0.000	0.000	0.000
Pdensi_DN36048_c0_g1d148428	Bud	FC_3_1	53.8551753601753	851.279866106831	452.567520733503	-3.98281730442225	0.442028505545062	-9.0103177837164	2.05460259924898e-19	1.84720684412189e-16	1.314	0.712	1.319	11.196	20.403	20.930	4.709	3.794	1.961	0.777	3.719	2.703	10.889	18.190	12.006	1.767	4.574	5.598	2.915	7.599	7.564	9.963	0.000	0.661	0.000	0.000	1.197
Pdensi_DN19577_c0_g1d218702	Bud	FC_3_1	4.5330159340511	965.48876160778	485.010888770915	-7.74013833879861	0.859327857728332	-9.00720053375201	2.11383319746603e-19	1.87285930328964e-16	0.080	0.029	0.186	5.804	23.214	30.092	8.388	9.227	11.381	3.465	3.395	4.585	5.276	7.300	8.242	1.188	7.205	2.946	4.364	6.155	9.863	2.654	24.100	6.556	0.000	0.000	0.000
Pdensi_GG_112277_c0_g1	Bud	FC_3_1	1.29565382022209	350.375635386048	175.835644603135	-8.09235750377786	0.898584657704697	-9.005670678207	2.14351592703417e-19	1.87285930328964e-16	0.000	0.041	0.038	5.088	6.705	9.756	5.526	4.848	5.992	3.754	2.315	3.165	3.609	6.941	2.790	0.242	2.059	1.050	3.636	5.110	6.670	21.291	36.059	25.276	0.000	0.257	0.229
Pdensi_DN35732_c0_g1d314803	Bud	FC_3_1	78.0010920714487	3495.96014395771	1786.98061801458	-5.48624399594981	0.609326507170455	-9.00378357315591	2.18069797001606e-19	1.87888331347147e-16	0.982	2.286	1.584	26.468	61.368	125.149	16.796	16.848	10.311	2.726	9.788	9.844	25.371	53.828	97.157	8.404	12.896	15.140	34.603	22.235	24.154	35.687	5.108	3.361	0.000	0.000	0.000
Pdensi_DN26309_c0_g1d367274	Bud	FC_3_1	141.506750966086	2801.04663267401	1471.27669182005	-4.30745487427111	0.479696595839171	-8.97954021694846	2.71900594708665e-19	2.31059635517151e-16	2.217	2.271	4.236	29.526	70.406	72.623	30.821	37.557	58.568	28.578	26.075	35.263	27.131	44.111	37.626	11.251	13.451	15.762	36.224	46.507	61.161	152.638	239.367	156.895	1.670	2.632	3.007
Pdensi_DN19811_c0_g1d15904	Bud	FC_3_1	8.65687274621559	2648.79502271721	1328.72594773171	-8.25758701072078	0.920888582456019	-8.96697729566558	3.04762909629524e-19	2.55486041876588e-16	0.049	0.383	0.110	13.358	36.134	110.782	22.827	12.989	3.373	1.290	4.674	0.596	20.984	42.353	53.677	1.193	1.961	0.263	0.394	0.200	0.053	11.892	773.046	1040.063	0.000	0.028	0.000
Pdensi_DN19704_c0_g1d218921	Bud	FC_3_1	122.832565705183	1595.68123437365	859.256900039418	-3.69986397211247	0.415043124585301	-8.91440853479807	4.90426950177084e-19	4.05648478056472e-16	2.191	2.174	3.258	18.948	41.376	38.220	18.832	17.441	15.370	7.627	10.738	11.624	13.728	29.620	18.739	4.680	9.310	4.485	5.642	6.366	8.017	3.269	8.847	2.145	1.072	2.460	2.587
Pdensi_DN39367_c0_g2	Bud	FC_3_1	0.637485225179232	918.356389063692	459.496937144436	-10.4868112518117	1.1790158168108	-8.8945467077602	5.86582349221969e-19	4.78797842552432e-16	0.000	0.046	0.000	10.955	32.014	14.262	39.592	42.067	4.580	21.241	10.627	1.458	0.520	6.649	1.957	1.190	0.047	0.000	0.000	0.099	0.061	0.000	0.000	0.000	0.000	0.000	0.000
Pdensi_DN35668_c2_g1	Bud	FC_3_1	73.466084242773	3161.96630825013	1617.71619624645	-5.42806528050361	0.612590753520015	-8.86083449564549	7.94176955492769e-19	6.39828148493427e-16	0.846	1.719	1.976	22.027	67.780	103.498	16.828	21.929	17.532	6.923	10.534	9.815	26.271	49.971	66.900	5.971	10.305	12.111	38.611	69.791	76.705	18.951	0.512	0.090	0.031	0.022	0.006
Pdensi_GG_155153_c1_g1	Bud	FC_3_1	1.26374254706354	337.707649134524	169.485695840794	-8.04714782134757	0.909447041603776	-8.84839628171941	8.87858939065663e-19	7.06132426729979e-16	0.037	0.040	0.000	4.478	7.094	9.219	5.017	5.047	5.235	4.369	3.798	5.244	3.368	8.091	2.201	0.235	2.149	0.317	1.410	2.110	0.831	5.308	420.932	208.824	0.000	0.000	0.000
Pdensi_GG_83292_c0_g1	Bud	FC_3_1	4.76163867881253	719.595081050376	362.178359864594	-7.23541618944963	0.818865902404687	-8.83589873287196	9.92966984948856e-19	7.79730467231675e-16	0.178	0.064	0.059	4.748	13.556	25.554	11.999	13.020	8.531	3.398	3.709	3.047	6.018	16.541	28.258	0.350	6.908	0.294	1.396	1.135	0.823	130.829	605.491	529.857	0.000	0.133	0.000
Pdensi_DN16309_c0_g1d278549	Bud	FC_3_1	63.7299891158683	1958.59667667159	1011.16333289373	-4.94176171000079	0.560566221162482	-8.81566088615319	1.18981107897815e-18	9.22624128555122e-16	0.899	1.999	1.063	16.001	55.705	49.036	14.271	17.886	14.960	4.839	7.897	7.468	14.836	45.491	32.898	5.477	13.738	3.784	5.261	22.509	4.613	28.633	71.581	139.304	0.332	0.983	0.026
Pdensi_DN20679_c0_g1d120695	Bud	FC_3_1	18.6164927656015	996.724407156318	507.67044996096	-5.7431859449926	0.655236280490944	-8.76506096501471	1.86675614560341e-18	1.416975586452e-15	0.458	0.193	0.493	15.839	9.149	35.777	12.601	2.721	3.593	4.562	1.997	2.984	21.913	11.384	24.886	8.936	1.803	2.811	10.639	2.203	4.901	7.743	0.281	0.155	0.000	0.000	0.000
Pdensi_GG_47903_c0_g1	Bud	FC_3_1	24.7869505159484	1010.77965597344	517.783303244693	-5.35084054189414	0.610500085881565	-8.76468433934371	1.87300714256571e-18	1.416975586452e-15	0.191	0.762	0.575	10.427	27.886	24.118	9.209	10.852	9.819	5.242	7.631	5.714	13.013	23.275	19.370	5.165	6.368	6.711	16.839	16.379	19.884	6.521	4.859	0.598	0.000	0.000	0.000
Pdensi_DN12731_c0_g1d270784	Bud	FC_3_1	16.780859976402	714.177850044815	365.479355010608	-5.4136642278438	0.619352938751554	-8.74083884829265	2.31385877512002e-18	1.72940035077795e-15	0.258	0.249	0.538	6.394	17.955	19.579	5.088	7.863	6.138	1.685	3.121	3.296	6.090	12.929	12.948	2.845	6.197	3.360	9.177	5.209	6.742	1.121	0.632	0.262	0.120	0.029	0.124
Pdensi_GG_125970_c0_g1	Bud	FC_3_1	128.647494881443	2499.20269388952	1313.92509438548	-4.28000035760466	0.489826486451411	-8.73778873946054	2.37717515222766e-18	1.75557214962432e-15	3.176	2.115	2.722	22.765	54.694	75.732	12.705	19.071	26.316	7.650	14.839	21.934	44.572	77.108	75.175	20.575	30.896	28.052	49.240	61.668	46.259	16.337	83.281	65.054	0.747	0.245	0.553
Pdensi_DN19470_c0_g1d484139	Bud	FC_3_1	10.3117497003914	809.990563481131	410.151156590761	-6.29764043623325	0.723816156330639	-8.70060771806879	3.30111536492486e-18	2.40923166662487e-15	0.072	0.311	0.252	5.722	24.206	20.030	5.979	5.621	3.541	1.561	1.823	1.799	6.953	17.002	13.560	2.440	5.036	3.022	4.043	6.338	4.573	3.464	0.333	0.000	0.000	0.000	0.000
Pdensi_DN20822_c1_g1	Bud	FC_3_1	31.8258819558999	1338.92571160416	685.37579678003	-5.39539485989596	0.621136879794923	-8.68632186463847	3.74363247781476e-18	2.70042140420045e-15	0.395	0.858	0.730	9.226	34.589	38.404	9.854	11.642	9.251	4.369	5.999	5.794	10.876	24.038	22.665	3.178	7.342	5.193	12.856	13.321	12.964	12.523	1.972	0.477	0.017	0.012	0.013
Pdensi_GG_107060_c0_g1	Bud	FC_3_1	19.3541429020719	1187.22857286603	603.291357884049	-5.94030923799203	0.686211639913166	-8.65667221667024	4.85736937697722e-18	3.46352769311243e-15	0.131	0.538	0.509	9.370	37.973	26.094	13.630	15.911	16.183	8.004	9.341	9.728	8.850	18.052	14.657	2.560	6.748	5.521	19.330	29.582	21.818	52.070	76.747	31.130	0.017	0.000	0.000
Pdensi_DN18923_c0_g1d59930	Bud	FC_3_1	473.847047075241	4398.32973866085	2436.08839286805	-3.21456352903398	0.373280311567143	-8.61166107459104	7.20094710353152e-18	5.07625856326793e-15	7.075	12.051	10.359	56.372	122.211	93.806	60.943	63.646	49.210	41.270	52.971	37.627	50.335	85.764	50.617	23.655	31.663	25.389	76.865	122.418	73.651	271.892	269.712	153.393	12.976	19.897	16.013
Pdensi_DN25169_c0_g2	Bud	FC_3_1	3.535421356555	372.4197955854	187.977608470977	-6.7217562047	0.782088121472063	-8.59462766426904	8.35352116109608e-18	5.82259196886062e-15	0.085	0.035	0.091	3.334	7.541	11.913	5.988	4.821	6.416	4.802	4.372	6.639	4.194	8.072	3.271	0.136	2.631	0.766	1.157	3.746	1.935	8.108	321.614	245.400	0.000	0.026	0.027
Pdensi_DN21936_c1_g2	Bud	FC_3_1	396.132713840379	5176.75173383278	2786.44222383658	-3.70813497921745	0.433690340460058	-8.55019038534239	1.22885643622827e-17	8.4702343357134e-15	4.763	10.002	9.826	64.500	149.604	106.728	63.631	51.416	32.936	31.790	28.283	23.572	88.593	98.574	80.680	25.199	22.565	16.851	77.111	89.345	62.872	167.935	32.962	11.512	2.189	2.702	2.729
Pdensi_DN21624_c0_g2d540410	Bud	FC_3_1	130.89479205516	6045.92861186483	3088.41170195999	-5.529650751345	0.647105084569562	-8.54521295412658	1.28299472288807e-17	8.74621732245732e-15	1.250	3.981	2.923	37.419	145.452	187.412	29.139	45.294	34.063	17.043	25.978	26.029	52.295	123.738	118.376	11.810	28.049	18.155	21.744	33.654	45.089	14.766	3.419	0.267	0.051	0.037	0.013
Pdensi_DN34364_c0_g1d146787	Bud	FC_3_1	317.493025212081	3951.38430289222	2134.43866405215	-3.63755712151051	0.426266217537433	-8.53353367415533	1.41944114004513e-17	9.57119903507603e-15	6.925	7.194	5.670	40.185	86.213	116.114	40.788	42.867	36.828	21.896	31.514	30.177	35.738	70.257	72.925	13.268	20.296	18.344	38.824	50.599	57.184	164.359	173.583	295.054	25.584	21.910	28.683
Pdensi_DN19225_c1_g1	Bud	FC_3_1	917.782877273278	4213.22418638595	2565.50353182961	-2.1987130415206	0.258210566797346	-8.51519389307657	1.6631179813437e-17	1.10937122551244e-14	17.881	23.229	16.121	67.095	99.573	94.023	57.237	56.231	55.801	41.537	41.823	41.782	47.032	73.214	51.459	20.331	41.179	31.291	96.573	66.774	109.505	177.390	283.914	676.142	16.957	35.221	34.681
Pdensi_DN13912_c0_g1d392624	Bud	FC_3_1	12.4868084720441	305.470480994345	158.978644733194	-4.61288722779852	0.541852982491517	-8.51317124174128	1.69239855298822e-17	1.1168930237726e-14	0.266	0.239	0.265	3.626	6.776	8.378	3.359	2.816	2.182	1.558	1.568	0.840	2.071	5.970	4.084	0.681	2.630	0.885	2.456	1.651	1.777	12.043	37.614	52.423	0.068	0.000	0.000
Pdensi_DN792_c0_g1d324689	Bud	FC_3_1	2.19190062659509	728.53677515355	365.364337890072	-8.36135039844209	0.982913211192381	-8.50670262972542	1.789497251837e-17	1.16854170544956e-14	0.145	0.000	0.000	15.780	9.101	19.951	23.196	11.632	10.659	15.883	8.718	20.406	3.968	11.739	4.819	0.654	3.963	0.989	4.557	7.921	2.498	6.934	368.701	147.278	0.000	0.000	0.000
Pdensi_DN36199_c0_g1d315184	Bud	FC_3_1	0	582.134675433737	291.067337716869	-11.68576387797	1.37418289103547	-8.50379083759703	1.83498023107826e-17	1.18576040244729e-14	0.000	0.000	0.000	7.345	7.295	20.855	7.654	5.171	4.906	1.285	1.566	0.594	1.466	3.631	5.405	0.000	0.974	0.246	1.181	1.279	0.401	29.577	71.037	283.929	0.062	2.156	0.665
Pdensi_DN14956_c0_g5	Bud	FC_3_1	0	541.781862636796	270.890931318398	-11.5821372158285	1.36551957952934	-8.48185363978492	2.21634257677717e-17	1.41743104897291e-14	0.000	0.000	0.000	6.527	7.681	18.860	7.378	4.695	7.550	4.790	3.472	9.824	5.748	9.178	4.659	0.823	4.798	2.668	5.107	8.316	8.194	9.738	179.182	100.220	0.000	0.000	0.000
Pdensi_DN26196_c2_g2	Bud	FC_3_1	93.3600591587681	823.652568222022	458.506313690395	-3.14110527429516	0.370694999544432	-8.47355717815304	2.38010931549067e-17	1.50663348353534e-14	2.397	1.543	1.868	11.602	20.174	19.132	36.653	25.250	50.337	26.910	54.055	19.936	10.535	9.782	7.917	3.101	11.349	18.812	33.891	40.097	16.978	366.638	410.053	1308.274	0.883	0.577	0.170
Pdensi_DN6827_c0_g1d263081	Bud	FC_3_1	37.8057582856586	1006.5200737124	522.162915999029	-4.73473301388305	0.55891269742753	-8.47132841260413	2.42610162898457e-17	1.52023449044503e-14	0.337	1.481	0.548	17.078	23.576	21.703	21.798	15.127	17.020	15.515	16.214	19.452	8.050	26.710	5.089	1.024	7.855	0.766	3.301	3.200	2.625	4.598	172.021	13.113	0.000	0.000	0.000
Pdensi_DN12969_c0_g1d51365	Bud	FC_3_1	179.946738832854	11799.2898105918	5989.61827471235	-6.03510310744526	0.71694574940598	-8.41779606399172	3.83632841189917e-17	2.37986633032165e-14	1.548	5.385	4.243	63.924	197.745	454.903	48.001	61.459	38.982	19.246	31.586	25.520	84.511	163.403	229.452	20.502	44.910	28.662	161.891	114.279	91.286	114.134	43.310	8.093	0.000	0.116	0.000
Pdensi_DN20470_c0_g2d219894	Bud	FC_3_1	42.0766909290053	1393.95683943813	718.016765183568	-5.0494141992661	0.601119303791235	-8.40002004164507	4.46402444268651e-17	2.7418391713075e-14	1.271	0.678	0.700	42.720	35.882	9.214	43.766	22.496	19.356	34.289	14.294	11.327	0.651	2.800	0.130	2.304	4.058	4.322	25.114	16.283	10.379	1.601	48.286	56.530	0.000	0.000	0.000
Pdensi_DN15834_c0_g1d526435	Bud	FC_3_1	1.29565382022209	231.482176533413	116.388915176817	-7.49440765845297	0.896234671713739	-8.36210413966969	6.16094230781339e-17	3.74700054965886e-14	0.000	0.041	0.038	4.134	4.090	6.038	3.410	4.316	4.626	1.079	1.892	0.955	1.409	1.944	4.047	0.521	2.282	1.920	2.307	2.547	3.837	2.141	4.419	4.366	0.000	0.000	0.000
Pdensi_DN10090_c0_g1d4523	Bud	FC_3_1	36.0569971323037	1733.66972279004	884.863359961173	-5.58807747873524	0.669206327827152	-8.35030579713612	6.80864560011197e-17	4.10072164857229e-14	0.416	0.910	0.913	9.634	46.836	49.955	10.521	10.416	0.874	0.966	1.214	0.821	76.190	72.743	43.945	0.657	2.145	0.155	2.255	0.778	0.853	0.721	0.779	0.118	0.000	0.000	0.000
Pdensi_DN17568_c0_g1d216235	Bud	FC_3_1	8.68789780101103	691.018800908066	349.853349354539	-6.31529243728818	0.758657536888374	-8.32429934485366	8.48289911625925e-17	5.01177758740136e-14	0.047	0.330	0.188	6.214	20.419	16.062	6.129	10.857	5.321	5.488	4.261	3.945	8.044	16.947	6.374	2.802	5.085	0.889	1.748	8.231	4.390	2.444	1.275	0.096	0.110	0.000	0.170
Pdensi_GG_4772_c0_g1	Bud	FC_3_1	0	269.611241232825	134.805620616413	-10.5753087839664	1.27088135678028	-8.3212400021025	8.70477861552891e-17	5.09434850390883e-14	0.000	0.000	0.000	4.680	6.238	5.775	6.524	5.783	3.536	5.608	7.534	5.007	2.322	7.774	1.346	0.141	1.855	0.063	1.446	1.749	0.821	4.237	204.583	66.435	0.187	0.076	0.000
Pdensi_DN15684_c0_g1	Bud	FC_3_1	17.2989727156838	565.079898111746	291.189435413715	-5.02999319211279	0.60458285762681	-8.31977474825734	8.81306379984172e-17	5.10951787685216e-14	0.270	0.488	0.318	4.777	14.365	15.610	3.422	3.905	4.334	1.256	2.248	2.512	5.520	9.185	12.054	2.546	3.479	3.004	6.607	4.414	6.227	1.309	0.144	0.000	0.000	0.113	0.020
Pdensi_DN23394_c1_g2	Bud	FC_3_1	43.8447331344935	378.945813957272	211.395273545883	-3.11164817071515	0.374146027704027	-8.31666766532305	9.0470974616226e-17	5.19663602807183e-14	0.859	1.050	0.823	7.004	6.453	9.900	15.376	7.468	7.514	4.141	4.902	2.036	2.071	6.114	6.733	1.792	3.204	2.201	6.898	10.014	2.668	8.044	34.784	48.542	0.047	0.967	0.180
Pdensi_DN19588_c0_g2d359098	Bud	FC_3_1	32.5263035090331	2052.52828063312	1042.52729207108	-5.9803334226386	0.719533153702629	-8.31140773967751	9.45733616342281e-17	5.38243898071499e-14	0.347	0.828	0.823	11.975	32.338	80.274	11.883	9.900	7.006	4.358	5.924	6.250	19.275	34.744	62.662	5.302	9.851	7.379	15.020	8.047	11.117	5.623	0.661	0.118	0.030	0.000	0.000
Pdensi_GG_72788_c0_g1	Bud	FC_3_1	13.430922188155	320.807195966515	167.119059077335	-4.57782219685241	0.552035309428268	-8.2926257046738	1.1077549951295e-16	6.24723464753262e-14	0.353	0.202	0.281	3.741	8.570	7.489	3.332	4.220	2.690	3.514	4.716	2.451	3.365	5.965	4.124	1.341	1.973	1.918	4.659	6.472	2.824	12.870	72.908	24.573	0.146	0.079	0.113
Pdensi_DN24374_c1_g3	Bud	FC_3_1	82.7859992976872	1255.3733034089	669.079651353291	-3.92251402933913	0.473876963222664	-8.27749465317652	1.2579378010568e-16	7.03028571968997e-14	1.653	2.160	1.342	12.547	29.871	34.762	10.634	6.140	3.980	1.400	2.081	1.654	13.169	26.480	11.133	0.938	1.461	1.416	2.194	2.804	1.179	16.656	18.861	75.542	2.315	5.688	7.674
Pdensi_DN29443_c0_g1	Bud	FC_3_1	172.297948329438	1431.12613696161	801.712042645524	-3.05436775580418	0.369491778175871	-8.26640249177712	1.38061884516875e-16	7.60164701991555e-14	2.273	5.059	3.411	24.666	35.855	28.290	28.508	28.992	35.001	19.496	38.978	22.344	4.363	13.274	10.011	0.679	0.819	2.476	0.000	1.026	1.811	0.962	0.155	0.000	0.000	0.000	0.000
Pdensi_DN15712_c0_g1d468021	Bud	FC_3_1	1.94348073033314	204.488847026944	103.216163878638	-6.7289022083338	0.814040617230637	-8.26605216730523	1.38467979890458e-16	7.60164701991555e-14	0.000	0.068	0.063	3.300	4.451	4.872	1.420	0.790	1.482	0.333	0.520	0.788	1.689	3.203	2.599	0.860	1.501	0.635	1.079	0.552	1.949	0.048	0.078	0.000	0.000	0.107	0.152
Pdensi_DN17684_c0_g3	Bud	FC_3_1	122.133762221635	1242.36283649504	682.248299358337	-3.34647684467048	0.405713582123085	-8.24837272432067	1.60565904046094e-16	8.73746127850828e-14	1.996	3.847	1.802	18.667	30.352	27.842	18.182	11.828	8.260	9.012	9.252	6.691	19.026	23.154	14.731	6.110	9.871	8.261	10.745	12.784	3.783	10.987	73.069	30.166	0.071	0.104	0.111
Pdensi_GG_143718_c0_g1	Bud	FC_3_1	22.9120200652167	674.354839103192	348.633429584204	-4.88111778828271	0.593189919790251	-8.2285919322578	1.89426894176634e-16	1.02108294376397e-13	0.132	0.668	0.618	11.319	13.499	16.810	10.358	6.700	9.647	6.046	4.277	6.988	11.449	10.139	6.782	3.568	2.603	2.818	1.935	0.591	3.824	0.564	0.208	0.038	0.000	0.000	0.045
Pdensi_DN19282_c0_g1d14910	Bud	FC_3_1	256.474738277842	8899.95811139753	4578.21642483768	-5.11694316800278	0.62192092309758	-8.22764274036158	1.90933539899444e-16	1.02108294376397e-13	2.687	9.055	4.314	66.523	190.990	286.879	94.855	100.624	73.235	42.078	44.350	41.648	84.133	186.302	196.816	8.311	27.583	5.996	8.525	23.525	10.961	1252.659	3222.482	4800.101	0.344	0.283	0.113
Pdensi_DN21388_c0_g1	Bud	FC_3_1	531.513463954646	15921.2001262357	8226.35679509516	-4.90474867377817	0.597656233499716	-8.20663853040948	2.27467064372091e-16	1.20606148190792e-13	6.022	14.839	12.189	109.231	325.890	537.075	79.281	84.300	63.097	16.790	38.044	44.181	142.368	258.588	359.824	41.148	78.976	63.680	180.964	124.848	121.320	172.287	25.240	12.365	0.000	0.000	0.000
Pdensi_GG_14509_c0_g1	Bud	FC_3_1	462.04582033946	89.8994353688918	275.972627854176	2.36290359343991	0.288328949198142	8.19516597279345	2.50247620799483e-16	1.31560264036406e-13	10.910	8.445	9.376	2.220	1.895	1.484	2.161	1.637	1.390	0.921	1.723	1.836	3.681	2.474	5.416	2.791	0.628	3.327	2.584	2.709	2.518	5.929	2.615	3.526	3.466	2.625	5.415
Pdensi_GG_129632_c0_g1	Bud	FC_3_1	0.960955571053201	277.698907800986	139.32993168602	-8.17560019366859	1.00240393834749	-8.1559936876809	3.46320537007354e-16	1.80537769018918e-13	0.020	0.022	0.020	3.990	4.948	8.118	6.287	3.056	4.747	5.100	5.006	5.510	2.223	8.028	0.902	0.200	1.949	0.151	0.777	1.094	0.373	1.952	18.760	1.631	0.062	0.045	0.000
Pdensi_DN7686_c0_g1d207829	Bud	FC_3_1	3.79684159283809	667.391144712439	335.593993152639	-7.45165801215778	0.914377039145242	-8.14943693153491	3.65622655192862e-16	1.8901167845741e-13	0.090	0.146	0.000	5.485	11.556	23.648	7.996	8.173	7.219	3.558	3.759	5.215	3.205	8.136	11.169	0.225	2.917	1.445	3.780	10.383	3.937	66.240	79.666	189.056	0.456	0.608	0.081
Pdensi_DN40055_c0_g5	Bud	FC_3_1	0	221.878684250996	110.939342125498	-10.2940551465148	1.2693625452262	-8.10962572137373	5.07759199188906e-16	2.60290331650616e-13	0.000	0.000	0.000	4.815	4.538	4.424	3.656	2.386	2.292	3.080	3.314	2.396	1.696	5.171	1.136	0.304	2.943	0.417	1.792	4.422	0.726	3.985	248.644	51.924	0.000	0.000	0.000
Pdensi_DN7398_c0_g1	Bud	FC_3_1	3.18565368916994	442.500758848785	222.843206268978	-7.11498684092179	0.877457498210043	-8.1086398548487	5.11895227877411e-16	2.60290331650616e-13	0.074	0.080	0.037	3.361	6.029	17.452	9.647	8.850	6.002	3.173	4.269	3.871	2.271	9.442	8.852	0.269	4.538	0.418	1.432	1.210	1.010	58.754	517.197	1081.033	0.000	0.000	0.000
Pdensi_DN19790_c0_g1d535027	Bud	FC_3_1	0.631871273531772	398.012616203761	199.322243738647	-9.28200996428297	1.1455798261295	-8.10245585036491	5.38606914597416e-16	2.71646178431307e-13	0.018	0.019	0.000	5.102	10.393	9.116	2.717	1.851	1.016	0.231	0.974	0.404	3.146	8.016	4.587	1.367	3.416	0.468	0.348	0.229	0.154	0.538	2.575	1.572	0.000	0.020	0.000
Pdensi_DN18385_c0_g1d115059	Bud	FC_3_1	126.706303661886	4338.69891562743	2232.70260964466	-5.09798395365572	0.629759464014021	-8.09512876735778	5.7203808045891e-16	2.86180502590875e-13	1.484	2.786	3.572	25.116	121.824	119.758	21.195	31.043	19.380	7.142	15.927	10.716	50.918	84.277	82.553	12.757	15.795	10.935	19.280	15.825	26.438	7.349	1.166	0.201	0.019	0.000	0.000
Pdensi_GG_29698_c0_g1	Bud	FC_3_1	10.5705112815852	523.958637179127	267.264574230356	-5.63166859733869	0.698541994435658	-8.06203298040576	7.50359489983895e-16	3.72388407689208e-13	0.212	0.230	0.213	5.365	6.188	20.271	25.368	4.676	7.319	11.780	5.892	6.743	0.942	9.790	5.420	0.190	1.821	0.259	1.407	2.210	0.609	4.191	65.939	10.234	0.000	0.000	0.000
Pdensi_DN11283_c0_g1d174343	Bud	FC_3_1	2.59130764044418	261.977543384856	132.28442551265	-6.66895881734653	0.827422489735396	-8.05991969045852	7.63445885199282e-16	3.75875916574107e-13	0.000	0.086	0.080	4.232	4.241	7.605	6.636	4.170	6.335	5.534	3.897	7.495	2.762	7.375	0.810	0.435	3.393	0.200	4.901	2.144	4.531	2.960	85.991	23.664	0.000	0.000	0.000
Pdensi_DN22789_c1_g6	Bud	FC_3_1	45.9061105554666	707.327224756067	376.616667655767	-3.94600506924169	0.490471166885131	-8.04533545631612	8.60094944317743e-16	4.20125904494104e-13	1.134	0.455	1.254	16.172	17.804	10.203	20.929	17.352	8.970	15.142	31.156	29.307	4.207	7.680	1.030	2.275	0.784	0.445	0.367	0.089	0.132	0.207	1.475	0.533	0.000	0.000	0.000
Pdensi_DN26196_c1_g3	Bud	FC_3_1	1.93225282703821	146.787078746991	74.3596657870147	-6.25362943076422	0.777481192663444	-8.04344785414159	8.73453850370672e-16	4.23318043810505e-13	0.032	0.013	0.052	2.806	2.926	3.334	8.492	6.356	9.229	8.131	10.388	10.383	0.650	2.316	0.865	0.105	0.310	0.079	0.432	0.231	0.120	0.408	10.608	4.139	0.000	0.012	0.000
Pdensi_DN15094_c1_g3d465823	Bud	FC_3_1	58.6046962112865	794.922412666434	426.76355443886	-3.76185941425736	0.468726412488324	-8.02570393737107	1.00945406489475e-15	4.85437852060046e-13	0.881	1.761	1.007	9.613	20.769	18.709	6.834	6.681	5.373	3.854	4.923	4.423	10.101	17.771	17.245	5.317	6.653	4.530	11.274	8.616	9.256	2.671	0.588	0.461	0.042	0.015	0.000
Pdensi_DN13003_c0_g1	Bud	FC_3_1	15.2597581658751	352.064224516967	183.661991341421	-4.52572022619092	0.564847465871117	-8.01228738666868	1.12594379823528e-15	5.37291719411737e-13	0.401	0.420	0.146	4.903	7.708	9.073	13.423	9.466	6.312	10.344	8.595	5.269	4.928	8.741	3.844	1.713	3.108	1.430	4.623	10.292	1.999	260.291	672.994	696.711	7.628	23.309	6.055
Pdensi_DN24690_c0_g1d225993	Bud	FC_3_1	274.256158271745	1875.98733153638	1075.12174490406	-2.77398353768454	0.346653913981416	-8.00216996203669	1.22245488086674e-15	5.7889304224861e-13	7.063	5.280	4.741	28.346	35.085	51.964	36.409	24.576	20.909	20.678	19.132	19.557	27.082	36.195	19.611	10.550	13.752	6.793	8.958	12.253	11.043	58.727	191.664	561.229	0.349	0.414	0.308
Pdensi_DN16976_c0_g1	Bud	FC_3_1	1.91629719045894	284.82742348824	143.371860339349	-7.21374996088322	0.902098784714301	-7.9966297296009	1.27871034125429e-15	6.00945424391742e-13	0.059	0.025	0.035	3.298	4.116	9.958	6.268	3.635	4.981	3.392	5.034	5.683	2.349	6.658	2.691	0.182	2.335	0.208	2.345	0.998	0.774	2.307	106.141	55.046	0.055	0.040	0.000
Pdensi_DN19286_c0_g1d117158	Bud	FC_3_1	17.4430895442645	638.577750906139	328.010420225202	-5.1918682174627	0.649363257798308	-7.99532180965386	1.29235861874481e-15	6.02792984314544e-13	0.444	0.573	0.088	9.316	15.526	14.633	13.026	12.778	7.159	8.982	7.057	5.509	7.298	16.929	7.171	1.882	4.078	1.604	7.262	9.545	3.174	120.127	234.643	334.910	0.341	0.995	0.213
Pdensi_GG_85600_c0_g1	Bud	FC_3_1	2.24538148798037	196.4874269508	99.36640421939	-6.45336291428778	0.808754654450843	-7.97938271980607	1.47066907563746e-15	6.80842956023656e-13	0.052	0.028	0.052	2.747	3.600	5.714	3.332	2.167	2.529	2.012	2.436	3.245	1.622	4.644	0.909	0.142	1.238	0.098	3.771	1.637	2.910	2.037	30.508	3.660	0.162	0.000	0.031
Pdensi_DN18750_c0_g2	Bud	FC_3_1	38.9385340305773	1290.60787768399	664.773205857284	-5.04941503059904	0.633842747213591	-7.96635293658649	1.63425766010905e-15	7.45449808418126e-13	1.517	0.616	0.326	18.886	19.868	40.311	31.299	18.573	23.281	25.943	27.544	34.095	13.619	37.885	9.829	1.910	12.054	1.774	15.098	9.484	8.573	13.710	583.264	241.670	1.878	1.814	0.540
Pdensi_DN22056_c0_g1d190192	Bud	FC_3_1	10.5601695966534	476.496289696107	243.52822964638	-5.49576127078283	0.690866250729763	-7.95488455975038	1.79298609766809e-15	8.1188242750978e-13	0.209	0.238	0.196	5.961	4.895	18.100	9.908	5.629	5.427	4.197	2.915	3.371	1.567	3.483	1.010	0.279	1.209	6.614	20.969	14.945	12.804	10.463	41.054	89.688	23.984	15.667	8.263
Pdensi_DN19632_c0_g3	Bud	FC_3_1	0.329084297521429	546.287636225621	273.308360261571	-10.6323071553984	1.33964839386999	-7.93664009455772	2.07731706010869e-15	9.2709614261757e-13	0.000	0.000	0.021	5.449	10.945	17.048	8.408	7.648	10.605	5.380	5.786	7.466	2.544	9.127	4.942	0.524	4.570	0.592	3.005	1.369	2.053	3.213	259.147	267.960	0.000	0.000	0.000
Pdensi_DN21280_c1_g4	Bud	FC_3_1	4.50287709761877	214.009869518985	109.256373308302	-5.5739753876159	0.705104401357819	-7.90517741327682	2.67552268509789e-15	1.1855432126432e-12	0.032	0.136	0.094	3.112	3.855	6.191	5.579	3.014	2.985	2.484	2.463	2.314	1.554	2.531	2.411	0.441	1.145	0.253	3.023	3.195	1.462	2.585	16.251	2.667	0.395	0.190	0.202
Pdensi_DN562_c0_g1d514022	Bud	FC_3_1	11.8652788834442	166.226668679419	89.0459737814315	-3.80952823754311	0.483430900040483	-7.88019184794373	3.26878804363769e-15	1.43815082473095e-12	0.257	0.201	0.278	2.805	3.971	3.527	2.390	2.081	1.661	1.334	1.618	2.072	1.113	2.972	1.573	0.465	1.905	0.790	1.408	2.086	3.234	1.469	15.678	13.232	0.254	0.340	0.196
Pdensi_DN17749_c0_g1d216433	Bud	FC_3_1	4.10258386540657	903.731840771082	453.917212318244	-7.77732023853808	0.987317725488529	-7.87722132172784	3.34741683119757e-15	1.46237326143198e-12	0.225	0.000	0.045	7.524	17.694	30.011	11.599	10.807	5.042	3.126	3.179	3.225	6.439	14.126	17.205	1.019	2.509	0.424	2.384	1.594	0.772	278.988	274.775	163.677	0.035	0.050	0.000
Pdensi_GG_130592_c0_g1	Bud	FC_3_1	2.5378267790589	533.414965911472	267.976396345266	-7.70988664737321	0.979923596140421	-7.8678446745642	3.60803145104178e-15	1.56520441304459e-12	0.074	0.053	0.025	3.622	5.778	22.851	7.249	5.282	4.298	2.366	2.774	1.931	2.220	8.255	11.556	0.291	2.863	0.372	0.619	0.746	0.601	44.445	212.065	814.896	0.000	0.055	0.000
Pdensi_GG_2858_c0_g1	Bud	FC_3_1	81.6203562897631	390.259743822019	235.940050055891	-2.25761607229591	0.287238710579954	-7.85972081457138	3.84990576299561e-15	1.65853405560717e-12	1.857	1.549	1.671	6.858	8.994	8.320	6.335	4.200	4.522	3.376	4.238	3.433	3.845	8.218	3.589	2.519	3.244	1.216	3.649	5.475	3.720	4.360	11.493	0.663	0.373	1.691	2.247
Pdensi_DN21237_c1_g1d64974	Bud	FC_3_1	105.192983172531	1593.07506827421	849.13402572337	-3.92022547513242	0.499908523663582	-7.84188564420351	4.43830473941969e-15	1.89882920351655e-12	3.705	1.446	1.433	22.470	32.439	43.149	25.776	14.822	11.706	9.962	7.407	8.587	24.683	31.263	21.445	5.565	7.566	2.322	1.913	3.347	1.990	22.973	71.991	148.759	0.000	0.000	0.000
Pdensi_GG_5586_c0_g1	Bud	FC_3_1	48.4441567924239	366.02693628796	207.235546540192	-2.91638683080495	0.372142314916779	-7.83675146282983	4.62351915526209e-15	1.9645206218951e-12	1.358	0.935	0.741	7.982	6.587	8.093	14.684	3.363	5.261	5.963	3.435	5.969	7.978	4.562	3.859	1.217	0.667	0.756	0.821	0.143	2.831	0.376	0.303	4.473	0.000	0.139	0.000
Pdensi_DN11062_c0_g1d456534	Bud	FC_3_1	9.5906447773946	333.438355759325	171.51450026836	-5.11918184412753	0.656698675813051	-7.79532840962338	6.42411795061197e-15	2.71102147664091e-12	0.109	0.372	0.127	4.491	6.351	9.637	3.807	1.568	1.020	0.191	0.345	0.540	2.384	1.777	2.972	0.330	0.705	0.069	0.395	8.441	0.026	5.539	9.765	0.630	0.000	0.000	0.000
Pdensi_DN16270_c1_g1	Bud	FC_3_1	5.09249541306018	235.403374775205	120.247935094133	-5.52722218423742	0.709523674587917	-7.7900461706899	6.69847131455554e-15	2.807700459449e-12	0.108	0.182	0.043	3.984	3.553	6.903	6.985	2.291	2.923	0.502	1.716	0.409	3.030	3.515	2.242	0.273	1.599	0.189	0.270	0.200	0.154	0.355	3.112	0.801	0.000	0.000	0.000
Pdensi_DN22726_c2_g1	Bud	FC_3_1	5.71609407985517	1285.48644748309	645.601270781474	-7.81067680679941	1.0044815369874	-7.77582914089681	7.49548189992698e-15	3.1206860379998e-12	0.252	0.000	0.107	9.022	18.428	50.549	20.961	20.131	14.835	6.049	7.709	6.421	7.143	18.085	21.068	0.520	6.285	0.449	2.199	1.838	1.182	76.828	584.968	1282.490	0.999	0.403	0.345
Pdensi_DN12202_c0_g1d389479	Bud	FC_3_1	56.5924457434535	972.43137257639	514.511909159922	-4.10353792142788	0.528532234216397	-7.76402583564612	8.22751276323781e-15	3.40262502844972e-12	0.800	1.320	1.385	9.598	20.066	29.911	7.296	6.129	6.008	2.069	5.064	3.184	13.663	22.767	26.051	6.481	11.320	7.036	13.634	12.985	8.095	18.378	2.191	0.671	0.989	0.512	0.228
Pdensi_GG_53326_c0_g1	Bud	FC_3_1	23.7301876478925	724.328853566009	374.029520606951	-4.9296730387606	0.635080007202477	-7.7622866140532	8.34116382345885e-15	3.42678210455808e-12	0.909	0.416	0.168	10.391	14.888	19.310	14.654	9.976	5.906	4.345	4.637	3.041	3.499	7.311	10.349	1.087	3.980	0.747	1.121	3.006	0.726	65.958	263.698	454.191	0.151	0.014	0.029
Pdensi_DN17251_c0_g1d215968	Bud	FC_3_1	38.201030849161	518.520300244605	278.360665546883	-3.76346130061176	0.484926605745713	-7.76088846439837	8.43364628211443e-15	3.44198188888795e-12	0.617	0.920	0.851	5.911	11.830	14.146	5.755	4.968	4.970	3.974	2.784	3.692	5.048	9.249	9.108	1.520	1.174	1.507	1.407	1.570	2.545	1.179	10.456	3.449	0.160	0.077	0.062
Pdensi_DN24194_c1_g1d552023	Bud	FC_3_1	8.66160047949995	1222.23230304909	615.446951764293	-7.14114486086163	0.921169727006781	-7.75225743041495	9.027314759391e-15	3.66019262156092e-12	0.053	0.349	0.146	3.802	30.049	40.806	4.369	7.677	1.278	0.153	0.308	0.156	7.860	22.920	25.944	0.355	1.035	0.265	0.019	0.107	0.140	0.862	25.458	13.607	0.027	0.000	0.000
Pdensi_DN16594_c3_g1	Bud	FC_3_1	0	293.246661701091	146.623330850546	-10.6966150619543	1.38088868933562	-7.74618196568811	9.46967800994561e-15	3.81461996978556e-12	0.000	0.000	0.000	3.496	4.898	9.536	5.105	1.347	2.171	0.865	0.582	0.109	0.410	2.761	1.338	0.083	0.101	0.113	0.512	0.321	0.395	0.140	6.095	13.547	0.000	0.310	3.321
Pdensi_DN32985_c1_g2	Bud	FC_3_1	8.01584264758393	525.467676234902	266.741759441243	-6.03528501673667	0.779980164618061	-7.73774166384348	1.01198205821984e-14	4.05021335365599e-12	0.198	0.107	0.197	3.555	8.394	19.996	5.238	3.881	4.701	3.641	1.396	2.699	3.207	6.739	11.214	0.516	1.175	0.746	1.269	1.311	0.921	117.327	76.825	220.056	0.461	0.750	4.417
Pdensi_DN14270_c0_g2	Bud	FC_3_1	11.7515203491942	357.576993105529	184.664256727361	-4.92439475252802	0.636623224587077	-7.73517924314189	1.03257520365179e-14	4.10614120247044e-12	0.262	0.423	0.065	7.440	8.416	6.376	2.758	2.757	1.379	1.531	1.405	1.163	3.855	5.043	2.392	1.925	2.669	0.328	1.970	0.495	0.094	0.345	0.643	0.399	0.000	0.000	0.000
Pdensi_DN6726_c0_g1	Bud	FC_3_1	895.347167997863	5369.88259366319	3132.61488083053	-2.58439381765342	0.334299795155847	-7.73076697952688	1.06900543361521e-14	4.22393325314137e-12	18.185	20.942	16.670	66.315	134.309	130.811	69.622	72.015	60.807	51.948	60.663	49.055	54.081	99.439	84.780	25.152	33.316	27.692	60.118	73.421	72.799	124.245	186.325	118.491	8.397	16.300	14.618
Pdensi_GG_146212_c0_g1	Bud	FC_3_1	34.452572265428	310.808120587464	172.630346426446	-3.17251276008508	0.410510937525265	-7.72820519523874	1.0907343174682e-14	4.28251287241391e-12	0.812	0.847	0.505	5.064	6.620	7.516	6.874	8.235	12.107	9.158	11.578	11.158	3.759	6.082	4.488	1.461	2.693	1.525	2.807	5.154	3.057	3.876	15.400	4.469	1.232	1.370	1.320
Pdensi_DN19062_c0_g2	Bud	FC_3_1	1.6135102144486	396.908995441057	199.261252827753	-7.9490192309968	1.02933264376589	-7.72249794965667	1.14071755264991e-14	4.45059203639226e-12	0.038	0.000	0.065	6.351	3.157	14.667	2.661	0.772	4.354	0.179	0.445	1.512	3.001	2.951	10.785	0.758	1.152	0.296	1.677	0.911	0.843	1.851	32.840	85.099	0.000	0.430	0.065
Pdensi_DN9784_c0_g1d103179	Bud	FC_3_1	218.017990420428	4766.94222374397	2492.4801070822	-4.45079595530485	0.576757027387842	-7.71693407094266	1.19161248521831e-14	4.62010503253238e-12	2.215	4.560	6.702	41.514	107.598	143.217	45.225	48.599	33.242	17.622	19.205	17.795	35.812	89.527	110.008	9.693	29.531	14.090	8.026	23.685	8.212	860.763	1093.289	1016.400	0.278	0.100	0.142
Pdensi_GG_28131_c0_g1	Bud	FC_3_1	831.705735627547	139.323457079932	485.514596353739	2.57700237669687	0.334231487346948	7.71023220209597	1.25589022921253e-14	4.8390776626832e-12	13.361	23.050	15.456	2.336	3.231	3.064	6.849	30.657	31.047	7.822	11.208	6.303	24.683	6.226	13.932	4.623	2.074	4.929	0.622	9.528	0.802	3.926	6.264	20.404	0.308	0.373	0.059
Pdensi_DN5433_c0_g1d167825	Bud	FC_3_1	77.0687260640434	424.667328966235	250.868027515139	-2.46192542003535	0.320358458362722	-7.68490843855874	1.53106454223037e-14	5.8629375850161e-12	1.916	1.346	1.530	7.644	10.780	7.945	8.932	12.221	7.574	6.982	7.509	6.329	4.483	6.192	2.893	3.870	5.719	3.417	6.928	39.033	10.697	6.559	24.319	8.107	1.736	6.886	5.418
Pdensi_DN30075_c0_g1d143181	Bud	FC_3_1	244.128001460415	0	122.064000730207	10.3763724362972	1.35185072831032	7.67567914045263	1.64544524689724e-14	6.26228195651965e-12	3.180	4.738	7.182	0.000	0.000	0.000	0.438	0.000	0.000	0.000	0.499	0.000	2.626	0.459	1.317	1.782	0.000	3.861	0.000	0.000	0.000	1.203	0.000	0.000	1.165	0.447	0.483
Pdensi_DN18027_c0_g1	Bud	FC_3_1	51.9335571534944	879.094116815411	465.513836984453	-4.08153907067284	0.532090948916987	-7.67075455611557	1.70987463754133e-14	6.46780933779736e-12	0.815	1.422	1.012	7.894	24.073	22.222	6.587	8.069	7.534	2.236	6.117	4.864	10.473	19.631	17.344	4.120	8.047	7.636	46.397	25.580	43.832	9.877	17.517	5.973	17.276	12.328	12.863
Pdensi_DN31812_c0_g1	Bud	FC_3_1	33.2000576216594	545.248447780336	289.224252700998	-4.03728372640811	0.526831298236988	-7.66333310097304	1.81168655536573e-14	6.81139245224929e-12	0.733	0.843	0.489	6.252	10.126	17.008	6.792	6.269	7.346	5.289	5.735	6.605	3.405	8.129	4.595	2.593	4.447	3.416	9.853	9.618	11.823	17.722	19.918	36.298	3.735	3.849	2.517
Pdensi_DN16669_c0_g1d528064	Bud	FC_3_1	58.6917873050295	415.365892906551	237.02884010579	-2.82235101111544	0.369548717178825	-7.63729078174475	2.21840105877904e-14	8.24062932223698e-12	1.309	1.570	0.798	8.910	7.549	9.249	5.629	4.705	2.994	3.498	2.665	2.061	1.862	6.119	4.562	2.681	6.658	2.696	10.985	5.833	5.100	18.315	50.590	55.202	0.221	0.490	0.262
Pdensi_GG_30920_c0_g1	Bud	FC_3_1	18.7960657407932	360.920196936015	189.858131338404	-4.26192089149081	0.559217387363995	-7.62122385282116	2.51281732061388e-14	9.27872752882633e-12	0.434	0.518	0.209	4.469	7.522	10.175	2.863	2.065	1.012	0.534	1.022	0.224	10.666	7.705	6.525	2.850	4.877	1.402	12.834	8.918	3.094	4.573	54.273	135.020	0.000	0.000	0.000
Pdensi_DN39247_c0_g1d441442	Bud	FC_3_1	0.939385982826466	234.487623362496	117.713504672661	-7.93860777812017	1.04475075356489	-7.59856621402963	2.99429640711763e-14	1.0991193941748e-11	0.057	0.000	0.000	3.897	4.291	6.256	5.696	3.729	2.546	4.115	3.399	4.189	1.330	3.713	1.717	0.192	0.799	0.356	1.051	1.352	0.647	1.280	118.732	97.738	0.000	0.016	0.017
Pdensi_DN20685_c1_g1	Bud	FC_3_1	2.56501031893309	534.848543410594	268.706776864763	-7.70488275407298	1.01468193662087	-7.59339698086287	3.11625958944747e-14	1.13572573313703e-11	0.014	0.107	0.043	2.016	11.816	18.774	4.111	2.420	1.595	0.159	0.878	0.924	8.123	16.455	18.559	0.530	3.402	0.650	0.375	0.558	1.365	0.529	14.953	11.772	0.000	0.000	0.000
Pdensi_DN10560_c0_g1d386863	Bud	FC_3_1	17.0611911458225	440.974947505248	229.018069325535	-4.69354536621123	0.618157320346991	-7.59280075107192	3.13063754922917e-14	1.13572573313703e-11	0.346	0.186	0.517	4.575	10.970	11.609	4.444	2.943	3.517	1.553	0.801	1.839	2.885	6.768	6.720	0.883	3.341	1.288	0.389	3.552	0.990	48.294	60.030	80.428	0.353	0.453	1.453
Pdensi_GG_25005_c0_g1	Bud	FC_3_1	474.792939665482	2818.57303066459	1646.68298516504	-2.56966127474738	0.340513509608934	-7.54642973695386	4.47352248579492e-14	1.61345911282725e-11	10.429	9.397	9.715	35.517	64.260	73.832	32.199	32.249	32.100	15.992	24.448	19.394	19.724	33.491	31.894	6.800	10.721	10.615	8.065	11.982	7.338	76.938	878.978	883.407	3.924	8.538	8.105
Pdensi_DN26047_c0_g1d429750	Bud	FC_3_1	455.277679032021	1883.02615596322	1169.15191749762	-2.04801298429195	0.271961148403174	-7.53053513826113	5.05327897813492e-14	1.81202405438497e-11	11.288	10.779	6.387	36.937	42.116	37.776	21.196	18.001	15.762	10.728	12.251	8.992	18.868	38.330	26.733	22.469	26.866	14.468	12.148	17.695	24.107	11.880	6.000	0.379	0.000	0.000	0.226
Pdensi_DN24910_c0_g2	Bud	FC_3_1	0	260.496569634376	130.248284817188	-10.5257670101592	1.40476580531313	-7.4928980833307	6.73692137516403e-14	2.38814238576172e-11	0.000	0.000	0.000	2.492	5.634	7.856	4.667	4.353	5.889	3.303	6.364	5.262	3.098	6.147	1.123	0.176	4.515	0.000	3.036	3.155	1.196	3.948	196.499	63.335	0.000	0.000	0.000
Pdensi_GG_60723_c0_g1	Bud	FC_3_1	8.22762353740298	466.860293668476	237.543958602939	-5.82249848884571	0.777814826434923	-7.48571291130159	7.11597947697939e-14	2.49544679383125e-11	0.364	0.087	0.080	4.671	9.423	14.505	5.493	3.531	4.778	2.789	2.959	4.303	3.727	13.149	9.076	0.365	2.176	0.504	0.777	0.423	0.636	4.810	143.496	60.486	0.000	0.045	0.000
Pdensi_DN17127_c1_g4d473089	Bud	FC_3_1	3321.85970465797	17072.7263446256	10197.2930246418	-2.36165497462734	0.315491505277469	-7.48563728380044	7.12007870570051e-14	2.49544679383125e-11	55.420	77.521	73.559	229.230	408.527	416.092	244.759	229.603	194.997	164.507	184.032	157.401	177.554	314.675	247.309	87.612	94.985	66.806	319.968	191.809	463.637	346.185	792.659	387.630	34.400	49.292	33.956
Pdensi_GG_157845_c0_g1	Bud	FC_3_1	1.2684702803479	311.315451898318	156.291961089333	-7.93055381883201	1.06046765998861	-7.47835518050329	7.5258571687693e-14	2.62284578350901e-11	0.051	0.000	0.022	3.597	4.106	11.271	5.943	4.410	4.588	4.872	5.727	7.573	1.946	7.112	2.247	0.086	2.157	0.321	203.554	56.929	355.786	33.826	117.673	60.012	0.045	0.000	0.000
Pdensi_DN39989_c0_g2	Bud	FC_3_1	1.90034155387967	246.293059431431	124.096700492655	-7.00934175279497	0.939749790091931	-7.45873191640647	8.73591463531669e-14	3.02755566704956e-11	0.080	0.016	0.015	2.734	3.857	8.462	4.670	3.354	5.024	3.793	3.509	4.589	1.509	6.540	1.747	0.123	1.958	0.209	1.261	1.176	0.843	2.421	151.023	76.587	0.024	0.017	0.000
Pdensi_DN10290_c0_g1d4636	Bud	FC_3_1	56.9356397633009	391.996542869143	224.466091316222	-2.78306656728386	0.373382174537634	-7.45366746746863	9.07806376866702e-14	3.1113684303274e-11	1.476	0.868	1.184	8.793	9.554	6.099	3.077	1.842	4.003	1.296	0.662	1.435	1.656	2.061	0.908	0.274	0.178	0.203	0.046	0.047	0.173	0.000	0.000	0.000	0.126	0.000	0.024
Pdensi_GG_36274_c0_g1	Bud	FC_3_1	42.1579449071591	316.521508965972	179.339726936566	-2.90787178563467	0.39062072146836	-7.44423330821738	9.75090415108443e-14	3.32361175281606e-11	0.858	1.128	0.644	6.532	5.435	7.575	13.325	14.968	27.130	11.380	36.470	16.842	9.157	9.152	2.844	1.735	6.324	7.361	7.235	3.223	2.410	327.584	153.472	106.557	0.000	0.167	0.051
Pdensi_DN23785_c0_g3	Bud	FC_3_1	39.936495021026	1467.10426517959	753.520380100308	-5.19894214363606	0.701228216119734	-7.41405155144006	1.22498267426381e-13	4.12998914119322e-11	0.426	1.658	0.426	12.084	36.697	41.353	9.736	20.045	9.848	6.410	10.240	6.139	8.455	23.217	20.235	2.222	10.663	1.471	5.230	11.193	1.343	343.936	217.464	291.825	1.292	0.096	0.000
Pdensi_DN45645_c0_g1d156523	Bud	FC_3_1	1.57125725635824	160.54176669349	81.0565119749243	-6.65636385221621	0.899098709433576	-7.40337382578345	1.32767309637701e-13	4.45201083966204e-11	0.082	0.029	0.000	3.082	3.928	2.958	5.398	1.503	1.109	0.638	0.655	0.291	0.940	2.287	2.192	0.173	0.603	0.000	0.777	0.540	0.304	26.126	51.322	104.075	0.169	0.061	0.000
Pdensi_DN51576_c0_g1	Bud	FC_3_1	93.5262663556688	1171.43264650287	632.47945642927	-3.64742603854635	0.493959554880755	-7.38405807217731	1.53536427149149e-13	5.12077003128895e-11	1.614	1.166	2.969	14.950	29.457	27.939	8.617	7.622	6.094	2.225	4.066	6.960	14.897	15.824	15.214	3.130	6.917	8.193	1.191	9.647	14.314	13.888	0.000	0.000	1.584	0.000	0.326
Pdensi_DN22715_c1_g2	Bud	FC_3_1	7.33610446431433	161.366781107618	84.3514427859662	-4.45725123791814	0.605286721369365	-7.36386753675071	1.78656982021225e-13	5.92673041694475e-11	0.245	0.089	0.135	2.744	3.446	3.778	1.621	1.693	4.668	2.300	2.758	4.245	5.982	8.479	7.257	3.336	7.787	3.804	13.148	8.833	7.333	2.967	0.076	0.343	0.138	0.858	1.948
Pdensi_DN19316_c0_g2	Bud	FC_3_1	30.0209041025	670.499096648911	350.260000375706	-4.48091773410851	0.609184662779705	-7.355598405354	1.90073668404867e-13	6.27192554228507e-11	0.584	0.847	0.435	5.228	15.881	20.013	6.114	5.661	4.087	1.771	2.832	2.520	6.181	12.288	16.675	1.451	3.053	1.096	2.684	2.033	0.750	27.847	55.184	55.379	1.355	1.308	0.280
Pdensi_DN20611_c0_g2	Bud	FC_3_1	61.9183651120865	2437.70154027991	1249.809952696	-5.29945867788054	0.722158935256308	-7.33835506168688	2.16234900892729e-13	7.09742437930181e-11	0.415	1.828	1.615	15.703	51.800	81.396	8.567	11.500	6.665	7.259	3.904	4.306	22.462	38.275	47.343	4.322	9.278	1.987	1.121	0.908	1.665	0.184	0.094	0.000	0.000	0.000	0.000
Pdensi_GG_46837_c0_g1	Bud	FC_3_1	3.77438578624825	1106.28994719877	555.032166492511	-8.18894490514591	1.12031624906132	-7.30949400404322	2.68150219033242e-13	8.75510465143536e-11	0.172	0.062	0.000	4.656	12.999	49.102	10.377	12.382	10.857	3.095	2.857	3.420	4.321	15.093	31.225	0.281	5.482	0.000	3.097	1.169	0.353	108.348	516.898	1052.407	0.438	0.000	0.000
Pdensi_DN42665_c0_g1d444398	Bud	FC_3_1	129.503704762975	2783.99121140357	1456.74745808327	-4.42626854763544	0.606624851357777	-7.29654998097811	2.95240204426059e-13	9.58912360291653e-11	2.263	2.519	3.244	15.271	81.850	74.192	10.476	17.343	14.221	3.070	12.243	5.930	24.254	56.412	61.408	7.444	6.170	6.385	19.797	15.622	16.906	23.386	80.702	7.284	5.274	4.048	3.060
Pdensi_DN139_c0_g1d258478	Bud	FC_3_1	0	156.483863684838	78.2419318424191	-9.79053206030738	1.34368465321012	-7.28633168274814	3.18508274893171e-13	1.0290969183853e-10	0.000	0.000	0.000	2.427	3.496	3.754	2.977	2.013	8.663	3.850	1.453	6.775	0.426	3.762	0.000	0.000	0.000	0.000	0.000	2.221	4.405	0.583	89.582	50.107	0.000	0.000	0.000
Pdensi_DN26784_c0_g5d78202	Bud	FC_3_1	468.668206269151	83.1900822939904	275.929144281571	2.49269942185618	0.342549378803837	7.27690539261972	3.41564612886799e-13	1.09787361453019e-10	11.096	8.716	9.336	1.496	1.426	2.211	2.023	2.650	5.346	5.392	2.283	10.129	13.896	10.108	9.799	9.233	11.718	8.532	9.108	6.438	5.630	1.815	9.572	0.808	344.110	193.903	77.515
Pdensi_DN9008_c0_g1d265354	Bud	FC_3_1	184.033509336009	2702.37945958036	1443.20648445819	-3.8762588366654	0.534134033495634	-7.2570901563738	3.95506107811581e-13	1.25821648195341e-10	1.854	6.586	3.075	32.851	71.882	62.318	25.477	21.929	17.099	11.405	15.118	9.250	30.690	53.987	46.762	15.462	22.618	12.930	22.058	26.665	16.835	31.995	10.934	5.360	0.921	0.942	0.709
Pdensi_DN5005_c0_g1	Bud	FC_3_1	19.5461266403904	538.571579374898	279.058853007644	-4.78449542278569	0.659477273322974	-7.25498150781994	4.01716714461924e-13	1.27145389702273e-10	0.266	0.618	0.330	4.458	11.449	17.043	5.927	3.830	3.045	1.007	1.673	0.707	3.286	7.385	7.981	0.441	0.757	0.222	0.781	1.798	0.348	12.662	32.246	131.304	9.310	10.987	15.714
Pdensi_DN2386_c0_g1d835	Bud	FC_3_1	69.1978864634033	418.869584805024	244.033735634213	-2.59673216873425	0.358328582238222	-7.24679050862849	4.2676325907e-13	1.34387100387855e-10	1.851	1.403	1.078	9.240	10.277	6.598	2.797	3.700	5.109	2.471	2.609	3.198	1.679	3.277	0.236	1.441	0.259	0.248	0.225	0.500	0.282	0.534	0.045	0.000	0.096	0.083	0.030
Pdensi_DN19175_c0_g1d286053	Bud	FC_3_1	2.55939636728563	132.764912677838	67.6621545225617	-5.6963914251193	0.787661795826605	-7.23202706453634	4.75837336200049e-13	1.4759284575585e-10	0.033	0.088	0.045	1.900	3.827	2.516	1.640	1.816	2.194	1.009	1.047	1.405	2.074	3.345	2.241	1.207	2.630	3.138	7.726	13.269	6.217	20.367	0.213	0.000	0.000	0.000	0.000
Pdensi_DN16591_c0_g1d55900	Bud	FC_3_1	486.887719125282	110.202033214967	298.544876170124	2.14437836943597	0.297866582175303	7.19912369415761	6.06007578351732e-13	1.87033234443033e-10	11.324	11.344	7.731	2.672	2.260	1.910	2.368	1.864	5.257	2.199	2.324	2.047	1.849	3.330	4.220	4.652	4.779	7.314	2.725	1.706	4.423	1.601	1.620	1.111	7.319	4.427	4.024
Pdensi_DN35641_c0_g1d314668	Bud	FC_3_1	0	185.721499268592	92.8607496342961	-10.0375823414371	1.39626345307435	-7.18888854344493	6.53208679148436e-13	2.00602972331551e-10	0.000	0.000	0.000	3.674	2.223	5.486	3.112	0.910	2.054	0.909	0.978	0.912	0.969	2.120	1.081	0.000	0.839	0.119	0.968	0.112	0.277	0.883	19.206	3.701	0.000	0.109	0.000
Pdensi_DN30823_c0_g1d27442	Bud	FC_3_1	973.029056304665	5543.1949084823	3258.11198239348	-2.51017444507548	0.350132526809893	-7.16921237779887	7.54304637711662e-13	2.30508808869177e-10	14.763	28.912	17.054	91.258	153.795	99.593	112.359	114.409	121.673	115.756	130.007	102.830	58.665	105.592	53.167	32.808	42.142	38.921	90.537	212.627	114.073	425.976	366.516	190.569	21.250	30.694	34.554
Pdensi_DN21957_c0_g2d421210	Bud	FC_3_1	3.79684159283809	512.732060410691	258.264451001764	-7.07206551445613	0.98714615512423	-7.16415241830743	7.82692840623232e-13	2.3801152141207e-10	0.105	0.150	0.000	4.423	6.578	20.128	5.809	7.034	9.995	2.977	5.107	3.633	0.707	4.169	6.996	0.126	2.803	1.356	31.014	35.976	28.348	119.365	497.104	717.454	103.971	241.277	343.339
Pdensi_GG_96943_c0_g1	Bud	FC_3_1	3.52507967162319	137.030144560002	70.2776121158124	-5.28184179835452	0.739196625870452	-7.1453813687729	8.97463701046545e-13	2.70262915992342e-10	0.084	0.064	0.070	1.727	2.927	3.782	0.964	0.789	0.880	0.425	0.517	0.583	1.300	1.486	2.996	0.340	0.505	0.450	0.827	0.618	0.501	1.301	0.586	0.029	0.000	0.179	0.050
Pdensi_DN14878_c0_g1d53491	Bud	FC_3_1	75.7655398750762	2011.8920670631	1043.82880346909	-4.73121730361852	0.662247391984227	-7.14418412346304	9.05319844651874e-13	2.7131167421729e-10	1.265	1.073	2.349	68.586	47.738	10.649	68.737	41.311	39.701	71.520	39.375	30.595	1.107	6.100	0.504	4.040	9.383	14.301	10.705	12.227	15.866	13.885	14.913	16.117	0.000	0.023	0.049
Pdensi_GG_109378_c0_g1	Bud	FC_3_1	0	478.548528634469	239.274264317235	-11.4030535278337	1.6011919649266	-7.12160301676033	1.0667895362348e-12	3.18164850386181e-10	0.000	0.000	0.000	3.154	3.179	22.473	8.717	5.641	8.284	2.259	2.233	3.253	0.000	2.044	11.068	0.000	2.713	1.234	0.280	3.951	1.820	22.685	158.456	516.026	0.000	0.284	0.613
Pdensi_GG_71020_c0_g1	Bud	FC_3_1	52.7270538710139	1087.55285050576	570.139952188388	-4.36669836241605	0.613933380783407	-7.11265830967515	1.13828848997812e-12	3.37864719979868e-10	0.767	1.219	1.296	33.667	28.271	6.631	36.356	17.661	20.388	24.224	12.790	10.036	0.935	3.622	0.027	1.234	1.730	1.621	8.762	6.305	5.061	1.214	28.126	44.097	0.019	0.054	0.000
Pdensi_DN5196_c0_g1d449159	Bud	FC_3_1	1.90122777224278	147.419995589134	74.6606116806885	-6.26724396462876	0.884703600374784	-7.084004136497	1.40047724665801e-12	4.09804745266179e-10	0.036	0.076	0.000	4.015	2.867	2.316	11.729	10.916	13.230	6.164	18.734	5.021	0.059	1.322	1.336	0.000	0.000	0.000	0.000	0.000	0.000	0.000	0.000	0.000	0.000	0.000	0.000
Pdensi_DN19743_c0_g2	Bud	FC_3_1	15.5046331886846	947.036012644211	481.270322916448	-5.9307312003469	0.837418022003279	-7.08216332168175	1.41921250941376e-12	4.13337314654849e-10	0.683	0.130	0.154	13.858	7.865	35.874	17.894	8.468	8.572	4.185	6.164	6.101	5.796	9.233	14.221	0.452	1.538	0.622	3.419	2.568	2.436	30.691	21.170	156.425	46.793	61.357	30.307
Pdensi_DN25185_c0_g1d226944	Bud	FC_3_1	11.5323530710015	511.82218168807	261.677267379536	-5.47210206928229	0.772877543212447	-7.08016699066922	1.43980855182313e-12	4.17376278095084e-10	0.198	0.297	0.216	2.448	18.132	11.110	5.378	10.918	4.286	3.181	3.662	2.270	2.300	13.124	7.621	0.537	2.903	0.695	1.284	1.629	1.214	83.222	101.742	83.035	0.031	0.000	0.024
Pdensi_GG_29171_c2_g1	Bud	FC_3_1	325.49586108224	2023.85566399748	1174.67576253986	-2.63650573010927	0.372483402862493	-7.07818310788621	1.46056660039547e-12	4.21424414211781e-10	3.897	9.849	6.532	40.075	46.470	39.123	35.176	34.614	42.982	22.107	31.077	28.929	10.521	24.636	19.168	4.273	4.771	6.692	2.588	2.743	3.409	1.505	2.038	1.911	0.011	0.008	0.000
Pdensi_GG_29827_c0_g1	Bud	FC_3_1	76.8573106124942	4119.57081085481	2098.21406073365	-5.74372017703561	0.816060466810099	-7.03835121371245	1.94527866386224e-12	5.53556706021532e-10	2.637	1.906	0.294	55.493	31.742	162.827	139.057	53.816	80.741	46.767	50.525	64.762	8.753	33.451	93.192	1.837	8.160	8.922	12.332	17.285	7.588	127.140	220.941	979.782	1.723	17.124	0.355
Pdensi_DN17666_c1_g5	Bud	FC_3_1	278.846501262829	28.2067998478345	153.526650555332	3.30805466706628	0.470635479299777	7.02891051050399	2.08152420127098e-12	5.8962262020934e-10	5.860	4.680	6.763	0.740	0.713	0.317	1.294	1.538	1.398	0.693	0.000	2.067	1.621	2.027	2.598	1.050	0.314	2.141	0.000	0.678	0.843	0.889	0.356	0.000	0.000	1.647	2.487
Pdensi_GG_13147_c0_g1	Bud	FC_3_1	82.8006251193804	3772.07257347301	1927.43659929619	-5.50924667702326	0.78541044409018	-7.01448105061191	2.30804004818054e-12	6.47869974610316e-10	2.672	1.793	0.720	37.462	23.795	166.485	48.225	14.092	31.665	6.231	8.206	9.038	7.695	28.218	81.943	0.714	2.755	2.321	1.051	1.595	1.034	17.183	1258.546	8754.043	0.110	0.000	1.070
Pdensi_DN218_c0_g1	Bud	FC_3_1	0	196.334035619148	98.1670178095742	-10.1177832673424	1.44447705281304	-7.00446105920378	2.47938368517238e-12	6.86645387989592e-10	0.000	0.000	0.000	3.362	2.060	6.562	2.552	1.953	2.107	0.868	1.371	1.027	0.677	1.051	2.963	0.046	1.190	0.319	1.351	6.173	1.573	13.374	8.783	3.068	11.952	19.665	34.650
Pdensi_DN8685_c0_g1d264873	Bud	FC_3_1	0	425.80906924808	212.90453462404	-11.234605575369	1.60490332020983	-7.00017591956889	2.55641311371367e-12	7.04831500041011e-10	0.000	0.000	0.000	2.917	2.830	19.861	11.897	12.916	12.041	4.038	8.801	5.734	0.215	7.568	0.726	0.000	0.285	0.081	1.906	6.605	1.201	7.961	91.709	67.800	0.150	1.123	0.232
Pdensi_GG_20042_c0_g1	Bud	FC_3_1	1.61439643281171	227.602214902341	114.608305667577	-7.14646990683075	1.02170618533428	-6.99464289187268	2.65935420742198e-12	7.26753472499659e-10	0.000	0.065	0.036	2.018	4.503	7.394	1.806	1.735	1.866	0.920	0.918	1.396	2.111	3.757	3.305	0.462	1.210	0.657	2.402	3.662	2.099	10.633	4.332	1.261	0.265	0.545	0.363
Pdensi_DN9224_c0_g1	Bud	FC_3_1	16.3604729512205	329.921517841886	173.140995396553	-4.33457192744696	0.619788112926683	-6.99363514246635	2.67853599047068e-12	7.28785000740565e-10	0.178	0.556	0.290	4.028	6.802	9.420	7.250	6.993	7.111	6.625	5.060	6.673	2.637	7.609	2.057	0.323	2.327	0.366	0.998	1.691	0.902	4.747	155.556	142.831	0.000	0.091	0.019
Pdensi_DN37782_c0_g1d570381	Bud	FC_3_1	3.27015960535066	355.647168381074	179.458663993212	-6.77579058919094	0.969189802680752	-6.99119054951805	2.72563262808496e-12	7.38360786389739e-10	0.000	0.047	0.153	9.004	10.037	3.313	5.183	1.387	2.353	1.484	0.746	0.286	0.049	1.258	0.567	0.099	0.121	0.138	0.150	0.127	0.125	0.000	0.000	0.000	0.000	0.000	0.000
Pdensi_DN16766_c0_g1d11110	Bud	FC_3_1	5.7562779597505	261.656325946467	133.706301953109	-5.50608386399272	0.788726446616962	-6.98098039898325	2.93127213137732e-12	7.90615072478226e-10	0.076	0.204	0.075	2.806	3.776	9.338	3.608	3.622	4.563	3.365	2.389	4.749	2.271	9.009	6.294	0.068	1.999	0.615	0.815	1.056	1.029	3.876	69.915	100.326	0.000	0.000	0.000
Pdensi_DN2475_c0_g1d447206	Bud	FC_3_1	0	170.786164445573	85.3930822227865	-9.91671699421883	1.42088765129759	-6.97924074796671	2.96779536150203e-12	7.97000801951422e-10	0.000	0.000	0.000	1.746	4.358	4.427	5.268	3.607	3.614	2.974	3.396	4.078	2.137	7.082	2.321	0.000	1.421	0.000	0.858	0.625	0.000	2.914	18.931	0.465	0.000	0.000	0.000
Pdensi_DN8716_c0_g1	Bud	FC_3_1	104.535921228432	1309.40280301313	706.969362120782	-3.64702924635253	0.522618028028206	-6.97838392623474	2.98594762036494e-12	7.984192268506e-10	1.836	2.476	2.201	10.610	32.341	37.481	9.232	11.942	9.730	4.645	6.033	4.978	9.545	22.987	19.077	2.874	6.393	4.546	8.760	16.978	24.094	66.286	135.277	93.962	1.215	2.733	2.920
Pdensi_DN21728_c0_g1d541061	Bud	FC_3_1	12.5476757218031	328.311257717857	170.42946671983	-4.71122257179379	0.675419403365914	-6.97525500202642	3.05316511401952e-12	8.12888831966529e-10	0.095	0.410	0.284	3.960	6.425	9.747	3.464	2.999	2.174	2.660	1.800	2.660	4.442	5.126	11.594	0.751	2.061	1.985	6.487	2.570	1.631	45.256	26.801	38.410	0.717	3.460	6.408
Pdensi_DN38728_c1_g1	Bud	FC_3_1	6.64691081447604	324.098848625205	165.37287971984	-5.60333426331133	0.805536522571668	-6.95602757454466	3.50001384808274e-12	9.23929187514098e-10	0.229	0.148	0.046	3.338	5.174	11.256	8.842	4.953	6.673	5.141	7.106	7.046	2.340	9.579	3.338	0.124	2.059	0.000	1.137	1.809	0.733	10.837	181.830	99.481	2.673	0.924	0.055
Pdensi_DN23377_c0_g3d548222	Bud	FC_3_1	7.62175294391349	1379.79035863994	693.706055791926	-7.4984166090477	1.07835323108405	-6.95358106500008	3.56128152108866e-12	9.35531341588892e-10	0.102	0.385	0.000	6.562	44.226	34.268	10.674	15.417	3.386	1.760	4.049	1.254	9.650	37.614	19.696	0.387	4.490	0.299	0.087	0.520	0.039	33.478	144.511	245.500	0.000	0.000	0.000
Pdensi_DN23116_c1_g4	Bud	FC_3_1	0	210.317595307893	105.158797653946	-10.2170474239782	1.46942896388051	-6.95307338777147	3.57412634732921e-12	9.35531341588892e-10	0.000	0.000	0.000	1.556	5.831	5.568	1.154	2.371	1.784	0.778	1.792	1.227	3.054	5.017	4.652	0.170	0.308	0.000	4.207	21.834	128.249	307.106	59.690	67.802	0.000	0.106	0.000
Pdensi_DN19596_c0_g1d408249	Bud	FC_3_1	7.00229243350855	293.878373572739	150.440333003124	-5.38914060045452	0.778058216556928	-6.92639764708431	4.31691952329801e-12	1.12521051524282e-09	0.221	0.128	0.107	1.925	7.703	8.421	2.160	2.977	1.733	0.712	0.925	1.054	1.810	5.752	7.026	0.257	1.128	0.381	0.507	1.695	0.539	11.567	33.787	80.644	0.039	0.000	0.000
Pdensi_DN14363_c0_g1d213328	Bud	FC_3_1	0.960955571053201	167.523802853958	84.2423792125056	-7.44648739635931	1.07908484261839	-6.90074320596561	5.17311729676708e-12	1.34273778872362e-09	0.020	0.021	0.020	2.394	2.386	5.449	4.208	3.394	4.370	4.510	3.854	7.358	0.962	4.841	0.820	0.196	1.089	0.074	0.989	0.801	0.479	2.245	50.035	15.564	0.000	0.000	0.000
Pdensi_DN22119_c0_g4	Bud	FC_3_1	78.3753846236186	470.377734603216	274.376559613417	-2.58598001761475	0.374829758649281	-6.89907873626006	5.23408571623599e-12	1.3473487172566e-09	1.035	2.098	1.733	8.594	10.524	10.003	13.310	16.345	29.027	8.488	18.696	14.727	2.457	7.003	5.737	0.127	0.619	0.117	0.478	0.109	0.000	0.568	0.000	0.000	0.000	0.000	0.000
Pdensi_DN23531_c2_g5	Bud	FC_3_1	47.4900715103772	586.986203863651	317.238137687014	-3.62815290100043	0.525889960664995	-6.89907237706645	5.23431999450055e-12	1.3473487172566e-09	0.894	0.967	1.092	6.281	10.607	19.012	4.659	3.824	2.959	1.538	2.065	2.253	6.841	16.070	14.471	1.784	2.924	2.199	1.437	2.328	1.565	2.831	8.211	6.444	1.950	2.568	2.871
Pdensi_DN20815_c1_g1	Bud	FC_3_1	4.10997025378025	317.962253279716	161.036111766748	-6.26754249508732	0.909317662113875	-6.89257754052338	5.47904083522799e-12	1.40451362898086e-09	0.126	0.141	0.000	3.883	11.276	4.692	1.852	3.111	0.730	0.729	0.942	0.382	1.756	2.959	0.790	0.112	0.476	0.090	0.628	0.434	0.662	0.196	0.458	0.000	0.000	0.152	0.000
Pdensi_GG_93227_c0_g1	Bud	FC_3_1	0.960955571053201	197.822123895795	99.3915397334243	-7.68615923439505	1.1162786376934	-6.88552031263196	5.75766977741025e-12	1.46986438124134e-09	0.021	0.022	0.020	3.652	1.793	6.638	1.566	0.661	0.979	0.365	0.552	0.595	2.143	4.440	2.922	0.038	0.405	0.137	0.401	0.698	0.358	5.049	0.000	0.210	19.267	41.735	9.452
Pdensi_DN31787_c0_g1d144712	Bud	FC_3_1	0	169.222127099578	84.6110635497892	-9.90345244879474	1.43975113305813	-6.87858632051159	6.04494175567829e-12	1.53687689267829e-09	0.000	0.000	0.000	1.620	4.186	4.607	1.563	1.339	1.059	0.452	0.970	0.452	1.566	1.623	2.710	0.802	0.552	0.157	5.664	25.197	21.251	9.347	0.000	0.000	0.000	0.000	0.000
Pdensi_DN20821_c0_g1	Bud	FC_3_1	1820.1431497104	411.648349698005	1115.8957497042	2.14495087703395	0.312651056559945	6.86052655837642	6.86071867738927e-12	1.73716197204834e-09	46.703	34.204	32.501	11.753	6.656	7.220	29.727	7.317	5.761	8.329	6.235	3.133	236.645	7.297	72.700	20.073	18.387	46.001	23.206	3.691	6.872	108.202	17.537	16.423	18.632	18.255	18.357
Pdensi_DN17412_c0_g1	Bud	FC_3_1	82.596747691985	1398.86407763009	740.730412661038	-4.08232831640465	0.595340539990967	-6.85713140997688	7.02569992749664e-12	1.77170445122868e-09	0.804	2.587	1.739	12.758	32.709	40.419	15.206	13.598	16.674	14.446	13.727	14.656	14.242	25.721	30.723	4.790	5.679	4.904	3.841	4.802	9.958	2.009	0.593	0.021	4.920	4.595	8.899
Pdensi_GG_29171_c1_g1	Bud	FC_3_1	21.6240492748371	274.23537847022	147.929713872529	-3.66698536995894	0.535485313642249	-6.84796627757526	7.4907216442576e-12	1.88132355142316e-09	0.260	0.422	0.650	4.782	7.733	4.547	4.049	3.135	4.622	1.839	2.138	3.221	0.725	3.305	1.452	0.350	1.546	1.433	0.000	0.151	0.559	0.000	0.000	0.000	0.000	0.000	0.000
Pdensi_DN3059_c0_g1d447545	Bud	FC_3_1	0	266.759231591328	133.379615795664	-10.559846855943	1.54368544775943	-6.84067267154068	7.8822174964899e-12	1.9716667838498e-09	0.000	0.000	0.000	2.229	11.851	2.617	3.553	2.349	0.570	0.566	1.213	0.377	3.739	9.601	1.782	3.008	6.030	1.368	1.061	1.297	0.689	0.974	0.000	0.000	0.000	0.000	0.000
Pdensi_DN21705_c0_g1d495711	Bud	FC_3_1	20.3909616635732	188.432577636774	104.411769650174	-3.20643901112783	0.472968450552927	-6.7793930173975	1.20681822643593e-11	2.982668074779e-09	0.620	0.336	0.311	3.521	3.774	4.353	2.051	2.277	1.479	0.366	1.560	1.821	0.343	0.357	0.687	0.833	0.000	2.264	0.343	6.093	1.338	0.000	1.130	0.000	0.000	0.000	0.000
Pdensi_DN18016_c1_g4	Bud	FC_3_1	1.62473811774352	163.915086183595	82.7699121506691	-6.66951130018207	0.988686123641401	-6.74583281862781	1.52151734089352e-11	3.7160365449736e-09	0.000	0.031	0.069	1.723	4.611	3.794	3.458	7.919	6.352	9.054	7.574	8.437	0.744	2.112	1.058	0.105	1.369	0.262	0.396	2.128	0.691	0.870	2.360	0.047	0.000	0.052	0.000
Pdensi_DN8192_c0_g1d452112	Bud	FC_3_1	1.56564330471078	279.342363619759	140.454003462235	-7.46275559569776	1.10801320948469	-6.73525868808776	1.63638534199502e-11	3.98090841924161e-09	0.092	0.000	0.000	3.262	5.566	8.303	2.349	2.116	0.543	0.865	1.047	2.063	2.563	3.717	3.295	0.248	0.500	0.113	0.205	0.214	0.132	3.359	3.499	6.121	0.000	0.000	0.000
Pdensi_DN14703_c2_g1	Bud	FC_3_1	0	295.87021296919	147.935106484595	-10.7094071059868	1.5904992578956	-6.73336190056228	1.65787013596864e-11	4.01742085487557e-09	0.000	0.000	0.000	2.500	2.217	13.135	1.091	0.180	0.265	0.000	0.055	0.000	0.721	0.994	9.737	0.195	0.665	0.108	0.098	0.302	0.309	2.405	25.289	310.678	0.532	3.590	0.623
Pdensi_DN25309_c0_g1d193122	Bud	FC_3_1	113.894175223671	1507.18510591625	810.539640569958	-3.72641274569269	0.553562542695106	-6.73169237129027	1.67700918526983e-11	4.04798695751805e-09	1.185	3.211	2.676	14.588	36.785	41.313	17.982	14.303	13.430	11.208	9.694	6.965	16.714	27.330	29.544	8.494	13.644	19.484	28.221	35.295	58.826	20.674	90.429	13.104	0.000	0.333	1.796
Pdensi_GG_86910_c0_g1	Bud	FC_3_1	0.976911207632474	135.891977194389	68.434444201011	-7.13885044078977	1.06128739908328	-6.72659493267908	1.7367935189152e-11	4.15992223729361e-09	0.000	0.012	0.043	2.385	2.231	3.740	4.463	1.965	2.464	3.521	3.684	4.059	1.341	4.650	0.417	0.079	0.894	0.069	0.923	0.569	0.140	1.776	10.297	0.044	0.000	0.000	0.013
Pdensi_DN21462_c0_g1d221378	Bud	FC_3_1	2.58007973714926	380.565703554983	191.572891646066	-7.20862549249005	1.07250296554295	-6.72131054559902	1.80097293459237e-11	4.2970521537476e-09	0.044	0.047	0.087	1.535	4.247	17.171	1.005	1.316	1.787	1.327	1.652	1.135	1.842	3.811	9.497	0.590	1.101	0.815	1.035	1.116	2.184	0.460	0.321	0.707	0.067	0.342	0.314
Pdensi_GG_60361_c0_g1	Bud	FC_3_1	17.4041620017282	298.507563624667	157.955862813197	-4.10227746057875	0.610639483344775	-6.71800231145968	1.84232771820636e-11	4.3788812260127e-09	0.199	0.396	0.476	3.211	7.710	7.483	2.493	2.696	1.467	1.897	1.644	2.193	3.389	5.443	4.134	0.640	23.996	21.961	71.819	16.084	22.262	63.778	20.086	9.171	0.019	0.042	0.177
Pdensi_DN23208_c1_g4	Bud	FC_3_1	8.39456629156939	177.152851926674	92.7737091091219	-4.40295155356311	0.655842943300267	-6.71342369166467	1.90110058091386e-11	4.50132727240426e-09	0.061	0.229	0.242	4.654	3.650	2.746	6.912	4.833	3.838	10.092	4.682	6.949	3.849	2.760	2.222	3.356	1.374	1.447	6.426	3.676	8.351	7.586	1.343	0.309	0.047	0.000	0.000
Pdensi_DN17384_c1_g1d112832	Bud	FC_3_1	444.003044225348	2865.26559454065	1654.634319383	-2.68996901300123	0.401577486942652	-6.69850552002029	2.10561771588113e-11	4.94780284108658e-09	8.443	13.512	5.836	56.709	42.798	76.967	85.973	67.326	63.782	85.401	87.964	63.210	16.813	34.851	29.343	9.431	6.476	11.809	33.007	15.391	29.776	162.082	128.295	883.351	72.265	64.084	51.012
Pdensi_DN27374_c0_g1d368282	Bud	FC_3_1	38.8289871302445	489.805884294523	264.317435712384	-3.65626380603128	0.546016198460383	-6.6962551959831	2.13828180610138e-11	5.00559667326412e-09	1.188	0.701	0.539	5.748	9.680	14.626	3.000	5.312	5.360	2.795	1.639	2.293	4.211	9.678	13.396	1.744	1.638	1.060	0.360	2.005	0.773	7.236	51.756	28.405	0.000	0.364	0.260
Pdensi_DN39497_c1_g1	Bud	FC_3_1	3.86539187243954	116.697833065844	60.2816124691418	-4.92064552095022	0.735714735346398	-6.68825196036535	2.25852044912801e-11	5.26719233314497e-09	0.047	0.101	0.093	1.947	2.032	3.191	2.937	1.270	1.154	1.483	1.599	2.552	1.043	3.292	0.895	0.212	0.618	0.175	0.477	0.546	0.269	1.203	68.325	28.134	0.216	0.158	0.394
Pdensi_DN1343_c0_g1d259304	Bud	FC_3_1	37.5623627641498	1535.18915137363	786.37575706889	-5.35317331112827	0.800628547871667	-6.68621338242155	2.29019027360648e-11	5.32104695217895e-09	0.425	1.151	0.744	23.592	67.383	5.925	48.100	25.493	22.245	44.427	14.526	18.569	0.237	0.246	0.000	2.958	5.994	2.220	4.017	25.799	12.796	0.162	0.261	0.214	0.000	0.000	0.000
Pdensi_DN23606_c2_g3d549341	Bud	FC_3_1	1.9219111421064	129.982632472162	65.9522718071344	-6.08048936495209	0.909631932798082	-6.68456014538555	2.3161926195061e-11	5.35981752685585e-09	0.037	0.040	0.037	1.431	2.474	4.038	1.651	2.447	3.226	1.462	2.320	2.437	0.531	4.226	0.785	0.066	1.699	0.046	0.333	0.769	0.526	0.664	65.011	22.609	0.000	0.000	0.000
Pdensi_DN12585_c0_g1d105675	Bud	FC_3_1	0	129.471038662506	64.735519331253	-9.51721086014971	1.42386731681517	-6.6840573891655	2.32415719307524e-11	5.35981752685585e-09	0.000	0.000	0.000	1.595	2.843	3.528	0.799	2.645	0.214	1.062	0.682	1.272	0.200	4.985	1.802	0.000	0.581	0.000	0.000	0.625	0.000	7.944	23.065	46.317	0.000	0.000	0.000
Pdensi_DN30443_c0_g1d310107	Bud	FC_3_1	15.3463331602508	757.480617435405	386.413475297828	-5.62509279975143	0.841659176233258	-6.68333805249512	2.3355994381831e-11	5.3662559684329e-09	0.451	0.163	0.331	2.531	21.124	22.767	2.126	2.497	0.221	0.000	0.190	0.000	6.276	21.736	10.047	1.869	0.000	0.492	0.000	0.000	0.000	0.397	51.078	12.775	0.000	0.000	0.000
Pdensi_DN25233_c0_g1d74016	Bud	FC_3_1	70.4072619307184	1129.01499456959	599.711128250154	-4.00292741974906	0.59901903473923	-6.68247115301044	2.34946220817856e-11	5.3781877521903e-09	2.000	1.347	1.027	9.418	19.843	39.572	10.554	7.323	6.546	1.638	2.605	1.046	8.311	17.825	23.875	1.232	3.485	1.375	3.175	40.294	4.613	177.875	269.471	759.559	1.124	5.340	3.032
Pdensi_DN16950_c0_g2	Bud	FC_3_1	70.4012053572308	575.103664327795	322.752434842513	-3.03087238732559	0.453651391522055	-6.68106048822345	2.37219281016757e-11	5.41025665363033e-09	1.059	1.577	1.722	7.219	12.373	15.767	4.269	5.552	7.844	5.775	3.349	4.529	3.246	13.917	5.911	4.511	3.433	1.621	2.787	11.672	2.089	6.861	3.568	16.786	0.000	0.000	0.000
Pdensi_DN24614_c0_g3	Bud	FC_3_1	0	318.884790286797	159.442395143399	-10.8174693156729	1.62041153790572	-6.67575431464393	2.45963729031439e-11	5.58914283167227e-09	0.000	0.000	0.000	1.648	3.174	14.400	6.342	2.738	2.798	2.158	0.657	0.000	0.289	3.009	2.604	0.000	0.839	0.318	1.732	2.415	0.000	21.391	826.259	1991.549	0.000	9.085	0.632
Pdensi_DN16532_c0_g1d215401	Bud	FC_3_1	0	134.813237124943	67.4066185624715	-9.57555590406565	1.43566480194309	-6.66977130811155	2.56202339699461e-11	5.80055187710076e-09	0.000	0.000	0.000	1.693	2.543	4.050	4.444	2.799	3.078	1.873	2.099	2.038	0.854	4.197	0.645	0.115	1.745	0.079	0.932	0.892	0.366	0.968	74.345	37.590	0.000	0.000	0.000
Pdensi_DN16390_c0_g1d215132	Bud	FC_3_1	153.694675361756	2262.76733990852	1208.23100763514	-3.87998654360323	0.581817686793258	-6.66873254573632	2.5802196550826e-11	5.82050641101998e-09	1.830	5.445	2.349	20.467	54.842	63.739	27.444	24.703	18.614	8.959	15.375	12.861	23.224	37.873	26.086	5.687	13.775	7.070	26.610	29.499	8.264	50.637	197.358	62.201	0.148	0.108	0.116
Pdensi_GG_43777_c0_g1	Bud	FC_3_1	0	124.535996832264	62.2679984161319	-9.46096628750089	1.41934896926453	-6.66570835810967	2.63391839056623e-11	5.92011331010058e-09	0.000	0.000	0.000	1.740	3.778	2.233	8.359	4.344	2.881	6.116	1.734	4.051	0.000	0.000	0.000	3.709	5.169	2.937	14.922	4.386	3.473	0.000	0.000	0.000	0.000	0.000	0.000
Pdensi_DN21097_c0_g7	Bud	FC_3_1	2.59130764044418	292.593022087582	147.592164864013	-6.82577960314177	1.02456367217902	-6.6621331484698	2.69881346334149e-11	6.02685032916153e-09	0.000	0.083	0.077	4.776	2.236	10.816	4.267	2.014	9.343	5.072	3.506	7.002	0.687	1.777	4.142	0.416	0.420	0.198	0.603	0.627	0.441	2.340	3.781	0.000	0.000	0.000	0.000
Pdensi_DN16322_c0_g1	Bud	FC_3_1	196.897048582732	10.891215778873	103.894132180802	4.17328554588449	0.626429170051769	6.66202301137989	2.70083725559266e-11	6.02685032916153e-09	3.897	5.850	2.581	0.223	0.126	0.315	0.183	0.305	0.710	0.086	0.596	0.349	1.887	0.362	0.130	0.811	0.023	0.040	0.000	0.394	1.858	0.047	0.152	0.000	0.000	0.000	0.013
Pdensi_DN3957_c0_g2d260929	Bud	FC_3_1	0	117.808842440222	58.9044212201111	-9.38080822877967	1.40912123996094	-6.65720447804739	2.79084795880343e-11	6.19410311649066e-09	0.000	0.000	0.000	1.847	3.483	1.992	1.520	1.747	2.065	0.737	1.590	1.142	0.887	1.111	0.896	0.152	0.876	0.524	0.760	0.732	0.601	1.139	0.052	0.000	0.000	0.000	0.000
Pdensi_GG_94111_c0_g1	Bud	FC_3_1	14.7262793669082	571.474111096992	293.10019523195	-5.2782758271635	0.793361834810809	-6.65304983875636	2.87080925093472e-11	6.33774561856709e-09	0.128	0.590	0.200	3.641	14.325	17.093	4.557	5.706	2.644	2.453	1.822	2.535	3.183	9.733	15.466	0.812	1.658	0.896	0.855	1.019	1.413	2.957	30.298	28.167	0.171	0.021	0.241
Pdensi_GG_88389_c0_g1	Bud	FC_3_1	589.67790992381	2917.94116544539	1753.8095376846	-2.3069949175507	0.346979528710864	-6.64879258474384	2.9550707621773e-11	6.50063172807337e-09	8.794	14.485	13.371	70.149	74.625	37.754	53.236	69.269	76.921	49.370	66.549	57.114	8.230	24.717	12.190	10.343	8.731	9.084	6.688	11.241	7.893	11.554	62.791	60.843	21.344	9.320	10.330
Pdensi_GG_120440_c0_g1	Bud	FC_3_1	2923.53072218654	13760.8966281842	8342.21367518538	-2.23477276427424	0.336478535222652	-6.64165029961112	3.10190218822167e-11	6.77558106501167e-09	55.391	84.247	43.173	293.537	371.820	194.113	296.891	232.886	145.600	399.807	156.315	146.539	228.786	289.981	155.999	172.067	257.813	215.827	365.559	700.380	286.941	803.085	798.957	200.311	22.417	12.910	8.998
Pdensi_DN21416_c0_g3	Bud	FC_3_1	7.30980714280325	131.697934506488	69.5038708246458	-4.16720748431826	0.6280604747937	-6.63504176996183	3.24410654933751e-11	7.06133858905798e-09	0.255	0.097	0.108	2.605	3.195	2.392	6.503	2.455	2.144	3.994	3.387	4.388	1.638	5.397	0.572	0.212	1.032	0.204	1.029	0.763	0.077	1.970	44.449	1.847	0.112	0.020	0.108
Pdensi_DN31785_c0_g1d83908	Bud	FC_3_1	1.94259451197003	140.592761883182	71.2676781975758	-6.18685391027454	0.934695139407436	-6.61911424317108	3.61357512223372e-11	7.83804659817374e-09	0.042	0.000	0.084	2.022	2.902	3.744	4.272	2.643	2.925	4.161	3.581	5.509	1.129	5.307	0.903	0.306	0.605	0.211	0.527	1.182	0.182	3.893	68.211	10.130	0.000	0.000	0.000
Pdensi_DN25856_c0_g4	Bud	FC_3_1	58.7701631701955	390.725985523929	224.748074347062	-2.73327838691705	0.413327950912825	-6.61285640344592	3.76974097374606e-11	8.14828854725913e-09	0.892	1.429	1.334	10.375	8.712	5.343	10.395	9.174	9.932	4.098	9.162	3.139	0.605	1.634	1.042	2.380	0.184	0.000	0.177	0.152	0.119	0.036	0.044	0.024	0.037	0.040	0.000
Pdensi_DN20029_c1_g1	Bud	FC_3_1	112.954268460751	1257.13447678264	685.044372621697	-3.4761921402293	0.526045738738625	-6.60815568730708	3.89137342000002e-11	8.38199132325352e-09	2.048	3.693	1.345	13.730	28.657	34.922	11.917	11.156	10.735	10.164	12.248	9.059	10.122	19.687	19.114	3.139	8.410	13.620	15.944	11.359	12.315	11.722	0.562	0.435	1.145	0.959	0.646
Pdensi_GG_116172_c0_g1	Bud	FC_3_1	4.76725263046	243.641812086483	124.204532358471	-5.67233607121415	0.858554916278422	-6.60684129071443	3.92606535694907e-11	8.42745551620539e-09	0.158	0.085	0.052	1.824	4.130	8.888	5.416	5.036	3.502	2.055	2.624	2.565	1.105	4.727	4.868	0.385	0.977	0.343	0.523	0.660	0.839	21.931	132.685	305.169	0.122	0.059	0.031
Pdensi_DN21385_c0_g1	Bud	FC_3_1	76.0278426236791	2802.88657173874	1439.45720718121	-5.20446877134615	0.788660062331949	-6.59912809069768	4.13582870963772e-11	8.84710806904746e-09	0.548	2.326	1.836	65.274	101.272	10.496	67.932	41.486	47.852	31.181	31.458	19.523	7.166	4.668	0.130	0.130	0.032	0.036	0.000	0.000	0.041	0.000	0.000	0.000	0.045	0.000	0.000
Pdensi_DN37769_c0_g1d89398	Bud	FC_3_1	0	126.460336297589	63.2301681487944	-9.48314637298101	1.44263407268441	-6.57349396672369	4.91480658225884e-11	1.04414392578914e-08	0.000	0.000	0.000	1.483	3.822	2.538	2.159	0.412	1.873	0.000	0.000	0.460	0.000	3.619	2.599	0.000	0.419	0.000	0.435	0.905	0.564	24.931	38.033	74.811	0.000	0.000	0.000
Pdensi_DN23124_c0_g1d21375	Bud	FC_3_1	26.5375612895999	632.962767782678	329.750164536139	-4.57747185110791	0.696807816512716	-6.56920278824739	5.05853545321407e-11	1.06932117714934e-08	0.128	0.686	0.825	16.282	15.350	7.988	20.148	19.644	17.779	13.825	16.376	8.720	0.212	3.553	2.687	2.711	0.667	1.157	0.543	1.927	1.049	0.048	0.039	0.000	0.000	0.000	0.000
Pdensi_DN11432_c0_g1d174637	Bud	FC_3_1	17.8789161066581	433.695726006564	225.787321056611	-4.60352214091598	0.700802376394828	-6.56893055157447	5.06779118371735e-11	1.06932117714934e-08	0.163	0.176	0.759	7.744	8.322	10.715	6.827	7.652	9.382	3.633	7.077	5.466	3.510	6.513	1.770	2.158	2.502	0.676	3.246	8.543	1.324	0.905	0.601	0.000	0.000	0.000	0.000
Pdensi_DN24603_c0_g1d554967	Bud	FC_3_1	689.892304736575	52.8073675397589	371.349836138167	3.70892213244439	0.564705803833393	6.56788385610191	5.10353216726321e-11	1.07024570450254e-08	24.369	10.707	8.082	1.518	1.173	0.625	0.406	0.677	0.408	0.435	0.529	0.138	13.984	2.091	0.969	2.214	2.982	1.754	0.027	0.027	0.167	0.000	0.000	0.000	0.000	0.000	0.000
Pdensi_GG_87212_c0_g1	Bud	FC_3_1	25.8129114931506	620.218711176103	323.015811334627	-4.58785328157482	0.698538141526728	-6.56779209156366	5.10667733590317e-11	1.07024570450254e-08	0.311	0.509	0.780	3.862	17.315	16.959	3.287	4.639	4.552	1.544	1.710	3.485	9.018	14.372	18.452	3.613	3.180	2.302	5.597	1.688	11.932	22.373	0.301	0.599	0.000	0.000	0.000
Pdensi_DN15194_c0_g1d343911	Bud	FC_3_1	9.65269488698548	172.071495361256	90.8620951241209	-4.15826768327503	0.633976887187884	-6.55902094746665	5.4162194744527e-11	1.13129688585075e-08	0.118	0.235	0.236	2.148	5.002	3.519	2.098	3.192	2.293	1.785	1.799	2.007	1.460	3.002	1.319	0.738	11.409	13.940	34.696	2.721	48.382	9.905	0.486	0.087	0.008	0.006	0.000
Pdensi_DN14247_c0_g3	Bud	FC_3_1	228.86166028555	1344.93353272383	786.897596504689	-2.55481478857535	0.390536908477538	-6.54180112843876	6.07822969259674e-11	1.2653120100008e-08	6.008	5.007	3.293	17.774	36.687	28.822	15.333	11.738	11.580	7.609	8.908	9.123	16.193	24.315	21.228	9.141	11.697	8.861	23.394	22.412	13.614	23.357	31.869	5.539	1.263	3.616	2.624
Pdensi_GG_73180_c0_g1	Bud	FC_3_1	21.2730987476201	753.427496157231	387.350297452425	-5.14733419142645	0.786954613581663	-6.54082726321333	6.11794625383063e-11	1.26932038747954e-08	0.071	0.759	0.491	6.874	20.973	18.624	6.780	4.494	2.693	2.580	1.394	2.326	9.259	14.466	7.752	1.065	1.454	0.649	1.045	1.887	2.185	78.186	24.141	6.698	0.000	0.000	0.000
Pdensi_DN20532_c0_g4	Bud	FC_3_1	38.4396251598584	691.834636304751	365.137130732305	-4.16895642206864	0.637929805991317	-6.53513346282707	6.35528427555609e-11	1.31416686678041e-08	1.105	0.953	0.349	7.825	10.456	23.951	11.917	7.592	8.892	4.429	4.576	6.422	4.876	7.137	11.421	0.758	2.886	0.989	5.538	7.903	4.064	152.744	256.769	668.901	9.561	10.881	3.487
Pdensi_DN52959_c0_g1	Bud	FC_3_1	40.4608884724199	913.182882453491	476.821885462955	-4.49651007385671	0.689780661028618	-6.51875346454538	7.08940623868434e-11	1.46110071766373e-08	0.258	1.567	0.709	26.786	21.286	9.239	32.761	14.243	17.175	20.531	13.449	9.596	0.377	4.343	0.000	0.462	0.000	1.258	4.428	3.208	5.322	2.353	18.431	13.095	0.000	0.000	0.000
Pdensi_DN19857_c1_g1	Bud	FC_3_1	82.2560653721728	926.128892193082	504.192478782627	-3.49310180357347	0.536946610265866	-6.50549186229872	7.74395762895407e-11	1.59071659441115e-08	1.250	2.578	1.333	9.499	19.622	27.694	9.148	7.203	6.137	3.611	4.717	2.906	9.298	13.930	19.239	3.374	3.704	1.898	3.249	4.491	2.326	26.617	68.079	32.795	1.686	1.302	2.080
Pdensi_DN9737_c0_g1d454188	Bud	FC_3_1	37.9857050858895	333.048846580357	185.517275833123	-3.13326783390767	0.481710044062715	-6.5044685543234	7.79685233242693e-11	1.59629615327427e-08	0.613	0.690	1.044	8.664	4.373	7.579	10.253	11.384	16.895	15.293	15.044	13.946	2.718	5.223	5.144	2.242	1.478	1.570	1.060	2.371	1.417	0.394	0.536	0.533	0.045	0.000	0.000
Pdensi_DN21394_c3_g1	Bud	FC_3_1	1.2684702803479	140.192973071376	70.7307216758619	-6.77949688054267	1.04302455807488	-6.49984396633539	8.04033620777701e-11	1.63535166114573e-08	0.062	0.000	0.015	1.875	2.573	4.151	4.840	2.755	2.721	3.011	2.631	3.994	0.891	4.680	1.026	0.098	1.539	0.136	3.902	34.758	7.909	7.494	82.755	26.057	0.000	0.000	0.000
Pdensi_DN48815_c0_g1	Bud	FC_3_1	2.54816846399071	120.63657761502	61.5923730395056	-5.56160015275934	0.856207260211903	-6.49562367806002	8.26901223782086e-11	1.67636658226542e-08	0.079	0.032	0.039	1.421	2.357	3.623	2.032	1.715	2.032	1.817	1.989	1.999	0.999	2.090	0.761	0.098	0.880	0.148	0.988	1.377	0.602	0.937	28.266	28.227	0.061	0.077	0.106
Pdensi_DN18480_c0_g1d404239	Bud	FC_3_1	4.1241534536333	221.247502968335	112.685828210984	-5.74111037896204	0.884969974524476	-6.48735046863813	8.73589692064912e-11	1.76524874746732e-08	0.182	0.019	0.052	2.262	4.488	6.792	5.180	4.162	4.116	3.282	4.162	6.186	1.824	7.161	2.292	0.220	2.353	0.361	5.777	3.711	5.733	5.126	100.756	24.834	0.000	0.010	0.000
Pdensi_DN30979_c0_g1d371478	Bud	FC_3_1	10.5563280817322	232.097764148237	121.327046114985	-4.45850628914427	0.688242203862689	-6.47810649233853	9.28807941026432e-11	1.87073378641476e-08	0.157	0.339	0.157	3.477	2.954	7.750	2.868	1.902	2.744	1.407	0.696	2.988	2.643	6.510	4.324	2.105	1.079	1.531	0.866	0.908	1.798	4.256	14.554	4.920	0.000	1.056	0.429
Pdensi_DN13341_c0_g1d461319	Bud	FC_3_1	6.07974830562447	252.466960600276	129.27335445295	-5.37579989427526	0.830938676156582	-6.46955070034824	9.82947464653993e-11	1.97337041973497e-08	0.104	0.177	0.109	1.669	9.697	4.345	0.810	1.830	0.866	0.681	1.333	0.602	3.703	4.633	5.589	1.053	2.974	2.587	41.088	0.144	37.619	0.000	0.067	0.169	0.130	0.000	0.000
Pdensi_DN18247_c0_g3d477764	Bud	FC_3_1	65.3060512890813	345.523760012697	205.414905650889	-2.40466476204082	0.372825112083237	-6.44984654763265	1.11963459500609e-10	2.24053329358719e-08	1.093	1.216	1.741	6.390	6.792	8.171	6.500	5.604	9.873	7.417	5.719	7.841	3.039	3.808	3.499	2.423	2.181	3.941	5.368	2.311	6.401	6.925	3.051	3.134	0.840	0.222	0.623
Pdensi_DN19065_c0_g1d187560	Bud	FC_3_1	62.7496836958808	661.255332820545	362.002508258213	-3.39860213111062	0.527697771953968	-6.44043297459116	1.1913315713556e-10	2.37634257328117e-08	0.527	1.300	2.040	13.859	14.937	12.289	12.623	27.357	38.746	14.880	49.141	16.727	0.492	4.722	0.405	0.877	0.343	0.069	0.000	0.032	0.000	0.000	0.000	0.000	0.000	0.000	0.000
Pdensi_DN29936_c0_g1d502990	Bud	FC_3_1	0	224.48042306003	112.240211530015	-10.3108570814861	1.60160358280823	-6.43783342655068	1.21190890954182e-10	2.40964003857138e-08	0.000	0.000	0.000	2.626	10.189	1.321	1.402	2.662	0.000	0.105	4.006	0.360	1.980	4.835	1.298	0.000	0.005	0.000	2.409	3.321	0.441	2.935	6.073	0.616	0.000	0.627	0.372
Pdensi_DN18670_c0_g1d532266	Bud	FC_3_1	51.867888692924	463.433299142896	257.65059391791	-3.15835567804993	0.491118247103458	-6.43094752980049	1.2681093364216e-10	2.50532365238579e-08	1.574	0.981	0.689	12.386	11.022	5.611	3.128	1.699	2.573	0.919	2.063	1.154	1.361	4.551	0.283	0.256	0.242	0.079	0.036	0.000	0.180	0.000	0.000	0.000	0.000	0.000	0.000
Pdensi_DN28198_c0_g1d368999	Bud	FC_3_1	0	104.254264264157	52.1271321320786	-9.20463354582557	1.43146957030737	-6.43019854333972	1.27437378995441e-10	2.50970723999435e-08	0.000	0.000	0.000	1.387	2.674	2.377	0.303	2.018	0.983	1.298	1.038	1.615	0.000	2.851	1.218	0.492	3.531	0.000	0.608	2.860	0.790	0.834	1.002	0.552	0.000	0.309	0.000
Pdensi_DN26586_c0_g2	Bud	FC_3_1	109.362122691554	1762.86439690948	936.113259800516	-4.01110873211297	0.623907330672009	-6.42901362898336	1.28434612959461e-10	2.51666552847591e-08	1.141	2.489	3.126	12.802	56.706	39.497	10.793	20.380	12.682	5.347	8.730	10.425	15.543	40.844	31.777	8.775	30.141	22.611	51.480	81.514	44.899	25.558	20.897	5.441	1.019	1.653	0.391
Pdensi_DN36199_c0_g1d568925	Bud	FC_3_1	0	89.7075675202029	44.8537837601015	-8.98748723774205	1.39800048580984	-6.42881553258954	1.28602075042615e-10	2.51666552847591e-08	0.000	0.000	0.000	2.115	1.825	1.638	2.783	1.402	1.785	0.197	0.211	0.000	0.186	0.964	3.160	0.000	0.000	0.204	0.741	0.193	0.240	13.541	5.304	17.470	0.000	0.000	0.000
Pdensi_DN4626_c0_g1d327760	Bud	FC_3_1	0	98.0719373062065	49.0359686531033	-9.11621018309014	1.41986585525982	-6.42047285616429	1.35851693559726e-10	2.65017604087347e-08	0.000	0.000	0.000	2.352	1.441	2.267	2.638	0.934	1.056	1.575	0.375	0.700	1.322	1.028	0.662	0.266	1.920	0.363	1.806	0.688	0.851	0.987	26.502	5.969	0.000	0.000	0.000
Pdensi_DN37390_c0_g1	Bud	FC_3_1	4.47657977610768	202.645002857053	103.560791316581	-5.50000868325275	0.856971985311678	-6.41795621971518	1.38115959730391e-10	2.68238179206036e-08	0.056	0.165	0.056	1.463	4.979	5.990	1.963	2.452	1.762	0.866	1.465	1.079	1.273	3.742	5.587	0.368	0.914	0.212	0.352	0.504	0.280	28.995	34.504	39.376	0.000	0.016	0.050
Pdensi_GG_42626_c0_g1	Bud	FC_3_1	0	209.460449378448	104.730224689224	-10.211112853497	1.59109118178523	-6.41767924452954	1.38367401218556e-10	2.68238179206036e-08	0.000	0.000	0.000	0.857	6.441	5.593	9.444	6.976	1.597	5.001	2.689	0.684	0.215	2.008	0.865	0.347	0.000	0.000	0.000	0.000	0.000	0.000	0.000	0.000	0.000	0.000	0.000
Pdensi_DN22025_c0_g1d495983	Bud	FC_3_1	0	156.637468665487	78.3187343327436	-9.79157987547929	1.52781194161262	-6.40889078608995	1.46582145344242e-10	2.832779871162e-08	0.000	0.000	0.000	3.539	5.279	1.040	2.644	1.427	0.241	0.321	0.086	0.000	2.588	1.970	0.230	0.123	0.597	0.000	0.230	0.080	0.000	13.269	10.404	4.420	0.937	2.734	2.793
Pdensi_DN27378_c0_g1d140778	Bud	FC_3_1	6.63952442610236	588.963402332646	297.801463379374	-6.46774528740067	1.00931734689963	-6.40803936172103	1.47402858831213e-10	2.83979389676842e-08	0.344	0.000	0.086	9.030	7.899	19.115	20.874	10.690	9.626	15.452	13.476	12.481	3.161	12.498	4.042	0.232	1.215	0.212	0.671	2.097	1.969	5.358	305.941	132.976	0.000	0.000	0.000
Pdensi_DN29353_c0_g1	Bud	FC_3_1	663.783118722925	149.008570337828	406.395844530376	2.15455600525948	0.336319432309288	6.40627866925661	1.49114313188167e-10	2.86387195623155e-08	15.497	10.804	14.901	2.722	2.609	3.851	5.115	4.829	3.460	5.612	2.134	3.618	9.910	5.669	7.181	2.199	0.331	4.876	2.207	3.023	1.541	1.169	0.375	0.000	0.915	1.724	7.222
Pdensi_DN39173_c0_g3	Bud	FC_3_1	12.7715707332802	427.611752015205	220.191661374243	-5.06445379538368	0.79085436611348	-6.40377547673168	1.51580975529913e-10	2.90226105462906e-08	0.187	0.485	0.139	16.748	7.069	3.132	14.603	17.838	23.886	20.988	20.368	19.558	0.199	1.685	0.367	0.195	1.243	0.959	0.942	0.307	1.143	0.025	0.362	0.855	0.291	0.297	0.019
Pdensi_DN31882_c0_g1d144795	Bud	FC_3_1	38.3020085012882	557.865027924497	298.083518212892	-3.86395373129396	0.604881705271466	-6.3879494083225	1.68124937556211e-10	3.20490167137558e-08	0.869	0.942	0.582	9.880	20.459	4.700	25.272	8.213	9.333	14.734	5.472	6.815	0.000	0.000	0.000	3.375	6.830	4.942	2.889	4.693	5.003	0.000	0.000	0.000	0.000	0.000	0.000
Pdensi_GG_107869_c0_g1	Bud	FC_3_1	23.3579641739176	677.556170482173	350.457067328045	-4.85634908048688	0.76028088308158	-6.38757226250785	1.68539972352787e-10	3.20490167137558e-08	0.980	0.391	0.104	17.535	17.143	7.771	21.091	12.409	1.830	8.134	14.390	10.078	2.942	6.962	0.990	1.769	2.141	0.000	0.479	0.121	0.000	0.318	2.412	0.210	0.000	0.000	0.000
Pdensi_DN27769_c11_g1	Bud	FC_3_1	130.207085318709	0	65.1035426593546	9.4695917394598	1.48258609887595	6.38721201192925	1.68937349325351e-10	3.20490167137558e-08	3.016	1.225	3.783	0.000	0.000	0.000	0.677	1.140	0.000	1.336	0.947	1.666	2.492	2.174	1.250	7.420	1.532	10.371	0.000	3.459	1.626	0.571	1.829	0.000	3.315	3.819	2.750
Pdensi_DN18791_c3_g1	Bud	FC_3_1	0	234.642869189304	117.321434594652	-10.3749440682551	1.62547137935127	-6.38272946546482	1.739590738402e-10	3.29010705660879e-08	0.000	0.000	0.000	1.330	2.556	10.277	0.000	1.545	1.751	1.242	0.531	0.990	0.700	3.154	2.803	0.376	0.677	0.256	0.000	0.487	0.302	25.572	68.191	109.484	0.000	1.416	0.254
Pdensi_DN36567_c0_g4	Bud	FC_3_1	315.224454309611	4044.08044487201	2179.65244959081	-3.68153763265943	0.576934306980601	-6.38120768363878	1.75696837053927e-10	3.31287333940436e-08	2.518	7.665	9.311	40.805	103.578	104.769	43.307	38.221	51.687	41.545	28.618	37.506	49.837	85.863	64.823	36.506	31.321	17.367	18.652	149.573	15.046	166.060	153.506	107.480	0.188	0.299	0.243
Pdensi_DN944_c0_g1d324890	Bud	FC_3_1	7.98481759278849	148.042833804207	78.0138256984977	-4.21154088697851	0.660896880428165	-6.37246295405426	1.86016361771251e-10	3.49682575832714e-08	0.195	0.161	0.149	2.056	4.951	2.217	0.199	0.975	0.408	0.000	1.328	0.381	2.151	4.064	3.438	1.507	6.661	3.128	73.906	0.206	37.044	0.000	0.000	0.134	0.316	0.000	0.000
Pdensi_DN46506_c0_g1d157359	Bud	FC_3_1	101.741254991321	0	50.8706274956603	9.11387786444995	1.43053250757644	6.37096872401058	1.87837948325975e-10	3.52040094392805e-08	2.976	1.614	1.743	0.000	0.000	0.000	0.549	1.042	0.296	1.173	0.938	0.584	1.100	0.859	0.275	2.443	2.926	0.907	4.393	1.724	0.000	0.000	1.813	0.000	3.659	1.834	0.601
Pdensi_DN12472_c0_g1d337998	Bud	FC_3_1	123.544726580252	0	61.772363290126	9.39405417805104	1.47619150675908	6.3637096779369	1.96938231011512e-10	3.67983830144552e-08	3.750	2.805	1.193	0.000	0.000	0.000	0.000	0.054	0.732	1.158	0.460	1.784	15.978	0.779	1.693	3.144	1.597	2.977	0.235	1.150	0.447	685.000	16262.470	9627.540	10.056	1.577	9.376
Pdensi_DN15586_c0_g3d276568	Bud	FC_3_1	13.1532496738238	183.582828906743	98.3680392902835	-3.80368798731364	0.597794414449603	-6.36286973476616	1.98018625950358e-10	3.68891455280195e-08	0.130	0.448	0.244	3.183	4.862	3.355	9.530	13.950	17.771	12.515	14.487	18.219	0.307	1.772	0.874	0.389	0.619	0.462	0.971	0.700	0.468	0.408	0.064	0.848	3.762	1.452	3.264
Pdensi_DN20755_c0_g2d493377	Bud	FC_3_1	0	619.269932704011	309.634966352005	-11.7748259125087	1.85081762344134	-6.36195904089946	1.99196568068385e-10	3.69974823356955e-08	0.000	0.000	0.000	8.228	30.709	0.283	6.440	16.758	5.824	4.277	8.438	4.502	0.097	2.200	0.000	0.000	0.942	0.000	0.000	0.705	0.124	2.109	0.106	0.000	0.000	0.000	0.000
Pdensi_DN12428_c0_g1d270139	Bud	FC_3_1	199.872181425485	932.060686238873	565.966433832179	-2.22106536555357	0.349195075224262	-6.36052889384863	2.01060228845383e-10	3.72321531236517e-08	4.086	4.892	3.483	27.029	18.477	12.764	18.327	19.231	25.695	16.041	19.526	16.402	3.557	5.310	3.911	4.676	5.343	3.304	9.887	9.067	10.102	10.710	39.465	57.585	2.597	2.168	3.750
Pdensi_DN79321_c0_g1	Bud	FC_3_1	251.820733544986	22.5946198943498	137.207676719668	3.47834657801235	0.547218488223103	6.35641275445031	2.06519647953046e-10	3.81293046451405e-08	7.485	5.384	2.902	0.525	0.334	0.527	0.459	0.506	0.489	0.244	0.263	0.082	1.003	1.118	0.544	0.561	0.832	1.029	0.854	0.564	0.397	0.525	0.000	0.000	1.372	1.711	0.416
Pdensi_DN26246_c0_g1d76901	Bud	FC_3_1	0.960955571053201	90.4348808424282	45.6979182067407	-6.556976571656	1.03214561101472	-6.35276311954638	2.11481254317005e-10	3.89294943963068e-08	0.020	0.011	0.029	1.578	2.102	1.919	2.410	1.860	1.172	1.461	1.866	1.650	1.093	2.919	0.889	0.098	0.787	0.062	0.576	0.504	0.183	4.099	107.876	63.151	0.000	0.000	0.000
Pdensi_DN19707_c0_g3	Bud	FC_3_1	18.5169174312046	471.981334930683	245.249126180944	-4.67143690069392	0.735479349665716	-6.35155412972117	2.13150384162899e-10	3.91206629631523e-08	0.515	0.294	0.329	2.426	14.195	12.444	1.785	3.488	2.819	0.839	1.525	2.355	7.058	10.824	8.724	1.843	1.796	1.453	1.345	1.113	2.904	0.119	0.042	0.023	0.000	0.000	0.027
Pdensi_DN5130_c0_g1d261798	Bud	FC_3_1	289.170368790922	46.6076320640397	167.889000427481	2.63341792335176	0.416035001276088	6.32979897189992	2.45480810334476e-10	4.47372306186008e-08	6.538	3.984	7.382	1.030	0.996	0.881	1.349	3.431	1.464	3.862	4.619	2.397	4.047	5.185	4.512	6.228	9.613	16.861	12.253	8.010	4.703	2.472	8.419	4.102	23.339	7.360	4.473
Pdensi_DN3961_c0_g1d99777	Bud	FC_3_1	3.89730314559808	199.851818780339	101.874560962969	-5.68764945448033	0.898889050749498	-6.32742099788394	2.49292529783494e-10	4.52188949857282e-08	0.000	0.107	0.148	2.624	5.139	4.614	3.875	1.499	0.931	1.744	1.505	1.409	2.926	2.514	3.788	0.493	0.544	0.803	1.288	1.328	1.492	5.323	11.027	8.748	0.000	0.000	0.000
Pdensi_GG_29169_c0_g1	Bud	FC_3_1	106.606157126993	1047.62835813465	577.117257630821	-3.29694634147046	0.521398248556919	-6.32327851233768	2.56071150150462e-10	4.63130431474749e-08	1.024	3.552	2.054	18.145	30.699	16.468	17.708	23.006	19.499	13.665	18.630	14.226	7.035	13.477	10.474	0.550	0.880	3.248	1.585	1.898	1.177	0.000	0.500	0.000	0.000	0.000	0.000
Pdensi_GG_75744_c0_g1	Bud	FC_3_1	102.653304041815	1364.21432429182	733.433814166816	-3.73237195408464	0.590352903684065	-6.32227254374965	2.57744256160716e-10	4.64801306131686e-08	0.966	3.668	1.794	15.152	29.745	38.921	15.518	13.471	12.334	10.607	9.180	11.444	11.191	21.277	21.844	4.028	7.055	5.995	22.547	26.446	44.574	13.867	57.499	11.260	0.436	0.462	0.575
Pdensi_DN25618_c0_g1d193404	Bud	FC_3_1	0	97.4839257684483	48.7419628842242	-9.10781757384214	1.44193768792322	-6.31637389751556	2.67771751133046e-10	4.81484654537348e-08	0.000	0.000	0.000	1.363	2.140	2.515	1.535	0.724	0.272	0.000	0.292	0.091	0.429	1.066	0.518	0.069	0.336	0.190	0.086	0.179	0.000	0.117	2.269	3.110	0.117	0.605	0.000
Pdensi_DN16344_c0_g1d398322	Bud	FC_3_1	17.4800251921762	256.093366084625	136.786695638401	-3.8710621223201	0.612917255591522	-6.31579888966278	2.68769383713012e-10	4.81881754873894e-08	0.657	0.181	0.251	4.520	4.884	6.401	1.927	1.756	3.125	1.121	3.764	2.750	10.126	14.219	11.128	2.339	5.672	3.119	9.582	8.532	11.046	3.395	0.505	0.975	2.823	1.840	3.394
Pdensi_DN14942_c0_g1d525015	Bud	FC_3_1	1.9219111421064	248.526960729493	125.2244359358	-7.0152483367002	1.11252597370991	-6.30569398151364	2.86905414977304e-10	5.12915775738243e-08	0.043	0.046	0.043	1.314	2.409	11.245	2.071	1.577	1.904	1.085	1.020	1.426	0.438	1.717	3.538	0.000	0.234	0.053	0.193	1.241	0.061	21.681	25.970	303.906	2.834	3.956	4.543
Pdensi_DN19791_c0_g1d218938	Bud	FC_3_1	2.53694056069579	380.742924043695	191.639932302196	-7.22507397505406	1.14650320098675	-6.30183497859905	2.94142250645201e-10	5.24342371229168e-08	0.126	0.000	0.031	1.385	12.684	9.429	1.793	0.754	0.332	0.074	0.080	0.560	2.942	6.300	4.856	0.029	0.208	0.158	0.036	0.000	0.090	0.095	22.095	164.354	0.000	0.000	0.000
Pdensi_DN23308_c0_g1d427354	Bud	FC_3_1	37.5183373693333	326.2954828719	181.906910120617	-3.12106929353227	0.496181677916696	-6.2901744107856	3.17109487152909e-10	5.63664384972226e-08	0.545	1.061	0.728	4.119	7.898	8.094	6.317	4.993	6.477	7.930	7.756	8.270	1.653	7.452	4.302	1.097	1.764	1.689	1.535	9.516	2.802	12.956	15.352	4.017	2.190	8.375	1.982
Pdensi_DN23186_c0_g1	Bud	FC_3_1	91.0939208233971	865.23621745323	478.165069138314	-3.24738159751404	0.516854150918772	-6.28297478455269	3.3215495349392e-10	5.88720929714151e-08	2.955	1.242	1.491	11.826	15.107	26.138	10.843	8.868	7.553	5.766	5.462	4.443	6.382	12.025	12.861	4.860	5.833	4.685	14.713	57.660	17.999	159.794	84.868	318.515	1.035	2.303	2.131
Pdensi_DN15837_c1_g1	Bud	FC_3_1	39.5707754231049	813.590696654725	426.580736038915	-4.36160027092685	0.696698299577556	-6.26038598568636	3.84025756238539e-10	6.76703699199754e-08	1.150	0.598	0.706	5.214	13.668	30.589	3.237	5.132	5.652	1.914	4.068	4.474	14.143	20.829	31.609	4.105	5.294	2.598	5.072	8.638	4.596	21.733	0.797	3.021	23.269	16.135	30.203
Pdensi_GG_9808_c0_g1	Bud	FC_3_1	15.5418617720218	402.496307122704	209.019084447363	-4.69293502236993	0.749674481143509	-6.25996367811748	3.85067148895806e-10	6.76703699199754e-08	0.414	0.490	0.085	4.807	6.631	13.181	4.364	2.935	4.364	0.648	2.513	2.400	4.923	4.441	13.512	0.968	1.339	1.774	3.141	6.165	108.641	19.465	473.261	370.823	0.000	0.064	0.000
Pdensi_DN17149_c0_g1d112553	Bud	FC_3_1	3.17058427095378	228.071647426999	115.621115848976	-6.16362294819293	0.984970260364793	-6.25767416156318	3.90761168145961e-10	6.84770312597025e-08	0.066	0.142	0.000	2.081	5.569	6.372	4.662	2.477	1.550	1.934	1.167	0.935	1.469	3.268	2.070	0.119	0.720	0.572	29.958	0.384	12.841	95.563	56.335	148.750	0.101	0.444	0.476
Pdensi_DN18816_c0_g1d14153	Bud	FC_3_1	0	106.007829166523	53.0039145832617	-9.22877277265461	1.47618332029011	-6.25177960339026	4.05801796077099e-10	7.09124349849093e-08	0.000	0.000	0.000	1.541	1.665	3.302	1.136	0.751	0.424	0.246	0.726	0.298	1.155	2.026	2.064	0.082	0.182	0.161	0.155	0.105	0.156	2.980	3.238	1.539	0.000	0.041	0.000
Pdensi_DN7352_c0_g1d101604	Bud	FC_3_1	4.11381176870149	191.233681978258	97.6737468734797	-5.53282598265416	0.885746451555556	-6.24651216263679	4.19719350623071e-10	7.31384548199499e-08	0.169	0.036	0.034	3.519	6.613	1.854	10.755	10.358	5.610	3.949	12.280	2.599	0.075	0.388	0.114	0.031	0.112	0.000	0.000	0.039	0.097	0.000	0.000	0.000	0.000	0.000	0.000
Pdensi_DN10401_c0_g1d334336	Bud	FC_3_1	1091.27383519132	205.203145909108	648.238490550214	2.41017226517095	0.38614576850139	6.24161252504382	4.33082708135821e-10	7.50454910592337e-08	27.546	18.122	22.197	2.636	4.498	5.500	8.695	14.698	9.129	20.747	17.052	15.287	28.574	15.125	17.814	23.002	19.262	38.119	30.286	25.513	27.338	6.741	51.451	28.421	42.018	24.349	11.549
Pdensi_DN17634_c0_g1d401613	Bud	FC_3_1	1.58248515965316	108.970938991301	55.2767120754772	-6.09562290466558	0.976772230747799	-6.24057760118639	4.35958046159722e-10	7.52093366690411e-08	0.046	0.067	0.000	1.567	2.216	2.935	0.890	0.933	1.011	0.191	0.559	0.549	1.270	2.009	2.441	0.490	0.780	0.292	1.222	0.918	0.855	0.605	1.240	1.644	2.773	4.187	5.417
Pdensi_DN41571_c0_g1d244332	Bud	FC_3_1	12.8055510846338	127.671478989867	70.2385150372505	-3.31790828813332	0.531681978728296	-6.24040012804133	4.36452989455224e-10	7.52093366690411e-08	0.281	0.272	0.251	1.893	3.381	2.638	0.777	1.843	0.786	1.082	1.663	0.592	0.840	2.849	2.227	0.901	1.100	3.272	1.253	1.663	1.440	2.105	1.231	0.506	0.000	0.988	0.953
Pdensi_DN29879_c0_g1d370446	Bud	FC_3_1	2234.65784580407	396.70270031391	1315.68027305899	2.49403054508063	0.399803476400546	6.23814121761655	4.42800837519871e-10	7.60918281317041e-08	70.935	32.114	36.242	10.156	6.111	8.329	5.217	4.048	3.312	5.336	3.145	3.025	50.671	14.590	10.018	14.109	4.349	4.198	4.590	10.982	7.730	40.386	22.864	11.634	6.941	9.548	10.467
Pdensi_GG_150106_c0_g1	Bud	FC_3_1	125.909781876325	653.191533990562	389.550657933443	-2.37554683478455	0.38159474260726	-6.2253133220692	4.80594583364178e-10	8.2315531883618e-08	2.725	1.734	3.334	10.671	16.074	13.734	27.867	48.321	80.600	48.662	64.709	31.750	18.785	11.455	4.957	8.917	15.541	15.768	23.742	38.547	17.795	92.199	62.706	186.732	0.195	1.611	0.785
Pdensi_DN29194_c0_g1d81552	Bud	FC_3_1	0	98.3499200680073	49.1749600340036	-9.12049723367288	1.46514902421023	-6.22496215945621	4.81672250725451e-10	8.2315531883618e-08	0.000	0.000	0.000	1.229	2.768	2.104	0.716	1.363	1.938	1.536	0.408	1.145	0.359	1.123	0.000	0.000	0.695	0.000	0.000	0.000	0.000	0.000	15.384	0.653	0.000	0.000	0.000
Pdensi_DN19290_c1_g3	Bud	FC_3_1	6.27941507378549	793.43718628074	399.858300677263	-6.97697090490944	1.12288812938105	-6.21341585359462	5.18450012770526e-10	8.83572707203835e-08	0.339	0.066	0.000	5.012	13.944	29.333	5.877	8.364	4.849	2.191	1.435	1.092	4.333	12.355	23.348	0.389	0.813	0.154	0.489	1.205	0.835	267.733	178.568	261.686	0.190	0.274	0.369
Pdensi_GG_122874_c0_g1	Bud	FC_3_1	2.59130764044418	469.047087159451	235.819197399947	-7.50499923983279	1.20813243787157	-6.21206666137921	5.22922328899835e-10	8.887530595425e-08	0.000	0.073	0.081	1.105	8.006	19.288	2.363	4.914	0.903	1.157	1.011	0.822	2.425	11.222	6.149	0.222	0.632	0.736	8.220	2.950	98.820	52.654	43.912	54.202	0.000	0.000	0.000
Pdensi_GG_137073_c1_g1	Bud	FC_3_1	0	138.527548149983	69.2637740749917	-9.61420381935759	1.54848349185609	-6.20878677100623	5.33952135780776e-10	9.02553698723718e-08	0.000	0.000	0.000	4.509	3.342	0.891	15.167	5.477	5.240	11.362	6.918	0.323	0.000	0.000	0.000	0.000	0.000	0.000	0.000	0.318	0.000	0.417	0.000	0.000	0.000	0.000	0.000
Pdensi_DN17372_c0_g5	Bud	FC_3_1	5.46383266867197	269.680777589124	137.572305128898	-5.62686817671296	0.906840993003468	-6.2049115778023	5.47276645133214e-10	9.22562681544536e-08	0.069	0.166	0.119	1.671	3.855	10.829	1.304	0.763	1.118	0.260	0.496	0.832	2.922	3.515	7.086	0.776	6.398	8.977	17.881	57.417	66.306	4.126	0.063	0.035	0.000	0.000	0.021
Pdensi_GG_112135_c1_g1	Bud	FC_3_1	91.0550630523444	411.511795363991	251.283429208168	-2.17628665108766	0.35119801017302	-6.19675108641844	5.76405468497377e-10	9.66413871303642e-08	1.406	2.490	1.789	9.722	7.286	8.516	7.956	9.375	10.745	9.035	6.949	11.303	1.566	2.951	2.710	2.406	0.138	1.096	0.850	0.148	2.382	0.000	0.000	0.000	0.000	0.000	0.616
Pdensi_DN23072_c2_g3	Bud	FC_3_1	13.1562049703819	132.298922554616	72.727563762499	-3.33129050796109	0.538656039442666	-6.18444844952986	6.2319973699605e-10	1.03925257216532e-07	0.230	0.278	0.307	1.940	3.548	2.723	0.633	1.950	1.507	0.997	3.057	2.472	3.129	8.904	2.307	1.867	2.650	1.190	0.602	1.246	0.622	0.317	0.490	0.091	1.483	1.731	1.157
Pdensi_DN10531_c0_g1d455577	Bud	FC_3_1	65.4378345381055	1745.35838443354	905.398109485825	-4.73764212659927	0.766285869479687	-6.18260405847775	6.30527208210231e-10	1.04865295874857e-07	1.210	0.775	2.065	16.000	13.258	76.152	6.810	5.715	7.640	0.965	1.630	3.741	8.555	15.127	103.403	1.363	6.227	15.702	1.449	2.412	1.818	50.753	244.747	430.443	1.153	0.499	9.117
Pdensi_DN7790_c0_g1	Bud	FC_3_1	8.38333838827447	158.137778286822	83.2605583375485	-4.24090007517262	0.686281697630144	-6.17953252988857	6.42916862964611e-10	1.06639966828903e-07	0.096	0.185	0.229	1.962	3.088	4.670	1.700	0.885	1.223	0.258	0.677	0.381	1.718	3.052	5.310	0.260	1.601	0.887	0.954	1.445	0.983	0.344	16.417	40.109	0.060	0.537	0.138
Pdensi_GG_136586_c0_g1	Bud	FC_3_1	156.563948451957	1795.29561505339	975.929781752671	-3.51942789156979	0.569774108863845	-6.17688279761902	6.53795696181122e-10	1.08155242700256e-07	1.580	6.038	2.209	23.225	40.690	46.701	25.389	15.540	12.069	10.160	12.518	7.454	20.652	33.923	24.016	4.630	7.534	3.104	12.519	9.167	4.223	23.253	102.388	46.456	0.000	0.473	0.000
Pdensi_DN39846_c0_g1d441891	Bud	FC_3_1	0.329084297521429	156.939917687592	78.6345009925565	-8.83303737168295	1.43034302364066	-6.17546786029	6.59678255794404e-10	1.08838139888845e-07	0.000	0.000	0.025	1.838	2.452	5.278	3.911	3.583	2.614	3.402	3.489	2.456	0.746	5.534	1.002	0.090	1.127	0.031	0.454	0.579	0.606	1.223	98.071	39.405	0.000	0.000	0.000
Pdensi_GG_13146_c0_g1	Bud	FC_3_1	0	243.549483750555	121.774741875278	-10.4286193133051	1.68960457984654	-6.17222481383919	6.73356610067395e-10	1.10800205054459e-07	0.000	0.000	0.000	3.339	0.782	10.601	10.983	1.347	2.363	0.931	0.428	0.754	1.064	3.701	7.108	0.000	1.031	0.781	0.000	0.000	0.000	2.991	133.784	537.485	0.000	0.000	0.000
Pdensi_GG_38981_c0_g1	Bud	FC_3_1	0	208.99027433134	104.49513716567	-10.2079250117901	1.65459832527461	-6.16942786406838	6.85375350970413e-10	1.12479523538226e-07	0.000	0.000	0.000	1.172	2.116	9.315	1.826	1.183	6.555	0.725	1.949	5.456	0.344	1.424	2.873	0.000	0.891	0.505	1.028	0.716	1.030	0.000	76.993	122.828	0.000	0.000	0.000
Pdensi_GG_13770_c0_g1	Bud	FC_3_1	0.987252892564287	198.459825899484	99.7235393960243	-7.67546350637567	1.24521820197058	-6.16395061863785	7.09520777522069e-10	1.15829266930478e-07	0.000	0.000	0.064	5.875	1.545	4.841	2.486	0.071	0.948	0.329	0.000	0.000	2.200	1.425	6.783	1.483	1.892	0.000	1.551	0.098	0.390	1.360	5.892	8.496	0.000	0.000	0.021
Pdensi_DN38588_c0_g1d510527	Bud	FC_3_1	1.58159894129005	147.80089704898	74.6912479951349	-6.53689590937396	1.06084455311226	-6.16197339204534	7.18439255668982e-10	1.1697737329508e-07	0.082	0.000	0.020	1.621	3.078	4.382	3.166	1.705	2.062	2.231	2.773	2.629	1.732	5.848	1.317	0.130	1.703	0.129	0.750	0.549	0.382	1.971	113.229	23.411	0.000	0.000	0.000
Pdensi_DN17629_c0_g2d401845	Bud	FC_3_1	1889.54721826749	8816.61461740437	5353.08091783593	-2.22218840472293	0.36076434140422	-6.15966754384151	7.28978194368215e-10	1.18382623789613e-07	35.115	53.926	29.062	133.586	160.983	247.511	128.862	90.378	88.297	130.308	84.816	114.306	87.618	182.798	141.060	67.140	87.713	38.355	219.995	217.281	78.494	270.897	270.662	152.458	70.762	64.509	68.990
Pdensi_DN21067_c1_g4	Bud	FC_3_1	71.5722428589039	722.953691250271	397.262967054587	-3.3371377720038	0.542299413255608	-6.15368132517391	7.57047298627117e-10	1.22619919504786e-07	0.705	1.790	1.950	8.562	19.064	17.032	6.583	6.443	7.128	2.245	3.252	3.687	6.058	10.500	9.584	3.783	2.679	0.979	1.045	0.473	0.476	0.572	0.636	0.075	0.000	0.014	0.000
Pdensi_DN15207_c0_g1d109141	Bud	FC_3_1	24.0357839400896	580.191934413612	302.113859176851	-4.5953365202813	0.747100328549084	-6.15089613091957	7.70463670190954e-10	1.24468004636187e-07	0.270	0.174	1.018	7.125	11.619	16.877	10.536	6.517	17.553	9.200	6.501	18.198	4.421	12.117	5.556	0.765	2.641	2.845	4.448	7.696	8.627	37.011	310.777	88.163	0.000	0.000	0.000
Pdensi_DN24990_c0_g1d226591	Bud	FC_3_1	3.22879286562341	395.025306707558	199.127049786591	-6.93827025051904	1.12870223476767	-6.14712192179471	7.89014809146802e-10	1.27133853728369e-07	0.000	0.118	0.073	1.647	6.654	15.654	1.476	1.326	1.364	1.023	0.644	0.819	2.833	6.031	7.204	0.165	1.082	0.501	0.867	0.551	1.355	0.603	4.337	2.293	0.000	0.000	0.000
Pdensi_DN23801_c0_g1	Bud	FC_3_1	6.39671848148787	177.340151693883	91.8684350876854	-4.79300870425269	0.780047953852365	-6.14450519430481	8.02131654610623e-10	1.28912531590078e-07	0.168	0.091	0.140	1.502	3.681	5.660	1.985	1.976	2.807	1.917	0.655	2.435	1.390	1.636	1.560	0.465	1.694	1.665	2.423	4.123	5.535	1.300	3.869	1.350	0.262	0.143	0.355
Pdensi_DN36939_c0_g2	Bud	FC_3_1	606.846877289917	2536.28171984698	1571.56429856845	-2.06335129821205	0.335880430737187	-6.14311257635174	8.09198887666207e-10	1.29712281644375e-07	14.177	12.264	11.337	34.566	51.291	70.127	34.506	35.310	35.943	39.910	30.552	40.274	34.840	44.034	45.691	13.981	15.285	12.150	22.373	33.453	30.608	40.492	134.212	184.806	39.119	37.028	31.058
Pdensi_GG_34864_c0_g1	Bud	FC_3_1	1.92752509375386	82.1821006897439	42.0548128917489	-5.41738056178161	0.882925346062744	-6.13571757333675	8.47756512174391e-10	1.35542719672006e-07	0.022	0.060	0.033	1.276	1.767	2.016	0.928	1.057	0.530	0.518	0.784	0.842	0.762	1.476	0.662	0.423	0.332	0.056	0.406	0.361	0.079	0.846	0.476	0.000	0.000	0.000	0.000
Pdensi_GG_130452_c0_g1	Bud	FC_3_1	0	115.88066777409	57.940333887045	-9.35658673359505	1.52509571856637	-6.13508163434522	8.51154754404678e-10	1.35736208713353e-07	0.000	0.000	0.000	4.286	1.781	1.203	12.891	1.771	4.338	7.097	4.380	2.003	0.000	0.000	0.000	0.000	0.000	0.000	0.000	0.086	0.317	0.000	0.000	0.000	0.000	0.000	0.000
Pdensi_DN21997_c1_g3	Bud	FC_3_1	380.103691881027	4650.60975931933	2515.35672560018	-3.61309722586495	0.590165567887484	-6.1221755765897	9.23062264315282e-10	1.46450556436825e-07	2.967	9.427	11.107	45.098	109.689	130.986	45.936	41.499	53.835	42.945	31.800	38.792	51.854	84.160	78.317	22.194	16.179	8.718	7.491	79.638	12.977	183.274	137.168	139.552	0.189	0.229	0.200
Pdensi_DN19359_c0_g2d60691	Bud	FC_3_1	0.318742612589616	369.718937064971	185.01883983878	-10.0690464370792	1.64539704253585	-6.1195238454793	9.38553853623379e-10	1.48528541605934e-07	0.000	0.029	0.000	0.804	5.255	16.259	1.108	1.220	1.497	0.468	1.281	1.202	1.541	5.797	5.855	0.097	0.796	0.368	0.122	0.341	1.031	0.120	0.360	0.271	0.000	0.000	0.000
Pdensi_DN24211_c0_g2	Bud	FC_3_1	75.4999814824031	1789.35660079254	932.42829113747	-4.56715779269772	0.746825094724958	-6.11543161170785	9.62959731373317e-10	1.52003071083317e-07	0.974	1.408	2.281	24.628	79.028	9.123	49.764	25.900	4.263	32.246	9.802	3.434	0.000	4.119	0.000	12.807	4.868	0.000	4.321	0.000	0.000	0.000	0.000	0.000	0.000	0.000	0.000
Pdensi_GG_126077_c0_g1	Bud	FC_3_1	14.4282201241823	247.763202168802	131.095711146492	-4.10245349888857	0.671059565739384	-6.11339694467871	9.75323644049159e-10	1.53563965123324e-07	0.138	0.535	0.248	3.259	7.431	4.692	5.857	8.441	6.072	11.434	7.222	10.348	1.197	6.034	2.362	0.801	2.653	2.322	1.729	4.530	6.564	2.076	2.137	1.630	0.000	0.000	0.000
Pdensi_DN18539_c0_g1d217308	Bud	FC_3_1	17.598804395136	251.387971953593	134.493388174365	-3.83635008577032	0.627736814874842	-6.11139890932669	9.8761554636647e-10	1.55105646629985e-07	0.206	0.665	0.234	3.844	5.454	6.223	3.469	2.534	1.547	1.017	1.493	0.485	4.632	5.383	4.015	0.990	0.967	0.378	0.970	1.092	0.396	2.187	28.850	8.966	0.000	0.074	0.039
Pdensi_DN6625_c0_g1d262914	Bud	FC_3_1	197.268317041542	877.201715578075	537.235016309809	-2.15295613742429	0.3523896019753	-6.10959042308859	9.98871498488481e-10	1.56477256082659e-07	3.186	4.964	4.120	18.865	12.891	22.358	21.482	32.870	50.558	25.862	31.767	38.495	2.734	9.951	5.821	3.726	2.455	1.782	3.609	3.765	2.542	3.614	10.461	10.970	3.440	4.144	4.935
Pdensi_GG_6431_c0_g1	Bud	FC_3_1	3.22229269561284	166.217594017076	84.7199433563445	-5.69282533779431	0.932262039749711	-6.106464808245	1.01862082916033e-09	1.59169126289574e-07	0.060	0.044	0.099	1.260	2.746	6.103	1.972	2.723	1.659	1.178	0.880	1.116	0.920	2.649	2.738	0.153	0.466	0.187	0.885	1.359	1.488	20.128	33.615	87.041	0.186	0.022	0.024
Pdensi_DN26021_c0_g2	Bud	FC_3_1	23.2484172735848	161.403887862551	92.3261525680679	-2.79352422704048	0.457518763834536	-6.1058134613486	1.02278407344828e-09	1.59418115568754e-07	0.644	0.495	0.320	3.353	3.725	2.967	2.810	1.903	2.821	1.614	2.691	2.626	1.863	1.919	1.548	0.456	0.403	0.286	0.156	0.641	0.592	7.674	95.050	42.530	1.201	5.278	1.379
Pdensi_DN13660_c0_g1	Bud	FC_3_1	2.88198049479649	194.704553842953	98.7932671688746	-6.07842505248939	0.996697559286331	-6.09856520250912	1.07024742018385e-09	1.66397991757155e-07	0.090	0.010	0.089	1.625	4.690	5.652	1.372	1.402	0.856	0.136	0.294	0.340	3.140	4.730	2.747	0.431	1.263	0.679	1.161	1.374	1.718	22.110	0.759	0.804	0.014	0.010	0.000
Pdensi_DN23841_c0_g1d550648	Bud	FC_3_1	0.658168595042858	168.999698503445	84.828933549244	-8.03411165448967	1.31988638502596	-6.08697214066018	1.15065983002937e-09	1.78452956389679e-07	0.000	0.000	0.032	1.763	3.029	5.528	3.930	1.858	2.091	2.389	2.458	2.231	1.915	6.311	1.687	0.029	1.548	0.000	1.414	0.668	0.320	2.112	132.705	28.926	0.000	0.000	0.077
Pdensi_DN20508_c0_g1d220025	Bud	FC_3_1	853.912647172823	180.57810574617	517.245376459497	2.24146109045372	0.368739870492352	6.07870553151969	1.21156616808556e-09	1.87430192611441e-07	21.101	11.751	20.089	4.269	2.858	4.032	2.929	1.766	4.090	3.064	1.897	2.808	10.671	3.513	3.155	25.228	38.214	33.910	87.550	13.924	60.481	6.147	1.487	1.767	0.893	1.468	0.698
Pdensi_DN38748_c0_g1	Bud	FC_3_1	259.341967450155	0	129.670983725078	10.4636267018983	1.72353065528638	6.07104182905277	1.27083078498549e-09	1.96109422255161e-07	0.518	4.931	10.445	0.000	0.000	0.000	0.000	0.000	1.024	1.973	0.000	0.000	0.000	14.757	0.000	34.178	53.853	74.571	36.340	226.209	108.768	15.201	0.000	0.000	0.000	0.000	0.000
Pdensi_DN25810_c0_g1d193622	Bud	FC_3_1	98.2053138293549	462.557307222251	280.381310525803	-2.23589044335486	0.369281900354481	-6.05469816205068	1.40681198253654e-09	2.16554792398646e-07	1.850	2.593	1.679	6.982	10.216	11.357	6.723	6.728	5.130	9.885	8.312	6.882	6.360	9.903	5.419	3.296	4.786	4.600	13.251	17.145	10.340	17.005	11.006	7.511	0.374	0.661	0.610
Pdensi_DN36185_c0_g1	Bud	FC_3_1	328.303536828137	37.9832439094516	183.143390368795	3.11033058877569	0.515526466456795	6.0333092307616	1.60635600273814e-09	2.45316990939958e-07	8.645	6.488	5.340	0.420	1.215	0.718	2.932	1.396	0.794	1.180	1.254	0.391	1.836	2.301	1.841	5.664	2.492	3.237	0.738	1.538	0.478	2.016	5.654	5.349	2.929	1.122	2.827
Pdensi_GG_19984_c0_g1	Bud	FC_3_1	2098.10296484732	13617.3604456974	7857.73170527234	-2.69826854438174	0.447273199595729	-6.03270785466375	1.6123475172852e-09	2.45316990939958e-07	45.633	50.958	34.387	430.094	309.472	116.697	512.292	266.333	279.065	291.561	199.991	135.732	72.537	128.672	32.964	62.223	32.570	27.912	48.624	90.118	47.290	89.804	359.329	395.374	125.115	301.445	241.327
Pdensi_DN25910_c7_g1	Bud	FC_3_1	57.4806394009881	247.201590025529	152.341114713259	-2.10381549397709	0.348741140508925	-6.03259911035145	1.61343326031277e-09	2.45316990939958e-07	1.221	1.490	0.865	5.468	4.882	4.984	6.007	4.606	7.607	6.112	5.553	6.933	1.645	3.716	1.835	1.107	0.534	0.375	1.369	1.450	0.856	2.125	5.888	8.223	0.820	1.787	1.098
Pdensi_DN19721_c0_g1d15640	Bud	FC_3_1	778.338234604705	3126.0035086019	1952.1708716033	-2.00572281201908	0.333040940783422	-6.02245119564268	1.71795181169297e-09	2.60570026010693e-07	17.706	21.411	9.615	75.186	67.218	52.324	47.507	49.888	59.039	40.999	45.171	39.835	15.741	39.631	20.781	9.992	4.156	1.391	1.867	0.597	1.041	0.320	0.188	0.187	0.125	0.192	0.271
Pdensi_DN18441_c0_g2d478513	Bud	FC_3_1	32.5094616540907	236.006448105894	134.257954879992	-2.86130685211846	0.476980288153383	-5.99879475773713	1.98787419126853e-09	2.99314988969279e-07	0.418	0.764	0.831	3.881	6.171	4.590	2.929	3.169	3.469	1.855	2.107	2.271	0.928	2.447	2.390	0.452	0.734	1.041	0.519	0.388	0.418	0.377	0.154	0.169	0.000	0.000	0.000
Pdensi_DN25024_c0_g2	Bud	FC_3_1	442.294038179539	104.544908311872	273.419473245706	2.08168974241998	0.347231408863312	5.99510784244591	2.03350449189577e-09	3.05444191658e-07	12.113	8.475	6.994	2.494	2.314	1.714	2.903	2.248	3.297	4.358	1.320	1.963	4.677	5.981	2.567	4.179	2.253	1.370	0.878	4.770	1.645	1.196	0.674	0.324	0.949	1.269	1.253
Pdensi_DN10125_c0_g2d266661	Bud	FC_3_1	740.423272674755	115.22033964649	427.821806160622	2.68396453018912	0.447893024596383	5.99242315195188	2.0673713874254e-09	3.09781120818682e-07	13.028	10.946	21.762	2.090	3.403	1.696	1.022	7.469	3.450	1.537	8.448	3.946	2.758	4.466	0.887	21.160	3.255	0.879	0.066	1.019	0.878	32.762	0.108	0.059	0.679	0.000	0.000
Pdensi_DN20497_c1_g1	Bud	FC_3_1	377.195041021675	1639.29535273084	1008.24519687626	-2.11969870152766	0.354138118372092	-5.98551410187508	2.15707431304019e-09	3.2244362652879e-07	9.204	7.840	6.481	21.371	36.747	42.856	19.901	15.436	14.915	10.166	10.520	11.538	21.599	35.463	30.756	13.067	18.389	11.432	24.379	30.920	19.456	108.196	93.718	140.825	2.827	2.607	1.816
Pdensi_DN27669_c0_g1d24957	Bud	FC_3_1	222.239055872643	4307.45368736533	2264.84637161898	-4.27672494866407	0.714644229026833	-5.98441122863036	2.1717399335195e-09	3.23855497057409e-07	3.722	4.838	5.228	15.012	91.505	155.732	12.292	35.155	20.439	16.268	18.237	13.545	31.982	64.384	62.519	3.336	13.535	34.813	12.392	23.625	39.067	26.478	0.000	1.495	0.546	4.188	3.167
Pdensi_GG_98911_c0_g1	Bud	FC_3_1	24.1065455722142	2035.71450787852	1029.91052672537	-6.39931366500226	1.06963485997037	-5.98270859008796	2.19457193727738e-09	3.26475467935258e-07	0.413	1.120	0.000	21.960	49.742	53.661	21.292	21.910	13.030	11.965	5.741	7.544	15.606	46.359	29.623	2.405	19.967	3.275	5.710	6.461	2.969	731.520	438.738	345.406	0.000	0.000	0.000
Pdensi_DN23969_c0_g1d365201	Bud	FC_3_1	0	111.321123150548	55.660561575274	-9.29933913962703	1.55592040631083	-5.97674476271976	2.27640430683825e-09	3.37839093719404e-07	0.000	0.000	0.000	0.938	2.265	3.612	0.819	0.391	0.444	0.000	0.000	0.000	0.820	1.717	1.234	0.667	0.000	0.904	2.478	2.148	1.605	5.070	0.000	0.000	0.000	0.000	0.000
Pdensi_DN20739_c0_g1	Bud	FC_3_1	574.257047876035	10398.160570406	5486.208809141	-4.17848596300847	0.699464591194208	-5.97383486685791	2.31740380543049e-09	3.43102971527161e-07	14.127	11.089	10.554	44.913	154.597	429.969	43.103	52.364	33.797	19.345	16.437	23.679	123.546	204.963	305.053	10.496	47.875	36.128	296.593	105.471	117.416	537.110	526.775	581.965	9.095	7.608	5.220
Pdensi_GG_66304_c0_g1	Bud	FC_3_1	6.08063452398758	261.069983320971	133.575308922479	-5.42408302706729	0.909423629335138	-5.9643084389975	2.45672291383209e-09	3.62863823713271e-07	0.053	0.234	0.082	1.471	6.200	8.304	3.010	4.899	2.419	2.142	2.562	1.824	1.720	5.967	6.807	0.279	1.106	0.237	0.481	0.548	0.418	44.573	57.755	80.017	0.000	0.000	0.000
Pdensi_DN21723_c0_g1d420031	Bud	FC_3_1	631.844425835852	133.836981593411	382.840703714632	2.24027079341164	0.376159182311042	5.95564563823192	2.59047090389303e-09	3.81709887228038e-07	14.368	13.294	11.704	4.194	2.162	2.010	1.599	1.254	0.882	0.884	2.057	0.966	9.732	5.745	3.645	4.070	6.473	3.748	10.272	6.936	9.563	8.012	7.843	3.464	37.741	69.911	116.080
Pdensi_DN20485_c0_g1	Bud	FC_3_1	21.0733585019321	265.293294569128	143.18332653553	-3.65379469321057	0.614043044264991	-5.95038853926626	2.67506692714405e-09	3.9324117731133e-07	0.452	0.541	0.326	2.453	6.202	7.636	4.153	2.813	1.990	0.809	0.492	0.459	4.986	7.170	5.597	1.130	0.343	1.079	0.282	2.481	0.180	232.565	64.975	62.777	4.014	4.042	1.825
Pdensi_DN8388_c0_g1d3437	Bud	FC_3_1	74.9986334144933	462.188748822411	268.593691118452	-2.624235627214	0.441346955700312	-5.9459697032462	2.74824979473057e-09	4.03044151338324e-07	0.815	1.998	1.848	9.048	10.722	8.938	15.647	15.588	33.766	32.886	32.963	41.794	5.986	10.045	5.079	3.757	7.846	12.517	15.282	29.890	17.804	23.821	158.452	260.706	85.031	133.771	201.419
Pdensi_DN39154_c0_g1d34032	Bud	FC_3_1	140.032996259887	2379.77918526976	1259.90609076482	-4.08724365365689	0.688886696389111	-5.93311450936809	2.97241385717938e-09	4.33867514423818e-07	1.260	3.468	3.940	31.795	19.636	93.099	40.516	31.908	27.417	32.057	43.911	60.819	25.930	40.720	35.255	3.081	4.668	6.455	5.896	7.062	6.199	7.769	20.480	0.187	0.000	0.103	0.000
Pdensi_DN18710_c1_g1	Bud	FC_3_1	75.659310003528	909.394936730466	492.527123366997	-3.58720543116386	0.604740537861531	-5.93180910915753	2.99614848381914e-09	4.36305331440658e-07	1.216	2.624	0.902	8.475	20.504	26.834	6.706	7.519	3.578	2.943	2.692	1.925	6.999	18.084	14.480	1.759	3.182	0.878	0.920	3.029	1.376	3.862	6.974	4.223	2.264	3.318	3.026
Pdensi_DN30935_c0_g1d234346	Bud	FC_3_1	83.3951953067306	526.604066680273	304.999630993502	-2.65914597099811	0.448696277449644	-5.92638295577688	3.09679927216477e-09	4.49906189341315e-07	1.607	1.689	1.885	6.427	10.461	15.436	6.099	6.080	6.631	4.065	4.700	3.937	4.383	7.082	8.460	2.688	5.145	3.731	14.233	13.904	4.980	24.742	39.060	57.043	1.919	1.491	1.010
Pdensi_DN17518_c0_g1	Bud	FC_3_1	384.993999464439	2346.05523644606	1365.52461795525	-2.60743478581778	0.440039363907087	-5.92545803781394	3.11428104173485e-09	4.513888421122e-07	4.285	11.287	8.377	52.664	32.823	59.291	60.503	44.975	41.371	40.180	73.245	30.871	11.241	35.747	34.367	12.509	9.701	8.245	10.345	22.809	11.118	49.417	5.038	2.340	0.135	0.902	0.000
Pdensi_DN18686_c0_g1d532227	Bud	FC_3_1	10.5799667481539	133.694552631964	72.1372596900589	-3.66056296386914	0.617816123147456	-5.92500394004037	3.12289902327732e-09	4.51582845941745e-07	0.266	0.143	0.265	1.759	3.123	3.358	1.173	1.536	1.404	1.416	2.432	0.925	1.552	2.830	1.797	0.608	0.145	0.329	0.968	2.784	2.315	4.427	4.157	10.255	2.024	7.748	9.017
Pdensi_DN49882_c0_g1d42327	Bud	FC_3_1	13.4533779947448	294.032370923145	153.742874458945	-4.44973174117551	0.751208690862277	-5.92342952804217	3.15295879884013e-09	4.5486930020011e-07	0.269	0.292	0.270	11.189	5.667	1.675	7.531	13.152	14.555	13.331	15.640	11.943	0.127	1.720	0.262	0.046	2.778	1.639	1.718	0.000	1.386	0.000	0.000	0.000	0.000	0.907	0.000
Pdensi_DN24989_c0_g1d557044	Bud	FC_3_1	15.6966904045302	180.319783291843	98.0082368481864	-3.52246285924863	0.594778725530627	-5.9223080921499	3.17454164220034e-09	4.56920396227142e-07	0.203	0.534	0.252	2.762	3.650	4.690	2.179	2.884	1.807	1.390	2.122	0.958	1.247	2.901	2.351	0.405	0.438	0.192	0.998	1.752	0.927	13.222	2.500	12.624	3.166	5.413	1.873
Pdensi_DN19958_c1_g1	Bud	FC_3_1	10.3389332402656	326.658757018378	168.498845129322	-4.98383512849865	0.841782623048558	-5.92057259444183	3.20822638925634e-09	4.60699824207216e-07	0.020	0.341	0.277	4.532	9.597	6.182	3.374	2.538	1.829	1.543	1.659	1.972	3.476	6.241	2.736	0.863	1.033	0.412	0.357	0.579	0.625	1.667	9.011	15.246	0.000	0.022	0.000
Pdensi_DN25226_c2_g2	Bud	FC_3_1	5.4112380256498	186.690307689285	96.0507728574674	-5.10637105995763	0.863308731579128	-5.91488406542266	3.32109424920392e-09	4.75806193416547e-07	0.091	0.197	0.045	1.493	4.393	5.569	2.857	3.374	2.246	1.176	1.326	1.566	0.964	3.308	1.281	0.206	0.751	0.228	1.031	0.743	0.588	10.537	27.616	50.791	1.404	3.534	1.261
Pdensi_DN10968_c0_g1d210195	Bud	FC_3_1	12.2064773026236	129.960715657998	71.0835964803107	-3.4131583531621	0.577358567181392	-5.91167871609631	3.3863857388483e-09	4.84042486888143e-07	0.185	0.299	0.277	3.718	2.557	1.825	1.889	1.283	0.866	1.010	1.909	0.512	0.343	0.816	0.659	0.223	0.068	0.039	0.000	0.000	0.177	0.000	0.038	0.188	0.000	0.035	0.000
Pdensi_DN379_c0_g1d164130	Bud	FC_3_1	109.134454961956	647.8652600651	378.499857513528	-2.56940210118973	0.434887061886611	-5.90820543164299	3.4585456434971e-09	4.93220411481247e-07	1.674	3.379	1.766	16.919	14.876	8.702	10.714	19.080	33.959	23.097	23.213	38.978	0.834	9.176	1.380	2.869	1.315	1.707	0.000	0.674	0.586	0.000	0.126	0.000	0.264	1.761	1.597
Pdensi_DN17030_c0_g1d528942	Bud	FC_3_1	2.9195057196025	104.82122216141	53.8703639405064	-5.17513549129381	0.876388098799854	-5.90507276214814	3.52491139584769e-09	5.01531831287641e-07	0.046	0.025	0.110	1.707	1.907	2.828	1.505	0.999	1.002	0.977	0.492	0.462	0.768	1.567	0.844	0.332	0.447	0.173	0.223	0.160	0.197	0.207	0.422	0.280	0.071	0.412	0.165
Pdensi_DN3219_c0_g1	Bud	FC_3_1	11.016898986809	266.080094972603	138.548496979706	-4.59703507746194	0.778688269422565	-5.90356277085163	3.55734183443013e-09	5.04987873452799e-07	0.061	0.241	0.385	7.537	6.585	2.594	7.630	6.937	13.312	4.449	6.247	7.916	0.090	1.404	0.046	0.369	0.225	0.102	0.279	0.308	0.000	0.000	0.000	0.000	0.000	0.000	0.000
Pdensi_GG_124397_c0_g1	Bud	FC_3_1	1.25251464376862	173.63239417296	87.4424544083642	-7.09762773712986	1.20282814696445	-5.90078287995003	3.6178074600211e-09	5.12398825987235e-07	0.070	0.000	0.000	6.151	2.483	2.241	5.596	2.079	8.999	7.669	0.274	7.748	0.157	0.406	0.000	0.000	0.000	0.000	0.000	0.000	0.000	0.000	0.000	0.000	0.000	0.000	0.000
Pdensi_DN12254_c0_g1	Bud	FC_3_1	1741.27371549092	9461.08536672903	5601.17954110998	-2.44189629256391	0.414249751567766	-5.89474413279026	3.75262404080201e-09	5.30282533875063e-07	26.120	43.428	38.708	100.330	241.800	241.025	98.056	108.294	102.102	72.713	86.750	71.254	112.388	185.524	180.028	91.476	121.830	98.189	170.852	156.009	143.474	90.966	61.791	14.556	1.032	1.442	0.531
Pdensi_DN20163_c0_g1d62509	Bud	FC_3_1	15.3543091255188	403.031147211979	209.192728168749	-4.71391232921862	0.799889247071418	-5.89320627384023	3.78773092061183e-09	5.34027017409443e-07	0.096	0.713	0.163	8.848	11.731	4.656	5.295	3.317	5.468	2.625	6.550	3.708	0.565	2.449	0.477	0.000	0.011	0.000	0.000	0.000	0.000	0.014	0.000	0.000	0.000	0.000	0.000
Pdensi_DN45640_c0_g1d96591	Bud	FC_3_1	145.037449270083	0	72.5187246350415	9.62511843612386	1.63376243356702	5.89138190373808	3.82979310584367e-09	5.37514061812244e-07	1.005	1.793	6.073	0.000	0.000	0.000	0.182	0.627	0.000	1.619	0.000	1.481	3.134	0.412	1.469	0.828	4.995	2.685	4.567	2.045	2.604	0.396	4.338	3.675	9.825	1.618	0.069
Pdensi_DN11539_c0_g1d336199	Bud	FC_3_1	99.0333804751224	832.82146793482	465.927424204971	-3.0719680997678	0.521639599859036	-5.88906229626346	3.88393031986395e-09	5.4388175483693e-07	1.646	2.561	1.947	23.072	22.536	6.781	21.464	22.139	34.373	22.273	36.022	19.462	1.797	7.974	1.568	4.039	6.596	4.019	2.952	6.759	3.049	3.417	0.067	0.000	0.000	0.000	0.000
Pdensi_DN23071_c0_g1d191067	Bud	FC_3_1	73.2858445071166	455.860860579432	264.573352543274	-2.63736847955769	0.448211560483574	-5.88420449644859	3.99973058143956e-09	5.58836231125232e-07	1.045	1.760	1.742	9.572	13.095	5.839	12.138	15.695	28.991	25.440	21.301	36.306	1.424	5.365	0.908	1.458	0.251	0.427	0.000	0.135	0.333	0.000	0.000	0.000	0.000	0.783	1.539
Pdensi_GG_90573_c0_g1	Bud	FC_3_1	322.826410102024	3945.65328226155	2134.23984618179	-3.61158266766886	0.613999498427884	-5.8820612670143	4.051882889478e-09	5.63584204145219e-07	2.581	8.161	9.250	32.785	105.132	104.957	22.303	35.722	25.481	4.350	24.474	8.651	34.997	62.532	86.244	15.844	20.407	15.457	76.204	103.043	62.698	142.002	331.796	51.939	217.210	87.216	153.892
Pdensi_DN29955_c0_g1d370569	Bud	FC_3_1	1.28442591692717	109.383110508337	55.3337682126323	-6.41513720375673	1.09101001866695	-5.8799984363068	4.10270357924878e-09	5.69376323352793e-07	0.033	0.000	0.033	1.170	2.199	3.330	1.820	1.660	2.997	1.167	1.176	2.010	0.813	2.831	0.785	0.060	1.393	0.208	0.264	1.316	0.476	4.355	65.064	30.755	2.213	3.137	2.676
Pdensi_DN13684_c0_g1	Bud	FC_3_1	100.699188691124	502.814152771238	301.756670731181	-2.320333549122	0.395091446268801	-5.8729025167084	4.28230312879077e-09	5.92974720077087e-07	1.431	2.876	1.972	8.241	10.716	12.091	8.225	7.279	8.239	13.621	12.834	9.072	5.497	10.042	8.668	2.810	4.600	2.935	4.518	45.484	25.330	232.842	237.874	161.183	27.452	49.695	48.954
Pdensi_DN3915_c0_g1d448191	Bud	FC_3_1	74.49447973644	589.877214813146	332.185847274793	-2.98447475712976	0.508496353823982	-5.86921564861967	4.37861613852342e-09	6.04960917936081e-07	1.995	1.768	0.909	17.455	13.226	6.320	5.434	0.381	0.000	0.642	0.000	0.214	1.412	5.233	0.202	0.325	0.000	0.000	0.000	0.000	0.000	0.000	0.000	0.000	0.000	0.000	0.000
Pdensi_DN24373_c0_g6	Bud	FC_3_1	122.268207831792	606.935956977506	364.602082404649	-2.31126106193805	0.393829655238814	-5.86868213501223	4.39272670103166e-09	6.05561779774443e-07	2.687	2.482	2.441	15.548	15.526	6.951	30.135	46.211	24.391	30.907	41.505	19.346	1.453	3.676	0.873	10.324	3.240	2.639	3.628	2.994	2.111	0.249	0.561	0.592	0.032	0.070	0.000
Pdensi_DN26176_c0_g1	Bud	FC_3_1	1.90595550552713	96.2526288234819	49.0792921645045	-5.65250171052139	0.963262708953324	-5.86807903802625	4.4087309201255e-09	6.06420449290433e-07	0.054	0.047	0.014	1.087	1.789	3.021	0.930	0.577	0.475	0.187	0.185	0.338	0.711	1.454	1.301	0.308	0.421	0.308	1.374	0.914	0.699	5.272	2.682	8.908	0.275	0.198	0.260
Pdensi_GG_40241_c0_g1	Bud	FC_3_1	2.25572317291218	122.075176431504	62.1654498022081	-5.76279520154823	0.983205140249261	-5.86123380120577	4.59440544549659e-09	6.27784012800398e-07	0.059	0.000	0.078	1.649	2.144	3.707	2.483	1.243	1.903	1.239	1.562	1.700	0.676	2.233	0.752	0.071	0.934	0.173	0.583	0.297	0.225	0.884	10.079	6.440	0.000	0.022	0.047
Pdensi_DN2023_c0_g1d165274	Bud	FC_3_1	473.695316013619	2620.76290010572	1547.22910805967	-2.46803217910384	0.421131745132444	-5.86047527318952	4.61544263470575e-09	6.29272491964772e-07	7.442	13.038	9.051	29.628	60.810	70.823	27.243	32.201	26.401	17.569	25.415	22.780	29.137	47.011	52.278	14.051	18.572	19.179	54.811	35.543	35.903	33.048	11.326	1.734	10.462	4.224	5.514
Pdensi_DN20261_c4_g7	Bud	FC_3_1	0.637485225179232	119.172138280952	59.9048117530658	-7.5415703096525	1.28775788920696	-5.85635729577771	4.73129764176144e-09	6.43653616681296e-07	0.000	0.036	0.000	1.495	2.906	2.964	0.372	0.548	0.293	0.110	0.591	0.000	1.585	2.635	1.575	0.594	0.486	0.000	0.434	0.383	0.289	0.000	0.000	0.000	0.000	0.000	0.000
Pdensi_DN10183_c0_g1d266581	Bud	FC_3_1	27.5929208652427	340.327917646195	183.960419255719	-3.62300998702987	0.618849126967048	-5.85443176560025	4.7864367050807e-09	6.49729980305648e-07	1.064	0.345	0.319	6.741	5.411	8.830	7.327	6.902	5.279	2.253	3.632	3.137	2.844	2.333	3.210	1.145	1.844	0.784	5.080	31.230	5.636	133.953	458.485	217.022	0.160	0.000	0.000
Pdensi_DN18434_c0_g1d283766	Bud	FC_3_1	3.87573355737135	236.232479399897	120.054106478634	-5.93347520947246	1.01366468151599	-5.85348914455482	4.8136568759201e-09	6.51998262658741e-07	0.035	0.088	0.128	1.024	3.698	9.594	0.763	1.394	0.559	0.573	0.797	0.735	4.046	7.769	5.203	0.860	0.726	0.206	0.185	1.902	0.502	7.139	4.739	2.866	0.000	0.000	0.168
Pdensi_DN2150_c0_g1d165343	Bud	FC_3_1	14.960812704786	127.443807501131	71.2023101029583	-3.08838562217751	0.530360611222215	-5.82318059981929	5.77381033554424e-09	7.71936043460101e-07	0.425	0.313	0.193	2.306	3.123	2.465	3.058	5.154	7.762	3.439	4.712	5.467	0.242	1.141	0.560	0.110	0.081	0.046	0.083	0.254	0.278	0.000	0.461	0.791	2.766	1.348	2.675
Pdensi_GG_125611_c1_g1	Bud	FC_3_1	55.0059684077816	1004.7134479583	529.85970818304	-4.19065714428988	0.721459370325421	-5.8085837077695	6.3003527541794e-09	8.38717560312273e-07	1.250	1.807	0.418	12.920	9.882	38.267	8.312	5.908	6.943	2.463	1.842	0.982	2.083	11.305	19.687	0.373	2.685	1.016	2.534	4.827	3.294	114.401	503.246	1144.893	27.449	51.239	36.277
Pdensi_DN15316_c0_g1d525603	Bud	FC_3_1	103.187229168665	537.535976901758	320.361603035212	-2.38040469350454	0.409875132022133	-5.8076338560984	6.33618909413822e-09	8.41681992408704e-07	2.872	2.159	1.407	12.087	13.972	7.523	17.453	15.788	19.158	21.858	19.956	13.575	1.722	3.668	2.147	2.549	5.998	2.724	4.579	4.344	3.454	8.933	18.947	6.462	1.541	0.818	0.219
Pdensi_DN14477_c0_g1d107905	Bud	FC_3_1	123.129291426979	13.4931763849589	68.311233905969	3.18552886067271	0.550045404306752	5.79139255728821	6.98052083720084e-09	9.23318998157259e-07	2.539	2.947	2.180	0.230	0.220	0.395	1.409	1.333	0.647	1.111	0.229	0.670	1.502	0.419	1.614	2.110	1.170	2.655	1.403	1.051	1.041	1.656	0.000	0.000	0.000	1.425	0.438
Pdensi_DN12627_c0_g1d459797	Bud	FC_3_1	7368.71442017915	923.09282397224	4145.9036220757	2.99685588488449	0.518655332372779	5.77812604600877	7.55372121694273e-09	9.95465644944273e-07	153.034	73.938	227.380	23.835	9.899	23.252	25.972	29.278	36.538	35.368	45.098	48.899	34.801	22.829	160.200	43.727	154.150	94.045	219.642	43.439	363.399	33.489	358.437	185.482	474.773	89.778	37.847
Pdensi_GG_81354_c0_g1	Bud	FC_3_1	0	98.6282354144807	49.3141177072403	-9.12468940776431	1.57920439656384	-5.77802938468164	7.55806107469578e-09	9.95465644944273e-07	0.000	0.000	0.000	1.242	1.191	3.563	0.544	1.200	0.970	0.771	1.033	0.000	1.273	0.943	1.274	0.146	0.528	0.000	0.000	0.000	0.000	16.671	25.757	17.412	0.000	0.000	0.000
Pdensi_DN27601_c0_g1d141021	Bud	FC_3_1	29.4043988886532	301.28661336237	165.345506125512	-3.35651300003879	0.581003142966717	-5.7770995573273	7.59993208427198e-09	9.98859717897908e-07	0.799	0.433	0.601	7.331	8.743	2.823	5.979	3.931	2.553	2.124	4.289	1.824	1.110	2.766	0.772	0.000	0.644	5.603	11.479	0.231	0.861	0.304	0.487	1.205	0.000	0.000	0.000
Pdensi_GG_93576_c0_g1	Bud	FC_3_1	67.6809962867934	0	33.8404981433967	8.52578933636047	1.47720524859186	5.77156718369882	7.85376335171813e-09	1.03003849793622e-06	1.648	1.457	1.102	0.000	0.000	0.000	0.303	0.288	0.328	0.325	0.000	0.323	0.304	0.317	0.609	1.230	0.000	1.338	0.000	0.318	0.000	0.417	0.334	0.000	0.404	0.617	1.332
Pdensi_DN22372_c0_g2d424002	Bud	FC_3_1	10.8939816274592	262.141167207491	136.517574417475	-4.5892411293508	0.796196931044345	-5.76395229674051	8.21666482523346e-09	1.07428006444351e-06	0.244	0.206	0.238	1.527	4.763	9.650	1.266	1.661	1.517	0.374	1.690	0.876	2.123	5.754	8.512	1.720	2.992	1.317	0.787	1.703	1.345	1.641	0.704	1.898	8.648	4.432	7.361
Pdensi_DN36289_c0_g1d148520	Bud	FC_3_1	103.094373462177	0	51.5471867310886	9.13297799598655	1.5863875905189	5.75709117404227	8.55756966129292e-09	1.11527065953426e-06	3.016	2.768	0.698	0.000	0.000	0.000	1.541	2.437	0.829	0.549	0.293	0.546	0.257	1.607	0.258	0.623	1.992	1.415	0.000	1.344	0.334	0.000	1.697	0.467	1.371	2.085	2.808
Pdensi_DN22808_c3_g2	Bud	FC_3_1	28.6484273959397	436.6343558637	232.64139162982	-3.92930500955085	0.682962691434635	-5.75332307142127	8.75060254697845e-09	1.13803695807507e-06	0.794	0.655	0.356	3.608	7.282	15.702	5.301	4.780	4.380	2.163	2.339	2.323	3.383	5.881	10.664	1.460	57.229	5.266	46.340	9.720	21.504	100.933	51.313	238.264	0.223	0.285	0.583
Pdensi_DN10376_c0_g1d266886	Bud	FC_3_1	27.7465666379192	289.986790834639	158.866678736279	-3.38519836966957	0.588726073852612	-5.75003982330339	8.92224308079897e-09	1.15793169355097e-06	0.663	0.673	0.406	3.021	5.794	8.941	2.410	2.456	2.507	1.560	1.286	1.325	4.640	5.871	9.189	1.911	1.230	0.813	0.681	2.173	0.584	5.699	43.399	17.789	0.153	0.532	0.384
Pdensi_DN10456_c0_g2	Bud	FC_3_1	55.9425497551474	611.511579367443	333.727064561295	-3.45090050425915	0.600288944298641	-5.74873240134562	8.99149934925142e-09	1.16448363701631e-06	0.673	1.525	1.282	5.432	13.360	18.670	6.967	6.454	4.848	4.587	3.990	3.881	6.257	10.625	10.614	2.989	4.083	2.746	3.697	5.523	4.694	43.077	17.084	9.453	0.220	0.207	0.260
Pdensi_GG_5131_c1_g1	Bud	FC_3_1	276.221548086272	3.04387105766583	139.632709571969	6.51119858241033	1.13291728232443	5.74728507014312	9.06877634994241e-09	1.17204487680975e-06	3.088	13.533	0.842	0.105	0.036	0.032	0.000	0.035	0.000	0.041	0.000	0.073	0.068	0.107	0.000	0.000	0.375	1.049	0.064	0.314	0.077	1.428	61.806	706.790	578.354	244.217	751.893
Pdensi_GG_141225_c0_g1	Bud	FC_3_1	0	146.656047601798	73.3280238008989	-9.69696794361928	1.68928159234121	-5.7402910134006	9.45139924840414e-09	1.21390797593116e-06	0.000	0.000	0.000	1.256	1.081	6.514	1.459	0.777	1.693	0.751	0.621	1.035	1.220	0.838	2.529	0.000	0.596	0.000	2.544	0.332	0.000	2.671	22.238	122.601	0.649	1.990	1.431
Pdensi_GG_78818_c0_g1	Bud	FC_3_1	8.98891234029516	188.015635316957	98.5022738286259	-4.38784638181677	0.764549509601483	-5.73912654015553	9.51660950084823e-09	1.21975799666347e-06	0.137	0.230	0.194	1.513	3.456	6.514	0.828	0.808	1.364	0.432	0.836	0.393	1.297	3.936	3.836	0.247	0.754	0.441	0.311	0.702	1.031	2.044	20.918	18.717	0.576	3.542	1.892
Pdensi_DN20560_c0_g4	Bud	FC_3_1	897.405273001227	3842.7067733938	2370.05602319751	-2.09827542614689	0.365877834065777	-5.73490720339638	9.75657491687491e-09	1.2479363401409e-06	18.636	25.221	12.306	55.720	80.965	100.102	50.902	24.493	24.745	13.283	16.104	15.421	43.355	70.636	72.549	37.058	36.759	18.937	38.115	23.266	39.556	90.579	210.467	345.402	1.188	3.794	0.999
Pdensi_DN26690_c0_g1d367637	Bud	FC_3_1	842.009163236613	4170.90340517093	2506.45628420377	-2.30845432920152	0.403765090598153	-5.71732025119282	1.08217049678609e-08	1.38085127908514e-06	22.951	14.079	15.392	51.830	81.652	122.546	65.543	33.197	42.691	31.215	18.761	26.027	53.734	75.697	94.835	27.319	12.924	9.469	11.349	12.388	9.512	54.065	123.368	97.433	40.995	56.005	77.285
Pdensi_DN25089_c1_g2	Bud	FC_3_1	15.9864770405194	177.377310737271	96.6818938888953	-3.47195186984526	0.607299998229004	-5.71702927707903	1.08402445863539e-08	1.38085127908514e-06	0.342	0.381	0.279	2.512	2.620	5.720	2.316	1.919	6.462	4.206	8.179	12.248	1.100	1.310	1.586	1.124	0.525	0.276	0.643	0.356	0.698	0.050	6.359	0.000	0.000	0.000	0.000
Pdensi_DN19828_c0_g2d535179	Bud	FC_3_1	0.631871273531772	451.103059616504	225.867465445018	-9.46894611918448	1.6567359914962	-5.7154224739411	1.09431803704337e-08	1.39110695549151e-06	0.016	0.017	0.000	0.303	4.124	22.596	0.264	0.101	0.000	0.000	0.000	0.000	5.197	9.254	3.038	0.015	0.000	0.000	0.000	0.000	0.000	0.000	0.000	0.033	0.000	0.018	0.000
Pdensi_DN24378_c0_g1d71852	Bud	FC_3_1	831.922083446106	4368.67079326303	2600.29643835457	-2.39267357599906	0.418686566264244	-5.7147130306755	1.09889307776259e-08	1.39406609568512e-06	10.024	27.252	14.659	120.077	73.564	78.224	103.697	107.746	172.060	114.510	127.319	155.777	8.683	33.016	17.682	24.467	12.318	7.203	2.536	10.212	1.805	7.504	2.084	1.214	1.890	0.747	0.770
Pdensi_DN8802_c0_g1d331982	Bud	FC_3_1	10.8750706943218	194.845491326978	102.86028101065	-4.16326760414489	0.729382236590346	-5.70793665555522	1.14353960253952e-08	1.44774447435794e-06	0.160	0.361	0.159	2.362	2.836	6.679	2.698	2.189	2.481	1.083	1.675	0.759	0.585	2.992	3.349	0.189	6.585	6.261	16.102	5.314	9.149	17.939	38.628	34.110	25.234	27.733	15.491
Pdensi_DN21375_c1_g1	Bud	FC_3_1	128.602498672606	1779.0142392513	953.808368961951	-3.79000100562905	0.664062107893754	-5.7072990019714	1.14783042818033e-08	1.45021712041073e-06	1.880	4.900	1.313	13.625	56.803	39.589	17.430	27.925	8.539	14.742	14.861	10.746	13.426	50.010	24.786	3.559	7.310	3.535	4.741	10.296	12.412	377.164	40.471	16.929	1.615	2.494	1.115
Pdensi_DN28807_c0_g1d142031	Bud	FC_3_1	0	85.3496620742084	42.6748310371042	-8.91552640926295	1.56486922132704	-5.69729807945383	1.21721008851085e-08	1.52640039514127e-06	0.000	0.000	0.000	2.072	2.562	0.735	1.602	1.006	0.454	1.697	0.122	0.341	0.107	1.000	0.000	0.346	0.313	0.000	0.000	0.000	0.138	0.000	0.000	0.000	0.000	0.000	0.000
Pdensi_DN36061_c0_g1d438605	Bud	FC_3_1	12.4306689555695	450.330835843292	231.380752399431	-5.17833033985404	0.910987194971126	-5.68430639688428	1.31344617383702e-08	1.63942924333963e-06	0.475	0.034	0.252	6.629	3.912	16.871	12.243	4.602	5.991	3.439	2.475	3.759	6.288	6.288	6.684	1.087	3.450	0.871	3.341	1.949	1.855	13.934	44.250	47.485	36.909	5.821	0.949
Pdensi_DN15280_c0_g1d109172	Bud	FC_3_1	67.852150674877	0	33.9260753374385	8.52918776521346	1.50096670399714	5.68246300367614	1.327686403097e-08	1.65387602442013e-06	1.022	1.477	1.710	0.000	0.000	0.000	1.126	1.788	0.407	1.611	2.570	2.801	3.009	0.786	1.508	2.748	2.188	4.559	2.645	1.576	0.490	0.516	2.069	0.000	2.000	1.916	0.414
Pdensi_DN23117_c0_g2d223755	Bud	FC_3_1	31.8306096891842	302.342406302355	167.08650799577	-3.24872574952055	0.572057465666793	-5.67901993156198	1.35468695092514e-08	1.68412835672628e-06	0.415	0.818	0.756	3.381	6.428	8.769	2.040	1.749	3.257	1.413	1.368	2.591	5.518	4.206	10.823	2.302	3.171	3.973	70.442	9.012	55.268	8.934	1.991	6.309	0.160	0.311	0.083
Pdensi_DN13444_c0_g1d522647	Bud	FC_3_1	0	164.951204457342	82.4756022286711	-9.86650967964491	1.73827254602609	-5.6760429785312	1.37846159215075e-08	1.70684361016112e-06	0.000	0.000	0.000	1.800	0.666	7.477	2.636	0.961	1.839	0.432	0.816	0.710	0.924	2.709	7.825	0.042	0.456	0.115	0.156	0.430	0.066	11.494	261.607	134.436	0.000	0.000	0.000
Pdensi_GG_63189_c0_g1	Bud	FC_3_1	110.370424392251	548.657770200721	329.514097296486	-2.31369842529855	0.408105657357224	-5.66936131265958	1.43330817652339e-08	1.76769925905822e-06	2.024	2.974	1.880	7.512	11.757	14.518	7.711	8.034	7.713	4.773	4.752	3.408	6.600	8.345	8.379	3.755	10.447	8.308	17.436	33.011	9.122	29.284	54.121	72.395	0.648	1.787	0.174
Pdensi_DN34828_c0_g6	Bud	FC_3_1	1035.22445292023	238.385967472616	636.805210196425	2.11811870126474	0.373638093276767	5.66890458809769	1.43713364400954e-08	1.76890050805817e-06	28.958	19.941	15.728	3.438	5.391	5.883	7.884	3.934	5.286	3.625	1.285	7.602	8.275	7.858	7.165	5.496	0.365	4.559	0.378	1.182	0.980	0.000	0.827	0.685	2.500	0.000	1.241
Pdensi_DN44824_c0_g1d247351	Bud	FC_3_1	14.7188929785346	147.28344125512	81.0011671168275	-3.32303374631442	0.586499402328208	-5.66587746402311	1.46274033720723e-08	1.79330230866898e-06	0.231	0.436	0.230	1.966	3.481	3.630	1.783	1.445	1.221	0.745	0.292	1.024	1.736	2.462	2.138	0.729	0.885	1.004	1.040	4.167	1.985	1.574	0.709	0.234	0.177	1.037	1.249
Pdensi_DN22976_c1_g1	Bud	FC_3_1	207.988636286926	41.1946877796332	124.59166203328	2.33766467120161	0.412815155120721	5.66273946633087	1.48975262509755e-08	1.82281664887429e-06	3.651	4.512	4.762	1.030	0.996	0.559	3.391	4.289	0.817	3.520	2.273	5.475	5.182	1.326	2.939	6.384	3.208	17.962	4.139	2.514	5.016	1.410	4.457	0.000	1.795	5.130	5.374
Pdensi_DN22626_c0_g1d301640	Bud	FC_3_1	134.377032897842	1054.15844401939	594.267738458618	-2.97205671786223	0.525060065515453	-5.66041280428471	1.51009302130943e-08	1.84406733419154e-06	2.298	2.571	3.443	14.122	13.400	36.812	22.202	16.398	27.822	27.963	13.252	25.908	11.241	12.498	15.547	8.048	8.002	8.817	17.638	12.827	20.417	208.610	115.074	839.198	1.070	4.198	1.207
Pdensi_DN3265_c0_g1d515227	Bud	FC_3_1	98.5863334215205	0	49.2931667107603	9.06837288673485	1.60225568940984	5.65975389987537	1.51590221259354e-08	1.84752443532889e-06	3.366	0.730	2.027	0.000	0.000	0.000	0.371	1.413	0.402	0.398	2.116	1.186	0.372	0.388	1.490	2.413	0.721	3.685	0.000	0.778	1.937	0.510	2.452	3.383	0.494	0.379	0.000
Pdensi_DN30365_c0_g1d563694	Bud	FC_3_1	2381.91367053507	12564.7198622152	7473.31676637512	-2.39921242165462	0.424015499806815	-5.65831301626408	1.52868141170568e-08	1.85944610539533e-06	34.284	58.372	55.324	131.090	330.372	313.443	129.401	156.679	136.812	106.756	139.665	93.560	145.365	229.405	228.351	78.040	58.496	51.589	94.132	89.282	110.031	121.951	52.293	16.129	0.207	1.709	0.167
Pdensi_DN23151_c2_g1	Bud	FC_3_1	71.8640985730881	0	35.932049286544	8.61201946655721	1.52296036463288	5.65478896664076	1.56037871667848e-08	1.8942163961537e-06	0.986	1.425	2.034	0.000	0.000	0.000	0.000	0.690	1.177	0.457	2.066	0.000	0.726	0.379	0.364	0.884	1.480	3.112	0.000	1.164	0.000	0.498	0.399	0.000	0.965	1.478	0.000
Pdensi_DN20231_c0_g1	Bud	FC_3_1	49.1974659240048	352.187829342606	200.692647633306	-2.83940265110897	0.502152787054666	-5.65445960733035	1.56337357109808e-08	1.8942163961537e-06	0.813	1.626	0.648	7.801	5.263	8.681	4.006	4.352	6.805	4.499	11.733	7.376	4.868	8.651	4.142	1.321	6.922	5.519	48.900	107.239	131.010	383.104	23.903	7.229	42.951	57.175	32.732
Pdensi_DN16569_c0_g4d471006	Bud	FC_3_1	217.371042316593	4446.36975864545	2331.87040048102	-4.3545239971193	0.771862668739916	-5.64157870755449	1.68497982219876e-08	2.03393024879832e-06	0.783	6.772	5.908	57.508	171.662	49.259	132.809	59.672	14.981	82.426	28.609	16.438	0.000	9.742	0.000	20.645	3.501	1.501	3.202	0.000	0.125	0.000	0.000	0.000	0.000	0.000	0.000
Pdensi_DN42629_c0_g1d154103	Bud	FC_3_1	77.9212441170686	0	38.9606220585343	8.72901000473795	1.54727106847499	5.64155187968541	1.68524244036808e-08	2.03393024879832e-06	2.385	0.861	1.596	0.000	0.000	0.000	0.000	0.000	0.475	0.470	0.000	0.933	2.188	0.000	1.317	1.069	0.850	2.413	0.883	0.917	0.572	0.000	0.482	0.000	0.000	0.895	0.967
Pdensi_DN26393_c1_g1	Bud	FC_3_1	112.061054134507	559.468786403249	335.764920268878	-2.31959976270471	0.411655320959121	-5.63481059178402	1.75250843693293e-08	2.11100700747833e-06	2.097	2.795	2.109	13.329	15.238	6.473	31.912	69.958	39.663	28.388	62.506	25.881	2.071	3.338	1.555	10.842	5.077	4.265	4.945	5.697	3.220	0.238	0.451	2.526	0.000	0.000	0.063
Pdensi_GG_71588_c0_g1	Bud	FC_3_1	1.62946585102787	144.443201659774	73.0363337554012	-6.48242499545691	1.15181331554528	-5.62801706489045	1.8229305858963e-08	2.18734040417944e-06	0.012	0.000	0.074	1.378	2.328	5.098	4.158	2.194	2.742	2.802	3.295	2.570	1.633	3.934	1.840	0.169	1.166	0.109	1.020	0.489	0.407	2.334	67.030	12.162	0.000	0.000	0.000
Pdensi_DN14388_c0_g2	Bud	FC_3_1	73.8942965721251	0	36.9471482860625	8.6524221694756	1.53870244156163	5.62319389101264	1.87458795157177e-08	2.24498192231187e-06	1.110	2.407	1.114	0.000	0.000	0.000	1.839	0.874	0.331	0.328	0.350	0.000	0.000	0.320	0.308	0.249	0.297	0.676	0.000	0.963	0.399	0.000	0.338	0.000	0.000	0.312	0.000
Pdensi_DN23354_c0_g1d427362	Bud	FC_3_1	200.6692267225	45.6052970794647	123.137261900982	2.13779867488881	0.380295359420399	5.62141667504697	1.89397844948135e-08	2.25947986756876e-06	4.574	3.855	4.073	0.858	1.235	0.739	3.198	0.533	0.402	1.600	0.857	0.200	2.450	0.978	1.320	0.000	0.912	2.275	0.000	0.982	0.730	1.290	0.414	0.341	0.000	0.190	2.045
Pdensi_DN26365_c1_g1	Bud	FC_3_1	431.402507649396	11.4891777958638	221.44584272263	5.23373848002816	0.931800366836896	5.61680233910477	1.94523731844524e-08	2.30881663791949e-06	20.300	2.023	4.645	0.374	0.238	0.107	0.355	0.309	0.000	0.463	0.125	0.116	13.129	0.114	0.441	0.884	0.000	0.121	0.000	0.000	0.000	0.000	0.000	0.000	8.926	1.991	14.577
Pdensi_DN15738_c0_g1d277023	Bud	FC_3_1	103.985377410581	1196.97172308851	650.478550249546	-3.52523331620736	0.627635350179856	-5.61669019311478	1.94649972053179e-08	2.30881663791949e-06	0.798	3.235	2.430	11.507	35.274	27.203	4.534	5.665	7.586	2.032	2.606	3.994	21.227	32.325	19.111	5.037	9.160	5.726	8.367	28.316	10.136	1.982	1.554	15.398	3.749	4.790	16.671
Pdensi_DN23032_c0_g2	Bud	FC_3_1	1.59371306294808	174.19855254232	87.8961328026341	-6.7692332314131	1.20808799215454	-5.60326174531429	2.10355197281472e-08	2.4761640727431e-06	0.000	0.094	0.000	1.985	5.162	3.629	3.643	7.352	6.845	9.359	6.389	8.113	1.097	2.418	0.806	0.180	1.612	0.248	1.179	3.473	0.439	0.825	3.850	0.202	0.000	0.056	0.000
Pdensi_DN42533_c0_g1d93795	Bud	FC_3_1	0	174.226304338693	87.1131521693465	-9.94536896173338	1.77504593301688	-5.60287977721802	2.10819455355992e-08	2.47692896079715e-06	0.000	0.000	0.000	0.317	5.793	4.614	1.939	2.368	1.194	0.000	0.000	0.295	2.222	3.758	3.058	0.000	0.537	0.000	0.000	0.000	0.000	10.658	15.861	10.074	0.000	0.000	0.000
Pdensi_GG_119851_c0_g1	Bud	FC_3_1	0	99.8297411364481	49.914870568224	-9.14208277787863	1.6320356445484	-5.60164406238096	2.12328212970954e-08	2.4899396392539e-06	0.000	0.000	0.000	0.608	2.914	2.617	1.066	1.510	0.190	0.944	0.809	1.131	1.780	2.400	1.425	0.000	0.000	0.586	8.136	1.483	8.494	0.974	12.708	4.503	0.000	0.180	0.193
Pdensi_DN19596_c0_g1d218685	Bud	FC_3_1	2.90916403467069	157.379422915168	80.1442934749195	-5.76279441809555	1.02989503625108	-5.59551625675631	2.19966234326879e-08	2.5746425182015e-06	0.039	0.043	0.101	0.847	2.768	5.957	1.488	1.195	1.759	0.470	0.555	0.893	1.467	3.253	6.407	0.151	0.299	0.359	0.359	2.680	0.274	23.168	30.451	71.909	0.000	0.000	0.000
Pdensi_DN21349_c1_g6	Bud	FC_3_1	0.637485225179232	109.892257733232	55.2648714792055	-7.42440823126394	1.32712858993219	-5.59433975545902	2.21462902442314e-08	2.58727893653652e-06	0.000	0.042	0.000	2.108	3.490	1.293	5.600	4.256	6.546	9.601	12.204	9.471	1.119	1.469	0.391	0.105	0.596	0.967	4.473	11.166	3.158	6.415	94.958	13.958	0.000	0.000	0.000
Pdensi_DN10919_c0_g1	Bud	FC_3_1	53.1612502710093	510.422214538457	281.791732404733	-3.26337237938891	0.583864579229136	-5.58926246852904	2.2803605804302e-08	2.65407445791721e-06	0.605	1.900	0.809	6.143	13.126	12.264	5.271	6.487	4.178	3.229	4.691	3.029	5.647	9.845	9.017	2.105	3.670	2.800	4.024	2.673	2.625	1.708	1.882	5.152	0.541	0.443	0.306
Pdensi_DN12629_c0_g1d459686	Bud	FC_3_1	0	403.74509702249	201.872548511245	-11.1577817616402	1.99813371264416	-5.58410164997162	2.34911286074905e-08	2.71571961190245e-06	0.000	0.000	0.000	0.139	3.154	20.860	0.202	0.692	0.043	0.000	0.000	0.000	1.027	7.819	1.121	0.000	0.081	0.000	0.000	0.000	0.106	0.000	0.000	0.000	0.000	0.000	0.000
Pdensi_DN14988_c0_g2d108683	Bud	FC_3_1	19.0737382551243	212.217525518356	115.64563188674	-3.4738588134255	0.622411921865728	-5.58128578741284	2.38746972146091e-08	2.74271637353385e-06	0.658	0.284	0.262	6.720	3.331	3.212	2.831	1.732	0.870	0.463	1.080	0.640	1.391	1.667	0.849	0.059	20.818	12.540	3.761	0.076	0.188	0.000	0.161	0.000	0.000	0.000	0.000
Pdensi_DN17260_c0_g1d11773	Bud	FC_3_1	0.637485225179232	452.387073263417	226.512279244298	-9.46721679236169	1.69719128324743	-5.5781672259399	2.43065931114035e-08	2.78717098644347e-06	0.000	0.051	0.000	25.966	1.867	0.863	1.963	0.000	0.000	0.000	0.000	0.000	0.000	0.379	0.000	0.085	0.000	0.000	0.000	0.000	0.000	0.000	0.346	0.095	0.000	0.000	0.000
Pdensi_GG_75385_c0_g1	Bud	FC_3_1	17.4998958212038	446.812086425254	232.155991123229	-4.67612047730128	0.839568063423434	-5.56967407530233	2.5521629344863e-08	2.91571689946331e-06	0.082	0.410	0.596	3.272	14.308	10.027	2.399	2.894	2.716	1.891	1.959	2.084	5.347	7.673	10.996	1.310	1.358	1.047	1.340	1.645	3.058	0.673	0.150	0.333	0.106	0.000	0.000
Pdensi_DN17327_c0_g1d112863	Bud	FC_3_1	9.62166983219004	168.007753939328	88.8147118857592	-4.12627436827435	0.74089837834171	-5.56928519334843	2.55786517083657e-08	2.91685966678027e-06	0.123	0.297	0.183	4.881	4.303	1.383	2.679	1.719	2.686	0.788	1.740	0.834	0.340	1.549	0.034	0.083	0.000	0.000	0.000	0.036	0.044	0.092	0.000	0.000	0.000	0.000	0.000
Pdensi_DN26309_c0_g1d499805	Bud	FC_3_1	1109.29469708986	6487.56565879383	3798.43017794184	-2.54808254613585	0.458345843228739	-5.55930109060512	2.70857085863037e-08	3.07740280613801e-06	12.285	30.836	25.817	79.475	191.124	131.615	83.396	98.350	71.107	49.106	86.676	57.869	66.043	134.351	84.104	30.399	39.792	28.986	82.130	144.736	90.264	388.540	341.668	139.373	9.170	8.357	10.777
Pdensi_DN10001_c0_g1	Bud	FC_3_1	198.146392178087	49.1818029440615	123.664097561074	2.01026385662599	0.361711919389306	5.55763785727604	2.73449993263198e-08	3.10118287606627e-06	4.427	4.491	3.430	0.914	1.260	0.881	1.066	0.253	0.914	0.908	2.052	2.943	1.437	1.391	1.872	2.536	1.600	4.101	0.800	0.558	2.080	0.434	1.102	4.279	2.308	2.723	2.955
Pdensi_DN20261_c4_g6	Bud	FC_3_1	7.64627782869835	184.245891841566	95.9460848351322	-4.58936264263199	0.826175581060893	-5.55494830377193	2.77693933334521e-08	3.14356626905238e-06	0.149	0.241	0.074	1.220	5.113	5.009	0.986	1.939	0.699	0.349	0.563	0.702	1.655	3.340	2.330	0.802	0.971	0.092	0.332	0.173	0.638	0.000	0.000	0.000	0.000	0.000	0.000
Pdensi_GG_146717_c0_g1	Bud	FC_3_1	100.277257073884	1317.7660372555	709.021647164693	-3.7165110671105	0.669825975068536	-5.54847259652811	2.88176040997398e-08	3.2562842811063e-06	0.994	1.849	3.344	9.233	38.770	33.239	9.889	11.859	7.863	3.280	8.310	4.441	7.324	40.316	30.755	2.264	16.045	6.785	3.912	28.023	9.955	120.095	292.360	100.222	0.000	0.303	0.000
Pdensi_DN14250_c0_g1	Bud	FC_3_1	1.58248515965316	136.728538142083	69.155511650868	-6.42495138605602	1.16070926269843	-5.53536668701962	3.10577890367831e-08	3.47774357923617e-06	0.041	0.066	0.000	3.712	0.784	3.922	5.434	1.124	1.336	2.243	1.805	1.793	2.063	2.417	1.288	0.222	0.700	0.103	0.513	0.166	0.029	1.011	4.640	0.374	0.000	0.000	0.000
Pdensi_DN11948_c0_g1d269288	Bud	FC_3_1	41.763932387059	575.864482358509	308.814207372784	-3.78589945625057	0.68420996127008	-5.5332422363786	3.1436483746696e-08	3.51380589049781e-06	0.846	0.640	1.097	3.852	10.326	20.890	2.719	2.651	2.392	0.497	1.390	2.567	4.994	12.392	16.152	1.824	2.576	1.564	1.226	2.849	3.269	1.800	2.075	9.041	0.513	2.184	4.748
Pdensi_DN25136_c1_g1	Bud	FC_3_1	212.652032177588	29.6173809304921	121.13470655404	2.84410473971726	0.514126416151882	5.53191715182567	3.16749514501038e-08	3.53409282950933e-06	5.491	3.400	4.320	0.494	0.955	0.423	1.727	2.058	0.468	0.927	0.493	1.841	3.454	1.810	3.899	3.867	2.936	2.381	4.354	1.810	0.564	2.374	1.426	0.000	2.873	3.090	0.954
Pdensi_DN31388_c0_g1d371806	Bud	FC_3_1	152.07282647513	31.9701856782736	92.0215060767018	2.25061682404598	0.407134602060428	5.52794287848798	3.24007502842276e-08	3.60858266406115e-06	3.927	2.737	2.815	0.709	0.683	0.607	1.549	1.472	1.004	1.990	0.707	1.320	1.863	1.942	0.311	1.256	0.902	1.025	1.864	0.000	2.018	0.000	0.341	0.000	0.000	0.946	0.680
Pdensi_DN6276_c0_g1	Bud	FC_3_1	80.0109107541775	0	40.0054553770888	8.76721876582115	1.5869787757017	5.52447134142966	3.30479172083303e-08	3.67036428890854e-06	2.702	0.799	1.479	0.000	0.000	0.000	0.000	0.774	0.586	0.000	0.310	0.578	0.817	1.134	0.000	0.000	0.000	0.898	1.903	0.854	0.000	0.000	0.000	0.000	1.450	2.208	1.190
Pdensi_GG_33195_c0_g1	Bud	FC_3_1	89.318566681745	1193.88152639143	641.600046536589	-3.74109948165232	0.67720373023221	-5.52433383727747	3.30738073265072e-08	3.67036428890854e-06	0.873	1.576	3.057	8.667	37.444	27.635	6.306	7.324	10.351	1.201	4.415	6.175	20.738	35.110	31.950	7.429	10.043	9.963	32.199	25.804	17.112	13.740	47.350	2.634	0.869	1.471	0.000
Pdensi_DN23676_c1_g2	Bud	FC_3_1	2.52098492411652	196.508494950069	99.5147399370927	-6.27684162047615	1.13658125806365	-5.52256301601328	3.34089916195271e-08	3.70094070556673e-06	0.147	0.000	0.021	2.050	3.145	6.795	2.699	1.916	2.303	2.205	1.642	1.865	2.026	6.337	1.771	0.152	1.647	0.105	0.383	1.585	0.630	1.856	184.593	99.514	0.000	0.047	0.050
Pdensi_DN52995_c0_g1d162556	Bud	FC_3_1	69.2834292590445	0	34.6417146295223	8.55926637255038	1.55046625673752	5.52044672714176	3.38138899444011e-08	3.73911704581269e-06	1.198	0.974	2.104	0.000	0.000	0.000	0.000	1.258	0.357	0.000	0.000	0.704	0.663	0.000	0.000	0.805	0.000	0.730	0.996	0.346	0.431	0.000	0.728	3.011	0.000	0.000	0.000
Pdensi_DN22306_c3_g4	Bud	FC_3_1	1544.13688077283	6733.41177149108	4138.77432613195	-2.12449442195846	0.384998980090834	-5.51818194805924	3.42524701136744e-08	3.78087541548362e-06	47.848	29.633	19.112	105.064	147.422	163.266	215.911	190.410	288.789	249.249	231.729	291.924	95.055	90.566	114.328	25.290	19.933	14.932	31.030	203.063	67.431	376.071	1135.251	350.271	0.000	0.606	0.869
Pdensi_DN16978_c0_g1d215734	Bud	FC_3_1	57.4360979068043	440.125214822513	248.780656364659	-2.93791235523985	0.53245947191717	-5.51762624235348	3.43609240605595e-08	3.78610998951475e-06	0.979	1.313	1.272	12.349	11.490	3.806	11.766	10.956	9.896	7.463	8.658	5.422	1.122	2.348	0.550	1.605	0.902	1.305	1.385	2.350	5.754	30.357	2.255	4.362	0.981	0.835	1.171
Pdensi_DN1339_c0_g1d380450	Bud	FC_3_1	83.9388688355752	0	41.9694344177876	8.836401983135	1.6035914102569	5.51038246190118	3.58054839879098e-08	3.93212047281114e-06	3.098	0.840	1.295	0.000	0.000	0.000	0.000	0.271	0.000	0.610	0.651	0.607	0.572	1.192	0.286	2.543	0.000	0.944	0.000	0.896	0.000	0.392	0.083	0.000	11.797	2.901	2.816
Pdensi_DN23864_c1_g1d70605	Bud	FC_3_1	90.3823458191787	4094.74558206353	2092.56396394135	-5.50185016447535	0.99849529345395	-5.51014131017443	3.58545738509001e-08	3.93212047281114e-06	0.454	2.076	3.030	7.608	55.578	183.681	4.222	7.299	1.709	0.117	0.444	0.131	15.299	45.669	65.429	2.495	1.261	0.398	0.184	0.012	0.043	0.064	166.365	449.982	0.031	0.011	0.000
Pdensi_DN18159_c0_g1d283084	Bud	FC_3_1	0	75.2667758602052	37.6333879301026	-8.73475068759649	1.58543173249357	-5.50938303338894	3.60093575705212e-08	3.93975396276417e-06	0.000	0.000	0.000	0.936	1.181	2.496	1.248	0.660	0.509	0.670	0.819	1.154	0.470	1.260	0.253	0.011	0.263	0.016	6.925	0.232	20.484	0.317	2.910	0.076	0.000	0.000	0.000
Pdensi_DN29111_c0_g1d232624	Bud	FC_3_1	1.9219111421064	140.469111201608	71.1955111718571	-6.19224432337952	1.12404139612419	-5.50891127740581	3.61059818601047e-08	3.94337074769647e-06	0.031	0.050	0.046	1.155	1.096	6.225	2.431	1.491	1.874	1.034	2.188	1.564	0.998	2.114	2.981	0.099	0.575	0.117	0.577	0.842	0.289	3.090	54.640	158.177	0.823	1.915	0.700
Pdensi_DN23255_c0_g1d223875	Bud	FC_3_1	0	80.2004479283425	40.1002239641713	-8.82630478252879	1.60502194874584	-5.49918011365866	3.81561232711373e-08	4.15995625153779e-06	0.000	0.000	0.000	0.672	1.970	2.289	2.056	0.840	1.225	0.490	0.706	0.497	0.685	1.192	1.154	0.169	0.566	0.364	1.939	0.759	0.667	2.400	2.757	8.140	0.181	0.172	0.168
Pdensi_DN23799_c0_g1	Bud	FC_3_1	435.37122553078	2675.3271309151	1555.34917822294	-2.61939107687864	0.476769530520934	-5.49404043084844	3.92840491987644e-08	4.27541402113219e-06	6.963	10.879	9.243	76.467	69.742	22.042	64.476	47.315	62.152	45.514	43.687	31.369	2.958	14.659	1.594	12.837	8.799	13.240	11.096	16.609	29.725	174.143	15.742	24.716	9.099	5.980	6.190
Pdensi_DN56942_c0_g1	Bud	FC_3_1	68.8496680688027	0	34.4248340344013	8.55038010149596	1.55743382967755	5.49004390335236	4.01833847080822e-08	4.36563269766354e-06	0.936	2.230	1.125	0.000	0.000	0.000	0.415	1.572	0.222	0.221	0.473	0.220	0.208	0.864	1.249	2.178	1.408	1.598	1.241	1.084	0.000	0.570	1.827	0.753	1.388	1.050	0.000
Pdensi_DN20080_c0_g1d289369	Bud	FC_3_1	10.618378191323	164.052692053805	87.3355351225639	-3.95144110927124	0.720984063567769	-5.4806219845105	4.23833175021936e-08	4.58856736692596e-06	0.165	0.221	0.286	1.352	4.630	4.131	1.070	1.269	0.973	0.447	0.743	0.536	2.580	3.871	3.032	0.734	1.208	1.349	10.068	1.614	8.939	2.097	0.126	0.028	0.043	0.008	0.016
Pdensi_DN8033_c0_g1d47484	Bud	FC_3_1	0	78.7410361223462	39.3705180611731	-8.79985047848049	1.60898794098499	-5.46918361183826	4.52113197891496e-08	4.8523948496884e-06	0.000	0.000	0.000	0.705	1.608	2.513	0.994	1.212	0.859	0.404	0.381	0.051	0.288	1.340	1.405	0.000	0.237	0.000	0.878	0.151	0.185	1.431	9.688	25.715	0.000	0.000	0.000
Pdensi_DN16752_c0_g1d471667	Bud	FC_3_1	6.68739133584018	408.179592484825	207.433491910333	-5.93050390303237	1.08495761401383	-5.4661157509115	4.60004014769527e-08	4.9285576953761e-06	0.285	0.000	0.142	5.270	3.606	15.899	3.087	6.100	8.531	2.771	6.344	3.140	1.923	4.948	9.560	0.192	5.016	2.206	43.040	56.267	38.130	213.974	458.179	993.342	62.374	137.220	175.151
Pdensi_DN46137_c0_g1d323942	Bud	FC_3_1	57.5175750488998	0	28.7587875244499	8.2910088844198	1.51766402148891	5.46300680982467	4.68136634566066e-08	5.00238920308532e-06	1.419	1.111	1.050	0.000	0.000	0.000	0.000	0.608	0.443	0.842	0.478	0.682	0.000	0.334	1.176	1.268	0.763	0.000	2.418	0.000	0.417	0.065	3.354	2.021	2.558	3.007	0.630
Pdensi_DN161_c0_g1d513820	Bud	FC_3_1	62.896089060555	331.478511804109	197.187300432332	-2.39835748469976	0.439058995851113	-5.46249480676409	4.69489272539732e-08	5.00425550206225e-06	0.994	1.576	1.340	4.788	9.596	6.205	5.281	10.347	7.409	3.921	7.988	5.249	1.171	3.769	1.966	0.842	0.384	0.145	0.263	0.136	0.000	0.177	0.000	0.355	0.357	0.393	0.070
Pdensi_DN22901_c1_g4	Bud	FC_3_1	0	210.3923263339	105.19616316695	-10.2172304227654	1.87211181490156	-5.45759625116337	4.8262354329434e-08	5.13542907517399e-06	0.000	0.000	0.000	8.459	4.723	0.170	13.481	6.985	2.585	10.645	7.080	3.301	0.173	1.437	0.000	0.139	3.855	0.950	115.216	0.361	29.374	16.098	33.477	3.128	0.000	0.000	0.000
Pdensi_GG_6417_c0_g1	Bud	FC_3_1	3.83998076929156	208.769650721551	106.304815745421	-5.76458631063076	1.05702487817719	-5.45359568127822	4.93613662645236e-08	5.22548183655242e-06	0.027	0.183	0.040	1.133	4.818	6.823	2.159	4.232	2.101	1.384	1.224	1.706	1.556	5.487	4.609	0.150	8.556	13.652	6.746	0.308	1.250	40.401	39.660	41.458	0.000	0.000	0.000
Pdensi_DN34854_c1_g1	Bud	FC_3_1	16.044685635189	314.599429438406	165.322057536798	-4.29401146067709	0.787873455457976	-5.45012835618514	5.03334797642284e-08	5.31931416895044e-06	0.281	0.364	0.348	3.138	2.739	13.167	6.087	4.583	9.315	4.724	7.258	4.831	0.233	1.513	4.731	0.286	0.220	0.280	0.588	0.108	0.401	4.257	2.879	338.603	5.397	6.379	89.371
Pdensi_DN35883_c1_g4	Bud	FC_3_1	1.92663887539075	141.709927896744	71.8182833860675	-6.20287289410889	1.13840422135306	-5.44874375706057	5.07268340774022e-08	5.35176726529192e-06	0.050	0.000	0.066	1.058	2.211	5.343	1.746	1.520	0.763	0.522	0.785	0.681	0.913	2.780	4.745	0.029	1.091	0.060	0.563	0.318	0.165	159.649	16.266	13.630	0.700	1.232	0.827
Pdensi_GG_43230_c0_g1	Bud	FC_3_1	0	110.001697152304	55.0008485761521	-9.28210612778705	1.70362716844446	-5.44843748662586	5.08142447966025e-08	5.35188739551314e-06	0.000	0.000	0.000	0.516	2.106	4.071	0.000	0.106	0.000	0.120	0.000	0.000	1.060	3.324	1.045	0.274	0.221	0.000	0.000	0.000	0.000	0.000	0.254	0.205	0.000	0.000	0.000
Pdensi_DN16706_c0_g1d399200	Bud	FC_3_1	122.165526539739	697.745275564194	409.955401051967	-2.51329430800366	0.462300499863785	-5.43649489616428	5.4338895008061e-08	5.69675907736184e-06	3.166	3.201	1.281	19.883	11.436	12.132	21.262	13.218	17.996	19.752	17.544	16.297	3.088	6.742	4.113	2.055	5.272	4.189	7.871	1.076	2.210	6.363	13.688	17.212	1.193	6.322	3.029
Pdensi_DN22676_c0_g1	Bud	FC_3_1	0	103.412820010528	51.706410005264	-9.19303443235886	1.69100840305065	-5.43642149605776	5.4361273621366e-08	5.69675907736184e-06	0.000	0.000	0.000	0.701	1.351	4.203	0.000	0.291	3.310	0.000	0.000	0.979	0.000	0.961	3.078	0.000	0.892	1.691	0.000	0.000	1.198	2.107	55.378	51.340	0.000	0.000	1.346
Pdensi_DN22696_c0_g4d544590	Bud	FC_3_1	4.23672912805133	274.459245191212	139.347987159631	-6.0234648214899	1.10801568936396	-5.43626311369974	5.44095925076333e-08	5.69675907736184e-06	0.000	0.079	0.185	1.771	5.077	9.863	5.885	5.938	6.925	5.289	5.723	7.459	3.884	10.807	6.089	0.143	2.137	0.622	1.562	0.664	0.839	6.133	57.869	26.449	0.000	0.082	0.000
Pdensi_DN22250_c0_g2d67184	Bud	FC_3_1	5.43753534716088	628.775259540075	317.106397443618	-6.85326905600446	1.26102590212475	-5.43467746733604	5.48956373849229e-08	5.73308226460218e-06	0.075	0.188	0.074	0.187	14.194	23.821	1.196	4.189	0.873	0.640	0.880	1.505	1.106	10.699	41.544	0.000	0.302	0.063	0.000	0.116	0.071	7.140	378.213	1979.438	0.387	1.370	2.031
Pdensi_GG_147018_c0_g1	Bud	FC_3_1	63.1144435979117	1167.42048562169	615.267464609803	-4.20955697589168	0.775013993797989	-5.43158834495693	5.58546519539519e-08	5.82343417472841e-06	0.477	1.955	1.486	6.160	24.022	40.978	3.940	5.138	1.325	1.162	1.065	0.681	10.659	21.449	19.168	1.425	2.544	6.089	0.409	1.069	1.579	0.130	0.040	0.022	0.000	0.000	0.000
Pdensi_DN23317_c2_g3	Bud	FC_3_1	117.803445535873	561.508739065237	339.656092300555	-2.25280669236268	0.415216258357767	-5.42562254491869	5.77528898909986e-08	6.00117340768525e-06	2.323	2.763	2.234	11.406	17.035	6.718	11.191	15.823	12.872	5.894	11.470	6.306	2.472	4.104	2.568	1.157	0.080	0.339	0.021	0.063	0.154	0.000	0.000	0.000	0.000	0.000	0.000
Pdensi_DN38825_c0_g1d90418	Bud	FC_3_1	484.806926764617	116.95592751241	300.881427138513	2.05169267832096	0.378233537213063	5.42440708309061	5.81472275237627e-08	6.02202048864554e-06	10.721	9.298	10.146	3.094	1.492	2.648	1.014	1.929	5.118	1.449	3.469	2.521	4.743	6.006	2.715	8.236	13.451	17.533	10.863	4.252	7.935	2.323	0.000	0.616	11.706	36.162	25.644
Pdensi_DN97142_c0_g1	Bud	FC_3_1	60.4175802584706	0	30.2087901292353	8.36195083694918	1.54182844305838	5.42339900045065	5.84762623943409e-08	6.04595822938823e-06	1.634	0.885	1.230	0.000	0.000	0.000	0.000	0.000	0.000	0.000	0.000	0.000	0.000	1.414	0.000	0.000	0.000	0.992	1.361	1.414	0.588	0.000	0.000	0.000	0.000	0.000	0.000
Pdensi_DN19916_c2_g1	Bud	FC_3_1	171.072393086919	771.880135840909	471.476264463914	-2.17363820832819	0.401158187069791	-5.41840669937527	6.01325053702607e-08	6.2068551924195e-06	3.273	5.223	2.227	12.570	17.854	17.329	11.295	11.159	7.002	7.563	6.775	4.195	6.803	12.733	6.921	6.315	9.925	2.410	26.893	18.802	19.837	14.575	63.291	10.898	1.436	2.780	1.528
Pdensi_DN37334_c0_g1d240530	Bud	FC_3_1	0.329084297521429	93.829078253731	47.0790812756262	-8.09103455480624	1.49433094780697	-5.41448637377175	6.14648836462187e-08	6.33384394849365e-06	0.000	0.008	0.023	0.949	1.760	3.012	2.128	1.824	1.525	1.465	1.680	2.128	0.577	2.520	0.992	0.056	0.586	0.029	0.632	0.445	0.208	2.301	73.426	45.455	0.000	0.000	0.000
Pdensi_GG_114156_c0_g1	Bud	FC_3_1	0	54.6218782177075	27.3109391088537	-8.27178850731589	1.52845247193181	-5.41187158856249	6.23694097480798e-08	6.40860073273144e-06	0.000	0.000	0.000	1.149	1.292	0.959	2.325	0.856	0.375	1.499	1.302	1.412	0.738	2.895	0.284	0.083	0.456	0.058	0.183	0.346	0.033	0.791	6.779	0.000	0.000	0.000	0.000
Pdensi_DN7221_c0_g1d263389	Bud	FC_3_1	1.27497045035846	129.471214381812	65.3730924160854	-6.66264001601713	1.23157345675851	-5.40986002861183	6.30740274355891e-08	6.46743354044095e-06	0.000	0.078	0.000	1.545	3.912	2.571	1.822	0.752	0.169	0.635	1.005	0.385	1.809	1.289	0.975	0.000	0.000	0.045	0.123	0.000	0.052	0.000	0.000	0.000	0.000	0.000	0.000
Pdensi_DN29248_c0_g1d502432	Bud	FC_3_1	18.7248568061024	201.540955860462	110.132906333282	-3.42620542430749	0.633651863734793	-5.40707858746469	6.4061039887053e-08	6.54699606160351e-06	0.614	0.388	0.179	3.350	3.249	5.783	4.973	2.024	1.982	0.970	1.274	1.024	1.322	2.942	3.726	0.619	0.555	0.586	1.717	7.587	1.444	47.909	95.518	145.273	0.056	0.202	0.000
Pdensi_DN20250_c0_g1d290039	Bud	FC_3_1	0.329084297521429	73.6714793847164	37.0002818411189	-7.74193979113132	1.43331451413089	-5.4014242616009	6.61138526687076e-08	6.74567903010407e-06	0.000	0.000	0.021	1.398	1.187	1.962	1.111	0.000	0.085	0.529	0.000	0.455	0.402	1.257	0.615	0.115	0.880	0.000	0.207	0.000	0.000	0.192	0.000	0.000	0.000	0.000	0.000
Pdensi_DN7189_c0_g1d450939	Bud	FC_3_1	72.6796809782016	324.316714920953	198.498197949577	-2.15818306973775	0.400056092666876	-5.39470116640583	6.86376895379626e-08	6.98022798440575e-06	1.268	1.320	1.920	8.523	6.932	4.802	5.076	4.939	5.033	3.546	4.362	4.726	1.339	3.292	1.644	1.861	5.190	6.178	1.649	12.894	6.922	8.170	45.761	25.052	0.138	0.180	0.191
Pdensi_DN24052_c0_g1d71231	Bud	FC_3_1	923.911479294204	182.60660209274	553.259040693472	2.33843084973357	0.433507663488775	5.39420879186861	6.88261497503238e-08	6.98793813381561e-06	11.564	19.977	25.651	2.908	3.460	4.869	3.886	7.594	13.650	12.001	5.753	13.268	39.172	12.106	20.974	5.400	5.712	5.633	2.161	7.038	4.179	2.661	10.577	14.245	0.268	0.585	0.489
Pdensi_DN19065_c0_g1	Bud	FC_3_1	26.9788511425435	205.206561308549	116.092706225546	-2.92787098074721	0.543309114927346	-5.38895980263232	7.08666527436561e-08	7.1833542531907e-06	0.334	0.773	0.567	3.520	6.078	3.197	4.326	9.046	12.498	7.342	13.064	7.073	0.185	2.809	0.063	0.302	0.115	0.035	0.000	0.000	0.000	0.000	0.000	0.000	0.000	0.000	0.000
Pdensi_DN21877_c1_g1	Bud	FC_3_1	378.189386392505	55.2591259214064	216.724256156956	2.77347272645132	0.514829391236408	5.38716859150286	7.1576288866401e-08	7.243450374922e-06	11.545	6.686	5.401	0.669	1.334	1.419	2.121	2.409	2.067	1.242	0.958	2.989	4.322	1.360	1.913	1.774	1.652	10.926	0.493	0.933	2.619	0.875	3.763	14.028	5.873	0.852	2.353
Pdensi_DN27752_c6_g1	Bud	FC_3_1	572.531698519117	2682.91475538763	1627.72322695337	-2.22842076466817	0.413767878942219	-5.38567848805722	7.2171873407461e-08	7.29182763327661e-06	12.785	12.076	10.790	30.157	51.973	82.310	50.437	46.697	70.856	70.687	65.192	87.449	31.736	46.307	66.878	11.322	18.349	19.762	57.181	21.769	43.072	122.232	365.288	814.359	17.067	20.655	14.395
Pdensi_DN32375_c0_g1d565565	Bud	FC_3_1	0	99.2689778080705	49.6344889040352	-9.133986425247	1.69640708861299	-5.38431281415777	7.27219379299059e-08	7.33545596663693e-06	0.000	0.000	0.000	1.243	0.717	4.060	1.961	0.206	0.467	0.696	0.000	0.000	0.437	0.454	0.437	0.000	0.000	0.000	0.869	0.000	0.000	9.862	14.380	68.733	0.000	0.000	0.000
Pdensi_DN10536_c0_g1d386866	Bud	FC_3_1	0	107.769179975111	53.8845899875556	-9.2525481103918	1.72139456195655	-5.37503040550753	7.65697598967759e-08	7.68609232232442e-06	0.000	0.000	0.000	0.663	1.273	4.564	3.294	0.916	1.452	0.824	1.103	0.206	0.777	0.604	1.360	0.469	1.690	0.639	0.772	1.213	0.251	23.653	102.522	94.404	3.632	4.312	6.534
Pdensi_DN16652_c1_g1	Bud	FC_3_1	53.8870094497635	267.872275897156	160.87964267346	-2.31300484504989	0.430669421489414	-5.37071992957072	7.84229255135795e-08	7.85890797912216e-06	1.200	1.471	0.685	4.567	5.758	6.239	3.200	1.852	1.322	1.023	2.716	1.330	1.215	1.763	1.340	2.251	1.654	1.518	5.398	0.796	2.298	0.997	0.267	0.220	0.297	0.717	0.413
Pdensi_DN39708_c0_g1d572106	Bud	FC_3_1	72.0623583427927	0	36.0311791713964	8.61636887621498	1.60440648987147	5.37044005406962	7.85447400186304e-08	7.85890797912216e-06	2.194	1.699	0.629	0.000	0.000	0.000	0.000	0.329	0.748	0.371	0.394	1.105	0.693	0.000	0.347	0.562	4.029	3.053	1.042	1.450	0.902	0.951	0.762	0.630	2.764	1.410	1.141
Pdensi_GG_3802_c0_g1	Bud	FC_3_1	21.2403012560985	309.244756337058	165.242528796578	-3.86491934017168	0.719782072079805	-5.36956877656598	7.89251337704093e-08	7.88410638588126e-06	0.158	0.683	0.474	3.397	5.747	9.807	4.205	3.144	2.995	2.233	1.396	0.930	2.283	6.191	6.325	0.565	0.170	0.193	3.837	0.183	5.885	11.050	26.996	36.792	0.000	0.177	0.000
Pdensi_DN30771_c0_g1d234220	Bud	FC_3_1	1.26374254706354	69.3109659934177	35.2873542702406	-5.76526111836473	1.07382836006137	-5.36888513359364	7.9224856109808e-08	7.88516746333321e-06	0.041	0.044	0.000	1.096	1.983	1.255	2.253	2.756	5.428	2.153	1.472	4.356	0.274	0.890	0.231	0.306	0.878	0.103	0.931	1.639	0.789	4.465	4.904	20.108	0.000	0.000	0.000
Pdensi_DN15227_c0_g1d54032	Bud	FC_3_1	22.7515774810609	220.303059010677	121.527318245869	-3.27536793585418	0.610088287767063	-5.36867860198087	7.93156201679685e-08	7.88516746333321e-06	0.371	0.610	0.442	5.226	6.629	1.986	0.161	0.128	0.115	0.144	0.031	0.000	0.383	2.748	0.166	0.000	0.054	0.000	0.000	0.000	0.000	2.666	0.000	0.000	0.038	0.000	0.000
Pdensi_DN25884_c0_g1d559631	Bud	FC_3_1	836.798416223465	139.54921728988	488.173816756672	2.58410743400578	0.481944658425714	5.36183437004331	8.23810601267569e-08	8.1589280208925e-06	8.595	16.773	26.278	3.311	2.529	2.841	3.980	20.681	24.089	3.377	2.308	3.759	77.415	4.595	41.879	2.764	2.850	13.532	3.633	53.664	2.795	63.215	39.986	60.937	0.541	0.478	0.794
Pdensi_DN36314_c0_g1	Bud	FC_3_1	59.1335244605393	0	29.5667622302696	8.33078998688148	1.55377272694028	5.36165286108905	8.24638973015168e-08	8.1589280208925e-06	1.193	0.861	1.596	0.000	0.000	0.000	1.313	0.000	0.000	0.000	0.000	0.000	0.000	0.459	0.878	1.069	0.000	0.965	0.000	0.000	1.144	1.805	0.482	0.000	1.747	0.895	1.450
Pdensi_DN39690_c0_g1	Bud	FC_3_1	59.5646920864495	0	29.7823460432248	8.34155183751747	1.55600129241501	5.36089004435908	8.28129147403182e-08	8.18041268457904e-06	1.549	1.400	0.777	0.000	0.000	0.000	0.000	0.000	0.000	0.305	0.651	0.304	0.286	0.596	0.573	0.462	2.214	3.461	0.572	2.391	1.114	1.176	1.571	0.000	1.522	1.451	0.000
Pdensi_DN19317_c0_g2	Bud	FC_3_1	1.26374254706354	63.5896286326116	32.4266855898375	-5.64072659188587	1.05394140757268	-5.35203053163741	8.69727194351775e-08	8.57766717036763e-06	0.041	0.044	0.000	1.250	1.167	1.515	0.858	0.814	1.058	0.441	0.430	0.501	0.324	1.294	0.756	0.159	0.134	0.304	0.872	7.171	3.889	85.534	11.516	14.348	2.629	6.143	6.368
Pdensi_DN13932_c0_g1d462718	Bud	FC_3_1	12.1849077143969	144.786928001934	78.4859178581653	-3.5716124182233	0.66748932993873	-5.35081574794782	8.7558636001294e-08	8.62174600688932e-06	0.209	0.280	0.259	1.369	4.338	3.248	1.516	2.431	2.020	0.441	2.991	0.634	0.231	0.523	0.645	0.910	0.216	0.098	0.075	0.061	0.037	0.000	0.000	0.000	0.041	0.058	0.078
Pdensi_DN14620_c0_g2	Bud	FC_3_1	1.27497045035846	113.441228881521	57.3580996659398	-6.47191736429084	1.21126636362519	-5.34310004689728	9.13702991387457e-08	8.95443366046144e-06	0.000	0.085	0.000	1.594	2.666	2.745	1.222	0.905	0.742	0.370	0.797	0.094	1.053	2.009	1.236	0.000	6.091	23.733	9.984	3.961	15.116	11.857	11.704	6.361	7.057	24.451	22.486
Pdensi_DN13301_c2_g1	Bud	FC_3_1	67.517305470654	0	33.758652735327	8.52231701578482	1.59560205831031	5.34112936956828	9.2369305821354e-08	9.03805975808785e-06	2.262	0.817	1.135	0.000	0.000	0.000	0.415	0.791	1.801	0.445	0.000	1.770	2.076	0.435	2.083	2.365	0.807	3.663	2.511	1.740	2.169	0.000	2.286	1.514	4.973	2.661	1.833
Pdensi_DN25965_c0_g1d306105	Bud	FC_3_1	225.881657435184	55.1354212358434	140.508539335514	2.03586476008724	0.381324751949823	5.33892633425258	9.34986218199883e-08	9.11979088774052e-06	5.761	4.805	3.557	1.402	1.078	0.963	1.472	0.931	0.792	0.786	1.119	0.522	2.215	0.767	1.231	3.373	2.141	4.865	2.206	1.540	2.867	3.369	1.351	0.446	1.638	2.987	3.485
Pdensi_GG_24617_c5_g1	Bud	FC_3_1	35.2318857830945	143.184504357048	89.2081950700712	-2.02316117144731	0.379143945646944	-5.33612944285615	9.49516281912895e-08	9.24697685219254e-06	0.716	0.776	0.719	2.709	3.487	2.704	2.366	1.128	1.282	2.963	0.900	3.785	0.395	2.478	0.792	1.284	0.000	2.612	1.589	0.000	2.575	0.542	0.435	0.720	2.626	2.418	0.435
Pdensi_DN18407_c0_g1d284004	Bud	FC_3_1	19.1830619915154	297.542465258396	158.362763624956	-3.95498214104531	0.741275774205345	-5.3353721768192	9.53487790228545e-08	9.25697336506688e-06	0.160	0.854	0.205	5.660	5.047	7.653	6.586	8.693	12.864	8.240	19.827	19.334	1.487	2.963	4.258	0.302	0.535	0.101	1.227	4.373	1.700	13.801	1.455	2.128	23.839	46.823	40.233
Pdensi_DN18891_c0_g2	Bud	FC_3_1	151.9246375556	1049.18445636193	600.554546958767	-2.78791664727868	0.522535349619183	-5.33536467783563	9.53527199206535e-08	9.25697336506688e-06	1.481	5.600	2.429	18.370	22.837	23.719	14.456	7.928	6.788	5.628	4.167	3.663	6.568	16.577	10.803	2.257	2.202	1.001	5.251	2.754	5.876	62.176	73.727	110.873	0.035	0.025	0.082
Pdensi_DN31769_c0_g1	Bud	FC_3_1	374.936518483336	0	187.468259241668	10.9955093313835	2.06138642129834	5.33403597587403	9.60534797469349e-08	9.31043377515798e-06	22.402	1.000	0.205	0.000	0.000	0.000	0.000	0.000	0.000	0.121	0.000	0.242	0.687	5.695	1.724	2.029	0.000	0.126	0.000	0.000	0.147	2.190	1.512	0.000	0.000	0.000	0.000
Pdensi_DN23041_c0_g7	Bud	FC_3_1	428.768851529762	2047.07991799448	1237.92438476212	-2.25533793223686	0.422891358949026	-5.33313789584599	9.65299496263423e-08	9.33628700868054e-06	8.240	11.470	7.066	24.338	40.172	61.063	28.399	18.054	16.001	9.957	13.891	9.568	16.215	36.754	42.133	13.789	22.231	21.178	22.617	23.676	16.362	118.310	349.671	391.621	50.073	120.875	95.140
Pdensi_DN38929_c0_g1d510896	Bud	FC_3_1	56.5365256848773	0	28.2682628424386	8.26619780517384	1.55033601202597	5.33187498777868	9.72038490543296e-08	9.37797943403629e-06	1.134	1.537	0.854	0.000	0.000	0.000	0.000	0.893	0.338	0.335	1.071	0.000	0.000	0.981	0.000	0.762	1.215	0.691	0.000	1.312	0.408	0.000	0.000	1.711	0.000	0.000	0.000
Pdensi_DN34123_c0_g1d201099	Bud	FC_3_1	80.5269590959903	0	40.2634795479952	8.77621824677736	1.64645044509475	5.33038712031949	9.80036330735099e-08	9.44045866104842e-06	1.299	0.704	2.933	0.000	0.000	0.000	0.716	0.000	0.000	0.384	0.000	0.000	2.870	0.374	0.719	0.873	1.043	1.581	0.000	1.127	0.934	0.492	0.394	0.000	0.000	0.000	0.788
Pdensi_DN4229_c0_g1d1594	Bud	FC_3_1	52.8948093660164	0	26.4474046830082	8.1700141070568	1.5342242778078	5.32517587241589	1.00855408349388e-07	9.68508553708091e-06	1.047	1.101	1.147	0.000	0.000	0.000	1.119	0.901	0.527	0.480	0.770	0.349	0.357	0.703	1.083	1.098	1.913	2.651	0.000	0.539	0.000	0.369	1.582	1.061	2.229	0.660	0.949
Pdensi_DN29677_c0_g1d196991	Bud	FC_3_1	217.93540097198	34.025838300543	125.980619636261	2.68009171148232	0.503661612586597	5.32121496756221	1.03076513378464e-07	9.86782640035959e-06	6.904	3.730	3.004	0.784	0.749	0.579	2.062	0.370	0.835	0.312	0.336	0.522	3.058	1.941	1.981	1.590	1.828	1.962	0.789	1.542	1.774	3.365	4.018	3.213	5.760	2.982	2.768
Pdensi_DN18207_c1_g3	Bud	FC_3_1	44.4172864310507	831.431966860169	437.92462664561	-4.22679830130028	0.794677841629057	-5.31888279738054	1.04406361284645e-07	9.94907622472031e-06	0.150	1.704	0.905	8.621	20.237	22.294	17.681	18.795	14.690	19.356	14.125	15.444	6.751	16.664	14.178	1.603	14.313	30.082	14.322	12.054	24.486	127.104	174.115	273.433	16.642	36.832	32.750
Pdensi_GG_58955_c0_g1	Bud	FC_3_1	28.1935439200373	377.158090756193	202.675817338115	-3.74194403911052	0.70363334464113	-5.31803114165802	1.04896118664462e-07	9.98041521679429e-06	0.254	1.096	0.422	3.852	9.304	10.046	4.500	3.358	4.684	2.583	2.352	3.893	2.544	5.464	7.953	1.064	1.288	1.147	4.057	1.277	3.995	0.771	5.603	3.241	1.409	0.570	0.102
Pdensi_DN38772_c0_g1d317379	Bud	FC_3_1	54.6135088665093	0	27.3067544332547	8.21607352736767	1.54527588014728	5.31689754102978	1.05551463391225e-07	1.00273890221664e-05	1.002	1.011	1.377	0.000	0.000	0.000	0.277	0.263	0.597	1.777	0.316	0.295	1.111	0.289	1.483	0.684	0.908	4.552	2.218	2.321	0.360	0.761	0.915	0.504	1.108	0.530	0.303
Pdensi_DN52377_c0_g1	Bud	FC_3_1	27.0066279653553	443.341521858771	235.174074912063	-4.03759630751274	0.760054570517927	-5.31224528360033	1.08282719719783e-07	1.02614084555094e-05	0.716	0.129	0.835	5.146	13.895	8.479	4.114	3.126	5.932	1.125	2.566	1.689	10.108	12.543	13.065	6.529	5.037	6.146	2.912	0.554	3.250	0.364	0.146	0.000	0.179	2.415	1.438
Pdensi_DN14555_c0_g2d464340	Bud	FC_3_1	0	90.9723025264388	45.4861512632194	-9.00812951274484	1.69579848057627	-5.31202829576996	1.08411764811732e-07	1.02614084555094e-05	0.000	0.000	0.000	0.539	1.676	3.317	0.704	0.889	0.945	0.574	0.360	0.730	0.844	1.667	2.503	0.514	0.357	1.064	0.801	1.049	2.309	4.727	0.116	0.000	0.000	0.000	0.000
Pdensi_DN21744_c2_g3	Bud	FC_3_1	122.194555993867	12.3949137976545	67.2947348957606	3.30419184562378	0.622040286630176	5.31186149296506	1.08511065476169e-07	1.02614084555094e-05	2.430	3.686	1.540	0.310	0.293	0.162	0.860	0.290	0.000	0.409	0.113	0.000	13.025	0.680	3.074	1.303	1.996	3.088	10.624	0.952	2.797	1.175	0.000	0.000	0.096	0.217	0.549
Pdensi_DN33281_c0_g1d373421	Bud	FC_3_1	14.4285167656511	119.480608932268	66.9545628489596	-3.05025650730549	0.574363013922244	-5.31067710379837	1.09218689183263e-07	1.03126048454851e-05	0.350	0.189	0.349	2.938	1.826	2.652	3.404	4.252	6.088	2.664	4.343	3.443	0.519	0.805	0.523	0.683	7.713	48.749	1.376	11.795	0.918	1.146	0.000	0.000	0.000	0.000	0.000
Pdensi_DN12313_c0_g1	Bud	FC_3_1	19.5263294888899	191.74532807637	105.63582878263	-3.29558645448314	0.620743282920985	-5.30909724705412	1.10169543231953e-07	1.03865769215718e-05	0.224	0.722	0.286	3.763	4.944	3.237	3.655	2.206	1.399	0.971	2.401	1.252	3.069	4.589	1.404	1.117	2.248	0.725	5.008	3.307	1.144	9.077	2.787	0.684	0.100	0.000	0.000
Pdensi_DN4212_c0_g1d327418	Bud	FC_3_1	55.444160689839	0	27.7220803449195	8.23793480705205	1.55207409625614	5.30769428271712	1.11020644650075e-07	1.04509342805271e-05	1.291	0.840	1.295	0.000	0.000	0.000	0.000	0.271	0.923	0.610	0.651	0.911	0.858	0.596	1.146	1.156	0.830	4.090	3.715	4.482	1.857	0.000	0.000	1.557	0.000	3.191	1.251
Pdensi_DN17881_c0_g1d475745	Bud	FC_3_1	0	104.057316598941	52.0286582994705	-9.20167425663203	1.73496666652894	-5.30366054527224	1.13503289722252e-07	1.06523094976095e-05	0.000	0.000	0.000	0.915	4.856	0.782	1.997	1.142	0.000	0.857	0.000	0.852	1.999	2.928	2.005	0.000	0.000	0.000	0.000	0.000	0.000	9.884	1.760	0.000	0.000	0.000	0.000
Pdensi_GG_8961_c0_g1	Bud	FC_3_1	89.9007241566029	0	44.9503620783015	8.93537296972417	1.68516024010516	5.30238772377311	1.14297763450629e-07	1.0710667304622e-05	3.608	0.602	1.393	0.000	0.000	0.000	0.613	0.000	0.993	0.328	0.350	0.326	0.000	0.961	0.923	4.225	1.190	1.691	2.459	0.000	0.399	0.000	0.338	0.000	1.226	2.495	1.009
Pdensi_DN47501_c0_g1d40404	Bud	FC_3_1	54.30946555314	0	27.15473277657	8.20821361021999	1.54850661995117	5.30072878246965	1.15341327669993e-07	1.0792155749635e-05	1.423	0.948	1.019	0.000	0.000	0.000	0.000	0.000	0.000	0.000	0.000	0.000	0.391	0.241	0.000	0.108	0.000	0.000	0.000	0.000	0.000	0.000	0.000	0.000	0.000	0.000	0.000
Pdensi_DN8207_c0_g1d3378	Bud	FC_3_1	21.260098407599	279.889918998937	150.575008703268	-3.71946996081705	0.701758251315996	-5.30021549991323	1.15666073731845e-07	1.0806242295113e-05	0.198	0.587	0.543	7.916	7.451	2.248	8.601	4.023	7.432	5.045	1.814	1.581	0.496	1.938	0.056	3.350	3.040	3.636	7.429	0.864	2.977	0.224	0.122	0.000	0.456	0.000	0.119
Pdensi_DN18650_c0_g2d479602	Bud	FC_3_1	17.6401711348633	235.234231194817	126.43720116484	-3.73779648471194	0.705503352777362	-5.2980563026346	1.17041880553191e-07	1.09019415317075e-05	0.194	0.579	0.321	2.210	5.051	7.150	2.752	2.904	2.366	1.507	2.093	2.242	1.802	4.473	3.520	0.821	1.349	0.665	1.290	0.341	0.904	2.085	15.135	9.207	0.648	0.490	0.715
Pdensi_DN24556_c1_g3	Bud	FC_3_1	7.07261514983622	79.0661663364591	43.0693907431477	-3.48493549299539	0.658071862222609	-5.29567619138914	1.18576798309687e-07	1.10183412559076e-05	0.079	0.213	0.157	1.537	1.850	1.531	0.606	2.833	3.511	0.877	2.940	1.681	0.132	0.318	0.266	0.428	0.521	0.000	0.000	0.138	0.226	0.000	0.000	0.000	0.000	1.019	0.853
Pdensi_DN20423_c0_g1d490946	Bud	FC_3_1	157.283730972154	699.474422429151	428.379076700652	-2.15283690463907	0.406535566533245	-5.29556841237167	1.18646763261809e-07	1.10183412559076e-05	3.953	3.424	2.447	10.431	12.362	20.182	8.862	7.801	8.450	4.897	4.970	5.563	5.637	7.636	8.280	3.235	3.465	2.614	3.117	3.079	3.717	9.444	14.939	25.484	8.407	7.970	8.023
Pdensi_DN23774_c0_g1d497433	Bud	FC_3_1	0.626257321884311	188.751295137838	94.6887762298612	-8.21611964774909	1.55178936670069	-5.29461009596787	1.19270615245079e-07	1.10597199054237e-05	0.033	0.000	0.000	1.492	1.203	8.680	0.289	0.000	0.377	0.000	0.042	0.000	0.183	0.645	8.511	0.030	0.400	0.207	0.187	0.154	0.236	0.303	10.667	87.395	0.204	1.185	0.238
Pdensi_DN9886_c0_g1d172415	Bud	FC_3_1	75.9789472212501	857.086952583372	466.532949902311	-3.49661838552735	0.661436369239764	-5.2864017585641	1.24745760928912e-07	1.1515778689323e-05	0.582	1.079	2.996	11.297	20.836	20.790	5.909	5.795	5.157	2.215	3.447	3.349	7.861	15.718	11.579	3.861	16.911	10.225	8.143	8.315	11.500	8.197	0.604	0.223	0.139	0.054	0.115
Pdensi_DN23979_c0_g1d224838	Bud	FC_3_1	0	94.0036025163372	47.0018012581686	-9.05542315658959	1.71403054306739	-5.28311656593017	1.27004522993029e-07	1.17068730815343e-05	0.000	0.000	0.000	0.616	1.266	3.823	0.937	1.306	2.403	0.718	1.091	2.457	0.515	2.143	0.831	0.018	0.602	0.076	0.391	0.164	0.375	0.635	48.291	37.972	0.000	0.000	0.000
Pdensi_DN37505_c0_g1	Bud	FC_3_1	70.1617238534876	0	35.0808619267438	8.57779768396874	1.62568197683986	5.27643032657776	1.31724561851436e-07	1.21239364902876e-05	2.580	0.932	0.863	0.000	0.000	0.000	0.949	0.301	1.368	1.017	1.805	1.686	0.952	1.653	2.542	5.906	4.300	3.143	6.349	3.316	0.825	0.000	4.882	0.576	2.952	3.222	1.043
Pdensi_DN22682_c0_g1d496551	Bud	FC_3_1	14.1378439112988	337.370041501857	175.753942706578	-4.5775420827913	0.868968596626683	-5.26778769746251	1.38077660772244e-07	1.26336986519265e-05	0.255	0.259	0.350	1.841	3.770	14.767	1.095	2.087	2.420	0.522	0.968	1.584	1.412	3.790	5.487	0.414	1.201	1.402	5.011	7.423	6.958	5.635	26.168	18.610	0.176	0.056	0.000
Pdensi_DN21662_c0_g3	Bud	FC_3_1	0	152.006251830164	76.003125915082	-9.74848131316286	1.85070452064052	-5.26744340030517	1.38336792793384e-07	1.26387672178756e-05	0.000	0.000	0.000	0.259	6.974	2.226	0.908	1.075	0.975	0.242	0.000	0.241	0.910	6.384	5.920	0.000	0.000	0.500	0.000	3.085	0.000	2.804	6.247	14.006	0.000	0.000	0.000
Pdensi_DN13111_c0_g1d271387	Bud	FC_3_1	0	68.0063152811774	34.0031576405887	-8.58842130741713	1.63148629955559	-5.2641700452873	1.40824064415771e-07	1.28470894647535e-05	0.000	0.000	0.000	0.653	1.387	2.133	0.122	0.718	0.853	0.181	0.365	0.728	0.510	2.026	1.046	0.096	0.788	0.358	0.730	0.934	1.333	0.840	4.884	1.028	0.000	0.000	0.000
Pdensi_DN2469_c0_g1d203990	Bud	FC_3_1	255.058833165446	1866.16286806624	1060.61085061584	-2.8712589100064	0.545481460492666	-5.2637149343502	1.41173289052992e-07	1.28600366907524e-05	4.122	6.957	4.818	14.652	40.276	59.278	12.552	12.857	10.219	5.473	9.312	7.129	20.973	40.596	48.933	8.908	9.584	5.297	13.622	7.665	22.248	3.394	9.673	0.653	0.040	0.877	0.200
Pdensi_GG_26120_c1_g1	Bud	FC_3_1	0	86.9043301028789	43.4521650514395	-8.94171702949967	1.69890386611002	-5.2632271948227	1.41548480775135e-07	1.2875307925052e-05	0.000	0.000	0.000	1.304	3.587	0.562	1.715	1.347	0.304	2.272	0.975	1.667	0.573	3.266	0.000	0.000	0.000	0.000	0.142	0.447	0.000	0.000	0.000	0.000	0.000	0.000	0.000
Pdensi_GG_20391_c0_g1	Bud	FC_3_1	0.642212958463584	92.6965448645599	46.6693789115117	-7.17683945259238	1.36371567386505	-5.2627095149913	1.41947759014704e-07	1.2892722152968e-05	0.012	0.000	0.012	1.059	1.271	3.315	0.933	0.593	0.653	0.125	0.572	0.665	0.449	0.205	0.658	0.043	0.132	0.225	0.860	2.700	1.875	4.388	1.858	0.535	31.624	39.972	44.467
Pdensi_DN13177_c0_g1d522160	Bud	FC_3_1	58.1600846488322	0	29.0800423244161	8.30701702940795	1.57865601344445	5.26208176997533	1.42433390343386e-07	1.29179172075321e-05	1.655	0.769	1.186	0.000	0.000	0.000	0.523	0.000	0.563	0.280	0.000	0.000	0.525	0.273	0.263	1.905	0.000	1.153	0.000	0.000	0.340	0.000	0.000	0.000	1.047	0.266	0.000
Pdensi_GG_14582_c0_g1	Bud	FC_3_1	4.8319613951402	78.197133362533	41.5145473788366	-4.01976332413412	0.764131186253221	-5.26056702886882	1.43611839235675e-07	1.30057816744308e-05	0.047	0.132	0.122	1.895	1.235	1.715	2.109	0.895	1.588	0.719	0.463	0.559	0.983	1.035	1.672	0.654	0.396	0.150	0.527	0.000	0.700	3.804	14.767	19.289	0.000	0.000	0.147
Pdensi_GG_144308_c0_g1	Bud	FC_3_1	81.955640409783	773.953938439289	427.954789424536	-3.23941605549309	0.615974180129767	-5.25901273136261	1.44830863526363e-07	1.30970592111632e-05	0.882	3.073	1.175	9.561	14.117	23.753	14.365	8.817	5.091	10.719	8.055	8.442	6.443	6.562	12.278	3.519	16.804	14.702	69.663	7.851	64.412	5.370	0.841	0.197	0.444	0.991	0.118
Pdensi_DN22984_c0_g1d364296	Bud	FC_3_1	2.54994090071693	333.693726755979	168.121833828348	-7.0302079500311	1.33755800334594	-5.25600230602699	1.47220444407675e-07	1.32744480651601e-05	0.000	0.170	0.000	1.985	8.560	9.911	2.436	4.765	2.417	1.663	3.366	1.292	4.011	6.691	7.503	1.122	1.013	0.383	9.355	33.039	192.190	163.661	2.681	0.630	0.000	0.000	0.000
Pdensi_DN399_c0_g1	Bud	FC_3_1	3.17915351915937	215.046560806587	109.112857162873	-6.07724074197234	1.15800328806407	-5.24803409853193	1.53730848286715e-07	1.3841354388195e-05	0.137	0.000	0.068	0.990	7.400	4.885	0.994	1.861	1.244	0.492	0.634	1.053	0.557	6.009	3.865	0.062	1.272	0.000	0.461	1.073	0.196	10.978	53.060	59.820	0.000	0.693	1.338
Pdensi_DN26683_c1_g1	Bud	FC_3_1	37.3587810035405	754.529390381744	395.944085692642	-4.33596386161644	0.826447696123008	-5.24650728891508	1.55009718773989e-07	1.39362723248469e-05	0.758	1.050	0.535	5.563	5.349	34.565	9.527	5.373	8.345	3.791	3.946	4.510	2.276	5.397	11.229	0.686	1.564	0.726	1.023	7.220	1.481	77.867	189.532	528.140	1.157	4.761	3.391
Pdensi_GG_15961_c0_g1	Bud	FC_3_1	31.3354688558595	158.973438131165	95.1544534935122	-2.34208073760456	0.446550969974941	-5.24482286475827	1.56432544795238e-07	1.4043839242218e-05	0.679	0.734	0.565	4.445	2.605	2.842	5.280	2.132	3.210	4.261	4.863	2.935	1.260	1.567	0.885	1.014	0.000	0.555	0.753	1.969	2.431	20.677	18.301	29.835	4.082	10.422	15.669
Pdensi_DN14729_c0_g3	Bud	FC_3_1	14.7159376819764	190.411354799885	102.563646240931	-3.69340536244374	0.704427962985847	-5.24312712798704	1.57877679904885e-07	1.41326722552663e-05	0.135	0.613	0.170	3.733	4.938	3.188	4.657	4.715	3.668	4.294	4.365	2.469	0.694	1.883	0.878	0.501	0.792	0.937	6.246	1.312	1.711	1.827	0.793	0.600	0.198	0.137	0.154
Pdensi_DN10195_c0_g1d386382	Bud	FC_3_1	19.5387402520167	270.998214733663	145.26847749284	-3.79426823100706	0.725142685202798	-5.23244363962097	1.67283667441368e-07	1.49101182610995e-05	0.350	0.484	0.373	1.878	4.913	9.702	2.098	2.203	2.100	1.050	0.851	2.308	1.746	4.359	5.701	0.701	1.847	2.507	2.161	1.915	2.786	14.428	41.027	122.477	1.705	0.869	1.048
Pdensi_GG_88798_c0_g1	Bud	FC_3_1	0	118.689450665242	59.3447253326211	-9.39172799814764	1.79856674989229	-5.22178451186761	1.77207107339021e-07	1.57043470053945e-05	0.000	0.000	0.000	0.322	2.128	4.737	0.327	0.912	0.425	0.050	0.135	0.000	0.166	0.785	1.274	0.097	0.282	0.054	0.049	0.000	0.061	3.146	35.308	184.152	0.000	0.000	0.026
Pdensi_GG_112868_c0_g1	Bud	FC_3_1	112.21551264802	21.6309245028885	66.923218575454	2.37550427315697	0.45566356529273	5.21328553366096	1.85524993990857e-07	1.6301760626378e-05	2.262	2.859	1.892	0.475	0.459	0.407	0.830	0.396	1.350	0.000	0.947	0.885	0.000	0.435	1.250	1.014	1.613	1.374	0.837	0.000	0.542	1.712	1.829	0.000	0.000	1.273	1.375
Pdensi_DN21057_c0_g1d64537	Bud	FC_3_1	5.09160919469707	82.5215754607973	43.8065923277472	-4.01466651799538	0.770280913093056	-5.2119511852819	1.86864725373646e-07	1.6373097794568e-05	0.138	0.119	0.055	2.562	1.557	1.038	1.447	0.602	0.452	1.581	0.523	0.131	0.092	0.127	0.062	0.150	0.122	0.208	0.565	0.706	0.434	4.271	1.152	1.964	0.000	1.022	1.391
Pdensi_DN19109_c0_g1d482743	Bud	FC_3_1	56.3957342718506	428.203410820848	242.299572546349	-2.92547933216789	0.561605522016537	-5.20913562541812	1.8972239844126e-07	1.66000408847723e-05	0.667	1.282	1.553	4.570	11.892	9.993	4.297	6.579	5.672	2.974	3.732	3.691	5.134	10.209	8.984	2.005	2.904	2.954	4.294	11.913	5.786	16.815	0.493	0.161	0.134	0.215	0.592
Pdensi_DN46324_c0_g1d324038	Bud	FC_3_1	55.704768185286	0	27.852384092643	8.2445605943003	1.58380001864894	5.2055565710457	1.93416011304871e-07	1.68993834666164e-05	0.744	1.210	1.494	0.000	0.000	0.000	0.000	0.391	0.444	0.000	0.000	0.437	0.000	0.858	0.000	1.334	1.194	1.356	4.131	0.000	0.000	0.000	0.000	0.000	0.000	1.256	0.905
Pdensi_DN27302_c0_g1d24645	Bud	FC_3_1	291.310847490879	1893.84794275928	1092.57939512508	-2.70089745932532	0.519079527673562	-5.20324404129431	1.95839421695008e-07	1.70870584034456e-05	2.854	7.564	7.638	22.419	40.167	53.782	16.090	23.300	22.331	25.496	11.970	24.973	12.970	28.895	19.672	23.595	36.681	8.879	26.368	17.605	29.201	10.099	16.186	15.943	1.398	3.923	0.770
Pdensi_DN47771_c0_g1d40693	Bud	FC_3_1	176.205230453058	27.4903237494285	101.847777101243	2.68221239221001	0.515913859126526	5.19895394310818	2.00413171706657e-07	1.74580997156057e-05	4.048	2.971	3.937	0.636	0.774	0.298	0.505	0.861	2.369	1.399	0.406	0.978	1.737	2.009	3.353	0.664	1.614	2.119	0.363	0.802	0.329	0.139	0.000	0.000	0.000	0.000	0.000
Pdensi_DN42267_c0_g1	Bud	FC_3_1	164.808563530717	20.980434351367	92.8944989410419	2.97421621515855	0.572104396387442	5.1987298715746	2.00654873816827e-07	1.74580997156057e-05	3.307	5.174	1.843	0.463	0.447	0.396	2.022	0.771	1.316	0.868	0.923	1.726	1.620	0.847	0.406	0.000	0.393	0.893	0.000	0.000	1.057	1.668	0.446	0.000	0.000	0.000	0.893
Pdensi_DN19922_c0_g4	Bud	FC_3_1	0.318742612589616	140.406111640635	70.3624271266124	-8.67238005898377	1.66949346636454	-5.19461754939873	2.051411211908e-07	1.77985027315682e-05	0.000	0.030	0.000	0.449	2.479	5.595	0.120	0.300	0.097	0.048	0.035	0.016	0.413	2.074	1.274	0.025	0.107	0.104	0.174	0.288	0.513	0.165	0.000	0.000	0.000	0.046	0.000
Pdensi_DN38409_c0_g2	Bud	FC_3_1	3.49966856847521	139.715449057819	71.6075588131471	-5.31657699651038	1.023743358007	-5.19327129688105	2.06630734632666e-07	1.79027061772869e-05	0.064	0.149	0.021	0.854	2.991	4.690	1.020	1.604	0.983	0.386	0.525	0.595	0.438	2.694	2.159	0.058	0.556	0.067	0.636	0.174	0.092	1.868	32.252	66.920	0.184	0.216	0.179
Pdensi_DN18162_c1_g4	Bud	FC_3_1	630.288612015437	3142.54044139915	1886.41452670729	-2.31797352151872	0.446369883348317	-5.19294335928557	2.06995174219006e-07	1.79092686648201e-05	6.020	15.373	17.616	51.292	79.494	64.097	75.550	53.504	47.308	55.127	105.021	65.476	35.637	48.221	41.377	34.943	130.729	83.457	106.080	116.480	76.669	24.825	217.784	2.315	0.000	0.000	0.019
Pdensi_DN13662_c0_g1d52091	Bud	FC_3_1	51.6794498280579	0	25.839724914029	8.13665074367602	1.56749053387988	5.1908771171562	2.09305733071472e-07	1.80839570349426e-05	1.304	1.131	0.785	0.000	0.000	0.000	0.000	0.821	0.311	0.617	0.000	0.614	0.578	0.903	0.868	1.401	0.559	0.318	0.000	0.302	1.501	0.000	0.635	5.244	0.000	0.586	1.264
Pdensi_DN15741_c7_g1	Bud	FC_3_1	54.3184049203415	0	27.1592024601707	8.20825077112886	1.58228311792868	5.18759928493332	2.13022360141307e-07	1.83794744247093e-05	1.098	0.793	1.464	0.000	0.000	0.000	0.136	0.767	0.578	0.431	0.154	0.432	0.680	0.564	0.273	1.094	1.716	2.543	1.353	0.708	0.175	0.372	0.598	0.491	2.382	0.686	0.441
Pdensi_GG_87643_c0_g1	Bud	FC_3_1	0	179.229021819367	89.6145109096834	-9.98624351000868	1.92554707302669	-5.18618508469476	2.14645496439803e-07	1.84937963495044e-05	0.000	0.000	0.000	0.963	0.394	9.366	0.844	0.227	1.667	0.128	0.137	0.128	0.242	0.251	2.305	0.000	0.000	0.000	0.000	0.252	0.000	36.363	5.987	14.862	0.000	0.732	0.000
Pdensi_DN12634_c0_g1d459821	Bud	FC_3_1	0	48.6166185359815	24.3083092679907	-8.1037648883535	1.56317116144666	-5.1841826974685	2.16964175422992e-07	1.8667645800784e-05	0.000	0.000	0.000	1.032	1.096	0.894	0.732	0.447	0.102	0.160	0.000	0.207	0.956	1.427	0.396	0.044	0.214	0.000	0.057	0.000	0.000	5.917	1.271	0.804	0.000	0.000	0.000
Pdensi_DN3821_c0_g2	Bud	FC_3_1	62.0119600818834	0	31.0059800409417	8.39938683406562	1.62029747023751	5.18385480959517	2.17346154487862e-07	1.86746103790229e-05	1.449	0.628	1.745	0.000	0.000	0.000	0.320	0.000	0.000	0.343	0.000	0.000	0.962	0.334	0.000	0.000	0.000	0.000	0.963	0.670	0.417	0.000	0.705	1.166	0.000	0.000	0.351
Pdensi_GG_19374_c6_g1	Bud	FC_3_1	45.9264972838614	190.134005488448	118.030251386155	-2.0506827439978	0.395768097549514	-5.1815261429485	2.20077735620555e-07	1.8883156748577e-05	0.928	0.755	1.164	3.522	3.952	4.279	2.311	1.218	0.829	2.195	1.757	0.819	2.317	5.624	1.288	1.247	2.241	2.264	0.770	2.956	3.671	1.058	1.697	0.467	1.371	1.564	0.000
Pdensi_DN21297_c0_g4	Bud	FC_3_1	49.9886006279038	0	24.9943003139519	8.08850199981876	1.56168849256278	5.17933124201055	2.22682756231962e-07	1.908028284924e-05	1.098	0.893	1.102	0.000	0.000	0.000	1.517	1.153	0.983	1.298	1.038	1.615	1.521	0.317	1.898	0.984	1.766	5.354	3.345	0.953	1.976	0.417	1.337	1.656	4.448	1.543	0.999
Pdensi_DN16405_c0_g1	Bud	FC_3_1	2.87163880986468	70.2872847411018	36.5794617754832	-4.61120192132699	0.890404632024684	-5.17877126362383	2.23352122764209e-07	1.91112399112796e-05	0.101	0.018	0.067	1.580	0.987	1.782	0.542	0.584	1.083	0.615	1.289	0.781	0.690	1.703	0.790	0.061	1.329	1.232	6.641	23.909	20.138	70.378	3.331	0.516	14.803	19.029	8.301
Pdensi_DN19885_c1_g1d486838	Bud	FC_3_1	0.658168595042858	112.553294196871	56.6057313959567	-7.4445763772669	1.43954039267309	-5.17149530166571	2.32228112605785e-07	1.98433484373276e-05	0.000	0.000	0.040	0.815	2.446	3.626	0.527	2.201	3.190	1.519	2.828	5.342	4.927	6.807	3.400	1.422	1.855	0.972	1.421	2.867	3.515	1.141	2.008	0.720	1.027	1.545	1.640
Pdensi_DN17239_c0_g1d400552	Bud	FC_3_1	677.837040639528	166.886553434725	422.361797037127	2.02272916148433	0.391215612200957	5.17036922454237	2.33631923142284e-07	1.99358409245276e-05	18.832	11.508	11.873	4.876	2.576	2.922	12.115	3.078	2.373	4.015	2.303	1.563	88.172	3.093	27.062	10.690	9.329	23.670	11.395	2.291	3.032	44.542	7.090	6.785	8.112	6.000	6.692
Pdensi_GG_88846_c0_g1	Bud	FC_3_1	0	89.396018549295	44.6980092746475	-8.9825343199425	1.7377381722381	-5.16909535823429	2.35229857191056e-07	2.00446211412736e-05	0.000	0.000	0.000	1.089	3.970	0.562	0.955	0.722	0.409	0.609	0.000	0.000	0.383	1.191	0.191	0.616	0.000	0.630	0.000	0.000	0.000	0.000	0.000	0.000	0.000	0.000	0.000
Pdensi_DN38851_c0_g1d150718	Bud	FC_3_1	69.6844543424791	0	34.8422271712396	8.56780120601045	1.6603445935061	5.16025482873895	2.46613929030266e-07	2.09217346089637e-05	0.833	2.708	0.836	0.000	0.000	0.000	0.307	0.291	0.000	0.328	0.350	0.000	0.615	0.961	0.000	0.746	0.297	0.338	1.229	0.000	0.399	0.000	0.000	0.000	0.000	0.000	0.000
Pdensi_DN30547_c0_g1d143572	Bud	FC_3_1	28.9025347213761	264.012908459998	146.457721590687	-3.19164263879076	0.618528327726395	-5.16005895885592	2.46872084045481e-07	2.09217346089637e-05	0.287	0.932	0.574	6.431	7.187	2.927	2.552	0.701	0.678	0.563	0.606	0.000	0.640	1.548	2.036	0.430	0.000	0.943	0.000	0.000	0.000	0.000	0.000	0.772	0.000	0.000	0.000
Pdensi_DN38753_c1_g1	Bud	FC_3_1	5.17611511087779	216.296286308347	110.736200709613	-5.38845079998027	1.04432439149307	-5.15974810496997	2.47282323104628e-07	2.09279112057239e-05	0.069	0.074	0.187	0.939	2.617	9.508	1.650	1.272	0.999	0.259	0.733	0.608	1.196	2.566	4.074	0.352	0.284	0.086	0.958	0.224	0.244	102.500	9.589	21.806	0.000	0.000	0.000
Pdensi_DN39711_c2_g4	Bud	FC_3_1	0.329084297521429	103.762368691665	52.0457264945933	-8.23589452346591	1.59648608209005	-5.15876374736936	2.48585745413979e-07	2.10095595596133e-05	0.000	0.000	0.022	0.700	4.341	1.438	0.541	0.765	0.104	0.000	0.056	0.027	0.248	1.462	0.704	0.142	0.197	0.000	0.000	0.052	0.064	0.771	0.329	0.091	0.000	0.000	0.000
Pdensi_DN21246_c1_g1d18502	Bud	FC_3_1	5.06531187318599	163.955147827269	84.5102298502273	-5.01273146267677	0.972861636560917	-5.1525636064722	2.5694942290104e-07	2.15987228315257e-05	0.158	0.133	0.022	2.345	1.410	6.207	8.958	2.292	2.159	5.213	2.917	6.100	1.406	4.443	1.203	0.112	0.236	0.127	0.193	0.548	0.225	1.837	94.477	33.289	0.000	0.000	0.000
Pdensi_GG_42014_c0_g1	Bud	FC_3_1	31.6296865836642	180.820096505387	106.224891544525	-2.51506507600061	0.488872608044757	-5.14462261663544	2.680591233798e-07	2.24111155240781e-05	0.618	0.896	0.481	3.131	3.197	4.821	2.650	2.058	1.867	2.277	2.419	2.313	2.441	3.904	1.914	0.892	0.424	0.210	0.591	1.801	0.238	0.475	0.143	0.000	0.104	0.094	0.060
Pdensi_DN4463_c0_g1d261349	Bud	FC_3_1	80.6872463383227	0	40.3436231691614	8.77945139821789	1.70745502032786	5.14183465666467	2.72068505638335e-07	2.27157062547431e-05	2.882	1.757	0.427	0.000	0.000	0.000	0.000	0.000	0.000	0.000	0.295	1.154	0.000	2.012	2.481	0.000	0.000	0.000	0.000	0.000	0.000	0.000	0.000	0.000	0.000	0.000	0.496
Pdensi_DN21920_c1_g1	Bud	FC_3_1	15.3416054269664	121.093667079672	68.2176362533193	-2.98046510950161	0.579785600190278	-5.1406332073847	2.73814119233697e-07	2.28307243100301e-05	0.436	0.202	0.319	1.829	2.704	2.949	2.629	1.326	0.910	0.599	0.568	0.665	1.575	2.070	2.402	1.152	1.274	5.709	4.037	3.838	1.664	26.261	49.518	52.264	3.994	8.418	4.276
Pdensi_DN22737_c0_g1d302338	Bud	FC_3_1	4154.09222385738	841.284023545778	2497.68812370158	2.30397568312695	0.448440229616437	5.137754222224	2.78041192352247e-07	2.30991462512512e-05	142.334	66.015	51.368	21.413	19.883	11.295	27.036	17.526	8.608	13.872	28.380	7.238	407.307	31.354	97.674	26.563	35.603	36.084	45.838	6.865	11.775	254.248	33.829	26.081	53.103	79.906	38.167
Pdensi_DN18852_c0_g2d480517	Bud	FC_3_1	2034.88085941179	8533.98856832766	5284.43471386972	-2.06827875424731	0.402581627112486	-5.13753886157703	2.78359916921392e-07	2.30991462512512e-05	39.271	59.156	28.865	113.278	164.500	246.397	101.143	50.045	52.461	27.553	36.417	31.358	95.171	138.451	159.692	48.415	39.205	19.422	55.229	33.459	69.882	218.730	446.907	1009.770	5.066	7.929	3.009
Pdensi_DN6208_c0_g1d262563	Bud	FC_3_1	25.8796121524555	399.87852247406	212.879067313258	-3.94931116212164	0.768733006188782	-5.13742889966635	2.7852279190676e-07	2.30991462512512e-05	0.256	1.107	0.256	9.398	12.092	3.630	9.945	12.992	18.918	7.228	11.313	8.741	0.000	3.099	0.143	0.344	0.138	0.157	0.000	0.000	0.183	0.000	0.000	0.000	0.000	0.000	0.000
Pdensi_DN42056_c0_g1d574245	Bud	FC_3_1	0	47.2882918791677	23.6441459395839	-8.06379367640286	1.57118164076665	-5.13231154640285	2.86205239126968e-07	2.36414673891364e-05	0.000	0.000	0.000	1.041	1.003	0.891	0.607	0.288	0.000	0.325	1.384	0.969	0.912	0.634	0.305	0.492	2.943	27.102	1.824	1.907	4.741	3.336	4.344	8.834	0.404	0.000	1.332
Pdensi_DN39993_c0_g1d572276	Bud	FC_3_1	18435.1297355428	2804.07709261463	10619.6034140787	2.71687849967565	0.529433469428871	5.1316712232162	2.87180812018336e-07	2.36905075446243e-05	689.914	304.293	161.330	66.926	72.728	35.773	49.801	15.919	5.229	16.127	15.881	7.118	236.771	180.173	72.442	84.831	65.842	26.657	18.170	38.811	11.428	124.529	98.169	70.484	226.765	230.317	144.775
Pdensi_DN11853_c0_g1d458076	Bud	FC_3_1	6.372193596703	156.18324387143	81.2777187340665	-4.61399160292097	0.899737829487559	-5.12815116993452	2.92601452396558e-07	2.41056189899342e-05	0.109	0.215	0.054	0.979	3.595	4.985	1.484	1.923	1.336	0.594	1.055	0.517	1.230	3.610	4.091	0.165	0.985	0.114	0.394	0.549	0.130	54.769	56.726	52.148	0.000	0.061	0.065
Pdensi_DN30366_c0_g1	Bud	FC_3_1	50.4781275095811	0	25.2390637547906	8.10244855040187	1.58007758716172	5.12788018527383	2.9302282146825e-07	2.41083166177492e-05	0.871	0.944	1.310	0.000	0.000	0.000	0.000	0.457	0.259	0.257	0.000	0.769	0.967	0.754	0.484	0.780	0.467	0.265	0.000	0.000	0.000	0.000	0.000	0.000	0.000	0.000	0.000
Pdensi_DN20168_c0_g5	Bud	FC_3_1	60.1994461536951	596.978538010542	328.588992082119	-3.31067413155994	0.646234622820037	-5.12302190977146	3.00677395463204e-07	2.47053274537217e-05	0.312	1.478	1.928	11.527	13.515	11.992	6.077	8.665	7.991	4.309	4.295	3.938	0.299	2.573	2.249	1.780	11.302	28.495	90.371	9.723	53.609	1.102	0.546	5.087	0.473	0.395	0.162
Pdensi_DN77560_c0_g1	Bud	FC_3_1	12.8111650362812	173.044227485369	92.9276962608252	-3.75578616581148	0.733696213661558	-5.11899352331122	3.07170508994297e-07	2.5172156572604e-05	0.258	0.280	0.259	1.958	6.913	1.957	1.142	1.626	0.000	0.305	1.952	0.607	0.572	4.468	1.146	0.462	0.830	0.315	0.286	0.299	0.371	23.136	9.113	1.038	0.000	0.290	0.000
Pdensi_DN6782_c0_g1d450447	Bud	FC_3_1	54.97317091626	444.728873370602	249.851022143431	-3.01526954848564	0.589850540575562	-5.11192131068221	3.18898668592991e-07	2.60301038239029e-05	1.311	1.744	0.403	11.881	9.276	6.605	14.332	14.767	17.739	15.059	12.747	15.819	1.685	4.772	2.255	0.271	0.109	0.248	0.785	0.000	0.144	0.000	0.000	0.000	0.000	0.000	0.000
Pdensi_DN20755_c0_g1d493374	Bud	FC_3_1	2.56973805221745	223.194191040996	112.881964546606	-6.44177529765083	1.26039887020042	-5.110902151655	3.20624024158362e-07	2.61365457801104e-05	0.040	0.065	0.060	3.404	10.502	0.226	3.471	5.714	1.986	2.352	3.637	1.734	0.145	0.798	0.102	0.037	0.648	0.064	0.624	0.937	0.490	2.714	0.445	0.021	0.000	0.000	0.000
Pdensi_GG_3111_c0_g1	Bud	FC_3_1	0	852.02576893371	426.012884466855	-12.2351536782443	2.3950274753488	-5.10856505997384	3.24614631533464e-07	2.63579432816472e-05	0.000	0.000	0.000	1.397	4.848	44.683	6.872	3.409	2.090	0.282	0.000	0.517	1.324	6.013	5.467	0.427	0.000	0.000	0.000	0.276	0.343	6.606	207.587	1105.615	0.000	0.536	1.118
Pdensi_DN18117_c0_g1d216785	Bud	FC_3_1	26.9720543310641	495.62835422097	261.300204276017	-4.20012353682915	0.823275036679659	-5.10172585065693	3.3657005615182e-07	2.72218036941045e-05	0.185	1.038	0.480	3.287	10.546	16.442	4.432	4.961	3.461	1.607	1.845	2.088	4.456	7.756	11.143	0.902	1.745	1.252	3.767	1.765	1.949	61.615	65.227	98.748	2.016	0.669	1.549
Pdensi_DN25178_c0_g3	Bud	FC_3_1	80.0464366722722	536.575364976491	308.310900824381	-2.74505164172571	0.538293193661533	-5.0995473731584	3.40466652599383e-07	2.74783546397719e-05	1.199	2.452	1.343	5.602	12.343	15.036	5.491	3.352	3.631	1.739	2.527	2.708	4.008	8.477	9.517	5.044	2.165	4.729	3.850	5.718	9.047	16.534	27.356	45.734	0.000	1.198	0.161
Pdensi_DN19122_c0_g2	Bud	FC_3_1	1.2684702803479	76.0114327685132	38.6399515244306	-5.89759161889661	1.15651348550373	-5.09945771737187	3.40627947416532e-07	2.74783546397719e-05	0.054	0.000	0.027	0.852	2.021	1.838	0.860	0.451	0.190	0.127	0.171	0.097	0.302	0.780	0.703	0.000	0.000	0.000	0.031	0.063	0.000	0.245	0.933	2.706	0.253	0.213	0.065
Pdensi_DN17597_c0_g2	Bud	FC_3_1	2.60076310701288	220.971138545875	111.785950826444	-6.41511186393376	1.25898340850219	-5.09546974218334	3.47877582640736e-07	2.79580970257031e-05	0.040	0.000	0.119	0.652	6.000	6.886	2.057	2.783	0.841	0.234	0.756	0.283	1.775	5.005	6.189	0.541	0.176	0.050	0.542	0.789	0.171	76.333	507.393	631.468	0.062	0.000	0.000
Pdensi_DN31506_c0_g1	Bud	FC_3_1	0.976911207632474	197.754568896573	99.3657400521025	-7.67279166588375	1.50581449115835	-5.09544283903221	3.47926991276582e-07	2.79580970257031e-05	0.000	0.017	0.032	0.284	2.851	8.771	0.750	1.664	0.608	0.115	0.242	0.160	1.081	3.540	9.509	0.000	0.276	0.101	0.000	0.040	0.115	0.660	6.827	23.669	0.000	0.000	0.000
Pdensi_DN37277_c0_g1d439645	Bud	FC_3_1	49.4509101950199	0	24.72545509751	8.0730532293363	1.58519438327482	5.0927844020355	3.52842858182844e-07	2.83164381725391e-05	1.174	1.179	0.727	0.000	0.000	0.000	0.201	0.190	0.000	0.428	0.229	0.000	0.605	0.000	0.404	0.000	0.000	0.443	0.802	0.630	0.260	0.000	0.000	0.000	0.000	0.916	0.000
Pdensi_DN14985_c0_g1d394887	Bud	FC_3_1	39.2015807232152	178.762455029413	108.982017876314	-2.19037236373377	0.430282385676412	-5.09054620093375	3.57033563697822e-07	2.8615732718339e-05	0.704	0.726	0.986	2.855	4.014	4.175	3.288	9.996	14.947	13.223	26.481	19.561	3.735	3.194	5.095	1.595	1.191	4.904	2.543	4.942	3.768	2.550	1.846	1.179	213.142	177.970	674.160
Pdensi_GG_62276_c0_g1	Bud	FC_3_1	33750.5087594184	7121.28844126652	20435.8986003425	2.24467651225395	0.441605656211744	5.08298859101945	3.71542026572799e-07	2.97018165186129e-05	605.020	487.581	991.902	79.895	161.985	196.108	180.261	396.508	209.049	613.003	670.694	910.003	1090.462	322.935	1594.504	798.962	1395.876	2540.644	2237.885	1848.660	1441.637	268.729	1939.713	1476.028	28299.459	16613.426	9970.298
Pdensi_DN19295_c0_g3d483252	Bud	FC_3_1	46.0822121347329	326.181057285515	186.131634710124	-2.82445273267087	0.55578045921564	-5.0819576072483	3.73564795578025e-07	2.98250863496561e-05	0.670	0.850	1.322	3.546	8.934	7.660	1.519	2.096	2.128	1.743	3.417	2.049	10.906	13.099	10.576	6.466	4.493	3.046	3.576	4.907	2.791	0.588	0.189	0.084	15.274	14.705	23.903
Pdensi_DN1833_c0_g1	Bud	FC_3_1	212.330180875983	1040.10383098866	626.21700593232	-2.29255159268581	0.451252720424436	-5.08041611478706	3.76609009706776e-07	3.00294857547042e-05	3.277	5.626	4.327	11.787	22.602	29.508	8.621	7.306	5.029	5.715	5.489	6.149	15.507	28.669	18.899	4.953	3.953	1.394	1.593	0.895	0.924	1.637	10.513	6.386	0.019	0.000	0.000
Pdensi_DN18869_c0_g1d532751	Bud	FC_3_1	266.918409795542	2333.33209075158	1300.12525027356	-3.12793107706964	0.615939826226383	-5.07830626285887	3.80814481691038e-07	3.03258361639326e-05	2.243	11.192	3.321	34.066	49.236	60.493	28.417	11.528	12.848	6.535	11.613	5.332	33.924	48.526	43.264	10.294	12.579	8.804	22.555	24.445	24.428	28.095	22.461	5.316	0.000	0.209	0.000
Pdensi_DN13779_c0_g1d462357	Bud	FC_3_1	0.971297255985013	154.741242298736	77.8562697773606	-7.3240793446146	1.44249724293868	-5.07736106981656	3.82713157426131e-07	3.04379624627308e-05	0.015	0.000	0.043	0.464	1.957	6.920	0.282	0.358	0.067	0.017	0.018	0.068	0.520	1.660	1.770	0.127	0.039	0.055	0.088	0.019	0.021	0.065	0.054	0.091	0.067	0.082	0.036
Pdensi_DN99457_c0_g1	Bud	FC_3_1	23.3704484145715	159.384089453251	91.3772689339111	-2.76911445953853	0.545552475976741	-5.07579853721824	3.85871977109555e-07	3.0573941679657e-05	0.505	0.457	0.475	5.148	2.735	2.088	7.895	5.655	8.884	5.808	6.682	5.337	0.191	0.548	0.269	0.747	0.382	0.050	0.668	0.031	0.190	0.258	1.157	0.081	0.000	0.000	0.000
Pdensi_DN9785_c0_g1d385930	Bud	FC_3_1	36.1588610027941	437.687993442836	236.923427222815	-3.59763181113609	0.708783470460726	-5.07578401736364	3.85901448136881e-07	3.0573941679657e-05	0.622	1.022	0.617	4.073	4.977	17.494	8.148	10.013	13.180	9.210	14.090	10.920	3.232	5.823	7.751	1.269	2.725	2.296	8.058	15.395	4.143	95.238	117.842	318.275	35.381	20.291	24.294
Pdensi_DN38467_c1_g1	Bud	FC_3_1	0.642212958463584	91.1042744202079	45.8732436893357	-7.15173862539626	1.40936113210862	-5.07445427751805	3.88609656152189e-07	3.07492347186238e-05	0.026	0.000	0.026	0.704	1.523	3.320	2.874	1.273	1.630	1.503	1.476	1.401	1.010	3.200	2.181	0.119	0.292	0.132	0.090	0.183	0.038	2.029	17.983	117.301	0.000	0.000	0.000
Pdensi_DN15096_c0_g1	Bud	FC_3_1	281.017114118493	1157.78101632995	719.399065224222	-2.0427702859054	0.402776261695042	-5.07172462773407	3.94226567352914e-07	3.11539428098573e-05	3.495	8.681	5.354	19.995	24.315	27.234	33.816	19.811	26.943	16.186	21.073	11.879	8.352	16.477	14.260	5.248	11.835	6.424	15.248	10.814	43.034	108.371	161.476	194.353	59.891	28.584	33.778
Pdensi_DN26070_c0_g1d23640	Bud	FC_3_1	548.257034359616	1.9104509239082	275.083742641762	8.14940487062248	1.60883757855109	5.06539937857605	4.07545005485932e-07	3.21245926497075e-05	31.008	2.373	1.096	0.000	0.000	0.120	0.000	0.000	0.000	0.000	0.000	0.000	18.185	0.688	0.123	0.492	0.119	0.000	0.000	0.000	0.000	0.000	0.000	0.000	0.000	0.123	0.689
Pdensi_DN15274_c0_g1d344023	Bud	FC_3_1	0.658168595042858	96.3188301348979	48.4884993649704	-7.22026766256231	1.42559576954646	-5.06473701507924	4.08964528559991e-07	3.21955768137297e-05	0.000	0.000	0.031	0.942	1.729	3.222	2.240	1.507	1.976	1.746	1.914	1.937	0.708	2.689	0.754	0.029	0.708	0.013	0.575	5.822	5.298	10.110	71.196	27.314	0.000	0.000	0.000
Pdensi_DN37478_c2_g10	Bud	FC_3_1	80.4756858810848	849.926994550689	465.201340215887	-3.40087626856767	0.671853101881811	-5.0619343112982	4.15024031886138e-07	3.25486925639148e-05	0.884	2.753	1.394	6.036	20.326	25.729	3.628	5.505	4.734	1.815	3.728	3.245	9.400	24.071	21.051	0.909	1.309	0.458	0.138	0.354	0.392	0.092	2.466	5.135	0.000	0.000	0.000
Pdensi_DN14605_c1_g2	Bud	FC_3_1	52.3066668458324	0	26.1533334229162	8.15386045100423	1.61147584503138	5.05987134473335	4.19539459443153e-07	3.28612757153485e-05	0.698	1.514	1.051	0.000	0.000	0.000	1.154	0.733	0.833	0.000	0.878	1.230	1.927	0.403	0.773	2.191	5.234	3.444	2.325	2.825	1.005	1.587	1.696	3.509	5.124	1.964	0.848
Pdensi_DN38997_c0_g1d571459	Bud	FC_3_1	253.88225421497	1671.23562440669	962.558939310828	-2.7186610321298	0.537505191704185	-5.05792515884387	4.23842702030365e-07	3.31564716525267e-05	5.856	6.527	3.519	15.479	30.156	56.448	13.234	11.636	8.821	4.696	5.579	5.284	18.101	36.643	36.968	4.183	5.161	2.225	4.872	21.495	7.118	133.836	277.386	287.712	2.080	11.502	6.361
Pdensi_DN39841_c0_g1d242719	Bud	FC_3_1	12064.8508637474	1680.82489661019	6872.83788017877	2.84359668772668	0.562286640368294	5.05720122723198	4.25454239488829e-07	3.3240621847216e-05	473.929	173.676	108.289	38.735	46.164	20.310	37.773	9.059	2.775	11.189	11.696	2.604	219.289	124.623	49.390	40.614	16.422	10.791	6.968	16.998	4.229	74.059	24.707	21.263	68.121	85.001	71.117
Pdensi_DN20215_c0_g1d489506	Bud	FC_3_1	0	155.944182714494	77.9720913572471	-9.78548489804541	1.93646820555706	-5.05326391105422	4.34323099094078e-07	3.38482832315341e-05	0.000	0.000	0.000	0.945	0.330	8.036	2.701	0.130	0.355	0.323	0.159	0.207	1.417	1.096	3.261	0.000	0.028	0.031	0.057	0.000	0.000	0.901	2.822	0.508	0.000	0.000	0.090
Pdensi_DN22109_c8_g1	Bud	FC_3_1	54.0613385923036	0	27.0306692961518	8.20155658000421	1.62339574441339	5.05209934683415	4.36980295878674e-07	3.40126382118363e-05	0.817	1.771	0.820	0.000	0.000	0.000	0.000	0.000	0.000	0.483	0.513	1.567	0.000	0.943	2.256	2.198	0.437	2.975	0.454	1.885	0.588	0.000	0.495	0.000	2.992	0.000	0.497
Pdensi_DN17788_c0_g1d113777	Bud	FC_3_1	413.535055088162	3328.30875531357	1870.92190520087	-3.0088934825344	0.595710309139114	-5.05093404692405	4.39654865854079e-07	3.41779318336564e-05	3.873	5.037	16.424	51.481	94.447	60.897	158.185	188.584	339.765	258.020	361.574	219.469	67.467	116.570	46.647	60.370	83.020	68.447	127.148	63.531	81.095	39.764	72.561	17.115	43.352	18.181	86.488
Pdensi_DN15305_c0_g2	Bud	FC_3_1	0	61.2847805068126	30.6423902534063	-8.43760767362551	1.67111763348038	-5.04908062998102	4.43941348861457e-07	3.44248769707756e-05	0.000	0.000	0.000	1.600	1.794	0.474	0.048	0.000	0.000	0.051	0.166	0.000	0.585	1.110	0.000	0.079	0.000	0.109	0.000	3.930	2.574	12.309	0.000	0.000	0.000	0.000	0.000
Pdensi_GG_127404_c0_g1	Bud	FC_3_1	113.310976188627	0	56.6554880943133	9.26911357229415	1.83628378536672	5.04775658651425	4.47028183134897e-07	3.46209654691302e-05	0.301	5.115	1.686	0.000	0.000	0.000	2.631	1.318	3.741	6.111	0.000	0.000	1.328	0.861	3.114	6.842	1.879	23.634	0.000	18.455	16.137	7.210	0.000	0.000	0.000	0.000	0.000
Pdensi_DN15086_c0_g1d213965	Bud	FC_3_1	14.611931255764	258.872956274904	136.742443765334	-4.1458056011793	0.821559149692394	-5.04626550958816	4.50529222342484e-07	3.48486038753317e-05	0.390	0.401	0.113	2.962	2.603	10.137	6.986	4.471	7.790	6.963	5.399	8.765	3.164	4.744	2.062	0.265	0.718	0.204	0.945	0.395	0.417	0.850	18.302	4.193	0.000	0.018	0.000
Pdensi_DN53449_c0_g1d162989	Bud	FC_3_1	53.9336972057127	0	26.9668486028563	8.19820766915158	1.62719006186447	5.03826065638449	4.69781395087987e-07	3.6202346390414e-05	1.652	0.672	1.036	0.000	0.000	0.000	0.458	0.217	0.492	0.977	0.522	0.243	0.688	0.238	0.230	0.185	0.222	0.504	0.000	1.197	0.297	0.314	0.252	0.000	0.612	0.000	0.500
Pdensi_DN24863_c0_g1d22707	Bud	FC_3_1	11.5811061991024	120.030118666528	65.8056124328151	-3.3752296585187	0.669952084218818	-5.03801650599283	4.70380887596949e-07	3.62035711688297e-05	0.093	0.365	0.253	1.987	3.158	2.310	1.484	2.674	1.091	1.256	2.321	0.972	1.539	2.113	1.304	0.618	0.734	0.247	1.287	0.460	0.486	0.085	9.918	3.853	0.000	0.254	0.000
Pdensi_DN38226_c0_g3	Bud	FC_3_1	103.806836634124	462.696884156334	283.251860395229	-2.15602745448586	0.428277373835834	-5.03418482086869	4.79886513743225e-07	3.68894174474113e-05	1.546	3.076	1.865	12.187	10.304	6.419	12.378	11.049	6.362	6.081	13.356	5.424	1.301	5.330	2.889	3.041	0.616	0.641	2.431	1.143	1.741	4.452	6.202	25.984	9.350	9.864	13.310
Pdensi_DN11871_c0_g1d458112	Bud	FC_3_1	0.658168595042858	84.8037721762245	42.7309703856337	-7.03700752033553	1.39866247972855	-5.03124064763734	4.87316004373376e-07	3.73903836243948e-05	0.000	0.000	0.049	1.032	2.883	1.358	0.524	2.161	1.295	0.361	0.881	0.967	0.630	1.421	0.436	0.969	16.349	13.920	30.882	1.927	39.503	2.617	0.000	0.000	0.000	0.000	0.000
Pdensi_GG_72142_c0_g1	Bud	FC_3_1	0	70.2030161750925	35.1015080875463	-8.63414585286683	1.71754291829952	-5.02703353777919	4.98125263456399e-07	3.81025902817728e-05	0.000	0.000	0.000	0.428	2.286	1.628	0.713	0.520	0.352	0.285	0.251	0.645	0.554	0.852	0.222	0.000	0.216	0.000	1.144	0.346	0.854	9.013	8.777	13.161	0.000	0.223	0.000
Pdensi_DN18688_c1_g5	Bud	FC_3_1	24.0894842593733	540.024837972777	282.057161116075	-4.486967808732	0.892908456941592	-5.02511514349505	5.03130575777441e-07	3.84380606753123e-05	0.344	0.621	0.543	1.269	13.516	18.190	0.358	2.271	2.730	0.856	1.949	4.714	10.849	20.107	14.402	3.849	6.062	7.012	6.473	26.315	5.980	0.654	3.715	0.159	0.024	0.000	0.056
Pdensi_DN12420_c0_g1d105565	Bud	FC_3_1	133.178877921735	1165.90839416728	649.543636044508	-3.1301907046094	0.623180041087498	-5.02293157391076	5.08886787828838e-07	3.87822996105184e-05	0.719	4.833	2.742	24.171	23.690	24.419	29.394	15.718	14.735	16.173	11.775	12.787	1.182	4.281	8.335	2.685	2.711	9.914	4.723	0.996	11.955	3.543	17.361	4.098	6.979	5.483	13.800
Pdensi_GG_68685_c2_g1	Bud	FC_3_1	347.61275973026	59.8006176491194	203.70668868969	2.53995312913925	0.505758213913568	5.02206995213194	5.11175579722776e-07	3.89089289424569e-05	9.535	8.523	3.720	1.316	1.572	0.850	0.769	0.725	0.102	0.611	0.657	0.512	3.477	4.701	0.582	4.361	3.393	1.922	1.643	2.014	0.124	1.845	1.276	0.000	3.412	13.508	6.642
Pdensi_DN21755_c0_g1d221703	Bud	FC_3_1	20.4184381388728	699.240056215614	359.829247177243	-5.09753798804511	1.0156897021997	-5.01879459544115	5.19967091571133e-07	3.94812221855756e-05	0.070	1.125	0.069	9.217	11.074	22.493	17.059	14.364	28.449	14.354	13.090	24.305	1.858	19.714	3.428	0.375	4.323	0.516	3.505	8.408	15.526	10.228	916.451	394.334	0.000	0.078	0.084
Pdensi_DN17644_c2_g5	Bud	FC_3_1	164.63519779011	993.233331959736	578.934264874923	-2.59283020957426	0.516767721750182	-5.01739969515297	5.23755305392075e-07	3.9720244951097e-05	3.739	4.186	2.365	9.200	22.058	29.657	6.795	6.314	6.742	5.329	3.772	3.975	11.585	21.622	26.394	3.797	4.715	3.586	3.795	3.599	3.790	3.971	8.602	8.277	2.724	3.943	4.222
Pdensi_DN16047_c2_g6	Bud	FC_3_1	7.30419319115579	264.909958103642	136.107075647399	-5.17898235892937	1.03237526750488	-5.01656957691973	5.26022323460166e-07	3.98434613380359e-05	0.271	0.078	0.108	2.393	1.340	12.209	3.083	0.991	1.872	0.568	0.296	0.428	0.660	1.470	5.540	0.262	0.598	0.204	0.803	1.236	0.387	4.485	39.832	344.331	2.612	6.415	1.578
Pdensi_DN24036_c0_g1d551661	Bud	FC_3_1	0.658168595042858	139.718755385173	70.1884619901079	-7.75396268768846	1.54609073607642	-5.01520545124411	5.29768257494593e-07	4.00782607971672e-05	0.000	0.000	0.047	0.793	1.652	5.980	0.553	0.958	1.878	0.319	0.571	1.122	0.576	1.202	2.148	0.078	0.101	0.398	0.000	0.136	0.264	0.065	0.513	3.038	0.670	0.469	0.980
Pdensi_DN21912_c0_g2	Bud	FC_3_1	22.3176005389639	131.964929611624	77.1412650752941	-2.56232891889629	0.511304298024841	-5.0113580675823	5.40472395957724e-07	4.07885706608728e-05	0.668	0.348	0.375	3.319	2.560	2.332	4.386	3.613	5.933	3.659	4.554	3.816	0.612	1.387	0.740	0.637	10.158	59.179	2.039	17.870	0.865	0.799	0.011	0.000	0.000	0.000	0.011
Pdensi_DN17698_c0_g2d216362	Bud	FC_3_1	41.33793141023	181.661300108024	111.499615759127	-2.13613381038539	0.426293407102731	-5.01094733062716	5.41627385635251e-07	4.0826069098278e-05	0.781	0.928	0.859	2.862	5.044	3.379	4.012	4.741	6.277	5.659	5.058	4.154	0.989	2.750	1.878	1.663	3.715	2.826	3.007	4.400	3.623	3.386	4.030	5.035	1.165	1.281	0.601
Pdensi_DN78831_c0_g1	Bud	FC_3_1	74.4613158319658	0	37.2306579159829	8.66358311323265	1.72935605208024	5.00971624831753	5.45103454838655e-07	4.09884761465648e-05	3.153	0.622	0.863	0.000	0.000	0.000	0.000	0.602	1.368	0.000	0.000	0.000	0.634	1.653	0.636	0.257	0.307	0.000	0.317	0.000	0.000	0.000	2.441	0.000	3.796	1.611	2.433
Pdensi_DN15730_c0_g1	Bud	FC_3_1	2560.9663807481	439.136528379788	1500.05145456394	2.54361609621634	0.50812545443833	5.00588205924064	5.56067987182072e-07	4.17623215312831e-05	62.984	52.747	43.956	4.846	6.083	15.820	16.656	30.114	29.214	24.165	28.645	29.963	36.001	37.301	27.682	30.762	27.612	43.078	41.748	29.176	43.713	22.630	68.764	54.028	99.108	35.629	24.507
Pdensi_DN15140_c0_g1d214056	Bud	FC_3_1	2.25099543962783	48.1553882878447	25.2031918637362	-4.42268155184273	0.883826141403431	-5.00401758293768	5.61476323598111e-07	4.2117513584533e-05	0.034	0.036	0.067	0.883	1.207	0.901	2.456	1.254	1.097	0.392	0.381	0.317	1.154	1.848	0.904	0.091	0.406	0.335	0.684	25.707	2.348	150.647	56.941	35.106	0.518	0.038	0.040
Pdensi_DN45100_c0_g1d38575	Bud	FC_3_1	248.205395437249	40.2948137620454	144.250104599647	2.62324030862098	0.524420870015322	5.00216612001796	5.66897076374838e-07	4.242154418928e-05	8.133	3.065	4.259	0.892	0.861	0.763	0.779	2.227	0.844	0.418	0.445	1.246	1.951	0.408	1.956	1.902	1.514	1.720	1.177	0.409	0.509	1.071	0.859	0.711	10.375	12.731	12.458
Pdensi_DN22129_c0_g1	Bud	FC_3_1	23.3600332521127	491.997307145786	257.678670198949	-4.39508436475245	0.878850760849202	-5.00094505295261	5.70499715528579e-07	4.26396986178498e-05	1.121	0.168	0.188	6.151	18.079	6.520	12.573	9.589	6.816	6.361	6.481	2.986	6.710	13.288	4.984	2.243	4.360	1.579	7.335	16.800	2.860	161.122	130.733	107.122	0.000	0.085	0.141
Pdensi_DN4657_c0_g2	Bud	FC_3_1	7.90119789497088	377.749094890573	192.825146392772	-5.57683063580722	1.11679038353492	-4.99362343912306	5.92568819152974e-07	4.41827003559552e-05	0.236	0.256	0.000	2.392	15.245	5.897	3.662	4.469	0.563	0.280	3.281	0.278	4.198	12.280	2.888	1.058	2.029	0.000	2.093	3.012	1.360	1.078	0.288	0.000	0.000	0.000	0.000
Pdensi_GG_31250_c0_g1	Bud	FC_3_1	7.33964933776677	187.035843734775	97.1877465362708	-4.67027206810788	0.935318694818491	-4.99324144163953	5.93742558088054e-07	4.42170703373258e-05	0.086	0.328	0.055	5.715	4.883	1.189	6.485	3.202	2.361	2.588	3.720	1.176	0.116	1.376	0.080	0.181	0.141	0.047	0.197	0.225	0.000	0.129	0.000	0.293	0.028	0.000	0.000
Pdensi_DN39367_c0_g4	Bud	FC_3_1	0.966569522700661	86.7428599255583	43.8547147241295	-6.49275332875505	1.30149165508683	-4.98870146679648	6.07864972101364e-07	4.51603635261175e-05	0.000	0.031	0.029	1.572	3.289	0.595	2.293	3.724	0.511	2.214	1.913	0.449	0.000	0.033	0.000	0.316	0.707	0.000	1.325	0.000	0.000	0.000	0.000	0.000	0.000	0.000	0.000
Pdensi_DN31759_c0_g1d372220	Bud	FC_3_1	17.0691671110905	1253.17482068688	635.121993898986	-6.19848104315985	1.24307207124066	-4.98642129170628	6.15079468248163e-07	4.55327623064138e-05	0.000	0.721	0.334	5.874	12.550	57.079	5.498	4.887	4.763	0.393	0.836	1.953	6.978	13.806	22.826	0.596	0.356	1.619	4.426	8.075	10.526	11.090	84.813	92.945	0.000	0.000	0.000
Pdensi_DN21498_c0_g9	Bud	FC_3_1	10.928551555707	121.869608403935	66.399079979821	-3.4804514587992	0.698776558237793	-4.98077878796673	6.33288979241606e-07	4.68248889478582e-05	0.071	0.384	0.213	2.338	2.836	2.399	1.338	0.594	0.921	0.501	1.440	0.673	2.141	2.216	0.558	0.128	1.009	0.176	0.000	0.166	0.000	0.108	0.087	0.000	0.000	0.000	0.000
Pdensi_DN32951_c0_g1d145699	Bud	FC_3_1	62.4023542510039	0	31.201177125502	8.40864409183727	1.68995828862242	4.97565185392334	6.50284319258728e-07	4.80092486578908e-05	2.249	0.538	1.098	0.000	0.000	0.000	0.000	1.042	0.000	0.880	0.313	1.751	1.761	0.859	1.281	0.444	0.000	0.907	0.549	0.360	0.000	0.754	0.958	1.900	2.196	0.000	0.300
Pdensi_GG_103994_c0_g1	Bud	FC_3_1	0	142.864480961457	71.4322404807284	-9.65908568462009	1.94222858862232	-4.97319715156267	6.58576235687335e-07	4.84826296693077e-05	0.000	0.000	0.000	1.462	0.200	6.917	4.971	0.692	1.816	0.454	0.596	0.888	0.154	0.383	0.562	0.000	0.031	0.070	0.189	0.226	0.000	0.667	4.462	278.264	0.301	3.333	2.763
Pdensi_DN26678_c2_g5	Bud	FC_3_1	0	56.1535686838541	28.0767843419271	-8.3120622110298	1.67139792059991	-4.97311987084821	6.58838935204133e-07	4.84826296693077e-05	0.000	0.000	0.000	0.521	1.546	1.402	0.000	0.000	0.439	0.448	2.450	0.000	0.433	0.000	0.000	0.000	0.000	0.000	0.203	0.000	0.000	0.000	0.000	0.000	0.000	0.000	0.000
Pdensi_DN17689_c0_g2	Bud	FC_3_1	10.9823290585611	155.993526236988	83.4879276477745	-3.83073716888558	0.770323951528269	-4.9728911599927	6.59616981395917e-07	4.84826296693077e-05	0.226	0.061	0.393	2.414	4.209	3.051	3.413	2.114	2.050	2.113	1.566	2.198	2.132	3.374	1.580	0.660	6.413	6.228	320.808	2.032	207.114	16.620	56.219	37.624	0.086	0.379	0.203
Pdensi_GG_100381_c0_g1	Bud	FC_3_1	252.250570574015	1555.77090718437	904.010738879193	-2.62474800944706	0.528876835941829	-4.96287194120137	6.94583808876666e-07	5.08119181411132e-05	2.276	8.270	5.152	43.332	34.720	19.327	44.328	39.037	41.233	28.464	36.054	24.668	3.452	14.156	5.043	7.781	2.870	16.754	5.300	1.689	2.262	3.665	0.078	0.104	0.000	0.000	0.000
Pdensi_DN16281_c0_g1d10344	Bud	FC_3_1	184.680450027757	1054.87934847232	619.779899250039	-2.51407813237134	0.506654863806918	-4.96211190687283	6.97307982292103e-07	5.09511197661845e-05	1.892	6.540	3.116	17.039	22.616	25.484	14.169	8.719	6.612	7.942	7.651	5.361	6.424	17.694	12.996	3.610	5.267	3.369	5.441	3.720	5.514	3.078	10.563	8.908	0.251	0.665	0.530
Pdensi_DN12064_c0_g1d211237	Bud	FC_3_1	1.29003986857463	109.079288944486	55.1846644065303	-6.4072679449564	1.29264766936261	-4.95670096099406	7.17002017691772e-07	5.21464708052689e-05	0.018	0.019	0.036	0.588	0.996	4.993	1.042	0.787	0.674	0.337	0.387	0.535	0.461	1.099	2.074	0.082	0.220	0.045	10.849	0.818	21.339	32.343	29.129	81.398	1.125	1.135	0.390
Pdensi_DN9551_c0_g1d48400	Bud	FC_3_1	171.079787862062	26.359942290038	98.7198650760499	2.69581637088504	0.544435299525599	4.95158262741978	7.36123517721129e-07	5.3472391594649e-05	2.573	3.715	4.310	0.308	0.708	0.597	1.014	2.609	0.435	1.727	2.234	4.824	3.233	1.248	4.505	5.338	4.127	5.008	2.242	4.023	3.314	1.391	4.999	3.353	7.821	2.455	3.936
Pdensi_GG_149180_c0_g1	Bud	FC_3_1	3.86539187243954	97.3905808245626	50.6279863485011	-4.65844282611439	0.941041076923915	-4.95030763305462	7.40962641735973e-07	5.37609561170656e-05	0.049	0.105	0.097	0.676	2.467	2.848	0.536	0.508	0.458	0.286	0.370	0.462	1.194	2.921	1.534	0.396	0.214	0.182	0.661	1.192	1.746	2.137	3.235	2.769	0.600	0.383	0.821
Pdensi_DN24417_c0_g1d304835	Bud	FC_3_1	88.0829663957631	9.96853991806788	49.0257531569155	3.1429104473507	0.635375088065741	4.94654339835481	7.55428917095336e-07	5.46826521260317e-05	2.093	1.417	1.963	0.166	0.318	0.143	0.873	0.823	0.930	1.542	0.662	0.617	1.750	1.662	0.730	2.698	1.979	0.641	0.870	0.759	1.501	1.396	0.641	0.527	0.784	1.470	0.789
Pdensi_DN13247_c0_g2d339616	Bud	FC_3_1	23.0478642870607	122.044373317533	72.5461188022971	-2.40461100871548	0.486502666630388	-4.94264712950143	7.70689027589044e-07	5.56573851297862e-05	0.454	0.543	0.437	2.942	1.817	2.793	1.596	0.779	0.794	1.050	0.854	1.692	0.678	2.801	1.632	2.472	3.005	1.615	6.105	0.965	1.771	2.361	4.876	2.284	0.943	2.095	0.294
Pdensi_GG_47912_c0_g1	Bud	FC_3_1	10.2039017592578	280.56566272504	145.384782242149	-4.78060137139174	0.967531785671617	-4.94102771835373	7.77118585594462e-07	5.6056455182968e-05	0.276	0.210	0.160	0.783	4.817	11.408	4.015	2.621	1.111	0.504	1.424	0.203	0.804	2.561	5.697	0.305	0.915	0.279	4.005	15.193	1.742	229.431	483.784	851.255	0.000	0.384	0.165
Pdensi_DN9508_c0_g1	Bud	FC_3_1	51.1988586075388	478.569813062378	264.884335834958	-3.22461375451806	0.653071501996441	-4.93761210627076	7.90849457082835e-07	5.68486049480112e-05	0.524	2.013	0.671	6.339	8.774	14.261	6.003	4.752	6.405	6.956	7.329	7.283	4.198	7.630	8.464	0.737	0.564	0.208	0.882	0.768	0.473	3.503	20.310	4.573	0.000	0.000	0.017
Pdensi_GG_147061_c1_g1	Bud	FC_3_1	0	65.146500879518	32.573250439759	-8.52644534865893	1.72700633541187	-4.93712453383993	7.92828473672447e-07	5.6924900884572e-05	0.000	0.000	0.000	0.436	1.320	2.208	1.328	1.202	2.300	1.420	1.534	1.405	0.900	1.862	0.943	0.079	0.511	0.036	1.744	94.653	175.926	34.434	257.307	181.019	0.045	0.000	0.000
Pdensi_DN15266_c0_g1d53971	Bud	FC_3_1	41.9565057022718	379.284608136107	210.620556919189	-3.17661174949514	0.64364804721415	-4.93532414685979	8.00177505811272e-07	5.72965565648311e-05	0.713	1.123	0.765	3.247	6.538	13.354	2.898	2.225	1.673	1.671	1.801	1.474	4.258	5.935	10.273	0.692	1.921	0.953	1.914	3.509	2.433	4.312	22.746	27.080	3.780	7.199	5.269
Pdensi_DN11921_c1_g1	Bud	FC_3_1	112.967865789754	21.9795026538131	67.4736842217833	2.36244855059538	0.478695681307708	4.9351783248631	8.00775603154809e-07	5.72965565648311e-05	3.056	2.069	1.917	0.481	0.465	0.412	1.262	0.802	1.368	0.902	3.839	3.138	2.524	3.084	1.266	2.054	4.494	7.886	2.544	6.513	1.099	0.578	6.946	1.534	6.157	1.290	2.322
Pdensi_DN33677_c0_g1d29766	Bud	FC_3_1	17.0091860796946	195.372626516015	106.190906297855	-3.52210167696108	0.713938375657868	-4.93334130374432	8.08347229105539e-07	5.77215201256045e-05	0.146	0.634	0.293	5.011	4.978	2.238	9.114	9.675	8.162	13.818	8.147	12.948	0.815	2.705	1.306	1.312	5.686	5.909	2.106	11.034	9.032	2.008	1.613	2.651	0.000	0.000	0.000
Pdensi_GG_157612_c3_g1	Bud	FC_3_1	0	55.5810164553849	27.7905082276925	-8.29737544051045	1.68191652988658	-4.93328610134415	8.0857581992666e-07	5.77215201256045e-05	0.000	0.000	0.000	0.557	1.067	1.776	0.977	0.614	0.521	0.000	0.370	0.000	0.326	0.676	1.143	0.000	0.000	0.179	0.486	1.528	0.000	13.384	10.392	13.254	0.000	0.000	0.000
Pdensi_DN50413_c0_g1d42782	Bud	FC_3_1	0	62.7509536848288	31.3754768424144	-8.47159811745301	1.71774603502967	-4.93181060802547	8.14708899941664e-07	5.80924903538863e-05	0.000	0.000	0.000	2.182	1.360	0.408	1.413	0.706	0.442	0.617	1.044	0.266	0.167	0.173	0.000	0.000	0.000	0.000	0.000	0.000	0.000	0.000	0.000	0.000	0.000	0.000	0.000
Pdensi_GG_54628_c0_g1	Bud	FC_3_1	75.6708345482918	852.21379000247	463.942312275381	-3.49337762329047	0.708980565435657	-4.9273249417547	8.33630545914817e-07	5.93734453683417e-05	1.400	2.335	1.018	7.251	9.544	34.840	7.868	8.666	10.595	3.829	11.746	5.587	5.920	11.230	13.442	0.843	1.305	1.280	1.601	1.589	0.684	21.907	63.947	118.277	10.578	21.547	15.962
Pdensi_DN33334_c0_g1d200315	Bud	FC_3_1	39.2187155135831	489.330535781674	264.274625647628	-3.64159721849156	0.739166675985088	-4.92662526166836	8.36619865463275e-07	5.95180199013925e-05	0.172	1.532	0.742	7.483	10.225	12.490	5.560	2.825	5.282	2.110	3.165	2.228	2.692	8.133	8.857	2.956	9.962	8.492	23.622	20.377	22.001	3.484	41.165	4.956	0.379	0.289	0.000
Pdensi_DN18557_c0_g2	Bud	FC_3_1	62.2459736143505	545.750000892613	303.997987253482	-3.13289952407971	0.6362953221263	-4.92365638271635	8.49419365516014e-07	6.03593703777616e-05	0.703	1.356	1.789	4.735	11.117	17.521	7.564	7.549	8.316	5.772	4.822	7.172	5.721	9.622	10.115	1.622	17.551	15.934	32.750	26.708	21.974	198.017	267.423	311.510	5.834	11.142	10.686
Pdensi_DN9893_c0_g1d48638	Bud	FC_3_1	18.2823840933269	268.025079634378	143.153731863852	-3.87410318123619	0.787200191013505	-4.92136971695644	8.59406040074981e-07	6.09668411905913e-05	0.221	0.592	0.329	3.229	11.227	2.363	6.628	9.464	14.170	5.891	5.532	2.350	0.440	1.872	0.248	0.000	0.000	0.000	0.000	0.000	0.000	0.000	0.000	0.000	0.000	0.000	0.000
Pdensi_DN42941_c0_g1d444685	Bud	FC_3_1	297.321307035588	71.4573556142686	184.389331324928	2.05765206176922	0.418187131058278	4.92040980926901	8.63631904798632e-07	6.10894016125235e-05	8.433	5.649	4.481	1.568	1.811	1.075	1.097	2.344	0.296	1.466	1.877	2.043	5.502	2.004	5.231	3.553	0.532	3.024	0.275	1.724	0.357	3.393	0.302	0.000	0.732	2.508	3.605
Pdensi_DN8425_c0_g1d452440	Bud	FC_3_1	1.94259451197003	87.7024811807541	44.8225378463621	-5.50398122055327	1.1199208840305	-4.91461611176043	8.89565920632926e-07	6.27093430527995e-05	0.039	0.000	0.078	0.886	1.789	2.701	2.790	1.833	1.513	2.291	2.620	3.754	0.957	5.449	0.924	0.106	0.560	0.147	0.665	0.137	0.168	1.180	10.573	2.702	0.000	0.000	0.000
Pdensi_DN35315_c0_g1d147760	Bud	FC_3_1	7.39697171407329	153.564922852704	80.4809472833889	-4.37723698136142	0.891314726178048	-4.91098918575147	9.06180862671793e-07	6.37357480905268e-05	0.055	0.235	0.163	1.099	5.650	2.775	0.961	1.194	0.896	0.447	0.207	0.580	0.850	4.019	1.836	0.737	2.508	0.474	2.272	0.761	2.186	0.082	0.134	0.000	0.000	0.000	0.000
Pdensi_DN21903_c1_g1d221998	Bud	FC_3_1	140.529465933415	767.187636150155	453.858551041785	-2.44909870620304	0.499328982405791	-4.90477979948844	9.3532207080162e-07	6.54145486608551e-05	1.938	3.351	3.429	8.462	15.780	22.805	8.727	8.653	9.856	6.434	8.527	7.634	9.958	13.833	19.143	5.415	4.027	5.376	13.112	19.403	20.139	73.573	10.747	14.621	0.466	1.101	1.665
Pdensi_GG_53286_c1_g1	Bud	FC_3_1	58.751764630382	982.284970456039	520.518367543211	-4.06333726769322	0.828695849150106	-4.90329144505852	9.42439949466686e-07	6.58381331814931e-05	0.464	2.768	0.466	7.631	29.074	23.911	12.583	16.327	14.181	12.345	14.641	9.287	6.819	16.605	10.444	1.662	3.486	1.415	76.755	20.426	147.096	6.348	7.354	7.466	1.714	6.515	5.055
Pdensi_DN32523_c0_g1	Bud	FC_3_1	79.8721837386198	0	39.9360918693099	8.76480299316991	1.78770764185062	4.90281676264283	9.44721009705411e-07	6.59232484106582e-05	3.651	0.848	0.523	0.000	0.000	0.000	0.577	0.274	1.244	0.000	0.657	0.307	2.023	0.000	0.000	1.635	0.000	0.000	1.155	0.000	0.375	0.000	0.000	0.000	0.000	0.293	0.000
Pdensi_DN21137_c0_g1d539048	Bud	FC_3_1	48.0728930143392	394.352813589287	221.212853301813	-3.03605622726477	0.619563411874056	-4.90031555943773	9.56828468474367e-07	6.6693094428997e-05	0.783	1.267	0.939	12.307	9.754	2.768	24.371	28.946	17.789	20.087	22.969	9.592	1.221	1.709	1.074	1.257	0.848	0.254	1.316	0.312	0.414	1.574	0.178	0.000	0.000	0.000	0.000
Pdensi_DN39230_c0_g2	Bud	FC_3_1	0.966569522700661	104.535605641767	52.751087582234	-6.76207392156198	1.38018873751467	-4.89938349572288	9.61378359301572e-07	6.69350241518215e-05	0.000	0.039	0.013	0.605	1.340	4.377	1.533	1.068	1.319	0.395	0.638	0.249	0.588	1.221	2.944	0.080	0.656	0.329	0.173	0.234	0.223	3.249	8.360	19.710	0.080	0.000	0.000
Pdensi_DN14318_c0_g1d273819	Bud	FC_3_1	1.27497045035846	135.693965349747	68.4844679000525	-6.73061380918351	1.37440242087376	-4.89712016434358	9.7251372795027e-07	6.74830974422763e-05	0.000	0.071	0.000	3.718	4.037	0.784	2.173	2.505	1.551	0.802	1.425	0.420	0.025	0.254	0.000	0.020	0.000	0.000	1.338	26.095	9.725	53.814	4.213	1.667	0.000	0.000	0.000
Pdensi_DN40090_c1_g1	Bud	FC_3_1	71.3504206316651	0	35.6752103158326	8.60171259386905	1.75714082382314	4.89528925470736	9.81612368822003e-07	6.79624143971797e-05	1.451	0.393	2.548	0.000	0.000	0.000	1.198	1.523	0.433	1.714	0.456	0.852	2.399	0.418	1.604	0.975	1.164	1.763	0.000	2.513	0.000	2.888	0.440	0.000	0.000	0.000	3.967
Pdensi_DN53566_c0_g1	Bud	FC_3_1	50.4236832462624	0	25.2118416231312	8.10112555868763	1.65667840543393	4.88998077847567	1.00845824622065e-06	6.95881060114549e-05	0.909	1.642	0.608	0.000	0.000	0.000	1.671	0.318	0.723	0.358	0.000	0.712	1.005	0.349	0.000	0.814	0.324	2.213	0.336	1.402	1.308	0.919	1.105	0.000	0.000	0.341	0.000
Pdensi_DN37640_c0_g1d89268	Bud	FC_3_1	3.78945520446441	158.906958239066	81.348206721765	-5.38514429629787	1.10307310383525	-4.88194687874663	1.05043556754042e-06	7.21981821316651e-05	0.194	0.000	0.040	1.835	4.005	3.940	2.859	1.839	1.924	1.587	1.896	2.186	1.186	4.633	0.717	0.073	2.428	0.183	1.137	1.699	0.862	3.082	233.956	76.720	0.000	0.000	0.000
Pdensi_DN25445_c0_g1	Bud	FC_3_1	139.187416317986	714.800749330891	426.994082824439	-2.36009609389759	0.483725613203657	-4.87899757523064	1.06626374828358e-06	7.31699907353675e-05	2.972	4.329	1.423	19.851	14.263	10.535	23.184	15.749	16.830	17.273	11.518	9.023	2.840	7.377	4.253	2.385	0.313	0.155	0.262	0.000	0.076	0.026	0.000	0.000	0.000	0.000	0.000
Pdensi_DN57225_c0_g1d258256	Bud	FC_3_1	69.3213236281637	0	34.6606618140818	8.56033422916634	1.75513733507964	4.87730165501716	1.07546901321733e-06	7.37201328562837e-05	2.709	0.419	1.165	0.000	0.000	0.000	0.426	0.406	0.000	0.457	0.486	0.908	0.000	0.893	0.427	1.388	0.828	2.350	1.289	1.786	1.113	0.000	0.000	0.000	0.000	2.613	0.941
Pdensi_GG_17691_c0_g1	Bud	FC_3_1	5.12352046785562	74.6846515931108	39.9040860304832	-3.86644917992653	0.794306254719736	-4.86770582121473	1.12901223120004e-06	7.72197064636105e-05	0.104	0.112	0.104	0.921	1.257	2.380	1.153	0.217	0.613	0.366	0.262	0.122	1.503	1.797	3.944	0.093	0.338	0.127	0.346	0.602	0.000	35.742	162.534	315.717	0.000	0.000	0.000
Pdensi_DN14755_c0_g1d8595	Bud	FC_3_1	32.5803004697856	197.607640850892	115.093970660339	-2.59968501064321	0.534515281120413	-4.86363084923209	1.15251773483013e-06	7.86539468428898e-05	0.630	0.931	0.470	6.175	3.072	3.093	3.188	0.981	2.163	2.116	0.844	1.210	1.398	1.853	0.486	1.101	0.778	0.687	0.890	0.457	0.563	1.599	1.737	0.877	0.000	0.000	0.000
Pdensi_DN36010_c0_g1d148339	Bud	FC_3_1	0	87.675916994659	43.8379584973295	-8.95464189760976	1.84220477086324	-4.86082874132048	1.16895349207328e-06	7.96879449239187e-05	0.000	0.000	0.000	0.317	3.938	1.228	0.694	1.963	0.887	0.736	1.105	0.147	0.696	2.595	1.115	0.336	0.270	0.153	0.692	0.579	0.000	0.951	9.026	6.786	0.000	0.000	0.000
Pdensi_DN22704_c1_g1	Bud	FC_3_1	9086.23066516864	1460.70376589667	5273.46721553266	2.6370667476424	0.54298652720711	4.85659701577926	1.19420284413788e-06	8.11417014634102e-05	325.061	164.426	80.172	37.060	38.774	15.772	36.349	18.160	8.092	20.074	16.456	10.419	96.628	98.926	31.898	53.997	62.097	25.090	8.602	19.208	8.264	78.160	73.565	43.539	100.045	98.058	52.924
Pdensi_DN53736_c0_g1d163193	Bud	FC_3_1	45.0703608798567	0	22.5351804399284	7.93916330636145	1.63504488996429	4.85562405967633	1.20008191660461e-06	8.1451949339789e-05	1.225	0.664	0.922	0.000	0.000	0.000	0.338	0.965	0.000	1.449	0.771	0.360	1.016	0.353	0.679	0.000	3.937	1.119	2.037	1.063	1.763	0.000	1.490	1.232	3.152	1.033	0.000
Pdensi_GG_124446_c0_g1	Bud	FC_3_1	25.0961641844423	154.61140626045	89.8537852224459	-2.62118241885538	0.539975227217853	-4.85426420830573	1.20834547323571e-06	8.19231818930902e-05	0.767	0.553	0.255	3.237	3.299	3.067	1.796	2.316	0.402	2.404	3.234	1.308	0.570	0.984	0.382	2.145	0.834	0.525	2.092	0.891	0.244	15.941	216.209	72.569	0.646	5.074	1.846
Pdensi_DN26598_c0_g1d229256	Bud	FC_3_1	17.8074105304985	230.901735537345	124.354573033922	-3.69890756664594	0.762220328323183	-4.85280624144886	1.21726606258556e-06	8.23479827617179e-05	0.117	0.381	0.587	2.382	5.409	6.416	2.611	2.583	3.473	1.106	0.594	1.523	1.308	2.712	1.967	0.948	2.033	3.024	1.302	2.725	2.692	3.757	21.442	49.407	1.941	1.056	0.707
Pdensi_DN24201_c0_g1d428143	Bud	FC_3_1	10633.1598924954	1689.46532352044	6161.31260800794	2.65396795267034	0.547116989944704	4.85082350109173	1.22949920710004e-06	8.30231163054212e-05	392.879	176.900	96.588	40.636	46.653	18.599	33.219	14.545	5.755	14.255	13.880	6.925	140.987	115.796	41.585	46.651	32.428	15.988	7.489	21.339	6.690	74.948	51.596	32.590	96.612	113.134	73.567
Pdensi_DN42157_c0_g1d36238	Bud	FC_3_1	146.314182795716	24.2576361606713	85.2859094781935	2.59615035248493	0.535205391598945	4.85075523011612	1.22992252574647e-06	8.30231163054212e-05	3.488	3.094	2.546	0.801	0.386	0.343	2.099	1.331	0.378	0.375	0.000	2.982	2.804	3.658	1.405	2.274	1.019	0.386	2.109	2.201	1.369	2.405	1.542	4.464	5.591	6.062	0.770
Pdensi_DN18345_c0_g1d403901	Bud	FC_3_1	54.2741563615831	702.948920562642	378.611538462113	-3.69571407709549	0.762229804683897	-4.84855624168113	1.24363273582516e-06	8.37662939923056e-05	0.386	1.356	1.603	9.008	6.474	27.236	8.427	3.020	6.591	3.233	2.341	4.019	4.121	6.959	18.404	0.506	1.579	0.919	8.772	8.179	8.612	299.565	194.176	297.994	0.541	0.746	0.336
Pdensi_DN13429_c0_g1d7318	Bud	FC_3_1	593.968783749663	114.2030806586	354.085932204131	2.37766023190327	0.490670943017002	4.84573269671051	1.26145262320857e-06	8.4782463142734e-05	14.448	12.592	10.014	1.190	2.233	3.570	3.551	5.948	4.178	4.261	6.439	5.995	8.420	6.827	5.240	8.398	8.218	9.655	11.853	6.736	9.279	3.017	13.324	8.948	25.149	11.652	5.509
Pdensi_DN3528_c0_g1	Bud	FC_3_1	0	91.912660768709	45.9563303843545	-9.02268360394582	1.86534529824895	-4.83700450121253	1.31810444364176e-06	8.83984963906123e-05	0.000	0.000	0.000	0.358	4.487	0.920	0.000	1.191	1.015	0.000	0.357	0.333	0.000	0.000	0.943	0.000	0.000	0.000	0.000	0.984	0.000	0.430	1.035	0.000	0.000	0.000	0.000
Pdensi_DN26267_c2_g5	Bud	FC_3_1	429.485179427573	98.8474099717154	264.166294699644	2.11861482497088	0.438842954307577	4.82772892711406	1.3809889496011e-06	9.24160188657005e-05	8.990	5.662	11.893	1.545	2.347	2.203	4.498	10.723	4.879	3.862	5.002	8.150	9.839	8.955	11.731	13.556	22.633	25.787	10.892	15.549	5.878	6.798	18.323	22.045	10.174	14.259	6.178
Pdensi_DN22906_c0_g1d426967	Bud	FC_3_1	1534.72783636169	235.730267550795	885.229051956244	2.70224962762653	0.559827431640651	4.82693322066627	1.38651587790005e-06	9.26858970749244e-05	41.476	24.669	29.369	2.651	2.925	8.760	11.762	11.922	14.246	16.376	13.088	19.586	25.516	17.148	16.650	23.352	15.957	34.409	47.284	18.834	27.885	7.180	33.711	27.638	33.573	15.624	11.149
Pdensi_DN31137_c0_g1d503980	Bud	FC_3_1	59.6824390906748	0	29.8412195453374	8.34408319188838	1.72963354889284	4.82419134228144	1.40572420229975e-06	9.37678504189946e-05	0.398	1.723	1.596	0.000	0.000	0.000	0.875	0.417	0.000	0.000	0.499	0.933	0.000	0.000	1.756	1.426	1.701	1.930	0.000	1.834	0.572	0.602	0.000	0.000	0.000	1.342	0.000
Pdensi_DN22574_c0_g1d300960	Bud	FC_3_1	2.30359008265	580.501553681407	291.402571882028	-7.98487853833448	1.6560102842861	-4.82175661232485	1.42299507736316e-06	9.481793729777e-05	0.000	0.000	0.143	0.365	8.140	26.483	0.274	7.844	5.457	0.137	5.124	6.253	0.143	11.038	8.661	0.143	4.660	1.498	0.414	2.781	2.091	0.000	83.024	72.873	2.137	11.487	3.544
Pdensi_GG_98580_c0_g1	Bud	FC_3_1	6.7538725372466	115.442887178299	61.0983798577726	-4.09740400184642	0.84997884568556	-4.82059526851119	1.43130482737648e-06	9.51671971771706e-05	0.082	0.177	0.163	1.327	1.404	4.285	1.679	1.072	1.890	0.681	1.324	1.798	0.915	1.471	1.403	0.074	0.192	0.000	0.091	1.061	0.275	20.581	11.704	43.152	0.769	0.589	1.496
Pdensi_DN54321_c0_g1	Bud	FC_3_1	157.849118312919	788.749857037342	473.299487675131	-2.32125923091985	0.481584818598728	-4.82004237109059	1.43527734452175e-06	9.53291542477586e-05	1.508	4.901	3.405	13.781	19.736	15.451	9.131	11.871	14.404	10.689	9.000	7.524	4.983	7.827	9.165	7.096	8.872	5.037	12.973	15.229	10.301	2.854	5.943	8.329	14.919	28.004	49.497
Pdensi_DN15297_c0_g1d214158	Bud	FC_3_1	0	48.6261905746067	24.3130952873034	-8.1042355466214	1.68175234673417	-4.81892328698646	1.44335033177975e-06	9.56605105042274e-05	0.000	0.000	0.000	1.077	0.516	1.382	0.942	0.445	0.000	2.005	0.000	0.250	0.471	0.489	0.471	0.190	0.000	0.000	0.938	0.491	0.000	0.322	0.000	0.000	228.395	68.228	64.828
Pdensi_GG_17993_c0_g1	Bud	FC_3_1	21.8927824219668	278.120182697894	150.00648255993	-3.66612328546259	0.761539826010747	-4.81409265838036	1.47870190405601e-06	9.77297495747383e-05	0.786	0.344	0.232	2.335	5.144	9.503	3.651	2.905	3.038	1.505	1.542	1.334	1.753	2.949	4.033	0.458	1.141	0.355	2.216	4.492	2.941	38.057	18.141	65.173	2.974	5.244	4.146
Pdensi_GG_23728_c1_g1	Bud	FC_3_1	170.428631830353	729.69254089319	450.060586361772	-2.09832835585005	0.435879318586811	-4.81401219643353	1.47929773274247e-06	9.77297495747383e-05	2.196	4.986	3.444	10.853	20.248	14.198	9.211	9.288	7.280	5.728	8.035	5.461	8.261	17.789	8.242	4.883	12.604	12.495	25.536	30.532	20.873	57.005	8.030	3.170	6.215	6.951	4.855
Pdensi_GG_131269_c0_g1	Bud	FC_3_1	44.537768299253	247.414983604545	145.976375951899	-2.47437483412567	0.514081046383653	-4.81319988653903	1.48532591120185e-06	9.79556703250005e-05	0.927	0.882	0.946	3.602	3.761	7.791	3.498	1.053	2.187	2.128	0.887	1.159	4.536	4.200	5.648	3.748	1.775	3.677	4.725	2.542	3.279	14.777	9.130	33.323	0.285	0.687	1.437
Pdensi_DN23165_c0_g1d21380	Bud	FC_3_1	25.5588004616708	604.625512804957	315.092156633314	-4.56389031736093	0.948319674066432	-4.812607438366	1.48973737612301e-06	9.79556703250005e-05	0.117	1.323	0.175	18.248	15.143	4.655	8.379	4.683	5.234	1.060	1.515	1.075	0.942	3.363	0.263	0.053	0.000	0.000	0.000	0.000	0.000	0.000	0.000	0.059	0.000	0.000	0.000
Pdensi_DN5148_c0_g1d45778	Bud	FC_3_1	24.0566867678517	263.361666573864	143.709176670858	-3.45314928068053	0.717523075170847	-4.81259683510291	1.48981644436755e-06	9.79556703250005e-05	0.413	0.558	0.516	2.225	3.752	10.038	1.491	0.864	1.830	0.972	1.436	0.975	3.107	4.292	5.542	0.371	1.903	14.714	2.525	2.397	5.028	10.534	10.383	54.709	0.778	1.972	0.497
Pdensi_DN19788_c0_g1d287932	Bud	FC_3_1	457.577132907646	2080.44358159851	1269.01035725308	-2.18489766447287	0.454007385291811	-4.8124716364879	1.49075035217937e-06	9.79556703250005e-05	7.081	12.333	9.096	21.047	50.893	56.084	13.269	16.812	15.816	10.596	12.600	10.157	41.491	53.219	36.867	12.582	21.030	13.854	45.992	50.619	32.723	61.878	90.393	34.684	27.976	40.088	55.868
Pdensi_DN71528_c0_g1	Bud	FC_3_1	56.722232417127	0	28.3611162085635	8.27106460407998	1.71874185776494	4.81227856685569	1.49219164112397e-06	9.79556703250005e-05	2.151	0.875	0.540	0.000	0.000	0.000	0.891	0.847	1.283	0.318	0.000	0.000	0.298	0.621	0.597	0.482	0.288	1.311	0.000	0.000	0.000	0.817	0.000	0.000	0.000	0.302	0.978
Pdensi_DN26109_c0_g1d228521	Bud	FC_3_1	2.87813897987525	139.325297216324	71.1017180980998	-5.59691546669132	1.16322283225285	-4.81155915402005	1.49757395417885e-06	9.82050742573839e-05	0.048	0.103	0.031	1.772	0.492	6.159	4.447	0.363	0.371	0.111	0.201	0.094	0.600	1.839	0.663	0.087	0.053	0.160	0.000	0.092	0.000	0.268	0.000	0.161	0.000	1.250	0.085
Pdensi_DN38297_c1_g1	Bud	FC_3_1	17.8959774194989	153.402858870245	85.649418144872	-3.09926106976726	0.644592547267896	-4.80809324107681	1.52376695765966e-06	9.98171945284236e-05	0.227	0.669	0.225	2.502	3.954	3.050	3.059	2.385	2.112	1.452	1.926	1.520	1.547	1.580	1.549	0.547	0.334	0.356	1.334	0.964	0.485	10.452	0.810	0.614	0.117	0.952	0.181
Pdensi_DN23615_c0_g2d549550	Bud	FC_3_1	0.329084297521429	65.112849169251	32.7209667333862	-7.56397325180483	1.57330788844369	-4.80768787048228	1.52685908704957e-06	9.99142441615191e-05	0.000	0.000	0.023	0.528	1.572	1.888	0.274	0.754	0.383	0.247	0.118	0.195	0.339	1.093	0.229	0.235	0.338	0.089	5.808	32.391	1.395	9.688	0.058	0.096	0.000	0.000	0.113
Pdensi_GG_89151_c0_g1	Bud	FC_3_1	0	49.0023304438336	24.5011652219168	-8.11551205151884	1.68827830080327	-4.80697527632592	1.53230931818807e-06	0.000100165235567752	0.000	0.000	0.000	0.864	0.584	1.551	0.756	0.239	0.875	0.966	0.678	0.000	0.000	0.000	0.000	0.000	1.077	0.000	0.000	0.264	0.488	0.000	0.000	0.000	0.000	0.000	0.000
Pdensi_DN15712_c0_g1d468019	Bud	FC_3_1	0.626257321884311	65.9630183621439	33.2946378420141	-6.69638516412488	1.3941792554063	-4.80310199578561	1.56226253420832e-06	0.000101908471408636	0.034	0.000	0.000	0.845	1.739	1.485	0.479	0.245	0.354	0.039	0.170	0.159	0.449	0.542	0.454	0.183	0.482	0.211	0.306	0.117	0.096	0.000	0.000	0.000	0.000	0.076	0.000
Pdensi_DN10403_c0_g1d103527	Bud	FC_3_1	12.7287281982955	148.531502339795	80.6301152690452	-3.54331705077499	0.738189382426827	-4.80001085781835	1.58657028406085e-06	0.000103360817466965	0.470	0.092	0.213	2.415	2.515	4.190	2.201	1.688	1.150	1.549	1.617	3.434	1.044	2.307	1.007	0.501	0.281	0.266	1.207	3.475	0.733	14.545	35.150	29.083	1.775	5.604	4.919
Pdensi_DN38168_c0_g1d570720	Bud	FC_3_1	2.52187114247963	145.793711068206	74.1577911053427	-5.84671964710461	1.2181051165599	-4.7998481966947	1.58785941881225e-06	0.000103360817466965	0.099	0.056	0.000	1.246	1.271	6.303	0.859	0.804	0.369	0.804	0.691	0.282	0.550	0.722	1.477	0.296	0.036	0.000	0.038	0.000	0.237	0.000	0.000	0.573	0.000	0.000	0.000
Pdensi_DN51722_c0_g1d161661	Bud	FC_3_1	64.4249473784515	0	32.2124736892257	8.45435315842458	1.7621983243488	4.79761729517522	1.60564186074874e-06	0.000104408797517346	0.349	1.514	2.103	0.000	0.000	0.000	0.385	0.733	1.250	0.413	0.439	2.871	1.927	0.000	2.318	1.878	5.607	4.672	1.550	2.825	2.512	0.529	0.000	5.615	3.587	3.143	1.273
Pdensi_DN23801_c0_g1d550455	Bud	FC_3_1	2.96175867769286	313.056008571333	158.008883624513	-6.73202802046745	1.40372508766996	-4.79583080732847	1.62001976952309e-06	0.000105233430787817	0.000	0.000	0.177	1.758	8.178	9.275	4.005	4.017	3.918	1.834	2.069	1.563	1.946	2.834	2.518	0.621	1.568	1.409	3.078	3.655	2.832	1.304	7.428	1.617	0.000	0.000	0.000
Pdensi_DN48888_c0_g1	Bud	FC_3_1	92.0643281549757	12.9878879317986	52.5261080433872	2.82636621707891	0.589480690383991	4.79467141703625	1.62941684084773e-06	0.000105733131508356	2.320	2.265	1.164	0.294	0.282	0.252	0.000	0.000	0.000	0.823	1.464	1.093	1.030	1.875	0.773	4.363	3.735	2.547	1.027	1.881	0.334	0.000	0.000	0.467	0.343	0.521	0.281
Pdensi_DN18494_c1_g2	Bud	FC_3_1	8.91386189068314	74.4092118449285	41.6615368678058	-3.05917270019568	0.638203243514204	-4.79341452943836	1.63966333017603e-06	0.000106175902596524	0.265	0.176	0.123	1.332	1.465	1.786	1.144	0.707	0.714	1.058	0.543	0.712	0.575	1.658	0.401	0.238	0.312	0.183	0.302	0.092	0.097	0.296	0.486	0.619	0.041	0.104	0.168
Pdensi_DN19168_c1_g1d482371	Bud	FC_3_1	34.1472772954257	775.809271073195	404.97827418431	-4.50691165786048	0.940315063191715	-4.79298038953312	1.64321692600555e-06	0.000106295059441871	0.377	0.204	1.512	4.060	13.300	29.766	5.231	0.990	2.019	1.337	1.430	3.111	9.436	13.281	26.644	0.844	2.230	2.071	0.625	2.623	2.980	2.296	0.460	0.000	0.000	0.000	0.000
Pdensi_DN21067_c1_g1	Bud	FC_3_1	25.1733571897764	258.220937780377	141.697147485077	-3.3598461336813	0.701363067830279	-4.79045203231936	1.66406002064138e-06	0.000107419316733078	0.183	0.682	0.703	3.630	8.529	3.926	5.169	1.959	1.464	0.526	1.138	0.304	3.772	5.890	3.433	0.841	0.595	0.277	0.251	0.057	0.070	0.036	0.015	0.000	0.000	0.000	0.000
Pdensi_DN18613_c0_g1d532327	Bud	FC_3_1	16.7149683518899	142.925092436833	79.8200303943613	-3.097235094634	0.646615767345159	-4.78991582180321	1.66851294036944e-06	0.000107594802760726	0.190	0.474	0.370	1.819	4.466	2.605	1.530	1.120	0.682	0.632	0.789	0.639	1.885	2.388	1.727	0.993	0.596	0.359	0.477	0.480	0.134	0.000	0.054	0.314	0.000	0.000	0.000
Pdensi_DN85463_c0_g1	Bud	FC_3_1	2.56412410056999	82.823489176928	42.693806638749	-5.01477323086057	1.04714730393814	-4.78898547702015	1.67626610584075e-06	0.000107982521158703	0.068	0.037	0.051	0.556	1.351	3.128	1.116	1.010	0.658	0.459	0.345	0.385	0.549	1.294	1.846	0.077	0.321	1.418	1.424	0.337	0.733	11.027	26.368	88.212	0.000	0.000	0.000
Pdensi_DN26349_c2_g2	Bud	FC_3_1	2061.28515236093	280.041375480873	1170.6632639209	2.8799247525915	0.601400511591993	4.78869687850435	1.67867821272906e-06	0.00010802572917702	82.254	28.908	18.014	5.491	8.329	3.674	5.661	2.468	0.901	1.743	1.968	0.915	32.103	20.116	8.432	7.349	4.597	2.396	1.673	2.602	1.532	16.049	5.377	6.209	12.186	16.296	14.531
Pdensi_DN20918_c3_g1	Bud	FC_3_1	219.586059854834	27.9760770415004	123.781068448167	2.97487939746066	0.62128055228423	4.78830278289427	1.68197745325718e-06	0.000108125877008092	3.924	6.494	3.315	0.784	0.754	0.225	2.289	0.000	0.246	0.733	0.000	0.000	4.590	1.431	0.689	0.370	0.444	0.252	0.000	0.239	0.000	0.000	0.252	0.000	1.223	3.943	1.748
Pdensi_DN31909_c0_g1d372367	Bud	FC_3_1	387.288371093952	90.9522969910625	239.120334042507	2.08999206575186	0.436556159344056	4.78745293364353	1.6891133389369e-06	0.000108472200808438	9.818	5.778	8.445	1.417	2.731	1.517	3.408	1.767	3.680	2.321	2.120	1.320	7.454	1.618	3.422	2.764	0.601	6.151	1.243	3.894	2.422	3.833	0.683	1.128	0.000	3.468	4.081
Pdensi_GG_57214_c0_g1	Bud	FC_3_1	197.257301184059	1481.62952104295	839.443411113506	-2.90905662939472	0.607717279253981	-4.78685850921633	1.69412179595134e-06	0.000108681329484841	1.995	7.536	2.835	17.281	48.186	26.629	15.925	19.903	13.006	9.890	18.280	9.578	16.076	36.531	20.887	13.247	20.365	6.748	26.676	44.544	14.710	15.636	1.725	0.477	18.750	21.043	28.607
Pdensi_DN25119_c0_g1d226924	Bud	FC_3_1	151.37786918723	715.139107634062	433.258488410646	-2.23997375612354	0.468011490994024	-4.78615119335208	1.70010004288754e-06	0.00010895217578567	2.496	3.757	3.145	22.560	14.989	7.350	5.427	11.474	12.185	6.769	5.215	6.657	2.056	7.643	2.305	3.407	1.646	1.332	0.000	0.126	1.399	0.496	0.133	0.000	0.000	0.000	0.131
Pdensi_DN53722_c0_g1	Bud	FC_3_1	51.7235524064449	0	25.8617762032224	8.13766382546272	1.70117277518219	4.78356104928331	1.72216553121973e-06	0.000110138699720841	1.261	0.456	1.476	0.000	0.000	0.000	2.795	1.104	0.000	1.491	0.000	0.990	4.436	0.485	1.869	0.565	0.000	1.794	0.000	1.217	0.000	0.959	0.513	0.000	0.000	0.000	0.508
Pdensi_GG_140618_c0_g1	Bud	FC_3_1	0	87.7166500183882	43.8583250091941	-8.95540722755941	1.87367992436592	-4.77958220670485	1.75659837871586e-06	0.000112225108572233	0.000	0.000	0.000	1.401	0.248	3.654	2.606	0.915	4.528	1.846	1.517	1.125	0.266	1.263	3.301	0.000	0.000	0.000	1.395	0.699	0.000	6.722	15.710	3.559	0.000	0.165	0.177
Pdensi_DN17996_c0_g2	Bud	FC_3_1	35.4561509135674	219.936595756986	127.696373335277	-2.63390041200335	0.551174522729387	-4.77870493534501	1.76427879963817e-06	0.000112484106203036	0.401	0.829	0.976	6.303	3.351	4.032	2.050	0.766	4.204	0.450	0.530	0.787	1.438	1.411	1.730	0.253	0.039	0.131	0.000	0.041	0.000	0.211	0.000	0.000	0.000	0.000	0.000
Pdensi_DN35021_c0_g1d314114	Bud	FC_3_1	247.374666430349	38.9658283684069	143.170247399378	2.66811260803152	0.558377985830207	4.77832700382075	1.76759748804583e-06	0.00011250180819781	7.764	3.984	3.691	1.030	0.996	0.441	1.799	1.287	2.439	1.931	0.000	1.438	1.799	0.471	1.354	2.565	1.748	0.496	0.000	1.414	2.351	0.000	0.000	0.000	0.000	1.840	2.982
Pdensi_DN51698_c0_g1	Bud	FC_3_1	42.1682865920909	0	21.0841432960454	7.84316967009151	1.64198552768904	4.77663751466198	1.78250670549719e-06	0.00011329692979049	0.863	1.115	0.660	0.000	0.000	0.000	0.000	0.252	0.000	0.229	0.000	0.000	0.363	0.758	0.364	0.068	0.000	1.200	0.000	0.274	0.000	0.226	0.000	1.349	0.965	0.000	0.000
Pdensi_GG_34709_c2_g1	Bud	FC_3_1	0	50.8728116577481	25.4364058288741	-8.16959385790475	1.7116870220049	-4.77283157077143	1.81653700913795e-06	0.000115341733226073	0.000	0.000	0.000	0.444	1.416	1.276	1.947	0.367	0.000	0.275	0.591	0.138	0.651	1.483	1.174	0.105	0.379	0.000	0.130	0.135	0.335	11.922	9.733	17.164	0.000	0.000	0.000
Pdensi_DN27450_c2_g1	Bud	FC_3_1	112.007869914591	22.7372136474068	67.3725417809986	2.29736274134491	0.482669491309018	4.75970158195492	1.93879402261631e-06	0.000122353089718212	2.384	2.437	2.157	0.336	0.482	0.579	1.002	2.499	1.098	0.780	1.299	2.760	2.472	1.682	2.617	3.800	3.251	10.579	4.988	6.297	1.272	1.412	4.703	1.332	4.958	3.274	1.886
Pdensi_DN16238_c1_g1	Bud	FC_3_1	128.378461386801	18.1262665693791	73.2523639780901	2.82156811686928	0.593223938573377	4.75632882188599	1.97145256810013e-06	0.000124287662664727	1.730	3.624	2.635	0.302	0.290	0.518	0.528	0.752	0.569	1.411	1.204	1.966	1.589	1.928	3.180	3.205	2.877	5.023	4.754	2.212	1.716	1.088	2.908	1.440	2.466	1.877	2.601
Pdensi_DN22319_c0_g9	Bud	FC_3_1	3.78945520446441	174.292407505719	89.0409313550916	-5.51895361012893	1.16056545832724	-4.7554005424938	1.98053346551093e-06	0.000124634957659412	0.205	0.000	0.041	1.799	2.802	6.040	2.421	1.064	0.527	0.048	0.103	0.048	0.500	2.163	7.623	0.000	0.899	0.051	0.139	0.190	0.176	3.266	43.004	74.977	0.126	0.918	0.000
Pdensi_DN17599_c0_g2d474555	Bud	FC_3_1	4.87421435323056	144.201549695941	74.5378820245856	-4.89174947018918	1.02868228014345	-4.75535504461786	1.98097958011092e-06	0.000124634957659412	0.000	0.125	0.174	1.831	4.411	2.707	0.832	0.969	0.887	0.341	0.514	0.481	1.423	3.948	2.802	1.623	1.462	11.901	0.327	0.068	0.832	0.088	0.357	2.939	0.000	0.000	0.000
Pdensi_DN52708_c0_g1	Bud	FC_3_1	43.1454907351489	416.885566464844	230.015528599996	-3.2722216411747	0.68827952097255	-4.7542045658296	1.99229236047478e-06	0.000124966487949497	0.385	1.885	0.428	7.314	9.795	8.731	6.432	7.563	7.601	6.989	6.538	7.983	2.716	5.681	2.464	0.130	0.624	0.481	1.361	2.768	0.975	0.395	3.705	0.770	0.222	0.080	0.000
Pdensi_DN19768_c3_g1	Bud	FC_3_1	97.9639139085141	16.6464328577079	57.305173383111	2.55766148565201	0.538151906920491	4.75267569019297	2.0074220252385e-06	0.000125661377735288	2.700	1.729	1.686	0.338	0.430	0.291	0.698	0.372	0.210	1.254	0.450	0.530	1.108	0.615	0.704	0.399	0.097	1.259	0.396	0.106	2.448	1.100	0.327	0.179	0.000	0.200	0.321
Pdensi_DN47318_c0_g1d40297	Bud	FC_3_1	59.8739829385138	0	29.9369914692569	8.34895274423748	1.75713250834263	4.7514645051513	2.01948613212918e-06	0.000126289135288945	2.204	0.398	1.106	0.000	0.000	0.000	1.213	0.771	0.877	0.868	0.462	0.431	0.405	0.000	0.812	0.659	0.000	2.232	0.815	0.424	2.113	1.112	0.000	0.000	0.000	1.240	0.447
Pdensi_DN20955_c0_g1d538370	Bud	FC_3_1	224.830945677895	2276.51536162593	1250.67315365191	-3.33999914016512	0.703182456832795	-4.74983286017801	2.03584841460082e-06	0.000127184145417686	2.084	7.514	4.425	12.051	64.726	63.138	17.309	43.436	23.736	23.127	41.987	13.078	23.896	54.625	43.559	6.225	13.972	8.882	5.506	8.118	10.893	1.988	18.897	6.796	0.107	0.000	0.000
Pdensi_DN40006_c1_g3	Bud	FC_3_1	0.313128660942155	50.1079608515271	25.2105447562346	-7.18598467185849	1.51729844479501	-4.73603904130367	2.17935622752329e-06	0.000135061302272135	0.023	0.000	0.000	0.875	0.810	1.399	1.295	0.483	0.353	0.571	0.529	0.469	0.336	1.391	0.262	0.148	0.179	0.029	0.053	0.326	0.151	0.629	0.714	1.206	2.618	4.247	5.142
Pdensi_DN218_c0_g1d324274	Bud	FC_3_1	56.4844471412224	0	28.2422235706112	8.26496484757776	1.74586752099182	4.73401603970642	2.20120319887544e-06	0.000136143210809808	1.533	1.663	0.366	0.000	0.000	0.000	0.565	0.661	0.000	0.000	0.322	3.375	2.269	0.885	2.313	0.298	2.234	6.346	3.018	4.799	0.000	0.838	1.946	2.056	0.000	2.872	0.619
Pdensi_DN24079_c0_g3	Bud	FC_3_1	6.86940350822276	568.99352474774	287.931464127981	-6.37527982029521	1.34735839464174	-4.7316882023735	2.22660243476571e-06	0.000137576974144114	0.000	0.083	0.332	1.236	7.190	25.857	1.190	1.932	4.375	0.492	0.869	1.893	2.565	10.196	18.314	1.122	2.149	3.576	2.085	2.003	3.705	0.860	0.000	0.000	0.000	0.000	0.000
Pdensi_DN27943_c0_g1d431417	Bud	FC_3_1	90.2092720393149	13.9869562342447	52.0981141367798	2.68979294511082	0.568871278594057	4.72829802861297	2.2640968944767e-06	0.000139754478456579	2.386	1.294	1.916	0.302	0.290	0.259	0.528	0.501	0.000	1.129	0.301	0.000	0.265	0.551	0.795	1.496	0.512	0.000	0.000	1.382	1.373	4.353	1.163	0.480	1.409	0.804	1.156
Pdensi_DN19355_c0_g1d533940	Bud	FC_3_1	699.656430076642	6116.22487796401	3407.94065402033	-3.12800481274592	0.661917246969709	-4.72567352953271	2.29353877312587e-06	0.000141431091243403	5.312	10.198	27.403	135.439	192.873	55.754	183.817	140.358	79.668	164.130	29.377	40.945	1.209	26.004	2.028	66.720	15.243	27.886	104.971	1.725	67.271	0.000	0.000	0.000	0.168	0.041	0.044
Pdensi_DN19115_c2_g2	Bud	FC_3_1	105.126344872623	983.328383692246	544.227364282435	-3.22552461415732	0.68271838775266	-4.72453162536745	2.30646321670736e-06	0.000142086837783953	1.084	4.430	1.097	10.619	21.977	27.835	12.638	13.557	7.072	11.788	14.143	7.200	9.997	11.864	15.480	3.259	6.817	6.070	36.776	6.732	35.441	4.833	2.351	0.929	1.732	2.978	1.350
Pdensi_DN19436_c3_g1	Bud	FC_3_1	5.14981778936671	79.0955141871649	42.1226659882658	-3.94323302831246	0.834741187963632	-4.72389895834907	2.31365402415129e-06	0.000142388420028001	0.085	0.092	0.139	2.321	0.723	1.843	3.748	1.226	1.387	2.302	1.465	1.430	1.828	0.373	1.898	0.566	0.172	0.889	0.666	1.852	4.229	17.318	6.471	14.511	1.442	3.032	4.545
Pdensi_DN19420_c0_g1d534137	Bud	FC_3_1	2176.08572591252	12853.6770229498	7514.88137443116	-2.56241516563269	0.542476748963098	-4.7235483742493	2.31764797934953e-06	0.000142492856688749	23.567	31.857	78.349	149.190	302.562	339.770	206.815	268.320	272.168	193.422	174.449	215.461	88.465	217.881	125.985	104.218	125.627	81.297	183.977	211.874	302.523	261.290	972.229	1465.585	11.285	12.516	14.643
Pdensi_GG_121614_c0_g1	Bud	FC_3_1	0.313128660942155	54.4836009674421	27.3983648141921	-7.30622211055928	1.54698392371254	-4.7228817304225	2.32526084767456e-06	0.000142724684280852	0.014	0.000	0.000	1.064	1.751	0.605	3.058	1.962	2.934	4.376	6.110	4.093	0.612	0.664	0.124	0.163	0.534	0.729	3.926	6.437	2.129	3.673	49.463	6.892	0.000	0.000	0.000
Pdensi_DN33735_c0_g1d146242	Bud	FC_3_1	6.15686783343151	219.515370147081	112.836118990256	-5.15899411187686	1.09235566454723	-4.72281536070509	2.32602008233968e-06	0.000142724684280852	0.127	0.000	0.254	1.933	6.936	4.719	0.424	2.130	1.505	0.748	0.964	0.599	3.681	3.815	3.404	2.392	3.982	21.476	0.422	0.589	1.093	0.194	0.934	3.068	0.000	0.000	0.000
Pdensi_DN24108_c1_g2	Bud	FC_3_1	298.255750507958	69.0114465735936	183.633598540776	2.11261419155833	0.447390089445686	4.72208535995029	2.33438662942317e-06	0.000143096516359947	7.047	4.719	6.738	1.616	1.874	0.825	1.933	1.345	1.316	1.185	0.834	1.793	1.977	3.074	1.152	3.903	2.723	5.592	1.348	2.896	1.431	3.028	0.000	0.408	0.764	0.000	0.000
Pdensi_GG_31364_c0_g1	Bud	FC_3_1	266.555731064519	1138.33985219858	702.447791631551	-2.09462874327359	0.444063809102229	-4.71695441136789	2.39401307043172e-06	0.000146317833324366	2.548	7.578	6.449	22.731	24.960	22.941	24.698	34.914	47.293	27.666	46.542	41.400	3.256	13.439	15.975	9.369	1.095	1.265	0.233	0.036	0.606	0.165	0.058	0.096	0.049	0.018	0.038
Pdensi_GG_47600_c1_g1	Bud	FC_3_1	346.026230371326	73.9688198727652	209.997525122046	2.22712386694983	0.472407860376321	4.71440899644577	2.42413313791408e-06	0.000147867354189282	8.121	4.849	8.467	2.100	1.611	0.904	2.945	1.739	2.756	3.521	1.257	2.539	5.533	4.975	3.691	6.383	4.283	6.072	0.183	4.034	6.424	4.038	2.228	1.333	1.727	2.420	1.201
Pdensi_DN35837_c0_g1	Bud	FC_3_1	51.4557742744793	0	25.7278871372396	8.13045003334474	1.72531961360019	4.71243123259874	2.44778696471202e-06	0.000149163520978301	1.364	1.478	0.391	0.000	0.000	0.000	0.216	1.023	0.000	0.000	0.246	0.230	0.866	0.675	0.217	4.710	2.512	1.188	1.938	2.031	0.000	0.889	1.664	0.392	1.444	0.875	0.235
Pdensi_DN49568_c0_g1d42167	Bud	FC_3_1	47.8764010006348	0	23.9382005003174	8.02632937278503	1.70332815180859	4.71214508153506	2.4512275927612e-06	0.000149226598348323	0.783	1.654	0.553	0.000	0.000	0.000	0.000	0.000	0.000	0.530	0.377	0.000	1.129	0.000	0.772	1.604	1.273	0.000	0.996	0.000	0.000	0.000	1.305	0.602	0.000	0.000	2.317
Pdensi_DN24170_c11_g1	Bud	FC_3_1	52.7756563380174	0	26.3878281690087	8.16696074861733	1.73382874097998	4.71036184577335	2.4727737390057e-06	0.000150390704803155	1.193	1.723	0.399	0.000	0.000	0.000	1.313	0.417	0.475	1.409	0.499	0.933	1.313	0.000	2.195	2.851	2.126	3.861	2.207	2.752	0.000	0.602	1.446	2.394	5.241	1.342	0.967
Pdensi_DN15197_c0_g1d53870	Bud	FC_3_1	0	68.1604176381088	34.0802088190544	-8.59165656909512	1.82577137600346	-4.70576802879992	2.52911974461572e-06	0.000153516578627433	0.000	0.000	0.000	0.288	1.385	2.472	3.278	8.133	9.223	3.231	1.725	2.681	0.000	0.263	0.000	0.204	1.222	1.111	4.031	0.264	0.983	0.000	0.833	0.458	0.000	0.000	0.000
Pdensi_DN22179_c1_g1	Bud	FC_3_1	0	50.6110577296817	25.3055288648408	-8.16146673788914	1.73453855184153	-4.70526684415532	2.53534112345421e-06	0.00015371820937194	0.000	0.000	0.000	1.436	1.358	0.373	0.538	1.170	1.594	2.700	1.984	1.150	0.000	0.248	0.000	0.077	0.000	0.000	0.433	0.199	0.134	0.000	0.105	0.000	0.000	0.096	0.286
Pdensi_DN25917_c0_g3	Bud	FC_3_1	602.588627083545	96.5371305907764	349.562878837161	2.64204616138499	0.561527989711776	4.70510145494459	2.5373973788485e-06	0.00015371820937194	6.810	20.682	10.161	1.609	3.078	1.337	3.070	2.247	1.499	3.510	6.667	1.799	6.269	6.763	3.460	6.505	7.432	5.245	1.042	3.908	0.916	3.496	1.718	0.243	2.282	6.779	3.842
Pdensi_DN14320_c0_g1	Bud	FC_3_1	287.868202707876	1174.72199230376	731.295097505817	-2.02889356840581	0.431312983272237	-4.70399372866828	2.55121087061452e-06	0.000154404259862021	6.506	6.594	4.855	16.076	18.435	37.408	19.041	16.371	17.505	9.497	13.509	8.596	10.871	18.695	25.682	8.125	10.686	7.042	20.918	21.928	15.992	75.292	131.240	339.161	41.827	24.512	32.401
Pdensi_DN5197_c1_g1	Bud	FC_3_1	49.0714509937688	0	24.5357254968844	8.06160213249586	1.71387105511055	4.70373900560206	2.55439749293995e-06	0.000154446441008314	0.825	0.538	1.640	0.000	0.000	0.000	0.000	0.260	0.199	0.293	0.313	0.000	1.249	0.390	0.645	0.710	0.327	0.370	0.000	0.575	0.142	0.965	0.000	0.000	2.155	2.148	1.502
Pdensi_DN28994_c0_g1	Bud	FC_3_1	151.990903005151	676.071069242863	414.030986124007	-2.15354106416705	0.458141768196672	-4.70059971314943	2.59398552978485e-06	0.000156687334313732	1.824	4.273	3.347	10.481	12.460	18.636	10.297	6.570	9.859	7.957	5.725	8.000	6.209	12.011	16.096	3.145	5.918	7.530	5.361	7.816	11.528	308.449	27.375	18.395	0.187	1.408	0.729
Pdensi_DN24112_c0_g1d304483	Bud	FC_3_1	50.8467326325765	0	25.4233663162883	8.11310841880797	1.72668683676003	4.69865655200771	2.61878410826062e-06	0.000157724536073736	1.548	0.419	1.165	0.000	0.000	0.000	0.426	2.031	0.924	0.457	0.973	1.817	1.278	0.446	2.992	3.816	2.898	6.109	3.007	4.912	1.113	1.172	2.815	2.331	2.835	4.791	2.823
Pdensi_DN25963_c1_g1	Bud	FC_3_1	50.8467326325765	0	25.4233663162883	8.11310841880797	1.72668683676003	4.69865655200771	2.61878410826062e-06	0.000157724536073736	1.559	0.422	1.172	0.000	0.000	0.000	0.648	0.205	0.000	0.000	0.000	0.000	0.650	0.675	0.433	0.523	0.000	1.426	0.000	0.226	0.000	0.889	0.000	0.000	0.000	0.875	0.706
Pdensi_DN14611_c1_g1	Bud	FC_3_1	63.2994110668524	0	31.6497055334262	8.42897420110511	1.79474713876502	4.69646894487051	2.64697457419675e-06	0.000159267766935301	0.290	1.885	1.745	0.000	0.000	0.000	0.000	3.346	1.037	1.028	0.730	3.067	0.962	0.668	2.891	6.231	9.003	5.648	9.308	4.023	2.502	0.440	1.410	1.166	11.509	1.303	1.757
Pdensi_DN36977_c0_g3	Bud	FC_3_1	0	50.3464822073133	25.1732411036567	-8.15466723380595	1.73677639817347	-4.69528906679181	2.66229966976179e-06	0.000159896612454964	0.000	0.000	0.000	0.429	1.128	1.536	0.676	0.799	0.923	0.749	1.187	1.090	0.403	1.890	0.601	0.039	1.441	0.081	0.122	0.273	0.245	0.577	58.957	28.673	0.000	0.000	0.000
Pdensi_GG_143966_c0_g1	Bud	FC_3_1	244.238866082821	1409.22302909946	826.730947591143	-2.52858309753042	0.538538668327079	-4.69526748262149	2.66258081189615e-06	0.000159896612454964	2.357	7.724	5.109	36.695	36.731	14.959	54.834	26.825	21.155	32.259	44.278	17.270	8.239	16.032	4.004	21.534	74.910	54.437	170.753	168.850	100.168	71.488	0.598	0.000	0.740	0.730	0.195
Pdensi_DN5479_c0_g1d449417	Bud	FC_3_1	23.4809550107945	179.838762872861	101.659858941828	-2.93804961344077	0.625926435562349	-4.69392159607566	2.68016789620609e-06	0.000160797113579444	0.197	0.751	0.521	3.253	4.840	3.088	6.445	7.041	10.875	5.580	11.837	4.680	0.412	1.929	0.933	0.237	3.471	3.343	5.621	6.464	4.774	54.901	3.962	4.661	0.000	0.000	0.052
Pdensi_DN18264_c0_g2	Bud	FC_3_1	305.130912973517	61.3052024124875	183.218057693002	2.3164269980352	0.493541363429095	4.69348097176862	2.68594984522302e-06	0.000160832913753292	9.751	4.367	4.891	1.610	1.289	0.921	0.705	3.117	1.009	0.501	0.536	0.499	3.768	2.203	2.356	3.228	1.594	2.069	1.876	0.737	0.609	2.579	0.517	0.426	5.647	2.619	3.333
Pdensi_DN26231_c7_g1	Bud	FC_3_1	334.202025292184	69.4496866159763	201.82585595408	2.2659717272904	0.482925558270755	4.69217602688977	2.70314386844512e-06	0.000161706393325933	8.324	3.833	8.526	1.286	1.280	1.724	3.734	5.192	2.825	3.999	3.468	8.405	7.419	5.148	9.661	12.199	10.459	15.402	10.689	10.162	3.650	6.385	11.249	8.960	15.640	7.415	7.578
Pdensi_DN42622_c0_g1d245352	Bud	FC_3_1	123.143994432243	19.9733394917071	71.5586669619749	2.62471751689064	0.559473143205518	4.6914093174379	2.71329528360318e-06	0.000162157295682392	3.642	1.831	2.212	0.495	0.316	0.426	1.301	0.954	0.308	2.912	0.987	1.380	6.087	2.103	1.597	4.547	5.902	6.849	8.070	2.263	1.492	0.991	3.187	1.047	10.914	1.462	1.254
Pdensi_GG_39684_c1_g1	Bud	FC_3_1	14514.1380518214	1088.9144909507	7801.52627138605	3.73650272545026	0.7970772624045	4.68775475313215	2.7621874865859e-06	0.000164920404937783	696.257	87.404	124.801	32.390	8.529	26.377	41.200	9.419	7.939	28.028	7.904	12.189	1054.281	21.935	147.514	59.997	114.095	132.879	852.652	6.156	389.710	258.244	35.589	36.933	30.009	26.840	59.372
Pdensi_DN17499_c0_g1	Bud	FC_3_1	77.9473145685946	544.269924814416	311.108619691505	-2.80401899631831	0.598446539766615	-4.68549621393389	2.79282461687549e-06	0.000166429274839454	0.839	2.611	1.399	5.800	12.013	15.625	5.697	4.493	4.878	3.078	3.930	4.812	7.423	11.895	12.357	3.197	5.088	3.663	8.889	7.641	9.724	10.015	7.889	6.493	0.018	0.013	0.098
Pdensi_DN20392_c0_g1d490650	Bud	FC_3_1	900.464924827656	5484.20528800236	3192.33510641501	-2.60656841959616	0.556959518425741	-4.67999618170398	2.86880259670354e-06	0.00017079286860509	16.855	22.039	17.195	47.131	77.565	208.645	29.247	18.393	21.370	14.866	14.791	16.213	44.764	69.026	102.549	24.831	14.285	15.801	40.178	16.820	33.115	4.847	14.219	0.337	1.230	0.485	0.670
Pdensi_DN22792_c0_g1d496643	Bud	FC_3_1	294.364806232725	1596.14503508103	945.254920656875	-2.43914016423661	0.521373036337877	-4.6783013202392	2.89261260943262e-06	0.000171882476574687	4.973	4.040	9.149	26.113	20.195	51.374	41.504	21.315	50.464	70.483	24.459	43.745	17.776	18.163	29.738	21.549	15.949	44.235	69.965	39.143	63.188	212.401	38.157	567.453	0.000	4.199	3.528
Pdensi_DN49270_c0_g1d41880	Bud	FC_3_1	45.31944383054	0	22.65972191527	7.9469528252226	1.69868427105532	4.67829894032367	2.89264617625492e-06	0.000171882476574687	0.491	1.332	0.986	0.000	0.000	0.000	0.272	0.516	0.293	0.000	0.000	0.000	0.272	0.000	0.000	0.000	0.000	0.299	0.000	0.000	0.000	0.000	0.000	0.000	0.000	0.000	0.000
Pdensi_DN23083_c0_g1d68985	Bud	FC_3_1	8.72749210401206	118.422936862091	63.5752144830515	-3.76564925399864	0.805412743700213	-4.67542795101373	2.93341253525231e-06	0.000174024198590514	0.110	0.118	0.292	1.501	1.695	4.030	2.837	1.995	3.071	2.841	3.348	3.458	1.075	3.319	1.234	0.198	1.214	0.760	139.920	10.431	195.277	6.636	22.124	5.991	0.284	0.041	0.197
Pdensi_DN26248_c0_g3	Bud	FC_3_1	290.725672360066	1627.90302549645	959.314348928257	-2.48557780571406	0.531816040017655	-4.67375486762593	2.95742294508495e-06	0.00017522801566222	2.692	5.091	10.106	24.776	35.627	40.070	31.400	16.676	22.218	9.849	13.140	7.948	14.279	20.363	23.089	11.709	5.981	3.875	6.311	4.773	6.508	18.085	56.931	17.619	2.177	6.539	5.783
Pdensi_DN20560_c0_g1d537095	Bud	FC_3_1	2283.45192600233	360.189412494826	1321.82066924858	2.66441415133264	0.570242004088476	4.67242702612144	2.97661288026469e-06	0.000176196736667195	94.215	22.738	25.783	7.719	7.455	7.175	7.244	4.017	4.856	3.634	3.657	6.200	26.363	8.095	9.020	6.216	1.985	3.723	2.195	2.523	2.305	5.839	0.515	1.697	28.975	40.063	67.318
Pdensi_DN38059_c0_g1	Bud	FC_3_1	433.46725899583	1784.75266412139	1109.10996155861	-2.04150554772757	0.437290338212812	-4.66853568288547	3.0335409592414e-06	0.000179395341664957	12.873	9.764	4.540	49.904	34.282	27.209	50.556	43.113	27.116	38.666	37.183	21.648	12.066	16.700	12.524	9.966	17.199	8.803	51.710	161.860	47.841	430.241	379.548	578.228	7.285	8.520	5.857
Pdensi_GG_91670_c0_g1	Bud	FC_3_1	198.420671454746	1024.54403853018	611.482354992465	-2.36853365677511	0.507725002764804	-4.66499314368471	3.08627329157911e-06	0.000181993311447823	2.306	4.107	5.842	31.128	21.376	11.702	29.837	19.122	23.634	20.872	21.663	14.448	2.038	8.135	4.219	5.232	5.966	4.463	3.685	3.916	3.901	0.806	2.004	2.583	0.000	0.021	0.044
Pdensi_GG_83212_c0_g1	Bud	FC_3_1	1044.13595826002	250.579734322404	647.357846291211	2.05884833016061	0.441427008639604	4.66407421808102	3.10009489166616e-06	0.000182634745113495	34.876	16.323	14.045	4.947	4.333	6.194	4.031	2.893	6.021	2.818	2.036	5.847	12.761	4.968	9.300	12.223	4.947	8.681	3.329	2.030	2.434	2.561	1.070	4.393	30.279	13.326	12.226
Pdensi_DN2370_c0_g1d447131	Bud	FC_3_1	32.3430349992915	236.679564381326	134.511299690309	-2.87011402247594	0.615438169879109	-4.66352943796079	3.10831696741649e-06	0.000182945391910514	1.059	0.717	0.265	3.861	4.821	5.931	2.208	3.331	0.314	3.902	1.507	0.000	1.328	3.212	0.591	0.950	0.715	0.162	0.733	1.536	0.380	2.825	23.193	22.648	0.000	0.298	0.479
Pdensi_DN44505_c0_g1d155616	Bud	FC_3_1	41.8034495064897	0	20.9017247532448	7.83066081148775	1.68073637992706	4.65906545786056	3.17648189904873e-06	0.000186426730943697	0.842	1.217	0.563	0.000	0.000	0.000	0.310	0.294	0.000	0.332	0.000	0.990	0.000	0.000	0.933	0.502	0.601	0.000	0.000	0.000	0.404	1.278	0.341	0.000	0.413	1.261	2.721
Pdensi_DN35430_c0_g1d438055	Bud	FC_3_1	47.907649219372	0	23.953824609686	8.02741412784786	1.72519636399916	4.65304373192602	3.27070846623329e-06	0.000191775425049888	1.625	0.928	0.466	0.000	0.000	0.000	0.705	1.008	0.182	0.251	0.268	0.250	1.806	0.245	1.476	0.331	0.000	1.169	0.000	0.491	0.000	0.645	0.486	0.000	0.000	0.367	0.256
Pdensi_DN22640_c1_g1	Bud	FC_3_1	111.149664432391	693.004726666352	402.077195549371	-2.64008323744667	0.567517189353806	-4.65198814586171	3.2874998184841e-06	0.000192396274754397	2.548	2.566	1.828	21.159	17.660	4.830	25.295	13.523	12.862	14.738	10.093	6.523	3.774	6.728	1.625	4.523	2.469	1.632	3.948	7.188	2.375	5.180	14.638	43.121	3.972	10.905	8.077
Pdensi_DN30611_c0_g1d197947	Bud	FC_3_1	0	38.62920219365	19.314601096825	-7.77199800110509	1.67525806267679	-4.63928404480363	3.49618255740237e-06	0.000203648530468034	0.000	0.000	0.000	0.955	0.609	0.823	0.279	1.053	0.595	0.444	0.159	0.148	0.280	0.145	0.140	0.000	0.000	0.308	0.000	0.437	0.360	0.765	0.769	2.022	0.377	1.411	1.817
Pdensi_DN24044_c0_g1d225083	Bud	FC_3_1	191.554664890239	34.8577771627667	113.206221026503	2.45611178175224	0.529524077289302	4.63833824955679	3.51221647560575e-06	0.000204390571354787	5.342	3.075	3.512	0.423	0.811	0.910	1.854	4.205	1.785	2.168	2.321	3.410	3.158	3.470	3.905	8.672	3.235	7.543	6.736	7.545	2.397	1.780	4.487	3.357	7.951	4.875	4.636
Pdensi_GG_75850_c0_g1	Bud	FC_3_1	650.567327164424	4259.53720951496	2455.05226833969	-2.71092452843599	0.584711095366511	-4.63634870266438	3.54617541907828e-06	0.000205980329702735	7.411	24.391	8.975	54.269	152.107	59.512	106.816	91.240	36.866	55.593	54.771	30.971	84.407	153.653	64.657	20.366	41.374	15.262	35.078	97.335	32.718	1216.359	968.811	554.477	4.899	4.595	2.787
Pdensi_DN8473_c0_g1d102318	Bud	FC_3_1	8.65598652785248	101.794491968526	55.2252392481893	-3.55582755781714	0.76720470727658	-4.63478329068078	3.57311601470683e-06	0.000207159203810204	0.084	0.329	0.138	2.893	2.135	1.344	0.395	0.173	0.195	0.032	0.035	0.033	0.432	0.990	0.000	0.000	1.318	0.871	1.265	0.000	1.392	2.630	6.446	3.729	0.000	0.000	0.000
Pdensi_DN46636_c0_g1	Bud	FC_3_1	0	61.3976226820956	30.6988113410478	-8.44076119735667	1.82184892204554	-4.63307417822523	3.60275374267014e-06	0.0002086805120696	0.000	0.000	0.000	0.294	2.258	1.258	0.257	1.462	0.276	0.274	0.586	0.546	0.000	1.071	0.000	0.000	0.000	0.000	0.000	0.806	0.000	0.353	1.131	0.000	0.000	0.000	0.000
Pdensi_DN50227_c0_g1d160446	Bud	FC_3_1	277.903044945731	66.1850685176698	172.0440567317	2.07094556770214	0.447069716280153	4.63226537671453	3.61686119774041e-06	0.000209107161604684	8.148	5.437	3.775	1.583	1.527	1.016	1.383	2.303	1.496	2.224	0.394	0.368	2.426	2.892	3.820	5.900	1.007	3.053	0.347	1.088	0.451	0.951	0.000	0.000	5.988	5.287	8.749
Pdensi_DN26694_c2_g6	Bud	FC_3_1	417.514043522937	93.9199909716189	255.717017247278	2.15175723531373	0.464639237612937	4.63102781927821	3.63854975993261e-06	0.000210165208898901	10.962	5.364	9.582	1.338	2.582	1.907	6.231	3.712	1.688	5.016	4.445	2.492	7.413	4.485	3.520	3.803	6.434	4.300	1.962	8.989	1.526	6.962	3.434	0.711	8.819	6.365	5.585
Pdensi_GG_4186_c0_g1	Bud	FC_3_1	8.66160047949995	1934.95687781817	971.809239148834	-7.80358440261814	1.68545573080796	-4.62995512725649	3.65744983587925e-06	0.000211002583888258	0.055	0.353	0.136	0.466	11.254	103.777	0.527	4.594	9.052	0.000	0.994	2.899	1.300	10.468	75.158	0.056	0.381	0.571	0.000	0.460	0.624	23.780	34.409	450.183	0.000	0.000	0.000
Pdensi_DN3600_c0_g1d326997	Bud	FC_3_1	62.7645336561985	0	31.3822668280993	8.4166240081951	1.81827637165937	4.62890248115254	3.67608819387606e-06	0.000211545576166142	0.422	0.806	2.614	0.000	0.000	0.000	0.410	0.000	0.000	1.319	0.000	1.311	2.050	0.429	0.823	1.334	0.398	3.165	0.000	2.148	1.070	0.563	0.451	0.000	0.546	2.094	2.262
Pdensi_DN22772_c1_g3	Bud	FC_3_1	1.58248515965316	51.1497698853471	26.3661275225001	-5.00556080933088	1.08235119708311	-4.62471037387926	3.75122186630461e-06	0.000215270165102873	0.043	0.069	0.000	0.939	1.306	0.939	0.838	0.554	0.324	0.400	0.593	0.228	0.735	1.373	0.312	0.155	0.212	0.027	1.266	1.365	0.764	12.235	20.951	16.517	0.000	0.000	0.000
Pdensi_DN34789_c2_g2	Bud	FC_3_1	0	55.203103096985	27.6015515484925	-8.28735208951189	1.79222812975229	-4.6240497802349	3.76319490851695e-06	0.000215757667421302	0.000	0.000	0.000	0.336	1.944	1.152	0.588	0.279	0.000	0.000	0.000	0.626	0.000	0.614	0.591	0.000	0.000	0.000	0.884	0.308	0.383	7.277	3.563	12.308	0.000	0.299	0.000
Pdensi_GG_56851_c0_g1	Bud	FC_3_1	0	82.1960162331553	41.0980081165777	-8.86175052923004	1.91745719044405	-4.62161584279115	3.80762615293761e-06	0.000217902295569635	0.000	0.000	0.000	0.247	1.024	3.687	1.226	0.886	0.998	0.153	0.083	0.154	1.164	0.979	1.977	0.176	0.071	0.405	3.078	1.975	10.193	3.366	5.532	13.467	0.000	0.000	0.000
Pdensi_DN33285_c0_g1d236616	Bud	FC_3_1	21.8945548586931	184.74683678994	103.320695824317	-3.07542568860738	0.665771244988708	-4.6193429225973	3.84957177876392e-06	0.00022009970994988	0.711	0.470	0.190	2.249	5.209	3.984	1.633	3.527	2.567	1.450	2.437	1.636	2.068	7.652	2.281	0.965	2.646	1.465	0.971	2.474	1.637	2.948	1.254	0.384	0.066	0.773	0.050
Pdensi_DN3389_c0_g1d166229	Bud	FC_3_1	230.105529472225	990.079270812493	610.092400142359	-2.10534161895801	0.45611862615762	-4.61577646300827	3.91628309579954e-06	0.000223091480117469	3.953	6.453	3.941	10.614	25.984	24.475	12.788	14.981	14.930	8.681	10.232	8.260	11.291	18.235	15.579	2.501	2.986	2.036	5.120	42.865	11.582	72.610	0.427	0.569	0.961	0.772	0.160
Pdensi_DN35376_c0_g1	Bud	FC_3_1	42.1650383601073	0	21.0825191800536	7.84304489978224	1.70008060022834	4.61333709632876	3.96254854979753e-06	0.000225499491943914	1.249	0.524	0.858	0.000	0.000	0.000	0.278	0.131	0.000	0.883	0.158	0.295	0.696	0.144	0.261	0.517	0.236	0.880	0.260	0.724	0.358	1.664	0.267	0.000	0.000	0.648	0.000
Pdensi_DN32538_c0_g1d372912	Bud	FC_3_1	100.748457918593	16.9841611415828	58.8663095300877	2.56904359648162	0.556893885361735	4.61316538753675	3.96582486839381e-06	0.000225499491943914	1.698	3.024	1.596	0.380	0.363	0.327	0.111	0.000	0.354	0.000	0.000	0.589	1.113	0.346	0.670	0.269	0.000	1.841	0.222	0.348	0.429	0.608	0.490	0.000	0.904	1.907	0.841
Pdensi_DN22301_c1_g4	Bud	FC_3_1	25.9407760436833	259.817011928366	142.878893986025	-3.32448995007661	0.72070315720157	-4.6128422178492	3.97199820522086e-06	0.000225643689249887	0.286	0.933	0.399	2.448	5.165	8.292	2.455	1.965	1.207	0.335	0.361	0.608	4.514	5.201	6.151	0.257	0.188	0.142	0.000	0.399	1.472	18.576	29.871	25.093	0.699	4.415	4.255
Pdensi_DN15245_c0_g1	Bud	FC_3_1	1164.17600964526	270.801002416913	717.488506031087	2.10418478959921	0.456317198111471	4.6112327089745	4.00288119985833e-06	0.000227190059682719	35.158	16.645	20.700	7.669	3.278	5.842	1.045	1.462	1.787	0.837	1.657	2.208	20.488	6.825	8.904	23.516	17.295	15.364	11.347	1.455	16.544	2.329	0.119	2.405	0.000	0.055	0.175
Pdensi_DN10914_c0_g1d387447	Bud	FC_3_1	133.490978089986	2235.25299822681	1184.3719881584	-4.06582964829066	0.882129531600989	-4.60910728259095	4.04401629921174e-06	0.000228687831469098	0.728	3.582	3.943	8.522	34.115	92.658	3.811	5.501	7.940	2.164	5.415	6.252	12.048	24.961	34.077	3.335	40.866	40.919	321.609	690.329	248.605	1371.157	404.962	80.801	3.533	8.789	19.682
Pdensi_DN21336_c1_g1	Bud	FC_3_1	25.4847134139923	332.884997959217	179.184855686604	-3.7081979714994	0.804581196019604	-4.6088548798362	4.04892808078259e-06	0.00022875706146753	0.278	0.560	0.728	2.745	14.549	3.545	8.586	8.567	5.613	3.430	1.902	2.674	0.295	2.353	0.474	0.704	0.000	0.112	0.051	0.064	0.111	0.083	0.683	0.249	0.243	0.037	0.066
Pdensi_DN35586_c0_g1d314565	Bud	FC_3_1	1540.68741342873	7508.93851329793	4524.81296336333	-2.28499052561042	0.496040846909983	-4.60645638326853	4.09588924448787e-06	0.000231199717271888	37.939	39.858	18.683	249.422	155.175	67.438	241.169	127.035	145.907	217.676	107.130	91.164	32.291	61.479	23.144	9.043	5.889	2.362	0.536	0.073	0.675	0.000	0.000	0.000	0.000	0.000	0.000
Pdensi_DN43880_c0_g1d94884	Bud	FC_3_1	38.8544717109195	0	19.4272358554597	7.72491217243432	1.67709447432783	4.606128212026	4.10235509916693e-06	0.000231354180524382	0.586	0.953	0.882	0.000	0.000	0.000	0.000	1.230	1.049	0.000	0.000	0.344	0.000	0.000	1.299	0.000	0.314	0.714	0.649	0.000	0.000	0.445	0.000	0.000	0.000	0.659	0.355
Pdensi_DN26301_c0_g1d139902	Bud	FC_3_1	112.168979259211	12.4200955784143	62.2945374188127	3.16946118245878	0.68829846990813	4.60477731830759	4.12907448980705e-06	0.000232438417400345	1.963	2.125	2.850	0.166	0.159	0.429	1.164	0.960	0.775	1.079	0.662	0.617	1.750	1.058	0.584	0.938	0.141	0.481	0.435	1.062	2.064	0.798	0.000	0.000	0.392	0.735	0.631
Pdensi_DN8750_c0_g1d452818	Bud	FC_3_1	9.33956622604332	85.7073562482346	47.5234612371389	-3.20025576451063	0.695181116939482	-4.60348488549239	4.15479362705748e-06	0.00023346252052039	0.102	0.251	0.232	1.426	2.502	1.407	1.906	0.803	0.886	0.972	1.124	0.987	0.405	0.737	0.296	0.265	0.388	0.313	0.484	0.034	0.084	0.000	0.000	0.000	0.000	0.000	0.018
Pdensi_DN9072_c0_g2	Bud	FC_3_1	5.11406500128692	72.4012878368797	38.7576764190833	-3.82246573376685	0.830798041850474	-4.60095659981684	4.20555055768244e-06	0.000236100750086724	0.059	0.210	0.059	1.492	1.967	1.054	1.032	0.275	0.272	0.000	0.204	0.210	0.509	1.785	0.425	0.890	1.102	0.121	0.199	0.609	0.254	0.248	0.278	0.000	0.000	0.000	0.000
Pdensi_DN35418_c0_g1d87263	Bud	FC_3_1	145.71991393056	25.876581578739	85.7982477546496	2.49598303748819	0.542619540114648	4.59987680679694	4.22740868118383e-06	0.000237093830032847	3.496	2.333	3.238	0.680	0.655	0.291	0.594	1.129	1.924	0.318	0.678	2.847	1.788	0.310	0.597	0.482	1.153	4.260	0.893	0.622	1.161	3.676	0.655	0.541	1.188	2.115	3.260
Pdensi_GG_111523_c0_g1	Bud	FC_3_1	3.22317891397595	57.3907402562539	30.3069595851149	-4.15798359688873	0.903967324804485	-4.59970563403721	4.23088369221184e-06	0.000237093830032847	0.019	0.100	0.077	1.170	1.568	0.822	1.479	4.416	1.359	5.007	3.295	3.110	0.183	1.105	0.324	0.403	0.892	0.352	1.440	16.087	3.693	323.130	9.022	3.381	0.036	0.000	0.000
Pdensi_DN25000_c2_g2	Bud	FC_3_1	87.0544927438429	639.305009160267	363.179750952055	-2.87623257649152	0.625404042100665	-4.59899901962668	4.24525780062549e-06	0.000237684627853612	2.829	1.601	1.004	6.227	11.345	21.464	6.549	5.681	4.771	4.124	3.819	5.348	5.654	7.878	12.705	2.466	4.732	4.429	12.661	17.436	10.964	90.232	162.638	233.010	20.744	17.997	16.693
Pdensi_DN17557_c0_g3	Bud	FC_3_1	90.1995897027611	1087.8882804955	589.043935099129	-3.59237449616485	0.781160258792541	-4.59876760975741	4.24997535518872e-06	0.000237734194011842	0.829	3.142	1.663	6.267	45.943	15.636	8.210	13.920	6.926	5.384	5.204	1.458	23.708	32.502	17.385	4.087	4.873	2.011	3.222	13.373	1.192	11.905	1.004	0.000	0.000	0.000	0.000
Pdensi_DN6415_c0_g1d262721	Bud	FC_3_1	21.7454136553592	147.495919372021	84.6206665136902	-2.76163335733506	0.600635630209009	-4.59785137350921	4.26870324384457e-06	0.000238351940352743	0.295	0.759	0.293	2.669	3.842	2.661	2.912	4.164	2.951	5.048	7.331	6.211	1.534	2.127	1.043	0.761	1.613	1.093	4.474	3.913	2.356	0.925	0.758	0.330	22.193	6.374	7.653
Pdensi_GG_71586_c0_g1	Bud	FC_3_1	0	74.7703357771597	37.3851678885798	-8.72504385439224	1.89781663492426	-4.59741141153	4.27772415361381e-06	0.000238640843407763	0.000	0.000	0.000	0.173	2.486	1.939	3.187	3.006	3.560	2.414	2.590	3.059	1.825	3.153	1.980	0.000	0.000	0.000	0.151	0.317	0.000	4.577	19.224	4.120	0.000	0.000	0.000
Pdensi_DN39335_c0_g1d317969	Bud	FC_3_1	237.651939031101	57.230359544821	147.441149287961	2.05218932995168	0.446503704415269	4.59613058001206	4.30409023209552e-06	0.000239680644118533	4.646	6.055	4.116	0.814	1.089	1.610	2.279	3.499	2.653	3.782	4.727	3.810	5.960	5.797	2.820	5.575	3.170	6.474	6.804	5.102	3.324	2.639	8.312	7.432	13.876	7.094	4.573
Pdensi_DN38991_c0_g1d317594	Bud	FC_3_1	5.83044219099941	157.348527867517	81.5894850292584	-4.75751036475151	1.03563627345786	-4.59380429855625	4.35237576101929e-06	0.000242152134829445	0.000	0.186	0.172	1.960	4.805	2.998	1.145	0.541	1.021	0.406	0.217	0.203	2.487	4.963	2.488	0.154	0.925	1.050	0.570	1.394	1.481	2.356	0.840	0.000	0.000	0.000	0.000
Pdensi_DN21932_c4_g3	Bud	FC_3_1	49.7740104218981	0	24.887005210949	8.08254203600453	1.76158024135068	4.58823381772679	4.47011808513544e-06	0.000247371788948597	1.603	1.171	0.359	0.000	0.000	0.000	0.000	0.000	0.000	0.000	0.000	0.441	1.366	0.000	0.000	1.404	0.000	1.258	2.384	1.634	0.000	0.000	0.194	1.439	2.174	2.015	1.305
Pdensi_DN12303_c0_g1d105412	Bud	FC_3_1	4.14749547858625	113.848979318855	58.9982373987206	-4.77750374329499	1.04213941923428	-4.58432303309793	4.55459641926175e-06	0.000251822093466045	0.050	0.160	0.049	0.685	4.710	1.707	0.515	0.671	0.145	0.493	0.345	0.353	1.048	3.482	1.230	0.293	0.741	0.031	0.792	1.097	1.137	0.746	0.732	0.000	0.347	0.530	0.089
Pdensi_DN17518_c0_g1d474702	Bud	FC_3_1	102.413160458333	662.293562092929	382.353361275631	-2.69334922432173	0.587720484044769	-4.58270435936782	4.59000767104853e-06	0.0002535539856398	1.384	2.840	2.159	5.263	17.403	18.072	6.023	6.682	6.012	3.802	5.801	4.215	8.104	13.740	15.063	1.985	2.094	2.383	17.419	67.586	260.638	163.449	15.957	5.223	0.130	0.561	0.316
Pdensi_DN22166_c1_g1d298748	Bud	FC_3_1	65.4058460813766	287.778541691625	176.592193886501	-2.1380517676874	0.466572820471269	-4.58246103047286	4.59535365653685e-06	0.000253623455590092	1.160	1.535	1.378	3.586	6.097	7.999	4.272	5.038	4.671	2.188	4.057	2.399	3.194	4.903	4.642	1.190	2.546	2.215	6.317	3.806	3.820	19.273	20.354	43.014	2.978	2.821	3.445
Pdensi_DN23288_c0_g1d303697	Bud	FC_3_1	12.383391622726	202.119560151205	107.251475886966	-4.02737809445931	0.879788119182715	-4.57766819833913	4.70187697204875e-06	0.000259133825969363	0.276	0.447	0.069	1.657	4.250	6.452	1.832	2.882	3.816	2.025	2.967	2.202	1.077	2.547	2.244	0.497	0.377	0.769	0.928	1.365	0.593	1.466	0.085	0.000	0.000	0.000	0.083
Pdensi_DN22300_c0_g1d125855	Bud	FC_3_1	1089.91792645852	7107.98524930976	4098.95158788414	-2.70525503979079	0.591272602170227	-4.57530930718138	4.75516921780034e-06	0.000261745272782826	6.660	37.766	23.469	99.225	150.510	188.015	139.231	101.725	109.751	187.083	203.700	168.801	36.093	103.248	63.282	43.111	41.309	24.692	38.105	11.659	17.872	91.375	149.822	2.297	1.000	1.203	0.742
Pdensi_DN34468_c0_g1d86347	Bud	FC_3_1	51.7502198469518	0	25.8751099234759	8.13827764299139	1.77932211237863	4.57380796111841	4.78938851769066e-06	0.000263395138913954	0.852	0.425	1.896	0.000	0.000	0.000	0.432	0.000	0.000	1.570	0.000	0.000	0.864	0.905	0.433	0.710	0.419	0.000	1.742	0.905	0.564	0.000	0.000	0.000	0.000	0.441	0.954
Pdensi_DN20675_c0_g1d188993	Bud	FC_3_1	12.2245020173979	144.275438769188	78.249970393293	-3.56242653669415	0.779666158873747	-4.5691691195629	4.89661550665584e-06	0.000268934782272704	0.303	0.081	0.376	2.326	2.043	4.477	1.407	0.589	0.310	0.796	0.668	0.358	0.336	1.824	0.382	0.341	0.083	0.283	3.767	0.659	0.811	2.390	2.087	3.144	2.624	1.060	0.726
Pdensi_DN12868_c1_g1	Bud	FC_3_1	143.173303126123	883.163987444914	513.168645285519	-2.62542466756024	0.574607334578335	-4.56907614917039	4.89878784505771e-06	0.000268934782272704	1.905	1.427	5.442	15.540	18.725	20.330	14.511	8.595	12.243	5.737	6.042	7.783	8.178	14.247	6.157	9.026	11.905	14.666	56.569	3.938	131.852	2.956	7.902	1.278	0.224	0.121	0.581
Pdensi_DN42394_c0_g1d36399	Bud	FC_3_1	67.0741659974138	5.03918435272219	36.056675175068	3.73986061595944	0.818957033995838	4.56661395007744	4.95665644461221e-06	0.000271630903305228	2.057	1.371	0.780	0.123	0.118	0.053	0.215	0.764	0.057	0.344	0.124	0.058	0.871	0.901	0.659	1.280	0.322	0.792	0.221	0.057	0.070	0.000	0.000	0.000	0.000	0.000	0.000
Pdensi_DN20177_c0_g1d489355	Bud	FC_3_1	237.490403838179	28.2571634093541	132.873783623767	3.06918719950123	0.673134866660616	4.5595427476923	5.12651210615536e-06	0.000280196633044359	2.915	3.320	8.380	0.430	0.465	0.845	0.181	0.115	1.412	0.134	0.000	0.000	2.225	0.282	2.189	0.151	0.042	0.095	0.129	0.000	0.000	0.057	0.327	0.695	0.000	0.000	0.000
Pdensi_DN267_c0_g1	Bud	FC_3_1	124.643746112441	23.9719926390337	74.3078693757376	2.37895306862816	0.521831132352789	4.55885615314313	5.14329832835479e-06	0.000280866647710818	3.689	2.050	2.038	0.489	0.593	0.420	1.113	3.078	0.051	0.109	0.164	1.453	2.624	1.119	1.167	3.947	1.802	2.772	1.271	0.352	0.062	0.732	0.690	0.526	1.597	2.264	2.193
Pdensi_DN9252_c0_g1d332607	Bud	FC_3_1	41.0673486428037	741.599231894509	391.333290268656	-4.17475789646471	0.916067558526778	-4.55725984137957	5.18252946651749e-06	0.000282511612878218	0.254	1.655	0.651	2.781	16.271	26.153	5.446	6.719	5.819	2.632	3.254	4.211	4.356	13.104	22.964	1.083	3.396	1.543	2.387	1.900	3.013	57.710	187.567	270.305	0.000	0.000	0.044
Pdensi_DN38045_c0_g3	Bud	FC_3_1	38.3111673263881	230.31132970328	134.311248514834	-2.58753298527724	0.568691949490827	-4.54997294685455	5.3652813126023e-06	0.00029129862847074	0.685	1.216	0.503	2.865	6.413	4.991	4.955	2.942	4.520	4.068	4.641	5.694	2.197	4.500	3.042	0.807	1.508	0.857	0.608	3.872	1.617	42.652	183.477	87.210	0.921	9.632	2.937
Pdensi_DN18206_c0_g1d283259	Bud	FC_3_1	2.54905468235382	76.6057243763068	39.5773895293303	-4.90734147103498	1.07899725149084	-4.54805743411722	5.41433610812271e-06	0.000293343528792483	0.038	0.095	0.013	0.551	1.567	2.556	0.396	0.665	0.396	0.279	0.793	0.358	0.474	2.020	1.119	0.320	0.488	0.143	0.101	0.292	0.036	0.188	0.463	0.256	0.000	0.000	0.015
Pdensi_GG_29068_c0_g1	Bud	FC_3_1	16.6922159038312	299.621128655894	158.156672279862	-4.16626341462669	0.916496772628083	-4.54585715853619	5.47121335962714e-06	0.000295650453627587	0.062	0.738	0.248	2.970	10.434	5.225	6.776	7.670	3.459	6.226	5.583	3.910	2.145	6.442	0.980	1.099	2.162	1.365	3.786	9.016	4.723	43.313	43.077	1.835	0.000	0.000	0.000
Pdensi_DN29306_c0_g1d196725	Bud	FC_3_1	303.052106070073	51.291301174511	177.171703622292	2.56061033550119	0.56377295817875	4.54191762544475	5.57448241869371e-06	0.000300445714025772	5.856	5.614	7.331	0.565	0.849	1.737	1.168	1.926	1.818	1.759	2.383	1.889	5.086	3.349	4.228	2.934	2.873	3.559	1.890	2.747	1.380	0.590	2.212	0.519	42.811	29.469	26.618
Pdensi_DN25448_c0_g1	Bud	FC_3_1	5.50135789347798	236.344863844122	120.9231108688	-5.42750132398715	1.19537440717608	-4.54041954671668	5.61423991524309e-06	0.000301540582807018	0.000	0.177	0.151	0.999	4.905	8.491	1.268	1.787	1.508	0.340	0.976	0.812	0.605	3.070	6.868	0.161	0.211	0.144	0.363	0.074	0.145	4.212	4.046	5.117	0.042	0.043	0.030
Pdensi_DN38795_c1_g4	Bud	FC_3_1	2.51625719083217	156.699930140844	79.6080936658381	-5.95388667199765	1.3114844522854	-4.53980728602795	5.63056670773736e-06	0.000302155887296269	0.119	0.043	0.000	1.799	0.717	6.945	5.188	1.283	5.190	3.025	2.611	1.177	1.238	1.052	2.234	0.036	0.262	0.050	1.936	1.064	0.171	23.191	60.427	422.488	0.245	2.856	2.721
Pdensi_DN9159_c0_g1d332506	Bud	FC_3_1	0.956227837768849	152.834449140795	76.8953384892818	-7.31768587943468	1.61236219589253	-4.53848762894367	5.66591191224429e-06	0.00030378984051519	0.000	0.051	0.000	0.301	2.768	6.170	0.865	1.646	0.502	0.165	0.339	0.145	1.273	3.767	8.030	0.029	0.252	0.050	0.000	0.000	0.000	0.324	5.434	21.736	0.000	0.000	0.000
Pdensi_DN26463_c1_g1	Bud	FC_3_1	139.704573067421	775.652978205366	457.678775636394	-2.47273590139064	0.544890530145813	-4.53804161494408	5.67790573252011e-06	0.00030417001909921	4.330	3.098	1.333	9.197	19.927	18.748	9.374	9.181	7.470	9.872	10.930	8.070	17.201	25.947	19.091	5.632	6.695	8.436	12.929	22.532	12.250	24.924	30.876	64.947	15.149	17.699	26.943
Pdensi_DN45902_c0_g1	Bud	FC_3_1	52.5748067100245	0	26.2874033550123	8.16139498637259	1.79882756056194	4.53706356590568	5.70429171129282e-06	0.000305319876022476	0.784	2.125	0.394	0.000	0.000	0.000	0.000	0.823	0.000	0.000	0.493	0.000	0.000	0.452	0.866	1.406	0.839	1.429	0.435	0.452	0.000	0.594	0.951	0.000	0.000	0.000	0.000
Pdensi_DN16470_c0_g1d184613	Bud	FC_3_1	0	72.9873105209333	36.4936552604667	-8.68975405939481	1.91545940521424	-4.53664224662745	5.71569427083546e-06	0.000305666460423515	0.000	0.000	0.000	2.278	2.181	0.151	2.152	1.449	0.983	0.326	0.874	0.489	0.000	0.798	0.000	0.000	0.000	0.000	0.000	0.000	0.000	0.000	0.000	0.000	0.000	0.000	0.000
Pdensi_DN24852_c0_g1d305102	Bud	FC_3_1	16.5917543510712	216.734014615683	116.662884483377	-3.70689728301003	0.817284138595454	-4.53562856288944	5.74321800792901e-06	0.000306671765373526	0.149	0.776	0.116	3.471	4.313	5.565	4.152	2.328	3.959	2.371	2.287	3.279	3.212	3.914	2.186	0.313	0.400	0.182	1.485	2.238	0.666	0.828	3.934	0.568	0.349	0.000	0.000
Pdensi_DN48413_c0_g1	Bud	FC_3_1	52.8854998798191	0	26.4427499399095	8.17001278670277	1.8013136555959	4.53558588273734	5.74437964639376e-06	0.000306671765373526	1.758	1.270	0.294	0.000	0.000	0.000	0.970	0.923	0.000	0.693	0.738	1.033	0.973	0.338	0.000	0.787	0.628	2.141	0.974	1.017	1.265	0.445	0.356	0.000	0.431	0.329	0.000
Pdensi_DN19241_c1_g2	Bud	FC_3_1	21654.2610809431	3094.98843157813	12374.6247562606	2.80666352884767	0.619439492922227	4.53097285677918	5.87126826080318e-06	0.000313176377092799	829.048	379.303	150.867	83.369	81.705	29.260	51.918	15.971	4.259	15.268	17.471	6.557	228.123	226.661	64.087	145.206	148.005	42.050	29.072	53.274	14.885	136.787	171.175	111.270	366.269	313.990	153.142
Pdensi_DN46126_c0_g1d248543	Bud	FC_3_1	51.5501792537516	0	25.7750896268758	8.13277765538378	1.79610286130429	4.52801330625238	5.95408332237577e-06	0.000316505191862537	0.306	1.660	1.230	0.000	0.000	0.000	0.000	0.000	0.000	0.724	0.771	0.000	1.016	0.000	2.036	0.000	0.328	1.119	0.000	0.000	0.000	0.000	0.000	0.000	0.000	0.689	0.372
Pdensi_DN16284_c0_g1d215067	Bud	FC_3_1	3.49966856847521	62.0268691150414	32.7632688417583	-4.14423474485315	0.916162218392499	-4.52347265763113	6.08331814015029e-06	0.000322545846858311	0.056	0.143	0.018	1.032	1.646	1.176	1.444	2.192	1.007	2.345	2.840	1.643	0.461	1.617	0.356	0.116	1.130	0.290	2.317	298.455	5.566	950.254	14.227	5.125	0.138	0.000	0.000
Pdensi_DN25389_c2_g5	Bud	FC_3_1	57.459736573226	5.35476953020449	31.4072530517153	3.42675831120681	0.757858938207218	4.52163079228584	6.13650246649561e-06	0.000324810520912163	1.090	1.122	1.368	0.119	0.171	0.051	0.260	0.049	0.055	0.111	0.538	0.168	0.579	0.654	0.319	0.427	0.000	0.236	0.321	0.275	0.271	1.000	0.174	0.288	0.000	0.478	0.114
Pdensi_DN5341_c0_g1d45923	Bud	FC_3_1	62.3166701557173	0	31.1583350778587	8.40633511037842	1.85922807154576	4.52141146050437	6.1428652941884e-06	0.00032487011809461	0.869	0.314	2.617	0.000	0.000	0.000	0.320	0.608	0.000	0.000	0.000	0.000	0.321	0.334	0.000	0.519	0.621	0.706	0.000	0.000	0.417	0.000	0.705	0.000	0.853	0.326	0.703
Pdensi_DN18749_c0_g1d115901	Bud	FC_3_1	18.6714494222442	257.614936562942	138.143192992593	-3.78712194299276	0.838141388376506	-4.5184762326658	6.22862635532255e-06	0.000329125073213317	0.086	0.681	0.405	2.925	8.600	4.501	9.695	21.631	50.989	11.453	27.354	21.630	0.288	3.059	0.744	0.078	0.063	0.000	0.000	0.000	0.000	0.000	0.000	0.000	0.000	0.000	0.000
Pdensi_GG_59998_c0_g1	Bud	FC_3_1	148.444403431716	24.9708455769483	86.707624504332	2.57496529335782	0.569949540138549	4.51788292123523	6.24610028968321e-06	0.000329767516145105	3.231	3.200	2.815	0.756	0.598	0.225	0.777	0.412	0.253	0.249	0.406	0.259	77.566	0.843	16.789	2.097	10.573	14.587	23.556	2.011	44.217	11.299	1.094	0.267	1.622	2.619	1.951
Pdensi_DN15855_c0_g1d468400	Bud	FC_3_1	22.7267559548072	558.916995305452	290.82187563013	-4.6201750036106	1.02281215950858	-4.51712952437952	6.26835659315447e-06	0.000330380204975648	0.094	1.088	0.237	2.276	21.348	11.033	6.125	12.627	34.397	23.972	14.314	31.209	24.940	14.235	8.117	0.017	0.044	0.228	0.021	0.546	0.081	0.169	3.988	24.700	0.029	0.379	0.000
Pdensi_DN23316_c0_g1d497152	Bud	FC_3_1	15.1185966338525	254.873938394308	134.99626751408	-4.07587271641709	0.902598324806039	-4.51571048206074	6.31048314515893e-06	0.000332036320534295	0.307	0.183	0.429	8.608	6.705	0.814	16.254	6.685	1.734	14.218	3.539	1.267	0.504	0.248	0.166	2.175	1.297	0.974	1.378	2.849	1.088	2.616	1.645	0.116	0.000	0.064	0.000
Pdensi_DN39295_c0_g3	Bud	FC_3_1	53.0973505411219	1031.18868285213	542.143016696627	-4.2792477823883	0.948542950022687	-4.51139063580194	6.44039871248316e-06	0.000338133767399965	0.601	2.671	0.081	17.148	21.208	25.311	19.458	9.504	5.928	3.227	5.796	3.941	6.190	15.009	10.941	0.992	1.771	0.544	1.100	0.818	1.178	7.164	14.555	61.376	1.695	4.657	2.457
Pdensi_DN27903_c0_g1d501188	Bud	FC_3_1	0	38.9658283684069	19.4829141842035	-7.78425550262912	1.72839050185479	-4.50375970839668	6.67616912318772e-06	0.000348362201116418	0.000	0.000	0.000	1.016	0.982	0.435	0.000	0.000	0.481	0.476	0.000	0.000	0.887	0.465	0.000	0.000	0.000	0.000	0.000	0.465	0.000	0.000	0.488	0.000	0.590	0.000	0.000
Pdensi_DN28691_c0_g1d369432	Bud	FC_3_1	25.2376958354607	222.111600347869	123.674648091665	-3.13766357815223	0.696875599665396	-4.50247300904032	6.71672871786582e-06	0.000350144761355299	0.444	0.768	0.355	2.138	3.655	7.755	2.071	0.929	1.782	0.731	1.236	1.364	1.981	4.308	3.979	2.555	2.898	2.080	6.538	6.091	3.818	4.326	2.726	7.349	1.076	0.000	0.428
Pdensi_DN19016_c0_g3	Bud	FC_3_1	6.45019934287315	80.0162138374958	43.2332065901845	-3.63510400900354	0.807951083178931	-4.49916348239922	6.82213800271553e-06	0.000355341167924818	0.096	0.104	0.192	2.804	1.164	1.050	9.187	9.661	12.038	13.577	13.869	20.324	0.000	0.000	0.000	0.432	0.313	0.710	0.214	2.458	0.276	0.146	3.540	0.582	0.000	0.000	0.000
Pdensi_DN43688_c0_g1	Bud	FC_3_1	49.6945288804705	0	24.8472644402352	8.08025276279034	1.7970362609852	4.49643278670428	6.91030101917035e-06	0.000359631311849188	1.910	0.828	0.383	0.000	0.000	0.000	1.682	0.401	0.000	0.902	0.480	0.000	1.262	0.000	0.844	1.027	0.817	1.856	0.424	1.322	0.000	0.578	0.000	0.000	0.000	2.579	0.000
Pdensi_DN36353_c0_g1d569134	Bud	FC_3_1	57.3484944197373	0	28.6742472098687	8.28647846794662	1.8433447956294	4.49534915420815	6.94558824966285e-06	0.000360926858518392	0.914	0.330	2.289	0.000	0.000	0.000	0.339	0.000	1.266	0.539	1.734	1.078	1.188	0.704	1.019	1.092	1.314	4.098	2.698	0.883	1.312	0.000	0.186	1.533	1.137	1.199	0.184
Pdensi_DN15748_c0_g1d54684	Bud	FC_3_1	59.4268559699809	4.72077586540416	32.0738159176925	3.66109039495654	0.814424258411887	4.49531108282015	6.94683112873313e-06	0.000360926858518392	1.187	0.976	1.528	0.131	0.126	0.038	0.496	0.145	0.245	0.163	0.176	0.124	0.969	0.521	0.509	0.694	0.192	0.262	0.554	0.487	0.349	0.630	0.556	0.142	1.024	0.704	0.753
Pdensi_DN11837_c0_g1d269228	Bud	FC_3_1	99.228250713198	664.534099616626	381.881175164912	-2.74414066097785	0.61063994375379	-4.49387677476317	6.99381085259919e-06	0.000363063645389951	1.197	1.623	3.285	6.888	13.012	20.789	3.947	5.320	4.655	4.522	3.842	4.247	5.528	10.820	10.813	3.786	16.192	13.979	181.282	12.303	138.261	4.659	4.399	2.718	0.794	0.702	0.922
Pdensi_GG_38797_c0_g1	Bud	FC_3_1	0	53.2060686012109	26.6030343006054	-8.23430548127884	1.83294200351888	-4.49239826763239	7.04255628233923e-06	0.000365288443958958	0.000	0.000	0.000	0.275	1.446	1.541	0.241	0.227	0.257	0.000	0.000	0.000	0.846	1.128	1.334	0.389	0.000	0.000	0.000	0.000	0.000	0.165	1.197	0.000	0.000	0.000	0.000
Pdensi_DN3784_c0_g1d260829	Bud	FC_3_1	209.055347509975	3.58453242181079	106.319939965893	5.85981811311302	1.30454552050566	4.49184641011351	7.06083381369992e-06	0.000365930514313178	1.158	10.875	1.172	0.000	0.134	0.089	0.457	0.000	0.246	0.000	0.498	0.459	0.699	5.156	0.832	0.554	3.116	0.000	1.548	0.455	0.427	0.723	6.755	0.432	4.966	13.813	9.330
Pdensi_DN31813_c0_g1d144784	Bud	FC_3_1	40.7018485027811	0	20.3509242513906	7.79222331392445	1.73572375139224	4.48932228280811	7.1450128393025e-06	0.000369984032960042	1.099	1.041	0.412	0.000	0.000	0.000	0.153	0.000	0.000	0.000	0.521	0.162	0.459	0.000	0.153	0.492	0.148	0.504	0.000	0.000	0.591	0.419	0.673	0.000	1.233	1.235	0.000
Pdensi_DN3763_c0_g1	Bud	FC_3_1	4.11381176870149	69.4700688764261	36.7919403225638	-4.07206314286007	0.908605032710989	-4.481664745693	7.40630268005785e-06	0.000382556192137709	0.178	0.038	0.035	1.518	1.836	0.995	3.541	2.624	3.451	2.494	1.885	0.968	0.395	0.735	0.519	1.542	3.521	0.578	9.392	5.290	0.915	2.461	12.388	10.968	4.503	13.482	7.593
Pdensi_DN5035_c0_g1d516156	Bud	FC_3_1	20.1833152241008	406.354168072249	213.268741648175	-4.33150948820067	0.96687893010796	-4.47988817764083	7.46821544065664e-06	0.000385433231997616	0.037	1.008	0.224	8.794	11.067	5.525	6.684	4.127	6.353	2.540	7.231	4.032	0.541	2.453	0.799	0.000	0.000	0.000	0.000	0.000	0.000	0.000	0.000	0.000	0.000	0.000	0.000
Pdensi_DN27341_c1_g5	Bud	FC_3_1	0	64.9708618645634	32.4854309322817	-8.52233645610685	1.90282139458117	-4.47878948616862	7.50675178788117e-06	0.000387100039202999	0.000	0.000	0.000	0.202	2.550	1.280	1.162	0.000	0.745	1.437	0.510	2.621	0.822	1.248	1.376	0.000	0.824	0.000	0.747	0.000	0.000	0.000	0.000	0.000	0.000	0.000	0.000
Pdensi_GG_100280_c0_g1	Bud	FC_3_1	303.077432577564	1212.70733755314	757.89238506535	-2.00042559087897	0.447261729190736	-4.47260621761332	7.72719958451068e-06	0.000397476638660962	4.403	8.487	5.992	34.374	28.781	12.917	18.631	18.814	27.588	14.078	16.040	19.053	3.726	13.457	4.161	4.986	0.686	0.779	0.377	0.000	0.119	0.000	0.000	0.000	0.000	0.000	0.000
Pdensi_DN43315_c0_g1	Bud	FC_3_1	104.994569035685	21.1890140513086	63.091791543497	2.3077077365126	0.516075360791101	4.47164873939161	7.76188452274113e-06	0.00039892999699109	2.350	2.694	1.521	0.351	0.503	0.453	0.000	0.435	0.164	0.489	0.000	0.489	0.154	0.479	0.463	2.725	1.641	1.184	0.918	0.481	0.397	0.632	0.338	0.834	0.000	0.932	0.834
Pdensi_DN1061_c0_g1d446231	Bud	FC_3_1	6.02242592931794	151.029078056875	78.5257519930963	-4.64561114484149	1.03933163211059	-4.46980636527683	7.82904429806541e-06	0.000401052653204366	0.126	0.272	0.000	3.185	2.285	3.842	2.653	1.448	1.338	0.296	2.224	1.481	2.099	2.900	0.981	0.338	0.136	0.000	1.531	0.146	0.000	0.000	0.308	0.000	0.000	0.000	0.000
Pdensi_DN24604_c0_g1d134670	Bud	FC_3_1	7.305965627882	127.11284230481	67.2094039663457	-4.11909972425217	0.921843049219197	-4.46833083759872	7.8832317581509e-06	0.000403495282274663	0.193	0.208	0.064	0.892	2.171	4.675	1.775	1.073	0.529	0.528	0.731	0.228	1.575	4.742	2.811	0.405	0.702	0.080	0.144	0.374	0.368	3.702	27.068	21.836	0.000	0.000	0.077
Pdensi_DN41163_c0_g1d35448	Bud	FC_3_1	19.5863105202858	315.671344268255	167.628827394271	-4.01075670625366	0.897731265557647	-4.46765848548483	7.90804204397169e-06	0.000404098342831782	0.078	0.822	0.310	6.385	10.824	2.622	3.819	6.794	4.131	2.294	3.327	1.517	0.311	2.954	0.615	1.259	0.777	0.255	73.289	0.435	34.316	37.799	0.938	1.557	0.243	0.315	0.299
Pdensi_DN28526_c0_g1d81021	Bud	FC_3_1	51.3551667413479	258.86523808001	155.110202410679	-2.33362367173916	0.522483158440194	-4.46640936466909	7.95433382131512e-06	0.000405461872313298	0.712	1.418	1.068	7.121	6.163	2.949	4.310	4.174	3.152	3.342	2.460	2.837	1.047	2.616	0.870	2.549	8.194	6.002	2.280	13.498	5.318	6.559	52.205	15.860	0.000	0.317	0.000
Pdensi_GG_21544_c0_g1	Bud	FC_3_1	74.7460018843142	358.888946706472	216.817474295393	-2.26357143188174	0.506846949112557	-4.46598610457269	7.97007830151881e-06	0.000405930876383185	1.013	2.192	1.462	6.989	10.908	4.549	3.252	9.189	7.716	10.993	6.403	6.768	1.003	3.638	1.006	1.615	2.437	1.104	1.998	5.092	2.257	1.200	27.583	5.211	1.862	1.644	0.678
Pdensi_DN35579_c0_g1d31124	Bud	FC_3_1	1.59371306294808	104.183491440193	52.8886022515706	-6.02791491826919	1.34994760945306	-4.46529545002968	7.99583334027598e-06	0.000406908549027088	0.000	0.106	0.000	2.290	3.151	1.092	1.093	1.236	0.713	0.463	0.996	0.116	0.768	0.455	1.237	0.354	0.427	0.726	0.767	1.486	1.017	1.049	1.725	0.000	0.000	0.000	0.000
Pdensi_DN39814_c0_g1d511757	Bud	FC_3_1	14.6852092686498	93.8234442772899	54.2543267729698	-2.67527932489288	0.599325211750416	-4.46381909594515	8.05115478902015e-06	0.000408876486116767	0.355	0.330	0.230	1.504	1.575	2.674	1.967	1.366	1.409	0.802	1.265	0.836	0.428	0.746	1.037	0.500	0.518	0.298	0.959	1.006	0.517	0.883	5.381	31.839	1.282	2.397	2.451
Pdensi_DN35010_c2_g3	Bud	FC_3_1	1.9219111421064	77.6881492137147	39.8050301779106	-5.33795798969833	1.19583061011552	-4.4638077872774	8.0515799523811e-06	0.000408876486116767	0.032	0.034	0.031	0.315	1.308	3.088	0.285	0.566	0.490	0.245	0.570	0.386	1.537	2.012	2.390	0.315	0.664	0.146	0.481	0.329	0.601	0.000	0.000	0.000	0.000	0.000	0.000
Pdensi_DN20349_c0_g1d536683	Bud	FC_3_1	1156.35077390992	5715.43330384709	3435.89203887851	-2.30531454524632	0.516454044505761	-4.46373606668618	8.0542768765163e-06	0.000408876486116767	16.628	34.281	21.226	56.550	99.078	193.412	50.041	42.836	36.236	29.458	44.405	42.311	65.515	108.740	130.966	23.394	17.251	14.333	70.486	82.720	93.710	250.026	699.939	703.955	53.016	32.672	34.161
Pdensi_DN44142_c0_g1d155296	Bud	FC_3_1	40.5609836122274	0	20.2804918061137	7.78708944317758	1.74485896315845	4.46287614506207	8.08668000778733e-06	0.000409850648924091	1.243	0.449	0.832	0.000	0.000	0.000	0.000	0.435	0.000	0.000	0.520	0.486	0.000	0.956	0.000	0.000	0.886	0.503	0.000	0.478	0.000	0.000	0.502	0.000	0.000	0.466	0.000
Pdensi_DN30098_c0_g1d503125	Bud	FC_3_1	177.842086398503	29.3736436840973	103.6078650413	2.59649286797423	0.582193267344055	4.45984695051411	8.20182012085379e-06	0.00041500808417387	4.647	2.015	4.354	0.391	0.755	0.670	1.026	0.325	2.219	1.099	0.780	0.728	5.824	1.429	1.373	1.111	0.664	2.264	0.000	0.358	0.446	1.410	0.377	0.000	0.000	0.697	0.000
Pdensi_DN35980_c0_g1d31432	Bud	FC_3_1	60.7462172534258	0	30.3731086267129	8.36989316147212	1.87691279509485	4.45939373600421	8.21918106041912e-06	0.00041531573736944	1.948	1.689	0.195	0.000	0.000	0.000	0.216	0.205	0.000	0.230	0.000	0.459	0.433	0.900	1.083	1.221	1.465	0.713	1.938	0.451	0.280	0.593	0.951	0.784	1.155	1.969	0.942
Pdensi_DN22515_c0_g1d363928	Bud	FC_3_1	135.303488312131	1225.5476616558	680.425574983964	-3.17939939572004	0.713120535793747	-4.45843197066422	8.2561391009283e-06	0.000416736850387378	1.186	3.826	3.390	8.588	20.218	45.726	10.783	8.270	7.245	8.422	6.906	6.543	10.516	23.591	17.055	3.660	5.226	4.579	7.225	6.940	11.127	7.287	0.443	1.288	0.094	0.068	0.192
Pdensi_DN4268_c0_g1d515754	Bud	FC_3_1	77.0456769745159	14.9860245366907	46.0158507556033	2.36283087206652	0.53020547060244	4.45644378090211	8.33304408311695e-06	0.000419935328753989	1.549	1.960	1.295	0.326	0.314	0.280	0.571	0.000	0.308	0.916	0.000	0.607	0.286	0.298	1.146	1.618	0.554	0.315	0.286	0.000	0.000	0.392	0.000	0.000	0.000	0.290	0.313
Pdensi_DN21755_c0_g2d124051	Bud	FC_3_1	1.9219111421064	54.1046647903742	28.0132879662403	-4.81631353393849	1.08153106507132	-4.45323642517922	8.45855264100555e-06	0.000425568785956836	0.047	0.038	0.035	0.468	0.953	1.890	1.755	1.201	2.033	1.297	1.373	2.971	0.558	2.777	0.356	0.011	0.492	0.148	0.134	0.381	0.536	1.050	36.024	14.387	0.000	0.000	0.014
Pdensi_DN4417_c0_g1d100004	Bud	FC_3_1	354.329709687091	84.2692260905051	219.299467888798	2.07341724725738	0.466011553731791	4.44928292153614	8.61574610508691e-06	0.000432075836401832	7.553	6.892	7.581	2.506	1.937	0.857	3.939	2.503	2.848	0.470	1.498	2.333	6.127	5.503	3.951	2.495	0.425	0.483	0.000	0.000	0.000	0.000	0.000	0.000	0.000	0.000	0.000
Pdensi_DN23697_c0_g1d549598	Bud	FC_3_1	98.4627465703454	441.914623010152	270.188684790249	-2.16635549160646	0.48732631504569	-4.44538992605673	8.77325931667404e-06	0.000438203817801831	1.064	2.699	2.361	11.763	9.638	6.223	3.301	1.934	4.311	1.095	0.830	0.781	0.987	3.251	1.783	0.090	0.214	0.077	0.104	0.075	0.131	0.000	0.000	0.000	0.000	0.000	0.037
Pdensi_DN24768_c0_g1d135018	Bud	FC_3_1	55.3395646867323	0	27.6697823433661	8.23524627039765	1.85286903570161	4.4445916639107	8.80589577078647e-06	0.000439480083781769	1.822	0.247	1.371	0.000	0.000	0.000	1.261	1.196	0.814	0.269	0.000	0.804	0.506	0.000	0.000	0.612	0.489	0.833	1.008	0.264	0.000	1.039	0.000	0.000	0.000	0.000	0.551
Pdensi_DN18650_c0_g1d13909	Bud	FC_3_1	1.91068323881148	73.9252193987993	37.9179513188054	-5.27123919397663	1.18631043551483	-4.44338938288866	8.85526933051156e-06	0.000440880122727355	0.087	0.000	0.043	1.039	0.837	2.629	0.907	0.498	0.662	0.815	0.330	0.978	0.145	2.052	0.977	0.668	0.621	0.651	0.344	0.152	0.249	1.181	5.606	4.587	0.000	0.391	0.209
Pdensi_DN6991_c0_g1d207362	Bud	FC_3_1	97.8152888045475	17.5413189924489	57.6783038984982	2.47802442364938	0.557863582189368	4.44198994658197	8.91307255280838e-06	0.000443402129762203	2.643	2.114	1.378	0.291	0.418	0.377	0.894	1.805	1.359	0.406	1.889	0.271	0.512	3.185	0.257	0.721	1.368	0.564	1.148	2.000	1.153	0.875	0.986	0.463	0.691	1.937	1.384
Pdensi_DN25245_c1_g1	Bud	FC_3_1	46.074378443793	0	23.0371892218965	7.97106474471367	1.79637107159559	4.4373152466954	9.10878444062852e-06	0.000452050754219512	1.081	1.506	0.309	0.000	0.000	0.000	0.172	0.000	0.183	0.000	0.195	0.182	0.172	0.535	0.172	0.000	0.832	0.189	0.854	0.000	0.443	0.235	0.756	0.932	1.613	0.000	7.428
Pdensi_DN2677_c0_g1d44389	Bud	FC_3_1	0.956227837768849	108.364977419091	54.6606026284299	-6.82150851954474	1.53771409110721	-4.43613579337951	9.15880852904573e-06	0.000454170013668547	0.000	0.052	0.000	0.671	1.225	4.660	1.758	4.037	0.114	1.192	2.877	0.516	0.269	9.313	0.598	0.000	0.478	0.000	0.000	0.958	0.069	0.878	16.177	0.000	0.000	0.218	0.000
Pdensi_DN10865_c0_g1d49414	Bud	FC_3_1	24.9053595999123	416.989745201481	220.947552400697	-4.06514742304471	0.916760940340747	-4.43425024361723	9.23932589159199e-06	0.000457796790483154	0.141	1.268	0.168	11.368	10.272	4.492	3.402	0.583	0.885	0.492	0.248	0.199	0.748	3.063	0.694	0.000	0.000	0.000	0.128	1.011	0.201	3.288	2.789	1.084	0.000	0.000	0.000
Pdensi_DN41063_c0_g1	Bud	FC_3_1	0	43.9259996909535	21.9629998454767	-7.95779460314561	1.79487005467917	-4.4336327203186	9.26584226716868e-06	0.000458378409125845	0.000	0.000	0.000	0.326	1.247	1.124	0.286	0.180	0.405	0.000	0.109	0.406	0.192	0.794	0.577	0.154	0.000	0.000	0.000	0.399	0.123	9.409	3.586	3.814	0.000	0.000	0.000
Pdensi_DN52780_c0_g1	Bud	FC_3_1	272.263483740836	1607.24016687487	939.751825307853	-2.56165040829461	0.577881062397993	-4.43283328521739	9.30027791663282e-06	0.000459372711393679	2.259	6.496	8.068	43.204	41.677	15.990	22.842	19.234	28.370	11.033	24.014	9.635	4.190	13.370	4.571	16.381	9.665	7.698	4.015	0.511	3.772	0.000	0.000	0.000	0.000	0.000	0.000
Pdensi_DN20479_c0_g1	Bud	FC_3_1	50.8408220394603	267.210239212069	159.025530625765	-2.39407332966155	0.540078794770912	-4.4328223082283	9.3007516000719e-06	0.000459372711393679	1.356	0.750	1.046	2.936	6.710	6.835	0.938	1.501	1.723	0.670	1.242	1.555	5.199	7.538	7.847	2.456	2.474	1.956	2.884	3.957	3.409	13.636	0.472	0.000	9.340	5.713	11.166
Pdensi_DN23085_c6_g4	Bud	FC_3_1	83.2326836443798	11.8898407090257	47.5612621767028	2.80474659495283	0.632859899050161	4.43186019395823	9.34235880675677e-06	0.000460694140363399	1.722	1.832	1.619	0.128	0.368	0.221	0.788	0.742	0.957	0.953	0.412	1.225	0.903	1.520	2.152	0.818	0.769	3.206	0.113	2.939	1.008	1.306	2.112	0.878	0.764	0.234	0.732
Pdensi_DN13538_c0_g1d522816	Bud	FC_3_1	30.4983168625192	132.634055536417	81.5661861994681	-2.12154055339298	0.479131612477334	-4.4278868230456	9.51608086167526e-06	0.00046851593353494	0.425	0.812	0.657	2.312	3.289	2.647	2.278	2.257	2.375	1.986	1.845	2.006	1.258	2.440	2.010	0.510	0.775	0.528	0.106	0.438	0.202	0.213	0.000	0.191	0.000	0.000	0.057
Pdensi_DN24348_c0_g2d553545	Bud	FC_3_1	156.123406249091	738.386166253919	447.254786251505	-2.24209512618048	0.50654118161459	-4.4262839973521	9.58702882601211e-06	0.000471566016092649	1.947	3.722	4.005	8.919	14.155	22.227	11.043	8.864	11.197	12.993	9.763	13.484	8.256	15.728	12.214	4.289	5.114	4.942	8.658	26.714	16.284	43.185	83.763	68.147	21.564	28.048	41.968
Pdensi_DN22102_c0_g1	Bud	FC_3_1	1149.0345615289	5879.82811416598	3514.43133784744	-2.35539995164534	0.532174563624937	-4.42599123039891	9.60004241105561e-06	0.000471566016092649	13.349	30.600	27.425	50.405	135.567	174.705	44.109	51.252	56.608	36.666	37.928	43.006	78.044	122.420	145.080	31.093	31.285	28.704	29.007	32.870	40.154	14.561	12.127	1.252	1.500	2.068	1.177
Pdensi_DN16481_c0_g1d278696	Bud	FC_3_1	203.142264821948	877.740879032277	540.441571927112	-2.11153326918223	0.477144299024293	-4.42535575401421	9.62834763102981e-06	0.000472206720877762	2.027	6.245	4.362	14.641	17.682	21.841	17.657	10.126	17.720	12.857	8.602	12.415	11.387	16.735	14.277	4.232	2.926	4.051	1.042	0.840	2.136	0.904	1.596	0.000	0.037	0.811	0.116
Pdensi_DN6885_c0_g1d101318	Bud	FC_3_1	38.8553579292826	261.949891448407	150.402624688845	-2.75378467970403	0.622276578974679	-4.42533878463082	9.62910456855597e-06	0.000472206720877762	0.547	1.015	0.847	2.289	6.334	7.473	2.658	3.045	1.998	2.470	2.456	1.834	2.503	6.094	6.132	1.785	1.063	0.527	5.784	16.612	47.945	8.952	7.126	3.921	17.223	25.221	22.584
Pdensi_DN9065_c0_g1d171436	Bud	FC_3_1	60.2653330974812	555.589585084461	307.927459090971	-3.20411069020935	0.724082506116898	-4.42506297713547	9.64141523046642e-06	0.000472436961944695	1.657	1.796	0.332	5.459	17.921	11.086	2.577	2.261	3.150	2.348	0.629	1.033	4.427	17.031	11.149	3.859	4.997	0.810	2.199	3.649	0.476	2.019	4.455	2.999	3.701	3.165	2.266
Pdensi_DN21893_c0_g1d221883	Bud	FC_3_1	5379.9306842034	877.037250866788	3128.48396753509	2.61688739764186	0.591604716122004	4.42337142745528	9.71724701854127e-06	0.000475401749838492	231.494	54.780	50.493	19.305	17.083	17.998	16.833	8.937	12.304	10.298	8.654	13.220	44.973	19.317	15.860	23.536	9.065	14.471	5.261	8.633	8.030	13.338	4.399	5.631	123.035	149.330	196.524
Pdensi_DN24354_c2_g1	Bud	FC_3_1	30.9366514189047	270.608494685339	150.772573052122	-3.12817550528041	0.707463612223468	-4.42167689084242	9.79378374999666e-06	0.000478768616966937	0.542	1.051	0.330	6.448	8.475	2.095	17.944	6.592	3.544	11.740	17.690	7.101	0.562	1.483	1.081	0.427	0.522	0.220	0.838	1.663	0.300	0.497	0.579	0.036	0.027	0.000	0.000
Pdensi_DN15325_c0_g2	Bud	FC_3_1	59.7919162195239	0	29.895958109762	8.34688798067236	1.88810730437346	4.42076992199452	9.83498482962231e-06	0.000480404160555606	2.026	0.200	1.477	0.000	0.000	0.000	0.000	0.387	0.219	1.088	0.000	0.434	1.229	0.000	0.000	0.165	0.000	0.000	0.000	0.427	0.264	0.000	0.000	0.000	0.820	0.620	1.335
Pdensi_DN17793_c0_g1d351928	Bud	FC_3_1	429.122919132765	72.2405016828447	250.681710407805	2.57208356021559	0.58197709204973	4.41956151771658	9.89013658357053e-06	0.000482718035375136	10.049	7.257	9.336	2.815	0.906	0.803	3.278	3.125	2.666	2.638	0.935	4.369	12.711	5.580	2.468	0.667	0.398	2.713	0.000	0.859	2.141	0.000	0.903	0.000	8.184	11.727	7.238
Pdensi_DN39868_c0_g1	Bud	FC_3_1	9.87658989846256	108.692487570746	59.2845387346045	-3.45915338671656	0.782976435915551	-4.41795337387351	9.96399080285766e-06	0.000485715440022165	0.190	0.326	0.095	1.402	1.663	3.587	2.347	1.787	0.977	0.716	0.998	0.719	0.972	1.713	2.055	0.520	2.625	0.368	2.597	3.509	1.594	30.314	18.698	145.507	0.677	0.219	0.171
Pdensi_DN21858_c0_g1d420609	Bud	FC_3_1	6.39199074820351	75.7381449501116	41.0650678491575	-3.56623403153398	0.807656790286627	-4.41553154065401	1.0076208593628e-05	0.000489872727355575	0.165	0.118	0.109	0.791	2.679	1.237	3.413	2.734	2.371	2.243	3.115	3.313	0.244	0.729	0.062	0.074	0.420	0.000	0.242	0.765	0.628	1.542	13.371	12.778	0.085	0.373	0.033
Pdensi_DN15258_c1_g4	Bud	FC_3_1	18.5597599661892	169.840954394537	94.2003571803633	-3.19414412335135	0.723519389811113	-4.41473189016432	1.01135254497441e-05	0.000491301919557458	0.210	0.680	0.256	1.898	3.547	4.963	1.578	1.868	1.405	1.673	1.244	1.313	2.205	3.455	2.895	0.966	1.051	0.819	18.333	35.123	102.042	15.566	4.431	3.090	12.099	16.012	13.126
Pdensi_DN26251_c12_g1	Bud	FC_3_1	82.965872620391	10.9897513269065	46.9778119736488	2.91706653795548	0.661036336669636	4.41286866717787	1.020098821871e-05	0.000495162992290824	2.533	1.056	1.563	0.247	0.237	0.212	0.432	0.818	0.927	1.151	1.231	1.836	2.598	0.450	3.469	4.012	6.280	4.991	2.369	1.580	0.560	1.482	1.664	1.567	4.622	3.063	0.706
Pdensi_DN21205_c0_g1	Bud	FC_3_1	136.023043962344	30.1007542850216	83.0618991236826	2.1771186395287	0.493901515447113	4.40800153763007	1.04328804793132e-05	0.000504141369503138	2.039	2.972	3.404	0.715	0.737	0.443	1.197	1.373	0.571	1.137	1.358	0.777	1.940	1.727	0.898	1.866	1.493	0.834	3.471	0.260	1.709	4.885	0.000	0.140	0.455	0.984	0.184
Pdensi_DN22735_c1_g1	Bud	FC_3_1	502.428345628834	20.7199852537196	261.574165441277	4.60031549602128	1.04370722413651	4.40766853925655	1.04489286802811e-05	0.000504141369503138	26.859	1.395	3.228	0.609	0.245	0.428	1.682	0.450	0.761	0.636	0.694	0.650	20.797	0.392	0.092	0.280	0.090	0.139	0.139	0.000	0.109	0.062	0.000	0.000	18.625	4.433	9.871
Pdensi_DN24898_c5_g1	Bud	FC_3_1	40.8849700574686	316.937890693356	178.911430375412	-2.95343299776892	0.670073373918822	-4.40762625814575	1.04509680209726e-05	0.000504141369503138	1.623	0.502	0.434	7.061	8.936	3.862	13.463	12.250	17.541	15.414	18.108	16.846	0.587	0.548	0.035	2.139	0.092	0.026	0.131	0.060	0.030	0.000	0.000	0.063	0.000	0.000	0.000
Pdensi_DN6049_c0_g1d100866	Bud	FC_3_1	187.029031638518	25.4433690644281	106.236200351473	2.8814699731557	0.653867302090898	4.40681154102905	1.04903384963051e-05	0.000505647357123765	4.478	4.285	2.908	0.999	0.321	0.285	2.620	1.383	0.314	0.311	0.332	0.310	2.335	2.128	0.292	1.887	1.130	1.284	0.292	1.829	1.516	2.801	1.924	0.000	3.882	0.888	2.874
Pdensi_DN32267_c0_g1d311735	Bud	FC_3_1	40.9895660605753	0	20.4947830302877	7.80238904572069	1.77146961089602	4.40447242093766	1.06041629747754e-05	0.000509550155027261	1.098	1.108	0.366	0.000	0.000	0.000	0.271	0.214	0.144	0.431	0.260	0.144	0.272	0.282	0.409	0.260	0.132	0.449	0.000	0.142	0.000	0.000	0.598	0.246	1.735	0.549	1.315
Pdensi_DN34165_c0_g1	Bud	FC_3_1	18.275294346422	186.896480449689	102.585887398056	-3.35470588733706	0.762300063749553	-4.40076821040279	1.07868303812356e-05	0.000517926488157857	0.533	0.099	0.488	2.265	5.054	4.257	4.196	4.111	2.244	2.864	3.820	2.890	2.528	4.472	2.032	0.852	1.483	0.584	1.049	1.503	0.727	18.246	82.139	121.548	0.359	0.052	0.000
Pdensi_DN309_c0_g1d258601	Bud	FC_3_1	120.114576374038	14.9944944661979	67.5545354201178	3.00225273396747	0.682390962414332	4.39960799501998	1.08446598350982e-05	0.000519898356159443	2.382	1.376	3.658	0.402	0.193	0.346	0.176	1.000	0.943	0.000	1.205	0.374	0.354	0.917	0.885	0.711	0.000	1.746	0.000	0.000	0.456	0.484	0.000	0.958	0.000	0.000	0.383
Pdensi_DN2212_c0_g1d44145	Bud	FC_3_1	2.56885183385434	72.6428478670331	37.6058498504437	-4.82338712464188	1.09749160305963	-4.39491938817124	1.10813868176283e-05	0.000529403686157338	0.082	0.000	0.081	0.826	2.268	1.422	0.994	1.960	0.096	0.575	1.031	0.289	0.636	0.941	0.640	0.073	0.355	0.201	0.820	1.991	1.285	25.287	8.408	22.551	0.000	0.183	0.000
Pdensi_DN19798_c3_g1d409215	Bud	FC_3_1	2.8734112465909	89.9730188594613	46.4232150530261	-4.96771805022242	1.13073087456673	-4.39336906947549	1.11607416866908e-05	0.000532172644530257	0.021	0.137	0.021	0.750	1.644	3.098	0.831	0.416	0.347	0.147	0.288	0.160	1.275	2.409	1.985	0.181	0.313	0.096	0.196	0.034	0.036	1.117	4.696	4.268	0.033	0.141	0.091
Pdensi_DN19009_c1_g2	Bud	FC_3_1	32.634667549534	220.581846446972	126.608256998253	-2.7571065746751	0.627731644627541	-4.39217394609922	1.12222854769506e-05	0.000534696220862237	0.509	1.009	0.509	2.579	3.798	7.126	2.165	2.662	1.701	3.990	3.650	3.007	2.081	6.760	2.757	0.992	1.939	1.570	0.568	1.282	0.729	1.807	0.208	0.000	8.104	13.730	2.451
Pdensi_DN33596_c0_g2	Bud	FC_3_1	22.2602781626574	253.693265167219	137.976771664938	-3.50995743513842	0.799630496423261	-4.38947420194505	1.13625056347164e-05	0.00054013259544033	0.686	0.431	0.282	1.588	4.380	9.454	1.726	1.454	1.149	0.896	0.842	1.247	3.295	6.148	4.658	0.726	1.367	1.302	3.413	6.010	4.558	15.122	17.674	18.286	0.416	0.543	0.520
Pdensi_DN19180_c3_g2	Bud	FC_3_1	9.60482797724765	76.5232545859315	43.0640412815896	-2.9948372434947	0.682664070086855	-4.38698530466627	1.14932551618078e-05	0.000545929620185871	0.186	0.239	0.175	1.038	1.415	2.245	1.844	3.047	6.586	1.357	3.937	1.502	1.119	1.405	0.732	0.591	1.272	0.951	11.588	2.634	6.562	8.623	9.482	23.912	1.135	0.245	0.279
Pdensi_DN26091_c1_g2	Bud	FC_3_1	3.29084297521429	221.385349489537	112.338096232376	-6.07958860035666	1.3875889533298	-4.38140458366109	1.17916680853166e-05	0.000559172035302043	0.000	0.000	0.191	2.839	3.986	6.742	4.326	2.949	4.164	4.890	4.001	5.677	1.762	7.015	1.616	0.130	2.264	0.120	3.576	1.396	0.756	2.174	90.140	19.745	0.000	0.000	0.000
Pdensi_DN40611_c0_g1d319127	Bud	FC_3_1	43.6326593092489	0	21.8163296546245	7.89228300870362	1.80136976406223	4.38126761432141	1.17990842945172e-05	0.000559172035302043	1.185	0.321	1.189	0.000	0.000	0.000	0.327	0.000	0.353	0.000	0.373	0.348	1.639	0.342	0.328	0.265	0.635	2.526	0.656	0.685	0.000	0.000	1.081	0.000	0.000	0.333	0.359
Pdensi_DN19643_c0_g2	Bud	FC_3_1	298.704636063727	1369.3810262459	834.042831154815	-2.1968850032814	0.501475649060443	-4.38084083922609	1.18222206025768e-05	0.00055984080540523	3.277	9.188	6.149	17.586	27.212	39.335	17.643	14.314	20.579	13.748	10.470	17.904	25.352	36.952	36.863	5.209	47.306	54.596	54.131	2.657	6.812	348.248	25.725	11.083	0.147	0.191	0.317
Pdensi_DN16662_c0_g2d111553	Bud	FC_3_1	131.000578330186	24.471419107991	77.7359987190883	2.42208030236943	0.553391869821505	4.37679054293057	1.20439612041976e-05	0.000569471900382927	2.285	2.126	3.688	0.623	0.595	0.324	1.501	5.356	1.058	2.748	4.282	3.393	3.889	3.495	4.174	8.275	9.096	6.199	11.117	4.112	0.392	0.935	2.793	0.741	1.844	2.172	1.251
Pdensi_DN10615_c0_g1d173442	Bud	FC_3_1	210.163533279351	1361.21734416605	785.690438722702	-2.69522802003647	0.616431206068701	-4.37230950266992	1.22939073927562e-05	0.000579963912630898	2.300	8.174	2.696	44.426	26.575	14.427	34.001	35.384	32.515	21.262	34.555	17.538	3.073	11.060	2.813	2.478	10.646	13.389	86.200	1.540	42.196	0.531	3.251	1.077	3.238	6.871	9.606
Pdensi_DN25763_c0_g1	Bud	FC_3_1	212.87075410258	973.76712984013	593.318941971355	-2.19386205436874	0.501884988672415	-4.37124461556807	1.23540291335446e-05	0.000582201811725231	1.927	5.406	5.857	23.110	14.435	22.676	24.189	2.961	0.649	7.700	2.364	0.871	7.149	25.287	8.420	3.185	0.800	2.455	1.462	1.816	2.126	0.000	0.000	0.000	0.696	0.000	0.000
Pdensi_GG_54396_c0_g1	Bud	FC_3_1	8.52516668076172	354.664530569555	181.594848625158	-5.38202148073515	1.23131657683356	-4.37094861061277	1.23707908480452e-05	0.000582262526751507	0.000	0.062	0.456	3.867	5.576	12.216	2.958	3.335	4.292	1.808	2.795	1.891	3.179	5.555	5.959	0.948	2.000	0.595	1.864	2.991	1.554	5.273	37.684	15.995	1.748	2.689	0.686
Pdensi_DN38011_c1_g2	Bud	FC_3_1	1.59371306294808	131.680917072558	66.6373150677529	-6.36629804821111	1.45706040770106	-4.36927529878862	1.24659534339425e-05	0.000586296756083867	0.000	0.106	0.000	0.866	5.326	2.019	0.607	0.512	0.115	0.000	0.186	0.120	0.273	1.584	0.883	0.133	0.216	0.061	0.000	0.000	0.141	0.891	0.483	0.299	0.000	0.000	0.000
Pdensi_DN16142_c1_g1	Bud	FC_3_1	761.858504717616	6889.37534538619	3825.6169250519	-3.17678568836058	0.727220293541106	-4.36839526698524	1.25162814394906e-05	0.000588217817499089	6.189	32.645	9.014	49.106	151.822	220.572	58.384	53.700	62.523	42.103	36.747	37.746	70.971	141.422	151.625	10.912	10.197	6.010	2.834	5.575	6.783	2.103	17.732	0.901	0.381	0.335	0.000
Pdensi_DN24018_c2_g3	Bud	FC_3_1	172.055738399121	41.2391893569498	106.647463878036	2.06106086848285	0.471942211618139	4.36718907049262	1.25855775029879e-05	0.000591026722481342	5.208	2.814	2.722	0.908	0.802	0.841	0.970	0.837	0.590	0.796	0.763	0.896	2.279	1.564	2.075	0.984	0.252	1.031	0.260	0.278	0.652	0.186	0.023	0.000	0.738	0.652	1.266
Pdensi_DN42540_c0_g1d574686	Bud	FC_3_1	42.9904463507853	0	21.4952231753927	7.87089045784139	1.80289749442404	4.36568938732474	1.26722450060295e-05	0.000594646534757215	1.172	0.318	1.176	0.000	0.000	0.000	0.323	0.308	0.000	0.000	0.000	0.344	1.297	1.014	0.649	0.787	1.569	1.784	0.974	2.711	0.000	0.445	2.138	0.000	0.431	2.305	0.710
Pdensi_DN23194_c0_g3d128592	Bud	FC_3_1	82.601398241699	784.537903308789	433.569650775244	-3.24753725839701	0.744735459814056	-4.3606588293887	1.29671416613887e-05	0.000606890701282952	0.746	3.326	1.117	20.001	24.222	5.188	9.624	3.022	3.237	1.644	2.004	1.210	1.455	4.583	1.148	0.000	0.000	0.000	0.000	0.325	0.000	0.000	0.000	0.000	0.000	0.000	0.000
Pdensi_DN5243_c0_g1d206136	Bud	FC_3_1	32.541669568718	186.069125743244	109.305397655981	-2.51688630631375	0.57728738064423	-4.35984986109517	1.30151711497908e-05	0.000607979022799152	0.589	0.426	0.985	2.487	4.299	4.700	2.832	2.063	2.570	1.625	1.241	2.314	1.310	2.268	2.184	0.176	1.899	0.958	0.000	1.821	0.564	3.287	1.438	0.395	1.165	1.324	0.950
Pdensi_DN22784_c0_g1d127133	Bud	FC_3_1	503.392067210925	2179.69864149621	1341.54535435357	-2.1143563454966	0.485824254257462	-4.35210125259843	1.34838960006076e-05	0.000627983099397668	7.403	18.092	6.061	31.473	58.811	44.827	32.696	32.254	28.577	29.683	31.477	24.234	19.266	43.830	22.388	15.290	15.624	10.237	10.534	31.794	15.913	11.281	16.503	39.905	7.520	16.327	13.539
Pdensi_DN38257_c0_g3	Bud	FC_3_1	270.851328917613	58.3464090905013	164.598869004057	2.2153049525618	0.509068634384048	4.35168227412444	1.35096941469309e-05	0.000628712585450008	7.532	6.714	2.745	1.290	1.356	1.000	0.452	0.852	0.000	0.958	0.643	0.000	3.175	4.465	1.480	2.558	0.331	0.375	0.000	0.945	0.146	1.085	0.374	0.000	5.678	11.320	11.272
Pdensi_DN14305_c0_g1d213257	Bud	FC_3_1	62.0594568726253	328.569524452661	195.314490662643	-2.40418847874672	0.552609409343318	-4.3506108258339	1.35758817505709e-05	0.000631319208693154	1.787	0.639	1.410	9.069	7.413	4.079	3.250	1.833	4.070	1.049	1.327	2.241	0.896	1.679	0.189	2.101	2.784	1.938	0.801	0.142	1.286	0.046	0.000	0.000	0.143	0.239	0.712
Pdensi_DN19127_c0_g1d356977	Bud	FC_3_1	0	58.138906213217	29.0694531066085	-8.36220932443821	1.92421795353247	-4.34577034742188	1.38787717069783e-05	0.000642994475610455	0.000	0.000	0.000	0.177	1.379	1.983	0.372	1.178	0.531	0.465	0.592	0.270	0.498	2.118	1.634	0.034	0.385	0.000	0.000	0.110	0.027	4.374	19.156	18.949	0.000	0.000	0.000
Pdensi_GG_43785_c0_g1	Bud	FC_3_1	16.4677313154598	129.280741581689	72.8742364485745	-2.9749562852112	0.685664806002072	-4.33879099403886	1.43268692807331e-05	0.000662270742049386	0.227	0.245	0.528	2.772	1.553	3.621	2.093	2.290	2.492	1.598	1.912	2.054	0.590	1.657	1.949	1.020	0.742	1.215	1.861	1.671	1.083	4.823	6.032	2.901	0.000	0.085	0.000
Pdensi_DN24029_c0_g1d304379	Bud	FC_3_1	35.982462782059	0	17.9912313910295	7.61439611647901	1.75504350304874	4.33857970087455	1.43406478614011e-05	0.000662414065586015	0.886	0.961	0.426	0.000	0.000	0.000	0.369	0.233	0.000	0.262	0.280	0.566	0.000	0.450	0.000	0.295	0.000	0.541	0.245	0.513	0.000	0.000	0.811	0.000	0.000	0.000	0.640
Pdensi_DN23212_c3_g3	Bud	FC_3_1	125.369282127254	22.3999287358251	73.8846054315395	2.4824320091493	0.572739358502364	4.33431363201671	1.46215596280309e-05	0.000673884436496952	3.440	2.281	2.081	0.406	0.318	0.662	1.715	1.986	1.323	2.596	2.212	1.625	2.892	1.403	1.194	3.248	3.964	3.915	6.182	3.080	2.149	2.250	4.701	2.552	4.068	3.076	1.060
Pdensi_DN22293_c0_g1	Bud	FC_3_1	4592.09787930411	748.8888525962	2670.49336595015	2.6163660605873	0.60382035856392	4.33302061363063	1.47077332738216e-05	0.000676572360530642	199.056	45.003	43.340	17.884	15.475	13.261	14.208	7.676	8.556	8.484	7.365	8.790	41.769	15.107	13.058	17.524	5.520	9.188	29.642	5.634	37.330	9.547	2.766	2.817	55.169	104.845	150.232
Pdensi_DN14498_c0_g1d53029	Bud	FC_3_1	104.595898553785	600.215512320454	352.40570543712	-2.52086423074014	0.581875996223865	-4.33230490190265	1.47556401233549e-05	0.000678048988927644	1.007	3.671	1.866	9.724	9.531	17.596	7.479	3.614	4.824	2.786	4.312	2.974	5.048	9.668	13.576	3.948	4.245	2.046	2.255	0.920	1.236	1.528	6.594	3.778	0.438	0.242	0.173
Pdensi_DN15894_c0_g2	Bud	FC_3_1	507.036310246681	3425.6911478077	1966.36372902719	-2.75630694163683	0.636445016109155	-4.33078564820453	1.48578264526761e-05	0.000682239277566072	2.807	16.972	11.771	40.555	82.971	87.609	70.653	55.422	54.029	103.199	117.105	80.979	18.842	43.382	31.357	8.689	4.409	3.692	6.259	2.651	5.526	45.789	44.885	0.365	0.060	0.000	0.000
Pdensi_DN26370_c2_g1d77078	Bud	FC_3_1	844.879915046119	189.5590876812	517.21950136366	2.1553481022084	0.49776142175107	4.33008266214389	1.49053379328146e-05	0.00068391467356668	16.482	16.778	19.203	2.266	2.769	6.525	5.195	9.238	9.686	9.084	11.727	13.950	14.334	13.995	15.776	12.690	17.644	30.846	26.931	17.559	23.193	4.620	32.783	25.789	18.192	12.096	8.748
Pdensi_GG_56125_c0_g1	Bud	FC_3_1	80.6003784085215	1850.05604678295	965.328212595737	-4.52038737565523	1.0451146553271	-4.32525498768405	1.52355524733255e-05	0.00069700405433831	3.285	1.274	0.504	12.895	4.989	93.014	11.204	3.168	17.667	3.265	2.130	5.966	3.594	8.940	34.231	0.378	0.916	1.350	1.128	0.685	0.965	14.978	194.284	3694.654	0.000	0.189	2.195
Pdensi_DN11994_c0_g1d458227	Bud	FC_3_1	869.951620603905	4398.4147767513	2634.1831986776	-2.33804728035923	0.540754532281813	-4.32367579147864	1.53450756930048e-05	0.000700408049184019	6.636	23.259	24.005	56.346	123.355	92.756	53.162	64.937	56.086	52.280	56.621	52.500	52.169	85.987	59.070	31.344	56.768	44.430	66.121	45.326	92.537	41.697	32.246	6.960	1.125	1.009	0.398
Pdensi_GG_60242_c0_g1	Bud	FC_3_1	81.416551365212	16.0124391929076	48.7144952790598	2.34717383797991	0.542883484542113	4.32353148477081	1.53551212523618e-05	0.000700408049184019	1.338	2.124	1.599	0.360	0.383	0.261	0.780	1.258	0.801	0.642	0.182	1.274	0.734	0.927	0.619	1.598	2.495	1.528	1.540	5.922	1.089	1.321	2.242	2.596	1.590	1.032	0.999
Pdensi_DN16200_c0_g3	Bud	FC_3_1	10208.0737667801	1771.24985847056	5989.66181262531	2.52689978166839	0.584590975189564	4.32250905147654	1.54264752396171e-05	0.000703145768912303	391.839	160.336	87.682	40.514	52.236	18.340	38.979	16.211	5.724	16.021	18.000	6.835	159.164	123.235	41.171	38.939	23.013	10.715	6.001	17.716	6.423	74.372	31.972	17.775	67.417	88.859	56.365
Pdensi_DN25049_c0_g1d557867	Bud	FC_3_1	558.30791126284	8884.591504663	4721.44970796292	-3.99219310945712	0.923741902330201	-4.32176249598134	1.54787757154095e-05	0.000704494388485276	1.452	23.747	9.717	37.311	247.058	260.659	75.251	80.431	20.002	54.672	150.477	74.606	89.315	187.542	238.559	15.596	20.696	29.007	33.474	56.545	29.846	91.832	485.747	188.288	118.607	222.457	112.735
Pdensi_DN24856_c0_g1d556541	Bud	FC_3_1	295.551566845584	73.8250987241295	184.688332784857	2.00117059388014	0.463459757323132	4.31789505401413	1.57524293466777e-05	0.000715898867781063	6.332	6.010	6.057	1.133	2.457	1.011	2.990	0.699	2.280	2.020	1.118	1.779	2.987	2.517	2.195	2.408	0.175	2.333	0.000	1.380	1.982	0.598	0.000	0.564	3.309	1.822	3.234
Pdensi_DN27378_c0_g4	Bud	FC_3_1	3.85327775078151	544.108879806874	273.981078778828	-7.14223092605102	1.65440780622365	-4.31709213362204	1.5809817879387e-05	0.000717981004500564	0.126	0.000	0.126	1.281	0.170	30.912	3.932	0.000	1.346	0.000	0.799	0.447	0.000	1.605	17.343	0.000	0.000	0.000	0.280	0.293	0.000	2.310	83.943	815.279	0.000	0.000	0.000
Pdensi_DN18398_c0_g1d353923	Bud	FC_3_1	135.298320688367	24.5845019342661	79.9414113113167	2.45684812371229	0.569193141299581	4.3163698671822	1.58616119225494e-05	0.000719806214788114	2.848	2.471	3.073	0.275	0.533	0.723	0.186	1.241	1.505	0.385	1.554	2.583	2.333	2.301	2.257	5.557	2.411	5.599	2.923	4.425	1.132	1.532	3.905	2.878	4.126	2.401	2.680
Pdensi_DN20206_c1_g1d289809	Bud	FC_3_1	100.438284554208	21.0407736785801	60.7395291163943	2.25647673125532	0.522817756423432	4.31599099979265	1.58888453048911e-05	0.00072051499889541	1.767	2.859	1.649	0.499	0.432	0.355	0.383	0.691	0.000	0.000	0.413	0.000	1.089	0.758	1.455	1.252	1.759	1.318	0.000	1.520	0.000	0.498	0.798	0.000	1.448	2.347	3.004
Pdensi_DN25099_c0_g1d73557	Bud	FC_3_1	26.5277357040353	171.656579824834	99.0921577644349	-2.69409975323183	0.624458074094698	-4.31430045505869	1.60109075089226e-05	0.000724461449537574	0.473	0.780	0.395	2.138	2.952	5.436	1.351	1.030	0.667	0.506	0.924	0.430	2.235	3.330	5.165	0.584	0.811	1.257	2.134	4.006	2.948	36.187	42.463	81.490	7.991	12.870	9.149
Pdensi_DN22399_c0_g1d543246	Bud	FC_3_1	2.54344073070636	80.6426386761397	41.593039703423	-4.98360047731232	1.155461391998	-4.3130826454485	1.60993901813997e-05	0.000727934161736975	0.053	0.086	0.027	1.537	0.355	3.025	0.640	0.331	0.723	0.410	0.302	0.665	0.238	0.304	1.154	0.000	0.000	0.033	0.882	0.031	2.139	3.299	0.363	0.000	1.036	0.795	0.000
Pdensi_DN37188_c0_g1d569835	Bud	FC_3_1	41.1276300217117	0	20.5638150108558	7.80694371397782	1.8107277792179	4.31149497101649	1.62154463162036e-05	0.00073211441937823	1.017	0.321	1.189	0.000	0.000	0.000	0.000	0.622	0.000	0.000	0.373	0.348	0.328	0.000	1.313	1.062	0.952	1.082	0.328	0.685	0.000	0.000	1.081	0.000	0.871	1.109	1.078
Pdensi_GG_128909_c0_g1	Bud	FC_3_1	87.6313348578877	17.9832294440289	52.8072821509583	2.2850549082067	0.530389320365101	4.30825965091785	1.6454415241614e-05	0.000741823873192968	1.880	1.359	2.202	0.396	0.382	0.339	1.383	0.658	1.122	1.112	2.366	0.368	0.693	2.169	0.694	2.248	0.671	3.053	0.000	0.000	0.000	0.475	1.905	0.000	0.000	2.115	1.902
Pdensi_DN11696_c0_g1d336469	Bud	FC_3_1	96.9301202150547	798.517011723511	447.723565969283	-3.04251349754104	0.706658977456453	-4.30549047645621	1.66616158927432e-05	0.000749465648395499	1.023	3.171	1.848	6.032	12.757	29.772	5.582	4.748	4.878	5.444	3.971	4.978	8.806	17.068	24.474	2.521	2.403	1.482	4.119	3.294	3.305	1.189	0.539	0.029	0.044	0.064	0.000
Pdensi_DN24702_c2_g1	Bud	FC_3_1	319.66002615417	37.3254112240017	178.492718689086	3.10042130959756	0.720272036935483	4.30451433709522	1.6735245493228e-05	0.000751753044295728	8.693	7.902	3.451	1.522	0.331	0.478	2.831	0.237	1.755	1.085	0.570	5.255	5.675	5.273	5.104	0.287	0.727	14.071	1.051	0.784	0.325	1.029	7.120	1.702	0.000	0.053	0.000
Pdensi_DN32751_c0_g1d236126	Bud	FC_3_1	24.6235526352344	233.59767453768	129.110613586457	-3.24601879955934	0.754222060989744	-4.30379720701842	1.67895356583336e-05	0.000753331903869269	0.341	0.861	0.341	1.730	5.512	7.082	2.149	2.143	2.420	1.740	1.438	0.402	2.661	3.545	4.319	0.816	2.216	1.255	4.164	2.111	3.095	11.606	9.477	7.555	2.052	0.256	1.644
Pdensi_DN8098_c0_g1d101984	Bud	FC_3_1	87.2161916653577	18.655862701943	52.9360271836504	2.22583840159045	0.517538909217312	4.30081364308752	1.70172127249437e-05	0.000762762132508587	2.172	1.698	1.569	0.459	0.293	0.396	0.403	0.506	0.143	0.142	0.153	0.996	1.076	0.976	0.539	1.623	2.089	4.438	1.204	1.260	0.865	0.736	0.592	1.215	3.443	1.221	0.582
Pdensi_DN1638_c0_g1	Bud	FC_3_1	1.87877196565293	122.34359979791	62.1111858817814	-6.01522772479285	1.39882743475694	-4.30019284390004	1.70649545473447e-05	0.000763798308329387	0.119	0.000	0.000	1.059	3.763	2.739	0.796	1.376	0.282	0.000	0.151	0.282	0.532	2.343	1.600	0.214	0.904	0.293	0.265	1.523	1.369	6.548	12.873	10.814	0.000	0.000	0.144
Pdensi_DN39211_c0_g1	Bud	FC_3_1	32.4982337507958	162.672571858668	97.5854028047317	-2.32400864615931	0.540708384017622	-4.298081396281	1.72282900284232e-05	0.000768692787673288	0.447	0.728	0.834	4.977	2.778	2.425	3.843	6.878	12.396	6.639	9.087	10.800	0.158	1.371	0.782	0.937	0.256	0.292	0.631	0.601	0.331	0.027	0.088	0.000	0.250	0.060	0.021
Pdensi_DN46229_c0_g1d39501	Bud	FC_3_1	216.317314660027	45.6810704295059	130.999192544766	2.24158947020221	0.521541653749994	4.29800660040231	1.72341032540974e-05	0.000768692787673288	4.326	3.858	5.218	0.749	0.619	1.430	1.008	2.454	2.317	1.777	3.703	4.409	5.880	3.120	3.177	6.099	7.882	11.819	9.920	7.325	5.984	1.224	10.500	8.449	6.867	4.634	1.564
Pdensi_DN19656_c3_g1	Bud	FC_3_1	23.8545808024998	228.010003269366	125.932292035933	-3.25598876993536	0.757596924892354	-4.29778509251209	1.72513300800834e-05	0.000768811969481302	0.428	0.927	0.143	2.894	5.716	5.453	3.648	1.496	0.846	0.673	0.180	0.673	3.020	3.955	4.773	0.639	0.770	0.524	0.316	2.647	0.819	12.607	22.002	37.026	0.000	0.802	0.344
Pdensi_GG_7888_c0_g1	Bud	FC_3_1	45.4762643576731	430.387890370075	237.932077363874	-3.24246409379978	0.754569302661839	-4.29710575604067	1.73042649463478e-05	0.000770617427097406	0.340	1.927	0.593	6.232	14.725	5.923	4.707	5.501	2.730	1.197	1.718	2.406	7.001	7.446	3.898	5.036	6.557	0.733	1.421	0.987	0.000	0.387	1.146	0.000	0.000	0.000	0.000
Pdensi_DN48872_c0_g1	Bud	FC_3_1	43.5256975864784	0	21.7628487932392	7.88879806944984	1.8363447563771	4.29592430400353	1.73966942198359e-05	0.000774177852171823	1.345	0.292	1.079	0.000	0.000	0.000	1.189	1.976	0.321	0.954	2.372	0.949	0.596	0.931	0.298	0.722	3.170	0.328	0.595	1.245	0.774	1.634	0.327	0.541	0.000	0.000	0.000
Pdensi_DN26450_c0_g1	Bud	FC_3_1	294.507661068538	72.2795593617909	183.393610215165	2.02695660045785	0.471940205976514	4.29494367038253	1.74737698362385e-05	0.000776493776354624	8.818	4.094	5.409	1.823	1.094	1.568	3.196	1.511	2.567	0.425	1.819	0.848	3.402	4.154	4.605	3.383	2.322	3.074	2.586	1.876	1.292	3.561	3.295	2.171	3.474	5.455	4.999
Pdensi_DN22635_c2_g1	Bud	FC_3_1	13.1420217705289	99.6070575305582	56.3745396505436	-2.92276923416483	0.680795051944894	-4.2931705008946	1.76139638083768e-05	0.000780487317751896	0.168	0.404	0.239	1.190	2.806	2.179	0.842	1.309	0.820	0.728	1.251	1.149	1.578	3.009	1.550	0.995	0.719	0.555	0.908	0.585	0.824	0.550	0.736	0.098	1.189	1.257	3.547
Pdensi_GG_85918_c1_g1	Bud	FC_3_1	12.7969818364282	94.0300351235268	53.4135084799775	-2.87747872222886	0.670771646344359	-4.2898037475359	1.7883107511002e-05	0.00078903170301921	0.190	0.412	0.191	1.204	2.543	2.069	2.320	2.995	2.261	2.471	2.403	1.568	0.211	3.073	0.846	0.170	0.204	0.464	0.000	0.220	0.273	0.000	0.696	0.000	0.000	0.000	0.000
Pdensi_DN13057_c0_g1d212147	Bud	FC_3_1	311.511068685997	1321.07590008807	816.293484387033	-2.08431400448318	0.485919824271922	-4.28941957164686	1.79140670274624e-05	0.00078983592611843	4.779	10.052	4.644	23.021	42.917	16.702	22.767	26.481	11.326	18.511	19.509	7.888	9.582	21.916	10.204	3.426	4.127	3.676	2.721	6.333	4.503	17.475	5.684	4.669	1.226	1.687	0.659
Pdensi_GG_6419_c0_g1	Bud	FC_3_1	0	63.2373674292593	31.6186837146297	-8.48350638953738	1.97796021805574	-4.28901770222473	1.79465070524966e-05	0.000790704236506836	0.000	0.000	0.000	0.187	0.895	2.735	0.164	0.928	1.049	0.695	0.186	0.348	0.657	0.851	0.164	0.132	0.159	0.000	0.000	0.000	0.211	2.470	12.443	10.377	0.000	0.000	0.000
Pdensi_DN26715_c0_g1d560435	Bud	FC_3_1	7.73078374487907	62.8065078504962	35.2686457976877	-3.02490150114944	0.705335164707498	-4.28860157908597	1.79801566538118e-05	0.000791624569211649	0.087	0.205	0.193	1.203	1.543	1.176	1.592	1.909	0.834	0.407	1.569	0.996	0.193	0.470	0.354	0.263	0.550	0.000	0.000	0.833	0.392	0.197	0.461	5.064	0.577	0.149	0.651
Pdensi_DN1327_c0_g1d98404	Bud	FC_3_1	113.86817727499	10.1473933266961	62.0077853008428	3.4840668075431	0.812833399485989	4.28632338403702	1.81654498070913e-05	0.000798083341914241	4.069	1.255	1.773	0.133	0.140	0.335	0.418	0.723	0.407	0.252	1.235	1.686	1.440	1.348	0.861	2.221	1.364	1.041	3.023	0.299	0.000	0.568	0.712	0.000	0.776	0.633	0.738
Pdensi_DN13596_c0_g1d106813	Bud	FC_3_1	95.4064406390521	16.3115278836687	55.8589842613604	2.54823735777458	0.594752978493848	4.2845306369507	1.83125374071575e-05	0.000802839758341353	2.052	1.306	2.534	0.306	0.439	0.264	0.939	1.391	0.857	1.137	1.526	2.847	2.152	0.976	3.235	2.597	2.611	5.474	3.747	4.340	0.692	0.920	2.810	0.729	6.705	1.492	1.164
Pdensi_DN15699_c0_g1d9643	Bud	FC_3_1	37.9469970012516	388.525229999114	213.236113500183	-3.35652450681204	0.783825344276712	-4.28223523431656	1.85025226870474e-05	0.000810596041589681	0.493	0.953	0.906	2.468	5.225	15.848	3.141	2.248	2.702	1.150	1.304	1.166	5.326	5.144	13.479	0.825	1.603	2.810	47.052	16.873	63.884	308.575	70.030	150.449	63.157	73.928	113.266
Pdensi_DN25193_c0_g4	Bud	FC_3_1	52.2395923614884	386.213591783767	219.226592072628	-2.88639464118629	0.674407590367226	-4.27989643416469	1.86980302097999e-05	0.000818005856181198	0.445	2.014	0.789	4.997	7.651	11.091	5.754	6.436	3.226	5.190	7.461	3.670	4.226	5.708	7.906	2.006	4.171	3.116	17.542	4.297	15.116	2.447	1.307	0.282	2.231	1.716	0.991
Pdensi_DN32333_c0_g1d505146	Bud	FC_3_1	113.594119405595	23.1654509221013	68.3797851638479	2.29271839518347	0.535850865636963	4.27865016595266	1.88030116939368e-05	0.000821440021431951	2.407	3.167	1.550	0.436	0.418	0.562	2.482	1.985	1.838	1.421	0.652	2.634	0.765	2.382	2.679	2.309	2.035	5.038	3.231	1.793	2.222	6.022	1.260	4.840	3.068	1.352	3.114
Pdensi_DN32649_c0_g1d199696	Bud	FC_3_1	6.76894195546276	65.157160668497	35.9630513119799	-3.26945519922636	0.764344430508074	-4.27746323349683	1.89035167332494e-05	0.000825249585184466	0.101	0.124	0.200	1.873	0.827	1.355	2.316	1.447	1.359	3.056	1.507	1.655	0.351	0.793	0.680	0.157	0.446	0.417	1.432	0.384	0.412	0.625	0.141	0.088	16.457	3.682	3.225
Pdensi_DN23080_c0_g1d427014	Bud	FC_3_1	66.2817061593548	9.99632964413197	38.1390179017434	2.73004274958342	0.638492932460095	4.27576032684441	1.9048606658132e-05	0.000830414837693054	1.512	1.199	1.410	0.256	0.122	0.220	0.336	1.055	0.833	0.711	0.255	0.476	1.348	0.466	0.564	0.814	0.656	1.487	0.785	0.936	0.722	0.460	0.618	0.203	1.673	1.019	0.728
Pdensi_DN7241_c0_g2d383895	Bud	FC_3_1	0	76.7516370999482	38.3758185499741	-8.76278404570758	2.05014367444631	-4.27422924301839	1.9179962048667e-05	0.000834967681185304	0.000	0.000	0.000	0.877	0.120	3.611	0.000	0.000	0.000	0.233	0.000	0.000	0.772	2.741	1.106	0.000	0.000	0.000	0.000	0.000	0.000	0.000	0.000	0.000	0.000	0.000	0.000
Pdensi_DN15924_c0_g1d110384	Bud	FC_3_1	0.313128660942155	39.221504947739	19.7673168043406	-6.83261148426489	1.59918726390544	-4.27255246366752	1.93248066474668e-05	0.000839505868610364	0.017	0.000	0.000	0.473	1.071	0.883	1.646	1.069	0.902	0.822	1.171	0.693	0.515	2.642	0.599	0.047	0.247	0.086	0.098	1.197	0.098	0.824	48.009	11.791	0.000	0.000	0.000
Pdensi_DN10640_c0_g1d334753	Bud	FC_3_1	28.3813932080091	146.691125857801	87.5362595329051	-2.36945382185813	0.554831502174543	-4.27058271307877	1.94962896399378e-05	0.000845770858610867	0.790	0.517	0.455	1.865	3.299	3.866	2.019	0.959	0.676	0.588	0.922	0.352	1.786	4.540	6.230	1.753	2.363	3.351	2.900	9.238	5.236	40.549	61.122	70.422	10.229	14.743	8.319
Pdensi_DN44416_c0_g1d155516	Bud	FC_3_1	34.0868489614637	0	17.0434244807318	7.53630853941403	1.76587997304659	4.26773543754052	1.97467318021332e-05	0.000854245821021851	0.829	0.898	0.416	0.000	0.000	0.000	0.000	0.000	0.495	0.000	0.520	0.000	0.000	0.000	0.000	0.000	0.000	0.000	0.000	0.000	0.000	0.000	0.000	0.000	0.000	0.466	0.000
Pdensi_DN8550_c0_g1d102405	Bud	FC_3_1	3171.57884804866	449.255411313363	1810.41712968101	2.8195386623028	0.660731762864864	4.2672969891406	1.97855682381843e-05	0.000854766756099012	100.251	73.859	25.010	10.448	3.081	14.005	8.026	8.094	19.473	8.979	15.185	40.466	39.692	63.450	47.230	2.284	10.155	22.259	1.923	5.080	1.458	4.184	31.951	14.353	0.000	0.000	0.000
Pdensi_DN23268_c0_g1	Bud	FC_3_1	17.4446425230923	142.778788629353	80.1117155762229	-3.03488774966844	0.711198184292061	-4.26728838275849	1.97863312929505e-05	0.000854766756099012	0.245	0.264	0.584	1.778	4.820	2.301	3.136	3.040	1.799	1.437	2.395	1.180	1.545	1.883	1.009	0.850	1.813	1.510	4.736	1.470	2.173	8.322	5.737	10.007	0.866	1.740	1.186
Pdensi_DN15508_c0_g1d214396	Bud	FC_3_1	107.802979556853	552.205501450277	330.004240503565	-2.35738845585431	0.552506941560022	-4.26671282934138	1.9837424375658e-05	0.000855782073118181	0.978	2.576	3.110	8.859	9.474	15.604	9.436	6.748	6.391	6.719	6.917	5.649	5.021	10.731	7.180	3.303	5.139	4.508	2.940	9.694	13.909	18.210	12.263	6.510	0.580	0.571	0.712
Pdensi_GG_47132_c0_g1	Bud	FC_3_1	5.72259424986574	73.8368226925353	39.7797084712005	-3.68720765095707	0.864669080483716	-4.26429918009137	2.00530605166466e-05	0.000863883061909839	0.205	0.073	0.081	0.739	2.335	1.515	0.742	0.609	0.632	0.366	0.523	0.437	0.659	1.510	1.340	0.343	0.241	0.312	0.250	0.738	0.678	2.147	0.478	0.556	0.021	0.153	0.163
Pdensi_DN20842_c0_g4	Bud	FC_3_1	215.422612445712	909.234673239174	562.328642842443	-2.07757335492325	0.487295913504291	-4.26347378943279	2.01273119614681e-05	0.000866480081561188	4.562	5.240	3.639	9.523	17.098	29.038	12.120	9.772	11.204	13.690	12.826	13.897	10.051	14.150	15.708	3.915	10.270	10.397	35.427	47.172	35.490	59.740	174.037	80.280	14.558	13.402	8.236
Pdensi_DN69529_c0_g1	Bud	FC_3_1	226.559479932717	44.7247428584338	135.642111395575	2.34036687554048	0.549129215037097	4.2619602298566	2.02641512148634e-05	0.000871766033712933	7.697	2.957	3.476	0.787	1.054	0.950	2.070	1.691	0.588	0.439	0.942	0.878	1.799	1.004	1.802	3.228	2.685	1.826	3.853	2.016	0.712	0.189	3.651	3.498	2.980	2.372	3.442
Pdensi_DN27051_c0_g1	Bud	FC_3_1	57.4091338248285	511.256139474743	284.332636649786	-3.1546362827641	0.741427249150565	-4.25481567662679	2.09221295112056e-05	0.000895106416708718	1.173	1.694	0.716	3.830	6.490	20.654	4.946	3.080	4.340	2.259	1.817	2.883	5.075	8.420	11.807	0.885	10.267	38.845	5.523	7.093	8.283	28.237	48.024	197.690	1.498	4.294	4.047
Pdensi_DN52157_c0_g1d254001	Bud	FC_3_1	3.55699094478173	46.2979088707604	24.927449907771	-3.7083863604614	0.871998999447063	-4.25274153159912	2.11169259475451e-05	0.000902195937435234	0.032	0.069	0.128	0.848	0.889	1.142	1.021	0.301	0.564	0.376	0.366	0.648	0.608	0.851	1.085	0.146	0.461	0.282	4.385	3.741	3.176	12.436	10.623	8.759	0.100	0.072	0.077
Pdensi_GG_98144_c0_g1	Bud	FC_3_1	1535.48933038762	280.953708063074	908.221519225347	2.45064480644623	0.576420060761676	4.25149118371759	2.12351871048241e-05	0.000905377891441762	53.795	23.608	18.614	8.691	6.478	2.495	13.887	6.075	0.723	9.709	8.864	1.078	241.204	8.974	17.322	21.983	34.498	22.992	33.550	6.536	3.061	161.201	11.371	5.517	28.419	27.818	9.196
Pdensi_DN19365_c1_g1	Bud	FC_3_1	32.2051216992526	173.314353198553	102.759737448903	-2.42756845985763	0.571668848779872	-4.24645923079219	2.17175275612035e-05	0.000924037601000863	0.601	1.060	0.362	2.657	3.880	4.159	1.775	2.268	0.775	1.601	1.217	1.016	1.379	3.198	2.411	0.893	0.710	0.350	0.660	0.846	0.858	0.386	6.153	3.139	19.657	9.474	6.063
Pdensi_GG_16825_c0_g1	Bud	FC_3_1	83.0299109185632	494.571460887401	288.800685902982	-2.57419751120349	0.606285198455675	-4.24585247629411	2.17763879694847e-05	0.000925272758689715	1.902	2.565	0.735	5.273	13.078	12.169	6.594	6.606	5.722	4.455	5.261	7.991	5.594	11.264	6.054	2.218	3.136	1.524	3.812	3.471	3.059	2.210	31.758	2.734	0.000	0.000	0.000
Pdensi_DN20139_c2_g2	Bud	FC_3_1	1.89561382059532	47.7881617204183	24.8418877705068	-4.64680011639458	1.09492740303668	-4.24393444123063	2.19634542197394e-05	0.000932582397345335	0.060	0.065	0.000	1.285	0.772	0.907	2.964	3.067	1.867	3.945	3.334	2.758	0.335	0.589	0.271	0.409	0.930	1.057	0.890	1.401	2.199	0.498	0.864	0.429	0.000	0.000	0.000
Pdensi_DN30872_c0_g1d234296	Bud	FC_3_1	0.318742612589616	55.8529741569067	28.0858583847482	-7.34273311043732	1.73053409375478	-4.24304446640842	2.20507721901203e-05	0.000935649557328394	0.000	0.025	0.000	0.262	1.115	2.018	1.419	0.989	0.515	0.434	0.762	0.385	0.408	0.961	0.810	0.063	0.231	0.058	0.424	0.297	0.166	10.283	61.371	52.174	2.202	2.983	4.263
Pdensi_GG_18306_c0_g1	Bud	FC_3_1	2.88848066480706	59.1459740708824	31.0172273678447	-4.35694418332869	1.02699733078998	-4.24241042571868	2.21131811749143e-05	0.000937477203501199	0.042	0.089	0.052	0.956	2.287	0.472	0.494	0.344	0.049	0.315	0.070	0.018	0.449	1.451	0.204	0.000	0.081	0.000	0.012	0.018	0.000	0.000	0.038	0.000	0.000	0.000	0.000
Pdensi_GG_28841_c14_g1	Bud	FC_3_1	0	44.4460364281225	22.2230182140613	-7.97415961421681	1.87967839197654	-4.24229998506912	2.2124069088833e-05	0.000937477203501199	0.000	0.000	0.009	1.052	1.541	0.228	0.000	1.197	1.447	0.000	0.656	1.121	0.000	0.000	0.766	0.357	2.303	0.971	0.000	0.000	0.084	0.298	0.000	0.495	0.000	0.000	0.000
Pdensi_DN37968_c1_g1	Bud	FC_3_1	753.011359339126	3694.51245202317	2223.76190568115	-2.29475515500722	0.541143524309599	-4.24056660002522	2.22956267306867e-05	0.000942797719361757	5.882	13.078	27.343	67.012	82.598	79.257	161.962	123.347	145.768	181.879	220.962	161.269	19.354	47.975	46.078	18.491	15.145	13.586	10.785	11.810	13.475	5.364	20.619	1.498	0.056	0.000	0.019
Pdensi_DN23562_c0_g1d364807	Bud	FC_3_1	67.8248899514324	289.001542710857	178.413216331144	-2.09102772545096	0.493112084023109	-4.24047147332322	2.23050782243703e-05	0.000942797719361757	1.006	2.210	1.028	5.735	7.878	4.406	8.346	9.353	17.130	6.454	10.860	7.903	1.213	4.920	3.714	0.227	0.102	0.000	0.000	0.000	0.000	0.000	0.000	0.046	0.000	0.026	0.000
Pdensi_DN23939_c0_g4	Bud	FC_3_1	615.769723351665	2717.3038843047	1666.53680382818	-2.14171924859068	0.505240000848218	-4.23901362717733	2.24504031884349e-05	0.000947016353099851	6.031	21.905	10.554	58.951	73.512	37.326	56.498	53.738	45.046	41.824	44.503	28.349	16.746	38.686	20.856	13.046	13.496	7.004	15.731	25.497	11.763	78.313	92.493	62.901	0.954	0.374	0.533
Pdensi_DN14556_c0_g1d393932	Bud	FC_3_1	11.4694167430475	113.894484860899	62.6819508019734	-3.31086208969763	0.781552624060093	-4.23626252125931	2.27271046895462e-05	0.000956701886618946	0.230	0.359	0.127	2.185	1.131	3.648	1.989	0.606	0.365	0.341	0.912	0.190	0.833	2.035	1.690	0.057	1.060	0.821	4.180	0.866	2.137	1.735	2.647	2.781	1.298	4.382	0.194
Pdensi_DN22006_c1_g1d542007	Bud	FC_3_1	2.57062427058056	80.6150120261517	41.5928181483661	-4.97275205560081	1.17402511840532	-4.23564366523547	2.27897937867033e-05	0.000958484649191959	0.000	0.125	0.038	0.775	1.885	2.288	0.696	0.419	0.677	0.000	0.049	0.137	0.557	1.782	0.996	0.070	0.467	0.145	0.000	0.045	0.166	1.568	6.587	15.841	0.000	0.000	0.000
Pdensi_DN9273_c0_g1d332574	Bud	FC_3_1	190.643484502574	1363.29666053621	776.970072519393	-2.83822872605197	0.670269745960712	-4.23445746008404	2.29104147178063e-05	0.00096225292959994	1.898	7.106	2.942	12.311	23.493	47.367	19.118	15.597	9.599	14.616	9.887	9.618	8.751	22.395	51.164	2.993	7.352	9.306	21.436	66.995	7.290	2448.735	74.134	65.992	0.191	0.000	0.033
Pdensi_DN22354_c0_g2	Bud	FC_3_1	24.6510328165774	111.641708854107	68.1463708353424	-2.17983742188539	0.514846401666942	-4.23395679726542	2.29615074345029e-05	0.00096308243097638	0.488	0.574	0.479	1.683	2.166	3.014	1.093	0.732	0.608	0.999	1.011	0.944	2.629	4.239	1.677	0.707	1.345	0.929	1.515	1.771	1.017	9.905	13.753	6.714	2.094	1.697	2.040
Pdensi_DN63304_c0_g1	Bud	FC_3_1	9.27662989808933	121.484001072994	65.3803154855416	-3.71079969550848	0.876522961633119	-4.2335453353037	2.30035783466001e-05	0.00096308243097638	0.145	0.313	0.145	3.298	0.702	3.472	0.482	0.606	4.285	1.875	0.366	3.919	0.161	0.668	0.161	0.518	0.468	0.707	0.800	0.000	0.207	2.202	0.000	0.000	0.000	0.000	0.000
Pdensi_GG_51582_c2_g1	Bud	FC_3_1	73.8337994413619	306.799690964677	190.31674520302	-2.05501570097001	0.485417187467255	-4.23350419809483	2.30077885501249e-05	0.00096308243097638	0.889	2.235	1.487	7.855	6.862	4.458	12.432	3.276	1.177	4.932	4.158	2.735	1.801	5.361	2.835	1.815	0.317	1.224	0.984	1.991	1.279	0.000	0.000	0.000	0.000	0.333	1.078
Pdensi_DN38545_c0_g1d241571	Bud	FC_3_1	24.6613745015092	117.09567266917	70.8785235853397	-2.24815914945182	0.531214577253382	-4.2321111763834	2.31507915195571e-05	0.000967762366520029	0.501	0.543	0.502	1.692	2.231	3.276	0.742	1.402	2.181	1.379	1.055	3.148	0.557	0.771	1.115	1.196	2.337	1.223	0.923	2.128	3.835	0.763	0.000	0.336	1.491	0.188	1.814
Pdensi_DN11645_c0_g1d336523	Bud	FC_3_1	150.591621264482	1047.35270367336	598.972162468921	-2.79847741788961	0.661597714537693	-4.22987769817964	2.33818396064206e-05	0.000976105262438967	1.105	2.359	5.765	12.632	24.648	27.249	14.201	20.820	18.001	13.558	12.921	15.605	11.334	20.311	16.254	12.875	13.210	11.557	16.068	27.910	24.343	101.282	69.182	222.284	1.304	3.098	4.240
Pdensi_DN36329_c0_g1d148631	Bud	FC_3_1	150.65949912821	32.9551374315409	91.8073182798753	2.19314190210385	0.51861539226755	4.22884074557591	2.34898542137589e-05	0.000979955014223628	4.464	2.690	2.240	0.627	0.906	0.538	0.823	1.823	1.183	0.880	0.626	1.459	1.650	2.004	3.304	2.443	2.660	4.233	4.942	2.585	1.784	1.508	3.323	0.997	5.123	3.344	6.009
Pdensi_DN22482_c0_g3d300306	Bud	FC_3_1	346.721609994172	2211.69408633928	1279.20784816673	-2.67341331070743	0.63229976578948	-4.22807891976591	2.35695124940993e-05	0.00098261741100232	2.431	11.238	7.912	27.618	34.326	73.273	15.292	11.996	15.430	7.671	15.974	10.192	17.989	33.338	48.729	11.255	9.464	4.880	5.991	4.447	2.883	2.357	0.925	0.161	0.276	1.783	0.174
Pdensi_DN36103_c0_g1d315111	Bud	FC_3_1	89.6719507507441	1.64673514413178	45.6593429474379	5.76163673000003	1.36296646128321	4.2272769680448	2.36536441065656e-05	0.000984974258578928	4.034	1.012	0.573	0.000	0.080	0.023	0.656	0.454	0.000	0.153	0.000	0.505	0.318	1.369	0.000	0.000	0.000	0.000	0.000	0.435	0.000	2.337	0.089	0.000	0.020	0.000	0.000
Pdensi_DN9273_c0_g1d48207	Bud	FC_3_1	3.15935636765886	66.4867525105048	34.8230544390819	-4.38896626379759	1.0382945306856	-4.22709176836315	2.36731137150845e-05	0.000984974258578928	0.103	0.098	0.000	1.188	1.811	1.136	0.664	0.569	0.213	0.533	0.378	0.323	1.001	1.218	0.673	0.135	0.100	0.000	0.000	0.467	0.130	0.344	0.000	0.277	0.000	0.000	0.000
Pdensi_DN23122_c4_g1	Bud	FC_3_1	1.29565382022209	54.6333741783515	27.9645139992868	-5.40660157255739	1.2792379355894	-4.22642373411663	2.37434693680764e-05	0.000986992927519128	0.000	0.049	0.045	0.397	1.409	1.556	0.643	0.563	0.369	0.316	0.853	0.746	0.551	2.435	1.100	0.041	0.672	0.000	0.102	0.105	0.000	0.476	8.044	3.561	0.000	0.000	0.000
Pdensi_DN22547_c0_g1d20905	Bud	FC_3_1	111.47587529765	870.075341735203	490.775608516427	-2.96479960023271	0.701507924678562	-4.22632374622312	2.37540169386001e-05	0.000986992927519128	1.241	1.423	4.191	16.380	31.107	7.179	81.448	77.073	133.681	88.382	192.691	61.298	16.749	12.367	2.725	13.697	24.189	15.804	6.888	1.750	1.540	31.260	49.246	830.099	1.654	2.812	3.248
Pdensi_DN12634_c0_g1d459820	Bud	FC_3_1	0.658168595042858	66.9371598935866	33.7976642443147	-6.69172433937933	1.58360799577024	-4.22561919190399	2.38284657860263e-05	0.000988761789321834	0.000	0.000	0.037	0.584	0.859	2.627	0.316	0.234	0.591	0.190	0.476	0.675	0.393	0.968	1.072	0.000	0.000	0.047	0.105	0.151	0.000	2.717	0.666	7.060	0.000	0.000	0.000
