# Supplementary material for: Transcriptional Regulation of Pine Male and Female Cone Initiation and Development: Key Players Identified Through Comparative Transcriptomics
Source: Front Genet. 2022 Mar 18;13:815093. doi: 10.3389/fgene.2022.815093 (PMC8971679; doi:10.3389/fgene.2022.815093)
Supplement: Supplementary file 2 [file DataSheet3.ZIP › SUP_DEG/salmon.gene.counts.matrix.Bud_vs_FC_3_2.DESeq2.DE_results.P0.001_C2.DE.subset]

sampleA	sampleB	baseMeanA	baseMeanB	baseMean	log2FoldChange	lfcSE	stat	pvalue	padj	Bud_Rep1	Bud_Rep2	Bud_Rep3	FC_3_1_Rep1	FC_3_1_Rep2	FC_3_1_Rep3	FC_3_2_Rep1	FC_3_2_Rep2	FC_3_2_Rep3	FC_3_3_Rep1	FC_3_3_Rep2	FC_3_3_Rep3	FC_3_Rep1	FC_3_Rep2	FC_3_Rep3	MC_2_2_Rep1	MC_2_2_Rep2	MC_2_2_Rep3	MC_2_3_Rep1	MC_2_3_Rep2	MC_2_3_Rep3	MC_2_4_Rep1	MC_2_4_Rep2	MC_2_4_Rep3	Needles_Rep1	Needles_Rep2	Needles_Rep3
Pdensi_DN19600_c0_g1d485629	Bud	FC_3_2	100.417981643922	3185.01480767212	1642.71639465802	-4.98694340246934	0.219452408667911	-22.7244869752872	2.56609387837627e-114	1.59777835337098e-109	2.297	2.258	1.593	43.058	131.143	318.511	67.851	67.195	56.153	23.163	19.753	21.292	57.747	120.735	220.594	3.851	21.733	5.966	17.596	32.576	18.033	2171.696	2163.744	3873.470	1.815	1.619	1.848
Pdensi_DN17130_c1_g2	Bud	FC_3_2	53.5750678975261	3542.87814622728	1798.2266070624	-6.04654967086257	0.276389677430803	-21.8769012181231	4.31162593654859e-106	1.34231694469599e-101	1.418	0.909	0.960	42.458	171.620	74.627	69.611	84.197	58.830	33.951	41.133	26.193	39.211	131.243	14.452	5.270	25.473	3.025	14.933	35.806	5.024	50.923	16.306	11.208	0.000	0.000	0.000
Pdensi_DN15221_c0_g1d214075	Bud	FC_3_2	429.60323197579	12041.8147869255	6235.70900945067	-4.80900433582744	0.233255579827058	-20.6168887337785	1.93616134654748e-94	4.01850287475929e-90	7.091	7.918	11.270	208.022	213.044	74.708	238.909	223.945	259.209	188.844	223.622	195.800	11.484	24.794	13.592	16.329	32.866	34.223	59.386	61.501	75.065	62.009	107.233	111.008	3.037	2.602	3.096
Pdensi_GG_142117_c0_g1	Bud	FC_3_2	37.1557182152706	2356.99789443118	1197.07680632323	-5.98829716289729	0.294377600975011	-20.3422310089606	5.43986780960524e-92	8.46783422912676e-88	0.504	0.831	0.936	60.489	130.748	175.654	47.101	54.167	40.187	20.558	25.796	28.208	60.753	112.613	93.222	17.570	43.753	27.416	70.527	68.978	65.386	82.480	5.642	0.273	0.104	0.000	0.000
Pdensi_DN26169_c0_g1d228600	Bud	FC_3_2	246.796365325172	3531.26919424584	1889.03277978551	-3.83880284486671	0.190068720327809	-20.1969205571858	1.0419565391959e-90	1.29754847826065e-86	5.262	5.348	4.523	66.458	157.933	268.989	77.989	75.168	58.899	38.369	36.644	38.545	83.355	156.954	180.046	10.094	31.486	8.052	16.376	24.578	17.915	1463.366	1141.356	1099.346	2.052	2.145	2.269
Pdensi_DN36065_c0_g1d239323	Bud	FC_3_2	134.681786075693	3625.01931154874	1879.85054881222	-4.75045488327081	0.258444899313009	-18.3809194760598	1.86775813652685e-75	1.93826600618074e-71	2.613	3.211	2.430	107.682	239.527	326.364	86.771	77.115	53.948	18.466	36.877	25.439	133.525	256.536	219.147	40.453	100.462	52.405	228.352	130.271	107.834	135.109	17.011	2.409	0.105	0.190	0.000
Pdensi_DN3472_c0_g1d1288	Bud	FC_3_2	95.8110465918258	1635.1198425433	865.465444567562	-4.09260765477594	0.233900844343249	-17.49719059915	1.5051237285161e-68	1.33880755651507e-64	2.427	1.871	1.587	38.459	65.996	84.942	35.270	32.515	30.343	16.806	21.818	18.612	32.945	52.420	48.887	12.206	13.309	9.216	25.720	57.695	43.531	172.255	213.017	99.940	7.306	6.964	6.366
Pdensi_DN14675_c0_g1d108192	Bud	FC_3_2	209.484007323762	3528.19862493355	1868.84131612866	-4.07430486794783	0.232957395936721	-17.4894849402186	1.72307495466885e-68	1.3410907756557e-64	3.175	4.620	5.048	82.442	175.497	154.444	71.741	74.830	65.128	29.835	65.461	46.212	64.976	128.379	83.552	26.626	73.846	57.488	180.023	284.363	205.023	356.071	27.439	1.757	1.920	0.517	1.936
Pdensi_DN22569_c0_g1	Bud	FC_3_2	30.193634234912	885.376607323628	457.78512077927	-4.8727827830397	0.289888301861736	-16.8091735739092	2.09065657578755e-63	1.44638590768235e-59	0.798	0.525	0.526	14.474	31.354	62.149	17.894	16.827	18.381	4.182	5.816	5.109	6.592	16.223	33.949	0.897	6.659	1.075	6.167	15.256	4.618	233.206	500.564	1266.892	127.625	135.483	43.341
Pdensi_GG_32315_c0_g1	Bud	FC_3_2	53.6842045969272	2092.09449440253	1072.88934949973	-5.28448132204754	0.32554162806139	-16.2328896415392	2.9522779127158e-59	1.83823584235249e-55	1.019	1.272	0.991	24.633	100.923	116.355	36.474	57.242	31.827	21.963	22.831	25.603	23.499	82.533	76.072	2.783	15.779	3.963	7.265	9.082	8.981	272.336	763.399	733.190	0.097	0.000	0.000
Pdensi_GG_32371_c0_g1	Bud	FC_3_2	42.3581137022064	1041.22033998242	541.789226842312	-4.62023856477843	0.288058536416908	-16.0392350188558	6.79866347028191e-58	3.8483525543373e-54	0.615	1.040	0.962	25.327	59.956	109.050	19.263	20.734	22.411	11.196	15.735	18.375	32.341	57.085	80.846	10.062	17.779	19.040	40.769	29.448	41.631	18.331	4.793	0.178	0.068	0.246	0.000
Pdensi_DN24389_c1_g2	Bud	FC_3_2	23.6783895841262	1570.6476638409	797.163026712515	-6.05032489034779	0.377613770832823	-16.0225218402493	8.89676369035558e-58	4.61630825983325e-54	0.690	0.501	0.264	18.895	77.003	40.596	27.064	36.904	30.204	13.853	18.026	14.274	16.499	54.113	8.968	1.545	6.834	1.220	3.968	10.116	2.036	23.673	6.033	38.326	0.190	0.418	0.543
Pdensi_DN29262_c0_g1d432507	Bud	FC_3_2	12.7033079374824	643.600851777552	328.152079857517	-5.66386571087322	0.371575157503458	-15.242853556001	1.83670250654395e-52	8.79709858230452e-49	0.196	0.295	0.273	7.760	13.719	17.439	13.408	10.815	14.366	13.169	11.103	13.877	5.126	20.404	4.873	0.424	5.329	1.318	161.562	10.728	377.401	7.596	364.273	108.570	0.362	1.447	1.079
Pdensi_DN34364_c0_g1d146787	Bud	FC_3_2	322.857973486537	2007.70620747783	1165.28209048219	-2.63658122367843	0.176327309481021	-14.9527672794339	1.49409194662431e-50	6.64497393261163e-47	6.925	7.194	5.670	40.185	86.213	116.114	40.788	42.867	36.828	21.896	31.514	30.177	35.738	70.257	72.925	13.268	20.296	18.344	38.824	50.599	57.184	164.359	173.583	295.054	25.584	21.910	28.683
Pdensi_DN19565_c0_g1d218684	Bud	FC_3_2	32.8634812418934	684.809414562735	358.836447902314	-4.38150742020826	0.293939173705451	-14.9061704330667	3.00500289716711e-50	1.24737670261407e-46	0.636	0.718	0.665	9.264	15.625	23.859	16.134	13.509	11.499	12.104	13.959	15.536	6.605	23.251	7.105	1.079	5.775	1.442	51.119	4.170	28.927	9.131	366.481	109.842	0.265	0.216	0.163
Pdensi_GG_124630_c1_g1	Bud	FC_3_2	7357.82957199863	78.0597013942909	3717.94463669646	6.55951489234436	0.445531225185055	14.7229072207449	4.59474755545108e-49	1.78807472837601e-45	155.861	70.586	222.477	66.039	1.472	2.812	1.406	1.317	1.944	0.608	1.497	0.740	69.765	0.287	1.780	353.132	207.873	187.658	140.196	215.829	249.835	185.895	11.085	2.160	0.032	0.047	0.000
Pdensi_DN19517_c0_g1d61117	Bud	FC_3_2	10.6869968037353	1001.15122612239	505.919111463064	-6.54659499298853	0.447065061848869	-14.6434949891066	1.48247624684098e-48	5.42978726526787e-45	0.367	0.154	0.111	12.930	21.110	40.275	22.623	16.826	20.641	15.431	20.510	25.137	7.802	28.578	9.573	0.498	8.650	0.934	11.097	6.411	10.782	12.591	561.093	403.290	0.724	0.460	0.095
Pdensi_GG_143600_c0_g1	Bud	FC_3_2	29.006427167663	1042.1195395376	535.56298335263	-5.16796596467436	0.357618170512956	-14.4510720953065	2.46813936074209e-47	8.537705405367e-44	0.369	0.853	0.554	22.276	57.402	46.243	20.910	23.577	18.066	11.479	13.955	12.395	26.247	45.486	31.314	8.883	15.272	12.619	37.453	59.476	37.145	207.919	3.130	0.118	0.036	0.000	0.014
Pdensi_DN13804_c0_g1d52234	Bud	FC_3_2	305.774359951229	1587.21763940281	946.495999677017	-2.37595896552582	0.16593766032707	-14.3183829447921	1.67986602901969e-46	5.50509780510056e-43	6.071	7.020	5.654	35.904	80.150	72.326	30.734	32.434	32.030	21.801	21.063	21.860	41.700	64.914	64.524	16.450	27.663	22.887	54.979	81.806	59.587	102.138	24.133	4.065	17.009	10.736	14.106
Pdensi_DN21137_c0_g1d539048	Bud	FC_3_2	48.8442680747586	1184.27327932311	616.558773698932	-4.60016968117526	0.329671705729483	-13.9537897891365	2.98322610510252e-44	9.28752867171043e-41	0.783	1.267	0.939	12.307	9.754	2.768	24.371	28.946	17.789	20.087	22.969	9.592	1.221	1.709	1.074	1.257	0.848	0.254	1.316	0.312	0.414	1.574	0.178	0.000	0.000	0.000	0.000
Pdensi_DN38664_c1_g5	Bud	FC_3_2	146.589436188927	2219.78491207225	1183.18717413059	-3.92086339948083	0.284243071384599	-13.7940509169901	2.76771393988017e-43	8.20627183174469e-40	2.182	3.822	2.980	58.234	160.782	221.373	45.340	51.270	36.639	20.869	27.060	25.915	70.942	125.735	147.030	18.950	28.457	17.382	48.225	55.606	49.226	45.118	3.775	0.160	0.038	0.007	0.036
Pdensi_DN12214_c0_g1d6117	Bud	FC_3_2	13.3659216030562	513.60747259712	263.486697100088	-5.26576763245464	0.393405911580056	-13.385075001302	7.39227111973684e-41	2.09218073304734e-37	0.180	0.291	0.359	16.768	33.215	26.061	11.522	10.455	8.866	4.165	5.119	4.795	10.215	19.379	17.041	5.082	9.542	4.379	8.498	17.655	15.856	13.862	4.422	1.826	0.762	0.556	1.028
Pdensi_DN19016_c0_g3	Bud	FC_3_2	6.51782328887243	515.616888879101	261.067356083987	-6.30736535487951	0.472670282894129	-13.3441123403399	1.28188398109358e-40	3.47028287316486e-37	0.096	0.104	0.192	2.804	1.164	1.050	9.187	9.661	12.038	13.577	13.869	20.324	0.000	0.000	0.000	0.432	0.313	0.710	0.214	2.458	0.276	0.146	3.540	0.582	0.000	0.000	0.000
Pdensi_DN20784_c0_g1	Bud	FC_3_2	181.167938699418	3358.94405273893	1770.05599571917	-4.21282825084607	0.315863937861043	-13.3374777740516	1.40120575794335e-40	3.63525318826427e-37	2.498	5.066	3.558	83.994	249.841	291.579	71.110	76.877	53.721	25.933	46.144	34.475	115.487	215.713	208.615	30.125	49.163	31.587	73.179	77.364	73.109	111.040	8.567	0.630	0.054	0.039	0.000
Pdensi_DN589_c0_g1d164266	Bud	FC_3_2	4.5607227578636	760.77809582382	382.669409290842	-7.38335748759133	0.571406342870717	-12.9213782445916	3.40978383124994e-38	8.49240761011109e-35	0.079	0.042	0.156	9.762	9.905	22.370	17.631	10.367	17.637	14.322	13.029	21.685	6.977	24.092	4.628	0.603	7.291	0.833	3.332	5.750	2.695	13.004	133.432	50.154	0.000	0.000	0.000
Pdensi_DN13009_c0_g1d51387	Bud	FC_3_2	9.1088606346935	714.614142027683	361.861501331188	-6.29385190753769	0.490454174682157	-12.832701264326	1.07547950075824e-37	2.57556658133507e-34	0.200	0.086	0.278	15.474	20.648	31.185	18.216	11.235	13.482	8.019	7.295	11.176	7.883	16.084	5.774	0.972	5.126	0.896	5.098	2.920	2.395	73.673	1148.947	467.207	0.000	0.000	0.000
Pdensi_DN3229_c0_g1d99476	Bud	FC_3_2	40.8689746082211	1045.74414832559	543.306561466905	-4.67655518448941	0.368852110147082	-12.6786727141797	7.76353630266806e-37	1.72641638530581e-33	1.221	0.660	0.610	29.409	61.002	105.363	25.549	19.595	17.677	6.704	8.365	7.531	29.372	51.230	37.931	7.764	11.921	5.553	6.901	10.278	8.016	10.537	0.374	0.000	0.000	0.000	0.000
Pdensi_DN23606_c1_g2d549348	Bud	FC_3_2	190.652952801469	2041.79477641271	1116.22386460709	-3.42093678712737	0.270288068866164	-12.656632612301	1.02815716155026e-36	2.20752433323887e-33	3.614	4.919	3.184	44.593	136.439	183.409	42.097	47.905	32.598	23.071	26.987	24.977	53.475	115.934	99.960	15.564	29.280	18.870	41.027	31.976	40.282	9.001	5.902	3.213	0.828	0.298	0.618
Pdensi_DN11760_c0_g1d268987	Bud	FC_3_2	6.51947347635153	468.179531201374	237.349502338863	-6.167993426116	0.488724857712138	-12.6205846270848	1.62609589153593e-36	3.37496202288283e-33	0.083	0.207	0.109	5.551	8.150	10.189	10.839	7.653	9.605	8.610	9.438	10.455	3.388	12.065	2.350	0.249	5.156	1.310	3.409	1.758	2.163	7.226	229.491	70.310	0.000	0.000	0.033
Pdensi_DN7085_c0_g1d450861	Bud	FC_3_2	6.8105503848187	701.661131363139	354.235840873979	-6.684685513242	0.533149546263789	-12.53810597812	4.61903457156052e-36	9.27755443865212e-33	0.223	0.040	0.166	10.722	15.118	18.191	17.983	11.637	12.527	14.139	13.312	17.440	9.272	25.799	4.139	0.707	5.362	0.350	4.198	3.841	1.806	10.744	324.846	78.207	0.058	0.000	0.000
Pdensi_DN14878_c0_g1d53491	Bud	FC_3_2	76.556726922531	2490.41255530447	1283.4846411135	-5.02396181148032	0.404244410282583	-12.42803037887	1.84114962155458e-35	3.5824744120655e-32	1.265	1.073	2.349	68.586	47.738	10.649	68.737	41.311	39.701	71.520	39.375	30.595	1.107	6.100	0.504	4.040	9.383	14.301	10.705	12.227	15.866	13.885	14.913	16.117	0.000	0.023	0.049
Pdensi_GG_83292_c0_g1	Bud	FC_3_2	4.85602849189653	558.354051964312	281.605040228104	-6.84112792739634	0.550770041089863	-12.421024051815	2.00972380648304e-35	3.79198341850505e-32	0.178	0.064	0.059	4.748	13.556	25.554	11.999	13.020	8.531	3.398	3.709	3.047	6.018	16.541	28.258	0.350	6.908	0.294	1.396	1.135	0.823	130.829	605.491	529.857	0.000	0.133	0.000
Pdensi_DN5196_c0_g1d449159	Bud	FC_3_2	1.94987963988443	598.265177233235	300.10752843656	-8.26005056119457	0.678419919183372	-12.1754245823698	4.20201748325218e-34	7.69525348807932e-31	0.036	0.076	0.000	4.015	2.867	2.316	11.729	10.916	13.230	6.164	18.734	5.021	0.059	1.322	1.336	0.000	0.000	0.000	0.000	0.000	0.000	0.000	0.000	0.000	0.000	0.000	0.000
Pdensi_DN23016_c0_g1d191118	Bud	FC_3_2	106.039058155213	957.118455598931	531.578756877072	-3.17418717755938	0.260991085330435	-12.1620521005176	4.94994047872885e-34	8.80594411165862e-31	2.218	1.716	2.539	6.593	5.163	3.272	17.977	21.593	17.851	26.678	33.081	16.717	6.013	7.551	1.318	15.273	3.779	3.355	32.639	2.620	4.070	14.771	9.681	1.158	2.203	0.552	0.601
Pdensi_DN14282_c1_g1	Bud	FC_3_2	431.292078403351	2313.80276077566	1372.54741958951	-2.4234631548138	0.19936548958178	-12.155880939563	5.33832208133407e-34	9.2097273432619e-31	10.043	7.679	8.687	17.194	19.374	6.908	52.990	42.745	43.178	119.850	84.503	62.044	20.579	15.013	3.061	17.692	9.987	6.781	28.607	6.749	4.575	2.197	2.602	0.000	4.619	8.932	0.876
Pdensi_DN18081_c1_g3	Bud	FC_3_2	3439.64991865819	53.5323398962459	1746.59112927722	6.00575970766559	0.494144684876007	12.1538486428779	5.47273607485249e-34	9.2097273432619e-31	54.689	37.439	117.619	34.518	1.056	1.431	1.455	0.768	0.994	0.611	0.617	0.369	24.608	0.258	1.373	213.401	204.292	250.150	146.636	308.407	229.805	334.305	4.254	0.458	0.000	0.000	0.062
Pdensi_DN49882_c0_g1d42327	Bud	FC_3_2	13.6621557876967	588.725093276801	301.193624532249	-5.42925283404448	0.447919455648914	-12.1210471337508	8.17084473845342e-34	1.33883591484159e-30	0.269	0.292	0.270	11.189	5.667	1.675	7.531	13.152	14.555	13.331	15.640	11.943	0.127	1.720	0.262	0.046	2.778	1.639	1.718	0.000	1.386	0.000	0.000	0.000	0.000	0.907	0.000
Pdensi_DN16978_c0_g1d215734	Bud	FC_3_2	58.2826819978919	543.099800553537	300.691241275715	-3.22062823406408	0.266249728440911	-12.096268615646	1.10521639126267e-33	1.76452047697359e-30	0.979	1.313	1.272	12.349	11.490	3.806	11.766	10.956	9.896	7.463	8.658	5.422	1.122	2.348	0.550	1.605	0.902	1.305	1.385	2.350	5.754	30.357	2.255	4.362	0.981	0.835	1.171
Pdensi_DN26196_c2_g2	Bud	FC_3_2	94.8491050803892	1873.85548711202	984.352296096203	-4.30392419521184	0.3582173759228	-12.0148392693809	2.9694645455013e-33	4.62234274814096e-30	2.397	1.543	1.868	11.602	20.174	19.132	36.653	25.250	50.337	26.910	54.055	19.936	10.535	9.782	7.917	3.101	11.349	18.812	33.891	40.097	16.978	366.638	410.053	1308.274	0.883	0.577	0.170
Pdensi_DN24373_c0_g6	Bud	FC_3_2	124.210048584823	1678.2268241362	901.218436360512	-3.75615566865165	0.313446500441338	-11.9834027923838	4.34131132404933e-33	6.59296950224223e-30	2.687	2.482	2.441	15.548	15.526	6.951	30.135	46.211	24.391	30.907	41.505	19.346	1.453	3.676	0.873	10.324	3.240	2.639	3.628	2.994	2.111	0.249	0.561	0.592	0.032	0.070	0.000
Pdensi_DN39173_c0_g3	Bud	FC_3_2	13.028940709756	940.905890533766	476.967415621761	-6.17483142237017	0.52057074732807	-11.8616565645759	1.87233633667109e-32	2.77573861911489e-29	0.187	0.485	0.139	16.748	7.069	3.132	14.603	17.838	23.886	20.988	20.368	19.558	0.199	1.685	0.367	0.195	1.243	0.959	0.942	0.307	1.143	0.025	0.362	0.855	0.291	0.297	0.019
Pdensi_DN26393_c1_g1	Bud	FC_3_2	113.898610650025	2360.8933037858	1237.39595721791	-4.37361664181671	0.369666482475133	-11.8312501921537	2.69103551773797e-32	3.89668201190592e-29	2.097	2.795	2.109	13.329	15.238	6.473	31.912	69.958	39.663	28.388	62.506	25.881	2.071	3.338	1.555	10.842	5.077	4.265	4.945	5.697	3.220	0.238	0.451	2.526	0.000	0.000	0.063
Pdensi_GG_96436_c0_g1	Bud	FC_3_2	77.5538409165731	1814.04930172439	945.80157132048	-4.54812436092276	0.393312821700461	-11.5636310590111	6.29878303174716e-31	8.71541612159415e-28	1.012	2.542	1.220	7.128	5.972	4.411	33.164	35.399	40.173	31.734	62.260	30.195	1.041	1.495	2.046	1.712	2.493	1.398	2.826	1.879	2.379	1.329	1.614	0.607	0.814	1.026	0.185
Pdensi_DN24647_c0_g2	Bud	FC_3_2	19.8646608566421	483.477685208213	251.671173032427	-4.60602193365324	0.399083405954732	-11.5415020141822	8.14896994525836e-31	1.10303394269894e-27	0.320	0.521	0.372	13.127	37.488	48.822	10.723	11.167	7.159	1.811	5.846	2.507	14.364	33.055	30.284	4.477	8.907	4.247	6.189	5.778	4.943	4.445	0.662	0.000	0.017	0.000	0.000
Pdensi_DN7398_c0_g1	Bud	FC_3_2	3.24808030774962	407.742944584898	205.495512446324	-6.97067003989079	0.604781112763508	-11.5259387120057	9.76421446564719e-31	1.2935506674543e-27	0.074	0.080	0.037	3.361	6.029	17.452	9.647	8.850	6.002	3.173	4.269	3.871	2.271	9.442	8.852	0.269	4.538	0.418	1.432	1.210	1.010	58.754	517.197	1081.033	0.000	0.000	0.000
Pdensi_DN26056_c2_g2	Bud	FC_3_2	43.860740585046	691.196293241628	367.528516913337	-3.97779429277843	0.345736227505561	-11.5052863319464	1.2407687831617e-30	1.60950975590757e-27	1.031	1.106	0.551	11.156	16.182	11.866	13.609	15.349	12.539	17.222	12.124	13.085	9.061	13.809	4.759	2.312	3.838	2.491	3.727	7.044	7.562	4.884	5.635	17.448	5.752	9.080	5.466
Pdensi_DN17035_c0_g1d11459	Bud	FC_3_2	13.001399023338	352.505914979456	182.753657001397	-4.76073853109869	0.416097069143672	-11.4414132762249	2.59621506641296e-30	3.29904757367761e-27	0.303	0.271	0.232	10.165	24.303	31.821	8.033	7.780	5.367	2.674	2.595	2.853	11.381	25.978	18.601	4.790	7.633	1.952	2.811	2.011	0.694	1.899	4.014	7.980	0.121	0.000	0.070
Pdensi_DN21245_c0_g1d294261	Bud	FC_3_2	4.22580547951448	288.063284378566	146.14454492904	-6.09031965592311	0.533132567024436	-11.423649637303	3.18568987715566e-30	3.96713960402194e-27	0.096	0.069	0.101	6.415	4.605	7.965	5.439	5.922	5.906	3.080	7.334	3.408	2.209	6.274	6.316	0.173	4.872	3.455	34.265	80.968	44.121	115.256	200.883	422.278	37.488	174.125	122.426
Pdensi_DN1343_c0_g1d259304	Bud	FC_3_2	38.1491219292914	1592.56985345207	815.359487690683	-5.38410959194696	0.475218944805244	-11.3297452696325	9.34761945155593e-30	1.14123436304143e-26	0.425	1.151	0.744	23.592	67.383	5.925	48.100	25.493	22.245	44.427	14.526	18.569	0.237	0.246	0.000	2.958	5.994	2.220	4.017	25.799	12.796	0.162	0.261	0.214	0.000	0.000	0.000
Pdensi_DN25210_c1_g2	Bud	FC_3_2	78.3486754082862	1060.81814594561	569.583410676948	-3.75882694920928	0.334921911878151	-11.2229950203341	3.14437569234251e-29	3.76508754776358e-26	1.741	1.576	1.491	10.029	6.881	2.976	21.239	14.608	27.701	12.183	13.028	4.404	11.959	3.683	2.895	9.777	3.872	7.363	38.058	18.113	6.747	14.437	1.178	0.786	0.291	0.106	0.127
Pdensi_GG_58994_c0_g1	Bud	FC_3_2	19.8842599150642	823.3520522729	421.618156093982	-5.37268728585308	0.479994882420231	-11.1932178500798	4.40163958288333e-29	5.17109601185341e-26	0.244	0.643	0.333	9.157	34.181	46.958	12.826	22.460	14.109	8.283	9.057	11.078	10.082	32.329	36.197	1.051	25.839	21.890	21.330	3.329	4.982	179.420	267.255	287.281	0.029	0.000	0.000
Pdensi_DN11539_c0_g1d336199	Bud	FC_3_2	100.611705421865	1302.42481397233	701.518259697095	-3.69435836153942	0.330352337530502	-11.1830852754245	4.93441247576782e-29	5.68965171858672e-26	1.646	2.561	1.947	23.072	22.536	6.781	21.464	22.139	34.373	22.273	36.022	19.462	1.797	7.974	1.568	4.039	6.596	4.019	2.952	6.759	3.049	3.417	0.067	0.000	0.000	0.000	0.000
Pdensi_GG_71020_c0_g1	Bud	FC_3_2	53.4410952882442	1237.36028060274	645.400687945493	-4.53357100678199	0.405656505206253	-11.1758863683868	5.35134385067691e-29	6.05820772477087e-26	0.767	1.219	1.296	33.667	28.271	6.631	36.356	17.661	20.388	24.224	12.790	10.036	0.935	3.622	0.027	1.234	1.730	1.621	8.762	6.305	5.061	1.214	28.126	44.097	0.019	0.054	0.000
Pdensi_DN15658_c2_g4	Bud	FC_3_2	1273.34195853908	211.245076436595	742.293517487839	2.59201520772539	0.232889574925257	11.1298035069078	8.98333104042346e-29	9.98834120057084e-26	23.928	28.082	25.985	7.254	14.845	20.332	5.010	3.350	4.324	0.879	2.957	4.428	7.870	27.250	28.722	5.267	15.729	17.380	3.449	11.951	14.384	21.823	95.748	110.150	13.865	35.161	34.932
Pdensi_DN20270_c0_g3d290192	Bud	FC_3_2	1813.80990905402	9.63720657066288	911.72355781234	7.56095390169317	0.680460178550457	11.111530314382	1.10253642172265e-28	1.20437597015019e-25	57.694	12.328	40.775	8.340	0.101	0.833	0.258	0.070	0.256	0.138	0.085	0.341	33.161	0.116	0.533	62.257	40.548	46.173	34.847	54.196	55.234	71.172	41.960	24.451	0.000	0.000	0.000
Pdensi_DN20470_c0_g2d219894	Bud	FC_3_2	42.8225680505357	1422.33532592465	732.578946987595	-5.05325747668972	0.454928594300295	-11.107803598193	1.14952194895759e-28	1.23405145089387e-25	1.271	0.678	0.700	42.720	35.882	9.214	43.766	22.496	19.356	34.289	14.294	11.327	0.651	2.800	0.130	2.304	4.058	4.322	25.114	16.283	10.379	1.601	48.286	56.530	0.000	0.000	0.000
Pdensi_DN19577_c0_g1d218702	Bud	FC_3_2	4.56165120847115	483.98431161146	244.272981409965	-6.73060814702123	0.607229911166279	-11.084118261062	1.49819190010625e-28	1.58110031627315e-25	0.080	0.029	0.186	5.804	23.214	30.092	8.388	9.227	11.381	3.465	3.395	4.585	5.276	7.300	8.242	1.188	7.205	2.946	4.364	6.155	9.863	2.654	24.100	6.556	0.000	0.000	0.000
Pdensi_DN15586_c0_g3d276568	Bud	FC_3_2	13.3710788792295	689.235482616426	351.303280747828	-5.68890156380218	0.520082162892737	-10.9384669763717	7.54651464191925e-28	7.8313955696517e-25	0.130	0.448	0.244	3.183	4.862	3.355	9.530	13.950	17.771	12.515	14.487	18.219	0.307	1.772	0.874	0.389	0.619	0.462	0.971	0.700	0.468	0.408	0.064	0.848	3.762	1.452	3.264
Pdensi_DN26196_c1_g3	Bud	FC_3_2	1.95266499170708	401.425372332112	201.68901866191	-7.68400604152419	0.706637029522878	-10.8740495056032	1.53244638564223e-27	1.56422580659039e-24	0.032	0.013	0.052	2.806	2.926	3.334	8.492	6.356	9.229	8.131	10.388	10.383	0.650	2.316	0.865	0.105	0.310	0.079	0.432	0.231	0.120	0.408	10.608	4.139	0.000	0.012	0.000
Pdensi_DN8237_c0_g1d452245	Bud	FC_3_2	2.94204659389809	1520.01874543359	761.480396013742	-9.01659937624961	0.831023244722328	-10.849996595778	1.99432775809737e-27	2.0028519009344e-24	0.021	0.011	0.149	0.093	0.013	1.917	11.990	28.943	49.771	31.651	76.340	35.820	2.402	0.489	0.998	0.543	0.189	0.122	0.330	0.000	0.037	0.016	0.066	0.196	0.000	0.000	0.038
Pdensi_DN25169_c0_g2	Bud	FC_3_2	3.57763359618944	287.51615218081	145.5468928885	-6.3282166381228	0.590338828005407	-10.7196347892347	8.23277645254628e-27	8.13672739393324e-24	0.085	0.035	0.091	3.334	7.541	11.913	5.988	4.821	6.416	4.802	4.372	6.639	4.194	8.072	3.271	0.136	2.631	0.766	1.157	3.746	1.935	8.108	321.614	245.400	0.000	0.026	0.027
Pdensi_DN21723_c0_g1d420031	Bud	FC_3_2	642.330879970106	62.25633242075	352.293606195428	3.36494091745106	0.314067676063395	10.7140631587055	8.74379975717491e-27	8.50676081063275e-24	14.368	13.294	11.704	4.194	2.162	2.010	1.599	1.254	0.882	0.884	2.057	0.966	9.732	5.745	3.645	4.070	6.473	3.748	10.272	6.936	9.563	8.012	7.843	3.464	37.741	69.911	116.080
Pdensi_DN23799_c0_g1	Bud	FC_3_2	441.963259534637	2899.43176796452	1670.69751374958	-2.7138206597003	0.253662617922441	-10.6985439239221	1.03390064441941e-26	9.90397286534992e-24	6.963	10.879	9.243	76.467	69.742	22.042	64.476	47.315	62.152	45.514	43.687	31.369	2.958	14.659	1.594	12.837	8.799	13.240	11.096	16.609	29.725	174.143	15.742	24.716	9.099	5.980	6.190
Pdensi_GG_107060_c0_g1	Bud	FC_3_2	19.5926679834615	762.970718855991	391.281693419726	-5.28461481857171	0.49567103319125	-10.6615365125295	1.54031381959159e-26	1.45314606025561e-23	0.131	0.538	0.509	9.370	37.973	26.094	13.630	15.911	16.183	8.004	9.341	9.728	8.850	18.052	14.657	2.560	6.748	5.521	19.330	29.582	21.818	52.070	76.747	31.130	0.017	0.000	0.000
Pdensi_DN19717_c0_g2d287888	Bud	FC_3_2	299.698276846148	5569.88169503212	2934.78998593913	-4.21618877302025	0.395836173517368	-10.6513478431128	1.71858470026854e-26	1.59712949794359e-23	3.812	5.099	9.374	139.625	302.767	225.410	131.548	123.658	79.549	68.002	59.865	60.325	161.319	207.492	123.897	40.674	38.581	9.765	13.453	9.997	6.837	19.825	8.946	0.000	0.310	0.000	0.000
Pdensi_GG_6034_c0_g1	Bud	FC_3_2	56.962303633518	474.918419439158	265.940361536338	-3.05969995181294	0.28842819037097	-10.6081862105005	2.72997041939571e-26	2.49972953181873e-23	1.043	1.117	1.323	2.580	4.452	0.707	8.268	9.715	10.460	8.005	17.937	8.107	1.635	0.755	0.262	3.734	9.984	11.502	9.524	11.271	7.988	1.665	0.000	0.000	11.315	34.842	17.702
Pdensi_DN16765_c0_g1	Bud	FC_3_2	1695.74036955947	415.440144554843	1055.59025705716	2.02948751831463	0.191360619872211	10.6055651349264	2.8076142405573e-26	2.53356667664204e-23	37.951	30.621	35.256	24.817	15.226	27.588	8.984	7.344	8.599	5.355	4.488	5.684	29.255	28.164	23.788	35.577	17.665	19.810	8.906	5.579	16.694	8.427	3.188	7.108	3.872	4.642	4.665
Pdensi_GG_33606_c0_g1	Bud	FC_3_2	24.4318827687586	905.733214201631	465.082548485195	-5.21258712885372	0.492830307406223	-10.5768396353051	3.81613660315837e-26	3.39445350850937e-23	0.400	0.433	0.666	0.845	7.437	2.910	9.775	18.854	25.505	26.855	21.566	34.405	0.594	2.000	0.892	1.552	9.065	3.588	4.132	10.816	4.967	3.857	9.463	0.000	0.000	0.150	0.000
Pdensi_DN99457_c0_g1	Bud	FC_3_2	23.7368784499929	374.15295570753	198.944917078762	-3.97795112660345	0.377421639782364	-10.5398066970863	5.66151469436534e-26	4.96498890767124e-23	0.505	0.457	0.475	5.148	2.735	2.088	7.895	5.655	8.884	5.808	6.682	5.337	0.191	0.548	0.269	0.747	0.382	0.050	0.668	0.031	0.190	0.258	1.157	0.081	0.000	0.000	0.000
Pdensi_DN22547_c0_g1d20905	Bud	FC_3_2	112.266141910214	4881.84210256382	2497.05412223701	-5.44262246177163	0.519668626363962	-10.4732558127528	1.14631184247867e-25	9.91320928776866e-23	1.241	1.423	4.191	16.380	31.107	7.179	81.448	77.073	133.681	88.382	192.691	61.298	16.749	12.367	2.725	13.697	24.189	15.804	6.888	1.750	1.540	31.260	49.246	830.099	1.654	2.812	3.248
Pdensi_DN30783_c0_g1d564067	Bud	FC_3_2	2408.25204784155	509.426695055473	1458.83937144851	2.24152757441319	0.214232620341381	10.4630544631406	1.27672281415014e-25	1.0889746030556e-22	48.829	52.601	46.146	16.814	19.311	34.256	10.843	7.989	11.733	10.873	8.379	11.927	60.993	47.183	40.046	24.447	5.774	4.633	0.352	12.470	7.756	5.290	13.874	11.479	0.000	0.000	0.000
Pdensi_GG_46837_c0_g1	Bud	FC_3_2	3.87293933022236	560.53376904349	282.203354186856	-7.17118261187396	0.686829742984547	-10.4409901946184	1.61121207482056e-25	1.35570432214463e-22	0.172	0.062	0.000	4.656	12.999	49.102	10.377	12.382	10.857	3.095	2.857	3.420	4.321	15.093	31.225	0.281	5.482	0.000	3.097	1.169	0.353	108.348	516.898	1052.407	0.438	0.000	0.000
Pdensi_DN6880_c0_g1d450628	Bud	FC_3_2	1119.1568612604	13.2123962276835	566.184628744042	6.40648623798908	0.616483139727201	10.3919893751255	2.69668832592341e-25	2.23879064818161e-22	21.652	33.371	13.743	3.617	0.692	40.957	0.455	0.067	0.262	0.374	0.323	0.265	25.290	36.915	63.429	1.072	0.176	0.321	0.436	0.186	0.733	0.000	0.432	0.260	6.789	5.391	4.188
Pdensi_DN13536_c0_g1	Bud	FC_3_2	5.55247628440527	856.921134162318	431.236805223362	-7.2723000424696	0.700084317186393	-10.3877488238797	2.81928739411613e-25	2.30977538940317e-22	0.020	0.258	0.060	15.089	35.438	29.605	15.012	22.520	13.869	7.915	7.622	9.482	12.137	23.191	5.441	3.822	6.591	3.631	7.627	7.336	10.403	6.001	20.655	44.446	0.311	0.110	0.190
Pdensi_DN20822_c1_g1	Bud	FC_3_2	32.2770985993933	512.353252433392	272.315175516393	-3.98949375874869	0.385626130652176	-10.3454964320017	4.38637009154338e-25	3.54697836038895e-22	0.395	0.858	0.730	9.226	34.589	38.404	9.854	11.642	9.251	4.369	5.999	5.794	10.876	24.038	22.665	3.178	7.342	5.193	12.856	13.321	12.964	12.523	1.972	0.477	0.017	0.012	0.013
Pdensi_DN16433_c0_g1d215250	Bud	FC_3_2	3.57577669497434	268.284935844353	135.930356269664	-6.22905939325258	0.60290577164204	-10.331729577389	5.06391540843714e-25	4.04236785777357e-22	0.072	0.077	0.054	5.024	11.998	5.802	5.252	6.626	4.233	5.477	5.327	5.627	2.652	5.812	1.452	0.216	2.557	0.690	1.225	3.031	1.858	3.157	35.633	10.523	0.000	0.000	0.014
Pdensi_GG_36274_c0_g1	Bud	FC_3_2	42.9270624968991	926.692982700281	484.81002259859	-4.4319144032581	0.431157260455655	-10.2791134691189	8.75289868586444e-25	6.89872451487784e-22	0.858	1.128	0.644	6.532	5.435	7.575	13.325	14.968	27.130	11.380	36.470	16.842	9.157	9.152	2.844	1.735	6.324	7.361	7.235	3.223	2.410	327.584	153.472	106.557	0.000	0.167	0.051
Pdensi_DN7686_c0_g1d207829	Bud	FC_3_2	3.89439528985956	389.83999928601	196.867197287935	-6.64346141987752	0.646740765413577	-10.2722168991917	9.40189038310745e-25	7.31760880880232e-22	0.090	0.146	0.000	5.485	11.556	23.648	7.996	8.173	7.219	3.558	3.759	5.215	3.205	8.136	11.169	0.225	2.917	1.445	3.780	10.383	3.937	66.240	79.666	189.056	0.456	0.608	0.081
Pdensi_DN22056_c0_g1d190192	Bud	FC_3_2	10.7336225254399	348.889938953416	179.811780739428	-5.02268405020746	0.489286761272259	-10.2653176986586	1.00988013976638e-24	7.76298603735228e-22	0.209	0.238	0.196	5.961	4.895	18.100	9.908	5.629	5.427	4.197	2.915	3.371	1.567	3.483	1.010	0.279	1.209	6.614	20.969	14.945	12.804	10.463	41.054	89.688	23.984	15.667	8.263
Pdensi_GG_94332_c0_g1	Bud	FC_3_2	8.74691669306189	470.539481523642	239.643199108352	-5.74728700562526	0.56317911659568	-10.2050783423338	1.88169236945685e-24	1.4288240900516e-21	0.286	0.137	0.104	7.936	16.469	23.127	12.194	10.085	6.022	5.938	7.388	5.605	10.729	17.578	18.042	0.828	3.046	1.514	3.815	4.726	1.661	734.030	48.248	19.136	0.000	0.000	0.000
Pdensi_DN9737_c0_g1d454188	Bud	FC_3_2	38.4415407158381	643.616438612919	341.028989664379	-4.06571269633921	0.398535935961024	-10.2016213080891	1.94989884172666e-24	1.46277652265194e-21	0.613	0.690	1.044	8.664	4.373	7.579	10.253	11.384	16.895	15.293	15.044	13.946	2.718	5.223	5.144	2.242	1.478	1.570	1.060	2.371	1.417	0.394	0.536	0.533	0.045	0.000	0.000
Pdensi_DN17972_c0_g1d114096	Bud	FC_3_2	665.379220667982	47.1883463345243	356.283783501253	3.81721987338561	0.375265983610848	10.1720380745836	2.64319252213604e-24	1.93621626342118e-21	15.697	15.870	9.263	4.499	7.905	7.079	1.216	0.803	0.831	0.217	0.351	0.000	9.886	13.035	11.432	1.566	0.818	0.310	0.316	0.000	0.044	3.624	1.214	1.507	1.053	0.347	1.743
Pdensi_DN22726_c2_g1	Bud	FC_3_2	5.81673324332594	931.336715243237	468.576724243281	-7.31954804674119	0.721318000307868	-10.1474634538679	3.40087779430403e-24	2.46227506816675e-21	0.252	0.000	0.107	9.022	18.428	50.549	20.961	20.131	14.835	6.049	7.709	6.421	7.143	18.085	21.068	0.520	6.285	0.449	2.199	1.838	1.182	76.828	584.968	1282.490	0.999	0.403	0.345
Pdensi_DN10868_c0_g2	Bud	FC_3_2	40.2718639859024	980.908366720542	510.590115353222	-4.6060846253404	0.457673760202074	-10.0641221452301	7.95942193628246e-24	5.69647594094974e-21	1.017	0.759	0.666	13.468	3.641	0.851	27.607	21.254	10.178	31.617	23.517	6.910	0.566	1.269	0.288	9.335	2.419	1.364	12.295	3.556	0.665	0.096	0.000	0.257	0.485	0.000	0.076
Pdensi_DN37395_c2_g2	Bud	FC_3_2	193.476397018941	1487.58220141347	840.529299216203	-2.94297578332823	0.29254319155649	-10.0599701796852	8.30234915763274e-24	5.87438375340912e-21	2.928	5.186	3.742	35.657	56.254	53.098	29.934	34.247	25.133	21.204	25.521	23.429	26.090	39.612	31.467	14.126	25.340	13.712	57.072	55.606	46.543	26.424	17.093	5.682	0.933	0.370	0.311
Pdensi_DN19704_c0_g1d218921	Bud	FC_3_2	124.382214807465	860.090415428124	492.236315117795	-2.78998901187652	0.279312205480578	-9.98878300744548	1.7066409632997e-23	1.19397752336916e-20	2.191	2.174	3.258	18.948	41.376	38.220	18.832	17.441	15.370	7.627	10.738	11.624	13.728	29.620	18.739	4.680	9.310	4.485	5.642	6.366	8.017	3.269	8.847	2.145	1.072	2.460	2.587
Pdensi_DN39819_c1_g4	Bud	FC_3_2	9.7686889484447	296.319637466481	153.044163207463	-4.92343083297247	0.4930159353479	-9.98635232651907	1.74899685707837e-23	1.21001432562205e-20	0.169	0.116	0.300	6.047	13.855	16.896	5.027	6.099	6.621	2.110	3.384	3.341	4.840	9.632	10.161	1.650	8.647	29.521	15.733	8.432	30.083	20.496	4.156	1.625	0.661	1.196	0.658
Pdensi_DN21385_c0_g1	Bud	FC_3_2	77.0533872306943	2617.64089465407	1347.34714094238	-5.08662020246562	0.509658509311879	-9.98044790684134	1.85626925023267e-23	1.27011653698613e-20	0.548	2.326	1.836	65.274	101.272	10.496	67.932	41.486	47.852	31.181	31.458	19.523	7.166	4.668	0.130	0.130	0.032	0.036	0.000	0.000	0.041	0.000	0.000	0.000	0.045	0.000	0.000
Pdensi_DN38546_c2_g1	Bud	FC_3_2	78.8133620131385	1696.71579613502	887.764579074078	-4.4282131736048	0.444436103473651	-9.9636666305786	2.19803353467348e-23	1.4876147612657e-20	1.334	1.330	2.151	3.351	4.428	8.307	21.283	27.717	52.404	65.561	47.997	63.613	6.341	3.150	5.683	4.363	6.867	6.287	13.525	45.502	10.061	57.380	179.293	141.143	2.145	4.565	5.033
Pdensi_DN25856_c0_g4	Bud	FC_3_2	59.6193590457298	491.563068958603	275.591214002167	-3.04397712628467	0.30610438529814	-9.94424540282195	2.67191310488862e-23	1.78888891909559e-20	0.892	1.429	1.334	10.375	8.712	5.343	10.395	9.174	9.932	4.098	9.162	3.139	0.605	1.634	1.042	2.380	0.184	0.000	0.177	0.152	0.119	0.036	0.044	0.024	0.037	0.040	0.000
Pdensi_DN18087_c0_g1d216724	Bud	FC_3_2	20.1834861652633	262.392569667169	141.288027916216	-3.70118482547861	0.37257768253845	-9.93399497324064	2.96147191238517e-23	1.96166009175173e-20	0.356	0.444	0.437	6.291	17.238	21.831	4.990	5.999	4.753	2.855	3.610	3.278	6.743	14.957	14.867	2.567	3.502	2.404	11.328	11.121	9.376	19.949	0.364	0.151	2.052	0.964	1.194
Pdensi_DN26557_c0_g2	Bud	FC_3_2	170.951253236679	809.215861998038	490.083557617358	-2.24274454597634	0.226632334605369	-9.89596012361427	4.3343118302798e-23	2.84079922223549e-20	3.960	3.317	3.196	12.540	8.969	5.530	18.408	14.373	15.786	9.069	16.532	8.365	2.244	4.334	3.421	3.442	2.093	3.017	25.289	2.652	15.028	3.391	1.875	2.528	0.194	1.567	1.446
Pdensi_DN25718_c0_g2	Bud	FC_3_2	78.3999178402416	2050.61556624954	1064.50774204489	-4.70867727943002	0.476264749383894	-9.88668022464661	4.7553638971857e-23	3.08429930269029e-20	2.639	1.297	0.864	57.080	86.685	136.840	54.075	42.212	27.052	12.455	16.902	15.630	33.466	62.754	59.075	5.708	12.587	2.125	5.995	9.054	3.135	408.863	351.692	572.772	0.142	7.089	0.668
Pdensi_GG_50969_c0_g1	Bud	FC_3_2	419.897514995679	5398.61290424271	2909.2552096192	-3.68458818160551	0.373202576040357	-9.87289053762338	5.45690011337099e-23	3.50011663998822e-20	4.409	9.554	11.721	142.465	386.380	456.115	114.391	113.910	95.745	50.046	62.249	66.844	185.579	352.477	346.614	82.712	189.714	190.813	253.617	199.870	234.002	85.752	8.420	0.385	0.000	0.430	0.000
Pdensi_DN91211_c0_g1	Bud	FC_3_2	34.8005692870082	381.727872411	208.264220849004	-3.45545780522835	0.350028259671429	-9.8719395070329	5.50889634174649e-23	3.50011663998822e-20	0.683	0.925	0.513	9.296	23.225	26.415	7.959	8.061	6.894	1.007	4.098	2.614	16.140	21.477	22.799	9.627	15.914	8.751	7.924	6.724	7.350	5.198	0.834	0.000	0.000	0.000	0.000
Pdensi_DN17046_c0_g1d215812	Bud	FC_3_2	6.15773624845592	300.454921442244	153.30632884535	-5.60587989727792	0.569745386130104	-9.8392721270722	7.62605553743203e-23	4.79632674786066e-20	0.205	0.122	0.068	5.962	6.526	12.525	7.349	4.584	6.108	5.903	5.947	8.706	3.284	10.588	3.381	0.433	4.125	0.847	3.088	7.725	2.638	14.617	252.890	196.721	0.000	0.026	0.000
Pdensi_DN20968_c1_g6	Bud	FC_3_2	30.2976136581398	485.292827216623	257.795220437382	-4.00215742195209	0.406960521841946	-9.83426452236178	8.01510947921544e-23	4.94719065379873e-20	0.447	0.727	0.673	5.092	7.073	1.214	13.124	7.515	8.522	21.416	2.541	3.686	1.242	3.872	0.000	4.605	6.721	4.364	4.205	4.404	4.823	3.060	2.999	13.042	0.000	0.000	0.000
Pdensi_DN15245_c0_g1	Bud	FC_3_2	1184.09662064825	71.6976630366534	627.897141842452	4.04680078607353	0.411541241549229	9.83328127902692	8.09377667667743e-23	4.94719065379873e-20	35.158	16.645	20.700	7.669	3.278	5.842	1.045	1.462	1.787	0.837	1.657	2.208	20.488	6.825	8.904	23.516	17.295	15.364	11.347	1.455	16.544	2.329	0.119	2.405	0.000	0.055	0.175
Pdensi_DN11970_c0_g1d5850	Bud	FC_3_2	34.9086759401382	740.855190471879	387.881933206009	-4.40827703217252	0.448307688917087	-9.83315062657293	8.10428726712392e-23	4.94719065379873e-20	0.367	0.766	0.996	15.798	59.381	93.787	10.993	17.202	16.182	4.317	11.105	7.877	26.409	52.066	44.906	6.617	12.160	5.497	7.451	7.317	13.662	2.396	0.685	0.157	0.240	2.659	1.778
Pdensi_DN18923_c0_g1d59930	Bud	FC_3_2	480.868453286648	2895.39140844414	1688.12993086539	-2.5901800920931	0.263727381872676	-9.82143027280954	9.10425292620657e-23	5.50365348009953e-20	7.075	12.051	10.359	56.372	122.211	93.806	60.943	63.646	49.210	41.270	52.971	37.627	50.335	85.764	50.617	23.655	31.663	25.389	76.865	122.418	73.651	271.892	269.712	153.393	12.976	19.897	16.013
Pdensi_DN7352_c0_g1d101604	Bud	FC_3_2	4.20156416805463	444.746613632116	224.474088900085	-6.72136466078141	0.685103590990817	-9.81072752962916	1.01236008827639e-22	6.06101931697396e-20	0.169	0.036	0.034	3.519	6.613	1.854	10.755	10.358	5.610	3.949	12.280	2.599	0.075	0.388	0.114	0.031	0.112	0.000	0.000	0.039	0.097	0.000	0.000	0.000	0.000	0.000	0.000
Pdensi_DN9785_c0_g1d385930	Bud	FC_3_2	36.7819111294769	523.354066317561	280.067988723519	-3.83073764237987	0.390873474464577	-9.80045434811675	1.12080355598196e-22	6.64636508697301e-20	0.622	1.022	0.617	4.073	4.977	17.494	8.148	10.013	13.180	9.210	14.090	10.920	3.232	5.823	7.751	1.269	2.725	2.296	8.058	15.395	4.143	95.238	117.842	318.275	35.381	20.291	24.294
Pdensi_GG_130592_c0_g1	Bud	FC_3_2	2.59361598390772	279.85113530058	141.222375642244	-6.75038632455196	0.692756728477925	-9.74423783567345	1.95238385884131e-22	1.14684132991277e-19	0.074	0.053	0.025	3.622	5.778	22.851	7.249	5.282	4.298	2.366	2.774	1.931	2.220	8.255	11.556	0.291	2.863	0.372	0.619	0.746	0.601	44.445	212.065	814.896	0.000	0.055	0.000
Pdensi_DN8685_c0_g1d264873	Bud	FC_3_2	0	614.392477336777	307.196238668388	-11.7410061228622	1.21578946029121	-9.65710470960151	4.58642877217615e-22	2.64420358795878e-19	0.000	0.000	0.000	2.917	2.830	19.861	11.897	12.916	12.041	4.038	8.801	5.734	0.215	7.568	0.726	0.000	0.285	0.081	1.906	6.605	1.201	7.961	91.709	67.800	0.150	1.123	0.232
Pdensi_DN37026_c0_g1d32315	Bud	FC_3_2	10837.3216009087	468.204775899959	5652.76318840433	4.53278588044226	0.470789329206576	9.62805569123963	6.08702938083535e-22	3.47714572841939e-19	210.504	104.144	346.337	114.729	41.991	11.503	6.071	11.021	10.914	6.780	17.845	11.727	66.448	11.244	6.002	394.142	692.695	588.031	315.784	0.461	46.822	0.151	0.000	0.200	0.000	0.112	0.000
Pdensi_GG_19984_c0_g1	Bud	FC_3_2	2135.07104403791	17584.796885825	9859.93396493146	-3.04197263838175	0.316627443322387	-9.60741939000037	7.43899894899204e-22	4.21081154144536e-19	45.633	50.958	34.387	430.094	309.472	116.697	512.292	266.333	279.065	291.561	199.991	135.732	72.537	128.672	32.964	62.223	32.570	27.912	48.624	90.118	47.290	89.804	359.329	395.374	125.115	301.445	241.327
Pdensi_DN32985_c1_g2	Bud	FC_3_2	8.12484302241179	230.244958661765	119.184900842089	-4.82398028911762	0.50218893493852	-9.6059071666089	7.54902099155631e-22	4.23459272107436e-19	0.198	0.107	0.197	3.555	8.394	19.996	5.238	3.881	4.701	3.641	1.396	2.699	3.207	6.739	11.214	0.516	1.175	0.746	1.269	1.311	0.921	117.327	76.825	220.056	0.461	0.750	4.417
Pdensi_DN13671_c0_g1	Bud	FC_3_2	36.765612446013	607.32671292362	322.046162684816	-4.04628542574317	0.421536766997901	-9.59889087388507	8.08092831520208e-22	4.45294445765964e-19	0.679	1.092	0.499	15.407	35.345	41.197	13.788	13.945	8.751	4.664	8.563	6.636	18.478	28.525	29.959	5.765	9.889	10.941	71.055	18.977	51.342	26.540	83.833	12.645	0.952	3.117	1.510
Pdensi_DN26309_c0_g1d367274	Bud	FC_3_2	143.043681745203	2122.03252128817	1132.53810151669	-3.89099611307501	0.405359133070239	-9.59888601399981	8.08130930242575e-22	4.45294445765964e-19	2.217	2.271	4.236	29.526	70.406	72.623	30.821	37.557	58.568	28.578	26.075	35.263	27.131	44.111	37.626	11.251	13.451	15.762	36.224	46.507	61.161	152.638	239.367	156.895	1.670	2.632	3.007
Pdensi_DN31812_c0_g1	Bud	FC_3_2	33.8086090467305	340.393307742103	187.100958394417	-3.33134343363388	0.351090420578625	-9.48856259918329	2.3424187313708e-21	1.27939212551581e-18	0.733	0.843	0.489	6.252	10.126	17.008	6.792	6.269	7.346	5.289	5.735	6.605	3.405	8.129	4.595	2.593	4.447	3.416	9.853	9.618	11.823	17.722	19.918	36.298	3.735	3.849	2.517
Pdensi_DN27752_c6_g1	Bud	FC_3_2	581.938454224109	2804.97988898591	1693.45917160501	-2.26891767641297	0.239509783896395	-9.47317324370532	2.71468909275146e-21	1.46982709878408e-18	12.785	12.076	10.790	30.157	51.973	82.310	50.437	46.697	70.856	70.687	65.192	87.449	31.736	46.307	66.878	11.322	18.349	19.762	57.181	21.769	43.072	122.232	365.288	814.359	17.067	20.655	14.395
Pdensi_DN35668_c2_g1	Bud	FC_3_2	74.3652830433702	938.505533310847	506.435408177108	-3.65815745621267	0.387658068178437	-9.43655699828964	3.85229732601432e-21	2.05011361542121e-18	0.846	1.719	1.976	22.027	67.780	103.498	16.828	21.929	17.532	6.923	10.534	9.815	26.271	49.971	66.900	5.971	10.305	12.111	38.611	69.791	76.705	18.951	0.512	0.090	0.031	0.022	0.006
Pdensi_DN25859_c0_g1d559586	Bud	FC_3_2	119.479662189528	612.377119740741	365.928390965134	-2.35763743689319	0.250158942990699	-9.42455787791226	4.31921344483727e-21	2.27911716222706e-18	2.084	2.572	2.658	8.080	11.456	8.116	11.745	11.208	13.761	10.153	8.451	9.127	1.845	3.871	4.132	3.402	2.072	2.133	1.429	0.930	1.479	1.748	5.510	8.502	0.133	0.405	0.166
Pdensi_GG_150106_c0_g1	Bud	FC_3_2	127.508780248516	2624.82403545312	1376.16640785082	-4.36350143432964	0.465616020594194	-9.37145897334283	7.15367384166809e-21	3.71186251459553e-18	2.725	1.734	3.334	10.671	16.074	13.734	27.867	48.321	80.600	48.662	64.709	31.750	18.785	11.455	4.957	8.917	15.541	15.768	23.742	38.547	17.795	92.199	62.706	186.732	0.195	1.611	0.785
Pdensi_DN16309_c0_g1d278549	Bud	FC_3_2	64.8302121837971	785.85583746355	425.343024823673	-3.59986206337706	0.384371948963029	-9.3655691397067	7.56415127480198e-21	3.89241222417806e-18	0.899	1.999	1.063	16.001	55.705	49.036	14.271	17.886	14.960	4.839	7.897	7.468	14.836	45.491	32.898	5.477	13.738	3.784	5.261	22.509	4.613	28.633	71.581	139.304	0.332	0.983	0.026
Pdensi_DN18379_c0_g2d353949	Bud	FC_3_2	102.639981295438	1265.36854991287	684.004265604156	-3.62418367954929	0.387238284336747	-9.3590531363827	8.04544376379508e-21	4.10614390125165e-18	1.389	3.127	1.787	32.417	91.412	136.677	26.177	30.221	19.572	10.806	19.078	12.298	39.149	73.242	87.932	10.609	15.123	10.335	26.756	26.994	28.552	32.696	17.670	4.437	0.000	0.000	0.018
Pdensi_DN24079_c0_g5	Bud	FC_3_2	48.859431593879	846.756320282107	447.807875937993	-4.11562919445017	0.442002097291984	-9.31133408566479	1.26236641933304e-20	6.33881008869126e-18	0.739	1.356	0.918	26.099	65.111	159.317	24.282	16.185	10.488	6.285	6.476	6.841	49.847	64.817	100.368	12.648	12.360	7.850	15.010	4.965	10.197	20.645	1.546	1.249	0.000	0.000	0.000
Pdensi_GG_116172_c0_g1	Bud	FC_3_2	4.86139248180583	232.180004176452	118.520698329129	-5.57506481326442	0.599283595587125	-9.30288239877894	1.36688861701889e-20	6.80874557909449e-18	0.158	0.085	0.052	1.824	4.130	8.888	5.416	5.036	3.502	2.055	2.624	2.565	1.105	4.727	4.868	0.385	0.977	0.343	0.523	0.660	0.839	21.931	132.685	305.169	0.122	0.059	0.031
Pdensi_GG_33485_c0_g1	Bud	FC_3_2	46.872105620293	1465.93396559545	756.403035607873	-4.967101931882	0.536402959530582	-9.26001962447937	2.04394641657731e-20	1.01005018752529e-17	0.743	1.684	0.465	20.935	78.820	80.746	27.914	40.972	19.149	17.164	15.005	15.368	24.598	67.864	55.751	2.212	12.722	2.375	6.059	6.670	5.145	1175.845	666.214	622.369	0.213	0.123	0.000
Pdensi_DN22626_c0_g1d301640	Bud	FC_3_2	136.122961092303	1108.68124637654	622.40210373442	-3.02585930554536	0.327376097606568	-9.24276184995569	2.40215212693543e-20	1.1668615618408e-17	2.298	2.571	3.443	14.122	13.400	36.812	22.202	16.398	27.822	27.963	13.252	25.908	11.241	12.498	15.547	8.048	8.002	8.817	17.638	12.827	20.417	208.610	115.074	839.198	1.070	4.198	1.207
Pdensi_DN16905_c1_g1	Bud	FC_3_2	108.428864542946	700.236232710228	404.332548626587	-2.69105997547199	0.291164836556919	-9.24239344041094	2.41043947609846e-20	1.1668615618408e-17	1.817	2.501	2.313	3.550	3.478	2.542	13.329	11.775	16.858	16.482	21.332	19.447	4.061	3.731	2.597	2.993	4.278	3.824	4.590	4.514	3.415	5.551	2.537	2.709	1.773	1.568	2.404
Pdensi_DN23317_c2_g3	Bud	FC_3_2	119.722564784475	665.314293059459	392.518428921967	-2.47446944563186	0.267739426900888	-9.24208090782182	2.41749203368606e-20	1.1668615618408e-17	2.323	2.763	2.234	11.406	17.035	6.718	11.191	15.823	12.872	5.894	11.470	6.306	2.472	4.104	2.568	1.157	0.080	0.339	0.021	0.063	0.154	0.000	0.000	0.000	0.000	0.000	0.000
Pdensi_DN27065_c0_g1d307157	Bud	FC_3_2	2162.38894456467	361.666728054371	1262.02783630952	2.5798384425894	0.279303133005127	9.23669711410664	2.54223446038445e-20	1.21763252827567e-17	58.523	37.098	36.841	16.512	11.651	18.060	8.501	6.555	6.648	8.291	4.871	6.486	45.530	33.234	31.819	23.117	11.202	13.752	6.700	33.394	15.516	33.871	46.713	31.128	12.135	27.649	29.088
Pdensi_GG_112277_c0_g1	Bud	FC_3_2	1.30892864768379	272.770759998085	137.039844322884	-7.71042695909469	0.836266482933051	-9.22005977335332	2.96934645041852e-20	1.41134623462068e-17	0.000	0.041	0.038	5.088	6.705	9.756	5.526	4.848	5.992	3.754	2.315	3.165	3.609	6.941	2.790	0.242	2.059	1.050	3.636	5.110	6.670	21.291	36.059	25.276	0.000	0.257	0.229
Pdensi_DN33578_c0_g1d85545	Bud	FC_3_2	1324.05880493108	87.0508451073132	705.554825019196	3.92659009629618	0.426501689485258	9.2065053740705	3.36915101324859e-20	1.58924384727215e-17	21.713	16.670	42.406	16.158	2.144	0.305	1.735	1.902	1.561	1.325	2.177	1.001	7.271	1.479	0.365	148.831	26.073	3.104	0.219	0.000	0.000	0.000	0.000	0.000	0.000	0.000	0.000
Pdensi_DN19282_c0_g1d14910	Bud	FC_3_2	260.886320447911	4475.39411668252	2368.14021856521	-4.1006289403768	0.445890603212666	-9.19649104697776	3.69829398248593e-20	1.73138552495854e-17	2.687	9.055	4.314	66.523	190.990	286.879	94.855	100.624	73.235	42.078	44.350	41.648	84.133	186.302	196.816	8.311	27.583	5.996	8.525	23.525	10.961	1252.659	3222.482	4800.101	0.344	0.283	0.113
Pdensi_DN16976_c0_g1	Bud	FC_3_2	1.94637255119023	247.776192485892	124.861282518541	-6.98912019248893	0.761178733553788	-9.18196986384283	4.23276303213497e-20	1.96681335967077e-17	0.059	0.025	0.035	3.298	4.116	9.958	6.268	3.635	4.981	3.392	5.034	5.683	2.349	6.658	2.691	0.182	2.335	0.208	2.345	0.998	0.774	2.307	106.141	55.046	0.055	0.040	0.000
Pdensi_DN9224_c0_g1	Bud	FC_3_2	16.6308156174053	355.934016085693	186.282415851549	-4.4207634798213	0.481975071410781	-9.17218284107797	4.63535949476348e-20	2.13793080697369e-17	0.178	0.556	0.290	4.028	6.802	9.420	7.250	6.993	7.111	6.625	5.060	6.673	2.637	7.609	2.057	0.323	2.327	0.366	0.998	1.691	0.902	4.747	155.556	142.831	0.000	0.091	0.019
Pdensi_GG_155153_c1_g1	Bud	FC_3_2	1.29634376665009	255.307780230072	128.302061998361	-7.61708149341642	0.832085649476354	-9.15420365464779	5.47601941006355e-20	2.50709079829123e-17	0.037	0.040	0.000	4.478	7.094	9.219	5.017	5.047	5.235	4.369	3.798	5.244	3.368	8.091	2.201	0.235	2.149	0.317	1.410	2.110	0.831	5.308	420.932	208.824	0.000	0.000	0.000
Pdensi_DN11283_c0_g1d174343	Bud	FC_3_2	2.61785729536757	285.7325062422	144.175181768784	-6.77558699737195	0.741366896344596	-9.13931688989602	6.28480552569916e-20	2.85637529969094e-17	0.000	0.086	0.080	4.232	4.241	7.605	6.636	4.170	6.335	5.534	3.897	7.495	2.762	7.375	0.810	0.435	3.393	0.200	4.901	2.144	4.531	2.960	85.991	23.664	0.000	0.000	0.000
Pdensi_DN15316_c0_g1d525603	Bud	FC_3_2	105.155588930342	874.170954993	489.663271961671	-3.05496986606133	0.334767494067537	-9.12564666581699	7.13092483030016e-20	3.21744227941043e-17	2.872	2.159	1.407	12.087	13.972	7.523	17.453	15.788	19.158	21.858	19.956	13.575	1.722	3.668	2.147	2.549	5.998	2.724	4.579	4.344	3.454	8.933	18.947	6.462	1.541	0.818	0.219
Pdensi_DN18549_c0_g1d354665	Bud	FC_3_2	1.63033259439166	248.442945693184	125.036639143788	-7.25466388338876	0.796453418201817	-9.10871083932051	8.33666491039368e-20	3.73440604781052e-17	0.021	0.043	0.041	4.916	13.684	10.779	6.114	5.155	3.659	3.454	3.621	4.603	3.510	6.316	2.939	0.188	1.029	0.611	1.081	2.131	2.318	3.661	83.923	64.634	0.000	0.000	0.000
Pdensi_DN8857_c0_g1	Bud	FC_3_2	50.0532394110444	835.147159284743	442.600199347894	-4.0604323861068	0.447056598103438	-9.08259133929015	1.060200559459e-19	4.71524198819391e-17	1.092	1.427	0.551	11.362	7.645	2.573	22.479	15.425	12.324	6.833	9.554	1.673	1.467	1.915	1.313	1.183	0.946	0.325	0.225	1.787	0.691	75.181	78.508	3.504	0.000	0.000	0.000
Pdensi_DN29443_c0_g1	Bud	FC_3_2	175.01721662835	1543.52540269307	859.271309660709	-3.14079300337907	0.346036662316823	-9.07647467858025	1.12148394959375e-19	4.95242539868476e-17	2.273	5.059	3.411	24.666	35.855	28.290	28.508	28.992	35.001	19.496	38.978	22.344	4.363	13.274	10.011	0.679	0.819	2.476	0.000	1.026	1.811	0.962	0.155	0.000	0.000	0.000	0.000
Pdensi_DN13003_c0_g1	Bud	FC_3_2	15.5840803136911	485.338236298632	250.461158306161	-4.96030928456337	0.547826325208206	-9.05452888317873	1.37158581132562e-19	5.9951482225935e-17	0.401	0.420	0.146	4.903	7.708	9.073	13.423	9.466	6.312	10.344	8.595	5.269	4.928	8.741	3.844	1.713	3.108	1.430	4.623	10.292	1.999	260.291	672.994	696.711	7.628	23.309	6.055
Pdensi_DN34854_c1_g1	Bud	FC_3_2	16.2800130830643	333.806165659193	175.043089371129	-4.35788695258469	0.481315912838947	-9.05410944525093	1.37686693299746e-19	5.9951482225935e-17	0.281	0.364	0.348	3.138	2.739	13.167	6.087	4.583	9.315	4.724	7.258	4.831	0.233	1.513	4.731	0.286	0.220	0.280	0.588	0.108	0.401	4.257	2.879	338.603	5.397	6.379	89.371
Pdensi_DN21957_c0_g2d421210	Bud	FC_3_2	3.89439528985956	381.46317696911	192.678786129485	-6.61228070023526	0.73467348694474	-9.00029852408791	2.25104752944994e-19	9.73343572369449e-17	0.105	0.150	0.000	4.423	6.578	20.128	5.809	7.034	9.995	2.977	5.107	3.633	0.707	4.169	6.996	0.126	2.803	1.356	31.014	35.976	28.348	119.365	497.104	717.454	103.971	241.277	343.339
Pdensi_DN25145_c2_g7	Bud	FC_3_2	40.7283977266139	2552.81592773039	1296.7721627285	-5.9701035592352	0.664264229214901	-8.98754335498588	2.52818027022993e-19	1.08563547948873e-16	0.482	1.797	0.243	44.325	214.349	134.523	55.742	61.438	36.182	19.831	22.018	5.549	49.335	135.351	147.291	39.857	74.045	26.849	29.539	28.405	33.550	111.784	2.589	0.000	0.000	0.196	0.000
Pdensi_DN9893_c0_g1d48638	Bud	FC_3_2	18.5825521585048	505.76242869242	262.172490425463	-4.76700235706669	0.53617810399213	-8.89070687813215	6.07213676178826e-19	2.58959996899141e-16	0.221	0.592	0.329	3.229	11.227	2.363	6.628	9.464	14.170	5.891	5.532	2.350	0.440	1.872	0.248	0.000	0.000	0.000	0.000	0.000	0.000	0.000	0.000	0.000	0.000	0.000	0.000
Pdensi_DN38728_c1_g1	Bud	FC_3_2	6.79961569126411	340.693075442778	173.746345567021	-5.64424299528906	0.635273734286502	-8.88474163287784	6.40694903516605e-19	2.71380055560962e-16	0.229	0.148	0.046	3.338	5.174	11.256	8.842	4.953	6.673	5.141	7.106	7.046	2.340	9.579	3.338	0.124	2.059	0.000	1.137	1.809	0.733	10.837	181.830	99.481	2.673	0.924	0.055
Pdensi_DN12428_c0_g1d270139	Bud	FC_3_2	203.283021781436	1056.21276664078	629.74789421111	-2.37715304489294	0.268538146064156	-8.85219876480797	8.5811700177889e-19	3.61017939971369e-16	4.086	4.892	3.483	27.029	18.477	12.764	18.327	19.231	25.695	16.041	19.526	16.402	3.557	5.310	3.911	4.676	5.343	3.304	9.887	9.067	10.102	10.710	39.465	57.585	2.597	2.168	3.750
Pdensi_DN41306_c0_g1d319746	Bud	FC_3_2	10.0854506421148	192.277292525572	101.181371583843	-4.25321234834541	0.480553375503225	-8.85065544257502	8.70067876790786e-19	3.6358910300925e-16	0.196	0.213	0.197	7.460	13.614	14.742	3.268	4.744	3.505	0.464	0.000	0.694	3.275	8.617	6.989	1.055	0.844	0.719	0.000	10.013	5.361	0.598	0.000	0.000	0.000	0.000	0.000
Pdensi_DN29879_c0_g1d370446	Bud	FC_3_2	2274.65762696606	209.069236960267	1241.86343196317	3.44330939812511	0.38942916921145	8.84194012764227	9.4070631026821e-19	3.90487189392334e-16	70.935	32.114	36.242	10.156	6.111	8.329	5.217	4.048	3.312	5.336	3.145	3.025	50.671	14.590	10.018	14.109	4.349	4.198	4.590	10.982	7.730	40.386	22.864	11.634	6.941	9.548	10.467
Pdensi_DN16490_c1_g5	Bud	FC_3_2	70.809493291503	571.38809927268	321.098796282092	-3.01212180236383	0.341610697654794	-8.81741064621945	1.17137006277767e-18	4.83015608999016e-16	1.800	1.212	1.331	11.029	8.475	2.858	14.426	8.902	10.992	13.809	4.873	6.693	1.589	1.589	0.763	1.579	0.345	0.497	0.601	0.198	0.044	0.047	0.119	0.430	0.943	3.222	3.854
Pdensi_DN792_c0_g1d324689	Bud	FC_3_2	2.2498276269551	755.788827644019	379.019327635487	-8.38350910071753	0.9538874247777	-8.7887824946128	1.51189453251818e-18	6.112864484886e-16	0.145	0.000	0.000	15.780	9.101	19.951	23.196	11.632	10.659	15.883	8.718	20.406	3.968	11.739	4.819	0.654	3.963	0.989	4.557	7.921	2.498	6.934	368.701	147.278	0.000	0.000	0.000
Pdensi_DN21250_c0_g2	Bud	FC_3_2	1630.74551714159	160.761267710967	895.753392426278	3.34232262321283	0.380662036187457	8.78028882703424	1.63055388133219e-18	6.55009273684832e-16	39.135	38.959	21.976	15.719	7.591	15.307	4.604	2.434	2.630	4.197	2.562	2.186	18.596	17.810	16.706	11.634	10.465	10.166	20.517	2.813	21.842	1.479	1.326	1.062	1.218	0.899	1.250
Pdensi_GG_88389_c0_g1	Bud	FC_3_2	598.179367839068	3329.48355051552	1963.83145917729	-2.47668428255159	0.282100279013627	-8.77944641250054	1.64281240856113e-18	6.55703298840122e-16	8.794	14.485	13.371	70.149	74.625	37.754	53.236	69.269	76.921	49.370	66.549	57.114	8.230	24.717	12.190	10.343	8.731	9.084	6.688	11.241	7.893	11.554	62.791	60.843	21.344	9.320	10.330
Pdensi_GG_146212_c0_g1	Bud	FC_3_2	35.094224833562	454.61689384982	244.855559341691	-3.69480148530669	0.421534666231161	-8.76511893634044	1.86579580509825e-18	7.39960355442308e-16	0.812	0.847	0.505	5.064	6.620	7.516	6.874	8.235	12.107	9.158	11.578	11.158	3.759	6.082	4.488	1.461	2.693	1.525	2.807	5.154	3.057	3.876	15.400	4.469	1.232	1.370	1.320
Pdensi_GG_157845_c0_g1	Bud	FC_3_2	1.29190822734834	248.601696097631	124.94680216249	-7.57984389592917	0.865544102565275	-8.75731678312433	1.99953117880479e-18	7.87979802837218e-16	0.051	0.000	0.022	3.597	4.106	11.271	5.943	4.410	4.588	4.872	5.727	7.573	1.946	7.112	2.247	0.086	2.157	0.321	203.554	56.929	355.786	33.826	117.673	60.012	0.045	0.000	0.000
Pdensi_DN30823_c0_g1d27442	Bud	FC_3_2	989.501830523395	5810.85013804784	3400.17598428562	-2.55399945038389	0.291712349813012	-8.7551982355941	2.03745056210852e-18	7.97873328614382e-16	14.763	28.912	17.054	91.258	153.795	99.593	112.359	114.409	121.673	115.756	130.007	102.830	58.665	105.592	53.167	32.808	42.142	38.921	90.537	212.627	114.073	425.976	366.516	190.569	21.250	30.694	34.554
Pdensi_GG_109378_c0_g1	Bud	FC_3_2	0	377.286345248522	188.643172624261	-11.0373635382891	1.26188677599952	-8.7467146405006	2.19654245486265e-18	8.54798224700143e-16	0.000	0.000	0.000	3.154	3.179	22.473	8.717	5.641	8.284	2.259	2.233	3.253	0.000	2.044	11.068	0.000	2.713	1.234	0.280	3.951	1.820	22.685	158.456	516.026	0.000	0.284	0.613
Pdensi_DN18910_c0_g1d285192	Bud	FC_3_2	1496.0033761476	8874.39396051436	5185.19866833098	-2.56854117412998	0.294078102294893	-8.73421432635037	2.45355508660221e-18	9.48885760666377e-16	21.769	32.651	37.151	86.694	108.871	90.179	149.108	157.216	225.068	160.650	112.277	178.781	35.251	64.287	39.903	43.827	18.469	14.605	15.382	12.874	18.617	14.307	14.007	7.344	119.000	122.562	254.289
Pdensi_DN17384_c1_g1d112832	Bud	FC_3_2	452.506012642016	3614.26133079945	2033.38367172073	-2.9977074433041	0.343465821176442	-8.7278187769494	2.59631236904526e-18	9.97897467028413e-16	8.443	13.512	5.836	56.709	42.798	76.967	85.973	67.326	63.782	85.401	87.964	63.210	16.813	34.851	29.343	9.431	6.476	11.809	33.007	15.391	29.776	162.082	128.295	883.351	72.265	64.084	51.012
Pdensi_DN39989_c0_g2	Bud	FC_3_2	1.94008011067338	217.282609881611	109.611344996142	-6.80087978969381	0.780217174396028	-8.71664968790058	2.86555032506891e-18	1.09462264411298e-15	0.080	0.016	0.015	2.734	3.857	8.462	4.670	3.354	5.024	3.793	3.509	4.589	1.509	6.540	1.747	0.123	1.958	0.209	1.261	1.176	0.843	2.421	151.023	76.587	0.024	0.017	0.000
Pdensi_DN24603_c0_g1d554967	Bud	FC_3_2	703.809350148583	25.0981393646548	364.453744756619	4.80791650237328	0.552909702689216	8.69566310554646	3.44810104364262e-18	1.30912202123419e-15	24.369	10.707	8.082	1.518	1.173	0.625	0.406	0.677	0.408	0.435	0.529	0.138	13.984	2.091	0.969	2.214	2.982	1.754	0.027	0.027	0.167	0.000	0.000	0.000	0.000	0.000	0.000
Pdensi_DN17532_c0_g1d113246	Bud	FC_3_2	7.4666648961397	171.849548414222	89.6581066551807	-4.52307096330571	0.522682848822756	-8.65356683023573	4.99143926277441e-18	1.88358767088878e-15	0.198	0.170	0.098	0.074	0.047	0.042	3.825	3.070	3.430	1.958	4.580	1.777	0.088	0.204	0.155	0.000	0.000	0.000	0.158	0.000	0.000	0.000	0.000	0.000	0.000	0.000	0.000
Pdensi_DN18750_c0_g2	Bud	FC_3_2	39.7942841906168	1218.02422939737	628.909256793992	-4.93506941058286	0.571525373939673	-8.63490867704464	5.87739721594683e-18	2.20455504608994e-15	1.517	0.616	0.326	18.886	19.868	40.311	31.299	18.573	23.281	25.943	27.544	34.095	13.619	37.885	9.829	1.910	12.054	1.774	15.098	9.484	8.573	13.710	583.264	241.670	1.878	1.814	0.540
Pdensi_DN31263_c0_g1d234712	Bud	FC_3_2	296.666329693888	2097.60258737099	1197.13445853244	-2.8218276617059	0.327391483587273	-8.61912359718937	6.74684994465817e-18	2.51552462158168e-15	6.135	5.140	6.886	21.023	33.299	15.832	27.097	52.944	45.542	64.260	63.990	48.705	13.995	23.003	9.847	16.305	36.057	21.597	49.584	51.282	30.504	11.571	22.080	7.369	557.955	357.818	550.860
Pdensi_DN20250_c0_g5	Bud	FC_3_2	20.5638940009735	539.814852450858	280.189373225916	-4.71537625476972	0.549527381302279	-8.58078489846157	9.42279418195862e-18	3.49232309368841e-15	0.166	0.676	0.439	12.699	41.475	34.450	10.709	13.428	8.285	3.850	7.073	4.845	15.835	26.198	22.936	5.020	6.974	5.094	10.933	16.049	17.221	19.678	0.569	0.090	0.000	0.000	0.026
Pdensi_DN18549_c0_g3d354668	Bud	FC_3_2	1.31078554889888	406.301076413495	203.805930981197	-8.28378740091208	0.966061473509711	-8.5748036000411	9.92560253481126e-18	3.65690912325457e-15	0.000	0.000	0.085	8.884	33.019	22.209	9.492	10.189	4.742	5.532	3.680	6.164	5.819	10.076	3.642	0.154	0.465	0.528	1.337	1.094	1.226	0.390	67.787	53.008	0.000	0.000	0.000
Pdensi_GG_29827_c0_g1	Bud	FC_3_2	78.6997607092398	4549.60205947093	2314.15091009008	-5.85301163550486	0.684038738315006	-8.55654995493763	1.16295456112119e-17	4.25949210283593e-15	2.637	1.906	0.294	55.493	31.742	162.827	139.057	53.816	80.741	46.767	50.525	64.762	8.753	33.451	93.192	1.837	8.160	8.922	12.332	17.285	7.588	127.140	220.941	979.782	1.723	17.124	0.355
Pdensi_DN24570_c0_g1	Bud	FC_3_2	370.978452326772	4342.59231897334	2356.78538565005	-3.5492510611024	0.415188676136596	-8.54852568265784	1.24670724283749e-17	4.53954540791089e-15	3.496	10.870	8.398	40.299	68.651	14.443	82.255	99.368	78.908	78.016	101.078	36.724	2.211	9.135	0.666	8.690	6.605	2.785	0.748	0.000	1.849	0.070	0.000	0.063	0.000	0.000	0.261
Pdensi_DN16766_c0_g1d11110	Bud	FC_3_2	5.86408070190209	196.608442036417	101.236261369159	-5.06819336308786	0.592989265092772	-8.54685516489906	1.26487759803261e-17	4.57893044427329e-15	0.076	0.204	0.075	2.806	3.776	9.338	3.608	3.622	4.563	3.365	2.389	4.749	2.271	9.009	6.294	0.068	1.999	0.615	0.815	1.056	1.029	3.876	69.915	100.326	0.000	0.000	0.000
Pdensi_DN18016_c1_g4	Bud	FC_3_2	1.63662503490851	296.245613277985	148.941119156447	-7.5062952742312	0.878486980838006	-8.54457201752813	1.29013490246172e-17	4.64336703478493e-15	0.000	0.031	0.069	1.723	4.611	3.794	3.458	7.919	6.352	9.054	7.574	8.437	0.744	2.112	1.058	0.105	1.369	0.262	0.396	2.128	0.691	0.870	2.360	0.047	0.000	0.052	0.000
Pdensi_DN42199_c0_g1d320373	Bud	FC_3_2	42.3201523453693	1176.68940100301	609.50477667419	-4.79731108035308	0.562821527050193	-8.52368086468956	1.54561124575403e-17	5.53088989752154e-15	0.716	1.164	0.719	20.770	13.510	25.882	35.123	8.645	26.927	25.817	13.504	31.003	14.219	25.846	13.465	5.457	3.833	4.354	51.657	5.377	37.601	16.268	219.054	119.465	2.626	0.000	0.000
Pdensi_DN25185_c0_g1d226944	Bud	FC_3_2	11.7202187758082	342.858259832966	177.289239304387	-4.87122679726268	0.57277650601724	-8.50458555141237	1.82245461953625e-17	6.48429353630998e-15	0.198	0.297	0.216	2.448	18.132	11.110	5.378	10.918	4.286	3.181	3.662	2.270	2.300	13.124	7.621	0.537	2.903	0.695	1.284	1.629	1.214	83.222	101.742	83.035	0.031	0.000	0.024
Pdensi_DN23934_c1_g2d71043	Bud	FC_3_2	1650.20910169045	343.185484946904	996.697293318676	2.26546585168564	0.266890952819562	8.4883576147943	2.09577804549933e-17	7.41441022744407e-15	34.112	35.389	31.591	9.597	9.006	14.590	9.235	5.435	5.965	6.907	5.620	5.228	158.564	19.041	29.664	25.383	198.685	209.632	150.107	3.761	57.010	41.455	12.472	1.902	15.009	20.403	14.902
Pdensi_DN12731_c0_g1d270784	Bud	FC_3_2	16.9472690016759	318.572012190016	167.759640595846	-4.23335837851017	0.498833529083384	-8.48651530359044	2.12925634063186e-17	7.49029073725664e-15	0.258	0.249	0.538	6.394	17.955	19.579	5.088	7.863	6.138	1.685	3.121	3.296	6.090	12.929	12.948	2.845	6.197	3.360	9.177	5.209	6.742	1.121	0.632	0.262	0.120	0.029	0.124
Pdensi_DN21343_c1_g1d18680	Bud	FC_3_2	43.3613169454382	677.742112550447	360.551714747943	-3.96661044138806	0.467444259016747	-8.4857399890453	2.14350252810018e-17	7.49804409618863e-15	0.484	1.416	0.758	3.226	7.750	2.851	10.989	13.042	16.564	12.151	18.761	26.590	4.306	6.846	1.470	1.864	4.747	1.282	1.625	0.723	0.593	0.209	0.085	0.000	0.000	0.000	0.000
Pdensi_DN14956_c0_g5	Bud	FC_3_2	0	327.05820332295	163.529101661475	-10.8312104793205	1.27658205009229	-8.48453922608222	2.16575202886726e-17	7.53355028365476e-15	0.000	0.000	0.000	6.527	7.681	18.860	7.378	4.695	7.550	4.790	3.472	9.824	5.748	9.178	4.659	0.823	4.798	2.668	5.107	8.316	8.194	9.738	179.182	100.220	0.000	0.000	0.000
Pdensi_DN23124_c0_g1d21375	Bud	FC_3_2	26.8017817886694	959.057661650746	492.929721719707	-5.16211676051894	0.609105083334491	-8.47491984841006	2.3524144311296e-17	8.13739358634916e-15	0.128	0.686	0.825	16.282	15.350	7.988	20.148	19.644	17.779	13.825	16.376	8.720	0.212	3.553	2.687	2.711	0.667	1.157	0.543	1.927	1.049	0.048	0.039	0.000	0.000	0.000	0.000
Pdensi_DN13830_c0_g1d462488	Bud	FC_3_2	268.202078934536	1739.01823963189	1003.61015928321	-2.69693248475036	0.319070904099772	-8.45245508160482	2.85240309829644e-17	9.75850983051803e-15	3.804	6.060	6.570	19.122	23.606	8.291	28.362	32.686	43.086	33.790	35.241	32.292	3.025	4.591	1.977	4.320	4.487	3.909	0.829	0.328	4.072	0.061	0.025	0.000	0.000	0.000	0.000
Pdensi_DN33677_c0_g1d29766	Bud	FC_3_2	17.2950794704583	448.826161684787	233.060620577623	-4.69880857529072	0.557691280720888	-8.42546537434996	3.59319232843771e-17	1.22256896355286e-14	0.146	0.634	0.293	5.011	4.978	2.238	9.114	9.675	8.162	13.818	8.147	12.948	0.815	2.705	1.306	1.312	5.686	5.909	2.106	11.034	9.032	2.008	1.613	2.651	0.000	0.000	0.000
Pdensi_DN23056_c4_g1	Bud	FC_3_2	595.479502103246	2592.99407610301	1594.23678910313	-2.12254523471032	0.252043344390734	-8.42135006516898	3.72170400274927e-17	1.25941249853904e-14	9.023	14.555	12.911	39.601	61.078	20.343	45.123	54.196	56.090	38.131	40.485	32.117	10.459	13.955	9.630	13.144	5.596	4.744	3.904	1.691	6.575	2.902	3.380	4.021	0.000	0.170	0.098
Pdensi_DN20755_c0_g2d493377	Bud	FC_3_2	0	483.840980705165	241.920490352582	-11.3964955609386	1.35457373023205	-8.4133445869988	3.98482127156228e-17	1.34116160256122e-14	0.000	0.000	0.000	8.228	30.709	0.283	6.440	16.758	5.824	4.277	8.438	4.502	0.097	2.200	0.000	0.000	0.942	0.000	0.000	0.705	0.124	2.109	0.106	0.000	0.000	0.000	0.000
Pdensi_DN11428_c0_g1d49867	Bud	FC_3_2	45.5812309616246	294.808140907442	170.194685934533	-2.69343401017334	0.320260933518059	-8.41012352204817	4.0957915625987e-17	1.37109925615703e-14	0.784	0.977	1.026	2.021	4.857	7.734	5.244	6.004	6.419	5.595	5.777	6.633	2.474	4.788	3.842	1.452	1.223	0.926	0.653	1.774	3.539	27.957	26.861	36.034	0.191	0.971	0.940
Pdensi_DN23058_c0_g1d128325	Bud	FC_3_2	63.8350566866336	1083.05608960477	573.445573145704	-4.08465027459658	0.486999818041173	-8.38737536089028	4.97115778323097e-17	1.64643159240892e-14	1.085	1.028	1.792	21.552	25.322	39.161	22.702	10.955	31.219	17.243	9.092	21.304	17.597	17.472	19.525	11.962	9.437	20.616	54.820	29.386	51.947	105.641	119.254	101.354	5.375	4.567	2.866
Pdensi_DN9914_c0_g1d454529	Bud	FC_3_2	8.80055659215489	406.789243369664	207.79489998091	-5.53126114192651	0.660182557087209	-8.37838122584	5.36605960049863e-17	1.76781852394205e-14	0.092	0.345	0.091	1.151	1.046	1.087	8.088	4.980	11.290	14.977	10.780	12.608	3.561	1.684	0.308	1.074	0.602	0.741	0.878	0.160	0.065	9.388	0.056	0.185	0.000	0.000	0.000
Pdensi_DN39367_c0_g2	Bud	FC_3_2	0.653535873234344	1430.56915733884	715.611346606036	-11.1009884384774	1.32567280416899	-8.37385243445206	5.57645799618246e-17	1.82746398490685e-14	0.000	0.046	0.000	10.955	32.014	14.262	39.592	42.067	4.580	21.241	10.627	1.458	0.520	6.649	1.957	1.190	0.047	0.000	0.000	0.099	0.061	0.000	0.000	0.000	0.000	0.000	0.000
Pdensi_GG_47903_c0_g1	Bud	FC_3_2	25.1344162880482	498.529461083677	261.831938685863	-4.3108960538085	0.514899162622319	-8.37231125382614	5.6498974307016e-17	1.8418369817939e-14	0.191	0.762	0.575	10.427	27.886	24.118	9.209	10.852	9.819	5.242	7.631	5.714	13.013	23.275	19.370	5.165	6.368	6.711	16.839	16.379	19.884	6.521	4.859	0.598	0.000	0.000	0.000
Pdensi_DN36199_c0_g1d315184	Bud	FC_3_2	0	295.187213630251	147.593606815126	-10.6835410422156	1.27704902039938	-8.36580340422207	5.97066791055357e-17	1.9262364634747e-14	0.000	0.000	0.000	7.345	7.295	20.855	7.654	5.171	4.906	1.285	1.566	0.594	1.466	3.631	5.405	0.000	0.974	0.246	1.181	1.279	0.401	29.577	71.037	283.929	0.062	2.156	0.665
Pdensi_DN18693_c0_g1	Bud	FC_3_2	452.591230428992	109.149589498044	280.870409963518	2.05319157376223	0.24556972499722	8.36093119290449	6.22251321802504e-17	1.99713806969242e-14	8.786	9.326	9.597	5.245	3.171	5.070	2.143	1.927	2.471	2.057	1.899	2.162	2.940	5.267	1.553	13.508	4.086	2.085	2.368	1.441	1.840	0.140	0.000	0.095	1.853	2.427	2.385
Pdensi_DN15834_c0_g1d526435	Bud	FC_3_2	1.30892864768379	206.096056784967	103.702492716326	-7.30570491423794	0.874128079411688	-8.35770533667661	6.39499344073207e-17	2.04197059788299e-14	0.000	0.041	0.038	4.134	4.090	6.038	3.410	4.316	4.626	1.079	1.892	0.955	1.409	1.944	4.047	0.521	2.282	1.920	2.307	2.547	3.837	2.141	4.419	4.366	0.000	0.000	0.000
Pdensi_DN8716_c0_g1	Bud	FC_3_2	106.130554293071	515.086973805476	310.608764049274	-2.27930632199334	0.273842711336179	-8.32341423612033	8.54651204577932e-17	2.70126178949467e-14	1.836	2.476	2.201	10.610	32.341	37.481	9.232	11.942	9.730	4.645	6.033	4.978	9.545	22.987	19.077	2.874	6.393	4.546	8.760	16.978	24.094	66.286	135.277	93.962	1.215	2.733	2.920
Pdensi_DN19632_c0_g3	Bud	FC_3_2	0.327696387224721	444.923821561411	222.625758974318	-10.3134027712705	1.24084130323506	-8.31162111092042	9.44034322908533e-17	2.96870187454039e-14	0.000	0.000	0.021	5.449	10.945	17.048	8.408	7.648	10.605	5.380	5.786	7.466	2.544	9.127	4.942	0.524	4.570	0.592	3.005	1.369	2.053	3.213	259.147	267.960	0.000	0.000	0.000
Pdensi_DN19588_c0_g2d359098	Bud	FC_3_2	32.946004705484	478.597793904358	255.771899304921	-3.86150349988506	0.46464581840927	-8.31063865613822	9.51883682463435e-17	2.97834359239124e-14	0.347	0.828	0.823	11.975	32.338	80.274	11.883	9.900	7.006	4.358	5.924	6.250	19.275	34.744	62.662	5.302	9.851	7.379	15.020	8.047	11.117	5.623	0.661	0.118	0.030	0.000	0.000
Pdensi_DN8686_c0_g1d384695	Bud	FC_3_2	72.5898108896191	595.68105810294	334.13543449628	-3.03686668444046	0.365515213297739	-8.30845495332835	9.69561693948416e-17	3.01848794368491e-14	1.241	1.957	1.259	19.101	20.083	35.604	15.594	9.470	10.715	8.684	6.819	9.867	9.099	14.865	13.397	3.341	5.846	2.479	7.799	7.903	3.695	59.715	110.193	218.911	3.966	6.862	3.003
Pdensi_DN21624_c0_g2d540410	Bud	FC_3_2	132.793101078213	1809.71805894053	971.255580009369	-3.76874354447207	0.454062443505409	-8.30005563855265	1.04062648538945e-16	3.22361234391911e-14	1.250	3.981	2.923	37.419	145.452	187.412	29.139	45.294	34.063	17.043	25.978	26.029	52.295	123.738	118.376	11.810	28.049	18.155	21.744	33.654	45.089	14.766	3.419	0.267	0.051	0.037	0.013
Pdensi_DN11144_c0_g1d519774	Bud	FC_3_2	27.3378249070347	380.486104521851	203.911964714443	-3.7986943073001	0.457788727310203	-8.29792015548269	1.05949841963536e-16	3.26582520290077e-14	0.505	0.544	0.614	4.802	2.566	1.456	5.123	6.716	10.917	8.734	6.229	11.326	0.561	0.903	0.377	0.707	0.061	0.000	0.063	0.000	0.160	0.000	0.000	0.000	0.000	0.000	0.000
Pdensi_DN33925_c0_g1d313047	Bud	FC_3_2	566.670363357127	4121.36967526902	2344.02001931307	-2.86252602823986	0.345193831473981	-8.29251790513418	1.10875972096842e-16	3.40083369586692e-14	10.373	11.626	12.701	28.145	23.869	18.631	48.279	87.791	110.388	80.829	128.659	131.003	6.936	14.391	4.121	9.232	5.209	1.457	1.060	1.242	0.779	3.262	8.177	10.062	0.000	0.484	0.102
Pdensi_DN20896_c1_g2	Bud	FC_3_2	2640.79147109378	435.479752410448	1538.13561175211	2.60013134153624	0.31382275377838	8.28534996341419	1.17762283908161e-16	3.59434735663806e-14	38.563	76.793	46.725	12.998	30.515	28.411	9.547	9.013	7.589	2.230	7.384	6.772	18.237	60.494	39.943	12.956	31.216	21.566	7.668	57.063	22.074	100.721	252.463	119.853	10.183	49.128	39.855
Pdensi_DN21912_c0_g1	Bud	FC_3_2	151.970239253448	1216.00321062425	683.986724938849	-2.99999144997821	0.362913270610755	-8.26641430039045	1.38048216475446e-16	4.17260786351634e-14	3.909	3.175	2.232	10.872	10.773	6.822	18.743	21.002	33.025	13.803	25.118	18.269	3.124	4.628	3.644	3.652	10.910	31.964	0.615	0.351	0.854	0.023	0.000	0.000	0.000	0.000	0.009
Pdensi_DN6395_c0_g2	Bud	FC_3_2	116.0208376835	514.750410867619	315.38562427556	-2.14931510689591	0.260033562909706	-8.26552958335704	1.3907594776844e-16	4.18336419700575e-14	2.728	2.152	2.240	5.332	18.111	4.570	9.054	11.461	10.348	9.092	10.949	3.795	2.476	1.718	1.652	0.000	0.000	0.000	0.000	0.000	0.357	0.000	0.000	0.000	0.000	0.000	0.000
Pdensi_DN18994_c1_g1d356221	Bud	FC_3_2	405.59774060286	2447.28203213264	1426.43988636775	-2.59301463378121	0.314540356755746	-8.24382174842766	1.6679558260174e-16	4.99304180321986e-14	7.534	6.724	10.546	39.458	31.914	28.227	44.910	38.019	63.621	45.366	36.351	58.022	5.389	15.482	8.874	14.015	7.752	7.544	19.423	5.870	34.234	2.873	1.988	1.032	1.845	1.949	0.938
Pdensi_GG_130992_c0_g1	Bud	FC_3_2	35.2519492739552	844.906627844989	440.079288559472	-4.58357402886386	0.556765691662158	-8.23250084821164	1.83344851061757e-16	5.46218523988531e-14	0.352	0.572	1.233	2.005	7.925	4.599	10.348	20.138	20.065	11.212	50.702	14.712	3.913	15.836	2.348	7.714	34.868	14.811	22.356	19.967	12.624	5.891	22.814	1.768	5.227	3.357	9.345
Pdensi_DN24324_c0_g1	Bud	FC_3_2	513.146969816997	5510.81022670816	3011.97859826258	-3.42485860526463	0.41615611981882	-8.22974466110386	1.87612928645782e-16	5.56272333434745e-14	8.493	12.878	10.099	23.510	41.153	26.075	60.610	174.111	95.402	61.288	184.215	62.934	10.925	17.866	11.921	10.433	13.708	10.184	9.199	17.248	14.245	21.611	45.715	58.058	8.111	11.925	13.640
Pdensi_GG_137073_c1_g1	Bud	FC_3_2	0	429.709079451453	214.854539725726	-11.2252512506187	1.36454653106055	-8.2263601827446	1.9298811551008e-16	5.69497867878444e-14	0.000	0.000	0.000	4.509	3.342	0.891	15.167	5.477	5.240	11.362	6.918	0.323	0.000	0.000	0.000	0.000	0.000	0.000	0.000	0.318	0.000	0.417	0.000	0.000	0.000	0.000	0.000
Pdensi_DN37298_c0_g1d377050	Bud	FC_3_2	20.1053982409745	338.390441593744	179.247919917359	-4.07175952121827	0.495273822715438	-8.22122901407152	2.01428203922122e-16	5.91600335717495e-14	0.604	0.373	0.258	1.311	1.357	1.506	7.370	4.781	8.140	8.113	11.458	9.985	0.096	0.498	0.193	0.853	7.227	10.637	19.347	46.626	25.456	17.060	22.980	16.016	0.131	0.000	0.311
Pdensi_DN17788_c0_g1d113777	Bud	FC_3_2	416.014402341196	11482.7239433406	5949.36917284089	-4.78673390166655	0.582481731380068	-8.21782666097595	2.07224189230861e-16	6.05765922181199e-14	3.873	5.037	16.424	51.481	94.447	60.897	158.185	188.584	339.765	258.020	361.574	219.469	67.467	116.570	46.647	60.370	83.020	68.447	127.148	63.531	81.095	39.764	72.561	17.115	43.352	18.181	86.488
Pdensi_DN24910_c0_g2	Bud	FC_3_2	0	248.630913594312	124.315456797156	-10.435628667956	1.27446607783763	-8.18823572429803	2.65083249003081e-16	7.67693418566363e-14	0.000	0.000	0.000	2.492	5.634	7.856	4.667	4.353	5.889	3.303	6.364	5.262	3.098	6.147	1.123	0.176	4.515	0.000	3.036	3.155	1.196	3.948	196.499	63.335	0.000	0.000	0.000
Pdensi_GG_91700_c1_g1	Bud	FC_3_2	55.9872586955033	1621.2377301002	838.612494397853	-4.85583976429199	0.594198393682096	-8.1720849735079	3.03104916917045e-16	8.7374202091851e-14	0.917	1.761	0.760	2.748	3.854	5.520	28.974	12.876	55.088	22.107	14.572	21.351	6.001	2.532	4.253	3.675	9.927	17.832	4.123	5.333	3.126	0.000	0.000	0.000	0.000	0.000	0.000
Pdensi_DN3219_c0_g1	Bud	FC_3_2	11.1116584367994	465.988459674235	238.550059055517	-5.39166474236855	0.662029738350885	-8.14414282325017	3.8197813971673e-16	1.09100315914964e-13	0.061	0.241	0.385	7.537	6.585	2.594	7.630	6.937	13.312	4.449	6.247	7.916	0.090	1.404	0.046	0.369	0.225	0.102	0.279	0.308	0.000	0.000	0.000	0.000	0.000	0.000	0.000
Pdensi_DN12883_c0_g1d390599	Bud	FC_3_2	1148.26758615243	105.975762234907	627.12167419367	3.43665826051055	0.422706214218331	8.13013422777715	4.28815333170147e-16	1.21918660821184e-13	26.318	30.612	13.595	4.391	28.749	3.756	2.557	2.437	1.386	0.000	1.945	0.000	33.238	33.483	18.810	7.979	0.414	0.470	2.578	11.164	1.670	8.787	0.000	0.000	4.536	27.439	15.058
Pdensi_DN6827_c0_g1d263081	Bud	FC_3_2	38.4934253093796	898.210440820755	468.351933065067	-4.54481115843752	0.560523559193568	-8.10815367863609	5.13947099725287e-16	1.45458709838159e-13	0.337	1.481	0.548	17.078	23.576	21.703	21.798	15.127	17.020	15.515	16.214	19.452	8.050	26.710	5.089	1.024	7.855	0.766	3.301	3.200	2.625	4.598	172.021	13.113	0.000	0.000	0.000
Pdensi_GG_29698_c0_g1	Bud	FC_3_2	10.7345509760474	618.780861488438	314.757706232243	-5.84915612268191	0.723103189825206	-8.08896462494629	6.01740433832572e-16	1.6953560231939e-13	0.212	0.230	0.213	5.365	6.188	20.271	25.368	4.676	7.319	11.780	5.892	6.743	0.942	9.790	5.420	0.190	1.821	0.259	1.407	2.210	0.609	4.191	65.939	10.234	0.000	0.000	0.000
Pdensi_GG_4772_c0_g1	Bud	FC_3_2	0	263.53642230725	131.768211153625	-10.5200468418205	1.30176562496364	-8.081367828494	6.40443158620654e-16	1.79626996718536e-13	0.000	0.000	0.000	4.680	6.238	5.775	6.524	5.783	3.536	5.608	7.534	5.007	2.322	7.774	1.346	0.141	1.855	0.063	1.446	1.749	0.821	4.237	204.583	66.435	0.187	0.076	0.000
Pdensi_DN14363_c0_g1d213328	Bud	FC_3_2	0.975868270549765	199.691236419469	100.333552345009	-7.67676833435498	0.950129059259517	-8.07971112928371	6.49203724101063e-16	1.81267577942389e-13	0.020	0.021	0.020	2.394	2.386	5.449	4.208	3.394	4.370	4.510	3.854	7.358	0.962	4.841	0.820	0.196	1.089	0.074	0.989	0.801	0.479	2.245	50.035	15.564	0.000	0.000	0.000
Pdensi_GG_107258_c0_g1	Bud	FC_3_2	172.611499441839	932.48182690947	552.546663175654	-2.43332060871055	0.301426856349113	-8.07267354403308	6.87753155643774e-16	1.91173884982855e-13	3.816	3.796	2.947	9.015	8.028	14.187	21.169	13.343	21.422	9.181	8.887	14.467	6.590	7.924	7.988	2.049	3.307	1.771	6.392	11.580	6.704	74.402	136.030	164.410	4.248	2.307	9.355
Pdensi_DN23071_c0_g1d191067	Bud	FC_3_2	74.3005017369866	950.665935382244	512.483218559615	-3.67756120894873	0.456371454399762	-8.05826300811388	7.73861776839765e-16	2.14153349044124e-13	1.045	1.760	1.742	9.572	13.095	5.839	12.138	15.695	28.991	25.440	21.301	36.306	1.424	5.365	0.908	1.458	0.251	0.427	0.000	0.135	0.333	0.000	0.000	0.000	0.000	0.783	1.539
Pdensi_DN15197_c0_g1d53870	Bud	FC_3_2	0	345.238925413847	172.619462706923	-10.9093163913208	1.35488083377271	-8.05186413401644	8.15423994104869e-16	2.24656526517432e-13	0.000	0.000	0.000	0.288	1.385	2.472	3.278	8.133	9.223	3.231	1.725	2.681	0.000	0.263	0.000	0.204	1.222	1.111	4.031	0.264	0.983	0.000	0.833	0.458	0.000	0.000	0.000
Pdensi_DN39034_c0_g1d150828	Bud	FC_3_2	20.4634216664399	246.679546407952	133.571484037196	-3.5908416596297	0.446032214900366	-8.05063298047165	8.23669258138239e-16	2.25928486158491e-13	0.491	0.533	0.247	0.000	3.885	3.195	4.619	4.901	5.270	6.099	4.647	1.445	2.180	1.984	1.363	0.880	0.790	2.695	1.903	8.536	1.060	23.146	14.362	12.347	0.000	0.000	0.000
Pdensi_DN12969_c0_g1d51365	Bud	FC_3_2	182.43820979618	2472.70787439007	1327.57304209313	-3.76079995525152	0.467234807245399	-8.04905776909787	8.34338615427903e-16	2.27851288989554e-13	1.548	5.385	4.243	63.924	197.745	454.903	48.001	61.459	38.982	19.246	31.586	25.520	84.511	163.403	229.452	20.502	44.910	28.662	161.891	114.279	91.286	114.134	43.310	8.093	0.000	0.116	0.000
Pdensi_DN22119_c0_g4	Bud	FC_3_2	79.5278602722538	981.446492825658	530.487176548956	-3.62546828521863	0.450650413304238	-8.0449682906893	8.62677575798292e-16	2.34561656144457e-13	1.035	2.098	1.733	8.594	10.524	10.003	13.310	16.345	29.027	8.488	18.696	14.727	2.457	7.003	5.737	0.127	0.619	0.117	0.478	0.109	0.000	0.568	0.000	0.000	0.000	0.000	0.000
Pdensi_DN18027_c0_g1	Bud	FC_3_2	52.7638331266856	370.256292589366	211.510062858026	-2.81126684253513	0.350273810549972	-8.02591218030574	1.00774296268064e-15	2.72038070725064e-13	0.815	1.422	1.012	7.894	24.073	22.222	6.587	8.069	7.534	2.236	6.117	4.864	10.473	19.631	17.344	4.120	8.047	7.636	46.397	25.580	43.832	9.877	17.517	5.973	17.276	12.328	12.863
Pdensi_DN23394_c1_g2	Bud	FC_3_2	44.5692582354529	504.698279751659	274.633768993556	-3.50143716825788	0.436276522899956	-8.02572906051332	1.00924747992435e-15	2.72038070725064e-13	0.859	1.050	0.823	7.004	6.453	9.900	15.376	7.468	7.514	4.141	4.902	2.036	2.071	6.114	6.733	1.792	3.204	2.201	6.898	10.014	2.668	8.044	34.784	48.542	0.047	0.967	0.180
Pdensi_DN21858_c0_g1d420609	Bud	FC_3_2	6.49801751671433	141.943160251778	74.2205888842462	-4.44859235468996	0.554598729528102	-8.02128118554327	1.0464786569266e-15	2.8085773092041e-13	0.165	0.118	0.109	0.791	2.679	1.237	3.413	2.734	2.371	2.243	3.115	3.313	0.244	0.729	0.062	0.074	0.420	0.000	0.242	0.765	0.628	1.542	13.371	12.778	0.085	0.373	0.033
Pdensi_DN21336_c1_g1	Bud	FC_3_2	25.7739238065057	378.967870090158	202.370896948332	-3.87915694360166	0.484756092146563	-8.00228611140139	1.22130198143722e-15	3.26370677571625e-13	0.278	0.560	0.728	2.745	14.549	3.545	8.586	8.567	5.613	3.430	1.902	2.674	0.295	2.353	0.474	0.704	0.000	0.112	0.051	0.064	0.111	0.083	0.683	0.249	0.243	0.037	0.066
Pdensi_DN17251_c0_g1d215968	Bud	FC_3_2	38.7590241463798	261.778774528966	150.268899337673	-2.7562970459708	0.344498957110895	-8.0008864731731	1.23526639751252e-15	3.28691718979132e-13	0.617	0.920	0.851	5.911	11.830	14.146	5.755	4.968	4.970	3.974	2.784	3.692	5.048	9.249	9.108	1.520	1.174	1.507	1.407	1.570	2.545	1.179	10.456	3.449	0.160	0.077	0.062
Pdensi_DN11475_c0_g1d336191	Bud	FC_3_2	107.770044255088	1131.99338509719	619.881714676138	-3.39250505185799	0.424204176518164	-7.99734005380009	1.27135763170032e-15	3.3685567207583e-13	2.989	1.489	2.106	5.579	5.534	11.393	20.409	15.383	31.981	16.768	14.996	8.870	11.595	6.264	5.582	7.883	6.645	11.259	25.185	26.423	16.298	218.016	46.206	219.255	0.547	1.339	0.976
Pdensi_GG_14509_c0_g1	Bud	FC_3_2	469.320407202815	86.2760872875237	277.798247245169	2.44253982189515	0.30584713180233	7.98614591381477	1.39222885769464e-15	3.67318346713375e-13	10.910	8.445	9.376	2.220	1.895	1.484	2.161	1.637	1.390	0.921	1.723	1.836	3.681	2.474	5.416	2.791	0.628	3.327	2.584	2.709	2.518	5.929	2.615	3.526	3.466	2.625	5.415
Pdensi_GG_129632_c0_g1	Bud	FC_3_2	0.975868270549765	234.804920387135	117.890394328842	-7.91054775923508	0.99068520294252	-7.9849257218532	1.40606945322841e-15	3.69404702553869e-13	0.020	0.022	0.020	3.990	4.948	8.118	6.287	3.056	4.747	5.100	5.006	5.510	2.223	8.028	0.902	0.200	1.949	0.151	0.777	1.094	0.373	1.952	18.760	1.631	0.062	0.045	0.000
Pdensi_DN22696_c0_g4d544590	Bud	FC_3_2	4.25633923149118	312.549407459716	158.402873345604	-6.20223211740347	0.776904508354206	-7.98326184326343	1.42516140537603e-15	3.72847373553523e-13	0.000	0.079	0.185	1.771	5.077	9.863	5.885	5.938	6.925	5.289	5.723	7.459	3.884	10.807	6.089	0.143	2.137	0.622	1.562	0.664	0.839	6.133	57.869	26.449	0.000	0.082	0.000
Pdensi_DN18480_c0_g1d404239	Bud	FC_3_2	4.20249261866218	223.903949172667	114.053220895665	-5.73129167536137	0.718368684871638	-7.97820366624899	1.48478255479904e-15	3.86820024161348e-13	0.182	0.019	0.052	2.262	4.488	6.792	5.180	4.162	4.116	3.282	4.162	6.186	1.824	7.161	2.292	0.220	2.353	0.361	5.777	3.711	5.733	5.126	100.756	24.834	0.000	0.010	0.000
Pdensi_DN51830_c0_g1d161721	Bud	FC_3_2	21.8293957062473	357.756490151194	189.792942928721	-4.03493108273876	0.506068307185892	-7.97309577668658	1.54748153505575e-15	4.01474740751025e-13	0.345	0.280	0.689	9.504	19.518	16.561	6.317	5.863	9.259	0.913	3.928	3.362	15.101	18.626	23.094	5.894	7.696	4.786	3.850	0.401	4.819	0.787	0.212	0.000	3.791	3.780	4.465
Pdensi_GG_105008_c0_g1	Bud	FC_3_2	915.004837223291	0	457.502418611645	12.3012630118334	1.54383462992217	7.96799266800583	1.61272430205095e-15	4.16665056710384e-13	7.324	4.447	43.810	17.758	0.000	0.000	0.000	0.000	0.000	0.693	0.369	0.344	0.324	0.000	0.974	73.500	28.247	102.062	6.166	3.050	111.296	4.890	0.000	0.000	0.000	0.000	0.000
Pdensi_DN24157_c0_g1	Bud	FC_3_2	92.9254507916303	780.273478838635	436.599464815133	-3.07007221326168	0.385912002348023	-7.95536856739952	1.78599028513436e-15	4.59523492164839e-13	1.145	2.242	2.300	4.167	8.631	2.276	12.328	15.968	18.432	9.176	22.575	10.143	3.067	5.395	1.166	4.442	11.255	8.558	9.758	0.844	2.743	0.507	0.217	0.000	0.000	0.000	0.000
Pdensi_DN23208_c1_g4	Bud	FC_3_2	8.49101578960916	259.446886078229	133.968950933919	-4.93549589431385	0.621615419939859	-7.93978999876058	2.02523848399924e-15	5.18936107844498e-13	0.061	0.229	0.242	4.654	3.650	2.746	6.912	4.833	3.838	10.092	4.682	6.949	3.849	2.760	2.222	3.356	1.374	1.447	6.426	3.676	8.351	7.586	1.343	0.309	0.047	0.000	0.000
Pdensi_DN6625_c0_g1d262914	Bud	FC_3_2	200.286432380624	1755.03427439956	977.660353390093	-3.13134679884141	0.394466466442315	-7.93818249516356	2.05165324072241e-15	5.23549955055659e-13	3.186	4.964	4.120	18.865	12.891	22.358	21.482	32.870	50.558	25.862	31.767	38.495	2.734	9.951	5.821	3.726	2.455	1.782	3.609	3.765	2.542	3.614	10.461	10.970	3.440	4.144	4.935
Pdensi_DN33779_c0_g1	Bud	FC_3_2	43.96090461018	311.718435129461	177.83966986982	-2.82609229627432	0.356372617328894	-7.93016118201399	2.18861638657012e-15	5.56221221672607e-13	0.744	0.847	1.088	9.120	6.464	1.509	6.905	5.047	6.756	9.255	3.365	5.014	0.486	2.865	0.343	2.209	1.823	0.599	0.198	2.998	0.938	0.395	2.681	0.709	0.000	0.098	1.888
Pdensi_DN15728_c0_g1d9744	Bud	FC_3_2	17.2723867508139	379.171604505774	198.221995628294	-4.45682476395215	0.562269321028845	-7.92649464814659	2.25418352898285e-15	5.70555843219988e-13	0.282	0.165	0.611	16.569	22.329	62.903	6.975	6.875	8.869	3.315	2.936	5.452	22.161	40.079	35.420	5.417	5.954	1.539	1.746	1.010	0.658	0.806	0.941	0.000	0.000	0.000	0.000
Pdensi_GG_126077_c0_g1	Bud	FC_3_2	14.6781506256982	339.572765070549	177.125457848124	-4.53306600142347	0.572027480670553	-7.92455984126783	2.28955873387059e-15	5.7716345977511e-13	0.138	0.535	0.248	3.259	7.431	4.692	5.857	8.441	6.072	11.434	7.222	10.348	1.197	6.034	2.362	0.801	2.653	2.322	1.729	4.530	6.564	2.076	2.137	1.630	0.000	0.000	0.000
Pdensi_DN10817_c0_g2	Bud	FC_3_2	27.3154404967899	217.782064989763	122.548752743276	-2.99458714409493	0.378887554840023	-7.90363026138277	2.70895780745993e-15	6.80134104360856e-13	0.598	0.483	0.595	1.378	3.478	2.474	4.320	3.729	5.020	3.303	5.799	3.295	1.613	1.375	1.342	1.222	1.245	0.785	0.290	0.943	0.677	18.428	41.769	171.890	0.657	2.012	0.205
Pdensi_GG_121151_c0_g1	Bud	FC_3_2	451.137673412235	1.3348706181201	226.236272015178	8.4158156740508	1.06538405226215	7.89932574659938	2.80416157997068e-15	7.01209320389053e-13	7.103	2.675	17.683	4.563	0.000	0.034	0.023	0.022	0.037	0.025	0.053	0.013	2.409	0.000	0.178	20.910	15.504	11.931	17.087	0.000	3.544	0.189	3.806	6.666	0.000	0.000	0.000
Pdensi_DN19818_c2_g1	Bud	FC_3_2	8.15259142256584	177.518599994664	92.8355957086147	-4.44648430919284	0.563298153365903	-7.89366036906663	2.93450065479558e-15	7.30866733083388e-13	0.106	0.184	0.210	4.537	11.105	12.685	3.785	4.238	2.645	1.785	2.146	2.268	4.109	7.263	7.781	1.807	3.448	2.360	7.348	5.652	4.602	6.927	0.275	0.000	0.000	0.000	0.000
Pdensi_DN2475_c0_g1d447206	Bud	FC_3_2	0	208.009518419775	104.004759209888	-10.178543033765	1.29754576656774	-7.84445781877059	4.34828022678415e-15	1.07866800127775e-12	0.000	0.000	0.000	1.746	4.358	4.427	5.268	3.607	3.614	2.974	3.396	4.078	2.137	7.082	2.321	0.000	1.421	0.000	0.858	0.625	0.000	2.914	18.931	0.465	0.000	0.000	0.000
Pdensi_DN39154_c0_g1d34032	Bud	FC_3_2	141.65875080856	1661.70932686301	901.684038835786	-3.55242622134095	0.454820696938002	-7.81060810393417	5.69127200960341e-15	1.40066028331208e-12	1.260	3.468	3.940	31.795	19.636	93.099	40.516	31.908	27.417	32.057	43.911	60.819	25.930	40.720	35.255	3.081	4.668	6.455	5.896	7.062	6.199	7.769	20.480	0.187	0.000	0.103	0.000
Pdensi_DN15466_c0_g1d182052	Bud	FC_3_2	82.8535930564422	2536.41379813312	1309.63369559478	-4.93599836751932	0.632515730216332	-7.80375590948722	6.00913671647738e-15	1.46728979471162e-12	2.074	1.048	1.936	4.031	12.920	1.812	12.909	63.918	74.550	100.889	185.812	101.873	24.484	28.576	4.934	4.831	29.994	33.829	34.745	338.695	54.321	35.595	17.431	49.777	2617.250	3513.159	2961.209
Pdensi_DN21280_c1_g4	Bud	FC_3_2	4.56866538585955	192.62797527764	98.5983203317497	-5.40025761293393	0.692287111023154	-7.80060400799996	6.16115635135647e-15	1.49853281334848e-12	0.032	0.136	0.094	3.112	3.855	6.191	5.579	3.014	2.985	2.484	2.463	2.314	1.554	2.531	2.411	0.441	1.145	0.253	3.023	3.195	1.462	2.585	16.251	2.667	0.395	0.190	0.202
Pdensi_GG_8800_c0_g1	Bud	FC_3_2	315.953478986634	1733.66957788357	1024.8115284351	-2.4559449669064	0.314870000307491	-7.79986967481185	6.19711417108328e-15	1.50141367261673e-12	6.172	5.898	7.284	16.020	19.681	9.656	25.328	31.257	47.148	46.852	28.621	34.740	7.165	17.119	6.281	26.193	30.871	16.128	8.834	13.142	7.306	2.146	1.283	0.117	0.368	1.209	0.000
Pdensi_DN18385_c0_g1d115059	Bud	FC_3_2	128.18462095671	1193.5113727362	660.847996846455	-3.21922570335125	0.412933117534978	-7.79599786660018	6.39014665574535e-15	1.54218016093017e-12	1.484	2.786	3.572	25.116	121.824	119.758	21.195	31.043	19.380	7.142	15.927	10.716	50.918	84.277	82.553	12.757	15.795	10.935	19.280	15.825	26.438	7.349	1.166	0.201	0.019	0.000	0.000
Pdensi_DN22306_c3_g4	Bud	FC_3_2	1574.65006665837	11603.0787555523	6588.86441110533	-2.88136727360628	0.370900451642567	-7.76857310592606	7.93751896843498e-15	1.90822246551971e-12	47.848	29.633	19.112	105.064	147.422	163.266	215.911	190.410	288.789	249.249	231.729	291.924	95.055	90.566	114.328	25.290	19.933	14.932	31.030	203.063	67.431	376.071	1135.251	350.271	0.000	0.606	0.869
Pdensi_DN15684_c0_g1	Bud	FC_3_2	17.5852279283179	194.602639194289	106.093933561303	-3.46844998973373	0.446547451237806	-7.76725962743571	8.02023437855124e-15	1.92069189838651e-12	0.270	0.488	0.318	4.777	14.365	15.610	3.422	3.905	4.334	1.256	2.248	2.512	5.520	9.185	12.054	2.546	3.479	3.004	6.607	4.414	6.227	1.309	0.144	0.000	0.000	0.113	0.020
Pdensi_DN21388_c0_g1	Bud	FC_3_2	539.076086988975	3775.62225462559	2157.34917080728	-2.80824480470071	0.362132791938989	-7.75473767416742	8.85262791841041e-15	2.10385067686956e-12	6.022	14.839	12.189	109.231	325.890	537.075	79.281	84.300	63.097	16.790	38.044	44.181	142.368	258.588	359.824	41.148	78.976	63.680	180.964	124.848	121.320	172.287	25.240	12.365	0.000	0.000	0.000
Pdensi_DN17579_c0_g1d113322	Bud	FC_3_2	361.593691816882	1852.71653617628	1107.15511399658	-2.35713244998963	0.304824086928482	-7.73276309540021	1.05237028838823e-14	2.49147665423929e-12	7.973	5.588	8.551	24.408	28.454	9.762	44.187	26.904	40.095	58.001	37.120	27.265	7.392	9.287	5.245	6.638	4.895	4.960	4.620	17.659	13.504	43.941	32.599	21.103	4.230	12.733	9.473
Pdensi_DN21519_c2_g4	Bud	FC_3_2	587.076584003281	3452.13628484469	2019.60643442398	-2.5559064050426	0.330731583275244	-7.72803848888997	1.0921632747567e-14	2.57589190540628e-12	8.872	13.090	13.984	28.923	49.679	25.221	45.456	83.493	77.729	77.957	76.654	67.724	14.409	30.728	10.390	22.715	16.889	7.601	7.773	8.261	7.797	2.278	0.680	0.023	0.373	0.551	0.221
Pdensi_DN22901_c1_g4	Bud	FC_3_2	0	381.929859085105	190.964929542552	-11.0552545525266	1.43239619347158	-7.71801447316956	1.181557871239e-14	2.77621512651683e-12	0.000	0.000	0.000	8.459	4.723	0.170	13.481	6.985	2.585	10.645	7.080	3.301	0.173	1.437	0.000	0.139	3.855	0.950	115.216	0.361	29.374	16.098	33.477	3.128	0.000	0.000	0.000
Pdensi_GG_7186_c0_g1	Bud	FC_3_2	2257.13592087336	114.083229291905	1185.60957508263	4.30643041845489	0.558027674362303	7.71723449625711	1.18880819867218e-14	2.78274971768132e-12	42.784	17.178	77.578	25.419	10.355	4.615	1.570	2.731	2.535	1.118	6.860	4.453	11.018	3.821	0.525	120.659	199.877	157.124	74.820	0.274	8.161	0.000	0.000	0.000	0.000	0.266	0.286
Pdensi_DN18839_c0_g3	Bud	FC_3_2	126.662369472661	1615.76536279164	871.213866132152	-3.67311319022142	0.476211996799349	-7.71318911516016	1.22712042277732e-14	2.86167240165656e-12	2.213	2.325	3.214	3.810	2.425	23.189	20.050	21.919	54.523	136.421	62.028	111.046	24.538	13.137	10.365	33.945	18.272	14.966	31.797	5.461	7.676	41.940	126.391	46.327	0.000	0.000	0.000
Pdensi_DN15086_c0_g1d213965	Bud	FC_3_2	14.9296159898492	320.652479007547	167.791047498698	-4.42381868911814	0.573781814331127	-7.70993185671997	1.25884935980272e-14	2.92471102194465e-12	0.390	0.401	0.113	2.962	2.603	10.137	6.986	4.471	7.790	6.963	5.399	8.765	3.164	4.744	2.062	0.265	0.718	0.204	0.945	0.395	0.417	0.850	18.302	4.193	0.000	0.018	0.000
Pdensi_DN22789_c1_g6	Bud	FC_3_2	46.4751959097918	785.034760620011	415.754978264901	-4.07821985261686	0.529230159385035	-7.70594755475716	1.29875962095313e-14	3.00621813377869e-12	1.134	0.455	1.254	16.172	17.804	10.203	20.929	17.352	8.970	15.142	31.156	29.307	4.207	7.680	1.030	2.275	0.784	0.445	0.367	0.089	0.132	0.207	1.475	0.533	0.000	0.000	0.000
Pdensi_DN21349_c1_g6	Bud	FC_3_2	0.653535873234344	273.69150440589	137.172520139562	-8.71579431473477	1.13359254930691	-7.68864820085817	1.48697708244242e-14	3.42913437178805e-12	0.000	0.042	0.000	2.108	3.490	1.293	5.600	4.256	6.546	9.601	12.204	9.471	1.119	1.469	0.391	0.105	0.596	0.967	4.473	11.166	3.158	6.415	94.958	13.958	0.000	0.000	0.000
Pdensi_DN22640_c1_g1	Bud	FC_3_2	113.108704700371	859.13303698267	486.12087084152	-2.92516460724761	0.381329049313407	-7.67097238596023	1.70697296932706e-14	3.92194361384316e-12	2.548	2.566	1.828	21.159	17.660	4.830	25.295	13.523	12.862	14.738	10.093	6.523	3.774	6.728	1.625	4.523	2.469	1.632	3.948	7.188	2.375	5.180	14.638	43.121	3.972	10.905	8.077
Pdensi_DN13129_c0_g1d271461	Bud	FC_3_2	365.759934918987	0	182.879967459494	10.9783888422717	1.43277540287608	7.66232364139854	1.82598782315195e-14	4.16465684280427e-12	6.631	2.664	12.970	2.174	0.000	0.000	0.000	0.000	0.000	0.000	0.000	0.000	0.545	0.000	0.000	40.292	4.297	3.722	0.816	0.000	0.000	0.000	0.000	0.000	0.000	0.000	0.000
Pdensi_DN29703_c0_g1	Bud	FC_3_2	678.947577977013	55.2844900567477	367.11603401688	3.61778158421727	0.472190617227133	7.66169731508462	1.83491691624776e-14	4.16974824051703e-12	12.870	18.447	10.379	3.199	4.474	17.709	1.781	0.724	0.821	0.000	0.870	1.083	10.971	18.043	10.979	11.526	4.440	7.569	1.272	1.864	1.984	0.349	0.280	0.000	10.528	10.327	15.301
Pdensi_DN18749_c0_g1d115901	Bud	FC_3_2	18.9496533763098	1381.08320618059	700.016429778448	-6.188087941848	0.808319921301373	-7.65549354751192	1.92571218632835e-14	4.36016251933581e-12	0.086	0.681	0.405	2.925	8.600	4.501	9.695	21.631	50.989	11.453	27.354	21.630	0.288	3.059	0.744	0.078	0.063	0.000	0.000	0.000	0.000	0.000	0.000	0.000	0.000	0.000	0.000
Pdensi_DN15877_c0_g1d54859	Bud	FC_3_2	312.549458609238	29.0989107211869	170.824184665213	3.42381587636322	0.447526556150229	7.65053119040803	2.00150782145711e-14	4.51535813416765e-12	5.724	4.536	8.821	0.358	2.092	8.103	0.558	0.677	0.520	0.266	0.861	0.566	31.178	4.068	24.061	0.789	0.623	1.734	0.703	0.198	0.898	0.887	9.097	15.392	2.435	1.275	1.835
Pdensi_DN26683_c1_g1	Bud	FC_3_2	38.0530851340596	387.146009990722	212.599547562391	-3.34663738271212	0.437731169683531	-7.64541712926603	2.08269051223695e-14	4.68154240954633e-12	0.758	1.050	0.535	5.563	5.349	34.565	9.527	5.373	8.345	3.791	3.946	4.510	2.276	5.397	11.229	0.686	1.564	0.726	1.023	7.220	1.481	77.867	189.532	528.140	1.157	4.761	3.391
Pdensi_GG_154584_c0_g1	Bud	FC_3_2	330.380965560338	71.9056816463708	201.143323603354	2.20008092068459	0.287809442122085	7.64422773784935	2.10203079434392e-14	4.70801969100086e-12	7.198	5.716	7.316	2.966	1.926	5.412	1.409	1.456	1.438	1.314	1.257	3.295	3.989	5.291	7.409	2.169	1.437	2.922	0.947	0.460	1.143	1.081	0.974	0.318	3.677	4.158	20.299
Pdensi_DN5433_c0_g1d167825	Bud	FC_3_2	78.3022564003176	478.743497558096	278.522876979207	-2.61217758030901	0.341798775152048	-7.6424427768853	2.13138738837512e-14	4.74200574297432e-12	1.916	1.346	1.530	7.644	10.780	7.945	8.932	12.221	7.574	6.982	7.509	6.329	4.483	6.192	2.893	3.870	5.719	3.417	6.928	39.033	10.697	6.559	24.319	8.107	1.736	6.886	5.418
Pdensi_GG_43777_c0_g1	Bud	FC_3_2	0	259.098529278134	129.549264639067	-10.4954770407178	1.37332582486044	-7.64237943445387	2.13243653422117e-14	4.74200574297432e-12	0.000	0.000	0.000	1.740	3.778	2.233	8.359	4.344	2.881	6.116	1.734	4.051	0.000	0.000	0.000	3.709	5.169	2.937	14.922	4.386	3.473	0.000	0.000	0.000	0.000	0.000	0.000
Pdensi_DN20755_c0_g1d493374	Bud	FC_3_2	2.60620086494142	185.806713023685	94.2064569443131	-6.15742861774517	0.806540414361786	-7.63437083635485	2.26925863734659e-14	5.02830566029842e-12	0.040	0.065	0.060	3.404	10.502	0.226	3.471	5.714	1.986	2.352	3.637	1.734	0.145	0.798	0.102	0.037	0.648	0.064	0.624	0.937	0.490	2.714	0.445	0.021	0.000	0.000	0.000
Pdensi_GG_85600_c0_g1	Bud	FC_3_2	2.27406893841495	133.978177658009	68.126123298212	-5.87937668789522	0.771272162589752	-7.62295979690703	2.47924114916846e-14	5.47411170755228e-12	0.052	0.028	0.052	2.747	3.600	5.714	3.332	2.167	2.529	2.012	2.436	3.245	1.622	4.644	0.909	0.142	1.238	0.098	3.771	1.637	2.910	2.037	30.508	3.660	0.162	0.000	0.031
Pdensi_DN35732_c0_g1d314803	Bud	FC_3_2	79.2106851511117	731.395901903702	405.303293527407	-3.20730878023693	0.421096424897688	-7.61656616062745	2.60513088047681e-14	5.73174820752256e-12	0.982	2.286	1.584	26.468	61.368	125.149	16.796	16.848	10.311	2.726	9.788	9.844	25.371	53.828	97.157	8.404	12.896	15.140	34.603	22.235	24.154	35.687	5.108	3.361	0.000	0.000	0.000
Pdensi_DN19470_c0_g1d484139	Bud	FC_3_2	10.4471878700104	252.011376784041	131.229282327026	-4.59413448732101	0.603919340751194	-7.60719880506977	2.80100290085999e-14	6.14100160641011e-12	0.072	0.311	0.252	5.722	24.206	20.030	5.979	5.621	3.541	1.561	1.823	1.799	6.953	17.002	13.560	2.440	5.036	3.022	4.043	6.338	4.573	3.464	0.333	0.000	0.000	0.000	0.000
Pdensi_GG_125970_c0_g1	Bud	FC_3_2	130.62430587794	971.217706431976	550.921006154958	-2.89412833275292	0.380715913572339	-7.60180551844207	2.92027378245892e-14	6.3800297215721e-12	3.176	2.115	2.722	22.765	54.694	75.732	12.705	19.071	26.316	7.650	14.839	21.934	44.572	77.108	75.175	20.575	30.896	28.052	49.240	61.668	46.259	16.337	83.281	65.054	0.747	0.245	0.553
Pdensi_DN8321_c0_g1d102256	Bud	FC_3_2	988.107386657003	16.241056222988	502.174221439995	5.92486485262289	0.780499351160474	7.59112079185407	3.17150124152495e-14	6.90466869942486e-12	16.873	37.353	6.616	1.759	0.248	109.884	0.651	0.198	0.139	0.223	0.121	0.057	35.607	83.965	95.890	1.353	0.708	0.210	0.163	0.194	0.137	0.143	0.381	0.049	0.111	0.188	0.029
Pdensi_DN31882_c0_g1d144795	Bud	FC_3_2	39.0030619056704	710.610473588016	374.806767746843	-4.18733821593059	0.552079688100885	-7.5846626966747	3.3335313404315e-14	7.23213689588736e-12	0.869	0.942	0.582	9.880	20.459	4.700	25.272	8.213	9.333	14.734	5.472	6.815	0.000	0.000	0.000	3.375	6.830	4.942	2.889	4.693	5.003	0.000	0.000	0.000	0.000	0.000	0.000
Pdensi_DN17568_c0_g1d216235	Bud	FC_3_2	8.82036236431299	371.916788562464	190.368575463388	-5.39975687593683	0.714489352897738	-7.55750502654401	4.10874151139209e-14	8.88301354884821e-12	0.047	0.330	0.188	6.214	20.419	16.062	6.129	10.857	5.321	5.488	4.261	3.945	8.044	16.947	6.374	2.802	5.085	0.889	1.748	8.231	4.390	2.444	1.275	0.096	0.110	0.000	0.170
Pdensi_GG_71586_c0_g1	Bud	FC_3_2	0	162.668110993944	81.334055496972	-9.82362726678284	1.30113133072839	-7.5500658809618	4.35038123522735e-14	9.37288884468619e-12	0.000	0.000	0.000	0.173	2.486	1.939	3.187	3.006	3.560	2.414	2.590	3.059	1.825	3.153	1.980	0.000	0.000	0.000	0.151	0.317	0.000	4.577	19.224	4.120	0.000	0.000	0.000
Pdensi_DN9784_c0_g1d103179	Bud	FC_3_2	220.281406652101	2115.89306290336	1168.08723477773	-3.2640327942279	0.43318144276799	-7.53502452314444	4.88243060325749e-14	1.04468914608875e-11	2.215	4.560	6.702	41.514	107.598	143.217	45.225	48.599	33.242	17.622	19.205	17.795	35.812	89.527	110.008	9.693	29.531	14.090	8.026	23.685	8.212	860.763	1093.289	1016.400	0.278	0.100	0.142
Pdensi_DN33281_c0_g1d373421	Bud	FC_3_2	14.6247174403412	229.886613539475	122.255665489908	-3.97375146257847	0.527433828739045	-7.53412323225201	4.91626821168399e-14	1.04832685000173e-11	0.350	0.189	0.349	2.938	1.826	2.652	3.404	4.252	6.088	2.664	4.343	3.443	0.519	0.805	0.523	0.683	7.713	48.749	1.376	11.795	0.918	1.146	0.000	0.000	0.000	0.000	0.000
Pdensi_DN8388_c0_g1d3437	Bud	FC_3_2	76.0033515520219	1087.36289556963	581.683123560828	-3.8387751509265	0.509714891040423	-7.53122033199941	5.02682814497275e-14	1.06461038927459e-11	0.815	1.998	1.848	9.048	10.722	8.938	15.647	15.588	33.766	32.886	32.963	41.794	5.986	10.045	5.079	3.757	7.846	12.517	15.282	29.890	17.804	23.821	158.452	260.706	85.031	133.771	201.419
Pdensi_GG_93581_c0_g1	Bud	FC_3_2	296.348374705483	10.5722212808437	153.460297993163	4.8115044708579	0.64248449631836	7.48890362091125	6.94513150479809e-14	1.45435666955915e-11	7.866	7.139	3.200	0.369	1.880	1.272	0.323	0.102	0.229	0.114	0.368	0.229	4.436	6.053	3.155	1.308	0.422	0.716	0.000	0.789	2.086	9.310	3.335	4.109	0.000	1.745	2.220
Pdensi_DN23388_c2_g2	Bud	FC_3_2	117.389934449726	1964.97646529489	1041.18319987231	-4.06522357008144	0.542854033451998	-7.48861262802224	6.9605442468261e-14	1.45435666955915e-11	1.630	1.269	4.241	7.350	11.758	32.270	27.764	32.819	56.909	60.600	40.308	65.298	8.394	11.616	15.295	3.232	5.113	7.501	12.440	37.813	10.054	207.457	599.872	993.602	5.498	12.351	12.401
Pdensi_DN16532_c0_g1d215401	Bud	FC_3_2	0	171.837019861522	85.9185099307611	-9.90289883762045	1.32275230188645	-7.48658597947432	7.06882432353266e-14	1.47204129265806e-11	0.000	0.000	0.000	1.693	2.543	4.050	4.444	2.799	3.078	1.873	2.099	2.038	0.854	4.197	0.645	0.115	1.745	0.079	0.932	0.892	0.366	0.968	74.345	37.590	0.000	0.000	0.000
Pdensi_GG_3098_c0_g1	Bud	FC_3_2	7325.0269139699	35431.1188421606	21378.0728780652	-2.27411193451401	0.304262796489976	-7.47417022635868	7.76925170905316e-14	1.60702010643369e-11	108.597	178.943	161.268	290.255	378.652	392.036	500.421	731.307	888.769	734.030	707.231	804.180	121.267	259.091	201.573	196.420	262.797	214.781	205.259	175.475	185.381	122.628	439.876	58.260	111.568	51.983	50.514
Pdensi_GG_141816_c0_g1	Bud	FC_3_2	7.50885507854255	308.303209154722	157.906032116633	-5.36098151376389	0.717308620570049	-7.47374471744602	7.79442820433588e-14	1.60702010643369e-11	0.066	0.213	0.197	0.413	1.739	1.168	2.951	5.985	9.466	11.464	8.100	11.026	0.292	0.983	0.074	0.685	4.603	1.112	1.345	2.755	2.118	1.732	4.765	0.000	0.000	0.000	0.000
Pdensi_DN38462_c0_g1d510454	Bud	FC_3_2	814.458943199477	161.722780008203	488.09086160384	2.33195014254007	0.313314448291353	7.44284266256237	9.85414283248626e-14	2.02497756919062e-11	13.311	18.656	17.922	3.278	4.349	6.661	4.296	2.726	2.713	4.607	0.817	2.289	7.175	10.859	8.989	5.821	10.430	10.275	8.281	13.518	7.475	22.645	11.439	15.671	0.000	2.556	3.548
Pdensi_DN19286_c0_g1d117158	Bud	FC_3_2	17.8525785484608	548.676727564957	283.264653056709	-4.94136572813522	0.664160067770117	-7.44002231980854	1.00668289881967e-13	2.06187864128312e-11	0.444	0.573	0.088	9.316	15.526	14.633	13.026	12.778	7.159	8.982	7.057	5.509	7.298	16.929	7.171	1.882	4.078	1.604	7.262	9.545	3.174	120.127	234.643	334.910	0.341	0.995	0.213
Pdensi_DN23308_c0_g1d427354	Bud	FC_3_2	38.116009539228	296.562672604527	167.339341071878	-2.96014471867758	0.398171933133004	-7.43433796396891	1.05092963265092e-13	2.14544700252491e-11	0.545	1.061	0.728	4.119	7.898	8.094	6.317	4.993	6.477	7.930	7.756	8.270	1.653	7.452	4.302	1.097	1.764	1.689	1.535	9.516	2.802	12.956	15.352	4.017	2.190	8.375	1.982
Pdensi_GG_115100_c0_g1	Bud	FC_3_2	3.27232161920947	222.204144125537	112.738232872373	-6.08931184698667	0.820836940127028	-7.41841838409992	1.18527179575553e-13	2.41179569812805e-11	0.000	0.102	0.095	0.898	0.916	0.103	3.188	4.026	6.076	1.336	1.862	5.850	0.000	0.055	0.000	0.300	0.261	0.355	1.036	0.000	0.272	0.000	0.000	0.000	0.000	0.000	0.000
Pdensi_DN31785_c0_g1d83908	Bud	FC_3_2	1.95359344231463	163.971015306492	82.9623043744033	-6.39214140066109	0.861966067603476	-7.41576918269319	1.2092093562469e-13	2.45248926927404e-11	0.042	0.000	0.084	2.022	2.902	3.744	4.272	2.643	2.925	4.161	3.581	5.509	1.129	5.307	0.903	0.306	0.605	0.211	0.527	1.182	0.182	3.893	68.211	10.130	0.000	0.000	0.000
Pdensi_DN19038_c1_g6	Bud	FC_3_2	89.4655201864548	2555.26077531719	1322.36314775182	-4.83615615939963	0.65314859949419	-7.40437346592313	1.31771102828216e-13	2.66387263558404e-11	0.857	1.019	3.563	3.365	2.770	0.475	25.800	45.827	80.969	52.875	63.964	41.354	1.150	1.172	0.183	9.417	19.363	13.708	12.717	12.543	11.231	0.221	3.033	0.060	0.000	0.000	0.018
Pdensi_DN17163_c0_g1d185783	Bud	FC_3_2	464.364450464716	89.9985718597948	277.181511162255	2.36742069605165	0.320103182768324	7.39580492632928	1.4055422087724e-13	2.82309953642624e-11	10.152	7.536	10.732	5.139	2.325	2.566	2.168	1.502	1.726	1.463	1.469	1.247	4.297	3.471	2.672	14.762	4.537	3.050	20.704	0.998	7.269	6.041	2.348	1.668	0.606	0.832	0.374
Pdensi_DN42188_c0_g1d320398	Bud	FC_3_2	0	153.711344022343	76.8556720111715	-9.74202763557619	1.31814985672301	-7.39068292264995	1.46076586161881e-13	2.92458477085836e-11	0.000	0.000	0.000	1.045	0.000	1.340	3.649	2.610	2.968	3.916	4.684	2.430	0.000	0.478	0.458	0.372	2.215	2.514	2.301	6.687	4.769	1.253	0.000	1.664	0.000	0.000	0.000
Pdensi_GG_62833_c0_g1	Bud	FC_3_2	2192.98277674151	142.850556786701	1167.9166667641	3.94066375265225	0.534068808479866	7.37856937174194	1.5999941857142e-13	3.19306531966328e-11	31.706	21.324	80.600	19.200	3.038	4.638	3.019	2.123	3.432	0.945	2.116	1.307	10.404	4.429	2.517	126.293	27.370	25.132	14.796	1.234	30.767	4.630	6.755	6.706	23.524	10.124	11.824
Pdensi_DN23395_c0_g1d303799	Bud	FC_3_2	17.2297831409391	547.296237072521	282.26301010673	-4.98907319615349	0.676350380962614	-7.37646246173885	1.62550689185395e-13	3.2233180452639e-11	0.380	0.404	0.284	0.060	0.685	100.712	3.324	11.293	18.029	27.506	67.995	118.076	4.440	3.463	1.331	0.766	4.083	9.430	18.572	12.573	13.621	10.782	83.404	30.476	135.758	102.509	73.798
Pdensi_DN15517_c0_g1d526009	Bud	FC_3_2	444.516723408306	83.5206683607275	264.018695884517	2.41324833102866	0.327916901267075	7.35932890834182	1.84837092060979e-13	3.65361318640536e-11	8.257	10.465	8.525	0.893	2.798	3.437	1.237	1.715	2.049	0.256	1.001	0.895	2.853	6.131	4.523	0.660	0.750	0.085	0.000	0.306	0.000	3.741	0.460	0.000	0.000	0.000	0.270
Pdensi_DN23032_c0_g2	Bud	FC_3_2	1.63383968308586	298.372599346049	150.003219514568	-7.51643570794438	1.02250528548613	-7.35099936854686	1.96730350427042e-13	3.87639723713284e-11	0.000	0.094	0.000	1.985	5.162	3.629	3.643	7.352	6.845	9.359	6.389	8.113	1.097	2.418	0.806	0.180	1.612	0.248	1.179	3.473	0.439	0.825	3.850	0.202	0.000	0.056	0.000
Pdensi_DN42665_c0_g1d444398	Bud	FC_3_2	131.222885516789	701.890205235048	416.556545375919	-2.41939581303418	0.329949873991377	-7.33261626612231	2.25702512062054e-13	4.43323877398858e-11	2.263	2.519	3.244	15.271	81.850	74.192	10.476	17.343	14.221	3.070	12.243	5.930	24.254	56.412	61.408	7.444	6.170	6.385	19.797	15.622	16.906	23.386	80.702	7.284	5.274	4.048	3.060
Pdensi_DN17275_c0_g2d473379	Bud	FC_3_2	642.258972898928	3440.58834370745	2041.42365830319	-2.42141113787375	0.330253913195102	-7.33196804376175	2.26797184386997e-13	4.44073166221897e-11	9.972	16.872	12.531	50.789	48.124	28.123	50.834	62.703	92.335	52.249	65.246	48.814	15.405	21.795	10.622	23.923	13.582	10.012	24.084	26.815	21.498	2.548	0.352	0.375	7.805	11.813	16.942
Pdensi_DN21394_c3_g1	Bud	FC_3_2	1.29190822734834	171.736950133846	86.5144291805973	-7.04730369203129	0.962948884506385	-7.31846082945907	2.50831213285657e-13	4.89592648753337e-11	0.062	0.000	0.015	1.875	2.573	4.151	4.840	2.755	2.721	3.011	2.631	3.994	0.891	4.680	1.026	0.098	1.539	0.136	3.902	34.758	7.909	7.494	82.755	26.057	0.000	0.000	0.000
Pdensi_DN13058_c0_g1d460568	Bud	FC_3_2	132.540482051749	1547.34512104879	839.942801550269	-3.54532081353776	0.484891520909051	-7.31157518879926	2.64028713525967e-13	5.13742120240448e-11	2.381	1.542	4.170	10.610	10.911	5.378	18.518	33.735	40.303	26.422	37.128	22.110	1.878	2.507	1.738	3.110	12.237	10.718	7.529	104.771	53.649	21.972	0.352	0.306	1.897	1.441	1.686
Pdensi_DN24614_c0_g3	Bud	FC_3_2	0	197.661431055857	98.8307155279284	-10.1049488195155	1.38348408485072	-7.30398631264761	2.79364809587068e-13	5.41889404016784e-11	0.000	0.000	0.000	1.648	3.174	14.400	6.342	2.738	2.798	2.158	0.657	0.000	0.289	3.009	2.604	0.000	0.839	0.318	1.732	2.415	0.000	21.391	826.259	1991.549	0.000	9.085	0.632
Pdensi_GG_101105_c0_g1	Bud	FC_3_2	7.18910131931378	406.124466884089	206.656784101701	-5.82159692663768	0.799423813556265	-7.28224106902707	3.28319695452577e-13	6.32904824685903e-11	0.024	0.307	0.118	0.328	0.542	0.561	4.772	8.638	10.856	16.691	22.083	17.130	0.264	0.846	0.241	0.625	3.256	2.716	7.394	10.886	3.231	5.779	14.617	8.802	0.960	0.614	1.369
Pdensi_DN24690_c0_g1d225993	Bud	FC_3_2	278.989884871916	1362.15337820966	820.57163154079	-2.28757824691772	0.314459784307189	-7.27462893850692	3.47373947690779e-13	6.65515041629733e-11	7.063	5.280	4.741	28.346	35.085	51.964	36.409	24.576	20.909	20.678	19.132	19.557	27.082	36.195	19.611	10.550	13.752	6.793	8.958	12.253	11.043	58.727	191.664	561.229	0.349	0.414	0.308
Pdensi_GG_72788_c0_g1	Bud	FC_3_2	13.6406998280595	170.478418944826	92.0595593864427	-3.64327633278946	0.500884389194689	-7.27368712498116	3.49805661224792e-13	6.68118082704346e-11	0.353	0.202	0.281	3.741	8.570	7.489	3.332	4.220	2.690	3.514	4.716	2.451	3.365	5.965	4.124	1.341	1.973	1.918	4.659	6.472	2.824	12.870	72.908	24.573	0.146	0.079	0.113
Pdensi_DN20657_c0_g2d492328	Bud	FC_3_2	15.3195150453709	676.704941122962	346.012228084167	-5.46565867042	0.752500722222506	-7.26332681020852	3.776839277803e-13	7.19158708355975e-11	0.209	0.288	0.433	0.692	0.562	6.601	7.982	28.075	4.579	26.606	34.569	4.178	1.637	1.443	5.141	1.441	5.919	2.018	1.361	4.793	1.719	0.089	7.363	0.658	0.000	0.000	0.000
Pdensi_DN30054_c0_g1	Bud	FC_3_2	0	167.178814787875	83.5894073939374	-9.86345670131746	1.35953465707576	-7.25502409959365	4.01590326270436e-13	7.62348221500875e-11	0.000	0.000	0.000	0.379	0.725	0.000	4.482	3.446	2.126	4.053	7.931	1.233	0.499	0.345	0.000	0.000	0.000	0.000	0.826	5.541	0.643	7.053	21.195	10.515	0.000	0.000	0.000
Pdensi_DN19065_c0_g1d187560	Bud	FC_3_2	63.3437823887578	1317.80434049042	690.574061439588	-4.37904918522951	0.604369535082919	-7.24564845021301	4.30375095872033e-13	8.12039555893094e-11	0.527	1.300	2.040	13.859	14.937	12.289	12.623	27.357	38.746	14.880	49.141	16.727	0.492	4.722	0.405	0.877	0.343	0.069	0.000	0.032	0.000	0.000	0.000	0.000	0.000	0.000	0.000
Pdensi_GG_156827_c0_g1	Bud	FC_3_2	39.4049257010177	531.614893698375	285.509909699697	-3.754278624792	0.518435758052967	-7.24155031067212	4.43584551235539e-13	8.34434806123288e-11	0.582	1.260	0.582	16.596	44.332	92.753	15.523	9.917	6.556	1.373	2.391	1.715	17.822	29.902	64.063	3.389	4.237	1.957	3.864	0.169	0.417	4.875	29.194	13.754	0.000	0.000	0.000
Pdensi_GG_42626_c0_g1	Bud	FC_3_2	0	298.734673651101	149.367336825551	-10.700849990915	1.47845735995425	-7.23784823340873	4.55859130936691e-13	8.54941830957019e-11	0.000	0.000	0.000	0.857	6.441	5.593	9.444	6.976	1.597	5.001	2.689	0.684	0.215	2.008	0.865	0.347	0.000	0.000	0.000	0.000	0.000	0.000	0.000	0.000	0.000	0.000	0.000
Pdensi_DN22125_c1_g1d125322	Bud	FC_3_2	269.620713337255	1563.77903027251	916.699871804882	-2.53588311492856	0.35089471062234	-7.22690607228295	4.94121595961984e-13	9.23918353530719e-11	5.593	5.513	5.417	11.396	15.623	5.667	21.953	25.721	45.834	15.483	18.951	18.854	3.439	1.337	1.413	4.693	1.608	1.448	0.329	0.000	0.562	0.045	0.000	0.000	0.071	0.000	0.000
Pdensi_DN37478_c2_g2	Bud	FC_3_2	15.0008964504856	288.096107255189	151.548501852837	-4.26403378479226	0.590058556658286	-7.22645869071202	4.95751331323427e-13	9.2419031870818e-11	0.189	0.223	0.488	1.394	1.108	0.768	6.144	3.582	7.529	4.978	5.213	2.058	1.905	2.122	0.425	2.480	0.960	0.546	0.258	0.000	0.162	0.000	0.324	6.645	0.000	0.042	0.000
Pdensi_DN11054_c0_g2	Bud	FC_3_2	4583.95565624311	27148.2112859742	15866.0834711087	-2.56619493533202	0.355421491408416	-7.22014565062752	5.19319216067025e-13	9.6523614890786e-11	71.733	119.031	90.321	420.197	239.670	165.498	762.435	324.877	543.864	1107.186	312.554	383.622	192.535	108.836	114.721	98.262	86.910	95.961	102.484	91.127	78.415	190.184	216.998	40.335	0.399	0.624	0.359
Pdensi_DN49315_c0_g1d251426	Bud	FC_3_2	55.9382610494481	512.187590760697	284.062925905072	-3.19451428138367	0.443008781008204	-7.21095025275473	5.556275270656e-13	1.02792544174304e-10	1.120	1.463	0.853	3.219	3.771	3.755	6.578	9.796	14.241	9.733	13.070	12.145	1.819	2.014	1.432	1.180	0.831	0.670	1.328	1.185	1.459	1.125	0.236	0.000	0.000	0.179	0.000
Pdensi_DN19316_c0_g2	Bud	FC_3_2	30.5756922581012	263.95940583188	147.267549044991	-3.11014081956359	0.431789724649255	-7.20290604898016	5.89425885087195e-13	1.08261364999865e-10	0.584	0.847	0.435	5.228	15.881	20.013	6.114	5.661	4.087	1.771	2.832	2.520	6.181	12.288	16.675	1.451	3.053	1.096	2.684	2.033	0.750	27.847	55.184	55.379	1.355	1.308	0.280
Pdensi_DN26360_c0_g1d560098	Bud	FC_3_2	535.783589324966	4827.76645342967	2681.77502137732	-3.1716805275964	0.440666622734437	-7.19746031118808	6.13443966044064e-13	1.12249230688739e-10	5.863	9.123	17.711	25.162	29.081	13.778	109.753	70.603	109.263	89.335	135.759	59.878	17.947	12.240	16.597	10.523	7.583	10.461	2.131	3.865	4.725	1.659	2.991	39.146	76.699	119.441	188.108
Pdensi_DN5479_c0_g1d449417	Bud	FC_3_2	23.8245591897568	407.092954531632	215.458756860694	-4.09545268261388	0.5690363994896	-7.19717172097834	6.14743237209668e-13	1.12249230688739e-10	0.197	0.751	0.521	3.253	4.840	3.088	6.445	7.041	10.875	5.580	11.837	4.680	0.412	1.929	0.933	0.237	3.471	3.343	5.621	6.464	4.774	54.901	3.962	4.661	0.000	0.000	0.052
Pdensi_DN17749_c0_g1d216433	Bud	FC_3_2	4.19083618823603	456.120288478514	230.155562333375	-6.7621254302221	0.939695687215783	-7.19608009509712	6.19682362624813e-13	1.12820240669105e-10	0.225	0.000	0.045	7.524	17.694	30.011	11.599	10.807	5.042	3.126	3.179	3.225	6.439	14.126	17.205	1.019	2.509	0.424	2.384	1.594	0.772	278.988	274.775	163.677	0.035	0.050	0.000
Pdensi_DN24898_c5_g1	Bud	FC_3_2	41.7336425644187	722.19229447902	381.962968521719	-4.11230297878731	0.572014110801319	-7.18916352085527	6.51894626549907e-13	1.17994822448052e-10	1.623	0.502	0.434	7.061	8.936	3.862	13.463	12.250	17.541	15.414	18.108	16.846	0.587	0.548	0.035	2.139	0.092	0.026	0.131	0.060	0.030	0.000	0.000	0.063	0.000	0.000	0.000
Pdensi_DN19731_c1_g3	Bud	FC_3_2	361.954554626669	2338.49745584733	1350.226005237	-2.6915963243574	0.374424153516364	-7.18862898955521	6.5445141175962e-13	1.18114252618008e-10	10.080	4.471	7.588	14.526	28.414	32.373	54.604	34.186	51.531	81.510	46.530	70.800	37.273	18.307	44.905	8.225	15.973	34.390	28.701	146.573	38.836	71.792	150.274	30.257	0.000	0.000	0.000
Pdensi_DN26004_c3_g1	Bud	FC_3_2	531.938898177429	36.6792487643194	284.309073470874	3.85627937868563	0.537258977193486	7.17769184394075	7.08981356913439e-13	1.27585908058426e-10	13.191	13.335	6.120	1.414	6.529	3.642	0.495	1.174	0.533	0.000	0.282	0.000	7.449	8.002	7.454	2.403	2.400	0.818	0.742	0.000	0.643	0.000	0.000	0.000	0.000	0.000	0.000
Pdensi_DN52959_c0_g1	Bud	FC_3_2	41.1364523668145	1066.87463256429	554.005542465552	-4.69723364109088	0.654826678320996	-7.17324720662693	7.32394279967676e-13	1.31419394357889e-10	0.258	1.567	0.709	26.786	21.286	9.239	32.761	14.243	17.175	20.531	13.449	9.596	0.377	4.343	0.000	0.462	0.000	1.258	4.428	3.208	5.322	2.353	18.431	13.095	0.000	0.000	0.000
Pdensi_DN22335_c5_g1	Bud	FC_3_2	607.634808076386	85.5762945653111	346.605551320848	2.82836589198515	0.394633864648846	7.16706330943467	7.66236040514883e-13	1.37096801904193e-10	17.633	11.097	8.532	5.580	3.794	3.419	1.971	1.381	1.772	0.903	1.076	1.109	6.485	5.760	3.777	4.260	18.916	19.952	27.763	6.892	6.030	8.101	9.752	5.347	4.083	14.029	8.406
Pdensi_GG_3111_c0_g1	Bud	FC_3_2	0	205.218020320825	102.609010160412	-10.1591532058125	1.41821633367278	-7.16333112558587	7.87398459966806e-13	1.40479556188634e-10	0.000	0.000	0.000	1.397	4.848	44.683	6.872	3.409	2.090	0.282	0.000	0.517	1.324	6.013	5.467	0.427	0.000	0.000	0.000	0.276	0.343	6.606	207.587	1105.615	0.000	0.536	1.118
Pdensi_DN20532_c0_g4	Bud	FC_3_2	39.2552490066929	472.819569744361	256.037409375527	-3.58984695513159	0.501779486114722	-7.15423219655265	8.41425376425894e-13	1.49689574466167e-10	1.105	0.953	0.349	7.825	10.456	23.951	11.917	7.592	8.892	4.429	4.576	6.422	4.876	7.137	11.421	0.758	2.886	0.989	5.538	7.903	4.064	152.744	256.769	668.901	9.561	10.881	3.487
Pdensi_DN6208_c0_g1d262563	Bud	FC_3_2	26.4105408550682	699.40479791242	362.907669383744	-4.72725587540065	0.661408922289493	-7.14725144474477	8.85326235157959e-13	1.56604653500313e-10	0.256	1.107	0.256	9.398	12.092	3.630	9.945	12.992	18.918	7.228	11.313	8.741	0.000	3.099	0.143	0.344	0.138	0.157	0.000	0.000	0.183	0.000	0.000	0.000	0.000	0.000	0.000
Pdensi_DN23606_c2_g3d549341	Bud	FC_3_2	1.95173654109953	122.140534613406	62.0461355772527	-5.96731391586736	0.837327889438828	-7.12661550049004	1.02866923313209e-12	1.81445013600481e-10	0.037	0.040	0.037	1.431	2.474	4.038	1.651	2.447	3.226	1.462	2.320	2.437	0.531	4.226	0.785	0.066	1.699	0.046	0.333	0.769	0.526	0.664	65.011	22.609	0.000	0.000	0.000
Pdensi_DN6782_c0_g1d450447	Bud	FC_3_2	56.1900347229986	781.471785759918	418.830910241458	-3.79759901103234	0.534295594871277	-7.10767419287307	1.18014742229879e-12	2.07575930083147e-10	1.311	1.744	0.403	11.881	9.276	6.605	14.332	14.767	17.739	15.059	12.747	15.819	1.685	4.772	2.255	0.271	0.109	0.248	0.785	0.000	0.144	0.000	0.000	0.000	0.000	0.000	0.000
Pdensi_DN40055_c0_g5	Bud	FC_3_2	0	138.752078613642	69.3760393068212	-9.59443641144254	1.35217291850084	-7.09556912445778	1.28820246029417e-12	2.24677664398366e-10	0.000	0.000	0.000	4.815	4.538	4.424	3.656	2.386	2.292	3.080	3.314	2.396	1.696	5.171	1.136	0.304	2.943	0.417	1.792	4.422	0.726	3.985	248.644	51.924	0.000	0.000	0.000
Pdensi_DN13912_c0_g1d392624	Bud	FC_3_2	12.6809235272376	139.101019470189	75.8909714987131	-3.45561888455083	0.487072029395036	-7.09467732902432	1.29653631492223e-12	2.25499535331376e-10	0.266	0.239	0.265	3.626	6.776	8.378	3.359	2.816	2.182	1.558	1.568	0.840	2.071	5.970	4.084	0.681	2.630	0.885	2.456	1.651	1.777	12.043	37.614	52.423	0.068	0.000	0.000
Pdensi_DN27378_c0_g1d140778	Bud	FC_3_2	6.77465264293271	684.200694185396	345.487673414165	-6.65573893638069	0.939472911481804	-7.08454587145336	1.39500999642051e-12	2.41950689212042e-10	0.344	0.000	0.086	9.030	7.899	19.115	20.874	10.690	9.626	15.452	13.476	12.481	3.161	12.498	4.042	0.232	1.215	0.212	0.671	2.097	1.969	5.358	305.941	132.976	0.000	0.000	0.000
Pdensi_GG_130452_c0_g1	Bud	FC_3_2	0	315.133425986313	157.566712993157	-10.7777963238425	1.52175250321614	-7.08248963025472	1.41587360069448e-12	2.44887138186783e-10	0.000	0.000	0.000	4.286	1.781	1.203	12.891	1.771	4.338	7.097	4.380	2.003	0.000	0.000	0.000	0.000	0.000	0.000	0.000	0.086	0.317	0.000	0.000	0.000	0.000	0.000	0.000
Pdensi_DN19743_c0_g2	Bud	FC_3_2	15.8313168522763	580.485074640004	298.15819574614	-5.19501104744402	0.73375854889834	-7.08000071037505	1.44153722775679e-12	2.48635222953674e-10	0.683	0.130	0.154	13.858	7.865	35.874	17.894	8.468	8.572	4.185	6.164	6.101	5.796	9.233	14.221	0.452	1.538	0.622	3.419	2.568	2.436	30.691	21.170	156.425	46.793	61.357	30.307
Pdensi_DN18759_c0_g1d13953	Bud	FC_3_2	1228.6213704749	5192.09752157005	3210.35944602248	-2.07925868379835	0.293790093905341	-7.07736144591821	1.46924966683599e-12	2.52715001396527e-10	19.244	28.382	27.624	54.952	80.845	74.090	100.465	76.434	134.123	96.034	99.993	118.783	34.674	46.316	36.780	49.784	34.455	21.662	19.029	1.740	21.453	4.030	59.378	0.543	0.032	0.000	0.000
Pdensi_DN39436_c0_g1d511372	Bud	FC_3_2	0	136.060103290939	68.0300516454693	-9.56578272350705	1.35174104910947	-7.07663848028365	1.47693161362895e-12	2.53336492899743e-10	0.000	0.000	0.000	0.915	0.441	0.391	2.396	2.284	3.464	6.000	3.647	3.408	0.000	1.673	0.401	0.000	0.388	0.000	0.000	0.000	0.000	0.000	0.440	0.000	0.000	0.000	0.000
Pdensi_DN30771_c0_g1d234220	Bud	FC_3_2	1.29634376665009	174.784350296585	88.0403470316173	-7.07098970028004	0.999643278067499	-7.07351297749895	1.51059788906575e-12	2.58399388908459e-10	0.041	0.044	0.000	1.096	1.983	1.255	2.253	2.756	5.428	2.153	1.472	4.356	0.274	0.890	0.231	0.306	0.878	0.103	0.931	1.639	0.789	4.465	4.904	20.108	0.000	0.000	0.000
Pdensi_DN26971_c0_g1d230007	Bud	FC_3_2	167.858935350035	755.590530396196	461.724732873115	-2.17050592979662	0.306935327535479	-7.07154157595537	1.53221880971675e-12	2.61379737498667e-10	3.327	3.683	3.278	7.789	7.803	2.663	11.671	20.022	13.599	9.655	10.493	6.404	1.429	3.392	0.894	11.494	11.861	6.481	25.130	0.071	26.489	0.000	0.000	0.000	0.000	0.000	0.000
Pdensi_DN36252_c0_g1d239469	Bud	FC_3_2	35.8136771775235	884.422835822111	460.118256499817	-4.62610473944573	0.654730849308148	-7.06565872729858	1.59855843784141e-12	2.71723419200131e-10	0.627	0.680	0.872	3.296	1.389	10.199	8.062	9.213	35.457	13.988	18.058	44.505	1.040	1.627	1.277	3.371	1.679	1.908	6.210	5.438	4.436	2.852	1.524	0.000	0.000	0.705	1.902
Pdensi_DN40438_c0_g1d91767	Bud	FC_3_2	5.8228189701068	614.549256865497	310.186037917802	-6.71976715628371	0.952135733443688	-7.05757269709817	1.69436129993067e-12	2.86683169402672e-10	0.213	0.138	0.000	0.321	0.461	0.322	5.421	8.511	22.699	22.083	18.502	20.965	0.189	1.372	0.048	0.654	1.544	0.213	0.096	0.545	0.183	0.128	5.698	106.504	0.000	0.000	0.000
Pdensi_DN9029_c0_g1d171413	Bud	FC_3_2	636.216726867707	2681.51016718897	1658.86344702834	-2.07537006418223	0.295582389335953	-7.02129131862253	2.1982696132302e-12	3.7093565709425e-10	11.945	13.434	13.581	43.049	23.593	31.276	46.494	40.183	73.845	60.354	49.566	70.993	9.657	18.906	11.194	19.894	12.259	8.424	17.536	7.342	7.850	3.030	3.346	5.090	3.505	1.963	1.605
Pdensi_GG_143718_c0_g1	Bud	FC_3_2	23.1917575392881	445.047499852919	234.119628696103	-4.26311060817874	0.607446422578988	-7.01808496966561	2.2492975118782e-12	3.78520296154314e-10	0.132	0.668	0.618	11.319	13.499	16.810	10.358	6.700	9.647	6.046	4.277	6.988	11.449	10.139	6.782	3.568	2.603	2.818	1.935	0.591	3.824	0.564	0.208	0.038	0.000	0.000	0.045
Pdensi_DN22396_c0_g1	Bud	FC_3_2	468.934504716336	107.557997495953	288.246251106145	2.12417537976789	0.302772754878966	7.01574149436608	2.28732617419006e-12	3.83882383385293e-10	12.101	8.616	8.009	1.389	3.039	4.565	1.993	2.342	2.104	0.943	2.655	4.165	5.482	3.274	4.981	5.297	10.022	8.891	6.465	4.384	3.274	6.398	8.852	1.044	6.589	4.245	7.694
Pdensi_DN3763_c0_g1	Bud	FC_3_2	4.20156416805463	160.426634261819	82.3140992149366	-5.2506161295517	0.749215064783016	-7.00815610411192	2.4147930226416e-12	4.03102111406914e-10	0.178	0.038	0.035	1.518	1.836	0.995	3.541	2.624	3.451	2.494	1.885	0.968	0.395	0.735	0.519	1.542	3.521	0.578	9.392	5.290	0.915	2.461	12.388	10.968	4.503	13.482	7.593
Pdensi_DN22469_c5_g3	Bud	FC_3_2	403.244285327348	44.4521774215687	223.848231374459	3.18044085152339	0.454231110029576	7.00181203202111	2.52672936348011e-12	4.19538143512237e-10	9.370	9.419	5.942	3.446	4.478	6.315	1.344	0.666	0.659	0.454	0.081	0.168	9.203	9.390	8.159	6.866	0.512	0.324	0.074	0.045	0.165	0.019	0.032	0.000	0.024	0.043	0.000
Pdensi_GG_13147_c0_g1	Bud	FC_3_2	84.5903530512888	1563.5247638004	824.057558425845	-4.2079243283076	0.601594141955858	-6.99462317672694	2.65972817581433e-12	4.40446741667763e-10	2.672	1.793	0.720	37.462	23.795	166.485	48.225	14.092	31.665	6.231	8.206	9.038	7.695	28.218	81.943	0.714	2.755	2.321	1.051	1.595	1.034	17.183	1258.546	8754.043	0.110	0.000	1.070
Pdensi_DN2150_c0_g1d165343	Bud	FC_3_2	15.249369749078	267.122171709319	141.185770729198	-4.12955903728512	0.590557297577145	-6.99264754533946	2.69746580848353e-12	4.4551116330299e-10	0.425	0.313	0.193	2.306	3.123	2.465	3.058	5.154	7.762	3.439	4.712	5.467	0.242	1.141	0.560	0.110	0.081	0.046	0.083	0.254	0.278	0.000	0.461	0.791	2.766	1.348	2.675
Pdensi_DN16777_c0_g1d471592	Bud	FC_3_2	743.011033513104	3695.20222086851	2219.10662719081	-2.31414997824815	0.3310285449227	-6.99078678785402	2.73348910510754e-12	4.50266399813548e-10	13.938	14.501	17.047	30.708	37.611	42.572	50.207	65.011	105.748	106.031	76.823	100.744	29.827	29.084	31.189	28.043	31.250	30.915	35.807	44.291	40.402	34.278	137.616	159.497	5.997	8.904	8.706
Pdensi_DN39247_c0_g1d441442	Bud	FC_3_2	0.964211840123616	198.88372187319	99.9239668566567	-7.67590041348403	1.09928195624787	-6.98264932837052	2.89664809117039e-12	4.75883359885817e-10	0.057	0.000	0.000	3.897	4.291	6.256	5.696	3.729	2.546	4.115	3.399	4.189	1.330	3.713	1.717	0.192	0.799	0.356	1.051	1.352	0.647	1.280	118.732	97.738	0.000	0.016	0.017
Pdensi_DN24378_c0_g1d71852	Bud	FC_3_2	845.918649656707	6407.31780963441	3626.61822964556	-2.9211399440445	0.419024048333083	-6.97129426262065	3.14038323087541e-12	5.142653358213e-10	10.024	27.252	14.659	120.077	73.564	78.224	103.697	107.746	172.060	114.510	127.319	155.777	8.683	33.016	17.682	24.467	12.318	7.203	2.536	10.212	1.805	7.504	2.084	1.214	1.890	0.747	0.770
Pdensi_DN22808_c3_g2	Bud	FC_3_2	29.2112668101094	240.776929959496	134.994098384802	-3.04252058449972	0.436453498819666	-6.97100743315803	3.14679343046519e-12	5.142653358213e-10	0.794	0.655	0.356	3.608	7.282	15.702	5.301	4.780	4.380	2.163	2.339	2.323	3.383	5.881	10.664	1.460	57.229	5.266	46.340	9.720	21.504	100.933	51.313	238.264	0.223	0.285	0.583
Pdensi_DN26254_c2_g1	Bud	FC_3_2	65.4757038333719	646.316423176335	355.896063504853	-3.3031461491547	0.473889385102927	-6.97028938185072	3.1628970960365e-12	5.1554394681862e-10	1.029	1.393	1.581	4.322	1.681	2.622	10.982	7.698	19.978	24.582	9.871	22.686	1.728	1.372	1.983	3.007	1.430	1.559	2.850	0.780	2.925	0.265	0.530	0.283	2.936	1.351	10.469
Pdensi_DN12202_c0_g1d389479	Bud	FC_3_2	57.3562248008694	323.60630591385	190.48126535736	-2.49674617816004	0.358640174702748	-6.96170243679314	3.36185023207156e-12	5.45118762239416e-10	0.800	1.320	1.385	9.598	20.066	29.911	7.296	6.129	6.008	2.069	5.064	3.184	13.663	22.767	26.051	6.481	11.320	7.036	13.634	12.985	8.095	18.378	2.191	0.671	0.989	0.512	0.228
Pdensi_DN16096_c0_g3d277825	Bud	FC_3_2	407.585929851844	37.6828374240674	222.634383637956	3.43474549712849	0.493724848864003	6.9568009490132	3.48086218912981e-12	5.62950348587448e-10	8.931	10.779	5.320	2.409	1.890	3.016	1.135	0.519	0.628	0.628	0.872	1.226	5.192	8.692	4.367	4.340	2.582	1.485	0.869	0.134	0.500	0.000	0.000	0.124	31.025	51.402	19.060
Pdensi_DN28811_c0_g1d502000	Bud	FC_3_2	35.4747377873446	357.046880434305	196.260809110825	-3.33143274295765	0.478996523030749	-6.9550248963786	3.52499780081525e-12	5.68611368051196e-10	0.716	0.388	1.078	1.806	0.872	0.386	6.310	8.270	6.839	3.386	8.102	1.682	0.395	0.413	0.000	2.889	1.150	0.435	0.000	0.827	0.515	1.085	34.770	5.038	0.000	0.000	1.305
Pdensi_DN139_c0_g1d258478	Bud	FC_3_2	0	228.807597606289	114.403798803144	-10.3156560168844	1.48332146001079	-6.95443050949282	3.53989073524032e-12	5.6953823418537e-10	0.000	0.000	0.000	2.427	3.496	3.754	2.977	2.013	8.663	3.850	1.453	6.775	0.426	3.762	0.000	0.000	0.000	0.000	0.000	2.221	4.405	0.583	89.582	50.107	0.000	0.000	0.000
Pdensi_DN19065_c0_g1	Bud	FC_3_2	27.3842439150033	432.849854420225	230.117049167614	-3.98272970832723	0.573363402393533	-6.94625728063761	3.75104423252379e-12	6.01955590562097e-10	0.334	0.773	0.567	3.520	6.078	3.197	4.326	9.046	12.498	7.342	13.064	7.073	0.185	2.809	0.063	0.302	0.115	0.035	0.000	0.000	0.000	0.000	0.000	0.000	0.000	0.000	0.000
Pdensi_DN19692_c0_g1d534737	Bud	FC_3_2	0.654464323841893	207.639218381559	104.1468413527	-8.31657338779394	1.19957473798515	-6.93293475132925	4.12198358951299e-12	6.58090533848786e-10	0.000	0.024	0.022	0.192	0.525	0.141	2.412	4.184	5.832	7.164	7.575	7.634	0.000	0.000	0.000	0.040	0.097	0.028	0.000	0.000	0.000	0.000	0.000	0.000	0.000	0.000	0.000
Pdensi_DN17761_c0_g1d216447	Bud	FC_3_2	56.0925799968107	493.364730793864	274.728655395337	-3.13706420477595	0.45287005006244	-6.92707368116621	4.29634846007521e-12	6.8417426308589e-10	0.606	1.652	1.176	7.511	6.735	3.331	8.770	8.974	11.825	11.926	8.535	8.851	0.889	3.783	0.947	1.228	2.387	2.351	4.885	9.140	5.336	1.946	2.418	1.740	3.733	5.456	4.188
Pdensi_DN48815_c0_g1	Bud	FC_3_2	2.59454443451527	96.4020838980587	49.498314166287	-5.21268452823305	0.753378287409963	-6.91907985051403	4.5458659053373e-12	7.22062093356702e-10	0.079	0.032	0.039	1.421	2.357	3.623	2.032	1.715	2.032	1.817	1.989	1.999	0.999	2.090	0.761	0.098	0.880	0.148	0.988	1.377	0.602	0.937	28.266	28.227	0.061	0.077	0.106
Pdensi_DN18473_c0_g2	Bud	FC_3_2	94.9990900841136	582.755954393922	338.877522239018	-2.6166160907758	0.378303019346017	-6.91672008142894	4.6222011256255e-12	7.30716616467303e-10	1.838	2.238	1.736	11.824	11.561	9.884	9.507	8.891	16.478	5.669	4.537	6.839	2.482	6.292	4.026	2.229	2.175	1.882	1.122	1.080	1.823	0.000	0.000	0.000	0.000	0.000	0.000
Pdensi_DN13845_c0_g1	Bud	FC_3_2	0	155.766169386332	77.883084693166	-9.76108342445199	1.411886778601	-6.91350296099802	4.72829803984009e-12	7.45335385950996e-10	0.000	0.000	0.000	0.512	0.490	1.190	1.607	3.758	3.937	0.734	2.315	2.062	0.461	1.924	2.600	0.000	0.422	0.723	0.972	2.255	0.639	4.677	26.392	26.857	11.517	12.076	17.448
Pdensi_DN17412_c0_g1	Bud	FC_3_2	83.8411397777962	758.669926201309	421.255532989553	-3.17800765426875	0.460051237664207	-6.90794284220226	4.91732014285742e-12	7.7317408761368e-10	0.804	2.587	1.739	12.758	32.709	40.419	15.206	13.598	16.674	14.446	13.727	14.656	14.242	25.721	30.723	4.790	5.679	4.904	3.841	4.802	9.958	2.009	0.593	0.021	4.920	4.595	8.899
Pdensi_DN39586_c0_g1d151331	Bud	FC_3_2	30.5786843236599	195.291465580203	112.935074951931	-2.67455259270745	0.388149806728164	-6.8905163582383	5.55902335106291e-12	8.69679871743549e-10	0.605	0.656	0.606	2.878	1.654	0.496	3.869	3.176	4.670	1.607	5.505	2.141	5.394	1.923	0.724	1.492	2.448	2.712	27.465	3.685	3.041	71.722	6.851	7.271	3.388	2.041	0.548
Pdensi_DN20139_c2_g2	Bud	FC_3_2	1.94451564997513	131.172964268023	66.5587399589989	-6.07295658047969	0.881550372727875	-6.8889501591242	5.62056253213191e-12	8.77103574093217e-10	0.060	0.065	0.000	1.285	0.772	0.907	2.964	3.067	1.867	3.945	3.334	2.758	0.335	0.589	0.271	0.409	0.930	1.057	0.890	1.401	2.199	0.498	0.864	0.429	0.000	0.000	0.000
Pdensi_DN38826_c1_g3	Bud	FC_3_2	576.133944981328	8542.26880945317	4559.20137721725	-3.89017576939062	0.564987820364934	-6.88541527652383	5.76191988929543e-12	8.9691485476745e-10	3.839	22.296	9.280	66.087	99.243	46.602	173.459	136.946	201.634	236.674	274.279	198.848	38.704	50.521	24.007	18.157	49.938	44.065	69.364	147.885	86.591	152.996	464.882	181.703	216.183	485.024	207.371
Pdensi_DN34522_c0_g1d374677	Bud	FC_3_2	61.1662397259233	294.429276763019	177.797758244471	-2.26757022137617	0.329573372479512	-6.8803198641818	5.97183170737655e-12	9.27272072967085e-10	1.189	1.376	1.187	1.827	2.977	1.573	6.966	6.122	4.603	4.090	6.226	2.105	0.757	0.686	0.285	0.534	1.016	0.419	0.663	1.085	0.851	1.033	0.000	0.171	0.000	0.191	0.204
Pdensi_DN24878_c1_g4	Bud	FC_3_2	0	244.82368211258	122.41184105629	-10.413283158404	1.51741175300669	-6.86252965799856	6.76516871573439e-12	1.04784385593334e-09	0.000	0.000	0.000	0.000	0.840	0.252	2.825	1.936	9.839	1.257	2.338	10.084	0.000	0.534	0.000	0.000	0.000	0.000	0.000	0.000	0.000	0.000	0.425	0.000	0.000	0.000	0.000
Pdensi_DN15418_c0_g2d466840	Bud	FC_3_2	9.79880927294941	336.116292619005	172.957550945977	-5.10156526368675	0.743497489763175	-6.86157698435773	6.81044850257417e-12	1.05223964271162e-09	0.038	0.427	0.132	2.905	2.102	0.791	6.877	7.063	6.236	13.641	10.421	10.614	0.399	0.861	0.277	0.719	1.883	1.681	3.382	7.091	5.398	2.149	1.184	1.233	0.000	0.000	0.000
Pdensi_DN26083_c0_g1d306198	Bud	FC_3_2	216.736522528593	880.11502678834	548.425774658466	-2.02162693119605	0.294696007026783	-6.86004181594602	6.88403941636584e-12	1.0609770154951e-09	4.027	4.922	4.351	10.499	17.594	10.365	19.985	12.482	20.310	12.064	15.879	12.574	4.442	8.202	13.056	4.331	3.008	2.605	6.244	6.936	3.502	5.551	36.360	49.329	0.686	1.133	0.411
Pdensi_DN17698_c0_g2d216362	Bud	FC_3_2	41.9784276033678	251.225256310534	146.601841956951	-2.58095107926715	0.376815641092113	-6.84937353392991	7.41740880359556e-12	1.14035792384167e-09	0.781	0.928	0.859	2.862	5.044	3.379	4.012	4.741	6.277	5.659	5.058	4.154	0.989	2.750	1.878	1.663	3.715	2.826	3.007	4.400	3.623	3.386	4.030	5.035	1.165	1.281	0.601
Pdensi_DN39846_c0_g1d441891	Bud	FC_3_2	0.327696387224721	168.39052516665	84.3591107769376	-8.91206801983391	1.30150053536256	-6.84753311864853	7.51343019585912e-12	1.15227519986495e-09	0.000	0.000	0.025	1.838	2.452	5.278	3.911	3.583	2.614	3.402	3.489	2.456	0.746	5.534	1.002	0.090	1.127	0.031	0.454	0.579	0.606	1.223	98.071	39.405	0.000	0.000	0.000
Pdensi_GG_67644_c0_g1	Bud	FC_3_2	483.386849220299	98.5438768002501	290.965363010275	2.29397447871157	0.335238575411132	6.84281179723507	7.765364431828e-12	1.18670758605444e-09	12.930	9.271	7.433	3.852	1.849	3.310	1.898	2.196	1.809	2.695	1.201	3.360	5.073	4.390	5.498	5.617	3.883	7.887	2.522	3.965	3.004	2.025	2.784	2.676	9.872	7.259	12.636
Pdensi_DN14942_c0_g1d525015	Bud	FC_3_2	1.95173654109953	92.4339475332719	47.1928420371857	-5.56551873664058	0.813361421130301	-6.84261460164457	7.77606512663957e-12	1.18670758605444e-09	0.043	0.046	0.043	1.314	2.409	11.245	2.071	1.577	1.904	1.085	1.020	1.426	0.438	1.717	3.538	0.000	0.234	0.053	0.193	1.241	0.061	21.681	25.970	303.906	2.834	3.956	4.543
Pdensi_DN8207_c0_g1d3378	Bud	FC_3_2	21.5381120840442	334.258104731428	177.898108407736	-3.95668807933409	0.579864369149937	-6.8234716424023	8.8866289627064e-12	1.3462918548976e-09	0.198	0.587	0.543	7.916	7.451	2.248	8.601	4.023	7.432	5.045	1.814	1.581	0.496	1.938	0.056	3.350	3.040	3.636	7.429	0.864	2.977	0.224	0.122	0.000	0.456	0.000	0.119
Pdensi_DN27784_c0_g1d501037	Bud	FC_3_2	0	108.397018240018	54.1985091200092	-9.2382434128369	1.35529051536387	-6.81643035800083	9.33304375826086e-12	1.41049021749542e-09	0.000	0.000	0.000	0.000	0.000	0.000	2.333	2.214	1.953	4.154	2.955	0.827	0.000	0.000	0.000	0.000	0.251	0.000	0.000	0.271	0.000	0.000	0.000	0.000	0.000	0.000	0.000
Pdensi_DN19811_c0_g1d15904	Bud	FC_3_2	8.81757701249034	649.378816202393	329.098196607441	-6.20358450011165	0.910780135447224	-6.81128656485846	9.67297285325705e-12	1.45832361914782e-09	0.049	0.383	0.110	13.358	36.134	110.782	22.827	12.989	3.373	1.290	4.674	0.596	20.984	42.353	53.677	1.193	1.961	0.263	0.394	0.200	0.053	11.892	773.046	1040.063	0.000	0.028	0.000
Pdensi_DN218_c0_g1	Bud	FC_3_2	0	109.96994428472	54.98497214236	-9.25893187545929	1.35972203334258	-6.80942990435936	9.79862609746264e-12	1.47314179810718e-09	0.000	0.000	0.000	3.362	2.060	6.562	2.552	1.953	2.107	0.868	1.371	1.027	0.677	1.051	2.963	0.046	1.190	0.319	1.351	6.173	1.573	13.374	8.783	3.068	11.952	19.665	34.650
Pdensi_DN21912_c0_g2	Bud	FC_3_2	22.7090204678293	232.510268801777	127.609644634803	-3.35476205203897	0.492685334887701	-6.80913722102897	9.81857939796801e-12	1.47314179810718e-09	0.668	0.348	0.375	3.319	2.560	2.332	4.386	3.613	5.933	3.659	4.554	3.816	0.612	1.387	0.740	0.637	10.158	59.179	2.039	17.870	0.865	0.799	0.011	0.000	0.000	0.000	0.011
Pdensi_DN10751_c0_g1d49359	Bud	FC_3_2	74.8460325527546	680.987912632782	377.916972592768	-3.18562396515739	0.467976523608749	-6.80723028709177	9.94956013986656e-12	1.4892051973769e-09	1.273	2.514	0.813	5.630	4.136	2.385	12.297	13.000	15.525	10.574	13.916	8.955	1.058	1.902	1.404	0.946	0.175	0.256	0.000	0.026	0.032	0.000	0.000	0.000	0.000	0.000	0.000
Pdensi_DN25333_c0_g2	Bud	FC_3_2	1275.17714222907	194.537905888396	734.857524058735	2.71317103744332	0.399243838531714	6.79577435038562	1.07732288802832e-11	1.60862133388689e-09	22.593	33.141	22.503	17.248	9.954	25.361	4.781	2.116	4.771	1.506	1.616	2.538	13.937	27.549	19.077	9.631	7.553	5.870	4.978	10.214	6.241	2.060	1.312	0.059	5.680	8.045	12.514
Pdensi_DN46434_c0_g1d39604	Bud	FC_3_2	0	113.643726082738	56.8218630413689	-9.306526309043	1.37209529159563	-6.78271135106096	1.17941135692043e-11	1.75684325690552e-09	0.000	0.000	0.000	0.268	0.774	0.921	2.819	2.226	1.767	3.509	2.678	3.246	0.471	2.692	0.236	0.380	1.366	0.776	0.234	1.965	0.305	0.000	47.838	2.559	0.000	0.000	0.000
Pdensi_DN29111_c0_g1d232624	Bud	FC_3_2	1.95173654109953	96.632223065252	49.2919798031758	-5.62966740213197	0.830059749956654	-6.78224357032846	1.18323762223977e-11	1.75833628994653e-09	0.031	0.050	0.046	1.155	1.096	6.225	2.431	1.491	1.874	1.034	2.188	1.564	0.998	2.114	2.981	0.099	0.575	0.117	0.577	0.842	0.289	3.090	54.640	158.177	0.823	1.915	0.700
Pdensi_GG_71588_c0_g1	Bud	FC_3_2	1.63218949560676	151.330102736614	76.4811461161102	-6.53795780959229	0.964451291535567	-6.77894038503777	1.21060464052926e-11	1.79472137958462e-09	0.012	0.000	0.074	1.378	2.328	5.098	4.158	2.194	2.742	2.802	3.295	2.570	1.633	3.934	1.840	0.169	1.166	0.109	1.020	0.489	0.407	2.334	67.030	12.162	0.000	0.000	0.000
Pdensi_GG_29169_c0_g1	Bud	FC_3_2	108.304586344803	1004.10133397392	556.202960159361	-3.21297870774787	0.474958412875042	-6.76475796754269	1.3353223608936e-11	1.97491322567791e-09	1.024	3.552	2.054	18.145	30.699	16.468	17.708	23.006	19.499	13.665	18.630	14.226	7.035	13.477	10.474	0.550	0.880	3.248	1.585	1.898	1.177	0.000	0.500	0.000	0.000	0.000	0.000
Pdensi_DN17518_c0_g1	Bud	FC_3_2	390.69044442353	2444.2927081091	1417.49157626631	-2.64542035213269	0.391110350651508	-6.76387200626619	1.34351786297975e-11	1.98232558621882e-09	4.285	11.287	8.377	52.664	32.823	59.291	60.503	44.975	41.371	40.180	73.245	30.871	11.241	35.747	34.367	12.509	9.701	8.245	10.345	22.809	11.118	49.417	5.038	2.340	0.135	0.902	0.000
Pdensi_DN22618_c1_g2d544934	Bud	FC_3_2	1365.63110679584	181.560929661544	773.596018228693	2.91086264934409	0.430544067634436	6.76089364170646	1.37143176425085e-11	2.01872810404443e-09	35.608	35.112	13.180	13.023	7.232	7.408	3.507	4.120	3.266	2.224	3.435	0.876	17.629	15.119	6.165	62.116	15.349	2.298	4.719	3.749	1.327	23.314	12.950	6.371	0.000	0.000	4.041
Pdensi_GG_6431_c0_g1	Bud	FC_3_2	3.25622964948157	105.878092523403	54.5671610864424	-5.02433107943051	0.744079813135792	-6.7524088017606	1.4541046576906e-11	2.13071866610834e-09	0.060	0.044	0.099	1.260	2.746	6.103	1.972	2.723	1.659	1.178	0.880	1.116	0.920	2.649	2.738	0.153	0.466	0.187	0.885	1.359	1.488	20.128	33.615	87.041	0.186	0.022	0.024
Pdensi_GG_112135_c1_g1	Bud	FC_3_2	92.504811270396	468.607917294387	280.556364282391	-2.34086075748873	0.346671766153958	-6.75238362632953	1.45435707555777e-11	2.13071866610834e-09	1.406	2.490	1.789	9.722	7.286	8.516	7.956	9.375	10.745	9.035	6.949	11.303	1.566	2.951	2.710	2.406	0.138	1.096	0.850	0.148	2.382	0.000	0.000	0.000	0.000	0.000	0.616
Pdensi_DN4173_c0_g1d448374	Bud	FC_3_2	2612.00618685872	152.233291355555	1382.11973910714	4.10116302738805	0.608214446309148	6.74295563394671	1.55196610938828e-11	2.26307189229651e-09	31.871	22.281	104.860	27.291	2.169	1.913	2.325	2.651	4.133	1.946	2.700	2.115	9.067	0.982	1.306	166.788	33.299	4.099	0.180	0.000	0.045	0.000	0.039	0.000	0.000	0.036	0.000
Pdensi_DN19175_c0_g1d286053	Bud	FC_3_2	2.60527241433387	94.312665008505	48.4589687114194	-5.17871443328286	0.768527551611616	-6.73848897469324	1.60042199345309e-11	2.32827746313917e-09	0.033	0.088	0.045	1.900	3.827	2.516	1.640	1.816	2.194	1.009	1.047	1.405	2.074	3.345	2.241	1.207	2.630	3.138	7.726	13.269	6.217	20.367	0.213	0.000	0.000	0.000	0.000
Pdensi_DN12819_c0_g1d460270	Bud	FC_3_2	1.95802898161638	94.2905444510291	48.1242867163227	-5.59276180894459	0.831203674135763	-6.72850948927724	1.71409821314612e-11	2.48205407538472e-09	0.016	0.034	0.062	0.392	0.394	0.620	1.636	2.046	1.991	3.784	1.699	3.380	0.156	0.593	0.300	0.156	0.520	0.710	0.609	1.055	2.464	0.563	0.269	0.479	0.000	0.000	0.000
Pdensi_DN16222_c1_g3d397987	Bud	FC_3_2	352.276667993437	0	176.138333996719	10.9242391013012	1.62375620691344	6.72775817871508	1.72296947534694e-11	2.48911123857256e-09	17.007	2.990	1.605	0.517	0.082	0.443	0.000	0.000	0.000	0.000	0.000	0.000	8.447	0.453	0.925	0.155	0.076	0.129	0.233	0.319	0.491	0.000	0.000	0.487	0.318	0.192	0.000
Pdensi_DN43252_c0_g1d444943	Bud	FC_3_2	94.4111623722069	479.123633216423	286.767397794315	-2.34349992646319	0.348696080551235	-6.72075213107781	1.80788909247315e-11	2.60574570238057e-09	1.719	1.598	2.465	7.144	9.564	5.059	11.955	7.739	9.075	13.361	4.957	7.516	3.542	3.118	2.181	1.320	1.844	1.198	0.000	1.423	3.533	0.373	0.598	0.988	0.000	0.000	0.000
Pdensi_GG_86910_c0_g1	Bud	FC_3_2	0.982160711066614	147.830697497353	74.4064291042098	-7.24080516626664	1.07947185418652	-6.70772946805848	1.97675965628723e-11	2.82075046416396e-09	0.000	0.012	0.043	2.385	2.231	3.740	4.463	1.965	2.464	3.521	3.684	4.059	1.341	4.650	0.417	0.079	0.894	0.069	0.923	0.569	0.140	1.776	10.297	0.044	0.000	0.000	0.013
Pdensi_DN16447_c0_g1d278733	Bud	FC_3_2	330.520113943762	38.7626148789053	184.641364411334	3.09223108049614	0.460999569671244	6.70766587201227	1.97762108470587e-11	2.82075046416396e-09	6.381	8.294	5.586	1.375	3.012	2.360	0.424	1.019	0.858	0.191	1.048	0.469	3.476	4.705	4.590	0.774	0.000	0.339	0.189	0.596	0.070	2.062	0.000	0.473	0.000	0.225	0.147
Pdensi_GG_22229_c0_g1	Bud	FC_3_2	64.0799973537448	818.628973824873	441.354485589309	-3.67483270729712	0.54786826072628	-6.70751158759515	1.97971244333036e-11	2.82075046416396e-09	2.395	0.798	0.738	6.998	4.254	3.209	19.162	17.983	12.045	15.663	13.267	7.595	1.229	1.276	0.615	6.879	2.574	1.348	2.036	1.921	0.529	0.000	0.000	0.000	0.000	0.000	0.000
Pdensi_GG_29171_c2_g1	Bud	FC_3_2	330.586077977655	1881.73745797078	1106.16176797422	-2.50902832164638	0.374162308904573	-6.70572172005248	2.00413332783874e-11	2.84902652186939e-09	3.897	9.849	6.532	40.075	46.470	39.123	35.176	34.614	42.982	22.107	31.077	28.929	10.521	24.636	19.168	4.273	4.771	6.692	2.588	2.743	3.409	1.505	2.038	1.911	0.011	0.008	0.000
Pdensi_DN17596_c1_g9	Bud	FC_3_2	94.4284911019419	501.127718653617	297.77810487778	-2.40772920509076	0.359259136323773	-6.70192894668894	2.05686052866917e-11	2.91732165871494e-09	1.601	2.042	2.151	3.389	4.304	2.865	7.800	8.838	13.358	15.976	14.183	16.356	3.336	3.755	3.723	3.374	7.047	10.093	6.008	12.164	4.973	7.155	26.620	4.363	0.000	0.000	0.000
Pdensi_DN18703_c1_g1	Bud	FC_3_2	79.3626066313367	454.564133939441	266.963370285389	-2.51761391583745	0.376151644505254	-6.69308230500712	2.18518151006622e-11	3.08526817968873e-09	1.571	1.998	1.292	1.287	2.795	1.412	7.590	7.536	12.102	10.538	11.451	10.906	2.987	3.520	1.344	2.490	4.517	5.118	5.351	3.756	2.646	3.655	1.474	0.000	0.140	0.830	1.001
Pdensi_DN19084_c0_g1d481969	Bud	FC_3_2	10.4455376825313	371.617357458447	191.031447570489	-5.15360528109704	0.771830667806898	-6.67711908330962	2.43684939488176e-11	3.43281510344599e-09	0.106	0.211	0.330	0.075	0.271	0.323	3.249	5.018	13.896	12.373	28.483	31.745	1.104	0.952	0.255	1.382	1.202	1.158	2.000	9.986	3.645	11.042	0.111	0.277	17.502	17.925	23.158
Pdensi_DN54567_c0_g1d256231	Bud	FC_3_2	206.753527685193	0	103.376763842596	10.1554497908431	1.52365008394601	6.66521132236749	2.64284801499516e-11	3.70623719940706e-09	6.529	5.108	1.092	0.457	0.000	0.782	0.000	0.000	0.000	0.000	0.000	1.278	3.199	3.346	0.000	1.951	0.776	0.000	4.830	0.000	1.565	1.098	0.440	0.000	22.340	55.506	16.749
Pdensi_DN16934_c0_g1d112142	Bud	FC_3_2	29.6608914915049	258.605182529561	144.133037010533	-3.12489126460021	0.469057722848437	-6.66206121844397	2.70013502451211e-11	3.77806533261229e-09	0.381	0.879	0.584	2.823	4.221	0.911	6.133	5.324	4.095	6.396	3.705	2.418	0.217	0.766	0.065	0.188	0.421	0.421	0.224	0.027	0.214	0.000	0.000	0.000	0.000	0.000	0.000
Pdensi_DN22427_c3_g2	Bud	FC_3_2	817.451588912776	113.79754430042	465.624566606598	2.84460289275593	0.427125643924997	6.65987381749302	2.74062778631836e-11	3.82612531648235e-09	23.787	16.322	10.053	6.411	7.275	14.017	3.022	1.797	2.026	1.194	1.063	1.385	7.418	12.972	5.525	3.783	1.959	0.676	0.000	0.818	0.529	0.558	1.857	0.789	1.165	3.861	6.112
Pdensi_DN21097_c0_g7	Bud	FC_3_2	2.61785729536757	261.601723517208	132.109790406288	-6.64615248138106	0.998452422113141	-6.65645386218307	2.80513134603793e-11	3.90741618033673e-09	0.000	0.083	0.077	4.776	2.236	10.816	4.267	2.014	9.343	5.072	3.506	7.002	0.687	1.777	4.142	0.416	0.420	0.198	0.603	0.627	0.441	2.340	3.781	0.000	0.000	0.000	0.000
Pdensi_GG_27620_c0_g1	Bud	FC_3_2	832.666868727106	3.153834353079	417.910351540092	8.02941877031723	1.20773301831736	6.648339201245	2.96418569362913e-11	4.10144493808484e-09	7.886	9.641	33.201	14.331	0.224	0.201	0.000	0.193	0.000	0.218	0.466	1.085	0.809	0.000	0.410	49.194	74.375	55.761	55.216	32.493	166.413	17.221	0.000	0.000	0.000	0.000	0.000
Pdensi_DN21936_c1_g2	Bud	FC_3_2	401.412827468425	2460.65427258832	1431.03355002837	-2.61600696796108	0.394081324032897	-6.63824141979055	3.17447633564393e-11	4.37464895494441e-09	4.763	10.002	9.826	64.500	149.604	106.728	63.631	51.416	32.936	31.790	28.283	23.572	88.593	98.574	80.680	25.199	22.565	16.851	77.111	89.345	62.872	167.935	32.962	11.512	2.189	2.702	2.729
Pdensi_GG_100381_c0_g1	Bud	FC_3_2	256.132004572964	2076.61368924022	1166.37284690659	-3.0193835104754	0.455463342620922	-6.62925690814245	3.37380947564232e-11	4.63731229582492e-09	2.276	8.270	5.152	43.332	34.720	19.327	44.328	39.037	41.233	28.464	36.054	24.668	3.452	14.156	5.043	7.781	2.870	16.754	5.300	1.689	2.262	3.665	0.078	0.104	0.000	0.000	0.000
Pdensi_GG_60723_c0_g1	Bud	FC_3_2	8.40312833610927	229.808090732501	119.105609534305	-4.77081887575822	0.719985833134263	-6.62626770722662	3.44280558715558e-11	4.72172444678948e-09	0.364	0.087	0.080	4.671	9.423	14.505	5.493	3.531	4.778	2.789	2.959	4.303	3.727	13.149	9.076	0.365	2.176	0.504	0.777	0.423	0.636	4.810	143.496	60.486	0.000	0.045	0.000
Pdensi_DN23668_c0_g1	Bud	FC_3_2	53.0715170280162	414.117191747627	233.594354387821	-2.96431555067639	0.447565251923724	-6.62320307024545	3.51497606659784e-11	4.79956106988409e-09	0.838	1.583	0.839	6.721	4.848	2.655	11.349	7.119	6.444	7.632	9.937	5.644	1.207	3.572	1.020	0.585	0.485	0.194	0.211	0.045	0.329	0.069	0.000	0.000	0.000	0.000	0.000
Pdensi_GG_75007_c0_g1	Bud	FC_3_2	14.6480303011935	165.738413929319	90.1932221152562	-3.49993958629146	0.528669132497774	-6.62028359733335	3.58510395751303e-11	4.88460608128116e-09	0.277	0.214	0.395	0.787	0.886	1.522	3.070	2.539	4.313	3.729	5.182	5.155	0.159	0.570	0.585	0.130	1.555	3.447	3.483	11.992	8.505	9.834	7.842	6.097	0.431	0.359	1.137
Pdensi_DN13023_c0_g2	Bud	FC_3_2	570.000836732651	12307.7079429219	6438.85438982729	-4.43248198563306	0.670189693619918	-6.61377223169719	3.74648047470392e-11	5.07372645457381e-09	5.098	4.351	25.214	56.186	71.294	36.582	175.091	210.847	350.179	269.410	362.543	250.778	33.257	57.613	18.418	118.330	163.833	181.384	193.104	64.104	104.858	14.591	38.163	10.253	3.686	1.215	13.824
Pdensi_DN25226_c2_g2	Bud	FC_3_2	5.53009187416052	141.225388737937	73.377740306049	-4.674842333019	0.706842407768795	-6.61369816190784	3.74835649097238e-11	5.07372645457381e-09	0.091	0.197	0.045	1.493	4.393	5.569	2.857	3.374	2.246	1.176	1.326	1.566	0.964	3.308	1.281	0.206	0.751	0.228	1.031	0.743	0.588	10.537	27.616	50.791	1.404	3.534	1.261
Pdensi_DN18338_c0_g2d217036	Bud	FC_3_2	3792.043773273	402.174010402677	2097.10889183784	3.23706812971841	0.489611145114633	6.61150825919316	3.80423890413072e-11	5.13819816411495e-09	111.172	41.592	79.111	20.226	6.396	41.964	12.749	4.705	6.721	5.065	8.863	18.593	80.072	29.462	55.460	51.805	8.164	14.498	12.922	0.451	5.037	2.964	0.238	0.000	269.346	140.247	244.074
Pdensi_DN36134_c0_g1	Bud	FC_3_2	316.055499337498	30.0965126102551	173.076005973877	3.39183193134114	0.513292782977201	6.60798679394602	3.89581430729441e-11	5.25049519142178e-09	10.069	5.080	4.230	1.481	3.419	4.064	0.518	0.738	0.558	0.000	0.296	0.276	4.678	5.948	4.942	2.307	0.503	3.142	0.000	2.441	4.042	12.814	0.571	3.297	0.692	1.052	5.103
Pdensi_DN38826_c2_g1	Bud	FC_3_2	811.9847693615	10884.1418125691	5848.06329096531	-3.74465271644544	0.566867915900958	-6.60586463161146	3.95203891522988e-11	5.31476680468225e-09	5.748	32.407	11.802	84.815	135.297	51.328	222.798	173.758	255.927	305.660	333.788	254.927	50.228	74.545	32.861	37.107	180.736	129.588	238.936	369.263	167.889	206.119	683.306	219.984	364.027	706.187	259.277
Pdensi_DN10812_c0_g1d519483	Bud	FC_3_2	0	117.294483373375	58.6472416866874	-9.35223278946171	1.41737770726221	-6.59826434516625	4.15999051334693e-11	5.58236658003333e-09	0.000	0.000	0.000	0.319	0.229	0.756	1.886	3.433	1.711	1.633	2.160	0.972	0.000	0.000	0.000	0.057	0.000	0.000	5.757	0.147	2.356	10.933	1.088	3.840	0.000	0.000	0.000
Pdensi_GG_49749_c0_g1	Bud	FC_3_2	359.51618956314	3832.06581192733	2095.79100074523	-3.41393043623145	0.517700980633944	-6.5944059678059	4.26961919274933e-11	5.71715782874273e-09	9.676	3.355	8.934	24.881	19.795	34.643	72.866	41.429	115.058	60.809	50.085	31.342	43.892	19.644	14.962	46.833	55.457	56.395	127.165	166.120	71.255	751.023	184.848	721.977	0.567	4.791	4.705
Pdensi_GG_43844_c0_g1	Bud	FC_3_2	140.112127352192	873.392034422161	506.752080887177	-2.63987609584794	0.400509567481144	-6.59129346759543	4.36011055857454e-11	5.82580008432712e-09	3.039	3.405	2.169	10.455	12.491	8.536	10.604	18.403	23.216	13.282	10.293	8.828	5.079	8.145	2.911	6.231	4.703	3.330	19.522	7.053	22.851	1.157	7.450	9.835	0.653	3.414	1.568
Pdensi_DN16270_c1_g1	Bud	FC_3_2	5.20332393754335	202.508367620359	103.855845778951	-5.28238231951044	0.802723120996488	-6.58057826084911	4.6862208691378e-11	6.24712061166818e-09	0.108	0.182	0.043	3.984	3.553	6.903	6.985	2.291	2.923	0.502	1.716	0.409	3.030	3.515	2.242	0.273	1.599	0.189	0.270	0.200	0.154	0.355	3.112	0.801	0.000	0.000	0.000
Pdensi_GG_124397_c0_g1	Bud	FC_3_2	1.28561578683149	278.882523996064	140.084069891448	-7.75142305386293	1.17797694222964	-6.58028419401086	4.69549899022036e-11	6.24712061166818e-09	0.070	0.000	0.000	6.151	2.483	2.241	5.596	2.079	8.999	7.669	0.274	7.748	0.157	0.406	0.000	0.000	0.000	0.000	0.000	0.000	0.000	0.000	0.000	0.000	0.000	0.000	0.000
Pdensi_DN79321_c0_g1	Bud	FC_3_2	256.897443423968	24.2986628125081	140.598053118238	3.40245408571602	0.517624145765998	6.57321362140275	4.92407322927001e-11	6.5233493536276e-09	7.485	5.384	2.902	0.525	0.334	0.527	0.459	0.506	0.489	0.244	0.263	0.082	1.003	1.118	0.544	0.561	0.832	1.029	0.854	0.564	0.397	0.525	0.000	0.000	1.372	1.711	0.416
Pdensi_DN23801_c0_g1	Bud	FC_3_2	6.49358197741258	112.773397299596	59.6334896385044	-4.11670874111416	0.627009627163744	-6.56562285931072	5.18158099177357e-11	6.84991805632231e-09	0.168	0.091	0.140	1.502	3.681	5.660	1.985	1.976	2.807	1.917	0.655	2.435	1.390	1.636	1.560	0.465	1.694	1.665	2.423	4.123	5.535	1.300	3.869	1.350	0.262	0.143	0.355
Pdensi_DN8057_c0_g1d384339	Bud	FC_3_2	285.327606354968	25.8682848911329	155.597945623051	3.46282766142485	0.527701461276904	6.56209602498672	5.30566288411149e-11	6.99909109066106e-09	8.063	3.139	6.257	0.662	1.061	3.442	0.425	0.628	0.495	0.165	0.856	0.955	3.055	1.706	1.544	0.177	0.604	2.248	0.399	0.299	1.629	1.310	0.880	3.732	0.000	3.212	4.440
Pdensi_DN13833_c0_g1d272802	Bud	FC_3_2	41.3582108339328	527.510696841395	284.434453837664	-3.67285873019361	0.559975073559319	-6.55896825344055	5.41813345743964e-11	7.13234840861478e-09	0.684	0.857	0.987	2.361	2.163	1.933	5.575	7.774	18.146	5.582	10.402	11.184	0.289	1.026	0.458	0.914	0.774	0.921	1.709	1.115	1.581	0.682	0.120	0.000	0.101	0.000	0.000
Pdensi_DN11432_c0_g1d174637	Bud	FC_3_2	17.9646057177569	398.197984318001	208.081295017879	-4.47109847738894	0.682420598454514	-6.55182227429051	5.6839164834857e-11	7.4348310894636e-09	0.163	0.176	0.759	7.744	8.322	10.715	6.827	7.652	9.382	3.633	7.077	5.466	3.510	6.513	1.770	2.158	2.502	0.676	3.246	8.543	1.324	0.905	0.601	0.000	0.000	0.000	0.000
Pdensi_DN19656_c0_g1d15592	Bud	FC_3_2	1880.47181157009	10712.00071699	6296.23626428005	-2.51006995443014	0.383710191005428	-6.54157750632857	6.08732717335088e-11	7.89640471768109e-09	21.493	47.101	46.581	74.159	87.888	34.500	152.867	210.198	277.954	186.437	207.949	161.840	34.725	30.666	25.344	57.543	97.032	55.830	49.707	41.901	56.188	1.584	13.923	0.992	0.019	0.027	0.000
Pdensi_DN12109_c0_g1d269653	Bud	FC_3_2	5.86872295493984	217.674943633661	111.7718332943	-5.21360269160604	0.797114657303982	-6.54059318045862	6.1275304843071e-11	7.93203088576677e-09	0.071	0.096	0.174	0.468	1.829	0.464	2.173	2.792	8.016	2.773	10.504	7.788	0.804	1.644	0.671	0.307	2.215	1.190	1.331	0.542	0.683	0.102	6.470	3.826	0.000	0.135	0.059
Pdensi_GG_74383_c0_g1	Bud	FC_3_2	1200.62635050019	6608.15836680286	3904.39235865152	-2.46045406522835	0.376343325092527	-6.53779116348996	6.24340185524705e-11	8.06525760408626e-09	16.793	27.168	29.551	124.772	66.324	68.973	125.684	83.133	186.818	153.940	80.778	149.898	14.092	35.129	26.673	38.892	6.413	13.781	1.869	18.796	3.544	12.926	1.812	0.266	1.490	0.111	1.425
Pdensi_DN23971_c0_g6	Bud	FC_3_2	351.558874918667	1895.22398265952	1123.39142878909	-2.43052938494172	0.372590510856284	-6.52332604863151	6.87651539096731e-11	8.8464097276566e-09	6.848	10.707	4.042	23.663	31.536	27.484	39.017	38.174	36.523	40.950	41.638	33.276	13.234	21.351	13.728	4.746	7.402	4.083	8.630	14.888	10.168	8.039	23.893	21.612	147.040	188.962	208.334
Pdensi_DN54018_c0_g1d163424	Bud	FC_3_2	17.9469651562135	355.767931264388	186.857448210301	-4.30969561255186	0.66174447263391	-6.51262804719499	7.38472146725726e-11	9.48061200327367e-09	0.150	0.567	0.375	4.270	3.355	1.225	3.490	7.526	10.250	8.990	4.650	11.792	0.251	1.472	0.252	0.405	0.000	0.093	0.000	0.000	0.000	0.000	0.000	0.000	0.000	0.000	0.000
Pdensi_DN22133_c2_g3	Bud	FC_3_2	432.029596764964	2965.25843983379	1698.64401829938	-2.77901935992969	0.426986112512728	-6.50845373770055	7.59282845603531e-11	9.72772559290203e-09	3.957	12.545	9.978	27.717	35.158	14.041	55.421	55.719	66.577	55.493	101.971	42.839	11.957	21.535	8.637	20.341	36.523	23.423	34.657	4.723	9.787	3.262	1.752	0.882	0.031	0.000	0.024
Pdensi_DN26070_c0_g1d23640	Bud	FC_3_2	562.144961999759	0	281.07248099988	11.5984447689875	1.7828331562001	6.50562545836214	7.7370780085553e-11	9.87190906153065e-09	31.008	2.373	1.096	0.000	0.000	0.120	0.000	0.000	0.000	0.000	0.000	0.000	18.185	0.688	0.123	0.492	0.119	0.000	0.000	0.000	0.000	0.000	0.000	0.000	0.000	0.123	0.689
Pdensi_DN23290_c0_g1d497036	Bud	FC_3_2	0	118.550839390278	59.2754196951389	-9.36697101540751	1.44033550779785	-6.50332576312639	7.85634074104266e-11	1.00035798822295e-08	0.000	0.000	0.000	0.000	0.331	0.000	1.501	1.997	3.565	0.964	3.081	4.794	0.000	0.000	0.000	0.000	2.330	0.000	0.000	0.943	0.782	0.000	0.000	0.000	0.000	0.000	0.000
Pdensi_DN20685_c1_g1	Bud	FC_3_2	2.61063640424317	134.958704705354	68.7846705547987	-5.6946257465968	0.87680433856506	-6.49475087670801	8.31709240647769e-11	1.0568648136517e-08	0.014	0.107	0.043	2.016	11.816	18.774	4.111	2.420	1.595	0.159	0.878	0.924	8.123	16.455	18.559	0.530	3.402	0.650	0.375	0.558	1.365	0.529	14.953	11.772	0.000	0.000	0.000
Pdensi_GG_75068_c0_g1	Bud	FC_3_2	4.22580547951448	117.984063075183	61.104934277349	-4.80300854800895	0.739749202633981	-6.49275258548053	8.4282043481405e-11	1.06880273673517e-08	0.091	0.065	0.090	1.329	1.236	0.521	3.639	1.730	1.734	6.403	1.987	1.326	0.437	0.835	0.136	0.657	1.401	0.872	3.646	0.985	1.083	8.507	1.114	0.738	0.000	0.000	0.000
Pdensi_DN9715_c0_g1	Bud	FC_3_2	119.537868288782	1453.72542462958	786.631646459183	-3.60437800011128	0.555519175702475	-6.48830527866729	8.68072533370471e-11	1.09589376761722e-08	0.911	2.395	4.010	10.749	12.557	19.487	23.008	24.316	39.677	23.711	22.858	32.683	2.260	6.409	8.301	3.125	1.786	2.714	0.721	0.698	2.809	0.219	0.126	0.329	0.000	0.033	0.053
Pdensi_DN22896_c2_g2	Bud	FC_3_2	195.344703666221	1704.39562383968	949.87016375295	-3.12524825233567	0.481691959804773	-6.48806397682518	8.6946361712504e-11	1.09589376761722e-08	2.018	6.609	3.379	12.511	16.981	7.382	24.179	36.291	41.548	14.853	33.299	6.179	12.413	11.209	4.754	15.594	22.216	14.994	68.438	40.570	11.875	17.083	4.947	0.220	0.164	0.980	0.000
Pdensi_GG_66304_c0_g1	Bud	FC_3_2	6.19621262842857	172.140109862016	89.1681612452225	-4.79757777260126	0.740836580560881	-6.47589211775836	9.42533750344389e-11	1.18320290252406e-08	0.053	0.234	0.082	1.471	6.200	8.304	3.010	4.899	2.419	2.142	2.562	1.824	1.720	5.967	6.807	0.279	1.106	0.237	0.481	0.548	0.418	44.573	57.755	80.017	0.000	0.000	0.000
Pdensi_DN26137_c0_g1	Bud	FC_3_2	285.445098534353	0.946150305923699	143.195624420138	8.20144120052858	1.2667918123175	6.47418235639261	9.5326719741059e-11	1.19426925647425e-08	11.837	2.815	2.844	0.612	0.293	0.000	0.000	0.063	0.000	0.000	0.230	0.000	5.269	0.000	0.000	6.395	1.327	2.032	0.136	0.141	1.303	0.092	0.074	0.245	0.000	0.000	0.000
Pdensi_DN27245_c4_g1	Bud	FC_3_2	6044.7299261008	860.310233891915	3452.52007999636	2.81289708861705	0.434531911492069	6.4733958869863	9.58244491460202e-11	1.19809424218413e-08	74.353	138.598	157.028	18.822	62.052	35.923	9.845	16.487	25.076	9.035	6.785	7.301	120.026	162.157	110.686	51.422	7.765	22.676	1.827	0.000	2.969	0.000	0.000	0.000	0.000	0.000	0.000
Pdensi_GG_13146_c0_g1	Bud	FC_3_2	0	242.810295538117	121.405147769058	-10.4016970925986	1.60755039320672	-6.4705262967523	9.76621542539197e-11	1.21862405503413e-08	0.000	0.000	0.000	3.339	0.782	10.601	10.983	1.347	2.363	0.931	0.428	0.754	1.064	3.701	7.108	0.000	1.031	0.781	0.000	0.000	0.000	2.991	133.784	537.485	0.000	0.000	0.000
Pdensi_GG_125404_c0_g1	Bud	FC_3_2	87.9700816071349	1777.33019864445	932.65014012579	-4.33658499884979	0.670628260470629	-6.4664513180618	1.00331129333984e-10	1.2494235535961e-08	1.150	3.116	1.153	2.912	6.747	3.337	11.482	33.006	61.501	12.002	26.886	5.626	9.801	9.286	1.705	5.996	23.263	9.806	31.358	47.969	3.304	30.820	6.775	7.613	0.000	0.000	0.000
Pdensi_DN22686_c0_g3	Bud	FC_3_2	25.3196568720724	322.141392687403	173.730524779738	-3.66851943699924	0.567735907577503	-6.46166534128976	1.03556921328012e-10	1.28702030069634e-08	0.682	0.447	0.414	0.899	1.214	2.240	4.360	4.381	10.517	6.702	7.434	6.487	0.587	0.325	0.340	1.196	1.499	3.760	1.909	2.174	0.838	18.937	23.947	106.178	0.059	0.127	0.159
Pdensi_DN15467_c0_g3	Bud	FC_3_2	342.090532409204	64.3837703908438	203.237151400024	2.40768447052536	0.373739548884033	6.44214527928495	1.17796439798909e-10	1.45637429341152e-08	8.413	6.254	6.279	3.344	2.133	2.195	1.396	1.579	0.892	0.888	0.476	1.481	3.219	2.610	1.542	3.490	2.036	1.539	1.893	0.437	0.000	1.340	0.308	0.000	0.000	0.565	0.000
Pdensi_DN16706_c0_g1d399200	Bud	FC_3_2	124.675634575087	874.367801047798	499.521717811443	-2.80987988339619	0.436179199855184	-6.44203089998124	1.17885271642079e-10	1.45637429341152e-08	3.166	3.201	1.281	19.883	11.436	12.132	21.262	13.218	17.996	19.752	17.544	16.297	3.088	6.742	4.113	2.055	5.272	4.189	7.871	1.076	2.210	6.363	13.688	17.212	1.193	6.322	3.029
Pdensi_DN35586_c0_g1d314565	Bud	FC_3_2	1571.12006532426	8551.17054468988	5061.14530500707	-2.44431957691183	0.379577931640403	-6.43957241230631	1.19810545242004e-10	1.47722843554325e-08	37.939	39.858	18.683	249.422	155.175	67.438	241.169	127.035	145.907	217.676	107.130	91.164	32.291	61.479	23.144	9.043	5.889	2.362	0.536	0.073	0.675	0.000	0.000	0.000	0.000	0.000	0.000
Pdensi_GG_53326_c0_g1	Bud	FC_3_2	24.2682793153205	507.214250149072	265.741264732196	-4.38469290332045	0.681129364838108	-6.43738639041441	1.21548236627991e-10	1.49569188807151e-08	0.909	0.416	0.168	10.391	14.888	19.310	14.654	9.976	5.906	4.345	4.637	3.041	3.499	7.311	10.349	1.087	3.980	0.747	1.121	3.006	0.726	65.958	263.698	454.191	0.151	0.014	0.029
Pdensi_DN16594_c3_g1	Bud	FC_3_2	0	143.19377518141	71.5968875907052	-9.6398227457707	1.4982677256238	-6.43397877489299	1.24306225303501e-10	1.52661284389003e-08	0.000	0.000	0.000	3.496	4.898	9.536	5.105	1.347	2.171	0.865	0.582	0.109	0.410	2.761	1.338	0.083	0.101	0.113	0.512	0.321	0.395	0.140	6.095	13.547	0.000	0.310	3.321
Pdensi_GG_111520_c0_g1	Bud	FC_3_2	2.61156485485072	143.463466600433	73.0375157276417	-5.78174443472845	0.898862962642307	-6.43228687244202	1.25698214699533e-10	1.54066916107606e-08	0.011	0.073	0.056	0.325	0.378	0.012	1.398	2.585	4.592	5.189	9.299	12.146	0.263	0.246	0.089	0.133	0.601	0.512	0.388	1.049	0.517	0.118	1.732	0.069	8.784	14.026	16.153
Pdensi_GG_30989_c0_g1	Bud	FC_3_2	1002.34882309334	173.353628140602	587.851225616972	2.53075351846077	0.393725178854368	6.42771571232646	1.29535704010241e-10	1.58458558157125e-08	16.357	23.500	21.556	18.565	7.845	20.498	4.837	3.624	1.962	2.269	2.003	2.398	12.186	19.770	9.500	5.570	2.758	2.253	0.996	3.486	5.423	1.462	0.000	0.000	0.000	0.000	0.000
Pdensi_DN22639_c0_g4	Bud	FC_3_2	152.685724093563	1403.25512646106	777.970425277313	-3.20030204965767	0.497987593828459	-6.42646943281096	1.30601668858859e-10	1.59449272774449e-08	1.827	1.993	5.501	8.981	11.733	6.159	22.928	33.513	27.662	36.214	37.440	20.286	6.373	12.155	5.077	17.681	8.879	5.873	16.086	10.325	7.885	3.869	7.426	3.719	0.413	0.400	0.607
Pdensi_GG_121614_c0_g1	Bud	FC_3_2	0.321403946707872	132.611142575607	66.4662732611576	-8.56704415512167	1.33322192294179	-6.42582004368654	1.31160495446578e-10	1.59818165342097e-08	0.014	0.000	0.000	1.064	1.751	0.605	3.058	1.962	2.934	4.376	6.110	4.093	0.612	0.664	0.124	0.163	0.534	0.729	3.926	6.437	2.129	3.673	49.463	6.892	0.000	0.000	0.000
Pdensi_DN20963_c2_g2	Bud	FC_3_2	301.426941531761	62.2614152415251	181.844178386643	2.27630036375157	0.354829023459726	6.41520341700552	1.40634950783843e-10	1.71028031456172e-08	6.679	4.683	7.090	2.735	0.955	1.496	1.089	1.238	1.402	1.393	1.241	1.389	3.056	2.948	0.655	2.110	0.211	2.157	0.217	0.683	1.975	1.793	0.000	0.000	0.000	0.221	0.237
Pdensi_DN56229_c0_g1d257596	Bud	FC_3_2	88.8580659465936	0	44.4290329732968	8.93705708869607	1.39732305927491	6.39584169843562	1.59665354502818e-10	1.93525268574877e-08	1.634	1.771	2.050	1.030	0.000	1.322	0.000	0.000	0.000	0.483	0.000	1.438	0.899	1.885	2.707	1.465	0.437	1.984	0.000	0.942	0.000	0.618	0.495	0.000	4.189	2.760	13.419
Pdensi_DN18407_c0_g1d284004	Bud	FC_3_2	19.5724487838314	470.552261751587	245.062355267709	-4.5878862707895	0.71808706101025	-6.38903904539789	1.66931435495958e-10	2.01433833937128e-08	0.160	0.854	0.205	5.660	5.047	7.653	6.586	8.693	12.864	8.240	19.827	19.334	1.487	2.963	4.258	0.302	0.535	0.101	1.227	4.373	1.700	13.801	1.455	2.128	23.839	46.823	40.233
Pdensi_DN35010_c1_g2	Bud	FC_3_2	0	181.392577124335	90.6962885621676	-9.98071334632406	1.56469868658164	-6.37868072103308	1.78619979056162e-10	2.15121334544137e-08	0.000	0.000	0.000	0.482	0.137	0.306	4.263	0.849	5.731	7.285	1.503	1.937	0.000	0.332	0.000	0.086	0.065	0.179	0.378	0.000	0.000	0.072	0.000	0.000	0.000	0.000	0.000
Pdensi_DN3957_c0_g2d260929	Bud	FC_3_2	0	89.024634119169	44.5123170595845	-8.95392379472784	1.40382142333011	-6.37824985850947	1.79123111847197e-10	2.15310821605515e-08	0.000	0.000	0.000	1.847	3.483	1.992	1.520	1.747	2.065	0.737	1.590	1.142	0.887	1.111	0.896	0.152	0.876	0.524	0.760	0.732	0.601	1.139	0.052	0.000	0.000	0.000	0.000
Pdensi_DN14230_c0_g3	Bud	FC_3_2	5.2096163780602	220.154475792368	112.682046085214	-5.40125445575169	0.846873470850018	-6.37787655614053	1.79560149043216e-10	2.15420282855026e-08	0.084	0.181	0.056	0.211	0.000	8.634	2.026	2.889	8.209	3.743	4.043	2.663	0.312	0.420	0.916	0.000	0.217	0.176	0.288	0.392	0.201	2.575	20.896	679.859	19.776	26.299	33.032
Pdensi_DN32014_c0_g1	Bud	FC_3_2	129.977580990767	0	64.9887904953835	9.48578428951985	1.48849137089748	6.37275060842337	1.85667674420043e-10	2.22319187457e-08	3.289	1.098	3.554	0.320	0.000	0.000	0.000	0.000	0.000	0.598	0.000	0.000	0.280	0.000	0.000	0.227	5.426	30.838	0.000	2.929	12.010	0.000	3.080	2.544	0.000	0.284	0.000
Pdensi_DN20498_c1_g1d120044	Bud	FC_3_2	129.794193785549	4.39333216655669	67.0937629760528	4.90263836127253	0.769874924803607	6.3680972107556	1.91387609395541e-10	2.28290220287613e-08	2.615	2.606	2.723	0.265	0.177	1.123	0.070	0.019	0.172	0.054	0.023	0.033	1.278	1.058	1.350	2.403	0.869	0.570	0.349	0.161	0.158	0.000	0.000	0.000	0.000	0.000	0.000
Pdensi_DN36199_c0_g1d568925	Bud	FC_3_2	0	99.121497862745	49.5607489313725	-9.10910008188509	1.43115570286469	-6.36485608354966	1.95472931233746e-10	2.32717439068244e-08	0.000	0.000	0.000	2.115	1.825	1.638	2.783	1.402	1.785	0.197	0.211	0.000	0.186	0.964	3.160	0.000	0.000	0.204	0.741	0.193	0.240	13.541	5.304	17.470	0.000	0.000	0.000
Pdensi_DN23707_c0_g1d130847	Bud	FC_3_2	133.888684869154	14.3714127003679	74.1300487847607	3.21749671557903	0.505645465578378	6.36314757000486	1.97660615088046e-10	2.3487286638277e-08	3.217	2.104	2.878	0.707	0.283	0.936	0.355	0.284	0.236	0.303	0.394	0.410	1.805	1.006	1.205	4.347	1.747	3.784	16.058	2.425	11.523	2.783	0.143	0.087	25.147	23.750	29.737
Pdensi_DN29955_c0_g1d370569	Bud	FC_3_2	1.29820066786519	108.281472992042	54.7898368299538	-6.37950686266053	1.0035420176966	-6.35699029055428	2.0574499210242e-10	2.4401356063347e-08	0.033	0.000	0.033	1.170	2.199	3.330	1.820	1.660	2.997	1.167	1.176	2.010	0.813	2.831	0.785	0.060	1.393	0.208	0.264	1.316	0.476	4.355	65.064	30.755	2.213	3.137	2.676
Pdensi_DN15194_c0_g1d343911	Bud	FC_3_2	9.78199556634995	126.499283674075	68.1406396202125	-3.69430519460026	0.581930005159184	-6.34836692015856	2.17612564816595e-10	2.57597839321394e-08	0.118	0.235	0.236	2.148	5.002	3.519	2.098	3.192	2.293	1.785	1.799	2.007	1.460	3.002	1.319	0.738	11.409	13.940	34.696	2.721	48.382	9.905	0.486	0.087	0.008	0.006	0.000
Pdensi_DN23629_c0_g4	Bud	FC_3_2	4.88656224387322	208.869010807119	106.877786525496	-5.4178769138917	0.855065817815213	-6.33621038405555	2.35485191403027e-10	2.77698587930103e-08	0.071	0.074	0.136	0.432	0.495	0.297	2.644	1.712	8.118	3.448	3.196	3.069	0.152	0.158	0.000	0.062	0.000	0.169	0.000	0.239	0.196	0.000	0.000	0.000	0.000	0.000	0.000
Pdensi_DN19896_c0_g1	Bud	FC_3_2	6484.58006971768	1578.75247314811	4031.66627143289	2.03834976632043	0.321907181764543	6.33210404050992	2.41840313769999e-10	2.83270919993021e-08	116.841	176.688	104.461	61.973	72.381	88.298	24.286	27.764	42.417	14.299	18.011	24.198	74.198	203.825	97.761	117.934	28.005	20.209	4.051	0.841	3.789	0.000	0.234	0.000	0.659	1.930	3.435
Pdensi_DN16465_c0_g1d184695	Bud	FC_3_2	342.230180840204	1463.68869012351	902.959435481857	-2.09637054650976	0.331184900057561	-6.32990980610953	2.45304546542858e-10	2.86564495131164e-08	9.168	5.147	6.639	18.569	23.011	11.719	26.090	24.264	37.305	29.082	32.490	34.516	7.168	8.001	6.048	8.406	7.183	8.011	7.077	7.330	9.415	3.684	6.758	2.414	25.693	33.561	30.958
Pdensi_DN9861_c0_g1d172401	Bud	FC_3_2	41.5439664410926	280.315225233529	160.929595837311	-2.75370036268638	0.435294845308461	-6.32605782578252	2.51503598818528e-10	2.93256022105537e-08	1.145	0.781	0.623	3.435	3.163	9.963	6.834	4.122	5.854	3.011	5.351	2.392	2.747	3.611	6.300	1.810	2.336	2.231	14.462	10.887	2.864	62.230	107.383	111.071	0.186	1.690	0.497
Pdensi_DN37968_c1_g1	Bud	FC_3_2	758.757488716013	7183.31371757038	3971.0356031432	-3.24297775153245	0.513578794119927	-6.31446973407391	2.71089368209007e-10	3.15502420776334e-08	5.882	13.078	27.343	67.012	82.598	79.257	161.962	123.347	145.768	181.879	220.962	161.269	19.354	47.975	46.078	18.491	15.145	13.586	10.785	11.810	13.475	5.364	20.619	1.498	0.056	0.000	0.019
Pdensi_GG_91670_c0_g1	Bud	FC_3_2	200.6085871294	1208.89233255111	704.750459840257	-2.59137859732206	0.411010828569257	-6.3048913001702	2.8839622618283e-10	3.35018489240185e-08	2.306	4.107	5.842	31.128	21.376	11.702	29.837	19.122	23.634	20.872	21.663	14.448	2.038	8.135	4.219	5.232	5.966	4.463	3.685	3.916	3.901	0.806	2.004	2.583	0.000	0.021	0.044
Pdensi_DN21755_c0_g2d124051	Bud	FC_3_2	1.95173654109953	83.0538482443213	42.5027923927104	-5.41079341368324	0.858445676812146	-6.30301201326602	2.91916255571152e-10	3.37846945225609e-08	0.047	0.038	0.035	0.468	0.953	1.890	1.755	1.201	2.033	1.297	1.373	2.971	0.558	2.777	0.356	0.011	0.492	0.148	0.134	0.381	0.536	1.050	36.024	14.387	0.000	0.000	0.014
Pdensi_DN14735_c0_g1	Bud	FC_3_2	924.300636813534	6789.49077011323	3856.89570346338	-2.87688560547664	0.4564652541571	-6.30252922709098	2.9282729845447e-10	3.38272573993833e-08	9.430	22.879	24.275	27.112	59.937	33.520	81.769	135.621	188.543	120.994	197.824	164.060	22.446	33.666	15.168	36.075	53.162	35.939	43.985	21.798	35.285	5.108	9.733	5.370	7.919	1.658	2.680
Pdensi_DN37390_c0_g1	Bud	FC_3_2	4.56144449473516	102.882067519844	53.7217560072896	-4.4967253547168	0.713550525123784	-6.30190182249074	2.94015393482733e-10	3.39016082874118e-08	0.056	0.165	0.056	1.463	4.979	5.990	1.963	2.452	1.762	0.866	1.465	1.079	1.273	3.742	5.587	0.368	0.914	0.212	0.352	0.504	0.280	28.995	34.504	39.376	0.000	0.016	0.050
Pdensi_DN25309_c0_g1d193122	Bud	FC_3_2	115.47935099994	761.459986032524	438.469668516232	-2.72142165448242	0.431931508296237	-6.30058609342284	2.96522252303522e-10	3.41274640289812e-08	1.185	3.211	2.676	14.588	36.785	41.313	17.982	14.303	13.430	11.208	9.694	6.965	16.714	27.330	29.544	8.494	13.644	19.484	28.221	35.295	58.826	20.674	90.429	13.104	0.000	0.333	1.796
Pdensi_DN74732_c0_g1	Bud	FC_3_2	3.27232161920947	164.52779523948	83.9000584293449	-5.65516776024681	0.898446498906893	-6.29438454835902	3.08621874315675e-10	3.54545036979068e-08	0.000	0.105	0.097	1.476	0.705	0.424	3.342	2.031	4.470	3.996	0.614	1.490	0.216	0.448	0.326	0.262	0.000	0.000	0.000	0.000	0.000	0.000	0.000	0.000	0.000	0.000	0.000
Pdensi_DN18593_c0_g1d532001	Bud	FC_3_2	542.74989098818	2306.42149039668	1424.58569069243	-2.08725209695411	0.331885703991464	-6.28906901337274	3.19375474835611e-10	3.66223092829454e-08	9.173	12.814	11.267	22.399	31.665	27.091	30.578	45.075	62.297	55.297	45.214	57.607	18.228	25.341	13.960	15.499	24.313	17.353	27.756	41.005	38.680	34.687	110.917	233.900	8.877	22.244	16.930
Pdensi_DN18584_c0_g1d115415	Bud	FC_3_2	6.84015568618785	259.094874305417	132.967514995802	-5.24352009129703	0.833792674669518	-6.28875768592636	3.20016522825161e-10	3.66283617531409e-08	0.120	0.085	0.212	0.732	2.366	1.463	1.680	4.388	9.365	2.833	6.531	2.792	0.550	0.970	0.199	1.076	1.445	0.742	0.559	0.377	0.407	0.107	2.926	6.325	2.687	5.475	13.000
Pdensi_GG_27924_c0_g1	Bud	FC_3_2	13.9735534914575	147.223124247716	80.5983388695868	-3.39703781395309	0.540757280610512	-6.28200106731406	3.34242552088157e-10	3.8186444964714e-08	0.319	0.355	0.186	2.574	1.684	1.124	3.867	2.579	2.422	2.370	3.515	1.702	0.267	0.646	0.114	1.021	0.966	0.355	5.631	8.751	0.927	0.682	0.878	0.813	0.000	0.000	0.000
Pdensi_DN20257_c1_g2	Bud	FC_3_2	1974.98769302488	487.322970953277	1231.15533198908	2.01905199110155	0.321598953979378	6.27816715856301	3.42587486004431e-10	3.8996727268859e-08	25.585	51.243	44.196	17.248	14.314	42.897	9.362	8.775	11.061	10.647	8.076	13.762	45.458	64.344	58.372	46.047	48.754	44.095	23.277	18.826	24.999	7.912	2.243	3.772	0.798	0.752	0.136
Pdensi_DN33839_c0_g1d29887	Bud	FC_3_2	142.480042332437	13.8105281065541	78.1452852194955	3.36783253034523	0.53655826029972	6.27673223866496	3.45762777530638e-10	3.92863491659584e-08	3.892	2.902	1.953	0.308	0.888	0.527	0.269	0.256	0.290	0.575	0.614	0.573	1.889	0.281	0.270	0.218	0.261	0.890	0.000	0.000	1.400	1.479	0.296	0.000	0.000	0.000	0.295
Pdensi_DN18705_c0_g1d217585	Bud	FC_3_2	1552.86496960665	8552.044917948	5052.45494377733	-2.46134365996136	0.392985399847047	-6.26319364770125	3.7717175027021e-10	4.26217768249993e-08	17.356	45.379	32.510	61.059	44.828	47.971	164.054	129.055	219.211	101.957	182.895	137.582	13.675	35.713	27.865	22.948	11.962	12.655	7.072	5.050	11.290	2.792	0.299	0.409	0.112	0.122	0.275
Pdensi_DN13003_c0_g1d391011	Bud	FC_3_2	159.040066969554	0	79.5200334847772	9.77693893067758	1.56131875908139	6.2619749322873	3.80132057981869e-10	4.28784829533353e-08	5.306	3.629	0.848	0.116	0.000	6.118	0.000	0.000	0.000	0.000	0.000	0.000	3.795	9.888	4.956	0.000	0.000	0.000	0.000	0.000	0.000	0.000	0.000	0.000	0.000	0.000	0.000
Pdensi_DN24452_c1_g2	Bud	FC_3_2	9.7936519967761	143.936923548258	76.865287772517	-3.87900603294878	0.619499987233616	-6.26151107810433	3.81264727280545e-10	4.29284778374741e-08	0.089	0.272	0.251	0.427	1.131	0.464	2.445	3.119	3.052	2.200	2.931	1.406	0.375	0.300	0.198	0.685	0.000	0.000	0.000	0.292	0.000	0.127	0.000	0.000	0.000	0.000	0.000
Pdensi_DN37721_c1_g7	Bud	FC_3_2	3.25973673817577	90.3962814948822	46.828009116529	-4.79519621886532	0.766920377247218	-6.2525346321833	4.03844152130132e-10	4.5306947986275e-08	0.032	0.103	0.053	0.440	0.409	0.491	1.368	2.278	1.779	3.100	1.575	4.141	0.071	0.478	0.313	0.126	0.296	0.633	0.330	1.401	3.022	0.591	0.458	0.696	0.033	0.024	0.026
Pdensi_DN37885_c0_g4	Bud	FC_3_2	13269.4234973396	2271.76029473314	7770.59189603639	2.54615493125598	0.407516675821362	6.24797727878038	4.15802142825144e-10	4.64810061454356e-08	322.148	335.372	157.337	71.919	122.428	35.972	54.248	56.704	25.659	21.387	68.520	24.174	96.739	143.626	45.370	54.476	90.787	42.086	20.879	66.407	23.015	52.246	92.891	48.097	85.928	249.490	149.811
Pdensi_DN16390_c0_g1d215132	Bud	FC_3_2	156.459315686368	1177.90141398865	667.18036483751	-2.91252185254143	0.466227632369357	-6.24699535233481	4.18423506068958e-10	4.66902143465658e-08	1.830	5.445	2.349	20.467	54.842	63.739	27.444	24.703	18.614	8.959	15.375	12.861	23.224	37.873	26.086	5.687	13.775	7.070	26.610	29.499	8.264	50.637	197.358	62.201	0.148	0.108	0.116
Pdensi_GG_98112_c0_g1	Bud	FC_3_2	17.9222088216181	164.864104288171	91.3931565548945	-3.20241060666688	0.512713610239283	-6.24600272493707	4.21089830779077e-10	4.68199255597487e-08	0.266	0.285	0.541	1.611	2.305	0.824	3.233	3.921	2.755	2.277	4.170	1.952	0.309	0.335	0.015	0.554	0.500	0.217	0.273	0.046	0.209	0.000	0.000	0.000	0.186	0.164	0.016
Pdensi_DN42839_c0_g1d245592	Bud	FC_3_2	93.8732623526265	0	46.9366311763132	9.01623150438338	1.44514534794281	6.23897901842066	4.40436058666323e-10	4.87967103075776e-08	1.314	1.781	2.638	1.659	2.400	1.064	0.000	0.000	0.000	0.000	0.413	0.386	1.452	2.274	0.728	2.062	1.759	1.999	1.093	0.760	1.418	0.000	0.798	1.322	0.483	1.109	1.995
Pdensi_DN19596_c0_g1d408249	Bud	FC_3_2	7.13453296961323	114.275801280588	60.7051671251008	-4.00037131160189	0.641350860425221	-6.23741474198633	4.44861418381416e-10	4.91994604183283e-08	0.221	0.128	0.107	1.925	7.703	8.421	2.160	2.977	1.733	0.712	0.925	1.054	1.810	5.752	7.026	0.257	1.128	0.381	0.507	1.695	0.539	11.567	33.787	80.644	0.039	0.000	0.000
Pdensi_DN42533_c0_g1d93795	Bud	FC_3_2	0	91.5755550406222	45.7877775203111	-8.99519431246612	1.44250961098146	-6.23579506437115	4.49489235969847e-10	4.96231334710328e-08	0.000	0.000	0.000	0.317	5.793	4.614	1.939	2.368	1.194	0.000	0.000	0.295	2.222	3.758	3.058	0.000	0.537	0.000	0.000	0.000	0.000	10.658	15.861	10.074	0.000	0.000	0.000
Pdensi_DN48888_c0_g1	Bud	FC_3_2	93.8577614589107	0	46.9288807294554	9.01609910896543	1.44739503767005	6.2291902862118	4.68852044622186e-10	5.15778667109548e-08	2.320	2.265	1.164	0.294	0.282	0.252	0.000	0.000	0.000	0.823	1.464	1.093	1.030	1.875	0.773	4.363	3.735	2.547	1.027	1.881	0.334	0.000	0.000	0.467	0.343	0.521	0.281
Pdensi_GG_97536_c0_g1	Bud	FC_3_2	4.24375435045748	275.617878277218	139.930816313838	-6.02241733392025	0.966922385200515	-6.22843924817332	4.711047000097e-10	5.1734275389954e-08	0.036	0.078	0.144	0.999	0.913	1.130	1.386	3.724	11.301	1.100	2.192	1.327	1.085	1.081	0.406	0.883	0.597	0.452	1.681	1.178	0.725	8.223	3.507	1.909	0.000	0.000	0.043
Pdensi_DN18656_c0_g2d354978	Bud	FC_3_2	234.779756161077	1.61339266611293	118.196574413595	7.17264245414146	1.15179995631366	6.22733350077344	4.74440503406567e-10	5.20088696207921e-08	6.986	5.195	2.223	0.254	0.081	1.452	0.098	0.000	0.000	0.079	0.000	0.107	3.280	0.570	1.447	2.085	0.025	0.793	0.000	0.079	0.097	0.508	0.083	0.367	0.000	0.000	0.000
Pdensi_DN23745_c0_g4	Bud	FC_3_2	150.090657591094	1360.03421498213	755.06243628661	-3.17996819254724	0.51069080811963	-6.22679739284113	4.76066113399067e-10	5.20953542193197e-08	1.444	4.148	3.608	52.330	147.555	186.313	30.318	36.358	15.087	15.985	11.797	10.909	82.215	114.382	116.357	16.354	14.337	3.712	3.223	2.480	3.146	0.885	1.468	0.000	0.100	0.058	0.015
Pdensi_DN63802_c0_g1	Bud	FC_3_2	70.6062022408721	374.560521510392	222.583361875632	-2.40738936525383	0.386883340138192	-6.22252011263635	4.89232041729006e-10	5.34421632951869e-08	1.447	0.977	1.896	5.038	7.328	1.479	8.829	6.522	7.145	6.802	5.602	5.336	0.605	1.148	0.101	1.299	1.081	0.334	0.604	1.365	2.201	0.138	0.222	0.182	2.188	2.031	2.176
Pdensi_DN22078_c0_g1	Bud	FC_3_2	40.9522198086832	274.085778066325	157.518998937504	-2.74194755720898	0.440720417415532	-6.22151243477279	4.92385126807561e-10	5.36923991605478e-08	0.926	0.910	0.673	1.918	2.437	1.847	5.041	3.865	7.523	4.858	7.492	4.344	5.205	3.303	3.027	1.892	1.953	4.039	20.556	7.587	4.208	67.772	25.808	60.118	19.213	13.497	5.364
Pdensi_DN12981_c0_g2	Bud	FC_3_2	758.703878192556	5712.13160532009	3235.41774175632	-2.91244002847601	0.468999119267145	-6.20990511245942	5.30166042572162e-10	5.771116895237e-08	7.079	20.301	19.101	21.274	20.172	13.163	75.918	104.954	160.712	128.839	138.829	135.930	11.184	15.977	10.535	32.388	43.670	26.133	51.381	14.501	32.263	3.481	0.826	0.000	0.000	0.013	0.028
Pdensi_GG_29539_c0_g1	Bud	FC_3_2	40.0587478632735	1600.81242866435	820.435588263809	-5.32004872917145	0.857328682070357	-6.2053782177497	5.45655121998532e-10	5.9293570979474e-08	1.779	0.202	0.468	1.186	1.700	0.511	13.409	18.116	63.870	36.774	25.932	23.761	1.983	0.216	0.105	1.346	0.915	3.688	5.734	1.305	2.413	0.427	1.493	3.209	0.000	0.000	0.000
Pdensi_DN15483_c1_g3	Bud	FC_3_2	0.649100333932593	374.642571059421	187.645835696677	-9.17062383237971	1.47816594836264	-6.20405566948554	5.50263064386623e-10	5.96901214355977e-08	0.026	0.000	0.026	0.000	0.000	0.346	0.887	4.455	16.926	5.913	9.251	8.981	0.120	0.077	0.238	0.000	0.062	0.033	0.089	0.121	0.186	0.039	0.202	0.238	0.000	0.000	0.000
Pdensi_DN15207_c0_g1d109141	Bud	FC_3_2	24.1530824319255	578.552012130561	301.352547281243	-4.58254004344115	0.739293227014798	-6.19854189919344	5.69886357350492e-10	6.1711259200745e-08	0.270	0.174	1.018	7.125	11.619	16.877	10.536	6.517	17.553	9.200	6.501	18.198	4.421	12.117	5.556	0.765	2.641	2.845	4.448	7.696	8.627	37.011	310.777	88.163	0.000	0.000	0.000
Pdensi_DN26487_c0_g1d430093	Bud	FC_3_2	0	105.934928195342	52.9674640976711	-9.20515262622389	1.48666261947793	-6.19182355540523	5.94721058995435e-10	6.42887269763034e-08	0.000	0.000	0.000	0.999	0.641	0.570	1.165	3.319	1.885	0.311	0.996	0.000	0.000	0.000	0.000	0.000	0.000	0.000	0.000	0.915	0.000	1.201	0.000	1.059	0.000	0.296	0.319
Pdensi_GG_20042_c0_g1	Bud	FC_3_2	1.63569658430096	90.0580903363372	45.8468934603191	-5.78816069808046	0.93494815227394	-6.19088949906233	5.98256399079414e-10	6.45588122854068e-08	0.000	0.065	0.036	2.018	4.503	7.394	1.806	1.735	1.866	0.920	0.918	1.396	2.111	3.757	3.305	0.462	1.210	0.657	2.402	3.662	2.099	10.633	4.332	1.261	0.265	0.545	0.363
Pdensi_DN38637_c0_g1d150576	Bud	FC_3_2	245.133390747611	0	122.566695373806	10.401106207816	1.68045697793936	6.18945105073158	6.03740968942487e-10	6.5037943652602e-08	11.969	1.965	1.092	0.457	0.000	0.000	0.000	0.000	0.000	0.000	0.000	0.000	3.599	0.000	0.000	0.325	0.000	0.000	0.000	0.000	0.000	0.000	0.000	0.000	0.000	0.000	0.000
Pdensi_DN20610_c0_g1d63578	Bud	FC_3_2	23.0332097663598	235.031124007101	129.03216688673	-3.35000618941404	0.541674409505844	-6.18453840651281	6.22844485277298e-10	6.66347283089191e-08	0.696	0.287	0.443	0.378	0.286	0.193	3.867	3.766	6.444	5.538	8.625	5.773	1.467	1.301	0.167	0.785	0.796	0.574	1.222	2.935	0.860	0.134	2.789	1.668	21.963	16.622	12.375
Pdensi_DN3057_c0_g1d260296	Bud	FC_3_2	136.664110976752	2320.80396469514	1228.73403783594	-4.08610009246994	0.660869341247499	-6.1829167090075	6.29279208018045e-10	6.72076670450147e-08	0.610	2.560	5.160	13.011	20.707	6.526	51.072	54.562	33.790	72.054	25.942	12.144	1.740	6.441	1.537	24.748	17.475	4.573	15.929	0.686	2.772	0.442	0.657	0.526	0.000	0.021	0.000
Pdensi_DN19800_c1_g1	Bud	FC_3_2	215.266909387077	4095.82223516072	2155.5445722739	-4.24985065033706	0.687523475348661	-6.18138987644291	6.35396770943848e-10	6.77448286692101e-08	7.910	2.661	2.610	11.662	17.321	7.178	21.241	99.201	123.984	143.515	235.934	141.392	44.966	37.961	9.127	5.921	18.079	22.313	19.641	212.531	42.584	51.298	64.412	128.327	3150.828	3996.337	3513.714
Pdensi_GG_38981_c0_g1	Bud	FC_3_2	0	160.322430974052	80.1612154870258	-9.80243966209963	1.58660405270937	-6.17825200015117	6.48152015925413e-10	6.88892887546761e-08	0.000	0.000	0.000	1.172	2.116	9.315	1.826	1.183	6.555	0.725	1.949	5.456	0.344	1.424	2.873	0.000	0.891	0.505	1.028	0.716	1.030	0.000	76.993	122.828	0.000	0.000	0.000
Pdensi_DN96226_c0_g1	Bud	FC_3_2	39.1435592119921	321.86672141107	180.505140311531	-3.04000667559832	0.492053360241313	-6.17820529486363	6.48343743840684e-10	6.88892887546761e-08	0.448	0.775	1.163	3.065	4.663	3.422	4.973	6.466	7.824	6.322	3.740	7.407	1.998	1.966	2.408	2.255	3.702	3.091	1.798	3.956	4.620	0.136	1.210	0.181	0.949	0.101	0.000
Pdensi_DN7060_c0_g1	Bud	FC_3_2	177.633089884052	22.479849711559	100.056469797806	2.97966909562663	0.482523931443671	6.1751737094401	6.60907646483437e-10	7.01046245456409e-08	3.408	4.367	3.110	0.391	1.132	0.335	0.342	0.650	0.370	0.366	0.780	0.728	1.028	1.787	0.000	0.555	0.000	0.000	0.000	1.434	0.892	0.470	0.000	0.000	0.000	3.832	0.752
Pdensi_GG_140618_c0_g1	Bud	FC_3_2	0	134.355196943446	67.1775984717228	-9.54753402438289	1.54889238616561	-6.16410417512507	7.08832683051648e-10	7.50603180445763e-08	0.000	0.000	0.000	1.401	0.248	3.654	2.606	0.915	4.528	1.846	1.517	1.125	0.266	1.263	3.301	0.000	0.000	0.000	1.395	0.699	0.000	6.722	15.710	3.559	0.000	0.165	0.177
Pdensi_GG_98981_c0_g1	Bud	FC_3_2	2.2498276269551	538.91488974349	270.582358685223	-7.89870837185442	1.2822774383416	-6.15990591090022	7.27881780451415e-10	7.68162017962836e-08	0.139	0.000	0.000	0.176	0.000	0.456	12.991	2.042	17.237	7.545	10.554	7.053	0.155	0.000	0.000	0.000	0.300	0.170	0.000	0.161	0.200	1.484	18.732	113.889	0.000	0.313	0.000
Pdensi_GG_137353_c0_g1	Bud	FC_3_2	976.007060378744	8403.59489346565	4689.8009769222	-3.10607004556206	0.504279665801247	-6.15941957649005	7.30120476298968e-10	7.6922083683173e-08	10.864	14.507	34.170	37.311	55.841	66.196	99.606	229.227	174.337	235.994	220.681	172.865	23.767	53.897	18.800	81.893	76.990	34.340	78.311	47.979	35.933	17.511	71.544	53.623	1.566	0.415	1.849
Pdensi_DN20848_c0_g1d292343	Bud	FC_3_2	214.916055767162	0	107.458027883581	10.211320441619	1.65806402879352	6.15858028658228	7.33999705201516e-10	7.72001548046831e-08	10.138	1.941	1.087	0.206	0.000	0.354	0.000	0.000	0.000	0.000	0.000	0.000	5.839	0.472	0.612	0.147	0.060	0.407	0.368	0.571	0.625	0.000	0.134	0.221	0.084	0.000	0.066
Pdensi_DN26290_c0_g1d193979	Bud	FC_3_2	234.505547567192	45.6699405753122	140.087744071252	2.35856289981765	0.383094247841341	6.15661266935662	7.43173091765466e-10	7.79018056545062e-08	4.827	4.837	4.701	1.125	1.193	1.575	1.242	0.843	0.665	1.114	0.908	0.689	1.642	1.438	2.937	2.028	0.519	1.393	0.204	0.234	0.512	0.268	0.000	0.046	1.147	1.068	0.885
Pdensi_DN15439_c0_g1d54251	Bud	FC_3_2	223.995207133383	9.44637633165613	116.72079173252	4.56481555871828	0.741664673240313	6.15482403762704	7.51608989238466e-10	7.86536701091312e-08	1.985	3.674	8.004	3.440	2.006	0.944	0.281	0.164	0.132	0.026	0.254	0.242	0.866	0.880	0.076	17.581	1.593	0.785	0.752	0.000	1.068	0.440	3.821	2.815	0.088	0.064	0.014
Pdensi_DN379_c0_g1d164130	Bud	FC_3_2	111.054559348237	1067.85215818588	589.453358767059	-3.26533556195988	0.530559350760185	-6.15451514949517	7.53075256110029e-10	7.86748839290117e-08	1.674	3.379	1.766	16.919	14.876	8.702	10.714	19.080	33.959	23.097	23.213	38.978	0.834	9.176	1.380	2.869	1.315	1.707	0.000	0.674	0.586	0.000	0.126	0.000	0.264	1.761	1.597
Pdensi_DN17557_c1_g1d474536	Bud	FC_3_2	36.1399300910051	434.422761839492	235.281345965249	-3.58746396774693	0.583353586537471	-6.14972471334329	7.76175457934768e-10	8.09523699971664e-08	0.661	0.447	1.089	2.355	1.909	2.465	4.209	10.028	11.726	9.242	12.095	16.220	1.364	1.091	0.281	3.028	3.462	2.028	2.485	1.288	2.579	0.531	0.174	1.007	69.229	41.700	83.451
Pdensi_DN161_c0_g1d513820	Bud	FC_3_2	63.8414507228141	384.392417151632	224.116933937223	-2.59033968596831	0.421690579280424	-6.14274971565284	8.11050277994477e-10	8.44482367212811e-08	0.994	1.576	1.340	4.788	9.596	6.205	5.281	10.347	7.409	3.921	7.988	5.249	1.171	3.769	1.966	0.842	0.384	0.145	0.263	0.136	0.000	0.177	0.000	0.355	0.357	0.393	0.070
Pdensi_DN30148_c1_g1	Bud	FC_3_2	36.8243080256157	233.410446516905	135.11737727126	-2.66496599396157	0.434077563539451	-6.13937742423622	8.28455207208935e-10	8.61164665723946e-08	0.521	0.902	0.833	2.115	2.400	1.139	4.518	5.784	3.696	11.899	6.725	3.322	0.813	2.769	0.000	2.059	2.374	7.684	3.592	2.905	1.792	1.747	0.000	0.000	0.943	0.234	0.251
Pdensi_DN40201_c0_g1	Bud	FC_3_2	1.62404015387481	84.6131725269745	43.1186063404246	-5.70212553764608	0.929125522188483	-6.137088478869	8.40475806438483e-10	8.72203768131536e-08	0.040	0.046	0.028	0.506	0.721	0.497	1.217	2.313	1.544	2.811	1.836	2.511	0.136	0.595	0.317	0.110	0.387	0.731	0.856	1.750	1.983	1.333	0.234	0.309	0.000	0.000	0.000
Pdensi_GG_54628_c0_g1	Bud	FC_3_2	77.1105086756945	452.57112381301	264.840816244352	-2.55305034921109	0.416211325054808	-6.13402422164966	8.56834642033626e-10	8.86226062894082e-08	1.400	2.335	1.018	7.251	9.544	34.840	7.868	8.666	10.595	3.829	11.746	5.587	5.920	11.230	13.442	0.843	1.305	1.280	1.601	1.589	0.684	21.907	63.947	118.277	10.578	21.547	15.962
Pdensi_DN23116_c1_g4	Bud	FC_3_2	0	88.4237348059733	44.2118674029866	-8.94438957342842	1.45832190408151	-6.13334377574327	8.60509184190914e-10	8.88550652630966e-08	0.000	0.000	0.000	1.556	5.831	5.568	1.154	2.371	1.784	0.778	1.792	1.227	3.054	5.017	4.652	0.170	0.308	0.000	4.207	21.834	128.249	307.106	59.690	67.802	0.000	0.106	0.000
Pdensi_GG_94331_c0_g1	Bud	FC_3_2	26.3794920799559	388.34160727621	207.360549678083	-3.88021944054326	0.63272489589447	-6.13255376186498	8.64794697640855e-10	8.91497381599467e-08	0.387	0.839	0.388	13.172	12.254	22.956	13.210	6.499	3.697	7.315	4.863	6.359	16.193	14.286	18.810	2.081	6.209	1.410	15.036	10.717	1.113	831.271	33.779	23.315	0.000	0.000	0.000
Pdensi_DN50364_c0_g1d160524	Bud	FC_3_2	0.983089161674163	229.253991390195	115.118540275935	-7.87151801324051	1.28405433253957	-6.13020634233787	8.77651703499784e-10	9.01765401293961e-08	0.000	0.000	0.054	0.136	0.152	0.233	1.586	3.600	8.487	3.686	6.826	4.440	0.341	1.059	0.163	0.151	0.952	0.312	0.190	0.000	0.104	0.000	0.000	0.000	0.000	0.000	0.000
Pdensi_DN19180_c3_g2	Bud	FC_3_2	9.7631182447994	192.249494817038	101.006306530919	-4.29918258012635	0.701915815902379	-6.12492621298088	9.07256408231201e-10	9.3064778020619e-08	0.186	0.239	0.175	1.038	1.415	2.245	1.844	3.047	6.586	1.357	3.937	1.502	1.119	1.405	0.732	0.591	1.272	0.951	11.588	2.634	6.562	8.623	9.482	23.912	1.135	0.245	0.279
Pdensi_DN13487_c0_g1d106666	Bud	FC_3_2	27.7331895481292	413.633381127528	220.683285337828	-3.89934032168702	0.636800249767427	-6.12333353058694	9.16375905097372e-10	9.38456344258024e-08	0.240	0.989	0.477	1.857	8.208	3.056	8.754	11.340	4.768	10.184	13.662	4.536	1.553	4.775	1.659	1.912	8.032	6.929	16.951	7.616	10.798	3.189	3.969	0.243	0.000	0.000	0.000
Pdensi_DN25233_c0_g1d74016	Bud	FC_3_2	71.716866453239	406.421289831084	239.069078142162	-2.50235571767643	0.408958671442477	-6.11884743475456	9.42545899791336e-10	9.63671928579762e-08	2.000	1.347	1.027	9.418	19.843	39.572	10.554	7.323	6.546	1.638	2.605	1.046	8.311	17.825	23.875	1.232	3.485	1.375	3.175	40.294	4.613	177.875	269.471	759.559	1.124	5.340	3.032
Pdensi_DN11834_c0_g1d269165	Bud	FC_3_2	478.186558442146	2088.64253564213	1283.41454704214	-2.12695860802407	0.347917304883676	-6.11340274878022	9.75288155486477e-10	9.95513393465008e-08	6.010	13.629	9.693	33.071	47.514	8.163	35.717	41.611	47.789	26.887	29.666	19.571	6.786	8.118	3.662	20.117	14.524	8.488	6.935	1.309	7.529	1.377	0.000	0.000	0.000	0.000	0.000
Pdensi_DN37723_c0_g1	Bud	FC_3_2	0	86.5368844330543	43.2684422165272	-8.91301892545542	1.45848540929751	-6.11114713156329	9.89175158477008e-10	1.0080358632172e-07	0.000	0.000	0.000	0.757	0.181	0.489	2.158	1.097	1.949	4.229	0.755	2.817	0.000	0.345	0.166	0.535	0.483	0.730	0.000	1.385	0.643	0.683	0.548	0.601	0.000	0.000	0.000
Pdensi_DN39211_c0_g1	Bud	FC_3_2	32.9191847559375	387.087157840586	210.003171298262	-3.55572498030543	0.581923194902771	-6.11029945437994	9.94443684308418e-10	1.01174895430496e-07	0.447	0.728	0.834	4.977	2.778	2.425	3.843	6.878	12.396	6.639	9.087	10.800	0.158	1.371	0.782	0.937	0.256	0.292	0.631	0.601	0.331	0.027	0.088	0.000	0.250	0.060	0.021
Pdensi_GG_70304_c1_g1	Bud	FC_3_2	427.613011699459	4.14759574431897	215.880303721889	6.67781342791171	1.09292676419402	6.11002827150662	9.96134923489105e-10	1.01181632970716e-07	4.961	1.826	19.197	8.467	0.000	0.045	0.030	0.196	0.025	0.033	0.080	0.033	1.128	0.000	0.427	16.844	216.824	240.144	297.245	0.954	58.051	0.220	0.000	0.000	0.033	0.032	0.042
Pdensi_DN41872_c0_g1d513535	Bud	FC_3_2	177.137796996756	28.9559268312282	103.046861913992	2.61371862431144	0.428125998465135	6.10502196475297	1.02786545409221e-09	1.04065109754555e-07	3.098	3.080	4.662	3.915	2.199	0.280	0.571	0.542	0.616	1.526	1.952	2.126	1.430	1.489	1.719	2.080	0.000	4.719	0.000	0.896	1.485	0.392	0.314	0.000	0.000	0.580	0.000
Pdensi_DN10138_c0_g1d518762	Bud	FC_3_2	95.9538902797112	0	47.9769451398556	9.04800219999398	1.4827916113253	6.10200525204413	1.04745932441229e-09	1.05876712393719e-07	3.029	1.642	1.216	0.382	0.000	0.327	0.000	0.000	0.000	0.000	0.000	0.712	0.335	0.349	0.000	0.271	28.872	12.912	8.726	1.752	1.308	2.757	6.998	6.090	0.000	0.000	0.367
Pdensi_DN36339_c0_g1d239598	Bud	FC_3_2	104.399313916296	0	52.1996569581479	9.16968450532038	1.50318110517749	6.1001861144587	1.05945034092533e-09	1.06915195263721e-07	3.339	1.064	1.970	0.497	0.000	0.641	0.000	0.000	0.000	0.232	0.000	0.231	0.437	0.000	0.000	0.879	3.799	2.875	0.434	0.000	0.000	0.000	0.000	0.000	0.000	0.000	0.000
Pdensi_DN17666_c1_g5	Bud	FC_3_2	282.684833574435	70.5343355386773	176.609584556556	2.00268012262774	0.328441044259294	6.09753305085309	1.07717853123124e-09	1.08528351532546e-07	5.860	4.680	6.763	0.740	0.713	0.317	1.294	1.538	1.398	0.693	0.000	2.067	1.621	2.027	2.598	1.050	0.314	2.141	0.000	0.678	0.843	0.889	0.356	0.000	0.000	1.647	2.487
Pdensi_DN10560_c0_g1d386863	Bud	FC_3_2	17.246288538139	181.676578164676	99.4614333514076	-3.39712030591223	0.557161755698139	-6.0971886012807	1.07950130616519e-09	1.08586670158927e-07	0.346	0.186	0.517	4.575	10.970	11.609	4.444	2.943	3.517	1.553	0.801	1.839	2.885	6.768	6.720	0.883	3.341	1.288	0.389	3.552	0.990	48.294	60.030	80.428	0.353	0.453	1.453
Pdensi_DN38588_c0_g1d510527	Bud	FC_3_2	1.61331217405621	115.49886403925	58.5560881066533	-6.15496317540161	1.01013607573339	-6.09320201828544	1.10674249064159e-09	1.11147292225481e-07	0.082	0.000	0.020	1.621	3.078	4.382	3.166	1.705	2.062	2.231	2.773	2.629	1.732	5.848	1.317	0.130	1.703	0.129	0.750	0.549	0.382	1.971	113.229	23.411	0.000	0.000	0.000
Pdensi_DN6068_c0_g1d46273	Bud	FC_3_2	80.2008680654597	0	40.1004340327299	8.78925705711626	1.44310251998625	6.09052852128622	1.12538531574353e-09	1.12837546996411e-07	2.105	1.466	1.355	0.191	0.548	0.985	0.000	0.000	0.000	0.177	0.570	0.177	0.167	0.868	0.838	0.135	0.324	0.368	0.000	0.697	0.216	0.458	0.368	0.000	47.124	13.853	23.587
Pdensi_DN26246_c0_g1d76901	Bud	FC_3_2	0.975868270549765	90.4560827598561	45.7159755152029	-6.53488508891538	1.07300555276697	-6.09026213523667	1.12725956513655e-09	1.12843756950526e-07	0.020	0.011	0.029	1.578	2.102	1.919	2.410	1.860	1.172	1.461	1.866	1.650	1.093	2.919	0.889	0.098	0.787	0.062	0.576	0.504	0.183	4.099	107.876	63.151	0.000	0.000	0.000
Pdensi_DN18557_c0_g2	Bud	FC_3_2	62.9566686850588	390.798847404077	226.877758044568	-2.63438163637639	0.432868795476833	-6.08586635004367	1.15863064924409e-09	1.15612399639717e-07	0.703	1.356	1.789	4.735	11.117	17.521	7.564	7.549	8.316	5.772	4.822	7.172	5.721	9.622	10.115	1.622	17.551	15.934	32.750	26.708	21.974	198.017	267.423	311.510	5.834	11.142	10.686
Pdensi_DN23562_c0_g1d364807	Bud	FC_3_2	69.0495185090587	582.436061774613	325.742790141836	-3.076344387104	0.506105009977605	-6.0784705277668	1.21334277364526e-09	1.20878060481635e-07	1.006	2.210	1.028	5.735	7.878	4.406	8.346	9.353	17.130	6.454	10.860	7.903	1.213	4.920	3.714	0.227	0.102	0.000	0.000	0.000	0.000	0.000	0.000	0.046	0.000	0.026	0.000
Pdensi_DN23785_c0_g3	Bud	FC_3_2	40.7474817619004	660.866535365121	350.807008563511	-4.01987721518526	0.661720825647101	-6.07488393803263	1.24077428658535e-09	1.23413436029132e-07	0.426	1.658	0.426	12.084	36.697	41.353	9.736	20.045	9.848	6.410	10.240	6.139	8.455	23.217	20.235	2.222	10.663	1.471	5.230	11.193	1.343	343.936	217.464	291.825	1.292	0.096	0.000
Pdensi_DN23083_c0_g1d68985	Bud	FC_3_2	8.80447710832108	131.81589241903	70.3101847636757	-3.90501302254924	0.642898565751092	-6.07407331510695	1.24705747708019e-09	1.23840564290906e-07	0.110	0.118	0.292	1.501	1.695	4.030	2.837	1.995	3.071	2.841	3.348	3.458	1.075	3.319	1.234	0.198	1.214	0.760	139.920	10.431	195.277	6.636	22.124	5.991	0.284	0.041	0.197
Pdensi_DN20311_c1_g1d16738	Bud	FC_3_2	740.627484296403	26.7440163885031	383.685750342453	4.79208455878882	0.78927468666968	6.07150417937368	1.26717663153241e-09	1.25638141659818e-07	4.645	9.748	30.700	1.062	1.355	30.396	0.822	0.228	0.550	2.235	0.633	0.779	10.371	6.122	39.665	7.881	4.282	7.887	0.107	5.538	1.076	12.391	123.565	218.501	0.485	0.844	11.467
Pdensi_DN1319_c0_g1	Bud	FC_3_2	201.706978292541	855.697562140633	528.702270216587	-2.08488491483061	0.343820195045463	-6.06388148478284	1.32875083286352e-09	1.31324873981344e-07	3.038	3.657	5.639	8.656	8.735	8.290	18.228	13.833	19.254	10.512	17.350	8.409	4.447	5.053	5.027	2.678	0.160	0.363	0.821	2.223	1.381	5.753	1.881	2.754	0.222	2.001	7.233
Pdensi_DN40098_c0_g1	Bud	FC_3_2	24.7313157326937	633.215244905668	328.973280319181	-4.67832559850876	0.771595653059959	-6.06318293779348	1.33453723636746e-09	1.31479368706361e-07	0.527	0.081	0.897	6.345	3.152	7.285	18.157	7.422	12.491	15.070	18.577	14.961	2.599	2.113	4.713	1.532	18.077	28.069	45.546	118.435	74.787	255.439	502.578	160.124	0.117	0.253	0.000
Pdensi_DN5005_c0_g1	Bud	FC_3_2	19.8788959251549	212.371806710253	116.125351317704	-3.41802259679789	0.563771993279412	-6.06277473436656	1.33792994604072e-09	1.31605384028792e-07	0.266	0.618	0.330	4.458	11.449	17.043	5.927	3.830	3.045	1.007	1.673	0.707	3.286	7.385	7.981	0.441	0.757	0.222	0.781	1.798	0.348	12.662	32.246	131.304	9.310	10.987	15.714
Pdensi_DN17874_c0_g1	Bud	FC_3_2	419.259094502915	91.3658422059283	255.312468354422	2.19778129843169	0.362678556233022	6.05986006247252	1.36240024484758e-09	1.33801027201001e-07	10.844	7.317	7.514	4.210	2.882	5.723	2.410	1.537	1.541	2.005	2.405	3.114	9.276	7.399	4.526	5.329	3.162	5.284	5.503	3.865	14.529	3.186	2.597	5.560	4.934	10.654	6.217
Pdensi_GG_29171_c1_g1	Bud	FC_3_2	21.8543587545787	197.190675392223	109.522517073401	-3.1741679849912	0.525460053342705	-6.04074080379429	1.5340824639768e-09	1.50188120470936e-07	0.260	0.422	0.650	4.782	7.733	4.547	4.049	3.135	4.622	1.839	2.138	3.221	0.725	3.305	1.452	0.350	1.546	1.433	0.000	0.151	0.559	0.000	0.000	0.000	0.000	0.000	0.000
Pdensi_DN17480_c0_g2d401009	Bud	FC_3_2	81.7992234341316	0	40.8996117170658	8.81773031650318	1.46010923121163	6.03908949276763	1.54986273594614e-09	1.51494824574076e-07	2.262	1.225	1.513	0.000	0.000	0.813	0.000	0.000	0.000	0.000	0.000	0.000	0.415	0.870	0.000	0.000	0.000	1.374	0.000	0.435	0.542	0.571	0.000	0.000	0.000	1.697	0.458
Pdensi_DN26318_c8_g1	Bud	FC_3_2	55.3119585532322	382.170838426011	218.741398489622	-2.78832051389531	0.461948451925138	-6.0359992598204	1.57981976584421e-09	1.53673013145294e-07	1.070	1.227	1.099	1.431	1.653	1.675	4.327	7.728	10.780	9.744	9.114	8.135	1.424	1.392	0.520	2.704	2.155	1.825	10.041	4.504	3.700	66.934	33.859	43.448	38.561	31.459	57.456
Pdensi_DN5635_c0_g1d2092	Bud	FC_3_2	0	83.1194855001195	41.5597427500597	-8.8554208413414	1.46715563848912	-6.03577467109129	1.58201881355711e-09	1.53673013145294e-07	0.000	0.000	0.000	0.538	1.085	0.493	1.604	2.277	1.110	1.864	1.027	1.475	0.221	1.568	0.156	0.028	0.425	0.039	0.105	0.214	0.176	6.897	72.004	49.174	0.000	0.000	0.000
Pdensi_DN38889_c0_g1d90389	Bud	FC_3_2	1.95895743222393	113.810204861695	57.8845811469595	-5.8637594049407	0.971647370421552	-6.03486365881553	1.59096957039079e-09	1.54301745016172e-07	0.020	0.022	0.079	0.598	1.408	0.405	1.929	3.609	1.307	4.152	2.490	1.453	0.088	0.857	0.161	0.289	1.236	0.707	1.203	2.678	0.921	1.044	0.596	0.131	0.000	0.000	0.000
Pdensi_DN31795_c0_g1d372235	Bud	FC_3_2	902.929116726077	5930.6203927799	3416.77475475299	-2.71551679309638	0.450231783297562	-6.03137515794099	1.62570289643919e-09	1.57425180166075e-07	8.577	23.324	23.416	70.728	85.612	49.499	82.177	112.788	159.815	94.089	125.418	127.829	13.285	42.910	33.890	40.360	5.612	5.750	1.301	0.780	2.173	2.561	0.411	0.000	0.000	0.000	0.203
Pdensi_DN5201_c0_g1d261861	Bud	FC_3_2	1410.6199033464	74.5507041502539	742.585303748329	4.24222232611347	0.703720249558724	6.02827946015993	1.65714328259468e-09	1.60220538029127e-07	13.171	10.700	61.902	14.904	1.181	4.647	1.081	1.596	1.798	0.646	1.857	1.230	1.908	2.045	3.227	55.367	17.804	8.809	1.582	1.424	2.717	4.172	3.006	5.819	0.748	1.031	1.324
Pdensi_DN23841_c0_g1d550648	Bud	FC_3_2	0.655392774449442	130.954798642189	65.8050957083193	-7.6509834682238	1.2693413667806	-6.02752235801532	1.66492224950997e-09	1.60723075760835e-07	0.000	0.000	0.032	1.763	3.029	5.528	3.930	1.858	2.091	2.389	2.458	2.231	1.915	6.311	1.687	0.029	1.548	0.000	1.414	0.668	0.320	2.112	132.705	28.926	0.000	0.000	0.077
Pdensi_DN48737_c0_g1d41536	Bud	FC_3_2	106.101801389433	0	53.0509006947165	9.19288138312353	1.52712314364626	6.01973810780841	1.74699495145328e-09	1.68124637793259e-07	0.942	2.127	3.418	1.733	3.002	0.000	0.000	0.000	0.000	0.101	0.108	0.000	0.286	1.383	0.000	0.385	42.173	76.599	188.760	12.432	19.732	3.904	2.311	0.000	0.000	0.000	0.000
Pdensi_DN36061_c0_g1d438605	Bud	FC_3_2	12.6272836281446	379.349512234429	195.988397931287	-4.90794624772328	0.81658141449306	-6.01035752297911	1.85114633676708e-09	1.77502839089991e-07	0.475	0.034	0.252	6.629	3.912	16.871	12.243	4.602	5.991	3.439	2.475	3.759	6.288	6.288	6.684	1.087	3.450	0.871	3.341	1.949	1.855	13.934	44.250	47.485	36.909	5.821	0.949
Pdensi_DN21416_c0_g3	Bud	FC_3_2	7.4505729264118	184.363169398585	95.9068711624985	-4.62765664874337	0.769967733958195	-6.01019555060294	1.85299679448317e-09	1.77502839089991e-07	0.255	0.097	0.108	2.605	3.195	2.392	6.503	2.455	2.144	3.994	3.387	4.388	1.638	5.397	0.572	0.212	1.032	0.204	1.029	0.763	0.077	1.970	44.449	1.847	0.112	0.020	0.108
Pdensi_DN32681_c0_g1d505378	Bud	FC_3_2	1375.31574918627	314.715562095789	845.015655641029	2.12725572476729	0.354188945883796	6.0059912921879	1.90166397895326e-09	1.81832891162263e-07	27.032	19.534	37.463	19.541	5.428	1.411	7.403	6.940	4.555	5.849	10.597	3.993	12.509	2.028	0.471	156.523	7.396	0.800	0.000	0.000	0.000	0.000	0.000	0.000	0.000	0.000	0.000
Pdensi_DN19331_c0_g1d218392	Bud	FC_3_2	470.162868397308	2436.24504765898	1453.20395802815	-2.37330592202232	0.395355411318425	-6.00296809928022	1.93742695438059e-09	1.84737962196795e-07	12.288	9.055	7.478	17.525	15.670	17.057	31.219	41.678	72.726	34.046	51.929	34.113	9.980	13.284	8.783	10.943	19.259	13.631	26.589	11.993	13.443	8.268	2.760	2.739	20.138	21.983	12.998
Pdensi_DN35641_c0_g1d314668	Bud	FC_3_2	0	100.936319831856	50.468159915928	-9.13516631407094	1.5218851905405	-6.00253315483446	1.94262576695359e-09	1.84950448592302e-07	0.000	0.000	0.000	3.674	2.223	5.486	3.112	0.910	2.054	0.909	0.978	0.912	0.969	2.120	1.081	0.000	0.839	0.119	0.968	0.112	0.277	0.883	19.206	3.701	0.000	0.109	0.000
Pdensi_DN25445_c0_g1	Bud	FC_3_2	142.054474269143	928.392631121566	535.223552695355	-2.70826131131779	0.451224188429997	-6.00203043356562	1.94865163826361e-09	1.85240907261808e-07	2.972	4.329	1.423	19.851	14.263	10.535	23.184	15.749	16.830	17.273	11.518	9.023	2.840	7.377	4.253	2.385	0.313	0.155	0.262	0.000	0.076	0.026	0.000	0.000	0.000	0.000	0.000
Pdensi_DN13444_c0_g1d522647	Bud	FC_3_2	0	90.6541420924896	45.3270710462448	-8.98016201359277	1.50027833563028	-5.98566399335501	2.15508857097702e-09	2.033130149574e-07	0.000	0.000	0.000	1.800	0.666	7.477	2.636	0.961	1.839	0.432	0.816	0.710	0.924	2.709	7.825	0.042	0.456	0.115	0.156	0.430	0.066	11.494	261.607	134.436	0.000	0.000	0.000
Pdensi_DN19525_c0_g1d218718	Bud	FC_3_2	1978.09148659916	122.344562091285	1050.21802434522	4.01536395431181	0.673030206838194	5.96609767810491	2.42994852520415e-09	2.28415989107243e-07	86.831	14.308	19.994	9.028	1.331	1.588	2.231	2.078	3.024	2.441	1.511	1.496	42.297	0.675	0.000	12.644	0.794	0.055	0.000	0.000	0.000	0.000	0.000	0.000	0.000	0.000	0.000
Pdensi_DN24409_c0_g1d225697	Bud	FC_3_2	229.19587228207	31.0531773504482	130.124524816259	2.88003017933298	0.482744791403473	5.96594770284302	2.43218181607809e-09	2.28415989107243e-07	5.123	4.226	4.676	0.702	1.641	3.010	0.657	0.867	0.332	0.268	0.710	0.242	30.071	2.816	10.991	1.107	0.909	1.072	0.568	0.125	0.601	1.347	3.229	3.167	0.771	1.050	0.974
Pdensi_GG_147061_c1_g1	Bud	FC_3_2	0	80.7995601710648	40.3997800855324	-8.8138401609777	1.47804248243868	-5.96318459428539	2.47368695081089e-09	2.31964033120844e-07	0.000	0.000	0.000	0.436	1.320	2.208	1.328	1.202	2.300	1.420	1.534	1.405	0.900	1.862	0.943	0.079	0.511	0.036	1.744	94.653	175.926	34.434	257.307	181.019	0.045	0.000	0.000
Pdensi_DN18207_c1_g3	Bud	FC_3_2	45.0937720618426	852.611050916726	448.852411489284	-4.24128449784564	0.71281751559849	-5.95002845052792	2.68095883182822e-09	2.5064549799367e-07	0.150	1.704	0.905	8.621	20.237	22.294	17.681	18.795	14.690	19.356	14.125	15.444	6.751	16.664	14.178	1.603	14.313	30.082	14.322	12.054	24.486	127.104	174.115	273.433	16.642	36.832	32.750
Pdensi_DN22514_c0_g4	Bud	FC_3_2	916.776652599431	127.51727479062	522.146963695026	2.84507948483706	0.478376806449995	5.94736083872924	2.7250026192365e-09	2.54381241509386e-07	21.425	17.638	17.095	2.936	1.257	11.182	4.281	2.168	1.231	4.273	3.579	3.341	8.869	7.149	5.442	5.548	1.661	4.404	19.718	1.494	9.284	1.961	0.000	0.000	89.812	60.923	66.324
Pdensi_DN16853_c0_g1d279954	Bud	FC_3_2	58.3361151832489	771.227416454629	414.781765818939	-3.72471441495877	0.626329125954548	-5.94689638499914	2.73274269976881e-09	2.54721892516624e-07	0.764	1.655	1.150	0.481	2.325	6.179	5.887	13.229	26.906	6.768	11.998	11.656	0.000	2.643	4.642	1.369	0.409	0.000	0.000	0.000	0.000	0.000	0.000	0.000	0.000	0.000	0.000
Pdensi_GG_46131_c1_g1	Bud	FC_3_2	0	123.22464171897	61.6123208594848	-9.42270331249015	1.58594129827891	-5.94139475573013	2.8260715034631e-09	2.62243430943562e-07	0.000	0.000	0.000	0.000	0.000	0.000	1.113	1.413	4.821	2.388	2.962	1.977	0.000	0.000	0.000	0.000	0.000	0.000	0.000	0.000	0.000	0.000	0.409	0.000	0.000	0.000	0.000
Pdensi_DN44932_c0_g1d38472	Bud	FC_3_2	135.480388402335	0	67.7401942011675	9.54565398603388	1.60697456382412	5.94014006252724	2.84778663040656e-09	2.63865229973608e-07	5.567	0.953	1.764	1.480	0.000	0.317	0.000	0.000	0.000	0.000	0.369	0.000	1.297	0.000	0.000	2.100	1.883	8.565	0.000	0.000	0.422	0.000	0.000	0.000	0.000	0.000	0.000
Pdensi_DN10183_c0_g1d266581	Bud	FC_3_2	28.1540102403125	324.988232460101	176.571121350207	-3.52812693625327	0.594359003020132	-5.93602001202253	2.92024171691403e-09	2.70176598073778e-07	1.064	0.345	0.319	6.741	5.411	8.830	7.327	6.902	5.279	2.253	3.632	3.137	2.844	2.333	3.210	1.145	1.844	0.784	5.080	31.230	5.636	133.953	458.485	217.022	0.160	0.000	0.000
Pdensi_DN8802_c0_g1d331982	Bud	FC_3_2	11.0746255305698	122.92263505581	66.9986302931898	-3.47296519033551	0.585510964270696	-5.93151179442282	3.00157996983429e-09	2.77289876590107e-07	0.160	0.361	0.159	2.362	2.836	6.679	2.698	2.189	2.481	1.083	1.675	0.759	0.585	2.992	3.349	0.189	6.585	6.261	16.102	5.314	9.149	17.939	38.628	34.110	25.234	27.733	15.491
Pdensi_DN15094_c1_g3d465823	Bud	FC_3_2	59.604503836009	314.53028520502	187.067394520515	-2.40012336618494	0.404693396853293	-5.93072035483449	3.01608513352785e-09	2.78217097539425e-07	0.881	1.761	1.007	9.613	20.769	18.709	6.834	6.681	5.373	3.854	4.923	4.423	10.101	17.771	17.245	5.317	6.653	4.530	11.274	8.616	9.256	2.671	0.588	0.461	0.042	0.015	0.000
Pdensi_DN18247_c0_g3d477764	Bud	FC_3_2	66.1205753417387	367.020037132954	216.570306237346	-2.47254863219077	0.416940659362115	-5.9302171104482	3.02534385325809e-09	2.78658335833011e-07	1.093	1.216	1.741	6.390	6.792	8.171	6.500	5.604	9.873	7.417	5.719	7.841	3.039	3.808	3.499	2.423	2.181	3.941	5.368	2.311	6.401	6.925	3.051	3.134	0.840	0.222	0.623
Pdensi_DN30979_c0_g1d371478	Bud	FC_3_2	10.7478575939527	125.302568014305	68.0252128041286	-3.54362195866669	0.598329423074185	-5.92252665840792	3.17032392219653e-09	2.91580825724619e-07	0.157	0.339	0.157	3.477	2.954	7.750	2.868	1.902	2.744	1.407	0.696	2.988	2.643	6.510	4.324	2.105	1.079	1.531	0.866	0.908	1.798	4.256	14.554	4.920	0.000	1.056	0.429
Pdensi_DN44424_c0_g1d322466	Bud	FC_3_2	494.425091051043	101.358362301559	297.891726676301	2.28621340120184	0.386096551393674	5.921351519327	3.19306519970927e-09	2.93239239911354e-07	12.354	8.368	9.554	5.992	2.863	2.347	2.865	1.462	1.777	1.896	0.815	1.647	2.753	3.101	2.642	3.566	1.164	0.791	1.670	0.374	0.462	0.164	0.000	0.000	1.132	0.241	0.906
Pdensi_DN21405_c1_g1	Bud	FC_3_2	13.2885554156389	244.417162542032	128.852858978835	-4.19988125563802	0.709606189877404	-5.91860854027164	3.24676707686767e-09	2.97294047119361e-07	0.415	0.327	0.083	0.797	0.995	0.802	3.411	3.917	7.280	7.310	7.061	10.217	1.688	1.556	0.311	0.225	0.518	0.243	0.126	0.675	0.237	4.609	3.087	0.899	0.000	0.248	0.033
Pdensi_DN23719_c0_g1d497454	Bud	FC_3_2	447.53744957799	2274.59332090433	1361.06538524116	-2.34562445444648	0.3968260482491	-5.91096392183927	3.40111527601425e-09	3.10969813011787e-07	4.783	11.626	11.019	13.355	33.602	56.214	57.942	40.717	38.005	28.017	27.876	21.527	18.591	23.955	46.680	12.424	8.600	10.769	30.012	44.361	13.018	127.469	333.145	210.592	2.354	3.084	1.437
Pdensi_DN34854_c1_g2	Bud	FC_3_2	1.30707174646869	124.265421933318	62.7862468398934	-6.57475527655076	1.11374733905701	-5.90327361151539	3.56358522893661e-09	3.24870621200202e-07	0.000	0.089	0.000	1.017	1.287	15.450	2.532	2.156	2.767	2.910	1.686	1.993	0.290	2.039	0.745	0.063	0.092	0.069	0.536	0.720	0.079	10.849	153.169	1557.252	0.000	0.046	0.050
Pdensi_DN24334_c0_g1d133196	Bud	FC_3_2	4287.90195155811	939.622928120353	2613.76243983923	2.19003823587519	0.371612030320598	5.8933459016001	3.78453029039507e-09	3.44005516104305e-07	79.072	71.005	112.071	89.022	55.465	113.814	28.703	14.151	13.690	18.051	5.700	20.865	71.732	57.864	116.135	52.957	18.726	57.572	10.533	14.388	19.589	47.345	73.996	31.749	57.101	95.265	70.335
Pdensi_DN8425_c0_g1d452440	Bud	FC_3_2	1.95359344231463	101.846060652494	51.8998270474044	-5.70510498600398	0.968467087390099	-5.89086099082473	3.8418863445037e-09	3.48610974925944e-07	0.039	0.000	0.078	0.886	1.789	2.701	2.790	1.833	1.513	2.291	2.620	3.754	0.957	5.449	0.924	0.106	0.560	0.147	0.665	0.137	0.168	1.180	10.573	2.702	0.000	0.000	0.000
Pdensi_DN39896_c0_g1d572193	Bud	FC_3_2	85.0854973552413	0	42.5427486776206	8.87443217050256	1.50653680654319	5.89061756205299	3.84755039379138e-09	3.48610974925944e-07	1.198	1.299	2.706	0.378	0.000	1.943	0.000	0.000	0.000	0.708	0.000	1.056	1.325	1.382	1.991	1.342	0.962	2.189	0.332	2.425	0.000	0.000	1.821	0.000	6.605	1.347	1.090
Pdensi_GG_87212_c0_g1	Bud	FC_3_2	26.0918206645194	208.127886686687	117.109853675603	-2.99644230787915	0.508705458863165	-5.89032858930881	3.85428470253237e-09	3.48610974925944e-07	0.311	0.509	0.780	3.862	17.315	16.959	3.287	4.639	4.552	1.544	1.710	3.485	9.018	14.372	18.452	3.613	3.180	2.302	5.597	1.688	11.932	22.373	0.301	0.599	0.000	0.000	0.000
Pdensi_DN25910_c7_g1	Bud	FC_3_2	58.5265130434465	304.22865943895	181.377586241198	-2.37755653324003	0.403647047555061	-5.89018685418653	3.85759193325264e-09	3.48610974925944e-07	1.221	1.490	0.865	5.468	4.882	4.984	6.007	4.606	7.607	6.112	5.553	6.933	1.645	3.716	1.835	1.107	0.534	0.375	1.369	1.450	0.856	2.125	5.888	8.223	0.820	1.787	1.098
Pdensi_DN19519_c0_g6	Bud	FC_3_2	1056.72035628617	5301.52197889883	3179.1211675925	-2.3267993768383	0.39513443270946	-5.88862722209073	3.89416712631212e-09	3.51406255246122e-07	22.192	11.906	30.417	20.829	31.069	24.067	81.068	103.778	132.522	89.184	101.163	64.610	21.981	8.816	20.933	27.138	17.411	15.134	25.883	22.945	33.299	5.078	1.163	0.000	0.000	0.000	0.000
Pdensi_DN37334_c0_g1d240530	Bud	FC_3_2	0.327696387224721	91.2306899456358	45.7791931664303	-8.02779915467395	1.36452076702943	-5.88323706655674	4.02319014778146e-09	3.62523783721581e-07	0.000	0.008	0.023	0.949	1.760	3.012	2.128	1.824	1.525	1.465	1.680	2.128	0.577	2.520	0.992	0.056	0.586	0.029	0.632	0.445	0.208	2.301	73.426	45.455	0.000	0.000	0.000
Pdensi_DN23885_c0_g1d224817	Bud	FC_3_2	76.5894223627135	680.04036907821	378.314895720462	-3.1505821941492	0.53567611120344	-5.88150587315003	4.06550518983352e-09	3.65807341972521e-07	0.933	2.696	1.090	7.293	9.068	3.734	8.814	17.744	14.156	13.398	7.277	7.151	2.944	5.749	4.159	2.787	1.676	1.521	3.047	5.769	3.926	1.659	3.994	4.067	0.000	1.190	0.939
Pdensi_DN7862_c0_g2d330691	Bud	FC_3_2	19.1892555962986	638.414863201458	328.802059398878	-5.05599590997123	0.860130361692248	-5.87817397821407	4.14816821695947e-09	3.72706629190449e-07	0.356	0.681	0.138	0.541	1.703	1.207	2.924	10.491	24.612	10.782	26.759	30.666	0.326	1.223	0.191	0.575	1.761	1.206	0.441	1.543	1.436	0.231	1.574	0.094	0.000	0.347	0.000
Pdensi_DN20508_c0_g1d220025	Bud	FC_3_2	866.03223835735	146.393817243171	506.213027800261	2.56552888334693	0.436519600888973	5.87723639012366	4.17172283825626e-09	3.74282885481305e-07	21.101	11.751	20.089	4.269	2.858	4.032	2.929	1.766	4.090	3.064	1.897	2.808	10.671	3.513	3.155	25.228	38.214	33.910	87.550	13.924	60.481	6.147	1.487	1.767	0.893	1.468	0.698
Pdensi_GG_85918_c1_g1	Bud	FC_3_2	13.0263620716694	126.231125426342	69.6287437490056	-3.27728164805859	0.557917103899243	-5.87413726009455	4.25051090145403e-09	3.79710274431902e-07	0.190	0.412	0.191	1.204	2.543	2.069	2.320	2.995	2.261	2.471	2.403	1.568	0.211	3.073	0.846	0.170	0.204	0.464	0.000	0.220	0.273	0.000	0.696	0.000	0.000	0.000	0.000
Pdensi_DN18233_c0_g1d531394	Bud	FC_3_2	27.2606654333534	163.89922202057	95.5799437269617	-2.58726056823511	0.440519715556851	-5.87320039686444	4.27461218222224e-09	3.80770711768337e-07	0.768	0.455	0.447	0.962	2.603	3.575	3.557	3.238	3.056	2.046	2.405	1.784	3.789	1.518	4.484	1.029	1.750	4.309	8.330	5.221	2.192	87.980	47.667	133.394	0.902	2.787	4.240
Pdensi_DN24854_c2_g5	Bud	FC_3_2	8.84223175142218	654.028910344166	331.435571047794	-6.21002510075568	1.05743558778006	-5.87272186837667	4.28697383344168e-09	3.81247381209246e-07	0.000	0.117	0.410	0.462	0.676	0.256	4.631	16.444	17.992	13.062	25.712	16.340	0.024	0.000	0.000	0.216	0.120	0.054	0.000	0.101	0.000	0.000	0.000	0.000	0.000	0.000	0.000
Pdensi_DN10615_c0_g1d173442	Bud	FC_3_2	214.185216820721	1698.66647415409	956.425845487403	-2.98755536876156	0.508734848194616	-5.87251960301857	4.29220933474153e-09	3.81247381209246e-07	2.300	8.174	2.696	44.426	26.575	14.427	34.001	35.384	32.515	21.262	34.555	17.538	3.073	11.060	2.813	2.478	10.646	13.389	86.200	1.540	42.196	0.531	3.251	1.077	3.238	6.871	9.606
Pdensi_DN21920_c0_g1d541611	Bud	FC_3_2	348.875448518909	1690.77773416363	1019.82659134127	-2.27672986896797	0.387752417714598	-5.87160715176699	4.31590497021243e-09	3.82806015627175e-07	10.803	6.049	4.551	24.790	14.890	23.874	30.312	29.500	41.461	22.456	34.389	28.057	10.162	10.522	12.545	10.285	8.623	6.714	17.783	25.199	15.922	103.561	117.027	210.704	17.604	17.337	19.820
Pdensi_DN23885_c0_g1d21984	Bud	FC_3_2	133.212786606053	690.806648286018	412.009717446035	-2.37452671446008	0.404563067870642	-5.86936105403305	4.37477805885695e-09	3.87475897346697e-07	2.046	3.505	2.610	9.370	10.028	9.055	8.806	14.579	17.935	13.877	8.968	10.043	4.036	8.616	3.679	5.086	5.907	3.114	13.314	6.436	16.775	2.114	5.163	14.300	0.728	2.076	2.351
Pdensi_DN42229_c0_g1d244982	Bud	FC_3_2	31.3068010324889	230.681694436608	130.994247734548	-2.88187005524488	0.491048641574185	-5.8688077132365	4.38940138538654e-09	3.8821885974587e-07	0.375	0.709	0.842	2.491	5.212	0.715	3.430	5.190	5.194	2.312	2.368	2.652	0.417	0.757	0.105	0.757	1.627	1.729	0.626	2.936	1.877	0.142	0.230	0.000	0.000	0.000	0.338
Pdensi_DN42561_c0_g1d36560	Bud	FC_3_2	431.612042398724	91.3256768525366	261.468859625631	2.23973507046276	0.381824791790448	5.86587125461451	4.46780378143074e-09	3.94592627589766e-07	10.290	6.189	9.911	2.739	2.004	2.360	2.260	1.864	1.354	1.347	1.928	1.498	3.964	5.428	2.694	5.126	2.060	3.268	0.422	1.326	1.639	0.774	0.156	0.000	0.952	0.143	0.613
Pdensi_GG_61839_c0_g1	Bud	FC_3_2	11.4204775024736	158.930933116533	85.1757053095035	-3.79997876834778	0.648286257327629	-5.86157538494195	4.5849623832724e-09	4.04366406224442e-07	0.115	0.249	0.345	2.768	1.950	0.251	4.726	2.407	2.447	4.600	2.180	1.355	0.384	0.929	0.514	0.412	0.373	0.000	0.255	0.000	0.165	0.175	0.000	0.000	0.000	0.000	0.000
Pdensi_DN19025_c1_g4	Bud	FC_3_2	6.22530290666215	705.498036313187	355.861669609925	-6.82585116421527	1.16566769251989	-5.85574362918082	4.74880301711869e-09	4.1763307889957e-07	0.000	0.023	0.366	0.745	1.075	0.302	9.162	8.682	24.284	10.128	24.235	10.926	0.659	0.472	0.122	0.823	0.478	0.353	0.074	0.126	0.093	0.032	0.027	0.440	0.235	1.821	0.415
Pdensi_DN562_c0_g1d514022	Bud	FC_3_2	12.0336800945202	101.931304920609	56.9824925075645	-3.08281161391726	0.526525738423549	-5.85500648676243	4.76991398137207e-09	4.18898016995954e-07	0.257	0.201	0.278	2.805	3.971	3.527	2.390	2.081	1.661	1.334	1.618	2.072	1.113	2.972	1.573	0.465	1.905	0.790	1.408	2.086	3.234	1.469	15.678	13.232	0.254	0.340	0.196
Pdensi_DN8885_c0_g1d452874	Bud	FC_3_2	4528.1871456597	380.214221519198	2454.20068358945	3.57389215677407	0.610556644753837	5.85349809470174	4.81339771461811e-09	4.22121420705207e-07	148.335	101.215	28.684	34.792	20.525	34.848	11.887	6.961	4.039	7.093	7.319	2.349	87.844	70.355	38.304	88.955	27.723	2.973	23.492	14.146	4.040	158.453	26.289	16.850	75.802	55.802	10.309
Pdensi_DN6902_c0_g1	Bud	FC_3_2	181.518486956858	837.706311931196	509.612399444027	-2.20601764068763	0.377041510734011	-5.85086145128432	4.89033470211703e-09	4.28265387098899e-07	4.691	3.628	2.816	14.615	13.826	6.735	12.219	14.894	23.028	12.799	11.357	14.699	3.733	3.870	2.842	2.523	1.303	3.445	2.524	9.948	9.419	6.740	21.668	17.799	1.806	1.205	1.940
Pdensi_DN21755_c0_g1d221703	Bud	FC_3_2	20.895405786292	1000.20751086959	510.55145832794	-5.58130468934604	0.954358109689854	-5.84822891184929	4.96834521557221e-09	4.34485975909555e-07	0.070	1.125	0.069	9.217	11.074	22.493	17.059	14.364	28.449	14.354	13.090	24.305	1.858	19.714	3.428	0.375	4.323	0.516	3.505	8.408	15.526	10.228	916.451	394.334	0.000	0.078	0.084
Pdensi_DN16470_c0_g1d184613	Bud	FC_3_2	0	76.5025707633434	38.2512853816717	-8.73566203538883	1.49420203364985	-5.84637273853149	5.02407600637655e-09	4.38743467793879e-07	0.000	0.000	0.000	2.278	2.181	0.151	2.152	1.449	0.983	0.326	0.874	0.489	0.000	0.798	0.000	0.000	0.000	0.000	0.000	0.000	0.000	0.000	0.000	0.000	0.000	0.000	0.000
Pdensi_DN11626_c0_g1d457621	Bud	FC_3_2	289.820577185784	15.1342631289313	152.477420157357	4.25987163095798	0.728897229573844	5.84426920301035	5.08796911340483e-09	4.43080275309303e-07	11.245	4.405	2.131	2.212	0.931	1.994	0.359	0.244	0.302	0.440	0.594	0.809	5.928	2.162	1.694	1.407	0.156	0.148	0.000	0.055	0.202	0.106	0.087	0.383	0.000	0.000	0.085
Pdensi_DN20475_c2_g7	Bud	FC_3_2	197.298714058416	1174.38819441865	685.843454238534	-2.5734724308192	0.440546415507403	-5.84154663443393	5.1718396190882e-09	4.49127746000734e-07	2.271	5.097	4.711	12.331	20.296	12.206	18.380	18.554	33.322	18.762	30.556	15.678	3.972	8.053	7.769	3.778	8.561	10.501	7.713	19.550	6.519	22.236	63.842	99.815	0.725	1.275	2.350
Pdensi_DN15715_c0_g1d277050	Bud	FC_3_2	121.975232371236	2215.10260936118	1168.53892086621	-4.18285595202477	0.716878855259416	-5.834815633544	5.38500777433477e-09	4.66338677425528e-07	0.517	2.006	4.915	1.938	5.994	5.678	29.311	40.262	62.890	45.614	105.094	53.646	10.830	11.161	6.653	12.858	27.705	22.496	21.166	14.176	14.301	4.937	11.444	11.954	72.123	48.340	68.294
Pdensi_DN8428_c0_g1	Bud	FC_3_2	15.303216361907	104.532406202994	59.9178112824505	-2.77238545458893	0.475205103869116	-5.83408181439172	5.4087578710354e-09	4.67744873388916e-07	0.251	0.370	0.312	0.825	2.855	4.239	2.087	2.016	2.158	0.805	1.382	0.889	1.286	2.229	1.794	0.623	1.310	0.823	0.640	0.327	0.313	5.175	14.284	61.725	6.684	7.971	9.385
Pdensi_DN38795_c1_g4	Bud	FC_3_2	2.58195955348158	194.405370428419	98.4936649909501	-6.23010156567187	1.06876567101536	-5.82924932436601	5.56772648941081e-09	4.80158573217679e-07	0.119	0.043	0.000	1.799	0.717	6.945	5.188	1.283	5.190	3.025	2.611	1.177	1.238	1.052	2.234	0.036	0.262	0.050	1.936	1.064	0.171	23.191	60.427	422.488	0.245	2.856	2.721
Pdensi_DN16371_c0_g1d55599	Bud	FC_3_2	46.8761312545316	237.733124611176	142.304627932854	-2.3429784138898	0.402257105960227	-5.82457930307255	5.7256645367068e-09	4.93096130536721e-07	0.874	0.766	1.222	4.827	3.061	1.038	5.036	5.528	3.711	4.101	4.046	2.245	0.559	1.043	0.028	2.387	1.457	1.828	0.183	3.226	0.334	43.630	2.187	0.802	0.000	0.000	0.000
Pdensi_DN50682_c0_g1	Bud	FC_3_2	0	82.4210857348636	41.2105428674318	-8.84288715368653	1.51856202716394	-5.82319786449651	5.77321366166232e-09	4.95164141925517e-07	0.000	0.000	0.000	0.489	0.000	0.420	0.857	2.232	1.839	0.228	1.465	1.138	0.000	0.000	0.000	0.000	0.208	0.707	0.000	0.672	0.000	0.000	0.236	0.000	0.000	0.000	0.000
Pdensi_DN9202_c0_g1d453502	Bud	FC_3_2	18.5548037583508	166.752450873203	92.6536273157767	-3.16781090789387	0.543999369824072	-5.82318856163074	5.77353516482655e-09	4.95164141925517e-07	0.322	0.514	0.315	0.826	0.896	0.990	2.104	3.688	4.196	3.662	5.900	5.251	0.305	0.664	0.157	0.033	0.000	0.060	0.325	0.293	0.227	0.385	0.112	0.987	0.130	0.431	0.078
Pdensi_DN14482_c0_g1d179884	Bud	FC_3_2	1.61867616396551	111.559643903125	56.5891600335452	-6.10256486001506	1.04813575163069	-5.82230388622912	5.80418889275893e-09	4.97108420093033e-07	0.068	0.018	0.027	8.795	5.979	19.190	2.223	0.891	3.567	0.314	1.040	0.734	3.930	5.243	16.193	0.902	3.692	1.229	0.791	1.072	0.981	1.191	41.803	73.812	0.000	0.360	0.089
Pdensi_DN37374_c0_g1	Bud	FC_3_2	0	66.4306610158563	33.2153305079282	-8.53185982847863	1.46585746147685	-5.82038844341849	5.87110185843695e-09	5.01741573018367e-07	0.000	0.000	0.000	0.109	0.635	0.848	1.239	1.527	1.216	0.819	0.652	0.304	0.579	0.902	0.192	0.157	0.378	0.000	0.194	0.407	0.000	0.268	0.000	0.000	0.000	0.000	0.000
Pdensi_DN36567_c0_g4	Bud	FC_3_2	318.67435876491	2222.91391046537	1270.79413461514	-2.80237515190196	0.481710079527885	-5.81755556090608	5.97144167994828e-09	5.08634495488344e-07	2.518	7.665	9.311	40.805	103.578	104.769	43.307	38.221	51.687	41.545	28.618	37.506	49.837	85.863	64.823	36.506	31.321	17.367	18.652	149.573	15.046	166.060	153.506	107.480	0.188	0.299	0.243
Pdensi_DN5622_c0_g1d206363	Bud	FC_3_2	22.1892760329279	432.561987827248	227.375631930088	-4.2856545338	0.737050833985116	-5.81459831017102	6.07796575505292e-09	5.16868215439112e-07	0.239	0.403	0.712	1.283	5.360	0.440	5.590	16.641	3.745	13.773	25.496	3.871	0.303	0.431	0.206	0.493	0.938	0.639	2.512	14.732	0.877	6.661	9.865	0.138	158.263	215.611	142.220
Pdensi_DN21238_c0_g1d221063	Bud	FC_3_2	86.9709039981417	516.570860395013	301.770882196578	-2.5703219858608	0.44207779861449	-5.81418472928613	6.09301003986683e-09	5.16868215439112e-07	1.371	1.820	2.113	3.786	4.811	6.456	6.095	10.656	14.134	13.995	18.214	16.902	2.596	2.727	4.903	1.746	1.712	1.472	1.110	4.078	2.162	5.313	14.624	3.555	0.000	0.000	0.000
Pdensi_DN24572_c2_g2	Bud	FC_3_2	6.83365653193501	96.1778468718234	51.5057517018792	-3.81521685517472	0.656428808416093	-5.8120801620217	6.17012798398358e-09	5.21987797449372e-07	0.120	0.216	0.080	0.453	0.964	0.778	2.241	1.710	1.830	2.110	3.037	1.945	0.579	0.230	0.405	0.398	0.353	0.000	0.091	0.093	0.172	0.423	0.394	2.927	0.000	0.180	0.144
Pdensi_DN13683_c0_g1d212782	Bud	FC_3_2	18.7829562616495	314.09190243821	166.43742934993	-4.06305943899802	0.700299835447891	-5.8018854686713	6.55733473627165e-09	5.53533684480978e-07	0.653	0.354	0.164	4.140	2.779	1.425	6.896	9.087	2.910	9.834	5.576	3.274	0.909	0.377	0.182	1.610	0.704	1.197	0.181	0.568	0.469	0.000	0.000	0.000	0.000	0.000	0.000
Pdensi_GG_85067_c0_g1	Bud	FC_3_2	1.63569658430096	112.001256134276	56.8184763592886	-6.10195273081727	1.05228022262212	-5.79879066396607	6.6794849410219e-09	5.61266032189917e-07	0.000	0.055	0.038	0.099	1.061	1.064	1.067	3.111	2.545	3.265	6.601	4.030	0.558	1.634	0.462	0.409	1.124	0.641	3.065	4.627	2.327	2.199	28.815	10.234	0.569	0.803	0.903
Pdensi_DN13898_c0_g1d272722	Bud	FC_3_2	206.647902172379	867.548109216	537.098005694189	-2.06978485122908	0.357423198268688	-5.79085202430858	7.00302559084663e-09	5.86079823137185e-07	2.899	4.064	5.678	6.078	14.907	30.998	16.302	14.465	21.211	12.405	20.759	16.599	15.067	20.656	40.303	5.584	13.649	9.114	11.353	9.873	11.122	3.379	30.146	3.931	0.000	0.000	0.000
Pdensi_DN10536_c0_g1d386866	Bud	FC_3_2	0	93.73670121181	46.868350605905	-9.02854281389827	1.560384267132	-5.78610218269684	7.20384031753574e-09	6.02076667612568e-07	0.000	0.000	0.000	0.663	1.273	4.564	3.294	0.916	1.452	0.824	1.103	0.206	0.777	0.604	1.360	0.469	1.690	0.639	0.772	1.213	0.251	23.653	102.522	94.404	3.632	4.312	6.534
Pdensi_DN24919_c0_g2	Bud	FC_3_2	129.350578778058	1044.43338726202	586.891983020041	-3.01332593081977	0.520996550091201	-5.78377329042253	7.30433675200821e-09	6.0965754405334e-07	2.016	2.253	3.643	7.505	5.761	8.106	10.632	17.583	34.116	6.023	15.560	7.362	6.038	4.957	5.226	10.989	13.772	13.538	48.929	19.050	12.297	10.936	4.142	0.000	0.000	0.292	0.470
Pdensi_DN32512_c0_g1	Bud	FC_3_2	2252.90053959083	12373.8066604653	7313.35360002807	-2.45744156755282	0.425021644074895	-5.78192099581589	7.38523917549113e-09	6.15584895933006e-07	30.500	30.802	76.147	111.255	182.042	250.642	188.059	255.034	297.792	269.521	263.181	250.853	97.248	152.201	120.445	121.503	100.301	71.256	328.206	290.512	362.060	297.743	433.563	622.385	38.694	33.388	51.937
Pdensi_DN32408_c0_g1d199487	Bud	FC_3_2	853.559376492703	38.1223881579348	445.840882325319	4.48414359071028	0.775952587633757	5.77888863594686	7.51956765448745e-09	6.25943689848477e-07	36.916	9.200	6.208	5.020	2.876	3.428	1.332	0.511	0.454	0.000	0.000	0.000	28.041	1.404	3.149	4.099	0.000	0.297	0.000	0.000	0.350	1.479	0.000	5.362	0.000	0.547	0.726
Pdensi_DN49108_c0_g1d251202	Bud	FC_3_2	69.9928945307531	304.534979195476	187.263936863115	-2.1218479420422	0.367275389298709	-5.77726687893175	7.59238082748862e-09	6.30749582121409e-07	1.207	1.706	1.390	4.585	6.402	3.545	7.521	6.308	4.490	4.910	6.220	3.067	1.448	4.821	1.973	0.834	0.706	0.800	1.654	4.312	1.329	2.118	1.822	2.807	0.000	0.730	1.117
Pdensi_DN17327_c0_g1d112863	Bud	FC_3_2	9.7792102145273	118.199413887838	63.9893120511826	-3.59601342270851	0.622454348617189	-5.77715206054423	7.59756181789219e-09	6.30749582121409e-07	0.123	0.297	0.183	4.881	4.303	1.383	2.679	1.719	2.686	0.788	1.740	0.834	0.340	1.549	0.034	0.083	0.000	0.000	0.000	0.036	0.044	0.092	0.000	0.000	0.000	0.000	0.000
Pdensi_GG_71623_c0_g1	Bud	FC_3_2	211.219225771611	853.146220284491	532.182723028051	-2.01420290964164	0.348972192356583	-5.77181492897724	7.84222228632891e-09	6.50194368386511e-07	4.077	3.343	5.499	18.327	13.777	7.920	22.597	15.791	12.910	21.032	23.816	12.478	5.196	7.739	5.124	7.869	6.685	4.404	6.023	14.452	7.490	14.759	23.394	8.406	16.804	35.208	48.510
Pdensi_DN15140_c0_g1d214056	Bud	FC_3_2	2.27943292832425	79.6155525972693	40.9474927627968	-5.12750984384212	0.888706497541322	-5.76963244673893	7.94446175816755e-09	6.57795094909976e-07	0.034	0.036	0.067	0.883	1.207	0.901	2.456	1.254	1.097	0.392	0.381	0.317	1.154	1.848	0.904	0.091	0.406	0.335	0.684	25.707	2.348	150.647	56.941	35.106	0.518	0.038	0.040
Pdensi_DN31787_c0_g1d144712	Bud	FC_3_2	0	65.9751271292028	32.9875635646014	-8.52200730063342	1.47770278132538	-5.76706453309227	8.06641710397725e-09	6.66121301033347e-07	0.000	0.000	0.000	1.620	4.186	4.607	1.563	1.339	1.059	0.452	0.970	0.452	1.566	1.623	2.710	0.802	0.552	0.157	5.664	25.197	21.251	9.347	0.000	0.000	0.000	0.000	0.000
Pdensi_DN34322_c0_g1d86240	Bud	FC_3_2	0	88.2652858153918	44.1326429076959	-8.94191871170496	1.55071416543796	-5.76632296976505	8.10197286137089e-09	6.68169012773528e-07	0.000	0.000	0.000	0.804	0.770	0.776	3.070	1.207	1.030	2.621	1.414	4.213	0.578	2.530	0.135	0.036	0.132	0.050	0.362	0.186	0.000	0.121	2.455	0.000	0.185	0.000	0.000
Pdensi_DN31562_c0_g1d372044	Bud	FC_3_2	97.2155765868913	0	48.6077882934456	9.06682945344354	1.57318045891536	5.76337533438135	8.24481592415186e-09	6.78155169771883e-07	3.307	0.796	1.843	1.389	0.000	0.396	0.000	0.000	0.000	1.736	0.000	0.000	0.000	0.000	0.812	2.634	3.930	0.000	2.039	0.000	0.000	1.112	1.783	0.738	0.000	0.827	0.893
Pdensi_DN22792_c0_g1d496643	Bud	FC_3_2	297.415416404415	1890.37043475594	1093.89292558018	-2.66810273760374	0.462970869894192	-5.76300348705202	8.26300873784369e-09	6.78754932799258e-07	4.973	4.040	9.149	26.113	20.195	51.374	41.504	21.315	50.464	70.483	24.459	43.745	17.776	18.163	29.738	21.549	15.949	44.235	69.965	39.143	63.188	212.401	38.157	567.453	0.000	4.199	3.528
Pdensi_GG_103994_c0_g1	Bud	FC_3_2	0	124.289115126872	62.144557563436	-9.43553291540957	1.63910459569225	-5.75651666172325	8.58673104951178e-09	7.03490537891909e-07	0.000	0.000	0.000	1.462	0.200	6.917	4.971	0.692	1.816	0.454	0.596	0.888	0.154	0.383	0.562	0.000	0.031	0.070	0.189	0.226	0.000	0.667	4.462	278.264	0.301	3.333	2.763
Pdensi_DN17629_c0_g1d401843	Bud	FC_3_2	51.8409846140208	577.142339390781	314.491662002401	-3.4770706326777	0.60432650159868	-5.75362924425702	8.73476117263832e-09	7.14677929585184e-07	0.524	2.031	0.634	8.634	6.246	3.659	15.003	11.566	8.125	18.008	9.384	10.403	1.817	3.995	1.484	3.214	5.326	4.284	7.801	4.122	6.863	1.842	24.167	15.823	0.000	0.000	0.000
Pdensi_GG_31364_c0_g1	Bud	FC_3_2	270.173643268172	1786.96708154374	1028.57036240596	-2.72560981732569	0.473852913621234	-5.75201658357715	8.81851464524994e-09	7.20583745914026e-07	2.548	7.578	6.449	22.731	24.960	22.941	24.698	34.914	47.293	27.666	46.542	41.400	3.256	13.439	15.975	9.369	1.095	1.265	0.233	0.036	0.606	0.165	0.058	0.096	0.049	0.018	0.038
Pdensi_DN14985_c0_g1d394887	Bud	FC_3_2	39.7190071609376	472.977178575405	256.348092868171	-3.57380986564326	0.621674215302542	-5.7486860121809	8.99396623456732e-09	7.33957152811709e-07	0.704	0.726	0.986	2.855	4.014	4.175	3.288	9.996	14.947	13.223	26.481	19.561	3.735	3.194	5.095	1.595	1.191	4.904	2.543	4.942	3.768	2.550	1.846	1.179	213.142	177.970	674.160
Pdensi_DN23450_c1_g1	Bud	FC_3_2	0	85.6599477177595	42.8299738588797	-8.89815409719614	1.5484955188661	-5.74632214868266	9.12054663987733e-09	7.4331261326173e-07	0.000	0.000	0.000	0.801	0.766	1.104	0.843	1.589	2.692	1.786	1.917	2.830	1.408	1.313	1.410	0.340	0.000	0.000	0.000	0.000	0.000	0.000	0.000	0.000	0.000	0.000	0.000
Pdensi_DN39993_c1_g2	Bud	FC_3_2	2275.90170855667	225.096081584237	1250.49889507045	3.33754571145639	0.580860859730206	5.74586091582515	9.14544591197425e-09	7.44367568247159e-07	76.738	36.108	26.707	8.869	12.979	13.499	7.968	3.367	2.221	2.458	2.391	2.873	29.363	30.158	19.885	10.664	5.171	6.163	1.331	7.755	5.494	20.827	27.859	31.903	12.285	28.957	24.284
Pdensi_DN21246_c1_g1d18502	Bud	FC_3_2	5.1863035172079	222.207939458432	113.69712148782	-5.41989183661076	0.943471020482881	-5.74462990271475	9.21222510806692e-09	7.48824016127659e-07	0.158	0.133	0.022	2.345	1.410	6.207	8.958	2.292	2.159	5.213	2.917	6.100	1.406	4.443	1.203	0.112	0.236	0.127	0.193	0.548	0.225	1.837	94.477	33.289	0.000	0.000	0.000
Pdensi_GG_25281_c0_g1	Bud	FC_3_2	249.074678064713	1.74202162397403	125.408349844343	7.19469605515104	1.25485374590186	5.73349370685444	9.83827182527586e-09	7.96592971652537e-07	3.692	9.507	2.138	0.532	0.131	39.123	0.000	0.000	0.095	0.094	0.000	0.000	12.700	23.376	38.339	0.394	0.452	0.099	0.000	0.093	0.000	0.000	0.000	0.000	0.000	0.180	0.097
Pdensi_DN18622_c0_g1d355060	Bud	FC_3_2	338.030941033335	26.355060812575	182.193000922955	3.67947326385615	0.642084029990786	5.73051671119893	1.00125162428496e-08	8.09648472546795e-07	11.256	3.565	5.866	2.080	0.972	1.742	0.844	0.440	0.315	0.270	0.000	0.091	4.235	1.903	3.330	0.626	0.042	0.240	0.262	0.851	1.519	0.290	0.000	0.000	0.000	0.000	0.370
Pdensi_DN15274_c0_g1d344023	Bud	FC_3_2	0.655392774449442	95.4628427923081	48.0591177833788	-7.19485749446494	1.25615214367441	-5.72769590904731	1.01803840443482e-08	8.21090171659769e-07	0.000	0.000	0.031	0.942	1.729	3.222	2.240	1.507	1.976	1.746	1.914	1.937	0.708	2.689	0.754	0.029	0.708	0.013	0.575	5.822	5.298	10.110	71.196	27.314	0.000	0.000	0.000
Pdensi_DN18652_c0_g1d13834	Bud	FC_3_2	19.1330370591189	165.372850133079	92.252943596099	-3.11075579763959	0.54324776641144	-5.72621921335907	1.02693508089167e-08	8.27194214899347e-07	0.570	0.412	0.191	0.482	5.086	0.000	3.797	3.194	2.939	8.086	0.961	3.584	0.423	0.439	0.634	0.340	0.000	1.160	0.000	2.644	3.277	0.289	0.000	0.000	0.000	0.213	0.000
Pdensi_DN19596_c0_g1d218685	Bud	FC_3_2	2.93482570277369	74.0070925568727	38.4709591298232	-4.65781985763611	0.813739356806327	-5.72397023528098	1.04062989477381e-08	8.37142382404278e-07	0.039	0.043	0.101	0.847	2.768	5.957	1.488	1.195	1.759	0.470	0.555	0.893	1.467	3.253	6.407	0.151	0.299	0.359	0.359	2.680	0.274	23.168	30.451	71.909	0.000	0.000	0.000
Pdensi_GG_34298_c0_g1	Bud	FC_3_2	0	89.4462722115422	44.7231361057711	-8.96095820379949	1.56602036728714	-5.72212111092963	1.05202267943298e-08	8.45215382385738e-07	0.000	0.000	0.000	0.000	0.345	1.840	3.131	0.893	1.353	0.335	2.499	0.667	0.942	4.906	0.943	0.254	0.911	0.000	0.000	19.682	0.408	1194.440	1036.173	431.102	0.000	0.000	0.000
Pdensi_GG_137352_c3_g1	Bud	FC_3_2	1034.94590387564	6031.19120174867	3533.06855281215	-2.54289472382278	0.444467458734321	-5.72121687167831	1.057637901602e-08	8.48631751845986e-07	13.694	17.194	32.306	25.034	33.663	45.119	71.657	122.969	165.981	128.208	159.945	141.950	17.008	34.626	23.069	52.660	55.680	32.509	60.736	22.826	25.751	20.127	24.985	37.814	87.489	32.238	70.604
Pdensi_DN23854_c0_g1d224800	Bud	FC_3_2	15620.7803885102	3461.35901354979	9541.06970103001	2.17404747080667	0.380305730292349	5.71657826227186	1.08690423281493e-08	8.665312683255e-07	387.317	271.545	297.671	101.872	90.421	139.679	110.192	42.689	55.422	46.792	59.778	89.351	176.608	207.656	205.878	124.693	65.040	100.409	43.441	57.179	59.553	131.270	136.578	119.842	200.633	259.591	424.422
Pdensi_DN22738_c1_g1	Bud	FC_3_2	687.50676585552	34.3733584739086	360.940062164714	4.32270888371095	0.75678358210241	5.7119485490186	1.11689859567452e-08	8.89305512272042e-07	8.324	6.268	27.254	15.977	0.257	1.575	0.234	0.891	0.925	0.824	0.612	0.834	1.523	0.000	1.511	63.333	48.037	32.060	27.798	31.734	109.303	29.256	0.000	7.363	0.000	0.000	0.000
Pdensi_DN23979_c0_g1d224838	Bud	FC_3_2	0	77.6649283071266	38.8324641535633	-8.75674344722461	1.53440266018339	-5.70693969350785	1.15025513327607e-08	9.13528518793811e-07	0.000	0.000	0.000	0.616	1.266	3.823	0.937	1.306	2.403	0.718	1.091	2.457	0.515	2.143	0.831	0.018	0.602	0.076	0.391	0.164	0.375	0.635	48.291	37.972	0.000	0.000	0.000
Pdensi_DN39019_c0_g2	Bud	FC_3_2	1.95524362979373	162.977026857277	82.4661352435353	-6.38201049325615	1.11867473757362	-5.70497417962489	1.1636072632315e-08	9.2295549356827e-07	0.020	0.097	0.000	0.621	0.511	4.657	1.805	2.078	5.850	2.053	2.258	3.783	0.297	1.314	2.759	0.020	0.287	0.538	0.826	0.720	0.273	13.514	33.695	20.906	0.000	0.248	0.178
Pdensi_DN12332_c0_g1d50692	Bud	FC_3_2	15.6618599285804	1047.23847271304	531.450166320811	-6.06344604363426	1.06346559563047	-5.70159116434755	1.18694228268446e-08	9.39071934324623e-07	0.198	0.099	0.648	0.192	0.040	0.064	2.509	8.937	50.787	29.155	51.743	58.316	0.269	0.641	0.070	0.087	3.043	2.282	0.000	0.061	0.058	0.107	0.544	0.228	0.548	0.058	0.315
Pdensi_DN14729_c0_g3	Bud	FC_3_2	15.0021332104928	217.343936112118	116.173034661305	-3.85752258872058	0.676766435642766	-5.69993189017547	1.19855304287024e-08	9.47054634699432e-07	0.135	0.613	0.170	3.733	4.938	3.188	4.657	4.715	3.668	4.294	4.365	2.469	0.694	1.883	0.878	0.501	0.792	0.937	6.246	1.312	1.711	1.827	0.793	0.600	0.198	0.137	0.154
Pdensi_DN38467_c1_g1	Bud	FC_3_2	0.649100333932593	96.088376208139	48.3687382710358	-7.20730149351516	1.26566763690994	-5.69446613260285	1.23758547899614e-08	9.75421010755632e-07	0.026	0.000	0.026	0.704	1.523	3.320	2.874	1.273	1.630	1.503	1.476	1.401	1.010	3.200	2.181	0.119	0.292	0.132	0.090	0.183	0.038	2.029	17.983	117.301	0.000	0.000	0.000
Pdensi_GG_69761_c0_g1	Bud	FC_3_2	0	66.8694399542404	33.4347199771202	-8.54146083523596	1.50103580231297	-5.6903778191528	1.26758585189408e-08	9.9573192369424e-07	0.000	0.000	0.000	1.524	1.964	0.000	1.775	1.269	0.962	0.476	1.012	0.473	0.887	2.324	0.000	0.000	0.000	0.000	0.000	0.000	0.580	0.000	0.000	0.000	4.132	7.258	8.822
Pdensi_DN21237_c1_g1d64974	Bud	FC_3_2	107.218605361079	869.128136627748	488.173370994414	-3.01881155196666	0.530518739336021	-5.69030145051031	1.26815291976156e-08	9.9573192369424e-07	3.705	1.446	1.433	22.470	32.439	43.149	25.776	14.822	11.706	9.962	7.407	8.587	24.683	31.263	21.445	5.565	7.566	2.322	1.913	3.347	1.990	22.973	71.991	148.759	0.000	0.000	0.000
Pdensi_DN3059_c0_g1d447545	Bud	FC_3_2	0	107.267681585722	53.6338407928611	-9.2233209051944	1.62231963246977	-5.68526739157627	1.30608143796625e-08	1.02293283943357e-06	0.000	0.000	0.000	2.229	11.851	2.617	3.553	2.349	0.570	0.566	1.213	0.377	3.739	9.601	1.782	3.008	6.030	1.368	1.061	1.297	0.689	0.974	0.000	0.000	0.000	0.000	0.000
Pdensi_DN14965_c0_g1d465570	Bud	FC_3_2	135.525672821445	1699.37632113624	917.450996978841	-3.64844879675958	0.642369543116379	-5.679672761351	1.34952681128518e-08	1.0543072384526e-06	1.194	1.842	5.213	4.797	2.600	41.509	21.738	23.850	55.929	30.364	40.127	35.686	2.454	2.984	9.458	8.599	14.893	15.147	4.854	5.751	6.026	39.176	165.406	573.925	0.068	0.347	0.159
Pdensi_DN27199_c1_g1	Bud	FC_3_2	43.2783835767845	399.363920410536	221.32115199366	-3.20607553417243	0.564723260808851	-5.67725071140221	1.368767888859e-08	1.06577767370434e-06	0.903	0.343	1.380	9.718	7.710	1.484	9.729	7.204	7.068	8.805	2.502	2.221	0.938	0.382	0.016	1.699	0.783	0.891	2.253	6.444	1.270	10.255	0.460	4.918	0.043	0.047	0.083
Pdensi_DN15855_c0_g1d468400	Bud	FC_3_2	23.1848449575633	892.116120792492	457.650482875028	-5.26627197386566	0.927621318313912	-5.67717868260929	1.36934415636951e-08	1.06577767370434e-06	0.094	1.088	0.237	2.276	21.348	11.033	6.125	12.627	34.397	23.972	14.314	31.209	24.940	14.235	8.117	0.017	0.044	0.228	0.021	0.546	0.081	0.169	3.988	24.700	0.029	0.379	0.000
Pdensi_GG_31083_c0_g1	Bud	FC_3_2	4.22209167708429	164.433767867095	84.3279297720896	-5.2823358561374	0.930662705946823	-5.67588646497158	1.37972269804777e-08	1.07081892362783e-06	0.100	0.134	0.025	0.249	0.060	0.187	1.384	2.557	5.869	5.173	6.907	6.662	0.249	0.371	0.084	0.270	0.632	0.562	4.334	7.228	0.996	7.687	15.864	24.227	0.386	0.810	0.358
Pdensi_GG_39796_c1_g1	Bud	FC_3_2	66.2644490758953	0	33.1322245379476	8.5138585918207	1.50004631441867	5.67573048244192	1.38098064028451e-08	1.07081892362783e-06	1.624	1.510	0.931	0.587	0.000	0.755	0.000	0.000	0.000	0.000	0.000	0.000	0.772	0.000	0.258	1.247	0.249	0.283	0.770	10.213	0.334	0.353	2.828	0.000	0.685	0.261	0.842
Pdensi_DN16111_c0_g1d469079	Bud	FC_3_2	13.3192958813516	107.971587174517	60.6454415279343	-3.01899308276823	0.531950694133274	-5.67532501802104	1.38425577771807e-08	1.07202345770667e-06	0.337	0.198	0.274	0.961	1.267	0.135	2.247	2.517	1.723	3.246	3.579	2.793	0.442	0.106	0.047	1.718	4.695	5.836	2.258	3.829	3.086	0.368	0.000	0.000	1.186	5.809	2.106
Pdensi_DN22236_c0_g1d299448	Bud	FC_3_2	10134.2488971732	1923.04109029106	6028.64499373212	2.39769712933089	0.422759765644042	5.67153576139912	1.41523050782978e-08	1.09329190533525e-06	260.208	233.125	128.646	57.174	99.007	30.051	50.343	45.860	19.531	18.932	54.561	19.766	92.573	109.272	39.208	35.831	36.071	22.400	10.234	48.456	15.559	46.548	46.403	20.895	45.728	147.815	108.985
Pdensi_GG_149381_c0_g1	Bud	FC_3_2	213.995478158669	33.7746054335646	123.885041796117	2.66341030783369	0.470131465590231	5.66524579351413	1.46813930754024e-08	1.1313575988118e-06	5.740	2.728	4.622	2.662	2.379	0.612	0.623	0.734	0.664	0.330	1.239	0.660	4.990	0.485	0.468	10.662	3.777	15.756	0.775	0.649	2.409	0.213	0.171	0.000	1.884	2.674	4.221
Pdensi_DN26870_c0_g1d560528	Bud	FC_3_2	2.93389725216614	73.0062713314498	37.970084291808	-4.63811074127776	0.818894340304941	-5.663869577546	1.47996911780047e-08	1.13906399406485e-06	0.047	0.067	0.078	0.605	0.404	0.264	1.388	1.046	1.936	2.306	1.890	2.316	0.069	0.070	0.158	0.064	0.138	0.079	0.125	0.127	0.045	0.385	0.077	0.000	0.000	0.000	0.000
Pdensi_DN21667_c0_g1	Bud	FC_3_2	442.542573391766	86.3908132153167	264.466693303541	2.3555090130375	0.416157262808779	5.66014154634575	1.5124819273302e-08	1.16265045932364e-06	9.174	11.338	6.646	3.449	3.906	4.623	1.568	2.426	1.191	1.067	0.765	0.476	4.268	3.957	4.848	1.991	1.422	1.115	1.009	0.702	3.898	3.836	0.247	0.203	0.000	0.000	0.000
Pdensi_DN19456_c1_g3d484240	Bud	FC_3_2	793.998008567203	80.3767748051442	437.187391686173	3.30333769478811	0.583668543694653	5.65961234415307	1.517153059759e-08	1.16480314754494e-06	17.582	13.453	17.540	7.661	4.623	19.281	3.052	1.150	0.647	2.535	0.758	0.836	12.814	11.230	12.560	28.502	5.521	4.852	9.923	3.356	3.239	1.331	0.000	0.094	0.000	0.259	0.042
Pdensi_GG_31250_c0_g1	Bud	FC_3_2	7.4969919343804	199.824488090319	103.66074001235	-4.73711539542878	0.837249352306929	-5.65795050468094	1.53191296591215e-08	1.17356180267499e-06	0.086	0.328	0.055	5.715	4.883	1.189	6.485	3.202	2.361	2.588	3.720	1.176	0.116	1.376	0.080	0.181	0.141	0.047	0.197	0.225	0.000	0.129	0.000	0.293	0.028	0.000	0.000
Pdensi_GG_5131_c1_g1	Bud	FC_3_2	282.831417493462	0.630766870615799	141.731092182039	8.77306553349037	1.55105532920172	5.65619121917823	1.54769032247589e-08	1.18241641630628e-06	3.088	13.533	0.842	0.105	0.036	0.032	0.000	0.035	0.000	0.041	0.000	0.073	0.068	0.107	0.000	0.000	0.375	1.049	0.064	0.314	0.077	1.428	61.806	706.790	578.354	244.217	751.893
Pdensi_DN26598_c0_g1d500036	Bud	FC_3_2	32.433042191448	435.619958738096	234.026500464772	-3.74706362997332	0.662529435561004	-5.65569381351405	1.55217962556894e-08	1.18439294590748e-06	0.930	0.896	0.170	3.833	3.132	2.310	10.212	5.426	10.487	15.246	6.326	10.289	0.605	3.661	0.840	0.498	0.461	0.070	2.832	7.055	1.057	4.045	3.069	0.281	6.106	12.909	7.549
Pdensi_DN17344_c0_g1d57171	Bud	FC_3_2	3.92049350253451	146.753610907029	75.3370522047818	-5.22803379878529	0.924693995260586	-5.65379879785203	1.56939913893548e-08	1.19460436901978e-06	0.028	0.122	0.099	0.379	0.271	0.391	1.139	2.889	4.720	6.853	3.192	4.655	0.248	0.271	0.426	0.446	1.199	1.614	5.055	8.424	7.176	2.845	3.684	0.331	0.000	0.000	0.000
Pdensi_DN23316_c0_g1d497152	Bud	FC_3_2	15.2926950958244	408.096819987976	211.6947575419	-4.73819437218105	0.838169013777642	-5.65302975210922	1.5764400589412e-08	1.19849866019504e-06	0.307	0.183	0.429	8.608	6.705	0.814	16.254	6.685	1.734	14.218	3.539	1.267	0.504	0.248	0.166	2.175	1.297	0.974	1.378	2.849	1.088	2.616	1.645	0.116	0.000	0.064	0.000
Pdensi_DN1238_c0_g1	Bud	FC_3_2	76.664187891666	337.890685071727	207.277436481697	-2.13948221009227	0.378618641110573	-5.65075772237915	1.59742107904804e-08	1.21102348371003e-06	1.946	1.075	1.658	5.291	3.863	0.656	5.971	6.312	7.946	10.765	14.535	7.396	5.208	3.348	1.560	3.115	4.439	6.680	7.198	10.220	5.439	9.462	1.499	1.185	98.325	132.769	317.841
Pdensi_GG_6417_c0_g1	Bud	FC_3_2	3.91770815071186	141.677769292524	72.797738721618	-5.17849121343374	0.916447385587859	-5.65061485784258	1.59874938345723e-08	1.21102348371003e-06	0.027	0.183	0.040	1.133	4.818	6.823	2.159	4.232	2.101	1.384	1.224	1.706	1.556	5.487	4.609	0.150	8.556	13.652	6.746	0.308	1.250	40.401	39.660	41.458	0.000	0.000	0.000
Pdensi_DN32431_c0_g1d372795	Bud	FC_3_2	85.7593284809823	7.89173034660233	46.8255294137923	3.4430001718906	0.609382050920109	5.64998618960306	1.60460727828022e-08	1.21398386612537e-06	2.171	1.322	1.765	0.688	0.823	0.148	0.151	0.142	0.161	0.160	0.172	0.800	0.756	0.470	1.514	1.459	0.879	0.996	0.000	0.944	0.584	0.827	0.831	1.638	0.000	0.457	0.000
Pdensi_DN36893_c2_g1	Bud	FC_3_2	0	70.38987406204	35.19493703102	-8.61562219142421	1.52513627271827	-5.64908352488953	1.61305472550346e-08	1.21889384081885e-06	0.000	0.000	0.000	0.274	1.098	0.294	1.793	1.639	0.800	3.972	1.949	0.727	0.164	0.340	0.053	0.022	0.250	0.000	0.256	0.000	0.000	0.049	0.750	0.000	0.000	0.000	0.000
Pdensi_GG_46661_c0_g1	Bud	FC_3_2	1227.49480725145	153.076313651135	690.285560451295	3.00293708586074	0.531977219586535	5.64486029720351	1.65315431727545e-08	1.24617014001399e-06	37.229	20.554	17.435	8.278	2.745	9.308	5.247	2.370	1.613	6.137	2.279	6.111	23.301	16.672	7.521	20.812	10.657	29.725	43.184	4.444	18.497	0.686	0.000	0.000	187.104	93.015	98.581
Pdensi_DN26485_c2_g1	Bud	FC_3_2	0	110.788914320196	55.3944571600978	-9.26919403894874	1.64221316939564	-5.64433059708074	1.65825164604841e-08	1.24850107304963e-06	0.000	0.000	0.000	0.000	0.000	0.000	1.049	0.999	4.542	3.375	2.793	1.491	0.000	0.000	0.000	0.000	0.000	0.000	0.000	0.000	0.000	0.000	0.385	1.913	0.000	0.000	0.000
Pdensi_DN34856_c0_g1d374976	Bud	FC_3_2	15.6412273014783	327.339548389879	171.490387845678	-4.38756178072679	0.777721119348587	-5.64156182926057	1.68514503928085e-08	1.26721685834326e-06	0.182	0.690	0.091	0.693	0.441	0.696	4.959	5.149	9.468	13.294	8.419	10.980	1.321	0.842	0.306	0.410	0.892	1.797	10.972	2.118	3.787	14.429	11.189	18.388	0.000	0.000	0.000
Pdensi_GG_4997_c0_g1	Bud	FC_3_2	72.7182127952557	0	36.3591063976278	8.64794663756378	1.53322065863947	5.64037967322832	1.69675607028643e-08	1.27440912806254e-06	1.892	1.778	0.792	1.699	0.000	0.317	0.000	0.000	0.000	0.000	0.000	0.000	0.714	0.446	0.722	0.286	0.000	0.000	0.000	0.000	0.446	0.513	0.000	0.000	0.440	3.735	2.261
Pdensi_DN15819_c0_g1d214660	Bud	FC_3_2	359.557658008671	2334.47853266181	1347.01809533524	-2.69878758236436	0.478944940928615	-5.63485977559705	1.75200835588226e-08	1.30801918799771e-06	9.564	3.277	9.120	47.266	26.902	8.216	66.904	37.206	36.296	41.265	42.897	21.137	7.131	4.145	0.777	31.799	17.940	13.904	21.795	70.827	41.004	4.688	5.308	0.052	0.000	0.000	0.000
Pdensi_DN9016_c0_g1d265279	Bud	FC_3_2	290.154636172553	1238.93792760436	764.546281888458	-2.0942730260369	0.371697328007587	-5.63435050034621	1.75719317809559e-08	1.3092047082193e-06	3.504	8.180	6.116	16.776	20.251	17.917	20.756	25.106	28.365	27.528	27.648	23.119	8.289	13.849	12.158	5.713	2.686	2.312	3.724	3.408	3.276	2.727	2.335	11.439	7.758	11.923	11.111
Pdensi_DN25155_c0_g1d192937	Bud	FC_3_2	122.150024219645	545.021065064591	333.585544642118	-2.15772754618628	0.383406972033892	-5.62777336765683	1.82550715449839e-08	1.35582191144305e-06	1.878	3.022	2.601	7.716	6.077	6.181	14.220	7.394	11.105	19.941	13.461	9.736	4.823	12.114	3.511	9.237	12.685	11.397	19.993	10.363	6.340	36.561	3.295	1.909	0.000	0.031	0.000
Pdensi_DN28247_c0_g1d501460	Bud	FC_3_2	2.26870494850565	121.591237517364	61.9299712329351	-5.74168331644179	1.02032204047211	-5.62732459820734	1.83026117115381e-08	1.35668109311776e-06	0.076	0.000	0.050	0.191	0.334	0.326	1.106	3.368	2.812	1.865	2.494	3.993	0.056	0.116	0.029	0.023	0.028	0.000	0.000	0.000	0.000	0.038	0.000	0.000	0.000	0.000	0.000
Pdensi_DN9871_c0_g1d333439	Bud	FC_3_2	248.159086553186	1534.66714893289	891.413117743036	-2.62862751577365	0.467425065680203	-5.62363405126431	1.8698154009522e-08	1.38435262711401e-06	2.856	6.659	5.684	8.860	14.713	7.929	17.171	33.426	41.165	18.870	28.984	15.240	1.009	4.127	1.650	16.627	39.405	25.285	77.319	13.827	19.424	7.040	0.053	0.000	0.067	0.000	0.000
Pdensi_DN9998_c0_g1d4477	Bud	FC_3_2	0	91.4951294302851	45.7475647151426	-8.99319326129218	1.59970410384136	-5.62178545375789	1.88993890559234e-08	1.39593174325868e-06	0.000	0.000	0.000	0.722	0.284	0.000	0.740	1.512	3.205	1.108	2.349	2.724	0.000	0.039	0.000	0.000	0.000	0.000	0.000	0.000	0.000	0.000	0.000	0.000	0.000	0.000	0.000
Pdensi_DN13791_c0_g2	Bud	FC_3_2	190.463979917045	22.9528918623769	106.708435889711	3.05641392964883	0.544175331557244	5.61659772577786	1.94754120274898e-08	1.43507281643983e-06	4.530	2.596	4.531	1.182	0.485	1.019	0.444	0.279	0.631	1.256	0.168	0.628	2.523	0.923	0.892	4.418	12.663	11.579	18.152	1.854	11.463	0.609	0.163	1.072	0.000	0.599	0.321
Pdensi_DN27359_c0_g1d230729	Bud	FC_3_2	289.940911361868	9.51241811062994	149.726664736249	4.92955746143541	0.877851998221134	5.61547672207228	1.96021046025155e-08	1.44270099654329e-06	2.422	13.226	2.217	0.279	0.499	0.803	0.268	0.134	0.164	0.246	0.385	0.111	1.769	2.449	1.176	1.150	0.819	0.946	1.047	0.259	0.721	0.562	2.390	1.291	1.301	4.516	1.701
Pdensi_DN13422_c0_g1d391646	Bud	FC_3_2	5.54711229449597	229.470699977014	117.508906135755	-5.37172897565217	0.957012787420998	-5.61301692752524	1.98829140461249e-08	1.46164066479571e-06	0.033	0.250	0.066	0.000	0.199	0.393	2.649	9.068	2.056	8.494	15.284	2.867	0.147	0.229	0.113	0.330	2.156	0.249	0.489	1.157	0.048	0.050	3.868	1.482	0.000	0.000	0.040
Pdensi_DN25532_c3_g1	Bud	FC_3_2	101.485142861002	536.832916148323	319.159029504663	-2.40293794202584	0.428354737637347	-5.60969152641942	2.02687571042147e-08	1.48649488939214e-06	2.096	1.933	2.184	3.391	8.643	8.414	6.437	9.965	15.690	12.864	16.399	16.024	5.610	9.232	5.383	5.158	10.474	6.471	10.570	13.867	7.467	9.621	48.742	63.711	6.973	10.159	9.874
Pdensi_DN20100_c0_g1d489240	Bud	FC_3_2	257.544966676374	17.205872486301	137.375419581337	3.90555332722806	0.696866683885272	5.60444833644974	2.08919292691882e-08	1.52857818271141e-06	4.152	7.307	4.349	0.438	0.689	36.637	0.572	0.104	0.379	0.204	0.000	0.207	8.508	17.321	32.098	0.497	0.055	0.219	0.000	0.029	0.250	0.000	0.061	0.000	3.217	4.511	4.042
Pdensi_DN21243_c0_g1	Bud	FC_3_2	0	79.9974668186028	39.9987334093014	-8.79976877799264	1.57019644863397	-5.60424702631841	2.09162227843913e-08	1.52857818271141e-06	0.000	0.000	0.000	0.000	0.000	0.000	0.681	2.151	1.950	0.968	2.070	0.724	0.000	0.000	0.000	0.367	0.880	0.000	7.246	51.489	1.472	13.707	1.749	0.000	0.607	0.460	0.000
Pdensi_DN24980_c1_g1	Bud	FC_3_2	38.6156398925718	340.60995660816	189.612798250366	-3.14014270691988	0.560359948995433	-5.60379576118755	2.09707798163544e-08	1.53076858764983e-06	1.102	0.605	0.661	1.473	1.498	1.649	4.386	4.965	10.994	6.025	6.341	7.606	2.545	2.074	0.883	1.017	1.050	1.878	1.075	1.532	1.199	0.560	5.344	5.381	0.844	0.487	9.934
Pdensi_DN37478_c2_g9	Bud	FC_3_2	13.3391016535097	149.601164822525	81.4701332380172	-3.48705999103955	0.622360396470473	-5.60295933162736	2.10722680063245e-08	1.53457867533777e-06	0.277	0.178	0.348	1.633	1.277	3.441	3.546	1.649	3.784	3.520	2.849	3.209	0.951	2.775	1.565	0.944	1.398	0.360	0.907	1.891	0.934	3.240	34.040	27.992	0.000	0.093	0.011
Pdensi_DN1484_c0_g1d446473	Bud	FC_3_2	2.9276048116493	59.6905014100138	31.3090531108315	-4.34983016695698	0.77637684195518	-5.60273044209128	2.11001233095862e-08	1.53481212368152e-06	0.062	0.067	0.062	0.470	0.749	0.742	1.097	1.296	1.168	0.875	1.099	1.322	0.000	0.000	0.139	0.000	0.000	0.000	0.070	0.000	0.178	0.000	0.000	0.000	0.000	0.000	0.000
Pdensi_DN15578_c0_g2d345025	Bud	FC_3_2	0	92.9143218870267	46.4571609435133	-9.01533765240745	1.6096504105656	-5.60080474196857	2.13358961268197e-08	1.5483444899026e-06	0.000	0.000	0.000	0.327	0.078	8.835	0.855	1.219	3.468	0.572	0.658	2.740	0.253	2.472	19.149	0.000	0.431	0.449	0.592	0.227	0.420	5.523	7.239	7.215	0.151	0.183	0.078
Pdensi_DN17493_c0_g1d186057	Bud	FC_3_2	241.36207798972	59.5513580178833	150.456718003802	2.01967392959177	0.360629630776096	5.60041038570602	2.13844936020923e-08	1.55006460318309e-06	5.895	5.128	3.796	0.598	1.151	2.306	1.046	1.228	1.297	0.352	0.298	0.000	0.367	0.819	1.575	3.438	3.282	1.028	0.785	0.821	1.093	3.234	1.729	0.475	1.724	2.791	2.290
Pdensi_DN24728_c1_g2	Bud	FC_3_2	153.410151967264	792.333852423529	472.872002195397	-2.36843063875933	0.423193224498708	-5.59657031741197	2.18633669584804e-08	1.58109470809498e-06	4.713	1.891	2.798	12.380	12.090	5.135	13.177	15.205	19.082	12.982	10.367	13.162	3.107	4.433	2.331	3.750	4.131	4.048	2.122	3.842	6.515	1.860	5.968	7.019	30.873	57.226	43.419
Pdensi_DN11742_c0_g1d104815	Bud	FC_3_2	22.7260408881647	152.047591462023	87.3868161750937	-2.74107291692406	0.489895575937891	-5.59521875999053	2.20343760155595e-08	1.58878879562243e-06	0.611	0.377	0.391	2.851	2.465	0.894	3.285	2.229	3.603	2.660	2.532	3.155	0.291	0.453	0.147	0.236	0.241	0.000	0.000	0.000	0.312	0.000	0.000	0.000	0.000	0.000	0.000
Pdensi_DN38369_c0_g1d241368	Bud	FC_3_2	69.6645815247293	0	34.8322907623646	8.58597801955198	1.53454628795498	5.59512481763854	2.20463104379311e-08	1.58878879562243e-06	1.324	0.900	2.049	0.354	0.093	0.000	0.000	0.000	0.000	0.000	0.707	0.660	1.081	0.859	0.000	0.953	0.301	0.559	0.932	0.325	0.404	0.852	1.365	0.000	0.000	0.315	1.363
Pdensi_DN27619_c0_g1d307698	Bud	FC_3_2	26.3351366869384	203.222063226794	114.778599956866	-2.94832635483891	0.527041112911096	-5.5941107488824	2.21755376801084e-08	1.59625416607162e-06	0.584	0.422	0.586	7.153	2.132	1.907	5.618	4.296	2.317	5.755	3.447	3.673	0.650	1.799	0.433	1.570	1.884	0.713	0.431	0.903	1.679	2.668	0.000	0.000	0.000	0.000	0.000
Pdensi_DN7371_c0_g1	Bud	FC_3_2	545.970292479319	3679.9326150888	2112.95145378406	-2.75279628868465	0.49236856858761	-5.59092611573726	2.25861679285842e-08	1.62393504165507e-06	5.809	16.073	11.602	13.856	22.261	24.708	39.751	72.045	108.106	81.381	89.171	93.941	11.502	28.171	14.395	22.018	52.249	44.007	114.856	78.428	82.075	67.659	559.905	367.127	0.059	0.021	0.034
Pdensi_GG_137026_c0_g1	Bud	FC_3_2	1.29634376665009	74.8131584157387	38.0547510911944	-5.84778679138916	1.04666010696313	-5.58709245961081	2.3090280471066e-08	1.65181939483386e-06	0.043	0.046	0.000	0.588	1.176	0.780	1.586	1.858	1.045	2.686	2.684	3.520	0.284	1.711	0.382	0.230	0.514	0.848	0.625	1.533	2.068	7.242	0.783	0.431	0.000	0.000	0.000
Pdensi_DN26586_c0_g2	Bud	FC_3_2	110.609914294475	731.384087056263	420.997000675369	-2.72544475232716	0.487978818736922	-5.58517019116049	2.33471462058638e-08	1.66518907045602e-06	1.141	2.489	3.126	12.802	56.706	39.497	10.793	20.380	12.682	5.347	8.730	10.425	15.543	40.844	31.777	8.775	30.141	22.611	51.480	81.514	44.899	25.558	20.897	5.441	1.019	1.653	0.391
Pdensi_GG_71144_c0_g1	Bud	FC_3_2	167.065022264111	2566.27600516683	1366.67051371547	-3.94119451737456	0.706061404332044	-5.58194300551388	2.37846327181439e-08	1.69445097962841e-06	2.245	7.100	0.959	15.285	25.204	10.735	45.807	28.473	79.259	32.857	39.147	44.267	1.583	6.820	2.093	0.935	0.652	0.000	0.000	0.000	0.000	0.000	0.000	0.000	0.000	0.000	0.000
Pdensi_DN30235_c0_g1d309904	Bud	FC_3_2	0	132.65106224559	66.3255311227949	-9.52919685139939	1.70960518560981	-5.57391667480253	2.49074903136326e-08	1.76435140429845e-06	0.000	0.000	0.000	0.127	1.247	0.000	0.442	2.315	5.150	0.799	1.471	3.513	0.000	0.000	0.057	0.000	0.140	0.064	0.144	0.000	0.399	0.000	0.000	0.000	0.000	0.000	0.517
Pdensi_DN4999_c0_g1d327968	Bud	FC_3_2	107.538072831286	475.057253503358	291.297663167322	-2.14317678039552	0.384727497838432	-5.57063581999424	2.53811365346583e-08	1.79368010657836e-06	2.567	2.435	1.610	11.341	6.643	7.277	13.093	7.409	8.042	10.622	2.826	5.279	2.128	6.661	2.132	1.726	1.031	0.781	1.779	0.000	0.462	0.000	0.000	1.291	0.000	0.000	5.453
Pdensi_DN7960_c0_g1d330863	Bud	FC_3_2	11.3703446920748	166.395226484961	88.8827855885177	-3.87043247227551	0.694814810532542	-5.57045188675384	2.54079475468098e-08	1.79368010657836e-06	0.290	0.105	0.290	0.857	0.936	2.427	3.112	1.921	4.906	0.909	1.711	2.281	0.108	0.893	0.432	2.777	1.259	1.308	4.840	2.581	1.384	5.295	2.134	0.000	0.000	0.217	0.000
Pdensi_GG_19950_c0_g1	Bud	FC_3_2	791.028710984242	152.779294759351	471.904002871796	2.37128499463128	0.425792278201099	5.56911225504033	2.5604049620171e-08	1.80547695311432e-06	16.749	19.799	12.001	17.225	13.718	8.071	3.433	4.102	1.643	1.538	7.023	1.665	16.774	16.669	12.510	9.447	12.201	6.370	2.142	2.956	3.423	0.629	1.762	0.243	36.833	72.139	71.233
Pdensi_DN26828_c0_g1d140382	Bud	FC_3_2	408.762521102164	96.4602754219323	252.611398262048	2.08177539243472	0.374203348122322	5.56321957801997	2.64842299040183e-08	1.85944860891261e-06	9.842	7.275	7.920	3.652	2.765	2.886	2.002	2.515	1.278	2.686	2.581	1.274	2.809	2.633	3.485	3.444	1.948	2.501	1.065	1.532	1.032	2.743	0.294	0.725	3.785	2.428	4.629
Pdensi_DN44255_c0_g1d322308	Bud	FC_3_2	67.7427550719896	891.566072448631	479.65441376031	-3.71820142107264	0.668357934391574	-5.56318886893656	2.64888928949729e-08	1.85944860891261e-06	0.953	2.529	0.692	4.498	4.088	5.480	7.497	17.301	28.405	5.907	17.971	9.003	4.926	7.101	2.911	0.000	0.660	0.320	1.933	0.101	0.496	0.132	0.000	0.000	0.000	0.000	0.000
Pdensi_DN19790_c0_g1d535027	Bud	FC_3_2	0.648171883325044	92.8317046930591	46.739938288192	-7.15842583663356	1.28715184926763	-5.56144625881289	2.67548071725548e-08	1.87396214536774e-06	0.018	0.019	0.000	5.102	10.393	9.116	2.717	1.851	1.016	0.231	0.974	0.404	3.146	8.016	4.587	1.367	3.416	0.468	0.348	0.229	0.154	0.538	2.575	1.572	0.000	0.020	0.000
Pdensi_DN4626_c0_g1d327760	Bud	FC_3_2	0	76.7840108796712	38.3920054398356	-8.74081476804495	1.57405755549167	-5.55304648012995	2.80733389233857e-08	1.96402971692653e-06	0.000	0.000	0.000	2.352	1.441	2.267	2.638	0.934	1.056	1.575	0.375	0.700	1.322	1.028	0.662	0.266	1.920	0.363	1.806	0.688	0.851	0.987	26.502	5.969	0.000	0.000	0.000
Pdensi_DN23641_c1_g1d130307	Bud	FC_3_2	14.9664421823428	332.150445247015	173.558443714679	-4.47214002146492	0.80618835763418	-5.5472644563967	2.90173679254873e-08	2.02552288551622e-06	0.285	0.421	0.212	0.982	0.342	20.734	14.047	2.143	3.854	1.039	2.244	2.104	0.829	1.920	8.028	0.064	0.509	0.844	0.682	0.703	0.051	1.541	50.058	191.853	0.000	0.000	0.043
Pdensi_GG_79752_c0_g1	Bud	FC_3_2	7.14082541013008	208.754755260943	107.947790335537	-4.86852265456533	0.877825505981399	-5.54611665005379	2.92083998703151e-08	2.03657448815808e-06	0.196	0.127	0.127	0.296	0.707	1.747	1.144	3.103	8.192	2.157	3.719	2.080	0.584	1.481	0.553	0.469	1.024	0.800	45.258	27.172	86.695	65.878	10.026	43.690	0.811	0.814	0.847
Pdensi_DN40178_c2_g1	Bud	FC_3_2	8.77373664260839	223.421156323152	116.09744648288	-4.67035684010587	0.842262680529951	-5.54501220114286	2.93933673612061e-08	2.04717899188534e-06	0.202	0.244	0.108	10.002	9.050	18.614	9.028	2.929	1.531	0.219	0.780	0.264	3.732	4.668	26.563	0.204	2.398	0.315	0.363	0.014	0.071	3.243	25.995	134.217	0.000	0.028	0.000
Pdensi_DN36101_c0_g1d568962	Bud	FC_3_2	49.1823841324024	212.232145265959	130.707264699181	-2.11004134563219	0.380618381198059	-5.54371898432884	2.96113933809718e-08	2.06005967471085e-06	0.815	0.908	1.287	4.892	2.290	1.660	4.480	4.586	3.673	3.017	2.160	1.567	1.340	1.547	0.792	2.162	1.764	0.990	6.242	1.207	2.007	0.759	0.620	0.342	0.044	0.063	0.202
Pdensi_DN21462_c0_g1d221378	Bud	FC_3_2	2.60712931554897	68.8446219230529	35.725875619301	-4.72376004573078	0.852810998722255	-5.53904681436833	3.04122347680462e-08	2.10870578823207e-06	0.044	0.047	0.087	1.535	4.247	17.171	1.005	1.316	1.787	1.327	1.652	1.135	1.842	3.811	9.497	0.590	1.101	0.815	1.035	1.116	2.184	0.460	0.321	0.707	0.067	0.342	0.314
Pdensi_DN23255_c0_g1d223875	Bud	FC_3_2	0	68.3139723048126	34.1569861524063	-8.57206279434328	1.54792913261098	-5.53776178363172	3.06361568345684e-08	2.12186908265228e-06	0.000	0.000	0.000	0.672	1.970	2.289	2.056	0.840	1.225	0.490	0.706	0.497	0.685	1.192	1.154	0.169	0.566	0.364	1.939	0.759	0.667	2.400	2.757	8.140	0.181	0.172	0.168
Pdensi_GG_40241_c0_g1	Bud	FC_3_2	2.2749973890225	93.8486783307119	48.0618378598672	-5.36573002307791	0.969325702677525	-5.53552846917851	3.10291325444828e-08	2.14669881986913e-06	0.059	0.000	0.078	1.649	2.144	3.707	2.483	1.243	1.903	1.239	1.562	1.700	0.676	2.233	0.752	0.071	0.934	0.173	0.583	0.297	0.225	0.884	10.079	6.440	0.000	0.022	0.047
Pdensi_DN11848_c0_g1d5764	Bud	FC_3_2	839.657063759957	4034.45407406447	2437.05556891222	-2.26448713076491	0.409769538674424	-5.52624565039746	3.27155979471747e-08	2.25585460263658e-06	11.527	17.607	22.242	42.844	39.064	13.739	53.284	66.543	121.322	107.623	101.856	113.345	11.794	17.056	2.991	5.625	6.258	11.608	5.749	4.003	7.153	0.309	0.302	1.662	30.306	15.402	17.558
Pdensi_DN28558_c0_g1d369328	Bud	FC_3_2	0	56.9543324970581	28.4771662485291	-8.30981100823694	1.50416280254324	-5.52454228637133	3.3034566952474e-08	2.27281470861414e-06	0.000	0.000	0.000	0.000	1.024	0.000	1.239	1.178	1.004	0.995	0.353	0.330	0.000	0.647	0.622	0.000	0.601	0.683	0.000	0.000	1.211	2.129	0.341	0.000	0.000	0.630	0.000
Pdensi_DN16752_c0_g1d471667	Bud	FC_3_2	6.79352996448325	296.427660558567	151.610595261525	-5.44582620040893	0.985814888619188	-5.52418741416737	3.3101398390342e-08	2.27489908474022e-06	0.285	0.000	0.142	5.270	3.606	15.899	3.087	6.100	8.531	2.771	6.344	3.140	1.923	4.948	9.560	0.192	5.016	2.206	43.040	56.267	38.130	213.974	458.179	993.342	62.374	137.220	175.151
Pdensi_DN55639_c0_g1d257081	Bud	FC_3_2	206.987718927591	33.4993873516485	120.24355313962	2.62992178410402	0.476157093329167	5.52322294668821	3.32836953498315e-08	2.28490550270921e-06	4.951	3.832	3.904	3.567	1.721	0.000	0.779	0.371	0.844	0.418	0.445	0.415	2.341	1.223	1.956	3.169	2.649	1.290	0.000	1.634	2.035	0.536	1.288	0.711	11.412	4.774	9.451
Pdensi_GG_111523_c0_g1	Bud	FC_3_2	3.26602917869262	120.679915854892	61.9729725167922	-5.21014898225225	0.943625663316361	-5.52141509583498	3.3628029853972e-08	2.30600140843344e-06	0.019	0.100	0.077	1.170	1.568	0.822	1.479	4.416	1.359	5.007	3.295	3.110	0.183	1.105	0.324	0.403	0.892	0.352	1.440	16.087	3.693	323.130	9.022	3.381	0.036	0.000	0.000
Pdensi_GG_141225_c0_g1	Bud	FC_3_2	0	65.3780869392693	32.6890434696346	-8.50836341305036	1.54125972413546	-5.52039560874335	3.38237287935943e-08	2.31686960762723e-06	0.000	0.000	0.000	1.256	1.081	6.514	1.459	0.777	1.693	0.751	0.621	1.035	1.220	0.838	2.529	0.000	0.596	0.000	2.544	0.332	0.000	2.671	22.238	122.601	0.649	1.990	1.431
Pdensi_DN13932_c0_g1d462718	Bud	FC_3_2	12.3702475603484	99.3589506074412	55.8645990838948	-3.00621373581564	0.545811829302021	-5.50778413809748	3.63378599224294e-08	2.47817836590369e-06	0.209	0.280	0.259	1.369	4.338	3.248	1.516	2.431	2.020	0.441	2.991	0.634	0.231	0.523	0.645	0.910	0.216	0.098	0.075	0.061	0.037	0.000	0.000	0.000	0.041	0.058	0.078
Pdensi_GG_37132_c0_g1	Bud	FC_3_2	25.6909869154431	169.851106674297	97.7710467948699	-2.72524029612479	0.495376334418084	-5.50135342925922	3.76886851911304e-08	2.56188426138181e-06	0.505	0.738	0.334	1.787	1.644	0.944	3.427	4.108	2.662	4.706	5.371	3.654	0.481	1.093	0.441	0.750	1.473	0.988	1.329	2.912	1.802	1.593	0.309	0.257	0.131	0.063	0.000
Pdensi_DN97142_c0_g1	Bud	FC_3_2	61.3714927958416	0	30.6857463979208	8.40320174114557	1.52764547179873	5.5007538701052	3.78170811165337e-08	2.56780867581349e-06	1.634	0.885	1.230	0.000	0.000	0.000	0.000	0.000	0.000	0.000	0.000	0.000	0.000	1.414	0.000	0.000	0.000	0.992	1.361	1.414	0.588	0.000	0.000	0.000	0.000	0.000	0.000
Pdensi_DN16096_c0_g3	Bud	FC_3_2	991.557223537309	121.584864994789	556.571044266049	3.02839881784724	0.550753180572308	5.49864971220016	3.82710530274313e-08	2.59580295942594e-06	35.280	12.638	12.842	5.445	2.627	5.000	2.605	1.436	3.232	3.140	3.777	5.946	20.388	6.852	7.696	13.316	9.059	6.324	9.274	0.892	3.745	0.231	0.188	0.349	21.783	21.306	6.919
Pdensi_DN23377_c0_g3d548222	Bud	FC_3_2	7.81561052926563	490.035609648595	248.925610088931	-5.97068604971085	1.08602812685109	-5.49772690236183	3.84718122111742e-08	2.60658039970486e-06	0.102	0.385	0.000	6.562	44.226	34.268	10.674	15.417	3.386	1.760	4.049	1.254	9.650	37.614	19.696	0.387	4.490	0.299	0.087	0.520	0.039	33.478	144.511	245.500	0.000	0.000	0.000
Pdensi_DN12749_c0_g1d270721	Bud	FC_3_2	346.884847713152	78.0517851349028	212.468316424027	2.15258099054926	0.391614706530883	5.49668067784759	3.87006558671366e-08	2.61639124600137e-06	9.786	6.427	5.033	3.693	4.652	8.374	1.611	1.384	1.685	0.958	1.886	0.930	7.744	8.195	6.292	5.148	3.421	2.672	3.197	3.273	6.255	1.778	0.737	1.124	46.176	78.840	68.988
Pdensi_GG_102955_c2_g1	Bud	FC_3_2	11260.1157228976	2430.824990613	6845.47035675532	2.21173634541381	0.402477249651478	5.49530774057179	3.90029658867952e-08	2.63111556981723e-06	242.790	170.785	274.914	59.964	54.104	124.507	67.777	24.472	53.740	27.140	35.106	87.981	113.848	126.069	203.060	73.864	36.525	116.846	27.320	36.146	71.140	85.310	94.864	123.112	126.059	177.389	469.095
Pdensi_DN104342_c0_g1	Bud	FC_3_2	66.9303921816232	733.526858701787	400.228625441705	-3.45434294217325	0.628801971986528	-5.49353070770467	3.93976564463697e-08	2.65486480371559e-06	0.665	0.721	2.670	9.231	8.097	8.616	17.227	10.123	16.670	27.915	9.618	9.766	1.836	4.602	4.050	1.490	0.000	0.809	2.213	0.769	0.478	0.504	0.000	0.000	0.000	0.000	0.000
Pdensi_DN25173_c1_g3	Bud	FC_3_2	738.088316879004	3306.04529888778	2022.06680788339	-2.16329164173252	0.394132372189498	-5.48874386976874	4.04802100859754e-08	2.72192254967954e-06	7.735	14.988	22.383	19.105	47.316	53.267	64.696	66.088	67.492	88.336	82.433	48.810	27.377	38.624	36.884	20.205	54.636	29.703	41.129	45.441	37.412	680.658	893.989	909.258	9.906	11.987	36.407
Pdensi_DN28697_c0_g1d196156	Bud	FC_3_2	88.6721071481066	0	44.3360535740533	8.93401327417725	1.62817527341171	5.48713238683251	4.08510980444763e-08	2.74389818742106e-06	1.330	0.721	3.337	0.000	0.405	0.000	0.000	0.000	0.000	0.000	0.000	0.000	0.000	0.000	0.736	0.000	0.000	0.000	0.000	0.769	0.000	0.000	2.019	0.669	0.000	4.488	1.211
Pdensi_DN19062_c0_g2	Bud	FC_3_2	1.62589705508991	130.3283138976	65.9771054763447	-6.32420371549747	1.15407965502819	-5.47986760527633	4.25644218898547e-08	2.85282425077696e-06	0.038	0.000	0.065	6.351	3.157	14.667	2.661	0.772	4.354	0.179	0.445	1.512	3.001	2.951	10.785	0.758	1.152	0.296	1.677	0.911	0.843	1.851	32.840	85.099	0.000	0.430	0.065
Pdensi_DN11148_c0_g1d335521	Bud	FC_3_2	24.4840791941085	243.563966399144	134.024022796626	-3.3150234668138	0.605109157547434	-5.47838918890256	4.29215250230465e-08	2.87366532855913e-06	0.237	0.381	0.875	2.201	1.510	2.683	3.982	4.967	5.633	3.202	5.747	3.146	0.204	0.557	0.562	0.608	0.276	0.430	0.300	0.061	0.544	0.118	0.113	0.910	6.538	3.816	5.083
Pdensi_DN24924_c1_g1	Bud	FC_3_2	104789.251253012	25587.9132238455	65188.5822384288	2.03395423870745	0.371524299406509	5.47461967348189	4.38452253653648e-08	2.92920918173223e-06	2435.841	2209.200	1778.523	851.299	646.963	842.180	811.329	307.564	420.801	358.746	402.620	619.273	946.186	1363.483	1202.398	1544.907	1200.009	1254.086	488.220	328.072	500.204	721.182	1142.612	996.148	1344.535	1462.633	2208.334
Pdensi_DN10456_c0_g2	Bud	FC_3_2	56.7355946039624	304.294325594014	180.514960098988	-2.42373981123875	0.443184474952324	-5.46891858407152	4.52789661753789e-08	3.02175222819932e-06	0.673	1.525	1.282	5.432	13.360	18.670	6.967	6.454	4.848	4.587	3.990	3.881	6.257	10.625	10.614	2.989	4.083	2.746	3.697	5.523	4.694	43.077	17.084	9.453	0.220	0.207	0.260
Pdensi_GG_69211_c0_g1	Bud	FC_3_2	308.248012607178	1839.53004247614	1073.88902754166	-2.57703005960846	0.471488726761637	-5.46572995988362	4.61005704908334e-08	3.07000216215159e-06	11.012	4.398	3.490	16.467	21.870	6.267	31.350	37.717	41.136	43.859	34.657	42.255	7.696	7.353	4.176	4.154	1.552	1.412	0.963	2.347	2.502	0.000	0.705	3.497	14.067	16.936	12.298
Pdensi_DN14528_c0_g1	Bud	FC_3_2	25.2886080969602	306.655299532856	165.971953814908	-3.59933839139637	0.65940316828462	-5.45847906791187	4.80230466130604e-08	3.18779850465054e-06	0.821	0.156	0.549	1.238	0.975	1.559	5.009	4.974	8.368	25.863	8.640	18.865	3.742	1.200	1.054	1.313	2.720	3.773	13.296	3.671	4.438	6.281	33.885	58.895	9.038	9.639	5.744
Pdensi_DN19420_c0_g1d534137	Bud	FC_3_2	2193.13258203569	12471.9548047104	7332.54369337306	-2.50763575120456	0.459544446539147	-5.45678610652288	4.84829794582181e-08	3.2149017209435e-06	23.567	31.857	78.349	149.190	302.562	339.770	206.815	268.320	272.168	193.422	174.449	215.461	88.465	217.881	125.985	104.218	125.627	81.297	183.977	211.874	302.523	261.290	972.229	1465.585	11.285	12.516	14.643
Pdensi_GG_81086_c0_g1	Bud	FC_3_2	16.9971950983387	330.256033107572	173.626614102955	-4.28091322566035	0.784585618061934	-5.45627287463536	4.86232524192241e-08	3.21830845513686e-06	0.062	0.530	0.454	2.175	3.129	1.359	4.639	5.113	9.993	9.671	25.082	23.011	0.533	0.524	1.042	0.325	11.207	12.872	70.410	10.486	64.433	1.716	1.483	0.075	0.000	0.000	0.000
Pdensi_DN19355_c0_g1d533940	Bud	FC_3_2	704.01881642352	6711.0393424624	3707.52907944296	-3.25289361764292	0.596249105214964	-5.45559496725813	4.88091364424412e-08	3.22622174160149e-06	5.312	10.198	27.403	135.439	192.873	55.754	183.817	140.358	79.668	164.130	29.377	40.945	1.209	26.004	2.028	66.720	15.243	27.886	104.971	1.725	67.271	0.000	0.000	0.000	0.168	0.041	0.044
Pdensi_DN38894_c0_g1	Bud	FC_3_2	66.2994183671737	303.142527795279	184.720973081226	-2.19247183637058	0.402244842283889	-5.45059030197141	5.0202903351835e-08	3.31482903202758e-06	1.501	1.588	0.983	2.373	3.307	2.979	4.521	5.962	7.662	3.948	6.642	6.646	1.934	2.363	2.413	2.484	1.151	1.754	1.617	2.054	5.015	0.974	2.375	3.595	1.256	2.194	3.498
Pdensi_DN38108_c0_g1	Bud	FC_3_2	185.540098477921	843.560531592952	514.550315035436	-2.18485413871846	0.400881893204254	-5.45011928888804	5.03360460729725e-08	3.3188246082872e-06	3.359	3.723	4.270	19.841	19.483	22.368	26.113	11.468	13.186	7.157	10.433	5.895	6.645	10.732	8.549	7.754	18.046	22.577	109.643	20.868	83.413	27.785	113.349	65.790	4.222	3.609	3.486
Pdensi_DN29194_c0_g1d81552	Bud	FC_3_2	0	67.3967196021162	33.6983598010581	-8.55224991438228	1.56922037033087	-5.4499992965163	5.03700193500587e-08	3.3188246082872e-06	0.000	0.000	0.000	1.229	2.768	2.104	0.716	1.363	1.938	1.536	0.408	1.145	0.359	1.123	0.000	0.000	0.695	0.000	0.000	0.000	0.000	0.000	15.384	0.653	0.000	0.000	0.000
Pdensi_DN13467_c0_g1d522696	Bud	FC_3_2	314.094290650041	31.1199909249053	172.607140787473	3.33325108655446	0.612053573759292	5.44601196604623	5.15116726529005e-08	3.3787594629847e-06	4.418	8.630	6.232	1.704	4.270	7.165	0.308	1.093	0.460	0.118	0.188	0.000	2.788	6.840	7.958	1.431	0.096	0.109	0.000	0.000	0.000	0.000	0.000	0.000	0.597	0.218	0.426
Pdensi_DN2909_c0_g2	Bud	FC_3_2	102.514371786441	0	51.2571858932207	9.14327426092915	1.67893438943297	5.44587943309514	5.15500469637311e-08	3.3787594629847e-06	1.088	0.786	4.367	0.457	0.000	0.000	0.000	0.000	0.000	0.000	0.456	0.852	1.999	3.346	2.406	0.325	0.000	0.441	1.207	2.932	1.565	0.000	0.000	0.000	0.000	0.000	0.000
Pdensi_GG_31364_c1_g1	Bud	FC_3_2	369.463479864239	3347.58581809695	1858.52464898059	-3.17965992358266	0.58386562434028	-5.44587622738608	5.15509755052673e-08	3.3787594629847e-06	2.432	8.442	11.719	33.534	49.429	29.800	42.789	58.765	98.570	51.204	100.648	72.147	4.318	29.762	20.254	14.157	1.827	0.890	0.000	0.000	0.700	0.000	0.000	0.000	0.000	0.000	0.000
Pdensi_DN37181_c1_g1	Bud	FC_3_2	6823.08513439585	1006.48722981505	3914.78618210545	2.76105053880935	0.507801400447412	5.43726452187145	5.41047843907783e-08	3.5386915967351e-06	191.408	143.374	83.868	82.387	56.701	103.662	36.065	11.633	12.963	16.858	12.447	8.941	107.109	108.310	105.134	52.765	26.455	20.598	30.082	9.375	29.024	15.787	25.395	22.907	69.038	180.809	76.373
Pdensi_GG_120165_c0_g1	Bud	FC_3_2	99.2939277159556	1451.99325695946	775.643592337709	-3.87030422336237	0.712262813016237	-5.43381481194097	5.51618299132751e-08	3.60203500457346e-06	0.455	3.937	1.705	6.198	16.537	4.224	19.464	24.172	43.163	28.913	41.558	52.034	8.869	9.847	3.049	5.405	19.082	6.137	6.056	0.792	2.118	0.693	0.836	0.000	0.000	0.000	0.000
Pdensi_DN24633_c0_g1	Bud	FC_3_2	0	130.887023319296	65.443511659648	-9.50976789499451	1.75013720083295	-5.43372707606495	5.51889728477167e-08	3.60203500457346e-06	0.000	0.000	0.000	0.043	0.326	0.073	0.853	0.810	6.104	0.674	1.027	5.176	0.000	0.000	0.000	0.000	0.000	0.000	0.000	0.000	0.000	0.000	0.000	0.000	0.000	0.000	0.000
Pdensi_DN23268_c0_g1d364537	Bud	FC_3_2	75.0097411242651	427.911631378164	251.460686251214	-2.51225120874586	0.462426854079152	-5.43275371355454	5.54909726370744e-08	3.61795331020674e-06	0.866	1.827	1.907	4.594	6.104	7.578	8.464	6.170	10.997	8.058	8.649	8.747	3.427	6.161	3.493	4.880	6.562	3.805	24.318	8.565	14.859	18.945	33.001	64.335	5.813	6.362	3.210
Pdensi_DN39690_c0_g1	Bud	FC_3_2	60.7180585182709	0	30.3590292591354	8.38775802334008	1.5452425166421	5.42811754983753	5.69515274671858e-08	3.70929587630159e-06	1.549	1.400	0.777	0.000	0.000	0.000	0.000	0.000	0.000	0.305	0.651	0.304	0.286	0.596	0.573	0.462	2.214	3.461	0.572	2.391	1.114	1.176	1.571	0.000	1.522	1.451	0.000
Pdensi_DN15096_c0_g1	Bud	FC_3_2	285.549967926735	1341.49457043355	813.522269180144	-2.23209127932938	0.411494396879768	-5.42435400397824	5.81645075374426e-08	3.77251360606132e-06	3.495	8.681	5.354	19.995	24.315	27.234	33.816	19.811	26.943	16.186	21.073	11.879	8.352	16.477	14.260	5.248	11.835	6.424	15.248	10.814	43.034	108.371	161.476	194.353	59.891	28.584	33.778
Pdensi_DN12627_c0_g1d459797	Bud	FC_3_2	7446.40512085903	1532.43826926336	4489.4216950612	2.2807546087941	0.420534579853858	5.42346508005763	5.84546390855308e-08	3.77952035582614e-06	153.034	73.938	227.380	23.835	9.899	23.252	25.972	29.278	36.538	35.368	45.098	48.899	34.801	22.829	160.200	43.727	154.150	94.045	219.642	43.439	363.399	33.489	358.437	185.482	474.773	89.778	37.847
Pdensi_DN39438_c0_g1d90915	Bud	FC_3_2	59.0983523080343	0	29.5491761540171	8.34875075733774	1.53961737710285	5.4226140088441	5.87337298137262e-08	3.79362623117392e-06	1.569	0.850	1.181	0.000	0.478	0.846	0.000	0.000	0.000	0.000	0.000	0.000	0.432	0.000	0.000	1.758	0.000	0.000	0.000	0.000	0.564	0.000	0.000	0.000	0.000	0.883	0.477
Pdensi_DN6787_c0_g2d207152	Bud	FC_3_2	502.916690871847	106.280245338204	304.598468105025	2.24174901400635	0.413657186323153	5.41934018826661	5.98193953603993e-08	3.85575015746921e-06	13.000	11.589	6.263	5.212	2.199	0.897	2.559	2.245	1.563	1.360	2.288	1.358	3.663	6.079	3.115	8.843	6.379	1.608	3.821	2.288	0.472	2.255	1.810	0.000	0.245	1.294	0.795
Pdensi_DN21997_c1_g3	Bud	FC_3_2	384.315831262335	2356.94821800413	1370.63202463323	-2.6166210642841	0.482943695823091	-5.41806650943966	6.02470059043107e-08	3.87929661078791e-06	2.967	9.427	11.107	45.098	109.689	130.986	45.936	41.499	53.835	42.945	31.800	38.792	51.854	84.160	78.317	22.194	16.179	8.718	7.491	79.638	12.977	183.274	137.168	139.552	0.189	0.229	0.200
Pdensi_DN20154_c1_g1	Bud	FC_3_2	474.816193657221	16.4281965981764	245.622195127699	4.85030951245755	0.895935389895281	5.4136822444579	6.17416920570938e-08	3.96381754492452e-06	6.840	2.758	19.306	7.175	0.617	0.069	0.564	0.333	0.075	0.674	0.484	0.075	1.636	0.442	0.143	49.364	39.231	35.318	23.381	24.973	28.450	14.909	0.078	0.000	0.780	0.502	0.384
Pdensi_GG_94111_c0_g1	Bud	FC_3_2	15.0030616611003	215.025649277583	115.014355469342	-3.84206709971812	0.710052747425401	-5.4109601204265	6.26877325744079e-08	4.0198266413445e-06	0.128	0.590	0.200	3.641	14.325	17.093	4.557	5.706	2.644	2.453	1.822	2.535	3.183	9.733	15.466	0.812	1.658	0.896	0.855	1.019	1.413	2.957	30.298	28.167	0.171	0.021	0.241
Pdensi_DN10195_c0_g1d386382	Bud	FC_3_2	19.8539328768235	106.648322679603	63.2511277782134	-2.42566263882894	0.448442919857078	-5.40907779211234	6.33501100376121e-08	4.0581220179958e-06	0.350	0.484	0.373	1.878	4.913	9.702	2.098	2.203	2.100	1.050	0.851	2.308	1.746	4.359	5.701	0.701	1.847	2.507	2.161	1.915	2.786	14.428	41.027	122.477	1.705	0.869	1.048
Pdensi_DN22129_c0_g1	Bud	FC_3_2	23.8834359403086	482.032447212291	252.9579415763	-4.33414865696686	0.80131262364135	-5.40881115446739	6.34444844265855e-08	4.05999056816171e-06	1.121	0.168	0.188	6.151	18.079	6.520	12.573	9.589	6.816	6.361	6.481	2.986	6.710	13.288	4.984	2.243	4.360	1.579	7.335	16.800	2.860	161.122	130.733	107.122	0.000	0.085	0.141
Pdensi_DN22650_c0_g3	Bud	FC_3_2	12920.912520604	2550.03058994356	7735.47155527379	2.34105830220124	0.433129649134254	5.40498279644577	6.48146135584093e-08	4.13916093663011e-06	324.637	300.342	167.995	71.938	146.713	37.258	66.743	62.544	24.194	24.999	81.190	23.761	135.430	152.642	52.834	37.582	34.960	26.848	13.679	59.594	19.754	55.984	45.209	25.756	52.904	155.270	128.191
Pdensi_DN15557_c0_g1d54401	Bud	FC_3_2	1.96060761970303	217.402032586592	109.681320103148	-6.79528222999454	1.25836616603045	-5.40008338862958	6.66099273724286e-08	4.2494540244306e-06	0.000	0.113	0.000	0.856	1.427	2.037	1.727	6.488	4.786	3.002	6.828	7.157	0.233	1.626	0.939	0.377	2.865	3.708	0.648	5.233	5.241	0.316	1.582	1.483	0.000	0.000	0.000
Pdensi_GG_75930_c0_g1	Bud	FC_3_2	91.6767663153648	598.573537793536	345.12515205445	-2.70708973409016	0.501443718878565	-5.3985913716186	6.716615851204e-08	4.28055359237683e-06	1.047	1.576	2.974	6.382	13.474	5.205	8.292	13.310	14.224	5.768	13.056	10.877	0.719	1.694	0.618	2.004	3.985	3.645	1.732	2.702	4.892	0.047	0.078	0.000	0.000	0.000	0.000
Pdensi_DN19290_c1_g3	Bud	FC_3_2	6.44417090388534	318.078054699647	162.261112801766	-5.62288701443258	1.04199633641711	-5.39626370834163	6.80429188581024e-08	4.33199626042919e-06	0.339	0.066	0.000	5.012	13.944	29.333	5.877	8.364	4.849	2.191	1.435	1.092	4.333	12.355	23.348	0.389	0.813	0.154	0.489	1.205	0.835	267.733	178.568	261.686	0.190	0.274	0.369
Pdensi_DN24001_c0_g2d225091	Bud	FC_3_2	4409.52462890753	583.201438090242	2496.36303349888	2.91843696468462	0.540871124834018	5.3958084110706	6.82157072051257e-08	4.33856078562528e-06	113.766	128.428	29.047	45.936	67.825	60.444	12.635	14.667	7.744	8.008	14.075	8.878	103.036	136.310	70.941	54.229	40.849	28.543	23.396	51.499	74.541	370.360	142.855	226.489	27.050	47.357	48.055
Pdensi_DN24633_c1_g1	Bud	FC_3_2	5.83096831183874	81.8106605670253	43.820814439432	-3.80817065627393	0.705897057258118	-5.39479605010088	6.86014295518741e-08	4.35864082759943e-06	0.192	0.105	0.059	0.387	0.229	0.284	1.617	1.608	1.665	2.096	2.335	2.287	0.082	0.084	0.050	0.120	0.065	0.019	0.084	0.616	0.113	0.242	0.361	0.030	0.574	0.382	0.441
Pdensi_DN40071_c0_g2	Bud	FC_3_2	0	87.4481214658052	43.7240607329026	-8.92790708664903	1.65532323580173	-5.39345240467488	6.91166397117995e-08	4.38243133569776e-06	0.000	0.000	0.000	0.320	0.000	0.822	1.679	0.531	3.016	5.085	0.319	7.741	0.000	0.584	0.281	0.453	0.814	3.084	0.000	1.758	3.639	1.153	0.000	2.544	0.000	0.000	0.000
Pdensi_DN22909_c1_g1	Bud	FC_3_2	128.093436075176	0	64.0467180375881	9.46476142754281	1.75566832318197	5.39097351280388	7.0077004318216e-08	4.43429336775785e-06	6.168	0.704	0.978	0.820	0.000	0.351	0.000	0.000	0.000	0.000	0.408	0.000	1.076	0.000	0.000	0.582	0.000	1.186	0.720	0.376	0.000	0.000	0.000	0.000	1.431	0.000	0.788
Pdensi_GG_90263_c0_g1	Bud	FC_3_2	0	74.0280554211236	37.0140277105618	-8.68771589272606	1.61173556116619	-5.39028616235281	7.03455763129815e-08	4.4467688417541e-06	0.000	0.000	0.000	0.747	0.527	0.403	2.033	0.570	1.831	1.960	0.059	0.019	0.000	0.000	0.000	0.014	0.000	0.040	0.018	0.000	0.022	0.000	0.000	0.000	0.000	0.000	0.000
Pdensi_GG_139900_c0_g1	Bud	FC_3_2	219.931376364721	47.3940680373801	133.662722201051	2.2116526537646	0.410480610476231	5.38795888848121	7.1262347196124e-08	4.50015217866801e-06	4.331	4.505	4.625	0.658	1.895	3.637	0.962	1.273	0.617	1.023	0.438	0.817	6.454	4.000	1.350	3.186	25.163	28.174	3.064	0.602	0.746	6.331	1.269	0.000	0.258	1.751	1.464
Pdensi_DN45975_c0_g1d323776	Bud	FC_3_2	62.6041904204517	0	31.3020952102258	8.43191452299239	1.56507454342489	5.38754818958377	7.14253285237822e-08	4.50587444836201e-06	1.885	0.817	1.135	0.475	0.000	0.000	0.000	0.000	0.000	0.000	0.000	0.000	0.415	0.435	0.000	0.000	2.016	0.458	2.511	0.000	1.626	0.000	0.000	0.000	0.000	1.697	4.125
Pdensi_DN23854_c0_g1d550657	Bud	FC_3_2	30729.9537264701	7640.92586412552	19185.4397952978	2.00782381213625	0.373374286830729	5.37750960083254	7.55231871028338e-08	4.73560044809461e-06	717.189	573.217	591.677	221.429	190.723	318.827	242.111	89.130	128.504	94.645	127.198	191.018	306.768	406.384	434.072	256.102	133.089	218.501	78.850	69.786	134.979	188.789	176.544	236.464	236.015	323.045	941.964
Pdensi_DN24201_c0_g1d428143	Bud	FC_3_2	10861.585788573	886.674782181808	5874.13028537743	3.61460356207264	0.672212407710652	5.37717471532973	7.56637427792856e-08	4.737553059442e-06	392.879	176.900	96.588	40.636	46.653	18.599	33.219	14.545	5.755	14.255	13.880	6.925	140.987	115.796	41.585	46.651	32.428	15.988	7.489	21.339	6.690	74.948	51.596	32.590	96.612	113.134	73.567
Pdensi_DN12835_c0_g1d51253	Bud	FC_3_2	0	57.7824529091121	28.8912264545561	-8.33052250592137	1.54926715123147	-5.37707295949551	7.57065011506431e-08	4.737553059442e-06	0.000	0.000	0.000	0.625	0.598	0.215	1.583	0.827	1.048	0.349	0.000	0.411	0.000	0.000	0.000	0.000	0.000	0.000	0.000	0.058	0.071	0.000	0.000	0.000	0.000	0.000	0.000
Pdensi_GG_33289_c0_g1	Bud	FC_3_2	10.1229985714799	171.277781967985	90.7003902697325	-4.08172297122429	0.759172992971043	-5.37653869278247	7.59313872992934e-08	4.74685525119529e-06	0.054	0.368	0.191	1.538	1.972	2.228	2.080	4.112	4.076	5.416	2.860	4.770	0.368	0.825	0.711	0.425	1.293	3.309	8.400	29.465	32.302	35.389	1.877	0.262	0.000	0.000	0.000
Pdensi_DN17387_c1_g1	Bud	FC_3_2	195.039662427217	2.03897436562439	98.5393183964209	6.59832932653972	1.22743424612113	5.3757090022471	7.62819077233753e-08	4.75921140721038e-06	8.884	1.115	1.943	0.395	0.270	0.354	0.033	0.000	0.088	0.053	0.171	0.143	5.599	0.517	0.271	0.204	0.316	0.151	0.155	0.314	0.150	0.000	0.037	0.000	15.633	15.819	26.639
Pdensi_DN47501_c0_g1d40404	Bud	FC_3_2	55.2116929324346	0	27.6058464662173	8.25060544829132	1.53514528151187	5.37447859017344	7.68046082625232e-08	4.78223893346601e-06	1.423	0.948	1.019	0.000	0.000	0.000	0.000	0.000	0.000	0.000	0.000	0.000	0.391	0.241	0.000	0.108	0.000	0.000	0.000	0.000	0.000	0.000	0.000	0.000	0.000	0.000	0.000
Pdensi_DN25231_c0_g2d73954	Bud	FC_3_2	7.80251062509637	125.380017757775	66.5912641914358	-4.00531679060053	0.746074296817919	-5.36852268960827	7.93842053785171e-08	4.92316488834001e-06	0.172	0.124	0.171	0.144	0.857	0.584	1.402	1.766	4.315	2.975	3.352	2.741	0.255	0.132	0.193	0.268	0.270	3.257	0.292	0.333	0.574	6.046	3.490	27.961	0.000	0.064	0.069
Pdensi_DN20282_c0_g1d219737	Bud	FC_3_2	41.6362894338943	221.691021251049	131.663655342472	-2.41218314027846	0.449397832262207	-5.36758962128468	7.97958602050467e-08	4.94377038374849e-06	0.822	0.980	0.748	1.824	3.316	9.140	3.021	4.263	5.991	7.738	9.358	5.462	3.790	5.530	3.825	0.952	5.276	5.909	12.272	6.154	5.971	28.023	158.213	276.091	6.392	5.065	7.619
Pdensi_DN16676_c0_g1d528100	Bud	FC_3_2	363.988604395214	1519.95000738164	941.96930588843	-2.06188818239656	0.384600986869054	-5.36110996277443	8.27121472909712e-08	5.1091982649527e-06	9.661	6.008	6.623	18.983	12.293	11.145	31.837	18.450	40.779	29.181	26.515	26.853	9.181	10.610	6.123	9.043	7.427	10.844	13.835	9.385	12.499	23.635	49.511	38.691	3.184	7.876	3.816
Pdensi_DN39230_c0_g2	Bud	FC_3_2	0.981232260459065	65.1282747554716	33.0547535079653	-6.05808080037199	1.13007056612779	-5.36079868103294	8.28548127040156e-08	5.1129384668142e-06	0.000	0.039	0.013	0.605	1.340	4.377	1.533	1.068	1.319	0.395	0.638	0.249	0.588	1.221	2.944	0.080	0.656	0.329	0.173	0.234	0.223	3.249	8.360	19.710	0.080	0.000	0.000
Pdensi_DN38375_c1_g3	Bud	FC_3_2	0.983089161674163	88.9535941491421	44.9683416554081	-6.50634587833179	1.21403084067406	-5.3592920874393	8.35486830006397e-08	5.15065222478696e-06	0.000	0.000	0.061	0.245	1.053	1.116	2.140	1.316	1.886	0.560	1.012	1.705	0.132	1.107	0.627	0.000	0.034	0.000	1.162	0.226	0.132	3.068	86.904	284.951	0.634	0.103	0.000
Pdensi_DN15501_c1_g3	Bud	FC_3_2	697.06614178575	109.744314301528	403.405228043639	2.66680405573267	0.497701341897958	5.35824164259422	8.40357970767752e-08	5.17555776952068e-06	21.186	8.481	12.993	8.664	4.692	3.644	3.305	1.696	1.583	0.977	1.414	0.759	9.504	5.991	2.024	13.256	1.932	1.565	0.495	0.140	0.182	0.240	2.397	0.161	0.000	0.000	0.000
Pdensi_DN25772_c2_g1	Bud	FC_3_2	513.391996528727	114.851746597695	314.121871563211	2.16003685568998	0.403456177505021	5.3538326493045	8.61105064046293e-08	5.29286345635167e-06	15.506	8.704	7.265	3.879	2.147	1.595	2.201	2.619	2.094	1.380	1.673	2.123	2.032	3.825	1.749	9.671	8.391	3.714	2.549	3.956	1.855	3.393	2.974	1.050	3.928	1.992	2.533
Pdensi_DN32649_c0_g1d199696	Bud	FC_3_2	6.8445912254896	85.0398934401226	45.9422423328061	-3.63639455653434	0.67954114367396	-5.35125001684822	8.73487411081444e-08	5.3636778748507e-06	0.101	0.124	0.200	1.873	0.827	1.355	2.316	1.447	1.359	3.056	1.507	1.655	0.351	0.793	0.680	0.157	0.446	0.417	1.432	0.384	0.412	0.625	0.141	0.088	16.457	3.682	3.225
Pdensi_DN38424_c0_g1d510449	Bud	FC_3_2	0	54.1675684261633	27.0837842130816	-8.2370914591389	1.54044413943226	-5.3472185380086	8.93161501986015e-08	5.46830884180523e-06	0.000	0.000	0.000	0.000	0.000	1.141	1.165	0.830	1.257	1.869	0.996	0.930	1.168	0.000	0.000	0.236	0.282	0.000	0.000	0.305	2.653	0.000	0.000	0.000	0.000	0.000	0.000
Pdensi_DN55702_c0_g1	Bud	FC_3_2	55.8337666030847	0	27.9168833015424	8.26678366429319	1.54605875508407	5.3470048516	8.9421620254194e-08	5.46938819757111e-06	1.514	0.985	0.912	0.765	0.000	0.000	0.000	0.000	0.000	0.358	0.000	0.000	0.000	0.349	0.000	0.000	0.000	0.369	0.336	0.350	0.000	0.919	0.737	1.218	0.000	0.000	0.735
Pdensi_DN14250_c0_g1	Bud	FC_3_2	1.62311170326726	130.635857497485	66.129484600376	-6.32944814194143	1.18404249339754	-5.3456258345758	9.01051729430863e-08	5.50578860971665e-06	0.041	0.066	0.000	3.712	0.784	3.922	5.434	1.124	1.336	2.243	1.805	1.793	2.063	2.417	1.288	0.222	0.700	0.103	0.513	0.166	0.029	1.011	4.640	0.374	0.000	0.000	0.000
Pdensi_DN19436_c3_g1	Bud	FC_3_2	5.2133301804904	105.474612901779	55.3439715411349	-4.33957480934941	0.812069197267094	-5.3438485586618	9.09935995746625e-08	5.55462399756506e-06	0.085	0.092	0.139	2.321	0.723	1.843	3.748	1.226	1.387	2.302	1.465	1.430	1.828	0.373	1.898	0.566	0.172	0.889	0.666	1.852	4.229	17.318	6.471	14.511	1.442	3.032	4.545
Pdensi_DN21687_c1_g1	Bud	FC_3_2	8.79374912850248	228.686046962199	118.739898045351	-4.70076492057249	0.881664620549193	-5.33169281267559	9.73014344446932e-08	5.90494523947253e-06	0.152	0.090	0.298	1.315	1.029	1.199	1.455	3.424	8.753	2.692	4.046	7.110	0.000	0.190	0.440	0.000	0.356	0.240	0.399	0.199	0.061	0.163	0.664	0.830	0.263	0.919	0.327
Pdensi_DN27065_c0_g1	Bud	FC_3_2	3243.08857542427	787.456035396402	2015.27230541033	2.04199135201851	0.383023561358095	5.33124214285455	9.75432515486011e-08	5.91385643395681e-06	83.303	72.636	43.050	44.724	33.016	34.341	23.071	13.352	10.955	25.016	11.626	11.779	92.860	78.762	43.866	71.287	52.640	27.535	40.156	64.545	39.250	74.725	171.240	74.314	16.766	28.882	20.780
Pdensi_DN39497_c1_g1	Bud	FC_3_2	3.91512951262521	89.0431123375262	46.4791209250757	-4.50936739106345	0.846024564635564	-5.33006673748996	9.81766823499349e-08	5.94646996743064e-06	0.047	0.101	0.093	1.947	2.032	3.191	2.937	1.270	1.154	1.483	1.599	2.552	1.043	3.292	0.895	0.212	0.618	0.175	0.477	0.546	0.269	1.203	68.325	28.134	0.216	0.158	0.394
Pdensi_GG_106226_c1_g1	Bud	FC_3_2	54.2811085055099	0	27.140554252755	8.22605243389244	1.54479561095858	5.3250102314752	1.00947357311955e-07	6.09649583222975e-06	1.209	1.310	0.809	1.524	0.000	0.000	0.000	0.000	0.000	0.476	1.012	0.473	0.000	1.859	0.000	0.361	18.962	9.784	9.845	0.465	0.580	0.000	0.000	0.000	0.000	0.000	0.000
Pdensi_DN23583_c3_g1	Bud	FC_3_2	366.453007169586	2112.05085621377	1239.25193169168	-2.52698598665944	0.474582933451081	-5.32464572268467	1.01149985665787e-07	6.09696407742481e-06	3.222	11.303	7.955	12.756	17.628	18.103	34.185	38.556	53.719	50.415	36.524	32.503	10.034	15.619	8.310	13.535	11.381	5.952	11.527	5.752	6.280	13.157	16.290	26.504	7.347	8.773	8.191
Pdensi_DN31165_c0_g1d144107	Bud	FC_3_2	3.26767936617172	307.806635009884	155.537157188028	-6.55913741424582	1.23187471658881	-5.32451662975009	1.01221842048423e-07	6.09696407742481e-06	0.000	0.193	0.000	3.392	3.473	3.890	5.077	5.061	8.278	6.536	5.511	7.574	1.390	2.061	1.192	0.480	1.921	0.218	0.592	1.034	0.000	0.000	4.578	0.000	0.000	0.401	0.000
Pdensi_DN17149_c0_g1d112553	Bud	FC_3_2	3.25158739644382	144.243045291921	73.7473163441822	-5.47122153117855	1.02759599822693	-5.32429236841997	1.01346789048979e-07	6.09696407742481e-06	0.066	0.142	0.000	2.081	5.569	6.372	4.662	2.477	1.550	1.934	1.167	0.935	1.469	3.268	2.070	0.119	0.720	0.572	29.958	0.384	12.841	95.563	56.335	148.750	0.101	0.444	0.476
Pdensi_DN74157_c0_g1	Bud	FC_3_2	57.133410744693	0	28.5667053723465	8.2999751775475	1.5589762264532	5.32399085804577	1.01515010584449e-07	6.10118931857212e-06	1.508	1.225	0.757	0.000	0.459	0.000	0.000	0.000	0.000	0.000	0.000	0.000	0.415	0.870	0.000	0.000	0.000	0.458	0.837	0.870	0.000	0.000	0.914	0.000	0.000	0.000	0.000
Pdensi_DN32794_c0_g1	Bud	FC_3_2	38.8674391089093	375.501493946141	207.184466527525	-3.27265625574825	0.615087484216723	-5.320635421343	1.03405442582302e-07	6.20283225663491e-06	0.240	1.154	0.998	3.062	3.782	2.955	6.433	7.592	8.485	7.302	11.227	10.027	0.326	2.185	1.084	0.739	0.514	0.714	0.636	0.888	1.385	48.743	0.661	0.658	0.185	0.022	0.076
Pdensi_DN19958_c2_g1d361555	Bud	FC_3_2	35746.0958120163	7945.94530813798	21846.0205600771	2.16948929530363	0.407806775210825	5.31989517384075	1.03827057762669e-07	6.22212873108047e-06	933.891	712.317	545.345	271.465	211.304	278.874	259.630	97.416	121.292	106.861	136.171	167.918	343.292	482.953	388.822	427.723	325.543	325.099	155.491	159.191	149.712	316.888	583.943	323.614	613.739	819.238	967.851
Pdensi_DN11247_c0_g1d104290	Bud	FC_3_2	363.823524880428	28.9182936484299	196.370909264429	3.65333228790151	0.687386326719337	5.314816640793	1.06764778562406e-07	6.3920278242194e-06	10.906	7.980	3.462	3.541	2.127	2.858	1.005	0.239	0.499	0.268	0.331	0.311	4.627	4.900	4.719	1.068	0.434	0.246	0.261	0.000	0.000	11.839	1.852	1.133	0.101	0.037	0.039
Pdensi_DN20029_c1_g1	Bud	FC_3_2	115.181129253225	563.435023924292	339.308076588758	-2.29038939991098	0.431288086009477	-5.31057887803711	1.09277575155673e-07	6.52991191657194e-06	2.048	3.693	1.345	13.730	28.657	34.922	11.917	11.156	10.735	10.164	12.248	9.059	10.122	19.687	19.114	3.139	8.410	13.620	15.944	11.359	12.315	11.722	0.562	0.435	1.145	0.959	0.646
Pdensi_DN20679_c0_g1d120695	Bud	FC_3_2	18.8523798210708	313.519864060756	166.186121940914	-4.05570029466284	0.763746067757532	-5.31027322545955	1.09461009347425e-07	6.5346018667473e-06	0.458	0.193	0.493	15.839	9.149	35.777	12.601	2.721	3.593	4.562	1.997	2.984	21.913	11.384	24.886	8.936	1.803	2.811	10.639	2.203	4.901	7.743	0.281	0.155	0.000	0.000	0.000
Pdensi_DN21728_c0_g1d541061	Bud	FC_3_2	12.7301278870289	143.842520697808	78.2863242924186	-3.4995143426167	0.659320762880609	-5.30775692142186	1.10982509857743e-07	6.61908618418806e-06	0.095	0.410	0.284	3.960	6.425	9.747	3.464	2.999	2.174	2.660	1.800	2.660	4.442	5.126	11.594	0.751	2.061	1.985	6.487	2.570	1.631	45.256	26.801	38.410	0.717	3.460	6.408
Pdensi_GG_60149_c0_g1	Bud	FC_3_2	1151.66583002248	79.2364242898492	615.451127156163	3.86109055678835	0.727781147010446	5.30529070813224	1.12493571507181e-07	6.70278682286568e-06	41.743	20.581	8.378	11.195	4.003	3.837	3.078	0.797	0.905	3.590	1.595	0.000	7.292	13.432	3.650	10.195	5.697	1.542	2.240	2.929	2.912	6.151	6.777	3.561	21.269	49.186	30.042
Pdensi_DN40073_c0_g1d318561	Bud	FC_3_2	86.8835606329732	0	43.4417803164866	8.90458814606191	1.67905464801902	5.30333432361342	1.13706400979136e-07	6.76210989204003e-06	0.742	0.964	3.564	4.701	0.000	0.000	0.000	0.000	0.000	0.000	0.000	0.000	0.000	0.000	0.331	15.021	17.440	21.588	0.000	0.000	14.474	0.226	0.000	0.000	0.000	0.000	0.000
Pdensi_DN25180_c0_g1d557961	Bud	FC_3_2	10839.2187799498	1276.76172281629	6057.99025138307	3.08562986691224	0.581851014342807	5.30312707351283	1.13835621138596e-07	6.76333487613998e-06	339.071	246.291	80.563	51.628	73.645	18.645	38.141	27.492	11.294	13.160	32.250	11.595	104.443	115.601	26.676	60.037	86.254	27.192	17.833	47.054	12.964	58.272	90.366	32.983	112.445	199.249	84.950
Pdensi_DN9660_c0_g1d103096	Bud	FC_3_2	137.347792141794	21.1372980977826	79.2425451197883	2.6969810094867	0.508815829215486	5.30050531966552	1.15482600597632e-07	6.85121704889814e-06	3.585	2.666	2.156	1.901	0.596	0.536	0.477	0.515	0.290	0.290	0.312	0.077	1.260	1.495	0.277	3.394	1.283	0.536	0.971	0.791	0.088	0.468	1.068	0.755	0.094	0.901	0.817
Pdensi_DN14492_c3_g2	Bud	FC_3_2	860.833585162556	4630.38776471869	2745.61067494062	-2.42727658603692	0.457955204399939	-5.30024893857773	1.1564489068324e-07	6.85121704889814e-06	24.290	9.992	18.350	17.416	25.823	23.150	54.991	83.535	138.192	87.334	97.664	97.013	21.425	15.195	11.076	46.200	54.719	34.814	46.544	14.621	33.683	3.371	19.849	2.530	1.811	1.594	7.899
Pdensi_GG_56851_c0_g1	Bud	FC_3_2	0	51.8751766426449	25.9375883213224	-8.1749300671544	1.54278108600476	-5.29882699581475	1.16548999307501e-07	6.89821619950719e-06	0.000	0.000	0.000	0.247	1.024	3.687	1.226	0.886	0.998	0.153	0.083	0.154	1.164	0.979	1.977	0.176	0.071	0.405	3.078	1.975	10.193	3.366	5.532	13.467	0.000	0.000	0.000
Pdensi_DN15837_c1_g1	Bud	FC_3_2	40.2415369476617	234.173653943944	137.207595445803	-2.54017243450211	0.47941373130361	-5.29849745353546	1.16759505127547e-07	6.9041126180121e-06	1.150	0.598	0.706	5.214	13.668	30.589	3.237	5.132	5.652	1.914	4.068	4.474	14.143	20.829	31.609	4.105	5.294	2.598	5.072	8.638	4.596	21.733	0.797	3.021	23.269	16.135	30.203
Pdensi_GG_155610_c2_g1	Bud	FC_3_2	41.236489253498	247.537751161569	144.387120207534	-2.58527775135659	0.488401797647635	-5.29334200612787	1.2010100633777e-07	7.08152382539889e-06	1.128	0.489	0.906	5.138	1.647	3.184	6.247	3.792	4.838	5.870	0.855	3.986	1.002	0.521	0.752	0.808	0.484	1.376	0.499	0.000	0.649	0.686	0.550	0.000	0.000	0.000	4.096
Pdensi_DN23672_c0_g1d497339	Bud	FC_3_2	711.606186367974	44.8763186394237	378.241252503699	3.98802805838403	0.753615962696353	5.29185720020489	1.21080421634871e-07	7.13251887710053e-06	10.046	4.758	28.509	2.866	0.305	1.372	0.419	0.921	1.338	0.296	2.382	1.925	2.239	0.435	0.841	16.664	0.543	2.769	0.139	0.437	1.260	57.028	0.462	0.253	1.130	0.565	0.303
Pdensi_DN15345_c1_g1d466625	Bud	FC_3_2	348.278886082815	1411.59457783593	879.936731959374	-2.01906214989049	0.381668576220986	-5.29009270263176	1.22254379379021e-07	7.19486666543927e-06	5.667	4.709	10.876	18.411	32.334	31.611	25.393	29.676	29.553	27.889	20.177	25.612	12.189	24.743	14.315	18.568	11.252	8.557	25.987	22.511	36.774	28.225	106.396	63.068	14.365	14.359	16.648
Pdensi_DN24211_c0_g2	Bud	FC_3_2	76.3076334827307	1322.81200969639	699.55982158956	-4.11579688207658	0.778202481547985	-5.28885088349952	1.23087182812139e-07	7.23703818488937e-06	0.974	1.408	2.281	24.628	79.028	9.123	49.764	25.900	4.263	32.246	9.802	3.434	0.000	4.119	0.000	12.807	4.868	0.000	4.321	0.000	0.000	0.000	0.000	0.000	0.000	0.000	0.000
Pdensi_DN34641_c1_g2	Bud	FC_3_2	1542.72492423152	136.603104142524	839.664014187023	3.49693505799317	0.661434000481013	5.28689945701325	1.24406972256137e-07	7.30084837655834e-06	28.652	52.098	14.190	16.176	17.448	86.577	4.989	2.220	1.023	1.605	1.068	0.932	44.953	87.203	75.151	3.944	0.638	0.246	1.920	0.367	4.080	24.037	0.590	4.918	1.296	0.195	0.150
Pdensi_DN36191_c0_g1d148488	Bud	FC_3_2	144.804062910302	31.7210408721108	88.2625518912063	2.1893421032059	0.414247221844663	5.28510992410921	1.25629297086804e-07	7.35870948552197e-06	2.702	3.463	2.712	1.553	1.196	1.065	0.543	0.774	0.586	0.871	1.239	1.734	1.090	0.000	1.363	1.100	0.527	0.898	0.816	0.285	1.767	1.867	2.394	0.000	2.175	1.656	2.975
Pdensi_DN31069_c0_g1d371516	Bud	FC_3_2	0	95.0679561761562	47.5339780880781	-9.048432791008	1.71276078560136	-5.28295186757855	1.2711879819559e-07	7.43197368042106e-06	0.000	0.000	0.000	0.625	0.000	0.000	0.548	1.209	3.908	2.331	1.040	1.939	0.000	0.000	0.000	0.000	0.886	0.603	1.819	0.191	0.236	0.000	0.000	0.000	0.000	0.000	0.000
Pdensi_DN14318_c0_g1d273819	Bud	FC_3_2	1.30707174646869	103.57825500796	52.4426633772144	-6.31192867610826	1.19499206279355	-5.28198376594467	1.2779252467648e-07	7.46435417352819e-06	0.000	0.071	0.000	3.718	4.037	0.784	2.173	2.505	1.551	0.802	1.425	0.420	0.025	0.254	0.000	0.020	0.000	0.000	1.338	26.095	9.725	53.814	4.213	1.667	0.000	0.000	0.000
Pdensi_DN15436_c0_g2d467036	Bud	FC_3_2	384.538752808023	1608.66788803015	996.603320419089	-2.06448051465103	0.39103699971296	-5.27950172532639	1.29535659623299e-07	7.55907951869232e-06	10.889	6.587	6.092	22.337	15.533	30.224	26.556	23.887	45.813	22.138	33.841	31.413	13.397	13.695	16.318	7.992	8.645	7.413	16.500	23.070	15.092	95.375	120.489	235.671	16.843	14.946	23.109
Pdensi_DN24354_c2_g1	Bud	FC_3_2	31.5620817947336	465.252515783744	248.407298789239	-3.88190017614924	0.73530840864177	-5.27928163275016	1.29691335988163e-07	7.56107774841105e-06	0.542	1.051	0.330	6.448	8.475	2.095	17.944	6.592	3.544	11.740	17.690	7.101	0.562	1.483	1.081	0.427	0.522	0.220	0.838	1.663	0.300	0.497	0.579	0.036	0.027	0.000	0.000
Pdensi_DN22070_c0_g2	Bud	FC_3_2	83.8764714109727	0	41.9382357054863	8.85390696226947	1.67859958977309	5.27457948650299	1.33060837872044e-07	7.75026479897364e-06	2.847	1.832	0.455	0.000	0.000	2.769	0.000	0.000	0.000	0.000	0.000	0.000	1.693	5.772	3.410	0.008	0.031	0.000	0.000	0.000	0.000	0.000	0.000	0.000	0.000	0.000	0.000
Pdensi_DN19359_c0_g2d60691	Bud	FC_3_2	0.326767936617172	64.0107319634138	32.1687499500155	-7.51616191287725	1.42509769188194	-5.27413801572555	1.33381504209057e-07	7.76168164446441e-06	0.000	0.029	0.000	0.804	5.255	16.259	1.108	1.220	1.497	0.468	1.281	1.202	1.541	5.797	5.855	0.097	0.796	0.368	0.122	0.341	1.031	0.120	0.360	0.271	0.000	0.000	0.000
Pdensi_DN8033_c0_g1d47484	Bud	FC_3_2	0	51.2741266954393	25.6370633477196	-8.15831638478415	1.54721781357564	-5.27289455511772	1.34288726506079e-07	7.80717792334359e-06	0.000	0.000	0.000	0.705	1.608	2.513	0.994	1.212	0.859	0.404	0.381	0.051	0.288	1.340	1.405	0.000	0.237	0.000	0.878	0.151	0.185	1.431	9.688	25.715	0.000	0.000	0.000
Pdensi_DN20560_c0_g1d537095	Bud	FC_3_2	2330.24077331697	268.127361904411	1299.18406761069	3.11949288878867	0.591863400393653	5.27062982220875	1.35956423242943e-07	7.89675997502037e-06	94.215	22.738	25.783	7.719	7.455	7.175	7.244	4.017	4.856	3.634	3.657	6.200	26.363	8.095	9.020	6.216	1.985	3.723	2.195	2.523	2.305	5.839	0.515	1.697	28.975	40.063	67.318
Pdensi_DN20326_c0_g1d290432	Bud	FC_3_2	233.268853373539	961.233612150448	597.251232761993	-2.04295727382905	0.387665533237355	-5.26989659557435	1.36500634494296e-07	7.91688513303836e-06	3.570	4.864	5.856	9.513	8.516	5.758	11.863	24.021	21.652	12.287	14.292	12.572	1.482	3.291	1.756	7.498	5.473	6.582	21.034	0.199	34.623	0.000	0.000	0.000	0.000	0.000	0.000
Pdensi_GG_75744_c0_g1	Bud	FC_3_2	104.386464766619	688.111786154011	396.249125460315	-2.72093036028217	0.516564003827604	-5.26736346342523	1.38397023787845e-07	8.00863446668229e-06	0.966	3.668	1.794	15.152	29.745	38.921	15.518	13.471	12.334	10.607	9.180	11.444	11.191	21.277	21.844	4.028	7.055	5.995	22.547	26.446	44.574	13.867	57.499	11.260	0.436	0.462	0.575
Pdensi_GG_31362_c0_g1	Bud	FC_3_2	465.27181363471	2268.21594644495	1366.74388003983	-2.28540734671659	0.434290530050702	-5.26239277298949	1.42192594038979e-07	8.22063311776883e-06	5.655	11.872	10.964	33.264	32.616	22.986	28.158	42.031	65.399	36.083	56.198	49.759	5.539	22.463	19.831	20.594	3.429	1.804	0.502	0.131	0.486	0.345	0.139	0.000	0.000	0.000	0.136
Pdensi_DN19174_c1_g3	Bud	FC_3_2	0	62.2045795695859	31.102289784793	-8.43684607624587	1.60460428088709	-5.25789827232769	1.45711079980459e-07	8.41623413263753e-06	0.000	0.000	0.000	0.782	0.774	4.441	1.928	0.648	1.186	0.729	0.919	0.740	0.369	1.959	1.827	0.075	0.207	0.000	0.498	0.314	0.060	3.183	113.598	120.384	0.000	0.000	0.000
Pdensi_DN14025_c0_g1d392811	Bud	FC_3_2	51.0623251897299	0	25.531162594865	8.13783964797892	1.54814545974939	5.25650842221006	1.46816056123094e-07	8.46629073905235e-06	1.076	0.875	1.170	0.000	0.000	0.291	0.000	0.000	0.000	0.318	0.339	0.000	0.298	0.356	0.000	0.000	0.000	0.000	0.000	0.000	0.606	0.000	0.000	0.000	0.000	0.302	0.978
Pdensi_DN27861_c0_g1	Bud	FC_3_2	65.3394608954029	1023.90273969269	544.621100294048	-3.97014842674094	0.755576793319147	-5.2544605152583	1.48458990059261e-07	8.54325232536031e-06	0.339	2.032	1.638	2.434	8.554	4.231	7.226	20.944	32.929	23.211	25.339	27.502	14.248	12.017	7.271	7.415	18.081	13.002	14.949	29.695	11.071	8.468	7.951	4.016	0.000	0.054	0.058
Pdensi_DN27669_c0_g1d24957	Bud	FC_3_2	225.354729006618	1133.2221446795	679.288436843057	-2.33027033157568	0.443574787014632	-5.25338770325288	1.49326736654294e-07	8.58525323894702e-06	3.722	4.838	5.228	15.012	91.505	155.732	12.292	35.155	20.439	16.268	18.237	13.545	31.982	64.384	62.519	3.336	13.535	34.813	12.392	23.625	39.067	26.478	0.000	1.495	0.546	4.188	3.167
Pdensi_DN35570_c0_g1	Bud	FC_3_2	65.4471321006827	0	32.7235660503414	8.49587835470339	1.61761389364444	5.25210520760452	1.50370524514905e-07	8.637288476864e-06	1.212	0.657	2.128	0.765	0.369	0.655	0.000	0.000	0.000	0.716	0.000	0.000	0.000	2.096	0.671	0.543	0.324	1.845	0.000	0.350	0.000	0.000	0.000	0.000	4.897	4.427	8.450
Pdensi_DN12647_c0_g2	Bud	FC_3_2	509.086886013855	3422.9694398943	1966.02816295408	-2.74927183487065	0.523565227174217	-5.25105887896529	1.51227325973087e-07	8.67356975177205e-06	5.955	11.921	13.292	9.768	19.177	11.587	28.939	70.493	104.936	71.580	75.102	91.220	10.632	18.724	10.075	21.232	48.085	34.951	51.774	37.858	45.083	5.366	7.632	1.995	1.011	0.641	1.238
Pdensi_DN12691_c2_g1	Bud	FC_3_2	22.1505929392192	171.905866179843	97.0282295595313	-2.95605991851004	0.562952466723402	-5.25099381074824	1.51280763678221e-07	8.67356975177205e-06	0.346	0.434	0.574	1.663	0.553	11.797	3.652	1.976	4.681	1.919	3.746	4.266	0.704	1.523	1.911	2.034	1.493	1.372	5.438	5.024	2.102	51.993	48.054	290.294	14.065	16.620	11.787
Pdensi_DN43205_c0_g1d445002	Bud	FC_3_2	0	56.086601888798	28.043300944399	-8.28718933917554	1.57877849597102	-5.24911465435088	1.52831936559885e-07	8.75444390975273e-06	0.000	0.000	0.000	0.210	0.000	0.000	0.736	1.044	1.575	0.587	0.210	0.586	0.000	0.000	0.000	0.148	0.892	0.000	3.115	29.003	0.476	9.844	0.203	0.333	0.000	0.559	0.400
Pdensi_DN25676_c0_g1	Bud	FC_3_2	104.970040036918	20.0850252892153	62.5275326630667	2.38720888614111	0.454918621803842	5.24755147783434	1.54133989106223e-07	8.8209125291351e-06	2.448	2.094	1.913	0.631	0.537	0.849	0.403	0.355	0.443	1.170	0.575	0.824	1.583	2.154	1.351	0.588	1.063	1.061	0.997	1.373	1.080	3.044	4.362	2.839	5.975	11.804	8.842
Pdensi_DN20742_c1_g1	Bud	FC_3_2	23392.9100487097	5809.37348789669	14601.1417683032	2.00962420760279	0.383067805428926	5.24613183128922	1.5532577828295e-07	8.88095462331302e-06	469.072	356.131	604.752	130.511	125.319	272.629	166.651	65.037	117.396	71.125	88.136	185.414	242.580	270.928	433.080	141.769	67.978	205.070	54.738	56.950	128.116	133.258	105.333	186.141	150.280	191.741	795.150
Pdensi_DN9231_c0_g1d48215	Bud	FC_3_2	0	71.0300161532885	35.5150080766442	-8.62866433381019	1.64694483360363	-5.23919451201657	1.61278979993168e-07	9.19600337845658e-06	0.000	0.000	0.000	0.000	0.000	0.000	0.789	2.631	0.855	0.846	0.900	0.841	0.000	1.652	2.772	2.247	3.449	3.483	3.179	1.241	0.515	0.542	3.042	1.439	0.000	0.806	0.435
Pdensi_DN24478_c0_g1d133775	Bud	FC_3_2	2103.83280678775	324.394345310542	1214.11357604915	2.69696919604171	0.514946179070376	5.23738073153684	1.62871483889581e-07	9.25307751270703e-06	26.488	65.048	37.614	4.294	60.044	77.277	3.543	10.696	5.204	0.291	2.486	0.881	18.321	85.452	111.451	11.123	7.001	5.012	2.043	0.084	1.870	0.029	0.000	0.040	0.000	0.007	0.000
Pdensi_GG_50965_c1_g1	Bud	FC_3_2	0	56.0059699139948	28.0029849569974	-8.28516110707079	1.58192934902245	-5.23737745442969	1.62874374912502e-07	9.25307751270703e-06	0.000	0.000	0.000	0.000	1.821	2.091	0.711	1.123	1.528	0.506	0.000	0.252	0.713	0.247	0.951	0.000	0.459	2.869	0.710	0.495	1.230	13.334	6.260	16.346	2.531	3.843	13.967
Pdensi_DN39993_c0_g1d572276	Bud	FC_3_2	18834.3196659409	1173.62529962093	10003.9724827809	4.00426327474011	0.764649469595215	5.2367305987407	1.63445995493067e-07	9.27708742878379e-06	689.914	304.293	161.330	66.926	72.728	35.773	49.801	15.919	5.229	16.127	15.881	7.118	236.771	180.173	72.442	84.831	65.842	26.657	18.170	38.811	11.428	124.529	98.169	70.484	226.765	230.317	144.775
Pdensi_DN22662_c0_g4	Bud	FC_3_2	410.607786777537	8.5119827829487	209.559884780243	5.5991898175124	1.06927914051668	5.23641545537569	1.63725187137359e-07	9.28447065310352e-06	7.597	4.109	13.338	6.603	0.000	0.000	0.000	0.114	0.385	0.511	0.412	0.384	0.605	0.000	0.000	38.650	19.165	2.131	2.290	3.023	1.710	0.000	0.000	0.000	0.000	0.000	0.000
Pdensi_DN20029_c1_g1d288964	Bud	FC_3_2	323.788743182304	1374.30044475009	849.044593966195	-2.0856802782916	0.398559897601892	-5.23304098290119	1.6674375039691e-07	9.43845419860329e-06	4.228	5.678	9.855	18.699	17.175	19.925	35.275	23.050	24.228	38.716	25.583	21.607	8.719	15.953	7.963	19.707	13.786	6.259	25.524	7.735	6.724	1.477	2.672	4.592	6.415	7.130	12.690
Pdensi_DN24291_c2_g1	Bud	FC_3_2	24.7197608979311	212.325530783362	118.522645840647	-3.10195586328898	0.592954415763801	-5.23135637550361	1.68270747841914e-07	9.51623806937037e-06	0.493	0.607	0.420	0.883	2.202	1.933	3.083	2.598	7.009	6.997	4.489	8.593	1.368	1.702	1.665	0.733	2.920	6.697	7.378	3.594	7.574	7.909	5.810	16.196	3.044	4.861	4.282
Pdensi_GG_102553_c0_g1	Bud	FC_3_2	100.448000372763	14.0049635796572	57.2264819762102	2.83924324121322	0.543013408118632	5.2286798056245	1.70724745855477e-07	9.64625798610826e-06	2.246	2.027	1.875	0.000	0.000	0.815	0.208	0.393	0.222	1.547	0.709	0.661	0.416	0.648	2.290	0.503	0.402	1.370	0.620	0.650	0.537	1.139	0.685	0.000	0.833	0.630	0.452
Pdensi_DN35402_c0_g1d507836	Bud	FC_3_2	0	56.1281230941242	28.0640615470621	-8.28880736860878	1.5854210019825	-5.22814278241803	1.71221263241805e-07	9.66554121101629e-06	0.000	0.000	0.000	1.377	0.530	0.000	1.688	0.914	0.778	1.287	0.550	0.256	0.000	0.000	0.726	0.000	0.234	0.000	1.204	1.261	0.313	0.662	1.062	0.438	0.322	0.244	0.263
Pdensi_DN21662_c0_g3	Bud	FC_3_2	0	49.1950716061451	24.5975358030725	-8.09843621446624	1.55134588412019	-5.22026473745349	1.78667542692913e-07	1.00385729151177e-05	0.000	0.000	0.000	0.259	6.974	2.226	0.908	1.075	0.975	0.242	0.000	0.241	0.910	6.384	5.920	0.000	0.000	0.500	0.000	3.085	0.000	2.804	6.247	14.006	0.000	0.000	0.000
Pdensi_DN4463_c0_g1d261349	Bud	FC_3_2	82.5631072239871	0	41.2815536119936	8.83114004571793	1.69174685846131	5.22013089697715	1.78796713448414e-07	1.00385729151177e-05	2.882	1.757	0.427	0.000	0.000	0.000	0.000	0.000	0.000	0.000	0.295	1.154	0.000	2.012	2.481	0.000	0.000	0.000	0.000	0.000	0.000	0.000	0.000	0.000	0.000	0.000	0.496
Pdensi_DN45645_c0_g1d156523	Bud	FC_3_2	1.61238372344866	132.465721564455	67.0390526439516	-6.35495727569089	1.21790343820543	-5.21794838271815	1.80915862407794e-07	1.01392674822874e-05	0.082	0.029	0.000	3.082	3.928	2.958	5.398	1.503	1.109	0.638	0.655	0.291	0.940	2.287	2.192	0.173	0.603	0.000	0.777	0.540	0.304	26.126	51.322	104.075	0.169	0.061	0.000
Pdensi_GG_104606_c0_g1	Bud	FC_3_2	294.427462303275	37.229383660132	165.828422981703	2.98122349879681	0.571534775380263	5.21617166131893	1.82658909479704e-07	1.02185597473079e-05	4.903	5.312	7.792	1.030	0.996	11.015	0.450	1.287	0.488	3.862	2.566	1.438	9.443	9.427	14.438	1.465	1.311	0.992	0.000	0.942	0.000	0.618	0.000	2.461	1.795	0.460	0.497
Pdensi_GG_8792_c0_g1	Bud	FC_3_2	1583.78969919541	8282.58468729477	4933.18719324509	-2.38667130746321	0.457787552957933	-5.2134910441362	1.85319481352405e-07	1.0358094709522e-05	55.617	26.380	15.181	98.333	134.108	77.860	142.432	170.129	183.738	129.207	124.716	137.901	33.443	67.291	35.460	11.933	0.556	0.474	0.239	1.141	0.493	0.234	0.167	0.533	6.305	1.877	8.853
Pdensi_DN23561_c1_g4	Bud	FC_3_2	1267.61256195065	244.649006353879	756.130784152267	2.37342549923378	0.455569932716768	5.20979399382216	1.8905042250197e-07	1.05288233963195e-05	43.143	19.253	15.318	7.660	7.319	7.899	5.766	4.009	4.924	4.007	3.018	2.214	20.045	9.641	8.495	7.125	12.147	9.142	2.663	4.259	3.906	4.795	54.392	15.649	2.971	2.489	5.127
Pdensi_DN9027_c0_g1d332337	Bud	FC_3_2	1772.49454784157	397.78189136811	1085.13821960484	2.15570444303656	0.41383221205463	5.20912674326083	1.89731479945314e-07	1.05573106334182e-05	37.383	18.587	52.210	16.208	5.276	4.266	7.097	8.894	7.867	7.081	6.524	9.248	13.311	8.823	10.334	31.075	38.824	47.619	38.600	23.931	16.327	20.108	4.536	7.063	9.481	4.175	4.246
Pdensi_DN45607_c0_g1d156537	Bud	FC_3_2	58.2290420987989	440.748964786155	249.489003442477	-2.91985913626172	0.56144952654556	-5.20057279988601	1.98675280034023e-07	1.10352509467604e-05	1.183	1.121	1.267	5.745	1.972	8.496	8.636	3.677	14.059	12.495	4.646	11.113	2.004	2.393	4.819	0.944	0.537	0.523	1.082	1.211	1.457	1.320	2.103	7.443	0.324	0.702	0.333
Pdensi_DN22756_c0_g3	Bud	FC_3_2	159.705056081888	850.870364451177	505.287710266533	-2.4132750165468	0.46414982625743	-5.19934486673346	1.9999216266382e-07	1.10984955510363e-05	5.427	2.585	1.792	7.862	8.749	12.309	14.880	17.522	18.608	21.748	16.901	18.597	3.455	5.506	7.709	3.167	1.923	1.768	3.009	12.368	4.697	134.508	298.542	310.760	13.910	21.905	12.544
Pdensi_DN22715_c1_g2	Bud	FC_3_2	7.4577938175362	133.590821403504	70.52430761052	-4.16120090275813	0.800691209408908	-5.19701084995056	2.02518547374478e-07	1.12151160746143e-05	0.245	0.089	0.135	2.744	3.446	3.778	1.621	1.693	4.668	2.300	2.758	4.245	5.982	8.479	7.257	3.336	7.787	3.804	13.148	8.833	7.333	2.967	0.076	0.343	0.138	0.858	1.948
Pdensi_DN24604_c1_g1	Bud	FC_3_2	15.6138923287962	100.572035463585	58.0929638961908	-2.68667725101848	0.517378391199457	-5.19286714852907	2.07079956734623e-07	1.1430703462838e-05	0.309	0.334	0.308	1.823	0.622	2.020	2.055	1.507	2.461	1.089	1.708	1.456	4.629	1.425	4.108	1.291	1.004	2.146	13.328	4.456	3.090	75.857	36.819	42.653	6.398	3.811	1.114
Pdensi_DN34156_c0_g1	Bud	FC_3_2	1.63848193612361	352.488553213152	177.063517574638	-7.7522831346982	1.49316647670516	-5.19184113469014	2.08224643249013e-07	1.148370895651e-05	0.000	0.000	0.106	0.000	0.191	1.089	0.933	3.147	16.858	3.538	1.472	16.121	0.236	0.915	0.773	0.000	0.232	0.922	0.000	1.356	0.076	0.641	15.932	61.147	0.000	1.724	0.000
Pdensi_DN24344_c0_g1	Bud	FC_3_2	73.4548126980032	610.570308788726	342.012560743364	-3.05554721135538	0.588760769405333	-5.18979417470627	2.10526659869998e-07	1.16003915723942e-05	0.506	2.470	1.523	5.118	6.775	1.645	10.073	15.675	10.858	10.171	13.398	8.336	2.244	2.044	1.123	0.906	2.984	2.467	0.000	2.051	2.548	0.384	1.540	0.000	0.000	0.569	0.000
Pdensi_DN19731_c1_g2	Bud	FC_3_2	63.0327690472731	0	31.5163845236366	8.44170223639216	1.62751124362092	5.18687798285858	2.13848740756286e-07	1.17730255023786e-05	1.416	1.903	0.563	0.044	0.255	0.190	0.000	0.000	0.000	0.000	0.000	0.000	0.786	0.772	0.675	1.534	0.350	0.044	0.802	0.041	0.152	0.000	0.000	0.000	0.000	0.000	0.000
Pdensi_DN20031_c3_g1	Bud	FC_3_2	0	49.5544608926729	24.7772304463364	-8.10866226942127	1.56338163159621	-5.18661733356963	2.14148122479938e-07	1.17790926203298e-05	0.000	0.000	0.000	0.559	0.134	1.084	0.980	0.808	1.172	0.519	0.279	1.300	0.491	0.636	0.000	0.000	0.000	0.270	0.000	1.023	0.000	0.000	1.216	0.444	0.000	0.000	0.000
Pdensi_GG_66429_c0_g1	Bud	FC_3_2	115.589343043997	6.54572413273938	61.067533588368	4.14117720275973	0.798594390227707	5.185582635484	2.15340576654716e-07	1.18237927737266e-05	4.159	1.542	1.380	0.639	0.111	1.396	0.203	0.096	0.108	0.000	0.000	0.000	2.310	2.337	1.555	0.292	0.405	0.690	0.938	0.054	3.832	302.254	265.346	211.805	3.619	10.774	9.866
Pdensi_DN45848_c0_g1d248317	Bud	FC_3_2	0	75.1941688330131	37.5970844165065	-8.71001093220502	1.68081651527163	-5.18201175028163	2.19505383102382e-07	1.20312523581601e-05	0.000	0.000	0.000	0.660	0.158	0.000	0.639	0.954	2.891	0.516	1.974	1.327	0.145	0.150	0.000	0.000	0.000	0.000	0.000	0.000	0.000	1.189	5.576	0.972	1.583	1.261	1.537
Pdensi_DN24294_c0_g1	Bud	FC_3_2	729.594056518785	6551.28985484939	3640.44195568409	-3.16663465562343	0.611244245968499	-5.18063716183698	2.21129256130475e-07	1.21029061523817e-05	5.348	31.166	8.434	119.615	113.463	32.490	162.661	101.281	129.455	222.416	101.437	99.143	27.627	74.197	18.750	10.681	12.462	4.540	3.615	14.039	2.745	1.653	0.825	0.082	2.346	2.567	4.684
Pdensi_DN24241_c3_g1	Bud	FC_3_2	319.948473749477	1348.04361214658	833.996042948027	-2.0749297773297	0.400521034800785	-5.18057629198363	2.21201432609176e-07	1.21029061523817e-05	4.782	6.974	7.825	8.829	8.891	9.834	15.957	27.880	36.767	30.746	37.654	35.728	5.645	11.732	8.293	16.991	22.115	13.495	19.992	8.724	9.637	2.487	2.831	7.215	66.247	23.422	37.307
Pdensi_DN20485_c0_g1	Bud	FC_3_2	21.4581672585402	148.846796084367	85.1524816714534	-2.79451016497294	0.539719251624783	-5.17771073861139	2.24625145987652e-07	1.22794422431265e-05	0.452	0.541	0.326	2.453	6.202	7.636	4.153	2.813	1.990	0.809	0.492	0.459	4.986	7.170	5.597	1.130	0.343	1.079	0.282	2.481	0.180	232.565	64.975	62.777	4.014	4.042	1.825
Pdensi_GG_143966_c0_g1	Bud	FC_3_2	247.939493296682	1707.18268013807	977.561086717377	-2.78367040306083	0.537797959430946	-5.17605237105453	2.26629866317009e-07	1.2378165461604e-05	2.357	7.724	5.109	36.695	36.731	14.959	54.834	26.825	21.155	32.259	44.278	17.270	8.239	16.032	4.004	21.534	74.910	54.437	170.753	168.850	100.168	71.488	0.598	0.000	0.740	0.730	0.195
Pdensi_DN17028_c1_g1	Bud	FC_3_2	95.3873424745651	3.61589154216389	49.5016170083645	4.72224611329541	0.912542157989078	5.1748251540527	2.28124508202435e-07	1.24488803709243e-05	1.852	0.796	3.177	1.255	0.170	0.038	0.030	0.102	0.091	0.032	0.077	0.000	0.491	0.110	0.000	8.273	6.580	5.828	4.303	4.164	4.528	3.479	0.000	0.000	0.000	0.000	0.000
Pdensi_DN18947_c2_g1	Bud	FC_3_2	49.7313204412009	0	24.8656602206005	8.09975667215543	1.5659454642666	5.17243854079483	2.31058510281101e-07	1.25869275088826e-05	1.100	1.180	0.777	0.000	0.628	0.618	0.000	0.000	0.000	0.000	0.000	0.000	0.000	0.805	3.151	0.648	1.384	0.540	0.000	0.032	0.000	0.000	1.194	7.240	2.964	1.939	1.407
Pdensi_DN27601_c0_g1d141021	Bud	FC_3_2	29.870580100725	207.218843451488	118.544711776106	-2.79430969701831	0.540634303439057	-5.16857639118213	2.3588387052655e-07	1.28385569915521e-05	0.799	0.433	0.601	7.331	8.743	2.823	5.979	3.931	2.553	2.124	4.289	1.824	1.110	2.766	0.772	0.000	0.644	5.603	11.479	0.231	0.861	0.304	0.487	1.205	0.000	0.000	0.000
Pdensi_DN20745_c4_g2	Bud	FC_3_2	167.832561415565	7.48841983857656	87.6604906270707	4.48365302961307	0.867818411005381	5.16657975073229	2.3841649956357e-07	1.29650684238652e-05	2.751	1.094	6.364	1.727	0.267	0.093	0.100	0.226	0.122	0.371	0.654	0.131	0.443	0.035	0.041	20.646	20.962	20.916	12.597	15.136	21.806	8.526	0.023	0.000	0.000	0.000	0.000
Pdensi_DN22293_c0_g1	Bud	FC_3_2	4690.53537860565	506.227001786431	2598.38119019604	3.21187946714065	0.621792442781695	5.16551705384478	2.39775164125021e-07	1.30275746895676e-05	199.056	45.003	43.340	17.884	15.475	13.261	14.208	7.676	8.556	8.484	7.365	8.790	41.769	15.107	13.058	17.524	5.520	9.188	29.642	5.634	37.330	9.547	2.766	2.817	55.169	104.845	150.232
Pdensi_DN39367_c0_g4	Bud	FC_3_2	0.981232260459065	108.594033262569	54.787632761514	-6.79512241481335	1.31677254281145	-5.16043750449492	2.46373398814891e-07	1.33279232642999e-05	0.000	0.031	0.029	1.572	3.289	0.595	2.293	3.724	0.511	2.214	1.913	0.449	0.000	0.033	0.000	0.316	0.707	0.000	1.325	0.000	0.000	0.000	0.000	0.000	0.000	0.000	0.000
Pdensi_DN17894_c0_g2	Bud	FC_3_2	125.839579867058	507.513130165509	316.676355016284	-2.01199214150338	0.389901725501582	-5.1602545203284	2.46614335307965e-07	1.33293763784292e-05	1.549	3.359	2.799	9.781	13.208	2.678	8.546	10.408	11.463	2.931	10.917	8.742	3.426	2.144	1.373	4.721	0.000	1.509	0.000	0.000	0.446	0.000	0.000	0.000	0.000	0.000	0.000
Pdensi_DN37769_c0_g1d89398	Bud	FC_3_2	0	74.1378677875855	37.0689338937928	-8.68986673480477	1.68497103806812	-5.15727958432331	2.50563532943742e-07	1.35193573472635e-05	0.000	0.000	0.000	1.483	3.822	2.538	2.159	0.412	1.873	0.000	0.000	0.460	0.000	3.619	2.599	0.000	0.419	0.000	0.435	0.905	0.564	24.931	38.033	74.811	0.000	0.000	0.000
Pdensi_GG_125998_c0_g1	Bud	FC_3_2	7.79621818457952	74.13540162128	40.9658099029298	-3.24905170086285	0.630110509255312	-5.15632044401656	2.51849754743714e-07	1.35652465217278e-05	0.195	0.126	0.155	0.441	1.329	1.908	1.325	1.826	1.279	0.913	0.698	0.369	0.650	1.155	0.857	0.141	0.440	0.682	3.272	1.930	1.185	2.912	5.875	12.994	10.229	1.445	4.355
Pdensi_DN20834_c0_g1	Bud	FC_3_2	501.450470284696	2110.04457315373	1305.74752171921	-2.07304589624114	0.402309274824349	-5.15286627967066	2.5653489622441e-07	1.37818337475521e-05	7.909	14.788	8.093	34.171	24.304	26.071	41.371	27.099	57.887	38.406	41.684	52.315	14.247	27.323	14.279	9.759	6.137	5.063	4.452	2.968	5.685	2.472	3.484	0.631	0.485	0.068	0.379
Pdensi_DN27720_c1_g1	Bud	FC_3_2	351.21719742939	4252.95840327402	2302.08780035171	-3.59806124432789	0.698652171733012	-5.15000366405914	2.60481370320788e-07	1.39817866577792e-05	2.753	3.820	14.805	9.064	8.144	119.974	48.751	58.951	146.208	64.573	98.967	90.920	6.112	5.774	32.854	8.784	5.345	10.498	3.293	3.661	11.918	116.124	167.992	816.865	0.000	0.134	0.000
Pdensi_DN24425_c0_g1d22435	Bud	FC_3_2	121.787155349815	541.695478867136	331.741317108475	-2.15302856328076	0.418285998150262	-5.14726424695508	2.64312870964743e-07	1.41630300435626e-05	2.138	1.855	3.432	6.224	5.462	7.900	7.819	10.332	14.258	10.367	11.346	19.900	2.138	5.925	1.426	3.639	9.875	20.084	0.473	6.936	10.759	18.863	45.648	61.514	13.606	28.341	40.349
Pdensi_DN19216_c0_g1d218250	Bud	FC_3_2	6.17919220809312	89.1726637248805	47.6759279664868	-3.85146870126022	0.748855873584104	-5.14313746759665	2.70187768601736e-07	1.44307707199037e-05	0.126	0.203	0.063	0.791	0.378	0.340	2.353	1.832	1.179	4.119	1.902	1.038	0.349	0.867	0.141	0.395	0.617	0.855	0.845	3.137	2.245	5.796	13.549	136.208	0.000	0.000	0.000
Pdensi_DN17775_c0_g1d475646	Bud	FC_3_2	1593.45793464184	80.6602290399022	837.059081840869	4.3041164515912	0.836954120165766	5.14259545163447	2.70968692151671e-07	1.4457468394879e-05	73.896	16.913	6.938	10.732	4.780	19.453	2.762	0.811	1.289	1.038	0.917	1.116	21.362	20.683	12.227	1.900	1.425	1.181	1.011	0.688	0.693	8.487	167.079	347.058	67.288	19.027	27.148
Pdensi_DN9906_c0_g1d333626	Bud	FC_3_2	0	59.200506152217	29.6002530761085	-8.36528978744887	1.62766222291874	-5.13945072242822	2.75542738720304e-07	1.46875912727123e-05	0.000	0.000	0.000	0.000	0.736	0.265	0.540	1.399	1.580	0.572	0.768	0.429	0.135	0.140	0.000	0.000	0.000	0.000	0.404	0.282	0.174	1.480	0.149	0.489	0.000	0.000	0.000
Pdensi_DN40431_c0_g1d572764	Bud	FC_3_2	166.034567145892	1406.32629795116	786.180432548526	-3.08227312332246	0.599744891024018	-5.13930701111888	2.75753540477005e-07	1.46875912727123e-05	3.840	4.161	2.174	0.846	4.868	7.644	9.086	28.386	46.403	13.597	20.681	14.756	1.858	6.939	4.647	0.000	0.000	0.000	0.000	0.000	0.479	0.000	0.000	0.000	0.000	0.000	0.000
Pdensi_GG_122874_c0_g1	Bud	FC_3_2	2.61785729536757	136.373585990958	69.4957216431629	-5.7063813799457	1.11105196189826	-5.13601665415917	2.80622801404379e-07	1.49214165067837e-05	0.000	0.073	0.081	1.105	8.006	19.288	2.363	4.914	0.903	1.157	1.011	0.822	2.425	11.222	6.149	0.222	0.632	0.736	8.220	2.950	98.820	52.654	43.912	54.202	0.000	0.000	0.000
Pdensi_DN106880_c0_g1	Bud	FC_3_2	346.340194262418	47.8050595410622	197.07262690174	2.85582356157112	0.556250755437894	5.13405785727507	2.83560862587614e-07	1.50391116771872e-05	11.689	5.139	4.413	2.388	2.981	2.874	0.862	1.306	0.712	1.114	0.245	0.242	4.823	4.572	5.216	0.963	1.622	2.921	0.484	2.801	0.918	3.732	9.686	2.447	0.560	0.216	0.776
Pdensi_DN15305_c2_g4	Bud	FC_3_2	5.20146703632825	176.620351768244	90.9109094022863	-5.08522290521532	0.990648193885999	-5.13322785687177	2.84814747107818e-07	1.50807929315529e-05	0.100	0.216	0.000	0.253	1.813	0.545	2.773	2.716	5.071	3.406	3.662	1.885	0.334	0.346	0.558	0.448	0.542	0.736	0.999	3.246	1.001	0.304	2.939	0.402	0.452	6.395	2.644
Pdensi_DN22109_c8_g1	Bud	FC_3_2	55.0419241769303	0	27.5209620884651	8.24606789582146	1.60871049586331	5.12588680003373	2.96140505838245e-07	1.56252561197682e-05	0.817	1.771	0.820	0.000	0.000	0.000	0.000	0.000	0.000	0.483	0.513	1.567	0.000	0.943	2.256	2.198	0.437	2.975	0.454	1.885	0.588	0.000	0.495	0.000	2.992	0.000	0.497
Pdensi_DN19707_c0_g3	Bud	FC_3_2	18.8288602464825	135.125691116797	76.9772756816399	-2.84272336870681	0.554614883722328	-5.12558074465603	2.96622008620695e-07	1.56253547942196e-05	0.515	0.294	0.329	2.426	14.195	12.444	1.785	3.488	2.819	0.839	1.525	2.355	7.058	10.824	8.724	1.843	1.796	1.453	1.345	1.113	2.904	0.119	0.042	0.023	0.000	0.000	0.027
Pdensi_DN26349_c2_g2	Bud	FC_3_2	2106.03441059473	149.583732982326	1127.80907178853	3.81511254889444	0.744366625932233	5.1253138117476	2.97042578954213e-07	1.56342824840102e-05	82.254	28.908	18.014	5.491	8.329	3.674	5.661	2.468	0.901	1.743	1.968	0.915	32.103	20.116	8.432	7.349	4.597	2.396	1.673	2.602	1.532	16.049	5.377	6.209	12.186	16.296	14.531
Pdensi_GG_102848_c0_g1	Bud	FC_3_2	49.992792048299	0	24.9963960241495	8.1073638023217	1.58269857767	5.12249389536768	3.0152086079238e-07	1.5843203710749e-05	1.348	0.963	0.757	0.401	0.204	0.551	0.000	0.000	0.000	0.099	0.106	0.000	0.000	0.389	0.000	0.151	0.458	0.104	0.470	0.294	0.121	0.000	0.310	0.000	0.000	0.000	0.000
Pdensi_DN18349_c0_g1d403854	Bud	FC_3_2	5079.13039412874	960.580186560067	3019.85529034441	2.4027453495536	0.469165237434493	5.1213200762537	3.03404145997236e-07	1.59287176648549e-05	56.201	97.968	156.201	18.101	38.882	125.154	14.954	13.479	29.012	4.921	10.520	32.609	26.668	88.655	145.730	17.695	24.007	54.058	6.740	62.891	66.166	136.981	246.475	316.254	8.277	54.150	210.543
Pdensi_DN36010_c0_g1d148339	Bud	FC_3_2	0	59.0750119009887	29.5375059504944	-8.36272656120166	1.63375442295997	-5.11871701381558	3.07621129177131e-07	1.61229205456347e-05	0.000	0.000	0.000	0.317	3.938	1.228	0.694	1.963	0.887	0.736	1.105	0.147	0.696	2.595	1.115	0.336	0.270	0.153	0.692	0.579	0.000	0.951	9.026	6.786	0.000	0.000	0.000
Pdensi_DN44005_c0_g1d95125	Bud	FC_3_2	27.3233831247859	129.74272084526	78.533051985023	-2.24807787156582	0.439347351061775	-5.11685768932684	3.10667839390076e-07	1.62552378316161e-05	0.544	0.589	0.545	2.746	2.977	0.000	3.002	2.853	1.944	1.606	1.711	0.320	0.301	0.000	0.000	0.000	0.000	0.000	0.000	0.000	1.173	1.651	0.000	0.546	0.000	0.611	0.329
Pdensi_DN52615_c0_g1	Bud	FC_3_2	0	60.3313308128695	30.1656654064347	-8.3925531384497	1.64082169913922	-5.11484772711896	3.13994153763471e-07	1.63908846905784e-05	0.000	0.000	0.000	0.000	1.989	0.473	1.658	0.508	1.454	0.515	0.629	0.317	1.245	1.991	0.840	0.000	0.378	1.079	1.443	1.408	0.745	1.395	1.902	0.876	0.000	0.000	0.000
Pdensi_DN29004_c0_g1d502231	Bud	FC_3_2	0	84.3293694994971	42.1646847497485	-8.8758611517699	1.73532427877379	-5.11481413608859	3.14050035105758e-07	1.63908846905784e-05	0.000	0.000	0.000	0.382	0.369	0.655	0.334	2.543	2.168	1.791	1.144	2.136	0.000	0.349	0.000	0.000	0.649	0.738	0.671	2.102	0.436	0.459	0.737	0.000	0.000	0.000	0.000
Pdensi_DN21893_c0_g1d221883	Bud	FC_3_2	5495.3658876738	633.690819081234	3064.52835337752	3.11638174152127	0.609438051472512	5.11353325246353	3.16188065030589e-07	1.64610784858943e-05	231.494	54.780	50.493	19.305	17.083	17.998	16.833	8.937	12.304	10.298	8.654	13.220	44.973	19.317	15.860	23.536	9.065	14.471	5.261	8.633	8.030	13.338	4.399	5.631	123.035	149.330	196.524
Pdensi_DN26064_c0_g1d367074	Bud	FC_3_2	0	53.2953761586015	26.6476880793008	-8.21344319789468	1.60709365667672	-5.1107433370617	3.20893695000348e-07	1.66896563064881e-05	0.000	0.000	0.000	0.000	0.000	0.000	0.956	0.680	1.541	3.826	1.363	3.049	0.000	0.000	0.000	0.000	0.000	0.000	0.000	0.000	0.000	0.000	0.000	0.000	0.000	0.000	0.000
Pdensi_DN36611_c6_g1	Bud	FC_3_2	32.5786967739431	151.245112211819	91.9119044928811	-2.21521843090359	0.43345452219382	-5.11061326501297	3.2111472344291e-07	1.66896563064881e-05	0.475	0.878	0.650	1.621	1.539	1.874	2.814	3.036	3.193	4.830	5.967	3.752	0.544	1.638	0.842	0.431	0.357	0.399	0.413	0.620	0.686	3.183	11.213	19.324	0.649	2.441	2.364
Pdensi_DN38298_c0_g1	Bud	FC_3_2	1.62940414378411	72.8569807773574	37.2431924605708	-5.48425109594952	1.07355351573535	-5.10850275795798	3.24721666293575e-07	1.68630479998077e-05	0.019	0.071	0.019	0.258	0.528	0.562	0.673	2.275	1.433	1.237	1.918	2.105	0.031	0.420	0.370	0.119	0.375	0.414	1.118	1.025	1.718	1.389	0.104	0.057	0.000	0.000	0.000
Pdensi_DN23186_c0_g1	Bud	FC_3_2	92.7206651816824	453.872042906394	273.296354044038	-2.29107736864757	0.448498656702448	-5.10832604381145	3.25025446315705e-07	1.68647578457062e-05	2.955	1.242	1.491	11.826	15.107	26.138	10.843	8.868	7.553	5.766	5.462	4.443	6.382	12.025	12.861	4.860	5.833	4.685	14.713	57.660	17.999	159.794	84.868	318.515	1.035	2.303	2.131
Pdensi_GG_63925_c0_g1	Bud	FC_3_2	485.371364299276	47.9568636403139	266.664113969795	3.33802527136821	0.653637691535877	5.10684330875217	3.2758516992123e-07	1.69834226520777e-05	13.971	8.734	7.043	4.949	1.831	8.220	1.839	0.690	0.377	0.587	0.657	0.256	7.594	7.961	7.402	4.236	1.849	2.938	1.826	0.438	1.516	0.404	0.309	0.073	22.865	13.592	17.211
Pdensi_DN23676_c1_g2	Bud	FC_3_2	2.57752401417982	115.404648927833	58.9910864710064	-5.479443992083	1.07322281299259	-5.10559776194472	3.2975045360483e-07	1.70672585151328e-05	0.147	0.000	0.021	2.050	3.145	6.795	2.699	1.916	2.303	2.205	1.642	1.865	2.026	6.337	1.771	0.152	1.647	0.105	0.383	1.585	0.630	1.856	184.593	99.514	0.000	0.047	0.050
Pdensi_DN22888_c3_g3	Bud	FC_3_2	76.6313582682152	0	38.3156791341076	8.72360197385014	1.71016545333653	5.10102806534328	3.37813459781615e-07	1.74410904422075e-05	3.066	1.109	0.513	0.323	0.000	0.554	0.000	0.000	0.000	0.302	0.322	0.902	0.283	0.295	0.284	1.373	0.000	0.311	0.000	0.000	0.000	0.000	0.000	0.000	1.884	3.159	2.168
Pdensi_DN38146_c0_g1d570732	Bud	FC_3_2	0	55.4556843841723	27.7278421920862	-8.27071700337011	1.62168283426811	-5.10008296850648	3.39504627016018e-07	1.75055681556325e-05	0.000	0.000	0.000	0.000	0.000	0.000	0.887	0.706	1.732	1.049	0.549	0.923	0.187	0.388	0.000	0.000	0.000	0.000	0.372	0.000	0.241	0.256	0.000	0.000	0.000	0.000	0.000
Pdensi_DN22331_c0_g3d424292	Bud	FC_3_2	22.7347052530322	210.793372628092	116.764038940562	-3.21218274088517	0.629842177989341	-5.09998036514399	3.39688717688214e-07	1.75055681556325e-05	0.558	0.611	0.231	2.362	2.502	1.406	2.473	3.735	6.402	9.636	5.825	8.530	0.339	1.951	0.644	1.175	2.694	1.498	3.708	6.199	4.808	3.773	1.034	0.221	2.237	5.594	6.790
Pdensi_DN2190_c0_g1d380930	Bud	FC_3_2	157.144164603358	18.5445836022492	87.8443741028038	3.08543618033833	0.605344889822185	5.09698889379352	3.45098566375552e-07	1.77290117453578e-05	4.122	3.187	2.347	1.592	0.756	1.470	0.518	0.163	0.442	0.734	0.783	0.550	1.526	0.430	0.588	3.318	1.761	1.485	0.688	1.803	0.535	2.293	1.075	0.313	2.319	3.152	3.250
Pdensi_DN44270_c0_g1d155350	Bud	FC_3_2	47.2962522302216	504.71554832425	276.005900277236	-3.41570707062955	0.670269637201319	-5.09601939436148	3.46869607444056e-07	1.78053059418831e-05	0.463	1.506	0.928	6.852	4.690	2.360	5.321	6.645	18.151	10.390	7.227	13.295	0.172	1.605	0.516	0.415	0.000	0.944	0.000	0.179	0.000	0.000	0.000	0.000	0.000	0.694	0.559
Pdensi_DN22031_c0_g1	Bud	FC_3_2	828.980279602464	38.4922443540324	433.736261978248	4.43002284267305	0.869444272667165	5.09523494712688	3.48309020952513e-07	1.78644655598091e-05	9.276	8.817	32.401	12.464	0.000	0.179	0.118	0.808	1.371	0.581	0.706	0.291	2.030	0.000	0.033	66.230	38.617	19.281	11.092	43.653	75.785	19.967	0.753	0.238	0.000	0.000	0.000
Pdensi_GG_9808_c0_g1	Bud	FC_3_2	15.9026989085763	194.355057913065	105.128878410821	-3.61073126251619	0.709300279382464	-5.09055384224548	3.5701917506187e-07	1.82961308108867e-05	0.414	0.490	0.085	4.807	6.631	13.181	4.364	2.935	4.364	0.648	2.513	2.400	4.923	4.441	13.512	0.968	1.339	1.774	3.141	6.165	108.641	19.465	473.261	370.823	0.000	0.064	0.000
Pdensi_DN23164_c0_g3d547144	Bud	FC_3_2	223.334686147956	3474.94446784994	1849.13957699895	-3.95976940853651	0.77789510167431	-5.09036424064589	3.5737636141486e-07	1.82993742956384e-05	1.148	2.544	9.906	6.938	10.916	15.668	30.943	62.579	113.892	76.287	97.347	90.910	2.017	8.982	3.469	20.015	25.359	18.966	24.660	13.377	10.994	10.372	5.441	14.316	0.000	0.249	1.328
Pdensi_DN22693_c8_g4	Bud	FC_3_2	50.856557096676	0	25.428278548338	8.13193606115464	1.59820511929203	5.08816794727631	3.61539131047806e-07	1.84973163473227e-05	0.673	1.094	1.351	0.000	0.000	0.363	0.000	0.000	0.000	0.000	0.423	0.000	0.000	0.388	0.373	2.413	0.721	1.638	1.493	1.167	0.000	0.000	0.000	0.000	9.880	9.085	12.670
Pdensi_DN31798_c0_g1d565032	Bud	FC_3_2	0	52.2390275884742	26.1195137942371	-8.1845905806966	1.60995423510715	-5.08374114134486	3.7007221648107e-07	1.89028273660327e-05	0.000	0.000	0.000	0.387	0.000	0.331	1.014	0.643	1.462	1.087	0.385	1.080	0.339	0.000	0.000	0.000	0.000	0.000	0.000	0.000	0.000	0.000	0.372	4.927	1.351	0.344	0.372
Pdensi_DN35002_c0_g1	Bud	FC_3_2	81.8296300476577	0	40.9148150238288	8.81827359126505	1.73469080669562	5.08348436345427	3.705730989285e-07	1.8912896725232e-05	3.315	0.449	1.248	0.522	0.000	0.000	0.000	0.000	0.000	1.468	0.000	0.000	0.912	0.478	0.915	0.372	0.000	1.006	1.381	0.000	0.000	0.627	0.000	0.000	0.607	2.799	0.000
Pdensi_DN24194_c1_g1d552023	Bud	FC_3_2	8.81314147318859	221.604055780922	115.208598627055	-4.65330783614043	0.915871920024103	-5.08074080491294	3.7596581220125e-07	1.91410558435902e-05	0.053	0.349	0.146	3.802	30.049	40.806	4.369	7.677	1.278	0.153	0.308	0.156	7.860	22.920	25.944	0.355	1.035	0.265	0.019	0.107	0.140	0.862	25.458	13.607	0.027	0.000	0.000
Pdensi_DN15924_c0_g1d110384	Bud	FC_3_2	0.321403946707872	60.4116428942189	30.3665234204634	-7.43316063320495	1.46313570036006	-5.08029476102301	3.76849678932332e-07	1.91703801133347e-05	0.017	0.000	0.000	0.473	1.071	0.883	1.646	1.069	0.902	0.822	1.171	0.693	0.515	2.642	0.599	0.047	0.247	0.086	0.098	1.197	0.098	0.824	48.009	11.791	0.000	0.000	0.000
Pdensi_DN41289_c0_g1d152810	Bud	FC_3_2	47.872527034111	0	23.9362635170555	8.04473058394156	1.58390068078989	5.07906252046665	3.79301883223551e-07	1.9247947643777e-05	0.817	0.885	1.230	0.515	0.000	0.441	0.000	0.000	0.000	0.000	0.000	0.479	0.000	1.414	0.451	1.099	1.748	1.488	1.815	3.298	1.176	0.000	0.000	4.102	0.000	2.300	0.000
Pdensi_DN4904_c0_g1d205940	Bud	FC_3_2	52.8732561151081	0	26.436628057554	8.18819526685886	1.61249711647071	5.07795963367702	3.815097221554e-07	1.93442205618941e-05	1.588	0.688	0.955	0.000	0.000	1.713	0.000	0.000	0.000	0.750	0.000	0.745	0.351	0.475	1.054	0.284	0.340	4.846	3.931	1.100	2.281	0.962	0.385	0.000	2.330	3.209	1.842
Pdensi_DN40436_c0_g1d34895	Bud	FC_3_2	47.7522489274193	0	23.8761244637097	8.04119141878221	1.58359693984396	5.07780181715591	3.81826663270469e-07	1.93445379890445e-05	1.193	0.776	0.958	0.000	0.290	0.518	0.000	0.000	0.000	1.411	0.602	0.843	1.324	1.377	1.060	0.214	0.768	0.000	0.264	0.553	0.343	0.000	2.327	0.960	2.466	1.072	8.380
Pdensi_DN18297_c1_g3	Bud	FC_3_2	2.62064264719022	133.120594065865	67.8706183565276	-5.67011062641353	1.11761895096089	-5.07338446752228	3.90801783676543e-07	1.97670780346222e-05	0.000	0.023	0.147	0.766	0.506	0.204	1.494	3.261	3.226	1.010	3.114	1.575	0.000	0.097	0.024	0.076	0.023	0.318	3.873	0.000	1.659	0.348	0.440	0.601	0.000	0.000	0.000
Pdensi_DN38226_c0_g3	Bud	FC_3_2	105.541694608148	495.425291253288	300.483492930718	-2.23120212330991	0.439867401909668	-5.07244254432865	3.92741734952431e-07	1.9832979827099e-05	1.546	3.076	1.865	12.187	10.304	6.419	12.378	11.049	6.362	6.081	13.356	5.424	1.301	5.330	2.889	3.041	0.616	0.641	2.431	1.143	1.741	4.452	6.202	25.984	9.350	9.864	13.310
Pdensi_DN21498_c0_g6	Bud	FC_3_2	655.567058675371	99.3726183737774	377.469838524574	2.7219899056775	0.536721554929838	5.07151218481122	3.94666990505981e-07	1.99140519966409e-05	11.537	22.976	5.836	1.932	4.088	4.519	2.038	1.815	2.111	1.177	0.934	0.070	7.299	6.804	6.558	2.492	0.359	0.371	0.303	0.034	0.085	0.044	0.109	0.060	0.000	0.000	0.071
Pdensi_DN27094_c0_g1	Bud	FC_3_2	10.0854506421148	96.8061001972799	53.4457754196973	-3.26212851750718	0.643611908760602	-5.06847134601508	4.01023337688696e-07	2.02020373148759e-05	0.198	0.214	0.198	1.379	0.359	0.000	1.977	1.138	2.686	2.094	0.000	0.700	0.110	0.343	0.000	0.266	0.107	0.000	0.000	0.000	0.000	0.000	0.000	0.000	0.000	0.000	0.000
Pdensi_GG_142261_c0_g1	Bud	FC_3_2	12.1126964694165	464.354791163786	238.233743816601	-5.26151055446064	1.03843059559072	-5.06679076753085	4.04578561137216e-07	2.0364659748754e-05	0.007	0.268	0.474	0.472	1.193	9.790	4.506	10.813	12.427	4.186	12.657	7.759	0.229	1.797	3.033	0.104	0.016	0.036	0.000	0.000	0.010	0.000	0.000	0.015	0.847	0.727	1.374
Pdensi_DN9008_c0_g1d265354	Bud	FC_3_2	187.204490410953	1073.49027564132	630.347383026134	-2.51977242952481	0.49761029677268	-5.06374656205296	4.1109609031208e-07	2.06260258366492e-05	1.854	6.586	3.075	32.851	71.882	62.318	25.477	21.929	17.099	11.405	15.118	9.250	30.690	53.987	46.762	15.462	22.618	12.930	22.058	26.665	16.835	31.995	10.934	5.360	0.921	0.942	0.709
Pdensi_DN42854_c0_g1d245522	Bud	FC_3_2	177.827876295871	1034.4089976866	606.118436991238	-2.54035824415528	0.501776437642644	-5.06272924270804	4.13296629276607e-07	2.07197380208598e-05	1.964	3.001	5.889	1.758	1.540	0.379	13.357	24.081	24.461	21.629	35.797	27.390	2.317	3.735	2.323	4.041	8.879	9.210	11.664	20.644	19.202	8.449	0.991	0.000	0.000	0.389	0.278
Pdensi_GG_8904_c2_g1	Bud	FC_3_2	469.969067991004	72.2755853671681	271.122326679086	2.70112676263593	0.533602814871883	5.0620549355319	4.14761465317851e-07	2.07764462091842e-05	16.129	7.962	4.748	4.369	6.317	7.528	1.656	1.267	1.430	1.315	0.118	0.880	7.169	8.179	4.382	4.772	2.430	0.574	0.934	1.732	3.204	0.284	1.029	3.571	3.945	8.902	3.814
Pdensi_DN22574_c0_g1	Bud	FC_3_2	18.2293776998132	260.5424567329	139.385917216357	-3.83706771602787	0.758344626937586	-5.05979416182198	4.19709314173271e-07	2.09905224473885e-05	0.355	0.183	0.585	0.765	0.850	1.670	1.909	4.995	8.648	4.904	10.597	4.555	1.789	1.988	0.510	4.061	6.948	3.589	2.826	1.578	1.015	0.207	9.571	16.822	10.077	20.411	31.476
Pdensi_GG_76761_c5_g1	Bud	FC_3_2	539.215292927307	96.9362727461075	318.075782836707	2.47698379603638	0.489619531309727	5.05899711437261	4.2146724364156e-07	2.106152321456e-05	7.621	14.975	10.475	2.020	4.092	3.861	1.180	1.674	2.949	1.255	2.240	1.044	5.913	7.160	7.296	5.552	5.147	8.435	6.072	10.470	4.325	18.616	5.842	10.690	0.000	1.592	2.782
Pdensi_DN18274_c1_g1d353595	Bud	FC_3_2	606.251497351995	7456.80771378297	4031.52960556748	-3.62058809035388	0.715755438406914	-5.05841506201109	4.22755476036214e-07	2.11089572697633e-05	2.521	25.024	9.764	12.158	29.630	17.936	93.425	120.010	232.152	89.369	133.193	114.215	14.007	25.056	30.283	8.155	39.618	24.875	14.181	8.178	13.418	0.025	1.011	0.000	0.000	0.018	0.039
Pdensi_DN18162_c1_g4	Bud	FC_3_2	637.687631377212	2934.33979216402	1786.01371177061	-2.20218255605396	0.435436679740215	-5.05741169386051	4.24985113183953e-07	2.12032837118581e-05	6.020	15.373	17.616	51.292	79.494	64.097	75.550	53.504	47.308	55.127	105.021	65.476	35.637	48.221	41.377	34.943	130.729	83.457	106.080	116.480	76.669	24.825	217.784	2.315	0.000	0.000	0.019
Pdensi_DN22704_c1_g1	Bud	FC_3_2	9282.3703424796	1037.91127234304	5160.14080741132	3.16073661728473	0.625588810579816	5.05241871950244	4.36250023708486e-07	2.17304861809671e-05	325.061	164.426	80.172	37.060	38.774	15.772	36.349	18.160	8.092	20.074	16.456	10.419	96.628	98.926	31.898	53.997	62.097	25.090	8.602	19.208	8.264	78.160	73.565	43.539	100.045	98.058	52.924
Pdensi_DN31417_c0_g1d371953	Bud	FC_3_2	109.999808886059	857.765235513238	483.882522199648	-2.96324589454493	0.587120887743897	-5.04707966690073	4.48614321002557e-07	2.22750962497801e-05	1.114	1.643	3.946	2.439	8.708	2.102	9.563	22.150	19.619	22.756	25.231	18.882	0.790	2.573	0.453	10.637	8.899	1.991	1.351	0.235	1.305	0.000	3.354	0.000	0.611	0.569	0.975
Pdensi_DN15699_c0_g1d54606	Bud	FC_3_2	81.1458942746332	483.557976887745	282.351935581189	-2.57472035607817	0.51023352379324	-5.04616070096075	4.50776304760146e-07	2.23449775133964e-05	2.276	1.056	1.635	8.940	3.612	16.201	11.152	5.195	12.626	9.228	8.577	9.195	2.543	3.721	15.421	1.627	5.236	15.123	105.635	2.626	95.667	87.959	67.292	165.595	0.181	3.400	1.563
Pdensi_DN40254_c2_g1	Bud	FC_3_2	51.5438219787728	470.930393273623	261.237107626198	-3.19190327491167	0.632974046394745	-5.04270798003791	4.58989442486638e-07	2.26817282828813e-05	0.430	2.044	0.686	5.695	7.933	4.371	7.139	11.067	10.019	6.644	5.933	4.655	2.138	4.493	3.319	1.812	1.965	1.168	3.044	4.735	2.361	2.091	4.792	9.207	0.260	1.255	1.138
Pdensi_DN38375_c1_g2	Bud	FC_3_2	6.54650013963403	219.499555620412	113.023027880023	-5.06889853504286	1.00523835167058	-5.04248422935612	4.59526638972477e-07	2.26902665944657e-05	0.000	0.162	0.239	1.045	0.974	4.296	2.456	4.148	6.532	3.378	4.096	7.295	0.634	2.102	2.939	0.163	1.192	1.581	2.172	2.480	3.138	1.535	7.777	0.916	0.000	0.067	0.000
Pdensi_DN19857_c1_g1	Bud	FC_3_2	83.7036345370331	374.328048331315	229.015841434174	-2.16122546361641	0.428830282871497	-5.0398154000333	4.65981094319799e-07	2.29725358969298e-05	1.250	2.578	1.333	9.499	19.622	27.694	9.148	7.203	6.137	3.611	4.717	2.906	9.298	13.930	19.239	3.374	3.704	1.898	3.249	4.491	2.326	26.617	68.079	32.795	1.686	1.302	2.080
Pdensi_GG_47912_c0_g1	Bud	FC_3_2	10.3889057178797	128.801230357348	69.5950680376137	-3.63191356678074	0.720848661086289	-5.03838567350268	4.69474710524937e-07	2.31264579516102e-05	0.276	0.210	0.160	0.783	4.817	11.408	4.015	2.621	1.111	0.504	1.424	0.203	0.804	2.561	5.697	0.305	0.915	0.279	4.005	15.193	1.742	229.431	483.784	851.255	0.000	0.384	0.165
Pdensi_DN9635_c0_g1d333178	Bud	FC_3_2	176.4253042222	16.660114620068	96.5427094211338	3.40354477747839	0.676047635911922	5.03447478651018	4.79160736280411e-07	2.35849353711461e-05	5.178	4.067	1.593	0.967	1.772	4.438	0.212	0.467	0.300	0.375	0.484	1.057	2.419	2.871	1.719	2.762	1.955	0.713	1.434	0.892	2.561	0.387	2.039	0.129	20.673	11.546	10.596
Pdensi_DN18955_c0_g1d14400	Bud	FC_3_2	72.3129690496647	347.084970938158	209.698969993911	-2.26290650214191	0.450039641615748	-5.02823816590366	4.95006831015562e-07	2.42881011293806e-05	1.052	2.219	1.173	2.213	2.529	2.107	6.039	5.991	8.747	10.682	5.805	5.206	1.871	3.140	1.262	3.320	3.478	1.651	6.793	5.495	2.649	6.707	4.474	15.609	12.202	8.237	9.969
Pdensi_DN4795_c0_g1d100141	Bud	FC_3_2	55.0997708812109	0	27.5498854406054	8.24771499139776	1.64039554749791	5.02788184470383	4.95927276887523e-07	2.43141038546469e-05	1.817	0.657	0.912	0.000	0.000	0.327	0.000	0.000	0.000	0.358	0.000	0.712	0.335	0.699	0.336	0.000	0.324	1.107	0.000	0.701	0.872	0.000	0.000	1.218	0.000	1.022	1.837
Pdensi_DN23589_c3_g1	Bud	FC_3_2	40.4152482397104	232.072628931184	136.243938585447	-2.52186021978673	0.501960015580868	-5.02402610070134	5.05993560170368e-07	2.47686234465472e-05	0.540	1.072	0.875	1.188	1.997	0.610	2.987	5.521	5.390	6.555	8.124	6.666	0.562	1.585	0.400	1.307	2.078	2.625	0.658	0.448	0.389	0.335	0.187	0.184	1.753	7.018	7.749
Pdensi_DN56544_c0_g1	Bud	FC_3_2	0	69.6438818369019	34.8219409184509	-8.5994295438943	1.71268511180311	-5.02102195238963	5.13972843671241e-07	2.51394494196307e-05	0.000	0.000	0.000	0.000	0.491	0.435	1.331	0.423	2.406	1.428	2.531	0.946	0.000	0.000	0.000	0.000	0.431	2.446	0.895	1.394	0.000	0.000	0.000	0.000	0.000	0.000	0.000
Pdensi_DN22179_c1_g1	Bud	FC_3_2	0	55.0932263952996	27.5466131976498	-8.2614561531569	1.64740734174531	-5.01482295471893	5.30823214395876e-07	2.58823081005162e-05	0.000	0.000	0.000	1.436	1.358	0.373	0.538	1.170	1.594	2.700	1.984	1.150	0.000	0.248	0.000	0.077	0.000	0.000	0.433	0.199	0.134	0.000	0.105	0.000	0.000	0.096	0.286
Pdensi_GG_135202_c0_g1	Bud	FC_3_2	173.203783117762	26.3817936633622	99.7927883905622	2.715966313245	0.542255857421978	5.00864356939801	5.48149785679234e-07	2.66853372989191e-05	2.759	5.452	2.443	0.652	3.236	2.414	0.429	0.539	0.609	0.901	0.813	0.152	3.151	4.037	3.551	0.461	0.000	0.315	0.712	0.298	58.532	0.000	0.000	0.000	0.000	0.000	0.000
Pdensi_DN25089_c1_g2	Bud	FC_3_2	16.2602073109062	178.980347547137	97.6202774290217	-3.45971011399705	0.690904953103093	-5.00750515459224	5.5140075391775e-07	2.68226312052255e-05	0.342	0.381	0.279	2.512	2.620	5.720	2.316	1.919	6.462	4.206	8.179	12.248	1.100	1.310	1.586	1.124	0.525	0.276	0.643	0.356	0.698	0.050	6.359	0.000	0.000	0.000	0.000
Pdensi_DN17684_c0_g3	Bud	FC_3_2	124.368077812207	635.922055815919	380.145066814063	-2.35441878358953	0.470489327713486	-5.00419168917536	5.60969150021244e-07	2.72455102387463e-05	1.996	3.847	1.802	18.667	30.352	27.842	18.182	11.828	8.260	9.012	9.252	6.691	19.026	23.154	14.731	6.110	9.871	8.261	10.745	12.784	3.783	10.987	73.069	30.166	0.071	0.104	0.111
Pdensi_GG_98580_c0_g1	Bud	FC_3_2	6.84809831418381	77.7804075508148	42.3142529324993	-3.50634771812505	0.701682398208961	-4.99705810930269	5.82115315943532e-07	2.82505145340795e-05	0.082	0.177	0.163	1.327	1.404	4.285	1.679	1.072	1.890	0.681	1.324	1.798	0.915	1.471	1.403	0.074	0.192	0.000	0.091	1.061	0.275	20.581	11.704	43.152	0.769	0.589	1.496
Pdensi_DN10021_c0_g1d48803	Bud	FC_3_2	0.964211840123616	83.647735102188	42.3059734711558	-6.42888334798508	1.28703859368405	-4.99509756703015	5.88060296531677e-07	2.851680246382e-05	0.060	0.000	0.000	0.609	0.743	0.037	1.514	2.433	1.067	1.093	1.180	2.059	0.000	0.000	0.067	0.006	0.470	0.000	0.000	0.388	0.542	1.726	0.074	0.365	0.000	0.000	0.308
Pdensi_DN24394_c1_g10	Bud	FC_3_2	310.211838079629	53.5380438784943	181.874940979062	2.537290068833	0.508107544419031	4.99360833489323	5.9261518644133e-07	2.86929895674723e-05	5.466	7.398	6.158	1.550	1.315	3.021	0.733	0.715	1.755	0.311	0.494	0.688	1.964	2.662	2.576	1.109	1.909	1.164	3.027	0.419	14.032	1.244	1.019	0.319	0.024	0.018	0.019
Pdensi_DN18650_c0_g2d479602	Bud	FC_3_2	17.9334518245722	133.810541039981	75.8719964322767	-2.90034187205434	0.580910951911073	-4.9927477912283	5.95262685487135e-07	2.87987809726935e-05	0.194	0.579	0.321	2.210	5.051	7.150	2.752	2.904	2.366	1.507	2.093	2.242	1.802	4.473	3.520	0.821	1.349	0.665	1.290	0.341	0.904	2.085	15.135	9.207	0.648	0.490	0.715
Pdensi_DN36157_c0_g1d315187	Bud	FC_3_2	69.8678725753601	438.105786849567	253.986829712464	-2.64831177328345	0.530574265246707	-4.99140638125755	5.99412341569222e-07	2.89331413476619e-05	1.681	1.139	1.476	2.660	2.300	1.370	3.959	9.711	12.508	12.672	8.761	15.350	1.634	1.213	0.467	2.635	9.253	4.628	3.718	1.704	6.343	0.320	0.769	0.845	51.011	37.289	74.461
Pdensi_DN60284_c0_g1	Bud	FC_3_2	1.31078554889888	119.445858006511	60.3783217777049	-6.51446811452653	1.30516103690118	-4.99131366194759	5.99700197046161e-07	2.89331413476619e-05	0.000	0.000	0.073	0.139	0.089	0.556	1.616	1.420	4.101	2.891	2.701	1.441	0.000	0.382	0.041	0.000	0.244	0.277	0.585	2.832	0.106	4.388	11.999	14.752	0.342	0.000	0.000
Pdensi_DN30313_c0_g1d27042	Bud	FC_3_2	375.159876870482	1514.20093413066	944.68040550057	-2.01294700631678	0.403294632800153	-4.99125662134529	5.99877350948818e-07	2.89331413476619e-05	4.852	10.267	7.903	17.172	20.390	17.740	22.779	25.375	42.450	31.492	29.584	33.182	8.844	14.350	15.432	7.006	5.048	2.917	1.511	1.949	1.232	0.378	0.055	0.000	0.000	0.017	0.000
Pdensi_DN39841_c1_g3	Bud	FC_3_2	6031.51354461606	1197.34717645271	3614.43036053439	2.33279702325737	0.467453142419542	4.99044034912845	6.02418021867098e-07	2.90321657364976e-05	75.319	105.671	187.463	24.112	45.113	147.405	21.960	13.886	35.792	4.689	11.749	32.712	35.552	96.039	178.261	18.073	24.777	56.182	6.232	60.944	74.076	134.968	230.044	337.877	20.938	73.708	202.801
Pdensi_DN12353_c0_g1d50734	Bud	FC_3_2	7.13453296961323	89.6344196459457	48.3844763077794	-3.64985010973358	0.731391971010984	-4.99027915864115	6.02920956803758e-07	2.90339314581485e-05	0.217	0.117	0.108	0.825	0.394	32.703	2.666	1.143	1.580	0.383	0.686	1.520	0.608	1.253	13.674	0.097	0.118	0.000	0.603	0.000	0.000	4.793	261.554	2296.686	0.000	0.000	0.000
Pdensi_DN19147_c0_g1d406649	Bud	FC_3_2	41.8983811822003	364.172015049761	203.035198115981	-3.11953872357517	0.6251986237995	-4.98967624819277	6.04805704989603e-07	2.90753462375744e-05	1.113	0.336	1.098	6.823	2.186	6.202	11.472	4.897	5.560	4.011	3.872	4.602	3.031	1.183	2.514	5.894	2.563	3.346	7.632	10.550	7.241	122.774	74.447	155.535	0.000	0.034	0.037
Pdensi_DN18274_c1_g7	Bud	FC_3_2	42.0899362271196	475.406633628336	258.748284927728	-3.4977569332603	0.701024555854242	-4.98949274180284	6.05380487664065e-07	2.90753462375744e-05	0.352	1.524	0.705	0.891	2.565	1.724	4.295	9.045	15.049	7.890	9.335	9.324	1.174	2.436	0.979	2.204	3.405	0.859	0.583	1.426	1.262	0.000	0.000	0.000	1.307	3.554	3.398
Pdensi_DN19506_c0_g1	Bud	FC_3_2	168.428399167863	845.343107954283	506.885753561073	-2.32721032963714	0.466507011932267	-4.98858595929322	6.08228469326004e-07	2.91766915582309e-05	3.552	4.053	2.740	13.517	5.325	7.804	9.038	15.098	26.366	18.478	15.249	23.240	1.835	5.507	2.723	3.119	1.837	1.940	140.326	127.953	81.052	1.459	0.023	0.000	0.253	0.062	0.264
Pdensi_DN38769_c0_g1d510742	Bud	FC_3_2	0	46.8338046050397	23.4169023025199	-8.02751317987843	1.60979762217059	-4.98665985669332	6.14320797741227e-07	2.94009872954323e-05	0.000	0.000	0.000	0.347	0.142	0.000	0.675	1.203	0.924	1.094	1.119	1.029	0.000	0.000	0.000	0.000	0.000	0.000	0.179	0.459	0.296	1.127	6.907	0.376	0.000	0.000	0.000
Pdensi_DN18181_c0_g1d283185	Bud	FC_3_2	152.047561975594	4.00461185436029	78.0260869149769	5.25318976731084	1.05359004542294	4.98599031960489	6.16452310601252e-07	2.94803403376244e-05	1.962	0.647	6.617	2.156	0.053	0.054	0.054	0.065	0.117	0.095	0.095	0.149	0.904	0.072	0.064	7.939	5.160	7.115	7.996	0.881	8.441	1.125	0.108	0.000	0.000	0.007	0.023
Pdensi_DN38741_c0_g1d317400	Bud	FC_3_2	51.207773058489	0	25.6038865292445	8.14185622537815	1.63333255521376	4.98481230866827	6.2021989789835e-07	2.9637752833953e-05	0.606	0.985	1.520	1.147	0.369	0.000	0.000	0.000	0.000	0.000	0.381	0.000	0.670	1.048	0.671	0.814	0.000	0.369	0.000	0.701	0.436	2.297	1.841	4.872	0.000	0.341	0.000
Pdensi_DN19285_c6_g2	Bud	FC_3_2	39.8657933853674	754.929943347014	397.397868366191	-4.2434473611368	0.851395014516154	-4.98411112208396	6.22473002615124e-07	2.97226085182751e-05	0.100	1.785	0.571	3.692	4.511	4.406	11.477	21.345	12.439	25.654	18.638	24.009	0.956	6.601	2.344	2.010	6.233	6.673	4.855	18.563	17.710	4.724	3.692	3.612	0.000	0.000	0.000
Pdensi_DN20044_c0_g1d488547	Bud	FC_3_2	114.374902599729	671.471392221093	392.923147410411	-2.55331304341151	0.512664690979589	-4.98047376450423	6.34288013375099e-07	3.02635579714946e-05	3.782	2.051	1.186	7.177	12.081	27.176	18.312	9.932	12.112	12.021	17.896	12.523	7.608	9.551	13.913	7.333	4.566	8.072	13.080	45.730	11.901	321.206	589.783	869.054	2.095	5.843	6.010
Pdensi_GG_133603_c0_g1	Bud	FC_3_2	178.068348836076	22.3472296218599	100.207789228968	2.99453207485574	0.601986213615113	4.97441969122955	6.54433874474714e-07	3.11293546173935e-05	4.014	4.921	2.006	1.105	1.288	2.322	0.656	0.282	0.419	0.556	0.299	0.139	3.157	4.578	3.165	0.784	0.256	0.869	0.655	0.685	0.169	0.648	0.000	0.238	16.794	70.893	82.853
Pdensi_DN49649_c0_g1d251720	Bud	FC_3_2	34.5628239682344	202.548231559885	118.55552776406	-2.55172665859905	0.513024627956353	-4.97388725520628	6.56234844757199e-07	3.11911928311504e-05	0.409	0.885	0.820	2.575	3.485	1.322	5.398	3.860	2.927	0.483	3.592	4.315	0.450	0.000	1.805	1.832	3.496	1.984	3.177	4.712	2.351	5.562	0.000	0.000	0.000	0.460	2.485
Pdensi_DN1248_c0_g1d446342	Bud	FC_3_2	36.047915407603	154.450868675506	95.2493920415545	-2.0982820921312	0.421980951888659	-4.97245689109881	6.6109674824957e-07	3.1398313523844e-05	0.919	0.664	0.615	2.321	2.611	1.324	2.704	2.894	3.655	3.260	1.156	1.440	0.339	0.353	0.339	1.647	2.953	0.746	0.679	1.772	0.882	0.000	0.372	1.232	0.000	1.722	0.372
Pdensi_DN2665_c0_g1d326208	Bud	FC_3_2	0	92.0453963346735	46.0226981673368	-9.0022451853085	1.81128076444506	-4.97009925905475	6.69186350721867e-07	3.17341112929909e-05	0.000	0.000	0.000	0.000	5.254	6.392	0.231	3.185	2.075	0.060	2.841	2.137	0.115	4.906	4.776	0.000	2.037	0.704	0.116	1.742	1.109	6.829	20.018	10.676	0.079	0.000	0.000
Pdensi_DN21948_c1_g1	Bud	FC_3_2	236.771993329721	7.83682416337136	122.304408746546	4.915827264412	0.989429290607456	4.96834620834193	6.75263237278652e-07	3.19735859081029e-05	1.219	1.959	11.205	4.616	0.055	0.330	0.101	0.236	0.142	0.108	0.076	0.415	0.133	0.177	0.435	14.527	7.023	14.260	1.328	7.741	5.662	14.521	0.227	0.690	0.717	0.468	0.536
Pdensi_DN14114_c0_g1d52638	Bud	FC_3_2	4.24004054802728	84.3963812326637	44.3182108903455	-4.3168458783476	0.868955152261265	-4.96785808463642	6.76964742972117e-07	3.20297946209414e-05	0.031	0.167	0.062	0.817	0.819	0.333	1.288	2.577	1.196	2.573	1.487	1.505	0.069	0.071	0.070	0.028	0.376	0.699	0.282	0.324	0.222	1.911	8.142	6.299	30.190	36.568	42.033
Pdensi_DN11167_c0_g1d456771	Bud	FC_3_2	3.57134115567259	64.0224887206301	33.7969149381513	-4.16226481305471	0.839704817953376	-4.95681902028317	7.16566658523338e-07	3.37751877312306e-05	0.089	0.048	0.089	0.618	0.430	0.386	0.833	1.208	1.778	0.366	0.733	1.109	0.000	0.000	0.100	0.000	0.049	0.056	0.000	0.364	0.128	0.000	0.000	0.000	0.000	0.000	0.000
Pdensi_DN37147_c0_g1d315992	Bud	FC_3_2	92.677572091459	16.0731183369403	54.3753452141997	2.52732649043699	0.510042550692	4.95512871819819	7.22824221293283e-07	3.40239142934465e-05	2.038	1.472	2.165	0.336	0.358	1.215	0.337	0.323	0.314	0.501	0.183	1.513	1.837	1.023	0.647	2.035	1.782	1.605	0.726	0.183	0.637	0.000	1.369	0.533	0.000	1.214	0.342
Pdensi_DN6118_c0_g2	Bud	FC_3_2	215.483406035434	29.8791847841928	122.681295409814	2.84825963561996	0.574816602219278	4.95507545297626	7.23022264354985e-07	3.40239142934465e-05	4.119	2.977	6.063	1.734	1.003	2.377	0.910	0.577	0.328	0.325	1.384	0.969	1.521	1.267	2.741	3.443	0.883	1.004	0.304	1.271	0.395	1.668	0.334	0.000	0.000	2.777	1.332
Pdensi_DN24208_c1_g1	Bud	FC_3_2	904.90087018551	220.492386376402	562.696628280956	2.03678576735613	0.411060677249389	4.95495161683982	7.23482896081638e-07	3.40239142934465e-05	23.765	10.307	21.251	6.328	3.941	4.644	5.455	4.311	3.493	2.821	3.330	3.873	10.149	6.460	7.114	6.064	4.129	6.337	2.556	2.081	1.444	6.381	1.115	0.864	3.104	2.293	2.309
Pdensi_DN6415_c0_g1d262721	Bud	FC_3_2	22.1536866004414	167.28527566356	94.7194811320009	-2.91723709458977	0.588821694886439	-4.95436414779586	7.25671952196319e-07	3.40760169730817e-05	0.295	0.759	0.293	2.669	3.842	2.661	2.912	4.164	2.951	5.048	7.331	6.211	1.534	2.127	1.043	0.761	1.613	1.093	4.474	3.913	2.356	0.925	0.758	0.330	22.193	6.374	7.653
Pdensi_GG_141815_c0_g1	Bud	FC_3_2	53.1099934079889	580.958027441567	317.034010424778	-3.45140305494906	0.696775450783123	-4.9533935948374	7.29302461286959e-07	3.42184315887975e-05	0.714	1.700	0.857	0.724	4.331	2.493	3.331	13.167	18.173	17.332	16.058	24.562	0.318	1.813	0.159	2.173	10.007	4.363	3.474	9.760	2.865	3.478	8.207	0.000	0.000	0.160	0.000
Pdensi_GG_93227_c0_g1	Bud	FC_3_2	0.975868270549765	53.2277061589392	27.1017872147445	-5.76936742089508	1.16476254026375	-4.95325632603934	7.29817347625844e-07	3.42184315887975e-05	0.021	0.022	0.020	3.652	1.793	6.638	1.566	0.661	0.979	0.365	0.552	0.595	2.143	4.440	2.922	0.038	0.405	0.137	0.401	0.698	0.358	5.049	0.000	0.210	19.267	41.735	9.452
Pdensi_DN38059_c0_g1	Bud	FC_3_2	442.421395324178	2008.72434323655	1225.57286928037	-2.18276870306433	0.44084907797291	-4.95128335778999	7.37256626076047e-07	3.4489319175526e-05	12.873	9.764	4.540	49.904	34.282	27.209	50.556	43.113	27.116	38.666	37.183	21.648	12.066	16.700	12.524	9.966	17.199	8.803	51.710	161.860	47.841	430.241	379.548	578.228	7.285	8.520	5.857
Pdensi_DN6103_c0_g1d516672	Bud	FC_3_2	24.3202690269344	305.414887495642	164.867578261288	-3.64978306224698	0.737529066370393	-4.94866335263054	7.47248619410643e-07	3.48520114513885e-05	0.730	0.528	0.244	1.231	1.184	0.264	2.960	3.833	11.419	4.585	5.216	4.294	0.540	0.562	1.080	0.436	1.044	0.593	4.038	0.564	1.400	0.739	0.000	0.000	0.000	0.000	0.000
Pdensi_DN39383_c1_g1	Bud	FC_3_2	22048.7094724625	3622.51533099867	12835.6124017306	2.60561696555396	0.526559521484406	4.94838068488165	7.48334402095205e-07	3.48765281036362e-05	731.401	400.810	220.607	151.175	114.334	129.872	122.403	47.972	47.837	62.712	71.630	74.972	260.034	298.740	171.931	222.077	172.642	144.030	107.776	189.065	85.215	335.961	632.744	255.239	778.493	933.157	692.180
Pdensi_DN5795_c0_g2	Bud	FC_3_2	25.0972817861551	180.899306653881	102.998294220018	-2.85008603101882	0.576021715435783	-4.94787948899222	7.50263332230272e-07	3.49402740323993e-05	0.381	0.349	0.807	0.204	1.741	0.878	2.593	4.606	3.646	5.932	4.358	4.253	0.359	0.372	0.538	0.530	1.214	1.133	0.178	6.445	0.862	1.150	0.499	4.709	0.000	0.362	0.000
Pdensi_DN18919_c0_g1	Bud	FC_3_2	134.813484833879	5.56655293732878	70.190018885604	4.59706536756065	0.930658134079174	4.93958543875958	7.82888352040247e-07	3.63780173431239e-05	3.052	4.467	0.775	0.281	0.396	0.303	0.205	0.055	0.082	0.069	0.015	0.000	1.970	1.544	0.638	0.294	0.000	0.000	3.437	60.395	47.828	3.043	0.072	0.298	0.000	0.000	0.000
Pdensi_DN15493_c0_g1d182033	Bud	FC_3_2	636.691221267059	17.5425200538795	327.116870660469	5.18056288032148	1.0494972887601	4.93623274286102	7.96460528252425e-07	3.69810699415639e-05	28.739	7.537	2.806	2.783	2.443	1.814	0.836	0.097	0.132	0.217	0.059	0.000	19.850	2.071	1.800	2.464	0.653	0.215	0.000	0.162	0.759	1.098	0.057	6.394	0.570	0.302	0.837
Pdensi_DN16481_c0_g1	Bud	FC_3_2	183.109048856362	787.320775598958	485.21491222766	-2.10419767222018	0.426594683501608	-4.93254546669063	8.11648784799178e-07	3.75742093572646e-05	2.510	5.616	3.135	12.499	19.646	9.936	13.834	12.390	20.923	12.665	11.300	8.488	6.288	10.862	2.593	2.262	3.773	3.672	1.997	0.858	1.196	0.223	1.026	3.187	0.000	0.055	0.000
Pdensi_DN19025_c1_g3	Bud	FC_3_2	23.7438926273813	185.393903492207	104.568898059794	-2.96433587435494	0.601347685977636	-4.92948745539063	8.24456291025713e-07	3.80821743032018e-05	0.470	0.592	0.405	1.072	0.879	1.791	2.420	2.558	6.112	3.498	3.959	2.222	1.379	2.059	0.367	0.554	0.248	0.128	0.000	0.000	0.000	0.000	0.000	0.000	0.127	0.617	0.073
Pdensi_DN22372_c0_g2d424002	Bud	FC_3_2	11.0568833733628	74.161362676584	42.6091230249734	-2.74564546031493	0.557002439769664	-4.92932393877903	8.25146582236537e-07	3.80858057397761e-05	0.244	0.206	0.238	1.527	4.763	9.650	1.266	1.661	1.517	0.374	1.690	0.876	2.123	5.754	8.512	1.720	2.992	1.317	0.787	1.703	1.345	1.641	0.704	1.898	8.648	4.432	7.361
Pdensi_DN2915_c0_g1d515034	Bud	FC_3_2	1653.95734563171	330.373922787109	992.165634209409	2.32397246082286	0.472045616586532	4.92319466416831	8.51426805343202e-07	3.91536854022854e-05	56.661	25.358	19.382	4.580	10.704	8.364	7.229	4.699	7.884	4.773	4.021	6.646	24.307	8.345	8.379	21.367	10.135	14.672	10.078	10.054	15.135	4.404	0.531	0.872	1.296	4.223	2.092
Pdensi_DN20195_c0_g1d488865	Bud	FC_3_2	2.27943292832425	62.6625134724111	32.4709732003677	-4.78088080914608	0.97246930804852	-4.91622796686509	8.82276525612865e-07	4.04230668633444e-05	0.047	0.051	0.054	0.177	0.195	0.164	0.627	1.157	1.964	2.549	2.071	2.343	0.114	0.310	0.121	0.000	0.125	0.587	0.505	1.997	1.427	0.587	0.188	0.000	0.000	0.000	0.000
Pdensi_DN18441_c0_g2d478513	Bud	FC_3_2	32.9299127357561	159.59544514742	96.2626789415879	-2.27739102836589	0.463341172523565	-4.91514927534324	8.87148366013151e-07	4.06163919189771e-05	0.418	0.764	0.831	3.881	6.171	4.590	2.929	3.169	3.469	1.855	2.107	2.271	0.928	2.447	2.390	0.452	0.734	1.041	0.519	0.388	0.418	0.377	0.154	0.169	0.000	0.000	0.000
Pdensi_DN23350_c1_g1d547912	Bud	FC_3_2	5.88832201336194	173.040935715654	89.4646288645079	-4.87864334161622	0.992800695951564	-4.91402087197392	8.92272445500363e-07	4.08209726811757e-05	0.000	0.220	0.143	0.596	1.256	2.001	2.820	2.543	4.991	2.690	4.739	2.183	1.835	1.531	0.472	1.075	4.027	3.664	0.724	1.799	0.801	76.205	33.398	18.349	0.126	0.000	0.000
Pdensi_GG_129987_c0_g1	Bud	FC_3_2	0.983089161674163	111.621477766117	56.3022834638956	-6.8324075244687	1.39149792150555	-4.91010975932778	9.10254297223255e-07	4.15215998656454e-05	0.000	0.000	0.059	0.409	0.389	0.477	0.793	1.934	3.936	1.068	0.523	1.191	0.000	0.096	0.033	0.000	0.365	1.694	2.627	1.131	1.430	0.391	0.182	0.241	0.000	0.000	0.000
Pdensi_GG_136874_c0_g1	Bud	FC_3_2	145.58382843374	0.946150305923699	73.264989369832	7.23684903402515	1.47426052053874	4.90879931545654	9.16356896820312e-07	4.17668878673124e-05	3.046	5.430	0.494	0.196	0.463	0.442	0.000	0.048	0.000	0.000	0.000	1.002	0.492	1.024	0.024	0.095	0.451	1.724	0.000	0.000	0.000	0.707	0.000	0.000	0.000	1.684	0.223
Pdensi_DN24790_c1_g3	Bud	FC_3_2	9.79643734859875	145.82031932109	77.8083783348445	-3.89700114707017	0.793902050288502	-4.90866744285899	9.16973190630629e-07	4.17668878673124e-05	0.071	0.205	0.308	0.715	2.966	0.816	1.349	4.467	2.915	1.597	1.606	1.831	0.053	0.628	0.428	0.280	0.000	0.090	0.000	0.166	0.102	0.071	0.000	0.000	0.000	0.000	0.000
Pdensi_DN36420_c0_g1d148750	Bud	FC_3_2	0	51.1575743882482	25.5787871941241	-8.15431595193204	1.66233844874297	-4.9053283692609	9.32711677480549e-07	4.24216892610127e-05	0.000	0.000	0.000	0.340	0.655	0.291	0.891	0.565	1.604	0.954	0.678	1.265	0.000	0.621	0.000	0.241	0.000	0.000	0.000	0.000	0.000	0.000	0.000	0.541	0.000	0.000	0.000
Pdensi_DN13351_c0_g1d339649	Bud	FC_3_2	12.0721564744928	146.422780850687	79.2474686625897	-3.60089676086254	0.734377601557385	-4.9033314104708	9.4224814007732e-07	4.28241463079667e-05	0.109	0.315	0.291	0.503	1.318	5.505	1.359	3.116	4.273	2.014	4.006	2.870	1.803	4.145	4.073	0.248	131.721	216.692	220.079	5.641	123.806	3.748	5.188	1.392	6.659	10.061	3.973
Pdensi_DN12364_c0_g1d459174	Bud	FC_3_2	780.098524410613	16.8406656885371	398.469595049575	5.53776689266542	1.12952495820533	4.90273973358165	9.45091669521611e-07	4.29220516431532e-05	17.259	11.627	18.825	1.530	1.756	0.923	0.000	0.126	0.857	0.284	0.153	0.142	7.935	2.788	0.135	5.195	1.436	1.332	0.000	0.000	0.346	0.000	0.000	0.000	0.000	0.000	0.000
Pdensi_DN35058_c0_g1d314079	Bud	FC_3_2	1.96060761970303	132.529183648135	67.2448956339192	-6.08135295904742	1.24090983780344	-4.90072104659284	9.54855550876455e-07	4.32393315456891e-05	0.000	0.130	0.000	0.707	0.193	0.173	3.346	2.591	2.022	6.203	1.876	1.711	0.000	0.092	0.045	0.218	0.486	0.100	0.637	21.114	2.184	0.061	0.887	0.000	0.000	0.000	0.000
Pdensi_DN21791_c1_g1	Bud	FC_3_2	491.401588035764	82.4137906369489	286.907689336357	2.57599869092126	0.525814568166231	4.89906299078971	9.62947718684129e-07	4.35740840871129e-05	9.697	14.207	6.290	1.936	7.860	2.897	0.844	2.242	1.835	0.924	1.709	1.395	9.089	15.609	6.344	3.483	3.497	4.871	1.075	5.558	7.405	15.335	4.872	14.978	1.724	3.678	3.473
Pdensi_DN27037_c1_g4	Bud	FC_3_2	69.784859631421	447.322777475771	258.553818553596	-2.680346750649	0.547165908064853	-4.89859969552656	9.65220613880834e-07	4.364521534008e-05	0.928	1.006	2.328	2.055	2.823	1.258	7.190	6.579	12.991	10.973	6.442	7.102	0.257	3.750	1.031	4.986	0.249	1.415	0.000	0.806	1.335	1.411	0.000	0.000	0.000	0.000	0.562
Pdensi_DN11853_c0_g1d458076	Bud	FC_3_2	6.50596014471029	79.3389600379846	42.9224600913475	-3.60853471898977	0.737205686082751	-4.89488183164218	9.83648160889234e-07	4.43817773462088e-05	0.109	0.215	0.054	0.979	3.595	4.985	1.484	1.923	1.336	0.594	1.055	0.517	1.230	3.610	4.091	0.165	0.985	0.114	0.394	0.549	0.130	54.769	56.726	52.148	0.000	0.061	0.065
Pdensi_DN10531_c0_g1d455577	Bud	FC_3_2	66.1032466120037	336.447527198524	201.275386905264	-2.34759575282984	0.479996732506164	-4.89085777849475	1.00397489272217e-06	4.51733044687814e-05	1.210	0.775	2.065	16.000	13.258	76.152	6.810	5.715	7.640	0.965	1.630	3.741	8.555	15.127	103.403	1.363	6.227	15.702	1.449	2.412	1.818	50.753	244.747	430.443	1.153	0.499	9.117
Pdensi_DN35628_c0_g1	Bud	FC_3_2	35.0837035674794	166.696453001035	100.890078284257	-2.24804197455065	0.45964383382285	-4.89083461830376	1.00409304400214e-06	4.51733044687814e-05	0.864	0.668	0.617	4.539	3.743	1.349	2.333	4.139	3.508	2.181	1.093	2.912	0.138	1.283	0.551	0.664	0.667	0.000	0.684	0.716	0.000	0.941	0.303	1.242	0.000	0.139	0.000
Pdensi_DN14555_c0_g2d464340	Bud	FC_3_2	0	42.4660475960454	21.2330237980227	-7.88608492073704	1.6131486279245	-4.88862884933509	1.01540728075119e-06	4.56493388707383e-05	0.000	0.000	0.000	0.539	1.676	3.317	0.704	0.889	0.945	0.574	0.360	0.730	0.844	1.667	2.503	0.514	0.357	1.064	0.801	1.049	2.309	4.727	0.116	0.000	0.000	0.000	0.000
Pdensi_GG_53286_c1_g1	Bud	FC_3_2	60.0179189437101	718.689294133649	389.353606538679	-3.58207361613675	0.733089175610682	-4.88627268729318	1.02762846714028e-06	4.6132146003237e-05	0.464	2.768	0.466	7.631	29.074	23.911	12.583	16.327	14.181	12.345	14.641	9.287	6.819	16.605	10.444	1.662	3.486	1.415	76.755	20.426	147.096	6.348	7.354	7.466	1.714	6.515	5.055
Pdensi_GG_98911_c0_g1	Bud	FC_3_2	24.7217193948098	935.486034111798	480.103876753304	-5.24188146442152	1.07288788570292	-4.88576815366613	1.03026377730873e-06	4.62171283098903e-05	0.413	1.120	0.000	21.960	49.742	53.661	21.292	21.910	13.030	11.965	5.741	7.544	15.606	46.359	29.623	2.405	19.967	3.275	5.710	6.461	2.969	731.520	438.738	345.406	0.000	0.000	0.000
Pdensi_DN19569_c0_g6	Bud	FC_3_2	212.965336333667	2015.39665516514	1114.18099574941	-3.24244440231637	0.664016008477417	-4.88308167411696	1.04440585133879e-06	4.67841225421651e-05	0.972	8.371	3.754	11.741	8.864	8.047	36.087	35.817	48.848	47.308	54.894	29.223	6.237	8.199	7.120	2.395	2.543	3.944	4.928	11.141	5.248	5.583	94.443	89.500	0.070	0.050	0.161
Pdensi_GG_68685_c2_g1	Bud	FC_3_2	354.735732320687	26.3110549613551	190.523393641021	3.75015297109593	0.768477292270666	4.87997889959133	1.06097191279016e-06	4.73684008900792e-05	9.535	8.523	3.720	1.316	1.572	0.850	0.769	0.725	0.102	0.611	0.657	0.512	3.477	4.701	0.582	4.361	3.393	1.922	1.643	2.014	0.124	1.845	1.276	0.000	3.412	13.508	6.642
Pdensi_DN13969_c0_g1d212964	Bud	FC_3_2	15.5691235083067	158.707251247484	87.1381873778952	-3.34883918164627	0.686343926989758	-4.87924355407933	1.0649349157095e-06	4.74986909216705e-05	0.463	0.208	0.269	1.308	1.483	2.660	4.945	1.565	3.025	4.647	1.607	3.971	1.157	3.814	1.820	0.070	0.170	0.434	0.786	1.525	1.049	1.278	9.893	4.852	0.000	0.043	0.185
Pdensi_GG_29068_c0_g1	Bud	FC_3_2	16.9879105922632	298.224373795549	157.606142193906	-4.13459968104729	0.847949603010137	-4.87599695355699	1.08260279038438e-06	4.81143916797169e-05	0.062	0.738	0.248	2.970	10.434	5.225	6.776	7.670	3.459	6.226	5.583	3.910	2.145	6.442	0.980	1.099	2.162	1.365	3.786	9.016	4.723	43.313	43.077	1.835	0.000	0.000	0.000
Pdensi_DN20706_c1_g6	Bud	FC_3_2	10.1337265512985	214.159226996558	112.146476773928	-4.402655123227	0.903013122641789	-4.87551621658267	1.08524280194666e-06	4.81973203018608e-05	0.014	0.397	0.198	1.228	1.346	0.989	3.402	6.279	3.150	8.214	5.184	5.869	0.473	2.023	0.864	0.619	1.811	1.648	1.252	3.749	3.457	1.128	1.187	0.261	0.000	0.000	0.000
Pdensi_GG_424_c1_g1	Bud	FC_3_2	54305.9015380718	7115.81792673713	30710.8597324045	2.93200261888714	0.601602198596401	4.87365675479213	1.09551265655805e-06	4.85841136471418e-05	2020.710	894.074	417.846	559.304	386.023	969.862	238.617	77.828	111.964	50.619	92.985	33.904	1051.143	688.672	522.190	360.873	124.167	46.152	60.318	48.056	52.553	30.248	103.901	143.617	452.206	551.093	351.351
Pdensi_DN3183_c0_g1d260419	Bud	FC_3_2	68.2267359482733	645.177766740171	356.702251344222	-3.24140590264304	0.665274544362502	-4.87228307487567	1.1031595257451e-06	4.88884184131804e-05	0.714	0.774	2.684	9.725	7.162	5.446	8.127	10.685	19.740	10.964	10.381	15.147	0.993	2.267	1.391	3.836	1.152	0.872	1.579	1.241	5.640	0.000	5.886	1.077	0.000	0.000	0.000
Pdensi_DN6272_c0_g1d100983	Bud	FC_3_2	0.326767936617172	56.5096989424157	28.4182334395164	-7.33703053145865	1.50685614987765	-4.86909817639485	1.12108702201043e-06	4.95067258336736e-05	0.000	0.029	0.000	0.809	0.806	1.819	1.555	1.200	0.659	0.722	0.407	0.796	0.328	0.741	0.212	0.000	0.119	0.000	2.263	0.094	12.341	1.130	34.467	91.418	0.000	0.000	0.000
Pdensi_GG_118782_c0_g1	Bud	FC_3_2	0	46.4179655443144	23.2089827721572	-8.01494101248901	1.64639593979044	-4.86817345620349	1.12634448492788e-06	4.97036423487131e-05	0.000	0.000	0.000	0.529	0.000	0.152	1.237	1.021	0.528	0.820	0.528	0.492	0.000	0.161	0.000	0.125	0.901	0.170	0.000	0.645	0.000	0.000	0.000	0.000	0.000	0.000	0.000
Pdensi_DN15860_c0_g1d110082	Bud	FC_3_2	146.789659121123	607.921031135853	377.355345128488	-2.05031030519671	0.421251849729416	-4.86718410023289	1.13199570070975e-06	4.98640196302076e-05	1.546	3.995	3.467	7.823	6.760	7.872	11.553	12.093	12.801	11.366	11.416	11.191	1.627	6.116	3.029	3.282	1.415	1.711	5.510	2.065	2.812	0.910	1.008	0.591	0.000	0.000	0.000
Pdensi_DN27374_c0_g1d368282	Bud	FC_3_2	39.5689170391408	228.577685351225	134.073301195183	-2.52962421123539	0.519737728822303	-4.86711676092358	1.13238133392939e-06	4.98640196302076e-05	1.188	0.701	0.539	5.748	9.680	14.626	3.000	5.312	5.360	2.795	1.639	2.293	4.211	9.678	13.396	1.744	1.638	1.060	0.360	2.005	0.773	7.236	51.756	28.405	0.000	0.364	0.260
Pdensi_DN15530_c0_g2d9528	Bud	FC_3_2	93.2228201406143	13.4548286838446	53.3388244122295	2.79234138709089	0.573925117611185	4.86534096767412	1.14259654335346e-06	5.02427780875022e-05	1.256	2.080	2.362	0.596	0.488	0.474	0.260	0.282	0.277	0.277	0.171	1.164	1.016	0.740	0.914	0.031	0.261	0.551	0.192	0.709	0.291	0.459	0.457	1.101	0.000	0.114	0.244
Pdensi_DN8681_c0_g1d452624	Bud	FC_3_2	20.1496520383284	171.894693479078	96.0221727587034	-3.09241990874532	0.636013175327686	-4.86219472914544	1.16091331877596e-06	5.09044139391444e-05	0.499	0.221	0.525	0.919	1.865	2.961	5.060	1.918	3.357	0.959	1.739	0.868	0.749	1.246	2.175	0.928	6.852	8.778	10.996	18.774	9.728	27.351	59.170	33.001	0.000	0.000	0.000
Pdensi_DN21856_c0_g1d297178	Bud	FC_3_2	359.141040023782	37.3971709121698	198.269105467976	3.26252872757217	0.671053586896601	4.86180059428678	1.16322770974634e-06	5.0970002355634e-05	13.925	3.330	4.724	2.592	0.747	1.113	0.908	0.860	0.487	0.726	0.259	0.724	2.276	1.655	1.594	2.384	0.660	0.250	0.000	0.237	0.589	0.935	1.249	2.472	3.943	4.600	3.714
Pdensi_DN17306_c0_g1d281170	Bud	FC_3_2	21.5192347624936	137.100082810538	79.3096587865159	-2.67185019280382	0.549865701653927	-4.85909592972835	1.1792298958424e-06	5.159855900536e-05	0.248	0.579	0.474	2.757	2.008	1.686	3.038	2.013	3.177	1.064	1.665	0.916	0.533	0.845	0.753	0.738	0.289	0.616	2.118	7.180	4.896	1.881	0.046	0.227	0.000	0.000	0.000
Pdensi_DN26131_c0_g1d23765	Bud	FC_3_2	12.6835021653243	85.9068893579218	49.2951957616231	-2.75920197022361	0.567950099319155	-4.85817675449177	1.18471627199294e-06	5.18022181710958e-05	0.258	0.320	0.200	1.246	1.018	1.976	1.799	1.325	2.023	1.051	1.127	1.164	0.359	0.417	1.029	0.478	0.653	0.803	1.490	0.229	0.739	0.523	1.223	8.241	0.564	1.027	1.175
Pdensi_DN37782_c0_g1d570381	Bud	FC_3_2	3.27510697103211	147.928216574847	75.6016617729396	-5.49997232924136	1.13261982491545	-4.85597391839042	1.19796470163919e-06	5.23080449842668e-05	0.000	0.047	0.153	9.004	10.037	3.313	5.183	1.387	2.353	1.484	0.746	0.286	0.049	1.258	0.567	0.099	0.121	0.138	0.150	0.127	0.125	0.000	0.000	0.000	0.000	0.000	0.000
Pdensi_DN19109_c0_g1d482743	Bud	FC_3_2	57.0744323984777	276.231223581467	166.652827989972	-2.27537107398267	0.468797743777312	-4.85363059909161	1.21221446515711e-06	5.28561160175121e-05	0.667	1.282	1.553	4.570	11.892	9.993	4.297	6.579	5.672	2.974	3.732	3.691	5.134	10.209	8.984	2.005	2.904	2.954	4.294	11.913	5.786	16.815	0.493	0.161	0.134	0.215	0.592
Pdensi_DN18675_c1_g1	Bud	FC_3_2	358.131274177542	1795.71975739294	1076.92551578524	-2.32605572984434	0.479301172093595	-4.85301490018081	1.21598550766073e-06	5.29834413117534e-05	2.930	9.018	9.953	19.227	21.800	15.783	31.181	32.619	43.774	27.159	41.371	28.038	6.447	16.930	10.017	8.636	3.702	4.001	3.485	3.824	5.707	0.882	0.203	0.225	0.687	1.403	1.477
Pdensi_DN4723_c0_g1d448812	Bud	FC_3_2	14.2870148101695	132.295928253898	73.2914715320335	-3.21038918905984	0.661604574100821	-4.85242895036366	1.21958482196599e-06	5.31031111466519e-05	0.370	0.268	0.247	2.254	0.800	1.080	1.235	3.526	3.159	1.745	2.362	1.681	0.413	1.255	0.413	0.294	0.267	0.303	0.000	0.143	0.350	0.376	0.000	0.000	0.000	0.000	0.000
Pdensi_DN23894_c0_g1d22007	Bud	FC_3_2	163.476029093744	27.2946878160672	95.3853584549055	2.58000070076204	0.532172954681535	4.8480492630558	1.24681442811428e-06	5.41750874853702e-05	3.911	2.247	3.820	1.263	0.604	1.632	0.461	0.782	0.392	0.684	0.947	1.768	0.834	1.152	0.652	1.346	2.354	2.360	0.836	0.097	1.072	0.506	0.204	0.336	0.883	0.374	1.201
Pdensi_DN23603_c0_g3d549323	Bud	FC_3_2	45.928628002935	500.487208852524	273.207918427729	-3.44594971076452	0.710876337426946	-4.84746717444178	1.25047715186265e-06	5.42815892490703e-05	0.634	1.642	0.561	2.427	7.598	6.983	3.261	14.019	12.637	11.238	23.518	18.594	3.463	5.494	5.089	1.373	3.733	1.352	1.841	15.037	1.213	1.876	60.955	22.097	0.000	0.000	0.000
Pdensi_DN15119_c0_g1d395319	Bud	FC_3_2	1.31078554889888	211.217202304096	106.263993926497	-7.33586256105542	1.51351074344952	-4.8469180630564	1.25394185646104e-06	5.42953335831339e-05	0.000	0.000	0.079	0.104	0.000	10.954	1.016	1.379	10.166	1.561	5.871	4.674	0.089	1.470	0.510	0.401	0.803	0.944	0.000	0.130	0.219	2.511	96.144	1980.344	0.000	0.000	0.000
Pdensi_DN12621_c0_g1d176530	Bud	FC_3_2	13.0030492108171	104.830836531323	58.91694287107	-3.01033276688171	0.621129951935774	-4.8465425914495	1.25631626763535e-06	5.4322591947441e-05	0.277	0.358	0.165	0.975	1.265	0.479	1.644	1.786	2.854	1.749	1.466	1.830	0.185	0.636	0.062	1.046	2.481	1.305	5.663	0.965	3.640	0.418	0.000	0.000	86.433	60.668	149.071
Pdensi_GG_20043_c0_g1	Bud	FC_3_2	0	48.9934256648492	24.4967128324246	-8.09203907613563	1.67081751539115	-4.84316150722254	1.27789332637259e-06	5.51789375635156e-05	0.000	0.000	0.000	0.889	0.571	0.762	1.037	0.492	1.395	0.554	0.887	0.551	0.260	2.163	4.161	0.210	0.251	0.286	1.296	4.340	1.347	11.034	2.569	0.942	0.000	0.000	0.283
Pdensi_DN10988_c0_g3	Bud	FC_3_2	10.7319723379608	77.0616289777592	43.89680065786	-2.8441051503463	0.58759149610305	-4.84027622797235	1.2965877986959e-06	5.58699233811766e-05	0.240	0.134	0.279	0.832	0.299	0.111	1.525	1.605	1.478	1.079	3.200	1.899	0.288	0.083	0.105	0.198	0.231	0.341	0.417	1.171	0.565	13.600	1.722	2.544	2.058	2.264	1.071
Pdensi_GG_81354_c0_g1	Bud	FC_3_2	0	45.2791586199859	22.639579309993	-7.97874198548105	1.65064620405457	-4.83370813556681	1.3401302441669e-06	5.75867561442734e-05	0.000	0.000	0.000	1.242	1.191	3.563	0.544	1.200	0.970	0.771	1.033	0.000	1.273	0.943	1.274	0.146	0.528	0.000	0.000	0.000	0.000	16.671	25.757	17.412	0.000	0.000	0.000
Pdensi_DN38865_c0_g1d441084	Bud	FC_3_2	40.6641349657747	0	20.3320674828874	7.80932733710983	1.61596927898507	4.83259641050515	1.34763812185817e-06	5.78568342881025e-05	0.811	0.879	0.812	0.000	0.000	0.177	0.000	0.000	0.000	0.191	0.205	0.191	0.361	0.562	0.000	0.726	1.048	1.189	0.359	0.376	0.000	0.000	0.000	0.000	0.000	1.275	1.567
Pdensi_DN16152_c0_g1d110771	Bud	FC_3_2	85.7918207298376	15.7834606932047	50.7876407115211	2.4433110321475	0.505723879098806	4.83131434588663	1.35634659180445e-06	5.81231387052333e-05	1.985	1.844	1.423	1.432	1.380	1.227	0.313	0.298	0.338	0.671	1.428	1.000	0.314	1.635	0.943	1.270	0.608	0.691	0.628	0.000	0.000	0.430	0.000	0.000	0.417	2.868	1.031
Pdensi_DN21919_c0_g1d19982	Bud	FC_3_2	90.9842099738264	366.443319874518	228.713764924172	-2.00961745321779	0.416040215812469	-4.8303442235585	1.36297212723434e-06	5.83512500294763e-05	2.105	2.117	1.355	1.715	3.652	3.446	4.794	8.201	8.919	13.304	13.688	12.554	2.512	5.419	2.849	3.270	2.432	2.941	1.164	5.229	3.055	8.246	14.347	14.517	0.224	2.872	4.373
Pdensi_DN19885_c1_g1d486838	Bud	FC_3_2	0.655392774449442	99.299469235921	49.9774310051852	-7.24978401525992	1.50093694580451	-4.83017227041073	1.3641497392007e-06	5.83512500294763e-05	0.000	0.000	0.040	0.815	2.446	3.626	0.527	2.201	3.190	1.519	2.828	5.342	4.927	6.807	3.400	1.422	1.855	0.972	1.421	2.867	3.515	1.141	2.008	0.720	1.027	1.545	1.640
Pdensi_DN20163_c0_g1d62509	Bud	FC_3_2	15.6654686129382	234.642451219604	125.153959916271	-3.90530829399835	0.808531701035285	-4.83012390113807	1.36448116988545e-06	5.83512500294763e-05	0.096	0.713	0.163	8.848	11.731	4.656	5.295	3.317	5.468	2.625	6.550	3.708	0.565	2.449	0.477	0.000	0.011	0.000	0.000	0.000	0.000	0.014	0.000	0.000	0.000	0.000	0.000
Pdensi_DN56097_c0_g1d257448	Bud	FC_3_2	42.2520706640275	0	21.1260353320138	7.86462513386449	1.62881576777369	4.82843136066521	1.37612750199585e-06	5.88089079696444e-05	0.940	1.019	0.629	0.396	0.763	0.677	0.000	0.000	0.000	0.371	0.789	0.737	0.000	0.362	1.042	0.562	1.007	0.000	0.000	1.088	2.255	0.000	0.000	2.521	1.842	0.352	1.522
Pdensi_DN16284_c0_g1d215067	Bud	FC_3_2	3.57928378366854	77.5345018691332	40.5568928264009	-4.43774636990854	0.919333320971267	-4.82713534762354	1.38510990435781e-06	5.91521729731405e-05	0.056	0.143	0.018	1.032	1.646	1.176	1.444	2.192	1.007	2.345	2.840	1.643	0.461	1.617	0.356	0.116	1.130	0.290	2.317	298.455	5.566	950.254	14.227	5.125	0.138	0.000	0.000
Pdensi_DN16322_c0_g1	Bud	FC_3_2	200.674445469735	19.7959888069531	110.235217138344	3.34594798622659	0.693861869566449	4.82221049027707	1.41976007464884e-06	6.04660472284609e-05	3.897	5.850	2.581	0.223	0.126	0.315	0.183	0.305	0.710	0.086	0.596	0.349	1.887	0.362	0.130	0.811	0.023	0.040	0.000	0.394	1.858	0.047	0.152	0.000	0.000	0.000	0.013
Pdensi_DN16307_c1_g2	Bud	FC_3_2	0	61.5937683581602	30.7968841790801	-8.42311687639804	1.74779536673054	-4.81928092769493	1.44076560357521e-06	6.1318708343548e-05	0.000	0.000	0.000	0.000	2.325	1.236	0.841	2.405	0.456	2.707	1.920	0.000	0.841	0.881	0.000	0.685	2.451	5.103	6.784	8.375	8.240	4.047	2.315	1.534	0.560	0.860	0.464
Pdensi_DN25965_c0_g1d306105	Bud	FC_3_2	229.951606730193	52.8940426639836	141.422824697089	2.11920483288809	0.440178557484089	4.81442086820572	1.47627386720711e-06	6.26586178198029e-05	5.761	4.805	3.557	1.402	1.078	0.963	1.472	0.931	0.792	0.786	1.119	0.522	2.215	0.767	1.231	3.373	2.141	4.865	2.206	1.540	2.867	3.369	1.351	0.446	1.638	2.987	3.485
Pdensi_GG_134561_c0_g1	Bud	FC_3_2	14.0523631526179	226.25914477337	120.155753962994	-4.01004027919786	0.833037819586051	-4.81375537210365	1.48120108704668e-06	6.28145317851025e-05	0.048	0.575	0.260	2.113	1.937	3.118	4.616	5.216	3.729	6.982	6.407	5.939	0.448	1.441	1.165	0.399	1.463	1.904	1.498	2.780	3.835	1.121	1.839	0.752	0.000	0.027	0.000
Pdensi_DN11502_c0_g1d388398	Bud	FC_3_2	89.9226485255872	437.821542485583	263.872095505585	-2.28349202893956	0.474378256434229	-4.81365239229963	1.48196494326372e-06	6.28145317851025e-05	1.440	1.365	2.704	6.601	1.969	2.661	8.311	6.001	11.913	5.910	8.187	12.069	0.800	0.944	2.002	2.826	3.832	3.262	3.978	3.736	3.100	0.000	0.439	0.000	0.000	1.010	0.000
Pdensi_DN28807_c0_g1d142031	Bud	FC_3_2	0	50.8398569410564	25.4199284705282	-8.14621752400507	1.69306546827282	-4.81151950509948	1.49787113107477e-06	6.34455414805241e-05	0.000	0.000	0.000	2.072	2.562	0.735	1.602	1.006	0.454	1.697	0.122	0.341	0.107	1.000	0.000	0.346	0.313	0.000	0.000	0.000	0.138	0.000	0.000	0.000	0.000	0.000	0.000
Pdensi_GG_43785_c0_g1	Bud	FC_3_2	16.625865054968	114.844922027244	65.735393541106	-2.7887431977545	0.580240716748134	-4.80618322234187	1.53838924108953e-06	6.49849430776387e-05	0.227	0.245	0.528	2.772	1.553	3.621	2.093	2.290	2.492	1.598	1.912	2.054	0.590	1.657	1.949	1.020	0.742	1.215	1.861	1.671	1.083	4.823	6.032	2.901	0.000	0.085	0.000
Pdensi_DN24175_c0_g2	Bud	FC_3_2	659.052043956905	96.8185916449572	377.935317800931	2.76705957626818	0.575798330958787	4.8056054133756	1.54283921148019e-06	6.50999380287312e-05	24.241	8.547	7.606	2.928	3.579	4.320	2.713	1.387	1.742	1.333	0.844	1.960	9.285	3.933	5.387	4.349	1.464	2.739	1.037	0.939	1.347	2.208	1.597	4.661	1.604	3.627	3.647
Pdensi_DN23801_c0_g1d550455	Bud	FC_3_2	2.94926748502249	198.884530773695	100.916899129359	-6.07811572757319	1.2648094861918	-4.80555830259758	1.54320257818048e-06	6.50999380287312e-05	0.000	0.000	0.177	1.758	8.178	9.275	4.005	4.017	3.918	1.834	2.069	1.563	1.946	2.834	2.518	0.621	1.568	1.409	3.078	3.655	2.832	1.304	7.428	1.617	0.000	0.000	0.000
Pdensi_GG_95559_c0_g1	Bud	FC_3_2	165.308619170086	676.245544414434	420.77708179226	-2.03219836295913	0.422975743307382	-4.80452696192156	1.55117798307944e-06	6.53478329610562e-05	4.193	3.247	2.706	14.750	9.117	10.685	7.603	16.034	16.797	15.938	4.901	14.437	1.988	3.454	1.660	4.026	10.587	5.108	15.596	19.750	26.725	7.270	8.013	27.101	19.375	11.448	18.163
Pdensi_DN20731_c0_g1d189026	Bud	FC_3_2	235.785856343537	6.90871865336356	121.34728749845	5.09344335630782	1.06046812658932	4.80301409217207	1.56294880812196e-06	6.57547348227798e-05	11.510	1.872	1.082	1.230	1.438	0.294	0.239	0.057	0.127	0.191	0.274	0.128	6.096	0.500	0.365	0.685	0.297	0.135	0.061	0.126	0.000	0.000	0.399	0.110	0.083	0.244	0.456
Pdensi_DN21925_c0_g1	Bud	FC_3_2	4367.3768942353	387.017426197793	2377.19716021655	3.49644977694026	0.729340211769696	4.79399013041713	1.63496321087675e-06	6.84606485038607e-05	192.501	27.488	47.388	17.961	9.327	20.571	3.780	7.162	12.150	5.220	6.929	6.467	46.787	10.069	11.576	36.114	118.873	51.113	108.549	19.574	33.125	16.890	4.463	2.581	11.852	9.821	3.896
Pdensi_DN18627_c0_g1d13791	Bud	FC_3_2	850.171203441225	5449.47602517033	3149.82361430578	-2.68031310343847	0.559121153711411	-4.79379663181534	1.63654179350298e-06	6.84806954116013e-05	6.908	34.816	10.621	115.130	110.152	62.562	110.227	105.072	111.560	55.541	89.546	45.914	14.262	60.960	24.327	11.586	9.665	7.828	2.507	1.128	2.888	0.630	0.225	0.640	1.505	0.677	0.660
Pdensi_DN25871_c0_g2d75754	Bud	FC_3_2	0.642807893415744	75.9409328536345	38.2918703735251	-6.87286087817837	1.43386359112555	-4.79324596894419	1.64104218210128e-06	6.8622895546364e-05	0.045	0.000	0.000	0.643	2.379	0.503	0.740	2.433	1.369	1.077	0.681	0.864	0.000	0.414	0.050	0.000	0.000	0.052	0.000	0.000	0.000	0.000	0.000	0.000	0.000	0.000	0.000
Pdensi_DN18004_c0_g1d58330	Bud	FC_3_2	4009.48346637261	448.269315893357	2228.87639113298	3.1609634215772	0.659754243173846	4.79112253431053	1.65850795740514e-06	6.92602266719189e-05	176.632	39.109	30.062	14.606	13.218	9.924	12.290	6.996	7.666	9.548	7.015	8.487	37.039	13.439	9.060	14.748	5.515	7.674	2.243	5.733	4.453	8.291	3.198	2.988	59.898	90.930	109.387
Pdensi_DN16950_c0_g2	Bud	FC_3_2	71.3532978669152	295.460293645072	183.406795755994	-2.04979653848406	0.428298678286198	-4.78590442232079	1.70219052308913e-06	7.08322180888946e-05	1.059	1.577	1.722	7.219	12.373	15.767	4.269	5.552	7.844	5.775	3.349	4.529	3.246	13.917	5.911	4.511	3.433	1.621	2.787	11.672	2.089	6.861	3.568	16.786	0.000	0.000	0.000
Pdensi_DN49568_c0_g1d42167	Bud	FC_3_2	48.8266275132152	0	24.4133137566076	8.07322064175998	1.68727288951717	4.78477470474275	1.71179232395689e-06	7.11513678579277e-05	0.783	1.654	0.553	0.000	0.000	0.000	0.000	0.000	0.000	0.530	0.377	0.000	1.129	0.000	0.772	1.604	1.273	0.000	0.996	0.000	0.000	0.000	1.305	0.602	0.000	0.000	2.317
Pdensi_GG_14582_c0_g1	Bud	FC_3_2	4.89636177308428	76.4994360567106	40.6978989148974	-3.9671868521043	0.829528112134323	-4.78246221444741	1.73160944556096e-06	7.18791080852356e-05	0.047	0.132	0.122	1.895	1.235	1.715	2.109	0.895	1.588	0.719	0.463	0.559	0.983	1.035	1.672	0.654	0.396	0.150	0.527	0.000	0.700	3.804	14.767	19.289	0.000	0.000	0.147
Pdensi_DN35883_c1_g4	Bud	FC_3_2	1.94730100179778	66.8400242988499	34.3936626503238	-5.10011253170756	1.06671319188192	-4.78114695732768	1.74297884409978e-06	7.22263723999399e-05	0.050	0.000	0.066	1.058	2.211	5.343	1.746	1.520	0.763	0.522	0.785	0.681	0.913	2.780	4.745	0.029	1.091	0.060	0.563	0.318	0.165	159.649	16.266	13.630	0.700	1.232	0.827
Pdensi_DN24804_c0_g1d428673	Bud	FC_3_2	134.233891157062	20.6386147851144	77.4362529710884	2.70093367716152	0.564980914474363	4.78057507424718	1.74794468557129e-06	7.23642126642927e-05	4.183	2.149	1.899	1.251	0.730	0.829	0.463	0.403	0.377	0.297	0.280	0.330	1.742	1.551	0.822	0.907	2.341	2.776	5.039	1.247	2.011	1.944	1.524	0.592	0.630	3.043	2.345
Pdensi_DN19066_c1_g1	Bud	FC_3_2	10971.6559273764	1869.48509547305	6420.57051142474	2.55304459348202	0.534123728263095	4.77987488364205	1.75404317764178e-06	7.25202512987152e-05	343.113	238.569	92.140	143.156	78.595	113.936	61.239	26.419	24.912	57.503	29.521	30.872	199.233	174.002	113.885	142.416	44.736	26.943	72.310	83.095	134.453	20.529	11.076	9.470	139.441	213.452	129.304
Pdensi_DN19027_c0_g1d116570	Bud	FC_3_2	38.1531440411212	303.523426897486	170.838285469304	-2.99225654996196	0.627725969725475	-4.76681974981944	1.87156605956963e-06	7.71231374580431e-05	0.379	1.474	0.493	8.152	4.478	1.942	7.642	4.995	5.586	6.267	2.464	2.865	0.453	1.641	0.360	0.897	0.386	0.292	0.497	0.237	0.334	0.044	0.036	0.000	0.000	0.000	0.105
Pdensi_DN613_c0_g1d324637	Bud	FC_3_2	21.4756011063477	124.355090755712	72.9153459310298	-2.53416930309246	0.531904094207234	-4.76433501958556	1.89477470788349e-06	7.79247999909945e-05	0.431	0.311	0.575	4.551	4.010	0.314	3.193	2.410	1.873	4.065	1.271	2.540	0.160	0.995	0.160	0.901	0.620	0.351	0.000	0.499	0.000	0.656	1.054	0.000	0.000	0.161	0.000
Pdensi_DN19001_c1_g1	Bud	FC_3_2	10.7336225254399	108.629538943795	59.6815807346176	-3.33909231512474	0.701210862315599	-4.7618947374804	1.91783717654349e-06	7.87172918902309e-05	0.223	0.240	0.200	1.406	0.376	1.233	3.450	1.045	2.042	3.943	0.534	2.526	0.347	0.000	0.000	1.459	0.582	0.083	2.361	0.698	0.478	1.048	0.437	0.270	0.538	0.874	0.000
Pdensi_DN44534_c0_g1d322554	Bud	FC_3_2	28.0929682791462	263.716680313456	145.904824296301	-3.23109363779293	0.67877921216771	-4.7601540823183	1.93445219142012e-06	7.92776531465722e-05	0.193	0.570	0.959	1.998	1.390	1.300	4.125	4.109	7.559	6.198	4.497	3.528	0.803	0.498	0.810	0.174	0.264	0.899	0.163	0.392	0.138	0.218	0.000	0.097	0.000	0.000	0.000
Pdensi_GG_85774_c0_g1	Bud	FC_3_2	48.8999715888027	203.369781144808	126.134876366805	-2.05668841839792	0.432071527772409	-4.76006467957144	1.93530928744543e-06	7.92776531465722e-05	0.615	1.288	1.099	5.966	5.525	1.682	3.924	4.303	3.981	4.231	4.259	3.125	1.260	2.609	1.138	1.443	1.150	0.615	0.767	1.106	0.878	0.784	0.301	0.374	0.238	0.069	0.221
Pdensi_DN25055_c0_g2	Bud	FC_3_2	985.820627743587	181.13034977098	583.475488757283	2.44416235247164	0.513633707743017	4.75857077840872	1.94968527845745e-06	7.97615991216513e-05	34.088	17.459	8.950	9.735	6.714	4.482	4.180	3.667	3.036	2.723	1.883	2.613	15.267	11.325	3.166	5.668	2.983	2.498	1.961	3.011	1.995	5.916	1.099	1.132	11.816	8.802	11.892
Pdensi_GG_83212_c0_g1	Bud	FC_3_2	1064.26898474148	216.459506286045	640.36424551376	2.29822916262669	0.483120210395187	4.75705448287242	1.96438165510654e-06	8.02573646687722e-05	34.876	16.323	14.045	4.947	4.333	6.194	4.031	2.893	6.021	2.818	2.036	5.847	12.761	4.968	9.300	12.223	4.947	8.681	3.329	2.030	2.434	2.561	1.070	4.393	30.279	13.326	12.226
Pdensi_DN22025_c0_g1d495983	Bud	FC_3_2	0	71.3962115306792	35.6981057653396	-8.63603829470936	1.81799650515353	-4.75030522348559	2.03109846225908e-06	8.27118023234544e-05	0.000	0.000	0.000	3.539	5.279	1.040	2.644	1.427	0.241	0.321	0.086	0.000	2.588	1.970	0.230	0.123	0.597	0.000	0.230	0.080	0.000	13.269	10.404	4.420	0.937	2.734	2.793
Pdensi_DN5151_c0_g1d449145	Bud	FC_3_2	56.5062849159421	0	28.253142457971	8.28401368111107	1.74421560499626	4.74942068938137	2.04000180368394e-06	8.28890903686277e-05	1.549	0.336	1.555	0.391	1.132	0.670	0.000	0.000	0.000	0.000	0.000	0.000	0.685	1.072	1.030	0.555	0.664	0.000	0.000	0.000	0.000	0.470	0.000	0.000	0.000	0.000	0.000
Pdensi_DN27242_c0_g1d140770	Bud	FC_3_2	4435.90971234652	577.765613150618	2506.83766274857	2.94065673382839	0.619279820809105	4.74851050367885	2.0492024726874e-06	8.31032841287068e-05	188.664	38.988	44.090	15.545	16.759	13.533	15.694	9.284	9.737	10.922	6.906	10.213	52.276	16.513	14.111	11.419	3.260	7.065	2.810	5.354	5.890	9.367	1.987	2.272	44.794	75.900	134.939
Pdensi_DN13129_c0_g1d271459	Bud	FC_3_2	666.351208895316	12.3956466751042	339.37342778521	5.75057315078847	1.21104817690493	4.74842641313013	2.05005451572623e-06	8.31032841287068e-05	5.118	4.047	31.326	4.857	0.000	0.157	0.000	0.278	0.455	0.028	0.185	0.202	0.568	0.000	0.082	27.930	9.637	4.942	1.332	0.000	0.627	0.000	0.000	0.000	0.000	0.000	0.000
Pdensi_DN13689_c0_g1	Bud	FC_3_2	1202.8762894495	184.700136859617	693.78821315456	2.7030840385755	0.569365388936848	4.74753838413475	2.05907321934043e-06	8.3410346009998e-05	27.593	31.400	14.884	14.355	9.235	12.283	6.839	1.810	2.470	1.223	1.301	0.000	12.184	23.069	6.871	4.946	2.585	1.259	3.061	0.000	0.496	3.136	2.094	0.693	0.000	0.000	0.000
Pdensi_DN20287_c0_g2d489996	Bud	FC_3_2	89.4974683469787	13.6895801443493	51.593524245664	2.70598272876796	0.570112036657852	4.74640518841025	2.07063715781472e-06	8.36110393199312e-05	1.625	2.243	1.635	0.744	0.437	2.574	0.209	0.378	0.236	1.567	1.165	2.149	2.113	1.497	2.011	3.035	5.386	6.590	8.594	1.968	1.553	2.051	5.259	3.019	9.162	0.646	1.969
Pdensi_DN24211_c0_g1d225377	Bud	FC_3_2	73.5504395881719	982.567348439476	528.058894013824	-3.74000767410722	0.788106751535226	-4.74555974405969	2.07930527957148e-06	8.39066385175101e-05	0.336	1.628	2.544	10.910	22.936	4.454	35.036	16.729	7.517	48.022	3.179	3.161	0.684	2.534	0.567	5.170	0.897	1.814	1.115	0.000	0.418	0.000	0.000	0.000	0.000	0.000	0.000
Pdensi_GG_44028_c0_g1	Bud	FC_3_2	12.6629746562946	98.971171350172	55.8170730032333	-2.9650681178544	0.624971395319185	-4.74432612446219	2.09201581810254e-06	8.4364873649064e-05	0.343	0.231	0.214	0.647	1.907	2.350	1.328	1.773	2.803	0.903	1.245	2.282	0.905	2.647	1.367	0.608	1.083	1.166	1.066	3.426	3.809	5.125	5.797	9.201	0.594	2.363	5.528
Pdensi_DN14857_c0_g1d342973	Bud	FC_3_2	99.3157495398997	11.466920003623	55.3913347717613	3.11391202548017	0.656515989852081	4.74308634307865	2.10486501391587e-06	8.48281036190756e-05	2.715	1.974	1.380	1.053	0.536	1.265	0.346	0.157	0.194	0.080	0.306	0.216	4.332	1.532	2.736	0.972	0.371	0.345	0.400	0.203	0.195	0.125	0.028	0.000	16.809	32.316	34.935
Pdensi_DN25482_c2_g4d138508	Bud	FC_3_2	111.81888563076	17.7782785735993	64.7985821021799	2.65380458241602	0.559790282649218	4.74071212857937	2.12968344872006e-06	8.56619767019086e-05	1.439	2.641	2.760	0.537	1.219	2.190	0.410	0.277	0.375	0.437	0.067	0.252	0.652	1.226	1.315	0.576	0.642	0.066	0.000	0.000	0.076	0.000	0.065	0.000	0.000	0.000	0.000
Pdensi_DN10376_c0_g1d266886	Bud	FC_3_2	28.2650038409287	122.846229476576	75.5556166587526	-2.11932775055053	0.447101749648963	-4.74014640339587	2.13563848811678e-06	8.5846049362551e-05	0.663	0.673	0.406	3.021	5.794	8.941	2.410	2.456	2.507	1.560	1.286	1.325	4.640	5.871	9.189	1.911	1.230	0.813	0.681	2.173	0.584	5.699	43.399	17.789	0.153	0.532	0.384
Pdensi_DN39887_c0_g3	Bud	FC_3_2	2.94555368259229	112.493218131649	57.7193859071208	-5.25750242378365	1.10930664495903	-4.7394491394017	2.14300015952978e-06	8.60863902794334e-05	0.005	0.076	0.092	0.362	0.320	0.134	1.392	1.170	4.158	1.903	1.474	1.186	0.000	0.050	0.025	0.084	0.188	0.152	0.238	0.025	0.086	0.008	0.000	0.000	0.000	0.000	0.000
Pdensi_DN704_c0_g1d202804	Bud	FC_3_2	50.2760279244337	0	25.1380139622169	8.1155111529944	1.71406564566998	4.73465597627229	2.19426969961824e-06	8.79756618459304e-05	1.445	1.260	0.389	0.196	0.234	0.252	0.000	0.000	0.000	0.000	0.049	0.000	0.737	1.032	0.614	0.000	0.000	0.000	0.000	0.000	0.000	0.000	0.000	0.000	0.000	0.000	0.000
Pdensi_DN32297_c0_g2	Bud	FC_3_2	0.980303809851516	76.1301348719527	38.5552193409021	-6.28314218991765	1.32832303994902	-4.73013115104801	2.24374838550556e-06	8.97283193471444e-05	0.000	0.062	0.000	0.290	1.458	1.560	1.333	2.282	0.947	1.350	2.475	0.477	0.321	1.062	0.194	0.104	0.189	0.000	0.518	0.201	0.082	72.699	76.166	132.417	0.000	0.065	0.069
Pdensi_DN18796_c1_g3	Bud	FC_3_2	99.7341407528251	535.493255917537	317.613698335181	-2.42478077224373	0.512753588126572	-4.72893964741048	2.25695455350997e-06	9.008741963819e-05	1.186	3.562	1.395	3.687	6.777	6.566	11.134	8.805	12.176	14.441	13.641	10.451	0.430	2.262	2.238	0.000	0.000	0.471	0.000	0.434	0.930	4.355	0.000	0.000	0.685	2.755	12.234
Pdensi_DN20955_c0_g1d538370	Bud	FC_3_2	228.376017187118	1409.71048581651	819.043251501813	-2.6260346959371	0.555328012272611	-4.728799264403	2.25851541082815e-06	9.008741963819e-05	2.084	7.514	4.425	12.051	64.726	63.138	17.309	43.436	23.736	23.127	41.987	13.078	23.896	54.625	43.559	6.225	13.972	8.882	5.506	8.118	10.893	1.988	18.897	6.796	0.107	0.000	0.000
Pdensi_DN29388_c0_g1d142541	Bud	FC_3_2	0	44.8187771762892	22.4093885881446	-7.96432566223271	1.68575124572277	-4.72449638251223	2.30686321718437e-06	9.1780727295837e-05	0.000	0.000	0.000	0.000	1.494	2.203	1.349	0.858	0.488	0.000	0.000	0.000	0.899	5.656	1.805	0.000	0.437	0.000	0.000	0.000	0.588	2.472	8.419	7.384	0.000	0.000	0.000
Pdensi_DN27242_c0_g1d230527	Bud	FC_3_2	14158.5242973099	1803.19786567549	7980.86108149271	2.97303967371087	0.630236744285259	4.71733789035507	2.38950659665797e-06	9.49474334657998e-05	618.227	143.991	105.782	61.053	49.589	42.755	47.006	28.004	33.313	32.013	23.716	33.895	107.280	54.692	33.682	69.386	41.477	34.807	18.239	26.293	23.396	27.460	15.210	15.632	311.656	397.036	390.538
Pdensi_DN85463_c0_g1	Bud	FC_3_2	2.60083687503212	46.2569368584398	24.428886866736	-4.15288637371684	0.881402851739592	-4.71167794104641	2.45685438275529e-06	9.73130013627598e-05	0.068	0.037	0.051	0.556	1.351	3.128	1.116	1.010	0.658	0.459	0.345	0.385	0.549	1.294	1.846	0.077	0.321	1.418	1.424	0.337	0.733	11.027	26.368	88.212	0.000	0.000	0.000
Pdensi_DN21153_c0_g1d293987	Bud	FC_3_2	14568.2566161511	2049.06548354841	8308.66104984973	2.8297866755144	0.600635470987635	4.71132127921339	2.46115878310679e-06	9.74215204260296e-05	612.574	130.909	148.941	64.739	57.557	62.869	56.894	30.202	36.077	35.505	30.537	40.580	167.584	60.833	44.914	42.069	13.631	23.063	15.638	22.118	22.016	28.515	7.222	13.492	211.682	305.883	540.804
Pdensi_DN49369_c0_g1d41979	Bud	FC_3_2	665.155008664333	98.9852063888158	382.070107526575	2.74837431192657	0.583496065043152	4.71018482656488	2.47492248572827e-06	9.78792802877804e-05	24.810	7.387	8.545	5.538	2.072	3.165	1.346	2.555	2.029	0.863	0.614	0.286	7.287	5.054	2.701	3.920	1.044	0.297	1.885	1.409	1.400	1.109	0.000	0.000	5.026	4.646	8.543
Pdensi_GG_11718_c0_g1	Bud	FC_3_2	234.620722430208	949.37796214418	591.999342287194	-2.01639707494462	0.428143284214217	-4.70963144650363	2.48165125265501e-06	9.80456949534035e-05	6.702	3.591	4.082	10.563	8.268	13.609	18.768	11.848	26.244	10.980	19.252	11.923	24.922	14.691	17.667	13.681	12.445	19.451	101.959	29.146	17.743	281.392	54.669	61.402	25.302	13.188	8.904
Pdensi_DN16200_c0_g3	Bud	FC_3_2	10430.1195293808	1008.59920460675	5719.35936699377	3.37026214818717	0.715940596374337	4.7074605983441	2.50821741962412e-06	9.88663507316916e-05	391.839	160.336	87.682	40.514	52.236	18.340	38.979	16.211	5.724	16.021	18.000	6.835	159.164	123.235	41.171	38.939	23.013	10.715	6.001	17.716	6.423	74.372	31.972	17.775	67.417	88.859	56.365
Pdensi_DN23268_c0_g1	Bud	FC_3_2	17.6080257660346	132.716474657334	75.1622502116841	-2.91509612975382	0.619290137564261	-4.70715736119943	2.51195000172707e-06	9.88663507316916e-05	0.245	0.264	0.584	1.778	4.820	2.301	3.136	3.040	1.799	1.437	2.395	1.180	1.545	1.883	1.009	0.850	1.813	1.510	4.736	1.470	2.173	8.322	5.737	10.007	0.866	1.740	1.186
Pdensi_DN20401_c0_g1d63113	Bud	FC_3_2	346.344514381464	22.53883165635	184.441673018907	3.94291039850101	0.837705981551849	4.70679508721756	2.51641626559738e-06	9.89795696635634e-05	4.978	1.673	14.402	4.873	0.040	0.047	0.276	0.457	0.618	0.296	0.070	0.196	1.591	0.152	0.273	18.195	92.143	87.949	129.298	44.251	151.040	26.232	0.542	1.913	0.017	0.037	0.040
Pdensi_DN9898_c0_g1d454380	Bud	FC_3_2	203.216656348708	2730.54361261066	1466.88013447968	-3.74816619195457	0.796538400523618	-4.70556873277001	2.53159191833818e-06	9.94508333093543e-05	0.565	9.337	2.611	8.362	15.610	3.869	41.423	68.380	53.818	66.851	79.370	44.470	1.210	5.286	1.449	4.553	10.681	7.651	7.120	6.988	12.463	3.403	9.600	0.409	0.000	0.000	0.000
Pdensi_DN23842_c0_g1d70813	Bud	FC_3_2	26.4116760194117	184.52410303506	105.467889527236	-2.80497236365914	0.596196416222191	-4.7047789744073	2.5414113280342e-06	9.97183685192949e-05	0.278	0.944	0.406	1.889	3.351	1.864	3.719	3.455	3.880	2.993	4.902	3.701	0.742	2.046	1.133	0.243	0.046	0.050	0.046	0.304	0.305	0.750	0.046	0.000	0.000	0.095	0.097
Pdensi_DN39577_c0_g1	Bud	FC_3_2	163.123703510374	40.532809835323	101.828256672849	2.0076735703184	0.426732100334252	4.70476340717239	2.54160524917885e-06	9.97183685192949e-05	2.904	2.766	4.296	1.031	1.408	4.062	0.904	0.852	0.687	0.547	0.441	1.096	1.683	1.475	2.984	1.354	0.377	0.427	0.387	0.270	0.499	0.000	0.285	0.468	1.047	1.044	1.260
Pdensi_GG_63332_c0_g1	Bud	FC_3_2	29.2308658685315	299.53601982535	164.383442846941	-3.35661998784759	0.713532921258231	-4.70422581473688	2.54831076286913e-06	9.9907300096787e-05	0.715	0.767	0.313	1.098	1.326	4.439	3.041	3.562	11.274	4.862	6.532	15.802	0.489	0.662	0.720	0.624	0.273	0.311	1.263	0.934	1.060	0.660	0.191	0.106	0.324	0.568	0.466
Pdensi_GG_18598_c0_g1	Bud	FC_3_2	536.606447628188	23.6320416137923	280.11924462099	4.50630604059878	0.958464678574939	4.70158800979377	2.58145953662693e-06	0.00010102739035077	5.274	2.447	24.867	9.077	0.000	0.274	0.140	0.526	0.744	0.740	0.476	0.741	1.959	0.000	0.140	35.805	12.626	34.157	9.186	5.826	99.911	25.643	0.000	0.000	0.000	0.000	0.000
Pdensi_DN24147_c1_g2	Bud	FC_3_2	4678.21741969546	513.364004328325	2595.79071201189	3.18794367541961	0.67814108936998	4.70100356016081	2.58886000878857e-06	0.000101253372140214	197.648	66.252	23.243	42.178	39.725	62.503	13.022	6.889	10.927	8.683	6.480	13.116	90.062	43.056	39.379	8.165	6.980	2.814	3.151	6.936	3.757	2.167	106.836	119.169	117.208	171.649	55.946
Pdensi_GG_26120_c1_g1	Bud	FC_3_2	0	56.0139997023705	28.0069998511852	-8.28608513969834	1.76308557240879	-4.69976345412299	2.60463009535345e-06	0.000101742341836375	0.000	0.000	0.000	1.304	3.587	0.562	1.715	1.347	0.304	2.272	0.975	1.667	0.573	3.266	0.000	0.000	0.000	0.000	0.142	0.447	0.000	0.000	0.000	0.000	0.000	0.000	0.000
Pdensi_GG_17781_c0_g1	Bud	FC_3_2	19.2932350195264	720.017874499148	369.655554759337	-5.22226120405151	1.11165272031792	-4.69774517581174	2.63049330685112e-06	0.00010255959032629	0.000	0.888	0.294	4.735	5.053	3.437	6.909	16.235	19.875	11.284	22.187	9.975	0.000	1.160	0.140	0.450	0.679	0.000	0.000	0.000	0.000	0.000	0.000	0.000	0.000	0.000	0.000
Pdensi_DN25665_c0_g1d23332	Bud	FC_3_2	52.4267250949348	0	26.2133625474674	8.17598625901134	1.74111311134151	4.6958386596215	2.65515060254563e-06	0.000103456165373907	1.955	0.814	0.452	0.572	0.000	0.000	0.000	0.000	0.000	0.177	0.000	0.000	0.670	0.347	0.335	0.000	0.324	0.000	0.000	0.000	0.000	0.687	0.000	0.302	1.122	0.507	0.000
Pdensi_DN11496_c0_g2d336102	Bud	FC_3_2	50.2590075040983	0	25.1295037520491	8.11502812648917	1.72858832859662	4.69459847219812	2.67130907268898e-06	0.000103955662131862	1.489	1.210	0.373	0.000	0.000	0.401	0.000	0.000	0.000	0.000	0.468	0.000	0.820	0.429	0.823	1.001	0.398	0.000	0.413	0.000	0.000	1.690	1.354	1.495	0.000	0.419	0.905
Pdensi_DN41667_c0_g1d35792	Bud	FC_3_2	192.743902325718	835.082675294328	513.913288810023	-2.11496208448293	0.450679453474751	-4.69283005510129	2.69451319624198e-06	0.000104793169371647	5.600	2.635	3.568	10.742	7.691	7.667	11.557	14.283	24.101	21.430	22.762	28.899	10.675	8.259	4.384	9.564	7.160	8.699	11.956	17.389	17.231	25.619	18.200	66.968	147.729	252.633	251.618
Pdensi_DN16914_c0_g1d185591	Bud	FC_3_2	32.9810755924261	412.024844515906	222.502960054166	-3.64334274441514	0.776613471956997	-4.69132055517173	2.71447287725669e-06	0.000105423510142184	0.161	1.439	0.427	4.875	4.632	1.988	9.753	5.713	9.240	10.962	9.158	4.517	0.567	2.361	0.683	1.147	1.056	0.247	1.671	2.400	1.025	2.314	0.764	0.287	1.944	0.198	0.113
Pdensi_DN36427_c0_g1d148774	Bud	FC_3_2	158.858050707612	19.0914145319852	88.9747326197984	3.05352374157022	0.650916222590757	4.69111636120648	2.71718374559545e-06	0.000105423510142184	3.782	3.873	2.108	0.798	1.534	0.913	0.233	0.662	0.250	0.994	0.265	0.495	1.401	3.397	0.234	1.129	0.226	0.000	0.465	0.974	0.000	0.000	3.589	1.268	0.000	0.000	0.000
Pdensi_DN5484_c0_g1d206263	Bud	FC_3_2	0	44.4837578293992	22.2418789146996	-7.95282106661453	1.69586274587956	-4.6895428807181	2.73816051134331e-06	0.000106159130908338	0.000	0.000	0.000	0.000	0.000	0.000	0.474	0.898	1.273	0.000	0.000	1.008	0.000	0.000	0.000	0.000	0.000	0.000	0.000	0.000	0.000	0.000	0.000	0.000	0.000	0.000	0.000
Pdensi_DN20179_c0_g1d489350	Bud	FC_3_2	16.6039956678588	232.16678624407	124.385390955964	-3.80536609648496	0.811560515822474	-4.68894928017589	2.74611436412807e-06	0.000106392808647899	0.267	0.452	0.304	0.099	0.162	4.017	1.214	3.810	8.808	10.750	10.082	36.345	2.454	0.957	1.380	3.299	3.022	3.808	1.048	0.934	0.938	0.000	0.572	0.387	0.000	0.000	0.000
Pdensi_DN15712_c0_g1d468021	Bud	FC_3_2	1.96339297152568	61.564070060184	31.7637315158548	-4.97442084787762	1.06090690952158	-4.68883820364676	2.74760517635624e-06	0.000106392808647899	0.000	0.068	0.063	3.300	4.451	4.872	1.420	0.790	1.482	0.333	0.520	0.788	1.689	3.203	2.599	0.860	1.501	0.635	1.079	0.552	1.949	0.048	0.078	0.000	0.000	0.107	0.152
Pdensi_GG_114156_c0_g1	Bud	FC_3_2	0	58.8622778886497	29.4311389443248	-8.35752014273252	1.78338238865653	-4.68633098313169	2.78146315961296e-06	0.00010757006436851	0.000	0.000	0.000	1.149	1.292	0.959	2.325	0.856	0.375	1.499	1.302	1.412	0.738	2.895	0.284	0.083	0.456	0.058	0.183	0.346	0.033	0.791	6.779	0.000	0.000	0.000	0.000
Pdensi_GG_62371_c0_g1	Bud	FC_3_2	618.149998317496	64.6499516251692	341.399974971333	3.25754835646663	0.695382359249705	4.68454270249453	2.80585667693926e-06	0.000108446099310753	10.264	4.622	22.776	6.912	1.506	1.056	0.608	1.620	1.624	1.014	2.521	1.593	4.644	1.150	0.884	23.617	12.436	6.264	2.448	52.060	6.923	35.016	129.088	65.133	0.000	0.052	0.074
Pdensi_DN27183_c0_g1	Bud	FC_3_2	62.8632865807902	0	31.4316432903951	8.43784729762915	1.80127326355231	4.68437936006931	2.80809499594054e-06	0.000108465282209825	1.984	1.614	0.249	0.000	0.000	0.538	0.000	0.000	0.000	0.000	0.313	0.000	0.000	0.573	0.275	0.888	0.532	0.000	0.824	0.575	0.000	0.000	0.302	0.000	0.000	0.279	1.502
Pdensi_GG_17993_c0_g1	Bud	FC_3_2	22.3435694375035	159.802691961654	91.0731306995787	-2.83738490687899	0.60578136286878	-4.68384318302907	2.81545440310029e-06	0.000108656010419468	0.786	0.344	0.232	2.335	5.144	9.503	3.651	2.905	3.038	1.505	1.542	1.334	1.753	2.949	4.033	0.458	1.141	0.355	2.216	4.492	2.941	38.057	18.141	65.173	2.974	5.244	4.146
Pdensi_GG_15961_c0_g1	Bud	FC_3_2	31.866878748578	176.441523969863	104.154201359221	-2.46896696470118	0.527132921874736	-4.68376544557368	2.81652293932419e-06	0.000108656010419468	0.679	0.734	0.565	4.445	2.605	2.842	5.280	2.132	3.210	4.261	4.863	2.935	1.260	1.567	0.885	1.014	0.000	0.555	0.753	1.969	2.431	20.677	18.301	29.835	4.082	10.422	15.669
Pdensi_GG_72664_c2_g1	Bud	FC_3_2	302.68898665843	74.8065691090194	188.747777883725	2.01725217144743	0.430714474392642	4.68350216066455	2.82014480015872e-06	0.000108698800896983	8.945	4.249	5.341	1.521	1.586	1.668	1.455	1.370	1.676	0.513	0.828	1.287	4.011	1.133	2.316	3.229	2.245	2.142	3.876	3.165	4.687	5.316	3.343	2.636	2.955	8.457	6.962
Pdensi_DN26416_c0_g1d77214	Bud	FC_3_2	1.62847569317656	76.6447828578188	39.1366292754977	-5.5577363537104	1.18675344155956	-4.6831432369025	2.8250895100298e-06	0.000108784290873225	0.027	0.090	0.000	0.898	0.836	0.094	2.488	1.321	0.801	0.840	1.558	0.428	0.172	0.345	0.024	0.341	0.228	0.000	2.135	2.542	0.185	0.094	0.355	0.349	0.000	0.049	0.000
Pdensi_GG_145839_c2_g1	Bud	FC_3_2	10.4725643458138	261.63620336794	136.054383856877	-4.64376957633124	0.991984583216097	-4.68129208346742	2.85072428962335e-06	0.000109568115983579	0.028	0.153	0.453	2.209	0.887	1.131	3.476	2.981	9.164	7.739	3.945	6.664	0.726	1.045	0.224	1.161	1.444	1.496	1.099	0.528	0.610	0.128	1.220	0.058	0.000	0.000	0.000
Pdensi_DN21169_c0_g4	Bud	FC_3_2	62.9275528640382	4.30156459601065	33.6145587300244	3.87537955063368	0.828575926114128	4.67715682835309	2.90879795874511e-06	0.000111524818288956	1.828	1.314	0.722	0.186	0.678	0.291	0.097	0.062	0.104	0.247	0.188	0.106	0.871	0.787	0.741	0.163	0.266	0.340	0.034	0.276	0.043	0.223	0.000	0.000	0.565	1.188	0.982
Pdensi_GG_107869_c0_g1	Bud	FC_3_2	23.9172700672435	585.101620216222	304.509445141733	-4.61212247886303	0.986182310401363	-4.67674427965145	2.91465348043952e-06	0.000111680553205887	0.980	0.391	0.104	17.535	17.143	7.771	21.091	12.409	1.830	8.134	14.390	10.078	2.942	6.962	0.990	1.769	2.141	0.000	0.479	0.121	0.000	0.318	2.412	0.210	0.000	0.000	0.000
Pdensi_DN17869_c0_g2d282246	Bud	FC_3_2	223.868839202017	53.2762396737486	138.572539437883	2.07043287980648	0.443079067159518	4.67282937350114	2.97078558613392e-06	0.000113761355793744	6.414	4.151	3.156	3.399	2.987	3.493	1.110	1.176	0.916	0.531	0.623	0.481	3.416	4.496	2.684	2.075	0.455	0.317	0.099	0.742	1.668	2.674	3.526	12.913	1.124	2.172	4.753
Pdensi_GG_139771_c0_g1	Bud	FC_3_2	12.0199600491429	99.152607743112	55.5862838961274	-3.04377780161438	0.651446432519096	-4.67233781578067	2.97790641962324e-06	0.000113893945465504	0.278	0.374	0.104	0.828	0.917	0.934	1.975	1.984	1.989	1.988	1.533	0.739	0.540	0.718	0.273	0.314	2.177	5.208	0.512	0.444	0.745	2.976	1.022	7.820	0.429	1.168	1.665
Pdensi_GG_3802_c0_g1	Bud	FC_3_2	21.5460547120401	172.248161999214	96.8971083556271	-2.99981321388651	0.642402979539483	-4.66967512516361	3.01676433326661e-06	0.000115309288649997	0.158	0.683	0.474	3.397	5.747	9.807	4.205	3.144	2.995	2.233	1.396	0.930	2.283	6.191	6.325	0.565	0.170	0.193	3.837	0.183	5.885	11.050	26.996	36.792	0.000	0.177	0.000
Pdensi_DN24586_c2_g4	Bud	FC_3_2	614.248262663761	78.6009789757882	346.424620819774	2.96529658327862	0.63515296768692	4.66863375302732	3.03209350653677e-06	0.000115682170456196	15.419	18.018	4.339	1.975	3.158	1.321	1.731	2.182	0.823	1.023	2.408	0.408	7.131	7.751	3.663	7.910	5.965	1.692	2.489	4.415	0.497	3.957	2.327	1.045	13.135	36.764	20.902
Pdensi_DN39586_c0_g1	Bud	FC_3_2	6.47099085343184	149.553535111774	78.0122629826031	-4.52901127448602	0.97023222962176	-4.66796622108877	3.0419589605886e-06	0.000115987492150061	0.238	0.172	0.000	1.406	1.343	1.383	3.166	2.959	2.850	1.835	4.316	1.594	3.453	1.744	1.901	0.571	1.008	1.405	8.000	6.060	2.506	15.835	9.994	26.938	9.520	6.303	1.517
Pdensi_DN21932_c4_g3	Bud	FC_3_2	50.8847949771786	0	25.4423974885893	8.13288670768184	1.74476350386304	4.66131179937853	3.14200300276777e-06	0.000119582406459251	1.603	1.171	0.359	0.000	0.000	0.000	0.000	0.000	0.000	0.000	0.000	0.441	1.366	0.000	0.000	1.404	0.000	1.258	2.384	1.634	0.000	0.000	0.194	1.439	2.174	2.015	1.305
Pdensi_DN20611_c0_g2	Bud	FC_3_2	62.7020045416132	445.298244594195	254.000124567904	-2.82862128915422	0.607052499983029	-4.65959911084016	3.1682581904022e-06	0.000120508000137687	0.415	1.828	1.615	15.703	51.800	81.396	8.567	11.500	6.665	7.259	3.904	4.306	22.462	38.275	47.343	4.322	9.278	1.987	1.121	0.908	1.665	0.184	0.094	0.000	0.000	0.000	0.000
Pdensi_DN11212_c0_g1	Bud	FC_3_2	321.329795426279	70.3058721168722	195.817833771575	2.19194427777675	0.470502307319145	4.6587322605624	3.18162692047325e-06	0.00012088533635826	10.035	4.675	4.978	2.859	1.488	1.454	1.753	1.318	1.152	0.642	0.564	1.023	2.570	1.924	1.704	7.302	2.007	3.324	1.631	1.718	2.847	0.299	0.147	0.153	1.349	0.783	0.785
Pdensi_DN15526_c0_g1	Bud	FC_3_2	6.53370854486434	144.291031855301	75.4123702000827	-4.46605837543802	0.958684121880163	-4.65852961732507	3.1847599167716e-06	0.000120914070864502	0.012	0.311	0.084	0.362	0.159	1.005	1.729	3.072	3.835	2.755	5.959	2.787	0.174	0.940	1.058	0.000	0.013	0.000	0.000	0.000	0.000	0.000	0.000	0.000	0.000	0.000	0.000
Pdensi_DN7235_c0_g1d101549	Bud	FC_3_2	53.3881515832358	0	26.6940757916179	8.20219909795449	1.76368802023328	4.65059523218263	3.30978365087246e-06	0.000125507721694016	2.015	0.873	0.404	1.524	0.000	0.000	0.000	0.000	0.000	0.000	1.012	0.000	0.000	0.000	2.225	0.361	0.000	1.957	0.895	0.000	0.580	1.219	0.977	0.000	0.000	0.000	0.000
Pdensi_DN21067_c1_g4	Bud	FC_3_2	72.4403664518172	336.165230656991	204.302798554404	-2.21461234833653	0.476391903361657	-4.64871953681229	3.34001999915617e-06	0.00012634650379554	0.705	1.790	1.950	8.562	19.064	17.032	6.583	6.443	7.128	2.245	3.252	3.687	6.058	10.500	9.584	3.783	2.679	0.979	1.045	0.473	0.476	0.572	0.636	0.075	0.000	0.014	0.000
Pdensi_DN20786_c2_g1	Bud	FC_3_2	32.6047949866181	158.466296232155	95.5355456093868	-2.28159411353617	0.490967413969171	-4.64713960360602	3.36569401118125e-06	0.000127240399275167	0.402	0.848	0.749	1.211	3.028	3.556	2.639	3.629	3.230	3.109	1.615	1.015	3.083	2.033	2.321	0.612	1.153	0.921	17.758	5.849	10.205	2.507	22.588	17.613	0.000	0.000	0.000
Pdensi_DN5819_c0_g1d262275	Bud	FC_3_2	137.761519081304	29.9125915714214	83.8370553263624	2.20077651664445	0.473647660519962	4.64644228207203	3.37708563036873e-06	0.000127593590276037	3.285	2.850	2.308	0.415	0.800	1.129	0.724	0.690	0.392	1.165	0.826	1.158	0.726	0.379	2.547	3.829	2.814	2.799	3.280	2.660	2.364	0.000	2.794	2.643	3.860	4.435	1.655
Pdensi_DN21892_c1_g4d297417	Bud	FC_3_2	383.219735084742	13.8212778045553	198.520506444649	4.79348716031967	1.03294741164313	4.64059167609952	3.47413004971112e-06	0.000130863101963256	3.522	0.918	18.820	5.297	1.080	0.562	0.390	0.167	0.263	0.088	0.054	0.147	1.173	0.037	0.279	7.787	24.658	30.123	35.448	0.056	7.753	0.016	0.007	0.011	0.025	0.030	0.000
Pdensi_DN24079_c0_g4	Bud	FC_3_2	5.86500915250964	59.9317761729499	32.8983926627298	-3.3542236062173	0.722949495132871	-4.639637524888	3.49020810173808e-06	0.000131389242717486	0.084	0.184	0.101	0.477	0.757	1.752	1.438	1.123	1.049	0.606	2.201	0.459	0.455	1.008	1.152	0.224	2.366	2.549	24.147	1.514	1.507	59.012	10.652	5.832	0.000	0.000	0.000
Pdensi_GG_59998_c0_g1	Bud	FC_3_2	150.872468231515	24.0264288032149	87.4494485173647	2.64798159594884	0.570974597864819	4.63765219302412	3.52389118049054e-06	0.000132577090243652	3.231	3.200	2.815	0.756	0.598	0.225	0.777	0.412	0.253	0.249	0.406	0.259	77.566	0.843	16.789	2.097	10.573	14.587	23.556	2.011	44.217	11.299	1.094	0.267	1.622	2.619	1.951
Pdensi_DN27646_c0_g1d24918	Bud	FC_3_2	43.3723567570653	411.507949215953	227.440152986509	-3.24648765534685	0.700237050435379	-4.63626946521655	3.54753439577003e-06	0.000133386007942404	0.565	0.628	1.456	5.465	8.554	1.512	12.680	9.400	2.724	7.990	8.902	2.998	3.366	3.863	0.675	2.890	4.323	6.962	6.442	10.571	14.585	12.391	0.188	0.000	0.000	0.172	0.000
Pdensi_DN69734_c0_g1	Bud	FC_3_2	324.357314969979	1539.93691711571	932.147116042843	-2.24724946799521	0.485277422300505	-4.63085518658978	3.64158509099181e-06	0.000136674680946718	5.795	11.029	3.137	32.151	28.344	14.867	39.849	28.921	23.795	25.320	20.595	12.001	3.662	13.201	6.980	6.454	0.675	0.000	0.173	0.182	0.000	0.000	0.000	0.000	0.000	0.000	0.000
[truncated: 313 more rows]
