# Supplementary material for: Transcriptional Regulation of Pine Male and Female Cone Initiation and Development: Key Players Identified Through Comparative Transcriptomics
Source: Front Genet. 2022 Mar 18;13:815093. doi: 10.3389/fgene.2022.815093 (PMC8971679; doi:10.3389/fgene.2022.815093)
Supplement: Supplementary file 2 [file DataSheet3.ZIP › SUP_DEG/salmon.gene.counts.matrix.Bud_vs_FC_3_3.DESeq2.DE_results.P0.001_C2.DE.subset]

sampleA	sampleB	baseMeanA	baseMeanB	baseMean	log2FoldChange	lfcSE	stat	pvalue	padj	Bud_Rep1	Bud_Rep2	Bud_Rep3	FC_3_1_Rep1	FC_3_1_Rep2	FC_3_1_Rep3	FC_3_2_Rep1	FC_3_2_Rep2	FC_3_2_Rep3	FC_3_3_Rep1	FC_3_3_Rep2	FC_3_3_Rep3	FC_3_Rep1	FC_3_Rep2	FC_3_Rep3	MC_2_2_Rep1	MC_2_2_Rep2	MC_2_2_Rep3	MC_2_3_Rep1	MC_2_3_Rep2	MC_2_3_Rep3	MC_2_4_Rep1	MC_2_4_Rep2	MC_2_4_Rep3	Needles_Rep1	Needles_Rep2	Needles_Rep3
Pdensi_DN15221_c0_g1d214075	Bud	FC_3_3	377.464177995588	9604.42712048432	4990.94564923995	-4.66924831453358	0.227977426424997	-20.4811870532705	3.16842340003533e-93	1.92861932360151e-88	7.091	7.918	11.270	208.022	213.044	74.708	238.909	223.945	259.209	188.844	223.622	195.800	11.484	24.794	13.592	16.329	32.866	34.223	59.386	61.501	75.065	62.009	107.233	111.008	3.037	2.602	3.096
Pdensi_GG_32315_c0_g1	Bud	FC_3_3	47.2474556311991	1112.08050499494	579.663980313068	-4.55690154368279	0.230153989413608	-19.7993593562857	3.01503620533621e-87	9.17626269094076e-83	1.019	1.272	0.991	24.633	100.923	116.355	36.474	57.242	31.827	21.963	22.831	25.603	23.499	82.533	76.072	2.783	15.779	3.963	7.265	9.082	8.981	272.336	763.399	733.190	0.097	0.000	0.000
Pdensi_DN26169_c0_g1d228600	Bud	FC_3_3	217.353203540444	1795.45290653638	1006.40305503841	-3.04626942230613	0.166786835970204	-18.2644475781669	1.58811994941513e-74	3.2222953773633e-70	5.262	5.348	4.523	66.458	157.933	268.989	77.989	75.168	58.899	38.369	36.644	38.545	83.355	156.954	180.046	10.094	31.486	8.052	16.376	24.578	17.915	1463.366	1141.356	1099.346	2.052	2.145	2.269
Pdensi_DN38546_c2_g1	Bud	FC_3_3	69.2505130996073	2806.2057224035	1437.72811775156	-5.34049453644864	0.294074358898902	-18.1603542602115	1.06336309905657e-73	1.61817279598934e-69	1.334	1.330	2.151	3.351	4.428	8.307	21.283	27.717	52.404	65.561	47.997	63.613	6.341	3.150	5.683	4.363	6.867	6.287	13.525	45.502	10.061	57.380	179.293	141.143	2.145	4.565	5.033
Pdensi_DN15466_c0_g1d182052	Bud	FC_3_3	73.0047187836217	6118.69801085194	3095.85136481778	-6.38908602208813	0.377048058952509	-16.945017671853	2.09471167129725e-64	2.55010198863728e-60	2.074	1.048	1.936	4.031	12.920	1.812	12.909	63.918	74.550	100.889	185.812	101.873	24.484	28.576	4.934	4.831	29.994	33.829	34.745	338.695	54.321	35.595	17.431	49.777	2617.250	3513.159	2961.209
Pdensi_GG_142117_c0_g1	Bud	FC_3_3	32.6241345471083	1175.63026170617	604.127198126638	-5.17110069099042	0.310597203407957	-16.648896494404	3.08233528643455e-62	3.12702914808785e-58	0.504	0.831	0.936	60.489	130.748	175.654	47.101	54.167	40.187	20.558	25.796	28.208	60.753	112.613	93.222	17.570	43.753	27.416	70.527	68.978	65.386	82.480	5.642	0.273	0.104	0.000	0.000
Pdensi_GG_33606_c0_g1	Bud	FC_3_3	21.4608120100227	1309.25572395609	665.358267983054	-5.93053934197905	0.357606978617199	-16.5839586378078	9.10299024009463e-62	7.91570022735086e-58	0.400	0.433	0.666	0.845	7.437	2.910	9.775	18.854	25.505	26.855	21.566	34.405	0.594	2.000	0.892	1.552	9.065	3.588	4.132	10.816	4.967	3.857	9.463	0.000	0.000	0.150	0.000
Pdensi_DN49882_c0_g1d42327	Bud	FC_3_3	12.0254243844515	646.116170109084	329.070797246768	-5.74771143333931	0.347268329760807	-16.5512110974768	1.56914043375301e-61	1.19391972753183e-57	0.269	0.292	0.270	11.189	5.667	1.675	7.531	13.152	14.555	13.331	15.640	11.943	0.127	1.720	0.262	0.046	2.778	1.639	1.718	0.000	1.386	0.000	0.000	0.000	0.000	0.907	0.000
Pdensi_DN19565_c0_g1d218684	Bud	FC_3_3	28.9171298597209	656.669013359969	342.793071609845	-4.5050941563287	0.275449765213135	-16.3554111321997	3.98013111239913e-60	2.69189534235261e-56	0.636	0.718	0.665	9.264	15.625	23.859	16.134	13.509	11.499	12.104	13.959	15.536	6.605	23.251	7.105	1.079	5.775	1.442	51.119	4.170	28.927	9.131	366.481	109.842	0.265	0.216	0.163
Pdensi_DN17130_c1_g2	Bud	FC_3_3	47.2588611096207	1600.53907190582	823.89896650772	-5.08197920275058	0.319875196566269	-15.8873812577642	7.74981396979305e-57	4.71731176341303e-53	1.418	0.909	0.960	42.458	171.620	74.627	69.611	84.197	58.830	33.951	41.133	26.193	39.211	131.243	14.452	5.270	25.473	3.025	14.933	35.806	5.024	50.923	16.306	11.208	0.000	0.000	0.000
Pdensi_DN29262_c0_g1d432507	Bud	FC_3_3	11.1639057233994	603.523328508901	307.34361711615	-5.75625960061119	0.366033740478906	-15.7260355099502	1.00297564393416e-55	5.55010249511567e-52	0.196	0.295	0.273	7.760	13.719	17.439	13.408	10.815	14.366	13.169	11.103	13.877	5.126	20.404	4.873	0.424	5.329	1.318	161.562	10.728	377.401	7.596	364.273	108.570	0.362	1.447	1.079
Pdensi_DN18839_c0_g3	Bud	FC_3_3	111.331189509748	4918.13555789003	2514.73337369989	-5.46512789645077	0.364013908851686	-15.0135139442638	5.98890686235914e-51	3.03787300593167e-47	2.213	2.325	3.214	3.810	2.425	23.189	20.050	21.919	54.523	136.421	62.028	111.046	24.538	13.137	10.365	33.945	18.272	14.966	31.797	5.461	7.676	41.940	126.391	46.327	0.000	0.000	0.000
Pdensi_DN19016_c0_g3	Bud	FC_3_3	5.72160159819894	753.626669170477	379.674135384338	-7.04045852329978	0.473101772851805	-14.8814883547375	4.34719922918264e-50	2.03549243907959e-46	0.096	0.104	0.192	2.804	1.164	1.050	9.187	9.661	12.038	13.577	13.869	20.324	0.000	0.000	0.000	0.432	0.313	0.710	0.214	2.458	0.276	0.146	3.540	0.582	0.000	0.000	0.000
Pdensi_DN31263_c0_g1d234712	Bud	FC_3_3	261.074493808758	2800.70904471633	1530.89176926254	-3.42326381523784	0.230545169651754	-14.8485601342626	7.10789484342806e-50	3.09041113656761e-46	6.135	5.140	6.886	21.023	33.299	15.832	27.097	52.944	45.542	64.260	63.990	48.705	13.995	23.003	9.847	16.305	36.057	21.597	49.584	51.282	30.504	11.571	22.080	7.369	557.955	357.818	550.860
Pdensi_DN27752_c6_g1	Bud	FC_3_3	512.59950560193	3528.45921581888	2020.5293607104	-2.78311889649386	0.193805711412401	-14.3603554106392	9.17553935203426e-47	3.7234338690555e-43	12.785	12.076	10.790	30.157	51.973	82.310	50.437	46.697	70.856	70.687	65.192	87.449	31.736	46.307	66.878	11.322	18.349	19.762	57.181	21.769	43.072	122.232	365.288	814.359	17.067	20.655	14.395
Pdensi_DN23395_c0_g1d303799	Bud	FC_3_3	15.1799858597331	3347.69790025716	1681.43894305845	-7.784953948582	0.543027811143439	-14.3361975000681	1.29984908781263e-46	4.94511337344717e-43	0.380	0.404	0.284	0.060	0.685	100.712	3.324	11.293	18.029	27.506	67.995	118.076	4.440	3.463	1.331	0.766	4.083	9.430	18.572	12.573	13.621	10.782	83.404	30.476	135.758	102.509	73.798
Pdensi_DN33925_c0_g1d313047	Bud	FC_3_3	498.386163035071	5359.37044977054	2928.87830640281	-3.42671118151774	0.240051539081722	-14.2748977766444	3.13747530556679e-46	1.12340071676383e-42	10.373	11.626	12.701	28.145	23.869	18.631	48.279	87.791	110.388	80.829	128.659	131.003	6.936	14.391	4.121	9.232	5.209	1.457	1.060	1.242	0.779	3.262	8.177	10.062	0.000	0.484	0.102
Pdensi_GG_124630_c1_g1	Bud	FC_3_3	6470.82713269799	44.4442401711696	3257.63568643458	7.18511262926383	0.509789305509806	14.0942788552194	4.1183329977634e-45	1.39268294207699e-41	155.861	70.586	222.477	66.039	1.472	2.812	1.406	1.317	1.944	0.608	1.497	0.740	69.765	0.287	1.780	353.132	207.873	187.658	140.196	215.829	249.835	185.895	11.085	2.160	0.032	0.047	0.000
Pdensi_DN19517_c0_g1d61117	Bud	FC_3_3	9.4582036501207	962.225156121418	485.841679885769	-6.66928083545016	0.477825994149211	-13.9575513201727	2.82990679859178e-44	9.06612772790956e-41	0.367	0.154	0.111	12.930	21.110	40.275	22.623	16.826	20.641	15.431	20.510	25.137	7.802	28.578	9.573	0.498	8.650	0.934	11.097	6.411	10.782	12.591	561.093	403.290	0.724	0.460	0.095
Pdensi_DN9737_c0_g1d454188	Bud	FC_3_3	33.7653996758393	700.333382610159	367.049391142999	-4.37418201482899	0.314178835206547	-13.9225865165402	4.61881694566775e-44	1.40573693741398e-40	0.613	0.690	1.044	8.664	4.373	7.579	10.253	11.384	16.895	15.293	15.044	13.946	2.718	5.223	5.144	2.242	1.478	1.570	1.060	2.371	1.417	0.394	0.536	0.533	0.045	0.000	0.000
Pdensi_DN7085_c0_g1d450861	Bud	FC_3_3	6.01329537853955	709.356081696212	357.684688537376	-6.88226000719047	0.495303118781542	-13.8950467829094	6.78791459679355e-44	1.96752553098487e-40	0.223	0.040	0.166	10.722	15.118	18.191	17.983	11.637	12.527	14.139	13.312	17.440	9.272	25.799	4.139	0.707	5.362	0.350	4.198	3.841	1.806	10.744	324.846	78.207	0.058	0.000	0.000
Pdensi_DN8237_c0_g1d452245	Bud	FC_3_3	2.57112749482031	2259.72554624276	1131.14833686879	-9.77749510165207	0.704030673537759	-13.8878822601863	7.50207776225858e-44	2.07568851540309e-40	0.021	0.011	0.149	0.093	0.013	1.917	11.990	28.943	49.771	31.651	76.340	35.820	2.402	0.489	0.998	0.543	0.189	0.122	0.330	0.000	0.037	0.016	0.066	0.196	0.000	0.000	0.038
Pdensi_DN39173_c0_g3	Bud	FC_3_3	11.4585205030153	963.193024746503	487.325772624759	-6.39362187899725	0.462804195657865	-13.8149609251249	2.07066565443927e-43	5.48006166894429e-40	0.187	0.485	0.139	16.748	7.069	3.132	14.603	17.838	23.886	20.988	20.368	19.558	0.199	1.685	0.367	0.195	1.243	0.959	0.942	0.307	1.143	0.025	0.362	0.855	0.291	0.297	0.019
Pdensi_DN589_c0_g1d164266	Bud	FC_3_3	4.0041328236719	774.42552632165	389.214829572661	-7.59441839111728	0.555180834083526	-13.6791796922419	1.3520939994921e-42	3.42924840621185e-39	0.079	0.042	0.156	9.762	9.905	22.370	17.631	10.367	17.637	14.322	13.029	21.685	6.977	24.092	4.628	0.603	7.291	0.833	3.332	5.750	2.695	13.004	133.432	50.154	0.000	0.000	0.000
Pdensi_DN19600_c0_g1d485629	Bud	FC_3_3	88.5069452650768	1016.19571087979	552.351328072433	-3.52134134208484	0.258707751289984	-13.6112711139366	3.43221910162924e-42	8.35676706864688e-39	2.297	2.258	1.593	43.058	131.143	318.511	67.851	67.195	56.153	23.163	19.753	21.292	57.747	120.735	220.594	3.851	21.733	5.966	17.596	32.576	18.033	2171.696	2163.744	3873.470	1.815	1.619	1.848
Pdensi_DN18081_c1_g3	Bud	FC_3_3	3018.84673371586	25.4170175564559	1522.13187563616	6.89112308777222	0.506739931620426	13.5989343996163	4.06310115968438e-42	9.51234490730723e-39	54.689	37.439	117.619	34.518	1.056	1.431	1.455	0.768	0.994	0.611	0.617	0.369	24.608	0.258	1.373	213.401	204.292	250.150	146.636	308.407	229.805	334.305	4.254	0.458	0.000	0.000	0.062
Pdensi_DN11760_c0_g1d268987	Bud	FC_3_3	5.72600377314869	450.233606718622	227.979805245886	-6.29690679373221	0.463400863571606	-13.5884658159667	4.68804330046451e-42	1.05689331740472e-38	0.083	0.207	0.109	5.551	8.150	10.189	10.839	7.653	9.605	8.610	9.438	10.455	3.388	12.065	2.350	0.249	5.156	1.310	3.409	1.758	2.163	7.226	229.491	70.310	0.000	0.000	0.033
Pdensi_DN16905_c1_g1	Bud	FC_3_3	95.3286285376374	903.256005347382	499.29231694251	-3.24412186183523	0.241649676232553	-13.4248963723553	4.32188496082165e-41	9.39546919875764e-38	1.817	2.501	2.313	3.550	3.478	2.542	13.329	11.775	16.858	16.482	21.332	19.447	4.061	3.731	2.597	2.993	4.278	3.824	4.590	4.514	3.415	5.551	2.537	2.709	1.773	1.568	2.404
Pdensi_DN12364_c0_g1d459174	Bud	FC_3_3	686.733950982486	8.98958342484005	347.861767203663	6.25461499172527	0.47761454481743	13.095528726237	3.49233868456021e-39	7.08595519097267e-36	17.259	11.627	18.825	1.530	1.756	0.923	0.000	0.126	0.857	0.284	0.153	0.142	7.935	2.788	0.135	5.195	1.436	1.332	0.000	0.000	0.346	0.000	0.000	0.000	0.000	0.000	0.000
Pdensi_DN25532_c3_g1	Bud	FC_3_3	89.3253452336984	714.308921455969	401.817133344834	-2.99937379411669	0.229340450717426	-13.0782589147881	4.38366204604551e-39	8.60753254009001e-36	2.096	1.933	2.184	3.391	8.643	8.414	6.437	9.965	15.690	12.864	16.399	16.024	5.610	9.232	5.383	5.158	10.474	6.471	10.570	13.867	7.467	9.621	48.742	63.711	6.973	10.159	9.874
Pdensi_DN15586_c0_g3d276568	Bud	FC_3_3	11.7381327790607	713.182299458644	362.460216118852	-5.92491631530858	0.456276307669487	-12.9853692065914	1.48122158760748e-38	2.81756118867711e-35	0.130	0.448	0.244	3.183	4.862	3.355	9.530	13.950	17.771	12.515	14.487	18.219	0.307	1.772	0.874	0.389	0.619	0.462	0.971	0.700	0.468	0.408	0.064	0.848	3.762	1.452	3.264
Pdensi_DN16777_c0_g1d471592	Bud	FC_3_3	653.525060809408	4492.3110856597	2572.91807323456	-2.7811192735806	0.215058199238419	-12.9319378820678	2.97231372738623e-38	5.48256777533332e-35	13.938	14.501	17.047	30.708	37.611	42.572	50.207	65.011	105.748	106.031	76.823	100.744	29.827	29.084	31.189	28.043	31.250	30.915	35.807	44.291	40.402	34.278	137.616	159.497	5.997	8.904	8.706
Pdensi_DN36902_c1_g2	Bud	FC_3_3	1710.28996741686	7004.05669576273	4357.1733315898	-2.03392740947613	0.157423793625629	-12.9200762008889	3.46797845819981e-38	6.20870143384183e-35	37.703	39.378	41.946	50.629	55.689	85.411	103.396	107.917	152.415	143.478	131.858	167.798	46.307	57.383	48.999	50.565	35.429	32.482	44.561	22.970	38.306	28.889	38.207	61.901	76.198	59.170	66.334
Pdensi_DN17596_c1_g9	Bud	FC_3_3	83.0119129477456	735.69834994054	409.355131444143	-3.14760785482573	0.244266639444727	-12.8859506233883	5.40059186038181e-38	9.39240075832688e-35	1.601	2.042	2.151	3.389	4.304	2.865	7.800	8.838	13.358	15.976	14.183	16.356	3.336	3.755	3.723	3.374	7.047	10.093	6.008	12.164	4.973	7.155	26.620	4.363	0.000	0.000	0.000
Pdensi_DN6880_c0_g1d450628	Bud	FC_3_3	985.754896648782	15.3491093099732	500.552002979377	6.00421197843862	0.470244670018769	12.7682722660077	2.46566818823914e-37	4.16903396161435e-34	21.652	33.371	13.743	3.617	0.692	40.957	0.455	0.067	0.262	0.374	0.323	0.265	25.290	36.915	63.429	1.072	0.176	0.321	0.436	0.186	0.733	0.000	0.432	0.260	6.789	5.391	4.188
Pdensi_DN14985_c0_g1d394887	Bud	FC_3_3	34.917579936238	931.939328343067	483.428454139653	-4.73811496272667	0.371623032266403	-12.7497882298374	3.12593252042314e-37	5.14258141940963e-34	0.704	0.726	0.986	2.855	4.014	4.175	3.288	9.996	14.947	13.223	26.481	19.561	3.735	3.194	5.095	1.595	1.191	4.904	2.543	4.942	3.768	2.550	1.846	1.179	213.142	177.970	674.160
Pdensi_DN8388_c0_g1d3437	Bud	FC_3_3	66.6774140823587	1699.80868255469	883.243048318524	-4.67192391003804	0.373379417213422	-12.5125373672315	6.37546427066764e-36	1.02124871093563e-32	0.815	1.998	1.848	9.048	10.722	8.938	15.647	15.588	33.766	32.886	32.963	41.794	5.986	10.045	5.079	3.757	7.846	12.517	15.282	29.890	17.804	23.821	158.452	260.706	85.031	133.771	201.419
Pdensi_DN24389_c1_g2	Bud	FC_3_3	20.9198671158983	728.323959327443	374.621913221671	-5.12203493091725	0.410228588520564	-12.4858068751113	8.92340837487152e-36	1.39273812250879e-32	0.690	0.501	0.264	18.895	77.003	40.596	27.064	36.904	30.204	13.853	18.026	14.274	16.499	54.113	8.968	1.545	6.834	1.220	3.968	10.116	2.036	23.673	6.033	38.326	0.190	0.418	0.543
Pdensi_DN23071_c0_g1d191067	Bud	FC_3_3	65.2559948433421	1311.86839704078	688.562195942059	-4.32924272076762	0.347206312719467	-12.4687903479034	1.10490570133605e-35	1.66905358579078e-32	1.045	1.760	1.742	9.572	13.095	5.839	12.138	15.695	28.991	25.440	21.301	36.306	1.424	5.365	0.908	1.458	0.251	0.427	0.000	0.135	0.333	0.000	0.000	0.000	0.000	0.783	1.539
Pdensi_DN19084_c0_g1d481969	Bud	FC_3_3	9.1520027806698	1139.52462730989	574.338315045278	-6.95955793519376	0.558220057243143	-12.4674093037155	1.12421877800923e-35	1.66905358579078e-32	0.106	0.211	0.330	0.075	0.271	0.323	3.249	5.018	13.896	12.373	28.483	31.745	1.104	0.952	0.255	1.382	1.202	1.158	2.000	9.986	3.645	11.042	0.111	0.277	17.502	17.925	23.158
Pdensi_DN3472_c0_g1d1288	Bud	FC_3_3	84.4976000489479	902.872437080762	493.685018564855	-3.41766570369192	0.274375115859027	-12.4561795372431	1.29423696230987e-35	1.87571914037623e-32	2.427	1.871	1.587	38.459	65.996	84.942	35.270	32.515	30.343	16.806	21.818	18.612	32.945	52.420	48.887	12.206	13.309	9.216	25.720	57.695	43.531	172.255	213.017	99.940	7.306	6.964	6.366
Pdensi_DN40438_c0_g1d91767	Bud	FC_3_3	5.16327503546884	974.091223981837	489.627249508653	-7.56087214033622	0.614664508711148	-12.3008113095551	8.96689165242865e-35	1.26933649972868e-31	0.213	0.138	0.000	0.321	0.461	0.322	5.421	8.511	22.699	22.083	18.502	20.965	0.189	1.372	0.048	0.654	1.544	0.213	0.096	0.545	0.183	0.128	5.698	106.504	0.000	0.000	0.000
Pdensi_GG_143600_c0_g1	Bud	FC_3_3	25.4796789539983	597.276466386608	311.378072670303	-4.55095372585688	0.37234862928699	-12.2222921421021	2.36326007686852e-34	3.19670313064415e-31	0.369	0.853	0.554	22.276	57.402	46.243	20.910	23.577	18.066	11.479	13.955	12.395	26.247	45.486	31.314	8.883	15.272	12.619	37.453	59.476	37.145	207.919	3.130	0.118	0.036	0.000	0.014
Pdensi_DN21238_c0_g1d221063	Bud	FC_3_3	76.4169795674661	774.4218391219	425.419409344683	-3.34105408038227	0.274090067493892	-12.1896211377916	3.53058923810126e-34	4.67189058528747e-31	1.371	1.820	2.113	3.786	4.811	6.456	6.095	10.656	14.134	13.995	18.214	16.902	2.596	2.727	4.903	1.746	1.712	1.472	1.110	4.078	2.162	5.313	14.624	3.555	0.000	0.000	0.000
Pdensi_GG_141816_c0_g1	Bud	FC_3_3	6.58042629116916	484.263079218559	245.421752754864	-6.20087294497807	0.509373447335573	-12.1735300051731	4.30072596101595e-34	5.56989764355406e-31	0.066	0.213	0.197	0.413	1.739	1.168	2.951	5.985	9.466	11.464	8.100	11.026	0.292	0.983	0.074	0.685	4.603	1.112	1.345	2.755	2.118	1.732	4.765	0.000	0.000	0.000	0.000
Pdensi_DN16765_c0_g1	Bud	FC_3_3	1493.48080199209	245.852327451328	869.666564721711	2.60303298030987	0.215140643002133	12.0992153968977	1.06625380124509e-33	1.35214310170393e-30	37.951	30.621	35.256	24.817	15.226	27.588	8.984	7.344	8.599	5.355	4.488	5.684	29.255	28.164	23.788	35.577	17.665	19.810	8.906	5.579	16.694	8.427	3.188	7.108	3.872	4.642	4.665
Pdensi_GG_32371_c0_g1	Bud	FC_3_3	37.2103543672004	713.412897088111	375.311625727655	-4.26081909143562	0.353598729414717	-12.0498710458836	1.94253593627955e-33	2.41310535594563e-30	0.615	1.040	0.962	25.327	59.956	109.050	19.263	20.734	22.411	11.196	15.735	18.375	32.341	57.085	80.846	10.062	17.779	19.040	40.769	29.448	41.631	18.331	4.793	0.178	0.068	0.246	0.000
Pdensi_GG_146212_c0_g1	Bud	FC_3_3	30.9381055356169	503.148454379777	267.043279957697	-4.02373961064851	0.337479959481937	-11.922899412532	8.99236350217225e-33	1.07326503211221e-29	0.812	0.847	0.505	5.064	6.620	7.516	6.874	8.235	12.107	9.158	11.578	11.158	3.759	6.082	4.488	1.461	2.693	1.525	2.807	5.154	3.057	3.876	15.400	4.469	1.232	1.370	1.320
Pdensi_DN12332_c0_g1d50692	Bud	FC_3_3	13.7200307146491	2188.79328153966	1101.25665612715	-7.31719832087528	0.614840660127014	-11.9009668608509	1.1698386776034e-32	1.36938615972536e-29	0.198	0.099	0.648	0.192	0.040	0.064	2.509	8.937	50.787	29.155	51.743	58.316	0.269	0.641	0.070	0.087	3.043	2.282	0.000	0.061	0.058	0.107	0.544	0.228	0.548	0.058	0.315
Pdensi_DN26196_c1_g3	Bud	FC_3_3	1.71670497679984	456.021744741595	228.869224859197	-8.052430422743	0.678659938342712	-11.8651919286809	1.79490409421552e-32	2.06143041914903e-29	0.032	0.013	0.052	2.806	2.926	3.334	8.492	6.356	9.229	8.131	10.388	10.383	0.650	2.316	0.865	0.105	0.310	0.079	0.432	0.231	0.120	0.408	10.608	4.139	0.000	0.012	0.000
Pdensi_DN21519_c2_g4	Bud	FC_3_3	515.753786812258	3517.10432598306	2016.42905639766	-2.76962150979779	0.233738258150101	-11.8492433875297	2.17142465959736e-32	2.44767813017947e-29	8.872	13.090	13.984	28.923	49.679	25.221	45.456	83.493	77.729	77.957	76.654	67.724	14.409	30.728	10.390	22.715	16.889	7.601	7.773	8.261	7.797	2.278	0.680	0.023	0.373	0.551	0.221
Pdensi_GG_30989_c0_g1	Bud	FC_3_3	881.129832309175	105.447296557876	493.288564433526	3.06310596052641	0.260396675656718	11.7632298983898	6.03794408459951e-32	6.68235738962859e-29	16.357	23.500	21.556	18.565	7.845	20.498	4.837	3.624	1.962	2.269	2.003	2.398	12.186	19.770	9.500	5.570	2.758	2.253	0.996	3.486	5.423	1.462	0.000	0.000	0.000	0.000	0.000
Pdensi_DN13572_c0_g1d51959	Bud	FC_3_3	189.525462186904	936.559808571628	563.042635379266	-2.30490394407092	0.197007331701728	-11.6995846000319	1.2807892512642e-31	1.39217217365092e-28	4.319	4.201	4.666	6.965	5.403	8.417	7.519	10.892	17.343	20.250	17.835	21.121	7.439	9.062	7.113	5.708	4.026	3.461	8.737	7.187	6.860	3.682	11.119	21.467	5.989	13.587	15.209
Pdensi_DN27245_c4_g1	Bud	FC_3_3	5304.60706957555	366.271454623965	2835.43926209976	3.8562587428303	0.330961556566804	11.6516817929937	2.24974483616354e-31	2.40249066977675e-28	74.353	138.598	157.028	18.822	62.052	35.923	9.845	16.487	25.076	9.035	6.785	7.301	120.026	162.157	110.686	51.422	7.765	22.676	1.827	0.000	2.969	0.000	0.000	0.000	0.000	0.000	0.000
Pdensi_DN9914_c0_g1d454529	Bud	FC_3_3	7.73368515234192	607.965919554415	307.849802353379	-6.29692258684727	0.543030691222129	-11.5958870992643	4.3236233659288e-31	4.46066024210315e-28	0.092	0.345	0.091	1.151	1.046	1.087	8.088	4.980	11.290	14.977	10.780	12.608	3.561	1.684	0.308	1.074	0.602	0.741	0.878	0.160	0.065	9.388	0.056	0.185	0.000	0.000	0.000
Pdensi_DN23606_c1_g2d549348	Bud	FC_3_3	167.820616523261	1184.32981317146	676.075214847362	-2.81912710712934	0.243601608674581	-11.5726949525006	5.66740659343721e-31	5.74958398904205e-28	3.614	4.919	3.184	44.593	136.439	183.409	42.097	47.905	32.598	23.071	26.987	24.977	53.475	115.934	99.960	15.564	29.280	18.870	41.027	31.976	40.282	9.001	5.902	3.213	0.828	0.298	0.618
Pdensi_DN6625_c0_g1d262914	Bud	FC_3_3	176.063626195278	1515.51257430207	845.788100248672	-3.10558676512045	0.269127823397511	-11.5394488979811	8.34581986448831e-31	8.32803369100661e-28	3.186	4.964	4.120	18.865	12.891	22.358	21.482	32.870	50.558	25.862	31.767	38.495	2.734	9.951	5.821	3.726	2.455	1.782	3.609	3.765	2.542	3.614	10.461	10.970	3.440	4.144	4.935
Pdensi_DN18757_c0_g1d217664	Bud	FC_3_3	286.071436836487	1402.43984215053	844.25563949351	-2.2934690705253	0.200020364732798	-11.4661778243885	1.95087153589479e-30	1.88491349825264e-27	7.338	6.292	6.273	11.573	13.805	10.857	13.293	21.032	30.270	25.567	29.723	33.620	14.880	15.380	8.210	6.807	7.369	7.998	8.111	12.186	9.258	12.938	22.551	59.395	38.258	102.739	99.549
Pdensi_GG_101105_c0_g1	Bud	FC_3_3	6.29780524399497	882.132558587032	444.215181915514	-7.12990410797128	0.623617904034966	-11.4331292636709	2.85626482561146e-30	2.7165756239839e-27	0.024	0.307	0.118	0.328	0.542	0.561	4.772	8.638	10.856	16.691	22.083	17.130	0.264	0.846	0.241	0.625	3.256	2.716	7.394	10.886	3.231	5.779	14.617	8.802	0.960	0.614	1.369
Pdensi_GG_150106_c0_g1	Bud	FC_3_3	112.195309299323	2292.64864563755	1202.42197746844	-4.35292080924188	0.382649918510372	-11.3757264765336	5.52409545802664e-30	5.17310293123202e-27	2.725	1.734	3.334	10.671	16.074	13.734	27.867	48.321	80.600	48.662	64.709	31.750	18.785	11.455	4.957	8.917	15.541	15.768	23.742	38.547	17.795	92.199	62.706	186.732	0.195	1.611	0.785
Pdensi_DN9029_c0_g1d171413	Bud	FC_3_3	559.693942629414	2860.9052351494	1710.29958888941	-2.35371763221957	0.206961690572521	-11.3727213268719	5.71766801815265e-30	5.27324927674169e-27	11.945	13.434	13.581	43.049	23.593	31.276	46.494	40.183	73.845	60.354	49.566	70.993	9.657	18.906	11.194	19.894	12.259	8.424	17.536	7.342	7.850	3.030	3.346	5.090	3.505	1.963	1.605
Pdensi_DN26318_c8_g1	Bud	FC_3_3	48.6751607957403	427.039084800028	237.857122797884	-3.13318676624495	0.276695069601693	-11.323608948852	1.00257767853866e-29	8.97454460186003e-27	1.070	1.227	1.099	1.431	1.653	1.675	4.327	7.728	10.780	9.744	9.114	8.135	1.424	1.392	0.520	2.704	2.155	1.825	10.041	4.504	3.700	66.934	33.859	43.448	38.561	31.459	57.456
Pdensi_DN23934_c1_g2d71043	Bud	FC_3_3	1452.9233105301	281.343580423959	867.133445477029	2.36841776271252	0.209515971038977	11.3042349514821	1.25039173889524e-29	1.10306297313846e-26	34.112	35.389	31.591	9.597	9.006	14.590	9.235	5.435	5.965	6.907	5.620	5.228	158.564	19.041	29.664	25.383	198.685	209.632	150.107	3.761	57.010	41.455	12.472	1.902	15.009	20.403	14.902
Pdensi_DN42199_c0_g1d320373	Bud	FC_3_3	37.2271528494923	1114.10648602528	575.666819437388	-4.90337701492383	0.435214192344653	-11.2665834459754	1.91871443441395e-29	1.66845925175396e-26	0.716	1.164	0.719	20.770	13.510	25.882	35.123	8.645	26.927	25.817	13.504	31.003	14.219	25.846	13.465	5.457	3.833	4.354	51.657	5.377	37.601	16.268	219.054	119.465	2.626	0.000	0.000
Pdensi_DN38664_c1_g5	Bud	FC_3_3	128.82632189802	1164.87771009822	646.85201599812	-3.17665715682833	0.282013954305229	-11.2641843012852	1.97169270948578e-29	1.69037936938591e-26	2.182	3.822	2.980	58.234	160.782	221.373	45.340	51.270	36.639	20.869	27.060	25.915	70.942	125.735	147.030	18.950	28.457	17.382	48.225	55.606	49.226	45.118	3.775	0.160	0.038	0.007	0.036
Pdensi_DN16433_c0_g1d215250	Bud	FC_3_3	3.15047410337862	259.882086538902	131.51628032114	-6.36645939561515	0.56551263307856	-11.2578553037041	2.1185181910706e-29	1.7910305873676e-26	0.072	0.077	0.054	5.024	11.998	5.802	5.252	6.626	4.233	5.477	5.327	5.627	2.652	5.812	1.452	0.216	2.557	0.690	1.225	3.031	1.858	3.157	35.633	10.523	0.000	0.000	0.014
Pdensi_DN9785_c0_g1d385930	Bud	FC_3_3	32.359658966267	539.228874474957	285.794266720612	-4.05873541405263	0.362192148206465	-11.2060281653013	3.80905122997678e-29	3.17612258039297e-26	0.622	1.022	0.617	4.073	4.977	17.494	8.148	10.013	13.180	9.210	14.090	10.920	3.232	5.823	7.751	1.269	2.725	2.296	8.058	15.395	4.143	95.238	117.842	318.275	35.381	20.291	24.294
Pdensi_DN25333_c0_g2	Bud	FC_3_3	1121.93751343233	89.5117399643645	605.724626698347	3.64846739128371	0.327203031020997	11.1504694192444	7.12295980198077e-29	5.85911571819689e-26	22.593	33.141	22.503	17.248	9.954	25.361	4.781	2.116	4.771	1.506	1.616	2.538	13.937	27.549	19.077	9.631	7.553	5.870	4.978	10.214	6.241	2.060	1.312	0.059	5.680	8.045	12.514
Pdensi_DN19800_c1_g1	Bud	FC_3_3	190.592268513709	8207.92520905473	4199.25873878422	-5.42849601267393	0.489995954040198	-11.0786547682975	1.59247174869855e-28	1.29245007124374e-25	7.910	2.661	2.610	11.662	17.321	7.178	21.241	99.201	123.984	143.515	235.934	141.392	44.966	37.961	9.127	5.921	18.079	22.313	19.641	212.531	42.584	51.298	64.412	128.327	3150.828	3996.337	3513.714
Pdensi_DN10692_c0_g1	Bud	FC_3_3	82.1612165788012	547.817880802438	314.98954869062	-2.73705855461464	0.247186296642845	-11.0728571599152	1.69895865637805e-28	1.36073175544384e-25	1.829	1.808	2.078	2.200	2.897	2.986	3.692	6.723	12.227	9.980	11.804	12.954	2.670	3.709	2.192	1.966	2.365	2.926	1.649	1.622	2.830	1.727	0.810	0.336	0.653	1.481	0.857
Pdensi_DN14282_c1_g1	Bud	FC_3_3	379.981784030163	4232.35227349737	2306.16702876377	-3.4774744359615	0.314233991509923	-11.0665126304507	1.82359823330807e-28	1.44158992807094e-25	10.043	7.679	8.687	17.194	19.374	6.908	52.990	42.745	43.178	119.850	84.503	62.044	20.579	15.013	3.061	17.692	9.987	6.781	28.607	6.749	4.575	2.197	2.602	0.000	4.619	8.932	0.876
Pdensi_DN18593_c0_g1d532001	Bud	FC_3_3	477.239602582084	2502.07986536119	1489.65973397164	-2.39031082692003	0.216374571576841	-11.0470967521762	2.26419110704e-28	1.76693990622468e-25	9.173	12.814	11.267	22.399	31.665	27.091	30.578	45.075	62.297	55.297	45.214	57.607	18.228	25.341	13.960	15.499	24.313	17.353	27.756	41.005	38.680	34.687	110.917	233.900	8.877	22.244	16.930
Pdensi_GG_3098_c0_g1	Bud	FC_3_3	6435.95023524197	35490.4887617522	20963.2194984971	-2.46320528074275	0.224007672682125	-10.996075497102	3.99126685272773e-28	3.07529637120933e-25	108.597	178.943	161.268	290.255	378.652	392.036	500.421	731.307	888.769	734.030	707.231	804.180	121.267	259.091	201.573	196.420	262.797	214.781	205.259	175.475	185.381	122.628	439.876	58.260	111.568	51.983	50.514
Pdensi_DN13009_c0_g1d51387	Bud	FC_3_3	8.01158922151948	418.752853938781	213.38222158015	-5.70738056729133	0.520828174587509	-10.9582792286756	6.06414335529681e-28	4.61405507546146e-25	0.200	0.086	0.278	15.474	20.648	31.185	18.216	11.235	13.482	8.019	7.295	11.176	7.883	16.084	5.774	0.972	5.126	0.896	5.098	2.920	2.395	73.673	1148.947	467.207	0.000	0.000	0.000
Pdensi_DN37298_c0_g1d377050	Bud	FC_3_3	17.7657546352971	466.153451107748	241.959602871522	-4.71399993310408	0.431282475178504	-10.9301912421853	8.26740038973619e-28	6.21279829287953e-25	0.604	0.373	0.258	1.311	1.357	1.506	7.370	4.781	8.140	8.113	11.458	9.985	0.096	0.498	0.193	0.853	7.227	10.637	19.347	46.626	25.456	17.060	22.980	16.016	0.131	0.000	0.311
Pdensi_DN11539_c0_g1d336199	Bud	FC_3_3	88.4702981772906	1225.61089074701	657.040594462149	-3.79221387583533	0.347886032492027	-10.9007362229245	1.14328441118107e-27	8.48679537909658e-25	1.646	2.561	1.947	23.072	22.536	6.781	21.464	22.139	34.373	22.273	36.022	19.462	1.797	7.974	1.568	4.039	6.596	4.019	2.952	6.759	3.049	3.417	0.067	0.000	0.000	0.000	0.000
Pdensi_DN18016_c1_g4	Bud	FC_3_3	1.42923275999557	396.800548700476	199.114890730236	-8.11497377092157	0.746688580784576	-10.8679494768687	1.63841747777489e-27	1.20157195026696e-24	0.000	0.031	0.069	1.723	4.611	3.794	3.458	7.919	6.352	9.054	7.574	8.437	0.744	2.112	1.058	0.105	1.369	0.262	0.396	2.128	0.691	0.870	2.360	0.047	0.000	0.052	0.000
Pdensi_DN14878_c0_g1d53491	Bud	FC_3_3	67.2305696047054	2253.50367036084	1160.36711998277	-5.06682820644586	0.467121324334544	-10.8469212225839	2.06256210431487e-27	1.49462089630531e-24	1.265	1.073	2.349	68.586	47.738	10.649	68.737	41.311	39.701	71.520	39.375	30.595	1.107	6.100	0.504	4.040	9.383	14.301	10.705	12.227	15.866	13.885	14.913	16.117	0.000	0.023	0.049
Pdensi_DN24373_c0_g6	Bud	FC_3_3	109.383244693864	1449.76199980604	779.572622249951	-3.72842045063272	0.344772605849885	-10.8141435467065	2.95035504165367e-27	2.11280131041717e-24	2.687	2.482	2.441	15.548	15.526	6.951	30.135	46.211	24.391	30.907	41.505	19.346	1.453	3.676	0.873	10.324	3.240	2.639	3.628	2.994	2.111	0.249	0.561	0.592	0.032	0.070	0.000
Pdensi_DN49315_c0_g1d251426	Bud	FC_3_3	49.2642097435588	550.672734819336	299.968472281448	-3.48269598056014	0.322600690296105	-10.7956866966512	3.60755523062679e-27	2.55339403358433e-24	1.120	1.463	0.853	3.219	3.771	3.755	6.578	9.796	14.241	9.733	13.070	12.145	1.819	2.014	1.432	1.180	0.831	0.670	1.328	1.185	1.459	1.125	0.236	0.000	0.000	0.179	0.000
Pdensi_DN99457_c0_g1	Bud	FC_3_3	20.9024854472926	281.574957781313	151.238721614303	-3.75191232028583	0.348487683516634	-10.7662695060692	4.96721826839884e-27	3.47533995399354e-24	0.505	0.457	0.475	5.148	2.735	2.088	7.895	5.655	8.884	5.808	6.682	5.337	0.191	0.548	0.269	0.747	0.382	0.050	0.668	0.031	0.190	0.258	1.157	0.081	0.000	0.000	0.000
Pdensi_DN26056_c2_g2	Bud	FC_3_3	38.6769102408558	673.249878247821	355.963394244339	-4.12177027264986	0.38529015006858	-10.6978345330557	1.04184489482768e-26	7.20648849410916e-24	1.031	1.106	0.551	11.156	16.182	11.866	13.609	15.349	12.539	17.222	12.124	13.085	9.061	13.809	4.759	2.312	3.838	2.491	3.727	7.044	7.562	4.884	5.635	17.448	5.752	9.080	5.466
Pdensi_DN20270_c0_g3d290192	Bud	FC_3_3	1601.63247111342	9.06914549720512	805.350808305311	7.46776359719026	0.701755503526022	10.6415461790722	1.90934276363477e-26	1.29135215580498e-23	57.694	12.328	40.775	8.340	0.101	0.833	0.258	0.070	0.256	0.138	0.085	0.341	33.161	0.116	0.533	62.257	40.548	46.173	34.847	54.196	55.234	71.172	41.960	24.451	0.000	0.000	0.000
Pdensi_DN14937_c1_g1	Bud	FC_3_3	477.794285699885	31.9941436746077	254.894214687246	3.90229349152963	0.367552185261945	10.6169780727832	2.48475005533973e-26	1.66205204251131e-23	9.603	11.970	11.715	5.037	4.044	9.148	2.902	1.237	5.290	0.557	0.515	0.966	7.516	9.341	10.356	3.690	1.086	2.510	1.350	0.237	1.168	3.888	14.021	8.424	0.000	0.000	0.041
Pdensi_DN17046_c0_g1d215812	Bud	FC_3_3	5.44576189100958	324.371448648778	164.908605269894	-5.89707408245332	0.557680834172717	-10.5742814188715	3.92172213673231e-26	2.56683039207415e-23	0.205	0.122	0.068	5.962	6.526	12.525	7.349	4.584	6.108	5.903	5.947	8.706	3.284	10.588	3.381	0.433	4.125	0.847	3.088	7.725	2.638	14.617	252.890	196.721	0.000	0.026	0.000
Pdensi_GG_29698_c0_g1	Bud	FC_3_3	9.4485477306405	388.610442188651	199.029494959646	-5.36210444860526	0.510780367488433	-10.4978671654342	8.83538467216312e-26	5.72138154249541e-23	0.212	0.230	0.213	5.365	6.188	20.271	25.368	4.676	7.319	11.780	5.892	6.743	0.942	9.790	5.420	0.190	1.821	0.259	1.407	2.210	0.609	4.191	65.939	10.234	0.000	0.000	0.000
Pdensi_GG_111520_c0_g1	Bud	FC_3_3	2.28940443700677	418.397056033018	210.343230235012	-7.51321183453732	0.716947661053167	-10.4794425627956	1.07374753467575e-25	6.87989604586454e-23	0.011	0.073	0.056	0.325	0.378	0.012	1.398	2.585	4.592	5.189	9.299	12.146	0.263	0.246	0.089	0.133	0.601	0.512	0.388	1.049	0.517	0.118	1.732	0.069	8.784	14.026	16.153
Pdensi_DN22023_c0_g2	Bud	FC_3_3	4933.66136129613	21606.4840993564	13270.0727303263	-2.13073464678961	0.20399326764325	-10.4451223876462	1.54256292382269e-25	9.67997991475125e-23	129.719	89.617	123.368	216.702	135.749	109.236	209.701	297.350	437.671	471.949	458.938	435.238	232.922	169.926	83.907	158.268	89.390	105.303	100.367	133.205	81.852	66.278	189.290	109.480	534.742	406.508	685.546
Pdensi_DN18703_c1_g1	Bud	FC_3_3	69.8811995641819	519.88171717013	294.881458367156	-2.89530209103755	0.278447523079106	-10.3980170447234	2.53146258987624e-25	1.54541350847459e-22	1.571	1.998	1.292	1.287	2.795	1.412	7.590	7.536	12.102	10.538	11.451	10.906	2.987	3.520	1.344	2.490	4.517	5.118	5.351	3.756	2.646	3.655	1.474	0.000	0.140	0.830	1.001
Pdensi_DN36065_c0_g1d239323	Bud	FC_3_3	118.553485780427	1270.21216029148	694.382823035952	-3.42150839363429	0.32906275136035	-10.3977383629406	2.5388754862405e-25	1.54541350847459e-22	2.613	3.211	2.430	107.682	239.527	326.364	86.771	77.115	53.948	18.466	36.877	25.439	133.525	256.536	219.147	40.453	100.462	52.405	228.352	130.271	107.834	135.109	17.011	2.409	0.105	0.190	0.000
Pdensi_DN13830_c0_g1d462488	Bud	FC_3_3	235.535810872517	1601.50934098716	918.52257592984	-2.76538073235144	0.266530736628166	-10.3754665121771	3.20642426842874e-25	1.93242619028968e-22	3.804	6.060	6.570	19.122	23.606	8.291	28.362	32.686	43.086	33.790	35.241	32.292	3.025	4.591	1.977	4.320	4.487	3.909	0.829	0.328	4.072	0.061	0.025	0.000	0.000	0.000	0.000
Pdensi_GG_31083_c0_g1	Bud	FC_3_3	3.72649713776124	295.462427713495	149.594462425628	-6.31002702694438	0.609101505677485	-10.3595656358228	3.78677751996412e-25	2.2598151729433e-22	0.100	0.134	0.025	0.249	0.060	0.187	1.384	2.557	5.869	5.173	6.907	6.662	0.249	0.371	0.084	0.270	0.632	0.562	4.334	7.228	0.996	7.687	15.864	24.227	0.386	0.810	0.358
Pdensi_GG_96436_c0_g1	Bud	FC_3_3	68.1535845234207	1955.0152045331	1011.58439452826	-4.84228337396754	0.468298738273846	-10.3401589161146	4.63767826589083e-25	2.74073277713374e-22	1.012	2.542	1.220	7.128	5.972	4.411	33.164	35.399	40.173	31.734	62.260	30.195	1.041	1.495	2.046	1.712	2.493	1.398	2.826	1.879	2.379	1.329	1.614	0.607	0.814	1.026	0.185
Pdensi_DN23016_c0_g1d191118	Bud	FC_3_3	93.3186971173361	1209.41433567075	651.366516394045	-3.69602518624805	0.357543854405063	-10.3372639208079	4.77989888988182e-25	2.79761966756833e-22	2.218	1.716	2.539	6.593	5.163	3.272	17.977	21.593	17.851	26.678	33.081	16.717	6.013	7.551	1.318	15.273	3.779	3.355	32.639	2.620	4.070	14.771	9.681	1.158	2.203	0.552	0.601
Pdensi_DN22686_c0_g3	Bud	FC_3_3	22.3430359138563	325.551262301296	173.947149107576	-3.86524672174986	0.374214330718049	-10.3289649926906	5.2119909481844e-25	3.02146560967604e-22	0.682	0.447	0.414	0.899	1.214	2.240	4.360	4.381	10.517	6.702	7.434	6.487	0.587	0.325	0.340	1.196	1.499	3.760	1.909	2.174	0.838	18.937	23.947	106.178	0.059	0.127	0.159
Pdensi_DN36252_c0_g1d239469	Bud	FC_3_3	31.4841699826383	1203.03890519012	617.26153758638	-5.2557912925184	0.509331098150595	-10.3190072461753	5.78178686364586e-25	3.32016383386909e-22	0.627	0.680	0.872	3.296	1.389	10.199	8.062	9.213	35.457	13.988	18.058	44.505	1.040	1.627	1.277	3.371	1.679	1.908	6.210	5.438	4.436	2.852	1.524	0.000	0.000	0.705	1.902
Pdensi_DN18962_c1_g1	Bud	FC_3_3	3.44050609663139	504.478523861509	253.95951497907	-7.19709711194016	0.697641247075667	-10.3163296925297	5.94525690013083e-25	3.38212885524265e-22	0.185	0.022	0.041	0.051	0.147	0.787	1.530	2.834	1.042	8.524	14.501	8.985	0.083	0.135	0.468	0.000	0.023	0.039	0.516	0.535	0.015	0.678	1.572	220.448	0.048	0.080	0.110
Pdensi_DN11144_c0_g1d519774	Bud	FC_3_3	24.0463124023199	415.997854100413	220.022083251366	-4.11248683648946	0.398772089362514	-10.312875314478	6.16293522436231e-25	3.47349876950864e-22	0.505	0.544	0.614	4.802	2.566	1.456	5.123	6.716	10.917	8.734	6.229	11.326	0.561	0.903	0.377	0.707	0.061	0.000	0.063	0.000	0.160	0.000	0.000	0.000	0.000	0.000	0.000
Pdensi_GG_58994_c0_g1	Bud	FC_3_3	17.4657983392972	448.663141350167	233.064469844732	-4.68299499983654	0.456131619477897	-10.266762486663	9.94874397168176e-25	5.55578023446118e-22	0.244	0.643	0.333	9.157	34.181	46.958	12.826	22.460	14.109	8.283	9.057	11.078	10.082	32.329	36.197	1.051	25.839	21.890	21.330	3.329	4.982	179.420	267.255	287.281	0.029	0.000	0.000
Pdensi_DN26695_c0_g4	Bud	FC_3_3	46.9246782429433	1296.90836660485	671.916522423897	-4.78845123397794	0.467431156879505	-10.2441849746278	1.25679622569044e-24	6.95465329616158e-22	0.917	0.784	1.544	0.583	0.223	0.572	1.216	6.613	16.073	14.550	28.526	39.510	0.172	0.321	0.297	2.886	1.374	1.309	0.827	0.489	0.377	0.023	0.019	0.095	0.000	0.000	0.000
Pdensi_DN26393_c1_g1	Bud	FC_3_3	100.220017046186	1836.91222695204	968.566121999112	-4.19608444729362	0.410111472258114	-10.2315705146934	1.43178336807208e-24	7.851590415725e-22	2.097	2.795	2.109	13.329	15.238	6.473	31.912	69.958	39.663	28.388	62.506	25.881	2.071	3.338	1.555	10.842	5.077	4.265	4.945	5.697	3.220	0.238	0.451	2.526	0.000	0.000	0.063
Pdensi_DN21919_c0_g1d19982	Bud	FC_3_3	80.2063562312986	625.011822325165	352.609089278232	-2.9622306358934	0.289552822707436	-10.2303635246769	1.44974151292073e-24	7.87908624031115e-22	2.105	2.117	1.355	1.715	3.652	3.446	4.794	8.201	8.919	13.304	13.688	12.554	2.512	5.419	2.849	3.270	2.432	2.941	1.164	5.229	3.055	8.246	14.347	14.517	0.224	2.872	4.373
Pdensi_DN18759_c0_g1d13953	Bud	FC_3_3	1079.70723389636	4970.65848389208	3025.18285889422	-2.20277643091708	0.215338296389746	-10.2293761390692	1.46459808114216e-24	7.88938807071889e-22	19.244	28.382	27.624	54.952	80.845	74.090	100.465	76.434	134.123	96.034	99.993	118.783	34.674	46.316	36.780	49.784	34.455	21.662	19.029	1.740	21.453	4.030	59.378	0.543	0.032	0.000	0.000
Pdensi_GG_141815_c0_g1	Bud	FC_3_3	46.6756128082793	914.964682586296	480.820147697288	-4.29295885405888	0.420724928260874	-10.2037187855838	1.90822943680088e-24	1.01889408612342e-21	0.714	1.700	0.857	0.724	4.331	2.493	3.331	13.167	18.173	17.332	16.058	24.562	0.318	1.813	0.159	2.173	10.007	4.363	3.474	9.760	2.865	3.478	8.207	0.000	0.000	0.160	0.000
Pdensi_DN11848_c0_g1d5764	Bud	FC_3_3	737.11833149394	5103.87084142408	2920.49458645901	-2.79160236305222	0.274839506714017	-10.1572091888413	3.0775980132904e-24	1.62898600929553e-21	11.527	17.607	22.242	42.844	39.064	13.739	53.284	66.543	121.322	107.623	101.856	113.345	11.794	17.056	2.991	5.625	6.258	11.608	5.749	4.003	7.153	0.309	0.302	1.662	30.306	15.402	17.558
Pdensi_DN25169_c0_g2	Bud	FC_3_3	3.14804851856358	249.581255629314	126.364652073939	-6.30835037171099	0.621355088280755	-10.1525689427695	3.22753632066601e-24	1.69362186068052e-21	0.085	0.035	0.091	3.334	7.541	11.913	5.988	4.821	6.416	4.802	4.372	6.639	4.194	8.072	3.271	0.136	2.631	0.766	1.157	3.746	1.935	8.108	321.614	245.400	0.000	0.026	0.027
Pdensi_DN24241_c3_g1	Bud	FC_3_3	281.047156848396	1643.43398911342	962.240572980908	-2.54779214274112	0.251351777032257	-10.136360175461	3.8103327234376e-24	1.9655504480987e-21	4.782	6.974	7.825	8.829	8.891	9.834	15.957	27.880	36.767	30.746	37.654	35.728	5.645	11.732	8.293	16.991	22.115	13.495	19.992	8.724	9.637	2.487	2.831	7.215	66.247	23.422	37.307
Pdensi_DN21309_c0_g1d221132	Bud	FC_3_3	6698.26481189588	28550.2932151093	17624.2790135026	-2.09164316525137	0.206466183802111	-10.1306815805542	4.03824678565574e-24	2.06561413313332e-21	149.375	151.232	165.475	201.464	229.465	235.437	310.549	496.602	641.908	677.480	469.769	654.841	167.700	198.721	137.593	185.857	171.738	130.624	276.173	272.562	598.464	301.707	358.739	273.442	192.651	187.872	396.201
Pdensi_DN14675_c0_g1d108192	Bud	FC_3_3	184.031467118273	2223.90000836245	1203.96573774036	-3.59505212447727	0.355280055667305	-10.1189246824589	4.55391128725734e-24	2.30997150046128e-21	3.175	4.620	5.048	82.442	175.497	154.444	71.741	74.830	65.128	29.835	65.461	46.212	64.976	128.379	83.552	26.626	73.846	57.488	180.023	284.363	205.023	356.071	27.439	1.757	1.920	0.517	1.936
Pdensi_GG_91700_c1_g1	Bud	FC_3_3	49.2657837587931	919.63586525182	484.450824505307	-4.22245303057752	0.417670308747709	-10.1095360195404	5.01210772126676e-24	2.52138014044221e-21	0.917	1.761	0.760	2.748	3.854	5.520	28.974	12.876	55.088	22.107	14.572	21.351	6.001	2.532	4.253	3.675	9.927	17.832	4.123	5.333	3.126	0.000	0.000	0.000	0.000	0.000	0.000
Pdensi_DN26309_c0_g1d367274	Bud	FC_3_3	125.597284671419	1420.82582374138	773.211554206402	-3.49974392236182	0.347230672680881	-10.0790172001257	6.84069059036582e-24	3.41305603471777e-21	2.217	2.271	4.236	29.526	70.406	72.623	30.821	37.557	58.568	28.578	26.075	35.263	27.131	44.111	37.626	11.251	13.451	15.762	36.224	46.507	61.161	152.638	239.367	156.895	1.670	2.632	3.007
Pdensi_DN22789_c1_g6	Bud	FC_3_3	40.9297502942235	1187.8332502238	614.381500259012	-4.85897824986315	0.486184096600207	-9.99411186799622	1.61730454698494e-23	8.00368518495719e-21	1.134	0.455	1.254	16.172	17.804	10.203	20.929	17.352	8.970	15.142	31.156	29.307	4.207	7.680	1.030	2.275	0.784	0.445	0.367	0.089	0.132	0.207	1.475	0.533	0.000	0.000	0.000
Pdensi_DN30783_c0_g1d564067	Bud	FC_3_3	2120.08768266524	493.133333684875	1306.61050817506	2.10425055000002	0.211027846786951	9.97143543868133	2.03269533899489e-23	9.97823913585635e-21	48.829	52.601	46.146	16.814	19.311	34.256	10.843	7.989	11.733	10.873	8.379	11.927	60.993	47.183	40.046	24.447	5.774	4.633	0.352	12.470	7.756	5.290	13.874	11.479	0.000	0.000	0.000
Pdensi_GG_94332_c0_g1	Bud	FC_3_3	7.73817509914517	299.100745832029	153.419460465587	-5.27316297942457	0.529551240193603	-9.95779554306533	2.33175577758536e-23	1.13547179345296e-20	0.286	0.137	0.104	7.936	16.469	23.127	12.194	10.085	6.022	5.938	7.388	5.605	10.729	17.578	18.042	0.828	3.046	1.514	3.815	4.726	1.661	734.030	48.248	19.136	0.000	0.000	0.000
Pdensi_DN22547_c0_g1d20905	Bud	FC_3_3	98.3539217074809	5388.18124766862	2743.26758468805	-5.77560795230559	0.586643594146507	-9.84517347489046	7.19150561574733e-23	3.41989802211359e-20	1.241	1.423	4.191	16.380	31.107	7.179	81.448	77.073	133.681	88.382	192.691	61.298	16.749	12.367	2.725	13.697	24.189	15.804	6.888	1.750	1.540	31.260	49.246	830.099	1.654	2.812	3.248
Pdensi_DN8611_c0_g1d208702	Bud	FC_3_3	1746.833141119	291.927989357806	1019.3805652384	2.58087050014211	0.262647783469073	9.82635553231695	8.66996688195684e-23	4.02855636721155e-20	45.830	37.762	37.844	33.108	27.849	22.192	15.480	9.928	12.378	4.817	8.035	5.670	22.712	31.065	17.963	23.552	10.899	13.566	0.339	1.437	5.127	0.000	0.000	0.000	0.231	0.000	0.404
Pdensi_DN23308_c0_g1d427354	Bud	FC_3_3	33.4968831428751	378.787162406442	206.142022774658	-3.49924513697978	0.357078921968336	-9.79964070041099	1.12986827434744e-22	5.13246879548724e-20	0.545	1.061	0.728	4.119	7.898	8.094	6.317	4.993	6.477	7.930	7.756	8.270	1.653	7.452	4.302	1.097	1.764	1.689	1.535	9.516	2.802	12.956	15.352	4.017	2.190	8.375	1.982
Pdensi_DN34854_c1_g1	Bud	FC_3_3	14.3131670343705	264.866214643602	139.589690838986	-4.20987018520817	0.431424003624131	-9.75808056539185	1.70348688365705e-22	7.68083308208925e-20	0.281	0.364	0.348	3.138	2.739	13.167	6.087	4.583	9.315	4.724	7.258	4.831	0.233	1.513	4.731	0.286	0.220	0.280	0.588	0.108	0.401	4.257	2.879	338.603	5.397	6.379	89.371
Pdensi_DN24773_c0_g1d555703	Bud	FC_3_3	385.662512845185	3.00548547038939	194.333999157787	7.00558590069476	0.719869813607713	9.73174005669919	2.20783415302787e-22	9.8816812422652e-20	10.283	11.664	4.912	4.788	7.614	37.418	1.233	0.249	0.000	0.060	0.043	0.061	17.603	31.315	28.690	11.668	2.040	0.487	0.074	0.019	0.071	0.000	0.000	0.000	0.000	0.000	0.000
Pdensi_DN37395_c2_g2	Bud	FC_3_3	170.062773543861	1107.47705183502	638.769912689439	-2.7031390914535	0.278007127277516	-9.72327262946439	2.39943173663888e-22	1.06608328327889e-19	2.928	5.186	3.742	35.657	56.254	53.098	29.934	34.247	25.133	21.204	25.521	23.429	26.090	39.612	31.467	14.126	25.340	13.712	57.072	55.606	46.543	26.424	17.093	5.682	0.933	0.370	0.311
Pdensi_DN39211_c0_g1	Bud	FC_3_3	28.9033865683378	417.939938106708	223.421662337523	-3.85375118723315	0.397925731770081	-9.68459910870962	3.50581204339133e-22	1.54636796435674e-19	0.447	0.728	0.834	4.977	2.778	2.425	3.843	6.878	12.396	6.639	9.087	10.800	0.158	1.371	0.782	0.937	0.256	0.292	0.631	0.601	0.331	0.027	0.088	0.000	0.250	0.060	0.021
Pdensi_DN25527_c0_g1d305696	Bud	FC_3_3	2299.15021151164	10112.9785582599	6206.06438488578	-2.13702872032325	0.220853796909034	-9.67621453754522	3.80545971770095e-22	1.66646282745652e-19	47.909	46.740	65.294	79.212	72.332	59.127	75.074	161.534	242.034	172.983	236.905	231.705	88.931	89.851	40.391	66.553	48.006	58.298	49.602	77.545	44.244	25.600	94.893	48.113	212.027	195.137	344.138
Pdensi_DN18750_c0_g2	Bud	FC_3_3	35.2637978874307	1382.44620201811	708.854999952768	-5.2930863149014	0.547859403801193	-9.66139538388238	4.39831637204071e-22	1.91232512547227e-19	1.517	0.616	0.326	18.886	19.868	40.311	31.299	18.573	23.281	25.943	27.544	34.095	13.619	37.885	9.829	1.910	12.054	1.774	15.098	9.484	8.573	13.710	583.264	241.670	1.878	1.814	0.540
Pdensi_DN38678_c0_g1d510642	Bud	FC_3_3	0	1416.68991744831	708.344958724155	-13.1303035577754	1.36156127942207	-9.64356416139324	5.23384913687371e-22	2.25946380823761e-19	0.000	0.000	0.000	0.000	0.000	0.161	0.164	0.927	3.222	8.773	33.860	47.894	0.000	0.000	0.000	0.000	0.000	0.183	0.000	0.000	0.000	0.000	0.000	0.000	0.000	0.000	0.000
Pdensi_DN21137_c0_g1d539048	Bud	FC_3_3	42.9470926606034	833.679156714876	438.31312468774	-4.27892503096055	0.444875038185724	-9.61826280119184	6.69523096774881e-22	2.86999090849908e-19	0.783	1.267	0.939	12.307	9.754	2.768	24.371	28.946	17.789	20.087	22.969	9.592	1.221	1.709	1.074	1.257	0.848	0.254	1.316	0.312	0.414	1.574	0.178	0.000	0.000	0.000	0.000
Pdensi_DN17788_c0_g1d113777	Bud	FC_3_3	364.179825601776	13242.3132834844	6803.2465545431	-5.18433559675258	0.539126507626711	-9.6161763953595	6.83238214144448e-22	2.90830140524283e-19	3.873	5.037	16.424	51.481	94.447	60.897	158.185	188.584	339.765	258.020	361.574	219.469	67.467	116.570	46.647	60.370	83.020	68.447	127.148	63.531	81.095	39.764	72.561	17.115	43.352	18.181	86.488
Pdensi_DN20179_c0_g1d489350	Bud	FC_3_3	14.6033796390367	899.368230230161	456.985804934599	-5.94449423325079	0.619098667894372	-9.60185272804531	7.85201116785504e-22	3.31911055407873e-19	0.267	0.452	0.304	0.099	0.162	4.017	1.214	3.810	8.808	10.750	10.082	36.345	2.454	0.957	1.380	3.299	3.022	3.808	1.048	0.934	0.938	0.000	0.572	0.387	0.000	0.000	0.000
Pdensi_DN26196_c2_g2	Bud	FC_3_3	83.6204492782314	1588.63456671138	836.127507994805	-4.24784634369641	0.443102287719549	-9.58660440585446	9.10316464807018e-22	3.79527145293173e-19	2.397	1.543	1.868	11.602	20.174	19.132	36.653	25.250	50.337	26.910	54.055	19.936	10.535	9.782	7.917	3.101	11.349	18.812	33.891	40.097	16.978	366.638	410.053	1308.274	0.883	0.577	0.170
Pdensi_DN7862_c0_g2d330691	Bud	FC_3_3	16.9074717765671	1069.97848481015	543.442978293358	-5.98397073783353	0.624701781986091	-9.57892375272072	9.80614210909952e-22	4.06054333456386e-19	0.356	0.681	0.138	0.541	1.703	1.207	2.924	10.491	24.612	10.782	26.759	30.666	0.326	1.223	0.191	0.575	1.761	1.206	0.441	1.543	1.436	0.231	1.574	0.094	0.000	0.347	0.000
Pdensi_DN19717_c0_g2d287888	Bud	FC_3_3	262.875169179918	2978.85616269004	1620.86566593498	-3.50226393896361	0.365954683073224	-9.57021210810093	1.06686570446673e-21	4.38784563722227e-19	3.812	5.099	9.374	139.625	302.767	225.410	131.548	123.658	79.549	68.002	59.865	60.325	161.319	207.492	123.897	40.674	38.581	9.765	13.453	9.997	6.837	19.825	8.946	0.000	0.310	0.000	0.000
Pdensi_DN20784_c0_g1	Bud	FC_3_3	159.175202942111	1677.02274721592	918.098975079016	-3.39721954841124	0.356501080740313	-9.52933870875383	1.58288294666893e-21	6.33882137919326e-19	2.498	5.066	3.558	83.994	249.841	291.579	71.110	76.877	53.721	25.933	46.144	34.475	115.487	215.713	208.615	30.125	49.163	31.587	73.179	77.364	73.109	111.040	8.567	0.630	0.054	0.039	0.000
Pdensi_DN23914_c0_g1d497570	Bud	FC_3_3	0	1305.5737742277	652.78688711385	-13.0124610416397	1.37015471274574	-9.49707425051526	2.15870114238679e-21	8.58824434882901e-19	0.000	0.000	0.000	0.000	0.000	0.000	0.000	0.512	2.813	7.920	30.028	45.502	0.000	0.000	0.000	0.000	0.000	0.152	0.000	0.000	0.088	0.000	0.000	0.000	0.000	0.000	0.000
Pdensi_DN379_c0_g1d164130	Bud	FC_3_3	97.6520375818347	1345.00313250097	721.327585041402	-3.78379617893068	0.398822794473156	-9.48741203202555	2.36841112289352e-21	9.33139702781811e-19	1.674	3.379	1.766	16.919	14.876	8.702	10.714	19.080	33.959	23.097	23.213	38.978	0.834	9.176	1.380	2.869	1.315	1.707	0.000	0.674	0.586	0.000	0.126	0.000	0.264	1.761	1.597
Pdensi_GG_39274_c4_g1	Bud	FC_3_3	593.109605901204	88.415537416788	340.762571658996	2.7457233623245	0.289417375723634	9.48707158808045	2.37615662775063e-21	9.33139702781811e-19	13.723	16.150	11.429	5.200	4.122	5.813	4.648	2.466	3.503	1.540	2.210	1.857	8.084	15.936	10.272	4.240	2.185	4.199	1.169	5.076	2.127	0.930	1.394	0.529	0.397	4.908	1.262
Pdensi_DN23388_c2_g2	Bud	FC_3_3	102.944450862963	2632.27275856236	1367.60860471266	-4.67627821333745	0.494357772664591	-9.45929946267921	3.1001314300447e-21	1.20964743683859e-18	1.630	1.269	4.241	7.350	11.758	32.270	27.764	32.819	56.909	60.600	40.308	65.298	8.394	11.616	15.295	3.232	5.113	7.501	12.440	37.813	10.054	207.457	599.872	993.602	5.498	12.351	12.401
Pdensi_DN34364_c0_g1d146787	Bud	FC_3_3	284.379395350444	1317.26316871916	800.821282034802	-2.21167379972624	0.234145571021331	-9.44572126681293	3.52964930868709e-21	1.36846976700499e-18	6.925	7.194	5.670	40.185	86.213	116.114	40.788	42.867	36.828	21.896	31.514	30.177	35.738	70.257	72.925	13.268	20.296	18.344	38.824	50.599	57.184	164.359	173.583	295.054	25.584	21.910	28.683
Pdensi_DN19506_c0_g1d287459	Bud	FC_3_3	1.42968175467589	501.561501930834	251.495591842755	-8.4532344931771	0.896771878155479	-9.42629301731015	4.24838420271421e-21	1.63670345834946e-18	0.022	0.027	0.067	0.056	0.242	2.002	0.293	1.193	1.861	4.116	12.494	15.403	0.917	0.751	0.151	0.043	10.502	7.433	73.295	932.417	210.926	3.421	5.031	2.098	33.898	33.415	22.838
Pdensi_DN12214_c0_g1d6117	Bud	FC_3_3	11.7317540139762	222.281663772496	117.006708893236	-4.2435453079601	0.450483362163504	-9.419982322055	4.51163978698341e-21	1.72719191090365e-18	0.180	0.291	0.359	16.768	33.215	26.061	11.522	10.455	8.866	4.165	5.119	4.795	10.215	19.379	17.041	5.082	9.542	4.379	8.498	17.655	15.856	13.862	4.422	1.826	0.762	0.556	1.028
Pdensi_GG_8800_c0_g1	Bud	FC_3_3	277.959015369142	1749.4691505518	1013.71408296047	-2.65395342451555	0.282160075118279	-9.40584320231357	5.16146749989277e-21	1.95141942061163e-18	6.172	5.898	7.284	16.020	19.681	9.656	25.328	31.257	47.148	46.852	28.621	34.740	7.165	17.119	6.281	26.193	30.871	16.128	8.834	13.142	7.306	2.146	1.283	0.117	0.368	1.209	0.000
Pdensi_DN18755_c0_g1d59594	Bud	FC_3_3	545.563033661899	3106.35505504905	1825.95904435548	-2.50938785560282	0.267342649472032	-9.38641051309452	6.20798715029817e-21	2.33259369036203e-18	8.627	15.635	13.805	18.344	25.633	19.391	34.683	36.241	56.855	68.201	60.786	67.393	17.906	30.170	17.057	13.757	13.152	15.459	21.258	22.556	23.001	25.321	120.178	47.786	12.459	57.787	79.184
Pdensi_DN17557_c1_g1d474536	Bud	FC_3_3	31.7583014829599	591.52861682076	311.64345915186	-4.21901557301102	0.451696758756219	-9.34037159050776	9.59966122483632e-21	3.58485508439133e-18	0.661	0.447	1.089	2.355	1.909	2.465	4.209	10.028	11.726	9.242	12.095	16.220	1.364	1.091	0.281	3.028	3.462	2.028	2.485	1.288	2.579	0.531	0.174	1.007	69.229	41.700	83.451
Pdensi_DN12428_c0_g1d270139	Bud	FC_3_3	178.98838258737	820.689684234225	499.839033410797	-2.19705379391368	0.235299219703051	-9.33727615708363	9.88441996136851e-21	3.66868684785671e-18	4.086	4.892	3.483	27.029	18.477	12.764	18.327	19.231	25.695	16.041	19.526	16.402	3.557	5.310	3.911	4.676	5.343	3.304	9.887	9.067	10.102	10.710	39.465	57.585	2.597	2.168	3.750
Pdensi_DN38728_c1_g1	Bud	FC_3_3	6.021021127665	304.156422438749	155.088721783207	-5.65950279651727	0.606458659460328	-9.33205043449049	1.03842245843e-20	3.83083485118995e-18	0.229	0.148	0.046	3.338	5.174	11.256	8.842	4.953	6.673	5.141	7.106	7.046	2.340	9.579	3.338	0.124	2.059	0.000	1.137	1.809	0.733	10.837	181.830	99.481	2.673	0.924	0.055
Pdensi_DN7398_c0_g1	Bud	FC_3_3	2.86511266834252	178.032415992779	90.448764330561	-5.9580800841152	0.639107806029096	-9.322496185947	1.13634823444524e-20	4.16683837534229e-18	0.074	0.080	0.037	3.361	6.029	17.452	9.647	8.850	6.002	3.173	4.269	3.871	2.271	9.442	8.852	0.269	4.538	0.418	1.432	1.210	1.010	58.754	517.197	1081.033	0.000	0.000	0.000
Pdensi_GG_126077_c0_g1	Bud	FC_3_3	12.8844296888352	460.271330224017	236.577879956426	-5.1587606364435	0.553523259321782	-9.31986244401798	1.16491228748284e-20	4.24600065503474e-18	0.138	0.535	0.248	3.259	7.431	4.692	5.857	8.441	6.072	11.434	7.222	10.348	1.197	6.034	2.362	0.801	2.653	2.322	1.729	4.530	6.564	2.076	2.137	1.630	0.000	0.000	0.000
Pdensi_GG_88389_c0_g1	Bud	FC_3_3	525.533111131253	2728.69599984234	1627.1145554868	-2.37635256392212	0.255990582892828	-9.28296868216045	1.64820970962276e-20	5.93648077069453e-18	8.794	14.485	13.371	70.149	74.625	37.754	53.236	69.269	76.921	49.370	66.549	57.114	8.230	24.717	12.190	10.343	8.731	9.084	6.688	11.241	7.893	11.554	62.791	60.843	21.344	9.320	10.330
Pdensi_GG_36274_c0_g1	Bud	FC_3_3	37.8087444314522	1014.40149289322	526.105118662336	-4.74586532689262	0.512939481680873	-9.25229095514482	2.19731630491016e-20	7.77620020231869e-18	0.858	1.128	0.644	6.532	5.435	7.575	13.325	14.968	27.130	11.380	36.470	16.842	9.157	9.152	2.844	1.735	6.324	7.361	7.235	3.223	2.410	327.584	153.472	106.557	0.000	0.167	0.051
Pdensi_DN21343_c1_g1d18680	Bud	FC_3_3	38.0795110055246	904.431713772564	471.255612389044	-4.56988681681034	0.494830182456993	-9.2352628817413	2.57652550536546e-20	9.06549754402287e-18	0.484	1.416	0.758	3.226	7.750	2.851	10.989	13.042	16.564	12.151	18.761	26.590	4.306	6.846	1.470	1.864	4.747	1.282	1.625	0.723	0.593	0.209	0.085	0.000	0.000	0.000	0.000
Pdensi_DN16976_c0_g1	Bud	FC_3_3	1.71836676388769	222.242676614225	111.980521689056	-7.01518189093937	0.760286230931124	-9.22702740827999	2.78246429607986e-20	9.67820581156464e-18	0.059	0.025	0.035	3.298	4.116	9.958	6.268	3.635	4.981	3.392	5.034	5.683	2.349	6.658	2.691	0.182	2.335	0.208	2.345	0.998	0.774	2.307	106.141	55.046	0.055	0.040	0.000
Pdensi_GG_157845_c0_g1	Bud	FC_3_3	1.14643110140796	286.281262117507	143.713846609457	-7.96526233335504	0.864235346750241	-9.21654311329267	3.06832713461238e-20	1.06118791297645e-17	0.051	0.000	0.022	3.597	4.106	11.271	5.943	4.410	4.588	4.872	5.727	7.573	1.946	7.112	2.247	0.086	2.157	0.321	203.554	56.929	355.786	33.826	117.673	60.012	0.045	0.000	0.000
Pdensi_DN12647_c0_g2	Bud	FC_3_3	446.665394519919	3755.91302013483	2101.28920732737	-3.07186896231105	0.333846275350594	-9.20144745986779	3.53159983057966e-20	1.21451119597392e-17	5.955	11.921	13.292	9.768	19.177	11.587	28.939	70.493	104.936	71.580	75.102	91.220	10.632	18.724	10.075	21.232	48.085	34.951	51.774	37.858	45.083	5.366	7.632	1.995	1.011	0.641	1.238
Pdensi_DN17384_c1_g1d112832	Bud	FC_3_3	398.460808124132	3743.52829491164	2070.99455151788	-3.23191550592665	0.351780904232927	-9.18729660148547	4.02837828723957e-20	1.37756958620378e-17	8.443	13.512	5.836	56.709	42.798	76.967	85.973	67.326	63.782	85.401	87.964	63.210	16.813	34.851	29.343	9.431	6.476	11.809	33.007	15.391	29.776	162.082	128.295	883.351	72.265	64.084	51.012
Pdensi_DN23032_c0_g2	Bud	FC_3_3	1.43287113721813	378.203002558256	189.817936847737	-8.04499489153258	0.87762646375201	-9.16676424858338	4.87430265307179e-20	1.65753520945519e-17	0.000	0.094	0.000	1.985	5.162	3.629	3.643	7.352	6.845	9.359	6.389	8.113	1.097	2.418	0.806	0.180	1.612	0.248	1.179	3.473	0.439	0.825	3.850	0.202	0.000	0.056	0.000
Pdensi_DN39993_c1_g2	Bud	FC_3_3	2013.30036349081	121.606794704122	1067.45357909747	4.04936410769636	0.443643585405462	9.1275164138697	7.00886871706526e-20	2.37016577115424e-17	76.738	36.108	26.707	8.869	12.979	13.499	7.968	3.367	2.221	2.458	2.391	2.873	29.363	30.158	19.885	10.664	5.171	6.163	1.331	7.755	5.494	20.827	27.859	31.903	12.285	28.957	24.284
Pdensi_GG_62185_c1_g1	Bud	FC_3_3	223.310354313117	1044.76313373373	634.036744023424	-2.22612863922993	0.244200886471589	-9.11597280171595	7.79678100519705e-20	2.62204452920632e-17	5.136	4.926	5.466	13.690	11.246	11.470	18.911	17.661	22.605	22.793	25.836	17.455	6.610	8.989	4.695	23.469	21.974	15.851	22.130	24.033	8.242	46.003	5.752	9.796	27.792	22.659	13.492
Pdensi_DN1343_c0_g1d259304	Bud	FC_3_3	33.4929763823856	1239.30841145328	636.400693917833	-5.20950885232136	0.572933380785958	-9.09269563797257	9.66134122181106e-20	3.23124088006395e-17	0.425	1.151	0.744	23.592	67.383	5.925	48.100	25.493	22.245	44.427	14.526	18.569	0.237	0.246	0.000	2.958	5.994	2.220	4.017	25.799	12.796	0.162	0.261	0.214	0.000	0.000	0.000
Pdensi_DN3517_c0_g1d326930	Bud	FC_3_3	440.233245451788	1950.24942269961	1195.2413340757	-2.1473682293503	0.237385545702352	-9.04590977937131	1.48423990173322e-19	4.93692255838803e-17	10.807	12.016	7.807	16.450	17.776	16.654	22.586	35.375	37.108	41.206	45.200	36.992	17.576	20.254	12.479	14.385	10.861	6.499	8.200	12.712	7.033	15.698	12.798	10.112	7.371	11.155	6.980
Pdensi_DN11428_c0_g1d49867	Bud	FC_3_3	40.0752864241295	284.439713552085	162.257499988107	-2.82716342246181	0.313105999308203	-9.02941313391737	1.72594897354242e-19	5.70970184888735e-17	0.784	0.977	1.026	2.021	4.857	7.734	5.244	6.004	6.419	5.595	5.777	6.633	2.474	4.788	3.842	1.452	1.223	0.926	0.653	1.774	3.539	27.957	26.861	36.034	0.191	0.971	0.940
Pdensi_DN21349_c1_g6	Bud	FC_3_3	0.573148454887251	493.841439991648	247.207294223268	-9.7521746514128	1.08104841028295	-9.02103417261426	1.86321951273525e-19	6.13049576974026e-17	0.000	0.042	0.000	2.108	3.490	1.293	5.600	4.256	6.546	9.601	12.204	9.471	1.119	1.469	0.391	0.105	0.596	0.967	4.473	11.166	3.158	6.415	94.958	13.958	0.000	0.000	0.000
Pdensi_GG_75007_c0_g1	Bud	FC_3_3	12.8778703123373	222.030863383458	117.454366847898	-4.10750308770516	0.455856443961204	-9.01051886425617	2.05083869566183e-19	6.71153502177072e-17	0.277	0.214	0.395	0.787	0.886	1.522	3.070	2.539	4.313	3.729	5.182	5.155	0.159	0.570	0.585	0.130	1.555	3.447	3.483	11.992	8.505	9.834	7.842	6.097	0.431	0.359	1.137
Pdensi_DN19896_c0_g1	Bud	FC_3_3	5706.84105290014	890.623237445259	3298.7321451727	2.67987071146798	0.298277207070506	8.98449713200688	2.5992014966345e-19	8.46060936364395e-17	116.841	176.688	104.461	61.973	72.381	88.298	24.286	27.764	42.417	14.299	18.011	24.198	74.198	203.825	97.761	117.934	28.005	20.209	4.051	0.841	3.789	0.000	0.234	0.000	0.659	1.930	3.435
Pdensi_DN8321_c0_g1d102256	Bud	FC_3_3	870.305644523218	6.34450406204016	438.325074292629	7.09767415823125	0.790391142238331	8.97995154415717	2.70886033116773e-19	8.77065576373297e-17	16.873	37.353	6.616	1.759	0.248	109.884	0.651	0.198	0.139	0.223	0.121	0.057	35.607	83.965	95.890	1.353	0.708	0.210	0.163	0.194	0.137	0.143	0.381	0.049	0.111	0.188	0.029
Pdensi_DN33677_c0_g1d29766	Bud	FC_3_3	15.1733851311616	553.652638719391	284.413011925276	-5.18931001108674	0.579345826117519	-8.95718891402542	3.33060772979666e-19	1.07266715615197e-16	0.146	0.634	0.293	5.011	4.978	2.238	9.114	9.675	8.162	13.818	8.147	12.948	0.815	2.705	1.306	1.312	5.686	5.909	2.106	11.034	9.032	2.008	1.613	2.651	0.000	0.000	0.000
Pdensi_DN792_c0_g1d324689	Bud	FC_3_3	2.00916255486766	712.708548325871	357.358855440369	-8.47231064865998	0.947265837363607	-8.94396305079447	3.75458124725153e-19	1.20284926589579e-16	0.145	0.000	0.000	15.780	9.101	19.951	23.196	11.632	10.659	15.883	8.718	20.406	3.968	11.739	4.819	0.654	3.963	0.989	4.557	7.921	2.498	6.934	368.701	147.278	0.000	0.000	0.000
Pdensi_DN19038_c1_g6	Bud	FC_3_3	78.3227914521341	2499.73872701146	1289.0307592318	-4.99609577553023	0.559089430088374	-8.93612990454945	4.03038123476071e-19	1.28032994919135e-16	0.857	1.019	3.563	3.365	2.770	0.475	25.800	45.827	80.969	52.875	63.964	41.354	1.150	1.172	0.183	9.417	19.363	13.708	12.717	12.543	11.231	0.221	3.033	0.060	0.000	0.000	0.018
Pdensi_DN30823_c0_g1d27442	Bud	FC_3_3	869.905798518831	5509.36009628207	3189.63294740045	-2.66296192101082	0.298110439955869	-8.93280329734524	4.1534776565224e-19	1.309959507526e-16	14.763	28.912	17.054	91.258	153.795	99.593	112.359	114.409	121.673	115.756	130.007	102.830	58.665	105.592	53.167	32.808	42.142	38.921	90.537	212.627	114.073	425.976	366.516	190.569	21.250	30.694	34.554
Pdensi_DN17585_c0_g1	Bud	FC_3_3	15577.3182692839	3174.28235459773	9375.80031194081	2.2949650950312	0.258476419457979	8.87881803625919	6.75745459555586e-19	2.12023845995611e-16	295.163	432.286	358.410	118.143	174.597	130.677	76.727	85.407	143.183	74.570	49.361	76.442	273.478	486.204	245.143	404.005	61.558	115.017	28.476	7.969	25.983	15.431	5.293	3.514	2.827	2.576	2.418
Pdensi_DN18994_c1_g1d356221	Bud	FC_3_3	356.597797801841	2209.1607700227	1282.87928391227	-2.6310743091501	0.29658798009092	-8.87114274942474	7.23990757616233e-19	2.25996499569744e-16	7.534	6.724	10.546	39.458	31.914	28.227	44.910	38.019	63.621	45.366	36.351	58.022	5.389	15.482	8.874	14.015	7.752	7.544	19.423	5.870	34.234	2.873	1.988	1.032	1.845	1.949	0.938
Pdensi_DN11283_c0_g1d174343	Bud	FC_3_3	2.28774264991892	267.519546957908	134.903644803913	-6.86841078640917	0.774298980224667	-8.87048925780099	7.2825228593057e-19	2.26166921656091e-16	0.000	0.086	0.080	4.232	4.241	7.605	6.636	4.170	6.335	5.534	3.897	7.495	2.762	7.375	0.810	0.435	3.393	0.200	4.901	2.144	4.531	2.960	85.991	23.664	0.000	0.000	0.000
Pdensi_DN36157_c0_g1d315187	Bud	FC_3_3	61.5618768100506	582.053027175588	321.807451992819	-3.24096241698479	0.365464279393348	-8.86806891870424	7.44252644909007e-19	2.2996273348026e-16	1.681	1.139	1.476	2.660	2.300	1.370	3.959	9.711	12.508	12.672	8.761	15.350	1.634	1.213	0.467	2.635	9.253	4.628	3.718	1.704	6.343	0.320	0.769	0.845	51.011	37.289	74.461
Pdensi_DN34050_c0_g1	Bud	FC_3_3	2923.89608961071	609.837615441927	1766.86685252632	2.26124485561659	0.255037679059268	8.86631678878749	7.56051798995231e-19	2.32428651539594e-16	66.892	69.117	67.468	43.913	47.619	30.709	27.191	16.729	22.124	10.622	17.511	10.564	36.236	50.134	26.984	56.598	45.637	38.828	1.284	1.006	14.176	0.000	0.000	0.000	0.000	0.000	0.000
Pdensi_DN18334_c0_g1d114947	Bud	FC_3_3	322.130880290889	5.23641275294355	163.683646521916	5.94119392760057	0.67028186238441	8.8637247418061	7.73846725005641e-19	2.36703769603484e-16	6.623	9.017	6.804	5.380	4.822	2.242	1.660	0.259	0.849	0.239	0.057	0.054	6.075	5.243	4.395	4.075	1.129	0.713	0.544	0.502	0.780	0.170	0.139	0.046	0.000	0.000	0.000
Pdensi_DN26680_c0_g1d229530	Bud	FC_3_3	0.573597449567577	727.333774169547	363.953685809557	-10.3104344740268	1.16443698332348	-8.85443748497174	8.41068882056856e-19	2.54705785327367e-16	0.014	0.029	0.000	0.152	0.178	0.014	0.427	0.295	0.442	6.683	19.385	20.345	0.000	0.124	0.000	0.000	0.000	0.000	0.000	0.000	0.019	0.000	0.000	0.000	0.000	0.000	0.000
Pdensi_DN25089_c1_g2	Bud	FC_3_3	14.3193651880415	386.513537365296	200.416451276669	-4.75447611414983	0.537617107966341	-8.84361015246469	9.26745534129619e-19	2.79262379517178e-16	0.342	0.381	0.279	2.512	2.620	5.720	2.316	1.919	6.462	4.206	8.179	12.248	1.100	1.310	1.586	1.124	0.525	0.276	0.643	0.356	0.698	0.050	6.359	0.000	0.000	0.000	0.000
Pdensi_DN39154_c0_g1d34032	Bud	FC_3_3	124.160604680978	2153.68418256065	1138.92239362081	-4.11646253869393	0.465517041349392	-8.84277517910313	9.3369982489119e-19	2.7997196227156e-16	1.260	3.468	3.940	31.795	19.636	93.099	40.516	31.908	27.417	32.057	43.911	60.819	25.930	40.720	35.255	3.081	4.668	6.455	5.896	7.062	6.199	7.769	20.480	0.187	0.000	0.103	0.000
Pdensi_DN17340_c0_g1	Bud	FC_3_3	2265.57963267957	9634.32366455011	5949.95164861484	-2.08830357209786	0.236195298407646	-8.84142735345091	9.45034441139316e-19	2.81981600157599e-16	41.916	61.623	54.372	103.239	167.485	121.399	192.617	186.247	215.320	243.422	182.762	181.436	83.507	124.906	77.154	66.095	70.243	56.910	88.792	114.027	158.200	144.810	188.450	268.168	3.239	7.923	9.613
Pdensi_DN23629_c0_g4	Bud	FC_3_3	4.29191984352304	153.275846200399	78.7838830219608	-5.1578309151966	0.583543792138892	-8.83880693219502	9.67461359140499e-19	2.87265233809181e-16	0.071	0.074	0.136	0.432	0.495	0.297	2.644	1.712	8.118	3.448	3.196	3.069	0.152	0.158	0.000	0.062	0.000	0.169	0.000	0.239	0.196	0.000	0.000	0.000	0.000	0.000	0.000
Pdensi_GG_129632_c0_g1	Bud	FC_3_3	0.858958884603682	246.453293988804	123.656126436704	-8.16447828663358	0.924247091382992	-8.83365321108743	1.01311410166933e-18	2.99360462954428e-16	0.020	0.022	0.020	3.990	4.948	8.118	6.287	3.056	4.747	5.100	5.006	5.510	2.223	8.028	0.902	0.200	1.949	0.151	0.777	1.094	0.373	1.952	18.760	1.631	0.062	0.045	0.000
Pdensi_DN19506_c0_g1	Bud	FC_3_3	148.358903506019	900.429344032852	524.394123769436	-2.60148986479782	0.294519025765728	-8.83301123937287	1.01894780202703e-18	2.99629723233744e-16	3.552	4.053	2.740	13.517	5.325	7.804	9.038	15.098	26.366	18.478	15.249	23.240	1.835	5.507	2.723	3.119	1.837	1.940	140.326	127.953	81.052	1.459	0.023	0.000	0.253	0.062	0.264
Pdensi_DN18549_c0_g1d354665	Bud	FC_3_3	1.43089454708341	184.38083284428	92.9058636956815	-7.0089709477282	0.79366356549535	-8.83116127846147	1.03594488890947e-18	3.03163295134227e-16	0.021	0.043	0.041	4.916	13.684	10.779	6.114	5.155	3.659	3.454	3.621	4.603	3.510	6.316	2.939	0.188	1.029	0.611	1.081	2.131	2.318	3.661	83.923	64.634	0.000	0.000	0.000
Pdensi_DN22306_c3_g4	Bud	FC_3_3	1391.52713745631	12214.8621343826	6803.19463591946	-3.13390306719764	0.355879220161195	-8.80608613725224	1.2959147147428e-18	3.77427409982747e-16	47.848	29.633	19.112	105.064	147.422	163.266	215.911	190.410	288.789	249.249	231.729	291.924	95.055	90.566	114.328	25.290	19.933	14.932	31.030	203.063	67.431	376.071	1135.251	350.271	0.000	0.606	0.869
Pdensi_GG_107060_c0_g1	Bud	FC_3_3	17.1660640067843	427.208514802242	222.187289404513	-4.63705411566167	0.526682265821239	-8.80427236035992	1.31704212711621e-18	3.81754067988399e-16	0.131	0.538	0.509	9.370	37.973	26.094	13.630	15.911	16.183	8.004	9.341	9.728	8.850	18.052	14.657	2.560	6.748	5.521	19.330	29.582	21.818	52.070	76.747	31.130	0.017	0.000	0.000
Pdensi_DN26254_c2_g1	Bud	FC_3_3	57.527744046944	907.844717930818	482.686230988881	-3.98002269856622	0.452845820696549	-8.78891339318161	1.51013423340441e-18	4.35648676717187e-16	1.029	1.393	1.581	4.322	1.681	2.622	10.982	7.698	19.978	24.582	9.871	22.686	1.728	1.372	1.983	3.007	1.430	1.559	2.850	0.780	2.925	0.265	0.530	0.283	2.936	1.351	10.469
Pdensi_DN22514_c0_g4	Bud	FC_3_3	807.868974775379	176.829966198648	492.349470487014	2.19161092089514	0.249974843733888	8.76732589631391	1.82959635317228e-18	5.25318537818853e-16	21.425	17.638	17.095	2.936	1.257	11.182	4.281	2.168	1.231	4.273	3.579	3.341	8.869	7.149	5.442	5.548	1.661	4.404	19.718	1.494	9.284	1.961	0.000	0.000	89.812	60.923	66.324
Pdensi_DN20498_c1_g2d120043	Bud	FC_3_3	445.28292057585	88.9893162109191	267.136118393385	2.32351324892139	0.265099121105107	8.76469616057366	1.87281062736309e-18	5.35201797594324e-16	11.205	10.021	9.748	4.572	4.386	3.752	2.985	2.437	4.674	1.673	1.755	2.213	7.528	4.116	3.571	8.617	4.988	4.439	2.292	3.385	4.751	1.177	0.000	0.000	0.000	0.000	0.000
Pdensi_DN12122_c1_g1d337502	Bud	FC_3_3	609.969209854831	122.659580584788	366.31439521981	2.31422179409234	0.264062400431823	8.76392015791678	1.8857541325629e-18	5.36382495556561e-16	12.068	14.113	16.284	6.262	8.692	8.986	3.537	3.575	5.032	2.126	2.777	2.856	6.090	8.458	6.968	2.523	3.870	2.167	1.072	0.657	3.183	0.948	0.697	0.806	0.063	0.091	0.243
Pdensi_DN23208_c1_g4	Bud	FC_3_3	7.437723388685	345.588088659138	176.512906023912	-5.53760562611843	0.633097537279966	-8.74684436447209	2.19401978411832e-18	6.21162717485034e-16	0.061	0.229	0.242	4.654	3.650	2.746	6.912	4.833	3.838	10.092	4.682	6.949	3.849	2.760	2.222	3.356	1.374	1.447	6.426	3.676	8.351	7.586	1.343	0.309	0.047	0.000	0.000
Pdensi_DN39989_c0_g2	Bud	FC_3_3	1.72002855097553	187.747504150146	94.7337663505607	-6.77145033649048	0.774303253725132	-8.74521746345942	2.22586532150794e-18	6.27261213519389e-16	0.080	0.016	0.015	2.734	3.857	8.462	4.670	3.354	5.024	3.793	3.509	4.589	1.509	6.540	1.747	0.123	1.958	0.209	1.261	1.176	0.843	2.421	151.023	76.587	0.024	0.017	0.000
Pdensi_DN35459_c0_g1d147780	Bud	FC_3_3	1344.15611608777	301.249433653278	822.702774870525	2.15789453310604	0.247662457208517	8.71304660960068	2.95814950613816e-18	8.25610328454175e-16	30.933	34.388	28.277	16.648	9.986	6.715	12.845	6.765	12.583	4.850	6.336	7.923	5.679	8.297	10.642	16.618	5.963	4.067	3.570	2.372	0.843	2.223	0.713	0.589	0.431	0.782	2.487
Pdensi_DN24676_c0_g1d498250	Bud	FC_3_3	1479.03526784915	118.568357936397	798.801812892774	3.64061002158503	0.417856804827996	8.71257803994272	2.97040680025406e-18	8.25610328454175e-16	38.236	41.527	23.215	21.566	34.181	15.328	13.802	6.895	4.410	3.657	2.198	1.610	16.602	36.128	12.059	16.697	6.443	4.107	1.376	0.000	1.424	0.000	0.000	0.000	0.000	0.000	0.000
Pdensi_DN12205_c0_g1d269792	Bud	FC_3_3	346.689711663133	1548.85414361337	947.771927638253	-2.15947893725363	0.248062760429285	-8.70537332373689	3.16531122757172e-18	8.7182124172982e-16	6.060	10.105	8.015	16.048	21.860	16.437	19.994	33.324	40.265	29.533	35.308	33.296	11.844	20.579	11.486	8.539	7.916	7.202	4.836	8.806	7.498	4.571	9.304	11.167	3.322	5.349	5.427
Pdensi_DN20282_c0_g1d219737	Bud	FC_3_3	36.654272777872	356.213448310642	196.433860544257	-3.28088355652499	0.37710056719898	-8.70028804489655	3.31042814658164e-18	9.07683609380289e-16	0.822	0.980	0.748	1.824	3.316	9.140	3.021	4.263	5.991	7.738	9.358	5.462	3.790	5.530	3.825	0.952	5.276	5.909	12.272	6.154	5.971	28.023	158.213	276.091	6.392	5.065	7.619
Pdensi_DN24291_c2_g1	Bud	FC_3_3	21.7653975121658	317.847979156689	169.806688334427	-3.86817776890876	0.445488784417444	-8.68299697817778	3.85474634380661e-18	1.04931749422622e-15	0.493	0.607	0.420	0.883	2.202	1.933	3.083	2.598	7.009	6.997	4.489	8.593	1.368	1.702	1.665	0.733	2.920	6.697	7.378	3.594	7.574	7.909	5.810	16.196	3.044	4.861	4.282
Pdensi_GG_155153_c1_g1	Bud	FC_3_3	1.14719489913515	212.207376608013	106.677285753574	-7.53311635128343	0.867590769050398	-8.68279910300179	3.86146079688966e-18	1.04931749422622e-15	0.037	0.040	0.000	4.478	7.094	9.219	5.017	5.047	5.235	4.369	3.798	5.244	3.368	8.091	2.201	0.235	2.149	0.317	1.410	2.110	0.831	5.308	420.932	208.824	0.000	0.000	0.000
Pdensi_DN19065_c0_g1	Bud	FC_3_3	24.044697035012	432.717795797637	228.381246416324	-4.16964727053316	0.480290879479844	-8.68150416482796	3.90568755410363e-18	1.05661867297017e-15	0.334	0.773	0.567	3.520	6.078	3.197	4.326	9.046	12.498	7.342	13.064	7.073	0.185	2.809	0.063	0.302	0.115	0.035	0.000	0.000	0.000	0.000	0.000	0.000	0.000	0.000	0.000
Pdensi_DN31812_c0_g1	Bud	FC_3_3	29.7900126471211	278.465630146363	154.127821396742	-3.22469038224025	0.372522492485642	-8.65636423917287	4.8705053978159e-18	1.30602494962579e-15	0.733	0.843	0.489	6.252	10.126	17.008	6.792	6.269	7.346	5.289	5.735	6.605	3.405	8.129	4.595	2.593	4.447	3.416	9.853	9.618	11.823	17.722	19.918	36.298	3.735	3.849	2.517
Pdensi_DN34641_c1_g2	Bud	FC_3_3	1359.00725245893	57.2796898005489	708.143471129741	4.56818472914419	0.52794141599517	8.65282508767218	5.02399940200986e-18	1.34127562982605e-15	28.652	52.098	14.190	16.176	17.448	86.577	4.989	2.220	1.023	1.605	1.068	0.932	44.953	87.203	75.151	3.944	0.638	0.246	1.920	0.367	4.080	24.037	0.590	4.918	1.296	0.195	0.150
Pdensi_DN15418_c0_g2d466840	Bud	FC_3_3	8.58963526581678	549.809224493368	279.199429879592	-6.00019528503731	0.693701097812385	-8.64953984354237	5.17075013703273e-18	1.37442602987416e-15	0.038	0.427	0.132	2.905	2.102	0.791	6.877	7.063	6.236	13.641	10.421	10.614	0.399	0.861	0.277	0.719	1.883	1.681	3.382	7.091	5.398	2.149	1.184	1.233	0.000	0.000	0.000
Pdensi_DN18749_c0_g1d115901	Bud	FC_3_3	16.5988453223012	949.353702360773	482.976273841537	-5.8376964302205	0.676014635530697	-8.63545864748577	5.84918790603236e-18	1.54800029495735e-15	0.086	0.681	0.405	2.925	8.600	4.501	9.695	21.631	50.989	11.453	27.354	21.630	0.288	3.059	0.744	0.078	0.063	0.000	0.000	0.000	0.000	0.000	0.000	0.000	0.000	0.000	0.000
Pdensi_DN22427_c3_g2	Bud	FC_3_3	722.094103986476	57.8231995380708	389.958651762274	3.64276344535681	0.422730256765811	8.61722904157974	6.85938379269926e-18	1.80749217082945e-15	23.787	16.322	10.053	6.411	7.275	14.017	3.022	1.797	2.026	1.194	1.063	1.385	7.418	12.972	5.525	3.783	1.959	0.676	0.000	0.818	0.529	0.558	1.857	0.789	1.165	3.861	6.112
Pdensi_DN5196_c0_g1d449159	Bud	FC_3_3	1.7203433540224	469.476518113851	235.598430733937	-8.0934179533723	0.941156584229961	-8.59943827518797	8.0107213048008e-18	2.09275796490654e-15	0.036	0.076	0.000	4.015	2.867	2.316	11.729	10.916	13.230	6.164	18.734	5.021	0.059	1.322	1.336	0.000	0.000	0.000	0.000	0.000	0.000	0.000	0.000	0.000	0.000	0.000	0.000
Pdensi_DN13536_c0_g1	Bud	FC_3_3	4.8685724839994	394.928984788916	199.898778636458	-6.34205615972703	0.738384110998401	-8.58910161426912	8.76519741930927e-18	2.2800750722793e-15	0.020	0.258	0.060	15.089	35.438	29.605	15.012	22.520	13.869	7.915	7.622	9.482	12.137	23.191	5.441	3.822	6.591	3.631	7.627	7.336	10.403	6.001	20.655	44.446	0.311	0.110	0.190
Pdensi_DN19692_c0_g1d534737	Bud	FC_3_3	0.571935662479731	353.200503587372	176.886219624926	-9.26873545269536	1.0801099959472	-8.58128846827972	9.3816281727256e-18	2.43004130584599e-15	0.000	0.024	0.022	0.192	0.525	0.141	2.412	4.184	5.832	7.164	7.575	7.634	0.000	0.000	0.000	0.040	0.097	0.028	0.000	0.000	0.000	0.000	0.000	0.000	0.000	0.000	0.000
Pdensi_DN13833_c0_g1d272802	Bud	FC_3_3	36.3500020787758	426.825529153134	231.587765615955	-3.55348766111058	0.414492983021735	-8.57309485725177	1.00740460244242e-17	2.59833551485889e-15	0.684	0.857	0.987	2.361	2.163	1.933	5.575	7.774	18.146	5.582	10.402	11.184	0.289	1.026	0.458	0.914	0.774	0.921	1.709	1.115	1.581	0.682	0.120	0.000	0.101	0.000	0.000
Pdensi_DN22331_c0_g3d424292	Bud	FC_3_3	20.0582142632127	380.316662907217	200.187438585215	-4.24514725323827	0.495225573633482	-8.57214869194157	1.01571824550971e-17	2.60872445587241e-15	0.558	0.611	0.231	2.362	2.502	1.406	2.473	3.735	6.402	9.636	5.825	8.530	0.339	1.951	0.644	1.175	2.694	1.498	3.708	6.199	4.808	3.773	1.034	0.221	2.237	5.594	6.790
Pdensi_DN31785_c0_g1d83908	Bud	FC_3_3	1.71549218439232	209.35495112137	105.535221652881	-6.92968180809919	0.809302907872362	-8.56253170560965	1.10415663213122e-17	2.8239501763793e-15	0.042	0.000	0.084	2.022	2.902	3.744	4.272	2.643	2.925	4.161	3.581	5.509	1.129	5.307	0.903	0.306	0.605	0.211	0.527	1.182	0.182	3.893	68.211	10.130	0.000	0.000	0.000
Pdensi_DN13003_c0_g1	Bud	FC_3_3	13.7560532640479	383.893447072459	198.824750168254	-4.80295671760612	0.561288531098026	-8.55701916483184	1.15823285682759e-17	2.9498591629747e-15	0.401	0.420	0.146	4.903	7.708	9.073	13.423	9.466	6.312	10.344	8.595	5.269	4.928	8.741	3.844	1.713	3.108	1.430	4.623	10.292	1.999	260.291	672.994	696.711	7.628	23.309	6.055
Pdensi_DN39993_c0_g1d572276	Bud	FC_3_3	16681.6153459886	620.415950331931	8651.01564816025	4.74882427692998	0.555147177587686	8.55417170193557	1.18718086488452e-17	3.01098746856336e-15	689.914	304.293	161.330	66.926	72.728	35.773	49.801	15.919	5.229	16.127	15.881	7.118	236.771	180.173	72.442	84.831	65.842	26.657	18.170	38.811	11.428	124.529	98.169	70.484	226.765	230.317	144.775
Pdensi_DN18407_c0_g2	Bud	FC_3_3	8.87921826438923	483.633953130548	246.256585697469	-5.76744903839157	0.674377694661089	-8.55225355768925	1.20708248865826e-17	3.04875979604268e-15	0.117	0.381	0.117	0.595	2.989	4.491	1.305	2.337	4.723	4.650	12.029	14.150	0.785	1.627	2.541	0.211	0.000	0.000	0.391	1.490	1.010	7.514	0.288	1.418	6.351	24.545	26.175
Pdensi_GG_4772_c0_g1	Bud	FC_3_3	0	286.916006576728	143.458003288364	-10.8265786397856	1.26948532292314	-8.52832123718936	1.48486731125214e-17	3.73487079487263e-15	0.000	0.000	0.000	4.680	6.238	5.775	6.524	5.783	3.536	5.608	7.534	5.007	2.322	7.774	1.346	0.141	1.855	0.063	1.446	1.749	0.821	4.237	204.583	66.435	0.187	0.076	0.000
Pdensi_DN21405_c1_g1	Bud	FC_3_3	11.7541210438454	388.195604578899	199.974862811372	-5.04596815406896	0.592362809287602	-8.51837433909369	1.61808473692147e-17	4.0532023842144e-15	0.415	0.327	0.083	0.797	0.995	0.802	3.411	3.917	7.280	7.310	7.061	10.217	1.688	1.556	0.311	0.225	0.518	0.243	0.126	0.675	0.237	4.609	3.087	0.899	0.000	0.248	0.033
Pdensi_DN9202_c0_g1d453502	Bud	FC_3_3	16.3225102006515	233.520921280305	124.921715740479	-3.83869168391303	0.450756612562293	-8.51610731142084	1.65005942170566e-17	4.11635725406655e-15	0.322	0.514	0.315	0.826	0.896	0.990	2.104	3.688	4.196	3.662	5.900	5.251	0.305	0.664	0.157	0.033	0.000	0.060	0.325	0.293	0.227	0.385	0.112	0.987	0.130	0.431	0.078
Pdensi_GG_62833_c0_g1	Bud	FC_3_3	1923.29311067471	68.4396623947248	995.866386534719	4.81235983812059	0.565238838380623	8.51385204156834	1.6824867187918e-17	4.18012108460641e-15	31.706	21.324	80.600	19.200	3.038	4.638	3.019	2.123	3.432	0.945	2.116	1.307	10.404	4.429	2.517	126.293	27.370	25.132	14.796	1.234	30.767	4.630	6.755	6.706	23.524	10.124	11.824
Pdensi_DN15483_c1_g3	Bud	FC_3_3	0.572384657160056	380.291316809451	190.431850733306	-9.37529510753535	1.10251695187837	-8.50353828262011	1.8389785484628e-17	4.55035057906222e-15	0.026	0.000	0.026	0.000	0.000	0.346	0.887	4.455	16.926	5.913	9.251	8.981	0.120	0.077	0.238	0.000	0.062	0.033	0.089	0.121	0.186	0.039	0.202	0.238	0.000	0.000	0.000
Pdensi_DN18693_c0_g1	Bud	FC_3_3	398.238010476268	96.7872958665524	247.51265317141	2.04097781128157	0.240036195258996	8.50279187719743	1.8508455590519e-17	4.56117284127488e-15	8.786	9.326	9.597	5.245	3.171	5.070	2.143	1.927	2.471	2.057	1.899	2.162	2.940	5.267	1.553	13.508	4.086	2.085	2.368	1.441	1.840	0.140	0.000	0.095	1.853	2.427	2.385
Pdensi_DN21097_c0_g7	Bud	FC_3_3	2.28774264991892	246.128643333083	124.208192991501	-6.74821097996789	0.794132073048431	-8.49759279217066	1.93562756003371e-17	4.75087296690532e-15	0.000	0.083	0.077	4.776	2.236	10.816	4.267	2.014	9.343	5.072	3.506	7.002	0.687	1.777	4.142	0.416	0.420	0.198	0.603	0.627	0.441	2.340	3.781	0.000	0.000	0.000	0.000
Pdensi_DN22335_c5_g1	Bud	FC_3_3	536.633877505568	48.3828536566603	292.508365581114	3.47146249026398	0.409121030790825	8.48517242820222	2.15399088026846e-17	5.26559939284905e-15	17.633	11.097	8.532	5.580	3.794	3.419	1.971	1.381	1.772	0.903	1.076	1.109	6.485	5.760	3.777	4.260	18.916	19.952	27.763	6.892	6.030	8.101	9.752	5.347	4.083	14.029	8.406
Pdensi_DN26605_c1_g1	Bud	FC_3_3	2.86147429111996	275.683912566593	139.272693428857	-6.58962903517545	0.776738797125413	-8.48371300566242	2.18119363530614e-17	5.31077026324339e-15	0.078	0.029	0.104	0.295	0.280	0.459	0.523	2.089	2.346	2.703	7.094	7.791	0.057	0.213	0.147	0.121	0.494	0.565	0.093	2.869	0.754	0.761	2.364	0.802	0.120	0.151	0.155
Pdensi_DN19731_c1_g3	Bud	FC_3_3	319.296862176296	3155.13746539226	1737.21716378428	-3.30473134500234	0.38975584268343	-8.47897833230568	2.27179978093443e-17	5.50934074364457e-15	10.080	4.471	7.588	14.526	28.414	32.373	54.604	34.186	51.531	81.510	46.530	70.800	37.273	18.307	44.905	8.225	15.973	34.390	28.701	146.573	38.836	71.792	150.274	30.257	0.000	0.000	0.000
Pdensi_DN7371_c0_g1	Bud	FC_3_3	479.148226612926	4176.42659704539	2327.78741182916	-3.12371545139095	0.36901450807259	-8.46502070530105	2.56107189937604e-17	6.18620819504045e-15	5.809	16.073	11.602	13.856	22.261	24.708	39.751	72.045	108.106	81.381	89.171	93.941	11.502	28.171	14.395	22.018	52.249	44.007	114.856	78.428	82.075	67.659	559.905	367.127	0.059	0.021	0.034
Pdensi_DN17275_c0_g2d473379	Bud	FC_3_3	564.585083025521	2626.19779328797	1595.39143815674	-2.21773010013232	0.262405393581555	-8.45154160081337	2.87481353481852e-17	6.91659683258511e-15	9.972	16.872	12.531	50.789	48.124	28.123	50.834	62.703	92.335	52.249	65.246	48.814	15.405	21.795	10.622	23.923	13.582	10.012	24.084	26.815	21.498	2.548	0.352	0.375	7.805	11.813	16.942
Pdensi_GG_71020_c0_g1	Bud	FC_3_3	46.9368525867985	749.668904375624	398.302878481211	-3.99742825432264	0.473069608689851	-8.44997899018153	2.91355248315094e-17	6.98220234840148e-15	0.767	1.219	1.296	33.667	28.271	6.631	36.356	17.661	20.388	24.224	12.790	10.036	0.935	3.622	0.027	1.234	1.730	1.621	8.762	6.305	5.061	1.214	28.126	44.097	0.019	0.054	0.000
Pdensi_DN21269_c2_g1	Bud	FC_3_3	658.45595671797	155.622443362487	407.039200040229	2.08107474453151	0.246331704804456	8.4482618515693	2.95671641521463e-17	7.05785600761233e-15	16.832	16.533	12.455	9.680	3.877	3.048	4.587	3.921	4.177	3.073	3.355	3.420	2.981	7.206	3.176	16.866	26.886	17.270	5.803	5.792	3.770	3.843	1.840	1.439	5.485	4.971	3.268
Pdensi_DN37181_c1_g1	Bud	FC_3_3	6025.3176006996	607.092371410744	3316.20498605517	3.31099103258344	0.391943959305203	8.44761337425081	2.97318086098566e-17	7.0694343362577e-15	191.408	143.374	83.868	82.387	56.701	103.662	36.065	11.633	12.963	16.858	12.447	8.941	107.109	108.310	105.134	52.765	26.455	20.598	30.082	9.375	29.024	15.787	25.395	22.907	69.038	180.809	76.373
Pdensi_GG_81086_c0_g1	Bud	FC_3_3	14.8753125857365	906.18349808404	460.529405334888	-5.92861354952918	0.70184855105182	-8.44714082638528	2.98523550174348e-17	7.0704780152189e-15	0.062	0.530	0.454	2.175	3.129	1.359	4.639	5.113	9.993	9.671	25.082	23.011	0.533	0.524	1.042	0.325	11.207	12.872	70.410	10.486	64.433	1.716	1.483	0.075	0.000	0.000	0.000
Pdensi_DN12109_c0_g1d269653	Bud	FC_3_3	5.14921694103888	329.992237875563	167.570727408301	-6.00147718506703	0.71173089105214	-8.43222805208741	3.39145244326432e-17	8.0014616364922e-15	0.071	0.096	0.174	0.468	1.829	0.464	2.173	2.792	8.016	2.773	10.504	7.788	0.804	1.644	0.671	0.307	2.215	1.190	1.331	0.542	0.683	0.102	6.470	3.826	0.000	0.135	0.059
Pdensi_DN21245_c0_g1d294261	Bud	FC_3_3	3.72164596813116	216.923921082645	110.322783525388	-5.865138828723	0.696107798921359	-8.42561861512142	3.58849247455556e-17	8.43365007437054e-15	0.096	0.069	0.101	6.415	4.605	7.965	5.439	5.922	5.906	3.080	7.334	3.408	2.209	6.274	6.316	0.173	4.872	3.455	34.265	80.968	44.121	115.256	200.883	422.278	37.488	174.125	122.426
Pdensi_DN22056_c0_g1d190192	Bud	FC_3_3	9.44976052304802	166.501745583553	87.9757530533007	-4.13917858084736	0.491663119215587	-8.41872904246128	3.80590500123322e-17	8.91020913173331e-15	0.209	0.238	0.196	5.961	4.895	18.100	9.908	5.629	5.427	4.197	2.915	3.371	1.567	3.483	1.010	0.279	1.209	6.614	20.969	14.945	12.804	10.463	41.054	89.688	23.984	15.667	8.263
Pdensi_DN15086_c0_g1d213965	Bud	FC_3_3	13.1841176015682	334.186390984675	173.685254293122	-4.66409180298191	0.554205952463531	-8.41580965027406	3.90190458428211e-17	9.09995908219357e-15	0.390	0.401	0.113	2.962	2.603	10.137	6.986	4.471	7.790	6.963	5.399	8.765	3.164	4.744	2.062	0.265	0.718	0.204	0.945	0.395	0.417	0.850	18.302	4.193	0.000	0.018	0.000
Pdensi_DN23589_c3_g1	Bud	FC_3_3	35.4939641934475	336.698829414772	186.09639680411	-3.24578444247685	0.385979410278149	-8.40921654379914	4.12758455104346e-17	9.58954471839754e-15	0.540	1.072	0.875	1.188	1.997	0.610	2.987	5.521	5.390	6.555	8.124	6.666	0.562	1.585	0.400	1.307	2.078	2.625	0.658	0.448	0.389	0.335	0.187	0.184	1.753	7.018	7.749
Pdensi_DN21250_c0_g2	Bud	FC_3_3	1438.15100020927	142.229969879959	790.190485044617	3.33774760052322	0.397038892507184	8.40660112526087	4.22063424969867e-17	9.76844132240145e-15	39.135	38.959	21.976	15.719	7.591	15.307	4.604	2.434	2.630	4.197	2.562	2.186	18.596	17.810	16.706	11.634	10.465	10.166	20.517	2.813	21.842	1.479	1.326	1.062	1.218	0.899	1.250
Pdensi_DN25231_c0_g2d73954	Bud	FC_3_3	6.87090727910226	143.425575785219	75.1482415321609	-4.38367697381958	0.522343861555076	-8.3923202634542	4.76640362549221e-17	1.09898101774133e-14	0.172	0.124	0.171	0.144	0.857	0.584	1.402	1.766	4.315	2.975	3.352	2.741	0.255	0.132	0.193	0.268	0.270	3.257	0.292	0.333	0.574	6.046	3.490	27.961	0.000	0.064	0.069
Pdensi_DN15316_c0_g1d525603	Bud	FC_3_3	92.8294946541283	877.825454673488	485.327474663808	-3.241401777229	0.387061585574737	-8.37438252214035	5.55141682216265e-17	1.2751499696794e-14	2.872	2.159	1.407	12.087	13.972	7.523	17.453	15.788	19.158	21.858	19.956	13.575	1.722	3.668	2.147	2.549	5.998	2.724	4.579	4.344	3.454	8.933	18.947	6.462	1.541	0.818	0.219
Pdensi_DN20657_c0_g2d492328	Bud	FC_3_3	13.4472461983685	1035.09846115102	524.272853674695	-6.26619390844693	0.74837801716325	-8.37303309923391	5.61538247388482e-17	1.28499372626079e-14	0.209	0.288	0.433	0.692	0.562	6.601	7.982	28.075	4.579	26.606	34.569	4.178	1.637	1.443	5.141	1.441	5.919	2.018	1.361	4.793	1.719	0.089	7.363	0.658	0.000	0.000	0.000
Pdensi_GG_33485_c0_g1	Bud	FC_3_3	41.2558563243615	752.747545284953	397.001700804657	-4.18959528043669	0.501445253402743	-8.35504026014133	6.54103996064614e-17	1.49121012136528e-14	0.743	1.684	0.465	20.935	78.820	80.746	27.914	40.972	19.149	17.164	15.005	15.368	24.598	67.864	55.751	2.212	12.722	2.375	6.059	6.670	5.145	1175.845	666.214	622.369	0.213	0.123	0.000
Pdensi_DN20470_c0_g2d219894	Bud	FC_3_3	37.8140859478362	957.084143420859	497.449114684348	-4.66174313955563	0.558638772346038	-8.34482561956513	7.13190401447193e-17	1.61984700507801e-14	1.271	0.678	0.700	42.720	35.882	9.214	43.766	22.496	19.356	34.289	14.294	11.327	0.651	2.800	0.130	2.304	4.058	4.322	25.114	16.283	10.379	1.601	48.286	56.530	0.000	0.000	0.000
Pdensi_DN6827_c0_g1d263081	Bud	FC_3_3	33.7894335605028	808.545872069033	421.167652814768	-4.58069105904726	0.549012666826522	-8.34350705517451	7.2119137105766e-17	1.63101529925368e-14	0.337	1.481	0.548	17.078	23.576	21.703	21.798	15.127	17.020	15.515	16.214	19.452	8.050	26.710	5.089	1.024	7.855	0.766	3.301	3.200	2.625	4.598	172.021	13.113	0.000	0.000	0.000
Pdensi_DN13967_c0_g1d7799	Bud	FC_3_3	258.75509956773	1108.94994116206	683.852520364894	-2.09948307498359	0.251641995923249	-8.34313472709831	7.23466618693104e-17	1.63101529925368e-14	4.476	6.868	6.697	8.800	11.567	8.606	10.813	16.033	22.223	20.791	23.812	25.652	6.276	8.387	5.065	6.225	5.884	5.621	6.380	8.656	7.878	41.189	18.271	10.408	2.407	5.683	4.636
Pdensi_DN9224_c0_g1	Bud	FC_3_3	14.601134665635	290.922481185202	152.761807925418	-4.31641039007641	0.517922489526178	-8.33408565444858	7.80993726419997e-17	1.75420989399208e-14	0.178	0.556	0.290	4.028	6.802	9.420	7.250	6.993	7.111	6.625	5.060	6.673	2.637	7.609	2.057	0.323	2.327	0.366	0.998	1.691	0.902	4.747	155.556	142.831	0.000	0.091	0.019
Pdensi_DN14363_c0_g1d213328	Bud	FC_3_3	0.858958884603682	248.443637393211	124.651298138907	-8.17597731730682	0.981230021551239	-8.33237583210235	7.92359433103832e-17	1.77319554018494e-14	0.020	0.021	0.020	2.394	2.386	5.449	4.208	3.394	4.370	4.510	3.854	7.358	0.962	4.841	0.820	0.196	1.089	0.074	0.989	0.801	0.479	2.245	50.035	15.564	0.000	0.000	0.000
Pdensi_DN23603_c0_g3d549323	Bud	FC_3_3	40.3873757119111	838.751288240208	439.569331976059	-4.37633403945529	0.525640514313852	-8.32571675942439	8.38200053167659e-17	1.86890978887602e-14	0.634	1.642	0.561	2.427	7.598	6.983	3.261	14.019	12.637	11.238	23.518	18.594	3.463	5.494	5.089	1.373	3.733	1.352	1.841	15.037	1.213	1.876	60.955	22.097	0.000	0.000	0.000
Pdensi_DN10409_c0_g1	Bud	FC_3_3	1428.32185034399	35.0965898224018	731.709220083194	5.34622400162075	0.642565236365521	8.32012642305406	8.78695380193405e-17	1.95205064935666e-14	60.994	25.142	12.784	28.977	12.686	3.253	5.891	0.696	0.591	0.978	0.838	0.391	31.539	11.864	5.721	4.156	1.249	0.405	0.000	0.384	0.000	0.000	0.000	0.000	0.000	0.000	0.000
Pdensi_GG_85067_c0_g1	Bud	FC_3_3	1.43044555240309	218.399224789917	109.91483517116	-7.25360923894051	0.872423955773204	-8.314316899416	9.22822586004171e-17	2.0394613133609e-14	0.000	0.055	0.038	0.099	1.061	1.064	1.067	3.111	2.545	3.265	6.601	4.030	0.558	1.634	0.462	0.409	1.124	0.641	3.065	4.627	2.327	2.199	28.815	10.234	0.569	0.803	0.903
Pdensi_DN18910_c0_g1d285192	Bud	FC_3_3	1313.88685713616	7150.56707822849	4232.22696768232	-2.4442015445597	0.293983748371358	-8.31407027803527	9.24743424490894e-17	2.0394613133609e-14	21.769	32.651	37.151	86.694	108.871	90.179	149.108	157.216	225.068	160.650	112.277	178.781	35.251	64.287	39.903	43.827	18.469	14.605	15.382	12.874	18.617	14.307	14.007	7.344	119.000	122.562	254.289
Pdensi_GG_137352_c3_g1	Bud	FC_3_3	907.923010377043	6787.96903747117	3847.9460239241	-2.90232529172291	0.349321345864531	-8.30846819434975	9.69453532720348e-17	2.1303478894111e-14	13.694	17.194	32.306	25.034	33.663	45.119	71.657	122.969	165.981	128.208	159.945	141.950	17.008	34.626	23.069	52.660	55.680	32.509	60.736	22.826	25.751	20.127	24.985	37.814	87.489	32.238	70.604
Pdensi_DN23799_c0_g1	Bud	FC_3_3	388.47456050125	1908.87068454108	1148.67262252117	-2.29685117345032	0.276579199412248	-8.30449715065814	1.0024307379808e-16	2.19489061226227e-14	6.963	10.879	9.243	76.467	69.742	22.042	64.476	47.315	62.152	45.514	43.687	31.369	2.958	14.659	1.594	12.837	8.799	13.240	11.096	16.609	29.725	174.143	15.742	24.716	9.099	5.980	6.190
Pdensi_DN25867_c2_g3	Bud	FC_3_3	10.3057106365229	375.754090299456	193.02990046799	-5.18829288017605	0.625171762598283	-8.2989878791277	1.05002080401356e-16	2.28712649599359e-14	0.150	0.334	0.229	0.432	0.193	1.575	1.238	1.586	1.046	4.403	13.773	5.787	0.306	0.304	0.920	0.073	2.971	1.900	12.461	0.067	3.093	0.860	62.686	70.341	0.000	0.116	0.000
Pdensi_DN14735_c0_g1	Bud	FC_3_3	810.595396892862	7603.59365229356	4207.09452459321	-3.22961973880117	0.3891691336814	-8.29875614299144	1.05207067336653e-16	2.28712649599359e-14	9.430	22.879	24.275	27.112	59.937	33.520	81.769	135.621	188.543	120.994	197.824	164.060	22.446	33.666	15.168	36.075	53.162	35.939	43.985	21.798	35.285	5.108	9.733	5.370	7.919	1.658	2.680
Pdensi_DN12981_c0_g2	Bud	FC_3_3	665.278348808224	6376.01462461944	3520.64648671383	-3.26061502516535	0.392925335882666	-8.29830689802865	1.05605580778045e-16	2.28761982276142e-14	7.079	20.301	19.101	21.274	20.172	13.163	75.918	104.954	160.712	128.839	138.829	135.930	11.184	15.977	10.535	32.388	43.670	26.133	51.381	14.501	32.263	3.481	0.826	0.000	0.000	0.013	0.028
Pdensi_DN33578_c0_g1d85545	Bud	FC_3_3	1162.53950230133	70.9374687760297	616.738485538682	4.03405729747954	0.486452126977734	8.29281459317001	1.10599665879656e-16	2.38730555393427e-14	21.713	16.670	42.406	16.158	2.144	0.305	1.735	1.902	1.561	1.325	2.177	1.001	7.271	1.479	0.365	148.831	26.073	3.104	0.219	0.000	0.000	0.000	0.000	0.000	0.000	0.000	0.000
Pdensi_DN17344_c0_g1d57171	Bud	FC_3_3	3.43327576196623	233.747323930507	118.590299846237	-6.08867631574864	0.734327366245459	-8.29150130530942	1.11827905565122e-16	2.40528784867456e-14	0.028	0.122	0.099	0.379	0.271	0.391	1.139	2.889	4.720	6.853	3.192	4.655	0.248	0.271	0.426	0.446	1.199	1.614	5.055	8.424	7.176	2.845	3.684	0.331	0.000	0.000	0.000
Pdensi_DN8685_c0_g1d264873	Bud	FC_3_3	0	291.819492274183	145.909746137092	-10.8509966512588	1.30878755953759	-8.29087698166427	1.12416505268553e-16	2.40943404073831e-14	0.000	0.000	0.000	2.917	2.830	19.861	11.897	12.916	12.041	4.038	8.801	5.734	0.215	7.568	0.726	0.000	0.285	0.081	1.906	6.605	1.201	7.961	91.709	67.800	0.150	1.123	0.232
Pdensi_DN18923_c0_g1d59930	Bud	FC_3_3	422.511671160303	2082.09038517186	1252.30102816608	-2.30098484611279	0.277560549753135	-8.29002842139959	1.13221411013314e-16	2.4181709783791e-14	7.075	12.051	10.359	56.372	122.211	93.806	60.943	63.646	49.210	41.270	52.971	37.627	50.335	85.764	50.617	23.655	31.663	25.389	76.865	122.418	73.651	271.892	269.712	153.393	12.976	19.897	16.013
Pdensi_GG_111523_c0_g1	Bud	FC_3_3	2.8613400994865	181.272571394186	92.0669557468364	-5.98483188962664	0.72260779326389	-8.28226867384619	1.20850555501719e-16	2.57208857111525e-14	0.019	0.100	0.077	1.170	1.568	0.822	1.479	4.416	1.359	5.007	3.295	3.110	0.183	1.105	0.324	0.403	0.892	0.352	1.440	16.087	3.693	323.130	9.022	3.381	0.036	0.000	0.000
Pdensi_DN26922_c0_g1	Bud	FC_3_3	83.9456522513023	595.301271570887	339.623461911095	-2.82618229084913	0.341432557315782	-8.27742472208142	1.25867651525908e-16	2.66953447678815e-14	2.500	2.069	1.277	2.201	5.153	1.022	3.970	10.556	8.846	11.819	12.436	13.432	3.254	2.164	0.668	2.941	1.694	3.093	3.101	0.739	0.792	1.028	3.603	0.172	4.809	8.995	9.948
Pdensi_DN25536_c1_g1	Bud	FC_3_3	1302.02349304304	323.604589274271	812.814041158657	2.0084655694203	0.243372603572903	8.25263624555283	1.5493810117391e-16	3.27468132585273e-14	37.435	26.910	26.109	17.563	14.576	14.611	12.816	8.009	10.409	6.247	7.109	7.160	16.541	21.929	14.617	18.352	12.925	11.491	5.274	14.361	14.580	4.040	3.745	2.764	6.659	13.561	15.376
Pdensi_DN17163_c0_g1d185783	Bud	FC_3_3	408.803108357396	66.2885225949589	237.545815476178	2.62425785616793	0.31827664003101	8.24521038022849	1.64869887870194e-16	3.47253635801339e-14	10.152	7.536	10.732	5.139	2.325	2.566	2.168	1.502	1.726	1.463	1.469	1.247	4.297	3.471	2.672	14.762	4.537	3.050	20.704	0.998	7.269	6.041	2.348	1.668	0.606	0.832	0.374
Pdensi_DN19958_c2_g1d361555	Bud	FC_3_3	31537.7610366861	6476.64018773805	19007.2006122121	2.2837696928136	0.277010926548888	8.24433072466023	1.66087195577172e-16	3.48611296371808e-14	933.891	712.317	545.345	271.465	211.304	278.874	259.630	97.416	121.292	106.861	136.171	167.918	343.292	482.953	388.822	427.723	325.543	325.099	155.491	159.191	149.712	316.888	583.943	323.614	613.739	819.238	967.851
Pdensi_DN23058_c0_g1d128325	Bud	FC_3_3	56.0840919696917	754.405689434163	405.244890701927	-3.74952876836565	0.455356396523937	-8.23427275204323	1.80651680199078e-16	3.77878617653536e-14	1.085	1.028	1.792	21.552	25.322	39.161	22.702	10.955	31.219	17.243	9.092	21.304	17.597	17.472	19.525	11.962	9.437	20.616	54.820	29.386	51.947	105.641	119.254	101.354	5.375	4.567	2.866
Pdensi_DN24394_c1_g10	Bud	FC_3_3	272.853644633894	23.6866483153834	148.270146474639	3.527251773164	0.430201233240028	8.19907406261663	2.42245652156426e-16	5.04982631738412e-14	5.466	7.398	6.158	1.550	1.315	3.021	0.733	0.715	1.755	0.311	0.494	0.688	1.964	2.662	2.576	1.109	1.909	1.164	3.027	0.419	14.032	1.244	1.019	0.319	0.024	0.018	0.019
Pdensi_DN19241_c1_g2	Bud	FC_3_3	19620.233613057	622.189083456906	10121.211348257	4.9787907501098	0.608436740792411	8.182922588839	2.77041144304224e-16	5.75545885795157e-14	829.048	379.303	150.867	83.369	81.705	29.260	51.918	15.971	4.259	15.268	17.471	6.557	228.123	226.661	64.087	145.206	148.005	42.050	29.072	53.274	14.885	136.787	171.175	111.270	366.269	313.990	153.142
Pdensi_DN32408_c0_g1d199487	Bud	FC_3_3	757.590920913435	0	378.795460456717	11.8382257009997	1.4479225861934	8.1760073458917	2.93404114627927e-16	6.0746627406129e-14	36.916	9.200	6.208	5.020	2.876	3.428	1.332	0.511	0.454	0.000	0.000	0.000	28.041	1.404	3.149	4.099	0.000	0.297	0.000	0.000	0.350	1.479	0.000	5.362	0.000	0.547	0.726
Pdensi_DN20755_c0_g2d493377	Bud	FC_3_3	0	271.271900482918	135.635950241459	-10.7456923290524	1.31476159987482	-8.17311087430265	3.00537550673955e-16	6.20126125746564e-14	0.000	0.000	0.000	8.228	30.709	0.283	6.440	16.758	5.824	4.277	8.438	4.502	0.097	2.200	0.000	0.000	0.942	0.000	0.000	0.705	0.124	2.109	0.106	0.000	0.000	0.000	0.000
Pdensi_DN3386_c0_g1d326804	Bud	FC_3_3	477.82016879703	23.9066253303487	250.863397063689	4.31985322321185	0.528706846949836	8.17060200399055	3.06854371450749e-16	6.31021134804293e-14	13.671	11.410	8.143	7.330	4.048	7.371	3.441	0.766	1.566	0.798	0.458	0.253	9.156	8.437	8.795	8.003	3.734	3.427	3.447	1.180	1.979	0.111	0.131	1.371	0.000	0.083	0.064
Pdensi_DN21416_c0_g3	Bud	FC_3_3	6.59098020001002	185.832974392522	96.2119772962658	-4.8178222612782	0.589721163747013	-8.16966145604538	3.09256051636333e-16	6.33818715929413e-14	0.255	0.097	0.108	2.605	3.195	2.392	6.503	2.455	2.144	3.994	3.387	4.388	1.638	5.397	0.572	0.212	1.032	0.204	1.029	0.763	0.077	1.970	44.449	1.847	0.112	0.020	0.108
Pdensi_DN9616_c0_g1d266022	Bud	FC_3_3	191.885296355401	772.902099280096	482.393697817748	-2.01001743183818	0.246333699232576	-8.15973388172288	3.35763528233892e-16	6.85836441731444e-14	4.547	5.151	3.648	5.167	7.793	6.167	6.448	10.943	15.355	14.633	15.625	18.710	6.505	8.247	5.110	3.877	3.336	4.616	3.842	6.929	5.585	5.795	21.001	9.292	38.677	68.345	82.210
Pdensi_DN16465_c0_g1d184695	Bud	FC_3_3	301.851732795413	1516.91652661769	909.384129706553	-2.32923651427049	0.285945648306634	-8.1457316383872	3.76995403359962e-16	7.67481946572604e-14	9.168	5.147	6.639	18.569	23.011	11.719	26.090	24.264	37.305	29.082	32.490	34.516	7.168	8.001	6.048	8.406	7.183	8.011	7.077	7.330	9.415	3.684	6.758	2.414	25.693	33.561	30.958
Pdensi_DN37026_c0_g1d32315	Bud	FC_3_3	9523.9664203368	570.632019443581	5047.29921989019	4.06089800914936	0.499864870594733	8.12399159860494	4.51097003112147e-16	9.15275819314547e-14	210.504	104.144	346.337	114.729	41.991	11.503	6.071	11.021	10.914	6.780	17.845	11.727	66.448	11.244	6.002	394.142	692.695	588.031	315.784	0.461	46.822	0.151	0.000	0.200	0.000	0.112	0.000
Pdensi_DN21858_c0_g1d420609	Bud	FC_3_3	5.72779975186999	136.578136899751	71.1529683258105	-4.57571915968794	0.563467078511888	-8.12065040564993	4.63691928027679e-16	9.3770523784202e-14	0.165	0.118	0.109	0.791	2.679	1.237	3.413	2.734	2.371	2.243	3.115	3.313	0.244	0.729	0.062	0.074	0.420	0.000	0.242	0.765	0.628	1.542	13.371	12.778	0.085	0.373	0.033
Pdensi_DN10868_c0_g2	Bud	FC_3_3	35.5173169845308	987.90164446138	511.709480722956	-4.79786325515571	0.591086596085732	-8.11702259352169	4.77759852328616e-16	9.62955040107379e-14	1.017	0.759	0.666	13.468	3.641	0.851	27.607	21.254	10.178	31.617	23.517	6.910	0.566	1.269	0.288	9.335	2.419	1.364	12.295	3.556	0.665	0.096	0.000	0.257	0.485	0.000	0.076
Pdensi_DN24378_c0_g1d71852	Bud	FC_3_3	742.992404919337	6273.94365734046	3508.4680311299	-3.07794963933707	0.379465210091323	-8.11128281983036	5.00881209784104e-16	1.00622571747717e-13	10.024	27.252	14.659	120.077	73.564	78.224	103.697	107.746	172.060	114.510	127.319	155.777	8.683	33.016	17.682	24.467	12.318	7.203	2.536	10.212	1.805	7.504	2.084	1.214	1.890	0.747	0.770
Pdensi_DN38826_c1_g3	Bud	FC_3_3	505.323478553943	11217.3069879955	5861.31523327474	-4.47237593463209	0.551842703805594	-8.10443973217346	5.29891284046368e-16	1.06100271249679e-13	3.839	22.296	9.280	66.087	99.243	46.602	173.459	136.946	201.634	236.674	274.279	198.848	38.704	50.521	24.007	18.157	49.938	44.065	69.364	147.885	86.591	152.996	464.882	181.703	216.183	485.024	207.371
Pdensi_DN20610_c0_g1d63578	Bud	FC_3_3	20.3358035293434	314.637223916696	167.48651372302	-3.95177963627067	0.487899164199086	-8.09958271348495	5.51480209333881e-16	1.09925521780845e-13	0.696	0.287	0.443	0.378	0.286	0.193	3.867	3.766	6.444	5.538	8.625	5.773	1.467	1.301	0.167	0.785	0.796	0.574	1.222	2.935	0.860	0.134	2.789	1.668	21.963	16.622	12.375
Pdensi_DN9691_c0_g1d265976	Bud	FC_3_3	0.858509889923357	236.439244509833	118.648877199878	-8.10491266233542	1.00068874262178	-8.09933430559115	5.52607354442888e-16	1.09925521780845e-13	0.000	0.031	0.014	0.000	0.085	0.152	0.480	0.694	2.524	4.570	6.916	3.496	0.900	0.768	0.096	0.310	0.788	0.789	1.596	6.516	0.387	4.071	0.682	0.203	7.132	9.764	7.817
Pdensi_DN13058_c0_g1d460568	Bud	FC_3_3	116.435352520296	1351.82620693196	734.130779726127	-3.53727192290188	0.437399530306529	-8.08705011736744	6.11271186684328e-16	1.21198948317508e-13	2.381	1.542	4.170	10.610	10.911	5.378	18.518	33.735	40.303	26.422	37.128	22.110	1.878	2.507	1.738	3.110	12.237	10.718	7.529	104.771	53.649	21.972	0.352	0.306	1.897	1.441	1.686
Pdensi_DN8552_c0_g1	Bud	FC_3_3	1.71881575856801	278.985099531423	140.351957644996	-7.34311824641114	0.908125389451245	-8.08601800115773	6.16470791478598e-16	1.21833042458774e-13	0.086	0.000	0.045	2.663	2.457	0.000	0.912	0.512	0.930	2.967	9.271	5.555	0.210	0.087	0.085	0.125	0.250	0.258	0.165	0.124	0.139	0.045	0.000	0.318	0.000	0.000	0.045
Pdensi_DN22901_c1_g4	Bud	FC_3_3	0	334.894868063938	167.447434031969	-11.0496367743012	1.36689066261626	-8.08377515225101	6.27920555225063e-16	1.23694253063267e-13	0.000	0.000	0.000	8.459	4.723	0.170	13.481	6.985	2.585	10.645	7.080	3.301	0.173	1.437	0.000	0.139	3.855	0.950	115.216	0.361	29.374	16.098	33.477	3.128	0.000	0.000	0.000
Pdensi_DN15245_c0_g1	Bud	FC_3_3	1045.53244319257	74.0725514641424	559.802497328356	3.81953551036684	0.472755095179981	8.07931114716537	6.51336447848316e-16	1.2789306316299e-13	35.158	16.645	20.700	7.669	3.278	5.842	1.045	1.462	1.787	0.837	1.657	2.208	20.488	6.825	8.904	23.516	17.295	15.364	11.347	1.455	16.544	2.329	0.119	2.405	0.000	0.055	0.175
Pdensi_DN21385_c0_g1	Bud	FC_3_3	67.5312998338454	1301.05906966917	684.295184751507	-4.26795188192789	0.529363144739845	-8.06242732297764	7.47942138115321e-16	1.46389832627266e-13	0.548	2.326	1.836	65.274	101.272	10.496	67.932	41.486	47.852	31.181	31.458	19.523	7.166	4.668	0.130	0.130	0.032	0.036	0.000	0.000	0.041	0.000	0.000	0.000	0.045	0.000	0.000
Pdensi_DN24910_c0_g2	Bud	FC_3_3	0	234.93517015518	117.46758507759	-10.5381509062092	1.30732224613282	-8.06086711779139	7.57551433717316e-16	1.47795371058888e-13	0.000	0.000	0.000	2.492	5.634	7.856	4.667	4.353	5.889	3.303	6.364	5.262	3.098	6.147	1.123	0.176	4.515	0.000	3.036	3.155	1.196	3.948	196.499	63.335	0.000	0.000	0.000
Pdensi_GG_29827_c0_g1	Bud	FC_3_3	69.6795106698518	2557.58076256402	1313.63013661693	-5.19798378201747	0.644926242661321	-8.0598112437908	7.64123465391032e-16	1.48601263061828e-13	2.637	1.906	0.294	55.493	31.742	162.827	139.057	53.816	80.741	46.767	50.525	64.762	8.753	33.451	93.192	1.837	8.160	8.922	12.332	17.285	7.588	127.140	220.941	979.782	1.723	17.124	0.355
Pdensi_DN25135_c0_g2	Bud	FC_3_3	28.8512829145944	4016.50003949554	2022.67566120507	-7.12098023562405	0.884733268319919	-8.04873117199105	8.365677340482e-16	1.61656755465124e-13	0.303	0.084	1.636	0.195	0.100	0.597	2.695	13.428	103.111	36.768	76.436	142.860	0.642	1.152	0.117	0.271	2.417	3.115	0.180	0.000	0.465	0.482	1.630	0.124	0.505	0.152	0.268
Pdensi_DN22696_c0_g4d544590	Bud	FC_3_3	3.71454982509945	291.845143830728	147.779846827914	-6.29461223850326	0.782662022582488	-8.04256761779935	8.79753131630483e-16	1.69463838994771e-13	0.000	0.079	0.185	1.771	5.077	9.863	5.885	5.938	6.925	5.289	5.723	7.459	3.884	10.807	6.089	0.143	2.137	0.622	1.562	0.664	0.839	6.133	57.869	26.449	0.000	0.082	0.000
Pdensi_GG_137353_c0_g1	Bud	FC_3_3	855.301269034586	9968.34058959462	5411.8209293146	-3.54283794441705	0.440604787171572	-8.04085213680955	8.92158601275955e-16	1.71311337727657e-13	10.864	14.507	34.170	37.311	55.841	66.196	99.606	229.227	174.337	235.994	220.681	172.865	23.767	53.897	18.800	81.893	76.990	34.340	78.311	47.979	35.933	17.511	71.544	53.623	1.566	0.415	1.849
Pdensi_DN16262_c0_g1	Bud	FC_3_3	0.287023222123951	754.537340321774	377.412181771949	-11.2596504347425	1.40109660371412	-8.03631270313176	9.25822912673658e-16	1.77216480171212e-13	0.018	0.000	0.000	0.343	0.810	0.176	2.326	3.371	45.803	3.773	20.641	23.854	0.223	0.063	0.000	0.000	6.543	0.023	0.000	0.021	0.000	0.137	2.577	0.929	0.000	0.000	0.000
Pdensi_DN3229_c0_g1d99476	Bud	FC_3_3	36.0985937634439	356.763501330042	196.431047546743	-3.3051319827674	0.411410375866216	-8.03366219388248	9.46054473248162e-16	1.80521428798168e-13	1.221	0.660	0.610	29.409	61.002	105.363	25.549	19.595	17.677	6.704	8.365	7.531	29.372	51.230	37.931	7.764	11.921	5.553	6.901	10.278	8.016	10.537	0.374	0.000	0.000	0.000	0.000
Pdensi_DN24980_c1_g1	Bud	FC_3_3	34.0874546184415	315.688285798424	174.887870208433	-3.21125839949335	0.399832961865197	-8.03149991564732	9.62881403946522e-16	1.83158097056953e-13	1.102	0.605	0.661	1.473	1.498	1.649	4.386	4.965	10.994	6.025	6.341	7.606	2.545	2.074	0.883	1.017	1.050	1.878	1.075	1.532	1.199	0.560	5.344	5.381	0.844	0.487	9.934
Pdensi_GG_83292_c0_g1	Bud	FC_3_3	4.29901598655475	160.272948999333	82.2859824929437	-5.22114559930243	0.650725746007775	-8.02357311253525	1.0271280618188e-15	1.9477035863835e-13	0.178	0.064	0.059	4.748	13.556	25.554	11.999	13.020	8.531	3.398	3.709	3.047	6.018	16.541	28.258	0.350	6.908	0.294	1.396	1.135	0.823	130.829	605.491	529.857	0.000	0.133	0.000
Pdensi_DN18322_c0_g1d404031	Bud	FC_3_3	3186.31993945711	185.060126053601	1685.69003275536	4.10550664682474	0.512138227900305	8.01640343009884	1.08886460869947e-15	2.05835989849493e-13	86.332	82.811	52.552	49.319	24.476	54.134	21.594	5.740	2.990	4.366	5.944	1.395	76.453	48.861	61.947	26.329	10.820	4.528	9.790	2.588	2.123	2.344	4.586	4.008	23.674	25.621	26.952
Pdensi_DN22626_c0_g1d301640	Bud	FC_3_3	119.629533570125	1065.62247689124	592.626005230682	-3.15497623441612	0.394078821901367	-8.00595225897667	1.1854571351526e-15	2.23401782714362e-13	2.298	2.571	3.443	14.122	13.400	36.812	22.202	16.398	27.822	27.963	13.252	25.908	11.241	12.498	15.547	8.048	8.002	8.817	17.638	12.827	20.417	208.610	115.074	839.198	1.070	4.198	1.207
Pdensi_DN24898_c5_g1	Bud	FC_3_3	36.9782114710489	794.955954395822	415.967082933435	-4.42629879556718	0.55327058016985	-8.00024247486346	1.24174439220845e-15	2.33286978869531e-13	1.623	0.502	0.434	7.061	8.936	3.862	13.463	12.250	17.541	15.414	18.108	16.846	0.587	0.548	0.035	2.139	0.092	0.026	0.131	0.060	0.030	0.000	0.000	0.063	0.000	0.000	0.000
Pdensi_DN44172_c0_g1d246783	Bud	FC_3_3	307.277873112122	33.8449129108471	170.561393011485	3.18366304110529	0.398404156731552	7.99103871612079	1.33806524549348e-15	2.49840587402417e-13	8.554	6.064	6.727	1.418	7.382	18.142	1.777	0.000	1.139	0.566	0.607	0.943	16.380	8.124	15.144	2.579	2.757	1.954	4.599	10.565	7.116	16.149	5.865	6.754	11.200	31.259	33.788
Pdensi_GG_86910_c0_g1	Bud	FC_3_3	0.857297097515836	178.198886595536	89.5280918465257	-7.69704620378413	0.963806820950115	-7.98608812105773	1.39288136086626e-15	2.59280392770426e-13	0.000	0.012	0.043	2.385	2.231	3.740	4.463	1.965	2.464	3.521	3.684	4.059	1.341	4.650	0.417	0.079	0.894	0.069	0.923	0.569	0.140	1.776	10.297	0.044	0.000	0.000	0.013
Pdensi_DN2150_c0_g1d165343	Bud	FC_3_3	13.4667386487424	214.377765777349	113.922252213046	-3.99292879858861	0.500369380098527	-7.97996231864221	1.46377970259258e-15	2.71647166148812e-13	0.425	0.313	0.193	2.306	3.123	2.465	3.058	5.154	7.762	3.439	4.712	5.467	0.242	1.141	0.560	0.110	0.081	0.046	0.083	0.254	0.278	0.000	0.461	0.791	2.766	1.348	2.675
Pdensi_DN14230_c0_g3	Bud	FC_3_3	4.58334524059675	165.309676843476	84.9465110420365	-5.17307512890197	0.648474112043407	-7.97730400154463	1.49564135578587e-15	2.76716380932175e-13	0.084	0.181	0.056	0.211	0.000	8.634	2.026	2.889	8.209	3.743	4.043	2.663	0.312	0.420	0.916	0.000	0.217	0.176	0.288	0.392	0.201	2.575	20.896	679.859	19.776	26.299	33.032
Pdensi_DN24603_c0_g1d554967	Bud	FC_3_3	622.7875961447	17.5126028421294	320.150099493415	5.15054496820784	0.64780514227618	7.95076270946303	1.85366702196899e-15	3.40884325157862e-13	24.369	10.707	8.082	1.518	1.173	0.625	0.406	0.677	0.408	0.435	0.529	0.138	13.984	2.091	0.969	2.214	2.982	1.754	0.027	0.027	0.167	0.000	0.000	0.000	0.000	0.000	0.000
Pdensi_DN29879_c0_g1d370446	Bud	FC_3_3	2009.71926363235	183.139921909293	1096.42959277082	3.45590315964768	0.4349458292568	7.94559443311102	1.93261760900292e-15	3.54332632108457e-13	70.935	32.114	36.242	10.156	6.111	8.329	5.217	4.048	3.312	5.336	3.145	3.025	50.671	14.590	10.018	14.109	4.349	4.198	4.590	10.982	7.730	40.386	22.864	11.634	6.941	9.548	10.467
Pdensi_DN14956_c0_g5	Bud	FC_3_3	0	285.240768922685	142.620384461343	-10.8179428119749	1.36162912072252	-7.94485271160667	1.94421657808195e-15	3.55388778101647e-13	0.000	0.000	0.000	6.527	7.681	18.860	7.378	4.695	7.550	4.790	3.472	9.824	5.748	9.178	4.659	0.823	4.798	2.668	5.107	8.316	8.194	9.738	179.182	100.220	0.000	0.000	0.000
Pdensi_DN18549_c0_g3d354668	Bud	FC_3_3	1.14144574014442	243.55259477474	122.347020257442	-7.73375005422013	0.976854580013196	-7.9169921628618	2.43325078277135e-15	4.4212529894714e-13	0.000	0.000	0.085	8.884	33.019	22.209	9.492	10.189	4.742	5.532	3.680	6.164	5.819	10.076	3.642	0.154	0.465	0.528	1.337	1.094	1.226	0.390	67.787	53.008	0.000	0.000	0.000
Pdensi_DN14528_c0_g1	Bud	FC_3_3	22.3376893297659	849.908990873023	436.123340101394	-5.24977768717192	0.663510293992807	-7.91212696276395	2.53028145555804e-15	4.58387595832791e-13	0.821	0.156	0.549	1.238	0.975	1.559	5.009	4.974	8.368	25.863	8.640	18.865	3.742	1.200	1.054	1.313	2.720	3.773	13.296	3.671	4.438	6.281	33.885	58.895	9.038	9.639	5.744
Pdensi_DN20139_c2_g2	Bud	FC_3_3	1.72079234870273	159.117678447719	80.4192353982107	-6.5325666702567	0.826728610164194	-7.90170630354656	2.75111039056782e-15	4.96914212088614e-13	0.060	0.065	0.000	1.285	0.772	0.907	2.964	3.067	1.867	3.945	3.334	2.758	0.335	0.589	0.271	0.409	0.930	1.057	0.890	1.401	2.199	0.498	0.864	0.429	0.000	0.000	0.000
Pdensi_DN24924_c1_g1	Bud	FC_3_3	92355.222434383	21763.0676005802	57059.1450174816	2.08531546687108	0.264088805194073	7.89626605087872	2.87382911495874e-15	5.17544314282657e-13	2435.841	2209.200	1778.523	851.299	646.963	842.180	811.329	307.564	420.801	358.746	402.620	619.273	946.186	1363.483	1202.398	1544.907	1200.009	1254.086	488.220	328.072	500.204	721.182	1142.612	996.148	1344.535	1462.633	2208.334
Pdensi_DN19632_c0_g3	Bud	FC_3_3	0.285361435036105	294.077127999902	147.181244717469	-9.90020179031873	1.25510128396584	-7.8879704106718	3.07140560129967e-15	5.51493979206817e-13	0.000	0.000	0.021	5.449	10.945	17.048	8.408	7.648	10.605	5.380	5.786	7.466	2.544	9.127	4.942	0.524	4.570	0.592	3.005	1.369	2.053	3.213	259.147	267.960	0.000	0.000	0.000
Pdensi_GG_98981_c0_g1	Bud	FC_3_3	2.00916255486766	396.912155576697	199.460659065782	-7.62780063850956	0.969361074755059	-7.86889512809969	3.5778693139179e-15	6.40543838641713e-13	0.139	0.000	0.000	0.176	0.000	0.456	12.991	2.042	17.237	7.545	10.554	7.053	0.155	0.000	0.000	0.000	0.300	0.170	0.000	0.161	0.200	1.484	18.732	113.889	0.000	0.313	0.000
Pdensi_DN17833_c0_g1d282233	Bud	FC_3_3	715.907577619205	4731.00753852267	2723.45755807094	-2.72430174484777	0.346636020574129	-7.85925750109739	3.86417133768356e-15	6.89771581597649e-13	11.743	25.267	13.019	52.761	54.400	68.877	86.145	34.192	56.919	111.313	82.577	104.788	21.683	39.194	24.136	20.933	17.720	18.152	44.016	24.980	35.080	104.236	114.474	32.393	40.466	39.024	37.417
Pdensi_DN50364_c0_g1d160524	Bud	FC_3_3	0.856084305108316	235.302180591193	118.079132448151	-8.09877217836088	1.03122295983526	-7.85356076600028	4.04388739293023e-15	7.17642640255577e-13	0.000	0.000	0.054	0.136	0.152	0.233	1.586	3.600	8.487	3.686	6.826	4.440	0.341	1.059	0.163	0.151	0.952	0.312	0.190	0.000	0.104	0.000	0.000	0.000	0.000	0.000	0.000
Pdensi_DN25859_c0_g1d559586	Bud	FC_3_3	105.057820725317	439.089698684135	272.073759704726	-2.06327525382916	0.263230412008065	-7.8382860023254	4.56737787572636e-15	8.05844322595546e-13	2.084	2.572	2.658	8.080	11.456	8.116	11.745	11.208	13.761	10.153	8.451	9.127	1.845	3.871	4.132	3.402	2.072	2.133	1.429	0.930	1.479	1.748	5.510	8.502	0.133	0.405	0.166
Pdensi_DN24079_c0_g5	Bud	FC_3_3	42.9469584689699	309.408862153096	176.177910311033	-2.84886003598723	0.364149239803255	-7.82333099892349	5.14436048865291e-15	8.9981960616179e-13	0.739	1.356	0.918	26.099	65.111	159.317	24.282	16.185	10.488	6.285	6.476	6.841	49.847	64.817	100.368	12.648	12.360	7.850	15.010	4.965	10.197	20.645	1.546	1.249	0.000	0.000	0.000
Pdensi_DN21183_c3_g3	Bud	FC_3_3	723.59310203723	152.935469190266	438.264285613748	2.24223459782083	0.286695341474127	7.82096627832084	5.24193870540757e-15	9.1426019770246e-13	16.995	12.763	20.513	7.096	4.363	4.946	5.833	4.346	3.675	3.227	3.260	3.182	5.742	6.083	6.906	7.938	10.715	8.940	4.172	2.001	2.000	2.565	0.853	2.247	1.964	0.904	3.933
Pdensi_DN22569_c0_g1	Bud	FC_3_3	26.638279331555	237.962746747957	132.300513039756	-3.15933278719867	0.404186500232795	-7.81652228706061	5.43027070293826e-15	9.44401650536719e-13	0.798	0.525	0.526	14.474	31.354	62.149	17.894	16.827	18.381	4.182	5.816	5.109	6.592	16.223	33.949	0.897	6.659	1.075	6.167	15.256	4.618	233.206	500.564	1266.892	127.625	135.483	43.341
Pdensi_GG_63925_c0_g1	Bud	FC_3_3	428.602840179345	23.8710718406433	226.236956009994	4.16475148713266	0.533981088533754	7.79943630320046	6.21843175870442e-15	1.07532937827369e-12	13.971	8.734	7.043	4.949	1.831	8.220	1.839	0.690	0.377	0.587	0.657	0.256	7.594	7.961	7.402	4.236	1.849	2.938	1.826	0.438	1.516	0.404	0.309	0.073	22.865	13.592	17.211
Pdensi_DN39436_c0_g1d511372	Bud	FC_3_3	0	207.456748932143	103.728374466071	-10.3587169148637	1.32855980101959	-7.79695193766513	6.34203811415433e-15	1.09359733713477e-12	0.000	0.000	0.000	0.915	0.441	0.391	2.396	2.284	3.464	6.000	3.647	3.408	0.000	1.673	0.401	0.000	0.388	0.000	0.000	0.000	0.000	0.000	0.440	0.000	0.000	0.000	0.000
Pdensi_DN38826_c2_g1	Bud	FC_3_3	712.406172843921	14140.1728143578	7426.28949360085	-4.31095739318058	0.552954939271	-7.79621825761068	6.37900174770612e-15	1.09686394458438e-12	5.748	32.407	11.802	84.815	135.297	51.328	222.798	173.758	255.927	305.660	333.788	254.927	50.228	74.545	32.861	37.107	180.736	129.588	238.936	369.263	167.889	206.119	683.306	219.984	364.027	706.187	259.277
Pdensi_DN20742_c1_g1d414367	Bud	FC_3_3	11920.0503174759	2749.03439860706	7334.5423580415	2.11636705154108	0.272456683287861	7.76771935267619	7.99118744835979e-15	1.37020726755397e-12	341.242	275.672	211.672	102.550	95.587	53.243	144.154	53.972	31.620	64.721	64.493	44.435	248.019	213.287	133.779	100.937	44.489	53.595	35.922	38.520	25.801	106.682	50.364	24.426	83.666	114.020	168.428
Pdensi_DN24354_c2_g1	Bud	FC_3_3	27.789654442153	576.802320937703	302.295987689928	-4.37563092648483	0.564019067700075	-7.75794858200013	8.63141297858443e-15	1.47582614608549e-12	0.542	1.051	0.330	6.448	8.475	2.095	17.944	6.592	3.544	11.740	17.690	7.101	0.562	1.483	1.081	0.427	0.522	0.220	0.838	1.663	0.300	0.497	0.579	0.036	0.027	0.000	0.000
Pdensi_GG_50969_c0_g1	Bud	FC_3_3	368.204845215495	2825.55413020207	1596.87948770878	-2.93992425047302	0.379595420536219	-7.74488861409357	9.56656717286597e-15	1.62658364193394e-12	4.409	9.554	11.721	142.465	386.380	456.115	114.391	113.910	95.745	50.046	62.249	66.844	185.579	352.477	346.614	82.712	189.714	190.813	253.617	199.870	234.002	85.752	8.420	0.385	0.000	0.430	0.000
Pdensi_DN27378_c0_g1d140778	Bud	FC_3_3	6.02084051625159	655.632263738944	330.826552127598	-6.76722739596502	0.874241973867352	-7.74068003853565	9.88864661473086e-15	1.67666272824141e-12	0.344	0.000	0.086	9.030	7.899	19.115	20.874	10.690	9.626	15.452	13.476	12.481	3.161	12.498	4.042	0.232	1.215	0.212	0.671	2.097	1.969	5.358	305.941	132.976	0.000	0.000	0.000
Pdensi_DN18407_c0_g1d284004	Bud	FC_3_3	17.1859176799849	743.694540128629	380.440228904307	-5.43547900189324	0.702737098314846	-7.73472613716772	1.03625929771427e-14	1.75214176255188e-12	0.160	0.854	0.205	5.660	5.047	7.653	6.586	8.693	12.864	8.240	19.827	19.334	1.487	2.963	4.258	0.302	0.535	0.101	1.227	4.373	1.700	13.801	1.455	2.128	23.839	46.823	40.233
Pdensi_DN27065_c0_g1d307157	Bud	FC_3_3	1907.95273669647	312.161329964591	1110.05703333053	2.61170359888118	0.338492349821404	7.71569460952121	1.20325108504966e-14	2.02886131709066e-12	58.523	37.098	36.841	16.512	11.651	18.060	8.501	6.555	6.648	8.291	4.871	6.486	45.530	33.234	31.819	23.117	11.202	13.752	6.700	33.394	15.516	33.871	46.713	31.128	12.135	27.649	29.088
Pdensi_DN21723_c0_g1d420031	Bud	FC_3_3	565.882443030124	61.2331372969943	313.557790163559	3.20729616704157	0.415782389004429	7.7138817127904	1.22047598049245e-14	2.05222024675622e-12	14.368	13.294	11.704	4.194	2.162	2.010	1.599	1.254	0.882	0.884	2.057	0.966	9.732	5.745	3.645	4.070	6.473	3.748	10.272	6.936	9.563	8.012	7.843	3.464	37.741	69.911	116.080
Pdensi_DN21693_c0_g3d123597	Bud	FC_3_3	236.667910428522	1056.6187176281	646.643314028311	-2.15851059477115	0.280240313006565	-7.70235578034265	1.33580342865871e-14	2.2372686318419e-12	4.135	5.424	6.921	12.379	9.586	10.653	20.838	18.768	19.980	23.667	23.795	19.343	3.641	8.197	2.969	12.883	8.834	5.057	10.694	3.529	4.213	1.232	0.782	0.247	22.659	17.034	14.422
Pdensi_DN16599_c0_g1	Bud	FC_3_3	55.5288205978704	349.000774557121	202.264797577496	-2.65172650536157	0.344283593539466	-7.70215762563661	1.33787708557656e-14	2.2372686318419e-12	1.116	1.234	1.513	0.763	1.741	1.094	2.827	3.326	4.134	5.777	7.138	9.229	0.806	1.090	1.542	1.459	1.925	2.093	1.235	2.673	2.627	0.353	1.241	0.030	11.335	22.384	21.300
Pdensi_DN42420_c0_g1d245141	Bud	FC_3_3	30.9016804113177	423.403622763621	227.152651587469	-3.77623030657495	0.490379147987256	-7.70063393207962	1.35392845996646e-14	2.25790754405913e-12	0.427	0.759	0.958	0.642	2.984	0.462	2.065	10.900	6.478	8.032	12.817	5.999	0.102	1.622	0.103	3.595	4.389	0.475	0.105	0.237	0.294	0.000	1.242	0.000	0.000	0.229	0.442
Pdensi_GG_23730_c0_g1	Bud	FC_3_3	1155.30071770568	278.802686282784	717.051701994231	2.05074813374382	0.266471959154041	7.69592470537709	1.40474517131317e-14	2.32988660975021e-12	28.517	29.135	22.741	20.223	20.021	18.037	14.318	9.983	16.744	4.786	7.597	5.314	19.195	20.360	21.403	14.740	8.208	10.792	6.646	4.884	10.818	0.940	0.028	0.070	0.036	0.051	0.068
Pdensi_DN2475_c0_g1d447206	Bud	FC_3_3	0	165.189253400048	82.5946267000242	-10.029932478148	1.30362388097217	-7.69388519537419	1.42733135831869e-14	2.36091466795811e-12	0.000	0.000	0.000	1.746	4.358	4.427	5.268	3.607	3.614	2.974	3.396	4.078	2.137	7.082	2.321	0.000	1.421	0.000	0.858	0.625	0.000	2.914	18.931	0.465	0.000	0.000	0.000
Pdensi_DN18322_c0_g1d404030	Bud	FC_3_3	3569.00544711899	228.579918713046	1898.79268291602	3.96448833753526	0.515382620633937	7.69232057662094	1.44490028940632e-14	2.38349811967921e-12	91.929	98.993	57.544	59.876	31.340	68.058	27.464	6.860	2.854	5.006	7.703	1.762	79.263	53.077	62.522	21.026	4.976	3.665	5.865	2.267	0.988	2.976	5.071	4.628	30.231	27.506	31.289
Pdensi_DN16111_c0_g1d469079	Bud	FC_3_3	11.7401971410489	151.994163240943	81.8671801909959	-3.6946545130228	0.481041580486711	-7.68053046325975	1.58431165399058e-14	2.60640676698396e-12	0.337	0.198	0.274	0.961	1.267	0.135	2.247	2.517	1.723	3.246	3.579	2.793	0.442	0.106	0.047	1.718	4.695	5.836	2.258	3.829	3.086	0.368	0.000	0.000	1.186	5.809	2.106
Pdensi_DN41667_c0_g1d35792	Bud	FC_3_3	170.134302957372	1153.99288370433	662.063593330849	-2.7618904454376	0.35973326634115	-7.67760644860235	1.62088544821677e-14	2.65938806557829e-12	5.600	2.635	3.568	10.742	7.691	7.667	11.557	14.283	24.101	21.430	22.762	28.899	10.675	8.259	4.384	9.564	7.160	8.699	11.956	17.389	17.231	25.619	18.200	66.968	147.729	252.633	251.618
Pdensi_DN21912_c0_g1	Bud	FC_3_3	134.068593848271	899.958040970005	517.013317409138	-2.74696778112497	0.357851659882676	-7.67627508567538	1.63781223919444e-14	2.67490859319701e-12	3.909	3.175	2.232	10.872	10.773	6.822	18.743	21.002	33.025	13.803	25.118	18.269	3.124	4.628	3.644	3.652	10.910	31.964	0.615	0.351	0.854	0.023	0.000	0.000	0.000	0.000	0.009
Pdensi_DN24201_c0_g1d428143	Bud	FC_3_3	9618.47471708816	555.723408598143	5087.09906284315	4.11331085822297	0.535854462982691	7.67617168909505	1.63913406483076e-14	2.67490859319701e-12	392.879	176.900	96.588	40.636	46.653	18.599	33.219	14.545	5.755	14.255	13.880	6.925	140.987	115.796	41.585	46.651	32.428	15.988	7.489	21.339	6.690	74.948	51.596	32.590	96.612	113.134	73.567
Pdensi_DN16624_c2_g1	Bud	FC_3_3	1169.44556722884	286.970696641149	728.208131934994	2.0270644425232	0.264305037468666	7.66941281913143	1.72785495043035e-14	2.80465415553854e-12	24.148	23.726	33.476	14.088	7.172	5.283	7.080	6.558	12.599	5.538	5.383	7.247	5.761	7.063	4.498	30.922	36.814	42.962	17.087	25.940	16.290	14.150	1.843	3.833	5.868	13.227	7.146
Pdensi_DN16978_c0_g1d215734	Bud	FC_3_3	51.2416177323439	340.257585460941	195.749601596643	-2.73134518275438	0.357065472363304	-7.64942396887739	2.01881598298291e-14	3.26822683202579e-12	0.979	1.313	1.272	12.349	11.490	3.806	11.766	10.956	9.896	7.463	8.658	5.422	1.122	2.348	0.550	1.605	0.902	1.305	1.385	2.350	5.754	30.357	2.255	4.362	0.981	0.835	1.171
Pdensi_DN39247_c0_g1d441442	Bud	FC_3_3	0.861069666371853	185.010734393014	92.9359020296928	-7.75008583970757	1.01394711465062	-7.64348132927823	2.11425799547808e-14	3.41365740543105e-12	0.057	0.000	0.000	3.897	4.291	6.256	5.696	3.729	2.546	4.115	3.399	4.189	1.330	3.713	1.717	0.192	0.799	0.356	1.051	1.352	0.647	1.280	118.732	97.738	0.000	0.016	0.017
Pdensi_DN26021_c0_g1d499601	Bud	FC_3_3	651.916848072804	2685.3470076595	1668.63192786615	-2.04238553459888	0.267250703051256	-7.64220827590177	2.13527398883647e-14	3.43846898678508e-12	17.509	15.970	11.863	22.917	24.746	24.832	26.059	36.467	31.211	65.727	59.250	44.494	18.313	25.141	14.624	25.565	24.592	14.385	20.707	13.035	14.468	9.918	25.075	10.300	4.887	8.010	3.780
Pdensi_DN55639_c0_g1d257081	Bud	FC_3_3	182.42156044207	20.2361873906751	101.328873916372	3.17202044323801	0.415564319309221	7.63304330003776	2.29275832629173e-14	3.68232715887539e-12	4.951	3.832	3.904	3.567	1.721	0.000	0.779	0.371	0.844	0.418	0.445	0.415	2.341	1.223	1.956	3.169	2.649	1.290	0.000	1.634	2.035	0.536	1.288	0.711	11.412	4.774	9.451
Pdensi_DN20195_c0_g1d488865	Bud	FC_3_3	2.00327920424347	110.270614117193	56.1369466607183	-5.78203943307292	0.758385248554423	-7.6241454380794	2.45656282148145e-14	3.92527070043949e-12	0.047	0.051	0.054	0.177	0.195	0.164	0.627	1.157	1.964	2.549	2.071	2.343	0.114	0.310	0.121	0.000	0.125	0.587	0.505	1.997	1.427	0.587	0.188	0.000	0.000	0.000	0.000
Pdensi_GG_6034_c0_g1	Bud	FC_3_3	50.0930294293879	535.318895573017	292.705962501203	-3.41777042188127	0.448692383956528	-7.61717948440241	2.5927869714615e-14	4.12548874837959e-12	1.043	1.117	1.323	2.580	4.452	0.707	8.268	9.715	10.460	8.005	17.937	8.107	1.635	0.755	0.262	3.734	9.984	11.502	9.524	11.271	7.988	1.665	0.000	0.000	11.315	34.842	17.702
Pdensi_DN54018_c0_g1d163424	Bud	FC_3_3	15.7421314110991	402.620101833984	209.181116622542	-4.67654993367553	0.613966461565902	-7.61694689600493	2.59746131780791e-14	4.12548874837959e-12	0.150	0.567	0.375	4.270	3.355	1.225	3.490	7.526	10.250	8.990	4.650	11.792	0.251	1.472	0.252	0.405	0.000	0.093	0.000	0.000	0.000	0.000	0.000	0.000	0.000	0.000	0.000
Pdensi_GG_94331_c0_g1	Bud	FC_3_3	23.1972364683898	293.828098327037	158.512667397713	-3.66298170726122	0.480914979446946	-7.61669289543376	2.60257545486736e-14	4.12548874837959e-12	0.387	0.839	0.388	13.172	12.254	22.956	13.210	6.499	3.697	7.315	4.863	6.359	16.193	14.286	18.810	2.081	6.209	1.410	15.036	10.717	1.113	831.271	33.779	23.315	0.000	0.000	0.000
Pdensi_DN19097_c2_g1d356771	Bud	FC_3_3	2873.21048711985	14394.802830123	8634.00665862141	-2.32480508929013	0.305573432587459	-7.60800790044058	2.78352829676037e-14	4.40086668633256e-12	46.060	62.174	91.888	61.103	71.979	131.554	136.904	253.785	316.104	308.180	247.348	354.532	40.238	70.035	43.511	102.089	62.684	48.613	82.221	43.831	158.230	614.040	828.190	465.593	49.381	49.346	34.882
Pdensi_GG_137026_c0_g1	Bud	FC_3_3	1.14719489913515	140.463004412585	70.8050996558603	-6.93770958310158	0.912035925203543	-7.60683805471069	2.80882901787176e-14	4.42936327248327e-12	0.043	0.046	0.000	0.588	1.176	0.780	1.586	1.858	1.045	2.686	2.684	3.520	0.284	1.711	0.382	0.230	0.514	0.848	0.625	1.533	2.068	7.242	0.783	0.431	0.000	0.000	0.000
Pdensi_DN26349_c2_g2	Bud	FC_3_3	1866.65813216978	73.1731261742162	969.915629171996	4.67265654694387	0.614730051745714	7.6011519750408	2.93506176790165e-14	4.61646536982360e-12	82.254	28.908	18.014	5.491	8.329	3.674	5.661	2.468	0.901	1.743	1.968	0.915	32.103	20.116	8.432	7.349	4.597	2.396	1.673	2.602	1.532	16.049	5.377	6.209	12.186	16.296	14.531
Pdensi_DN17698_c0_g2d216362	Bud	FC_3_3	36.9338850539173	235.869289158568	136.401587106243	-2.67507891748809	0.352208233571426	-7.59516292496211	3.07405416477385e-14	4.82262054148928e-12	0.781	0.928	0.859	2.862	5.044	3.379	4.012	4.741	6.277	5.659	5.058	4.154	0.989	2.750	1.878	1.663	3.715	2.826	3.007	4.400	3.623	3.386	4.030	5.035	1.165	1.281	0.601
Pdensi_DN39970_c2_g4	Bud	FC_3_3	3.15155270415269	282.371001025762	142.761276864957	-6.48578459276699	0.855096118379041	-7.58486029039839	3.32845518420216e-14	5.20830506587109e-12	0.029	0.174	0.029	0.496	0.141	0.283	1.517	1.339	1.729	8.240	4.871	4.648	0.098	0.286	0.066	0.080	0.065	0.018	0.017	0.222	0.063	0.725	1.027	0.299	0.206	0.544	0.246
Pdensi_DN39165_c0_g1d441340	Bud	FC_3_3	259.962686785222	1175.0345555689	717.498621177063	-2.17632148846203	0.287049601967109	-7.58169136465622	3.41078885132891e-14	5.32345429180489e-12	6.889	4.546	6.614	17.397	24.799	6.799	16.229	21.064	30.378	29.042	21.488	23.593	5.633	7.254	5.642	4.026	2.246	5.108	2.655	6.237	4.741	4.090	0.728	3.011	3.963	3.704	6.539
Pdensi_DN21246_c1_g1d18502	Bud	FC_3_3	4.58756680413309	225.359740481501	114.973653642817	-5.61905420477035	0.741582172389129	-7.5771160823185	3.53320633389043e-14	5.50041610086727e-12	0.158	0.133	0.022	2.345	1.410	6.207	8.958	2.292	2.159	5.213	2.917	6.100	1.406	4.443	1.203	0.112	0.236	0.127	0.193	0.548	0.225	1.837	94.477	33.289	0.000	0.000	0.000
Pdensi_DN4173_c0_g1d448374	Bud	FC_3_3	2288.34234341284	106.345185840289	1197.34376462656	4.42740351747805	0.584525699626945	7.57435219752305	3.60924038217038e-14	5.59636676100935e-12	31.871	22.281	104.860	27.291	2.169	1.913	2.325	2.651	4.133	1.946	2.700	2.115	9.067	0.982	1.306	166.788	33.299	4.099	0.180	0.000	0.045	0.000	0.039	0.000	0.000	0.036	0.000
Pdensi_DN48916_c0_g1d41713	Bud	FC_3_3	38.9160100206991	446.226803023821	242.57140652226	-3.51913784904845	0.465007720570254	-7.56791273214306	3.79268620498487e-14	5.84457745056782e-12	0.582	0.945	1.165	3.135	3.003	3.335	1.132	5.340	7.936	10.124	5.887	12.178	1.296	2.355	0.649	2.607	3.923	3.558	9.499	13.155	10.434	3.324	10.681	13.168	3.911	4.741	6.143
Pdensi_DN24854_c2_g5	Bud	FC_3_3	7.71203550041996	867.046608429561	437.379321964991	-6.81225440374394	0.900426340865	-7.56558764951245	3.86115060991222e-14	5.92345663302137e-12	0.000	0.117	0.410	0.462	0.676	0.256	4.631	16.444	17.992	13.062	25.712	16.340	0.024	0.000	0.000	0.216	0.120	0.054	0.000	0.101	0.000	0.000	0.000	0.000	0.000	0.000	0.000
Pdensi_DN18480_c0_g1d404239	Bud	FC_3_3	3.7258675316675	214.737354558766	109.231611045217	-5.84938976739615	0.773164873384387	-7.56551412092938	3.86333544161243e-14	5.92345663302137e-12	0.182	0.019	0.052	2.262	4.488	6.792	5.180	4.162	4.116	3.282	4.162	6.186	1.824	7.161	2.292	0.220	2.353	0.361	5.777	3.711	5.733	5.126	100.756	24.834	0.000	0.010	0.000
Pdensi_GG_121151_c0_g1	Bud	FC_3_3	395.700219826475	1.49431351639496	198.597266671435	8.04554899123858	1.06372702245167	7.56354668201932	3.92224960760019e-14	5.99867672398552e-12	7.103	2.675	17.683	4.563	0.000	0.034	0.023	0.022	0.037	0.025	0.053	0.013	2.409	0.000	0.178	20.910	15.504	11.931	17.087	0.000	3.544	0.189	3.806	6.666	0.000	0.000	0.000
Pdensi_DN23706_c0_g6	Bud	FC_3_3	120.718700112819	965.088009558637	542.903354835728	-2.99893738211023	0.396520074462558	-7.56314137733122	3.93449558735591e-14	6.00232447123696e-12	1.710	2.531	4.171	2.228	4.688	4.913	8.113	12.431	21.309	16.156	23.850	21.216	2.154	2.836	1.458	7.260	10.735	7.855	9.605	6.084	8.752	2.511	3.575	0.210	4.016	3.500	3.139
Pdensi_DN13023_c0_g2	Bud	FC_3_3	498.646857361372	13931.9199915004	7215.28342443087	-4.80421581887983	0.635305906349326	-7.56205124313485	3.96762004994855e-14	6.03772581100921e-12	5.098	4.351	25.214	56.186	71.294	36.582	175.091	210.847	350.179	269.410	362.543	250.778	33.257	57.613	18.418	118.330	163.833	181.384	193.104	64.104	104.858	14.591	38.163	10.253	3.686	1.215	13.824
Pdensi_GG_130992_c0_g1	Bud	FC_3_3	30.8829053388912	1199.4101797699	615.146542554396	-5.27925844483945	0.698238334687578	-7.56082584208388	4.00518213728306e-14	6.07968670065885e-12	0.352	0.572	1.233	2.005	7.925	4.599	10.348	20.138	20.065	11.212	50.702	14.712	3.913	15.836	2.348	7.714	34.868	14.811	22.356	19.967	12.624	5.891	22.814	1.768	5.227	3.357	9.345
Pdensi_DN11247_c0_g1d104290	Bud	FC_3_3	321.57400036574	14.6203963193041	168.097198342522	4.45905270167706	0.590739032416312	7.54826151141242	4.41106538496401e-14	6.66256947848038e-12	10.906	7.980	3.462	3.541	2.127	2.858	1.005	0.239	0.499	0.268	0.331	0.311	4.627	4.900	4.719	1.068	0.434	0.246	0.261	0.000	0.000	11.839	1.852	1.133	0.101	0.037	0.039
Pdensi_DN18087_c0_g1d216724	Bud	FC_3_3	17.7490025727852	154.03198649486	85.8904945338225	-3.11738151991519	0.413232645818904	-7.54388974699098	4.56156830460947e-14	6.87283818568263e-12	0.356	0.444	0.437	6.291	17.238	21.831	4.990	5.999	4.753	2.855	3.610	3.278	6.743	14.957	14.867	2.567	3.502	2.404	11.328	11.121	9.376	19.949	0.364	0.151	2.052	0.964	1.194
Pdensi_DN19577_c0_g1d218702	Bud	FC_3_3	4.00292003126438	180.674287097437	92.3386035643504	-5.49525548323471	0.729576860995386	-7.53211317000563	4.99256570678456e-14	7.47475963545971e-12	0.080	0.029	0.186	5.804	23.214	30.092	8.388	9.227	11.381	3.465	3.395	4.585	5.276	7.300	8.242	1.188	7.205	2.946	4.364	6.155	9.863	2.654	24.100	6.556	0.000	0.000	0.000
Pdensi_DN27861_c0_g1	Bud	FC_3_3	57.2218166284665	1200.45759542089	628.83970602468	-4.39080845926751	0.582955906347521	-7.53197353600529	4.99790893976031e-14	7.47475963545971e-12	0.339	2.032	1.638	2.434	8.554	4.231	7.226	20.944	32.929	23.211	25.339	27.502	14.248	12.017	7.271	7.415	18.081	13.002	14.949	29.695	11.071	8.468	7.951	4.016	0.000	0.054	0.058
Pdensi_DN42188_c0_g1d320398	Bud	FC_3_3	0	174.446293689364	87.2231468446821	-10.1087679159748	1.34240642531282	-7.53033338142664	5.06109353200935e-14	7.5507049826816e-12	0.000	0.000	0.000	1.045	0.000	1.340	3.649	2.610	2.968	3.916	4.684	2.430	0.000	0.478	0.458	0.372	2.215	2.514	2.301	6.687	4.769	1.253	0.000	1.664	0.000	0.000	0.000
Pdensi_DN17035_c0_g1d11459	Bud	FC_3_3	11.4551505090597	128.664210205851	70.0596803574554	-3.48960679244996	0.463705972045524	-7.52547304287763	5.25297914968256e-14	7.81782006946644e-12	0.303	0.271	0.232	10.165	24.303	31.821	8.033	7.780	5.367	2.674	2.595	2.853	11.381	25.978	18.601	4.790	7.633	1.952	2.811	2.011	0.694	1.899	4.014	7.980	0.121	0.000	0.070
Pdensi_DN21394_c3_g1	Bud	FC_3_3	1.14643110140796	152.213839648915	76.6801353751616	-7.05378854385751	0.937400326294055	-7.52484114417173	5.27844606218028e-14	7.83656126353448e-12	0.062	0.000	0.015	1.875	2.573	4.151	4.840	2.755	2.721	3.011	2.631	3.994	0.891	4.680	1.026	0.098	1.539	0.136	3.902	34.758	7.909	7.494	82.755	26.057	0.000	0.000	0.000
Pdensi_GG_85600_c0_g1	Bud	FC_3_3	2.00372819892379	121.368902364938	61.6863152819309	-5.92020246212277	0.786925256486818	-7.52320809800053	5.34482501075943e-14	7.91580288089845e-12	0.052	0.028	0.052	2.747	3.600	5.714	3.332	2.167	2.529	2.012	2.436	3.245	1.622	4.644	0.909	0.142	1.238	0.098	3.771	1.637	2.910	2.037	30.508	3.660	0.162	0.000	0.031
Pdensi_DN46434_c0_g1d39604	Bud	FC_3_3	0	149.69732406548	74.8486620327402	-9.88789081056555	1.31732177856332	-7.50605582589652	6.09354397689742e-14	9.00276752120742e-12	0.000	0.000	0.000	0.268	0.774	0.921	2.819	2.226	1.767	3.509	2.678	3.246	0.471	2.692	0.236	0.380	1.366	0.776	0.234	1.965	0.305	0.000	47.838	2.559	0.000	0.000	0.000
Pdensi_DN18928_c0_g1d481081	Bud	FC_3_3	395.092620577271	20.1964063544926	207.644513465882	4.28926731864736	0.571991619012095	7.49882896196188	6.43904807539412e-14	9.49019022637386e-12	8.261	14.737	4.611	4.172	8.611	1.934	2.314	1.698	1.295	0.493	0.465	0.311	4.796	10.289	3.068	1.896	1.901	1.111	0.533	0.122	0.000	0.159	0.000	0.000	0.242	0.000	0.063
Pdensi_DN28051_c0_g1d431512	Bud	FC_3_3	0	290.974635134872	145.487317567436	-10.8467582549778	1.44685354240838	-7.4967907511376	6.53992543934135e-14	9.61558602639391e-12	0.000	0.000	0.000	0.000	1.524	0.543	0.000	2.894	2.389	1.777	9.161	7.664	0.000	0.000	2.502	0.000	0.269	0.000	0.000	0.870	0.360	2.284	0.000	0.000	2.217	3.096	6.069
Pdensi_DN15501_c1_g3	Bud	FC_3_3	615.536305030775	49.6953975884741	332.615851309625	3.63004152070482	0.484843309972875	7.4870405469922	7.04439448729786e-14	1.03075070298515e-11	21.186	8.481	12.993	8.664	4.692	3.644	3.305	1.696	1.583	0.977	1.414	0.759	9.504	5.991	2.024	13.256	1.932	1.565	0.495	0.140	0.182	0.240	2.397	0.161	0.000	0.000	0.000
Pdensi_DN22085_c0_g4	Bud	FC_3_3	33520.5310415379	6831.96631958006	20176.248680559	2.29466403449359	0.306801143895895	7.47932033549465	7.47079689904414e-14	1.08273192201147e-11	1003.933	829.350	497.058	292.424	264.825	188.582	368.613	125.278	90.216	140.578	171.416	120.489	462.951	558.602	333.961	403.588	233.914	211.391	139.357	125.467	95.234	366.534	372.340	171.649	427.242	525.780	613.268
Pdensi_DN16676_c0_g1d528100	Bud	FC_3_3	321.064643693552	1306.42171169032	813.743177691934	-2.02471046949278	0.270970246401014	-7.47207671832858	7.89389598538888e-14	1.14133360719863e-11	9.661	6.008	6.623	18.983	12.293	11.145	31.837	18.450	40.779	29.181	26.515	26.853	9.181	10.610	6.123	9.043	7.427	10.844	13.835	9.385	12.499	23.635	49.511	38.691	3.184	7.876	3.816
Pdensi_GG_112277_c0_g1	Bud	FC_3_3	1.14387132495946	146.364872203968	73.754371764464	-6.99813170021233	0.936619210076176	-7.47169353876819	7.91692177842645e-14	1.1419503048645e-11	0.000	0.041	0.038	5.088	6.705	9.756	5.526	4.848	5.992	3.754	2.315	3.165	3.609	6.941	2.790	0.242	2.059	1.050	3.636	5.110	6.670	21.291	36.059	25.276	0.000	0.257	0.229
Pdensi_DN34856_c0_g1d374976	Bud	FC_3_3	13.7535399073794	518.917032770304	266.335286338841	-5.23779435178269	0.701144270577157	-7.47035178290928	7.9980712969263e-14	1.14956675876277e-11	0.182	0.690	0.091	0.693	0.441	0.696	4.959	5.149	9.468	13.294	8.419	10.980	1.321	0.842	0.306	0.410	0.892	1.797	10.972	2.118	3.787	14.429	11.189	18.388	0.000	0.000	0.000
Pdensi_GG_121614_c0_g1	Bud	FC_3_3	0.287023222123951	230.068886749799	115.177954985961	-9.54623094106923	1.27790889316442	-7.47019681303759	8.00749639749324e-14	1.14956675876277e-11	0.014	0.000	0.000	1.064	1.751	0.605	3.058	1.962	2.934	4.376	6.110	4.093	0.612	0.664	0.124	0.163	0.534	0.729	3.926	6.437	2.129	3.673	49.463	6.892	0.000	0.000	0.000
Pdensi_DN6415_c0_g1d262721	Bud	FC_3_3	19.4755905002586	292.990197871451	156.232894185855	-3.91122141185492	0.524446546321728	-7.45780754833217	8.79740394023004e-14	1.25999524198071e-11	0.295	0.759	0.293	2.669	3.842	2.661	2.912	4.164	2.951	5.048	7.331	6.211	1.534	2.127	1.043	0.761	1.613	1.093	4.474	3.913	2.356	0.925	0.758	0.330	22.193	6.374	7.653
Pdensi_DN16853_c0_g1d279954	Bud	FC_3_3	51.2439555453055	478.248402481555	264.74617901343	-3.22226891461824	0.432637691381196	-7.4479616057749	9.47933969380696e-14	1.35447748160101e-11	0.764	1.655	1.150	0.481	2.325	6.179	5.887	13.229	26.906	6.768	11.998	11.656	0.000	2.643	4.642	1.369	0.409	0.000	0.000	0.000	0.000	0.000	0.000	0.000	0.000	0.000	0.000
Pdensi_DN3219_c0_g1	Bud	FC_3_3	9.72182766138136	293.039415690637	151.380621676009	-4.91320141308369	0.659983315760207	-7.44443275421952	9.73618512196807e-14	1.38467660835093e-11	0.061	0.241	0.385	7.537	6.585	2.594	7.630	6.937	13.312	4.449	6.247	7.916	0.090	1.404	0.046	0.369	0.225	0.102	0.279	0.308	0.000	0.000	0.000	0.000	0.000	0.000	0.000
Pdensi_DN17972_c0_g1d114096	Bud	FC_3_3	586.695492510453	8.90028396247836	297.797888236465	6.03889276315018	0.81215281313716	7.43566070998797	1.04046583835638e-13	1.47286408327332e-11	15.697	15.870	9.263	4.499	7.905	7.079	1.216	0.803	0.831	0.217	0.351	0.000	9.886	13.035	11.432	1.566	0.818	0.310	0.316	0.000	0.044	3.624	1.214	1.507	1.053	0.347	1.743
Pdensi_DN18405_c0_g1d531896	Bud	FC_3_3	14.3172079864934	206.078382454014	110.197795220254	-3.84743544942433	0.517970050557161	-7.42791102552317	1.10326125561319e-13	1.55813254360035e-11	0.447	0.187	0.354	0.293	0.641	2.337	1.040	3.166	1.815	5.159	3.980	3.869	1.000	0.861	2.366	0.251	0.437	0.870	1.110	0.931	0.479	0.635	0.261	0.411	0.084	0.196	0.069
Pdensi_DN40098_c0_g1	Bud	FC_3_3	21.7371884837459	767.308587322537	394.522887903141	-5.14141087526131	0.692502181493863	-7.42439664835464	1.13295168151764e-13	1.5963603901384e-11	0.527	0.081	0.897	6.345	3.152	7.285	18.157	7.422	12.491	15.070	18.577	14.961	2.599	2.113	4.713	1.532	18.077	28.069	45.546	118.435	74.787	255.439	502.578	160.124	0.117	0.253	0.000
Pdensi_DN16766_c0_g1d11110	Bud	FC_3_3	5.15528090307648	165.974291107482	85.5647860052795	-5.00878804911576	0.674726572021016	-7.42343381277083	1.14122210451543e-13	1.60146177190198e-11	0.076	0.204	0.075	2.806	3.776	9.338	3.608	3.622	4.563	3.365	2.389	4.749	2.271	9.009	6.294	0.068	1.999	0.615	0.815	1.056	1.029	3.876	69.915	100.326	0.000	0.000	0.000
Pdensi_DN22119_c0_g4	Bud	FC_3_3	69.8423952748476	658.573796608646	364.208095941747	-3.23714991669667	0.436379353608263	-7.41820136523381	1.18721508743146e-13	1.66128235337823e-11	1.035	2.098	1.733	8.594	10.524	10.003	13.310	16.345	29.027	8.488	18.696	14.727	2.457	7.003	5.737	0.127	0.619	0.117	0.478	0.109	0.000	0.568	0.000	0.000	0.000	0.000	0.000
Pdensi_DN37968_c1_g1	Bud	FC_3_3	664.174951823396	8910.1853370254	4787.1801444244	-3.74580787907028	0.50528552543042	-7.41324991623196	1.23241327027357e-13	1.71112942381846e-11	5.882	13.078	27.343	67.012	82.598	79.257	161.962	123.347	145.768	181.879	220.962	161.269	19.354	47.975	46.078	18.491	15.145	13.586	10.785	11.810	13.475	5.364	20.619	1.498	0.056	0.000	0.019
Pdensi_DN15855_c0_g1d468400	Bud	FC_3_3	20.3344616130088	1100.24016797551	560.28731479426	-5.75776991098529	0.776705130851685	-7.41307052352247	1.23408217029129e-13	1.71112942381846e-11	0.094	1.088	0.237	2.276	21.348	11.033	6.125	12.627	34.397	23.972	14.314	31.209	24.940	14.235	8.117	0.017	0.044	0.228	0.021	0.546	0.081	0.169	3.988	24.700	0.029	0.379	0.000
Pdensi_DN8686_c0_g1d384695	Bud	FC_3_3	63.8579334631152	401.549010854799	232.703472158957	-2.65257658745078	0.357893202231117	-7.41164283343339	1.2474434572008e-13	1.72181141133361e-11	1.241	1.957	1.259	19.101	20.083	35.604	15.594	9.470	10.715	8.684	6.819	9.867	9.099	14.865	13.397	3.341	5.846	2.479	7.799	7.903	3.695	59.715	110.193	218.911	3.966	6.862	3.003
Pdensi_GG_29539_c0_g1	Bud	FC_3_3	35.5465067064584	1372.58835429807	704.067430502263	-5.27116203001005	0.711456055024518	-7.4089776772346	1.27276725148226e-13	1.74883391868454e-11	1.779	0.202	0.468	1.186	1.700	0.511	13.409	18.116	63.870	36.774	25.932	23.761	1.983	0.216	0.105	1.346	0.915	3.688	5.734	1.305	2.413	0.427	1.493	3.209	0.000	0.000	0.000
Pdensi_DN13129_c0_g1d271461	Bud	FC_3_3	321.181002391943	0	160.590501195971	10.600210569476	1.43260217875153	7.3992701719285	1.36934998255504e-13	1.87730480716499e-11	6.631	2.664	12.970	2.174	0.000	0.000	0.000	0.000	0.000	0.000	0.000	0.000	0.545	0.000	0.000	40.292	4.297	3.722	0.816	0.000	0.000	0.000	0.000	0.000	0.000	0.000	0.000
Pdensi_DN19683_c2_g1d359848	Bud	FC_3_3	2685.17221769172	12775.8389002284	7730.50555896007	-2.25033913219548	0.304735202743738	-7.38457228418032	1.52944247135777e-13	2.07806167927561e-11	68.449	73.748	44.739	104.895	116.284	102.010	140.880	168.449	124.223	336.749	271.955	196.625	93.600	122.585	68.019	140.673	108.628	69.351	122.230	125.741	64.227	70.989	128.801	44.927	22.856	22.793	10.672
Pdensi_DN26870_c0_g1d560528	Bud	FC_3_3	2.5752148667232	103.20029056561	52.8877527161665	-5.32396457123941	0.722307646777954	-7.37077143650406	1.69643478952678e-13	2.29982150642528e-11	0.047	0.067	0.078	0.605	0.404	0.264	1.388	1.046	1.936	2.306	1.890	2.316	0.069	0.070	0.158	0.064	0.138	0.079	0.125	0.127	0.045	0.385	0.077	0.000	0.000	0.000	0.000
Pdensi_DN19949_c1_g2d487910	Bud	FC_3_3	12320.3963596653	2842.36173208357	7581.37904587444	2.11590243111414	0.287107445038101	7.36972331328205	1.70982528645116e-13	2.31282367080627e-11	364.300	271.519	220.231	110.209	89.679	122.420	117.690	44.925	48.712	44.159	61.587	74.726	151.667	199.165	166.588	113.694	63.402	84.587	41.653	41.927	57.291	109.534	110.502	102.090	148.617	209.956	402.929
Pdensi_DN5433_c0_g1d167825	Bud	FC_3_3	69.0145562825263	329.588170509542	199.301363396034	-2.25581359483712	0.306236342215014	-7.36625045388399	1.75493982535576e-13	2.36858508136153e-11	1.916	1.346	1.530	7.644	10.780	7.945	8.932	12.221	7.574	6.982	7.509	6.329	4.483	6.192	2.893	3.870	5.719	3.417	6.928	39.033	10.697	6.559	24.319	8.107	1.736	6.886	5.418
Pdensi_DN15720_c0_g1d345701	Bud	FC_3_3	3401.49141969307	638.812331978647	2020.15187583586	2.41269780196602	0.327638626718593	7.36389914134963	1.78614666942427e-13	2.4053705258375e-11	114.737	66.795	54.519	25.212	21.931	16.542	31.972	11.911	17.324	13.290	13.607	13.507	97.156	26.913	47.345	45.565	46.339	51.558	17.152	9.381	13.104	43.402	26.973	21.289	16.692	37.551	22.060
Pdensi_DN37478_c2_g9	Bud	FC_3_3	11.7339989873778	151.89164097171	81.8128199795438	-3.69403926992238	0.501924844535036	-7.35974580685361	1.8426076350688e-13	2.47592774275139e-11	0.277	0.178	0.348	1.633	1.277	3.441	3.546	1.649	3.784	3.520	2.849	3.209	0.951	2.775	1.565	0.944	1.398	0.360	0.907	1.891	0.934	3.240	34.040	27.992	0.000	0.093	0.011
Pdensi_DN40055_c0_g5	Bud	FC_3_3	0	138.828299401851	69.4141497009256	-9.77925495241578	1.32911627299043	-7.35771215140797	1.87088927439641e-13	2.50839273419624e-11	0.000	0.000	0.000	4.815	4.538	4.424	3.656	2.386	2.292	3.080	3.314	2.396	1.696	5.171	1.136	0.304	2.943	0.417	1.792	4.422	0.726	3.985	248.644	51.924	0.000	0.000	0.000
Pdensi_DN13989_c0_g3	Bud	FC_3_3	472.195047821341	78.2243356740126	275.209691747677	2.59332636699637	0.35250743412324	7.35679907984498	1.88372549084606e-13	2.52005210170988e-11	13.527	8.221	11.038	4.842	3.001	2.820	3.957	3.404	2.196	1.458	2.019	1.462	3.222	4.121	1.732	10.092	14.327	8.499	5.738	3.145	2.613	4.874	3.292	2.912	4.047	3.828	2.486
Pdensi_DN47264_c0_g1	Bud	FC_3_3	76.7412381313964	514.592028267187	295.666633199292	-2.7452601801479	0.373315978217155	-7.35371733419619	1.92769165880442e-13	2.57321472086458e-11	1.587	2.161	1.585	3.191	4.989	4.555	2.275	6.789	8.110	7.850	9.750	15.090	2.252	4.290	2.288	2.137	1.744	1.209	2.923	4.210	4.201	2.461	1.585	1.933	10.047	13.317	17.627
Pdensi_DN42844_c0_g1	Bud	FC_3_3	0	585.514160868443	292.757080434221	-11.8555303261916	1.61418874722574	-7.3445750049784	2.06413916088531e-13	2.74932496111792e-11	0.000	0.000	0.000	0.157	0.000	0.136	0.276	0.000	0.735	1.170	9.264	27.086	0.000	0.000	0.000	0.000	0.000	0.609	5.092	4.176	2.669	104.239	0.304	0.250	0.000	0.000	0.000
Pdensi_DN24324_c0_g1	Bud	FC_3_3	451.217187822946	4841.04262346717	2646.12990564506	-3.4234358525745	0.466144580746412	-7.34415027863831	2.07070364368961e-13	2.75204652382941e-11	8.493	12.878	10.099	23.510	41.153	26.075	60.610	174.111	95.402	61.288	184.215	62.934	10.925	17.866	11.921	10.433	13.708	10.184	9.199	17.248	14.245	21.611	45.715	58.058	8.111	11.925	13.640
Pdensi_DN34120_c0_g2	Bud	FC_3_3	3.1492613109711	97.09896327585	50.1241122934106	-4.94630679300891	0.674034144484583	-7.33836235668926	2.16223117808073e-13	2.86742945119333e-11	0.072	0.058	0.072	2.655	1.572	0.173	1.565	1.044	0.252	2.182	1.950	2.002	0.040	0.412	0.000	0.016	0.000	0.023	0.000	0.000	0.000	0.000	0.000	0.000	0.000	0.000	0.000
Pdensi_DN33782_c0_g1d373899	Bud	FC_3_3	0	243.379787704055	121.689893852027	-10.5889711760997	1.44451903365798	-7.3304476641509	2.29385197885048e-13	3.03536456418759e-11	0.000	0.000	0.000	0.000	0.981	0.553	0.338	0.106	2.034	2.383	3.458	9.680	0.226	0.468	0.340	0.000	0.000	0.000	0.113	0.000	0.146	0.308	0.000	0.000	0.000	0.000	0.000
Pdensi_DN22031_c0_g1	Bud	FC_3_3	726.129524199761	25.0010288617037	375.565276530733	4.85926617467752	0.663056835879285	7.32858167163545	2.32601196337585e-13	3.07124399589345e-11	9.276	8.817	32.401	12.464	0.000	0.179	0.118	0.808	1.371	0.581	0.706	0.291	2.030	0.000	0.033	66.230	38.617	19.281	11.092	43.653	75.785	19.967	0.753	0.238	0.000	0.000	0.000
Pdensi_DN23854_c0_g1d224800	Bud	FC_3_3	13770.2636739419	3085.43748996583	8427.85058195387	2.15803482844136	0.294542767969405	7.3267282823441	2.35839305561848e-13	3.10725942198046e-11	387.317	271.545	297.671	101.872	90.421	139.679	110.192	42.689	55.422	46.792	59.778	89.351	176.608	207.656	205.878	124.693	65.040	100.409	43.441	57.179	59.553	131.270	136.578	119.842	200.633	259.591	424.422
Pdensi_DN9629_c0_g1d518394	Bud	FC_3_3	2.29259381954901	564.084232440298	283.188413129924	-7.94325932137423	1.08420768794976	-7.32632632073927	2.36547405713966e-13	3.10985757792853e-11	0.000	0.164	0.000	4.029	3.860	0.000	1.514	3.017	1.976	6.251	19.714	9.994	1.011	0.000	0.000	0.136	0.163	0.000	1.005	0.000	0.000	0.000	0.000	0.000	0.000	0.000	0.000
Pdensi_GG_130452_c0_g1	Bud	FC_3_3	0	215.036611635578	107.518305817789	-10.4105221636724	1.42105882693567	-7.32589106541165	2.37316511641106e-13	3.11324484129183e-11	0.000	0.000	0.000	4.286	1.781	1.203	12.891	1.771	4.338	7.097	4.380	2.003	0.000	0.000	0.000	0.000	0.000	0.000	0.000	0.086	0.317	0.000	0.000	0.000	0.000	0.000	0.000
Pdensi_DN23083_c0_g1d68985	Bud	FC_3_3	7.72200622294704	152.271573607601	79.9967899152742	-4.30091263704197	0.587533908343072	-7.32027986124434	2.47454339862237e-13	3.23611213896893e-11	0.110	0.118	0.292	1.501	1.695	4.030	2.837	1.995	3.071	2.841	3.348	3.458	1.075	3.319	1.234	0.198	1.214	0.760	139.920	10.431	195.277	6.636	22.124	5.991	0.284	0.041	0.197
Pdensi_DN13422_c0_g1d391646	Bud	FC_3_3	4.86902147867973	419.983581288661	212.426301383671	-6.43074864771146	0.878502940430398	-7.32012193898964	2.47745729712424e-13	3.23611213896893e-11	0.033	0.250	0.066	0.000	0.199	0.393	2.649	9.068	2.056	8.494	15.284	2.867	0.147	0.229	0.113	0.330	2.156	0.249	0.489	1.157	0.048	0.050	3.868	1.482	0.000	0.000	0.040
Pdensi_DN21667_c0_g1	Bud	FC_3_3	389.830469615287	36.6285706017408	213.229520108514	3.41099039455043	0.466032212682353	7.31921592912583	2.494239767584e-13	3.25105727308005e-11	9.174	11.338	6.646	3.449	3.906	4.623	1.568	2.426	1.191	1.067	0.765	0.476	4.268	3.957	4.848	1.991	1.422	1.115	1.009	0.702	3.898	3.836	0.247	0.203	0.000	0.000	0.000
Pdensi_DN14492_c3_g2	Bud	FC_3_3	759.42662864438	4453.13512120746	2606.28087492592	-2.55184153658965	0.348754787945423	-7.31700789435179	2.53560941399275e-13	3.29791762884057e-11	24.290	9.992	18.350	17.416	25.823	23.150	54.991	83.535	138.192	87.334	97.664	97.013	21.425	15.195	11.076	46.200	54.719	34.814	46.544	14.621	33.683	3.371	19.849	2.530	1.811	1.594	7.899
Pdensi_DN20755_c0_g1d493374	Bud	FC_3_3	2.28985343168709	122.105314168935	62.197583800311	-5.73666858367696	0.784393051230917	-7.31351275317219	2.60247594464075e-13	3.377669738812e-11	0.040	0.065	0.060	3.404	10.502	0.226	3.471	5.714	1.986	2.352	3.637	1.734	0.145	0.798	0.102	0.037	0.648	0.064	0.624	0.937	0.490	2.714	0.445	0.021	0.000	0.000	0.000
Pdensi_DN12819_c0_g1d460270	Bud	FC_3_3	1.71625598211952	140.575174725221	71.1457153536705	-6.35495393168408	0.869971782567543	-7.30478167111206	2.777173144667e-13	3.59619976947782e-11	0.016	0.034	0.062	0.392	0.394	0.620	1.636	2.046	1.991	3.784	1.699	3.380	0.156	0.593	0.300	0.156	0.520	0.710	0.609	1.055	2.464	0.563	0.269	0.479	0.000	0.000	0.000
Pdensi_DN22469_c5_g3	Bud	FC_3_3	355.488500003118	11.2502771948481	183.369388598983	4.98184129303909	0.68202210483971	7.30451587666639	2.78266813113858e-13	3.59619976947782e-11	9.370	9.419	5.942	3.446	4.478	6.315	1.344	0.666	0.659	0.454	0.081	0.168	9.203	9.390	8.159	6.866	0.512	0.324	0.074	0.045	0.165	0.019	0.032	0.000	0.024	0.043	0.000
Pdensi_DN13467_c0_g1d522696	Bud	FC_3_3	275.977313248087	4.82148094481058	140.399397096449	5.83259470394941	0.799057543002813	7.29934252548428	2.89177292648109e-13	3.72928428040051e-11	4.418	8.630	6.232	1.704	4.270	7.165	0.308	1.093	0.460	0.118	0.188	0.000	2.788	6.840	7.958	1.431	0.096	0.109	0.000	0.000	0.000	0.000	0.000	0.000	0.597	0.218	0.426
Pdensi_DN19673_c0_g3	Bud	FC_3_3	237.639148389446	1043.33949479309	640.489321591267	-2.13441968893095	0.292518547595262	-7.29669864177023	2.94914322935827e-13	3.79522935245323e-11	5.887	4.881	5.747	9.020	8.900	3.312	17.130	26.841	18.705	26.859	22.720	16.236	3.082	4.767	0.914	9.512	3.840	1.889	2.722	0.447	2.140	0.000	0.000	0.028	2.018	1.235	1.220
Pdensi_DN40201_c0_g1	Bud	FC_3_3	1.43255633417126	113.732649046405	57.5826026902879	-6.31153647561102	0.865923257970081	-7.28879426383197	3.12741194780303e-13	4.01615116588123e-11	0.040	0.046	0.028	0.506	0.721	0.497	1.217	2.313	1.544	2.811	1.836	2.511	0.136	0.595	0.317	0.110	0.387	0.731	0.856	1.750	1.983	1.333	0.234	0.309	0.000	0.000	0.000
Pdensi_DN6049_c0_g1d100866	Bud	FC_3_3	167.856138590493	15.3670246341919	91.6115816123424	3.44914298769587	0.473490336279367	7.28450556097691	3.22852160369861e-13	4.13726547404494e-11	4.478	4.285	2.908	0.999	0.321	0.285	2.620	1.383	0.314	0.311	0.332	0.310	2.335	2.128	0.292	1.887	1.130	1.284	0.292	1.829	1.516	2.801	1.924	0.000	3.882	0.888	2.874
Pdensi_DN29443_c0_g1	Bud	FC_3_3	153.733394231371	1271.34905984624	712.541227038806	-3.04787980983105	0.418812983061392	-7.27742437102116	3.40253635474365e-13	4.35110058641273e-11	2.273	5.059	3.411	24.666	35.855	28.290	28.508	28.992	35.001	19.496	38.978	22.344	4.363	13.274	10.011	0.679	0.819	2.476	0.000	1.026	1.811	0.962	0.155	0.000	0.000	0.000	0.000
Pdensi_GG_130592_c0_g1	Bud	FC_3_3	2.29317700586279	111.866393016202	57.0797850110324	-5.60941962046191	0.77167362887321	-7.2691607054821	3.61727863492138e-13	4.61601154104118e-11	0.074	0.053	0.025	3.622	5.778	22.851	7.249	5.282	4.298	2.366	2.774	1.931	2.220	8.255	11.556	0.291	2.863	0.372	0.619	0.746	0.601	44.445	212.065	814.896	0.000	0.055	0.000
Pdensi_DN7686_c0_g1d207829	Bud	FC_3_3	3.44113570272513	197.647067581081	100.544101641903	-5.84478577223119	0.804993778212554	-7.26065956088409	3.85207343941923e-13	4.88491063036351e-11	0.090	0.146	0.000	5.485	11.556	23.648	7.996	8.173	7.219	3.558	3.759	5.215	3.205	8.136	11.169	0.225	2.917	1.445	3.780	10.383	3.937	66.240	79.666	189.056	0.456	0.608	0.081
Pdensi_DN25185_c0_g1d226944	Bud	FC_3_3	10.3078214182911	144.323967636788	77.3158945275393	-3.80770785062269	0.524534737158186	-7.25921007872998	3.89357366846446e-13	4.92727295632914e-11	0.198	0.297	0.216	2.448	18.132	11.110	5.378	10.918	4.286	3.181	3.662	2.270	2.300	13.124	7.621	0.537	2.903	0.695	1.284	1.629	1.214	83.222	101.742	83.035	0.031	0.000	0.024
Pdensi_DN19656_c0_g1d15592	Bud	FC_3_3	1650.02921206332	8791.22512418118	5220.62716812225	-2.41357135173667	0.332616797875264	-7.25631227031955	3.97786162868659e-13	5.02349455058408e-11	21.493	47.101	46.581	74.159	87.888	34.500	152.867	210.198	277.954	186.437	207.949	161.840	34.725	30.666	25.344	57.543	97.032	55.830	49.707	41.901	56.188	1.584	13.923	0.992	0.019	0.027	0.000
Pdensi_GG_71586_c0_g1	Bud	FC_3_3	0	127.24261487295	63.6213074364752	-9.653401318034	1.33073888610318	-7.25416640247297	4.0414302460378e-13	5.08268303876696e-11	0.000	0.000	0.000	0.173	2.486	1.939	3.187	3.006	3.560	2.414	2.590	3.059	1.825	3.153	1.980	0.000	0.000	0.000	0.151	0.317	0.000	4.577	19.224	4.120	0.000	0.000	0.000
Pdensi_DN21280_c1_g4	Bud	FC_3_3	4.00687321153381	115.047583910189	59.5272285608614	-4.84334843342744	0.667836593159691	-7.25229567088025	4.0976614439887e-13	5.14277633186788e-11	0.032	0.136	0.094	3.112	3.855	6.191	5.579	3.014	2.985	2.484	2.463	2.314	1.554	2.531	2.411	0.441	1.145	0.253	3.023	3.195	1.462	2.585	16.251	2.667	0.395	0.190	0.202
Pdensi_DN24478_c0_g1d133775	Bud	FC_3_3	1848.14108158898	57.398065369071	952.769573479027	5.00845741435338	0.691223860196355	7.2457820147161	4.29951144094333e-13	5.38500537881113e-11	26.488	65.048	37.614	4.294	60.044	77.277	3.543	10.696	5.204	0.291	2.486	0.881	18.321	85.452	111.451	11.123	7.001	5.012	2.043	0.084	1.870	0.029	0.000	0.040	0.000	0.007	0.000
Pdensi_GG_17550_c0_g1	Bud	FC_3_3	2640.96598915442	284.425988355345	1462.69598875488	3.21471278007209	0.444539417106927	7.23155845435152	4.77482488488201e-13	5.96804087767491e-11	47.100	75.659	61.421	21.131	37.794	39.873	24.739	14.339	16.253	4.300	10.242	3.516	66.184	42.942	53.027	61.234	25.559	19.212	15.504	2.714	9.471	0.260	0.229	0.000	0.542	0.240	0.864
Pdensi_DN20822_c1_g1	Bud	FC_3_3	28.3349550914472	254.981095270035	141.658025180741	-3.16961844745433	0.438344726262515	-7.23088076017165	4.79871555900246e-13	5.98561098517377e-11	0.395	0.858	0.730	9.226	34.589	38.404	9.854	11.642	9.251	4.369	5.999	5.794	10.876	24.038	22.665	3.178	7.342	5.193	12.856	13.321	12.964	12.523	1.972	0.477	0.017	0.012	0.013
Pdensi_DN29339_c0_g1d196689	Bud	FC_3_3	144.908560878494	621.404449494509	383.156505186502	-2.10040695834767	0.291595131436283	-7.20316195953579	5.88320213212889e-13	7.32332339023897e-11	3.307	3.944	2.846	8.153	8.456	5.503	13.278	8.513	11.647	15.574	10.945	12.688	2.661	3.839	2.365	3.184	4.271	3.418	6.486	4.931	6.781	5.816	16.894	32.530	0.919	1.140	1.936
Pdensi_GG_116172_c0_g1	Bud	FC_3_3	4.29856699187443	114.366829889925	59.3326984408995	-4.73428195381935	0.65754167695135	-7.19997244246106	6.02247301835925e-13	7.46614934068284e-11	0.158	0.085	0.052	1.824	4.130	8.888	5.416	5.036	3.502	2.055	2.624	2.565	1.105	4.727	4.868	0.385	0.977	0.343	0.523	0.660	0.839	21.931	132.685	305.169	0.122	0.059	0.031
Pdensi_GG_71588_c0_g1	Bud	FC_3_3	1.42846896226837	137.024432249397	69.2264506058328	-6.5817680157292	0.915182412697075	-7.19175535326614	6.39635684707786e-13	7.91354148946402e-11	0.012	0.000	0.074	1.378	2.328	5.098	4.158	2.194	2.742	2.802	3.295	2.570	1.633	3.934	1.840	0.169	1.166	0.109	1.020	0.489	0.407	2.334	67.030	12.162	0.000	0.000	0.000
Pdensi_GG_74383_c0_g1	Bud	FC_3_3	1054.31493668275	6101.82323792022	3578.06908730149	-2.5329213109297	0.353066115721999	-7.17407079903442	7.27999313407696e-13	8.93413673530775e-11	16.793	27.168	29.551	124.772	66.324	68.973	125.684	83.133	186.818	153.940	80.778	149.898	14.092	35.129	26.673	38.892	6.413	13.781	1.869	18.796	3.544	12.926	1.812	0.266	1.490	0.111	1.425
Pdensi_DN19663_c0_g2d359591	Bud	FC_3_3	0.857746092196161	147.86102233487	74.359384213533	-7.42782900704428	1.03545969159802	-7.17346031652953	7.3125456239014e-13	8.95602921784463e-11	0.019	0.000	0.038	0.261	0.182	0.325	0.413	0.884	1.967	3.935	2.246	3.143	0.126	0.130	0.064	0.429	0.293	0.119	2.637	5.720	2.519	22.760	6.786	25.561	1.002	0.553	1.907
Pdensi_DN19331_c0_g1d218392	Bud	FC_3_3	414.782431281258	1893.57954951415	1154.1809903977	-2.19073859156224	0.305601034968156	-7.16862294589584	7.57558830291223e-13	9.25955943771622e-11	12.288	9.055	7.478	17.525	15.670	17.057	31.219	41.678	72.726	34.046	51.929	34.113	9.980	13.284	8.783	10.943	19.259	13.631	26.589	11.993	13.443	8.268	2.760	2.739	20.138	21.983	12.998
Pdensi_DN18584_c0_g1d115415	Bud	FC_3_3	6.00741202791536	191.444979619311	98.7261958236133	-4.9937482352314	0.696914573867248	-7.16550983791399	7.74975910520038e-13	9.43455673467094e-11	0.120	0.085	0.212	0.732	2.366	1.463	1.680	4.388	9.365	2.833	6.531	2.792	0.550	0.970	0.199	1.076	1.445	0.742	0.559	0.377	0.407	0.107	2.926	6.325	2.687	5.475	13.000
Pdensi_GG_100182_c0_g1	Bud	FC_3_3	994.36775958818	223.567311269721	608.967535428951	2.15331366731453	0.300828330168544	7.15794840900822	8.18933607049845e-13	9.92997782094105e-11	25.016	19.975	24.128	15.740	5.887	6.487	7.079	8.025	10.424	3.304	4.779	6.114	4.211	8.104	8.207	19.180	27.493	21.339	7.075	3.759	4.640	2.302	2.250	2.827	3.089	1.820	3.511
Pdensi_DN23854_c0_g1d550657	Bud	FC_3_3	27077.1982171248	6498.89592648272	16788.0470718038	2.05882485319159	0.287751894442355	7.15486115975523	8.3757650880679e-13	1.01358413699939e-10	717.189	573.217	591.677	221.429	190.723	318.827	242.111	89.130	128.504	94.645	127.198	191.018	306.768	406.384	434.072	256.102	133.089	218.501	78.850	69.786	134.979	188.789	176.544	236.464	236.015	323.045	941.964
Pdensi_DN19830_c0_g1d361095	Bud	FC_3_3	1153.9670202232	267.933182318974	710.950101271087	2.10687917359882	0.294605857452677	7.15151827535286	8.58232916735814e-13	1.03652058812915e-10	28.270	21.525	30.400	13.164	5.736	7.266	11.128	5.299	9.239	5.969	4.232	6.721	6.318	12.033	5.961	34.090	47.923	40.539	16.053	22.571	9.685	7.142	4.905	2.707	7.904	9.463	3.270
Pdensi_DN22662_c0_g4	Bud	FC_3_3	360.728416255164	20.6084446614998	190.668430458332	4.1294495387226	0.577870957114488	7.14597175698599	8.93614333929871e-13	1.07711494071903e-10	7.597	4.109	13.338	6.603	0.000	0.000	0.000	0.114	0.385	0.511	0.412	0.384	0.605	0.000	0.000	38.650	19.165	2.131	2.290	3.023	1.710	0.000	0.000	0.000	0.000	0.000	0.000
Pdensi_DN73735_c0_g1	Bud	FC_3_3	136.821520279854	808.317562054205	472.56954116703	-2.56263100882853	0.35895982766551	-7.13904679945541	9.3980335925399e-13	1.12832012776707e-10	1.940	4.280	3.349	6.278	8.943	6.655	8.471	9.986	10.531	17.565	18.690	14.868	4.198	6.289	4.717	1.574	0.492	1.876	3.220	4.875	5.815	9.183	5.893	4.658	0.070	0.317	1.083
Pdensi_DN8425_c0_g1d452440	Bud	FC_3_3	1.71549218439232	136.449018802922	69.0822554936571	-6.31223952186665	0.884757375987724	-7.1344299501542	9.71890947554024e-13	1.16454728302389e-10	0.039	0.000	0.078	0.886	1.789	2.701	2.790	1.833	1.513	2.291	2.620	3.754	0.957	5.449	0.924	0.106	0.560	0.147	0.665	0.137	0.168	1.180	10.573	2.702	0.000	0.000	0.000
Pdensi_GG_43777_c0_g1	Bud	FC_3_3	0	189.713285451838	94.856642725919	-10.2296545323376	1.43421478143635	-7.1325819986967	9.85033573323116e-13	1.17797629878542e-10	0.000	0.000	0.000	1.740	3.778	2.233	8.359	4.344	2.881	6.116	1.734	4.051	0.000	0.000	0.000	3.709	5.169	2.937	14.922	4.386	3.473	0.000	0.000	0.000	0.000	0.000	0.000
Pdensi_GG_93581_c0_g1	Bud	FC_3_3	261.626158955869	10.8474737086823	136.236816332276	4.59108758283663	0.644192408823507	7.12688867480037	1.02663058466827e-12	1.22531379781878e-10	7.866	7.139	3.200	0.369	1.880	1.272	0.323	0.102	0.229	0.114	0.368	0.229	4.436	6.053	3.155	1.308	0.422	0.716	0.000	0.789	2.086	9.310	3.335	4.109	0.000	1.745	2.220
Pdensi_DN19499_c1_g3	Bud	FC_3_3	565.020289695272	95.8407572324415	330.430523463857	2.55934645996174	0.359998661497764	7.10932215501483	1.16614260052743e-12	1.38638867371298e-10	14.892	12.455	11.941	10.342	7.821	7.013	5.264	2.683	3.807	1.302	2.783	1.996	6.607	8.996	6.667	10.804	5.955	5.567	0.703	0.441	2.010	0.000	0.087	0.579	0.111	0.027	0.313
Pdensi_DN30224_c0_g1	Bud	FC_3_3	1.14387132495946	116.034495496231	58.5891834105955	-6.66324582705645	0.937426155039971	-7.10802209990859	1.17717713879897e-12	1.39677918983807e-10	0.000	0.048	0.044	0.056	0.000	0.000	0.485	0.873	0.673	2.533	2.733	2.090	0.000	0.203	0.000	0.000	0.339	0.000	0.100	0.000	0.063	0.333	0.217	0.269	0.000	0.000	0.000
Pdensi_DN16706_c0_g1d399200	Bud	FC_3_3	110.037959975396	848.237619649778	479.137789812587	-2.94655149000836	0.414966844154552	-7.1006913721303	1.2413431094317e-12	1.47004970955462e-10	3.166	3.201	1.281	19.883	11.436	12.132	21.262	13.218	17.996	19.752	17.544	16.297	3.088	6.742	4.113	2.055	5.272	4.189	7.871	1.076	2.210	6.363	13.688	17.212	1.193	6.322	3.029
Pdensi_GG_31362_c0_g1	Bud	FC_3_3	408.399609833948	2237.19231699731	1322.79596341563	-2.45362328291378	0.345640039310905	-7.09878198083045	1.25861173546264e-12	1.48760575412837e-10	5.655	11.872	10.964	33.264	32.616	22.986	28.158	42.031	65.399	36.083	56.198	49.759	5.539	22.463	19.831	20.594	3.429	1.804	0.502	0.131	0.486	0.345	0.139	0.000	0.000	0.000	0.136
Pdensi_GG_109378_c0_g1	Bud	FC_3_3	0	122.52044793923	61.2602239696151	-9.59879419737229	1.35328217249417	-7.09297321169998	1.31260873117531e-12	1.54842041602017e-10	0.000	0.000	0.000	3.154	3.179	22.473	8.717	5.641	8.284	2.259	2.233	3.253	0.000	2.044	11.068	0.000	2.713	1.234	0.280	3.951	1.820	22.685	158.456	516.026	0.000	0.284	0.613
Pdensi_DN19065_c0_g1d187560	Bud	FC_3_3	55.4826053624576	1266.47808913387	660.980347248165	-4.51258382603085	0.636444274544621	-7.09030469204806	1.33817047259083e-12	1.57444810794394e-10	0.527	1.300	2.040	13.859	14.937	12.289	12.623	27.357	38.746	14.880	49.141	16.727	0.492	4.722	0.405	0.877	0.343	0.069	0.000	0.032	0.000	0.000	0.000	0.000	0.000	0.000	0.000
Pdensi_DN23124_c0_g1d21375	Bud	FC_3_3	23.4508433373434	615.31947825248	319.385160794912	-4.71347121758767	0.664793196621617	-7.09013154999306	1.33984576953337e-12	1.57444810794394e-10	0.128	0.686	0.825	16.282	15.350	7.988	20.148	19.644	17.779	13.825	16.376	8.720	0.212	3.553	2.687	2.711	0.667	1.157	0.543	1.927	1.049	0.048	0.039	0.000	0.000	0.000	0.000
Pdensi_GG_19984_c0_g1	Bud	FC_3_3	1880.87105405969	9972.00127733833	5926.43616569901	-2.40649029402719	0.33946688861622	-7.08902804581869	1.35057157042123e-12	1.58399405571369e-10	45.633	50.958	34.387	430.094	309.472	116.697	512.292	266.333	279.065	291.561	199.991	135.732	72.537	128.672	32.964	62.223	32.570	27.912	48.624	90.118	47.290	89.804	359.329	395.374	125.115	301.445	241.327
Pdensi_DN17412_c0_g1	Bud	FC_3_3	73.5612595030433	677.291634218342	375.426446860693	-3.20272010158242	0.452454360989452	-7.07854841884724	1.45672229568814e-12	1.70268290732022e-10	0.804	2.587	1.739	12.758	32.709	40.419	15.206	13.598	16.674	14.446	13.727	14.656	14.242	25.721	30.723	4.790	5.679	4.904	3.841	4.802	9.958	2.009	0.593	0.021	4.920	4.595	8.899
Pdensi_DN17761_c0_g1d216447	Bud	FC_3_3	49.23313120335	465.107353871026	257.170242537188	-3.23982692038657	0.457700462340289	-7.07848732295542	1.45736453871174e-12	1.70268290732022e-10	0.606	1.652	1.176	7.511	6.735	3.331	8.770	8.974	11.825	11.926	8.535	8.851	0.889	3.783	0.947	1.228	2.387	2.351	4.885	9.140	5.336	1.946	2.418	1.740	3.733	5.456	4.188
Pdensi_DN25718_c0_g2	Bud	FC_3_3	69.3577654625901	709.229556672802	389.293661067696	-3.35423102319292	0.47389449336687	-7.07801223720111	1.46236815192758e-12	1.70525573578222e-10	2.639	1.297	0.864	57.080	86.685	136.840	54.075	42.212	27.052	12.455	16.902	15.630	33.466	62.754	59.075	5.708	12.587	2.125	5.995	9.054	3.135	408.863	351.692	572.772	0.142	7.089	0.668
Pdensi_DN39841_c0_g1d242719	Bud	FC_3_3	10922.0861974139	404.425096397127	5663.25564690549	4.75514322634881	0.672390582176439	7.07199558173025	1.52721284869418e-12	1.77746550860449e-10	473.929	173.676	108.289	38.735	46.164	20.310	37.773	9.059	2.775	11.189	11.696	2.604	219.289	124.623	49.390	40.614	16.422	10.791	6.968	16.998	4.229	74.059	24.707	21.263	68.121	85.001	71.117
Pdensi_DN19282_c0_g1d14910	Bud	FC_3_3	229.057269278993	2023.76991068844	1126.41358998372	-3.14326765800472	0.444614009384466	-7.06965500784901	1.55319349583909e-12	1.80425358953675e-10	2.687	9.055	4.314	66.523	190.990	286.879	94.855	100.624	73.235	42.078	44.350	41.648	84.133	186.302	196.816	8.311	27.583	5.996	8.525	23.525	10.961	1252.659	3222.482	4800.101	0.344	0.283	0.113
Pdensi_DN17770_c0_g3	Bud	FC_3_3	2.86300188657435	101.446256596352	52.1546292414631	-5.14709101789993	0.728863719931898	-7.06180164706352	1.64357491021865e-12	1.90560771019066e-10	0.043	0.108	0.057	0.215	0.566	1.230	0.913	0.163	0.769	1.843	2.638	1.969	0.298	1.200	0.387	0.125	0.048	0.054	1.440	0.100	0.634	0.294	0.070	0.095	0.000	0.177	0.017
Pdensi_DN6782_c0_g1d450447	Bud	FC_3_3	49.5831681431786	690.193977430679	369.888572786929	-3.79918295903117	0.538943866013027	-7.04931106672869	1.79805788279209e-12	2.08075633698772e-10	1.311	1.744	0.403	11.881	9.276	6.605	14.332	14.767	17.739	15.059	12.747	15.819	1.685	4.772	2.255	0.271	0.109	0.248	0.785	0.000	0.144	0.000	0.000	0.000	0.000	0.000	0.000
Pdensi_DN14965_c0_g1d465570	Bud	FC_3_3	118.636728661427	1674.73693684645	896.686832753938	-3.81923793105695	0.541817396736577	-7.04893928113164	1.80286794127165e-12	2.08236378719555e-10	1.194	1.842	5.213	4.797	2.600	41.509	21.738	23.850	55.929	30.364	40.127	35.686	2.454	2.984	9.458	8.599	14.893	15.147	4.854	5.751	6.026	39.176	165.406	573.925	0.068	0.347	0.159
Pdensi_DN37721_c1_g7	Bud	FC_3_3	2.86300188657435	139.379357559561	71.1211797230679	-5.60511712734454	0.795357323778232	-7.04729429122275	1.82430228291464e-12	2.10313030229193e-10	0.032	0.103	0.053	0.440	0.409	0.491	1.368	2.278	1.779	3.100	1.575	4.141	0.071	0.478	0.313	0.126	0.296	0.633	0.330	1.401	3.022	0.591	0.458	0.696	0.033	0.024	0.026
Pdensi_DN48815_c0_g1	Bud	FC_3_3	2.29196421345527	91.864664296145	47.0783142548001	-5.32540474488753	0.756832446780793	-7.03643820708174	1.97216050919637e-12	2.26928941767076e-10	0.079	0.032	0.039	1.421	2.357	3.623	2.032	1.715	2.032	1.817	1.989	1.999	0.999	2.090	0.761	0.098	0.880	0.148	0.988	1.377	0.602	0.937	28.266	28.227	0.061	0.077	0.106
Pdensi_GG_424_c1_g1	Bud	FC_3_3	48111.9637975091	2797.56710547038	25454.7654514897	4.10413425271652	0.584415647706096	7.02262896078459	2.17731875216364e-12	2.49241499751806e-10	2020.710	894.074	417.846	559.304	386.023	969.862	238.617	77.828	111.964	50.619	92.985	33.904	1051.143	688.672	522.190	360.873	124.167	46.152	60.318	48.056	52.553	30.248	103.901	143.617	452.206	551.093	351.351
Pdensi_DN23606_c2_g3d549341	Bud	FC_3_3	1.71791776920736	98.3169374622296	50.0174276157185	-5.83864706588466	0.831412617652551	-7.02256249414373	2.17835514815116e-12	2.49241499751806e-10	0.037	0.040	0.037	1.431	2.474	4.038	1.651	2.447	3.226	1.462	2.320	2.437	0.531	4.226	0.785	0.066	1.699	0.046	0.333	0.769	0.526	0.664	65.011	22.609	0.000	0.000	0.000
Pdensi_GG_35088_c0_g1	Bud	FC_3_3	3477.59414625377	328.873431753584	1903.23378900368	3.40235546128735	0.485092226391199	7.01383216671781	2.31877529760182e-12	2.64810229577904e-10	123.076	72.596	45.617	72.742	40.631	14.831	29.092	11.175	6.749	8.951	8.137	3.637	77.864	38.568	7.216	50.949	33.212	24.504	23.284	6.348	13.227	0.318	0.000	0.000	0.213	0.314	0.000
Pdensi_DN25910_c7_g1	Bud	FC_3_3	51.5578357441019	293.919563310946	172.738699527524	-2.51117422214037	0.358075527846801	-7.01297359593575	2.33305494267688e-12	2.65723288672977e-10	1.221	1.490	0.865	5.468	4.882	4.984	6.007	4.606	7.607	6.112	5.553	6.933	1.645	3.716	1.835	1.107	0.534	0.375	1.369	1.450	0.856	2.125	5.888	8.223	0.820	1.787	1.098
Pdensi_DN21624_c0_g2d540410	Bud	FC_3_3	116.485716750511	1087.07259967715	601.779158213831	-3.22219077854505	0.459471018611407	-7.01282702940224	2.33550122293483e-12	2.65723288672977e-10	1.250	3.981	2.923	37.419	145.452	187.412	29.139	45.294	34.063	17.043	25.978	26.029	52.295	123.738	118.376	11.810	28.049	18.155	21.744	33.654	45.089	14.766	3.419	0.267	0.051	0.037	0.013
Pdensi_DN20834_c0_g1	Bud	FC_3_3	441.009537827726	2089.34141661638	1265.17547722205	-2.24415626851056	0.320404653697489	-7.00413131523795	2.48522939865761e-12	2.82231181896061e-10	7.909	14.788	8.093	34.171	24.304	26.071	41.371	27.099	57.887	38.406	41.684	52.315	14.247	27.323	14.279	9.759	6.137	5.063	4.452	2.968	5.685	2.472	3.484	0.631	0.485	0.068	0.379
Pdensi_GG_46131_c1_g1	Bud	FC_3_3	0	115.959160970343	57.9795804851717	-9.5195836378114	1.35954079654115	-7.00205809346101	2.5222944480162e-12	2.85907007543288e-10	0.000	0.000	0.000	0.000	0.000	0.000	1.113	1.413	4.821	2.388	2.962	1.977	0.000	0.000	0.000	0.000	0.000	0.000	0.000	0.000	0.000	0.000	0.409	0.000	0.000	0.000	0.000
Pdensi_DN37840_c0_g1d316563	Bud	FC_3_3	10.8782294853164	158.818393070859	84.8483112780878	-3.8675711618015	0.552432210860726	-7.00098778776055	2.54164100791166e-12	2.87564476118184e-10	0.229	0.245	0.272	0.658	1.368	1.420	0.771	3.837	3.224	2.265	2.966	4.840	0.051	1.022	0.436	0.248	0.958	1.662	0.572	2.917	3.851	0.411	4.312	3.435	0.035	0.128	0.629
Pdensi_DN33281_c0_g1d373421	Bud	FC_3_3	12.8820918758736	164.798338675403	88.8402152756381	-3.67724646177765	0.525610580577858	-6.99614238688815	2.63106151480952e-12	2.97129340271718e-10	0.350	0.189	0.349	2.938	1.826	2.652	3.404	4.252	6.088	2.664	4.343	3.443	0.519	0.805	0.523	0.683	7.713	48.749	1.376	11.795	0.918	1.146	0.000	0.000	0.000	0.000	0.000
Pdensi_GG_72788_c0_g1	Bud	FC_3_3	12.0272203631728	168.478274444626	90.2527474038993	-3.8084436239044	0.544394902831305	-6.99573710939859	2.63867910692549e-12	2.9743777266399e-10	0.353	0.202	0.281	3.741	8.570	7.489	3.332	4.220	2.690	3.514	4.716	2.451	3.365	5.965	4.124	1.341	1.973	1.918	4.659	6.472	2.824	12.870	72.908	24.573	0.146	0.079	0.113
Pdensi_DN24409_c0_g1d553689	Bud	FC_3_3	928.425348895721	4543.99677211817	2736.21106050694	-2.29110034475033	0.327519982567862	-6.99529942199974	2.64693016891783e-12	2.97816338968629e-10	12.398	27.822	24.603	26.788	53.287	53.751	35.591	72.823	64.551	86.073	108.634	93.224	20.940	55.142	33.783	34.105	65.859	45.636	37.031	112.162	40.139	235.333	582.635	197.238	2.267	4.679	2.201
Pdensi_DN15715_c0_g1d277050	Bud	FC_3_3	106.603088181096	3212.31082214639	1659.45695516374	-4.91323613529036	0.702587586911692	-6.99305855500107	2.68957187419792e-12	3.02055793325512e-10	0.517	2.006	4.915	1.938	5.994	5.678	29.311	40.262	62.890	45.614	105.094	53.646	10.830	11.161	6.653	12.858	27.705	22.496	21.166	14.176	14.301	4.937	11.444	11.954	72.123	48.340	68.294
Pdensi_DN31795_c0_g1d372235	Bud	FC_3_3	791.71510498158	5475.5905377096	3133.65282134559	-2.78995125497174	0.39915688938835	-6.98961067475732	2.75650093405545e-12	3.09002231778923e-10	8.577	23.324	23.416	70.728	85.612	49.499	82.177	112.788	159.815	94.089	125.418	127.829	13.285	42.910	33.890	40.360	5.612	5.750	1.301	0.780	2.173	2.561	0.411	0.000	0.000	0.000	0.203
Pdensi_DN20498_c1_g1d120044	Bud	FC_3_3	114.23668048266	1.49826390414001	57.8674721933998	6.25154011671736	0.894904334717003	6.98570771667375	2.83423583643136e-12	3.16550340116655e-10	2.615	2.606	2.723	0.265	0.177	1.123	0.070	0.019	0.172	0.054	0.023	0.033	1.278	1.058	1.350	2.403	0.869	0.570	0.349	0.161	0.158	0.000	0.000	0.000	0.000	0.000	0.000
Pdensi_DN17579_c0_g1d113322	Bud	FC_3_3	318.329670235202	1946.54310604573	1132.43638814047	-2.61233381149998	0.375122086651942	-6.96395628104896	3.30847318685219e-12	3.6682470470618e-10	7.973	5.588	8.551	24.408	28.454	9.762	44.187	26.904	40.095	58.001	37.120	27.265	7.392	9.287	5.245	6.638	4.895	4.960	4.620	17.659	13.504	43.941	32.599	21.103	4.230	12.733	9.473
Pdensi_DN139_c0_g1d258478	Bud	FC_3_3	0	191.137262418472	95.5686312092361	-10.2403643877829	1.47471842477339	-6.94394551241634	3.81297618693083e-12	4.21992473633599e-10	0.000	0.000	0.000	2.427	3.496	3.754	2.977	2.013	8.663	3.850	1.453	6.775	0.426	3.762	0.000	0.000	0.000	0.000	0.000	2.221	4.405	0.583	89.582	50.107	0.000	0.000	0.000
Pdensi_DN24988_c0_g1	Bud	FC_3_3	162.083372679985	658.334978415599	410.209175547792	-2.02205926752098	0.291540768205326	-6.93576846891236	4.0401883640173e-12	4.45518597314734e-10	4.630	2.978	3.643	3.946	3.779	2.736	8.422	13.479	21.550	14.404	12.059	15.150	2.282	2.786	2.278	10.924	16.071	11.858	20.699	8.855	11.894	16.394	45.735	31.431	2.963	5.909	2.533
Pdensi_DN5622_c0_g1d206363	Bud	FC_3_3	19.4487748756597	680.718717230407	350.083746053033	-5.12919608118839	0.740144620294232	-6.92999170776835	4.2086528925045e-12	4.6309808190334e-10	0.239	0.403	0.712	1.283	5.360	0.440	5.590	16.641	3.745	13.773	25.496	3.871	0.303	0.431	0.206	0.493	0.938	0.639	2.512	14.732	0.877	6.661	9.865	0.138	158.263	215.611	142.220
Pdensi_DN22078_c0_g1	Bud	FC_3_3	36.0882204660164	263.154300894189	149.621260680103	-2.86655703248351	0.413657461227059	-6.92978442593604	4.21482400812305e-12	4.6309808190334e-10	0.926	0.910	0.673	1.918	2.437	1.847	5.041	3.865	7.523	4.858	7.492	4.344	5.205	3.303	3.027	1.892	1.953	4.039	20.556	7.587	4.208	67.772	25.808	60.118	19.213	13.497	5.364
Pdensi_DN22574_c0_g1	Bud	FC_3_3	16.0210676612708	315.358665645909	165.68986665359	-4.29884058892426	0.620433727806855	-6.92876675824838	4.2452505435886e-12	4.65600721780609e-10	0.355	0.183	0.585	0.765	0.850	1.670	1.909	4.995	8.648	4.904	10.597	4.555	1.789	1.988	0.510	4.061	6.948	3.589	2.826	1.578	1.015	0.207	9.571	16.822	10.077	20.411	31.476
Pdensi_GG_37132_c0_g1	Bud	FC_3_3	22.630420358807	216.964115341389	119.797267850098	-3.26139240296508	0.470895262631061	-6.9259401437647	4.3308956585559e-12	4.741396020437e-10	0.505	0.738	0.334	1.787	1.644	0.944	3.427	4.108	2.662	4.706	5.371	3.654	0.481	1.093	0.441	0.750	1.473	0.988	1.329	2.912	1.802	1.593	0.309	0.257	0.131	0.063	0.000
Pdensi_DN22726_c2_g1	Bud	FC_3_3	5.15810906279189	318.384015670592	161.771062366692	-5.94812235354485	0.858879080317633	-6.92544793540098	4.34598152221431e-12	4.74936975327083e-10	0.252	0.000	0.107	9.022	18.428	50.549	20.961	20.131	14.835	6.049	7.709	6.421	7.143	18.085	21.068	0.520	6.285	0.449	2.199	1.838	1.182	76.828	584.968	1282.490	0.999	0.403	0.345
Pdensi_DN1238_c0_g1	Bud	FC_3_3	67.5740935878161	516.585006789748	292.079550188782	-2.93456382831684	0.423932767043835	-6.9222387521024	4.44561149611728e-12	4.84954071269998e-10	1.946	1.075	1.658	5.291	3.863	0.656	5.971	6.312	7.946	10.765	14.535	7.396	5.208	3.348	1.560	3.115	4.439	6.680	7.198	10.220	5.439	9.462	1.499	1.185	98.325	132.769	317.841
Pdensi_DN21912_c0_g2	Bud	FC_3_3	20.052418684442	189.913149053826	104.982783869134	-3.24372147675742	0.468721122917111	-6.92036547567974	4.50479921925466e-12	4.90061018856778e-10	0.668	0.348	0.375	3.319	2.560	2.332	4.386	3.613	5.933	3.659	4.554	3.816	0.612	1.387	0.740	0.637	10.158	59.179	2.039	17.870	0.865	0.799	0.011	0.000	0.000	0.000	0.011
Pdensi_DN13684_c0_g1	Bud	FC_3_3	89.8970175806177	563.027890213352	326.462453896985	-2.64691309622237	0.382488171957201	-6.92024823324092	4.50852916970257e-12	4.90061018856778e-10	1.431	2.876	1.972	8.241	10.716	12.091	8.225	7.279	8.239	13.621	12.834	9.072	5.497	10.042	8.668	2.810	4.600	2.935	4.518	45.484	25.330	232.842	237.874	161.183	27.452	49.695	48.954
Pdensi_DN13671_c0_g1	Bud	FC_3_3	32.3678337100727	312.349394151652	172.358613930862	-3.27065824546967	0.472669955533268	-6.91953911430587	4.53115369484896e-12	4.91642291275323e-10	0.679	1.092	0.499	15.407	35.345	41.197	13.788	13.945	8.751	4.664	8.563	6.636	18.478	28.525	29.959	5.765	9.889	10.941	71.055	18.977	51.342	26.540	83.833	12.645	0.952	3.117	1.510
Pdensi_DN21213_c0_g1	Bud	FC_3_3	279.5405442872	1127.52219219091	703.531368239056	-2.01203908889986	0.290849197158757	-6.91780863951159	4.5868329323726e-12	4.96798079347901e-10	8.430	5.278	5.691	18.521	12.901	10.573	16.399	17.187	21.166	26.350	20.807	24.048	5.627	6.143	2.686	13.978	7.619	5.228	32.956	4.023	9.834	22.666	37.059	19.317	0.634	0.883	0.532
Pdensi_DN15197_c0_g1d53870	Bud	FC_3_3	0	121.650751538473	60.8253757692364	-9.58856674686415	1.38689263270991	-6.91370515692237	4.72156012051444e-12	5.0957688747467e-10	0.000	0.000	0.000	0.288	1.385	2.472	3.278	8.133	9.223	3.231	1.725	2.681	0.000	0.263	0.000	0.204	1.222	1.111	4.031	0.264	0.983	0.000	0.833	0.458	0.000	0.000	0.000
Pdensi_DN21687_c1_g1	Bud	FC_3_3	7.72290421230769	217.328424940202	112.525664576255	-4.8140756121839	0.697313053556048	-6.90375088725764	5.06470845583717e-12	5.44679865206376e-10	0.152	0.090	0.298	1.315	1.029	1.199	1.455	3.424	8.753	2.692	4.046	7.110	0.000	0.190	0.440	0.000	0.356	0.240	0.399	0.199	0.061	0.163	0.664	0.830	0.263	0.919	0.327
Pdensi_DN18247_c0_g3d477764	Bud	FC_3_3	58.0925371466121	331.55475983917	194.823648492891	-2.51262949011488	0.36399010194944	-6.90301597943971	5.09099005897354e-12	5.46540678817847e-10	1.093	1.216	1.741	6.390	6.792	8.171	6.500	5.604	9.873	7.417	5.719	7.841	3.039	3.808	3.499	2.423	2.181	3.941	5.368	2.311	6.401	6.925	3.051	3.134	0.840	0.222	0.623
Pdensi_DN39367_c0_g2	Bud	FC_3_3	0.573148454887251	533.730824021665	267.151986238276	-9.86386243587794	1.43131427062567	-6.89147215137189	5.52179327816059e-12	5.91745698664851e-10	0.000	0.046	0.000	10.955	32.014	14.262	39.592	42.067	4.580	21.241	10.627	1.458	0.520	6.649	1.957	1.190	0.047	0.000	0.000	0.099	0.061	0.000	0.000	0.000	0.000	0.000	0.000
Pdensi_DN31417_c0_g1d371953	Bud	FC_3_3	96.3597616561838	1056.95417671046	576.656969183323	-3.45525979263236	0.501646024863894	-6.88784445878912	5.66440935703520e-12	6.0596238587475e-10	1.114	1.643	3.946	2.439	8.708	2.102	9.563	22.150	19.619	22.756	25.231	18.882	0.790	2.573	0.453	10.637	8.899	1.991	1.351	0.235	1.305	0.000	3.354	0.000	0.611	0.569	0.975
Pdensi_DN7352_c0_g1d101604	Bud	FC_3_3	3.72708032407502	295.322553117621	149.524816720848	-6.30880159057314	0.916067216860869	-6.88683261932657	5.70482777587006e-12	6.09215555644228e-10	0.169	0.036	0.034	3.519	6.613	1.854	10.755	10.358	5.610	3.949	12.280	2.599	0.075	0.388	0.114	0.031	0.112	0.000	0.000	0.039	0.097	0.000	0.000	0.000	0.000	0.000	0.000
Pdensi_DN44270_c0_g1d155350	Bud	FC_3_3	41.5070376085001	488.971497327991	265.239267468246	-3.55823068732422	0.516946262427211	-6.883173254058	5.85337644510233e-12	6.22893398974439e-10	0.463	1.506	0.928	6.852	4.690	2.360	5.321	6.645	18.151	10.390	7.227	13.295	0.172	1.605	0.516	0.415	0.000	0.944	0.000	0.179	0.000	0.000	0.000	0.000	0.000	0.694	0.559
Pdensi_GG_79752_c0_g1	Bud	FC_3_3	6.30184619611789	125.205383534782	65.7536148654501	-4.31281632949517	0.627228012606147	-6.87599444351236	6.15588996906234e-12	6.53942447498821e-10	0.196	0.127	0.127	0.296	0.707	1.747	1.144	3.103	8.192	2.157	3.719	2.080	0.584	1.481	0.553	0.469	1.024	0.800	45.258	27.172	86.695	65.878	10.026	43.690	0.811	0.814	0.847
Pdensi_DN20508_c0_g1d220025	Bud	FC_3_3	762.972630731073	123.534457922024	443.253544326548	2.62690219879045	0.382174541481719	6.87356669182033	6.26162146224043e-12	6.64015502450479e-10	21.101	11.751	20.089	4.269	2.858	4.032	2.929	1.766	4.090	3.064	1.897	2.808	10.671	3.513	3.155	25.228	38.214	33.910	87.550	13.924	60.481	6.147	1.487	1.767	0.893	1.468	0.698
Pdensi_DN30313_c0_g1d27042	Bud	FC_3_3	329.47469710078	1490.40945499017	909.942076045473	-2.17744803722679	0.316998860016787	-6.86894595492074	6.46780017704857e-12	6.84686950916429e-10	4.852	10.267	7.903	17.172	20.390	17.740	22.779	25.375	42.450	31.492	29.584	33.182	8.844	14.350	15.432	7.006	5.048	2.917	1.511	1.949	1.232	0.378	0.055	0.000	0.000	0.017	0.000
Pdensi_DN22715_c1_g2	Bud	FC_3_3	6.58810562051465	146.310637812181	76.4493717163478	-4.47309552576042	0.651520421757675	-6.86562596716904	6.62003189509853e-12	6.99585662247652e-10	0.245	0.089	0.135	2.744	3.446	3.778	1.621	1.693	4.668	2.300	2.758	4.245	5.982	8.479	7.257	3.336	7.787	3.804	13.148	8.833	7.333	2.967	0.076	0.343	0.138	0.858	1.948
Pdensi_DN21957_c0_g2d421210	Bud	FC_3_3	3.44113570272513	184.520280246854	93.9807079747898	-5.74567401254675	0.836940027129127	-6.86509645410982	6.64463421085682e-12	7.00968603838569e-10	0.105	0.150	0.000	4.423	6.578	20.128	5.809	7.034	9.995	2.977	5.107	3.633	0.707	4.169	6.996	0.126	2.803	1.356	31.014	35.976	28.348	119.365	497.104	717.454	103.971	241.277	343.339
Pdensi_DN25458_c0_g1d23170	Bud	FC_3_3	65.8547874824943	352.167850300781	209.011318891638	-2.41888645925698	0.352974330923884	-6.8528678924774	7.23839275726289e-12	7.59656839887227e-10	1.486	1.629	1.491	3.127	4.250	4.177	3.052	5.449	7.991	5.042	8.867	8.468	1.931	4.015	2.268	1.915	3.051	2.455	3.518	2.884	2.813	2.293	8.744	11.985	2.890	2.587	1.623
Pdensi_DN28566_c0_g1d196037	Bud	FC_3_3	0	107.385251483239	53.6926257416193	-9.40860587601587	1.37308531549253	-6.85216407885113	7.27410527812233e-12	7.62090857623591e-10	0.000	0.000	0.000	0.223	0.855	0.383	0.000	1.846	0.836	2.492	1.778	2.487	0.587	0.000	0.000	0.157	0.568	0.644	0.583	0.204	0.000	0.268	0.000	0.000	0.000	0.000	0.000
Pdensi_DN26360_c0_g1d560098	Bud	FC_3_3	469.605658257254	4497.42786170033	2483.51675997879	-3.25957046059229	0.475879161583555	-6.84957595063757	7.40692165125025e-12	7.74672372700349e-10	5.863	9.123	17.711	25.162	29.081	13.778	109.753	70.603	109.263	89.335	135.759	59.878	17.947	12.240	16.597	10.523	7.583	10.461	2.131	3.865	4.725	1.659	2.991	39.146	76.699	119.441	188.108
Pdensi_DN16591_c0_g1d55900	Bud	FC_3_3	436.810879753783	104.146641387582	270.478760570683	2.06820785639289	0.302316767920558	6.84119465360376	7.85354548201126e-12	8.19974808730747e-10	11.324	11.344	7.731	2.672	2.260	1.910	2.368	1.864	5.257	2.199	2.324	2.047	1.849	3.330	4.220	4.652	4.779	7.314	2.725	1.706	4.423	1.601	1.620	1.111	7.319	4.427	4.024
Pdensi_DN496_c0_g1	Bud	FC_3_3	170.488829844004	0	85.2444149220021	9.68648282843175	1.41649544308336	6.83834379823111	8.0113951031914e-12	8.35023321800104e-10	6.495	2.516	2.794	1.174	0.565	1.510	0.257	0.975	0.276	0.000	0.000	0.000	2.575	1.071	0.515	0.208	1.245	1.132	0.000	0.269	2.670	0.000	0.000	0.000	1.714	1.564	2.247
Pdensi_DN11127_c0_g1d519871	Bud	FC_3_3	6.30094820675724	97.3403034336239	51.8206258201906	-3.94972767686066	0.577886950868156	-6.83477567874998	8.21334471070022e-12	8.54609047077474e-10	0.166	0.154	0.119	1.050	1.198	0.581	0.578	0.670	2.259	2.115	2.269	1.785	0.446	0.286	0.224	0.069	0.178	0.000	0.060	0.048	0.060	0.000	0.000	0.000	0.000	0.000	0.000
Pdensi_DN21873_c2_g1	Bud	FC_3_3	193.639407150007	24.002266112426	108.820836631217	3.01225090300913	0.441280319845063	6.82616189198458	8.72165040276134e-12	9.05950273064988e-10	5.742	4.162	3.521	1.668	1.335	0.747	1.373	0.810	0.620	0.465	0.531	0.536	1.941	2.219	2.612	0.789	1.347	3.293	0.759	1.356	0.359	1.242	6.796	2.149	0.293	0.629	0.414
Pdensi_DN36611_c6_g1	Bud	FC_3_3	28.6281764672422	229.967181806738	129.29767913699	-3.00602966576391	0.440428170008421	-6.82524386600074	8.77760786975202e-12	9.10209524756057e-10	0.475	0.878	0.650	1.621	1.539	1.874	2.814	3.036	3.193	4.830	5.967	3.752	0.544	1.638	0.842	0.431	0.357	0.399	0.413	0.620	0.686	3.183	11.213	19.324	0.649	2.441	2.364
Pdensi_DN30054_c0_g1	Bud	FC_3_3	0	208.188332154963	104.094166077481	-10.3638542783768	1.51908462772055	-6.8224337796955	8.95108951653045e-12	9.26620440257158e-10	0.000	0.000	0.000	0.379	0.725	0.000	4.482	3.446	2.126	4.053	7.931	1.233	0.499	0.345	0.000	0.000	0.000	0.000	0.826	5.541	0.643	7.053	21.195	10.515	0.000	0.000	0.000
Pdensi_DN38588_c0_g1d510527	Bud	FC_3_3	1.43345432353191	120.330119019031	60.8817866712813	-6.3925706482072	0.93731592068792	-6.82008115632511	9.09890940666391e-12	9.40323625778663e-10	0.082	0.000	0.020	1.621	3.078	4.382	3.166	1.705	2.062	2.231	2.773	2.629	1.732	5.848	1.317	0.130	1.703	0.129	0.750	0.549	0.382	1.971	113.229	23.411	0.000	0.000	0.000
Pdensi_DN16641_c4_g1	Bud	FC_3_3	350.999107761095	1711.27870668158	1031.13890722134	-2.28557643687151	0.335679921766839	-6.80879697791116	9.8418250623569e-12	1.01537608736553e-09	10.973	8.437	4.972	9.818	18.753	15.979	16.177	22.967	29.865	35.085	39.142	34.091	14.008	19.773	11.034	8.699	8.681	8.475	14.848	35.273	15.732	36.178	84.658	79.274	18.749	35.816	39.380
Pdensi_GG_70304_c1_g1	Bud	FC_3_3	374.351401560112	1.86367728609383	188.107539423103	7.64592200148329	1.12330562799773	6.80662663028936	9.99137883452882e-12	1.02906130229741e-09	4.961	1.826	19.197	8.467	0.000	0.045	0.030	0.196	0.025	0.033	0.080	0.033	1.128	0.000	0.427	16.844	216.824	240.144	297.245	0.954	58.051	0.220	0.000	0.000	0.033	0.032	0.042
Pdensi_GG_35534_c0_g1	Bud	FC_3_3	156.343558114425	1836.7452583201	996.544408217265	-3.55434904423536	0.52252622362355	-6.80224050687275	1.03004445015211e-11	1.05741937353436e-09	2.024	6.091	2.817	2.176	0.892	1.827	11.806	7.771	18.946	20.220	41.224	55.536	1.685	3.048	2.265	0.448	1.715	6.632	15.524	85.731	12.263	92.615	995.167	873.644	4.971	1.349	0.976
Pdensi_DN9715_c0_g1	Bud	FC_3_3	104.661836933343	1251.29830058128	677.98006875731	-3.57953049258435	0.526229253194325	-6.8022263506938	1.03014570150464e-11	1.05741937353436e-09	0.911	2.395	4.010	10.749	12.557	19.487	23.008	24.316	39.677	23.711	22.858	32.683	2.260	6.409	8.301	3.125	1.786	2.714	0.721	0.698	2.809	0.219	0.126	0.329	0.000	0.033	0.053
Pdensi_DN42854_c0_g1d245522	Bud	FC_3_3	155.867654079775	1335.68988994655	745.778772013164	-3.09914264770507	0.455626039005707	-6.80194366078857	1.03216966939128e-11	1.05771326221965e-09	1.964	3.001	5.889	1.758	1.540	0.379	13.357	24.081	24.461	21.629	35.797	27.390	2.317	3.735	2.323	4.041	8.879	9.210	11.664	20.644	19.202	8.449	0.991	0.000	0.000	0.389	0.278
Pdensi_GG_14509_c0_g1	Bud	FC_3_3	413.488276672738	70.1971441825725	241.842710427656	2.55863471629063	0.376849795567974	6.78953457420441	1.12495870284724e-11	1.14700563219953e-09	10.910	8.445	9.376	2.220	1.895	1.484	2.161	1.637	1.390	0.921	1.723	1.836	3.681	2.474	5.416	2.791	0.628	3.327	2.584	2.709	2.518	5.929	2.615	3.526	3.466	2.625	5.415
Pdensi_DN19809_c1_g1	Bud	FC_3_3	1245.57750872457	264.052908857943	754.815208791256	2.23795067441636	0.329641766871778	6.78903858468539	1.12883251285211e-11	1.14903068657706e-09	34.890	21.899	29.700	14.077	7.352	6.302	7.683	9.280	6.969	3.778	6.613	6.398	5.470	11.019	5.784	23.312	29.757	24.974	7.616	20.742	9.545	8.835	3.403	2.758	1.685	1.612	0.619
Pdensi_DN39846_c0_g1d441891	Bud	FC_3_3	0.285361435036105	147.774151402764	74.0297564188999	-8.90756949214293	1.31280684847321	-6.78513332140398	1.15979358389459e-11	1.17847515950964e-09	0.000	0.000	0.025	1.838	2.452	5.278	3.911	3.583	2.614	3.402	3.489	2.456	0.746	5.534	1.002	0.090	1.127	0.031	0.454	0.579	0.606	1.223	98.071	39.405	0.000	0.000	0.000
Pdensi_DN18264_c0_g2	Bud	FC_3_3	274.460802533097	24.3537145579062	149.407258545501	3.49417226888567	0.515238057622089	6.78166571198538	1.18798107071425e-11	1.20320146047215e-09	9.751	4.367	4.891	1.610	1.289	0.921	0.705	3.117	1.009	0.501	0.536	0.499	3.768	2.203	2.356	3.228	1.594	2.069	1.876	0.737	0.609	2.579	0.517	0.426	5.647	2.619	3.333
Pdensi_DN17568_c0_g1d216235	Bud	FC_3_3	7.72748699867086	216.883961353275	112.305724175973	-4.81064512286918	0.709623310858653	-6.77915317782929	1.20882311377073e-11	1.22227679294393e-09	0.047	0.330	0.188	6.214	20.419	16.062	6.129	10.857	5.321	5.488	4.261	3.945	8.044	16.947	6.374	2.802	5.085	0.889	1.748	8.231	4.390	2.444	1.275	0.096	0.110	0.000	0.170
Pdensi_DN26485_c2_g1	Bud	FC_3_3	0	121.411323191775	60.7056615958876	-9.58588076040552	1.41686233878555	-6.76556959557693	1.32785745911215e-11	1.33819012477081e-09	0.000	0.000	0.000	0.000	0.000	0.000	1.049	0.999	4.542	3.375	2.793	1.491	0.000	0.000	0.000	0.000	0.000	0.000	0.000	0.000	0.000	0.000	0.385	1.913	0.000	0.000	0.000
Pdensi_DN18656_c0_g2d354978	Bud	FC_3_3	207.503301031058	2.64902975054494	105.076165390802	6.298386251002	0.931322488735738	6.76284136502706	1.35311371566074e-11	1.36138895656644e-09	6.986	5.195	2.223	0.254	0.081	1.452	0.098	0.000	0.000	0.079	0.000	0.107	3.280	0.570	1.447	2.085	0.025	0.793	0.000	0.079	0.097	0.508	0.083	0.367	0.000	0.000	0.000
Pdensi_DN23450_c1_g1	Bud	FC_3_3	0	103.380500694416	51.6902503472082	-9.35372641526408	1.38719579684038	-6.74290279466612	1.55253084198878e-11	1.54415935215453e-09	0.000	0.000	0.000	0.801	0.766	1.104	0.843	1.589	2.692	1.786	1.917	2.830	1.408	1.313	1.410	0.340	0.000	0.000	0.000	0.000	0.000	0.000	0.000	0.000	0.000	0.000	0.000
Pdensi_DN32512_c0_g1	Bud	FC_3_3	1975.98047112068	12392.1009117141	7184.04069141737	-2.64877485140464	0.392848368974852	-6.74248656884253	1.55698639811354e-11	1.54606463382009e-09	30.500	30.802	76.147	111.255	182.042	250.642	188.059	255.034	297.792	269.521	263.181	250.853	97.248	152.201	120.445	121.503	100.301	71.256	328.206	290.512	362.060	297.743	433.563	622.385	38.694	33.388	51.937
Pdensi_DN39819_c1_g4	Bud	FC_3_3	8.58307588931889	138.783525241328	73.6833005653236	-4.01480851819397	0.595582994134137	-6.74097238795532	1.57330107884785e-11	1.55950568689979e-09	0.169	0.116	0.300	6.047	13.855	16.896	5.027	6.099	6.621	2.110	3.384	3.341	4.840	9.632	10.161	1.650	8.647	29.521	15.733	8.432	30.083	20.496	4.156	1.625	0.661	1.196	0.658
Pdensi_GG_120165_c0_g1	Bud	FC_3_3	87.0245918734629	1928.73754657101	1007.88106922224	-4.47007547982705	0.663141566822833	-6.7407559765007	1.575646455468e-11	1.55950568689979e-09	0.455	3.937	1.705	6.198	16.537	4.224	19.464	24.172	43.163	28.913	41.558	52.034	8.869	9.847	3.049	5.405	19.082	6.137	6.056	0.792	2.118	0.693	0.836	0.000	0.000	0.000	0.000
Pdensi_GG_53275_c0_g1	Bud	FC_3_3	295.028076254151	1467.02299890369	881.025537578922	-2.31396709838966	0.343394292420731	-6.73851356723936	1.60015119133149e-11	1.58118836065499e-09	4.169	7.808	8.586	14.406	14.253	15.612	23.206	33.001	22.927	30.737	36.598	25.509	8.030	17.662	6.624	18.376	14.344	6.486	9.324	3.784	3.386	4.288	2.922	2.697	1.088	1.053	0.592
Pdensi_DN31882_c0_g1d144795	Bud	FC_3_3	34.3734920793513	431.266236102998	232.819864091174	-3.64929423410689	0.542020242744306	-6.73276373522533	1.66470263021238e-11	1.64230873745588e-09	0.869	0.942	0.582	9.880	20.459	4.700	25.272	8.213	9.333	14.734	5.472	6.815	0.000	0.000	0.000	3.375	6.830	4.942	2.889	4.693	5.003	0.000	0.000	0.000	0.000	0.000	0.000
Pdensi_DN14223_c2_g1	Bud	FC_3_3	395.98623807784	2702.60158655833	1549.29391231808	-2.77082549931225	0.411672269250393	-6.7306585997585	1.68896835984596e-11	1.66355184569294e-09	5.043	15.112	7.530	15.853	29.258	42.206	25.452	42.790	48.668	50.106	59.855	61.331	24.152	37.104	27.672	16.574	26.738	13.708	38.611	39.322	32.812	26.810	38.165	8.776	4.620	1.699	1.668
Pdensi_DN16532_c0_g1d215401	Bud	FC_3_3	0	94.8443336668255	47.4221668334128	-9.22950969541353	1.37157986396418	-6.72910848132325	1.70705754415967e-11	1.67865254786752e-09	0.000	0.000	0.000	1.693	2.543	4.050	4.444	2.799	3.078	1.873	2.099	2.038	0.854	4.197	0.645	0.115	1.745	0.079	0.932	0.892	0.366	0.968	74.345	37.590	0.000	0.000	0.000
Pdensi_DN15461_c0_g1d214312	Bud	FC_3_3	51.4966180051185	430.977224016411	241.236921010765	-3.06490488957246	0.456074474459564	-6.72018510398832	1.81493853008881e-11	1.77899047224647e-09	0.602	1.346	1.647	2.161	2.813	8.784	3.844	5.029	9.805	7.364	9.216	10.767	1.652	2.885	6.084	2.743	1.090	1.122	1.102	0.240	0.888	118.008	10.580	7.427	4.384	3.659	5.593
Pdensi_DN14462_c0_g1d52937	Bud	FC_3_3	1144.93117568066	138.302892800686	641.617034240671	3.04932658722829	0.453907379562179	6.71794891321122	1.84300279365246e-11	1.80359453455989e-09	34.224	29.037	16.347	58.747	36.842	21.810	18.454	4.381	5.827	4.320	1.966	2.388	28.780	30.393	17.834	14.979	5.257	4.729	3.058	14.556	1.230	19.505	2.093	0.650	1.515	1.755	3.044
Pdensi_DN33597_c1_g3	Bud	FC_3_3	4.00808600394133	124.446626897927	64.2273564509344	-4.95655435772383	0.737910816104663	-6.71701003637384	1.8549119800898e-11	1.81233534876511e-09	0.045	0.170	0.089	0.137	1.041	1.907	0.000	1.339	3.632	2.341	3.557	1.977	0.934	0.274	0.384	0.365	0.471	0.958	1.212	2.318	3.798	0.000	0.901	0.402	0.138	0.222	0.062
Pdensi_DN18779_c0_g3	Bud	FC_3_3	0	155.570562304385	77.7852811521927	-9.94335168650727	1.48147129071367	-6.71180855736814	1.92226793198268e-11	1.8751354009581e-09	0.000	0.000	0.000	0.000	0.000	0.000	0.000	0.000	0.848	1.215	3.380	5.338	0.000	0.000	0.000	0.000	3.204	1.072	1.125	2.860	113.733	44.518	2.802	0.000	0.000	0.000	0.000
Pdensi_DN22704_c1_g1	Bud	FC_3_3	8217.44477100023	745.097411524753	4481.27109126249	3.46315315619264	0.51604625658614	6.71093552563066	1.93380546382779e-11	1.88337181733116e-09	325.061	164.426	80.172	37.060	38.774	15.772	36.349	18.160	8.092	20.074	16.456	10.419	96.628	98.926	31.898	53.997	62.097	25.090	8.602	19.208	8.264	78.160	73.565	43.539	100.045	98.058	52.924
Pdensi_DN26064_c0_g1d367074	Bud	FC_3_3	0	131.181176610132	65.5905883050661	-9.69736825054026	1.4451131400546	-6.7104560755526	1.94017044023547e-11	1.8865523114558e-09	0.000	0.000	0.000	0.000	0.000	0.000	0.956	0.680	1.541	3.826	1.363	3.049	0.000	0.000	0.000	0.000	0.000	0.000	0.000	0.000	0.000	0.000	0.000	0.000	0.000	0.000	0.000
Pdensi_DN26687_c0_g2	Bud	FC_3_3	398.066985836675	12223.7710422951	6310.9190140659	-4.94054651553699	0.736684685088606	-6.70646019326811	1.99402209201167e-11	1.9358233610965e-09	21.717	2.565	3.160	24.532	6.229	8.627	42.291	129.691	273.341	247.770	219.897	305.787	83.453	68.559	7.198	16.046	36.260	47.218	19.394	44.578	7.549	48.138	353.835	293.465	5503.017	6254.629	3690.345
Pdensi_DN23668_c0_g1	Bud	FC_3_3	46.6799685634491	367.012460479765	206.846214521607	-2.97509491116499	0.444201673911335	-6.6976220169734	2.11838334628655e-11	2.05001580744773e-09	0.838	1.583	0.839	6.721	4.848	2.655	11.349	7.119	6.444	7.632	9.937	5.644	1.207	3.572	1.020	0.585	0.485	0.194	0.211	0.045	0.329	0.069	0.000	0.000	0.000	0.000	0.000
Pdensi_DN22639_c0_g4	Bud	FC_3_3	133.822551452004	1487.74496651966	810.78375898583	-3.47469285594905	0.519174543051876	-6.69272579414945	2.19051375325456e-11	2.11645352635881e-09	1.827	1.993	5.501	8.981	11.733	6.159	22.928	33.513	27.662	36.214	37.440	20.286	6.373	12.155	5.077	17.681	8.879	5.873	16.086	10.325	7.885	3.869	7.426	3.719	0.413	0.400	0.607
Pdensi_DN27619_c0_g1d307698	Bud	FC_3_3	23.1895984911178	204.600373057755	113.894985774436	-3.1412590516868	0.469390756874298	-6.69220474771306	2.19832983483637e-11	2.12063925588732e-09	0.584	0.422	0.586	7.153	2.132	1.907	5.618	4.296	2.317	5.755	3.447	3.673	0.650	1.799	0.433	1.570	1.884	0.713	0.431	0.903	1.679	2.668	0.000	0.000	0.000	0.000	0.000
Pdensi_DN23774_c1_g2	Bud	FC_3_3	1505.70932166335	198.327304882166	852.018313272758	2.92448094880999	0.437022440351959	6.69183245248171	2.20393125599748e-11	2.12267872709757e-09	56.709	27.300	20.348	30.077	23.038	51.469	11.553	5.305	6.918	4.519	3.927	4.092	31.622	27.236	30.839	30.640	14.932	10.282	14.085	10.473	13.683	5.352	15.352	43.654	10.586	31.009	25.412
Pdensi_DN34322_c0_g1d86240	Bud	FC_3_3	0	130.101029324007	65.0505146620035	-9.68536003054557	1.44758544946746	-6.69070004406898	2.22105509711378e-11	2.13579184457055e-09	0.000	0.000	0.000	0.804	0.770	0.776	3.070	1.207	1.030	2.621	1.414	4.213	0.578	2.530	0.135	0.036	0.132	0.050	0.362	0.186	0.000	0.121	2.455	0.000	0.185	0.000	0.000
Pdensi_DN28694_c0_g1d81131	Bud	FC_3_3	109.399145186795	0	54.6995725933977	9.04641483815398	1.3528152942793	6.68710272304642	2.27632103702326e-11	2.18548362024615e-09	2.746	2.680	2.205	0.347	2.005	0.594	0.303	0.865	1.982	0.000	0.000	0.000	1.521	0.317	2.437	1.244	0.295	3.029	1.216	0.318	0.790	0.417	0.334	1.656	0.000	2.160	1.332
Pdensi_GG_68685_c2_g1	Bud	FC_3_3	313.214939048546	28.4493760131734	170.83215753086	3.46024835865756	0.517819705005575	6.68234199125408	2.35153454354579e-11	2.25414027819893e-09	9.535	8.523	3.720	1.316	1.572	0.850	0.769	0.725	0.102	0.611	0.657	0.512	3.477	4.701	0.582	4.361	3.393	1.922	1.643	2.014	0.124	1.845	1.276	0.000	3.412	13.508	6.642
Pdensi_DN18379_c0_g2d353949	Bud	FC_3_3	90.193159955688	663.961164870335	377.077162413011	-2.88005449449765	0.431099026212655	-6.680726049882	2.37761323768715e-11	2.27555531097511e-09	1.389	3.127	1.787	32.417	91.412	136.677	26.177	30.221	19.572	10.806	19.078	12.298	39.149	73.242	87.932	10.609	15.123	10.335	26.756	26.994	28.552	32.696	17.670	4.437	0.000	0.000	0.018
Pdensi_DN25246_c1_g1d137876	Bud	FC_3_3	207.385029751013	0	103.692514875506	9.96912168489718	1.49308552068142	6.67685912615873	2.44117397293117e-11	2.33271993300346e-09	2.450	9.630	2.460	11.217	6.715	4.635	4.732	0.643	0.366	0.000	0.000	0.000	4.065	3.533	5.431	4.392	0.328	2.238	0.000	0.000	0.000	0.000	0.000	0.000	0.000	0.000	0.000
Pdensi_DN21297_c0_g1d18386	Bud	FC_3_3	178.03101197405	732.080845678424	455.055928826237	-2.03982831761524	0.305561920511369	-6.67566270758315	2.46117432602052e-11	2.34447075469278e-09	3.634	3.853	4.914	5.933	4.873	9.304	8.912	9.165	20.604	10.984	18.107	17.431	3.668	3.784	7.878	2.314	1.209	0.890	1.922	0.381	3.149	0.104	0.049	0.020	1.262	0.491	0.745
Pdensi_DN23971_c0_g6	Bud	FC_3_3	309.695580364178	1832.63308494079	1071.16433265249	-2.56502952747145	0.384266899295681	-6.67512484726856	2.47021783954111e-11	2.34940874832605e-09	6.848	10.707	4.042	23.663	31.536	27.484	39.017	38.174	36.523	40.950	41.638	33.276	13.234	21.351	13.728	4.746	7.402	4.083	8.630	14.888	10.168	8.039	23.893	21.612	147.040	188.962	208.334
Pdensi_DN40431_c0_g1d572764	Bud	FC_3_3	146.393577021529	772.8623184232	459.627947722364	-2.40045009691049	0.35965914066247	-6.67423631299626	2.48522884486915e-11	2.35999812460508e-09	3.840	4.161	2.174	0.846	4.868	7.644	9.086	28.386	46.403	13.597	20.681	14.756	1.858	6.939	4.647	0.000	0.000	0.000	0.000	0.000	0.479	0.000	0.000	0.000	0.000	0.000	0.000
Pdensi_DN19588_c0_g2d359098	Bud	FC_3_3	28.9011415949362	260.380582555454	144.640862075195	-3.17124788196211	0.47517012184931	-6.67392105719938	2.49057624661023e-11	2.36139215157577e-09	0.347	0.828	0.823	11.975	32.338	80.274	11.883	9.900	7.006	4.358	5.924	6.250	19.275	34.744	62.662	5.302	9.851	7.379	15.020	8.047	11.117	5.623	0.661	0.118	0.030	0.000	0.000
Pdensi_DN22208_c1_g1d20470	Bud	FC_3_3	504.609152511597	2329.11260089428	1416.86087670294	-2.20656023483855	0.330916529933664	-6.66802663282152	2.59265743987636e-11	2.45435549557191e-09	8.953	17.481	8.813	5.024	4.164	5.156	20.416	17.350	23.009	47.454	55.431	44.549	4.149	9.265	7.007	0.444	1.911	0.334	0.607	0.237	1.035	0.076	0.013	0.000	0.000	0.000	0.000
Pdensi_DN25155_c0_g1d192937	Bud	FC_3_3	107.349113980605	685.987394807984	396.668254394294	-2.67590327479566	0.401343046057508	-6.66737171873716	2.60424912540965e-11	2.46150068732431e-09	1.878	3.022	2.601	7.716	6.077	6.181	14.220	7.394	11.105	19.941	13.461	9.736	4.823	12.114	3.511	9.237	12.685	11.397	19.993	10.363	6.340	36.561	3.295	1.909	0.000	0.031	0.000
Pdensi_GG_31364_c0_g1	Bud	FC_3_3	236.94722310464	1819.48736843042	1028.21729576753	-2.94087621015406	0.441158660987498	-6.66625518259383	2.62412839178389e-11	2.47261138092702e-09	2.548	7.578	6.449	22.731	24.960	22.941	24.698	34.914	47.293	27.666	46.542	41.400	3.256	13.439	15.975	9.369	1.095	1.265	0.233	0.036	0.606	0.165	0.058	0.096	0.049	0.018	0.038
Pdensi_DN79321_c0_g1	Bud	FC_3_3	226.960338422377	9.3162726572306	118.138305539804	4.60389880769947	0.691564643891345	6.6572211988657	2.79053059212134e-11	2.6215370111459e-09	7.485	5.384	2.902	0.525	0.334	0.527	0.459	0.506	0.489	0.244	0.263	0.082	1.003	1.118	0.544	0.561	0.832	1.029	0.854	0.564	0.397	0.525	0.000	0.000	1.372	1.711	0.416
Pdensi_DN15557_c0_g1d54401	Bud	FC_3_3	1.71944536466175	266.534927838291	134.127186601476	-7.27679539939601	1.09347516071839	-6.6547422939313	2.8379687136492e-11	2.66174353774771e-09	0.000	0.113	0.000	0.856	1.427	2.037	1.727	6.488	4.786	3.002	6.828	7.157	0.233	1.626	0.939	0.377	2.865	3.708	0.648	5.233	5.241	0.316	1.582	1.483	0.000	0.000	0.000
Pdensi_DN20703_c0_g1d493602	Bud	FC_3_3	95.8899174517163	429.577992112842	262.733954782279	-2.16352346071016	0.325214549792687	-6.65260352616242	2.87953133237518e-11	2.69657034156426e-09	1.924	2.183	2.563	5.163	5.174	2.081	7.937	8.458	7.570	10.782	9.335	6.995	1.681	2.044	1.138	2.839	1.917	1.465	1.373	1.071	1.734	0.473	0.543	0.232	0.000	0.000	0.030
Pdensi_GG_94296_c0_g1	Bud	FC_3_3	313.914385707691	1466.02084048947	889.967613098581	-2.22342338574049	0.334937816382371	-6.63831695613071	3.17285032756451e-11	2.96668816342322e-09	5.209	7.242	9.430	10.926	16.770	13.527	11.154	23.234	43.720	21.529	35.218	36.414	7.547	10.927	7.195	10.350	8.797	9.918	7.546	11.109	13.321	5.249	13.133	57.339	51.160	72.419	164.028
Pdensi_DN42346_c0_g1d153836	Bud	FC_3_3	0	140.543750316449	70.2718751582243	-9.79694705894335	1.47720288283438	-6.63209310839245	3.30959692049733e-11	3.07747610098967e-09	0.000	0.000	0.000	0.000	0.000	0.000	0.000	0.187	0.212	1.265	4.965	2.735	0.000	0.000	0.000	0.000	0.000	0.000	0.197	1.034	0.000	0.000	0.000	0.000	0.000	0.000	0.000
Pdensi_DN7319_c0_g1d101610	Bud	FC_3_3	12.8802081252988	348.108127257733	180.494167691516	-4.75623733384436	0.717320697084853	-6.6305591810935	3.34417558894847e-11	3.10304829419654e-09	0.065	0.559	0.280	0.624	0.182	0.296	4.084	1.820	5.839	8.977	6.476	6.493	0.673	0.522	0.073	0.235	1.531	1.469	12.714	1.407	2.319	8.930	10.762	12.249	0.000	0.000	0.000
Pdensi_DN24570_c0_g1	Bud	FC_3_3	325.401357473439	3413.22246456211	1869.31191101777	-3.3908471082665	0.511600098070713	-6.62792505524074	3.40438224658752e-11	3.15410574352789e-09	3.496	10.870	8.398	40.299	68.651	14.443	82.255	99.368	78.908	78.016	101.078	36.724	2.211	9.135	0.666	8.690	6.605	2.785	0.748	0.000	1.849	0.070	0.000	0.063	0.000	0.000	0.261
Pdensi_GG_47903_c0_g1	Bud	FC_3_3	22.0355344801443	293.124046083913	157.579790282029	-3.73353174963384	0.563519731544234	-6.62537891868081	3.46358541845304e-11	3.2040797024504e-09	0.191	0.762	0.575	10.427	27.886	24.118	9.209	10.852	9.819	5.242	7.631	5.714	13.013	23.275	19.370	5.165	6.368	6.711	16.839	16.379	19.884	6.521	4.859	0.598	0.000	0.000	0.000
Pdensi_DN29430_c0_g1	Bud	FC_3_3	957.682238901065	81.705619972794	519.69392943693	3.55100428227651	0.536142953565976	6.62324154156683	3.5140609780076e-11	3.24581705006735e-09	38.465	17.418	10.461	7.954	11.985	9.397	6.342	3.959	2.659	1.326	2.039	1.809	29.286	14.604	8.940	5.943	1.492	0.995	1.531	0.469	1.270	0.123	0.890	0.163	0.122	0.000	0.097
Pdensi_GG_59998_c0_g1	Bud	FC_3_3	132.871860139548	14.5906298318502	73.731244985699	3.18575366196619	0.48102858846366	6.62279485745546	3.52470029586745e-11	3.24581705006735e-09	3.231	3.200	2.815	0.756	0.598	0.225	0.777	0.412	0.253	0.249	0.406	0.259	77.566	0.843	16.789	2.097	10.573	14.587	23.556	2.011	44.217	11.299	1.094	0.267	1.622	2.619	1.951
Pdensi_DN28247_c0_g1d501460	Bud	FC_3_3	2.00417719360412	131.331949158526	66.668063176065	-6.03392225476059	0.911721844232152	-6.61816133169688	3.63693990638292e-11	3.33907288237599e-09	0.076	0.000	0.050	0.191	0.334	0.326	1.106	3.368	2.812	1.865	2.494	3.993	0.056	0.116	0.029	0.023	0.028	0.000	0.000	0.000	0.000	0.038	0.000	0.000	0.000	0.000	0.000
Pdensi_DN16096_c0_g3d277825	Bud	FC_3_3	359.242447439278	42.8595327075088	201.050990073394	3.06789674475217	0.464608362359765	6.60318882159201	4.02406460728046e-11	3.67785003971714e-09	8.931	10.779	5.320	2.409	1.890	3.016	1.135	0.519	0.628	0.628	0.872	1.226	5.192	8.692	4.367	4.340	2.582	1.485	0.869	0.134	0.500	0.000	0.000	0.124	31.025	51.402	19.060
Pdensi_DN15699_c0_g1d54606	Bud	FC_3_3	71.5961912664075	427.146816305787	249.371503786097	-2.57680195837155	0.390386597743341	-6.60064144944253	4.09382572168783e-11	3.73599957539937e-09	2.276	1.056	1.635	8.940	3.612	16.201	11.152	5.195	12.626	9.228	8.577	9.195	2.543	3.721	15.421	1.627	5.236	15.123	105.635	2.626	95.667	87.959	67.292	165.595	0.181	3.400	1.563
Pdensi_DN14745_c0_g1d274606	Bud	FC_3_3	582.507578156326	121.119144712495	351.81336143441	2.26587306067404	0.343384518986498	6.59864651837472	4.14928288369653e-11	3.78094085524862e-09	17.819	9.644	12.936	12.071	3.552	5.202	6.649	2.686	3.756	2.588	2.470	2.591	7.344	5.074	3.816	13.789	2.244	2.842	0.677	4.888	2.274	0.744	0.299	0.000	0.183	0.412	0.294
Pdensi_DN16415_c0_g1	Bud	FC_3_3	59.8375853434652	315.040933896342	187.439259619903	-2.39624601521873	0.36320451809987	-6.59751158315669	4.181160336325e-11	3.80429341811812e-09	1.137	1.686	1.354	2.712	3.363	1.946	3.056	6.816	9.436	5.996	5.439	8.483	1.144	1.515	0.603	1.290	0.980	0.761	0.588	1.534	1.032	0.711	0.076	0.504	0.192	0.000	0.000
Pdensi_DN14515_c0_g2d464251	Bud	FC_3_3	0.859722682330877	122.170873706541	61.5152981944362	-7.1517772084127	1.08604100681237	-6.58518155718983	4.54329862392369e-11	4.12146925839397e-09	0.000	0.067	0.000	0.000	0.114	0.068	0.182	0.490	1.358	2.345	2.833	2.565	0.000	0.036	0.000	0.000	0.035	0.000	0.000	0.282	0.090	0.095	0.000	0.000	0.000	0.000	0.000
Pdensi_DN49369_c0_g1d41979	Bud	FC_3_3	588.952608171539	28.3766578296792	308.664633000609	4.37466335632286	0.665390111876885	6.57458426002623	4.87892951220615e-11	4.40542228053196e-09	24.810	7.387	8.545	5.538	2.072	3.165	1.346	2.555	2.029	0.863	0.614	0.286	7.287	5.054	2.701	3.920	1.044	0.297	1.885	1.409	1.400	1.109	0.000	0.000	5.026	4.646	8.543
Pdensi_GG_141818_c0_g1	Bud	FC_3_3	3.43403955969343	181.460405139751	92.4472223497222	-5.72332089776008	0.870547664010251	-6.5743911957619	4.88526374134889e-11	4.40542228053196e-09	0.000	0.170	0.079	0.199	0.286	0.601	0.785	2.963	3.155	4.811	3.088	3.535	0.176	0.000	0.177	0.425	1.115	0.195	0.088	1.832	0.790	0.838	0.290	0.000	0.000	0.000	0.000
Pdensi_DN23268_c0_g1d364537	Bud	FC_3_3	65.8154000068463	401.952721013731	233.884060510289	-2.61043296034363	0.397165995814906	-6.57264969269976	4.94276535772075e-11	4.45068235687074e-09	0.866	1.827	1.907	4.594	6.104	7.578	8.464	6.170	10.997	8.058	8.649	8.747	3.427	6.161	3.493	4.880	6.562	3.805	24.318	8.565	14.859	18.945	33.001	64.335	5.813	6.362	3.210
Pdensi_DN19221_c0_g1d407145	Bud	FC_3_3	396.30566054983	1625.62260346359	1010.96413200671	-2.03627238732991	0.309890349798243	-6.57094481533757	4.99969882728641e-11	4.49529789685264e-09	7.952	6.823	12.778	8.719	12.119	17.324	19.366	32.034	36.802	29.164	36.399	37.496	7.305	11.870	9.605	22.312	17.575	11.445	16.477	5.507	6.038	2.089	10.457	16.752	29.989	11.911	24.766
Pdensi_DN23014_c0_g1d128210	Bud	FC_3_3	495.016965324315	2353.89383664457	1424.45540098444	-2.24953775003434	0.342513267615767	-6.56773901254501	5.10849744955290e-11	4.58634571908975e-09	12.914	13.732	7.816	21.980	19.109	14.833	33.853	35.208	44.971	39.827	68.808	40.796	14.532	14.642	11.714	6.592	3.380	1.282	2.399	0.463	0.767	0.066	0.122	0.068	3.996	1.530	1.447
Pdensi_DN16200_c0_g3	Bud	FC_3_3	9240.7174839355	647.208807370715	4943.96314565311	3.83564622689833	0.585357437344163	6.55265651753075	5.65224251780985e-11	5.05958826557478e-09	391.839	160.336	87.682	40.514	52.236	18.340	38.979	16.211	5.724	16.021	18.000	6.835	159.164	123.235	41.171	38.939	23.013	10.715	6.001	17.716	6.423	74.372	31.972	17.775	67.417	88.859	56.365
Pdensi_DN10817_c0_g2	Bud	FC_3_3	24.0493211734487	195.488694118144	109.769007645796	-3.02317916813638	0.461761472975769	-6.54705804850683	5.86815590621175e-11	5.2437638308378e-09	0.598	0.483	0.595	1.378	3.478	2.474	4.320	3.729	5.020	3.303	5.799	3.295	1.613	1.375	1.342	1.222	1.245	0.785	0.290	0.943	0.677	18.428	41.769	171.890	0.657	2.012	0.205
Pdensi_DN15517_c0_g1d526009	Bud	FC_3_3	391.127022723815	33.7637913827076	212.445407053261	3.53423621255351	0.539835332147006	6.54687828323006	5.87522085203118e-11	5.2437638308378e-09	8.257	10.465	8.525	0.893	2.798	3.437	1.237	1.715	2.049	0.256	1.001	0.895	2.853	6.131	4.523	0.660	0.750	0.085	0.000	0.306	0.000	3.741	0.460	0.000	0.000	0.000	0.270
Pdensi_DN13129_c0_g1d271459	Bud	FC_3_3	582.526589162962	6.38639887146123	294.456494017212	6.51184039446448	0.994726626106683	6.54636180791856	5.89556514306758e-11	5.25421742691835e-09	5.118	4.047	31.326	4.857	0.000	0.157	0.000	0.278	0.455	0.028	0.185	0.202	0.568	0.000	0.082	27.930	9.637	4.942	1.332	0.000	0.627	0.000	0.000	0.000	0.000	0.000	0.000
Pdensi_DN19843_c0_g1d219141	Bud	FC_3_3	458.925827990878	109.185168247948	284.055498119413	2.07164037746765	0.316506355961871	6.54533578376927	5.93618550883249e-11	5.28268438483383e-09	11.274	9.028	11.611	4.170	1.737	2.215	2.385	1.936	4.078	2.761	1.817	2.326	2.987	4.274	2.787	6.547	2.857	11.111	0.231	1.405	1.040	4.216	1.145	1.045	0.626	0.583	1.374
Pdensi_DN23164_c0_g3d547144	Bud	FC_3_3	195.151055624102	4173.21028524464	2184.18067043437	-4.41845473896148	0.676131486095262	-6.5349045708233	6.36501125100887e-11	5.65603262553153e-09	1.148	2.544	9.906	6.938	10.916	15.668	30.943	62.579	113.892	76.287	97.347	90.910	2.017	8.982	3.469	20.015	25.359	18.966	24.660	13.377	10.994	10.372	5.441	14.316	0.000	0.249	1.328
Pdensi_GG_62834_c0_g1	Bud	FC_3_3	333.709826593372	11.5740729261129	172.641949759742	4.84831272861087	0.742093631321971	6.53328976826556	6.43404869222639e-11	5.70904582938514e-09	5.926	3.218	14.031	2.589	0.243	1.245	0.690	0.110	0.853	0.354	0.268	0.129	1.709	0.848	0.449	37.458	10.852	11.287	6.984	0.128	11.808	1.325	1.723	1.415	8.685	2.107	2.157
Pdensi_DN27770_c0_g1d431305	Bud	FC_3_3	740.128943902669	3464.30842761504	2102.21868575885	-2.22671381499657	0.341140449665997	-6.52726411416969	6.6981876299825e-11	5.93476973853034e-09	11.031	25.676	14.992	10.759	39.041	35.417	27.358	39.835	71.736	62.781	74.278	82.541	37.251	54.926	39.577	34.579	111.751	109.892	115.202	60.262	61.490	12.579	3.643	0.000	1.019	0.258	0.556
Pdensi_GG_63332_c0_g1	Bud	FC_3_3	25.7884395998977	427.665233476728	226.726836538313	-4.05171190159824	0.620826372381729	-6.52632053315376	6.7404993511994e-11	5.96357842307424e-09	0.715	0.767	0.313	1.098	1.326	4.439	3.041	3.562	11.274	4.862	6.532	15.802	0.489	0.662	0.720	0.624	0.273	0.311	1.263	0.934	1.060	0.660	0.191	0.106	0.324	0.568	0.466
Pdensi_DN24878_c1_g4	Bud	FC_3_3	0	214.225917745862	107.112958872931	-10.4048934626284	1.59590296337592	-6.51975320643445	7.04231644757822e-11	6.22156461776613e-09	0.000	0.000	0.000	0.000	0.840	0.252	2.825	1.936	9.839	1.257	2.338	10.084	0.000	0.534	0.000	0.000	0.000	0.000	0.000	0.000	0.000	0.000	0.425	0.000	0.000	0.000	0.000
Pdensi_DN49090_c0_g1d159489	Bud	FC_3_3	110.00593195834	0	55.00296597917	9.05438617723752	1.38975688760231	6.51508638525884	7.26478373335709e-11	6.40880269347023e-09	3.305	2.463	1.865	0.000	0.251	0.449	0.000	0.217	0.246	0.000	0.000	0.000	0.918	0.715	0.230	0.925	0.666	0.000	0.457	0.000	0.000	0.000	0.000	0.000	1.835	0.232	0.749
Pdensi_DN20896_c1_g2	Bud	FC_3_3	2321.28026734984	256.603535894973	1288.94190162241	3.17733124309302	0.487746436813879	6.51430949213776	7.30247953043314e-11	6.43273413918184e-09	38.563	76.793	46.725	12.998	30.515	28.411	9.547	9.013	7.589	2.230	7.384	6.772	18.237	60.494	39.943	12.956	31.216	21.566	7.668	57.063	22.074	100.721	252.463	119.853	10.183	49.128	39.855
Pdensi_DN18888_c0_g1d405534	Bud	FC_3_3	0	90.2852788638654	45.1426394319327	-9.15846492492291	1.40683826133862	-6.50996292651904	7.51693546456516e-11	6.6025376872739e-09	0.000	0.000	0.009	0.232	0.218	0.151	0.551	0.671	1.192	1.439	2.353	1.930	0.143	0.226	0.068	0.045	0.063	0.012	0.138	0.363	0.385	0.194	1.115	0.628	0.341	0.903	0.954
Pdensi_DN24633_c1_g1	Bud	FC_3_3	5.15918766356595	105.720516976342	55.4398523199542	-4.3576011568846	0.670503602117246	-6.49899738513652	8.08570671089558e-11	7.05124595261052e-09	0.192	0.105	0.059	0.387	0.229	0.284	1.617	1.608	1.665	2.096	2.335	2.287	0.082	0.084	0.050	0.120	0.065	0.019	0.084	0.616	0.113	0.242	0.361	0.030	0.574	0.382	0.441
Pdensi_DN38889_c0_g1d90389	Bud	FC_3_3	1.715043189712	128.907095669376	65.3110694295438	-6.23071592730917	0.958784020615807	-6.49856046130943	8.109220448847e-11	7.06163445953243e-09	0.020	0.022	0.079	0.598	1.408	0.405	1.929	3.609	1.307	4.152	2.490	1.453	0.088	0.857	0.161	0.289	1.236	0.707	1.203	2.678	0.921	1.044	0.596	0.131	0.000	0.000	0.000
Pdensi_DN16222_c1_g3d397987	Bud	FC_3_3	313.228302592551	0	156.614151296275	10.5640131907867	1.6258880129842	6.49738057383006	8.17305251799873e-11	7.10705295386547e-09	17.007	2.990	1.605	0.517	0.082	0.443	0.000	0.000	0.000	0.000	0.000	0.000	8.447	0.453	0.925	0.155	0.076	0.129	0.233	0.319	0.491	0.000	0.000	0.487	0.318	0.192	0.000
Pdensi_DN22501_c3_g4	Bud	FC_3_3	384.380625420081	50.7868700204183	217.58374772025	2.92071033254053	0.450027584460536	6.4900695721612	8.57967450906684e-11	7.41739736646276e-09	8.429	11.926	6.439	8.890	27.487	57.435	5.192	4.615	4.585	0.705	0.992	1.516	21.848	27.635	43.337	9.415	12.924	7.058	10.118	30.501	14.339	19.358	25.041	10.130	0.000	0.000	0.000
Pdensi_DN35010_c1_g2	Bud	FC_3_3	0	172.183293302906	86.0916466514531	-10.0898314330938	1.55648723822208	-6.48243762320791	9.02524021542764e-11	7.75941203267062e-09	0.000	0.000	0.000	0.482	0.137	0.306	4.263	0.849	5.731	7.285	1.503	1.937	0.000	0.332	0.000	0.086	0.065	0.179	0.378	0.000	0.000	0.072	0.000	0.000	0.000	0.000	0.000
Pdensi_DN39807_c0_g1d151553	Bud	FC_3_3	24.0529131308913	224.364448999075	124.208681064983	-3.22155188630403	0.497283274560559	-6.47830331545107	9.27597432676284e-11	7.96373141424618e-09	0.745	0.321	0.597	1.890	0.362	1.458	1.649	3.202	6.339	5.607	3.759	4.768	0.826	0.685	0.331	3.190	0.806	1.633	2.134	0.347	1.916	2.383	11.283	8.550	30.757	24.813	33.448
Pdensi_DN41254_c0_g1d152797	Bud	FC_3_3	99.3622709539901	0	49.6811354769951	8.90758779984049	1.37589021911221	6.47405416224858	9.54076766285323e-11	8.17952855827995e-09	2.065	2.800	2.072	2.610	0.943	0.839	1.142	1.897	1.847	0.000	0.000	0.000	1.144	0.894	0.573	1.618	0.830	5.034	0.000	0.896	0.371	0.000	0.000	0.000	2.283	0.290	0.939
Pdensi_DN52959_c0_g1	Bud	FC_3_3	36.0705290620703	692.657254057063	364.363891559567	-4.26325112250815	0.659059562507967	-6.46868866644601	9.88570352725823e-11	8.46333015055145e-09	0.258	1.567	0.709	26.786	21.286	9.239	32.761	14.243	17.175	20.531	13.449	9.596	0.377	4.343	0.000	0.462	0.000	1.258	4.428	3.208	5.322	2.353	18.431	13.095	0.000	0.000	0.000
Pdensi_GG_136334_c0_g1	Bud	FC_3_3	861.603478496349	209.375557984553	535.489518240451	2.04082258784148	0.315575204414414	6.46699284130534	9.99723836468855e-11	8.54679633790158e-09	26.939	16.077	16.786	9.702	5.555	10.041	10.238	3.604	4.291	4.403	4.772	4.062	14.318	12.891	10.035	15.851	7.787	13.069	11.972	3.016	9.520	1.249	1.217	0.394	6.760	11.314	7.738
Pdensi_GG_15961_c0_g1	Bud	FC_3_3	28.0655819211958	190.659260649534	109.362421285365	-2.7643964104714	0.428052573800095	-6.45807683371717	1.06041903543302e-10	9.04423189706437e-09	0.679	0.734	0.565	4.445	2.605	2.842	5.280	2.132	3.210	4.261	4.863	2.935	1.260	1.567	0.885	1.014	0.000	0.555	0.753	1.969	2.431	20.677	18.301	29.835	4.082	10.422	15.669
Pdensi_DN19286_c0_g1d117158	Bud	FC_3_3	15.7670582174168	342.051348718073	178.909203467745	-4.43951998142051	0.687443863186712	-6.45801092883525	1.06088082380548e-10	9.04423189706437e-09	0.444	0.573	0.088	9.316	15.526	14.633	13.026	12.778	7.159	8.982	7.057	5.509	7.298	16.929	7.171	1.882	4.078	1.604	7.262	9.545	3.174	120.127	234.643	334.910	0.341	0.995	0.213
Pdensi_DN5795_c0_g2	Bud	FC_3_3	22.025021923377	230.797233235142	126.41112757926	-3.38918229574935	0.525610761236057	-6.44808391627894	1.13273045736747e-10	9.62979091340198e-09	0.381	0.349	0.807	0.204	1.741	0.878	2.593	4.606	3.646	5.932	4.358	4.253	0.359	0.372	0.538	0.530	1.214	1.133	0.178	6.445	0.862	1.150	0.499	4.709	0.000	0.362	0.000
Pdensi_DN4087_c0_g1d166714	Bud	FC_3_3	0.285361435036105	383.360168401188	191.822764918112	-10.2827159647757	1.59510902821336	-6.44640321313528	1.14535700818156e-10	9.72355384770038e-09	0.000	0.000	0.027	0.000	0.000	0.000	0.000	0.086	0.161	0.901	5.803	17.839	0.122	0.000	0.031	0.025	0.000	0.345	6.639	5.376	2.599	93.945	0.304	0.392	0.000	0.000	0.000
Pdensi_DN45607_c0_g1d156537	Bud	FC_3_3	51.2461076791472	449.033556975412	250.13983232728	-3.13122765300991	0.486080048918638	-6.44179422705338	1.18069289899462e-10	9.99565740776110e-09	1.183	1.121	1.267	5.745	1.972	8.496	8.636	3.677	14.059	12.495	4.646	11.113	2.004	2.393	4.819	0.944	0.537	0.523	1.082	1.211	1.457	1.320	2.103	7.443	0.324	0.702	0.333
Pdensi_DN22410_c0_g1d190564	Bud	FC_3_3	6.30368859461915	164.245744330893	85.2747164627558	-4.70376193640895	0.731345631703809	-6.43165383438559	1.26222944983555e-10	1.06121417971671e-08	0.127	0.258	0.058	1.553	0.882	0.415	1.933	1.106	2.877	4.305	2.058	3.972	0.312	0.950	0.163	0.110	0.151	0.145	0.726	1.196	0.185	0.932	0.799	0.118	3.479	4.991	4.624
Pdensi_DN19766_c0_g2d534992	Bud	FC_3_3	184.032762614828	28.4543832875377	106.243572951183	2.69272473316342	0.418682027397698	6.4314313893528	1.26407839302117e-10	1.06130278321653e-08	3.911	3.578	5.288	2.045	2.163	3.246	1.385	1.098	1.726	0.574	0.699	0.547	1.971	2.442	0.866	1.837	4.708	5.042	4.296	2.094	2.088	0.984	1.274	0.823	4.556	10.591	7.668
Pdensi_DN23290_c0_g1d497036	Bud	FC_3_3	0	138.621761305943	69.3108806529717	-9.77693688651477	1.52078796342446	-6.42886261704716	1.28562252564777e-10	1.07494290022225e-08	0.000	0.000	0.000	0.000	0.331	0.000	1.501	1.997	3.565	0.964	3.081	4.794	0.000	0.000	0.000	0.000	2.330	0.000	0.000	0.943	0.782	0.000	0.000	0.000	0.000	0.000	0.000
Pdensi_DN9016_c0_g1d265279	Bud	FC_3_3	254.757443416408	1238.41560113855	746.586522277478	-2.28130265224144	0.354880484144377	-6.42836885703	1.28980458655333e-10	1.076960290583e-08	3.504	8.180	6.116	16.776	20.251	17.917	20.756	25.106	28.365	27.528	27.648	23.119	8.289	13.849	12.158	5.713	2.686	2.312	3.724	3.408	3.276	2.727	2.335	11.439	7.758	11.923	11.111
Pdensi_DN8217_c0_g1d102160	Bud	FC_3_3	781.906993812102	71.4121589694937	426.659576390798	3.45245379355356	0.537385197960639	6.42454203549989	1.32267108770387e-10	1.10289026176075e-08	19.206	25.624	9.683	33.126	56.039	58.804	12.092	4.277	3.818	2.306	1.288	0.886	23.833	46.664	35.805	8.486	10.821	25.481	2.083	7.354	2.286	0.205	0.042	0.760	12.459	12.211	23.625
Pdensi_DN11970_c0_g1d5850	Bud	FC_3_3	30.6113336150181	365.76746794499	198.189400780004	-3.57867961546594	0.557264384518022	-6.42187032742303	1.34610070041647e-10	1.120891239868e-08	0.367	0.766	0.996	15.798	59.381	93.787	10.993	17.202	16.182	4.317	11.105	7.877	26.409	52.066	44.906	6.617	12.160	5.497	7.451	7.317	13.662	2.396	0.685	0.157	0.240	2.659	1.778
Pdensi_DN53210_c0_g1d254999	Bud	FC_3_3	3039.11627702967	729.338824234694	1884.22755063218	2.05891741307926	0.32082795238879	6.41751255696137	1.38518937816922e-10	1.15029300749196e-08	95.483	51.585	63.767	83.339	44.578	56.922	31.614	16.362	24.627	14.786	19.008	12.377	73.441	48.927	64.748	72.730	33.799	34.777	29.112	30.410	27.778	16.057	10.162	4.421	442.054	599.293	622.013
Pdensi_DN6103_c0_g1d516672	Bud	FC_3_3	21.4951263525537	222.451065474663	121.973095913609	-3.37171270059046	0.526603695460678	-6.40275168908728	1.52601271856916e-10	1.26378767590891e-08	0.730	0.528	0.244	1.231	1.184	0.264	2.960	3.833	11.419	4.585	5.216	4.294	0.540	0.562	1.080	0.436	1.044	0.593	4.038	0.564	1.400	0.739	0.000	0.000	0.000	0.000	0.000
Pdensi_DN21704_c0_g1	Bud	FC_3_3	314.457324141343	73.2460839181575	193.85170402975	2.10253228542721	0.328675040794833	6.39699406545343	1.58465483640876e-10	1.30701815572088e-08	8.257	7.238	6.377	3.547	1.789	1.917	2.836	1.848	2.882	1.231	1.496	1.914	3.014	2.833	2.133	5.799	4.524	2.496	0.779	0.914	0.798	1.596	0.580	0.145	0.653	0.606	0.275
Pdensi_DN11475_c0_g1d336191	Bud	FC_3_3	95.082334707496	643.974222680088	369.528278693792	-2.75983883963562	0.431475237193811	-6.3962855842778	1.59202122887998e-10	1.30954502975574e-08	2.989	1.489	2.106	5.579	5.534	11.393	20.409	15.383	31.981	16.768	14.996	8.870	11.595	6.264	5.582	7.883	6.645	11.259	25.185	26.423	16.298	218.016	46.206	219.255	0.547	1.339	0.976
Pdensi_GG_89908_c0_g1	Bud	FC_3_3	243.924113399125	48.4650320714192	146.194572735272	2.33208748615837	0.364650627905135	6.39540235966649	1.60125137684924e-10	1.31535993669114e-08	5.237	5.900	5.839	4.314	3.928	3.618	2.633	1.659	2.353	1.155	0.738	1.166	2.653	3.652	1.435	1.951	3.791	3.301	3.239	1.763	2.801	2.679	2.791	1.100	5.721	10.762	5.326
Pdensi_DN30771_c0_g1d234220	Bud	FC_3_3	1.14719489913515	126.036468401545	63.59183165034	-6.78092280980021	1.06106282617042	-6.39068926226907	1.65139665836802e-10	1.35383237487557e-08	0.041	0.044	0.000	1.096	1.983	1.255	2.253	2.756	5.428	2.153	1.472	4.356	0.274	0.890	0.231	0.306	0.878	0.103	0.931	1.639	0.789	4.465	4.904	20.108	0.000	0.000	0.000
Pdensi_DN14250_c0_g1	Bud	FC_3_3	1.43376912657878	92.5622767540089	46.9980229402939	-6.01396718879415	0.94140430653	-6.38829368750344	1.67746943252417e-10	1.37241349943208e-08	0.041	0.066	0.000	3.712	0.784	3.922	5.434	1.124	1.336	2.243	1.805	1.793	2.063	2.417	1.288	0.222	0.700	0.103	0.513	0.166	0.029	1.011	4.640	0.374	0.000	0.000	0.000
Pdensi_DN2225_c0_g1d203792	Bud	FC_3_3	209.913452074138	25.5629564925996	117.738204283369	3.0385979817652	0.475743943559302	6.38704501213779	1.69121870048835e-10	1.38180513152652e-08	5.917	4.082	4.588	0.340	0.000	0.582	1.189	1.412	0.321	0.636	0.339	0.633	2.681	1.241	2.685	0.963	1.441	1.311	0.595	0.622	0.000	0.817	0.000	0.000	2.377	0.907	2.608
Pdensi_DN6208_c0_g1d262563	Bud	FC_3_3	23.2025830524801	429.882153552024	226.542368302252	-4.21167294793971	0.660131534907854	-6.38005113409345	1.77028864148916e-10	1.44447010197647e-08	0.256	1.107	0.256	9.398	12.092	3.630	9.945	12.992	18.918	7.228	11.313	8.741	0.000	3.099	0.143	0.344	0.138	0.157	0.000	0.000	0.183	0.000	0.000	0.000	0.000	0.000	0.000
Pdensi_DN24572_c2_g2	Bud	FC_3_3	6.01590157476801	111.822938751006	58.9194201628872	-4.21672261517014	0.661070025491921	-6.378632296983	1.78676456517883e-10	1.45596196897503e-08	0.120	0.216	0.080	0.453	0.964	0.778	2.241	1.710	1.830	2.110	3.037	1.945	0.579	0.230	0.405	0.398	0.353	0.000	0.091	0.093	0.172	0.423	0.394	2.927	0.000	0.180	0.144
Pdensi_DN25810_c0_g1d193622	Bud	FC_3_3	87.9174059705044	397.224738777712	242.571072374108	-2.17583891920249	0.341396505512499	-6.37334853775424	1.84944921648875e-10	1.50502638780308e-08	1.850	2.593	1.679	6.982	10.216	11.357	6.723	6.728	5.130	9.885	8.312	6.882	6.360	9.903	5.419	3.296	4.786	4.600	13.251	17.145	10.340	17.005	11.006	7.511	0.374	0.661	0.610
Pdensi_DN14895_c0_g1	Bud	FC_3_3	1324.84872061766	208.859010579953	766.853865598808	2.66501688302057	0.418781630002374	6.36373874137091	1.96900950809888e-10	1.59379798880291e-08	23.693	46.192	22.625	19.216	28.653	37.452	16.991	7.974	6.709	3.573	6.325	3.360	23.428	37.680	43.920	24.697	29.332	15.950	24.878	12.863	14.998	8.304	8.565	5.305	14.862	18.315	19.161
Pdensi_DN12416_c0_g1d337984	Bud	FC_3_3	295.476601623284	17.2515107456303	156.364056184457	4.09835606514138	0.644324250551145	6.36070435287157	2.00830670288148e-10	1.62344792834523e-08	6.270	2.835	11.415	5.897	2.657	1.854	1.221	0.557	1.032	0.389	0.325	0.365	2.134	0.967	0.040	19.689	0.447	0.317	8.705	1.330	3.524	0.021	0.000	0.015	0.000	0.016	0.017
Pdensi_DN47189_c0_g1d40134	Bud	FC_3_3	176.336102722492	0	88.1680513612461	9.7351267348556	1.53229402999676	6.35330200619275	2.10741388505957e-10	1.69905010839173e-08	7.648	3.244	1.335	1.678	0.405	1.795	0.000	0.000	1.191	0.000	0.000	0.000	0.735	1.151	0.000	2.087	0.000	0.000	0.000	0.000	0.000	0.000	0.000	0.000	2.929	0.748	2.019
Pdensi_DN19025_c1_g4	Bud	FC_3_3	5.42308005809352	711.879770434131	358.651425246112	-7.03564149653612	1.10758458250823	-6.35223856276803	2.1220388273211e-10	1.70661051339289e-08	0.000	0.023	0.366	0.745	1.075	0.302	9.162	8.682	24.284	10.128	24.235	10.926	0.659	0.472	0.122	0.823	0.478	0.353	0.074	0.126	0.093	0.032	0.027	0.440	0.235	1.821	0.415
Pdensi_GG_112135_c1_g1	Bud	FC_3_3	81.3098078996159	431.549579418597	256.429693659106	-2.40791568250576	0.379214104877724	-6.34975242622419	2.15661717645572e-10	1.72728009909025e-08	1.406	2.490	1.789	9.722	7.286	8.516	7.956	9.375	10.745	9.035	6.949	11.303	1.566	2.951	2.710	2.406	0.138	1.096	0.850	0.148	2.382	0.000	0.000	0.000	0.000	0.000	0.616
Pdensi_DN9998_c0_g1d4477	Bud	FC_3_3	0	96.918264727912	48.459132363956	-9.26064761342261	1.45875314185718	-6.34833087771975	2.17663543354311e-10	1.73873751758227e-08	0.000	0.000	0.000	0.722	0.284	0.000	0.740	1.512	3.205	1.108	2.349	2.724	0.000	0.039	0.000	0.000	0.000	0.000	0.000	0.000	0.000	0.000	0.000	0.000	0.000	0.000	0.000
Pdensi_GG_33289_c0_g1	Bud	FC_3_3	8.87302011071817	206.968798333522	107.92090922212	-4.54368926314562	0.716507818172108	-6.34143710355748	2.27631688282055e-10	1.81598176483993e-08	0.054	0.368	0.191	1.538	1.972	2.228	2.080	4.112	4.076	5.416	2.860	4.770	0.368	0.825	0.711	0.425	1.293	3.309	8.400	29.465	32.302	35.389	1.877	0.262	0.000	0.000	0.000
Pdensi_DN24498_c0_g3	Bud	FC_3_3	8.29713126796901	123.119338301753	65.7082347848608	-3.89106360753802	0.614170442869789	-6.33547845343474	2.36605880273266e-10	1.88018275877725e-08	0.106	0.229	0.264	0.400	0.223	0.371	0.928	2.234	2.234	2.079	3.386	2.360	0.029	0.122	0.000	0.289	0.293	0.033	0.091	0.062	0.076	0.000	0.000	0.000	0.412	0.089	0.191
Pdensi_DN24369_c0_g2d133256	Bud	FC_3_3	1380.5597684877	21.5687604199462	701.064264453824	5.99924227316655	0.947269351684573	6.33319579325333	2.40134515205062e-10	1.90325363809012e-08	27.195	66.175	3.296	5.062	47.039	103.100	2.884	5.861	0.479	0.325	0.870	0.173	83.159	199.527	98.161	1.420	12.365	0.501	0.364	0.277	1.499	0.437	1.676	0.081	0.579	6.325	2.749
Pdensi_DN22957_c2_g6	Bud	FC_3_3	155.58079213409	0.382271819553293	77.9815319768218	8.59267237990112	1.35698446310669	6.3321818440198	2.41718359770801e-10	1.91331554736654e-08	4.306	4.431	2.074	4.360	4.004	0.000	0.479	1.402	0.000	0.001	0.000	0.023	0.681	0.307	0.661	3.568	1.578	0.702	0.805	1.547	0.291	0.000	2.605	0.782	2.261	3.514	0.000
Pdensi_DN36015_c0_g2	Bud	FC_3_3	881.196136809236	207.222543971995	544.209340390616	2.08839943954044	0.329958293153594	6.32928307265883	2.46302893544226e-10	1.94707235455026e-08	26.097	20.408	14.729	15.213	16.822	13.519	9.962	4.819	4.484	4.811	3.519	4.748	11.606	16.139	9.383	16.024	5.440	6.588	9.384	4.065	4.731	15.042	12.346	13.494	1.814	3.498	6.352
Pdensi_GG_147801_c0_g1	Bud	FC_3_3	97.3198363729985	1322.76934922019	710.044592796596	-3.76467449778054	0.594836234885698	-6.32892597490123	2.46873501413815e-10	1.94905188470284e-08	0.632	4.066	2.123	3.135	9.338	2.563	8.937	22.797	33.985	25.631	32.059	26.105	1.225	3.700	1.257	2.671	5.962	1.931	1.594	1.606	0.233	0.000	4.865	0.051	0.000	0.000	0.000
Pdensi_DN21848_c0_g1d495819	Bud	FC_3_3	89.9099042347137	0	44.9549521173568	8.76337068832106	1.38472575232746	6.32859660015096	2.47400955122113e-10	1.950686028275e-08	1.946	2.374	1.953	0.000	0.296	1.055	0.538	0.256	0.870	0.000	0.000	0.000	0.810	0.562	0.540	0.653	1.305	2.076	0.000	0.564	0.000	0.000	0.593	0.000	1.436	1.093	2.357
Pdensi_DN22738_c1_g1	Bud	FC_3_3	602.335445205564	36.0400095449638	319.187727375264	4.06309952692329	0.642169390987256	6.32714605203586	2.49736958807797e-10	1.96655739749425e-08	8.324	6.268	27.254	15.977	0.257	1.575	0.234	0.891	0.925	0.824	0.612	0.834	1.523	0.000	1.511	63.333	48.037	32.060	27.798	31.734	109.303	29.256	0.000	7.363	0.000	0.000	0.000
Pdensi_DN8004_c0_g1d451898	Bud	FC_3_3	1993.61321634867	279.670456722441	1136.64183653556	2.83357895259539	0.448059865655451	6.3241079368942	2.54699650908985e-10	2.00046035494579e-08	76.003	37.187	25.016	20.601	10.455	15.861	14.844	3.431	5.367	4.827	6.672	6.232	35.076	15.554	22.108	26.012	7.428	9.918	5.900	6.125	4.115	4.944	5.447	18.871	5.386	10.580	11.431
Pdensi_DN26070_c0_g1d23640	Bud	FC_3_3	500.998615160989	0	250.499307580494	11.2415985811279	1.77878819058861	6.31980729386785	2.61889678586748e-10	2.05428153808961e-08	31.008	2.373	1.096	0.000	0.000	0.120	0.000	0.000	0.000	0.000	0.000	0.000	18.185	0.688	0.123	0.492	0.119	0.000	0.000	0.000	0.000	0.000	0.000	0.000	0.000	0.123	0.689
Pdensi_GG_31364_c1_g1	Bud	FC_3_3	323.453917271576	3522.94367539175	1923.19879633167	-3.44513230916698	0.545166557384004	-6.31941241168302	2.62559712176982e-10	2.0568867027301e-08	2.432	8.442	11.719	33.534	49.429	29.800	42.789	58.765	98.570	51.204	100.648	72.147	4.318	29.762	20.254	14.157	1.827	0.890	0.000	0.000	0.700	0.000	0.000	0.000	0.000	0.000	0.000
Pdensi_DN13487_c0_g1d106666	Bud	FC_3_3	24.3350902510916	448.486576329612	236.410833290352	-4.20400944723992	0.665321879686066	-6.31876025063777	2.63669962380216e-10	2.06292938432953e-08	0.240	0.989	0.477	1.857	8.208	3.056	8.754	11.340	4.768	10.184	13.662	4.536	1.553	4.775	1.659	1.912	8.032	6.929	16.951	7.616	10.798	3.189	3.969	0.243	0.000	0.000	0.000
Pdensi_DN23841_c0_g1d550648	Bud	FC_3_3	0.57072287007221	111.655876232501	56.1132995512867	-7.60802435814318	1.20446633611549	-6.31651058233782	2.67535136939964e-10	2.08780304942764e-08	0.000	0.000	0.032	1.763	3.029	5.528	3.930	1.858	2.091	2.389	2.458	2.231	1.915	6.311	1.687	0.029	1.548	0.000	1.414	0.668	0.320	2.112	132.705	28.926	0.000	0.000	0.077
Pdensi_DN35668_c2_g1	Bud	FC_3_3	65.2369513876486	429.660025165535	247.448488276592	-2.71934143704962	0.430646813238838	-6.31455139908691	2.7094626325287e-10	2.10632171701178e-08	0.846	1.719	1.976	22.027	67.780	103.498	16.828	21.929	17.532	6.923	10.534	9.815	26.271	49.971	66.900	5.971	10.305	12.111	38.611	69.791	76.705	18.951	0.512	0.090	0.031	0.022	0.006
Pdensi_DN21977_c0_g1d66482	Bud	FC_3_3	114.340160276786	0	57.1700801383932	9.11013188604325	1.44300065792973	6.31332483182201	2.7310341579382e-10	2.12038328053187e-08	3.865	2.595	1.494	11.910	16.291	1.682	3.797	0.000	0.296	0.000	0.000	0.000	2.476	8.146	0.000	0.618	0.266	0.302	0.000	0.000	0.000	3.393	0.000	0.000	0.000	0.000	0.000
Pdensi_DN5479_c0_g1d449417	Bud	FC_3_3	20.8928759475924	347.67241510359	184.282645525591	-4.05665393647331	0.642594437087702	-6.31293036842717	2.73800712517555e-10	2.12308909183994e-08	0.197	0.751	0.521	3.253	4.840	3.088	6.445	7.041	10.875	5.580	11.837	4.680	0.412	1.929	0.933	0.237	3.471	3.343	5.621	6.464	4.774	54.901	3.962	4.661	0.000	0.000	0.052
Pdensi_DN19818_c2_g1	Bud	FC_3_3	7.15325994300954	97.9125227719805	52.532891357495	-3.7744037224977	0.598000284017685	-6.31170891281062	2.75970936874049e-10	2.13447915216307e-08	0.106	0.184	0.210	4.537	11.105	12.685	3.785	4.238	2.645	1.785	2.146	2.268	4.109	7.263	7.781	1.807	3.448	2.360	7.348	5.652	4.602	6.927	0.275	0.000	0.000	0.000	0.000
Pdensi_DN19704_c0_g1d218921	Bud	FC_3_3	109.322295338148	472.475788850831	290.899042094489	-2.1115447313516	0.3346096103361	-6.31047246141751	2.78184912055588e-10	2.14887253766798e-08	2.191	2.174	3.258	18.948	41.376	38.220	18.832	17.441	15.370	7.627	10.738	11.624	13.728	29.620	18.739	4.680	9.310	4.485	5.642	6.366	8.017	3.269	8.847	2.145	1.072	2.460	2.587
Pdensi_DN22641_c2_g2	Bud	FC_3_3	12.0065151203915	356.252111234373	184.129313177382	-4.89058600238799	0.77503974409108	-6.31010995200431	2.78837298819032e-10	2.15118205058485e-08	0.130	0.160	0.544	2.682	1.458	2.286	2.539	1.148	7.782	7.849	2.860	11.798	0.571	0.629	0.421	1.060	1.300	1.401	0.344	0.400	1.190	0.663	1.681	0.392	0.083	0.000	0.071
Pdensi_DN143_c0_g1d258501	Bud	FC_3_3	13.449805974817	141.35327007824	77.4015380265286	-3.39343456572755	0.539429810955843	-6.29078055533221	3.15873605262264e-10	2.42768009498915e-08	0.276	0.242	0.423	0.596	0.210	1.021	1.639	0.702	1.988	2.018	3.633	3.322	0.167	0.402	0.732	1.632	0.967	0.471	1.140	0.116	0.716	0.000	0.031	0.000	0.000	0.000	0.000
Pdensi_DN15207_c0_g1d109141	Bud	FC_3_3	21.1509263435693	534.563248190901	277.857087267235	-4.65927249829605	0.74126538257829	-6.28556601697767	3.26661310411784e-10	2.50180671838991e-08	0.270	0.174	1.018	7.125	11.619	16.877	10.536	6.517	17.553	9.200	6.501	18.198	4.421	12.117	5.556	0.765	2.641	2.845	4.448	7.696	8.627	37.011	310.777	88.163	0.000	0.000	0.000
Pdensi_DN69353_c0_g1	Bud	FC_3_3	646.111160287734	149.647580228878	397.879370258306	2.11027032805509	0.335735034623507	6.28552313708203	3.26751493530472e-10	2.50180671838991e-08	16.893	10.431	17.529	7.460	5.971	1.496	5.446	3.094	3.972	2.553	3.475	3.471	6.331	4.762	3.931	10.728	9.708	17.013	17.332	5.689	3.104	2.391	3.116	0.395	8.153	2.868	2.374
Pdensi_DN38298_c0_g1	Bud	FC_3_3	1.43210733949093	82.9528063291635	42.1924568343272	-5.85634265977994	0.932909082505858	-6.27750631824635	3.44046287316644e-10	2.63091677248293e-08	0.019	0.071	0.019	0.258	0.528	0.562	0.673	2.275	1.433	1.237	1.918	2.105	0.031	0.420	0.370	0.119	0.375	0.414	1.118	1.025	1.718	1.389	0.104	0.057	0.000	0.000	0.000
Pdensi_GG_147575_c0_g1	Bud	FC_3_3	34.380634642163	263.300390044186	148.840512343174	-2.93716314173533	0.467970235112197	-6.27638879859771	3.46527017106276e-10	2.64458973573003e-08	0.815	1.157	0.434	1.057	2.337	1.593	2.921	3.351	3.430	5.807	5.135	5.714	3.033	3.806	1.993	0.447	0.929	8.521	4.625	4.763	3.076	8.253	59.520	19.372	5.854	6.196	6.554
Pdensi_DN19525_c0_g1d218718	Bud	FC_3_3	1755.45066844141	86.5291629425343	920.989915691974	4.34245632501785	0.692186936029593	6.27353117920185	3.52950207943511e-10	2.68215719819245e-08	86.831	14.308	19.994	9.028	1.331	1.588	2.231	2.078	3.024	2.441	1.511	1.496	42.297	0.675	0.000	12.644	0.794	0.055	0.000	0.000	0.000	0.000	0.000	0.000	0.000	0.000	0.000
Pdensi_DN25050_c2_g2	Bud	FC_3_3	346.627620337469	3430.62213569514	1888.62487801631	-3.30699105463545	0.527351078348546	-6.27094774318398	3.58857051006376e-10	2.72025263944684e-08	2.431	9.435	12.361	29.888	44.680	77.088	46.031	33.276	56.237	70.995	70.568	75.521	11.673	25.803	28.421	14.699	12.318	10.545	14.826	3.734	8.981	16.498	18.839	0.749	0.324	0.196	0.066
Pdensi_DN2692_c0_g1d260102	Bud	FC_3_3	316.6944493809	77.5843678282411	197.13940860457	2.02917285160798	0.323615830433477	6.27031393640399	3.60320884136387e-10	2.72795176833108e-08	7.675	7.296	7.058	4.168	2.283	2.221	5.394	3.122	2.231	2.033	1.386	1.477	6.801	4.340	3.490	3.788	0.169	3.062	0.346	3.086	3.147	4.771	3.256	0.000	1.868	2.287	3.592
Pdensi_DN22179_c1_g1	Bud	FC_3_3	0	92.6750389823938	46.3375194911969	-9.19622626151122	1.4679690708642	-6.26459129421398	3.73804511972047e-10	2.8265193346259e-08	0.000	0.000	0.000	1.436	1.358	0.373	0.538	1.170	1.594	2.700	1.984	1.150	0.000	0.248	0.000	0.077	0.000	0.000	0.433	0.199	0.134	0.000	0.105	0.000	0.000	0.096	0.286
Pdensi_GG_137010_c0_g1	Bud	FC_3_3	493.139970057062	63.6328743659664	278.386422211514	2.95389910869346	0.471556372242892	6.26414842968541	3.74868281281394e-10	2.83104618878393e-08	10.477	14.413	9.488	5.492	5.910	7.750	11.303	3.757	2.133	2.115	0.967	0.902	12.746	9.437	13.329	5.721	5.206	7.475	0.566	3.846	2.941	10.871	18.356	3.083	2.638	11.488	3.407
Pdensi_DN18274_c1_g7	Bud	FC_3_3	36.9324967178028	418.856231132471	227.894363925137	-3.50347846015961	0.559496773219099	-6.26183854466601	3.80464756757031e-10	2.86619922571788e-08	0.352	1.524	0.705	0.891	2.565	1.724	4.295	9.045	15.049	7.890	9.335	9.324	1.174	2.436	0.979	2.204	3.405	0.859	0.583	1.426	1.262	0.000	0.000	0.000	1.307	3.554	3.398
Pdensi_DN26246_c0_g1d76901	Bud	FC_3_3	0.858958884603682	78.3146920229936	39.5868254537986	-6.51058683377543	1.04018497419279	-6.25906641155606	3.87288930005101e-10	2.91400212230044e-08	0.020	0.011	0.029	1.578	2.102	1.919	2.410	1.860	1.172	1.461	1.866	1.650	1.093	2.919	0.889	0.098	0.787	0.062	0.576	0.504	0.183	4.099	107.876	63.151	0.000	0.000	0.000
Pdensi_DN13989_c0_g2	Bud	FC_3_3	1015.41228449904	201.714559602954	608.563422050997	2.33167489787055	0.372665890491535	6.2567435264739	3.93099076276111e-10	2.95406676208973e-08	34.992	19.032	16.422	14.292	4.229	4.177	7.288	5.298	5.267	4.059	4.357	4.361	6.573	6.783	4.058	25.121	30.117	15.845	7.541	9.750	3.821	10.862	5.475	4.890	9.611	3.969	3.404
Pdensi_DN20706_c1_g6	Bud	FC_3_3	8.87212212135752	305.913006852068	157.392564486713	-5.1075851273631	0.81691069761525	-6.25231759392221	4.04405944349937e-10	3.03528851203214e-08	0.014	0.397	0.198	1.228	1.346	0.989	3.402	6.279	3.150	8.214	5.184	5.869	0.473	2.023	0.864	0.619	1.811	1.648	1.252	3.749	3.457	1.128	1.187	0.261	0.000	0.000	0.000
Pdensi_DN21755_c0_g2d124051	Bud	FC_3_3	1.71791776920736	88.9568957827865	45.3374067759969	-5.69409510737085	0.911311751017968	-6.24824062787552	4.15101833340787e-10	3.11173012259282e-08	0.047	0.038	0.035	0.468	0.953	1.890	1.755	1.201	2.033	1.297	1.373	2.971	0.558	2.777	0.356	0.011	0.492	0.148	0.134	0.381	0.536	1.050	36.024	14.387	0.000	0.000	0.014
Pdensi_DN42561_c0_g1d36560	Bud	FC_3_3	380.198553064504	75.2625816275508	227.730567346028	2.33650123405655	0.374057848779964	6.24636334106432	4.20119256940669e-10	3.14257477884046e-08	10.290	6.189	9.911	2.739	2.004	2.360	2.260	1.864	1.354	1.347	1.928	1.498	3.964	5.428	2.694	5.126	2.060	3.268	0.422	1.326	1.639	0.774	0.156	0.000	0.952	0.143	0.613
Pdensi_DN17775_c0_g1d475646	Bud	FC_3_3	1416.07666259245	48.7888278026839	732.432745197566	4.85927290891438	0.778299647601645	6.24344739701268	4.28030303169741e-10	3.19296414479346e-08	73.896	16.913	6.938	10.732	4.780	19.453	2.762	0.811	1.289	1.038	0.917	1.116	21.362	20.683	12.227	1.900	1.425	1.181	1.011	0.688	0.693	8.487	167.079	347.058	67.288	19.027	27.148
Pdensi_DN17887_c0_g1d476084	Bud	FC_3_3	193.814115011444	1011.25328509987	602.533700055658	-2.38344207578225	0.381999638105935	-6.23938307271716	4.39299984426821e-10	3.27297307858759e-08	3.124	6.006	4.388	9.676	10.653	7.831	16.489	21.478	13.443	24.933	24.762	14.157	6.018	12.044	4.406	15.446	15.913	5.856	14.878	3.764	2.216	2.119	1.746	1.361	0.878	0.495	0.411
Pdensi_GG_2181_c0_g1	Bud	FC_3_3	10.0307224989142	253.783995807333	131.907359153123	-4.66134415185065	0.747175798514181	-6.23861768692201	4.41454438315316e-10	3.28500387044661e-08	0.456	0.082	0.151	0.000	1.192	1.487	0.756	2.299	5.093	2.941	6.428	6.812	1.015	1.488	1.105	0.273	0.827	0.656	2.461	1.235	0.652	0.576	11.178	5.210	5.421	5.283	2.008
Pdensi_DN39497_c1_g1	Bud	FC_3_3	3.43372475664656	88.7690620372217	46.1013933969341	-4.69158293946146	0.752650044196816	-6.23341880550614	4.5636394227318e-10	3.38354118954549e-08	0.047	0.101	0.093	1.947	2.032	3.191	2.937	1.270	1.154	1.483	1.599	2.552	1.043	3.292	0.895	0.212	0.618	0.175	0.477	0.546	0.269	1.203	68.325	28.134	0.216	0.158	0.394
Pdensi_DN32794_c0_g1	Bud	FC_3_3	34.0470813815793	449.785047381884	241.916064381732	-3.72353688314334	0.59761280229201	-6.23068459856038	4.64401244566313e-10	3.43894206286514e-08	0.240	1.154	0.998	3.062	3.782	2.955	6.433	7.592	8.485	7.302	11.227	10.027	0.326	2.185	1.084	0.739	0.514	0.714	0.636	0.888	1.385	48.743	0.661	0.658	0.185	0.022	0.076
Pdensi_GG_53050_c0_g1	Bud	FC_3_3	0	79.4043136904074	39.7021568452037	-8.97320066367654	1.44035635153916	-6.22984767213185	4.66888919264462e-10	3.44748272178625e-08	0.000	0.000	0.000	0.501	0.000	0.215	0.000	1.040	0.707	2.107	1.501	1.400	0.000	0.229	0.000	0.177	0.213	0.483	0.000	1.836	1.138	2.109	1.208	0.000	0.000	0.000	0.000
Pdensi_GG_137073_c1_g1	Bud	FC_3_3	0	297.618212728749	148.809106364375	-10.8793540267222	1.74636175330265	-6.22972531673215	4.6725369565856e-10	3.44748272178625e-08	0.000	0.000	0.000	4.509	3.342	0.891	15.167	5.477	5.240	11.362	6.918	0.323	0.000	0.000	0.000	0.000	0.000	0.000	0.000	0.318	0.000	0.417	0.000	0.000	0.000	0.000	0.000
Pdensi_DN25224_c1_g14	Bud	FC_3_3	1380.08409063976	38.7939007484035	709.438995694084	5.15235081070213	0.828739405250773	6.21709403228274	5.06446295176691e-10	3.72311424968662e-08	65.978	22.691	6.775	83.979	33.709	8.005	15.964	2.114	2.137	1.310	0.838	0.294	35.539	25.468	2.049	23.147	5.286	1.294	0.563	0.241	0.119	0.000	0.051	0.000	0.064	0.000	0.000
Pdensi_DN27784_c0_g1d501037	Bud	FC_3_3	0	126.368211804822	63.1841059024109	-9.64360084201339	1.55167419648352	-6.21496501254463	5.13360871804895e-10	3.76939400081592e-08	0.000	0.000	0.000	0.000	0.000	0.000	2.333	2.214	1.953	4.154	2.955	0.827	0.000	0.000	0.000	0.000	0.251	0.000	0.000	0.271	0.000	0.000	0.000	0.000	0.000	0.000	0.000
Pdensi_DN11158_c0_g1d387732	Bud	FC_3_3	4.58379423527708	92.6336608921519	48.6087275637145	-4.33726282172857	0.697913355900584	-6.21461501640384	5.1450636360379e-10	3.77325329548948e-08	0.105	0.168	0.052	0.366	0.121	0.103	0.355	0.071	0.000	2.352	1.588	1.889	0.027	0.000	0.000	0.022	0.000	0.000	0.000	0.000	0.000	0.000	0.000	0.000	0.000	0.000	0.000
Pdensi_DN24425_c0_g1d22435	Bud	FC_3_3	107.01788839757	655.711506607841	381.364697502706	-2.61507575742712	0.421439988468335	-6.20509640514002	5.46633828602522e-10	3.9944299096081e-08	2.138	1.855	3.432	6.224	5.462	7.900	7.819	10.332	14.258	10.367	11.346	19.900	2.138	5.925	1.426	3.639	9.875	20.084	0.473	6.936	10.759	18.863	45.648	61.514	13.606	28.341	40.349
Pdensi_DN19285_c6_g2	Bud	FC_3_3	34.9291297417059	1081.95902883574	558.444079288725	-4.9530627269246	0.798315406809471	-6.20439325694577	5.49083266187073e-10	4.00482807753043e-08	0.100	1.785	0.571	3.692	4.511	4.406	11.477	21.345	12.439	25.654	18.638	24.009	0.956	6.601	2.344	2.010	6.233	6.673	4.855	18.563	17.710	4.724	3.692	3.612	0.000	0.000	0.000
Pdensi_DN50145_c0_g1d160403	Bud	FC_3_3	122.924939305267	5.62474873348043	64.2748440193735	4.44994091898228	0.717912578777897	6.19844400352675	5.70240861251872e-10	4.14702045691773e-08	4.436	2.180	1.913	0.639	0.488	1.101	1.232	0.422	0.595	0.119	0.127	0.119	0.899	0.815	1.127	2.443	1.968	1.487	0.336	0.234	0.289	0.153	0.124	0.000	3.041	1.133	1.820
Pdensi_DN22792_c0_g1d496643	Bud	FC_3_3	261.196319015605	2210.39341677479	1235.7948678952	-3.08107087033382	0.497132860739253	-6.19768096953431	5.7301137674324e-10	4.16219600266838e-08	4.973	4.040	9.149	26.113	20.195	51.374	41.504	21.315	50.464	70.483	24.459	43.745	17.776	18.163	29.738	21.549	15.949	44.235	69.965	39.143	63.188	212.401	38.157	567.453	0.000	4.199	3.528
Pdensi_DN15119_c0_g1d395319	Bud	FC_3_3	1.14144574014442	189.632131356487	95.3867885483156	-7.37359200985107	1.1911123809427	-6.19050908027277	5.99702127521198e-10	4.34569863121611e-08	0.000	0.000	0.079	0.104	0.000	10.954	1.016	1.379	10.166	1.561	5.871	4.674	0.089	1.470	0.510	0.401	0.803	0.944	0.000	0.130	0.219	2.511	96.144	1980.344	0.000	0.000	0.000
Pdensi_DN39019_c0_g2	Bud	FC_3_3	1.71989435934208	127.939964322106	64.8299293407241	-6.21775430372569	1.00463022896619	-6.18909736582784	6.05097008283241e-10	4.37957846542222e-08	0.020	0.097	0.000	0.621	0.511	4.657	1.805	2.078	5.850	2.053	2.258	3.783	0.297	1.314	2.759	0.020	0.287	0.538	0.826	0.720	0.273	13.514	33.695	20.906	0.000	0.248	0.178
Pdensi_DN31785_c0_g1d504535	Bud	FC_3_3	108.414200218856	616.096741950017	362.255471084436	-2.50652577105228	0.405068948741995	-6.18789906961935	6.09713441343606e-10	4.40775025826429e-08	1.705	1.969	3.864	3.892	5.375	4.473	7.710	6.430	10.085	14.055	12.654	12.204	4.941	3.676	2.287	5.507	8.864	4.742	4.038	2.243	5.376	0.000	0.000	0.000	0.000	0.000	0.000
Pdensi_DN22158_c0_g1d422615	Bud	FC_3_3	746.436687716679	5131.1007014061	2938.76869456139	-2.78117013755592	0.449867353921568	-6.18220040487936	6.32142035260514e-10	4.54291448480608e-08	9.388	23.728	19.027	14.156	53.955	48.593	14.933	91.174	115.129	56.208	134.502	136.256	21.169	66.486	39.213	12.328	41.605	46.762	54.701	147.815	100.701	278.197	407.859	772.778	418.907	690.979	824.889
Pdensi_GG_107869_c0_g1	Bud	FC_3_3	21.222878602807	513.487596216366	267.355237409586	-4.59688294423282	0.743650444555256	-6.18151038285469	6.34911836063059e-10	4.55743908740076e-08	0.980	0.391	0.104	17.535	17.143	7.771	21.091	12.409	1.830	8.134	14.390	10.078	2.942	6.962	0.990	1.769	2.141	0.000	0.479	0.121	0.000	0.318	2.412	0.210	0.000	0.000	0.000
Pdensi_DN4621_c0_g1d205742	Bud	FC_3_3	4.29479442301841	87.4356951300396	45.865244776529	-4.3474990818246	0.704528722900352	-6.17079040287689	6.79494486776708e-10	4.86597993059979e-08	0.090	0.097	0.090	0.570	0.327	0.393	1.299	0.659	1.062	2.434	1.252	1.807	0.000	0.312	0.504	0.404	0.783	0.554	0.502	1.359	0.773	0.548	0.663	0.182	0.000	0.000	0.000
Pdensi_DN22023_c0_g6	Bud	FC_3_3	0	90.9270833241434	45.4635416620717	-9.16870819588271	1.48600623350789	-6.17003346899757	6.82755390147967e-10	4.88358643928399e-08	0.000	0.000	0.000	0.000	0.000	0.000	0.034	1.215	2.447	1.043	2.874	1.895	0.034	0.035	0.000	0.000	0.000	0.116	0.070	0.322	0.000	0.000	0.340	0.375	0.381	1.796	0.849
Pdensi_DN21742_c1_g2	Bud	FC_3_3	1851.03871667325	415.668929180978	1133.35382292711	2.1549765662368	0.349319517669901	6.1690700268091	6.86928029351825e-10	4.90766539279878e-08	49.983	32.722	45.842	22.618	9.205	12.085	14.198	10.282	12.181	5.827	8.233	12.369	16.949	14.918	18.126	21.105	14.637	21.447	82.740	6.951	123.999	4.779	0.896	3.053	7.357	4.639	5.393
Pdensi_DN29004_c0_g1d502231	Bud	FC_3_3	0	80.1056135273082	40.0528067636541	-8.98572812143913	1.45774263597286	-6.16413892253504	7.08677068474966e-10	5.0511912363081e-08	0.000	0.000	0.000	0.382	0.369	0.655	0.334	2.543	2.168	1.791	1.144	2.136	0.000	0.349	0.000	0.000	0.649	0.738	0.671	2.102	0.436	0.459	0.737	0.000	0.000	0.000	0.000
Pdensi_DN16284_c0_g1d215067	Bud	FC_3_3	3.15245069351334	107.644544563516	55.3984976285148	-5.094373091153	0.826493507181947	-6.16383921577681	7.10020387244242e-10	5.05484689725813e-08	0.056	0.143	0.018	1.032	1.646	1.176	1.444	2.192	1.007	2.345	2.840	1.643	0.461	1.617	0.356	0.116	1.130	0.290	2.317	298.455	5.566	950.254	14.227	5.125	0.138	0.000	0.000
Pdensi_DN37970_c0_g1d316649	Bud	FC_3_3	102.797528373798	0	51.3987641868988	8.95662182265658	1.45370278830946	6.16124691696605	7.21743488591008e-10	5.12437789380749e-08	1.528	3.725	1.917	1.926	1.860	0.412	1.262	1.603	0.456	0.000	0.000	0.000	0.000	1.322	2.532	0.342	1.226	0.464	0.000	0.441	0.000	0.000	0.000	0.000	1.119	4.729	2.322
Pdensi_DN22133_c2_g3	Bud	FC_3_3	378.904490485123	3155.48906216191	1767.19677632352	-3.05796266199464	0.496332095524304	-6.16112213892663	7.22312507456354e-10	5.12437789380749e-08	3.957	12.545	9.978	27.717	35.158	14.041	55.421	55.719	66.577	55.493	101.971	42.839	11.957	21.535	8.637	20.341	36.523	23.423	34.657	4.723	9.787	3.262	1.752	0.882	0.031	0.000	0.024
Pdensi_GG_112342_c0_g1	Bud	FC_3_3	1011.0892319457	165.610498227849	588.349865086773	2.60982758783111	0.424081794032109	6.15406656111605	7.55209638370887e-10	5.34530356832975e-08	29.777	16.120	24.260	7.009	5.163	10.218	9.141	6.690	11.934	4.849	3.406	2.173	18.476	7.040	10.276	8.892	4.743	3.989	0.628	0.329	3.050	10.583	23.599	59.892	10.172	20.074	10.261
Pdensi_DN15493_c0_g1d182033	Bud	FC_3_3	565.608456027964	4.09855495639304	284.853505492178	7.10625528805782	1.15555574261389	6.14964300379253	7.76575407962951e-10	5.48937302557881e-08	28.739	7.537	2.806	2.783	2.443	1.814	0.836	0.097	0.132	0.217	0.059	0.000	19.850	2.071	1.800	2.464	0.653	0.215	0.000	0.162	0.759	1.098	0.057	6.394	0.570	0.302	0.837
Pdensi_DN33303_c0_g1d436190	Bud	FC_3_3	181.016759073931	23.5464963814913	102.281627727711	2.94137848794089	0.478313275758773	6.14948118108332	7.77368087407415e-10	5.48937302557881e-08	5.370	3.574	3.610	3.272	4.002	7.105	1.377	1.837	1.098	0.486	0.653	0.365	4.717	7.630	6.812	2.039	1.120	0.634	2.754	2.038	10.204	1.572	2.026	4.160	9.806	13.458	16.783
Pdensi_GG_27620_c0_g1	Bud	FC_3_3	728.913663363186	27.5670628713176	378.240363117252	4.72569670306238	0.76851725578612	6.14910942790535	7.79192089757998e-10	5.49587746275427e-08	7.886	9.641	33.201	14.331	0.224	0.201	0.000	0.193	0.000	0.218	0.466	1.085	0.809	0.000	0.410	49.194	74.375	55.761	55.216	32.493	166.413	17.221	0.000	0.000	0.000	0.000	0.000
Pdensi_DN8885_c0_g1d452874	Bud	FC_3_3	4007.07520910113	265.81621039454	2136.44570974784	3.91392588555066	0.636990850246722	6.14439890939516	8.026688985787e-10	5.65491387227841e-08	148.335	101.215	28.684	34.792	20.525	34.848	11.887	6.961	4.039	7.093	7.319	2.349	87.844	70.355	38.304	88.955	27.723	2.973	23.492	14.146	4.040	158.453	26.289	16.850	75.802	55.802	10.309
Pdensi_GG_71623_c0_g1	Bud	FC_3_3	185.743672012857	907.020843816826	546.382257914841	-2.28786153864906	0.372569245177229	-6.14076864439182	8.21231197337756e-10	5.77899918866465e-08	4.077	3.343	5.499	18.327	13.777	7.920	22.597	15.791	12.910	21.032	23.816	12.478	5.196	7.739	5.124	7.869	6.685	4.404	6.023	14.452	7.490	14.759	23.394	8.406	16.804	35.208	48.510
Pdensi_DN10201_c1_g2	Bud	FC_3_3	0	71.5739512049264	35.7869756024632	-8.82339907730105	1.43748836844517	-6.13806641569191	8.3531941358537e-10	5.87135019687546e-08	0.000	0.000	0.000	0.363	1.341	0.624	0.815	0.902	0.629	1.305	1.721	1.515	0.689	1.282	0.417	0.037	0.091	0.000	0.047	0.048	0.000	0.000	0.456	0.000	0.000	0.000	0.000
Pdensi_DN31069_c0_g1d371516	Bud	FC_3_3	0	84.5295236707405	42.2647618353703	-9.06332965783845	1.47989713919468	-6.12429703240758	9.10848390947128e-10	6.38013136443633e-08	0.000	0.000	0.000	0.625	0.000	0.000	0.548	1.209	3.908	2.331	1.040	1.939	0.000	0.000	0.000	0.000	0.886	0.603	1.819	0.191	0.236	0.000	0.000	0.000	0.000	0.000	0.000
Pdensi_DN19885_c1_g1d486838	Bud	FC_3_3	0.57072287007221	151.928279648082	76.2495012590773	-8.0526153055791	1.31553712819259	-6.12116156435856	9.28956518273531e-10	6.49949232957584e-08	0.000	0.000	0.040	0.815	2.446	3.626	0.527	2.201	3.190	1.519	2.828	5.342	4.927	6.807	3.400	1.422	1.855	0.972	1.421	2.867	3.515	1.141	2.008	0.720	1.027	1.545	1.640
Pdensi_DN16509_c0_g1	Bud	FC_3_3	86.0617767687864	1001.56872496671	543.815250867747	-3.54064376860064	0.578603765712728	-6.11928918962227	9.39936875994115e-10	6.56876666380732e-08	0.977	1.407	3.596	2.712	3.993	2.755	6.069	13.303	24.989	11.859	22.443	29.470	0.924	1.556	1.016	11.996	12.262	17.729	30.145	4.863	32.374	0.392	0.000	0.145	36.154	9.605	26.315
Pdensi_DN24312_c1_g1	Bud	FC_3_3	191.730559409405	15.4713459196466	103.600952664526	3.63379708709918	0.593892071700153	6.11861525057338	9.43920019901515e-10	6.5828488135954e-08	3.884	3.518	5.922	5.719	3.095	1.418	0.979	0.200	0.292	0.247	0.192	0.529	3.391	3.806	1.473	9.939	2.722	3.295	0.630	1.774	2.396	0.433	0.889	0.897	0.000	0.022	0.160
Pdensi_DN27720_c1_g1	Bud	FC_3_3	307.225410621133	4007.56348713032	2157.39444887572	-3.70532818656773	0.605750347992974	-6.1169229185663	9.5399481740583e-10	6.64412637705868e-08	2.753	3.820	14.805	9.064	8.144	119.974	48.751	58.951	146.208	64.573	98.967	90.920	6.112	5.774	32.854	8.784	5.345	10.498	3.293	3.661	11.918	116.124	167.992	816.865	0.000	0.134	0.000
Pdensi_DN26598_c0_g1d500036	Bud	FC_3_3	28.6676103626702	507.058841652491	267.863226007581	-4.14480450936436	0.677650135537083	-6.11643721738405	9.56905610601046e-10	6.65678223054693e-08	0.930	0.896	0.170	3.833	3.132	2.310	10.212	5.426	10.487	15.246	6.326	10.289	0.605	3.661	0.840	0.498	0.461	0.070	2.832	7.055	1.057	4.045	3.069	0.281	6.106	12.909	7.549
Pdensi_DN20250_c0_g5	Bud	FC_3_3	18.0310868534256	248.107638322696	133.069362588061	-3.78236500309116	0.618420711506006	-6.11616805957253	9.58522393322213e-10	6.66041758921497e-08	0.166	0.676	0.439	12.699	41.475	34.450	10.709	13.428	8.285	3.850	7.073	4.845	15.835	26.198	22.936	5.020	6.974	5.094	10.933	16.049	17.221	19.678	0.569	0.090	0.000	0.000	0.026
Pdensi_DN19456_c1_g3d484240	Bud	FC_3_3	699.143107178616	66.2547539714512	382.698930575034	3.39931591825216	0.555815677747174	6.11590506412167	9.60104732797148e-10	6.66380559696265e-08	17.582	13.453	17.540	7.661	4.623	19.281	3.052	1.150	0.647	2.535	0.758	0.836	12.814	11.230	12.560	28.502	5.521	4.852	9.923	3.356	3.239	1.331	0.000	0.094	0.000	0.259	0.042
Pdensi_DN37723_c0_g1	Bud	FC_3_3	0	124.470704848674	62.2353524243371	-9.62162254871956	1.57388008318883	-6.11331361994572	9.75833263111835e-10	6.74988303700198e-08	0.000	0.000	0.000	0.757	0.181	0.489	2.158	1.097	1.949	4.229	0.755	2.817	0.000	0.345	0.166	0.535	0.483	0.730	0.000	1.385	0.643	0.683	0.548	0.601	0.000	0.000	0.000
Pdensi_DN105309_c0_g1	Bud	FC_3_3	120.085739204456	0	60.042869602228	9.18086460177814	1.50184818399498	6.11304438066214	9.77481722396033e-10	6.75361094690653e-08	4.903	1.771	1.640	1.545	0.996	0.441	0.900	0.429	0.488	0.000	0.000	0.000	0.899	2.357	0.451	0.000	0.000	1.984	0.000	0.942	1.176	2.472	0.990	0.820	0.000	0.460	0.000
Pdensi_DN20162_c0_g1d289394	Bud	FC_3_3	44.0871036448534	358.407187451147	201.247145548	-3.0231790226253	0.494987063887397	-6.1075919820665	1.01145522805025e-09	6.98041720310872e-08	0.520	1.643	0.929	1.412	2.758	1.419	3.855	8.093	6.960	7.316	8.417	6.951	1.005	2.200	0.445	2.960	4.758	1.681	1.857	2.738	1.440	1.955	12.264	4.892	0.316	0.401	0.209
Pdensi_DN54193_c0_g1	Bud	FC_3_3	201.426450100574	21.7989915440872	111.61272082233	3.20873074214009	0.52548100802107	6.10627347736883	1.01984205051921e-09	7.03032679672758e-08	6.387	4.651	2.959	4.978	3.334	2.562	0.999	1.360	1.623	0.463	0.350	0.563	3.787	1.686	2.492	1.038	0.174	0.000	0.763	0.046	0.680	0.000	0.000	0.080	0.000	0.000	0.000
Pdensi_DN2744_c0_g1d326280	Bud	FC_3_3	17.4829065569295	405.100392142895	211.291649349912	-4.53444493825357	0.742812909824314	-6.10442397847667	1.03172082134837e-09	7.0961408356469e-08	0.824	0.099	0.274	1.392	0.111	0.400	2.846	4.214	5.511	11.091	7.712	6.703	0.408	0.106	0.205	2.468	2.394	3.270	10.815	8.936	5.377	10.173	0.112	0.000	0.000	0.000	0.000
Pdensi_DN15165_c2_g1	Bud	FC_3_3	0.573148454887251	121.843719503281	61.2084339790839	-7.73300990937829	1.26687392827036	-6.10400903895469	1.03440432333312e-09	7.10656785116108e-08	0.000	0.031	0.000	0.471	0.346	0.248	0.473	1.158	1.585	1.787	3.824	2.119	0.320	0.265	0.032	0.157	0.064	0.072	0.066	0.302	0.248	0.043	1.187	0.117	1.610	4.717	2.031
Pdensi_GG_29169_c0_g1	Bud	FC_3_3	95.0398608242785	733.806996671257	414.423428747768	-2.94880040034146	0.483159270677199	-6.10316427584719	1.03988863440157e-09	7.12815553784052e-08	1.024	3.552	2.054	18.145	30.699	16.468	17.708	23.006	19.499	13.665	18.630	14.226	7.035	13.477	10.474	0.550	0.880	3.248	1.585	1.898	1.177	0.000	0.500	0.000	0.000	0.000	0.000
Pdensi_DN20821_c0_g1	Bud	FC_3_3	1632.26453462476	281.217139716069	956.740837170412	2.53693617786855	0.415876756822958	6.10021150796975	1.05928203969899e-09	7.25292438205596e-08	46.703	34.204	32.501	11.753	6.656	7.220	29.727	7.317	5.761	8.329	6.235	3.133	236.645	7.297	72.700	20.073	18.387	46.001	23.206	3.691	6.872	108.202	17.537	16.423	18.632	18.255	18.357
Pdensi_DN29111_c0_g1d232624	Bud	FC_3_3	1.71791776920736	75.2460003486834	38.4819590589454	-5.45297668558796	0.894038864867005	-6.09926134072385	1.06559728349856e-09	7.28796703893905e-08	0.031	0.050	0.046	1.155	1.096	6.225	2.431	1.491	1.874	1.034	2.188	1.564	0.998	2.114	2.981	0.099	0.575	0.117	0.577	0.842	0.289	3.090	54.640	158.177	0.823	1.915	0.700
Pdensi_DN6529_c0_g1	Bud	FC_3_3	1061.03020034028	9.6845795403102	535.357389940294	6.77438186423212	1.11097910118748	6.09766813524326	1.07626892871281e-09	7.35269244565085e-08	63.917	6.189	2.919	4.846	2.642	7.896	0.465	0.080	0.000	0.316	0.243	0.046	8.915	3.415	3.293	0.523	1.145	0.434	0.131	0.135	0.331	0.000	0.805	0.861	0.774	1.082	1.944
Pdensi_DN17409_c0_g2	Bud	FC_3_3	1291.17756264017	167.696383948788	729.436973294482	2.94467101293733	0.483132578519621	6.09495435385495	1.09468683197909e-09	7.46420369021668e-08	42.475	29.305	17.893	8.569	17.140	15.908	8.961	6.394	10.264	1.885	5.199	3.605	25.789	24.380	22.000	14.888	12.965	16.135	7.072	3.594	7.418	1.205	1.248	0.735	1.345	0.445	0.897
Pdensi_DN39383_c1_g1	Bud	FC_3_3	19505.4187103481	3304.06711446416	11404.7429124062	2.56155963053624	0.420863237956806	6.08644186404121	1.15447550416003e-09	7.86050603335805e-08	731.401	400.810	220.607	151.175	114.334	129.872	122.403	47.972	47.837	62.712	71.630	74.972	260.034	298.740	171.931	222.077	172.642	144.030	107.776	189.065	85.215	335.961	632.744	255.239	778.493	933.157	692.180
Pdensi_GG_87323_c0_g1	Bud	FC_3_3	12.6092609398131	198.928586176659	105.768923558236	-3.98003035588087	0.654143609341785	-6.08433729083691	1.16974123760783e-09	7.95554738918308e-08	0.523	0.141	0.195	0.824	1.103	1.631	2.308	2.317	2.303	3.907	5.365	3.318	0.582	0.452	1.245	0.000	0.000	0.081	1.319	0.000	0.187	0.891	0.160	16.899	13.649	9.310	10.675
Pdensi_DN10751_c0_g1d49359	Bud	FC_3_3	65.8915324775467	528.087117811993	296.98932514477	-3.00271507775708	0.494162066748921	-6.07637712362639	1.22928119104592e-09	8.34184460412096e-08	1.273	2.514	0.813	5.630	4.136	2.385	12.297	13.000	15.525	10.574	13.916	8.955	1.058	1.902	1.404	0.946	0.175	0.256	0.000	0.026	0.032	0.000	0.000	0.000	0.000	0.000	0.000
Pdensi_GG_147061_c1_g1	Bud	FC_3_3	0	68.5742527367886	34.2871263683943	-8.76163365276119	1.44201903370234	-6.07594868582698	1.2325682302652e-09	8.3548360998043e-08	0.000	0.000	0.000	0.436	1.320	2.208	1.328	1.202	2.300	1.420	1.534	1.405	0.900	1.862	0.943	0.079	0.511	0.036	1.744	94.653	175.926	34.434	257.307	181.019	0.045	0.000	0.000
Pdensi_GG_43844_c0_g1	Bud	FC_3_3	123.450442836553	514.083536298381	318.766989567467	-2.05816791822437	0.338751336059115	-6.07574848904863	1.2341071058518e-09	8.35596212827578e-08	3.039	3.405	2.169	10.455	12.491	8.536	10.604	18.403	23.216	13.282	10.293	8.828	5.079	8.145	2.911	6.231	4.703	3.330	19.522	7.053	22.851	1.157	7.450	9.835	0.653	3.414	1.568
Pdensi_DN61095_c0_g1	Bud	FC_3_3	232.693118467804	23.6110366307634	128.152077549284	3.30076902645313	0.543520561461608	6.0729423328105	1.25587564647741e-09	8.4939056223422e-08	8.243	4.760	3.161	1.567	1.000	1.500	1.527	0.288	0.814	0.486	0.521	0.486	2.296	3.173	4.597	2.339	0.890	2.353	0.456	1.434	0.394	5.024	1.346	0.276	4.111	1.081	2.982
Pdensi_DN21791_c1_g1	Bud	FC_3_3	432.850107856854	63.3162514306133	248.083179643734	2.77310150874433	0.456860216306108	6.06991243660025	1.27980010543509e-09	8.63652244100154e-08	9.697	14.207	6.290	1.936	7.860	2.897	0.844	2.242	1.835	0.924	1.709	1.395	9.089	15.609	6.344	3.483	3.497	4.871	1.075	5.558	7.405	15.335	4.872	14.978	1.724	3.678	3.473
Pdensi_DN16872_c0_g1d349138	Bud	FC_3_3	40.3725487520475	185.994475319198	113.183512035623	-2.20380510560239	0.363324926910758	-6.06565898007792	1.31413704518787e-09	8.85841881955548e-08	1.035	0.804	0.946	2.271	1.359	1.597	3.246	2.095	2.992	4.354	3.530	3.870	0.919	0.975	1.735	1.418	3.264	6.007	8.731	5.870	3.068	13.709	11.969	15.011	14.596	2.773	2.815
Pdensi_GG_74422_c0_g1	Bud	FC_3_3	6.56906216482115	321.277824099264	163.923443132042	-5.61128094921585	0.925142859917397	-6.06531292876958	1.31696979103794e-09	8.8676937146548e-08	0.039	0.042	0.386	0.730	0.605	0.542	2.079	2.456	2.266	3.442	7.772	9.255	0.215	0.445	0.174	0.945	4.896	6.576	26.836	74.785	18.613	91.441	3.088	3.064	0.000	0.000	0.000
Pdensi_DN12969_c0_g1d51365	Bud	FC_3_3	159.970926145523	1202.43517204964	681.203049097579	-2.91006120310333	0.479805364434616	-6.06508684314614	1.31882372203038e-09	8.87036463646287e-08	1.548	5.385	4.243	63.924	197.745	454.903	48.001	61.459	38.982	19.246	31.586	25.520	84.511	163.403	229.452	20.502	44.910	28.662	161.891	114.279	91.286	114.134	43.310	8.093	0.000	0.116	0.000
Pdensi_DN17532_c0_g1d113246	Bud	FC_3_3	6.58963321596904	130.924753762006	68.7571934889874	-4.31289039633583	0.712553571299682	-6.05272441266305	1.4241639356526e-09	9.55775730575234e-08	0.198	0.170	0.098	0.074	0.047	0.042	3.825	3.070	3.430	1.958	4.580	1.777	0.088	0.204	0.155	0.000	0.000	0.000	0.158	0.000	0.000	0.000	0.000	0.000	0.000	0.000	0.000
Pdensi_DN22804_c0_g1d302375	Bud	FC_3_3	756.729382746293	153.369096050505	455.049239398399	2.30277660988126	0.381250866897788	6.04005606234759	1.54060690054906e-09	1.03164732713335e-07	23.875	17.949	10.755	12.131	12.831	8.529	8.487	2.831	4.232	3.532	2.952	3.219	9.970	13.738	7.017	10.825	3.650	5.674	2.788	2.966	3.403	8.972	9.077	8.361	2.618	3.100	5.460
Pdensi_GG_113611_c0_g1	Bud	FC_3_3	262.182240545198	1382.15729746925	822.169769007224	-2.39834116183966	0.397197992426462	-6.0381502615064	1.55890868674529e-09	1.04275573365039e-07	7.639	7.207	3.400	4.958	9.855	10.485	14.078	16.323	17.994	30.087	35.652	21.698	10.351	13.960	7.456	9.376	18.364	10.956	37.244	61.381	14.211	67.753	188.669	148.038	31.320	54.428	43.548
Pdensi_GG_42626_c0_g1	Bud	FC_3_3	0	133.82420324624	66.9121016231198	-9.72628388365954	1.61099360607811	-6.03744412576393	1.5657435055165e-09	1.04617790538737e-07	0.000	0.000	0.000	0.857	6.441	5.593	9.444	6.976	1.597	5.001	2.689	0.684	0.215	2.008	0.865	0.347	0.000	0.000	0.000	0.000	0.000	0.000	0.000	0.000	0.000	0.000	0.000
Pdensi_DN19062_c0_g1d482113	Bud	FC_3_3	2313.92745088886	277.652371257226	1295.78991107304	3.05892638022155	0.507189485112499	6.031131303014	1.62815828498249e-09	1.08668853954917e-07	88.344	50.674	21.493	51.252	40.876	53.183	18.213	10.239	7.549	6.409	6.433	4.695	53.476	46.665	29.950	38.448	15.438	5.158	19.833	12.817	9.346	7.376	24.662	50.333	16.457	48.956	26.648
Pdensi_DN15436_c0_g2d467036	Bud	FC_3_3	339.466426309808	1376.6808648592	858.073645584502	-2.01987670712386	0.334977193643835	-6.0298932149736	1.64068052139591e-09	1.09384691497666e-07	10.889	6.587	6.092	22.337	15.533	30.224	26.556	23.887	45.813	22.138	33.841	31.413	13.397	13.695	16.318	7.992	8.645	7.413	16.500	23.070	15.092	95.375	120.489	235.671	16.843	14.946	23.109
Pdensi_DN18207_c1_g3	Bud	FC_3_3	39.495046893917	775.692746221927	407.593896557922	-4.29570526925458	0.712934912189987	-6.0253821152608	1.68710549295629e-09	1.1223400148224e-07	0.150	1.704	0.905	8.621	20.237	22.294	17.681	18.795	14.690	19.356	14.125	15.444	6.751	16.664	14.178	1.603	14.313	30.082	14.322	12.054	24.486	127.104	174.115	273.433	16.642	36.832	32.750
Pdensi_DN17629_c0_g1d401843	Bud	FC_3_3	45.5386156628646	601.046462164983	323.292538913924	-3.72234875608665	0.618068424232124	-6.02255124213993	1.71688987553658e-09	1.14090706030471e-07	0.524	2.031	0.634	8.634	6.246	3.659	15.003	11.566	8.125	18.008	9.384	10.403	1.817	3.995	1.484	3.214	5.326	4.284	7.801	4.122	6.863	1.842	24.167	15.823	0.000	0.000	0.000
Pdensi_DN24157_c0_g1	Bud	FC_3_3	81.5590125936198	658.11241371686	369.83571315524	-3.01243646951521	0.500246690363975	-6.02190184871264	1.72379422991012e-09	1.1442459626459e-07	1.145	2.242	2.300	4.167	8.631	2.276	12.328	15.968	18.432	9.176	22.575	10.143	3.067	5.395	1.166	4.442	11.255	8.558	9.758	0.844	2.743	0.507	0.217	0.000	0.000	0.000	0.000
Pdensi_DN15894_c0_g2	Bud	FC_3_3	450.412405343213	4763.22003996493	2606.81622265407	-3.40261555115551	0.565397367304855	-6.01809585243588	1.7648068761611e-09	1.16892050654979e-07	2.807	16.972	11.771	40.555	82.971	87.609	70.653	55.422	54.029	103.199	117.105	80.979	18.842	43.382	31.357	8.689	4.409	3.692	6.259	2.651	5.526	45.789	44.885	0.365	0.060	0.000	0.000
Pdensi_DN22522_c0_g2	Bud	FC_3_3	112.075280071197	0	56.0376400355985	9.08126497443632	1.50954651756841	6.01588945338662	1.78901632802325e-09	1.18366765094321e-07	3.955	2.751	1.072	0.874	0.159	0.639	0.122	0.000	0.000	0.000	0.000	0.000	3.207	0.419	0.210	0.224	0.057	0.039	0.219	0.000	0.226	0.192	0.000	0.000	0.000	0.032	0.159
Pdensi_DN16330_c0_g2d347486	Bud	FC_3_3	9756.35681845634	773.920914169756	5265.13886631305	3.65603893178308	0.608022637442326	6.01299804751081	1.82123231338324e-09	1.20367438562039e-07	396.056	178.071	101.811	72.550	67.833	29.191	68.407	16.810	5.182	24.085	18.216	6.340	176.410	129.229	46.289	47.699	19.353	11.228	11.360	24.610	6.614	103.184	52.439	30.329	65.373	114.611	69.852
Pdensi_DN37608_c0_g1d89265	Bud	FC_3_3	726.243283127456	2953.85067134715	1840.0469772373	-2.02408951299137	0.336646126471146	-6.01251389466041	1.8266816998543e-09	1.20596654089079e-07	13.000	24.524	13.170	24.976	37.453	17.862	43.438	43.234	69.316	72.147	65.623	48.656	24.020	29.788	13.248	15.991	17.277	12.348	9.427	3.800	8.618	1.991	2.451	0.521	0.276	0.442	0.163
Pdensi_DN61479_c0_g1	Bud	FC_3_3	7.15887491036682	135.04979175114	71.1043333307535	-4.23753116450292	0.704864508937258	-6.01183789334485	1.83431702410271e-09	1.20969531156156e-07	0.078	0.306	0.128	0.226	0.961	1.219	1.323	1.183	3.589	2.511	2.220	3.807	0.458	0.949	1.138	0.258	1.314	0.941	0.939	1.678	1.072	0.271	4.221	2.570	1.081	0.000	4.980
Pdensi_GG_114156_c0_g1	Bud	FC_3_3	0	66.7521931013838	33.3760965506919	-8.72274592630058	1.45218606105197	-6.00663107865241	1.89417848321201e-09	1.24647182997962e-07	0.000	0.000	0.000	1.149	1.292	0.959	2.325	0.856	0.375	1.499	1.302	1.412	0.738	2.895	0.284	0.083	0.456	0.058	0.183	0.346	0.033	0.791	6.779	0.000	0.000	0.000	0.000
Pdensi_GG_140618_c0_g1	Bud	FC_3_3	0	71.4622317131369	35.7311158565684	-8.82120670261074	1.46893147629233	-6.00518597700417	1.91112713987068e-09	1.25626683589555e-07	0.000	0.000	0.000	1.401	0.248	3.654	2.606	0.915	4.528	1.846	1.517	1.125	0.266	1.263	3.301	0.000	0.000	0.000	1.395	0.699	0.000	6.722	15.710	3.559	0.000	0.165	0.177
Pdensi_DN22618_c1_g2d544934	Bud	FC_3_3	1205.62426307877	103.161641612616	654.392952345692	3.54638477129034	0.590705373937945	6.00364399539539	1.92937497850458e-09	1.26689379656498e-07	35.608	35.112	13.180	13.023	7.232	7.408	3.507	4.120	3.266	2.224	3.435	0.876	17.629	15.119	6.165	62.116	15.349	2.298	4.719	3.749	1.327	23.314	12.950	6.371	0.000	0.000	4.041
Pdensi_GG_55658_c0_g1	Bud	FC_3_3	8.30243143227941	110.111504122487	59.2069677773832	-3.72908846116435	0.621395362353438	-6.00115270741804	1.95921619062404e-09	1.28371893997078e-07	0.109	0.275	0.182	1.281	0.262	1.927	2.185	0.831	2.547	1.738	2.247	3.006	1.581	1.704	1.021	0.360	0.319	0.091	0.616	0.211	0.000	0.273	0.534	0.075	3.134	1.586	7.828
Pdensi_DN13003_c0_g1d391011	Bud	FC_3_3	140.776575170304	0	70.3882875851522	9.41020432996186	1.56944997607402	5.99586127204991	2.02409764250882e-09	1.32480455375819e-07	5.306	3.629	0.848	0.116	0.000	6.118	0.000	0.000	0.000	0.000	0.000	0.000	3.795	9.888	4.956	0.000	0.000	0.000	0.000	0.000	0.000	0.000	0.000	0.000	0.000	0.000	0.000
Pdensi_GG_76761_c5_g1	Bud	FC_3_3	473.813752969316	71.6901612519012	272.751957110608	2.72388116720567	0.454372384160389	5.9948211250536	2.03709544185156e-09	1.33045063890026e-07	7.621	14.975	10.475	2.020	4.092	3.861	1.180	1.674	2.949	1.255	2.240	1.044	5.913	7.160	7.296	5.552	5.147	8.435	6.072	10.470	4.325	18.616	5.842	10.690	0.000	1.592	2.782
Pdensi_GG_75068_c0_g1	Bud	FC_3_3	3.72164596813116	155.823884837437	79.7727654027842	-5.38784067920685	0.899065099608572	-5.99271474507527	2.06366655716085e-09	1.34635994999337e-07	0.091	0.065	0.090	1.329	1.236	0.521	3.639	1.730	1.734	6.403	1.987	1.326	0.437	0.835	0.136	0.657	1.401	0.872	3.646	0.985	1.083	8.507	1.114	0.738	0.000	0.000	0.000
Pdensi_DN29656_c0_g1	Bud	FC_3_3	368.601821582663	57.1543342793265	212.878077930995	2.68845719681608	0.449359160953285	5.98286945149333	2.19240485830033e-09	1.42729073502397e-07	10.287	7.917	7.426	2.029	3.879	1.873	3.049	3.472	3.380	0.807	1.879	0.944	4.076	5.148	3.576	2.563	1.856	3.085	0.507	4.907	1.638	2.960	3.503	5.294	14.608	12.460	13.633
Pdensi_DN24409_c0_g1d225697	Bud	FC_3_3	201.865349956466	19.3834011758261	110.624375566146	3.37862098261601	0.564918611944488	5.98072166712045	2.22151186425032e-09	1.44469473479612e-07	5.123	4.226	4.676	0.702	1.641	3.010	0.657	0.867	0.332	0.268	0.710	0.242	30.071	2.816	10.991	1.107	0.909	1.072	0.568	0.125	0.601	1.347	3.229	3.167	0.771	1.050	0.974
Pdensi_DN14953_c0_g1d180857	Bud	FC_3_3	126.760921897726	510.953968305574	318.85744510165	-2.0109858177486	0.336282686165889	-5.98004565943244	2.23075082989411e-09	1.44915478138372e-07	2.034	2.921	3.895	6.469	7.600	10.396	10.408	9.599	11.227	11.058	9.909	11.333	3.855	5.534	4.154	3.833	3.565	4.114	14.319	14.469	7.522	20.190	41.123	7.612	2.507	2.004	3.051
Pdensi_DN23885_c0_g1d21984	Bud	FC_3_3	117.095465873404	521.836652446897	319.466059160151	-2.1559081272672	0.360582326577414	-5.97896227397141	2.24563551984258e-09	1.45726902017929e-07	2.046	3.505	2.610	9.370	10.028	9.055	8.806	14.579	17.935	13.877	8.968	10.043	4.036	8.616	3.679	5.086	5.907	3.114	13.314	6.436	16.775	2.114	5.163	14.300	0.728	2.076	2.351
Pdensi_DN22300_c0_g1d125855	Bud	FC_3_3	969.343935135413	8844.8786381559	4907.11128664566	-3.18976062631604	0.533959997855785	-5.9737820045043	2.31815523111047e-09	1.49827473145491e-07	6.660	37.766	23.469	99.225	150.510	188.015	139.231	101.725	109.751	187.083	203.700	168.801	36.093	103.248	63.282	43.111	41.309	24.692	38.105	11.659	17.872	91.375	149.822	2.297	1.000	1.203	0.742
Pdensi_DN26290_c0_g1d193979	Bud	FC_3_3	206.442589882951	43.0318279108015	124.737208896876	2.26162226138887	0.378593658490812	5.97374575793047	2.31867060461726e-09	1.49827473145491e-07	4.827	4.837	4.701	1.125	1.193	1.575	1.242	0.843	0.665	1.114	0.908	0.689	1.642	1.438	2.937	2.028	0.519	1.393	0.204	0.234	0.512	0.268	0.000	0.046	1.147	1.068	0.885
Pdensi_DN18162_c1_g4	Bud	FC_3_3	559.026473139146	3550.76539502076	2054.89593407995	-2.66713756217203	0.446520767131266	-5.97315457309504	2.32709216381722e-09	1.50212195134204e-07	6.020	15.373	17.616	51.292	79.494	64.097	75.550	53.504	47.308	55.127	105.021	65.476	35.637	48.221	41.377	34.943	130.729	83.457	106.080	116.480	76.669	24.825	217.784	2.315	0.000	0.000	0.019
Pdensi_DN23705_c0_g1d224636	Bud	FC_3_3	123.59612131665	7.1538360116936	65.3749786641719	4.11314425610591	0.688677756335207	5.97252375043152	2.33611122941793e-09	1.50634629803675e-07	1.701	2.962	3.963	0.838	0.457	3.300	0.420	1.285	0.781	0.111	0.119	0.223	2.106	0.873	3.700	0.339	0.000	0.116	0.000	0.000	0.000	0.000	0.000	0.000	0.571	0.000	0.000
Pdensi_GG_49749_c0_g1	Bud	FC_3_3	316.912369584749	2256.84780978562	1286.88008968518	-2.83216341164086	0.474213946329672	-5.97233260126842	2.33885086299966e-09	1.50651695270676e-07	9.676	3.355	8.934	24.881	19.795	34.643	72.866	41.429	115.058	60.809	50.085	31.342	43.892	19.644	14.962	46.833	55.457	56.395	127.165	166.120	71.255	751.023	184.848	721.977	0.567	4.791	4.705
Pdensi_DN26683_c1_g1	Bud	FC_3_3	33.5135010137535	193.249236546066	113.38136877991	-2.52769826496533	0.423413660726641	-5.96980801381661	2.37532928990668e-09	1.5267824063001e-07	0.758	1.050	0.535	5.563	5.349	34.565	9.527	5.373	8.345	3.791	3.946	4.510	2.276	5.397	11.229	0.686	1.564	0.726	1.023	7.220	1.481	77.867	189.532	528.140	1.157	4.761	3.391
Pdensi_DN38637_c0_g1d150576	Bud	FC_3_3	218.00269804038	0	109.00134902019	10.041141571886	1.68376887251603	5.96349162630716	2.46904111785269e-09	1.58367263270488e-07	11.969	1.965	1.092	0.457	0.000	0.000	0.000	0.000	0.000	0.000	0.000	0.000	3.599	0.000	0.000	0.325	0.000	0.000	0.000	0.000	0.000	0.000	0.000	0.000	0.000	0.000	0.000
Pdensi_DN29341_c0_g1d232848	Bud	FC_3_3	112.921744741192	0	56.4608723705961	9.0921225626485	1.52470958911268	5.96318317112426	2.47370850508267e-09	1.5849961758356e-07	4.709	1.545	1.571	1.085	0.173	0.779	0.952	0.299	0.000	0.000	0.000	0.000	0.477	0.824	1.750	0.511	0.154	0.175	0.474	0.000	0.000	0.000	0.000	0.000	0.640	0.160	0.688
Pdensi_DN15877_c0_g1d54859	Bud	FC_3_3	274.702223176509	26.5691174482122	150.63567031236	3.36961092282747	0.565147438220254	5.96235724510927	2.48624834926332e-09	1.58968421239137e-07	5.724	4.536	8.821	0.358	2.092	8.103	0.558	0.677	0.520	0.266	0.861	0.566	31.178	4.068	24.061	0.789	0.623	1.734	0.703	0.198	0.898	0.887	9.097	15.392	2.435	1.275	1.835
Pdensi_DN5064_c0_g1d206018	Bud	FC_3_3	1028.65070950111	123.264962480879	575.957835990994	3.06107334604954	0.513484253780739	5.96137724479598	2.5012077955027e-09	1.59757102321353e-07	30.966	31.316	9.318	22.798	20.140	9.552	6.009	4.298	4.881	2.461	2.135	3.202	20.207	16.891	8.274	4.211	0.909	0.563	0.043	0.000	0.054	0.000	0.000	0.000	0.000	0.000	0.000
Pdensi_DN10812_c0_g1d519483	Bud	FC_3_3	0	75.4082810032474	37.7041405016237	-8.89881546058932	1.49330326960313	-5.95914817956189	2.53556109787309e-09	1.61612150814173e-07	0.000	0.000	0.000	0.319	0.229	0.756	1.886	3.433	1.711	1.633	2.160	0.972	0.000	0.000	0.000	0.057	0.000	0.000	5.757	0.147	2.356	10.933	1.088	3.840	0.000	0.000	0.000
Pdensi_DN5201_c0_g1d261861	Bud	FC_3_3	1234.22934066629	58.3767614226064	646.303051044446	4.40194601706175	0.738738694840735	5.95873215766878	2.54202332085952e-09	1.61854560189036e-07	13.171	10.700	61.902	14.904	1.181	4.647	1.081	1.596	1.798	0.646	1.857	1.230	1.908	2.045	3.227	55.367	17.804	8.809	1.582	1.424	2.717	4.172	3.006	5.819	0.748	1.031	1.324
Pdensi_GG_26120_c1_g1	Bud	FC_3_3	0	78.0964998742259	39.048249937113	-8.94915150075685	1.50201826464488	-5.95808433985499	2.55211806477966e-09	1.62327509512161e-07	0.000	0.000	0.000	1.304	3.587	0.562	1.715	1.347	0.304	2.272	0.975	1.667	0.573	3.266	0.000	0.000	0.000	0.000	0.142	0.447	0.000	0.000	0.000	0.000	0.000	0.000	0.000
Pdensi_DN20475_c2_g7	Bud	FC_3_3	173.140397398641	1024.28802559659	598.714211497613	-2.56462600039799	0.43050756543514	-5.95721470726249	2.56573068315691e-09	1.62748911703872e-07	2.271	5.097	4.711	12.331	20.296	12.206	18.380	18.554	33.322	18.762	30.556	15.678	3.972	8.053	7.769	3.778	8.561	10.501	7.713	19.550	6.519	22.236	63.842	99.815	0.725	1.275	2.350
Pdensi_DN17869_c0_g2d282246	Bud	FC_3_3	197.689755209092	25.8351200244467	111.762437616769	2.93538641508602	0.49297490693107	5.95443373245863	2.60973844565368e-09	1.65301539216378e-07	6.414	4.151	3.156	3.399	2.987	3.493	1.110	1.176	0.916	0.531	0.623	0.481	3.416	4.496	2.684	2.075	0.455	0.317	0.099	0.742	1.668	2.674	3.526	12.913	1.124	2.172	4.753
Pdensi_DN29677_c0_g1d196991	Bud	FC_3_3	196.277362283462	18.4251991906183	107.35128073704	3.41411105074041	0.573542728256132	5.9526707994731	2.63801592044899e-09	1.66918949145249e-07	6.904	3.730	3.004	0.784	0.749	0.579	2.062	0.370	0.835	0.312	0.336	0.522	3.058	1.941	1.981	1.590	1.828	1.962	0.789	1.542	1.774	3.365	4.018	3.213	5.760	2.982	2.768
Pdensi_DN24366_c1_g2	Bud	FC_3_3	339.655696879696	47.0713666114658	193.363531745581	2.85203627843329	0.479309161157259	5.95030621060371	2.67641290609132e-09	1.68822024449511e-07	6.875	5.873	10.867	1.846	2.027	3.396	1.155	0.438	2.728	0.739	0.790	1.473	4.398	2.405	4.169	4.291	2.685	4.574	0.691	2.172	1.497	2.218	0.254	1.676	14.804	34.393	36.025
Pdensi_GG_105008_c0_g1	Bud	FC_3_3	799.897017227428	22.4610505122457	411.179033869837	5.15412125125028	0.866293460658398	5.94962502352616	2.68757486450663e-09	1.69350602487079e-07	7.324	4.447	43.810	17.758	0.000	0.000	0.000	0.000	0.000	0.693	0.369	0.344	0.324	0.000	0.974	73.500	28.247	102.062	6.166	3.050	111.296	4.890	0.000	0.000	0.000	0.000	0.000
Pdensi_DN40071_c0_g2	Bud	FC_3_3	0	208.475366937477	104.237683468738	-10.3656743448129	1.74235927878755	-5.94921751845922	2.69427391688439e-09	1.69597159587128e-07	0.000	0.000	0.000	0.320	0.000	0.822	1.679	0.531	3.016	5.085	0.319	7.741	0.000	0.584	0.281	0.453	0.814	3.084	0.000	1.758	3.639	1.153	0.000	2.544	0.000	0.000	0.000
Pdensi_DN19333_c0_g1	Bud	FC_3_3	247.60942201481	48.1921264099698	147.90077421239	2.36023742783786	0.39679969527655	5.94818356952843	2.71134425458506e-09	1.70319427014027e-07	5.181	5.594	6.461	3.659	4.049	0.580	3.036	2.546	0.897	0.984	1.348	0.720	2.291	2.724	0.853	10.414	6.723	7.246	7.581	7.351	6.654	0.810	0.093	0.000	0.463	0.171	0.183
Pdensi_DN13351_c0_g1d339649	Bud	FC_3_3	10.5877484973833	139.630562052211	75.109155274797	-3.72100777424166	0.625591462366269	-5.94798362523544	2.7146574357821e-09	1.7035175063511e-07	0.109	0.315	0.291	0.503	1.318	5.505	1.359	3.116	4.273	2.014	4.006	2.870	1.803	4.145	4.073	0.248	131.721	216.692	220.079	5.641	123.806	3.748	5.188	1.392	6.659	10.061	3.973
Pdensi_GG_38981_c0_g1	Bud	FC_3_3	0	127.480497913897	63.7402489569486	-9.65601346126063	1.62401316660295	-5.94577289139762	2.75155426013827e-09	1.72489297440388e-07	0.000	0.000	0.000	1.172	2.116	9.315	1.826	1.183	6.555	0.725	1.949	5.456	0.344	1.424	2.873	0.000	0.891	0.505	1.028	0.716	1.030	0.000	76.993	122.828	0.000	0.000	0.000
Pdensi_DN21042_c0_g7	Bud	FC_3_3	323.593328521815	68.7936895843138	196.193509053065	2.23441390618043	0.376298034858844	5.93788353696451	2.88725017979031e-09	1.8006856397934e-07	9.147	6.081	7.268	3.213	1.335	0.843	3.429	1.615	0.651	1.427	1.115	1.820	3.684	1.909	2.586	3.163	2.029	2.028	0.367	2.558	1.736	4.028	0.811	0.222	0.829	2.600	1.327
Pdensi_DN44424_c0_g1d322466	Bud	FC_3_3	435.862927893337	69.1556551476778	252.509291520508	2.65633496490449	0.447519665142097	5.93568321530866	2.92624335053789e-09	1.8231364661949e-07	12.354	8.368	9.554	5.992	2.863	2.347	2.865	1.462	1.777	1.896	0.815	1.647	2.753	3.101	2.642	3.566	1.164	0.791	1.670	0.374	0.462	0.164	0.000	0.000	1.132	0.241	0.906
Pdensi_GG_134561_c0_g1	Bud	FC_3_3	12.3078234681388	305.738410063399	159.023116765769	-4.63458973705216	0.780838439456945	-5.93540161813168	2.93127055987999e-09	1.82440121656334e-07	0.048	0.575	0.260	2.113	1.937	3.118	4.616	5.216	3.729	6.982	6.407	5.939	0.448	1.441	1.165	0.399	1.463	1.904	1.498	2.780	3.835	1.121	1.839	0.752	0.000	0.027	0.000
Pdensi_DN19436_c3_g1	Bud	FC_3_3	4.57849407096667	82.4037349998132	43.4911145353899	-4.16948708154653	0.702659929391912	-5.93386203928668	2.95890490243012e-09	1.83971952411565e-07	0.085	0.092	0.139	2.321	0.723	1.843	3.748	1.226	1.387	2.302	1.465	1.430	1.828	0.373	1.898	0.566	0.172	0.889	0.666	1.852	4.229	17.318	6.471	14.511	1.442	3.032	4.545
Pdensi_DN25180_c0_g1d557961	Bud	FC_3_3	9586.41826064055	896.336440552741	5241.37735059664	3.41883416585719	0.576782811084481	5.92742033943246	3.07730547595113e-09	1.90943511030729e-07	339.071	246.291	80.563	51.628	73.645	18.645	38.141	27.492	11.294	13.160	32.250	11.595	104.443	115.601	26.676	60.037	86.254	27.192	17.833	47.054	12.964	58.272	90.366	32.983	112.445	199.249	84.950
Pdensi_DN20848_c0_g1d292343	Bud	FC_3_3	191.022964155409	0	95.5114820777043	9.85054186634929	1.6622896704367	5.92588767261092	3.10614864555952e-09	1.92536932846444e-07	10.138	1.941	1.087	0.206	0.000	0.354	0.000	0.000	0.000	0.000	0.000	0.000	5.839	0.472	0.612	0.147	0.060	0.407	0.368	0.571	0.625	0.000	0.134	0.221	0.084	0.000	0.066
Pdensi_GG_69211_c0_g1	Bud	FC_3_3	272.85620108891	1912.11415619046	1092.48517863969	-2.80898053874252	0.47406003064821	-5.92536885023113	3.1159718366783e-09	1.92949344556061e-07	11.012	4.398	3.490	16.467	21.870	6.267	31.350	37.717	41.136	43.859	34.657	42.255	7.696	7.353	4.176	4.154	1.552	1.412	0.963	2.347	2.502	0.000	0.705	3.497	14.067	16.936	12.298
Pdensi_DN14862_c0_g1d465063	Bud	FC_3_3	416.458408612349	37.2089678743195	226.833688243334	3.48485445839575	0.588794227596985	5.91862877565615	3.24636770864469e-09	2.00519814058514e-07	16.095	7.850	4.921	3.815	4.244	5.668	2.117	1.248	1.786	0.512	0.807	1.057	11.009	7.027	3.943	2.208	1.758	0.665	0.646	0.492	0.860	0.113	0.443	0.098	0.000	0.000	0.000
Pdensi_DN21020_c2_g1	Bud	FC_3_3	873.165912585052	184.861901955744	529.013907270398	2.23981394279042	0.378440252782865	5.91854044679424	3.24811133007548e-09	2.00519814058514e-07	29.975	14.259	16.282	13.045	3.945	4.746	6.075	4.086	5.290	4.000	3.765	3.942	6.830	6.056	4.964	15.611	16.001	11.064	7.518	6.594	3.143	9.040	2.198	1.904	3.340	1.989	2.497
Pdensi_DN27146_c1_g1	Bud	FC_3_3	428.574455607218	88.7042822275026	258.63936891736	2.27217829610949	0.384046026775478	5.91642182888109	3.29020735372732e-09	2.02912787863609e-07	13.572	8.830	7.365	7.171	3.087	2.757	4.842	2.388	2.691	1.746	2.227	1.643	2.172	7.142	2.127	9.446	9.477	9.386	14.884	10.456	8.239	1.695	3.901	0.950	6.875	4.066	2.345
Pdensi_DN23253_c0_g1d129038	Bud	FC_3_3	252.86256267695	53.1079140915064	152.985238384228	2.25068889074273	0.380691749647457	5.91210314598885	3.37766905294301e-09	2.07885455260507e-07	7.059	4.905	5.613	3.623	1.832	1.513	1.999	1.610	1.949	1.125	1.364	0.891	1.565	1.700	1.057	10.240	11.966	5.960	3.641	1.120	0.881	3.949	0.894	0.622	1.022	0.185	0.592
Pdensi_GG_125365_c0_g1	Bud	FC_3_3	449.719496853889	78.1782274681383	263.948862161014	2.52457744056374	0.427340301199776	5.90765119385156	3.4701979598176e-09	2.13364595771815e-07	8.787	11.270	11.268	4.364	8.274	12.676	2.665	0.993	5.725	0.864	1.821	2.266	13.498	13.747	24.353	3.830	0.812	3.907	3.011	1.891	1.489	0.000	0.000	0.000	0.000	0.777	0.333
Pdensi_GG_25281_c0_g1	Bud	FC_3_3	219.182264419582	1.49325662977569	110.337760524679	7.19424629220137	1.2202598657915	5.89566738518845	3.73170002491063e-09	2.28980423907571e-07	3.692	9.507	2.138	0.532	0.131	39.123	0.000	0.000	0.095	0.094	0.000	0.000	12.700	23.376	38.339	0.394	0.452	0.099	0.000	0.093	0.000	0.000	0.000	0.000	0.000	0.180	0.097
Pdensi_DN23561_c1_g4	Bud	FC_3_3	1121.41197459821	146.643640064239	634.027807331227	2.93478763800038	0.498118004657637	5.89175177479783	3.82122887826347e-09	2.34237866888114e-07	43.143	19.253	15.318	7.660	7.319	7.899	5.766	4.009	4.924	4.007	3.018	2.214	20.045	9.641	8.495	7.125	12.147	9.142	2.663	4.259	3.906	4.795	54.392	15.649	2.971	2.489	5.127
Pdensi_DN9893_c0_g1d48638	Bud	FC_3_3	16.3190524348424	218.701591480041	117.510321957442	-3.74444517539068	0.635599608612949	-5.89120119749928	3.83398408295152e-09	2.34783310995231e-07	0.221	0.592	0.329	3.229	11.227	2.363	6.628	9.464	14.170	5.891	5.532	2.350	0.440	1.872	0.248	0.000	0.000	0.000	0.000	0.000	0.000	0.000	0.000	0.000	0.000	0.000	0.000
Pdensi_DN18705_c0_g1d217585	Bud	FC_3_3	1363.07426864399	6648.16434548755	4005.61930706577	-2.28609280826293	0.388083707930016	-5.89072089744923	3.84514501545059e-09	2.35230127729123e-07	17.356	45.379	32.510	61.059	44.828	47.971	164.054	129.055	219.211	101.957	182.895	137.582	13.675	35.713	27.865	22.948	11.962	12.655	7.072	5.050	11.290	2.792	0.299	0.409	0.112	0.122	0.275
Pdensi_DN17518_c0_g1	Bud	FC_3_3	342.902006921801	2273.36221520128	1308.13211106154	-2.72897400675728	0.46350573212552	-5.88768124666527	3.91651557498943e-09	2.38876055159926e-07	4.285	11.287	8.377	52.664	32.823	59.291	60.503	44.975	41.371	40.180	73.245	30.871	11.241	35.747	34.367	12.509	9.701	8.245	10.345	22.809	11.118	49.417	5.038	2.340	0.135	0.902	0.000
Pdensi_DN5635_c0_g1d2092	Bud	FC_3_3	0	69.0573980232067	34.5286990116034	-8.77169733368623	1.4910013294728	-5.88309155752917	4.02673021672848e-09	2.45352420712976e-07	0.000	0.000	0.000	0.538	1.085	0.493	1.604	2.277	1.110	1.864	1.027	1.475	0.221	1.568	0.156	0.028	0.425	0.039	0.105	0.214	0.176	6.897	72.004	49.174	0.000	0.000	0.000
Pdensi_DN20100_c0_g1d489240	Bud	FC_3_3	226.50935024821	6.41800197342164	116.463676110816	5.14405510275839	0.874608629321081	5.88155082205339	4.06440105980517e-09	2.47400092510341e-07	4.152	7.307	4.349	0.438	0.689	36.637	0.572	0.104	0.379	0.204	0.000	0.207	8.508	17.321	32.098	0.497	0.055	0.219	0.000	0.029	0.250	0.000	0.061	0.000	3.217	4.511	4.042
Pdensi_DN13683_c0_g1d212782	Bud	FC_3_3	16.6264196769209	297.80731947312	157.21686957502	-4.16311615577767	0.707953989246594	-5.88048971968936	4.09054414378535e-09	2.48742679352861e-07	0.653	0.354	0.164	4.140	2.779	1.425	6.896	9.087	2.910	9.834	5.576	3.274	0.909	0.377	0.182	1.610	0.704	1.197	0.181	0.568	0.469	0.000	0.000	0.000	0.000	0.000	0.000
Pdensi_DN15133_c0_g1d466015	Bud	FC_3_3	1.99919183234058	125.70193944021	63.8505656362754	-5.97286075798085	1.01583199980687	-5.87977220555802	4.10831469212747e-09	2.49573967375049e-07	0.027	0.000	0.109	0.138	0.263	0.118	0.599	1.196	2.595	3.108	2.803	2.014	0.061	0.220	0.092	0.000	0.091	0.034	0.000	0.000	0.118	0.000	5.518	0.279	0.000	0.062	0.460
Pdensi_DN56544_c0_g1	Bud	FC_3_3	0	77.2066383121819	38.6033191560909	-8.93282751644914	1.52046858693726	-5.87504904290254	4.22718184058779e-09	2.56283424936831e-07	0.000	0.000	0.000	0.000	0.491	0.435	1.331	0.423	2.406	1.428	2.531	0.946	0.000	0.000	0.000	0.000	0.431	2.446	0.895	1.394	0.000	0.000	0.000	0.000	0.000	0.000	0.000
Pdensi_DN36893_c2_g1	Bud	FC_3_3	0	106.339332939705	53.1696664698524	-9.39462816218735	1.59977948541912	-5.87245195216769	4.29396181931957e-09	2.60073090489534e-07	0.000	0.000	0.000	0.274	1.098	0.294	1.793	1.639	0.800	3.972	1.949	0.727	0.164	0.340	0.053	0.022	0.250	0.000	0.256	0.000	0.000	0.049	0.750	0.000	0.000	0.000	0.000
Pdensi_DN19025_c1_g3	Bud	FC_3_3	20.9064386275621	153.218187438282	87.0623130329222	-2.87386651621146	0.48962830314824	-5.86948609329344	4.37148017682266e-09	2.64504968551884e-07	0.470	0.592	0.405	1.072	0.879	1.791	2.420	2.558	6.112	3.498	3.959	2.222	1.379	2.059	0.367	0.554	0.248	0.128	0.000	0.000	0.000	0.000	0.000	0.000	0.127	0.617	0.073
Pdensi_DN37334_c0_g1d240530	Bud	FC_3_3	0.285361435036105	83.3745820261673	41.8299717306017	-8.08166777629839	1.37792766063716	-5.8650885726188	4.4889300923606e-09	2.71341782246266e-07	0.000	0.008	0.023	0.949	1.760	3.012	2.128	1.824	1.525	1.465	1.680	2.128	0.577	2.520	0.992	0.056	0.586	0.029	0.632	0.445	0.208	2.301	73.426	45.455	0.000	0.000	0.000
Pdensi_GG_66429_c0_g1	Bud	FC_3_3	102.316841606397	0	51.1584208031983	8.94984173937878	1.52615493784033	5.86430742873575	4.51011180285744e-09	2.72351691904695e-07	4.159	1.542	1.380	0.639	0.111	1.396	0.203	0.096	0.108	0.000	0.000	0.000	2.310	2.337	1.555	0.292	0.405	0.690	0.938	0.054	3.832	302.254	265.346	211.805	3.619	10.774	9.866
Pdensi_DN19459_c0_g2	Bud	FC_3_3	344.835415178188	75.6912012134254	210.263308195807	2.1875902464219	0.37356913300536	5.85591809693364	4.74381977041981e-09	2.85533055766929e-07	7.199	10.918	5.950	6.153	6.999	3.920	8.189	2.833	2.139	1.700	1.592	1.484	5.803	8.701	3.604	8.054	3.677	3.074	0.995	1.668	1.162	0.822	0.439	0.724	2.940	3.233	6.956
Pdensi_DN10368_c0_g1	Bud	FC_3_3	75.0072806099179	0	37.503640304959	8.50192540274343	1.45188080369513	5.85580123458173	4.74715709604292e-09	2.85533055766929e-07	1.961	1.275	1.968	0.000	0.478	0.000	2.159	0.823	2.341	0.000	0.000	0.000	1.295	0.452	0.866	0.352	2.097	0.000	0.871	0.000	0.564	1.781	0.000	0.000	0.000	1.324	0.954
Pdensi_DN9472_c0_g1d48326	Bud	FC_3_3	1490.5534911878	333.239283883076	911.89638753544	2.16125715281179	0.36940867233584	5.85058585426745	4.89844533088336e-09	2.94145421279679e-07	47.588	34.860	21.107	31.789	11.656	7.246	15.932	13.785	10.167	7.882	5.791	7.364	10.223	19.833	6.717	28.174	30.700	7.624	1.152	7.965	1.797	2.535	1.017	0.419	6.168	3.977	5.290
Pdensi_DN32985_c1_g2	Bud	FC_3_3	7.15671770881869	123.199313596679	65.178015652749	-4.10539796291393	0.701713516913732	-5.85053282281099	4.90000751072112e-09	2.94145421279679e-07	0.198	0.107	0.197	3.555	8.394	19.996	5.238	3.881	4.701	3.641	1.396	2.699	3.207	6.739	11.214	0.516	1.175	0.746	1.269	1.311	0.921	117.327	76.825	220.056	0.461	0.750	4.417
Pdensi_DN20183_c1_g1d488725	Bud	FC_3_3	229.258407949944	2.21618261819322	115.737295284068	6.68361000363608	1.14291996806643	5.84783728553042	4.98005332801543e-09	2.98656005986502e-07	7.947	5.009	2.966	3.261	2.988	2.354	1.282	0.395	0.393	0.000	0.131	0.000	5.413	2.762	2.117	1.861	0.793	0.252	0.196	0.000	0.000	0.052	0.000	0.075	0.000	0.000	0.000
Pdensi_DN23562_c0_g1d364807	Bud	FC_3_3	60.7135697415542	397.17431870984	228.943944225697	-2.7097522020594	0.463467458874388	-5.84669354918791	5.0144005196994e-09	3.0041984215955e-07	1.006	2.210	1.028	5.735	7.878	4.406	8.346	9.353	17.130	6.454	10.860	7.903	1.213	4.920	3.714	0.227	0.102	0.000	0.000	0.000	0.000	0.000	0.000	0.046	0.000	0.026	0.000
Pdensi_DN14400_c12_g1	Bud	FC_3_3	113.376689417062	19.111237643979	66.2439635305204	2.56839230596839	0.439705279112465	5.84116777299703	5.18361678952901e-09	3.10252462122547e-07	2.504	2.713	2.676	1.692	1.420	0.910	2.781	1.051	1.388	0.394	0.422	0.394	2.043	0.578	0.929	1.047	0.000	1.631	0.000	0.387	0.719	0.254	0.204	0.336	0.000	0.375	0.403
Pdensi_DN25987_c0_g1d559726	Bud	FC_3_3	69.186601392542	703.753917535323	386.470259463933	-3.34639623471962	0.573228294160305	-5.83780715085183	5.28923272565593e-09	3.15952498538446e-07	0.608	1.295	2.915	3.344	4.293	4.694	8.571	10.368	15.022	12.160	16.620	15.869	1.735	4.341	2.629	3.290	2.683	2.741	2.782	3.305	3.690	4.411	3.644	5.784	0.979	1.288	1.194
Pdensi_DN15274_c0_g1d344023	Bud	FC_3_3	0.57072287007221	88.1204512863579	44.345587078215	-7.26662808016059	1.24526277270132	-5.83541742310121	5.36560657150066e-09	3.20064685949885e-07	0.000	0.000	0.031	0.942	1.729	3.222	2.240	1.507	1.976	1.746	1.914	1.937	0.708	2.689	0.754	0.029	0.708	0.013	0.575	5.822	5.298	10.110	71.196	27.314	0.000	0.000	0.000
Pdensi_GG_33721_c0_g1	Bud	FC_3_3	411.091289056161	67.6000096401534	239.345649348157	2.60375414056775	0.446401890119028	5.83275787625696	5.45186524538262e-09	3.2445707971023e-07	6.591	12.605	9.474	6.639	18.388	18.332	5.226	2.797	1.642	1.635	1.757	0.883	19.024	22.956	32.689	2.973	1.853	1.312	2.493	0.744	1.225	0.326	1.048	1.507	0.000	0.000	0.000
Pdensi_GG_143718_c0_g1	Bud	FC_3_3	20.3123165466266	273.987884683681	147.150100615154	-3.75347823142393	0.643520473339424	-5.83272543287704	5.4529257851744e-09	3.2445707971023e-07	0.132	0.668	0.618	11.319	13.499	16.810	10.358	6.700	9.647	6.046	4.277	6.988	11.449	10.139	6.782	3.568	2.603	2.818	1.935	0.591	3.824	0.564	0.208	0.038	0.000	0.000	0.045
Pdensi_GG_115637_c0_g1	Bud	FC_3_3	339.993235473061	59.7353759620095	199.864305717535	2.50803079152063	0.430490687914958	5.82598151813236	5.67778996874286e-09	3.37177634534027e-07	9.180	8.258	6.208	6.886	8.785	8.193	3.881	1.626	1.991	1.371	1.635	0.762	9.942	8.959	9.236	3.014	1.956	1.742	0.716	1.500	0.556	3.744	11.246	34.606	51.736	163.016	212.463
Pdensi_DN17607_c0_g1d474838	Bud	FC_3_3	34.0425863670697	246.911905472556	140.477245919813	-2.85837831993322	0.490941532862251	-5.82223773830769	5.80648724850361e-09	3.44484287345434e-07	0.576	0.607	1.191	0.945	0.679	0.640	2.889	2.544	3.097	6.272	4.000	5.278	2.145	0.887	0.418	0.334	0.000	1.142	0.412	1.942	1.337	6.464	7.048	0.000	0.000	2.056	4.079
Pdensi_DN37478_c2_g2	Bud	FC_3_3	13.156584599022	194.01067057186	103.583627585441	-3.88213233172895	0.666811326633046	-5.82193519616881	5.81701057626704e-09	3.4477257427203e-07	0.189	0.223	0.488	1.394	1.108	0.768	6.144	3.582	7.529	4.978	5.213	2.058	1.905	2.122	0.425	2.480	0.960	0.546	0.258	0.000	0.162	0.000	0.324	6.645	0.000	0.042	0.000
Pdensi_GG_89044_c3_g1	Bud	FC_3_3	405.373951183994	35.0644465530012	220.219198868497	3.53211564139792	0.6068316726012	5.82058551139464	5.86418311853983e-09	3.47230375900311e-07	11.591	5.428	11.102	0.666	2.886	2.282	5.823	2.213	2.513	0.311	0.664	1.240	14.012	5.776	7.599	2.123	1.412	1.605	1.167	2.744	2.274	10.004	5.451	2.649	0.000	0.000	1.596
Pdensi_DN13845_c0_g1	Bud	FC_3_3	0	79.8851715414726	39.9425857707363	-8.98185589189579	1.54419928490623	-5.81651343818695	6.0087714261773e-09	3.54756466257432e-07	0.000	0.000	0.000	0.512	0.490	1.190	1.607	3.758	3.937	0.734	2.315	2.062	0.461	1.924	2.600	0.000	0.422	0.723	0.972	2.255	0.639	4.677	26.392	26.857	11.517	12.076	17.448
Pdensi_DN21672_c0_g2	Bud	FC_3_3	224.295206441497	29.2181471987571	126.756676820127	2.94022061762046	0.505685402488522	5.81432764946621	6.08780713026197e-09	3.58726834481168e-07	6.481	5.190	3.927	3.050	1.574	1.611	1.877	1.176	1.487	0.350	0.848	0.658	1.696	2.630	2.410	2.763	2.616	1.930	0.763	2.782	3.375	0.185	0.292	0.119	2.240	1.911	1.988
Pdensi_DN17377_c0_g1	Bud	FC_3_3	972.21123341441	73.5098299553354	522.860531684873	3.72491792288592	0.640935872303459	5.81168582357381	6.18468301927765e-09	3.6316750640766e-07	7.055	23.152	37.650	19.304	31.966	17.308	17.922	6.633	7.908	1.634	2.131	0.883	11.064	14.539	13.608	36.106	11.796	11.661	2.332	0.033	8.878	0.000	0.000	0.000	0.000	0.000	0.000
Pdensi_DN17883_c1_g1	Bud	FC_3_3	115.114280248056	16.1068090602089	65.6105446541327	2.83688249499007	0.488139520917007	5.81162223796338	6.18703308928444e-09	3.6316750640766e-07	2.651	2.914	2.445	0.735	1.119	0.371	1.223	0.305	0.748	0.249	0.437	0.347	0.832	0.892	1.320	1.088	1.028	1.201	0.182	0.433	0.343	0.359	0.163	0.000	0.041	0.899	0.736
Pdensi_DN11742_c0_g1d104815	Bud	FC_3_3	20.0498589079935	131.77006657395	75.9099627409718	-2.71637369959034	0.467484717627665	-5.81061497234619	6.22437683690135e-09	3.65007531851816e-07	0.611	0.377	0.391	2.851	2.465	0.894	3.285	2.229	3.603	2.660	2.532	3.155	0.291	0.453	0.147	0.236	0.241	0.000	0.000	0.000	0.312	0.000	0.000	0.000	0.000	0.000	0.000
Pdensi_GG_44341_c0_g1	Bud	FC_3_3	11.1633225370856	205.790591033301	108.476956785193	-4.20426823105264	0.72372943535666	-5.80917125331616	6.27828439980544e-09	3.67814409447697e-07	0.125	0.405	0.250	0.475	0.303	1.637	1.736	0.654	2.661	7.139	2.369	3.387	0.974	1.442	0.558	0.448	0.000	0.153	0.969	0.290	0.000	0.000	0.153	0.000	0.000	0.000	0.000
Pdensi_DN13898_c0_g1d272722	Bud	FC_3_3	181.407203788716	783.597823781409	482.502513785062	-2.11085549887091	0.36343051377768	-5.80814053539316	6.31704831744233e-09	3.69729549117995e-07	2.899	4.064	5.678	6.078	14.907	30.998	16.302	14.465	21.211	12.405	20.759	16.599	15.067	20.656	40.303	5.584	13.649	9.114	11.353	9.873	11.122	3.379	30.146	3.931	0.000	0.000	0.000
Pdensi_DN15348_c2_g1	Bud	FC_3_3	114.0305429936	550.491866876448	332.261204935024	-2.27137775110503	0.391413939057935	-5.80300680290496	6.51361477083172e-09	3.80567177922057e-07	3.861	2.195	1.864	7.149	8.086	12.484	7.256	9.336	12.787	13.086	10.957	10.690	4.878	7.849	6.187	5.056	4.764	3.188	3.444	7.406	3.039	15.930	41.562	38.706	5.407	16.335	8.999
Pdensi_DN21462_c0_g1d221378	Bud	FC_3_3	2.28864063927957	64.722824940421	33.5057327898503	-4.82121030485984	0.830839541007744	-5.80281759220569	6.5209720153229e-09	3.80567177922057e-07	0.044	0.047	0.087	1.535	4.247	17.171	1.005	1.316	1.787	1.327	1.652	1.135	1.842	3.811	9.497	0.590	1.101	0.815	1.035	1.116	2.184	0.460	0.321	0.707	0.067	0.342	0.314
Pdensi_DN28198_c0_g1d368999	Bud	FC_3_3	0	62.7608529315712	31.3804264657856	-8.63370437500005	1.48937725365423	-5.79685526539161	6.75699574219507e-09	3.93963918417063e-07	0.000	0.000	0.000	1.387	2.674	2.377	0.303	2.018	0.983	1.298	1.038	1.615	0.000	2.851	1.218	0.492	3.531	0.000	0.608	2.860	0.790	0.834	1.002	0.552	0.000	0.309	0.000
Pdensi_DN10846_c0_g1d335071	Bud	FC_3_3	1.7203433540224	83.3424246067429	42.5313839803826	-5.59933044411895	0.965960461746767	-5.79664558318832	6.76544564206122e-09	3.94079116011738e-07	0.035	0.076	0.000	0.220	0.926	0.263	0.287	1.403	1.558	1.886	1.441	1.937	0.643	0.423	0.277	0.239	0.272	0.486	2.949	4.163	2.110	5.237	11.145	8.227	33.740	33.789	73.323
Pdensi_GG_46837_c0_g1	Bud	FC_3_3	3.44293168144644	148.239118356255	75.8410250188507	-5.42910557225334	0.937616072599207	-5.79032903862567	7.0248669266741e-09	4.08408452556497e-07	0.172	0.062	0.000	4.656	12.999	49.102	10.377	12.382	10.857	3.095	2.857	3.420	4.321	15.093	31.225	0.281	5.482	0.000	3.097	1.169	0.353	108.348	516.898	1052.407	0.438	0.000	0.000
Pdensi_DN30589_c0_g1d371107	Bud	FC_3_3	513.527712642276	126.435951013999	319.981831828138	2.02213199483413	0.349642911350237	5.78342053904409	7.31967709624172e-09	4.23123214480753e-07	14.451	10.919	10.292	3.611	3.699	2.690	4.219	2.995	2.939	1.797	3.123	3.136	5.284	5.487	8.036	5.617	4.700	6.495	7.776	2.864	3.823	5.498	4.872	8.029	5.923	4.697	11.258
Pdensi_DN30235_c0_g1d309904	Bud	FC_3_3	0	91.0136912475415	45.5068456237707	-9.16986175782285	1.58563058235272	-5.78310096934233	7.33360149039176e-09	4.23525922884389e-07	0.000	0.000	0.000	0.127	1.247	0.000	0.442	2.315	5.150	0.799	1.471	3.513	0.000	0.000	0.057	0.000	0.140	0.064	0.144	0.000	0.399	0.000	0.000	0.000	0.000	0.000	0.517
Pdensi_DN20963_c2_g2	Bud	FC_3_3	265.373551147386	63.7685733429582	164.571062245172	2.0572544963724	0.356082781191961	5.7774613237009	7.58361466238609e-09	4.37549407108475e-07	6.679	4.683	7.090	2.735	0.955	1.496	1.089	1.238	1.402	1.393	1.241	1.389	3.056	2.948	0.655	2.110	0.211	2.157	0.217	0.683	1.975	1.793	0.000	0.000	0.000	0.221	0.237
Pdensi_DN30677_c0_g1d82916	Bud	FC_3_3	44.6605154153011	231.169744216438	137.915129815869	-2.37169584187992	0.410780682981561	-5.77363040702277	7.75815107096327e-09	4.47195696675695e-07	1.171	0.762	1.175	0.296	2.279	1.778	1.814	1.968	2.232	4.708	3.842	6.066	2.339	1.892	1.040	0.839	0.754	2.856	2.073	0.814	3.032	1.424	1.998	0.000	0.000	0.526	0.567
Pdensi_DN21755_c0_g1d221703	Bud	FC_3_3	18.3376953654833	816.440652710694	417.389174038089	-5.47652082079781	0.949129255340937	-5.77004743029504	7.92492237898325e-09	4.5508492944218e-07	0.070	1.125	0.069	9.217	11.074	22.493	17.059	14.364	28.449	14.354	13.090	24.305	1.858	19.714	3.428	0.375	4.323	0.516	3.505	8.408	15.526	10.228	916.451	394.334	0.000	0.078	0.084
Pdensi_DN15658_c2_g4	Bud	FC_3_3	1120.32172246965	129.178244764675	624.749983617163	3.11674521664146	0.540934318862877	5.76178125136026	8.32308262735875e-09	4.76792743297556e-07	23.928	28.082	25.985	7.254	14.845	20.332	5.010	3.350	4.324	0.879	2.957	4.428	7.870	27.250	28.722	5.267	15.729	17.380	3.449	11.951	14.384	21.823	95.748	110.150	13.865	35.161	34.932
Pdensi_GG_60723_c0_g1	Bud	FC_3_3	7.45416064815004	158.625274892198	83.039717770174	-4.41182092988456	0.766104459386271	-5.7587720262311	8.47280395674015e-09	4.84562517118734e-07	0.364	0.087	0.080	4.671	9.423	14.505	5.493	3.531	4.778	2.789	2.959	4.303	3.727	13.149	9.076	0.365	2.176	0.504	0.777	0.423	0.636	4.810	143.496	60.486	0.000	0.045	0.000
Pdensi_DN22376_c1_g1d20703	Bud	FC_3_3	670.051744726522	136.611539017933	403.331641872228	2.29456914643683	0.398649391092339	5.75585764761734	8.62030060086229e-09	4.92230485529538e-07	17.269	18.927	10.463	10.670	4.892	4.205	4.430	3.930	6.659	2.629	2.078	3.933	3.829	5.811	3.703	12.213	7.143	4.054	5.328	1.296	1.869	8.461	1.209	0.233	1.247	0.849	0.770
Pdensi_DN31165_c0_g1d144107	Bud	FC_3_3	2.86574227443626	310.208921683623	156.53733197903	-6.75850586494033	1.17461949628559	-5.75378314961758	8.72680864668359e-09	4.97845213049325e-07	0.000	0.193	0.000	3.392	3.473	3.890	5.077	5.061	8.278	6.536	5.511	7.574	1.390	2.061	1.192	0.480	1.921	0.218	0.592	1.034	0.000	0.000	4.578	0.000	0.000	0.401	0.000
Pdensi_DN36912_c0_g1d32150	Bud	FC_3_3	152.429456325718	12.3178077398749	82.3736320327966	3.62753508234778	0.63067704205049	5.7518108960392	8.82925299731167e-09	5.03217818301836e-07	5.103	3.116	2.356	1.825	1.429	0.143	1.746	0.137	0.155	0.308	0.331	0.154	4.082	1.209	0.584	0.704	0.000	0.160	0.000	0.152	0.000	0.000	0.000	0.000	0.000	0.000	0.000
Pdensi_DN14007_c0_g1d341217	Bud	FC_3_3	1844.63798057989	411.312297722304	1127.9751391511	2.1649598759335	0.376445529300633	5.75105747690935	8.86869550261746e-09	5.04992979648573e-07	63.979	34.780	29.204	36.504	26.716	26.684	16.233	11.627	14.899	7.624	10.725	7.719	42.278	28.181	22.855	36.408	23.822	19.309	29.091	22.569	21.615	33.868	27.761	76.796	134.043	302.557	276.734
Pdensi_DN24208_c1_g1	Bud	FC_3_3	797.638384573959	158.027516612865	477.832950593412	2.33566224429219	0.406276855024775	5.74894241551063	8.98033943279635e-09	5.10872206798424e-07	23.765	10.307	21.251	6.328	3.941	4.644	5.455	4.311	3.493	2.821	3.330	3.873	10.149	6.460	7.114	6.064	4.129	6.337	2.556	2.081	1.444	6.381	1.115	0.864	3.104	2.293	2.309
Pdensi_DN19803_c0_g3d487229	Bud	FC_3_3	673.127065306435	166.262368985165	419.6947171458	2.01705022568968	0.351300130456379	5.74167229334444	9.3746109382055e-09	5.32803518028542e-07	12.772	19.446	14.726	7.552	5.953	3.822	7.205	8.843	5.185	3.212	4.792	2.557	3.612	12.541	8.440	4.380	1.456	5.960	0.301	1.887	0.000	0.000	2.976	0.546	0.800	0.916	0.659
Pdensi_DN10618_c0_g1d103684	Bud	FC_3_3	48.3630301558852	262.929166211719	155.646098183802	-2.44243617655617	0.425537461638601	-5.73965019942349	9.48723075855832e-09	5.38199195035829e-07	0.838	1.100	1.424	3.189	1.627	3.546	3.503	3.356	7.463	4.601	4.574	7.494	0.681	2.070	1.109	2.360	8.060	10.872	2.547	5.011	4.653	8.218	30.504	35.846	11.145	14.459	15.758
Pdensi_DN86167_c0_g1	Bud	FC_3_3	78.7981435171313	0	39.3990717585656	8.57303179682531	1.49697870504811	5.72688961300207	1.02288678509832e-08	5.77579949990116e-07	2.277	2.195	1.016	0.000	0.308	0.822	0.839	0.266	0.000	0.000	0.000	0.000	1.402	1.460	1.123	1.586	2.442	0.925	0.560	0.879	0.000	0.384	0.308	0.000	2.985	2.559	3.372
Pdensi_DN15194_c0_g1d343911	Bud	FC_3_3	8.58536728250048	88.5364399811101	48.5609036318053	-3.36602084466035	0.588571031065517	-5.71897131696524	1.07170882377356e-08	6.01798119032259e-07	0.118	0.235	0.236	2.148	5.002	3.519	2.098	3.192	2.293	1.785	1.799	2.007	1.460	3.002	1.319	0.738	11.409	13.940	34.696	2.721	48.382	9.905	0.486	0.087	0.008	0.006	0.000
Pdensi_DN34156_c0_g1	Bud	FC_3_3	1.42680717518053	332.308063053314	166.867435114247	-7.86177068975534	1.37703410742146	-5.70920549272141	1.13504780654859e-08	6.35949600652457e-07	0.000	0.000	0.106	0.000	0.191	1.089	0.933	3.147	16.858	3.538	1.472	16.121	0.236	0.915	0.773	0.000	0.232	0.922	0.000	1.356	0.076	0.641	15.932	61.147	0.000	1.724	0.000
Pdensi_GG_125970_c0_g1	Bud	FC_3_3	115.10897501604	697.685471198116	406.397223107078	-2.59952203893725	0.455328493985705	-5.70911347142456	1.13566159998229e-08	6.35949600652457e-07	3.176	2.115	2.722	22.765	54.694	75.732	12.705	19.071	26.316	7.650	14.839	21.934	44.572	77.108	75.175	20.575	30.896	28.052	49.240	61.668	46.259	16.337	83.281	65.054	0.747	0.245	0.553
Pdensi_DN30148_c1_g1	Bud	FC_3_3	32.3436242817023	350.268961997424	191.306293139563	-3.43694003508197	0.602092280491153	-5.70832768737428	1.14091603038886e-08	6.38304768104505e-07	0.521	0.902	0.833	2.115	2.400	1.139	4.518	5.784	3.696	11.899	6.725	3.322	0.813	2.769	0.000	2.059	2.374	7.684	3.592	2.905	1.792	1.747	0.000	0.000	0.943	0.234	0.251
Pdensi_DN9221_c0_g1d102869	Bud	FC_3_3	104.089756943817	0	52.0448784719084	8.97466083016351	1.5724593760415	5.70740393481977	1.14712325214778e-08	6.40599929892068e-07	1.918	0.961	4.363	3.815	0.000	0.000	0.000	0.233	0.000	0.000	0.000	0.000	0.000	0.000	0.000	12.712	8.726	15.335	2.961	1.540	14.731	0.000	0.000	0.000	0.000	0.000	0.000
Pdensi_DN22756_c0_g3	Bud	FC_3_3	141.29541635012	906.676680603539	523.98604847683	-2.68192596115388	0.469957400075922	-5.70674269778626	1.15158662239991e-08	6.42503003716615e-07	5.427	2.585	1.792	7.862	8.749	12.309	14.880	17.522	18.608	21.748	16.901	18.597	3.455	5.506	7.709	3.167	1.923	1.768	3.009	12.368	4.697	134.508	298.542	310.760	13.910	21.905	12.544
Pdensi_DN17480_c0_g2d401009	Bud	FC_3_3	72.1761674810595	0	36.0880837405298	8.44640332193832	1.48075430311761	5.70412208436948	1.16944240577287e-08	6.51271356261615e-07	2.262	1.225	1.513	0.000	0.000	0.813	0.000	0.000	0.000	0.000	0.000	0.000	0.415	0.870	0.000	0.000	0.000	1.374	0.000	0.435	0.542	0.571	0.000	0.000	0.000	1.697	0.458
Pdensi_DN41553_c0_g1	Bud	FC_3_3	72.1761674810595	0	36.0880837405298	8.44640332193832	1.48075430311761	5.70412208436948	1.16944240577287e-08	6.51271356261615e-07	2.262	1.225	1.513	0.475	0.000	0.813	0.415	0.000	1.801	0.000	0.000	0.000	1.661	0.870	1.250	0.676	0.000	1.832	0.000	0.435	0.000	0.571	0.000	0.000	0.553	0.424	0.000
Pdensi_DN21195_c1_g2	Bud	FC_3_3	86.8104965363779	370.81559110045	228.813043818414	-2.09484754035294	0.36824847764637	-5.68867943118731	1.28025544297193e-08	7.11032379687054e-07	2.462	2.304	1.268	4.944	2.451	4.701	3.847	3.435	4.910	7.365	8.068	8.057	2.333	2.079	3.420	2.063	0.928	1.168	1.864	1.123	10.902	2.778	18.644	17.637	4.503	6.666	5.920
Pdensi_DN32649_c0_g1d199696	Bud	FC_3_3	6.00817582564256	98.9151841606944	52.4616799931685	-4.04086836687448	0.710443481776033	-5.68781116377159	1.28677996413126e-08	7.14004525220328e-07	0.101	0.124	0.200	1.873	0.827	1.355	2.316	1.447	1.359	3.056	1.507	1.655	0.351	0.793	0.680	0.157	0.446	0.417	1.432	0.384	0.412	0.625	0.141	0.088	16.457	3.682	3.225
Pdensi_DN38375_c1_g2	Bud	FC_3_3	5.71693103998227	232.324751759344	119.020841399663	-5.34419775165071	0.940570165503779	-5.68187036720254	1.33229630524753e-08	7.37915160149385e-07	0.000	0.162	0.239	1.045	0.974	4.296	2.456	4.148	6.532	3.378	4.096	7.295	0.634	2.102	2.939	0.163	1.192	1.581	2.172	2.480	3.138	1.535	7.777	0.916	0.000	0.067	0.000
Pdensi_DN22293_c0_g1	Bud	FC_3_3	4161.22547695104	389.864590080533	2275.54503351579	3.41597221124806	0.601356932113934	5.68044039874951	1.3434836275114e-08	7.43434985514718e-07	199.056	45.003	43.340	17.884	15.475	13.261	14.208	7.676	8.556	8.484	7.365	8.790	41.769	15.107	13.058	17.524	5.520	9.188	29.642	5.634	37.330	9.547	2.766	2.817	55.169	104.845	150.232
Pdensi_DN40304_c0_g1d243169	Bud	FC_3_3	101.899430125987	0	50.9497150629935	8.94396425196795	1.57569793603386	5.67619214789385	1.37726070428884e-08	7.60053119402191e-07	3.143	0.757	3.154	0.440	0.000	1.130	0.769	0.733	0.833	0.000	0.000	0.000	0.385	0.403	1.159	0.626	1.495	0.425	1.162	0.807	0.000	0.000	0.000	0.000	0.000	1.571	0.848
Pdensi_DN11212_c0_g1	Bud	FC_3_3	283.919186794631	35.372943302441	159.646065048536	3.00554030485014	0.529638148619986	5.67470510325079	1.3892777294232e-08	7.65990356793387e-07	10.035	4.675	4.978	2.859	1.488	1.454	1.753	1.318	1.152	0.642	0.564	1.023	2.570	1.924	1.704	7.302	2.007	3.324	1.631	1.718	2.847	0.299	0.147	0.153	1.349	0.783	0.785
Pdensi_DN38770_c0_g1	Bud	FC_3_3	367.211945081655	73.0218652066912	220.116905144173	2.32999180551936	0.410675900850784	5.67355376999816	1.39865172383616e-08	7.70460908867935e-07	9.455	9.701	6.411	3.553	4.044	2.214	2.543	2.147	1.828	2.115	1.289	1.203	1.416	2.064	1.134	4.806	1.644	2.180	2.263	2.071	1.103	0.776	0.000	0.000	0.000	0.000	0.000
Pdensi_DN22248_c1_g2	Bud	FC_3_3	1508.37780668879	280.848067255126	894.612936971959	2.42501952464273	0.427512569154777	5.67239351450455	1.40816051162589e-08	7.74297473736836e-07	54.241	27.701	22.664	9.538	11.683	4.431	12.365	7.902	2.867	6.939	6.495	4.292	22.592	21.865	10.695	6.128	4.441	5.355	0.916	3.288	2.317	16.638	5.290	5.069	4.139	8.494	15.300
Pdensi_DN39595_c0_g3	Bud	FC_3_3	0.859722682330877	95.7950998474136	48.3274112648722	-6.80070509294409	1.19921760892124	-5.67095166244407	1.42006464349837e-08	7.79434940033777e-07	0.000	0.063	0.000	0.073	0.490	0.282	0.446	1.971	0.887	2.353	1.400	2.282	0.032	0.034	0.000	0.026	0.064	0.000	0.100	0.305	0.084	1.316	0.000	0.475	0.000	0.000	0.000
Pdensi_GG_91670_c0_g1	Bud	FC_3_3	175.937908495209	901.746651006083	538.842279750646	-2.35764462971221	0.415905283328631	-5.6687056505827	1.43880301884039e-08	7.88347175508266e-07	2.306	4.107	5.842	31.128	21.376	11.702	29.837	19.122	23.634	20.872	21.663	14.448	2.038	8.135	4.219	5.232	5.966	4.463	3.685	3.916	3.901	0.806	2.004	2.583	0.000	0.021	0.044
Pdensi_GG_23795_c0_g1	Bud	FC_3_3	19.4919813399437	223.712028955368	121.602005147656	-3.52099421699803	0.621867920304381	-5.66196470670916	1.4964960782377e-08	8.18434108556411e-07	0.754	0.409	0.189	0.239	0.688	1.026	2.720	2.970	1.570	3.565	6.435	4.222	0.210	1.306	0.210	0.000	0.000	0.000	0.417	0.000	0.000	0.287	0.230	4.931	5.597	9.742	6.609
Pdensi_GG_29171_c2_g1	Bud	FC_3_3	290.276158872467	1294.10922171466	792.192690293562	-2.15645511720721	0.381028526048259	-5.65956344416609	1.51758539398431e-08	8.29222827036131e-07	3.897	9.849	6.532	40.075	46.470	39.123	35.176	34.614	42.982	22.107	31.077	28.929	10.521	24.636	19.168	4.273	4.771	6.692	2.588	2.743	3.409	1.505	2.038	1.911	0.011	0.008	0.000
Pdensi_GG_66304_c0_g1	Bud	FC_3_3	5.44140613583978	102.897618416706	54.1695122762731	-4.24129696774477	0.749836032795945	-5.65629922041766	1.54671723194944e-08	8.43777342498673e-07	0.053	0.234	0.082	1.471	6.200	8.304	3.010	4.899	2.419	2.142	2.562	1.824	1.720	5.967	6.807	0.279	1.106	0.237	0.481	0.548	0.418	44.573	57.755	80.017	0.000	0.000	0.000
Pdensi_DN32562_c0_g1d435469	Bud	FC_3_3	0	70.9221839442286	35.4610919721143	-8.8101478772042	1.5575901249048	-5.6562684472224	1.54699443770087e-08	8.43777342498673e-07	0.000	0.000	0.000	0.000	0.000	0.000	0.425	0.936	0.753	0.677	1.944	1.893	0.000	0.000	0.000	0.000	0.000	0.000	0.288	0.075	0.092	0.000	0.079	0.000	0.000	0.000	0.000
Pdensi_DN18622_c0_g1d355060	Bud	FC_3_3	298.794308633541	6.00885716754024	152.401582900541	5.63645673532005	0.997179111283441	5.65240153102037	1.58221443215408e-08	8.61443582157593e-07	11.256	3.565	5.866	2.080	0.972	1.742	0.844	0.440	0.315	0.270	0.000	0.091	4.235	1.903	3.330	0.626	0.042	0.240	0.262	0.851	1.519	0.290	0.000	0.000	0.000	0.000	0.370
Pdensi_DN25772_c2_g1	Bud	FC_3_3	453.556478835523	81.5119616266928	267.534220231108	2.47645219727624	0.438191590112388	5.65152835690224	1.5902744535853e-08	8.65058141105786e-07	15.506	8.704	7.265	3.879	2.147	1.595	2.201	2.619	2.094	1.380	1.673	2.123	2.032	3.825	1.749	9.671	8.391	3.714	2.549	3.956	1.855	3.393	2.974	1.050	3.928	1.992	2.533
Pdensi_GG_97292_c0_g1	Bud	FC_3_3	73.548450485388	308.25071225038	190.899581367884	-2.06717282867231	0.365886000128669	-5.64977295645463	1.60659890297801e-08	8.72378904766026e-07	1.580	1.290	2.236	2.994	2.516	4.563	5.174	4.742	7.661	5.653	6.237	7.631	1.880	2.380	2.054	2.908	1.799	1.552	2.650	1.179	1.825	2.233	3.006	8.334	4.852	3.333	5.139
Pdensi_GG_91584_c0_g1	Bud	FC_3_3	75.6367129300114	0	37.8183564650057	8.5139597347187	1.50776069697264	5.64675797148279	1.63501752302794e-08	8.87018864765695e-07	1.832	2.441	0.987	0.893	1.368	1.692	0.313	0.148	0.000	0.000	0.000	0.000	2.056	4.555	2.042	1.641	0.000	0.172	0.000	0.000	0.000	0.000	0.000	0.000	0.000	0.000	0.000
Pdensi_DN34073_c0_g1d201036	Bud	FC_3_3	7.16291586248975	112.673625342641	59.9182706025653	-3.97566148274493	0.704460707971243	-5.64355319999937	1.66576022386794e-08	9.00486898995037e-07	0.260	0.112	0.114	0.013	0.025	1.987	0.699	1.022	5.434	1.308	2.764	3.117	0.242	0.214	0.269	0.028	0.000	0.052	0.000	0.036	0.134	0.000	0.000	0.042	0.000	0.000	0.000
Pdensi_DN38045_c0_g3	Bud	FC_3_3	34.3743022968585	227.171874914771	130.773088605815	-2.72440560219545	0.482866321202888	-5.64215287454418	1.67936881628607e-08	9.07037975575271e-07	0.685	1.216	0.503	2.865	6.413	4.991	4.955	2.942	4.520	4.068	4.641	5.694	2.197	4.500	3.042	0.807	1.508	0.857	0.608	3.872	1.617	42.652	183.477	87.210	0.921	9.632	2.937
Pdensi_DN16525_c0_g1d111467	Bud	FC_3_3	840.271784586589	166.956533624439	503.614159105514	2.33108301183244	0.413316888632033	5.63994135237902	1.70108093227074e-08	9.16617350749234e-07	24.139	21.205	13.084	16.677	16.678	11.176	10.785	6.383	6.109	4.154	4.228	2.148	20.855	15.072	9.809	8.627	4.410	2.622	1.726	0.133	1.575	0.000	0.000	0.000	0.000	0.000	0.000
Pdensi_DN70157_c0_g1	Bud	FC_3_3	343.798543846486	66.4046950436487	205.101619445067	2.37231200889599	0.421182683675887	5.63250128944417	1.77614517157114e-08	9.54506122785584e-07	11.409	6.725	5.726	5.332	3.622	4.570	1.372	5.470	1.478	1.466	1.251	1.459	4.401	5.153	2.753	1.110	2.660	2.419	0.824	3.735	2.854	1.131	4.531	5.486	9.148	10.033	13.520
Pdensi_DN19886_c0_g1d188297	Bud	FC_3_3	162.326430707804	39.3036936107266	100.815062159265	2.04556170838749	0.363174350795629	5.63245092586013	1.77666409908997e-08	9.54506122785584e-07	3.616	3.678	3.985	1.712	1.592	0.842	2.821	0.947	0.690	0.843	0.924	0.707	2.831	1.465	1.206	3.840	0.967	1.490	0.955	0.410	0.515	0.169	0.000	0.000	0.000	1.120	0.687
Pdensi_DN21925_c0_g1	Bud	FC_3_3	3875.68719576495	293.520245241655	2084.6037205033	3.72291302396012	0.661055481498425	5.63177089995734	1.78368526245893e-08	9.56922254953554e-07	192.501	27.488	47.388	17.961	9.327	20.571	3.780	7.162	12.150	5.220	6.929	6.467	46.787	10.069	11.576	36.114	118.873	51.113	108.549	19.574	33.125	16.890	4.463	2.581	11.852	9.821	3.896
Pdensi_DN11054_c0_g2	Bud	FC_3_3	4029.64519706865	28870.2462889452	16449.9457430069	-2.84085977844314	0.504439912213791	-5.63171095240205	1.78430550250088e-08	9.56922254953554e-07	71.733	119.031	90.321	420.197	239.670	165.498	762.435	324.877	543.864	1107.186	312.554	383.622	192.535	108.836	114.721	98.262	86.910	95.961	102.484	91.127	78.415	190.184	216.998	40.335	0.399	0.624	0.359
Pdensi_GG_71144_c0_g1	Bud	FC_3_3	147.005550036576	1834.07940229384	990.542476165206	-3.64113380377455	0.647013507387225	-5.62760091126723	1.82733264235705e-08	9.7741421740135e-07	2.245	7.100	0.959	15.285	25.204	10.735	45.807	28.473	79.259	32.857	39.147	44.267	1.583	6.820	2.093	0.935	0.652	0.000	0.000	0.000	0.000	0.000	0.000	0.000	0.000	0.000	0.000
Pdensi_DN21309_c0_g2	Bud	FC_3_3	157.169188417712	977.508803774707	567.338996096209	-2.63678433117718	0.468569143100762	-5.62731108098205	1.83040455154509e-08	9.77992107935819e-07	1.978	5.669	3.359	7.395	10.298	7.020	8.569	19.248	15.652	27.456	15.385	18.675	5.622	8.222	4.868	7.814	26.297	13.378	39.388	41.456	68.558	15.659	19.775	20.530	7.315	8.224	8.692
Pdensi_DN10063_c0_g1d454668	Bud	FC_3_3	660.946905893376	38.5254621938783	349.736184043627	4.10039118652584	0.728673967844464	5.62719593051398	1.83162642195964e-08	9.77992107935819e-07	32.207	7.864	5.576	8.157	4.194	6.254	3.602	1.561	2.042	0.617	1.127	0.720	20.378	5.644	4.692	10.003	0.847	0.861	0.964	0.142	0.464	0.122	0.000	0.329	0.000	0.000	0.000
Pdensi_GG_145839_c2_g1	Bud	FC_3_3	9.14293004750338	291.472505904554	150.307717976029	-4.99407300914765	0.888298343954973	-5.62206722902637	1.8868580228749e-08	1.00483856388797e-06	0.028	0.153	0.453	2.209	0.887	1.131	3.476	2.981	9.164	7.739	3.945	6.664	0.726	1.045	0.224	1.161	1.444	1.496	1.099	0.528	0.610	0.128	1.220	0.058	0.000	0.000	0.000
Pdensi_DN16104_c0_g1d214980	Bud	FC_3_3	6685.07328002573	1207.1237205737	3946.09850029972	2.46936324372877	0.439318977966553	5.62088907508286	1.89977227623316e-08	1.01083162984539e-06	259.975	123.043	80.303	155.885	56.246	130.843	53.751	18.059	30.970	21.369	29.170	26.023	121.055	92.709	84.632	76.706	42.729	29.201	58.841	38.765	61.625	47.976	98.932	128.720	310.400	566.240	469.762
Pdensi_GG_102109_c1_g1	Bud	FC_3_3	7.15465334683048	297.869967092412	152.512310219621	-5.37955885599166	0.957333501032794	-5.61931536939642	1.91715629289204e-08	1.01830107808323e-06	0.000	0.337	0.156	1.183	1.700	1.528	3.111	3.101	3.138	4.405	8.654	5.868	0.520	1.078	0.693	0.000	0.168	0.000	0.000	0.541	0.000	0.237	1.331	0.313	0.000	5.242	5.069
Pdensi_DN19743_c0_g2	Bud	FC_3_3	14.0481496192889	259.167390233015	136.607769926152	-4.20569354587503	0.748731187373978	-5.61709411441194	1.94195659310026e-08	1.03057452329566e-06	0.683	0.130	0.154	13.858	7.865	35.874	17.894	8.468	8.572	4.185	6.164	6.101	5.796	9.233	14.221	0.452	1.538	0.622	3.419	2.568	2.436	30.691	21.170	156.425	46.793	61.357	30.307
Pdensi_DN14942_c0_g1d525015	Bud	FC_3_3	1.71791776920736	55.6001730310068	28.6590454001071	-5.01617861518765	0.893576637458367	-5.61359642241246	1.98164094833412e-08	1.04942699224711e-06	0.043	0.046	0.043	1.314	2.409	11.245	2.071	1.577	1.904	1.085	1.020	1.426	0.438	1.717	3.538	0.000	0.234	0.053	0.193	1.241	0.061	21.681	25.970	303.906	2.834	3.956	4.543
Pdensi_DN96226_c0_g1	Bud	FC_3_3	34.3276794188389	276.853180621893	155.590430020366	-3.01143054857645	0.536482480984192	-5.61328776859944	1.9851804588891e-08	1.04985173355847e-06	0.448	0.775	1.163	3.065	4.663	3.422	4.973	6.466	7.824	6.322	3.740	7.407	1.998	1.966	2.408	2.255	3.702	3.091	1.798	3.956	4.620	0.136	1.210	0.181	0.949	0.101	0.000
Pdensi_DN6727_c0_g1d383668	Bud	FC_3_3	0.861069666371853	104.385567165125	52.6233184157483	-6.92366000320345	1.23365515533262	-5.61231392198633	1.99638839897166e-08	1.05486251601914e-06	0.068	0.000	0.000	0.037	0.055	0.212	0.560	1.121	2.505	1.532	1.666	3.423	0.067	0.034	0.000	0.136	0.000	0.025	0.045	0.810	0.123	0.477	0.049	0.000	0.367	0.382	0.242
Pdensi_DN24408_c0_g1d192396	Bud	FC_3_3	88.5474940456459	0	44.273747022823	8.7413226996593	1.55945025691238	5.60538732217505	2.0778976623848e-08	1.09697858377591e-06	3.609	1.108	1.400	0.000	0.354	0.417	0.079	2.321	0.000	0.000	0.000	0.000	0.098	0.628	0.741	2.656	0.144	0.752	1.289	1.244	0.557	1.000	0.000	0.000	0.000	3.476	3.690
Pdensi_DN23843_c0_g3	Bud	FC_3_3	1171.93207125638	215.06519002437	693.498630640373	2.44610349272939	0.436396469718424	5.60523208244028	2.07976097580469e-08	1.0970108370644e-06	29.921	28.524	23.081	11.751	23.468	24.640	9.397	7.460	6.547	2.012	5.865	5.815	15.606	38.277	30.239	5.557	5.518	6.967	2.201	14.731	10.339	40.979	65.002	60.013	9.223	28.041	37.812
Pdensi_GG_141278_c0_g1	Bud	FC_3_3	0	60.1706140263318	30.0853070131659	-8.57312214161373	1.53038475417275	-5.60193906678579	2.11967074908453e-08	1.11419998701879e-06	0.000	0.000	0.000	0.724	1.744	0.000	0.000	1.504	1.710	1.017	1.805	1.011	0.317	0.661	0.318	0.000	0.614	1.048	0.000	0.663	1.650	0.000	0.000	0.000	0.000	0.000	0.000
Pdensi_DN38467_c1_g1	Bud	FC_3_3	0.572384657160056	69.3287818271665	34.9505832421633	-6.91982696336303	1.23605255533232	-5.59832746068197	2.16429654984069e-08	1.13569595680002e-06	0.026	0.000	0.026	0.704	1.523	3.320	2.874	1.273	1.630	1.503	1.476	1.401	1.010	3.200	2.181	0.119	0.292	0.132	0.090	0.183	0.038	2.029	17.983	117.301	0.000	0.000	0.000
Pdensi_GG_100381_c0_g1	Bud	FC_3_3	224.697525900209	1408.56833836111	816.632932130662	-2.64817949359763	0.473047474578765	-5.59812626831115	2.1668091639008e-08	1.13603508877383e-06	2.276	8.270	5.152	43.332	34.720	19.327	44.328	39.037	41.233	28.464	36.054	24.668	3.452	14.156	5.043	7.781	2.870	16.754	5.300	1.689	2.262	3.665	0.078	0.104	0.000	0.000	0.000
Pdensi_DN26004_c3_g1	Bud	FC_3_3	469.334658134553	4.43236523638645	236.88351168547	6.72169022496825	1.2008926137195	5.59724503937894	2.17784789614537e-08	1.14083994353157e-06	13.191	13.335	6.120	1.414	6.529	3.642	0.495	1.174	0.533	0.000	0.282	0.000	7.449	8.002	7.454	2.403	2.400	0.818	0.742	0.000	0.643	0.000	0.000	0.000	0.000	0.000	0.000
Pdensi_DN6787_c0_g2d207152	Bud	FC_3_3	443.816572398414	78.5094072557141	261.162989827064	2.49862302013215	0.446579667348726	5.59502190273482	2.20593919342252e-08	1.15456163975605e-06	13.000	11.589	6.263	5.212	2.199	0.897	2.559	2.245	1.563	1.360	2.288	1.358	3.663	6.079	3.115	8.843	6.379	1.608	3.821	2.288	0.472	2.255	1.810	0.000	0.245	1.294	0.795
Pdensi_GG_21292_c0_g1	Bud	FC_3_3	730.766130563712	172.073593970597	451.419862267155	2.08657218094331	0.373369472239018	5.58849165795633	2.29050378620758e-08	1.19779179953999e-06	22.193	15.628	12.936	13.659	14.943	15.947	7.265	6.135	6.767	2.478	3.758	4.712	14.379	14.903	14.363	15.041	18.407	6.741	7.667	9.364	8.310	9.519	29.715	55.195	166.859	322.914	372.314
Pdensi_DN11926_c0_g1	Bud	FC_3_3	1227.72730254772	5610.39869444748	3419.0629984976	-2.19210439078554	0.393002676824906	-5.57783577581631	2.43529396362499e-08	1.2691467771049e-06	34.835	19.359	31.024	39.409	33.671	38.143	73.933	85.960	124.377	137.822	66.711	149.255	28.003	37.025	25.134	76.043	60.375	46.045	46.411	18.051	30.556	7.109	15.459	55.577	14.345	20.460	8.832
Pdensi_DN24001_c0_g2d225091	Bud	FC_3_3	3893.92829601592	487.714663107506	2190.82147956171	2.99707501333007	0.537600384210369	5.57491233517662	2.47654546582398e-08	1.28843865388637e-06	113.766	128.428	29.047	45.936	67.825	60.444	12.635	14.667	7.744	8.008	14.075	8.878	103.036	136.310	70.941	54.229	40.849	28.543	23.396	51.499	74.541	370.360	142.855	226.489	27.050	47.357	48.055
Pdensi_GG_2806_c0_g1	Bud	FC_3_3	2.57916804699263	317.178728975431	159.878948511212	-6.9425507435768	1.24614431137803	-5.57122532293188	2.52953925762707e-08	1.31401534495636e-06	0.000	0.176	0.000	0.000	0.985	2.653	0.541	2.043	2.697	2.751	7.383	10.102	0.722	2.435	4.269	0.436	0.000	0.000	0.538	1.891	0.699	6.177	0.397	0.979	6.524	13.484	17.821
Pdensi_DN28217_c0_g1d25467	Bud	FC_3_3	125.094380268902	19.484551801423	72.2894660351623	2.68239203645255	0.481769358090987	5.56779295196677	2.57986110765836e-08	1.33534137434664e-06	3.066	2.216	3.419	0.860	1.244	0.735	0.751	0.881	0.407	0.403	0.428	0.400	0.752	1.572	1.131	0.916	1.459	4.559	1.134	4.333	4.768	1.033	0.000	0.000	1.500	0.383	0.827
Pdensi_GG_109311_c0_g1	Bud	FC_3_3	5.14634236154351	101.588484705198	53.3674135333705	-4.30220258905883	0.77321616404632	-5.56403602136945	2.63605495535693e-08	1.36211090944462e-06	0.057	0.077	0.228	0.233	1.098	1.048	0.841	1.465	2.284	1.571	1.861	3.020	0.095	0.214	0.210	0.117	0.254	0.271	0.966	0.432	0.778	0.429	0.105	1.721	4.379	6.167	2.901
Pdensi_DN21892_c1_g4d297417	Bud	FC_3_3	335.080998844414	4.52561508649319	169.803306965454	6.21233613221434	1.11672190619056	5.56301089624568	2.65159326775271e-08	1.36781764583142e-06	3.522	0.918	18.820	5.297	1.080	0.562	0.390	0.167	0.263	0.088	0.054	0.147	1.173	0.037	0.279	7.787	24.658	30.123	35.448	0.056	7.753	0.016	0.007	0.011	0.025	0.030	0.000
Pdensi_GG_22229_c0_g1	Bud	FC_3_3	56.7516010657593	579.582817087689	318.167209076724	-3.35240499788155	0.602679991491971	-5.56249592687235	2.65943240759169e-08	1.3706998361567e-06	2.395	0.798	0.738	6.998	4.254	3.209	19.162	17.983	12.045	15.663	13.267	7.595	1.229	1.276	0.615	6.879	2.574	1.348	2.036	1.921	0.529	0.000	0.000	0.000	0.000	0.000	0.000
Pdensi_DN24770_c3_g1d555930	Bud	FC_3_3	600.795293467372	43.6083123939201	322.201802930646	3.78355815203148	0.680359919678521	5.5611126443475	2.68060097978402e-08	1.38044146903091e-06	22.029	13.684	5.989	8.730	6.139	11.027	3.153	0.709	0.997	0.470	1.704	0.590	10.387	10.612	8.102	4.872	3.271	1.338	3.266	1.040	3.524	2.023	0.233	1.687	6.919	11.858	9.035
Pdensi_DN21606_c0_g1d296044	Bud	FC_3_3	166.530595706424	896.467126686436	531.49886119643	-2.42838949935525	0.437046364039161	-5.55636586679773	2.75449207945573e-08	1.4137093834441e-06	2.085	4.579	4.957	8.688	9.242	16.306	15.430	9.162	16.610	20.093	12.941	23.608	7.159	7.631	11.010	4.962	7.344	11.540	5.477	2.870	6.963	16.194	2.487	3.693	18.443	36.956	18.706
Pdensi_DN18796_c1_g3	Bud	FC_3_3	87.6337578100425	610.06342617638	348.848591993211	-2.79944375802997	0.503884134040426	-5.55572912284905	2.7645531175026e-08	1.41767774441772e-06	1.186	3.562	1.395	3.687	6.777	6.566	11.134	8.805	12.176	14.441	13.641	10.451	0.430	2.262	2.238	0.000	0.000	0.471	0.000	0.434	0.930	4.355	0.000	0.000	0.685	2.755	12.234
Pdensi_DN28633_c0_g2	Bud	FC_3_3	8.8701455312228	168.212602446348	88.5413739887852	-4.24495139370617	0.764962310958597	-5.54922946254267	2.86931381372539e-08	1.46892457393999e-06	0.047	0.351	0.232	1.345	1.734	3.162	1.583	2.468	4.140	4.135	2.641	3.848	0.672	1.016	0.730	0.503	0.918	1.448	0.577	0.649	1.995	0.912	23.214	19.800	0.000	0.469	0.000
Pdensi_DN25173_c1_g3	Bud	FC_3_3	647.039327551166	3480.47491882728	2063.75712318923	-2.42735673152956	0.437635801045895	-5.54652230399909	2.91407469864152e-08	1.48683761027921e-06	7.735	14.988	22.383	19.105	47.316	53.267	64.696	66.088	67.492	88.336	82.433	48.810	27.377	38.624	36.884	20.205	54.636	29.703	41.129	45.441	37.412	680.658	893.989	909.258	9.906	11.987	36.407
Pdensi_DN14114_c0_g1d52638	Bud	FC_3_3	3.72272456890522	88.7819559370523	46.2523402529788	-4.57596090544475	0.825044115302345	-5.54632270029325	2.91740168469678e-08	1.48728844679643e-06	0.031	0.167	0.062	0.817	0.819	0.333	1.288	2.577	1.196	2.573	1.487	1.505	0.069	0.071	0.070	0.028	0.376	0.699	0.282	0.324	0.222	1.911	8.142	6.299	30.190	36.568	42.033
Pdensi_DN20044_c0_g1d488547	Bud	FC_3_3	101.174141721771	669.101344925452	385.137743323612	-2.72548120193264	0.491590594595753	-5.5442094130663	2.9528526956471e-08	1.50410161995012e-06	3.782	2.051	1.186	7.177	12.081	27.176	18.312	9.932	12.112	12.021	17.896	12.523	7.608	9.551	13.913	7.333	4.566	8.072	13.080	45.730	11.901	321.206	589.783	869.054	2.095	5.843	6.010
Pdensi_DN13279_c0_g1	Bud	FC_3_3	112.672982227888	0	56.3364911139442	9.08896644679222	1.64075718671519	5.53949513089649	3.03344879582402e-08	1.54133977891006e-06	0.544	3.241	4.091	0.000	0.000	0.588	0.000	0.571	0.648	0.000	0.000	0.000	0.301	1.254	0.603	3.407	2.330	0.000	0.000	0.629	1.173	0.000	0.331	0.000	0.800	2.137	2.306
Pdensi_DN8225_c0_g1d3377	Bud	FC_3_3	207.774645723738	12.3325524042359	110.053599063987	4.07346827924524	0.735350912081418	5.53948898725814	3.0335552080405e-08	1.54133977891006e-06	7.234	4.636	2.551	7.918	5.176	0.413	2.031	0.599	0.112	0.449	0.202	0.114	4.864	2.454	1.188	1.622	0.600	0.236	0.873	0.447	0.438	0.144	0.811	0.781	0.000	0.000	0.000
Pdensi_DN28750_c0_g1d308639	Bud	FC_3_3	414.291606636762	91.0959307088463	252.693768672804	2.18454923508288	0.394511282446602	5.53735553907399	3.07072788395649e-08	1.55892582399025e-06	8.330	11.197	9.341	3.277	7.845	5.958	3.033	4.217	3.916	2.032	2.542	1.185	6.078	9.784	8.326	9.135	1.394	1.932	0.000	1.665	1.030	0.219	0.000	0.578	0.000	0.645	0.346
Pdensi_DN46401_c0_g1d39571	Bud	FC_3_3	64.0993659882137	0	32.0496829941068	8.27521813190537	1.49460317774938	5.53673259571576	3.08166499497059e-08	1.56317456869883e-06	1.120	1.398	1.939	1.709	2.344	1.214	0.195	0.061	0.208	0.000	0.000	0.000	0.787	1.018	0.330	0.425	0.451	0.073	0.000	0.000	0.169	0.000	0.000	0.000	0.000	0.000	0.000
Pdensi_DN18504_c0_g1d284071	Bud	FC_3_3	1991.64788231952	316.460739511258	1154.05431091539	2.65378981300546	0.479403797417464	5.53560448895349	3.10156760130868e-08	1.57196019893139e-06	43.226	74.338	21.497	13.255	13.732	73.662	14.763	9.231	9.000	8.175	6.900	4.861	52.511	85.633	115.368	9.233	4.883	3.851	2.553	0.931	4.665	0.575	0.418	0.067	1.133	3.218	0.829
Pdensi_DN5295_c0_g1d328196	Bud	FC_3_3	747.077008254749	163.954218813907	455.515613534328	2.18762452831903	0.395519515211492	5.53101539667206	3.18382375165466e-08	1.61096718007664e-06	22.387	16.133	13.393	10.163	7.654	10.657	7.137	3.183	5.521	3.865	4.319	2.164	13.522	8.931	4.518	8.907	2.069	0.984	2.126	0.426	1.136	0.462	1.049	0.988	4.850	12.674	12.322
Pdensi_DN20109_c1_g1d488998	Bud	FC_3_3	19726.2791882949	79891.8939612666	49809.0865747807	-2.01793162106449	0.364850383925822	-5.5308469168961	3.18688355343265e-08	1.61117609549373e-06	407.578	694.611	274.766	1222.589	1319.088	1207.896	1602.510	1395.900	1295.706	2000.757	1682.987	1356.615	1085.646	1488.648	924.967	750.560	874.904	596.333	960.508	985.335	808.373	2483.868	3395.063	2319.197	123.660	225.953	90.786
Pdensi_DN12691_c2_g1	Bud	FC_3_3	19.4599583905943	155.863797670285	87.6618780304397	-3.00147054613592	0.542888279951118	-5.52870757572106	3.22598559792732e-08	1.62959123108578e-06	0.346	0.434	0.574	1.663	0.553	11.797	3.652	1.976	4.681	1.919	3.746	4.266	0.704	1.523	1.911	2.034	1.493	1.372	5.438	5.024	2.102	51.993	48.054	290.294	14.065	16.620	11.787
Pdensi_GG_54872_c0_g1	Bud	FC_3_3	112.960564233646	0	56.4802821168228	9.09261437905459	1.6456171048924	5.52535237511956	3.28824967433609e-08	1.65829128149824e-06	3.642	3.685	0.527	20.074	6.261	0.000	0.000	0.000	4.514	0.000	0.000	0.000	1.775	4.286	0.000	2.932	10.369	6.734	11.134	4.471	2.475	8.280	6.774	16.133	0.000	10.285	4.740
Pdensi_GG_3213_c0_g1	Bud	FC_3_3	899.385909360528	217.234277715566	558.310093538047	2.04987287309423	0.371255255437679	5.52146493031487	3.36184919246371e-08	1.69400463861975e-06	16.635	22.986	23.057	15.897	12.872	17.956	7.299	5.254	4.219	5.690	2.769	5.229	14.270	9.797	25.224	11.043	10.145	20.091	13.430	13.837	10.588	25.225	17.075	30.213	6.311	21.053	11.149
Pdensi_DN23116_c1_g4	Bud	FC_3_3	0	59.5085550581733	29.7542775290867	-8.55709981186049	1.55063573305247	-5.51844616337818	3.42010212356474e-08	1.72050922530071e-06	0.000	0.000	0.000	1.556	5.831	5.568	1.154	2.371	1.784	0.778	1.792	1.227	3.054	5.017	4.652	0.170	0.308	0.000	4.207	21.834	128.249	307.106	59.690	67.802	0.000	0.106	0.000
Pdensi_DN17473_c0_g9	Bud	FC_3_3	76.4423967205377	3.73920573542281	40.0908012279802	4.35162408974814	0.788752347917526	5.51709811227485	3.44643048818426e-08	1.73232224455637e-06	2.073	1.268	1.969	0.485	0.932	1.666	0.053	0.249	0.281	0.112	0.060	0.057	1.172	1.069	1.802	0.353	0.059	0.060	0.162	0.000	0.000	0.000	0.000	0.000	0.000	0.000	0.288
Pdensi_DN29955_c0_g1d370569	Bud	FC_3_3	1.14476931432011	68.4841359482547	34.8144526312874	-5.90204582433195	1.07008702343141	-5.51548210107816	3.47825144880917e-08	1.7468743043648e-06	0.033	0.000	0.033	1.170	2.199	3.330	1.820	1.660	2.997	1.167	1.176	2.010	0.813	2.831	0.785	0.060	1.393	0.208	0.264	1.316	0.476	4.355	65.064	30.755	2.213	3.137	2.676
Pdensi_DN20231_c0_g1	Bud	FC_3_3	44.1108176587635	370.329731006093	207.220274332428	-3.06969965256144	0.55727424575623	-5.50841829841932	3.6207221682267e-08	1.81095610829876e-06	0.813	1.626	0.648	7.801	5.263	8.681	4.006	4.352	6.805	4.499	11.733	7.376	4.868	8.651	4.142	1.321	6.922	5.519	48.900	107.239	131.010	383.104	23.903	7.229	42.951	57.175	32.732
Pdensi_DN60284_c0_g1	Bud	FC_3_3	1.14144574014442	111.69909093725	56.4202683386971	-6.61010666958339	1.20040215727988	-5.5065767996968	3.65878387376257e-08	1.82849075858726e-06	0.000	0.000	0.073	0.139	0.089	0.556	1.616	1.420	4.101	2.891	2.701	1.441	0.000	0.382	0.041	0.000	0.244	0.277	0.585	2.832	0.106	4.388	11.999	14.752	0.342	0.000	0.000
Pdensi_DN38424_c0_g1d510449	Bud	FC_3_3	0	60.2780542233354	30.1390271116677	-8.57562334746514	1.55773685010234	-5.50518102393336	3.687891227228e-08	1.84001589345384e-06	0.000	0.000	0.000	0.000	0.000	1.141	1.165	0.830	1.257	1.869	0.996	0.930	1.168	0.000	0.000	0.236	0.282	0.000	0.000	0.305	2.653	0.000	0.000	0.000	0.000	0.000	0.000
Pdensi_DN23776_c0_g1	Bud	FC_3_3	716.088033703781	3238.98445745257	1977.53624557818	-2.17733457413652	0.395519857774157	-5.50499432920961	3.69180152599117e-08	1.84045830374351e-06	8.831	22.855	18.347	3.145	17.244	12.961	28.119	99.135	133.595	52.099	90.011	63.601	7.557	25.347	15.617	7.227	9.331	4.483	4.827	2.738	1.925	0.281	0.321	0.000	17.016	32.247	21.393
Pdensi_GG_107564_c0_g1	Bud	FC_3_3	486.426096995265	117.935802446984	302.180949721125	2.04444696206156	0.3715013805336	5.50320152007256	3.72955698491916e-08	1.85623985013924e-06	15.008	10.285	8.497	10.444	10.288	9.302	6.595	3.463	2.552	2.651	1.941	2.840	6.846	10.884	4.285	9.348	3.613	3.697	4.307	4.158	2.661	12.718	12.521	9.603	0.723	2.372	3.381
Pdensi_GG_92307_c1_g1	Bud	FC_3_3	0	85.0537698886686	42.5268849443343	-9.07232477244536	1.64884053786943	-5.50224510137788	3.74985146827845e-08	1.86329354182946e-06	0.000	0.000	0.000	0.000	0.199	0.024	0.000	0.814	0.287	3.421	0.709	1.165	0.000	0.293	0.000	0.000	0.215	0.000	0.000	0.000	0.000	0.000	0.000	0.000	0.000	0.000	0.000
Pdensi_DN16606_c1_g6	Bud	FC_3_3	7.44652773858451	260.520353833996	133.98344078629	-5.12874090797667	0.932229502210624	-5.50158613926585	3.76389641876327e-08	1.86874694135498e-06	0.026	0.417	0.077	1.524	1.923	1.360	3.443	4.591	2.960	6.736	3.948	5.728	0.402	1.336	0.640	0.843	1.256	2.335	1.678	3.936	4.327	1.242	0.857	0.683	0.000	0.000	0.000
Pdensi_DN25210_c1_g2	Bud	FC_3_3	69.0129409152184	469.450090917297	269.231515916257	-2.76615431654768	0.503271583498328	-5.49634512904476	3.87743305852329e-08	1.92198167974196e-06	1.741	1.576	1.491	10.029	6.881	2.976	21.239	14.608	27.701	12.183	13.028	4.404	11.959	3.683	2.895	9.777	3.872	7.363	38.058	18.113	6.747	14.437	1.178	0.786	0.291	0.106	0.127
Pdensi_DN17440_c0_g1d57434	Bud	FC_3_3	59.8572119854725	259.416490071377	159.636851028425	-2.11564139078494	0.384938844883525	-5.49604545996155	3.88402423379182e-08	1.92368230358754e-06	1.422	1.609	1.131	2.013	1.901	1.854	1.578	3.651	4.107	6.462	4.061	5.836	2.521	2.815	1.255	2.483	2.358	2.172	3.351	8.887	4.910	10.507	10.266	16.662	8.778	15.832	23.097
Pdensi_GG_5131_c1_g1	Bud	FC_3_3	248.765984304762	1.89344377354772	125.329714039155	7.04343634093258	1.2820836288774	5.49374173594264	3.93505838156033e-08	1.94737401370388e-06	3.088	13.533	0.842	0.105	0.036	0.032	0.000	0.035	0.000	0.041	0.000	0.073	0.068	0.107	0.000	0.000	0.375	1.049	0.064	0.314	0.077	1.428	61.806	706.790	578.354	244.217	751.893
Pdensi_DN3242_c0_g1d326717	Bud	FC_3_3	199.11890526494	29.6765332720856	114.397719268513	2.74675921039313	0.500620761616377	5.48670654713668	4.09496555096871e-08	2.02157788392105e-06	5.675	5.238	2.926	1.721	2.621	5.036	1.503	0.738	1.128	0.711	0.448	0.718	3.716	5.652	4.829	1.872	1.221	1.386	2.911	1.590	8.622	1.453	0.559	3.281	11.575	15.281	16.173
Pdensi_DN104051_c0_g1	Bud	FC_3_3	230.624780518842	936.440132288876	583.532456403859	-2.02158440618869	0.368465407800861	-5.48649714027229	4.0998205715892e-08	2.02233450723367e-06	4.838	3.592	7.607	2.103	3.691	1.359	6.301	15.364	22.447	15.484	20.801	23.145	0.924	0.798	0.308	4.583	3.880	1.522	1.071	0.321	1.983	0.842	0.000	0.000	0.000	0.000	0.333
Pdensi_DN25334_c1_g2	Bud	FC_3_3	2141.51208207142	99.6211014976592	1120.56659178454	4.42573098372703	0.806819890832615	5.48540143099323	4.12531533211628e-08	2.03326270660662e-06	94.743	40.752	12.816	33.223	11.124	32.473	13.412	2.424	2.156	2.026	3.761	0.527	49.147	24.623	22.573	16.668	12.878	10.030	16.659	31.405	21.443	14.480	20.965	23.536	85.299	96.734	36.302
Pdensi_DN5550_c0_g1d206321	Bud	FC_3_3	749.672944377795	33.4163309232574	391.544637650526	4.48668294379219	0.818108214800347	5.48421695641711	4.15304837056755e-08	2.0452755203596e-06	25.671	11.953	14.334	7.841	5.121	5.213	6.085	0.656	0.277	0.184	1.687	0.278	21.338	11.861	4.132	20.678	6.325	3.392	2.105	0.091	0.562	0.119	8.380	5.070	1.907	6.610	6.796
Pdensi_DN21144_c0_g1d64804	Bud	FC_3_3	5.44109133279291	75.0086105786545	40.2248509557237	-3.78516195657475	0.690307308138183	-5.48329984624334	4.17464548338706e-08	2.05424956001431e-06	0.094	0.190	0.109	0.558	0.393	0.135	0.375	0.524	0.697	1.120	1.859	1.789	0.224	0.213	0.057	0.076	0.159	0.032	0.772	0.704	3.409	0.050	0.052	0.000	0.158	0.303	0.565
Pdensi_DN26415_c0_g1	Bud	FC_3_3	100.887402086033	0	50.4437010430167	8.92954407421172	1.62866388590375	5.48274211241364	4.1878328170775e-08	2.05907418073916e-06	2.287	4.126	0.635	0.161	0.616	0.000	0.141	0.000	0.000	0.000	0.000	0.000	2.407	0.587	0.142	0.228	0.000	0.467	0.000	0.000	0.000	0.000	0.000	0.000	0.000	0.000	0.000
Pdensi_DN20560_c0_g1d537095	Bud	FC_3_3	2065.62479438499	212.580427756749	1139.10261107087	3.2805969550121	0.598845758089991	5.47820020546778	4.29673817643965e-08	2.10751372119163e-06	94.215	22.738	25.783	7.719	7.455	7.175	7.244	4.017	4.856	3.634	3.657	6.200	26.363	8.095	9.020	6.216	1.985	3.723	2.195	2.523	2.305	5.839	0.515	1.697	28.975	40.063	67.318
Pdensi_DN22458_c2_g1	Bud	FC_3_3	275.095285969208	38.7475153837973	156.921400676503	2.82845478604347	0.516394141612368	5.47731772713768	4.3182144257321e-08	2.11463967895666e-06	7.050	4.471	7.579	2.831	1.880	0.375	3.627	1.805	1.838	1.015	0.435	1.013	0.765	1.985	0.000	6.158	8.326	7.137	4.372	5.180	2.715	3.142	0.000	0.691	0.000	1.738	1.661
Pdensi_DN20401_c0_g1d63113	Bud	FC_3_3	303.574937911393	9.01934991229394	156.297143911843	5.07351551819161	0.926526124725492	5.47584723495495	4.35423215621379e-08	2.13056359605091e-06	4.978	1.673	14.402	4.873	0.040	0.047	0.276	0.457	0.618	0.296	0.070	0.196	1.591	0.152	0.273	18.195	92.143	87.949	129.298	44.251	151.040	26.232	0.542	1.913	0.017	0.037	0.040
Pdensi_DN20179_c0_g1	Bud	FC_3_3	2.28895544232644	136.792543024651	69.5407492334886	-5.90063797061929	1.07795752334114	-5.47390582917425	4.4022306562296e-08	2.15231951843129e-06	0.000	0.108	0.066	0.000	0.139	1.805	0.040	0.321	1.444	1.253	2.033	5.445	0.115	0.326	0.192	0.189	1.505	2.008	2.784	0.153	1.522	0.979	0.140	0.000	0.137	0.000	0.000
Pdensi_DN24633_c0_g1	Bud	FC_3_3	0	107.36810658867	53.684053294335	-9.40826757088617	1.71915304369853	-5.4726178133888	4.43435765610324e-08	2.16537952861114e-06	0.000	0.000	0.000	0.043	0.326	0.073	0.853	0.810	6.104	0.674	1.027	5.176	0.000	0.000	0.000	0.000	0.000	0.000	0.000	0.000	0.000	0.000	0.000	0.000	0.000	0.000	0.000
Pdensi_DN38769_c0_g1d510742	Bud	FC_3_3	0	51.3345931543935	25.6672965771967	-8.34389850605649	1.52468202948837	-5.47254991183731	4.43605761816673e-08	2.16537952861114e-06	0.000	0.000	0.000	0.347	0.142	0.000	0.675	1.203	0.924	1.094	1.119	1.029	0.000	0.000	0.000	0.000	0.000	0.000	0.179	0.459	0.296	1.127	6.907	0.376	0.000	0.000	0.000
Pdensi_GG_21544_c0_g1	Bud	FC_3_3	66.7049470849049	383.683357661344	225.194152373124	-2.52405541392326	0.461294174694096	-5.471682827118	4.45782130688573e-08	2.1742594787671e-06	1.013	2.192	1.462	6.989	10.908	4.549	3.252	9.189	7.716	10.993	6.403	6.768	1.003	3.638	1.006	1.615	2.437	1.104	1.998	5.092	2.257	1.200	27.583	5.211	1.862	1.644	0.678
Pdensi_GG_20682_c0_g1	Bud	FC_3_3	507.406529416532	121.881297419631	314.643913418081	2.05769809989283	0.376206312405503	5.46960014236787	4.51052013924271e-08	2.19804064868943e-06	8.925	16.583	9.919	14.162	6.490	13.249	5.868	2.856	2.142	3.031	2.154	2.485	8.840	11.954	10.608	10.362	4.926	2.017	1.395	4.667	2.093	6.619	49.591	64.791	3.224	3.769	2.477
Pdensi_DN14090_c0_g1	Bud	FC_3_3	3648.78802774889	26720.6390497651	15184.713538757	-2.87246562640201	0.52533414444227	-5.46788297846433	4.55442389426125e-08	2.21604942001345e-06	25.501	142.926	87.141	47.160	95.870	46.097	306.273	549.775	833.588	516.902	630.646	545.121	58.426	109.135	67.964	172.595	560.730	375.519	814.619	461.216	381.065	103.125	70.653	8.525	0.058	0.126	0.135
Pdensi_DN11432_c0_g1d174637	Bud	FC_3_3	15.7190883553562	254.300656006788	135.009872181072	-4.01561923392123	0.735016155085071	-5.46330744724442	4.67344155211399e-08	2.27214366834807e-06	0.163	0.176	0.759	7.744	8.322	10.715	6.827	7.652	9.382	3.633	7.077	5.466	3.510	6.513	1.770	2.158	2.502	0.676	3.246	8.543	1.324	0.905	0.601	0.000	0.000	0.000	0.000
Pdensi_DN10400_c0_g1d519127	Bud	FC_3_3	106.813881961105	0.373314157443922	53.5935980592742	8.05011872866607	1.47399957691188	5.46141183129209	4.72362830580123e-08	2.29141985696387e-06	1.301	4.410	1.763	1.703	6.176	19.857	0.359	0.556	0.024	0.024	0.000	0.000	4.160	12.868	11.449	3.921	1.480	0.388	0.705	0.024	0.236	0.000	0.000	0.755	0.000	0.000	0.000
Pdensi_DN25055_c0_g2	Bud	FC_3_3	872.561739759567	114.50720723424	493.534473496904	2.92990202065543	0.536500024016224	5.46114052096823	4.73085389468434e-08	2.29273150134901e-06	34.088	17.459	8.950	9.735	6.714	4.482	4.180	3.667	3.036	2.723	1.883	2.613	15.267	11.325	3.166	5.668	2.983	2.498	1.961	3.011	1.995	5.916	1.099	1.132	11.816	8.802	11.892
Pdensi_DN3183_c0_g1d260419	Bud	FC_3_3	59.7464503691942	576.113027150391	317.929738759792	-3.26927713232317	0.599516840010087	-5.45318648975427	4.94751347506694e-08	2.39392007334916e-06	0.714	0.774	2.684	9.725	7.162	5.446	8.127	10.685	19.740	10.964	10.381	15.147	0.993	2.267	1.391	3.836	1.152	0.872	1.579	1.241	5.640	0.000	5.886	1.077	0.000	0.000	0.000
Pdensi_DN18964_c0_g2	Bud	FC_3_3	211.425147903865	1956.81117545004	1084.11816167695	-3.21025582605912	0.588850507866795	-5.45173313629088	4.98812721912844e-08	2.40974050657419e-06	1.482	6.975	6.320	4.739	21.733	27.709	13.729	22.100	28.143	24.704	40.062	59.741	6.086	15.875	7.713	16.760	44.225	28.886	72.228	17.493	32.717	12.670	4.824	0.461	0.000	0.000	0.000
Pdensi_DN34854_c1_g2	Bud	FC_3_3	1.1462969097745	104.599743027815	52.8730199687946	-6.51243579560047	1.19523553697289	-5.44866312467096	5.07498327165077e-08	2.44975600115291e-06	0.000	0.089	0.000	1.017	1.287	15.450	2.532	2.156	2.767	2.910	1.686	1.993	0.290	2.039	0.745	0.063	0.092	0.069	0.536	0.720	0.079	10.849	153.169	1557.252	0.000	0.046	0.050
Pdensi_DN22236_c0_g1d299448	Bud	FC_3_3	8942.62059894009	1464.1713401174	5203.39596952874	2.61057375223905	0.479232049895226	5.44741060788775	5.11083864254553e-08	2.46510893955425e-06	260.208	233.125	128.646	57.174	99.007	30.051	50.343	45.860	19.531	18.932	54.561	19.766	92.573	109.272	39.208	35.831	36.071	22.400	10.234	48.456	15.559	46.548	46.403	20.895	45.728	147.815	108.985
Pdensi_DN21024_c2_g3	Bud	FC_3_3	479.387684465278	8.9716681006213	244.17967628295	5.73903192644105	1.0538343539556	5.44585769566101	5.15563435828724e-08	2.48278056478595e-06	26.094	5.782	1.188	8.108	5.759	13.433	1.045	0.208	0.355	0.327	0.142	0.086	7.626	3.431	7.997	1.063	0.676	0.334	0.524	0.447	0.321	9.431	248.685	325.785	2.912	3.888	4.237
Pdensi_DN19519_c0_g6	Bud	FC_3_3	929.439896980894	4031.91151678729	2480.67570688409	-2.11703366220253	0.388953067476553	-5.44290259988797	5.24193122381116e-08	2.51836111754842e-06	22.192	11.906	30.417	20.829	31.069	24.067	81.068	103.778	132.522	89.184	101.163	64.610	21.981	8.816	20.933	27.138	17.411	15.134	25.883	22.945	33.299	5.078	1.163	0.000	0.000	0.000	0.000
Pdensi_DN23707_c0_g1d130847	Bud	FC_3_3	117.965912940576	17.6308890640578	67.798401002317	2.74244968013729	0.504090943385918	5.44038673203805	5.31650332177881e-08	2.55217316401164e-06	3.217	2.104	2.878	0.707	0.283	0.936	0.355	0.284	0.236	0.303	0.394	0.410	1.805	1.006	1.205	4.347	1.747	3.784	16.058	2.425	11.523	2.783	0.143	0.087	25.147	23.750	29.737
Pdensi_DN37705_c1_g2	Bud	FC_3_3	421.703821779089	102.570149456429	262.136985617759	2.03937617423726	0.374954071669084	5.4390026094639	5.35796705042047e-08	2.57005086177379e-06	12.992	9.289	7.021	5.846	3.684	4.534	4.989	2.586	5.299	1.929	2.620	1.963	4.264	6.067	3.875	12.689	9.239	5.997	4.910	2.366	2.036	1.957	1.125	1.313	2.906	2.015	3.297
Pdensi_DN20665_c0_g1d220157	Bud	FC_3_3	737.827759182139	181.977093639254	459.902426410696	2.01959852054204	0.371640355537999	5.43428206987479	5.50174916404176e-08	2.63279458816998e-06	21.666	10.402	19.099	7.836	5.520	5.184	6.704	6.659	8.815	3.347	3.895	4.282	3.743	3.740	3.401	11.957	15.151	11.062	4.686	4.207	3.388	1.941	2.228	1.126	4.605	2.323	7.621
Pdensi_DN23583_c3_g1	Bud	FC_3_3	321.410162791349	1895.54819507372	1108.47917893254	-2.56012521854607	0.471209522306665	-5.43309313023587	5.53854822966056e-08	2.64832231531373e-06	3.222	11.303	7.955	12.756	17.628	18.103	34.185	38.556	53.719	50.415	36.524	32.503	10.034	15.619	8.310	13.535	11.381	5.952	11.527	5.752	6.280	13.157	16.290	26.504	7.347	8.773	8.191
Pdensi_DN40136_c0_g3	Bud	FC_3_3	440.821412423787	52.8528485577058	246.837130490747	3.06103041070292	0.563446860668243	5.43268695662367	5.55117435214448e-08	2.6522761602436e-06	13.868	8.018	8.699	2.204	0.000	0.000	1.865	0.000	4.238	1.014	0.494	1.824	9.281	4.055	6.464	5.957	6.562	3.386	6.181	0.000	1.567	0.000	0.000	0.000	3.034	3.743	0.000
Pdensi_DN21893_c0_g1d221883	Bud	FC_3_3	4874.81116903533	508.493251421488	2691.65221022841	3.26107121748368	0.600476200671094	5.43080843810146	5.60993283340874e-08	2.67824793387914e-06	231.494	54.780	50.493	19.305	17.083	17.998	16.833	8.937	12.304	10.298	8.654	13.220	44.973	19.317	15.860	23.536	9.065	14.471	5.261	8.633	8.030	13.338	4.399	5.631	123.035	149.330	196.524
Pdensi_DN15728_c0_g1d9744	Bud	FC_3_3	15.1571234154036	184.808912262714	99.9830178390589	-3.60756859301306	0.66437531113915	-5.43001603540543	5.63489886199691e-08	2.68805872828959e-06	0.282	0.165	0.611	16.569	22.329	62.903	6.975	6.875	8.869	3.315	2.936	5.452	22.161	40.079	35.420	5.417	5.954	1.539	1.746	1.010	0.658	0.806	0.941	0.000	0.000	0.000	0.000
Pdensi_DN17284_c0_g1d280857	Bud	FC_3_3	279.5890559835	58.608829161254	169.098942572377	2.25454346006258	0.415275339095455	5.42903285558296	5.66602535877952e-08	2.70079063107995e-06	8.422	6.087	4.894	3.423	1.768	1.831	2.835	0.917	1.895	0.945	1.203	1.556	4.730	1.773	3.281	5.664	4.071	6.607	1.557	1.447	2.096	1.889	0.270	0.148	0.668	2.959	3.081
Pdensi_DN23979_c0_g1d224838	Bud	FC_3_3	0	66.7906542422389	33.3953271211195	-8.72340327490713	1.60946281012657	-5.42007135549849	5.95752517265477e-08	2.8352975548045e-06	0.000	0.000	0.000	0.616	1.266	3.823	0.937	1.306	2.403	0.718	1.091	2.457	0.515	2.143	0.831	0.018	0.602	0.076	0.391	0.164	0.375	0.635	48.291	37.972	0.000	0.000	0.000
Pdensi_DN38894_c0_g1	Bud	FC_3_3	58.4346263738283	270.858189925282	164.646408149555	-2.21268161041355	0.408452636115914	-5.4172293548024	6.05296742480719e-08	2.87622269436388e-06	1.501	1.588	0.983	2.373	3.307	2.979	4.521	5.962	7.662	3.948	6.642	6.646	1.934	2.363	2.413	2.484	1.151	1.754	1.617	2.054	5.015	0.974	2.375	3.595	1.256	2.194	3.498
Pdensi_DN17251_c0_g1d215968	Bud	FC_3_3	34.0641018273582	165.521955045114	99.7930284362359	-2.28054495345859	0.421112453884409	-5.41552483765911	6.11091879811463e-08	2.89923325986935e-06	0.617	0.920	0.851	5.911	11.830	14.146	5.755	4.968	4.970	3.974	2.784	3.692	5.048	9.249	9.108	1.520	1.174	1.507	1.407	1.570	2.545	1.179	10.456	3.449	0.160	0.077	0.062
Pdensi_GG_27924_c0_g1	Bud	FC_3_3	12.3189605632934	119.876223500887	66.0975920320904	-3.28302025561164	0.606328157211724	-5.41459309874214	6.14282358206763e-08	2.90983401899188e-06	0.319	0.355	0.186	2.574	1.684	1.124	3.867	2.579	2.422	2.370	3.515	1.702	0.267	0.646	0.114	1.021	0.966	0.355	5.631	8.751	0.927	0.682	0.878	0.813	0.000	0.000	0.000
Pdensi_DN2915_c0_g1d515034	Bud	FC_3_3	1463.35441584562	244.049756745941	853.702086295781	2.58414638755467	0.477533740518624	5.41144251869651	6.25190633275108e-08	2.95460821797017e-06	56.661	25.358	19.382	4.580	10.704	8.364	7.229	4.699	7.884	4.773	4.021	6.646	24.307	8.345	8.379	21.367	10.135	14.672	10.078	10.054	15.135	4.404	0.531	0.872	1.296	4.223	2.092
Pdensi_GG_67055_c0_g1	Bud	FC_3_3	34.9392760079399	268.421086200359	151.680181104149	-2.94169874885292	0.543658927019339	-5.41092696662053	6.26993408901038e-08	2.96082923194772e-06	0.654	1.164	0.614	1.475	1.640	2.915	2.037	2.439	4.075	3.393	8.704	5.001	1.708	3.054	1.507	0.865	1.249	1.246	2.985	5.020	4.676	3.487	3.248	9.045	78.368	36.770	31.562
Pdensi_DN22640_c1_g1	Bud	FC_3_3	99.6741745626518	498.335545589939	299.004860076295	-2.32193114650173	0.429185643921926	-5.41008577380122	6.29945698986768e-08	2.97246470521896e-06	2.548	2.566	1.828	21.159	17.660	4.830	25.295	13.523	12.862	14.738	10.093	6.523	3.774	6.728	1.625	4.523	2.469	1.632	3.948	7.188	2.375	5.180	14.638	43.121	3.972	10.905	8.077
Pdensi_DN19798_c0_g2	Bud	FC_3_3	96.3046197609246	0	48.1523098804623	8.8624740161569	1.63844678444871	5.40907040758047	6.3352721904951e-08	2.98473698324642e-06	4.414	0.854	1.393	1.874	0.321	2.446	1.173	0.158	0.517	0.000	0.000	0.000	3.487	0.171	0.839	2.903	0.572	0.401	0.000	0.154	0.466	27.596	3.064	0.437	0.000	0.000	0.000
Pdensi_DN218_c0_g1	Bud	FC_3_3	0	51.6644530466418	25.8322265233209	-8.35317365899871	1.54437633824113	-5.40876822064758	6.34596932556886e-08	2.98746444584204e-06	0.000	0.000	0.000	3.362	2.060	6.562	2.552	1.953	2.107	0.868	1.371	1.027	0.677	1.051	2.963	0.046	1.190	0.319	1.351	6.173	1.573	13.374	8.783	3.068	11.952	19.665	34.650
Pdensi_DN20177_c0_g1d489355	Bud	FC_3_3	209.900135760336	2.23988494466353	106.0700103525	6.54770506700076	1.2107281897901	5.40807187130573	6.37068610763055e-08	2.99678256083054e-06	2.915	3.320	8.380	0.430	0.465	0.845	0.181	0.115	1.412	0.134	0.000	0.000	2.225	0.282	2.189	0.151	0.042	0.095	0.129	0.000	0.000	0.057	0.327	0.695	0.000	0.000	0.000
Pdensi_DN16309_c0_g1d278549	Bud	FC_3_3	56.9834342265704	317.990963724447	187.487198975509	-2.48037766092522	0.459049857872849	-5.40328597947687	6.54310145740141e-08	3.07313723543228e-06	0.899	1.999	1.063	16.001	55.705	49.036	14.271	17.886	14.960	4.839	7.897	7.468	14.836	45.491	32.898	5.477	13.738	3.784	5.261	22.509	4.613	28.633	71.581	139.304	0.332	0.983	0.026
Pdensi_DN26485_c1_g1	Bud	FC_3_3	0	52.3828743298503	26.1914371649251	-8.37312035157411	1.55115733261691	-5.39798263883916	6.73943871055992e-08	3.1611572771983e-06	0.000	0.000	0.000	0.000	0.030	0.000	0.470	0.633	1.813	1.362	1.122	0.842	0.028	0.088	0.028	0.023	0.000	0.063	0.058	0.119	0.037	1.581	4.471	5.644	0.000	0.000	0.000
Pdensi_DN40370_c0_g1d91729	Bud	FC_3_3	71.148062468616	979.0598466961	525.103954582358	-3.78239338084639	0.70071002148728	-5.39794389242234	6.74089394743452e-08	3.1611572771983e-06	0.570	0.757	3.624	2.229	1.420	30.766	12.058	12.862	40.782	16.673	20.293	25.150	1.266	2.162	7.361	4.270	4.818	8.163	2.610	2.649	4.283	24.626	96.576	390.040	0.000	0.046	0.049
Pdensi_DN15358_c0_g2	Bud	FC_3_3	28.0695351014652	174.389541420727	101.229538261096	-2.63518038123398	0.488242470568446	-5.39727807408053	6.76594834445878e-08	3.17046401637572e-06	0.627	0.842	0.467	0.673	2.004	1.008	1.731	1.939	3.602	4.098	2.540	4.347	1.186	1.746	0.830	0.871	0.445	1.096	0.459	1.209	1.216	1.107	3.952	1.047	2.016	6.526	8.284
Pdensi_DN15526_c0_g1	Bud	FC_3_3	5.72708237392276	180.717628747064	93.2223555604932	-4.97989672380497	0.922925943850473	-5.3957706541748	6.8230055268779e-08	3.19171633595682e-06	0.012	0.311	0.084	0.362	0.159	1.005	1.729	3.072	3.835	2.755	5.959	2.787	0.174	0.940	1.058	0.000	0.013	0.000	0.000	0.000	0.000	0.000	0.000	0.000	0.000	0.000	0.000
Pdensi_DN4653_c0_g1d205782	Bud	FC_3_3	6.86700051861279	96.0522415561677	51.4596210373902	-3.8057298081382	0.705635710558553	-5.39333504695465	6.9161817158197e-08	3.22843543743823e-06	0.065	0.222	0.205	0.645	0.525	0.676	1.290	1.591	1.278	2.377	1.611	2.065	0.329	1.021	0.537	0.234	0.386	0.650	0.502	0.599	1.826	0.270	0.032	0.105	0.000	0.000	0.000
Pdensi_DN25145_c2_g7	Bud	FC_3_3	35.8180007938908	751.723299968744	393.770650381318	-4.39152944914598	0.814323990115665	-5.39285284782316	6.93477425510129e-08	3.23463378473575e-06	0.482	1.797	0.243	44.325	214.349	134.523	55.742	61.438	36.182	19.831	22.018	5.549	49.335	135.351	147.291	39.857	74.045	26.849	29.539	28.405	33.550	111.784	2.589	0.000	0.000	0.196	0.000
Pdensi_DN1440_c0_g1d446502	Bud	FC_3_3	22.3425919868824	649.571576856274	335.957084421578	-4.86168460777633	0.90162523837817	-5.39213455972179	6.96255967133908e-08	3.24510725263713e-06	0.130	1.211	0.217	2.011	3.743	0.606	8.681	9.223	2.835	20.692	15.938	4.194	0.240	2.735	0.000	0.039	0.522	0.000	0.880	1.609	0.371	2.868	0.902	0.526	0.000	0.000	0.000
Pdensi_DN39575_c0_g1d151260	Bud	FC_3_3	13.1584269975233	166.029342825442	89.5938849114827	-3.65714875185992	0.67853339751356	-5.38978444577865	7.05422438309658e-08	3.28029517340786e-06	0.110	0.356	0.438	0.556	0.779	0.000	0.122	0.459	0.130	5.032	2.496	2.924	0.122	0.000	0.000	0.590	0.119	0.000	0.000	0.000	0.000	0.000	0.000	0.000	0.000	0.000	0.000
Pdensi_DN3957_c0_g2d260929	Bud	FC_3_3	0	54.6602011270346	27.3301005635173	-8.43448373033522	1.56618487157751	-5.38536917537696	7.22961038839104e-08	3.35416451479697e-06	0.000	0.000	0.000	1.847	3.483	1.992	1.520	1.747	2.065	0.737	1.590	1.142	0.887	1.111	0.896	0.152	0.876	0.524	0.760	0.732	0.601	1.139	0.052	0.000	0.000	0.000	0.000
Pdensi_DN24074_c0_g2	Bud	FC_3_3	365.450827662144	37.814664527428	201.632746094786	3.27244006395449	0.608126202404409	5.381185765415	7.39967838324795e-08	3.42912646466986e-06	13.343	8.172	3.853	3.917	5.113	2.594	1.743	1.559	1.742	0.481	1.119	0.801	8.856	5.184	3.724	3.010	2.368	0.537	0.911	0.387	0.611	0.358	0.524	0.193	0.000	0.000	0.000
Pdensi_DN14093_c0_g1d52423	Bud	FC_3_3	0.57072287007221	281.937473036404	141.254097953238	-8.94562209240864	1.66240947469882	-5.38111832767877	7.40245141215082e-08	3.42912646466986e-06	0.000	0.000	0.037	0.000	0.135	0.202	0.288	0.156	0.835	1.494	0.664	15.832	0.000	0.000	0.084	0.000	0.000	0.000	0.511	0.568	0.000	5.602	199.160	14.031	0.000	0.000	0.000
Pdensi_DN17635_c0_g1	Bud	FC_3_3	4100.63581389989	971.52057691861	2536.07819540925	2.07750826373742	0.386405055640735	5.37650383557355	7.59460820263568e-08	3.51546616953942e-06	110.346	58.835	115.401	67.653	38.805	38.082	40.449	22.200	36.080	28.451	17.245	15.405	47.715	15.391	16.424	127.483	121.609	77.858	112.928	107.106	96.017	43.074	120.128	31.466	0.138	0.000	0.027
Pdensi_DN37619_c2_g2	Bud	FC_3_3	1170.7634417294	276.456619989898	723.610030859647	2.08235679780681	0.38735873903736	5.37578370629188	7.62502833220421e-08	3.52686530836831e-06	29.928	18.534	32.828	14.622	11.200	8.117	12.439	9.309	6.083	3.525	7.189	6.880	7.024	7.907	7.787	15.484	32.121	21.040	3.915	12.314	4.566	17.080	4.265	4.446	5.963	6.192	6.225
Pdensi_DN8508_c0_g1	Bud	FC_3_3	1171.64155066264	259.091787846632	715.366669254638	2.1767681863558	0.404941264513694	5.37551585158885	7.63637329232899e-08	3.52943084513338e-06	34.388	26.906	20.136	14.326	23.536	17.487	15.297	9.970	5.117	6.470	6.770	3.116	14.440	34.734	10.954	8.026	4.903	2.300	1.648	0.451	1.333	0.236	0.095	0.000	1.414	5.228	2.240
Pdensi_DN17885_c0_g1d282184	Bud	FC_3_3	1659.34413369	412.223155921831	1035.78364480592	2.00912749179017	0.373942144995574	5.372829777756	7.75104939292944e-08	3.57491017004013e-06	57.576	32.692	24.857	18.909	18.872	28.629	12.795	8.682	9.018	9.408	7.780	8.865	47.435	25.568	23.759	17.329	9.777	11.381	4.714	15.848	16.571	3.025	2.403	1.766	69.823	95.400	97.562
Pdensi_DN19596_c0_g1	Bud	FC_3_3	360.523019097002	1990.90933978524	1175.71617944112	-2.46526258463844	0.458904420164375	-5.37206110099225	7.78417214257235e-08	3.58413432918592e-06	12.157	8.565	4.320	46.618	17.080	18.435	38.343	20.848	44.164	38.034	28.912	59.095	7.601	17.319	7.691	3.101	0.921	0.955	1.315	0.662	0.507	2.145	0.529	0.031	28.389	33.524	13.587
Pdensi_DN25458_c0_g1	Bud	FC_3_3	283.556453947533	63.903478442039	173.729966194786	2.14898388240651	0.400106187969047	5.37103385807359	7.82865072985849e-08	3.60188941743376e-06	7.652	6.733	5.345	10.068	3.074	3.544	5.430	2.072	1.669	1.525	1.586	0.905	6.919	4.782	1.884	2.700	1.605	1.886	3.732	1.231	2.361	0.961	0.333	0.000	0.077	0.111	0.325
Pdensi_DN63802_c0_g1	Bud	FC_3_3	62.1029558958085	281.010047302697	171.556501599253	-2.17784680068487	0.405719471537515	-5.36786364339798	7.96747521091682e-08	3.660228045951e-06	1.447	0.977	1.896	5.038	7.328	1.479	8.829	6.522	7.145	6.802	5.602	5.336	0.605	1.148	0.101	1.299	1.081	0.334	0.604	1.365	2.201	0.138	0.222	0.182	2.188	2.031	2.176
Pdensi_DN52312_c0_g1d254201	Bud	FC_3_3	139.76212567739	27.8070689837402	83.7845973305653	2.33031248413719	0.434193933379177	5.36698536066867	8.00635523778262e-08	3.67531556051152e-06	3.572	3.418	2.740	1.596	2.556	1.827	1.863	1.766	0.750	0.497	0.531	0.743	0.934	1.456	3.504	1.129	2.257	8.459	0.930	0.730	5.135	0.320	0.000	0.000	0.000	0.236	0.000
Pdensi_DN24348_c0_g2d553545	Bud	FC_3_3	138.787966717192	573.740045421105	356.264006069148	-2.04742687014766	0.381616626536137	-5.36514063533284	8.08861710652471e-08	3.70748586802831e-06	1.947	3.722	4.005	8.919	14.155	22.227	11.043	8.864	11.197	12.993	9.763	13.484	8.256	15.728	12.214	4.289	5.114	4.942	8.658	26.714	16.284	43.185	83.763	68.147	21.564	28.048	41.968
Pdensi_DN49899_c0_g1d42379	Bud	FC_3_3	75.0516222301688	0	37.5258111150844	8.50276020056546	1.58521285280538	5.36379716169849	8.1490411274321e-08	3.73237120712409e-06	1.193	3.106	0.958	0.000	0.290	0.259	0.264	0.000	0.000	0.000	0.000	0.000	1.059	1.653	0.265	1.068	0.000	0.582	0.000	0.000	0.000	0.000	0.000	0.000	1.762	0.000	0.000
Pdensi_DN25656_c1_g1	Bud	FC_3_3	593.90419237349	69.1201016579723	331.512147015731	3.10322750380526	0.578835584993462	5.36115536822138	8.26913571360435e-08	3.78168513063183e-06	24.518	9.444	7.141	3.945	3.355	4.094	3.194	1.458	1.935	1.696	1.013	1.643	8.674	4.258	4.652	6.123	1.823	2.186	1.323	1.198	1.311	2.058	2.520	4.697	0.947	3.558	3.841
Pdensi_DN37885_c0_g4	Bud	FC_3_3	11705.4272414052	1789.75432334658	6747.59078237589	2.70931340900639	0.505405857059667	5.36066879946452	8.29144099360697e-08	3.78903913874517e-06	322.148	335.372	157.337	71.919	122.428	35.972	54.248	56.704	25.659	21.387	68.520	24.174	96.739	143.626	45.370	54.476	90.787	42.086	20.879	66.407	23.015	52.246	92.891	48.097	85.928	249.490	149.811
Pdensi_DN36567_c0_g4	Bud	FC_3_3	279.185117664933	1706.43029579177	992.807706728353	-2.6116581870465	0.487260502772179	-5.35988074590071	8.32769058366663e-08	3.7970526279235e-06	2.518	7.665	9.311	40.805	103.578	104.769	43.307	38.221	51.687	41.545	28.618	37.506	49.837	85.863	64.823	36.506	31.321	17.367	18.652	149.573	15.046	166.060	153.506	107.480	0.188	0.299	0.243
Pdensi_DN22363_c1_g2	Bud	FC_3_3	6283.03987222712	629.862416389798	3456.45114430846	3.31830494850173	0.619502563416022	5.35640228864291	8.48953767039454e-08	3.86087189576127e-06	227.488	150.403	58.326	82.957	50.360	20.718	63.398	13.396	4.554	21.568	12.864	5.045	61.216	89.306	29.011	60.852	22.883	12.411	18.744	27.748	5.265	99.950	105.550	40.620	98.513	152.404	47.424
Pdensi_DN27814_c0_g1d141213	Bud	FC_3_3	158.982674552801	21.4285708877691	90.205622720285	2.89213114236406	0.539946615762189	5.35632793675635	8.49303017648159e-08	3.86087189576127e-06	3.871	4.692	2.514	2.017	1.108	0.494	2.017	0.957	0.814	0.539	0.288	0.536	2.023	2.629	1.012	1.427	1.955	1.111	0.000	0.528	0.655	0.346	0.000	0.458	0.000	1.023	0.000
Pdensi_DN21920_c0_g1d541611	Bud	FC_3_3	308.322188352837	1337.65807633024	822.990132341539	-2.1172360611545	0.395837823524629	-5.3487462170799	8.85656281345196e-08	4.01115311350313e-06	10.803	6.049	4.551	24.790	14.890	23.874	30.312	29.500	41.461	22.456	34.389	28.057	10.162	10.522	12.545	10.285	8.623	6.714	17.783	25.199	15.922	103.561	117.027	210.704	17.604	17.337	19.820
Pdensi_DN24525_c1_g5d554246	Bud	FC_3_3	0	105.580543556351	52.7902717781757	-9.38404130741425	1.75526265733382	-5.34623195463424	8.98041098552051e-08	4.06211512627024e-06	0.000	0.000	0.000	0.000	0.260	2.584	0.237	0.000	0.777	1.011	0.540	5.172	0.000	0.000	0.951	0.000	0.000	0.000	0.000	0.000	0.000	0.000	0.000	0.000	0.000	0.000	0.000
Pdensi_DN20029_c1_g1d288964	Bud	FC_3_3	284.061983881253	1365.13968101463	824.60083244794	-2.26475655048587	0.423679930976588	-5.34544212482658	9.01966153683621e-08	4.07592277466385e-06	4.228	5.678	9.855	18.699	17.175	19.925	35.275	23.050	24.228	38.716	25.583	21.607	8.719	15.953	7.963	19.707	13.786	6.259	25.524	7.735	6.724	1.477	2.672	4.592	6.415	7.130	12.690
Pdensi_GG_39796_c1_g1	Bud	FC_3_3	58.4409587191328	0	29.2204793595664	8.14185267162543	1.52421436636749	5.34167165149419	9.20933541185923e-08	4.15546513357948e-06	1.624	1.510	0.931	0.587	0.000	0.755	0.000	0.000	0.000	0.000	0.000	0.000	0.772	0.000	0.258	1.247	0.249	0.283	0.770	10.213	0.334	0.353	2.828	0.000	0.685	0.261	0.842
Pdensi_GG_38319_c0_g1	Bud	FC_3_3	1686.10128793039	212.282668683829	949.191978307111	2.98952559091266	0.559783193819926	5.34050615294881	9.26874315358989e-08	4.17917330191864e-06	23.550	36.634	57.309	10.887	14.696	2.226	21.795	19.142	24.617	7.747	3.364	2.172	40.050	13.004	20.720	7.336	3.740	27.230	0.000	6.407	2.943	0.000	0.000	0.000	0.000	0.690	0.000
Pdensi_DN16165_c0_g3d469408	Bud	FC_3_3	172.887043709835	800.407534179028	486.647288944432	-2.21096008314626	0.414083288848731	-5.33940910606018	9.32500063030462e-08	4.20142700493443e-06	4.254	2.828	4.924	12.462	12.825	7.133	17.206	13.348	10.829	18.054	22.364	10.207	5.370	6.651	5.467	4.121	2.186	2.318	3.112	7.131	3.846	8.904	7.300	4.002	4.189	12.664	28.321
Pdensi_DN15467_c0_g3	Bud	FC_3_3	301.569927033453	44.882836707488	173.22638187047	2.74932533657388	0.515280151888788	5.33559332044146	9.52326335425643e-08	4.28441271525195e-06	8.413	6.254	6.279	3.344	2.133	2.195	1.396	1.579	0.892	0.888	0.476	1.481	3.219	2.610	1.542	3.490	2.036	1.539	1.893	0.437	0.000	1.340	0.308	0.000	0.000	0.565	0.000
Pdensi_DN19175_c0_g1d286053	Bud	FC_3_3	2.29106622409461	54.4673225088206	28.3791943664576	-4.57130546192824	0.856878440306616	-5.33483542927337	9.56312514957662e-08	4.29697004285316e-06	0.033	0.088	0.045	1.900	3.827	2.516	1.640	1.816	2.194	1.009	1.047	1.405	2.074	3.345	2.241	1.207	2.630	3.138	7.726	13.269	6.217	20.367	0.213	0.000	0.000	0.000	0.000
Pdensi_DN63696_c0_g1	Bud	FC_3_3	9.44688594355265	78.3565868324146	43.9017363879836	-3.05205878080511	0.572104306051416	-5.33479428230491	9.56529391829479e-08	4.29697004285316e-06	0.200	0.215	0.239	0.352	1.683	0.949	0.482	1.373	0.984	1.264	1.919	1.799	0.222	0.644	0.315	0.289	0.176	0.150	0.226	0.279	0.401	0.000	0.000	0.000	0.000	0.045	0.192
Pdensi_DN13850_c0_g1d212878	Bud	FC_3_3	2.57764045153824	58.8198485141099	30.6987444828241	-4.51244711845831	0.846155640979244	-5.33288073720825	9.66668041181487e-08	4.33931295477265e-06	0.036	0.097	0.036	0.431	0.478	0.583	0.395	0.621	0.952	1.439	1.167	1.096	0.261	0.499	0.306	0.131	0.241	0.228	0.269	0.842	1.141	1.711	0.089	0.037	0.000	0.000	0.000
Pdensi_DN20468_c2_g3	Bud	FC_3_3	1059.65521697639	231.070138896592	645.362677936493	2.19722374031864	0.412302868853363	5.32914977387677	9.8673600774581e-08	4.42287340143501e-06	14.133	34.314	25.595	20.269	45.009	22.753	17.900	13.337	11.759	6.103	3.746	4.728	15.812	36.710	21.664	5.077	4.668	1.103	1.163	0.028	0.476	0.748	0.291	0.338	0.037	0.000	0.000
Pdensi_DN23384_c2_g1	Bud	FC_3_3	8.87782486056829	73.5445661188686	41.2111954897185	-3.05035567494944	0.572441433224052	-5.32867730724785	9.89305881129283e-08	4.43112943225456e-06	0.222	0.223	0.172	0.189	0.135	0.519	0.737	1.153	2.122	1.660	1.351	1.651	0.218	0.258	0.469	0.292	0.393	0.204	0.625	2.018	0.302	0.429	3.276	16.783	0.200	0.434	0.146
Pdensi_DN30607_c0_g1d433863	Bud	FC_3_3	80.5570177095146	0	40.2785088547573	8.60487361646147	1.61496265354505	5.3282183322151	9.91808573222204e-08	4.43907263617908e-06	3.264	1.572	0.728	0.000	2.207	0.000	0.799	0.381	0.433	0.000	0.000	0.000	0.800	1.255	0.000	2.276	1.164	0.441	1.610	1.675	0.522	0.000	1.320	0.729	0.000	0.000	0.441
Pdensi_GG_4997_c0_g1	Bud	FC_3_3	64.1872187403826	0	32.0936093701913	8.27715361751777	1.55379872293909	5.32704364813811	9.98241818564551e-08	4.464583357533e-06	1.892	1.778	0.792	1.699	0.000	0.317	0.000	0.000	0.000	0.000	0.000	0.000	0.714	0.446	0.722	0.286	0.000	0.000	0.000	0.000	0.446	0.513	0.000	0.000	0.440	3.735	2.261
Pdensi_DN34303_c0_g1d313469	Bud	FC_3_3	113.764833539103	0	56.8824167695516	9.10285418157279	1.70956446156835	5.32466273498799	1.01140519871645e-07	4.5201346876557e-06	1.470	5.871	0.641	1.061	1.579	0.687	0.979	0.000	0.000	0.000	0.000	0.000	3.745	4.445	2.461	1.279	1.060	0.338	0.510	0.000	0.000	0.000	0.000	0.000	0.000	0.000	0.000
Pdensi_DN30467_c0_g1	Bud	FC_3_3	0	120.015139854973	60.0075699274863	-9.5690390699755	1.79822983610825	-5.32136597771337	1.02990972006207e-07	4.59608538564354e-06	0.000	0.000	0.000	0.000	0.000	0.148	0.603	0.048	1.019	4.606	0.231	2.651	0.000	0.000	0.000	0.000	0.000	0.057	0.207	0.000	0.131	0.000	0.000	0.093	0.000	0.000	0.000
Pdensi_DN21243_c0_g1	Bud	FC_3_3	0	59.2819971630453	29.6409985815226	-8.55170729984521	1.60715823066046	-5.32101142046909	1.03191923704981e-07	4.60167941093199e-06	0.000	0.000	0.000	0.000	0.000	0.000	0.681	2.151	1.950	0.968	2.070	0.724	0.000	0.000	0.000	0.367	0.880	0.000	7.246	51.489	1.472	13.707	1.749	0.000	0.607	0.460	0.000
Pdensi_DN13092_c0_g1d177216	Bud	FC_3_3	552.012244698997	96.162904161338	324.087574430167	2.52133674327286	0.474006177611303	5.31920650481568	1.04220789561648e-07	4.64076039547735e-06	19.930	7.321	10.974	9.015	4.462	5.895	3.694	2.262	4.298	1.909	1.749	2.412	10.908	4.853	4.123	7.182	4.790	7.144	3.220	2.101	3.202	9.229	22.743	18.950	0.095	0.169	0.318
Pdensi_DN4908_c0_g1	Bud	FC_3_3	127.707150348184	19.8778950563242	73.7925227022543	2.6837614268575	0.504579728047169	5.31880548836994	1.04450727498003e-07	4.64759925643528e-06	2.732	3.418	2.740	1.862	1.022	2.512	0.699	0.662	1.001	0.248	0.531	0.495	1.167	2.669	2.570	2.447	1.806	2.051	1.627	0.487	0.302	1.918	3.333	1.691	2.177	0.236	0.254
Pdensi_DN26701_c0_g1d140314	Bud	FC_3_3	64.0961352535979	0	32.048067626799	8.27514134227407	1.55758226289481	5.3128117463886	1.07946538167165e-07	4.78217305548422e-06	0.772	1.841	1.856	2.153	2.439	0.843	0.687	0.810	0.917	0.000	0.000	0.000	0.000	0.178	1.377	1.246	1.665	0.000	0.342	0.000	0.222	0.000	0.000	0.000	0.000	0.000	0.000
Pdensi_DN22636_c0_g1	Bud	FC_3_3	2.29106622409461	95.024318385209	48.6576923046518	-5.37427680577143	1.01175104203448	-5.31185695145375	1.08513770348868e-07	4.80380596446225e-06	0.037	0.080	0.037	0.047	0.045	0.161	0.327	0.504	2.095	0.524	2.731	2.825	0.041	0.043	0.084	0.067	0.041	0.093	0.676	0.217	0.107	7.077	0.000	0.379	0.000	0.000	0.000
Pdensi_DN37381_c0_g1d240517	Bud	FC_3_3	28.9569663300492	384.326632230802	206.641799280426	-3.73050457729344	0.702517028332305	-5.31019808323968	1.09506150777072e-07	4.844214678634e-06	1.256	0.490	0.249	0.885	0.191	16.284	15.335	1.017	13.120	12.192	5.050	6.880	2.630	1.544	2.667	0.124	0.025	0.286	1.766	0.900	0.522	9.266	1018.866	4705.394	4.250	0.563	4.318
Pdensi_DN27341_c1_g5	Bud	FC_3_3	0	72.1785157748457	36.0892578874229	-8.83532783809761	1.66410483471491	-5.30935771219681	1.10012229813712e-07	4.86306784949939e-06	0.000	0.000	0.000	0.202	2.550	1.280	1.162	0.000	0.745	1.437	0.510	2.621	0.822	1.248	1.376	0.000	0.824	0.000	0.747	0.000	0.000	0.000	0.000	0.000	0.000	0.000	0.000
Pdensi_DN23478_c2_g1	Bud	FC_3_3	96.7482982177127	411.240232321818	253.994265269765	-2.08764515691492	0.393540061338358	-5.30478434600844	1.12806276423503e-07	4.97213471824666e-06	1.337	3.049	2.369	5.213	4.598	7.205	4.931	6.560	9.496	9.330	8.232	8.414	1.360	3.453	2.617	6.989	4.082	2.185	8.463	2.871	2.583	1.368	2.637	3.554	24.858	8.211	15.899
Pdensi_DN26937_c0_g1d194648	Bud	FC_3_3	183.551998210986	1115.45261463029	649.502306420641	-2.60337886532235	0.490775870545059	-5.30461871002545	1.12908747706416e-07	4.97305026981879e-06	5.257	3.206	4.287	19.489	5.601	7.804	20.285	13.106	11.374	38.849	13.637	17.373	12.704	5.684	1.091	11.487	7.036	13.196	6.195	11.019	8.037	1.494	3.193	0.000	0.000	0.370	0.000
Pdensi_GG_40241_c0_g1	Bud	FC_3_3	2.00251540651627	70.9137288512745	36.4581221288954	-5.14554099232284	0.970821754186332	-5.30019127624045	1.15681421523501e-07	5.09148816206473e-06	0.059	0.000	0.078	1.649	2.144	3.707	2.483	1.243	1.903	1.239	1.562	1.700	0.676	2.233	0.752	0.071	0.934	0.173	0.583	0.297	0.225	0.884	10.079	6.440	0.000	0.022	0.047
Pdensi_GG_124869_c1_g1	Bud	FC_3_3	3.71940099472953	126.083130924883	64.9012659598063	-5.08274974160845	0.959058386834937	-5.29972920458204	1.15974561477942e-07	5.10070199216933e-06	0.000	0.152	0.105	0.273	0.478	0.769	0.854	0.660	1.615	2.161	2.082	3.752	0.000	0.365	0.356	0.319	0.733	0.044	0.329	3.275	0.515	32.208	0.000	0.000	0.054	0.079	0.000
Pdensi_DN83131_c0_g1	Bud	FC_3_3	64.9282320938227	0	32.4641160469114	8.29375900764297	1.56546036212307	5.29796806633609	1.1709843880354e-07	5.14269983403427e-06	0.879	1.270	2.352	0.370	0.000	0.317	0.000	0.308	0.000	0.000	0.000	0.000	0.000	0.000	0.325	0.000	0.000	0.357	0.000	0.000	0.422	0.000	0.000	0.000	0.000	0.000	0.000
Pdensi_DN22787_c0_g1d426727	Bud	FC_3_3	320.258211308418	62.4563441681614	191.35727773829	2.35787925048118	0.445131954953794	5.29703433833667	1.17698568545664e-07	5.16532939248348e-06	7.842	9.382	5.073	4.347	3.572	3.563	4.174	3.086	0.388	0.964	1.859	1.155	4.000	5.847	4.185	3.219	0.880	1.995	1.806	3.029	3.283	2.488	0.399	0.986	0.973	1.652	11.440
Pdensi_DN16447_c0_g1d278733	Bud	FC_3_3	290.962881900228	26.5016836978143	158.732282799021	3.4558544055185	0.652592591489225	5.29557713432233	1.18641099905983e-07	5.19919636521035e-06	6.381	8.294	5.586	1.375	3.012	2.360	0.424	1.019	0.858	0.191	1.048	0.469	3.476	4.705	4.590	0.774	0.000	0.339	0.189	0.596	0.070	2.062	0.000	0.473	0.000	0.225	0.147
Pdensi_DN22417_c2_g2	Bud	FC_3_3	80.7476108607635	7.12801991198476	43.9378153863741	3.50224127541367	0.661398424742359	5.29520655689183	1.18881954732624e-07	5.20226066468355e-06	2.297	1.347	1.938	1.047	0.752	0.636	0.951	0.361	0.431	0.122	0.175	0.165	1.197	0.479	0.261	2.514	0.497	0.913	0.158	0.000	0.067	0.000	0.000	0.000	0.000	0.000	0.000
Pdensi_DN38537_c0_g1	Bud	FC_3_3	28.6384619928161	183.792609992781	106.215535992798	-2.68228801466721	0.506878269213406	-5.29177946182166	1.21131912155019e-07	5.28692314903201e-06	0.546	0.935	0.519	1.196	0.563	0.878	3.031	0.796	2.130	3.905	5.102	2.645	0.171	0.802	0.566	0.512	0.690	0.844	8.267	0.378	0.658	5.768	65.579	33.139	0.091	0.172	0.127
Pdensi_GG_143966_c0_g1	Bud	FC_3_3	217.537391777654	1482.14062771827	849.839009747961	-2.76836680843378	0.523162148819515	-5.29160378800424	1.21248348890085e-07	5.28692314903201e-06	2.357	7.724	5.109	36.695	36.731	14.959	54.834	26.825	21.155	32.259	44.278	17.270	8.239	16.032	4.004	21.534	74.910	54.437	170.753	168.850	100.168	71.488	0.598	0.000	0.740	0.730	0.195
Pdensi_DN1484_c0_g1d446473	Bud	FC_3_3	2.57687665381105	51.8193496448949	27.198113149353	-4.32964344166783	0.818210662065702	-5.29159988056982	1.21250939971229e-07	5.28692314903201e-06	0.062	0.067	0.062	0.470	0.749	0.742	1.097	1.296	1.168	0.875	1.099	1.322	0.000	0.000	0.139	0.000	0.000	0.000	0.070	0.000	0.178	0.000	0.000	0.000	0.000	0.000	0.000
Pdensi_DN26266_c0_g1d559959	Bud	FC_3_3	34.366530127953	167.093012329318	100.729771228635	-2.28186556015357	0.431626375656635	-5.28666849119718	1.24564082317565e-07	5.41973959304517e-06	0.837	0.898	0.683	1.568	1.711	2.329	2.410	3.506	7.728	3.677	4.318	2.569	1.683	1.689	1.845	1.395	1.169	0.921	2.890	1.328	0.955	2.409	5.497	22.361	0.581	0.970	0.331
Pdensi_DN33779_c0_g1	Bud	FC_3_3	38.6378789203282	281.26493414331	159.951406531819	-2.86377813064545	0.541946145747689	-5.2842485422504	1.26221791030469e-07	5.48011442227148e-06	0.744	0.847	1.088	9.120	6.464	1.509	6.905	5.047	6.756	9.255	3.365	5.014	0.486	2.865	0.343	2.209	1.823	0.599	0.198	2.998	0.938	0.395	2.681	0.709	0.000	0.098	1.888
Pdensi_GG_78859_c0_g1	Bud	FC_3_3	1606.23411594058	7760.09398589372	4683.16405091715	-2.27238430887097	0.431092190073341	-5.27122587974598	1.35515567989504e-07	5.85438795139893e-06	25.021	30.366	56.441	77.224	50.502	93.516	124.010	82.604	167.344	218.175	95.180	174.836	28.592	53.504	42.477	75.946	66.250	44.762	122.600	48.506	63.841	3.452	0.454	0.125	14.395	16.383	10.435
Pdensi_DN29057_c0_g1d369786	Bud	FC_3_3	534.285969568486	93.0230679093319	313.654518738909	2.52241111486079	0.47870517642955	5.26923718200489	1.36991859852992e-07	5.90977640627329e-06	14.986	13.716	8.460	2.963	5.414	4.318	2.851	5.903	0.837	1.108	1.773	3.033	4.678	4.596	4.681	2.516	5.277	2.856	0.518	4.069	4.042	0.712	7.707	12.716	21.099	17.626	13.324
Pdensi_DN16262_c1_g1d347133	Bud	FC_3_3	4.00444762671877	90.9953344007135	47.4998910137161	-4.50584476753493	0.856158939219144	-5.26286015496663	1.4183146055195e-07	6.10989455328889e-06	0.041	0.101	0.135	0.128	0.158	0.459	0.580	1.375	2.380	1.305	3.263	1.213	0.334	0.321	0.220	1.080	2.020	0.444	0.507	0.070	0.231	0.000	2.312	4.932	2.675	4.897	11.033
Pdensi_DN14795_c0_g1d108364	Bud	FC_3_3	55.8112196815576	0	27.9056098407788	8.07545662468604	1.53464926593287	5.26208613521685	1.42430007796437e-07	6.13133986886075e-06	0.878	1.518	1.489	0.222	0.318	0.287	0.195	0.000	0.103	0.000	0.000	0.000	0.880	0.810	0.393	0.079	0.095	0.108	0.294	0.408	0.000	0.000	0.000	0.000	0.000	0.000	0.000
Pdensi_DN36977_c0_g3	Bud	FC_3_3	0	47.9897875604911	23.9948937802456	-8.24666610099394	1.56760340507687	-5.26068396782385	1.43520527351045e-07	6.16955826261164e-06	0.000	0.000	0.000	0.429	1.128	1.536	0.676	0.799	0.923	0.749	1.187	1.090	0.403	1.890	0.601	0.039	1.441	0.081	0.122	0.273	0.245	0.577	58.957	28.673	0.000	0.000	0.000
Pdensi_DN39261_c0_g1d378832	Bud	FC_3_3	0	58.6783625348665	29.3391812674333	-8.53686338075739	1.62415479733816	-5.25618826157981	1.47071740354674e-07	6.30440622210495e-06	0.000	0.000	0.000	0.701	0.000	0.300	0.000	0.291	1.324	1.969	1.049	0.653	0.307	0.640	0.000	0.000	0.297	0.000	0.000	0.963	0.399	0.000	0.000	0.000	0.000	0.624	0.336
Pdensi_DN35253_c2_g1	Bud	FC_3_3	0	52.6263282608627	26.3131641304314	-8.37988929412376	1.59436096970297	-5.25595486427704	1.47258405676776e-07	6.30796562529581e-06	0.000	0.000	0.000	0.615	2.601	0.527	0.269	0.000	0.870	1.151	1.534	0.664	0.810	0.842	0.270	0.000	0.914	0.890	0.000	0.943	1.750	3.697	6.224	1.139	2.154	0.820	0.589
Pdensi_DN65205_c0_g1	Bud	FC_3_3	0	47.3292880481072	23.6646440240536	-8.22658925322103	1.56525421678948	-5.25575281317226	1.47420186119299e-07	6.31045480244847e-06	0.000	0.000	0.000	0.000	0.201	0.000	0.000	0.000	1.772	0.978	0.838	1.172	0.000	0.000	0.000	0.000	0.178	0.000	0.000	1.537	0.476	0.000	0.000	0.000	0.000	0.000	0.200
Pdensi_DN24525_c1_g1d554244	Bud	FC_3_3	12.8691588019977	832.159821608069	422.514490205033	-6.01473140946922	1.14480305650934	-5.25394422671174	1.48875980805858e-07	6.3682930088915e-06	0.000	0.472	0.437	0.275	0.000	34.051	0.482	3.429	5.443	3.346	14.571	35.307	2.418	4.263	2.419	5.068	11.218	21.770	7.463	6.536	6.258	0.331	3.451	0.000	0.000	0.000	0.000
Pdensi_DN43935_c0_g1d321967	Bud	FC_3_3	85.1532496042073	0	42.5766248021036	8.68492462030041	1.6532240655955	5.25332578991465	1.49376964837766e-07	6.38523584949075e-06	3.870	1.258	0.777	0.488	0.943	0.835	0.000	0.812	0.000	0.000	0.000	0.000	0.000	0.446	0.000	0.347	0.828	1.880	0.000	0.893	0.000	0.586	0.000	0.000	2.268	1.307	0.000
Pdensi_DN22005_c0_g2	Bud	FC_3_3	168.983340557088	23.8961082124649	96.4397243847762	2.82080570017241	0.53711516672045	5.25177070942877	1.50643921417519e-07	6.42804150977111e-06	4.957	3.359	3.421	1.174	2.642	0.670	2.393	0.325	0.000	0.366	0.780	0.364	1.028	1.787	1.373	2.499	1.659	0.377	2.404	1.075	0.000	0.470	0.377	0.000	0.000	1.045	0.000
Pdensi_DN11138_c0_g1d268080	Bud	FC_3_3	191.868219354429	43.7687188356927	117.818469095061	2.13150447776962	0.405868805005225	5.25170806793635	1.50695173886042e-07	6.42804150977111e-06	5.406	3.681	4.242	2.294	1.605	2.681	1.568	0.916	1.748	0.962	1.079	0.739	2.126	2.530	1.958	2.659	1.096	1.000	0.813	0.131	0.364	0.042	0.000	0.000	1.644	5.134	3.518
Pdensi_DN36134_c0_g1	Bud	FC_3_3	279.380983256379	8.63735525147267	144.009169253926	5.01594406851647	0.955429667282548	5.24993543772083	1.52152528064608e-07	6.48112273148543e-06	10.069	5.080	4.230	1.481	3.419	4.064	0.518	0.738	0.558	0.000	0.296	0.276	4.678	5.948	4.942	2.307	0.503	3.142	0.000	2.441	4.042	12.814	0.571	3.297	0.692	1.052	5.103
Pdensi_GG_24005_c1_g1	Bud	FC_3_3	56.3134480582013	968.904330777555	512.608889417878	-4.10473987653408	0.781989883970404	-5.24909587793265	1.52847513130342e-07	6.49708667894129e-06	0.285	1.230	2.415	1.079	2.922	30.569	3.858	14.591	9.840	9.106	36.712	16.069	0.714	3.037	1.755	4.228	9.395	11.271	17.140	2.649	8.052	0.864	0.000	0.000	0.000	0.000	0.000
Pdensi_DN41541_c0_g1d35741	Bud	FC_3_3	54.1341705636727	0	27.0670852818363	8.03141734106144	1.53028300455123	5.24832159618524	1.53491181723892e-07	6.51989409039308e-06	1.581	1.143	1.057	1.665	1.283	0.285	0.000	0.000	1.257	0.000	0.000	0.000	1.168	1.216	0.000	0.708	0.282	1.284	0.000	0.305	1.895	4.802	4.169	2.119	4.658	0.592	0.958
Pdensi_DN38795_c1_g4	Bud	FC_3_3	2.29528778763096	108.256530788032	55.2759092878313	-5.56085974257693	1.06005818626841	-5.24580614027626	1.55600449042263e-07	6.6048809854969e-06	0.119	0.043	0.000	1.799	0.717	6.945	5.188	1.283	5.190	3.025	2.611	1.177	1.238	1.052	2.234	0.036	0.262	0.050	1.936	1.064	0.171	23.191	60.427	422.488	0.245	2.856	2.721
Pdensi_DN23546_c3_g5	Bud	FC_3_3	52.6584077652174	234.552217073284	143.605312419251	-2.15493321268994	0.410832968565825	-5.24527819715293	1.56046686732724e-07	6.61920684419576e-06	1.022	1.099	1.552	2.487	2.955	4.720	2.577	2.589	5.936	5.118	3.666	6.054	1.359	1.876	2.476	1.324	1.773	2.150	1.001	4.569	5.523	21.099	12.469	11.190	0.885	1.751	1.239
Pdensi_GG_130729_c1_g1	Bud	FC_3_3	83.9830116493292	0	41.9915058246646	8.66496454054416	1.65233472738066	5.2440733690081	1.5706969310105e-07	6.65796115533491e-06	3.820	0.828	1.150	0.000	1.860	0.412	0.000	0.000	0.456	0.000	0.000	0.000	0.000	0.000	0.000	0.685	0.000	1.392	0.000	0.882	1.648	0.000	0.000	0.767	1.119	1.290	1.393
Pdensi_GG_53048_c0_g1	Bud	FC_3_3	46.6055907193964	836.060155923097	441.332873321247	-4.16495399920039	0.794442386411644	-5.24261302070343	1.58318355131013e-07	6.70622009521556e-06	0.137	1.339	1.787	3.832	6.169	3.001	13.593	10.659	14.491	26.563	11.813	14.093	0.765	2.856	1.226	1.231	1.186	0.672	0.000	0.637	0.591	12.769	6.391	0.000	0.000	0.000	0.000
Pdensi_DN27182_c2_g1	Bud	FC_3_3	758.476997533575	91.1254200375682	424.801208785572	3.05689308519978	0.583551786415216	5.23842640252788	1.61951535494672e-07	6.85503454213829e-06	28.419	16.896	7.290	4.077	5.050	1.650	5.923	2.317	0.777	2.359	2.261	1.126	7.983	12.687	2.358	5.610	3.895	3.863	0.294	2.995	1.831	8.250	10.336	1.543	1.290	7.179	2.662
Pdensi_DN13545_c0_g1	Bud	FC_3_3	28.0727709037874	253.237742782538	140.655256843163	-3.17323166038906	0.606106611505489	-5.23543482310343	1.64596901471053e-07	6.95764818926596e-06	0.458	1.161	0.358	1.559	0.982	2.308	0.966	1.811	2.867	4.166	4.429	7.472	0.654	0.827	0.808	0.207	0.371	0.696	2.071	1.656	1.161	1.325	5.590	3.743	0.821	1.002	0.574
Pdensi_DN45848_c0_g1d248317	Bud	FC_3_3	0	59.8860967620943	29.9430483810471	-8.56620574178896	1.6363697719977	-5.23488388039045	1.65088618622018e-07	6.97359071167399e-06	0.000	0.000	0.000	0.660	0.158	0.000	0.639	0.954	2.891	0.516	1.974	1.327	0.145	0.150	0.000	0.000	0.000	0.000	0.000	0.000	0.000	1.189	5.576	0.972	1.583	1.261	1.537
Pdensi_DN4723_c0_g1d448812	Bud	FC_3_3	12.6032433975555	91.3156447151035	51.9594440563295	-2.85740374024228	0.546079943894966	-5.2325740437592	1.67165655806681e-07	7.0564309770823e-06	0.370	0.268	0.247	2.254	0.800	1.080	1.235	3.526	3.159	1.745	2.362	1.681	0.413	1.255	0.413	0.294	0.267	0.303	0.000	0.143	0.350	0.376	0.000	0.000	0.000	0.000	0.000
Pdensi_GG_97536_c0_g1	Bud	FC_3_3	3.71787339927514	72.5432246254822	38.1305490123787	-4.28579835412107	0.819170855582197	-5.23187357669736	1.67800502846773e-07	7.07832058786075e-06	0.036	0.078	0.144	0.999	0.913	1.130	1.386	3.724	11.301	1.100	2.192	1.327	1.085	1.081	0.406	0.883	0.597	0.452	1.681	1.178	0.725	8.223	3.507	1.909	0.000	0.000	0.043
Pdensi_DN26812_c1_g1	Bud	FC_3_3	356.612119211831	83.0539569547604	219.833038083296	2.10263535557895	0.401937336024158	5.23125165822508	1.68366112923671e-07	7.09726128370072e-06	8.317	5.859	10.615	3.012	2.300	2.389	2.613	2.495	3.017	1.372	1.651	2.247	1.584	2.928	2.362	5.692	7.937	4.651	1.657	4.457	2.068	6.388	0.670	2.107	1.069	1.158	2.457
Pdensi_DN13969_c0_g1d212964	Bud	FC_3_3	13.7493596959166	162.827545068273	88.2884523820947	-3.56592040403752	0.681801899315044	-5.23014149362144	1.69380348822742e-07	7.13013958011085e-06	0.463	0.208	0.269	1.308	1.483	2.660	4.945	1.565	3.025	4.647	1.607	3.971	1.157	3.814	1.820	0.070	0.170	0.434	0.786	1.525	1.049	1.278	9.893	4.852	0.000	0.043	0.185
Pdensi_DN28697_c0_g1d196156	Bud	FC_3_3	77.7749723784649	0	38.8874861892324	8.55421319437246	1.63675896490904	5.22631210689464	1.72924370768605e-07	7.27429609446094e-06	1.330	0.721	3.337	0.000	0.405	0.000	0.000	0.000	0.000	0.000	0.000	0.000	0.000	0.000	0.736	0.000	0.000	0.000	0.000	0.769	0.000	0.000	2.019	0.669	0.000	4.488	1.211
Pdensi_GG_5586_c0_g1	Bud	FC_3_3	43.5453898852953	243.524387743061	143.534888814178	-2.48346763839289	0.475317445373918	-5.2248611166359	1.7428587488277e-07	7.321450106359e-06	1.358	0.935	0.741	7.982	6.587	8.093	14.684	3.363	5.261	5.963	3.435	5.969	7.978	4.562	3.859	1.217	0.667	0.756	0.821	0.143	2.831	0.376	0.303	4.473	0.000	0.139	0.000
Pdensi_DN19943_c0_g2d487574	Bud	FC_3_3	4.007637009261	98.1761936125885	51.0919153109248	-4.61433252013605	0.883371970053488	-5.22354418813702	1.75530552505784e-07	7.35327327060227e-06	0.024	0.179	0.071	0.516	0.684	0.280	1.281	1.943	1.461	2.266	1.301	2.628	0.053	0.560	0.134	0.103	0.420	0.764	0.470	1.471	1.375	0.321	0.334	0.363	0.000	0.000	0.000
Pdensi_GG_60154_c0_g1	Bud	FC_3_3	2.28895544232644	82.6498570215282	42.4694062319273	-5.17391545633416	0.990522393406894	-5.22342098550495	1.75647434457955e-07	7.35327327060227e-06	0.000	0.108	0.050	0.000	0.121	0.271	0.441	0.418	1.117	1.350	2.406	1.482	0.279	0.288	0.281	0.226	0.604	1.372	1.752	1.516	1.507	2.252	1.538	1.117	12.079	24.526	34.316
Pdensi_DN21405_c2_g3	Bud	FC_3_3	75.3608268030421	371.370900252898	223.36586352797	-2.30104533865321	0.440645305027062	-5.22198991434141	1.7701061222626e-07	7.40524808674395e-06	2.096	2.249	0.909	4.314	5.119	1.325	6.922	3.696	4.313	8.133	7.193	8.142	4.787	4.227	0.813	1.751	0.604	0.724	2.173	3.731	0.648	2.555	0.307	0.180	0.000	0.000	0.000
Pdensi_GG_39684_c1_g1	Bud	FC_3_3	13177.4716388901	769.190038074038	6973.33083848206	4.09858160707149	0.784904061923508	5.22176123923654	1.77229384038407e-07	7.40930810880347e-06	696.257	87.404	124.801	32.390	8.529	26.377	41.200	9.419	7.939	28.028	7.904	12.189	1054.281	21.935	147.514	59.997	114.095	132.879	852.652	6.156	389.710	258.244	35.589	36.933	30.009	26.840	59.372
Pdensi_DN36199_c0_g1d315184	Bud	FC_3_3	0	54.4581252862641	27.2290626431321	-8.42925893673759	1.61442966266577	-5.22119924557076	1.77768150485405e-07	7.42673117367646e-06	0.000	0.000	0.000	7.345	7.295	20.855	7.654	5.171	4.906	1.285	1.566	0.594	1.466	3.631	5.405	0.000	0.974	0.246	1.181	1.279	0.401	29.577	71.037	283.929	0.062	2.156	0.665
Pdensi_GG_4070_c0_g1	Bud	FC_3_3	66.6488024790385	0	33.3244012395193	8.33148670861715	1.59612575849817	5.21981846621938	1.79098594884126e-07	7.47718207859859e-06	0.677	1.713	2.264	0.285	0.000	0.735	0.000	0.237	0.269	0.000	0.000	0.000	0.501	1.042	1.003	0.202	0.242	0.550	0.000	0.000	0.325	0.000	0.000	0.000	0.000	0.000	0.000
Pdensi_DN45737_c0_g1d39068	Bud	FC_3_3	290.771256567985	40.7086700664749	165.73996331723	2.83741833703371	0.543686633835237	5.21884880085831	1.80038660303276e-07	7.50650293938731e-06	7.254	8.645	4.367	1.829	1.766	2.738	3.994	6.091	1.299	0.857	0.456	1.278	0.800	6.692	2.406	3.901	1.940	3.967	1.207	5.026	4.173	5.491	3.521	0.729	0.000	3.673	5.730
Pdensi_DN22515_c0_g1d190665	Bud	FC_3_3	107.137180912775	15.3670246341919	61.2521027734834	2.80139580400538	0.537021893019799	5.21653928902689	1.82296922626461e-07	7.59508123221949e-06	3.227	2.333	1.889	0.000	0.655	0.582	1.783	0.000	0.641	0.318	0.339	0.316	2.681	0.931	1.492	0.963	0.288	0.655	1.191	1.245	1.934	5.719	3.273	7.029	0.000	1.511	3.586
Pdensi_DN54146_c0_g1d163477	Bud	FC_3_3	109.248557235602	0	54.6242786178008	9.04443227788654	1.73409669151782	5.21564473430262	1.83178963345598e-07	7.6266097803328e-06	0.327	3.540	3.764	0.000	0.595	0.000	0.181	0.343	0.000	0.000	0.000	0.000	1.091	0.377	1.092	1.610	2.287	0.599	0.723	0.757	0.235	0.000	0.200	0.000	0.000	0.000	0.000
Pdensi_DN23566_c0_g1d497309	Bud	FC_3_3	203.079207085941	38.256469321889	120.667838203915	2.40836191114405	0.461933810446936	5.21365151603405	1.85159160790449e-07	7.68802054387083e-06	4.788	5.904	3.449	1.553	1.889	1.095	0.619	1.399	0.658	0.524	0.986	0.919	1.489	4.114	0.871	0.799	2.532	1.230	0.371	0.646	0.160	2.544	2.184	0.224	0.000	1.501	0.805
Pdensi_DN17157_c0_g1d185770	Bud	FC_3_3	506.680861264937	92.7393162229578	299.710088743947	2.44996631587794	0.470312143352474	5.20923465512524	1.89621174613611e-07	7.85720959750204e-06	16.849	12.375	6.000	3.776	2.646	2.646	4.203	1.997	0.648	1.927	1.711	2.237	5.117	5.957	4.220	9.490	4.368	3.311	1.203	2.830	1.173	3.302	1.323	2.732	10.405	8.245	7.906
Pdensi_DN15834_c0_g1d526435	Bud	FC_3_3	1.14387132495946	62.0034679383524	31.5736696316559	-5.75947321566078	1.10646022469726	-5.2053142870424	1.93668546562109e-07	8.01400708989503e-06	0.000	0.041	0.038	4.134	4.090	6.038	3.410	4.316	4.626	1.079	1.892	0.955	1.409	1.944	4.047	0.521	2.282	1.920	2.307	2.547	3.837	2.141	4.419	4.366	0.000	0.000	0.000
Pdensi_DN17869_c0_g2d282247	Bud	FC_3_3	262.434934221671	37.7664283982913	150.100681309981	2.7962493614098	0.537440979381377	5.20289570145625	1.96206997600663e-07	8.10252370688761e-06	8.922	4.859	4.421	4.007	3.873	3.582	1.732	1.470	0.827	1.103	0.754	0.513	5.673	6.194	3.635	2.837	0.907	1.079	1.161	1.578	1.307	3.336	3.928	14.061	1.413	4.159	6.482
Pdensi_GG_109232_c2_g1	Bud	FC_3_3	58.9379747033196	0	29.4689873516598	8.15410578741112	1.56734361927137	5.20250038801434	1.96624948883195e-07	8.11427839899666e-06	1.209	0.873	2.022	0.000	0.491	0.869	0.000	0.423	0.481	0.000	0.000	0.000	1.331	0.465	0.445	0.361	1.293	0.000	2.238	1.394	0.580	0.000	0.000	0.000	0.000	4.536	7.841
Pdensi_DN24175_c0_g2	Bud	FC_3_3	583.553340034622	65.5310624051703	324.542201219896	3.15501595458124	0.606557430332343	5.20151233305732	1.97673352056853e-07	8.15201689681613e-06	24.241	8.547	7.606	2.928	3.579	4.320	2.713	1.387	1.742	1.333	0.844	1.960	9.285	3.933	5.387	4.349	1.464	2.739	1.037	0.939	1.347	2.208	1.597	4.661	1.604	3.627	3.647
Pdensi_DN19009_c1_g2	Bud	FC_3_3	29.2107124583427	168.488753964225	98.8497332112837	-2.52821249217612	0.486524884913309	-5.1964710759381	2.0310718558985e-07	8.34782875547209e-06	0.509	1.009	0.509	2.579	3.798	7.126	2.165	2.662	1.701	3.990	3.650	3.007	2.081	6.760	2.757	0.992	1.939	1.570	0.568	1.282	0.729	1.807	0.208	0.000	8.104	13.730	2.451
Pdensi_DN18919_c0_g1	Bud	FC_3_3	118.950599660662	1.48930624203064	60.2199529513462	6.31427601858051	1.21526133299433	5.19581743214236	2.0382221570581e-07	8.37156428475889e-06	3.052	4.467	0.775	0.281	0.396	0.303	0.205	0.055	0.082	0.069	0.015	0.000	1.970	1.544	0.638	0.294	0.000	0.000	3.437	60.395	47.828	3.043	0.072	0.298	0.000	0.000	0.000
Pdensi_DN21992_c0_g1d124522	Bud	FC_3_3	5207.34860443462	23453.7463874456	14330.5474959401	-2.1711953356881	0.417913573796262	-5.19532140572821	2.04366448920222e-07	8.38825741454749e-06	62.881	98.424	201.428	119.011	184.499	174.616	275.224	459.192	588.666	429.479	492.109	564.828	89.523	157.225	75.436	269.922	180.686	145.452	138.661	38.661	89.269	17.037	50.348	79.783	12.468	4.602	35.136
Pdensi_DN24294_c0_g1	Bud	FC_3_3	640.386213349119	6744.31531039287	3692.35076187099	-3.39666123185815	0.654147020869704	-5.19250432011784	2.07484054485446e-07	8.49902718474367e-06	5.348	31.166	8.434	119.615	113.463	32.490	162.661	101.281	129.455	222.416	101.437	99.143	27.627	74.197	18.750	10.681	12.462	4.540	3.615	14.039	2.745	1.653	0.825	0.082	2.346	2.567	4.684
Pdensi_GG_115100_c0_g1	Bud	FC_3_3	2.85967831239865	141.825560041496	72.3426191769475	-5.63143962688021	1.08567952683618	-5.18701834904357	2.13687683778228e-07	8.74725575761985e-06	0.000	0.102	0.095	0.898	0.916	0.103	3.188	4.026	6.076	1.336	1.862	5.850	0.000	0.055	0.000	0.300	0.261	0.355	1.036	0.000	0.272	0.000	0.000	0.000	0.000	0.000	0.000
Pdensi_DN26365_c1_g1	Bud	FC_3_3	391.065917330481	11.2244610951393	201.14518921281	5.12227410813995	0.988014556295109	5.1844115812905	2.16697917521274e-07	8.8591411221931e-06	20.300	2.023	4.645	0.374	0.238	0.107	0.355	0.309	0.000	0.463	0.125	0.116	13.129	0.114	0.441	0.884	0.000	0.121	0.000	0.000	0.000	0.000	0.000	0.000	8.926	1.991	14.577
Pdensi_DN39658_c0_g1d379198	Bud	FC_3_3	50.1069533321844	0	25.0534766660922	7.91990027798317	1.52764793400682	5.18437534046886	2.16740055000225e-07	8.8591411221931e-06	1.131	1.225	1.135	0.950	0.000	0.407	1.660	0.000	0.450	0.000	0.000	0.000	0.831	0.870	0.417	1.014	0.000	0.458	0.000	0.000	0.000	0.000	0.000	0.000	0.000	0.000	0.000
Pdensi_DN13708_c0_g2	Bud	FC_3_3	28.6267417113477	362.222981709452	195.4248617104	-3.66146001235913	0.706262785471701	-5.18427430650151	2.16857569772757e-07	8.8591411221931e-06	0.189	1.231	0.577	1.324	2.925	1.174	5.945	5.479	4.297	10.480	7.554	4.745	1.492	3.572	0.510	2.578	2.883	1.013	2.005	0.483	0.999	0.170	0.510	0.077	0.147	0.021	1.205
Pdensi_DN14383_c0_g3	Bud	FC_3_3	436.244586953889	45.8750327266268	241.059809840258	3.2497044267666	0.626862553846091	5.18407808350995	2.17085976872266e-07	8.86252408599251e-06	18.243	6.436	5.514	2.119	1.918	2.014	1.958	0.584	0.586	0.604	0.981	1.339	6.055	2.909	3.680	3.389	1.166	1.635	1.071	0.747	0.488	1.363	1.261	2.233	1.265	1.866	2.304
Pdensi_DN9898_c0_g1d454380	Bud	FC_3_3	178.102101717872	3015.36951495024	1596.73580833406	-4.08156311801371	0.787761001739105	-5.18122007690534	2.20439215564541e-07	8.9933881041646e-06	0.565	9.337	2.611	8.362	15.610	3.869	41.423	68.380	53.818	66.851	79.370	44.470	1.210	5.286	1.449	4.553	10.681	7.651	7.120	6.988	12.463	3.403	9.600	0.409	0.000	0.000	0.000
Pdensi_DN161_c0_g1d513820	Bud	FC_3_3	56.1085284292555	269.749116926136	162.928822677696	-2.26539295277681	0.437282828203357	-5.1806126531072	2.21158314639837e-07	9.01668225862485e-06	0.994	1.576	1.340	4.788	9.596	6.205	5.281	10.347	7.409	3.921	7.988	5.249	1.171	3.769	1.966	0.842	0.384	0.145	0.263	0.136	0.000	0.177	0.000	0.355	0.357	0.393	0.070
Pdensi_DN19569_c0_g6	Bud	FC_3_3	186.639179267559	2079.07123981844	1132.855209543	-3.4776196909658	0.671343986527727	-5.18008615665492	2.2178344119571e-07	9.03611650976096e-06	0.972	8.371	3.754	11.741	8.864	8.047	36.087	35.817	48.848	47.308	54.894	29.223	6.237	8.199	7.120	2.395	2.543	3.944	4.928	11.141	5.248	5.583	94.443	89.500	0.070	0.050	0.161
Pdensi_DN22179_c1_g2d422633	Bud	FC_3_3	7.43031244260642	253.887128409503	130.658720426054	-5.09421398881104	0.983941054485531	-5.1773568808699	2.25051464239165e-07	9.15089019922375e-06	0.000	0.182	0.337	2.983	3.269	0.550	1.494	3.001	2.797	7.345	4.464	4.162	0.000	1.165	0.000	0.301	0.181	0.616	1.116	0.000	0.241	0.512	0.000	0.000	0.000	0.000	0.000
Pdensi_GG_119851_c0_g1	Bud	FC_3_3	0	45.4487523244139	22.7243761622069	-8.16809847039197	1.57788098303023	-5.17662520699478	2.25935446093144e-07	9.18070133757655e-06	0.000	0.000	0.000	0.608	2.914	2.617	1.066	1.510	0.190	0.944	0.809	1.131	1.780	2.400	1.425	0.000	0.000	0.586	8.136	1.483	8.494	0.974	12.708	4.503	0.000	0.180	0.193
Pdensi_DN54919_c0_g1	Bud	FC_3_3	52.1292295723414	0	26.0646147861707	7.97697007419618	1.5415834725737	5.17453009591395	2.28485280662472e-07	9.27811810135068e-06	1.518	1.098	1.016	0.960	0.616	0.274	0.280	0.000	0.603	0.000	0.000	0.000	0.280	0.876	0.000	0.227	0.271	0.308	0.840	0.879	1.820	1.922	0.000	0.000	2.239	1.137	3.372
Pdensi_DN22450_c0_g1d190578	Bud	FC_3_3	29.1931037585437	139.01030854688	84.1017061527116	-2.25118264538461	0.435185759779248	-5.17292350403778	2.30459380595483e-07	9.35204166456472e-06	0.587	0.601	0.833	1.558	1.425	1.949	3.101	1.942	3.143	2.740	2.497	3.550	0.847	0.881	1.336	0.880	0.704	0.880	1.067	0.580	0.757	0.134	0.219	0.239	0.250	0.350	0.364
Pdensi_DN97142_c0_g1	Bud	FC_3_3	54.124602416046	0	27.062301208023	8.03116778287254	1.55272342923625	5.17231055553974	2.31216875686032e-07	9.37652979547553e-06	1.634	0.885	1.230	0.000	0.000	0.000	0.000	0.000	0.000	0.000	0.000	0.000	0.000	1.414	0.000	0.000	0.000	0.992	1.361	1.414	0.588	0.000	0.000	0.000	0.000	0.000	0.000
Pdensi_DN48393_c0_g1d158911	Bud	FC_3_3	0	66.6871361329326	33.3435680664663	-8.72149140946168	1.68623915420448	-5.17215567419096	2.31408661820045e-07	9.37805941743419e-06	0.000	0.000	0.000	0.000	0.840	0.000	0.380	0.362	0.412	2.039	1.734	0.405	0.381	0.398	0.382	0.309	0.000	0.000	0.000	1.994	0.496	1.568	0.000	0.000	0.000	0.000	0.000
Pdensi_DN20439_c0_g1d491394	Bud	FC_3_3	40.9480814396762	204.729279894184	122.83868066693	-2.32186282450022	0.448939300827457	-5.17188586568541	2.31743126849965e-07	9.37912508733866e-06	0.669	1.409	0.771	1.326	2.915	2.342	1.775	3.395	5.016	3.809	4.617	4.559	1.546	2.465	2.055	1.290	0.660	1.153	0.907	1.348	1.363	0.619	3.128	10.468	0.049	0.260	0.141
Pdensi_DN21237_c4_g1d122408	Bud	FC_3_3	74.7040058074488	359.40178855228	217.052897179864	-2.26631316618082	0.438431374308027	-5.16914002734801	2.35173646181281e-07	9.51034342730218e-06	1.030	2.308	1.876	3.117	2.521	5.139	5.386	5.994	7.576	5.501	9.307	8.026	0.738	2.406	1.983	2.563	1.794	1.637	2.211	1.291	1.698	2.707	4.911	4.141	5.312	3.867	4.895
Pdensi_DN12585_c0_g1d105675	Bud	FC_3_3	0	47.7621351804589	23.8810675902295	-8.23968158042883	1.59404442276699	-5.16904137848691	2.35297801897767e-07	9.51034342730218e-06	0.000	0.000	0.000	1.595	2.843	3.528	0.799	2.645	0.214	1.062	0.682	1.272	0.200	4.985	1.802	0.000	0.581	0.000	0.000	0.625	0.000	7.944	23.065	46.317	0.000	0.000	0.000
Pdensi_DN16531_c0_g5	Bud	FC_3_3	572.220700083274	132.994090771289	352.607395427282	2.10512050287754	0.407447042174069	5.16661132608786	2.38376244274255e-07	9.62837557330716e-06	16.855	15.545	7.409	14.849	10.418	10.194	8.234	3.256	2.702	2.907	2.896	2.595	6.329	10.890	3.280	17.113	9.156	5.187	8.979	5.638	3.476	25.641	30.453	13.851	1.524	4.527	1.984
Pdensi_DN35641_c0_g1d314668	Bud	FC_3_3	0	44.2205381788824	22.1102690894412	-8.12867703548359	1.57407155563778	-5.16410896720005	2.41586937992969e-07	9.72579161086774e-06	0.000	0.000	0.000	3.674	2.223	5.486	3.112	0.910	2.054	0.909	0.978	0.912	0.969	2.120	1.081	0.000	0.839	0.119	0.968	0.112	0.277	0.883	19.206	3.701	0.000	0.109	0.000
Pdensi_DN44134_c0_g1d246771	Bud	FC_3_3	0.574046444247902	64.458562184064	32.516304314156	-6.81373148909127	1.32013737761845	-5.16138062947916	2.45135181754518e-07	9.85560007489928e-06	0.049	0.000	0.000	0.248	0.000	0.000	0.811	0.154	1.614	1.497	1.304	1.279	0.000	0.000	0.000	0.000	0.000	0.000	0.000	0.000	0.000	0.000	0.241	0.299	0.000	0.000	0.000
Pdensi_DN9871_c0_g1d333439	Bud	FC_3_3	217.800019892288	995.277966651274	606.538993271781	-2.19212258098588	0.424755328785107	-5.16090660299855	2.45756771882954e-07	9.87406911189134e-06	2.856	6.659	5.684	8.860	14.713	7.929	17.171	33.426	41.165	18.870	28.984	15.240	1.009	4.127	1.650	16.627	39.405	25.285	77.319	13.827	19.424	7.040	0.053	0.000	0.067	0.000	0.000
Pdensi_GG_81031_c0_g1	Bud	FC_3_3	2.28953862864022	74.0343298837344	38.1619342561873	-5.01468078241229	0.972013353187214	-5.15906573296472	2.48185171632383e-07	9.95193109174122e-06	0.083	0.000	0.083	0.211	0.805	1.088	0.646	1.391	1.471	1.368	1.368	1.965	0.093	0.096	0.093	0.224	0.996	0.616	1.300	0.677	1.191	0.253	0.000	1.847	3.280	2.429	3.102
Pdensi_DN20532_c0_g4	Bud	FC_3_3	34.6787949594416	243.122692891823	138.900743925632	-2.80964054747662	0.545623560129004	-5.14941207233119	2.61304234175873e-07	1.0436738014623e-05	1.105	0.953	0.349	7.825	10.456	23.951	11.917	7.592	8.892	4.429	4.576	6.422	4.876	7.137	11.421	0.758	2.886	0.989	5.538	7.903	4.064	152.744	256.769	668.901	9.561	10.881	3.487
Pdensi_GG_124369_c0_g1	Bud	FC_3_3	10.0239411589294	88.4613826139541	49.2426618864418	-3.14172466447935	0.610141694826466	-5.14917221871372	2.61638569106406e-07	1.04432391485291e-05	0.323	0.162	0.210	0.302	0.571	2.161	0.969	1.174	2.218	1.350	2.266	2.005	0.552	0.812	0.653	0.534	1.446	1.769	2.750	9.056	2.547	11.027	3.686	23.031	5.108	6.607	12.972
Pdensi_DN16483_c0_g1	Bud	FC_3_3	293.612380025171	1742.23714405638	1017.92476204078	-2.56894679393667	0.498969482723624	-5.14850483423169	2.62571020390207e-07	1.04735897845032e-05	2.486	10.374	7.679	3.206	6.696	4.150	16.356	26.297	47.191	30.397	42.500	37.589	3.463	8.843	3.467	12.741	61.457	36.792	73.730	38.297	43.486	3.664	29.963	10.081	0.078	0.058	0.104
Pdensi_DN9967_c0_g1d333656	Bud	FC_3_3	161.179266214907	3106.91773168025	1634.04849894758	-4.2687481149784	0.829320484916622	-5.14728406281629	2.64284960930315e-07	1.05281580967462e-05	0.390	8.137	2.805	6.606	53.551	19.253	23.495	84.263	51.866	46.955	102.504	48.077	2.772	17.003	13.201	4.091	44.003	22.622	29.201	94.921	46.025	19.427	79.683	0.746	0.392	0.026	0.055
Pdensi_GG_85918_c1_g1	Bud	FC_3_3	11.4553311204731	102.08906619494	56.7721986577067	-3.15598927258268	0.613166440709091	-5.14703523065117	2.64635640075849e-07	1.05336557138494e-05	0.190	0.412	0.191	1.204	2.543	2.069	2.320	2.995	2.261	2.471	2.403	1.568	0.211	3.073	0.846	0.170	0.204	0.464	0.000	0.220	0.273	0.000	0.696	0.000	0.000	0.000	0.000
Pdensi_DN11143_c0_g1d456681	Bud	FC_3_3	255.843463674907	35.8313669740545	145.837415324481	2.8350754597791	0.55084144690613	5.14680853393051	2.64955514956252e-07	1.05341882399654e-05	8.275	5.293	4.192	3.758	3.955	2.597	2.071	1.566	0.500	0.958	0.894	0.398	4.219	4.515	1.406	1.741	2.186	16.997	13.747	0.217	3.173	0.056	0.000	0.076	0.232	0.146	0.045
Pdensi_DN24534_c0_g1	Bud	FC_3_3	271.896481716793	46.9899679245942	159.443224820694	2.53312139962837	0.492574989677799	5.14261067393074	2.70946730511833e-07	1.07653573670074e-05	7.210	8.014	3.706	2.564	4.617	1.596	1.974	2.372	1.171	0.702	0.960	1.326	2.712	4.370	1.752	1.879	1.407	1.149	0.226	1.163	0.458	0.060	0.098	0.000	3.454	5.926	4.802
Pdensi_DN18377_c1_g4d478242	Bud	FC_3_3	88.4417844812368	688.819697583411	388.630741032324	-2.96132131687493	0.57599313967737	-5.14124407546529	2.7292522738622e-07	1.08227743263839e-05	0.666	3.479	2.037	7.649	10.130	36.489	11.188	7.672	8.934	15.141	15.945	12.485	6.798	16.580	13.814	2.695	2.564	2.478	3.497	1.498	1.303	7.536	8.246	0.062	0.000	0.035	0.000
Pdensi_DN22005_c0_g1d222102	Bud	FC_3_3	393.743427858888	64.2741762570891	229.008802057988	2.61450294719863	0.508621481854094	5.14037066949649	2.74197004200559e-07	1.08661273734948e-05	13.425	8.774	5.152	4.018	2.186	1.250	2.785	2.005	0.645	1.160	1.875	1.040	3.670	4.495	1.542	8.574	5.598	1.981	3.342	2.814	0.630	2.162	1.822	0.000	2.358	2.345	0.462
Pdensi_DN14372_c0_g1d524042	Bud	FC_3_3	61.0322032027143	0	30.5161016013571	8.20443954725448	1.59682478236041	5.13797107728173	2.77720612259389e-07	1.09771777066422e-05	2.302	0.929	0.994	0.086	0.082	1.121	0.151	0.071	0.000	0.000	0.000	0.000	1.265	0.681	1.034	0.062	0.000	0.000	0.000	0.000	0.000	0.000	0.000	0.000	9.510	11.307	18.299
Pdensi_DN14729_c0_g3	Bud	FC_3_3	13.1746422935014	176.012771071789	94.5937066826454	-3.73999775238473	0.728306799607276	-5.1351954346732	2.81850977636784e-07	1.11214121191975e-05	0.135	0.613	0.170	3.733	4.938	3.188	4.657	4.715	3.668	4.294	4.365	2.469	0.694	1.883	0.878	0.501	0.792	0.937	6.246	1.312	1.711	1.827	0.793	0.600	0.198	0.137	0.154
Pdensi_DN104342_c0_g1	Bud	FC_3_3	58.5992554700591	756.072748569361	407.33600201971	-3.68948938479687	0.719214387290026	-5.12988818076726	2.89914341244308e-07	1.14146739660679e-05	0.665	0.721	2.670	9.231	8.097	8.616	17.227	10.123	16.670	27.915	9.618	9.766	1.836	4.602	4.050	1.490	0.000	0.809	2.213	0.769	0.478	0.504	0.000	0.000	0.000	0.000	0.000
Pdensi_DN36314_c0_g1	Bud	FC_3_3	52.6600231325253	0	26.3300115662627	7.99161056057108	1.55800254177199	5.12939507241229	2.90674735297541e-07	1.14372146978418e-05	1.193	0.861	1.596	0.000	0.000	0.000	1.313	0.000	0.000	0.000	0.000	0.000	0.000	0.459	0.878	1.069	0.000	0.965	0.000	0.000	1.144	1.805	0.482	0.000	1.747	0.895	1.450
Pdensi_DN26139_c0_g1d559879	Bud	FC_3_3	237.263033473791	1243.25663767562	740.259835574704	-2.38955891369747	0.466155458362853	-5.12609875274152	2.95807492862925e-07	1.1631655097265e-05	3.124	7.244	6.184	3.581	8.569	8.383	9.536	21.033	42.645	14.110	36.860	28.282	2.979	7.434	5.481	3.571	10.983	8.542	9.826	11.423	12.636	3.605	4.039	2.468	24.509	53.048	59.769
Pdensi_DN20836_c0_g1d537870	Bud	FC_3_3	1516.36504973361	87.8827184592643	802.123884096438	4.10878335687583	0.802200364322482	5.1218916615003	3.02485675442865e-07	1.18763203609342e-05	44.625	36.435	24.369	25.071	20.311	5.725	27.714	4.796	3.426	4.344	0.466	0.630	21.767	15.148	6.263	20.342	4.874	3.365	0.237	0.000	0.231	0.000	0.000	0.000	0.000	0.000	0.000
Pdensi_DN21047_c1_g4	Bud	FC_3_3	787.195937320305	178.325402499995	482.76066991015	2.14231222059604	0.418562350894964	5.1182630640701	3.08362303448336e-07	1.207851570843e-05	19.463	13.529	21.700	7.189	6.890	5.223	5.420	6.655	4.847	2.015	4.555	4.790	4.879	7.728	5.980	15.739	23.394	17.504	9.262	16.270	7.382	8.142	2.182	2.993	2.587	1.635	1.126
Pdensi_DN43281_c0_g1d321377	Bud	FC_3_3	0	54.6706806466335	27.3353403233168	-8.43453133617693	1.6479787068735	-5.11810698827456	3.08617530107004e-07	1.20807389438028e-05	0.000	0.000	0.000	0.523	0.625	0.451	0.229	0.000	0.854	1.215	0.522	1.706	0.115	0.119	0.231	0.278	1.008	0.254	1.836	1.199	1.479	2.673	0.760	1.248	1.090	0.232	0.124
Pdensi_GG_52933_c0_g1	Bud	FC_3_3	280.940773004387	64.5958582151153	172.768315609751	2.11996198116774	0.414632014396422	5.1128757731208	3.17290969944836e-07	1.23963423238396e-05	7.051	6.782	5.704	5.589	4.883	6.237	1.617	2.695	2.382	1.186	1.982	0.924	4.116	6.333	3.752	5.095	6.303	3.296	7.081	3.377	5.933	2.046	1.646	8.339	37.882	19.746	39.772
Pdensi_DN20029_c1_g1	Bud	FC_3_3	101.411502078086	497.041086377294	299.22629422769	-2.29322735466449	0.448691808482655	-5.11091870034248	3.20595936695749e-07	1.25094068376091e-05	2.048	3.693	1.345	13.730	28.657	34.922	11.917	11.156	10.735	10.164	12.248	9.059	10.122	19.687	19.114	3.139	8.410	13.620	15.944	11.359	12.315	11.722	0.562	0.435	1.145	0.959	0.646
Pdensi_DN27037_c1_g4	Bud	FC_3_3	61.2060907112313	389.773890674488	225.489990692859	-2.67079077629236	0.522814990120523	-5.10848163645169	3.24757960739252e-07	1.26542258092728e-05	0.928	1.006	2.328	2.055	2.823	1.258	7.190	6.579	12.991	10.973	6.442	7.102	0.257	3.750	1.031	4.986	0.249	1.415	0.000	0.806	1.335	1.411	0.000	0.000	0.000	0.000	0.562
Pdensi_DN26314_c0_g1d139912	Bud	FC_3_3	404.01845478027	46.6090160003683	225.313735390319	3.11505782644652	0.60990305875024	5.10746385307466	3.2651153231836e-07	1.27075626863694e-05	8.481	6.239	13.376	2.677	5.164	4.583	5.683	2.543	1.807	1.433	1.144	0.356	5.360	6.288	4.028	0.543	4.217	9.592	0.000	1.752	0.872	1.378	11.785	10.353	0.000	0.681	0.367
Pdensi_DN22997_c0_g1d68793	Bud	FC_3_3	65.0120388261622	304.233645327453	184.622842076807	-2.22641245580014	0.435929717177979	-5.10727387481859	3.2683986274866e-07	1.27075626863694e-05	2.014	1.091	1.414	3.929	4.541	2.949	5.718	5.456	3.297	4.320	7.570	7.464	1.523	2.314	3.394	0.721	0.000	0.000	0.000	0.700	0.289	0.000	0.000	0.000	0.000	0.000	0.243
Pdensi_DN17749_c0_g1d216433	Bud	FC_3_3	3.72797831343567	150.725350733057	77.2266645232462	-5.33795926646817	1.04518070133415	-5.10721185308375	3.26947120975191e-07	1.27075626863694e-05	0.225	0.000	0.045	7.524	17.694	30.011	11.599	10.807	5.042	3.126	3.179	3.225	6.439	14.126	17.205	1.019	2.509	0.424	2.384	1.594	0.772	278.988	274.775	163.677	0.035	0.050	0.000
Pdensi_DN21911_c0_g1d421240	Bud	FC_3_3	20.6036955239203	164.830533693112	92.7171146085162	-3.00001476571099	0.587513457750834	-5.10629114300782	3.28543366899e-07	1.27541037902692e-05	0.287	0.542	0.594	0.635	0.347	2.829	1.462	1.988	2.426	2.195	5.322	2.974	0.491	0.848	0.974	0.498	1.340	0.559	1.197	0.651	0.444	10.696	5.528	113.134	13.260	22.938	23.463
Pdensi_DN25698_c2_g1	Bud	FC_3_3	246.803435302924	25.8540922352847	136.328763769104	3.25476508203506	0.638033095315112	5.10124804799914	3.37420988555438e-07	1.30820481359042e-05	8.877	5.971	2.274	1.909	1.201	6.070	1.780	0.678	0.712	0.407	0.659	0.568	6.740	10.323	4.996	3.255	1.804	0.410	0.496	0.126	0.125	1.763	1.389	4.253	17.159	33.763	53.824
Pdensi_GG_59591_c0_g1	Bud	FC_3_3	23.4251063135186	1039.52978837008	531.477447341797	-5.47157955833812	1.07307358421961	-5.09897889464617	3.4149062085296e-07	1.32290034028474e-05	0.000	0.433	1.202	12.639	10.200	16.722	23.472	15.519	13.306	17.230	17.663	31.056	14.647	17.291	14.877	1.609	1.287	8.770	3.753	6.941	5.164	4.254	1.706	0.000	0.000	0.000	0.000
Pdensi_DN38364_c0_g1	Bud	FC_3_3	1573.74793919161	162.074387621531	867.911163406572	3.27949228431145	0.643177339859248	5.09889276420891	3.41646021837951e-07	1.32290034028474e-05	75.389	17.350	15.967	29.198	11.474	5.889	11.270	3.945	9.504	4.140	2.654	3.396	52.322	14.295	4.334	17.769	5.926	4.359	3.912	2.734	7.582	0.427	0.177	1.131	0.605	0.338	0.881
Pdensi_DN91460_c0_g1	Bud	FC_3_3	61.4851198009629	0	30.7425599004814	8.2151512332765	1.61133702853368	5.098344472821	3.42636879095626e-07	1.32589363194855e-05	0.800	1.082	2.403	3.286	0.000	0.217	0.000	0.210	0.000	0.000	0.000	0.000	0.222	0.000	0.000	4.649	1.073	0.000	0.000	0.000	0.000	0.000	0.000	1.607	0.000	0.000	0.000
Pdensi_DN11502_c0_g1d388398	Bud	FC_3_3	78.9623236186816	411.836196436717	245.399260027699	-2.38267603615036	0.467408394761604	-5.09763209829728	3.43928407032233e-07	1.33004587903761e-05	1.440	1.365	2.704	6.601	1.969	2.661	8.311	6.001	11.913	5.910	8.187	12.069	0.800	0.944	2.002	2.826	3.832	3.262	3.978	3.736	3.100	0.000	0.439	0.000	0.000	1.010	0.000
Pdensi_DN39438_c0_g1d90915	Bud	FC_3_3	52.1196614247147	0	26.0598307123573	7.976710896901	1.56530488462267	5.09594710606415	3.47002011572014e-07	1.3402292160145e-05	1.569	0.850	1.181	0.000	0.478	0.846	0.000	0.000	0.000	0.000	0.000	0.000	0.432	0.000	0.000	1.758	0.000	0.000	0.000	0.000	0.564	0.000	0.000	0.000	0.000	0.883	0.477
Pdensi_DN39511_c1_g5	Bud	FC_3_3	140.323734462223	33.0047575871205	86.6642460246716	2.08813817080947	0.409879090355254	5.09452231144461	3.4962166131964e-07	1.3494908385876e-05	3.113	3.910	2.757	1.225	1.390	1.884	0.943	0.724	0.780	0.725	0.640	0.702	1.452	3.031	2.165	1.164	0.891	1.001	0.541	0.706	0.279	2.120	4.569	8.801	1.123	2.569	1.760
Pdensi_DN26091_c1_g2	Bud	FC_3_3	2.85361435036105	230.25609098133	116.554852665845	-6.33313300789877	1.24386769878956	-5.09148441917231	3.55271071229628e-07	1.36869304466756e-05	0.000	0.000	0.191	2.839	3.986	6.742	4.326	2.949	4.164	4.890	4.001	5.677	1.762	7.015	1.616	0.130	2.264	0.120	3.576	1.396	0.756	2.174	90.140	19.745	0.000	0.000	0.000
Pdensi_DN16490_c1_g5	Bud	FC_3_3	62.4327830073161	404.814902307559	233.623842657437	-2.69691587409625	0.529762854165063	-5.09079836929439	3.56559024569745e-07	1.37278607372298e-05	1.800	1.212	1.331	11.029	8.475	2.858	14.426	8.902	10.992	13.809	4.873	6.693	1.589	1.589	0.763	1.579	0.345	0.497	0.601	0.198	0.044	0.047	0.119	0.430	0.943	3.222	3.854
Pdensi_DN38780_c0_g1	Bud	FC_3_3	43.7665712299991	304.984613804386	174.375592517193	-2.80061116492358	0.550424332301137	-5.08809476720474	3.61678636264206e-07	1.39161685141607e-05	0.506	1.061	1.484	3.158	2.406	4.223	3.717	3.264	7.988	5.047	4.938	9.342	0.585	1.672	2.663	0.605	1.272	1.865	1.525	0.690	2.397	0.355	7.030	9.946	0.000	0.000	0.000
Pdensi_DN25121_c1_g6d558356	Bud	FC_3_3	144.182498541138	941.388339813922	542.78541917753	-2.70695213609177	0.532221908586633	-5.08613435940723	3.65435214166773e-07	1.40340955749725e-05	5.020	3.712	1.291	5.270	8.677	5.921	8.408	11.508	20.550	25.568	17.786	15.930	6.508	9.196	2.188	2.541	8.012	3.500	9.913	10.606	6.658	52.618	32.717	181.073	24.042	52.103	64.194
Pdensi_DN20652_c1_g1d492888	Bud	FC_3_3	75.9808150317295	0	37.9904075158647	8.52049618228068	1.67612615997185	5.08344561749682	3.70648735315625e-07	1.42074235004169e-05	3.140	1.591	0.538	0.272	0.520	1.397	0.079	0.000	0.000	0.000	0.000	0.000	2.483	1.492	2.471	0.391	0.000	0.000	0.000	0.000	0.000	0.000	0.000	0.000	0.000	0.000	0.000
Pdensi_DN900_c1_g1	Bud	FC_3_3	551.062712009337	65.2755553487605	308.169133679049	3.07713071640333	0.605373179344757	5.0830311308703	3.71458791742999e-07	1.42239901492387e-05	16.730	5.533	15.935	13.609	6.902	7.359	11.897	2.083	2.367	1.676	1.785	0.667	15.065	8.177	13.206	21.081	2.127	5.872	2.512	0.000	1.632	0.000	0.000	0.000	0.000	0.000	0.000
Pdensi_DN36420_c0_g1d148750	Bud	FC_3_3	0	45.8995147809843	22.9497573904922	-8.18227759095282	1.6102662861655	-5.0813195688504	3.74821933245081e-07	1.43312883647161e-05	0.000	0.000	0.000	0.340	0.655	0.291	0.891	0.565	1.604	0.954	0.678	1.265	0.000	0.621	0.000	0.241	0.000	0.000	0.000	0.000	0.000	0.000	0.000	0.541	0.000	0.000	0.000
Pdensi_DN34462_c0_g1d237718	Bud	FC_3_3	591.664837067107	123.972589487472	357.818713277289	2.25495251512411	0.444052508397295	5.07812133133272	3.81185249933415e-07	1.4565440152823e-05	12.279	8.371	20.456	10.780	8.670	6.462	10.762	2.912	4.241	2.809	2.002	3.033	7.043	1.829	4.845	18.087	3.617	15.945	2.408	1.377	3.698	3.917	0.242	0.000	0.000	0.445	0.958
Pdensi_DN27242_c0_g1d140770	Bud	FC_3_3	3935.12183042276	444.220380909703	2189.67110566623	3.14707660234728	0.619868881951738	5.07700369219745	3.83433424336044e-07	1.46384208727341e-05	188.664	38.988	44.090	15.545	16.759	13.533	15.694	9.284	9.737	10.922	6.906	10.213	52.276	16.513	14.111	11.419	3.260	7.065	2.810	5.354	5.890	9.367	1.987	2.272	44.794	75.900	134.939
[truncated: 771 more rows]
