# Supplementary material for: Transcriptional Regulation of Pine Male and Female Cone Initiation and Development: Key Players Identified Through Comparative Transcriptomics
Source: Front Genet. 2022 Mar 18;13:815093. doi: 10.3389/fgene.2022.815093 (PMC8971679; doi:10.3389/fgene.2022.815093)
Supplement: Supplementary file 2 [file DataSheet3.ZIP › SUP_DEG/salmon.gene.counts.matrix.Bud_vs_MC_2_2.DESeq2.DE_results.P0.001_C2.DE.subset]

sampleA	sampleB	baseMeanA	baseMeanB	baseMean	log2FoldChange	lfcSE	stat	pvalue	padj	Bud_Rep1	Bud_Rep2	Bud_Rep3	FC_3_1_Rep1	FC_3_1_Rep2	FC_3_1_Rep3	FC_3_2_Rep1	FC_3_2_Rep2	FC_3_2_Rep3	FC_3_3_Rep1	FC_3_3_Rep2	FC_3_3_Rep3	FC_3_Rep1	FC_3_Rep2	FC_3_Rep3	MC_2_2_Rep1	MC_2_2_Rep2	MC_2_2_Rep3	MC_2_3_Rep1	MC_2_3_Rep2	MC_2_3_Rep3	MC_2_4_Rep1	MC_2_4_Rep2	MC_2_4_Rep3	Needles_Rep1	Needles_Rep2	Needles_Rep3
Pdensi_GG_73590_c0_g1	Bud	MC_2_2	1.84513468164736	1109.01337955923	555.42925712044	-9.20834863082675	0.760982322283596	-12.1006078080682	1.04832093794373e-33	6.60526056579587e-29	0.000	0.138	0.000	0.000	0.000	0.000	0.000	0.000	0.000	0.000	0.000	0.000	0.000	0.000	0.000	25.255	26.132	21.815	5.821	16.248	3.200	0.000	0.223	0.000	2.440	0.000	0.000
Pdensi_GG_93564_c0_g1	Bud	MC_2_2	0	2907.65718007688	1453.82859003844	-14.2527399861796	1.24556232638535	-11.4428155735421	2.55458208569779e-30	8.04795540278231e-26	0.000	0.000	0.000	0.000	0.000	0.000	0.000	0.000	0.000	0.000	0.000	0.000	0.000	0.000	0.000	45.494	64.772	79.209	36.053	84.197	27.100	0.000	47.660	0.000	13.198	8.154	0.000
Pdensi_GG_142117_c0_g1	Bud	MC_2_2	30.7627515278135	1377.31525279379	704.0390021608	-5.48407113799137	0.501229885030643	-10.9412293675508	7.3200504936971e-28	1.53740580502289e-23	0.504	0.831	0.936	60.489	130.748	175.654	47.101	54.167	40.187	20.558	25.796	28.208	60.753	112.613	93.222	17.570	43.753	27.416	70.527	68.978	65.386	82.480	5.642	0.273	0.104	0.000	0.000
Pdensi_DN20838_c0_g1d63948	Bud	MC_2_2	26.8604381029089	1138.23088201954	582.545660061224	-5.40581296236823	0.498244711562088	-10.8497146822091	2.00048832068656e-27	3.15116920274547e-23	0.888	0.346	0.732	0.655	2.721	0.772	1.378	1.798	1.934	1.461	0.818	0.422	1.208	4.234	0.000	17.136	30.806	25.918	25.292	57.844	18.266	5.255	21.810	8.030	71.957	76.392	10.332
Pdensi_DN36065_c0_g1d239323	Bud	MC_2_2	111.521377266761	2999.03515870187	1555.27826798431	-4.74878212208378	0.446383694504831	-10.6383413653842	1.97615734251056e-26	2.10497707841735e-22	2.613	3.211	2.430	107.682	239.527	326.364	86.771	77.115	53.948	18.466	36.877	25.439	133.525	256.536	219.147	40.453	100.462	52.405	228.352	130.271	107.834	135.109	17.011	2.409	0.105	0.190	0.000
Pdensi_GG_100193_c0_g1	Bud	MC_2_2	0	3070.08004987994	1535.04002493997	-14.3314664597232	1.34732033465845	-10.6370148887839	2.00448553683724e-26	2.10497707841735e-22	0.000	0.000	0.000	0.000	0.000	0.161	0.000	0.000	0.000	0.249	0.000	0.000	0.000	0.000	0.148	34.644	120.579	41.114	74.181	29.565	16.398	0.000	0.000	0.000	2.749	1.917	0.000
Pdensi_GG_125970_c0_g1	Bud	MC_2_2	108.749279521769	1219.71951575174	664.234397636755	-3.48691700712575	0.360755613357688	-9.66559321051642	4.22166918834105e-22	3.79998474598561e-18	3.176	2.115	2.722	22.765	54.694	75.732	12.705	19.071	26.316	7.650	14.839	21.934	44.572	77.108	75.175	20.575	30.896	28.052	49.240	61.668	46.259	16.337	83.281	65.054	0.747	0.245	0.553
Pdensi_DN33886_c0_g2	Bud	MC_2_2	0	1238.95332023625	619.476660118126	-13.0217839912339	1.36357077041956	-9.54976762022201	1.29987527796031e-21	1.02378176892154e-17	0.000	0.000	0.000	0.000	0.632	0.000	5.188	1.134	0.000	0.000	0.000	1.054	0.000	0.000	0.000	9.727	29.239	40.476	7.558	43.848	28.211	9.277	6.131	0.000	0.000	0.665	2.553
Pdensi_GG_32371_c0_g1	Bud	MC_2_2	35.0322394320949	722.727942618581	378.880091025338	-4.3649815062625	0.457667789739812	-9.53744529136305	1.46394087313559e-21	1.02488873927253e-17	0.615	1.040	0.962	25.327	59.956	109.050	19.263	20.734	22.411	11.196	15.735	18.375	32.341	57.085	80.846	10.062	17.779	19.040	40.769	29.448	41.631	18.331	4.793	0.178	0.068	0.246	0.000
Pdensi_GG_143600_c0_g1	Bud	MC_2_2	23.913681427637	565.803492861555	294.858587144596	-4.56214696029584	0.484018282231287	-9.42556743779325	4.27786185982093e-21	2.69539520063597e-17	0.369	0.853	0.554	22.276	57.402	46.243	20.910	23.577	18.066	11.479	13.955	12.395	26.247	45.486	31.314	8.883	15.272	12.619	37.453	59.476	37.145	207.919	3.130	0.118	0.036	0.000	0.014
Pdensi_GG_141584_c0_g1	Bud	MC_2_2	0	422.444361389098	211.222180694549	-11.4697311682004	1.26754034779451	-9.04880952165148	1.44535456300401e-19	8.27899093688699e-16	0.000	0.000	0.000	0.000	0.000	0.000	0.000	0.000	0.000	0.000	0.000	0.000	0.000	0.249	0.000	8.633	11.054	8.051	7.250	4.377	1.873	0.000	0.000	0.000	2.933	0.899	0.000
Pdensi_GG_59008_c0_g1	Bud	MC_2_2	0	472.63092004034	236.31546002017	-11.630977084286	1.29169438164998	-9.004434214097	2.16780682034617e-19	1.13824310113643e-15	0.000	0.000	0.000	0.000	0.000	0.000	0.000	0.000	0.000	0.000	0.000	0.000	0.000	0.000	0.000	7.311	12.727	10.660	6.704	5.258	2.833	0.000	0.000	0.000	0.000	0.233	0.002
Pdensi_DN91211_c0_g1	Bud	MC_2_2	28.7697446342551	525.636686300132	277.203215467194	-4.19021277722516	0.467990003802621	-8.95363734946873	3.43957451195483e-19	1.66708239114808e-15	0.683	0.925	0.513	9.296	23.225	26.415	7.959	8.061	6.894	1.007	4.098	2.614	16.140	21.477	22.799	9.627	15.914	8.751	7.924	6.724	7.350	5.198	0.834	0.000	0.000	0.000	0.000
Pdensi_GG_54727_c0_g1	Bud	MC_2_2	0	364.607246751792	182.303623375896	-11.2567576888642	1.25866801065038	-8.94338903794625	3.77414253319741e-19	1.69857980522645e-15	0.000	0.000	0.000	0.000	0.000	0.000	0.000	0.000	0.000	0.000	0.000	0.000	0.000	0.000	0.000	7.593	8.084	8.329	4.876	6.154	0.206	0.214	2.905	0.000	0.000	1.078	0.000
Pdensi_DN22650_c0_g3	Bud	MC_2_2	10714.0537135864	1498.85972983473	6106.45672171054	2.83727940515249	0.318267707896686	8.91475740314034	4.88885404972274e-19	2.0535794397662e-15	324.637	300.342	167.995	71.938	146.713	37.258	66.743	62.544	24.194	24.999	81.190	23.761	135.430	152.642	52.834	37.582	34.960	26.848	13.679	59.594	19.754	55.984	45.209	25.756	52.904	155.270	128.191
Pdensi_DN86435_c0_g1	Bud	MC_2_2	0	344.858831515758	172.429415757879	-11.1778955440267	1.25509768503245	-8.90599646332528	5.2908615524531e-19	2.08354127935603e-15	0.000	0.000	0.000	0.019	0.367	0.000	1.525	0.597	0.000	0.000	0.000	0.000	0.000	0.000	0.000	8.872	7.217	6.852	5.782	3.164	2.553	0.000	0.592	0.000	0.000	0.461	0.530
Pdensi_DN24079_c0_g5	Bud	MC_2_2	40.3325972167717	495.705362775715	268.018979996244	-3.61963672718867	0.406994170754404	-8.89358371025148	5.91690517665294e-19	2.19301389041499e-15	0.739	1.356	0.918	26.099	65.111	159.317	24.282	16.185	10.488	6.285	6.476	6.841	49.847	64.817	100.368	12.648	12.360	7.850	15.010	4.965	10.197	20.645	1.546	1.249	0.000	0.000	0.000
Pdensi_DN20784_c0_g1	Bud	MC_2_2	149.505368126545	1700.89067365454	925.198020890541	-3.50753470613524	0.401595351232901	-8.7340022621454	2.45816196466586e-18	8.60465939275925e-15	2.498	5.066	3.558	83.994	249.841	291.579	71.110	76.877	53.721	25.933	46.144	34.475	115.487	215.713	208.615	30.125	49.163	31.587	73.179	77.364	73.109	111.040	8.567	0.630	0.054	0.039	0.000
Pdensi_GG_66613_c0_g1	Bud	MC_2_2	0	745.231862950607	372.615931475304	-12.2881841263571	1.4295028151673	-8.59612446787586	8.24533708638598e-18	2.51574126364961e-14	0.000	0.000	0.000	0.000	0.000	0.000	0.000	0.000	0.000	0.000	0.000	0.000	0.000	0.000	0.000	4.485	16.620	26.567	0.000	16.671	0.000	0.000	0.000	0.000	0.000	0.500	0.000
Pdensi_GG_50969_c0_g1	Bud	MC_2_2	347.358803913416	7183.724887837	3765.54184587521	-4.37010791974007	0.508454574616967	-8.59488366887483	8.33491917800384e-18	2.51574126364961e-14	4.409	9.554	11.721	142.465	386.380	456.115	114.391	113.910	95.745	50.046	62.249	66.844	185.579	352.477	346.614	82.712	189.714	190.813	253.617	199.870	234.002	85.752	8.420	0.385	0.000	0.430	0.000
Pdensi_DN25319_c2_g1	Bud	MC_2_2	27.2457800346737	255.963885275279	141.604832654976	-3.2291222318066	0.375732761348605	-8.59419929264732	8.38473948334208e-18	2.51574126364961e-14	0.647	0.702	0.649	0.546	0.525	0.469	1.195	1.360	1.284	1.020	0.818	1.525	1.198	0.996	0.959	5.217	5.560	6.052	3.341	1.999	0.930	0.656	2.368	4.340	4.468	1.938	2.349
Pdensi_DN18839_c0_g3	Bud	MC_2_2	105.181301295356	993.154279291773	549.167790293564	-3.24076999640369	0.389849423335809	-8.3128762091618	9.34099465127191e-17	2.60853226308172e-13	2.213	2.325	3.214	3.810	2.425	23.189	20.050	21.919	54.523	136.421	62.028	111.046	24.538	13.137	10.365	33.945	18.272	14.966	31.797	5.461	7.676	41.940	126.391	46.327	0.000	0.000	0.000
Pdensi_DN25145_c2_g7	Bud	MC_2_2	33.2748877069262	2163.73249157431	1098.50368964062	-6.02175475453036	0.729829008652361	-8.25091176582527	1.57190580726624e-16	4.12677671267632e-13	0.482	1.797	0.243	44.325	214.349	134.523	55.742	61.438	36.182	19.831	22.018	5.549	49.335	135.351	147.291	39.857	74.045	26.849	29.539	28.405	33.550	111.784	2.589	0.000	0.000	0.196	0.000
Pdensi_DN30053_c0_g1d309712	Bud	MC_2_2	911.837131114068	144.799678286216	528.318404700142	2.65683953999242	0.322868517482011	8.22885910559689	1.89004929727981e-16	4.76352904492026e-13	18.431	30.639	18.692	8.554	29.142	6.688	16.346	12.260	11.719	17.431	5.175	10.617	18.204	26.008	11.840	3.484	2.640	3.497	0.000	2.136	4.120	0.312	0.000	0.000	0.000	0.460	0.495
Pdensi_DN38313_c0_g1	Bud	MC_2_2	2334.75656321727	528.564632250059	1431.66059773366	2.1421476592243	0.263776225833343	8.12107934464775	4.62055817470572e-16	1.08149345467475e-12	52.125	59.452	60.861	89.394	86.671	50.743	83.340	66.155	75.628	82.975	79.673	68.021	43.634	34.968	15.461	14.962	8.024	12.433	3.023	5.121	8.823	0.000	0.000	0.000	2.000	1.533	1.655
Pdensi_DN22283_c4_g1d423113	Bud	MC_2_2	5.68739595595736	619.286343403456	312.486869679707	-6.76682175706322	0.833304646785537	-8.12046564622694	4.64398417549461e-16	1.08149345467475e-12	0.060	0.132	0.236	1.428	0.000	0.000	0.000	0.000	0.000	0.000	0.000	0.000	0.000	0.000	0.000	4.249	10.434	25.127	0.402	0.951	7.087	0.090	0.000	0.000	0.000	0.000	0.000
Pdensi_DN23660_c0_g3	Bud	MC_2_2	0	317.685517044505	158.842758522253	-11.0587500868325	1.36253551290139	-8.11630227771747	4.8060272871529e-16	1.08149345467475e-12	0.000	0.000	0.000	0.000	0.000	0.000	0.000	0.000	0.000	0.000	0.000	0.000	0.000	0.000	0.000	5.495	10.719	4.405	2.286	1.322	0.000	1.043	0.000	0.000	0.000	0.000	0.000
Pdensi_DN6880_c0_g1d450628	Bud	MC_2_2	923.466265991006	22.2165937460441	472.841429868525	5.33775041963519	0.663011375093184	8.05076748326526	8.22764486165747e-16	1.74279224184239e-12	21.652	33.371	13.743	3.617	0.692	40.957	0.455	0.067	0.262	0.374	0.323	0.265	25.290	36.915	63.429	1.072	0.176	0.321	0.436	0.186	0.733	0.000	0.432	0.260	6.789	5.391	4.188
Pdensi_DN20126_c0_g2d536120	Bud	MC_2_2	37.5143396576833	3459.76460320676	1748.63947143222	-6.52650603019527	0.810773683189866	-8.04972604009263	8.29795696661878e-16	1.74279224184239e-12	0.289	1.601	0.917	1.273	2.930	1.240	1.776	0.843	1.983	1.619	1.783	1.587	0.733	3.259	2.480	14.525	123.998	80.093	111.425	20.249	4.211	0.000	0.436	0.235	1.121	0.675	1.070
Pdensi_GG_62185_c1_g1	Bud	MC_2_2	210.687961406082	923.944803505	567.316382455541	-2.13370296135344	0.265743926791457	-8.02916923489228	9.8134910118266e-16	1.99460787636507e-12	5.136	4.926	5.466	13.690	11.246	11.470	18.911	17.661	22.605	22.793	25.836	17.455	6.610	8.989	4.695	23.469	21.974	15.851	22.130	24.033	8.242	46.003	5.752	9.796	27.792	22.659	13.492
Pdensi_DN19594_c9_g1	Bud	MC_2_2	264.869877131565	1168.22066518271	716.545271157139	-2.13969756007191	0.267768666835795	-7.99084368367881	1.34018399306647e-15	2.63882228234789e-12	6.375	6.416	6.744	1.933	5.090	4.959	3.712	12.304	5.398	3.771	6.990	20.253	13.589	9.268	15.242	21.857	27.095	27.589	27.907	9.794	4.119	3.529	18.267	16.413	32.288	14.035	11.510
Pdensi_DN14675_c0_g1d108192	Bud	MC_2_2	173.514108064901	2458.56335189206	1316.03872997848	-3.8243004446102	0.480112170320049	-7.96543116593122	1.6464866619877e-15	3.14369186662185e-12	3.175	4.620	5.048	82.442	175.497	154.444	71.741	74.830	65.128	29.835	65.461	46.212	64.976	128.379	83.552	26.626	73.846	57.488	180.023	284.363	205.023	356.071	27.439	1.757	1.920	0.517	1.936
Pdensi_DN12214_c0_g1d6117	Bud	MC_2_2	11.0725043294	292.22042498552	151.64646465746	-4.72190856077563	0.601176769882846	-7.85444281504059	4.01553228115364e-15	7.3457832153518e-12	0.180	0.291	0.359	16.768	33.215	26.061	11.522	10.455	8.866	4.165	5.119	4.795	10.215	19.379	17.041	5.082	9.542	4.379	8.498	17.655	15.856	13.862	4.422	1.826	0.762	0.556	1.028
Pdensi_DN38664_c1_g5	Bud	MC_2_2	121.124917533464	991.120340618149	556.122629075807	-3.03207887953846	0.386132476122443	-7.85243165761841	4.08047251995481e-15	7.3457832153518e-12	2.182	3.822	2.980	58.234	160.782	221.373	45.340	51.270	36.639	20.869	27.060	25.915	70.942	125.735	147.030	18.950	28.457	17.382	48.225	55.606	49.226	45.118	3.775	0.160	0.038	0.007	0.036
Pdensi_DN3472_c0_g1d1288	Bud	MC_2_2	79.6262603281797	526.612799234213	303.119529781196	-2.72579864961289	0.35430229400064	-7.69342647724423	1.4324603600307e-14	2.43936384769768e-11	2.427	1.871	1.587	38.459	65.996	84.942	35.270	32.515	30.343	16.806	21.818	18.612	32.945	52.420	48.887	12.206	13.309	9.216	25.720	57.695	43.531	172.255	213.017	99.940	7.306	6.964	6.366
Pdensi_GG_75926_c0_g1	Bud	MC_2_2	0	677.995828572132	338.997914286066	-12.1521749106254	1.58232778710023	-7.67993522561809	1.59169050530084e-14	2.63919040415778e-11	0.000	0.000	0.000	0.000	0.000	0.000	0.000	0.000	0.888	0.000	0.000	0.000	0.000	0.000	0.000	1.528	26.030	15.036	29.697	16.794	0.000	0.000	2.784	0.000	0.000	1.740	0.000
Pdensi_DN11481_c0_g1	Bud	MC_2_2	102.586739431571	1114.68546108181	608.636100256692	-3.44189831574201	0.456055237061192	-7.54710841151942	4.45028130494035e-14	7.10045837274664e-11	3.205	1.820	2.491	5.467	1.065	0.444	0.605	0.773	0.700	2.050	2.036	0.662	1.033	0.897	0.233	21.128	35.288	16.281	162.092	362.494	1488.073	6.885	2.932	1.387	0.032	1.552	1.342
Pdensi_GG_43777_c0_g1	Bud	MC_2_2	0	180.207454025408	90.1037270127039	-10.240947679042	1.35723677649164	-7.5454392751677	4.50765513759944e-14	7.10045837274664e-11	0.000	0.000	0.000	1.740	3.778	2.233	8.359	4.344	2.881	6.116	1.734	4.051	0.000	0.000	0.000	3.709	5.169	2.937	14.922	4.386	3.473	0.000	0.000	0.000	0.000	0.000	0.000
Pdensi_GG_26840_c0_g1	Bud	MC_2_2	92.1454710900771	6150.90963277463	3121.52755193235	-6.06082700272066	0.804545904842052	-7.5332270865396	4.95014123270793e-14	7.60728045830393e-11	2.237	1.026	3.455	10.441	0.206	0.061	0.145	0.238	0.022	0.156	0.000	0.000	0.698	0.285	0.494	18.696	165.581	205.613	389.578	0.155	237.359	0.029	0.023	0.000	0.059	0.021	0.069
Pdensi_DN16895_c0_g1d528591	Bud	MC_2_2	0	12139.1737639475	6069.58688197376	-29.3625888899284	3.90676843157927	-7.51582526688403	5.65530445767738e-14	8.48403388736515e-11	0.000	0.000	0.000	0.084	0.000	0.000	0.049	0.000	0.000	0.000	0.000	0.000	0.000	0.000	0.302	0.000	79.532	694.951	8.550	0.078	3.619	0.000	0.000	0.000	0.000	0.050	0.027
Pdensi_DN12818_c0_g1d390558	Bud	MC_2_2	1398.1746649647	184.114431271435	791.144548118065	2.92350789389163	0.38920519130567	7.51148227001832	5.84615902049232e-14	8.56639040844605e-11	24.065	51.513	28.576	25.459	18.014	32.383	36.558	29.827	28.383	76.522	61.611	58.189	26.977	46.047	30.785	4.419	4.689	3.068	2.915	1.957	3.139	0.890	3.649	0.923	0.442	0.890	1.409
Pdensi_DN23843_c0_g3	Bud	MC_2_2	1103.53472619911	274.260324465759	688.897525332433	2.01363618006806	0.268247648374046	7.50663125016564	6.06683081479911e-14	8.68770172679233e-11	29.921	28.524	23.081	11.751	23.468	24.640	9.397	7.460	6.547	2.012	5.865	5.815	15.606	38.277	30.239	5.557	5.518	6.967	2.201	14.731	10.339	40.979	65.002	60.013	9.223	28.041	37.812
Pdensi_DN9907_c1_g1	Bud	MC_2_2	322.298425828155	55.209351791389	188.753888809772	2.53220176561247	0.338106568721999	7.48935986421049	6.92103361593632e-14	9.62787728012227e-11	7.172	8.627	8.028	4.545	11.212	3.678	6.100	9.155	4.172	4.779	9.712	3.649	6.668	8.972	4.749	1.604	1.032	1.041	0.707	2.799	0.524	1.818	1.156	0.635	0.882	0.998	0.503
Pdensi_DN36886_c0_g2	Bud	MC_2_2	80.2808041728383	1873.13836458282	976.709584377831	-4.54369060327755	0.606850744754393	-7.48732804985927	7.0289860793173e-14	9.62787728012227e-11	2.573	2.678	0.712	3.527	3.145	1.072	1.845	1.850	3.178	2.556	1.452	1.034	1.274	3.211	1.236	21.315	56.704	42.467	23.734	15.865	8.036	0.698	3.238	0.404	1.675	1.775	0.178
Pdensi_DN23058_c0_g1d128325	Bud	MC_2_2	53.073092387294	638.164388183437	345.618740285365	-3.58694517773103	0.479717506840938	-7.4772029925528	7.59210983134878e-14	1.01779501330558e-10	1.085	1.028	1.792	21.552	25.322	39.161	22.702	10.955	31.219	17.243	9.092	21.304	17.597	17.472	19.525	11.962	9.437	20.616	54.820	29.386	51.947	105.641	119.254	101.354	5.375	4.567	2.866
Pdensi_DN31070_c0_g1	Bud	MC_2_2	228.475878966727	2171.87409066367	1200.1749848152	-3.24825131445606	0.43544579778594	-7.45959963552768	8.67857813544252e-14	1.13920802324576e-10	4.308	6.730	5.881	6.919	7.319	7.488	9.814	8.439	6.520	6.760	4.559	6.195	8.557	10.181	5.675	26.434	60.511	53.168	103.800	263.275	73.383	30.034	5.178	2.303	4.284	2.161	0.618
Pdensi_DN38243_c0_g1d316867	Bud	MC_2_2	0	9256.25189034018	4628.12594517009	-28.9748693341117	3.90677128599319	-7.4165768131844	1.20186189593093e-13	1.53700738010339e-10	0.000	0.000	0.000	0.000	0.000	0.027	0.000	0.026	0.000	0.000	0.031	0.000	0.000	0.028	0.000	0.000	209.639	375.095	0.337	0.086	0.459	0.000	0.000	0.000	0.000	0.028	0.030
Pdensi_DN24097_c0_g1d71155	Bud	MC_2_2	31.0541222802514	617.177596609128	324.115859444689	-4.31128371878428	0.581737104494404	-7.41105163393571	1.25301783091909e-13	1.54804210765785e-10	0.353	1.346	0.622	1.411	0.803	0.514	1.836	1.159	0.869	1.188	0.965	0.852	0.713	1.228	0.523	10.544	18.172	11.438	8.784	11.524	2.979	6.528	46.141	16.731	34.404	20.563	1.539
Pdensi_DN22769_c10_g1	Bud	MC_2_2	68.4368318985443	386.881705361661	227.659268630102	-2.49599534233629	0.338243716875046	-7.37928073105452	1.59146945946089e-13	1.92837130195599e-10	1.624	1.948	1.503	1.513	0.365	1.295	2.314	1.572	0.715	0.354	1.885	3.521	4.639	5.181	5.642	7.515	8.020	9.850	12.278	5.197	2.155	2.726	5.464	0.602	14.531	3.030	5.086
Pdensi_DN17735_c0_g1d12535	Bud	MC_2_2	30.3013890016676	496.808008708269	263.554698854968	-4.03608829531605	0.547452026753594	-7.37249676332402	1.67461661504923e-13	1.99083478643438e-10	0.943	0.575	0.723	3.884	0.077	0.023	0.000	0.000	0.050	0.025	0.027	0.000	0.190	0.049	0.000	10.637	16.257	5.641	17.675	68.840	7.889	60.886	0.000	0.000	0.000	0.000	0.000
Pdensi_DN48344_c0_g1	Bud	MC_2_2	80.1843404997219	370.698438948645	225.441389724184	-2.20689930087144	0.301037007963818	-7.33099001946196	2.28458680895426e-13	2.66568973441833e-10	2.077	1.928	1.931	0.752	1.261	2.915	2.144	4.046	1.584	2.100	3.752	5.073	4.131	2.912	5.292	7.710	8.320	8.345	5.089	6.192	2.129	0.452	4.175	2.686	11.075	2.501	2.864
Pdensi_DN22251_c7_g1	Bud	MC_2_2	91.4811789538434	488.833916849604	290.157547901724	-2.41775807165295	0.33092343429041	-7.30609506950536	2.75017625395305e-13	3.15060191652862e-10	2.043	1.814	2.847	2.246	0.274	1.688	2.214	3.646	1.150	0.848	1.486	3.213	2.790	5.123	7.755	11.458	9.895	11.035	7.174	5.160	4.328	1.675	6.091	3.841	12.726	4.283	2.376
Pdensi_DN24244_c0_g1d304642	Bud	MC_2_2	254.414119718358	1348.43298065726	801.423550187811	-2.40526348320448	0.329473161129179	-7.30033206638472	2.87058374941241e-13	3.22981680148173e-10	6.186	4.957	7.556	3.737	3.273	7.276	5.051	8.187	7.697	3.815	7.453	13.919	8.938	9.309	16.706	24.803	28.533	35.065	24.711	12.759	11.993	4.085	15.055	12.436	36.839	15.412	11.083
Pdensi_DN13659_c0_g1d340477	Bud	MC_2_2	1.61930901194304	83742.212958098	41871.916133555	-15.6582746667231	2.1479475717146	-7.28987749650884	3.10236984781807e-13	3.42937051528633e-10	0.033	0.036	0.050	0.000	0.000	0.195	0.072	4.164	0.174	2.634	0.000	0.000	0.037	0.248	0.112	0.120	2563.858	2700.316	6684.813	303.892	4880.223	3.131	0.020	0.135	0.595	0.317	0.278
Pdensi_DN2314_c0_g1d259834	Bud	MC_2_2	0	6232.15842810253	3116.07921405126	-28.4285038311325	3.90677711776826	-7.27671504520642	3.42046686706017e-13	3.71580648896081e-10	0.000	0.000	0.000	0.000	0.000	0.000	0.115	0.000	0.000	0.000	0.000	0.000	0.000	0.000	0.000	0.000	119.369	275.177	1.384	0.000	0.743	0.000	0.000	0.209	0.000	0.000	0.000
Pdensi_GG_134937_c0_g1	Bud	MC_2_2	204.245960758785	2059.31173713317	1131.77884894598	-3.33335969664947	0.458598275082163	-7.26858315385565	3.63277504776393e-13	3.87955746117813e-10	4.040	5.427	5.624	6.265	5.872	4.238	10.684	5.240	8.595	8.812	3.588	6.028	6.360	3.755	4.143	24.489	64.901	43.085	55.870	41.496	24.922	19.674	11.671	10.034	6.997	3.465	7.934
Pdensi_DN766_c0_g1d164430	Bud	MC_2_2	120.359334561391	522.594396107913	321.476865334652	-2.11770174859757	0.291660942519843	-7.26083420804104	3.84710252070265e-13	4.03997059374055e-10	2.338	3.167	3.387	0.740	0.948	2.543	1.080	3.490	3.244	1.612	2.514	5.476	4.114	3.941	5.495	11.766	11.571	11.171	9.260	7.747	3.918	1.482	5.229	7.052	14.915	4.415	6.357
Pdensi_GG_106030_c0_g1	Bud	MC_2_2	0	5599.09882066094	2799.54941033047	-28.2788924250583	3.90677913589021	-7.23841595376357	4.53955380153154e-13	4.68898698240819e-10	0.000	0.000	0.000	0.516	0.000	0.012	0.037	0.000	0.013	0.013	0.000	0.000	0.000	0.000	0.477	0.000	74.593	281.165	8.248	23.119	24.536	0.188	0.000	0.000	0.000	0.000	0.014
Pdensi_DN13671_c0_g1	Bud	MC_2_2	30.3324061475445	409.955153121817	220.143779634681	-3.75356868859625	0.519432305002293	-7.22629041830519	4.96365684124783e-13	5.04435629440877e-10	0.679	1.092	0.499	15.407	35.345	41.197	13.788	13.945	8.751	4.664	8.563	6.636	18.478	28.525	29.959	5.765	9.889	10.941	71.055	18.977	51.342	26.540	83.833	12.645	0.952	3.117	1.510
Pdensi_DN22715_c1_g2	Bud	MC_2_2	6.23620625919161	231.139908935248	118.68805759722	-5.21303573768623	0.722057070735807	-7.21970042115082	5.21022265471873e-13	5.21088427029393e-10	0.245	0.089	0.135	2.744	3.446	3.778	1.621	1.693	4.668	2.300	2.758	4.245	5.982	8.479	7.257	3.336	7.787	3.804	13.148	8.833	7.333	2.967	0.076	0.343	0.138	0.858	1.948
Pdensi_DN3996_c0_g1d45136	Bud	MC_2_2	98.9884712793535	634.409992459387	366.699231869371	-2.67899193985693	0.37190071562891	-7.20351380697554	5.86803365833449e-13	5.7770791366303e-10	2.393	2.582	2.318	5.351	6.517	1.188	1.964	5.707	3.617	2.727	5.011	2.584	2.969	4.334	1.073	10.890	18.054	12.353	8.274	18.286	9.200	3.836	0.084	0.000	194.444	197.031	265.376
Pdensi_GG_46241_c0_g1	Bud	MC_2_2	0	135.858695286807	67.9293476434036	-9.83293475782176	1.36995070894612	-7.17758288207763	7.09546448982624e-13	6.85496808162997e-10	0.000	0.000	0.000	0.000	0.000	0.000	0.000	0.000	0.000	0.000	0.000	0.000	0.000	0.000	0.000	2.773	3.579	2.580	0.000	2.665	0.465	0.491	1.510	0.000	2.214	2.225	0.112
Pdensi_DN18559_c0_g1d284188	Bud	MC_2_2	0	4690.20113908387	2345.10056954193	-28.0298639866913	3.90678298601375	-7.17466623742297	7.24837988121782e-13	6.85496808162997e-10	0.000	0.000	0.000	0.000	0.045	0.040	0.000	0.059	0.000	0.022	0.000	0.022	0.000	0.022	0.064	0.000	105.336	191.021	28.873	0.022	8.384	0.028	0.000	0.077	0.000	0.000	0.023
Pdensi_DN15569_c0_g1	Bud	MC_2_2	8.65227080587018	162.794915068026	85.723592936948	-4.23204114851618	0.589922256809917	-7.17389639001163	7.28927852763471e-13	6.85496808162997e-10	0.313	0.170	0.157	0.595	0.000	1.025	0.696	0.822	0.186	0.000	0.000	1.292	0.872	0.362	0.872	3.087	3.376	4.210	4.504	2.360	2.248	1.431	0.958	1.575	2.335	1.232	0.756
Pdensi_DN22236_c0_g1d299448	Bud	MC_2_2	8405.37802151115	1423.65123188175	4914.51462669645	2.56134930752534	0.357580642776316	7.16299766016021	7.89316975728976e-13	7.31371823628402e-10	260.208	233.125	128.646	57.174	99.007	30.051	50.343	45.860	19.531	18.932	54.561	19.766	92.573	109.272	39.208	35.831	36.071	22.400	10.234	48.456	15.559	46.548	46.403	20.895	45.728	147.815	108.985
Pdensi_DN9231_c0_g1d48215	Bud	MC_2_2	0	141.084986096822	70.5424930484111	-9.88581169151932	1.38787623577036	-7.12297785402462	1.05619796490252e-12	9.4164928350371e-10	0.000	0.000	0.000	0.000	0.000	0.000	0.789	2.631	0.855	0.846	0.900	0.841	0.000	1.652	2.772	2.247	3.449	3.483	3.179	1.241	0.515	0.542	3.042	1.439	0.000	0.806	0.435
Pdensi_DN23522_c8_g2	Bud	MC_2_2	199.837486053764	939.593653063067	569.715569558415	-2.23195337227885	0.313373549551704	-7.12234129355133	1.06108905422745e-12	9.4164928350371e-10	4.788	4.248	5.678	0.826	2.118	6.148	2.893	8.230	3.888	2.831	4.399	9.998	4.593	3.015	10.886	17.349	20.333	23.893	13.240	9.329	3.129	1.986	12.211	7.881	20.924	10.512	6.582
Pdensi_DN34105_c0_g1d313256	Bud	MC_2_2	0	3973.32294696302	1986.66147348151	-27.7981082293964	3.90678726539852	-7.11533706367829	1.11639663136386e-12	9.76971096513528e-10	0.000	0.000	0.000	0.089	0.000	0.000	0.000	0.000	0.000	0.000	0.000	0.000	0.000	0.000	0.000	0.000	78.827	172.625	0.865	0.000	1.207	0.000	0.086	0.000	0.000	0.000	0.084
Pdensi_GG_65765_c0_g1	Bud	MC_2_2	0	3886.96144323763	1943.48072161882	-27.7692941531171	3.90678788733389	-7.10796054301982	1.17770215085485e-12	1.00993551895688e-09	0.000	0.000	0.000	0.000	0.000	0.000	0.000	0.000	0.000	0.000	0.000	0.000	0.000	0.000	0.000	0.000	11.527	237.034	3.017	0.000	0.395	0.000	0.000	0.000	0.000	0.000	0.000
Pdensi_DN51830_c0_g1d161721	Bud	MC_2_2	18.1805548031028	280.190334793851	149.185444798477	-3.94734313261394	0.555418033996918	-7.10697689127581	1.18612284793691e-12	1.00993551895688e-09	0.345	0.280	0.689	9.504	19.518	16.561	6.317	5.863	9.259	0.913	3.928	3.362	15.101	18.626	23.094	5.894	7.696	4.786	3.850	0.401	4.819	0.787	0.212	0.000	3.791	3.780	4.465
Pdensi_DN19141_c1_g3	Bud	MC_2_2	4.58604769106686	118321.626493021	59163.106270356	-14.655033366518	2.06326152536815	-7.10284817815474	1.22211639265757e-12	1.02670812891424e-09	0.091	0.122	0.113	0.114	0.027	0.317	0.099	8.558	7.771	8.737	0.029	0.081	0.328	0.913	0.102	0.165	3514.896	3927.191	13809.758	10446.447	15475.728	91.220	0.140	0.509	0.991	0.637	0.654
Pdensi_DN14380_c0_g1d213249	Bud	MC_2_2	74.6001363136524	335.329715094273	204.964925703962	-2.16810201675536	0.305428181353482	-7.09856571567031	1.26058244692639e-12	1.04190041854398e-09	1.850	1.631	2.011	1.409	0.819	1.311	1.586	1.256	0.970	0.063	0.989	1.013	1.582	0.993	0.381	7.713	7.393	7.056	5.933	4.784	2.012	2.116	2.652	1.301	4.334	1.657	1.277
Pdensi_GG_104539_c1_g1	Bud	MC_2_2	224.592038652307	1399.56818933322	812.080113992764	-2.63897641495922	0.371834450557536	-7.09718104657137	1.2732721595335e-12	1.04190041854398e-09	4.669	8.310	3.749	4.602	7.291	2.487	7.360	7.010	3.279	5.539	3.395	3.161	2.639	9.791	3.173	28.354	33.136	30.426	12.395	8.863	7.600	0.705	3.988	2.063	0.000	0.691	0.000
Pdensi_DN24647_c0_g2	Bud	MC_2_2	16.4129322608195	272.059543924464	144.236238092642	-4.04949445089769	0.571152443006886	-7.09004137245522	1.34071912891689e-12	1.08302603685635e-09	0.320	0.521	0.372	13.127	37.488	48.822	10.723	11.167	7.159	1.811	5.846	2.507	14.364	33.055	30.284	4.477	8.907	4.247	6.189	5.778	4.943	4.445	0.662	0.000	0.017	0.000	0.000
Pdensi_GG_92436_c0_g1	Bud	MC_2_2	0.527181337613532	721.460653492775	360.993917415194	-10.3956546463788	1.46857022396008	-7.07875897030403	1.45451109517938e-12	1.16007386183623e-09	0.000	0.037	0.000	0.000	0.000	0.000	0.000	0.000	0.000	0.000	0.000	0.000	0.000	0.000	0.000	5.835	2.913	38.083	0.000	45.119	7.212	7.134	0.000	0.000	0.000	0.000	0.000
Pdensi_DN43897_c0_g1	Bud	MC_2_2	0	3640.52629471654	1820.26314735827	-27.5906545588303	3.90678982711446	-7.06223159672978	1.63849596491119e-12	1.29047942196405e-09	0.000	0.000	0.000	0.176	0.000	0.000	0.155	0.875	0.495	0.000	0.176	0.000	0.000	0.321	0.310	0.000	98.477	130.901	376.758	0.000	356.904	0.000	0.000	0.000	0.000	0.000	0.000
Pdensi_GG_10497_c0_g1	Bud	MC_2_2	0	163.149767970152	81.574883985076	-10.0949832813414	1.43086451481014	-7.05516362790008	1.7239773423386e-12	1.3410415356305e-09	0.000	0.000	0.000	0.190	0.202	0.000	0.000	0.000	0.000	0.000	0.000	0.000	0.000	0.000	0.000	2.444	2.498	5.706	0.000	1.480	0.000	0.000	0.002	0.000	0.345	0.000	0.254
Pdensi_GG_89759_c0_g1	Bud	MC_2_2	1122.20206043083	128.423275038266	625.31266773455	3.12423119172448	0.445033404676918	7.02021726659506	2.21523499842897e-12	1.68165694916883e-09	22.464	44.808	16.534	21.558	48.870	28.169	39.008	24.208	21.801	18.417	10.556	7.747	20.212	56.651	27.216	3.489	2.887	2.189	0.000	0.000	0.000	0.000	0.000	0.000	0.000	0.000	0.000
Pdensi_DN20179_c0_g1d489350	Bud	MC_2_2	13.7180729264579	153.323576318887	83.5208246226727	-3.47869135720416	0.495772859994071	-7.01670389388753	2.27163316143064e-12	1.69540031516215e-09	0.267	0.452	0.304	0.099	0.162	4.017	1.214	3.810	8.808	10.750	10.082	36.345	2.454	0.957	1.380	3.299	3.022	3.808	1.048	0.934	0.938	0.000	0.572	0.387	0.000	0.000	0.000
Pdensi_DN18687_c0_g1d532247	Bud	MC_2_2	23.1892188288606	222.211091288685	122.700155058773	-3.25637399910697	0.464151811970807	-7.01575199131568	2.28715443735372e-12	1.69540031516215e-09	0.526	0.620	0.562	0.616	0.217	0.260	0.403	0.504	0.326	0.530	0.094	0.450	0.000	0.804	0.548	3.651	5.059	5.780	2.963	5.222	3.500	1.255	1.848	1.103	0.808	1.885	1.117
Pdensi_DN18802_c0_g3	Bud	MC_2_2	10.9420230720573	990.719769372772	500.830896222415	-6.50264917197033	0.928133014120548	-7.00616083367308	2.44946328883177e-12	1.77481558898114e-09	0.223	0.000	0.582	1.295	0.152	0.282	0.000	0.113	0.387	0.226	0.000	0.000	0.128	0.222	0.000	20.482	22.199	22.523	10.588	8.843	3.778	0.000	2.078	1.166	9.428	9.055	0.954
Pdensi_DN26310_c0_g1d306466	Bud	MC_2_2	0	3736.93076323714	1868.46538161857	-27.3713331476041	3.9067890431483	-7.00609447945693	2.4506246229266e-12	1.77481558898114e-09	0.000	0.000	0.000	0.000	0.000	0.000	0.000	0.000	0.000	0.000	0.000	0.000	0.000	0.000	0.182	0.000	15.483	223.292	0.361	0.000	0.000	0.000	0.000	0.000	0.000	0.000	0.000
Pdensi_DN18688_c1_g5	Bud	MC_2_2	20.1962408888356	260.414800351919	140.305520620377	-3.68511969846703	0.528534601065517	-6.97233386619891	3.11725681060795e-12	2.23195587639529e-09	0.344	0.621	0.543	1.269	13.516	18.190	0.358	2.271	2.730	0.856	1.949	4.714	10.849	20.107	14.402	3.849	6.062	7.012	6.473	26.315	5.980	0.654	3.715	0.159	0.024	0.000	0.056
Pdensi_DN23159_c0_g1d191204	Bud	MC_2_2	0	165.240906522661	82.6204532613306	-10.1143404573553	1.45189583461793	-6.96629897007517	3.25387292742314e-12	2.3035957911357e-09	0.000	0.000	0.000	0.204	0.082	0.000	0.185	0.071	0.000	0.000	0.000	0.000	0.000	0.000	0.056	1.852	5.346	3.414	3.571	3.986	0.000	0.166	0.000	0.673	5.944	0.610	0.089
Pdensi_DN21319_c1_g4	Bud	MC_2_2	0	2547.46274353418	1273.73137176709	-27.1791772744355	3.90680293579197	-6.95688462436507	3.47879624325738e-12	2.4354665966129e-09	0.000	0.000	0.000	0.028	0.027	0.000	0.000	0.000	0.000	0.026	0.000	0.000	0.000	0.000	0.051	0.000	19.979	142.426	0.410	0.000	0.225	0.000	0.000	0.000	0.000	0.000	0.000
Pdensi_DN23978_c16_g2	Bud	MC_2_2	78.8148405484912	471.531450832598	275.173145690545	-2.5782068655843	0.370867189213777	-6.95183327230967	3.60569402166587e-12	2.46943009692525e-09	1.702	1.996	2.128	0.899	3.614	1.393	1.418	4.014	1.849	1.839	1.434	5.851	2.527	3.438	3.952	8.384	9.332	13.181	7.533	6.411	3.050	1.296	6.073	3.993	7.629	3.983	4.275
Pdensi_DN25205_c1_g1	Bud	MC_2_2	316.090428798115	1699.21936399119	1007.65489639465	-2.42560248372489	0.349390657863447	-6.94237933709404	3.85550232526976e-12	2.61212355387739e-09	7.797	7.255	8.245	2.954	3.135	7.490	5.965	9.904	4.257	4.923	12.000	19.518	12.887	8.184	20.956	25.408	40.892	44.137	31.353	16.513	8.677	5.010	22.971	15.930	49.199	16.069	14.801
Pdensi_DN42835_c0_g1d320957	Bud	MC_2_2	0	2884.535737894	1442.267868947	-27.0200932914823	3.90679783420307	-6.91617391996277	4.64004696097645e-12	3.11021360550217e-09	0.000	0.000	0.000	0.000	0.000	0.000	0.000	0.563	0.453	0.271	0.876	0.182	0.000	0.000	0.086	0.000	23.748	160.113	1.033	0.179	0.331	0.000	0.000	0.000	0.000	0.000	0.000
Pdensi_DN20975_c0_g2	Bud	MC_2_2	18.8663204881713	3257.65409807115	1638.26020927966	-7.43169578533868	1.07679648045471	-6.90167169027191	5.1394105669047e-12	3.38815349686877e-09	0.257	0.568	0.570	0.108	1.003	0.247	0.406	0.164	0.307	0.703	0.291	0.615	0.293	0.439	0.835	1.406	128.280	74.181	117.969	26.979	2.220	3.459	2.454	0.220	2.341	0.794	0.582
Pdensi_DN5590_c0_g1d206296	Bud	MC_2_2	0	2806.22513161633	1403.11256580816	-26.9609835870588	3.90679891798354	-6.9010420431299	5.16224504347705e-12	3.38815349686877e-09	0.000	0.000	0.000	0.000	0.000	0.000	0.000	0.000	0.000	0.000	0.130	0.000	0.000	0.000	0.116	0.000	5.829	173.705	0.175	0.000	0.296	0.000	0.000	0.000	0.000	0.000	0.000
Pdensi_DN19833_c2_g1	Bud	MC_2_2	8.59886036946227	157663.874963359	78836.2369118643	-14.1621172613159	2.05588420806991	-6.88857728743948	5.63531154693393e-12	3.66051247370323e-09	0.147	0.297	0.200	0.196	0.060	0.789	0.313	8.212	5.737	8.161	0.530	0.072	1.205	1.157	0.118	0.223	5774.585	4099.383	12634.198	10954.575	15227.947	153.633	0.744	0.633	1.864	1.121	1.086
Pdensi_DN22223_c0_g1d20422	Bud	MC_2_2	357.728872052594	1934.29392698013	1146.01139951636	-2.43445352826734	0.353518875588229	-6.88634666032072	5.72433999278192e-12	3.6804001455633e-09	11.640	6.974	7.686	5.028	7.088	5.959	9.464	10.932	8.042	5.796	16.576	17.285	16.877	9.186	25.456	34.041	47.899	44.393	45.487	21.970	14.547	5.576	29.422	15.397	47.273	22.042	21.184
Pdensi_DN29991_c0_g1d82242	Bud	MC_2_2	36.9390041919046	900.385083140966	468.662043666435	-4.60795583534483	0.670760396063496	-6.86974941035224	6.43147799429191e-12	4.06384201526284e-09	0.284	0.615	1.825	9.726	6.355	0.000	11.504	3.164	3.742	7.902	1.039	3.522	1.066	2.920	0.869	19.981	23.154	16.176	54.474	0.991	20.779	0.000	0.000	0.000	1.110	0.349	0.000
Pdensi_DN20608_c1_g3	Bud	MC_2_2	183.614155286276	1604.83576257519	894.224958930732	-3.1271371333942	0.455230741541573	-6.86934525292515	6.44972386881481e-12	4.06384201526284e-09	4.101	4.497	4.966	10.251	11.067	2.774	6.377	9.219	5.261	6.508	5.617	3.706	5.878	5.550	3.457	18.952	49.918	34.380	50.210	50.552	29.921	76.634	43.200	18.393	0.000	3.311	1.950
Pdensi_DN20036_c4_g9	Bud	MC_2_2	272.008229703981	1159.11487886831	715.561554286145	-2.08994598433114	0.304647952928662	-6.86020032053369	6.87640529742767e-12	4.28276254023938e-09	5.549	7.632	6.945	2.036	3.382	7.863	8.364	8.920	7.355	6.911	7.416	10.908	5.847	11.469	14.810	20.672	25.865	29.299	18.665	14.640	8.181	6.277	16.749	17.098	20.801	6.910	9.836
Pdensi_DN41134_c0_g1d573450	Bud	MC_2_2	31.3843453631832	294.986935274957	163.18564031907	-3.23086398182898	0.471038240000564	-6.8590269482688	6.93311609802592e-12	4.28276254023938e-09	0.614	0.666	1.027	0.518	1.245	2.449	0.681	2.796	2.194	1.695	3.623	5.309	2.958	2.364	4.782	4.952	7.259	7.013	5.208	3.322	2.060	2.492	7.746	3.295	14.861	3.450	1.733
Pdensi_DN20968_c1_g6	Bud	MC_2_2	25.0647617482604	240.20213481793	132.633448283095	-3.25930710754907	0.477414189004713	-6.827000919985	8.67081398132433e-12	5.2531793013008e-09	0.447	0.727	0.673	5.092	7.073	1.214	13.124	7.515	8.522	21.416	2.541	3.686	1.242	3.872	0.000	4.605	6.721	4.364	4.205	4.404	4.823	3.060	2.999	13.042	0.000	0.000	0.000
Pdensi_DN24110_c1_g3	Bud	MC_2_2	324.068129067092	61.8904140037577	192.979271535425	2.38590808998654	0.349840454560207	6.8199891089952	9.10474127719834e-12	5.46353846089251e-09	6.182	9.123	8.671	10.439	4.653	4.193	7.557	3.683	6.795	9.112	6.367	8.122	10.540	9.007	5.093	1.595	1.219	1.319	0.835	0.493	0.899	0.615	5.416	0.947	0.132	0.214	0.000
Pdensi_DN14605_c1_g1	Bud	MC_2_2	76.6669276881528	351.5410727198	214.104000203977	-2.19441873527837	0.32236921298291	-6.80715976247617	9.95443691538601e-12	5.917067558157e-09	2.026	1.851	1.788	0.591	1.129	1.611	1.121	2.377	1.529	0.660	3.053	3.380	3.472	2.378	5.212	7.005	7.666	8.422	6.747	4.623	1.896	0.768	6.692	4.962	7.425	4.076	3.372
Pdensi_DN21114_c6_g1	Bud	MC_2_2	515.132414238229	2193.88101409504	1354.50671416663	-2.08985141609335	0.307379339698226	-6.79893260928044	1.05397101524914e-11	6.20641175035682e-09	12.545	10.936	14.444	4.779	5.470	10.010	10.801	18.044	7.258	9.800	16.581	27.635	19.632	13.256	30.864	37.733	51.177	54.419	52.237	21.713	9.439	8.953	42.353	31.219	76.522	27.528	23.158
Pdensi_DN24000_c2_g1	Bud	MC_2_2	90.8863149755512	563.796114865956	327.341214920754	-2.63197794079148	0.38790084269892	-6.78518232257196	1.15939999558071e-11	6.76402545569901e-09	1.814	1.965	2.912	1.829	0.000	2.347	2.396	2.284	1.732	1.714	3.191	4.685	3.599	2.091	10.026	10.079	13.972	12.784	6.037	6.282	4.695	0.000	8.362	7.288	5.851	3.673	6.171
Pdensi_GG_130992_c0_g1	Bud	MC_2_2	29.273805461265	901.554202123473	465.414003792369	-4.94479424792099	0.729905383136109	-6.77456881695434	1.24777831201849e-11	7.21284549391384e-09	0.352	0.572	1.233	2.005	7.925	4.599	10.348	20.138	20.065	11.212	50.702	14.712	3.913	15.836	2.348	7.714	34.868	14.811	22.356	19.967	12.624	5.891	22.814	1.768	5.227	3.357	9.345
Pdensi_DN36995_c0_g1d569650	Bud	MC_2_2	35.3165271519169	194.613239252904	114.96488320241	-2.46241579405412	0.366489359676714	-6.71892847373865	1.83065736374456e-11	1.04860053795288e-08	0.886	0.959	0.775	0.000	0.268	0.121	0.369	0.696	0.393	0.261	1.261	1.307	1.358	0.895	1.362	4.769	4.199	3.942	5.533	2.185	1.111	0.844	2.173	0.669	4.500	1.743	1.868
Pdensi_DN25517_c4_g2	Bud	MC_2_2	233.245197270511	1318.45234858604	775.848772928277	-2.4980302372761	0.372041983549001	-6.71437726851891	1.88871068546799e-11	1.07210705288259e-08	5.590	4.669	6.891	2.099	2.066	4.721	3.910	7.859	4.201	4.163	7.591	12.948	9.088	6.655	15.915	20.630	29.790	35.483	29.395	12.990	5.856	2.700	17.005	12.648	31.377	13.784	10.792
Pdensi_DN21858_c14_g1	Bud	MC_2_2	262.40072515496	1353.15391968226	807.777322418609	-2.36538737233759	0.352405742092594	-6.71211359466466	1.91825262874028e-11	1.07397209164167e-08	6.216	5.922	7.179	2.204	2.896	4.109	7.171	10.192	6.977	4.098	9.127	13.370	10.579	6.866	18.058	23.357	24.655	40.651	29.378	20.054	5.174	4.581	19.065	16.036	39.641	14.057	8.816
Pdensi_DN21988_c2_g2	Bud	MC_2_2	539.951711075869	115.059338747645	327.505524911757	2.2300919565942	0.332337356677016	6.71032585350173	1.94190275244081e-11	1.07397209164167e-08	14.580	10.722	14.405	7.016	6.914	7.833	6.705	5.174	5.529	5.919	5.690	6.330	9.548	9.048	10.480	3.023	1.903	2.756	2.342	3.041	2.866	4.640	1.298	2.320	0.820	1.405	1.916
Pdensi_DN13761_c0_g1d340528	Bud	MC_2_2	65.9897502059889	409.318969553386	237.654359879687	-2.63101192509045	0.39244724706805	-6.70411614489995	2.02629052759243e-11	1.11019577010908e-08	1.814	1.332	1.714	0.000	1.793	2.020	1.630	3.023	2.260	2.033	3.076	4.788	5.058	1.797	5.057	6.996	9.874	9.820	8.509	5.013	1.333	1.120	6.113	2.469	10.508	3.658	3.890
Pdensi_DN20177_c0_g1d489355	Bud	MC_2_2	199.172868502978	4.62150689152313	101.897187697251	5.395813962813	0.805858004517869	6.69573787511265	2.14586070859371e-11	1.16557234075062e-08	2.915	3.320	8.380	0.430	0.465	0.845	0.181	0.115	1.412	0.134	0.000	0.000	2.225	0.282	2.189	0.151	0.042	0.095	0.129	0.000	0.000	0.057	0.327	0.695	0.000	0.000	0.000
Pdensi_DN40431_c0_g1d572764	Bud	MC_2_2	137.476444167108	0	68.7382220835541	9.28720690038547	1.38749207644044	6.69352067523977	2.17864233411284e-11	1.17277962185469e-08	3.840	4.161	2.174	0.846	4.868	7.644	9.086	28.386	46.403	13.597	20.681	14.756	1.858	6.939	4.647	0.000	0.000	0.000	0.000	0.000	0.479	0.000	0.000	0.000	0.000	0.000	0.000
Pdensi_DN15515_c0_g1d182355	Bud	MC_2_2	17.6736291980752	761.044934440485	389.35928181928	-5.42921868464723	0.811259110841814	-6.69233616250365	2.19635594494117e-11	1.17277962185469e-08	0.460	0.191	0.647	1.198	9.199	0.000	0.858	11.830	0.000	0.000	7.630	0.783	0.000	6.213	0.000	8.851	33.745	5.951	15.757	0.000	0.000	2.672	0.000	0.000	0.242	0.012	0.000
Pdensi_GG_117309_c0_g1	Bud	MC_2_2	15.1065046549869	223.416039983954	119.26127231947	-3.88385289519446	0.580650426062951	-6.6887971158974	2.25012423573084e-11	1.19139351130192e-08	0.213	0.427	0.470	0.000	0.128	0.075	0.244	0.257	0.984	0.391	0.352	0.413	0.198	0.288	0.000	3.280	5.791	5.431	2.670	3.101	1.618	0.338	0.000	0.440	3.950	2.670	1.023
Pdensi_DN19588_c0_g2d359098	Bud	MC_2_2	27.216794307703	347.145170710013	187.180982508858	-3.67137122762062	0.549010752687007	-6.68724830916688	2.27405847220978e-11	1.19403230180828e-08	0.347	0.828	0.823	11.975	32.338	80.274	11.883	9.900	7.006	4.358	5.924	6.250	19.275	34.744	62.662	5.302	9.851	7.379	15.020	8.047	11.117	5.623	0.661	0.118	0.030	0.000	0.000
Pdensi_DN9591_c0_g1d265862	Bud	MC_2_2	0	1450.90367747479	725.451838737397	-26.1049296850114	3.90683594384024	-6.68185970956115	2.35928833772719e-11	1.22854578168194e-08	0.000	0.000	0.000	0.000	0.000	0.000	0.000	0.000	0.000	0.000	0.000	0.000	0.000	0.000	0.000	0.000	9.163	83.445	1.863	0.000	5.570	0.000	0.000	0.160	0.000	0.000	0.000
Pdensi_DN2712_c0_g1	Bud	MC_2_2	609.412282952516	47.9304708665579	328.671376909537	3.6589088634563	0.548608052912657	6.66944067632713	2.56780148519069e-11	1.31538240633248e-08	18.673	14.351	11.921	6.227	6.477	12.686	5.067	6.852	10.698	6.577	7.877	9.011	7.347	12.380	6.226	1.233	1.541	0.396	0.000	0.406	0.220	0.000	0.777	0.225	2.585	3.004	5.280
Pdensi_DN40569_c0_g1d152197	Bud	MC_2_2	0	136.439623480959	68.2198117404794	-9.84179330560287	1.47725187422805	-6.66223105030468	2.69701574272602e-11	1.37043199933614e-08	0.000	0.000	0.000	2.239	0.000	0.058	0.844	0.178	1.828	0.000	2.703	0.490	0.712	1.776	0.831	4.389	3.539	1.248	1.702	1.837	0.027	0.000	0.000	0.832	0.495	0.593	0.104
Pdensi_GG_104552_c0_g1	Bud	MC_2_2	0	389.31077369588	194.65538684794	-11.3514646092351	1.70582981781062	-6.65451177527448	2.84241998967347e-11	1.42627932638137e-08	0.000	0.000	0.000	0.000	0.000	0.548	0.000	0.266	0.000	0.000	0.319	0.000	0.000	0.292	0.000	0.453	10.852	13.260	3.081	0.293	1.456	0.384	0.000	0.000	0.000	0.284	0.000
Pdensi_DN5455_c0_g1d383036	Bud	MC_2_2	1365.83616101684	312.258723993241	839.047442505042	2.12752376740451	0.319735740840216	6.6540067175903	2.85219646908413e-11	1.42627932638137e-08	25.678	46.415	29.462	37.748	39.147	28.568	31.233	49.414	58.431	36.189	44.242	31.570	30.142	34.960	33.105	8.710	5.424	6.748	11.338	13.084	14.735	4.475	4.087	0.987	0.592	2.092	3.067
Pdensi_DN30142_c0_g1d197529	Bud	MC_2_2	290.29578055314	1426.09206580326	858.1939231782	-2.29533433077242	0.345101551530484	-6.65118519633682	2.90742163351174e-11	1.44244741956148e-08	7.729	6.781	6.910	4.067	3.041	6.722	6.676	12.852	6.324	5.306	14.306	14.132	9.812	11.163	18.507	22.483	30.382	40.123	18.808	21.995	15.436	6.636	24.104	28.188	38.101	12.968	10.488
Pdensi_DN3059_c0_g1d447545	Bud	MC_2_2	0	160.040676155184	80.0203380775918	-10.0700977269116	1.51432860722589	-6.6498761753957	2.93339698424273e-11	1.44396466549348e-08	0.000	0.000	0.000	2.229	11.851	2.617	3.553	2.349	0.570	0.566	1.213	0.377	3.739	9.601	1.782	3.008	6.030	1.368	1.061	1.297	0.689	0.974	0.000	0.000	0.000	0.000	0.000
Pdensi_DN4891_c0_g1d100175	Bud	MC_2_2	24.9468564556726	305.942468461054	165.444662458363	-3.61416393144154	0.543978966618467	-6.64394058084312	3.05405735734702e-11	1.49170578272652e-08	0.381	0.963	0.508	0.322	0.000	0.139	0.424	0.133	0.301	0.299	0.000	0.000	0.849	0.000	0.142	5.353	8.651	5.914	13.516	4.863	1.821	2.323	0.000	1.023	0.190	0.714	0.153
Pdensi_DN15552_c0_g2d182287	Bud	MC_2_2	253.51075041341	30.3230584808019	141.916904447106	3.04190052900711	0.458637916900485	6.63246630275258	3.30123722543225e-11	1.58781950458042e-08	7.387	6.419	4.921	2.270	4.069	1.790	1.244	2.461	2.779	1.581	2.123	2.244	3.742	4.394	2.877	1.004	0.485	0.549	1.118	1.169	0.481	1.705	1.509	0.676	1.347	1.132	0.404
Pdensi_DN25131_c0_g1d428932	Bud	MC_2_2	90.3035363658376	455.703406770688	273.003471568263	-2.33325970648754	0.352332021281418	-6.62233224786541	3.53575216150073e-11	1.68773236508968e-08	1.736	2.566	2.378	0.748	2.205	2.222	1.565	2.487	3.592	0.474	2.237	5.550	2.622	2.540	6.263	8.487	10.960	10.402	7.633	6.741	1.554	0.449	10.722	9.800	12.575	4.332	5.504
Pdensi_DN11871_c0_g1d458112	Bud	MC_2_2	0.548368984805001	495.586683010048	248.067525997426	-9.83383446962051	1.48582841426914	-6.61841863783284	3.6306163933417e-11	1.71998404294492e-08	0.000	0.000	0.049	1.032	2.883	1.358	0.524	2.161	1.295	0.361	0.881	0.967	0.630	1.421	0.436	0.969	16.349	13.920	30.882	1.927	39.503	2.617	0.000	0.000	0.000	0.000	0.000
Pdensi_DN24141_c2_g5	Bud	MC_2_2	336.322824829122	2372.22571652801	1354.27427067857	-2.81803396112459	0.42771604643985	-6.58856263303858	4.4410490305116e-11	2.08822102473489e-08	7.942	6.809	9.995	40.093	10.229	8.751	17.731	10.734	9.056	17.038	9.385	4.993	9.522	7.769	5.411	31.798	72.404	48.929	137.352	108.067	36.083	82.399	73.280	55.010	0.915	2.714	0.519
Pdensi_DN12935_c0_g1d106136	Bud	MC_2_2	40.4369946299992	441.371866130231	240.904430380115	-3.4473242624488	0.524995246918224	-6.56639137722664	5.15492191819564e-11	2.40593570534571e-08	1.032	0.559	1.378	0.218	1.045	1.687	2.100	2.166	1.634	2.030	2.390	5.065	3.252	1.191	3.636	7.543	7.956	13.434	14.065	7.969	5.184	0.000	5.670	2.074	2.813	3.475	1.038
Pdensi_DN30461_c0_g1d371046	Bud	MC_2_2	132.362369606407	591.543531385917	361.952950496162	-2.15975828792547	0.329974840213213	-6.54522110391794	5.94074266510778e-11	2.74906059334494e-08	3.778	2.426	3.516	1.242	1.003	2.629	1.363	3.054	2.534	2.145	4.269	5.150	5.541	3.396	8.059	12.874	13.666	12.424	12.034	4.855	2.525	0.360	6.583	9.109	15.620	4.518	5.171
Pdensi_DN19856_c2_g1	Bud	MC_2_2	147.100277271235	778.862484282921	462.981380777078	-2.40319683671217	0.367219687188327	-6.54430282622537	5.97735686402135e-11	2.74906059334494e-08	3.897	3.048	3.863	1.230	1.369	2.530	2.299	4.345	2.684	3.226	4.903	7.450	5.514	3.428	10.021	12.449	19.059	19.211	18.431	7.575	4.024	1.694	10.190	7.112	22.740	8.090	5.523
Pdensi_DN17972_c0_g1d114096	Bud	MC_2_2	551.387080071988	39.6030181062484	295.495049089118	3.77416696719824	0.577141832702004	6.53940981808359	6.17620702284473e-11	2.81993081228551e-08	15.697	15.870	9.263	4.499	7.905	7.079	1.216	0.803	0.831	0.217	0.351	0.000	9.886	13.035	11.432	1.566	0.818	0.310	0.316	0.000	0.044	3.624	1.214	1.507	1.053	0.347	1.743
Pdensi_DN3229_c0_g1d99476	Bud	MC_2_2	34.0547307103605	386.330164879746	210.192447795053	-3.50422565939265	0.536911375851843	-6.52663701496915	6.72627873501909e-11	3.04898827723801e-08	1.221	0.660	0.610	29.409	61.002	105.363	25.549	19.595	17.677	6.704	8.365	7.531	29.372	51.230	37.931	7.764	11.921	5.553	6.901	10.278	8.016	10.537	0.374	0.000	0.000	0.000	0.000
Pdensi_GG_49749_c0_g1	Bud	MC_2_2	300.631830881315	2418.99520754733	1359.81351921432	-3.00831376206794	0.461018283961465	-6.52536757591895	6.7834967955917e-11	3.0513007051638e-08	9.676	3.355	8.934	24.881	19.795	34.643	72.866	41.429	115.058	60.809	50.085	31.342	43.892	19.644	14.962	46.833	55.457	56.395	127.165	166.120	71.255	751.023	184.848	721.977	0.567	4.791	4.705
Pdensi_DN20479_c0_g1d219991	Bud	MC_2_2	27.2816812045651	206.686172096141	116.983926650353	-2.92022831429831	0.447586940828161	-6.52438229966019	6.8282345008268e-11	3.0513007051638e-08	0.893	0.580	0.537	0.226	0.000	0.195	0.546	0.750	0.212	0.211	0.677	0.842	0.794	1.237	1.987	4.316	4.762	4.509	5.125	2.896	2.051	0.816	2.098	2.873	1.857	2.350	0.647
Pdensi_DN38214_c0_g1d241321	Bud	MC_2_2	67.969044525654	440.100600427066	254.03482247636	-2.69210070572412	0.41300165370422	-6.51837754541325	7.10719230857361e-11	3.15359135900427e-08	1.824	1.732	1.443	0.582	1.164	0.876	0.873	2.157	1.798	1.892	3.508	4.902	3.995	2.578	5.484	6.790	9.726	12.163	11.514	4.967	1.925	0.642	5.123	4.851	8.941	5.773	3.346
Pdensi_DN23606_c1_g2d549348	Bud	MC_2_2	157.675971395937	981.825182546693	569.750576971315	-2.63767070071031	0.406235739191134	-6.49295580433725	8.4168387035352e-11	3.67677451505403e-08	3.614	4.919	3.184	44.593	136.439	183.409	42.097	47.905	32.598	23.071	26.987	24.977	53.475	115.934	99.960	15.564	29.280	18.870	41.027	31.976	40.282	9.001	5.902	3.213	0.828	0.298	0.618
Pdensi_DN40299_c0_g1d34780	Bud	MC_2_2	31.9354608140576	261.782392165124	146.858926489591	-3.03371721810601	0.467289234427129	-6.49216158772666	8.46134307838425e-11	3.67677451505403e-08	0.767	0.623	0.961	0.728	0.000	2.294	0.213	1.811	1.140	1.585	1.211	4.968	2.557	1.328	1.919	4.462	7.004	5.612	6.568	3.553	1.376	0.875	4.210	2.313	2.559	1.722	3.938
Pdensi_GG_97364_c0_g1	Bud	MC_2_2	0	265.17183806872	132.58591903436	-10.7988098609871	1.67020620312671	-6.46555487626086	1.00927767711673e-10	4.32602502583475e-08	0.000	0.000	0.000	0.000	0.000	0.000	0.000	0.000	0.000	0.000	0.000	0.000	0.000	0.000	0.000	6.557	10.320	0.543	0.000	0.000	0.000	0.000	0.060	1.246	1.503	0.000	0.000
Pdensi_DN35732_c0_g1d314803	Bud	MC_2_2	65.3144722054773	560.455109675498	312.884790940487	-3.09915242827959	0.480415198052171	-6.45098748092277	1.11123680519254e-10	4.6991146725887e-08	0.982	2.286	1.584	26.468	61.368	125.149	16.796	16.848	10.311	2.726	9.788	9.844	25.371	53.828	97.157	8.404	12.896	15.140	34.603	22.235	24.154	35.687	5.108	3.361	0.000	0.000	0.000
Pdensi_DN39819_c1_g4	Bud	MC_2_2	8.14122550173838	623.83591410771	315.988569804724	-6.25983040052184	0.972182225696232	-6.43894759137243	1.20304728076866e-10	5.01997371302463e-08	0.169	0.116	0.300	6.047	13.855	16.896	5.027	6.099	6.621	2.110	3.384	3.341	4.840	9.632	10.161	1.650	8.647	29.521	15.733	8.432	30.083	20.496	4.156	1.625	0.661	1.196	0.658
Pdensi_DN24015_c1_g1d132094	Bud	MC_2_2	522.79852512702	2153.25561124602	1338.02706818652	-2.04171429641796	0.317504132223851	-6.43051251685281	1.27174407101989e-10	5.27171384386981e-08	11.392	10.686	16.382	5.805	2.000	9.578	7.757	16.069	10.965	14.710	12.950	27.766	17.705	9.688	26.757	42.883	41.147	57.713	37.455	26.963	9.455	7.372	30.709	26.398	59.831	31.287	12.367
Pdensi_DN22223_c9_g1	Bud	MC_2_2	108.653269339991	462.690311651247	285.671790495619	-2.08885516910077	0.324897437232523	-6.4292756104623	1.28213472483106e-10	5.28004867595787e-08	1.985	3.070	2.979	1.078	2.065	3.561	1.734	3.568	1.513	1.338	2.868	5.684	4.264	3.438	5.692	9.781	10.129	10.579	8.474	7.726	2.847	2.160	3.470	2.591	11.232	5.098	2.052
Pdensi_DN15954_c0_g1d526628	Bud	MC_2_2	1382.55195129506	162.655176785618	772.603564040338	3.0816015081956	0.4794567541879	6.42727729097319	1.29909720396333e-10	5.31516341735855e-08	38.351	42.544	21.641	23.289	25.026	25.086	16.842	22.832	27.857	23.550	21.862	30.102	18.776	38.996	13.996	5.213	4.066	1.642	1.023	2.237	0.508	0.603	1.164	1.914	11.340	16.297	24.878
Pdensi_DN20874_c12_g1	Bud	MC_2_2	93.5682260609297	503.102594836772	298.335410448851	-2.42461168276337	0.378456562417897	-6.40657851794913	1.48821484147139e-10	6.04964133751157e-08	2.323	1.960	2.590	0.653	2.828	1.957	1.998	3.795	1.539	2.136	2.278	6.074	3.575	2.681	3.437	8.821	10.111	14.023	9.242	3.586	1.114	0.784	5.652	1.557	12.178	3.771	5.065
Pdensi_DN27823_c0_g1d501115	Bud	MC_2_2	261.91455587031	1.82701598438508	131.870785927347	6.89353995278541	1.07640990518464	6.40419594764222	1.51163872370104e-10	6.10547004506123e-08	9.549	6.649	3.152	8.232	8.380	3.422	4.988	4.668	6.740	1.976	4.861	3.677	5.571	7.524	2.070	0.143	0.000	0.000	0.000	0.061	0.000	0.000	0.000	0.000	0.000	0.059	0.000
Pdensi_DN21620_c1_g2	Bud	MC_2_2	43.4060384567632	797.10667593815	420.256357197456	-4.19847527997997	0.656531563967101	-6.39493287209319	1.60617902624074e-10	6.40519798008713e-08	1.067	0.644	1.473	3.831	1.806	1.563	1.052	1.603	0.820	1.006	5.820	1.504	3.274	0.519	1.097	6.185	26.410	18.216	83.558	119.669	72.860	118.496	0.807	1.683	215.067	164.439	280.876
Pdensi_DN26589_c0_g1d77842	Bud	MC_2_2	0	321.961842554454	160.980921277227	-11.0776536914116	1.73268460979459	-6.39334684961788	1.62293543456753e-10	6.43131546297051e-08	0.000	0.000	0.000	0.000	0.000	0.000	0.000	0.000	0.000	0.000	0.000	0.000	0.000	0.000	0.000	0.452	14.094	5.575	0.390	0.000	0.000	0.000	5.614	0.000	0.000	0.000	0.000
Pdensi_DN42056_c0_g1d574245	Bud	MC_2_2	0	477.469711325496	238.734855662748	-11.6459794579611	1.82279622571915	-6.38907371742358	1.66893594731375e-10	6.57226976052156e-08	0.000	0.000	0.000	1.041	1.003	0.891	0.607	0.288	0.000	0.325	1.384	0.969	0.912	0.634	0.305	0.492	2.943	27.102	1.824	1.907	4.741	3.336	4.344	8.834	0.404	0.000	1.332
Pdensi_DN20250_c0_g5	Bud	MC_2_2	16.9055856615763	261.209193763827	139.057389712702	-3.94773896415095	0.619578198684124	-6.37165570469598	1.86998309547339e-10	7.22845980856366e-08	0.166	0.676	0.439	12.699	41.475	34.450	10.709	13.428	8.285	3.850	7.073	4.845	15.835	26.198	22.936	5.020	6.974	5.094	10.933	16.049	17.221	19.678	0.569	0.090	0.000	0.000	0.026
Pdensi_DN19856_c2_g2	Bud	MC_2_2	116.867502824852	607.669339991987	362.268421408419	-2.37718096437941	0.373153709183042	-6.37051409614514	1.88395625901823e-10	7.23806804684271e-08	3.084	2.319	3.177	1.187	1.985	2.859	1.545	3.383	1.808	1.901	4.049	5.326	2.785	3.408	5.645	12.918	9.756	17.498	13.562	6.230	1.499	1.617	9.601	6.253	11.061	6.803	4.507
Pdensi_DN25155_c0_g1d192937	Bud	MC_2_2	101.02171590935	509.551301294404	305.286508601877	-2.33282165786622	0.366586991920312	-6.36362366718491	1.97048598990724e-10	7.52462916679246e-08	1.878	3.022	2.601	7.716	6.077	6.181	14.220	7.394	11.105	19.941	13.461	9.736	4.823	12.114	3.511	9.237	12.685	11.397	19.993	10.363	6.340	36.561	3.295	1.909	0.000	0.031	0.000
Pdensi_DN22868_c0_g1	Bud	MC_2_2	0	111.374846098714	55.6874230493569	-9.54365992810568	1.50263011930287	-6.35130349479045	2.13498017407704e-10	8.10366450652086e-08	0.000	0.000	0.000	0.000	0.000	0.000	0.000	0.000	0.000	0.091	1.209	0.000	0.570	0.922	1.166	1.509	1.795	3.944	2.010	0.394	0.000	0.000	1.871	0.670	2.195	0.000	1.166
Pdensi_DN45980_c0_g1d156790	Bud	MC_2_2	109.791302856137	0	54.8956514280687	8.9627287375291	1.41238148970412	6.34582710327553	2.21233588569224e-10	8.34699757399381e-08	3.456	2.674	1.978	1.459	0.800	0.718	0.000	0.345	0.195	0.000	0.416	0.000	2.747	1.140	2.749	0.000	0.000	0.000	0.546	0.191	0.000	0.251	0.000	0.000	3.185	3.327	2.781
Pdensi_DN12202_c0_g1d389479	Bud	MC_2_2	47.4733610758672	382.22775888911	214.850559982489	-3.00821205564018	0.474387513662538	-6.34125471055318	2.27901386684178e-10	8.54738724535516e-08	0.800	1.320	1.385	9.598	20.066	29.911	7.296	6.129	6.008	2.069	5.064	3.184	13.663	22.767	26.051	6.481	11.320	7.036	13.634	12.985	8.095	18.378	2.191	0.671	0.989	0.512	0.228
Pdensi_DN25939_c0_g1d429589	Bud	MC_2_2	951.034885820149	159.135118002703	555.085001911426	2.57922462193973	0.40681435686717	6.34005309400099	2.29685994474352e-10	8.56334623659169e-08	28.390	28.953	13.181	5.162	7.792	19.214	8.718	7.881	10.691	4.637	7.185	4.377	25.501	21.026	35.461	3.610	3.932	2.942	6.789	3.807	13.298	1.515	0.727	0.195	6.352	15.640	4.638
Pdensi_GG_47903_c0_g1	Bud	MC_2_2	20.6865891419522	278.332083908978	149.509336525465	-3.74788961361688	0.591291623090499	-6.33847913154564	2.32044262357281e-10	8.60037934271034e-08	0.191	0.762	0.575	10.427	27.886	24.118	9.209	10.852	9.819	5.242	7.631	5.714	13.013	23.275	19.370	5.165	6.368	6.711	16.839	16.379	19.884	6.521	4.859	0.598	0.000	0.000	0.000
Pdensi_DN22723_c4_g2	Bud	MC_2_2	49.6829237708219	233.755906137227	141.719414954025	-2.23171128439931	0.352381577097732	-6.33322349817495	2.40091381170505e-10	8.84659517239249e-08	1.113	1.205	1.335	0.706	0.810	1.338	0.619	1.166	0.790	1.179	1.549	1.182	1.861	1.543	3.484	4.994	4.823	5.601	4.326	4.264	2.233	1.357	3.412	2.691	3.183	1.752	1.073
Pdensi_GG_122274_c0_g1	Bud	MC_2_2	0	86.1775026251501	43.0887513125751	-9.17473726909448	1.45014263134225	-6.32678267006214	2.50325525494255e-10	9.17006436647791e-08	0.000	0.000	0.000	0.000	0.000	0.000	0.000	0.000	0.000	0.000	0.000	0.000	0.000	0.000	0.000	1.673	1.753	2.240	3.222	1.418	0.420	0.000	0.000	0.000	0.000	0.000	0.000
Pdensi_DN4111_c0_g1d515670	Bud	MC_2_2	131.699978404222	0	65.8499892021111	9.22510841295492	1.46004427170117	6.31837581349934	2.64326581433347e-10	9.62698800170656e-08	3.774	1.592	4.243	0.000	13.921	3.169	8.495	3.801	1.614	5.514	3.945	8.565	2.431	1.898	12.490	0.000	0.000	0.000	0.000	0.000	0.000	0.000	0.000	0.000	0.000	0.000	0.000
Pdensi_DN9041_c0_g1d265303	Bud	MC_2_2	160.221516251151	651.053852401755	405.637684326453	-2.02095390703964	0.320166016825396	-6.31220617065608	2.75085412860532e-10	9.96125384684849e-08	3.219	4.852	3.809	1.153	2.152	1.608	2.500	5.175	3.091	1.286	4.308	5.743	4.720	3.215	8.210	12.265	15.265	15.100	9.619	8.685	5.881	2.600	14.284	3.241	10.265	4.262	5.190
Pdensi_GG_40068_c1_g1	Bud	MC_2_2	1115.52982486916	236.346398212903	675.938111541034	2.23714287164296	0.355031510884327	6.30125158769878	2.95251688377075e-10	1.05828578447778e-07	24.165	25.753	32.321	32.416	34.166	45.129	33.427	37.095	40.318	30.035	45.930	38.695	24.786	26.708	32.379	7.029	3.106	5.795	4.796	15.077	15.733	10.682	3.528	7.478	0.917	7.887	10.739
Pdensi_DN17464_c0_g1d529765	Bud	MC_2_2	49.130671710809	1290.87651521123	670.003593461019	-4.71470079547379	0.748312783821876	-6.30044133603369	2.96799329774627e-10	1.05828578447778e-07	1.036	2.294	0.349	1.298	1.364	0.639	1.559	0.982	1.040	1.130	0.767	0.357	0.847	1.191	0.542	11.750	46.521	24.099	22.744	30.496	2.633	0.405	4.167	0.000	0.475	0.000	0.155
Pdensi_DN25680_c0_g1d499209	Bud	MC_2_2	72.106727217305	344.478191229826	208.292459223566	-2.25400519567626	0.357768083616731	-6.30018522862686	2.97290159745695e-10	1.05828578447778e-07	1.444	1.786	2.105	0.000	0.462	1.448	2.066	2.577	1.131	1.572	3.423	3.058	3.069	3.073	2.900	6.790	7.477	8.335	11.023	5.503	1.817	1.447	5.727	3.059	2.615	3.975	2.848
Pdensi_DN17035_c0_g1d11459	Bud	MC_2_2	10.7950827747518	219.173785116099	114.984433945425	-4.34462755427612	0.690362551675606	-6.29325496252817	3.10877086411399e-10	1.09428734416813e-07	0.303	0.271	0.232	10.165	24.303	31.821	8.033	7.780	5.367	2.674	2.595	2.853	11.381	25.978	18.601	4.790	7.633	1.952	2.811	2.011	0.694	1.899	4.014	7.980	0.121	0.000	0.070
Pdensi_DN22477_c2_g6	Bud	MC_2_2	94.2420246893677	468.467420591959	281.354722640663	-2.3110226584828	0.367536968045724	-6.28786451270746	3.21862618165597e-10	1.11538008937049e-07	2.152	2.284	2.526	1.070	1.084	2.007	2.188	5.421	2.326	2.030	3.804	5.502	3.521	2.483	7.047	8.881	8.351	13.549	12.886	4.929	1.699	1.930	6.359	3.796	16.786	7.374	5.387
Pdensi_DN20918_c3_g1	Bud	MC_2_2	184.505404525878	15.8762447531521	100.190824639515	3.53415575015783	0.562073462240546	6.28771146047337	3.22180002960622e-10	1.11538008937049e-07	3.924	6.494	3.315	0.784	0.754	0.225	2.289	0.000	0.246	0.733	0.000	0.000	4.590	1.431	0.689	0.370	0.444	0.252	0.000	0.239	0.000	0.000	0.252	0.000	1.223	3.943	1.748
Pdensi_DN17345_c0_g2d473940	Bud	MC_2_2	401.893301901704	1868.82617262026	1135.35973726098	-2.2168820490079	0.352665828970237	-6.28606989081155	3.25603404028307e-10	1.12107209185877e-07	10.488	6.686	12.320	4.430	4.384	8.848	7.533	13.231	6.915	7.803	10.751	20.146	15.204	9.532	27.424	35.424	40.745	46.425	40.304	21.740	10.058	4.792	21.647	14.885	46.520	18.824	13.634
Pdensi_DN5562_c0_g1d516399	Bud	MC_2_2	12.3881525257936	148.171156075869	80.2796543008314	-3.57593145875833	0.569378523970518	-6.280411550864	3.37677947508998e-10	1.14875294116498e-07	0.207	0.385	0.345	0.000	0.000	0.702	0.979	0.000	0.218	0.975	0.961	2.570	0.781	0.640	3.205	2.795	2.755	4.189	3.068	1.631	1.732	0.297	2.269	3.261	0.000	0.920	1.845
Pdensi_DN22340_c1_g2	Bud	MC_2_2	0.537775161209266	1441.79232902586	721.165052093533	-11.3860466193649	1.81313622356321	-6.27975243745827	3.39112568335269e-10	1.14875294116498e-07	0.000	0.016	0.015	0.000	0.036	0.048	0.016	0.447	0.000	0.217	0.000	0.000	0.017	0.103	0.017	0.027	41.488	49.211	475.041	0.024	326.885	0.000	0.000	0.030	0.032	0.023	0.000
Pdensi_DN11970_c0_g1d5850	Bud	MC_2_2	28.8913775852649	373.545081492164	201.218229538714	-3.69242746221356	0.589258006975452	-6.26623214025733	3.69888793730332e-10	1.23311921245295e-07	0.367	0.766	0.996	15.798	59.381	93.787	10.993	17.202	16.182	4.317	11.105	7.877	26.409	52.066	44.906	6.617	12.160	5.497	7.451	7.317	13.662	2.396	0.685	0.157	0.240	2.659	1.778
Pdensi_DN13536_c0_g1	Bud	MC_2_2	4.52111151645771	215.741757700634	110.131434608546	-5.57049108619635	0.890165267588875	-6.25781671001917	3.90404263898649e-10	1.28117665936073e-07	0.020	0.258	0.060	15.089	35.438	29.605	15.012	22.520	13.869	7.915	7.622	9.482	12.137	23.191	5.441	3.822	6.591	3.631	7.627	7.336	10.403	6.001	20.655	44.446	0.311	0.110	0.190
Pdensi_DN24510_c1_g3d554585	Bud	MC_2_2	186.710275718442	789.687729026163	488.199002372302	-2.07889271572143	0.332796758135279	-6.24673367423964	4.19124803135783e-10	1.35426746646048e-07	4.587	4.228	4.939	2.012	1.776	4.401	4.724	6.509	2.745	2.965	4.300	9.903	6.678	3.630	8.409	15.560	13.707	22.775	8.678	12.411	3.278	2.046	15.394	8.290	17.063	8.012	6.403
Pdensi_DN17363_c0_g3	Bud	MC_2_2	527.539607088431	118.026692261537	322.783149674984	2.15740892065568	0.345658987338635	6.24143736943287	4.33568039791578e-10	1.38738591496149e-07	14.809	12.381	11.698	17.970	17.903	14.562	18.284	12.083	17.408	12.708	11.705	11.669	12.743	16.332	14.877	3.380	1.712	2.820	3.091	2.696	5.118	7.790	9.867	7.329	1.067	2.080	5.424
Pdensi_DN19175_c0_g1d286053	Bud	MC_2_2	2.14649034955657	108.239990303275	55.1932403264156	-5.64770237929209	0.904883066681109	-6.24136154962706	4.33778290451076e-10	1.38738591496149e-07	0.033	0.088	0.045	1.900	3.827	2.516	1.640	1.816	2.194	1.009	1.047	1.405	2.074	3.345	2.241	1.207	2.630	3.138	7.726	13.269	6.217	20.367	0.213	0.000	0.000	0.000	0.000
Pdensi_DN626_c0_g1	Bud	MC_2_2	47.0824769342165	361.715498112806	204.398987523511	-2.9399773902466	0.471205962824679	-6.2392618561588	4.39640506784348e-10	1.39903379047819e-07	1.190	0.941	1.339	0.944	0.301	0.603	0.000	0.628	1.176	0.874	1.256	2.836	0.795	0.622	1.430	5.328	10.002	8.151	10.873	5.360	3.138	0.378	4.081	0.750	2.049	1.953	0.169
Pdensi_DN20732_c4_g1	Bud	MC_2_2	234.659565009914	1009.53497076647	622.09726788819	-2.10358983707112	0.337856991044258	-6.22627292858224	4.77661676741651e-10	1.512387282821e-07	6.563	5.434	5.323	2.804	3.637	3.535	3.985	7.143	4.349	5.145	6.511	16.887	11.369	11.138	16.975	16.777	22.086	27.061	24.540	11.057	7.374	3.913	17.500	11.067	17.792	11.638	13.390
Pdensi_DN6395_c0_g2	Bud	MC_2_2	96.4428081121907	0	48.2214040560953	8.77567187682597	1.41138410253966	6.217777188389	5.04246882089154e-10	1.58067599734694e-07	2.728	2.152	2.240	5.332	18.111	4.570	9.054	11.461	10.348	9.092	10.949	3.795	2.476	1.718	1.652	0.000	0.000	0.000	0.000	0.000	0.357	0.000	0.000	0.000	0.000	0.000	0.000
Pdensi_DN6746_c0_g1d450456	Bud	MC_2_2	801.262353970274	36.2987398540981	418.780546912186	4.43733577757972	0.714064585804413	6.21419387796826	5.15888001631609e-10	1.60916194093091e-07	17.981	28.270	13.371	19.458	19.750	15.115	26.396	18.727	29.845	12.716	22.266	18.277	13.688	19.142	16.758	1.788	0.564	0.165	0.000	0.000	0.094	0.000	0.000	0.067	0.000	0.000	0.000
Pdensi_DN16949_c0_g1d56497	Bud	MC_2_2	12.2329235525326	904.461723300331	458.347323426432	-6.20611986987522	0.999962897343736	-6.20635014195119	5.42292828291924e-10	1.68319145443436e-07	0.250	0.669	0.000	0.397	0.641	0.108	0.000	0.213	0.000	0.299	0.000	0.000	0.279	0.237	0.141	11.026	23.922	23.471	0.000	29.376	4.240	1.362	0.464	0.229	0.000	0.431	0.625
Pdensi_DN39962_c0_g1	Bud	MC_2_2	447.359866892374	1987.37202957083	1217.3659482316	-2.15073702138069	0.34658892356072	-6.20544072581678	5.45438269637996e-10	1.68465561241916e-07	9.289	9.645	13.983	5.854	6.127	10.852	7.670	17.871	10.166	10.516	15.074	19.532	13.210	9.375	25.650	33.303	44.293	52.165	54.131	30.813	11.134	8.787	39.409	20.983	43.093	20.906	16.940
Pdensi_DN19265_c0_g1d14884	Bud	MC_2_2	21.0247778943583	213.500619141293	117.262698517826	-3.34059763075159	0.538749255104033	-6.20065382755196	5.62290704793174e-10	1.72823476720041e-07	0.377	0.613	0.567	0.239	0.000	0.411	1.256	0.657	0.449	0.668	1.430	1.556	2.097	1.524	4.196	4.052	3.244	6.782	3.961	1.748	0.271	0.574	2.762	2.276	4.198	2.541	1.674
Pdensi_DN38526_c0_g1d317218	Bud	MC_2_2	0	235.105562873325	117.552781436663	-10.6229661881463	1.71499550832339	-6.19416560369389	5.85945960676815e-10	1.79219820826819e-07	0.000	0.000	0.000	0.271	0.000	0.000	0.000	0.000	0.000	0.000	0.000	0.000	0.000	0.000	0.000	0.766	2.296	11.999	0.946	0.495	2.459	0.976	0.000	0.000	0.000	0.000	0.000
Pdensi_DN22248_c1_g2	Bud	MC_2_2	1422.4581520506	239.12120324493	830.789677647766	2.57239347896058	0.416589075404013	6.17489423232196	6.62077779553584e-10	1.99599027435944e-07	54.241	27.701	22.664	9.538	11.683	4.431	12.365	7.902	2.867	6.939	6.495	4.292	22.592	21.865	10.695	6.128	4.441	5.355	0.916	3.288	2.317	16.638	5.290	5.069	4.139	8.494	15.300
Pdensi_DN28529_c0_g1d80994	Bud	MC_2_2	195.515637939628	947.096011709412	571.30582482452	-2.27463731347285	0.368595804634638	-6.17108845209871	6.7821465162682e-10	2.03378407132087e-07	4.495	4.707	5.209	1.425	2.726	4.093	3.332	6.281	3.844	3.972	4.422	7.952	8.209	4.182	11.012	14.666	19.844	27.232	17.299	10.862	4.653	1.903	21.112	9.550	21.540	7.016	7.826
Pdensi_DN21667_c0_g1	Bud	MC_2_2	366.158354145837	67.7130269546912	216.935690550264	2.42430020552846	0.392890356846994	6.17042430102853	6.81069767408431e-10	2.03378407132087e-07	9.174	11.338	6.646	3.449	3.906	4.623	1.568	2.426	1.191	1.067	0.765	0.476	4.268	3.957	4.848	1.991	1.422	1.115	1.009	0.702	3.898	3.836	0.247	0.203	0.000	0.000	0.000
Pdensi_DN20855_c3_g3	Bud	MC_2_2	404.786504896692	1681.36241801244	1043.07446145457	-2.05343384146313	0.332920716169241	-6.1679365138073	6.9186909897812e-10	2.05628717869874e-07	9.505	9.237	11.118	3.617	3.868	7.552	5.013	13.321	7.619	4.933	10.413	18.266	13.669	10.723	23.519	28.232	33.463	48.276	33.263	19.666	6.197	5.988	27.460	13.981	48.115	19.052	18.509
Pdensi_DN22087_c1_g3	Bud	MC_2_2	1041.36684828258	192.542852686836	616.954850484708	2.43307675588615	0.394731289768392	6.1638811489045	7.09832288988212e-10	2.09499681882626e-07	30.159	30.938	16.060	10.096	11.431	2.552	14.124	7.795	1.521	10.698	7.818	3.277	19.098	22.544	8.418	4.801	4.989	2.959	0.584	2.356	1.500	23.009	10.721	3.579	3.708	9.731	6.919
Pdensi_DN24919_c0_g2	Bud	MC_2_2	107.440204005361	584.522323189339	345.98126359735	-2.44286783380276	0.396344253628285	-6.16350006702462	7.11543485317451e-10	2.09499681882626e-07	2.016	2.253	3.643	7.505	5.761	8.106	10.632	17.583	34.116	6.023	15.560	7.362	6.038	4.957	5.226	10.989	13.772	13.538	48.929	19.050	12.297	10.936	4.142	0.000	0.000	0.292	0.470
Pdensi_DN17949_c0_g1d114181	Bud	MC_2_2	240.867305659604	1010.4513528162	625.659329237901	-2.06772323834299	0.335997516221684	-6.15398370081625	7.55604532575838e-10	2.20412640687678e-07	4.791	5.484	7.478	3.363	2.268	2.593	3.824	9.780	5.078	4.405	10.396	10.646	7.668	6.142	14.448	20.497	18.543	27.570	22.689	14.154	6.126	4.043	17.817	5.351	17.646	9.552	8.387
Pdensi_DN40623_c0_g1d35051	Bud	MC_2_2	23.9790589206754	179.658188906426	101.818623913551	-2.90096594595872	0.472163255255425	-6.14398921065849	8.04743110406957e-10	2.33664764518533e-07	0.622	0.674	0.467	0.197	0.000	0.000	0.000	0.326	0.000	0.367	1.180	0.367	0.520	0.539	0.867	3.344	3.520	4.942	3.269	4.868	2.679	0.000	0.951	0.000	0.696	1.048	0.376
Pdensi_DN24193_c3_g1	Bud	MC_2_2	268.574132797487	1150.1358582263	709.354995511895	-2.09733113454356	0.34182875578207	-6.13561936808119	8.48280422450427e-10	2.44794005786833e-07	6.736	5.546	7.485	2.410	1.405	4.872	3.520	9.477	5.154	3.972	6.024	9.400	9.283	6.754	16.620	19.029	26.625	29.397	18.024	12.028	4.424	3.588	22.510	8.760	27.658	11.329	7.521
Pdensi_DN21258_c7_g1d122448	Bud	MC_2_2	157.657784187095	741.318616726171	449.488200456633	-2.23188552968388	0.36383017538259	-6.13441567164382	8.54727673836706e-10	2.44794005786833e-07	3.325	3.965	4.338	3.357	2.024	1.436	2.566	6.981	3.572	2.359	3.345	3.125	4.775	3.835	6.535	11.914	19.330	16.994	12.541	10.382	3.828	5.041	12.520	2.860	9.276	9.934	4.038
Pdensi_DN2957_c0_g1d447442	Bud	MC_2_2	374.244823318131	33.5029171248678	203.8738702215	3.47009916566231	0.56661271388381	6.12428750826422	9.10902870560179e-10	2.58532288595747e-07	11.919	10.470	5.323	2.041	6.848	4.392	2.326	3.042	3.251	2.471	2.240	2.658	9.144	9.484	5.741	1.154	0.347	0.787	1.069	0.373	0.000	0.000	0.197	0.000	0.000	0.181	0.000
Pdensi_DN22736_c3_g1	Bud	MC_2_2	233.268739343089	1085.38580795121	659.327273647152	-2.21714913467208	0.362667040570084	-6.11345638464114	9.74960264286368e-10	2.7424239433998e-07	5.121	4.737	7.309	2.379	1.460	3.795	5.692	6.813	4.081	4.038	7.272	10.599	8.200	6.230	15.137	18.618	23.428	28.929	21.176	11.388	4.454	3.402	13.621	6.284	21.755	11.338	10.333
Pdensi_GG_3553_c0_g1	Bud	MC_2_2	793.193733637064	109.109903684142	451.151818660603	2.85731185862094	0.468598563494861	6.09756853992634	1.07693948989588e-09	3.0017228744048e-07	30.646	13.090	14.438	13.399	18.364	13.601	9.007	10.332	4.306	8.297	4.604	3.878	17.271	26.305	12.853	3.264	2.033	2.016	0.000	0.954	0.841	0.000	0.000	0.000	2.646	2.243	3.113
Pdensi_DN51247_c0_g1	Bud	MC_2_2	0	103.259656161152	51.6298280805761	-9.4368154471043	1.54780493755283	-6.09690227634527	1.08143583749665e-09	3.0017228744048e-07	0.000	0.000	0.000	0.494	0.000	0.000	0.000	0.412	0.000	0.000	0.986	0.921	0.432	0.452	0.866	1.406	3.775	1.429	2.612	0.000	0.000	0.594	1.426	3.937	1.724	1.324	0.477
Pdensi_DN42086_c0_g1d513706	Bud	MC_2_2	0	87.285882902951	43.6429414514755	-9.19290068642179	1.50953495210967	-6.08988925600838	1.12988819568783e-09	3.11617940192969e-07	0.000	0.000	0.000	0.000	0.000	0.355	0.000	0.000	0.000	0.000	0.413	3.861	0.363	0.758	1.091	1.178	2.463	1.999	2.551	1.140	0.473	0.000	0.798	0.000	1.930	1.478	0.798
Pdensi_DN4799_c0_g1d205796	Bud	MC_2_2	58.8398150340794	288.348955736052	173.594385385066	-2.2893791245253	0.375954526013381	-6.08951074163639	1.1325626635378e-09	3.11617940192969e-07	1.362	1.476	1.515	0.959	0.368	0.991	0.505	1.747	1.257	0.714	2.105	3.926	2.360	0.874	5.567	5.289	6.038	7.586	3.852	4.562	2.172	0.692	5.925	5.176	6.324	2.381	2.923
Pdensi_DN14956_c0_g5	Bud	MC_2_2	0	130.762271601559	65.3811358007793	-9.77663510309869	1.60748685724615	-6.08193781431435	1.18738623797249e-09	3.23873731957449e-07	0.000	0.000	0.000	6.527	7.681	18.860	7.378	4.695	7.550	4.790	3.472	9.824	5.748	9.178	4.659	0.823	4.798	2.668	5.107	8.316	8.194	9.738	179.182	100.220	0.000	0.000	0.000
Pdensi_DN42199_c0_g1d320373	Bud	MC_2_2	34.9465569287236	204.867956587004	119.907256757864	-2.55155615348283	0.420097607011705	-6.07372218002599	1.24978876554019e-09	3.37968628923416e-07	0.716	1.164	0.719	20.770	13.510	25.882	35.123	8.645	26.927	25.817	13.504	31.003	14.219	25.846	13.465	5.457	3.833	4.354	51.657	5.377	37.601	16.268	219.054	119.465	2.626	0.000	0.000
Pdensi_DN27161_c4_g1	Bud	MC_2_2	111.703168507404	577.2509439545	344.477056230952	-2.367633880056	0.389901307468108	-6.07239276890516	1.26018246353482e-09	3.39322977189751e-07	2.799	2.300	3.107	0.731	1.537	2.018	1.828	3.003	1.632	2.002	3.610	6.359	3.608	3.766	7.027	9.208	12.972	15.451	13.658	5.821	2.558	1.871	10.028	4.691	15.570	7.229	5.741
Pdensi_DN25194_c8_g1	Bud	MC_2_2	496.844585070972	2113.02007597345	1304.93233052221	-2.08789622564043	0.344114049359184	-6.06745417552279	1.29953679251289e-09	3.46954297553611e-07	12.514	9.209	14.780	2.935	4.527	10.382	6.557	12.086	7.937	7.183	10.513	22.704	15.364	10.967	27.143	37.606	43.101	57.706	43.150	23.672	12.689	7.112	27.908	18.824	64.151	27.559	21.379
Pdensi_DN23868_c16_g1	Bud	MC_2_2	208.326562216898	980.851231603826	594.588896910362	-2.23399271725064	0.368261807917046	-6.06631659657161	1.30877021286019e-09	3.47945120556519e-07	5.238	4.163	5.918	2.202	4.250	6.405	5.782	9.305	4.592	6.095	8.665	12.316	7.323	6.443	13.521	17.789	17.570	29.029	13.560	12.031	4.521	5.849	10.830	5.615	22.418	17.174	15.091
Pdensi_GG_30989_c0_g1	Bud	MC_2_2	829.727165878843	155.764197814816	492.74568184683	2.40389929372222	0.396377661761047	6.06466893982382	1.32225728217474e-09	3.49598291230781e-07	16.357	23.500	21.556	18.565	7.845	20.498	4.837	3.624	1.962	2.269	2.003	2.398	12.186	19.770	9.500	5.570	2.758	2.253	0.996	3.486	5.423	1.462	0.000	0.000	0.000	0.000	0.000
Pdensi_DN24665_c8_g2	Bud	MC_2_2	91.0730714473194	368.588814630503	229.830943038911	-2.01377980637566	0.332076513568626	-6.0642042544195	1.32608544318431e-09	3.49598291230781e-07	2.179	2.576	1.986	0.752	1.294	2.800	1.098	3.328	1.414	1.404	3.503	5.133	3.522	3.429	7.487	7.093	7.873	9.238	12.260	4.359	2.276	1.507	6.615	3.983	12.000	4.003	4.309
Pdensi_DN20922_c4_g3	Bud	MC_2_2	213.689600306291	935.617772722935	574.653686514613	-2.12917854204859	0.351267762601439	-6.06141174550206	1.34931919696809e-09	3.54241266510688e-07	5.000	4.450	6.262	1.583	2.170	3.696	3.964	8.248	4.670	3.374	5.642	7.885	11.519	5.153	9.622	15.665	21.511	23.880	17.370	7.751	6.890	2.447	10.682	5.896	16.446	8.484	9.922
Pdensi_DN11177_c0_g1d5209	Bud	MC_2_2	69.9568814935545	567.36324030431	318.660060898932	-3.01889405000579	0.498525152049911	-6.05565042724974	1.39851413415527e-09	3.65633106078237e-07	1.432	1.164	2.516	0.903	0.872	1.545	0.394	4.887	1.282	2.116	3.601	4.206	1.580	2.891	5.148	8.346	14.564	13.931	13.113	4.136	1.545	0.542	3.912	4.318	4.202	3.223	3.046
Pdensi_DN8305_c0_g1d47665	Bud	MC_2_2	42.4849527826954	298.708244339205	170.59659856095	-2.81240026801908	0.464604417083168	-6.05332227720865	1.4188859836464e-09	3.69426314287572e-07	0.729	0.904	1.487	0.000	0.821	0.449	0.947	3.242	0.891	1.622	1.744	4.042	2.651	1.637	5.635	6.117	5.637	7.945	6.030	2.870	2.692	0.625	4.562	5.482	5.349	2.484	2.508
Pdensi_DN19599_c1_g1	Bud	MC_2_2	176.102526394219	804.676579241535	490.389552817877	-2.19122067417788	0.363426068183483	-6.02934369878938	1.64626844912698e-09	4.26864536800794e-07	4.341	3.075	5.519	1.269	1.825	2.184	3.152	8.235	3.569	3.153	6.964	8.657	9.660	4.819	11.153	15.848	16.716	20.338	21.226	10.060	5.033	5.085	15.298	10.071	15.903	11.626	9.474
Pdensi_DN18379_c0_g2d353949	Bud	MC_2_2	84.5647121146315	550.890901513102	317.727806813867	-2.70270744857297	0.448625913238498	-6.02441225265595	1.69725253224406e-09	4.36491785925037e-07	1.389	3.127	1.787	32.417	91.412	136.677	26.177	30.221	19.572	10.806	19.078	12.298	39.149	73.242	87.932	10.609	15.123	10.335	26.756	26.994	28.552	32.696	17.670	4.437	0.000	0.000	0.018
Pdensi_DN15969_c3_g1	Bud	MC_2_2	110.657163542333	519.224742103176	314.940952822755	-2.22817702324945	0.369914404107137	-6.02349353934354	1.70691926441288e-09	4.37193369967994e-07	3.356	2.601	2.210	1.628	2.496	2.836	2.202	3.579	1.529	1.697	2.822	4.728	3.664	3.085	6.756	9.335	10.995	13.671	5.404	7.604	3.219	2.987	6.142	11.997	12.613	6.838	4.310
Pdensi_DN24504_c0_g2d554377	Bud	MC_2_2	25.2841132934732	732.845856579035	379.064984936254	-4.85673668063512	0.806974525939443	-6.01845104711469	1.76093949427652e-09	4.49203545163461e-07	0.657	0.786	0.436	1.309	0.712	0.789	1.557	2.789	0.466	1.877	2.368	0.454	0.163	1.726	1.019	6.663	34.652	5.115	44.172	9.353	0.732	0.747	5.234	1.419	2.411	0.323	2.262
Pdensi_DN25557_c11_g1	Bud	MC_2_2	1309.53310574063	5488.59567543991	3399.06439059027	-2.06715232718325	0.343697605060903	-6.01445077517185	1.80497602415153e-09	4.58580360200563e-07	31.137	25.464	39.645	11.748	14.592	24.655	22.241	42.302	21.510	24.431	40.255	61.104	45.404	33.218	75.821	88.351	126.103	143.383	121.005	60.756	27.143	18.585	90.376	63.339	133.912	57.465	42.479
Pdensi_GG_25539_c0_g1	Bud	MC_2_2	370.358103058605	2310.87115858447	1340.61463082154	-2.64127561448278	0.440113680241552	-6.00134859028499	1.95685366447406e-09	4.93189742764725e-07	8.378	14.495	4.790	15.021	15.671	0.000	5.525	9.750	16.013	9.669	9.294	13.093	1.677	8.966	1.560	49.922	60.506	41.531	33.032	24.505	23.574	9.782	59.034	45.557	14.159	16.056	15.811
Pdensi_GG_4318_c0_g1	Bud	MC_2_2	0.80965450597152	658.505904749169	329.65777962757	-9.66733337186041	1.6117224615797	-5.99813777018728	1.99593155274598e-09	5.01034483169e-07	0.013	0.014	0.013	0.033	0.016	0.014	0.014	0.122	0.000	0.000	0.033	0.031	0.000	0.000	0.000	0.035	11.294	30.406	135.611	0.030	20.768	0.078	0.080	0.106	0.000	0.015	0.000
Pdensi_DN37635_c0_g1d439977	Bud	MC_2_2	0	109.386998862275	54.6934994311375	-9.51763265798359	1.58712836739462	-5.99676299252808	2.01289504830802e-09	5.03287663507109e-07	0.000	0.000	0.000	0.000	0.001	1.246	0.000	0.000	0.000	0.000	0.000	0.000	0.214	1.467	1.137	0.876	2.195	3.947	0.000	2.614	1.512	0.000	0.000	0.000	0.000	0.059	0.049
Pdensi_DN22779_c0_g3	Bud	MC_2_2	0	297.974497378088	148.987248689044	-10.9656596665423	1.82906799956797	-5.99521705542517	2.03213829247127e-09	5.0609078866415e-07	0.000	0.000	0.000	0.124	0.000	0.000	0.000	0.103	0.000	0.231	0.000	0.000	0.000	0.000	0.000	0.176	7.827	10.824	12.674	0.599	0.855	68.867	9.260	5.821	0.000	0.000	0.000
Pdensi_DN23553_c5_g2	Bud	MC_2_2	103.854078083014	491.583012055801	297.718545069407	-2.24080874897196	0.374055998267411	-5.99057028720607	2.09106477392605e-09	5.18715784549341e-07	2.742	2.134	2.774	0.551	0.642	1.826	1.960	3.470	1.916	2.948	4.439	5.030	3.800	2.989	5.430	9.215	9.114	13.951	10.884	5.134	2.674	1.140	8.032	3.071	8.188	4.639	3.197
Pdensi_DN29766_c0_g1d233200	Bud	MC_2_2	0	176.86618769525	88.4330938476249	-10.2119906667203	1.70638802743191	-5.98456535240064	2.169684626634e-09	5.36107799823353e-07	0.000	0.000	0.000	0.362	0.000	0.310	0.000	0.903	0.342	0.000	0.000	0.674	0.000	0.000	0.000	0.514	3.071	7.682	0.000	0.000	0.000	0.000	0.000	0.000	0.000	0.000	0.000
Pdensi_GG_142349_c0_g1	Bud	MC_2_2	276.123748145453	4.49311293496561	140.308430540209	5.84316662279841	0.976740975662225	5.98230930041281	2.19996007571975e-09	5.41465173636524e-07	3.027	10.813	6.774	25.042	40.647	9.567	17.384	9.752	7.273	4.496	4.164	1.986	4.118	10.541	6.407	0.242	0.000	0.083	0.000	1.173	0.000	0.204	0.000	0.000	0.000	0.000	0.000
Pdensi_DN16744_c0_g1d11101	Bud	MC_2_2	197.885039903124	936.404492782159	567.144766342642	-2.24102005880343	0.3749342738119	-5.97710109566489	2.27143251119542e-09	5.54722556842639e-07	4.700	4.340	5.532	1.928	2.013	4.530	2.920	5.653	2.130	2.119	6.118	7.172	8.161	5.428	10.176	14.493	20.145	26.387	15.612	11.060	4.560	4.002	16.077	13.904	27.295	7.456	7.503
Pdensi_DN10213_c0_g1	Bud	MC_2_2	1250.32164067737	121.241094243518	685.781367460445	3.36067591785043	0.562378126409525	5.97582971319758	2.28922030218969e-09	5.569080803103e-07	53.515	18.862	19.244	14.726	24.290	15.349	11.677	15.015	6.750	10.144	7.644	4.219	18.049	42.794	20.898	4.088	2.514	1.576	0.816	1.056	0.866	0.092	0.000	0.000	3.051	2.512	1.963
Pdensi_DN15684_c0_g1	Bud	MC_2_2	14.5194387564739	138.002121759374	76.2607802579242	-3.24488282714161	0.543428410062194	-5.97113210693243	2.35612855742181e-09	5.70980569792436e-07	0.270	0.488	0.318	4.777	14.365	15.610	3.422	3.905	4.334	1.256	2.248	2.512	5.520	9.185	12.054	2.546	3.479	3.004	6.607	4.414	6.227	1.309	0.144	0.000	0.000	0.113	0.020
Pdensi_DN19206_c0_g1d60634	Bud	MC_2_2	594.847308457159	70.8174431877725	332.832375822466	3.05640769205259	0.51257972413179	5.96279475788775	2.47959800177355e-09	5.98599658604397e-07	20.877	12.865	10.065	4.907	5.379	9.559	3.249	5.797	5.519	3.387	7.735	4.177	12.245	11.340	11.687	2.630	1.278	0.911	0.781	2.326	0.731	276.394	61.107	40.489	14.992	20.075	8.893
Pdensi_DN19653_c4_g1	Bud	MC_2_2	86.351323295505	381.539531993578	233.945427644542	-2.14260445404345	0.359857305799618	-5.95403905801633	2.61604327014176e-09	6.2673632838438e-07	2.374	1.607	2.376	0.752	1.802	3.401	1.814	1.409	2.112	2.100	2.064	4.198	2.848	1.542	4.631	7.875	8.680	8.526	6.403	4.472	2.167	1.808	6.172	2.387	8.537	6.002	4.475
Pdensi_DN14604_c1_g1	Bud	MC_2_2	100.832997052876	448.160271565118	274.496634308997	-2.14960799406818	0.361188374947831	-5.95148721045816	2.65716789104641e-09	6.34177403329744e-07	2.603	2.175	2.661	1.801	1.879	2.776	2.117	3.996	1.694	2.205	2.765	4.732	4.715	1.753	5.041	7.948	9.562	11.850	6.036	6.773	1.521	1.546	7.184	3.624	9.754	7.087	3.892
Pdensi_DN8321_c0_g1d102256	Bud	MC_2_2	811.166593540976	33.3151406151386	422.240867078057	4.58696949112847	0.771095748061345	5.94863802927305	2.70382826030122e-09	6.42878532170034e-07	16.873	37.353	6.616	1.759	0.248	109.884	0.651	0.198	0.139	0.223	0.121	0.057	35.607	83.965	95.890	1.353	0.708	0.210	0.163	0.194	0.137	0.143	0.381	0.049	0.111	0.188	0.029
Pdensi_DN28124_c0_g1d25397	Bud	MC_2_2	246.864513549121	27.608890266063	137.236701907592	3.13309367430626	0.526954664111347	5.94566077062795	2.7534384943733e-09	6.52212979900273e-07	4.524	6.127	7.566	4.752	2.295	6.506	4.151	3.561	0.000	3.563	3.789	1.770	2.076	7.392	8.748	1.014	0.403	0.458	0.418	0.000	0.542	0.000	0.457	0.757	0.000	0.424	0.917
Pdensi_DN5045_c0_g1d100285	Bud	MC_2_2	37.923771119495	357.396744356138	197.660257737816	-3.23478559425477	0.544970135562648	-5.93571167145711	2.92573580488295e-09	6.90429818704363e-07	0.681	0.739	1.368	0.000	0.415	0.735	0.000	2.146	0.407	0.403	0.857	0.800	0.752	1.179	1.885	4.885	8.753	9.532	3.779	7.878	1.470	0.000	2.482	2.055	1.000	3.065	0.000
Pdensi_DN27701_c0_g1d141142	Bud	MC_2_2	46.258108905545	341.266965972657	193.762537439101	-2.88069295479483	0.485381577398444	-5.93490377248106	2.9401789263764e-09	6.91249230571358e-07	0.919	0.995	1.493	0.291	0.975	1.256	1.661	1.444	1.359	0.677	2.180	2.440	2.305	1.592	3.210	5.153	7.215	9.866	7.268	6.400	3.458	0.875	6.761	2.545	3.110	2.195	1.246
Pdensi_DN28900_c0_g1d81326	Bud	MC_2_2	388.415558297643	46.6890022180401	217.552280257842	3.04287041907823	0.513005908277341	5.93145297155757	3.00265570921858e-09	7.02393017686545e-07	10.118	11.033	7.602	3.487	3.352	1.843	7.047	5.566	2.019	4.512	3.214	1.748	5.887	7.513	6.598	1.709	0.455	1.034	1.172	2.456	0.609	1.290	0.517	2.985	0.000	1.905	1.025
Pdensi_DN15731_c2_g1d468009	Bud	MC_2_2	165.346054150591	731.56352597397	448.45479006228	-2.14336776541464	0.361398186539446	-5.93076513730844	3.01526256106173e-09	7.02393017686545e-07	4.045	4.318	3.872	1.678	1.368	5.519	3.132	6.443	2.759	3.657	6.870	8.984	7.825	5.150	13.096	11.753	15.117	20.904	14.514	6.704	5.339	2.790	11.134	9.694	28.316	8.883	9.319
Pdensi_DN16307_c1_g2	Bud	MC_2_2	0	128.903486518255	64.4517432591274	-9.75488785772549	1.64499056040509	-5.93005704259074	3.02829458799617e-09	7.02393017686545e-07	0.000	0.000	0.000	0.000	2.325	1.236	0.841	2.405	0.456	2.707	1.920	0.000	0.841	0.881	0.000	0.685	2.451	5.103	6.784	8.375	8.240	4.047	2.315	1.534	0.560	0.860	0.464
Pdensi_DN22574_c0_g1	Bud	MC_2_2	15.217494504654	224.065607846981	119.641551175817	-3.8812927523059	0.654535047148237	-5.92984710171963	3.03216894379666e-09	7.02393017686545e-07	0.355	0.183	0.585	0.765	0.850	1.670	1.909	4.995	8.648	4.904	10.597	4.555	1.789	1.988	0.510	4.061	6.948	3.589	2.826	1.578	1.015	0.207	9.571	16.822	10.077	20.411	31.476
Pdensi_GG_2586_c0_g1	Bud	MC_2_2	177.622975613457	0	88.8114878067283	9.65669941593988	1.62908995316951	5.92766495008583	3.07272635904515e-09	7.09180741504457e-07	6.617	0.709	5.566	9.225	7.855	10.369	4.297	2.029	8.620	8.181	11.313	0.492	4.449	1.443	5.289	0.000	0.000	0.000	0.000	0.000	16.414	2.203	0.000	0.000	0.000	0.000	0.000
Pdensi_GG_8800_c0_g1	Bud	MC_2_2	262.428828245072	1110.09843602559	686.263632135333	-2.08118999624385	0.35116016408629	-5.92661186857301	3.09248738950973e-09	7.11136662183318e-07	6.172	5.898	7.284	16.020	19.681	9.656	25.328	31.257	47.148	46.852	28.621	34.740	7.165	17.119	6.281	26.193	30.871	16.128	8.834	13.142	7.306	2.146	1.283	0.117	0.368	1.209	0.000
Pdensi_DN10992_c0_g1d210217	Bud	MC_2_2	24.4938318832292	329.751870620787	177.122851252008	-3.74781565280657	0.63269922940795	-5.9235344040384	3.15094770538067e-09	7.21945138256818e-07	0.368	0.793	0.652	1.336	1.131	0.397	1.076	0.681	0.383	1.094	0.620	0.726	0.773	0.658	0.138	3.656	6.111	11.585	8.422	5.088	16.266	1.849	0.050	0.581	0.000	0.138	0.344
Pdensi_DN2625_c0_g1d99154	Bud	MC_2_2	39.8896758717478	232.850882183177	136.370279027463	-2.5422281771924	0.429342667737944	-5.92121018529677	3.19581097058636e-09	7.26937392183051e-07	1.005	1.089	0.862	0.364	0.523	0.627	1.596	0.904	1.362	1.186	1.090	2.709	1.759	1.658	3.683	5.018	3.718	6.675	5.404	2.664	1.648	0.219	3.339	0.867	7.511	2.582	2.945
Pdensi_DN29654_c0_g1d142818	Bud	MC_2_2	84.2124065747406	0	42.1062032873703	8.58005353718662	1.44923401391252	5.92040585220802	3.21148099788971e-09	7.27874081708758e-07	1.612	2.183	2.427	1.016	1.964	0.435	0.444	0.846	2.406	0.000	2.531	0.946	0.887	1.395	0.445	0.000	0.000	0.000	0.895	0.465	1.160	0.610	0.000	0.000	0.000	0.000	0.980
Pdensi_DN10039_c0_g1d266552	Bud	MC_2_2	345.802966871098	1431.35876372352	888.58086529731	-2.04846337919349	0.346474897609322	-5.91229954414562	3.37364294193986e-09	7.59166051734809e-07	7.118	7.741	10.635	3.964	5.475	6.626	3.458	7.935	6.031	5.663	9.024	20.889	10.281	8.185	20.264	24.640	29.977	39.004	38.291	22.134	12.186	5.157	24.116	8.284	36.757	16.117	15.129
Pdensi_DN10334_c0_g1d103491	Bud	MC_2_2	6.51593296148011	153.157678918164	79.836805939822	-4.55405071740199	0.770962696255434	-5.90696636753116	3.4846485695796e-09	7.81354936199542e-07	0.090	0.097	0.270	0.000	0.000	0.098	0.100	0.094	0.000	0.106	0.341	0.213	0.401	0.104	0.705	1.860	3.816	4.213	2.608	1.150	0.516	0.000	0.552	0.000	0.817	0.303	0.000
Pdensi_GG_6013_c0_g1	Bud	MC_2_2	61.0892727025368	1439.78329618777	750.436284445154	-4.55847589816465	0.7721370872552	-5.9037131791832	3.5540984986133e-09	7.94101553902932e-07	0.232	2.136	2.155	0.028	1.656	1.789	3.137	1.736	10.443	0.000	12.386	11.037	0.000	5.712	0.699	16.904	47.187	28.433	49.382	12.629	18.144	1.337	2.542	0.000	0.432	0.784	0.321
Pdensi_DN21782_c2_g1	Bud	MC_2_2	227.501558029491	40.7988179950933	134.150188012292	2.47541422282936	0.419371287343951	5.90267931433068	3.57645052743334e-09	7.96272066546007e-07	5.270	6.285	5.280	1.998	6.092	5.133	2.038	3.872	6.911	0.934	2.656	3.763	0.314	3.952	1.461	0.944	1.130	0.642	0.583	1.829	0.758	0.400	0.000	0.000	0.000	0.296	0.000
Pdensi_DN21388_c0_g1	Bud	MC_2_2	444.756318067744	2835.9575618218	1640.35693994477	-2.67242792114305	0.452997744251265	-5.89942876108613	3.64762222317638e-09	8.09258383936259e-07	6.022	14.839	12.189	109.231	325.890	537.075	79.281	84.300	63.097	16.790	38.044	44.181	142.368	258.588	359.824	41.148	78.976	63.680	180.964	124.848	121.320	172.287	25.240	12.365	0.000	0.000	0.000
Pdensi_DN12969_c0_g1d51365	Bud	MC_2_2	150.269067512953	1455.05069776801	802.659882640483	-3.27501711039294	0.555256450192565	-5.89820633196994	3.674742788903e-09	8.12414714537544e-07	1.548	5.385	4.243	63.924	197.745	454.903	48.001	61.459	38.982	19.246	31.586	25.520	84.511	163.403	229.452	20.502	44.910	28.662	161.891	114.279	91.286	114.134	43.310	8.093	0.000	0.116	0.000
Pdensi_DN22305_c3_g1	Bud	MC_2_2	541.227375508105	2314.301894506	1427.76463500705	-2.09585644186696	0.355449260023406	-5.8963589957367	3.71610024021166e-09	8.18685468305093e-07	14.522	9.353	15.849	5.369	6.905	11.382	9.119	16.862	10.882	11.482	17.583	27.443	21.686	14.601	32.178	39.992	52.421	58.856	48.643	26.876	12.098	6.030	34.721	27.758	58.518	28.268	21.095
Pdensi_DN20832_c6_g1	Bud	MC_2_2	339.314841333248	1539.9337893412	939.624315337223	-2.18127237893634	0.370284067580763	-5.89080808468914	3.84311666259951e-09	8.39135451593786e-07	9.668	6.991	8.307	3.374	3.499	5.769	6.050	8.462	4.981	4.247	10.758	18.037	12.894	8.560	19.819	23.393	33.957	42.916	31.012	16.766	7.641	4.462	23.502	10.071	29.551	16.924	9.329
Pdensi_DN2929_c0_g1d204365	Bud	MC_2_2	101.881307165587	6238.60298862549	3170.24214789554	-5.93627371897826	1.00774990575629	-5.89062195398889	3.84744813119005e-09	8.39135451593786e-07	2.022	1.854	3.582	2.562	0.756	1.867	3.975	3.917	7.569	3.671	10.030	2.567	3.637	2.873	1.213	4.180	269.045	116.447	272.960	34.075	51.665	2.843	0.000	0.000	0.232	0.175	0.000
Pdensi_DN11141_c0_g1d456695	Bud	MC_2_2	133.203364264737	566.528528824433	349.865946544585	-2.08727841171879	0.354342918991449	-5.89056052724214	3.84887864256292e-09	8.39135451593786e-07	3.633	2.427	3.722	0.898	2.782	3.403	2.337	5.579	1.514	2.604	3.916	5.413	4.121	3.568	7.865	11.336	11.455	14.482	7.274	6.018	2.971	0.406	9.654	7.038	17.025	5.162	5.338
Pdensi_GG_39790_c0_g1	Bud	MC_2_2	28.4659655067575	221.672459628638	125.069212567698	-2.96397137821046	0.504070885680506	-5.88006858243565	4.10096528763859e-09	8.91012485667353e-07	0.592	0.488	1.003	0.142	1.013	0.000	2.108	0.000	1.582	1.269	0.000	0.000	0.057	1.142	0.000	6.614	3.899	4.383	0.334	4.017	2.164	3.867	1.510	0.000	0.000	0.943	0.401
Pdensi_DN22053_c0_g1d20127	Bud	MC_2_2	0	104.5565352999	52.2782676499499	-9.45234869221856	1.60782527814703	-5.87896509694889	4.12839401335343e-09	8.9388951887757e-07	0.000	0.000	0.000	1.266	0.000	0.000	5.279	0.658	0.000	3.587	0.000	0.000	0.787	0.000	0.000	0.843	1.899	3.978	17.125	9.654	4.724	36.813	26.295	9.495	0.000	1.410	0.000
Pdensi_DN61568_c0_g1	Bud	MC_2_2	406.647545985359	85.6396782222655	246.143612103812	2.25273508463888	0.383404529841472	5.87560894382319	4.21291790886763e-09	9.05280982550417e-07	8.099	13.842	8.294	2.735	9.187	1.176	8.189	3.211	2.567	4.462	2.729	1.484	6.804	7.686	6.207	1.933	1.548	2.196	0.000	2.710	1.550	0.000	0.220	0.000	0.000	1.010	0.435
Pdensi_DN23471_c2_g1	Bud	MC_2_2	286.506251772912	1193.49012151203	739.998186642472	-2.05750627835664	0.35020372865546	-5.87516953704646	4.22410819054442e-09	9.05280982550417e-07	7.501	5.678	7.876	2.827	4.255	4.962	4.677	9.315	4.159	4.125	7.699	12.363	9.515	8.765	17.924	19.682	26.743	31.473	27.191	10.800	4.724	4.008	19.059	10.861	42.647	13.602	10.767
Pdensi_DN26909_c0_g1d560666	Bud	MC_2_2	121.870878613004	741.609766246278	431.740322429641	-2.60643356088599	0.443907688758539	-5.87156660470403	4.31696089432646e-09	9.22044311965159e-07	2.974	1.707	4.248	5.369	1.314	0.220	7.835	8.624	5.349	13.137	8.223	6.823	1.638	0.114	0.219	21.528	14.996	13.117	13.272	2.048	12.520	0.000	0.482	0.000	0.000	0.000	0.000
Pdensi_DN944_c0_g1d324890	Bud	MC_2_2	6.74681024489416	177.784944275071	92.2658772599825	-4.71787665598976	0.804214833184075	-5.86643824674382	4.45255988337088e-09	9.44484154990535e-07	0.195	0.161	0.149	2.056	4.951	2.217	0.199	0.975	0.408	0.000	1.328	0.381	2.151	4.064	3.438	1.507	6.661	3.128	73.906	0.206	37.044	0.000	0.000	0.134	0.316	0.000	0.000
Pdensi_DN19818_c2_g1	Bud	MC_2_2	6.74774215949967	117.480601581836	62.1141718706676	-4.11950668694434	0.702317203325874	-5.86559273706541	4.47531047020826e-09	9.44484154990535e-07	0.106	0.184	0.210	4.537	11.105	12.685	3.785	4.238	2.645	1.785	2.146	2.268	4.109	7.263	7.781	1.807	3.448	2.360	7.348	5.652	4.602	6.927	0.275	0.000	0.000	0.000	0.000
Pdensi_DN24638_c0_g1d365897	Bud	MC_2_2	545.793288186604	119.156624434971	332.474956310788	2.18544139151224	0.372651079244073	5.86457818918822	4.50275879789375e-09	9.44484154990535e-07	16.166	12.306	11.748	9.450	7.814	6.072	5.898	8.340	3.889	5.804	4.729	9.534	6.897	12.399	13.395	3.850	2.321	1.857	3.220	3.223	3.078	4.812	5.416	1.017	1.326	2.697	1.675
Pdensi_DN16777_c3_g1	Bud	MC_2_2	136.622089462659	743.105119576561	439.86360451961	-2.44142275164448	0.416309318461065	-5.86444416058107	4.50639713534628e-09	9.44484154990535e-07	2.853	3.921	3.334	1.255	2.843	3.258	4.049	6.109	5.168	2.508	6.035	10.097	5.395	3.273	12.349	10.598	15.602	22.116	13.115	10.023	2.124	0.000	11.301	3.963	16.068	7.060	5.141
Pdensi_DN53281_c0_g1d255049	Bud	MC_2_2	34.7783106722784	201.420829401307	118.099570036793	-2.53151723195744	0.431687228486215	-5.86423934948141	4.51196245956309e-09	9.44484154990535e-07	0.714	0.967	0.895	1.131	0.868	0.584	1.189	0.750	0.849	0.422	1.128	2.104	1.589	1.649	3.775	4.636	3.265	5.448	3.158	1.655	1.282	0.000	4.360	1.795	13.263	2.406	3.667
Pdensi_DN43231_c0_g1d37157	Bud	MC_2_2	129.121066567108	569.857775718924	349.489421143016	-2.14015357272065	0.365050987789947	-5.86261548195592	4.55632512679185e-09	9.50612362877155e-07	2.244	4.258	3.097	2.126	2.390	1.517	5.576	6.772	2.677	3.316	2.826	6.598	3.416	2.589	8.088	11.055	12.323	14.012	18.328	7.789	2.825	0.852	11.262	10.154	10.735	4.729	3.741
Pdensi_DN9308_c0_g1d518193	Bud	MC_2_2	453.303521101606	53.5954526935844	253.449486897595	3.06549711448696	0.523861944126727	5.85172706064211	4.86494530306233e-09	1.00832392649787e-06	7.539	13.360	12.667	19.362	19.461	24.090	13.852	11.241	25.024	5.431	8.816	10.296	9.018	11.035	11.744	2.044	0.601	1.023	0.044	0.000	0.121	0.059	0.096	0.792	0.000	0.000	0.000
Pdensi_DN23066_c1_g1	Bud	MC_2_2	23.0242096346612	191.74968278774	107.386946211201	-3.05932664513962	0.523577913252479	-5.84311631125731	5.1233218977479e-09	1.05644381298407e-06	0.414	0.449	0.832	0.000	0.505	1.787	0.912	0.435	1.484	0.979	0.520	1.944	2.736	1.912	2.288	5.202	3.101	4.525	0.921	4.776	2.981	2.506	5.523	2.496	6.675	2.799	3.528
Pdensi_DN17372_c0_g5	Bud	MC_2_2	4.56947033915589	254.756948480374	129.663209409765	-5.79766990369186	0.99226263271115	-5.84287839989594	5.13064700947698e-09	1.05644381298407e-06	0.069	0.166	0.119	1.671	3.855	10.829	1.304	0.763	1.118	0.260	0.496	0.832	2.922	3.515	7.086	0.776	6.398	8.977	17.881	57.417	66.306	4.126	0.063	0.035	0.000	0.000	0.021
Pdensi_DN13804_c0_g1d52234	Bud	MC_2_2	253.347380597434	1030.73780450262	642.042592550025	-2.0233303279627	0.346505648624997	-5.83924197481824	5.24388613671644e-09	1.07624357557729e-06	6.071	7.020	5.654	35.904	80.150	72.326	30.734	32.434	32.030	21.801	21.063	21.860	41.700	64.914	64.524	16.450	27.663	22.887	54.979	81.806	59.587	102.138	24.133	4.065	17.009	10.736	14.106
Pdensi_DN21179_c7_g1	Bud	MC_2_2	206.098489306621	896.602400647002	551.350444976811	-2.12044994806855	0.363266094958138	-5.83718100174724	5.30914108536155e-09	1.08258369419566e-06	4.551	3.861	6.723	1.432	3.598	2.823	4.424	8.648	3.135	5.952	9.013	9.376	7.598	6.147	10.893	18.862	16.286	24.032	12.999	15.451	8.137	4.456	15.137	8.083	24.715	7.584	6.401
Pdensi_DN8096_c0_g2	Bud	MC_2_2	43.4416658979206	256.074111046074	149.757888471997	-2.5586625508822	0.438455635136218	-5.83562473792196	5.35893867371906e-09	1.08921292888287e-06	0.754	1.172	1.283	2.028	1.926	2.169	2.194	1.678	0.818	1.240	1.098	3.561	1.910	1.582	3.499	5.238	6.688	4.875	4.681	3.038	0.193	0.871	5.153	3.930	9.514	5.459	2.857
Pdensi_DN11818_c0_g1d104950	Bud	MC_2_2	216.636953716778	1366.88374481975	791.760349268266	-2.65721506003998	0.455611022453268	-5.83220099841315	5.47009686345341e-09	1.10823107129412e-06	6.166	2.751	6.915	2.286	4.414	4.303	5.192	9.899	6.061	7.715	9.573	13.630	9.997	8.784	20.051	25.035	27.167	37.470	33.810	17.590	4.173	4.942	33.449	13.848	30.851	13.468	11.019
Pdensi_DN10060_c0_g1d48828	Bud	MC_2_2	0	112.941208130791	56.4706040653955	-9.56439732239277	1.64046975347621	-5.83027959041944	5.53345834452802e-09	1.11747481850007e-06	0.000	0.000	0.000	0.000	0.000	0.000	0.000	1.430	0.407	0.000	1.442	2.555	1.128	0.393	0.803	0.612	3.155	3.422	3.023	0.427	0.490	0.000	0.834	0.685	1.500	0.423	0.414
Pdensi_DN26150_c0_g1d76332	Bud	MC_2_2	76.6563338645571	310.164863070845	193.410598467701	-2.01849028024629	0.346389969565889	-5.82721919683743	5.63585674938377e-09	1.12943509005264e-06	2.022	1.868	1.774	3.100	1.183	0.708	3.426	0.529	1.887	2.185	1.330	0.325	0.709	0.670	0.986	7.970	7.468	5.135	16.930	2.729	3.045	0.808	0.943	0.731	4.901	0.327	0.000
Pdensi_GG_143966_c0_g1	Bud	MC_2_2	204.0567558955	2358.50871623254	1281.28273606402	-3.53044534973801	0.605898844342051	-5.82679003715833	5.65036267337318e-09	1.12943509005264e-06	2.357	7.724	5.109	36.695	36.731	14.959	54.834	26.825	21.155	32.259	44.278	17.270	8.239	16.032	4.004	21.534	74.910	54.437	170.753	168.850	100.168	71.488	0.598	0.000	0.740	0.730	0.195
Pdensi_DN2584_c0_g1d514829	Bud	MC_2_2	86.4814815463666	555.698274372692	321.08987795953	-2.68187637763356	0.460286290185096	-5.82653977496287	5.65883848552386e-09	1.12943509005264e-06	2.232	2.421	1.743	0.941	1.509	2.957	2.469	2.605	3.548	3.226	4.692	7.589	4.951	2.863	6.883	7.107	14.898	13.910	11.805	6.607	2.141	1.508	11.177	6.982	19.394	5.853	4.807
Pdensi_DN20191_c0_g1d219493	Bud	MC_2_2	8.08457800308472	1075.28181384462	541.683195923854	-7.05478519109817	1.21083584372349	-5.8263762405676	5.66438370455554e-09	1.12943509005264e-06	0.122	0.244	0.241	0.417	0.309	0.130	0.181	0.440	0.283	0.230	0.344	0.270	0.101	0.087	0.188	0.220	21.938	45.890	270.535	0.335	4.553	0.113	0.149	0.124	0.047	0.068	0.055
Pdensi_DN22697_c6_g1	Bud	MC_2_2	74.9583070699104	398.864258487602	236.911282778756	-2.40954689098033	0.413987323357322	-5.82033979069594	5.87281119915326e-09	1.16729996225946e-06	1.585	2.063	1.909	3.203	0.386	1.713	2.448	3.329	2.271	1.875	3.192	4.100	4.907	0.366	6.323	6.254	10.780	8.879	10.195	0.367	1.825	0.481	5.395	3.826	10.717	4.993	3.849
Pdensi_DN9985_c0_g1d48787	Bud	MC_2_2	192.095490230923	15.6072396180821	103.851364924503	3.6250582442228	0.622892081760397	5.81972118505308	5.89458723891295e-09	1.16794387657053e-06	5.637	3.141	5.323	0.612	1.565	1.230	1.431	1.521	0.382	0.380	0.815	0.949	2.510	2.045	1.256	0.289	0.520	0.197	0.000	1.120	0.925	0.981	0.000	0.000	0.720	0.362	4.083
Pdensi_DN13003_c0_g1d391011	Bud	MC_2_2	132.108206630765	0	66.0541033153823	9.22970325246015	1.58618623389717	5.81880176187337	5.92709779402987e-09	1.1692402100747e-06	5.306	3.629	0.848	0.116	0.000	6.118	0.000	0.000	0.000	0.000	0.000	0.000	3.795	9.888	4.956	0.000	0.000	0.000	0.000	0.000	0.000	0.000	0.000	0.000	0.000	0.000	0.000
Pdensi_DN8889_c0_g1d47964	Bud	MC_2_2	78.1263283973532	355.026510606826	216.57641950209	-2.1821883773245	0.375043911780707	-5.81848767245275	5.93824382973439e-09	1.1692402100747e-06	1.628	1.762	2.360	1.154	0.674	1.730	1.375	2.818	1.992	0.854	2.735	3.874	3.849	3.036	4.249	6.654	8.386	8.211	8.867	3.810	0.970	2.388	8.013	3.703	8.453	4.132	2.801
Pdensi_DN47272_c0_g1d157972	Bud	MC_2_2	20.7685439869015	193.397306481994	107.082925234448	-3.21462879346827	0.553074223293559	-5.81229183729652	6.16232879620701e-09	1.207341753451e-06	0.501	0.543	0.502	0.000	0.608	0.364	0.185	0.701	1.388	0.591	1.688	0.984	0.743	0.386	1.301	2.542	4.494	5.505	3.692	1.548	0.719	0.508	2.652	2.014	5.218	1.125	1.008
Pdensi_DN20467_c5_g1	Bud	MC_2_2	250.182073806698	1123.72421026599	686.953142036343	-2.16607644020626	0.372898789385467	-5.8087516019452	6.29403891982023e-09	1.22778577170289e-06	6.035	5.224	7.167	2.483	2.695	4.965	4.498	5.940	3.677	2.958	6.922	14.323	9.984	8.368	17.778	17.319	24.946	30.942	22.096	10.238	3.744	4.666	15.998	9.370	38.255	14.053	12.191
Pdensi_DN18667_c0_g4	Bud	MC_2_2	23.0080736011795	615.067567954369	319.037820777774	-4.73985343140487	0.816387491937759	-5.80588688363471	6.40261784231962e-09	1.24128044618115e-06	0.561	0.449	0.689	1.768	2.795	3.591	0.876	1.278	1.482	0.531	0.802	0.653	1.178	2.493	2.683	2.042	18.587	18.283	10.863	6.117	7.284	8.526	3.553	6.000	8.267	10.662	18.351
Pdensi_DN22048_c7_g1	Bud	MC_2_2	211.809005773181	953.550614976212	582.679810374697	-2.16926434284463	0.373999444673174	-5.80018065198007	6.62435156396395e-09	1.28032866055902e-06	4.946	4.389	6.256	1.980	3.175	4.642	3.733	6.466	3.098	5.242	6.118	12.122	7.687	4.433	13.495	15.169	20.973	26.056	22.047	10.683	4.100	2.883	15.495	6.383	26.641	9.656	8.003
Pdensi_GG_120440_c0_g1	Bud	MC_2_2	2458.47812718186	9897.78147363587	6178.12980040887	-2.00922502514543	0.346606099010626	-5.79685421255048	6.75703814457106e-09	1.2989555940528e-06	55.391	84.247	43.173	293.537	371.820	194.113	296.891	232.886	145.600	399.807	156.315	146.539	228.786	289.981	155.999	172.067	257.813	215.827	365.559	700.380	286.941	803.085	798.957	200.311	22.417	12.910	8.998
Pdensi_DN23710_c6_g1	Bud	MC_2_2	418.663983356807	1726.81534037294	1072.73966186488	-2.04353389509898	0.352532057501478	-5.79673210312346	6.76195776487619e-09	1.2989555940528e-06	11.329	7.967	11.460	3.338	5.018	9.921	6.284	12.464	4.512	6.783	12.501	18.343	15.680	10.285	25.183	28.179	38.789	45.710	36.703	15.877	5.730	7.212	26.837	17.499	54.580	19.365	13.421
Pdensi_DN19470_c0_g1d484139	Bud	MC_2_2	8.60577581238301	162.42301881717	85.5143973147765	-4.2358360167654	0.731440852845187	-5.79108481607048	6.9933248138489e-09	1.33525881779088e-06	0.072	0.311	0.252	5.722	24.206	20.030	5.979	5.621	3.541	1.561	1.823	1.799	6.953	17.002	13.560	2.440	5.036	3.022	4.043	6.338	4.573	3.464	0.333	0.000	0.000	0.000	0.000
Pdensi_DN12696_c1_g3	Bud	MC_2_2	12.5248910401856	881.278289791274	446.90159041573	-6.13749734382491	1.06127288923579	-5.78314720565834	7.33158527405823e-09	1.39141121972247e-06	0.754	0.000	0.157	0.264	1.009	0.631	1.268	0.195	0.689	0.224	0.177	0.212	0.195	0.243	0.236	12.698	21.128	23.395	29.304	11.248	2.292	1.436	3.706	0.409	0.000	1.121	1.767
Pdensi_DN24003_c5_g2	Bud	MC_2_2	82.1465668712997	361.109645797452	221.628106334376	-2.13410121144408	0.369133909378618	-5.7813740683876	7.40929342409653e-09	1.40193621641283e-06	2.330	2.300	1.457	0.513	0.981	1.106	1.238	2.875	1.316	1.906	3.001	3.944	3.160	1.637	2.945	7.200	8.146	8.398	7.883	3.175	2.176	1.628	6.777	8.979	6.263	4.850	3.902
Pdensi_DN23955_c0_g1d550875	Bud	MC_2_2	434.819756792999	82.5011656582237	258.660461225611	2.38729747789251	0.413046189411132	5.77973490397286	7.48184223855399e-09	1.41142489750542e-06	10.753	13.914	7.625	2.650	4.897	6.032	2.822	2.820	3.543	3.172	2.833	1.585	6.487	9.240	6.992	2.676	1.449	1.461	0.496	0.693	0.214	0.000	0.000	0.000	16.944	29.369	30.096
Pdensi_DN21322_c0_g1d294658	Bud	MC_2_2	47290.903310676	8484.01895758193	27887.4611341289	2.47858135006399	0.428897418686738	5.77896075395671	7.51634554037652e-09	1.41370119345685e-06	1667.564	1025.614	789.990	947.041	877.854	702.742	665.094	587.333	434.121	531.435	449.238	299.913	1222.509	1457.359	821.295	302.898	160.311	112.258	42.439	19.082	45.457	31.672	2.876	1.262	242.537	168.919	189.094
Pdensi_DN20261_c4_g5	Bud	MC_2_2	1622.8800411214	347.30263202203	985.091336571715	2.22315397077891	0.385112556398738	5.77273821338898	7.79935670209879e-09	1.4582251248838e-06	35.348	55.507	29.813	33.951	17.272	18.544	19.717	10.548	8.353	10.943	13.056	9.717	26.485	26.077	12.922	10.512	4.586	8.323	2.361	3.226	5.024	5.826	4.244	11.367	98.127	186.209	171.515
Pdensi_DN15798_c0_g1	Bud	MC_2_2	17.5294846445862	252.337441071895	134.933462858241	-3.84533002902765	0.667083109063697	-5.76439423631169	8.1951649764834e-09	1.52769513265759e-06	0.237	0.513	0.553	0.500	0.478	0.344	0.263	0.991	0.186	0.372	0.500	1.121	0.617	0.639	0.709	2.702	7.751	5.760	9.455	4.229	3.057	0.240	3.688	0.479	1.321	1.598	0.951
Pdensi_DN23978_c8_g2	Bud	MC_2_2	147.690138913565	727.137264245331	437.413701579448	-2.29801272201912	0.398993277707616	-5.75952741665767	8.43497586667756e-09	1.56776094220537e-06	3.536	3.065	4.259	0.892	1.291	3.815	1.168	5.939	4.642	2.926	5.779	7.891	7.023	2.854	12.126	12.044	13.626	21.930	12.947	7.763	1.526	1.071	10.302	9.950	12.969	6.365	13.317
Pdensi_DN9651_c0_g1d172168	Bud	MC_2_2	0	255.343862960701	127.67193148035	-10.7425200891016	1.86874204853731	-5.74853019308357	9.00225720796691e-09	1.66827712399876e-06	0.000	0.000	0.000	0.000	0.000	0.000	0.000	0.000	0.000	0.000	0.000	0.000	0.000	0.000	0.000	0.246	2.354	13.718	0.912	5.084	0.790	0.000	0.000	0.000	0.000	0.000	0.000
Pdensi_DN21993_c1_g3	Bud	MC_2_2	201.557563376006	931.778684328791	566.668123852399	-2.20792868600485	0.384715229152481	-5.73912473095715	9.5167111550443e-09	1.75498757762285e-06	4.610	3.620	6.574	2.189	4.297	4.999	3.874	7.890	5.160	4.133	6.519	12.025	6.885	5.172	13.589	16.651	19.882	24.491	18.734	12.959	5.273	2.531	12.417	8.477	23.074	9.828	6.817
Pdensi_DN13023_c0_g2	Bud	MC_2_2	475.577233930457	7103.25224501172	3789.41473947109	-3.90075379268573	0.679696759770393	-5.73896187765179	9.52586578763039e-09	1.75498757762285e-06	5.098	4.351	25.214	56.186	71.294	36.582	175.091	210.847	350.179	269.410	362.543	250.778	33.257	57.613	18.418	118.330	163.833	181.384	193.104	64.104	104.858	14.591	38.163	10.253	3.686	1.215	13.824
Pdensi_DN42477_c0_g1d93713	Bud	MC_2_2	49.6012919323537	307.304429175853	178.452860554103	-2.63245910389179	0.458908661155723	-5.73634652538951	9.67406309005399e-09	1.77709436495079e-06	0.932	0.894	1.820	1.627	0.519	1.609	1.781	3.143	2.876	3.380	3.691	2.479	0.775	0.726	0.485	7.963	6.331	6.154	21.987	27.661	11.884	51.829	66.018	36.505	0.051	0.075	0.000
Pdensi_DN13758_c0_g1	Bud	MC_2_2	158.878492184718	16.6149688206623	87.7467305026901	3.25488699259915	0.567591020214141	5.73456393191553	9.77635439555369e-09	1.79066435393909e-06	3.131	5.877	2.842	0.289	1.554	3.496	0.167	0.114	1.812	0.149	0.306	1.040	0.930	3.743	3.928	0.395	0.387	0.313	0.104	0.375	0.201	0.000	0.189	0.372	0.000	0.174	0.165
Pdensi_DN27180_c0_g1d230373	Bud	MC_2_2	69.5366393407049	306.857309418104	188.196974379405	-2.1405764025447	0.373404673282242	-5.73259135652735	9.89077296011146e-09	1.80637050049479e-06	1.880	1.359	1.887	0.396	0.000	1.355	2.075	3.290	2.619	2.224	4.339	4.421	2.079	2.531	8.681	6.181	7.386	6.581	5.212	7.250	1.353	0.000	3.429	2.521	1.842	2.820	1.902
Pdensi_DN16111_c0_g1d469079	Bud	MC_2_2	11.096438442661	190.766397662571	100.931418052616	-4.10078561208498	0.715432271898942	-5.73189912330965	9.9312334125795e-09	1.80843734601714e-06	0.337	0.198	0.274	0.961	1.267	0.135	2.247	2.517	1.723	3.246	3.579	2.793	0.442	0.106	0.047	1.718	4.695	5.836	2.258	3.829	3.086	0.368	0.000	0.000	1.186	5.809	2.106
Pdensi_DN23383_c2_g1	Bud	MC_2_2	186.426703045783	772.390884474061	479.408793759922	-2.04931535530597	0.357558220878764	-5.73141725078899	9.9594933828712e-09	1.80843734601714e-06	5.049	3.633	5.039	1.960	2.676	3.384	3.660	5.980	4.084	3.451	7.454	10.392	7.966	4.714	12.705	14.395	14.591	21.754	14.211	9.325	4.309	1.917	11.782	7.434	18.531	9.846	5.391
Pdensi_GG_25826_c0_g1	Bud	MC_2_2	24016.5381555145	5897.71750490656	14957.1278302105	2.02571207593051	0.353853868698313	5.7247136604223	1.03608339547216e-08	1.87590639603189e-06	716.632	544.008	509.424	274.066	454.968	408.428	315.252	220.726	246.283	144.736	186.882	190.405	379.633	494.596	434.605	181.912	71.872	144.171	47.707	151.107	149.564	304.441	160.772	44.777	40.070	114.269	173.716
Pdensi_DN26900_c3_g1	Bud	MC_2_2	349.341929849248	81.47695070868	215.409440278964	2.08963403609121	0.365179537462103	5.72221009592593	1.05147166137596e-08	1.89831307850936e-06	9.217	7.830	8.686	3.622	7.278	6.635	7.149	6.467	3.303	6.322	4.562	5.858	11.309	6.300	7.196	2.557	1.308	1.607	2.139	1.912	2.095	2.801	2.271	3.920	0.592	0.879	0.748
Pdensi_DN23100_c8_g1	Bud	MC_2_2	283.228377204941	1262.36243068785	772.795403946395	-2.15519990365406	0.376886579333029	-5.71843101303337	1.07512149320216e-08	1.93546442981948e-06	7.239	5.209	8.367	3.303	2.683	7.930	4.831	10.509	6.898	4.909	9.705	15.883	12.711	7.496	15.072	21.430	25.222	35.933	21.537	13.742	6.502	4.276	17.833	12.050	33.042	13.922	12.169
Pdensi_DN15194_c0_g1d343911	Bud	MC_2_2	8.08457800308472	413.060277936283	210.572427969684	-5.67359283718386	0.992263244436229	-5.71783029251215	1.07892816518191e-08	1.93678364193111e-06	0.118	0.235	0.236	2.148	5.002	3.519	2.098	3.192	2.293	1.785	1.799	2.007	1.460	3.002	1.319	0.738	11.409	13.940	34.696	2.721	48.382	9.905	0.486	0.087	0.008	0.006	0.000
Pdensi_DN18527_c9_g1	Bud	MC_2_2	240.532921183366	1055.63221354513	648.082567364249	-2.13265844944979	0.37319326600844	-5.71462200339262	1.09948143614764e-08	1.95695272115228e-06	6.586	4.674	6.422	1.744	2.219	4.155	3.140	7.246	3.412	3.585	6.598	11.067	7.913	5.992	11.976	16.736	23.506	28.575	22.552	12.584	5.879	3.425	15.545	8.868	23.293	10.815	8.557
Pdensi_DN18954_c9_g1	Bud	MC_2_2	149.363299680345	655.765769761878	402.564534721112	-2.13292216498441	0.373308620841719	-5.71356257504902	1.10635164832784e-08	1.96363393402368e-06	3.944	2.916	4.116	1.486	1.194	3.148	2.615	4.202	3.076	3.589	5.042	7.302	5.557	3.597	11.650	10.898	15.800	16.071	14.011	7.370	3.108	2.476	9.275	7.666	14.395	7.772	5.271
Pdensi_DN16777_c5_g1	Bud	MC_2_2	138.291944132993	573.372267191575	355.832105662284	-2.04965973510607	0.359167797057751	-5.70669127883007	1.15193440824566e-08	2.03308356287794e-06	2.832	3.366	4.010	1.916	1.066	3.144	3.150	5.524	2.102	2.729	3.136	6.198	5.713	3.148	8.209	10.255	11.599	15.699	12.776	6.291	2.903	0.380	8.120	3.636	18.196	8.097	6.556
Pdensi_DN38158_c0_g1	Bud	MC_2_2	112.752067771785	0	56.3760338858924	9.0010484142017	1.57809180760835	5.7037546046469	1.17196767103432e-08	2.06266310102039e-06	1.043	2.262	4.971	0.000	0.952	0.565	0.288	0.821	0.000	0.617	0.329	0.307	3.179	3.310	3.183	0.000	0.000	0.000	0.000	0.000	0.000	0.000	0.000	0.000	0.000	0.000	0.000
Pdensi_GG_41038_c0_g1	Bud	MC_2_2	0	83002.9216790022	41501.4608395011	-19.0881657244814	3.34839587610757	-5.70068965282293	1.19323697649565e-08	2.09424722604563e-06	0.000	0.000	0.000	0.000	0.000	0.169	0.057	6.072	1.221	3.475	0.066	0.062	0.174	0.180	0.117	0.329	2871.985	2332.607	8866.490	1423.781	7397.522	135.034	0.192	0.211	0.638	0.467	0.313
Pdensi_DN26265_c6_g1	Bud	MC_2_2	161.159334693916	672.337658194609	416.748496444262	-2.05884979398487	0.361253549184122	-5.69918219110847	1.20383518383829e-08	2.1065275612405e-06	4.057	3.393	4.412	1.530	2.001	2.988	3.031	5.348	3.502	3.707	5.010	9.146	4.534	4.555	8.674	11.285	14.334	18.326	12.482	7.687	3.408	1.296	11.112	7.661	15.241	5.584	5.085
Pdensi_DN8806_c0_g1d384883	Bud	MC_2_2	82.8399061851603	780.301130188519	431.57051818684	-3.23411800383513	0.567513999354662	-5.6987457710519	1.20692046979403e-08	2.1065275612405e-06	1.511	3.257	1.400	3.291	4.853	0.391	0.116	1.000	4.984	3.908	0.000	1.943	0.000	6.750	5.629	8.343	19.380	22.558	37.485	21.334	19.890	0.702	2.632	0.000	0.350	0.354	0.019
Pdensi_DN7188_c0_g1d169390	Bud	MC_2_2	77.3180471244165	425.485324330287	251.401685727352	-2.45780725197877	0.431372442232981	-5.69764549458939	1.21473305343867e-08	2.11430663621723e-06	1.689	1.715	2.290	0.891	1.282	2.299	2.538	4.246	1.672	1.869	2.667	3.523	2.739	3.654	6.850	6.455	9.460	11.806	12.830	3.267	1.406	3.213	7.236	5.304	17.772	5.924	2.973
Pdensi_DN24000_c5_g1	Bud	MC_2_2	189.324758135422	993.033940925372	591.179349530397	-2.38997065786741	0.419670653613237	-5.69487200806273	1.23464505795839e-08	2.14304451272292e-06	4.427	3.465	6.015	2.331	1.143	2.517	1.893	4.672	2.674	3.715	4.323	9.425	6.112	4.538	10.036	15.163	21.496	28.043	16.944	9.519	4.021	2.406	12.105	6.556	15.677	9.123	7.992
Pdensi_DN10713_c0_g2	Bud	MC_2_2	116.058015908576	495.428903192054	305.743459550315	-2.09109127843875	0.367339202080539	-5.69253503735842	1.25166902468133e-08	2.16340335766172e-06	2.699	2.922	2.957	0.978	1.092	2.668	2.001	3.719	2.284	1.969	3.251	5.609	4.154	2.746	6.312	8.595	9.585	14.261	8.321	5.846	1.474	0.979	7.240	3.622	10.576	5.200	5.831
Pdensi_DN10786_c0_g1d455919	Bud	MC_2_2	176.404764698987	852.401434911504	514.403099805245	-2.271681844664	0.399078325818786	-5.69232077438233	1.25324121626861e-08	2.16340335766172e-06	4.728	2.934	5.267	1.713	2.282	2.545	2.714	6.217	4.501	4.261	6.443	10.871	9.231	4.753	10.629	15.101	17.362	23.374	20.336	9.052	4.008	3.723	10.912	8.099	21.860	8.809	9.955
Pdensi_DN20308_c0_g1	Bud	MC_2_2	114.167199836098	500.652626748132	307.409913292115	-2.13135828817256	0.374662253253883	-5.68874571607375	1.27975867356999e-08	2.20314301924311e-06	2.284	2.428	3.682	1.902	1.396	2.640	2.136	3.754	4.853	1.012	3.587	10.490	5.205	1.951	8.432	9.487	11.367	11.966	12.895	8.223	0.697	2.788	2.627	10.819	19.098	9.107	3.585
Pdensi_DN20894_c0_g2d292664	Bud	MC_2_2	155.533551467737	738.233796891192	446.883674179465	-2.24635894238574	0.394958391048399	-5.68758378932749	1.28849388059174e-08	2.20809429786476e-06	4.259	4.685	2.598	3.194	2.581	1.660	3.782	1.826	3.307	2.204	1.314	1.265	1.381	3.690	2.037	14.456	20.757	13.095	6.914	12.344	6.623	3.602	7.732	4.507	16.672	13.118	6.389
Pdensi_DN37884_c0_g1d89427	Bud	MC_2_2	164.024168453602	20.5618286120063	92.2929985328041	2.99790308428604	0.527131947370379	5.68719672416216	1.29141662606893e-08	2.20809429786476e-06	4.421	5.189	2.584	1.400	3.135	1.404	0.613	1.354	0.000	0.218	0.931	0.000	1.434	2.764	2.254	0.495	0.396	0.449	0.000	0.854	0.529	0.561	0.450	1.111	0.000	2.895	2.225
Pdensi_DN6018_c0_g1	Bud	MC_2_2	471.923918598454	1919.5330556852	1195.72848714183	-2.02363837292188	0.35583784523587	-5.6869678141753	1.29314816517283e-08	2.20809429786476e-06	12.730	8.046	13.840	2.675	5.164	11.063	8.568	14.847	9.284	7.523	20.892	22.841	15.996	11.010	23.078	34.547	40.877	50.311	38.842	12.258	9.156	1.071	29.189	17.767	49.800	16.311	20.620
Pdensi_DN21555_c0_g3	Bud	MC_2_2	139.739446819764	606.9490007288	373.344223774282	-2.11662942599577	0.372414038916978	-5.68353822576391	1.31936217642794e-08	2.24676681114518e-06	2.898	3.714	3.701	0.999	1.603	3.707	2.620	3.872	3.142	2.803	4.316	7.128	1.752	2.736	5.846	10.852	11.014	17.979	11.083	13.416	5.306	1.601	8.016	12.713	23.680	15.691	12.772
Pdensi_DN25132_c5_g4	Bud	MC_2_2	38.5965885555804	197.603377808742	118.099983182161	-2.35311231428408	0.414403840435227	-5.67830720828439	1.36034239163105e-08	2.30409820999703e-06	1.069	0.925	0.854	0.406	0.518	0.934	0.594	1.454	0.000	0.377	1.487	2.144	1.072	0.864	2.151	3.740	4.749	4.462	4.155	2.977	0.766	0.488	3.276	1.938	5.634	2.282	2.188
Pdensi_DN17163_c1_g1d473064	Bud	MC_2_2	351.119748998971	74.3780834638872	212.748916231429	2.23549116084137	0.393779778276615	5.67700853158341	1.37070638855657e-08	2.31542810000462e-06	8.377	11.442	6.274	2.667	7.426	5.551	2.894	5.291	4.999	1.492	3.705	3.550	3.054	7.606	5.724	1.850	1.777	1.312	0.526	2.077	1.926	0.277	0.337	0.000	0.896	3.829	3.501
Pdensi_GG_73496_c0_g1	Bud	MC_2_2	486.057962565125	4795.02396984118	2640.54096620315	-3.30215395774367	0.581951518129314	-5.67427673074633	1.39275832674035e-08	2.34013111070016e-06	6.248	19.696	10.379	26.832	20.829	23.110	17.155	17.261	32.206	19.648	14.204	22.612	10.808	34.244	12.969	48.779	161.987	96.211	187.136	72.529	87.178	26.802	37.556	19.598	36.059	18.443	5.569
Pdensi_DN5088_c0_g1d206010	Bud	MC_2_2	457.458023171316	93.194070562209	275.326046866762	2.28433129470724	0.402930489345197	5.66929372463105	1.43387366109645e-08	2.38658098402294e-06	13.436	11.960	8.411	15.164	8.165	18.228	10.748	8.214	6.285	2.699	0.992	5.565	8.755	10.753	13.005	2.977	1.870	1.424	5.891	0.793	0.767	0.000	3.220	1.909	0.986	16.135	11.552
Pdensi_DN14490_c0_g1d53004	Bud	MC_2_2	200.670192036138	848.135446833153	524.402819434645	-2.07798842019514	0.366562711847926	-5.66884833899095	1.43760546486814e-08	2.38658098402294e-06	4.614	4.275	5.885	1.758	1.659	4.014	3.816	6.348	3.208	3.698	5.443	8.008	7.479	5.069	12.645	14.629	16.524	24.378	22.409	10.667	4.490	3.864	12.298	8.934	8.111	8.459	7.394
Pdensi_DN36411_c0_g1d315442	Bud	MC_2_2	0	87.3278737762176	43.6639368881088	-9.19225878284557	1.62363669707759	-5.66152440345236	1.50034165028641e-08	2.4811949265419e-06	0.000	0.000	0.000	0.000	0.000	0.000	0.000	0.000	0.000	0.000	0.000	0.000	0.000	0.000	0.000	0.816	1.467	3.333	0.504	0.264	0.328	0.000	0.000	0.000	0.000	0.000	0.000
Pdensi_DN16470_c0_g1	Bud	MC_2_2	156.999601474669	717.060659248379	437.030130361524	-2.18999066347339	0.387410068491788	-5.65290074158154	1.57762420288557e-08	2.60155227388789e-06	5.079	3.779	2.709	1.742	2.614	3.001	1.078	4.808	1.912	2.519	4.556	8.382	5.887	5.105	12.676	12.772	15.867	18.303	11.246	9.308	1.971	2.530	15.436	4.978	13.792	8.898	5.162
Pdensi_GG_58994_c0_g1	Bud	MC_2_2	16.3585899098061	775.087073581931	395.722831745869	-5.56507392454024	0.985062585941559	-5.6494622818518	1.60950494110922e-08	2.63299986522524e-06	0.244	0.643	0.333	9.157	34.181	46.958	12.826	22.460	14.109	8.283	9.057	11.078	10.082	32.329	36.197	1.051	25.839	21.890	21.330	3.329	4.982	179.420	267.255	287.281	0.029	0.000	0.000
Pdensi_DN18087_c0_g1d216724	Bud	MC_2_2	16.7248817523244	129.354098295154	73.0394900237394	-2.94990016496092	0.522635285079977	-5.64428053209133	1.65873421252707e-08	2.70060788793037e-06	0.356	0.444	0.437	6.291	17.238	21.831	4.990	5.999	4.753	2.855	3.610	3.278	6.743	14.957	14.867	2.567	3.502	2.404	11.328	11.121	9.376	19.949	0.364	0.151	2.052	0.964	1.194
Pdensi_DN12731_c0_g1d270784	Bud	MC_2_2	14.100500802458	191.846762000303	102.973631401381	-3.76601335590678	0.667384263282804	-5.64294599543311	1.67164793500944e-08	2.71461837858441e-06	0.258	0.249	0.538	6.394	17.955	19.579	5.088	7.863	6.138	1.685	3.121	3.296	6.090	12.929	12.948	2.845	6.197	3.360	9.177	5.209	6.742	1.121	0.632	0.262	0.120	0.029	0.124
Pdensi_DN16222_c1_g3d397987	Bud	MC_2_2	295.852237397828	5.6132303909306	150.732733894379	5.71820941383344	1.01349548864099	5.64206696321958	1.68020722263606e-08	2.72150377079313e-06	17.007	2.990	1.605	0.517	0.082	0.443	0.000	0.000	0.000	0.000	0.000	0.000	8.447	0.453	0.925	0.155	0.076	0.129	0.233	0.319	0.491	0.000	0.000	0.487	0.318	0.192	0.000
Pdensi_DN37056_c4_g1	Bud	MC_2_2	413.91300527058	1896.9316614375	1155.42233335404	-2.1957372334539	0.389220548077515	-5.64137028299085	1.68702113697502e-08	2.72553404611594e-06	9.221	7.570	13.607	4.189	4.649	8.542	7.503	13.513	8.086	7.460	14.143	20.326	16.618	10.269	22.593	30.684	41.669	51.398	43.674	21.190	10.647	7.522	29.997	19.959	45.169	22.555	14.915
Pdensi_DN23366_c5_g1	Bud	MC_2_2	102.214954656914	497.424915743999	299.819935200457	-2.28064567499403	0.404337169611325	-5.64045516069257	1.69601232271924e-08	2.73305228720956e-06	2.782	2.109	2.644	1.234	1.182	1.671	1.546	3.792	0.989	1.640	2.814	5.905	3.719	3.856	7.292	7.853	10.811	13.786	7.547	5.807	2.195	1.060	6.301	6.156	10.610	7.659	7.718
Pdensi_DN27923_c0_g1d368852	Bud	MC_2_2	454.650727130687	71.2450959745025	262.947911552595	2.67636214367654	0.47458483977847	5.63937555385425	1.70667943303291e-08	2.74322596215657e-06	15.333	8.529	9.564	2.089	1.515	4.021	3.193	0.870	1.484	5.384	1.561	3.402	10.486	4.780	8.693	1.858	0.886	2.011	0.000	3.821	1.192	0.627	0.000	0.000	1.820	1.866	1.512
Pdensi_DN13254_c0_g1d522382	Bud	MC_2_2	72.0225362589164	334.248814272578	203.135675265747	-2.21257735254562	0.392522104117098	-5.6368223071727	1.7321668209127e-08	2.77006007746363e-06	1.703	2.401	1.242	0.801	0.000	1.713	1.749	2.344	0.988	2.731	1.055	3.366	1.732	2.432	6.505	6.879	7.770	7.330	6.127	7.627	4.581	0.481	6.090	3.586	23.718	2.883	3.196
Pdensi_GG_6795_c0_g1	Bud	MC_2_2	113.63257535455	816.31040252658	464.971488940565	-2.8434104889426	0.504630615989722	-5.63463729477824	1.75427155542432e-08	2.78588903214472e-06	2.226	3.978	2.250	2.218	3.725	0.733	3.995	2.101	2.585	3.089	4.089	2.558	7.446	5.841	5.451	9.494	22.972	20.132	50.711	64.516	26.442	7.468	14.782	3.588	3.549	3.868	2.760
Pdensi_GG_58204_c0_g1	Bud	MC_2_2	0.274184492402501	19104.9565627077	9552.61537360003	-16.0072442890423	2.84091745501294	-5.63453340074936	1.75532939588854e-08	2.78588903214472e-06	0.000	0.000	0.018	0.046	0.000	0.059	0.040	1.599	0.321	1.714	0.000	0.022	0.061	0.105	0.041	0.067	556.302	645.734	2141.793	379.646	2885.006	0.165	0.000	0.150	0.114	0.082	0.088
Pdensi_DN3247_c0_g1	Bud	MC_2_2	81.534398321024	386.050627247052	233.792512784038	-2.24189170740261	0.398229564202504	-5.62964658812369	1.80579244575096e-08	2.85734441650251e-06	2.176	1.416	2.402	2.478	0.265	0.946	1.688	4.115	0.709	1.287	1.100	3.589	2.418	2.513	4.112	7.602	7.946	9.823	6.756	4.538	4.381	0.993	6.637	11.821	3.219	6.356	5.003
Pdensi_DN7277_c0_g1	Bud	MC_2_2	28.204630707844	234.82133545418	131.512983081012	-3.05807398764599	0.543242293828295	-5.62930026323129	1.80942169595052e-08	2.85734441650251e-06	1.022	0.369	0.684	0.000	0.000	0.676	0.000	0.365	0.000	1.177	0.000	3.201	0.587	0.000	1.003	5.112	5.639	4.737	1.890	0.394	1.350	0.332	0.000	0.000	0.000	0.542	1.525
Pdensi_DN2413_c0_g1d381190	Bud	MC_2_2	183.216797020134	759.223471013777	471.220134016956	-2.04956600320658	0.364238111392098	-5.62699492201202	1.83376123676631e-08	2.88338868920652e-06	4.701	4.078	4.718	0.791	1.145	3.048	2.766	6.251	2.619	2.594	6.311	5.895	5.891	3.977	10.417	15.453	11.750	22.897	11.118	6.163	5.863	3.803	8.381	13.866	29.478	10.221	9.891
Pdensi_DN21214_c6_g2	Bud	MC_2_2	492.693295944467	2001.04146248399	1246.86737921423	-2.02148640517689	0.359365219959743	-5.62515873239859	1.85337469601311e-08	2.90491126483568e-06	14.035	8.430	13.716	6.154	8.990	7.574	7.400	20.041	10.879	7.912	12.446	23.183	19.117	15.122	36.435	36.361	40.016	54.818	20.338	21.584	11.190	11.247	29.189	34.738	50.316	21.085	16.325
Pdensi_DN15517_c0_g1d526009	Bud	MC_2_2	368.093152961557	22.6022556595075	195.347704310532	4.00514989788923	0.712093301243217	5.62447349370763	1.86074621501062e-08	2.90922822618831e-06	8.257	10.465	8.525	0.893	2.798	3.437	1.237	1.715	2.049	0.256	1.001	0.895	2.853	6.131	4.523	0.660	0.750	0.085	0.000	0.306	0.000	3.741	0.460	0.000	0.000	0.000	0.270
Pdensi_DN26299_c3_g1	Bud	MC_2_2	43.0609342614363	312.843669206204	177.95230173382	-2.85865571926206	0.508394989790669	-5.62290301176868	1.87774837333722e-08	2.92854379968395e-06	0.939	0.807	1.416	0.513	0.184	1.173	0.737	1.571	1.261	0.970	1.664	3.026	1.859	1.541	3.974	4.624	6.655	9.106	6.285	2.677	1.074	0.531	4.516	2.771	5.488	2.874	3.353
Pdensi_DN4654_c0_g1d261467	Bud	MC_2_2	34.8192634558796	228.153264684092	131.486264069986	-2.71202902731225	0.482529700912716	-5.62043957539274	1.90472201997488e-08	2.96000072785961e-06	1.091	0.816	0.670	0.425	0.101	0.366	0.930	0.614	0.297	0.788	0.106	0.297	0.187	0.774	0.470	4.749	6.479	3.723	5.803	1.949	1.321	0.382	1.750	1.354	2.924	1.695	0.706
Pdensi_DN24398_c0_g1d365585	Bud	MC_2_2	112.622745288105	3.39681816650441	58.0097817273048	5.05622692719183	0.899651744781338	5.62020465866017	1.90731382603955e-08	2.96000072785961e-06	3.573	3.530	1.262	8.365	6.783	2.184	2.488	1.517	0.501	0.690	0.522	0.196	1.703	3.294	1.209	0.087	0.030	0.111	0.000	0.000	0.039	0.000	0.000	0.224	0.000	0.000	0.000
Pdensi_DN18385_c0_g1d115059	Bud	MC_2_2	106.119671784953	600.776914033218	353.448292909085	-2.50106810875608	0.445164151271425	-5.61830529617631	1.92839539251302e-08	2.98199613003593e-06	1.484	2.786	3.572	25.116	121.824	119.758	21.195	31.043	19.380	7.142	15.927	10.716	50.918	84.277	82.553	12.757	15.795	10.935	19.280	15.825	26.438	7.349	1.166	0.201	0.019	0.000	0.000
Pdensi_DN21436_c4_g5	Bud	MC_2_2	140.774759405744	617.513431832721	379.144095619233	-2.13137012934273	0.379408361806805	-5.61761506571123	1.9361123638319e-08	2.98265446993448e-06	3.253	3.246	3.893	0.976	1.813	2.951	2.400	4.918	2.603	2.534	4.242	6.487	4.743	3.601	8.163	9.578	15.778	14.786	16.179	5.597	2.816	1.416	10.571	2.106	16.386	8.020	6.165
Pdensi_DN21964_c1_g1d124794	Bud	MC_2_2	33.0111787261713	301.081915953028	167.046547339599	-3.18679919744209	0.567337687454641	-5.61711176237851	1.94175833152417e-08	2.98405631591889e-06	0.392	1.275	0.787	0.494	1.433	2.538	2.159	2.058	0.937	1.390	0.000	2.301	0.864	4.977	3.466	4.922	7.550	7.143	5.660	2.715	2.821	1.187	4.279	3.937	14.938	3.531	2.861
Pdensi_DN24665_c10_g1	Bud	MC_2_2	940.091418432119	3853.2042498999	2396.64783416601	-2.03485140929905	0.362633071895086	-5.61132330999241	2.00785231307232e-08	3.07812064579224e-06	23.084	18.062	27.954	8.323	8.535	19.022	19.386	29.035	15.292	18.096	26.689	41.678	35.557	23.843	64.855	58.667	89.366	102.695	77.657	39.490	20.662	11.525	60.342	37.928	122.923	51.994	46.131
Pdensi_DN11307_c0_g1d335993	Bud	MC_2_2	0	62.6458638401269	31.3229319200635	-8.71781695775285	1.55474872248558	-5.60721924493089	2.05603147487507e-08	3.14433085361477e-06	0.000	0.000	0.000	0.000	0.000	0.000	0.000	0.000	0.000	0.657	0.000	0.000	0.221	0.000	0.193	1.573	1.649	0.926	1.077	0.961	0.000	0.317	0.000	0.000	0.000	0.000	0.000
Pdensi_DN23747_c7_g1	Bud	MC_2_2	143.741996264589	833.508400521373	488.625198392981	-2.53524329105993	0.452253113516079	-5.60580616316707	2.07287847388162e-08	3.16241953710249e-06	4.870	1.915	3.720	0.163	2.640	3.196	6.534	4.624	3.185	2.694	4.874	11.095	6.674	2.544	9.207	15.935	17.135	21.665	15.105	7.765	6.577	0.994	9.278	5.167	17.228	6.027	9.234
Pdensi_DN2870_c0_g2	Bud	MC_2_2	20.2864844097404	372.262332837295	196.274408623518	-4.19628008073601	0.74874797153386	-5.60439592529333	2.08982514548162e-08	3.18057253059193e-06	0.648	0.384	0.455	1.412	1.694	0.522	3.735	2.193	1.329	4.919	2.269	0.720	0.067	0.374	0.000	2.104	10.834	10.761	4.825	10.432	8.830	6.257	0.279	0.492	0.000	1.678	0.753
Pdensi_DN25279_c7_g1	Bud	MC_2_2	1143.21353449062	4574.45636303412	2858.83494876237	-2.00023667299829	0.356996252615503	-5.60296265953417	2.10718632715216e-08	3.1992673759326e-06	30.300	20.716	32.925	9.412	13.593	24.605	18.010	35.044	18.677	16.868	38.644	57.193	39.750	33.065	66.770	72.927	103.499	121.784	101.485	43.941	23.687	15.751	72.684	47.739	142.388	50.673	50.128
Pdensi_DN44839_c0_g1	Bud	MC_2_2	100.226824203825	445.113762431468	272.670293317647	-2.1501643796832	0.384019469262357	-5.59910252418539	2.1546434889623e-08	3.23237564172706e-06	1.639	3.012	2.771	0.000	1.872	0.986	2.407	3.046	1.395	3.600	4.433	5.883	3.930	1.443	7.503	9.293	11.103	8.837	13.675	4.706	2.555	1.424	8.491	1.643	4.289	4.132	4.393
Pdensi_DN12819_c0_g1d271015	Bud	MC_2_2	1.36861731437226	621.07503720221	311.221827258291	-8.83127542858919	1.57758645402434	-5.59796606142316	2.16881195096517e-08	3.24590269373904e-06	0.026	0.000	0.078	0.782	0.000	0.056	0.057	0.000	0.000	0.091	0.000	0.000	0.000	0.030	0.029	0.071	11.300	27.969	0.266	1.299	1.933	0.078	0.000	0.106	0.000	0.000	0.031
Pdensi_DN20467_c8_g1	Bud	MC_2_2	134.324134903102	669.876729433662	402.100432168382	-2.31692269566217	0.414010705643453	-5.5962869174149	2.18991177349664e-08	3.26971471621982e-06	2.868	2.545	4.448	1.648	1.587	2.541	1.153	4.107	0.622	2.775	3.287	6.136	4.335	6.620	8.391	11.209	14.537	17.995	14.146	7.244	3.001	2.773	10.792	9.963	13.068	7.327	2.212
Pdensi_DN19484_c1_g1d484259	Bud	MC_2_2	41.3020909912848	302.207447888838	171.754769440062	-2.86970089823485	0.51311416352379	-5.59271425783162	2.23547028159222e-08	3.32199319581515e-06	0.656	1.091	1.304	1.953	5.465	3.177	2.578	2.352	2.861	0.458	2.335	0.812	4.094	3.976	3.559	4.744	8.616	6.273	19.319	13.301	5.830	0.785	0.099	0.000	0.000	0.000	0.048
Pdensi_DN45532_c0_g1d156417	Bud	MC_2_2	64.0852708373654	396.371560627737	230.228415732551	-2.62671842981329	0.469805056413559	-5.5910816496216	2.25659429047513e-08	3.34549395421781e-06	1.150	1.454	2.114	0.728	0.699	2.086	1.914	1.610	0.684	1.585	1.938	2.936	2.770	1.328	2.984	6.178	8.651	10.990	10.382	5.330	3.304	2.333	3.041	4.240	5.970	4.089	2.316
Pdensi_DN26058_c8_g6	Bud	MC_2_2	173.500432595845	738.981705087494	456.241068841669	-2.08959667813493	0.373800574257568	-5.59013768848599	2.26889629225114e-08	3.35583609347793e-06	3.767	3.456	5.525	0.366	0.442	4.700	2.239	6.388	2.765	3.426	5.837	6.815	5.772	3.008	8.673	12.981	18.007	17.296	23.110	8.046	5.420	2.199	11.280	6.411	25.150	9.120	10.892
Pdensi_DN25094_c3_g2	Bud	MC_2_2	387.026396940971	1592.16828821423	989.597342577603	-2.03972502205803	0.364982469695467	-5.58855614013444	2.2896535802793e-08	3.37071244827659e-06	8.726	7.709	12.016	2.740	3.747	5.763	5.767	11.717	5.496	6.763	10.647	16.101	13.570	9.233	20.676	26.339	33.621	44.026	33.221	20.189	8.850	5.061	22.858	13.399	36.554	15.385	13.465
Pdensi_DN20100_c0_g1d489240	Bud	MC_2_2	212.569177020226	10.9696728687462	111.769424944486	4.22916415892674	0.756854609941368	5.58781581478954	2.29943332408662e-08	3.37721899496619e-06	4.152	7.307	4.349	0.438	0.689	36.637	0.572	0.104	0.379	0.204	0.000	0.207	8.508	17.321	32.098	0.497	0.055	0.219	0.000	0.029	0.250	0.000	0.061	0.000	3.217	4.511	4.042
Pdensi_GG_28172_c0_g1	Bud	MC_2_2	132.288880791947	0	66.1444403959736	9.2315986443353	1.65299991198725	5.58475446815783	2.34030614188931e-08	3.42925603228283e-06	0.716	2.739	6.297	2.601	4.462	5.251	0.734	1.863	6.499	6.629	3.732	4.574	0.810	4.050	2.360	0.000	0.000	0.000	0.000	0.000	0.000	0.000	2.284	11.927	0.000	2.649	3.070
Pdensi_DN27669_c0_g1	Bud	MC_2_2	79.8588831288566	361.151100186756	220.504991657807	-2.17629716474066	0.389816280134543	-5.58287910394487	2.36569198729371e-08	3.45841115395364e-06	2.236	1.460	2.159	0.513	0.655	2.062	1.499	3.631	0.959	1.272	2.388	2.226	2.404	2.959	6.320	7.131	9.029	7.514	11.799	3.597	0.774	1.644	6.276	4.612	6.662	4.698	3.197
Pdensi_DN24625_c5_g1	Bud	MC_2_2	129.151364076457	576.088487294092	352.619925685275	-2.15599374065291	0.38625353710452	-5.5818097015109	2.38028738615847e-08	3.47169323210817e-06	3.921	2.252	3.309	2.131	0.847	2.646	1.286	3.572	2.789	2.197	3.409	6.895	3.574	3.614	9.033	10.669	12.491	14.590	11.407	7.389	3.979	1.656	8.158	8.181	11.199	7.455	5.989
Pdensi_DN34017_c0_g1d146525	Bud	MC_2_2	0	78.7076473479744	39.3538236739872	-9.04220591008205	1.62096462136303	-5.57828702176035	2.42898631852999e-08	3.52849782477304e-06	0.000	0.000	0.000	0.000	0.000	0.574	0.000	0.000	0.977	0.000	0.000	1.160	0.000	1.153	1.455	0.863	1.292	2.954	5.072	0.281	2.557	0.000	0.000	1.304	0.000	0.000	0.000
Pdensi_GG_21811_c0_g1	Bud	MC_2_2	2.74184492402501	310.57022049292	156.656032708473	-6.82880725496111	1.22419914308225	-5.57818333197633	2.43043431937452e-08	3.52849782477304e-06	0.000	0.000	0.200	0.248	0.929	0.378	0.100	0.720	0.726	0.842	0.191	0.678	0.397	0.000	0.195	4.595	8.595	6.955	3.913	7.801	3.851	0.936	2.528	0.179	1.716	0.666	0.000
Pdensi_DN16495_c2_g1	Bud	MC_2_2	141.320214334785	600.258973291732	370.789593813258	-2.08513407108132	0.374281779836668	-5.57102745421177	2.53241414449642e-08	3.65968693615666e-06	3.475	2.677	4.252	1.060	1.524	3.405	2.241	4.702	2.073	2.014	3.724	4.992	3.710	3.073	7.598	10.754	12.900	15.645	11.676	7.923	3.471	1.610	8.847	5.488	13.927	5.296	3.147
Pdensi_DN22040_c0_g1d542026	Bud	MC_2_2	8.58596139822629	146.19323186618	77.3895966322033	-4.08565884995289	0.733566052419768	-5.56958550150431	2.55346061988193e-08	3.68165782008056e-06	0.152	0.323	0.166	0.491	0.471	0.439	0.294	0.229	0.397	0.055	0.051	0.258	0.108	0.231	0.180	1.761	4.821	2.807	1.043	1.505	0.219	0.397	0.136	0.197	0.154	0.172	0.054
Pdensi_DN19780_c1_g1	Bud	MC_2_2	3.55978810595201	732.697997880344	368.128892993148	-7.68811402245035	1.38106068232445	-5.56681840330908	2.59432511764076e-08	3.73203737471025e-06	0.045	0.000	0.221	0.445	0.000	0.095	0.000	0.046	0.078	0.000	0.028	0.132	0.000	0.000	0.025	0.463	18.987	26.809	16.391	26.703	35.921	8.889	0.000	0.000	0.000	0.000	0.000
Pdensi_DN17788_c0_g1d113777	Bud	MC_2_2	346.219067160319	3238.8811170116	1792.55009208596	-3.22576102339214	0.580083175082462	-5.56085948007987	2.68449284976642e-08	3.85295046647113e-06	3.873	5.037	16.424	51.481	94.447	60.897	158.185	188.584	339.765	258.020	361.574	219.469	67.467	116.570	46.647	60.370	83.020	68.447	127.148	63.531	81.095	39.764	72.561	17.115	43.352	18.181	86.488
Pdensi_DN25809_c1_g2	Bud	MC_2_2	199.644472324946	983.82504459109	591.734758458018	-2.29993182380531	0.413761882055827	-5.5585879791	2.71965860282806e-08	3.89455111924978e-06	3.817	4.306	6.565	1.162	1.849	4.251	2.278	7.790	3.398	3.019	5.609	7.749	5.868	4.047	12.053	15.050	22.446	26.556	20.151	13.362	5.549	2.204	16.222	11.982	18.568	12.121	7.336
Pdensi_DN21690_c0_g1d419489	Bud	MC_2_2	98.4218779808687	5.83819276495548	52.1300353729121	4.04847458359678	0.728525124170912	5.55708300136401	2.74320334771621e-08	3.91264295276589e-06	1.727	3.299	2.289	0.080	0.575	3.090	0.140	0.498	0.747	0.112	1.007	0.378	1.418	4.990	4.163	0.144	0.176	0.080	0.036	0.891	0.046	41.910	8.189	4.021	0.000	0.000	0.038
Pdensi_DN23690_c6_g1	Bud	MC_2_2	88.3827040962902	417.82451581857	253.10360995743	-2.23839686143264	0.402807648264611	-5.55698699137462	2.74471207643874e-08	3.91264295276589e-06	2.033	1.975	2.495	0.550	1.064	1.268	1.649	2.502	1.179	1.590	3.523	4.535	2.424	3.177	4.096	6.799	8.829	11.655	6.603	4.227	2.372	0.705	6.153	4.465	14.018	6.020	4.972
Pdensi_DN22579_c2_g1	Bud	MC_2_2	89.4504563389295	386.186544011405	237.818500175167	-2.10810100327557	0.379439561311749	-5.55582816928135	2.76298577000934e-08	3.9298015213713e-06	1.736	2.098	2.752	0.468	0.818	1.109	0.911	2.937	0.763	0.326	1.823	2.928	3.090	1.437	6.035	7.670	7.500	10.257	6.511	4.731	1.399	1.265	6.404	1.490	10.325	2.713	3.390
Pdensi_DN14863_c0_g1d342967	Bud	MC_2_2	906.193473107803	108.834227519578	507.513850313691	3.05032717937023	0.549231766326995	5.55380691064064	2.7951423125141e-08	3.95961921755349e-06	12.121	36.555	19.016	45.349	56.647	70.622	30.055	12.860	13.923	16.191	8.908	6.617	35.759	65.364	49.170	3.746	2.369	1.233	1.560	0.421	1.072	0.311	0.349	0.105	0.120	0.986	1.519
Pdensi_DN23357_c6_g2	Bud	MC_2_2	907.743217651733	4116.89560167799	2512.31940966486	-2.18097670824394	0.392705494130372	-5.55372089477285	2.79651877826832e-08	3.95961921755349e-06	19.940	15.608	31.075	8.198	12.366	19.030	17.941	37.326	8.661	19.505	28.923	43.658	35.014	24.688	62.981	67.845	89.699	111.252	73.893	41.706	22.794	9.528	55.377	35.983	95.411	48.102	31.459
Pdensi_GG_40056_c0_g1	Bud	MC_2_2	0	74.1633947333189	37.0816973666595	-8.95676952598213	1.61295610602789	-5.55301504641643	2.80783896134144e-08	3.96673357121528e-06	0.000	0.000	0.000	0.000	0.000	0.000	0.000	0.000	0.000	0.000	0.000	0.000	0.000	0.000	0.000	0.723	1.830	2.205	0.000	1.976	0.000	0.000	0.000	0.000	0.000	0.000	0.000
Pdensi_DN23190_c7_g2	Bud	MC_2_2	138.464514783075	665.624902155765	402.04470846942	-2.26414964640338	0.407850884422171	-5.55141531594605	2.83365977820488e-08	3.99425582338106e-06	3.086	2.441	4.629	1.599	1.583	1.863	2.112	3.606	2.388	4.334	4.354	7.981	5.017	4.387	8.349	12.405	13.173	18.102	11.322	9.713	3.402	2.171	10.329	6.453	12.008	7.204	5.508
Pdensi_DN24723_c4_g1	Bud	MC_2_2	249.408300714164	1197.58575779739	723.497029255779	-2.26277948299724	0.40765154198071	-5.55076885519133	2.84415936026316e-08	4.00010698597012e-06	5.256	4.785	8.294	3.001	2.864	4.796	4.696	9.408	4.565	4.873	7.433	14.722	9.287	7.876	16.337	18.589	28.251	31.107	24.661	12.967	5.147	3.701	15.314	13.744	34.319	12.022	8.998
Pdensi_DN26309_c0_g1d367274	Bud	MC_2_2	118.920002238628	617.528795028182	368.224398633405	-2.37559456259068	0.428006550759583	-5.55036963423741	2.85066220591004e-08	4.00032348040044e-06	2.217	2.271	4.236	29.526	70.406	72.623	30.821	37.557	58.568	28.578	26.075	35.263	27.131	44.111	37.626	11.251	13.451	15.762	36.224	46.507	61.161	152.638	239.367	156.895	1.670	2.632	3.007
Pdensi_DN22534_c0_g1d20913	Bud	MC_2_2	51.5893162464034	283.45428349373	167.521799870067	-2.45473929984976	0.442387838702268	-5.54883992075973	2.87571326615563e-08	4.02650981053186e-06	1.147	1.243	1.438	0.000	0.349	0.620	0.633	1.805	0.342	1.017	1.805	3.371	0.634	0.000	2.542	4.365	6.756	7.333	3.492	2.653	0.825	0.000	2.092	1.729	0.843	0.000	1.043
Pdensi_DN19097_c0_g2	Bud	MC_2_2	356.755396420602	1607.08414532978	981.919770875189	-2.17099514429156	0.391517890882096	-5.54507263869926	2.93832162599572e-08	4.08692646822822e-06	6.722	6.797	12.687	3.956	2.531	9.813	5.843	11.028	9.423	5.053	16.751	20.119	13.530	9.304	17.668	30.523	31.792	43.249	45.950	17.655	8.632	4.889	29.087	15.442	46.830	19.183	13.382
Pdensi_DN20717_c1_g1	Bud	MC_2_2	215.725865131091	880.740434637085	548.233149884088	-2.0282782558043	0.366128219222383	-5.5398031326625	3.02811862389335e-08	4.20254841969762e-06	5.177	4.180	6.484	2.240	2.541	3.506	3.374	5.727	3.259	3.433	5.094	8.408	6.988	5.651	11.033	15.302	18.287	24.017	16.064	9.676	4.431	2.325	13.798	10.229	17.781	7.162	6.409
Pdensi_DN22617_c6_g1	Bud	MC_2_2	170.145114922711	827.016533832303	498.580824377507	-2.28006508613664	0.411903399448211	-5.53543643774495	3.10454309357447e-08	4.29914398329539e-06	4.056	2.991	5.427	1.072	1.441	3.864	3.077	6.252	3.128	4.630	4.778	10.095	7.016	4.673	13.732	13.835	17.063	23.134	12.402	10.746	6.022	0.823	15.378	12.081	14.198	8.898	5.149
Pdensi_DN18723_c7_g1	Bud	MC_2_2	544.498228494116	2284.92440152237	1414.71131500824	-2.06850792230852	0.373820634541913	-5.53342360258766	3.14039801455175e-08	4.33467072315595e-06	13.935	11.094	15.038	5.886	5.305	11.240	8.996	17.783	10.929	8.443	14.909	21.466	14.314	12.544	26.843	33.768	48.852	66.111	44.907	29.767	14.031	6.072	31.732	21.901	57.108	24.531	16.434
Pdensi_DN16091_c0_g1	Bud	MC_2_2	96.2645079060731	444.549802313602	270.407155109838	-2.20510989580333	0.398592213350372	-5.53224529217029	3.1615734997934e-08	4.33467072315595e-06	1.986	2.124	2.979	1.050	1.164	1.680	1.282	3.292	2.158	2.221	2.677	4.178	4.243	3.204	4.984	7.859	8.966	12.299	9.051	6.703	4.942	1.257	10.122	6.375	12.545	6.519	4.203
Pdensi_DN8645_c1_g1	Bud	MC_2_2	134.936557425657	762.225855257345	448.581206341501	-2.49702904246156	0.451372731885188	-5.53207773990368	3.16459581743864e-08	4.33467072315595e-06	2.601	2.484	4.823	1.683	1.208	3.171	2.162	5.149	1.406	2.756	5.064	9.815	3.642	5.280	9.588	12.066	17.653	19.929	16.070	6.644	3.048	2.065	10.523	8.525	20.293	8.008	7.850
Pdensi_DN13689_c0_g1	Bud	MC_2_2	995.370458633086	129.099865716944	562.235162175015	2.93818017807738	0.53120217648648	5.53119002168125	3.18065535259953e-08	4.34721762378723e-06	27.593	31.400	14.884	14.355	9.235	12.283	6.839	1.810	2.470	1.223	1.301	0.000	12.184	23.069	6.871	4.946	2.585	1.259	3.061	0.000	0.496	3.136	2.094	0.693	0.000	0.000	0.000
Pdensi_DN22708_c0_g2	Bud	MC_2_2	4.33903437417107	601.145210881749	302.74212262796	-7.11484228428634	1.28797941329298	-5.52403416611747	3.31302994156736e-08	4.51834178697568e-06	0.129	0.061	0.121	0.070	0.045	0.040	0.059	0.040	0.000	0.000	0.118	0.000	0.084	0.042	0.148	0.118	24.168	13.281	19.889	0.150	0.799	5.085	0.114	0.000	0.000	0.097	0.145
Pdensi_DN16982_c0_g1	Bud	MC_2_2	85.5195985054835	520.70131505656	303.110456781022	-2.60446577608465	0.472343196931738	-5.51392672320215	3.50914750370835e-08	4.75493260029367e-06	1.981	1.694	2.604	0.393	1.224	1.161	1.932	3.175	0.838	1.713	2.487	5.323	3.047	2.691	5.233	6.834	13.240	13.622	10.713	4.627	2.243	1.877	8.185	6.859	10.324	4.733	4.856
Pdensi_DN23234_c3_g1	Bud	MC_2_2	42.5848582125905	279.363155755271	160.974006983931	-2.71241365431839	0.492044604246218	-5.5125361215446	3.53699569172899e-08	4.78238250095408e-06	1.141	0.627	1.357	0.495	0.316	0.710	0.645	1.336	0.156	1.138	1.397	2.253	2.197	1.367	3.891	5.138	5.920	7.253	5.887	4.544	0.566	0.678	5.448	1.705	9.510	3.578	2.796
Pdensi_DN12122_c1_g1d337502	Bud	MC_2_2	575.49020276003	131.273708348534	353.381955554282	2.1337953062681	0.387302489001659	5.50937669357184	3.6010654417457e-08	4.83905285147064e-06	12.068	14.113	16.284	6.262	8.692	8.986	3.537	3.575	5.032	2.126	2.777	2.856	6.090	8.458	6.968	2.523	3.870	2.167	1.072	0.657	3.183	0.948	0.697	0.806	0.063	0.091	0.243
Pdensi_DN14491_c3_g3	Bud	MC_2_2	192.440096246529	803.069250211914	497.754673229222	-2.05968317636612	0.373855261346046	-5.50930637956073	3.60250406001622e-08	4.83905285147064e-06	4.205	4.372	5.623	1.154	1.174	3.370	3.296	7.753	4.344	1.921	5.238	8.898	6.075	4.934	10.674	12.493	19.616	20.157	16.975	8.079	5.448	4.134	11.644	7.686	18.805	5.758	8.530
Pdensi_DN25266_c4_g1	Bud	MC_2_2	86.4988725009349	394.083254451649	240.291063476292	-2.18497423952622	0.396761368287712	-5.50702365241816	3.64951243059151e-08	4.88213331691528e-06	2.092	1.908	2.371	0.639	1.022	1.529	1.488	2.873	1.337	1.414	2.453	3.880	2.722	2.198	4.432	6.505	8.422	10.809	9.809	3.731	1.310	1.362	8.114	3.808	11.580	4.750	5.094
Pdensi_GG_3286_c0_g1	Bud	MC_2_2	1000.64092989266	5294.65319395795	3147.64706192531	-2.40346248978003	0.436616935958905	-5.50473949092585	3.6971455744575e-08	4.92550141752107e-06	18.895	39.513	16.305	25.020	24.764	14.250	44.238	31.810	57.249	37.222	26.200	38.838	8.131	35.220	19.082	88.644	152.316	103.433	199.209	109.595	289.108	19.682	73.640	59.625	8.528	21.140	19.799
Pdensi_DN24231_c2_g2	Bud	MC_2_2	75.9079371525197	368.236528982314	222.072233067417	-2.27526747092525	0.413456926331186	-5.5030338737214	3.73310659819678e-08	4.95651850088335e-06	2.029	1.725	1.843	1.174	0.756	1.057	1.477	2.135	1.021	1.281	1.833	3.700	2.855	2.629	4.983	6.287	6.862	10.953	8.517	3.927	0.597	1.618	6.186	2.308	7.981	3.261	3.188
Pdensi_DN12581_c1_g1	Bud	MC_2_2	78.5434025221582	337.840614176737	208.192008349447	-2.10176191572861	0.381939239129808	-5.50286982954974	3.73658311312784e-08	4.95651850088335e-06	1.855	1.973	1.979	0.820	0.195	1.424	1.199	2.378	0.798	1.500	2.769	2.971	2.756	1.334	3.248	5.616	8.184	8.224	8.290	4.980	2.759	0.234	6.405	3.338	10.523	3.040	1.925
Pdensi_DN23774_c3_g1	Bud	MC_2_2	191.495840784111	955.811286580244	573.653563682177	-2.31828516079531	0.421384085881322	-5.50159637838869	3.76367779502602e-08	4.98197080901259e-06	3.987	4.138	5.987	1.068	2.252	5.242	3.557	5.972	4.637	4.029	5.804	9.606	7.306	6.547	14.313	13.393	23.140	25.489	18.469	10.805	5.387	1.405	17.416	9.590	25.162	11.660	9.341
Pdensi_DN21418_c2_g2	Bud	MC_2_2	103.133784461089	422.85787677871	262.995830619899	-2.03394046194058	0.37001101150646	-5.49697278916	3.86366290395462e-08	5.09292201364796e-06	2.671	1.935	2.950	0.324	1.959	2.654	1.088	2.702	1.608	2.576	2.587	3.686	4.426	2.931	4.043	8.053	9.114	10.559	9.265	4.229	2.319	1.296	5.544	4.062	8.971	5.169	3.248
Pdensi_DN22391_c3_g2	Bud	MC_2_2	149.776577112527	717.350049206442	433.563313159484	-2.2585292846343	0.411174515607169	-5.49287273142207	3.95447775455667e-08	5.19091113248139e-06	4.026	2.626	4.345	0.777	0.761	2.420	2.441	3.938	2.648	2.807	3.967	7.349	5.742	3.842	8.923	12.022	14.353	20.549	12.228	9.689	4.918	1.810	11.146	6.237	19.269	8.725	6.648
Pdensi_DN26586_c0_g2	Bud	MC_2_2	91.511804059038	961.868606412667	526.690205235852	-3.39314785721531	0.617911852408327	-5.4913137593824	3.98954876554923e-08	5.22606005446415e-06	1.141	2.489	3.126	12.802	56.706	39.497	10.793	20.380	12.682	5.347	8.730	10.425	15.543	40.844	31.777	8.775	30.141	22.611	51.480	81.514	44.899	25.558	20.897	5.441	1.019	1.653	0.391
Pdensi_DN18027_c0_g1	Bud	MC_2_2	43.5818090642535	306.212358411262	174.897083737758	-2.80973567461283	0.511788204101983	-5.49003601898753	4.01851784994841e-08	5.2530865703226e-06	0.815	1.422	1.012	7.894	24.073	22.222	6.587	8.069	7.534	2.236	6.117	4.864	10.473	19.631	17.344	4.120	8.047	7.636	46.397	25.580	43.832	9.877	17.517	5.973	17.276	12.328	12.863
Pdensi_GG_152418_c0_g1	Bud	MC_2_2	1.64049665913451	545.662662988257	273.651579823696	-8.38223537328648	1.52749161826759	-5.48758191078862	4.07473085912754e-08	5.31554124165441e-06	0.042	0.000	0.084	0.000	0.000	0.000	0.046	0.000	0.000	0.049	0.000	0.149	0.047	0.000	0.000	0.076	21.263	12.781	40.627	16.239	23.430	2.278	0.000	0.000	0.259	0.330	0.050
Pdensi_DN21362_c1_g1d417305	Bud	MC_2_2	163.98877522827	781.900585793637	472.944680510954	-2.25221332960393	0.410540126725663	-5.48597611533582	4.11192457401186e-08	5.35297817271363e-06	3.302	3.402	5.348	1.611	2.272	2.830	1.660	4.363	3.721	3.498	5.157	7.334	4.282	4.236	8.040	12.251	18.549	20.126	18.558	10.444	4.909	1.956	12.966	8.682	22.020	7.327	4.655
Pdensi_DN7196_c0_g1d450950	Bud	MC_2_2	45.1881007930124	290.897784151833	168.042942472423	-2.68438504353459	0.489811992464977	-5.4804396070938	4.24270323845612e-08	5.50049888165933e-06	0.783	0.970	1.571	0.566	0.000	2.029	1.486	2.115	0.286	0.848	3.391	0.847	0.957	1.616	3.455	5.086	5.853	8.092	4.803	3.245	0.322	0.000	2.531	1.041	3.735	1.775	2.435
Pdensi_DN25460_c4_g1	Bud	MC_2_2	122.872881078376	632.758942819655	377.815911949016	-2.36287475495806	0.431373262089177	-5.47756424103444	4.31220473861444e-08	5.57912517804145e-06	2.776	2.441	3.802	1.192	1.079	2.490	2.761	4.702	1.804	2.319	3.277	5.456	4.724	3.241	9.005	9.365	14.056	17.767	11.302	6.881	2.420	0.688	9.923	4.665	17.867	5.993	4.701
Pdensi_DN3639_c0_g1	Bud	MC_2_2	128.940910115324	525.521766115178	327.231338115251	-2.02610000134542	0.370061004237261	-5.47504324461706	4.3740478028043e-08	5.64754106473552e-06	3.547	2.740	3.220	0.892	0.430	2.670	1.817	5.277	1.291	3.344	5.334	5.596	4.682	4.078	3.914	9.513	14.445	10.349	5.100	6.129	2.543	2.137	7.727	9.099	23.153	7.102	6.999
Pdensi_DN25670_c1_g1	Bud	MC_2_2	74.9965133874421	318.446920130214	196.721716758828	-2.08271812713383	0.38046455107531	-5.47414501889186	4.39628943893294e-08	5.66465040834942e-06	1.797	1.948	1.804	0.378	1.094	1.619	0.992	2.201	1.430	1.771	3.016	3.873	1.988	1.382	6.306	5.368	7.379	8.026	11.614	4.717	3.448	0.454	3.278	0.602	9.247	4.714	0.727
Pdensi_DN15253_c0_g1d9232	Bud	MC_2_2	24.9362626320769	252.734065943196	138.835164287637	-3.33788941121284	0.609996171776916	-5.47198419539189	4.45024530009249e-08	5.72247052792302e-06	0.382	0.996	0.501	0.835	2.300	0.393	0.963	1.313	1.223	0.922	1.289	0.905	1.269	0.860	0.230	3.337	6.517	6.503	13.804	12.260	12.349	2.181	0.017	0.000	0.000	0.000	0.000
Pdensi_DN25411_c6_g1	Bud	MC_2_2	88.5369518771987	379.698618633971	234.117785255585	-2.0990903173009	0.384049731465367	-5.46567318063649	4.61153308222584e-08	5.88185174989647e-06	2.531	1.587	2.399	0.507	1.034	1.892	1.925	5.447	1.578	2.356	3.246	5.027	3.414	3.231	7.582	7.881	7.339	9.785	6.346	5.480	4.394	1.827	8.321	5.629	8.179	5.389	2.410
Pdensi_DN18504_c0_g1d284071	Bud	MC_2_2	1861.88779869995	265.079695577743	1063.48374713884	2.80912947240827	0.514081175652967	5.46436945262626	4.64555109938402e-08	5.91012052575586e-06	43.226	74.338	21.497	13.255	13.732	73.662	14.763	9.231	9.000	8.175	6.900	4.861	52.511	85.633	115.368	9.233	4.883	3.851	2.553	0.931	4.665	0.575	0.418	0.067	1.133	3.218	0.829
Pdensi_GG_19541_c0_g1	Bud	MC_2_2	4.62243945713456	382.586871117474	193.604655287304	-6.37171353225887	1.1662762267664	-5.46329710408742	4.67371398128441e-08	5.92517848154463e-06	0.056	0.060	0.223	0.211	0.000	0.000	0.000	0.000	0.000	0.000	0.000	0.000	0.124	0.000	0.000	0.403	9.053	14.757	26.792	0.325	16.862	0.085	0.000	0.000	0.000	0.000	0.000
Pdensi_DN21936_c0_g4	Bud	MC_2_2	940.309497707862	4381.61773705775	2660.96361738281	-2.21990454443191	0.406412409196209	-5.46219675925343	4.70278414780189e-08	5.95006071455224e-06	23.869	20.608	24.781	14.239	15.656	24.174	18.122	22.262	19.785	46.930	39.171	58.353	41.596	17.494	66.857	54.901	96.253	132.688	136.974	73.104	45.703	9.500	123.387	312.219	241.107	69.505	76.487
Pdensi_DN4730_c0_g1d205858	Bud	MC_2_2	65.6366803411876	369.692392184864	217.664536263026	-2.49282820158295	0.456543481239003	-5.46022077638197	4.75542852351972e-08	5.9959144593472e-06	1.768	0.981	2.057	1.602	1.226	1.104	0.983	3.310	2.692	2.232	1.278	4.320	2.815	2.334	4.653	7.474	7.100	9.748	11.618	4.688	2.173	0.770	5.261	6.101	7.008	4.258	2.893
Pdensi_DN22025_c5_g1	Bud	MC_2_2	147.879622094949	633.537998724968	390.708810409958	-2.09719915922475	0.384156856535413	-5.45922615605177	4.7821430164006e-08	6.00996555286907e-06	3.093	3.322	4.476	1.018	1.828	2.470	2.619	4.814	3.190	3.536	5.112	7.239	4.630	2.747	9.666	10.997	12.317	18.191	13.771	6.450	2.661	1.459	10.240	6.237	14.267	5.618	4.473
Pdensi_DN16340_c0_g2	Bud	MC_2_2	415.152807459723	71.6605526570812	243.406680058402	2.5209152329179	0.461820708538127	5.45864485137046	4.79782356699648e-08	6.00996555286907e-06	7.956	13.856	9.027	11.104	22.860	17.878	8.539	6.711	9.210	3.752	3.438	4.415	11.231	21.784	19.192	2.393	1.518	0.932	0.169	1.692	0.160	0.000	0.046	0.227	0.000	0.000	0.000
Pdensi_DN14603_c0_g1d213535	Bud	MC_2_2	0.527181337613532	43378.0379803234	21689.2825808305	-16.3210234082843	2.99053698936373	-5.45755610658967	4.82732638691941e-08	6.03129032517475e-06	0.000	0.037	0.000	0.000	0.000	0.037	0.075	1.735	0.040	0.159	0.000	0.000	0.000	0.157	0.038	0.031	1444.929	1277.340	2739.571	26.613	332.972	1.230	0.000	0.069	0.263	0.382	0.082
Pdensi_DN21825_c9_g2	Bud	MC_2_2	154.44891621509	687.380587078118	420.914751646604	-2.15221268986378	0.394372371508147	-5.45731102215238	4.83399189660559e-08	6.03129032517475e-06	3.828	3.183	4.367	1.420	1.269	2.826	3.204	5.188	2.259	2.765	3.838	7.317	5.740	4.523	9.918	10.870	14.220	19.770	14.604	7.183	3.093	3.006	12.102	7.267	20.177	9.871	7.824
Pdensi_DN9828_c0_g1d4355	Bud	MC_2_2	52.6083373821165	366.119139548949	209.363738465533	-2.79644683259519	0.512743079295801	-5.45389483644677	4.92783519518008e-08	6.13622608651989e-06	1.167	1.895	0.861	1.057	1.442	0.679	0.924	3.363	0.744	1.305	3.371	4.664	1.691	1.513	2.762	5.282	9.586	8.862	10.791	3.329	2.096	1.326	5.592	3.772	9.109	5.682	3.084
Pdensi_DN20461_c10_g2	Bud	MC_2_2	157.699452017859	639.340629338724	398.520040678291	-2.01800744193783	0.370147741248835	-5.45189722117259	4.98352575915645e-08	6.18114155576634e-06	4.429	3.112	4.053	1.308	1.724	3.930	3.874	6.301	3.804	2.724	3.005	7.547	6.485	6.321	11.181	10.736	15.862	15.070	16.077	7.454	3.716	1.520	11.114	10.401	12.807	7.155	9.451
Pdensi_DN20973_c5_g1	Bud	MC_2_2	152.511674183326	671.070129103553	411.79090164344	-2.13569088992207	0.391806445479019	-5.4508824818106	5.012048359292e-08	6.20430536389529e-06	3.698	3.229	4.275	1.021	2.044	4.077	3.073	5.255	2.729	2.990	5.575	7.698	4.946	6.331	10.844	11.157	12.659	20.082	17.538	6.845	2.720	2.036	10.332	4.762	28.089	7.606	5.816
Pdensi_DN17775_c0_g1d475646	Bud	MC_2_2	1336.14579366654	67.5080987869523	701.826946226748	4.30476235409796	0.790049337997714	5.44872598084554	5.07319034887168e-08	6.26767799022954e-06	73.896	16.913	6.938	10.732	4.780	19.453	2.762	0.811	1.289	1.038	0.917	1.116	21.362	20.683	12.227	1.900	1.425	1.181	1.011	0.688	0.693	8.487	167.079	347.058	67.288	19.027	27.148
Pdensi_DN24243_c6_g1	Bud	MC_2_2	345.824191623128	1437.8664194972	891.845305560166	-2.05537875947011	0.377464684150983	-5.44522135651763	5.17410007562753e-08	6.36737690556913e-06	7.509	6.034	11.847	1.726	2.552	6.676	3.968	13.418	7.071	7.234	6.385	14.216	13.451	11.717	18.376	28.788	27.582	38.295	27.564	15.712	8.436	4.163	20.262	15.533	18.098	14.052	13.241
Pdensi_DN13043_c0_g1d460581	Bud	MC_2_2	316.506435347982	55.9847816794041	186.245608513693	2.48124615033562	0.456089078966992	5.44026652853749	5.32009185430519e-08	6.50889995254489e-06	8.628	8.881	5.907	10.451	7.335	5.671	9.445	5.379	5.793	9.895	5.401	5.911	4.665	7.036	4.946	1.965	0.968	0.833	0.302	1.057	1.444	1.282	0.264	0.136	0.512	3.446	0.816
Pdensi_DN12518_c0_g1d211684	Bud	MC_2_2	2.42067484195907	388.906811884038	195.663743362999	-7.32610339019391	1.34711514246835	-5.43836466478294	5.37718310906575e-08	6.55329890398482e-06	0.045	0.075	0.069	0.057	0.352	1.238	0.124	0.482	0.322	0.325	0.873	0.217	0.506	1.241	0.924	0.070	12.293	12.098	28.950	0.469	9.830	0.483	0.524	0.000	1.854	3.088	0.807
Pdensi_DN33281_c0_g1d373421	Bud	MC_2_2	12.2014650882265	895.649661486024	453.925563287125	-6.19767326486815	1.1398050219826	-5.43748548684916	5.40377503868823e-08	6.56032866353888e-06	0.350	0.189	0.349	2.938	1.826	2.652	3.404	4.252	6.088	2.664	4.343	3.443	0.519	0.805	0.523	0.683	7.713	48.749	1.376	11.795	0.918	1.146	0.000	0.000	0.000	0.000	0.000
Pdensi_GG_150106_c0_g1	Bud	MC_2_2	106.251141818193	620.246062409758	363.248602113975	-2.5442407517432	0.468078437257265	-5.43550086744293	5.46427194364018e-08	6.6210162812477e-06	2.725	1.734	3.334	10.671	16.074	13.734	27.867	48.321	80.600	48.662	64.709	31.750	18.785	11.455	4.957	8.917	15.541	15.768	23.742	38.547	17.795	92.199	62.706	186.732	0.195	1.611	0.785
Pdensi_DN16476_c0_g1d215228	Bud	MC_2_2	23.9505145121339	195.741098420756	109.845806466445	-3.02612572763132	0.556853014140716	-5.43433482586237	5.50012180702471e-08	6.65166362412693e-06	0.512	0.740	0.513	0.000	0.000	0.808	0.000	0.934	0.811	0.996	0.863	1.609	1.899	1.970	2.721	3.224	3.162	6.453	11.297	1.187	1.470	0.520	3.928	3.088	5.077	4.189	2.267
Pdensi_DN28494_c0_g1d561935	Bud	MC_2_2	193.039383173952	1014.58884826221	603.814115718083	-2.39329019586191	0.440519388943652	-5.43288276504907	5.54508406490944e-08	6.6931926582723e-06	3.788	3.321	7.071	1.934	1.865	2.648	4.394	6.431	4.021	8.331	10.408	12.244	6.437	3.180	14.934	18.119	20.013	28.352	8.826	15.237	7.053	4.182	15.130	9.238	25.663	17.220	8.548
Pdensi_DN12152_c0_g2d105187	Bud	MC_2_2	38.4048002265565	302.566352697413	170.485576461985	-2.976616521556	0.547997008343664	-5.43181162713443	5.57847933513153e-08	6.72062764718867e-06	1.532	0.664	0.615	0.387	1.492	2.317	0.338	1.929	0.000	1.449	1.927	2.881	2.710	3.180	2.715	5.765	5.905	8.207	6.110	3.543	1.763	2.323	3.724	6.775	0.450	4.822	0.743
Pdensi_DN19926_c0_g1	Bud	MC_2_2	14.102315353922	1229.71361532536	621.907965339642	-6.44631825643561	1.18728938177255	-5.42944151223826	5.65306751320191e-08	6.79749003572187e-06	0.513	0.180	0.344	0.205	0.065	0.118	0.079	0.090	0.111	0.053	0.050	0.045	0.258	0.087	0.136	0.294	28.673	48.729	1.673	0.116	0.540	0.264	0.084	0.037	0.074	0.048	0.005
Pdensi_DN16524_c4_g1	Bud	MC_2_2	87.6816652581444	600.137436231923	343.909550745034	-2.77434291669358	0.511043514460441	-5.42878020792951	5.67405080255576e-08	6.80972558033206e-06	1.632	1.324	3.475	2.159	1.909	2.606	2.713	5.624	3.319	2.542	1.717	7.073	8.270	3.444	7.250	10.717	12.255	16.358	11.179	6.471	3.288	0.532	9.908	4.712	14.453	5.068	7.391
Pdensi_DN23789_c5_g3	Bud	MC_2_2	203.531581630974	878.424277270379	540.977929450677	-2.10862060955095	0.388582183370309	-5.42644696486635	5.74868959646001e-08	6.88618695995727e-06	3.478	4.822	6.714	0.955	1.795	2.425	1.351	6.343	2.379	3.820	7.915	8.394	4.535	7.881	10.609	16.098	17.708	23.836	22.982	8.678	4.804	1.139	19.757	7.646	24.929	12.473	5.330
Pdensi_DN9344_c0_g1	Bud	MC_2_2	65.9041169803645	269.33732098903	167.620718984697	-2.02769758773667	0.373842479080262	-5.4239357515638	5.83008446650068e-08	6.95723413002415e-06	1.451	1.572	1.820	0.457	1.766	1.956	1.997	4.949	1.299	1.714	1.368	2.130	2.799	0.837	3.212	5.202	5.433	7.053	9.257	5.863	2.087	2.746	3.961	0.729	9.042	6.530	2.645
Pdensi_DN22193_c6_g1	Bud	MC_2_2	71.4321149862096	304.782579054584	188.107347020397	-2.08937188340883	0.385302668343774	-5.42267691108916	5.87130582468891e-08	6.9931802911531e-06	1.798	1.936	1.541	0.506	0.785	0.887	1.398	2.498	1.134	1.097	2.618	2.949	2.490	1.280	4.660	5.392	6.322	8.261	7.181	3.126	1.770	1.176	4.340	2.069	6.708	3.097	3.228
Pdensi_DN37395_c2_g2	Bud	MC_2_2	159.81010264818	817.791702496229	488.800902572205	-2.35483150563458	0.434348392588197	-5.42152692589144	5.90920939911505e-08	7.02504652489511e-06	2.928	5.186	3.742	35.657	56.254	53.098	29.934	34.247	25.133	21.204	25.521	23.429	26.090	39.612	31.467	14.126	25.340	13.712	57.072	55.606	46.543	26.424	17.093	5.682	0.933	0.370	0.311
Pdensi_DN26760_c0_g1d24232	Bud	MC_2_2	540.4168331898	85.5737563522149	312.995294771007	2.64324748288875	0.488013543432175	5.41634042428193	6.08312315174867e-08	7.19228104116627e-06	13.880	13.125	12.860	6.063	4.396	5.311	7.782	6.605	1.581	6.296	10.194	1.764	6.095	9.556	4.305	3.497	1.272	1.082	0.880	0.359	0.970	0.418	0.086	0.061	3.058	1.658	0.502
Pdensi_DN13380_c0_g1d106584	Bud	MC_2_2	51.6943225677553	250.703105281989	151.198713924872	-2.27545036885426	0.420241492717658	-5.41462565759311	6.14170597929983e-08	7.24675300269146e-06	1.239	1.008	1.555	0.391	0.000	0.670	1.026	2.277	1.109	1.099	1.950	3.642	1.713	2.144	3.433	4.721	5.310	6.414	2.404	4.659	1.338	0.470	3.767	4.984	6.830	4.877	0.376
Pdensi_GG_60361_c0_g1	Bud	MC_2_2	14.5710346414179	740.41073912435	377.490886882884	-5.66660644983923	1.04706157398884	-5.4119132920254	6.23548826827576e-08	7.34365691229007e-06	0.199	0.396	0.476	3.211	7.710	7.483	2.493	2.696	1.467	1.897	1.644	2.193	3.389	5.443	4.134	0.640	23.996	21.961	71.819	16.084	22.262	63.778	20.086	9.171	0.019	0.042	0.177
Pdensi_GG_61715_c0_g1	Bud	MC_2_2	3.16308802568119	349.589503129185	176.376295577433	-6.78126266173768	1.25397036880642	-5.40783325541604	6.37917716740318e-08	7.49067698875383e-06	0.000	0.249	0.000	3.208	1.763	0.000	0.000	0.000	0.000	0.000	0.000	0.000	0.746	1.429	1.647	6.045	11.117	5.579	0.000	5.323	2.353	3.953	3.248	6.375	0.000	0.000	0.000
Pdensi_DN30144_c0_g1d433378	Bud	MC_2_2	51.0667452040704	226.412282334019	138.739513769045	-2.14596121266653	0.396979050552982	-5.40572911763798	6.45452830155484e-08	7.54521185945023e-06	1.105	1.197	1.477	1.166	1.120	0.000	1.226	1.740	1.095	1.305	2.095	3.763	1.229	1.276	2.254	4.323	5.347	5.169	4.683	4.268	1.322	1.121	3.597	2.222	6.015	2.482	4.005
Pdensi_DN10773_c0_g1d267488	Bud	MC_2_2	232.185733703827	955.099902908255	593.642818306041	-2.03910969273623	0.377425908943285	-5.40267545078004	6.56541869896572e-08	7.66062780341541e-06	5.910	4.527	6.626	1.494	1.811	4.612	3.404	8.847	4.330	3.838	7.251	12.068	7.926	5.565	12.602	15.349	20.478	26.507	17.622	12.095	7.549	3.862	15.187	8.845	17.984	8.980	6.166
Pdensi_DN39951_c0_g1d511842	Bud	MC_2_2	0	54.9285553235148	27.4642776617574	-8.52909831648618	1.57882239970553	-5.40218983343343	6.58322257385773e-08	7.6672031041336e-06	0.000	0.000	0.000	0.000	0.000	0.391	0.399	1.523	0.062	0.000	0.000	0.000	0.000	0.418	0.401	1.626	1.164	0.882	0.402	0.027	0.000	0.000	0.000	0.000	0.000	0.000	0.000
Pdensi_DN13619_c0_g1	Bud	MC_2_2	147.72829595335	922.772600921058	535.250448437204	-2.6417766476426	0.489134126903511	-5.40092482274034	6.62982073411672e-08	7.68349564884675e-06	4.224	2.835	3.810	2.914	1.448	2.805	1.988	9.188	2.451	5.020	5.217	7.502	9.160	4.383	9.030	11.473	17.561	30.815	27.066	16.600	12.263	4.301	14.284	11.772	24.444	14.061	8.794
Pdensi_DN22752_c7_g1	Bud	MC_2_2	295.138178055541	1309.32182173216	802.229999893851	-2.14881391713201	0.397868283007239	-5.40081732801232	6.63379512597231e-08	7.68349564884675e-06	6.210	5.211	10.248	2.718	4.047	7.254	6.201	9.739	5.136	4.747	9.178	11.525	11.809	7.300	23.406	23.050	29.211	33.381	28.179	13.395	6.406	3.553	18.395	12.951	38.066	15.086	12.135
Pdensi_DN42875_c0_g1d321002	Bud	MC_2_2	83.1394351286963	436.736033688803	259.93773440875	-2.39121540252659	0.443076148105714	-5.39684975765401	6.78211332339415e-08	7.81701156854382e-06	2.148	1.496	2.458	0.583	2.050	1.172	1.023	2.736	2.185	0.905	2.328	2.894	3.867	4.075	4.616	6.873	9.592	12.002	14.088	6.758	3.743	2.337	11.157	5.555	7.547	3.620	2.787
Pdensi_DN24478_c0_g1d133775	Bud	MC_2_2	1732.71192584532	343.260479195139	1037.98620252023	2.33281075583373	0.432306659401594	5.39619435671625	6.80692108633273e-08	7.82598371337198e-06	26.488	65.048	37.614	4.294	60.044	77.277	3.543	10.696	5.204	0.291	2.486	0.881	18.321	85.452	111.451	11.123	7.001	5.012	2.043	0.084	1.870	0.029	0.000	0.040	0.000	0.007	0.000
Pdensi_DN42497_c0_g1d444231	Bud	MC_2_2	121.946566436065	1412.94469438861	767.445630412337	-3.53402069828882	0.654948198541048	-5.39587818725381	6.81891991277491e-08	7.82598371337198e-06	5.101	2.646	1.240	7.173	4.421	0.000	2.090	6.193	4.333	2.309	2.302	4.800	0.159	3.024	0.000	14.227	45.721	30.584	12.137	12.450	22.387	0.000	29.890	2.407	0.000	0.000	0.376
Pdensi_DN16352_c1_g3	Bud	MC_2_2	50.6574691590447	408.773709534182	229.715589346614	-3.01075457992939	0.558091481216714	-5.39473308814094	6.8625488513824e-08	7.86173596414367e-06	1.177	0.915	1.618	3.181	2.448	7.328	2.770	1.486	2.275	1.160	0.977	2.702	1.836	2.950	4.226	4.579	10.527	11.230	31.113	20.558	15.453	54.655	48.752	44.761	2.607	2.095	1.908
Pdensi_DN15992_c0_g1d468608	Bud	MC_2_2	111.140596352529	484.688352913061	297.914474632795	-2.12230737521136	0.393527733970914	-5.39303127074703	6.92788902308032e-08	7.92218569085743e-06	3.264	2.751	2.184	0.457	1.324	1.565	1.997	4.188	0.866	2.572	0.456	6.815	3.199	2.928	4.010	8.778	8.926	14.106	15.697	3.769	0.000	2.196	7.042	2.186	12.766	4.489	2.645
Pdensi_DN15466_c0_g1d182052	Bud	MC_2_2	69.1241262334335	1080.54596105769	574.835043645561	-3.96593568578384	0.735486371603869	-5.3922626426583	6.95759717330569e-08	7.9417442517327e-06	2.074	1.048	1.936	4.031	12.920	1.812	12.909	63.918	74.550	100.889	185.812	101.873	24.484	28.576	4.934	4.831	29.994	33.829	34.745	338.695	54.321	35.595	17.431	49.777	2617.250	3513.159	2961.209
Pdensi_DN23731_c0_g1	Bud	MC_2_2	34.5842664733613	229.653260124696	132.118763299029	-2.72751447700107	0.505930007899657	-5.39109053508055	7.00313786528429e-08	7.97927143970764e-06	0.744	0.807	0.996	0.000	0.000	0.806	0.823	0.317	0.000	0.587	2.739	1.751	1.650	1.145	0.826	3.776	3.990	7.257	4.118	1.149	1.070	0.000	3.021	1.995	1.098	1.672	1.803
Pdensi_DN33259_c0_g1d566316	Bud	MC_2_2	0	58.5383586639846	29.2691793319923	-8.61985629646023	1.59978178365979	-5.38814504859578	7.11885903092364e-08	8.09648140470103e-06	0.000	0.000	0.000	0.000	0.000	0.339	0.000	0.000	0.700	1.482	0.394	1.105	0.693	0.362	1.042	1.405	1.679	0.763	3.474	1.450	1.353	0.000	2.286	0.630	0.000	1.057	0.000
Pdensi_DN23971_c0_g1d224940	Bud	MC_2_2	0	787.177706542819	393.588853271409	-12.3679075653598	2.29590575184263	-5.38694045059719	7.16671656447707e-08	8.13622481611841e-06	0.000	0.000	0.000	0.000	0.000	0.000	0.000	0.000	0.000	0.000	0.000	0.000	0.000	0.000	0.000	1.035	37.255	10.823	53.495	9.811	4.690	0.000	0.000	2.637	0.000	0.000	0.000
Pdensi_DN26151_c4_g2	Bud	MC_2_2	114.450890820705	569.938371470055	342.19463114538	-2.31404890723347	0.429722280143584	-5.38498703502242	7.2449870461824e-08	8.21029035622052e-06	1.904	3.545	3.033	1.166	2.355	3.718	3.060	3.345	2.982	4.080	3.319	8.480	5.893	3.599	10.886	9.000	12.274	15.904	11.100	5.646	1.940	2.458	8.554	7.001	17.560	9.660	9.163
Pdensi_DN25169_c5_g2	Bud	MC_2_2	367.985858840949	1529.40153210754	948.693695474245	-2.05428539979126	0.381634375169324	-5.3828625864214	7.33105040516591e-08	8.27637157147913e-06	7.584	8.725	10.841	2.617	2.797	6.235	5.089	9.898	7.119	8.419	10.445	14.343	13.778	7.695	21.959	23.464	30.590	45.695	29.500	20.770	8.926	2.446	26.903	12.020	23.093	15.490	10.572
Pdensi_DN30830_c0_g1d564173	Bud	MC_2_2	112.145157937822	491.344740659625	301.744949298723	-2.12888622775074	0.395508837521639	-5.38265147522594	7.33965660216631e-08	8.27637157147913e-06	2.620	2.554	3.089	0.689	1.543	1.778	3.623	3.046	0.862	1.499	3.536	8.332	3.227	3.350	6.456	8.279	9.278	14.605	6.815	4.832	1.562	2.484	8.411	4.476	15.618	4.954	5.038
Pdensi_DN24409_c0_g1d225697	Bud	MC_2_2	190.48661962579	46.214883047976	118.350751336883	2.04598221091331	0.380112036688073	5.38257674958154	7.34270522545841e-08	8.27637157147913e-06	5.123	4.226	4.676	0.702	1.641	3.010	0.657	0.867	0.332	0.268	0.710	0.242	30.071	2.816	10.991	1.107	0.909	1.072	0.568	0.125	0.601	1.347	3.229	3.167	0.771	1.050	0.974
Pdensi_DN14906_c0_g1	Bud	MC_2_2	79.6375616153938	451.459963712389	265.548762663892	-2.50074399713437	0.464911815143839	-5.3789641727231	7.49156139616219e-08	8.42907679373906e-06	1.318	2.619	1.983	0.556	0.801	2.779	3.604	3.921	1.831	3.895	2.496	4.914	1.951	1.775	6.445	6.687	10.610	12.054	8.987	8.259	3.987	0.668	12.320	1.325	12.340	5.673	3.985
Pdensi_DN13438_c0_g1d106623	Bud	MC_2_2	34.3825425066131	266.802128808772	150.592335657693	-2.95238815870472	0.549076900670547	-5.37700303017516	7.5735899409046e-08	8.5061810159807e-06	0.570	1.236	0.762	0.241	1.618	1.241	0.633	1.797	0.452	0.674	1.442	2.240	1.339	1.317	3.595	3.745	5.926	7.655	5.464	2.575	1.911	1.447	3.712	1.147	7.898	3.416	1.838
Pdensi_DN22491_c7_g1	Bud	MC_2_2	73.9060326748814	373.193169864016	223.549601269449	-2.33446901039155	0.434200029167116	-5.37648285024194	7.59549301248077e-08	8.51560184573644e-06	2.389	1.271	1.761	0.744	1.139	0.642	0.914	1.845	0.740	0.830	2.970	6.173	2.879	2.377	6.442	6.950	7.559	9.971	6.707	4.217	2.187	0.807	5.037	3.887	9.391	4.018	3.820
Pdensi_DN21350_c2_g1	Bud	MC_2_2	322.091470485093	1311.01034449948	816.550907492288	-2.02409601930225	0.376770316802314	-5.37222793048282	7.77697173183011e-08	8.68814600849559e-06	8.086	6.720	8.913	3.788	2.778	5.272	4.700	10.711	5.295	4.827	9.796	14.956	10.070	8.589	20.181	19.373	29.670	36.226	28.617	14.208	6.494	4.175	19.819	10.209	38.200	14.665	14.562
Pdensi_DN22723_c5_g3	Bud	MC_2_2	48.8907292536199	276.751506921808	162.821118087714	-2.49782505817231	0.464989889696829	-5.37178358824291	7.79616398042114e-08	8.6941716828031e-06	1.501	1.071	1.033	0.503	0.622	0.732	0.885	2.269	0.718	1.172	1.683	3.541	3.493	1.312	1.829	4.875	4.951	8.321	4.429	2.730	1.748	1.137	3.613	0.643	10.428	3.505	2.405
Pdensi_DN40073_c0_g1d318561	Bud	MC_2_2	72.3369758361405	824.73870828473	448.537842060435	-3.51112944522344	0.653773112482525	-5.37056262820428	7.84913676632176e-08	8.72237053566845e-06	0.742	0.964	3.564	4.701	0.000	0.000	0.000	0.000	0.000	0.000	0.000	0.000	0.000	0.000	0.331	15.021	17.440	21.588	0.000	0.000	14.474	0.226	0.000	0.000	0.000	0.000	0.000
Pdensi_DN21860_c2_g2	Bud	MC_2_2	72.1153388997415	374.242616881131	223.178977890436	-2.37534898503853	0.442368981192425	-5.36961018070407	7.89070167028597e-08	8.75312202185525e-06	1.565	1.212	2.513	0.849	1.088	0.971	1.127	2.114	1.332	1.586	2.541	3.686	3.725	3.098	7.785	8.810	6.481	9.546	5.194	6.296	3.858	1.700	5.726	3.598	12.442	3.014	2.706
Pdensi_DN18462_c0_g1d13640	Bud	MC_2_2	171.381554740224	802.454945752488	486.918250246356	-2.22610639708231	0.414762101551301	-5.36718853713053	7.99734467192134e-08	8.8558294040144e-06	3.944	3.284	5.383	2.806	2.649	2.523	1.773	4.694	3.493	1.288	4.001	9.118	6.374	3.998	8.546	12.101	20.035	20.015	10.894	7.292	3.872	1.238	12.178	5.194	12.084	7.557	6.279
Pdensi_DN24454_c0_g1d192417	Bud	MC_2_2	33.5971451203836	214.79053078848	124.193837954432	-2.67450382319125	0.498627561646176	-5.36373042509243	8.15205403843099e-08	9.01130913778e-06	0.798	0.577	1.068	1.009	1.944	0.864	2.647	1.397	0.952	0.944	0.335	1.879	1.180	0.921	2.362	4.290	3.709	6.163	5.599	3.388	1.532	3.234	6.479	3.746	4.705	1.196	1.613
Pdensi_DN21096_c10_g1	Bud	MC_2_2	22.975801534216	193.772028840955	108.373915187585	-3.07370781551436	0.57311220206745	-5.3631868322228	8.1766354563605e-08	9.02265230883296e-06	0.829	0.449	0.416	0.000	0.000	0.447	0.912	1.740	0.495	0.489	1.041	1.944	0.000	1.912	1.373	2.972	4.873	4.741	4.258	2.866	1.788	0.627	1.004	0.000	1.214	2.471	2.110
Pdensi_DN19672_c2_g2	Bud	MC_2_2	120.440357491735	495.284557686964	307.862457589349	-2.03730195692327	0.380203379886582	-5.3584530403991	8.39375468233149e-08	9.19780339172769e-06	2.730	2.921	3.239	0.809	1.692	2.465	1.684	3.929	1.732	2.096	3.391	5.215	3.919	2.581	6.810	8.101	10.260	13.979	8.383	7.960	3.742	1.820	8.479	6.283	5.843	6.092	3.834
Pdensi_DN17700_c0_g1	Bud	MC_2_2	1408.37231568928	279.000770411848	843.686543050566	2.3316443494619	0.435326689779059	5.35607947825408	8.50471102876419e-08	9.30320889757594e-06	35.782	47.742	21.177	84.558	87.069	26.137	52.134	49.334	43.984	28.688	49.729	20.433	21.408	50.717	8.205	9.504	5.468	3.887	6.296	0.843	28.350	0.203	4.644	21.026	3.062	10.546	7.083
Pdensi_DN52835_c0_g1d162515	Bud	MC_2_2	171.871991783996	27.0221428207187	99.4470673023574	2.67273638410287	0.499172777090072	5.35433121910932	8.58734338049249e-08	9.37011100406045e-06	5.324	4.121	3.240	4.334	3.467	0.621	0.633	2.595	1.809	1.572	2.403	1.344	0.845	1.536	1.269	0.681	0.409	0.696	1.261	5.507	1.911	0.289	0.232	0.000	0.000	2.135	2.297
Pdensi_GG_149569_c0_g1	Bud	MC_2_2	188.612077655197	33.76818793336	111.190132794278	2.47074927200852	0.461463719707523	5.35415714495277	8.59561350994626e-08	9.37011100406045e-06	5.634	4.553	3.733	3.422	4.524	5.546	6.968	3.997	5.368	3.684	4.545	1.634	3.343	1.277	2.770	0.905	0.824	0.526	3.500	1.052	1.033	1.114	1.263	2.059	5.048	2.067	8.780
Pdensi_DN31882_c0_g1d144795	Bud	MC_2_2	32.3028028831297	233.804379887201	133.053591385165	-2.85285047172957	0.532949339740322	-5.35294869324656	8.65323909212806e-08	9.41663711082564e-06	0.869	0.942	0.582	9.880	20.459	4.700	25.272	8.213	9.333	14.734	5.472	6.815	0.000	0.000	0.000	3.375	6.830	4.942	2.889	4.693	5.003	0.000	0.000	0.000	0.000	0.000	0.000
Pdensi_DN21624_c0_g2d540410	Bud	MC_2_2	109.360880858122	899.242176506722	504.301528682422	-3.03888459490057	0.567769312127515	-5.35232273035932	8.68323530439455e-08	9.43298775964297e-06	1.250	3.981	2.923	37.419	145.452	187.412	29.139	45.294	34.063	17.043	25.978	26.029	52.295	123.738	118.376	11.810	28.049	18.155	21.744	33.654	45.089	14.766	3.419	0.267	0.051	0.037	0.013
Pdensi_DN2376_c0_g1	Bud	MC_2_2	65.4463638006925	460.292850386757	262.869607093725	-2.81358046172802	0.525905508000985	-5.34997336769241	8.79671763090488e-08	9.53230885213227e-06	1.423	0.899	2.488	0.640	1.072	1.333	0.199	3.406	1.212	1.605	1.756	4.423	2.038	1.543	3.065	9.182	7.873	13.299	8.166	5.031	2.587	0.211	6.852	3.602	12.486	4.931	4.886
Pdensi_DN25227_c2_g1	Bud	MC_2_2	212.68843120003	884.155550416436	548.421990808233	-2.05467799702947	0.384065981877292	-5.34980470539548	8.80491961646296e-08	9.53230885213227e-06	6.008	3.525	6.068	1.926	1.820	3.372	3.649	6.422	3.552	3.497	6.662	9.338	7.728	5.913	12.573	15.909	19.199	22.806	19.335	10.590	4.590	2.923	13.170	8.462	18.741	8.813	7.584
Pdensi_DN16267_c3_g1	Bud	MC_2_2	0	61.306789128585	30.6533945642925	-8.68178506729848	1.62308862853133	-5.34892852718356	8.84764712352996e-08	9.56213636293954e-06	0.000	0.000	0.000	0.230	0.000	0.395	0.201	0.952	0.216	0.000	0.458	0.000	1.210	0.234	0.202	0.812	1.170	1.992	2.405	0.840	0.000	0.000	0.885	0.000	4.039	0.611	0.219
Pdensi_DN14517_c0_g1d274179	Bud	MC_2_2	0.527181337613532	17337.4907810667	8669.00898120215	-14.9971196307278	2.80404436417101	-5.34838885659412	8.87406440719084e-08	9.57415486423811e-06	0.000	0.041	0.000	0.180	0.000	0.479	0.262	0.969	1.015	1.010	0.742	1.299	0.021	0.214	0.382	0.085	483.568	608.068	749.329	1.973	793.854	0.141	1.076	0.719	0.029	0.227	0.289
Pdensi_DN20822_c1_g1	Bud	MC_2_2	26.6532212040218	243.436604043033	135.044912623527	-3.18876093442714	0.596243924974373	-5.34808121452004	8.88915787769695e-08	9.57415486423811e-06	0.395	0.858	0.730	9.226	34.589	38.404	9.854	11.642	9.251	4.369	5.999	5.794	10.876	24.038	22.665	3.178	7.342	5.193	12.856	13.321	12.964	12.523	1.972	0.477	0.017	0.012	0.013
Pdensi_DN6592_c0_g1d101183	Bud	MC_2_2	154.89693845157	908.976263274908	531.936600863239	-2.55159234176373	0.477296293597154	-5.34592951169513	8.99542129469487e-08	9.67207346307396e-06	3.223	3.492	4.672	1.291	2.179	1.388	1.183	4.085	2.035	2.116	4.756	4.206	3.950	2.478	3.488	12.176	16.056	30.910	16.292	5.583	4.636	3.254	8.553	5.757	2.101	3.626	4.275
Pdensi_DN10687_c1_g1d519348	Bud	MC_2_2	100.936630141194	428.048607723057	264.492618932125	-2.08222239758793	0.389788029953357	-5.34193519959321	9.19595304193051e-08	9.83732783134054e-06	2.618	1.964	2.827	2.804	2.939	2.847	1.786	5.287	1.677	2.618	1.272	4.745	3.133	2.325	4.478	7.393	9.518	11.054	4.898	4.899	3.183	1.838	6.880	5.265	6.265	1.583	4.625
Pdensi_DN33735_c0_g1d146242	Bud	MC_2_2	5.19567446980603	432.636230274472	218.915952372139	-6.38140289920221	1.19498700198374	-5.34014419287303	9.28726834871493e-08	9.91817295111577e-06	0.127	0.000	0.254	1.933	6.936	4.719	0.424	2.130	1.505	0.748	0.964	0.599	3.681	3.815	3.404	2.392	3.982	21.476	0.422	0.589	1.093	0.194	0.934	3.068	0.000	0.000	0.000
Pdensi_DN12980_c1_g2	Bud	MC_2_2	689.847657099857	2826.92692602737	1758.38729156361	-2.0344026245444	0.381038458731666	-5.33910049740427	9.34088582129639e-08	9.95855387188228e-06	13.076	21.692	16.404	24.721	33.356	18.064	31.486	33.455	39.518	41.996	24.634	23.011	16.638	24.038	18.499	40.301	74.071	68.931	50.375	50.415	73.481	51.913	33.675	66.459	6.583	11.040	5.964
Pdensi_DN32933_c0_g1d312304	Bud	MC_2_2	0	74.5118166278465	37.2559083139233	-8.96311025719721	1.68092086718151	-5.33226187632863	9.69969193462146e-08	1.02715662086828e-05	0.000	0.000	0.000	0.000	0.400	1.064	0.362	0.345	0.000	0.388	0.000	0.386	0.000	0.758	0.000	0.589	1.407	2.799	0.729	0.380	0.000	1.494	1.996	0.000	0.000	0.000	0.000
Pdensi_DN10284_c0_g1	Bud	MC_2_2	134.024221502428	587.08977871687	360.557000109649	-2.1288532111935	0.399315991079141	-5.33124958367014	9.75392542913297e-08	1.0302648561436e-05	3.447	2.990	3.441	1.433	0.457	1.980	1.452	5.396	2.144	1.988	3.452	6.640	5.399	4.061	7.214	8.992	12.107	17.154	10.987	6.242	2.525	2.193	9.078	5.139	10.557	20.491	4.463
Pdensi_DN19559_c1_g1	Bud	MC_2_2	3.28099331826902	249.230064732563	126.255529025416	-6.25047154923615	1.17246104815815	-5.33106968376917	9.76359421959079e-08	1.0302648561436e-05	0.070	0.000	0.154	0.899	0.000	0.037	0.000	0.000	0.081	0.041	0.044	0.041	0.155	0.000	0.054	1.099	9.673	4.962	2.205	1.415	0.335	6.536	0.000	0.000	0.000	0.000	0.042
Pdensi_DN9601_c0_g1	Bud	MC_2_2	55.9596907729325	393.998587961797	224.979139367365	-2.81329892395088	0.527779721949799	-5.33044148334762	9.79742991341114e-08	1.03057840398032e-05	1.109	1.278	1.736	0.922	0.399	0.838	1.063	1.440	1.484	1.161	2.951	5.187	1.876	1.583	3.793	5.649	6.596	13.476	5.344	3.916	2.575	0.737	5.225	2.870	5.841	1.945	2.506
Pdensi_DN36228_c0_g1	Bud	MC_2_2	3.23861802388608	56.7749396031397	30.0067788135129	-4.13153935749806	0.775335376145578	-5.32871256054015	9.89113905511395e-08	1.03739999906515e-05	0.084	0.090	0.083	0.211	0.000	0.000	0.093	0.524	0.394	0.098	0.211	0.296	0.000	0.096	0.094	1.352	1.182	1.236	1.865	0.097	0.120	0.127	0.308	0.000	2.406	0.281	0.100
Pdensi_DN26276_c4_g1	Bud	MC_2_2	296.356440655828	1522.80485412752	909.580647391675	-2.36055198108998	0.443001302002182	-5.32854411583276	9.90031514991592e-08	1.03739999906515e-05	9.212	5.335	7.207	3.291	1.577	7.676	5.146	10.087	5.927	8.878	9.219	19.000	10.832	8.877	21.344	21.257	30.355	47.443	26.360	14.693	6.418	5.287	17.081	12.790	29.471	20.493	11.279
Pdensi_DN37506_c0_g1d377286	Bud	MC_2_2	0	58.6351129487073	29.3175564743536	-8.62421698433902	1.61870422593411	-5.32785226983776	9.93809024585076e-08	1.03739999906515e-05	0.000	0.000	0.001	3.051	0.000	0.000	0.376	0.000	1.885	0.000	0.000	2.974	0.000	0.000	0.000	1.918	1.371	0.655	0.043	0.000	0.067	0.163	0.014	0.000	0.000	0.112	0.000
Pdensi_DN36206_c0_g1d31642	Bud	MC_2_2	111.838533788761	605.172806844234	358.505670316498	-2.43433778281454	0.456925254070638	-5.32764989706218	9.94916623666317e-08	1.03739999906515e-05	3.267	1.947	2.993	1.656	1.389	2.138	2.359	4.268	1.819	4.049	5.163	5.067	5.455	3.584	6.866	9.288	11.746	18.451	17.440	6.407	3.049	1.244	8.186	5.256	10.219	5.566	3.550
Pdensi_DN20748_c0_g2d120913	Bud	MC_2_2	36.8193041043069	388.520952184287	212.670128144297	-3.39763142064097	0.637755107500771	-5.32748602195532	9.9581439800322e-08	1.03739999906515e-05	0.928	1.220	0.596	0.702	0.830	1.355	1.603	0.946	1.666	1.845	1.191	1.492	0.773	0.614	0.640	3.683	13.092	8.069	7.806	3.876	3.189	3.119	3.975	9.557	2.825	1.310	1.333
Pdensi_DN19577_c0_g1d218702	Bud	MC_2_2	3.81876847947829	179.431334823012	91.625051651245	-5.55664487414573	1.04302488962178	-5.32743267148754	9.96106842677781e-08	1.03739999906515e-05	0.080	0.029	0.186	5.804	23.214	30.092	8.388	9.227	11.381	3.465	3.395	4.585	5.276	7.300	8.242	1.188	7.205	2.946	4.364	6.155	9.863	2.654	24.100	6.556	0.000	0.000	0.000
Pdensi_DN24748_c3_g3	Bud	MC_2_2	115.333868732735	1081.24952731062	598.291698021676	-3.22823419698871	0.606177811084155	-5.32555652476784	1.00644411480817e-07	1.04643615158141e-05	1.130	3.593	3.835	5.900	6.230	4.258	6.517	4.319	4.209	3.041	7.122	3.367	1.107	1.577	2.406	12.321	32.470	24.776	12.136	8.516	7.214	7.213	0.608	1.714	1.117	1.401	0.150
Pdensi_DN27672_c0_g1d431235	Bud	MC_2_2	0	80.6341142981031	40.3170571490516	-9.07708933018695	1.70544544003484	-5.32241555027496	1.02398325515849e-07	1.0611700154774e-05	0.000	0.000	0.000	0.000	0.231	0.414	0.211	0.000	0.226	0.449	0.000	0.000	0.211	0.000	0.211	0.681	1.022	3.479	0.000	0.000	0.000	0.289	0.232	0.000	0.000	0.213	0.689
Pdensi_GG_62696_c2_g1	Bud	MC_2_2	0	78.2457453998652	39.1228726999326	-9.03378345862878	1.69749495162791	-5.32183229762499	1.02727253395529e-07	1.06283067027019e-05	0.000	0.000	0.000	0.255	0.245	0.657	0.670	0.211	0.240	0.238	0.000	0.712	0.224	0.465	0.000	0.541	1.514	2.948	1.781	0.000	0.579	0.613	1.966	2.835	0.000	0.678	0.000
Pdensi_DN12794_c1_g1	Bud	MC_2_2	83.6728168620673	471.181325381468	277.427071121767	-2.49139882561399	0.468180578971528	-5.32144846991934	1.02944272405796e-07	1.06332995340073e-05	1.365	2.217	2.595	0.996	0.994	1.044	0.813	2.147	1.456	1.449	1.604	2.898	2.586	1.734	4.417	7.057	10.299	13.336	8.766	5.210	2.199	1.248	7.188	3.571	5.312	2.872	2.823
Pdensi_DN14668_c0_g1d464682	Bud	MC_2_2	130.640440627863	929.394831325428	530.017635976645	-2.82967792568583	0.531833306578644	-5.32061059486766	1.03419555848875e-07	1.06474826387678e-05	3.300	4.767	1.653	7.009	2.489	3.087	4.099	1.894	3.474	3.755	3.121	2.046	0.520	5.688	0.025	11.974	25.748	22.293	45.973	14.050	15.462	3.471	24.048	9.163	12.125	6.127	3.912
Pdensi_DN13351_c0_g1d339649	Bud	MC_2_2	9.96149415551928	5522.56424973352	2766.26287194452	-9.11459106355938	1.71341863456284	-5.31953538948457	1.04032576838273e-07	1.06926311479443e-05	0.109	0.315	0.291	0.503	1.318	5.505	1.359	3.116	4.273	2.014	4.006	2.870	1.803	4.145	4.073	0.248	131.721	216.692	220.079	5.641	123.806	3.748	5.188	1.392	6.659	10.061	3.973
Pdensi_DN20560_c0_g1d537095	Bud	MC_2_2	1952.85106719111	175.372931208614	1064.11199919986	3.47489715576523	0.653268598851735	5.3192471854198	1.0419749118902e-07	1.06926311479443e-05	94.215	22.738	25.783	7.719	7.455	7.175	7.244	4.017	4.856	3.634	3.657	6.200	26.363	8.095	9.020	6.216	1.985	3.723	2.195	2.523	2.305	5.839	0.515	1.697	28.975	40.063	67.318
Pdensi_DN8523_c0_g1	Bud	MC_2_2	0	63.4569619030902	31.7284809515451	-8.73506452953323	1.64237737079679	-5.31854900393293	1.04598049907077e-07	1.07162828106425e-05	0.000	0.000	0.000	0.000	0.000	0.000	0.000	0.000	0.248	0.493	0.000	0.000	0.000	0.000	0.000	1.119	2.238	0.762	1.613	0.241	0.299	0.000	0.508	0.000	0.000	0.936	0.000
Pdensi_DN35668_c2_g1	Bud	MC_2_2	61.5144679136021	437.60277997836	249.558623945981	-2.82876145665593	0.532070258489399	-5.31651865805669	1.05771381279114e-07	1.08189012851208e-05	0.846	1.719	1.976	22.027	67.780	103.498	16.828	21.929	17.532	6.923	10.534	9.815	26.271	49.971	66.900	5.971	10.305	12.111	38.611	69.791	76.705	18.951	0.512	0.090	0.031	0.022	0.006
Pdensi_DN13341_c0_g1d461319	Bud	MC_2_2	5.10263520508466	102.651488532789	53.8770618689371	-4.32410775084796	0.81391275915025	-5.31274107972268	1.07988421860847e-07	1.09921397166531e-05	0.104	0.177	0.109	1.669	9.697	4.345	0.810	1.830	0.866	0.681	1.333	0.602	3.703	4.633	5.589	1.053	2.974	2.587	41.088	0.144	37.619	0.000	0.067	0.169	0.130	0.000	0.000
Pdensi_DN23577_c9_g2	Bud	MC_2_2	282.485759326686	1227.65288977688	755.069324551785	-2.11860282310207	0.398816956569198	-5.31221852081526	1.08298627807169e-07	1.10059353885066e-05	7.250	6.102	7.465	1.794	2.121	5.429	4.417	8.271	4.750	5.371	8.088	11.686	8.849	9.888	17.437	16.587	30.194	32.772	27.945	10.530	6.009	3.127	18.195	13.435	34.809	11.852	10.468
Pdensi_DN19214_c1_g2	Bud	MC_2_2	11.1535765374909	9688.7694375439	4849.9615070407	-9.7629690765015	1.83904606463936	-5.30871372078223	1.10401578360743e-07	1.1201582366109e-05	0.124	0.146	0.553	0.108	0.059	0.225	0.175	1.128	1.009	2.164	0.109	0.176	0.233	0.496	0.278	0.236	317.221	290.811	1567.932	1627.279	4293.300	6.863	0.410	0.529	0.309	0.222	0.252
Pdensi_DN32245_c0_g1	Bud	MC_2_2	128.704147859089	600.428212166719	364.566180012904	-2.22018937637939	0.418520665028233	-5.30485006332868	1.12765645113989e-07	1.14150877474331e-05	2.506	2.884	4.078	0.595	1.141	2.734	2.436	6.463	2.367	2.161	2.970	6.093	3.662	3.928	8.376	10.102	11.477	17.737	10.221	10.449	5.132	1.909	10.472	3.150	7.939	8.443	6.373
Pdensi_DN39841_c0_g1d242719	Bud	MC_2_2	10299.5179493464	988.493753117537	5644.00585123197	3.38032071137714	0.637246774478871	5.30457092410001	1.12938327375512e-07	1.14150877474331e-05	473.929	173.676	108.289	38.735	46.164	20.310	37.773	9.059	2.775	11.189	11.696	2.604	219.289	124.623	49.390	40.614	16.422	10.791	6.968	16.998	4.229	74.059	24.707	21.263	68.121	85.001	71.117
Pdensi_DN24185_c3_g1d132269	Bud	MC_2_2	63.1708837387761	298.91162178076	181.041252759768	-2.24289732112711	0.422837805477774	-5.30439164159601	1.13049370784634e-07	1.14150877474331e-05	1.566	1.018	2.039	0.794	1.332	0.854	0.522	1.972	0.930	0.924	0.990	2.585	2.441	1.266	2.443	7.234	6.076	6.507	4.504	3.086	1.349	1.670	3.830	4.725	9.106	1.232	1.891
Pdensi_DN11993_c1_g1	Bud	MC_2_2	98.5189876669473	517.286090967929	307.902539317438	-2.38998661258961	0.450722539015286	-5.30256733513067	1.14185327845543e-07	1.14929538927986e-05	2.446	2.946	1.909	0.343	1.842	0.882	0.901	2.567	0.702	2.891	3.765	6.896	2.709	4.703	7.536	7.199	11.182	15.232	12.090	3.859	5.473	2.889	6.614	4.917	18.008	7.939	6.259
Pdensi_DN15238_c0_g1	Bud	MC_2_2	38.774918282991	428.39726963948	233.586093961235	-3.46528128841506	0.653907396142524	-5.29934560896109	1.16218461875635e-07	1.16789359583094e-05	0.349	0.757	1.752	0.881	0.425	1.130	1.539	2.566	1.250	1.651	4.829	4.511	2.698	2.819	3.091	7.198	9.346	11.468	10.460	4.036	2.009	1.587	5.936	1.404	7.685	7.071	1.697
Pdensi_DN735_c0_g1d98029	Bud	MC_2_2	140.29856504495	682.185027721465	411.241796383208	-2.28051006288346	0.430375061282288	-5.29888989405835	1.16508862771581e-07	1.16894751998595e-05	3.366	2.554	4.391	1.699	2.049	3.633	1.855	4.239	3.615	3.979	3.386	12.640	2.973	4.270	9.687	10.257	17.296	16.789	23.520	6.616	2.421	1.530	11.036	10.827	18.279	14.384	5.722
Pdensi_GG_84594_c0_g1	Bud	MC_2_2	1.35571834313627	1283.06397733392	642.209847838528	-9.8876349303183	1.86686409808126	-5.29638710202886	1.18116308414281e-07	1.18131307310587e-05	0.043	0.023	0.043	0.189	0.129	0.023	0.024	0.045	0.050	0.076	0.000	0.102	0.000	0.099	0.170	0.059	24.019	57.189	85.816	1.430	23.586	0.194	0.106	0.088	0.034	0.000	0.026
Pdensi_DN14482_c0_g1d179884	Bud	MC_2_2	1.35341319549603	91.5872991343545	46.4703561649252	-6.08102465738147	1.14868660512349	-5.29389359139233	1.19739123220364e-07	1.19564543199187e-05	0.068	0.018	0.027	8.795	5.979	19.190	2.223	0.891	3.567	0.314	1.040	0.734	3.930	5.243	16.193	0.902	3.692	1.229	0.791	1.072	0.981	1.191	41.803	73.812	0.000	0.360	0.089
Pdensi_DN5557_c0_g1d449492	Bud	MC_2_2	85.1155416638627	345.484054411883	215.299798037873	-2.01855467340514	0.381483715714277	-5.29132592101781	1.21432740474426e-07	1.21063830883111e-05	1.832	1.980	2.470	0.892	2.217	1.699	1.728	2.896	2.053	1.376	4.054	4.865	3.267	3.066	4.818	6.893	6.170	9.698	7.346	4.689	2.872	1.672	7.870	3.509	6.787	4.630	2.687
Pdensi_DN22735_c1_g1	Bud	MC_2_2	433.451375320226	7.44024637531569	220.445810847771	5.84038031544006	1.10419396966812	5.28927025130871	1.22805329456214e-07	1.22238834097586e-05	26.859	1.395	3.228	0.609	0.245	0.428	1.682	0.450	0.761	0.636	0.694	0.650	20.797	0.392	0.092	0.280	0.090	0.139	0.139	0.000	0.109	0.062	0.000	0.000	18.625	4.433	9.871
Pdensi_DN10414_c0_g1	Bud	MC_2_2	8.8836386854605	878.81731694392	443.85047781469	-6.6276211044885	1.25375047560015	-5.28623616379165	1.24858680841647e-07	1.2394981847742e-05	0.129	0.280	0.241	0.000	0.431	0.636	0.654	0.635	0.442	0.429	0.478	0.447	0.262	0.402	0.654	0.109	22.543	32.768	378.861	0.281	105.541	0.000	0.143	0.238	0.875	0.000	0.749
Pdensi_DN29394_c0_g1d432620	Bud	MC_2_2	44.958224458405	256.667759909306	150.812992183855	-2.51686202565265	0.47612386549008	-5.2861496935509	1.24917684632367e-07	1.2394981847742e-05	1.131	1.341	0.875	1.894	0.973	1.136	1.192	1.187	1.985	1.847	1.163	2.259	0.000	0.380	0.852	8.862	4.837	3.663	1.740	7.011	2.715	1.109	0.311	1.111	0.000	0.336	0.393
Pdensi_GG_113712_c3_g1	Bud	MC_2_2	0.811959653611767	3165.39039869644	1583.10117917502	-11.9296933868504	2.25708101892599	-5.28545200053432	1.25394750064665e-07	1.24164994537476e-05	0.000	0.018	0.049	0.061	0.010	0.009	0.009	0.085	0.324	0.487	0.000	0.010	0.018	0.066	0.000	0.037	118.761	79.365	337.208	420.435	1057.703	6.760	0.030	0.067	0.038	0.239	0.059
Pdensi_DN14377_c0_g1d107763	Bud	MC_2_2	129.325438444431	573.713032280161	351.519235362296	-2.14761540022653	0.40634079981429	-5.28525661515667	1.255286654399e-07	1.24164994537476e-05	3.481	3.592	2.490	0.840	1.611	1.265	1.841	4.175	2.165	1.761	2.095	4.102	3.320	3.827	5.352	8.758	15.526	12.955	14.660	4.994	2.855	2.019	8.101	3.999	16.038	6.330	6.804
Pdensi_DN24147_c1_g2	Bud	MC_2_2	3911.84195009996	268.52186492405	2090.18190751201	3.86335577591666	0.731226546563387	5.28339102850359	1.26814309164253e-07	1.25240062567731e-05	197.648	66.252	23.243	42.178	39.725	62.503	13.022	6.889	10.927	8.683	6.480	13.116	90.062	43.056	39.379	8.165	6.980	2.814	3.151	6.936	3.757	2.167	106.836	119.169	117.208	171.649	55.946
Pdensi_GG_6034_c0_g1	Bud	MC_2_2	47.2774530477391	392.306262943422	219.791857995581	-3.05050245271097	0.577518458479711	-5.28208649943634	1.27720866316814e-07	1.25937970968542e-05	1.043	1.117	1.323	2.580	4.452	0.707	8.268	9.715	10.460	8.005	17.937	8.107	1.635	0.755	0.262	3.734	9.984	11.502	9.524	11.271	7.988	1.665	0.000	0.000	11.315	34.842	17.702
Pdensi_DN14626_c2_g1	Bud	MC_2_2	75.2280488567276	648.424280466863	361.826164661795	-3.10669865513215	0.588213881786626	-5.28157996832027	1.28074557473261e-07	1.26089401832426e-05	1.251	2.662	1.693	1.067	0.304	0.000	0.222	0.677	0.418	1.796	0.647	1.155	0.654	1.097	1.239	7.576	23.231	10.774	14.083	3.575	4.633	0.659	1.709	0.000	0.529	1.974	1.866
Pdensi_DN14995_c2_g1	Bud	MC_2_2	56.0721721675825	309.42236244115	182.747267304366	-2.46049439380931	0.465977737947159	-5.28028314109789	1.28984405888413e-07	1.267870428427e-05	1.407	1.524	1.233	0.446	0.000	0.958	1.171	2.092	0.209	0.831	2.223	2.072	2.000	1.218	3.718	4.477	6.433	9.230	4.860	1.834	1.515	1.339	3.865	3.685	3.920	3.949	1.912
Pdensi_DN19886_c1_g1d487252	Bud	MC_2_2	124.383103582772	840.444488364552	482.413795973662	-2.7557931876829	0.521994676533662	-5.27935113435047	1.29642156420279e-07	1.27235093329111e-05	4.454	3.382	1.367	4.862	1.405	1.203	3.073	3.093	6.079	2.547	1.512	2.399	2.349	2.357	0.726	14.172	23.168	17.371	7.008	20.427	8.929	5.199	5.232	5.675	8.349	8.009	1.143
Pdensi_DN45939_c0_g1d323756	Bud	MC_2_2	101.134401998533	455.51014050867	278.322271253601	-2.16890210002794	0.411057698458393	-5.27639333398223	1.31751142303942e-07	1.28903353637993e-05	2.182	2.206	3.057	0.738	1.413	1.588	1.294	3.204	1.898	2.059	2.943	6.346	3.402	1.344	4.866	7.690	8.944	13.166	11.270	5.228	2.504	1.995	6.586	3.512	6.302	4.904	6.669
Pdensi_DN19599_c3_g4	Bud	MC_2_2	619.267994062087	2685.52951750403	1652.39875578306	-2.1160855476253	0.401085753297032	-5.2758930733154	1.32111106736709e-07	1.29055141290955e-05	13.442	12.401	19.704	4.732	5.985	13.178	7.968	18.642	11.162	10.361	20.361	31.616	21.085	21.384	45.506	40.409	53.046	81.619	46.746	28.327	11.315	9.351	37.509	22.838	67.271	31.352	25.411
Pdensi_DN7569_c0_g1d207740	Bud	MC_2_2	145.471796946478	633.963597338388	389.717697142433	-2.12174829707206	0.402428601170013	-5.27235959597139	1.34680863701934e-07	1.31361793500487e-05	3.478	3.124	4.101	1.388	1.536	2.082	1.979	3.080	2.381	2.716	4.318	5.136	4.128	3.537	5.783	9.502	14.008	17.766	17.658	7.347	2.654	2.367	10.950	6.564	16.574	6.827	4.733
Pdensi_DN9197_c0_g1d518070	Bud	MC_2_2	0	80.2204694814075	40.1102347407037	-9.06966760710673	1.72047237819744	-5.27161477396642	1.35228680354721e-07	1.31489023021454e-05	0.000	0.000	0.000	1.305	0.000	0.038	0.898	1.466	0.000	0.000	0.485	0.000	0.768	0.489	0.000	0.648	0.999	3.527	0.841	2.240	1.315	0.000	0.084	0.570	4.842	3.149	0.000
Pdensi_DN22972_c0_g1d223394	Bud	MC_2_2	48.3373086551051	221.074673953012	134.705991304059	-2.18960051417117	0.415430602341955	-5.2706769838993	1.35921491097354e-07	1.31906979054548e-05	1.355	1.106	1.100	0.803	0.908	1.150	2.062	1.840	0.884	1.737	1.575	2.345	2.312	0.926	3.334	4.167	4.350	5.993	4.731	2.985	1.898	1.052	3.489	3.259	4.431	3.567	3.143
Pdensi_DN13487_c1_g1	Bud	MC_2_2	167.13143993167	759.991114668767	463.561277300219	-2.18390970963858	0.414367750864796	-5.27046254222417	1.36080395730946e-07	1.31906979054548e-05	3.579	3.106	5.588	3.622	4.280	7.764	3.697	8.146	8.142	4.233	5.721	9.375	8.070	5.470	9.009	13.857	14.082	21.945	22.048	31.964	6.866	6.892	16.868	10.270	18.871	13.405	8.091
Pdensi_DN23449_c2_g1	Bud	MC_2_2	221.365030341137	83513.2773174494	41867.3211738952	-8.55943149245372	1.62433017932167	-5.26951453677243	1.36785038425194e-07	1.31983946417988e-05	2.855	4.418	9.001	6.354	3.880	4.961	2.999	7.047	8.316	4.174	5.954	4.677	2.640	2.608	6.210	6.980	1969.994	3296.695	849.324	5.254	745.788	14.535	3.707	4.126	4.972	3.686	3.310
Pdensi_DN26538_c2_g1	Bud	MC_2_2	12252.1038056098	449.623341846394	6350.86357372811	4.76734674169397	0.905349997232693	5.26574999311418	1.39618181742077e-07	1.33897448937668e-05	757.915	87.951	46.752	79.100	8.894	29.263	48.363	21.782	57.950	81.922	30.846	51.221	237.072	28.494	17.437	17.358	7.722	5.607	2.042	1.579	1.796	0.385	0.346	0.677	619.155	439.674	186.351
Pdensi_DN13262_c0_g1d51611	Bud	MC_2_2	89.0900494692324	376.556830669338	232.823440069285	-2.0765784879424	0.394416328875523	-5.26494045990111	1.4023479841752e-07	1.34133669267394e-05	2.565	2.082	1.922	1.084	0.647	0.934	1.544	2.797	0.758	2.390	3.109	3.405	2.501	0.987	5.138	6.617	7.414	10.630	7.480	5.334	1.837	0.814	6.880	8.827	7.405	3.003	2.444
Pdensi_DN20848_c16_g1	Bud	MC_2_2	72.0915230984287	316.544537007288	194.318030052858	-2.13470989404707	0.405463151175563	-5.26486781316104	1.40290261629019e-07	1.34133669267394e-05	1.485	1.810	2.047	0.470	1.128	2.627	0.824	3.703	2.207	3.070	2.111	3.500	3.096	1.714	3.717	6.814	8.781	5.209	7.182	4.087	2.133	0.565	1.586	2.986	4.684	2.084	0.449
Pdensi_DN27161_c4_g3	Bud	MC_2_2	122.082550390385	583.446335685895	352.76444303814	-2.25511828607816	0.428403588383624	-5.26400419423835	1.40951231611669e-07	1.34561442445273e-05	2.947	2.353	3.675	1.427	1.551	2.641	1.444	5.025	2.170	1.515	3.969	6.796	4.107	2.804	7.448	8.621	13.862	15.449	14.191	5.215	3.347	2.242	8.529	4.967	21.899	6.811	5.595
Pdensi_DN12725_c0_g1d6698	Bud	MC_2_2	89.3024165373233	441.724982438918	265.51369948812	-2.30416243834345	0.437797969408464	-5.26307246572375	1.41667706912421e-07	1.35040830213886e-05	2.277	1.746	2.539	1.279	0.308	2.741	2.238	1.860	1.206	2.692	1.914	4.466	1.963	1.460	5.615	7.510	7.867	13.569	6.441	6.152	2.912	1.922	5.853	2.544	6.343	5.118	5.824
Pdensi_DN37873_c0_g1d570465	Bud	MC_2_2	39.9822245402929	238.764571513757	139.373398027025	-2.57504196729911	0.489300564330184	-5.26269976987284	1.41955285706565e-07	1.351105535015e-05	1.304	0.848	0.785	0.330	0.635	1.976	0.288	1.917	0.311	0.617	3.615	4.602	2.890	1.204	3.472	4.203	4.473	6.992	4.042	2.716	0.375	0.792	3.174	1.049	5.765	2.051	0.948
Pdensi_DN22547_c0_g1d20905	Bud	MC_2_2	93.4326734334232	826.059829143538	459.746251288481	-3.14424058641297	0.598198338811771	-5.25618408211985	1.47075080968972e-07	1.39351980476586e-05	1.241	1.423	4.191	16.380	31.107	7.179	81.448	77.073	133.681	88.382	192.691	61.298	16.749	12.367	2.725	13.697	24.189	15.804	6.888	1.750	1.540	31.260	49.246	830.099	1.654	2.812	3.248
Pdensi_DN21667_c8_g1d123812	Bud	MC_2_2	52.7110878335751	382.39078566059	217.550936747083	-2.85639562722969	0.543568820933872	-5.25489232867017	1.48111095013978e-07	1.40122881000611e-05	0.823	1.783	1.319	0.834	0.600	1.974	1.462	1.900	2.736	0.583	1.664	5.043	3.479	1.520	3.848	4.716	9.746	10.250	3.275	4.005	1.417	1.253	4.826	2.647	11.026	3.142	2.384
Pdensi_DN12521_c2_g1	Bud	MC_2_2	212.839229640615	943.344187810363	578.091708725489	-2.14644746452438	0.408633555744082	-5.25274401563988	1.49849737320586e-07	1.41314390938811e-05	4.773	5.599	5.355	2.037	3.346	3.926	4.085	6.300	2.981	3.903	5.062	9.158	7.757	5.667	11.395	12.722	20.812	27.696	17.260	11.090	5.048	3.857	13.053	7.634	23.439	7.979	9.298
Pdensi_DN20467_c4_g1	Bud	MC_2_2	418.225484960914	1696.1563406448	1057.19091280286	-2.01940359072752	0.384460969524278	-5.25255812892081	1.50001100945046e-07	1.41314390938811e-05	10.954	6.810	12.916	3.839	5.004	10.823	6.292	15.068	7.885	7.105	15.802	20.703	16.309	12.571	27.995	29.395	36.650	44.879	36.638	16.517	7.671	4.036	29.040	21.257	54.868	22.112	15.568
Pdensi_DN22354_c2_g2	Bud	MC_2_2	527.128563361617	2194.3747865381	1360.75167494986	-2.05702647899154	0.391627611891914	-5.25250624963407	1.5004337153705e-07	1.41314390938811e-05	12.618	9.989	16.131	4.017	6.581	10.582	9.049	17.612	7.731	8.417	13.243	24.420	14.578	12.966	30.458	32.196	49.644	60.867	31.047	24.312	14.111	7.497	35.425	25.921	48.598	20.200	16.650
Pdensi_DN37858_c0_g1d32958	Bud	MC_2_2	30.5120598302427	343.642136443555	187.077098136899	-3.49094865004263	0.665518091122669	-5.24546018599391	1.55892723221254e-07	1.46604309025743e-05	0.486	0.791	0.977	0.000	0.000	0.000	0.538	0.767	1.160	0.863	0.921	1.431	1.080	0.562	2.431	3.703	5.219	13.348	11.845	2.536	0.350	1.109	1.778	0.489	2.513	0.547	0.000
Pdensi_DN26625_c6_g1	Bud	MC_2_2	124.788444866772	613.16152071487	368.974982790821	-2.29515810465616	0.437749749660497	-5.24308262068956	1.57915783095046e-07	1.48285509109577e-05	3.176	2.370	3.624	0.836	1.570	2.954	2.334	4.036	2.335	2.461	4.143	5.476	5.699	3.780	8.297	8.732	14.333	16.780	11.590	6.998	2.147	1.812	9.231	5.378	12.752	6.884	4.269
Pdensi_DN8207_c0_g1d3378	Bud	MC_2_2	17.7659041378863	151.798056919709	84.7819805287975	-3.09316308837986	0.590139523969713	-5.24140980690966	1.5935436338368e-07	1.49413686429746e-05	0.198	0.587	0.543	7.916	7.451	2.248	8.601	4.023	7.432	5.045	1.814	1.581	0.496	1.938	0.056	3.350	3.040	3.636	7.429	0.864	2.977	0.224	0.122	0.000	0.456	0.000	0.119
Pdensi_DN21280_c0_g2d539234	Bud	MC_2_2	0	57.340375174746	28.670187587373	-8.58583223390464	1.63962765211175	-5.23645244872919	1.63692390132333e-07	1.52798964703082e-05	0.000	0.000	0.000	0.000	0.000	0.000	0.000	0.161	0.000	0.000	0.000	0.181	0.000	0.000	0.171	0.687	1.488	1.500	1.358	0.889	0.000	0.000	0.188	0.000	1.144	0.000	0.000
Pdensi_DN22152_c5_g2	Bud	MC_2_2	26.1283450140485	190.747586969097	108.437965991573	-2.86440564381089	0.547053639775366	-5.23605993186901	1.64040705891344e-07	1.52858991340211e-05	0.377	0.817	0.757	0.950	0.918	0.813	1.660	1.187	0.450	0.891	0.474	3.098	1.246	1.739	4.999	3.379	3.629	5.495	1.674	1.740	0.542	0.000	2.286	0.757	3.315	1.697	0.458
Pdensi_DN24525_c1_g1d554244	Bud	MC_2_2	12.0946442154106	591.064261595968	301.579452905689	-5.60984721481269	1.0714334475534	-5.23583357195228	1.64241901246386e-07	1.52858991340211e-05	0.000	0.472	0.437	0.275	0.000	34.051	0.482	3.429	5.443	3.346	14.571	35.307	2.418	4.263	2.419	5.068	11.218	21.770	7.463	6.536	6.258	0.331	3.451	0.000	0.000	0.000	0.000
Pdensi_DN39993_c1_g2	Bud	MC_2_2	1898.26812777401	325.555112415183	1111.9116200946	2.5418010458955	0.486038623835312	5.22962769056962	1.69851751700993e-07	1.57846890430327e-05	76.738	36.108	26.707	8.869	12.979	13.499	7.968	3.367	2.221	2.458	2.391	2.873	29.363	30.158	19.885	10.664	5.171	6.163	1.331	7.755	5.494	20.827	27.859	31.903	12.285	28.957	24.284
Pdensi_DN19696_c2_g2	Bud	MC_2_2	271.279908961926	1178.64444744358	724.962178202751	-2.11826782625411	0.405365953380814	-5.22556916432531	1.7362020453682e-07	1.61111367414668e-05	6.868	5.065	7.986	1.882	3.237	4.460	4.976	6.450	4.867	3.851	9.475	12.445	7.573	7.031	17.889	17.847	24.577	34.370	27.420	14.842	8.031	2.789	17.554	14.199	21.700	10.527	8.196
Pdensi_DN47836_c0_g1	Bud	MC_2_2	54.2519035138016	268.112980595187	161.182442054494	-2.30185593687917	0.440668558911955	-5.22355382594717	1.75521412317264e-07	1.62636075695385e-05	1.459	1.319	1.221	0.615	0.888	1.582	0.807	2.300	0.290	0.575	1.227	4.294	1.080	0.842	1.890	4.138	6.785	6.526	3.769	3.382	1.750	1.109	3.853	0.978	4.667	2.460	3.240
Pdensi_DN30368_c0_g1d310003	Bud	MC_2_2	126.733632811555	780.870215180758	453.801923996157	-2.62216665631969	0.502030225000448	-5.22312507442624	1.75928471849878e-07	1.6277387891802e-05	2.219	2.523	4.566	1.601	1.545	2.398	3.148	3.333	1.892	1.875	3.192	5.964	7.575	4.389	8.782	10.802	15.963	23.994	8.789	5.135	5.019	3.366	9.249	8.290	28.888	10.698	4.619
Pdensi_DN24133_c2_g1	Bud	MC_2_2	246.854225383623	59.3006653971033	153.077445390363	2.06084810061036	0.394724540339608	5.22097789723759	1.77980784820244e-07	1.64431279911348e-05	5.213	7.564	5.523	3.899	5.086	5.304	3.564	3.884	2.354	3.378	3.738	4.694	6.034	6.298	6.284	1.239	1.537	1.133	1.342	1.831	0.706	1.327	2.162	2.487	0.107	1.582	1.140
Pdensi_DN22086_c0_g3	Bud	MC_2_2	20.0814050687983	554.529704719288	287.305554894043	-4.78679441549679	0.917118290178028	-5.21938605604255	1.79517217630939e-07	1.65265815101076e-05	0.512	0.276	0.681	0.108	0.928	0.093	0.378	0.089	0.201	0.201	0.539	0.101	0.190	0.590	0.095	1.302	13.555	20.294	10.080	1.989	2.685	2.981	2.622	0.688	1.033	2.013	1.641
Pdensi_GG_43444_c0_g1	Bud	MC_2_2	0	148.044473023885	74.0222365119424	-9.95652074997016	1.90766177082803	-5.21922748687703	1.79670967725109e-07	1.65265815101076e-05	0.000	0.000	0.000	1.576	0.000	0.000	0.000	0.000	0.000	0.000	0.000	0.000	0.000	0.000	0.000	0.162	6.869	2.216	9.533	0.425	0.000	0.000	0.000	0.000	0.000	18.611	0.000
Pdensi_DN4709_c0_g1d205798	Bud	MC_2_2	478.154084468038	1923.85796276303	1201.00602361553	-2.00776206679153	0.384928614760573	-5.21593352585742	1.82893761734985e-07	1.67740467822386e-05	11.543	9.519	14.097	3.231	4.215	12.319	10.026	9.955	7.829	4.832	18.483	21.747	16.107	11.525	27.641	31.976	34.024	59.946	40.709	24.973	8.224	2.780	23.411	13.566	66.806	18.538	19.589
Pdensi_DN18495_c1_g1d531767	Bud	MC_2_2	587.973214277484	2471.79242234235	1529.88281830991	-2.07135274016304	0.397413147315008	-5.21208911722587	1.86725804766068e-07	1.70510427633339e-05	12.795	10.523	19.837	6.259	4.186	8.892	8.223	13.768	4.759	10.186	13.124	21.888	20.460	16.238	39.331	38.965	57.402	64.652	60.828	27.208	15.966	6.939	40.855	20.159	75.122	37.309	28.791
Pdensi_DN22009_c4_g1	Bud	MC_2_2	21.3311851759773	135.263944989876	78.2975650829269	-2.66205591133841	0.510808071490491	-5.21146015483032	1.87360086783898e-07	1.70842031086539e-05	0.543	0.505	0.518	0.783	0.165	0.950	1.190	0.585	1.106	0.320	0.423	0.698	0.897	0.630	0.746	2.393	3.659	2.790	1.414	1.705	0.000	0.418	7.239	4.627	1.359	1.483	0.950
Pdensi_DN27557_c4_g4	Bud	MC_2_2	184.356743643238	792.140848150748	488.248795896993	-2.10175013338469	0.403382476892051	-5.21031590062634	1.88519363961218e-07	1.71298011080993e-05	5.517	3.814	4.254	1.963	2.354	2.892	5.210	8.833	4.673	2.914	4.330	11.136	7.444	4.028	12.095	11.803	17.906	21.820	15.263	8.297	5.938	2.179	14.057	10.264	19.369	11.414	10.907
Pdensi_DN22780_c2_g1	Bud	MC_2_2	1581.4784182203	81.7835441938614	831.630981207079	4.27228060671239	0.81998996572226	5.21016205722627	1.88675754967955e-07	1.71298011080993e-05	29.623	70.413	18.491	41.316	39.895	13.657	30.527	11.818	5.967	14.294	6.308	3.825	8.905	32.020	11.096	1.361	3.591	0.310	0.434	0.677	0.064	0.034	1.100	0.046	0.279	4.276	4.489
Pdensi_DN41664_c0_g1d319953	Bud	MC_2_2	45.7949318279351	322.024474327974	183.909703077954	-2.81175426315489	0.539720204459167	-5.20965166751993	1.89195495284602e-07	1.71449821700765e-05	1.102	0.796	1.475	0.000	1.789	3.170	1.618	1.928	2.193	2.170	1.385	4.745	3.644	1.271	4.467	5.269	5.110	10.714	2.854	6.786	2.113	0.556	5.794	8.119	6.464	4.134	4.465
Pdensi_DN28084_c0_g1d195579	Bud	MC_2_2	0	51.1774748934865	25.5887374467432	-8.42475522207256	1.61725713620579	-5.20928616326137	1.89568545893466e-07	1.71449821700765e-05	0.000	0.000	0.000	0.000	0.000	0.239	0.000	0.000	0.000	0.000	0.277	0.776	0.000	0.000	0.244	1.377	0.707	1.339	0.000	0.254	0.947	0.000	0.000	0.000	0.000	0.000	0.000
Pdensi_DN21608_c3_g1	Bud	MC_2_2	102.110389653991	488.458058169308	295.28422391165	-2.25568485001302	0.433115585641538	-5.20804359111635	1.908420974855e-07	1.72271903701524e-05	2.864	2.280	2.374	1.163	0.737	2.012	2.002	2.725	0.976	2.195	2.797	5.262	3.562	2.020	7.041	6.955	10.805	13.978	8.287	5.925	1.774	1.387	5.624	5.265	9.264	4.626	3.316
Pdensi_DN42652_c0_g1	Bud	MC_2_2	0	50.2300883316596	25.1150441658298	-8.39653739819023	1.61263651419006	-5.2067141753933	1.92213814501396e-07	1.73014400344342e-05	0.000	0.000	0.000	0.218	0.000	0.187	0.000	0.000	0.613	0.406	0.000	0.203	0.000	0.199	0.766	0.924	1.295	1.050	0.000	0.199	0.247	0.262	1.890	0.000	7.670	0.579	0.000
Pdensi_DN22629_c16_g1	Bud	MC_2_2	119.971736759733	499.529977360598	309.750857060165	-2.05610515746156	0.395113992357373	-5.20382774903566	1.95224971986666e-07	1.75340539892979e-05	2.147	2.895	3.812	0.000	1.301	0.000	2.017	2.946	0.420	0.534	5.084	4.912	3.201	2.732	6.563	9.268	10.013	13.497	13.556	4.362	1.916	1.226	2.146	4.206	9.671	6.376	3.444
Pdensi_GG_107060_c0_g1	Bud	MC_2_2	16.1489002735835	230.867945979458	123.508423126521	-3.83523977143831	0.737021066057596	-5.20370440963568	1.9535465179798e-07	1.75340539892979e-05	0.131	0.538	0.509	9.370	37.973	26.094	13.630	15.911	16.183	8.004	9.341	9.728	8.850	18.052	14.657	2.560	6.748	5.521	19.330	29.582	21.818	52.070	76.747	31.130	0.017	0.000	0.000
Pdensi_DN22736_c5_g1	Bud	MC_2_2	38.7798713412067	269.080478921274	153.930175131241	-2.79412947151651	0.537096829834958	-5.20228256118195	1.96855617271268e-07	1.76185777457785e-05	1.405	0.508	0.940	0.296	0.570	0.254	0.778	1.968	0.000	1.108	1.478	1.930	4.678	1.081	4.161	5.872	4.775	7.140	5.442	2.713	1.347	1.424	2.855	1.884	6.918	2.894	1.984
Pdensi_DN21583_c0_g1d495559	Bud	MC_2_2	71.5422714767652	374.232298716536	222.887285096651	-2.38491199345272	0.458664270053855	-5.19968994570404	1.99621236880813e-07	1.78407587140231e-05	1.117	1.878	2.289	0.269	0.348	1.824	1.546	2.113	1.217	1.432	1.742	4.651	3.094	1.759	4.489	6.513	7.595	10.381	6.161	3.071	1.740	0.624	5.963	1.761	11.349	3.312	1.525
Pdensi_DN14495_c0_g1d393718	Bud	MC_2_2	31.1580290973026	181.353262474931	106.255645786117	-2.53943835602836	0.488492639522377	-5.1985191803735	2.00882399774612e-07	1.79280428399415e-05	0.932	0.500	0.849	0.458	0.175	1.182	0.775	0.837	0.607	1.154	0.517	1.924	0.875	1.131	2.667	3.673	3.656	4.628	4.230	1.565	0.912	2.235	3.096	3.301	4.351	1.422	1.728
Pdensi_DN38036_c0_g1d377786	Bud	MC_2_2	63.6629972656097	0	31.8314986328048	8.1763906772257	1.57355936468897	5.19611198706942	2.03499697314212e-07	1.81359390783223e-05	2.144	0.996	1.537	0.774	1.119	1.655	0.676	0.322	1.097	0.724	0.771	1.440	0.000	0.707	1.018	0.000	0.000	0.000	0.000	0.709	0.441	0.465	1.117	0.616	0.000	0.000	0.000
Pdensi_DN21153_c0_g1d293987	Bud	MC_2_2	12217.8417195272	1155.24290252535	6686.54231102625	3.40233028523713	0.654929440225367	5.19495700798907	2.04767155573167e-07	1.82231199694267e-05	612.574	130.909	148.941	64.739	57.557	62.869	56.894	30.202	36.077	35.505	30.537	40.580	167.584	60.833	44.914	42.069	13.631	23.063	15.638	22.118	22.016	28.515	7.222	13.492	211.682	305.883	540.804
Pdensi_DN1399_c0_g1d43663	Bud	MC_2_2	136.648397757762	584.298965696138	360.47368172695	-2.09429117586806	0.403194795456942	-5.19424159107658	2.05556067182031e-07	1.82675270536042e-05	3.530	4.250	2.362	0.494	1.433	2.961	2.591	2.470	1.405	2.780	3.449	3.222	2.159	2.715	6.498	9.493	13.842	14.762	13.485	5.430	4.514	1.187	12.361	7.087	7.469	3.531	5.722
Pdensi_DN8368_c0_g1d331302	Bud	MC_2_2	5.6979897795531	581.127830404075	293.412910091814	-6.67258259421035	1.28499961747872	-5.19267282530598	2.07296288255232e-07	1.83703579892906e-05	0.069	0.110	0.261	0.171	0.164	0.073	0.211	0.177	0.146	0.066	0.086	0.054	0.038	0.092	0.051	0.134	14.488	22.055	16.648	0.026	4.172	0.000	0.000	0.000	0.000	0.000	0.000
Pdensi_DN9871_c0_g1d333439	Bud	MC_2_2	204.83478434747	1260.85454348185	732.844663914659	-2.62131526102129	0.504871641781741	-5.19204297506276	2.0799897516855e-07	1.84067407688483e-05	2.856	6.659	5.684	8.860	14.713	7.929	17.171	33.426	41.165	18.870	28.984	15.240	1.009	4.127	1.650	16.627	39.405	25.285	77.319	13.827	19.424	7.040	0.053	0.000	0.067	0.000	0.000
Pdensi_DN11556_c0_g1d5503	Bud	MC_2_2	120.360148164049	632.421166303095	376.390657233572	-2.39202081766543	0.461020831230283	-5.18853087675467	2.1195962067042e-07	1.86785339569256e-05	2.168	2.668	4.020	0.860	1.244	3.843	1.327	3.838	2.650	4.303	5.813	5.205	3.278	5.680	7.844	9.203	13.896	18.028	12.307	6.359	3.692	0.875	11.227	9.250	15.068	6.535	5.091
Pdensi_GG_97745_c0_g1	Bud	MC_2_2	43.0478305956674	396.816200323025	219.932015459346	-3.20274346704977	0.617918032864996	-5.18312024687182	2.18204257108821e-07	1.92019746255762e-05	0.948	1.874	0.389	3.974	0.000	0.684	1.819	0.000	2.223	6.047	0.000	1.103	0.000	3.706	0.000	6.877	9.802	9.240	17.078	7.522	12.088	0.929	5.137	15.058	13.207	8.103	7.646
Pdensi_DN22200_c0_g1d20231	Bud	MC_2_2	71.8787639896555	395.728442604581	233.803603297118	-2.45905122033959	0.474545580027894	-5.18190733163091	2.19628332784261e-07	1.92734568134689e-05	1.118	2.295	1.916	1.691	1.466	0.773	1.802	3.898	2.148	10.481	7.172	5.037	14.606	1.632	5.978	6.173	10.759	8.764	23.435	13.142	4.824	0.916	24.436	9.617	24.305	4.964	1.579
Pdensi_DN85747_c0_g1	Bud	MC_2_2	546.597077249432	2196.66769715997	1371.6323872047	-2.00626660682562	0.38734990197325	-5.17946847696419	2.22519009286549e-07	1.94728857460095e-05	10.404	11.538	18.294	6.349	6.078	11.309	7.269	17.484	10.994	12.432	13.996	33.345	20.862	15.445	35.119	39.275	39.391	65.464	38.851	34.142	14.896	8.478	29.935	19.028	46.811	22.895	16.743
Pdensi_DN42188_c0_g1d320398	Bud	MC_2_2	0	79.7882305897984	39.8941152948992	-9.06263512308232	1.74986611274962	-5.1790448749487	2.23024820706721e-07	1.94900803094162e-05	0.000	0.000	0.000	1.045	0.000	1.340	3.649	2.610	2.968	3.916	4.684	2.430	0.000	0.478	0.458	0.372	2.215	2.514	2.301	6.687	4.769	1.253	0.000	1.664	0.000	0.000	0.000
Pdensi_DN13055_c0_g1d271282	Bud	MC_2_2	52.5035357552976	254.008529488976	153.256032622137	-2.27262263407704	0.438876141834149	-5.17827791818281	2.23943450624209e-07	1.95432533752495e-05	1.076	1.073	1.701	0.519	0.519	0.859	1.034	2.128	0.817	0.960	3.359	2.205	1.207	1.581	2.430	4.702	6.066	5.842	5.342	3.413	2.062	0.000	4.275	2.916	8.922	1.206	2.859
Pdensi_DN22768_c1_g2	Bud	MC_2_2	589.745486627956	87.929873822212	338.837680225084	2.73569465218461	0.528443170604231	5.1768947057383	2.25609457891785e-07	1.96420154188448e-05	14.771	10.893	17.649	8.155	3.911	3.693	4.139	6.401	4.025	3.599	3.854	5.390	5.202	5.868	6.332	3.489	0.912	1.655	0.974	0.982	1.702	0.000	0.000	0.681	0.252	0.381	0.614
Pdensi_DN38280_c0_g1d440563	Bud	MC_2_2	83.9082627465597	0	41.9541313732799	8.57474770777639	1.6563732434193	5.17682095013518	2.25698628162195e-07	1.96420154188448e-05	3.702	0.730	1.689	0.849	0.819	0.000	1.855	0.353	0.000	3.184	0.000	0.395	2.230	5.046	0.000	0.000	0.000	0.000	1.867	0.000	0.484	0.000	0.000	0.000	0.000	0.757	1.635
Pdensi_DN14886_c0_g1d53496	Bud	MC_2_2	2.14649034955657	401.415110760118	201.780800554837	-7.54435326843885	1.45750041840023	-5.17622717166671	2.26417745980806e-07	1.96576739868027e-05	0.046	0.081	0.038	0.142	0.000	0.073	0.074	0.098	0.106	0.022	0.058	0.090	1.363	0.065	0.234	0.034	5.825	19.624	43.332	0.088	20.760	6.288	3.363	4.348	1.854	2.388	2.082
Pdensi_GG_118088_c0_g1	Bud	MC_2_2	0.811959653611767	488.278607096829	244.54528337522	-9.23310223884626	1.78400755259261	-5.1754838287698	2.27321120449084e-07	1.96745180731537e-05	0.000	0.018	0.034	0.000	0.000	0.000	0.000	0.354	0.000	0.120	0.000	0.000	0.000	0.000	0.000	0.015	3.969	27.122	413.023	0.020	61.090	0.000	0.000	0.000	0.000	0.038	0.000
Pdensi_DN8578_c0_g1d452549	Bud	MC_2_2	61.2451181674671	288.021659848007	174.633389007737	-2.23283182048661	0.4315582632049	-5.17388267323359	2.29278827983661e-07	1.97895895802665e-05	1.812	0.962	1.698	1.285	1.450	1.734	1.747	3.800	0.739	0.514	2.093	3.994	4.478	4.000	5.238	5.985	6.467	6.468	6.310	2.744	0.851	1.029	6.892	2.722	11.222	4.053	4.412
Pdensi_DN10136_c0_g1d172840	Bud	MC_2_2	243.328344133494	1031.6549515739	637.491647853699	-2.08269756515737	0.402584530797565	-5.17331741741619	2.29973840070602e-07	1.9822423686961e-05	6.391	5.131	6.394	1.960	3.494	6.763	4.473	8.156	3.361	5.420	9.577	12.031	9.375	5.870	15.555	14.341	23.484	29.180	18.981	10.561	8.224	2.993	16.191	5.836	21.935	9.444	8.648
Pdensi_DN2359_c0_g1	Bud	MC_2_2	70.9384113588991	312.170965684523	191.554688521711	-2.13561956262588	0.412844266665567	-5.17294228129826	2.30436213141721e-07	1.98351433301005e-05	1.961	1.275	1.968	0.494	1.433	0.846	1.727	2.881	0.937	0.463	0.986	1.381	4.318	2.262	3.466	5.977	6.292	8.251	7.402	4.977	1.128	1.187	2.852	2.362	6.894	5.297	2.384
Pdensi_DN12421_c0_g1d6324	Bud	MC_2_2	114.465219886268	468.841771216409	291.653495551338	-2.03225264759361	0.393028251867396	-5.17075461608106	2.33150559075305e-07	2.0025935071383e-05	3.352	2.152	2.909	0.865	1.913	1.483	1.324	4.756	2.090	1.557	1.035	4.540	2.691	2.691	5.904	8.456	9.442	12.835	5.101	4.987	3.105	1.526	8.401	2.984	3.686	3.304	3.688
Pdensi_DN15023_c1_g1	Bud	MC_2_2	65.4358882890449	314.766959431521	190.101423860283	-2.26310202925335	0.437898640459624	-5.16809558229724	2.36491363664453e-07	2.02619959587461e-05	1.507	1.421	1.907	0.593	0.343	2.021	1.258	2.303	1.867	0.888	1.727	5.284	2.727	2.534	4.229	5.392	5.881	9.321	6.364	4.363	2.428	1.462	6.631	4.549	12.467	4.748	3.142
Pdensi_DN17852_c0_g2	Bud	MC_2_2	187.894964234226	948.923409061809	568.409186648017	-2.33486131316959	0.451796829300655	-5.16794532795585	2.36681517039696e-07	2.02619959587461e-05	4.086	5.755	4.101	3.605	3.983	2.203	2.249	6.863	2.927	4.344	5.645	10.067	4.497	4.713	9.926	11.724	20.973	28.763	21.784	17.904	3.527	4.326	19.313	8.205	13.166	9.200	2.485
Pdensi_GG_147565_c1_g1	Bud	MC_2_2	17.8115164945149	1247.72799692726	632.769756710886	-6.13008202549381	1.18703315330807	-5.16420456194525	2.41463519677669e-07	2.06433289658759e-05	0.070	0.533	0.718	0.609	0.759	0.702	0.869	2.127	2.402	0.832	1.646	1.198	0.222	1.138	0.584	0.529	35.774	42.292	28.095	11.424	34.092	0.704	0.086	0.232	0.027	0.042	0.000
Pdensi_DN21989_c7_g1	Bud	MC_2_2	405.043532650352	1783.95405358177	1094.49879311606	-2.13824036050569	0.414181826541375	-5.16256441853344	2.43589506472718e-07	2.07968666989607e-05	8.224	8.496	13.101	2.448	3.027	6.873	7.156	12.616	7.121	6.161	10.085	20.169	13.139	10.461	22.307	25.611	38.245	52.179	27.950	21.606	7.372	4.092	28.476	19.094	42.131	17.456	14.469
Pdensi_DN31743_c0_g1d235146	Bud	MC_2_2	0	97.9179440045884	48.9589720022942	-9.35789893052709	1.81432946080947	-5.15777268278057	2.49904752429573e-07	2.13071700149966e-05	0.000	0.000	0.000	0.000	0.000	0.234	0.239	0.906	0.257	0.255	1.090	0.000	0.240	0.747	1.439	0.386	1.158	4.737	0.000	0.000	0.310	0.000	0.526	0.000	0.000	0.000	0.000
Pdensi_DN697_c0_g1d202723	Bud	MC_2_2	15.1539315630796	105.210503400551	60.1822174818151	-2.79544359818998	0.542494970101446	-5.15293920175377	2.56435122247206e-07	2.18203634875859e-05	0.362	0.303	0.457	0.230	0.110	0.221	0.107	0.755	0.511	0.713	2.094	0.820	0.776	0.809	1.303	2.260	2.577	2.090	1.281	0.893	0.000	0.167	1.595	0.413	1.287	1.496	1.199
Pdensi_DN16465_c1_g9	Bud	MC_2_2	0	60.5328227752774	30.2664113876387	-8.66770326192973	1.68213243323603	-5.1528066938553	2.5661645099513e-07	2.18203634875859e-05	0.000	0.000	0.000	0.000	0.420	0.000	0.000	0.000	0.412	0.439	0.434	0.000	0.000	0.000	0.000	1.955	0.465	1.678	4.386	1.014	0.000	0.000	0.000	0.693	0.506	0.000	0.000
Pdensi_DN26868_c7_g2	Bud	MC_2_2	225.987243165991	984.939135810803	605.463189488397	-2.12260648987161	0.411961460533855	-5.15243947120917	2.57119619625352e-07	2.18336832794531e-05	6.172	4.276	6.170	2.035	2.545	4.174	3.842	7.503	4.677	4.508	4.996	9.899	7.016	6.842	15.574	14.228	22.025	27.776	17.652	11.025	5.662	3.386	13.159	8.200	27.230	10.682	8.778
Pdensi_DN18107_c0_g2	Bud	MC_2_2	285.904235727803	1257.14772194005	771.525978833925	-2.13578801873102	0.414713043785443	-5.15003820288806	2.60433406568454e-07	2.20556291412166e-05	7.175	4.821	8.989	2.544	3.300	5.318	5.371	9.130	5.201	5.465	8.235	14.506	8.572	7.157	18.298	19.595	27.694	34.619	28.959	14.415	7.399	3.924	20.350	12.815	39.552	15.270	12.373
Pdensi_DN12654_c0_g1d105798	Bud	MC_2_2	0	66.0560240656196	33.0280120328098	-8.78910820531621	1.70704058930332	-5.14874002433841	2.62242053549919e-07	2.21789896779508e-05	0.000	0.000	0.000	0.000	0.000	0.000	0.000	0.000	0.521	0.000	0.247	1.129	0.419	0.000	1.061	0.551	1.197	2.518	0.698	3.342	0.630	0.558	1.643	0.884	0.000	0.197	0.247
Pdensi_DN20966_c1_g1	Bud	MC_2_2	152.491319895246	769.944345051162	461.217832473204	-2.33445900128213	0.453800075852997	-5.14424550699799	2.68598090414382e-07	2.26860971592887e-05	4.505	3.106	3.602	0.769	1.853	2.803	2.825	4.827	3.178	2.687	4.461	7.428	5.354	4.157	8.584	10.453	15.527	24.074	16.465	7.495	3.235	3.255	10.636	5.352	24.246	8.810	8.469
Pdensi_DN22082_c11_g1	Bud	MC_2_2	292.900021674298	1276.91819251884	784.90910709657	-2.12346627952562	0.412851388887821	-5.14341561317263	2.69787867555074e-07	2.27560829436548e-05	6.216	5.286	10.005	1.682	0.616	6.738	4.122	7.447	5.278	5.054	7.187	14.421	8.828	8.953	17.020	20.983	26.809	35.576	27.696	17.577	7.009	2.359	20.267	9.359	31.848	15.284	6.971
Pdensi_DN17234_c0_g1d56949	Bud	MC_2_2	124.868752749953	585.260896711961	355.064824730957	-2.22655415673665	0.433140969015457	-5.14048385170693	2.74031876022339e-07	2.30150319701117e-05	2.828	2.811	3.552	0.508	1.549	2.502	2.837	3.241	2.137	3.243	2.740	6.107	5.311	2.190	6.112	8.834	10.958	18.388	9.921	6.786	2.977	1.277	8.415	4.640	12.795	4.859	4.338
Pdensi_DN8524_c0_g2	Bud	MC_2_2	25.3757793251599	144.758332206192	85.067055765676	-2.5071586352985	0.487744371224607	-5.14031280156784	2.74281468246464e-07	2.30150319701117e-05	0.590	0.637	0.662	0.559	0.178	0.642	0.897	1.925	0.694	0.260	0.652	1.480	1.068	1.020	2.644	2.587	2.894	4.010	3.630	1.886	0.422	0.112	2.353	0.744	2.467	1.490	1.152
Pdensi_DN21368_c4_g1	Bud	MC_2_2	86.3374924096635	399.671407890959	243.004450150311	-2.20879254587872	0.429755561652818	-5.13964854203124	2.75252823204654e-07	2.30626727187219e-05	2.477	1.591	2.264	0.663	0.559	1.672	1.306	2.376	1.643	1.580	2.309	4.118	2.074	2.431	4.615	7.676	6.733	11.907	9.531	6.709	2.369	1.107	8.037	3.768	10.588	4.441	3.352
Pdensi_DN20241_c0_g1d119704	Bud	MC_2_2	112.034491094636	468.579808845344	290.30714996999	-2.06238807280024	0.401356032369577	-5.13855008139295	2.76866409791386e-07	2.31670634105387e-05	2.587	2.238	3.416	1.140	1.198	2.848	2.297	3.110	1.274	1.486	2.960	2.618	3.176	1.663	6.602	8.663	8.582	13.525	8.827	6.281	2.707	1.867	7.511	4.538	10.110	4.688	3.428
Pdensi_DN39273_c0_g1d90760	Bud	MC_2_2	262.494449945551	53.18967901586	157.842064480706	2.30292671725436	0.448444979595732	5.13536068422579	2.81603421930764e-07	2.35010177602829e-05	8.421	5.271	5.626	3.791	4.777	4.888	3.322	3.536	4.227	1.768	1.655	3.307	3.329	4.968	2.290	1.173	1.408	0.913	2.068	2.385	3.762	3.417	1.142	5.268	0.000	2.101	1.356
Pdensi_DN8152_c0_g1d208261	Bud	MC_2_2	12.759986578198	144.595950227954	78.6779684030762	-3.50362590147778	0.682489440999295	-5.13359722657072	2.84256079194221e-07	2.36241304827401e-05	0.183	0.198	0.549	0.694	0.889	1.194	0.608	1.151	0.869	0.432	1.386	1.723	0.813	2.109	1.830	3.108	3.734	2.676	2.626	1.059	1.050	0.278	2.008	1.102	5.969	2.052	1.104
Pdensi_DN16509_c0_g1	Bud	MC_2_2	81.6727071794389	639.076212594064	360.374459886752	-2.96768349667587	0.578100304712598	-5.13350965651411	2.84388432229851e-07	2.36241304827401e-05	0.977	1.407	3.596	2.712	3.993	2.755	6.069	13.303	24.989	11.859	22.443	29.470	0.924	1.556	1.016	11.996	12.262	17.729	30.145	4.863	32.374	0.392	0.000	0.145	36.154	9.605	26.315
Pdensi_DN27242_c0_g1d140770	Bud	MC_2_2	3720.97623952069	318.828513155757	2019.90237633822	3.54376299498644	0.69033662104594	5.13338404330517	2.84578387449209e-07	2.36241304827401e-05	188.664	38.988	44.090	15.545	16.759	13.533	15.694	9.284	9.737	10.922	6.906	10.213	52.276	16.513	14.111	11.419	3.260	7.065	2.810	5.354	5.890	9.367	1.987	2.272	44.794	75.900	134.939
Pdensi_DN22491_c8_g1	Bud	MC_2_2	140.492658521615	643.992578078136	392.242618299875	-2.19507783569015	0.428079054080574	-5.12773940879852	2.93241953825869e-07	2.43113013508689e-05	2.880	2.812	4.636	1.058	0.842	2.517	2.426	8.571	2.715	1.647	3.955	7.375	7.098	3.521	8.025	10.855	12.329	18.951	12.431	11.922	4.557	1.837	10.596	9.966	10.047	9.555	4.638
Pdensi_DN49159_c0_g1d159560	Bud	MC_2_2	60.4793107444073	549.925471564888	305.202391154648	-3.18356672139244	0.621367890561308	-5.12348122545662	2.99945524765699e-07	2.48343858402591e-05	0.964	1.045	2.418	0.000	0.586	0.261	0.533	1.012	0.287	1.140	1.216	0.851	0.000	1.112	0.802	6.256	11.115	18.216	15.999	5.861	3.813	1.831	3.523	0.484	0.711	0.812	0.584
Pdensi_DN22568_c0_g1d300840	Bud	MC_2_2	0	65.1754322699484	32.5877161349742	-8.77301052124618	1.71258014534426	-5.12268610908289	3.01213548972571e-07	2.49066447423409e-05	0.000	0.000	0.000	1.934	0.373	0.331	0.338	1.286	0.000	1.449	0.000	1.080	0.000	0.000	0.000	0.824	2.625	0.746	1.018	1.063	0.000	0.000	0.745	0.000	1.351	0.689	0.743
Pdensi_DN25210_c1_g2	Bud	MC_2_2	65.0492914361936	311.04969264022	188.049492038207	-2.25896985493715	0.441007643000795	-5.12229184865414	3.01844220001047e-07	2.49260820626815e-05	1.741	1.576	1.491	10.029	6.881	2.976	21.239	14.608	27.701	12.183	13.028	4.404	11.959	3.683	2.895	9.777	3.872	7.363	38.058	18.113	6.747	14.437	1.178	0.786	0.291	0.106	0.127
Pdensi_DN79437_c0_g1	Bud	MC_2_2	0	82.1083081503368	41.0541540751684	-9.10381228724879	1.77773979064626	-5.12100383596593	3.03913463576094e-07	2.50492863644071e-05	0.000	0.000	0.000	0.446	0.430	2.289	0.000	0.742	0.422	0.418	0.000	0.415	0.000	0.000	0.000	0.317	1.892	3.010	0.000	1.226	1.017	0.536	1.717	7.107	0.000	0.398	0.000
Pdensi_GG_4732_c0_g1	Bud	MC_2_2	109.271912014758	9.74901264684069	59.5104623307995	3.4779217731208	0.679188734359387	5.12070003104687	3.04403530921707e-07	2.50492863644071e-05	1.917	4.012	2.220	2.107	2.170	2.651	1.989	0.804	0.605	3.313	1.131	0.446	0.570	1.623	0.856	0.229	0.276	0.157	0.000	0.148	0.000	0.000	0.000	0.000	4.214	2.728	5.171
Pdensi_DN38499_c1_g1	Bud	MC_2_2	212.115903650977	1124.95426437865	668.535084014814	-2.40619688362497	0.469903204146417	-5.12062242264522	3.04528843244284e-07	2.50492863644071e-05	4.844	4.359	6.410	6.108	8.511	9.746	4.995	4.069	8.946	4.278	2.582	4.581	3.918	10.476	5.510	13.302	32.967	26.188	29.102	23.611	24.303	5.171	13.266	1.731	0.920	1.751	1.618
Pdensi_DN17957_c1_g1	Bud	MC_2_2	63.434641997278	347.569354880927	205.501998439103	-2.4513454234979	0.478845079941721	-5.11928706419256	3.06692830671608e-07	2.51943961863842e-05	1.193	1.642	1.843	0.680	0.253	0.939	2.294	3.113	1.552	0.516	1.856	2.885	3.355	2.207	3.855	6.288	5.278	11.273	5.407	5.611	2.174	1.848	5.376	0.472	2.787	4.508	2.343
Pdensi_DN21912_c0_g2	Bud	MC_2_2	18.9344444472791	1097.43034429919	558.182394373232	-5.85663905284381	1.1446779198731	-5.11640781320659	3.1140937732391e-07	2.55485443312824e-05	0.668	0.348	0.375	3.319	2.560	2.332	4.386	3.613	5.933	3.659	4.554	3.816	0.612	1.387	0.740	0.637	10.158	59.179	2.039	17.870	0.865	0.799	0.011	0.000	0.000	0.000	0.011
Pdensi_DN25243_c0_g3	Bud	MC_2_2	308.947653276567	42.136026686112	175.54183998134	2.8553722650576	0.558289981270721	5.11449669678561	3.14578594892815e-07	2.57497061084716e-05	9.286	6.948	6.537	3.233	2.076	3.584	2.635	1.746	1.604	1.212	1.731	2.707	5.506	6.132	5.983	1.691	0.444	0.792	0.286	0.399	0.364	1.492	0.893	0.100	0.384	0.669	0.298
Pdensi_DN46035_c0_g1d156934	Bud	MC_2_2	15.0857583262247	790.40916553007	402.747461928148	-5.71048713855261	1.11692114672111	-5.11270393197997	3.17579840779204e-07	2.58528044028631e-05	0.387	0.418	0.290	0.980	1.872	1.266	1.502	1.820	1.027	2.500	1.344	1.939	0.539	1.785	1.514	0.694	6.505	43.272	1.936	0.000	0.277	0.000	0.000	0.000	0.000	0.326	0.233
Pdensi_DN18712_c0_g1	Bud	MC_2_2	0	83.5525447695347	41.7762723847674	-9.1285589360354	1.78631561722371	-5.11027214228973	3.21695083859341e-07	2.61540178629798e-05	0.000	0.000	0.000	0.000	0.000	0.000	0.402	0.161	0.000	0.111	0.090	0.000	0.101	0.000	0.000	0.453	1.038	3.889	1.223	0.412	0.000	0.000	0.000	0.000	0.240	0.081	0.000
Pdensi_DN25267_c3_g1	Bud	MC_2_2	127.664498706562	667.541453427114	397.602976066838	-2.38493887964688	0.466892526889498	-5.10811105831071	3.25395386548053e-07	2.64207635510564e-05	2.733	2.729	3.931	2.152	0.774	3.789	2.882	4.841	3.751	2.137	3.538	10.220	9.232	4.425	8.302	8.438	15.991	18.772	14.785	8.091	1.600	2.304	8.099	3.597	11.840	8.223	4.322
Pdensi_DN24036_c0_g2	Bud	MC_2_2	1637.35767651933	36.8774302932159	837.117553406275	5.45295147012077	1.06794486433471	5.10602340273226	3.29008961649731e-07	2.6627937282376e-05	26.299	48.732	46.278	59.465	59.526	63.034	105.532	80.579	148.334	45.115	91.954	96.147	82.043	81.200	68.150	2.525	0.092	0.084	0.000	0.019	0.000	0.000	0.102	0.374	0.026	0.000	0.000
Pdensi_DN25168_c9_g1	Bud	MC_2_2	214.522523156107	895.882440466296	555.202481811201	-2.06095132324326	0.403640735767285	-5.10590517908351	3.29214752776963e-07	2.6627937282376e-05	3.994	5.189	6.649	1.346	2.184	4.436	2.978	7.894	4.325	3.629	3.937	9.367	6.709	6.776	10.716	13.460	21.528	23.246	14.620	8.023	5.054	2.972	17.541	8.788	24.755	10.790	11.481
Pdensi_DN18622_c0_g1d355060	Bud	MC_2_2	282.793673320378	13.3467304779708	148.070201899174	4.37029945668325	0.856131097133792	5.10470822904857	3.31305285895401e-07	2.67087769769281e-05	11.256	3.565	5.866	2.080	0.972	1.742	0.844	0.440	0.315	0.270	0.000	0.091	4.235	1.903	3.330	0.626	0.042	0.240	0.262	0.851	1.519	0.290	0.000	0.000	0.000	0.000	0.370
Pdensi_DN22547_c0_g1	Bud	MC_2_2	195.260769681661	1054.70018103664	624.980475359151	-2.43293702401021	0.476616104087167	-5.10460515947077	3.31485900138995e-07	2.67087769769281e-05	2.855	6.084	5.527	12.519	13.510	8.975	16.308	12.513	17.065	13.259	17.546	10.453	7.433	11.432	6.971	16.803	33.326	18.252	64.955	17.034	20.265	4.472	9.532	1.562	14.771	8.881	6.024
Pdensi_DN19506_c0_g1d287459	Bud	MC_2_2	1.35802349077652	287.069990991338	144.214007241057	-7.7259064430783	1.51359086126297	-5.10435590013515	3.31923083367136e-07	2.67098462794336e-05	0.022	0.027	0.067	0.056	0.242	2.002	0.293	1.193	1.861	4.116	12.494	15.403	0.917	0.751	0.151	0.043	10.502	7.433	73.295	932.417	210.926	3.421	5.031	2.098	33.898	33.415	22.838
Pdensi_DN31263_c0_g1d234712	Bud	MC_2_2	246.648524961647	1144.33626348262	695.492394222132	-2.21347402961312	0.434074078224879	-5.09930019010809	3.40911524765228e-07	2.73632526782261e-05	6.135	5.140	6.886	21.023	33.299	15.832	27.097	52.944	45.542	64.260	63.990	48.705	13.995	23.003	9.847	16.305	36.057	21.597	49.584	51.282	30.504	11.571	22.080	7.369	557.955	357.818	550.860
Pdensi_DN21852_c3_g1	Bud	MC_2_2	129.746612511886	617.542167838476	373.644390175181	-2.24887898194474	0.441098903317985	-5.09835541423583	3.42617078970697e-07	2.74651614653761e-05	2.959	3.411	3.218	0.823	3.315	2.010	1.685	4.060	5.467	1.483	2.978	6.554	4.505	4.451	11.846	7.798	15.606	16.510	11.156	4.841	2.759	2.164	10.172	8.443	13.645	9.001	4.045
Pdensi_DN25229_c0_g1d22971	Bud	MC_2_2	122.770404355652	530.483880202429	326.627142279041	-2.11029089236097	0.414123673306426	-5.09579873932851	3.47273914727895e-07	2.77429410677077e-05	3.663	1.914	3.411	1.281	1.685	2.208	0.843	4.104	1.645	1.637	3.674	5.214	4.504	3.209	7.848	10.172	10.922	13.749	11.478	6.593	3.802	1.925	12.988	4.830	12.501	3.407	5.123
Pdensi_DN36254_c0_g1d508556	Bud	MC_2_2	53.2081839399172	249.204957029636	151.206570484777	-2.22445077414471	0.436532458421455	-5.09572823562432	3.47403194870832e-07	2.77429410677077e-05	1.007	1.310	1.616	0.765	0.735	1.314	1.116	3.172	1.198	1.543	1.781	2.610	2.014	1.860	4.030	4.447	5.268	6.632	9.127	3.266	0.868	2.145	8.108	2.430	7.160	2.940	2.678
Pdensi_DN6249_c0_g1d100980	Bud	MC_2_2	64.54246438666	347.737040744199	206.13975256543	-2.42789288274727	0.476647221346818	-5.09368936608295	3.51161958769611e-07	2.79722031582246e-05	0.927	1.674	2.166	1.370	0.375	3.034	1.545	2.921	1.650	0.911	2.735	2.185	3.440	2.447	4.131	6.366	7.159	9.251	6.152	5.477	2.395	0.471	5.101	2.175	7.372	2.256	2.983
Pdensi_DN20772_c0_g4	Bud	MC_2_2	56.073104082188	281.90336956306	168.988236822624	-2.32590999057203	0.456680297836421	-5.09308153119657	3.52290109671872e-07	2.80266353916734e-05	1.300	1.538	1.303	2.308	1.009	0.315	0.770	0.762	0.249	0.328	0.692	0.285	0.726	0.982	0.060	4.113	6.294	7.934	26.598	23.915	24.225	26.311	0.509	1.035	0.042	0.210	0.096
Pdensi_DN13922_c0_g1d52371	Bud	MC_2_2	28.8645984504405	174.550312586047	101.707455518244	-2.59762257325953	0.511055661437889	-5.08285646606662	3.71800661260808e-07	2.93564111086729e-05	0.960	0.693	0.480	0.811	0.777	0.872	0.000	1.007	0.570	0.526	1.618	1.200	1.599	1.477	1.960	4.381	4.328	2.847	4.299	3.070	1.377	0.974	2.346	0.793	4.713	3.145	1.931
Pdensi_DN18030_c0_g1d186587	Bud	MC_2_2	0	77.5242271450047	38.7621135725024	-9.02146891015053	1.7750925564113	-5.08225268455252	3.72984776898772e-07	2.94130473377194e-05	0.000	0.000	0.000	0.000	0.145	0.000	0.000	0.000	0.000	0.000	0.000	0.000	0.000	0.138	0.000	0.321	2.505	2.082	2.803	0.000	0.000	2.220	0.000	0.240	0.000	0.000	0.288
Pdensi_DN29780_c0_g1d26560	Bud	MC_2_2	66.881751597592	0	33.440875798796	8.24757152038314	1.62346568623487	5.08022534157212	3.76987418569563e-07	2.96907773042055e-05	2.758	0.997	1.153	0.582	0.839	0.998	0.509	0.000	0.274	0.815	0.580	0.271	0.255	0.531	2.043	0.000	0.000	0.000	0.000	0.799	0.331	0.349	0.000	0.000	1.698	1.033	0.278
Pdensi_DN15807_c0_g1d526472	Bud	MC_2_2	91.6492576205933	401.301147942484	246.475202781539	-2.12982100922716	0.419561507423146	-5.076302214443	3.84851004088316e-07	3.01225988392504e-05	2.414	1.412	2.872	1.186	1.145	2.723	1.105	3.386	1.639	1.054	3.271	3.639	4.381	1.259	6.607	8.492	8.177	9.803	9.552	6.385	1.665	1.373	7.488	4.339	13.771	5.667	5.581
Pdensi_DN26423_c3_g1	Bud	MC_2_2	127.925648567396	1.82701598438508	64.8763322758907	5.88462952552306	1.1596709280224	5.07439600607923	3.88728752882434e-07	3.0318845137681e-05	3.267	4.213	2.025	3.154	3.589	4.583	2.420	2.937	1.477	1.835	1.967	2.567	3.291	4.131	4.159	0.139	0.000	0.000	0.000	0.000	0.000	0.000	0.000	0.000	0.000	0.000	0.000
Pdensi_DN23522_c8_g1	Bud	MC_2_2	404.399967086426	1730.09235807308	1067.24616257975	-2.09640998028039	0.413137790142259	-5.0743602505075	3.88801848515208e-07	3.0318845137681e-05	6.864	8.983	13.938	2.921	3.919	9.630	5.702	12.931	5.477	8.400	14.205	21.153	10.891	9.370	24.920	27.660	37.351	47.832	32.364	22.124	10.696	6.857	27.807	21.388	39.401	20.610	13.225
Pdensi_DN26845_c0_g1d560582	Bud	MC_2_2	548.762743810504	124.396146709163	336.579445259834	2.13940431278692	0.421838702429634	5.07161694852736	3.94449741729665e-07	3.07212476228711e-05	17.830	12.547	10.070	7.532	10.364	4.324	9.145	3.837	5.425	6.473	4.432	6.288	5.940	11.261	5.944	2.867	3.450	1.863	0.337	7.596	5.248	37.843	27.588	7.970	0.682	6.164	12.691
Pdensi_DN21687_c0_g2d221652	Bud	MC_2_2	301.810949847214	1269.31391704886	785.562433448035	-2.07140875668469	0.40870239680318	-5.06825693435368	4.01475237067788e-07	3.12032668865364e-05	6.489	6.012	9.692	1.552	2.422	7.359	3.658	12.070	5.365	7.258	7.094	14.811	7.025	10.000	19.246	19.584	25.802	37.384	31.492	13.065	8.232	2.149	17.562	15.591	46.851	14.209	14.584
Pdensi_DN18814_c1_g1	Bud	MC_2_2	25.318690508077	187.812190706911	106.565440607494	-2.88791692763376	0.570755280197408	-5.0598164008836	4.19660366357889e-07	3.24441231453716e-05	0.363	0.786	0.727	0.919	0.441	0.395	2.214	3.236	0.000	0.857	3.208	0.427	1.210	2.721	2.623	3.734	2.925	5.753	0.200	1.261	0.521	0.552	0.221	0.000	0.539	0.204	0.219
Pdensi_GG_118736_c0_g1	Bud	MC_2_2	0.271879344762253	306.85554250809	153.563710926426	-10.046327227972	1.98724609272419	-5.05540167609545	4.29485856747198e-07	3.30369447311187e-05	0.025	0.000	0.000	0.016	0.000	0.000	0.027	0.091	0.015	0.029	0.032	0.000	0.000	0.000	0.000	0.011	5.468	13.966	145.541	0.131	28.585	0.019	0.015	0.102	0.000	0.014	0.000
Pdensi_DN12526_c0_g1d176392	Bud	MC_2_2	21.9568987104511	192.465226675458	107.211062692954	-3.13222864505733	0.619591295526671	-5.05531415252509	4.29682876802065e-07	3.30369447311187e-05	0.889	0.275	0.430	0.322	0.000	0.321	0.848	1.123	0.399	0.898	0.321	1.348	0.283	0.989	1.921	3.948	5.100	3.588	4.148	2.389	1.661	0.000	1.294	1.767	3.569	1.856	0.698
Pdensi_DN15094_c1_g3d465823	Bud	MC_2_2	49.1503678130176	251.284381807316	150.217374810167	-2.35307696107961	0.46546682134199	-5.05530545506001	4.29702460005123e-07	3.30369447311187e-05	0.881	1.761	1.007	9.613	20.769	18.709	6.834	6.681	5.373	3.854	4.923	4.423	10.101	17.771	17.245	5.317	6.653	4.530	11.274	8.616	9.256	2.671	0.588	0.461	0.042	0.015	0.000
Pdensi_DN35716_c0_g1d87590	Bud	MC_2_2	450.841198771447	82.28623690576	266.563717838604	2.46215827980217	0.487055005819973	5.05519551258291	4.29950080617022e-07	3.30369447311187e-05	10.316	7.488	15.263	1.693	2.944	4.999	2.024	2.289	4.022	1.643	1.842	4.625	4.684	4.485	3.741	1.599	1.271	2.529	1.951	1.660	3.681	0.411	0.595	0.489	1.093	0.136	1.821
Pdensi_DN16982_c1_g1	Bud	MC_2_2	49.7931492955787	280.293313101113	165.043231198346	-2.48921884906568	0.492517556362454	-5.05407130549842	4.3249001696679e-07	3.31512542445784e-05	0.978	1.552	1.144	0.422	0.376	0.704	1.143	1.310	0.993	0.970	1.518	3.247	2.241	1.208	3.503	3.931	6.460	7.833	6.110	2.143	0.737	0.056	2.740	1.820	6.620	3.249	2.027
Pdensi_DN23978_c16_g4	Bud	MC_2_2	142.491550387994	683.989051678844	413.240301033419	-2.26177718516302	0.44764283075944	-5.05263801796143	4.35749261465035e-07	3.33405941775491e-05	3.653	2.489	4.320	2.160	2.267	3.574	2.423	4.955	2.710	2.804	4.680	7.693	6.281	3.748	8.915	9.794	16.084	18.551	15.897	6.807	2.498	2.013	12.372	9.090	16.380	7.927	6.178
Pdensi_DN17458_c0_g1d12111	Bud	MC_2_2	9.17714699584347	576.400436968147	292.788791981995	-5.97239497469604	1.18206258392204	-5.05252010843609	4.360184357907e-07	3.33405941775491e-05	0.341	0.203	0.132	0.592	1.201	0.587	0.412	1.059	1.522	1.390	0.644	0.650	0.294	1.107	0.170	0.206	20.904	15.022	446.250	620.361	2050.290	16.769	0.905	0.192	0.412	3.840	0.816
Pdensi_DN16817_c1_g2	Bud	MC_2_2	282.751201651795	1203.4982681363	743.124734894048	-2.08901445119435	0.413702543660412	-5.04955670011329	4.4283648751682e-07	3.37942648485007e-05	7.908	4.390	8.426	3.720	5.825	5.253	4.204	13.352	3.597	5.421	9.305	11.244	10.735	8.451	17.387	19.625	28.725	30.090	18.835	11.011	5.702	3.812	21.537	15.131	39.480	16.972	14.162
Pdensi_DN34370_c0_g1d201290	Bud	MC_2_2	67.653465931221	351.37266221978	209.5130640755	-2.37628027274864	0.470599400276809	-5.04947577780785	4.43024104317889e-07	3.37942648485007e-05	1.278	1.937	1.789	9.560	7.907	3.211	6.962	6.161	4.994	9.035	5.656	3.768	3.987	6.051	3.281	6.530	10.911	5.478	13.453	12.450	13.191	6.426	12.054	9.773	1.916	2.010	1.695
Pdensi_DN14960_c0_g1d524943	Bud	MC_2_2	234.020834192256	997.694240847546	615.857537519901	-2.09053204120918	0.41419063508138	-5.04727017982537	4.48167368680455e-07	3.40628824678144e-05	6.171	5.170	5.912	1.417	3.073	5.764	5.576	7.067	3.680	2.985	4.592	8.578	8.696	5.501	14.310	14.321	19.236	31.441	22.056	12.982	5.247	6.388	15.015	4.225	30.554	14.501	8.162
Pdensi_DN50322_c0_g1d160549	Bud	MC_2_2	20.7386263453253	161.629980630689	91.1843034880073	-2.96002210481458	0.586596610924479	-5.04609479442708	4.50931743884007e-07	3.42108204668506e-05	0.300	0.649	0.601	0.756	1.094	0.324	0.000	0.629	1.430	1.771	1.131	1.761	0.994	0.345	2.655	3.758	2.246	4.743	0.996	0.693	1.724	0.454	2.185	0.602	5.724	2.694	0.727
Pdensi_DN704_c0_g1d98026	Bud	MC_2_2	79.1627404876346	487.641522223164	283.402131355399	-2.62087379775495	0.51939824608897	-5.04598122440714	4.5119971762241e-07	3.42108204668506e-05	1.512	1.900	2.423	0.462	1.806	3.664	2.763	3.167	2.553	0.722	4.324	5.215	4.267	3.592	5.866	5.627	11.325	14.562	9.197	3.811	3.516	0.503	5.670	3.049	5.766	1.913	3.279
Pdensi_DN23522_c0_g1d549160	Bud	MC_2_2	177.524398728214	939.427984199937	558.476191464075	-2.40248150143377	0.476164582719289	-5.04548550779153	4.52371183673883e-07	3.42584177174568e-05	4.057	4.084	4.944	1.464	1.764	2.820	1.919	4.563	2.420	1.522	5.107	6.815	6.734	5.944	10.922	10.385	22.353	27.886	16.370	9.387	3.497	2.639	13.139	6.993	8.623	8.794	5.973
Pdensi_DN25267_c5_g1d559062	Bud	MC_2_2	274.559479769413	1104.03347402652	689.296476897968	-2.00657408454233	0.397822856465878	-5.04388838380994	4.56165457770032e-07	3.44629174618395e-05	7.325	4.981	7.852	2.714	3.257	5.524	4.599	8.147	4.798	5.049	8.109	13.321	10.591	6.734	15.898	17.033	24.203	30.701	21.516	12.163	5.402	3.829	15.542	10.417	26.371	11.959	9.375
Pdensi_DN25309_c0_g1d193122	Bud	MC_2_2	95.2385835003486	641.34065156151	368.289617530929	-2.74994106808067	0.545230586629669	-5.04362949459489	4.56783382951314e-07	3.44682723269418e-05	1.185	3.211	2.676	14.588	36.785	41.313	17.982	14.303	13.430	11.208	9.694	6.965	16.714	27.330	29.544	8.494	13.644	19.484	28.221	35.295	58.826	20.674	90.429	13.104	0.000	0.333	1.796
Pdensi_DN17284_c0_g1	Bud	MC_2_2	90.6890458872975	4.36050460803954	47.5247752476685	4.35926611333425	0.864840186181169	5.04054527413122	4.64207288172601e-07	3.49865703506929e-05	1.126	3.546	2.099	0.421	1.962	1.771	0.231	1.856	1.925	0.564	1.709	2.555	0.438	2.977	1.537	0.134	0.068	0.097	0.056	0.163	0.023	0.000	0.107	0.180	0.570	1.054	1.446
Pdensi_DN25044_c3_g1	Bud	MC_2_2	185.666731317797	837.042105173314	511.354418245556	-2.17134447702425	0.430941933431877	-5.03860104708862	4.68946821695698e-07	3.53015547687007e-05	5.590	3.384	4.666	1.521	2.780	4.174	3.291	5.556	3.891	4.552	7.774	8.831	7.352	4.678	11.590	11.976	19.389	23.021	15.973	8.167	3.374	2.156	12.765	7.294	26.268	10.197	8.724
Pdensi_DN27539_c0_g1d307569	Bud	MC_2_2	5.9311722106074	504.044383771759	254.987777991183	-6.40809331348767	1.27194213570877	-5.03803839308843	4.70327115422186e-07	3.53210618456747e-05	0.145	0.157	0.145	0.183	0.000	0.316	0.643	0.000	0.000	0.170	0.548	0.170	0.161	0.167	0.161	0.129	5.925	25.986	4.159	1.341	3.732	270.160	152.282	178.516	0.000	0.162	0.523
Pdensi_DN6069_c0_g1	Bud	MC_2_2	18.1017877426522	151.389694870243	84.7457413064478	-3.0626661696523	0.608084951111032	-5.03657616268336	4.73932584985476e-07	3.55071870567953e-05	0.390	0.422	0.520	0.165	0.158	0.284	0.289	1.227	0.924	0.766	0.658	0.307	0.145	1.051	1.016	2.332	4.919	2.548	3.026	1.358	0.559	0.198	3.824	1.309	8.185	1.608	0.627
Pdensi_GG_6417_c0_g1	Bud	MC_2_2	3.19256434882815	353.6422356951	178.417400021964	-6.78695210384667	1.34816349761527	-5.03422034185907	4.7979754855129e-07	3.58188198330802e-05	0.027	0.183	0.040	1.133	4.818	6.823	2.159	4.232	2.101	1.384	1.224	1.706	1.556	5.487	4.609	0.150	8.556	13.652	6.746	0.308	1.250	40.401	39.660	41.458	0.000	0.000	0.000
Pdensi_DN11247_c0_g1d104290	Bud	MC_2_2	302.183982186189	25.5333292420447	163.858655714117	3.53730418182404	0.703524094241611	5.02797872990719	4.95676840603023e-07	3.67863443730451e-05	10.906	7.980	3.462	3.541	2.127	2.858	1.005	0.239	0.499	0.268	0.331	0.311	4.627	4.900	4.719	1.068	0.434	0.246	0.261	0.000	0.000	11.839	1.852	1.133	0.101	0.037	0.039
Pdensi_DN40925_c0_g1d573241	Bud	MC_2_2	26.3420360374272	242.293680427317	134.317858232372	-3.19964992790472	0.636734917567837	-5.02508946757083	5.03197895036811e-07	3.7213019918403e-05	0.627	0.340	0.944	4.353	1.527	1.016	2.420	2.303	1.870	1.853	2.761	1.474	0.347	0.362	0.000	3.091	5.707	6.869	4.517	10.513	6.765	6.180	1.524	0.630	385.514	613.959	519.261
Pdensi_DN18585_c5_g9	Bud	MC_2_2	29.0203180198778	180.691792684288	104.856055352083	-2.63799180547848	0.524990616286153	-5.02483610876695	5.03862637997153e-07	3.7218496008118e-05	0.627	0.468	1.023	0.000	0.000	0.000	0.692	2.952	0.748	0.000	0.000	1.515	2.426	0.000	3.653	3.654	4.305	3.921	2.222	0.799	1.063	0.000	2.959	0.000	5.988	2.467	0.000
Pdensi_DN7676_c0_g1d451496	Bud	MC_2_2	17.963017809354	863.634077915028	440.798547862191	-5.58735724750798	1.11205859946745	-5.02433707197056	5.05174449238385e-07	3.72716998801079e-05	0.409	0.165	0.736	0.814	0.092	0.246	0.222	0.079	0.253	0.357	0.161	0.136	0.184	0.132	0.316	0.695	14.913	39.215	1.110	0.119	0.511	0.076	0.078	0.026	0.080	0.115	0.046
Pdensi_DN21450_c5_g2	Bud	MC_2_2	60.9429981746476	274.173735515213	167.55836684493	-2.16562993652678	0.431063777355725	-5.02392000972898	5.06273300993477e-07	3.73090855543825e-05	1.504	1.622	1.381	0.474	1.137	2.648	0.879	1.674	1.416	1.105	1.871	4.222	1.881	1.944	6.345	4.859	4.838	8.266	3.195	5.203	1.117	0.285	3.781	1.129	5.082	2.415	2.855
Pdensi_DN22347_c6_g1	Bud	MC_2_2	185.200918502521	800.250917785	492.725918143761	-2.10953065143637	0.420041994942709	-5.02218986871562	5.10856442503022e-07	3.7602853655643e-05	3.870	5.178	4.661	3.903	2.357	4.173	4.687	6.092	2.772	3.658	5.835	6.452	5.966	2.679	7.267	11.448	15.730	24.908	22.769	10.114	1.113	2.929	15.857	10.103	23.247	10.889	14.355
Pdensi_DN19512_c4_g2	Bud	MC_2_2	219.925246935105	965.442442339214	592.68384463716	-2.13313557215257	0.424802135285595	-5.0214803433567	5.12747519972241e-07	3.76980113633734e-05	4.982	4.073	7.099	1.675	2.692	4.386	3.392	6.503	3.337	4.366	6.740	9.949	7.186	6.030	11.906	14.393	21.642	26.766	20.501	11.550	5.217	3.775	15.227	9.606	21.933	9.881	7.335
Pdensi_DN15994_c1_g1	Bud	MC_2_2	65.083378054621	317.277693764534	191.180535909577	-2.28229799077755	0.454610315315562	-5.02033920896257	5.15803119685716e-07	3.78489764511452e-05	1.707	1.522	1.570	0.164	0.410	1.628	0.520	1.917	0.687	1.354	1.343	2.369	1.404	1.104	3.687	4.468	7.846	8.281	7.907	3.531	2.079	0.685	4.307	2.693	2.655	2.837	1.780
Pdensi_DN23222_c7_g6	Bud	MC_2_2	136.618026624847	697.686712579577	417.152369602212	-2.35117857109537	0.468337536292979	-5.020265062898	5.16002265927085e-07	3.78489764511452e-05	4.003	2.640	3.413	1.362	0.725	2.992	3.160	4.753	3.710	3.605	6.740	7.006	4.815	4.330	10.590	8.759	19.048	17.218	14.521	7.216	3.206	1.947	9.846	5.999	25.149	5.877	7.810
Pdensi_DN24243_c6_g8	Bud	MC_2_2	84.0414138522259	443.282327377187	263.661870614706	-2.39694889483093	0.477556392592687	-5.01919549609152	5.18883238776435e-07	3.7927836553162e-05	1.453	2.020	2.720	0.786	0.786	1.474	0.686	6.410	0.000	4.140	3.211	4.861	6.200	1.594	8.157	7.253	7.857	13.891	2.188	6.078	0.956	1.840	6.302	8.962	4.545	9.742	1.571
Pdensi_DN26743_c9_g5	Bud	MC_2_2	380.178041887958	1625.82655418684	1003.0022980374	-2.0956949583607	0.417841137561446	-5.01553047311555	5.28873409477637e-07	3.8568583083758e-05	9.326	7.034	11.557	4.089	3.543	7.296	7.207	11.212	5.745	7.168	7.207	21.196	13.112	10.360	22.179	22.765	35.927	46.926	34.309	16.924	9.235	4.887	20.993	15.586	44.055	16.379	11.931
Pdensi_DN27178_c0_g1d230417	Bud	MC_2_2	19.9501594865453	439.004717777922	229.477438632234	-4.45848287265306	0.889036299234694	-5.0149615673635	5.304406754976e-07	3.86381573199454e-05	0.280	0.580	0.624	1.790	2.025	4.036	1.796	2.100	1.806	1.718	0.685	1.320	1.445	1.407	2.357	1.247	13.504	12.987	15.920	18.295	14.613	25.179	13.702	10.147	0.519	0.821	0.800
Pdensi_DN22617_c12_g2	Bud	MC_2_2	337.248794527204	1487.36970267044	912.309248598823	-2.14014346284154	0.426776294511002	-5.0146727697088	5.31237990597742e-07	3.86515511681092e-05	8.776	5.895	10.070	3.596	4.241	6.019	5.519	11.383	4.030	5.451	10.412	16.601	14.810	7.095	18.693	20.804	33.686	42.114	30.439	20.062	7.328	3.703	29.001	11.684	31.593	14.167	12.764
Pdensi_DN19552_c0_g2d359390	Bud	MC_2_2	63.6216031635793	274.390158553689	169.005880858634	-2.10717877135317	0.420424108653958	-5.01203125125144	5.38584541634248e-07	3.89611191725496e-05	1.587	1.189	1.884	0.634	1.103	1.360	1.104	2.528	1.602	1.478	2.154	3.630	2.179	1.653	4.079	5.108	6.887	5.952	8.463	5.075	2.592	1.305	4.587	2.606	8.624	2.615	1.875
Pdensi_DN23690_c2_g1	Bud	MC_2_2	72.3268923651751	381.443182480203	226.885037422689	-2.39700457913858	0.478287606079461	-5.011638496734	5.39685195534976e-07	3.89959688076465e-05	1.458	1.355	2.508	0.527	0.253	1.811	1.385	2.407	1.240	0.739	4.211	4.664	5.787	1.684	4.864	6.157	8.055	10.673	5.760	4.103	2.096	0.951	4.321	4.610	6.785	3.276	2.771
Pdensi_DN20890_c0_g1	Bud	MC_2_2	0	49.6027924299525	24.8013962149762	-8.37678921481035	1.67181632441743	-5.01059182905715	5.42628974724262e-07	3.91637645354253e-05	0.000	0.000	0.000	0.000	0.000	0.141	0.000	0.000	0.653	0.000	0.000	0.549	0.000	0.000	0.000	0.907	0.711	1.659	2.204	0.581	0.000	0.000	0.000	1.200	0.000	0.548	0.000
Pdensi_DN21015_c2_g2	Bud	MC_2_2	27.3295987088341	944.950056516914	486.139827612874	-5.1113898886769	1.0205148516639	-5.00863841456401	5.4816446459007e-07	3.94277929051268e-05	0.757	0.534	0.730	0.487	0.466	0.671	0.329	0.647	1.311	0.760	0.518	1.074	0.407	0.595	0.971	0.704	29.096	29.676	140.764	257.680	226.553	156.814	2.066	1.314	0.103	0.412	0.673
Pdensi_DN28697_c0_g1d196156	Bud	MC_2_2	74.0400542444969	0	37.0200271222485	8.39419549132104	1.67615899795919	5.00799476752586	5.50000295704635e-07	3.95147304809095e-05	1.330	0.721	3.337	0.000	0.405	0.000	0.000	0.000	0.000	0.000	0.000	0.000	0.000	0.000	0.736	0.000	0.000	0.000	0.000	0.769	0.000	0.000	2.019	0.669	0.000	4.488	1.211
Pdensi_DN22623_c5_g8	Bud	MC_2_2	139.394007445047	615.903189503519	377.648598474283	-2.14218324677992	0.428004465455521	-5.0050488246659	5.58478736650135e-07	3.99870775441496e-05	3.518	2.668	4.052	1.782	1.282	5.557	0.976	5.632	1.672	2.076	2.667	8.081	3.913	3.248	11.351	8.974	16.271	14.699	16.913	5.501	2.777	1.339	11.381	4.244	17.772	7.109	6.797
Pdensi_DN22169_c0_g1d125273	Bud	MC_2_2	208.322510965885	3.49338658397176	105.907948774928	5.78677618955982	1.15647812477098	5.00379217350589	5.62133600692403e-07	4.01120202858742e-05	2.610	11.569	1.562	0.567	0.426	8.071	2.282	2.624	3.038	0.867	1.533	1.483	5.012	10.088	11.924	0.196	0.057	0.000	0.000	1.225	0.000	0.000	0.000	0.000	0.000	0.000	0.000
Pdensi_DN25490_c5_g1	Bud	MC_2_2	205.662042086088	879.88425616752	542.773149126804	-2.09603393983736	0.41891239534772	-5.00351377308264	5.62946419481543e-07	4.01245791840419e-05	4.589	3.644	6.864	2.191	1.890	4.138	2.992	5.284	3.371	3.613	5.508	9.300	6.856	5.735	10.920	14.537	18.506	24.408	15.868	10.721	4.545	2.837	11.412	8.218	22.842	9.290	7.911
Pdensi_DN16333_c0_g1d278592	Bud	MC_2_2	18.9538175430066	734.326222528053	376.64002003553	-5.27546401245799	1.05463142068684	-5.00218740782661	5.66834463710569e-07	4.03560518525147e-05	0.414	0.374	0.619	0.258	0.325	0.128	0.094	0.149	0.139	0.152	0.137	0.090	0.470	0.324	0.159	0.532	17.725	28.137	7.477	0.434	3.944	0.422	0.187	0.022	0.204	0.037	0.156
Pdensi_GG_43270_c0_g1	Bud	MC_2_2	5.1132290286804	79.1339894304158	42.1236092295481	-3.94421250391248	0.788829406113826	-5.0000830006372	5.73056397628313e-07	4.07529768642943e-05	0.096	0.171	0.109	0.484	0.332	0.369	0.393	0.105	0.131	0.666	0.063	0.128	0.116	0.330	0.342	1.056	1.558	2.549	0.191	1.728	1.608	1.043	0.521	0.116	0.000	0.065	0.000
Pdensi_DN23133_c5_g1	Bud	MC_2_2	187.11061707455	1076.67818574999	631.894401412271	-2.52333615861012	0.504749029894501	-4.99918971441616	5.75717365494884e-07	4.08960538501709e-05	4.295	5.616	3.951	2.271	3.035	3.147	3.920	4.235	4.369	7.080	7.350	15.952	9.635	8.577	16.848	11.582	21.517	36.517	20.112	9.713	3.795	0.571	22.191	8.129	26.970	14.875	12.629
Pdensi_DN6222_c0_g1d262599	Bud	MC_2_2	1.08982252668926	279.007385435901	140.048603981295	-8.00381725604434	1.60162790547196	-4.99730132616901	5.81381858044865e-07	4.12055209355353e-05	0.055	0.000	0.018	0.000	0.000	0.039	0.059	0.000	0.021	0.000	0.000	0.086	0.020	0.042	0.061	0.066	7.493	10.028	2.053	0.042	0.078	0.000	0.111	0.111	0.000	0.020	0.044
Pdensi_DN6106_c0_g1	Bud	MC_2_2	2.37231601926089	216.593164198064	109.482740108663	-6.50403506067371	1.30156989431115	-4.99706937683585	5.82081317267024e-07	4.12087411666974e-05	0.000	0.181	0.000	0.662	0.683	0.754	1.543	0.148	1.366	0.000	0.172	0.000	0.461	0.152	0.276	3.121	7.536	3.306	44.910	15.426	22.728	50.360	91.452	47.141	1.872	2.763	2.057
Pdensi_DN10213_c0_g1d518881	Bud	MC_2_2	45.6595665465778	371.191159541593	208.425363044085	-3.02183105116741	0.604899308518867	-4.99559349566218	5.86550978804533e-07	4.143206734587e-05	0.636	1.149	1.583	0.268	0.774	0.691	1.174	1.113	1.514	1.003	2.555	3.496	2.826	3.182	4.540	4.367	11.380	8.125	8.674	4.063	2.438	0.967	3.879	2.132	5.333	5.476	3.076
Pdensi_DN28862_c0_g1d25944	Bud	MC_2_2	208.322925530425	956.109443976718	582.216184753572	-2.19743935477895	0.440364059530303	-4.99005154308632	6.03631835770125e-07	4.24482530225491e-05	2.891	5.749	6.771	1.219	2.052	3.657	4.532	7.845	3.973	2.849	8.206	9.358	9.624	5.006	11.235	15.963	20.937	25.561	25.516	9.211	6.585	3.662	7.633	11.143	13.159	11.368	6.710
Pdensi_DN6277_c0_g1	Bud	MC_2_2	604.77642658797	127.750091472794	366.263259030382	2.23199974982711	0.447481966372366	4.98790994399488	6.10360065920946e-07	4.28735418434191e-05	16.085	15.399	13.169	15.817	12.104	14.413	27.214	16.694	23.941	16.461	18.000	14.312	11.308	14.154	11.818	4.936	2.096	1.695	0.783	1.124	1.650	0.700	1.747	1.245	3.433	2.507	4.504
Pdensi_DN20935_c0_g1d189276	Bud	MC_2_2	18.6888536411651	126.507453466105	72.5981535536348	-2.76133872279179	0.553762785487256	-4.98650107078265	6.14825659017381e-07	4.30467754747787e-05	0.341	0.369	0.684	0.000	0.000	0.000	0.375	1.073	0.000	0.000	0.000	0.400	0.376	1.572	1.885	3.359	2.553	2.487	4.157	1.970	1.470	1.033	1.241	0.685	1.000	0.000	1.655
Pdensi_DN22417_c1_g1d544040	Bud	MC_2_2	62.2812565290144	364.387494158085	213.33437534355	-2.54578366820729	0.510542589254153	-4.98642761992962	6.15059331945216e-07	4.30467754747787e-05	1.145	1.760	1.701	0.433	0.891	1.104	1.271	2.588	0.831	0.815	2.658	3.391	3.051	1.342	3.598	5.813	5.629	12.393	9.617	3.581	2.115	1.255	4.435	1.337	12.453	3.953	3.488
Pdensi_GG_89044_c3_g1	Bud	MC_2_2	384.050669705819	77.2406256868294	230.645647696324	2.31086350356394	0.463431701151516	4.98641654816017	6.15094562550774e-07	4.30467754747787e-05	11.591	5.428	11.102	0.666	2.886	2.282	5.823	2.213	2.513	0.311	0.664	1.240	14.012	5.776	7.599	2.123	1.412	1.605	1.167	2.744	2.274	10.004	5.451	2.649	0.000	0.000	1.596
Pdensi_DN11554_c0_g1d268748	Bud	MC_2_2	78.9160623501291	636.977556296199	357.946809323164	-3.01165097398283	0.603988671291709	-4.98627063243094	6.15559051275641e-07	4.30467754747787e-05	0.806	3.056	2.022	1.016	0.491	1.738	3.106	1.269	6.255	1.428	3.543	8.505	5.767	2.324	3.735	7.949	17.523	15.654	14.320	3.719	2.899	1.219	5.590	4.046	9.444	13.608	8.822
Pdensi_DN12535_c0_g1	Bud	MC_2_2	67.1694242129008	291.044475721237	179.106949967069	-2.11381660080777	0.424059184161263	-4.98472071767209	6.20513757935582e-07	4.33451561640855e-05	1.553	1.233	2.144	0.815	1.209	2.706	1.311	2.055	1.033	2.489	2.034	4.647	3.538	1.153	3.957	5.494	6.771	6.807	4.264	4.791	2.297	1.087	4.203	1.234	4.439	4.008	3.202
Pdensi_DN25660_c0_g5	Bud	MC_2_2	242.854915995223	49.0943910616726	145.974653528448	2.2992942814835	0.461566564333901	4.98150095599249	6.30929726188223e-07	4.40239426220017e-05	7.647	4.708	5.499	1.861	4.752	5.228	4.545	4.688	5.148	6.128	3.875	4.213	6.259	3.601	6.274	1.259	1.261	0.753	1.626	1.059	4.036	9.634	0.977	2.482	0.677	4.650	6.830
Pdensi_DN17456_c0_g1d186038	Bud	MC_2_2	14.0069709415604	865.86673129346	439.93685111751	-5.9493441955743	1.19442188311415	-4.9809403860409	6.32760316680699e-07	4.41028341077627e-05	0.505	0.364	0.168	1.385	0.916	0.826	0.373	0.264	0.199	0.198	0.426	0.298	0.657	0.486	0.849	0.227	20.797	33.643	51.212	0.587	74.639	5.377	3.513	3.568	1.021	0.851	4.457
Pdensi_GG_35611_c0_g1	Bud	MC_2_2	14.6115461065898	111.344646558251	62.9780963324206	-2.9260946372052	0.587684162489759	-4.9790258509071	6.39051075819973e-07	4.44920775527788e-05	0.397	0.287	0.397	0.839	0.803	0.434	0.883	0.278	1.098	1.561	0.837	0.468	0.590	0.459	1.034	1.780	2.718	2.756	3.227	1.843	2.848	1.211	1.946	4.263	1.587	0.595	1.277
Pdensi_DN20464_c12_g1	Bud	MC_2_2	256.458939364302	1036.4433416426	646.45114050345	-2.01376488083388	0.404708231306024	-4.97584364502621	6.49640709110855e-07	4.5079913876274e-05	5.106	5.494	8.299	1.328	3.344	7.023	5.424	7.420	3.254	5.256	4.242	11.500	9.417	7.441	17.059	17.835	18.648	31.416	19.508	12.676	4.844	3.796	12.434	5.831	34.310	13.957	12.246
Pdensi_DN25405_c0_g1d193247	Bud	MC_2_2	92.1726051607459	12.8848285298615	52.5287168453037	2.83704740294073	0.570617502440941	4.97188991014933	6.63033545652053e-07	4.5778239527588e-05	1.896	2.625	2.295	0.256	0.817	2.279	0.404	0.636	0.875	0.556	0.257	0.480	1.206	1.716	2.883	0.305	0.296	0.251	0.835	0.000	0.000	0.000	0.000	0.000	3.404	4.102	3.335
Pdensi_DN20732_c9_g1	Bud	MC_2_2	168.622964874593	783.813155368543	476.218060121568	-2.21564395108932	0.445659388083203	-4.97160838598932	6.63997257905593e-07	4.5778239527588e-05	4.273	2.711	5.366	1.417	1.329	3.026	2.655	5.634	3.452	2.096	4.305	7.296	6.024	5.302	11.530	12.208	16.966	21.929	13.180	8.143	3.136	1.317	9.606	7.728	15.209	6.071	7.130
Pdensi_DN17461_c0_g1d57286	Bud	MC_2_2	318.974672172256	7.14741855274193	163.061045362499	5.39786665365522	1.08574272520263	4.97158905913721	6.64063466991738e-07	4.5778239527588e-05	5.357	14.325	4.217	11.497	17.350	14.727	35.102	34.680	36.841	26.302	21.237	16.191	8.040	13.878	22.057	0.462	0.066	0.000	0.034	0.000	0.000	0.000	0.000	0.000	0.000	0.000	0.000
Pdensi_DN14402_c3_g1	Bud	MC_2_2	147.002186392804	616.898757924316	381.95047215856	-2.06715168874641	0.415887000076579	-4.97046478578502	6.67925922178316e-07	4.59941819722528e-05	3.737	3.279	3.815	0.929	1.285	2.714	2.093	3.224	2.938	1.541	5.272	8.035	4.581	3.344	7.477	8.636	14.019	17.421	13.573	8.272	2.921	1.649	13.458	4.902	19.635	7.435	3.993
Pdensi_GG_14534_c0_g1	Bud	MC_2_2	10.7890992464365	93.9100967792487	52.3495980128426	-3.11678211459627	0.627104477167164	-4.97011618969106	6.69127919019578e-07	4.60266505694166e-05	0.261	0.283	0.262	0.330	0.317	0.565	0.000	1.095	0.000	0.617	0.335	0.614	0.305	0.000	0.579	1.890	1.421	2.872	1.155	1.207	1.657	0.792	0.635	0.000	1.238	1.758	2.337
Pdensi_DN33732_c0_g1d200767	Bud	MC_2_2	205.029834670669	1009.16186020157	607.095847436119	-2.29918912660006	0.462708321765072	-4.96898157748589	6.73054634599988e-07	4.61958893430022e-05	3.505	3.519	8.022	6.717	4.091	7.821	4.346	5.419	6.598	3.696	3.885	2.610	2.715	4.690	5.506	19.758	26.616	19.725	16.004	8.598	17.200	54.269	47.325	85.706	3.742	1.712	0.921
Pdensi_DN36293_c5_g4	Bud	MC_2_2	61.6364436275471	294.265657041992	177.95105033477	-2.25352733376678	0.45364245109436	-4.96762886350341	6.7776518877736e-07	4.64685843465549e-05	1.608	1.308	1.604	1.501	0.877	1.299	1.211	2.217	1.746	1.367	1.768	2.963	2.115	2.321	5.183	4.693	8.465	5.959	5.098	3.665	2.092	1.101	4.873	5.036	5.323	3.356	2.602
Pdensi_DN11909_c0_g1	Bud	MC_2_2	45.7147915344497	240.597536176419	143.156163855434	-2.39342883881733	0.481857938316926	-4.96708396499038	6.79671650282708e-07	4.65486427619705e-05	1.055	0.948	1.344	0.369	0.424	0.445	0.517	1.222	0.482	0.687	1.185	1.524	2.012	0.405	1.512	3.683	6.452	5.483	6.400	2.855	0.839	0.798	2.767	2.371	3.764	2.141	1.971
Pdensi_DN24140_c2_g7d552204	Bud	MC_2_2	64.8870287080637	310.261335098065	187.574181903064	-2.25445255507302	0.454031722266227	-4.96540757949748	6.85569356062103e-07	4.68507093131898e-05	1.775	1.362	1.643	0.528	0.694	1.749	1.663	2.577	1.345	1.643	1.771	3.629	3.222	2.549	4.009	5.417	5.294	9.666	6.415	5.851	3.111	1.236	5.222	5.598	4.826	3.500	2.596
Pdensi_DN18824_c0_g3	Bud	MC_2_2	43.0061013142467	255.774699385482	149.390400349864	-2.56987788712676	0.517714763623802	-4.96388758384756	6.90959467985143e-07	4.7065918009522e-05	1.149	0.863	1.153	0.331	0.919	0.536	0.285	0.556	0.309	0.000	1.741	0.541	0.287	1.061	0.000	3.436	7.248	5.856	4.323	2.624	1.778	0.000	0.000	3.793	0.374	0.771	0.378
Pdensi_DN15731_c0_g1d110008	Bud	MC_2_2	44.6706996763373	179.201778996137	111.936239336237	-2.00245265585864	0.403463918175261	-4.9631517606707	6.93583443479933e-07	4.71936345645611e-05	0.962	1.388	0.961	0.406	0.388	1.751	0.594	1.231	1.516	0.000	0.541	2.648	2.144	1.358	2.390	4.316	3.244	4.331	2.493	2.481	1.684	0.651	1.442	1.292	4.990	1.081	1.030
Pdensi_DN14813_c0_g2	Bud	MC_2_2	73.9539994568974	298.522333849999	186.238166653448	-2.01283577317937	0.406015806633406	-4.95753056973166	7.13948114718539e-07	4.83703686152535e-05	1.798	1.324	2.321	0.393	0.741	1.284	1.473	1.727	1.191	1.444	2.055	3.533	2.110	2.416	4.430	6.356	7.166	6.126	4.342	3.753	2.457	0.629	4.632	5.520	3.644	3.001	2.833
Pdensi_GG_104606_c0_g1	Bud	MC_2_2	244.513217587356	56.6990713030045	150.60614444518	2.10280069879869	0.424410193657328	4.954642301774	7.24634686888077e-07	4.89890368577725e-05	4.903	5.312	7.792	1.030	0.996	11.015	0.450	1.287	0.488	3.862	2.566	1.438	9.443	9.427	14.438	1.465	1.311	0.992	0.000	0.942	0.000	0.618	0.000	2.461	1.795	0.460	0.497
Pdensi_DN38690_c0_g1d317276	Bud	MC_2_2	23.817728107151	126.743301239992	75.2805146735715	-2.41121538499612	0.487048326777966	-4.95066968189244	7.39585411792293e-07	4.98927169445491e-05	0.564	0.458	0.705	0.179	0.171	0.769	0.626	0.591	0.936	0.166	2.138	2.325	0.628	0.163	1.257	3.029	2.280	3.102	2.651	2.287	0.606	0.429	2.137	2.267	6.740	0.792	1.020
Pdensi_DN37427_c0_g1	Bud	MC_2_2	122.151263501164	502.020133655392	312.085698578278	-2.03942468680744	0.412194734507402	-4.94772134642786	7.50872961900802e-07	5.06000038325623e-05	2.194	2.379	4.404	0.000	1.145	2.371	1.037	1.974	2.244	4.406	3.944	5.837	2.772	2.892	6.250	12.924	9.064	11.448	6.254	3.988	4.059	1.901	6.476	3.782	9.672	5.639	3.804
Pdensi_DN17949_c1_g1	Bud	MC_2_2	270.805676985837	1243.58144585343	757.193561419633	-2.19843887400948	0.444631547584373	-4.94440596029075	7.63763985427139e-07	5.1358848659331e-05	5.895	4.609	9.355	2.840	3.926	5.571	4.277	10.149	5.200	4.498	7.901	12.435	8.626	7.809	13.928	19.176	25.639	36.258	25.005	15.930	7.213	4.585	16.255	10.449	21.603	13.900	9.131
Pdensi_DN16666_c3_g3	Bud	MC_2_2	0.274184492402501	238.959099387864	119.616641940133	-9.68592531497277	1.96022429371694	-4.94123317725366	7.76299998164022e-07	5.20906392804246e-05	0.000	0.000	0.020	0.077	0.024	0.022	0.000	0.021	0.000	0.000	0.000	0.072	0.023	0.023	0.023	0.055	12.839	1.895	16.805	0.852	0.554	0.794	0.000	0.083	0.032	0.069	0.073
Pdensi_DN23985_c4_g1	Bud	MC_2_2	20.0726750744136	157.39197317004	88.7323241222266	-2.97156850987697	0.601431869542001	-4.94082315947085	7.77934413163009e-07	5.21447781963562e-05	0.321	0.341	0.810	0.680	0.327	0.582	0.594	1.694	1.523	1.272	0.678	1.725	0.601	0.931	2.685	3.430	3.693	3.250	4.466	0.971	0.774	0.817	3.804	0.001	5.150	1.619	2.282
Pdensi_DN28713_c0_g1	Bud	MC_2_2	24.5210030587359	141.771610397061	83.1463067278984	-2.52744617774025	0.511669379780191	-4.93960803131511	7.82797654366962e-07	5.23632781348832e-05	0.418	0.722	0.667	0.423	0.303	0.364	0.370	0.436	0.295	0.196	0.634	0.986	1.303	0.482	0.842	2.628	3.090	3.606	2.424	2.136	0.478	0.762	1.743	0.843	3.039	1.970	0.804
Pdensi_DN23522_c3_g1	Bud	MC_2_2	162.280746169769	785.3381924384	473.809469304084	-2.27349198293057	0.460258929281816	-4.9395934294596	7.82856272267965e-07	5.23632781348832e-05	3.244	6.157	2.696	0.000	3.291	1.400	1.502	3.962	6.806	4.257	6.779	4.455	4.941	3.010	13.243	11.971	19.395	19.679	15.293	9.646	4.191	1.559	17.222	9.520	18.335	5.071	9.044
Pdensi_DN13384_c0_g1	Bud	MC_2_2	0	211.224890437368	105.612445218684	-10.4691311319882	2.11963142411451	-4.9391281016518	7.84726506856677e-07	5.24327123478532e-05	0.000	0.000	0.000	0.016	0.000	0.141	0.072	0.096	0.046	0.015	0.066	0.000	0.029	0.106	0.044	0.012	3.091	10.299	0.949	0.000	0.696	0.039	3.861	3.890	3.576	5.023	5.853
Pdensi_DN16091_c0_g1d55147	Bud	MC_2_2	30.7682444599525	210.331460029835	120.549852244894	-2.76887134746936	0.561104267580156	-4.93468238873057	8.02812938001156e-07	5.3414612035456e-05	0.825	0.757	0.701	0.000	0.425	0.377	1.154	1.100	1.667	0.000	0.000	1.640	0.771	0.403	1.546	3.130	3.364	7.220	0.000	2.018	1.005	0.529	1.272	0.000	4.611	1.571	0.517
Pdensi_DN43395_c0_g1d445017	Bud	MC_2_2	44.1352296627683	200.685783220203	122.410506441486	-2.18644424359863	0.443240386492478	-4.93286331803099	8.10328613495491e-07	5.38010382287923e-05	0.951	1.375	0.955	0.000	0.386	1.028	1.049	1.997	0.757	0.375	0.399	4.100	3.505	1.097	3.513	5.117	5.095	3.088	4.570	4.401	0.913	0.962	6.937	1.275	1.864	2.853	2.310
Pdensi_DN23194_c0_g3d128592	Bud	MC_2_2	68.9146163598152	0	34.4573081799076	8.29099608243966	1.68097981529979	4.93224011792255	8.12918978378317e-07	5.38595152362366e-05	0.746	3.326	1.117	20.001	24.222	5.188	9.624	3.022	3.237	1.644	2.004	1.210	1.455	4.583	1.148	0.000	0.000	0.000	0.000	0.325	0.000	0.000	0.000	0.000	0.000	0.000	0.000
Pdensi_DN19174_c0_g1	Bud	MC_2_2	13.269658649295	345.986488760991	179.628073705143	-4.70388507009038	0.953933493675494	-4.93104089674677	8.17926063240356e-07	5.4134333395639e-05	0.239	0.259	0.479	0.906	1.452	0.000	1.848	0.501	0.853	0.847	0.903	0.843	0.000	1.377	0.265	0.855	13.314	7.567	2.905	0.000	2.403	0.725	0.582	0.960	0.000	0.268	0.289
Pdensi_GG_122071_c0_g1	Bud	MC_2_2	2.74184492402501	107766.891402334	53884.816623629	-15.2632303696308	3.09655364979331	-4.92910251067329	8.2608223619277e-07	5.46167781091648e-05	0.000	0.000	0.195	0.062	0.000	0.159	0.269	5.656	2.122	4.297	0.000	0.058	0.272	0.563	0.275	0.177	3033.601	3751.144	9932.523	3829.052	9072.871	174.882	0.420	0.396	1.003	0.384	0.294
Pdensi_DN29101_c0_g1d562627	Bud	MC_2_2	108.228510857991	0	54.1142554289954	8.94194487490183	1.81478969217481	4.92726232326456	8.33897658047496e-07	5.49657522644671e-05	4.230	0.236	3.373	0.000	1.310	1.527	3.028	1.177	0.000	0.000	0.196	1.156	2.251	1.552	2.080	0.000	0.000	0.000	0.000	0.000	0.000	0.000	0.000	0.000	0.719	0.000	0.000
Pdensi_GG_34939_c0_g1	Bud	MC_2_2	1.63220798317902	183.174875898503	92.4035419408411	-6.81153190850375	1.3828636451209	-4.92567140118013	8.40711782358485e-07	5.5293912299419e-05	0.018	0.019	0.089	0.067	0.000	0.000	0.020	0.019	0.042	0.000	0.000	0.000	0.040	0.000	0.061	0.260	1.607	9.837	12.467	1.396	1.975	0.107	0.000	0.073	0.000	0.020	0.000
Pdensi_DN31614_c0_g1d311179	Bud	MC_2_2	39.8427395598314	218.06773207034	128.955235815086	-2.44930922021864	0.497293771372576	-4.92527628781339	8.42412398309148e-07	5.53479878964159e-05	0.591	1.278	1.082	0.998	0.238	1.075	0.984	1.133	0.698	0.695	1.743	1.743	1.097	1.591	1.542	3.889	4.808	5.569	5.695	2.172	1.128	1.648	3.623	2.778	1.783	1.438	1.541
Pdensi_DN33453_c0_g1d312697	Bud	MC_2_2	0	82.609132556181	41.3045662780905	-9.11244011535646	1.8503716627086	-4.92465394871945	8.45097741949079e-07	5.54200177104051e-05	0.000	0.000	0.000	0.000	0.000	0.000	0.000	0.000	0.000	0.000	0.000	0.000	0.000	0.000	0.000	0.271	1.298	3.689	1.342	0.000	3.487	0.000	0.000	0.000	0.000	0.000	0.000
Pdensi_DN11971_c0_g1	Bud	MC_2_2	178.516012064524	742.764218204298	460.640115134411	-2.05544348866917	0.417547442045505	-4.9226585573123	8.53763399771234e-07	5.59188402211912e-05	3.879	3.800	5.459	0.629	3.454	5.358	3.664	4.978	3.463	2.237	7.614	6.803	5.215	4.808	11.981	10.615	18.388	19.216	13.933	5.922	3.062	2.532	11.130	10.157	23.696	8.405	10.134
Pdensi_DN32792_c0_g1d145518	Bud	MC_2_2	0	69.5687789448312	34.7843894724156	-8.86408941382919	1.80180475778724	-4.91956155378066	8.67382884061759e-07	5.67518803312184e-05	0.000	0.000	0.000	0.000	0.000	0.000	0.000	0.412	1.405	0.463	0.986	0.460	0.000	0.452	0.866	0.352	1.258	2.857	1.742	1.357	0.564	0.000	2.377	0.000	3.447	2.648	0.000
Pdensi_DN19357_c0_g1d218462	Bud	MC_2_2	242.890232602809	3826.94859835888	2034.91941548085	-3.97763180926659	0.808590416699868	-4.9192171056153	8.68910505588565e-07	5.67928559503364e-05	6.390	7.554	4.087	8.316	8.001	4.435	7.424	8.761	7.123	5.898	9.573	3.928	4.619	7.409	3.378	8.566	128.829	103.814	7.137	2.657	3.343	3.608	0.510	0.210	1.672	4.427	1.377
Pdensi_DN18860_c0_g3d355806	Bud	MC_2_2	2.41469131364383	4533.87983130463	2268.14726130914	-10.8738986368526	2.21192225327914	-4.91604016403931	8.83122868666397e-07	5.75427153143044e-05	0.000	0.093	0.086	0.000	0.000	0.000	0.000	0.361	0.000	0.304	0.000	0.102	0.096	0.000	0.097	0.078	135.326	149.751	349.780	19.553	325.497	0.262	0.106	0.000	0.000	0.097	0.000
Pdensi_GG_139768_c0_g1	Bud	MC_2_2	1117.66102894729	274.045461352238	695.853245149764	2.02352719303499	0.411660633312188	4.91552271285659	8.85458835337274e-07	5.76155206349691e-05	24.528	38.870	19.748	30.355	22.462	12.717	22.293	15.372	17.052	12.718	11.939	8.991	14.619	18.091	7.334	9.472	4.936	4.161	3.674	0.620	2.418	0.267	0.109	0.000	0.184	0.067	0.036
Pdensi_DN20787_c7_g1	Bud	MC_2_2	74.2235243762724	338.313239060788	206.26838171853	-2.18701249282334	0.445410022408834	-4.9101106459071	9.10250181792818e-07	5.87091848011447e-05	2.284	1.204	1.935	0.805	0.640	0.922	2.935	2.485	0.982	1.360	3.301	4.184	2.628	1.889	4.830	7.035	5.876	9.409	4.899	6.316	1.596	2.177	6.648	1.692	12.027	3.531	3.982
Pdensi_GG_61540_c0_g1	Bud	MC_2_2	0	85.495497466627	42.7477487333135	-9.1620011287365	1.86622583248144	-4.90937429397501	9.13674447514224e-07	5.88638032607119e-05	0.000	0.000	0.000	0.548	0.000	0.000	0.261	0.224	0.000	0.331	0.392	0.000	0.000	0.337	0.000	0.281	1.059	4.111	0.000	0.404	0.000	2.517	5.603	2.312	0.000	2.038	1.507
Pdensi_DN23062_c4_g1	Bud	MC_2_2	102.825562628006	416.696581378274	259.76107200314	-2.01660252044308	0.410795732911001	-4.90901525717643	9.15348575232435e-07	5.88960574641147e-05	2.240	2.111	3.214	1.077	1.193	2.105	1.701	2.936	1.667	1.761	2.243	4.032	3.536	2.224	5.616	7.257	8.479	11.566	9.750	4.463	2.136	1.533	6.247	3.550	9.614	4.139	3.048
Pdensi_DN8588_c0_g1d517797	Bud	MC_2_2	1207.44662057664	100.61001420623	654.028317391436	3.58125287965317	0.729547873043061	4.90886617860345	9.16044570766131e-07	5.88960574641147e-05	63.339	13.726	11.179	7.405	5.191	4.928	4.371	3.663	3.455	2.885	3.561	5.106	14.316	5.132	4.551	3.638	1.413	1.795	1.548	2.103	1.455	2.571	0.480	1.263	22.198	23.134	35.160
Pdensi_DN24034_c2_g1	Bud	MC_2_2	260.529388317249	1208.87723451636	734.703311416807	-2.21341887269032	0.450936222345536	-4.908496507948	9.17772632303741e-07	5.89470112295557e-05	6.475	4.211	8.408	2.613	2.110	6.130	5.098	8.769	4.734	5.114	8.199	14.691	12.225	7.138	15.512	17.059	28.413	33.012	23.196	11.091	5.822	5.316	20.033	13.741	29.234	13.980	7.912
Pdensi_GG_91700_c1_g1	Bud	MC_2_2	46.1297281013096	489.647384814947	267.888556458128	-3.40579735670636	0.694172332564451	-4.90627067218953	9.28244051736116e-07	5.94924339002948e-05	0.917	1.761	0.760	2.748	3.854	5.520	28.974	12.876	55.088	22.107	14.572	21.351	6.001	2.532	4.253	3.675	9.927	17.832	4.123	5.333	3.126	0.000	0.000	0.000	0.000	0.000	0.000
Pdensi_GG_81284_c2_g1	Bud	MC_2_2	0.537775161209266	2202.85416584704	1101.69597050412	-11.9985300371263	2.4456398209674	-4.90609039575586	9.29097177467783e-07	5.94924339002948e-05	0.000	0.012	0.021	0.013	0.000	0.011	0.000	0.111	0.437	0.449	0.000	0.000	0.024	0.000	0.000	0.010	60.078	78.677	233.790	719.927	811.921	162.554	0.013	0.044	0.033	0.012	0.000
Pdensi_DN35202_c0_g1d202048	Bud	MC_2_2	546.196358660398	72.3036142400657	309.249986450232	2.9057929867551	0.592693713344104	4.90268906406987	9.4533556489939e-07	6.03482302666472e-05	16.636	15.629	8.199	33.248	24.367	18.684	17.210	14.763	23.368	18.773	8.621	11.719	6.308	21.612	7.357	2.590	1.751	0.567	0.256	2.011	0.828	0.176	0.000	0.000	0.000	0.649	0.418
Pdensi_DN40098_c0_g1	Bud	MC_2_2	20.7334071419204	752.540122388904	386.636764765412	-5.18188148503657	1.05717256462412	-4.90164203880847	9.50388957245576e-07	6.06094204636935e-05	0.527	0.081	0.897	6.345	3.152	7.285	18.157	7.422	12.491	15.070	18.577	14.961	2.599	2.113	4.713	1.532	18.077	28.069	45.546	118.435	74.787	255.439	502.578	160.124	0.117	0.253	0.000
Pdensi_DN16239_c0_g1	Bud	MC_2_2	395.8187093635	1699.77805788856	1047.79838362603	-2.10207671789235	0.428889528816547	-4.9012078324521	9.52492243078015e-07	6.06238474992132e-05	5.501	12.596	11.295	26.427	33.212	21.006	31.591	21.584	20.531	28.072	27.512	17.312	18.743	23.453	11.222	28.827	47.736	34.116	45.785	69.719	53.942	20.239	410.902	176.539	0.000	0.000	0.043
Pdensi_DN19885_c1_g1d486838	Bud	MC_2_2	0.548368984805001	64.7497019439131	32.649035464359	-6.8998963490947	1.40779789496873	-4.90119808656766	9.52539503304676e-07	6.06238474992132e-05	0.000	0.000	0.040	0.815	2.446	3.626	0.527	2.201	3.190	1.519	2.828	5.342	4.927	6.807	3.400	1.422	1.855	0.972	1.421	2.867	3.515	1.141	2.008	0.720	1.027	1.545	1.640
Pdensi_DN13114_c0_g1d7092	Bud	MC_2_2	210.784020865607	26.336130276886	118.560075571247	2.97140922136324	0.606451953322605	4.89966139128351	9.60019630884261e-07	6.09767307487455e-05	5.874	4.053	5.584	1.175	0.040	2.018	2.548	0.046	0.341	0.311	0.000	0.026	3.538	1.325	2.135	1.093	0.294	0.438	0.000	0.000	0.000	0.033	0.000	0.000	0.472	0.000	0.430
Pdensi_DN28242_c0_g1d195812	Bud	MC_2_2	0	64.2902566549294	32.1451283274647	-8.75097192053442	1.78666393121589	-4.89793954399644	9.68468197148176e-07	6.1294123571907e-05	0.000	0.000	0.000	0.000	0.447	0.000	0.000	0.386	0.000	0.000	0.000	0.863	0.000	0.424	0.406	0.329	1.965	1.786	0.000	1.272	0.000	0.000	4.011	2.214	0.000	0.413	0.000
Pdensi_DN29469_c0_g1d432669	Bud	MC_2_2	0	55.5807445951189	27.7903722975595	-8.53975335665024	1.74357172540235	-4.89785033344677	9.68907870073949e-07	6.1294123571907e-05	0.000	0.000	0.000	0.000	0.000	0.169	0.000	0.000	0.000	0.000	0.000	0.000	0.000	0.000	0.000	0.490	1.008	2.076	0.000	1.394	0.000	0.000	0.000	0.000	0.000	0.000	0.000
Pdensi_DN23622_c9_g1	Bud	MC_2_2	180.829207847795	815.960434476931	498.394821162363	-2.17252703292756	0.443587712618219	-4.89762671762141	9.70010802148636e-07	6.13023476647756e-05	4.219	3.505	5.582	1.896	2.317	2.142	2.882	6.255	2.596	3.537	5.385	6.170	7.906	3.617	10.928	11.209	18.067	23.703	15.533	9.755	3.947	0.913	13.892	6.869	16.852	10.439	8.779
Pdensi_DN25184_c0_g3d73802	Bud	MC_2_2	486.132409821303	38.3774234482881	262.254916634796	3.65763444988197	0.7470513029415	4.89609540265857	9.77596193056807e-07	6.15963809321233e-05	3.278	23.875	9.400	5.333	9.118	26.164	9.590	7.871	11.440	10.800	6.797	10.477	6.497	17.843	16.905	1.258	0.503	0.857	1.814	1.085	5.053	11.034	10.562	34.853	0.000	3.420	3.118
Pdensi_DN15517_c0_g2d109635	Bud	MC_2_2	70.8842365975809	0.783006850450751	35.8336217240158	6.12772029008541	1.25181446482387	4.89507068521338	9.82704001578398e-07	6.1831308605168e-05	1.522	2.011	1.721	0.205	0.771	0.553	0.525	0.354	0.087	0.000	0.000	0.242	0.561	1.750	0.402	0.061	0.000	0.000	0.000	0.089	0.000	0.251	0.000	0.000	0.000	0.000	0.000
Pdensi_DN22391_c3_g1	Bud	MC_2_2	117.769363236433	516.913869789233	317.341616512833	-2.13242803804529	0.435638015943001	-4.89495397556005	9.83287379735563e-07	6.1831308605168e-05	2.322	2.340	3.994	0.838	1.570	1.635	1.664	3.045	1.846	1.949	3.439	4.206	3.635	2.309	6.718	9.427	9.409	15.084	9.621	5.540	3.741	1.689	7.871	4.702	8.859	5.789	4.186
Pdensi_DN19745_c1_g2	Bud	MC_2_2	217.76546557363	1073.44013502873	645.60280030118	-2.30045237799042	0.46999719488051	-4.8946087403251	9.85015005014552e-07	6.18403506261219e-05	4.343	4.151	7.516	1.658	3.617	3.588	3.941	8.129	4.758	5.158	5.627	12.749	7.618	3.607	12.491	15.155	21.319	33.363	18.044	14.102	6.312	2.692	16.502	8.883	18.378	8.416	6.132
Pdensi_DN20704_c4_g2	Bud	MC_2_2	357.08603130067	1460.14260093068	908.614316115675	-2.03102608111978	0.414958088089459	-4.89453306108815	9.85394109138941e-07	6.18403506261219e-05	8.584	6.272	11.350	2.639	3.620	6.950	4.981	9.039	5.135	5.041	10.539	14.479	12.351	8.678	20.811	22.353	30.643	42.175	37.103	14.721	6.724	4.886	18.211	16.100	42.885	16.068	14.296
Pdensi_GG_24600_c1_g1	Bud	MC_2_2	0.274184492402501	54.8606898749659	27.5674371836842	-7.56726642240552	1.54614972738686	-4.89426495271898	9.8673828950905e-07	6.18630906919266e-05	0.000	0.000	0.024	0.026	0.000	2.298	0.000	0.000	0.000	0.417	0.000	0.784	1.023	0.000	6.126	1.799	1.237	0.667	0.000	0.000	0.000	0.521	0.000	0.000	0.000	0.000	0.000
Pdensi_DN12335_c0_g1d459065	Bud	MC_2_2	90.6646582826981	391.743754441231	241.204206361964	-2.10979425735823	0.431194254585753	-4.89290901935858	9.93563438781962e-07	6.22290707264154e-05	1.632	1.903	3.140	0.955	0.609	2.195	1.257	2.633	1.636	2.367	3.812	3.850	3.597	2.320	5.047	7.431	8.146	10.155	4.593	6.992	4.140	2.105	5.847	2.275	5.839	3.669	3.784
Pdensi_DN52377_c0_g1	Bud	MC_2_2	22.8849491051867	266.42016818505	144.652558645118	-3.54235628990403	0.724286854336063	-4.89081952640329	1.00417004225157e-06	6.27023016258197e-05	0.716	0.129	0.835	5.146	13.895	8.479	4.114	3.126	5.932	1.125	2.566	1.689	10.108	12.543	13.065	6.529	5.037	6.146	2.912	0.554	3.250	0.364	0.146	0.000	0.179	2.415	1.438
Pdensi_DN27861_c0_g1	Bud	MC_2_2	53.7383286110424	597.511010270538	325.62466944079	-3.47408749884172	0.710383041974608	-4.89044261133404	1.00609489181856e-06	6.27023016258197e-05	0.339	2.032	1.638	2.434	8.554	4.231	7.226	20.944	32.929	23.211	25.339	27.502	14.248	12.017	7.271	7.415	18.081	13.002	14.949	29.695	11.071	8.468	7.951	4.016	0.000	0.054	0.058
Pdensi_GG_66178_c0_g1	Bud	MC_2_2	6.44040296327522	121.685712821002	64.0630578921386	-4.23917250364354	0.8670604725219	-4.88913130973857	1.01281922533546e-06	6.30590056817555e-05	0.014	0.269	0.207	0.191	1.812	1.871	0.181	0.849	0.599	1.182	1.891	3.720	2.278	2.946	2.860	3.211	2.829	2.028	1.207	0.193	0.417	0.021	0.000	0.000	1.646	1.402	1.780
Pdensi_DN25675_c0_g1d193428	Bud	MC_2_2	58.443928556466	259.770100851274	159.10701470387	-2.15459386890425	0.440727731520633	-4.88871862333305	1.01494440940699e-06	6.30666837750647e-05	1.146	1.242	1.917	0.000	0.930	1.648	0.421	0.802	0.000	1.354	1.440	1.345	2.103	1.762	1.266	7.189	5.960	4.175	4.664	2.204	3.845	0.578	3.241	3.835	8.395	5.158	0.929
Pdensi_DN22808_c3_g2	Bud	MC_2_2	24.2453960555516	1030.2076759877	527.226536021626	-5.40885148860346	1.10679081792535	-4.88696816146541	1.02400645874765e-06	6.33797632149037e-05	0.794	0.655	0.356	3.608	7.282	15.702	5.301	4.780	4.380	2.163	2.339	2.323	3.383	5.881	10.664	1.460	57.229	5.266	46.340	9.720	21.504	100.933	51.313	238.264	0.223	0.285	0.583
Pdensi_DN21493_c0_g3	Bud	MC_2_2	0.274184492402501	3901.33856251929	1950.80637350585	-13.7153428730238	2.80702741043542	-4.88607372412379	1.02866692771e-06	6.35466369147576e-05	0.000	0.000	0.012	0.160	0.000	0.012	0.000	0.048	0.000	0.136	0.015	0.000	0.000	0.000	0.131	0.011	101.144	144.826	136.340	0.013	195.046	0.000	0.000	0.024	0.018	0.000	0.070
Pdensi_DN13634_c0_g1d52068	Bud	MC_2_2	0	45.1675654766146	22.5837827383073	-8.24576637072812	1.687609292166	-4.88606362207505	1.02871968088263e-06	6.35466369147576e-05	0.000	0.000	0.000	0.000	0.000	0.000	0.692	0.658	0.000	0.653	0.000	0.368	0.896	0.749	1.292	1.079	1.306	0.582	0.347	0.436	0.000	0.000	2.101	1.261	0.000	0.847	1.292
Pdensi_DN21751_c0_g1	Bud	MC_2_2	745.129140649424	5727.75675275076	3236.44294670009	-2.94232749671213	0.60266705187611	-4.88217746026206	1.04920767059009e-06	6.47487530935755e-05	9.906	26.263	19.272	21.400	20.127	12.903	8.061	24.220	5.047	2.272	34.231	3.805	14.289	25.828	8.419	62.119	225.717	78.120	115.295	17.386	53.497	0.136	0.446	0.100	0.429	0.625	0.518
Pdensi_DN35088_c0_g1d30737	Bud	MC_2_2	29.1116610450833	170.138407158619	99.625034101851	-2.54308532742602	0.520981879465541	-4.88133163102505	1.05371866841707e-06	6.49635086689071e-05	0.482	0.849	0.841	0.202	0.000	0.597	0.721	1.021	0.503	0.503	0.828	1.785	0.689	1.018	2.128	2.850	3.786	4.468	3.392	2.188	0.920	0.213	2.116	1.742	6.147	2.345	2.113
Pdensi_DN21488_c2_g1	Bud	MC_2_2	220.166718042115	896.389107526667	558.277912784391	-2.02434839417071	0.415115314852195	-4.87659289296877	1.07933871289347e-06	6.63575470166636e-05	5.088	4.118	6.984	2.076	3.504	4.375	2.760	5.800	3.916	4.013	7.332	9.227	8.161	4.522	14.594	13.969	18.892	25.568	18.860	13.010	6.303	2.966	20.259	13.743	18.406	7.377	7.376
Pdensi_DN12889_c0_g1d6769	Bud	MC_2_2	364.393872291599	1579.44867931166	971.921275801631	-2.11590940299524	0.433893381152641	-4.87656529208699	1.07948967896267e-06	6.63575470166636e-05	5.681	12.349	9.062	10.885	12.355	6.065	10.337	8.228	9.288	7.275	4.072	6.197	3.701	8.602	1.960	34.810	46.933	21.975	8.968	4.296	4.254	0.386	0.000	0.725	1.093	2.324	1.177
Pdensi_DN22015_c2_g1	Bud	MC_2_2	0	225.00186207381	112.500931036905	-10.5602997406988	2.16580500906547	-4.87592359261165	1.08300525880363e-06	6.65087673944433e-05	0.000	0.000	0.000	0.000	0.000	0.000	0.000	0.013	0.000	0.226	0.000	0.000	0.000	0.014	0.000	0.023	1.724	12.614	294.708	0.000	277.658	0.019	0.000	0.000	0.000	0.000	0.000
Pdensi_DN23422_c0_g2	Bud	MC_2_2	983.619282455735	107.647741186608	545.633511821172	3.18959991213654	0.65433685083603	4.87455338647253	1.09054891534175e-06	6.68223347445494e-05	39.271	26.610	6.884	5.767	5.806	3.442	4.525	5.459	3.501	6.741	7.899	2.805	15.603	11.438	3.928	3.476	1.335	2.466	2.881	0.073	2.620	4.159	0.061	3.024	1.094	3.625	1.120
Pdensi_DN24000_c5_g3	Bud	MC_2_2	113.39504418404	667.716130185282	390.555587184661	-2.55680706958024	0.524760016898989	-4.87233590068352	1.10286451281329e-06	6.72693971184313e-05	3.582	1.527	3.185	1.093	0.461	2.079	1.092	2.956	2.139	2.771	4.498	4.630	3.467	4.563	6.396	9.572	13.440	20.429	14.023	5.747	3.256	0.598	8.228	4.986	12.911	6.427	2.583
Pdensi_DN16200_c0_g3	Bud	MC_2_2	8708.01278137223	1071.57348485023	4889.79313311123	3.02190393943499	0.620608115604364	4.86926268518449	1.12015419087047e-06	6.82579064394259e-05	391.839	160.336	87.682	40.514	52.236	18.340	38.979	16.211	5.724	16.021	18.000	6.835	159.164	123.235	41.171	38.939	23.013	10.715	6.001	17.716	6.423	74.372	31.972	17.775	67.417	88.859	56.365
Pdensi_DN38085_c0_g1d150059	Bud	MC_2_2	67.7146054132071	344.663433522455	206.189019467831	-2.34653124227321	0.481945485807695	-4.86887274883517	1.12236650121163e-06	6.83266362399441e-05	1.212	1.313	2.432	1.147	0.369	1.964	0.334	4.133	0.361	0.716	1.525	3.205	2.680	2.096	1.343	5.971	8.759	7.747	5.705	2.102	2.179	0.919	6.629	1.827	1.336	2.043	1.102
Pdensi_DN28490_c0_g1d80878	Bud	MC_2_2	282.677766931222	27.3683480780161	155.023057504619	3.33739498663023	0.685854127370061	4.86604199558821	1.13855334803378e-06	6.91783696749399e-05	7.526	9.323	4.142	11.200	11.630	9.771	7.515	7.194	7.478	6.033	3.035	2.831	2.431	11.461	3.413	1.272	0.355	0.268	0.000	0.253	0.156	0.166	0.000	0.000	0.000	0.123	0.394
Pdensi_DN18322_c0_g1d404030	Bud	MC_2_2	3353.49207559898	424.873621577705	1889.18284858834	2.97743550654412	0.611918226601535	4.86574084102735	1.14028857459698e-06	6.92170544395053e-05	91.929	98.993	57.544	59.876	31.340	68.058	27.464	6.860	2.854	5.006	7.703	1.762	79.263	53.077	62.522	21.026	4.976	3.665	5.865	2.267	0.988	2.976	5.071	4.628	30.231	27.506	31.289
Pdensi_DN15735_c0_g1	Bud	MC_2_2	1124.7925881958	277.304365021251	701.048476608526	2.017371591689	0.414659317613225	4.8651302551236	1.14381453105981e-06	6.93642598392845e-05	37.116	30.306	15.770	17.523	11.410	4.376	12.311	4.280	1.717	6.485	4.958	1.873	13.337	17.543	6.674	8.576	5.161	4.908	4.549	4.922	1.981	17.289	21.234	10.881	11.046	16.990	14.648
Pdensi_DN20901_c7_g3	Bud	MC_2_2	228.115371133465	917.662604353697	572.888987743581	-2.00743225785524	0.412696820852036	-4.86418154060597	1.14931390470437e-06	6.96307408727048e-05	4.480	4.256	8.038	2.366	2.557	4.691	4.938	5.861	3.911	3.787	5.960	13.386	8.626	5.327	13.768	15.886	20.944	23.155	21.369	10.891	3.897	3.705	15.771	10.408	23.468	10.552	8.032
Pdensi_DN1066_c0_g2	Bud	MC_2_2	85.8001707397927	423.808145888813	254.804158314303	-2.30237368230021	0.473456760358491	-4.86290169466987	1.1567730581339e-06	6.98810708023974e-05	1.807	3.306	1.295	0.326	0.314	1.118	2.569	2.950	0.923	2.704	3.905	4.302	5.112	1.489	2.867	8.119	8.253	11.478	3.156	3.667	1.751	1.961	2.769	1.557	7.293	7.106	4.380
Pdensi_DN36874_c0_g1d149059	Bud	MC_2_2	0.543758689524506	86.7104678644237	43.6271132769741	-7.32588878884533	1.50663677497377	-4.86241203622078	1.15963917000468e-06	6.99809881825725e-05	0.041	0.000	0.000	0.745	0.202	0.752	0.003	0.154	0.000	0.207	0.597	0.564	0.000	0.000	0.335	2.457	2.766	0.525	3.639	0.818	0.000	0.518	0.000	0.000	0.220	0.000	0.500
Pdensi_DN22985_c3_g2	Bud	MC_2_2	35.3109849420309	185.234953498747	110.272969220389	-2.38674233994137	0.49087301130309	-4.86223989704676	1.16064837244141e-06	6.99809881825725e-05	1.027	0.933	0.663	0.063	0.055	0.519	0.912	0.948	0.280	0.617	0.593	1.878	1.804	0.802	2.521	3.117	3.807	5.167	3.308	1.408	1.090	0.561	1.196	1.578	7.863	1.306	1.653
Pdensi_DN22900_c0_g1d223442	Bud	MC_2_2	5.12382285227613	195.089398826444	100.10661083936	-5.24844575124646	1.07952352113302	-4.86181694840511	1.16313158885424e-06	7.0038563427888e-05	0.108	0.145	0.134	0.000	0.032	0.116	0.088	0.056	0.000	0.252	0.102	0.128	0.658	0.031	0.152	0.317	5.590	6.421	2.300	1.754	3.122	0.486	0.099	0.055	0.000	0.000	0.000
Pdensi_DN26251_c7_g2	Bud	MC_2_2	41.3752665641024	209.542502215576	125.458884389839	-2.33667813059472	0.480629970684649	-4.86169875604337	1.16382643329416e-06	7.0038563427888e-05	1.204	0.832	1.003	0.208	0.851	0.868	0.706	1.528	1.060	1.276	1.359	2.479	1.722	0.584	2.548	3.455	4.284	5.956	2.909	3.198	1.611	0.000	1.533	4.473	3.496	1.701	1.486
Pdensi_DN40918_c0_g1d152561	Bud	MC_2_2	15.6470262822656	101.676088316425	58.6615572993454	-2.69789923293389	0.554961821170169	-4.86141411898427	1.16550143368235e-06	7.00724373410857e-05	0.379	0.410	0.379	0.320	0.000	0.276	0.702	0.794	0.449	0.595	0.639	0.894	0.845	0.729	1.551	2.491	1.502	2.785	1.960	1.905	0.543	0.385	1.083	0.763	0.568	0.852	1.066
Pdensi_GG_46165_c0_g1	Bud	MC_2_2	1501.91000823367	193.167955354648	847.538981794157	2.95442607612991	0.60796284741407	4.85955036347429	1.17652650857865e-06	7.05333798787097e-05	63.931	24.602	21.650	22.076	24.181	16.972	12.616	17.298	7.015	8.810	10.620	2.017	21.303	46.155	16.637	7.385	3.855	1.901	0.516	2.163	0.670	0.000	0.190	0.000	5.103	2.796	3.192
Pdensi_DN15165_c0_g1d466163	Bud	MC_2_2	47.8923483076302	425.00802614988	236.450187228755	-3.14866878549381	0.648334846072185	-4.85654720638483	1.19450314248835e-06	7.15430171120781e-05	0.382	1.655	1.533	0.481	1.860	1.236	2.103	3.207	1.824	1.805	2.400	5.380	2.103	2.643	4.916	6.505	12.257	8.814	11.023	3.085	1.648	0.000	6.946	3.068	5.597	3.869	3.251
Pdensi_DN30947_c0_g1d143964	Bud	MC_2_2	48.7963167558638	0	24.3981583779319	7.79282278484854	1.60617574845925	4.85178710506862	1.22353924796687e-06	7.30737070482431e-05	1.405	1.270	0.940	0.889	1.710	0.508	0.259	0.000	0.279	0.554	0.000	0.000	0.520	1.081	1.040	0.000	0.000	0.000	0.000	0.000	0.000	0.000	0.000	0.000	0.000	0.000	0.000
Pdensi_DN16158_c1_g3	Bud	MC_2_2	48.2473881406814	272.957583840211	160.602485990446	-2.49780489765435	0.515345880549963	-4.84685139034925	1.25436316654901e-06	7.46316472123891e-05	1.145	0.818	1.581	0.460	0.430	1.098	0.869	1.461	0.891	0.983	1.636	2.258	1.991	1.382	2.918	4.263	5.750	7.793	6.358	2.726	0.744	0.859	3.238	2.164	7.211	2.764	2.020
Pdensi_DN16534_c0_g3	Bud	MC_2_2	391.796552607121	2864.49236518149	1628.1444588943	-2.86972777262393	0.592247171668063	-4.84549004183734	1.26299547014416e-06	7.50034929578527e-05	5.199	15.629	8.430	10.839	18.626	22.471	20.163	25.049	29.927	20.269	28.200	29.570	10.428	24.947	26.071	24.868	77.286	81.473	116.771	64.344	70.682	10.561	3.115	0.233	81.096	10.646	9.187
Pdensi_DN2841_c0_g1d260239	Bud	MC_2_2	9.47668811228869	167.889908255403	88.683298183846	-4.14405089732485	0.855271722546564	-4.84530329727958	1.26418406426548e-06	7.50034929578527e-05	0.120	0.207	0.383	0.994	0.605	0.206	0.498	0.424	0.589	0.281	0.455	0.142	0.160	0.166	0.189	1.480	2.680	6.696	1.150	1.675	1.547	0.252	0.000	0.049	0.224	0.027	0.000
Pdensi_DN10409_c0_g1	Bud	MC_2_2	1345.69287514915	83.0053196192986	714.349097384224	4.00955477236824	0.827659653785776	4.84444874656901	1.26963686090717e-06	7.50751740530306e-05	60.994	25.142	12.784	28.977	12.686	3.253	5.891	0.696	0.591	0.978	0.838	0.391	31.539	11.864	5.721	4.156	1.249	0.405	0.000	0.384	0.000	0.000	0.000	0.000	0.000	0.000	0.000
Pdensi_DN16330_c0_g2d347486	Bud	MC_2_2	9192.31974561666	1140.1777838662	5166.24876474143	3.01031792543527	0.621430193892976	4.84417711758903	1.27137482991466e-06	7.50766497500123e-05	396.056	178.071	101.811	72.550	67.833	29.191	68.407	16.810	5.182	24.085	18.216	6.340	176.410	129.229	46.289	47.699	19.353	11.228	11.360	24.610	6.614	103.184	52.439	30.329	65.373	114.611	69.852
Pdensi_GG_69823_c0_g1	Bud	MC_2_2	3462.83068613681	732.217467894378	2097.5240770156	2.24267229967857	0.463038120288238	4.84338589289909	1.27645038990871e-06	7.53057922915433e-05	91.563	67.753	95.266	27.784	65.406	37.508	57.353	28.255	31.392	31.257	27.718	22.671	93.004	61.337	75.066	16.080	7.371	25.183	7.194	18.420	22.735	57.721	10.060	5.872	2.764	6.915	26.786
Pdensi_DN21560_c1_g3	Bud	MC_2_2	528.164913641909	45.1363516939305	286.65063266792	3.53021281829519	0.729040654151547	4.84227154986799	1.28363176137035e-06	7.55335264130992e-05	16.685	16.530	5.978	15.471	20.703	9.624	10.686	14.326	10.997	10.083	12.663	4.682	10.293	14.799	4.719	2.048	0.784	0.280	0.123	0.000	0.128	0.000	0.000	0.082	0.062	0.045	0.000
Pdensi_DN21449_c3_g1	Bud	MC_2_2	194.457919890207	805.708677249082	500.083298569645	-2.04922899634118	0.423220166929592	-4.84199278878433	1.28543430196355e-06	7.55335264130992e-05	4.531	4.109	5.681	1.963	2.507	2.720	2.162	7.009	2.147	3.620	6.056	9.017	4.448	5.356	10.404	11.509	16.651	24.287	12.768	6.188	2.870	4.120	9.727	6.494	20.105	7.930	7.890
Pdensi_DN22769_c9_g2	Bud	MC_2_2	144.069465297907	580.764070568222	362.416767933064	-2.00968745148791	0.415079109222818	-4.84169741823623	1.28734690023295e-06	7.55335264130992e-05	3.124	2.739	4.727	1.069	1.377	1.889	2.211	4.740	1.811	1.624	4.017	5.331	3.710	3.671	6.192	9.832	12.320	15.821	14.153	6.188	2.230	2.519	9.067	7.034	16.300	6.374	5.372
Pdensi_DN24709_c2_g1	Bud	MC_2_2	284.000197677609	1137.96833586646	710.984266772037	-2.00165184376502	0.413485023324073	-4.84092949164981	1.29233223537445e-06	7.56759010097336e-05	6.670	4.888	9.254	3.044	3.060	5.248	6.120	8.631	4.748	5.087	9.220	10.652	10.601	7.725	18.319	18.994	22.573	32.828	22.890	13.765	7.124	3.228	18.528	13.017	32.503	15.256	9.557
Pdensi_DN18399_c0_g1d478280	Bud	MC_2_2	745.699014753093	5899.29924864776	3322.49913170043	-2.98380948937927	0.616570206014127	-4.83936696952709	1.30253343476635e-06	7.6202438865142e-05	12.652	37.671	5.831	14.270	10.944	2.498	18.408	12.047	11.547	12.359	6.133	8.059	11.063	15.596	2.084	125.806	160.437	101.267	148.949	89.672	73.281	13.446	11.576	0.000	21.228	23.842	10.191
Pdensi_DN16138_c2_g3	Bud	MC_2_2	639.204825072543	82.6063486836834	360.905586878113	2.94065093347753	0.608036496995572	4.83630661647429	1.32273834825179e-06	7.7312706722309e-05	15.604	23.065	8.921	4.501	16.621	15.264	4.197	8.939	6.269	4.513	5.418	4.676	9.573	18.827	12.424	3.617	0.899	1.207	0.974	4.841	2.431	4.274	0.812	0.972	6.617	25.692	28.873
Pdensi_DN24264_c0_g1d552900	Bud	MC_2_2	41.130725984542	187.166966641337	114.148846312939	-2.1822203500982	0.451468611127673	-4.83360370203252	1.3408338056568e-06	7.81528736603365e-05	0.841	1.374	0.843	0.000	0.256	0.260	0.000	0.221	0.561	0.497	0.000	0.495	0.726	1.009	2.103	3.764	3.611	4.920	3.718	0.487	2.114	0.000	0.513	0.845	8.398	0.708	1.824
Pdensi_DN9735_c0_g1d454243	Bud	MC_2_2	58.1895092004732	295.927629689486	177.05856944498	-2.3434185014885	0.485505788055474	-4.82675708331769	1.387742189512e-06	8.0540964741858e-05	1.526	1.121	1.656	0.755	1.012	0.907	1.184	2.542	0.889	1.386	2.049	2.689	1.373	2.504	3.103	4.407	6.102	8.762	7.253	3.123	2.304	0.763	4.658	7.120	8.789	3.594	2.798
Pdensi_DN19790_c0_g1d535027	Bud	MC_2_2	0.535470013569019	80.8919375712437	40.7137037924063	-7.23239377553772	1.49841630303176	-4.82669186187067	1.38819654186227e-06	8.0540964741858e-05	0.018	0.019	0.000	5.102	10.393	9.116	2.717	1.851	1.016	0.231	0.974	0.404	3.146	8.016	4.587	1.367	3.416	0.468	0.348	0.229	0.154	0.538	2.575	1.572	0.000	0.020	0.000
Pdensi_DN15219_c0_g2d54081	Bud	MC_2_2	22.2661510136336	185.084068676778	103.675109845206	-3.05554890162068	0.633436300048658	-4.82376665402024	1.4087221645355e-06	8.15815865285412e-05	0.325	0.352	0.978	0.000	0.791	0.000	0.000	2.045	1.163	1.536	1.225	1.908	2.153	1.498	1.438	4.075	3.824	4.347	3.961	1.502	1.402	2.954	1.578	1.959	0.000	3.287	2.365
Pdensi_DN21440_c0_g4	Bud	MC_2_2	2.17228829202854	284.83149724391	143.501892767969	-7.03554448699036	1.45920452604159	-4.8214930542162	1.42487683234839e-06	8.24050494092569e-05	0.000	0.040	0.111	0.093	0.401	0.120	0.081	0.193	0.000	0.087	0.140	0.088	0.000	0.299	0.208	0.201	3.796	14.139	2.859	1.165	0.902	0.447	0.364	0.151	0.057	0.167	0.000
Pdensi_DN52844_c0_g1d162461	Bud	MC_2_2	0	55.1673398003187	27.5836699001594	-8.52915320910737	1.76939694089662	-4.82037298243847	1.43290065986801e-06	8.26778432023474e-05	0.000	0.000	0.000	0.000	0.000	0.000	0.000	0.000	0.000	0.534	0.000	0.000	0.000	0.000	0.752	0.404	1.211	1.927	0.749	0.000	0.000	0.000	3.302	0.908	0.667	0.507	0.000
Pdensi_DN16507_c0_g1d527854	Bud	MC_2_2	85.4371037866108	360.348518056007	222.892810921309	-2.0738379119341	0.430676185476375	-4.81530667789353	1.46973992673085e-06	8.42633060086052e-05	2.419	1.765	2.109	0.192	0.747	1.283	0.929	2.217	1.133	0.985	1.379	3.670	2.549	1.822	4.298	5.498	8.566	9.371	6.539	3.803	1.529	1.017	4.593	3.432	8.623	3.564	2.932
Pdensi_DN16477_c1_g2	Bud	MC_2_2	58.2838033862811	609.676487599192	333.980145492736	-3.38647551614226	0.703401310884156	-4.81442878160911	1.47621537263521e-06	8.44808158029061e-05	1.528	0.414	2.300	0.963	1.395	1.236	0.841	5.211	1.824	2.256	3.359	2.242	5.889	3.525	8.861	7.874	12.665	19.019	11.447	6.612	3.296	0.000	15.744	3.835	11.194	6.448	2.786
Pdensi_DN17134_c0_g1	Bud	MC_2_2	163.365080939793	859.930171580257	511.647626260025	-2.39538665763106	0.497565236889742	-4.81421626760848	1.47778701498323e-06	8.44940147368996e-05	3.248	2.516	6.210	1.174	2.540	1.510	2.213	6.579	2.488	2.195	4.978	9.833	6.891	3.750	8.504	14.335	16.184	25.749	14.632	14.513	2.002	2.469	17.818	9.131	28.446	12.769	8.706
Pdensi_DN7863_c0_g1	Bud	MC_2_2	84.5415423262809	351.044333257241	217.792937791761	-2.05113971880919	0.426253956383366	-4.81201332701397	1.49417387447433e-06	8.53534972646223e-05	1.497	2.636	2.148	1.185	0.227	1.833	1.038	2.947	0.667	1.995	3.883	4.630	2.548	2.160	6.932	6.658	6.205	10.215	5.998	4.854	2.418	0.570	6.394	3.763	9.441	3.151	2.261
Pdensi_DN10073_c0_g2	Bud	MC_2_2	116.006575440418	550.744191111425	333.375383275921	-2.24567484768966	0.467506518116268	-4.80351558891243	1.55903744983736e-06	8.84971456210383e-05	3.251	1.832	3.415	0.776	1.252	2.247	1.045	4.545	3.016	1.778	4.431	4.875	3.462	4.032	7.899	8.911	10.484	16.601	7.478	6.535	1.609	4.122	7.514	10.176	7.794	9.623	5.946
Pdensi_GG_39616_c0_g1	Bud	MC_2_2	21.9173191598847	137.522533954824	79.7199265573546	-2.64549889276527	0.550878614565635	-4.80232636159098	1.56832801461385e-06	8.88023647824082e-05	0.599	0.433	0.601	1.769	1.214	0.652	2.436	0.210	1.188	0.000	0.000	0.471	0.000	0.231	0.222	2.503	2.360	4.141	43.930	1.157	3.730	1.823	1.462	0.803	1.479	6.280	5.552
Pdensi_DN39950_c0_g1d379505	Bud	MC_2_2	76.4467010896264	0	38.2233505448132	8.44037381892892	1.75757408924968	4.80228621402366	1.56864258511332e-06	8.88023647824082e-05	3.307	0.398	1.843	0.000	0.447	0.000	1.618	0.386	1.316	1.736	0.000	0.431	1.620	0.000	2.437	0.000	0.000	0.000	0.000	0.000	3.170	2.225	0.000	0.000	0.000	0.000	0.000
Pdensi_DN25157_c0_g3	Bud	MC_2_2	164.641169342075	10.0340234850834	87.337596413579	4.00562047975334	0.834374960014699	4.80074387620977	1.58077338123623e-06	8.93285822465764e-05	3.962	3.047	5.088	0.567	1.494	7.415	1.248	1.763	0.644	6.432	0.447	0.924	1.446	1.812	4.068	0.424	0.016	0.232	0.146	0.165	0.304	0.870	0.035	0.433	15.986	16.651	16.135
Pdensi_DN24000_c4_g1	Bud	MC_2_2	76.7388285834297	337.327520679829	207.033174631629	-2.13337155983444	0.444686462002569	-4.79747359572668	1.60679382294982e-06	9.04745974805748e-05	1.598	1.805	2.263	0.167	1.084	1.438	1.009	3.126	0.922	1.215	2.476	3.951	3.121	1.242	4.950	6.182	5.515	10.450	6.262	5.725	2.045	1.177	6.405	1.692	3.448	4.148	3.354
Pdensi_DN15834_c0_g1d526435	Bud	MC_2_2	1.07555032241853	73.8505868590993	37.4630685907589	-6.09532710043011	1.27052864498537	-4.79747318133097	1.6067971460888e-06	9.04745974805748e-05	0.000	0.041	0.038	4.134	4.090	6.038	3.410	4.316	4.626	1.079	1.892	0.955	1.409	1.944	4.047	0.521	2.282	1.920	2.307	2.547	3.837	2.141	4.419	4.366	0.000	0.000	0.000
Pdensi_DN24932_c2_g1	Bud	MC_2_2	37.9625863451511	165.790545661685	101.876566003418	-2.12300393768361	0.442746943005038	-4.79507305747665	1.62615555532468e-06	9.14828653838367e-05	0.715	1.167	0.925	0.862	0.315	1.385	0.943	1.291	0.384	0.894	0.392	1.838	1.293	1.294	1.186	3.341	3.417	4.170	3.009	13.367	1.004	1.446	1.625	2.136	3.621	2.265	2.523
Pdensi_DN22105_c6_g1	Bud	MC_2_2	128.486120269164	567.356734024267	347.921427146716	-2.14083637679237	0.446507188411778	-4.79462914003088	1.62976049194487e-06	9.16038796400198e-05	2.829	2.704	3.910	1.275	1.840	2.761	2.741	3.792	1.784	1.901	3.821	6.233	5.054	4.231	9.486	7.754	13.641	15.386	13.912	7.704	3.488	1.268	9.299	5.292	13.866	5.936	4.429
Pdensi_DN30722_c0_g1d198088	Bud	MC_2_2	361.904013499139	42.5623687685534	202.233191133846	3.06508265866886	0.639588869089415	4.79227017041843	1.64904629864527e-06	9.26052666533344e-05	7.654	12.462	6.794	7.780	11.777	9.074	10.908	8.201	6.244	5.444	11.231	6.133	6.107	13.852	6.977	1.867	0.718	0.349	1.157	0.549	0.812	0.431	0.232	0.000	0.857	0.531	0.455
Pdensi_DN31935_c0_g1d435025	Bud	MC_2_2	47.8750634921008	0	23.9375317460504	7.76523606201569	1.62110300914914	4.79009416316573	1.66703064839375e-06	9.35318495939392e-05	1.433	0.932	1.151	0.000	0.349	1.240	0.000	0.602	0.342	0.000	0.361	0.000	0.317	0.331	0.636	0.000	0.000	0.000	0.000	0.000	0.412	0.000	0.000	0.000	0.422	0.966	1.390
Pdensi_DN18162_c1_g4	Bud	MC_2_2	526.999817043812	3900.15345868662	2213.57663786522	-2.88749192361802	0.602996692249553	-4.78857008791521	1.67973898313678e-06	9.40904181791035e-05	6.020	15.373	17.616	51.292	79.494	64.097	75.550	53.504	47.308	55.127	105.021	65.476	35.637	48.221	41.377	34.943	130.729	83.457	106.080	116.480	76.669	24.825	217.784	2.315	0.000	0.000	0.019
Pdensi_DN24707_c5_g1	Bud	MC_2_2	228.244262290331	936.059936926825	582.152099608578	-2.03513133075026	0.425071233958687	-4.78774183752	1.68668425631362e-06	9.42986704718799e-05	5.176	3.838	7.719	3.104	2.305	4.629	2.925	6.143	4.876	4.272	5.705	6.957	5.505	5.444	11.111	15.840	19.098	26.302	20.184	12.282	6.831	2.718	17.319	16.351	18.639	8.531	7.555
Pdensi_DN20581_c6_g1	Bud	MC_2_2	140.379444731418	620.741495739092	380.560470235255	-2.14288745366996	0.44762687969245	-4.78721799535869	1.69109116128223e-06	9.4377565890231e-05	2.446	5.230	2.791	2.214	2.875	3.943	4.374	6.689	2.284	2.241	4.380	7.666	4.785	4.125	9.956	10.801	11.887	17.973	12.812	5.352	3.235	3.277	9.596	6.472	6.211	3.520	8.232
Pdensi_DN24868_c0_g1	Bud	MC_2_2	281.007343225007	2671.59196394949	1476.29965358725	-3.24915033516065	0.678808559123927	-4.78654886048287	1.69673646222085e-06	9.46088239040806e-05	6.815	1.671	11.937	3.343	6.051	1.600	0.869	1.714	8.020	6.381	0.971	1.613	4.029	3.434	3.267	53.116	83.777	37.663	60.414	23.112	24.260	4.535	3.795	0.110	126.483	119.434	99.203
Pdensi_DN24000_c6_g1	Bud	MC_2_2	53.6191562244588	286.074363353462	169.846759788961	-2.41338569780032	0.504233724655022	-4.78624411616155	1.69931350227296e-06	9.46687401867504e-05	1.113	1.026	1.798	0.504	0.535	1.059	0.976	1.295	1.118	1.087	1.594	2.611	2.016	1.390	2.958	5.333	4.595	8.873	5.378	3.119	1.059	0.640	3.486	2.738	5.105	3.606	2.401
Pdensi_DN18646_c1_g1	Bud	MC_2_2	103.433002571053	417.81939551526	260.626199043156	-2.0112316289336	0.420249268954018	-4.78580637139349	1.70302183102286e-06	9.47915190186292e-05	2.357	2.489	2.779	1.001	1.465	2.277	2.204	4.300	1.251	2.078	3.234	3.629	3.939	1.580	6.685	6.327	8.621	12.253	8.316	8.209	3.540	2.118	11.695	4.049	8.137	4.611	4.342
Pdensi_DN21403_c2_g1	Bud	MC_2_2	3.7432384812734	614.478509767078	309.110874124176	-7.35696653508678	1.53756324885386	-4.78482204915527	1.71138888698893e-06	9.49218230558083e-05	0.000	0.180	0.093	0.093	0.246	0.080	0.041	0.097	0.065	0.022	0.024	0.000	0.041	0.107	0.021	0.051	13.870	24.898	3.022	0.087	2.986	0.028	0.023	0.000	0.232	0.690	0.022
Pdensi_DN22372_c0_g2d424002	Bud	MC_2_2	9.1886727340447	92.4267518350605	50.8077122845526	-3.33055479482094	0.696231267447711	-4.78369034908515	1.72105752712957e-06	9.51231514643681e-05	0.244	0.206	0.238	1.527	4.763	9.650	1.266	1.661	1.517	0.374	1.690	0.876	2.123	5.754	8.512	1.720	2.992	1.317	0.787	1.703	1.345	1.641	0.704	1.898	8.648	4.432	7.361
Pdensi_DN25295_c7_g1	Bud	MC_2_2	259.727139850374	1070.81118862008	665.269164235226	-2.04289871490524	0.427099258069743	-4.78319424889202	1.72531247259542e-06	9.51913207296778e-05	6.125	4.245	8.665	1.851	2.707	5.133	4.031	7.766	4.603	4.593	7.481	11.692	9.146	6.154	13.487	17.016	24.886	27.888	18.111	11.898	5.165	2.851	18.349	8.931	21.374	11.410	11.591
Pdensi_DN6115_c0_g1d206717	Bud	MC_2_2	87.3793283978827	443.021268653532	265.200298525707	-2.34094128616286	0.489496652284757	-4.78234381223317	1.73263001635394e-06	9.55114191342338e-05	2.155	1.257	2.988	1.260	1.692	1.807	2.209	3.827	1.772	1.369	4.609	2.930	2.582	2.105	5.168	7.422	10.172	11.320	10.812	5.762	0.952	1.767	8.506	7.999	9.623	5.213	3.602
Pdensi_DN34641_c1_g2	Bud	MC_2_2	1269.83686086072	67.775444886558	668.806152873639	4.2151654336053	0.881690673193972	4.78077580012913	1.74620017271534e-06	9.61753325895523e-05	28.652	52.098	14.190	16.176	17.448	86.577	4.989	2.220	1.023	1.605	1.068	0.932	44.953	87.203	75.151	3.944	0.638	0.246	1.920	0.367	4.080	24.037	0.590	4.918	1.296	0.195	0.150
Pdensi_DN45099_c0_g1	Bud	MC_2_2	76.9418765054657	438.466483541252	257.704180023359	-2.50884738498374	0.524847518557073	-4.78014527320457	1.75168572991705e-06	9.63361980067579e-05	2.298	1.246	2.076	0.872	0.839	0.998	0.763	2.897	0.548	1.631	1.451	2.977	2.041	1.327	2.298	7.204	6.661	14.858	8.138	7.190	7.604	1.398	5.885	16.181	4.075	5.938	4.451
Pdensi_DN17836_c0_g1	Bud	MC_2_2	217.872428518103	0.261002283483584	109.066715400793	9.00664740905849	1.88421042733914	4.78006451847183	1.75238948779509e-06	9.63361980067579e-05	0.130	14.842	1.645	44.284	29.589	5.274	22.413	9.691	9.948	16.112	6.421	6.342	6.862	11.727	0.021	0.017	0.000	0.000	0.000	0.000	0.053	0.000	0.000	0.000	0.000	0.000	0.000
Pdensi_GG_32521_c0_g1	Bud	MC_2_2	16.7953601368196	553.245320432289	285.020340284554	-5.04113264080075	1.05480243362626	-4.77921976674823	1.75976760021416e-06	9.64381887166812e-05	0.300	0.317	0.618	0.632	0.227	0.045	0.115	0.109	0.025	0.029	0.159	0.025	0.138	0.241	0.095	0.610	9.436	25.075	4.293	0.098	8.210	0.063	0.000	0.043	0.000	0.212	0.149
Pdensi_DN8508_c0_g1	Bud	MC_2_2	1103.31059458762	224.615399816423	663.962997202024	2.29098735377678	0.479381233785473	4.77905097720621	1.76124539227898e-06	9.64381887166812e-05	34.388	26.906	20.136	14.326	23.536	17.487	15.297	9.970	5.117	6.470	6.770	3.116	14.440	34.734	10.954	8.026	4.903	2.300	1.648	0.451	1.333	0.236	0.095	0.000	1.414	5.228	2.240
Pdensi_DN19936_c0_g1d219299	Bud	MC_2_2	95.4938240425436	439.122611838961	267.308217940753	-2.20008587015895	0.460365263501715	-4.77900059927253	1.76168669395791e-06	9.64381887166812e-05	2.469	1.397	3.137	1.203	1.390	0.887	1.940	3.115	1.558	1.675	1.604	5.287	1.756	1.479	4.458	8.089	9.309	11.372	7.346	3.745	2.227	2.044	7.015	2.386	9.173	6.003	7.819
Pdensi_GG_19751_c0_g1	Bud	MC_2_2	44.3074773063695	274.103018269693	159.205247788031	-2.62640213489432	0.549696414084014	-4.77791389501936	1.7712319372248e-06	9.68765467887675e-05	1.106	1.017	1.151	2.205	1.187	0.850	1.167	1.228	1.440	0.671	0.967	1.362	0.787	0.838	0.565	3.094	7.810	6.727	5.308	4.347	2.758	1.605	1.291	1.220	0.443	1.482	1.568
Pdensi_DN23836_c6_g1	Bud	MC_2_2	35.8664369594518	245.672462120674	140.769449540063	-2.77329005278991	0.58051708217948	-4.77727553232014	1.77686225164999e-06	9.71002053356135e-05	0.593	1.543	0.560	0.983	0.317	0.641	0.766	0.783	0.867	0.996	0.153	1.351	2.163	1.414	0.872	4.217	5.910	5.920	0.946	3.768	0.586	0.000	3.684	1.026	2.093	4.226	2.038
Pdensi_DN23623_c6_g2	Bud	MC_2_2	50.6583025181562	361.606498140354	206.132400329255	-2.8344399676526	0.593534318993232	-4.77552835101507	1.79236036089524e-06	9.7862254436124e-05	1.995	0.721	1.001	0.420	0.810	0.718	1.833	4.887	1.588	1.180	3.345	3.907	3.673	1.918	9.204	7.154	4.984	11.734	7.377	7.306	1.435	1.008	6.866	8.693	10.740	5.236	5.653
Pdensi_DN16113_c0_g1d527014	Bud	MC_2_2	73.5724542177558	345.517242524371	209.544848371063	-2.22931011608123	0.466900320213089	-4.77470247838724	1.79973127325386e-06	9.81796260304583e-05	2.172	1.437	1.810	0.612	1.025	2.506	1.744	3.035	1.571	1.137	3.407	4.698	2.690	2.230	3.505	4.978	9.009	8.433	7.762	4.900	0.692	1.104	5.472	3.887	5.436	3.662	3.841
Pdensi_DN34753_c0_g1d313842	Bud	MC_2_2	135.934105012536	721.318305777469	428.626205395002	-2.40685302380731	0.504124272671975	-4.77432481290859	1.80311163458438e-06	9.8278942795755e-05	2.924	2.080	4.954	1.928	0.940	3.456	1.113	5.090	2.233	3.244	3.210	5.944	4.968	3.999	10.370	10.293	17.251	19.256	13.861	10.442	1.925	2.547	10.333	7.189	10.825	6.688	4.890
Pdensi_DN41819_c0_g1d574072	Bud	MC_2_2	90.5317733222211	466.357184517411	278.444478919816	-2.36324960548322	0.49501141803769	-4.77413150357531	1.8048442436031e-06	9.82883544519829e-05	2.608	1.414	2.616	0.000	0.952	1.694	0.577	3.286	1.555	0.308	3.615	3.682	2.312	3.009	4.630	7.473	8.387	14.619	4.330	6.338	1.501	1.981	6.824	9.439	3.459	4.982	2.848
Pdensi_DN24783_c0_g1d22632	Bud	MC_2_2	2.18288211562427	5567.61911678149	2784.90099944856	-11.3179489511502	2.37081320662519	-4.77386785239869	1.80720989745889e-06	9.83321944897147e-05	0.000	0.015	0.149	0.153	0.016	0.000	0.044	0.014	0.047	0.000	0.000	0.064	0.000	0.016	0.031	0.062	152.227	198.451	74.100	0.063	12.599	0.020	0.000	0.000	0.021	0.000	0.016
Pdensi_DN4463_c0_g1d261349	Bud	MC_2_2	68.6588313543326	0	34.3294156771663	8.28549768839608	1.7360936558608	4.77249465224728	1.81957941490866e-06	9.89198099866823e-05	2.882	1.757	0.427	0.000	0.000	0.000	0.000	0.000	0.000	0.000	0.295	1.154	0.000	2.012	2.481	0.000	0.000	0.000	0.000	0.000	0.000	0.000	0.000	0.000	0.000	0.000	0.496
Pdensi_DN15224_c0_g1d466460	Bud	MC_2_2	75.6865170835629	4.252144857768	39.9693309706655	4.11549769143038	0.862729408114091	4.77032271384695	1.83931006194676e-06	9.97023474834776e-05	2.007	2.678	0.952	0.163	1.949	1.134	0.259	0.197	0.431	0.246	0.105	0.125	1.640	1.737	0.912	0.141	0.093	0.066	0.114	0.000	4.589	0.000	0.000	0.000	0.000	0.000	0.000
Pdensi_DN22773_c4_g6	Bud	MC_2_2	112.865382525546	487.85250003049	300.358941278018	-2.11012162512157	0.442484993313405	-4.76879816718893	1.85328219718455e-06	0.000100319248007048	2.143	2.337	3.819	1.038	1.044	2.239	1.155	3.518	1.904	2.072	3.630	5.959	3.388	1.727	5.272	8.291	9.752	13.870	10.284	5.904	2.851	1.254	7.965	5.405	12.469	5.042	4.132
Pdensi_DN17197_c0_g1d56823	Bud	MC_2_2	3112.88967935741	733.17165725496	1923.03066830618	2.08495541875021	0.437224819167668	4.76861176984251	1.85499746818453e-06	0.000100325905987443	62.700	116.275	53.045	120.644	58.919	350.839	95.743	24.318	59.018	32.869	29.968	31.345	101.880	228.748	252.667	20.912	19.026	8.922	8.970	23.872	4.626	127.011	306.498	808.259	342.459	296.080	544.663
Pdensi_DN27161_c5_g1	Bud	MC_2_2	134.186807237039	629.367943904343	381.777375570691	-2.22788644939991	0.467225045925859	-4.76833694774453	1.85752922666127e-06	0.000100376673682224	3.514	2.666	3.698	1.070	0.963	2.226	1.312	4.165	2.511	2.184	3.191	5.861	3.827	3.549	7.273	7.971	14.062	18.753	13.423	5.591	3.354	1.583	9.681	6.401	13.718	6.242	5.569
Pdensi_DN23586_c0_g1d129986	Bud	MC_2_2	149.43447576362	7.27581250929946	78.3551441364596	4.28284419358938	0.898237343265668	4.76805404016994	1.86013893930554e-06	0.000100431563228589	5.202	4.077	1.784	3.765	2.373	4.203	3.112	0.659	1.395	0.632	0.471	0.177	4.247	2.744	4.183	0.372	0.103	0.047	0.192	0.000	0.053	1.763	0.229	0.000	0.029	0.021	0.000
Pdensi_DN36103_c0_g1d315111	Bud	MC_2_2	76.8661493962727	0	38.4330746981364	8.44833208514467	1.7721537321632	4.76726817307894	1.86740675618249e-06	0.000100737641175981	4.034	1.012	0.573	0.000	0.080	0.023	0.656	0.454	0.000	0.153	0.000	0.505	0.318	1.369	0.000	0.000	0.000	0.000	0.000	0.435	0.000	2.337	0.089	0.000	0.020	0.000	0.000
Pdensi_DN13742_c1_g1d178534	Bud	MC_2_2	33.9127729925636	186.570479750967	110.241626371765	-2.45998155486518	0.516113280120312	-4.7663597307392	1.87584216739472e-06	0.000101106127701631	0.907	0.479	1.098	0.140	0.000	0.715	1.231	1.152	1.082	0.815	1.387	3.226	1.168	0.814	3.113	3.989	4.504	3.813	4.509	2.568	0.476	0.907	4.625	2.355	8.495	2.120	1.734
Pdensi_DN13508_c0_g1d212687	Bud	MC_2_2	346.478473911961	1708.62134066359	1027.54990728777	-2.30120609659366	0.482885434172477	-4.76553222305669	1.88355790748332e-06	0.000101348605153466	6.259	9.259	10.088	1.227	4.178	5.039	8.871	14.370	5.037	8.288	15.116	24.189	15.289	7.594	20.960	21.864	28.886	60.327	26.964	18.234	15.734	3.497	30.039	12.940	23.742	11.326	8.168
Pdensi_DN20464_c12_g2	Bud	MC_2_2	165.917287265649	717.077418054075	441.497352659862	-2.11033309623042	0.442870761232743	-4.76512174873828	1.88739650397441e-06	0.000101468497374078	3.224	3.409	5.566	1.840	1.616	3.914	2.337	5.258	2.862	3.535	6.388	7.255	8.195	3.799	10.112	10.651	16.122	19.886	14.608	7.457	3.690	2.066	10.262	7.554	18.373	7.181	7.156
Pdensi_DN23484_c1_g1	Bud	MC_2_2	223.203777507654	29.7848081887665	126.49429284821	2.89909588872992	0.608596860346323	4.76357352070497	1.90194268159972e-06	0.000101989450623179	8.863	4.280	3.264	2.084	2.989	1.373	1.578	1.551	0.970	1.573	0.836	0.456	2.024	2.793	0.975	0.894	0.422	0.685	0.745	0.705	1.139	0.500	0.271	0.223	0.169	0.124	0.149
Pdensi_DN15940_c0_g1	Bud	MC_2_2	1434.37399602762	8321.545332026	4877.95966402681	-2.53629782775506	0.5326787638332	-4.76140218075084	1.92252480015884e-06	0.00010300547840851	28.576	39.487	38.028	43.230	37.238	43.905	58.392	69.271	97.013	67.654	80.482	72.227	29.039	35.810	33.309	63.930	239.738	228.123	494.750	47.064	344.082	20.866	3.605	2.839	32.103	13.458	14.465
Pdensi_DN24351_c3_g2	Bud	MC_2_2	250.729764849177	1068.43093316824	659.580349008707	-2.09044807955777	0.439140847342994	-4.7603134443219	1.93292530662975e-06	0.000103386891103673	5.696	4.240	8.454	3.385	1.853	6.384	3.221	6.636	4.190	5.311	6.811	14.750	9.036	5.775	17.504	16.244	23.542	29.763	21.816	9.792	4.558	2.177	15.663	11.301	24.835	14.053	8.392
Pdensi_DN13472_c0_g1d212565	Bud	MC_2_2	48.1729083690301	226.680915734578	137.426912051804	-2.23091971921393	0.468776949782926	-4.7590217911674	1.94533435244617e-06	0.000103911252599175	1.039	1.490	1.036	0.718	0.765	1.444	1.532	2.450	1.115	1.000	1.139	3.496	2.316	1.492	3.834	3.564	5.964	5.231	4.523	3.224	0.541	1.150	5.133	1.905	8.167	3.376	2.160
Pdensi_DN17867_c0_g1d530420	Bud	MC_2_2	32.7606917231335	3850.28167663035	1941.52118417674	-6.87706583629449	1.4450805246083	-4.75894991260682	1.94602714047465e-06	0.000103911252599175	0.400	0.177	1.801	4.241	0.282	1.236	0.051	1.488	1.509	0.769	3.144	1.114	0.026	0.459	0.159	3.364	125.982	112.782	103.322	203.289	144.966	40.667	0.000	0.143	0.000	0.026	0.000
Pdensi_DN20049_c3_g1	Bud	MC_2_2	32.2723946453772	188.153885131773	110.213139888575	-2.54366413810006	0.534565459330408	-4.75837728327273	1.95155479298119e-06	0.000104118174763894	0.946	0.996	0.462	0.693	0.494	0.000	0.989	0.417	0.216	0.455	0.644	0.799	0.575	0.990	0.671	4.346	5.078	2.982	7.617	0.924	0.413	0.495	0.729	0.793	2.242	1.966	1.501
Pdensi_DN21907_c1_g3	Bud	MC_2_2	0	204.733953084574	102.366976542287	-10.4240307790768	2.19130596177156	-4.75699466935666	1.96496356141407e-06	0.0001047448596257	0.000	0.000	0.000	0.000	0.000	0.000	0.000	0.070	0.000	0.732	0.029	0.000	0.000	0.000	0.000	0.020	1.281	11.761	1.779	2.033	4.576	41.577	0.858	1.781	0.000	0.000	0.134
Pdensi_DN22943_c18_g1	Bud	MC_2_2	84.3436521569936	343.556123927047	213.94988804202	-2.02321405792156	0.425337403844697	-4.75672734077319	1.9675663391416e-06	0.000104782175354462	1.842	1.883	2.489	1.255	1.207	1.613	1.646	1.302	0.887	2.053	0.313	4.086	2.476	2.290	4.680	5.552	7.183	9.676	8.785	2.873	2.854	0.754	7.552	4.489	14.271	5.295	2.403
Pdensi_DN26930_c0_g1d500359	Bud	MC_2_2	538.942505084638	122.34742263354	330.644963859089	2.13805065107128	0.449673028054857	4.75467843895332	1.98762521917419e-06	0.000105595522605166	19.385	7.911	12.176	9.970	8.993	7.625	6.648	11.133	7.333	6.910	6.164	10.975	8.393	7.930	5.075	3.180	2.399	2.583	2.090	6.170	4.443	5.399	0.136	0.669	1.500	8.464	13.075
Pdensi_DN24311_c4_g2	Bud	MC_2_2	205.583617788573	848.138971889141	526.861294838857	-2.04336536121932	0.429984770155727	-4.75218078184322	2.0123432117918e-06	0.00010681863613191	5.722	3.539	5.837	2.665	2.548	5.743	4.025	6.239	3.039	4.401	8.271	10.414	8.849	4.585	12.393	12.673	18.402	24.132	15.576	8.880	5.450	2.135	16.339	9.640	22.462	11.812	11.905
Pdensi_DN26398_c9_g1	Bud	MC_2_2	297.534497222264	1221.07098663925	759.302741930759	-2.03604872259254	0.42850733445264	-4.75149095217544	2.01922196220556e-06	0.000107093549995495	6.886	5.713	9.256	3.724	4.062	5.562	4.461	9.851	5.178	4.603	10.267	17.050	12.088	8.197	16.325	17.128	26.080	36.139	24.547	12.978	5.438	4.138	17.523	10.561	38.253	13.907	11.112
Pdensi_DN25483_c7_g1	Bud	MC_2_2	327.120673737009	1349.86009865529	838.490386196149	-2.04427727920357	0.430304858367989	-4.75076504354813	2.0264848674716e-06	0.000107298116411471	6.473	5.843	11.693	2.676	3.631	5.592	6.694	10.074	6.668	4.658	7.647	15.671	13.608	9.738	22.375	22.572	27.056	38.601	25.087	15.240	6.640	3.189	20.168	13.506	31.639	16.572	8.885
Pdensi_DN6529_c0_g1	Bud	MC_2_2	1003.21233879155	32.1981998839854	517.705269337768	4.9627113639921	1.04474409451964	4.75016933814197	2.03246379518335e-06	0.00010752433149195	63.917	6.189	2.919	4.846	2.642	7.896	0.465	0.080	0.000	0.316	0.243	0.046	8.915	3.415	3.293	0.523	1.145	0.434	0.131	0.135	0.331	0.000	0.805	0.861	0.774	1.082	1.944
Pdensi_DN8413_c0_g1d264602	Bud	MC_2_2	85.0072490025181	398.846737380613	241.926993191566	-2.22719168452784	0.468889935206978	-4.74992427283541	2.03492836280624e-06	0.000107564401244711	2.310	2.090	1.876	0.307	1.707	1.685	2.067	3.583	1.422	1.522	3.859	3.856	5.256	2.307	6.894	5.388	8.238	12.274	7.768	4.522	3.507	1.466	7.949	5.309	10.802	4.233	4.078
Pdensi_DN26349_c2_g2	Bud	MC_2_2	1760.46325853994	212.271944148769	986.367601344354	3.04910372958269	0.642010916358088	4.74930200078097	2.04119932111436e-06	0.00010780543740551	82.254	28.908	18.014	5.491	8.329	3.674	5.661	2.468	0.901	1.743	1.968	0.915	32.103	20.116	8.432	7.349	4.597	2.396	1.673	2.602	1.532	16.049	5.377	6.209	12.186	16.296	14.531
Pdensi_DN38168_c0_g1	Bud	MC_2_2	35.9855971731263	995.549433895416	515.767515534271	-4.78962204379599	1.00862999584237	-4.74864128921316	2.0478779710599e-06	0.000107977150795433	0.673	0.770	1.219	1.904	0.378	0.394	0.292	0.613	1.841	0.922	0.678	0.426	0.964	0.574	0.403	0.848	26.117	35.892	11.778	482.466	177.006	22.868	0.275	0.000	2.657	0.296	0.528
Pdensi_GG_50310_c0_g1	Bud	MC_2_2	0	39.3772039539221	19.688601976961	-8.04644749851938	1.69532392055744	-4.74625963861443	2.07212696472759e-06	0.000109073162734801	0.000	0.000	0.000	0.391	0.000	0.000	0.342	0.976	0.740	0.366	0.780	0.000	0.000	0.357	0.343	0.833	0.996	0.755	0.000	3.225	4.904	0.000	0.377	0.000	1.366	0.348	0.000
Pdensi_DN23111_c1_g1	Bud	MC_2_2	49.2634459428827	285.369385000206	167.316415471544	-2.53240363976049	0.533611612824281	-4.74578059940838	2.07703754978489e-06	0.000109208996775013	1.836	0.818	0.971	0.547	0.000	0.944	0.360	1.921	0.638	1.652	1.229	1.910	1.925	0.997	2.172	4.650	6.435	7.555	6.235	2.882	1.701	1.316	4.236	5.002	6.990	4.125	2.210
Pdensi_DN22247_c2_g1d67262	Bud	MC_2_2	96.6749403166914	488.403906514258	292.539423415475	-2.33491180958267	0.492008897164838	-4.74566989141338	2.07817399589324e-06	0.000109208996775013	2.811	1.690	2.606	1.151	0.899	2.123	1.708	3.393	1.596	1.822	3.567	5.436	3.710	2.170	6.237	6.843	9.657	15.249	10.407	4.325	2.965	1.238	6.198	2.826	14.451	7.562	4.870
Pdensi_DN2099_c0_g1d325689	Bud	MC_2_2	11.5890918434178	120.261729312182	65.9254105777997	-3.37056722232275	0.710518242409628	-4.74381517762573	2.09730216022145e-06	0.000109939113570078	0.182	0.343	0.333	0.000	0.572	0.192	1.153	0.172	0.170	0.390	0.733	0.923	1.185	0.355	1.645	1.355	3.187	3.203	1.754	0.362	0.649	0.624	0.366	0.333	1.256	1.302	0.186
Pdensi_DN12935_c0_g1d390848	Bud	MC_2_2	1453.2877751901	146.388792323404	799.838283756754	3.31027913058888	0.697978070500551	4.74266924778158	2.10920483844756e-06	0.000110379384103741	13.127	70.722	25.413	20.922	30.298	19.779	29.277	24.126	21.418	19.508	23.520	18.911	15.415	24.912	15.422	3.242	4.975	1.358	0.465	0.329	0.582	0.053	0.000	0.000	41.751	59.604	89.771
Pdensi_DN24634_c2_g3	Bud	MC_2_2	139.596821151257	10.4596996564786	75.0282604038676	3.72230883283683	0.78493216318325	4.74220449540659	2.11405065184939e-06	0.000110471361539476	5.661	3.387	1.270	1.372	0.759	1.386	2.045	0.726	0.496	3.091	0.442	0.954	1.867	2.182	0.821	0.309	0.210	0.191	0.043	0.055	0.027	0.057	0.000	0.000	1.243	3.728	5.149
Pdensi_DN90786_c0_g1	Bud	MC_2_2	48.8494534635376	0	24.4247267317688	7.79449907981006	1.64365854637001	4.74216442157289	2.1144689883286e-06	0.000110471361539476	1.026	1.776	0.833	0.000	0.000	4.986	0.000	0.218	0.000	0.000	0.000	0.000	3.958	6.529	5.792	0.000	0.000	0.000	0.000	0.000	0.000	0.000	0.000	0.000	0.000	0.000	0.000
Pdensi_DN13624_c0_g1d522930	Bud	MC_2_2	1036.21992604456	206.231783322326	621.225854683444	2.32368861431151	0.490346259886859	4.738872923896	2.14910219447937e-06	0.000112187763935175	17.692	37.274	22.169	6.999	16.470	8.712	15.790	11.985	6.281	7.579	7.759	7.239	16.637	19.009	11.550	8.077	2.662	3.392	3.183	4.392	2.197	0.311	0.752	0.000	0.154	2.183	0.123
Pdensi_DN20200_c2_g1	Bud	MC_2_2	929.794872889315	85.1487460918658	507.47180949059	3.43924763200912	0.725877184490831	4.73805721614131	2.15776895482372e-06	0.000112546942305905	42.428	12.452	13.165	10.946	5.797	7.657	8.095	1.202	2.426	3.739	1.430	1.918	10.704	8.092	8.211	3.925	1.164	0.817	1.807	2.050	5.932	0.638	0.130	0.000	0.791	0.391	0.523
Pdensi_DN2135_c0_g1	Bud	MC_2_2	29.2323128037406	151.288137862081	90.2602253329109	-2.36914893435043	0.500173522417997	-4.73665403737729	2.1727560874161e-06	0.000113154429058708	0.704	0.572	0.881	1.114	0.000	0.192	1.562	1.661	0.418	0.623	1.111	1.036	0.783	0.812	1.174	2.676	3.784	3.434	3.110	2.037	1.010	0.803	1.503	1.061	3.136	1.382	0.000
Pdensi_DN42402_c0_g1d574646	Bud	MC_2_2	173.263522506369	33.6395539549071	103.451538230638	2.35137977717941	0.496424566012493	4.73663057424164	2.17300754128105e-06	0.000113154429058708	4.076	3.310	5.338	3.845	8.174	9.310	7.026	8.710	8.595	7.487	11.593	7.735	8.687	5.173	7.548	1.059	0.543	0.654	0.750	1.741	2.086	1.829	0.000	0.544	0.402	0.928	0.811
Pdensi_DN15430_c3_g1	Bud	MC_2_2	47.0714417921915	243.389440997348	145.23044139477	-2.36696840895252	0.50012167158258	-4.73278512699222	2.2145989282623e-06	0.000115034995277783	1.002	0.992	1.464	0.637	0.290	0.752	0.794	1.437	1.302	1.192	1.321	2.551	2.066	2.166	2.804	3.839	4.686	7.368	4.870	2.239	0.815	0.644	3.643	1.966	5.220	1.934	2.111
Pdensi_DN44034_c0_g1d37846	Bud	MC_2_2	9.74900877548019	85.5801098018385	47.6645592886594	-3.13334539763936	0.662256018753595	-4.73132037899256	2.23064144835216e-06	0.000115772863573124	0.314	0.170	0.235	0.099	0.095	0.000	0.261	0.082	0.277	0.461	0.099	0.371	0.175	0.453	0.615	1.623	2.308	1.647	1.842	0.547	0.225	0.000	1.445	0.475	1.311	0.353	0.378
Pdensi_DN26743_c9_g2	Bud	MC_2_2	455.052518110799	2004.33608156936	1229.69429984008	-2.13846790060468	0.452049680555501	-4.73060372031858	2.23853118775933e-06	0.000116075320017114	11.649	7.521	14.201	1.395	5.629	5.090	7.632	14.517	6.234	7.638	12.491	20.556	14.983	7.919	24.111	29.248	36.717	64.696	35.539	18.535	8.755	6.282	25.494	16.046	61.098	20.334	12.426
Pdensi_DN31812_c0_g1	Bud	MC_2_2	27.98495615615	160.844493717778	94.414724936964	-2.51958276958174	0.532812281197377	-4.728837638501	2.25808864308678e-06	0.000116812519888023	0.733	0.843	0.489	6.252	10.126	17.008	6.792	6.269	7.346	5.289	5.735	6.605	3.405	8.129	4.595	2.593	4.447	3.416	9.853	9.618	11.823	17.722	19.918	36.298	3.735	3.849	2.517
Pdensi_DN23948_c5_g2	Bud	MC_2_2	53.1787076167703	288.546471690807	170.862589653788	-2.43661641601247	0.515706884616531	-4.72480877935978	2.30331988586743e-06	0.000118665232517363	0.983	1.379	1.570	0.502	2.010	1.404	1.683	3.937	2.275	1.410	1.229	0.651	0.637	1.359	3.387	4.534	4.827	9.500	6.172	4.178	2.535	0.797	5.996	2.468	5.014	3.153	2.924
Pdensi_DN2587_c0_g1d326118	Bud	MC_2_2	18.7516029800822	722.77775319644	370.764678088261	-5.26732462210934	1.11487714468644	-4.72457853066024	2.30593095282463e-06	0.000118702694015992	0.522	0.724	0.149	1.225	0.090	0.162	0.165	0.467	0.614	0.000	0.188	0.088	0.415	0.086	0.418	0.536	14.135	31.133	0.917	0.260	0.213	0.453	0.732	0.602	0.000	0.335	0.090
Pdensi_DN21847_c2_g2	Bud	MC_2_2	107.75276240499	454.268057818215	281.010410111602	-2.07396647836806	0.439128010665418	-4.72292003241912	2.32482280126414e-06	0.000119479963345882	1.854	2.733	3.366	0.554	1.065	1.896	1.680	2.308	1.282	0.889	3.014	3.480	2.658	2.502	4.986	7.099	11.214	11.223	7.664	5.676	2.332	0.166	4.430	7.765	8.694	1.827	3.714
Pdensi_DN38589_c0_g1d378257	Bud	MC_2_2	48.7645352850765	203.417159533123	126.0908474091	-2.05970084579283	0.436249995141876	-4.72137734952406	2.34252874217257e-06	0.000120291810095199	1.407	1.334	0.881	0.223	0.641	0.575	0.781	0.923	1.463	1.038	0.222	1.865	1.565	1.624	1.761	5.195	3.216	5.152	3.305	2.649	1.515	1.339	3.865	2.122	6.795	3.554	7.009
Pdensi_DN48377_c0_g1	Bud	MC_2_2	1248.06196283796	277.385410064867	762.723686451411	2.16867463090431	0.459578732322434	4.71883156982731	2.37203106097509e-06	0.00012170760023609	41.279	24.342	26.136	27.791	33.420	24.470	27.133	19.825	23.622	19.912	20.074	14.193	38.813	25.436	27.339	8.725	2.925	7.101	5.782	6.368	15.016	16.692	2.950	13.380	8.573	21.185	33.349
Pdensi_DN35336_c0_g1d202152	Bud	MC_2_2	191.259043831108	2205.79195966456	1198.52550174784	-3.52733308674377	0.747683637964687	-4.71768125934349	2.38547838961976e-06	0.00012209928706187	4.121	8.215	1.978	8.464	16.342	6.728	8.395	12.548	6.768	12.094	9.432	7.293	8.859	18.596	6.975	11.940	79.328	48.449	518.811	36.675	82.201	6.130	6.272	0.609	0.445	0.000	0.000
Pdensi_DN23872_c3_g1	Bud	MC_2_2	157.412839393943	705.637972098248	431.525405746095	-2.16316915808252	0.45855511703563	-4.71735910846775	2.38925748880142e-06	0.000122187961314766	3.185	2.892	5.467	1.741	2.303	3.019	4.111	6.272	1.981	4.306	6.909	8.634	7.059	5.332	14.363	10.678	15.476	19.805	12.423	9.156	4.299	3.509	10.486	5.540	16.144	6.662	5.663
Pdensi_DN21957_c0_g1d495877	Bud	MC_2_2	39.6182871231618	207.807306079859	123.71279660151	-2.38714376400768	0.506050661565767	-4.71720312867814	2.39108932676973e-06	0.000122187961314766	0.707	1.149	1.065	0.892	0.861	0.381	0.389	0.000	2.110	1.672	2.223	2.492	2.341	0.816	1.173	3.803	3.406	6.450	5.885	1.226	0.509	0.536	5.580	3.553	6.225	3.580	0.859
Pdensi_DN11977_c0_g1	Bud	MC_2_2	86.2381268536917	403.856995718935	245.047561286313	-2.22575726137057	0.472145476574717	-4.7141344602469	2.42740339353352e-06	0.000123670439311186	1.345	2.041	2.969	0.680	0.327	0.873	0.297	1.412	1.604	2.476	2.372	2.531	2.979	1.551	5.230	6.743	9.091	10.523	4.168	3.423	3.095	0.408	10.146	0.541	5.150	3.324	1.304
Pdensi_DN28221_c0_g1d501438	Bud	MC_2_2	0	38.6745197958705	19.3372598979353	-8.02038376135685	1.70141404416163	-4.71395177962626	2.42958181839107e-06	0.000123670439311186	0.000	0.000	0.000	0.000	0.000	0.000	0.000	0.000	0.000	0.000	0.771	0.360	0.000	0.353	0.339	0.824	0.984	0.746	0.679	0.354	0.000	0.465	0.745	0.000	1.801	0.344	0.000
Pdensi_DN24482_c0_g2	Bud	MC_2_2	26.3684428880235	150.698933757611	88.5336883228174	-2.51343916016192	0.533194676319262	-4.71392396021776	2.42991372313433e-06	0.000123670439311186	0.402	0.871	0.703	0.170	0.651	0.439	0.309	0.703	0.794	0.948	1.017	1.897	2.438	0.964	2.543	3.124	3.908	2.869	5.048	2.332	1.003	1.225	2.134	1.888	3.612	1.356	0.647
Pdensi_DN24433_c5_g1	Bud	MC_2_2	30.4968557113665	183.401134772253	106.94899524181	-2.58510074383068	0.548651940290957	-4.71173170819331	2.45620611704518e-06	0.000124806963728051	0.526	0.801	0.908	0.456	0.000	0.589	0.401	0.452	1.425	0.358	0.910	0.928	0.207	0.971	1.120	2.632	4.974	4.270	2.853	1.862	0.000	0.401	2.270	1.209	2.760	1.801	1.111
Pdensi_DN16431_c0_g1d527718	Bud	MC_2_2	1.88520482839005	178.738020661006	90.3116127446982	-6.56444427766174	1.39339134872806	-4.71112748306785	2.46350066113852e-06	0.000125061314111024	0.017	0.064	0.068	0.223	0.020	0.018	0.101	0.167	0.020	0.188	0.182	0.081	0.038	0.117	0.048	0.085	4.134	7.083	10.170	1.094	9.591	1.180	0.021	0.000	0.093	0.000	0.020
Pdensi_DN19493_c1_g3	Bud	MC_2_2	97.5915340074269	465.04768109983	281.319607553628	-2.25241400451466	0.478119189384834	-4.71098850354177	2.46518143927583e-06	0.000125061314111024	3.261	1.919	1.986	0.539	1.811	1.703	1.734	2.379	1.345	1.070	2.868	2.977	2.873	1.862	3.886	8.710	14.301	7.333	8.474	5.186	2.847	1.887	5.356	2.293	9.284	2.909	2.466
Pdensi_DN20394_c3_g2	Bud	MC_2_2	42.8567375573527	272.751989761426	157.80436365939	-2.66774557645214	0.566451470511324	-4.70957480972558	2.48234091143886e-06	0.000125608705371874	1.155	0.637	1.342	0.743	0.457	1.252	1.033	2.001	0.913	0.525	2.317	1.966	2.207	0.992	1.513	3.873	5.669	8.203	4.807	2.708	1.573	2.919	5.110	3.615	7.741	2.507	2.792
Pdensi_DN46597_c0_g1	Bud	MC_2_2	48.7521761877639	221.909081622852	135.330628905308	-2.18694357290626	0.464390263426485	-4.70927955459269	2.48593917595745e-06	0.000125608705371874	0.698	1.514	1.402	3.523	4.250	5.652	1.539	3.299	2.084	1.238	1.756	2.461	0.771	4.430	0.773	5.633	4.860	4.247	3.099	5.247	2.009	2.645	1.272	0.702	0.000	0.000	0.000
Pdensi_DN23928_c4_g1	Bud	MC_2_2	341.990534447709	1386.8119314284	864.401232938055	-2.01917973873378	0.428835894317714	-4.70851382892363	2.49529439513164e-06	0.000125980376000364	5.724	6.944	12.472	1.312	2.806	5.995	6.672	10.525	4.756	6.208	8.607	13.055	13.056	8.170	15.086	23.197	30.661	36.714	27.158	19.230	8.673	4.221	18.813	12.880	21.362	14.835	8.628
Pdensi_DN23553_c5_g1	Bud	MC_2_2	132.940096602411	558.538960889964	345.739528746188	-2.07021223288158	0.439867709093767	-4.70644284652473	2.52076614323065e-06	0.000127062746522141	3.725	1.866	4.142	0.983	1.820	2.136	1.856	3.801	2.448	2.687	3.713	6.672	4.741	4.244	8.916	10.862	12.042	13.777	12.151	8.035	4.330	3.128	7.101	6.580	10.940	7.277	5.039
Pdensi_DN3821_c0_g2	Bud	MC_2_2	52.4186175768365	0	26.2093087884183	7.89596423604339	1.67783915227245	4.70603169877706	2.52585260306814e-06	0.000127217362761085	1.449	0.628	1.745	0.000	0.000	0.000	0.320	0.000	0.000	0.343	0.000	0.000	0.962	0.334	0.000	0.000	0.000	0.000	0.963	0.670	0.417	0.000	0.705	1.166	0.000	0.000	0.351
Pdensi_DN10857_c0_g1d103908	Bud	MC_2_2	34.5906913201058	158.406505114729	96.4985982174174	-2.19384551599663	0.466467833065734	-4.70310139410508	2.56239086459329e-06	0.00012854388821361	0.974	0.753	0.835	1.058	0.507	0.456	0.309	0.438	0.989	0.656	1.055	1.476	0.930	0.482	2.172	3.892	2.402	4.255	5.390	1.774	2.993	0.424	3.065	1.119	2.080	0.156	0.168
Pdensi_DN9881_c0_g1	Bud	MC_2_2	65.231200988785	271.019403115253	168.125302052019	-2.05313507404144	0.436663836733412	-4.70186651910654	2.57794011784306e-06	0.000129015767231974	1.988	1.171	1.632	0.875	1.821	0.805	0.676	2.168	0.937	1.786	1.551	3.779	2.589	2.216	4.631	5.905	4.543	7.454	3.151	4.399	2.263	1.767	3.735	2.404	2.888	2.264	2.490
Pdensi_GG_47195_c4_g1	Bud	MC_2_2	1159.91011054538	12039.5443588105	6599.72723467795	-3.37568677267044	0.71813138877363	-4.7006534256011	2.59330326421207e-06	0.000129429969926925	11.886	12.316	60.435	22.893	12.607	10.087	18.844	38.474	36.183	25.333	44.904	35.585	8.554	10.668	7.656	127.416	372.829	272.505	292.307	617.633	470.634	2184.761	608.269	279.932	0.480	1.579	1.816
Pdensi_DN23154_c5_g2	Bud	MC_2_2	121.478298231837	497.852239031826	309.665268631832	-2.03450040123952	0.432820443988954	-4.70056447077496	2.59443327859489e-06	0.000129429969926925	3.163	1.891	3.847	1.769	1.485	3.233	2.644	5.862	2.281	2.885	3.309	6.170	4.466	4.231	9.129	9.375	12.769	10.439	13.506	10.110	3.258	2.392	8.739	6.317	10.118	3.136	3.583
Pdensi_DN24864_c0_g1	Bud	MC_2_2	71.4151948713634	807.599149245621	439.507172058492	-3.49831398912693	0.744688038635716	-4.69769058669979	2.63119625069646e-06	0.000130952933146827	0.676	2.228	2.403	0.798	2.558	1.832	3.368	4.311	8.709	2.064	16.486	9.180	0.729	4.771	1.612	5.649	15.171	31.027	41.716	9.316	16.458	3.330	6.411	0.716	0.000	0.000	0.000
Pdensi_DN19599_c3_g1	Bud	MC_2_2	142.179600896489	582.778731349721	362.479166123105	-2.03357316539427	0.432940806523212	-4.69711594461411	2.63860686163218e-06	0.000131218106659606	3.597	2.566	4.256	1.071	1.874	1.506	2.338	4.166	2.002	2.759	3.592	7.138	4.376	3.120	6.857	8.856	12.881	16.216	8.539	5.476	2.362	2.155	8.648	5.930	16.698	8.511	4.701
Pdensi_DN22199_c3_g1	Bud	MC_2_2	47.7229532691373	224.308444230233	136.015698749685	-2.23177869908498	0.475188960360361	-4.69661310606313	2.64510792078292e-06	0.00013143766551474	1.301	0.725	1.478	0.428	0.094	1.443	1.071	2.280	0.602	1.171	1.115	1.544	1.564	1.599	3.922	4.487	5.158	5.121	3.076	1.785	1.147	0.510	3.059	2.844	5.606	2.481	1.871
Pdensi_DN17929_c0_g1d282500	Bud	MC_2_2	24.7632877684031	957.203729962469	490.983508865436	-5.27252418384438	1.12327663401581	-4.69387862631367	2.68073122684639e-06	0.000132998041843415	0.330	0.274	1.193	0.597	0.229	0.511	0.392	0.198	0.779	0.421	0.254	0.579	0.247	0.243	0.490	0.636	21.613	38.295	8.411	0.246	4.871	0.143	0.052	0.563	0.050	0.143	0.674
Pdensi_GG_137041_c0_g1	Bud	MC_2_2	1.09673796961	202.324051122975	101.710394546293	-7.53382728813686	1.60525369968664	-4.69323153692624	2.68922827717299e-06	0.000133314630439115	0.000	0.000	0.074	0.047	0.000	0.000	0.123	0.039	0.000	0.087	0.094	0.000	0.000	0.000	0.042	0.202	5.581	6.991	38.084	1.345	29.139	3.370	0.000	0.076	0.000	0.000	0.000
Pdensi_DN20679_c0_g1d120695	Bud	MC_2_2	15.743743927662	195.04240009548	105.393072011571	-3.63538604795977	0.775194468897569	-4.68964394589887	2.73680850941076e-06	0.000135035889241154	0.458	0.193	0.493	15.839	9.149	35.777	12.601	2.721	3.593	4.562	1.997	2.984	21.913	11.384	24.886	8.936	1.803	2.811	10.639	2.203	4.901	7.743	0.281	0.155	0.000	0.000	0.000
Pdensi_DN19696_c1_g1	Bud	MC_2_2	183.967752852091	756.291522249604	470.129637550848	-2.03824016815957	0.434677828339248	-4.68908243134224	2.74432830039616e-06	0.000135300968350048	4.251	3.259	5.986	1.158	1.159	2.215	2.661	5.550	2.877	3.548	3.499	6.919	5.394	3.920	10.040	12.476	14.419	22.540	17.077	9.595	4.534	2.039	11.882	2.731	14.454	8.330	5.902
Pdensi_DN3979_c0_g1d205141	Bud	MC_2_2	63.1489317666743	306.312715309947	184.730823538311	-2.27529853059337	0.485287360868239	-4.68855922091724	2.75135296535451e-06	0.000135494836595938	1.294	1.637	1.731	0.273	0.525	0.234	1.434	0.680	0.514	0.255	0.818	1.016	0.959	0.747	1.439	4.058	8.108	7.631	3.579	4.748	2.481	1.312	3.421	1.302	2.872	1.454	0.783
Pdensi_DN8843_c3_g1	Bud	MC_2_2	353.71379351269	1513.70482099064	933.709307251663	-2.09676650500448	0.447219262128416	-4.68845303090368	2.75278078586059e-06	0.000135494836595938	7.769	6.100	12.092	2.696	3.098	8.515	6.255	12.339	6.591	5.895	13.999	20.317	14.459	10.329	21.527	22.890	29.642	46.166	20.894	18.195	8.303	4.033	26.049	10.022	26.057	12.140	9.881
Pdensi_DN2484_c0_g1d99028	Bud	MC_2_2	28.9829943392045	138.528046520175	83.7555204296896	-2.25683121358592	0.48137419586519	-4.68830949596217	2.75471187276849e-06	0.000135494836595938	0.763	0.515	0.857	0.242	0.231	0.520	0.423	0.598	1.125	0.561	0.723	0.900	1.169	0.550	1.813	3.339	2.588	3.284	1.804	1.107	0.956	0.725	1.754	0.577	1.872	1.071	0.459
Pdensi_DN24201_c0_g1d428143	Bud	MC_2_2	9061.14839081729	1412.08557742056	5236.61698411892	2.68136804782528	0.571978009461954	4.68788660310136	2.76040893864884e-06	0.00013566914696286	392.879	176.900	96.588	40.636	46.653	18.599	33.219	14.545	5.755	14.255	13.880	6.925	140.987	115.796	41.585	46.651	32.428	15.988	7.489	21.339	6.690	74.948	51.596	32.590	96.612	113.134	73.567
Pdensi_DN21558_c6_g1	Bud	MC_2_2	184.268127327648	745.669068880377	464.968598104012	-2.01549070313764	0.430090720804606	-4.68619899394039	2.78325661511201e-06	0.000136611820004913	4.853	3.084	5.594	1.430	2.258	3.349	2.915	5.547	3.970	3.079	5.504	9.009	6.430	4.828	10.150	11.848	15.765	21.036	14.283	7.875	4.500	1.648	11.516	7.786	14.513	7.798	5.826
Pdensi_DN32012_c0_g1	Bud	MC_2_2	13.2180627643511	100.09369717784	56.6558799710957	-2.91468213397595	0.622283068063995	-4.68385254807577	2.81532570258549e-06	0.000137864759953138	0.317	0.344	0.318	0.000	0.000	0.343	0.700	0.000	0.000	0.375	0.399	0.373	1.052	0.732	0.351	1.421	2.377	2.702	2.461	2.934	0.913	0.481	2.698	1.275	0.932	2.140	0.448
Pdensi_DN23190_c3_g1	Bud	MC_2_2	103.905996974439	489.607676217853	296.756836596146	-2.23511931060432	0.477367188526269	-4.682180435368	2.83839465896831e-06	0.000138852151143071	2.758	1.492	3.355	0.808	1.206	2.338	1.666	4.384	1.924	1.625	3.489	4.268	4.551	2.530	8.575	8.315	10.132	13.561	7.686	6.357	1.791	0.775	8.065	5.061	12.754	5.661	4.202
Pdensi_GG_58086_c0_g1	Bud	MC_2_2	12.3876619296173	872.228368756755	442.308015343186	-6.13722060050201	1.3108205987051	-4.68196838420504	2.84133310580937e-06	0.000138888065423457	0.468	0.318	0.118	0.557	0.044	0.000	0.045	0.037	0.067	0.079	0.052	0.064	6.875	0.075	0.256	0.083	22.280	32.677	51.727	4.615	2.143	51.229	24.616	22.067	0.000	0.298	0.000
Pdensi_DN27560_c0_g1	Bud	MC_2_2	89.8250739622412	0	44.9125369811206	8.67303070520794	1.85252828403351	4.68172647076899	2.84468892620616e-06	0.000138944309970851	2.265	0.215	4.017	7.215	2.082	1.092	2.691	0.153	4.292	2.158	0.237	8.448	1.578	0.788	3.314	0.000	0.000	0.000	0.000	0.000	0.000	0.908	0.000	0.851	0.000	0.000	0.000
Pdensi_DN17775_c0_g1d475645	Bud	MC_2_2	2584.73180782601	119.181275497442	1351.95654166173	4.43814961135902	0.948076746695279	4.68121344271877	2.85181823438592e-06	0.000139076906588381	139.526	45.302	5.004	14.078	14.880	12.281	7.110	2.976	2.252	2.770	7.727	0.710	39.591	33.696	8.995	2.477	4.227	1.078	0.919	0.999	0.224	2.855	95.306	505.861	94.633	30.670	26.966
Pdensi_DN15728_c0_g1d9744	Bud	MC_2_2	14.4147554416032	194.793808249177	104.60428184539	-3.75919739404849	0.803398591097436	-4.67911872849249	2.88110579487669e-06	0.000140033636789583	0.282	0.165	0.611	16.569	22.329	62.903	6.975	6.875	8.869	3.315	2.936	5.452	22.161	40.079	35.420	5.417	5.954	1.539	1.746	1.010	0.658	0.806	0.941	0.000	0.000	0.000	0.000
Pdensi_DN22514_c0_g4	Bud	MC_2_2	761.73923208298	171.388459663824	466.563845873402	2.14996670030204	0.459491199239893	4.67901605919459	2.88254867502682e-06	0.000140033636789583	21.425	17.638	17.095	2.936	1.257	11.182	4.281	2.168	1.231	4.273	3.579	3.341	8.869	7.149	5.442	5.548	1.661	4.404	19.718	1.494	9.284	1.961	0.000	0.000	89.812	60.923	66.324
Pdensi_DN19295_c0_g3d483252	Bud	MC_2_2	38.6850668027683	208.399860857363	123.542463830066	-2.43297124203919	0.520218600265381	-4.67682478250116	2.91350997357132e-06	0.000141211104934447	0.670	0.850	1.322	3.546	8.934	7.660	1.519	2.096	2.128	1.743	3.417	2.049	10.906	13.099	10.576	6.466	4.493	3.046	3.576	4.907	2.791	0.588	0.189	0.084	15.274	14.705	23.903
Pdensi_DN22550_c5_g1	Bud	MC_2_2	268.899824384178	1112.87230937917	690.886066881673	-2.04848186293445	0.438190465825445	-4.6748663485309	2.94145116016755e-06	0.000142237110283835	5.148	4.755	9.844	1.633	2.742	4.631	2.661	8.829	6.542	5.942	8.740	13.708	7.916	7.029	15.725	18.859	23.432	30.428	24.663	14.377	4.529	2.927	18.166	11.881	17.240	15.129	9.112
Pdensi_DN18364_c2_g1	Bud	MC_2_2	284.031693246753	1523.85301896277	903.942356104761	-2.42358401708716	0.518511202748863	-4.67412083719435	2.95215486122703e-06	0.000142645225073767	6.979	3.718	10.083	11.228	5.097	1.832	4.765	3.729	4.203	4.613	4.084	3.498	1.381	2.545	0.380	25.491	48.872	24.574	9.518	34.539	3.047	2.528	0.035	0.000	0.085	0.157	0.035
Pdensi_DN28758_c0_g1d308610	Bud	MC_2_2	26.2356072052935	172.401690537726	99.3186488715099	-2.71293682097608	0.580449359115844	-4.67385617430691	2.95596374664261e-06	0.000142700470120235	0.897	0.484	0.537	0.341	0.434	0.587	1.691	1.218	0.634	0.527	1.360	2.010	0.899	1.035	2.007	3.060	2.825	5.410	7.192	3.332	2.439	0.545	2.310	2.350	2.441	2.417	1.402
Pdensi_DN27238_c0_g1d140751	Bud	MC_2_2	15.9888934153468	395.95273215432	205.970812784834	-4.62907503937597	0.990446226009999	-4.67372676861433	2.95782779927988e-06	0.000142700470120235	0.614	0.228	0.329	1.005	0.481	0.202	0.797	0.245	0.220	0.468	0.089	0.196	0.131	0.054	0.080	0.983	5.991	18.297	0.296	0.767	0.911	0.248	0.000	0.000	0.000	1.614	0.452
Pdensi_DN18743_c1_g2	Bud	MC_2_2	3065.94189194107	414.493315277349	1740.21760360921	2.88415859986099	0.617124992484656	4.67354042533401	2.96051400322177e-06	0.000142720785244834	117.022	46.627	61.029	78.374	23.333	67.773	56.123	25.332	51.531	35.259	26.722	45.158	61.228	41.197	39.941	18.662	6.496	3.489	4.034	5.566	6.293	11.451	13.870	31.426	85.143	279.540	228.356
Pdensi_DN24243_c3_g1	Bud	MC_2_2	108.282571896725	491.60195446189	299.942263179308	-2.18111376489373	0.466724220423654	-4.6732388623712	2.96486609870719e-06	0.000142821317390935	1.923	2.223	3.801	1.290	0.612	1.977	1.796	4.343	2.868	2.507	4.381	5.507	4.645	3.119	6.766	8.457	9.263	14.496	4.963	6.891	3.518	1.551	7.375	5.466	8.220	7.136	5.516
Pdensi_DN22821_c6_g1	Bud	MC_2_2	108.208807172237	498.322821661601	303.265814416919	-2.20116702575185	0.471204518809753	-4.67136230211019	2.992086489363e-06	0.00014380273495178	2.569	2.223	3.182	0.521	1.369	3.141	1.256	3.118	1.578	2.780	3.898	5.698	2.748	2.491	7.188	6.456	11.453	14.392	9.823	5.487	3.385	1.878	8.466	5.797	9.915	7.116	3.093
Pdensi_DN20467_c4_g3	Bud	MC_2_2	92.987143690732	408.453936453933	250.720540072333	-2.1327027783755	0.456573010195994	-4.67111005414005	2.99576369408753e-06	0.000143869724723374	2.430	2.001	2.428	0.940	1.074	1.782	1.979	3.890	2.288	1.575	2.439	6.552	2.974	1.942	7.773	5.450	10.462	10.522	9.177	4.928	2.117	1.356	7.252	3.880	8.360	5.371	2.506
Pdensi_GG_28131_c0_g1	Bud	MC_2_2	698.153687101262	173.736202547724	435.944944824493	2.00780562162262	0.430128779094044	4.66791742196733	3.04268136932251e-06	0.000145461962597345	13.361	23.050	15.456	2.336	3.231	3.064	6.849	30.657	31.047	7.822	11.208	6.303	24.683	6.226	13.932	4.623	2.074	4.929	0.622	9.528	0.802	3.926	6.264	20.404	0.308	0.373	0.059
Pdensi_DN22144_c7_g7	Bud	MC_2_2	82.9260178340518	340.89949336276	211.912755598406	-2.03811253498571	0.436766705674037	-4.66636423634995	3.06576047272499e-06	0.000146325335721099	2.441	1.321	2.319	1.083	0.888	1.734	0.814	2.430	2.456	1.186	2.044	3.455	3.400	2.678	5.452	7.004	6.336	9.125	5.142	3.540	1.574	1.116	4.786	4.177	9.831	3.978	2.795
Pdensi_DN16523_c0_g1d111388	Bud	MC_2_2	101.545864879251	482.342323219265	291.944094049258	-2.2461191612505	0.48139925435464	-4.66581354443856	3.07398356995918e-06	0.000146341123211613	2.018	1.982	3.463	0.528	0.821	1.632	0.940	3.940	1.119	2.354	3.084	5.312	2.724	2.262	8.067	7.261	9.791	14.369	10.195	5.331	2.873	2.208	8.412	5.607	9.330	4.751	4.002
Pdensi_DN20151_c2_g1d289661	Bud	MC_2_2	0	54.9511003435665	27.4755501717832	-8.52432698969962	1.82700461894811	-4.66573915648196	3.07509597403782e-06	0.000146341123211613	0.000	0.000	0.000	0.000	0.000	0.000	0.000	0.000	0.000	0.000	0.000	0.000	0.000	0.000	0.000	0.281	1.679	1.526	0.000	0.000	0.451	0.000	0.000	0.000	0.000	0.000	0.000
Pdensi_DN22823_c0_g1d302799	Bud	MC_2_2	3.54826236775078	123.41336503112	63.4808136994354	-5.12185984608514	1.0981554377221	-4.66405726379627	3.1003504588121e-06	0.000147431608836855	0.128	0.000	0.125	0.072	0.103	0.260	0.099	0.065	0.504	0.074	0.460	0.429	0.108	0.069	0.160	1.127	3.394	3.368	7.508	11.143	10.913	21.463	4.728	4.848	0.604	0.510	1.269
Pdensi_DN17599_c0_g2d474555	Bud	MC_2_2	4.0492044444631	231.950084518529	117.999644481496	-5.83846672184637	1.25194510911131	-4.66351653866901	3.10851190282851e-06	0.000147519342476334	0.000	0.125	0.174	1.831	4.411	2.707	0.832	0.969	0.887	0.341	0.514	0.481	1.423	3.948	2.802	1.623	1.462	11.901	0.327	0.068	0.832	0.088	0.357	2.939	0.000	0.000	0.000
Pdensi_DN3574_c0_g1d381896	Bud	MC_2_2	435.645962123769	80.6728720063865	258.159417065078	2.43862672882939	0.522921100753972	4.66346973819428	3.10921925483386e-06	0.000147519342476334	16.759	9.414	5.904	6.537	4.035	4.577	4.895	5.173	2.285	4.298	2.717	6.336	5.507	4.590	5.524	1.446	1.863	1.978	2.506	2.120	1.847	2.781	5.137	0.216	2.912	1.931	1.682
Pdensi_DN40291_c0_g1d512137	Bud	MC_2_2	0	53.2121698812715	26.6060849406358	-8.47737304759252	1.81868272899954	-4.66127099159068	3.1426261441382e-06	0.000148992165605613	0.000	0.000	0.000	0.000	0.000	1.436	0.000	0.480	0.000	0.000	1.254	1.563	0.675	0.000	0.827	0.298	1.372	1.730	0.000	0.000	0.944	0.504	1.212	0.000	0.000	1.122	0.000
Pdensi_DN9661_c0_g1d333190	Bud	MC_2_2	11.3056867604543	91.2850283288218	51.2953575446381	-3.00787929933898	0.645446212364909	-4.66015485367577	3.15971578091474e-06	0.000149689753326223	0.252	0.344	0.247	0.075	0.000	0.000	0.130	0.308	0.416	0.277	0.413	0.629	0.472	0.234	0.833	1.356	2.442	2.110	1.528	0.617	0.963	0.911	1.741	1.108	1.201	0.647	0.497
Pdensi_DN54718_c0_g1d163863	Bud	MC_2_2	44.3701083333384	0	22.1850541666692	7.6555407413089	1.64283183249038	4.65996615715913	3.16261378424326e-06	0.000149714477323516	1.193	0.861	1.197	0.000	0.484	0.000	0.000	0.000	0.949	0.000	0.000	0.000	0.875	0.459	0.439	0.000	0.000	0.000	0.000	0.000	0.572	0.000	0.000	0.000	0.000	1.790	0.000
Pdensi_GG_82279_c0_g1	Bud	MC_2_2	21.6753574566986	235.787565746317	128.731461601508	-3.441077868257	0.738662027544862	-4.65852817653877	3.18478220285605e-06	0.000150650718496662	0.760	0.315	0.492	0.000	0.000	0.000	0.000	0.245	0.488	0.599	0.881	0.566	0.000	0.000	0.000	1.864	5.857	7.402	1.600	0.000	0.476	3.396	0.000	0.638	0.000	0.275	0.000
Pdensi_DN22960_c1_g3d303306	Bud	MC_2_2	15.8441892314804	1130.23507667078	573.03963295113	-6.15692586537812	1.32194301266902	-4.6574820596443	3.20100308481807e-06	0.000151191006273026	0.129	0.086	0.927	0.181	0.404	0.568	0.105	0.283	1.312	0.094	0.304	0.934	0.089	0.129	0.506	0.291	22.713	48.544	6.904	0.000	4.918	0.096	0.000	0.033	0.025	0.036	0.308
Pdensi_DN43873_c0_g1d321892	Bud	MC_2_2	0.822553477207502	243.132961465332	121.97775747127	-8.21452791678951	1.76397336953226	-4.6568321600953	3.21112017335394e-06	0.000151476353126928	0.000	0.000	0.062	0.000	0.150	0.000	0.069	0.065	0.000	0.000	0.000	0.000	0.000	0.000	0.000	0.168	1.427	13.949	2.094	1.157	2.669	0.282	0.000	0.000	0.000	0.000	0.000
Pdensi_DN18761_c0_g1d405222	Bud	MC_2_2	14.759536630449	157.857696636203	86.308616633326	-3.41350033707724	0.733016490875179	-4.65678518774076	3.21185258661718e-06	0.000151476353126928	0.298	0.537	0.263	1.077	0.463	0.652	0.579	0.569	0.825	0.379	0.283	0.695	0.535	0.584	0.706	1.547	3.253	5.396	1.323	1.543	1.654	0.432	0.678	0.182	0.429	0.606	1.053
Pdensi_DN41645_c0_g1d443550	Bud	MC_2_2	101.13796206726	430.953030224454	266.045496145857	-2.09023943661785	0.448908148027969	-4.65627421957067	3.21983018179311e-06	0.000151640154876728	2.174	1.675	3.572	1.501	1.571	2.734	1.819	4.007	2.191	1.966	3.993	5.299	4.470	3.174	6.437	7.957	9.950	10.341	8.457	5.556	2.922	3.018	8.600	3.019	14.353	7.309	5.497
Pdensi_DN3439_c0_g1d260589	Bud	MC_2_2	0.543758689524506	4395.96043081255	2198.25209475104	-12.9833221112978	2.78836719330948	-4.65624546955313	3.22027961161333e-06	0.000151640154876728	0.034	0.000	0.000	0.042	0.101	0.000	0.220	0.384	0.255	0.197	0.467	0.419	0.056	0.019	0.171	0.031	53.612	225.850	1.077	0.215	0.506	0.000	0.165	0.000	0.026	0.038	0.040
Pdensi_DN9164_c0_g1d48172	Bud	MC_2_2	18.1294002365881	131.792700940141	74.9610505883643	-2.85821955877337	0.61391648183639	-4.65571399911543	3.22859857872731e-06	0.000151811596454067	0.609	0.326	0.401	0.890	0.126	0.219	1.114	0.840	0.592	0.472	0.381	1.338	0.783	0.695	1.907	2.355	2.188	4.133	2.231	0.233	0.718	0.000	1.279	1.415	5.251	0.823	1.208
Pdensi_DN13923_c0_g1	Bud	MC_2_2	12.7014752503333	248.296817853385	130.499146551859	-4.28749437355953	0.922016684315517	-4.65012666960844	3.31731222213018e-06	0.000155518756318436	0.320	0.278	0.333	0.095	0.109	0.211	0.198	0.205	0.212	0.177	0.469	0.738	0.404	0.227	0.564	0.730	8.936	6.005	8.296	0.812	0.434	0.799	0.634	0.340	1.326	0.511	0.510
Pdensi_DN22851_c2_g1	Bud	MC_2_2	25.8766721241252	345.355592530852	185.616132327489	-3.73645816369352	0.803844487757888	-4.64823510094021	3.3478720794276e-06	0.000156718219896415	0.913	0.642	0.349	2.025	1.348	0.453	1.573	1.567	1.148	1.230	0.664	0.332	0.428	0.322	0.197	1.711	9.454	10.828	8.151	1.304	10.533	0.791	1.291	1.495	0.108	0.433	0.252
Pdensi_DN21682_c2_g1	Bud	MC_2_2	29.812904577762	159.698042760544	94.7554736691528	-2.42405372062352	0.521595576983174	-4.64738166424619	3.3617482710438e-06	0.000157134299007365	0.880	0.458	0.823	0.442	0.162	0.128	0.513	0.440	0.348	0.216	0.269	0.540	0.424	0.554	0.423	4.181	3.807	2.605	6.394	3.141	1.475	3.086	1.204	0.942	0.469	0.531	0.396
Pdensi_GG_14711_c2_g1	Bud	MC_2_2	1.34512451954054	329.395937837497	165.370531178519	-7.93413206019066	1.70746550314047	-4.64673051701352	3.37237247633554e-06	0.000157514043727909	0.043	0.031	0.014	0.018	0.000	0.000	0.015	1.456	1.075	3.577	0.018	0.000	0.047	0.358	0.048	0.000	5.971	14.905	2944.966	1790.696	6397.227	1.508	0.209	0.260	0.266	0.064	0.051
Pdensi_DN22105_c7_g1	Bud	MC_2_2	172.035085463167	912.703080923718	542.369083193443	-2.40706301233967	0.518036607738026	-4.64651141711772	3.37595457387149e-06	0.000157564552437404	4.507	1.895	6.140	2.392	2.934	4.480	3.648	7.861	3.682	4.555	6.286	11.191	7.390	4.745	14.333	15.625	20.497	23.487	18.003	12.360	4.860	2.579	13.246	6.336	19.456	8.226	7.300
Pdensi_GG_65836_c0_g1	Bud	MC_2_2	329.455836073363	2138.27988375223	1233.8678599128	-2.69786528212798	0.580770562598912	-4.6453202966335	3.39549231026385e-06	0.000158130430531768	7.827	8.947	7.602	13.734	13.550	10.448	16.512	23.843	17.288	24.419	14.956	16.306	7.262	14.838	9.262	14.547	67.745	53.883	234.310	106.823	346.601	33.368	12.750	16.572	10.735	14.879	11.913
Pdensi_DN8335_c1_g1	Bud	MC_2_2	148.009662033862	618.445645637404	383.227653835633	-2.06099111294377	0.443741461353485	-4.64457638611773	3.40774949907809e-06	0.000158185047637002	2.869	3.641	4.411	1.245	1.378	3.309	2.578	4.339	2.909	2.031	3.133	7.561	5.544	4.506	6.590	9.372	11.343	19.615	10.284	9.169	3.376	0.950	10.161	6.237	15.896	7.725	6.029
Pdensi_DN26569_c0_g1d430218	Bud	MC_2_2	8.92184500299219	634.771147376759	321.846496189876	-6.15242931235709	1.32483480396231	-4.64392186403651	3.41856894050474e-06	0.000158271029739092	0.359	0.152	0.131	0.041	0.040	0.000	0.000	0.165	0.039	0.039	0.065	0.039	3.632	0.178	0.416	0.053	14.693	25.335	28.069	5.014	1.618	18.592	8.349	8.238	0.204	0.096	0.000
Pdensi_GG_33721_c0_g1	Bud	MC_2_2	386.356754530365	90.8412615296389	238.599008030002	2.07844472111554	0.447579814683278	4.64374096625941	3.4215650390354e-06	0.000158271029739092	6.591	12.605	9.474	6.639	18.388	18.332	5.226	2.797	1.642	1.635	1.757	0.883	19.024	22.956	32.689	2.973	1.853	1.312	2.493	0.744	1.225	0.326	1.048	1.507	0.000	0.000	0.000
Pdensi_GG_113498_c0_g1	Bud	MC_2_2	3.81509009880329	549.151710345839	276.483400222321	-7.1705614611772	1.54425750823279	-4.64337160282486	3.42769039968451e-06	0.000158271029739092	0.024	0.038	0.212	0.059	0.014	0.025	0.000	0.123	0.097	0.041	0.030	0.070	0.026	0.000	0.040	0.021	13.685	20.922	77.806	0.426	63.299	0.443	0.000	0.000	0.037	0.040	0.142
Pdensi_DN19038_c1_g6	Bud	MC_2_2	74.4954332423276	656.415128354315	365.455280798321	-3.13925250704099	0.676145292308254	-4.64286676658514	3.43607939161437e-06	0.000158492306227554	0.857	1.019	3.563	3.365	2.770	0.475	25.800	45.827	80.969	52.875	63.964	41.354	1.150	1.172	0.183	9.417	19.363	13.708	12.717	12.543	11.231	0.221	3.033	0.060	0.000	0.000	0.018
Pdensi_DN22851_c2_g5	Bud	MC_2_2	6.73160612601793	443.107634563654	224.919620344836	-6.03974235991159	1.30111582523536	-4.64197133165994	3.45100751410208e-06	0.000158948158953614	0.233	0.185	0.087	0.108	0.000	0.280	0.196	0.093	0.000	0.000	0.322	0.202	0.196	0.000	0.000	0.076	17.170	10.454	1.245	0.296	0.490	0.000	0.421	0.136	0.000	0.000	0.000
Pdensi_DN26138_c0_g1	Bud	MC_2_2	175.213675682277	1405.4217557966	790.317715739438	-3.00308862014486	0.64705277047024	-4.64118037538482	3.4642455467527e-06	0.000159011663504716	3.320	4.993	4.644	4.380	5.265	3.852	4.912	5.329	4.028	2.232	3.139	2.236	3.444	4.750	1.597	8.089	32.703	48.972	42.644	3.636	30.701	0.871	0.724	0.511	2.050	0.629	0.818
Pdensi_DN12883_c0_g1d338750	Bud	MC_2_2	1.36631216673201	150.403658909414	75.8849855380728	-6.78689816487588	1.46240349176714	-4.64092037736775	3.46860769080015e-06	0.000159011663504716	0.046	0.000	0.069	0.244	0.014	0.000	0.320	0.187	0.559	0.161	0.325	0.280	0.013	0.000	0.026	0.161	5.853	3.402	2.097	2.695	3.384	0.017	0.000	0.000	0.000	0.000	0.028
Pdensi_DN21615_c3_g1	Bud	MC_2_2	46.0322832358407	243.498760835201	144.765522035521	-2.40039592076747	0.517604975900911	-4.63750549652174	3.52639235647948e-06	0.000161241603481175	0.970	0.897	1.520	0.087	0.084	0.903	0.689	1.229	0.244	0.488	1.138	2.537	1.543	1.038	2.718	3.616	5.518	6.687	3.260	2.175	1.091	0.630	3.401	2.417	5.592	1.711	1.685
Pdensi_DN23978_c1_g1	Bud	MC_2_2	83.84589786478	352.227675902235	218.036786883508	-2.06784991039469	0.44601590604787	-4.63626942975606	3.54753500405346e-06	0.000161973250387971	2.317	1.674	2.166	1.175	1.126	1.686	1.545	2.917	0.550	2.187	1.758	4.371	2.064	2.319	4.131	5.813	6.493	10.762	5.007	4.656	1.330	1.883	5.857	3.418	14.054	3.124	3.170
Pdensi_DN11475_c0_g1d336191	Bud	MC_2_2	89.8949260902282	391.316638138463	240.605782114346	-2.12058562802381	0.457571310711177	-4.63443747102042	3.5790939471542e-06	0.000163059690110117	2.989	1.489	2.106	5.579	5.534	11.393	20.409	15.383	31.981	16.768	14.996	8.870	11.595	6.264	5.582	7.883	6.645	11.259	25.185	26.423	16.298	218.016	46.206	219.255	0.547	1.339	0.976
Pdensi_GG_87212_c0_g1	Bud	MC_2_2	21.6330314400627	136.758916517417	79.19597397874	-2.6625973150389	0.574934253167966	-4.63113356069433	3.63669174923037e-06	0.00016532516142533	0.311	0.509	0.780	3.862	17.315	16.959	3.287	4.639	4.552	1.544	1.710	3.485	9.018	14.372	18.452	3.613	3.180	2.302	5.597	1.688	11.932	22.373	0.301	0.599	0.000	0.000	0.000
Pdensi_DN27559_c5_g3	Bud	MC_2_2	42.4961062366685	190.329377165326	116.412741700997	-2.16191437407215	0.466957313348179	-4.62979015912778	3.66036479530133e-06	0.000166041947460293	0.979	1.365	0.809	0.000	0.491	0.000	0.444	0.446	0.000	0.000	0.547	0.527	0.910	0.485	4.175	3.861	5.234	3.373	1.416	0.542	0.000	1.952	2.726	0.000	2.559	0.992	0.517
Pdensi_DN69856_c0_g1	Bud	MC_2_2	44.6576331154061	0	22.3288165577031	7.66485217268048	1.65569947399155	4.62937404588412	3.66772734497199e-06	0.000166256233490644	1.360	0.806	1.120	0.469	0.453	0.623	0.819	0.478	1.777	0.879	0.000	0.437	0.820	0.000	0.411	0.000	0.000	0.000	0.000	0.430	0.535	0.000	0.000	0.000	0.000	1.256	0.000
Pdensi_DN20395_c0_g2d290364	Bud	MC_2_2	8.29152117323782	386.773734327371	197.532627750305	-5.5418229049685	1.19753147321712	-4.62770543314459	3.69739401222541e-06	0.000167480518995182	0.061	0.393	0.185	0.656	1.351	0.660	0.590	1.327	0.922	1.255	1.266	2.432	0.338	0.489	0.444	0.275	13.874	10.110	21.659	0.459	31.665	1.645	0.064	0.000	0.000	0.000	0.000
Pdensi_DN24126_c1_g1	Bud	MC_2_2	79.4100275332644	384.256801660685	231.833414596975	-2.2726285967465	0.491219766640813	-4.62650070514829	3.71895601954523e-06	0.000168335155051489	2.031	1.318	2.483	0.503	0.672	1.159	1.423	2.669	0.987	1.373	2.423	4.619	2.886	1.553	5.931	5.831	7.905	11.327	8.103	3.271	1.709	0.885	4.469	2.371	9.722	4.922	3.454
Pdensi_DN16344_c0_g1d398322	Bud	MC_2_2	14.9087327976478	172.66581310585	93.787272951749	-3.53318436759571	0.763708310384834	-4.62635317640492	3.72160473252165e-06	0.000168335155051489	0.657	0.181	0.251	4.520	4.884	6.401	1.927	1.756	3.125	1.121	3.764	2.750	10.126	14.219	11.128	2.339	5.672	3.119	9.582	8.532	11.046	3.395	0.505	0.975	2.823	1.840	3.394
Pdensi_DN30368_c0_g1d370936	Bud	MC_2_2	0	41.1203487865856	20.5601743932928	-8.11088058615995	1.75329037967182	-4.62609085192045	3.72631894157323e-06	0.000168427477669043	0.000	0.000	0.000	0.000	0.930	0.824	0.000	0.000	0.456	0.000	0.000	0.000	0.000	0.441	0.000	1.027	1.226	0.464	0.000	0.441	0.549	0.000	0.463	0.000	0.000	0.000	0.000
Pdensi_DN23339_c0_g1d129156	Bud	MC_2_2	350.196866934709	26.7297408872956	188.463303911002	3.69005300882809	0.797979012010937	4.62424819861993	3.75959479679577e-06	0.000169701884328405	15.947	4.178	5.483	3.956	1.912	2.320	2.105	0.896	1.009	1.202	0.209	0.707	5.895	2.173	3.318	1.230	0.256	0.374	0.640	0.617	2.610	0.050	0.000	0.000	0.308	0.000	0.557
Pdensi_DN17958_c0_g2	Bud	MC_2_2	232.624076682933	52.3467554138066	142.48541604837	2.13568119034605	0.461845664718204	4.62423132552114	3.75990081453867e-06	0.000169701884328405	5.819	6.860	4.570	2.879	2.464	3.563	1.959	3.454	0.603	1.496	0.957	0.000	3.085	4.672	2.246	1.812	0.814	0.925	1.120	0.000	1.456	0.000	0.616	0.000	0.000	0.569	0.307
Pdensi_DN23444_c8_g1	Bud	MC_2_2	163.45418785156	685.247008359857	424.350598105708	-2.066112544841	0.446871897348923	-4.62350073275643	3.77317408220899e-06	0.000170179064117269	3.637	3.304	5.084	1.194	0.849	2.559	1.604	3.043	1.818	4.169	3.937	6.973	6.188	3.715	10.503	9.608	14.580	20.374	11.693	10.330	3.322	1.584	14.513	4.807	17.903	7.798	8.500
Pdensi_GG_141101_c0_g1	Bud	MC_2_2	4.5611816632004	385.674064991164	195.117623327182	-6.39978487327486	1.3848190408657	-4.62138711587481	3.81182728822731e-06	0.000171187180168658	0.030	0.192	0.118	0.279	0.410	1.575	0.679	0.632	0.919	0.607	0.750	0.546	0.016	0.614	0.218	0.216	1.399	23.076	0.442	0.466	0.531	2.937	32.211	71.339	0.765	4.721	2.922
Pdensi_DN38345_c0_g1d316963	Bud	MC_2_2	0.80965450597152	221.110356332524	110.960005419248	-8.09195781242101	1.75342994437324	-4.61493077518615	3.93226361297249e-06	0.000175968796680519	0.017	0.018	0.017	0.000	0.000	0.055	0.019	0.018	0.000	0.000	0.000	0.000	0.000	0.059	0.019	0.016	1.044	13.056	0.490	0.040	2.919	0.000	0.021	0.000	0.000	0.096	0.062
Pdensi_DN22686_c0_g1d301303	Bud	MC_2_2	9.73105819053447	212.673948612278	111.202503401406	-4.448251190876	0.964094978179974	-4.61391386901884	3.95156232279186e-06	0.000176706911876842	0.201	0.213	0.303	0.054	0.068	0.161	0.103	0.186	0.163	0.165	0.223	0.270	0.257	0.198	0.369	0.583	7.405	5.429	5.824	0.450	0.283	0.334	0.549	0.202	0.407	0.256	0.320
Pdensi_DN24906_c0_g1d498533	Bud	MC_2_2	113.791874749168	647.089057533304	380.440466141236	-2.50564649699085	0.5431601178607	-4.61308997954349	3.96726452367902e-06	0.00017728326461558	2.860	3.542	2.050	1.545	1.494	3.525	0.450	4.718	1.464	1.448	3.079	7.191	4.497	4.713	12.633	7.327	11.797	22.812	8.623	5.654	2.939	1.236	10.400	11.487	16.757	3.220	5.467
Pdensi_GG_112838_c0_g1	Bud	MC_2_2	919.674553955377	202.109526707128	560.892040331252	2.18027459772235	0.47269538601529	4.61243046203931	3.97987709928238e-06	0.000177720833643929	28.976	21.180	17.660	23.655	22.695	17.496	14.146	15.022	14.519	8.036	12.353	7.404	24.660	20.552	16.510	7.032	4.507	2.130	2.122	2.629	4.009	0.532	0.213	0.000	15.047	36.648	46.370
Pdensi_DN20874_c10_g3	Bud	MC_2_2	96.9012073048249	392.758688871736	244.82994808828	-2.01694769986724	0.437355430323247	-4.61169008094063	3.99408189262867e-06	0.000178228832783815	2.949	1.734	2.420	0.400	0.510	2.991	1.755	2.866	2.240	1.115	3.222	4.256	3.605	3.040	4.709	6.382	8.780	10.470	6.980	4.488	2.112	1.604	6.823	3.182	11.264	4.141	3.445
Pdensi_DN22968_c8_g1	Bud	MC_2_2	194.177653313995	789.669732937822	491.923693125909	-2.02236764724343	0.438577691157665	-4.6111958907559	4.00359034721349e-06	0.000178526695397897	5.396	3.926	4.963	1.732	2.269	3.677	2.935	4.483	1.829	4.464	5.132	8.548	8.552	4.898	11.850	10.342	18.332	22.523	14.228	8.289	4.048	2.359	13.376	8.459	19.309	8.610	7.572
Pdensi_DN22729_c12_g1	Bud	MC_2_2	416.196290995821	1694.47973172412	1055.33801135997	-2.02504291110173	0.439221198933943	-4.61053090337356	4.01641926382178e-06	0.000178845614823239	11.185	5.916	13.365	3.309	4.193	5.706	6.576	15.164	8.848	9.631	9.690	19.564	16.562	8.857	25.109	28.705	33.326	48.821	30.999	18.937	8.285	4.151	25.481	15.538	40.781	17.373	14.944
Pdensi_DN2606_c0_g1d99111	Bud	MC_2_2	71.5650568079785	363.939673166923	217.752364987451	-2.34507232145839	0.508679150877735	-4.61012077536876	4.02435107347859e-06	0.000179044768248262	2.210	1.066	1.972	0.311	0.299	2.929	2.445	2.580	2.635	2.033	2.788	4.914	3.815	1.701	5.181	5.498	9.749	8.385	11.417	5.121	2.120	1.867	4.189	2.469	9.785	3.864	3.867
Pdensi_DN5064_c0_g1d206018	Bud	MC_2_2	964.035806039504	80.7966702245634	522.416238132034	3.56550214632381	0.773426803714111	4.61000592325186	4.02657498425259e-06	0.000179044768248262	30.966	31.316	9.318	22.798	20.140	9.552	6.009	4.298	4.881	2.461	2.135	3.202	20.207	16.891	8.274	4.211	0.909	0.563	0.043	0.000	0.054	0.000	0.000	0.000	0.000	0.000	0.000
Pdensi_DN11855_c0_g1d211103	Bud	MC_2_2	9.44627987453623	326.994038727484	168.22015930101	-5.11224223709514	1.10928636252014	-4.60858657405725	4.05415560567371e-06	0.000179799991774041	0.188	0.242	0.261	0.549	0.942	1.018	0.658	0.269	0.354	0.336	0.330	0.478	0.924	0.530	0.843	0.247	10.190	10.147	7.570	11.450	3.247	172.124	233.382	240.512	0.090	0.760	0.518
Pdensi_DN16092_c0_g1d55083	Bud	MC_2_2	16.4000332895835	132.065866290939	74.2329497902612	-3.00639639403644	0.652515318346966	-4.60739588712282	4.07743245339126e-06	0.000180668680747733	0.331	0.539	0.332	0.420	0.201	0.181	1.473	0.696	0.591	1.174	1.048	0.977	0.738	0.957	2.215	3.117	1.428	4.251	2.566	1.729	0.714	0.505	0.608	0.333	0.740	1.315	1.001
Pdensi_DN22232_c0_g1d299243	Bud	MC_2_2	1029.32467581831	167.823068533378	598.573872175846	2.61108530433643	0.566845989133962	4.60633991311414	4.09818290046858e-06	0.000181139154389616	37.375	26.153	12.517	16.685	11.877	20.974	12.133	6.947	10.540	7.407	6.809	7.495	24.945	23.650	16.394	6.415	3.147	1.860	4.613	1.219	2.279	2.300	4.887	7.270	32.432	18.969	18.920
Pdensi_DN18487_c0_g5	Bud	MC_2_2	17.6178643362801	543.830477116984	280.724170726632	-4.94759351591914	1.07444155628697	-4.60480468850899	4.12853148183851e-06	0.000182036747101246	0.757	0.229	0.308	0.291	0.139	0.498	0.253	0.060	0.068	0.068	0.049	0.023	0.537	0.222	0.676	0.527	14.735	19.067	37.112	12.309	26.621	5.196	5.419	13.603	0.301	0.543	0.116
Pdensi_GG_25281_c0_g1	Bud	MC_2_2	204.340976989191	14.6397646953292	109.49037084226	3.78647981357648	0.82258523226204	4.60314586874357	4.16156536187709e-06	0.000183236834605976	3.692	9.507	2.138	0.532	0.131	39.123	0.000	0.000	0.095	0.094	0.000	0.000	12.700	23.376	38.339	0.394	0.452	0.099	0.000	0.093	0.000	0.000	0.000	0.000	0.000	0.180	0.097
Pdensi_DN43555_c0_g1d321640	Bud	MC_2_2	9.82914906896557	326.738794192583	168.283971630774	-5.05545923158258	1.09836865106723	-4.60269803464478	4.17052689837981e-06	0.000183503183528712	0.352	0.000	0.352	0.223	0.000	0.000	0.000	0.000	0.000	0.208	0.000	0.622	0.000	0.000	0.000	3.621	4.919	12.664	9.526	2.445	2.020	0.000	0.644	0.000	0.523	0.395	0.000
Pdensi_DN23976_c0_g2	Bud	MC_2_2	0	47.5671139512508	23.7835569756254	-8.3155185126966	1.80682327106611	-4.60228659097913	4.17877652907138e-06	0.000183737858718583	0.000	0.000	0.000	0.000	0.478	1.269	0.000	0.000	0.000	0.000	0.986	0.000	0.432	0.452	0.000	0.352	1.258	1.429	0.435	0.000	0.000	0.000	0.000	0.787	1.724	2.207	5.722
Pdensi_DN20349_c3_g3	Bud	MC_2_2	70.7125856891948	352.588609195253	211.650597442224	-2.31564344481892	0.503175914777632	-4.60205541801871	4.18341850986683e-06	0.000183813691401457	2.008	1.171	2.011	0.587	1.689	1.327	1.202	3.403	2.568	1.098	2.735	3.460	3.448	2.264	4.299	5.416	6.660	10.913	7.380	4.835	2.439	2.589	5.769	0.974	9.980	2.951	3.023
Pdensi_DN22896_c2_g2	Bud	MC_2_2	160.537205573987	807.447002868211	483.992104221099	-2.32996799066788	0.50655882195153	-4.59960006557901	4.23302822218507e-06	0.000185605179000304	2.018	6.609	3.379	12.511	16.981	7.382	24.179	36.291	41.548	14.853	33.299	6.179	12.413	11.209	4.754	15.594	22.216	14.994	68.438	40.570	11.875	17.083	4.947	0.220	0.164	0.980	0.000
Pdensi_DN995_c0_g1	Bud	MC_2_2	18.0759898001802	106.397580372123	62.2367850861515	-2.5513492312846	0.554749679608215	-4.5990999635844	4.24320151489784e-06	0.000185859913066948	0.431	0.468	0.433	0.546	0.000	0.000	0.239	0.227	0.514	0.000	1.908	2.287	1.198	0.000	0.719	1.739	2.317	2.895	1.909	1.749	0.930	0.328	1.842	0.868	2.872	4.362	7.568
Pdensi_DN22203_c0_g2d20466	Bud	MC_2_2	72.1359002904249	1.25272578289106	36.694313036658	5.92560134666143	1.28844742351915	4.59902456126364	4.24473741276247e-06	0.000185859913066948	2.352	2.568	0.456	3.886	0.912	0.749	2.050	0.440	0.192	1.838	0.601	0.329	0.307	1.768	0.127	0.024	0.019	0.033	0.000	0.030	0.012	0.000	0.691	1.519	0.041	1.993	0.083
Pdensi_DN24126_c0_g2	Bud	MC_2_2	71.1465033110999	339.633458557718	205.389980934409	-2.25287120360723	0.489949875235163	-4.59816670537148	4.26224894716016e-06	0.000186497070599074	0.987	2.139	2.143	0.625	1.399	1.256	1.279	1.900	1.368	1.165	1.456	3.685	3.846	1.900	5.864	6.043	6.556	9.647	5.822	2.098	1.181	2.757	5.228	3.971	9.801	4.251	1.391
Pdensi_DN26380_c0_g1	Bud	MC_2_2	81.6957488910026	4.38854166591189	43.0421452784572	4.24925664177677	0.924170076401888	4.59791628216376	4.26737391119423e-06	0.000186591738651302	3.220	1.916	0.900	1.639	1.828	4.753	1.498	1.596	0.236	4.758	0.664	0.464	1.288	1.890	0.958	0.098	0.060	0.136	1.313	0.502	0.154	1.596	0.232	0.028	26.009	37.888	11.280
Pdensi_DN21686_c1_g1	Bud	MC_2_2	492.254737919878	111.097510898686	301.676124409282	2.14016777338167	0.465668957953571	4.59589959096017	4.30886171411737e-06	0.000188144670050663	13.591	14.586	8.298	2.751	7.505	0.596	6.884	2.596	1.166	4.140	3.831	1.984	10.321	5.528	0.825	3.960	1.429	2.199	1.226	3.311	1.347	3.700	1.313	0.000	0.000	0.526	0.000
Pdensi_DN27135_c1_g1	Bud	MC_2_2	128.05397251034	18.1124511619688	73.0832118361544	2.83361918278922	0.616596141073903	4.59558371198044	4.31539495097763e-06	0.00018829944949529	1.900	4.796	2.866	1.367	3.529	1.820	0.896	1.979	1.719	0.826	1.919	0.513	1.630	2.748	2.617	0.391	0.356	0.472	0.183	1.262	0.932	0.984	0.333	2.526	0.000	6.332	5.930
Pdensi_DN16757_c2_g1	Bud	MC_2_2	49.2763941918657	243.365324133308	146.320859162587	-2.30153264853795	0.500909840073855	-4.59470440468609	4.33363144126966e-06	0.000188833644433969	1.359	0.884	1.364	0.343	1.323	0.882	0.300	4.279	1.620	1.606	2.054	2.237	3.311	0.627	3.617	4.623	3.786	7.616	6.318	3.773	2.346	0.000	5.291	0.546	4.802	4.580	1.647
Pdensi_DN4126_c0_g1d448360	Bud	MC_2_2	50.6672986577301	334.682451059952	192.674874858841	-2.72061184013554	0.59223497755925	-4.59380472823112	4.35236679472221e-06	0.000189388071133879	0.914	1.486	1.373	2.125	1.851	0.499	1.694	1.599	0.723	1.259	1.349	1.437	0.509	1.760	0.509	3.687	6.243	11.735	8.598	10.422	16.837	1.857	1.118	4.598	0.455	3.082	1.287
Pdensi_DN13938_c0_g1d178814	Bud	MC_2_2	1360.93606198217	251.225556855911	806.080809419039	2.43635489622928	0.530563129711409	4.59201697176827	4.38982659271286e-06	0.000190229844534836	13.859	57.894	30.070	22.178	17.931	56.262	28.874	21.312	24.134	20.510	21.429	18.914	15.531	35.880	38.448	6.690	6.001	4.000	9.337	4.718	3.688	3.751	14.513	31.467	2.851	1.648	0.783
Pdensi_DN14369_c1_g1	Bud	MC_2_2	281.554363322595	1303.65933417216	792.606848747376	-2.21039634881275	0.481382678598957	-4.59176544375467	4.3951217141695e-06	0.000190328404787898	5.044	5.232	10.423	2.722	2.927	8.130	6.511	8.368	6.950	4.009	5.799	11.554	9.556	7.628	16.567	19.989	24.017	41.089	21.969	15.159	5.706	2.451	19.903	16.394	20.487	13.759	7.591
Pdensi_DN38002_c0_g1d316756	Bud	MC_2_2	43.0766980106899	0	21.538349005345	7.61299338583999	1.65809592011845	4.59140710345404	4.40267599858928e-06	0.000190524594312578	1.161	1.258	0.777	0.488	0.000	0.417	0.000	1.218	1.386	0.457	0.486	0.454	1.278	1.339	0.427	0.000	0.000	0.000	0.000	0.447	0.557	0.586	0.469	0.000	0.000	0.000	1.412
Pdensi_DN88845_c0_g1	Bud	MC_2_2	219.392915428288	41.376230766759	130.384573097523	2.42279022706775	0.527791812361512	4.59042783598215	4.42338374672168e-06	0.00019128933638534	5.752	3.861	6.495	1.670	2.131	3.580	3.192	0.884	2.084	1.544	1.635	2.590	2.248	2.486	2.073	0.589	1.037	1.074	0.162	1.528	1.050	2.231	0.538	0.295	1.093	2.609	3.357
Pdensi_DN14025_c0_g1d392811	Bud	MC_2_2	42.4646477723624	0	21.2323238861812	7.59222113706287	1.65502661702067	4.58737101807472	4.48862568676519e-06	0.000193446872278865	1.076	0.875	1.170	0.000	0.000	0.291	0.000	0.000	0.000	0.318	0.339	0.000	0.298	0.356	0.000	0.000	0.000	0.000	0.000	0.000	0.606	0.000	0.000	0.000	0.000	0.302	0.978
Pdensi_DN21114_c4_g1	Bud	MC_2_2	248.560824347798	1012.22993543542	630.395379891607	-2.02488054819408	0.441686005281916	-4.5844344715012	4.55216816724067e-06	0.000195783625857679	3.829	6.200	8.326	2.039	2.912	5.795	3.566	10.919	5.045	4.447	7.979	13.230	9.759	5.011	18.003	16.013	20.992	29.025	29.375	12.481	6.964	3.963	19.011	14.259	36.944	9.622	12.338
Pdensi_DN29249_c0_g1d26231	Bud	MC_2_2	149.908313290956	681.214783130778	415.561548210867	-2.18270966032654	0.476189364801885	-4.583700984659	4.56817371770677e-06	0.000196337987452434	3.989	2.395	4.615	1.633	2.463	4.212	4.088	7.244	2.190	3.263	7.162	7.378	6.648	3.827	7.168	10.388	12.872	21.180	16.015	8.203	3.871	4.205	14.104	8.429	16.678	8.272	7.343
Pdensi_DN5404_c0_g1d100477	Bud	MC_2_2	64.2026362560299	327.769218960102	195.985927608066	-2.34990352647666	0.512775683764298	-4.58271248204667	4.58982931693473e-06	0.000196999976567727	1.946	1.055	1.709	0.000	0.888	1.055	0.269	0.511	1.739	0.863	2.762	1.718	1.619	0.281	3.511	4.574	8.090	8.602	6.192	3.945	3.499	0.739	5.335	0.489	4.667	3.826	2.357
Pdensi_DN26398_c4_g1	Bud	MC_2_2	31.8198606691101	173.49430513425	102.65708290168	-2.44191452503647	0.532962968343783	-4.58177147396352	4.61053577470396e-06	0.000197754008231822	0.670	0.871	0.805	0.170	0.488	0.439	0.596	1.967	0.953	0.316	1.526	2.055	1.643	1.393	2.094	2.403	3.908	4.922	0.891	1.399	1.153	0.408	2.298	1.655	5.218	2.109	0.808
Pdensi_DN15340_c0_g1d109325	Bud	MC_2_2	14.3028336773306	108.570429879295	61.4366317783127	-2.92042334188315	0.637759167674168	-4.5791946081051	4.6676975931526e-06	0.000199797751324293	0.228	0.387	0.429	0.091	0.087	0.468	0.396	0.449	0.286	0.168	0.181	1.016	0.958	0.707	1.526	1.612	2.971	2.482	2.007	1.834	0.205	0.000	1.232	0.724	3.055	1.368	0.479
Pdensi_DN13712_c1_g1	Bud	MC_2_2	59.8172744780669	260.417574590915	160.117424534491	-2.11820156070984	0.462685932381363	-4.57805481529951	4.69319724138015e-06	0.000200616670138996	1.206	1.733	1.478	0.626	0.000	1.399	0.437	0.000	1.141	2.129	2.722	3.569	0.918	1.344	2.552	4.393	4.652	7.997	1.809	2.536	1.903	1.718	8.421	0.000	2.498	2.506	1.000
Pdensi_DN30226_c0_g1d82549	Bud	MC_2_2	0	41.6732188050612	20.8366094025306	-8.12763605148544	1.77624241099275	-4.57574709464508	4.74523516554659e-06	0.000202334699123026	0.000	0.000	0.000	0.000	0.000	0.000	0.000	0.000	0.000	0.208	0.222	0.000	0.196	0.203	0.391	1.102	0.378	1.288	0.000	0.000	0.000	0.803	0.429	0.354	0.000	0.000	0.000
Pdensi_DN16443_c0_g1d215273	Bud	MC_2_2	0.274184492402501	1542.86071375899	771.567449125697	-12.3769801696771	2.70496307410768	-4.57565587055567	4.74730353564442e-06	0.000202334699123026	0.000	0.000	0.029	0.036	0.000	0.000	0.000	0.767	0.051	1.169	0.018	0.000	0.016	0.083	0.000	0.026	62.820	33.557	1312.834	164.038	1785.447	0.478	0.018	0.000	0.113	0.033	0.017
Pdensi_DN25137_c0_g1	Bud	MC_2_2	40.9449014273792	407.299075588234	224.121988507807	-3.31479573193112	0.724498923255484	-4.57529421442936	4.75551204986995e-06	0.000202456285971761	0.367	0.796	1.843	2.316	0.447	0.000	1.213	2.699	0.000	0.000	1.847	0.863	0.000	0.000	0.000	7.903	13.756	4.911	5.301	5.089	0.000	15.016	5.349	4.429	0.000	11.989	8.484
Pdensi_DN3015_c0_g1d1085	Bud	MC_2_2	458.043360674173	7317.66371997964	3887.85354032691	-3.99775791120647	0.874311611565192	-4.57246347677996	4.82023263672699e-06	0.0002046585026785	7.226	9.089	17.353	13.187	17.706	15.610	14.181	12.602	17.880	16.120	12.722	17.515	12.286	13.854	14.341	11.857	185.669	265.467	537.116	449.845	958.071	7.050	3.933	0.056	13.216	12.000	14.438
Pdensi_DN30930_c0_g1d503864	Bud	MC_2_2	306.178663704148	43.5652176897189	174.871940696933	2.80428177403767	0.613328011394241	4.57223821827878	4.82541891564651e-06	0.000204740737398691	3.290	11.484	8.058	5.786	17.773	14.131	7.504	4.988	5.649	4.748	8.083	5.814	10.771	11.813	11.996	1.472	0.590	0.892	1.212	2.753	3.674	0.000	0.892	0.000	0.000	0.000	0.000
Pdensi_DN4095_c0_g1d515628	Bud	MC_2_2	93.9539600333767	10.2870229169806	52.1204914751787	3.15490482444675	0.690612115560356	4.56827320772803	4.91758775518084e-06	0.000208002091895554	2.714	2.179	2.014	1.387	1.277	1.042	0.555	0.579	0.592	0.606	0.406	0.163	1.635	2.168	1.702	0.373	0.101	0.229	0.000	0.107	0.066	0.000	0.169	0.000	0.000	0.155	0.221
Pdensi_DN33620_c0_g1d85590	Bud	MC_2_2	3.52109119224407	555.077861491331	279.299476341788	-7.30068273129799	1.59814535970698	-4.56822196238555	4.91878994610804e-06	0.000208002091895554	0.104	0.056	0.103	0.130	0.374	0.336	0.342	0.324	0.425	0.364	0.327	0.490	0.000	0.060	0.116	0.000	8.681	26.533	0.117	0.241	0.593	0.000	0.000	0.000	0.000	0.291	0.062
Pdensi_DN43836_c0_g1d37650	Bud	MC_2_2	41.8840559983409	0	20.9420279991705	7.57238552964981	1.65798318975368	4.56722696372743	4.94218799759422e-06	0.000208851362409401	0.899	0.974	1.203	0.756	0.365	0.000	1.653	0.314	0.357	0.354	1.131	0.352	1.657	1.727	0.664	0.000	0.000	0.000	0.996	0.346	0.000	0.000	0.000	0.000	0.000	0.000	0.000
Pdensi_DN25910_c6_g1	Bud	MC_2_2	18.0170371538863	167.449024004497	92.7330305791915	-3.21184355091464	0.703342215708468	-4.56654453434078	4.9582973604727e-06	0.000209223266837216	0.394	0.595	0.360	0.184	0.494	0.397	0.000	1.009	0.185	0.187	0.606	1.269	0.959	1.588	2.822	2.680	1.788	6.524	3.310	1.132	0.544	1.866	3.342	3.311	0.859	2.208	0.919
Pdensi_DN11708_c0_g1d50156	Bud	MC_2_2	8.12141108758166	66.1103074332848	37.1158592604332	-3.02582709524322	0.663105773370416	-4.56311378479429	5.04004811750024e-06	0.000212416957717361	0.247	0.133	0.196	0.078	0.298	0.201	0.000	0.258	0.363	0.000	0.234	0.511	0.275	0.000	0.693	1.558	1.419	1.402	2.151	1.078	0.265	0.655	1.744	0.500	1.227	0.763	0.223
Pdensi_DN14515_c0_g1	Bud	MC_2_2	205.125995093758	3258.31561238293	1731.72080373835	-3.98940625134017	0.874415451553184	-4.5623693454341	5.05795688661175e-06	0.000212886938885527	4.897	5.123	5.123	4.947	4.651	6.031	3.797	4.444	6.558	4.250	4.521	4.392	3.350	5.922	3.554	4.838	126.374	73.194	406.677	3.391	640.330	3.620	3.874	2.503	2.309	6.485	5.576
Pdensi_DN19265_c1_g1	Bud	MC_2_2	19.1998989452969	109.676059321435	64.4379791333658	-2.51525143601438	0.55142123081632	-4.5613975223457	5.08142747909457e-06	0.000213732031110007	0.465	0.409	0.536	0.333	0.922	0.586	0.300	1.121	0.494	0.872	0.530	1.691	0.996	0.825	2.111	2.422	3.016	1.747	4.786	1.533	0.647	0.229	2.030	2.594	3.270	1.142	1.399
Pdensi_DN23175_c2_g1	Bud	MC_2_2	170.776686090007	706.689362693861	438.733024391934	-2.04826598289387	0.449126731375731	-4.56055237821133	5.10192339112641e-06	0.000214334810579777	2.513	3.705	6.344	0.535	2.217	1.780	3.881	2.853	2.893	3.969	4.008	4.067	4.217	1.439	4.764	13.933	14.044	18.514	5.413	11.608	7.441	2.190	12.006	2.531	13.495	5.220	7.435
Pdensi_GG_18280_c0_g1	Bud	MC_2_2	81.4578302691747	441.400543410283	261.429186839729	-2.43624894774878	0.534203487034461	-4.56052610452469	5.10256183134943e-06	0.000214334810579777	1.270	2.804	1.985	3.149	5.615	0.440	2.566	1.383	0.787	5.022	2.286	1.774	2.820	2.999	1.427	5.669	12.997	9.828	5.520	7.593	2.851	6.259	0.479	0.000	0.000	0.483	0.000
Pdensi_DN12692_c0_g1	Bud	MC_2_2	34.9046229527699	194.000965563453	114.452794258111	-2.47109528934204	0.542147074373797	-4.55797957075811	5.16480597544781e-06	0.000216804860027326	0.879	1.224	0.502	0.478	0.762	0.960	0.419	0.790	0.892	0.740	0.794	1.629	1.120	0.342	2.243	3.232	4.624	4.781	6.124	2.437	0.900	0.765	1.231	2.200	5.839	0.847	0.908
Pdensi_DN27770_c0_g1d431305	Bud	MC_2_2	694.032468038938	3999.87336735619	2346.95291769757	-2.5266018640075	0.554464920087607	-4.55682906613512	5.19316524325445e-06	0.000217850170204378	11.031	25.676	14.992	10.759	39.041	35.417	27.358	39.835	71.736	62.781	74.278	82.541	37.251	54.926	39.577	34.579	111.751	109.892	115.202	60.262	61.490	12.579	3.643	0.000	1.019	0.258	0.556
Pdensi_DN24006_c1_g1d131907	Bud	MC_2_2	94.6860333657831	445.867379284151	270.276706324967	-2.23413315865354	0.490483560620209	-4.55496032492611	5.23954666082184e-06	0.000219649604793787	2.251	1.415	3.271	0.521	1.524	1.981	1.746	3.356	1.550	1.430	1.999	5.729	3.473	2.477	7.570	7.222	10.128	11.749	9.286	5.212	2.005	1.170	8.484	3.193	12.851	4.208	4.055
Pdensi_DN29879_c0_g1d370446	Bud	MC_2_2	1898.29097950458	328.482736214177	1113.38685785938	2.5272637835729	0.554933373222539	4.55417515961762	5.25915225717499e-06	0.000220324910518672	70.935	32.114	36.242	10.156	6.111	8.329	5.217	4.048	3.312	5.336	3.145	3.025	50.671	14.590	10.018	14.109	4.349	4.198	4.590	10.982	7.730	40.386	22.864	11.634	6.941	9.548	10.467
Pdensi_DN22952_c3_g1	Bud	MC_2_2	86.0057777817488	434.029847207847	260.017812494798	-2.33283241624196	0.512350357494211	-4.55319759637001	5.28366021541249e-06	0.000221057677857045	2.063	1.801	2.462	0.446	0.947	1.431	1.413	3.174	1.579	1.087	3.108	3.516	2.014	3.135	5.330	5.373	8.611	14.153	6.062	5.174	1.380	1.120	4.770	1.612	11.787	5.781	3.421
Pdensi_DN15719_c1_g1	Bud	MC_2_2	127.582699278398	646.171910462016	386.877304870207	-2.33965387477417	0.513866005864732	-4.55304271555579	5.28755316940032e-06	0.000221073755870986	2.910	1.809	4.628	1.141	1.092	2.387	2.715	3.833	2.740	2.424	3.901	4.505	5.443	4.008	9.756	9.449	15.975	16.521	15.098	6.262	4.943	3.134	15.565	4.656	14.835	7.655	5.114
Pdensi_DN24485_c4_g1	Bud	MC_2_2	95.1262082447375	457.276202095895	276.201205170316	-2.26359368751069	0.497307515611386	-4.55169812732036	5.32146521523614e-06	0.000222113948332964	1.819	1.728	3.454	0.955	1.956	2.234	2.021	2.487	2.526	2.374	2.775	5.227	3.339	2.798	5.317	7.381	8.963	13.525	9.468	6.860	2.645	1.195	7.105	3.490	10.782	5.565	4.858
Pdensi_GG_56261_c0_g1	Bud	MC_2_2	1.60042651239182	167.901382008337	84.7509042603644	-6.70665333487624	1.47345956770445	-4.5516371686566	5.32300758606487e-06	0.000222113948332964	0.019	0.081	0.028	0.106	0.034	0.071	0.123	0.216	0.077	0.221	0.155	0.022	0.010	0.065	0.032	0.052	3.882	6.671	148.177	0.242	175.378	0.028	0.104	0.019	0.059	0.106	0.351
Pdensi_DN37434_c0_g1d316234	Bud	MC_2_2	0	48.6869913853203	24.3434956926602	-8.34877526042358	1.83591286529218	-4.54747903250566	5.42923273354881e-06	0.000225798743284121	0.000	0.000	0.000	0.000	0.000	0.000	0.000	0.000	0.000	0.408	0.000	0.000	0.000	0.398	0.000	0.309	1.108	1.678	0.000	0.000	0.496	0.000	0.000	0.000	0.000	0.000	0.000
Pdensi_DN48166_c0_g1	Bud	MC_2_2	9.979444740465	88.577476988937	49.278460864701	-3.14287547474744	0.691277796361959	-4.54647247645981	5.45525000043e-06	0.000226731129305471	0.241	0.261	0.242	0.000	0.293	0.261	0.000	0.506	0.000	0.285	0.608	1.134	0.802	0.278	0.802	1.294	1.551	2.938	0.267	0.279	0.000	0.000	3.523	0.969	0.000	0.541	0.584
Pdensi_DN40755_c0_g1	Bud	MC_2_2	44.4896727606043	299.169586400017	171.829629580311	-2.74803025128413	0.604488863482956	-4.54603950096032	5.46647814423097e-06	0.000226898455146051	1.063	1.728	0.533	0.673	0.000	0.000	0.787	1.488	1.053	0.418	0.000	0.626	0.394	1.432	0.197	4.907	9.340	5.191	7.248	2.258	1.272	3.507	4.111	5.702	3.686	1.194	0.214
Pdensi_DN22466_c0_g1d300570	Bud	MC_2_2	432.175667568014	4942.80568406124	2687.49067581462	-3.51548194304627	0.773457568966146	-4.54515164645075	5.4895716836899e-06	0.000227557192530219	11.655	12.477	7.873	15.577	12.307	10.513	13.175	11.349	8.091	11.462	12.054	7.059	9.888	12.565	9.482	12.582	141.807	158.283	690.514	10.034	375.677	22.520	14.084	5.093	8.535	12.166	12.607
Pdensi_DN5870_c0_g1d383270	Bud	MC_2_2	51.3952720474863	217.793792499215	134.594532273351	-2.0796455144292	0.457604732192373	-4.54463288538488	5.50310811539476e-06	0.000227818551993951	1.176	1.070	1.535	0.627	1.317	0.756	0.439	0.871	1.445	1.047	1.643	2.276	1.637	1.088	3.107	3.778	4.355	6.122	3.015	2.705	1.416	0.498	2.195	1.780	1.984	1.712	1.898
Pdensi_GG_82049_c0_g1	Bud	MC_2_2	91.2546382369757	2026.46061729705	1058.85762776701	-4.47270504476706	0.984437188520674	-4.54341332989283	5.53505689116823e-06	0.000228879805982594	1.351	2.411	2.966	2.358	1.586	3.445	2.217	4.525	12.043	2.853	9.646	4.967	2.288	2.409	2.687	1.624	64.145	61.737	94.980	10.932	64.018	1.999	0.029	0.413	0.000	0.013	0.000
Pdensi_DN22791_c1_g3	Bud	MC_2_2	593.511636335935	120.571492174205	357.04156425507	2.29972309865262	0.506361879863588	4.54165921666962	5.5813210368064e-06	0.000230299853233201	17.773	9.307	16.421	6.929	7.043	11.293	4.429	5.243	6.890	5.193	4.542	12.595	7.989	9.452	15.638	3.397	1.287	3.410	2.208	1.851	4.877	2.431	0.731	0.803	2.367	1.121	3.751
Pdensi_DN8510_c0_g1d102369	Bud	MC_2_2	43.7024608229108	199.43917086504	121.570815843976	-2.187947559741	0.481814154333483	-4.54106119561325	5.59717808246255e-06	0.000230803008259032	1.043	1.131	1.047	0.989	0.635	0.282	0.865	2.464	0.000	0.617	2.301	2.454	1.156	0.903	1.447	3.269	5.871	3.814	4.330	1.811	1.876	0.396	4.127	0.524	0.769	1.172	0.948
Pdensi_DN20625_c0_g1d362241	Bud	MC_2_2	225.893733061547	55.0242178080406	140.458975434794	2.03628308388007	0.448450786444453	4.54070579299183	5.60662231145999e-06	0.000230890234379393	7.406	4.698	4.528	2.350	1.992	3.668	1.978	1.845	1.725	1.675	1.186	3.193	2.485	3.342	4.070	1.473	0.896	1.314	0.573	1.105	1.109	2.500	2.306	1.138	0.754	1.423	8.187
Pdensi_DN24264_c3_g1	Bud	MC_2_2	287.917372458455	1205.3651455482	746.641259003327	-2.06503555233966	0.454912843967825	-4.53940920710895	5.64120641333585e-06	0.00023216272612114	5.174	5.607	10.384	2.610	4.618	11.166	5.320	11.222	4.528	5.301	9.106	17.417	8.657	7.955	24.649	17.578	28.431	32.304	29.078	5.184	8.435	4.703	15.496	14.559	36.440	16.167	13.824
Pdensi_DN22429_c4_g1	Bud	MC_2_2	232.661474573282	988.737327417408	610.699400995345	-2.08648162997452	0.459854288010033	-4.5372668786096	5.69879706047592e-06	0.000234379768398477	6.465	3.496	7.079	1.516	2.435	3.460	2.834	6.858	2.771	3.568	7.256	11.953	7.479	6.128	12.008	14.583	21.695	28.063	22.196	11.809	4.844	2.852	16.416	9.108	25.844	12.075	9.390
Pdensi_DN17435_c1_g2d529646	Bud	MC_2_2	15.1437790579131	99.6782074584252	57.4109932581691	-2.7225105612473	0.600090942996406	-4.53682994722952	5.71061166088355e-06	0.000234712471969309	0.532	0.274	0.301	0.320	0.000	0.000	0.328	1.552	0.302	0.339	0.751	1.984	0.000	0.292	1.583	2.923	1.992	1.760	0.644	0.937	0.365	0.409	2.239	1.526	1.866	2.037	0.662
Pdensi_DN9462_c0_g1d385588	Bud	MC_2_2	127.696230899602	526.857492439217	327.276861669409	-2.04254482038429	0.450324463254669	-4.53571810339156	5.74078168793664e-06	0.000235798678353006	3.197	2.565	3.627	1.702	2.132	3.069	2.112	4.523	1.986	2.572	2.402	5.965	3.379	2.626	7.086	7.458	10.807	16.009	12.928	6.352	4.136	2.751	8.474	7.699	13.724	5.497	3.668
Pdensi_GG_144723_c0_g1	Bud	MC_2_2	139.756404039448	652.64923269709	396.202818368269	-2.2234076911159	0.4906311823208	-4.53172927289021	5.85027954833312e-06	0.000239983342305582	4.422	1.784	4.031	13.597	8.859	5.491	13.172	7.140	6.148	4.564	2.584	1.121	1.852	1.557	0.806	12.667	18.326	11.713	3.730	0.000	3.232	0.000	0.000	0.000	73.393	141.286	186.805
Pdensi_DN23181_c5_g6	Bud	MC_2_2	32.5437143597621	199.726179436421	116.134946898092	-2.61882956409522	0.578244891120351	-4.52892814845493	5.92836528378141e-06	0.000242554831039285	0.707	0.531	1.146	0.343	0.926	1.061	0.300	0.457	0.291	0.515	0.617	1.486	0.301	1.632	1.595	4.381	5.885	2.867	5.597	0.819	2.396	0.662	1.313	0.546	4.246	0.540	1.056
Pdensi_DN3129_c0_g1d99434	Bud	MC_2_2	19.2372226259701	148.17854717105	83.7078848985099	-2.94206897489444	0.649984677756121	-4.52636665998199	6.00064312164959e-06	0.000245285990664675	0.329	0.356	0.720	0.000	0.000	0.000	1.449	0.690	0.000	0.388	0.000	0.386	0.363	1.137	0.728	2.062	3.166	4.399	1.458	1.140	0.473	0.000	1.197	1.322	0.965	0.000	0.798
Pdensi_DN23357_c3_g1	Bud	MC_2_2	113.156368820847	585.281410962038	349.218889891443	-2.36958935671508	0.523640792994002	-4.52521917394281	6.03329469383279e-06	0.000246137343702619	3.183	1.533	3.549	1.784	2.152	2.286	1.558	4.197	3.798	1.010	5.334	5.814	2.337	6.524	8.769	8.630	11.458	18.042	5.622	10.483	1.310	1.607	11.893	16.346	24.160	6.470	5.189
Pdensi_DN22208_c1_g1d20470	Bud	MC_2_2	472.913474997819	41.8711583634355	257.392316680627	3.50044491477281	0.773554484979085	4.52514332570569	6.03545892617678e-06	0.000246137343702619	8.953	17.481	8.813	5.024	4.164	5.156	20.416	17.350	23.009	47.454	55.431	44.549	4.149	9.265	7.007	0.444	1.911	0.334	0.607	0.237	1.035	0.076	0.013	0.000	0.000	0.000	0.000
Pdensi_DN35055_c0_g1d567914	Bud	MC_2_2	62.6639012724566	0	31.3319506362283	8.15369740738142	1.80253842895347	4.52345274664428	6.08389070928012e-06	0.000247631644580311	0.300	2.273	2.104	3.026	2.553	1.295	0.000	0.943	0.357	1.063	0.754	0.000	1.657	1.382	0.996	0.000	0.000	0.000	0.000	0.000	0.000	0.000	0.000	0.000	0.000	0.000	0.000
Pdensi_DN21039_c0_g3d293316	Bud	MC_2_2	55.7428983476399	1504.47632232777	780.109610337703	-4.75443481125589	1.05121706474485	-4.52279074484951	6.10295691407362e-06	0.000248087167252871	0.459	0.266	3.333	3.186	0.042	0.164	0.270	0.183	0.371	0.206	0.356	0.501	0.078	0.081	0.158	4.619	51.315	39.030	53.671	5.040	132.293	21.530	0.000	0.143	0.000	0.000	0.000
Pdensi_DN38651_c0_g1	Bud	MC_2_2	87.5219935792981	358.240674852443	222.88133421587	-2.03181329889679	0.449255204709844	-4.5226260655323	6.10770868958399e-06	0.000248120250878987	1.357	2.205	2.887	1.607	2.509	1.780	1.349	1.716	0.019	0.985	1.540	2.958	3.220	2.903	3.177	7.709	6.067	9.918	9.605	5.704	2.446	3.708	7.964	2.547	13.319	2.355	0.536
Pdensi_DN22293_c0_g1	Bud	MC_2_2	3932.65954214828	472.300376291371	2202.47995921983	3.05676572820806	0.675982722571486	4.52195836689421	6.1270112504488e-06	0.000248744023755334	199.056	45.003	43.340	17.884	15.475	13.261	14.208	7.676	8.556	8.484	7.365	8.790	41.769	15.107	13.058	17.524	5.520	9.188	29.642	5.634	37.330	9.547	2.766	2.817	55.169	104.845	150.232
Pdensi_DN23067_c0_g1d546666	Bud	MC_2_2	812.37123929183	101.503378540091	456.93730891596	2.99070614791246	0.661499767612791	4.52109931754817	6.15193146628246e-06	0.0002495379300244	30.679	14.160	14.789	15.951	8.427	7.961	16.646	4.056	4.759	5.580	1.885	1.865	12.445	8.013	7.452	4.607	1.640	0.776	3.519	2.219	12.403	0.063	0.102	0.000	0.383	0.326	0.846
Pdensi_DN3320_c0_g1d260572	Bud	MC_2_2	98.982251127142	493.68850690952	296.335379018331	-2.31715370287677	0.512529940607639	-4.52101139716761	6.15448741839e-06	0.0002495379300244	2.210	1.598	3.451	0.621	0.897	1.331	2.717	5.068	3.220	2.033	2.940	6.648	6.267	2.268	10.089	6.818	12.910	12.279	11.417	4.979	3.533	0.747	11.968	6.914	20.658	3.864	3.411
Pdensi_DN13293_c0_g1d461084	Bud	MC_2_2	152.945128549054	706.235513180916	429.590320864985	-2.20680426369487	0.488139024703514	-4.52085195408263	6.1591252149014e-06	0.000249565377196468	5.776	2.987	2.475	11.000	7.539	21.885	20.945	8.404	10.302	12.064	15.443	9.341	9.904	25.841	11.352	12.604	20.560	12.875	36.320	34.792	16.090	109.544	113.888	0.622	0.053	0.038	0.000
Pdensi_DN38108_c0_g1	Bud	MC_2_2	153.941716881328	751.117689171538	452.529703026433	-2.28512597536949	0.505544003167842	-4.52013269082498	6.18008836966069e-06	0.000250253861179679	3.359	3.723	4.270	19.841	19.483	22.368	26.113	11.468	13.186	7.157	10.433	5.895	6.645	10.732	8.549	7.754	18.046	22.577	109.643	20.868	83.413	27.785	113.349	65.790	4.222	3.609	3.486
Pdensi_DN21114_c6_g6	Bud	MC_2_2	64.1396131883788	259.77736251937	161.958487853875	-2.01672729632088	0.446201612555484	-4.51976693847135	6.19077450721813e-06	0.000250525574920231	1.227	1.328	2.160	0.161	1.079	1.440	1.819	2.501	1.097	1.267	1.607	2.920	3.043	2.176	4.715	5.850	4.419	6.954	7.080	2.947	1.632	0.387	4.611	2.414	9.715	2.831	4.655
Pdensi_DN8852_c0_g1d332079	Bud	MC_2_2	32.4718134644852	193.622934767065	113.047374115775	-2.57318909524331	0.569352158023122	-4.51950354272446	6.19848105455227e-06	0.000250676440491161	1.137	0.571	0.676	0.252	0.633	0.969	0.559	1.543	0.465	1.453	0.789	2.789	1.157	1.334	2.096	2.859	4.655	5.061	4.669	2.440	0.793	0.535	1.930	1.413	5.237	0.754	1.555
Pdensi_DN20163_c6_g1	Bud	MC_2_2	76.8585977052286	442.952104419727	259.905351062478	-2.52487860687591	0.558777335486661	-4.5185773411459	6.22565322382548e-06	0.000251130575113186	1.470	1.592	2.580	0.463	0.894	1.189	1.213	4.242	0.000	1.736	1.847	7.334	3.644	1.695	5.280	4.940	9.826	13.839	11.417	3.393	0.528	1.668	8.023	3.690	10.235	1.240	0.893
Pdensi_DN12532_c0_g2d270451	Bud	MC_2_2	435.802124966153	1840.8567891549	1138.32945706052	-2.07823821500663	0.460072000209121	-4.5172021206724	6.26620870682773e-06	0.000252443272506267	6.525	8.782	16.745	2.425	4.058	7.496	6.741	15.714	7.475	6.683	11.329	21.509	16.133	12.128	29.810	31.841	36.057	52.653	39.092	32.656	15.054	3.031	24.403	21.108	28.576	18.518	10.692
Pdensi_GG_93581_c0_g1	Bud	MC_2_2	245.67106792573	35.3742158921933	140.522641908962	2.78187713101285	0.615997145668524	4.51605522943415	6.30022392389366e-06	0.000253651443448365	7.866	7.139	3.200	0.369	1.880	1.272	0.323	0.102	0.229	0.114	0.368	0.229	4.436	6.053	3.155	1.308	0.422	0.716	0.000	0.789	2.086	9.310	3.335	4.109	0.000	1.745	2.220
Pdensi_DN24037_c4_g1	Bud	MC_2_2	136.29448236094	545.914633481992	341.104557921466	-2.0003344136046	0.442958954746804	-4.51584597662777	6.30644910265196e-06	0.000253739939374135	3.528	2.317	4.171	1.082	1.953	3.108	2.634	5.539	2.912	2.009	3.831	5.377	2.956	3.512	10.300	9.124	10.484	16.092	9.557	4.742	2.038	2.600	7.506	5.216	16.717	3.373	5.503
Pdensi_DN14741_c0_g1d394293	Bud	MC_2_2	395.546495425457	2132.73042003867	1264.13845773206	-2.43060892190819	0.538303120969762	-4.51531642159052	6.32222943649999e-06	0.000254199127859166	9.167	4.436	15.304	12.460	4.059	5.292	15.500	6.529	36.611	19.641	14.648	25.094	21.188	4.348	3.108	42.488	30.679	67.628	143.256	68.863	141.667	26.394	0.513	1.418	270.757	104.286	25.340
Pdensi_DN11665_c0_g1	Bud	MC_2_2	86.4227335946056	380.811509744207	233.617121669406	-2.13783618857477	0.473566292788367	-4.51433351809554	6.35161940456396e-06	0.000254891970517192	2.197	1.495	2.642	0.506	0.363	1.854	1.442	2.976	1.887	1.879	4.040	5.746	3.116	2.190	5.779	7.365	5.851	11.867	3.664	5.564	3.815	1.921	5.594	2.303	5.122	4.588	3.940
Pdensi_DN11178_c0_g1d49632	Bud	MC_2_2	81.1659196428136	559.932931160308	320.549425401561	-2.78445242905524	0.616819366934047	-4.5142104452647	6.35530862243697e-06	0.000254891970517192	2.157	2.126	1.720	4.972	6.164	3.607	4.485	5.331	4.124	4.585	2.257	3.057	1.431	1.011	0.967	4.327	12.186	19.402	13.215	13.111	12.698	11.847	7.938	6.726	11.102	9.194	4.515
Pdensi_DN18792_c0_g1d115833	Bud	MC_2_2	29.7411022379792	173.84443058538	101.79276641168	-2.54559061134014	0.564096857667629	-4.51268355201515	6.40124945396884e-06	0.000256245187799027	0.414	0.716	1.075	0.524	0.601	0.542	0.459	1.126	0.586	0.584	0.838	1.370	0.923	0.478	1.763	3.724	2.976	4.804	3.608	4.238	1.305	0.378	2.136	1.505	1.382	2.047	0.498
Pdensi_GG_9695_c0_g1	Bud	MC_2_2	21.7984129184902	12671.384281931	6346.59134742472	-9.18327120695058	2.0357151546297	-4.51107866739883	6.4498793055538e-06	0.000257740879941275	0.073	0.253	1.274	1.059	0.104	0.035	0.054	0.500	0.000	0.136	0.000	0.080	3.493	0.000	0.518	0.116	309.706	489.801	761.957	1.890	71.459	4.535	0.663	0.862	0.149	0.060	0.231
Pdensi_DN2242_c0_g1d447078	Bud	MC_2_2	75.7135009129204	379.119187011363	227.416343962142	-2.32156386809472	0.514897703591214	-4.50878660344124	6.51994476596871e-06	0.000260170158210359	1.433	1.698	2.437	0.812	0.260	2.515	1.422	1.130	1.432	2.023	2.139	4.196	1.922	0.644	3.056	5.741	6.377	12.634	8.227	4.756	3.340	2.371	5.447	2.581	3.428	5.019	1.293
Pdensi_DN42634_c0_g1	Bud	MC_2_2	381.135241009995	67.0332595512019	224.084250280599	2.51125275533138	0.557045412372004	4.50816522236131	6.53906469618167e-06	0.000260767967327224	11.731	4.152	11.941	1.668	2.391	2.276	4.508	2.295	3.110	1.806	1.802	1.940	6.475	4.304	5.881	1.475	1.188	1.749	1.217	2.290	0.942	2.839	0.134	0.883	0.495	1.601	2.641
Pdensi_DN34976_c0_g1d375012	Bud	MC_2_2	278.17674873313	61.384841029114	169.780794881122	2.17003149028368	0.481381153517457	4.50792781235252	6.54638396849059e-06	0.000260894725545006	8.243	4.666	7.503	3.035	0.950	2.552	2.269	1.426	3.388	1.951	1.280	3.182	6.045	2.729	4.187	2.028	0.921	1.195	0.000	1.040	0.738	2.925	2.635	4.227	1.446	4.361	7.231
Pdensi_DN3764_c0_g1d515474	Bud	MC_2_2	242.296727276572	1101.53685597282	671.916791624698	-2.1839452760186	0.484740668565759	-4.50538900002018	6.6251463729512e-06	0.000263866765276175	5.498	3.645	8.605	2.204	2.803	1.565	2.935	6.441	1.805	4.486	5.642	8.886	6.812	6.197	11.797	16.213	22.981	32.518	13.883	10.660	8.029	3.880	11.311	6.822	28.169	15.326	14.325
Pdensi_DN23208_c1_g4	Bud	MC_2_2	7.00534929999119	90.3111999564453	48.6582746282182	-3.6924072407153	0.820077035299549	-4.50251266866238	6.71547504612374e-06	0.000267295421166244	0.061	0.229	0.242	4.654	3.650	2.746	6.912	4.833	3.838	10.092	4.682	6.949	3.849	2.760	2.222	3.356	1.374	1.447	6.426	3.676	8.351	7.586	1.343	0.309	0.047	0.000	0.000
Pdensi_DN13824_c0_g1d523313	Bud	MC_2_2	23.6319725841894	162.502141400092	93.0670569921407	-2.78045879023599	0.617766747298348	-4.50082300867706	6.7690853962459e-06	0.00026857677797808	0.639	0.287	0.813	0.000	0.775	0.631	0.441	0.993	1.362	0.753	1.405	1.403	1.962	1.366	2.386	2.770	3.931	3.904	2.974	2.907	1.501	0.000	2.505	1.029	3.662	1.660	1.078
Pdensi_DN22070_c0_g2	Bud	MC_2_2	69.7154991771999	0.441681874567965	35.0785905258839	7.33083124727581	1.62882295112258	4.5006925045005	6.77324308353175e-06	0.00026857677797808	2.847	1.832	0.455	0.000	0.000	2.769	0.000	0.000	0.000	0.000	0.000	0.000	1.693	5.772	3.410	0.008	0.031	0.000	0.000	0.000	0.000	0.000	0.000	0.000	0.000	0.000	0.000
Pdensi_DN52661_c0_g1d254467	Bud	MC_2_2	10.7890992464365	88.240552250678	49.5148257485573	-3.02740844654152	0.672749596589916	-4.50005241457902	6.79367088492638e-06	0.000269170118631247	0.261	0.283	0.262	0.989	0.000	0.000	0.865	0.000	0.311	0.617	0.657	0.307	0.867	0.602	0.579	1.868	1.118	2.860	0.000	1.207	0.375	0.792	2.539	0.524	0.000	0.586	1.264
Pdensi_DN14041_c1_g1	Bud	MC_2_2	41.4960859124549	244.735109180409	143.115597546432	-2.55661114618198	0.568141355919977	-4.49995607526602	6.79675055139528e-06	0.000269170118631247	1.069	1.159	0.858	0.000	1.301	0.465	0.948	2.246	0.764	0.253	1.621	1.511	2.375	1.481	1.902	2.681	6.430	6.670	2.602	3.220	1.537	0.325	3.391	3.872	3.164	1.921	0.517
Pdensi_DN22522_c0_g2	Bud	MC_2_2	105.302041844668	4.56543277577844	54.9337373102233	4.43344776575571	0.985273082257898	4.49971469391594	6.80447262382324e-06	0.000269306665252421	3.955	2.751	1.072	0.874	0.159	0.639	0.122	0.000	0.000	0.000	0.000	0.000	3.207	0.419	0.210	0.224	0.057	0.039	0.219	0.000	0.226	0.192	0.000	0.000	0.000	0.032	0.159
Pdensi_DN23072_c2_g3	Bud	MC_2_2	11.0655888864793	87.1227808590271	49.0941848727532	-2.97798997490444	0.66190969365087	-4.49908802283716	6.82455976277433e-06	0.000269932116467599	0.230	0.278	0.307	1.940	3.548	2.723	0.633	1.950	1.507	0.997	3.057	2.472	3.129	8.904	2.307	1.867	2.650	1.190	0.602	1.246	0.622	0.317	0.490	0.091	1.483	1.731	1.157
Pdensi_DN13712_c0_g1d7619	Bud	MC_2_2	175.206994455182	974.981135741805	575.094065098494	-2.47577165483232	0.550427693765062	-4.49790532503449	6.86262426950786e-06	0.000271097322867179	1.961	3.745	7.175	0.494	0.478	4.230	2.159	8.545	2.341	5.560	6.406	7.365	7.490	2.715	10.397	16.465	18.876	28.467	14.368	13.356	7.899	4.749	12.836	5.512	13.789	3.760	4.292
Pdensi_GG_11272_c0_g1	Bud	MC_2_2	0.271879344762253	84.4651456860201	42.3685125153912	-8.18299243441917	1.81957388253592	-4.49720262142619	6.88533650173484e-06	0.000271824111717612	0.020	0.000	0.000	0.049	0.000	0.000	0.043	0.115	0.161	0.128	0.031	0.070	0.022	0.000	0.000	0.137	2.189	3.047	95.556	0.298	90.159	0.100	0.000	0.353	0.000	0.000	0.000
Pdensi_DN25168_c11_g1	Bud	MC_2_2	215.76275507688	972.77090993202	594.26683250445	-2.17212104709876	0.483019084014896	-4.49696734349274	6.89295702328143e-06	0.000271954562381288	6.691	2.724	6.345	2.492	3.573	3.982	4.708	7.613	3.913	3.062	7.041	11.434	7.864	7.530	17.152	15.393	23.901	24.036	24.829	8.841	3.364	2.698	16.168	13.122	38.286	11.011	10.123
Pdensi_DN14620_c1_g1	Bud	MC_2_2	40.3598176700254	368.827575703972	204.593696686999	-3.19035028288558	0.7095271517138	-4.4964456612824	6.90988280610143e-06	0.000272281360754746	0.321	1.391	1.288	0.000	0.000	1.386	0.354	3.368	1.149	1.138	2.422	3.771	2.482	1.110	3.199	4.027	9.965	9.765	4.981	2.969	2.308	0.487	7.018	0.000	12.256	3.609	2.337
Pdensi_DN35341_c0_g1d30996	Bud	MC_2_2	307.377743322261	1324.44535828583	815.911550804047	-2.10643943187261	0.46850364291004	-4.4961004332619	6.92110544975021e-06	0.000272553132611163	5.852	6.524	10.253	3.081	6.809	6.770	5.650	17.658	9.437	23.898	27.227	25.307	50.677	15.172	39.127	16.958	28.005	40.959	40.493	46.864	25.317	5.776	30.384	15.139	1198.162	564.130	171.631
Pdensi_DN26504_c1_g2	Bud	MC_2_2	251.020785481912	32.8287500684794	141.924767775195	2.92452680457745	0.650693167128728	4.49447904529614	6.97404702441325e-06	0.000274466430302455	8.459	7.798	2.372	5.404	5.168	6.605	5.026	2.722	1.915	1.694	1.356	0.387	5.866	8.111	3.511	0.969	0.768	0.465	0.211	0.217	0.067	0.211	0.000	0.378	1.076	0.786	4.205
Pdensi_DN22869_c0_g7	Bud	MC_2_2	1.90315541333577	284.905567939372	143.404361676354	-7.22766342870076	1.60926504685981	-4.4912821805235	7.07956800965033e-06	0.000277751818899158	0.130	0.000	0.000	0.084	0.000	0.000	0.000	0.000	0.000	0.000	0.000	0.045	0.023	0.000	0.024	0.313	12.535	4.968	12.897	0.164	0.264	0.000	0.000	0.000	3.307	0.885	2.471
Pdensi_DN14708_c0_g2	Bud	MC_2_2	28.7553048402892	247.394163366985	138.074734103637	-3.10340079949126	0.691061760254615	-4.49077199460123	7.09654870610766e-06	0.000278071729399522	1.012	0.360	0.740	0.973	1.151	0.409	0.816	0.909	0.304	1.013	0.173	0.606	0.000	1.823	0.000	2.503	7.381	5.985	0.000	2.618	2.899	1.725	1.487	0.000	0.008	0.716	0.000
Pdensi_DN18499_c2_g1	Bud	MC_2_2	192.547161326786	811.673738933277	502.110450130032	-2.07457743080086	0.462045076667844	-4.48998925767635	7.12267656113696e-06	0.000278748822834856	6.536	3.649	3.972	2.006	2.649	3.446	1.757	6.863	2.121	1.638	4.504	6.300	5.283	3.658	7.708	14.718	12.341	26.332	14.668	7.572	2.560	2.109	9.182	8.364	9.686	7.117	4.309
Pdensi_DN18879_c1_g1	Bud	MC_2_2	80.3298014249538	536.515570052528	308.422685738741	-2.73780707625367	0.609907882848531	-4.48888619616938	7.15965311848057e-06	0.000279848277722844	0.988	2.936	2.055	0.486	3.318	1.860	3.005	2.360	7.659	9.574	7.301	11.061	1.784	2.702	1.612	5.902	11.436	17.319	39.194	18.304	14.803	2.163	8.778	0.361	1.248	0.368	1.090
Pdensi_DN27943_c0_g1	Bud	MC_2_2	29.6066195934804	220.352543941746	124.979581767613	-2.89352575350164	0.644921930936609	-4.48662948909091	7.23587470769241e-06	0.000282302163208844	0.303	0.984	0.909	0.000	0.000	0.000	0.336	1.747	0.718	0.536	0.766	1.428	1.848	1.516	3.145	3.184	5.816	5.275	3.014	2.983	1.303	0.000	3.333	3.958	4.291	1.871	2.557
Pdensi_DN9620_c0_g1d454075	Bud	MC_2_2	108.627557780104	627.415943362138	368.021750571121	-2.5292824076961	0.563758954999106	-4.48646072096559	7.24160602953728e-06	0.000282350936082355	1.962	1.550	4.426	1.081	1.761	1.764	0.671	4.357	2.917	2.911	3.295	5.591	2.953	3.023	9.895	11.137	10.027	20.063	11.718	6.322	5.095	0.976	13.062	12.659	11.321	9.266	5.806
Pdensi_DN22773_c4_g9	Bud	MC_2_2	49.3198689905493	230.219787496499	139.769828243524	-2.21873364294459	0.494808805293522	-4.48402214998665	7.32490538222262e-06	0.000284366998350636	0.886	1.442	1.334	0.841	0.270	0.241	1.472	0.698	0.792	1.572	2.239	3.392	2.215	1.535	3.693	3.770	4.282	7.027	4.167	0.770	1.274	1.011	5.134	2.674	2.621	3.982	3.485
Pdensi_DN24288_c6_g1	Bud	MC_2_2	38.1781411977408	187.323211788511	112.750676493126	-2.29179638808657	0.511214314475429	-4.48304424033635	7.35856662181952e-06	0.000285295339530487	0.777	0.746	1.292	0.655	0.209	0.659	0.861	0.541	0.610	0.804	0.436	1.630	1.058	1.594	1.337	3.209	4.036	4.999	3.176	0.902	1.236	0.394	2.118	0.174	7.189	2.515	0.831
Pdensi_DN34515_c0_g1d147019	Bud	MC_2_2	111.941091718596	711.051867811947	411.496479765271	-2.66656550104413	0.595035019377394	-4.48135893553668	7.41692496680403e-06	0.000286878826463099	2.077	4.637	1.675	8.853	3.278	3.972	5.712	6.644	3.470	5.264	4.533	3.963	0.813	6.338	2.850	10.226	24.839	10.808	8.326	8.072	4.210	4.927	5.956	6.926	0.000	0.000	0.046
Pdensi_DN22140_c0_g1d222280	Bud	MC_2_2	1.36631216673201	124.77786731099	63.0720897388609	-6.51690915211793	1.45440403574432	-4.48081069080832	7.43600467525859e-06	0.000287440357410241	0.035	0.000	0.062	0.000	0.000	0.025	0.257	0.000	0.070	0.144	0.167	0.030	0.000	0.134	0.000	0.160	4.144	3.545	13.155	6.620	59.423	0.786	0.056	0.000	1.049	0.260	1.424
Pdensi_DN24394_c1_g10	Bud	MC_2_2	256.781955927196	64.2072372815092	160.494596604352	2.00560888549853	0.447662039153168	4.4801852962393	7.4578266147669e-06	0.000288107136323257	5.466	7.398	6.158	1.550	1.315	3.021	0.733	0.715	1.755	0.311	0.494	0.688	1.964	2.662	2.576	1.109	1.909	1.164	3.027	0.419	14.032	1.244	1.019	0.319	0.024	0.018	0.019
Pdensi_DN5772_c0_g1d206488	Bud	MC_2_2	99.2876279386614	431.129834142844	265.208731040753	-2.11906228050256	0.473008839991236	-4.47996337772846	7.46558474362976e-06	0.000288228586921155	3.382	1.282	2.595	0.241	1.387	2.139	0.633	4.392	1.131	1.797	4.444	7.839	2.114	3.951	5.923	10.620	9.611	8.351	10.090	3.405	2.185	0.579	4.876	5.088	9.600	5.363	3.906
Pdensi_DN34786_c0_g1d437499	Bud	MC_2_2	982.76341401119	150.043141872045	566.403277941617	2.70745418544944	0.604364877295019	4.47983376791732	7.47011938868472e-06	0.000288228586921155	10.829	42.454	20.264	14.708	23.497	29.606	21.989	11.633	9.443	9.980	9.868	5.180	14.893	36.488	27.934	4.817	3.706	1.559	0.868	1.133	0.698	1.188	0.359	0.000	0.589	0.000	0.117
Pdensi_GG_142101_c0_g1	Bud	MC_2_2	125.769622204343	4.47710723179287	65.1233647180677	4.76642022802084	1.06418762207051	4.47892846070432	7.50186680486068e-06	0.000289099464000405	5.044	3.214	1.040	0.752	0.540	1.296	0.000	0.000	0.352	1.050	0.563	0.350	4.131	2.398	2.977	0.133	0.160	0.000	0.164	0.344	0.851	0.000	0.363	0.000	8.860	9.169	5.370
Pdensi_DN20932_c3_g1	Bud	MC_2_2	166.452335717243	750.122843101958	458.287589409601	-2.17045904479505	0.48461410660347	-4.4787368242481	7.50860365957131e-06	0.00028918221233635	4.061	3.761	4.447	2.243	4.044	3.850	3.190	4.887	2.111	2.096	4.198	6.784	7.486	4.349	10.035	8.207	18.080	22.106	14.891	6.161	4.779	4.717	8.377	6.685	18.346	5.725	4.558
Pdensi_DN12866_c0_g1d6747	Bud	MC_2_2	39.2805396891849	194.555275713301	116.917907701243	-2.30464727892618	0.514619494129773	-4.47835207413463	7.52214676942117e-06	0.000289526831794556	0.707	1.272	0.940	0.198	0.285	1.367	0.869	2.155	0.832	0.812	2.184	2.688	1.224	1.177	2.835	2.974	5.100	4.590	5.438	2.737	1.461	0.260	3.179	2.376	4.409	1.606	1.633
Pdensi_DN16630_c0_g1d111587	Bud	MC_2_2	53.0058510650446	241.928184432755	147.4670177489	-2.18728603972337	0.488436092425615	-4.47814171319963	7.52956129605546e-06	0.000289635285800893	1.027	1.175	1.712	0.042	0.357	0.925	0.543	1.890	0.812	0.619	1.419	3.367	2.403	1.330	3.010	4.306	4.272	7.283	4.804	4.089	1.938	0.895	4.261	2.686	3.989	2.486	1.746
Pdensi_DN28341_c0_g1d308310	Bud	MC_2_2	34.9528634635199	164.366103226877	99.6594833451987	-2.23230219514316	0.498514521458918	-4.47790806295924	7.53780488514755e-06	0.000289775479074666	0.839	0.605	1.117	0.000	0.790	0.814	0.207	0.877	0.880	0.329	1.415	0.880	0.935	1.184	1.043	3.182	4.152	3.442	4.671	2.382	0.667	0.426	3.202	1.879	4.509	1.676	1.458
Pdensi_DN50242_c0_g1d252263	Bud	MC_2_2	17.6050146427911	137.45511551323	77.5300650780106	-2.96980869501254	0.663323388611465	-4.47716565705492	7.56405557665649e-06	0.000290430233865919	0.321	0.348	0.644	0.000	0.782	0.693	0.708	0.674	0.000	0.379	1.615	0.754	2.128	0.000	1.066	4.602	3.093	1.562	5.337	1.484	0.000	0.000	1.170	1.936	4.714	3.248	1.169
Pdensi_DN22427_c3_g2	Bud	MC_2_2	679.623985834361	93.9303379705937	386.777161902477	2.84534340230852	0.635582854926267	4.47674662753231	7.57891058830076e-06	0.000290823385108194	23.787	16.322	10.053	6.411	7.275	14.017	3.022	1.797	2.026	1.194	1.063	1.385	7.418	12.972	5.525	3.783	1.959	0.676	0.000	0.818	0.529	0.558	1.857	0.789	1.165	3.861	6.112
Pdensi_DN10479_c0_g1d519085	Bud	MC_2_2	39.6199833626777	222.562951047724	131.091467205201	-2.48964750826259	0.556274331646317	-4.47557502949018	7.62059307584249e-06	0.000292067109806985	0.891	0.589	1.432	0.559	0.384	0.808	0.722	1.077	0.360	0.659	2.009	2.698	1.000	0.688	2.578	4.095	6.199	4.221	6.679	4.858	1.220	1.319	4.585	2.664	3.584	2.975	2.014
Pdensi_DN25784_c1_g1d227921	Bud	MC_2_2	63.7101504449683	340.743441430811	202.22679593789	-2.41692788695544	0.540104463986408	-4.47492670050634	7.64375309235979e-06	0.000292776653400247	1.737	1.519	1.454	0.827	0.326	0.968	0.521	2.090	1.659	1.071	1.649	3.562	2.208	2.636	4.533	3.787	10.287	7.817	6.173	2.345	2.463	2.203	2.391	2.553	6.191	2.823	0.543
Pdensi_DN11420_c0_g2	Bud	MC_2_2	79.0280114544007	1.69440765745902	40.3612095559298	5.60998760441776	1.25391297186142	4.47398482216018	7.67751940274948e-06	0.000293628665952796	3.656	1.688	0.484	3.331	0.852	0.844	2.348	0.872	0.233	1.352	1.079	0.203	0.286	1.250	0.227	0.013	0.067	0.018	0.049	0.090	0.028	0.026	0.019	0.032	1.936	2.711	0.447
Pdensi_DN23444_c15_g1	Bud	MC_2_2	131.83362768961	752.448913861912	442.141270775761	-2.51234101531154	0.561554218026037	-4.4739064095055	7.68033691572019e-06	0.000293628665952796	3.101	1.493	5.032	0.515	1.311	3.355	2.871	5.258	1.860	3.071	3.386	8.773	5.094	4.359	9.464	10.919	18.527	19.417	12.205	7.949	3.113	3.523	10.880	6.518	21.571	10.554	7.571
Pdensi_DN22193_c3_g1d125127	Bud	MC_2_2	60.8149896546403	299.883506574638	180.349248114639	-2.29867541368349	0.514065112994377	-4.4715647017825	7.76493590603368e-06	0.000295978875721337	1.147	1.950	1.438	0.724	0.000	0.310	0.949	2.707	1.710	0.000	0.361	0.347	4.441	1.653	2.542	3.852	7.488	8.063	6.349	2.942	0.412	1.740	2.094	1.729	4.639	1.989	1.390
Pdensi_DN34517_c0_g1d567517	Bud	MC_2_2	6.98921326650946	129.409668963773	68.1994411151413	-4.20748231227056	0.94097139772393	-4.47142423504883	7.77003877661808e-06	0.000295994318764904	0.207	0.223	0.103	0.000	0.125	0.000	0.000	0.000	0.000	0.000	0.000	0.000	0.000	0.000	0.000	0.741	5.151	2.283	1.377	0.000	0.148	0.157	0.000	0.000	0.000	0.000	0.000
Pdensi_DN12089_c0_g1	Bud	MC_2_2	0.274184492402501	36262.8152187855	18131.5447016389	-17.0181805286768	3.80640774169527	-4.47092946513854	7.78803830820214e-06	0.000296440279294318	0.000	0.000	0.017	0.065	0.021	0.056	0.075	1.024	0.162	1.800	0.000	0.047	0.019	0.060	0.020	0.000	977.591	1307.170	1760.284	234.191	3471.313	47.498	0.043	0.000	0.081	0.136	0.042
Pdensi_DN8591_c0_g1d47749	Bud	MC_2_2	271.170464524353	59.8951756721386	165.532820098246	2.17297675775205	0.486032795101495	4.47084390117807	7.79115513127523e-06	0.000296440279294318	3.767	9.108	7.284	9.873	13.558	11.594	11.588	10.982	13.086	13.465	14.140	12.885	4.198	6.381	6.870	1.689	1.222	1.077	0.974	4.515	4.680	4.461	0.769	0.758	0.000	1.552	1.665
Pdensi_DN46948_c0_g1d157755	Bud	MC_2_2	13.1338027717615	1959.9260658711	986.529934321433	-7.22091975729421	1.61549589962447	-4.46978525849106	7.82981690968902e-06	0.000297372576157737	0.047	0.560	0.376	0.713	0.398	0.000	0.830	0.492	0.221	0.995	0.298	0.168	0.158	0.543	0.159	1.023	18.912	105.003	0.800	0.165	0.541	0.000	0.232	0.383	0.000	0.159	0.057
Pdensi_DN2334_c0_g1d447102	Bud	MC_2_2	23.6112755331741	205.091806043028	114.351540788101	-3.11677323867522	0.697450971973791	-4.46880621566091	7.8657348852391e-06	0.000298377016044037	0.354	0.381	0.982	0.355	0.325	0.229	0.311	0.000	0.332	0.000	0.000	0.165	0.000	0.629	0.205	3.219	3.146	7.046	7.549	1.836	0.903	0.489	0.343	0.407	0.000	0.000	0.000
Pdensi_DN25409_c3_g4	Bud	MC_2_2	58.6958258973763	321.852058728175	190.273942312776	-2.45471538349115	0.549346283929419	-4.46842994173515	7.8795810416092e-06	0.00029872240810452	1.611	0.655	2.019	0.000	0.490	1.752	1.116	4.441	1.438	1.428	1.527	3.796	2.461	1.395	3.806	6.852	6.057	8.352	10.463	3.733	2.604	0.613	4.914	2.025	3.878	1.357	2.191
Pdensi_DN17324_c1_g11	Bud	MC_2_2	12.1899886277722	14352.2368728565	7182.21343074211	-10.2014137754876	2.28392299548195	-4.46661896905806	7.94654794431424e-06	0.000300899094276052	0.000	0.282	0.608	0.331	0.210	0.190	0.169	0.182	0.410	0.409	0.110	0.000	0.000	0.000	0.315	0.469	284.710	623.114	49.821	0.000	58.165	1.323	0.000	0.000	0.000	0.195	0.105
Pdensi_DN93758_c0_g1	Bud	MC_2_2	39.941713075121	216.378369443747	128.160041259434	-2.43329147815351	0.54496277688941	-4.4650599661916	8.00463288751994e-06	0.000302734639241811	1.106	0.973	0.866	0.473	0.308	1.282	0.897	0.797	0.000	1.277	1.276	2.898	2.304	2.493	3.548	3.242	3.556	7.342	5.380	3.297	0.000	0.855	6.180	1.678	4.213	3.474	3.372
Pdensi_DN13247_c0_g2d339616	Bud	MC_2_2	19.4022318201695	107.556215514476	63.4792236673227	-2.47178689143002	0.553657391775027	-4.46447013649625	8.02671426404805e-06	0.000303387649879508	0.454	0.543	0.437	2.942	1.817	2.793	1.596	0.779	0.794	1.050	0.854	1.692	0.678	2.801	1.632	2.472	3.005	1.615	6.105	0.965	1.771	2.361	4.876	2.284	0.943	2.095	0.294
Pdensi_DN13847_c0_g1d107153	Bud	MC_2_2	50.3274705271	265.715834625036	158.021652576068	-2.39882075207465	0.537466905121442	-4.46319713682208	8.07457000931489e-06	0.000304648207872403	1.923	0.857	0.904	0.860	0.960	1.607	0.754	1.777	1.739	1.198	1.287	3.468	2.899	1.306	4.170	4.565	6.123	6.660	3.891	3.019	2.106	0.689	2.496	1.594	2.897	2.796	2.180
Pdensi_DN9016_c0_g1d518012	Bud	MC_2_2	35.5368598894823	185.054753951454	110.295806920468	-2.37687692771745	0.532570331165876	-4.46302917872671	8.08090437028028e-06	0.000304704741210425	0.522	1.129	0.977	0.441	0.105	0.854	0.772	1.183	0.823	0.614	1.391	1.476	1.942	1.143	2.494	3.025	4.208	4.826	2.620	2.322	0.997	0.132	3.044	1.755	1.318	1.405	1.945
Pdensi_DN37934_c0_g1d440232	Bud	MC_2_2	24.4213713575749	177.813727087496	101.117549222535	-2.8622174088806	0.641531775244744	-4.46153646526497	8.13740956344733e-06	0.000305919989125113	0.548	0.356	0.876	0.139	0.266	0.958	0.366	1.262	1.166	1.419	1.525	1.810	2.168	1.519	1.960	3.442	2.375	5.920	4.139	2.417	1.256	0.668	2.285	1.104	2.145	1.601	0.924
Pdensi_DN53279_c0_g1	Bud	MC_2_2	23.8209651693967	125.269401564294	74.5451833668454	-2.39338611762563	0.536483340595349	-4.46124965403329	8.1483096883138e-06	0.000305964658427459	0.452	0.489	0.812	0.114	0.219	0.296	0.201	0.219	0.107	0.319	0.343	0.961	0.806	0.835	1.417	2.843	2.218	3.229	2.619	2.625	1.165	0.138	0.553	1.641	2.188	1.117	0.544
Pdensi_DN37298_c0_g1d377050	Bud	MC_2_2	16.7372901273841	294.903370218804	155.820330173094	-4.13723936204656	0.927482425277476	-4.46071995467604	8.1684773624057e-06	0.000306539262448159	0.604	0.373	0.258	1.311	1.357	1.506	7.370	4.781	8.140	8.113	11.458	9.985	0.096	0.498	0.193	0.853	7.227	10.637	19.347	46.626	25.456	17.060	22.980	16.016	0.131	0.000	0.311
Pdensi_DN22868_c3_g1	Bud	MC_2_2	47.2967275879725	307.388018070072	177.342372829022	-2.69785835004485	0.604888664128268	-4.46009077378373	8.19249467753328e-06	0.000306552171044209	1.701	0.922	0.854	0.716	1.726	1.227	0.000	1.786	0.676	0.335	1.071	4.002	0.942	3.271	2.201	4.826	4.253	11.054	3.768	4.264	2.040	1.291	3.449	2.851	3.338	2.549	1.375
Pdensi_DN9289_c0_g2	Bud	MC_2_2	20.7501520835266	564.248018949603	292.499085516565	-4.76414898180234	1.06827478809333	-4.45966621594191	8.20873917491752e-06	0.000306552171044209	0.200	0.648	0.698	0.886	0.484	0.109	0.665	0.313	0.236	0.352	0.253	0.471	0.556	0.346	0.112	0.627	10.616	24.548	0.777	0.464	0.000	0.912	1.347	1.610	0.603	0.561	0.120
Pdensi_DN22112_c2_g3	Bud	MC_2_2	120.297026540903	537.512305545965	328.904666043434	-2.15765241912373	0.484112599271203	-4.45692267123789	8.31445781481135e-06	0.000309254638722334	2.340	2.744	3.770	0.901	1.941	2.254	2.009	3.543	2.393	2.201	3.955	6.576	5.924	2.034	9.892	7.306	10.504	17.139	10.773	7.302	4.812	1.647	8.249	4.347	11.691	6.795	4.241
Pdensi_DN9863_c1_g1d333471	Bud	MC_2_2	86.4955368831951	391.229195124084	238.86236600364	-2.17552998675582	0.488284476730806	-4.45545596968711	8.37150765655412e-06	0.000311192893465582	3.121	1.690	1.561	1.154	0.631	2.131	1.446	2.863	1.232	1.226	2.632	5.829	3.623	2.103	6.677	6.180	9.135	10.193	5.044	1.810	3.916	1.189	7.329	6.282	7.406	4.969	3.450
Pdensi_GG_70304_c1_g1	Bud	MC_2_2	357.647343718317	7495.87849155635	3926.76291763734	-4.3894821632249	0.985225119760676	-4.45530881743166	8.37725199992529e-06	0.000311222814865149	4.961	1.826	19.197	8.467	0.000	0.045	0.030	0.196	0.025	0.033	0.080	0.033	1.128	0.000	0.427	16.844	216.824	240.144	297.245	0.954	58.051	0.220	0.000	0.000	0.033	0.032	0.042
Pdensi_DN24603_c0_g1d554967	Bud	MC_2_2	587.347301677504	106.363352328547	346.855327003026	2.46537445024566	0.553495774296306	4.45418838721947	8.42111365008611e-06	0.000312667960438789	24.369	10.707	8.082	1.518	1.173	0.625	0.406	0.677	0.408	0.435	0.529	0.138	13.984	2.091	0.969	2.214	2.982	1.754	0.027	0.027	0.167	0.000	0.000	0.000	0.000	0.000	0.000
Pdensi_DN20542_c0_g5	Bud	MC_2_2	4.90353939245781	413.543891958415	209.223715675436	-6.39905100617735	1.43726665241901	-4.45223646941739	8.49805043475881e-06	0.000315153126423357	0.000	0.063	0.290	0.267	0.256	0.062	0.127	0.081	0.136	0.068	0.024	0.000	0.022	0.022	0.000	0.281	15.664	9.979	17.052	4.825	26.949	10.064	0.119	0.000	0.000	0.000	0.023
Pdensi_DN22040_c6_g1	Bud	MC_2_2	156.196016879598	638.499868219261	397.347942549429	-2.03047119773997	0.456177564218648	-4.45105449501404	8.54496521710425e-06	0.00031670656964665	5.041	2.176	4.200	0.976	1.298	3.306	2.433	5.278	2.544	2.405	4.761	7.803	5.770	3.619	8.839	11.163	14.360	16.229	11.056	8.575	2.672	2.048	10.777	6.402	22.388	9.121	5.361
Pdensi_DN17426_c0_g1d529715	Bud	MC_2_2	47.814619300824	319.109592315865	183.462105808344	-2.73715330278847	0.615225967444467	-4.44902108758201	8.62625474471099e-06	0.000319531486745885	1.242	0.574	1.686	0.302	0.690	0.936	2.641	3.646	2.985	0.680	3.074	4.995	3.569	3.217	4.148	5.396	4.933	10.594	4.676	5.405	2.060	1.719	6.125	5.494	9.700	5.104	3.638
Pdensi_DN15382_c0_g2	Bud	MC_2_2	101.998034154834	7.22731535599042	54.6126747554124	3.83892870717888	0.862903478650877	4.44885065613702	8.63310154811342e-06	0.000319597216418055	4.481	1.096	1.880	0.550	0.000	0.473	0.482	0.606	0.000	0.682	0.183	1.022	1.610	0.334	0.483	0.129	0.156	0.177	0.000	0.335	0.829	0.220	0.000	0.000	0.000	0.162	0.349
Pdensi_DN8003_c0_g1d451948	Bud	MC_2_2	47.0063873056342	344.616301228074	195.811344266854	-2.8729707752484	0.646081381705248	-4.44676298776102	8.71739276638498e-06	0.000322479404521366	0.846	0.623	1.962	0.000	0.233	0.741	1.063	0.840	0.000	1.817	0.727	1.723	0.267	1.031	0.785	4.313	8.752	9.218	9.532	3.726	2.578	0.000	3.081	0.000	1.706	1.076	1.128
Pdensi_DN600_c0_g1d258777	Bud	MC_2_2	40.5541355976766	283.212814254938	161.883474926307	-2.80091762043279	0.630104077565027	-4.44516663224376	8.78237688307939e-06	0.000324171061891662	0.833	0.904	1.254	0.000	0.253	1.585	0.231	0.875	0.992	0.739	1.579	1.227	0.463	0.722	1.158	2.799	5.594	9.911	8.985	2.172	2.994	2.218	2.033	0.838	0.000	1.872	0.756
Pdensi_DN38367_c0_g1d570928	Bud	MC_2_2	74.8849836638518	379.4556294203	227.170306542076	-2.33885298451556	0.526347608451541	-4.44355203094057	8.84857449331907e-06	0.000325660620137295	2.386	2.029	1.127	0.000	0.967	0.977	3.703	1.303	2.078	2.040	1.630	4.063	2.905	1.275	5.552	4.985	9.267	10.323	6.533	3.243	1.427	0.423	9.593	1.544	8.208	5.226	2.717
Pdensi_DN5054_c0_g1	Bud	MC_2_2	70.842135031932	342.104472809334	206.473303920633	-2.26964809993384	0.510817156601665	-4.44317124161065	8.86425595149623e-06	0.00032604730822643	2.075	1.431	1.702	0.239	0.688	0.411	1.046	2.249	1.346	1.383	1.430	4.000	3.355	0.871	3.986	4.293	9.731	8.054	8.756	5.245	0.813	0.000	3.453	0.759	7.556	4.236	2.279
Pdensi_DN24809_c2_g2	Bud	MC_2_2	1391.99347971751	300.799636683443	846.396558200477	2.20684721030088	0.496822954572965	4.44191877607132	8.91602183911935e-06	0.000327378032656895	18.450	35.758	48.576	12.542	22.036	36.735	20.072	12.021	15.361	22.220	12.588	13.548	27.872	29.237	36.023	11.232	4.795	4.464	4.757	1.553	2.065	46.837	0.766	35.554	1.461	1.126	0.449
[truncated: 374 more rows]
