# Supplementary material for: Transcriptional Regulation of Pine Male and Female Cone Initiation and Development: Key Players Identified Through Comparative Transcriptomics
Source: Front Genet. 2022 Mar 18;13:815093. doi: 10.3389/fgene.2022.815093 (PMC8971679; doi:10.3389/fgene.2022.815093)
Supplement: Supplementary file 2 [file DataSheet3.ZIP › SUP_DEG/salmon.gene.counts.matrix.Bud_vs_MC_2_3.DESeq2.DE_results.P0.001_C2.DE.subset]

sampleA	sampleB	baseMeanA	baseMeanB	baseMean	log2FoldChange	lfcSE	stat	pvalue	padj	Bud_Rep1	Bud_Rep2	Bud_Rep3	FC_3_1_Rep1	FC_3_1_Rep2	FC_3_1_Rep3	FC_3_2_Rep1	FC_3_2_Rep2	FC_3_2_Rep3	FC_3_3_Rep1	FC_3_3_Rep2	FC_3_3_Rep3	FC_3_Rep1	FC_3_Rep2	FC_3_Rep3	MC_2_2_Rep1	MC_2_2_Rep2	MC_2_2_Rep3	MC_2_3_Rep1	MC_2_3_Rep2	MC_2_3_Rep3	MC_2_4_Rep1	MC_2_4_Rep2	MC_2_4_Rep3	Needles_Rep1	Needles_Rep2	Needles_Rep3
Pdensi_DN19833_c2_g1	Bud	MC_2_3	8.00086204206064	568057.422408018	284032.71163503	-16.1153495058606	0.412684920440788	-39.0500081482208	0	0	0.147	0.297	0.200	0.196	0.060	0.789	0.313	8.212	5.737	8.161	0.530	0.072	1.205	1.157	0.118	0.223	5774.585	4099.383	12634.198	10954.575	15227.947	153.633	0.744	0.633	1.864	1.121	1.086
Pdensi_DN19141_c1_g3	Bud	MC_2_3	4.25066452700156	580716.646410511	290360.448537519	-17.0596145872837	0.470231481575889	-36.2791843075069	3.44562717531252e-288	1.06952267521701e-283	0.091	0.122	0.113	0.114	0.027	0.317	0.099	8.558	7.771	8.737	0.029	0.081	0.328	0.913	0.102	0.165	3514.896	3927.191	13809.758	10446.447	15475.728	91.220	0.140	0.509	0.991	0.637	0.654
Pdensi_DN21015_c2_g2	Bud	MC_2_3	25.2580384117052	9194.13627433858	4609.69715637514	-8.5078048288418	0.403891821682227	-21.0645632620299	1.68169422515745e-98	3.47998591659248e-94	0.757	0.534	0.730	0.487	0.466	0.671	0.329	0.647	1.311	0.760	0.518	1.074	0.407	0.595	0.971	0.704	29.096	29.676	140.764	257.680	226.553	156.814	2.066	1.314	0.103	0.412	0.673
Pdensi_GG_142117_c0_g1	Bud	MC_2_3	28.4936388665825	2992.5630468554	1510.52834286099	-6.7143706299109	0.326542596596942	-20.5620053857739	6.00972079647743e-94	9.32708667613298e-90	0.504	0.831	0.936	60.489	130.748	175.654	47.101	54.167	40.187	20.558	25.796	28.208	60.753	112.613	93.222	17.570	43.753	27.416	70.527	68.978	65.386	82.480	5.642	0.273	0.104	0.000	0.000
Pdensi_GG_14711_c2_g1	Bud	MC_2_3	1.25121296662921	163858.933998012	81930.0926054891	-16.9994189145456	0.869678048212068	-19.5467954486077	4.392610405869e-85	5.45386507992695e-81	0.043	0.031	0.014	0.018	0.000	0.000	0.015	1.456	1.075	3.577	0.018	0.000	0.047	0.358	0.048	0.000	5.971	14.905	2944.966	1790.696	6397.227	1.508	0.209	0.260	0.266	0.064	0.051
Pdensi_DN19214_c1_g2	Bud	MC_2_3	10.235711234886	110552.779862255	55281.5077867447	-13.3983854715209	0.718639582889993	-18.6440961373706	1.41017588157764e-77	1.45906197880566e-73	0.124	0.146	0.553	0.108	0.059	0.225	0.175	1.128	1.009	2.164	0.109	0.176	0.233	0.496	0.278	0.236	317.221	290.811	1567.932	1627.279	4293.300	6.863	0.410	0.529	0.309	0.222	0.252
Pdensi_DN17458_c0_g1d12111	Bud	MC_2_3	8.51024010219074	46232.4896232054	23120.4999316538	-12.4076815996454	0.71458913391651	-17.3633784936549	1.56252075885385e-67	1.3857326958521e-63	0.341	0.203	0.132	0.592	1.201	0.587	0.412	1.059	1.522	1.390	0.644	0.650	0.294	1.107	0.170	0.206	20.904	15.022	446.250	620.361	2050.290	16.769	0.905	0.192	0.412	3.840	0.816
Pdensi_DN14675_c0_g1d108192	Bud	MC_2_3	160.733141551955	9816.43980853775	4988.58647504485	-5.93242155159684	0.34757648350426	-17.0679600984114	2.57024691060356e-65	1.99451160262836e-61	3.175	4.620	5.048	82.442	175.497	154.444	71.741	74.830	65.128	29.835	65.461	46.212	64.976	128.379	83.552	26.626	73.846	57.488	180.023	284.363	205.023	356.071	27.439	1.757	1.920	0.517	1.936
Pdensi_GG_122071_c0_g1	Bud	MC_2_3	2.49276289514874	332157.523726305	166080.0082446	-17.0222099643429	1.0263937933197	-16.5844825593571	9.02395547699368e-62	6.22452395568631e-58	0.000	0.000	0.195	0.062	0.000	0.159	0.269	5.656	2.122	4.297	0.000	0.058	0.272	0.563	0.275	0.177	3033.601	3751.144	9932.523	3829.052	9072.871	174.882	0.420	0.396	1.003	0.384	0.294
Pdensi_DN20772_c0_g4	Bud	MC_2_3	52.0177964240195	1091.07587120828	571.546833816151	-4.39062964460084	0.268367091178757	-16.3605367011124	3.65888991953057e-60	2.27143886204458e-56	1.300	1.538	1.303	2.308	1.009	0.315	0.770	0.762	0.249	0.328	0.692	0.285	0.726	0.982	0.060	4.113	6.294	7.934	26.598	23.915	24.225	26.311	0.509	1.035	0.042	0.210	0.096
Pdensi_DN7989_c1_g1	Bud	MC_2_3	0	456199.27387393	228099.636936965	-21.6565279862181	1.32846736404205	-16.3018893594233	9.56878958297878e-60	5.40027688464839e-56	0.000	0.000	0.000	0.000	0.000	0.000	0.000	2.031	3.697	9.144	0.000	0.000	0.000	0.446	0.000	0.000	0.000	0.000	5259.310	8297.513	17283.907	1076.154	0.000	0.000	0.567	0.000	0.000
Pdensi_DN36065_c0_g1d239323	Bud	MC_2_3	103.544788874206	6750.42708146597	3426.98593517009	-6.02671162486334	0.377244056191915	-15.9756304332529	1.88934478974517e-57	9.77421037894837e-54	2.613	3.211	2.430	107.682	239.527	326.364	86.771	77.115	53.948	18.466	36.877	25.439	133.525	256.536	219.147	40.453	100.462	52.405	228.352	130.271	107.834	135.109	17.011	2.409	0.105	0.190	0.000
Pdensi_DN17926_c2_g2	Bud	MC_2_3	1.24638144757437	19334.7046287368	9667.9755050922	-13.9178860737618	0.878456750146703	-15.843564377458	1.55737159756953e-56	7.43704836747051e-53	0.000	0.000	0.105	0.066	0.000	0.000	0.000	0.086	0.175	0.487	0.000	0.000	0.029	0.000	0.000	0.000	24.968	37.184	254.813	543.612	513.227	463.792	0.000	0.112	0.164	0.000	0.000
Pdensi_DN13659_c0_g1d340477	Bud	MC_2_3	1.50048925614409	171444.184711102	85722.8426001793	-16.8019317539139	1.07587261459637	-15.6170270773342	5.57448878808745e-55	2.47188759974621e-51	0.033	0.036	0.050	0.000	0.000	0.195	0.072	4.164	0.174	2.634	0.000	0.000	0.037	0.248	0.112	0.120	2563.858	2700.316	6684.813	303.892	4880.223	3.131	0.020	0.135	0.595	0.317	0.278
Pdensi_DN19506_c0_g1	Bud	MC_2_3	129.577730835872	5079.87380428658	2604.72576756123	-5.29298533918172	0.339311378036766	-15.5991979102103	7.3714422005911e-55	3.05079421208464e-51	3.552	4.053	2.740	13.517	5.325	7.804	9.038	15.098	26.366	18.478	15.249	23.240	1.835	5.507	2.723	3.119	1.837	1.940	140.326	127.953	81.052	1.459	0.023	0.000	0.253	0.062	0.264
Pdensi_GG_122052_c0_g1	Bud	MC_2_3	19.7593286675239	31337.7517805554	15678.7555546115	-10.6311686838374	0.682467264470884	-15.5775510962855	1.03442360881521e-54	4.01356360220303e-51	0.565	0.501	0.496	1.382	1.052	1.357	0.813	1.090	1.213	1.594	0.780	0.875	0.301	0.547	0.513	0.856	5.722	9.803	858.717	159.858	1127.990	0.795	1.198	2.631	0.763	0.402	0.455
Pdensi_GG_32371_c0_g1	Bud	MC_2_3	32.4985823345155	1633.17675276836	832.837667551439	-5.65099785284436	0.36335627849974	-15.5522229481674	1.53677833287411e-54	5.61195287675441e-51	0.615	1.040	0.962	25.327	59.956	109.050	19.263	20.734	22.411	11.196	15.735	18.375	32.341	57.085	80.846	10.062	17.779	19.040	40.769	29.448	41.631	18.331	4.793	0.178	0.068	0.246	0.000
Pdensi_DN16191_c0_g1d346738	Bud	MC_2_3	1.75345759379486	29458.650693909	14730.2020757514	-14.0374447896964	0.909123432756976	-15.4406368639371	8.72346216860074e-54	3.00862517459297e-50	0.102	0.016	0.014	0.055	0.157	0.530	0.063	0.377	0.374	0.918	0.092	0.069	0.065	0.468	0.049	0.000	0.081	0.037	284.826	403.432	1297.940	106.070	0.107	9.928	0.932	1.324	2.165
Pdensi_DN21620_c1_g2	Bud	MC_2_3	39.9951035694056	4038.73229826699	2039.3637009182	-6.65786272643788	0.431852754566811	-15.4169740867263	1.25865103848173e-53	4.11247665626029e-50	1.067	0.644	1.473	3.831	1.806	1.563	1.052	1.603	0.820	1.006	5.820	1.504	3.274	0.519	1.097	6.185	26.410	18.216	83.558	119.669	72.860	118.496	0.807	1.683	215.067	164.439	280.876
Pdensi_DN10712_c0_g1d334911	Bud	MC_2_3	0.751133435683633	65665.4416836795	32833.0964085576	-16.4169795113451	1.06877567214673	-15.3605475304	3.010215679854e-53	9.34370947026683e-50	0.012	0.038	0.000	0.000	0.043	0.025	0.039	0.751	0.457	1.442	0.000	0.042	0.066	0.191	0.000	0.032	2.462	4.733	885.228	749.043	2807.903	43.882	0.073	0.194	0.111	0.000	0.014
Pdensi_DN21245_c0_g1d294261	Bud	MC_2_3	3.25089294610729	2342.75659068301	1173.00374181456	-9.49309922301431	0.632149355350096	-15.0171777328743	5.66696648832398e-51	1.67526323616739e-47	0.096	0.069	0.101	6.415	4.605	7.965	5.439	5.922	5.906	3.080	7.334	3.408	2.209	6.274	6.316	0.173	4.872	3.455	34.265	80.968	44.121	115.256	200.883	422.278	37.488	174.125	122.426
Pdensi_GG_41038_c0_g1	Bud	MC_2_3	0	256409.968569183	128204.984284592	-20.8253138155415	1.39985536062648	-14.8767611292509	4.66544705412803e-50	1.31650433236486e-46	0.000	0.000	0.000	0.000	0.000	0.169	0.057	6.072	1.221	3.475	0.066	0.062	0.174	0.180	0.117	0.329	2871.985	2332.607	8866.490	1423.781	7397.522	135.034	0.192	0.211	0.638	0.467	0.313
Pdensi_GG_113712_c3_g1	Bud	MC_2_3	0.748717676156214	26838.0303830607	13419.3895503684	-15.1271563852334	1.03086904045253	-14.6741785732482	9.43512222979246e-49	2.54666255663268e-45	0.000	0.018	0.049	0.061	0.010	0.009	0.009	0.085	0.324	0.487	0.000	0.010	0.018	0.066	0.000	0.037	118.761	79.365	337.208	420.435	1057.703	6.760	0.030	0.067	0.038	0.239	0.059
Pdensi_DN14562_c0_g1d393923	Bud	MC_2_3	1173.06670434421	50.1518313433244	611.609267843768	4.54382770384179	0.312404547676115	14.5446912909622	6.3114927195857e-48	1.63257278346617e-44	28.775	33.728	31.017	46.037	35.705	34.507	28.494	32.183	38.957	19.028	31.855	28.845	17.384	25.992	19.228	41.355	10.018	5.028	1.383	1.128	0.920	0.547	0.000	0.000	34.252	26.759	35.235
Pdensi_GG_143600_c0_g1	Bud	MC_2_3	22.2519317729114	1964.08433332882	993.168132550866	-6.46371467534781	0.450907267763535	-14.3349090543768	1.32419903767104e-46	3.28825105034472e-43	0.369	0.853	0.554	22.276	57.402	46.243	20.910	23.577	18.066	11.479	13.955	12.395	26.247	45.486	31.314	8.883	15.272	12.619	37.453	59.476	37.145	207.919	3.130	0.118	0.036	0.000	0.014
Pdensi_DN22056_c0_g1d190192	Bud	MC_2_3	8.25357971640407	707.674548949598	357.964064333001	-6.4222824550184	0.450078570031726	-14.2692473773317	3.40230605639903e-46	8.12365999927891e-43	0.209	0.238	0.196	5.961	4.895	18.100	9.908	5.629	5.427	4.197	2.915	3.371	1.567	3.483	1.010	0.279	1.209	6.614	20.969	14.945	12.804	10.463	41.054	89.688	23.984	15.667	8.263
Pdensi_GG_104047_c0_g1	Bud	MC_2_3	1.24993667802073	5439.03777383835	2720.14385525819	-12.0868642908733	0.853253946897805	-14.1656119316151	1.49558430851425e-45	3.36624425668702e-42	0.000	0.071	0.019	0.000	0.000	0.000	0.000	0.010	0.143	0.077	0.000	0.000	0.010	0.000	0.000	0.017	0.146	0.095	68.764	172.888	127.371	1.917	0.023	0.019	0.000	0.000	0.000
Pdensi_GG_82441_c0_g1	Bud	MC_2_3	40.9661366992782	11006.5956295979	5523.78088314857	-8.06958317565218	0.569702600067242	-14.1645538824989	1.51828027041296e-45	3.36624425668702e-42	0.804	0.497	1.953	1.020	0.279	0.753	0.000	0.361	0.272	0.271	0.000	0.271	0.128	0.133	0.385	3.092	9.952	2.960	226.419	182.806	341.259	4.027	0.000	0.231	0.000	0.000	0.415
Pdensi_GG_125970_c0_g1	Bud	MC_2_3	100.547343635033	2298.39968063707	1199.47351213605	-4.514713119806	0.320022517423721	-14.1074857986582	3.41538936383172e-45	7.31128867954046e-42	3.176	2.115	2.722	22.765	54.694	75.732	12.705	19.071	26.316	7.650	14.839	21.934	44.572	77.108	75.175	20.575	30.896	28.052	49.240	61.668	46.259	16.337	83.281	65.054	0.747	0.245	0.553
Pdensi_DN21957_c0_g2d421210	Bud	MC_2_3	3.00517188703877	1393.53811690156	698.271644394299	-8.85832504762706	0.630573901181019	-14.0480362904904	7.91998123510395e-45	1.63890811691751e-41	0.105	0.150	0.000	4.423	6.578	20.128	5.809	7.034	9.995	2.977	5.107	3.633	0.707	4.169	6.996	0.126	2.803	1.356	31.014	35.976	28.348	119.365	497.104	717.454	103.971	241.277	343.339
Pdensi_GG_79752_c0_g1	Bud	MC_2_3	5.50468073415508	2338.23405010868	1171.86936542142	-8.73074708438816	0.629367104585272	-13.8722647255951	9.32842633286678e-44	1.86809260240119e-40	0.196	0.127	0.127	0.296	0.707	1.747	1.144	3.103	8.192	2.157	3.719	2.080	0.584	1.481	0.553	0.469	1.024	0.800	45.258	27.172	86.695	65.878	10.026	43.690	0.811	0.814	0.847
Pdensi_GG_15142_c1_g1	Bud	MC_2_3	0	63656.0598426525	31828.0299213262	-18.8152339597657	1.36900634543978	-13.7437156682582	5.5550087272502e-43	1.07767169308654e-39	0.000	0.000	0.000	0.000	0.000	0.000	0.000	0.304	0.609	1.331	0.000	0.000	0.040	0.150	0.000	0.000	1.900	2.268	508.376	1385.840	2396.987	6.138	0.000	0.132	0.050	0.000	0.039
Pdensi_GG_140729_c0_g1	Bud	MC_2_3	2179.48181208324	2.16634413019294	1090.82407810672	9.96634459362794	0.726939693339016	13.7100019230619	8.84554952748565e-43	1.66403549898882e-39	53.959	65.040	54.797	49.535	37.434	38.166	35.025	26.999	36.329	10.466	28.211	14.326	33.601	38.636	37.126	49.396	1.189	0.320	0.078	0.013	0.065	0.000	0.000	0.000	0.000	0.000	0.000
Pdensi_DN23395_c0_g1d303799	Bud	MC_2_3	13.2584315829209	651.135161574603	332.196796578762	-5.61832878827951	0.410649601071923	-13.6815639747705	1.30847738486944e-42	2.38912576625574e-39	0.380	0.404	0.284	0.060	0.685	100.712	3.324	11.293	18.029	27.506	67.995	118.076	4.440	3.463	1.331	0.766	4.083	9.430	18.572	12.573	13.621	10.782	83.404	30.476	135.758	102.509	73.798
Pdensi_DN10586_c0_g1d209930	Bud	MC_2_3	0	24430.192303515	12215.0961517575	-17.4336039538603	1.29175757505292	-13.4960338460923	1.65023881960536e-41	2.92705216917431e-38	0.000	0.000	0.000	0.000	0.000	0.011	0.000	0.189	0.410	0.460	0.000	0.000	0.022	0.023	0.000	0.018	51.605	53.664	293.713	687.262	674.465	165.680	0.000	0.041	0.047	0.000	0.024
Pdensi_DN38664_c1_g5	Bud	MC_2_3	112.511806582941	2239.40897373225	1175.9603901576	-4.31492301761713	0.321211713227762	-13.4332679660332	3.85994200085802e-41	6.65625553925739e-38	2.182	3.822	2.980	58.234	160.782	221.373	45.340	51.270	36.639	20.869	27.060	25.915	70.942	125.735	147.030	18.950	28.457	17.382	48.225	55.606	49.226	45.118	3.775	0.160	0.038	0.007	0.036
Pdensi_DN23166_c0_g1d547330	Bud	MC_2_3	28736.8837540064	1044.06200433378	14890.4728791701	4.78268190797382	0.358007583652689	13.3591636779784	1.04734233730578e-40	1.75727060270115e-37	680.464	997.143	616.616	538.383	498.938	540.009	275.948	250.815	442.265	238.390	215.680	339.771	440.168	1237.658	433.053	780.993	301.942	143.140	27.910	16.264	27.455	1.572	3.255	2.486	11.996	21.955	24.531
Pdensi_DN51340_c0_g1d253251	Bud	MC_2_3	0	23674.987048746	11837.493524373	-17.3883083634572	1.30395791812294	-13.3350226428226	1.44810737656518e-40	2.36575015624123e-37	0.000	0.000	0.000	0.000	0.000	0.000	0.000	0.000	0.889	0.000	0.000	0.000	0.000	0.000	0.000	0.000	70.422	86.894	340.909	873.235	396.493	36.428	0.218	0.000	0.000	0.000	0.000
Pdensi_GG_81284_c2_g1	Bud	MC_2_3	0.499441386641339	26138.8915722102	13069.6955067984	-15.6737297759203	1.18687337487567	-13.2058988833262	8.11254780223867e-40	1.29135119887943e-36	0.000	0.012	0.021	0.013	0.000	0.011	0.000	0.111	0.437	0.449	0.000	0.000	0.024	0.000	0.000	0.010	60.078	78.677	233.790	719.927	811.921	162.554	0.013	0.044	0.033	0.012	0.000
Pdensi_DN20784_c0_g1	Bud	MC_2_3	139.013741766478	3270.02366598656	1704.51870387652	-4.55597221407846	0.346823128778392	-13.1362986953202	2.03961878275332e-39	3.16548835083315e-36	2.498	5.066	3.558	83.994	249.841	291.579	71.110	76.877	53.721	25.933	46.144	34.475	115.487	215.713	208.615	30.125	49.163	31.587	73.179	77.364	73.109	111.040	8.567	0.630	0.054	0.039	0.000
Pdensi_DN18027_c0_g1	Bud	MC_2_3	40.50758046277	1687.92929496634	864.218437714553	-5.3808718776643	0.411809386897675	-13.0664138527792	5.12239909768227e-39	7.7560618532711e-36	0.815	1.422	1.012	7.894	24.073	22.222	6.587	8.069	7.534	2.236	6.117	4.864	10.473	19.631	17.344	4.120	8.047	7.636	46.397	25.580	43.832	9.877	17.517	5.973	17.276	12.328	12.863
Pdensi_GG_20438_c0_g1	Bud	MC_2_3	0	9979.05350760614	4989.52675380307	-16.1419142495003	1.24368628370613	-12.9790884252564	1.60782752641483e-38	2.3765222104722e-35	0.000	0.000	0.000	0.000	0.031	0.000	0.000	0.027	0.061	0.153	0.000	0.000	0.000	0.000	0.000	0.000	0.000	0.197	173.017	280.147	226.537	1.811	0.129	0.053	0.000	0.000	0.000
Pdensi_DN11521_c0_g1d336257	Bud	MC_2_3	1.50354315997575	2402.68506429123	1202.0943037256	-10.6439775661269	0.821006276836808	-12.9645507792416	1.94365728276154e-38	2.80609870032178e-35	0.076	0.041	0.000	0.111	0.045	0.014	0.069	0.039	0.029	0.029	0.016	0.000	0.112	0.058	0.057	0.023	3.317	5.683	41.733	36.210	85.338	24.117	17.085	14.187	0.000	0.071	0.045
Pdensi_GG_58204_c0_g1	Bud	MC_2_3	0.249276289514874	78953.7131356005	39476.981205945	-18.1641489911241	1.41295178751047	-12.8554626928412	8.01448697012835e-38	1.13077125251265e-34	0.000	0.000	0.018	0.046	0.000	0.059	0.040	1.599	0.321	1.714	0.000	0.022	0.061	0.105	0.041	0.067	556.302	645.734	2141.793	379.646	2885.006	0.165	0.000	0.150	0.114	0.082	0.088
Pdensi_DN18087_c0_g1d216724	Bud	MC_2_3	15.5021688518621	464.329186947908	239.915677899885	-4.90467156158162	0.382616260972454	-12.818774479464	1.2871892053907e-37	1.77574901934788e-34	0.356	0.444	0.437	6.291	17.238	21.831	4.990	5.999	4.753	2.855	3.610	3.278	6.743	14.957	14.867	2.567	3.502	2.404	11.328	11.121	9.376	19.949	0.364	0.151	2.052	0.964	1.194
Pdensi_DN19813_c1_g2	Bud	MC_2_3	4.25027704600467	762.179133450992	383.214705248498	-7.48611050913901	0.584126766263504	-12.8159004885627	1.33578537997063e-37	1.80272948670819e-34	0.051	0.174	0.108	0.660	0.454	0.264	0.444	0.534	0.501	0.675	0.458	0.434	0.057	0.156	0.144	0.155	1.369	1.957	18.419	12.311	21.433	53.570	33.423	29.235	0.000	0.000	0.000
Pdensi_GG_157845_c0_g1	Bud	MC_2_3	1.00168601380699	9037.52030662809	4519.26099632095	-13.140531968298	1.04072890912657	-12.6262774609827	1.51266561710964e-36	1.99800598957801e-33	0.051	0.000	0.022	3.597	4.106	11.271	5.943	4.410	4.588	4.872	5.727	7.573	1.946	7.112	2.247	0.086	2.157	0.321	203.554	56.929	355.786	33.826	117.673	60.012	0.045	0.000	0.000
Pdensi_DN17372_c0_g5	Bud	MC_2_3	4.24938823839308	2097.43225269727	1050.84082046783	-8.94680277956934	0.711587216651683	-12.5730234751375	2.97139041463112e-36	3.84299826958958e-33	0.069	0.166	0.119	1.671	3.855	10.829	1.304	0.763	1.118	0.260	0.496	0.832	2.922	3.515	7.086	0.776	6.398	8.977	17.881	57.417	66.306	4.126	0.063	0.035	0.000	0.000	0.021
Pdensi_DN19506_c0_g1d287459	Bud	MC_2_3	1.24879720710179	18016.3264259486	9008.78761157784	-13.8155167334371	1.10246438776555	-12.5314857212197	5.0213103058065e-36	6.36169273029525e-33	0.022	0.027	0.067	0.056	0.242	2.002	0.293	1.193	1.861	4.116	12.494	15.403	0.917	0.751	0.151	0.043	10.502	7.433	73.295	932.417	210.926	3.421	5.031	2.098	33.898	33.415	22.838
Pdensi_DN23058_c0_g1d128325	Bud	MC_2_3	48.9874642884771	1983.865289292	1016.42637679024	-5.33964926555546	0.426827091725376	-12.5100992159866	6.57420634746501e-36	8.16253460101255e-33	1.085	1.028	1.792	21.552	25.322	39.161	22.702	10.955	31.219	17.243	9.092	21.304	17.597	17.472	19.525	11.962	9.437	20.616	54.820	29.386	51.947	105.641	119.254	101.354	5.375	4.567	2.866
Pdensi_DN37395_c2_g2	Bud	MC_2_3	148.525166555861	2323.10016435141	1235.81266545363	-3.96729877168767	0.321430547144698	-12.3426314235831	5.33822170045938e-35	6.49797653263761e-32	2.928	5.186	3.742	35.657	56.254	53.098	29.934	34.247	25.133	21.204	25.521	23.429	26.090	39.612	31.467	14.126	25.340	13.712	57.072	55.606	46.543	26.424	17.093	5.682	0.933	0.370	0.311
Pdensi_DN14124_c1_g2	Bud	MC_2_3	0	5316.17018205087	2658.08509102543	-15.2333709294547	1.23759880781817	-12.3088118970561	8.12098526796783e-35	9.69520702760467e-32	0.000	0.000	0.000	0.000	0.000	0.000	0.000	0.098	0.074	0.073	0.000	0.000	0.000	0.000	0.000	0.000	20.229	32.039	101.614	113.510	147.145	60.541	0.000	0.000	0.049	0.000	0.000
Pdensi_DN18836_c1_g1	Bud	MC_2_3	0.498552579029749	11811.2894985586	5905.8940255688	-14.5280835964797	1.18122771651644	-12.2991387632898	9.15450039662136e-35	1.07228563136274e-31	0.000	0.000	0.045	0.000	0.000	0.049	0.000	0.142	0.214	0.053	0.000	0.000	0.000	0.000	0.000	0.000	119.813	86.011	325.512	375.093	112.529	80.947	0.000	0.000	0.000	0.000	0.000
Pdensi_DN3015_c0_g1d1085	Bud	MC_2_3	422.485671540366	28579.3982825198	14500.9419770301	-6.07990792845662	0.497005021269711	-12.2330915549387	2.06910967523219e-34	2.37870978960027e-31	7.226	9.089	17.353	13.187	17.706	15.610	14.181	12.602	17.880	16.120	12.722	17.515	12.286	13.854	14.341	11.857	185.669	265.467	537.116	449.845	958.071	7.050	3.933	0.056	13.216	12.000	14.438
Pdensi_DN20231_c0_g1	Bud	MC_2_3	38.5222582227669	4241.6555769902	2140.08891760648	-6.78277380097324	0.555778373078119	-12.2040981253149	2.95565267397685e-34	3.33612578182696e-31	0.813	1.626	0.648	7.801	5.263	8.681	4.006	4.352	6.805	4.499	11.733	7.376	4.868	8.651	4.142	1.321	6.922	5.519	48.900	107.239	131.010	383.104	23.903	7.229	42.951	57.175	32.732
Pdensi_DN12089_c0_g1	Bud	MC_2_3	0.249276289514874	80254.982566943	40127.6159216163	-18.1877281603234	1.49129652181706	-12.1959167035156	3.26805429024514e-34	3.62287161318604e-31	0.000	0.000	0.017	0.065	0.021	0.056	0.075	1.024	0.162	1.800	0.000	0.047	0.019	0.060	0.020	0.000	977.591	1307.170	1760.284	234.191	3471.313	47.498	0.043	0.000	0.081	0.136	0.042
Pdensi_DN12820_c0_g1d211965	Bud	MC_2_3	1007.76842248479	4.80628524056089	506.287353862678	7.71433144112569	0.633905374336432	12.1695315317385	4.51667271175595e-34	4.91921126220718e-31	27.425	24.121	28.694	18.676	14.567	56.365	13.851	10.969	21.111	9.853	9.540	15.942	26.846	26.166	67.097	7.057	0.136	0.899	0.187	0.000	0.159	0.000	0.000	0.000	0.000	0.000	0.067
Pdensi_DN11982_c0_g1d337024	Bud	MC_2_3	0	21147.544321793	10573.7721608965	-17.2254234232364	1.42566790861147	-12.0823533441341	1.30918262351684e-33	1.40127684944699e-30	0.000	0.000	0.000	0.000	0.000	0.000	0.000	0.210	0.651	0.118	0.000	0.000	0.000	0.058	0.000	0.000	0.664	0.314	105.569	638.745	679.340	141.509	0.062	0.000	0.000	0.000	0.000
Pdensi_DN37705_c0_g1	Bud	MC_2_3	27.5095242858434	456.956656847211	242.233090566527	-4.05397174098274	0.336937823064109	-12.0318096202912	2.41802005403269e-33	2.54424889753134e-30	0.740	0.698	0.734	1.629	1.988	2.496	1.863	2.158	1.889	1.638	1.910	2.262	0.858	1.639	1.860	0.697	4.608	8.753	10.261	10.696	10.288	16.274	10.320	12.275	0.879	0.787	1.011
Pdensi_GG_13995_c0_g1	Bud	MC_2_3	0	18026.9606870831	9013.48034354153	-16.9950862561875	1.41382953350658	-12.0206049268446	2.7693655249659e-33	2.86537019649805e-30	0.000	0.000	0.000	0.000	0.000	0.016	0.000	0.189	0.177	0.585	0.000	0.000	0.034	0.070	0.000	0.000	0.336	0.210	120.231	333.580	759.086	95.479	0.000	0.031	0.047	0.017	0.000
Pdensi_DN27178_c0_g1d230417	Bud	MC_2_3	18.4935981716584	713.391360478604	365.942479325132	-5.26937403187884	0.440141624630328	-11.971996596106	4.98152413512095e-33	5.06972161161162e-30	0.280	0.580	0.624	1.790	2.025	4.036	1.796	2.100	1.806	1.718	0.685	1.320	1.445	1.407	2.357	1.247	13.504	12.987	15.920	18.295	14.613	25.179	13.702	10.147	0.519	0.821	0.800
Pdensi_DN16443_c0_g1d215273	Bud	MC_2_3	0.249276289514874	47633.6185872325	23816.933931761	-17.4351207400385	1.45713285995261	-11.9653610313925	5.39623649719262e-33	5.40319938299545e-30	0.000	0.000	0.029	0.036	0.000	0.000	0.000	0.767	0.051	1.169	0.018	0.000	0.016	0.083	0.000	0.026	62.820	33.557	1312.834	164.038	1785.447	0.478	0.018	0.000	0.113	0.033	0.017
Pdensi_DN13804_c0_g1d52234	Bud	MC_2_3	235.098429575279	2877.95816734087	1556.52829845807	-3.6136950762668	0.304590885534575	-11.8640945868244	1.81859164389795e-32	1.79203443259024e-29	6.071	7.020	5.654	35.904	80.150	72.326	30.734	32.434	32.030	21.801	21.063	21.860	41.700	64.914	64.524	16.450	27.663	22.887	54.979	81.806	59.587	102.138	24.133	4.065	17.009	10.736	14.106
Pdensi_DN24343_c0_g2	Bud	MC_2_3	0	4859.54592395568	2429.77296197784	-15.1038609848456	1.27749972735413	-11.8229856816703	2.96940185032371e-32	2.880319794814e-29	0.000	0.000	0.000	0.000	0.000	0.027	0.000	0.026	0.000	0.099	0.000	0.000	0.000	0.000	0.000	0.000	30.437	26.113	101.588	160.054	70.830	2.825	0.062	0.000	0.000	0.057	0.030
Pdensi_GG_112185_c0_g1	Bud	MC_2_3	1.2521017742408	917.773186285727	459.512644029984	-9.51897370034398	0.8089160640302	-11.7675666532302	5.73550878946555e-32	5.47785208692341e-29	0.031	0.066	0.000	0.116	0.111	0.000	0.134	0.096	0.108	0.036	0.116	0.000	0.034	0.000	0.000	0.000	0.000	0.077	16.930	17.752	27.779	0.046	0.000	0.000	0.000	0.000	0.000
Pdensi_GG_152418_c0_g1	Bud	MC_2_3	1.49871164092091	1161.88387767445	581.691294657685	-9.59744508821862	0.816569334836736	-11.7533743661064	6.78540759958552e-32	6.38239551185256e-29	0.042	0.000	0.084	0.000	0.000	0.000	0.046	0.000	0.000	0.049	0.000	0.149	0.047	0.000	0.000	0.076	21.263	12.781	40.627	16.239	23.430	2.278	0.000	0.000	0.259	0.330	0.050
Pdensi_GG_50969_c0_g1	Bud	MC_2_3	321.58013902746	10029.8794260767	5175.7297825521	-4.96295973562195	0.42334784122129	-11.7231251759891	9.70254066421447e-32	8.99005558857365e-29	4.409	9.554	11.721	142.465	386.380	456.115	114.391	113.910	95.745	50.046	62.249	66.844	185.579	352.477	346.614	82.712	189.714	190.813	253.617	199.870	234.002	85.752	8.420	0.385	0.000	0.430	0.000
Pdensi_GG_16380_c0_g1	Bud	MC_2_3	1.49565773708925	3594.30945384053	1797.90255578881	-11.2281859551807	0.965268912976796	-11.6321843625462	2.82767691110666e-31	2.58150268590443e-28	0.000	0.000	0.113	0.071	0.034	0.015	0.000	0.059	0.100	0.083	0.108	0.186	0.000	0.000	0.016	0.000	62.684	50.952	52.249	134.054	58.258	1.193	0.000	0.000	0.000	0.000	0.051
Pdensi_GG_124436_c0_g1	Bud	MC_2_3	2.74509308849528	2541.77650289886	1272.26079799368	-9.85349840942309	0.848412830868703	-11.6140374719863	3.49704313155487e-31	3.14632518270908e-28	0.035	0.000	0.173	0.480	0.042	0.150	2.777	0.181	1.342	2.357	0.351	1.728	0.386	0.040	0.039	0.157	5.472	12.128	41.792	90.970	40.478	289.794	617.845	73.041	0.054	0.000	0.000
Pdensi_DN21923_c1_g1	Bud	MC_2_3	3076.42953073033	98.3701422063956	1587.39983646836	4.96794996170392	0.430550915781781	11.5385887698863	8.42968406461061e-31	7.47592552472895e-28	95.160	78.640	71.059	56.075	37.704	62.146	23.907	22.660	54.070	28.876	14.868	34.414	39.222	78.074	36.826	84.776	16.280	10.817	2.631	1.162	2.924	0.283	0.217	0.000	0.000	0.000	0.000
Pdensi_DN19626_c1_g2	Bud	MC_2_3	0	2711.30745792315	1355.65372896158	-14.2619470028003	1.23960599297139	-11.5052259215155	1.24163788818486e-30	1.08564619857065e-27	0.000	0.000	0.000	0.000	0.000	0.000	0.000	0.000	0.029	0.000	0.000	0.000	0.000	0.000	0.000	0.000	0.000	0.000	50.568	62.558	71.609	0.944	0.000	0.075	0.000	0.000	0.000
Pdensi_DN35668_c2_g1	Bud	MC_2_3	56.9762015887572	2727.29756460129	1392.13688309502	-5.58081967884034	0.487414793380237	-11.4498364732371	2.35589520562216e-30	2.03130519951422e-27	0.846	1.719	1.976	22.027	67.780	103.498	16.828	21.929	17.532	6.923	10.534	9.815	26.271	49.971	66.900	5.971	10.305	12.111	38.611	69.791	76.705	18.951	0.512	0.090	0.031	0.022	0.006
Pdensi_DN37298_c0_g1d377050	Bud	MC_2_3	15.5184639963216	1344.43815650696	679.978310251639	-6.43708731617948	0.563576307984395	-11.4218557895051	3.25214334308404e-30	2.76565833888571e-27	0.604	0.373	0.258	1.311	1.357	1.506	7.370	4.781	8.140	8.113	11.458	9.985	0.096	0.498	0.193	0.853	7.227	10.637	19.347	46.626	25.456	17.060	22.980	16.016	0.131	0.000	0.311
Pdensi_DN30958_c0_g1	Bud	MC_2_3	0	2407.15878334644	1203.57939167322	-14.0902795307233	1.23976752751812	-11.3652593877261	6.22791935313772e-30	5.22471937084851e-27	0.000	0.000	0.000	0.000	0.000	0.000	0.115	0.061	0.497	0.384	0.127	0.000	0.000	0.000	0.071	0.000	37.884	42.049	47.309	51.228	65.619	9.172	0.623	0.023	0.000	0.000	0.000
Pdensi_DN24806_c0_g1	Bud	MC_2_3	16.2656547205619	3556.50637391415	1786.38601431736	-7.77253674272527	0.684321553443541	-11.3580183228388	6.76620577105028e-30	5.60061405689068e-27	0.598	0.386	0.327	1.237	0.861	3.018	0.881	0.465	0.628	0.209	0.490	0.389	0.332	0.618	1.209	0.162	11.624	22.152	47.017	35.139	158.312	37.258	6.268	64.763	16.794	25.408	30.135
Pdensi_DN21542_c0_g2	Bud	MC_2_3	0.249276289514874	7570.00603395442	3785.12765512197	-14.7815232935222	1.30503872298134	-11.3265016839915	9.70020944727745e-30	7.92353950640769e-27	0.000	0.000	0.016	0.039	0.000	0.000	0.000	0.049	0.273	0.048	0.000	0.000	0.052	0.000	0.000	0.000	35.596	35.560	117.207	284.287	114.121	4.626	0.000	0.000	0.000	0.018	0.019
Pdensi_GG_26519_c0_g1	Bud	MC_2_3	0.997105158059498	3032.61409946327	1516.80560231066	-11.5674477729637	1.02686812653916	-11.2647841275874	1.95831271341989e-29	1.57885783440398e-26	0.000	0.000	0.078	0.000	0.047	0.000	0.043	0.243	0.729	0.091	0.393	0.323	0.000	0.045	0.044	0.106	0.043	0.340	101.666	25.719	81.729	0.000	0.000	0.237	0.000	0.000	0.047
Pdensi_DN19885_c0_g1d288263	Bud	MC_2_3	0	2296.35253916066	1148.17626958033	-14.0223952880402	1.24532750080183	-11.2600061261087	2.06744343083267e-29	1.64547292546272e-26	0.000	0.000	0.000	0.000	0.000	0.000	0.000	0.000	0.076	0.000	0.000	0.000	0.072	0.074	0.000	0.000	0.000	0.080	49.903	65.488	41.693	0.293	0.079	0.000	0.000	0.000	0.000
Pdensi_DN23606_c1_g2d549348	Bud	MC_2_3	146.57131810593	1653.76071244487	900.166015275398	-3.49605795937326	0.311104557542532	-11.2375658749239	2.66632980403652e-29	2.09526271183022e-26	3.614	4.919	3.184	44.593	136.439	183.409	42.097	47.905	32.598	23.071	26.987	24.977	53.475	115.934	99.960	15.564	29.280	18.870	41.027	31.976	40.282	9.001	5.902	3.213	0.828	0.298	0.618
Pdensi_DN17864_c7_g1	Bud	MC_2_3	14.0032065476339	673.982539812197	343.992873179915	-5.58884824582015	0.497963944195843	-11.2233994267306	3.13002548685455e-29	2.42889977779913e-26	0.326	0.414	0.383	0.668	0.461	0.254	0.711	0.265	0.035	0.553	0.299	0.105	0.394	0.510	0.199	0.535	0.424	0.222	11.367	22.615	11.970	0.178	0.073	0.361	0.193	0.638	1.263
Pdensi_DN17899_c0_g1d216510	Bud	MC_2_3	360.249850469686	10412.6018084494	5386.42582945953	-4.85315219808672	0.433220467091808	-11.2024998049278	3.96387825066223e-29	3.03799459013717e-26	6.966	11.441	10.358	8.965	16.662	15.090	14.538	22.505	28.283	25.833	24.544	39.918	9.337	16.835	16.922	7.233	12.289	9.628	145.171	229.195	331.757	526.938	4.244	3.058	0.359	0.505	0.528
Pdensi_GG_121678_c0_g1	Bud	MC_2_3	821.700502370641	62.1345279479907	441.917515159316	3.72617943617672	0.334440792136617	11.1415219787381	7.87617037240566e-29	5.96283727706029e-26	18.635	25.823	21.104	28.056	28.756	26.484	24.452	28.648	36.331	18.477	26.279	21.587	12.354	24.299	16.149	18.913	4.093	2.150	1.265	1.572	1.393	0.131	0.084	0.000	0.213	0.678	0.887
Pdensi_DN24100_c0_g1d365441	Bud	MC_2_3	1458.0878823018	20698.9995428232	11078.5437125625	-3.82742087889236	0.343771688454933	-11.133612823367	8.60746338956521e-29	6.43796779788202e-26	41.888	46.899	27.480	73.202	102.319	139.428	82.066	68.280	74.144	109.001	88.347	96.123	77.170	103.536	80.833	44.774	125.047	164.944	469.570	580.472	367.258	528.927	1437.373	615.670	124.537	118.842	77.238
Pdensi_DN40276_c2_g4	Bud	MC_2_3	255.034014475737	2560.13265811611	1407.58333629592	-3.32756829974513	0.301603108191987	-11.0329376898428	2.65062682909064e-28	1.95893944702317e-25	5.806	7.334	7.192	14.546	27.685	32.915	20.594	14.639	19.334	15.321	13.285	13.692	9.457	14.048	13.877	8.423	27.457	18.606	76.224	53.467	46.590	128.901	263.836	133.620	29.147	32.929	27.768
Pdensi_DN16752_c0_g1d471667	Bud	MC_2_3	5.25617940663398	2009.93343228483	1007.59480584573	-8.57926763789354	0.778042724863555	-11.0267307484921	2.84002124860499e-28	2.07421787192233e-25	0.285	0.000	0.142	5.270	3.606	15.899	3.087	6.100	8.531	2.771	6.344	3.140	1.923	4.948	9.560	0.192	5.016	2.206	43.040	56.267	38.130	213.974	458.179	993.342	62.374	137.220	175.151
Pdensi_DN19879_c0_g1d360847	Bud	MC_2_3	0.750244628072043	798.405331640353	399.577788134213	-10.0556630758501	0.913668586028216	-11.0058102353752	3.58280689296143e-28	2.58628665017495e-25	0.022	0.012	0.011	0.068	0.052	0.035	0.059	0.086	0.038	0.064	0.124	0.016	0.012	0.045	0.000	0.019	6.049	2.583	21.169	17.512	16.118	20.811	3.016	0.822	0.000	0.012	0.000
Pdensi_DN31819_c0_g1	Bud	MC_2_3	0	17780.5529181796	8890.27645908982	-16.9752252198017	1.54504026824469	-10.9869144310958	4.41771550275643e-28	3.15231929208183e-25	0.000	0.000	0.000	0.000	0.000	0.023	0.000	0.000	0.151	0.479	0.000	0.000	0.048	0.025	0.000	0.000	0.000	0.000	52.928	275.601	862.747	0.129	0.000	0.044	0.000	0.024	0.000
Pdensi_DN38524_c0_g1d241568	Bud	MC_2_3	3.99908632357707	2001.91127760593	1002.95518196475	-8.96719005778778	0.81719648345131	-10.9731138586355	5.14687654664759e-28	3.63088745472593e-25	0.000	0.235	0.076	0.439	0.662	0.773	0.736	0.938	2.781	0.916	1.850	1.648	0.902	0.803	0.457	0.326	0.719	1.441	41.952	31.448	63.159	60.240	10.728	40.644	1.181	0.883	0.502
Pdensi_DN10914_c0_g1d387447	Bud	MC_2_3	103.16492373778	18472.6302235346	9287.8975736362	-7.48425782333027	0.684810308300972	-10.9289502985124	8.38123110107691e-28	5.84614412084106e-25	0.728	3.582	3.943	8.522	34.115	92.658	3.811	5.501	7.940	2.164	5.415	6.252	12.048	24.961	34.077	3.335	40.866	40.919	321.609	690.329	248.605	1371.157	404.962	80.801	3.533	8.789	19.682
Pdensi_DN18860_c0_g3d355806	Bud	MC_2_3	2.24793064369182	10077.687988428	5039.96795953586	-12.1296990871998	1.11162418402421	-10.9116905349152	1.01353774440092e-27	6.99115813026768e-25	0.000	0.093	0.086	0.000	0.000	0.000	0.000	0.361	0.000	0.304	0.000	0.102	0.096	0.000	0.097	0.078	135.326	149.751	349.780	19.553	325.497	0.262	0.106	0.000	0.000	0.097	0.000
Pdensi_DN32377_c0_g1d199453	Bud	MC_2_3	1031.63477735594	52.2860909603418	541.96043415814	4.30214471076134	0.394704192928027	10.8996681257597	1.1567843715843e-27	7.89155755911573e-25	32.992	29.848	19.296	55.954	77.650	32.903	63.225	42.165	24.159	23.806	29.915	18.406	19.503	40.735	18.530	12.009	2.852	1.871	1.384	0.964	1.216	0.316	0.382	0.000	0.000	0.000	0.000
Pdensi_DN22219_c2_g2	Bud	MC_2_3	716.194781911445	8.65263287889333	362.423707395169	6.36602119883621	0.584904991106775	10.8838551484921	1.37616902013248e-27	9.28614921411136e-25	20.077	21.869	15.133	34.035	29.096	23.694	30.242	19.838	23.110	13.615	19.622	15.984	16.408	22.826	17.421	9.456	1.772	1.275	0.312	0.056	0.223	0.000	0.000	0.000	0.000	0.000	0.000
Pdensi_GG_107060_c0_g1	Bud	MC_2_3	14.9912638398162	1036.76861411369	525.879938976754	-6.11154526005716	0.565741734363132	-10.8027124195408	3.34182901557073e-27	2.23076070200678e-24	0.131	0.538	0.509	9.370	37.973	26.094	13.630	15.911	16.183	8.004	9.341	9.728	8.850	18.052	14.657	2.560	6.748	5.521	19.330	29.582	21.818	52.070	76.747	31.130	0.017	0.000	0.000
Pdensi_GG_106603_c0_g1	Bud	MC_2_3	5825.53243143522	225.253258396736	3025.39284491598	4.69295939141108	0.437417923330573	10.7287770827453	7.45765636147988e-27	4.92522666936884e-24	94.013	133.687	236.856	91.599	99.938	69.590	85.551	81.629	204.191	41.714	75.176	73.652	81.497	81.462	102.252	165.050	47.611	55.608	5.610	4.159	5.687	0.517	0.000	0.100	0.000	0.138	0.000
Pdensi_DN12214_c0_g1d6117	Bud	MC_2_3	10.2465137439146	619.195106212444	314.720809978179	-5.91669014606273	0.551772823712149	-10.7230546554597	7.93389506649539e-27	5.18459163924246e-24	0.180	0.291	0.359	16.768	33.215	26.061	11.522	10.455	8.866	4.165	5.119	4.795	10.215	19.379	17.041	5.082	9.542	4.379	8.498	17.655	15.856	13.862	4.422	1.826	0.762	0.556	1.028
Pdensi_DN20842_c0_g4	Bud	MC_2_3	168.5966731489	1728.82352654187	948.710099845385	-3.35815592441705	0.313349644154922	-10.7169610275886	8.47420447643031e-27	5.47998556142493e-24	4.562	5.240	3.639	9.523	17.098	29.038	12.120	9.772	11.204	13.690	12.826	13.897	10.051	14.150	15.708	3.915	10.270	10.397	35.427	47.172	35.490	59.740	174.037	80.280	14.558	13.402	8.236
Pdensi_DN16524_c0_g1d279098	Bud	MC_2_3	0.748717676156214	2173.8924713366	1087.32059450638	-11.5012619431165	1.07449662000121	-10.7038605138689	9.7624302523614e-27	6.2479553615113e-24	0.000	0.019	0.041	0.081	0.085	0.050	0.119	0.307	0.330	0.278	0.406	0.427	0.013	0.081	0.007	0.005	18.323	28.954	29.129	27.159	90.829	14.057	0.585	0.119	0.009	0.007	0.007
Pdensi_DN17164_c1_g1	Bud	MC_2_3	1085.17077534582	70.1773889758366	577.674082160829	3.95063392597646	0.369500306353816	10.6918285534343	1.11157528067633e-26	7.04148912493741e-24	37.767	25.794	22.729	18.147	14.852	10.483	13.538	10.314	10.899	6.815	9.247	7.939	20.203	16.111	9.779	17.833	7.784	4.454	1.738	1.489	1.563	2.381	2.750	1.627	0.687	1.321	1.443
Pdensi_DN20822_c1_g1	Bud	MC_2_3	24.746221619976	571.972556274295	298.359388947135	-4.53046977280943	0.423928715815515	-10.6868669278374	1.17265580765304e-26	7.35338106455562e-24	0.395	0.858	0.730	9.226	34.589	38.404	9.854	11.642	9.251	4.369	5.999	5.794	10.876	24.038	22.665	3.178	7.342	5.193	12.856	13.321	12.964	12.523	1.972	0.477	0.017	0.012	0.013
Pdensi_DN11481_c0_g1	Bud	MC_2_3	94.8045995734608	29987.0466927387	15040.9256461561	-8.30516246985624	0.780124665716114	-10.6459426740885	1.82131331286283e-26	1.13067130462525e-23	3.205	1.820	2.491	5.467	1.065	0.444	0.605	0.773	0.700	2.050	2.036	0.662	1.033	0.897	0.233	21.128	35.288	16.281	162.092	362.494	1488.073	6.885	2.932	1.387	0.032	1.552	1.342
Pdensi_DN17381_c1_g3	Bud	MC_2_3	19.2629182126425	1616.38676957915	817.824843895897	-6.39071955680989	0.600623293921485	-10.6401460307753	1.93825328168913e-26	1.19135409630951e-23	0.480	0.729	0.329	1.117	1.069	1.575	1.151	0.960	0.790	0.945	0.792	0.666	0.697	1.233	0.986	0.854	0.585	0.354	23.544	22.787	63.172	3.465	1.278	0.303	5.332	5.286	2.595
Pdensi_DN20836_c0_g1d537870	Bud	MC_2_3	1324.47780019245	6.56624598080618	665.522023086627	7.65904260595301	0.721602317290336	10.6139384844456	2.56695446276805e-26	1.56231895145726e-23	44.625	36.435	24.369	25.071	20.311	5.725	27.714	4.796	3.426	4.344	0.466	0.630	21.767	15.148	6.263	20.342	4.874	3.365	0.237	0.000	0.231	0.000	0.000	0.000	0.000	0.000	0.000
Pdensi_GG_65836_c0_g1	Bud	MC_2_3	305.614678662084	10070.6292913239	5188.12198499301	-5.0422774235796	0.478695941216219	-10.5333615546619	6.06298585280602e-26	3.6542734149728e-23	7.827	8.947	7.602	13.734	13.550	10.448	16.512	23.843	17.288	24.419	14.956	16.306	7.262	14.838	9.262	14.547	67.745	53.883	234.310	106.823	346.601	33.368	12.750	16.572	10.735	14.879	11.913
Pdensi_DN1329_c0_g1d325161	Bud	MC_2_3	1.74646097851995	616.539121391325	309.142791184923	-8.46154388428971	0.803853003751972	-10.5262328370928	6.53996395009631e-26	3.90385540405749e-23	0.013	0.000	0.113	0.300	0.106	0.014	0.137	0.157	0.103	0.133	0.096	0.000	0.084	0.029	0.028	0.103	3.263	3.855	17.242	12.435	12.718	23.092	58.872	57.456	0.020	0.028	0.061
Pdensi_DN20608_c1_g3	Bud	MC_2_3	170.02279815838	1902.18571538846	1036.10425677342	-3.48398701515777	0.331183930066697	-10.5197948899759	7.00258576075479e-26	4.14019546693007e-23	4.101	4.497	4.966	10.251	11.067	2.774	6.377	9.219	5.261	6.508	5.617	3.706	5.878	5.550	3.457	18.952	49.918	34.380	50.210	50.552	29.921	76.634	43.200	18.393	0.000	3.311	1.950
Pdensi_DN13671_c0_g1	Bud	MC_2_3	28.2681326913449	2048.07350741189	1038.17082005162	-6.17901413349653	0.589459361646675	-10.4825108150547	1.03946792884155e-25	6.08775179457392e-23	0.679	1.092	0.499	15.407	35.345	41.197	13.788	13.945	8.751	4.664	8.563	6.636	18.478	28.525	29.959	5.765	9.889	10.941	71.055	18.977	51.342	26.540	83.833	12.645	0.952	3.117	1.510
Pdensi_DN12616_c0_g1	Bud	MC_2_3	1055.45608586511	2.93913229403533	529.197609079574	8.45347712653947	0.806979504515431	10.4754545552127	1.11998246847123e-25	6.49799174230785e-23	28.476	41.014	14.792	37.602	29.995	8.584	24.541	10.858	7.300	7.273	9.596	2.945	26.467	23.967	8.580	22.822	3.179	0.618	0.140	0.029	0.035	0.295	0.000	0.000	0.000	0.000	0.000
Pdensi_DN22715_c1_g2	Bud	MC_2_3	5.75523331227843	424.918921011762	215.33707716202	-6.20682359289303	0.593356019091959	-10.4605386870291	1.31108140659427e-25	7.5362901593863e-23	0.245	0.089	0.135	2.744	3.446	3.778	1.621	1.693	4.668	2.300	2.758	4.245	5.982	8.479	7.257	3.336	7.787	3.804	13.148	8.833	7.333	2.967	0.076	0.343	0.138	0.858	1.948
Pdensi_DN16971_c0_g1d349341	Bud	MC_2_3	1071.25676275563	60.6785506457067	565.967656700666	4.1458450568419	0.396632076629561	10.4526217144912	1.42529759321857e-25	8.11765821899165e-23	33.027	29.487	22.771	21.820	18.760	9.557	17.154	14.101	17.516	9.262	14.941	9.876	12.611	16.257	8.004	13.928	4.983	3.895	0.983	1.417	1.744	1.158	0.079	0.000	0.596	1.764	0.539
Pdensi_DN22945_c2_g2	Bud	MC_2_3	0	7130.58886696741	3565.2944334837	-15.657035042821	1.49821840993914	-10.4504356233729	1.45853735612147e-25	8.23145446072918e-23	0.000	0.000	0.000	0.012	0.000	0.000	0.000	0.141	0.022	0.120	0.000	0.000	0.000	0.032	0.088	0.000	9.347	5.412	282.297	21.579	190.157	7.552	0.092	0.134	0.000	0.000	0.000
Pdensi_GG_83182_c0_g1	Bud	MC_2_3	1266.30172334664	19.1838081880248	642.742765767334	6.0529768860715	0.580848374405023	10.4209242080977	1.99009831638377e-25	1.11302075208202e-22	37.701	40.799	22.445	63.511	36.734	39.011	26.086	16.480	15.890	18.518	11.727	15.187	24.342	39.532	16.369	23.001	3.283	2.201	0.406	0.162	0.721	0.064	0.246	0.082	0.607	1.124	0.582
Pdensi_DN13940_c0_g1d7805	Bud	MC_2_3	0.250803241430704	9089.67325064258	4544.96202694201	-15.0454351589753	1.44477338114874	-10.4136990307869	2.14713052244669e-25	1.19012377529902e-22	0.019	0.007	0.000	0.000	0.000	0.000	0.000	0.032	0.287	0.230	0.000	0.000	0.000	0.007	0.000	0.000	0.198	0.257	36.222	283.397	291.773	166.385	0.151	0.440	0.039	0.007	0.000
Pdensi_DN18557_c0_g2	Bud	MC_2_3	48.2248442553172	1184.79750887636	616.511176565837	-4.6186923115205	0.443943291507282	-10.4037889520507	2.38266368852191e-25	1.30898904233133e-22	0.703	1.356	1.789	4.735	11.117	17.521	7.564	7.549	8.316	5.772	4.822	7.172	5.721	9.622	10.115	1.622	17.551	15.934	32.750	26.708	21.974	198.017	267.423	311.510	5.834	11.142	10.686
Pdensi_DN3472_c0_g1d1288	Bud	MC_2_3	73.8060907928013	1869.12131357388	971.463702183339	-4.66244534146072	0.448212304738012	-10.4023144661011	2.41983036903662e-25	1.31774622201573e-22	2.427	1.871	1.587	38.459	65.996	84.942	35.270	32.515	30.343	16.806	21.818	18.612	32.945	52.420	48.887	12.206	13.309	9.216	25.720	57.695	43.531	172.255	213.017	99.940	7.306	6.964	6.366
Pdensi_GG_93564_c0_g1	Bud	MC_2_3	0	2160.34162998281	1080.17081499141	-13.9343017973504	1.33985259807362	-10.3998766859761	2.4825425537042e-25	1.34014123246919e-22	0.000	0.000	0.000	0.000	0.000	0.000	0.000	0.000	0.000	0.000	0.000	0.000	0.000	0.000	0.000	45.494	64.772	79.209	36.053	84.197	27.100	0.000	47.660	0.000	13.198	8.154	0.000
Pdensi_GG_58710_c1_g1	Bud	MC_2_3	815.596125722087	53.2973966623358	434.446761192211	3.93884980593773	0.379927268060842	10.3673785407447	3.48966629624528e-25	1.86757313509403e-22	17.231	25.519	22.344	17.021	12.013	15.758	17.233	22.954	25.516	13.914	14.071	20.797	7.237	17.954	8.644	13.175	6.771	4.101	1.162	0.974	1.510	0.000	0.000	0.000	0.000	0.708	0.000
Pdensi_DN17417_c0_g1d401076	Bud	MC_2_3	1157.03388887731	9718.07323196042	5437.55356041887	-3.07023681216307	0.297020599261536	-10.3367807478552	4.80405267308846e-25	2.54902213628489e-22	24.031	40.302	28.089	62.371	94.179	146.051	45.109	49.019	45.298	38.376	47.839	43.398	44.059	90.296	82.198	39.047	94.687	66.443	215.293	240.411	208.966	104.713	148.339	57.892	49.033	23.693	16.662
Pdensi_DN17055_c0_g1d112238	Bud	MC_2_3	8.24911270627439	1010.38120536527	509.315159035775	-6.93612496109119	0.671956429697907	-10.3222837888604	5.5877962006173e-25	2.93974905198578e-22	0.088	0.394	0.203	0.146	0.490	1.177	0.032	0.000	0.034	0.034	0.000	0.000	0.604	0.566	0.650	0.000	0.000	0.000	13.603	20.784	34.080	11.229	0.000	0.000	0.000	0.000	0.000
Pdensi_GG_157683_c0_g1	Bud	MC_2_3	0	3831.06053884209	1915.53026942105	-14.7607760055617	1.43046179053419	-10.3188886996062	5.78892922177967e-25	3.01997248813514e-22	0.000	0.000	0.000	0.105	0.000	0.000	0.000	0.000	0.000	0.000	0.000	0.000	0.000	0.000	0.000	0.000	55.860	27.911	66.025	170.664	25.018	4.426	0.000	0.000	0.000	0.000	0.000
Pdensi_GG_69128_c0_g1	Bud	MC_2_3	2.4972069332067	506.401326905348	254.449266919277	-7.66264286227817	0.746850977875397	-10.2599355015594	1.06778035483357e-24	5.523983702339e-22	0.000	0.099	0.091	0.462	0.000	0.696	0.202	0.000	0.108	0.107	0.000	0.000	0.000	0.421	0.000	0.164	2.576	2.358	9.245	14.723	10.577	18.314	1.119	1.103	0.000	0.000	0.000
Pdensi_DN17802_c1_g1	Bud	MC_2_3	255.548588563847	4348.89807800628	2302.22333328506	-4.08889476940661	0.399829014534071	-10.2266084270334	1.50705083897944e-24	7.73204265155733e-22	5.955	7.449	6.974	8.585	7.497	6.730	8.497	8.214	8.437	6.887	7.039	6.346	4.633	6.716	4.107	6.058	18.806	28.677	63.841	92.844	138.407	19.671	2.958	2.239	3.157	4.155	2.849
Pdensi_DN12969_c0_g1d51365	Bud	MC_2_3	139.702497864848	5333.1686919393	2736.43559490208	-5.25456027583995	0.51391789275298	-10.224513195468	1.5399974021048e-24	7.83631464939885e-22	1.548	5.385	4.243	63.924	197.745	454.903	48.001	61.459	38.982	19.246	31.586	25.520	84.511	163.403	229.452	20.502	44.910	28.662	161.891	114.279	91.286	114.134	43.310	8.093	0.000	0.116	0.000
Pdensi_GG_61773_c1_g1	Bud	MC_2_3	0.500330194252929	7018.96760925474	3509.7339697245	-13.7764095212312	1.34896185257649	-10.2126012643861	1.74132769711009e-24	8.78874987289385e-22	0.000	0.046	0.000	0.106	0.000	0.000	0.000	0.264	0.000	0.050	0.000	0.000	0.000	0.000	0.000	0.000	0.279	0.053	181.263	25.454	273.186	0.383	0.052	0.601	0.000	0.000	0.000
Pdensi_GG_63618_c0_g1	Bud	MC_2_3	0	5860.92813912337	2930.46406956169	-15.3741331157461	1.50712290890005	-10.2009816352448	1.96278531740505e-24	9.82658971810528e-22	0.000	0.000	0.000	0.000	0.000	0.000	0.000	0.205	0.015	0.153	0.000	0.000	0.000	0.000	0.000	0.000	0.000	0.000	175.658	16.653	209.991	0.177	0.000	0.080	0.000	0.000	0.000
Pdensi_DN9713_c0_g1d266058	Bud	MC_2_3	1716.80056616931	73.1253759986633	894.962971083987	4.55197407524954	0.446369271488169	10.1977765182481	2.02863514410083e-24	1.00750135796623e-21	37.805	53.267	45.919	59.624	78.103	60.270	67.461	59.977	76.580	38.975	49.392	39.465	54.947	58.217	58.651	24.753	9.721	6.536	2.458	0.879	1.718	0.111	0.018	0.000	0.000	0.000	0.000
Pdensi_GG_55142_c0_g1	Bud	MC_2_3	0	3786.33379041765	1893.16689520883	-14.7437968102912	1.44594015480098	-10.196685361657	2.05154883970717e-24	1.01079485689699e-21	0.000	0.000	0.000	0.000	0.022	0.039	0.000	0.000	0.084	0.021	0.000	0.000	0.000	0.021	0.000	0.000	0.020	0.023	18.580	142.489	94.167	25.863	0.110	0.147	0.000	0.000	0.000
Pdensi_DN21094_c1_g1	Bud	MC_2_3	0	7297.5045461902	3648.7522730951	-15.690399875942	1.54004237063443	-10.1882910334982	2.23661277628487e-24	1.09329859174618e-21	0.000	0.000	0.000	0.000	0.000	0.000	0.000	0.000	0.195	0.097	0.000	0.000	0.000	0.000	0.000	0.000	0.000	0.000	16.677	242.456	231.088	139.190	0.000	0.000	0.000	0.000	0.000
Pdensi_DN17223_c0_g1d216017	Bud	MC_2_3	1855.36648863112	0.907215344297121	928.136851987706	11.0508669731459	1.08626473374659	10.1732723431339	2.60990179436646e-24	1.26580237026773e-21	42.430	61.403	44.257	30.336	39.773	24.311	24.146	25.587	32.142	7.291	25.868	10.130	26.182	38.758	24.729	60.199	2.557	0.546	0.000	0.037	0.046	0.000	0.000	0.000	0.000	0.000	0.000
Pdensi_GG_143966_c0_g1	Bud	MC_2_3	189.972738768832	6400.2082251245	3295.09048194666	-5.0742587733034	0.499634291126859	-10.1559457855847	3.11772437925764e-24	1.50037464701019e-21	2.357	7.724	5.109	36.695	36.731	14.959	54.834	26.825	21.155	32.259	44.278	17.270	8.239	16.032	4.004	21.534	74.910	54.437	170.753	168.850	100.168	71.488	0.598	0.000	0.740	0.730	0.195
Pdensi_DN23083_c0_g1d68985	Bud	MC_2_3	6.74495437406613	5047.23413336249	2526.98954386828	-9.54720192965288	0.940171325832652	-10.154746977842	3.15627817059248e-24	1.50724422177216e-21	0.110	0.118	0.292	1.501	1.695	4.030	2.837	1.995	3.071	2.841	3.348	3.458	1.075	3.319	1.234	0.198	1.214	0.760	139.920	10.431	195.277	6.636	22.124	5.991	0.284	0.041	0.197
Pdensi_GG_24045_c4_g1	Bud	MC_2_3	0.249276289514874	8397.75235865478	4199.00081747215	-14.9312023069745	1.47254838336441	-10.1397023525029	3.68219806907267e-24	1.74496836738955e-21	0.000	0.000	0.011	0.000	0.000	0.000	0.000	0.022	0.099	0.334	0.000	0.000	0.000	0.000	0.000	0.000	13.206	16.764	33.987	152.758	376.784	0.762	0.000	0.000	0.000	0.000	0.013
Pdensi_DN43329_c0_g1d445036	Bud	MC_2_3	71.7567044738077	2318.51598621637	1195.13634534509	-5.01384807758376	0.494673484802044	-10.135671774666	3.83726859476598e-24	1.80467904820509e-21	1.244	2.694	1.798	5.959	5.201	4.982	5.994	3.479	4.915	4.401	8.041	4.564	1.078	3.033	2.126	0.743	4.775	7.232	50.916	31.257	76.021	6.319	6.262	18.632	0.000	0.621	0.969
Pdensi_DN31812_c0_g1	Bud	MC_2_3	26.0185612501194	458.429661944001	242.22411159706	-4.13894367359977	0.409105327271048	-10.1170612986361	4.64142264270501e-24	2.16646253879043e-21	0.733	0.843	0.489	6.252	10.126	17.008	6.792	6.269	7.346	5.289	5.735	6.605	3.405	8.129	4.595	2.593	4.447	3.416	9.853	9.618	11.823	17.722	19.918	36.298	3.735	3.849	2.517
Pdensi_DN21354_c1_g1	Bud	MC_2_3	0	2183.14638629029	1091.57319314515	-13.9493432132203	1.37918545749257	-10.114189601869	4.77956015208067e-24	2.21429174806842e-21	0.000	0.000	0.000	0.000	0.000	0.000	0.000	0.000	0.000	0.000	0.000	0.000	0.000	0.000	0.000	0.000	2.241	8.206	20.280	40.582	86.426	1.763	0.000	0.000	0.000	0.000	0.562
Pdensi_DN15699_c0_g1d9643	Bud	MC_2_3	29.4945499183957	1868.38553944792	948.94004468316	-5.98506475664384	0.592427875178548	-10.1026049033227	5.37939491669269e-24	2.47372471428357e-21	0.493	0.953	0.906	2.468	5.225	15.848	3.141	2.248	2.702	1.150	1.304	1.166	5.326	5.144	13.479	0.825	1.603	2.810	47.052	16.873	63.884	308.575	70.030	150.449	63.157	73.928	113.266
Pdensi_DN19175_c0_g1d286053	Bud	MC_2_3	2.00081945039702	398.259324131989	200.130071791193	-7.63715858511793	0.756875318308669	-10.0903786929981	6.09339865524452e-24	2.78145726851162e-21	0.033	0.088	0.045	1.900	3.827	2.516	1.640	1.816	2.194	1.009	1.047	1.405	2.074	3.345	2.241	1.207	2.630	3.138	7.726	13.269	6.217	20.367	0.213	0.000	0.000	0.000	0.000
Pdensi_DN1883_c0_g1d325525	Bud	MC_2_3	1.49832415992402	1431.11275230727	716.305538233597	-9.8984454307024	0.983710562395097	-10.0623555434864	8.10358336159908e-24	3.67204711743117e-21	0.000	0.065	0.060	0.229	0.213	0.064	0.413	0.198	0.210	0.083	0.077	0.057	0.101	0.140	0.054	0.000	3.458	4.679	44.539	8.055	45.817	33.576	201.723	78.435	0.141	0.000	0.000
Pdensi_DN16405_c0_g1	Bud	MC_2_3	2.25201017282461	749.482873137432	375.867441655128	-8.37880081855933	0.833322104973228	-10.0546964595743	8.75909459224478e-24	3.94032313251127e-21	0.101	0.018	0.067	1.580	0.987	1.782	0.542	0.584	1.083	0.615	1.289	0.781	0.690	1.703	0.790	0.061	1.329	1.232	6.641	23.909	20.138	70.378	3.331	0.516	14.803	19.029	8.301
Pdensi_DN26586_c0_g2	Bud	MC_2_3	84.7025486928862	2603.75340075443	1344.22797472366	-4.94199439540445	0.492205238297402	-10.0405156444483	1.01144033349657e-23	4.51728171967389e-21	1.141	2.489	3.126	12.802	56.706	39.497	10.793	20.380	12.682	5.347	8.730	10.425	15.543	40.844	31.777	8.775	30.141	22.611	51.480	81.514	44.899	25.558	20.897	5.441	1.019	1.653	0.391
Pdensi_DN21322_c0_g1d294658	Bud	MC_2_3	43834.5394725359	1559.7113213332	22697.1253969346	4.81276183337231	0.480115279275028	10.0241796941759	1.19346494038555e-23	5.2921645356525e-21	1667.564	1025.614	789.990	947.041	877.854	702.742	665.094	587.333	434.121	531.435	449.238	299.913	1222.509	1457.359	821.295	302.898	160.311	112.258	42.439	19.082	45.457	31.672	2.876	1.262	242.537	168.919	189.094
Pdensi_DN15512_c0_g1d214428	Bud	MC_2_3	109.467914641989	3379.61118622381	1744.5395504329	-4.94816183271655	0.493833828844491	-10.0198924085347	1.24638552844626e-23	5.48763217063431e-21	2.126	2.734	3.877	3.409	2.542	1.691	2.407	2.746	2.404	2.178	1.823	1.767	1.719	2.141	1.423	3.454	22.177	30.110	42.528	73.784	112.577	7.795	0.628	0.184	0.446	0.895	0.361
Pdensi_DN22639_c0_g3	Bud	MC_2_3	7.00542065360651	25174.3323715723	12590.668896113	-11.811243213439	1.17939115778828	-10.0146954091031	1.313659296429e-23	5.74309641706423e-21	0.211	0.210	0.135	0.132	0.126	0.097	0.164	0.156	0.544	0.632	0.228	0.125	0.150	0.086	0.068	0.164	0.216	0.114	5.948	797.066	884.165	0.045	0.074	0.000	0.141	0.118	0.162
Pdensi_DN20927_c0_g1d494789	Bud	MC_2_3	411.012059819975	8.93597857209885	209.974019196037	5.54110102657598	0.55456019660306	9.99188376756538	1.65408008661072e-23	7.1807896347408e-21	9.415	10.749	12.596	14.283	15.441	15.909	14.456	14.140	19.276	10.280	13.802	10.425	8.201	11.997	10.103	7.856	0.902	0.832	0.137	0.140	0.316	0.000	0.000	0.000	0.125	0.068	0.168
Pdensi_DN34364_c0_g1d146787	Bud	MC_2_3	248.384369264757	2152.93845412844	1200.6614116966	-3.1155338906264	0.311836900486618	-9.99090834267736	1.6704392798781e-23	7.20144933991891e-21	6.925	7.194	5.670	40.185	86.213	116.114	40.788	42.867	36.828	21.896	31.514	30.177	35.738	70.257	72.925	13.268	20.296	18.344	38.824	50.599	57.184	164.359	173.583	295.054	25.584	21.910	28.683
Pdensi_DN18210_c1_g1	Bud	MC_2_3	2.00209573900549	478.907661542279	240.454878640642	-7.90230359005445	0.791306296053817	-9.98640302682112	1.74810283710684e-23	7.48429131914434e-21	0.087	0.047	0.044	0.000	0.000	0.047	0.000	0.000	0.000	0.000	0.000	0.052	0.000	0.000	0.049	0.079	2.207	3.105	6.421	9.147	16.881	1.779	0.107	0.177	0.134	0.147	0.682
Pdensi_GG_60361_c0_g1	Bud	MC_2_3	13.4939653051933	1579.05484178108	796.274403543135	-6.87054866086604	0.688772770887818	-9.97505846813602	1.95985988919543e-23	8.33343163844193e-21	0.199	0.396	0.476	3.211	7.710	7.483	2.493	2.696	1.467	1.897	1.644	2.193	3.389	5.443	4.134	0.640	23.996	21.961	71.819	16.084	22.262	63.778	20.086	9.171	0.019	0.042	0.177
Pdensi_DN16352_c1_g3	Bud	MC_2_3	46.7462795967529	972.945607677419	509.845943637086	-4.37960537372014	0.439980327311519	-9.9540936306892	2.42018080536358e-23	1.0214436109567e-20	1.177	0.915	1.618	3.181	2.448	7.328	2.770	1.486	2.275	1.160	0.977	2.702	1.836	2.950	4.226	4.579	10.527	11.230	31.113	20.558	15.453	54.655	48.752	44.761	2.607	2.095	1.908
Pdensi_DN18617_c0_g1d115691	Bud	MC_2_3	132.567177821282	1485.2586062921	808.912892056689	-3.48571461380857	0.350200575883792	-9.95348053044106	2.43514262921379e-23	1.0214436109567e-20	3.759	3.624	3.173	13.620	14.819	6.024	20.874	11.394	8.577	13.305	18.728	7.669	5.414	7.389	2.237	5.040	8.268	10.004	27.961	28.797	44.423	27.003	0.214	0.059	0.318	0.391	0.162
Pdensi_DN16018_c1_g1	Bud	MC_2_3	7.25636071272676	453.786947527333	230.52165412003	-5.96670008748208	0.600064942083363	-9.94342390136361	2.69404728838741e-23	1.12245943398047e-20	0.303	0.094	0.176	0.724	0.515	0.325	0.193	0.684	0.088	0.157	1.095	0.239	0.685	0.058	0.312	0.742	2.612	1.925	7.113	12.828	10.901	23.660	0.000	0.257	51.813	58.311	20.309
Pdensi_DN13590_c1_g1	Bud	MC_2_3	75.5383078774641	15814.978849576	7945.25857872675	-7.70985554314423	0.777622015541376	-9.91465697865649	3.59489154782677e-23	1.48780578192724e-20	2.305	1.772	1.931	2.124	2.307	2.184	1.829	2.030	2.664	2.666	2.367	1.528	1.864	1.985	1.304	1.494	5.706	5.688	94.563	162.503	804.653	140.826	60.484	37.648	2.492	5.548	9.465
Pdensi_DN29262_c0_g1d432507	Bud	MC_2_3	9.75037692441225	8089.21407584492	4049.48222638466	-9.69626210686653	0.979002941425701	-9.90422162853369	3.99065322275149e-23	1.64066060972459e-20	0.196	0.295	0.273	7.760	13.719	17.439	13.408	10.815	14.366	13.169	11.103	13.877	5.126	20.404	4.873	0.424	5.329	1.318	161.562	10.728	377.401	7.596	364.273	108.570	0.362	1.447	1.079
Pdensi_DN35732_c0_g1d314803	Bud	MC_2_3	60.7509212080157	1177.1406277544	618.945774481207	-4.27628723913435	0.431870362214542	-9.90178445496105	4.089127383232e-23	1.67008571020423e-20	0.982	2.286	1.584	26.468	61.368	125.149	16.796	16.848	10.311	2.726	9.788	9.844	25.371	53.828	97.157	8.404	12.896	15.140	34.603	22.235	24.154	35.687	5.108	3.361	0.000	0.000	0.000
Pdensi_DN17867_c0_g1d530420	Bud	MC_2_3	29.9516930486058	6638.24336991647	3334.09753148254	-7.79186066583571	0.78749329785981	-9.89451045108807	4.39756664605793e-23	1.78431985220442e-20	0.400	0.177	1.801	4.241	0.282	1.236	0.051	1.488	1.509	0.769	3.144	1.114	0.026	0.459	0.159	3.364	125.982	112.782	103.322	203.289	144.966	40.667	0.000	0.143	0.000	0.026	0.000
Pdensi_DN39819_c1_g4	Bud	MC_2_3	7.49736409835824	796.953405305748	402.225384702053	-6.73150537562019	0.680622985762936	-9.89021163908326	4.59056382055015e-23	1.85053377908931e-20	0.169	0.116	0.300	6.047	13.855	16.896	5.027	6.099	6.621	2.110	3.384	3.341	4.840	9.632	10.161	1.650	8.647	29.521	15.733	8.432	30.083	20.496	4.156	1.625	0.661	1.196	0.658
Pdensi_GG_100193_c0_g1	Bud	MC_2_3	0	1724.18730730453	862.093653652263	-13.6090384862242	1.37821304307816	-9.87440842660233	5.37491656961853e-23	2.15274077833496e-20	0.000	0.000	0.000	0.000	0.000	0.161	0.000	0.000	0.000	0.249	0.000	0.000	0.000	0.000	0.148	34.644	120.579	41.114	74.181	29.565	16.398	0.000	0.000	0.000	2.749	1.917	0.000
Pdensi_DN15269_c0_g1d344108	Bud	MC_2_3	359.704696767619	2450.46497730579	1405.0848370367	-2.76821509859796	0.280505943988068	-9.86865040804878	5.69253346183487e-23	2.26533639301736e-20	10.193	10.374	8.095	10.408	12.941	10.627	11.323	16.172	20.221	20.180	17.844	17.240	14.239	13.140	11.960	10.444	15.814	15.879	54.124	65.834	47.689	132.055	77.423	126.374	8.000	17.343	14.768
Pdensi_DN11178_c0_g1d49632	Bud	MC_2_3	75.2919257020196	570.431435953359	322.861680827689	-2.92150125676505	0.296776856565722	-9.84410068417205	7.26863575945321e-23	2.87412043278252e-20	2.157	2.126	1.720	4.972	6.164	3.607	4.485	5.331	4.124	4.585	2.257	3.057	1.431	1.011	0.967	4.327	12.186	19.402	13.215	13.111	12.698	11.847	7.938	6.726	11.102	9.194	4.515
Pdensi_GG_47903_c0_g1	Bud	MC_2_3	19.2433185010441	777.301130978218	398.272224739631	-5.33580002092412	0.54360909338657	-9.81550913301177	9.65493655007591e-23	3.79353456347286e-20	0.191	0.762	0.575	10.427	27.886	24.118	9.209	10.852	9.819	5.242	7.631	5.714	13.013	23.275	19.370	5.165	6.368	6.711	16.839	16.379	19.884	6.521	4.859	0.598	0.000	0.000	0.000
Pdensi_DN40098_c0_g1	Bud	MC_2_3	18.9897809353042	3516.64111854318	1767.81544973924	-7.53270723802178	0.767508599525479	-9.81449229712731	9.75276800073944e-23	3.80787319173525e-20	0.527	0.081	0.897	6.345	3.152	7.285	18.157	7.422	12.491	15.070	18.577	14.961	2.599	2.113	4.713	1.532	18.077	28.069	45.546	118.435	74.787	255.439	502.578	160.124	0.117	0.253	0.000
Pdensi_DN26309_c0_g1d367274	Bud	MC_2_3	109.704383116017	2115.3305975581	1112.51749033706	-4.26903814982052	0.436594045899333	-9.7780494029111	1.39880292993504e-22	5.42735536814796e-20	2.217	2.271	4.236	29.526	70.406	72.623	30.821	37.557	58.568	28.578	26.075	35.263	27.131	44.111	37.626	11.251	13.451	15.762	36.224	46.507	61.161	152.638	239.367	156.895	1.670	2.632	3.007
Pdensi_GG_121462_c1_g1	Bud	MC_2_3	37733.3921613566	1175.99563489548	19454.693898126	5.00393619804639	0.512378545793514	9.76609235325586	1.57406457033278e-22	6.069436554426e-20	1017.656	1051.972	936.981	932.057	541.783	948.533	559.725	290.586	735.193	496.863	246.834	605.248	855.311	1347.602	778.550	791.298	165.245	147.932	34.959	10.016	35.832	2.232	4.120	2.297	0.164	0.436	0.042
Pdensi_DN23166_c0_g2	Bud	MC_2_3	691.024230492852	27.3070772649356	359.165653878894	4.65313247325271	0.47668258796744	9.76149033069056	1.64716608917415e-22	6.3121031367859e-20	16.704	16.622	21.716	21.164	17.722	18.860	15.671	13.271	15.003	10.643	7.557	7.460	25.769	26.996	15.310	15.482	5.723	5.083	0.893	0.667	0.329	0.000	0.141	0.000	0.000	0.000	0.000
Pdensi_DN45633_c0_g1d248136	Bud	MC_2_3	1117.58339985714	141.76068402765	629.672041942396	2.97835329685984	0.305985773232888	9.73363325161198	2.16711226374205e-22	8.25363983638689e-20	25.666	30.264	33.168	10.126	14.458	9.703	15.216	15.829	13.787	17.071	9.284	19.987	17.731	18.873	14.571	14.957	14.776	16.014	3.913	2.598	3.232	1.460	0.780	0.000	0.000	0.000	0.000
Pdensi_DN40356_c1_g2	Bud	MC_2_3	1168.32319097602	208.521732071738	688.422461523879	2.48617388722346	0.25552347290767	9.72972799302009	2.25194320699468e-22	8.52442892013597e-20	33.365	31.122	28.543	20.552	18.627	18.153	17.210	16.543	13.530	16.386	15.058	13.862	52.025	21.758	26.711	16.594	9.489	8.559	4.682	5.153	4.450	24.676	3.514	4.069	13.123	22.433	26.465
Pdensi_DN15221_c0_g1d214075	Bud	MC_2_3	329.69265233595	2871.33341517809	1600.51303375702	-3.12243279865575	0.320989544353162	-9.72752182613263	2.30131034293507e-22	8.65850582360055e-20	7.091	7.918	11.270	208.022	213.044	74.708	238.909	223.945	259.209	188.844	223.622	195.800	11.484	24.794	13.592	16.329	32.866	34.223	59.386	61.501	75.065	62.009	107.233	111.008	3.037	2.602	3.096
Pdensi_DN17943_c1_g3	Bud	MC_2_3	0.249276289514874	4750.96902466407	2375.60915047679	-14.1094164484864	1.45427621943932	-9.70201964378281	2.9558868717719e-22	1.10543046385301e-19	0.000	0.000	0.015	0.000	0.017	0.000	0.000	0.000	0.085	0.136	0.000	0.000	0.016	0.017	0.000	0.013	0.000	0.037	18.471	135.457	165.457	25.255	0.000	0.030	0.046	0.000	0.000
Pdensi_DN11895_c0_g1	Bud	MC_2_3	2793.30495276592	172.46199404471	1482.88347340531	4.01705051888736	0.415381964134329	9.67073889994004	4.01468867795251e-22	1.49240642591193e-19	81.023	99.127	42.681	50.255	94.517	59.918	53.882	54.379	66.450	28.341	52.328	34.640	82.072	92.188	60.223	36.257	11.776	6.159	4.560	3.997	3.272	0.570	8.148	4.805	0.500	1.818	0.546
Pdensi_DN22509_c0_g1	Bud	MC_2_3	0	1067.10565703966	533.552828519828	-12.9167374852771	1.3442371483296	-9.60897227198929	7.32767005187204e-22	2.70774855250129e-19	0.000	0.000	0.000	0.000	0.000	0.000	0.000	0.100	0.000	0.032	0.000	0.000	0.000	0.000	0.000	0.000	0.000	0.087	34.784	10.609	28.121	0.400	0.000	0.000	0.022	0.000	0.000
Pdensi_DN13157_c0_g1	Bud	MC_2_3	31.7428910151561	1403.55217027183	717.647530643491	-5.46630296737851	0.569333309424563	-9.60123512341728	7.89920921307571e-22	2.90167401152509e-19	0.665	0.758	1.114	1.120	0.725	1.241	0.721	0.851	0.861	0.900	0.796	0.788	0.902	0.876	0.795	1.455	4.889	6.411	13.539	41.635	39.747	3.746	0.570	0.525	1.130	1.202	1.034
Pdensi_DN20339_c0_g1d119909	Bud	MC_2_3	882.650210980158	6.24156751338196	444.44588924677	7.15728241670938	0.74554562806148	9.60005953669032	7.98982593187841e-22	2.91769643441772e-19	29.741	31.803	8.824	17.605	12.813	11.566	14.608	5.922	4.790	6.437	5.936	3.838	33.778	40.713	21.715	8.795	1.526	0.807	0.113	0.086	0.213	0.000	0.000	0.000	0.000	0.000	0.000
Pdensi_DN27693_c0_g1d368546	Bud	MC_2_3	1543.90784684749	0	771.953923423743	12.6443650846335	1.3175170928801	9.59711654062321	8.22121383729808e-22	2.98463716385652e-19	27.828	67.575	28.188	61.602	89.947	65.591	51.526	33.228	27.151	23.215	15.772	13.197	21.900	103.955	29.219	9.455	9.821	3.908	0.000	0.000	0.000	0.000	0.000	0.000	0.000	0.000	0.000
Pdensi_DN34370_c0_g1d201290	Bud	MC_2_3	62.7529260734751	571.246853764879	316.999889919177	-3.18624123424629	0.332106773791484	-9.59402663748979	8.4712885203295e-22	3.05754413570963e-19	1.278	1.937	1.789	9.560	7.907	3.211	6.962	6.161	4.994	9.035	5.656	3.768	3.987	6.051	3.281	6.530	10.911	5.478	13.453	12.450	13.191	6.426	12.054	9.773	1.916	2.010	1.695
Pdensi_DN25111_c0_g2	Bud	MC_2_3	7.00006483586525	11425.8494714366	5716.42476813625	-10.6725745213155	1.11276937310673	-9.59100311281824	8.72327307813377e-22	3.13029359936731e-19	0.085	0.329	0.168	0.422	0.669	3.069	0.498	0.579	1.229	0.741	1.011	1.426	0.468	2.214	1.128	0.096	0.152	0.266	7.367	311.611	446.460	43.516	4.488	14.279	0.115	0.154	0.076
Pdensi_DN17178_c0_g1d280626	Bud	MC_2_3	0.751771579987873	2870.55019107163	1435.65098132581	-11.900538407468	1.24195504932952	-9.58210074824582	9.50907819062606e-22	3.39266421881647e-19	0.039	0.014	0.000	0.226	0.417	0.000	0.182	0.334	0.045	0.301	0.293	0.046	0.014	0.044	0.015	0.012	1.286	9.019	9.901	133.547	50.107	0.849	0.174	0.053	0.020	0.000	0.000
Pdensi_DN18379_c0_g2d353949	Bud	MC_2_3	78.76668301109	1203.92688606477	641.346784537928	-3.93396044621867	0.410675782289658	-9.57923650692401	9.77649527611572e-22	3.46814186709294e-19	1.389	3.127	1.787	32.417	91.412	136.677	26.177	30.221	19.572	10.806	19.078	12.298	39.149	73.242	87.932	10.609	15.123	10.335	26.756	26.994	28.552	32.696	17.670	4.437	0.000	0.000	0.018
Pdensi_GG_46435_c0_g1	Bud	MC_2_3	18.2192984513295	4103.1954484733	2060.70737346231	-7.8148774835757	0.8172741882931	-9.56212443206764	1.1536387476308e-21	4.06919849164317e-19	0.221	0.118	1.118	0.801	0.079	0.236	0.072	0.412	0.257	0.489	0.278	0.287	0.171	0.202	0.099	0.878	1.777	1.134	89.358	49.833	140.698	0.694	0.108	0.000	0.000	0.000	0.000
Pdensi_DN20838_c0_g1d63948	Bud	MC_2_3	24.7621752275819	1486.27609178921	755.519133508398	-5.90748235823736	0.619375853129253	-9.53779894451999	1.45895833409831e-21	5.11706968253239e-19	0.888	0.346	0.732	0.655	2.721	0.772	1.378	1.798	1.934	1.461	0.818	0.422	1.208	4.234	0.000	17.136	30.806	25.918	25.292	57.844	18.266	5.255	21.810	8.030	71.957	76.392	10.332
Pdensi_DN23703_c1_g1	Bud	MC_2_3	13811.7427521482	579.996206997401	7195.86947957279	4.57372401789018	0.481650934856432	9.49593094686609	2.18252390803721e-21	7.6118586635365e-19	347.710	387.380	365.801	361.872	208.894	362.003	214.951	88.187	257.339	134.384	74.615	170.538	243.139	453.840	286.153	355.257	73.235	78.988	18.309	5.461	16.150	0.681	1.883	0.732	0.069	0.051	0.054
Pdensi_DN23645_c0_g2	Bud	MC_2_3	0.749355820460453	2653.89189859916	1327.32062720981	-11.7890810114449	1.24349475192838	-9.48060375257927	2.52816014440536e-21	8.7680548471891e-19	0.012	0.000	0.046	0.000	0.000	0.000	0.000	0.024	0.067	0.000	0.029	0.041	0.051	0.026	0.013	0.000	0.153	2.233	8.280	116.331	54.149	155.590	22.707	18.871	0.018	0.026	0.193
Pdensi_DN24829_c0_g1d556051	Bud	MC_2_3	1924.20773273779	311.962788718972	1118.08526072838	2.62444383545147	0.277100887398396	9.47107697882696	2.76973083870935e-21	9.55249391483759e-19	51.434	46.440	55.321	71.136	58.335	40.198	68.396	53.192	65.431	39.413	43.517	34.601	36.599	48.117	32.507	48.720	20.820	16.598	8.715	5.797	6.931	0.485	1.097	1.436	0.000	0.022	0.023
Pdensi_DN8681_c0_g1d452624	Bud	MC_2_3	15.5030806315455	578.270164450455	296.886622541	-5.22113526975131	0.551378364390648	-9.46924218820484	2.81881209144037e-21	9.66805826721646e-19	0.499	0.221	0.525	0.919	1.865	2.961	5.060	1.918	3.357	0.959	1.739	0.868	0.749	1.246	2.175	0.928	6.852	8.778	10.996	18.774	9.728	27.351	59.170	33.001	0.000	0.000	0.000
Pdensi_DN32681_c0_g1d505378	Bud	MC_2_3	1056.39427686356	0	528.197138431781	12.0969322369956	1.27955139447629	9.45404169712682	3.25994282870462e-21	1.11196291651639e-18	27.032	19.534	37.463	19.541	5.428	1.411	7.403	6.940	4.555	5.849	10.597	3.993	12.509	2.028	0.471	156.523	7.396	0.800	0.000	0.000	0.000	0.000	0.000	0.000	0.000	0.000	0.000
Pdensi_DN15258_c1_g4	Bud	MC_2_3	14.5050407217309	2309.69618862372	1162.10061467272	-7.31491719861285	0.77403536213112	-9.45036565057311	3.37649116199372e-21	1.14542388708508e-18	0.210	0.680	0.256	1.898	3.547	4.963	1.578	1.868	1.405	1.673	1.244	1.313	2.205	3.455	2.895	0.966	1.051	0.819	18.333	35.123	102.042	15.566	4.431	3.090	12.099	16.012	13.126
Pdensi_GG_31529_c0_g1	Bud	MC_2_3	6.49579193016907	689.325749195977	347.910770563073	-6.72895630664419	0.712115157138876	-9.44925303047849	3.41257227518013e-21	1.15137221110425e-18	0.046	0.271	0.228	0.316	0.000	0.589	0.599	0.071	0.267	1.738	0.376	0.488	0.152	0.079	0.180	0.041	5.134	9.861	9.184	15.776	21.775	0.790	0.955	2.049	1.067	0.283	0.796
Pdensi_DN15253_c0_g1d9232	Bud	MC_2_3	23.255258584252	560.301007430671	291.778133007461	-4.59057058279416	0.486114994015045	-9.44338405379877	3.60930292184602e-21	1.21116500209838e-18	0.382	0.996	0.501	0.835	2.300	0.393	0.963	1.313	1.223	0.922	1.289	0.905	1.269	0.860	0.230	3.337	6.517	6.503	13.804	12.260	12.349	2.181	0.017	0.000	0.000	0.000	0.000
Pdensi_DN22239_c0_g1d496132	Bud	MC_2_3	0	1196.78697108794	598.393485543969	-13.0820465817534	1.3910926283153	-9.40415204241041	5.24514168517177e-21	1.75063653664228e-18	0.000	0.000	0.000	0.000	0.000	0.000	0.000	0.000	0.000	0.033	0.000	0.000	0.000	0.000	0.000	0.000	0.000	0.000	10.730	24.075	45.922	1.575	0.104	0.000	0.000	0.000	0.000
Pdensi_DN18487_c0_g5	Bud	MC_2_3	16.2707598749959	1102.4399216961	559.355340785546	-6.0825058680691	0.64732770655953	-9.39633172878833	5.64985102046196e-21	1.87562968636513e-18	0.757	0.229	0.308	0.291	0.139	0.498	0.253	0.060	0.068	0.068	0.049	0.023	0.537	0.222	0.676	0.527	14.735	19.067	37.112	12.309	26.621	5.196	5.419	13.603	0.301	0.543	0.116
Pdensi_DN11635_c0_g1d210913	Bud	MC_2_3	0.499441386641339	3494.86181050312	1747.68062594488	-12.7711157406802	1.36153070929503	-9.37996892284033	6.59921764615923e-21	2.17914591209343e-18	0.000	0.024	0.022	0.000	0.000	0.000	0.000	0.023	0.051	0.026	0.000	0.026	0.049	0.000	0.049	0.000	0.000	0.028	19.520	182.640	34.235	365.103	18.585	13.954	0.205	0.000	0.026
Pdensi_DN22682_c0_g1d496551	Bud	MC_2_3	10.9995616125109	285.108323566635	148.053942589573	-4.69544603516958	0.500672104894189	-9.37828568692059	6.70540547009086e-21	2.19269289268715e-18	0.255	0.259	0.350	1.841	3.770	14.767	1.095	2.087	2.420	0.522	0.968	1.584	1.412	3.790	5.487	0.414	1.201	1.402	5.011	7.423	6.958	5.635	26.168	18.610	0.176	0.056	0.000
Pdensi_DN20504_c0_g3d291342	Bud	MC_2_3	16.2580199609828	766.429296022777	391.34365799188	-5.55898977535066	0.592756609090884	-9.37819956807657	6.7108835310979e-21	2.19269289268715e-18	0.485	0.394	0.419	1.630	3.571	0.701	1.636	2.281	1.683	1.047	3.231	4.106	1.281	0.994	0.378	0.865	2.808	3.046	10.754	30.171	11.235	52.087	12.883	5.943	1.565	2.341	1.394
Pdensi_DN20704_c0_g1d413955	Bud	MC_2_3	356.111818919753	3.57439142883954	179.843105174296	6.66219872118766	0.711690849113601	9.3610852654426	7.89218207857043e-21	2.56516577716048e-18	10.738	7.060	10.514	12.445	10.446	5.512	6.247	7.950	12.895	5.433	8.505	9.809	3.990	2.459	1.223	15.330	0.382	0.192	0.061	0.054	0.132	0.781	0.520	0.014	0.000	0.015	0.008
Pdensi_DN13866_c1_g1d523197	Bud	MC_2_3	4.49930267221219	264.146059823568	134.32268124789	-5.874613324783	0.629183949298455	-9.33687728578143	9.92171569184197e-21	3.2080214070289e-18	0.077	0.139	0.141	0.161	0.154	0.110	0.182	0.080	0.270	0.090	0.195	0.245	0.129	0.177	0.232	0.082	3.113	5.912	4.350	5.883	7.722	9.488	1.692	1.497	0.181	0.101	0.015
Pdensi_DN19818_c2_g1	Bud	MC_2_3	6.24754126595532	255.648501037872	130.948021151914	-5.35472165289395	0.573753815441086	-9.33278613367894	1.03123769222895e-20	3.31705885666182e-18	0.106	0.184	0.210	4.537	11.105	12.685	3.785	4.238	2.645	1.785	2.146	2.268	4.109	7.263	7.781	1.807	3.448	2.360	7.348	5.652	4.602	6.927	0.275	0.000	0.000	0.000	0.000
Pdensi_GG_17059_c0_g1	Bud	MC_2_3	0	1617.78829349853	808.894146749264	-13.517080352688	1.4484482659674	-9.33211124641731	1.03782670310835e-20	3.32104544994672e-18	0.007	0.000	0.000	0.034	0.000	0.036	0.036	0.104	0.156	0.250	0.034	0.088	0.007	0.008	0.045	0.012	12.268	28.967	68.988	8.800	34.670	2.084	0.115	0.452	1.618	1.061	2.170
Pdensi_DN4173_c0_g1d448374	Bud	MC_2_3	1998.90588294674	2.91189731986085	1000.9088901333	9.39151971711993	1.00720262450989	9.32435985429437	1.11655550452744e-20	3.55465465236223e-18	31.871	22.281	104.860	27.291	2.169	1.913	2.325	2.651	4.133	1.946	2.700	2.115	9.067	0.982	1.306	166.788	33.299	4.099	0.180	0.000	0.045	0.000	0.039	0.000	0.000	0.036	0.000
Pdensi_DN19780_c1_g1	Bud	MC_2_3	3.24364566752503	1164.92714218324	584.085393925383	-8.48726765483284	0.91043647091772	-9.32219646943369	1.13956353904123e-20	3.60939308692242e-18	0.045	0.000	0.221	0.445	0.000	0.095	0.000	0.046	0.078	0.000	0.028	0.132	0.000	0.000	0.025	0.463	18.987	26.809	16.391	26.703	35.921	8.889	0.000	0.000	0.000	0.000	0.000
Pdensi_DN21388_c0_g1	Bud	MC_2_3	413.172449833627	6207.96951709954	3310.57098346658	-3.90931529779886	0.419701319891227	-9.31451752120298	1.22508055923078e-20	3.86055843233742e-18	6.022	14.839	12.189	109.231	325.890	537.075	79.281	84.300	63.097	16.790	38.044	44.181	142.368	258.588	359.824	41.148	78.976	63.680	180.964	124.848	121.320	172.287	25.240	12.365	0.000	0.000	0.000
Pdensi_DN20518_c0_g19	Bud	MC_2_3	0	887.817858524742	443.908929262371	-12.6511839877985	1.3609734954191	-9.29568726384539	1.46258215641157e-20	4.56524753777428e-18	0.000	0.000	0.000	0.000	0.000	0.000	0.014	0.000	0.015	0.015	0.000	0.000	0.000	0.000	0.000	0.000	0.029	0.033	9.178	20.975	29.875	0.218	2.472	1.243	0.000	0.000	0.000
Pdensi_GG_99062_c0_g1	Bud	MC_2_3	360.291688695085	23334.2178604738	11847.2547745844	-6.01711508790208	0.647305984909582	-9.29562715033844	1.46340892399659e-20	4.56524753777428e-18	3.965	6.347	18.414	10.798	9.551	7.323	10.275	7.472	11.150	6.966	7.582	7.300	4.409	7.651	2.614	16.485	71.901	110.084	338.356	468.190	776.137	121.333	20.953	8.251	0.178	0.392	0.350
Pdensi_DN42665_c0_g1d444398	Bud	MC_2_3	100.744156288652	762.960043149252	431.852099718952	-2.92092767592999	0.314332185142427	-9.29248678307153	1.50724854060631e-20	4.67849947004198e-18	2.263	2.519	3.244	15.271	81.850	74.192	10.476	17.343	14.221	3.070	12.243	5.930	24.254	56.412	61.408	7.444	6.170	6.385	19.797	15.622	16.906	23.386	80.702	7.284	5.274	4.048	3.060
Pdensi_DN17344_c0_g1d57171	Bud	MC_2_3	2.99817527176386	303.57291019796	153.285542734862	-6.6609350604852	0.722314583537568	-9.22165385040819	2.92552540676419e-20	9.03565259959805e-18	0.028	0.122	0.099	0.379	0.271	0.391	1.139	2.889	4.720	6.853	3.192	4.655	0.248	0.271	0.426	0.446	1.199	1.614	5.055	8.424	7.176	2.845	3.684	0.331	0.000	0.000	0.000
Pdensi_DN24036_c0_g2	Bud	MC_2_3	1518.78146462872	0.433618364122113	759.60754149642	11.6589025163756	1.26482300431979	9.21781346208646	3.03220088047052e-20	9.3187638940401e-18	26.299	48.732	46.278	59.465	59.526	63.034	105.532	80.579	148.334	45.115	91.954	96.147	82.043	81.200	68.150	2.525	0.092	0.084	0.000	0.019	0.000	0.000	0.102	0.374	0.026	0.000	0.000
Pdensi_GG_106030_c0_g1	Bud	MC_2_3	0	826.429840977756	413.214920488878	-12.5478351268097	1.36141957755318	-9.21672887161016	3.0630180878553e-20	9.36710162039691e-18	0.000	0.000	0.000	0.516	0.000	0.012	0.037	0.000	0.013	0.013	0.000	0.000	0.000	0.000	0.477	0.000	74.593	281.165	8.248	23.119	24.536	0.188	0.000	0.000	0.000	0.000	0.014
Pdensi_DN19907_c0_g2d288620	Bud	MC_2_3	8.7507191891358	1240.21261979149	624.481669490312	-7.14687187202102	0.776242482682423	-9.20700944803218	3.35337188438562e-20	1.02047709109147e-17	0.127	0.387	0.207	0.047	0.726	1.865	0.330	0.314	0.773	0.170	0.692	1.346	2.351	1.520	2.832	0.686	1.276	9.183	9.242	52.335	22.296	83.499	34.734	7.665	0.000	0.000	0.000
Pdensi_DN18556_c0_g1d59326	Bud	MC_2_3	0.250165097126465	845.711695604118	422.980930350622	-11.6194782245268	1.26276646475889	-9.20160500678597	3.52642484728765e-20	1.06790465619326e-17	0.000	0.012	0.000	0.042	0.000	0.000	0.000	0.000	0.000	0.013	0.000	0.013	0.062	0.000	0.013	0.000	0.411	0.496	23.523	13.927	20.636	59.994	28.277	24.013	0.000	0.000	0.027
Pdensi_DN22800_c0_g1d302673	Bud	MC_2_3	1.00321296572282	1004.98259647284	502.992904719283	-9.97076024718962	1.08744166822727	-9.16900698080091	4.77396315135606e-20	1.43867782736012e-17	0.075	0.000	0.000	0.094	0.314	0.992	0.654	0.427	1.796	0.743	1.189	0.618	0.332	0.750	0.210	0.181	0.412	0.466	20.349	9.470	38.578	29.910	4.545	27.366	0.230	0.209	0.179
Pdensi_DN19101_c2_g2	Bud	MC_2_3	0	470.033729109837	235.016864554918	-11.7340295157812	1.28001959767388	-9.16707020510074	4.86049237887824e-20	1.45767810087324e-17	0.000	0.000	0.005	0.020	0.000	0.000	0.000	0.000	0.006	0.006	0.000	0.000	0.000	0.000	0.000	0.000	0.965	2.922	13.746	9.094	9.499	0.070	0.000	0.043	0.000	0.006	0.000
Pdensi_DN32796_c0_g1	Bud	MC_2_3	194.462466657401	732087.83171812	366141.147092389	-11.8782815711115	1.29608067332193	-9.16477023044163	4.96526371144671e-20	1.48194024618563e-17	0.258	0.167	15.054	16.035	0.000	0.391	0.218	9.224	8.254	13.206	0.065	0.305	1.002	1.305	2.187	0.279	4633.509	7035.084	15942.158	11076.097	22945.987	2751.624	0.130	1.224	1.448	0.866	1.067
Pdensi_GG_31168_c0_g1	Bud	MC_2_3	34.5345216789766	2525.58183234798	1280.05817701348	-6.19245324928443	0.676912267301069	-9.14808838370516	5.79498772688131e-20	1.72130544538178e-17	1.112	1.115	0.543	1.321	1.396	0.429	1.407	1.906	0.701	1.062	0.987	0.431	0.545	0.877	0.123	1.814	0.825	0.023	17.240	92.848	60.467	16.410	1.273	0.296	0.822	2.185	0.851
Pdensi_DN26196_c2_g2	Bud	MC_2_3	73.0425140505554	1324.34813539436	698.69532472246	-4.18056870745889	0.457033941377056	-9.14717339124249	5.84426675085997e-20	1.72767657092089e-17	2.397	1.543	1.868	11.602	20.174	19.132	36.653	25.250	50.337	26.910	54.055	19.936	10.535	9.782	7.917	3.101	11.349	18.812	33.891	40.097	16.978	366.638	410.053	1308.274	0.883	0.577	0.170
Pdensi_DN19934_c1_g1	Bud	MC_2_3	697.298417663645	54.0223121072479	375.660364885446	3.68983321172547	0.404206967512061	9.12857399375573	6.94074721582894e-20	2.04209283013583e-17	20.097	22.947	12.565	30.639	25.801	9.657	20.460	17.043	15.640	16.015	15.864	10.458	13.710	13.951	8.010	8.265	2.417	1.831	1.315	1.239	1.176	2.014	1.383	0.681	0.094	0.683	0.986
Pdensi_DN19517_c0_g1d61117	Bud	MC_2_3	8.26224010128434	412.577427312542	210.419833706913	-5.642410638411	0.618391320837174	-9.12433672382778	7.21768629143485e-20	2.11355643854847e-17	0.367	0.154	0.111	12.930	21.110	40.275	22.623	16.826	20.641	15.431	20.510	25.137	7.802	28.578	9.573	0.498	8.650	0.934	11.097	6.411	10.782	12.591	561.093	403.290	0.724	0.460	0.095
Pdensi_DN33886_c0_g2	Bud	MC_2_3	0	1179.45569287184	589.72784643592	-13.0610816487137	1.43191421358691	-9.1214135070257	7.41507980212296e-20	2.16116504279715e-17	0.000	0.000	0.000	0.000	0.632	0.000	5.188	1.134	0.000	0.000	0.000	1.054	0.000	0.000	0.000	9.727	29.239	40.476	7.558	43.848	28.211	9.277	6.131	0.000	0.000	0.665	2.553
Pdensi_GG_89759_c0_g1	Bud	MC_2_3	1047.6776457244	0	523.8388228622	12.0849730613173	1.3257175907805	9.11579747101529	7.80939930760971e-20	2.2654556496094e-17	22.464	44.808	16.534	21.558	48.870	28.169	39.008	24.208	21.801	18.417	10.556	7.747	20.212	56.651	27.216	3.489	2.887	2.189	0.000	0.000	0.000	0.000	0.000	0.000	0.000	0.000	0.000
Pdensi_DN18923_c0_g1d59930	Bud	MC_2_3	369.008819590634	3997.45778592094	2183.23330275579	-3.43735289705476	0.377708415469168	-9.10054623163499	8.9878645444045e-20	2.59519363217038e-17	7.075	12.051	10.359	56.372	122.211	93.806	60.943	63.646	49.210	41.270	52.971	37.627	50.335	85.764	50.617	23.655	31.663	25.389	76.865	122.418	73.651	271.892	269.712	153.393	12.976	19.897	16.013
Pdensi_GG_89376_c0_g1	Bud	MC_2_3	0	3280.65554729701	1640.32777364851	-14.5369883681272	1.60011552868332	-9.08496174653663	1.03735154165662e-19	2.98142517157607e-17	0.000	0.000	0.000	0.000	0.000	0.000	0.000	0.000	0.000	0.000	0.000	0.000	0.000	0.000	0.000	0.000	0.000	0.000	8.319	171.239	41.675	0.839	0.000	0.000	0.000	0.000	0.000
Pdensi_DN3337_c0_g1d1243	Bud	MC_2_3	0	1634.57652849227	817.288264246133	-13.5318528529635	1.49013531719566	-9.08095573389239	1.07625591096387e-19	3.07898465219524e-17	0.000	0.000	0.000	0.000	0.422	2.124	0.723	0.795	0.796	0.633	0.435	0.071	0.822	1.462	0.588	0.056	1.239	0.000	6.983	37.567	65.249	55.414	2.975	9.386	0.000	0.000	0.000
Pdensi_DN16403_c0_g1d398588	Bud	MC_2_3	7.49633847305711	780.332060173488	393.914199323272	-6.70127673735875	0.739138625647135	-9.06633276199253	1.23090114366321e-19	3.50524509167946e-17	0.108	0.197	0.269	0.405	0.155	1.028	0.293	0.190	0.252	0.265	0.136	0.474	0.371	0.235	0.730	0.127	0.144	0.627	14.352	6.600	32.058	3.781	4.641	11.564	0.321	0.606	0.168
Pdensi_DN22622_c0_g2	Bud	MC_2_3	18.5181432479295	916.22664187143	467.37239255968	-5.62860001462101	0.621013156152896	-9.06357612371618	1.26242244379041e-19	3.57859293655289e-17	0.511	0.728	0.241	2.175	0.712	0.796	0.972	0.550	0.169	1.099	1.173	0.984	0.800	0.525	1.085	1.223	0.570	3.409	12.925	15.958	33.184	4.168	1.869	18.036	0.146	1.700	0.106
Pdensi_DN31263_c0_g1d234712	Bud	MC_2_3	228.040615216732	1913.01686894576	1070.52874208125	-3.06860555430055	0.339358569205304	-9.04236943680687	1.53311951860411e-19	4.32618453249742e-17	6.135	5.140	6.886	21.023	33.299	15.832	27.097	52.944	45.542	64.260	63.990	48.705	13.995	23.003	9.847	16.305	36.057	21.597	49.584	51.282	30.504	11.571	22.080	7.369	557.955	357.818	550.860
Pdensi_DN16262_c0_g1d469738	Bud	MC_2_3	4.50108028743537	242.091073586808	123.296076937122	-5.74892321058471	0.637173132045436	-9.02254492767086	1.8376960208285e-19	5.16217959153995e-17	0.077	0.182	0.092	0.290	0.240	0.099	0.319	0.112	0.054	0.234	0.214	0.201	0.017	0.106	0.000	0.154	1.400	1.243	6.224	3.924	6.441	0.855	0.511	0.157	0.000	0.000	0.000
Pdensi_DN15548_c0_g1d54388	Bud	MC_2_3	0	536.965172007232	268.482586003616	-11.9256943449141	1.32201785512925	-9.02082698705164	1.86674701781713e-19	5.22016463360756e-17	0.000	0.000	0.000	0.000	0.000	0.000	0.000	0.000	0.000	0.021	0.000	0.000	0.020	0.000	0.000	0.000	0.000	0.022	10.965	8.165	17.489	0.133	0.000	0.000	0.000	0.000	0.000
Pdensi_GG_6795_c0_g1	Bud	MC_2_3	105.791511130764	2063.79454626852	1084.79302869964	-4.28608572211282	0.475375050958045	-9.01621932719203	1.94692401171105e-19	5.41995706937318e-17	2.226	3.978	2.250	2.218	3.725	0.733	3.995	2.101	2.585	3.089	4.089	2.558	7.446	5.841	5.451	9.494	22.972	20.132	50.711	64.516	26.442	7.468	14.782	3.588	3.549	3.868	2.760
Pdensi_GG_33289_c0_g1	Bud	MC_2_3	7.74814436771722	1039.46818345499	523.608163911355	-7.06749676872992	0.784005518318564	-9.01460079501403	1.97588774778633e-19	5.4760317581507e-17	0.054	0.368	0.191	1.538	1.972	2.228	2.080	4.112	4.076	5.416	2.860	4.770	0.368	0.825	0.711	0.425	1.293	3.309	8.400	29.465	32.302	35.389	1.877	0.262	0.000	0.000	0.000
Pdensi_GG_93041_c0_g1	Bud	MC_2_3	1.75104183426744	586.308728743109	294.029885288688	-8.38753441252492	0.931452403745026	-9.00479120436186	2.16076579327018e-19	5.96179290872057e-17	0.088	0.000	0.065	0.082	0.105	0.211	0.358	0.273	0.485	0.332	0.884	0.986	0.097	0.050	0.049	0.099	1.258	2.722	8.359	23.956	7.606	33.284	3.572	11.267	0.000	0.000	0.000
Pdensi_DN20250_c0_g5	Bud	MC_2_3	15.7459525059462	649.846971088855	332.796461797401	-5.36675409278453	0.596375662214395	-8.9989488720202	2.2788900665816e-19	6.25988917404361e-17	0.166	0.676	0.439	12.699	41.475	34.450	10.709	13.428	8.285	3.850	7.073	4.845	15.835	26.198	22.936	5.020	6.974	5.094	10.933	16.049	17.221	19.678	0.569	0.090	0.000	0.000	0.026
Pdensi_DN6746_c0_g1d450456	Bud	MC_2_3	746.476219244929	1.42079094052502	373.948505092727	9.13178910897816	1.01575308960282	8.99016621504824	2.46856817675423e-19	6.75104459968733e-17	17.981	28.270	13.371	19.458	19.750	15.115	26.396	18.727	29.845	12.716	22.266	18.277	13.688	19.142	16.758	1.788	0.564	0.165	0.000	0.000	0.094	0.000	0.000	0.067	0.000	0.000	0.000
Pdensi_DN22823_c0_g1d302799	Bud	MC_2_3	3.25128042710418	434.326449867517	218.788865147311	-7.06154225362405	0.786637781379436	-8.97686638091682	2.78587899719492e-19	7.58541088359037e-17	0.128	0.000	0.125	0.072	0.103	0.260	0.099	0.065	0.504	0.074	0.460	0.429	0.108	0.069	0.160	1.127	3.394	3.368	7.508	11.143	10.913	21.463	4.728	4.848	0.604	0.510	1.269
Pdensi_DN17405_c1_g1	Bud	MC_2_3	204.471902418357	2895.17949192106	1549.82569716971	-3.82363414384077	0.425995642765982	-8.97575881061595	2.81405312973198e-19	7.62866455431273e-17	4.642	4.632	6.994	7.214	9.023	9.486	7.225	4.895	5.969	4.314	5.123	4.531	5.615	7.981	6.818	10.261	16.061	17.794	44.301	93.244	59.435	51.670	4.002	5.055	2.384	1.344	1.664
Pdensi_DN13351_c0_g1d339649	Bud	MC_2_3	9.24660534533077	5026.19365438517	2517.72012986525	-9.08622369410407	1.01395121625759	-8.96120399918309	3.2115228349528e-19	8.66831902582042e-17	0.109	0.315	0.291	0.503	1.318	5.505	1.359	3.116	4.273	2.014	4.006	2.870	1.803	4.145	4.073	0.248	131.721	216.692	220.079	5.641	123.806	3.748	5.188	1.392	6.659	10.061	3.973
Pdensi_DN19874_c1_g1	Bud	MC_2_3	1.25032415901762	608.891382622731	305.070853390875	-8.92752655626449	0.999263785469677	-8.93410397342515	4.10491192195122e-19	1.10317286629754e-16	0.047	0.025	0.047	0.029	0.224	0.176	0.179	0.233	0.492	0.082	0.384	0.205	0.000	0.242	0.053	0.064	0.078	0.091	3.785	21.447	15.858	4.952	0.919	2.036	0.218	0.750	0.168
Pdensi_DN3559_c0_g2d381902	Bud	MC_2_3	0	443.131058405602	221.565529202801	-11.6487277893648	1.30460234976072	-8.92894895636305	4.30075242430993e-19	1.15082202802224e-16	0.000	0.000	0.000	0.228	0.437	0.000	0.000	0.189	0.000	0.000	0.227	0.000	0.000	0.208	0.400	0.000	0.000	0.439	11.338	6.880	12.143	2.465	6.590	3.980	0.000	0.000	0.000
Pdensi_DN31070_c0_g1	Bud	MC_2_3	212.01666891284	6459.03162397282	3335.52414644283	-4.92907334462946	0.552087080866206	-8.92807224703739	4.33496513969006e-19	1.15499843721871e-16	4.308	6.730	5.881	6.919	7.319	7.488	9.814	8.439	6.520	6.760	4.559	6.195	8.557	10.181	5.675	26.434	60.511	53.168	103.800	263.275	73.383	30.034	5.178	2.303	4.284	2.161	0.618
Pdensi_DN22469_c5_g3	Bud	MC_2_3	310.491999939284	4.45437179896219	157.473185869123	6.14187529750433	0.690741511014455	8.89171303529172	6.01739320151524e-19	1.59640927329088e-16	9.370	9.419	5.942	3.446	4.478	6.315	1.344	0.666	0.659	0.454	0.081	0.168	9.203	9.390	8.159	6.866	0.512	0.324	0.074	0.045	0.165	0.019	0.032	0.000	0.024	0.043	0.000
Pdensi_DN17299_c0_g1d280926	Bud	MC_2_3	7.24870298107588	859.779374618446	433.514038799761	-6.88986592775777	0.776283836082238	-8.87544685012335	6.96531915297615e-19	1.84002984262451e-16	0.062	0.354	0.184	0.874	1.100	1.134	1.727	1.037	0.983	1.248	1.630	0.830	0.236	1.038	0.742	0.106	0.898	7.546	7.901	30.826	19.448	22.099	0.505	0.112	0.967	1.217	0.648
Pdensi_DN19896_c0_g1	Bud	MC_2_3	4984.14426342487	126.300244773212	2555.22225409904	5.30260086186676	0.598590866441347	8.85847272176235	8.11180813856101e-19	2.13381800526215e-16	116.841	176.688	104.461	61.973	72.381	88.298	24.286	27.764	42.417	14.299	18.011	24.198	74.198	203.825	97.761	117.934	28.005	20.209	4.051	0.841	3.789	0.000	0.234	0.000	0.659	1.930	3.435
Pdensi_GG_6034_c0_g1	Bud	MC_2_3	43.7531635352795	420.056858074117	231.905010804698	-3.26323442451288	0.369122146594724	-8.84052732846654	9.52678815490124e-19	2.48666414814649e-16	1.043	1.117	1.323	2.580	4.452	0.707	8.268	9.715	10.460	8.005	17.937	8.107	1.635	0.755	0.262	3.734	9.984	11.502	9.524	11.271	7.988	1.665	0.000	0.000	11.315	34.842	17.702
Pdensi_GG_154859_c0_g1	Bud	MC_2_3	0	428.163878960327	214.081939480163	-11.5990484728272	1.31204258578451	-8.84045121591216	9.53328072259768e-19	2.48666414814649e-16	0.000	0.000	0.000	0.000	0.000	0.000	0.038	0.000	0.040	0.000	0.000	0.000	0.000	0.000	0.000	0.000	0.000	0.000	6.730	11.442	10.940	1.187	0.042	0.000	0.000	0.000	0.000
Pdensi_DN21510_c0_g1d221411	Bud	MC_2_3	10153.1353186376	527.595675350572	5340.3654969941	4.26661236092732	0.483264600776331	8.82872934221399	1.05871571015249e-18	2.75000298268897e-16	397.794	248.372	160.636	218.097	131.488	114.242	129.127	95.909	115.721	125.692	208.384	156.342	273.017	195.029	82.211	130.648	48.419	31.028	7.611	14.837	13.413	15.796	415.449	48.794	0.000	0.000	0.000
Pdensi_DN5064_c0_g1d206018	Bud	MC_2_3	898.427956855699	1.35357735029766	449.890767102998	9.41185096230154	1.06620609256091	8.82742185396384	1.07116164870443e-18	2.77073813131546e-16	30.966	31.316	9.318	22.798	20.140	9.552	6.009	4.298	4.881	2.461	2.135	3.202	20.207	16.891	8.274	4.211	0.909	0.563	0.043	0.000	0.054	0.000	0.000	0.000	0.000	0.000	0.000
Pdensi_DN9308_c0_g1d518193	Bud	MC_2_3	420.454154571431	2.70715470059531	211.580654636013	7.31215358756999	0.83026020571777	8.8070625777476	1.2846798042557e-18	3.30300225994366e-16	7.539	13.360	12.667	19.362	19.461	24.090	13.852	11.241	25.024	5.431	8.816	10.296	9.018	11.035	11.744	2.044	0.601	1.023	0.044	0.000	0.121	0.059	0.096	0.792	0.000	0.000	0.000
Pdensi_DN22800_c0_g1d302678	Bud	MC_2_3	0.749606483767804	755.727710307398	378.238658395583	-9.97645397612198	1.13281129103153	-8.80681015020379	1.28757497890845e-18	3.30300225994366e-16	0.000	0.043	0.013	0.034	0.196	0.432	0.044	0.158	0.188	0.016	0.152	0.296	0.030	0.338	0.175	0.012	0.106	0.260	5.370	18.717	26.844	7.122	0.395	0.580	0.146	0.530	0.225
Pdensi_GG_61774_c0_g1	Bud	MC_2_3	0	1096.58399094985	548.291995474927	-12.9559111948632	1.47169717275886	-8.80338118104546	1.3275471165427e-18	3.39152777757082e-16	0.000	0.000	0.000	0.000	0.000	0.000	0.000	0.000	0.000	0.000	0.000	0.000	0.000	0.000	0.000	0.000	0.000	0.000	16.551	7.456	50.233	0.000	0.000	0.000	0.000	0.000	0.355
Pdensi_DN31787_c0_g1d144712	Bud	MC_2_3	0	771.794537186885	385.897268593443	-12.4491917292812	1.41854234146337	-8.77604521585061	1.69323773277041e-18	4.30804092009783e-16	0.000	0.000	0.000	1.620	4.186	4.607	1.563	1.339	1.059	0.452	0.970	0.452	1.566	1.623	2.710	0.802	0.552	0.157	5.664	25.197	21.251	9.347	0.000	0.000	0.000	0.000	0.000
Pdensi_GG_81284_c0_g1	Bud	MC_2_3	0	541.980981246077	270.990490623038	-11.9390501844698	1.36072226597072	-8.77405366476653	1.72347031775685e-18	4.3670627480141e-16	0.000	0.000	0.000	0.000	0.000	0.000	0.000	0.000	0.293	0.000	0.000	0.000	0.000	0.000	0.000	0.000	3.425	5.391	7.340	9.958	19.433	2.240	0.000	0.000	0.000	0.000	0.000
Pdensi_GG_74422_c0_g1	Bud	MC_2_3	5.73818617789695	1764.08901106507	884.913598621482	-8.26348737530725	0.942584112484503	-8.76684347408105	1.83744953337838e-18	4.63694581431421e-16	0.039	0.042	0.386	0.730	0.605	0.542	2.079	2.456	2.266	3.442	7.772	9.255	0.215	0.445	0.174	0.945	4.896	6.576	26.836	74.785	18.613	91.441	3.088	3.064	0.000	0.000	0.000
Pdensi_DN22044_c0_g1d363471	Bud	MC_2_3	0	504.709479681959	252.35473984098	-11.8366126021181	1.35111522130313	-8.76062412404906	1.94172257329193e-18	4.88024847570699e-16	0.000	0.000	0.000	0.000	0.000	0.000	0.000	0.000	0.000	0.112	0.000	0.000	0.000	0.000	0.000	0.000	0.000	0.000	9.010	18.076	7.338	0.288	0.000	0.000	0.000	0.000	0.000
Pdensi_DN20742_c1_g1d414367	Bud	MC_2_3	10411.6905451459	1461.98673547711	5936.83864031152	2.83208226194614	0.323593580914254	8.75197293452056	2.09654690867147e-18	5.24813032622278e-16	341.242	275.672	211.672	102.550	95.587	53.243	144.154	53.972	31.620	64.721	64.493	44.435	248.019	213.287	133.779	100.937	44.489	53.595	35.922	38.520	25.801	106.682	50.364	24.426	83.666	114.020	168.428
Pdensi_DN20686_c1_g2	Bud	MC_2_3	0	880.09328846201	440.046644231005	-12.6386865029689	1.44706066151195	-8.73404055484687	2.45732946346881e-18	6.12654671052786e-16	0.000	0.000	0.000	0.000	0.000	0.000	0.000	0.000	0.000	0.008	0.000	0.000	0.000	0.000	0.007	0.000	0.029	0.090	5.776	34.459	19.198	0.272	0.000	0.000	0.000	0.000	0.000
Pdensi_DN16307_c1_g2	Bud	MC_2_3	0	342.71737721235	171.358688606175	-11.2779569638914	1.29146740538922	-8.73266868124518	2.48732900741152e-18	6.17653539120428e-16	0.000	0.000	0.000	0.000	2.325	1.236	0.841	2.405	0.456	2.707	1.920	0.000	0.841	0.881	0.000	0.685	2.451	5.103	6.784	8.375	8.240	4.047	2.315	1.534	0.560	0.860	0.464
Pdensi_DN16982_c0_g1d279982	Bud	MC_2_3	1897.20570739258	307.036787601094	1102.12124749684	2.62764051370598	0.300926393053122	8.73183799880966	2.50566948638985e-18	6.19728931135783e-16	60.119	51.995	38.912	54.306	57.255	59.758	44.415	29.176	21.618	19.150	24.597	16.388	47.263	58.061	51.064	26.552	13.190	11.894	6.737	7.199	7.072	14.375	17.939	33.870	3.125	4.435	1.902
Pdensi_DN10766_c0_g1	Bud	MC_2_3	0	572.27913858104	286.13956929052	-12.0176465875945	1.37874190306639	-8.71638597540753	2.87222955815158e-18	7.07571472103372e-16	0.000	0.000	0.000	0.000	0.000	0.000	0.000	0.000	0.000	0.000	0.000	0.000	0.000	0.000	0.000	0.000	0.000	0.105	12.986	5.896	20.144	0.063	0.000	0.085	0.000	0.000	0.000
Pdensi_DN22260_c0_g1d222431	Bud	MC_2_3	42.7800112533303	745.831606788057	394.305809020694	-4.12374130357195	0.473475152760218	-8.70951998121081	3.05164311558617e-18	7.48798437215768e-16	1.529	0.799	1.078	1.103	0.436	4.856	1.614	0.914	1.389	0.750	1.172	1.480	0.678	0.515	2.626	1.695	2.286	0.802	17.875	11.349	21.783	118.937	40.274	265.800	1.915	2.634	1.253
Pdensi_DN8713_c0_g1	Bud	MC_2_3	0	586.848407339726	293.424203669863	-12.054324285379	1.38664813052101	-8.69313852595741	3.52562072888044e-18	8.61695019090148e-16	0.000	0.000	0.000	0.000	0.000	0.000	0.000	0.000	0.000	0.000	0.000	0.000	0.000	0.000	0.000	0.000	0.037	0.000	24.561	8.881	7.381	0.050	0.000	0.000	0.000	0.000	0.000
Pdensi_DN21936_c1_g2	Bud	MC_2_3	307.667705716567	3349.15631775263	1828.4120117346	-3.44435515734389	0.39632628608453	-8.69070581053829	3.60194655059939e-18	8.75681357625191e-16	4.763	10.002	9.826	64.500	149.604	106.728	63.631	51.416	32.936	31.790	28.283	23.572	88.593	98.574	80.680	25.199	22.565	16.851	77.111	89.345	62.872	167.935	32.962	11.512	2.189	2.702	2.729
Pdensi_DN20470_c0_g2d219894	Bud	MC_2_3	33.031525789759	749.266850988252	391.149188389006	-4.50394085533084	0.518265107783219	-8.69041883717698	3.61105714484615e-18	8.75681357625191e-16	1.271	0.678	0.700	42.720	35.882	9.214	43.766	22.496	19.356	34.289	14.294	11.327	0.651	2.800	0.130	2.304	4.058	4.322	25.114	16.283	10.379	1.601	48.286	56.530	0.000	0.000	0.000
Pdensi_DN24647_c0_g2	Bud	MC_2_3	15.253393888962	246.770824042502	131.012108965732	-4.01616229994528	0.462471389659789	-8.68413136410388	3.81647534401643e-18	9.18706064912528e-16	0.320	0.521	0.372	13.127	37.488	48.822	10.723	11.167	7.159	1.811	5.846	2.507	14.364	33.055	30.284	4.477	8.907	4.247	6.189	5.778	4.943	4.445	0.662	0.000	0.017	0.000	0.000
Pdensi_DN48916_c0_g1d41713	Bud	MC_2_3	33.9891578892426	485.182616195705	259.585887042474	-3.83516459599856	0.441631464211045	-8.68408369147771	3.81807610740065e-18	9.18706064912528e-16	0.582	0.945	1.165	3.135	3.003	3.335	1.132	5.340	7.936	10.124	5.887	12.178	1.296	2.355	0.649	2.607	3.923	3.558	9.499	13.155	10.434	3.324	10.681	13.168	3.911	4.741	6.143
Pdensi_DN22140_c0_g1d222280	Bud	MC_2_3	1.24943535140603	1174.75251997754	588.000977664474	-9.87618551182139	1.13898987666698	-8.67100376758573	4.2832753749347e-18	1.0266630705635e-15	0.035	0.000	0.062	0.000	0.000	0.025	0.257	0.000	0.070	0.144	0.167	0.030	0.000	0.134	0.000	0.160	4.144	3.545	13.155	6.620	59.423	0.786	0.056	0.000	1.049	0.260	1.424
Pdensi_DN41180_c0_g1d243922	Bud	MC_2_3	1064.61804165025	1.30085509236634	532.959448371309	9.66949203909136	1.11522297546369	8.67045626913395	4.3039222933096e-18	1.02764421526408e-15	22.747	49.722	12.747	37.849	50.640	34.301	30.422	19.141	13.929	12.963	10.128	7.503	11.337	61.597	20.951	5.261	7.793	1.964	0.000	0.084	0.000	0.000	0.000	0.000	0.000	0.000	0.000
Pdensi_DN12935_c0_g1d390848	Bud	MC_2_3	1360.43473502127	19.7966818876556	690.115708454463	6.10489231278616	0.70428599736316	8.66820061117617	4.39002750571314e-18	1.04418738526694e-15	13.127	70.722	25.413	20.922	30.298	19.779	29.277	24.126	21.418	19.508	23.520	18.911	15.415	24.912	15.422	3.242	4.975	1.358	0.465	0.329	0.582	0.053	0.000	0.000	41.751	59.604	89.771
Pdensi_DN20518_c0_g2	Bud	MC_2_3	0.250165097126465	2276.69550710049	1138.47283609881	-13.0481489886421	1.507613200957	-8.65483864187407	4.9360948796924e-18	1.169590725692e-15	0.000	0.028	0.000	0.000	0.000	0.000	0.028	0.027	0.120	0.060	0.032	0.030	0.000	0.000	0.000	0.046	0.085	0.096	8.246	106.881	38.405	0.461	0.000	0.052	0.079	0.000	0.000
Pdensi_DN18667_c0_g4	Bud	MC_2_3	21.2507930298625	352.420911752314	186.835852391088	-4.05194012258221	0.468413944383227	-8.65034051861437	5.13459895457336e-18	1.21199963155861e-15	0.561	0.449	0.689	1.768	2.795	3.591	0.876	1.278	1.482	0.531	0.802	0.653	1.178	2.493	2.683	2.042	18.587	18.283	10.863	6.117	7.284	8.526	3.553	6.000	8.267	10.662	18.351
Pdensi_DN20249_c0_g1d411572	Bud	MC_2_3	1241.89123633977	7755.04905095459	4498.47014364718	-2.64263597398015	0.305799365499229	-8.64173138379781	5.53674811711909e-18	1.30197470875285e-15	32.334	39.357	27.358	49.751	37.339	48.181	43.110	32.648	45.967	41.936	69.274	58.021	24.347	44.180	34.101	70.752	100.708	54.319	207.166	195.234	130.393	30.998	404.721	4.709	0.755	0.757	0.021
Pdensi_DN8802_c0_g1d331982	Bud	MC_2_3	8.50360799584099	441.804447941918	225.154027968879	-5.69943086970164	0.660035919436956	-8.63503137005565	5.87109238078714e-18	1.37538647169534e-15	0.160	0.361	0.159	2.362	2.836	6.679	2.698	2.189	2.481	1.083	1.675	0.759	0.585	2.992	3.349	0.189	6.585	6.261	16.102	5.314	9.149	17.939	38.628	34.110	25.234	27.733	15.491
Pdensi_DN14740_c0_g1d342909	Bud	MC_2_3	0	1381.20037333134	690.600186665669	-13.2888875822784	1.54202495153569	-8.61781618322327	6.82431175387085e-18	1.59268148000114e-15	0.000	0.000	0.000	0.078	0.300	0.067	0.318	0.670	0.559	0.438	0.210	0.370	0.046	0.072	0.000	0.000	0.069	0.079	33.461	4.091	56.730	1.997	0.435	1.018	0.454	1.403	1.938
Pdensi_DN33925_c0_g1d313047	Bud	MC_2_3	435.304899274091	45.0880812255667	240.196490249829	3.26894645395296	0.379643523443058	8.6105682096359	7.26993278161477e-18	1.6903274422571e-15	10.373	11.626	12.701	28.145	23.869	18.631	48.279	87.791	110.388	80.829	128.659	131.003	6.936	14.391	4.121	9.232	5.209	1.457	1.060	1.242	0.779	3.262	8.177	10.062	0.000	0.484	0.102
Pdensi_DN6263_c0_g1d516712	Bud	MC_2_3	1565.57888757586	1.89438792070003	783.736637748279	9.75733209130166	1.13370589593143	8.60658141262043	7.52716950253183e-18	1.74360702506409e-15	63.557	49.582	11.416	34.331	38.310	14.121	19.679	22.678	8.883	10.939	12.797	3.152	33.366	33.234	9.285	27.787	4.999	0.048	0.000	0.000	0.112	0.000	0.000	0.000	0.000	0.018	0.000
Pdensi_DN6880_c0_g1d450628	Bud	MC_2_3	860.903476127692	19.5901915779725	440.246833852832	5.46408558429101	0.635055234647589	8.60411077049572	7.69106783466479e-18	1.77494978132338e-15	21.652	33.371	13.743	3.617	0.692	40.957	0.455	0.067	0.262	0.374	0.323	0.265	25.290	36.915	63.429	1.072	0.176	0.321	0.436	0.186	0.733	0.000	0.432	0.260	6.789	5.391	4.188
Pdensi_GG_74079_c0_g1	Bud	MC_2_3	569.936409295039	16.9261173420135	293.431263318526	5.07188553480507	0.589760677237919	8.59990455545239	7.97824215442525e-18	1.83440471461748e-15	12.054	20.519	12.963	23.898	26.072	16.017	24.669	20.448	37.883	9.670	19.722	9.634	14.504	17.572	14.730	17.697	2.874	1.743	0.593	0.151	0.434	0.000	0.000	0.000	0.000	0.000	0.000
Pdensi_DN19207_c0_g2	Bud	MC_2_3	0.250165097126465	966.182333359153	483.21624922814	-11.8114914350193	1.3738661824655	-8.59726484701935	8.16384340045551e-18	1.87015276125564e-15	0.000	0.025	0.000	0.000	0.000	0.000	0.000	0.000	0.000	0.000	0.000	0.000	0.000	0.053	0.000	0.000	0.000	0.000	8.113	31.580	25.597	0.207	0.000	0.000	0.000	0.000	0.000
Pdensi_DN24208_c0_g6	Bud	MC_2_3	0	1179.76035348255	589.880176741277	-13.0615277935269	1.51939731087961	-8.59651896182791	8.21705536207927e-18	1.87542204734515e-15	0.000	0.000	0.000	0.233	0.000	1.404	1.635	0.193	0.219	0.435	0.466	0.217	0.410	0.638	0.205	0.000	0.990	0.899	10.994	60.337	8.728	1.121	6.969	31.480	0.000	0.000	0.000
Pdensi_DN19525_c0_g1d218718	Bud	MC_2_3	1533.67791172595	0	766.838955862974	12.6347644846581	1.47368254284779	8.57359988823799	1.0029945881995e-17	2.28080234561995e-15	86.831	14.308	19.994	9.028	1.331	1.588	2.231	2.078	3.024	2.441	1.511	1.496	42.297	0.675	0.000	12.644	0.794	0.055	0.000	0.000	0.000	0.000	0.000	0.000	0.000	0.000	0.000
Pdensi_GG_28294_c0_g1	Bud	MC_2_3	0	1960.83655173648	980.418275868239	-13.7945408703146	1.61002207364656	-8.56792033855236	1.05370646308098e-17	2.38737581124333e-15	0.000	0.000	0.000	0.030	0.201	0.026	0.000	0.025	0.000	0.000	0.000	0.000	0.053	0.000	0.027	0.000	86.240	77.818	116.971	13.277	8.343	164.154	20.718	18.657	0.000	0.107	0.000
Pdensi_GG_11843_c1_g1	Bud	MC_2_3	0	2543.32240125376	1271.66120062688	-14.1696728880741	1.65451994488635	-8.56422005178512	1.08809858577413e-17	2.45633309835848e-15	0.000	0.000	0.000	0.039	0.038	0.000	0.034	0.000	0.037	0.073	0.119	0.037	0.000	0.036	0.035	0.000	0.035	0.000	18.439	7.104	145.168	0.141	0.731	0.637	0.146	0.000	0.075
Pdensi_DN8321_c0_g1d102256	Bud	MC_2_3	760.001427899535	7.36801680924067	383.684722354388	6.68534998077552	0.780911016457003	8.56096256793378	1.11929045019297e-17	2.51759243289782e-15	16.873	37.353	6.616	1.759	0.248	109.884	0.651	0.198	0.139	0.223	0.121	0.057	35.607	83.965	95.890	1.353	0.708	0.210	0.163	0.194	0.137	0.143	0.381	0.049	0.111	0.188	0.029
Pdensi_DN17630_c1_g1	Bud	MC_2_3	6.74825894120514	1478.74353834625	742.745898643729	-7.77542632898667	0.908631827817765	-8.55729030278489	1.1555129997212e-17	2.58968400803942e-15	0.147	0.158	0.234	0.276	0.053	0.063	0.336	0.061	0.166	0.412	0.056	0.035	0.179	0.101	0.099	0.227	0.016	0.074	3.688	52.532	43.195	14.443	0.072	0.000	0.184	0.050	0.617
Pdensi_GG_130992_c0_g1	Bud	MC_2_3	26.9742110152159	798.921728415038	412.947969715127	-4.88832760511608	0.57168202326003	-8.5507806896573	1.22258730537794e-17	2.73015179560656e-15	0.352	0.572	1.233	2.005	7.925	4.599	10.348	20.138	20.065	11.212	50.702	14.712	3.913	15.836	2.348	7.714	34.868	14.811	22.356	19.967	12.624	5.891	22.814	1.768	5.227	3.357	9.345
Pdensi_DN19600_c0_g1d485629	Bud	MC_2_3	77.3045732867464	1000.62304799036	538.963810638552	-3.69424429369118	0.432342768302482	-8.54471166060204	1.28857591332193e-17	2.86719687093281e-15	2.297	2.258	1.593	43.058	131.143	318.511	67.851	67.195	56.153	23.163	19.753	21.292	57.747	120.735	220.594	3.851	21.733	5.966	17.596	32.576	18.033	2171.696	2163.744	3873.470	1.815	1.619	1.848
Pdensi_DN20739_c0_g1	Bud	MC_2_3	449.531383353031	7482.0323268403	3965.78185509666	-4.05697665455966	0.474891441516615	-8.54295592610236	1.30831308646322e-17	2.90071701455846e-15	14.127	11.089	10.554	44.913	154.597	429.969	43.103	52.364	33.797	19.345	16.437	23.679	123.546	204.963	305.053	10.496	47.875	36.128	296.593	105.471	117.416	537.110	526.775	581.965	9.095	7.608	5.220
Pdensi_DN20088_c0_g1	Bud	MC_2_3	1099.30680553092	7657.85901254181	4378.58290903636	-2.80036227259401	0.327920659289604	-8.53975555751998	1.34506068828218e-17	2.97157891560704e-15	23.911	37.227	26.650	77.364	99.950	166.572	75.731	63.648	55.870	39.259	51.133	40.056	68.398	105.212	130.527	47.458	65.583	46.509	224.051	133.083	169.535	355.733	501.221	412.497	37.253	22.225	13.224
Pdensi_DN12770_c0_g1d390406	Bud	MC_2_3	1319.61831223195	5450.52354428611	3385.07092825903	-2.04623711019837	0.239765832221668	-8.53431488230813	1.40988377928669e-17	3.10374414957864e-15	34.675	39.831	30.712	22.736	32.646	37.098	33.435	41.317	51.009	39.630	41.601	38.026	34.584	43.421	36.507	34.242	89.254	88.519	124.343	111.841	136.544	28.152	3.225	1.728	0.598	0.703	0.703
Pdensi_DN23117_c0_g2d223755	Bud	MC_2_3	24.7459709566686	1950.40161959904	987.573795277857	-6.30038592821769	0.739286716611007	-8.52224960445594	1.5648369565399e-17	3.43268827780909e-15	0.415	0.818	0.756	3.381	6.428	8.769	2.040	1.749	3.257	1.413	1.368	2.591	5.518	4.206	10.823	2.302	3.171	3.973	70.442	9.012	55.268	8.934	1.991	6.309	0.160	0.311	0.083
Pdensi_DN19841_c1_g2	Bud	MC_2_3	0	561.986922459032	280.993461229516	-11.9913863012398	1.4074580490861	-8.51988896509288	1.59706359771347e-17	3.49104606148071e-15	0.000	0.000	0.000	0.278	0.186	0.000	0.871	0.230	0.000	0.804	0.140	0.000	0.000	0.000	0.000	0.020	0.074	0.028	9.210	6.319	22.585	0.067	0.000	0.000	0.000	0.000	0.000
Pdensi_DN22808_c3_g2	Bud	MC_2_3	22.5243859765428	1116.35509450423	569.439740240385	-5.63138432756828	0.661014729337303	-8.51930233568924	1.60517312220004e-17	3.49646131319925e-15	0.794	0.655	0.356	3.608	7.282	15.702	5.301	4.780	4.380	2.163	2.339	2.323	3.383	5.881	10.664	1.460	57.229	5.266	46.340	9.720	21.504	100.933	51.313	238.264	0.223	0.285	0.583
Pdensi_DN16690_c0_g1d528169	Bud	MC_2_3	1327.9695104474	14.7997518278735	671.384631137635	6.48722876889526	0.76256473232482	8.50711879779404	1.78308811432647e-17	3.87042343137717e-15	24.955	14.409	66.221	17.365	4.421	3.937	6.168	7.601	14.325	5.099	11.382	10.158	8.463	1.396	0.512	97.066	4.828	0.296	0.488	0.125	0.422	0.000	0.000	0.000	0.000	0.000	0.000
Pdensi_DN26234_c0_g6	Bud	MC_2_3	265.314576544271	11.7406836856794	138.527630114975	4.49644626448467	0.529271058281507	8.49554532432626	1.9700575716391e-17	4.2613649493852e-15	6.111	8.177	6.886	4.259	3.171	2.048	2.855	2.093	3.278	1.432	2.544	1.646	2.056	3.598	1.838	5.646	2.554	2.732	0.341	0.190	0.273	0.000	0.167	2.602	0.338	0.092	0.261
Pdensi_GG_32315_c0_g1	Bud	MC_2_3	41.2659841491076	371.832681468712	206.54933280891	-3.17129790360521	0.374593770640712	-8.46596540615442	2.54039567294223e-17	5.47596400611992e-15	1.019	1.272	0.991	24.633	100.923	116.355	36.474	57.242	31.827	21.963	22.831	25.603	23.499	82.533	76.072	2.783	15.779	3.963	7.265	9.082	8.981	272.336	763.399	733.190	0.097	0.000	0.000
Pdensi_DN10213_c0_g1	Bud	MC_2_3	1156.38427831852	39.7761144916552	598.080196405086	4.86192319633274	0.574449295203698	8.46362461739764	2.59193174603722e-17	5.56772051190278e-15	53.515	18.862	19.244	14.726	24.290	15.349	11.677	15.015	6.750	10.144	7.644	4.219	18.049	42.794	20.898	4.088	2.514	1.576	0.816	1.056	0.866	0.092	0.000	0.000	3.051	2.512	1.963
Pdensi_DN18690_c0_g2	Bud	MC_2_3	0	1415.91593749455	707.957968747274	-13.3246884333863	1.57512446823266	-8.45945111140139	2.68638937829543e-17	5.75072595188209e-15	0.000	0.000	0.000	0.000	0.000	0.000	0.000	0.000	0.000	0.000	0.000	0.000	0.000	0.000	0.000	0.000	23.917	10.966	28.348	3.685	64.233	0.064	0.000	0.000	0.000	0.000	0.000
Pdensi_DN21582_c1_g2	Bud	MC_2_3	0	997.897285487547	498.948642743774	-12.8199594489529	1.51569960250302	-8.45811361814845	2.71737298023499e-17	5.79706235783464e-15	0.000	0.000	0.000	0.000	0.000	0.000	0.000	0.000	0.000	0.000	0.000	0.000	0.000	0.013	0.000	0.000	0.039	0.081	32.448	3.505	32.709	0.000	0.000	0.024	0.000	0.000	0.000
Pdensi_DN24246_c2_g2	Bud	MC_2_3	1487.77844186604	101.425992223303	794.602217044672	3.87645962248658	0.458825386713552	8.44865984912619	2.94665607572449e-17	6.26467154729372e-15	37.404	55.391	26.015	40.679	49.783	52.977	35.509	28.069	26.183	24.489	27.473	18.616	31.431	59.617	37.557	15.792	10.905	6.983	1.561	2.494	2.832	12.385	23.639	41.577	66.191	68.873	95.670
Pdensi_DN21349_c1_g3	Bud	MC_2_3	902.881910117072	39.426852081681	471.154381099376	4.52081016775244	0.535789997818414	8.43765315918534	3.23772712201462e-17	6.86000340391357e-15	33.028	21.237	17.494	16.165	9.700	7.131	20.959	6.843	8.208	8.187	4.381	5.656	17.963	8.463	9.961	12.633	1.320	6.085	0.885	0.464	1.338	0.406	0.000	0.000	0.000	0.000	0.000
Pdensi_DN19888_c1_g1d409657	Bud	MC_2_3	3.75186128466446	410.10116754936	206.926514417012	-6.77188113533298	0.803966861138136	-8.42308490893066	3.66698518557984e-17	7.74307620138763e-15	0.125	0.084	0.094	0.158	0.169	0.168	0.187	0.224	0.234	0.036	0.097	0.110	0.325	0.177	0.245	0.056	2.101	2.866	6.452	4.006	17.351	0.439	0.739	0.660	0.563	0.418	0.428
Pdensi_DN22053_c0_g1d20127	Bud	MC_2_3	0	453.899807255657	226.949903627828	-11.6837701016834	1.38920248655359	-8.41041548282076	4.08560873128115e-17	8.59778271315031e-15	0.000	0.000	0.000	1.266	0.000	0.000	5.279	0.658	0.000	3.587	0.000	0.000	0.787	0.000	0.000	0.843	1.899	3.978	17.125	9.654	4.724	36.813	26.295	9.495	0.000	1.410	0.000
Pdensi_DN14956_c0_g5	Bud	MC_2_3	0	317.806306886967	158.903153443484	-11.1689916905278	1.32828051729257	-8.40860913423132	4.14901251419587e-17	8.69419442527007e-15	0.000	0.000	0.000	6.527	7.681	18.860	7.378	4.695	7.550	4.790	3.472	9.824	5.748	9.178	4.659	0.823	4.798	2.668	5.107	8.316	8.194	9.738	179.182	100.220	0.000	0.000	0.000
Pdensi_DN91211_c0_g1	Bud	MC_2_3	26.7668914452788	321.022985584569	173.894938514924	-3.58423370226606	0.426272535472914	-8.4083148783903	4.15943257781123e-17	8.69419442527007e-15	0.683	0.925	0.513	9.296	23.225	26.415	7.959	8.061	6.894	1.007	4.098	2.614	16.140	21.477	22.799	9.627	15.914	8.751	7.924	6.724	7.350	5.198	0.834	0.000	0.000	0.000	0.000
Pdensi_GG_131908_c0_g1	Bud	MC_2_3	0	1118.48837136382	559.24418568191	-12.9845452958678	1.54437747292857	-8.40762412264763	4.18399486072497e-17	8.71618795147e-15	0.000	0.000	0.000	0.000	0.000	0.000	0.000	0.000	0.000	0.000	0.000	0.000	0.000	0.000	0.000	0.000	0.000	0.000	4.575	53.312	17.556	0.609	0.000	0.000	0.000	0.000	0.000
Pdensi_DN20336_c0_g2	Bud	MC_2_3	1932.59632277824	15.0748098859498	973.835566332096	6.99289970039799	0.832751394333217	8.39734373065469	4.56691713459874e-17	9.46445740252165e-15	19.342	89.759	45.898	27.589	11.502	14.924	32.472	19.080	1.413	62.913	79.144	40.853	9.689	33.025	6.960	8.964	2.698	0.554	0.771	0.103	0.169	0.000	0.000	0.000	0.000	0.000	0.000
Pdensi_DN11496_c0_g1d210701	Bud	MC_2_3	1.49896230422826	3795.04211153118	1898.27053691771	-11.3054482311128	1.34634027456351	-8.39717005032635	4.57367464683714e-17	9.46445740252165e-15	0.018	0.038	0.059	0.067	0.094	2.411	0.156	0.183	0.091	0.021	0.023	0.021	0.337	0.745	1.228	0.016	0.000	0.045	148.662	0.777	113.255	0.264	0.217	0.322	0.000	0.020	0.000
Pdensi_DN23930_c1_g2	Bud	MC_2_3	295.462471428026	5.05275416629695	150.257612797161	5.84227869533503	0.697486045814718	8.37619437749581	5.46665987155716e-17	1.12747589643279e-14	8.967	8.472	6.099	8.077	5.502	5.577	3.772	1.725	1.737	1.309	1.258	0.288	7.342	5.280	5.702	7.219	1.217	0.515	0.213	0.103	0.025	0.080	0.183	0.000	0.000	0.080	0.064
Pdensi_DN16853_c0_g1d56464	Bud	MC_2_3	3.75644214041195	449.722966938865	226.739704539638	-6.90412683540636	0.825889535411958	-8.35962503382797	6.291791113523e-17	1.29335891499175e-14	0.182	0.080	0.044	0.233	0.177	0.705	0.228	0.020	0.099	0.045	0.165	0.024	0.143	0.201	0.125	0.238	2.446	1.405	13.258	3.652	13.968	2.521	1.662	1.691	0.281	0.805	0.173
Pdensi_DN6850_c0_g1d169024	Bud	MC_2_3	73.0006022603803	639.956412555195	356.478507407788	-3.13172375573632	0.374759650345299	-8.35661937684805	6.45411179936335e-17	1.3209386334128e-14	1.582	2.050	2.210	3.701	4.301	4.048	3.767	4.709	4.377	4.644	4.499	4.576	1.762	3.923	3.366	4.551	6.803	7.322	11.310	17.099	15.174	6.248	6.115	5.268	0.480	2.042	1.522
Pdensi_DN25243_c0_g3	Bud	MC_2_3	286.196130568148	15.8176547592861	151.006892663717	4.18131109557824	0.500374917255434	8.35635630681253	6.468513926506e-17	1.3209386334128e-14	9.286	6.948	6.537	3.233	2.076	3.584	2.635	1.746	1.604	1.212	1.731	2.707	5.506	6.132	5.983	1.691	0.444	0.792	0.286	0.399	0.364	1.492	0.893	0.100	0.384	0.669	0.298
Pdensi_DN15684_c0_g1	Bud	MC_2_3	13.503628343303	251.430390984978	132.46700966414	-4.21866068022463	0.505448777611737	-8.34636637199509	7.03952067587821e-17	1.43283096248695e-14	0.270	0.488	0.318	4.777	14.365	15.610	3.422	3.905	4.334	1.256	2.248	2.512	5.520	9.185	12.054	2.546	3.479	3.004	6.607	4.414	6.227	1.309	0.144	0.000	0.000	0.113	0.020
Pdensi_DN38499_c1_g1	Bud	MC_2_3	195.999334787448	1122.20223469879	659.100784743117	-2.51745451277772	0.301639481528989	-8.34590518461616	7.0670489538188e-17	1.43373333023879e-14	4.844	4.359	6.410	6.108	8.511	9.746	4.995	4.069	8.946	4.278	2.582	4.581	3.918	10.476	5.510	13.302	32.967	26.188	29.102	23.611	24.303	5.171	13.266	1.731	0.920	1.751	1.618
Pdensi_DN24773_c0_g1d555703	Bud	MC_2_3	336.83490777136	2.59996249431505	169.717435132838	7.01149415162932	0.841456591748435	8.33256785957356	7.91074881293743e-17	1.59967194236859e-14	10.283	11.664	4.912	4.788	7.614	37.418	1.233	0.249	0.000	0.060	0.043	0.061	17.603	31.315	28.690	11.668	2.040	0.487	0.074	0.019	0.071	0.000	0.000	0.000	0.000	0.000	0.000
Pdensi_DN11475_c0_g1d336191	Bud	MC_2_3	83.0575965734021	989.1478040273	536.102700300351	-3.57417566706386	0.429147832185295	-8.3285418194088	8.1844160099779e-17	1.64573684142542e-14	2.989	1.489	2.106	5.579	5.534	11.393	20.409	15.383	31.981	16.768	14.996	8.870	11.595	6.264	5.582	7.883	6.645	11.259	25.185	26.423	16.298	218.016	46.206	219.255	0.547	1.339	0.976
Pdensi_DN14253_c0_g1d179269	Bud	MC_2_3	5.24535392553363	1821.75054923139	913.497951578463	-8.43972280712666	1.01336198251559	-8.32843835938637	8.19157029639906e-17	1.64573684142542e-14	0.075	0.101	0.242	0.445	0.236	0.060	0.153	0.155	0.218	0.240	0.047	0.178	0.062	0.075	0.074	0.213	2.660	5.236	3.242	76.044	43.226	29.579	0.172	0.019	0.527	0.641	0.763
Pdensi_DN38168_c0_g1	Bud	MC_2_3	33.2394375598569	9974.44560991085	5003.84252373535	-8.22915860029469	0.988179424147654	-8.3275955754621	8.25007921954321e-17	1.65214489661046e-14	0.673	0.770	1.219	1.904	0.378	0.394	0.292	0.613	1.841	0.922	0.678	0.426	0.964	0.574	0.403	0.848	26.117	35.892	11.778	482.466	177.006	22.868	0.275	0.000	2.657	0.296	0.528
Pdensi_GG_66792_c0_g1	Bud	MC_2_3	0	1536.39514728205	768.197573641024	-13.4425416892598	1.61578759945576	-8.31949799205514	8.83366527088938e-17	1.76332456597046e-14	0.000	0.000	0.000	0.000	0.020	0.009	0.000	0.009	0.058	0.029	0.000	0.010	0.000	0.000	0.000	0.008	0.009	0.000	3.200	73.203	27.076	0.656	0.010	0.000	0.000	0.000	0.000
Pdensi_DN96797_c0_g1	Bud	MC_2_3	34.2944300730284	901.181767245793	467.738098659411	-4.71596367295511	0.567288956316355	-8.31315967012268	9.31870013024429e-17	1.85418238488963e-14	1.359	0.871	0.502	0.144	0.087	2.128	0.509	0.539	0.724	0.822	0.237	0.473	0.801	0.414	0.994	0.723	5.605	2.727	29.811	11.511	20.806	77.640	84.511	97.390	2.615	3.079	1.612
Pdensi_GG_53541_c0_g1	Bud	MC_2_3	16.7485732715082	1164.13560306806	590.442088169785	-6.1188812620394	0.736643298857679	-8.30643714743353	9.86184281460922e-17	1.95107986199315e-14	0.488	0.210	0.631	1.013	0.234	3.881	0.881	0.304	0.171	0.223	0.753	0.173	0.367	0.231	0.328	0.749	4.011	3.587	22.358	9.185	47.606	9.754	6.086	8.227	0.449	3.252	0.503
Pdensi_DN15132_c1_g3	Bud	MC_2_3	0.250803241430704	3958.81035634359	1979.53057979251	-13.8462757019037	1.66694935938055	-8.3063565332597	9.86854182773596e-17	1.95107986199315e-14	0.010	0.000	0.000	0.000	0.000	0.000	0.000	0.022	0.061	0.024	0.000	0.012	0.023	0.000	0.000	0.009	0.081	0.053	4.129	213.719	48.787	359.108	4.501	3.430	0.049	2.439	2.104
Pdensi_DN22872_c1_g1d68686	Bud	MC_2_3	0	741.61519226274	370.80759613137	-12.3916562375572	1.49273826441247	-8.30129201681216	1.02985214076181e-16	2.02962606026962e-14	0.000	0.000	0.000	0.087	0.041	0.000	0.378	0.251	0.000	0.323	0.087	0.000	0.000	0.000	0.000	0.031	0.000	0.043	17.271	3.693	29.662	0.104	0.000	0.000	0.000	0.000	0.000
Pdensi_DN22719_c2_g2	Bud	MC_2_3	307.387439360026	2087.86733085487	1197.62738510745	-2.76386520609496	0.33297349181168	-8.30055627268407	1.03625041283721e-16	2.03577296294095e-14	7.938	9.370	7.201	20.472	29.860	39.058	25.874	18.894	20.023	22.665	17.589	18.458	16.291	29.761	23.013	9.795	15.375	23.501	54.913	33.190	55.059	55.298	59.103	48.583	4.448	5.944	6.389
Pdensi_DN23030_c0_g1d223609	Bud	MC_2_3	78.5422943494405	505.057738471166	291.800016410303	-2.68509163300406	0.323551130655077	-8.29881702953004	1.05153170717053e-16	2.05927723599831e-14	2.144	2.347	1.774	4.517	5.070	8.719	5.360	3.605	4.386	4.805	3.864	4.108	3.612	4.684	5.681	2.830	2.826	2.330	11.885	12.609	10.106	63.464	71.832	99.432	1.764	2.900	1.958
Pdensi_GG_81086_c0_g1	Bud	MC_2_3	12.9900569084223	2109.49287564613	1061.24146627728	-7.34318257876848	0.884919559063503	-8.29813569330489	1.05757843405885e-16	2.06460594925702e-14	0.062	0.530	0.454	2.175	3.129	1.359	4.639	5.113	9.993	9.671	25.082	23.011	0.533	0.524	1.042	0.325	11.207	12.872	70.410	10.486	64.433	1.716	1.483	0.075	0.000	0.000	0.000
Pdensi_DN20201_c9_g4	Bud	MC_2_3	295.77592665689	11.3215566538534	153.548741655371	4.70645957133513	0.567323089639826	8.2959069660343	1.07759846652141e-16	2.09709444519276e-14	10.836	6.632	6.035	16.602	7.281	2.091	10.345	3.452	3.733	6.542	3.561	1.971	8.652	3.943	1.052	9.150	0.980	0.451	0.300	0.226	0.257	0.000	0.000	0.000	0.000	0.000	0.000
Pdensi_DN19638_c0_g1d287697	Bud	MC_2_3	0.250165097126465	461.236347301406	230.743256199266	-10.7447159352209	1.29588727915878	-8.29139702813952	1.11926004143995e-16	2.1713644803935e-14	0.000	0.015	0.000	0.035	0.000	0.015	0.000	0.014	0.000	0.000	0.000	0.000	0.000	0.000	0.016	0.000	0.046	0.035	11.993	7.047	12.539	0.270	0.000	0.000	0.000	0.000	0.000
Pdensi_DN29333_c0_g1d26314	Bud	MC_2_3	360.308627647151	40.5181723004879	200.413399973819	3.15226360088211	0.38032448586026	8.28835301979565	1.14827343313549e-16	2.22071073922278e-14	8.441	10.208	10.102	3.688	3.954	3.155	6.802	3.067	2.325	5.758	6.534	2.289	7.175	8.613	2.517	12.807	5.563	3.161	1.080	0.751	0.934	9.846	3.550	1.306	0.954	1.826	1.183
Pdensi_GG_54134_c0_g1	Bud	MC_2_3	2.74598189610687	1159.02499181909	580.885486857599	-8.72060753556242	1.05236612428991	-8.28666690639312	1.16466215778803e-16	2.24541076880376e-14	0.035	0.025	0.151	0.146	0.126	0.249	0.139	0.109	0.217	0.177	0.088	0.138	0.065	0.067	0.144	0.042	1.499	2.895	40.527	3.263	36.156	23.662	80.001	55.843	0.000	0.078	0.028
Pdensi_DN40133_c1_g5	Bud	MC_2_3	822.61465109343	41.4570786257088	432.03586485957	4.30615447209865	0.519741934307224	8.2851780621443	1.17932506261728e-16	2.2666408633833e-14	17.792	31.107	16.836	26.817	16.522	14.179	21.384	12.621	5.955	13.285	15.687	5.387	20.693	28.162	15.840	13.193	5.025	1.942	1.538	0.678	0.667	0.660	0.421	0.946	2.913	4.013	3.209
Pdensi_DN24603_c0_g1d554967	Bud	MC_2_3	544.036395862235	3.20798665494479	273.62219125859	7.4438952413708	0.898584748915313	8.28402134618507	1.19084250594377e-16	2.28171304842559e-14	24.369	10.707	8.082	1.518	1.173	0.625	0.406	0.677	0.408	0.435	0.529	0.138	13.984	2.091	0.969	2.214	2.982	1.754	0.027	0.027	0.167	0.000	0.000	0.000	0.000	0.000	0.000
Pdensi_DN12681_c0_g1d338362	Bud	MC_2_3	2.74712136702581	723.167131202957	362.957126284991	-8.03951885917744	0.970562117841966	-8.28336353890798	1.19744170199071e-16	2.28729787260256e-14	0.012	0.079	0.122	0.015	0.117	0.013	0.013	0.000	0.043	0.043	0.015	0.000	0.000	0.014	0.000	0.089	0.651	3.257	3.392	29.595	15.760	30.795	0.060	0.050	0.000	0.000	0.015
Pdensi_DN18059_c0_g1d476739	Bud	MC_2_3	775.972479597016	106.553067018201	441.262773307608	2.86635042735475	0.346077664258053	8.28239069834179	1.2072674968081e-16	2.29899282827751e-14	19.416	21.921	20.519	15.481	19.329	12.540	12.889	17.943	15.942	7.360	14.189	15.108	8.238	15.558	10.696	9.233	7.586	7.238	2.403	1.812	3.066	14.951	2.071	1.443	2.079	6.338	5.226
Pdensi_DN19588_c0_g2d359098	Bud	MC_2_3	25.2408314875624	496.457783148062	260.849307317812	-4.29781271849085	0.520015404123378	-8.26477962847262	1.39953037532335e-16	2.65696775841203e-14	0.347	0.828	0.823	11.975	32.338	80.274	11.883	9.900	7.006	4.358	5.924	6.250	19.275	34.744	62.662	5.302	9.851	7.379	15.020	8.047	11.117	5.623	0.661	0.118	0.030	0.000	0.000
Pdensi_DN19021_c0_g1d356802	Bud	MC_2_3	0	656.496646224761	328.248323112381	-12.2157590557102	1.47939500883297	-8.25726664127842	1.49046217867383e-16	2.82097231866071e-14	0.000	0.000	0.000	0.000	0.000	0.000	0.000	0.000	0.057	0.011	0.000	0.000	0.011	0.000	0.000	0.000	0.000	0.012	3.544	22.349	18.351	8.471	0.072	0.060	0.000	0.000	0.000
Pdensi_GG_16375_c0_g1	Bud	MC_2_3	0.997993965671088	1470.86638892076	735.932191443218	-10.5236962873851	1.27469604265661	-8.2558476179565	1.50827960146618e-16	2.84601816592768e-14	0.000	0.027	0.050	0.094	0.000	0.000	0.000	0.091	0.000	0.000	0.111	0.491	0.000	0.000	0.014	0.034	4.335	3.319	4.793	79.312	15.206	818.175	0.185	0.102	0.059	0.000	0.000
Pdensi_DN6726_c0_g1	Bud	MC_2_3	699.804350558925	3023.87669155188	1861.8405210554	-2.11129970837276	0.255768159054594	-8.25474021542336	1.52233001676324e-16	2.86382568002007e-14	18.185	20.942	16.670	66.315	134.309	130.811	69.622	72.015	60.807	51.948	60.663	49.055	54.081	99.439	84.780	25.152	33.316	27.692	60.118	73.421	72.799	124.245	186.325	118.491	8.397	16.300	14.618
Pdensi_DN25309_c0_g1d193122	Bud	MC_2_3	88.4767440134582	1802.04677194084	945.261757977147	-4.34804464975925	0.527455548428957	-8.24343333331129	1.67338177285317e-16	3.13847554255966e-14	1.185	3.211	2.676	14.588	36.785	41.313	17.982	14.303	13.430	11.208	9.694	6.965	16.714	27.330	29.544	8.494	13.644	19.484	28.221	35.295	58.826	20.674	90.429	13.104	0.000	0.333	1.796
Pdensi_DN17791_c0_g2d475549	Bud	MC_2_3	435.492808277507	0	217.746404138754	10.818500762242	1.31280127492958	8.2407756366799	1.71097810448264e-16	3.19932291344225e-14	14.888	7.940	11.761	29.799	18.492	15.715	14.460	0.308	1.398	5.889	0.000	0.689	38.191	26.317	7.973	28.617	1.883	1.071	0.000	0.000	0.000	0.445	0.000	0.000	49.118	98.921	43.975
Pdensi_GG_23961_c0_g1	Bud	MC_2_3	2.25722917287634	1966.02478039483	984.141004783855	-9.76764408760803	1.18682064353883	-8.23009284577588	1.87068391020298e-16	3.48744916352556e-14	0.175	0.000	0.000	0.000	0.000	0.038	0.000	0.000	0.122	0.122	0.000	0.124	0.039	0.000	0.039	0.032	0.038	0.000	13.274	60.560	58.771	0.945	0.000	0.000	0.000	0.000	0.000
Pdensi_DN22472_c0_g1d126278	Bud	MC_2_3	0	1898.1322373218	949.066118660899	-13.7475447981803	1.67076896479906	-8.22827397912173	1.89930268900802e-16	3.53020092615623e-14	0.000	0.000	0.000	0.000	0.000	0.000	0.000	0.000	0.000	0.013	0.000	0.000	0.000	0.013	0.000	0.000	0.051	0.238	32.700	2.440	93.488	0.052	0.000	0.000	0.000	0.000	0.000
Pdensi_GG_42234_c0_g1	Bud	MC_2_3	0.750495291379394	1403.8333344673	702.291914879339	-10.8695070079926	1.32115733989625	-8.22726156813863	1.91541891054257e-16	3.54952853631291e-14	0.000	0.051	0.000	0.059	0.057	0.000	0.000	0.172	0.000	0.000	0.000	0.000	0.000	0.027	0.000	0.000	4.762	3.176	53.906	3.800	39.426	2.033	13.583	9.040	0.037	0.106	0.057
Pdensi_DN10676_c0_g1d387075	Bud	MC_2_3	0	542.202069996772	271.101034998386	-11.939653193015	1.4531776892339	-8.21623761599963	2.09987188137789e-16	3.87976328559344e-14	0.000	0.000	0.000	0.000	0.270	0.000	0.491	0.000	0.000	0.262	0.000	0.000	0.000	0.000	0.000	0.000	0.238	0.000	4.902	8.728	22.939	6.402	3.243	2.674	0.000	0.000	0.000
Pdensi_DN18806_c0_g1d284970	Bud	MC_2_3	264.448922729641	13.1359873424476	138.792455036044	4.33369558043365	0.527755996443579	8.21155156859873	2.18348397906832e-16	4.02227553176739e-14	5.382	6.774	8.926	11.809	12.281	8.784	13.174	17.634	17.520	10.742	20.969	13.267	3.458	7.838	4.703	13.768	1.993	0.925	0.288	0.305	0.313	5.475	0.320	0.182	0.028	0.033	0.093
Pdensi_DN42477_c0_g1d93713	Bud	MC_2_3	45.728435256176	896.787643565809	471.258039410993	-4.29365446139616	0.523619724495216	-8.19994790214474	2.40491231928325e-16	4.41706972725159e-14	0.932	0.894	1.820	1.627	0.519	1.609	1.781	3.143	2.876	3.380	3.691	2.479	0.775	0.726	0.485	7.963	6.331	6.154	21.987	27.661	11.884	51.829	66.018	36.505	0.051	0.075	0.000
Pdensi_DN26347_c0_g1	Bud	MC_2_3	409.410886964694	12.1567088689221	210.783797916808	5.08908268496349	0.621348389787427	8.19038524700217	2.60391335642978e-16	4.76846434121417e-14	11.115	11.021	10.471	3.479	2.607	7.677	3.198	2.082	5.098	3.186	2.094	4.132	9.563	11.587	8.147	12.898	2.768	2.332	0.209	0.125	0.489	0.177	0.236	0.094	0.000	0.207	0.000
Pdensi_GG_17837_c0_g1	Bud	MC_2_3	9907.0072001462	974.454769499364	5440.73098482278	3.34609352406161	0.409874316241016	8.16370626671328	3.24898409247016e-16	5.93226271942787e-14	187.605	299.408	303.822	285.798	267.378	192.079	299.418	412.159	464.543	352.590	545.398	399.420	213.801	384.731	169.744	239.683	161.437	116.360	14.776	21.218	30.180	0.746	0.203	0.380	1.935	4.164	1.417
Pdensi_DN6106_c0_g1	Bud	MC_2_3	2.25148587413818	1199.06178823748	600.656637055811	-9.05699175052918	1.10959657593735	-8.16241861856695	3.28381822968866e-16	5.9782825718203e-14	0.000	0.181	0.000	0.662	0.683	0.754	1.543	0.148	1.366	0.000	0.172	0.000	0.461	0.152	0.276	3.121	7.536	3.306	44.910	15.426	22.728	50.360	91.452	47.141	1.872	2.763	2.057
Pdensi_GG_82819_c1_g1	Bud	MC_2_3	0	471.255792645456	235.627896322728	-11.7373046346681	1.4391970317219	-8.15545361473213	3.47871724315328e-16	6.31458381447238e-14	0.000	0.000	0.000	0.000	0.000	0.000	0.000	0.000	0.000	0.000	0.335	0.000	0.000	0.000	0.000	0.000	0.856	0.000	6.188	5.799	19.919	0.404	0.000	0.000	0.000	0.289	0.000
Pdensi_GG_45793_c0_g1	Bud	MC_2_3	1.25082548563232	1631.02728222094	816.139053853285	-10.3488034747156	1.2690111394734	-8.15501389452732	3.49139736063651e-16	6.31912385272054e-14	0.000	0.095	0.000	0.000	0.000	0.000	0.097	0.183	0.000	0.087	0.000	0.000	0.000	0.000	0.000	0.000	0.000	0.000	20.486	8.264	81.336	0.133	0.000	0.177	0.000	0.000	0.000
Pdensi_DN52157_c0_g1d254001	Bud	MC_2_3	2.74775951133005	164.7003374874	83.7240484993651	-5.90486405902579	0.724410799304451	-8.15126453760131	3.6013833827346e-16	6.49924070930709e-14	0.032	0.069	0.128	0.848	0.889	1.142	1.021	0.301	0.564	0.376	0.366	0.648	0.608	0.851	1.085	0.146	0.461	0.282	4.385	3.741	3.176	12.436	10.623	8.759	0.100	0.072	0.077
Pdensi_DN15890_c0_g1d468258	Bud	MC_2_3	758.52608272821	38.7221218572768	398.624102292743	4.29375909847212	0.52694533831564	8.14839564232023	3.68784100334715e-16	6.63597592718235e-14	22.025	23.082	15.358	30.344	45.797	18.104	40.565	24.052	14.050	15.371	19.420	10.659	16.832	24.298	11.602	6.885	1.371	1.823	0.458	1.379	0.801	0.652	0.634	0.801	0.000	0.071	0.000
Pdensi_DN15501_c1_g3	Bud	MC_2_3	537.708629866238	11.9181913307705	274.813410598504	5.48558909060539	0.67324918286593	8.14793278657092	3.7019800587661e-16	6.6421653771156e-14	21.186	8.481	12.993	8.664	4.692	3.644	3.305	1.696	1.583	0.977	1.414	0.759	9.504	5.991	2.024	13.256	1.932	1.565	0.495	0.140	0.182	0.240	2.397	0.161	0.000	0.000	0.000
Pdensi_DN30421_c0_g1d370998	Bud	MC_2_3	71.6164569425493	6018.51106194608	3045.06375944431	-6.39300493632196	0.785392690611614	-8.13988341468202	3.95658700455423e-16	7.07852798970393e-14	2.521	2.919	0.270	2.622	1.742	2.332	1.598	1.129	0.425	1.164	1.024	0.725	3.087	3.519	1.209	2.651	3.999	8.985	74.970	190.601	142.710	11.599	13.475	71.079	0.272	0.506	0.000
Pdensi_DN16344_c0_g1d398322	Bud	MC_2_3	13.7685846050448	426.482024067631	220.125304336338	-4.9531941499598	0.608581477627256	-8.13891702598537	3.98829172414252e-16	7.1052804766875e-14	0.657	0.181	0.251	4.520	4.884	6.401	1.927	1.756	3.125	1.121	3.764	2.750	10.126	14.219	11.128	2.339	5.672	3.119	9.582	8.532	11.046	3.395	0.505	0.975	2.823	1.840	3.394
Pdensi_GG_71436_c1_g1	Bud	MC_2_3	0	613.295967280091	306.647983640045	-12.1174778664294	1.48886705841049	-8.13872386925266	3.99465865641879e-16	7.1052804766875e-14	0.000	0.000	0.000	0.000	0.000	0.000	0.000	0.000	0.000	0.121	0.000	0.000	0.000	0.000	0.000	0.000	0.000	0.000	3.426	14.313	23.547	4.381	0.000	0.000	0.000	0.000	0.000
Pdensi_DN23971_c0_g1d224940	Bud	MC_2_3	0	965.199073090435	482.599536545217	-12.7720422234165	1.56935845970111	-8.13838428337714	4.0058765574108e-16	7.1052804766875e-14	0.000	0.000	0.000	0.000	0.000	0.000	0.000	0.000	0.000	0.000	0.000	0.000	0.000	0.000	0.000	1.035	37.255	10.823	53.495	9.811	4.690	0.000	0.000	2.637	0.000	0.000	0.000
Pdensi_DN19507_c0_g1d218677	Bud	MC_2_3	156.460575399446	1249.85298880058	703.156782100012	-2.99779142577677	0.368486596262432	-8.13541511735687	4.10529193777133e-16	7.2608696152947e-14	2.701	4.662	5.137	14.080	7.729	4.252	12.285	8.621	6.341	11.335	8.374	6.311	1.437	3.940	1.600	6.870	15.317	18.720	25.920	30.860	28.594	9.485	41.681	165.727	0.071	0.000	0.000
Pdensi_DN21560_c1_g3	Bud	MC_2_3	491.847392988105	3.5199214804906	247.683657234298	7.13359527143108	0.878548379342369	8.11975235418553	4.67135895345478e-16	8.23857851791116e-14	16.685	16.530	5.978	15.471	20.703	9.624	10.686	14.326	10.997	10.083	12.663	4.682	10.293	14.799	4.719	2.048	0.784	0.280	0.123	0.000	0.128	0.000	0.000	0.082	0.062	0.045	0.000
Pdensi_GG_43879_c0_g1	Bud	MC_2_3	0.249276289514874	3338.16199834965	1669.20563731958	-13.600242454526	1.67544922004824	-8.11737072767531	4.76391814895872e-16	8.37801809312627e-14	0.000	0.000	0.019	0.000	0.000	0.000	0.000	0.000	0.024	0.022	0.000	0.000	0.000	0.000	0.000	0.000	0.000	0.024	2.039	93.394	128.229	1.654	0.023	0.038	0.000	0.000	0.000
Pdensi_GG_134937_c0_g1	Bud	MC_2_3	189.253376745411	1772.14048206669	980.696929406052	-3.22725739625625	0.397751935310125	-8.11374404436266	4.90834719866917e-16	8.60763260150797e-14	4.040	5.427	5.624	6.265	5.872	4.238	10.684	5.240	8.595	8.812	3.588	6.028	6.360	3.755	4.143	24.489	64.901	43.085	55.870	41.496	24.922	19.674	11.671	10.034	6.997	3.465	7.934
Pdensi_DN40371_c0_g1d318812	Bud	MC_2_3	0	254.829194313265	127.414597156633	-10.8509676265245	1.33795706388716	-8.11010152672556	5.05774841618221e-16	8.84464849793216e-14	0.000	0.000	0.000	0.000	0.000	0.000	0.000	0.000	0.000	0.000	0.000	0.000	0.248	0.000	0.000	0.000	0.000	0.000	7.667	5.699	4.180	0.000	0.000	0.000	0.000	0.000	0.000
Pdensi_DN35586_c0_g1d314565	Bud	MC_2_3	1210.44038396056	18.1276743309769	614.284029145767	6.06476769806804	0.748280953860319	8.10493393795526	5.27741842490067e-16	9.20286898364701e-14	37.939	39.858	18.683	249.422	155.175	67.438	241.169	127.035	145.907	217.676	107.130	91.164	32.291	61.479	23.144	9.043	5.889	2.362	0.536	0.073	0.675	0.000	0.000	0.000	0.000	0.000	0.000
Pdensi_DN18210_c1_g2	Bud	MC_2_3	3.9964199007423	1203.88593948739	603.941179694067	-8.23434422334151	1.01627999935632	-8.10243656133834	5.38692345180011e-16	9.36751282598742e-14	0.000	0.181	0.140	0.458	1.518	1.177	0.583	0.700	0.378	0.131	0.142	0.466	0.842	1.356	0.677	0.458	0.310	0.070	7.158	50.234	23.917	15.176	0.310	0.228	0.305	0.158	0.101
Pdensi_DN26836_c1_g1	Bud	MC_2_3	118.499292022425	1623.55043843917	871.024865230798	-3.77612602815164	0.46616448542313	-8.10041551046967	5.47717915927333e-16	9.49785704490749e-14	2.359	3.629	3.476	2.676	2.259	3.120	3.312	2.472	2.352	3.657	2.669	2.635	1.107	3.441	1.525	3.005	4.027	4.107	43.760	19.296	48.225	14.189	5.324	5.498	0.745	1.395	3.442
Pdensi_GG_84594_c0_g1	Bud	MC_2_3	1.25032415901762	1577.98629186796	789.618308013489	-10.3015658514222	1.27184381903161	-8.09970980498676	5.50904410912181e-16	9.52650301655381e-14	0.043	0.023	0.043	0.189	0.129	0.023	0.024	0.045	0.050	0.076	0.000	0.102	0.000	0.099	0.170	0.059	24.019	57.189	85.816	1.430	23.586	0.194	0.106	0.088	0.034	0.000	0.026
Pdensi_DN20767_c3_g2	Bud	MC_2_3	1.25273991854504	298.802276425971	150.027508172258	-7.89957779770098	0.975445073233972	-8.09843425782127	5.56710346505044e-16	9.60016064195365e-14	0.065	0.042	0.000	0.163	0.156	0.167	0.297	0.094	0.273	0.091	0.148	0.093	0.058	0.120	0.015	0.000	0.029	0.033	9.225	3.096	8.245	2.161	1.310	2.334	0.142	0.044	0.094
Pdensi_DN12731_c0_g1d270784	Bud	MC_2_3	12.9928831210183	306.950973794642	159.97192845783	-4.56210203126831	0.563433896434591	-8.09696054876585	5.63493361264076e-16	9.69021270561602e-14	0.258	0.249	0.538	6.394	17.955	19.579	5.088	7.863	6.138	1.685	3.121	3.296	6.090	12.929	12.948	2.845	6.197	3.360	9.177	5.209	6.742	1.121	0.632	0.262	0.120	0.029	0.124
Pdensi_GG_112277_c0_g1	Bud	MC_2_3	0.998882773282678	226.610100281752	113.804491527517	-7.82372380207109	0.966777684724947	-8.09257797908005	5.84149802624379e-16	1.00176850129617e-13	0.000	0.041	0.038	5.088	6.705	9.756	5.526	4.848	5.992	3.754	2.315	3.165	3.609	6.941	2.790	0.242	2.059	1.050	3.636	5.110	6.670	21.291	36.059	25.276	0.000	0.257	0.229
Pdensi_DN7587_c0_g1d330405	Bud	MC_2_3	7.50397323263626	178.795752623121	93.1498629278787	-4.57494065673652	0.565415953442978	-8.09128329131573	5.9039359906088e-16	1.00968690439943e-13	0.209	0.193	0.178	0.112	0.179	0.064	0.033	0.217	0.209	0.105	1.131	0.071	0.033	0.034	0.034	0.432	1.778	1.572	4.074	5.069	3.119	2.110	0.147	0.121	0.000	0.034	0.000
Pdensi_DN12254_c0_g1	Bud	MC_2_3	1355.75743741403	6860.84397024484	4108.30070382943	-2.33929565047731	0.289239026013647	-8.08775939650321	6.0772305061533e-16	1.0364683236868e-13	26.120	43.428	38.708	100.330	241.800	241.025	98.056	108.294	102.102	72.713	86.750	71.254	112.388	185.524	180.028	91.476	121.830	98.189	170.852	156.009	143.474	90.966	61.791	14.556	1.032	1.442	0.531
Pdensi_GG_148628_c1_g1	Bud	MC_2_3	0.501606482861408	410.696398244103	205.599002363482	-9.68056147770355	1.19754149623363	-8.08369606243271	6.28328111296355e-16	1.06867422326788e-13	0.033	0.000	0.000	0.122	0.039	0.000	0.071	0.068	0.000	0.076	0.164	0.000	0.000	0.037	0.073	0.148	0.036	0.122	9.168	5.866	12.996	3.925	2.413	1.389	0.050	0.147	0.118
Pdensi_DN24132_c0_g1d225215	Bud	MC_2_3	827.839180036605	3776.27797666346	2302.05857835003	-2.18944714014524	0.270940266877374	-8.08092191455682	6.42789612136853e-16	1.09028358255344e-13	21.669	24.017	20.299	48.805	66.095	58.398	43.768	50.954	38.518	49.019	46.110	42.464	38.110	58.316	51.070	25.010	26.427	22.461	74.637	80.453	102.408	99.105	146.410	151.781	15.864	26.029	17.419
Pdensi_DN12202_c0_g1d389479	Bud	MC_2_3	43.9930044779203	505.241170850587	274.617087664254	-3.52186772553659	0.436463726181949	-8.06909604228698	7.08205413682004e-16	1.19796708668607e-13	0.800	1.320	1.385	9.598	20.066	29.911	7.296	6.129	6.008	2.069	5.064	3.184	13.663	22.767	26.051	6.481	11.320	7.036	13.634	12.985	8.095	18.378	2.191	0.671	0.989	0.512	0.228
Pdensi_DN22039_c0_g1d190162	Bud	MC_2_3	1.50099058275879	959.551351258334	480.526170920546	-9.32042984559088	1.15540929709132	-8.0667776077746	7.21778505212454e-16	1.21760895661927e-13	0.000	0.115	0.000	0.000	0.000	0.214	0.050	0.000	0.000	0.027	0.000	0.000	0.087	0.083	0.166	0.000	0.000	0.000	6.670	31.983	26.116	4.874	0.000	0.000	0.000	0.000	0.000
Pdensi_DN18518_c0_g1d59209	Bud	MC_2_3	333.822303519625	1471.79925569166	902.810779605642	-2.14028052878319	0.265386871996943	-8.06475660487022	7.33819177938206e-16	1.23456624841203e-13	8.083	9.391	9.138	20.074	21.264	28.236	20.136	15.527	21.519	18.867	17.804	15.303	17.277	18.540	16.000	13.216	11.409	11.879	34.284	28.258	38.134	216.526	138.232	232.055	8.240	13.951	10.668
Pdensi_DN20153_c0_g1d219497	Bud	MC_2_3	3.75147380366757	476.304169840263	240.027821821965	-6.98818846276993	0.866790266086956	-8.06214459965899	7.49674474939009e-16	1.25783220011388e-13	0.076	0.139	0.080	0.067	0.071	0.798	0.152	0.212	0.482	0.075	0.265	0.575	0.030	0.315	0.364	0.005	0.113	0.048	13.532	2.429	16.691	0.546	1.697	4.113	0.034	0.320	0.129
Pdensi_DN22925_c2_g2	Bud	MC_2_3	0	1196.4849891381	598.242494569051	-13.0817398806238	1.62487177647195	-8.05093673854557	8.21627332798621e-16	1.37484163935683e-13	0.000	0.000	0.000	0.000	0.000	0.000	0.000	0.000	0.000	0.031	0.034	0.000	0.000	0.015	0.015	0.000	0.015	0.000	2.030	32.114	46.088	0.387	0.049	0.000	0.000	0.000	0.016
Pdensi_DN22044_c0_g1d541947	Bud	MC_2_3	1.49743535231243	248.025659507783	124.761547430048	-7.36984567592004	0.916628373885002	-8.04016751596285	8.97157397102724e-16	1.497191699251e-13	0.000	0.045	0.069	0.000	0.000	0.000	0.037	0.000	0.000	0.000	0.000	0.000	0.000	0.000	0.000	0.000	0.038	0.044	3.571	6.877	6.388	0.000	0.043	0.000	0.000	0.000	0.042
Pdensi_GG_81284_c3_g1	Bud	MC_2_3	0	365.98835790024	182.99417895012	-11.372520642402	1.4148606351503	-8.03790872391747	9.13846597020848e-16	1.52095433627491e-13	0.000	0.000	0.000	0.000	0.000	0.000	0.000	0.000	0.000	0.000	0.000	0.000	0.000	0.000	0.000	0.000	0.150	2.213	4.774	5.807	14.165	1.484	0.000	0.000	0.000	0.000	0.000
Pdensi_DN26760_c0_g1d24232	Bud	MC_2_3	500.704468849361	32.0764284533198	266.39044865134	3.9668577686881	0.494450503317486	8.02276009847842	1.0339516039986e-15	1.71624907957842e-13	13.880	13.125	12.860	6.063	4.396	5.311	7.782	6.605	1.581	6.296	10.194	1.764	6.095	9.556	4.305	3.497	1.272	1.082	0.880	0.359	0.970	0.418	0.086	0.061	3.058	1.658	0.502
Pdensi_DN40422_c0_g1d572790	Bud	MC_2_3	0	889.836594673954	444.918297336977	-12.6544937517188	1.57906754590607	-8.01390275199257	1.11124586691287e-15	1.83963049114537e-13	0.000	0.000	0.000	0.000	0.441	0.000	0.000	0.381	0.433	0.857	0.000	0.852	0.000	0.418	0.000	0.000	0.000	0.000	10.867	3.769	45.384	1.098	2.201	0.729	0.000	0.000	0.000
Pdensi_DN14548_c0_g1d213474	Bud	MC_2_3	377.407190457425	2.57272752014058	189.989958988783	7.18230108422821	0.896428833637314	8.01212635596023	1.12741944361512e-15	1.86144146435177e-13	12.296	12.423	5.357	8.853	6.820	1.798	7.638	1.427	1.259	1.562	0.140	0.307	5.028	5.118	1.459	8.650	2.122	1.344	0.126	0.000	0.053	0.000	0.000	0.000	0.000	0.000	0.000
Pdensi_DN49816_c0_g1d251899	Bud	MC_2_3	128.750638300135	1073.79889899131	601.274768645724	-3.05983465494423	0.382526029915683	-7.99902337526855	1.25409911033419e-15	2.06510537850256e-13	3.341	2.588	4.301	3.019	4.065	5.176	2.377	5.515	3.413	4.233	4.516	5.056	4.502	3.030	7.684	6.838	7.659	10.477	20.779	21.839	30.553	6.892	23.826	23.516	7.399	8.579	6.357
Pdensi_DN26858_c0_g2	Bud	MC_2_3	989.961470745072	57.4521837453788	523.706827245225	4.10797554299388	0.513969284484895	7.99264794025762	1.32070879723358e-15	2.16903709344605e-13	16.412	35.422	27.319	41.271	34.068	32.847	39.940	26.227	27.098	21.284	29.489	22.107	22.806	40.317	37.298	14.177	5.203	3.263	1.553	0.689	1.675	8.019	0.862	0.413	0.692	0.245	0.313
Pdensi_GG_59459_c0_g1	Bud	MC_2_3	0	351.535187669971	175.767593834985	-11.3151215534775	1.41692991910133	-7.98566068860625	1.39771660443571e-15	2.28945242225247e-13	0.000	0.000	0.000	0.000	0.000	0.000	0.000	0.000	0.000	0.000	0.000	0.000	0.000	0.000	0.000	0.000	0.000	0.000	13.900	6.843	3.692	0.461	0.000	0.000	0.000	0.000	0.000
Pdensi_DN17689_c0_g2	Bud	MC_2_3	8.49485673741463	7634.56411516439	3821.5294859509	-9.81162667005471	1.23103962247637	-7.9701956711333	1.58423330262258e-15	2.58813693228446e-13	0.226	0.061	0.393	2.414	4.209	3.051	3.413	2.114	2.050	2.113	1.566	2.198	2.132	3.374	1.580	0.660	6.413	6.228	320.808	2.032	207.114	16.620	56.219	37.624	0.086	0.379	0.203
Pdensi_DN5716_c0_g1d328531	Bud	MC_2_3	0	212.777901196146	106.388950598073	-10.5902665943215	1.33276137078298	-7.94610860314763	1.92461709096006e-15	3.13596401592652e-13	0.000	0.000	0.000	0.000	0.721	0.000	0.000	0.000	0.000	0.000	0.000	0.000	0.000	0.000	0.000	0.000	2.221	1.804	4.266	5.140	5.115	0.449	0.360	0.000	0.000	0.000	0.000
Pdensi_DN53102_c0_g1d162748	Bud	MC_2_3	0	1042.10690717136	521.053453585682	-12.8824066125423	1.62193780295095	-7.94260210786387	1.97983254617872e-15	3.20959358299842e-13	0.000	0.000	0.000	0.000	0.222	0.199	0.000	0.000	0.021	0.432	0.000	0.000	0.203	0.000	0.203	0.164	0.393	3.996	11.645	3.305	55.259	36.030	40.256	28.428	0.000	0.000	0.000
Pdensi_GG_4228_c0_g1	Bud	MC_2_3	0.250803241430704	1147.83187482383	574.04133903263	-12.0600888609983	1.51840901234937	-7.94258250768561	1.98014552559342e-15	3.20959358299842e-13	0.016	0.000	0.000	0.000	0.000	0.000	0.000	0.000	0.074	0.000	0.000	0.000	0.000	0.000	0.000	0.029	0.018	0.020	3.702	47.894	25.694	0.311	2.037	0.553	0.000	0.000	0.000
Pdensi_DN22780_c2_g1	Bud	MC_2_3	1479.85794984261	17.0161671843732	748.437058513493	6.43664066838571	0.810951044975999	7.93715071737309	2.06878605419237e-15	3.34453745427767e-13	29.623	70.413	18.491	41.316	39.895	13.657	30.527	11.818	5.967	14.294	6.308	3.825	8.905	32.020	11.096	1.361	3.591	0.310	0.434	0.677	0.064	0.034	1.100	0.046	0.279	4.276	4.489
Pdensi_DN40146_c1_g1	Bud	MC_2_3	2.74928646324588	3652.15811502092	1827.45370074208	-10.3752989845951	1.30743124061839	-7.93563643139486	2.09418641826015e-15	3.37680760637897e-13	0.065	0.070	0.097	0.644	0.208	1.555	0.346	0.226	0.557	0.370	0.410	0.353	0.168	0.233	0.681	0.016	0.306	0.958	158.391	0.504	94.963	2.778	13.438	17.370	0.253	0.430	0.123
Pdensi_DN35590_c0_g2	Bud	MC_2_3	16.5039227671435	2686.8966328594	1351.70027781327	-7.34693749677348	0.92667190865794	-7.92830496762738	2.22157209480495e-15	3.57293252967594e-13	0.059	1.077	0.191	2.139	0.688	0.662	1.330	0.978	0.584	0.860	0.892	0.472	0.376	0.913	0.199	0.348	8.532	10.724	36.166	42.150	103.579	2.051	1.917	1.921	10.113	2.993	3.073
Pdensi_DN20091_c0_g1d219415	Bud	MC_2_3	203.907534456207	1334.0705914767	768.989062966454	-2.70987779008123	0.342015421968623	-7.92326198182326	2.31359403519292e-15	3.70332102659306e-13	6.089	6.266	3.881	17.816	21.338	8.092	13.392	21.598	27.135	15.837	13.127	12.304	6.511	3.775	4.398	3.778	9.895	12.460	28.362	35.459	27.383	8.704	2.379	5.776	3.679	4.072	6.297
Pdensi_DN22455_c0_g2d543632	Bud	MC_2_3	0	439.955021651155	219.977510825578	-11.6381465165005	1.46886774476829	-7.92320925961674	2.31457564162066e-15	3.70332102659306e-13	0.000	0.000	0.000	0.000	0.000	0.000	0.000	0.000	0.056	0.000	0.000	0.168	0.000	0.000	0.000	0.000	0.000	0.059	3.535	8.221	17.891	0.358	0.000	0.000	0.000	0.000	0.000
Pdensi_GG_72099_c0_g1	Bud	MC_2_3	43.0321816569155	419.521120428135	231.276651042525	-3.28489012481794	0.414690999190128	-7.92129593174961	2.3504777288155e-15	3.75109659138474e-13	1.382	1.139	0.914	2.232	1.402	1.892	0.885	0.714	0.838	0.596	0.645	0.361	1.068	1.879	1.328	1.151	2.533	1.656	8.262	8.572	11.754	0.321	0.673	0.499	0.116	0.208	0.302
Pdensi_DN12992_c0_g2d390714	Bud	MC_2_3	366.628456907614	0	183.314228453807	10.5701723848447	1.33471756074262	7.91940759284204	2.38644846602542e-15	3.798736430022e-13	7.257	14.282	7.774	15.925	27.088	23.622	16.494	9.792	10.671	12.005	5.052	5.085	9.955	29.810	10.269	2.706	3.179	1.493	0.000	0.000	0.000	0.000	0.000	0.000	0.000	0.000	0.000
Pdensi_DN20680_c0_g1d291823	Bud	MC_2_3	0.499441386641339	1655.52263300471	828.011037195678	-11.6932857880806	1.47671647861393	-7.91843658374838	2.40515559165201e-15	3.81872273989147e-13	0.000	0.028	0.013	0.214	0.063	0.056	0.000	0.027	0.092	0.015	0.000	0.016	0.050	0.030	0.015	0.000	0.000	0.000	2.143	70.639	38.509	18.475	30.660	13.394	0.000	0.000	0.032
Pdensi_DN15561_c0_g1d467185	Bud	MC_2_3	54.0094761202524	8222.33042442953	4138.16995027489	-7.25016412706345	0.916368125754729	-7.91184669489912	2.53598568542226e-15	4.01617324875036e-13	0.598	2.731	1.016	0.899	1.614	0.943	1.899	4.199	5.466	4.023	8.557	9.029	0.788	3.506	0.645	1.143	12.921	13.009	109.327	31.718	414.283	2.113	3.872	0.450	3.453	4.119	2.301
Pdensi_DN20096_c0_g1d62246	Bud	MC_2_3	0.499441386641339	691.056490672103	345.777966029372	-10.4324588204759	1.31864567267125	-7.91149513223093	2.54315887023184e-15	4.01728505506342e-13	0.000	0.014	0.011	0.154	0.428	1.798	0.679	0.387	0.263	0.110	0.098	0.264	0.256	0.674	1.343	0.071	0.116	0.020	4.534	12.027	29.942	36.239	6.045	22.007	0.000	0.000	0.000
Pdensi_DN21309_c0_g2	Bud	MC_2_3	137.254244266494	2195.43210343022	1166.34317384836	-3.99948694237462	0.505550489298597	-7.91115235181261	2.55017210083749e-15	4.01813918832466e-13	1.978	5.669	3.359	7.395	10.298	7.020	8.569	19.248	15.652	27.456	15.385	18.675	5.622	8.222	4.868	7.814	26.297	13.378	39.388	41.456	68.558	15.659	19.775	20.530	7.315	8.224	8.692
Pdensi_GG_49749_c0_g1	Bud	MC_2_3	276.846127947162	5314.36543298523	2795.6057804662	-4.26276250313846	0.539380048563804	-7.90307782886822	2.72099569828468e-15	4.27644083416489e-13	9.676	3.355	8.934	24.881	19.795	34.643	72.866	41.429	115.058	60.809	50.085	31.342	43.892	19.644	14.962	46.833	55.457	56.395	127.165	166.120	71.255	751.023	184.848	721.977	0.567	4.791	4.705
Pdensi_DN15194_c0_g1d343911	Bud	MC_2_3	7.49811608828029	1252.8588098292	630.178462958739	-7.38430386092474	0.935487790831598	-7.89353312068401	2.93749563003537e-15	4.60504365435847e-13	0.118	0.235	0.236	2.148	5.002	3.519	2.098	3.192	2.293	1.785	1.799	2.007	1.460	3.002	1.319	0.738	11.409	13.940	34.696	2.721	48.382	9.905	0.486	0.087	0.008	0.006	0.000
Pdensi_DN21807_c0_g1	Bud	MC_2_3	0	257.811456895946	128.905728447973	-10.8670584075419	1.37717431478682	-7.89083726791991	3.0016584945575e-15	4.69377731340376e-13	0.000	0.000	0.000	0.000	0.000	0.000	0.000	0.000	0.000	0.000	0.000	0.000	0.000	0.000	0.085	0.000	0.000	0.094	5.177	3.883	8.477	2.420	0.373	0.460	2.689	6.025	8.027
Pdensi_GG_144210_c0_g1	Bud	MC_2_3	1306.26252125008	9961.100774109	5633.68164767954	-2.93083851774022	0.371628922529397	-7.886465073257	3.10866506739152e-15	4.84889264783079e-13	33.702	38.252	32.167	70.574	116.673	104.524	67.650	73.934	74.791	78.305	46.963	44.436	41.715	95.059	64.150	60.027	150.385	118.487	142.300	287.197	247.072	126.306	89.722	21.552	0.362	1.736	0.701
Pdensi_DN34828_c0_g6	Bud	MC_2_3	812.769483157998	37.3092250196291	425.039354088814	4.44884870897191	0.564634937733502	7.87915945624975	3.29590669430237e-15	5.12806735795215e-13	28.958	19.941	15.728	3.438	5.391	5.883	7.884	3.934	5.286	3.625	1.285	7.602	8.275	7.858	7.165	5.496	0.365	4.559	0.378	1.182	0.980	0.000	0.827	0.685	2.500	0.000	1.241
Pdensi_DN13080_c0_g1d271193	Bud	MC_2_3	0	334.87400485724	167.43700242862	-11.2444576546818	1.4293958566885	-7.86658055713974	3.64466066493051e-15	5.65651335197216e-13	0.000	0.000	0.000	0.000	0.000	0.000	0.000	0.000	0.051	0.051	0.000	0.000	0.000	0.000	0.049	0.000	0.000	0.109	3.075	10.003	9.544	0.331	0.054	0.000	0.000	0.000	0.000
Pdensi_DN11855_c0_g1d211103	Bud	MC_2_3	8.75060534351799	324.391334106107	166.570969724812	-5.21246525048877	0.662938511337464	-7.86266774572009	3.760374879991e-15	5.82154794388631e-13	0.188	0.242	0.261	0.549	0.942	1.018	0.658	0.269	0.354	0.336	0.330	0.478	0.924	0.530	0.843	0.247	10.190	10.147	7.570	11.450	3.247	172.124	233.382	240.512	0.090	0.760	0.518
Pdensi_DN15822_c0_g1d345849	Bud	MC_2_3	0	524.910452929359	262.45522646468	-11.8928986812775	1.51349321202404	-7.85791345927	3.90584995003153e-15	6.03172051984969e-13	0.000	0.000	0.000	0.000	0.000	0.000	0.000	0.000	0.000	0.000	0.000	0.000	0.000	0.000	0.000	0.000	0.000	0.000	4.759	5.664	24.905	0.000	0.000	0.000	0.000	0.000	0.000
Pdensi_DN39368_c0_g2	Bud	MC_2_3	0	990.323419438922	495.161709719461	-12.8088820817654	1.63145984713977	-7.85117825867526	4.12146659223107e-15	6.34889940560062e-13	0.000	0.000	0.000	0.000	0.000	0.000	0.000	0.000	0.027	0.000	0.029	0.000	0.000	0.000	0.000	0.000	0.000	0.000	1.878	21.384	43.079	0.000	0.000	0.000	0.000	0.000	0.000
Pdensi_DN17201_c0_g1d350236	Bud	MC_2_3	13.7484605947599	783.51356180261	398.631011198685	-5.83242072228466	0.74352056736904	-7.84433004042213	4.3527096476851e-15	6.68852017149235e-13	0.268	0.386	0.446	0.000	0.216	0.097	0.000	0.093	0.842	0.420	0.113	1.264	0.099	0.206	0.100	0.080	4.657	3.628	4.576	29.859	18.415	4.752	0.986	1.080	0.000	0.000	0.107
Pdensi_DN26645_c0_g1d24118	Bud	MC_2_3	22.5041481206401	495.842454929807	259.173301525224	-4.46134378986346	0.568872593321324	-7.84243052353113	4.41908239914794e-15	6.77374408244702e-13	0.484	0.713	0.604	1.068	0.848	1.286	1.172	1.048	1.258	1.757	1.092	1.453	0.386	0.735	0.633	0.459	1.570	1.360	5.546	15.911	12.150	2.353	1.035	0.687	2.230	1.022	0.727
Pdensi_DN4417_c0_g1d100004	Bud	MC_2_3	276.587482182766	0	138.293741091383	10.1635920545886	1.29707700757981	7.83576610732824	4.6599260737552e-15	7.12532538568283e-13	7.553	6.892	7.581	2.506	1.937	0.857	3.939	2.503	2.848	0.470	1.498	2.333	6.127	5.503	3.951	2.495	0.425	0.483	0.000	0.000	0.000	0.000	0.000	0.000	0.000	0.000	0.000
Pdensi_DN22265_c1_g1	Bud	MC_2_3	0	244.395619241128	122.197809620564	-10.7899507332243	1.37709331411778	-7.83530834302012	4.67693541924358e-15	7.1337629195735e-13	0.000	0.000	0.000	0.138	0.518	0.209	0.096	0.178	0.034	0.027	0.000	0.028	0.000	0.000	0.000	0.000	1.776	0.230	4.907	3.797	7.942	3.414	0.036	0.000	0.000	0.000	0.000
Pdensi_DN15466_c0_g1d182052	Bud	MC_2_3	63.7720017732578	6323.24833918859	3193.51017048092	-6.63159877540695	0.846552553942597	-7.83365278921199	4.73896334179498e-15	7.2106579475155e-13	2.074	1.048	1.936	4.031	12.920	1.812	12.909	63.918	74.550	100.889	185.812	101.873	24.484	28.576	4.934	4.831	29.994	33.829	34.745	338.695	54.321	35.595	17.431	49.777	2617.250	3513.159	2961.209
Pdensi_DN34829_c0_g1d313966	Bud	MC_2_3	1085.24275802535	46.6420024730878	565.942380249221	4.5369962097635	0.579373155304743	7.83087060251713	4.84503130678362e-15	7.35402306907401e-13	29.730	30.259	26.487	79.285	54.573	30.497	49.158	36.879	38.104	37.181	41.991	29.694	16.515	26.945	9.737	39.849	7.693	3.354	1.128	1.714	0.333	3.654	26.381	28.042	0.000	0.697	0.187
Pdensi_DN33578_c0_g1d85545	Bud	MC_2_3	1015.47391907164	3.25106711958113	509.362493095613	8.24641109896277	1.05352557300212	7.82744274110393	4.9789327510213e-15	7.53883280935127e-13	21.713	16.670	42.406	16.158	2.144	0.305	1.735	1.902	1.561	1.325	2.177	1.001	7.271	1.479	0.365	148.831	26.073	3.104	0.219	0.000	0.000	0.000	0.000	0.000	0.000	0.000	0.000
Pdensi_GG_80966_c0_g1	Bud	MC_2_3	1.50176554475257	754.89357821649	378.197671880621	-8.97394987521349	1.14795944429712	-7.81730567207286	5.39659476725594e-15	8.14332419222892e-13	0.072	0.000	0.036	0.045	0.000	0.000	0.000	0.000	0.042	0.084	0.000	0.000	0.000	0.000	0.000	0.261	0.040	0.045	24.851	2.220	24.893	1.576	1.241	0.147	0.000	0.000	0.000
Pdensi_DN19577_c0_g1d218702	Bud	MC_2_3	3.49686466848315	300.253219752567	151.875042210525	-6.42295862422062	0.821652417246928	-7.8171237489226	5.40439685437873e-15	8.14332419222892e-13	0.080	0.029	0.186	5.804	23.214	30.092	8.388	9.227	11.381	3.465	3.395	4.585	5.276	7.300	8.242	1.188	7.205	2.946	4.364	6.155	9.863	2.654	24.100	6.556	0.000	0.000	0.000
Pdensi_DN20518_c0_g1d291099	Bud	MC_2_3	0	772.232884767184	386.116442383592	-12.4500020601735	1.59305571200723	-7.8151705344232	5.48886656373622e-15	8.25057714955799e-13	0.000	0.000	0.000	0.034	0.065	0.000	0.030	0.042	0.000	0.000	0.034	0.000	0.000	0.000	0.000	0.012	0.000	0.034	1.938	20.410	29.450	0.244	0.092	0.936	0.000	0.000	0.016
Pdensi_DN12818_c0_g1d390558	Bud	MC_2_3	1302.35886640611	117.050467408446	709.704666907277	3.47653678207115	0.444880644750876	7.81453817577957	5.51649134317665e-15	8.2720720431016e-13	24.065	51.513	28.576	25.459	18.014	32.383	36.558	29.827	28.383	76.522	61.611	58.189	26.977	46.047	30.785	4.419	4.689	3.068	2.915	1.957	3.139	0.890	3.649	0.923	0.442	0.890	1.409
Pdensi_DN8508_c0_g1	Bud	MC_2_3	1023.38730747668	49.5592018561976	536.473254666438	4.36768865823693	0.559366973376666	7.80827053816032	5.79780317398539e-15	8.67295472387983e-13	34.388	26.906	20.136	14.326	23.536	17.487	15.297	9.970	5.117	6.470	6.770	3.116	14.440	34.734	10.954	8.026	4.903	2.300	1.648	0.451	1.333	0.236	0.095	0.000	1.414	5.228	2.240
Pdensi_DN8806_c0_g1d384883	Bud	MC_2_3	77.2870467830811	1139.9948217478	608.640934265442	-3.882806292251	0.497662943180884	-7.8020803948823	6.08948305702933e-15	9.08738240818224e-13	1.511	3.257	1.400	3.291	4.853	0.391	0.116	1.000	4.984	3.908	0.000	1.943	0.000	6.750	5.629	8.343	19.380	22.558	37.485	21.334	19.890	0.702	2.632	0.000	0.350	0.354	0.019
Pdensi_DN36203_c0_g2	Bud	MC_2_3	1698.33160185981	364.940576423727	1031.63608914177	2.21866551301839	0.284682265785163	7.79347988853201	6.51884612229075e-15	9.70479537822086e-13	53.122	37.060	44.877	81.513	61.982	30.319	81.054	75.129	91.175	51.588	91.929	53.963	34.577	30.059	16.670	67.592	15.266	10.534	8.072	8.307	8.589	39.940	3.550	3.432	0.033	0.035	0.076
Pdensi_DN19239_c0_g1d357751	Bud	MC_2_3	0	511.911022039014	255.955511019507	-11.8568885790696	1.52317561877243	-7.78432140912643	7.00883714289349e-15	1.0409296885905e-12	0.000	0.000	0.000	0.000	0.000	0.000	0.000	0.000	0.036	0.000	0.000	0.000	0.000	0.000	0.000	0.000	0.000	0.000	2.525	20.348	11.642	0.258	0.000	0.000	0.000	0.000	0.000
Pdensi_DN25945_c0_g2	Bud	MC_2_3	10.9910610173919	2658.26729756868	1334.62917929304	-7.91783492685377	1.01732007214986	-7.78303224679464	7.08065759900947e-15	1.04908645285563e-12	0.290	0.000	0.582	0.366	0.000	0.000	0.000	0.000	0.000	0.000	0.000	0.000	0.000	0.334	0.000	0.260	1.552	1.412	27.604	62.019	90.061	0.880	0.000	0.000	0.000	0.000	0.000
Pdensi_DN17686_c1_g1	Bud	MC_2_3	0	282.642557406658	141.321278703329	-10.9997747508456	1.41344971016447	-7.78221868931278	7.12635394792168e-15	1.05334298354042e-12	0.000	0.000	0.000	0.000	0.000	0.000	0.000	0.000	0.000	0.000	0.000	0.000	0.000	0.000	0.000	0.000	0.000	0.000	3.051	8.083	8.008	0.043	0.000	0.000	0.000	0.000	0.000
Pdensi_DN6277_c0_g1	Bud	MC_2_3	560.801343400002	52.076892334327	306.439117867164	3.43364975311467	0.441267538570536	7.78133321167881	7.17641986285575e-15	1.05822362253227e-12	16.085	15.399	13.169	15.817	12.104	14.413	27.214	16.694	23.941	16.461	18.000	14.312	11.308	14.154	11.818	4.936	2.096	1.695	0.783	1.124	1.650	0.700	1.747	1.245	3.433	2.507	4.504
Pdensi_GG_56261_c0_g1	Bud	MC_2_3	1.50073991945144	4712.88089592852	2357.19081792398	-11.6167565837897	1.49437553062099	-7.77365283742461	7.62545478236848e-15	1.12177306371904e-12	0.019	0.081	0.028	0.106	0.034	0.071	0.123	0.216	0.077	0.221	0.155	0.022	0.010	0.065	0.032	0.052	3.882	6.671	148.177	0.242	175.378	0.028	0.104	0.019	0.059	0.106	0.351
Pdensi_GG_22680_c0_g1	Bud	MC_2_3	4003.04105582114	923.758305125245	2463.39968047319	2.11592691041961	0.272321826613273	7.76994975663282	7.85172646234624e-15	1.1523290278545e-12	99.483	111.927	107.677	114.577	137.266	109.075	116.127	103.507	142.109	93.806	122.735	103.073	117.496	107.402	90.266	59.291	19.610	21.881	17.775	19.933	25.279	10.800	6.249	7.019	4.426	10.210	7.707
Pdensi_DN21394_c3_g1	Bud	MC_2_3	1.00168601380699	688.873216243929	344.937451128868	-9.4266749142811	1.21346269063397	-7.76840935204704	7.94778526554707e-15	1.16367572944614e-12	0.062	0.000	0.015	1.875	2.573	4.151	4.840	2.755	2.721	3.011	2.631	3.994	0.891	4.680	1.026	0.098	1.539	0.136	3.902	34.758	7.909	7.494	82.755	26.057	0.000	0.000	0.000
Pdensi_DN9388_c0_g1d265663	Bud	MC_2_3	2.24959441329719	1073.52821379536	537.888904104329	-8.89829821295047	1.14575688228145	-7.7663057063485	8.0808381099471e-15	1.18037277615416e-12	0.084	0.000	0.107	0.000	0.000	0.209	0.144	0.152	0.000	0.000	0.106	0.338	0.000	0.053	0.134	0.000	2.115	1.349	48.954	2.670	23.177	14.184	50.303	56.908	0.000	0.000	0.100
Pdensi_DN14877_c0_g1d108551	Bud	MC_2_3	385.726927093803	1627.40392415971	1006.56542562676	-2.07701658625886	0.268005234481135	-7.74991052051659	9.19573237962087e-15	1.34007292518043e-12	10.839	11.465	8.447	25.293	27.330	36.325	19.687	14.201	12.318	11.219	14.234	8.332	18.055	24.731	21.965	14.713	15.913	15.495	39.523	39.618	32.392	62.129	173.182	144.482	27.830	38.178	40.532
Pdensi_GG_6671_c0_g1	Bud	MC_2_3	0	802.496621685883	401.248310842942	-12.5055144640098	1.6144475178104	-7.74600247208434	9.48306652273059e-15	1.37870906260214e-12	0.000	0.000	0.000	0.285	1.193	0.095	0.387	0.505	0.172	0.069	0.260	0.175	0.000	0.400	0.000	0.027	0.423	0.000	1.718	31.236	21.024	12.803	19.510	7.197	0.000	0.000	0.000
Pdensi_DN10242_c0_g2d266732	Bud	MC_2_3	6.74659517159977	1632.89926605158	819.822930611589	-7.91883757622487	1.02255033711532	-7.74420318374197	9.6183098138639e-15	1.39510437673988e-12	0.067	0.270	0.217	0.398	0.221	0.323	0.547	0.104	0.332	0.313	0.127	0.079	0.056	0.250	0.170	0.162	0.222	0.105	2.678	56.151	50.810	0.100	0.000	0.000	0.000	0.019	0.000
Pdensi_DN24245_c1_g1d552578	Bud	MC_2_3	2086.40616632288	30654.1393127896	16370.2727395563	-3.87698230218254	0.500664068393753	-7.74367993816853	9.65799452040407e-15	1.39759510449111e-12	47.464	57.328	61.569	63.417	65.186	63.371	78.849	84.946	79.605	99.976	94.611	68.928	46.322	74.340	51.777	67.603	210.704	239.437	657.524	316.449	1115.616	174.442	76.960	84.564	49.076	72.291	63.226
Pdensi_DN18530_c0_g2	Bud	MC_2_3	0	768.579056158927	384.289528079464	-12.4431101722276	1.6079493711758	-7.73849624576713	1.00599519598972e-14	1.45237632016377e-12	0.000	0.000	0.000	0.000	0.000	0.000	0.000	0.000	0.000	0.061	0.000	0.000	0.000	0.000	0.000	0.000	0.000	0.258	3.735	6.867	40.909	0.000	0.000	0.000	0.000	0.000	0.000
Pdensi_DN17082_c0_g1d528944	Bud	MC_2_3	807.883968393513	76.269644444216	442.076806418865	3.40395837141742	0.440271877258796	7.73149171509891	1.06293595731789e-14	1.53102237193259e-12	18.431	29.432	16.666	64.124	34.095	34.617	54.298	39.021	43.561	43.667	45.914	45.922	20.453	41.443	18.223	10.951	6.234	2.902	2.363	1.198	1.719	0.339	0.473	0.092	0.797	1.120	0.516
Pdensi_DN13536_c0_g1	Bud	MC_2_3	4.25077837261937	372.004044408633	188.127411390626	-6.45125131281525	0.834724097702435	-7.72860317627372	1.08733037679501e-14	1.56253402294986e-12	0.020	0.258	0.060	15.089	35.438	29.605	15.012	22.520	13.869	7.915	7.622	9.482	12.137	23.191	5.441	3.822	6.591	3.631	7.627	7.336	10.403	6.001	20.655	44.446	0.311	0.110	0.190
Pdensi_GG_147565_c1_g1	Bud	MC_2_3	16.4814519135464	1075.28862080019	545.88503635687	-6.02748195413314	0.780208781013399	-7.72547310516572	1.1143866914853e-14	1.59771653134891e-12	0.070	0.533	0.718	0.609	0.759	0.702	0.869	2.127	2.402	0.832	1.646	1.198	0.222	1.138	0.584	0.529	35.774	42.292	28.095	11.424	34.092	0.704	0.086	0.232	0.027	0.042	0.000
Pdensi_DN26538_c2_g1	Bud	MC_2_3	11324.1656373031	78.8572568289045	5701.511447066	7.1658993330209	0.928528004125536	7.71748326510578	1.18649100942128e-14	1.69717423651781e-12	757.915	87.951	46.752	79.100	8.894	29.263	48.363	21.782	57.950	81.922	30.846	51.221	237.072	28.494	17.437	17.358	7.722	5.607	2.042	1.579	1.796	0.385	0.346	0.677	619.155	439.674	186.351
Pdensi_DN24797_c0_g2	Bud	MC_2_3	672.412370422427	5.41430940119063	338.913339911809	6.97378200077776	0.905352674557277	7.70283470382188	1.33080462143036e-14	1.89922645743441e-12	29.778	12.469	11.062	45.531	17.511	6.340	19.772	8.007	10.582	15.336	3.186	4.206	14.382	10.242	2.561	3.307	0.413	0.440	0.123	0.000	0.250	0.000	0.000	0.000	0.000	0.000	0.000
Pdensi_GG_106765_c0_g1	Bud	MC_2_3	2.00081945039702	1124.39487283954	563.19784614497	-9.13436121709145	1.1868761429074	-7.69613684770482	1.40241612860246e-14	1.99683470788166e-12	0.040	0.086	0.040	0.100	0.111	0.128	0.115	0.124	0.139	0.015	0.033	0.079	0.059	0.259	0.060	0.060	0.000	0.067	1.683	61.544	12.569	139.465	3.889	1.243	3.704	2.753	4.068
Pdensi_GG_14504_c2_g1	Bud	MC_2_3	0	182.493124463996	91.2465622319978	-10.3689166987608	1.34896201519624	-7.68658908253427	1.51109482840245e-14	2.14665370588613e-12	0.000	0.000	0.000	0.000	0.000	0.000	0.000	0.000	0.000	0.000	0.000	0.000	0.000	0.000	0.000	0.000	1.000	6.168	3.921	4.687	3.892	2.306	1.015	2.392	0.000	0.000	0.000
Pdensi_DN23854_c0_g1d224800	Bud	MC_2_3	12028.1476383751	2350.63731857071	7189.39247847288	2.35539513846074	0.306654902449954	7.68093097368674	1.57936568611453e-14	2.23851647931484e-12	387.317	271.545	297.671	101.872	90.421	139.679	110.192	42.689	55.422	46.792	59.778	89.351	176.608	207.656	205.878	124.693	65.040	100.409	43.441	57.179	59.553	131.270	136.578	119.842	200.633	259.591	424.422
Pdensi_DN19462_c0_g1d287120	Bud	MC_2_3	3.75236261127916	156.187374860214	79.9698687357468	-5.37979668692567	0.700546287777261	-7.67943072540579	1.59797099681221e-14	2.25972755084515e-12	0.087	0.157	0.058	0.110	0.384	0.125	0.382	0.423	0.918	0.442	0.992	0.724	0.452	0.502	0.491	0.474	0.899	1.021	3.739	4.127	2.831	1.793	0.714	0.414	0.180	0.229	0.105
Pdensi_GG_8135_c0_g1	Bud	MC_2_3	0	21359.7407633556	10679.8703816778	-30	3.90676472937334	-7.67898813420794	1.60350085930789e-14	2.26239393967805e-12	0.000	0.000	0.000	0.000	0.000	0.000	0.000	0.132	0.000	0.444	0.000	0.000	0.000	0.000	0.000	0.000	8.689	66.314	711.353	0.000	758.781	0.000	0.000	0.000	0.188	0.000	0.000
Pdensi_DN22261_c0_g1	Bud	MC_2_3	1831.69760806139	340.286575736	1085.99209189869	2.42833627109742	0.316594527665337	7.67017765279994	1.71758291719666e-14	2.41785821994486e-12	53.588	47.689	44.584	49.359	32.453	24.421	41.403	33.275	43.138	25.998	37.423	24.691	31.833	29.727	18.990	59.553	23.541	15.424	6.692	9.956	6.594	2.994	0.219	0.363	1.244	2.002	2.640
Pdensi_GG_76901_c1_g1	Bud	MC_2_3	0	281.459888764743	140.729944382372	-10.9938583757124	1.43420783695785	-7.66545691106522	1.78195683930845e-14	2.50280272815088e-12	0.000	0.000	0.000	0.000	0.000	0.000	0.000	0.000	0.000	0.000	0.000	0.000	0.000	0.000	0.000	0.000	0.314	0.357	2.921	9.829	6.324	0.000	0.000	0.000	0.000	0.000	0.000
Pdensi_DN17547_c0_g1d216273	Bud	MC_2_3	3.50067056223686	179.876298568598	91.6884845654172	-5.68259557079435	0.741643671913275	-7.66216417128528	1.82825721166643e-14	2.56203629120207e-12	0.064	0.137	0.079	0.000	0.000	0.408	0.052	0.169	0.293	0.297	0.281	0.942	0.035	0.055	0.072	0.014	0.000	0.000	2.522	4.794	4.889	135.293	6.300	5.828	0.000	0.000	0.000
Pdensi_DN18484_c0_g2d354240	Bud	MC_2_3	0	310.327763469456	155.163881734728	-11.1347096678464	1.4538216666008	-7.65892400949054	1.87497292431748e-14	2.6215837644511e-12	0.000	0.000	0.000	0.000	0.000	0.000	0.000	0.000	0.000	0.000	0.000	0.000	0.000	0.000	0.000	0.000	0.000	0.000	2.719	10.892	7.397	1.982	0.000	0.000	0.000	0.000	0.000
Pdensi_DN2870_c0_g2	Bud	MC_2_3	18.7629984714582	354.868553171905	186.815775821682	-4.24108062166373	0.554277992783954	-7.65154070137656	1.9858543471332e-14	2.77037837910178e-12	0.648	0.384	0.455	1.412	1.694	0.522	3.735	2.193	1.329	4.919	2.269	0.720	0.067	0.374	0.000	2.104	10.834	10.761	4.825	10.432	8.830	6.257	0.279	0.492	0.000	1.678	0.753
Pdensi_GG_104749_c0_g1	Bud	MC_2_3	12.9876411488949	2802.11572752387	1407.55168433638	-7.75306340177697	1.01685680586265	-7.62453804417398	2.44909832222551e-14	3.40896914447892e-12	0.031	0.506	0.498	0.247	0.782	0.812	0.198	0.834	1.203	0.310	0.880	1.511	0.243	0.662	0.683	0.069	3.645	8.539	63.959	8.442	118.620	0.159	0.354	0.680	1.467	5.142	9.893
Pdensi_GG_17870_c1_g1	Bud	MC_2_3	0	15257.9566707976	7628.97833539879	-29.7850005890141	3.90676691307078	-7.62395127525093	2.46026264535452e-14	3.41684798710534e-12	0.000	0.000	0.000	0.000	0.000	0.000	0.000	0.201	0.000	0.213	0.000	0.000	0.000	0.013	0.000	0.000	0.051	0.245	643.086	0.013	416.094	0.017	0.000	0.023	0.071	0.000	0.000
Pdensi_GG_59008_c0_g1	Bud	MC_2_3	0	214.549596835636	107.274798417818	-10.602824979685	1.39131819397375	-7.62070461351636	2.52294692491093e-14	3.49608359594801e-12	0.000	0.000	0.000	0.000	0.000	0.000	0.000	0.000	0.000	0.000	0.000	0.000	0.000	0.000	0.000	7.311	12.727	10.660	6.704	5.258	2.833	0.000	0.000	0.000	0.000	0.233	0.002
Pdensi_DN14620_c0_g2	Bud	MC_2_3	1.00066038850586	425.187318802303	213.093989595404	-8.73112326348155	1.14621709261366	-7.61733821607248	2.58960168029977e-14	3.57313158669833e-12	0.000	0.085	0.000	1.594	2.666	2.745	1.222	0.905	0.742	0.370	0.797	0.094	1.053	2.009	1.236	0.000	6.091	23.733	9.984	3.961	15.116	11.857	11.704	6.361	7.057	24.451	22.486
Pdensi_DN8388_c0_g1d3437	Bud	MC_2_3	58.2319724390622	924.430711453911	491.331341946487	-3.98859960552948	0.523622748043144	-7.61731536766779	2.59005994525491e-14	3.57313158669833e-12	0.815	1.998	1.848	9.048	10.722	8.938	15.647	15.588	33.766	32.886	32.963	41.794	5.986	10.045	5.079	3.757	7.846	12.517	15.282	29.890	17.804	23.821	158.452	260.706	85.031	133.771	201.419
Pdensi_DN1104_c0_g1d259116	Bud	MC_2_3	832.948660537982	159.067130382193	496.007895460087	2.38933908269156	0.31378550582346	7.61456166186284	2.64587847000128e-14	3.6420429139175e-12	21.838	26.542	18.043	13.394	18.127	11.385	13.312	5.761	7.850	9.137	4.631	7.641	10.513	12.527	11.783	6.816	2.737	9.134	3.431	3.593	3.839	1.932	5.345	1.417	2.738	1.266	4.248
Pdensi_DN22792_c0_g1d496643	Bud	MC_2_3	228.151805732188	2508.99285903964	1368.57233238591	-3.4590161697104	0.454360223338637	-7.61293791145177	2.67934520107075e-14	3.67995022306354e-12	4.973	4.040	9.149	26.113	20.195	51.374	41.504	21.315	50.464	70.483	24.459	43.745	17.776	18.163	29.738	21.549	15.949	44.235	69.965	39.143	63.188	212.401	38.157	567.453	0.000	4.199	3.528
Pdensi_DN38687_c0_g2	Bud	MC_2_3	587.949718821909	67.0362223788674	327.492970600388	3.13091920055786	0.411402394915574	7.610357254241	2.73339308458613e-14	3.74589498214365e-12	19.241	14.998	12.529	22.412	8.714	5.932	13.329	2.316	2.365	7.264	2.593	3.234	10.209	10.771	5.459	8.872	2.418	4.425	2.060	1.167	1.384	16.193	8.091	3.582	8.565	12.807	29.755
Pdensi_GG_152778_c0_g1	Bud	MC_2_3	0	349.589368611388	174.794684305694	-11.3066894870095	1.48688044816063	-7.60430302314935	2.86443382441718e-14	3.9168293352383e-12	0.000	0.000	0.000	0.000	0.000	0.000	0.000	0.333	0.000	0.000	1.197	0.745	0.000	0.000	0.000	0.000	0.000	0.000	10.743	2.201	11.108	297.381	6.166	2.551	0.000	0.000	0.000
Pdensi_GG_103202_c0_g1	Bud	MC_2_3	0	210.190067133328	105.095033566664	-10.573181964791	1.39106024670678	-7.60080808133372	2.94287273570128e-14	4.01524262488649e-12	0.000	0.000	0.000	0.000	0.000	0.177	0.000	0.000	0.028	0.000	0.000	0.000	0.000	0.000	0.133	0.000	0.026	0.030	6.167	5.542	2.771	17.323	0.058	0.096	0.000	0.000	0.000
Pdensi_GG_16343_c2_g1	Bud	MC_2_3	67.786471461611	3260.24230942808	1664.01439044485	-5.58782609563738	0.735353380087431	-7.5988310476971	2.98817595264657e-14	4.06811322676095e-12	2.196	1.429	1.763	1.945	1.069	0.954	1.703	2.306	0.262	1.558	1.387	0.259	1.463	1.268	0.244	2.360	0.472	0.268	16.031	140.174	63.778	28.385	0.536	0.000	0.000	1.727	1.063
Pdensi_DN25347_c0_g1	Bud	MC_2_3	59.7743045691662	797.767360143097	428.770832356131	-3.73818274037303	0.491971601608386	-7.59837097944662	2.99881628093964e-14	4.07366552999416e-12	1.252	2.259	1.253	2.116	3.208	1.823	3.402	2.480	1.484	0.492	1.935	0.984	1.240	4.177	0.931	1.620	19.219	13.446	17.865	11.452	25.137	1.060	0.341	0.560	0.832	1.094	0.000
Pdensi_DN25268_c8_g1	Bud	MC_2_3	2.99487070462485	346.080598939337	174.537734821981	-6.85155465568196	0.902205691283745	-7.59422681753749	3.09635628800033e-14	4.18783874420612e-12	0.000	0.086	0.159	0.200	0.048	0.043	0.000	0.041	0.047	0.047	0.000	0.094	0.044	0.092	0.045	0.000	0.657	0.746	7.715	11.262	4.733	0.360	0.147	0.162	0.123	1.342	0.813
Pdensi_GG_43777_c0_g1	Bud	MC_2_3	0	326.019484870655	163.009742435328	-11.2064041493525	1.4777907491472	-7.58321444075855	3.37096996063526e-14	4.54934380774428e-12	0.000	0.000	0.000	1.740	3.778	2.233	8.359	4.344	2.881	6.116	1.734	4.051	0.000	0.000	0.000	3.709	5.169	2.937	14.922	4.386	3.473	0.000	0.000	0.000	0.000	0.000	0.000
Pdensi_DN24754_c2_g2	Bud	MC_2_3	325.00045704429	0	162.500228522145	10.3962903543185	1.37207555818196	7.57705382354739	3.53490159353903e-14	4.7602319073081e-12	8.001	13.000	4.988	7.229	10.131	7.799	9.608	6.864	12.751	4.941	5.196	5.226	4.048	7.441	5.609	0.194	0.117	2.408	0.000	0.000	0.000	4.091	0.000	0.652	0.000	0.607	0.780
Pdensi_GG_117653_c0_g1	Bud	MC_2_3	5.25399133834218	1919.60211538011	962.428053359224	-8.51319099604831	1.12368745333699	-7.57612000629434	3.56042492105564e-14	4.78422465582542e-12	0.091	0.262	0.061	0.190	0.200	0.179	0.083	0.189	0.231	0.284	0.115	0.126	0.067	0.227	0.051	0.055	0.000	0.019	2.364	28.117	97.896	0.341	0.037	0.031	0.047	0.068	0.073
Pdensi_DN17585_c0_g1	Bud	MC_2_3	13604.9852748351	907.256595634005	7256.12093523458	3.90650203170001	0.516070665435984	7.5697037117964	3.74076427291961e-14	5.01569429941359e-12	295.163	432.286	358.410	118.143	174.597	130.677	76.727	85.407	143.183	74.570	49.361	76.442	273.478	486.204	245.143	404.005	61.558	115.017	28.476	7.969	25.983	15.431	5.293	3.514	2.827	2.576	2.418
Pdensi_DN24057_c0_g1d365338	Bud	MC_2_3	0	193.64286736097	96.8214336804849	-10.4545745895375	1.38153219154451	-7.56737675279908	3.80836199512101e-14	5.09532570381707e-12	0.000	0.000	0.000	0.000	0.000	0.000	0.000	0.000	0.000	0.000	0.000	0.000	0.000	0.000	0.000	0.000	0.801	2.572	3.831	6.014	3.362	2.257	0.000	0.000	0.000	0.000	0.000
Pdensi_GG_41660_c0_g1	Bud	MC_2_3	0	12913.7757134874	6456.88785674369	-29.5514713697898	3.9067683008373	-7.56417301826074	3.90339900226587e-14	5.21124752818634e-12	0.000	0.000	0.000	0.020	0.000	0.000	0.000	0.500	0.000	0.102	0.000	0.019	0.000	0.000	0.000	0.000	71.752	64.322	637.909	0.000	264.767	0.024	0.000	0.000	0.084	0.000	0.000
Pdensi_DN21401_c0_g1d362950	Bud	MC_2_3	662.820432471654	73.3384635377652	368.07944800471	3.17279267874421	0.419525736526286	7.56280819626287	3.94459055663298e-14	5.25493952265613e-12	15.028	18.752	19.065	6.446	7.593	8.893	6.262	10.119	10.146	10.058	11.069	10.338	10.671	13.410	11.319	7.112	9.722	10.017	2.512	1.312	1.224	0.861	0.000	0.000	0.000	0.319	0.000
Pdensi_DN22286_c0_g1d222491	Bud	MC_2_3	3.49786732171255	737.850296950261	370.674082135987	-7.72019549846058	1.02244249845657	-7.55073807095719	4.32798480105924e-14	5.75334681905263e-12	0.000	0.178	0.103	0.143	0.273	0.388	0.237	0.344	0.350	0.435	0.484	0.148	0.103	0.404	0.128	0.085	0.218	0.432	7.934	8.357	33.482	98.479	1.158	0.465	0.000	0.012	0.000
Pdensi_DN19225_c1_g1	Bud	MC_2_3	717.580498095854	3987.53612898406	2352.55831353996	-2.47424577781799	0.327695380450238	-7.55044448419899	4.33775272299708e-14	5.75401044965083e-12	17.881	23.229	16.121	67.095	99.573	94.023	57.237	56.231	55.801	41.537	41.823	41.782	47.032	73.214	51.459	20.331	41.179	31.291	96.573	66.774	109.505	177.390	283.914	676.142	16.957	35.221	34.681
Pdensi_DN15721_c0_g1d467943	Bud	MC_2_3	253.4549709372	10.321640435572	131.888305686386	4.60990216744227	0.610596564364202	7.549833124663	4.35816288234436e-14	5.7687580327492e-12	7.717	7.730	4.734	4.880	5.501	2.020	3.735	2.606	2.758	1.408	2.743	0.818	4.842	3.764	1.766	4.618	0.154	0.074	0.256	0.330	0.129	0.996	0.037	0.178	0.000	0.081	0.000
Pdensi_GG_150106_c0_g1	Bud	MC_2_3	98.003462308812	1171.44569709877	634.72457970379	-3.57936127653301	0.474185703072445	-7.54843778152915	4.40510061122917e-14	5.8184818286193e-12	2.725	1.734	3.334	10.671	16.074	13.734	27.867	48.321	80.600	48.662	64.709	31.750	18.785	11.455	4.957	8.917	15.541	15.768	23.742	38.547	17.795	92.199	62.706	186.732	0.195	1.611	0.785
Pdensi_DN21623_c0_g1d221548	Bud	MC_2_3	0	809.870102168761	404.93505108438	-12.5187665421473	1.65865587930431	-7.54753695347467	4.43566710131617e-14	5.84641642568382e-12	0.000	0.000	0.000	0.000	0.000	0.000	0.000	0.000	0.000	0.057	0.000	0.000	0.000	0.000	0.000	0.000	0.000	0.000	2.235	43.674	8.740	0.178	0.000	0.000	0.000	0.000	0.000
Pdensi_GG_7994_c0_g1	Bud	MC_2_3	0	12171.8470047497	6085.92350237487	-29.4690168183553	3.90676885142823	-7.54306639042186	4.59047302522912e-14	6.03763909758948e-12	0.000	0.000	0.000	0.026	0.025	0.000	0.000	0.361	0.000	0.263	0.155	0.000	0.000	0.023	0.000	0.000	13.388	21.906	473.724	0.000	368.603	0.000	0.000	0.042	0.000	0.069	0.000
Pdensi_DN22626_c0_g1d301640	Bud	MC_2_3	104.489020958042	743.856809111004	424.172915034523	-2.8314451507577	0.37564199622643	-7.53761607914296	4.7864052561059e-14	6.28203040801384e-12	2.298	2.571	3.443	14.122	13.400	36.812	22.202	16.398	27.822	27.963	13.252	25.908	11.241	12.498	15.547	8.048	8.002	8.817	17.638	12.827	20.417	208.610	115.074	839.198	1.070	4.198	1.207
Pdensi_DN101207_c0_g1	Bud	MC_2_3	219.065209743756	11.1440490087623	115.104629376259	4.30969252416196	0.571899347214819	7.53575352927119	4.85522877589028e-14	6.34885302752918e-12	5.743	5.766	5.923	13.577	12.549	18.137	18.522	18.061	23.850	14.615	18.857	17.902	7.180	7.064	9.641	2.438	0.450	0.197	0.136	0.270	0.333	0.354	0.000	0.000	0.000	0.596	0.000
Pdensi_DN18948_c0_g1d14272	Bud	MC_2_3	225.846696103443	1754.78048162552	990.313588864484	-2.95773722904276	0.392497451219869	-7.53568518687245	4.8577725323395e-14	6.34885302752918e-12	5.650	7.100	5.248	9.266	9.303	14.252	9.886	8.614	9.063	8.507	12.779	8.967	7.762	10.010	11.322	7.209	10.812	14.121	37.758	27.015	54.952	61.474	31.882	25.499	8.708	3.235	3.319
Pdensi_GG_40683_c0_g1	Bud	MC_2_3	453.581631007601	44.8222714285335	249.201951218067	3.34116857108154	0.443531774840704	7.53309855259305	4.9550184104479e-14	6.45303211546168e-12	12.545	15.278	8.347	13.159	6.046	3.762	6.534	2.181	2.098	5.015	3.552	2.206	10.687	8.035	4.218	5.396	1.910	2.072	0.982	0.892	1.205	0.846	1.335	1.897	65.217	102.073	78.029
Pdensi_GG_2176_c2_g1	Bud	MC_2_3	0	11840.2298594726	5920.11492973628	-29.4297419078661	3.90676911983579	-7.53301283109944	4.95827370985055e-14	6.45303211546168e-12	0.000	0.000	0.000	0.000	0.000	0.000	0.000	0.453	0.000	0.218	0.000	0.000	0.000	0.000	0.000	0.000	0.892	5.343	467.243	0.000	352.566	0.000	0.076	0.000	0.048	0.035	0.000
Pdensi_DN23208_c1_g4	Bud	MC_2_3	6.49554126686172	270.35622619414	138.425883730501	-5.37860208930788	0.714231028101424	-7.53061947421318	5.05001594994838e-14	6.55868180277815e-12	0.061	0.229	0.242	4.654	3.650	2.746	6.912	4.833	3.838	10.092	4.682	6.949	3.849	2.760	2.222	3.356	1.374	1.447	6.426	3.676	8.351	7.586	1.343	0.309	0.047	0.000	0.000
Pdensi_DN18743_c1_g2	Bud	MC_2_3	2833.17478071503	233.594176420925	1533.38447856798	3.60093395096429	0.478546350429453	7.52473391079623	5.28277983536938e-14	6.84665912692549e-12	117.022	46.627	61.029	78.374	23.333	67.773	56.123	25.332	51.531	35.259	26.722	45.158	61.228	41.197	39.941	18.662	6.496	3.489	4.034	5.566	6.293	11.451	13.870	31.426	85.143	279.540	228.356
Pdensi_DN8650_c0_g1d264844	Bud	MC_2_3	358.983646987781	37.0206362551707	198.002141621476	3.28110395688613	0.436142758222804	7.52300455533409	5.35315578177769e-14	6.92341481109915e-12	10.868	9.779	7.937	6.298	4.926	2.407	4.701	4.641	4.599	3.916	4.655	4.123	8.192	7.866	1.639	9.728	4.158	4.045	0.814	0.640	1.058	0.000	0.000	0.000	0.000	0.000	0.000
Pdensi_DN25145_c2_g7	Bud	MC_2_3	31.2752869127707	1338.64890943548	684.962098174125	-5.4196315137483	0.7208011953446	-7.51889917601661	5.52393620029219e-14	7.12943782357878e-12	0.482	1.797	0.243	44.325	214.349	134.523	55.742	61.438	36.182	19.831	22.018	5.549	49.335	135.351	147.291	39.857	74.045	26.849	29.539	28.405	33.550	111.784	2.589	0.000	0.000	0.196	0.000
Pdensi_GG_60680_c0_g1	Bud	MC_2_3	0	181.358561094418	90.6792805472091	-10.3602861354919	1.37877319030793	-7.5141337301301	5.72890008180149e-14	7.37863313440325e-12	0.000	0.000	0.000	0.000	0.000	0.135	0.000	0.241	0.000	0.000	0.000	0.271	0.000	0.000	0.000	0.000	3.893	9.300	5.746	3.458	3.320	34.158	47.750	30.668	0.000	0.081	0.335
Pdensi_DN20800_c0_g1d494050	Bud	MC_2_3	25.2491273635176	1868.68965743652	946.969392400016	-6.20953278430429	0.827221913325686	-7.50648971488203	6.07339067057763e-14	7.8061302863242e-12	0.609	0.561	0.826	0.632	0.472	1.629	0.744	0.452	1.148	1.149	0.670	1.260	0.418	0.855	1.129	0.591	1.207	1.546	31.945	6.922	87.815	7.079	2.250	7.355	1.474	3.221	2.617
Pdensi_DN43897_c0_g1	Bud	MC_2_3	0	10638.07644949	5319.03822474501	-29.2807291524174	3.90677023350104	-7.49486849810913	6.63648649560584e-14	8.50632869541778e-12	0.000	0.000	0.000	0.176	0.000	0.000	0.155	0.875	0.495	0.000	0.176	0.000	0.000	0.321	0.310	0.000	98.477	130.901	376.758	0.000	356.904	0.000	0.000	0.000	0.000	0.000	0.000
Pdensi_DN20644_c1_g2	Bud	MC_2_3	63.6431729380013	7308.10488232301	3685.8740276305	-6.84340446906501	0.913100513611084	-7.49468910273751	6.64556929329514e-14	8.50632869541778e-12	4.058	0.288	0.679	2.201	0.568	0.749	4.142	0.093	2.450	3.824	0.984	2.988	2.179	0.575	0.471	1.709	17.776	32.515	157.548	261.970	81.066	338.943	9.026	5.382	1.165	0.405	0.428
Pdensi_GG_154507_c0_g1	Bud	MC_2_3	1.75179382418949	1661.65724282818	831.704518326184	-9.88984110119892	1.32043564512228	-7.48983196396749	6.89618475244887e-14	8.80895369201699e-12	0.019	0.119	0.000	0.324	0.510	0.674	0.463	0.614	0.333	0.432	0.397	0.110	0.164	0.318	0.187	0.000	0.164	0.140	54.101	1.633	58.566	2.604	5.060	0.941	0.000	0.000	0.000
Pdensi_GG_94850_c0_g1	Bud	MC_2_3	60.4901583210245	3578.95006386402	1819.72011109252	-5.88661516809509	0.78652991956773	-7.48428638459211	7.19369362805386e-14	9.17011294516599e-12	0.634	2.649	1.575	0.000	2.318	4.142	0.000	6.249	2.351	1.612	0.000	5.187	1.705	1.211	0.000	5.753	4.361	2.620	34.140	38.475	168.535	91.891	28.278	40.676	0.000	1.325	0.000
Pdensi_GG_136976_c0_g1	Bud	MC_2_3	0	805.269422045311	402.634711022656	-12.5104183726652	1.67166973949102	-7.4837858681789	7.22115793591785e-14	9.18625993159385e-12	0.000	0.000	0.000	0.000	0.000	0.000	0.000	0.000	0.000	0.000	0.000	0.000	0.000	0.000	0.000	0.000	0.000	0.000	1.646	11.277	40.932	0.426	0.000	0.000	0.000	0.000	0.000
Pdensi_DN30943_c0_g1d83233	Bud	MC_2_3	1354.08555058132	74.3783010873923	714.231925834355	4.18672536926039	0.559813434749446	7.47878687679982	7.50118057668882e-14	9.52297116975137e-12	47.228	41.922	18.695	29.157	24.180	47.365	17.116	26.976	28.595	24.784	27.413	20.896	21.869	47.396	23.715	15.489	4.598	2.282	2.147	0.843	2.098	0.494	30.833	21.087	3.674	2.331	3.656
Pdensi_DN22681_c0_g4	Bud	MC_2_3	2529.0207635802	276.222994189782	1402.62187888499	3.19381595210749	0.427096074518016	7.4779801142208	7.54736145069916e-14	9.56204487468172e-12	81.702	74.078	45.628	73.619	34.676	21.236	57.325	10.975	6.080	22.388	12.093	10.022	42.576	39.891	19.876	35.534	7.625	11.030	9.402	5.133	4.579	55.307	16.011	13.185	52.354	44.769	98.599
Pdensi_GG_56538_c0_g1	Bud	MC_2_3	0	511.182288624033	255.591144312016	-11.8546877688743	1.58600645954372	-7.47455200925528	7.74673044217581e-14	9.79464411100355e-12	0.000	0.000	0.000	0.000	0.000	0.000	0.000	0.000	0.000	0.000	0.000	0.000	0.000	0.000	0.000	0.000	0.000	0.000	4.969	3.261	26.208	0.000	0.000	0.000	0.000	0.000	0.000
Pdensi_DN28060_c0_g1d141387	Bud	MC_2_3	11.2600049199796	570.214439457907	290.737222188943	-5.66214289636641	0.758835855600037	-7.46161749551116	8.54666987628631e-14	1.07840907707287e-11	0.224	0.595	0.097	1.020	0.442	0.685	1.340	0.322	0.091	1.111	0.674	0.127	0.582	2.641	0.449	0.106	0.431	1.759	6.668	13.969	17.948	76.428	19.200	20.409	0.000	0.000	0.140
Pdensi_DN21005_c0_g4	Bud	MC_2_3	506.845422412939	62.4113336964847	284.628378054712	3.02006515858224	0.40483062518999	7.46007088066743	8.64759470492499e-14	1.08893038393863e-11	14.577	15.519	10.298	4.234	1.047	26.176	11.739	1.834	17.155	1.040	3.531	23.925	9.868	5.469	13.148	0.102	0.631	4.844	1.466	1.716	1.080	1.543	0.070	13.528	10.400	31.628	36.389
Pdensi_DN13206_c0_g1d339544	Bud	MC_2_3	4.75774067322204	187.584619364883	96.1711800190525	-5.30177796255667	0.710747755593981	-7.4594367985389	8.68930968915698e-14	1.09196831073454e-11	0.203	0.146	0.034	0.255	0.163	0.109	0.074	0.352	0.079	0.158	0.043	0.000	0.150	0.078	0.038	0.061	0.112	0.000	4.838	3.540	4.471	0.254	0.000	0.000	0.366	0.190	0.000
Pdensi_DN16689_c0_g1d215464	Bud	MC_2_3	0.249276289514874	1269.34418033079	634.796728310154	-12.2053336421552	1.63651816656655	-7.45811069593091	8.77719171648663e-14	1.10078396315048e-11	0.000	0.000	0.010	0.026	0.000	0.022	0.000	0.011	0.072	0.000	0.000	0.000	0.000	0.000	0.000	0.000	31.627	34.635	18.635	66.028	1.967	105.791	0.190	0.148	0.000	0.000	0.000
Pdensi_DN34786_c0_g1d437499	Bud	MC_2_3	917.548524442412	39.5217514630418	478.535137952727	4.53625914123388	0.608308794934677	7.45716514212326	8.84038738957021e-14	1.10647429263008e-11	10.829	42.454	20.264	14.708	23.497	29.606	21.989	11.633	9.443	9.980	9.868	5.180	14.893	36.488	27.934	4.817	3.706	1.559	0.868	1.133	0.698	1.188	0.359	0.000	0.589	0.000	0.117
Pdensi_GG_15817_c0_g1	Bud	MC_2_3	0	9505.56338485674	4752.78169242837	-29.1231980509931	3.90677153953385	-7.45454341424531	9.01795788198489e-14	1.12642821994692e-11	0.000	0.000	0.000	0.000	0.000	0.000	0.000	0.164	0.000	0.185	0.000	0.000	0.000	0.181	0.000	0.000	0.338	2.488	367.426	0.000	290.196	0.000	0.000	0.000	0.000	0.000	0.000
Pdensi_DN18480_c0_g1d404239	Bud	MC_2_3	3.25522313854743	222.13447723494	112.694850186744	-6.09317866843492	0.818011785706074	-7.44876635631299	9.42170553181037e-14	1.17449694661604e-11	0.182	0.019	0.052	2.262	4.488	6.792	5.180	4.162	4.116	3.282	4.162	6.186	1.824	7.161	2.292	0.220	2.353	0.361	5.777	3.711	5.733	5.126	100.756	24.834	0.000	0.010	0.000
Pdensi_DN39044_c0_g3	Bud	MC_2_3	257.928133679751	1361.38437137248	809.656252526117	-2.40000447807463	0.322333082002223	-7.44572807471895	9.64112108670514e-14	1.19944047507546e-11	7.903	7.105	5.532	12.650	8.327	7.922	10.598	7.490	7.546	9.199	8.561	6.063	7.812	8.299	5.751	8.585	11.315	13.021	26.692	37.045	29.225	15.568	14.134	36.564	5.445	9.451	5.814
Pdensi_DN22870_c0_g1d302591	Bud	MC_2_3	0	9198.75828393403	4599.37914196701	-29.0770531069545	3.90677194877809	-7.4427311059323	9.86247096090478e-14	1.22452439450594e-11	0.000	0.000	0.000	0.000	0.000	0.000	0.000	0.202	0.000	0.076	0.000	0.000	0.000	0.000	0.000	0.000	0.212	0.481	421.753	0.000	219.071	0.098	0.000	0.000	0.000	0.000	0.000
Pdensi_DN11871_c0_g1d458112	Bud	MC_2_3	0.498552579029749	1054.36054150541	527.429547042218	-11.0432909331796	1.48413939784542	-7.44087175989775	1.00023010911891e-13	1.23940688970263e-11	0.000	0.000	0.049	1.032	2.883	1.358	0.524	2.161	1.295	0.361	0.881	0.967	0.630	1.421	0.436	0.969	16.349	13.920	30.882	1.927	39.503	2.617	0.000	0.000	0.000	0.000	0.000
Pdensi_DN13157_c0_g1d212338	Bud	MC_2_3	3.75058499605598	137.696513880629	70.7235494383427	-5.198843195521	0.699179930459075	-7.43562989874079	1.04070840684645e-13	1.286995575638e-11	0.073	0.118	0.109	0.000	0.044	0.430	2.917	0.038	2.383	0.213	0.437	2.072	0.121	0.063	0.082	0.017	1.149	0.957	4.411	2.668	2.424	0.109	0.201	20.950	0.000	0.020	0.000
Pdensi_DN25810_c0_g1d193622	Bud	MC_2_3	76.785121735438	595.157380079033	335.971250907236	-2.9545411932396	0.397639058242547	-7.43020870811294	1.08426460709707e-13	1.33819377353054e-11	1.850	2.593	1.679	6.982	10.216	11.357	6.723	6.728	5.130	9.885	8.312	6.882	6.360	9.903	5.419	3.296	4.786	4.600	13.251	17.145	10.340	17.005	11.006	7.511	0.374	0.661	0.610
Pdensi_GG_6986_c0_g1	Bud	MC_2_3	775.484348429262	141.509759095165	458.497053762213	2.45496540853736	0.330746934123593	7.42248878297991	1.14939726892112e-13	1.41576552489332e-11	24.221	19.342	18.137	22.721	12.914	13.531	10.938	10.791	11.081	8.482	13.068	8.687	13.179	11.372	9.820	19.370	6.122	6.325	3.403	2.646	3.649	2.155	6.449	4.490	4.992	3.033	3.607
Pdensi_DN32287_c0_g1	Bud	MC_2_3	0	190143.715177008	95071.8575885039	-20.3938305282791	2.74767323247943	-7.42221829263016	1.1517477737929e-13	1.41585152073393e-11	0.000	0.000	0.000	0.157	0.075	0.000	0.000	0.000	7.397	1.828	0.000	0.000	0.347	0.215	0.000	0.000	0.000	0.155	28.705	8973.842	3777.123	27.102	0.306	0.126	0.095	0.000	0.075
Pdensi_DN2929_c0_g1d204365	Bud	MC_2_3	93.9669312051896	5105.79771391612	2599.88232256066	-5.76385688284719	0.776618672053163	-7.42173358723035	1.15597158547936e-13	1.41823549459602e-11	2.022	1.854	3.582	2.562	0.756	1.867	3.975	3.917	7.569	3.671	10.030	2.567	3.637	2.873	1.213	4.180	269.045	116.447	272.960	34.075	51.665	2.843	0.000	0.000	0.232	0.175	0.000
Pdensi_DN42844_c0_g1	Bud	MC_2_3	0	173.786646015123	86.8933230075614	-10.2988080884103	1.38823239434911	-7.41864844123523	1.18321516643301e-13	1.44879679550613e-11	0.000	0.000	0.000	0.157	0.000	0.136	0.276	0.000	0.735	1.170	9.264	27.086	0.000	0.000	0.000	0.000	0.000	0.609	5.092	4.176	2.669	104.239	0.304	0.250	0.000	0.000	0.000
Pdensi_DN24439_c2_g1	Bud	MC_2_3	768.58082977899	41.5598148252398	405.070322302115	4.20953460611745	0.567944296270003	7.41187935817603	1.24522011567754e-13	1.52171781065476e-11	30.113	22.038	8.958	12.904	12.693	6.538	14.505	7.811	5.761	8.312	5.197	4.104	13.388	14.584	7.908	14.456	5.431	3.070	1.026	0.801	1.045	0.664	0.212	0.000	0.038	0.000	0.000
Pdensi_DN19371_c1_g6	Bud	MC_2_3	0	8579.63675320479	4289.81837660239	-28.9488759087252	3.90677286370747	-7.40992039175093	1.26375254251678e-13	1.5413311952739e-11	0.000	0.000	0.000	0.000	0.000	0.000	0.000	0.572	0.000	0.000	0.000	0.000	0.000	0.000	0.000	0.000	0.198	1.235	413.220	0.000	185.786	0.000	0.000	0.000	0.000	0.000	0.000
Pdensi_DN26459_c0_g1d139993	Bud	MC_2_3	0	1161.63163607583	580.815818037913	-13.0391585968018	1.76060485791856	-7.40606760123168	1.30099533179686e-13	1.58364294505783e-11	0.000	0.000	0.000	0.000	0.000	0.060	0.000	0.000	0.194	0.000	0.000	0.065	0.000	0.000	0.000	0.050	0.120	0.068	1.733	68.504	8.106	134.025	0.405	0.111	0.084	0.062	0.132
Pdensi_DN22392_c1_g1d543552	Bud	MC_2_3	0	8676.80283111041	4338.4014155552	-28.9314840651717	3.90677271218188	-7.40546896290105	1.30687803323497e-13	1.58769057344867e-11	0.000	0.000	0.000	0.115	0.000	0.000	0.000	1.144	0.000	0.214	0.000	0.000	0.000	0.000	0.000	0.000	0.198	0.786	343.102	0.000	257.724	0.000	0.000	0.000	0.000	0.000	0.000
Pdensi_DN16639_c0_g1d279263	Bud	MC_2_3	2.49670560659199	1223.17530651011	612.836006058351	-8.93576846045026	1.20682684027687	-7.40435012068526	1.31794283898254e-13	1.59800569226633e-11	0.045	0.019	0.141	0.122	0.064	0.190	0.039	0.147	0.176	0.145	0.090	0.116	0.039	0.051	0.050	0.040	0.887	2.389	39.868	1.084	43.197	0.146	0.011	0.000	0.028	0.000	0.021
Pdensi_DN22015_c2_g1	Bud	MC_2_3	0	8297.8622447584	4148.9311223792	-28.9125378004588	3.90677332454653	-7.40061820807448	1.35551942104352e-13	1.64036346312636e-11	0.000	0.000	0.000	0.000	0.000	0.000	0.000	0.013	0.000	0.226	0.000	0.000	0.000	0.014	0.000	0.023	1.724	12.614	294.708	0.000	277.658	0.019	0.000	0.000	0.000	0.000	0.000
Pdensi_DN21015_c2_g6	Bud	MC_2_3	0	181.886280900121	90.9431404500607	-10.3639685032938	1.40064551900289	-7.39942288229487	1.36777626889868e-13	1.65197569597724e-11	0.000	0.000	0.000	0.000	0.000	0.000	0.000	0.000	0.000	0.000	0.000	0.000	0.000	0.000	0.000	0.000	0.811	0.651	2.856	5.570	3.984	3.012	0.000	0.351	0.000	0.000	0.000
Pdensi_GG_54519_c0_g1	Bud	MC_2_3	0	8111.24130869766	4055.62065434883	-28.898314508946	3.90677364899496	-7.39697691889067	1.39319754441139e-13	1.67941171955455e-11	0.000	0.000	0.000	0.000	0.000	0.000	0.000	0.268	0.000	0.151	0.000	0.000	0.000	0.000	0.000	0.000	0.829	8.609	257.728	0.000	299.719	0.000	0.000	0.000	0.000	0.000	0.000
Pdensi_DN9376_c0_g1d332717	Bud	MC_2_3	27.0099231094408	521.35962987128	274.18477649036	-4.27043140209476	0.57797845658567	-7.38856501213169	1.48421851604275e-13	1.78566444720802e-11	0.553	1.026	0.573	0.771	1.054	1.908	0.741	1.389	1.985	0.883	1.609	1.523	1.012	2.161	2.485	0.889	2.538	1.724	6.019	14.764	14.498	24.709	20.554	18.667	0.155	0.360	0.217
Pdensi_DN14603_c0_g1d213535	Bud	MC_2_3	0.500330194252929	43780.8574485327	21890.6788893635	-16.4171456925963	2.22265450512003	-7.38627872878054	1.50995097235632e-13	1.81310940742515e-11	0.000	0.037	0.000	0.000	0.000	0.037	0.075	1.735	0.040	0.159	0.000	0.000	0.000	0.157	0.038	0.031	1444.929	1277.340	2739.571	26.613	332.972	1.230	0.000	0.069	0.263	0.382	0.082
Pdensi_DN19180_c3_g2	Bud	MC_2_3	7.50269694402778	300.087180626448	153.794938785238	-5.32209993128457	0.720621339523964	-7.3854320422988	1.51959136427728e-13	1.82116277788289e-11	0.186	0.239	0.175	1.038	1.415	2.245	1.844	3.047	6.586	1.357	3.937	1.502	1.119	1.405	0.732	0.591	1.272	0.951	11.588	2.634	6.562	8.623	9.482	23.912	1.135	0.245	0.279
Pdensi_GG_150499_c1_g1	Bud	MC_2_3	0	191.565161630264	95.7825808151318	-10.4388385289199	1.41363486514604	-7.38439521144766	1.53147914946847e-13	1.83187332560699e-11	0.000	0.000	0.000	0.000	0.534	1.193	0.486	0.231	0.785	0.779	0.832	0.259	0.732	1.014	0.732	0.000	0.472	0.000	2.915	6.360	3.789	2.338	14.195	10.159	0.000	0.000	0.000
Pdensi_GG_114386_c0_g1	Bud	MC_2_3	16.0307821146655	3184.19754047346	1600.11416129406	-7.63404411497508	1.03392393569102	-7.38356454614126	1.54106903204595e-13	1.83979933671947e-11	0.927	0.124	0.216	0.199	0.208	0.186	0.251	0.090	0.236	0.169	0.055	0.069	0.401	0.083	0.114	0.328	0.080	0.055	6.709	100.071	107.030	29.528	0.355	0.147	0.271	0.178	0.035
Pdensi_DN38108_c0_g1	Bud	MC_2_3	142.512134401618	3097.48952320387	1620.00082880274	-4.44194432538372	0.601621539398796	-7.38328672511058	1.54428957454346e-13	1.84010550456158e-11	3.359	3.723	4.270	19.841	19.483	22.368	26.113	11.468	13.186	7.157	10.433	5.895	6.645	10.732	8.549	7.754	18.046	22.577	109.643	20.868	83.413	27.785	113.349	65.790	4.222	3.609	3.486
Pdensi_GG_40718_c2_g1	Bud	MC_2_3	819.482834805606	119.32400374492	469.403419275263	2.78076927634529	0.376652656247591	7.38284791098718	1.54938984928666e-13	1.84264601233172e-11	17.205	23.272	24.896	29.013	30.501	25.597	35.840	24.626	21.383	20.225	27.920	16.180	14.867	24.957	18.430	8.594	2.199	2.492	2.972	1.923	3.293	1.540	0.000	0.000	0.000	0.103	0.996
Pdensi_DN23955_c0_g1d550875	Bud	MC_2_3	404.524086720757	20.6305372292657	212.577311975012	4.28816368272717	0.580889862965632	7.38205976057957	1.55859200329079e-13	1.84667755064104e-11	10.753	13.914	7.625	2.650	4.897	6.032	2.822	2.820	3.543	3.172	2.833	1.585	6.487	9.240	6.992	2.676	1.449	1.461	0.496	0.693	0.214	0.000	0.000	0.000	16.944	29.369	30.096
Pdensi_GG_75007_c0_g1	Bud	MC_2_3	11.2485872387185	354.420720731036	182.834653984877	-4.9772613313748	0.674238544188043	-7.3820480515078	1.55872911813129e-13	1.84667755064104e-11	0.277	0.214	0.395	0.787	0.886	1.522	3.070	2.539	4.313	3.729	5.182	5.155	0.159	0.570	0.585	0.130	1.555	3.447	3.483	11.992	8.505	9.834	7.842	6.097	0.431	0.359	1.137
Pdensi_DN12841_c0_g1d270877	Bud	MC_2_3	0	247.012827793502	123.506413896751	-10.8052768761507	1.46554869125253	-7.37285423585347	1.67013068264083e-13	1.97113522392286e-11	0.000	0.000	0.000	0.000	0.000	0.000	0.000	0.000	0.000	0.000	0.000	0.000	0.000	0.000	0.000	0.000	1.282	0.636	2.302	5.980	8.416	0.000	0.000	0.000	0.000	0.000	0.000
Pdensi_GG_17792_c0_g1	Bud	MC_2_3	130.443130648174	7633.67751889471	3882.06032477144	-5.87087282060315	0.796369905807131	-7.37204253675676	1.68033379838248e-13	1.97941408355948e-11	1.818	4.113	4.497	5.271	5.885	13.036	6.093	9.413	14.241	17.630	7.445	22.364	3.347	5.011	2.759	3.655	14.961	11.881	59.767	391.891	65.709	275.661	41.189	73.315	19.182	26.888	16.328
Pdensi_DN15954_c0_g1d526628	Bud	MC_2_3	1286.12137708614	54.7559660042482	670.438671545193	4.55228601450943	0.618026892014284	7.36583807813368	1.76037390865032e-13	2.06770227882417e-11	38.351	42.544	21.641	23.289	25.026	25.086	16.842	22.832	27.857	23.550	21.862	30.102	18.776	38.996	13.996	5.213	4.066	1.642	1.023	2.237	0.508	0.603	1.164	1.914	11.340	16.297	24.878
Pdensi_DN22934_c1_g3	Bud	MC_2_3	1191.01284457561	10146.4215891652	5668.71721687042	-3.09069189114408	0.419604902990357	-7.3657192018443	1.76194346890784e-13	2.06770227882417e-11	30.453	30.733	33.705	35.746	44.927	36.059	53.089	60.408	102.463	87.909	75.778	93.257	26.339	37.887	26.138	81.870	109.313	79.933	250.304	123.039	320.740	57.037	86.294	107.016	8.733	10.322	12.698
Pdensi_DN19456_c0_g1d60996	Bud	MC_2_3	103.265087391993	550.621223359322	326.943155375657	-2.4147401951953	0.327913644645774	-7.36395156049028	1.78544505192723e-13	2.09132884572911e-11	2.145	3.370	2.742	4.294	5.732	9.883	4.389	5.466	7.111	6.293	5.311	5.858	5.131	5.789	6.985	3.344	5.176	4.620	13.478	12.264	11.985	14.794	23.713	41.893	5.136	7.251	10.079
Pdensi_GG_61776_c0_g1	Bud	MC_2_3	1.00040972519851	2122.18590866642	1061.59315919581	-11.0507654362829	1.50159093999561	-7.35937141197401	1.84778253236767e-13	2.16027004914096e-11	0.027	0.043	0.027	0.000	0.000	0.000	0.000	0.084	0.000	0.031	0.000	0.000	0.000	0.000	0.015	0.000	0.015	0.203	77.557	0.187	68.787	0.765	0.050	0.000	0.000	0.015	0.000
Pdensi_DN22348_c1_g7	Bud	MC_2_3	218.617182380897	0	109.308591190448	9.82425843450478	1.33614857643649	7.35266916251641	1.94287409431088e-13	2.26717337922593e-11	5.697	7.025	4.727	10.196	1.194	2.350	10.892	2.063	2.103	15.089	0.993	2.777	7.859	3.401	3.276	9.497	1.899	0.719	0.000	0.000	0.000	1.195	0.719	0.395	2.038	0.221	0.712
Pdensi_DN13467_c0_g1d522696	Bud	MC_2_3	241.023012364022	0	120.511506182011	9.96502833369994	1.35560697574099	7.3509715662631	1.9677128005746e-13	2.2918501061852e-11	4.418	8.630	6.232	1.704	4.270	7.165	0.308	1.093	0.460	0.118	0.188	0.000	2.788	6.840	7.958	1.431	0.096	0.109	0.000	0.000	0.000	0.000	0.000	0.000	0.597	0.218	0.426
Pdensi_DN20864_c0_g2	Bud	MC_2_3	118.255622213958	678.76814260586	398.511882409909	-2.52107613347926	0.342974057665468	-7.35063214588165	1.97271638865259e-13	2.29337515744481e-11	2.478	3.539	3.418	6.672	3.829	2.734	4.089	4.046	3.858	5.491	3.849	4.246	1.549	1.806	0.886	4.937	7.838	5.922	15.009	18.447	12.974	14.812	1.695	2.224	2370.735	2837.411	2615.097
Pdensi_GG_139768_c1_g1	Bud	MC_2_3	353.164186762528	18.931192849829	186.047689806179	4.22498681510909	0.574918610633499	7.34884336141702	1.99929311066395e-13	2.31992740766389e-11	6.948	14.742	6.573	6.997	9.680	2.695	7.049	4.674	5.834	4.425	3.713	2.631	5.626	6.102	2.754	2.738	0.762	1.152	0.391	0.409	0.505	0.000	0.000	0.000	0.000	0.000	0.141
Pdensi_DN20494_c0_g2d412543	Bud	MC_2_3	2840.33588489693	273.913591535762	1557.12473821634	3.37467252822983	0.459290185232293	7.34758250173152	2.01823726681188e-13	2.33754047618809e-11	70.015	82.640	73.811	25.880	26.938	62.484	40.383	24.968	32.647	21.171	20.941	15.801	195.624	56.598	130.026	21.831	25.885	29.314	7.395	2.913	8.461	5.574	20.126	23.868	1.285	2.277	2.190
Pdensi_DN15094_c1_g3d465823	Bud	MC_2_3	45.7636000796427	424.764471296933	235.264035688288	-3.21448936150834	0.43783124999756	-7.34184542909228	2.10668616244393e-13	2.43543904961861e-11	0.881	1.761	1.007	9.613	20.769	18.709	6.834	6.681	5.373	3.854	4.923	4.423	10.101	17.771	17.245	5.317	6.653	4.530	11.274	8.616	9.256	2.671	0.588	0.461	0.042	0.015	0.000
Pdensi_DN4768_c0_g1d167309	Bud	MC_2_3	5.00179796268519	119.881504154995	62.44165105884	-4.58308427620966	0.62454891479189	-7.33823110994728	2.16435207530939e-13	2.49745310102615e-11	0.128	0.172	0.127	0.880	0.383	0.171	0.139	0.166	0.112	0.037	0.201	0.000	0.673	0.183	0.752	0.750	1.089	0.639	2.824	2.817	2.599	2.876	0.156	0.065	184.339	259.384	313.578
Pdensi_GG_144104_c0_g1	Bud	MC_2_3	9.75776102068405	511.684414037263	260.721087528974	-5.71225487669215	0.778849311683471	-7.33422343835061	2.23010770691409e-13	2.56658977378345e-11	0.311	0.271	0.194	1.256	0.731	0.460	0.811	0.305	0.545	0.407	0.488	0.299	0.064	0.290	0.088	0.863	1.971	0.682	4.422	6.918	23.109	0.146	0.259	0.388	0.030	0.065	0.000
Pdensi_GG_153902_c0_g1	Bud	MC_2_3	0	6807.23757596782	3403.61878798391	-28.6526015417882	3.90677640399033	-7.33407765863508	2.23253620786576e-13	2.56658977378345e-11	0.000	0.000	0.000	0.000	0.000	0.000	0.000	0.265	0.000	0.074	0.000	0.000	0.000	0.073	0.000	0.029	0.105	0.120	223.055	0.000	245.217	0.000	0.000	0.000	0.000	0.000	0.000
Pdensi_GG_8792_c0_g1	Bud	MC_2_3	1224.67903359354	27.7397350031437	626.209384298342	5.46560720622106	0.745343524845517	7.33300421084879	2.25049862733299e-13	2.582457574581e-11	55.617	26.380	15.181	98.333	134.108	77.860	142.432	170.129	183.738	129.207	124.716	137.901	33.443	67.291	35.460	11.933	0.556	0.474	0.239	1.141	0.493	0.234	0.167	0.533	6.305	1.877	8.853
Pdensi_DN7371_c0_g1	Bud	MC_2_3	418.444672706672	4004.10840081942	2211.27653676304	-3.25838633320845	0.444422051956164	-7.33173864543033	2.27185824235952e-13	2.60215792778005e-11	5.809	16.073	11.602	13.856	22.261	24.708	39.751	72.045	108.106	81.381	89.171	93.941	11.502	28.171	14.395	22.018	52.249	44.007	114.856	78.428	82.075	67.659	559.905	367.127	0.059	0.021	0.034
Pdensi_DN14424_c0_g1d213386	Bud	MC_2_3	411.945177213243	9.87178304873626	210.90848013099	5.37657508544212	0.733688445424663	7.32814468998504	2.33360702117372e-13	2.66796176564391e-11	14.199	6.507	11.990	67.317	11.753	6.048	38.968	8.146	11.915	15.939	5.453	3.684	21.126	7.695	5.287	12.614	3.254	1.193	0.420	0.046	0.209	0.058	0.322	0.027	0.021	0.000	0.000
Pdensi_DN22221_c2_g3	Bud	MC_2_3	161.433430191945	1139.32637944665	650.3799048193	-2.81919191182156	0.384924951564986	-7.3240040697793	2.40679382707512e-13	2.74657648501514e-11	2.856	4.081	5.928	4.050	5.456	12.165	2.570	8.467	16.451	5.898	12.262	22.897	3.933	6.086	9.335	4.791	18.337	26.722	28.548	26.924	22.685	24.452	37.843	79.964	12.418	10.890	12.595
Pdensi_GG_77646_c0_g1	Bud	MC_2_3	0	6593.15428059237	3296.57714029619	-28.6010191020948	3.90677696000582	-7.32087329143359	2.46362379986769e-13	2.80627092652818e-11	0.000	0.000	0.000	0.000	0.000	0.000	0.029	0.028	0.062	0.062	0.000	0.000	0.000	0.000	0.000	0.000	0.000	0.401	146.631	0.000	302.295	0.000	0.000	0.000	0.000	0.000	0.032
Pdensi_DN38163_c0_g1	Bud	MC_2_3	0	269.671731014252	134.835865507126	-10.9318521454149	1.493455588314	-7.31983745010864	2.48271504387457e-13	2.82283791069108e-11	0.000	0.000	0.000	0.044	0.000	0.000	0.038	0.000	0.000	0.000	0.000	0.000	0.039	0.000	0.000	0.000	0.000	0.000	2.907	3.961	11.355	0.106	0.000	0.071	0.000	0.039	0.000
Pdensi_DN20666_c2_g2d63639	Bud	MC_2_3	249.775902017881	6.4463101326475	128.111106075264	5.26707196714556	0.719674573190482	7.31868564397853	2.50411425854183e-13	2.84196367770158e-11	8.597	7.570	3.723	7.668	4.080	2.827	5.218	1.882	2.208	1.641	1.773	1.129	4.315	3.750	2.556	3.001	1.313	0.365	0.225	0.078	0.114	0.000	0.082	0.000	0.000	0.000	0.000
Pdensi_GG_83362_c0_g1	Bud	MC_2_3	422.199634854053	16.3853067716111	219.292470812832	4.68377388466237	0.640231639682392	7.31574885456443	2.55949968782755e-13	2.89952081423968e-11	7.013	14.309	12.413	1.368	8.510	1.620	7.496	5.514	4.954	3.657	3.581	3.180	8.264	8.722	7.222	2.055	1.019	4.457	0.597	0.156	0.387	0.822	0.000	0.543	0.000	0.000	0.000
Pdensi_GG_67563_c0_g2	Bud	MC_2_3	0	6433.19107124428	3216.59553562214	-28.5771130470692	3.90677740013946	-7.31475334275487	2.57854592224962e-13	2.91577651827425e-11	0.000	0.000	0.000	0.000	0.000	0.000	0.000	0.409	0.000	0.092	0.000	0.000	0.000	0.000	0.000	0.000	0.305	2.802	238.146	0.000	206.219	0.000	0.000	0.000	0.061	0.000	0.024
Pdensi_DN36125_c0_g1d315153	Bud	MC_2_3	207.272444130365	0	103.636222065183	9.74738784800126	1.33287760574795	7.31304045170111	2.61164349601454e-13	2.94783324059241e-11	5.223	4.956	6.333	3.580	1.853	4.020	2.893	3.429	8.294	2.316	2.199	0.256	1.451	6.031	3.871	1.949	0.234	0.265	0.000	0.000	0.000	13.240	0.796	4.378	0.000	0.244	0.527
Pdensi_DN34233_c0_g1d237527	Bud	MC_2_3	239.173542900385	7.10880424162619	123.141173571005	5.08363615100897	0.695652460632994	7.30772395512441	2.71705240784003e-13	3.06124525369708e-11	5.887	9.310	3.903	6.131	4.480	2.774	2.442	2.478	1.169	1.303	1.746	0.819	4.227	7.290	2.417	2.604	1.183	0.384	0.131	0.134	0.220	0.000	0.189	0.000	0.237	0.129	0.138
Pdensi_GG_107194_c3_g1	Bud	MC_2_3	22.4543289502476	3046.20963852456	1534.3319837374	-7.08371422251409	0.969420113181597	-7.3071665485314	2.7283430826226e-13	3.06839743784802e-11	0.221	0.059	1.516	2.000	0.374	0.629	1.079	1.085	3.234	0.429	0.764	0.762	0.143	0.190	0.682	0.333	96.142	186.316	54.258	107.547	46.048	50.858	0.000	0.000	0.029	0.000	0.022
Pdensi_DN22913_c1_g3	Bud	MC_2_3	0	6309.00527435657	3154.50263717828	-28.5454608146923	3.90677775700497	-7.30665079770903	2.7388310299657e-13	3.07462261013148e-11	0.000	0.000	0.000	0.000	0.180	0.000	0.000	0.000	0.000	0.350	0.375	0.000	0.000	0.171	0.000	0.000	0.000	0.181	226.952	0.000	208.411	0.000	0.000	0.000	0.000	0.000	0.000
Pdensi_GG_72986_c0_g1	Bud	MC_2_3	0	6200.46993198023	3100.23496599012	-28.5239452900209	3.90677808066673	-7.3011429625798	2.85333366680549e-13	3.19738184179215e-11	0.000	0.000	0.000	0.102	0.194	0.000	0.000	0.000	0.473	0.094	0.102	0.000	0.000	0.000	0.000	0.000	0.000	0.793	190.611	0.000	235.106	0.000	0.000	0.000	0.122	0.000	0.000
Pdensi_GG_2484_c0_g1	Bud	MC_2_3	0	11689.3943669862	5844.69718349312	-28.5195414662014	3.90676924894554	-7.30003223863271	2.87698784802138e-13	3.21807938027328e-11	0.000	0.000	0.000	0.000	0.000	0.000	0.000	0.100	0.113	0.338	0.000	0.113	0.000	0.000	0.000	0.000	0.312	2.592	483.073	0.000	327.752	7.725	0.470	0.386	0.000	0.108	0.000
Pdensi_DN21737_c0_g3	Bud	MC_2_3	0	264.903456728485	132.451728364243	-10.90619059317	1.49446830188332	-7.29770620054375	2.92714931427823e-13	3.26829909047469e-11	0.000	0.000	0.000	0.024	0.000	0.102	0.062	0.079	0.022	0.044	0.048	0.023	0.011	0.022	0.011	0.009	10.977	49.360	4.626	2.460	10.908	0.369	0.490	0.504	0.000	0.075	0.114
Pdensi_DN40077_c1_g2	Bud	MC_2_3	13.7536566227399	3060.78910125628	1537.27137893951	-7.79788202515607	1.06929010887644	-7.29257846904587	3.04078352150373e-13	3.38908152630075e-11	0.222	0.599	0.277	0.630	0.536	0.361	0.428	0.579	0.587	0.456	0.562	0.263	0.371	0.768	0.312	0.401	0.608	0.276	18.892	6.854	179.477	0.504	0.750	0.225	0.426	0.062	0.267
Pdensi_GG_23728_c1_g1	Bud	MC_2_3	132.753848067507	1123.83615617327	628.295002120386	-3.081641621519	0.422650303339323	-7.2912324850384	3.0713224251777e-13	3.4169838020615e-11	2.196	4.986	3.444	10.853	20.248	14.198	9.211	9.288	7.280	5.728	8.035	5.461	8.261	17.789	8.242	4.883	12.604	12.495	25.536	30.532	20.873	57.005	8.030	3.170	6.215	6.951	4.855
Pdensi_DN19932_c0_g1d288834	Bud	MC_2_3	0	163.332778613761	81.6663893068807	-10.2090841866216	1.40071852517411	-7.28846231640473	3.13512554966094e-13	3.48172798073258e-11	0.000	0.000	0.000	0.000	0.000	0.000	0.000	0.000	0.000	0.000	0.000	0.000	0.000	0.000	0.000	0.000	0.903	1.828	5.056	2.571	3.623	0.537	0.000	0.000	0.165	0.080	0.043
Pdensi_DN4126_c0_g1d448360	Bud	MC_2_3	46.9990651725706	527.558408465428	287.278736819	-3.48813084026116	0.479019032146471	-7.2818209845044	3.29343927249258e-13	3.65101267922035e-11	0.914	1.486	1.373	2.125	1.851	0.499	1.694	1.599	0.723	1.259	1.349	1.437	0.509	1.760	0.509	3.687	6.243	11.735	8.598	10.422	16.837	1.857	1.118	4.598	0.455	3.082	1.287
Pdensi_GG_89760_c0_g1	Bud	MC_2_3	311.431624136336	0	155.715812068168	10.3347644367088	1.4199328440424	7.27834733879865	3.37934349442149e-13	3.73956584908531e-11	5.785	14.439	4.721	10.329	19.181	6.322	12.075	9.028	5.727	5.840	2.986	1.532	5.131	22.222	5.539	2.223	0.639	0.579	0.000	0.000	0.000	0.000	0.000	0.000	0.000	0.000	0.000
Pdensi_DN21498_c0_g6	Bud	MC_2_3	504.195313834303	5.91824320412355	255.056778519213	6.39806620885682	0.880155333995912	7.26924664514563	3.61497832463742e-13	3.99320025611194e-11	11.537	22.976	5.836	1.932	4.088	4.519	2.038	1.815	2.111	1.177	0.934	0.070	7.299	6.804	6.558	2.492	0.359	0.371	0.303	0.034	0.085	0.044	0.109	0.060	0.000	0.000	0.071
Pdensi_DN18334_c0_g1d114947	Bud	MC_2_3	281.345289742722	26.9327211034563	154.139005423089	3.38981453367395	0.466343884149535	7.26891602718435	3.62383570978309e-13	3.99587426044998e-11	6.623	9.017	6.804	5.380	4.822	2.242	1.660	0.259	0.849	0.239	0.057	0.054	6.075	5.243	4.395	4.075	1.129	0.713	0.544	0.502	0.780	0.170	0.139	0.046	0.000	0.000	0.000
Pdensi_GG_87624_c0_g1	Bud	MC_2_3	0	5627.55918208643	2813.77959104321	-28.3829075099835	3.90677999554201	-7.26503861040832	3.72931733692098e-13	4.10489397652579e-11	0.000	0.000	0.000	0.000	0.000	0.000	0.000	0.083	0.000	0.070	0.000	0.000	0.000	0.000	0.000	0.000	1.048	12.493	235.286	0.000	155.240	0.000	0.000	0.000	0.031	0.000	0.000
Pdensi_DN42188_c0_g1d320398	Bud	MC_2_3	0	202.916037196254	101.458018598127	-10.5217495250302	1.44865163092914	-7.26313304067568	3.78225591219208e-13	4.15579552263513e-11	0.000	0.000	0.000	1.045	0.000	1.340	3.649	2.610	2.968	3.916	4.684	2.430	0.000	0.478	0.458	0.372	2.215	2.514	2.301	6.687	4.769	1.253	0.000	1.664	0.000	0.000	0.000
Pdensi_GG_62429_c0_g1	Bud	MC_2_3	36.5328794257027	1757.79953352926	897.166206477483	-5.58841927592181	0.769730444747959	-7.26022897243162	3.86435608416182e-13	4.23850222093226e-11	0.840	1.667	0.420	2.307	1.020	0.306	1.556	0.734	0.498	0.660	1.239	0.165	0.780	0.323	0.000	1.254	0.302	0.000	10.693	64.114	43.767	14.503	1.714	1.690	0.000	2.831	0.338
Pdensi_DN17168_c0_g1d280500	Bud	MC_2_3	0.750495291379394	781.603206236043	391.176850763711	-10.0245242295693	1.38120083808157	-7.25783242608866	3.93342415538887e-13	4.30664852851042e-11	0.000	0.066	0.000	0.078	0.149	0.000	0.000	0.128	0.072	0.000	0.078	0.000	0.000	0.000	0.000	0.000	0.269	0.000	16.046	2.149	34.976	0.093	0.000	0.000	0.000	0.000	0.000
Pdensi_DN22768_c1_g2	Bud	MC_2_3	544.547150995304	54.1342965678221	299.340723781563	3.33419539467312	0.459672337459678	7.25341753889115	4.06384834539534e-13	4.44161452961519e-11	14.771	10.893	17.649	8.155	3.911	3.693	4.139	6.401	4.025	3.599	3.854	5.390	5.202	5.868	6.332	3.489	0.912	1.655	0.974	0.982	1.702	0.000	0.000	0.681	0.252	0.381	0.614
Pdensi_DN21243_c0_g1	Bud	MC_2_3	0	887.023226410055	443.511613205028	-12.650075690811	1.74574263181733	-7.24624320919642	4.28490400854304e-13	4.67498841564766e-11	0.000	0.000	0.000	0.000	0.000	0.000	0.681	2.151	1.950	0.968	2.070	0.724	0.000	0.000	0.000	0.367	0.880	0.000	7.246	51.489	1.472	13.707	1.749	0.000	0.607	0.460	0.000
Pdensi_GG_82704_c0_g1	Bud	MC_2_3	0	5300.23754411215	2650.11877205608	-28.3033666166416	3.90678127594292	-7.2446765297375	4.33472488728939e-13	4.72104773689342e-11	0.000	0.000	0.000	0.000	0.000	0.000	0.000	0.059	0.000	0.110	0.000	0.000	0.000	0.000	0.000	0.000	0.188	1.260	199.974	0.000	166.397	0.000	0.000	0.000	0.000	0.021	0.000
Pdensi_DN19606_c0_g2d360085	Bud	MC_2_3	0	191.828658350506	95.914329175253	-10.440522915277	1.44131714141392	-7.24373742272634	4.3648609800163e-13	4.7455441267848e-11	0.000	0.000	0.009	0.057	0.174	0.019	0.079	0.019	0.296	0.169	0.160	0.463	0.020	0.000	0.051	0.008	0.040	0.469	2.245	5.202	5.537	22.895	0.122	0.148	0.000	0.000	0.011
Pdensi_DN39885_c1_g2	Bud	MC_2_3	2.25009573991189	194.041576618882	98.1458361793967	-6.42992315557254	0.887909697896079	-7.24164086821935	4.43288402453554e-13	4.81107413012528e-11	0.046	0.088	0.055	0.400	0.997	0.816	0.506	0.549	0.618	0.203	0.392	0.152	0.111	0.346	0.375	0.108	0.568	0.670	2.153	7.560	3.461	12.447	6.429	62.324	0.000	0.110	0.011
Pdensi_DN26460_c0_g1d229091	Bud	MC_2_3	8.74805276630103	469.204122386699	238.9760875765	-5.74515313984688	0.794287799955933	-7.23308747807233	4.72135056421357e-13	5.11520842977973e-11	0.117	0.315	0.262	0.917	1.860	2.796	1.405	0.759	1.366	0.820	1.955	1.419	1.103	2.686	1.150	0.555	0.838	0.989	19.836	3.194	9.575	0.483	2.547	0.832	0.725	0.525	0.000
Pdensi_DN20930_c0_g1	Bud	MC_2_3	10.4863776586271	1508.26585486126	759.376116259941	-7.16791936277698	0.991682012160209	-7.22804212931411	4.90006734766342e-13	5.29958503384922e-11	0.073	0.244	0.506	0.693	0.598	0.320	0.375	0.273	0.508	0.212	0.195	0.248	0.101	0.354	0.082	0.404	0.957	0.344	3.862	36.194	61.145	9.085	0.067	0.000	0.000	0.000	0.044
Pdensi_GG_8790_c0_g1	Bud	MC_2_3	1555.95429388932	285.532588268287	920.743441078802	2.44540740727263	0.338405751479468	7.22625840897094	4.9648263294094e-13	5.36028553964757e-11	50.598	40.622	32.611	30.738	27.770	16.129	22.772	23.704	20.991	25.224	33.472	11.384	35.486	36.643	13.490	19.544	8.779	6.350	7.412	7.182	4.995	25.634	25.979	4.987	1.830	1.672	1.803
Pdensi_DN25224_c1_g14	Bud	MC_2_3	1205.62762044428	13.0846192426821	609.356119843482	6.51825886915176	0.902257385557924	7.22438959601433	5.03357602328862e-13	5.42507638065551e-11	65.978	22.691	6.775	83.979	33.709	8.005	15.964	2.114	2.137	1.310	0.838	0.294	35.539	25.468	2.049	23.147	5.286	1.294	0.563	0.241	0.119	0.000	0.051	0.000	0.064	0.000	0.000
Pdensi_DN20786_c2_g1	Bud	MC_2_3	24.9954979094908	488.875729049082	256.935613479286	-4.28985060073747	0.593868490794536	-7.22356997758558	5.06402212401944e-13	5.44843142910099e-11	0.402	0.848	0.749	1.211	3.028	3.556	2.639	3.629	3.230	3.109	1.615	1.015	3.083	2.033	2.321	0.612	1.153	0.921	17.758	5.849	10.205	2.507	22.588	17.613	0.000	0.000	0.000
Pdensi_DN22937_c2_g1d546383	Bud	MC_2_3	0	736.520743278007	368.260371639003	-12.3816752089142	1.71467356817382	-7.22101013203407	5.16028078298179e-13	5.54239153992231e-11	0.000	0.000	0.000	0.000	0.000	0.026	0.013	0.101	0.000	0.017	0.015	0.000	0.000	0.000	0.000	0.000	0.000	0.000	7.484	1.474	40.620	0.018	0.000	0.075	0.000	0.000	0.000
Pdensi_DN16354_c0_g2	Bud	MC_2_3	1.50112740044833	602.077871483698	301.789499442073	-8.64786194020404	1.19815509802797	-7.21764816127515	5.2894353142402e-13	5.67129782915426e-11	0.062	0.013	0.037	0.093	0.059	0.013	0.013	0.000	0.058	0.000	0.000	0.000	0.014	0.014	0.000	0.090	0.274	0.016	0.834	20.641	18.920	0.554	0.182	0.101	0.000	0.028	0.000
Pdensi_DN36252_c0_g1d239469	Bud	MC_2_3	27.4994737667368	234.396235380184	130.947854573461	-3.09182929715107	0.428886464180054	-7.20896916871002	5.63770234859956e-13	6.03428554829415e-11	0.627	0.680	0.872	3.296	1.389	10.199	8.062	9.213	35.457	13.988	18.058	44.505	1.040	1.627	1.277	3.371	1.679	1.908	6.210	5.438	4.436	2.852	1.524	0.000	0.000	0.705	1.902
Pdensi_GG_40234_c0_g1	Bud	MC_2_3	0	4887.37790301814	2443.68895150907	-28.1346830716671	3.90678313593485	-7.20149598601529	5.95554805314759e-13	6.35547504571385e-11	0.000	0.000	0.000	0.000	0.000	0.000	0.000	0.106	0.000	0.100	0.000	0.000	0.000	0.039	0.000	0.000	0.076	2.042	150.063	0.000	185.492	0.000	0.000	0.000	0.000	0.000	0.000
Pdensi_GG_60567_c0_g1	Bud	MC_2_3	186.690806472534	2474.89060959349	1330.79070803301	-3.72860283871693	0.517758387199117	-7.20143397171662	5.95825785535674e-13	6.35547504571385e-11	2.670	6.230	6.004	8.958	10.347	10.219	9.357	10.841	10.809	9.226	12.047	9.015	6.481	9.349	6.704	7.132	12.092	13.350	69.346	29.788	70.727	31.523	27.085	22.521	9.556	16.314	15.573
Pdensi_DN7126_c0_g1d329927	Bud	MC_2_3	442.610039267362	19.8415100427096	231.225774655036	4.47600217675871	0.621821617059206	7.19820934808789	6.10084269006763e-13	6.496403331036e-11	17.260	12.563	5.385	11.908	8.881	7.449	8.231	6.639	10.318	4.252	5.030	5.094	11.411	9.232	7.111	8.584	1.080	0.634	0.575	0.441	0.362	0.048	0.039	0.000	0.000	0.355	0.152
Pdensi_GG_122874_c0_g1	Bud	MC_2_3	1.99776554656536	1642.58129301981	822.28952928319	-9.68275225448725	1.34546437389313	-7.19658761864498	6.17381215728641e-13	6.56284689596474e-11	0.000	0.073	0.081	1.105	8.006	19.288	2.363	4.914	0.903	1.157	1.011	0.822	2.425	11.222	6.149	0.222	0.632	0.736	8.220	2.950	98.820	52.654	43.912	54.202	0.000	0.000	0.000
Pdensi_DN15503_c0_g1d276622	Bud	MC_2_3	0	4611.59131922054	2305.79565961027	-28.1087766991633	3.90678456241511	-7.19486223263536	6.2523863533536e-13	6.635011022499e-11	0.000	0.000	0.000	0.000	0.000	0.000	0.000	0.446	0.000	0.167	0.000	0.000	0.000	0.000	0.000	0.000	0.000	41.738	215.325	0.000	106.210	0.000	0.000	0.000	0.000	0.000	0.000
Pdensi_DN86435_c0_g1	Bud	MC_2_3	0	166.062433318944	83.0312166594722	-10.2332877299146	1.42327349120026	-7.1899658029075	6.48075521701918e-13	6.86561917871247e-11	0.000	0.000	0.000	0.019	0.367	0.000	1.525	0.597	0.000	0.000	0.000	0.000	0.000	0.000	0.000	8.872	7.217	6.852	5.782	3.164	2.553	0.000	0.592	0.000	0.000	0.461	0.530
Pdensi_GG_126243_c0_g1	Bud	MC_2_3	0	544.927202242511	272.463601121256	-11.9469577611089	1.66177687762518	-7.18926705622606	6.51400528067475e-13	6.88908769717698e-11	0.000	0.000	0.000	0.000	0.000	0.000	0.000	0.000	0.000	0.000	0.000	0.000	0.000	0.000	0.000	0.000	0.000	0.000	1.316	9.012	26.189	0.000	0.000	0.000	0.000	0.000	0.000
Pdensi_DN23801_c0_g1	Bud	MC_2_3	5.00282358798632	178.155865627446	91.5793446077163	-5.15362964823928	0.716880431622541	-7.18896683589882	6.52834273310788e-13	6.89250879032886e-11	0.168	0.091	0.140	1.502	3.681	5.660	1.985	1.976	2.807	1.917	0.655	2.435	1.390	1.636	1.560	0.465	1.694	1.665	2.423	4.123	5.535	1.300	3.869	1.350	0.262	0.143	0.355
Pdensi_DN22592_c0_g3	Bud	MC_2_3	283.53773017252	3158.2445092043	1720.89111968841	-3.4775338163731	0.483762770173628	-7.18851063120251	6.55018876572226e-13	6.90383223388859e-11	9.056	9.228	4.300	5.054	9.672	5.018	7.644	6.927	9.128	9.772	11.550	7.929	12.299	15.505	6.795	10.355	24.672	27.395	55.771	106.873	52.763	24.514	23.586	11.301	8.702	12.288	5.633
Pdensi_GG_30498_c0_g1	Bud	MC_2_3	0	4499.19596154917	2249.59798077459	-28.0741395372865	3.90678519391204	-7.18599517092327	6.67194024113007e-13	7.02023813846364e-11	0.000	0.000	0.000	0.000	0.000	0.000	0.000	0.053	0.000	0.237	0.000	0.000	0.000	0.000	0.000	0.000	0.055	1.197	107.881	0.000	198.963	0.000	0.000	0.000	0.000	0.000	0.000
Pdensi_GG_54005_c0_g1	Bud	MC_2_3	304.230620878777	1628.63456687586	966.432593877319	-2.42026572920029	0.33696554907917	-7.18253167368055	6.8432200513031e-13	7.18827581700332e-11	6.071	8.911	9.300	10.742	14.818	11.053	14.961	11.687	15.012	18.113	14.551	13.578	7.217	11.560	9.096	11.079	23.377	38.182	34.140	31.926	45.097	31.281	22.276	25.008	5.658	7.363	5.847
Pdensi_DN21851_c0_g2	Bud	MC_2_3	0	4452.6654635693	2226.33273178465	-28.0570538113255	3.90678546515595	-7.18162132565564	6.88895107265131e-13	7.22408923294246e-11	0.000	0.000	0.000	0.000	0.000	0.000	0.000	0.149	0.000	0.084	0.000	0.000	0.000	0.014	0.000	0.000	0.159	3.008	179.874	0.000	128.687	0.000	0.015	0.024	0.000	0.000	0.000
Pdensi_DN22268_c0_g3d423328	Bud	MC_2_3	0	516.088477440896	258.044238720448	-11.8687211308428	1.65300716930048	-7.18007843599702	6.96714362668591e-13	7.29376519974134e-11	0.000	0.000	0.000	0.000	0.000	0.000	0.000	0.000	0.000	0.000	0.000	0.000	0.000	0.000	0.000	0.000	0.033	0.127	20.123	0.967	14.644	0.099	0.018	0.000	0.000	0.000	0.000
Pdensi_GG_156483_c0_g1	Bud	MC_2_3	0	4403.76201019758	2201.88100509879	-28.0469180678134	3.90678575608996	-7.17902639633961	7.0209591277626e-13	7.33772967426772e-11	0.000	0.000	0.000	0.000	0.000	0.000	0.000	0.000	0.000	0.086	0.000	0.000	0.000	0.000	0.000	0.000	0.081	0.218	123.117	0.000	178.422	0.000	0.000	0.000	0.000	0.000	0.000
Pdensi_GG_424_c1_g1	Bud	MC_2_3	42028.1922208988	2346.72499231529	22187.458606607	4.16262793590727	0.580170682561239	7.17483330514188	7.2395340904322e-13	7.55345002242068e-11	2020.710	894.074	417.846	559.304	386.023	969.862	238.617	77.828	111.964	50.619	92.985	33.904	1051.143	688.672	522.190	360.873	124.167	46.152	60.318	48.056	52.553	30.248	103.901	143.617	452.206	551.093	351.351
Pdensi_DN19000_c0_g1d406312	Bud	MC_2_3	26.9813674202521	1023.98835413679	525.484860778521	-5.24598778911333	0.731197748940452	-7.17451304618357	7.25650027326023e-13	7.55844860677844e-11	0.636	0.239	1.276	1.734	0.887	0.419	3.302	3.386	4.577	4.291	4.980	3.403	0.305	0.097	0.083	3.138	4.361	5.907	13.704	39.758	16.138	2.976	0.162	0.065	0.563	0.714	0.292
Pdensi_DN19678_c1_g1	Bud	MC_2_3	15.9803467572997	2484.57016743434	1250.27525709582	-7.28039335023699	1.01545339045277	-7.16959874149496	7.52179012657739e-13	7.82020981515335e-11	0.000	0.615	0.682	0.144	0.138	0.124	0.126	0.119	0.134	0.000	0.288	0.134	0.253	0.000	0.127	0.102	1.354	1.116	50.324	38.657	80.354	0.173	0.000	0.458	0.000	0.000	0.000
Pdensi_DN19690_c0_g1	Bud	MC_2_3	557.058530995955	108.133829707645	332.5961803518	2.36499811788304	0.329874160604832	7.16939487938903	7.53299850106589e-13	7.82020981515335e-11	16.938	13.825	13.566	25.191	14.915	17.315	23.429	13.236	13.594	9.031	13.797	11.834	14.177	17.528	11.860	26.895	6.637	6.967	2.819	2.036	2.569	3.649	15.361	8.052	0.482	0.418	0.987
Pdensi_DN21944_c0_g1d541675	Bud	MC_2_3	0	4287.34507313899	2143.6725365695	-28.0046421253349	3.90678647533106	-7.16820391955559	7.59880607809922e-13	7.87535695039064e-11	0.000	0.000	0.000	0.000	0.000	0.000	0.000	0.142	0.000	0.085	0.000	0.000	0.000	0.021	0.000	0.000	0.010	0.530	106.739	0.011	185.936	0.000	0.000	0.019	0.000	0.010	0.000
Pdensi_DN21638_c1_g1	Bud	MC_2_3	0	5159.14395511988	2579.57197755994	-28.0015702407761	3.90678187498833	-7.16742606492711	7.64209144451089e-13	7.90701728125393e-11	0.000	0.000	0.000	0.000	0.000	0.000	0.000	0.000	0.000	0.000	0.000	0.000	0.000	0.000	0.000	0.000	0.233	0.881	167.068	0.000	187.705	0.000	0.000	0.000	0.000	0.000	0.000
Pdensi_DN14237_c0_g1d393298	Bud	MC_2_3	65.22196479849	798.108911179591	431.665437989041	-3.61307368657129	0.504166342729709	-7.16643175149103	7.69777468146917e-13	7.95137857280542e-11	1.405	1.196	2.607	2.289	1.683	1.364	2.657	2.116	2.442	1.608	1.803	1.599	1.145	0.973	0.446	2.563	5.927	5.210	22.703	11.317	20.778	16.606	2.305	2.528	0.575	1.247	1.618
Pdensi_DN25291_c0_g1d305466	Bud	MC_2_3	2980.92832762628	345.366230336216	1663.14727898125	3.10959985920916	0.433953392370666	7.16574616970169	7.73640018892386e-13	7.97800205528892e-11	86.903	109.620	41.353	61.012	79.177	23.730	64.713	51.389	25.461	30.328	40.560	13.004	38.670	69.774	23.874	43.626	34.486	15.525	7.859	8.087	7.697	9.382	2.379	1.066	2.401	19.792	14.313
Pdensi_GG_139851_c0_g1	Bud	MC_2_3	0	4156.49266158616	2078.24633079308	-27.9658677544801	3.90678733185597	-7.15827747429357	8.16970672770498e-13	8.41086888318283e-11	0.000	0.000	0.000	0.000	0.000	0.000	0.000	0.363	0.000	0.000	0.000	0.000	0.000	0.000	0.000	0.000	0.125	2.267	137.455	0.000	148.566	0.000	0.000	0.000	0.000	0.000	0.000
Pdensi_DN18322_c0_g1d404030	Bud	MC_2_3	3117.20673368529	130.159565192252	1623.68314943877	4.58002453862754	0.639888804281371	7.15753191489441	8.21424708752218e-13	8.44272283432744e-11	91.929	98.993	57.544	59.876	31.340	68.058	27.464	6.860	2.854	5.006	7.703	1.762	79.263	53.077	62.522	21.026	4.976	3.665	5.865	2.267	0.988	2.976	5.071	4.628	30.231	27.506	31.289
Pdensi_GG_45478_c0_g1	Bud	MC_2_3	0	4048.00795525301	2024.0039776265	-27.926552396571	3.90678808367827	-7.14821275134994	8.79149852643688e-13	9.02109468630086e-11	0.000	0.000	0.000	0.000	0.000	0.000	0.000	0.000	0.000	0.000	0.000	0.000	0.000	0.000	0.000	0.000	0.246	1.637	122.123	0.000	155.629	0.000	0.000	0.000	0.000	0.000	0.000
Pdensi_DN40533_c0_g1d319005	Bud	MC_2_3	0	227.792141130719	113.896070565359	-10.6885832843365	1.49567745021803	-7.14631572654813	8.91379107098571e-13	9.13148761859395e-11	0.000	0.000	0.000	0.000	0.000	0.000	0.269	0.000	0.000	0.000	0.000	0.000	0.000	0.281	0.000	0.000	0.000	0.000	1.885	7.890	5.599	84.168	10.373	4.402	0.000	0.000	0.000
Pdensi_DN21118_c0_g1d220932	Bud	MC_2_3	0.999520917586918	587.3727905299	294.186155723743	-9.19822716879822	1.28791859565019	-7.14193210647342	9.2028054777348e-13	9.41202906190735e-11	0.020	0.021	0.040	0.000	0.024	0.000	0.022	0.021	0.023	0.047	0.000	0.024	0.066	0.046	0.022	0.054	0.022	0.175	1.114	30.269	8.203	0.478	0.122	0.041	0.155	0.000	0.000
Pdensi_DN19709_c0_g1d218950	Bud	MC_2_3	1.25401620715352	1208.34272230387	604.798369255514	-9.91368471366404	1.38900908564062	-7.1372353256363	9.52267408714959e-13	9.72315143635274e-11	0.098	0.000	0.000	0.000	0.000	0.000	0.000	0.000	0.115	0.000	0.000	0.233	0.000	0.000	0.000	0.000	0.000	0.000	2.163	50.222	28.849	0.371	0.000	0.199	0.000	0.000	0.000
Pdensi_DN13114_c0_g1d7092	Bud	MC_2_3	194.819022725322	0	97.4095113626612	9.65798899800082	1.35337090733496	7.13624694136452	9.59136357468549e-13	9.77720608729844e-11	5.874	4.053	5.584	1.175	0.040	2.018	2.548	0.046	0.341	0.311	0.000	0.026	3.538	1.325	2.135	1.093	0.294	0.438	0.000	0.000	0.000	0.033	0.000	0.000	0.472	0.000	0.430
Pdensi_DN20163_c2_g2	Bud	MC_2_3	0	3852.45893016948	1926.22946508474	-27.8596489031959	3.90678954644391	-7.13108514600043	9.95806907979716e-13	1.01343758766198e-10	0.000	0.000	0.000	0.000	0.024	0.000	0.021	0.061	0.000	0.046	0.025	0.047	0.000	0.023	0.000	0.000	0.109	0.964	125.173	0.000	139.781	0.000	0.000	0.000	0.000	0.000	0.000
Pdensi_DN18847_c0_g2	Bud	MC_2_3	0	626.075007836795	313.037503918398	-12.1473667472164	1.70349594201095	-7.13084572005299	9.97540828033864e-13	1.01354066455552e-10	0.000	0.000	0.000	0.000	0.000	0.000	0.000	0.000	0.031	0.000	0.017	0.032	0.000	0.000	0.030	0.012	0.000	0.000	0.878	27.996	13.251	1.108	0.017	0.110	0.021	0.000	0.000
Pdensi_DN17352_c0_g1d57264	Bud	MC_2_3	2.00056878708966	608.278196639648	305.139382713369	-8.24825722709546	1.15680579702359	-7.13020046088796	1.00222855410896e-12	1.01507449035857e-10	0.066	0.046	0.055	0.000	0.048	0.075	0.057	0.208	0.000	0.000	0.075	0.000	0.046	0.065	0.096	0.026	7.056	5.100	30.063	0.835	11.599	2.315	0.096	0.079	0.000	0.000	0.000
Pdensi_DN21704_c0_g1	Bud	MC_2_3	274.663351865014	36.254445320747	155.458898592881	2.92193347428733	0.409805830982759	7.13004367771003	1.00337082465921e-12	1.01507449035857e-10	8.257	7.238	6.377	3.547	1.789	1.917	2.836	1.848	2.882	1.231	1.496	1.914	3.014	2.833	2.133	5.799	4.524	2.496	0.779	0.914	0.798	1.596	0.580	0.145	0.653	0.606	0.275
Pdensi_DN22336_c0_g2	Bud	MC_2_3	0	859.010507868227	429.505253934114	-12.6037597697857	1.76771730197065	-7.12996345950509	1.00395576204923e-12	1.01507449035857e-10	0.000	0.000	0.000	0.000	0.000	0.000	0.000	0.086	0.000	0.000	0.000	0.016	0.000	0.033	0.021	0.000	19.039	0.336	33.889	0.489	25.117	0.000	0.000	0.000	0.000	0.031	0.000
Pdensi_GG_49248_c0_g1	Bud	MC_2_3	0	3898.60547558672	1949.30273779336	-27.8472292692894	3.90678918824228	-7.12790681235048	1.01906728436e-12	1.0286780002125e-10	0.000	0.000	0.000	0.000	0.000	0.000	0.000	0.073	0.000	0.000	0.000	0.000	0.000	0.000	0.000	0.000	29.168	5.126	258.337	0.000	18.564	0.000	0.066	0.000	0.158	0.000	0.000
Pdensi_DN39110_c0_g4	Bud	MC_2_3	0.500330194252929	976.674319836526	488.58732501539	-10.9310876321252	1.53422126354465	-7.12484430496692	1.04198405314756e-12	1.05010340940586e-10	0.000	0.033	0.000	0.115	0.018	0.000	0.150	0.111	0.000	0.054	0.116	0.055	0.017	0.088	0.017	0.042	0.289	0.811	43.916	1.355	22.732	4.020	4.218	4.564	0.000	0.052	0.441
Pdensi_DN25462_c0_g1d366549	Bud	MC_2_3	0	138.177380585312	69.0886902926562	-9.9673192575869	1.39916433661963	-7.12376594851457	1.05017318984731e-12	1.05664103121104e-10	0.000	0.000	0.000	0.000	0.000	0.000	0.000	0.152	0.000	0.000	0.000	0.170	0.322	0.000	0.000	0.000	0.000	0.000	2.879	2.849	3.732	0.661	0.000	0.000	0.000	0.162	0.000
Pdensi_DN17564_c0_g1d12219	Bud	MC_2_3	284.200731792744	13.6495629386755	148.92514736571	4.38419590399747	0.615471105662962	7.12331718525596	1.05359972009355e-12	1.05677625222203e-10	6.712	11.431	4.553	3.666	10.137	2.737	3.519	4.334	2.394	2.482	3.218	1.570	5.411	9.159	3.037	2.921	2.649	1.098	0.285	0.261	0.393	0.000	0.337	0.000	0.000	0.000	0.000
Pdensi_GG_80339_c0_g1	Bud	MC_2_3	0	7516.64437748324	3758.32218874162	-27.8291385829735	3.90677479158456	-7.12330248544636	1.05371214582061e-12	1.05677625222203e-10	0.000	0.000	0.000	0.000	0.000	0.000	0.000	0.432	0.000	0.114	0.000	0.000	0.000	0.000	0.000	0.000	0.027	2.978	295.634	0.000	224.739	0.000	0.000	0.000	0.000	0.000	0.029
Pdensi_DN39573_c3_g1	Bud	MC_2_3	2.50039765472789	256.69398606628	129.597191860504	-6.68199493250303	0.938136774090932	-7.12262339249837	1.05891877644164e-12	1.06028512324995e-10	0.106	0.000	0.105	0.266	0.064	0.028	0.145	0.138	0.031	0.093	0.167	0.063	0.147	0.030	0.060	0.120	5.876	2.426	9.949	3.911	3.941	0.676	0.033	0.054	0.000	0.030	0.032
Pdensi_GG_75395_c0_g1	Bud	MC_2_3	0	417.068371119464	208.534185559732	-11.5610876520313	1.62342329994261	-7.12142523298757	1.06816674785016e-12	1.06782273279449e-10	0.000	0.000	0.000	0.000	0.000	0.000	0.000	0.000	0.000	0.000	0.000	0.000	0.000	0.000	0.000	0.000	0.000	0.000	2.123	4.508	21.367	0.000	0.000	0.000	0.000	0.000	0.000
Pdensi_GG_112643_c0_g1	Bud	MC_2_3	0	3742.9112756253	1871.45563781265	-27.8197317946478	3.90679043288108	-7.12086616177464	1.07250900358873e-12	1.07043985438566e-10	0.000	0.000	0.000	0.000	0.000	0.000	0.000	0.153	0.000	0.029	0.000	0.000	0.000	0.000	0.000	0.000	0.054	0.283	71.286	0.000	182.767	0.000	0.000	0.000	0.000	0.000	0.050
Pdensi_GG_33195_c0_g1	Bud	MC_2_3	68.9367687841059	1090.22652325244	579.581646018273	-3.98323566379124	0.559435144390666	-7.1201026673606	1.0784669886729e-12	1.07465859802269e-10	0.873	1.576	3.057	8.667	37.444	27.635	6.306	7.324	10.351	1.201	4.415	6.175	20.738	35.110	31.950	7.429	10.043	9.963	32.199	25.804	17.112	13.740	47.350	2.634	0.869	1.471	0.000
Pdensi_DN22268_c0_g2d299346	Bud	MC_2_3	0	649.187446429322	324.593723214661	-12.1996943803232	1.713820672415	-7.11841943365764	1.09171719921765e-12	1.08611864947807e-10	0.000	0.000	0.000	0.000	0.000	0.000	0.000	0.000	0.000	0.000	0.000	0.000	0.000	0.000	0.000	0.000	0.065	0.148	21.711	0.682	22.316	0.117	0.000	0.000	0.000	0.000	0.000
Pdensi_GG_90573_c0_g1	Bud	MC_2_3	249.834509683319	3537.12384217252	1893.47917592792	-3.82352259360256	0.537173228183167	-7.11785769096222	1.09617462200634e-12	1.08880832854645e-10	2.581	8.161	9.250	32.785	105.132	104.957	22.303	35.722	25.481	4.350	24.474	8.651	34.997	62.532	86.244	15.844	20.407	15.457	76.204	103.043	62.698	142.002	331.796	51.939	217.210	87.216	153.892
Pdensi_DN9064_c0_g1d385054	Bud	MC_2_3	1.75001620896631	128.299901941075	65.0249590750209	-6.19574876102547	0.870561015067396	-7.11696096401217	1.10332717813106e-12	1.09416216003796e-10	0.025	0.082	0.038	0.222	0.228	0.176	0.221	0.421	0.355	0.533	0.336	0.467	0.070	0.087	0.014	0.127	0.267	0.719	2.483	3.772	2.504	4.252	0.171	0.026	0.000	0.356	0.304
Pdensi_DN19470_c0_g1d484139	Bud	MC_2_3	7.99628118631315	219.254038342597	113.625159764455	-4.77675199116664	0.671388649045358	-7.11473451027012	1.12128463719952e-12	1.11019697412035e-10	0.072	0.311	0.252	5.722	24.206	20.030	5.979	5.621	3.541	1.561	1.823	1.799	6.953	17.002	13.560	2.440	5.036	3.022	4.043	6.338	4.573	3.464	0.333	0.000	0.000	0.000	0.000
Pdensi_DN3229_c0_g1d99476	Bud	MC_2_3	31.5328141488381	369.212925578852	200.372869863845	-3.54954361810412	0.499157571270025	-7.11106837280438	1.1514807356073e-12	1.13827904564492e-10	1.221	0.660	0.610	29.409	61.002	105.363	25.549	19.595	17.677	6.704	8.365	7.531	29.372	51.230	37.931	7.764	11.921	5.553	6.901	10.278	8.016	10.537	0.374	0.000	0.000	0.000	0.000
Pdensi_DN14054_c0_g1d213005	Bud	MC_2_3	958.604731082076	6872.13264450899	3915.36868779553	-2.84172942301543	0.399899904717763	-7.10610177569569	1.19366404841485e-12	1.17810276829243e-10	14.799	33.784	28.075	38.561	55.066	46.265	47.375	66.479	60.304	86.459	64.788	73.613	30.053	46.460	32.728	31.297	88.672	92.746	129.728	173.835	164.990	209.606	218.153	244.283	16.621	30.082	25.676
Pdensi_GG_119851_c0_g1	Bud	MC_2_3	0	263.705856812592	131.852928406296	-10.8999446670326	1.53437298675295	-7.10384291247149	1.21334765165767e-12	1.19562892404616e-10	0.000	0.000	0.000	0.608	2.914	2.617	1.066	1.510	0.190	0.944	0.809	1.131	1.780	2.400	1.425	0.000	0.000	0.586	8.136	1.483	8.494	0.974	12.708	4.503	0.000	0.180	0.193
Pdensi_GG_16193_c0_g1	Bud	MC_2_3	0	4015.38565873371	2007.69282936685	-27.7422307154208	3.9067883176571	-7.10103247468955	1.23828273311241e-12	1.21826611840917e-10	0.000	0.000	0.000	0.000	0.000	0.000	0.000	0.238	0.000	0.089	0.000	0.000	0.000	0.000	0.000	0.000	0.085	0.048	85.924	0.000	187.243	0.000	0.000	0.000	0.030	0.000	0.000
Pdensi_DN24291_c2_g1	Bud	MC_2_3	19.0098360293739	270.219715075723	144.614775552548	-3.82918442877744	0.539383872937711	-7.09918227239923	1.25497206043107e-12	1.23273204923356e-10	0.493	0.607	0.420	0.883	2.202	1.933	3.083	2.598	7.009	6.997	4.489	8.593	1.368	1.702	1.665	0.733	2.920	6.697	7.378	3.594	7.574	7.909	5.810	16.196	3.044	4.861	4.282
Pdensi_DN20282_c0_g1d219737	Bud	MC_2_3	32.0141598037251	352.469859666573	192.242009735149	-3.46130132469478	0.487596095374805	-7.09870599360348	1.25930382264732e-12	1.23503288009392e-10	0.822	0.980	0.748	1.824	3.316	9.140	3.021	4.263	5.991	7.738	9.358	5.462	3.790	5.530	3.825	0.952	5.276	5.909	12.272	6.154	5.971	28.023	158.213	276.091	6.392	5.065	7.619
Pdensi_DN20209_c0_g1d289909	Bud	MC_2_3	1.74937806466207	2444.87541112334	1223.312394594	-10.4484396373532	1.47310587204271	-7.09279613614238	1.31428999295445e-12	1.28692622653962e-10	0.000	0.099	0.046	0.058	0.111	0.000	0.000	0.000	0.000	0.000	0.000	0.055	0.000	0.106	0.052	0.083	0.203	0.633	80.438	0.376	87.400	0.000	0.227	0.094	0.142	0.259	0.111
Pdensi_DN40374_c0_g1d91726	Bud	MC_2_3	0	3460.22660988674	1730.11330494337	-27.7026429433994	3.90679297819347	-7.09089094252681	1.33251324683388e-12	1.30023129094165e-10	0.000	0.000	0.000	0.000	0.000	0.000	0.000	0.000	0.000	0.000	0.000	0.000	0.000	0.388	0.000	0.000	0.721	1.638	74.753	0.000	160.724	0.000	0.000	0.000	0.000	0.000	0.000
Pdensi_GG_93074_c0_g1	Bud	MC_2_3	0	4325.62886170582	2162.81443085291	-27.7019369893254	3.90678624474943	-7.09072246441835	1.33413662702122e-12	1.30023129094165e-10	0.000	0.000	0.000	0.000	0.018	0.000	0.017	0.048	0.000	0.036	0.019	0.000	0.000	0.018	0.000	0.000	0.355	3.022	114.938	0.000	180.849	0.000	0.000	0.000	0.000	0.017	0.000
Pdensi_DN25968_c0_g1d228269	Bud	MC_2_3	0.997105158059498	220.270193583592	110.633649370826	-7.78443312441415	1.09783396154756	-7.09071990580509	1.33416129563439e-12	1.30023129094165e-10	0.000	0.000	0.086	0.000	0.069	0.216	0.000	0.298	0.134	0.201	0.218	0.374	0.000	0.033	0.129	0.000	1.331	1.332	3.920	6.479	4.604	0.561	0.000	0.000	0.000	0.000	0.034
Pdensi_DN23426_c0_g1	Bud	MC_2_3	1132.67876432714	14.2158607928347	573.447312559989	6.32024510551939	0.891536011391612	7.08916412210206	1.34924440087454e-12	1.31286978693247e-10	5.703	62.969	22.414	9.726	12.192	17.770	20.567	19.497	20.431	34.373	40.554	31.045	9.213	29.519	20.010	4.635	9.182	3.909	0.325	0.133	0.491	0.000	0.000	0.000	0.044	0.546	0.481
Pdensi_DN21449_c0_g2	Bud	MC_2_3	20.7616528256351	2364.96611616926	1192.86388449745	-6.83177371556067	0.963767697492902	-7.08861039162499	1.35465300968418e-12	1.31606977842244e-10	0.643	0.481	0.519	1.301	1.141	1.929	1.307	1.901	3.108	2.854	1.670	2.721	0.767	0.966	0.892	0.967	0.894	1.041	92.663	2.747	68.327	27.408	7.745	9.345	5.249	7.147	10.713
Pdensi_GG_27966_c0_g1	Bud	MC_2_3	0.500330194252929	194765.334574508	97382.9174523509	-18.5704210472882	2.61990399680012	-7.08820669382146	1.3586095641868e-12	1.31785127726119e-10	0.000	0.048	0.000	0.000	0.054	0.000	0.000	0.185	6.733	1.199	0.000	0.000	0.495	0.051	0.050	0.000	0.000	0.111	6.192	10871.524	2232.231	5397.276	0.109	1.355	0.411	0.150	0.000
Pdensi_GG_59010_c0_g1	Bud	MC_2_3	13.7495091921328	602.638159245364	308.193834218749	-5.45369669553335	0.769532660543463	-7.08702433978801	1.37026290808705e-12	1.32708145606933e-10	0.473	0.061	0.563	0.071	0.565	0.809	0.062	0.196	0.682	0.352	0.357	2.170	1.674	0.736	0.701	1.420	4.757	8.422	8.937	17.623	14.409	0.141	1.922	0.000	0.000	0.021	0.000
Pdensi_DN13487_c0_g1d106666	Bud	MC_2_3	21.2503596047222	512.038841621025	266.644600612873	-4.59076927831192	0.647984691938946	-7.08468785670707	1.39358053223973e-12	1.34704074962525e-10	0.240	0.989	0.477	1.857	8.208	3.056	8.754	11.340	4.768	10.184	13.662	4.536	1.553	4.775	1.659	1.912	8.032	6.929	16.951	7.616	10.798	3.189	3.969	0.243	0.000	0.000	0.000
Pdensi_DN12608_c0_g1d459878	Bud	MC_2_3	824.07342660052	71.7498067454441	447.911616672982	3.52048704606195	0.496926273388078	7.08452588360649	1.39521134344238e-12	1.34704074962525e-10	11.735	29.586	24.575	26.507	32.367	41.266	38.970	47.228	72.079	29.268	39.967	45.125	23.829	32.786	41.634	22.756	5.765	6.577	2.207	1.276	1.467	0.634	0.523	0.000	0.000	0.000	0.000
Pdensi_DN22573_c0_g1	Bud	MC_2_3	0	3367.68389060629	1683.84194530314	-27.6718730640354	3.90679390514036	-7.08301326763771	1.41053165243084e-12	1.35971746867867e-10	0.000	0.000	0.000	0.000	0.000	0.000	0.000	0.188	0.000	0.132	0.000	0.000	0.018	0.000	0.000	0.037	0.178	0.540	79.942	0.000	149.713	0.000	0.000	0.000	0.000	0.000	0.000
Pdensi_GG_141371_c0_g1	Bud	MC_2_3	0	3725.97651151107	1862.98825575553	-27.6683567934136	3.90679057147357	-7.08211927085141	1.41966384506439e-12	1.36639893800926e-10	0.000	0.000	0.000	0.000	0.000	0.000	0.000	0.000	0.000	0.000	0.000	0.000	0.000	0.000	0.000	0.000	0.000	0.000	105.358	0.000	149.832	0.000	0.000	0.000	0.000	0.000	0.000
Pdensi_DN34957_c2_g1	Bud	MC_2_3	415.531597598666	9.41442509127493	212.47301134497	5.45595698131729	0.77048612279777	7.08118786293744	1.42923989293746e-12	1.37348626243897e-10	7.666	20.257	5.385	3.572	0.532	5.374	0.865	0.427	2.219	1.738	0.798	3.558	4.321	14.248	8.071	1.602	1.987	5.109	0.251	0.294	0.091	0.095	0.155	0.064	0.098	0.142	0.000
Pdensi_DN5849_c0_g1d328661	Bud	MC_2_3	222.717999886242	0	111.358999943121	9.8510770498151	1.3915593139827	7.0791643236686	1.45026336394754e-12	1.39013347744538e-10	3.379	7.978	6.452	1.511	2.564	3.386	0.255	3.389	0.953	0.272	2.498	0.413	4.397	3.033	5.098	2.874	0.384	0.048	0.000	0.000	0.000	0.000	0.000	0.079	0.000	0.000	0.000
Pdensi_GG_133874_c0_g1	Bud	MC_2_3	0	3712.59585105002	1856.29792552501	-27.6565228714605	3.90679069001881	-7.07908999120898	1.45104138753964e-12	1.39013347744538e-10	0.000	0.000	0.000	0.000	0.000	0.000	0.000	0.834	0.475	0.939	0.000	0.933	0.000	0.000	0.000	0.000	0.000	0.483	101.955	0.000	152.127	0.000	0.000	0.798	0.000	0.000	0.000
Pdensi_DN14639_c0_g2	Bud	MC_2_3	537.958602290747	0	268.979301145373	11.1233322288609	1.57174424247055	7.07706249419859	1.47242144422095e-12	1.4084425771531e-10	30.447	9.154	2.954	3.481	1.911	0.641	2.396	0.619	0.467	1.161	0.496	0.231	10.916	5.669	2.621	1.759	0.211	0.719	0.000	0.000	0.000	3.287	1.678	1.975	5.532	8.603	5.223
Pdensi_DN20556_c0_g8	Bud	MC_2_3	0	3291.15967751452	1645.57983875726	-27.6392326011278	3.90679471051971	-7.07465701402339	1.49818846742844e-12	1.43088523166089e-10	0.000	0.000	0.000	0.000	0.000	0.000	0.000	0.083	0.000	0.062	0.000	0.000	0.000	0.015	0.000	0.024	0.163	1.299	106.194	0.000	120.097	0.000	0.000	0.000	0.000	0.000	0.000
Pdensi_DN18827_c0_g1d284966	Bud	MC_2_3	42.0290825368105	426.003307753605	234.016195145208	-3.34197342744829	0.472460897766053	-7.07354501346083	1.51024902490543e-12	1.44018831745206e-10	1.215	1.282	0.861	0.901	1.047	0.616	0.540	0.754	0.321	0.415	1.214	0.286	0.927	0.713	0.846	1.741	0.621	0.536	14.066	8.886	6.452	21.392	0.240	0.109	3.582	1.999	1.489
Pdensi_GG_51434_c0_g1	Bud	MC_2_3	0	3272.74114086052	1636.37057043026	-27.6305157564491	3.90679490990264	-7.07242545197688	1.52248780184778e-12	1.44963255734218e-10	0.000	0.000	0.000	0.000	0.000	0.000	0.000	0.110	0.000	0.124	0.000	0.000	0.000	0.020	0.000	0.000	0.020	0.847	78.585	0.000	144.633	0.000	0.000	0.036	0.000	0.020	0.000
Pdensi_GG_85946_c0_g1	Bud	MC_2_3	224.224510430266	0	112.112255215133	9.86078891299408	1.39456460242716	7.07087279845762	1.53962222390645e-12	1.46370210811811e-10	6.983	7.570	3.337	3.357	5.263	1.795	3.299	2.443	2.381	4.718	7.109	3.516	3.673	6.520	1.166	7.154	1.068	2.023	0.000	0.000	0.000	1.008	0.000	0.000	0.000	0.000	0.000
Pdensi_GG_141584_c0_g1	Bud	MC_2_3	0	194.580823935553	97.2904119677764	-10.461950660502	1.4798582607111	-7.0695626319475	1.55422772482399e-12	1.47532809108675e-10	0.000	0.000	0.000	0.000	0.000	0.000	0.000	0.000	0.000	0.000	0.000	0.000	0.000	0.249	0.000	8.633	11.054	8.051	7.250	4.377	1.873	0.000	0.000	0.000	2.933	0.899	0.000
Pdensi_DN10414_c0_g1	Bud	MC_2_3	8.24924952396393	6897.57790219283	3452.9135758584	-9.7075651206346	1.37321252492234	-7.06923724074217	1.55787614825491e-12	1.4765336073842e-10	0.129	0.280	0.241	0.000	0.431	0.636	0.654	0.635	0.442	0.429	0.478	0.447	0.262	0.402	0.654	0.109	22.543	32.768	378.861	0.281	105.541	0.000	0.143	0.238	0.875	0.000	0.749
Pdensi_DN13549_c0_g1d51948	Bud	MC_2_3	63.9282018973814	1411.9099739539	737.919087925641	-4.4649713755014	0.631828261058286	-7.06674843575809	1.58606097253064e-12	1.50095526180948e-10	0.520	1.681	2.913	1.474	2.819	2.536	4.873	4.672	5.797	5.100	4.675	6.825	1.807	4.563	3.056	3.389	7.940	6.675	38.672	24.461	33.824	9.246	27.564	22.698	0.198	0.728	0.234
Pdensi_DN19949_c1_g2d487910	Bud	MC_2_3	10761.5344879237	2064.99377974962	6413.26413383664	2.38179278791867	0.337141194440493	7.06467446635055	1.60992957130067e-12	1.52122416721987e-10	364.300	271.519	220.231	110.209	89.679	122.420	117.690	44.925	48.712	44.159	61.587	74.726	151.667	199.165	166.588	113.694	63.402	84.587	41.653	41.927	57.291	109.534	110.502	102.090	148.617	209.956	402.929
Pdensi_DN9596_c0_g1	Bud	MC_2_3	193.543150836804	0	96.7715754184022	9.64851139722197	1.36615510170383	7.06253000496696	1.63497995833574e-12	1.54254644093439e-10	5.679	3.734	5.995	0.000	1.970	0.408	3.008	1.996	3.338	1.280	2.158	2.176	4.632	0.476	4.500	1.331	0.398	1.921	0.000	0.000	0.000	0.797	1.693	0.000	4.449	0.974	4.341
Pdensi_DN33334_c0_g1d200315	Bud	MC_2_3	30.492999266538	963.125174392473	496.809086829506	-4.9811179674325	0.705608307680262	-7.05932443427188	1.67314020152622e-12	1.57615392580801e-10	0.172	1.532	0.742	7.483	10.225	12.490	5.560	2.825	5.282	2.110	3.165	2.228	2.692	8.133	8.857	2.956	9.962	8.492	23.622	20.377	22.001	3.484	41.165	4.956	0.379	0.289	0.000
Pdensi_GG_6988_c0_g1	Bud	MC_2_3	543.451114851778	93.1754602890184	318.313287570398	2.54577858041918	0.360679061145228	7.05829324368271	1.68560059211791e-12	1.58548613270727e-10	14.837	14.214	14.237	14.935	10.730	14.336	8.564	7.719	8.201	7.768	7.329	8.287	10.841	10.037	9.216	10.418	3.307	4.208	2.212	1.548	2.618	1.287	2.485	3.301	3.587	1.906	1.669
Pdensi_GG_38824_c0_g1	Bud	MC_2_3	0	3157.9413970563	1578.97069852815	-27.5699076928666	3.90679620840547	-7.05690960627788	1.70246289534108e-12	1.59892430473183e-10	0.000	0.000	0.000	0.000	0.000	0.000	0.000	0.099	0.000	0.012	0.000	0.000	0.000	0.024	0.000	0.019	0.106	0.511	106.072	0.012	111.362	0.000	0.000	0.000	0.000	0.000	0.000
Pdensi_GG_30000_c0_g1	Bud	MC_2_3	0	3125.72022485736	1562.86011242868	-27.5680862394797	3.90679659227988	-7.05644268605035	1.70819048182926e-12	1.60188013764291e-10	0.000	0.000	0.000	0.000	0.000	0.000	0.000	0.073	0.000	0.017	0.000	0.017	0.016	0.000	0.000	0.000	0.126	1.250	127.115	0.000	89.547	0.000	0.000	0.000	0.000	0.000	0.000
Pdensi_DN5401_c0_g1d45949	Bud	MC_2_3	60.7670805495264	601.158068860753	330.96257470514	-3.30658956043409	0.468626018722313	-7.05592397419449	1.7145755487802e-12	1.605442685796e-10	1.943	0.950	1.931	3.377	4.320	0.803	4.673	9.415	5.147	6.119	7.137	4.131	0.714	0.998	0.000	4.905	8.802	4.455	15.909	15.504	9.877	1.086	7.847	1.750	0.000	0.000	0.000
Pdensi_DN20261_c4_g5	Bud	MC_2_3	1510.80613968543	155.916994487018	833.361567086225	3.27808673841094	0.46463262574051	7.05522289397238	1.72324269483178e-12	1.60889036796822e-10	35.348	55.507	29.813	33.951	17.272	18.544	19.717	10.548	8.353	10.943	13.056	9.717	26.485	26.077	12.922	10.512	4.586	8.323	2.361	3.226	5.024	5.826	4.244	11.367	98.127	186.209	171.515
Pdensi_DN589_c0_g1d164266	Bud	MC_2_3	3.49775347609474	172.412650890911	87.9552021835027	-5.62292261028503	0.796989044675479	-7.05520690384721	1.72344087419276e-12	1.60889036796822e-10	0.079	0.042	0.156	9.762	9.905	22.370	17.631	10.367	17.637	14.322	13.029	21.685	6.977	24.092	4.628	0.603	7.291	0.833	3.332	5.750	2.695	13.004	133.432	50.154	0.000	0.000	0.000
Pdensi_DN22694_c1_g5	Bud	MC_2_3	88.2487771492906	679.336066120324	383.792421634807	-2.9440833583608	0.417305883804049	-7.05497687097847	1.72629434485085e-12	1.60913442835346e-10	1.818	2.591	2.629	5.171	6.710	9.271	6.201	4.399	7.362	3.709	4.960	4.156	4.109	5.737	6.769	2.376	2.436	4.219	10.938	15.611	19.630	75.386	4.100	10.906	0.000	0.789	0.986
Pdensi_GG_143385_c0_g1	Bud	MC_2_3	1463.38456087563	168.719910325485	816.052235600555	3.11559487531758	0.44171377217633	7.05342480033393	1.74566869205166e-12	1.62475430888407e-10	26.183	53.306	37.492	59.484	58.820	46.742	53.753	46.615	48.116	25.328	46.706	24.631	22.580	49.793	31.303	37.975	13.946	7.528	5.589	2.902	3.162	4.932	0.078	0.023	4.543	1.936	1.351
Pdensi_GG_84303_c0_g1	Bud	MC_2_3	2528.31703171442	570.826265466171	1549.5716485903	2.14654536020311	0.304351352604287	7.05285303263959	1.75285964456737e-12	1.62900489123866e-10	63.519	78.790	59.346	89.861	75.348	37.216	51.967	40.235	36.490	33.773	43.339	24.207	33.791	54.067	18.539	62.953	38.994	20.080	15.509	14.125	9.604	3.168	2.195	2.558	0.453	1.422	0.090
Pdensi_GG_156692_c4_g1	Bud	MC_2_3	0	604.280954228814	302.140477114407	-12.0961603189954	1.71549029254057	-7.05113889107558	1.77459248750518e-12	1.64673694505713e-10	0.000	0.000	0.000	0.000	0.000	0.000	0.000	0.000	0.000	0.000	0.105	0.000	0.000	0.000	0.000	0.000	7.967	23.601	8.172	1.064	31.561	0.632	0.000	0.000	0.000	0.000	0.000
Pdensi_DN22110_c0_g1	Bud	MC_2_3	0	3035.92095844569	1517.96047922284	-27.5270718903176	3.90679769023398	-7.04594250148362	1.84210315595e-12	1.70683229733397e-10	0.000	0.000	0.000	0.000	0.000	0.000	0.000	0.000	0.000	0.088	0.000	0.000	0.000	0.000	0.000	0.000	0.249	1.042	63.900	0.000	142.572	0.228	0.000	0.000	0.058	0.000	0.000
Pdensi_DN20303_c2_g2	Bud	MC_2_3	631.961352815912	16.5996911841716	324.280522000042	5.25132544514762	0.745376081280032	7.04520251861253	1.85191957734256e-12	1.71337060151157e-10	10.523	27.893	12.193	28.145	34.866	33.230	27.628	16.118	17.912	7.573	11.057	7.245	16.802	30.118	32.562	3.225	1.256	0.360	0.551	0.073	0.510	0.096	0.727	0.206	0.000	0.045	0.048
Pdensi_GG_95559_c0_g1	Bud	MC_2_3	127.349081338997	912.463301782489	519.906191560743	-2.84073022462146	0.403377214108859	-7.0423666118504	1.89001740581005e-12	1.74601607965309e-10	4.193	3.247	2.706	14.750	9.117	10.685	7.603	16.034	16.797	15.938	4.901	14.437	1.988	3.454	1.660	4.026	10.587	5.108	15.596	19.750	26.725	7.270	8.013	27.101	19.375	11.448	18.163
Pdensi_DN16569_c0_g1d471007	Bud	MC_2_3	10054.4263077702	1315.07651610495	5684.7514119376	2.9344977386357	0.41705134009819	7.03629854766755	1.97413723384196e-12	1.82101693130622e-10	364.707	255.806	179.017	137.303	133.276	118.422	193.860	193.220	255.668	157.200	203.246	161.344	250.819	186.580	84.481	239.184	99.685	50.265	42.202	21.729	26.752	7.310	29.164	26.820	15.194	21.391	36.051
Pdensi_DN17735_c0_g1d12535	Bud	MC_2_3	28.0171247307503	1386.1907403012	707.103932515974	-5.6287344964796	0.800035820821418	-7.03560309424699	1.98400957989788e-12	1.82740823026796e-10	0.943	0.575	0.723	3.884	0.077	0.023	0.000	0.000	0.050	0.025	0.027	0.000	0.190	0.049	0.000	10.637	16.257	5.641	17.675	68.840	7.889	60.886	0.000	0.000	0.000	0.000	0.000
Pdensi_DN24141_c2_g5	Bud	MC_2_3	310.764428846563	4068.64653554345	2189.705482195	-3.71071401260737	0.527605064859249	-7.03312810993823	2.01953777045661e-12	1.85737636725846e-10	7.942	6.809	9.995	40.093	10.229	8.751	17.731	10.734	9.056	17.038	9.385	4.993	9.522	7.769	5.411	31.798	72.404	48.929	137.352	108.067	36.083	82.399	73.280	55.010	0.915	2.714	0.519
Pdensi_DN18173_c1_g1	Bud	MC_2_3	0	375.588170449629	187.794085224815	-11.4100587024466	1.62364553772128	-7.02743205789861	2.10369185916001e-12	1.93191110379664e-10	0.000	0.000	0.000	0.000	0.000	0.000	0.000	0.000	0.000	0.032	0.000	0.000	0.000	0.000	0.000	0.000	0.000	0.000	1.065	12.036	12.137	0.719	0.017	0.028	0.000	0.000	0.000
Pdensi_DN23198_c0_g1d69216	Bud	MC_2_3	0.748717676156214	1596.75700942077	798.752863548464	-11.0571048035379	1.57430925288083	-7.02346428016252	2.16433500817205e-12	1.98466642994566e-10	0.000	0.012	0.033	0.056	0.027	0.036	0.012	0.081	0.196	0.222	0.057	0.186	0.012	0.026	0.025	0.000	0.099	0.071	45.094	0.273	64.017	0.000	0.014	0.046	0.000	0.000	0.000
Pdensi_DN12064_c0_g1d211237	Bud	MC_2_3	0.999520917586918	484.280260634142	242.639890775865	-8.91965858540254	1.27053458374396	-7.02039810606214	2.21236955171177e-12	2.02572126504818e-10	0.018	0.019	0.036	0.588	0.996	4.993	1.042	0.787	0.674	0.337	0.387	0.535	0.461	1.099	2.074	0.082	0.220	0.045	10.849	0.818	21.339	32.343	29.129	81.398	1.125	1.135	0.390
Pdensi_GG_157033_c0_g1	Bud	MC_2_3	0	2991.25598712169	1495.62799356085	-27.4195027093971	3.90679826581768	-7.01840761763987	2.24411056092113e-12	2.05175822712789e-10	0.000	0.000	0.000	0.000	0.000	0.000	0.000	0.172	0.000	0.083	0.000	0.000	0.000	0.000	0.000	0.000	0.288	0.867	76.426	0.000	127.897	0.000	0.000	0.000	0.000	0.000	0.000
Pdensi_DN19719_c0_g1d360250	Bud	MC_2_3	0	534.481333269708	267.240666634854	-11.9191332025298	1.69871847631087	-7.01654415887367	2.27423049261606e-12	2.07623866149419e-10	0.000	0.000	0.000	0.000	0.000	0.012	0.000	0.000	0.013	0.000	0.000	0.000	0.000	0.000	0.000	0.000	0.000	0.014	0.743	20.358	14.789	0.033	0.000	0.000	0.000	0.000	0.000
Pdensi_GG_57026_c0_g1	Bud	MC_2_3	0	3001.06812360352	1500.53406180176	-27.4014977912809	3.90679812595257	-7.01379925654585	2.31932107223737e-12	2.11429445175472e-10	0.000	0.000	0.000	0.000	0.000	0.000	0.000	0.119	0.000	0.115	0.000	0.000	0.000	0.000	0.000	0.000	0.000	0.166	80.965	0.000	124.322	0.025	0.000	0.000	0.026	0.000	0.000
Pdensi_DN30870_c0_g1d564165	Bud	MC_2_3	312.075902322709	0.947193960350015	156.51154814153	8.46214868632656	1.20742432867173	7.00842983314377	2.4100743471233e-12	2.19380374588584e-10	10.900	8.748	5.206	2.488	5.242	2.568	1.865	2.790	3.028	0.351	1.890	0.944	6.135	3.480	2.958	1.829	0.164	0.062	0.000	0.000	0.071	0.904	0.796	0.303	0.000	0.000	0.000
Pdensi_DN16207_c0_g1d278359	Bud	MC_2_3	0	274.84339799622	137.42169899811	-10.9595222806593	1.56451303896469	-7.00506931403509	2.46863588079186e-12	2.24382013879295e-10	0.000	0.000	0.000	0.000	0.000	0.000	0.000	0.000	0.000	0.000	0.000	0.000	0.000	0.000	0.000	0.000	0.000	0.000	1.407	10.304	6.817	0.071	0.019	0.032	0.000	0.000	0.000
Pdensi_DN42199_c0_g1d320373	Bud	MC_2_3	32.5124387473758	1368.08219686383	700.297317805601	-5.39503872111864	0.770882076132123	-6.9985266075819	2.58668242500595e-12	2.34767901965452e-10	0.716	1.164	0.719	20.770	13.510	25.882	35.123	8.645	26.927	25.817	13.504	31.003	14.219	25.846	13.465	5.457	3.833	4.354	51.657	5.377	37.601	16.268	219.054	119.465	2.626	0.000	0.000
Pdensi_DN27231_c2_g2	Bud	MC_2_3	920.57614182852	226.758797116372	573.667469472446	2.02105698064283	0.288849960248194	6.99690932588753	2.61670511393542e-12	2.37146063464395e-10	26.182	21.879	25.216	16.638	15.311	13.248	11.713	11.332	10.686	15.661	9.176	13.837	19.493	18.250	16.860	9.158	4.860	6.215	5.102	5.955	4.462	7.917	4.340	5.660	1.749	3.937	3.447
Pdensi_GG_142718_c0_g1	Bud	MC_2_3	1.24968601471338	125.07263340683	63.1611597107715	-6.64408337624018	0.949606942360958	-6.9966668100818	2.62123646368988e-12	2.37210436830711e-10	0.018	0.038	0.035	0.159	0.127	0.173	0.194	0.055	0.123	0.144	0.000	0.063	0.138	0.131	0.118	0.081	0.344	0.157	3.020	1.776	3.764	1.918	12.598	0.791	8.509	18.835	38.771
Pdensi_DN18864_c1_g4	Bud	MC_2_3	326.006448968925	25289.1215981515	12807.5640235602	-6.27746786027108	0.897383543140295	-6.99530084795602	2.64690324646977e-12	2.3918450297066e-10	7.045	9.194	9.755	15.026	13.870	11.286	13.266	14.949	17.269	19.165	13.711	16.500	5.444	9.876	6.590	7.373	369.867	462.753	814.517	35.106	889.552	19.151	14.654	20.044	1.166	1.614	1.452
Pdensi_GG_137041_c0_g1	Bud	MC_2_3	0.997105158059498	991.131445432577	496.064275295318	-9.9551997064385	1.42410229891649	-6.99050883775187	2.73891041696346e-12	2.47138893437633e-10	0.000	0.000	0.074	0.047	0.000	0.000	0.123	0.039	0.000	0.087	0.094	0.000	0.000	0.000	0.042	0.202	5.581	6.991	38.084	1.345	29.139	3.370	0.000	0.076	0.000	0.000	0.000
Pdensi_DN28860_c0_g1d308719	Bud	MC_2_3	828.290054849448	114.674588404694	471.482321627071	2.85258478334568	0.40817923792104	6.9885592365614	2.77723414163906e-12	2.50233230062341e-10	20.708	30.326	15.112	40.092	34.366	22.991	25.851	19.480	29.826	30.836	16.096	20.562	7.151	26.064	9.844	8.187	7.205	4.588	2.977	2.178	2.708	0.408	0.000	0.541	3.169	8.159	7.171
Pdensi_DN19565_c0_g1d218684	Bud	MC_2_3	25.2568759687145	1212.74977336764	619.003324668175	-5.58550373473727	0.799311832701814	-6.98789071576394	2.79049608753127e-12	2.51063763933248e-10	0.636	0.718	0.665	9.264	15.625	23.859	16.134	13.509	11.499	12.104	13.959	15.536	6.605	23.251	7.105	1.079	5.775	1.442	51.119	4.170	28.927	9.131	366.481	109.842	0.265	0.216	0.163
Pdensi_DN19690_c0_g1d534704	Bud	MC_2_3	0	411.068976428168	205.534488214084	-11.5404283436119	1.65164587533748	-6.9872292335388	2.80367952453459e-12	2.51884840641255e-10	0.000	0.000	0.000	0.000	0.000	0.000	0.000	0.000	0.101	0.000	0.000	0.000	0.000	0.000	0.000	0.000	0.000	0.000	1.333	20.274	6.132	0.000	0.000	0.000	0.000	0.000	0.000
Pdensi_GG_73859_c0_g1	Bud	MC_2_3	0	5309.8812361429	2654.94061807145	-27.2940289146742	3.90678124429192	-6.98632127267242	2.82187482213343e-12	2.52893496657093e-10	0.000	0.000	0.000	0.000	0.000	0.000	0.000	0.000	0.000	0.128	0.000	0.000	0.000	0.000	0.000	0.000	0.000	0.000	135.932	0.000	226.803	0.000	0.000	0.000	0.000	0.000	0.000
Pdensi_DN21624_c0_g2d540410	Bud	MC_2_3	101.726742902734	1480.65236423537	791.189553569052	-3.86332240315831	0.552988430113342	-6.98626262825512	2.8230540139073e-12	2.52893496657093e-10	1.250	3.981	2.923	37.419	145.452	187.412	29.139	45.294	34.063	17.043	25.978	26.029	52.295	123.738	118.376	11.810	28.049	18.155	21.744	33.654	45.089	14.766	3.419	0.267	0.051	0.037	0.013
Pdensi_GG_53286_c1_g1	Bud	MC_2_3	46.0252507595047	3586.33878651475	1816.18201863713	-6.28392292240323	0.899534225471929	-6.98575189744054	2.8333439767142e-12	2.5344955918504e-10	0.464	2.768	0.466	7.631	29.074	23.911	12.583	16.327	14.181	12.345	14.641	9.287	6.819	16.605	10.444	1.662	3.486	1.415	76.755	20.426	147.096	6.348	7.354	7.466	1.714	6.515	5.055
Pdensi_DN11837_c0_g1d269228	Bud	MC_2_3	76.6920695568593	4798.63146596517	2437.66176776102	-5.96737357286055	0.854535850282924	-6.98317521831862	2.88582117693692e-12	2.5777234340179e-10	1.197	1.623	3.285	6.888	13.012	20.789	3.947	5.320	4.655	4.522	3.842	4.247	5.528	10.820	10.813	3.786	16.192	13.979	181.282	12.303	138.261	4.659	4.399	2.718	0.794	0.702	0.922
Pdensi_GG_598_c0_g1	Bud	MC_2_3	2491.86442576043	291.462499918961	1391.6634628397	3.09598884508939	0.443368549270345	6.98287880406601	2.89191880295235e-12	2.57945861044945e-10	102.341	54.351	41.167	55.407	42.093	47.324	40.667	32.291	36.971	32.773	32.850	37.043	54.549	51.447	28.904	36.159	13.510	8.283	6.268	6.889	6.751	5.361	5.633	3.596	44.886	51.494	28.704
Pdensi_GG_75461_c0_g1	Bud	MC_2_3	0	2548.83931476169	1274.41965738085	-27.276512086928	3.90680503186724	-6.98179506385331	2.91432047920189e-12	2.59571040672674e-10	0.000	0.000	0.000	0.000	0.000	0.000	0.000	0.000	0.000	1.141	0.000	0.000	0.000	0.000	0.000	0.000	0.000	135.028	0.000	156.672	15.068	0.000	0.000	0.000	0.000	0.000	0.000
Pdensi_GG_91622_c0_g1	Bud	MC_2_3	0	2533.33532393809	1266.66766196905	-27.2739649340001	3.9068053127256	-6.98114258347117	2.92788968487113e-12	2.60406005210315e-10	0.000	0.000	0.000	0.000	0.000	0.000	0.000	0.125	0.000	0.141	0.000	0.000	0.000	0.000	0.000	0.000	0.053	0.756	44.112	0.000	127.557	0.000	0.000	0.000	0.000	0.000	0.000
Pdensi_DN22427_c0_g1d300413	Bud	MC_2_3	564.178073810505	3112.14754682728	1838.16281031889	-2.46362895159524	0.352978033188319	-6.97955317315981	2.96120341438542e-12	2.62992143011512e-10	9.795	18.269	17.001	25.933	30.947	26.615	26.379	27.252	28.435	27.704	26.599	23.709	13.527	23.013	16.226	13.769	21.379	20.726	67.185	64.050	81.304	39.844	32.981	69.183	2.588	4.784	3.434
Pdensi_DN18871_c0_g1d405833	Bud	MC_2_3	0	293.798568746204	146.899284373102	-11.0561105516294	1.58662616426512	-6.96831478053327	3.20759909658593e-12	2.84468217022935e-10	0.000	0.000	0.000	0.000	0.000	0.000	0.000	0.000	0.000	0.325	0.000	0.591	0.000	0.204	0.000	0.370	0.736	2.905	6.984	11.943	1.270	0.479	0.000	0.000	0.148	0.000	0.000
Pdensi_DN25428_c0_g3	Bud	MC_2_3	3946.40948030873	882.324347467915	2414.36691388832	2.16120732143656	0.310369631732779	6.96333371718953	3.32313352295776e-12	2.9429405007877e-10	130.319	96.205	87.395	71.888	50.532	54.196	49.227	45.333	45.863	44.580	40.926	42.001	133.736	57.118	73.876	52.354	36.237	28.592	17.952	23.613	18.692	68.503	12.722	11.835	76.956	84.743	92.204
Pdensi_GG_83194_c0_g1	Bud	MC_2_3	4.01093742997855	419.987621245212	211.999279337595	-6.71110840087206	0.964658683350941	-6.95697713263684	3.47651361176181e-12	3.07438696607084e-10	0.248	0.054	0.000	0.000	0.000	0.000	0.070	0.000	0.000	0.000	0.000	0.000	0.000	0.000	0.000	0.000	0.000	0.000	11.224	7.378	10.219	0.094	0.000	0.000	0.000	0.000	0.000
Pdensi_DN21067_c1_g2	Bud	MC_2_3	161.135363696361	5.29437355303194	83.2148686246963	4.93637362713416	0.709679615221291	6.95577767947429	3.50622424643379e-12	3.0962503729532e-10	5.119	4.650	3.048	4.524	18.044	22.355	1.527	2.630	3.094	0.215	1.074	0.909	7.002	11.857	13.397	1.426	0.998	0.340	0.117	0.099	0.146	0.000	0.435	0.087	0.000	0.000	0.000
Pdensi_DN4087_c0_g1d166714	Bud	MC_2_3	0.249276289514874	211.682527670829	105.965901980172	-9.62168002758837	1.38400930482247	-6.95203420530654	3.60056069093847e-12	3.17068471281899e-10	0.000	0.000	0.027	0.000	0.000	0.000	0.000	0.086	0.161	0.901	5.803	17.839	0.122	0.000	0.031	0.025	0.000	0.345	6.639	5.376	2.599	93.945	0.304	0.392	0.000	0.000	0.000
Pdensi_DN15654_c0_g1	Bud	MC_2_3	417.375758203447	27.6558888579508	222.515823530699	3.91314172367187	0.56287775988488	6.95202760271109	3.6007292566646e-12	3.17068471281899e-10	7.101	17.856	8.477	15.373	13.811	8.604	12.313	7.885	7.041	6.653	7.428	6.390	5.333	9.308	7.313	9.787	3.022	0.676	0.784	0.613	0.500	0.000	0.055	0.000	3.148	0.466	3.496
Pdensi_DN38300_c0_g10	Bud	MC_2_3	24.2989023323775	9657.87402473677	4841.08646353457	-8.63471980968237	1.24236363380492	-6.95023548237428	3.64676972237307e-12	3.20667796550878e-10	1.528	0.000	0.383	2.889	3.256	4.119	2.103	0.802	4.104	0.451	0.000	0.448	0.421	3.084	3.376	0.000	42.082	56.129	83.948	124.297	442.209	70.542	9.261	84.377	15.671	44.706	42.258
Pdensi_DN17518_c0_g1d474702	Bud	MC_2_3	79.7504560549756	5159.66030403082	2619.7053800429	-6.0155907525127	0.865892339247072	-6.94727332700911	3.72413749577002e-12	3.27007716743144e-10	1.384	2.840	2.159	5.263	17.403	18.072	6.023	6.682	6.012	3.802	5.801	4.215	8.104	13.740	15.063	1.985	2.094	2.383	17.419	67.586	260.638	163.449	15.957	5.223	0.130	0.561	0.316
Pdensi_DN16269_c1_g1	Bud	MC_2_3	5248.0328284523	1061.91973823325	3154.97628334278	2.30534893527025	0.331929382691557	6.94529937836952	3.77658571119978e-12	3.31144690609156e-10	140.290	161.535	116.618	130.613	117.822	106.844	117.924	106.003	118.041	122.684	100.685	90.634	113.191	139.642	107.104	57.175	42.637	38.564	23.432	18.057	31.054	111.593	46.713	34.353	54.750	71.854	68.886
Pdensi_GG_27744_c0_g1	Bud	MC_2_3	0	2268.16963815157	1134.08481907579	-27.1161060179393	3.90681069563521	-6.94072688196387	3.90087533755577e-12	3.4156042447879e-10	0.000	0.000	0.000	0.000	0.000	0.000	0.000	0.000	0.000	0.064	0.000	0.000	0.000	0.000	0.000	0.000	0.059	0.405	29.569	0.000	123.471	0.000	0.000	0.000	0.000	0.000	0.000
Pdensi_GG_72788_c0_g1	Bud	MC_2_3	10.5059773702256	203.881112468308	107.193544919267	-4.27893464268635	0.616696805334652	-6.93847382647681	3.96358405604121e-12	3.46562391829631e-10	0.353	0.202	0.281	3.741	8.570	7.489	3.332	4.220	2.690	3.514	4.716	2.451	3.365	5.965	4.124	1.341	1.973	1.918	4.659	6.472	2.824	12.870	72.908	24.573	0.146	0.079	0.113
Pdensi_DN24924_c1_g1	Bud	MC_2_3	80667.2060241528	19214.3488730073	49940.7774485801	2.06980310035818	0.298476736393934	6.93455418122241	4.07504205338686e-12	3.55806766067871e-10	2435.841	2209.200	1778.523	851.299	646.963	842.180	811.329	307.564	420.801	358.746	402.620	619.273	946.186	1363.483	1202.398	1544.907	1200.009	1254.086	488.220	328.072	500.204	721.182	1142.612	996.148	1344.535	1462.633	2208.334
Pdensi_DN16431_c0_g1d527718	Bud	MC_2_3	1.74912740135472	302.657931317343	152.203529359349	-7.43436933243235	1.07217402221842	-6.93392040692235	4.09335017461757e-12	3.56903341067779e-10	0.017	0.064	0.068	0.223	0.020	0.018	0.101	0.167	0.020	0.188	0.182	0.081	0.038	0.117	0.048	0.085	4.134	7.083	10.170	1.094	9.591	1.180	0.021	0.000	0.093	0.000	0.020
Pdensi_DN18484_c0_g1d217176	Bud	MC_2_3	0	129.162289130319	64.5811445651593	-9.87017656642778	1.42466764477737	-6.92805553815338	4.26664254089755e-12	3.71491120531444e-10	0.000	0.000	0.000	0.000	0.000	0.000	0.000	0.074	0.000	0.000	0.000	0.000	0.000	0.000	0.000	0.000	0.077	0.000	2.376	3.700	2.733	0.322	0.087	0.000	0.000	0.000	0.000
Pdensi_GG_85067_c0_g1	Bud	MC_2_3	1.24904787040914	146.634517398694	73.9417826345518	-6.87450438068138	0.992488646565484	-6.92653201068915	4.31282329509085e-12	3.7498609266e-10	0.000	0.055	0.038	0.099	1.061	1.064	1.067	3.111	2.545	3.265	6.601	4.030	0.558	1.634	0.462	0.409	1.124	0.641	3.065	4.627	2.327	2.199	28.815	10.234	0.569	0.803	0.903
Pdensi_GG_43107_c0_g1	Bud	MC_2_3	0.498552579029749	1520.11360170541	760.306077142221	-11.5715811248785	1.67102245005814	-6.9248507849047	4.36435296655272e-12	3.7893570931971e-10	0.000	0.000	0.041	0.000	0.000	0.000	0.000	0.130	0.000	0.000	0.000	0.000	0.000	0.000	0.000	0.000	0.000	0.156	53.515	0.484	50.827	0.188	0.000	0.000	0.000	0.000	0.000
Pdensi_DN22020_c0_g2	Bud	MC_2_3	0.750244628072043	1609.1914846641	804.970864646087	-11.0666448168108	1.59977096972437	-6.91764322909145	4.59219011531727e-12	3.98160841283375e-10	0.027	0.029	0.027	0.000	0.032	0.029	0.030	0.074	0.032	0.032	0.034	0.000	0.030	0.031	0.030	0.049	0.030	0.177	46.167	0.094	64.010	0.000	0.033	0.110	0.168	0.030	0.032
Pdensi_DN19022_c0_g1d60200	Bud	MC_2_3	15.4905913808397	2717.37551065434	1366.43305101759	-7.45459279425223	1.07778162704608	-6.91660778694415	4.62586484651988e-12	4.00521185037593e-10	0.216	0.423	0.597	0.879	0.977	2.656	0.855	0.894	0.896	1.127	0.568	0.857	0.634	1.065	1.563	0.298	1.414	5.229	96.741	1.666	89.061	4.304	5.743	8.127	0.103	0.084	0.225
Pdensi_GG_75744_c0_g1	Bud	MC_2_3	80.0041074663333	1376.94342814299	728.473767804663	-4.105124571487	0.593914771602953	-6.91197587224078	4.77949163030916e-12	4.13246295835087e-10	0.966	3.668	1.794	15.152	29.745	38.921	15.518	13.471	12.334	10.607	9.180	11.444	11.191	21.277	21.844	4.028	7.055	5.995	22.547	26.446	44.574	13.867	57.499	11.260	0.436	0.462	0.575
Pdensi_DN11297_c0_g3	Bud	MC_2_3	2886.18398704024	405.632993541877	1645.90849029106	2.83094182883748	0.409694757695864	6.90988052851539	4.85062038146992e-12	4.18812953103828e-10	51.535	97.805	81.267	48.500	61.828	52.660	67.947	52.671	49.852	57.813	84.091	36.967	42.098	63.239	41.556	43.669	28.586	25.023	11.486	6.003	10.392	2.617	16.979	7.867	4.267	9.290	2.178
Pdensi_DN36359_c0_g1d569102	Bud	MC_2_3	483.966974766483	48.288116492927	266.127545629705	3.32855956156243	0.482180215295094	6.90314421035578	5.08639468661397e-12	4.37951986331478e-10	15.869	8.800	13.769	10.867	5.807	10.093	13.203	7.771	11.660	13.547	14.151	8.932	14.830	14.325	10.466	23.506	5.633	3.783	0.792	1.106	1.373	0.000	0.582	0.000	0.000	0.000	0.000
Pdensi_DN14741_c0_g1d394293	Bud	MC_2_3	363.601682751941	5154.78923006081	2759.19545640638	-3.82546682887675	0.554478712158417	-6.89921316182792	5.22913576486083e-12	4.4899688559137e-10	9.167	4.436	15.304	12.460	4.059	5.292	15.500	6.529	36.611	19.641	14.648	25.094	21.188	4.348	3.108	42.488	30.679	67.628	143.256	68.863	141.667	26.394	0.513	1.418	270.757	104.286	25.340
Pdensi_DN24560_c1_g5	Bud	MC_2_3	15.9839249598178	5437.80014865506	2726.89203680744	-8.41014195472913	1.21904159127203	-6.89897868534037	5.23777287132048e-12	4.49117320236982e-10	0.139	0.438	0.687	0.300	0.344	0.735	0.000	0.701	0.782	0.234	0.638	1.315	0.068	0.277	0.095	0.293	2.987	3.697	4.392	28.997	329.466	1.479	2.069	1.700	0.000	0.000	0.000
Pdensi_GG_68468_c1_g1	Bud	MC_2_3	0	20870.1437589341	10435.071879467	-17.2063013548061	2.49574569019342	-6.89425265659684	5.41487109252691e-12	4.6366234127458e-10	0.000	0.000	0.000	0.000	0.000	0.000	0.000	0.000	0.619	0.428	0.000	0.000	0.045	0.047	0.000	0.000	0.000	0.000	8.832	876.442	516.401	99.412	0.000	0.082	0.000	0.000	0.000
Pdensi_DN9686_c0_g1d385880	Bud	MC_2_3	317.83135563344	2481.81723318281	1399.82429440812	-2.96509944490269	0.430299893723169	-6.89077429057019	5.54895219612817e-12	4.74488915062861e-10	5.245	7.882	12.248	16.000	11.969	10.763	10.348	12.229	11.086	7.877	10.078	7.262	3.291	7.478	4.407	14.534	17.107	10.896	75.644	47.639	47.663	11.739	7.042	5.999	2.897	1.175	1.371
Pdensi_DN20486_c0_g1	Bud	MC_2_3	157.328030816112	11.2815780378005	84.304804426956	3.79854434839426	0.551594422741279	6.88648070355116	5.71895136814548e-12	4.88352821092808e-10	4.342	4.493	3.715	0.987	1.085	2.828	1.006	1.050	1.708	1.312	0.768	1.284	3.133	4.697	3.141	3.848	1.132	1.035	0.278	0.259	0.208	0.147	0.090	0.093	0.166	0.118	0.000
Pdensi_GG_119584_c0_g1	Bud	MC_2_3	0	1917.06765880769	958.533829403844	-26.8807696230628	3.90682011384653	-6.88047282438014	5.96542256576357e-12	5.08699770443135e-10	0.000	0.000	0.000	0.000	0.000	0.000	0.000	0.000	0.000	0.000	0.000	0.000	0.000	0.000	0.000	0.000	0.000	1.853	116.091	0.000	19.342	0.000	0.000	0.000	0.000	0.000	0.000
Pdensi_GG_54411_c0_g1	Bud	MC_2_3	0	179.623345275568	89.8116726377841	-10.3462217108974	1.50453462222462	-6.87669233932243	6.12582093036567e-12	5.21661129433609e-10	0.000	0.000	0.000	0.000	1.314	0.864	1.373	0.000	0.618	0.314	0.855	1.420	0.356	0.008	0.587	0.000	0.000	0.000	3.077	7.176	2.027	7.898	20.002	28.654	3.733	0.883	1.322
Pdensi_DN21349_c1_g6	Bud	MC_2_3	0.500330194252929	275.584955164085	138.042642679169	-9.10585525220844	1.32536217315882	-6.87046562563791	6.39926829532352e-12	5.44200788731074e-10	0.000	0.042	0.000	2.108	3.490	1.293	5.600	4.256	6.546	9.601	12.204	9.471	1.119	1.469	0.391	0.105	0.596	0.967	4.473	11.166	3.158	6.415	94.958	13.958	0.000	0.000	0.000
Pdensi_DN11970_c0_g1d5850	Bud	MC_2_3	26.7353497537328	417.912614662851	222.323982208292	-3.96585299654314	0.577897062860554	-6.86255953077943	6.76375366829274e-12	5.74410161050086e-10	0.367	0.766	0.996	15.798	59.381	93.787	10.993	17.202	16.182	4.317	11.105	7.877	26.409	52.066	44.906	6.617	12.160	5.497	7.451	7.317	13.662	2.396	0.685	0.157	0.240	2.659	1.778
Pdensi_DN18774_c0_g1d355297	Bud	MC_2_3	175.686277538019	2126.42447581783	1151.05537667793	-3.59730211802243	0.52433459404267	-6.86069955881965	6.85241446478796e-12	5.80630123222117e-10	3.097	4.681	6.242	7.352	9.208	7.780	7.967	9.828	9.134	9.843	6.993	6.896	2.658	7.349	3.252	5.074	9.711	10.283	26.416	74.755	43.162	121.768	125.949	64.951	0.826	1.437	1.513
Pdensi_GG_71436_c4_g1	Bud	MC_2_3	0	189.979043007442	94.9895215037208	-10.4263859360366	1.51974152463922	-6.86063107903289	6.85570039178176e-12	5.80630123222117e-10	0.000	0.000	0.000	0.000	0.000	0.000	0.000	0.000	0.000	0.000	0.000	0.000	0.000	0.000	0.000	0.000	0.000	0.000	2.156	2.903	7.781	1.272	0.000	0.000	0.000	0.000	0.000
Pdensi_GG_7528_c1_g1	Bud	MC_2_3	0	8309.74260367831	4154.87130183915	-15.8777577399046	2.31456232674551	-6.85993959049279	6.88896734616157e-12	5.82652715054101e-10	0.000	0.000	0.000	0.022	0.000	0.000	0.000	0.000	0.267	0.124	0.000	0.000	0.000	0.020	0.000	0.000	0.000	0.022	6.848	319.653	231.474	28.335	0.370	0.361	0.000	0.000	0.000
Pdensi_DN21557_c1_g1d65549	Bud	MC_2_3	296.236579073403	25.6349678596734	160.935773466538	3.52938243940564	0.514777411787238	6.85613307536571	7.07494759673421e-12	5.97568363000354e-10	10.453	6.427	6.652	7.969	9.111	2.323	9.056	7.253	5.000	6.383	3.548	3.866	3.473	2.857	1.151	8.782	2.975	2.031	0.752	0.396	0.594	0.121	0.000	0.000	0.000	0.000	0.000
Pdensi_DN18746_c0_g2d480199	Bud	MC_2_3	0.500968338557169	1798.07298940367	899.286978871113	-11.8105716925614	1.72383358651184	-6.85134097918344	7.31608961923528e-12	6.17096254839846e-10	0.028	0.030	0.000	0.018	0.034	0.120	0.122	0.116	0.033	0.082	0.053	0.033	0.047	0.064	0.032	0.064	0.047	0.018	20.980	0.277	99.943	0.105	0.034	0.000	0.022	0.079	0.017
Pdensi_DN24698_c1_g1d72573	Bud	MC_2_3	85.7148324965579	630.463683396081	358.089257946319	-2.87892063622665	0.420325879753029	-6.84925857508041	7.4233712659127e-12	6.25295642045944e-10	1.547	2.107	3.172	1.392	2.427	5.002	2.365	5.688	7.551	3.325	6.315	11.312	3.620	3.226	4.293	3.569	10.138	13.692	17.188	14.420	11.708	13.723	20.792	40.672	6.634	6.702	6.084
Pdensi_DN14284_c0_g1d273531	Bud	MC_2_3	0	344.562294827271	172.281147413635	-11.2857204281693	1.64916611946932	-6.84328903858451	7.73952691064778e-12	6.50281070454702e-10	0.000	0.000	0.000	0.000	0.000	0.000	0.000	0.000	0.000	0.000	0.000	0.000	0.000	0.000	0.000	0.000	0.000	0.000	0.927	13.497	8.766	0.065	0.000	0.000	0.000	0.000	0.000
Pdensi_DN22173_c1_g1d298907	Bud	MC_2_3	0.498552579029749	410.809506648268	205.654029613649	-9.68346636993691	1.41503644986553	-6.84326285083125	7.74094251072849e-12	6.50281070454702e-10	0.000	0.000	0.030	0.113	0.054	0.097	0.164	0.265	0.228	0.369	0.285	0.286	0.000	0.035	0.034	0.000	0.017	0.000	9.720	16.641	1.872	0.428	0.037	0.000	0.023	0.000	0.000
Pdensi_DN18506_c0_g2	Bud	MC_2_3	0	477.492719715402	238.746359857701	-11.7563758771238	1.71866654459813	-6.84040537943487	7.89693930005582e-12	6.62489178037115e-10	0.000	0.000	0.000	0.000	0.000	0.000	0.000	0.000	0.000	0.039	0.000	0.000	0.000	0.000	0.000	0.000	0.000	0.000	0.757	9.031	22.177	0.050	0.000	0.000	0.000	0.000	0.000
Pdensi_DN30075_c0_g1d143181	Bud	MC_2_3	189.155971402321	0	94.5779857011603	9.6154403896369	1.40678254625528	6.83505806581998	8.19718196365408e-12	6.86749063837578e-10	3.180	4.738	7.182	0.000	0.000	0.000	0.438	0.000	0.000	0.000	0.499	0.000	2.626	0.459	1.317	1.782	0.000	3.861	0.000	0.000	0.000	1.203	0.000	0.000	1.165	0.447	0.483
Pdensi_GG_56851_c0_g1	Bud	MC_2_3	0	225.534512691281	112.767256345641	-10.6739938697271	1.56184655136614	-6.83421419369947	8.24557477586645e-12	6.89872347824514e-10	0.000	0.000	0.000	0.247	1.024	3.687	1.226	0.886	0.998	0.153	0.083	0.154	1.164	0.979	1.977	0.176	0.071	0.405	3.078	1.975	10.193	3.366	5.532	13.467	0.000	0.000	0.000
Pdensi_DN39867_c0_g1d379399	Bud	MC_2_3	9075.55281518857	1805.30039619743	5440.426605693	2.32981057872201	0.342175842551056	6.80881081888291	9.84087838563764e-12	8.22236514374676e-10	290.832	273.443	158.592	249.408	251.828	309.844	215.095	207.945	191.439	286.122	209.766	222.275	265.448	282.565	202.786	120.711	65.539	35.003	37.281	42.516	43.460	33.050	103.391	108.838	159.267	286.470	201.031
Pdensi_DN20776_c1_g1	Bud	MC_2_3	737.306599344895	6292.33143015937	3514.81901475213	-3.09322141285087	0.454336156502348	-6.80822199286022	9.88123107638231e-12	8.24498420997061e-10	18.699	22.568	17.528	35.379	34.502	30.633	25.081	38.411	30.227	40.291	30.561	39.758	15.933	25.129	16.067	19.065	43.737	36.552	136.134	76.092	216.926	47.177	31.649	44.556	12.877	20.257	14.909
Pdensi_DN22506_c0_g3	Bud	MC_2_3	0	117.471735662942	58.735867831471	-9.73310963694812	1.42983125028866	-6.80717366820956	9.95347514893392e-12	8.29411727846735e-10	0.000	0.000	0.000	0.000	0.000	0.000	0.000	0.000	0.000	0.000	0.000	0.000	0.000	0.000	0.000	0.000	1.268	8.489	2.481	2.345	3.199	0.162	0.000	0.000	0.000	0.000	0.000
Pdensi_DN9713_c0_g1d454199	Bud	MC_2_3	0	1536.53989122129	768.269945610645	-26.5748031936942	3.90683518291592	-6.80213061198546	1.03083072376469e-11	8.57828033931793e-10	0.000	0.000	0.000	0.000	0.000	0.000	0.000	0.000	0.000	0.000	0.000	0.000	0.298	0.000	0.000	0.000	0.000	0.118	8.082	0.000	94.784	1.168	0.000	0.000	0.000	0.000	0.000
Pdensi_DN14878_c0_g1d53491	Bud	MC_2_3	58.7247597620229	569.427228121752	314.075993941887	-3.27714182680773	0.481806743062021	-6.80177659195998	1.03336765888445e-11	8.58788008882819e-10	1.265	1.073	2.349	68.586	47.738	10.649	68.737	41.311	39.701	71.520	39.375	30.595	1.107	6.100	0.504	4.040	9.383	14.301	10.705	12.227	15.866	13.885	14.913	16.117	0.000	0.023	0.049
Pdensi_DN21552_c0_g1d189722	Bud	MC_2_3	2.50114964464994	2065.35668206294	1033.92891585379	-9.68959844312177	1.42488245378733	-6.80027915100426	1.04416625855626e-11	8.6660215683386e-10	0.032	0.120	0.048	0.160	0.153	0.086	0.070	0.133	0.093	0.168	0.141	0.000	0.089	0.096	0.000	0.131	1.806	3.040	72.486	0.130	69.808	0.527	0.294	0.391	0.150	0.000	0.077
Pdensi_DN22567_c0_g1d190620	Bud	MC_2_3	0	763.856118698179	381.92805934909	-12.4344654269764	1.83048788461147	-6.79297881811203	1.09841513052262e-11	9.10408695632099e-10	0.000	0.000	0.000	0.000	0.000	0.000	0.000	0.000	0.000	0.000	0.000	0.000	0.000	0.000	0.000	0.000	0.000	0.164	46.882	0.622	6.535	0.000	0.000	0.000	0.000	0.000	0.000
Pdensi_DN34393_c0_g1d201230	Bud	MC_2_3	10322.6687145739	2206.3360865685	6264.50240057122	2.22614849046358	0.327792668714461	6.79133093242781	1.11103735256715e-11	9.19642651298252e-10	189.024	299.578	335.279	284.034	232.907	151.290	371.971	164.106	253.640	135.786	289.575	92.641	226.355	224.394	189.326	263.016	126.516	130.024	51.379	42.907	56.630	329.656	305.243	517.343	3.763	3.687	2.517
Pdensi_DN19591_c0_g2d359413	Bud	MC_2_3	8.74119296871566	377.597091875679	193.169142422197	-5.43211079588472	0.799972826371246	-6.79036914356866	1.11846986505723e-11	9.24023586938588e-10	0.101	0.202	0.399	0.314	0.105	0.161	0.123	0.195	0.293	0.278	0.111	0.193	0.209	0.158	0.226	0.114	0.056	0.032	3.934	6.368	15.161	0.188	0.185	0.153	0.020	0.099	0.105
Pdensi_GG_56921_c2_g1	Bud	MC_2_3	802.026594166339	135.890590798006	468.958592482173	2.56221639281684	0.377336940420851	6.79026121841968	1.11930692232252e-11	9.24023586938588e-10	20.926	22.223	20.777	16.925	16.271	10.079	17.686	7.478	6.679	7.398	2.998	8.132	10.784	13.201	12.949	7.922	4.865	5.000	2.147	3.998	3.101	1.312	4.473	5.208	2.553	4.846	9.655
Pdensi_DN24065_c1_g3	Bud	MC_2_3	237.246405637685	9.88802207144994	123.567213854567	4.57729461613928	0.674770160914062	6.78348700235759	1.17309352336027e-11	9.67140052193961e-10	7.595	7.806	3.496	10.515	11.055	11.536	7.494	5.291	2.846	7.081	3.968	2.866	13.287	10.894	8.934	2.790	0.854	0.189	0.264	0.305	0.117	0.069	0.011	0.000	0.029	0.000	0.000
Pdensi_DN21993_c0_g3	Bud	MC_2_3	0.249276289514874	460.18797577964	230.218626034578	-10.7417240570408	1.58373632390524	-6.78252048330456	1.1809711153134e-11	9.72343326772628e-10	0.000	0.000	0.025	0.031	0.060	0.000	0.055	0.260	0.058	0.263	0.032	0.089	0.000	0.029	0.028	0.023	1.628	1.412	24.907	1.859	5.563	1.535	0.245	0.407	5.743	2.185	3.266
Pdensi_DN32738_c0_g1d236109	Bud	MC_2_3	5.74518279317186	296.364591296667	151.05488704492	-5.68822895219397	0.838716038663108	-6.78206769630977	1.18467934659751e-11	9.74104554129453e-10	0.113	0.061	0.282	0.571	0.068	0.123	0.437	0.118	0.066	0.199	0.215	0.067	0.000	0.065	0.000	0.613	2.604	0.422	7.076	2.636	10.543	7.285	0.695	1.949	0.780	0.381	1.293
Pdensi_DN16602_c0_g1d279250	Bud	MC_2_3	37.049596652702	1772.01292241795	904.531259535328	-5.57974450384021	0.823270809253555	-6.77753230300885	1.2224582560792e-11	1.00383873726715e-09	1.662	0.656	0.641	2.593	0.614	0.632	2.533	0.604	0.715	1.875	0.490	0.588	1.336	0.640	0.240	1.595	0.431	0.470	8.264	34.645	76.120	6.225	0.181	0.117	1.617	0.497	0.315
Pdensi_GG_112720_c1_g1	Bud	MC_2_3	3051.47396006869	596.194512726906	1823.8342363978	2.35589189241185	0.347664525744454	6.77633672105941	1.23261217477839e-11	1.01083968045234e-09	59.938	111.786	72.143	45.954	58.426	34.803	55.577	65.768	39.105	59.592	51.887	37.393	56.519	72.727	30.695	48.058	39.667	18.983	12.709	12.812	15.201	1.105	0.276	0.227	1.720	2.585	0.877
Pdensi_DN21850_c3_g1	Bud	MC_2_3	179.830217544955	0	89.9151087724773	9.54248698594897	1.40828622994114	6.77595703420872	1.23585405424304e-11	1.01216120959641e-09	3.718	7.102	3.554	2.671	6.843	4.464	8.484	12.818	11.219	7.124	15.335	7.681	5.246	5.925	3.969	2.933	0.516	0.270	0.000	0.000	0.000	0.000	0.088	9.220	0.000	0.000	0.000
Pdensi_GG_85600_c0_g1	Bud	MC_2_3	1.7504036899632	120.683391260132	61.2168974750478	-6.1074884574437	0.90144161149984	-6.77524576137762	1.24194960592056e-11	1.01581332721408e-09	0.052	0.028	0.052	2.747	3.600	5.714	3.332	2.167	2.529	2.012	2.436	3.245	1.622	4.644	0.909	0.142	1.238	0.098	3.771	1.637	2.910	2.037	30.508	3.660	0.162	0.000	0.031
Pdensi_DN19788_c0_g1d287932	Bud	MC_2_3	356.806724710967	1886.23751319382	1121.52211895239	-2.40237170227854	0.354623026457122	-6.7744379892066	1.24890786594479e-11	1.02016053049806e-09	7.081	12.333	9.096	21.047	50.893	56.084	13.269	16.812	15.816	10.596	12.600	10.157	41.491	53.219	36.867	12.582	21.030	13.854	45.992	50.619	32.723	61.878	90.393	34.684	27.976	40.088	55.868
Pdensi_DN15834_c0_g1d526435	Bud	MC_2_3	0.998882773282678	128.014300455786	64.5065916145344	-6.99981794567232	1.03338304261845	-6.77369151320282	1.25537205312573e-11	1.02409325963266e-09	0.000	0.041	0.038	4.134	4.090	6.038	3.410	4.316	4.626	1.079	1.892	0.955	1.409	1.944	4.047	0.521	2.282	1.920	2.307	2.547	3.837	2.141	4.419	4.366	0.000	0.000	0.000
Pdensi_DN19663_c0_g2d359591	Bud	MC_2_3	0.749355820460453	159.85784626717	80.3036010438153	-7.73579315340945	1.14208593304933	-6.77338975076521	1.25799448817013e-11	1.02488579823624e-09	0.019	0.000	0.038	0.261	0.182	0.325	0.413	0.884	1.967	3.935	2.246	3.143	0.126	0.130	0.064	0.429	0.293	0.119	2.637	5.720	2.519	22.760	6.786	25.561	1.002	0.553	1.907
Pdensi_DN12367_c0_g1d50717	Bud	MC_2_3	0	1421.55703528686	710.778517643429	-26.4597244319448	3.90684132022686	-6.7726642223617	1.26432159653242e-11	1.02761377027143e-09	0.000	0.000	0.000	0.381	0.000	0.000	0.000	0.000	0.000	0.000	0.000	0.000	0.000	0.000	0.168	0.000	10.051	48.744	90.002	0.000	10.697	0.000	0.000	0.000	0.000	0.000	0.000
Pdensi_DN25859_c0_g1d429552	Bud	MC_2_3	159.23392858442	0	79.6169642922099	9.3670098723144	1.38306906626621	6.77262625618685	1.26465354459951e-11	1.02761377027143e-09	3.168	4.532	4.996	8.689	9.923	6.774	4.636	12.935	6.416	5.816	7.248	3.117	1.591	10.458	4.203	1.429	0.000	0.000	0.000	0.000	0.000	3.733	6.545	9.534	0.000	1.593	4.872
Pdensi_DN38045_c0_g2	Bud	MC_2_3	2.49454051037192	217.849602701489	110.17207160593	-6.44703839300919	0.952575197964502	-6.76800992382067	1.30565803129782e-11	1.05954575925449e-09	0.000	0.043	0.161	0.314	0.776	0.522	1.138	0.294	0.517	0.346	0.153	0.429	0.224	0.185	0.362	0.364	1.341	2.493	4.911	5.197	4.782	10.516	8.816	6.217	0.000	0.000	0.000
Pdensi_DN22085_c0_g4	Bud	MC_2_3	29278.5659611169	5242.25063556651	17260.4082983417	2.48155538637204	0.366748590442226	6.76636652748897	1.32056750015318e-11	1.07024582780038e-09	1003.933	829.350	497.058	292.424	264.825	188.582	368.613	125.278	90.216	140.578	171.416	120.489	462.951	558.602	333.961	403.588	233.914	211.391	139.357	125.467	95.234	366.534	372.340	171.649	427.242	525.780	613.268
Pdensi_DN21186_c2_g1	Bud	MC_2_3	1.7540957380991	485.724589658431	243.739342698265	-8.11426927396489	1.20016716350617	-6.76094924165384	1.37090550310703e-11	1.10959339808193e-09	0.121	0.000	0.017	0.086	0.083	0.849	0.432	0.143	0.201	0.503	0.522	0.368	0.229	0.277	0.155	0.016	0.725	0.694	3.918	24.337	4.684	2.066	3.808	24.926	0.000	0.000	0.000
Pdensi_DN21071_c1_g2d415963	Bud	MC_2_3	476.596819943236	55.8736195633116	266.235219753274	3.09434626731082	0.457737252505423	6.76009271776315	1.37903460955947e-11	1.11471964272724e-09	12.539	17.140	8.361	6.632	4.856	7.279	4.145	5.873	6.557	6.081	5.724	5.324	8.294	14.459	5.544	5.064	2.265	2.182	1.090	1.256	1.446	0.477	0.136	0.085	34.899	44.205	42.227
Pdensi_DN15972_c0_g1d277447	Bud	MC_2_3	1.74937806466207	821.787342485808	411.768360275235	-8.87537767180161	1.31299246003625	-6.75965623713984	1.38319530508488e-11	1.11662892769401e-09	0.000	0.096	0.038	0.127	0.061	0.014	0.014	0.053	0.148	0.133	0.208	0.045	0.042	0.044	0.043	0.115	0.084	0.096	0.872	21.336	32.860	0.209	0.000	0.052	0.000	0.028	0.030
Pdensi_DN21802_c0_g1d420801	Bud	MC_2_3	95.3008732106526	805.371520714413	450.336196962533	-3.07886938967734	0.455679970216362	-6.75664850534346	1.41220227117472e-11	1.13856515577307e-09	3.251	1.696	2.621	2.180	1.030	2.110	1.387	5.734	8.748	5.215	4.635	14.122	1.729	0.614	0.971	2.776	10.850	7.242	16.171	13.964	24.754	3.335	2.638	2.612	6.059	4.244	11.234
Pdensi_GG_53714_c0_g1	Bud	MC_2_3	0	141.793276642492	70.8966383212461	-10.0053796210573	1.4814772365292	-6.75365059573771	1.44170709904432e-11	1.16084535290106e-09	0.000	0.000	0.000	0.457	0.000	0.782	0.399	0.381	0.000	0.000	0.000	0.852	0.800	1.673	0.000	0.000	0.388	0.000	4.427	3.769	1.565	1.647	0.000	0.000	0.000	0.000	0.000
Pdensi_DN19641_c0_g1d359695	Bud	MC_2_3	0	287.094442567418	143.547221283709	-11.0223391926332	1.6327925696285	-6.7506059236545	1.47228987829826e-11	1.18393465861083e-09	0.000	0.000	0.000	0.000	0.000	0.000	0.000	0.000	0.000	0.000	0.000	0.000	0.000	0.000	0.000	0.000	0.000	0.000	0.948	7.662	10.671	0.000	0.000	0.000	0.000	0.000	0.000
Pdensi_DN22339_c0_g1d423961	Bud	MC_2_3	869.827106643606	25.310682924501	447.568894784053	5.10585692390299	0.75672599264362	6.74729951599217	1.50622144855481e-11	1.2096536549325e-09	41.967	19.086	7.925	9.420	1.098	20.576	36.730	9.480	55.561	29.349	33.594	28.934	25.807	11.722	10.029	1.616	0.727	5.673	0.250	0.784	0.649	2.745	9.355	31.770	13.341	48.723	58.165
Pdensi_DN18385_c0_g1d115059	Bud	MC_2_3	98.2027586234323	901.706758691901	499.954758657667	-3.19861283544299	0.474107183055478	-6.7466027720333	1.51346878067616e-11	1.2139036421754e-09	1.484	2.786	3.572	25.116	121.824	119.758	21.195	31.043	19.380	7.142	15.927	10.716	50.918	84.277	82.553	12.757	15.795	10.935	19.280	15.825	26.438	7.349	1.166	0.201	0.019	0.000	0.000
Pdensi_DN22884_c1_g1d302828	Bud	MC_2_3	0.997105158059498	398.160265411148	199.578685284604	-8.63902789338353	1.28141254137008	-6.74180064145985	1.56435635482495e-11	1.25309990332301e-09	0.000	0.000	0.070	0.000	0.000	0.000	0.000	0.000	0.000	0.000	0.000	0.000	0.000	0.000	0.000	0.000	9.669	27.096	10.497	2.049	14.685	5.131	0.000	0.285	0.000	0.000	0.085
Pdensi_DN15787_c1_g1d345433	Bud	MC_2_3	0	170.083962943012	85.041981471506	-10.2670597461743	1.52328637708024	-6.74007192649734	1.58308244125222e-11	1.26646595300178e-09	0.000	0.000	0.000	0.000	0.000	0.000	0.000	0.000	0.000	0.030	0.016	0.015	0.056	0.000	0.029	0.000	0.085	0.000	1.471	5.765	4.259	64.670	36.738	26.251	0.000	0.014	0.015
Pdensi_GG_113498_c0_g1	Bud	MC_2_3	3.49317262034725	2047.34004990259	1025.41661126147	-9.19449611438512	1.3642454756591	-6.73962001592348	1.58801378850096e-11	1.26863120728687e-09	0.024	0.038	0.212	0.059	0.014	0.025	0.000	0.123	0.097	0.041	0.030	0.070	0.026	0.000	0.040	0.021	13.685	20.922	77.806	0.426	63.299	0.443	0.000	0.000	0.037	0.040	0.142
Pdensi_GG_58084_c0_g1	Bud	MC_2_3	6.23546246831822	1808.32559470725	907.280528587784	-8.17948792218127	1.2136729663447	-6.7394497109184	1.58987609418361e-11	1.26863120728687e-09	0.000	0.090	0.412	0.104	0.100	0.000	0.045	0.129	0.000	0.145	0.052	0.000	0.046	0.000	0.000	0.000	20.464	94.145	37.030	6.402	79.540	37.796	0.457	0.846	0.000	0.000	0.000
Pdensi_DN20361_c1_g1	Bud	MC_2_3	1541.06107346473	26.7913604460382	783.926216955383	5.84087982567817	0.866801856369568	6.7384256076026	1.60111997034573e-11	1.27596312912789e-09	33.980	77.060	12.411	20.353	40.438	22.512	21.007	11.408	3.558	10.881	5.981	1.925	45.899	88.248	23.602	6.550	7.768	0.718	1.364	0.250	0.248	0.032	0.082	0.112	0.000	0.019	0.000
Pdensi_DN12697_c0_g1d521551	Bud	MC_2_3	95280.5130173306	4422.67103486209	49851.5920260963	4.42918947356999	0.657813825402745	6.73319608455817	1.65976139963256e-11	1.32099984216909e-09	3499.062	1694.489	2370.495	2836.528	567.846	1960.690	1485.781	371.531	1708.112	1417.340	200.840	1287.617	2581.735	1559.755	1609.496	4105.652	626.053	606.796	146.585	25.025	133.037	11.110	4.240	8.816	0.512	0.393	0.424
Pdensi_DN10992_c0_g1d210217	Bud	MC_2_3	22.7478179291064	437.676820212368	230.212319070737	-4.26561282223496	0.633538197408111	-6.7330002195387	1.66199811815275e-11	1.3210863402679e-09	0.368	0.793	0.652	1.336	1.131	0.397	1.076	0.681	0.383	1.094	0.620	0.726	0.773	0.658	0.138	3.656	6.111	11.585	8.422	5.088	16.266	1.849	0.050	0.581	0.000	0.138	0.344
Pdensi_DN12809_c0_g1	Bud	MC_2_3	0	116.87160560519	58.4358028025948	-9.72565644393569	1.44475015728275	-6.7317220177553	1.67666744647392e-11	1.3310423922903e-09	0.000	0.000	0.000	0.000	0.000	0.021	0.000	0.000	0.045	0.000	0.000	0.000	0.022	0.000	0.000	0.035	0.021	0.000	2.463	2.146	3.365	107.269	0.215	0.040	0.000	0.000	0.000
Pdensi_DN23051_c0_g1d223592	Bud	MC_2_3	51.7758133572303	1010.632670519	531.204241938117	-4.28668108994393	0.637077103903941	-6.7286692045211	1.71221811375603e-11	1.35752874204309e-09	1.629	1.107	1.369	2.076	3.913	3.816	3.038	5.695	2.929	5.625	5.109	2.329	1.349	2.740	1.271	0.710	1.734	1.446	7.309	30.252	30.636	10.781	0.632	1.576	4.308	2.532	1.522
Pdensi_DN26768_c0_g2	Bud	MC_2_3	828.489129561278	102.44502934204	465.467079451659	3.01460912049145	0.448095405045901	6.72760552004019	1.72477751365032e-11	1.36574219448229e-09	24.240	22.942	18.803	35.661	29.645	15.340	24.834	14.931	13.930	11.504	12.674	7.560	17.578	25.780	7.489	8.592	4.719	2.065	3.442	1.316	2.289	1.371	0.683	0.702	0.985	1.370	0.418
Pdensi_DN19958_c2_g1d361555	Bud	MC_2_3	27547.2443349247	6786.06375897243	17166.6540469486	2.02126238652352	0.300522890988271	6.72581838899722	1.7460823746784e-11	1.38063086565882e-09	933.891	712.317	545.345	271.465	211.304	278.874	259.630	97.416	121.292	106.861	136.171	167.918	343.292	482.953	388.822	427.723	325.543	325.099	155.491	159.191	149.712	316.888	583.943	323.614	613.739	819.238	967.851
Pdensi_GG_114438_c1_g1	Bud	MC_2_3	71.026151445621	701.36842399948	386.19728772255	-3.30375850725877	0.491230696860658	-6.72547242746092	1.75023634314948e-11	1.38063086565882e-09	2.052	1.661	1.949	3.363	3.732	7.588	3.312	3.123	3.909	2.378	2.788	3.427	2.697	4.528	7.491	1.388	1.075	1.558	21.670	7.981	18.614	64.141	26.493	45.712	4.766	9.881	5.804
Pdensi_DN22002_c1_g4	Bud	MC_2_3	1082.71058054564	129.616997763444	606.163789154541	3.06404032862925	0.455598653389218	6.72530593722287	1.75223884293492e-11	1.38063086565882e-09	21.613	38.007	26.872	43.815	38.913	29.707	46.402	55.336	58.379	40.885	49.137	40.211	18.709	30.622	19.142	26.107	8.848	6.405	2.543	2.025	4.244	0.710	0.678	1.233	0.311	0.271	0.393
Pdensi_DN17230_c3_g1	Bud	MC_2_3	547.27284300292	3071.93569974655	1809.60427137473	-2.48877123396366	0.370061756355246	-6.72528622918422	1.75247603437363e-11	1.38063086565882e-09	9.638	19.584	14.528	22.544	27.263	23.783	27.404	26.733	28.625	29.155	22.944	22.976	13.873	21.700	16.199	17.712	52.831	49.073	58.977	77.259	73.283	74.633	62.379	52.187	11.545	19.859	15.536
Pdensi_DN19371_c1_g2	Bud	MC_2_3	0.249276289514874	772.982380614777	386.615828452146	-11.4896513586089	1.70852155435033	-6.72490863773617	1.75702652335276e-11	1.38246142673941e-09	0.000	0.000	0.020	0.000	0.000	0.000	0.022	0.000	0.000	0.000	0.000	0.000	0.000	0.000	0.000	0.000	0.000	0.171	17.190	0.573	34.865	0.443	0.000	0.040	0.000	0.000	0.000
Pdensi_DN19641_c0_g1d359694	Bud	MC_2_3	3.75083565936333	180.484321021938	92.1175783406509	-5.58838535049703	0.831109588064776	-6.7240053908047	1.76795886805313e-11	1.38930236112327e-09	0.050	0.165	0.075	0.000	0.138	0.035	0.036	0.120	0.000	0.000	0.166	0.000	0.091	0.000	0.019	0.000	0.091	0.498	2.267	6.866	3.111	0.074	0.121	0.000	0.026	0.038	0.000
Pdensi_DN22532_c0_g2	Bud	MC_2_3	0	532.635556384179	266.31777819209	-11.9140753177483	1.77239534370859	-6.72201908002031	1.79223477120483e-11	1.40659841461942e-09	0.000	0.000	0.000	0.000	0.000	0.038	0.019	0.000	0.021	0.000	0.000	0.000	0.000	0.000	0.000	0.016	0.000	0.000	0.524	9.978	25.141	1.064	0.281	1.140	0.000	0.000	0.000
Pdensi_DN19284_c0_g1d533799	Bud	MC_2_3	1.00193667711434	472.91197815654	236.956957416827	-8.88359896754429	1.32196519326031	-6.7199946056333	1.81731289308457e-11	1.42447960104406e-09	0.049	0.042	0.010	0.208	0.000	0.021	0.064	0.020	0.068	0.068	0.086	0.000	0.022	0.045	0.044	0.142	0.206	0.000	0.828	20.225	10.741	0.277	0.024	0.000	0.000	0.000	0.070
Pdensi_DN23854_c0_g1d550657	Bud	MC_2_3	23651.0825757021	4166.09133223186	13908.586953967	2.50522090511828	0.373022731814956	6.71600063869843	1.86779974442839e-11	1.46220691215781e-09	717.189	573.217	591.677	221.429	190.723	318.827	242.111	89.130	128.504	94.645	127.198	191.018	306.768	406.384	434.072	256.102	133.089	218.501	78.850	69.786	134.979	188.789	176.544	236.464	236.015	323.045	941.964
Pdensi_GG_126998_c0_g1	Bud	MC_2_3	0.500330194252929	606.224354239683	303.362342216968	-10.2431701322391	1.52533569587338	-6.71535463304947	1.87609376922835e-11	1.46685014097854e-09	0.000	0.034	0.000	0.039	0.038	0.000	0.000	0.032	0.000	0.000	0.000	0.000	0.000	0.000	0.000	0.000	0.207	0.782	33.536	1.707	7.419	0.000	0.000	0.000	0.000	0.000	0.000
Pdensi_DN23002_c2_g2	Bud	MC_2_3	1.50073991945144	1176.04363988826	588.772189903853	-9.61409381991151	1.4317405262316	-6.71496939827234	1.88105692694613e-11	1.46888067955743e-09	0.018	0.079	0.018	0.139	0.111	0.099	0.261	0.153	0.129	0.194	0.093	0.066	0.020	0.169	0.062	0.050	0.061	0.355	40.100	0.171	40.738	0.111	0.104	0.113	0.029	0.000	0.000
Pdensi_DN21903_c1_g1d221998	Bud	MC_2_3	109.230921869275	773.32914102095	441.280031445113	-2.82344390893286	0.420624216625498	-6.71250916455605	1.9130578442572e-11	1.49199285140059e-09	1.938	3.351	3.429	8.462	15.780	22.805	8.727	8.653	9.856	6.434	8.527	7.634	9.958	13.833	19.143	5.415	4.027	5.376	13.112	19.403	20.139	73.573	10.747	14.621	0.466	1.101	1.665
Pdensi_GG_77262_c0_g1	Bud	MC_2_3	2.75234036707754	1981.63412754241	992.193233954746	-9.49191812576333	1.41457535292637	-6.71008306918902	1.94513649770514e-11	1.51500514646414e-09	0.092	0.066	0.051	0.345	0.024	0.098	0.521	0.148	0.131	0.262	0.193	0.109	0.034	0.105	0.092	0.083	0.079	0.206	58.975	0.083	76.884	0.214	0.243	0.208	0.016	0.000	0.000
Pdensi_GG_68399_c0_g1	Bud	MC_2_3	4.0001119488782	146.804130940908	75.4021214448932	-5.19796935163946	0.774670506922019	-6.70990996196878	1.94744540412111e-11	1.51500514646414e-09	0.061	0.165	0.091	0.449	0.952	0.962	1.453	0.718	0.628	0.356	0.226	0.030	0.313	0.764	0.864	0.464	1.469	1.585	3.293	4.789	1.940	0.499	4.586	1.666	0.000	0.000	0.000
Pdensi_DN24110_c1_g3	Bud	MC_2_3	300.510415131277	32.8909429236327	166.700679027455	3.19355447389943	0.476430069581928	6.70309176056373	2.0405523384912e-11	1.5854504277038e-09	6.182	9.123	8.671	10.439	4.653	4.193	7.557	3.683	6.795	9.112	6.367	8.122	10.540	9.007	5.093	1.595	1.219	1.319	0.835	0.493	0.899	0.615	5.416	0.947	0.132	0.214	0.000
Pdensi_GG_91900_c1_g1	Bud	MC_2_3	0	197.437955715542	98.7189778577708	-10.4819613464502	1.56542752486202	-6.69590969877323	2.14334052923253e-11	1.66323225068444e-09	0.000	0.000	0.000	0.000	0.000	0.000	0.000	0.000	0.000	0.000	0.000	0.000	0.000	0.000	0.000	0.000	0.000	0.000	2.026	2.474	8.799	0.047	0.000	0.000	0.000	0.000	0.000
Pdensi_GG_1120_c0_g1	Bud	MC_2_3	396.084130026558	77.34026963356	236.712199830059	2.35562781128755	0.351966769983987	6.69275628319889	2.19005723853176e-11	1.69736271370851e-09	9.886	10.569	11.106	5.571	7.253	7.202	3.935	6.650	5.490	3.307	3.396	6.046	5.304	6.483	4.089	4.706	2.772	4.189	2.165	1.416	1.749	0.558	1.346	0.246	4.214	10.151	9.855
Pdensi_DN17319_c0_g1d112878	Bud	MC_2_3	0	251.53695135219	125.768475676095	-10.8314260041594	1.61896822608647	-6.69032648672926	2.22673240570763e-11	1.72363525868241e-09	0.000	0.000	0.000	0.000	0.000	0.000	0.000	0.000	0.000	0.000	0.000	0.000	0.000	0.000	0.000	0.000	0.000	0.000	1.906	2.604	12.389	0.050	0.000	0.000	0.000	0.000	0.000
Pdensi_DN9616_c0_g1d333228	Bud	MC_2_3	562.860658274557	27.2305581289579	295.045608201758	4.37430646553315	0.654502310680318	6.68340874302844	2.33447254880059e-11	1.8035061484706e-09	11.333	25.303	8.422	10.154	12.340	41.641	1.517	2.987	4.907	5.083	2.912	2.545	6.402	27.787	29.414	1.551	4.980	1.269	0.327	0.664	0.851	0.086	2.342	5.400	11.750	19.678	25.134
Pdensi_DN38241_c0_g1	Bud	MC_2_3	3.00008970467658	208.61667786253	105.808383783603	-6.1192928042993	0.91560535259989	-6.68333009076823	2.33572639073834e-11	1.8035061484706e-09	0.087	0.058	0.097	0.367	0.117	0.419	0.319	0.169	0.254	0.406	0.096	0.478	0.121	0.200	0.208	0.069	1.242	0.672	1.420	8.149	4.511	2.424	0.267	2.262	0.068	0.171	0.169
Pdensi_DN16534_c0_g3	Bud	MC_2_3	365.281933763158	3651.39076157005	2008.3363476666	-3.32139244246237	0.49699035716398	-6.6830118423535	2.34080651004895e-11	1.80518345520297e-09	5.199	15.629	8.430	10.839	18.626	22.471	20.163	25.049	29.927	20.269	28.200	29.570	10.428	24.947	26.071	24.868	77.286	81.473	116.771	64.344	70.682	10.561	3.115	0.233	81.096	10.646	9.187
Pdensi_DN18162_c1_g4	Bud	MC_2_3	488.228610783117	4364.53302516817	2426.38081797564	-3.16020523891977	0.472930892469015	-6.6821713050323	2.35427586311495e-11	1.81331818340169e-09	6.020	15.373	17.616	51.292	79.494	64.097	75.550	53.504	47.308	55.127	105.021	65.476	35.637	48.221	41.377	34.943	130.729	83.457	106.080	116.480	76.669	24.825	217.784	2.315	0.000	0.000	0.019
Pdensi_GG_133971_c0_g1	Bud	MC_2_3	47.7871190896133	2608.24383715447	1328.01547812204	-5.77029987839073	0.863703158703025	-6.68088314862211	2.37506554297707e-11	1.82706405090479e-09	1.523	1.310	0.980	0.856	0.750	0.571	0.634	0.631	0.650	0.526	0.348	0.502	1.082	1.207	0.480	0.872	0.686	0.524	6.008	105.454	64.016	0.998	0.605	0.034	0.170	0.478	0.270
Pdensi_GG_115670_c0_g1	Bud	MC_2_3	0	388.524014328683	194.262007164341	-11.4589962374682	1.7152500778237	-6.68065629940523	2.37874524944984e-11	1.82763001343869e-09	0.000	0.000	0.000	0.000	0.000	0.000	0.000	0.000	0.000	0.000	0.000	0.000	0.000	0.000	0.000	0.000	0.000	0.036	10.608	0.579	15.395	0.103	0.000	0.000	0.000	0.000	0.000
Pdensi_DN22350_c0_g1d423860	Bud	MC_2_3	7.00567131691386	677.471006785999	342.238339051456	-6.59567935496635	0.987472663755574	-6.67935386675064	2.39998018199445e-11	1.84166588007683e-09	0.191	0.241	0.125	0.249	0.258	0.652	0.288	0.438	0.300	0.223	0.241	0.473	0.644	0.352	0.791	0.083	0.663	1.385	31.594	1.368	14.277	8.282	16.368	44.083	5.069	5.619	4.972
Pdensi_DN9125_c0_g1d209017	Bud	MC_2_3	442.739114412164	82.38682010269	262.562967257427	2.42710373154714	0.363558871425664	6.67595793228611	2.45622424171935e-11	1.88202881684979e-09	11.993	13.449	9.850	14.085	17.118	18.019	12.191	6.772	8.352	5.655	5.123	4.922	12.815	12.395	11.292	5.411	1.841	0.809	1.969	1.524	2.157	1.307	1.219	3.004	6.075	11.749	23.832
Pdensi_DN11283_c0_g1d174343	Bud	MC_2_3	1.99776554656536	168.530898627267	85.2643320869161	-6.39751110393813	0.958311820045599	-6.67581362362171	2.45864267149674e-11	1.88202881684979e-09	0.000	0.086	0.080	4.232	4.241	7.605	6.636	4.170	6.335	5.534	3.897	7.495	2.762	7.375	0.810	0.435	3.393	0.200	4.901	2.144	4.531	2.960	85.991	23.664	0.000	0.000	0.000
Pdensi_DN48158_c0_g1d158735	Bud	MC_2_3	467.620896260018	32.436293282503	250.02859477126	3.84483450367842	0.575952599005905	6.67560926075272	2.46207152181466e-11	1.88233251322973e-09	16.686	9.793	10.664	13.044	18.231	5.411	18.311	14.259	8.777	10.987	6.028	7.089	8.500	4.072	2.667	11.900	3.002	3.284	1.273	0.443	0.546	0.000	0.000	0.000	0.000	0.000	0.000
Pdensi_DN18754_c0_g7	Bud	MC_2_3	955.397341015369	61.7018702097826	508.549605612576	3.95148238165491	0.592029329536383	6.67447064615753	2.48126134486434e-11	1.89467040946098e-09	12.283	44.619	19.687	17.198	28.235	33.804	19.293	13.750	13.241	11.396	10.885	7.917	16.438	40.492	31.375	8.317	8.828	3.267	1.950	1.117	1.209	0.436	0.519	0.208	0.296	0.507	0.577
Pdensi_GG_81216_c0_g1	Bud	MC_2_3	27.7502540360958	2469.18538905777	1248.46782154693	-6.47535824905636	0.970716203973664	-6.67070171750429	2.54583186987421e-11	1.94158774547655e-09	0.503	0.934	0.773	2.182	3.075	4.435	3.458	1.948	1.872	0.962	1.729	0.486	1.320	2.153	2.357	0.536	3.006	8.020	81.207	2.761	85.964	7.094	21.286	27.292	0.140	0.461	0.164
Pdensi_GG_147052_c0_g1	Bud	MC_2_3	0	689.359041303618	344.679520651809	-12.2862941168597	1.84201146239109	-6.67004216190436	2.55729946849457e-11	1.94794050311831e-09	0.000	0.000	0.000	0.019	0.036	0.000	0.033	0.124	0.017	0.087	0.057	0.018	0.000	0.000	0.000	0.000	0.000	0.000	0.291	31.540	14.506	0.134	0.000	0.030	0.070	0.000	0.054
Pdensi_DN10179_c0_g1d266668	Bud	MC_2_3	0	221.321193185392	110.660596592696	-10.6467476611466	1.59658081547278	-6.66846773928817	2.58487853362372e-11	1.96653504126667e-09	0.000	0.000	0.000	0.000	0.000	0.000	0.000	0.000	0.000	0.000	0.000	0.000	0.000	0.000	0.000	0.000	0.000	0.000	1.862	2.629	10.394	0.000	0.000	0.000	0.000	0.000	0.000
Pdensi_DN23615_c0_g2d549550	Bud	MC_2_3	0.249276289514874	582.130474200408	291.189875244962	-11.0806836981052	1.6618300949636	-6.66775967753063	2.59737631830568e-11	1.97362450233068e-09	0.000	0.000	0.023	0.528	1.572	1.888	0.274	0.754	0.383	0.247	0.118	0.195	0.339	1.093	0.229	0.235	0.338	0.089	5.808	32.391	1.395	9.688	0.058	0.096	0.000	0.000	0.113
Pdensi_DN19843_c1_g1d61774	Bud	MC_2_3	12.0101357024338	260.709830970123	136.359983336278	-4.44085049203566	0.666518854536543	-6.66275299162175	2.68745136941979e-11	2.03957189503154e-09	0.309	0.475	0.176	0.346	0.495	0.428	1.886	1.697	3.727	3.817	1.725	2.346	0.588	0.406	0.049	1.353	1.065	1.593	9.314	5.531	3.216	53.336	20.551	31.640	9.989	12.660	15.661
Pdensi_DN22278_c1_g3	Bud	MC_2_3	676.292438986871	129.942184332535	403.117311659703	2.37973247632196	0.357231312738496	6.661601017221	2.7086052462533e-11	2.05311616223937e-09	23.239	15.862	14.659	12.108	9.297	2.173	6.804	8.800	5.215	4.485	5.098	3.233	4.764	5.990	3.437	14.541	16.911	15.349	3.108	2.924	2.857	6.840	0.461	1.241	2.640	2.551	2.930
Pdensi_DN17972_c0_g1d114096	Bud	MC_2_3	512.431646770866	4.94381426959906	258.687730520232	6.67036787704774	1.00182716560383	6.65820223893341	2.77197183489741e-11	2.09858550622477e-09	15.697	15.870	9.263	4.499	7.905	7.079	1.216	0.803	0.831	0.217	0.351	0.000	9.886	13.035	11.432	1.566	0.818	0.310	0.316	0.000	0.044	3.624	1.214	1.507	1.053	0.347	1.743
Pdensi_DN18746_c0_g1d13978	Bud	MC_2_3	247.380290463494	1048.5900025157	647.985146489599	-2.08342257523079	0.313081257619664	-6.65457456978075	2.84120676167977e-11	2.14838143441023e-09	6.987	6.915	5.786	9.364	12.392	11.660	8.743	9.050	8.062	10.011	7.278	8.646	6.616	8.528	7.223	6.260	8.168	6.724	22.931	19.618	29.037	11.499	13.817	8.858	4.147	3.857	3.128
Pdensi_DN5114_c0_g1d261767	Bud	MC_2_3	6140.77467097151	150.241225894116	3145.50794843281	5.35272493975458	0.804563725453091	6.65295335896506	2.87269251756951e-11	2.16954685511819e-09	31.454	355.501	107.130	120.602	147.503	33.051	280.028	88.796	61.401	216.757	128.898	80.456	33.288	112.938	60.879	33.751	47.811	24.088	5.247	2.097	3.023	1.283	2.827	0.145	0.590	0.000	0.057
Pdensi_DN19412_c2_g3	Bud	MC_2_3	0	1012.20668321772	506.103341608858	-25.9906516482499	3.90687450592959	-6.65254325645808	2.88071114141678e-11	2.17295926681839e-09	0.000	0.000	0.000	0.000	0.000	0.000	0.000	0.000	0.139	0.000	0.000	0.000	0.000	0.000	0.000	0.000	0.127	0.000	0.000	64.708	3.533	5.904	0.144	0.000	0.000	0.000	0.707
Pdensi_DN16260_c0_g1d215108	Bud	MC_2_3	124.056185729169	1283.41704886516	703.736617297163	-3.37072226377622	0.506716976458263	-6.65208078745681	2.88977995717281e-11	2.17715460851078e-09	3.487	3.305	3.095	3.907	2.782	4.984	3.597	2.900	3.077	3.221	2.341	2.678	3.655	3.907	3.668	3.204	4.321	4.952	13.875	30.912	42.018	12.067	10.659	35.518	7.947	9.574	8.071
Pdensi_DN12213_c0_g1d389462	Bud	MC_2_3	159.547017274877	703.943832963533	431.745425119205	-2.14137080268762	0.322019309102086	-6.64982111991543	2.93449443202662e-11	2.20816259806318e-09	3.611	5.218	3.902	7.185	7.340	4.085	5.338	4.775	4.684	3.732	4.748	2.767	2.767	4.893	1.836	3.285	4.307	2.647	14.491	17.909	15.690	9.792	4.256	3.043	0.986	1.043	0.734
Pdensi_DN29021_c0_g1d196467	Bud	MC_2_3	67.7787907578884	475.189764818775	271.484277788331	-2.80919106975211	0.422532135814731	-6.64846725642631	2.96160845648899e-11	2.22586746947744e-09	1.810	1.914	1.672	2.474	3.966	7.487	2.733	2.814	1.940	2.463	1.995	2.624	3.287	4.484	5.132	1.775	2.977	2.864	7.226	12.571	12.484	23.682	17.618	13.922	1.802	2.445	2.253
Pdensi_DN76051_c0_g1	Bud	MC_2_3	0	221.89657661446	110.94828830723	-10.6506512699462	1.60371413930958	-6.64124048599546	3.11054038366746e-11	2.33497396636125e-09	0.000	0.000	0.000	0.086	0.000	0.074	0.000	0.000	0.000	0.000	0.000	0.000	0.000	0.158	0.000	0.000	0.000	0.085	4.290	1.206	9.589	0.207	0.084	0.000	0.000	0.310	0.082
Pdensi_DN15855_c0_g1d345937	Bud	MC_2_3	0	266.368798568516	133.184399284258	-10.914305943927	1.64373332335017	-6.63994930861534	3.1379105026121e-11	2.35267492756231e-09	0.000	0.000	0.000	0.000	0.000	0.000	0.000	0.000	0.000	0.000	0.000	0.000	0.000	0.000	0.000	0.000	0.000	0.482	6.110	0.900	11.140	0.146	0.000	0.000	0.000	0.000	0.000
Pdensi_DN20968_c1_g6	Bud	MC_2_3	23.2498118929647	196.862302491623	110.056057192294	-3.0814475496804	0.464120726080558	-6.63932329784719	3.15126525823307e-11	2.35983772293256e-09	0.447	0.727	0.673	5.092	7.073	1.214	13.124	7.515	8.522	21.416	2.541	3.686	1.242	3.872	0.000	4.605	6.721	4.364	4.205	4.404	4.823	3.060	2.999	13.042	0.000	0.000	0.000
Pdensi_DN35459_c0_g1d147780	Bud	MC_2_3	1174.01030162276	97.8953629221763	635.952832272471	3.58142203966576	0.539480307858373	6.63865202769547	3.16564734234969e-11	2.36775165075986e-09	30.933	34.388	28.277	16.648	9.986	6.715	12.845	6.765	12.583	4.850	6.336	7.923	5.679	8.297	10.642	16.618	5.963	4.067	3.570	2.372	0.843	2.223	0.713	0.589	0.431	0.782	2.487
Pdensi_DN32512_c0_g1	Bud	MC_2_3	1725.96637100881	14341.2781715571	8033.62227128294	-3.05468918577039	0.460292059381055	-6.6364151271216	3.21403858628107e-11	2.39873916105759e-09	30.500	30.802	76.147	111.255	182.042	250.642	188.059	255.034	297.792	269.521	263.181	250.853	97.248	152.201	120.445	121.503	100.301	71.256	328.206	290.512	362.060	297.743	433.563	622.385	38.694	33.388	51.937
Pdensi_DN32362_c0_g1d199467	Bud	MC_2_3	185.441694039672	0	92.7208470198359	9.58680920979295	1.44458413534442	6.63637996239467	3.2148050612112e-11	2.39873916105759e-09	5.523	6.836	2.443	2.868	4.241	2.365	2.429	4.158	3.004	2.332	2.079	2.274	2.261	3.943	1.392	0.746	0.000	1.635	0.000	0.000	0.000	0.472	0.000	0.000	0.000	0.624	0.000
Pdensi_GG_78411_c1_g1	Bud	MC_2_3	0	1058.99168832338	529.495844161692	-25.9185882199237	3.90686938466756	-6.63410666392912	3.26473690084047e-11	2.43307163030224e-09	0.000	0.000	0.000	0.000	0.000	0.041	0.000	0.000	0.000	0.000	0.000	0.000	0.000	0.000	0.043	0.000	17.203	7.334	72.751	0.000	2.637	0.000	0.000	0.000	0.000	0.000	0.000
Pdensi_DN20474_c3_g1	Bud	MC_2_3	530.460304938693	106.077212538653	318.268758738673	2.32382401099125	0.350371561451451	6.63245613132688	3.30146479504015e-11	2.4574932191378e-09	14.071	14.917	13.292	5.781	8.104	9.253	5.393	3.308	4.636	4.747	3.140	3.408	11.495	12.952	9.482	12.821	6.447	5.848	1.865	2.749	2.610	0.236	0.210	0.643	0.207	0.472	0.538
Pdensi_GG_31362_c0_g1	Bud	MC_2_3	356.677230405572	15.7469457882235	186.212088096898	4.5027385627922	0.679238228118846	6.62910062536168	3.37738299504682e-11	2.5109932494911e-09	5.655	11.872	10.964	33.264	32.616	22.986	28.158	42.031	65.399	36.083	56.198	49.759	5.539	22.463	19.831	20.594	3.429	1.804	0.502	0.131	0.486	0.345	0.139	0.000	0.000	0.000	0.136
Pdensi_DN17676_c0_g1d351375	Bud	MC_2_3	698.211697342216	14706.0859709295	7702.14883413586	-4.39658994099922	0.663427704499532	-6.62708221435502	3.42386961807432e-11	2.54250987906763e-09	17.141	9.230	29.115	27.455	34.623	37.383	57.588	68.509	76.331	73.467	24.118	44.232	17.770	21.284	13.422	48.049	38.577	23.241	111.303	398.617	482.034	19.995	50.222	85.922	5.505	4.741	5.821
Pdensi_DN3679_c0_g1	Bud	MC_2_3	13.2200300937895	1258.45073417153	635.835382132662	-6.57253937456102	0.991822214212774	-6.62673136412633	3.43201378737732e-11	2.54551273501056e-09	0.034	0.126	0.902	1.409	0.242	0.198	0.494	0.470	0.529	0.412	0.848	0.777	0.037	0.096	0.189	0.183	54.001	56.990	39.550	34.734	12.612	38.998	4.989	2.942	0.681	0.566	0.785
Pdensi_DN21492_c0_g2	Bud	MC_2_3	506.009600576106	116.480164364497	311.244882470302	2.11987315028378	0.319954147997743	6.62555295360239	3.4595068502845e-11	2.56284230627282e-09	13.800	14.883	11.644	5.809	6.732	6.070	6.748	5.073	3.663	4.149	2.951	4.627	7.137	7.550	6.695	4.340	3.531	4.412	2.417	2.876	2.695	2.677	1.449	0.654	2.886	3.821	4.489
Pdensi_DN12229_c0_g1d337510	Bud	MC_2_3	139.343581998607	841.544392310736	490.443987154672	-2.59461506529685	0.391634092604565	-6.62510009800562	3.47012948712233e-11	2.56764765864785e-09	3.644	4.879	2.601	6.450	6.571	14.589	5.296	5.141	4.399	7.243	4.986	7.360	6.449	8.605	10.370	5.548	9.766	20.473	24.496	17.716	15.687	13.161	24.748	18.123	4.219	1.956	3.872
Pdensi_DN54509_c0_g1d163734	Bud	MC_2_3	162.01443817443	12.0816011758173	87.0480196751237	3.73911919034037	0.564548731162638	6.62320006040929	3.51504766915795e-11	2.59778761073006e-09	3.920	4.092	4.902	3.194	6.117	9.326	1.868	1.468	0.830	0.660	0.885	0.000	5.925	6.790	7.806	1.380	0.755	0.171	0.310	0.325	0.201	0.000	0.343	0.000	0.628	0.786	0.507
Pdensi_GG_3773_c0_g1	Bud	MC_2_3	309.425270165328	1877.88369630232	1093.65448323382	-2.60159374229911	0.393039611410403	-6.61916424393822	3.61235319955919e-11	2.6665265948708e-09	8.354	9.639	6.678	11.143	16.608	14.498	22.280	13.922	10.405	16.524	20.861	10.542	13.767	16.882	13.748	15.287	23.900	28.891	52.969	50.493	25.818	21.259	28.480	9.129	4.705	1.385	0.710
Pdensi_DN26169_c0_g1d228600	Bud	MC_2_3	189.843045112776	862.849125922397	526.346085517587	-2.1842503889939	0.330050173957249	-6.61793436678155	3.64252670409694e-11	2.68560638705865e-09	5.262	5.348	4.523	66.458	157.933	268.989	77.989	75.168	58.899	38.369	36.644	38.545	83.355	156.954	180.046	10.094	31.486	8.052	16.376	24.578	17.915	1463.366	1141.356	1099.346	2.052	2.145	2.269
Pdensi_DN26571_c1_g4	Bud	MC_2_3	622.991838916311	76.9254250470728	349.958631981692	3.01880517359338	0.456193967033063	6.61737197715855	3.6564062757247e-11	2.69264177457876e-09	19.014	18.689	11.940	16.757	9.038	4.355	12.604	2.820	1.241	6.244	3.843	2.362	8.538	11.431	6.314	8.132	5.255	3.854	1.190	2.326	1.700	14.711	12.065	5.191	10.952	10.697	29.870
Pdensi_DN36715_c0_g1	Bud	MC_2_3	0	168.489787531178	84.2448937655892	-10.253285452019	1.55013825996671	-6.6144328650008	3.72978875392955e-11	2.73827116457983e-09	0.000	0.000	0.000	0.197	0.000	0.740	0.000	0.000	0.000	0.000	0.000	0.000	0.000	0.000	0.000	0.000	1.006	0.380	3.021	1.546	6.876	1.185	0.000	0.000	0.000	0.000	0.000
Pdensi_DN25839_c0_g1d75545	Bud	MC_2_3	473.982453239283	3577.3969079913	2025.68968061529	-2.91601125304995	0.440860612153682	-6.61436103081361	3.73160020173089e-11	2.73827116457983e-09	15.051	9.957	12.679	25.052	17.319	27.142	26.134	11.984	13.301	12.103	16.919	13.262	18.611	16.422	22.039	15.677	50.101	62.529	109.997	43.309	92.848	94.215	107.861	39.169	67.881	35.606	34.709
Pdensi_DN19808_c0_g1d360932	Bud	MC_2_3	0	252.007446483782	126.003723241891	-10.8341283658704	1.6380626759046	-6.61398890606396	3.74099788809943e-11	2.74192619708633e-09	0.000	0.000	0.000	0.000	0.000	0.000	0.000	0.000	0.000	0.000	0.000	0.000	0.000	0.000	0.000	0.000	0.000	0.000	1.697	2.599	12.613	0.000	0.000	0.000	0.000	0.000	0.000
Pdensi_DN23318_c0_g4	Bud	MC_2_3	228.792775292458	1.21915016984292	115.00596273115	7.47883567173198	1.13079868048904	6.61376405966228	3.74668740832618e-11	2.74285795175577e-09	6.969	3.736	7.469	1.859	5.929	6.210	5.245	7.560	10.062	3.906	5.666	4.761	3.397	6.749	1.761	6.200	1.067	0.077	0.087	0.000	0.000	0.000	0.000	0.000	0.471	0.000	0.000
Pdensi_DN23660_c1_g4	Bud	MC_2_3	560.984231739285	103.956993436973	332.470612588129	2.43446842960509	0.368332127021401	6.60943819723777	3.857812304358e-11	2.82088324917013e-09	15.442	15.031	14.200	11.737	11.104	7.772	10.022	8.742	8.188	8.756	8.662	6.128	11.252	10.866	7.968	10.754	4.611	3.133	1.768	2.360	2.933	4.585	1.605	0.978	4.134	9.777	9.762
Pdensi_DN14442_c0_g1d342236	Bud	MC_2_3	95.511496332988	484.870624085452	290.19106020922	-2.34357421145964	0.354755457014612	-6.60616817900877	3.94394833096766e-11	2.88047426337026e-09	2.175	2.732	2.713	2.844	2.809	2.269	3.244	3.129	3.374	3.876	2.061	3.095	1.884	2.301	1.816	3.304	6.070	8.420	9.020	12.830	11.210	10.633	8.397	4.858	3.014	3.724	3.316
Pdensi_DN21541_c0_g1	Bud	MC_2_3	376.948108907489	16.0878632783614	196.517986092925	4.5494792916199	0.688781751259046	6.60511008502151	3.97222060624407e-11	2.89771392756324e-09	11.424	14.850	3.811	16.788	11.720	21.948	12.872	13.453	16.645	8.859	11.117	8.651	8.297	24.227	17.368	2.150	0.767	0.528	0.458	0.276	0.365	0.055	0.022	0.000	0.000	0.061	0.000
Pdensi_DN20854_c0_g2	Bud	MC_2_3	4.243918575034	384.257450173342	194.250684374188	-6.49970441253351	0.984130355825681	-6.60451572706574	3.98818873868663e-11	2.90594785091157e-09	0.000	0.132	0.207	0.047	0.000	0.000	0.000	0.029	0.033	0.011	0.036	0.045	0.000	0.000	0.000	0.052	0.094	0.060	4.901	6.462	14.643	0.156	0.035	0.000	0.000	0.011	0.091
Pdensi_DN23412_c0_g5	Bud	MC_2_3	1.75562269001493	811.477092165491	406.616357427753	-8.85354199670872	1.34111670841177	-6.60161933795725	4.06690690571118e-11	2.95983095787281e-09	0.136	0.000	0.000	0.000	0.218	0.049	0.000	0.191	0.000	0.056	0.062	0.000	0.000	0.225	0.056	0.046	0.249	0.117	2.749	31.555	20.314	2.688	1.762	0.194	0.000	0.787	0.131
Pdensi_GG_107195_c0_g1	Bud	MC_2_3	0.498552579029749	408.387649179703	204.443100879366	-9.67505979449187	1.46631239734372	-6.59822546138094	4.16108146329207e-11	3.024823621091e-09	0.000	0.000	0.034	0.043	0.021	0.000	0.019	0.000	0.000	0.000	0.000	0.000	0.000	0.000	0.000	0.016	26.976	56.887	19.091	1.481	7.932	4.593	0.000	0.000	0.000	0.000	0.021
Pdensi_DN20163_c2_g1	Bud	MC_2_3	0	6052.78525994404	3026.39262997202	-15.4205559063039	2.33725656348416	-6.59771637706579	4.17539053006781e-11	3.03103086055321e-09	0.000	0.000	0.000	0.035	0.000	0.000	0.000	0.087	0.328	0.033	0.000	0.000	0.031	0.064	0.000	0.000	0.000	0.000	9.829	345.282	53.066	35.618	10.468	7.415	0.000	0.000	0.000
Pdensi_DN19484_c1_g1d484259	Bud	MC_2_3	38.237657320024	555.563134713067	296.900396016546	-3.86117966253027	0.585248405184145	-6.59750565456966	4.18132748281119e-11	3.03103086055321e-09	0.656	1.091	1.304	1.953	5.465	3.177	2.578	2.352	2.861	0.458	2.335	0.812	4.094	3.976	3.559	4.744	8.616	6.273	19.319	13.301	5.830	0.785	0.099	0.000	0.000	0.000	0.048
Pdensi_DN18688_c1_g5	Bud	MC_2_3	18.749232932144	570.863449901478	294.806341416811	-4.92823593970158	0.746996527863057	-6.59740140131555	4.18426779557684e-11	3.03103086055321e-09	0.344	0.621	0.543	1.269	13.516	18.190	0.358	2.271	2.730	0.856	1.949	4.714	10.849	20.107	14.402	3.849	6.062	7.012	6.473	26.315	5.980	0.654	3.715	0.159	0.024	0.000	0.056
Pdensi_GG_121614_c0_g1	Bud	MC_2_3	0.250803241430704	182.462392401697	91.3565978215639	-9.40717399011173	1.42636369938539	-6.59521410574679	4.24642588913062e-11	3.07247225171595e-09	0.014	0.000	0.000	1.064	1.751	0.605	3.058	1.962	2.934	4.376	6.110	4.093	0.612	0.664	0.124	0.163	0.534	0.729	3.926	6.437	2.129	3.673	49.463	6.892	0.000	0.000	0.000
Pdensi_DN39555_c0_g3	Bud	MC_2_3	1.75243196849373	396.431568418	199.092000193247	-7.82210449655165	1.18608628320726	-6.59488656710548	4.25581125025446e-11	3.07567825862394e-09	0.045	0.097	0.000	0.000	0.054	0.049	0.050	0.282	0.212	0.159	0.057	0.587	0.000	0.052	0.051	0.000	0.149	0.563	2.601	20.162	4.070	6.878	0.665	0.366	0.000	0.000	0.000
Pdensi_DN6277_c0_g1d46369	Bud	MC_2_3	1581.49314926734	263.155796273858	922.3244727706	2.58715960973467	0.392361179148597	6.59382157875218	4.28646814910017e-11	3.09423189181557e-09	50.891	42.665	32.331	45.456	27.658	33.799	69.848	37.480	57.295	43.823	41.072	36.668	33.712	38.771	27.602	19.713	13.010	8.159	7.779	3.925	6.391	1.401	8.716	2.684	17.414	14.910	18.392
Pdensi_GG_120440_c0_g1	Bud	MC_2_3	2289.12122022498	19812.926086092	11051.0236531585	-3.11358109275415	0.472218174230934	-6.59352236458287	4.29512018032515e-11	3.09687643199286e-09	55.391	84.247	43.173	293.537	371.820	194.113	296.891	232.886	145.600	399.807	156.315	146.539	228.786	289.981	155.999	172.067	257.813	215.827	365.559	700.380	286.941	803.085	798.957	200.311	22.417	12.910	8.998
Pdensi_GG_89773_c0_g1	Bud	MC_2_3	0	634.984703524189	317.492351762095	-12.1678001373659	1.84563359185253	-6.59274960700766	4.31754424657568e-11	3.10943325785868e-09	0.000	0.000	0.000	0.000	0.000	0.000	0.000	0.000	0.000	0.000	0.000	0.000	0.000	0.000	0.000	0.000	0.000	0.000	0.695	38.065	4.059	0.000	0.000	0.000	0.000	0.000	0.000
Pdensi_DN35038_c0_g1d375103	Bud	MC_2_3	0.747828868544623	252.779744881933	126.763786875239	-8.39812907460219	1.27406021908228	-6.59162647794735	4.35033983154799e-11	3.12942174672653e-09	0.000	0.000	0.057	0.145	0.139	0.125	0.127	0.000	0.203	0.068	0.073	0.136	0.000	0.000	0.194	0.000	0.000	0.000	8.165	1.810	7.422	1.220	0.212	0.583	0.000	0.000	0.138
Pdensi_DN22765_c1_g2	Bud	MC_2_3	6.49287484402695	1430.37562421049	718.434249527259	-7.78312948273669	1.18091403630964	-6.59076718832052	4.3755957086e-11	3.14394654617926e-09	0.063	0.159	0.295	0.667	0.281	0.000	0.094	0.089	0.221	0.173	0.215	0.000	0.000	0.000	0.000	1.142	2.041	0.784	72.585	0.888	26.656	0.258	0.417	0.000	0.000	0.000	0.000
Pdensi_DN7194_c0_g1d450887	Bud	MC_2_3	164.643303494511	0	82.3216517472553	9.41518899662951	1.42915494376324	6.58794138292486	4.45966633642087e-11	3.1970576695205e-09	4.605	5.969	2.560	6.778	8.636	9.473	2.843	3.241	2.294	1.573	3.196	2.382	5.529	10.731	5.614	1.663	0.254	0.102	0.000	0.000	0.000	4.901	0.926	0.220	0.000	0.015	0.000
Pdensi_GG_46165_c0_g1	Bud	MC_2_3	1390.01770840914	49.3481965477691	719.682952478457	4.81591587575994	0.731020385181938	6.58793649723098	4.45981305058756e-11	3.1970576695205e-09	63.931	24.602	21.650	22.076	24.181	16.972	12.616	17.298	7.015	8.810	10.620	2.017	21.303	46.155	16.637	7.385	3.855	1.901	0.516	2.163	0.670	0.000	0.190	0.000	5.103	2.796	3.192
Pdensi_DN12358_c0_g1	Bud	MC_2_3	0	135.310763944753	67.6553819723767	-9.93698250974992	1.50950876061332	-6.58292470307523	4.61282788638821e-11	3.30293373918085e-09	0.000	0.000	0.000	0.000	0.000	0.000	0.000	0.000	0.000	0.000	0.000	0.000	0.000	0.000	0.000	0.000	2.177	4.835	3.056	1.518	4.655	0.172	0.000	0.000	0.000	0.077	0.000
Pdensi_DN26244_c0_g1d76795	Bud	MC_2_3	4.50566114318286	154.362735284663	79.4341982139229	-5.09891256364702	0.774765614927959	-6.58123239519495	4.66564651347509e-11	3.33176940174759e-09	0.144	0.179	0.044	0.069	0.199	0.059	0.048	0.057	0.168	0.181	0.168	0.171	0.061	0.216	0.012	0.081	0.283	0.126	2.869	4.854	2.806	0.663	4.109	6.148	0.121	0.174	0.053
Pdensi_GG_64263_c0_g1	Bud	MC_2_3	3.75122314036022	165.860667103572	84.8059451219661	-5.46570026071197	0.830512270423752	-6.58111921443763	4.66920003144395e-11	3.33176940174759e-09	0.090	0.097	0.090	0.226	0.108	0.000	0.049	0.094	0.053	0.105	0.000	0.053	0.100	0.000	0.000	0.446	0.395	1.793	1.422	4.443	5.338	1.017	11.196	10.112	0.000	0.000	0.000
Pdensi_DN16330_c0_g3d347487	Bud	MC_2_3	471.747406005337	23.3886664973747	247.568036251356	4.33248856019549	0.658508116959987	6.57924852953444	4.72831862966006e-11	3.37008060309181e-09	20.328	12.183	4.962	8.515	6.551	2.557	5.261	3.978	2.906	3.182	3.350	1.937	8.246	7.083	2.789	8.753	3.643	0.914	0.662	0.454	0.460	0.490	1.003	0.387	1.155	0.725	0.193
Pdensi_DN6400_c0_g1d101123	Bud	MC_2_3	9.25155071000343	600.08876008188	304.670155395941	-6.01929190750967	0.915015176973973	-6.57835198692107	4.75691072272843e-11	3.38657130352042e-09	0.082	0.507	0.160	0.288	0.127	0.041	0.230	0.343	0.202	0.280	0.596	0.267	0.100	0.300	0.137	0.000	0.934	3.799	4.898	27.347	8.392	0.463	0.025	0.000	0.063	0.000	0.000
Pdensi_DN32946_c0_g1d199963	Bud	MC_2_3	376.669225712333	34.1584166293649	205.413821170849	3.46069440272927	0.526248760306078	6.57615687439615	4.82763214585653e-11	3.43298285927576e-09	9.413	6.374	14.172	9.394	8.121	2.115	10.364	3.704	4.215	6.024	3.942	0.921	14.249	2.715	6.498	7.032	1.258	0.476	0.871	0.905	0.564	0.000	0.000	0.000	0.000	0.000	0.000
Pdensi_DN2712_c0_g1	Bud	MC_2_3	564.94357673741	9.38583595893464	287.164706348173	5.91859116078417	0.900032534623722	6.57597468213587	4.83354797340459e-11	3.43325695868372e-09	18.673	14.351	11.921	6.227	6.477	12.686	5.067	6.852	10.698	6.577	7.877	9.011	7.347	12.380	6.226	1.233	1.541	0.396	0.000	0.406	0.220	0.000	0.777	0.225	2.585	3.004	5.280
Pdensi_DN49624_c0_g1d159978	Bud	MC_2_3	172.974981096095	0	86.4874905480477	9.48642128503477	1.44266742359668	6.57561204326939	4.84534406114619e-11	3.43770239218235e-09	2.418	6.550	4.854	1.524	1.473	1.738	0.887	3.384	0.962	1.428	1.519	0.473	0.887	0.930	0.445	1.445	0.431	1.468	0.000	0.000	0.000	0.000	0.000	0.000	0.000	0.000	1.470
Pdensi_DN27222_c0_g1d368130	Bud	MC_2_3	43.7460980037894	601.685695847594	322.715896925692	-3.78197457896628	0.575272655890263	-6.57422969828712	4.89056847740336e-11	3.46582752371233e-09	0.561	1.825	1.126	1.417	1.024	0.000	1.549	1.472	0.000	1.327	0.707	0.000	0.311	0.971	0.311	0.502	20.935	25.226	19.466	12.925	9.154	2.129	0.000	0.000	0.000	0.787	0.340
Pdensi_DN21000_c0_g2	Bud	MC_2_3	0.249276289514874	711.345811911381	355.797544100448	-11.3697736242814	1.73012335043782	-6.57165491778616	4.97590779861988e-11	3.52228456258064e-09	0.000	0.000	0.022	0.000	0.000	0.000	0.000	0.000	0.000	0.000	0.027	0.000	0.000	0.025	0.000	0.000	0.120	4.298	17.325	0.428	30.799	0.000	0.000	0.132	0.000	0.000	0.000
Pdensi_DN34866_c1_g2	Bud	MC_2_3	48.981720989739	780.390331969471	414.686026479605	-3.99376955581889	0.607853764173108	-6.57028020752951	5.02206641388669e-11	3.55090982886202e-09	0.901	1.217	1.778	3.051	6.970	9.701	3.207	4.059	2.448	1.798	1.766	1.628	3.409	6.267	10.991	1.022	3.051	4.503	23.216	6.813	23.598	37.086	27.108	37.696	2.650	4.469	4.904
Pdensi_DN17046_c0_g1d215812	Bud	MC_2_3	4.75685186561045	197.334033797389	101.0454428315	-5.37505767477003	0.818319608038991	-6.56840875125886	5.08557812144338e-11	3.59172570852338e-09	0.205	0.122	0.068	5.962	6.526	12.525	7.349	4.584	6.108	5.903	5.947	8.706	3.284	10.588	3.381	0.433	4.125	0.847	3.088	7.725	2.638	14.617	252.890	196.721	0.000	0.026	0.000
Pdensi_DN41846_c0_g1d93086	Bud	MC_2_3	551.764464488091	13.3969476004797	282.580706044285	5.3613154827103	0.816413076906371	6.56691524715148	5.13682637944189e-11	3.6237975185881e-09	26.045	13.438	4.304	7.299	12.265	23.161	21.276	8.849	22.983	5.534	6.065	6.242	13.300	16.281	19.827	1.509	0.086	0.082	0.253	0.483	0.149	0.836	1.914	2.807	0.000	0.058	0.031
Pdensi_DN27089_c2_g1	Bud	MC_2_3	789.402220738658	3611.96715745764	2200.68468909815	-2.19387259368321	0.334094639834461	-6.56662014921953	5.14701200856321e-11	3.62686158333262e-09	18.063	17.938	26.877	31.974	54.326	103.342	55.076	50.533	96.930	50.230	66.264	72.606	37.695	40.751	58.843	17.032	35.838	44.122	68.761	78.940	98.454	314.168	895.765	704.800	84.815	106.325	102.375
Pdensi_GG_82049_c0_g1	Bud	MC_2_3	84.466513643999	2454.48074001546	1269.47362682973	-4.86088579262686	0.740561817907158	-6.56378127401142	5.24601366051833e-11	3.69243229075939e-09	1.351	2.411	2.966	2.358	1.586	3.445	2.217	4.525	12.043	2.853	9.646	4.967	2.288	2.409	2.687	1.624	64.145	61.737	94.980	10.932	64.018	1.999	0.029	0.413	0.000	0.013	0.000
Pdensi_GG_100246_c0_g1	Bud	MC_2_3	1.24638144757437	267.550329608528	134.398355528051	-7.74348944543432	1.17976677656018	-6.56357646213078	5.2532277877976e-11	3.6933225488842e-09	0.000	0.000	0.093	0.000	0.000	0.000	0.000	0.097	0.110	0.000	0.118	0.000	0.000	0.108	0.000	0.000	1.215	2.180	3.737	4.764	9.611	4.681	0.229	0.188	0.000	0.000	0.000
Pdensi_DN17461_c0_g1d57286	Bud	MC_2_3	298.431220101357	0.406383389947641	149.418801745652	9.31145259321249	1.41908426611191	6.56159244068326	5.3236155945112e-11	3.73857529533094e-09	5.357	14.325	4.217	11.497	17.350	14.727	35.102	34.680	36.841	26.302	21.237	16.191	8.040	13.878	22.057	0.462	0.066	0.000	0.034	0.000	0.000	0.000	0.000	0.000	0.000	0.000	0.000
Pdensi_GG_106105_c0_g1	Bud	MC_2_3	0	9008.69300492699	4504.34650246349	-15.9942625112447	2.43786339356245	-6.56077061310326	5.35304133083507e-11	3.75499215613832e-09	0.000	0.000	0.000	0.000	0.000	0.000	0.000	0.000	0.279	0.040	0.000	0.000	0.038	0.000	0.000	0.000	0.038	0.000	6.415	462.869	137.027	37.663	0.209	0.069	0.000	0.000	0.000
Pdensi_DN28691_c0_g1d369432	Bud	MC_2_3	19.7617214549796	238.934117076795	129.347919265887	-3.59635478016908	0.54824205965324	-6.55979364743331	5.38822886095683e-11	3.77540911611964e-09	0.444	0.768	0.355	2.138	3.655	7.755	2.071	0.929	1.782	0.731	1.236	1.364	1.981	4.308	3.979	2.555	2.898	2.080	6.538	6.091	3.818	4.326	2.726	7.349	1.076	0.000	0.428
Pdensi_DN20542_c0_g5	Bud	MC_2_3	4.48963963410251	714.952284438818	359.72096203646	-7.31438049011567	1.1151220715115	-6.55926438636562	5.40738572796554e-11	3.78456038322549e-09	0.000	0.063	0.290	0.267	0.256	0.062	0.127	0.081	0.136	0.068	0.024	0.000	0.022	0.022	0.000	0.281	15.664	9.979	17.052	4.825	26.949	10.064	0.119	0.000	0.000	0.000	0.023
Pdensi_GG_155163_c0_g1	Bud	MC_2_3	1406.39139680724	53.8351053841547	730.1132510957	4.70915848357066	0.718468939929874	6.5544357199774	5.58526667239587e-11	3.90465489890017e-09	20.083	77.514	15.333	24.163	66.121	45.966	20.991	21.823	12.982	17.716	12.535	9.015	40.210	101.858	45.703	6.394	7.166	2.917	0.918	0.959	1.775	0.314	0.886	0.624	0.156	1.044	1.119
Pdensi_DN14572_c0_g2d180081	Bud	MC_2_3	0.500968338557169	215.252130259953	107.876549299255	-8.74882228072311	1.33487112514546	-6.55405762842442	5.59943418187346e-11	3.91015606311253e-09	0.015	0.016	0.000	0.000	0.000	0.016	0.000	0.108	0.226	0.697	2.486	1.027	0.000	0.051	0.000	0.000	0.165	3.383	7.390	1.491	5.956	0.268	2.840	2.737	27.103	1.491	15.084
Pdensi_DN12883_c0_g1d338750	Bud	MC_2_3	1.24943535140603	119.82737045419	60.5384029027982	-6.58237681414538	1.00470883276658	-6.55152677021866	5.6951775646626e-11	3.97254632825004e-09	0.046	0.000	0.069	0.244	0.014	0.000	0.320	0.187	0.559	0.161	0.325	0.280	0.013	0.000	0.026	0.161	5.853	3.402	2.097	2.695	3.384	0.017	0.000	0.000	0.000	0.000	0.028
Pdensi_DN14864_c0_g1d108554	Bud	MC_2_3	10491.8890356071	322.306372940746	5407.09770427392	5.02437754892214	0.767026994657965	6.55045726410532	5.73611706719924e-11	3.99661220574331e-09	56.550	549.531	237.086	587.646	586.429	406.291	616.227	446.902	394.060	426.984	602.163	309.478	159.932	539.662	299.489	247.910	86.584	19.959	12.201	5.449	4.693	73.831	11.262	3.349	1.034	0.478	0.430
Pdensi_DN19507_c0_g1d287418	Bud	MC_2_3	0	497.235770882053	248.617885441026	-11.814907574137	1.80383349800392	-6.54988810619775	5.75802101241808e-11	4.00737605886675e-09	0.000	0.000	0.000	0.000	0.000	0.285	0.000	0.091	0.103	0.102	0.000	0.103	0.000	0.100	0.000	0.000	0.095	0.000	0.306	16.460	16.567	0.265	0.000	0.000	0.000	0.000	0.000
Pdensi_GG_30920_c0_g1	Bud	MC_2_3	14.7640030214272	358.6939468612	186.728974941314	-4.60317968938087	0.702920354614578	-6.5486504397854	5.80593516971134e-11	4.03619770812632e-09	0.434	0.518	0.209	4.469	7.522	10.175	2.863	2.065	1.012	0.534	1.022	0.224	10.666	7.705	6.525	2.850	4.877	1.402	12.834	8.918	3.094	4.573	54.273	135.020	0.000	0.000	0.000
Pdensi_DN17565_c0_g1	Bud	MC_2_3	0.250165097126465	616.995353823198	308.622759460162	-11.1644994991937	1.70501424235774	-6.54803885025333	5.8297555756881e-11	4.04822400602592e-09	0.000	0.016	0.000	0.000	0.055	0.000	0.033	0.253	0.089	0.036	0.116	0.181	0.000	0.000	0.000	0.000	0.000	0.000	0.576	28.210	12.713	0.091	0.000	0.000	0.000	0.000	0.000
Pdensi_DN21510_c0_g2	Bud	MC_2_3	576.934566081236	22.2116361662541	299.573101123745	4.70265841666357	0.718798184439229	6.54239050468992	6.05431612604657e-11	4.19946307379856e-09	16.868	18.143	10.987	15.176	10.372	6.283	10.963	9.992	9.751	9.842	14.864	8.514	11.353	13.220	4.466	9.880	2.442	2.308	0.106	0.886	0.510	0.290	3.158	0.713	0.000	0.000	0.000
Pdensi_DN21649_c0_g2	Bud	MC_2_3	2681.33407232797	221.605843212754	1451.46995777036	3.59720414177018	0.550017515900376	6.54016288168855	6.14518686270612e-11	4.25773661201781e-09	32.843	126.381	55.806	85.858	122.444	39.140	99.671	91.188	77.145	60.814	107.429	48.623	26.183	87.985	38.866	101.266	45.737	23.289	4.783	4.401	5.954	0.564	0.623	0.038	0.168	0.127	0.045
Pdensi_GG_141180_c0_g1	Bud	MC_2_3	70.533774575729	366.132040802436	218.332907689083	-2.37569212278128	0.36338185470711	-6.53772909133318	6.2459928274771e-11	4.32275624001983e-09	1.782	2.289	1.558	3.105	3.778	1.582	2.351	2.914	1.843	4.063	1.971	1.707	1.241	3.471	0.622	2.797	12.179	9.427	8.157	7.624	9.251	3.392	1.911	4.709	1.843	2.127	0.536
Pdensi_DN18879_c1_g1	Bud	MC_2_3	74.7388352644195	1042.58603946179	558.662437363102	-3.80231150143078	0.581660154584399	-6.53699840269712	6.27657188457093e-11	4.33908221151629e-09	0.988	2.936	2.055	0.486	3.318	1.860	3.005	2.360	7.659	9.574	7.301	11.061	1.784	2.702	1.612	5.902	11.436	17.319	39.194	18.304	14.803	2.163	8.778	0.361	1.248	0.368	1.090
Pdensi_DN14863_c0_g1d342967	Bud	MC_2_3	845.098120535043	44.1176574808325	444.607889007938	4.25869587197142	0.651817354819899	6.53357238876851	6.4219132082641e-11	4.42969302187817e-09	12.121	36.555	19.016	45.349	56.647	70.622	30.055	12.860	13.923	16.191	8.908	6.617	35.759	65.364	49.170	3.746	2.369	1.233	1.560	0.421	1.072	0.311	0.349	0.105	0.120	0.986	1.519
Pdensi_DN26349_c2_g2	Bud	MC_2_3	1630.68216254929	85.3685230524067	858.025342800847	4.25547717178828	0.651601991621488	6.53079214997283	6.54227381736336e-11	4.5077065325407e-09	82.254	28.908	18.014	5.491	8.329	3.674	5.661	2.468	0.901	1.743	1.968	0.915	32.103	20.116	8.432	7.349	4.597	2.396	1.673	2.602	1.532	16.049	5.377	6.209	12.186	16.296	14.531
Pdensi_GG_39664_c0_g1	Bud	MC_2_3	1050.42581814342	5432.61574200662	3241.52078007502	-2.37060203507387	0.363108221878812	-6.52863772350784	6.63705668690359e-11	4.56794322752744e-09	24.632	29.762	29.369	36.903	43.911	51.850	34.673	58.540	69.518	60.344	59.926	81.143	20.405	32.400	27.331	25.324	35.266	41.114	88.475	111.249	169.434	185.778	36.142	42.730	23.578	38.232	19.173
Pdensi_DN22718_c0_g2d127386	Bud	MC_2_3	521.148161904584	55.5840701729392	288.366116038762	3.23247432519544	0.495434606338773	6.52452267935661	6.82184280161555e-11	4.6899224930708e-09	18.574	10.606	12.216	4.297	5.100	2.389	5.536	3.355	4.648	4.724	3.533	3.529	9.765	6.686	6.439	6.801	3.003	2.436	0.883	1.157	1.721	1.823	0.487	0.402	4.438	4.037	4.345
Pdensi_DN21246_c1_g1d294447	Bud	MC_2_3	0	665.518967192445	332.759483596222	-12.2354280705519	1.87601474894004	-6.5220319176408	6.93612497882018e-11	4.76321502970306e-09	0.000	0.000	0.000	0.000	0.000	0.000	0.000	0.000	0.000	0.019	0.000	0.000	0.000	0.000	0.000	0.000	0.009	0.000	4.109	0.549	39.944	0.000	0.000	0.000	0.000	0.000	0.000
Pdensi_DN7686_c0_g1d207829	Bud	MC_2_3	3.00517188703877	265.96398247842	134.484577182729	-6.46826120561137	0.992378550277974	-6.51793733731906	7.12807559334954e-11	4.88962356723911e-09	0.090	0.146	0.000	5.485	11.556	23.648	7.996	8.173	7.219	3.558	3.759	5.215	3.205	8.136	11.169	0.225	2.917	1.445	3.780	10.383	3.937	66.240	79.666	189.056	0.456	0.608	0.081
Pdensi_DN29514_c0_g1d196898	Bud	MC_2_3	345.83966352857	3412.28860615699	1879.06413484278	-3.30246847093942	0.506727340780227	-6.51724942619927	7.16083001965886e-11	4.90667028278612e-09	8.305	10.165	9.096	8.088	8.005	4.419	10.390	10.587	13.132	11.477	11.694	8.982	7.847	9.931	5.485	11.867	11.281	10.173	45.107	54.488	131.395	11.516	8.491	5.798	1.429	2.991	1.545
Pdensi_DN19916_c2_g1	Bud	MC_2_3	134.094877561791	953.426511142062	543.760694351926	-2.82997579687364	0.434276516766233	-6.51652964785335	7.19525935523459e-11	4.92482580786068e-09	3.273	5.223	2.227	12.570	17.854	17.329	11.295	11.159	7.002	7.563	6.775	4.195	6.803	12.733	6.921	6.315	9.925	2.410	26.893	18.802	19.837	14.575	63.291	10.898	1.436	2.780	1.528
Pdensi_GG_101961_c4_g1	Bud	MC_2_3	1226.02852538348	5350.73058979514	3288.37955758931	-2.12577201400474	0.326363243717581	-6.51351540017258	7.34120750056856e-11	5.01918680215084e-09	27.932	43.518	26.455	76.289	121.875	92.221	114.854	99.759	76.765	80.655	108.573	52.873	63.000	74.968	50.176	28.162	55.386	36.631	130.596	138.198	98.029	497.645	1020.079	446.209	101.323	124.797	96.376
Pdensi_DN19272_c0_g1	Bud	MC_2_3	0	236.914707169408	118.457353584704	-10.7450129448711	1.64994448035559	-6.51234818674342	7.39849749389479e-11	5.05279124775565e-09	0.000	0.000	0.000	0.019	0.018	0.016	0.017	0.016	0.000	0.036	0.039	0.018	0.000	0.018	0.000	0.014	0.051	0.077	1.562	2.444	11.902	0.000	0.000	0.000	0.000	0.000	0.000
Pdensi_DN12518_c0_g1d211684	Bud	MC_2_3	2.25009573991189	560.270774808302	281.260435274107	-7.95998924449576	1.22274521169445	-6.50993286938742	7.5184396906456e-11	5.12906303291515e-09	0.045	0.075	0.069	0.057	0.352	1.238	0.124	0.482	0.322	0.325	0.873	0.217	0.506	1.241	0.924	0.070	12.293	12.098	28.950	0.469	9.830	0.483	0.524	0.000	1.854	3.088	0.807
Pdensi_DN38625_c1_g4	Bud	MC_2_3	1.7467116418273	326.012688283154	163.87969996249	-7.54261195050744	1.15900254948218	-6.50784759177391	7.62352033979794e-11	5.19503998567131e-09	0.000	0.040	0.093	0.000	0.022	0.221	0.000	0.019	0.153	0.022	0.000	0.022	0.042	0.043	0.148	0.017	0.083	0.047	3.384	2.768	15.805	0.309	0.000	0.000	0.117	0.000	0.022
Pdensi_DN34524_c1_g1	Bud	MC_2_3	87313.4163117473	540757.589751042	314035.503031395	-2.63070799785263	0.404319820999967	-6.5065026773764	7.69205324763026e-11	5.23599414049218e-09	1826.568	1769.132	3357.554	889.653	1194.556	1796.957	1769.071	2323.988	1695.702	6281.907	5494.335	8113.874	11421.821	1917.705	10712.924	3529.750	9389.468	18215.621	16175.294	12366.773	8710.482	1149.151	19017.753	17441.605	26238.521	4773.732	2270.991
Pdensi_DN19499_c0_g1d60977	Bud	MC_2_3	27.7445566815011	863.984224391351	445.864390536426	-4.96068668040479	0.762994445577367	-6.50160261212777	7.94688005028843e-11	5.40353026858604e-09	0.610	0.624	0.978	0.491	0.526	0.767	0.276	0.434	0.555	0.687	1.179	1.445	0.381	0.679	0.218	1.961	9.969	2.893	7.143	41.502	9.916	12.366	23.852	27.390	8.096	16.620	9.348
Pdensi_DN6885_c0_g1d101318	Bud	MC_2_3	30.2496260655225	1047.03293528695	538.641280676238	-5.1130167894713	0.786554150389286	-6.50052737874529	8.00389202671995e-11	5.43634154287499e-09	0.547	1.015	0.847	2.289	6.334	7.473	2.658	3.045	1.998	2.470	2.456	1.834	2.503	6.094	6.132	1.785	1.063	0.527	5.784	16.612	47.945	8.952	7.126	3.921	17.223	25.221	22.584
Pdensi_DN19808_c0_g3	Bud	MC_2_3	0	345.788830998325	172.894415499163	-11.2908318533296	1.73724539079531	-6.49927287944087	8.07091484035032e-11	5.47587315069888e-09	0.000	0.000	0.000	0.000	0.000	0.000	0.000	0.000	0.022	0.000	0.000	0.000	0.000	0.000	0.000	0.000	0.000	0.000	0.493	12.294	10.438	0.112	0.046	0.000	0.000	0.000	0.000
Pdensi_DN22222_c3_g2	Bud	MC_2_3	166.933649284474	0	83.4668246422369	9.43511694876628	1.45183450165966	6.49875515286387	8.09873457143172e-11	5.48874936893539e-09	6.930	2.936	3.366	9.353	5.326	3.270	3.430	1.175	3.205	2.092	0.592	0.774	2.609	2.001	1.781	0.673	0.102	0.000	0.000	0.000	0.000	0.000	0.000	0.000	0.000	0.000	0.000
Pdensi_GG_20042_c0_g1	Bud	MC_2_3	1.24904787040914	119.663114552644	60.4560812115265	-6.58119939362224	1.01279515081784	-6.49805578976941	8.13646336101812e-11	5.50830583917127e-09	0.000	0.065	0.036	2.018	4.503	7.394	1.806	1.735	1.866	0.920	0.918	1.396	2.111	3.757	3.305	0.462	1.210	0.657	2.402	3.662	2.099	10.633	4.332	1.261	0.265	0.545	0.363
Pdensi_DN38313_c0_g1	Bud	MC_2_3	2163.1399233177	250.754240724927	1206.94708202132	3.11004793174795	0.478638192967017	6.49770113928677	8.15566143740774e-11	5.51528825745395e-09	52.125	59.452	60.861	89.394	86.671	50.743	83.340	66.155	75.628	82.975	79.673	68.021	43.634	34.968	15.461	14.962	8.024	12.433	3.023	5.121	8.823	0.000	0.000	0.000	2.000	1.533	1.655
Pdensi_DN19255_c1_g2d14805	Bud	MC_2_3	200.314288040453	6.01269176852539	103.163489904489	5.04949583848223	0.777195152672615	6.49707582595961	8.18961909431255e-11	5.53222582562485e-09	3.671	8.193	4.164	10.393	6.111	11.050	11.375	3.616	5.495	4.676	3.837	4.708	4.298	12.387	7.715	1.647	0.946	0.163	0.237	0.060	0.112	0.000	0.000	0.000	0.000	0.000	0.000
Pdensi_GG_156752_c0_g1	Bud	MC_2_3	5.252213723119	247.970509603647	126.611361663383	-5.56049050257181	0.856153229873089	-6.49473751725035	8.31783046133286e-11	5.60894850781223e-09	0.099	0.222	0.092	0.029	0.034	0.088	0.000	0.038	0.021	0.018	0.023	0.018	0.041	0.101	0.000	0.042	0.391	0.098	1.958	4.771	9.974	0.565	0.188	0.150	0.937	0.684	0.446
Pdensi_GG_92632_c0_g1	Bud	MC_2_3	956.802476710447	58.402363277609	507.602419994028	4.03476536526527	0.621242039632802	6.49467535656489	8.32126542476654e-11	5.60894850781223e-09	29.055	35.683	11.604	21.026	21.929	22.713	10.872	19.190	30.749	20.657	15.158	23.846	10.998	29.633	7.795	5.758	10.208	1.536	0.756	2.075	1.148	0.594	1.729	1.533	12.521	21.794	26.585
Pdensi_DN24604_c1_g1	Bud	MC_2_3	12.0039140491527	299.258854779627	155.63138441439	-4.64045943747153	0.714544495211539	-6.49429037459415	8.34257022273099e-11	5.61720997209479e-09	0.309	0.334	0.308	1.823	0.622	2.020	2.055	1.507	2.461	1.089	1.708	1.456	4.629	1.425	4.108	1.291	1.004	2.146	13.328	4.456	3.090	75.857	36.819	42.653	6.398	3.811	1.114
Pdensi_DN18864_c0_g1d116020	Bud	MC_2_3	125.184581426156	938.273191001035	531.728886213595	-2.90586929055825	0.447595048351407	-6.49218373005066	8.46009920853524e-11	5.69017290212208e-09	1.789	3.597	4.601	21.389	6.201	9.354	17.191	3.616	13.015	16.413	7.919	9.344	2.136	6.936	2.995	3.437	5.801	21.287	19.967	23.270	20.885	4.674	2.974	1.800	2.490	2.441	0.462
Pdensi_DN17448_c0_g1	Bud	MC_2_3	32.0038815933829	998.93291241698	515.468397005181	-4.96402413975279	0.765098157730204	-6.48808795263529	8.69325301235132e-11	5.84066176414253e-09	0.864	0.660	1.021	2.384	0.999	0.402	0.817	1.121	0.492	1.647	0.995	0.370	0.549	0.463	0.196	2.356	0.468	0.312	6.000	46.205	15.303	42.537	3.208	2.020	0.330	0.329	0.418
Pdensi_DN10846_c0_g1d335071	Bud	MC_2_3	1.50226687136727	134.755911151725	68.1290890115462	-6.48816080946903	1.00008344233125	-6.48761946737642	8.72031882816486e-11	5.85251235516189e-09	0.035	0.076	0.000	0.220	0.926	0.263	0.287	1.403	1.558	1.886	1.441	1.937	0.643	0.423	0.277	0.239	0.272	0.486	2.949	4.163	2.110	5.237	11.145	8.227	33.740	33.789	73.323
Pdensi_DN19493_c0_g3	Bud	MC_2_3	269.753984525431	1995.69700190722	1132.72549321633	-2.88720829168614	0.445146525194501	-6.48597288370299	8.81610225187737e-11	5.91040634769489e-09	4.125	10.596	6.867	17.902	24.063	8.593	28.480	23.266	9.982	36.051	34.068	15.362	4.729	12.436	7.190	19.183	42.122	23.200	46.813	54.756	35.178	44.942	9.910	2.609	3.429	1.685	3.478
Pdensi_DN15971_c0_g1d183380	Bud	MC_2_3	1583.45993704012	182.485913731484	882.972925385803	3.11658162778007	0.480673205759293	6.48378480522327	8.94497813545821e-11	5.99033702965745e-09	29.030	63.580	34.060	41.508	44.655	46.086	30.808	27.932	21.778	34.812	29.959	21.647	33.691	69.049	34.152	21.627	17.489	5.903	6.073	2.780	3.764	1.686	1.990	17.220	0.602	1.369	1.493
Pdensi_DN24150_c0_g1d225245	Bud	MC_2_3	395.789842393692	25.9648893983505	210.877365896021	3.9279807650523	0.605970871640553	6.48212801783364	9.04378507748902e-11	6.04998036218231e-09	8.931	16.919	5.803	27.212	26.637	12.440	26.135	18.834	17.584	20.867	20.686	14.059	6.479	12.471	6.957	3.014	1.691	0.542	0.619	0.757	0.403	0.115	0.531	0.083	1.882	2.923	5.635
Pdensi_DN18121_c0_g1	Bud	MC_2_3	2.50395288517425	520.159688298888	261.331820592031	-7.69899975848258	1.1879484812691	-6.48092057852344	9.11646537901037e-11	6.09203628341188e-09	0.101	0.091	0.017	0.021	0.020	0.000	0.000	0.017	0.039	0.000	0.043	0.060	0.019	0.019	0.019	0.031	0.019	0.000	0.751	24.610	9.641	0.328	0.145	0.378	0.000	0.000	0.020
Pdensi_DN20975_c0_g2	Bud	MC_2_3	17.4940772540715	2086.11555063984	1051.80481394696	-6.89782029290379	1.0650193341007	-6.47670898738032	9.37447451041161e-11	6.25771373770272e-09	0.257	0.568	0.570	0.108	1.003	0.247	0.406	0.164	0.307	0.703	0.291	0.615	0.293	0.439	0.835	1.406	128.280	74.181	117.969	26.979	2.220	3.459	2.454	0.220	2.341	0.794	0.582
Pdensi_DN13909_c0_g1	Bud	MC_2_3	151.647435385876	0	75.8237176929379	9.29656438565929	1.43608213549969	6.47356035971058	9.57201503550306e-11	6.38271421486606e-09	4.729	4.998	2.364	0.995	3.305	2.796	1.005	1.603	2.292	1.121	1.577	2.020	3.430	4.013	1.978	1.250	0.229	0.104	0.000	0.000	0.000	0.000	0.204	0.000	0.000	0.234	0.000
Pdensi_DN20560_c0_g1d537095	Bud	MC_2_3	1804.58648420541	102.748896503298	953.667690354356	4.13460933482284	0.640005291122562	6.46027367612974	1.04513794199528e-10	6.96160551921317e-09	94.215	22.738	25.783	7.719	7.455	7.175	7.244	4.017	4.856	3.634	3.657	6.200	26.363	8.095	9.020	6.216	1.985	3.723	2.195	2.523	2.305	5.839	0.515	1.697	28.975	40.063	67.318
Pdensi_DN14517_c0_g1d274179	Bud	MC_2_3	0.500330194252929	22447.7952765378	11224.147803366	-15.4533905992152	2.39334887218672	-6.45680651859832	1.06935470254e-10	7.11527759203464e-09	0.000	0.041	0.000	0.180	0.000	0.479	0.262	0.969	1.015	1.010	0.742	1.299	0.021	0.214	0.382	0.085	483.568	608.068	749.329	1.973	793.854	0.141	1.076	0.719	0.029	0.227	0.289
Pdensi_DN14192_c0_g1d213091	Bud	MC_2_3	19.5075457449355	1193.4892982789	606.498422011916	-5.93510048796471	0.919226969498976	-6.45662136218613	1.0706632632539e-10	7.11635710736641e-09	0.770	0.104	0.673	4.998	3.377	2.310	3.846	1.912	1.704	5.883	2.190	4.087	0.643	0.666	0.538	0.259	76.146	58.581	58.781	7.373	17.358	6.150	0.236	0.000	2.325	2.270	1.505
Pdensi_DN23203_c1_g8	Bud	MC_2_3	26.5232216368125	889.487378103916	458.005299870364	-5.06765359342861	0.784942515547218	-6.45608244305091	1.07448089541634e-10	7.13409347459322e-09	0.812	0.859	0.453	1.581	2.764	4.042	2.276	2.505	4.003	2.691	5.426	3.191	0.394	2.484	2.645	0.661	5.246	6.498	28.089	3.632	29.458	23.866	52.014	36.905	0.366	2.923	0.193
Pdensi_DN25686_c0_g3	Bud	MC_2_3	6.75794495138655	491.527671438967	249.142808195177	-6.18480399628907	0.958876391546041	-6.45005346968343	1.11810696278354e-10	7.4158205394874e-09	0.362	0.000	0.178	0.224	0.000	0.000	0.000	0.186	0.000	0.000	0.000	0.209	0.197	0.000	0.000	0.635	1.933	2.030	15.201	9.631	9.046	17.658	26.105	19.713	0.000	0.000	0.000
Pdensi_GG_34823_c0_g1	Bud	MC_2_3	0.250803241430704	358.951375697991	179.601089469711	-10.3830844859756	1.6103616767275	-6.44767236828161	1.13580963934207e-10	7.52519342693232e-09	0.019	0.000	0.000	0.000	0.000	0.041	0.000	0.000	0.022	0.022	0.000	0.023	0.380	0.131	0.021	0.000	0.042	0.359	1.715	18.943	3.592	162.036	785.678	251.607	44.515	22.552	7.504
Pdensi_DN19443_c1_g2	Bud	MC_2_3	228.323391545368	16.8065750261066	122.564983285737	3.7693150983924	0.585285245674437	6.44013346697119	1.19368487542387e-10	7.90020864246419e-09	5.232	7.460	5.509	14.716	14.351	13.817	15.677	15.803	22.025	11.300	16.139	12.484	4.778	9.447	7.612	4.405	1.353	0.716	0.212	0.529	0.423	0.350	0.136	0.028	0.203	0.883	0.089
Pdensi_DN25532_c3_g1	Bud	MC_2_3	78.0213847624314	465.7011428363	271.861263799366	-2.57772720789367	0.400571438085497	-6.43512483120049	1.23371894763892e-10	8.15647202017297e-09	2.096	1.933	2.184	3.391	8.643	8.414	6.437	9.965	15.690	12.864	16.399	16.024	5.610	9.232	5.383	5.158	10.474	6.471	10.570	13.867	7.467	9.621	48.742	63.711	6.973	10.159	9.874
Pdensi_GG_71436_c2_g1	Bud	MC_2_3	0	177.713277965118	88.8566389825592	-10.3301692538471	1.60606192850445	-6.43198688077146	1.2594661385383e-10	8.31783594472952e-09	0.000	0.000	0.000	0.000	0.000	0.000	0.000	0.000	0.000	0.000	0.000	0.000	0.000	0.000	0.000	0.000	0.000	0.000	1.044	4.042	6.891	1.622	0.000	0.000	0.000	0.000	0.000
Pdensi_DN13693_c0_g1	Bud	MC_2_3	0	441.398914148339	220.69945707417	-11.6431542858647	1.81119797986737	-6.42842715997135	1.28931007938391e-10	8.49685453589733e-09	0.000	0.000	0.000	0.000	0.000	0.000	0.000	0.000	0.000	0.000	0.000	0.000	0.000	0.000	0.000	0.000	0.000	0.000	0.604	24.959	4.190	1.502	0.082	0.000	0.000	0.000	0.000
Pdensi_DN22268_c0_g1	Bud	MC_2_3	499.395344835606	50.5568605751063	274.976102705356	3.30402164874224	0.513998878386561	6.42807170924873	1.29232778175981e-10	8.50771035966587e-09	12.425	19.952	7.510	17.032	28.091	7.999	14.201	21.678	13.227	8.021	25.259	7.437	7.196	18.821	4.216	12.346	8.367	1.921	1.121	1.288	1.047	1.515	0.000	0.000	0.000	0.000	0.000
Pdensi_GG_154957_c0_g1	Bud	MC_2_3	4.48875082649092	1360.49146071026	682.490105768373	-8.24302486968264	1.28293036895549	-6.42515374890826	1.31736298962858e-10	8.66333627077777e-09	0.000	0.037	0.326	0.259	0.331	0.296	0.188	0.376	0.262	0.101	0.065	0.266	0.000	0.159	0.039	0.125	0.000	0.000	3.235	56.629	31.684	2.095	0.064	0.070	0.081	0.039	0.104
Pdensi_DN6591_c0_g1d168711	Bud	MC_2_3	104.202209014935	748.875264259606	426.53873663727	-2.84517241290636	0.442903248857654	-6.42391407207938	1.32814193680778e-10	8.71981418838982e-09	1.825	2.545	3.925	2.637	4.761	4.518	4.324	3.012	11.194	4.624	4.930	4.295	1.734	4.514	2.025	4.203	10.903	6.356	13.568	20.223	17.256	6.734	8.253	8.914	3.075	4.982	1.580
Pdensi_DN20168_c0_g5	Bud	MC_2_3	46.454704036066	2215.3668062629	1130.91075514949	-5.57553950198595	0.867962752053254	-6.42370826259127	1.32993976672938e-10	8.71981418838982e-09	0.312	1.478	1.928	11.527	13.515	11.992	6.077	8.665	7.991	4.309	4.295	3.938	0.299	2.573	2.249	1.780	11.302	28.495	90.371	9.723	53.609	1.102	0.546	5.087	0.473	0.395	0.162
Pdensi_DN33570_c0_g1d29630	Bud	MC_2_3	7039.91640901667	698.294862817701	3869.10563591719	3.33359525839081	0.518953926631952	6.42368250304239	1.33016495431784e-10	8.71981418838982e-09	268.391	204.152	87.493	245.619	273.169	75.009	150.840	93.781	59.349	68.527	69.828	35.807	211.159	113.315	58.808	136.857	49.506	30.114	21.378	10.030	16.662	4.766	4.496	1.481	0.000	0.000	0.223
Pdensi_DN26365_c1_g1	Bud	MC_2_3	341.674500132752	0	170.837250066376	10.468458126161	1.62987208540538	6.42287098472351	1.33727828297314e-10	8.75719786993379e-09	20.300	2.023	4.645	0.374	0.238	0.107	0.355	0.309	0.000	0.463	0.125	0.116	13.129	0.114	0.441	0.884	0.000	0.121	0.000	0.000	0.000	0.000	0.000	0.000	8.926	1.991	14.577
Pdensi_GG_141872_c0_g1	Bud	MC_2_3	102.670976001311	2523.97809038765	1313.32453319448	-4.61954488267643	0.71935830470787	-6.42175790901923	1.3470953982169e-10	8.81166666200987e-09	1.703	1.989	4.501	2.777	3.023	7.426	6.538	5.586	9.076	6.608	5.806	7.791	3.129	4.584	3.688	6.931	7.247	3.952	73.347	14.463	85.375	47.340	20.280	155.834	1.843	1.343	1.130
Pdensi_DN2023_c0_g1d165274	Bud	MC_2_3	369.579935829032	1833.86428284857	1101.7221093388	-2.31102498547362	0.359882675479065	-6.42160665944047	1.34843481457947e-10	8.81166666200987e-09	7.442	13.038	9.051	29.628	60.810	70.823	27.243	32.201	26.401	17.569	25.415	22.780	29.137	47.011	52.278	14.051	18.572	19.179	54.811	35.543	35.903	33.048	11.326	1.734	10.462	4.224	5.514
Pdensi_DN23268_c0_g1d364537	Bud	MC_2_3	57.4807251577607	690.663639126331	374.072182142046	-3.58691556461913	0.558616193461291	-6.42107337131408	1.35316783152627e-10	8.83329747435865e-09	0.866	1.827	1.907	4.594	6.104	7.578	8.464	6.170	10.997	8.058	8.649	8.747	3.427	6.161	3.493	4.880	6.562	3.805	24.318	8.565	14.859	18.945	33.001	64.335	5.813	6.362	3.210
Pdensi_DN22123_c0_g1	Bud	MC_2_3	7.50194495410573	2105.67000634273	1056.58597564842	-8.13277818783716	1.26685645174911	-6.4196525001775	1.36585768845474e-10	8.90377565127568e-09	0.231	0.125	0.231	0.293	0.140	0.000	0.000	0.321	0.547	0.151	0.000	0.000	0.000	0.267	0.129	0.000	0.278	0.256	76.039	0.268	69.004	0.000	0.425	0.930	0.868	0.649	0.278
Pdensi_DN18400_c0_g3	Bud	MC_2_3	0	375.436945689243	187.718472844622	-11.4093871762536	1.77728939070683	-6.41954384913987	1.36683282791007e-10	8.90377565127568e-09	0.000	0.000	0.000	0.000	0.000	0.000	0.000	0.000	0.000	0.000	0.000	0.000	0.000	0.000	0.000	0.000	0.000	0.000	1.242	2.123	21.731	0.041	0.017	0.000	0.000	0.000	0.000
Pdensi_DN23794_c0_g4	Bud	MC_2_3	51.0054217468017	304.56494318864	177.785182467721	-2.57852577046466	0.401833261292527	-6.41690476833758	1.39072856977212e-10	9.04231982728034e-09	1.102	1.535	1.418	0.972	1.310	1.927	0.654	2.349	2.297	0.998	3.237	3.433	0.860	2.799	2.061	1.656	5.122	5.370	8.796	6.551	5.601	4.038	11.568	16.907	2.991	4.705	1.548
Pdensi_DN21907_c1_g3	Bud	MC_2_3	0	123.380616036608	61.690308018304	-9.80357076344154	1.52777996274457	-6.41687350436903	1.39101408425463e-10	9.04231982728034e-09	0.000	0.000	0.000	0.000	0.000	0.000	0.000	0.070	0.000	0.732	0.029	0.000	0.000	0.000	0.000	0.020	1.281	11.761	1.779	2.033	4.576	41.577	0.858	1.781	0.000	0.000	0.134
Pdensi_GG_68319_c0_g1	Bud	MC_2_3	1.75193064187903	983.64883378716	492.700382214519	-9.13330727140426	1.42350887743378	-6.41605220465452	1.3985350589914e-10	9.08170046675586e-09	0.075	0.020	0.037	0.000	0.089	0.060	0.061	0.019	0.022	0.087	0.047	0.066	0.041	0.085	0.105	0.084	0.041	0.140	31.813	0.130	35.708	0.056	0.046	0.000	0.000	0.021	0.045
Pdensi_DN16239_c0_g1	Bud	MC_2_3	367.415003505791	2485.27638889371	1426.34569619975	-2.75788900626081	0.429878032704138	-6.41551509136761	1.40347510135549e-10	9.10425645685986e-09	5.501	12.596	11.295	26.427	33.212	21.006	31.591	21.584	20.531	28.072	27.512	17.312	18.743	23.453	11.222	28.827	47.736	34.116	45.785	69.719	53.942	20.239	410.902	176.539	0.000	0.000	0.043
Pdensi_GG_41008_c0_g1	Bud	MC_2_3	42.510656897674	474.625397384431	258.568027141052	-3.48101136922487	0.54276202972122	-6.41351306577734	1.42203921443897e-10	9.21505161089473e-09	1.429	0.505	1.424	2.594	2.654	0.545	6.525	4.528	4.384	7.005	3.194	3.788	0.565	0.304	0.049	4.335	5.157	4.007	11.954	11.891	8.715	2.101	5.054	3.616	0.000	0.000	0.000
Pdensi_DN29110_c0_g1d232592	Bud	MC_2_3	110.552351651961	2672.19077211446	1391.37156188321	-4.59513855396987	0.717020658101846	-6.40865573682979	1.46808269074394e-10	9.50350088022775e-09	2.741	3.651	2.446	6.641	6.903	9.024	7.428	7.126	8.346	6.268	8.292	7.493	3.437	6.336	6.848	2.576	5.301	5.683	33.373	19.863	127.219	11.672	29.232	25.099	1.873	2.988	3.638
Pdensi_DN26413_c0_g1d229019	Bud	MC_2_3	13.2333851800351	350.155480321572	181.694432750804	-4.72513539180019	0.737365171564862	-6.40813476689215	1.47310671992867e-10	9.52609012220539e-09	0.172	0.186	0.689	1.307	1.045	2.998	0.573	0.000	2.451	0.812	0.435	3.444	0.191	1.985	0.574	0.924	2.775	2.309	5.512	7.172	11.108	10.473	3.570	3.803	0.000	0.193	0.623
Pdensi_DN42056_c0_g1d574245	Bud	MC_2_3	0	124.82689426089	62.413447130445	-9.8203858204083	1.53482956718108	-6.39835590243729	1.57058863896737e-10	1.01459045480847e-08	0.000	0.000	0.000	1.041	1.003	0.891	0.607	0.288	0.000	0.325	1.384	0.969	0.912	0.634	0.305	0.492	2.943	27.102	1.824	1.907	4.741	3.336	4.344	8.834	0.404	0.000	1.332
Pdensi_DN18529_c0_g2d404670	Bud	MC_2_3	201.872848428283	1996.5968829069	1099.23486566759	-3.30604153936197	0.517493261470495	-6.38856925396016	1.67444989126806e-10	1.07831793827719e-08	5.496	6.390	4.215	34.395	24.224	5.405	30.965	13.441	8.899	22.870	15.058	9.970	3.163	5.812	1.078	11.911	10.785	11.189	29.002	77.012	29.866	223.780	591.492	388.823	7.105	7.023	4.248
Pdensi_DN20890_c0_g1d220514	Bud	MC_2_3	0.250803241430704	4460.68903941839	2230.46992132991	-14.0184468227703	2.19526996526004	-6.38575074802233	1.70558615716334e-10	1.0972309703285e-08	0.017	0.000	0.000	0.000	0.000	0.019	0.000	0.000	0.040	0.000	0.000	0.000	0.000	0.040	0.000	0.000	0.000	0.000	2.765	255.284	42.465	2.714	0.281	0.107	0.000	0.039	0.000
Pdensi_DN21372_c1_g1d122819	Bud	MC_2_3	293.192137832211	1279.4304930927	786.311315462458	-2.1253911919343	0.333273608300659	-6.37731623206389	1.80218094769383e-10	1.15697407686487e-08	8.637	8.467	6.264	13.351	15.809	18.992	16.944	19.360	25.308	21.206	19.414	18.138	11.854	14.890	10.350	9.019	14.363	9.830	23.475	29.327	34.341	51.713	124.017	197.793	17.784	22.036	27.470
Pdensi_DN22349_c0_g1d363775	Bud	MC_2_3	0	147.320071145225	73.6600355726124	-10.0594230857724	1.57766729282916	-6.37613718145436	1.81610266023591e-10	1.1647071606141e-08	0.000	0.000	0.000	0.000	0.000	0.000	0.000	0.000	0.000	0.000	0.000	0.000	0.000	0.000	0.000	0.000	0.000	0.000	1.436	2.366	6.131	1.130	0.000	0.000	0.000	0.000	0.000
Pdensi_DN22226_c1_g1d299369	Bud	MC_2_3	0.500330194252929	464.509496234444	232.504913214348	-9.85901361894321	1.54639685857304	-6.37547442254942	1.82397430075551e-10	1.16854824139218e-08	0.000	0.043	0.000	0.000	0.000	0.086	0.029	0.038	0.000	0.000	0.000	0.032	0.068	0.000	0.060	0.000	0.472	0.168	23.759	1.023	7.764	4.178	4.669	28.166	0.000	0.045	0.045
Pdensi_DN35171_c1_g1	Bud	MC_2_3	229.179248548421	16.8733950840822	123.026321816252	3.76069225818407	0.5900048090491	6.37400272083394	1.84157320403666e-10	1.17860685058346e-08	8.138	4.813	5.267	15.081	6.272	4.458	10.662	8.913	8.447	6.978	10.864	6.844	5.080	5.462	2.780	8.365	1.136	0.824	0.561	0.242	0.383	0.000	0.000	0.000	0.000	0.000	0.000
Pdensi_DN22670_c0_g2	Bud	MC_2_3	0	199.478276577112	99.7391382885561	-10.4968832945672	1.64719811570899	-6.37256878481134	1.85888002076712e-10	1.18845799885914e-08	0.000	0.000	0.000	0.000	0.000	0.000	0.000	0.000	0.000	0.000	0.000	0.000	0.000	0.000	0.000	0.000	0.000	0.000	2.712	1.211	9.545	0.000	0.000	0.000	0.000	0.000	0.000
Pdensi_DN14318_c0_g1d273819	Bud	MC_2_3	1.00066038850586	551.349086628419	276.174873508462	-9.10600986570175	1.42899030584221	-6.37233844657534	1.86167484903959e-10	1.18902031510677e-08	0.000	0.071	0.000	3.718	4.037	0.784	2.173	2.505	1.551	0.802	1.425	0.420	0.025	0.254	0.000	0.020	0.000	0.000	1.338	26.095	9.725	53.814	4.213	1.667	0.000	0.000	0.000
Pdensi_DN17480_c0_g1d350665	Bud	MC_2_3	386.547371949103	21.9261492503791	204.236760599741	4.13625649883064	0.649454541640851	6.3688160350382	1.9049292377592e-10	1.21539575621882e-08	16.273	9.190	5.239	17.461	6.691	1.178	9.009	5.084	7.391	8.844	6.390	5.660	9.485	3.896	1.225	3.880	0.793	0.471	0.741	0.339	0.397	0.137	0.000	0.000	0.684	2.894	1.334
Pdensi_DN3551_c0_g1	Bud	MC_2_3	123.740178937829	4.34717959268193	64.0436792652553	4.82862209163988	0.758791114038516	6.36357226950181	1.97114580730449e-10	1.25513664530899e-08	2.301	3.869	3.708	9.947	12.613	10.482	10.495	10.498	16.756	9.084	11.415	9.445	3.324	6.152	6.045	1.730	0.409	0.322	0.123	0.073	0.080	0.000	0.000	0.085	0.000	0.244	0.000
Pdensi_DN19548_c0_g1d484804	Bud	MC_2_3	54.7509235457547	2039.4630545027	1047.10698902423	-5.21907939455092	0.820150454766719	-6.36356337330254	1.97126003411126e-10	1.25513664530899e-08	0.395	2.937	1.068	2.755	6.155	8.494	3.872	3.410	2.520	1.665	1.629	1.596	2.773	7.253	5.296	1.406	2.529	0.959	30.227	21.409	86.503	3.987	7.274	2.050	0.000	0.122	0.065
Pdensi_DN21662_c1_g2	Bud	MC_2_3	0	469.830309098655	234.915154549327	-11.7330189362777	1.84418565330087	-6.36216799283574	1.9892569435355e-10	1.26529785916684e-08	0.000	0.000	0.000	0.000	0.000	0.000	0.014	0.000	0.015	0.015	0.000	0.000	0.000	0.014	0.000	0.011	0.000	0.000	0.832	2.363	28.170	0.038	0.000	0.000	0.000	0.000	0.000
Pdensi_DN16389_c0_g5d470189	Bud	MC_2_3	136.335471068095	9.08799893343308	72.711735000764	3.9021572313025	0.613407195944059	6.36144677973156	1.99862160517426e-10	1.26995321647101e-08	4.192	3.514	3.141	2.789	2.538	1.145	3.725	1.316	0.743	2.096	0.663	1.236	3.036	2.420	1.992	1.975	0.227	1.030	0.233	0.243	0.150	1.436	0.128	0.000	3.474	5.651	4.322
Pdensi_DN38826_c2_g1	Bud	MC_2_3	622.068259258586	11342.2677235576	5982.1679914081	-4.18849558747146	0.658548295704188	-6.36019501499535	2.0149776125597e-10	1.27786627226615e-08	5.748	32.407	11.802	84.815	135.297	51.328	222.798	173.758	255.927	305.660	333.788	254.927	50.228	74.545	32.861	37.107	180.736	129.588	238.936	369.263	167.889	206.119	683.306	219.984	364.027	706.187	259.277
Pdensi_DN24416_c0_g1d553940	Bud	MC_2_3	870.559105719123	11252.2299312041	6061.39451846162	-3.69210998929078	0.580504129022927	-6.36017868728193	2.01519181789394e-10	1.27786627226615e-08	14.655	38.540	16.518	34.908	54.984	63.544	45.473	58.768	54.728	68.867	47.258	50.136	24.441	50.416	37.829	26.926	63.575	40.009	117.858	306.018	337.296	291.856	266.033	218.258	58.224	103.553	60.266
Pdensi_GG_105408_c0_g1	Bud	MC_2_3	234.207046578856	5.51360750459354	119.860327041725	5.39319864820263	0.848246580073811	6.3580552812053	2.04323944452253e-10	1.29432963995876e-08	5.801	9.912	3.013	4.819	5.862	7.035	4.164	3.145	5.860	1.445	1.355	1.811	9.830	7.105	9.874	1.795	0.394	0.611	0.185	0.189	0.047	3.327	1.637	2.776	0.403	0.438	0.351
Pdensi_DN26652_c1_g1	Bud	MC_2_3	650.802556871548	131.908635382463	391.355596127006	2.3023909401799	0.362173335645669	6.35715198656269	2.05528616482602e-10	1.3006336912579e-08	21.200	18.030	12.574	10.970	6.449	2.612	4.798	4.049	4.594	5.414	6.383	1.134	8.288	11.124	4.280	11.002	4.136	2.057	3.200	3.070	2.773	1.465	1.174	0.484	3.201	3.519	0.584
Pdensi_GG_117708_c0_g1	Bud	MC_2_3	430.376743938204	43.4621541335243	236.919449035864	3.30493957400288	0.520116491784098	6.35422953551485	2.09473851959881e-10	1.32425017613742e-08	16.523	7.745	9.876	19.975	12.192	12.913	10.641	3.506	3.419	4.787	10.081	5.643	12.703	9.758	5.144	14.817	1.091	1.979	1.320	0.947	0.719	0.317	2.020	3.243	25.579	25.844	22.962
Pdensi_GG_29811_c0_g1	Bud	MC_2_3	7.75183641585312	315.968841725951	161.860339070902	-5.34941102707745	0.842318633842719	-6.35081643946668	2.14175152797532e-10	1.35259343699601e-08	0.126	0.335	0.155	0.037	0.129	2.060	0.065	0.050	0.084	0.042	0.038	0.021	0.120	0.639	0.749	0.082	5.933	4.881	14.271	2.414	5.337	6.032	5.559	6.333	0.178	0.040	0.201
Pdensi_GG_72095_c1_g1	Bud	MC_2_3	0	423.257901452568	211.628950726284	-11.5824312925011	1.82465757259395	-6.34772872810068	2.18516953142017e-10	1.37861102144883e-08	0.000	0.000	0.004	0.000	0.000	0.000	0.000	0.000	0.000	0.000	0.000	0.000	0.000	0.000	0.000	0.000	11.329	26.800	4.466	0.493	23.520	0.558	0.000	0.000	0.000	0.000	0.000
Pdensi_GG_12910_c3_g1	Bud	MC_2_3	145.714551352675	0	72.8572756763374	9.23900507880094	1.45565803130716	6.3469612231002	2.1960945576046e-10	1.38312552407043e-08	2.107	5.080	4.465	1.481	2.849	1.778	3.628	2.952	1.674	3.600	2.955	2.481	6.497	2.433	1.821	1.468	0.251	1.142	0.000	0.000	0.000	0.000	0.000	0.000	0.000	0.000	0.000
Pdensi_DN29703_c0_g1	Bud	MC_2_3	522.046419552738	75.469054212537	298.757736882638	2.79220662447855	0.439931440069628	6.34691310999874	2.19678119641341e-10	1.38312552407043e-08	12.870	18.447	10.379	3.199	4.474	17.709	1.781	0.724	0.821	0.000	0.870	1.083	10.971	18.043	10.979	11.526	4.440	7.569	1.272	1.864	1.984	0.349	0.280	0.000	10.528	10.327	15.301
Pdensi_DN25918_c0_g1	Bud	MC_2_3	298.839162277629	37.3852933386478	168.112227808139	3.00139862132034	0.472920105379291	6.34652362456267	2.20234740425161e-10	1.38522519610881e-08	7.176	9.059	7.590	5.847	7.204	4.563	5.259	6.482	6.371	3.405	5.085	5.616	2.153	6.862	3.986	4.276	3.144	3.032	0.934	0.515	1.118	4.421	0.929	0.804	1.622	2.025	1.912
Pdensi_GG_97989_c0_g1	Bud	MC_2_3	0	475.448285354287	237.724142677144	-11.7503885734973	1.85323190436269	-6.34048472068488	2.29043389018545e-10	1.43917141601936e-08	0.000	0.000	0.000	0.000	0.000	0.000	0.000	0.000	0.111	0.000	0.000	0.000	0.000	0.000	0.000	0.084	0.305	0.000	19.914	0.217	12.871	0.000	0.000	0.000	0.000	0.000	0.000
Pdensi_DN20191_c0_g2	Bud	MC_2_3	3564.36921361687	327.109778010854	1945.73949581386	3.44559684039722	0.543858641635458	6.3354639912236	2.36628076355544e-10	1.48382535153052e-08	154.507	78.478	49.902	46.790	57.723	50.491	48.215	48.412	63.490	55.257	46.783	52.028	110.672	60.172	51.577	42.907	17.083	11.128	10.600	4.675	7.291	2.543	2.789	2.534	0.048	0.430	0.568
Pdensi_DN28396_c0_g1d141608	Bud	MC_2_3	102.700282665681	11696.300140366	5899.50021151582	-6.83145004746637	1.07840421699459	-6.33477683025479	2.37685053662755e-10	1.4884276435647e-08	0.796	4.259	3.201	0.637	7.708	6.686	4.680	11.389	13.743	11.326	23.118	19.467	4.132	8.016	7.562	5.235	11.238	8.825	9.579	507.447	269.066	934.143	8.139	1.371	0.111	0.023	0.122
Pdensi_DN22051_c0_g1d222112	Bud	MC_2_3	0.249276289514874	353.469598277323	176.859437283419	-10.3607098539136	1.63555657667563	-6.33466918947701	2.37851041787638e-10	1.4884276435647e-08	0.000	0.000	0.016	0.000	0.000	0.000	0.006	0.000	0.000	0.000	0.000	0.000	0.000	0.000	0.000	0.000	11.593	13.042	8.059	0.768	15.258	0.700	0.000	0.000	0.000	0.000	0.000
Pdensi_DN19867_c0_g1d535216	Bud	MC_2_3	332.1118096524	32.134393782504	182.123101717452	3.37192274454868	0.532309116631518	6.33451999824162	2.38081290280243e-10	1.4884276435647e-08	11.476	9.839	5.120	20.198	20.595	9.434	16.717	12.321	11.563	9.310	9.091	7.363	6.381	12.328	4.772	5.651	1.653	1.484	0.626	0.701	0.845	0.118	0.221	0.088	0.000	0.000	0.000
Pdensi_DN20080_c0_g1d289369	Bud	MC_2_3	8.24811005304499	298.891991728075	153.57005089056	-5.17925037388546	0.818296359476338	-6.32930883036053	2.46261785059465e-10	1.53802128938547e-08	0.165	0.221	0.286	1.352	4.630	4.131	1.070	1.269	0.973	0.447	0.743	0.536	2.580	3.871	3.032	0.734	1.208	1.349	10.068	1.614	8.939	2.097	0.126	0.028	0.043	0.008	0.016
Pdensi_DN1750_c0_g1d259468	Bud	MC_2_3	0	93.7738426563532	46.8869213281766	-9.40818076188898	1.48669468321695	-6.32825345250533	2.47951635094037e-10	1.54701884488822e-08	0.000	0.000	0.000	0.146	0.000	0.000	0.000	0.000	0.000	0.000	0.000	0.273	0.000	0.000	0.258	0.000	0.500	1.700	2.307	1.609	2.483	0.000	0.000	0.000	0.000	0.260	0.000
Pdensi_DN38295_c0_g3	Bud	MC_2_3	1.75193064187903	752.116098339602	376.93401449074	-8.74623592050367	1.38236107459389	-6.32702705627986	2.49929546232329e-10	1.55779379820311e-08	0.074	0.030	0.037	0.092	0.044	1.404	0.100	0.067	0.417	0.086	0.081	0.185	0.102	0.105	0.455	0.033	0.306	1.530	41.519	0.235	11.100	1.456	0.338	8.206	0.101	0.010	0.297
Pdensi_DN6916_c0_g1d2772	Bud	MC_2_3	318.715973339644	17.8126949415548	168.2643341406	4.15254391885227	0.656353668713321	6.32668653622776	2.50481459122812e-10	1.55966790194024e-08	7.948	11.899	5.609	4.286	3.985	11.782	6.088	7.547	9.948	3.476	4.230	3.365	6.610	10.616	11.108	3.810	1.172	0.535	0.634	0.438	0.148	0.360	0.016	0.000	0.000	0.043	0.015
Pdensi_DN19485_c0_g1d218531	Bud	MC_2_3	1.24638144757437	364.333153183625	182.7897673156	-8.18940454998138	1.29487314425628	-6.32448405182193	2.54080090903479e-10	1.58049018469819e-08	0.000	0.000	0.103	0.000	0.083	0.000	0.038	0.036	0.000	0.000	0.000	0.041	0.000	0.119	0.000	0.031	0.381	0.952	2.118	13.969	8.472	3.133	0.042	0.070	0.000	0.000	0.000
Pdensi_DN19918_c0_g1	Bud	MC_2_3	0	464.503901487999	232.251950743999	-11.7166306561246	1.85302310497363	-6.32298141597719	2.56564167757822e-10	1.5943446981387e-08	0.000	0.000	0.000	0.000	0.000	0.238	0.000	0.000	0.000	0.000	0.000	0.129	0.000	0.000	0.000	0.000	0.000	0.000	0.242	10.778	20.080	3.114	0.134	0.497	0.000	0.000	0.000
Pdensi_DN16541_c0_g1d215371	Bud	MC_2_3	525.11922399902	19129.4975297534	9827.30837687619	-5.18701200124591	0.820365476066283	-6.32280630106235	2.5685519694907e-10	1.59455706265983e-08	7.011	19.278	15.729	24.981	39.297	39.250	24.205	32.582	34.715	28.356	31.623	31.432	20.035	33.994	35.741	18.893	108.407	102.913	890.953	62.791	380.610	12.092	14.370	25.998	0.445	0.367	0.123
Pdensi_DN22219_c2_g1	Bud	MC_2_3	607.147556521103	47.7148278770972	327.4311921991	3.67164691505087	0.580768521204419	6.32204876985494	2.58117881311377e-10	1.60079501216886e-08	8.277	23.086	17.225	52.675	38.209	27.132	37.426	24.566	22.452	25.860	15.490	16.253	10.819	30.116	17.160	8.159	3.873	2.567	1.103	0.658	1.522	0.223	0.151	0.045	0.041	0.000	0.071
Pdensi_DN20215_c2_g1	Bud	MC_2_3	0	3108.85567015136	1554.42783507568	-14.4593378070412	2.2877840535208	-6.32023716783448	2.61162169601537e-10	1.6180586316231e-08	0.000	0.000	0.006	0.008	0.000	0.013	0.000	0.026	0.015	0.175	0.000	0.000	0.000	0.000	0.000	0.000	0.000	0.000	39.172	4.471	166.073	0.000	0.000	0.000	0.029	0.163	0.090
Pdensi_DN22900_c0_g1d223442	Bud	MC_2_3	4.75010591364289	105.007490690516	54.8787983020796	-4.46547447138514	0.706741366286414	-6.3183997490469	2.64285652914285e-10	1.635777999294e-08	0.108	0.145	0.134	0.000	0.032	0.116	0.088	0.056	0.000	0.252	0.102	0.128	0.658	0.031	0.152	0.317	5.590	6.421	2.300	1.754	3.122	0.486	0.099	0.055	0.000	0.000	0.000
Pdensi_DN10717_c0_g1d519407	Bud	MC_2_3	48.5777715280163	811.688870754821	430.133321141418	-4.06265924453158	0.64307930747694	-6.3175088939979	2.65813147425145e-10	1.64359364463675e-08	2.475	0.584	0.780	5.217	4.703	23.744	6.587	3.099	3.699	2.325	2.853	2.605	2.744	3.497	7.622	0.954	2.392	1.623	17.225	22.104	16.166	55.073	72.961	397.393	7.747	11.667	15.834
Pdensi_DN18519_c0_g2	Bud	MC_2_3	0.249276289514874	288.010002831552	144.129639560533	-10.0651260007608	1.59391092467072	-6.31473556330643	2.70623815457306e-10	1.67001257093336e-08	0.000	0.000	0.013	0.000	0.000	0.000	0.000	0.000	0.000	0.000	0.000	0.000	0.000	0.000	0.000	0.012	0.000	0.000	0.898	8.141	10.328	0.259	0.326	0.407	0.000	0.000	0.000
Pdensi_DN39698_c0_g1d91137	Bud	MC_2_3	275.577859728225	2.05915192391268	138.818505826069	7.02106625623243	1.11202590509579	6.31376141873927	2.72333678812212e-10	1.67889521158511e-08	3.284	14.123	4.709	53.095	76.429	6.465	21.383	31.078	22.088	12.150	33.337	3.556	5.484	18.133	3.918	1.717	0.874	0.389	0.117	0.040	0.000	0.000	0.000	0.000	0.000	0.000	0.207
Pdensi_DN23423_c3_g1d548732	Bud	MC_2_3	350.402254303038	67.6156574071569	209.008955855097	2.37368769747644	0.37598538019564	6.31324466988934	2.73244978258914e-10	1.68284208832474e-08	8.720	11.153	8.077	6.789	5.441	4.127	7.429	3.288	2.130	3.701	3.106	2.370	4.469	4.646	1.491	4.605	6.721	1.091	1.731	1.295	1.608	3.400	0.000	0.000	0.000	0.000	0.000
Pdensi_GG_33606_c0_g1	Bud	MC_2_3	18.7449257117756	292.499961985223	155.622443848499	-3.9637205153663	0.628374657641257	-6.30789365415372	2.82858451987678e-10	1.73859927716783e-08	0.400	0.433	0.666	0.845	7.437	2.910	9.775	18.854	25.505	26.855	21.566	34.405	0.594	2.000	0.892	1.552	9.065	3.588	4.132	10.816	4.967	3.857	9.463	0.000	0.000	0.150	0.000
Pdensi_GG_111523_c0_g1	Bud	MC_2_3	2.49873388512253	314.22011644502	158.359425165071	-6.9740590294196	1.10579984283093	-6.30680052509821	2.84862575947555e-10	1.74918582738123e-08	0.019	0.100	0.077	1.170	1.568	0.822	1.479	4.416	1.359	5.007	3.295	3.110	0.183	1.105	0.324	0.403	0.892	0.352	1.440	16.087	3.693	323.130	9.022	3.381	0.036	0.000	0.000
Pdensi_GG_101105_c0_g1	Bud	MC_2_3	5.49893743541692	313.240687867926	159.369812651671	-5.83200041145926	0.924765391627086	-6.30646482260554	2.85480825482475e-10	1.75124996501502e-08	0.024	0.307	0.118	0.328	0.542	0.561	4.772	8.638	10.856	16.691	22.083	17.130	0.264	0.846	0.241	0.625	3.256	2.716	7.394	10.886	3.231	5.779	14.617	8.802	0.960	0.614	1.369
Pdensi_GG_69805_c0_g1	Bud	MC_2_3	15.482728930025	3422.74809037545	1719.11540965274	-7.78822034781608	1.23516350950728	-6.30541647957437	2.87419963132746e-10	1.76140486784609e-08	0.273	0.148	0.820	0.346	1.491	2.088	1.062	0.859	0.971	0.322	1.209	0.483	0.152	0.631	2.285	0.734	1.474	4.344	25.853	2.216	201.674	1.664	1.337	1.373	0.000	0.153	1.317
Pdensi_GG_48583_c1_g2	Bud	MC_2_3	0	127.284093822901	63.6420469114506	-9.8496776610413	1.56235337198697	-6.30438531874175	2.8933986431404e-10	1.77142197008044e-08	0.000	0.000	0.000	0.000	0.000	0.000	0.000	0.000	0.116	0.000	0.000	0.000	0.000	0.000	0.000	0.000	0.000	0.000	5.451	1.593	1.824	0.149	0.000	0.000	0.000	0.000	0.000
Pdensi_DN37695_c0_g1d509782	Bud	MC_2_3	273.620729388427	18.8657269500193	146.243228169223	3.8601629131151	0.612593919148125	6.30134056584018	2.95082214446875e-10	1.80302203473051e-08	3.902	8.227	9.743	2.101	6.022	2.236	4.549	2.755	3.570	3.212	1.727	1.381	6.740	5.631	6.111	1.664	0.318	2.879	0.326	0.566	0.419	0.297	0.000	0.000	0.000	0.000	0.000
Pdensi_DN21800_c0_g2d297024	Bud	MC_2_3	4.75443610608303	572.416860076958	288.585648091521	-6.91153282055064	1.09686552741779	-6.30116695965599	2.9541296499706e-10	1.80326812851696e-08	0.171	0.098	0.094	0.341	0.543	1.402	0.226	0.182	0.175	0.091	0.168	0.217	0.293	0.821	0.765	0.020	0.000	0.000	1.079	6.972	30.248	18.849	4.605	9.572	0.797	0.226	0.193
Pdensi_DN16999_c0_g1d349290	Bud	MC_2_3	0	104.349787128543	52.1748935642713	-9.5626354264994	1.51775447359288	-6.30051539486647	2.9665754354597e-10	1.8090864738049e-08	0.000	0.000	0.000	0.000	0.000	0.000	0.000	0.000	0.000	0.000	0.000	0.000	0.000	0.000	0.000	0.000	0.295	1.761	1.916	3.561	1.655	10.101	0.410	0.178	0.000	0.000	0.000
Pdensi_DN15045_c0_g1d275416	Bud	MC_2_3	0.498552579029749	676.441755596391	338.47015408771	-10.4032622072996	1.65169097980257	-6.29855241356533	3.00438138451231e-10	1.83034343817982e-08	0.000	0.000	0.038	0.000	0.000	0.041	0.000	0.040	0.045	0.045	0.097	0.000	0.043	0.000	0.000	0.035	0.042	0.000	5.494	0.985	38.943	0.058	0.000	0.000	0.000	0.000	0.000
Pdensi_DN19758_c0_g1	Bud	MC_2_3	212.446783305777	1.73447345648845	107.090628381133	6.93005543446518	1.10054883270893	6.29690862277076	3.03640149393534e-10	1.84622727466705e-08	4.305	5.179	7.440	27.969	20.040	8.849	13.477	15.321	17.159	12.606	25.797	16.480	2.312	8.548	1.534	12.278	1.803	0.171	0.000	0.119	0.000	0.154	0.000	0.000	0.000	0.000	0.000
Pdensi_DN27823_c0_g1d501115	Bud	MC_2_3	243.328653984237	0.867236728244227	122.097945356241	8.1247858027389	1.29059094299092	6.29539967474889	3.06608814378058e-10	1.86245354174069e-08	9.549	6.649	3.152	8.232	8.380	3.422	4.988	4.668	6.740	1.976	4.861	3.677	5.571	7.524	2.070	0.143	0.000	0.000	0.000	0.061	0.000	0.000	0.000	0.000	0.000	0.059	0.000
Pdensi_DN13526_c0_g1d212716	Bud	MC_2_3	570.600487558412	2492.71587581655	1531.65818168748	-2.127030482219	0.337971771376593	-6.29351520559066	3.10356090218118e-10	1.88337302842041e-08	13.884	15.391	16.208	27.698	39.446	38.526	30.619	21.595	27.782	23.334	16.051	20.609	22.847	34.115	21.783	21.625	27.825	17.007	50.672	43.562	75.728	85.681	123.988	97.785	7.025	15.297	10.922
Pdensi_GG_95822_c0_g1	Bud	MC_2_3	26.8018066201789	941.271328854923	484.036567737551	-5.13419767038932	0.81587456588707	-6.2928762398753	3.11636800022727e-10	1.88929810013778e-08	1.441	0.395	0.274	1.364	0.065	0.282	1.030	0.044	0.342	1.295	0.159	0.147	0.838	0.457	0.051	1.604	0.629	0.128	7.865	21.506	34.138	3.368	0.109	0.000	1.792	0.100	0.000
Pdensi_DN13146_c0_g1d339344	Bud	MC_2_3	1.00015906189116	302.390037582347	151.695098322119	-8.23991091157149	1.31025431301174	-6.28878747411354	3.19955132262809e-10	1.9378355717927e-08	0.035	0.000	0.035	0.111	0.000	0.000	0.000	0.037	0.041	0.021	0.022	0.000	0.000	0.020	0.000	0.016	1.076	2.047	10.968	0.637	9.284	0.132	0.000	0.216	0.000	0.000	0.000
Pdensi_GG_116982_c0_g1	Bud	MC_2_3	0	130.539434219834	65.269717109917	-9.88493067690296	1.57190122355587	-6.28851897865553	3.20508890887823e-10	1.93929746065458e-08	0.000	0.000	0.000	0.000	0.000	0.000	0.000	0.000	0.000	0.000	0.000	0.000	0.000	0.000	0.000	0.000	0.000	0.000	1.339	2.383	5.112	0.000	0.000	0.000	0.000	0.000	0.000
Pdensi_DN23969_c0_g1d365201	Bud	MC_2_3	0	90.3501747153892	45.1750873576946	-9.35501175428415	1.48783749095751	-6.28765695927157	3.22293096004862e-10	1.9481942940586e-08	0.000	0.000	0.000	0.938	2.265	3.612	0.819	0.391	0.444	0.000	0.000	0.000	0.820	1.717	1.234	0.667	0.000	0.904	2.478	2.148	1.605	5.070	0.000	0.000	0.000	0.000	0.000
Pdensi_GG_86620_c0_g1	Bud	MC_2_3	0	388.644277256399	194.322138628199	-11.4593713655785	1.82264026344395	-6.28723703487464	3.23165763480372e-10	1.95156912420832e-08	0.000	0.000	0.000	0.000	0.000	0.000	0.000	0.000	0.000	0.000	0.000	0.000	0.000	0.000	0.000	0.000	0.844	0.574	6.410	0.363	19.556	0.000	0.000	0.000	0.000	0.000	0.000
Pdensi_DN30823_c0_g1d27442	Bud	MC_2_3	759.715160608107	6133.22751253301	3446.47133657056	-3.01311056122371	0.479295174606494	-6.28654474499456	3.24609487952417e-10	1.9583826056449e-08	14.763	28.912	17.054	91.258	153.795	99.593	112.359	114.409	121.673	115.756	130.007	102.830	58.665	105.592	53.167	32.808	42.142	38.921	90.537	212.627	114.073	425.976	366.516	190.569	21.250	30.694	34.554
Pdensi_DN19244_c0_g1d357653	Bud	MC_2_3	1393.50376931723	216.188777378512	804.846273347873	2.68725797970723	0.427477763404523	6.28631056339713	3.25099282062042e-10	1.95943334275841e-08	45.889	39.352	25.716	40.179	21.643	10.428	29.099	6.365	5.566	17.034	5.932	5.434	25.949	23.887	11.957	22.819	6.421	10.232	7.118	4.406	3.397	34.481	17.348	6.034	33.710	30.261	73.858
Pdensi_DN55465_c0_g1d256943	Bud	MC_2_3	30.5197553831726	1067.01680341024	548.768279396704	-5.12764252048468	0.815816352863723	-6.28529019121196	3.27241839996007e-10	1.96852455687521e-08	0.720	1.170	0.541	1.140	2.187	0.980	0.200	0.756	1.070	1.275	0.000	0.848	0.800	2.077	2.403	0.805	7.548	4.172	4.177	42.114	25.577	32.324	5.711	6.513	1.604	1.818	2.174
Pdensi_GG_66981_c0_g1	Bud	MC_2_3	8.51024010219074	1341.08395599043	674.797098046311	-7.30008821128542	1.16152103946835	-6.28493842403991	3.27983664922032e-10	1.97012054641195e-08	0.332	0.195	0.143	0.251	0.322	0.278	0.111	0.418	0.155	0.338	0.058	0.165	0.345	0.229	0.412	0.176	2.151	3.085	51.034	0.535	41.161	5.459	4.442	5.292	2.241	2.210	2.144
Pdensi_DN21862_c0_g1d221873	Bud	MC_2_3	19.000104075049	3320.42222385006	1669.71116396255	-7.44916982161721	1.18525562378099	-6.28486351142902	3.28141856473897e-10	1.97012054641195e-08	0.000	1.259	0.283	0.026	0.088	0.418	0.436	0.427	0.578	1.330	1.199	0.852	0.117	0.133	0.345	0.058	0.047	0.133	38.813	50.600	134.969	364.244	84.819	79.669	0.561	0.118	0.152
Pdensi_DN39841_c0_g1d242719	Bud	MC_2_3	9541.29034524377	412.926278485833	4977.1083118648	4.53009583289204	0.7208953194644	6.28398563644129	3.30001209383546e-10	1.97936957280488e-08	473.929	173.676	108.289	38.735	46.164	20.310	37.773	9.059	2.775	11.189	11.696	2.604	219.289	124.623	49.390	40.614	16.422	10.791	6.968	16.998	4.229	74.059	24.707	21.263	68.121	85.001	71.117
Pdensi_DN22087_c1_g3	Bud	MC_2_3	968.395990643821	65.9834103412444	517.189700492533	3.87685021323643	0.617091622976964	6.28245477476065	3.33268238132734e-10	1.99535956681603e-08	30.159	30.938	16.060	10.096	11.431	2.552	14.124	7.795	1.521	10.698	7.818	3.277	19.098	22.544	8.418	4.801	4.989	2.959	0.584	2.356	1.500	23.009	10.721	3.579	3.708	9.731	6.919
Pdensi_DN8074_c0_g1d331019	Bud	MC_2_3	3.74575347700114	162.575096992597	83.1604252347992	-5.43840192499788	0.865651873009555	-6.28243534677577	3.33309901866659e-10	1.99535956681603e-08	0.037	0.088	0.175	0.000	0.000	0.113	0.000	0.000	0.082	0.123	0.044	0.000	0.039	0.000	0.079	0.235	0.795	1.449	2.947	2.164	5.929	0.053	0.094	0.000	0.651	0.738	0.295
Pdensi_DN22667_c2_g1	Bud	MC_2_3	186.50415818364	862.515388752483	524.509773468061	-2.20925638181422	0.351708208073019	-6.28150361891909	3.35313993841202e-10	2.00542319245297e-08	3.618	5.992	5.268	5.912	8.933	8.262	8.972	6.127	7.086	9.406	7.585	6.531	7.621	9.818	7.533	7.462	12.895	13.963	21.732	15.765	21.610	12.918	19.283	11.768	3.163	4.486	3.406
Pdensi_DN24916_c0_g1d136025	Bud	MC_2_3	8.25446852401566	679.949297943344	344.10188323368	-6.36412749566374	1.01334918054088	-6.28029076045321	3.3794041470062e-10	2.01918584644991e-08	0.224	0.269	0.171	0.161	0.134	0.239	0.215	0.214	0.281	0.141	0.152	0.174	0.048	0.296	0.301	0.055	0.229	0.315	1.737	36.661	7.463	295.336	27.619	17.864	1.644	6.360	6.935
Pdensi_DN4969_c0_g1d516130	Bud	MC_2_3	1.25082548563232	103233.648913049	51617.4498692672	-16.3326200219763	2.60257273772661	-6.27556716675788	3.48362050862113e-10	2.07945347283846e-08	0.000	0.109	0.000	0.000	0.000	0.000	0.000	0.000	3.320	0.392	0.127	0.000	0.300	0.000	0.000	0.000	1.203	13.008	5.998	5459.477	1479.698	141.669	0.247	0.000	0.259	0.113	0.243
Pdensi_DN25030_c0_g1d226762	Bud	MC_2_3	1853.05759399303	10568.7022086334	6210.87990131323	-2.51183469822838	0.400286050914543	-6.27509925087204	3.49411331332825e-10	2.08371329962937e-08	58.853	47.955	40.660	67.249	57.568	89.095	74.302	50.716	74.722	55.667	58.515	67.937	53.562	58.137	51.294	67.604	109.742	122.697	351.794	146.819	230.645	162.491	190.049	248.824	112.418	76.184	80.943
Pdensi_DN8735_c0_g1d47902	Bud	MC_2_3	157.982645686835	0	78.9913228434173	9.35562153512033	1.49121273942671	6.27383423422002	3.5226354630811e-10	2.09870642560532e-08	1.942	6.569	4.126	1.385	2.944	7.560	1.889	1.017	5.459	1.144	3.531	1.861	5.004	7.288	5.422	3.591	2.626	0.298	0.000	0.000	0.000	0.000	0.000	0.000	0.000	0.000	0.000
Pdensi_DN22734_c1_g1d301818	Bud	MC_2_3	0	508.661420107143	254.330710053572	-11.847774101628	1.88877421794638	-6.27273180089771	3.54767713861367e-10	2.11159920196679e-08	0.000	0.000	0.000	0.000	0.000	0.000	0.000	0.044	0.000	0.010	0.011	0.020	0.000	0.000	0.000	0.000	0.028	0.075	18.714	0.138	16.276	0.013	0.021	0.000	0.000	0.000	0.000
Pdensi_GG_138708_c1_g1	Bud	MC_2_3	0	317.843593183831	158.921796591916	-11.1693013792709	1.78082448824758	-6.27198325999103	3.56477915805502e-10	2.11974607406184e-08	0.000	0.000	0.000	0.000	0.000	0.000	0.000	0.615	0.000	0.346	0.000	0.000	0.000	0.000	0.325	0.000	0.000	0.000	8.762	0.339	12.647	0.000	0.000	0.000	0.000	0.659	0.000
Pdensi_DN34148_c1_g1	Bud	MC_2_3	270.18524375779	1203.76718644953	736.97621510366	-2.15556956964381	0.343755178261451	-6.27065337763243	3.59536190914156e-10	2.13588581166993e-08	8.122	7.681	5.711	9.127	9.768	8.104	8.264	8.779	14.589	10.563	8.870	12.061	5.767	8.143	5.668	16.245	26.888	17.902	24.377	34.670	23.213	9.333	45.124	32.184	4.958	3.041	3.014
Pdensi_GG_6338_c0_g1	Bud	MC_2_3	0.250165097126465	293.344840150713	146.79750262392	-10.0919750308258	1.60969004938899	-6.26951445382704	3.6217567687422e-10	2.14950917976592e-08	0.000	0.012	0.000	0.000	0.000	0.000	0.024	0.011	0.000	0.000	0.014	0.000	0.012	0.000	0.000	0.010	0.596	0.385	12.131	0.779	7.430	9.742	0.284	1.057	0.034	0.000	0.013
Pdensi_DN19869_c0_g1d288391	Bud	MC_2_3	13.0132348225388	146.300649662223	79.656942242381	-3.49103430963985	0.556849724510632	-6.26925749619042	3.6277379338624e-10	2.15100258771899e-08	0.464	0.320	0.247	0.476	0.932	2.161	1.782	0.840	2.759	0.888	0.856	1.373	0.807	1.519	0.987	0.165	0.787	0.957	3.363	3.324	3.311	4.211	18.734	31.551	2.836	6.422	4.659
Pdensi_DN20680_c0_g1d63636	Bud	MC_2_3	315.404921494572	16.479755336013	165.942338415292	4.2568953713525	0.679058484528481	6.26881994458602	3.63794495690288e-10	2.15499640195163e-08	12.738	7.486	4.818	6.998	5.473	3.111	5.749	2.199	3.046	2.045	2.258	1.587	5.376	5.749	2.602	5.250	1.072	1.065	0.552	0.189	0.407	0.368	0.000	0.000	0.000	0.000	0.000
Pdensi_DN8550_c0_g1d102405	Bud	MC_2_3	2503.52753613358	124.056360181842	1313.79194815771	4.33458002037599	0.69155584983698	6.26786689953932	3.66027433667425e-10	2.16615663318148e-08	100.251	73.859	25.010	10.448	3.081	14.005	8.026	8.094	19.473	8.979	15.185	40.466	39.692	63.450	47.230	2.284	10.155	22.259	1.923	5.080	1.458	4.184	31.951	14.353	0.000	0.000	0.000
Pdensi_DN24910_c0_g2	Bud	MC_2_3	0	107.497724516341	53.7488622581704	-9.60588194583002	1.53285485995113	-6.26666111502317	3.68871708492564e-10	2.18091006316365e-08	0.000	0.000	0.000	2.492	5.634	7.856	4.667	4.353	5.889	3.303	6.364	5.262	3.098	6.147	1.123	0.176	4.515	0.000	3.036	3.155	1.196	3.948	196.499	63.335	0.000	0.000	0.000
Pdensi_DN19936_c1_g2	Bud	MC_2_3	1.99904183517384	374.655859646538	188.327450740856	-7.54959572963306	1.20579342536413	-6.26110208500529	3.8226616601515e-10	2.25795276748054e-08	0.033	0.035	0.077	0.041	0.013	0.165	0.000	0.011	0.026	0.064	0.028	0.026	0.012	0.013	0.062	0.020	0.000	0.000	0.431	14.487	10.256	0.214	0.000	0.022	0.069	0.037	0.013
Pdensi_DN19890_c0_g1d188237	Bud	MC_2_3	137.014086788553	0	68.5070433942767	9.15017958370308	1.4616216947996	6.26029267098258	3.84255629458071e-10	2.26754652820885e-08	4.119	2.084	4.685	0.000	0.668	0.594	1.517	0.865	0.328	0.649	0.346	0.323	0.912	0.950	1.218	0.738	0.000	0.669	0.000	0.000	0.000	2.085	1.337	0.000	0.404	1.543	0.333
Pdensi_DN8233_c0_g1d102163	Bud	MC_2_3	129.130776057199	0	64.5653880285995	9.06467450944251	1.4482939146407	6.25886390725554	3.87792092535343e-10	2.28624246007541e-08	4.583	3.388	2.299	16.347	8.615	3.396	2.540	0.219	0.496	0.739	0.000	0.245	3.472	3.608	0.000	2.052	0.000	0.000	0.000	0.000	0.000	0.000	0.000	0.000	0.000	0.000	0.000
Pdensi_DN17925_c0_g1d402590	Bud	MC_2_3	30.164208646523	189952.866449064	94991.5153288554	-12.6204363667001	2.01659105775998	-6.25830225624369	3.89190968865589e-10	2.2901398433342e-08	0.000	0.035	2.367	6.145	0.039	0.104	0.041	5.294	2.258	1.690	0.082	0.000	0.164	0.076	0.155	0.088	2081.777	1249.719	6717.565	3320.102	3104.279	175.105	0.117	0.217	0.419	0.474	0.263
Pdensi_DN21344_c1_g1d294816	Bud	MC_2_3	0	152.152747010749	76.0763735053746	-10.1060314061036	1.61490298267719	-6.25798051926924	3.89994521103923e-10	2.29269506345943e-08	0.003	0.000	0.000	0.000	0.000	0.000	0.000	0.000	0.000	0.000	0.000	0.000	0.000	0.000	0.000	0.000	0.000	0.000	1.931	1.473	6.868	0.030	0.000	0.000	0.000	0.000	0.000
Pdensi_DN26195_c0_g1d23710	Bud	MC_2_3	14.5246634054011	1951.9520900375	983.238376721449	-7.07036239117082	1.13008229900381	-6.25650220112597	3.93707551236255e-10	2.31146579015238e-08	0.631	0.410	0.126	0.320	0.153	2.070	0.983	0.132	1.047	1.339	0.000	1.192	0.141	0.583	0.423	0.793	0.273	0.309	1.960	102.845	26.617	31.951	6.654	59.742	0.189	0.710	0.000
Pdensi_GG_4815_c0_g1	Bud	MC_2_3	0.250803241430704	521.885048551215	261.067925896323	-10.9228274247142	1.745885951631	-6.2563235671323	3.94158549022558e-10	2.31146579015238e-08	0.018	0.009	0.000	0.000	0.000	0.000	0.000	0.027	0.000	0.021	0.000	0.000	0.020	0.020	0.010	0.000	0.039	0.100	3.795	0.849	30.371	0.066	0.011	0.000	0.000	0.010	0.000
Pdensi_DN944_c0_g1d324890	Bud	MC_2_3	6.25428721792288	1594.5030608609	800.378674039413	-7.99410552994952	1.27777587771712	-6.25626580479188	3.94304489653894e-10	2.31146579015238e-08	0.195	0.161	0.149	2.056	4.951	2.217	0.199	0.975	0.408	0.000	1.328	0.381	2.151	4.064	3.438	1.507	6.661	3.128	73.906	0.206	37.044	0.000	0.000	0.134	0.316	0.000	0.000
Pdensi_DN27646_c0_g1d24918	Bud	MC_2_3	33.2255811469967	465.555146857313	249.390364002155	-3.80812681447193	0.609017034081392	-6.25290689974855	4.02882330447065e-10	2.35952217680696e-08	0.565	0.628	1.456	5.465	8.554	1.512	12.680	9.400	2.724	7.990	8.902	2.998	3.366	3.863	0.675	2.890	4.323	6.962	6.442	10.571	14.585	12.391	0.188	0.000	0.000	0.172	0.000
Pdensi_DN43205_c0_g1d445002	Bud	MC_2_3	0	480.736394636159	240.36819731808	-11.7663554912281	1.88227396444186	-6.25113862992685	4.07470984227803e-10	2.38414690865806e-08	0.000	0.000	0.000	0.210	0.000	0.000	0.736	1.044	1.575	0.587	0.210	0.586	0.000	0.000	0.000	0.148	0.892	0.000	3.115	29.003	0.476	9.844	0.203	0.333	0.000	0.559	0.400
Pdensi_DN9250_c0_g1d453475	Bud	MC_2_3	873.115696531125	152.549266929272	512.832481730198	2.51777282741719	0.402816404219454	6.25042277584484	4.09343095226674e-10	2.39185822499995e-08	26.784	24.248	18.495	26.371	27.625	11.620	24.214	19.676	21.275	15.744	15.583	12.363	14.087	15.451	7.096	20.722	9.649	7.856	3.746	2.282	4.424	0.884	0.121	0.200	0.419	0.606	0.383
Pdensi_GG_15145_c0_g1	Bud	MC_2_3	0	289.787975450058	144.893987725029	-11.0359874632136	1.76566187468609	-6.25034023865734	4.09559486658336e-10	2.39185822499995e-08	0.000	0.000	0.000	0.000	0.000	0.000	0.000	0.000	0.000	0.000	0.000	0.000	0.000	0.000	0.000	0.000	0.000	0.000	8.369	0.381	11.102	0.000	0.000	0.000	0.000	0.000	0.000
Pdensi_GG_32756_c0_g1	Bud	MC_2_3	0	15064.0894567987	7532.04472839935	-16.7359581293861	2.67828690457086	-6.24875479203664	4.13737862198126e-10	2.41172267467227e-08	0.000	0.000	0.000	0.000	0.000	0.000	0.000	0.000	0.117	0.546	0.000	0.000	0.037	0.000	0.000	0.000	0.000	0.021	5.724	136.588	863.124	0.125	0.020	0.000	0.000	0.000	0.000
Pdensi_DN16729_c0_g1d528221	Bud	MC_2_3	3.99630605512449	562.944288190187	283.470297122656	-7.13780835901732	1.14247696199694	-6.24766065001533	4.16645662929939e-10	2.42639425466141e-08	0.078	0.042	0.208	0.381	0.294	3.987	0.735	0.221	1.098	0.374	0.222	0.994	0.000	0.872	0.758	0.289	0.165	0.098	1.007	28.202	8.707	1.703	0.860	1.007	0.054	0.000	0.000
Pdensi_DN19485_c0_g1d286980	Bud	MC_2_3	0.250165097126465	241.723636612438	120.986900854782	-9.8125048254267	1.57089941509987	-6.24642464762956	4.19954471797747e-10	2.4433714722778e-08	0.000	0.027	0.000	0.000	0.000	0.000	0.028	0.000	0.030	0.059	0.032	0.030	0.000	0.029	0.000	0.298	0.168	0.350	1.096	10.133	5.094	1.109	0.000	0.052	0.000	0.000	0.000
Pdensi_DN24_c0_g1d324146	Bud	MC_2_3	0	369.599725175071	184.799862587536	-11.3871594179753	1.82479377888882	-6.24024454144586	4.36887345927852e-10	2.53713437186165e-08	0.000	0.000	0.000	0.000	0.000	0.000	0.000	0.037	0.000	0.000	0.000	0.000	0.000	0.000	0.000	0.000	0.039	0.000	19.342	0.328	6.252	0.106	0.000	0.000	0.000	0.000	0.000
Pdensi_GG_145983_c1_g1	Bud	MC_2_3	247343.936113436	1569249.66055007	908296.798331752	-2.66548571728347	0.427366994993228	-6.23699478085739	4.46056865200588e-10	2.58796356931332e-08	5099.139	4765.738	9829.463	2526.720	3502.965	5101.044	5112.210	6614.896	5314.625	18364.932	14927.431	23174.457	32115.252	5657.413	27729.441	12182.358	29035.436	52098.542	48330.043	34572.136	25278.992	3024.693	50218.258	48393.099	75671.308	12594.917	6092.390
Pdensi_GG_111954_c0_g1	Bud	MC_2_3	0.249276289514874	1033.89631661169	517.072796450602	-11.9092501174148	1.9097410557699	-6.23605492557923	4.48743596653719e-10	2.59857977658394e-08	0.000	0.000	0.028	0.035	0.068	0.000	0.000	0.000	0.000	0.000	0.000	0.000	0.000	0.000	0.000	0.000	0.062	0.000	18.938	0.098	51.109	0.000	0.000	0.000	0.000	0.000	0.000
Pdensi_DN8716_c0_g1	Bud	MC_2_3	81.5145114386352	736.054527808719	408.784519623677	-3.17432483682842	0.50904055606242	-6.23589770799947	4.49194568501515e-10	2.59857977658394e-08	1.836	2.476	2.201	10.610	32.341	37.481	9.232	11.942	9.730	4.645	6.033	4.978	9.545	22.987	19.077	2.874	6.393	4.546	8.760	16.978	24.094	66.286	135.277	93.962	1.215	2.733	2.920
Pdensi_DN15745_c0_g1	Bud	MC_2_3	122.273442413594	491.575753253462	306.924597833528	-2.00706207622499	0.321866773551298	-6.23569203518645	4.4978520001754e-10	2.59857977658394e-08	2.887	3.473	3.367	5.847	6.450	6.214	10.050	7.809	12.287	11.637	8.922	10.325	6.676	5.381	4.912	4.065	2.991	3.016	9.694	12.695	11.177	8.281	12.948	44.764	5.254	13.904	12.302
Pdensi_DN22798_c0_g1d302082	Bud	MC_2_3	0	107.497157422679	53.7485787113393	-9.60557526414485	1.54043163724064	-6.23563878586083	4.49938239825905e-10	2.59857977658394e-08	0.000	0.000	0.000	0.000	0.000	0.000	0.000	0.000	0.000	0.000	0.000	0.000	0.000	0.000	0.000	0.000	0.279	0.561	1.997	3.880	1.445	14.405	0.162	0.197	0.000	0.000	0.000
Pdensi_DN15494_c0_g1d214343	Bud	MC_2_3	543.561468167067	40.591532303175	292.076500235121	3.74530419311202	0.600630177650554	6.23562440329302	4.49979584379468e-10	2.59857977658394e-08	18.143	16.562	8.582	11.773	14.713	7.170	5.550	3.442	2.193	2.440	1.178	0.339	4.950	16.201	4.258	10.771	4.613	1.330	1.043	0.417	1.334	0.000	0.000	0.000	0.000	0.000	0.000
Pdensi_DN19842_c0_g1d360987	Bud	MC_2_3	0.250803241430704	168.055993898357	84.1533985698939	-9.28774716871219	1.48964544520127	-6.23487098801374	4.52150566735192e-10	2.60869025863576e-08	0.015	0.000	0.000	0.036	0.000	0.131	0.069	0.155	0.101	0.052	0.073	0.017	0.016	0.017	0.126	0.000	5.920	12.479	1.401	4.621	5.336	35.657	38.913	102.591	0.203	0.197	1.312
Pdensi_DN31249_c0_g1d310804	Bud	MC_2_3	0	455.385840204321	227.692920102161	-11.6881643327791	1.87495193897171	-6.23384743354507	4.5511634681985e-10	2.6233633064602e-08	0.000	0.000	0.000	0.054	0.078	0.023	0.071	0.045	0.151	0.050	0.027	0.102	0.048	0.000	0.122	0.020	0.024	0.081	0.443	26.789	3.461	0.292	0.239	1.979	0.067	0.024	0.026
Pdensi_DN14886_c0_g1d53496	Bud	MC_2_3	2.00081945039702	920.064452629297	461.032636039847	-8.84504498853153	1.41924539073965	-6.23221681482569	4.59880374550655e-10	2.64836490279264e-08	0.046	0.081	0.038	0.142	0.000	0.073	0.074	0.098	0.106	0.022	0.058	0.090	1.363	0.065	0.234	0.034	5.825	19.624	43.332	0.088	20.760	6.288	3.363	4.348	1.854	2.388	2.082
Pdensi_GG_14024_c0_g1	Bud	MC_2_3	3.00339427181559	217.170010930732	110.086702601274	-6.17637561422759	0.991679615219565	-6.22819660648172	4.71834731966843e-10	2.71468954221516e-08	0.108	0.093	0.043	0.054	0.000	0.000	0.000	0.000	0.000	0.000	0.000	0.000	0.072	0.000	0.000	0.332	0.405	0.189	1.474	10.111	3.081	3.036	0.106	0.088	0.000	0.000	0.000
Pdensi_DN22569_c0_g1	Bud	MC_2_3	23.2684089513337	382.053607236142	202.661008093738	-4.03752349491526	0.64869619916927	-6.22405912056487	4.84454388888668e-10	2.78346852950859e-08	0.798	0.525	0.526	14.474	31.354	62.149	17.894	16.827	18.381	4.182	5.816	5.109	6.592	16.223	33.949	0.897	6.659	1.075	6.167	15.256	4.618	233.206	500.564	1266.892	127.625	135.483	43.341
Pdensi_DN22408_c0_g2d424861	Bud	MC_2_3	0	125.882518308983	62.9412591544914	-9.83261088123502	1.58043074033677	-6.22147534231068	4.92501569024171e-10	2.82573913170245e-08	0.000	0.000	0.000	0.000	0.000	0.000	0.041	0.000	0.044	0.000	0.000	0.000	0.000	0.000	0.000	0.000	0.000	0.000	1.067	3.102	4.307	0.065	0.046	0.000	0.000	0.000	0.000
Pdensi_DN38489_c0_g1d378125	Bud	MC_2_3	11.0131903341356	408.269614540109	209.641402437122	-5.21235120729692	0.838156610470693	-6.21882729573625	5.0088423925499e-10	2.87118130867495e-08	0.513	0.124	0.229	0.173	0.099	0.641	1.393	3.505	14.109	1.927	2.470	1.384	0.638	0.238	0.233	0.789	1.601	0.649	13.370	2.596	12.139	12.241	0.421	6.936	0.036	0.026	0.028
Pdensi_DN17385_c0_g1d57185	Bud	MC_2_3	1415.42470242589	81.0042010958042	748.214451760845	4.12650683426394	0.663809142287312	6.21640554699967	5.08672336725656e-10	2.91313456309305e-08	13.895	50.045	49.328	63.749	71.345	42.067	73.059	67.354	75.661	53.610	74.261	51.773	17.373	48.352	26.083	57.694	13.588	16.873	1.464	3.061	1.006	76.174	0.292	0.193	0.015	0.389	0.011
Pdensi_DN18806_c0_g1d217713	Bud	MC_2_3	730.401255825717	99.0037109354894	414.702483380603	2.88267555046231	0.463827711841761	6.2149705092346	5.133429017198e-10	2.9371730266143e-08	23.366	21.695	13.115	18.710	11.277	5.803	8.433	4.974	1.925	4.420	5.350	3.792	11.005	12.999	2.674	16.058	6.420	2.941	3.049	1.418	2.356	0.229	0.150	0.186	0.614	0.034	0.659
Pdensi_DN15118_c1_g4	Bud	MC_2_3	34.7592299201487	653.038325820377	343.898777870263	-4.23185574907463	0.681084614238549	-6.2134067641593	5.18480017266119e-10	2.96383420551387e-08	0.732	1.220	0.828	1.416	2.280	2.917	1.694	1.732	0.512	0.624	0.815	0.996	0.987	2.168	2.299	1.625	9.559	3.820	13.878	26.021	4.834	29.346	51.790	11.750	2.440	2.473	1.441
Pdensi_DN34293_c0_g1d374414	Bud	MC_2_3	147.949861296474	0	73.9749306482372	9.26094669241844	1.49126187577715	6.21014111796579	5.29370411053391e-10	3.02330405871155e-08	5.796	4.069	1.896	1.476	2.816	0.594	0.690	1.211	0.916	0.146	0.785	0.000	4.486	2.061	0.577	0.928	0.134	0.000	0.000	0.000	0.000	0.378	0.000	0.250	0.000	0.000	0.000
Pdensi_DN13534_c0_g1d51910	Bud	MC_2_3	112.526119393013	519.867749010006	316.19693420151	-2.20738225974409	0.355476760505229	-6.20963873026974	5.31065483175776e-10	3.03019716870884e-08	2.733	3.172	3.058	3.826	3.777	3.270	3.338	2.884	3.482	2.332	2.990	2.416	1.926	2.610	1.827	3.078	5.681	5.775	10.441	10.132	14.901	6.182	3.758	6.854	0.649	1.175	0.924
Pdensi_DN20835_c1_g1	Bud	MC_2_3	218.246435041304	21.260553292817	119.753494167061	3.35797787528398	0.540820805889003	6.20903973870629	5.33093423006305e-10	3.03897517908461e-08	5.182	5.165	7.036	6.820	7.183	5.697	3.024	3.158	1.226	0.230	2.170	0.573	3.310	6.167	5.026	5.761	5.637	1.502	0.666	0.286	0.493	0.015	0.060	0.040	0.000	0.000	0.000
Pdensi_DN9807_c0_g1d333525	Bud	MC_2_3	0.499441386641339	104.11657165364	52.3080065201406	-7.70203352204639	1.24052516351429	-6.20868785944435	5.34288263468718e-10	3.0429922381778e-08	0.000	0.027	0.025	0.000	0.015	0.000	0.014	0.045	0.000	0.015	0.000	0.015	0.000	0.015	0.043	0.058	1.123	0.225	2.559	2.313	2.281	6.142	2.353	2.092	0.032	0.085	0.110
Pdensi_GG_18120_c0_g1	Bud	MC_2_3	480.360617544546	3054.86939443897	1767.61500599176	-2.66892952207567	0.429884995569114	-6.20847331166407	5.35018063508209e-10	3.04435576375707e-08	8.519	13.471	16.340	7.043	1.905	11.387	4.373	6.360	9.836	8.895	19.266	17.615	6.136	4.929	4.340	30.428	24.848	33.139	59.495	98.607	50.607	14.532	143.052	10.154	0.044	0.032	0.068
Pdensi_DN24079_c0_g5	Bud	MC_2_3	37.5074907580934	437.193542490165	237.350516624129	-3.54315458548155	0.570745974681204	-6.20793617941961	5.36849427252558e-10	3.04877274660971e-08	0.739	1.356	0.918	26.099	65.111	159.317	24.282	16.185	10.488	6.285	6.476	6.841	49.847	64.817	100.368	12.648	12.360	7.850	15.010	4.965	10.197	20.645	1.546	1.249	0.000	0.000	0.000
Pdensi_GG_34323_c0_g1	Bud	MC_2_3	0	128.701773746856	64.3508868734278	-9.86449265463276	1.58904273577934	-6.20782086757077	5.37243382300468e-10	3.04877274660971e-08	0.000	0.000	0.000	0.000	0.000	0.000	0.000	0.674	0.000	0.000	1.211	0.754	0.355	0.000	0.000	0.000	0.000	0.000	1.818	1.484	5.380	85.428	1.949	0.645	0.000	0.000	0.000
Pdensi_DN19960_c2_g1d487837	Bud	MC_2_3	147.598438003619	3.61437004489243	75.6064040242559	5.37809044911795	0.866342104214227	6.20781377582461	5.3726761997278e-10	3.04877274660971e-08	3.895	5.077	2.796	13.485	8.445	7.009	8.805	5.770	4.744	5.665	5.223	2.987	3.903	9.217	4.808	1.910	0.592	0.144	0.044	0.021	0.148	0.184	0.188	1.591	0.000	0.000	0.000
Pdensi_GG_112838_c0_g1	Bud	MC_2_3	852.460157407086	128.838456719394	490.64930706324	2.72796593801505	0.439479248049996	6.20726905791171	5.39132510807899e-10	3.0565613032835e-08	28.976	21.180	17.660	23.655	22.695	17.496	14.146	15.022	14.519	8.036	12.353	7.404	24.660	20.552	16.510	7.032	4.507	2.130	2.122	2.629	4.009	0.532	0.213	0.000	15.047	36.648	46.370
Pdensi_DN18650_c0_g2	Bud	MC_2_3	81.2084872649273	5932.79515323448	3007.0018202497	-6.19089415571661	0.997569567807547	-6.205977362885	5.43580030574468e-10	3.07804255764369e-08	1.130	2.434	2.929	3.061	3.892	4.962	2.957	3.231	3.681	3.010	3.549	2.627	2.049	3.530	4.222	2.342	8.188	12.312	63.586	10.687	325.291	3.721	0.424	0.932	0.191	0.239	0.669
Pdensi_DN39882_c0_g1d34508	Bud	MC_2_3	0	234.742275618751	117.371137809376	-10.7317707403326	1.73012266502075	-6.20289587397771	5.5433518729715e-10	3.1313963552234e-08	0.000	0.000	0.000	0.000	0.000	0.000	0.000	0.000	0.374	0.000	0.000	0.000	0.000	0.000	0.000	0.000	1.343	25.187	2.085	1.088	12.628	0.000	0.000	0.000	0.000	0.000	0.000
Pdensi_DN10773_c0_g1d519404	Bud	MC_2_3	6.0128963512945	391.899248210464	198.956072280879	-6.02675966811445	0.971604854526867	-6.20289167971402	5.54349966879915e-10	3.1313963552234e-08	0.283	0.204	0.000	0.239	0.229	0.103	0.000	0.000	0.112	0.000	0.239	2.342	0.632	0.000	0.000	0.000	0.718	0.930	12.517	5.266	9.199	2.300	0.580	0.000	43.397	42.880	39.683
Pdensi_DN22372_c1_g5	Bud	MC_2_3	0.997105158059498	5747.08094203872	2874.03902359839	-12.4916862515929	2.01428010821304	-6.20156362596205	5.59049098993818e-10	3.15506982413965e-08	0.000	0.000	0.088	0.000	0.000	0.000	0.000	0.000	0.414	0.000	0.000	0.000	0.000	0.000	0.000	0.000	1.813	1.514	9.623	302.117	75.471	0.133	0.000	0.000	0.000	0.000	0.000
Pdensi_DN10959_c0_g1d173923	Bud	MC_2_3	803.624415070454	42.3019299187796	422.963172494617	4.24379241721639	0.68466389227101	6.19835873502815	5.70549814453133e-10	3.21413180410622e-08	17.743	35.815	10.731	18.185	24.124	8.625	10.717	8.291	1.785	5.691	5.441	1.743	14.847	25.580	7.409	12.810	5.793	1.078	1.670	0.835	0.411	0.378	0.353	0.000	0.000	0.242	1.336
Pdensi_DN22608_c3_g1	Bud	MC_2_3	0	380.254976704325	190.127488352162	-11.4279115103055	1.84391992208066	-6.19761811424564	5.7324018392492e-10	3.2263599835049e-08	0.000	0.000	0.000	0.000	0.000	0.000	0.000	0.000	0.000	0.000	0.000	0.000	0.000	0.000	0.000	0.000	6.093	3.408	7.421	0.260	18.142	0.000	0.000	0.000	0.000	0.000	0.000
Pdensi_DN35341_c0_g1d30996	Bud	MC_2_3	283.917565658831	1642.26620677106	963.091886214947	-2.5322220828002	0.408673123906715	-6.19620409238902	5.7841116282879e-10	3.25251494460247e-08	5.852	6.524	10.253	3.081	6.809	6.770	5.650	17.658	9.437	23.898	27.227	25.307	50.677	15.172	39.127	16.958	28.005	40.959	40.493	46.864	25.317	5.776	30.384	15.139	1198.162	564.130	171.631
Pdensi_DN28022_c0_g1d368922	Bud	MC_2_3	0	98.953859680024	49.476929840012	-9.48532493423235	1.53113354996492	-6.19496903744919	5.82964889168129e-10	3.27509792873895e-08	0.000	0.000	0.000	0.000	0.000	0.000	0.000	0.000	0.000	0.000	0.000	0.000	0.000	0.000	0.000	0.000	0.000	1.145	1.390	2.175	3.157	0.000	0.000	0.000	0.000	0.000	0.000
Pdensi_GG_151864_c0_g1	Bud	MC_2_3	1144.5401114579	16310.2966168389	8727.4183641484	-3.83294304859552	0.618735478039073	-6.19480082303196	5.83587806824682e-10	3.27509792873895e-08	11.323	45.019	35.338	88.085	308.964	111.761	110.873	133.310	95.499	69.321	104.463	73.283	79.006	222.649	101.078	80.866	192.083	152.049	271.509	607.812	232.778	538.394	467.050	85.306	8.573	9.879	7.734
Pdensi_DN21802_c0_g3	Bud	MC_2_3	0	354.536037254768	177.268018627384	-11.326774184447	1.82846595658137	-6.19468694162855	5.84009891609861e-10	3.27509792873895e-08	0.000	0.000	0.000	0.000	0.000	0.000	0.000	0.000	0.000	0.000	0.000	0.000	0.000	0.000	0.000	0.000	0.000	0.000	2.785	0.625	20.410	0.000	0.000	0.000	1.604	7.880	2.608
Pdensi_DN8385_c0_g1d384512	Bud	MC_2_3	464.050952824323	45.3696792283546	254.710316026339	3.35448660774625	0.541977437955027	6.18934732855909	6.04138335527587e-10	3.3849194828116e-08	5.926	15.600	15.570	30.858	30.524	22.830	30.787	32.022	31.482	23.467	33.718	23.037	6.181	16.853	11.451	16.110	3.811	3.069	0.977	1.181	0.952	6.293	0.277	0.307	0.137	0.296	0.150
Pdensi_GG_38186_c0_g1	Bud	MC_2_3	48.9706218732595	621.519620531009	335.245121202134	-3.66546875171644	0.592375084579016	-6.18774969970484	6.10291291787894e-10	3.41631049541862e-08	0.582	1.525	1.814	0.853	0.315	0.000	0.319	0.000	0.000	0.000	0.000	0.296	0.435	0.453	0.465	1.277	4.868	11.146	9.064	13.258	19.834	0.000	0.262	0.476	0.933	0.889	1.701
Pdensi_DN39042_c0_g1d510956	Bud	MC_2_3	1480.23488263767	139.472819045015	809.853850841344	3.40905908775737	0.550958574202257	6.18750528148765	6.11237997568196e-10	3.4185274674805e-08	20.305	50.030	48.001	29.877	29.089	20.297	32.697	35.827	50.341	29.612	35.394	31.216	27.649	36.186	36.329	13.556	10.899	11.559	1.717	3.497	4.212	5.458	0.509	20.371	0.000	0.000	0.019
Pdensi_GG_63361_c0_g1	Bud	MC_2_3	145.620181295106	1973.73677714986	1059.67847922248	-3.76067121186077	0.607869350590637	-6.18664390334322	6.14585812761392e-10	3.43415726878733e-08	4.397	4.573	2.643	7.351	26.930	18.394	16.400	27.504	7.524	28.031	29.338	7.460	8.412	26.799	11.742	6.455	24.028	16.958	24.689	83.738	25.753	42.574	71.509	21.218	0.000	1.185	0.000
Pdensi_DN19256_c0_g1d14827	Bud	MC_2_3	0.249276289514874	304.93989685607	152.594586572792	-10.1478930567929	1.64052675600263	-6.18575285021232	6.18067786558854e-10	3.44871944321417e-08	0.000	0.000	0.025	0.000	0.000	0.000	0.000	0.000	0.010	0.000	0.000	0.000	0.000	0.000	0.019	0.000	9.550	6.879	2.723	16.567	1.430	26.393	0.000	0.000	0.000	0.000	0.000
Pdensi_DN19721_c0_g1d15640	Bud	MC_2_3	611.045787220717	50.3096045848666	330.677695902792	3.60037911045423	0.582049448599943	6.18569284639742	6.18302954300479e-10	3.44871944321417e-08	17.706	21.411	9.615	75.186	67.218	52.324	47.507	49.888	59.039	40.999	45.171	39.835	15.741	39.631	20.781	9.992	4.156	1.391	1.867	0.597	1.041	0.320	0.188	0.187	0.125	0.192	0.271
Pdensi_DN22508_c1_g4	Bud	MC_2_3	10.016951011616	658.689189019289	334.353070015453	-6.03946893085926	0.976825609971312	-6.18275040008076	6.29942759345156e-10	3.50734049328675e-08	0.382	0.392	0.040	0.055	0.000	0.000	0.044	0.126	0.116	0.095	0.000	0.048	3.131	0.000	0.202	0.000	21.302	29.354	34.142	5.926	6.139	6.952	3.705	2.103	0.000	0.063	0.000
Pdensi_DN5215_c0_g1d449211	Bud	MC_2_3	2.75181606839111	227930.335284801	113966.543550434	-16.3377657295782	2.64378389077926	-6.17969032437162	6.42274618335154e-10	3.57279644321204e-08	0.000	0.230	0.000	0.000	0.258	0.000	0.000	0.223	8.357	0.676	0.000	0.000	0.549	0.000	0.000	0.000	0.000	0.000	35.514	12547.081	2759.399	3297.183	0.000	0.000	0.094	0.238	0.000
Pdensi_DN21984_c0_g1d297873	Bud	MC_2_3	0	2865.30058649431	1432.65029324716	-14.3416431151661	2.32105215739754	-6.17894047294763	6.45332204482642e-10	3.5865911597388e-08	0.000	0.010	0.000	0.023	0.000	0.000	0.010	0.000	0.032	0.053	0.000	0.011	0.000	0.011	0.000	0.000	0.000	0.012	2.260	101.820	88.207	0.110	0.000	0.000	0.000	0.000	0.000
Pdensi_DN19940_c0_g3	Bud	MC_2_3	264.398128231853	6817.32858682358	3540.86335752772	-4.68841020494956	0.759034772706949	-6.17680556086944	6.54115480850398e-10	3.63215465574174e-08	8.567	5.675	6.779	9.352	6.349	7.914	7.871	6.207	9.252	8.345	6.822	9.988	5.173	5.356	3.685	5.984	35.178	34.940	24.662	263.549	170.831	102.731	17.997	25.946	4.454	4.822	3.484
Pdensi_DN6594_c0_g1	Bud	MC_2_3	367.732195712194	4487.36589109257	2427.54904340238	-3.60907365171521	0.584873753332296	-6.17068834283066	6.79933277955471e-10	3.77214100942588e-08	6.939	11.600	10.830	13.738	22.768	22.186	16.279	19.347	17.626	22.669	18.631	18.667	15.531	20.558	19.774	9.672	16.825	23.871	53.138	63.384	186.720	141.428	76.733	52.625	6.165	10.803	9.069
Pdensi_DN9042_c0_g1d453296	Bud	MC_2_3	1688.37331984334	370.997922785896	1029.68562131462	2.18650199815229	0.354366872947727	6.17016477856502	6.82188610523946e-10	3.78127401261844e-08	58.484	39.252	36.509	32.476	24.803	28.226	22.754	19.826	21.331	21.316	19.906	16.090	36.792	26.305	21.981	21.765	10.037	8.864	6.993	9.502	8.794	6.287	7.154	3.644	78.136	145.568	144.824
Pdensi_GG_104428_c0_g1	Bud	MC_2_3	184.152189075767	1839.70148274998	1011.92683591287	-3.32049915294484	0.53822748242837	-6.1693229375123	6.85830278769456e-10	3.79806812720855e-08	1.807	6.719	6.216	15.987	25.136	20.687	10.274	16.806	26.162	14.038	10.738	18.527	4.863	10.724	10.026	9.246	13.284	12.584	50.009	37.352	38.991	53.724	51.851	249.163	47.570	33.943	70.078
Pdensi_DN19464_c1_g3	Bud	MC_2_3	0	85.9722647676975	42.9861323838488	-9.28336415018539	1.50501208166945	-6.16829875537457	6.90286302614682e-10	3.81933811642776e-08	0.000	0.000	0.000	0.000	0.000	0.000	0.000	0.000	0.000	0.000	0.000	0.000	0.000	0.000	0.000	0.000	0.000	0.000	2.547	1.716	1.653	0.000	0.000	0.000	0.000	0.000	0.000
Pdensi_DN11119_c0_g1d104232	Bud	MC_2_3	46.0566336760302	954.676455906069	500.36654479105	-4.37357229661777	0.709110249137034	-6.16769014682876	6.92947609418417e-10	3.83064893968792e-08	1.356	1.928	0.396	0.550	0.147	0.207	0.708	0.346	0.287	1.211	0.251	0.271	0.429	0.159	0.257	0.071	15.716	35.110	12.267	36.089	16.488	49.857	0.475	2.915	1.890	4.341	1.172
Pdensi_GG_66154_c0_g1	Bud	MC_2_3	0.250803241430704	39037.4758056009	19518.8633044211	-17.1479009577563	2.7804253119751	-6.16736615218597	6.94368444253482e-10	3.83508834690891e-08	0.020	0.000	0.000	0.025	0.000	0.000	0.000	1.139	0.000	0.879	0.000	0.000	0.000	0.023	0.000	0.000	38.711	128.175	1536.329	0.165	1166.107	0.000	0.000	0.041	0.063	0.000	0.000
Pdensi_DN17158_c0_g2	Bud	MC_2_3	2.99131547417849	22651.2089805484	11327.1001480113	-12.8861111977011	2.08988415093482	-6.16594522329721	7.00633373021783e-10	3.86281703349843e-08	0.000	0.000	0.236	0.056	0.000	0.032	0.000	0.585	0.017	0.589	0.000	0.018	0.016	0.051	0.067	0.000	256.060	241.523	576.031	83.950	888.212	43.701	0.000	0.060	0.069	0.000	0.036
Pdensi_DN18159_c0_g1d283084	Bud	MC_2_3	0	407.959017244043	203.979508622022	-11.5293645409795	1.8700689033264	-6.16520841583514	7.03903660504227e-10	3.87740365963641e-08	0.000	0.000	0.000	0.936	1.181	2.496	1.248	0.660	0.509	0.670	0.819	1.154	0.470	1.260	0.253	0.011	0.263	0.016	6.925	0.232	20.484	0.317	2.910	0.076	0.000	0.000	0.000
Pdensi_GG_73496_c0_g1	Bud	MC_2_3	453.286766453863	5006.38122816874	2729.8339973113	-3.46530066254678	0.56231297106021	-6.16258354491299	7.15675497674586e-10	3.93875309358495e-08	6.248	19.696	10.379	26.832	20.829	23.110	17.155	17.261	32.206	19.648	14.204	22.612	10.808	34.244	12.969	48.779	161.987	96.211	187.136	72.529	87.178	26.802	37.556	19.598	36.059	18.443	5.569
Pdensi_DN18774_c0_g1	Bud	MC_2_3	0	138.902911240607	69.4514556203033	-9.97455966701477	1.61866984413403	-6.16219527605462	7.17433003831532e-10	3.94492833284867e-08	0.000	0.000	0.000	0.000	0.000	0.000	0.000	0.031	0.000	0.000	0.000	0.000	0.000	0.000	0.000	0.000	0.000	0.000	1.036	2.624	5.683	0.000	0.000	0.000	0.000	0.000	0.000
Pdensi_DN21734_c0_g2d296754	Bud	MC_2_3	0.500330194252929	7328.41755512351	3664.45894265888	-13.8384248980237	2.24582771031168	-6.16183727473161	7.19057233731274e-10	3.95036044867588e-08	0.000	0.034	0.000	0.267	0.081	0.000	0.217	0.082	0.563	0.707	0.186	0.164	0.065	0.139	0.000	0.027	0.202	0.094	1.905	333.907	156.612	8.999	0.000	0.058	0.133	0.000	0.621
Pdensi_DN30722_c0_g1d198088	Bud	MC_2_3	336.916651760533	36.807606000776	186.862128880655	3.19266904558802	0.518412200943039	6.15855305831974	7.34125891358602e-10	4.02957872109125e-08	7.654	12.462	6.794	7.780	11.777	9.074	10.908	8.201	6.244	5.444	11.231	6.133	6.107	13.852	6.977	1.867	0.718	0.349	1.157	0.549	0.812	0.431	0.232	0.000	0.857	0.531	0.455
Pdensi_DN23186_c0_g1	Bud	MC_2_3	71.5762788529355	1331.12205006807	701.349164460502	-4.21705329426153	0.684882334518231	-6.15733985492259	7.39769867259997e-10	4.05697114483221e-08	2.955	1.242	1.491	11.826	15.107	26.138	10.843	8.868	7.553	5.766	5.462	4.443	6.382	12.025	12.861	4.860	5.833	4.685	14.713	57.660	17.999	159.794	84.868	318.515	1.035	2.303	2.131
Pdensi_DN16447_c0_g1d527644	Bud	MC_2_3	16.0018609018108	300.197194011186	158.099527456498	-4.23020801713891	0.687084016411976	-6.15675509267337	7.42505350990411e-10	4.06837883402336e-08	0.328	0.507	0.433	0.914	1.001	4.644	1.667	0.796	3.075	0.890	1.704	1.759	3.986	1.791	4.935	0.591	1.436	3.881	12.754	5.099	3.067	61.793	30.886	64.153	3.022	1.627	2.392
Pdensi_DN17865_c0_g1	Bud	MC_2_3	0	382.21497038467	191.107485192335	-11.435400959941	1.85770459993291	-6.15566164844181	7.47646919197244e-10	4.09293833719267e-08	0.000	0.000	0.000	0.000	0.000	0.018	0.000	0.000	0.000	0.000	0.000	0.169	0.000	0.000	0.801	0.000	0.000	0.549	0.235	17.619	7.863	0.026	0.021	1.444	0.000	0.000	0.000
Pdensi_DN21774_c0_g1	Bud	MC_2_3	486.921758549839	84.2957566403933	285.608757595116	2.5285678805687	0.410873374574717	6.15412931827463	7.54910685356953e-10	4.12906214510658e-08	16.277	12.961	9.513	16.499	7.800	6.885	16.357	14.791	15.273	28.880	13.510	14.574	12.058	7.180	6.760	13.112	3.227	2.148	2.314	1.965	1.528	0.076	0.109	0.026	0.020	0.128	0.091
Pdensi_DN26806_c0_g2	Bud	MC_2_3	3579.86223687282	458.752605303573	2019.30742108819	2.96413090753481	0.481695159015988	6.15354099383098	7.57717793277987e-10	4.14076765904027e-08	115.490	108.462	61.177	57.215	47.823	83.788	57.758	29.501	35.144	36.207	36.797	31.928	75.978	88.224	64.543	38.722	27.698	20.636	13.901	5.315	12.322	161.541	95.554	66.201	21.691	9.904	11.243
Pdensi_DN26504_c1_g2	Bud	MC_2_3	233.821307709246	6.8272062388383	120.324256974042	5.08734204285904	0.827020109671069	6.15141274482725	7.67957727575025e-10	4.19303568406839e-08	8.459	7.798	2.372	5.404	5.168	6.605	5.026	2.722	1.915	1.694	1.356	0.387	5.866	8.111	3.511	0.969	0.768	0.465	0.211	0.217	0.067	0.211	0.000	0.378	1.076	0.786	4.205
Pdensi_DN18907_c0_g1d217892	Bud	MC_2_3	199.203009408803	5310.95065145711	2755.07683043295	-4.73662920714931	0.77047516036239	-6.14767282688446	7.86280072954694e-10	4.28553704381277e-08	6.741	5.847	3.278	6.271	6.503	4.604	3.878	5.069	3.269	2.744	4.433	2.174	9.435	8.690	4.927	3.714	9.345	3.826	22.676	106.692	227.221	18.741	8.208	3.140	114.378	209.479	210.627
Pdensi_DN23035_c0_g1d223622	Bud	MC_2_3	560.135697314273	114.314723575511	337.225210444892	2.2940778778746	0.373292199916335	6.14552856552792	7.96976680169832e-10	4.34002739517045e-08	17.803	14.245	12.511	10.485	6.123	4.890	5.779	5.612	6.175	3.568	3.170	5.095	5.186	6.757	3.985	8.742	4.749	5.399	2.587	2.086	3.145	1.108	0.668	0.821	2.052	1.400	1.845
Pdensi_GG_88379_c0_g1	Bud	MC_2_3	266.463256041304	1804.51894298864	1035.49109951497	-2.75955096661953	0.449054684565869	-6.14524480306306	7.98402815295117e-10	4.34398306516397e-08	4.988	7.930	8.343	13.008	18.218	12.205	15.761	19.199	19.846	25.556	13.381	17.970	20.935	18.025	13.990	8.346	7.833	20.231	26.556	58.830	37.320	128.036	42.810	71.547	34.174	18.700	25.439
Pdensi_DN25027_c0_g1	Bud	MC_2_3	417.342037871075	60.6347404012739	238.988389136175	2.78021057407469	0.45250890652517	6.14399083417829	8.04734880585707e-10	4.37460082195803e-08	13.690	11.102	8.408	7.792	6.338	4.644	6.498	4.720	4.650	4.002	4.058	3.028	8.980	7.924	4.240	8.970	3.560	2.477	1.942	1.212	1.053	6.161	3.015	2.166	0.939	0.904	1.124
Pdensi_DN21784_c0_g4	Bud	MC_2_3	0	250.002823500214	125.001411750107	-10.8226711198713	1.76198571306412	-6.14231491187889	8.13274178673741e-10	4.41715319440646e-08	0.000	0.000	0.000	0.000	0.000	0.000	0.000	0.000	0.000	0.000	0.000	0.000	0.000	0.000	0.000	0.000	0.029	0.000	2.141	0.908	13.763	0.000	0.000	0.000	0.972	1.178	1.232
Pdensi_DN44514_c0_g1d322572	Bud	MC_2_3	0	111.395613815849	55.6978069079246	-9.6574280288509	1.57244890239478	-6.14164823679993	8.16695592430684e-10	4.43185859948399e-08	0.000	0.000	0.000	0.000	0.000	0.000	0.000	0.000	0.000	0.000	0.000	0.000	0.000	0.000	0.000	0.000	0.000	1.905	4.354	2.262	1.128	1.187	5.230	49.612	0.000	0.000	0.000
Pdensi_DN17130_c0_g1d185805	Bud	MC_2_3	34.3188613036817	1041.64185851523	537.980359909455	-4.92377104666231	0.802418365446344	-6.13616444823452	8.4537648441545e-10	4.58349101768656e-08	1.674	0.869	0.185	1.563	3.960	0.067	1.778	1.422	0.291	1.598	1.644	0.000	2.621	1.356	0.208	0.726	14.561	10.527	25.890	11.389	33.976	331.681	264.822	181.689	0.946	0.278	0.149
Pdensi_DN28813_c0_g1d502004	Bud	MC_2_3	13.009155293406	289.367024031387	151.188089662397	-4.47539591142105	0.729450407458318	-6.1352983913122	8.4999498895242e-10	4.60451037645429e-08	0.379	0.410	0.253	0.641	1.379	0.138	0.562	1.059	0.598	1.191	0.319	0.447	0.141	0.000	0.141	0.566	0.819	0.464	3.360	12.306	3.984	1.732	0.464	0.000	0.947	0.142	0.457
Pdensi_DN17775_c0_g1d475645	Bud	MC_2_3	2399.12647138045	31.0624717197014	1215.09447155008	6.26913807944225	1.02198743077904	6.13426143085089	8.55557266457298e-10	4.63060114225536e-08	139.526	45.302	5.004	14.078	14.880	12.281	7.110	2.976	2.252	2.770	7.727	0.710	39.591	33.696	8.995	2.477	4.227	1.078	0.919	0.999	0.224	2.855	95.306	505.861	94.633	30.670	26.966
Pdensi_GG_3286_c0_g1	Bud	MC_2_3	933.747688104131	8756.73183921985	4845.23976366199	-3.22927252217976	0.526936223077274	-6.12839349574605	8.87708202130907e-10	4.80042902336992e-08	18.895	39.513	16.305	25.020	24.764	14.250	44.238	31.810	57.249	37.222	26.200	38.838	8.131	35.220	19.082	88.644	152.316	103.433	199.209	109.595	289.108	19.682	73.640	59.625	8.528	21.140	19.799
Pdensi_DN19896_c1_g6	Bud	MC_2_3	0	132.19175193684	66.09587596842	-9.90306112510785	1.61621159021221	-6.12732960528242	8.93662212801911e-10	4.82819221283436e-08	0.000	0.000	0.000	0.000	0.000	0.000	0.000	0.263	0.299	0.000	0.000	0.295	0.000	0.289	0.000	0.224	3.224	0.916	1.386	1.740	5.765	1.142	0.000	0.000	0.000	0.000	0.000
Pdensi_GG_71020_c0_g1	Bud	MC_2_3	40.9941910618522	292.164867242565	166.579529152209	-2.83375041674763	0.462487112516341	-6.12719866144921	8.9439771983884e-10	4.82819221283436e-08	0.767	1.219	1.296	33.667	28.271	6.631	36.356	17.661	20.388	24.224	12.790	10.036	0.935	3.622	0.027	1.234	1.730	1.621	8.762	6.305	5.061	1.214	28.126	44.097	0.019	0.054	0.000
Pdensi_DN14746_c0_g1d180455	Bud	MC_2_3	1237.42738406667	5268.03631123583	3252.73184765125	-2.08992117900289	0.341143796958135	-6.12621773468555	8.99926359540392e-10	4.85381654216052e-08	24.251	37.128	37.388	47.065	48.967	44.478	45.477	56.920	62.113	60.651	57.271	54.557	25.235	36.139	31.283	30.638	35.824	34.426	147.174	86.730	127.869	105.408	70.040	89.159	19.762	34.884	40.792
Pdensi_DN20327_c1_g6	Bud	MC_2_3	2244.74689525219	218.594311541946	1231.67060339707	3.3603261123893	0.548631054546505	6.12492873770502	9.07242022483132e-10	4.88792592775524e-08	37.865	109.461	32.621	31.736	45.155	18.460	35.526	37.338	25.140	36.182	57.009	21.877	32.967	71.523	27.505	22.943	16.728	6.945	5.336	4.274	5.349	1.728	0.868	0.000	0.848	1.435	0.513
Pdensi_GG_68235_c0_g1	Bud	MC_2_3	1156.37268247588	5051.6053110176	3103.98899674674	-2.12715912877777	0.347301128290813	-6.12482642727436	9.07825160229026e-10	4.88792592775524e-08	22.488	39.295	30.572	26.522	41.441	43.815	37.542	40.302	51.955	59.962	41.027	43.446	21.194	41.827	33.285	34.138	50.453	44.912	116.724	141.141	88.160	21.415	3.081	0.000	7.979	6.122	2.645
Pdensi_DN26653_c0_g1d78124	Bud	MC_2_3	73.2867990312542	747.603048755131	410.444923893193	-3.35076626286265	0.547118884172267	-6.12438422397357	9.10349789019693e-10	4.89727165531565e-08	2.171	1.835	1.820	1.872	1.273	1.314	0.995	1.698	1.692	1.137	2.650	1.462	1.741	1.450	1.044	5.485	2.594	1.192	13.439	28.679	8.960	8.653	4.918	3.234	0.000	0.000	0.025
Pdensi_DN23116_c1_g4	Bud	MC_2_3	0	2308.05021256909	1154.02510628454	-14.0296231850101	2.29148306281927	-6.12250791317179	9.21138404651991e-10	4.94673634608958e-08	0.000	0.000	0.000	1.556	5.831	5.568	1.154	2.371	1.784	0.778	1.792	1.227	3.054	5.017	4.652	0.170	0.308	0.000	4.207	21.834	128.249	307.106	59.690	67.802	0.000	0.106	0.000
Pdensi_DN25246_c1_g1d137876	Bud	MC_2_3	181.088448069449	0	90.5442240347244	9.55254050562152	1.56063695263478	6.12092420949936	9.3034150782647e-10	4.99184103767219e-08	2.450	9.630	2.460	11.217	6.715	4.635	4.732	0.643	0.366	0.000	0.000	0.000	4.065	3.533	5.431	4.392	0.328	2.238	0.000	0.000	0.000	0.000	0.000	0.000	0.000	0.000	0.000
Pdensi_DN35336_c0_g1d202152	Bud	MC_2_3	178.912535843849	9047.33723832861	4613.12488708623	-5.66018706210207	0.925487776576249	-6.11589607703018	9.60158849553027e-10	5.14738008465042e-08	4.121	8.215	1.978	8.464	16.342	6.728	8.395	12.548	6.768	12.094	9.432	7.293	8.859	18.596	6.975	11.940	79.328	48.449	518.811	36.675	82.201	6.130	6.272	0.609	0.445	0.000	0.000
Pdensi_DN22248_c1_g2	Bud	MC_2_3	1317.61086425085	96.1421048127768	706.876484531811	3.77764035365806	0.617720185261393	6.11545557971288	9.62815001492228e-10	5.15716611670729e-08	54.241	27.701	22.664	9.538	11.683	4.431	12.365	7.902	2.867	6.939	6.495	4.292	22.592	21.865	10.695	6.128	4.441	5.355	0.916	3.288	2.317	16.638	5.290	5.069	4.139	8.494	15.300
Pdensi_GG_25123_c1_g1	Bud	MC_2_3	252.901103508125	7112.18552132345	3682.54331241579	-4.8136749860995	0.787306462564154	-6.11410577073379	9.70998902881342e-10	5.19651826645463e-08	4.954	11.378	3.925	34.181	32.632	10.929	16.040	23.085	7.382	17.305	8.543	5.967	3.699	8.982	4.237	6.627	85.230	11.962	374.616	54.190	70.576	5.828	15.975	15.851	19.977	41.964	4.781
Pdensi_DN19256_c0_g1d286250	Bud	MC_2_3	117.090761418084	0	58.5453807090419	8.92347230218298	1.45976481803314	6.11295202620809	9.78047802115375e-10	5.22973363956266e-08	3.277	4.000	2.073	3.329	4.268	1.398	2.748	1.248	0.638	1.447	0.653	0.963	3.147	3.507	1.401	1.146	0.371	0.318	0.000	0.000	0.000	0.000	0.000	0.000	0.000	0.000	0.000
Pdensi_DN20530_c0_g1	Bud	MC_2_3	149.347590406527	4.71358436657668	77.0305873865521	4.97403191568833	0.813852660726334	6.11171057823807	9.85688265557494e-10	5.26605228277188e-08	5.596	2.179	4.074	3.885	3.889	1.498	2.607	1.047	2.073	0.829	0.896	0.673	3.493	1.169	0.453	3.023	0.601	0.683	0.135	0.110	0.068	0.000	0.000	0.000	0.000	0.000	0.000
Pdensi_DN19254_c3_g2	Bud	MC_2_3	810.032153234046	114.091992535825	462.062072884936	2.82672528770214	0.462622537120905	6.11021958699644	9.94941488266886e-10	5.31083048036733e-08	22.759	25.323	16.496	13.508	22.015	16.294	17.296	18.017	22.135	8.875	7.429	14.576	18.051	22.748	22.259	8.561	4.232	3.433	2.481	3.769	1.536	1.094	1.882	0.142	1.812	5.965	1.797
Pdensi_GG_55010_c0_g1	Bud	MC_2_3	138.383191588002	0	69.1915957940008	9.16451141853102	1.49989916234841	6.11008503010433	9.95780715068875e-10	5.31083048036733e-08	3.766	5.514	1.790	1.966	2.013	2.800	1.600	1.624	0.465	1.695	1.261	0.663	2.592	4.847	1.624	0.596	0.600	0.000	0.000	0.000	0.000	0.169	0.000	0.000	1.833	1.887	0.745
Pdensi_DN20977_c0_g1d64168	Bud	MC_2_3	173.551112630122	20.2048129680209	96.8779627990717	3.10563938062051	0.508342557681982	6.10934365751724	1.00041702451294e-09	5.33097758641746e-08	3.939	5.654	4.257	5.178	3.408	4.041	3.207	2.466	2.991	3.375	2.957	2.477	4.604	4.790	4.282	4.055	1.939	1.353	0.414	0.474	0.517	1.029	0.072	0.071	0.273	0.340	0.363
[truncated: 2,696 more rows]
