# Supplementary material for: Transcriptional Regulation of Pine Male and Female Cone Initiation and Development: Key Players Identified Through Comparative Transcriptomics
Source: Front Genet. 2022 Mar 18;13:815093. doi: 10.3389/fgene.2022.815093 (PMC8971679; doi:10.3389/fgene.2022.815093)
Supplement: Supplementary file 2 [file DataSheet3.ZIP › SUP_DEG/salmon.gene.counts.matrix.Bud_vs_MC_2_4.DESeq2.DE_results.P0.001_C2.DE.subset]

sampleA	sampleB	baseMeanA	baseMeanB	baseMean	log2FoldChange	lfcSE	stat	pvalue	padj	Bud_Rep1	Bud_Rep2	Bud_Rep3	FC_3_1_Rep1	FC_3_1_Rep2	FC_3_1_Rep3	FC_3_2_Rep1	FC_3_2_Rep2	FC_3_2_Rep3	FC_3_3_Rep1	FC_3_3_Rep2	FC_3_3_Rep3	FC_3_Rep1	FC_3_Rep2	FC_3_Rep3	MC_2_2_Rep1	MC_2_2_Rep2	MC_2_2_Rep3	MC_2_3_Rep1	MC_2_3_Rep2	MC_2_3_Rep3	MC_2_4_Rep1	MC_2_4_Rep2	MC_2_4_Rep3	Needles_Rep1	Needles_Rep2	Needles_Rep3
Pdensi_DN26169_c0_g1d228600	Bud	MC_2_4	165.199733089001	49460.0302866066	24812.6150098478	-8.22597668476606	0.270539232623562	-30.4058550214488	4.59633297208831e-203	2.79861522004513e-198	5.262	5.348	4.523	66.458	157.933	268.989	77.989	75.168	58.899	38.369	36.644	38.545	83.355	156.954	180.046	10.094	31.486	8.052	16.376	24.578	17.915	1463.366	1141.356	1099.346	2.052	2.145	2.269
Pdensi_DN39511_c1_g6	Bud	MC_2_4	21.9900916813111	25394.134093794	12708.0620927376	-10.1737191564796	0.440168486328768	-23.1132383904483	3.40786647470646e-118	1.03749086955963e-113	0.601	0.757	0.657	0.365	0.471	0.331	1.395	0.825	0.972	1.014	1.487	1.498	0.720	0.309	0.508	0.277	1.097	1.736	12.338	1.767	8.286	911.267	609.229	406.165	0.118	0.387	0.393
Pdensi_DN23284_c0_g1d191274	Bud	MC_2_4	71.0664678727345	29365.8473397068	14718.4569037898	-8.69102709570362	0.377388684617577	-23.029379125425	2.36757349706223e-117	4.8052271696375e-113	1.743	2.768	2.000	1.430	2.864	4.940	1.834	2.604	2.599	2.397	2.021	1.461	3.891	5.155	4.486	4.503	4.805	5.301	9.485	2.769	6.405	725.968	834.245	620.756	0.334	0.184	1.114
Pdensi_DN19600_c0_g1d485629	Bud	MC_2_4	67.2865389462032	112068.70617946	56067.9963592031	-10.7018469817476	0.483455035447734	-22.1361785420986	1.41758496419548e-108	2.15784783249836e-104	2.297	2.258	1.593	43.058	131.143	318.511	67.851	67.195	56.153	23.163	19.753	21.292	57.747	120.735	220.594	3.851	21.733	5.966	17.596	32.576	18.033	2171.696	2163.744	3873.470	1.815	1.619	1.848
Pdensi_DN21564_c0_g1d65671	Bud	MC_2_4	25618.0825573857	47.5507482560156	12832.8166528209	9.08075988334398	0.414968800239471	21.8829942831934	3.77243925452285e-106	4.59392562658775e-102	634.996	1027.729	683.716	1689.639	1475.283	875.807	1648.878	1411.688	1543.736	1039.813	1548.499	1017.486	453.634	1012.107	494.437	775.493	580.431	465.581	284.730	27.199	234.013	1.276	1.017	1.243	5.291	2.497	0.471
Pdensi_DN27539_c0_g1d307569	Bud	MC_2_4	4.7897762846764	7963.90641257005	3984.34809442736	-10.700010193398	0.503948545391694	-21.2323466180093	4.80047389992459e-100	4.87152091364347e-96	0.145	0.157	0.145	0.183	0.000	0.316	0.643	0.000	0.000	0.170	0.548	0.170	0.161	0.167	0.161	0.129	5.925	25.986	4.159	1.341	3.732	270.160	152.282	178.516	0.000	0.162	0.523
Pdensi_DN17873_c0_g3	Bud	MC_2_4	4.1219363080622	35484.135464603	17744.1287004555	-13.0697651714303	0.61589905304906	-21.2206287811734	6.15948257476673e-100	5.35769392874852e-96	0.157	0.078	0.132	0.784	0.058	31.836	1.046	0.162	0.530	0.309	0.259	0.787	0.749	1.452	10.149	0.153	0.107	0.106	7.776	0.392	8.842	758.377	627.433	1222.837	2.824	20.551	1.615
Pdensi_DN11855_c0_g1d211103	Bud	MC_2_4	7.61521108390163	8796.46230069607	4402.03875588999	-10.1738533375885	0.480685560286027	-21.1652984365385	1.99495392589052e-99	1.51835943299528e-95	0.188	0.242	0.261	0.549	0.942	1.018	0.658	0.269	0.354	0.336	0.330	0.478	0.924	0.530	0.843	0.247	10.190	10.147	7.570	11.450	3.247	172.124	233.382	240.512	0.090	0.760	0.518
Pdensi_DN25185_c0_g1d226944	Bud	MC_2_4	7.84732662472357	3621.920230346	1814.88377848536	-8.85161905421432	0.452988530439944	-19.5404926601952	4.97002047723007e-85	3.36238452019538e-81	0.198	0.297	0.216	2.448	18.132	11.110	5.378	10.918	4.286	3.181	3.662	2.270	2.300	13.124	7.621	0.537	2.903	0.695	1.284	1.629	1.214	83.222	101.742	83.035	0.031	0.000	0.024
Pdensi_DN19072_c0_g1d356753	Bud	MC_2_4	6.30248603314456	2936.89244061144	1471.59746332229	-8.86362858037581	0.464211550514812	-19.0939423427659	2.83541588205589e-81	1.59690862855059e-77	0.260	0.169	0.156	0.167	0.141	0.059	0.136	0.195	0.183	0.037	0.099	0.047	0.200	0.144	0.044	0.235	0.288	0.139	0.315	102.329	7.256	81.559	77.850	59.929	0.135	0.071	0.160
Pdensi_GG_1169_c0_g1	Bud	MC_2_4	5.45505623371085	47582.6350247805	23794.0450405071	-13.0919011640643	0.685689808100903	-19.0930374192433	2.88496828834195e-81	1.59690862855059e-77	0.200	0.215	0.079	0.000	0.000	0.000	0.000	0.124	0.187	0.000	0.000	0.236	2.524	0.000	0.313	0.504	0.044	0.348	0.045	0.046	0.057	2026.158	1038.028	592.114	0.430	0.000	1.435
Pdensi_DN16580_c0_g1d55897	Bud	MC_2_4	1.30536120874716	12070.7665362595	6036.03594873414	-13.174940828546	0.696623538467881	-18.9125691295506	8.98698423924307e-80	4.55999580299193e-76	0.040	0.043	0.039	0.000	0.000	0.000	0.000	0.000	0.000	0.000	0.000	0.047	0.440	0.000	0.000	0.072	0.000	0.000	0.000	0.092	0.057	345.125	284.578	272.561	0.305	0.000	0.190
Pdensi_DN12099_c0_g1d5940	Bud	MC_2_4	46.8485362509896	7641.04787454875	3843.94820539987	-7.35002486234567	0.390812917802555	-18.8070161643404	6.61582810995851e-79	3.09865032276272e-75	1.235	1.749	1.310	2.362	4.621	3.309	4.377	3.930	4.778	2.872	3.082	2.472	2.471	2.944	1.916	1.698	7.713	3.859	2.608	2.890	1.186	267.269	158.847	152.006	0.766	2.942	2.036
Pdensi_DN20739_c0_g1	Bud	MC_2_4	390.760798723495	22217.4041209585	11304.082459841	-5.82920862088481	0.316336373398901	-18.4272474210045	7.9422607643557e-76	3.45420266728636e-72	14.127	11.089	10.554	44.913	154.597	429.969	43.103	52.364	33.797	19.345	16.437	23.679	123.546	204.963	305.053	10.496	47.875	36.128	296.593	105.471	117.416	537.110	526.775	581.965	9.095	7.608	5.220
Pdensi_GG_121462_c1_g1	Bud	MC_2_4	32833.6972997626	117.296029352919	16475.4966645578	8.12732842470055	0.444744762529319	18.2741408318772	1.32967499469897e-74	5.39741673848206e-71	1017.656	1051.972	936.981	932.057	541.783	948.533	559.725	290.586	735.193	496.863	246.834	605.248	855.311	1347.602	778.550	791.298	165.245	147.932	34.959	10.016	35.832	2.232	4.120	2.297	0.164	0.436	0.042
Pdensi_DN32404_c0_g1d235795	Bud	MC_2_4	22.6835620354679	8772.5844097903	4397.63398591289	-8.59579688265145	0.483345530514576	-17.7839585554877	9.40955065564724e-71	3.58080450200656e-67	0.820	0.894	0.362	0.585	0.560	1.835	1.031	0.849	1.212	0.652	1.082	0.724	0.519	0.969	0.746	1.108	0.101	0.065	0.372	0.498	0.390	222.070	217.138	212.409	0.954	0.438	0.354
Pdensi_DN20063_c0_g1d361691	Bud	MC_2_4	3.92643918405193	7852.12214413193	3928.02429165799	-10.9674203015805	0.639070449135963	-17.1615200114615	5.15467223467123e-66	1.84622166485095e-62	0.107	0.172	0.106	0.067	0.223	0.057	0.116	0.276	0.093	0.280	0.134	0.252	0.295	0.061	0.000	0.120	0.382	0.334	0.696	1.360	1.027	138.501	281.734	155.792	0.206	0.179	0.128
Pdensi_DN6592_c0_g1d262828	Bud	MC_2_4	18.0459330974388	36786.0269941435	18402.0364636205	-10.9932037858511	0.641564624533	-17.134990561322	8.13661327588782e-66	2.75234505079032e-62	0.627	0.498	0.514	2.490	0.653	0.847	1.010	0.367	1.271	0.731	0.343	0.322	0.815	0.375	0.153	0.714	0.090	0.341	0.650	0.221	2.334	1833.020	539.531	488.876	0.337	0.061	0.163
Pdensi_GG_73731_c0_g1	Bud	MC_2_4	42.2670572282222	18696.4729256264	9369.3699914273	-8.78914385640819	0.519689703349862	-16.9122916997476	3.65224667955882e-64	1.17041050434199e-60	0.775	1.591	1.512	2.437	5.579	6.492	1.539	1.193	1.108	0.524	1.412	1.637	2.831	6.435	10.020	0.554	1.468	2.834	6.682	22.560	7.927	329.590	473.550	563.886	2.128	3.760	3.818
Pdensi_GG_58994_c0_g1	Bud	MC_2_4	13.3297098871151	10028.2620432814	5020.79587658425	-9.55636182158831	0.578006902728256	-16.5333005133351	2.11252599248038e-61	6.43137413150728e-58	0.244	0.643	0.333	9.157	34.181	46.958	12.826	22.460	14.109	8.283	9.057	11.078	10.082	32.329	36.197	1.051	25.839	21.890	21.330	3.329	4.982	179.420	267.255	287.281	0.029	0.000	0.000
Pdensi_DN1526_c0_g1d259384	Bud	MC_2_4	18.8500131195096	24417.4418812536	12218.1459471865	-10.3384956427185	0.626997613634669	-16.4888915330744	4.40965117705129e-61	1.27854686127761e-57	0.567	0.307	0.854	0.000	0.000	0.000	0.000	0.000	0.338	0.335	0.357	0.333	0.000	0.327	0.000	2.286	1.823	2.073	5.024	13.777	2.856	986.973	568.447	313.632	0.000	0.000	0.000
Pdensi_DN23058_c0_g1d128325	Bud	MC_2_4	42.5544958981381	4400.85354587019	2221.70402088416	-6.69197230061021	0.407231984157337	-16.4328259099234	1.11346871122036e-60	3.0816764949448e-57	1.085	1.028	1.792	21.552	25.322	39.161	22.702	10.955	31.219	17.243	9.092	21.304	17.597	17.472	19.525	11.962	9.437	20.616	54.820	29.386	51.947	105.641	119.254	101.354	5.375	4.567	2.866
Pdensi_DN16818_c3_g4	Bud	MC_2_4	10.8816058215701	4865.61376021794	2438.24768301976	-8.80482012975716	0.537706267610382	-16.3747768254341	2.89567630326209e-60	7.66573646752271e-57	0.374	0.335	0.279	0.391	1.047	0.938	0.341	0.615	0.546	0.218	0.393	0.369	0.899	0.895	0.840	0.479	0.172	0.351	0.142	59.783	0.847	95.709	175.520	87.198	0.000	0.874	1.831
Pdensi_DN25922_c2_g5	Bud	MC_2_4	22.8707164935352	7519.74751645418	3771.30911647386	-8.36133908766467	0.515929260450528	-16.206367284467	4.54661419934736e-59	1.15347602237442e-55	0.371	0.847	0.876	0.931	0.779	1.299	0.457	0.867	1.410	0.650	1.227	0.985	1.029	0.905	0.727	0.585	1.015	2.133	0.993	0.646	0.463	265.193	137.403	166.244	1.423	2.025	4.222
Pdensi_GG_47912_c0_g1	Bud	MC_2_4	6.96071838089843	21737.4073760205	10872.1840472007	-11.6085864869513	0.720345852927783	-16.1152957843364	1.9920851188704e-58	4.85176314871124e-55	0.276	0.210	0.160	0.783	4.817	11.408	4.015	2.621	1.111	0.504	1.424	0.203	0.804	2.561	5.697	0.305	0.915	0.279	4.005	15.193	1.742	229.431	483.784	851.255	0.000	0.384	0.165
Pdensi_DN19857_c0_g1d535376	Bud	MC_2_4	1.52786912070878	281593.056843447	140797.292356284	-17.4936649095811	1.08665591527656	-16.0986239191721	2.60841353041027e-58	6.10850319383156e-55	0.071	0.063	0.000	0.000	0.000	0.116	0.000	0.433	0.188	0.492	0.000	0.506	0.430	0.062	0.120	0.110	0.000	0.133	0.666	0.393	0.206	16022.471	3637.323	2536.148	0.665	0.120	0.553
Pdensi_DN24604_c1_g1	Bud	MC_2_4	10.4428896699773	2045.70534549324	1028.07411758161	-7.61428874392797	0.473779729924166	-16.0713687458658	4.05043041837654e-58	9.13417064126337e-55	0.309	0.334	0.308	1.823	0.622	2.020	2.055	1.507	2.461	1.089	1.708	1.456	4.629	1.425	4.108	1.291	1.004	2.146	13.328	4.456	3.090	75.857	36.819	42.653	6.398	3.811	1.114
Pdensi_GG_33485_c0_g1	Bud	MC_2_4	31.5155007387408	32496.2039248022	16263.8597127705	-10.0106307507369	0.623181926049353	-16.0637373009179	4.58098091038623e-58	9.96167020255703e-55	0.743	1.684	0.465	20.935	78.820	80.746	27.914	40.972	19.149	17.164	15.005	15.368	24.598	67.864	55.751	2.212	12.722	2.375	6.059	6.670	5.145	1175.845	666.214	622.369	0.213	0.123	0.000
Pdensi_GG_119031_c4_g1	Bud	MC_2_4	1606.39047626381	56982.4851260859	29294.4378011749	-5.14865181661434	0.323509399707045	-15.9149991353473	4.98676969940722e-57	1.04701528778451e-53	48.493	57.407	41.182	138.334	221.166	162.115	163.811	108.233	113.805	96.583	95.867	71.638	127.507	185.713	158.324	94.100	86.625	68.495	77.033	217.241	82.913	1694.303	1459.004	1118.606	187.729	408.395	305.553
Pdensi_DN13684_c0_g1	Bud	MC_2_4	68.4974839272114	8460.42319070482	4264.46033731601	-6.94887207991309	0.436965634821399	-15.9025596663987	6.08277482216811e-57	1.23455997790724e-53	1.431	2.876	1.972	8.241	10.716	12.091	8.225	7.279	8.239	13.621	12.834	9.072	5.497	10.042	8.668	2.810	4.600	2.935	4.518	45.484	25.330	232.842	237.874	161.183	27.452	49.695	48.954
Pdensi_DN27323_c0_g1d195014	Bud	MC_2_4	11.7356515340636	2026.17054124332	1018.95309638869	-7.43180505285492	0.470761223416234	-15.7867825198592	3.83656197408823e-56	7.53550275736401e-53	0.314	0.324	0.435	1.560	2.894	0.861	2.038	2.689	0.636	1.596	2.308	0.938	0.759	1.870	0.709	0.320	1.820	0.938	1.378	7.515	1.869	62.268	57.306	32.762	0.191	0.873	0.993
Pdensi_DN9222_c0_g1	Bud	MC_2_4	14.1853669050003	6163.81560863711	3089.00048777105	-8.76424786920057	0.555372537727362	-15.780844881284	4.21507949614884e-56	8.02024251129721e-53	0.516	0.584	0.206	0.393	1.125	0.226	0.344	0.216	0.000	0.243	0.261	0.272	1.537	1.311	1.501	0.577	0.250	5.328	1.193	4.565	2.830	195.180	162.141	106.650	0.037	1.160	1.243
Pdensi_GG_32315_c0_g1	Bud	MC_2_4	35.9396034007388	24480.6301414864	12258.2848724436	-9.41194729172836	0.59850326806011	-15.7258076839491	1.00658999079136e-55	1.85725004119104e-52	1.019	1.272	0.991	24.633	100.923	116.355	36.474	57.242	31.827	21.963	22.831	25.603	23.499	82.533	76.072	2.783	15.779	3.963	7.265	9.082	8.981	272.336	763.399	733.190	0.097	0.000	0.000
Pdensi_DN11853_c0_g1d458076	Bud	MC_2_4	4.37476296450506	2204.92767180695	1104.65121738573	-8.98108977933093	0.574375846143776	-15.6362594973794	4.12242500030609e-55	7.38253568878345e-52	0.109	0.215	0.054	0.979	3.595	4.985	1.484	1.923	1.336	0.594	1.055	0.517	1.230	3.610	4.091	0.165	0.985	0.114	0.394	0.549	0.130	54.769	56.726	52.148	0.000	0.061	0.065
Pdensi_DN23166_c0_g1d547330	Bud	MC_2_4	25054.4551900445	100.286738064664	12577.3709640546	7.96861982734432	0.510129481594181	15.6207788705761	5.25596405839653e-55	9.14357541678994e-52	680.464	997.143	616.616	538.383	498.938	540.009	275.948	250.815	442.265	238.390	215.680	339.771	440.168	1237.658	433.053	780.993	301.942	143.140	27.910	16.264	27.455	1.572	3.255	2.486	11.996	21.955	24.531
Pdensi_GG_27307_c0_g1	Bud	MC_2_4	41.0568601761642	3575.83404049841	1808.44545033729	-6.44434797017579	0.413786751056712	-15.5740800151732	1.09213046253463e-54	1.84715665563358e-51	1.658	0.998	1.108	0.700	9.006	1.062	1.022	0.967	0.000	0.000	0.000	0.217	4.711	5.102	1.229	0.495	0.000	0.000	0.000	0.000	0.000	87.366	104.350	73.775	0.000	0.000	0.000
Pdensi_DN13003_c0_g1	Bud	MC_2_4	10.4736401026793	22547.1286184742	11278.8011292884	-11.0726333209312	0.71137975526302	-15.5650104448604	1.25849584831803e-54	2.07100797871319e-51	0.401	0.420	0.146	4.903	7.708	9.073	13.423	9.466	6.312	10.344	8.595	5.269	4.928	8.741	3.844	1.713	3.108	1.430	4.623	10.292	1.999	260.291	672.994	696.711	7.628	23.309	6.055
Pdensi_DN25650_c1_g1	Bud	MC_2_4	3500.08548751316	30.3510809148214	1765.21828421399	6.83858082064982	0.445126300488891	15.3632369355369	2.8878831568738e-53	4.627300780414e-50	119.954	100.977	99.522	108.436	117.640	66.573	165.511	173.163	216.217	142.599	169.310	124.042	84.042	61.600	53.023	143.643	99.512	73.091	56.548	21.058	64.806	0.675	1.024	0.552	0.370	0.089	0.203
Pdensi_GG_21940_c0_g1	Bud	MC_2_4	5.44064479042036	33736.3427820574	16870.8917134239	-12.5983498910613	0.827686344647867	-15.2211643607836	2.55935114675916e-52	3.99573775958646e-49	0.256	0.169	0.078	0.099	0.071	0.084	0.021	0.061	0.069	0.253	0.025	0.163	1.986	0.203	0.089	0.303	1.696	4.500	2.469	26.735	0.394	265.000	1180.876	977.934	0.061	0.044	0.448
Pdensi_DN18557_c0_g2	Bud	MC_2_4	41.9827322101272	10603.0914413432	5322.53708677667	-7.98040384237479	0.532764884118268	-14.9792226932945	1.00384214083566e-50	1.52804850678004e-47	0.703	1.356	1.789	4.735	11.117	17.521	7.564	7.549	8.316	5.772	4.822	7.172	5.721	9.622	10.115	1.622	17.551	15.934	32.750	26.708	21.974	198.017	267.423	311.510	5.834	11.142	10.686
Pdensi_DN26298_c0_g1d76620	Bud	MC_2_4	1.72742213019907	3098.55362355995	1550.14052284507	-10.8016398115701	0.723568893728241	-14.9282810596152	2.15756470719687e-50	3.20414146077568e-47	0.100	0.000	0.050	0.126	0.000	0.000	0.110	0.000	0.059	0.059	0.000	0.000	0.167	0.000	0.056	0.000	0.000	0.062	0.283	0.692	0.394	80.547	81.611	68.396	0.000	0.000	0.000
Pdensi_GG_17837_c0_g1	Bud	MC_2_4	8628.3725001282	17.4465718583523	4322.90953599328	8.93597750918006	0.599318433755645	14.9102330345197	2.82763971606031e-50	4.09926969122572e-47	187.605	299.408	303.822	285.798	267.378	192.079	299.418	412.159	464.543	352.590	545.398	399.420	213.801	384.731	169.744	239.683	161.437	116.360	14.776	21.218	30.180	0.746	0.203	0.380	1.935	4.164	1.417
Pdensi_DN42144_c0_g1	Bud	MC_2_4	80.473161979819	7947.12914162137	4013.80115180059	-6.62585323540653	0.444671996035848	-14.9005408356599	3.269224619395e-50	4.62922206106332e-47	2.101	3.232	2.025	1.215	0.930	2.986	2.860	0.906	0.868	0.113	0.530	0.306	2.008	1.076	1.850	1.168	0.747	3.637	0.843	1.389	0.647	196.114	144.436	247.790	1.548	1.811	0.736
Pdensi_DN9784_c0_g1d103179	Bud	MC_2_4	146.76862001269	40289.2803545798	20218.0244872962	-8.1006875843908	0.544142699074631	-14.8870647316721	3.99946301331816e-50	5.53452963533901e-47	2.215	4.560	6.702	41.514	107.598	143.217	45.225	48.599	33.242	17.622	19.205	17.795	35.812	89.527	110.008	9.693	29.531	14.090	8.026	23.685	8.212	860.763	1093.289	1016.400	0.278	0.100	0.142
Pdensi_DN12697_c0_g1d521551	Bud	MC_2_4	82653.9921394727	320.324710363855	41487.1584249183	8.01203789821054	0.541921862724599	14.7844891474367	1.84451459240119e-49	2.4957512111583e-46	3499.062	1694.489	2370.495	2836.528	567.846	1960.690	1485.781	371.531	1708.112	1417.340	200.840	1287.617	2581.735	1559.755	1609.496	4105.652	626.053	606.796	146.585	25.025	133.037	11.110	4.240	8.816	0.512	0.393	0.424
Pdensi_DN21245_c0_g1d294261	Bud	MC_2_4	2.8213789137452	10253.5497935114	5128.18558621256	-11.825986330107	0.802875892482687	-14.7295322238886	4.16579336706386e-49	5.51406144638661e-46	0.096	0.069	0.101	6.415	4.605	7.965	5.439	5.922	5.906	3.080	7.334	3.408	2.209	6.274	6.316	0.173	4.872	3.455	34.265	80.968	44.121	115.256	200.883	422.278	37.488	174.125	122.426
Pdensi_DN32985_c1_g2	Bud	MC_2_4	5.42174577342906	5648.43777082714	2826.92975830028	-10.023333986373	0.681060313852364	-14.7172486525852	4.99575884874119e-49	6.47195244217348e-46	0.198	0.107	0.197	3.555	8.394	19.996	5.238	3.881	4.701	3.641	1.396	2.699	3.207	6.739	11.214	0.516	1.175	0.746	1.269	1.311	0.921	117.327	76.825	220.056	0.461	0.750	4.417
Pdensi_DN22612_c1_g1d426190	Bud	MC_2_4	49.9150617384384	3074.3237049703	1562.11938335437	-5.9451771262442	0.406533757349003	-14.6240675436465	1.97254832626364e-48	2.50217755186543e-45	1.544	1.878	1.160	3.214	2.463	3.167	2.440	3.514	1.741	2.555	2.940	1.736	1.897	2.232	1.557	1.416	3.750	2.170	5.405	19.132	4.512	105.375	64.516	62.402	3.240	5.414	3.696
Pdensi_DN16352_c1_g3	Bud	MC_2_4	40.5857822864776	1985.86004681127	1013.22291454888	-5.61224204853102	0.383880294170187	-14.6197711467912	2.10105371482003e-48	2.61079507322372e-45	1.177	0.915	1.618	3.181	2.448	7.328	2.770	1.486	2.275	1.160	0.977	2.702	1.836	2.950	4.226	4.579	10.527	11.230	31.113	20.558	15.453	54.655	48.752	44.761	2.607	2.095	1.908
Pdensi_DN21081_c1_g1	Bud	MC_2_4	64.1176009075468	3799.79782591755	1931.95771341255	-5.8892159956511	0.403094655748181	-14.6100076289033	2.42490818276296e-48	2.95295618864142e-45	1.484	2.616	1.780	3.224	2.717	3.933	5.372	2.496	3.168	2.090	2.293	1.854	4.592	2.440	9.113	1.821	12.196	15.729	54.033	3.541	18.069	102.886	77.504	102.476	8.838	7.401	8.615
Pdensi_DN21237_c1_g1	Bud	MC_2_4	37.0174520898563	3368.38877863124	1702.70311536055	-6.50802777752793	0.448572343691668	-14.5083125811281	1.07328455844155e-47	1.28137549400763e-44	1.469	1.215	0.696	1.209	1.357	0.967	1.081	1.295	1.474	1.332	1.460	0.961	1.538	1.506	0.829	1.588	1.203	0.944	1.611	4.333	1.604	102.399	83.717	66.680	1.882	3.083	1.384
Pdensi_DN19601_c0_g1d534643	Bud	MC_2_4	23144.2468120388	183.420641947481	11663.8337269931	6.97786249938551	0.481046788622933	14.5055796326188	1.11690001487265e-47	1.30780400203011e-44	399.374	952.229	769.946	623.726	558.755	412.992	529.706	416.455	404.386	368.187	435.101	414.290	431.423	627.182	313.333	677.718	576.769	352.965	517.729	137.474	374.571	4.949	4.996	3.740	2.374	2.773	1.201
Pdensi_DN16823_c0_g1d56343	Bud	MC_2_4	1523.38678184854	49.8354856056831	786.61113372711	4.93712863130536	0.34257722929014	14.4117244497998	4.36669779817412e-47	5.01659425538162e-44	41.658	51.866	46.004	94.672	85.968	37.598	79.468	72.107	77.147	67.884	64.173	55.722	27.280	35.870	16.249	28.094	22.528	20.487	10.529	5.639	16.305	1.331	1.182	1.204	0.971	1.348	1.956
Pdensi_DN25718_c0_g2	Bud	MC_2_4	52.596929240471	18080.4232660545	9066.51009764748	-8.42513252099155	0.587565924541612	-14.3390420871741	1.24765656994363e-46	1.40680209686533e-43	2.639	1.297	0.864	57.080	86.685	136.840	54.075	42.212	27.052	12.455	16.902	15.630	33.466	62.754	59.075	5.708	12.587	2.125	5.995	9.054	3.135	408.863	351.692	572.772	0.142	7.089	0.668
Pdensi_GG_36274_c0_g1	Bud	MC_2_4	28.784567513001	7646.99817046254	3837.89136898777	-8.05392148880006	0.56200852293893	-14.3306038255139	1.40890258764148e-46	1.55973201375117e-43	0.858	1.128	0.644	6.532	5.435	7.575	13.325	14.968	27.130	11.380	36.470	16.842	9.157	9.152	2.844	1.735	6.324	7.361	7.235	3.223	2.410	327.584	153.472	106.557	0.000	0.167	0.051
Pdensi_DN19813_c1_g2	Bud	MC_2_4	3.71503475885091	1535.76980149121	769.742418125029	-8.69504639598143	0.606989794591706	-14.3248642291098	1.53026861879387e-46	1.66383920823431e-43	0.051	0.174	0.108	0.660	0.454	0.264	0.444	0.534	0.501	0.675	0.458	0.434	0.057	0.156	0.144	0.155	1.369	1.957	18.419	12.311	21.433	53.570	33.423	29.235	0.000	0.000	0.000
Pdensi_DN3472_c0_g1d1288	Bud	MC_2_4	64.1635473027634	6501.06058340514	3282.61206535395	-6.66289596625519	0.467267703275742	-14.2592691931103	3.92543691602586e-46	4.19319303408742e-43	2.427	1.871	1.587	38.459	65.996	84.942	35.270	32.515	30.343	16.806	21.818	18.612	32.945	52.420	48.887	12.206	13.309	9.216	25.720	57.695	43.531	172.255	213.017	99.940	7.306	6.964	6.366
Pdensi_DN13837_c0_g1	Bud	MC_2_4	188.304200041966	25432.7987030245	12810.5514515332	-7.07755687792265	0.498423663263439	-14.1998813450834	9.17676576230319e-46	9.63370540922614e-43	7.119	6.835	3.278	10.026	19.982	45.392	8.905	11.137	7.199	13.274	9.680	9.229	14.362	27.507	22.206	4.455	14.578	12.141	23.589	15.831	12.923	713.641	754.837	434.068	3.472	7.525	2.963
Pdensi_DN26318_c8_g1	Bud	MC_2_4	37.0072973252837	1907.72663759967	972.366967462478	-5.68823840794073	0.401474635017498	-14.1683631088993	1.43813735143825e-45	1.48415774668427e-42	1.070	1.227	1.099	1.431	1.653	1.675	4.327	7.728	10.780	9.744	9.114	8.135	1.424	1.392	0.520	2.704	2.155	1.825	10.041	4.504	3.700	66.934	33.859	43.448	38.561	31.459	57.456
Pdensi_DN16447_c0_g1d527644	Bud	MC_2_4	13.9409682602469	2099.63044950446	1056.78570888235	-7.2347624717964	0.511641711486	-14.1402905771383	2.14397279990061e-45	2.17570359733914e-42	0.328	0.507	0.433	0.914	1.001	4.644	1.667	0.796	3.075	0.890	1.704	1.759	3.986	1.791	4.935	0.591	1.436	3.881	12.754	5.099	3.067	61.793	30.886	64.153	3.022	1.627	2.392
Pdensi_DN16693_c0_g1d56026	Bud	MC_2_4	2.17169002517217	27983.135345105	13992.6535175651	-13.6525578573673	0.965935042231762	-14.1340330979436	2.34330389943076e-45	2.33900143981213e-42	0.161	0.043	0.000	0.000	0.000	0.000	0.000	0.083	0.000	0.000	0.000	0.000	0.579	0.000	0.000	0.181	0.000	0.000	0.408	0.233	0.000	1020.533	760.100	346.907	0.247	0.090	0.289
Pdensi_DN23735_c0_g1d497455	Bud	MC_2_4	12.3614367979772	167901.571351308	83956.966394053	-13.7291415535609	0.973723267417551	-14.0996338620649	3.81745141868803e-45	3.74898358033995e-42	0.653	0.202	0.279	0.000	0.000	0.000	0.000	0.292	0.110	0.110	0.000	0.110	1.766	0.000	0.000	0.167	0.101	0.115	0.388	1.191	0.308	10513.581	1936.279	925.690	1.409	0.105	1.010
Pdensi_DN23703_c1_g1	Bud	MC_2_4	12019.5504814227	45.4256526067657	6032.48806701475	8.04236422966428	0.570853504936245	14.0883154086309	4.48124185910741e-45	4.33101356059257e-42	347.710	387.380	365.801	361.872	208.894	362.003	214.951	88.187	257.339	134.384	74.615	170.538	243.139	453.840	286.153	355.257	73.235	78.988	18.309	5.461	16.150	0.681	1.883	0.732	0.069	0.051	0.054
Pdensi_DN2805_c0_g1d204265	Bud	MC_2_4	0.663036162184037	23712.5368548633	11856.5999455127	-15.1432930217518	1.07724302463944	-14.0574528452577	6.93372323185546e-45	6.59657093970649e-42	0.000	0.062	0.000	0.000	0.000	0.000	0.000	0.121	0.068	0.136	0.000	0.068	0.258	0.000	0.000	0.052	0.000	0.072	0.000	0.000	0.000	645.970	791.279	335.591	0.000	0.000	0.000
Pdensi_GG_122874_c0_g1	Bud	MC_2_4	1.74588945896958	2029.12519954072	1015.43554449985	-10.1855981605744	0.726983824601682	-14.010763122763	1.33957763685649e-44	1.25483389466027e-41	0.000	0.073	0.081	1.105	8.006	19.288	2.363	4.914	0.903	1.157	1.011	0.822	2.425	11.222	6.149	0.222	0.632	0.736	8.220	2.950	98.820	52.654	43.912	54.202	0.000	0.000	0.000
Pdensi_DN23116_c1_g2	Bud	MC_2_4	1.08509708363595	4804.4709795195	2402.77803830157	-12.1100290868793	0.86501267817958	-13.9998284329946	1.56247471655181e-44	1.44145394759707e-41	0.056	0.020	0.019	0.117	0.235	0.100	0.254	0.203	0.098	0.065	0.177	0.089	0.124	0.150	0.200	0.076	0.124	0.035	0.182	9.230	0.294	195.583	93.742	78.238	0.029	0.000	0.112
Pdensi_DN8152_c0_g1d452050	Bud	MC_2_4	11.3746597897949	7488.81302952313	3750.09384465646	-9.36418124284963	0.670215157787463	-13.9719031031214	2.31360660216683e-44	2.1025504297423e-41	0.251	0.585	0.208	0.158	0.452	0.271	0.459	0.218	0.441	0.098	0.053	0.198	0.186	0.433	0.329	0.038	0.367	0.991	0.000	0.729	0.120	275.809	204.888	89.120	6.827	3.894	3.062
Pdensi_GG_83292_c0_g1	Bud	MC_2_4	3.25529125090785	17643.2992722373	8823.27728174412	-12.4029853721704	0.890210091476002	-13.9326497092454	4.01190834422578e-44	3.59230993034146e-41	0.178	0.064	0.059	4.748	13.556	25.554	11.999	13.020	8.531	3.398	3.709	3.047	6.018	16.541	28.258	0.350	6.908	0.294	1.396	1.135	0.823	130.829	605.491	529.857	0.000	0.133	0.000
Pdensi_DN20723_c1_g1	Bud	MC_2_4	2892.63874265636	46624.203102352	24758.4209225042	-4.01061612260132	0.289003185506575	-13.8774114741032	8.68232063356696e-44	7.66158172082066e-41	93.037	98.184	73.600	167.260	203.949	187.451	168.770	138.505	128.271	123.360	129.818	96.057	125.397	185.459	152.067	96.116	77.650	54.407	94.749	121.061	102.212	1218.196	1097.351	1152.029	235.098	380.624	293.985
Pdensi_DN11359_c0_g1d210550	Bud	MC_2_4	492.171847050108	6086.10022402554	3289.13603553782	-3.62825341779333	0.261705116476667	-13.8638994401044	1.0482150807468e-43	9.11767426235873e-41	16.385	13.664	15.009	18.356	20.897	26.639	20.695	20.259	21.692	17.076	19.915	17.751	17.849	21.048	19.870	12.217	8.690	7.091	12.620	15.599	14.341	174.195	136.699	143.903	43.633	55.741	68.369
Pdensi_DN11349_c0_g1d388093	Bud	MC_2_4	6.71568725468628	59082.7892065543	29544.7524469045	-13.1020657568661	0.947686016647063	-13.8253235003103	1.79304573503112e-43	1.53767561569823e-40	0.366	0.079	0.167	0.000	0.000	0.000	0.037	0.035	0.157	0.401	0.147	0.397	2.926	0.000	0.151	0.690	0.184	0.792	0.000	0.234	0.000	532.460	3010.648	733.521	0.725	0.000	1.473
Pdensi_DN37390_c0_g1	Bud	MC_2_4	3.06310208342747	1398.15203568696	700.607568885196	-8.83834075432413	0.639930129082689	-13.8114152665284	2.17515742383974e-43	1.8394581280938e-40	0.056	0.165	0.056	1.463	4.979	5.990	1.963	2.452	1.762	0.866	1.465	1.079	1.273	3.742	5.587	0.368	0.914	0.212	0.352	0.504	0.280	28.995	34.504	39.376	0.000	0.016	0.050
Pdensi_DN17745_c0_g1	Bud	MC_2_4	3.9201395117215	49982.0678733258	24992.9940064187	-13.6385770516223	0.989667524203853	-13.7809685758801	3.31790552228499e-43	2.76740591014916e-40	0.081	0.145	0.134	0.068	0.000	0.000	0.000	0.168	0.032	0.126	0.034	0.032	0.389	0.062	0.030	0.342	0.030	0.135	0.092	0.094	0.154	3218.767	454.980	318.787	0.126	0.000	0.194
Pdensi_DN7120_c0_g1d169331	Bud	MC_2_4	2612.70905851109	36.8855891035534	1324.79732380732	6.13786467075435	0.446371972207016	13.7505601895357	5.05366975719201e-43	4.15821411048523e-40	90.352	56.744	92.174	77.276	59.973	78.424	130.617	144.349	178.961	115.091	153.818	86.163	52.594	51.218	49.952	139.823	42.517	17.550	24.323	2.587	8.993	1.234	0.745	0.816	4.736	2.276	1.097
Pdensi_DN61054_c0_g1	Bud	MC_2_4	2.38896243448283	2528.78344350861	1265.58620297155	-10.0464270394615	0.730825603156864	-13.7466818295159	5.33194425877563e-43	4.32868562704441e-40	0.061	0.066	0.091	0.077	0.018	0.131	0.050	0.032	0.036	0.054	0.019	0.109	0.102	0.018	0.034	0.042	0.017	0.077	0.035	0.000	0.066	35.230	81.069	67.552	0.000	0.052	0.000
Pdensi_DN55669_c0_g1d257129	Bud	MC_2_4	5.17703088794625	51300.204820173	25652.6909255305	-13.2724543025357	0.968739351061946	-13.7007485945381	1.00482948159621e-42	8.05027072045134e-40	0.157	0.000	0.314	0.595	0.000	40.837	1.566	0.000	0.744	0.185	0.990	0.739	1.569	3.436	12.389	0.561	0.169	0.191	0.346	1.271	0.674	1597.496	907.478	1342.763	3.035	27.095	5.105
Pdensi_DN13117_c0_g1d51549	Bud	MC_2_4	0.647876789943418	10821.1561521961	5410.90201449304	-14.0194531443415	1.02452094899102	-13.6839106688333	1.26691554111828e-42	1.00181757750143e-39	0.030	0.000	0.030	0.000	0.000	0.000	0.000	0.000	0.000	0.000	0.000	0.000	0.165	0.034	0.000	0.000	0.072	0.000	0.169	1.622	0.127	443.697	204.011	180.459	0.000	0.033	0.036
Pdensi_DN9861_c0_g1d172401	Bud	MC_2_4	27.8388176381137	3847.27917316962	1937.55899540387	-7.11036989303832	0.525606826744406	-13.5279253069823	1.07001020490352e-41	8.35266427643147e-39	1.145	0.781	0.623	3.435	3.163	9.963	6.834	4.122	5.854	3.011	5.351	2.392	2.747	3.611	6.300	1.810	2.336	2.231	14.462	10.887	2.864	62.230	107.383	111.071	0.186	1.690	0.497
Pdensi_DN27363_c1_g2	Bud	MC_2_4	19.8298213836289	5046.99195464491	2533.41088801427	-7.99204441170876	0.591079457698335	-13.5210999259386	1.1740712765276e-41	9.04896859306488e-39	0.312	0.773	0.739	1.394	1.163	0.667	1.459	1.217	1.271	0.853	1.255	1.479	0.425	0.756	0.708	0.555	0.615	0.423	0.370	1.225	0.226	209.769	87.732	89.032	0.019	0.000	0.029
Pdensi_DN24423_c0_g3	Bud	MC_2_4	7.81925166709274	3313.14511570457	1660.48218368583	-8.7266861745685	0.645622966844996	-13.5166910452608	1.24657935157577e-41	9.48771544484321e-39	0.327	0.180	0.205	0.526	0.186	1.016	0.000	0.075	0.510	0.170	0.167	0.129	0.619	0.452	0.571	0.098	0.040	0.045	0.000	0.000	0.067	148.627	62.508	44.363	0.000	0.000	0.000
Pdensi_DN10640_c0_g1d334753	Bud	MC_2_4	19.3502301365065	2355.09240565292	1187.22131789471	-6.92678662316028	0.513119279560506	-13.4993692482052	1.57720656672639e-41	1.18559201771403e-38	0.790	0.517	0.455	1.865	3.299	3.866	2.019	0.959	0.676	0.588	0.922	0.352	1.786	4.540	6.230	1.753	2.363	3.351	2.900	9.238	5.236	40.549	61.122	70.422	10.229	14.743	8.319
Pdensi_DN20367_c0_g1d219855	Bud	MC_2_4	41.3913516779198	1403.80453453783	722.597943107877	-5.08465829235239	0.376907390950384	-13.4904711725903	1.77959608798531e-41	1.32141520250305e-38	1.276	1.480	1.026	1.790	1.771	2.544	1.941	1.226	0.632	1.149	1.548	0.580	0.545	2.991	1.046	0.973	0.484	2.076	1.605	4.621	8.283	38.196	39.363	27.222	1.807	2.807	1.708
Pdensi_DN11428_c0_g1d49867	Bud	MC_2_4	30.4608443356065	1231.25096474712	630.855904541361	-5.33612604953755	0.396151819437073	-13.469901658208	2.35179029866711e-41	1.72525069524389e-38	0.784	0.977	1.026	2.021	4.857	7.734	5.244	6.004	6.419	5.595	5.777	6.633	2.474	4.788	3.842	1.452	1.223	0.926	0.653	1.774	3.539	27.957	26.861	36.034	0.191	0.971	0.940
Pdensi_DN10560_c0_g1d386863	Bud	MC_2_4	11.4828248776207	2577.12992210836	1294.30637349299	-7.80860516414324	0.57983060038068	-13.4670456492234	2.44452963113372e-41	1.77193476405321e-38	0.346	0.186	0.517	4.575	10.970	11.609	4.444	2.943	3.517	1.553	0.801	1.839	2.885	6.768	6.720	0.883	3.341	1.288	0.389	3.552	0.990	48.294	60.030	80.428	0.353	0.453	1.453
Pdensi_DN10691_c1_g2	Bud	MC_2_4	4.78497247024624	2667.59904367193	1336.19200807109	-9.12265635655631	0.677638805393596	-13.462417270005	2.60260445537426e-41	1.86432211857445e-38	0.164	0.144	0.133	0.506	0.081	0.145	0.221	0.000	0.079	0.000	0.084	0.000	0.074	0.077	0.075	0.481	0.146	0.000	0.150	1.476	0.191	33.845	98.348	61.520	1.528	0.000	0.000
Pdensi_DN22569_c0_g1	Bud	MC_2_4	20.2128193081808	27967.435266442	13993.8240428751	-10.4341261258762	0.775580069348521	-13.4533190552986	2.94357260571031e-41	2.0840494048429e-38	0.798	0.525	0.526	14.474	31.354	62.149	17.894	16.827	18.381	4.182	5.816	5.109	6.592	16.223	33.949	0.897	6.659	1.075	6.167	15.256	4.618	233.206	500.564	1266.892	127.625	135.483	43.341
Pdensi_GG_34298_c0_g1	Bud	MC_2_4	0	35160.7694147841	17580.384707392	-18.1599972904818	1.35474968771463	-13.4046883015832	5.67612522378328e-41	3.97250474282432e-38	0.000	0.000	0.000	0.000	0.345	1.840	3.131	0.893	1.353	0.335	2.499	0.667	0.942	4.906	0.943	0.254	0.911	0.000	0.000	19.682	0.408	1194.440	1036.173	431.102	0.000	0.000	0.000
Pdensi_DN22093_c1_g1	Bud	MC_2_4	19.4275228556099	9245.13757474924	4632.28254880242	-8.89483485450847	0.666235557024269	-13.3508858251834	1.17048693320095e-40	8.09870549872037e-38	0.630	0.826	0.312	1.137	2.009	6.067	2.656	1.584	1.706	1.369	1.303	0.804	1.054	1.934	2.766	0.586	0.834	0.553	1.507	4.415	0.473	132.251	181.024	356.868	0.065	0.288	0.139
Pdensi_DN19278_c0_g4	Bud	MC_2_4	10.3981594822055	2048.31903723321	1029.35859835771	-7.62046944036809	0.570997499031362	-13.3458893485443	1.25167790605836e-40	8.56316453304284e-38	0.460	0.149	0.366	0.751	0.221	0.397	3.129	1.627	1.346	1.399	1.277	0.978	0.460	0.264	1.857	0.249	0.000	0.401	1.868	1.176	0.658	43.062	59.891	48.058	0.353	2.527	4.801
Pdensi_DN6672_c0_g2d262902	Bud	MC_2_4	5.42548541817974	13225.9651595588	6615.6953224885	-11.2506599786193	0.845619338850624	-13.3046389335316	2.17541485355572e-40	1.47174066225889e-37	0.297	0.107	0.099	0.251	0.120	0.216	0.549	0.207	0.234	0.465	0.125	0.233	0.331	0.343	0.000	0.266	0.429	0.365	0.220	0.345	0.708	698.317	207.825	128.960	0.000	0.333	0.357
Pdensi_DN23030_c0_g1d223609	Bud	MC_2_4	68.3800640415286	3198.40501676271	1633.39254040212	-5.54733268534573	0.420215359988469	-13.201165910494	8.63875433293308e-40	5.78018103102889e-37	2.144	2.347	1.774	4.517	5.070	8.719	5.360	3.605	4.386	4.805	3.864	4.108	3.612	4.684	5.681	2.830	2.826	2.330	11.885	12.609	10.106	63.464	71.832	99.432	1.764	2.900	1.958
Pdensi_DN96797_c0_g1	Bud	MC_2_4	29.8083946262158	3518.36450412759	1774.0864493769	-6.88292702477966	0.525209198266591	-13.1051151569626	3.07794698718509e-39	2.03706561038832e-36	1.359	0.871	0.502	0.144	0.087	2.128	0.509	0.539	0.724	0.822	0.237	0.473	0.801	0.414	0.994	0.723	5.605	2.727	29.811	11.511	20.806	77.640	84.511	97.390	2.615	3.079	1.612
Pdensi_DN18170_c0_g2	Bud	MC_2_4	11.3281175033936	2526.77471223188	1269.05141486764	-7.80142283978101	0.596988144116834	-13.0679694675046	5.01873392229416e-39	3.28581366731879e-36	0.501	0.382	0.158	2.049	1.335	3.880	2.452	0.706	0.575	0.578	1.032	0.377	2.015	4.920	3.389	0.226	0.803	0.656	1.010	1.029	0.357	45.968	64.867	74.175	0.247	5.071	0.790
Pdensi_DN18345_c0_g1d403901	Bud	MC_2_4	36.5842575798988	10616.8089752025	5326.69661639121	-8.18097733447804	0.628731479079816	-13.0118780539689	1.04735999814451e-38	6.78421867734285e-36	0.386	1.356	1.603	9.008	6.474	27.236	8.427	3.020	6.591	3.233	2.341	4.019	4.121	6.959	18.404	0.506	1.579	0.919	8.772	8.179	8.612	299.565	194.176	297.994	0.541	0.746	0.336
Pdensi_DN39916_c1_g1	Bud	MC_2_4	68.7855485900571	6417.71860396849	3243.25207627928	-6.5440174224183	0.504854195700628	-12.9621928036799	2.00434736027654e-38	1.2846389691844e-35	1.600	3.111	1.597	3.682	4.138	3.863	4.805	4.368	5.146	16.024	3.704	7.422	3.006	3.415	3.456	1.301	0.697	1.580	3.544	8.439	3.093	120.258	182.517	168.026	1.700	0.959	0.000
Pdensi_DN21356_c0_g1d221183	Bud	MC_2_4	6780.87370789228	4.15471229040898	3392.51421009134	10.5072834734907	0.8110238792057	12.9555784273347	2.18482985348591e-38	1.38572833457344e-35	233.067	236.822	150.711	201.386	230.860	232.986	243.316	314.186	391.310	312.067	423.455	352.519	323.111	336.151	361.171	293.581	369.400	227.716	222.423	37.573	136.376	0.283	0.077	0.000	0.261	0.118	0.050
Pdensi_DN18518_c0_g1d59209	Bud	MC_2_4	290.522174557214	7882.62419075419	4086.5731826557	-4.76183132488271	0.367683053557818	-12.9509132357494	2.3217548821539e-38	1.45739186870708e-35	8.083	9.391	9.138	20.074	21.264	28.236	20.136	15.527	21.519	18.867	17.804	15.303	17.277	18.540	16.000	13.216	11.409	11.879	34.284	28.258	38.134	216.526	138.232	232.055	8.240	13.951	10.668
Pdensi_DN39638_c0_g1d91086	Bud	MC_2_4	0	17422.5793525563	8711.28967627816	-17.1469961167591	1.32544911434114	-12.9367441806943	2.79213657372799e-38	1.73477154797092e-35	0.000	0.000	0.000	0.000	0.000	0.000	0.000	0.000	0.135	0.000	0.000	0.000	0.127	0.000	0.000	0.000	0.000	0.000	0.127	0.000	0.491	687.996	294.230	346.386	0.000	0.000	0.000
Pdensi_GG_66304_c0_g1	Bud	MC_2_4	4.1626106103539	2494.22279395004	1249.1927022802	-9.23024417033457	0.714744889810457	-12.9140401028713	3.75092446085305e-38	2.30693220780223e-35	0.053	0.234	0.082	1.471	6.200	8.304	3.010	4.899	2.419	2.142	2.562	1.824	1.720	5.967	6.807	0.279	1.106	0.237	0.481	0.548	0.418	44.573	57.755	80.017	0.000	0.000	0.000
Pdensi_DN24590_c1_g9	Bud	MC_2_4	24.3859862695831	6091.77768581713	3058.08183604335	-7.96492943131903	0.619221749551194	-12.8628063163026	7.2881792758352e-38	4.43762659747054e-35	0.421	0.867	0.954	1.846	1.976	2.874	2.298	2.729	2.238	2.578	1.988	1.418	0.933	1.287	0.895	0.791	3.660	3.250	28.579	3.825	15.899	269.788	114.368	85.119	0.000	0.275	0.090
Pdensi_GG_84303_c0_g1	Bud	MC_2_4	2202.11254058946	105.731027575691	1153.92178408257	4.38056852370558	0.340786752427024	12.8542805508369	8.13794701601401e-38	4.89139823245012e-35	63.519	78.790	59.346	89.861	75.348	37.216	51.967	40.235	36.490	33.773	43.339	24.207	33.791	54.067	18.539	62.953	38.994	20.080	15.509	14.125	9.604	3.168	2.195	2.558	0.453	1.422	0.090
Pdensi_DN28728_c0_g1d501895	Bud	MC_2_4	0	14171.6536143314	7085.82680716568	-16.8490568463039	1.31082824198296	-12.8537487266946	8.19410425223217e-38	4.89139823245012e-35	0.000	0.000	0.000	0.000	0.000	0.000	0.000	0.000	0.000	0.000	0.000	0.000	0.225	0.000	0.000	0.000	0.109	0.000	0.000	0.351	0.144	366.462	455.923	233.762	0.000	0.000	0.000
Pdensi_DN2437_c0_g1d203929	Bud	MC_2_4	8.89174940606782	29191.2093067213	14600.0505280637	-11.6802476378919	0.911832532669	-12.8096412657081	1.44802439801353e-37	8.5599329656551e-35	0.356	0.158	0.291	0.000	0.000	0.000	0.000	0.000	0.173	0.000	0.184	0.000	3.331	0.168	0.000	0.130	0.157	0.534	0.644	0.169	0.000	120.779	1098.909	862.807	0.652	0.327	1.755
Pdensi_DN20634_c0_g1	Bud	MC_2_4	7.19432977962065	3559.62113213812	1783.40773095887	-8.95153041487984	0.701436451368626	-12.761712621883	2.68237985005837e-37	1.57043023375341e-34	0.310	0.261	0.088	0.124	0.225	0.047	0.156	0.092	0.000	0.052	0.167	0.026	0.073	0.076	0.062	0.130	0.098	0.097	0.957	1.473	0.838	154.325	62.077	57.192	0.052	0.149	0.000
Pdensi_DN21923_c1_g1	Bud	MC_2_4	2674.9126685461	6.3501257465725	1340.63139714634	8.5882432626433	0.673694119927896	12.7479860794428	3.19903028032026e-37	1.85507195912514e-34	95.160	78.640	71.059	56.075	37.704	62.146	23.907	22.660	54.070	28.876	14.868	34.414	39.222	78.074	36.826	84.776	16.280	10.817	2.631	1.162	2.924	0.283	0.217	0.000	0.000	0.000	0.000
Pdensi_DN18233_c0_g1d531394	Bud	MC_2_4	18.2499736806299	3643.86011555561	1831.05504461812	-7.64091943116047	0.599558043780488	-12.744253055102	3.35589559172551e-37	1.92767708291493e-34	0.768	0.455	0.447	0.962	2.603	3.575	3.557	3.238	3.056	2.046	2.405	1.784	3.789	1.518	4.484	1.029	1.750	4.309	8.330	5.221	2.192	87.980	47.667	133.394	0.902	2.787	4.240
Pdensi_DN19648_c0_g2	Bud	MC_2_4	0.872944729484788	1958.37233394	979.622639334741	-11.1355038024366	0.875499897124166	-12.7190235418809	4.63617477834013e-37	2.63820009255677e-34	0.000	0.037	0.035	0.174	0.208	0.075	0.228	0.541	0.122	0.122	0.044	0.000	0.039	0.040	0.000	0.094	0.038	0.000	0.000	1.896	0.000	55.029	55.910	35.507	0.000	0.000	0.000
Pdensi_DN26309_c0_g1d367274	Bud	MC_2_4	95.293387618939	7446.53716291961	3770.91527526927	-6.28793919362655	0.494558596929827	-12.714245051368	4.928463116712e-37	2.77855798379963e-34	2.217	2.271	4.236	29.526	70.406	72.623	30.821	37.557	58.568	28.578	26.075	35.263	27.131	44.111	37.626	11.251	13.451	15.762	36.224	46.507	61.161	152.638	239.367	156.895	1.670	2.632	3.007
Pdensi_DN8760_c0_g1d3642	Bud	MC_2_4	290.32164272379	3623.43878029243	1956.88021150811	-3.64155272192819	0.287747968097398	-12.6553551220754	1.04501962118267e-36	5.83753712794227e-34	7.455	9.526	9.614	12.306	11.574	15.170	14.706	12.027	10.550	11.841	10.076	8.166	8.047	12.205	11.590	14.156	17.856	12.828	27.463	28.993	13.347	98.457	82.541	89.015	13.945	13.110	9.000
Pdensi_DN22212_c0_g1d190376	Bud	MC_2_4	2681.04075690258	22.4165069967928	1351.72863194969	6.87104096713006	0.543488345941178	12.6424807789231	1.23107485120541e-36	6.81433504910861e-34	87.662	73.730	84.137	80.997	78.974	101.643	94.319	81.907	111.493	77.270	92.434	81.339	69.907	79.142	73.852	115.163	66.128	51.618	61.197	13.453	55.733	0.533	0.893	0.252	5.819	3.163	4.621
Pdensi_DN26196_c2_g2	Bud	MC_2_4	63.4275905476854	28912.5692573993	14487.9984239735	-8.83226386793712	0.698934979790175	-12.6367460827166	1.32421547807422e-36	7.26385874134982e-34	2.397	1.543	1.868	11.602	20.174	19.132	36.653	25.250	50.337	26.910	54.055	19.936	10.535	9.782	7.917	3.101	11.349	18.812	33.891	40.097	16.978	366.638	410.053	1308.274	0.883	0.577	0.170
Pdensi_DN20993_c1_g1	Bud	MC_2_4	1.97245325641122	2601.52818459731	1301.75031892686	-10.370664790873	0.823436390294787	-12.5943726960625	2.26755475244595e-36	1.23273994434758e-33	0.000	0.117	0.054	0.069	0.526	7.848	0.121	0.795	0.000	0.128	0.000	0.064	1.244	1.993	0.606	0.000	0.000	0.067	0.000	0.882	0.000	56.240	84.159	51.801	0.000	0.000	0.000
Pdensi_DN16946_c0_g1	Bud	MC_2_4	692.26846389817	6581.23559370723	3636.7520288027	-3.24880476577725	0.258038243906099	-12.5904002313684	2.3846120927904e-36	1.28490496553824e-33	22.008	19.712	21.680	27.520	28.146	36.195	32.114	22.293	32.994	21.913	24.038	24.330	29.563	28.156	24.638	22.208	11.624	11.790	17.436	12.672	21.089	173.396	148.127	168.012	27.319	41.914	44.985
Pdensi_DN28840_c0_g1d81294	Bud	MC_2_4	21.2836203960177	192078.10460592	96049.694113158	-13.1395574843028	1.04409000998804	-12.5846980227818	2.563210964644e-36	1.36902446680039e-33	1.214	0.438	0.270	0.000	0.000	0.000	0.000	0.000	0.639	0.954	0.000	0.477	5.108	0.156	0.150	0.967	0.146	0.660	0.000	0.469	0.193	541.081	7979.740	5160.273	0.000	0.606	1.789
Pdensi_DN15140_c0_g1d214056	Bud	MC_2_4	1.52082151942821	3126.97408971679	1564.24745561811	-11.0049505705219	0.875159462443124	-12.5747947006139	2.90554108006726e-36	1.53837030680987e-33	0.034	0.036	0.067	0.883	1.207	0.901	2.456	1.254	1.097	0.392	0.381	0.317	1.154	1.848	0.904	0.091	0.406	0.335	0.684	25.707	2.348	150.647	56.941	35.106	0.518	0.038	0.040
Pdensi_DN23785_c0_g3	Bud	MC_2_4	27.4042362292184	11392.5405812081	5709.97240871867	-8.70021723333406	0.69200792795309	-12.5724242192841	2.9940031947472e-36	1.57154195277386e-33	0.426	1.658	0.426	12.084	36.697	41.353	9.736	20.045	9.848	6.410	10.240	6.139	8.455	23.217	20.235	2.222	10.663	1.471	5.230	11.193	1.343	343.936	217.464	291.825	1.292	0.096	0.000
Pdensi_DN19282_c0_g1d14910	Bud	MC_2_4	174.95159617305	128995.341824383	64585.1467102778	-9.52620688677284	0.760836092433725	-12.5207084436556	5.75194405735482e-36	2.99337068174547e-33	2.687	9.055	4.314	66.523	190.990	286.879	94.855	100.624	73.235	42.078	44.350	41.648	84.133	186.302	196.816	8.311	27.583	5.996	8.525	23.525	10.961	1252.659	3222.482	4800.101	0.344	0.283	0.113
Pdensi_DN21920_c1_g1	Bud	MC_2_4	10.4140667833963	1759.50856278217	884.961314782781	-7.39925983888584	0.597254398677576	-12.3887908657836	3.00540607554156e-35	1.55078953497945e-32	0.436	0.202	0.319	1.829	2.704	2.949	2.629	1.326	0.910	0.599	0.568	0.665	1.575	2.070	2.402	1.152	1.274	5.709	4.037	3.838	1.664	26.261	49.518	52.264	3.994	8.418	4.276
Pdensi_DN25674_c0_g2	Bud	MC_2_4	1.29650150883697	3231.93854789379	1616.61752470132	-11.2779384347624	0.911230653593199	-12.3766012373385	3.49846787934804e-35	1.7900395986365e-32	0.089	0.000	0.015	0.000	0.000	0.000	0.000	0.015	0.000	0.000	0.000	0.000	0.231	0.017	0.017	0.067	0.066	0.056	4.330	0.656	5.756	88.293	103.380	49.925	0.000	0.000	0.036
Pdensi_DN20485_c0_g1	Bud	MC_2_4	14.3874799420704	4629.4350128112	2321.91124637663	-8.33044933647239	0.676030162816957	-12.3226000771329	6.845113572965e-35	3.47321062692244e-32	0.452	0.541	0.326	2.453	6.202	7.636	4.153	2.813	1.990	0.809	0.492	0.459	4.986	7.170	5.597	1.130	0.343	1.079	0.282	2.481	0.180	232.565	64.975	62.777	4.014	4.042	1.825
Pdensi_DN30915_c0_g1d234365	Bud	MC_2_4	2.40561766462373	5107.31353617519	2554.85957691991	-11.0546935012401	0.900339311255468	-12.2783636824932	1.18368115606706e-34	5.95636183724059e-32	0.066	0.129	0.045	0.127	1.858	0.875	0.000	0.890	0.000	0.010	0.000	0.000	0.000	1.114	0.892	0.067	0.360	0.000	0.178	3.937	0.378	41.056	129.560	195.367	0.942	2.017	1.023
Pdensi_DN15699_c0_g1d9643	Bud	MC_2_4	25.7039468229911	6877.18804606071	3451.44599644185	-8.06388294414821	0.659044255432368	-12.2357229847302	2.00313232999539e-34	9.99727223842291e-32	0.493	0.953	0.906	2.468	5.225	15.848	3.141	2.248	2.702	1.150	1.304	1.166	5.326	5.144	13.479	0.825	1.603	2.810	47.052	16.873	63.884	308.575	70.030	150.449	63.157	73.928	113.266
Pdensi_DN35447_c0_g1d314473	Bud	MC_2_4	0	5471.37689670416	2735.68844835208	-15.4760595874905	1.26771042068595	-12.2078822852277	2.82137423188744e-34	1.39664905878994e-31	0.000	0.000	0.000	0.000	0.000	0.000	0.000	0.000	0.046	0.000	0.000	0.000	0.130	0.000	0.000	0.000	0.000	0.000	0.044	3.215	1.003	174.086	122.092	115.348	0.000	0.000	0.047
Pdensi_DN20044_c0_g1d488547	Bud	MC_2_4	76.7618181102463	24588.6850970509	12332.7234575806	-8.32334221880945	0.683979247634319	-12.1689981788153	4.54628022232446e-34	2.23237024336203e-31	3.782	2.051	1.186	7.177	12.081	27.176	18.312	9.932	12.112	12.021	17.896	12.523	7.608	9.551	13.913	7.333	4.566	8.072	13.080	45.730	11.901	321.206	589.783	869.054	2.095	5.843	6.010
Pdensi_DN21416_c1_g2	Bud	MC_2_4	1592.49061823638	21.9377715150511	807.214194875717	6.15856536240507	0.507507230390409	12.1349312751022	6.89678832177288e-34	3.35945317868886e-31	58.247	53.284	34.174	55.194	94.532	13.766	44.929	25.924	38.119	16.663	16.304	17.206	55.888	30.386	24.262	33.511	5.832	7.592	43.102	0.763	62.777	0.589	0.702	0.358	18.613	23.338	13.471
Pdensi_DN21728_c0_g1d541061	Bud	MC_2_4	8.51772662891752	1473.6213210411	741.069523835011	-7.43601926348059	0.613285174512067	-12.1248964959845	7.79586327422099e-34	3.74441834153077e-31	0.095	0.410	0.284	3.960	6.425	9.747	3.464	2.999	2.174	2.660	1.800	2.660	4.442	5.126	11.594	0.751	2.061	1.985	6.487	2.570	1.631	45.256	26.801	38.410	0.717	3.460	6.408
Pdensi_DN19514_c0_g2d359177	Bud	MC_2_4	14.3085759175753	2465.6825031558	1239.99553953669	-7.42793213915362	0.612625739825406	-12.1247470621632	7.81009606777046e-34	3.74441834153077e-31	0.279	0.292	0.752	1.786	2.964	4.447	2.687	2.538	3.163	1.214	1.688	1.934	1.039	2.825	2.521	0.511	1.644	9.400	3.323	2.245	23.773	59.361	44.002	78.917	0.010	0.160	0.209
Pdensi_DN18628_c0_g1d59396	Bud	MC_2_4	3.0449509953863	18237.4790925652	9120.26202178028	-12.5481674052054	1.0365640764912	-12.1055395317975	9.87181532911131e-34	4.69589915436664e-31	0.020	0.108	0.159	0.100	0.024	0.536	0.109	0.062	0.047	0.280	0.354	0.095	0.266	0.322	0.270	0.036	0.022	2.290	0.114	0.186	1.832	1095.372	223.647	126.993	0.187	0.270	0.072
Pdensi_DN23775_c1_g3	Bud	MC_2_4	617.143339426903	20477.4921486716	10547.3177440493	-5.05231962009812	0.417670146084745	-12.0964346325892	1.10298418567912e-33	5.20608535640543e-31	18.452	24.389	13.648	36.171	70.300	48.873	43.936	43.431	25.752	28.569	30.876	18.438	34.539	68.858	35.927	17.819	20.100	9.944	17.695	25.270	14.501	454.013	607.690	451.728	5.098	11.919	7.301
Pdensi_GG_66429_c0_g1	Bud	MC_2_4	77.4990764185157	10411.2199596321	5244.3595180253	-7.06966358727342	0.584624047423556	-12.0926664211462	1.15477055191038e-33	5.40858995113223e-31	4.159	1.542	1.380	0.639	0.111	1.396	0.203	0.096	0.108	0.000	0.000	0.000	2.310	2.337	1.555	0.292	0.405	0.690	0.938	0.054	3.832	302.254	265.346	211.805	3.619	10.774	9.866
Pdensi_DN8716_c0_g1	Bud	MC_2_4	70.9869313667807	4041.93177840429	2056.45935488554	-5.83136017872792	0.482315604913177	-12.0903410947644	1.1879250459516e-33	5.52140306854204e-31	1.836	2.476	2.201	10.610	32.341	37.481	9.232	11.942	9.730	4.645	6.033	4.978	9.545	22.987	19.077	2.874	6.393	4.546	8.760	16.978	24.094	66.286	135.277	93.962	1.215	2.733	2.920
Pdensi_GG_56303_c0_g1	Bud	MC_2_4	911.769447188952	16.4547623000762	464.112104744514	5.77857063794842	0.477984167053436	12.0894603550799	1.20072803246073e-33	5.53863094245975e-31	34.889	23.240	25.331	30.606	24.819	22.807	48.586	63.830	88.327	86.435	70.058	75.410	18.183	25.270	8.517	48.638	23.980	12.834	8.704	8.279	9.392	0.520	0.378	0.353	27.220	30.303	20.758
Pdensi_DN20133_c0_g2	Bud	MC_2_4	0	5179.51796424892	2589.75898212446	-15.3970102618582	1.2759478835876	-12.0671153265024	1.57561116050939e-33	7.2132189730147e-31	0.000	0.000	0.000	0.000	0.000	0.000	0.000	0.000	0.000	0.000	0.000	0.000	0.000	0.000	0.000	0.000	0.000	0.000	0.000	0.000	0.000	157.862	134.227	96.865	0.000	0.000	0.103
Pdensi_DN27102_c0_g2	Bud	MC_2_4	48.1503650967529	11992.2940847978	6020.22222494728	-7.96017461966578	0.659902898970603	-12.062645325673	1.66352498070629e-33	7.55885888248094e-31	0.640	1.065	2.722	0.513	1.190	5.917	1.793	0.424	1.228	0.477	1.101	4.395	2.004	1.405	2.216	0.681	1.716	5.698	3.136	3.244	10.230	412.454	224.765	268.476	0.533	2.347	0.977
Pdensi_GG_6417_c0_g1	Bud	MC_2_4	2.63623734754539	1638.21037358549	820.423305466516	-9.28574253653873	0.770833024800091	-12.0463735177238	2.02672132804177e-33	9.14096357198573e-31	0.027	0.183	0.040	1.133	4.818	6.823	2.159	4.232	2.101	1.384	1.224	1.706	1.556	5.487	4.609	0.150	8.556	13.652	6.746	0.308	1.250	40.401	39.660	41.458	0.000	0.000	0.000
Pdensi_DN33771_c0_g1	Bud	MC_2_4	3.27194648104874	19577.8365729629	9790.55425972198	-12.547679952483	1.04711062994221	-11.983146377929	4.35476324658682e-33	1.94965312175131e-30	0.178	0.128	0.000	0.075	0.072	0.064	0.000	0.186	0.000	0.209	0.000	0.000	0.331	0.205	0.000	0.054	0.000	0.000	0.200	0.000	0.170	1015.769	300.910	212.612	0.000	0.000	0.214
Pdensi_DN7398_c0_g1	Bud	MC_2_4	2.17980179613222	23423.0942704727	11712.6370361344	-13.3922491923968	1.11929877064826	-11.9648565187296	5.42913548478164e-33	2.41291387881303e-30	0.074	0.080	0.037	3.361	6.029	17.452	9.647	8.850	6.002	3.173	4.269	3.871	2.271	9.442	8.852	0.269	4.538	0.418	1.432	1.210	1.010	58.754	517.197	1081.033	0.000	0.000	0.000
Pdensi_DN21515_c0_g1d495523	Bud	MC_2_4	0	8375.72976859286	4187.86488429643	-16.0903391008945	1.34498935432787	-11.9631720869161	5.54042585181471e-33	2.44453224105286e-30	0.000	0.000	0.000	0.467	0.159	2.841	0.576	0.000	0.401	0.475	0.450	0.267	0.271	0.975	1.168	0.269	0.000	0.000	13.147	0.838	0.486	178.075	303.348	137.698	1.825	0.798	0.000
Pdensi_DN9785_c0_g1d385930	Bud	MC_2_4	24.6485360023777	7359.88084738437	3692.26469169337	-8.22216633953373	0.687953271610422	-11.9516349130611	6.36604131130685e-33	2.78860088750253e-30	0.622	1.022	0.617	4.073	4.977	17.494	8.148	10.013	13.180	9.210	14.090	10.920	3.232	5.823	7.751	1.269	2.725	2.296	8.058	15.395	4.143	95.238	117.842	318.275	35.381	20.291	24.294
Pdensi_DN8144_c0_g1d384419	Bud	MC_2_4	1.10506027030673	80009.7994585015	40005.4522593859	-16.1521540796504	1.35233830128757	-11.9438708970025	6.98930688436163e-33	3.03974941125008e-30	0.000	0.105	0.000	0.000	0.000	0.317	0.000	0.000	0.000	0.227	0.122	0.456	1.077	0.112	0.000	0.260	0.000	0.119	0.000	2.693	0.138	493.656	3487.268	1762.477	0.000	0.000	0.698
Pdensi_DN44557_c0_g1d322508	Bud	MC_2_4	4.96830193781643	34405.2791180216	17205.1237099797	-12.756078787788	1.07044826815619	-11.9165766037063	9.70135119023129e-33	4.1893324203603e-30	0.341	0.000	0.114	0.144	0.000	0.000	0.000	0.000	0.134	0.134	0.000	0.000	0.887	0.000	0.127	0.102	0.000	0.418	0.000	0.264	0.163	1443.373	768.216	429.272	0.000	0.000	0.000
Pdensi_GG_15961_c0_g1	Bud	MC_2_4	21.3404027927381	933.687177866363	477.51379032955	-5.4502381785275	0.457536803213604	-11.9121306531991	1.02328576190402e-32	4.38773404724028e-30	0.679	0.734	0.565	4.445	2.605	2.842	5.280	2.132	3.210	4.261	4.863	2.935	1.260	1.567	0.885	1.014	0.000	0.555	0.753	1.969	2.431	20.677	18.301	29.835	4.082	10.422	15.669
Pdensi_DN26806_c0_g1d140369	Bud	MC_2_4	0	4108.84796812672	2054.42398406336	-15.0629163222257	1.2646940138749	-11.9103246769346	1.04569290588685e-32	4.45245801773697e-30	0.000	0.000	0.000	0.202	0.064	1.085	0.234	0.056	0.431	0.042	0.068	0.062	0.218	0.186	0.718	0.016	0.000	0.051	7.728	0.106	1.257	120.223	103.593	83.862	0.251	0.160	0.043
Pdensi_DN44955_c0_g1d95956	Bud	MC_2_4	0	5648.15801301207	2824.07900650603	-15.521970270987	1.30503983724017	-11.893867013142	1.27369778569836e-32	5.38561880386125e-30	0.000	0.000	0.000	0.000	0.000	0.000	0.000	0.000	0.000	0.136	0.000	0.273	0.000	0.000	0.000	0.000	0.000	0.283	0.000	0.134	0.331	209.459	117.816	101.886	0.174	0.000	0.000
Pdensi_DN14354_c0_g1d273859	Bud	MC_2_4	951.566757638508	16.3511364367517	483.95894703763	5.88265237116964	0.494805972690699	11.8888063116547	1.35326823177808e-32	5.68260662734507e-30	37.509	25.780	23.784	30.166	20.259	20.153	19.572	10.582	20.057	8.142	9.891	10.785	25.857	20.362	19.330	21.046	7.432	6.514	4.142	1.242	2.962	0.414	0.355	0.453	4.061	3.050	2.356
Pdensi_DN9306_c0_g1d265625	Bud	MC_2_4	10.8370764270362	9933.37739874087	4972.10723758395	-9.83959132524618	0.827803323111216	-11.8863878055781	1.39301918939043e-32	5.80946249339756e-30	0.081	0.232	0.697	2.095	0.162	0.434	0.059	0.308	0.189	0.157	0.204	0.000	0.269	0.836	0.788	0.122	23.490	22.676	121.544	0.094	46.682	400.677	198.352	160.471	0.125	0.212	0.259
Pdensi_DN17749_c0_g1d216433	Bud	MC_2_4	2.80921125730513	9572.40087434918	4787.60504280324	-11.7317865383097	0.991756654100123	-11.8292995462224	2.75430559331496e-32	1.1408446188147e-29	0.225	0.000	0.045	7.524	17.694	30.011	11.599	10.807	5.042	3.126	3.179	3.225	6.439	14.126	17.205	1.019	2.509	0.424	2.384	1.594	0.772	278.988	274.775	163.677	0.035	0.050	0.000
Pdensi_DN26423_c0_g1d499916	Bud	MC_2_4	0	6689.9397036914	3344.9698518457	-15.765985371659	1.333113627981	-11.8264377775033	2.84981075986088e-32	1.17242755098925e-29	0.000	0.000	0.000	0.047	0.045	6.484	0.170	0.000	0.187	0.044	0.047	0.133	0.084	0.216	2.175	0.000	0.041	0.000	0.107	0.000	0.224	166.587	105.066	223.451	0.060	2.459	0.237
Pdensi_DN18529_c0_g2d404670	Bud	MC_2_4	175.839493804868	16556.6469192091	8366.24320650697	-6.5570304890824	0.555000468276454	-11.81445938135	3.28656175203063e-32	1.34303471112511e-29	5.496	6.390	4.215	34.395	24.224	5.405	30.965	13.441	8.899	22.870	15.058	9.970	3.163	5.812	1.078	11.911	10.785	11.189	29.002	77.012	29.866	223.780	591.492	388.823	7.105	7.023	4.248
Pdensi_DN16212_c0_g2	Bud	MC_2_4	9037.43172989793	65.2863589582337	4551.35904442808	7.11369582883419	0.602875063695504	11.7996186228514	3.92084384073291e-32	1.5915489318303e-29	405.005	298.791	122.412	735.603	993.206	296.850	617.586	850.348	778.772	600.024	804.322	468.030	195.963	326.899	127.549	159.148	198.916	192.924	149.950	29.953	71.325	2.102	1.158	1.640	2.351	0.756	0.540
Pdensi_GG_17691_c0_g1	Bud	MC_2_4	3.48441507592924	7226.79729982033	3615.14085744813	-11.0185224569435	0.935886453716492	-11.7733539289813	5.35522510955651e-32	2.15939699649455e-29	0.104	0.112	0.104	0.921	1.257	2.380	1.153	0.217	0.613	0.366	0.262	0.122	1.503	1.797	3.944	0.093	0.338	0.127	0.346	0.602	0.000	35.742	162.534	315.717	0.000	0.000	0.000
Pdensi_DN22078_c0_g1	Bud	MC_2_4	27.4329802585819	2044.20564181237	1035.81931103548	-6.21941438356978	0.530088165237098	-11.7327923757512	8.65553101521636e-32	3.46722350299009e-29	0.926	0.910	0.673	1.918	2.437	1.847	5.041	3.865	7.523	4.858	7.492	4.344	5.205	3.303	3.027	1.892	1.953	4.039	20.556	7.587	4.208	67.772	25.808	60.118	19.213	13.497	5.364
Pdensi_DN10183_c0_g1d266581	Bud	MC_2_4	18.8798148300236	11146.7081333396	5582.79397408483	-9.2052897769681	0.785162510591875	-11.7240566797171	9.59640805447947e-32	3.8189940759552e-29	1.064	0.345	0.319	6.741	5.411	8.830	7.327	6.902	5.279	2.253	3.632	3.137	2.844	2.333	3.210	1.145	1.844	0.784	5.080	31.230	5.636	133.953	458.485	217.022	0.160	0.000	0.000
Pdensi_DN34364_c0_g1d146787	Bud	MC_2_4	216.186228396735	8646.56161759294	4431.37392299484	-5.32163281478577	0.454787687953759	-11.7013563817648	1.25432366861706e-31	4.95930256719191e-29	6.925	7.194	5.670	40.185	86.213	116.114	40.788	42.867	36.828	21.896	31.514	30.177	35.738	70.257	72.925	13.268	20.296	18.344	38.824	50.599	57.184	164.359	173.583	295.054	25.584	21.910	28.683
Pdensi_DN25559_c0_g1d429259	Bud	MC_2_4	1.9517421407903	2538.11384518278	1270.03279366178	-10.3430208816881	0.884014875208764	-11.7000529875084	1.27373938614757e-31	5.00357701572602e-29	0.031	0.049	0.106	0.095	0.219	0.098	0.149	0.174	0.178	0.036	0.038	0.036	0.034	0.088	0.052	0.028	0.051	0.115	0.070	0.301	0.807	128.994	40.935	27.964	0.048	0.068	0.055
Pdensi_DN19147_c0_g1d406649	Bud	MC_2_4	27.9313916654781	4757.6440285177	2392.78771009159	-7.41156280799246	0.634165516308665	-11.68711104182	1.48347277201174e-31	5.77775024590908e-29	1.113	0.336	1.098	6.823	2.186	6.202	11.472	4.897	5.560	4.011	3.872	4.602	3.031	1.183	2.514	5.894	2.563	3.346	7.632	10.550	7.241	122.774	74.447	155.535	0.000	0.034	0.037
Pdensi_DN3928_c0_g1	Bud	MC_2_4	2792.85847815717	91.1721089483002	1442.01529355273	4.9498899247889	0.423547183050368	11.6867497244109	1.48979567173782e-31	5.77775024590908e-29	79.400	96.837	79.530	133.824	91.914	79.390	92.560	89.857	96.779	80.563	95.835	80.994	57.794	87.253	53.635	93.011	39.567	26.439	33.293	7.801	25.710	1.642	2.233	2.770	24.370	18.541	17.787
Pdensi_DN24569_c0_g1d133942	Bud	MC_2_4	1088.0040040097	4.30475613777581	546.154380073738	7.80644759032313	0.668127835716403	11.6840627990789	1.5376626125197e-31	5.92564564247466e-29	31.691	34.620	33.329	31.291	22.367	24.915	20.909	19.256	20.642	11.251	17.976	12.915	23.228	27.879	28.605	28.201	18.868	15.791	7.368	2.793	7.272	0.197	0.132	0.000	0.486	0.228	0.215
Pdensi_DN17358_c0_g1d57237	Bud	MC_2_4	1.08584501258609	9631.39427157986	4816.24005829622	-13.1134177699246	1.12343562208156	-11.6726027839739	1.75956173838667e-31	6.73812547967847e-29	0.079	0.028	0.000	0.000	0.000	0.000	0.029	0.000	0.000	0.000	0.000	0.031	0.554	0.000	0.030	0.071	0.203	0.429	1.801	0.000	0.902	78.988	225.002	385.950	0.041	0.030	0.315
Pdensi_DN9376_c0_g1d332717	Bud	MC_2_4	23.5737944765522	854.189691864452	438.881743170502	-5.18045880053385	0.443989295149242	-11.6679813165146	1.85779264109462e-31	7.06982989568556e-29	0.553	1.026	0.573	0.771	1.054	1.908	0.741	1.389	1.985	0.883	1.609	1.523	1.012	2.161	2.485	0.889	2.538	1.724	6.019	14.764	14.498	24.709	20.554	18.667	0.155	0.360	0.217
Pdensi_DN37705_c0_g1	Bud	MC_2_4	23.9233664933309	517.378754485658	270.651060489494	-4.43483574079032	0.380109401228458	-11.6672613896357	1.87357747816205e-31	7.08561400561061e-29	0.740	0.698	0.734	1.629	1.988	2.496	1.863	2.158	1.889	1.638	1.910	2.262	0.858	1.639	1.860	0.697	4.608	8.753	10.261	10.696	10.288	16.274	10.320	12.275	0.879	0.787	1.011
Pdensi_DN19843_c1_g1d61774	Bud	MC_2_4	10.4817518736393	1387.09675107875	698.789251476193	-7.04937977562424	0.604991411436395	-11.652032809668	2.24049564241712e-31	8.42094436268477e-29	0.309	0.475	0.176	0.346	0.495	0.428	1.886	1.697	3.727	3.817	1.725	2.346	0.588	0.406	0.049	1.353	1.065	1.593	9.314	5.531	3.216	53.336	20.551	31.640	9.989	12.660	15.661
Pdensi_DN19286_c0_g1d117158	Bud	MC_2_4	12.0229682679591	9534.36873525371	4773.19585176083	-9.63187591221836	0.826740359447329	-11.6504242258806	2.28319364871796e-31	8.52877882718644e-29	0.444	0.573	0.088	9.316	15.526	14.633	13.026	12.778	7.159	8.982	7.057	5.509	7.298	16.929	7.171	1.882	4.078	1.604	7.262	9.545	3.174	120.127	234.643	334.910	0.341	0.995	0.213
Pdensi_DN42252_c0_g1d320449	Bud	MC_2_4	0	12672.4083509386	6336.2041754693	-16.6876938497823	1.43309524208005	-11.6445113763417	2.44720202046263e-31	9.08568515987371e-29	0.000	0.000	0.000	0.000	0.117	0.000	0.107	0.101	0.114	0.000	0.000	0.000	0.000	0.112	0.000	0.087	0.525	0.119	0.323	1.908	0.138	140.772	496.267	280.890	0.000	0.000	0.000
Pdensi_DN14514_c0_g1d342273	Bud	MC_2_4	2389.47859485078	4.81886075269194	1197.14872780174	8.82761482256933	0.758130226665226	11.6439293832132	2.46396407486369e-31	9.09247542971519e-29	46.379	97.357	75.265	62.455	64.393	59.704	70.408	52.067	64.412	68.080	77.794	59.200	45.934	78.788	58.802	85.345	71.710	62.268	51.534	5.438	34.745	0.184	0.181	0.025	13.205	19.462	20.061
Pdensi_DN36795_c0_g1d376592	Bud	MC_2_4	1280.38281427128	8.71990333240949	644.551358801847	7.11627098914844	0.611453442040591	11.6382875618452	2.63247972789122e-31	9.65580877541208e-29	32.043	45.482	39.779	133.210	124.331	46.918	103.478	85.780	113.704	85.454	72.810	68.556	32.790	44.967	10.390	15.477	10.793	9.789	5.092	2.136	7.256	0.425	0.142	0.091	0.737	0.369	0.543
Pdensi_DN17149_c0_g1d112553	Bud	MC_2_4	2.19570909732297	4077.01073863142	2039.60322386437	-10.863645686817	0.933864304981031	-11.6330023846855	2.80070300118623e-31	1.02113296009717e-28	0.066	0.142	0.000	2.081	5.569	6.372	4.662	2.477	1.550	1.934	1.167	0.935	1.469	3.268	2.070	0.119	0.720	0.572	29.958	0.384	12.841	95.563	56.335	148.750	0.101	0.444	0.476
Pdensi_DN21957_c0_g2d421210	Bud	MC_2_4	2.62812557658534	18673.0256480915	9337.82688683407	-12.7970255152844	1.10304529299277	-11.6015412935254	4.04722684398329e-31	1.46683064331223e-28	0.105	0.150	0.000	4.423	6.578	20.128	5.809	7.034	9.995	2.977	5.107	3.633	0.707	4.169	6.996	0.126	2.803	1.356	31.014	35.976	28.348	119.365	497.104	717.454	103.971	241.277	343.339
Pdensi_DN14132_c0_g1	Bud	MC_2_4	1.74258150243969	729.339847678568	365.541214590504	-8.71160406532814	0.75197276861895	-11.5849993894428	4.90970104904101e-31	1.76888684895863e-28	0.063	0.068	0.042	0.106	0.051	0.068	0.069	0.044	0.086	0.025	0.000	0.013	0.082	0.024	0.036	0.029	0.035	0.013	1.631	0.024	3.092	27.206	17.759	10.537	0.181	0.580	0.480
Pdensi_DN34938_c0_g1d375074	Bud	MC_2_4	1.74258150243969	2133.98585346661	1067.86421748452	-10.2594294039285	0.886159917943685	-11.5774017716072	5.36474681836528e-31	1.92146296633309e-28	0.062	0.066	0.049	0.232	0.458	1.056	0.738	0.256	0.504	0.158	0.311	0.249	0.835	0.609	0.584	0.067	0.041	0.078	0.212	0.932	0.247	110.232	32.217	24.125	0.077	0.235	0.044
Pdensi_DN32297_c0_g2	Bud	MC_2_4	0.663036162184037	3842.96387720676	1921.81345668447	-12.5176695864789	1.08133452781233	-11.5761304799946	5.44487534462139e-31	1.93875771920063e-28	0.000	0.062	0.000	0.290	1.458	1.560	1.333	2.282	0.947	1.350	2.475	0.477	0.321	1.062	0.194	0.104	0.189	0.000	0.518	0.201	0.082	72.699	76.166	132.417	0.000	0.065	0.069
Pdensi_DN23256_c0_g1	Bud	MC_2_4	44.5882191249705	3504.18626023815	1774.38723968156	-6.29614020442263	0.544115071953067	-11.5713394628512	5.75766965669018e-31	2.03821505846832e-28	0.649	1.431	1.996	1.969	2.453	3.447	1.878	2.615	3.735	1.940	1.624	3.865	0.406	1.467	1.338	0.929	3.407	11.828	1.670	6.246	2.816	89.592	72.555	97.918	0.270	1.379	1.258
Pdensi_DN85610_c0_g1	Bud	MC_2_4	0	20308.2308592615	10154.1154296308	-17.3680974972169	1.50201183266351	-11.5632228185701	6.32880793679778e-31	2.22744773211412e-28	0.000	0.000	0.000	0.000	0.000	0.401	0.000	0.000	0.000	0.000	0.000	0.000	0.410	0.000	0.000	0.000	0.000	0.000	0.000	0.000	0.000	860.808	577.310	124.837	0.000	0.000	0.000
Pdensi_GG_17550_c0_g1	Bud	MC_2_4	2010.162080908	6.3501257465725	1008.25610332729	8.18416490860952	0.709480797390285	11.535428356502	8.74507755990928e-31	3.06017403717101e-28	47.100	75.659	61.421	21.131	37.794	39.873	24.739	14.339	16.253	4.300	10.242	3.516	66.184	42.942	53.027	61.234	25.559	19.212	15.504	2.714	9.471	0.260	0.229	0.000	0.542	0.240	0.864
Pdensi_DN52157_c0_g1d254001	Bud	MC_2_4	2.3882145055327	424.763350890984	213.575782698259	-7.47355072275466	0.648624641375235	-11.5221504796811	1.02032247861764e-30	3.55002257588976e-28	0.032	0.069	0.128	0.848	0.889	1.142	1.021	0.301	0.564	0.376	0.366	0.648	0.608	0.851	1.085	0.146	0.461	0.282	4.385	3.741	3.176	12.436	10.623	8.759	0.100	0.072	0.077
Pdensi_DN36223_c0_g1	Bud	MC_2_4	7.11617368407569	208187.781410351	104097.448792018	-14.8354653560638	1.28815864727448	-11.5167998813291	1.08568654802988e-30	3.7559819622979e-28	0.163	0.000	0.491	0.000	0.000	0.356	0.181	0.514	0.000	0.386	0.000	0.000	0.727	0.377	0.364	0.732	0.528	0.599	1.084	3.219	0.469	12317.301	2439.330	1719.518	0.730	0.551	0.789
Pdensi_DN19631_c0_g3d287514	Bud	MC_2_4	0	9222.12806059293	4611.06403029646	-16.2292544766758	1.40926574195083	-11.5161065749103	1.09445476417016e-30	3.76492438874533e-28	0.000	0.000	0.000	0.000	0.000	0.000	0.000	0.000	0.059	0.000	0.000	0.000	0.113	0.000	0.000	0.000	0.055	0.063	0.342	0.000	1.739	414.733	196.262	100.889	0.000	0.000	0.000
Pdensi_GG_72043_c0_g1	Bud	MC_2_4	1.95579802627033	1214.98911796264	608.472457994456	-9.27830418286419	0.808078309588054	-11.4819369271205	1.62596587488454e-30	5.56189944887473e-28	0.000	0.060	0.111	0.619	0.801	2.874	1.216	1.486	1.691	0.464	1.392	1.792	0.883	2.262	1.213	0.226	1.087	0.339	0.618	1.151	0.397	28.543	37.108	24.419	0.000	0.000	0.067
Pdensi_DN19697_c0_g1d218856	Bud	MC_2_4	20.2271153039799	687.06614999396	353.64663264897	-5.08481705626287	0.443120158082691	-11.4750298841381	1.76116819251187e-30	5.99072675450629e-28	0.446	0.630	0.783	0.634	1.134	0.409	1.831	4.652	1.835	1.256	4.361	0.269	0.496	0.372	0.000	0.380	0.854	0.000	0.469	0.733	1.252	16.120	15.046	19.645	0.000	0.000	0.000
Pdensi_DN20532_c0_g4	Bud	MC_2_4	26.3735135524885	15020.8195351308	7523.59652434165	-9.15373927852125	0.79885573169996	-11.4585636871405	2.13018068258877e-30	7.20569118897029e-28	1.105	0.953	0.349	7.825	10.456	23.951	11.917	7.592	8.892	4.429	4.576	6.422	4.876	7.137	11.421	0.758	2.886	0.989	5.538	7.903	4.064	152.744	256.769	668.901	9.561	10.881	3.487
Pdensi_DN26929_c0_g3	Bud	MC_2_4	38.081491715397	1722.14876136837	880.115126541886	-5.49904794207865	0.480278502763527	-11.4497065982281	2.35942748951912e-30	7.93706193269834e-28	0.697	1.272	1.532	2.102	0.910	4.390	2.551	0.618	0.896	0.822	0.952	0.524	1.509	1.368	1.128	1.416	4.115	5.891	11.474	0.504	7.354	39.094	50.699	37.601	3.924	8.146	3.592
Pdensi_DN19316_c0_g2	Bud	MC_2_4	20.5088802944951	1902.80930049668	961.659090395587	-6.53592507626883	0.571311872116103	-11.4402052456221	2.63261993418021e-30	8.80741552485521e-28	0.584	0.847	0.435	5.228	15.881	20.013	6.114	5.661	4.087	1.771	2.832	2.520	6.181	12.288	16.675	1.451	3.053	1.096	2.684	2.033	0.750	27.847	55.184	55.379	1.355	1.308	0.280
Pdensi_DN13009_c0_g1d51387	Bud	MC_2_4	6.06257496209191	23656.8011001435	11831.4318375528	-11.9291524694442	1.04302214594168	-11.4371037238851	2.72842333102986e-30	9.07804588960362e-28	0.200	0.086	0.278	15.474	20.648	31.185	18.216	11.235	13.482	8.019	7.295	11.176	7.883	16.084	5.774	0.972	5.126	0.896	5.098	2.920	2.395	73.673	1148.947	467.207	0.000	0.000	0.000
Pdensi_DN25233_c0_g1d74016	Bud	MC_2_4	48.0649842199055	16801.4549179617	8424.75995109083	-8.449303108145	0.739172706951503	-11.4307563424408	2.9354077605393e-30	9.71364715889765e-28	2.000	1.347	1.027	9.418	19.843	39.572	10.554	7.323	6.546	1.638	2.605	1.046	8.311	17.825	23.875	1.232	3.485	1.375	3.175	40.294	4.613	177.875	269.471	759.559	1.124	5.340	3.032
Pdensi_DN25099_c0_g1d73557	Bud	MC_2_4	18.1176740731619	2199.51733656652	1108.81750531984	-6.92377177145093	0.60587835295694	-11.4276599215998	3.04196271283485e-30	1.00118392248156e-27	0.473	0.780	0.395	2.138	2.952	5.436	1.351	1.030	0.667	0.506	0.924	0.430	2.235	3.330	5.165	0.584	0.811	1.257	2.134	4.006	2.948	36.187	42.463	81.490	7.991	12.870	9.149
Pdensi_DN91975_c0_g1	Bud	MC_2_4	24.3660230829123	1009.40144977587	516.883736429389	-5.37283043918496	0.470432381589776	-11.4210472098627	3.28254544309771e-30	1.07455713408244e-27	0.482	0.784	0.967	1.828	2.638	0.784	1.599	2.531	1.148	1.994	0.912	1.134	1.069	0.834	0.267	1.079	1.034	0.881	1.600	1.954	2.659	34.056	19.963	22.140	0.000	0.000	0.000
Pdensi_DN2768_c0_g1d971	Bud	MC_2_4	61.0687094741719	1411.39470507426	736.231707274218	-4.53109646166535	0.396833886725529	-11.4181187979022	3.39503157788895e-30	1.10543680595991e-27	1.790	2.453	1.343	2.452	1.185	1.548	1.967	0.828	0.466	0.288	0.648	0.338	1.265	0.633	1.797	2.791	2.312	2.342	2.820	4.439	1.386	41.874	32.913	30.919	87.528	69.627	38.762
Pdensi_DN23973_c2_g1	Bud	MC_2_4	143.685888108008	84968.7012738342	42556.1935809711	-9.20790809672935	0.806912677295952	-11.4112819835549	3.67275968885181e-30	1.18950527624898e-27	3.320	5.730	4.104	2.094	2.082	8.793	0.293	1.316	0.234	0.156	0.587	0.078	7.538	11.857	14.955	13.444	15.726	13.317	11.538	50.257	18.245	4930.576	1191.654	591.970	0.202	0.149	0.080
Pdensi_DN30644_c0_g1d371195	Bud	MC_2_4	47.7837362633575	5861.3093995475	2954.54656790543	-6.93845848125639	0.608501809165352	-11.4025272838112	4.06154517854703e-30	1.30846223720302e-27	1.300	1.207	1.861	1.175	0.677	4.446	1.854	2.144	2.870	1.316	2.581	2.625	1.238	1.071	1.239	1.994	7.185	10.419	1.436	0.430	2.666	79.962	235.410	111.611	0.551	4.586	2.691
Pdensi_DN12472_c0_g1d337998	Bud	MC_2_4	84.7278596853151	373656.544018943	186870.635939314	-12.1065954837086	1.06210415241959	-11.3986895316514	4.24460104210352e-30	1.36023825395578e-27	3.750	2.805	1.193	0.000	0.000	0.000	0.000	0.054	0.732	1.158	0.460	1.784	15.978	0.779	1.693	3.144	1.597	2.977	0.235	1.150	0.447	685.000	16262.470	9627.540	10.056	1.577	9.376
Pdensi_GG_61809_c0_g1	Bud	MC_2_4	2.16795038042149	755.483185113576	378.825567746999	-8.44226039915696	0.740923466209625	-11.3942408145681	4.46706703527144e-30	1.42403548504506e-27	0.061	0.039	0.097	0.456	0.364	1.273	0.568	0.214	0.368	0.283	0.368	0.259	0.175	0.320	0.752	0.066	0.081	0.199	0.876	1.283	0.486	13.407	26.557	15.470	0.133	0.095	0.146
Pdensi_DN79500_c0_g1	Bud	MC_2_4	11489.5590590084	27.7295972432363	5758.6443281258	8.67064437938723	0.761665414716775	11.3837968901495	5.03584579289234e-30	1.59699259707098e-27	338.859	355.763	357.742	401.984	459.618	285.718	388.905	424.662	529.511	286.853	413.636	344.493	225.691	315.240	196.994	554.908	365.037	271.641	212.532	91.976	212.692	1.619	0.216	0.356	0.000	0.199	0.000
Pdensi_DN69209_c0_g1	Bud	MC_2_4	3.06054205584771	8615.02816916015	4309.044355608	-11.4607179313167	1.00739851739438	-11.3765483405312	5.47229839072925e-30	1.72641090370323e-27	0.139	0.151	0.000	0.000	0.000	0.000	0.000	0.000	0.000	0.000	0.176	0.000	0.000	0.000	0.000	0.000	0.268	0.170	0.000	2.581	0.000	384.768	203.772	76.542	0.208	0.000	0.000
Pdensi_GG_73524_c1_g1	Bud	MC_2_4	1919.02652766282	66.1938998630943	992.610213762956	4.84181161250656	0.42562514080227	11.3757650767061	5.52165187131859e-30	1.73300174814869e-27	49.086	63.607	63.114	69.439	71.135	63.438	77.161	52.010	75.355	45.541	84.890	74.155	64.236	65.326	65.171	41.633	25.028	18.360	22.645	7.175	12.576	2.462	1.468	1.102	0.537	0.165	0.294
Pdensi_DN29248_c0_g1d502432	Bud	MC_2_4	12.8408272518617	3997.32915154335	2005.0849893976	-8.28204054146875	0.728116339246199	-11.3746115765551	5.59513932928321e-30	1.74706073580203e-27	0.614	0.388	0.179	3.350	3.249	5.783	4.973	2.024	1.982	0.970	1.274	1.024	1.322	2.942	3.726	0.619	0.555	0.586	1.717	7.587	1.444	47.909	95.518	145.273	0.056	0.202	0.000
Pdensi_DN21835_c0_g2	Bud	MC_2_4	69.2020577681287	2292.69812564533	1180.95009170673	-5.05031454729096	0.444392405459738	-11.3645383792422	6.2795541871452e-30	1.95076273136172e-27	1.662	3.049	1.635	1.766	1.773	1.554	2.861	2.287	1.214	2.686	1.902	1.105	3.677	2.201	1.929	2.064	1.199	1.277	3.981	3.613	1.783	53.485	60.659	55.568	33.406	18.332	16.933
Pdensi_DN22972_c0_g5	Bud	MC_2_4	894.992864127973	2.95890412443654	448.975884126205	8.30848311755377	0.733116956497853	11.3330936406708	8.99697894953116e-30	2.78075154456372e-27	28.330	28.954	24.665	28.423	36.521	51.818	43.820	68.621	70.810	37.619	57.320	38.464	18.211	26.731	21.577	37.475	12.604	9.702	6.792	1.072	5.024	0.082	0.017	0.112	0.151	0.618	0.297
Pdensi_DN19596_c0_g1d218685	Bud	MC_2_4	1.9517421407903	1736.29293617463	869.122339157712	-9.7943437971292	0.864977027582564	-11.323241525272	1.00678976273031e-29	3.09603106429916e-27	0.039	0.043	0.101	0.847	2.768	5.957	1.488	1.195	1.759	0.470	0.555	0.893	1.467	3.253	6.407	0.151	0.299	0.359	0.359	2.680	0.274	23.168	30.451	71.909	0.000	0.000	0.000
Pdensi_DN4429_c0_g1d205605	Bud	MC_2_4	2.38159859247292	2010.8129509379	1006.59727476519	-9.71853340576673	0.858796008158416	-11.3164631803622	1.08772295620566e-29	3.3281042893191e-27	0.155	0.022	0.041	0.168	0.248	3.050	0.786	0.214	0.687	0.193	0.196	0.209	0.172	0.605	1.875	0.150	0.092	0.130	0.118	1.273	0.133	29.526	49.242	67.328	0.711	3.759	1.697
Pdensi_GG_129064_c1_g1	Bud	MC_2_4	307.56061385418	5213.97854037323	2760.76957711371	-4.08327174768016	0.36151805182771	-11.2947935159435	1.39230895294705e-29	4.23874537635201e-27	10.767	7.507	9.888	11.677	17.442	19.246	16.546	9.895	15.013	13.527	14.482	14.208	12.601	13.508	17.310	11.836	18.090	30.541	24.619	47.855	50.038	149.931	98.355	141.024	3.663	10.072	6.530
Pdensi_DN11213_c0_g1d387891	Bud	MC_2_4	48.4442059094329	4266.86695902609	2157.65558246776	-6.46112842577499	0.57234702739291	-11.2888302315572	1.49006523700443e-29	4.51378567914057e-27	1.498	2.028	0.914	1.033	1.361	1.286	0.815	1.073	0.848	0.937	1.074	0.536	1.209	1.885	1.211	1.564	4.998	2.541	5.470	8.408	20.552	113.592	147.792	57.333	1.172	4.299	3.680
Pdensi_DN34866_c1_g2	Bud	MC_2_4	42.5977302280096	1368.99414526613	705.795937747072	-5.0056620322252	0.443939683674433	-11.2755453416418	1.73301422854625e-29	5.22375100731308e-27	0.901	1.217	1.778	3.051	6.970	9.701	3.207	4.059	2.448	1.798	1.766	1.628	3.409	6.267	10.991	1.022	3.051	4.503	23.216	6.813	23.598	37.086	27.108	37.696	2.650	4.469	4.904
Pdensi_DN9713_c0_g1d266058	Bud	MC_2_4	1495.39795736833	1.89532576142984	748.646641564881	9.38054766111756	0.832009646653791	11.274565984715	1.7524066464708e-29	5.25618403400562e-27	37.805	53.267	45.919	59.624	78.103	60.270	67.461	59.977	76.580	38.975	49.392	39.465	54.947	58.217	58.651	24.753	9.721	6.536	2.458	0.879	1.718	0.111	0.018	0.000	0.000	0.000	0.000
Pdensi_DN9506_c0_g1d333058	Bud	MC_2_4	5421.44622412873	15.7198755714444	2718.58304985009	8.39557768534058	0.744725069556595	11.2733920590846	1.77593568791103e-29	5.30064569438856e-27	264.574	160.658	70.288	129.145	143.519	101.484	125.751	119.314	107.591	89.190	126.354	59.884	119.470	154.570	73.754	62.117	87.851	23.103	26.098	6.157	9.953	0.546	0.502	0.139	0.777	0.408	0.027
Pdensi_DN18923_c0_g1d59930	Bud	MC_2_4	321.591212369603	9267.94024601303	4794.76572919132	-4.84908320109068	0.430227884029413	-11.2709644843921	1.82559065825861e-29	5.4222714146366e-27	7.075	12.051	10.359	56.372	122.211	93.806	60.943	63.646	49.210	41.270	52.971	37.627	50.335	85.764	50.617	23.655	31.663	25.389	76.865	122.418	73.651	271.892	269.712	153.393	12.976	19.897	16.013
Pdensi_DN22717_c0_g1d68502	Bud	MC_2_4	63.2544158446878	2255.96304799555	1159.60873192012	-5.15663601008478	0.4577066270854	-11.2662472093126	1.92605326681503e-29	5.69288986940938e-27	2.646	1.668	1.487	6.116	3.502	3.207	4.675	3.693	2.371	4.361	3.156	2.365	2.546	3.591	1.473	2.664	9.084	4.433	8.360	9.134	7.903	81.291	44.778	44.911	1.988	1.330	0.693
Pdensi_DN41060_c0_g1d442982	Bud	MC_2_4	3840.61284141666	9.60911756574272	1925.1109794912	8.60454338069149	0.763858200937309	11.2645820521834	1.96281020419894e-29	5.77350665281475e-27	55.007	193.595	103.398	91.787	101.009	31.676	181.621	87.551	116.488	161.778	128.303	94.599	45.682	95.395	31.309	174.452	102.182	55.722	36.440	2.767	32.981	0.240	0.389	0.107	0.000	0.119	0.063
Pdensi_DN37026_c0_g1d32315	Bud	MC_2_4	7209.45084307895	4.67558209885839	3607.0632125889	10.667056563386	0.947236502458467	11.2612389152029	2.03872170905883e-29	5.96796574140259e-27	210.504	104.144	346.337	114.729	41.991	11.503	6.071	11.021	10.914	6.780	17.845	11.727	66.448	11.244	6.002	394.142	692.695	588.031	315.784	0.461	46.822	0.151	0.000	0.200	0.000	0.112	0.000
Pdensi_GG_130321_c0_g1	Bud	MC_2_4	2066.3636923662	10.0514533759282	1038.20757287106	7.59852652513532	0.674844370860543	11.2596723826056	2.07528786592502e-29	6.04593911868147e-27	57.222	81.193	50.787	26.128	28.871	28.808	79.995	58.404	102.549	79.900	161.553	136.553	50.979	55.090	32.740	65.434	107.584	83.728	53.051	6.975	71.655	0.491	0.246	0.037	0.057	0.000	0.000
Pdensi_DN25173_c1_g3	Bud	MC_2_4	491.779000682735	33781.5752099476	17136.6771053152	-6.10206443652049	0.542180985944132	-11.2546632853504	2.19663431488948e-29	6.36898429357098e-27	7.735	14.988	22.383	19.105	47.316	53.267	64.696	66.088	67.492	88.336	82.433	48.810	27.377	38.624	36.884	20.205	54.636	29.703	41.129	45.441	37.412	680.658	893.989	909.258	9.906	11.987	36.407
Pdensi_DN8681_c0_g1d452624	Bud	MC_2_4	13.4383066631617	1632.24284519263	822.840575927894	-6.92352230771559	0.615467354375634	-11.2492112839018	2.33672197283788e-29	6.74304869583662e-27	0.499	0.221	0.525	0.919	1.865	2.961	5.060	1.918	3.357	0.959	1.739	0.868	0.749	1.246	2.175	0.928	6.852	8.778	10.996	18.774	9.728	27.351	59.170	33.001	0.000	0.000	0.000
Pdensi_DN70495_c0_g1	Bud	MC_2_4	111.223883076901	2670.09788968701	1390.66088638196	-4.58541735649522	0.407799405742421	-11.2442963180567	2.47058966298317e-29	7.09571997168487e-27	2.946	4.470	2.757	10.444	10.031	11.324	8.060	14.026	14.254	8.834	10.921	8.794	7.423	8.617	8.737	2.110	2.321	2.636	6.080	7.510	13.261	80.990	49.486	69.523	4.659	7.059	7.122
Pdensi_DN11521_c0_g1d336257	Bud	MC_2_4	1.30685706664743	734.290597679166	367.798727372907	-9.13588771040438	0.814098455569907	-11.2220919323681	3.17665751274038e-29	9.08076632092659e-27	0.076	0.041	0.000	0.111	0.045	0.014	0.069	0.039	0.029	0.029	0.016	0.000	0.112	0.058	0.057	0.023	3.317	5.683	41.733	36.210	85.338	24.117	17.085	14.187	0.000	0.071	0.045
Pdensi_DN11799_c0_g1d210965	Bud	MC_2_4	89.8296473362994	15545.4480778514	7817.63886259387	-7.43502099538609	0.663227249873046	-11.2103671807956	3.62685686744624e-29	1.03192551843489e-26	4.440	1.686	2.098	1.916	3.804	9.331	1.981	1.405	1.633	0.483	0.920	1.355	2.763	2.961	3.479	2.043	8.824	53.572	15.462	1.608	12.763	683.131	189.265	321.978	18.907	26.700	45.774
Pdensi_GG_112277_c0_g1	Bud	MC_2_4	0.872944729484788	1124.89567678231	562.884310755898	-10.335078747388	0.922137130440815	-11.2077460132718	3.73585785759906e-29	1.05799494527205e-26	0.000	0.041	0.038	5.088	6.705	9.756	5.526	4.848	5.992	3.754	2.315	3.165	3.609	6.941	2.790	0.242	2.059	1.050	3.636	5.110	6.670	21.291	36.059	25.276	0.000	0.257	0.229
Pdensi_DN25113_c1_g1	Bud	MC_2_4	87.9832061802244	7031.81380585089	3559.89850601556	-6.3207151824979	0.564121299047555	-11.2045320628198	3.873954637365e-29	1.08965458173816e-26	2.164	3.109	2.772	4.212	6.062	5.289	5.579	7.264	7.660	8.472	6.436	7.198	3.576	4.792	3.827	2.339	7.988	6.230	10.951	58.883	12.435	325.049	114.906	103.436	3.857	5.084	4.558
Pdensi_DN8802_c0_g1d331982	Bud	MC_2_4	7.43156537560209	1246.47171455208	626.95163996384	-7.39131305362028	0.659684484173166	-11.2043154431385	3.88344245560997e-29	1.08965458173816e-26	0.160	0.361	0.159	2.362	2.836	6.679	2.698	2.189	2.481	1.083	1.675	0.759	0.585	2.992	3.349	0.189	6.585	6.261	16.102	5.314	9.149	17.939	38.628	34.110	25.234	27.733	15.491
Pdensi_DN21622_c0_g1	Bud	MC_2_4	59.7050033187852	36271.1719698865	18165.4384866027	-9.24691825240566	0.825453537235186	-11.2022274244263	3.97608691832833e-29	1.11053201964759e-26	0.327	3.186	1.962	5.669	11.101	14.180	2.909	2.626	1.805	1.284	4.138	1.415	6.563	17.632	18.896	3.131	5.199	8.300	26.039	82.027	23.593	642.100	1082.675	931.403	5.090	7.966	5.255
Pdensi_DN25626_c0_g1d559430	Bud	MC_2_4	41.6524908985606	3467.7815805994	1754.71703574898	-6.37995922852126	0.571120006637826	-11.1709608390012	5.65656475069151e-29	1.57267997506897e-26	0.722	1.728	1.375	1.295	1.126	1.432	1.451	1.805	1.207	1.209	2.448	0.824	0.707	1.249	1.056	4.655	9.103	3.093	5.973	1.128	3.166	125.130	92.372	45.910	0.000	0.069	0.000
Pdensi_DN35431_c0_g1d238732	Bud	MC_2_4	67.6998922055104	8936.95906297205	4502.32947758878	-7.04428775175193	0.632057383226947	-11.1450129983255	7.5733234204487e-29	2.09602052920127e-26	3.622	1.227	1.323	3.209	1.410	5.300	4.516	3.025	4.816	4.038	3.237	1.969	2.101	2.593	1.644	2.222	1.161	0.445	2.776	2.803	1.784	184.994	176.150	295.365	25.211	26.252	23.291
Pdensi_DN15403_c0_g1d54328	Bud	MC_2_4	5.25325943737014	1277.00222329968	641.127741368523	-7.92833709918893	0.711484541037587	-11.1433722616471	7.71419107232658e-29	2.12534690503086e-26	0.114	0.274	0.085	0.107	0.204	0.122	0.155	0.177	0.066	0.066	0.179	0.134	0.157	0.326	0.032	0.103	0.219	0.142	0.097	6.159	0.405	54.142	20.966	22.863	0.000	0.382	0.442
Pdensi_DN25952_c2_g1	Bud	MC_2_4	3.51217379283073	17266.6207213302	8635.06644756152	-12.2658422583207	1.10209433520807	-11.1295756329289	9.00632471412106e-29	2.4701671134838e-26	0.102	0.220	0.000	0.129	0.246	0.000	0.169	0.266	0.060	0.000	0.000	0.000	0.626	0.235	0.115	0.046	0.505	0.064	0.115	1.249	0.146	219.472	801.699	236.606	0.078	0.115	0.368
Pdensi_DN15505_c0_g2d525980	Bud	MC_2_4	14.3708247119295	393.564682726541	203.967753719235	-4.77398346672165	0.429099500648966	-11.1255861624204	9.41847497536497e-29	2.57162378609876e-26	0.462	0.486	0.370	0.951	0.637	0.112	0.426	0.000	0.000	0.104	0.000	0.197	0.254	0.882	0.278	0.039	1.351	0.968	4.331	1.438	1.031	9.132	9.337	10.608	1.289	3.169	1.870
Pdensi_DN35049_c0_g1d314097	Bud	MC_2_4	3.67105250002932	5657.62261336849	2830.64683293426	-10.5872457483992	0.952214313115461	-11.1185534627807	1.01910903740864e-28	2.7701567441847e-26	0.219	0.000	0.110	0.000	0.000	0.000	0.000	0.000	0.130	0.258	0.000	0.129	0.489	0.000	0.000	0.197	0.119	0.000	2.313	0.000	0.157	110.044	208.447	98.251	0.000	0.000	0.396
Pdensi_DN17597_c0_g2	Bud	MC_2_4	1.72517834334866	17064.3566996109	8533.04093897715	-13.2679868221297	1.19354982799628	-11.1164079713403	1.0439078222553e-28	2.82495375473248e-26	0.040	0.000	0.119	0.652	6.000	6.886	2.057	2.783	0.841	0.234	0.756	0.283	1.775	5.005	6.189	0.541	0.176	0.050	0.542	0.789	0.171	76.333	507.393	631.468	0.062	0.000	0.000
Pdensi_DN22405_c0_g1d222680	Bud	MC_2_4	2.82362270059561	7426.43232051035	3714.62797160547	-11.360386328108	1.02296653218751	-11.1053352877683	1.18172991433544e-28	3.18376862938301e-26	0.160	0.052	0.040	0.081	0.711	0.374	0.415	0.615	0.702	0.363	1.160	0.400	0.180	0.177	0.161	0.099	0.126	1.768	0.177	0.098	0.442	458.689	72.548	59.092	0.000	0.119	0.151
Pdensi_DN91978_c0_g1	Bud	MC_2_4	3.91202774076145	948.204915548731	476.058471644746	-7.9203752160856	0.714317274801948	-11.088035380751	1.43402572813824e-28	3.84647394426788e-26	0.153	0.110	0.101	0.128	0.245	0.000	0.056	0.159	0.119	0.179	0.129	0.060	0.170	0.176	0.000	0.092	0.056	0.127	0.115	0.533	0.000	12.067	33.904	22.874	0.000	0.000	0.000
Pdensi_DN11832_c0_g1d50232	Bud	MC_2_4	40.2255384711591	3314.69529205988	1677.46041526552	-6.36450362852788	0.574086049296684	-11.0863234463284	1.46172639364063e-28	3.90357880070134e-26	1.151	1.177	1.361	3.189	2.297	3.319	2.001	1.619	1.757	2.333	1.070	1.847	1.123	1.445	1.538	1.733	3.590	5.280	3.329	2.034	2.660	42.589	121.412	76.772	0.042	2.240	0.525
Pdensi_DN1994_c0_g1d380823	Bud	MC_2_4	0	2302.84355419023	1151.42177709512	-14.2277412704133	1.28371781549375	-11.0832311421502	1.51311479429179e-28	4.02316740588814e-26	0.000	0.000	0.000	0.166	0.079	0.166	0.578	0.137	0.438	0.077	0.167	0.105	0.000	0.406	0.075	0.100	0.024	0.000	0.115	0.539	0.442	74.062	56.793	42.579	0.000	0.000	0.000
Pdensi_DN12064_c0_g1d211237	Bud	MC_2_4	0.868140915054627	1964.87977541576	982.873958165407	-11.1414633419051	1.00679617644062	-11.0662551195755	1.82884426659182e-28	4.84150737844532e-26	0.018	0.019	0.036	0.588	0.996	4.993	1.042	0.787	0.674	0.337	0.387	0.535	0.461	1.099	2.074	0.082	0.220	0.045	10.849	0.818	21.339	32.343	29.129	81.398	1.125	1.135	0.390
Pdensi_DN7686_c0_g1d207829	Bud	MC_2_4	2.62812557658534	4624.76709975752	2313.69761266705	-10.7839840847874	0.976886591096751	-11.0391361526216	2.47400153990199e-28	6.5210825005001e-26	0.090	0.146	0.000	5.485	11.556	23.648	7.996	8.173	7.219	3.558	3.759	5.215	3.205	8.136	11.169	0.225	2.917	1.445	3.780	10.383	3.937	66.240	79.666	189.056	0.456	0.608	0.081
Pdensi_DN18943_c0_g1	Bud	MC_2_4	18.2726123423719	1956.10631032146	987.189461331916	-6.74234570118917	0.61096229540329	-11.035616685214	2.572804165156e-28	6.75228017275941e-26	0.933	0.501	0.232	0.037	0.035	0.281	0.032	0.000	0.000	0.000	0.000	0.000	0.743	0.301	0.262	0.079	0.064	0.073	0.695	0.000	1.415	61.043	49.748	36.315	1.127	2.286	2.234
Pdensi_DN42477_c0_g1d93713	Bud	MC_2_4	39.7086662240213	2075.07884969471	1057.39375795937	-5.70749628739086	0.517477542927141	-11.0294569598249	2.75523660551487e-28	7.20003632775062e-26	0.932	0.894	1.820	1.627	0.519	1.609	1.781	3.143	2.876	3.380	3.691	2.479	0.775	0.726	0.485	7.963	6.331	6.154	21.987	27.661	11.884	51.829	66.018	36.505	0.051	0.075	0.000
Pdensi_DN16872_c0_g1d349138	Bud	MC_2_4	30.641613775597	548.525965278359	289.583789526978	-4.16018851928273	0.378078214780143	-11.0035129151832	3.67529432620892e-28	9.56330431342772e-26	1.035	0.804	0.946	2.271	1.359	1.597	3.246	2.095	2.992	4.354	3.530	3.870	0.919	0.975	1.735	1.418	3.264	6.007	8.731	5.870	3.068	13.709	11.969	15.011	14.596	2.773	2.815
Pdensi_DN15539_c0_g1d467281	Bud	MC_2_4	54.574034273547	1579.49545266211	817.03474346783	-4.85559315421423	0.442637666385658	-10.9696790918459	5.34618001946685e-28	1.38518386819276e-25	1.417	2.391	1.192	2.059	1.827	2.792	1.142	1.635	0.854	2.021	1.849	1.627	1.195	2.650	1.020	1.206	1.779	1.883	26.201	3.865	7.990	40.380	42.460	34.631	19.211	28.852	35.461
Pdensi_DN14453_c0_g1d342034	Bud	MC_2_4	2825.89256625708	6.77490646798462	1416.33373636253	8.6402135302069	0.789946106507061	10.9377253195306	7.60849091864404e-28	1.95762096071541e-25	43.586	144.463	70.877	54.903	49.841	63.432	90.686	57.244	57.241	56.901	89.197	41.489	30.130	87.715	65.250	23.504	36.028	17.609	19.283	5.105	8.514	0.212	0.239	0.072	1.435	0.278	1.508
Pdensi_GG_130592_c0_g1	Bud	MC_2_4	1.74332943138983	15170.5812576075	7586.16229351946	-13.0878574906782	1.1965942361091	-10.9375902839338	7.61982932087689e-28	1.95762096071541e-25	0.074	0.053	0.025	3.622	5.778	22.851	7.249	5.282	4.298	2.366	2.774	1.931	2.220	8.255	11.556	0.291	2.863	0.372	0.619	0.746	0.601	44.445	212.065	814.896	0.000	0.055	0.000
Pdensi_DN24262_c0_g1d192184	Bud	MC_2_4	0.86483295852474	21193.7481683039	10597.3065006312	-14.5768228067096	1.33535310747066	-10.9160810913303	9.65733940318183e-28	2.47065580496191e-25	0.075	0.000	0.000	0.000	0.000	0.000	0.000	0.078	0.000	0.000	0.000	0.000	0.249	0.086	0.000	0.000	0.000	0.000	1.834	0.173	0.747	1232.622	281.914	160.281	0.113	0.167	0.000
Pdensi_DN15223_c0_g1	Bud	MC_2_4	19.1657210517654	2511.92336824129	1265.54454464653	-7.03380716442776	0.644570624454792	-10.9123917497439	1.00574847823984e-27	2.56225997251329e-25	0.429	0.691	0.639	1.030	1.843	4.839	1.171	2.262	4.882	1.460	1.126	2.280	0.119	2.132	1.643	0.161	1.492	5.441	1.820	8.378	2.654	40.908	37.426	104.200	1.322	0.921	1.284
Pdensi_DN1581_c0_g1	Bud	MC_2_4	177.824352101231	1852.77704908325	1015.30070059224	-3.38117118845129	0.309894203812606	-10.9107274252083	1.02433381318012e-27	2.59873488403797e-25	5.857	5.726	4.695	5.701	5.057	6.312	4.209	3.791	5.873	4.656	3.530	4.330	6.254	7.311	5.473	5.638	4.753	4.984	6.786	9.048	11.675	55.593	38.456	44.741	10.521	24.062	20.776
Pdensi_GG_157845_c0_g1	Bud	MC_2_4	0.864085029574603	2915.58151418011	1458.22279960484	-11.7140065107755	1.07523384195704	-10.8943804163146	1.22598150934135e-27	3.09740921745959e-25	0.051	0.000	0.022	3.597	4.106	11.271	5.943	4.410	4.588	4.872	5.727	7.573	1.946	7.112	2.247	0.086	2.157	0.321	203.554	56.929	355.786	33.826	117.673	60.012	0.045	0.000	0.000
Pdensi_DN29861_c0_g1d82205	Bud	MC_2_4	6.55830440538796	19368.1860607466	9687.37218257601	-11.5288910190108	1.05861894785614	-10.8905012916674	1.27934119772237e-27	3.20989805487778e-25	0.287	0.311	0.000	0.000	0.000	0.000	0.000	0.000	0.342	0.339	0.000	0.000	0.634	0.000	0.636	0.000	0.307	0.698	12.699	0.000	0.000	276.692	660.754	472.707	0.000	0.000	1.043
Pdensi_DN7524_c0_g1d101692	Bud	MC_2_4	235.853055796054	6942.37009315053	3589.11157447329	-4.87925122066839	0.448033155305755	-10.8903797919567	1.28104918429789e-27	3.20989805487778e-25	7.417	4.986	9.199	24.372	21.241	13.193	24.267	15.140	13.973	9.474	14.970	6.893	6.262	11.021	7.223	12.088	13.233	7.552	16.344	18.966	10.591	163.720	134.530	214.747	1.720	3.448	6.192
Pdensi_DN16752_c0_g1d471667	Bud	MC_2_4	4.53513752960393	23226.010365729	11615.2727516293	-12.3207427775139	1.13194678387978	-10.8845600808937	1.36556357537575e-27	3.40764077776552e-25	0.285	0.000	0.142	5.270	3.606	15.899	3.087	6.100	8.531	2.771	6.344	3.140	1.923	4.948	9.560	0.192	5.016	2.206	43.040	56.267	38.130	213.974	458.179	993.342	62.374	137.220	175.151
Pdensi_GG_6431_c0_g1	Bud	MC_2_4	2.16795038042149	1960.15747874589	981.162714563156	-9.8179084026188	0.902417117188029	-10.8795680130845	1.44244923146058e-27	3.58481015531313e-25	0.060	0.044	0.099	1.260	2.746	6.103	1.972	2.723	1.659	1.178	0.880	1.116	0.920	2.649	2.738	0.153	0.466	0.187	0.885	1.359	1.488	20.128	33.615	87.041	0.186	0.022	0.024
Pdensi_GG_34823_c0_g1	Bud	MC_2_4	0.216208239631185	16560.7359288609	8280.47606855025	-16.1119881220598	1.48183566659466	-10.8729925222316	1.5503088396872e-27	3.83720344027943e-25	0.019	0.000	0.000	0.000	0.000	0.041	0.000	0.000	0.022	0.022	0.000	0.023	0.380	0.131	0.021	0.000	0.042	0.359	1.715	18.943	3.592	162.036	785.678	251.607	44.515	22.552	7.504
Pdensi_DN38059_c0_g1	Bud	MC_2_4	297.052201682692	18806.9072122883	9551.97970698548	-5.98438264441767	0.550480914714553	-10.8711900530118	1.58124714450665e-27	3.89793425646643e-25	12.873	9.764	4.540	49.904	34.282	27.209	50.556	43.113	27.116	38.666	37.183	21.648	12.066	16.700	12.524	9.966	17.199	8.803	51.710	161.860	47.841	430.241	379.548	578.228	7.285	8.520	5.857
Pdensi_DN37298_c0_g1d377050	Bud	MC_2_4	13.4816564405246	757.695187172118	385.588421806321	-5.81254548083687	0.534853404846015	-10.8675488052849	1.64562703879535e-27	4.04027980395851e-25	0.604	0.373	0.258	1.311	1.357	1.506	7.370	4.781	8.140	8.113	11.458	9.985	0.096	0.498	0.193	0.853	7.227	10.637	19.347	46.626	25.456	17.060	22.980	16.016	0.131	0.000	0.311
Pdensi_DN30424_c0_g1d82695	Bud	MC_2_4	5.45281244686044	1030.52560207131	517.989207259085	-7.56417100895052	0.698939444112953	-10.8223553165617	2.6975445279046e-27	6.59630888413876e-25	0.141	0.228	0.141	0.000	0.000	0.000	0.000	0.000	0.000	0.000	0.000	0.000	0.000	0.000	0.000	0.063	0.000	0.000	0.000	0.000	0.807	47.465	19.977	12.241	0.644	1.265	0.254
Pdensi_DN18651_c0_g1d532296	Bud	MC_2_4	0.216208239631185	5133.13905307258	2566.67763065611	-14.4220557701783	1.33716778108626	-10.7855244301971	4.029384269813e-27	9.81364597681497e-25	0.018	0.000	0.000	0.000	0.000	0.076	0.000	0.018	0.000	0.021	0.045	0.021	0.060	0.020	0.020	0.000	0.039	0.022	0.000	0.000	0.025	76.825	155.770	141.243	0.000	0.040	0.042
Pdensi_DN22808_c3_g2	Bud	MC_2_4	19.5990009074693	5353.23050509951	2686.41475300349	-8.09341526274869	0.750814072310529	-10.7795199387277	4.3012463129312e-27	1.04340352789544e-24	0.794	0.655	0.356	3.608	7.282	15.702	5.301	4.780	4.380	2.163	2.339	2.323	3.383	5.881	10.664	1.460	57.229	5.266	46.340	9.720	21.504	100.933	51.313	238.264	0.223	0.285	0.583
Pdensi_DN22612_c0_g1	Bud	MC_2_4	21.2352359092418	4231.78272031603	2126.50897811263	-7.63835165433917	0.709188438526731	-10.7705529861811	4.74144766601811e-27	1.14562406939885e-24	0.524	0.367	1.056	0.929	1.751	2.688	0.580	1.380	1.163	0.736	1.213	2.152	0.391	0.128	0.987	0.955	8.623	3.553	2.888	2.525	0.411	114.939	159.622	42.173	0.267	0.898	0.241
Pdensi_DN21322_c3_g1	Bud	MC_2_4	1143.03809082621	84.3756174057062	613.706854115958	3.75880126197494	0.349400908435709	10.7578462769411	5.4427310735585e-27	1.30986960318905e-24	39.203	34.711	30.731	15.641	17.363	14.812	11.723	13.670	23.631	15.240	10.824	18.267	27.663	19.904	16.328	24.287	16.137	15.914	10.758	4.600	13.841	2.596	1.731	2.014	1.213	1.938	46.010
Pdensi_DN20497_c1_g1	Bud	MC_2_4	256.956434422207	4639.73049614862	2448.34346528541	-4.1741777278511	0.388061382489832	-10.756488319114	5.52350650129799e-27	1.3240758419332e-24	9.204	7.840	6.481	21.371	36.747	42.856	19.901	15.436	14.915	10.166	10.520	11.538	21.599	35.463	30.756	13.067	18.389	11.432	24.379	30.920	19.456	108.196	93.718	140.825	2.827	2.607	1.816
Pdensi_DN36051_c1_g1	Bud	MC_2_4	7.15771136280897	745.730807282838	376.444259322823	-6.70106084394126	0.623208990293871	-10.7525099096876	5.76706040062601e-27	1.37703832813065e-24	0.380	0.120	0.153	0.774	1.059	1.517	1.232	0.453	0.500	0.336	0.341	0.214	1.141	0.705	1.405	0.404	0.609	3.993	1.408	1.471	0.910	18.020	14.498	22.632	1.487	2.430	1.992
Pdensi_DN16662_c0_g1d348423	Bud	MC_2_4	2.39195415028338	2147.88173045211	1075.1368423012	-9.8099542467326	0.912542921615533	-10.7501291329567	5.91787093175747e-27	1.40752861442519e-24	0.139	0.065	0.020	0.158	1.146	1.512	0.952	0.510	0.118	0.118	0.204	0.048	0.999	1.235	1.531	0.032	0.000	0.000	1.372	0.113	1.294	22.532	48.102	83.945	3.073	2.100	1.302
Pdensi_DN6203_c0_g1d328916	Bud	MC_2_4	0	2778.67805522127	1389.33902761063	-14.4987238918059	1.34875832295904	-10.7496826117797	5.94658825467863e-27	1.40885550836915e-24	0.000	0.000	0.000	0.000	0.000	0.000	0.000	0.309	0.000	0.000	0.000	0.000	0.000	0.170	0.000	0.000	0.000	0.000	0.489	17.088	1.057	96.099	78.267	36.170	0.000	0.000	0.000
Pdensi_DN19705_c0_g1d486548	Bud	MC_2_4	175.382735524197	6655.18162247399	3415.2821789991	-5.2460413619725	0.488387007420588	-10.7415661806391	6.49333682628243e-27	1.53242749100265e-24	5.807	7.038	3.191	2.134	4.934	8.862	0.534	3.371	3.303	0.489	3.263	2.536	5.753	10.779	7.012	0.878	2.096	1.583	0.496	6.580	1.715	162.283	206.669	125.375	2.728	10.607	5.248
Pdensi_GG_107258_c0_g1	Bud	MC_2_4	115.598250943459	5159.75727673754	2637.6777638405	-5.47993732754357	0.510464609156214	-10.7351954067918	6.9571627773145e-27	1.63555107021284e-24	3.816	3.796	2.947	9.015	8.028	14.187	21.169	13.343	21.422	9.181	8.887	14.467	6.590	7.924	7.988	2.049	3.307	1.771	6.392	11.580	6.704	74.402	136.030	164.410	4.248	2.307	9.355
Pdensi_GG_36348_c1_g1	Bud	MC_2_4	1593.6576723258	3.23364099848183	798.445656662141	9.0921974410991	0.848145001663602	10.7200978880558	8.1916593068038e-27	1.91836058412565e-24	32.603	59.522	53.929	77.443	70.961	66.726	77.686	58.876	75.292	35.990	69.229	48.099	28.238	49.814	44.127	48.660	23.819	24.274	7.415	1.739	14.914	0.082	0.010	0.127	0.037	0.009	0.009
Pdensi_DN35378_c0_g1	Bud	MC_2_4	2.17905386718208	1561.79025817874	781.984656022963	-9.48685032624358	0.88537035106062	-10.7151208699037	8.6444270228795e-27	2.01663552708462e-24	0.066	0.072	0.066	0.335	0.080	0.216	0.147	0.277	0.078	0.467	0.168	0.392	0.074	0.306	0.149	0.179	0.580	1.233	0.744	1.004	0.570	81.698	26.883	13.548	0.000	0.000	0.000
Pdensi_DN21886_c0_g1d190004	Bud	MC_2_4	0.647128860993282	25872.8154122857	12936.7312705733	-15.2807938771708	1.42752611864673	-10.7043882963464	9.70696277908708e-27	2.25586851027883e-24	0.022	0.000	0.043	0.000	0.052	0.023	0.047	0.134	0.050	0.000	0.027	0.051	0.215	0.049	0.048	0.000	0.119	0.108	0.196	0.150	0.123	1783.740	190.312	109.577	0.904	0.266	0.207
Pdensi_DN16818_c0_g1d349161	Bud	MC_2_4	0	1931.80450390753	965.902251953766	-13.9741890426572	1.30725960125173	-10.6896817045954	1.13760714446947e-26	2.6337119320326e-24	0.000	0.000	0.000	0.000	0.000	0.000	0.000	0.000	0.000	0.038	0.000	0.000	0.000	0.000	0.000	0.000	0.000	0.000	0.110	23.607	0.000	45.873	61.601	35.867	0.000	0.000	0.000
Pdensi_DN17483_c0_g1d350904	Bud	MC_2_4	0.884048216245383	1927.04527000216	963.964659109204	-11.1050072144085	1.03904636217639	-10.6876917322034	1.16227617504886e-26	2.68063150554451e-24	0.000	0.071	0.000	0.000	0.000	0.000	0.000	0.000	0.026	0.000	0.000	0.026	0.073	0.000	0.000	0.000	0.000	0.028	0.601	29.678	2.358	73.218	41.890	31.621	0.000	0.000	0.000
Pdensi_GG_46837_c0_g1	Bud	MC_2_4	2.6089103188647	23611.2025445411	11806.90572743	-13.143521182537	1.22994161974949	-10.6862967896102	1.17988429823791e-26	2.71097340192868e-24	0.172	0.062	0.000	4.656	12.999	49.102	10.377	12.382	10.857	3.095	2.857	3.420	4.321	15.093	31.225	0.281	5.482	0.000	3.097	1.169	0.353	108.348	516.898	1052.407	0.438	0.000	0.000
Pdensi_GG_114438_c1_g1	Bud	MC_2_4	61.7237558014163	1803.52025378069	932.622004791054	-4.86874395339043	0.455709622173715	-10.683873494193	1.21110417187465e-26	2.7722447675603e-24	2.052	1.661	1.949	3.363	3.732	7.588	3.312	3.123	3.909	2.378	2.788	3.427	2.697	4.528	7.491	1.388	1.075	1.558	21.670	7.981	18.614	64.141	26.493	45.712	4.766	9.881	5.804
Pdensi_DN40098_c0_g1	Bud	MC_2_4	16.4173846669346	12423.2332383465	6219.82531150669	-9.5629396522837	0.895230414331142	-10.6820987079941	1.23448741964166e-26	2.81518614258957e-24	0.527	0.081	0.897	6.345	3.152	7.285	18.157	7.422	12.491	15.070	18.577	14.961	2.599	2.113	4.713	1.532	18.077	28.069	45.546	118.435	74.787	255.439	502.578	160.124	0.117	0.253	0.000
Pdensi_DN23203_c1_g8	Bud	MC_2_4	23.1026312411192	1545.21480787999	784.158719560553	-6.06375267821989	0.568192382862029	-10.6720062801199	1.37622269198808e-26	3.12669579364814e-24	0.812	0.859	0.453	1.581	2.764	4.042	2.276	2.505	4.003	2.691	5.426	3.191	0.394	2.484	2.645	0.661	5.246	6.498	28.089	3.632	29.458	23.866	52.014	36.905	0.366	2.923	0.193
Pdensi_DN26372_c0_g2d228924	Bud	MC_2_4	392.490197155287	3017.18200895795	1704.83610305662	-2.94218009737712	0.275875302842749	-10.6648912282452	1.48572790234858e-26	3.36293682223792e-24	12.786	12.074	11.064	18.467	20.129	20.769	20.221	19.081	20.188	21.538	18.413	19.423	10.449	14.772	12.273	6.171	14.996	11.118	9.213	35.246	14.414	74.765	71.939	77.120	11.075	16.238	12.725
Pdensi_DN73690_c0_g1	Bud	MC_2_4	14.030112395061	2819.8748022695	1416.95245733228	-7.65243040699495	0.719079884652434	-10.6419753497815	1.9005670742597e-26	4.28598992657499e-24	0.205	0.846	0.247	1.106	0.581	0.519	1.113	0.615	0.289	0.956	0.558	0.384	0.287	0.804	0.267	0.245	0.383	0.272	0.939	1.416	0.648	94.902	73.938	44.293	1.736	1.332	2.055
Pdensi_DN15699_c0_g1d54606	Bud	MC_2_4	54.2405280842534	4379.05017597808	2216.64535203117	-6.3346750183307	0.597109676388715	-10.6088969394073	2.70928597306731e-26	6.08719573166502e-24	2.276	1.056	1.635	8.940	3.612	16.201	11.152	5.195	12.626	9.228	8.577	9.195	2.543	3.721	15.421	1.627	5.236	15.123	105.635	2.626	95.667	87.959	67.292	165.595	0.181	3.400	1.563
Pdensi_DN37386_c0_g2	Bud	MC_2_4	39.8098073237827	37539.9476148395	18789.8787110816	-9.88105875410738	0.932293082311105	-10.5986614526977	3.02275533546991e-26	6.76652672301808e-24	2.135	1.090	0.414	2.672	3.554	38.841	7.630	4.048	10.291	3.279	2.525	8.836	1.933	5.403	24.549	0.282	0.946	1.141	1.756	19.148	6.170	333.645	481.533	1869.076	19.435	33.479	55.634
Pdensi_GG_54134_c0_g1	Bud	MC_2_4	2.3771110187721	2205.9436386599	1104.16037483934	-9.8544199796079	0.930167495943905	-10.5942424591046	3.16896279361701e-26	7.06783174277482e-24	0.035	0.025	0.151	0.146	0.126	0.249	0.139	0.109	0.217	0.177	0.088	0.138	0.065	0.067	0.144	0.042	1.499	2.895	40.527	3.263	36.156	23.662	80.001	55.843	0.000	0.078	0.028
Pdensi_GG_107060_c0_g1	Bud	MC_2_4	13.0827512147819	2151.06510318667	1082.07392720073	-7.36189595505001	0.694929838283419	-10.5937255093766	3.18651824158758e-26	7.0810482734958e-24	0.131	0.538	0.509	9.370	37.973	26.094	13.630	15.911	16.183	8.004	9.341	9.728	8.850	18.052	14.657	2.560	6.748	5.521	19.330	29.582	21.818	52.070	76.747	31.130	0.017	0.000	0.000
Pdensi_DN24228_c0_g2	Bud	MC_2_4	1127.07144432339	51.0885016509378	589.079972987166	4.44712083886043	0.419950328342302	10.5896353419102	3.32886091745897e-26	7.37046121971789e-24	28.762	41.569	32.915	41.477	32.818	31.166	34.921	29.031	35.119	23.063	24.958	24.009	23.759	33.916	23.039	30.683	10.077	10.411	8.608	5.314	19.228	1.750	1.229	0.884	3.403	6.093	5.809
Pdensi_DN38546_c2_g1	Bud	MC_2_4	52.5586694165226	5224.67297230339	2638.61582085995	-6.63507850658701	0.626925911448707	-10.5835129565065	3.55378663931369e-26	7.83996235125115e-24	1.334	1.330	2.151	3.351	4.428	8.307	21.283	27.717	52.404	65.561	47.997	63.613	6.341	3.150	5.683	4.363	6.867	6.287	13.525	45.502	10.061	57.380	179.293	141.143	2.145	4.565	5.033
Pdensi_DN1883_c0_g1d325525	Bud	MC_2_4	1.30941709422718	4352.64571431375	2176.97756570399	-11.70081237183	1.10610321869844	-10.5784091159217	3.75275913049499e-26	8.24902519630248e-24	0.000	0.065	0.060	0.229	0.213	0.064	0.413	0.198	0.210	0.083	0.077	0.057	0.101	0.140	0.054	0.000	3.458	4.679	44.539	8.055	45.817	33.576	201.723	78.435	0.141	0.000	0.000
Pdensi_DN17873_c0_g1	Bud	MC_2_4	3.05274652561701	7957.93841756908	3980.49558204735	-11.3487949165334	1.07412277086465	-10.5656403759115	4.30023578149347e-26	9.41844446991276e-24	0.078	0.123	0.083	0.000	0.000	2.306	0.000	0.030	0.737	0.000	0.299	0.509	0.260	0.212	1.256	0.000	0.147	0.503	0.000	0.033	0.276	17.618	260.741	286.121	0.000	52.482	108.997
Pdensi_DN39034_c0_g1d150828	Bud	MC_2_4	13.7370431245472	658.817976554019	336.277509839283	-5.58536805945319	0.528689897201393	-10.5645447151898	4.35074692273047e-26	9.49492038104706e-24	0.491	0.533	0.247	0.000	3.885	3.195	4.619	4.901	5.270	6.099	4.647	1.445	2.180	1.984	1.363	0.880	0.790	2.695	1.903	8.536	1.060	23.146	14.362	12.347	0.000	0.000	0.000
Pdensi_DN23779_c0_g2	Bud	MC_2_4	3.70467920104045	834.601883276988	419.153281239014	-7.81762850906093	0.740466999976484	-10.5577000856341	4.67987533605495e-26	1.01767231950612e-23	0.083	0.148	0.110	0.173	0.116	0.059	0.060	0.157	0.080	0.241	0.157	0.049	0.076	0.095	0.016	0.263	1.207	0.626	1.641	0.160	0.197	37.021	18.370	8.968	0.775	0.248	0.265
Pdensi_GG_120308_c0_g1	Bud	MC_2_4	0	1911.24422014013	955.622110070063	-13.9589142855571	1.32230889786862	-10.5564700563211	4.74158517799457e-26	1.02742220041898e-23	0.000	0.000	0.000	0.027	0.026	0.211	0.215	1.860	0.408	0.409	6.842	0.674	0.049	0.402	0.025	0.000	0.338	0.000	0.000	0.102	0.000	59.109	55.967	28.706	3.229	49.955	32.235
Pdensi_DN53102_c0_g1d162748	Bud	MC_2_4	0	1407.45722688671	703.728613443353	-13.5173570765855	1.28344717177061	-10.5320712639363	6.14668583575061e-26	1.32716101832334e-23	0.000	0.000	0.000	0.000	0.222	0.199	0.000	0.000	0.021	0.432	0.000	0.000	0.203	0.000	0.203	0.164	0.393	3.996	11.645	3.305	55.259	36.030	40.256	28.428	0.000	0.000	0.000
Pdensi_DN26683_c1_g1	Bud	MC_2_4	25.5259683055633	11156.4210800039	5590.97352415473	-8.77181004666447	0.832993607886296	-10.5304650163196	6.2524835956959e-26	1.34084755891895e-23	0.758	1.050	0.535	5.563	5.349	34.565	9.527	5.373	8.345	3.791	3.946	4.510	2.276	5.397	11.229	0.686	1.564	0.726	1.023	7.220	1.481	77.867	189.532	528.140	1.157	4.761	3.391
Pdensi_DN26864_c0_g1d500265	Bud	MC_2_4	211.390912533876	7592.15102754152	3901.7709700377	-5.16647052567142	0.490622454406217	-10.530440421697	6.25411750645418e-26	1.34084755891895e-23	4.247	8.931	6.186	12.894	20.995	33.976	18.911	15.166	17.690	11.979	12.194	10.654	12.132	16.406	21.545	3.662	6.367	3.400	8.044	9.879	21.826	175.266	142.696	242.379	42.440	20.322	34.594
Pdensi_DN6400_c0_g1d329090	Bud	MC_2_4	5.67307657197165	5783.07368488077	2894.37338072637	-9.99432350416095	0.949728787704708	-10.5233448049049	6.74362247968527e-26	1.44072170365992e-23	0.112	0.242	0.168	0.850	1.557	3.529	0.928	0.469	1.583	0.395	0.568	0.199	0.375	1.876	2.143	0.000	0.184	0.419	1.328	25.885	3.378	364.192	58.340	38.318	2.753	21.628	4.252
Pdensi_DN17130_c0_g1d185805	Bud	MC_2_4	29.820361489418	10330.1912321103	5180.00579679986	-8.43641411038316	0.802938986156889	-10.506918029678	8.02741120633336e-26	1.70899655080848e-23	1.674	0.869	0.185	1.563	3.960	0.067	1.778	1.422	0.291	1.598	1.644	0.000	2.621	1.356	0.208	0.726	14.561	10.527	25.890	11.389	33.976	331.681	264.822	181.689	0.946	0.278	0.149
Pdensi_GG_58086_c0_g1	Bud	MC_2_4	10.0179524802163	1281.91462755122	645.966290015718	-7.0002812640466	0.666798055710001	-10.4983528432649	8.79005075243943e-26	1.86483836311684e-23	0.468	0.318	0.118	0.557	0.044	0.000	0.045	0.037	0.067	0.079	0.052	0.064	6.875	0.075	0.256	0.083	22.280	32.677	51.727	4.615	2.143	51.229	24.616	22.067	0.000	0.298	0.000
Pdensi_DN23957_c2_g7	Bud	MC_2_4	96.904994680318	4265.39617385049	2181.1505842654	-5.46018848606652	0.520275345686479	-10.4948053590009	9.12656167041744e-26	1.92950724648742e-23	3.488	2.471	2.919	2.031	2.623	2.181	1.650	1.656	1.741	0.833	1.065	1.171	1.998	1.937	2.413	1.846	0.950	0.459	0.802	0.980	0.650	168.754	104.031	53.283	0.912	1.939	2.407
Pdensi_GG_121678_c0_g1	Bud	MC_2_4	715.794146238013	2.77349114389525	359.283818690954	7.827539363327	0.746046780823646	10.492022168751	9.39948418161854e-26	1.98033146315014e-23	18.635	25.823	21.104	28.056	28.756	26.484	24.452	28.648	36.331	18.477	26.279	21.587	12.354	24.299	16.149	18.913	4.093	2.150	1.265	1.572	1.393	0.131	0.084	0.000	0.213	0.678	0.887
Pdensi_DN18_c0_g1d202326	Bud	MC_2_4	50.0038961210521	711.607493684375	380.805694902713	-3.82941576146164	0.365557131820459	-10.4755602561803	1.11873193893966e-25	2.34887414821235e-23	1.425	1.431	1.728	1.806	4.437	5.002	2.148	0.958	1.563	1.077	0.257	1.321	1.701	3.055	5.008	2.466	1.545	3.001	2.602	2.245	1.020	17.819	14.852	20.094	0.307	1.258	0.490
Pdensi_DN25231_c0_g3	Bud	MC_2_4	4.79788805563645	1786.71464571414	895.756266884888	-8.54199211676682	0.815501243159554	-10.4745298531636	1.13098169884703e-25	2.36643345977312e-23	0.062	0.199	0.184	0.000	0.149	0.534	0.612	0.385	2.098	0.578	0.233	0.218	0.617	0.142	0.138	0.222	1.753	6.569	0.553	6.233	0.705	92.324	25.146	21.998	0.000	0.138	0.074
Pdensi_DN18806_c0_g1d217713	Bud	MC_2_4	635.767159516521	7.96317785766977	321.865168687095	6.32349664685346	0.603834020341772	10.4722430897059	1.15864440188651e-25	2.41601165555019e-23	23.366	21.695	13.115	18.710	11.277	5.803	8.433	4.974	1.925	4.420	5.350	3.792	11.005	12.999	2.674	16.058	6.420	2.941	3.049	1.418	2.356	0.229	0.150	0.186	0.614	0.034	0.659
Pdensi_DN19436_c3_g1	Bud	MC_2_4	3.47811540359881	508.23559076577	255.856853084684	-7.19010996176658	0.686781250529907	-10.4692869180963	1.19540074092692e-25	2.4841488161624e-23	0.085	0.092	0.139	2.321	0.723	1.843	3.748	1.226	1.387	2.302	1.465	1.430	1.828	0.373	1.898	0.566	0.172	0.889	0.666	1.852	4.229	17.318	6.471	14.511	1.442	3.032	4.545
Pdensi_GG_93761_c0_g1	Bud	MC_2_4	19.3736167271986	3080.57307046942	1549.97334359831	-7.31283282397337	0.698558598144667	-10.468460116869	1.2058862240007e-25	2.49741497982838e-23	0.972	0.584	0.216	1.369	0.654	3.185	3.840	1.469	1.787	3.304	1.639	1.401	1.444	1.621	1.328	0.775	0.585	0.265	0.480	1.629	0.619	51.307	69.096	104.167	3.414	14.923	19.374
Pdensi_DN14036_c0_g1d213013	Bud	MC_2_4	150.149928323422	2383.74562675545	1266.94777753944	-3.98850635713785	0.381189794653221	-10.4633083390029	1.27330553766252e-25	2.62810262973544e-23	3.916	5.646	4.182	7.306	11.561	12.578	10.480	12.095	12.881	10.881	10.690	10.752	5.299	9.142	6.917	4.532	12.517	13.227	90.688	10.549	107.348	50.287	61.108	64.159	0.983	1.561	0.510
Pdensi_DN16985_c0_g1d215750	Bud	MC_2_4	1.74332943138983	1289.54546681573	645.64439812356	-9.53126532025262	0.912163707300325	-10.4490731696197	1.47964105171106e-25	3.04366163366835e-23	0.075	0.067	0.012	0.374	0.313	1.757	0.906	0.439	0.566	0.378	0.251	0.310	0.069	0.328	0.771	0.011	0.083	0.063	7.820	9.455	69.900	18.250	19.202	55.841	0.000	0.042	0.000
Pdensi_GG_60680_c0_g1	Bud	MC_2_4	0	1521.58404217323	760.792021086614	-13.629764616395	1.30467769568793	-10.4468441987186	1.51482106190755e-25	3.10553618913895e-23	0.000	0.000	0.000	0.000	0.000	0.135	0.000	0.241	0.000	0.000	0.000	0.271	0.000	0.000	0.000	0.000	3.893	9.300	5.746	3.458	3.320	34.158	47.750	30.668	0.000	0.081	0.335
Pdensi_DN24306_c0_g1	Bud	MC_2_4	3.06054205584771	16552.0555240966	8277.55803307623	-12.4022975540625	1.1875207789919	-10.4438572978832	1.56326641249243e-25	3.19379922740397e-23	0.131	0.141	0.000	0.000	0.105	0.188	0.621	0.136	0.920	0.509	1.263	3.042	0.387	0.507	0.488	0.079	0.096	0.217	0.492	0.961	0.311	1011.586	107.493	193.837	1.870	1.953	4.753
Pdensi_DN13986_c0_g2d462878	Bud	MC_2_4	8.54698120371928	1468.09145668887	738.319218946295	-7.4266843020936	0.711126851820102	-10.4435436280957	1.56844215214084e-25	3.19379922740397e-23	0.143	0.512	0.142	0.647	1.831	2.041	1.148	0.467	0.000	0.168	0.060	0.000	1.438	3.150	3.959	0.266	2.076	2.348	1.668	1.450	0.078	46.637	42.149	21.862	0.804	0.320	0.114
Pdensi_GG_36088_c0_g1	Bud	MC_2_4	1.96028559997115	1520.5098091971	761.235047398535	-9.59970079901673	0.919227046473703	-10.4432314473803	1.57361018299368e-25	3.19379922740397e-23	0.114	0.061	0.000	0.214	0.342	1.313	1.061	0.173	0.036	0.133	0.098	0.034	0.221	0.196	0.576	0.000	0.063	0.036	1.685	0.132	0.041	22.195	36.318	51.910	0.044	2.077	0.205
Pdensi_DN33596_c0_g2	Bud	MC_2_4	15.2249858719144	692.661962465875	353.943474168895	-5.50698706698603	0.527487632664324	-10.4400306774405	1.62758102031337e-25	3.29236389251962e-23	0.686	0.431	0.282	1.588	4.380	9.454	1.726	1.454	1.149	0.896	0.842	1.247	3.295	6.148	4.658	0.726	1.367	1.302	3.413	6.010	4.558	15.122	17.674	18.286	0.416	0.543	0.520
Pdensi_DN20088_c0_g1	Bud	MC_2_4	958.281167575721	17233.2455049538	9095.76333626478	-4.16860051827426	0.399456215669042	-10.4356882050073	1.70374661146064e-25	3.43502396286806e-23	23.911	37.227	26.650	77.364	99.950	166.572	75.731	63.648	55.870	39.259	51.133	40.056	68.398	105.212	130.527	47.458	65.583	46.509	224.051	133.083	169.535	355.733	501.221	412.497	37.253	22.225	13.224
Pdensi_DN5336_c0_g1d1995	Bud	MC_2_4	0	5715.06935404347	2857.53467702173	-15.5389517447216	1.48923206378118	-10.434204394759	1.73057356202512e-25	3.47759614008534e-23	0.000	0.000	0.000	0.000	0.000	0.000	0.000	0.000	0.083	0.000	0.000	0.000	0.079	0.000	0.159	0.000	0.000	0.088	0.636	0.000	0.000	234.455	166.575	37.690	0.000	0.239	0.000
Pdensi_DN27245_c4_g1	Bud	MC_2_4	4035.04426193137	0	2017.52213096568	13.8799248926307	1.33077111985985	10.4299865585395	1.80913886271195e-25	3.62351470634227e-23	74.353	138.598	157.028	18.822	62.052	35.923	9.845	16.487	25.076	9.035	6.785	7.301	120.026	162.157	110.686	51.422	7.765	22.676	1.827	0.000	2.969	0.000	0.000	0.000	0.000	0.000	0.000
Pdensi_GG_22680_c0_g1	Bud	MC_2_4	3483.56683547346	319.087890577247	1901.32736302535	3.44673983522804	0.331001665933655	10.4130588754163	2.16162203056173e-25	4.31530630153582e-23	99.483	111.927	107.677	114.577	137.266	109.075	116.127	103.507	142.109	93.806	122.735	103.073	117.496	107.402	90.266	59.291	19.610	21.881	17.775	19.933	25.279	10.800	6.249	7.019	4.426	10.210	7.707
Pdensi_DN22772_c1_g3	Bud	MC_2_4	1.09545264144641	678.11830701057	339.606879826008	-9.28064194085993	0.891666626430659	-10.4081970388533	2.27489162379946e-25	4.52658827417979e-23	0.043	0.069	0.000	0.939	1.306	0.939	0.838	0.554	0.324	0.400	0.593	0.228	0.735	1.373	0.312	0.155	0.212	0.027	1.266	1.365	0.764	12.235	20.951	16.517	0.000	0.000	0.000
Pdensi_DN13048_c0_g2	Bud	MC_2_4	0	6923.84854024764	3461.92427012382	-15.8156779132987	1.51967467459162	-10.4072787273032	2.2969373168225e-25	4.5555674054296e-23	0.000	0.000	0.000	0.000	0.000	0.096	0.000	0.092	0.000	0.000	0.000	0.000	0.098	0.268	0.000	0.000	0.192	0.109	0.786	0.000	0.212	76.076	336.779	90.050	0.667	1.234	0.106
Pdensi_DN13897_c0_g2d392421	Bud	MC_2_4	10.9593302288942	192335.689382488	96173.3243563584	-14.0996403648356	1.35501058778431	-10.4055573380361	2.33883425552011e-25	4.6236019529256e-23	0.372	0.630	0.000	0.000	0.000	0.000	0.000	0.700	0.308	0.089	0.083	0.077	1.954	0.151	0.367	0.692	0.429	0.649	0.530	0.891	0.281	11815.190	2386.636	1089.227	1.489	0.515	1.291
Pdensi_DN38997_c0_g1d571459	Bud	MC_2_4	173.516203568761	9623.50182272969	4898.50901314923	-5.79339145736128	0.556776403525367	-10.4052388367736	2.34666887969221e-25	4.62407685264399e-23	5.856	6.527	3.519	15.479	30.156	56.448	13.234	11.636	8.821	4.696	5.579	5.284	18.101	36.643	36.968	4.183	5.161	2.225	4.872	21.495	7.118	133.836	277.386	287.712	2.080	11.502	6.361
Pdensi_DN25000_c2_g2	Bud	MC_2_4	59.5824146224704	6705.73606253263	3382.65923857755	-6.81422199702229	0.655396596863193	-10.3970970091025	2.55601722879831e-25	5.02034764603457e-23	2.829	1.601	1.004	6.227	11.345	21.464	6.549	5.681	4.771	4.124	3.819	5.348	5.654	7.878	12.705	2.466	4.732	4.429	12.661	17.436	10.964	90.232	162.638	233.010	20.744	17.997	16.693
Pdensi_GG_116172_c0_g1	Bud	MC_2_4	3.26009506533801	6491.1457791117	3247.20293708852	-10.9589334824771	1.05482782517266	-10.3893101992103	2.77351682988703e-25	5.43002870540712e-23	0.158	0.085	0.052	1.824	4.130	8.888	5.416	5.036	3.502	2.055	2.624	2.565	1.105	4.727	4.868	0.385	0.977	0.343	0.523	0.660	0.839	21.931	132.685	305.169	0.122	0.059	0.031
Pdensi_DN42969_c0_g1d94113	Bud	MC_2_4	4.10122519244128	7434.30975311651	3719.20548915448	-10.8218913673529	1.04302232573329	-10.3755126811352	3.20487466943119e-25	6.25443618180533e-23	0.187	0.000	0.188	0.000	0.000	0.000	0.000	0.000	0.000	0.000	0.000	0.220	0.000	0.000	0.000	0.000	0.603	0.228	0.000	0.867	0.000	376.485	105.961	96.697	0.000	0.000	0.000
Pdensi_DN24121_c0_g1d71452	Bud	MC_2_4	23.5762390566405	4035.3522051561	2029.46422210637	-7.41965346415125	0.716673133424822	-10.3529114154097	4.05949737456102e-25	7.89695450933774e-23	0.177	1.098	0.900	1.250	0.696	0.993	1.385	1.148	1.442	0.786	1.030	1.359	0.220	0.652	0.592	0.758	0.889	0.305	0.352	2.204	0.284	137.430	91.136	76.362	0.000	0.049	0.026
Pdensi_DN38905_c0_g1d317577	Bud	MC_2_4	5.66677689964121	3194.1303335323	1599.89855521597	-9.13910438923029	0.883240309709794	-10.3472455783105	4.30698736074908e-25	8.35171485418122e-23	0.104	0.227	0.208	0.087	0.042	1.059	0.380	0.506	0.488	0.163	0.483	0.206	0.463	0.080	0.586	0.283	0.077	0.043	0.118	0.040	0.050	17.840	125.061	85.767	0.000	0.000	0.000
Pdensi_DN34050_c0_g1	Bud	MC_2_4	2221.77986303324	0	1110.88993151662	13.019061448768	1.25975673095398	10.3345837564281	4.91541424789792e-25	9.50126167384154e-23	66.892	69.117	67.468	43.913	47.619	30.709	27.191	16.729	22.124	10.622	17.511	10.564	36.236	50.134	26.984	56.598	45.637	38.828	1.284	1.006	14.176	0.000	0.000	0.000	0.000	0.000	0.000
Pdensi_DN18883_c0_g2d480523	Bud	MC_2_4	45.5913286340355	1179.91736070016	612.754344667096	-4.69339429674	0.454514107434706	-10.326179583797	5.36552004831434e-25	1.03384741994229e-22	1.295	1.865	1.019	2.401	2.069	2.750	3.934	2.837	3.907	4.709	4.194	4.320	1.078	1.806	1.043	1.607	0.861	0.773	2.757	3.463	2.222	26.006	26.098	34.844	19.645	10.068	33.615
Pdensi_DN15787_c1_g1d345433	Bud	MC_2_4	0	1674.18587683843	837.092938419215	-13.7679181834786	1.33417305159473	-10.3194395712175	5.75581345284477e-25	1.10555195431171e-22	0.000	0.000	0.000	0.000	0.000	0.000	0.000	0.000	0.000	0.030	0.016	0.015	0.056	0.000	0.029	0.000	0.085	0.000	1.471	5.765	4.259	64.670	36.738	26.251	0.000	0.014	0.015
Pdensi_DN34285_c0_g1d313399	Bud	MC_2_4	1.30685706664743	8129.23182075647	4065.26933891156	-12.6034295566546	1.22308789501738	-10.3045983923139	6.71716528238117e-25	1.28614704312461e-22	0.071	0.038	0.000	0.000	0.000	0.000	0.000	0.000	0.000	0.000	0.000	0.000	0.078	0.041	0.040	0.064	0.117	0.044	0.000	0.000	0.051	28.898	282.351	267.447	0.000	0.040	0.085
Pdensi_DN19707_c0_g4	Bud	MC_2_4	2.62332176215518	13357.775777511	6680.19954963656	-12.3154944774765	1.19687125796703	-10.2897403505162	7.83874633129819e-25	1.49619306150497e-22	0.121	0.131	0.000	0.000	0.000	0.000	0.000	0.127	0.000	0.000	0.000	0.000	0.406	0.000	0.000	0.000	0.000	0.000	0.000	0.000	0.000	49.752	448.179	452.971	0.000	0.000	0.293
Pdensi_DN7585_c0_g1d207735	Bud	MC_2_4	24.1179148951532	2236.11712409278	1130.11751949396	-6.53422071951757	0.635179525897063	-10.287202992397	8.04802419525625e-25	1.53133780375238e-22	1.228	0.560	0.425	1.452	3.465	5.815	2.140	1.717	2.209	0.820	1.006	1.401	1.608	2.651	4.353	0.508	0.851	0.658	14.038	1.677	11.227	43.442	42.139	78.208	0.148	0.881	1.136
Pdensi_DN22739_c0_g1d302230	Bud	MC_2_4	2428.3150668992	42.0185805651719	1235.16682373219	5.82653688946067	0.566531711249825	10.2845732617628	8.27076311198408e-25	1.56752539522444e-22	71.288	74.470	76.677	71.225	98.593	67.217	56.787	81.340	98.841	38.195	72.902	67.192	47.017	62.319	45.108	72.636	45.434	34.287	20.636	28.475	36.460	1.933	0.879	0.471	0.410	2.009	1.109
Pdensi_GG_124436_c0_g1	Bud	MC_2_4	2.3715592753918	13206.5045811127	6604.43807019406	-12.4401371205549	1.20961787135747	-10.2843529474265	8.28969874625987e-25	1.56752539522444e-22	0.035	0.000	0.173	0.480	0.042	0.150	2.777	0.181	1.342	2.357	0.351	1.728	0.386	0.040	0.039	0.157	5.472	12.128	41.792	90.970	40.478	289.794	617.845	73.041	0.054	0.000	0.000
Pdensi_DN23116_c1_g4	Bud	MC_2_4	0	5532.0918433696	2766.0459216848	-15.4919908762509	1.50728728040139	-10.2780611749908	8.84897422967237e-25	1.66810013280586e-22	0.000	0.000	0.000	1.556	5.831	5.568	1.154	2.371	1.784	0.778	1.792	1.227	3.054	5.017	4.652	0.170	0.308	0.000	4.207	21.834	128.249	307.106	59.690	67.802	0.000	0.106	0.000
Pdensi_DN19290_c1_g3	Bud	MC_2_4	4.33857623591418	9493.01982053525	4748.67919838558	-11.0947382346653	1.08013447172768	-10.2716268437569	9.45958184752944e-25	1.77770067756905e-22	0.339	0.066	0.000	5.012	13.944	29.333	5.877	8.364	4.849	2.191	1.435	1.092	4.333	12.355	23.348	0.389	0.813	0.154	0.489	1.205	0.835	267.733	178.568	261.686	0.190	0.274	0.369
Pdensi_DN28448_c0_g1d561986	Bud	MC_2_4	1.08840504016584	428.226502821659	214.657453930912	-8.62130594818143	0.839740165067714	-10.2666352126747	9.96187358555898e-25	1.86633402731543e-22	0.000	0.034	0.064	0.074	0.150	0.073	0.000	0.000	0.025	0.000	0.258	0.138	0.132	0.078	0.000	0.086	2.100	2.751	1.329	2.194	0.674	13.555	9.505	9.139	0.000	0.000	0.000
Pdensi_GG_83182_c0_g1	Bud	MC_2_4	1103.06848302203	5.66842219551619	554.368452608771	7.60332325469741	0.740680117404566	10.2653265236016	1.00978780562246e-24	1.8860110401454e-22	37.701	40.799	22.445	63.511	36.734	39.011	26.086	16.480	15.890	18.518	11.727	15.187	24.342	39.532	16.369	23.001	3.283	2.201	0.406	0.162	0.721	0.064	0.246	0.082	0.607	1.124	0.582
Pdensi_GG_71202_c0_g1	Bud	MC_2_4	689.962323030136	15722.4439187497	8206.20312088992	-4.51013314235885	0.439942044606261	-10.2516529112268	1.16336832821252e-24	2.16621317333958e-22	14.413	22.559	26.272	36.537	34.471	51.882	43.618	32.169	25.039	36.515	23.456	20.020	41.162	43.336	36.753	19.176	12.008	9.250	47.379	37.717	21.489	308.006	442.318	404.995	11.729	18.599	9.050
Pdensi_DN7655_c0_g1d384102	Bud	MC_2_4	0	3715.76049419022	1857.88024709511	-14.9176842990263	1.45570879215849	-10.2477118908561	1.21178107896256e-24	2.24270683367241e-22	0.000	0.000	0.000	0.245	0.705	0.420	0.857	0.203	0.000	0.685	0.733	0.000	0.430	0.892	1.074	0.000	0.208	0.000	0.427	5.149	1.388	35.284	136.759	95.980	0.000	1.519	0.000
Pdensi_DN18341_c0_g1d186877	Bud	MC_2_4	197.570155893734	2876.02391205564	1536.79703397469	-3.86394262588028	0.377054284763385	-10.2477091019004	1.21181603645747e-24	2.24270683367241e-22	6.033	5.421	6.654	7.614	8.299	10.762	8.396	4.700	6.706	6.824	5.493	5.300	7.311	7.790	9.291	5.511	4.966	8.284	11.659	10.572	8.498	104.411	57.712	56.010	5.616	6.251	7.500
Pdensi_DN20377_c0_g1d16768	Bud	MC_2_4	1003.0769609929	2.40943037634597	502.743195684621	8.5363741012286	0.833529140171976	10.2412425550801	1.29561592953653e-24	2.39052917326122e-22	22.922	25.507	43.541	17.394	10.061	12.814	47.046	88.408	156.343	79.706	92.784	101.501	17.095	5.896	9.100	78.691	64.012	39.866	33.669	4.085	21.325	0.077	0.085	0.000	0.054	0.000	0.000
Pdensi_DN16560_c0_g1d215377	Bud	MC_2_4	4.57805561874603	4796.06234400328	2400.32019981101	-10.0335159716397	0.980625968299007	-10.2317461458255	1.42918868184434e-24	2.62901632810086e-22	0.245	0.157	0.016	0.224	0.429	2.109	1.311	1.198	2.145	0.912	0.329	0.579	0.704	0.579	0.879	0.208	0.919	5.735	3.872	14.012	1.490	238.955	34.653	98.620	0.127	0.164	0.117
Pdensi_DN23388_c2_g2	Bud	MC_2_4	77.9775497809975	25133.0366279129	12605.5070888469	-8.33216994272773	0.8149150707061	-10.2245868830333	1.53882668328576e-24	2.82217105698504e-22	1.630	1.269	4.241	7.350	11.758	32.270	27.764	32.819	56.909	60.600	40.308	65.298	8.394	11.616	15.295	3.232	5.113	7.501	12.440	37.813	10.054	207.457	599.872	993.602	5.498	12.351	12.401
Pdensi_DN33423_c0_g1d236814	Bud	MC_2_4	11.1392362924431	728.533807508282	369.836521900362	-6.03354364634597	0.590444362361629	-10.218648920981	1.6360521442833e-24	2.99146975859223e-22	0.317	0.499	0.197	0.583	0.548	0.836	0.733	0.456	0.434	0.672	0.978	0.591	0.699	1.022	0.612	0.294	3.302	1.673	17.063	1.322	13.704	24.574	19.741	10.794	12.182	14.365	10.763
Pdensi_DN45645_c0_g1d156523	Bud	MC_2_4	1.08584501258609	2524.73856143607	1262.91220322433	-11.1815629961391	1.09491427371241	-10.2122725628801	1.74723808977485e-24	3.18520457515601e-22	0.082	0.029	0.000	3.082	3.928	2.958	5.398	1.503	1.109	0.638	0.655	0.291	0.940	2.287	2.192	0.173	0.603	0.000	0.777	0.540	0.304	26.126	51.322	104.075	0.169	0.061	0.000
Pdensi_DN40276_c2_g4	Bud	MC_2_4	221.999887038627	7167.69585796481	3694.84787250172	-5.01292493749309	0.491009525979784	-10.2094250157165	1.79927884920799e-24	3.27028330061421e-22	5.806	7.334	7.192	14.546	27.685	32.915	20.594	14.639	19.334	15.321	13.285	13.692	9.457	14.048	13.877	8.423	27.457	18.606	76.224	53.467	46.590	128.901	263.836	133.620	29.147	32.929	27.768
Pdensi_DN29021_c0_g1d196467	Bud	MC_2_4	58.9859692791049	732.724994090492	395.855481684799	-3.6363661668782	0.356285165182901	-10.2063361661759	1.85746675509705e-24	3.36599511262944e-22	1.810	1.914	1.672	2.474	3.966	7.487	2.733	2.814	1.940	2.463	1.995	2.624	3.287	4.484	5.132	1.775	2.977	2.864	7.226	12.571	12.484	23.682	17.618	13.922	1.802	2.445	2.253
Pdensi_DN13789_c0_g2	Bud	MC_2_4	406.315423527262	10105.2599433867	5255.78768345699	-4.63622999408825	0.454723121291071	-10.1957208178129	2.07201711533306e-24	3.74364920232638e-22	16.094	10.978	10.115	24.617	28.589	27.896	32.978	34.685	61.352	31.058	62.350	32.000	26.940	35.383	19.927	25.806	47.589	30.967	50.194	62.970	31.974	213.901	199.476	329.660	8.522	9.596	9.063
Pdensi_GG_79752_c0_g1	Bud	MC_2_4	4.78091658476621	1564.48670245743	784.6338095211	-8.35378774711091	0.820621600634207	-10.1798292180644	2.43989204075474e-24	4.39527060880103e-22	0.196	0.127	0.127	0.296	0.707	1.747	1.144	3.103	8.192	2.157	3.719	2.080	0.584	1.481	0.553	0.469	1.024	0.800	45.258	27.172	86.695	65.878	10.026	43.690	0.811	0.814	0.847
Pdensi_DN8686_c0_g1d384695	Bud	MC_2_4	48.6332879136212	5399.76814791148	2724.20071791255	-6.79474818238159	0.668441383156147	-10.1650621185348	2.83940975077959e-24	5.09988144263916e-22	1.241	1.957	1.259	19.101	20.083	35.604	15.594	9.470	10.715	8.684	6.819	9.867	9.099	14.865	13.397	3.341	5.846	2.479	7.799	7.903	3.695	59.715	110.193	218.911	3.966	6.862	3.003
Pdensi_DN22556_c0_g2d544080	Bud	MC_2_4	1188.98110908555	1.16720422633127	595.074156655939	9.75637128833307	0.960879769337607	10.1535817483791	3.19420458163647e-24	5.72025672254945e-22	30.557	40.800	37.573	41.348	69.416	69.591	42.655	25.083	37.165	27.971	19.575	16.433	44.381	51.107	62.865	27.199	9.136	7.331	5.198	0.481	4.216	0.052	0.021	0.000	0.027	0.000	0.000
Pdensi_DN19598_c1_g1	Bud	MC_2_4	73.5796970009428	2087.59530513941	1080.58750107018	-4.82636983767396	0.475392630222565	-10.1523867448563	3.23356896888314e-24	5.77376971781105e-22	1.558	3.318	1.872	3.574	4.151	5.964	4.864	1.710	1.831	0.986	1.326	1.434	3.958	5.131	3.850	1.168	1.055	0.924	1.019	5.859	1.150	48.986	46.244	59.092	2.375	6.152	5.679
Pdensi_DN18117_c0_g1d216785	Bud	MC_2_4	18.3885363701545	3073.19332741066	1545.79093189041	-7.38544002839522	0.727591163234961	-10.1505356326191	3.29549681805065e-24	5.86714065080316e-22	0.185	1.038	0.480	3.287	10.546	16.442	4.432	4.961	3.461	1.607	1.845	2.088	4.456	7.756	11.143	0.902	1.745	1.252	3.767	1.765	1.949	61.615	65.227	98.748	2.016	0.669	1.549
Pdensi_DN9455_c0_g1d48354	Bud	MC_2_4	66.0706381129995	1040.81794985879	553.444293985896	-3.97802690880737	0.392143049660072	-10.1443259347723	3.51194500363958e-24	6.23426552132964e-22	1.986	2.583	1.469	2.650	3.196	3.402	2.738	3.361	2.932	2.804	3.252	2.402	1.760	3.162	2.330	1.677	1.485	1.273	3.214	4.044	4.505	27.818	26.816	22.949	5.479	5.785	3.671
Pdensi_DN25906_c0_g1d429621	Bud	MC_2_4	8.70928331493922	10728.5449904582	5368.62713688658	-10.2666654157969	1.01345594898053	-10.1303519172436	4.05188510082319e-24	7.17183662845704e-22	0.499	0.261	0.047	0.490	2.419	3.197	0.756	0.902	0.405	0.255	0.179	0.094	0.333	1.478	2.514	0.249	0.205	0.239	0.551	3.156	0.817	104.429	155.083	509.402	0.257	2.627	1.763
Pdensi_GG_98580_c0_g1	Bud	MC_2_4	4.57762393052524	1030.97745433407	517.777539132298	-7.81511657760788	0.77173180515524	-10.1267260535359	4.20493255963352e-24	7.42115749828887e-22	0.082	0.177	0.163	1.327	1.404	4.285	1.679	1.072	1.890	0.681	1.324	1.798	0.915	1.471	1.403	0.074	0.192	0.000	0.091	1.061	0.275	20.581	11.704	43.152	0.769	0.589	1.496
Pdensi_DN12890_c0_g1	Bud	MC_2_4	32.7705865048649	1931.04141933013	981.9060029175	-5.88102083665516	0.58081843313191	-10.125403226174	4.26218310245175e-24	7.50045678445325e-22	0.799	0.747	1.451	0.436	0.208	1.606	0.304	0.289	1.299	0.284	0.307	0.534	0.771	1.037	1.989	0.314	0.229	0.651	0.551	0.847	0.894	82.596	37.259	28.462	0.000	0.195	0.083
Pdensi_DN15269_c0_g1d344108	Bud	MC_2_4	313.066650380661	4494.26721566991	2403.66693302529	-3.8434065659818	0.379754323644846	-10.1207710529617	4.468811318112e-24	7.84141162931421e-22	10.193	10.374	8.095	10.408	12.941	10.627	11.323	16.172	20.221	20.180	17.844	17.240	14.239	13.140	11.960	10.444	15.814	15.879	54.124	65.834	47.689	132.055	77.423	126.374	8.000	17.343	14.768
Pdensi_DN10352_c0_g1	Bud	MC_2_4	106.215935228058	6325.25978199821	3215.73785861313	-5.89606370575679	0.582614818188481	-10.120002996301	4.50401831493743e-24	7.88047894137673e-22	4.004	1.777	3.940	4.719	6.074	7.171	4.913	3.192	2.928	2.820	2.341	1.977	5.376	4.363	7.555	3.567	2.542	3.898	5.063	5.550	4.451	222.707	177.678	79.429	2.242	6.622	2.210
Pdensi_DN26966_c1_g1	Bud	MC_2_4	29.7745671319668	87644.6484983615	43837.2115327467	-11.523325462881	1.13881265287369	-10.1187192061864	4.56348046779399e-24	7.96163893189227e-22	1.928	0.666	0.128	1.596	0.873	4.441	9.274	2.535	4.973	7.892	7.599	4.412	1.104	2.777	8.708	0.114	0.513	0.856	1.142	9.657	0.761	386.587	4040.949	1845.376	1.084	0.654	0.278
Pdensi_DN24806_c0_g1d226435	Bud	MC_2_4	15.8610112461471	489.03529524621	252.448153246178	-4.94534251396218	0.48936152340044	-10.1057036106933	5.21200770734751e-24	9.06710643671357e-22	0.709	0.384	0.355	0.224	1.938	2.317	1.180	0.930	0.632	0.628	1.120	0.418	0.788	2.659	1.775	0.635	0.381	0.865	0.000	1.437	0.509	11.871	11.900	12.472	6.056	8.357	6.207
Pdensi_DN38313_c0_g1	Bud	MC_2_4	1882.23163801174	0	941.115819005872	12.7797897326836	1.26511022719273	10.1017203544721	5.42814621095397e-24	9.41620987158305e-22	52.125	59.452	60.861	89.394	86.671	50.743	83.340	66.155	75.628	82.975	79.673	68.021	43.634	34.968	15.461	14.962	8.024	12.433	3.023	5.121	8.823	0.000	0.000	0.000	2.000	1.533	1.655
Pdensi_DN22078_c0_g1d421893	Bud	MC_2_4	28.960216897832	1544.90450252639	786.932359712111	-5.73699799955384	0.56852149088702	-10.0910837875326	6.04978365679209e-24	1.04647507754192e-21	1.288	0.930	0.437	0.986	0.880	1.882	2.451	0.807	1.989	2.075	1.443	2.880	4.288	1.411	4.274	1.723	1.752	4.548	12.495	3.658	2.799	33.257	33.178	47.329	3.731	4.218	2.301
Pdensi_DN3993_c0_g1d45134	Bud	MC_2_4	16.4936132163584	1229.74056249731	623.117087856835	-6.21912326206731	0.616540610420224	-10.0871267147	6.29862084534228e-24	1.0864318017881e-21	0.494	0.357	0.659	0.000	0.000	0.000	0.000	0.000	0.000	0.194	0.000	0.194	0.183	0.000	0.000	0.442	0.000	1.005	1.456	5.530	3.779	15.788	32.576	40.699	0.000	0.739	0.397
Pdensi_DN9933_c0_g1	Bud	MC_2_4	754.429327881558	1.97034768511326	378.199837783335	8.38020401024979	0.830831016333943	10.0865324542499	6.33685576560152e-24	1.08993919168346e-21	22.973	27.831	18.265	35.444	32.451	29.949	34.806	27.097	31.097	18.566	24.446	18.183	23.763	27.905	30.642	17.287	4.329	4.356	3.408	0.744	2.039	0.103	0.049	0.000	0.976	0.639	0.890
Pdensi_GG_140729_c0_g1	Bud	MC_2_4	1897.62848820404	0	948.814244102018	12.7915405549436	1.2683013409797	10.0855688956875	6.39934058607832e-24	1.09758605522574e-21	53.959	65.040	54.797	49.535	37.434	38.166	35.025	26.999	36.329	10.466	28.211	14.326	33.601	38.636	37.126	49.396	1.189	0.320	0.078	0.013	0.065	0.000	0.000	0.000	0.000	0.000	0.000
Pdensi_DN18696_c0_g1d532341	Bud	MC_2_4	159.813432603741	17609.2065574121	8884.50999500794	-6.78372021310486	0.672689035099092	-10.0844816239729	6.47058099071798e-24	1.10668745888437e-21	4.698	4.632	5.303	8.643	8.697	21.105	12.247	7.571	9.124	11.029	13.360	10.030	6.509	9.537	11.676	5.751	3.025	6.125	7.048	19.375	10.590	172.256	354.949	737.227	15.927	22.147	22.895
Pdensi_DN24938_c0_g1d556943	Bud	MC_2_4	16.7734506607526	319.849515072397	168.311482866575	-4.2537108732093	0.422346917972298	-10.0716039165895	7.37651851128236e-24	1.25809932525199e-21	0.441	0.605	0.505	1.147	1.252	1.184	1.727	0.736	1.877	0.732	1.150	1.017	0.617	1.224	2.821	0.221	0.471	1.266	0.396	3.116	1.486	7.945	8.581	7.244	0.500	0.808	2.385
Pdensi_GG_75007_c0_g1	Bud	MC_2_4	9.76725416313236	316.268591528256	163.017922845694	-5.0177952470441	0.498644021113642	-10.0628806013509	8.06046866225876e-24	1.36820814088124e-21	0.277	0.214	0.395	0.787	0.886	1.522	3.070	2.539	4.313	3.729	5.182	5.155	0.159	0.570	0.585	0.130	1.555	3.447	3.483	11.992	8.505	9.834	7.842	6.097	0.431	0.359	1.137
Pdensi_DN15890_c0_g1d468258	Bud	MC_2_4	660.44083400473	28.2121037551862	344.326468879958	4.56878731888373	0.454027428892296	10.0628002366076	8.06705299199129e-24	1.36820814088124e-21	22.025	23.082	15.358	30.344	45.797	18.104	40.565	24.052	14.050	15.371	19.420	10.659	16.832	24.298	11.602	6.885	1.371	1.823	0.458	1.379	0.801	0.652	0.634	0.801	0.000	0.071	0.000
Pdensi_DN14041_c0_g1d523535	Bud	MC_2_4	17.2026746309766	38491.9484432761	19254.5755589535	-11.1277438553365	1.1060039458343	-10.0612153304231	8.19799915499264e-24	1.38655492374776e-21	0.836	0.555	0.192	0.000	0.000	0.070	0.000	0.000	0.000	0.000	0.000	0.380	4.939	0.296	0.649	0.753	0.211	0.956	0.072	0.000	0.092	72.193	861.121	1786.137	0.098	0.361	2.627
Pdensi_DN36948_c0_g1d439380	Bud	MC_2_4	5.64062948813145	57147.089472332	28576.3650509101	-13.306167477213	1.32371168186198	-10.0521644248814	8.98714552404064e-24	1.51581528162822e-21	0.439	0.079	0.000	0.000	0.000	0.000	0.000	0.000	0.172	0.000	0.093	0.346	1.631	0.084	0.246	0.132	0.000	0.453	0.000	0.170	0.000	341.585	2620.931	1140.950	0.000	0.000	0.528
Pdensi_DN45663_c0_g1	Bud	MC_2_4	7.63454178911372	15060.383015539	7534.00877866405	-10.9462792855597	1.08973772059832	-10.0448750911821	9.6770200127054e-24	1.62766407329726e-21	0.405	0.292	0.000	0.000	0.000	0.000	0.150	0.283	0.000	0.318	0.171	0.000	0.000	0.156	0.000	0.000	0.000	0.330	1.195	0.469	0.967	220.090	413.363	461.519	0.808	0.455	0.813
Pdensi_DN19089_c0_g1d285487	Bud	MC_2_4	0	1725.23323073295	862.616615366475	-13.8112259162384	1.37602649581455	-10.0370348668778	1.04776392912515e-23	1.75747245500199e-21	0.000	0.000	0.000	0.000	0.000	0.000	0.000	0.000	0.000	0.000	0.069	0.000	0.122	0.000	0.000	0.000	0.000	0.000	0.062	0.000	0.079	74.878	33.246	24.606	0.168	0.000	0.000
Pdensi_GG_147061_c1_g1	Bud	MC_2_4	0	6609.14576852263	3304.57288426132	-15.7485104404761	1.57031789842229	-10.0288676937955	1.13814274420927e-23	1.90382514861027e-21	0.000	0.000	0.000	0.436	1.320	2.208	1.328	1.202	2.300	1.420	1.534	1.405	0.900	1.862	0.943	0.079	0.511	0.036	1.744	94.653	175.926	34.434	257.307	181.019	0.045	0.000	0.000
Pdensi_DN24100_c0_g2d552315	Bud	MC_2_4	738.23223329385	46.9734421510378	392.602837722444	3.95602206836846	0.394715102394404	10.0224745503038	1.21424064021267e-23	2.02111447398056e-21	21.940	24.702	20.963	17.794	17.081	16.468	17.048	16.099	21.282	11.990	10.975	18.387	14.952	20.012	20.067	10.223	6.272	7.445	6.143	4.973	4.400	1.418	1.312	0.810	1.018	4.874	5.540
Pdensi_DN35342_c0_g1d314450	Bud	MC_2_4	0.867392986104491	2092.61188700884	1046.73963999747	-11.2339508193832	1.12088195657778	-10.0224209636509	1.21489931920393e-23	2.02111447398056e-21	0.000	0.029	0.054	0.034	0.065	0.059	0.059	0.000	0.000	0.064	0.000	0.032	0.060	0.094	0.000	0.049	0.000	0.102	0.589	0.000	0.312	89.212	56.652	15.227	0.127	0.061	0.000
Pdensi_DN14366_c0_g1d342022	Bud	MC_2_4	8084.66886756173	160.341691157721	4122.50527935973	5.65270486868943	0.564933032972036	10.0059733433383	1.43473780609252e-23	2.3803355732251e-21	271.528	339.270	128.882	697.781	661.646	104.825	583.154	325.000	157.160	381.273	254.055	90.642	200.217	321.130	64.736	308.883	399.022	130.301	245.194	53.411	92.687	6.214	3.014	2.983	0.045	0.065	0.174
Pdensi_DN23538_c1_g6	Bud	MC_2_4	864.07286874516	1.88102379160927	432.976946268384	8.85405969679122	0.884939188875858	10.0052747218016	1.44490092671101e-23	2.3906828159125e-21	18.755	29.095	31.341	61.424	45.067	26.149	57.125	53.368	59.641	49.960	62.460	48.616	9.998	17.459	6.240	48.611	33.467	23.891	20.663	0.531	11.390	0.068	0.019	0.031	3.681	1.231	1.114
Pdensi_DN9685_c0_g2	Bud	MC_2_4	0.437220293692531	1805.8577961338	903.147508213749	-12.0182925452739	1.20278376696015	-9.99206413938247	1.65107243593192e-23	2.72440375281904e-21	0.027	0.029	0.000	0.000	0.000	0.029	0.059	0.000	0.031	0.000	0.000	0.000	0.030	0.068	0.000	0.024	0.000	0.000	0.153	0.031	0.000	46.822	63.990	23.942	0.000	0.393	0.065
Pdensi_DN19629_c0_g1d61370	Bud	MC_2_4	0.43241647926237	4147.0428856663	2073.73765107278	-13.2206197723281	1.32333796560002	-9.99035780427696	1.67974318167219e-23	2.76422169853125e-21	0.042	0.000	0.000	0.000	0.000	0.000	0.000	0.000	0.000	0.000	0.000	0.000	0.139	0.000	0.047	0.000	0.046	0.000	0.000	0.000	0.060	38.430	116.086	143.690	0.000	0.000	0.150
Pdensi_DN13912_c0_g1d392624	Bud	MC_2_4	8.48004404242637	1422.67287768244	715.576460862435	-7.38959717772553	0.739873868762499	-9.98764450227882	1.72635203037602e-23	2.83326475540526e-21	0.266	0.239	0.265	3.626	6.776	8.378	3.359	2.816	2.182	1.558	1.568	0.840	2.071	5.970	4.084	0.681	2.630	0.885	2.456	1.651	1.777	12.043	37.614	52.423	0.068	0.000	0.000
Pdensi_DN24597_c0_g2	Bud	MC_2_4	1.08360122573568	384.493477430894	192.788539328315	-8.46545185471612	0.847690157768592	-9.98649303302054	1.74651683418763e-23	2.85865368279614e-21	0.013	0.014	0.053	0.066	0.016	0.042	0.014	0.000	0.000	0.015	0.017	0.000	0.029	0.015	0.015	0.012	0.029	0.033	0.000	0.031	0.057	8.251	8.682	11.345	0.000	0.015	0.063
Pdensi_DN4451_c0_g1d327568	Bud	MC_2_4	6.79372790273979	13051.1464616495	6528.97009477614	-10.908784139882	1.09250024827643	-9.98515483826397	1.77024481138131e-23	2.88972295108272e-21	0.237	0.385	0.000	0.000	0.000	0.000	0.000	0.249	0.000	0.140	0.150	0.000	0.529	0.000	0.265	0.000	0.000	0.291	1.843	0.689	0.851	184.316	293.731	468.417	0.535	0.667	0.000
Pdensi_DN26017_c0_g2	Bud	MC_2_4	35.472064362565	673.849317633829	354.660690998197	-4.24590103591394	0.425236268014422	-9.98480457873347	1.77650791293079e-23	2.89219288242058e-21	1.092	1.132	1.034	1.943	2.901	3.048	2.334	2.702	2.565	1.984	2.914	3.088	1.660	2.396	2.121	1.584	2.942	1.790	1.836	2.279	3.012	13.647	15.257	20.612	2.094	1.866	2.221
Pdensi_GG_47035_c0_g1	Bud	MC_2_4	2222.70961252132	0	1111.35480626066	13.0196608398799	1.30405738405998	9.98396312848231	1.79164397091582e-23	2.90905648269661e-21	78.453	77.190	47.762	98.924	110.021	59.932	104.700	58.502	57.349	53.216	30.459	24.949	48.189	84.054	36.187	58.459	21.633	17.039	9.454	1.242	16.128	0.000	0.000	0.000	0.000	0.000	0.000
Pdensi_DN19072_c0_g3	Bud	MC_2_4	3.66987288285839	3277.69549520611	1640.68268404448	-9.80017241555278	0.982658573109315	-9.97312055655629	1.9984911295373e-23	3.23627999721456e-21	0.041	0.030	0.273	0.051	0.000	0.029	0.030	0.000	0.080	0.016	0.017	0.131	0.229	0.000	0.093	0.075	0.061	0.207	0.799	1.765	14.481	44.123	112.179	81.947	0.000	0.000	0.181
Pdensi_GG_112720_c1_g1	Bud	MC_2_4	2662.20039772548	20.9910904468078	1341.59574408614	6.95190761715354	0.697399810602526	9.96832449832094	2.09737050008852e-23	3.38739244056737e-21	59.938	111.786	72.143	45.954	58.426	34.803	55.577	65.768	39.105	59.592	51.887	37.393	56.519	72.727	30.695	48.058	39.667	18.983	12.709	12.812	15.201	1.105	0.276	0.227	1.720	2.585	0.877
Pdensi_DN19217_c0_g2	Bud	MC_2_4	1798.58210854879	5.52163146710212	902.051870007945	8.24578368684124	0.828306522592089	9.95499064891705	2.39845424760319e-23	3.86341487375829e-21	56.691	60.989	46.997	86.743	77.943	67.844	77.488	76.847	96.564	62.121	71.515	71.538	38.349	55.819	36.936	46.919	26.384	16.069	11.399	1.561	7.254	0.352	0.028	0.062	0.095	0.017	0.100
Pdensi_DN18303_c0_g1d13413	Bud	MC_2_4	0	3018.02047417943	1509.01023708971	-14.6174956811851	1.4691902863623	-9.94935497251202	2.53823021148226e-23	4.07777733817234e-21	0.000	0.000	0.000	0.391	0.000	4.376	1.541	0.000	0.455	0.182	0.684	0.457	0.172	0.446	1.906	0.000	0.000	0.095	0.086	0.000	0.221	70.692	26.947	124.550	1.879	4.514	3.161
Pdensi_GG_53326_c0_g1	Bud	MC_2_4	16.3105146437712	10991.2860220537	5503.79826834873	-9.39625303804416	0.945124028667257	-9.94182007127048	2.73778474517194e-23	4.38679572536918e-21	0.909	0.416	0.168	10.391	14.888	19.310	14.654	9.976	5.906	4.345	4.637	3.041	3.499	7.311	10.349	1.087	3.980	0.747	1.121	3.006	0.726	65.958	263.698	454.191	0.151	0.014	0.029
Pdensi_DN21593_c1_g4	Bud	MC_2_4	2.59257132945315	11322.6356050875	5662.61408820848	-12.090404582231	1.21713450150451	-9.93349918787606	2.97623882550041e-23	4.75635773246901e-21	0.037	0.020	0.184	0.905	0.155	1.508	1.957	0.307	0.519	0.216	0.140	0.110	0.226	0.340	1.438	0.017	0.061	0.116	0.169	0.301	0.424	24.732	422.232	357.349	0.087	0.042	0.155
Pdensi_DN38960_c1_g1	Bud	MC_2_4	1.73147801567909	1206.0499450176	603.890711516639	-9.44004487352521	0.950726502414184	-9.92929601683982	3.10439475663694e-23	4.94817769481964e-21	0.066	0.012	0.087	0.370	0.512	1.536	1.239	0.364	0.895	0.256	0.180	0.260	0.219	0.214	0.828	0.060	0.109	0.664	0.377	0.140	1.600	21.601	11.965	54.265	1.508	2.129	2.458
Pdensi_GG_54400_c0_g1	Bud	MC_2_4	4.77835655718646	1175.5125865304	590.145471543793	-7.94134771761544	0.800391310897823	-9.92183149603086	3.34559934043256e-23	5.31871677911899e-21	0.276	0.102	0.067	0.858	1.018	2.532	1.038	0.798	0.503	0.329	0.690	0.360	0.287	0.852	0.828	0.417	0.388	0.493	1.371	2.256	1.135	16.728	24.722	43.764	0.434	0.381	0.068
Pdensi_GG_75850_c0_g1	Bud	MC_2_4	445.001883673081	36249.8128415162	18347.4073625946	-6.34807713208857	0.640133026345942	-9.91680927373044	3.51823480236483e-23	5.57860105849973e-21	7.411	24.391	8.975	54.269	152.107	59.512	106.816	91.240	36.866	55.593	54.771	30.971	84.407	153.653	64.657	20.366	41.374	15.262	35.078	97.335	32.718	1216.359	968.811	554.477	4.899	4.595	2.787
Pdensi_DN39557_c0_g1d441676	Bud	MC_2_4	1.31091295212746	2444.87525397711	1223.09308346462	-10.8675589435159	1.09736842593961	-9.90329107948468	4.02797189647823e-23	6.37026370994199e-21	0.037	0.053	0.012	0.016	0.074	0.438	0.108	0.334	0.116	0.232	0.892	0.103	0.000	0.057	0.685	0.023	0.151	0.031	0.199	2.047	0.958	10.750	70.727	92.574	0.000	0.487	0.000
Pdensi_DN1329_c0_g1d325161	Bud	MC_2_4	1.50897010371747	1926.36605896575	963.937514534733	-10.3122468545537	1.04176555185437	-9.89881728782225	4.21226842447807e-23	6.6444714981767e-21	0.013	0.000	0.113	0.300	0.106	0.014	0.137	0.157	0.103	0.133	0.096	0.000	0.084	0.029	0.028	0.103	3.263	3.855	17.242	12.435	12.718	23.092	58.872	57.456	0.020	0.028	0.061
Pdensi_DN21564_c0_g2d123398	Bud	MC_2_4	1331.77637857228	8.90531631295078	670.340847442618	7.20380747495953	0.727879654093578	9.89697601031363	4.29052243456595e-23	6.7504219637171e-21	23.153	61.260	37.640	11.424	43.674	25.443	14.206	18.502	15.222	2.373	10.110	3.818	29.552	47.533	45.969	5.471	92.079	95.947	0.575	0.295	21.777	0.382	0.089	0.221	0.056	0.000	0.000
Pdensi_DN22235_c0_g4	Bud	MC_2_4	1.32607232436807	4330.75250219443	2166.0392872594	-11.6822031921893	1.18073901658737	-9.89397574576114	4.42112791507564e-23	6.93798032198778e-21	0.000	0.125	0.000	0.095	1.416	1.967	0.448	0.378	0.313	0.221	0.287	0.179	0.336	0.657	0.719	0.034	0.042	0.142	0.364	1.366	0.217	63.855	99.009	151.661	0.000	0.000	0.000
Pdensi_DN24936_c1_g6	Bud	MC_2_4	42.0252487127935	7520.40516443946	3781.21520657613	-7.48358072258192	0.756940021282827	-9.88662313019081	4.75807587134222e-23	7.44755073661401e-21	1.541	1.392	0.915	1.397	0.775	0.145	0.535	0.162	0.312	0.365	0.205	0.132	0.634	0.829	0.150	0.562	0.271	0.196	0.249	0.311	0.064	406.678	124.500	58.993	0.000	0.050	0.027
Pdensi_DN23186_c0_g1	Bud	MC_2_4	62.0724945434985	7685.0687477237	3873.5706211336	-6.9517372024345	0.70350103852896	-9.881630334151	5.00125094986118e-23	7.80810686756788e-21	2.955	1.242	1.491	11.826	15.107	26.138	10.843	8.868	7.553	5.766	5.462	4.443	6.382	12.025	12.861	4.860	5.833	4.685	14.713	57.660	17.999	159.794	84.868	318.515	1.035	2.303	2.131
Pdensi_DN9849_c1_g1	Bud	MC_2_4	5.19710952210849	3617.29465949501	1811.24588450856	-9.44190133273927	0.956923054412469	-9.86693892387868	5.79047323140118e-23	9.01714409497583e-21	0.396	0.037	0.035	0.107	0.082	0.018	0.037	0.124	0.240	0.320	0.195	0.224	0.285	0.138	0.019	0.078	0.019	0.108	0.215	5.296	3.162	132.664	85.807	56.399	4.513	4.020	4.355
Pdensi_DN18296_c0_g3	Bud	MC_2_4	48.6850721912025	2075.78847397005	1062.23677308063	-5.41442153462131	0.549050556638088	-9.861426182271	6.11742121136076e-23	9.50197813054424e-21	1.027	1.387	2.051	1.300	3.416	8.865	4.461	5.189	12.310	6.135	3.139	11.015	1.526	3.359	4.217	1.000	0.372	1.477	2.387	61.761	10.173	84.332	44.532	30.044	0.908	0.000	1.030
Pdensi_DN17084_c0_g1d215790	Bud	MC_2_4	1.09470471249627	827.739075797613	414.416890255055	-9.56896207776058	0.970702300649609	-9.8577721216452	6.34414004758172e-23	9.82905850425333e-21	0.024	0.065	0.012	0.136	0.173	0.168	0.197	0.125	0.070	0.113	0.046	0.014	0.321	0.235	0.054	0.066	0.067	0.015	0.083	17.209	1.121	40.006	12.726	11.453	0.000	0.000	0.000
Pdensi_DN22577_c0_g2	Bud	MC_2_4	871.418158236687	5925.07515445821	3398.24665634745	-2.76549033678816	0.280604769436078	-9.85546447533973	6.49158472979576e-23	1.00319698230407e-20	22.872	30.174	26.778	32.870	55.340	53.869	36.410	38.944	43.719	45.468	39.772	40.516	32.453	43.797	38.586	23.384	72.061	121.401	91.490	74.633	151.168	170.037	142.098	130.886	20.168	43.130	37.857
Pdensi_DN22129_c0_g1	Bud	MC_2_4	16.0311088875977	5317.50923963223	2666.77017425991	-8.37329727032975	0.849729731103305	-9.85407119915375	6.5822438861308e-23	1.01463206516135e-20	1.121	0.168	0.188	6.151	18.079	6.520	12.573	9.589	6.816	6.361	6.481	2.986	6.710	13.288	4.984	2.243	4.360	1.579	7.335	16.800	2.860	161.122	130.733	107.122	0.000	0.085	0.141
Pdensi_DN38045_c0_g3	Bud	MC_2_4	26.2145193977984	4332.67818330513	2179.44635135146	-7.36910429235022	0.748146474483362	-9.84981490080403	6.86703250469199e-23	1.05585827056991e-20	0.685	1.216	0.503	2.865	6.413	4.991	4.955	2.942	4.520	4.068	4.641	5.694	2.197	4.500	3.042	0.807	1.508	0.857	0.608	3.872	1.617	42.652	183.477	87.210	0.921	9.632	2.937
Pdensi_DN22756_c0_g3	Bud	MC_2_4	107.138236779722	10257.6015934326	5182.36991510616	-6.58099384181972	0.668582610211987	-9.84320223305403	7.33386116274435e-23	1.12479631858231e-20	5.427	2.585	1.792	7.862	8.749	12.309	14.880	17.522	18.608	21.748	16.901	18.597	3.455	5.506	7.709	3.167	1.923	1.768	3.009	12.368	4.697	134.508	298.542	310.760	13.910	21.905	12.544
Pdensi_DN25124_c3_g7	Bud	MC_2_4	32.9009520776829	747.175626705881	390.038289391782	-4.50573870594623	0.457862734519293	-9.84080678825451	7.51061026865413e-23	1.14901014582365e-20	1.032	1.201	0.792	1.406	2.399	2.853	3.782	0.912	0.841	1.865	1.506	1.219	1.946	2.839	1.690	0.928	1.297	1.764	1.596	3.230	2.046	15.800	23.967	15.382	0.482	1.070	1.050
Pdensi_DN15400_c0_g2	Bud	MC_2_4	6.12470830895466	703.689846387335	354.907277348145	-6.84648080010519	0.696040195088197	-9.83632963788486	7.85234005261811e-23	1.19827890005968e-20	0.075	0.323	0.149	0.868	0.247	0.121	0.510	0.369	0.459	1.291	2.271	1.267	0.229	0.280	0.148	0.306	0.373	0.236	0.877	0.283	0.617	14.102	24.292	13.472	0.000	0.000	0.045
Pdensi_DN18791_c3_g1	Bud	MC_2_4	0	2831.14040778585	1415.57020389292	-14.5252617698042	1.47678589617866	-9.83572622638787	7.89955868644567e-23	1.20247082325076e-20	0.000	0.000	0.000	1.330	2.556	10.277	0.000	1.545	1.751	1.242	0.531	0.990	0.700	3.154	2.803	0.376	0.677	0.256	0.000	0.487	0.302	25.572	68.191	109.484	0.000	1.416	0.254
Pdensi_DN40426_c0_g1d442421	Bud	MC_2_4	3.46146017345791	4138.63023798951	2071.04584908148	-10.2219811224834	1.03990324604135	-9.82974248940554	8.38328599633911e-23	1.27292149063615e-20	0.076	0.041	0.188	0.238	0.182	0.204	0.664	0.394	1.108	1.992	3.584	0.851	0.126	0.174	0.128	0.068	0.208	0.520	0.986	2.773	0.812	250.880	55.235	22.508	0.818	0.807	0.772
Pdensi_DN22719_c2_g2	Bud	MC_2_4	267.672594378991	2193.01695876528	1230.34477657213	-3.03450732596466	0.308873110922194	-9.8244464107109	8.8358148334434e-23	1.33829625268334e-20	7.938	9.370	7.201	20.472	29.860	39.058	25.874	18.894	20.023	22.665	17.589	18.458	16.291	29.761	23.013	9.795	15.375	23.501	54.913	33.190	55.059	55.298	59.103	48.583	4.448	5.944	6.389
Pdensi_DN5648_c0_g1d206357	Bud	MC_2_4	4.33034901746268	447.476628411571	225.903488714517	-6.68907185935745	0.68090707667872	-9.82376610327643	8.89566985197365e-23	1.34401872443417e-20	0.113	0.061	0.225	0.071	0.068	0.000	0.000	0.059	0.066	0.000	0.071	0.067	0.126	0.000	0.127	0.255	0.000	0.421	0.127	4.995	2.022	9.572	14.908	8.574	1.470	0.000	0.136
Pdensi_DN26964_c0_g2d79103	Bud	MC_2_4	448.328845966601	6919.65696254521	3683.99290425591	-3.94785933152208	0.402001415763837	-9.8205110149197	9.18766127228897e-23	1.38469881076023e-20	14.831	12.709	13.500	16.095	29.804	36.848	19.758	20.115	14.818	15.087	10.841	15.392	16.372	21.478	27.864	10.200	11.816	13.425	17.600	29.107	17.366	130.650	162.800	213.532	2.531	10.862	7.959
Pdensi_DN24954_c0_g1d305220	Bud	MC_2_4	1503.40648119669	45.9497755341679	774.678128365431	5.02994973854339	0.512387373147793	9.81669338891485	9.54222137939836e-23	1.43458463049088e-20	36.068	51.283	50.410	42.871	50.349	41.645	47.727	55.554	69.737	36.353	45.775	37.474	27.404	42.986	37.788	31.212	13.699	13.400	4.956	4.437	11.622	0.814	1.658	0.912	0.015	0.011	0.000
Pdensi_DN13209_c0_g3	Bud	MC_2_4	3.67136874075867	1476.19399546612	739.932682103442	-8.64881257372041	0.881645830525236	-9.80984911885527	1.02121138800244e-22	1.53042159105316e-20	0.082	0.029	0.241	0.150	0.066	0.029	0.060	0.094	0.032	0.000	0.034	0.000	0.152	0.070	0.061	0.579	0.844	0.171	0.435	2.381	1.042	60.276	34.870	17.962	0.212	0.215	0.164
Pdensi_DN10536_c0_g1d386866	Bud	MC_2_4	0	3072.62347415732	1536.31173707866	-14.6434450457061	1.49275568148198	-9.80967296079447	1.02299564373709e-22	1.53042159105316e-20	0.000	0.000	0.000	0.663	1.273	4.564	3.294	0.916	1.452	0.824	1.103	0.206	0.777	0.604	1.360	0.469	1.690	0.639	0.772	1.213	0.251	23.653	102.522	94.404	3.632	4.312	6.534
Pdensi_DN24141_c2_g5	Bud	MC_2_4	269.983967319228	2812.31193222033	1541.14794976978	-3.38104554929504	0.344906938157881	-9.80277627163118	1.09532934384466e-22	1.63461796784346e-20	7.942	6.809	9.995	40.093	10.229	8.751	17.731	10.734	9.056	17.038	9.385	4.993	9.522	7.769	5.411	31.798	72.404	48.929	137.352	108.067	36.083	82.399	73.280	55.010	0.915	2.714	0.519
Pdensi_DN37769_c0_g1d89398	Bud	MC_2_4	0	1905.43206752448	952.71603376224	-13.9538335919137	1.42417727914191	-9.79782067603344	1.15040843759613e-22	1.71261782269813e-20	0.000	0.000	0.000	1.483	3.822	2.538	2.159	0.412	1.873	0.000	0.000	0.460	0.000	3.619	2.599	0.000	0.419	0.000	0.435	0.905	0.564	24.931	38.033	74.811	0.000	0.000	0.000
Pdensi_DN17046_c0_g1d215812	Bud	MC_2_4	4.13453565272307	6531.44410477131	3267.78932021202	-10.6254884432573	1.08635672329134	-9.7808465814665	1.36067598378801e-22	2.02070339758255e-20	0.205	0.122	0.068	5.962	6.526	12.525	7.349	4.584	6.108	5.903	5.947	8.706	3.284	10.588	3.381	0.433	4.125	0.847	3.088	7.725	2.638	14.617	252.890	196.721	0.000	0.026	0.000
Pdensi_DN18774_c0_g1d355297	Bud	MC_2_4	152.868475974797	4168.79050862379	2160.82949229929	-4.76944800775477	0.487827399085199	-9.77691703397288	1.41453668719094e-22	2.09557931410418e-20	3.097	4.681	6.242	7.352	9.208	7.780	7.967	9.828	9.134	9.843	6.993	6.896	2.658	7.349	3.252	5.074	9.711	10.283	26.416	74.755	43.162	121.768	125.949	64.951	0.826	1.437	1.513
Pdensi_DN37284_c0_g2	Bud	MC_2_4	1.31646469550775	1514.57963807672	757.948051386112	-10.1735527090242	1.04100033147388	-9.77286212255113	1.47232815659583e-22	2.17590089317493e-20	0.038	0.083	0.000	0.254	0.046	0.384	0.238	0.080	0.045	0.135	0.097	0.045	0.554	0.309	0.618	0.035	0.042	0.000	0.217	85.358	0.771	17.150	28.376	63.523	1.065	0.559	0.000
Pdensi_GG_36350_c0_g1	Bud	MC_2_4	1417.240707716	8.79843733067344	713.019572523339	7.41600048838679	0.758962634689785	9.77123266604287	1.49620436592219e-22	2.20217799644005e-20	26.338	47.997	55.624	60.239	74.581	66.106	72.408	60.958	73.875	35.125	76.234	51.662	29.247	43.291	46.707	21.046	7.065	14.945	3.636	1.230	11.793	0.066	0.216	0.357	0.203	0.000	0.053
Pdensi_DN17909_c0_g1d476153	Bud	MC_2_4	3015.24651127482	14.2415347995116	1514.74402303717	7.68257986274529	0.786250892905285	9.77115566044993	1.49734215366933e-22	2.20217799644005e-20	47.855	137.468	91.058	132.237	128.763	128.166	134.190	104.760	124.748	77.326	99.283	71.428	40.665	115.992	72.244	50.175	42.538	41.232	45.272	9.558	34.916	0.773	0.178	0.130	1.144	0.795	1.024
Pdensi_DN36095_c0_g1d568910	Bud	MC_2_4	3.92419539720152	1405.7853729825	704.854784189849	-8.48496720108147	0.868965384738419	-9.76444787111476	1.59981024581562e-22	2.3472107529451e-20	0.044	0.156	0.150	0.629	0.925	2.082	1.627	0.946	0.684	0.487	0.396	0.391	0.345	0.773	2.026	0.075	0.385	0.227	1.155	0.680	1.272	16.602	22.735	61.923	0.000	0.031	0.049
Pdensi_DN16895_c0_g1	Bud	MC_2_4	90.0574029161105	1243.08495289085	666.57117790348	-3.78686380469922	0.387972503364658	-9.76064997353672	1.66087313392074e-22	2.42828841216218e-20	2.070	3.617	2.559	4.554	7.331	8.431	7.374	6.572	6.776	9.560	8.286	9.435	4.160	5.945	5.089	2.321	6.319	4.567	9.050	13.711	11.237	32.609	28.355	31.485	4.300	3.478	3.439
Pdensi_DN31812_c0_g1	Bud	MC_2_4	22.6687189039566	1013.63806607677	518.153392490364	-5.48187537630066	0.56163779067909	-9.76051730719969	1.66304734573582e-22	2.42828841216218e-20	0.733	0.843	0.489	6.252	10.126	17.008	6.792	6.269	7.346	5.289	5.735	6.605	3.405	8.129	4.595	2.593	4.447	3.416	9.853	9.618	11.823	17.722	19.918	36.298	3.735	3.849	2.517
Pdensi_DN18118_c2_g4	Bud	MC_2_4	33.3693544922983	2588.0871871932	1310.72827084275	-6.27711363381913	0.643656142690332	-9.75227799051567	1.80374551726882e-22	2.62742720228383e-20	1.287	1.289	0.469	1.582	2.207	5.279	2.333	1.999	0.924	1.100	0.702	0.863	2.684	3.883	3.347	0.310	0.307	0.565	24.039	0.398	10.347	41.468	54.475	92.425	0.466	1.609	1.309
Pdensi_DN17223_c0_g1d216017	Bud	MC_2_4	1616.95507331711	0	808.477536658557	12.5606193984516	1.28858233716824	9.74762654752398	1.88831372121306e-22	2.7440488271413e-20	42.430	61.403	44.257	30.336	39.773	24.311	24.146	25.587	32.142	7.291	25.868	10.130	26.182	38.758	24.729	60.199	2.557	0.546	0.000	0.037	0.046	0.000	0.000	0.000	0.000	0.000	0.000
Pdensi_GG_135967_c0_g1	Bud	MC_2_4	745.757121342947	24.6001000193345	385.178610681141	4.94402695713229	0.507233386638705	9.74704561522455	1.89914762677529e-22	2.75322144521652e-20	15.879	27.830	24.644	36.433	30.026	25.217	28.914	21.626	22.378	22.430	17.711	14.503	17.408	25.348	19.878	11.859	4.544	4.215	3.765	1.280	3.192	0.474	0.627	0.718	0.728	1.147	1.365
Pdensi_DN11777_c0_g1	Bud	MC_2_4	31.1333726791594	1705.34995802071	868.241665349935	-5.77597387373553	0.592637454531116	-9.74621807915496	1.91468680727967e-22	2.76915558958775e-20	0.455	1.103	1.295	1.532	1.324	0.973	1.569	1.023	1.197	1.912	1.668	1.543	1.029	1.653	1.021	0.930	1.439	0.843	5.267	2.750	3.131	64.278	38.997	26.541	0.000	0.044	0.000
Pdensi_DN15459_c0_g1	Bud	MC_2_4	5.88822064192335	107078.892789837	53542.3905052397	-14.1507070572436	1.45318762929302	-9.73770129334774	2.08210824989775e-22	3.0041565668193e-20	0.258	0.224	0.064	1.629	0.262	22.875	1.967	0.884	1.642	0.999	2.506	1.428	1.044	2.840	16.342	0.052	0.482	0.104	0.381	0.610	0.366	27.649	965.364	6513.549	3.141	8.626	6.105
Pdensi_DN3826_c0_g1d327173	Bud	MC_2_4	28.2205993552208	2728.81094296571	1378.51577116046	-6.59599355934909	0.677887507905263	-9.73021848378847	2.24111079011688e-22	3.22592798554696e-20	0.557	1.474	0.545	4.946	4.097	3.129	4.858	3.496	2.163	3.501	3.080	1.393	1.555	2.924	1.908	1.436	3.462	1.524	9.435	7.685	4.516	46.880	104.995	48.263	4.388	4.775	3.254
Pdensi_DN39126_c1_g2	Bud	MC_2_4	600.932321139987	16.497668209538	308.714994674762	5.13148391832582	0.527503023134968	9.72787584766669	2.29331690206278e-22	3.2932896116226e-20	18.198	17.961	18.885	11.108	15.451	13.752	12.749	9.643	11.413	10.380	7.455	9.703	12.956	13.557	12.849	9.060	4.228	4.765	2.516	1.364	5.678	0.698	0.372	0.206	7.870	12.885	14.509
Pdensi_DN39716_c2_g1	Bud	MC_2_4	36.6090546827447	2435.63908309176	1236.12406888725	-6.05642503420284	0.624474984299238	-9.69842697702155	3.06182543992362e-22	4.3865512326134e-20	1.349	1.318	0.701	1.290	1.212	1.838	1.452	1.163	1.114	1.333	1.021	0.801	1.091	1.537	1.096	0.835	0.946	0.608	1.352	1.711	1.270	113.633	37.111	37.553	1.139	4.076	2.705
Pdensi_DN9903_c0_g1d518607	Bud	MC_2_4	15.8061262938028	1064.92643700374	540.366281648769	-6.07373337288848	0.626351177869274	-9.69700958103112	3.1046469244198e-22	4.43745873084678e-20	0.429	0.231	0.784	0.541	0.345	0.466	0.237	0.671	0.840	0.000	0.181	0.338	0.159	0.494	0.240	1.735	0.545	0.618	2.000	5.649	6.137	38.374	24.813	17.604	0.435	0.160	0.172
Pdensi_GG_125611_c1_g1	Bud	MC_2_4	37.8158584325264	24817.8771424905	12427.8465004615	-9.35831504825227	0.965772418037036	-9.68997961991226	3.32595030107237e-22	4.74263376889215e-20	1.250	1.807	0.418	12.920	9.882	38.267	8.312	5.908	6.943	2.463	1.842	0.982	2.083	11.305	19.687	0.373	2.685	1.016	2.534	4.827	3.294	114.401	503.246	1144.893	27.449	51.239	36.277
Pdensi_DN32006_c0_g1d144938	Bud	MC_2_4	652.345907119097	2.94460215461596	327.645254636856	8.04431147390342	0.830611104758655	9.68481089142289	3.49855385017096e-22	4.97710156143012e-20	16.705	20.216	22.856	50.612	36.013	22.888	56.899	56.312	60.006	45.336	53.615	53.115	9.547	17.756	11.144	29.018	7.922	3.072	2.997	0.489	3.335	0.020	0.041	0.150	0.042	0.015	0.000
Pdensi_DN23256_c1_g3	Bud	MC_2_4	1157.02313407975	36.3968353093257	596.709984694536	4.98265470719008	0.51484566136601	9.67795803886138	3.74113215129015e-22	5.30979147850244e-20	30.804	51.502	23.608	28.619	29.590	36.936	31.710	21.937	21.122	32.968	24.578	20.594	29.568	63.458	32.987	18.052	12.319	12.570	3.956	1.712	10.666	1.126	0.853	0.731	5.933	13.230	20.143
Pdensi_GG_81961_c1_g1	Bud	MC_2_4	2.58926337292326	5763.11919213844	2882.85422775568	-11.1174074658829	1.15011551746998	-9.66633985631196	4.19099369871802e-22	5.93444707738472e-20	0.094	0.000	0.140	0.185	0.178	1.144	0.626	0.416	0.858	0.227	0.948	1.419	0.645	0.777	0.640	0.090	0.052	0.310	0.997	0.989	1.190	337.159	81.530	37.136	24.214	30.404	25.799
Pdensi_DN16067_c0_g2d397404	Bud	MC_2_4	9.13091254817033	1945.90070889	977.515810719084	-7.73480688329468	0.800522103953218	-9.66220276129527	4.36378257406636e-22	6.16477942853254e-20	0.391	0.249	0.206	0.900	0.785	4.231	1.738	0.642	0.859	0.509	0.204	0.269	0.449	1.098	3.302	0.000	0.077	0.161	0.000	0.458	0.213	17.811	34.647	86.983	0.000	0.372	0.557
Pdensi_DN8508_c0_g1	Bud	MC_2_4	889.916821584842	4.22973421409239	447.073277899467	7.55758383268821	0.782369993332736	9.65985901439606	4.4647798763857e-22	6.29285919243918e-20	34.388	26.906	20.136	14.326	23.536	17.487	15.297	9.970	5.117	6.470	6.770	3.116	14.440	34.734	10.954	8.026	4.903	2.300	1.648	0.451	1.333	0.236	0.095	0.000	1.414	5.228	2.240
Pdensi_DN31293_c0_g1d198539	Bud	MC_2_4	25.0222425387987	764.794489353827	394.908365946313	-4.93286279361835	0.510675868151171	-9.65947894008988	4.48137469261236e-22	6.30166148461389e-20	1.032	0.745	0.517	1.525	4.179	3.186	0.955	1.805	1.430	1.624	0.435	1.418	1.530	1.985	2.679	0.000	0.555	1.050	0.190	3.387	1.728	14.401	19.531	22.125	0.767	11.006	9.135
Pdensi_DN21250_c0_g2	Bud	MC_2_4	1093.78400044986	51.2706615125264	572.527330981191	4.40899153051857	0.456508599274198	9.6580689553897	4.54347246425366e-22	6.3742615530755e-20	39.135	38.959	21.976	15.719	7.591	15.307	4.604	2.434	2.630	4.197	2.562	2.186	18.596	17.810	16.706	11.634	10.465	10.166	20.517	2.813	21.842	1.479	1.326	1.062	1.218	0.899	1.250
Pdensi_DN13590_c1_g1	Bud	MC_2_4	65.6450749303088	3093.5832998991	1579.6141874147	-5.55876156234703	0.575660821861435	-9.65631384184254	4.62196105193276e-22	6.4694704489674e-20	2.305	1.772	1.931	2.124	2.307	2.184	1.829	2.030	2.664	2.666	2.367	1.528	1.864	1.985	1.304	1.494	5.706	5.688	94.563	162.503	804.653	140.826	60.484	37.648	2.492	5.548	9.465
Pdensi_DN26347_c0_g1	Bud	MC_2_4	356.156060655015	7.12466526571333	181.640362960364	5.5964453028857	0.579779725901521	9.65270955996878	4.78737565382399e-22	6.68563598188154e-20	11.115	11.021	10.471	3.479	2.607	7.677	3.198	2.082	5.098	3.186	2.094	4.132	9.563	11.587	8.147	12.898	2.768	2.332	0.209	0.125	0.489	0.177	0.236	0.094	0.000	0.207	0.000
Pdensi_DN9757_c0_g1d518471	Bud	MC_2_4	0	1034.95731778443	517.478658892213	-13.0742635812272	1.35484449292319	-9.65001049900448	4.91506973032464e-22	6.84825550892464e-20	0.000	0.000	0.000	0.000	0.000	0.000	0.096	0.000	0.000	0.000	0.000	0.000	0.000	0.000	0.040	0.000	3.576	5.537	0.604	7.098	2.296	39.593	24.866	14.447	0.435	0.163	0.000
Pdensi_DN8611_c0_g1d208702	Bud	MC_2_4	1326.40713104005	0	663.203565520024	12.2748720673997	1.27361233184918	9.63784014997536	5.53400654712026e-22	7.69302718358581e-20	45.830	37.762	37.844	33.108	27.849	22.192	15.480	9.928	12.378	4.817	8.035	5.670	22.712	31.065	17.963	23.552	10.899	13.566	0.339	1.437	5.127	0.000	0.000	0.000	0.231	0.000	0.404
Pdensi_DN19102_c0_g1d357107	Bud	MC_2_4	21.7894745021413	1415.02140776536	718.405441133751	-6.02056928645226	0.62480420887358	-9.63592946549826	5.63794322132331e-22	7.81966029293699e-20	0.707	0.796	0.502	1.756	1.017	1.145	1.721	2.332	2.452	3.751	2.138	2.007	1.168	1.120	0.583	1.092	0.740	2.019	1.847	5.090	1.779	17.279	34.372	50.636	0.780	0.465	0.686
Pdensi_DN10735_c0_g1d103743	Bud	MC_2_4	10.6154318915162	1340.52564949831	675.570540694914	-6.98017872000942	0.724611722538099	-9.6329917152871	5.8015297916913e-22	8.02826240810228e-20	0.350	0.162	0.448	0.567	0.060	0.162	0.275	0.052	0.293	0.117	0.000	0.059	0.000	0.173	0.224	0.541	0.877	0.436	0.508	0.175	0.215	64.409	23.565	16.003	0.000	0.000	0.120
Pdensi_DN1824_c0_g1d446793	Bud	MC_2_4	3.04975480981646	1400.26557430096	701.657664555386	-8.84338392492077	0.918170353914483	-9.63152849274464	5.88475187603379e-22	8.12496082149536e-20	0.000	0.113	0.157	0.066	0.000	0.057	0.058	0.273	0.492	0.000	0.066	0.124	0.000	0.060	0.118	0.236	0.115	0.000	0.059	0.061	0.000	23.143	49.040	30.262	0.000	0.000	0.000
Pdensi_DN39441_c0_g1d242362	Bud	MC_2_4	194.864949027442	4324.1728334007	2259.51889121407	-4.47182307092495	0.464374181668004	-9.62978401353502	5.9855156048688e-22	8.2453862929695e-20	7.023	7.214	3.598	11.052	12.192	20.178	12.009	8.182	5.796	6.166	8.284	4.925	6.828	9.679	11.832	4.271	6.597	7.417	19.028	33.443	13.051	120.239	81.291	120.717	10.982	20.773	18.346
Pdensi_DN23532_c0_g1d70000	Bud	MC_2_4	1.10025645587657	676.565157607432	338.832707031654	-9.2736328005394	0.963278025537575	-9.62716116706189	6.14023682798972e-22	8.43942979644782e-20	0.025	0.082	0.000	0.655	1.035	1.934	0.846	0.869	0.593	0.372	0.288	0.644	0.338	1.183	0.371	0.115	0.672	0.096	25.294	0.236	15.896	13.803	12.454	23.376	0.000	0.931	0.000
Pdensi_DN52566_c0_g1	Bud	MC_2_4	1544.51315736641	0	772.256578683207	12.4944968654469	1.29812598108674	9.62502642076925	6.26908117203269e-22	8.59711293699834e-20	34.904	49.709	56.950	36.426	37.493	15.978	36.705	23.447	22.509	22.736	17.597	20.061	23.802	31.570	12.402	64.922	45.992	30.424	11.574	0.257	4.035	0.000	0.000	0.000	0.000	0.000	0.000
Pdensi_DN27020_c0_g1d560734	Bud	MC_2_4	0	918.37520734262	459.18760367131	-12.9005222910472	1.34062616651269	-9.62275883709233	6.40887385103618e-22	8.76738711067147e-20	0.000	0.000	0.000	0.000	0.000	0.221	0.000	0.000	0.000	0.000	0.000	0.000	0.000	0.000	0.000	0.000	0.000	0.000	0.000	0.941	0.000	19.868	16.872	30.831	0.000	0.000	0.000
Pdensi_GG_81354_c0_g1	Bud	MC_2_4	0	812.027704541472	406.013852270736	-12.7237152878519	1.32228133956126	-9.62254771898521	6.42204482223012e-22	8.76738711067147e-20	0.000	0.000	0.000	1.242	1.191	3.563	0.544	1.200	0.970	0.771	1.033	0.000	1.273	0.943	1.274	0.146	0.528	0.000	0.000	0.000	0.000	16.671	25.757	17.412	0.000	0.000	0.000
Pdensi_DN18697_c0_g2	Bud	MC_2_4	19.9403457057965	558.401857198295	289.171101452046	-4.80651584148802	0.499905781699881	-9.61484347139161	6.92145430124784e-22	9.42804271799504e-20	0.771	0.315	0.738	1.145	1.316	2.183	0.826	0.797	1.025	0.780	0.728	1.022	0.833	1.072	1.445	0.965	1.849	2.317	1.963	6.149	4.694	15.079	13.145	13.360	5.560	12.237	13.032
Pdensi_DN27327_c0_g2	Bud	MC_2_4	39.2851029561402	1244.85598600114	642.07054447864	-4.98579505111777	0.518584355182391	-9.61424115728331	6.96207971897643e-22	9.46221227520172e-20	0.948	1.698	0.942	1.849	1.348	2.566	2.839	1.895	0.902	1.968	1.549	0.705	0.818	1.410	1.024	1.173	0.888	0.132	1.113	0.326	1.505	21.576	35.776	33.734	15.546	12.943	29.572
Pdensi_DN36260_c0_g1d239483	Bud	MC_2_4	18.0633362565298	1208.97704218933	613.520189222929	-6.06405203318675	0.630992893118391	-9.61033333231057	7.23144994962311e-22	9.80642593613924e-20	0.659	0.573	0.429	0.383	0.367	1.262	0.678	0.341	0.595	0.251	0.272	0.404	0.252	0.508	0.818	0.257	0.176	0.143	0.195	1.094	1.136	13.660	36.147	37.562	0.957	1.643	1.659
Pdensi_DN40475_c2_g1	Bud	MC_2_4	3185.25225573946	195.290689207711	1690.27147247359	4.02195364201535	0.418564268863303	9.60892732898053	7.33086880953124e-22	9.91915422388307e-20	83.856	108.151	99.778	77.179	78.232	71.333	79.279	80.655	96.694	70.163	58.932	71.811	64.266	85.048	83.612	59.296	36.560	37.943	28.799	34.622	20.940	5.828	5.911	2.947	7.827	17.848	23.080
Pdensi_GG_24905_c0_g1	Bud	MC_2_4	2006.95850309502	34.352237283283	1020.65537018915	5.84060817206104	0.608039232150621	9.60564362171656	7.56835931774589e-22	1.02177885174925e-19	43.272	73.149	67.505	37.345	25.034	27.435	34.178	24.248	26.713	32.627	23.195	26.583	31.772	36.996	29.934	77.014	70.154	61.490	17.774	7.556	10.865	1.328	0.995	0.287	2.444	1.998	1.543
Pdensi_DN12691_c2_g1	Bud	MC_2_4	14.7813504584	5458.29659992336	2736.53897519088	-8.52825009530116	0.887898582783848	-9.60498221380458	7.61710807557147e-22	1.02608512501194e-19	0.346	0.434	0.574	1.663	0.553	11.797	3.652	1.976	4.681	1.919	3.746	4.266	0.704	1.523	1.911	2.034	1.493	1.372	5.438	5.024	2.102	51.993	48.054	290.294	14.065	16.620	11.787
Pdensi_DN85463_c0_g1	Bud	MC_2_4	1.73702975905939	1765.18657330282	883.461801530942	-9.98741026742993	1.03984639209981	-9.60469771622889	7.63817227895012e-22	1.0266512885667e-19	0.068	0.037	0.051	0.556	1.351	3.128	1.116	1.010	0.658	0.459	0.345	0.385	0.549	1.294	1.846	0.077	0.321	1.418	1.424	0.337	0.733	11.027	26.368	88.212	0.000	0.000	0.000
Pdensi_GG_83937_c0_g1	Bud	MC_2_4	3.91096357108197	13200.0326284821	6601.9717960266	-11.7204493482417	1.22151638003231	-9.59499973953008	8.39173131767973e-22	1.12545316403278e-19	0.275	0.074	0.000	0.087	0.083	0.000	0.076	0.000	0.162	0.161	0.000	0.081	0.766	0.079	0.000	0.372	0.075	0.085	5.475	0.160	0.099	75.144	511.161	358.850	0.210	0.000	0.579
Pdensi_DN22726_c2_g1	Bud	MC_2_4	3.88800866861065	27474.5085093231	13739.1982589959	-12.7854694399116	1.33264010927177	-9.59409022057596	8.46606749213831e-22	1.13292729112377e-19	0.252	0.000	0.107	9.022	18.428	50.549	20.961	20.131	14.835	6.049	7.709	6.421	7.143	18.085	21.068	0.520	6.285	0.449	2.199	1.838	1.182	76.828	584.968	1282.490	0.999	0.403	0.345
Pdensi_DN31804_c0_g1	Bud	MC_2_4	1.29724943778711	6350.16902324217	3175.73313633998	-12.2540220838285	1.27777104137155	-9.59015479852721	8.79529546382657e-22	1.17440339956463e-19	0.115	0.000	0.000	0.291	0.000	0.126	0.128	0.120	0.000	0.000	0.000	0.000	0.000	0.000	0.000	0.000	0.000	0.000	0.255	0.533	0.000	330.193	95.077	70.803	0.000	0.000	0.000
Pdensi_DN16214_c0_g2	Bud	MC_2_4	1653.78438545343	92.4694819008337	873.126933677132	4.17047494038586	0.434991222911293	9.58749216242539	9.02519820072076e-22	1.2010127660083e-19	45.375	49.960	56.193	45.153	58.856	45.090	48.870	54.003	65.345	32.151	66.545	47.302	30.620	41.655	31.523	44.143	53.544	42.678	32.827	13.431	47.386	2.577	1.414	2.874	19.784	24.548	24.141
Pdensi_DN2637_c0_g1	Bud	MC_2_4	9.57112455766341	1911.49535946031	960.533242008988	-7.64132875374656	0.797018558320909	-9.58739125202388	9.03402717829129e-22	1.2010127660083e-19	0.491	0.266	0.123	1.089	2.531	3.085	2.047	1.158	2.034	0.289	0.621	0.869	1.368	2.835	2.193	0.220	0.398	5.115	1.769	2.136	2.463	24.690	33.840	79.558	2.579	6.897	7.397
Pdensi_DN15024_c1_g2d343650	Bud	MC_2_4	723.675701943462	2.17006263547513	362.922882289468	8.3091861519648	0.867298555551488	9.58053728877855	9.65413911863868e-22	1.28065625850909e-19	17.391	26.453	22.461	26.466	34.972	13.776	29.193	20.111	26.195	14.521	23.475	16.797	18.919	21.752	11.923	27.078	18.284	19.300	11.357	5.289	14.550	0.106	0.000	0.047	0.000	0.000	0.000
Pdensi_DN43266_c0_g1d154540	Bud	MC_2_4	0	610.981976336734	305.490988168367	-12.3128576648717	1.28689392704749	-9.5678885462775	1.09111178964952e-21	1.44425249235174e-19	0.000	0.000	0.000	0.000	0.000	0.000	0.000	0.000	0.000	0.000	0.000	0.000	0.000	0.000	0.000	0.000	0.443	2.011	0.000	4.776	1.192	15.037	14.560	15.700	0.000	0.000	0.504
Pdensi_DN24059_c0_g1d365296	Bud	MC_2_4	17.1907077677744	374.375133134129	195.782920450952	-4.44759508602518	0.465078053778177	-9.56311537363254	1.14264254623641e-21	1.50918046323736e-19	0.511	0.554	0.513	1.615	0.622	0.000	1.413	0.268	0.000	0.604	1.289	0.301	0.000	1.180	0.000	1.373	3.014	0.311	4.243	1.183	0.368	12.812	9.333	6.167	0.000	0.287	0.000
Pdensi_DN16315_c0_g1d469943	Bud	MC_2_4	72.5800409976443	1187.17271260333	629.876376800486	-4.03108037116895	0.422337372474183	-9.54469254651473	1.36511915877711e-21	1.79912067834677e-19	2.170	2.740	1.753	3.610	3.769	3.883	3.869	3.805	2.752	3.003	3.004	2.144	2.510	2.488	2.838	2.544	5.468	7.948	12.012	5.532	11.712	25.931	25.881	35.637	5.768	6.598	4.767
Pdensi_DN34344_c0_g1d201263	Bud	MC_2_4	476.922822640456	27.7805578402408	252.351690240348	4.08769915580522	0.428488026045802	9.53982120230419	1.43078779475043e-21	1.87877472754196e-19	16.145	15.448	12.056	19.571	19.730	10.157	17.480	18.560	23.984	20.573	14.215	13.900	11.358	12.335	8.452	13.597	8.296	4.728	3.719	2.954	2.791	0.807	0.715	0.535	0.000	0.109	0.117
Pdensi_DN25169_c0_g2	Bud	MC_2_4	2.38415862005267	8110.72190772405	4056.55303317205	-11.7309090423874	1.2296868782179	-9.53975296490771	1.43172952565279e-21	1.87877472754196e-19	0.085	0.035	0.091	3.334	7.541	11.913	5.988	4.821	6.416	4.802	4.372	6.639	4.194	8.072	3.271	0.136	2.631	0.766	1.157	3.746	1.935	8.108	321.614	245.400	0.000	0.026	0.027
Pdensi_DN9388_c0_g1d265663	Bud	MC_2_4	1.94213451192998	1690.51842107902	846.230277795477	-9.76111182235514	1.0246096124898	-9.52666430547691	1.62418211153456e-21	2.12619479975042e-19	0.084	0.000	0.107	0.000	0.000	0.209	0.144	0.152	0.000	0.000	0.106	0.338	0.000	0.053	0.134	0.000	2.115	1.349	48.954	2.670	23.177	14.184	50.303	56.908	0.000	0.000	0.100
Pdensi_DN30199_c0_g1d26865	Bud	MC_2_4	0	625.062758993071	312.531379496535	-12.3468023763128	1.2960525212481	-9.52646761909215	1.62726116259969e-21	2.12619479975042e-19	0.000	0.000	0.000	0.129	0.123	0.111	0.113	0.426	0.000	0.000	0.000	0.240	0.000	0.000	0.000	0.000	0.000	0.000	0.000	0.000	0.000	19.529	15.448	12.016	0.000	0.000	0.000
Pdensi_DN19693_c2_g2	Bud	MC_2_4	455.266913520559	4583.74639807984	2519.5066558002	-3.33177997058387	0.350153134120703	-9.51520819298264	1.81349396689462e-21	2.36445440377472e-19	17.486	10.927	13.241	12.707	32.623	51.379	11.770	20.104	14.729	8.558	17.306	17.514	20.130	24.657	35.801	5.658	7.596	4.817	3.079	5.412	3.846	137.939	103.957	101.671	1.904	2.191	3.493
Pdensi_DN31811_c0_g1d199035	Bud	MC_2_4	22470.5480029952	72.3730761027536	11271.460539549	8.27358067148415	0.869638280172939	9.51381840026505	1.83789622763882e-21	2.3911501177024e-19	636.790	872.409	548.266	417.127	618.950	433.161	444.197	519.904	562.869	315.193	483.277	279.991	577.811	628.522	500.091	767.744	573.073	400.278	319.846	88.051	258.702	4.043	0.270	1.337	0.328	0.000	0.268
Pdensi_DN21597_c0_g1d189745	Bud	MC_2_4	459.071682534061	4.11180638094724	231.591744457504	6.90060664324067	0.725755584815694	9.50816884859808	1.94048114289716e-21	2.51923274688107e-19	10.132	16.399	15.547	11.593	14.019	12.827	15.515	17.091	23.287	12.598	20.619	14.206	16.643	12.373	15.340	10.821	8.601	5.619	3.174	1.280	2.688	0.097	0.048	0.132	0.000	0.000	0.000
Pdensi_DN25560_c0_g1d193354	Bud	MC_2_4	195.836287012928	5153.14737500772	2674.49183101032	-4.71762496136801	0.496294668766683	-9.50569340809471	1.98719622376418e-21	2.57439156750113e-19	8.501	5.836	3.563	9.787	9.238	9.425	6.481	4.752	6.536	4.384	6.051	3.549	6.598	7.226	5.005	5.623	7.026	6.188	41.514	17.599	10.738	108.530	126.595	144.259	8.333	19.531	19.540
Pdensi_DN8786_c0_g1d452804	Bud	MC_2_4	0.43241647926237	767.567710973836	384.000063726549	-10.7854638972929	1.13519602462725	-9.50097046088086	2.07943242529444e-21	2.68816308941248e-19	0.035	0.000	0.000	0.000	0.166	0.000	0.038	0.072	0.040	0.040	0.000	0.000	0.000	0.278	0.039	0.000	0.000	0.000	0.000	3.359	0.000	18.994	18.812	19.168	0.000	0.078	0.000
Pdensi_GG_37273_c0_g1	Bud	MC_2_4	117.220788181517	88284.8084372207	44201.0146127011	-9.55670458216306	1.00687517680682	-9.49144919082319	2.27844343469128e-21	2.93919203075176e-19	1.130	0.675	8.985	10.224	0.075	0.168	0.034	0.293	0.073	0.256	0.158	0.148	1.775	0.180	0.810	3.827	89.028	48.500	5.802	3.243	3.631	3386.968	1817.831	1519.957	0.679	0.422	0.489
Pdensi_DN2212_c0_g1d44145	Bud	MC_2_4	1.72667420124893	747.223831800064	374.475253000656	-8.75175393048743	0.922547737770516	-9.4865052204642	2.38909772089075e-21	3.07542033889209e-19	0.082	0.000	0.081	0.826	2.268	1.422	0.994	1.960	0.096	0.575	1.031	0.289	0.636	0.941	0.640	0.073	0.355	0.201	0.820	1.991	1.285	25.287	8.408	22.551	0.000	0.183	0.000
Pdensi_DN22365_c0_g1d496262	Bud	MC_2_4	1088.99008365113	19.2182351314854	554.10415939131	5.7926486601659	0.610801871216966	9.48367864136465	2.45473264471984e-21	3.15324390868568e-19	33.546	41.900	24.235	28.582	20.650	27.570	27.262	18.727	21.269	18.618	23.846	18.626	24.932	40.261	28.198	27.126	16.544	17.026	10.316	3.497	6.062	0.481	0.742	0.179	0.701	1.072	0.525
Pdensi_DN40022_c0_g1d151731	Bud	MC_2_4	0	1351.84564633134	675.922823165668	-13.4594668139606	1.4196967511052	-9.48052237457244	2.53013265549279e-21	3.24325720268726e-19	0.000	0.000	0.000	0.000	0.327	0.038	0.061	0.000	0.108	0.105	0.000	0.182	0.253	0.454	0.000	0.000	0.410	0.000	0.000	10.052	0.340	61.457	27.622	15.348	0.000	0.000	0.000
Pdensi_GG_33122_c0_g1	Bud	MC_2_4	24.4270922600956	2980.16604965555	1502.29657095782	-6.9307603157222	0.73110535363908	-9.47983800313363	2.54678139750086e-21	3.25774003636623e-19	0.470	1.011	0.748	0.944	1.693	2.736	2.988	2.344	1.814	0.934	1.955	0.999	0.834	2.428	1.948	0.296	0.566	0.409	1.271	2.346	0.537	25.344	82.197	106.359	0.216	1.263	0.225
Pdensi_GG_68347_c0_g1	Bud	MC_2_4	245.693302920769	3372.06615145789	1808.87972718933	-3.77825014640498	0.398580208766848	-9.47927183362758	2.5606365099832e-21	3.26859613878107e-19	7.225	7.104	8.167	14.112	8.086	14.443	5.901	4.278	8.331	4.812	7.792	9.563	8.610	8.183	14.352	3.331	16.451	28.619	28.168	3.080	5.343	66.689	75.167	105.594	5.529	7.919	5.779
Pdensi_DN589_c0_g1d164266	Bud	MC_2_4	3.03053955209582	2742.72039813996	1372.87546884603	-9.82006781082747	1.03703953560313	-9.46932828854616	2.81648975849245e-21	3.58766586642444e-19	0.079	0.042	0.156	9.762	9.905	22.370	17.631	10.367	17.637	14.322	13.029	21.685	6.977	24.092	4.628	0.603	7.291	0.833	3.332	5.750	2.695	13.004	133.432	50.154	0.000	0.000	0.000
Pdensi_DN26768_c0_g2	Bud	MC_2_4	720.820178577557	36.4000884282785	378.610133502918	4.2898990745324	0.453087579391953	9.46814538657068	2.84856174133162e-21	3.62094420263465e-19	24.240	22.942	18.803	35.661	29.645	15.340	24.834	14.931	13.930	11.504	12.674	7.560	17.578	25.780	7.489	8.592	4.719	2.065	3.442	1.316	2.289	1.371	0.683	0.702	0.985	1.370	0.418
Pdensi_DN18556_c0_g1d59326	Bud	MC_2_4	0.221012054061346	1467.43200959568	733.82651082487	-12.6160051871222	1.33328152979539	-9.46237152858355	3.01036810053225e-21	3.81865193552515e-19	0.000	0.012	0.000	0.042	0.000	0.000	0.000	0.000	0.000	0.013	0.000	0.013	0.062	0.000	0.013	0.000	0.411	0.496	23.523	13.927	20.636	59.994	28.277	24.013	0.000	0.000	0.027
Pdensi_DN21365_c1_g2	Bud	MC_2_4	0.221012054061346	1297.64745429417	648.934233174114	-12.438634344508	1.3154298673669	-9.45594641955819	3.20112829867415e-21	4.05218918606386e-19	0.000	0.024	0.000	0.028	0.000	0.000	0.000	0.047	0.000	0.000	0.000	0.027	0.075	0.000	0.000	0.000	0.000	0.057	6.856	0.026	0.357	36.996	40.345	19.833	0.000	0.000	0.027
Pdensi_DN24614_c0_g3	Bud	MC_2_4	0	40327.9954832356	20163.9977416178	-18.3577467317811	1.94221425342999	-9.45196787602652	3.32519468757257e-21	4.20050734723897e-19	0.000	0.000	0.000	1.648	3.174	14.400	6.342	2.738	2.798	2.158	0.657	0.000	0.289	3.009	2.604	0.000	0.839	0.318	1.732	2.415	0.000	21.391	826.259	1991.549	0.000	9.085	0.632
Pdensi_DN19842_c0_g1d360987	Bud	MC_2_4	0.216208239631185	2445.29357475393	1222.75489149678	-13.3519604224372	1.41344978482225	-9.44636347595209	3.50806864726754e-21	4.42234542018273e-19	0.015	0.000	0.000	0.036	0.000	0.131	0.069	0.155	0.101	0.052	0.073	0.017	0.016	0.017	0.126	0.000	5.920	12.479	1.401	4.621	5.336	35.657	38.913	102.591	0.203	0.197	1.312
Pdensi_GG_29956_c0_g1	Bud	MC_2_4	0.647876789943418	925.057524534832	462.852700662388	-10.4711081564343	1.10962085842946	-9.43665403988073	3.84873248963949e-21	4.84176908737954e-19	0.039	0.000	0.020	0.295	0.846	2.417	0.698	1.056	0.275	1.214	0.495	1.116	0.196	1.213	0.221	0.036	0.065	0.025	0.157	0.137	0.000	16.843	13.721	36.933	0.031	0.000	0.000
Pdensi_GG_138529_c0_g1	Bud	MC_2_4	780.296665315845	20.9484434929739	400.622554404409	5.25769098199964	0.557491910311332	9.43097269171758	4.06303426597982e-21	5.1008253688037e-19	18.612	32.412	20.451	29.166	31.833	9.342	19.837	19.030	15.525	14.654	15.987	9.810	14.476	18.274	3.562	9.598	16.106	8.042	10.705	3.652	12.306	0.374	0.459	0.710	0.000	0.000	0.030
Pdensi_DN13159_c0_g1d339247	Bud	MC_2_4	725.033241810556	1.16720422633127	363.100223018444	9.04239145315987	0.959154667284584	9.42745915917748	4.20142848703502e-21	5.26371559091746e-19	22.701	23.598	20.094	52.495	46.362	17.909	36.797	32.654	37.984	28.948	26.665	24.819	15.198	22.632	12.861	21.477	11.761	13.171	4.452	1.450	4.649	0.057	0.046	0.000	2.391	5.003	4.444
Pdensi_DN15537_c0_g1d54463	Bud	MC_2_4	57.0136314701852	979.294472423461	518.154051946823	-4.10127492840581	0.435588268341538	-9.41548527930065	4.7090205239036e-21	5.88753268294543e-19	2.105	1.769	1.341	2.085	2.162	2.592	2.548	1.810	1.874	0.972	1.351	0.564	2.617	1.547	2.275	2.048	3.046	2.467	4.229	5.665	2.920	22.224	19.897	30.099	13.140	10.210	17.776
Pdensi_DN19596_c0_g1d408249	Bud	MC_2_4	4.78166451371635	1767.66575178616	886.223708149937	-8.52935414912541	0.906107752073798	-9.41317865298512	4.81355091257428e-21	6.00589114682014e-19	0.221	0.128	0.107	1.925	7.703	8.421	2.160	2.977	1.733	0.712	0.925	1.054	1.810	5.752	7.026	0.257	1.128	0.381	0.507	1.695	0.539	11.567	33.787	80.644	0.039	0.000	0.000
Pdensi_DN31025_c0_g1d434182	Bud	MC_2_4	0	860.552998569829	430.276499284915	-12.808139074631	1.36239973642556	-9.40116085770456	5.39643547266408e-21	6.71938983761903e-19	0.000	0.000	0.000	0.000	0.952	0.282	0.288	0.000	0.000	0.000	0.000	0.000	0.000	0.602	0.000	0.000	0.000	0.000	0.000	0.000	0.000	32.086	21.902	11.536	1.153	0.293	1.264
Pdensi_DN47867_c0_g1d249996	Bud	MC_2_4	0	1814.70502370079	907.352511850395	-13.8841145675785	1.47981468999796	-9.38233324849455	6.45286620433098e-21	8.0184105601899e-19	0.000	0.000	0.000	0.124	0.317	0.270	0.250	0.435	0.214	0.215	0.167	0.123	0.026	0.462	0.000	0.000	0.128	0.014	0.076	8.282	0.017	95.409	26.549	19.953	0.000	0.000	0.000
Pdensi_DN36199_c0_g1d315184	Bud	MC_2_4	0	5417.53573444732	2708.76786722366	-15.4615987806173	1.65053478203689	-9.36762978211005	7.41795705715599e-21	9.19887106509397e-19	0.000	0.000	0.000	7.345	7.295	20.855	7.654	5.171	4.906	1.285	1.566	0.594	1.466	3.631	5.405	0.000	0.974	0.246	1.181	1.279	0.401	29.577	71.037	283.929	0.062	2.156	0.665
Pdensi_DN30935_c0_g1d234346	Bud	MC_2_4	56.5418056515485	1663.6176664909	860.079736071223	-4.8780887092555	0.520995767758342	-9.36301024141552	7.74966620375631e-21	9.59068446777062e-19	1.607	1.689	1.885	6.427	10.461	15.436	6.099	6.080	6.631	4.065	4.700	3.937	4.383	7.082	8.460	2.688	5.145	3.731	14.233	13.904	4.980	24.742	39.060	57.043	1.919	1.491	1.010
Pdensi_GG_150106_c0_g1	Bud	MC_2_4	85.0411059127954	4669.30022772797	2377.17066682038	-5.77854391607087	0.617843063157244	-9.35276975764993	8.53819590637756e-21	1.05451049157711e-18	2.725	1.734	3.334	10.671	16.074	13.734	27.867	48.321	80.600	48.662	64.709	31.750	18.785	11.455	4.957	8.917	15.541	15.768	23.742	38.547	17.795	92.199	62.706	186.732	0.195	1.611	0.785
Pdensi_DN25314_c0_g1	Bud	MC_2_4	6.76553749761751	621.660019861032	314.212778679325	-6.52261645367115	0.697469826591277	-9.35182599303104	8.61474119289371e-21	1.06181044889253e-18	0.070	0.299	0.235	0.400	0.266	0.208	0.559	0.447	0.810	0.762	0.877	0.923	0.154	0.159	0.125	0.315	0.385	0.368	0.556	5.198	3.021	10.006	20.452	14.954	1.583	0.889	0.950
Pdensi_GG_146717_c0_g1	Bud	MC_2_4	67.3353014062389	6982.24286946488	3524.78908543556	-6.69617037214445	0.71640909709556	-9.34685279582829	9.02944892999767e-21	1.11067694232262e-18	0.994	1.849	3.344	9.233	38.770	33.239	9.889	11.859	7.863	3.280	8.310	4.441	7.324	40.316	30.755	2.264	16.045	6.785	3.912	28.023	9.955	120.095	292.360	100.222	0.000	0.303	0.000
Pdensi_DN19896_c0_g1	Bud	MC_2_4	4346.38029725451	3.07357883862893	2174.72693804657	10.405223924343	1.11354327222104	9.34424748810079	9.25452019563049e-21	1.13606698724103e-18	116.841	176.688	104.461	61.973	72.381	88.298	24.286	27.764	42.417	14.299	18.011	24.198	74.198	203.825	97.761	117.934	28.005	20.209	4.051	0.841	3.789	0.000	0.234	0.000	0.659	1.930	3.435
Pdensi_DN15267_c1_g3	Bud	MC_2_4	29.5204454108616	2004.28937131664	1016.90490836375	-6.08459099987746	0.651956524099989	-9.33281710506249	1.03093630945101e-20	1.26301106659664e-18	1.504	0.577	0.612	0.737	0.488	5.484	1.365	0.329	0.399	0.211	0.371	0.080	2.367	0.730	2.852	0.701	0.805	0.312	3.800	0.981	3.091	31.521	43.848	70.476	2.149	7.185	2.955
Pdensi_DN12122_c1_g1d337502	Bud	MC_2_4	463.473967643815	32.7308768131445	248.10242222848	3.8255951528197	0.409950415093194	9.33184846745435	1.04040349374313e-20	1.2706197440017e-18	12.068	14.113	16.284	6.262	8.692	8.986	3.537	3.575	5.032	2.126	2.777	2.856	6.090	8.458	6.968	2.523	3.870	2.167	1.072	0.657	3.183	0.948	0.697	0.806	0.063	0.091	0.243
Pdensi_DN39018_c1_g1	Bud	MC_2_4	19.0641718769994	26820.3137787593	13419.6889753182	-10.4586095329143	1.12075482240117	-9.33175510278618	1.0413205430575e-20	1.2706197440017e-18	0.226	1.132	0.404	2.635	1.694	7.662	2.650	1.996	1.070	1.562	1.043	0.695	0.484	0.828	0.728	0.259	0.333	0.095	1.753	1.100	0.108	55.563	620.311	1220.281	24.416	23.037	28.678
Pdensi_DN23444_c0_g1	Bud	MC_2_4	1.08434915468581	1389.78534635302	695.434847753853	-10.3210434467493	1.10639244564503	-9.32855560192487	1.07323447262962e-20	1.30694201138944e-18	0.048	0.017	0.031	0.139	0.284	1.011	0.189	0.246	0.111	0.055	0.416	0.150	0.022	0.381	0.178	0.014	0.088	0.020	0.108	0.202	1.177	7.541	32.286	59.130	4.752	3.750	1.638
Pdensi_DN20929_c1_g2	Bud	MC_2_4	1270.84349242849	4.95785574919096	637.900674088842	7.86674585701827	0.843386916693117	9.32756449182711	1.08331526890812e-20	1.31658483220115e-18	41.096	50.290	24.907	33.120	22.309	26.679	27.218	20.091	22.230	19.886	25.299	18.702	27.420	45.111	28.453	49.020	40.407	29.342	21.879	6.327	10.685	0.289	0.086	0.000	0.000	0.078	0.000
Pdensi_DN13392_c0_g2d339854	Bud	MC_2_4	119.843706016297	1319.67848054168	719.761093278988	-3.46106616408866	0.371278857818639	-9.322012528328	1.14154127915058e-20	1.3845849682255e-18	3.723	4.372	2.869	4.988	6.442	10.805	7.918	3.006	7.541	3.880	4.977	5.144	6.281	7.000	9.749	3.626	8.300	9.142	15.713	11.480	7.617	31.099	36.903	29.779	22.748	21.391	14.088
Pdensi_DN12990_c0_g1d51297	Bud	MC_2_4	1993.13841294193	0	996.569206470963	12.8623859462306	1.37982870159219	9.32172662547797	1.14462205475319e-20	1.38556158389288e-18	96.172	35.860	50.268	41.958	24.384	22.052	21.230	12.320	9.636	6.141	16.115	4.321	53.619	15.210	13.059	73.857	31.364	25.038	5.509	0.244	4.866	0.000	0.000	0.000	0.000	0.000	0.050
Pdensi_DN39019_c0_g2	Bud	MC_2_4	1.32126850993791	934.492553632581	467.906911071259	-9.47487828414612	1.01647401033428	-9.32131878219903	1.14903104654555e-20	1.38813893575527e-18	0.020	0.097	0.000	0.621	0.511	4.657	1.805	2.078	5.850	2.053	2.258	3.783	0.297	1.314	2.759	0.020	0.287	0.538	0.826	0.720	0.273	13.514	33.695	20.906	0.000	0.248	0.178
Pdensi_DN16912_c0_g1d215698	Bud	MC_2_4	17.1663724548943	3848.04848133178	1932.60742689334	-7.80803582179124	0.838025042595031	-9.31718674851631	1.19465830130167e-20	1.44040306236942e-18	0.746	0.418	0.394	0.682	0.399	1.831	1.248	0.661	0.679	1.176	0.397	0.773	3.288	0.506	0.857	0.298	1.278	1.410	5.446	5.791	3.022	25.355	75.199	173.834	1.771	0.855	0.507
Pdensi_DN11909_c0_g1d211148	Bud	MC_2_4	0	2849.61070761094	1424.80535380547	-14.5350272118421	1.56182960439346	-9.30641036061477	1.32225652812968e-20	1.59109793448143e-18	0.000	0.000	0.000	0.108	0.000	0.000	0.190	0.000	0.101	0.000	0.108	0.000	0.000	0.198	0.000	0.000	0.000	0.106	1.337	0.099	0.613	136.779	70.579	14.159	0.000	0.096	0.206
Pdensi_DN24829_c0_g1d556051	Bud	MC_2_4	1672.66118423726	41.8936338669949	857.277409052126	5.34320420825712	0.574310421329246	9.30368666459199	1.35658457937119e-20	1.62625383118407e-18	51.434	46.440	55.321	71.136	58.335	40.198	68.396	53.192	65.431	39.413	43.517	34.601	36.599	48.117	32.507	48.720	20.820	16.598	8.715	5.797	6.931	0.485	1.097	1.436	0.000	0.022	0.023
Pdensi_DN7681_c0_g1d169920	Bud	MC_2_4	89.9946736780631	2398.01615444822	1244.00541406314	-4.73526683388546	0.508967697926748	-9.30366868698014	1.35681406228076e-20	1.62625383118407e-18	3.364	2.431	2.443	5.397	5.504	7.144	4.526	6.617	4.600	4.955	5.905	4.955	2.067	5.158	4.471	0.964	0.105	0.984	2.663	6.896	3.572	40.975	49.692	84.233	0.533	1.927	0.894
Pdensi_DN9640_c0_g1d48540	Bud	MC_2_4	1887.24859959435	125.604584899163	1006.42659224676	3.90698168925345	0.420031346122412	9.30164314002132	1.382917352672e-20	1.65428431767176e-18	72.391	54.503	45.800	29.376	23.370	32.174	29.086	21.677	20.780	17.308	25.722	20.822	40.561	41.333	36.194	33.623	12.575	48.367	9.070	4.935	14.940	4.324	2.314	2.855	32.440	63.068	95.382
Pdensi_DN15935_c0_g1d468637	Bud	MC_2_4	522.508897118113	2.77349114389525	262.641194131004	7.38452136398108	0.795301564444328	9.28518400330395	1.61428008423369e-20	1.927260505271e-18	19.972	16.141	11.689	4.960	7.589	6.934	8.492	5.375	6.405	6.843	3.681	4.781	14.240	11.460	10.284	9.353	4.098	4.858	1.310	0.756	2.238	0.128	0.106	0.000	0.000	0.000	0.000
Pdensi_DN23112_c0_g2	Bud	MC_2_4	559.419370225843	8662.45543135154	4610.93740078869	-3.95264568959734	0.425890048286082	-9.28090643466325	1.68042816973776e-20	2.0023074442073e-18	21.405	16.974	12.794	25.550	32.248	38.481	30.045	33.659	31.138	26.536	34.249	25.120	21.042	29.925	26.212	16.265	21.342	17.183	24.436	36.528	82.533	188.915	183.266	265.902	15.379	27.641	20.960
Pdensi_DN24866_c1_g2d556169	Bud	MC_2_4	38.9837211214285	7641.71118425172	3840.34745268657	-7.61503168206874	0.82066919045105	-9.27905149928124	1.70993930791661e-20	2.03349188633645e-18	1.763	1.276	0.537	0.812	0.993	1.934	0.708	0.560	1.261	0.504	0.862	0.383	1.556	1.321	1.292	1.234	1.858	0.808	2.240	1.295	2.107	417.609	117.214	65.335	0.721	3.144	0.647
Pdensi_DN39045_c0_g1	Bud	MC_2_4	31.2159009009137	2102.18139932897	1066.69865011494	-6.07370039076401	0.655135375766727	-9.27090890742354	1.84566352850006e-20	2.19061912131212e-18	0.434	1.409	1.012	1.421	2.048	2.801	2.017	2.044	2.635	1.652	2.003	1.503	0.000	1.255	2.406	0.636	1.148	2.996	1.699	1.884	2.470	72.823	26.077	59.660	1.943	2.027	7.202
Pdensi_DN9451_c0_g1d265703	Bud	MC_2_4	180.1861947888	2498.42510295074	1339.30564886977	-3.79290373942961	0.409128355445968	-9.27069387624131	1.84938850007066e-20	2.19076978584246e-18	5.513	4.967	6.031	7.304	9.518	16.648	7.539	6.129	5.860	6.761	5.224	6.296	8.864	8.218	14.486	4.298	5.096	4.654	12.638	8.803	19.354	62.165	43.435	79.397	18.003	17.267	20.694
Pdensi_DN21774_c0_g1	Bud	MC_2_4	423.456669661523	3.12324994162396	213.289959801574	7.03289654478888	0.758770034458639	9.26881166282041	1.88231287541975e-20	2.22544206521472e-18	16.277	12.961	9.513	16.499	7.800	6.885	16.357	14.791	15.273	28.880	13.510	14.574	12.058	7.180	6.760	13.112	3.227	2.148	2.314	1.965	1.528	0.076	0.109	0.026	0.020	0.128	0.091
Pdensi_DN22301_c1_g4	Bud	MC_2_4	17.7188842949106	1002.41157850137	510.065231398141	-5.82278674357354	0.628751111921976	-9.26087705161166	2.02759781583374e-20	2.38808733143369e-18	0.286	0.933	0.399	2.448	5.165	8.292	2.455	1.965	1.207	0.335	0.361	0.608	4.514	5.201	6.151	0.257	0.188	0.142	0.000	0.399	1.472	18.576	29.871	25.093	0.699	4.415	4.255
Pdensi_GG_157612_c3_g1	Bud	MC_2_4	0	497.583477488952	248.791738744476	-12.0165513263454	1.29756176908796	-9.26087035902088	2.02772492174356e-20	2.38808733143369e-18	0.000	0.000	0.000	0.557	1.067	1.776	0.977	0.614	0.521	0.000	0.370	0.000	0.326	0.676	1.143	0.000	0.000	0.179	0.486	1.528	0.000	13.384	10.392	13.254	0.000	0.000	0.000
Pdensi_GG_109378_c0_g1	Bud	MC_2_4	0	9878.76330979783	4939.38165489892	-16.3283465429163	1.76365905103307	-9.25822172565151	2.0786513811068e-20	2.44333832611643e-18	0.000	0.000	0.000	3.154	3.179	22.473	8.717	5.641	8.284	2.259	2.233	3.253	0.000	2.044	11.068	0.000	2.713	1.234	0.280	3.951	1.820	22.685	158.456	516.026	0.000	0.284	0.613
Pdensi_DN7133_c0_g1d207470	Bud	MC_2_4	170.206155790058	1986.61215694682	1078.40915636844	-3.54421416434592	0.38346613293328	-9.24257414138471	2.40637109312341e-20	2.82310449167819e-18	5.448	4.707	5.407	7.424	7.039	11.057	5.693	5.790	6.743	5.882	5.759	6.091	7.122	8.143	10.989	4.323	3.476	3.529	4.309	4.817	5.549	40.645	45.267	60.104	51.997	67.540	85.524
Pdensi_DN25337_c0_g1d23084	Bud	MC_2_4	2.81507924141477	975.402736393955	489.108907817685	-8.43385169658908	0.912739428723259	-9.24015269986349	2.46145707239537e-20	2.87851833867628e-18	0.072	0.031	0.129	0.163	0.190	0.340	0.063	0.180	0.101	0.051	0.091	0.069	0.064	0.149	0.163	0.066	0.144	0.309	0.017	0.151	0.062	7.333	25.769	36.733	0.023	0.081	0.104
Pdensi_DN18207_c1_g3	Bud	MC_2_4	30.2058527495307	7892.06485871704	3961.13535573328	-8.02972004603327	0.869009511362849	-9.24008303826321	2.46306013409923e-20	2.87851833867628e-18	0.150	1.704	0.905	8.621	20.237	22.294	17.681	18.795	14.690	19.356	14.125	15.444	6.751	16.664	14.178	1.603	14.313	30.082	14.322	12.054	24.486	127.104	174.115	273.433	16.642	36.832	32.750
Pdensi_DN27119_c2_g5	Bud	MC_2_4	1002.34503182828	0	501.172515914141	11.8707251571367	1.28629186023783	9.22864050071956	2.74088455764697e-20	3.19706856218408e-18	24.955	31.982	34.919	34.272	48.846	33.962	41.339	46.298	52.445	31.402	47.739	41.363	24.590	30.465	23.065	17.184	7.938	7.604	7.308	5.355	13.318	0.000	0.000	0.000	0.000	0.000	0.000
Pdensi_DN19945_c2_g5	Bud	MC_2_4	4.3403883345438	612.849785769705	308.595087052124	-7.13925349377548	0.774047717805227	-9.22327310003377	2.88166700679335e-20	3.3548554628993e-18	0.237	0.085	0.078	0.495	1.753	2.040	0.389	0.778	0.876	0.323	0.199	0.792	0.350	1.676	0.973	0.142	0.520	0.050	0.401	0.781	0.676	12.826	8.655	23.501	0.000	0.088	0.095
Pdensi_DN40371_c5_g4	Bud	MC_2_4	0	815.834719952308	407.917359976154	-12.7297385926792	1.38036676854577	-9.22199728561284	2.9161684444476e-20	3.3875029732737e-18	0.000	0.000	0.000	0.580	0.831	2.248	0.254	0.359	0.406	0.000	0.000	0.135	0.127	0.528	0.639	0.000	0.248	0.000	0.000	0.000	0.164	20.201	11.349	28.770	0.000	0.000	0.000
Pdensi_DN3986_c0_g1d260936	Bud	MC_2_4	0	1040.91846994964	520.459234974821	-13.0825277569385	1.41864832747485	-9.22182580669939	2.92083671818534e-20	3.3875029732737e-18	0.000	0.000	0.000	0.000	0.000	0.000	0.000	0.058	0.000	0.000	0.000	0.000	0.000	0.064	0.000	0.000	0.000	0.000	0.375	0.259	0.318	41.608	27.489	10.573	0.255	0.000	0.000
Pdensi_DN22260_c0_g1d222431	Bud	MC_2_4	37.1185695764015	5811.13825834862	2924.12841396251	-7.29025458477397	0.791683688259452	-9.20854464085509	3.30576412904072e-20	3.82664194465839e-18	1.529	0.799	1.078	1.103	0.436	4.856	1.614	0.914	1.389	0.750	1.172	1.480	0.678	0.515	2.626	1.695	2.286	0.802	17.875	11.349	21.783	118.937	40.274	265.800	1.915	2.634	1.253
Pdensi_DN13436_c0_g1d272084	Bud	MC_2_4	556.642710051852	3861.92416469782	2209.28343737484	-2.79455001762912	0.304128557515257	-9.18871295895628	3.97569543733623e-20	4.5933993128753e-18	17.494	18.402	15.067	22.894	30.584	35.025	19.828	20.537	20.346	20.818	17.716	18.039	20.082	26.407	28.748	11.139	12.079	10.789	27.265	15.645	17.001	120.305	78.385	91.208	7.091	13.390	11.937
Pdensi_DN27255_c0_g1d24590	Bud	MC_2_4	74.2250503535805	6567.11564113107	3320.67034574232	-6.46735430523884	0.704785763260566	-9.17634072986772	4.4598947385552e-20	5.14306952350661e-18	2.579	2.392	1.832	2.531	1.810	4.900	2.612	2.471	2.864	2.840	2.190	2.525	2.527	2.729	3.554	1.428	1.015	1.636	1.901	2.272	2.138	356.668	75.757	82.407	2.404	7.684	6.237
Pdensi_DN36435_c0_g1d88190	Bud	MC_2_4	0	1173.75935669729	586.879678348647	-13.2557314925629	1.44472043570227	-9.17529174848237	4.50353290210108e-20	5.18357488361306e-18	0.000	0.000	0.000	0.000	0.000	0.000	0.000	0.000	0.000	0.000	0.000	0.000	0.000	0.268	0.000	0.000	0.000	0.000	0.000	0.000	0.000	53.955	25.172	11.665	0.000	0.000	0.000
Pdensi_DN10403_c0_g1d103527	Bud	MC_2_4	8.6641214389467	1084.4988929991	546.581507219024	-6.96643789713245	0.759760701424941	-9.16925274506407	4.76309260445983e-20	5.4719845754783e-18	0.470	0.092	0.213	2.415	2.515	4.190	2.201	1.688	1.150	1.549	1.617	3.434	1.044	2.307	1.007	0.501	0.281	0.266	1.207	3.475	0.733	14.545	35.150	29.083	1.775	5.604	4.919
Pdensi_DN39856_c1_g1	Bud	MC_2_4	19.8543875914919	688.051781606075	353.953084598783	-5.1144592087964	0.557845062506851	-9.16824321400816	4.80790255389776e-20	5.5130615951361e-18	0.661	0.808	0.338	1.218	2.682	4.378	1.485	1.829	1.132	0.976	1.279	0.682	1.273	2.822	4.366	0.445	0.348	0.090	0.415	0.354	0.071	16.390	12.535	21.947	0.555	1.035	1.521
Pdensi_DN4089_c0_g1d261066	Bud	MC_2_4	48.3180116695863	590.776641047871	319.547326358729	-3.61009471906195	0.393785479796635	-9.16766844965012	4.83360045832931e-20	5.53211023884878e-18	1.534	1.548	1.328	1.166	1.981	4.021	0.682	0.963	2.416	1.444	0.517	2.051	1.367	1.889	2.287	1.010	1.109	0.880	0.682	2.612	1.611	12.923	13.293	17.306	2.775	2.183	2.709
Pdensi_DN22152_c2_g9	Bud	MC_2_4	1.75218913130001	5507.76552418175	2754.75885665653	-11.6206802458153	1.26922718367955	-9.15571333110471	5.39998536287879e-20	6.16874875750401e-18	0.024	0.103	0.048	0.540	0.201	3.670	0.939	0.745	1.005	0.503	0.634	0.283	0.372	0.330	1.049	0.087	0.026	0.090	0.572	1.556	0.308	22.824	34.425	331.765	0.854	2.228	1.233
Pdensi_DN11262_c0_g1d210459	Bud	MC_2_4	7462.17875339873	299.505438458535	3880.84209592863	4.64001494999262	0.506859303082683	9.15444369230746	5.46385967250447e-20	6.23002786028936e-18	149.831	173.007	361.684	377.856	390.851	307.854	329.258	173.013	463.206	189.242	123.284	264.398	119.396	177.176	191.094	181.929	294.758	390.560	176.812	59.892	296.541	7.124	7.276	7.758	0.044	0.063	0.068
Pdensi_DN25226_c2_g2	Bud	MC_2_4	3.72208236013148	1241.56023471285	622.641158536492	-8.38361670270666	0.915921521605882	-9.15320418282965	5.52693850074885e-20	6.29017255016068e-18	0.091	0.197	0.045	1.493	4.393	5.569	2.857	3.374	2.246	1.176	1.326	1.566	0.964	3.308	1.281	0.206	0.751	0.228	1.031	0.743	0.588	10.537	27.616	50.791	1.404	3.534	1.261
Pdensi_DN12820_c0_g1d211965	Bud	MC_2_4	875.963847252529	0	437.981923626265	11.6762957767351	1.27581610673556	9.15202098099488	5.58782314409983e-20	6.34760029100654e-18	27.425	24.121	28.694	18.676	14.567	56.365	13.851	10.969	21.111	9.853	9.540	15.942	26.846	26.166	67.097	7.057	0.136	0.899	0.187	0.000	0.159	0.000	0.000	0.000	0.000	0.000	0.067
Pdensi_DN15407_c0_g2d525750	Bud	MC_2_4	0	6588.49404723898	3294.24702361949	-15.7440828564977	1.72039171643869	-9.15145237335181	5.61731767579688e-20	6.36922232111584e-18	0.000	0.000	0.000	0.063	0.061	0.054	0.997	0.262	0.295	0.295	1.336	0.537	0.399	0.232	0.113	0.000	0.055	0.000	0.057	1.699	0.577	427.847	77.580	21.770	0.162	0.113	0.242
Pdensi_DN20836_c0_g1d537870	Bud	MC_2_4	1152.11862159138	0	576.059310795692	12.071632257728	1.31917427950548	9.15090026031532	5.64610384655652e-20	6.38996228641512e-18	44.625	36.435	24.369	25.071	20.311	5.725	27.714	4.796	3.426	4.344	0.466	0.630	21.767	15.148	6.263	20.342	4.874	3.365	0.237	0.000	0.231	0.000	0.000	0.000	0.000	0.000	0.000
Pdensi_DN25571_c0_g1d74877	Bud	MC_2_4	1396.86240794885	165.028581063075	780.945494505963	3.07703872988243	0.336319298071415	9.14915899125433	5.73784894608393e-20	6.48174669070795e-18	43.161	42.852	41.919	34.731	35.205	52.824	26.497	26.152	33.559	23.754	28.878	25.138	36.167	50.794	36.872	36.991	21.108	18.554	23.684	14.539	21.318	5.600	3.368	3.487	56.845	105.695	126.176
Pdensi_DN88_c0_g1d258421	Bud	MC_2_4	4.5717559464156	1115.97813457503	560.274945260721	-7.93079463058696	0.867133527759002	-9.14599006577811	5.90861214374071e-20	6.66228844829786e-18	0.210	0.133	0.052	0.440	1.175	2.387	1.644	0.382	0.738	0.369	0.000	0.248	0.591	0.769	2.012	0.236	0.345	0.391	0.295	0.194	0.099	11.339	19.509	49.257	0.080	1.335	0.404
Pdensi_DN26569_c0_g1d430218	Bud	MC_2_4	7.16806692061943	460.293900019325	233.730983469972	-6.00543824347096	0.65684174087427	-9.14289983379801	6.07996978201002e-20	6.84283179458459e-18	0.359	0.152	0.131	0.041	0.040	0.000	0.000	0.165	0.039	0.039	0.065	0.039	3.632	0.178	0.416	0.053	14.693	25.335	28.069	5.014	1.618	18.592	8.349	8.238	0.204	0.096	0.000
Pdensi_DN19790_c1_g1	Bud	MC_2_4	49.0707756925706	7505.56880193284	3777.3197888127	-7.25675997176969	0.793944084717426	-9.1401398555069	6.23716162552848e-20	7.00679514861952e-18	2.763	0.998	0.738	3.965	0.896	5.816	4.701	4.254	2.628	5.874	3.724	2.821	1.024	2.551	2.869	0.660	0.990	0.225	3.665	1.707	1.058	94.197	133.086	314.431	10.389	29.366	42.946
Pdensi_DN19180_c3_g2	Bud	MC_2_4	6.53716160154625	579.721804372357	293.129482986952	-6.46918849761098	0.707840882959925	-9.13932587583704	6.28428336568315e-20	7.04673012098923e-18	0.186	0.239	0.175	1.038	1.415	2.245	1.844	3.047	6.586	1.357	3.937	1.502	1.119	1.405	0.732	0.591	1.272	0.951	11.588	2.634	6.562	8.623	9.482	23.912	1.135	0.245	0.279
Pdensi_DN22056_c0_g1d190192	Bud	MC_2_4	7.18503839148967	1985.53876594218	996.361902166836	-8.11006374679101	0.887575770976696	-9.13731989086027	6.40191840933457e-20	7.16544132550667e-18	0.209	0.238	0.196	5.961	4.895	18.100	9.908	5.629	5.427	4.197	2.915	3.371	1.567	3.483	1.010	0.279	1.209	6.614	20.969	14.945	12.804	10.463	41.054	89.688	23.984	15.667	8.263
Pdensi_DN37742_c0_g1d377517	Bud	MC_2_4	0	555.752951061	277.8764755305	-12.1772733935288	1.33275834777192	-9.1368952322726	6.42709901483465e-20	7.18042577642665e-18	0.000	0.000	0.000	0.000	0.000	0.000	0.000	0.000	0.000	0.000	0.000	0.000	0.000	0.000	0.000	0.020	0.000	0.000	0.060	2.538	0.541	20.742	10.677	10.829	0.000	0.000	0.000
Pdensi_DN11911_c0_g1d50350	Bud	MC_2_4	0	1586.18448813313	793.092244066565	-13.6899999451222	1.49961142875727	-9.12903148282026	6.91148230514534e-20	7.70744202556208e-18	0.000	0.000	0.000	0.000	0.000	0.159	0.000	0.000	0.288	0.000	0.000	0.058	0.000	0.000	0.110	0.000	0.000	0.000	0.000	0.000	0.000	81.264	29.430	13.147	0.000	0.000	0.000
Pdensi_DN27178_c0_g1d230417	Bud	MC_2_4	16.1155345537281	642.231491793974	329.173513173851	-5.31802147549537	0.582582432793821	-9.12835879721324	6.95455534904508e-20	7.74129736915278e-18	0.280	0.580	0.624	1.790	2.025	4.036	1.796	2.100	1.806	1.718	0.685	1.320	1.445	1.407	2.357	1.247	13.504	12.987	15.920	18.295	14.613	25.179	13.702	10.147	0.519	0.821	0.800
Pdensi_DN24676_c0_g1d498250	Bud	MC_2_4	1125.26549155484	0	562.632745777419	12.0376041833355	1.31997016115164	9.11960325893504	7.53998425265232e-20	8.37763797765501e-18	38.236	41.527	23.215	21.566	34.181	15.328	13.802	6.895	4.410	3.657	2.198	1.610	16.602	36.128	12.059	16.697	6.443	4.107	1.376	0.000	1.424	0.000	0.000	0.000	0.000	0.000	0.000
Pdensi_DN14276_c0_g1	Bud	MC_2_4	2.3715592753918	971.90298799407	487.137273634731	-8.67446979658187	0.951766027321072	-9.11407798510925	7.93422285014311e-20	8.79961677412594e-18	0.041	0.000	0.183	0.026	0.269	0.438	0.067	0.106	0.382	0.119	0.077	0.218	0.023	0.023	0.138	0.019	0.023	0.442	0.000	0.047	0.642	25.773	28.738	17.952	0.000	0.000	0.049
Pdensi_DN19517_c0_g1d61117	Bud	MC_2_4	7.16881484956957	13775.9237833233	6891.54629908645	-10.9079293021785	1.19707824151588	-9.11212728114218	8.07822007555355e-20	8.94303025382372e-18	0.367	0.154	0.111	12.930	21.110	40.275	22.623	16.826	20.641	15.431	20.510	25.137	7.802	28.578	9.573	0.498	8.650	0.934	11.097	6.411	10.782	12.591	561.093	403.290	0.724	0.460	0.095
Pdensi_DN22053_c0_g1d20127	Bud	MC_2_4	0	950.279574438797	475.139787219399	-12.9511380656749	1.42142485481779	-9.11137723656528	8.13427181473735e-20	8.98873942387891e-18	0.000	0.000	0.000	1.266	0.000	0.000	5.279	0.658	0.000	3.587	0.000	0.000	0.787	0.000	0.000	0.843	1.899	3.978	17.125	9.654	4.724	36.813	26.295	9.495	0.000	1.410	0.000
Pdensi_DN42774_c0_g1d93930	Bud	MC_2_4	0	11874.9839870154	5937.4919935077	-16.5939046840594	1.82203605738982	-9.10734154615538	8.44252740327098e-20	9.31247479221673e-18	0.000	0.000	0.000	0.000	0.000	0.000	0.000	0.000	0.000	0.000	0.000	0.000	0.572	0.000	0.000	0.000	0.000	0.944	0.000	0.000	0.000	13.725	525.108	304.706	0.000	0.000	0.000
Pdensi_DN19721_c0_g1d15640	Bud	MC_2_4	532.700211305647	9.49444285155032	271.097327078599	5.79109299941571	0.635924511642181	9.10657301833053	8.50252464220654e-20	9.36169476337562e-18	17.706	21.411	9.615	75.186	67.218	52.324	47.507	49.888	59.039	40.999	45.171	39.835	15.741	39.631	20.781	9.992	4.156	1.391	1.867	0.597	1.041	0.320	0.188	0.187	0.125	0.192	0.271
Pdensi_DN37132_c2_g2	Bud	MC_2_4	0	767.212101680297	383.606050840149	-12.6421477498851	1.38877959768236	-9.10306269690506	8.78196979862587e-20	9.65192377434534e-18	0.000	0.000	0.000	0.044	0.000	0.000	0.057	0.072	0.122	0.142	0.110	0.062	0.000	0.000	0.000	0.000	1.214	1.139	0.537	18.111	2.640	15.680	29.195	11.775	0.000	0.000	0.021
Pdensi_DN20680_c0_g1d291823	Bud	MC_2_4	0.436472364742394	845.262685204491	422.849578784617	-10.9236178201165	1.20018000515091	-9.10164956359443	8.89701017918115e-20	9.76074154576544e-18	0.000	0.028	0.013	0.214	0.063	0.056	0.000	0.027	0.092	0.015	0.000	0.016	0.050	0.030	0.015	0.000	0.000	0.000	2.143	70.639	38.509	18.475	30.660	13.394	0.000	0.000	0.032
Pdensi_DN10947_c0_g1d103965	Bud	MC_2_4	513.760101181506	43.5139637987518	278.637032490129	3.56746379503091	0.392100328072395	9.09834432572123	9.1719312370594e-20	1.00442544813322e-17	16.193	17.760	13.079	20.749	20.655	21.408	18.100	14.730	19.896	10.329	14.558	13.244	14.570	18.796	17.527	13.116	7.733	6.865	6.041	0.786	3.329	1.160	0.977	1.075	4.667	2.010	3.958
Pdensi_DN22354_c0_g2	Bud	MC_2_4	16.7645909608425	408.823913363717	212.79425216228	-4.60972609228385	0.506754177416225	-9.096572456072	9.32275045751521e-20	1.01910885073103e-17	0.488	0.574	0.479	1.683	2.166	3.014	1.093	0.732	0.608	0.999	1.011	0.944	2.629	4.239	1.677	0.707	1.345	0.929	1.515	1.771	1.017	9.905	13.753	6.714	2.094	1.697	2.040
Pdensi_DN39426_c0_g1d90943	Bud	MC_2_4	0	1822.67713310116	911.338566550579	-13.8903680115582	1.52885592294721	-9.0854656760471	1.03255711894988e-19	1.12670856377456e-17	0.000	0.000	0.000	0.062	0.015	0.782	0.186	0.142	0.481	0.014	0.047	0.084	0.014	0.071	0.735	0.045	64.944	77.294	44.180	0.000	0.409	101.904	17.025	24.336	0.000	0.000	0.015
Pdensi_DN15096_c0_g1	Bud	MC_2_4	191.25731349092	6355.82278466861	3273.54004907977	-5.05445517552106	0.556338777426743	-9.08521099122309	1.03497746574525e-19	1.12732930115021e-17	3.495	8.681	5.354	19.995	24.315	27.234	33.816	19.811	26.943	16.186	21.073	11.879	8.352	16.477	14.260	5.248	11.835	6.424	15.248	10.814	43.034	108.371	161.476	194.353	59.891	28.584	33.778
Pdensi_DN17689_c0_g2	Bud	MC_2_4	7.35053301174804	1526.30671743968	766.828625225715	-7.69643364250413	0.847368122463982	-9.08275097737262	1.05864626486546e-19	1.15105096027014e-17	0.226	0.061	0.393	2.414	4.209	3.051	3.413	2.114	2.050	2.113	1.566	2.198	2.132	3.374	1.580	0.660	6.413	6.228	320.808	2.032	207.114	16.620	56.219	37.624	0.086	0.379	0.203
Pdensi_DN25819_c0_g4	Bud	MC_2_4	159.33607865494	1125.54287748709	642.439478071014	-2.82060372932784	0.310648800441021	-9.07971872198923	1.08855797722418e-19	1.18146378105572e-17	5.361	5.165	4.076	10.690	10.280	6.383	8.107	6.508	8.544	7.650	6.531	4.256	5.909	7.197	6.108	3.311	2.551	1.872	3.097	1.720	4.460	32.611	25.321	26.244	10.270	14.725	13.529
Pdensi_DN35103_c0_g1d87046	Bud	MC_2_4	0	638.147587106031	319.073793553015	-12.3766267068106	1.36367275237283	-9.07595072591639	1.12689343463557e-19	1.22089479445001e-17	0.000	0.000	0.000	0.000	0.067	0.181	0.184	0.116	0.130	0.000	0.000	0.066	0.000	0.064	0.062	0.000	0.061	0.000	0.000	0.129	0.080	26.058	10.573	12.148	0.000	0.062	0.134
Pdensi_DN22250_c0_g2d67184	Bud	MC_2_4	3.71578268780104	33712.8248815578	16858.2703321228	-13.1480644126802	1.44909611918791	-9.07328660851603	1.15480023262251e-19	1.24890722138401e-17	0.075	0.188	0.074	0.187	14.194	23.821	1.196	4.189	0.873	0.640	0.880	1.505	1.106	10.699	41.544	0.000	0.302	0.063	0.000	0.116	0.071	7.140	378.213	1979.438	0.387	1.370	2.031
Pdensi_DN20282_c0_g1d219737	Bud	MC_2_4	27.8768164653342	6505.15371677405	3266.51526661969	-7.86632044120169	0.867287560630912	-9.07002567346786	1.18988976425913e-19	1.28457460932996e-17	0.822	0.980	0.748	1.824	3.316	9.140	3.021	4.263	5.991	7.738	9.358	5.462	3.790	5.530	3.825	0.952	5.276	5.909	12.272	6.154	5.971	28.023	158.213	276.091	6.392	5.065	7.619
Pdensi_DN11475_c0_g1d336191	Bud	MC_2_4	72.0573373566708	6430.25988703497	3251.15861219582	-6.47943796208091	0.714576441059544	-9.06752250672227	1.21753826502528e-19	1.31209681205061e-17	2.989	1.489	2.106	5.579	5.534	11.393	20.409	15.383	31.981	16.768	14.996	8.870	11.595	6.264	5.582	7.883	6.645	11.259	25.185	26.423	16.298	218.016	46.206	219.255	0.547	1.339	0.976
Pdensi_DN14607_c0_g1d213593	Bud	MC_2_4	543.026323929869	24777.9138687449	12660.4700963374	-5.5118338594846	0.608211842024789	-9.06235866953073	1.27659635951004e-19	1.37331093883123e-17	12.806	16.535	20.427	26.998	47.678	72.411	34.809	32.785	32.743	30.598	26.053	27.615	28.102	44.620	44.416	16.802	12.668	13.521	14.667	37.047	31.225	348.525	439.016	1006.454	13.710	30.704	26.637
Pdensi_DN37032_c0_g1d509284	Bud	MC_2_4	0	517.156980517523	258.578490258761	-12.0723346456556	1.33405808365267	-9.04933210449236	1.43845461908384e-19	1.54470237825004e-17	0.000	0.000	0.000	0.259	0.000	0.223	0.000	0.000	0.000	0.000	0.000	0.241	0.000	0.000	0.000	0.000	2.440	6.157	0.796	0.000	0.293	9.809	15.174	12.980	0.000	0.230	0.123
Pdensi_DN25793_c1_g1d75331	Bud	MC_2_4	14.5232029535597	6862.18826443672	3438.35573369514	-8.88391227279977	0.981741125822294	-9.04913936997263	1.44099560012468e-19	1.5447066919083e-17	0.987	0.178	0.165	0.625	0.400	0.897	2.193	1.727	2.931	4.273	1.248	2.133	1.648	1.520	1.099	0.442	0.000	0.000	3.068	4.563	1.653	323.164	164.507	44.663	0.490	1.276	0.397
Pdensi_DN40396_c0_g1d318870	Bud	MC_2_4	0	3145.74650102564	1572.87325051282	-14.6773959614901	1.62220370892307	-9.04781309570173	1.45860167462863e-19	1.56083196423177e-17	0.000	0.000	0.000	0.000	0.000	0.000	0.000	0.000	0.000	0.000	0.000	0.000	0.000	0.000	0.281	0.000	0.000	0.000	0.000	0.000	0.364	12.301	112.126	99.714	0.000	0.000	0.000
Pdensi_DN23645_c0_g2	Bud	MC_2_4	0.647128860993282	2475.3747438706	1238.0109363658	-11.8945028425932	1.31506762673508	-9.04478416225919	1.49961132569777e-19	1.60190060349273e-17	0.012	0.000	0.046	0.000	0.000	0.000	0.000	0.024	0.067	0.000	0.029	0.041	0.051	0.026	0.013	0.000	0.153	2.233	8.280	116.331	54.149	155.590	22.707	18.871	0.018	0.026	0.193
Pdensi_DN27089_c2_g1	Bud	MC_2_4	686.028356612969	26433.3044908612	13559.6664237371	-5.26791845621713	0.582474366418542	-9.04403482784652	1.5099313470733e-19	1.61009982242731e-17	18.063	17.938	26.877	31.974	54.326	103.342	55.076	50.533	96.930	50.230	66.264	72.606	37.695	40.751	58.843	17.032	35.838	44.122	68.761	78.940	98.454	314.168	895.765	704.800	84.815	106.325	102.375
Pdensi_GG_11773_c1_g1	Bud	MC_2_4	293.954671254343	8564.3941639847	4429.17441761952	-4.86454233322315	0.537915037902657	-9.04332838916368	1.51972485495877e-19	1.61770991204073e-17	10.753	8.962	7.185	10.671	10.421	16.698	11.411	11.363	14.619	13.658	12.140	13.311	10.089	12.086	10.443	5.821	8.065	6.690	8.967	20.581	14.806	126.117	190.534	305.210	10.165	23.540	19.542
Pdensi_DN30670_c0_g1	Bud	MC_2_4	0	1030.59980674909	515.299903374545	-13.0678757129351	1.44552495619263	-9.04022836613944	1.563448506155e-19	1.66134821366083e-17	0.000	0.000	0.000	0.000	0.000	0.000	0.000	0.000	0.000	0.000	0.000	0.000	0.000	0.000	0.000	0.000	0.000	0.000	0.000	0.000	0.000	49.061	11.410	19.236	0.000	0.000	0.000
Pdensi_DN19499_c0_g1d60977	Bud	MC_2_4	24.1113843278398	875.582822904778	449.847103616309	-5.18126961987876	0.57320581902825	-9.03910855033278	1.57954643994311e-19	1.67553002848878e-17	0.610	0.624	0.978	0.491	0.526	0.767	0.276	0.434	0.555	0.687	1.179	1.445	0.381	0.679	0.218	1.961	9.969	2.893	7.143	41.502	9.916	12.366	23.852	27.390	8.096	16.620	9.348
Pdensi_DN22123_c0_g1d298989	Bud	MC_2_4	278.137028439286	2450.85029781078	1364.49366312504	-3.1390056400164	0.347415668705426	-9.03530244249855	1.63549538703971e-19	1.7318616195839e-17	7.502	9.880	8.093	9.949	16.769	14.513	13.390	14.823	14.648	15.072	15.165	12.483	10.370	14.844	10.781	8.055	11.204	10.036	32.917	24.006	71.192	54.293	58.556	67.979	2.938	5.357	3.167
Pdensi_DN51102_c0_g1d161213	Bud	MC_2_4	152.003885359273	5150.67672704911	2651.34030620419	-5.08236539428206	0.563370643133677	-9.02135291610522	1.857805499321e-19	1.96385522990724e-17	7.286	3.309	3.306	4.114	3.457	5.941	8.874	5.828	14.283	7.945	6.192	11.185	5.397	3.647	6.724	3.038	6.244	12.142	24.242	12.731	8.788	98.870	109.086	169.420	2.205	5.557	2.855
Pdensi_GG_148325_c0_g1	Bud	MC_2_4	2126.29289647282	56.8726290990282	1091.58276278592	5.21388259821849	0.577978183083895	9.02089862700177	1.8655265427992e-19	1.96859930915005e-17	71.277	81.720	41.570	65.723	67.924	65.364	49.484	61.932	79.140	43.667	56.041	38.590	50.775	68.635	58.993	44.960	51.010	24.111	28.372	26.827	50.048	1.385	2.092	0.733	0.000	0.000	0.000
Pdensi_DN46633_c0_g1d97448	Bud	MC_2_4	0	439.975638653677	219.987819326838	-11.8389211639509	1.31242061182159	-9.02067603732538	1.86932121608144e-19	1.96919083399251e-17	0.000	0.000	0.000	0.000	0.331	0.000	0.000	0.000	0.000	0.161	0.173	0.000	0.152	0.000	0.000	0.000	1.327	3.509	0.302	0.000	0.000	9.570	11.367	11.536	1.226	0.153	0.000
Pdensi_DN22002_c1_g4	Bud	MC_2_4	944.189797375438	36.2427667602521	490.216282067845	4.7306267277812	0.524662167611036	9.01651961932254	1.9415965922515e-19	2.04179504851484e-17	21.613	38.007	26.872	43.815	38.913	29.707	46.402	55.336	58.379	40.885	49.137	40.211	18.709	30.622	19.142	26.107	8.848	6.405	2.543	2.025	4.244	0.710	0.678	1.233	0.311	0.271	0.393
Pdensi_GG_18371_c0_g1	Bud	MC_2_4	11.2724846220991	1708.72237522786	859.997429924977	-7.24372549842092	0.803427058221114	-9.01603378215742	1.95022294395035e-19	2.04733059674567e-17	0.205	0.222	0.616	1.037	0.498	0.000	1.816	0.430	0.925	0.968	0.259	0.000	0.821	0.709	1.366	0.367	0.000	0.250	2.944	1.661	0.589	88.576	21.591	23.201	0.000	0.460	0.000
Pdensi_DN14193_c0_g1d393153	Bud	MC_2_4	51.4080090934736	2348.87725716805	1200.14263313076	-5.51339494804177	0.612100776097015	-9.00733206580337	2.11130021448042e-19	2.21261355351608e-17	1.282	1.869	1.572	2.427	3.313	7.705	4.360	2.100	3.251	2.147	2.012	2.539	2.916	3.545	5.436	0.991	4.650	5.429	18.075	3.689	2.918	45.708	30.333	95.713	3.744	7.644	6.218
Pdensi_DN13749_c0_g1d52201	Bud	MC_2_4	0	402.129994314492	201.064997157246	-11.710002825562	1.30057162940171	-9.00373540436896	2.18165534408697e-19	2.2824163331747e-17	0.000	0.000	0.000	0.105	0.805	0.723	0.736	0.835	0.394	0.587	0.419	0.391	0.000	0.191	0.277	0.000	0.089	0.000	0.000	0.288	0.238	12.207	8.663	9.262	0.000	0.000	0.000
Pdensi_DN42533_c0_g1d93795	Bud	MC_2_4	0	495.169883738666	247.584941869333	-12.010278297406	1.33431257625323	-9.00109802691891	2.23471305916698e-19	2.33391438673343e-17	0.000	0.000	0.000	0.317	5.793	4.614	1.939	2.368	1.194	0.000	0.000	0.295	2.222	3.758	3.058	0.000	0.537	0.000	0.000	0.000	0.000	10.658	15.861	10.074	0.000	0.000	0.000
Pdensi_GG_34709_c2_g1	Bud	MC_2_4	0	526.201689454833	263.100844727417	-12.0966738829845	1.34439667901816	-8.99784570415552	2.30190028761849e-19	2.39996754644717e-17	0.000	0.000	0.000	0.444	1.416	1.276	1.947	0.367	0.000	0.275	0.591	0.138	0.651	1.483	1.174	0.105	0.379	0.000	0.130	0.135	0.335	11.922	9.733	17.164	0.000	0.000	0.000
Pdensi_GG_38319_c0_g1	Bud	MC_2_4	1280.86550176785	0	640.432750883925	12.2244640489916	1.35863963483348	8.9975764990029	2.30755020872172e-19	2.40174559160082e-17	23.550	36.634	57.309	10.887	14.696	2.226	21.795	19.142	24.617	7.747	3.364	2.172	40.050	13.004	20.720	7.336	3.740	27.230	0.000	6.407	2.943	0.000	0.000	0.000	0.000	0.690	0.000
Pdensi_DN21129_c2_g5	Bud	MC_2_4	70.9120767392367	1334.88692688543	702.899501812332	-4.23543072118611	0.470776226101311	-8.99669627810527	2.32611958923204e-19	2.41694145988328e-17	1.729	3.004	1.773	3.686	5.081	8.362	3.375	2.929	2.473	3.739	2.427	3.060	7.072	7.271	5.825	3.082	2.684	2.244	7.350	3.418	2.981	47.634	30.433	23.124	1.215	0.713	0.676
Pdensi_DN31756_c0_g1d235130	Bud	MC_2_4	158.888904389913	1738.94794374383	948.918424066872	-3.45145575265695	0.383643905642405	-8.99650874650946	2.33009484548593e-19	2.41694744381511e-17	4.492	5.218	4.830	2.835	5.861	13.169	2.123	2.694	3.447	1.517	0.404	1.508	5.674	5.921	5.331	1.438	1.375	0.781	2.135	10.391	4.617	34.058	43.276	50.331	3.300	9.021	8.180
Pdensi_DN17804_c0_g2d58119	Bud	MC_2_4	0	676.746687948615	338.373343974307	-12.4615422168454	1.38559018141419	-8.99367098872383	2.39107482418979e-19	2.47598237917122e-17	0.000	0.000	0.000	0.000	0.391	0.000	0.708	1.010	0.383	0.379	0.807	0.377	0.000	0.000	0.355	0.000	0.344	0.000	0.000	2.227	0.462	29.193	12.476	10.324	0.000	0.000	1.169
Pdensi_GG_155811_c0_g1	Bud	MC_2_4	892.91603490114	36.4354575614529	464.675746231296	4.60598575109732	0.512211026115275	8.99235962573896	2.41978455225219e-19	2.50145741625689e-17	20.472	33.482	27.865	33.999	36.240	25.026	34.876	25.766	23.350	21.287	25.382	18.258	22.582	29.151	20.277	18.728	3.436	3.738	2.880	1.703	6.106	1.410	0.580	0.814	0.000	3.611	3.467
Pdensi_DN23286_c2_g2	Bud	MC_2_4	6.51058250181569	22645.9115811908	11326.2110818463	-11.763878558739	1.30917965427948	-8.98568696838893	2.57122943129328e-19	2.65350877309467e-17	0.364	0.131	0.121	0.689	0.366	18.554	5.220	0.127	0.143	0.213	1.073	0.430	0.270	2.377	8.370	0.164	0.265	0.000	13.500	0.141	1.129	8.821	835.436	757.968	0.000	2.452	0.000
Pdensi_GG_139768_c0_g1	Bud	MC_2_4	908.126423320314	4.59379498164168	456.360109150978	7.48468080742118	0.83302494920615	8.98494194508085	2.58870929442232e-19	2.66354695488964e-17	24.528	38.870	19.748	30.355	22.462	12.717	22.293	15.372	17.052	12.718	11.939	8.991	14.619	18.091	7.334	9.472	4.936	4.161	3.674	0.620	2.418	0.267	0.109	0.000	0.184	0.067	0.036
Pdensi_DN11779_c0_g1d336679	Bud	MC_2_4	0	2974.56016945327	1487.28008472663	-14.5969136029401	1.6246050803295	-8.98489964095121	2.58970535621906e-19	2.66354695488964e-17	0.000	0.000	0.000	0.000	0.000	0.000	0.000	0.000	0.000	0.000	0.000	0.000	0.000	0.000	0.000	0.000	0.000	0.045	0.000	0.704	0.255	154.447	67.337	11.060	0.000	0.000	0.000
Pdensi_DN35484_c0_g1d375532	Bud	MC_2_4	0	757.099679963137	378.549839981568	-12.6227527799595	1.40606848003753	-8.97733855723911	2.77395278140694e-19	2.84823671086519e-17	0.000	0.000	0.000	0.079	0.076	0.000	0.000	0.131	0.000	0.074	0.079	0.000	0.209	0.145	0.000	0.000	0.274	0.000	0.352	2.481	0.000	11.972	29.331	14.077	1.341	4.928	0.603
Pdensi_DN11068_c0_g1d387639	Bud	MC_2_4	6929.84900442063	2.14145869583397	3465.99523155823	11.9618128168166	1.33283906705238	8.97468652631152	2.84159781178783e-19	2.91278127212353e-17	206.541	63.314	365.667	106.840	17.304	132.095	41.022	2.664	100.097	37.658	7.817	80.756	245.838	27.790	297.313	355.291	95.463	142.884	4.682	0.642	9.768	0.000	0.000	0.166	0.177	0.110	0.643
Pdensi_GG_49749_c0_g1	Bud	MC_2_4	239.803386439567	22032.9536684464	11136.378527443	-6.52160612935503	0.726959865591415	-8.97106764490968	2.9365403814098e-19	3.00504320576941e-17	9.676	3.355	8.934	24.881	19.795	34.643	72.866	41.429	115.058	60.809	50.085	31.342	43.892	19.644	14.962	46.833	55.457	56.395	127.165	166.120	71.255	751.023	184.848	721.977	0.567	4.791	4.705
Pdensi_DN36317_c1_g7	Bud	MC_2_4	3.69912745766015	220.166108064334	111.932617760997	-5.89674870563419	0.657486615214214	-8.96862167104798	3.00247950711638e-19	3.06736530586077e-17	0.071	0.114	0.141	0.133	0.467	0.876	0.387	0.368	0.207	0.124	0.179	0.335	0.354	0.772	0.636	0.064	0.156	0.088	0.000	0.370	0.304	8.195	3.732	4.810	0.000	0.000	0.000
Pdensi_GG_17993_c0_g1	Bud	MC_2_4	14.9910582324629	1648.38102060333	831.686039417897	-6.78016053584517	0.756100508268864	-8.96727414106458	3.03942929383689e-19	3.09991240943284e-17	0.786	0.344	0.232	2.335	5.144	9.503	3.651	2.905	3.038	1.505	1.542	1.334	1.753	2.949	4.033	0.458	1.141	0.355	2.216	4.492	2.941	38.057	18.141	65.173	2.974	5.244	4.146
Pdensi_DN11163_c1_g1	Bud	MC_2_4	0	558.537065312198	279.268532656099	-12.1847639111827	1.35895735796715	-8.96625919845619	3.06755569377276e-19	3.12336674050896e-17	0.000	0.000	0.000	0.000	0.101	0.000	0.000	0.000	0.000	0.000	0.000	0.000	0.000	0.000	0.000	0.000	0.000	0.000	0.280	0.097	0.359	21.967	11.891	8.764	0.000	0.000	0.000
Pdensi_DN38860_c0_g1d33741	Bud	MC_2_4	42.0810823873258	1148.75060646815	595.415844427738	-4.77181638014313	0.532326834175741	-8.96407258433974	3.12902855391234e-19	3.18063924191343e-17	1.405	1.620	0.842	3.084	2.946	1.737	4.782	2.154	2.431	3.854	1.658	0.774	4.383	2.486	2.096	1.682	0.610	0.807	1.460	5.220	1.475	43.744	26.767	16.989	0.000	0.000	0.789
Pdensi_GG_72788_c0_g1	Bud	MC_2_4	9.11831320350946	1528.08420669427	768.601259948887	-7.38841323208152	0.824612124202508	-8.95986490524493	3.25076436883003e-19	3.29887568148871e-17	0.353	0.202	0.281	3.741	8.570	7.489	3.332	4.220	2.690	3.514	4.716	2.451	3.365	5.965	4.124	1.341	1.973	1.918	4.659	6.472	2.824	12.870	72.908	24.573	0.146	0.079	0.113
Pdensi_DN24685_c0_g1d365847	Bud	MC_2_4	537.156943908177	2.97320609425712	270.065075001217	7.41081202197649	0.827272431307778	8.95812762702759	3.30238120901199e-19	3.34568031704362e-17	13.672	23.299	12.229	16.056	20.219	21.724	15.421	15.727	14.951	9.025	17.133	9.766	15.030	23.360	26.417	9.145	3.999	4.565	2.354	1.303	3.076	0.141	0.038	0.031	0.000	0.000	0.000
Pdensi_GG_31083_c0_g1	Bud	MC_2_4	2.84358588726639	662.291706981469	332.567646434368	-7.86536007335436	0.878058410424269	-8.95767295202365	3.31602336776152e-19	3.35392077767879e-17	0.100	0.134	0.025	0.249	0.060	0.187	1.384	2.557	5.869	5.173	6.907	6.662	0.249	0.371	0.084	0.270	0.632	0.562	4.334	7.228	0.996	7.687	15.864	24.227	0.386	0.810	0.358
Pdensi_DN24044_c0_g3	Bud	MC_2_4	529.341209820281	23467.524232754	11998.4327212871	-5.47030922415273	0.611102378073103	-8.95154301542965	3.50547461556327e-19	3.53965735310807e-17	11.116	18.727	18.688	35.567	54.083	61.175	41.533	32.570	33.532	25.771	24.828	22.904	26.444	46.132	39.890	27.216	34.680	39.940	53.096	102.243	57.643	263.672	794.394	639.495	29.583	63.460	51.428
Pdensi_DN19311_c0_g1d534053	Bud	MC_2_4	45.6799622234113	677.95683676837	361.818399495891	-3.89319312788763	0.435019332411989	-8.9494715241771	3.57188265501973e-19	3.60074157448413e-17	1.618	1.355	1.201	3.071	5.472	5.253	2.883	5.294	3.674	5.377	3.147	7.054	2.169	3.299	3.252	1.894	1.803	0.976	1.848	3.004	2.384	22.652	17.627	10.944	0.943	1.636	1.652
Pdensi_DN21172_c0_g1d495091	Bud	MC_2_4	1.74108564453942	342.616995740683	172.179040692611	-7.62222108798444	0.852081513353336	-8.9454130485562	3.70561299399646e-19	3.72937791699928e-17	0.029	0.063	0.087	0.000	0.000	0.063	0.032	0.000	0.137	0.034	0.000	0.106	0.036	0.000	0.066	0.185	0.000	0.265	0.000	0.544	0.378	8.421	12.572	4.508	0.000	0.033	0.105
Pdensi_DN24879_c0_g2	Bud	MC_2_4	329.700127839735	2.32010648284197	166.010117161288	7.14250614765031	0.798703902685827	8.94262081809289	3.80047965621763e-19	3.81854134171253e-17	10.443	10.497	9.240	14.279	11.189	7.988	17.355	16.861	19.618	13.612	16.814	14.059	6.247	4.810	3.698	11.325	4.100	3.132	3.245	0.376	1.815	0.050	0.074	0.068	0.097	0.188	0.008
Pdensi_DN3986_c0_g2	Bud	MC_2_4	0	840.810791446491	420.405395723245	-12.7746475518257	1.42898331106422	-8.93967581910526	3.90313690816757e-19	3.91522570122746e-17	0.000	0.000	0.000	0.000	0.000	0.000	0.000	0.000	0.000	0.000	0.000	0.000	0.000	0.000	0.000	0.000	0.000	0.000	0.133	0.138	0.424	36.610	19.280	8.873	0.000	0.000	0.000
Pdensi_DN24029_c0_g1d365267	Bud	MC_2_4	3.46701191683821	700.21691057317	351.841961245004	-7.65530856562468	0.8569789629534	-8.93290138563291	4.14979544821002e-19	4.15580173109559e-17	0.084	0.054	0.180	0.067	0.062	2.673	0.136	0.130	1.024	0.056	0.069	1.016	0.104	0.510	0.453	0.073	0.346	0.916	1.029	5.189	1.976	6.296	18.780	25.218	0.000	0.253	0.032
Pdensi_GG_50191_c0_g1	Bud	MC_2_4	431.864292208476	3427.31766193845	1929.59097707346	-2.98874835996522	0.33512412461485	-8.91833246382997	4.73361555689173e-19	4.73268282476229e-17	12.387	15.078	12.086	21.001	15.872	13.730	14.762	11.166	11.378	14.661	10.382	13.453	12.136	12.602	10.027	5.903	6.942	7.501	8.655	17.534	8.478	115.148	74.825	68.709	2.033	1.969	2.034
Pdensi_GG_21875_c0_g1	Bud	MC_2_4	3.27600236652876	3854.99948300713	1929.13774268683	-10.2014719572164	1.1441620650494	-8.91610748934938	4.82964751189161e-19	4.82077996236158e-17	0.141	0.151	0.028	0.528	0.707	2.442	1.103	1.224	0.656	2.000	0.921	0.698	0.312	2.149	0.284	0.051	0.310	0.141	0.480	0.979	0.080	18.547	42.223	212.327	0.087	0.249	0.067
Pdensi_DN10531_c0_g1d455577	Bud	MC_2_4	43.9950329826624	10201.7231543293	5122.85909365599	-7.85703832265464	0.88156028082281	-8.91265009730387	4.98270359653013e-19	4.96541500139978e-17	1.210	0.775	2.065	16.000	13.258	76.152	6.810	5.715	7.640	0.965	1.630	3.741	8.555	15.127	103.403	1.363	6.227	15.702	1.449	2.412	1.818	50.753	244.747	430.443	1.153	0.499	9.117
Pdensi_DN18198_c0_g1d186686	Bud	MC_2_4	134.333143208138	1537.54126393413	835.937203571136	-3.5160399266152	0.39503393932361	-8.90060214227536	5.55445232962573e-19	5.52613551382764e-17	3.398	3.829	5.087	10.449	4.098	15.918	16.547	4.736	12.358	11.942	6.240	9.652	5.329	4.883	8.383	3.527	22.581	20.570	36.353	9.022	14.657	32.403	37.257	43.536	2.300	3.485	4.010
Pdensi_DN39255_c0_g1d242195	Bud	MC_2_4	5.23703589545005	2179.63132146844	1092.43417868195	-8.70175493322119	0.977726758406011	-8.89998648232526	5.58534894767894e-19	5.54780957139111e-17	0.282	0.206	0.000	1.250	1.026	2.308	0.940	0.295	0.000	0.831	0.891	0.166	1.883	3.319	3.142	0.757	0.912	1.034	1.248	1.470	0.404	41.851	53.971	64.045	0.000	4.749	0.680
Pdensi_DN13444_c0_g1d522647	Bud	MC_2_4	0	5724.08613607666	2862.04306803833	-15.5410980579263	1.74752799031411	-8.89318977668158	5.93792758738775e-19	5.88841262118673e-17	0.000	0.000	0.000	1.800	0.666	7.477	2.636	0.961	1.839	0.432	0.816	0.710	0.924	2.709	7.825	0.042	0.456	0.115	0.156	0.430	0.066	11.494	261.607	134.436	0.000	0.000	0.000
Pdensi_DN9251_c0_g1	Bud	MC_2_4	121.245119900431	2040.65840049077	1080.9517601956	-4.07292913727562	0.45803763867135	-8.89212761879163	5.99497839950387e-19	5.93532105347954e-17	2.230	4.189	4.710	7.951	10.846	8.356	8.188	10.792	11.865	8.342	14.320	10.575	3.280	6.174	5.625	4.934	5.745	5.763	14.417	18.610	9.837	45.587	54.938	50.232	9.064	9.992	18.515
Pdensi_DN17303_c0_g1d281143	Bud	MC_2_4	53.3169120023393	12175.7923808331	6114.55464641773	-7.8352980685479	0.882410724157009	-8.87942298755852	6.72080769897707e-19	6.64312563596292e-17	0.745	2.606	1.520	6.214	2.419	3.046	9.426	2.014	1.219	6.831	1.927	2.377	0.497	1.370	0.670	0.302	0.944	1.217	11.791	2.084	1.920	63.337	363.679	441.413	263.067	107.550	84.386
Pdensi_DN19663_c0_g2d359591	Bud	MC_2_4	0.647128860993282	737.353420863781	369.000274862387	-10.1450495103061	1.14300639728715	-8.87575916843925	6.94579936003993e-19	6.85438948839727e-17	0.019	0.000	0.038	0.261	0.182	0.325	0.413	0.884	1.967	3.935	2.246	3.143	0.126	0.130	0.064	0.429	0.293	0.119	2.637	5.720	2.519	22.760	6.786	25.561	1.002	0.553	1.907
Pdensi_DN19710_c0_g1d61594	Bud	MC_2_4	463.42856685527	3271.57883702992	1867.50370194259	-2.8195313830671	0.317854655267826	-8.87050523356765	7.28147810427904e-19	7.17402328176929e-17	15.494	15.029	11.885	26.703	24.067	18.284	17.043	17.835	16.958	18.053	18.384	16.567	19.343	20.869	17.549	19.316	15.127	12.590	18.385	29.120	20.013	98.042	66.362	80.585	157.791	233.668	202.542
Pdensi_DN24478_c0_g1d133775	Bud	MC_2_4	1409.64557310838	1.07788033282728	705.361726720602	10.5380691823473	1.18802005570704	8.87027885743534	7.29629607524811e-19	7.17700929611804e-17	26.488	65.048	37.614	4.294	60.044	77.277	3.543	10.696	5.204	0.291	2.486	0.881	18.321	85.452	111.451	11.123	7.001	5.012	2.043	0.084	1.870	0.029	0.000	0.040	0.000	0.007	0.000
Pdensi_DN21800_c0_g2d297024	Bud	MC_2_4	4.12823598039263	430.228674165533	217.178455072963	-6.7034444800126	0.755845536503687	-8.86880209813861	7.39369433571648e-19	7.26108485021137e-17	0.171	0.098	0.094	0.341	0.543	1.402	0.226	0.182	0.175	0.091	0.168	0.217	0.293	0.821	0.765	0.020	0.000	0.000	1.079	6.972	30.248	18.849	4.605	9.572	0.797	0.226	0.193
Pdensi_DN22322_c1_g2d424376	Bud	MC_2_4	39.4386307131964	1025.73599591518	532.587313314189	-4.70044885565605	0.53040469952719	-8.86200454077066	7.85883977587957e-19	7.70545952131651e-17	0.623	1.526	1.471	1.298	2.504	3.626	2.118	0.974	1.156	0.591	0.597	0.838	1.906	1.580	2.036	0.325	0.218	0.829	0.270	8.144	0.563	23.952	21.107	30.713	5.875	7.679	7.609
Pdensi_DN38753_c1_g1	Bud	MC_2_4	3.47181573126837	1689.93003549205	846.700925611658	-8.92650985238523	1.00747491222339	-8.86028003683522	7.98136943601191e-19	7.81301643440342e-17	0.069	0.074	0.187	0.939	2.617	9.508	1.650	1.272	0.999	0.259	0.733	0.608	1.196	2.566	4.074	0.352	0.284	0.086	0.958	0.224	0.244	102.500	9.589	21.806	0.000	0.000	0.000
Pdensi_DN17082_c0_g1d528944	Bud	MC_2_4	704.709099872066	12.0185479420887	358.363823907078	5.82442349658918	0.657523021045707	8.8581286284489	8.13687979475487e-19	7.95246126714341e-17	18.431	29.432	16.666	64.124	34.095	34.617	54.298	39.021	43.561	43.667	45.914	45.922	20.453	41.443	18.223	10.951	6.234	2.902	2.363	1.198	1.719	0.339	0.473	0.092	0.797	1.120	0.516
Pdensi_DN9569_c0_g1d172114	Bud	MC_2_4	77.6121729334616	1338.18883623494	707.9005045842	-4.10774207763501	0.463752032330419	-8.85762603991843	8.17363747982231e-19	7.97558395627277e-17	1.981	3.045	2.083	1.454	3.031	5.467	2.433	0.546	0.986	0.736	0.659	0.738	1.510	3.010	2.798	2.714	1.809	1.921	1.390	1.331	0.597	24.294	41.043	32.768	0.471	1.640	1.758
Pdensi_DN22874_c0_g2	Bud	MC_2_4	89.4915739042282	1486.15827755057	787.824925727398	-4.05380950793604	0.457701155251805	-8.8568915796287	8.2276486561514e-19	8.01544114201194e-17	3.494	2.928	1.768	2.654	6.010	4.441	3.662	5.372	1.756	3.248	2.381	2.031	3.885	5.106	3.295	1.649	1.699	0.895	1.123	7.222	0.793	33.782	44.216	31.970	0.170	2.612	0.932
Pdensi_DN21266_c0_g1d221055	Bud	MC_2_4	90.6753991383224	1152.71860676837	621.697002953346	-3.66870692839481	0.414476160436684	-8.85143050092324	8.6404572612626e-19	8.39552294498362e-17	2.235	2.709	3.369	5.234	5.057	3.375	4.460	3.985	3.721	3.369	4.905	2.516	1.582	2.632	1.562	4.938	8.515	9.434	4.322	2.378	2.138	29.301	35.450	21.058	0.421	1.399	1.950
Pdensi_DN27693_c0_g1d368546	Bud	MC_2_4	1349.63059258747	0	674.815296293734	12.2998967503963	1.38960418745242	8.85136707377506	8.6453700014859e-19	8.39552294498362e-17	27.828	67.575	28.188	61.602	89.947	65.591	51.526	33.228	27.151	23.215	15.772	13.197	21.900	103.955	29.219	9.455	9.821	3.908	0.000	0.000	0.000	0.000	0.000	0.000	0.000	0.000	0.000
Pdensi_DN22626_c0_g1d301640	Bud	MC_2_4	90.854988961142	16153.9361488163	8122.3955688887	-7.47401890199505	0.844413504197641	-8.85113616118307	8.6632786178543e-19	8.39951765101772e-17	2.298	2.571	3.443	14.122	13.400	36.812	22.202	16.398	27.822	27.963	13.252	25.908	11.241	12.498	15.547	8.048	8.002	8.817	17.638	12.827	20.417	208.610	115.074	839.198	1.070	4.198	1.207
Pdensi_DN32681_c0_g1d505378	Bud	MC_2_4	916.918863819685	0	458.459431909842	11.7422211721179	1.32709567721758	8.848059242222	8.90543771373202e-19	8.62057697160119e-17	27.032	19.534	37.463	19.541	5.428	1.411	7.403	6.940	4.555	5.849	10.597	3.993	12.509	2.028	0.471	156.523	7.396	0.800	0.000	0.000	0.000	0.000	0.000	0.000	0.000	0.000	0.000
Pdensi_DN9252_c0_g1d332607	Bud	MC_2_4	28.0438858007103	7193.38814530186	3610.71601555128	-8.00316074370311	0.90511931787907	-8.84210577060337	9.3931236946035e-19	9.07823040503203e-17	0.254	1.655	0.651	2.781	16.271	26.153	5.446	6.719	5.819	2.632	3.254	4.211	4.356	13.104	22.964	1.083	3.396	1.543	2.387	1.900	3.013	57.710	187.567	270.305	0.000	0.000	0.044
Pdensi_DN27011_c1_g1	Bud	MC_2_4	1.08915296911597	614.266248587854	307.677700778485	-9.14168428831058	1.03441214044975	-8.83756476827109	9.78275295175453e-19	9.43981397347749e-17	0.027	0.043	0.040	0.218	0.288	0.143	0.596	0.735	0.827	1.077	0.979	0.587	0.252	0.061	0.015	0.206	0.400	0.371	0.168	0.839	0.115	33.376	7.881	6.953	0.104	0.000	0.032
Pdensi_DN35586_c0_g1d314565	Bud	MC_2_4	1054.553416638	0	527.276708319	11.9439696337092	1.35201094690681	8.83422553717861	1.00794110276509e-18	9.71068320651281e-17	37.939	39.858	18.683	249.422	155.175	67.438	241.169	127.035	145.907	217.676	107.130	91.164	32.291	61.479	23.144	9.043	5.889	2.362	0.536	0.073	0.675	0.000	0.000	0.000	0.000	0.000	0.000
Pdensi_DN18703_c1_g5	Bud	MC_2_4	7.16582313376902	421.456177650599	214.311000392184	-5.8769584267068	0.665573794307186	-8.82991259117148	1.04757557403801e-18	1.00765847633533e-16	0.300	0.154	0.194	0.014	0.162	0.072	0.072	0.060	0.066	0.041	0.088	0.134	0.107	0.116	0.155	0.210	0.200	1.234	0.232	1.217	0.403	5.909	14.848	9.900	0.634	0.393	0.270
Pdensi_DN15521_c0_g1	Bud	MC_2_4	476.304294600489	6.11075800570166	241.207526303095	6.18236410521695	0.700329969949794	8.82778742948864	1.06766726680454e-18	1.0253647403974e-16	13.692	11.172	18.788	14.380	6.424	3.756	9.791	10.990	13.103	7.989	12.816	9.142	3.005	2.546	1.068	70.824	7.899	3.459	14.839	1.464	7.416	0.300	0.137	0.068	0.453	0.488	0.134
Pdensi_DN23658_c1_g3	Bud	MC_2_4	28.2807262987449	645.734324630861	337.007525464803	-4.51486118593778	0.511816626379159	-8.82124759775413	1.13191420513172e-18	1.08535420664662e-16	0.839	0.869	0.864	0.788	1.832	3.119	1.111	3.046	1.504	1.888	2.379	0.957	1.461	1.993	1.715	1.137	1.814	2.736	4.861	11.858	3.894	23.377	17.253	8.449	0.000	0.000	0.000
Pdensi_DN38728_c1_g1	Bud	MC_2_4	4.57250387536574	4099.54108281717	2052.05679334627	-9.8084174314342	1.11251481152681	-8.81643761486029	1.1815898812102e-18	1.1312051051435e-16	0.229	0.148	0.046	3.338	5.174	11.256	8.842	4.953	6.673	5.141	7.106	7.046	2.340	9.579	3.338	0.124	2.059	0.000	1.137	1.809	0.733	10.837	181.830	99.481	2.673	0.924	0.055
Pdensi_GG_129410_c0_g1	Bud	MC_2_4	0	1007.8817014505	503.940850725248	-13.0359547529893	1.47867090396427	-8.81599463277478	1.18627167642309e-18	1.1339043929992e-16	0.000	0.000	0.000	0.291	0.280	0.000	0.000	0.000	0.000	0.000	0.000	0.000	0.000	0.000	0.000	0.000	0.000	0.000	0.000	0.000	0.000	39.471	30.049	7.581	0.000	0.000	0.278
Pdensi_DN39868_c0_g1	Bud	MC_2_4	6.77557681469862	2712.32015068065	1359.54786374767	-8.64552226827081	0.980794458203807	-8.81481557726572	1.19882235687989e-18	1.14410494773829e-16	0.190	0.326	0.095	1.402	1.663	3.587	2.347	1.787	0.977	0.716	0.998	0.719	0.972	1.713	2.055	0.520	2.625	0.368	2.597	3.509	1.594	30.314	18.698	145.507	0.677	0.219	0.171
Pdensi_DN19787_c2_g2	Bud	MC_2_4	152.490846125075	1756.93675614014	954.713801132608	-3.52660904900963	0.400521320939032	-8.80504698411913	1.30797778359106e-18	1.24530984345606e-16	4.294	6.277	3.384	9.856	13.398	10.793	8.405	6.775	4.303	4.988	7.828	3.414	5.766	10.820	7.405	4.147	6.070	2.777	10.521	24.269	10.960	51.804	42.001	37.807	23.272	15.256	9.472
Pdensi_DN19811_c0_g1d15904	Bud	MC_2_4	5.92440737051423	25848.2266700878	12927.0755387291	-12.092051297882	1.37334480902973	-8.80481814790934	1.31064910422549e-18	1.24530984345606e-16	0.049	0.383	0.110	13.358	36.134	110.782	22.827	12.989	3.373	1.290	4.674	0.596	20.984	42.353	53.677	1.193	1.961	0.263	0.394	0.200	0.053	11.892	773.046	1040.063	0.000	0.028	0.000
Pdensi_DN858_c0_g1d258952	Bud	MC_2_4	1.31166088107759	3028.98122112142	1515.14644100125	-11.1756429354475	1.26927491690409	-8.80474575413984	1.31149531457986e-18	1.24530984345606e-16	0.059	0.064	0.000	0.000	0.000	0.000	0.000	0.000	0.000	0.000	0.000	0.000	0.263	0.000	0.000	0.000	0.000	0.220	0.000	0.000	1.015	7.963	113.314	94.099	0.000	0.000	0.213
Pdensi_DN22084_c0_g1	Bud	MC_2_4	915.165197572544	1.80600186792585	458.485599720235	8.95976251138817	1.01762138845827	8.80461300539534	1.31304841594204e-18	1.24530984345606e-16	14.282	40.827	28.790	64.364	42.765	36.867	63.632	43.743	53.762	33.081	51.812	36.624	11.756	34.365	21.996	25.438	23.879	10.591	7.854	1.041	3.930	0.093	0.000	0.063	0.143	0.000	0.074
Pdensi_DN20600_c2_g1	Bud	MC_2_4	49.9762162613681	1864.17374988892	957.074983075146	-5.22132250563182	0.593139804824133	-8.80285299210353	1.33381228060896e-18	1.26303518105316e-16	0.812	2.201	1.558	0.514	2.470	0.221	0.225	1.280	0.242	0.000	0.770	0.239	0.462	2.813	0.677	0.182	0.000	0.000	0.000	0.706	0.000	31.819	62.557	42.156	6.918	40.082	30.626
Pdensi_DN40072_c0_g2	Bud	MC_2_4	205.795007556847	1286.67033965514	746.232673605995	-2.64341768615426	0.300455654556299	-8.79802941321893	1.39239547742319e-18	1.31646235759849e-16	6.101	6.328	6.399	5.875	5.212	4.916	2.762	3.947	4.177	4.571	1.912	2.491	4.528	7.538	4.454	4.352	36.039	53.219	19.981	17.030	17.489	31.982	28.298	35.102	16.296	23.411	20.732
Pdensi_DN38994_c1_g1	Bud	MC_2_4	870.334191202891	62.7778453315254	466.556018267208	3.80755101238617	0.433027969014914	8.79285239022294	1.45809984790796e-18	1.37644625642511e-16	22.313	32.593	24.825	22.301	17.759	20.252	24.124	28.604	34.051	19.760	19.742	24.215	15.972	22.942	26.893	18.342	17.810	15.921	13.060	12.649	8.211	1.268	1.519	1.868	7.030	8.097	12.739
Pdensi_GG_137276_c0_g1	Bud	MC_2_4	0	11019.0537705831	5509.52688529155	-16.4860168690194	1.87501623786869	-8.79246618565758	1.46312232888807e-18	1.37904941735815e-16	0.000	0.000	0.000	0.000	0.069	0.000	0.063	0.179	0.000	0.134	0.072	0.000	0.000	0.066	0.000	0.000	0.063	0.284	1.800	114.646	1.390	810.154	59.107	25.315	0.087	0.000	0.000
Pdensi_DN13314_c0_g1d391439	Bud	MC_2_4	149.904015167041	2311.85446188547	1230.87923852625	-3.9467648104389	0.448984159078172	-8.79043220264645	1.48985696481267e-18	1.40207744781319e-16	6.354	4.412	2.937	3.190	2.644	4.343	3.433	2.820	1.976	3.120	1.824	2.341	3.603	5.226	2.659	3.299	1.411	1.331	1.617	0.506	1.334	59.995	50.623	61.202	3.708	4.343	3.894
Pdensi_DN23067_c0_g1d546666	Bud	MC_2_4	652.078058716759	2.04536960879668	327.061714162778	8.17165493380646	0.929991459989905	8.78680642281937	1.5387158749588e-18	1.44582302769277e-16	30.679	14.160	14.789	15.951	8.427	7.961	16.646	4.056	4.759	5.580	1.885	1.865	12.445	8.013	7.452	4.607	1.640	0.776	3.519	2.219	12.403	0.063	0.102	0.000	0.383	0.326	0.846
Pdensi_GG_72142_c0_g1	Bud	MC_2_4	0	420.609749043332	210.304874521666	-11.7733655782968	1.34030347019049	-8.78410437646896	1.57615287798837e-18	1.47871797280363e-16	0.000	0.000	0.000	0.428	2.286	1.628	0.713	0.520	0.352	0.285	0.251	0.645	0.554	0.852	0.222	0.000	0.216	0.000	1.144	0.346	0.854	9.013	8.777	13.161	0.000	0.223	0.000
Pdensi_DN27433_c0_g1	Bud	MC_2_4	0	1068.19474912026	534.097374560131	-13.1196686335504	1.49612845773516	-8.76907899567056	1.80133632840154e-18	1.6873810209802e-16	0.000	0.000	0.000	0.000	0.130	0.000	0.000	0.000	0.000	0.000	0.000	0.000	0.000	0.000	0.000	0.000	0.000	0.000	0.239	3.491	0.462	56.938	12.117	14.498	0.000	0.000	0.000
Pdensi_DN14886_c0_g1d53496	Bud	MC_2_4	1.74738531686985	185.536911326434	93.6421483216521	-6.73453829755523	0.768026007608879	-8.76863313329986	1.8084825062676e-18	1.69147285471001e-16	0.046	0.081	0.038	0.142	0.000	0.073	0.074	0.098	0.106	0.022	0.058	0.090	1.363	0.065	0.234	0.034	5.825	19.624	43.332	0.088	20.760	6.288	3.363	4.348	1.854	2.388	2.082
Pdensi_GG_9808_c0_g1	Bud	MC_2_4	10.7065035724514	12165.6047093358	6088.15560645413	-10.1504664389946	1.15803220023951	-8.76527132569823	1.86327368190634e-18	1.7400461341091e-16	0.414	0.490	0.085	4.807	6.631	13.181	4.364	2.935	4.364	0.648	2.513	2.400	4.923	4.441	13.512	0.968	1.339	1.774	3.141	6.165	108.641	19.465	473.261	370.823	0.000	0.064	0.000
Pdensi_DN24784_c0_g2	Bud	MC_2_4	0	2270.29303787749	1135.14651893875	-14.2071173470002	1.62126869557601	-8.76296284864285	1.90184353715365e-18	1.77334531837996e-16	0.000	0.000	0.000	0.000	0.000	0.000	0.000	0.000	0.000	0.000	0.000	0.000	0.000	0.000	0.000	0.000	0.000	0.000	1.605	0.335	0.417	59.366	101.871	8.742	0.000	0.000	0.000
Pdensi_DN14956_c0_g5	Bud	MC_2_4	0	4060.25924260102	2030.12962130051	-15.0456160691845	1.71718739316283	-8.76177878377768	1.92193162324168e-18	1.78933597363821e-16	0.000	0.000	0.000	6.527	7.681	18.860	7.378	4.695	7.550	4.790	3.472	9.824	5.748	9.178	4.659	0.823	4.798	2.668	5.107	8.316	8.194	9.738	179.182	100.220	0.000	0.000	0.000
Pdensi_GG_58710_c1_g1	Bud	MC_2_4	710.486719675504	0	355.243359837752	11.3742189642814	1.29859069541077	8.7588945496668	1.97174465889088e-18	1.83290975252745e-16	17.231	25.519	22.344	17.021	12.013	15.758	17.233	22.954	25.516	13.914	14.071	20.797	7.237	17.954	8.644	13.175	6.771	4.101	1.162	0.974	1.510	0.000	0.000	0.000	0.000	0.708	0.000
Pdensi_DN23546_c3_g5	Bud	MC_2_4	39.9833836132561	590.146130628801	315.064757121028	-3.8847678520975	0.443548871549072	-8.75837613683955	1.98083226246958e-18	1.83855053044585e-16	1.022	1.099	1.552	2.487	2.955	4.720	2.577	2.589	5.936	5.118	3.666	6.054	1.359	1.876	2.476	1.324	1.773	2.150	1.001	4.569	5.523	21.099	12.469	11.190	0.885	1.751	1.239
Pdensi_DN40329_c0_g2	Bud	MC_2_4	34.2178484614115	1430.57967272731	732.398760594363	-5.38521551157539	0.615747716044647	-8.74581483820707	2.21411941935447e-18	2.05195286462184e-16	1.220	1.257	0.663	6.407	2.137	0.840	5.298	2.426	2.194	5.911	2.204	1.835	1.233	1.085	0.249	2.398	2.366	1.676	6.549	6.627	3.253	19.196	34.268	50.173	10.475	12.687	8.645
Pdensi_DN16830_c0_g1d349088	Bud	MC_2_4	593.330609367461	1.09218230264786	297.211395835055	8.77782388811213	1.00400888876861	8.74277507530623	2.2745322643943e-18	2.10473739383648e-16	19.274	16.807	18.269	20.554	23.160	23.610	19.274	20.545	27.697	15.491	22.612	19.491	17.393	16.545	19.724	23.994	6.420	10.661	4.418	4.385	5.341	0.076	0.000	0.000	0.000	0.000	0.012
Pdensi_GG_119031_c1_g1	Bud	MC_2_4	20.4823011947646	434.815137842786	227.648719518775	-4.40711973050525	0.504181988776105	-8.74112885548227	2.30792600244308e-18	2.13239754835743e-16	0.763	0.722	0.381	1.208	1.269	1.353	0.953	0.897	0.225	0.448	0.362	0.788	1.169	1.101	2.027	0.257	0.518	0.235	0.000	1.328	0.137	11.462	8.538	12.299	2.448	5.569	7.343
Pdensi_DN22075_c3_g2	Bud	MC_2_4	15.8610112461471	904.801176018901	460.331093632524	-5.83368420394388	0.66773019792552	-8.7365888529046	2.40254947697933e-18	2.21646109930784e-16	0.704	0.382	0.355	0.418	0.059	0.132	0.760	0.183	0.125	0.440	0.000	0.112	0.856	0.135	0.173	0.784	0.203	0.276	0.809	0.337	0.430	11.623	33.998	20.159	0.979	0.543	0.198
Pdensi_GG_129500_c0_g1	Bud	MC_2_4	203.819252832435	1366.0878370719	784.953544952168	-2.74412323073234	0.314324995257053	-8.73021004418759	2.54200090126219e-18	2.34156355334421e-16	6.041	5.427	7.200	5.053	6.550	7.864	9.861	11.721	14.310	11.966	14.468	12.127	7.449	10.094	5.882	11.178	17.919	13.381	18.089	16.251	13.821	36.824	29.445	35.439	21.000	17.910	12.707
Pdensi_DN16187_c0_g1	Bud	MC_2_4	438.088016430592	2.32010648284197	220.204061456717	7.55298276396803	0.865220386453721	8.72954784956633	2.55692761842447e-18	2.35175542040225e-16	14.593	8.395	17.138	18.680	13.137	7.012	16.895	11.035	14.112	12.289	11.535	11.551	11.356	4.715	3.943	22.530	14.770	19.230	10.280	4.159	8.938	0.059	0.049	0.054	0.000	0.000	0.016
Pdensi_DN33190_c0_g1	Bud	MC_2_4	3.02167985218563	11462.679692164	5732.8506860081	-11.8875683833624	1.36317574154568	-8.7204958400179	2.76986124030716e-18	2.54376034992191e-16	0.142	0.000	0.142	0.000	0.000	0.000	0.000	0.000	0.000	0.000	0.000	0.000	1.105	0.000	0.158	0.254	0.314	0.694	0.000	2.137	0.000	16.453	463.644	333.681	0.000	0.319	2.079
Pdensi_DN23035_c0_g1d223622	Bud	MC_2_4	487.00019072552	34.1120979596582	260.556144342589	3.83181818293579	0.439423689532515	8.72009924410838	2.77958049390528e-18	2.54884182398953e-16	17.803	14.245	12.511	10.485	6.123	4.890	5.779	5.612	6.175	3.568	3.170	5.095	5.186	6.757	3.985	8.742	4.749	5.399	2.587	2.086	3.145	1.108	0.668	0.821	2.052	1.400	1.845
Pdensi_GG_6593_c0_g1	Bud	MC_2_4	587.47014663058	1.45624307019714	294.463194850389	8.3759796494463	0.960622619353587	8.71932378094802	2.79868191945838e-18	2.56249841672153e-16	16.701	20.139	16.968	20.909	22.241	24.767	20.714	19.989	24.952	20.811	21.058	18.144	26.374	26.013	26.433	13.708	6.446	5.442	4.216	0.323	2.098	0.119	0.000	0.000	0.000	0.000	0.000
Pdensi_DN10329_c0_g1	Bud	MC_2_4	0.221012054061346	1372.69399358301	686.457502818537	-12.5197857236111	1.43637257322652	-8.71625228507943	2.87562149686285e-18	2.62899161713191e-16	0.000	0.028	0.000	0.000	0.000	0.000	0.000	0.000	0.000	0.000	0.000	0.000	0.000	0.000	0.000	0.000	0.000	0.000	1.110	0.061	1.433	62.406	31.955	11.790	0.000	0.000	0.032
Pdensi_DN19424_c0_g1d61094	Bud	MC_2_4	0.216208239631185	687.407887503979	343.812047871805	-11.5209491180877	1.32215581919789	-8.71376047422086	2.93957148304839e-18	2.68342771304123e-16	0.022	0.000	0.000	0.000	0.000	0.000	0.000	0.000	0.000	0.000	0.000	0.000	0.096	0.000	0.000	0.000	0.024	0.082	0.321	2.566	2.601	12.242	19.318	18.771	0.067	0.000	0.026
Pdensi_DN19317_c0_g2	Bud	MC_2_4	0.874440587385061	1404.66063076548	702.76753567643	-10.653591523127	1.22312346134118	-8.71015221263521	3.03467019145125e-18	2.76609279366892e-16	0.041	0.044	0.000	1.250	1.167	1.515	0.858	0.814	1.058	0.441	0.430	0.501	0.324	1.294	0.756	0.159	0.134	0.304	0.872	7.171	3.889	85.534	11.516	14.348	2.629	6.143	6.368
Pdensi_GG_151067_c0_g1	Bud	MC_2_4	3.06715796890749	923.057901116637	463.062529542772	-8.23679418587841	0.946041757007914	-8.70658628423471	3.13163585464951e-18	2.85020992403437e-16	0.027	0.189	0.081	0.591	0.178	0.101	0.440	0.056	0.315	0.583	0.409	0.576	0.090	0.155	0.137	0.245	0.299	0.221	1.760	1.724	9.089	47.881	11.079	13.090	0.190	0.485	0.485
Pdensi_DN15740_c0_g2d345609	Bud	MC_2_4	1.74588945896958	1724.25293763195	862.999413545462	-9.9496301600181	1.14321109055917	-8.70323096249135	3.22566511295443e-18	2.93140742384432e-16	0.000	0.088	0.082	0.104	0.198	0.000	0.000	0.000	0.000	0.000	0.000	0.000	0.000	0.000	0.000	0.000	1.337	1.616	1.737	2.284	1.407	103.544	18.390	14.707	0.000	0.092	0.000
Pdensi_DN19234_c0_g2d286190	Bud	MC_2_4	0.884048216245383	2782.26119966319	1391.57262393972	-11.6302086862022	1.33674298588308	-8.70040748971583	3.30694542534766e-18	3.00079423336168e-16	0.000	0.083	0.000	0.506	0.000	0.000	0.000	0.000	0.044	0.045	0.049	0.000	0.000	0.000	0.092	0.034	2.821	10.680	12.582	0.136	3.566	87.056	109.090	13.974	0.000	0.000	0.000
Pdensi_DN26483_c0_g1	Bud	MC_2_4	3.47149949053903	3257.75764028156	1630.61456988605	-9.87315944548631	1.13501161839011	-8.69872985044005	3.35619443056296e-18	3.03669681507765e-16	0.196	0.070	0.065	0.742	0.315	6.665	0.433	0.068	0.691	0.077	0.000	0.000	0.218	0.903	2.490	0.059	0.214	0.405	0.000	0.380	0.187	12.672	36.558	181.141	0.000	1.906	0.157
Pdensi_GG_28294_c0_g1	Bud	MC_2_4	0	2548.53955288969	1274.26977644485	-14.3739163283062	1.65241740411186	-8.69872000412143	3.35648560725801e-18	3.03669681507765e-16	0.000	0.000	0.000	0.030	0.201	0.026	0.000	0.025	0.000	0.000	0.000	0.000	0.053	0.000	0.027	0.000	86.240	77.818	116.971	13.277	8.343	164.154	20.718	18.657	0.000	0.107	0.000
Pdensi_GG_155153_c1_g1	Bud	MC_2_4	0.874440587385061	8943.33123274471	4472.10283666605	-13.3227067134652	1.53201908302446	-8.69617543350962	3.43257614870817e-18	3.10093021576473e-16	0.037	0.040	0.000	4.478	7.094	9.219	5.017	5.047	5.235	4.369	3.798	5.244	3.368	8.091	2.201	0.235	2.149	0.317	1.410	2.110	0.831	5.308	420.932	208.824	0.000	0.000	0.000
Pdensi_DN18334_c0_g1d58900	Bud	MC_2_4	76.9682731717807	716.776274738603	396.872273955192	-3.21775684612026	0.370048419814231	-8.69550219329572	3.4529914016174e-18	3.11475171054341e-16	2.522	2.190	2.347	4.470	9.093	17.061	5.250	4.200	5.139	3.156	2.303	3.527	4.111	7.293	11.612	2.304	3.073	2.696	7.841	31.720	26.543	19.201	13.556	20.544	5.237	4.924	6.218
Pdensi_DN20879_c1_g2	Bud	MC_2_4	0.648624718893555	755.207315806592	377.927970262743	-10.1787854628582	1.17099513304666	-8.69242337188484	3.54789125986151e-18	3.19562134660425e-16	0.057	0.000	0.000	0.054	0.017	0.336	0.046	0.089	0.050	0.202	0.198	0.220	0.032	0.065	0.032	0.065	0.095	0.126	0.244	1.273	0.224	21.364	8.807	26.054	0.822	0.751	1.758
Pdensi_DN16455_c0_g1d111306	Bud	MC_2_4	0	332.475003597487	166.237501798743	-11.435375440378	1.31578460995812	-8.6909174600712	3.59524181889774e-18	3.23348720633745e-16	0.000	0.000	0.000	0.000	0.000	0.000	0.000	0.000	0.000	0.000	0.000	0.000	0.000	0.000	0.000	0.000	0.793	1.614	7.665	0.357	8.216	7.958	9.172	7.547	0.000	0.000	0.000
Pdensi_DN22347_c2_g1	Bud	MC_2_4	13.8813949409639	1110.72832657668	562.304860758824	-6.32122976626493	0.727403247266995	-8.69013135425927	3.62020672616789e-18	3.25113786346476e-16	0.366	0.287	0.616	0.161	0.408	0.531	0.673	0.850	0.628	0.903	0.429	1.023	0.421	0.324	0.992	1.066	15.826	2.691	4.966	0.736	0.753	10.344	35.876	33.739	2.398	0.981	0.339
Pdensi_DN18300_c1_g2d531556	Bud	MC_2_4	4.55840867280459	721.678059471915	363.11823407236	-7.30455620623046	0.840972827435694	-8.6858409307987	3.75950692068295e-18	3.37126446813761e-16	0.158	0.108	0.154	0.269	1.119	3.322	0.430	0.357	0.402	0.240	0.062	0.269	0.125	1.290	1.416	0.405	0.268	0.206	0.110	0.208	0.070	6.347	13.466	31.888	0.601	0.329	1.128
Pdensi_DN22165_c0_g6	Bud	MC_2_4	5.41406569068981	24639.2011345427	12322.3076001167	-12.1513904242429	1.40036170325913	-8.67732272023893	4.05194119812643e-18	3.62815581869886e-16	0.429	0.031	0.028	0.108	0.034	1.013	0.000	0.030	0.067	0.000	0.000	0.068	0.095	0.164	11.533	0.155	0.000	0.000	1.657	0.296	2.044	29.961	914.461	802.095	0.000	0.257	0.000
Pdensi_DN12506_c0_g1d105678	Bud	MC_2_4	0.43241647926237	572.083841169372	286.258128824317	-10.3617509076612	1.19469199263893	-8.67315673956544	4.20302785201682e-18	3.7579142416094e-16	0.033	0.000	0.000	0.451	0.980	1.334	1.000	0.611	0.573	0.916	0.865	1.005	0.218	0.975	0.367	0.000	0.360	0.041	1.001	0.455	0.187	10.751	17.131	14.120	0.000	0.000	0.000
Pdensi_DN39985_c0_g2	Bud	MC_2_4	0	3034.12937303145	1517.06468651573	-14.6253483965397	1.6865190459767	-8.67191416037043	4.24915947803429e-18	3.79358976977349e-16	0.000	0.000	0.000	0.000	0.401	0.068	0.138	0.393	0.147	0.294	0.000	0.000	0.070	0.417	0.000	0.000	0.000	0.078	0.000	0.076	0.180	10.167	148.348	58.338	0.000	0.368	0.000
Pdensi_DN12191_c1_g2	Bud	MC_2_4	54.4705941429339	1143.4637020347	598.967148088817	-4.39130268724764	0.506425320329052	-8.67117521768929	4.27682988325921e-18	3.81270304439073e-16	1.908	1.938	1.138	3.392	4.788	4.729	3.508	3.495	3.522	2.737	3.160	2.230	2.305	3.611	2.963	1.805	3.094	1.939	3.513	13.004	4.454	19.383	31.599	32.551	2.744	2.484	2.402
Pdensi_DN23014_c0_g1d128210	Bud	MC_2_4	376.570140259983	3.19827186530738	189.884206062645	6.85151292715411	0.790434144253941	8.66803765621862	4.39631343880843e-18	3.91349024359894e-16	12.914	13.732	7.816	21.980	19.109	14.833	33.853	35.208	44.971	39.827	68.808	40.796	14.532	14.642	11.714	6.592	3.380	1.282	2.399	0.463	0.767	0.066	0.122	0.068	3.996	1.530	1.447
Pdensi_GG_6671_c0_g1	Bud	MC_2_4	0	531.353399090318	265.676699545159	-12.1125372769058	1.39807194554425	-8.66374389065553	4.56518355804202e-18	4.05788170046806e-16	0.000	0.000	0.000	0.285	1.193	0.095	0.387	0.505	0.172	0.069	0.260	0.175	0.000	0.400	0.000	0.027	0.423	0.000	1.718	31.236	21.024	12.803	19.510	7.197	0.000	0.000	0.000
Pdensi_DN19639_c0_g1d485273	Bud	MC_2_4	505.260166321098	32.784831573474	269.022498947286	3.93476377609911	0.45477916794801	8.65203169673094	5.05905882876124e-18	4.49032032019846e-16	15.490	19.076	11.692	9.144	11.650	8.098	8.417	4.034	5.035	4.642	5.271	6.670	6.350	15.148	5.056	7.512	6.973	7.532	2.986	2.919	4.653	0.968	0.854	0.665	4.970	8.671	12.706
Pdensi_DN28769_c0_g1d308611	Bud	MC_2_4	2.65214464873615	13873.0952844998	6937.87371457427	-12.3563536012568	1.42819029449714	-8.65175575612451	5.07130898141382e-18	4.49464135750109e-16	0.000	0.242	0.000	0.283	0.000	0.000	0.248	0.000	0.799	0.264	0.000	0.000	0.728	0.000	0.000	0.200	0.000	0.000	0.000	0.000	0.000	152.722	439.312	410.318	0.000	0.251	0.000
Pdensi_DN20631_c0_g1d291641	Bud	MC_2_4	6.08926950931392	16787.2330000018	8396.66113475555	-11.4287394915164	1.32116728641811	-8.65048628512556	5.12804436698843e-18	4.53831926478476e-16	0.308	0.166	0.077	0.974	0.186	18.529	4.350	0.563	0.181	0.000	1.071	0.273	0.257	1.688	9.579	0.000	0.000	0.000	7.578	0.000	0.551	6.200	562.368	617.812	0.000	0.951	0.000
Pdensi_DN18194_c0_g3	Bud	MC_2_4	14.7404753628704	1065.83853996302	540.289507662944	-6.17514176820344	0.714314675440038	-8.64484796479841	5.38769860873179e-18	4.76119293016635e-16	0.882	0.206	0.267	2.693	1.564	3.341	2.894	0.796	0.896	1.164	0.918	0.589	0.978	1.276	1.075	0.588	0.505	0.383	2.862	1.024	0.438	23.407	23.931	31.229	5.965	2.191	1.288
Pdensi_DN16539_c0_g1d185072	Bud	MC_2_4	263.612377666117	16255.9563076493	8259.78434265771	-5.94634844310296	0.687962789214454	-8.64341580144583	5.45569296803097e-18	4.8142932382242e-16	11.067	7.484	5.550	17.818	7.632	41.597	19.237	8.367	12.936	11.707	13.226	14.828	15.166	14.858	18.582	6.600	5.474	10.016	58.180	26.241	13.440	153.361	410.833	604.081	295.418	156.245	316.559
Pdensi_GG_54411_c0_g1	Bud	MC_2_4	0	785.889906215539	392.94495310777	-12.6758145285035	1.46796166789896	-8.63497651586903	5.87391035148783e-18	5.17584158439061e-16	0.000	0.000	0.000	0.000	1.314	0.864	1.373	0.000	0.618	0.314	0.855	1.420	0.356	0.008	0.587	0.000	0.000	0.000	3.077	7.176	2.027	7.898	20.002	28.654	3.733	0.883	1.322
Pdensi_DN18549_c0_g1d354665	Bud	MC_2_4	1.08915296911597	2143.63268659754	1072.36091978333	-10.9433176926626	1.26804263412171	-8.63008655875542	6.13055610217099e-18	5.39418063510097e-16	0.021	0.043	0.041	4.916	13.684	10.779	6.114	5.155	3.659	3.454	3.621	4.603	3.510	6.316	2.939	0.188	1.029	0.611	1.081	2.131	2.318	3.661	83.923	64.634	0.000	0.000	0.000
Pdensi_DN35346_c0_g2	Bud	MC_2_4	1.31571676655762	635.061935214903	318.18882599073	-8.9198638403471	1.03430870141983	-8.62398607698312	6.4662984719175e-18	5.68138501238258e-16	0.014	0.073	0.027	0.148	0.114	0.338	0.192	0.049	0.063	0.042	0.073	0.057	0.000	0.109	0.061	0.000	0.000	0.017	0.000	1.185	0.000	5.053	19.888	20.626	0.212	0.286	0.326
Pdensi_DN34656_c0_g1d147086	Bud	MC_2_4	9.8062318142859	44848.4508768272	22429.1285543208	-12.1591726520181	1.41068172983566	-8.61935927491926	6.73297910089899e-18	5.90717048264464e-16	0.573	0.326	0.000	0.000	0.000	0.000	0.000	0.175	0.000	0.039	0.042	0.199	1.458	0.039	0.189	0.304	0.074	0.379	0.191	0.000	1.156	3012.131	356.224	231.840	0.468	0.000	1.091
Pdensi_DN13278_c0_g1d522321	Bud	MC_2_4	5.91554767060404	562.50506032829	284.210303999447	-6.57366017625747	0.762685382468758	-8.61909815942585	6.74834877300469e-18	5.91213611641308e-16	0.105	0.342	0.105	1.602	0.765	0.575	3.042	1.543	0.373	1.363	1.332	0.248	0.235	1.094	0.000	0.661	0.799	0.259	1.287	3.300	0.905	9.462	20.271	11.455	0.000	0.000	0.000
Pdensi_DN24348_c0_g2d553545	Bud	MC_2_4	105.593816428347	2671.58649313852	1388.59015478343	-4.66098695490724	0.54083450616399	-8.61813900885598	6.80510371700606e-18	5.9509490404128e-16	1.947	3.722	4.005	8.919	14.155	22.227	11.043	8.864	11.197	12.993	9.763	13.484	8.256	15.728	12.214	4.289	5.114	4.942	8.658	26.714	16.284	43.185	83.763	68.147	21.564	28.048	41.968
Pdensi_DN8685_c0_g1d264873	Bud	MC_2_4	0	2350.27033596059	1175.1351679803	-14.2568204115381	1.65430353731714	-8.61801966201384	6.81219859605788e-18	5.9509490404128e-16	0.000	0.000	0.000	2.917	2.830	19.861	11.897	12.916	12.041	4.038	8.801	5.734	0.215	7.568	0.726	0.000	0.285	0.081	1.906	6.605	1.201	7.961	91.709	67.800	0.150	1.123	0.232
Pdensi_DN37284_c0_g3	Bud	MC_2_4	0	626.399431076344	313.199715538172	-12.3494985580711	1.43337327806262	-8.61568912095459	6.9522161151637e-18	6.06456353610441e-16	0.000	0.000	0.000	1.243	0.000	2.145	0.543	0.258	0.293	0.290	0.000	0.000	0.817	1.701	6.162	0.000	0.263	0.000	0.000	0.569	0.000	10.080	25.661	10.132	0.000	0.000	0.000
Pdensi_DN20973_c0_g1d220569	Bud	MC_2_4	0	1305.72368314144	652.861841570719	-13.4084172732641	1.55802586973621	-8.60602993423609	7.56345216247326e-18	6.58831867337156e-16	0.000	0.000	0.000	0.000	0.000	0.451	0.229	0.000	0.049	0.000	0.000	0.000	0.000	0.096	0.141	0.000	0.046	0.000	0.000	0.000	0.000	13.929	15.701	64.074	0.000	0.000	0.000
Pdensi_DN8362_c0_g1d517694	Bud	MC_2_4	26.2139235066137	7022.0068775617	3524.11040053416	-8.06522515562328	0.937241374899145	-8.60528074370507	7.61301930553606e-18	6.62202170679257e-16	1.876	0.263	0.263	0.051	0.171	0.306	0.022	0.042	0.048	0.000	0.026	0.000	1.242	0.631	0.206	0.258	0.068	0.026	0.000	0.024	0.029	293.631	157.775	87.462	0.000	0.000	0.073
Pdensi_DN24850_c0_g1d192691	Bud	MC_2_4	690.535824919048	4843.80154252111	2767.16868372008	-2.8105473553745	0.326618756561922	-8.60497843099732	7.6331112638411e-18	6.63002679932606e-16	19.101	20.874	23.298	17.532	17.526	17.135	12.777	13.351	16.460	12.638	11.443	14.502	14.321	15.968	15.793	13.812	10.376	12.907	7.434	6.809	8.369	131.692	138.424	91.477	6.417	9.630	12.533
Pdensi_DN3241_c0_g2d381683	Bud	MC_2_4	3.7127909720005	2929.57179948855	1466.64229523027	-9.62489927763496	1.11874801259948	-8.60327720741231	7.74715580813424e-18	6.71949890093558e-16	0.000	0.182	0.168	0.000	0.204	0.550	0.000	0.177	0.000	0.199	0.000	0.000	0.000	0.000	0.187	0.000	0.000	0.000	0.000	0.195	0.000	19.719	99.645	90.541	0.000	0.944	3.655
Pdensi_DN22350_c0_g1d423860	Bud	MC_2_4	6.10698890913429	960.698432372818	483.402710640976	-7.29716300215241	0.848448176751886	-8.60059954408546	7.93007321798714e-18	6.8683683939801e-16	0.191	0.241	0.125	0.249	0.258	0.652	0.288	0.438	0.300	0.223	0.241	0.473	0.644	0.352	0.791	0.083	0.663	1.385	31.594	1.368	14.277	8.282	16.368	44.083	5.069	5.619	4.972
Pdensi_DN38795_c1_g4	Bud	MC_2_4	1.7392735459098	7174.57159366492	3588.15543360542	-12.0098873427146	1.39646151305724	-8.6002279550273	7.95579184951913e-18	6.87805510536055e-16	0.119	0.043	0.000	1.799	0.717	6.945	5.188	1.283	5.190	3.025	2.611	1.177	1.238	1.052	2.234	0.036	0.262	0.050	1.936	1.064	0.171	23.191	60.427	422.488	0.245	2.856	2.721
Pdensi_DN24916_c0_g1d136025	Bud	MC_2_4	7.19059013486996	4225.39030764191	2116.29044888839	-9.19915220464662	1.06965495846481	-8.60011177609033	7.96384977217052e-18	6.87805510536055e-16	0.224	0.269	0.171	0.161	0.134	0.239	0.215	0.214	0.281	0.141	0.152	0.174	0.048	0.296	0.301	0.055	0.229	0.315	1.737	36.661	7.463	295.336	27.619	17.864	1.644	6.360	6.935
Pdensi_DN20468_c2_g3	Bud	MC_2_4	807.580540228093	18.0500003667724	412.815270297433	5.46331108332257	0.635515345220559	8.59666273113594	8.20677219800964e-18	7.07781792623811e-16	14.133	34.314	25.595	20.269	45.009	22.753	17.900	13.337	11.759	6.103	3.746	4.728	15.812	36.710	21.664	5.077	4.668	1.103	1.163	0.028	0.476	0.748	0.291	0.338	0.037	0.000	0.000
Pdensi_DN20336_c0_g2	Bud	MC_2_4	1691.08010999584	0	845.540054997919	12.6252758532559	1.46888595351014	8.59513689479143	8.31655932450387e-18	7.16235734300412e-16	19.342	89.759	45.898	27.589	11.502	14.924	32.472	19.080	1.413	62.913	79.144	40.853	9.689	33.025	6.960	8.964	2.698	0.554	0.771	0.103	0.169	0.000	0.000	0.000	0.000	0.000	0.000
Pdensi_DN22219_c2_g2	Bud	MC_2_4	623.626443674132	0	311.813221837066	11.1860922959858	1.30148805842947	8.59484819974782	8.33749401824005e-18	7.17024485568644e-16	20.077	21.869	15.133	34.035	29.096	23.694	30.242	19.838	23.110	13.615	19.622	15.984	16.408	22.826	17.421	9.456	1.772	1.275	0.312	0.056	0.223	0.000	0.000	0.000	0.000	0.000	0.000
Pdensi_DN32580_c0_g1d28812	Bud	MC_2_4	2.21012054061346	5227.44690991718	2614.8285152289	-11.2126691698956	1.30520481831621	-8.59073534861803	8.64144696617666e-18	7.42116252294167e-16	0.000	0.209	0.000	0.271	1.957	3.330	1.587	1.287	0.685	0.290	0.375	0.231	0.208	0.875	2.278	0.163	0.159	0.125	0.591	8.825	0.655	94.401	162.927	125.920	0.117	0.440	0.000
Pdensi_DN16389_c0_g2d470198	Bud	MC_2_4	1043.96563774551	1.16720422633127	522.566420985923	9.59815960563912	1.11732792539463	8.5902798878397	8.67577233539767e-18	7.44014684447455e-16	27.845	52.137	15.578	86.256	74.114	18.598	51.011	37.926	15.559	25.546	36.627	12.405	27.934	47.611	17.564	13.442	14.341	6.693	8.384	0.165	1.547	0.053	0.022	0.000	0.028	0.000	0.000
Pdensi_DN22516_c0_g2d67897	Bud	MC_2_4	0	1674.78186391714	837.39093195857	-13.7683350589372	1.60330651380956	-8.5874628091061	8.89108889182422e-18	7.61407342398584e-16	0.000	0.000	0.000	0.013	0.012	0.022	0.011	0.011	0.012	0.012	0.000	0.000	0.068	0.023	0.000	0.009	0.011	0.026	0.070	0.769	1.136	101.848	18.734	12.355	0.016	0.011	0.012
Pdensi_DN10195_c0_g1d386382	Bud	MC_2_4	13.2897835137735	2502.1351589551	1257.71247123443	-7.5564900979818	0.87998608553804	-8.58705634346664	8.92258838403478e-18	7.63031687538076e-16	0.350	0.484	0.373	1.878	4.913	9.702	2.098	2.203	2.100	1.050	0.851	2.308	1.746	4.359	5.701	0.701	1.847	2.507	2.161	1.915	2.786	14.428	41.027	122.477	1.705	0.869	1.048
Pdensi_DN399_c0_g1	Bud	MC_2_4	2.15983860946144	1732.31855013113	867.239194370296	-9.64438176726804	1.12315960437835	-8.58683105203564	8.94009500193002e-18	7.63456528018956e-16	0.137	0.000	0.068	0.990	7.400	4.885	0.994	1.861	1.244	0.492	0.634	1.053	0.557	6.009	3.865	0.062	1.272	0.000	0.461	1.073	0.196	10.978	53.060	59.820	0.000	0.693	1.338
Pdensi_DN39626_c1_g1	Bud	MC_2_4	134.36014750756	1617.01413645688	875.687141982222	-3.58874417478366	0.417944884334588	-8.58664457754356	8.95461092886188e-18	7.63625140387314e-16	3.516	4.689	4.110	4.467	3.586	8.760	5.817	2.836	2.372	1.617	1.277	2.108	3.444	5.288	4.064	2.773	1.953	3.019	1.784	4.001	2.271	29.693	45.619	43.160	0.157	2.274	2.647
Pdensi_GG_106603_c0_g1	Bud	MC_2_4	5064.12644612692	7.61667217889383	2535.87155915291	9.33296501189727	1.08710931007755	8.58512104107679	9.07408385686984e-18	7.72731213814113e-16	94.013	133.687	236.856	91.599	99.938	69.590	85.551	81.629	204.191	41.714	75.176	73.652	81.497	81.462	102.252	165.050	47.611	55.608	5.610	4.159	5.687	0.517	0.000	0.100	0.000	0.138	0.000
Pdensi_DN12952_c0_g1	Bud	MC_2_4	0	6747.8536717417	3373.92683587085	-15.7784189193956	1.83793813190771	-8.58484768636809	9.09568567010096e-18	7.73488979163558e-16	0.000	0.000	0.000	0.056	0.000	2.978	0.317	0.000	0.026	0.000	0.000	0.000	0.025	0.360	2.645	0.081	0.000	0.000	0.000	0.000	0.000	13.132	71.359	390.522	0.070	0.503	0.000
Pdensi_DN17342_c2_g1	Bud	MC_2_4	210.242526911282	1289.80533012601	750.023928518648	-2.61695355155397	0.304893492788026	-8.58317285693394	9.22915129780503e-18	7.837441620931e-16	7.591	5.849	5.808	10.442	9.040	9.229	9.496	8.635	9.284	8.339	6.708	6.232	7.754	7.706	6.383	6.788	14.834	12.827	19.462	13.708	21.316	34.949	31.004	30.178	4.098	9.520	8.915
Pdensi_DN23232_c1_g1	Bud	MC_2_4	120.789146138984	1475.79064908273	798.289897610857	-3.60995553716818	0.420936605785456	-8.57600761623501	9.82230465746024e-18	8.32953323096712e-16	3.460	3.921	3.668	5.798	4.468	6.950	4.374	2.547	4.228	2.235	3.519	3.554	3.635	5.165	7.088	2.255	10.652	22.581	27.271	2.277	18.200	31.473	28.732	48.314	2.302	3.793	2.161
Pdensi_DN19032_c0_g1d218074	Bud	MC_2_4	306.994315751943	10.9474328027947	158.970874277369	4.81928369720026	0.562097753287395	8.57374659303471	1.00171711255522e-17	8.47198475841325e-16	8.827	11.204	8.082	8.091	9.156	12.517	7.668	5.964	7.031	5.735	5.033	5.355	9.179	12.980	10.278	5.545	6.454	5.230	13.280	0.482	5.015	0.205	0.347	0.243	2.394	4.669	5.958
Pdensi_DN20361_c1_g1	Bud	MC_2_4	1349.23025766167	3.10894797180338	676.169602816738	8.83399406475004	1.03035529772319	8.57373576306235	1.00181136283956e-17	8.47198475841325e-16	33.980	77.060	12.411	20.353	40.438	22.512	21.007	11.408	3.558	10.881	5.981	1.925	45.899	88.248	23.602	6.550	7.768	0.718	1.364	0.250	0.248	0.032	0.082	0.112	0.000	0.019	0.000
Pdensi_DN17307_c0_g1d185963	Bud	MC_2_4	780.397130950023	5.96071415833482	393.178922554179	6.93577237355798	0.80917216618748	8.57144210265756	1.02197094231568e-17	8.63048082326171e-16	27.835	27.567	16.016	63.490	47.473	32.894	63.654	48.621	49.383	54.196	51.321	40.157	18.401	27.877	13.476	16.486	12.766	9.161	6.978	5.742	8.131	0.351	0.072	0.040	0.000	0.044	0.023
Pdensi_GG_63189_c0_g1	Bud	MC_2_4	75.2269501437295	2149.20696028816	1112.21695521594	-4.83606075390336	0.564573315284011	-8.56586845850226	1.07264283627684e-17	9.04585554227479e-16	2.024	2.974	1.880	7.512	11.757	14.518	7.711	8.034	7.713	4.773	4.752	3.408	6.600	8.345	8.379	3.755	10.447	8.308	17.436	33.011	9.122	29.284	54.121	72.395	0.648	1.787	0.174
Pdensi_DN11760_c0_g1d268987	Bud	MC_2_4	4.36771536322449	4305.23595300611	2154.80183418467	-9.94580178868294	1.16129985231686	-8.56437014853698	1.08668220504666e-17	9.15157760731415e-16	0.083	0.207	0.109	5.551	8.150	10.189	10.839	7.653	9.605	8.610	9.438	10.455	3.388	12.065	2.350	0.249	5.156	1.310	3.409	1.758	2.163	7.226	229.491	70.310	0.000	0.000	0.033
Pdensi_DN13526_c0_g1d212716	Bud	MC_2_4	496.427043853025	4174.00937192376	2335.21820788839	-3.07170369724994	0.358697516611464	-8.56349306866588	1.09498455026171e-17	9.20875957131699e-16	13.884	15.391	16.208	27.698	39.446	38.526	30.619	21.595	27.782	23.334	16.051	20.609	22.847	34.115	21.783	21.625	27.825	17.007	50.672	43.562	75.728	85.681	123.988	97.785	7.025	15.297	10.922
Pdensi_GG_50965_c1_g1	Bud	MC_2_4	0	483.153253758372	241.576626879186	-11.9737430913113	1.39833461355745	-8.56285968695959	1.10101896922108e-17	9.24673696523219e-16	0.000	0.000	0.000	0.000	1.821	2.091	0.711	1.123	1.528	0.506	0.000	0.252	0.713	0.247	0.951	0.000	0.459	2.869	0.710	0.495	1.230	13.334	6.260	16.346	2.531	3.843	13.967
Pdensi_DN24504_c0_g1	Bud	MC_2_4	3.45933183409896	24429.6320632116	12216.5456975228	-12.7848403552767	1.49322305136811	-8.56190931660416	1.11013505251978e-17	9.31045496939727e-16	0.317	0.000	0.000	0.000	0.000	0.000	0.000	0.000	0.000	0.000	0.000	0.000	0.351	0.000	0.000	0.000	0.340	0.772	0.000	0.000	0.000	1103.402	495.597	286.965	0.000	0.000	0.000
Pdensi_DN24938_c0_g1d556944	Bud	MC_2_4	61.1230537793329	1107.64089687982	584.381975329579	-4.17858716914281	0.488252739950786	-8.55824622625568	1.145974065872e-17	9.59780865513268e-16	1.504	1.904	2.202	5.892	5.072	11.808	8.304	4.884	5.972	4.604	3.629	4.267	3.383	5.482	6.546	2.763	2.169	2.650	4.516	4.120	4.008	18.817	26.408	35.615	2.453	3.115	3.923
Pdensi_DN16985_c0_g1	Bud	MC_2_4	657.379976425334	0	328.689988212667	11.2621327184971	1.31694832297574	8.55168917566143	1.21300064608472e-17	1.01452174915943e-15	15.798	26.120	18.296	29.801	35.697	30.137	21.559	20.627	26.870	11.440	13.626	10.724	14.411	24.661	24.878	31.566	9.617	4.362	1.161	0.000	0.346	0.000	0.000	0.000	0.000	0.018	0.000
Pdensi_DN32153_c0_g1d565337	Bud	MC_2_4	0	649.119284170953	324.559642085476	-12.4007511064201	1.45062396181596	-8.54856353737343	1.24629849300346e-17	1.04094132567894e-15	0.000	0.000	0.000	0.457	0.000	0.391	0.000	0.000	0.000	0.000	0.000	0.426	0.400	0.000	0.000	0.975	0.388	0.882	0.000	2.513	1.043	8.786	26.847	11.661	1.064	2.041	0.882
Pdensi_DN23426_c0_g1d224146	Bud	MC_2_4	0.436472364742394	5051.89797729355	2526.16722482914	-13.5012498344611	1.57964970224044	-8.54698976318111	1.26340393250348e-17	1.05378272112702e-15	0.000	0.016	0.015	0.260	0.178	1.765	0.404	0.123	0.329	0.069	0.019	0.141	0.198	0.187	0.752	0.000	0.000	0.037	0.085	0.138	0.000	9.583	76.350	270.203	4.100	4.267	4.735
Pdensi_DN20303_c1_g6	Bud	MC_2_4	25.1772661537551	1510.78154194526	767.979404049508	-5.90605312560604	0.691152118292147	-8.54522900139558	1.28281645398015e-17	1.06851064637405e-15	0.749	0.567	0.999	3.325	0.757	4.560	4.026	0.785	2.957	3.357	1.105	2.945	1.113	0.433	2.230	0.896	1.755	1.530	2.906	1.159	4.117	16.934	29.526	62.327	0.562	0.281	0.000
Pdensi_DN26246_c0_g1d76901	Bud	MC_2_4	0.652680604373579	2462.69910456299	1231.67589258368	-11.8815844815035	1.39057592626346	-8.54436227256564	1.29248001411286e-17	1.07508911337846e-15	0.020	0.011	0.029	1.578	2.102	1.919	2.410	1.860	1.172	1.461	1.866	1.650	1.093	2.919	0.889	0.098	0.787	0.062	0.576	0.504	0.183	4.099	107.876	63.151	0.000	0.000	0.000
Pdensi_GG_101961_c4_g1	Bud	MC_2_4	1069.18325447743	26697.5881784314	13883.3857164544	-4.64215312214411	0.543361217675673	-8.54340164725368	1.30327441630478e-17	1.08258898581126e-15	27.932	43.518	26.455	76.289	121.875	92.221	114.854	99.759	76.765	80.655	108.573	52.873	63.000	74.968	50.176	28.162	55.386	36.631	130.596	138.198	98.029	497.645	1020.079	446.209	101.323	124.797	96.376
Pdensi_DN16943_c0_g1d56581	Bud	MC_2_4	130.626299077464	5394.25754254253	2762.44192081	-5.36811431452859	0.628464814426854	-8.54163063913799	1.32340867037674e-17	1.09781617332287e-15	2.668	4.564	4.756	10.534	5.871	12.349	15.238	8.351	15.153	8.764	9.141	6.032	2.290	3.483	5.461	5.148	6.685	2.864	8.526	23.052	7.108	249.216	109.379	58.717	9.150	8.569	19.090
Pdensi_DN10239_c0_g1d266783	Bud	MC_2_4	0.442024108122691	1710.48986347288	855.465943790499	-11.9334619539206	1.39720206502245	-8.5409707390669	1.33098918386698e-17	1.10260230513324e-15	0.000	0.035	0.000	0.000	0.234	0.245	0.000	0.000	0.114	0.000	0.000	0.115	0.000	0.037	0.000	0.000	0.000	0.000	0.000	0.000	0.000	14.119	32.452	75.818	0.000	0.000	0.000
Pdensi_GG_94332_c0_g1	Bud	MC_2_4	5.86750952630244	9854.99536604958	4930.43143778794	-10.7137904807409	1.25595701484473	-8.5303799048134	1.4586789180265e-17	1.20673970055432e-15	0.286	0.137	0.104	7.936	16.469	23.127	12.194	10.085	6.022	5.938	7.388	5.605	10.729	17.578	18.042	0.828	3.046	1.514	3.815	4.726	1.661	734.030	48.248	19.136	0.000	0.000	0.000
Pdensi_DN12353_c0_g1d50734	Bud	MC_2_4	4.78166451371635	36593.2387699844	18299.010217249	-12.9016373976719	1.51269795183236	-8.5288919589293	1.47756100795514e-17	1.22070196271876e-15	0.217	0.117	0.108	0.825	0.394	32.703	2.666	1.143	1.580	0.383	0.686	1.520	0.608	1.253	13.674	0.097	0.118	0.000	0.603	0.000	0.000	4.793	261.554	2296.686	0.000	0.000	0.000
Pdensi_DN30823_c0_g1d27442	Bud	MC_2_4	663.062063923122	13024.4717855289	6843.766924726	-4.2960336513341	0.504065695480533	-8.5227653654126	1.55788184248854e-17	1.28531584858323e-15	14.763	28.912	17.054	91.258	153.795	99.593	112.359	114.409	121.673	115.756	130.007	102.830	58.665	105.592	53.167	32.808	42.142	38.921	90.537	212.627	114.073	425.976	366.516	190.569	21.250	30.694	34.554
Pdensi_DN16594_c0_g2	Bud	MC_2_4	760.942572881387	4.15471229040898	382.548642585898	7.3645408235053	0.864714191981655	8.5167340744438	1.64115757343581e-17	1.3521894767437e-15	23.784	29.469	16.404	25.962	24.299	19.945	20.146	16.397	19.650	11.771	16.222	12.726	15.636	24.680	15.650	24.925	13.911	8.618	7.820	3.912	5.968	0.281	0.062	0.000	0.193	0.171	0.929
Pdensi_DN31706_c0_g1d564976	Bud	MC_2_4	0	1280.59825972279	640.299129861395	-13.3812975360784	1.57128927554988	-8.5161260528527	1.64979254941335e-17	1.35689333811283e-15	0.000	0.000	0.000	0.000	0.000	0.000	0.000	0.000	0.000	0.000	0.000	0.000	0.000	0.000	0.000	0.000	0.000	0.000	1.349	0.000	0.656	72.203	20.132	8.583	0.455	1.370	1.104
Pdensi_DN7085_c0_g1d450861	Bud	MC_2_4	4.54399722951411	5794.54777008826	2899.54588365889	-10.315532968498	1.21130935616721	-8.51601856782327	1.65132368207464e-17	1.35689333811283e-15	0.223	0.040	0.166	10.722	15.118	18.191	17.983	11.637	12.527	14.139	13.312	17.440	9.272	25.799	4.139	0.707	5.362	0.350	4.198	3.841	1.806	10.744	324.846	78.207	0.058	0.000	0.000
Pdensi_DN22417_c1_g2	Bud	MC_2_4	596.022594231933	6922.12109242154	3759.07184332674	-3.53763129288374	0.41553556876163	-8.51342594672824	1.68868354946443e-17	1.38572188625054e-15	17.576	20.570	16.437	26.141	63.027	71.868	31.598	45.129	36.460	29.585	31.803	32.496	27.778	48.277	59.551	16.713	14.009	6.279	5.869	5.998	8.012	187.613	111.419	215.663	3.919	4.866	4.116
Pdensi_DN17979_c0_g1d58195	Bud	MC_2_4	569.253636259857	1.31724807369811	285.285442166777	8.66862194573465	1.01834760469253	8.51243907855211	1.70312249832855e-17	1.39403193143306e-15	19.440	15.409	17.282	9.165	13.401	11.952	7.261	11.910	15.697	16.725	8.865	15.664	14.209	12.146	11.384	27.638	13.529	11.650	5.712	0.834	7.645	0.000	0.089	0.000	0.000	0.000	0.000
Pdensi_GG_148046_c0_g1	Bud	MC_2_4	818.848518717442	8960.79663374888	4889.82257623316	-3.45184175274172	0.405506469707419	-8.51242091213068	1.70338943139238e-17	1.39403193143306e-15	25.394	26.694	22.889	46.184	57.169	49.492	39.769	60.557	66.268	66.231	48.639	65.738	24.986	35.977	23.163	25.318	28.577	20.681	39.668	93.758	86.301	159.663	238.955	257.111	25.564	49.093	57.486
Pdensi_DN19345_c1_g2	Bud	MC_2_4	338.106928560009	5045.39010143327	2691.74851499664	-3.89916227959485	0.458176539650049	-8.51017444623638	1.73671864928941e-17	1.41940033715347e-15	10.953	11.236	8.778	14.587	17.225	15.826	17.071	18.288	18.188	23.726	19.373	16.776	10.290	13.384	10.239	7.973	7.860	7.082	6.853	16.445	9.852	116.757	82.792	172.585	5.060	8.730	7.182
Pdensi_GG_7186_c0_g1	Bud	MC_2_4	1499.9088054506	0	749.954402725298	12.4522181523582	1.46347868482091	8.50864333147566	1.75980261973533e-17	1.4363386315073e-15	42.784	17.178	77.578	25.419	10.355	4.615	1.570	2.731	2.535	1.118	6.860	4.453	11.018	3.821	0.525	120.659	199.877	157.124	74.820	0.274	8.161	0.000	0.000	0.000	0.000	0.266	0.286
Pdensi_DN40006_c1_g2	Bud	MC_2_4	0	7055.70135663099	3527.85067831549	-15.8427843708496	1.86276585655019	-8.50497893502843	1.81628569100528e-17	1.4804551961704e-15	0.000	0.000	0.000	0.363	0.437	2.232	0.295	0.080	0.000	0.000	0.000	0.000	0.167	0.091	0.774	0.018	0.023	0.091	0.022	8.270	2.191	10.935	79.275	406.178	38.895	71.930	79.549
Pdensi_DN21905_c2_g4	Bud	MC_2_4	3044.9804352138	292.029309725777	1668.50487246979	3.38561544497615	0.398254900342397	8.50112689653131	1.87758982960372e-17	1.52837820247207e-15	88.819	94.088	95.983	101.813	110.290	114.679	101.371	119.334	141.404	79.825	115.142	112.802	67.599	71.680	61.098	128.617	52.571	42.474	51.942	9.433	31.345	5.240	8.013	8.104	224.403	112.736	148.430
Pdensi_DN18717_c0_g5	Bud	MC_2_4	981.46143544284	0	490.73071772142	11.8403338376424	1.39309023836624	8.49933013063697	1.90687879228879e-17	1.5501473418542e-15	18.534	48.629	22.734	111.364	91.218	22.157	68.855	50.613	24.255	77.950	82.362	64.033	16.259	32.022	4.059	21.034	6.848	3.687	2.493	0.080	1.825	0.000	0.000	0.000	0.337	0.077	0.000
Pdensi_DN30872_c0_g1d234296	Bud	MC_2_4	0.221012054061346	1730.37385260135	865.297432327707	-12.8531964001606	1.51253322783308	-8.49779440453985	1.93226954943956e-17	1.56869371101701e-15	0.000	0.025	0.000	0.262	1.115	2.018	1.419	0.989	0.515	0.434	0.762	0.385	0.408	0.961	0.810	0.063	0.231	0.058	0.424	0.297	0.166	10.283	61.371	52.174	2.202	2.983	4.263
Pdensi_DN21579_c0_g2	Bud	MC_2_4	9.84828652698641	433.121777727993	221.48503212749	-5.46014468775413	0.642720102107599	-8.49536939929106	1.9730439461569e-17	1.59966311309722e-15	0.224	0.525	0.162	0.637	2.709	1.942	1.375	1.668	0.760	0.856	0.591	0.651	1.287	2.547	3.207	0.461	0.743	1.305	0.116	0.568	0.553	9.063	12.340	10.524	0.000	0.000	0.024
Pdensi_DN12585_c0_g1d105675	Bud	MC_2_4	0	1082.34025759985	541.170128799926	-13.137714311343	1.54673178250074	-8.49385424155576	1.99894973870672e-17	1.61851132566987e-15	0.000	0.000	0.000	1.595	2.843	3.528	0.799	2.645	0.214	1.062	0.682	1.272	0.200	4.985	1.802	0.000	0.581	0.000	0.000	0.625	0.000	7.944	23.065	46.317	0.000	0.000	0.000
Pdensi_GG_64773_c0_g1	Bud	MC_2_4	8.28797032243744	23735.2157022998	11871.7518363111	-11.4839184034416	1.35232759576046	-8.49196484597635	2.03172475502615e-17	1.64286396924345e-15	0.444	0.300	0.000	0.000	0.000	0.000	0.000	0.048	0.163	0.106	0.000	0.055	2.665	0.000	0.260	0.424	0.204	0.116	0.733	0.106	0.265	73.862	971.410	646.036	0.285	0.000	1.759
Pdensi_DN41308_c0_g1d319738	Bud	MC_2_4	2.16208239631185	4039.10691340313	2020.63449789972	-10.8653828781524	1.27998692209188	-8.48866710325064	2.0902052322849e-17	1.68791002895707e-15	0.201	0.000	0.000	0.000	0.000	0.000	0.000	0.000	0.000	0.000	0.000	0.000	0.045	0.000	0.045	0.000	0.000	0.050	0.499	1.492	0.746	144.539	81.958	79.530	0.000	0.000	0.000
Pdensi_DN20191_c0_g2	Bud	MC_2_4	3094.9041107508	106.428322590577	1600.66621667069	4.86287848609565	0.57303339485557	8.48620434646974	2.13495883519964e-17	1.72176653718723e-15	154.507	78.478	49.902	46.790	57.723	50.491	48.215	48.412	63.490	55.257	46.783	52.028	110.672	60.172	51.577	42.907	17.083	11.128	10.600	4.675	7.291	2.543	2.789	2.534	0.048	0.430	0.568
Pdensi_DN17909_c0_g1d216597	Bud	MC_2_4	670.24723155102	4.34012527095026	337.293678410985	7.22752938061598	0.852714916344636	8.47590354300179	2.33261968463518e-17	1.87868448886332e-15	17.327	24.128	19.943	48.569	22.056	27.688	51.235	19.444	29.441	28.264	19.623	15.820	15.607	18.429	19.029	22.189	8.354	12.496	22.122	2.000	9.374	0.245	0.000	0.121	0.159	0.000	0.262
Pdensi_DN16691_c0_g1	Bud	MC_2_4	5.86857369598191	893.244503737231	449.556538716606	-7.24927435377179	0.855456794044624	-8.47415603480921	2.36789876493131e-17	1.9045788639252e-15	0.170	0.169	0.208	0.246	0.125	1.274	0.356	0.095	0.320	0.092	0.281	0.388	0.160	0.180	0.383	0.095	0.101	0.775	1.348	1.170	2.171	5.150	33.712	25.098	4.985	4.774	4.674
Pdensi_GG_122947_c2_g1	Bud	MC_2_4	664.260208049051	0	332.130104024525	11.2771535759482	1.33083359823841	8.47375178299933	2.3761345688567e-17	1.90868181568004e-15	20.498	26.210	14.081	15.479	14.609	7.364	19.156	16.755	15.727	14.616	19.447	8.600	20.294	22.566	8.193	15.265	3.688	1.629	2.484	0.982	4.352	0.000	0.000	0.000	0.000	0.000	0.000
Pdensi_DN12961_c2_g1	Bud	MC_2_4	9.57474875492264	160.707300374908	85.1410245649151	-4.07105533258606	0.48066889871739	-8.4695626104564	2.46316191356279e-17	1.97598158884073e-15	0.287	0.311	0.288	0.362	0.000	0.930	0.316	0.000	0.342	0.678	1.083	0.337	0.952	0.992	0.953	0.514	0.921	1.397	0.000	3.979	0.000	4.786	3.836	3.459	0.000	0.322	0.348
Pdensi_DN5635_c0_g1d2092	Bud	MC_2_4	0	1794.81576158826	897.407880794129	-13.8678169862519	1.6374784812122	-8.46900716276024	2.47493459908029e-17	1.98281339301053e-15	0.000	0.000	0.000	0.538	1.085	0.493	1.604	2.277	1.110	1.864	1.027	1.475	0.221	1.568	0.156	0.028	0.425	0.039	0.105	0.214	0.176	6.897	72.004	49.174	0.000	0.000	0.000
Pdensi_GG_57984_c0_g1	Bud	MC_2_4	791.64399545837	0	395.821997729185	11.5302627457656	1.36153919144633	8.46855001912746	2.48466536675009e-17	1.98799349343863e-15	13.616	29.695	29.289	10.915	5.521	15.023	14.719	9.190	20.629	14.008	11.119	11.580	8.575	18.246	19.883	15.199	13.521	8.027	1.226	0.197	1.574	0.000	0.000	0.000	0.000	0.000	0.000
Pdensi_DN38239_c0_g1	Bud	MC_2_4	629.914166244842	18.111750859017	324.01295855193	5.1006211241733	0.602511368117511	8.46560147090619	2.54834137918531e-17	2.03626522173012e-15	21.917	19.402	16.324	24.191	20.160	16.110	14.481	15.075	15.074	8.014	17.491	15.309	14.376	18.864	12.671	10.140	6.858	5.943	4.077	9.105	6.322	0.335	0.749	0.237	8.906	6.524	13.119
Pdensi_DN21407_c0_g1	Bud	MC_2_4	34.6139993548655	4035.08551618937	2034.84975777212	-6.86474286529038	0.811059647747609	-8.46391863330205	2.58540232026106e-17	2.06317097043805e-15	2.092	0.219	0.863	10.010	1.850	3.583	12.930	3.917	4.884	6.158	4.035	3.900	3.552	0.907	1.375	13.158	3.898	4.229	15.447	11.155	8.896	108.960	79.988	111.350	0.000	0.000	0.036
Pdensi_DN22789_c1_g2	Bud	MC_2_4	1022.96077746414	0.439082691232705	511.699930077687	10.9382920599569	1.29236702430577	8.46376598461469	2.58879027298429e-17	2.06317097043805e-15	28.400	39.893	25.364	40.120	69.143	16.542	91.568	90.404	86.233	89.451	106.630	60.555	19.830	25.574	5.147	45.471	17.305	9.021	5.656	0.338	4.596	0.000	0.017	0.000	0.000	0.000	0.000
Pdensi_GG_19412_c0_g1	Bud	MC_2_4	283.72778407127	1805.20481320444	1044.46629863786	-2.66962009626701	0.315439855505725	-8.46316674849782	2.60213238356793e-17	2.07109328850568e-15	7.097	9.110	9.804	8.488	13.963	11.771	11.756	7.597	9.478	9.786	7.754	6.506	12.985	13.583	13.005	7.879	5.403	5.183	8.473	15.055	15.042	53.678	38.861	42.642	7.223	22.990	13.778
Pdensi_DN34165_c0_g1	Bud	MC_2_4	12.3291905073749	3110.00663020842	1561.1679103579	-7.97784899560219	0.942857688449796	-8.46135009910033	2.64299640221336e-17	2.1008716049343e-15	0.533	0.099	0.488	2.265	5.054	4.257	4.196	4.111	2.244	2.864	3.820	2.890	2.528	4.472	2.032	0.852	1.483	0.584	1.049	1.503	0.727	18.246	82.139	121.548	0.359	0.052	0.000
Pdensi_DN19924_c1_g1d361392	Bud	MC_2_4	3.25123536542782	398.010074478144	200.630654921786	-6.93357914306154	0.819981217355983	-8.45577800601185	2.77232602211623e-17	2.20080034986458e-15	0.207	0.034	0.032	0.159	0.479	1.094	0.216	0.254	0.356	0.074	0.357	0.284	0.310	0.724	0.510	0.014	0.096	0.033	0.105	5.368	18.252	8.146	11.548	9.632	0.645	0.179	0.305
Pdensi_DN33578_c0_g1d85545	Bud	MC_2_4	881.029556856196	0	440.514778428098	11.6846149614795	1.38258587357429	8.45127610863847	2.88135937465504e-17	2.2843777292187e-15	21.713	16.670	42.406	16.158	2.144	0.305	1.735	1.902	1.561	1.325	2.177	1.001	7.271	1.479	0.365	148.831	26.073	3.104	0.219	0.000	0.000	0.000	0.000	0.000	0.000	0.000	0.000
Pdensi_DN22219_c2_g1	Bud	MC_2_4	530.001764000243	5.45765839428651	267.729711197265	6.5228667062586	0.77228474701288	8.44619388313494	3.00953721961774e-17	2.38289599776443e-15	8.277	23.086	17.225	52.675	38.209	27.132	37.426	24.566	22.452	25.860	15.490	16.253	10.819	30.116	17.160	8.159	3.873	2.567	1.103	0.658	1.522	0.223	0.151	0.045	0.041	0.000	0.071
Pdensi_DN21615_c0_g1d363195	Bud	MC_2_4	8.29383830654708	433.106542671611	220.700190489079	-5.70708799002691	0.676039232000297	-8.44194792237205	3.1209240892699e-17	2.4667144855955e-15	0.316	0.342	0.105	0.534	0.383	0.230	0.819	0.992	0.871	1.487	1.332	0.497	0.235	0.000	0.000	0.756	0.342	0.891	1.755	0.611	0.892	7.537	13.557	10.606	0.000	0.000	0.000
Pdensi_DN21373_c0_g2	Bud	MC_2_4	806.406780265195	28.8759932618414	417.641386763518	4.78401861525165	0.566702531591099	8.44185149803342	3.12350030941094e-17	2.4667144855955e-15	15.038	31.464	27.410	41.258	39.679	37.612	50.064	42.900	50.220	36.357	41.099	27.840	20.637	32.832	29.109	30.564	10.548	8.364	8.399	2.726	6.219	1.143	0.579	0.507	0.260	0.214	0.238
Pdensi_GG_44028_c0_g1	Bud	MC_2_4	8.47673608589648	274.827489140128	141.652112613012	-5.01511616992092	0.5941743375274	-8.44047925528197	3.16039142412925e-17	2.49261545378733e-15	0.343	0.231	0.214	0.647	1.907	2.350	1.328	1.773	2.803	0.903	1.245	2.282	0.905	2.647	1.367	0.608	1.083	1.166	1.066	3.426	3.809	5.125	5.797	9.201	0.594	2.363	5.528
Pdensi_DN28485_c0_g1d80863	Bud	MC_2_4	717.456050731513	15.7012899442893	366.578670337901	5.51295425384701	0.653179380077603	8.440184154607	3.16838083583752e-17	2.49568398877716e-15	16.410	34.539	14.747	10.509	19.033	15.601	11.300	16.041	14.130	8.689	9.534	9.778	9.436	17.636	9.860	6.754	7.096	5.983	2.085	3.278	2.438	0.574	0.230	0.379	0.280	3.600	1.595
Pdensi_DN30616_c0_g1d82905	Bud	MC_2_4	0.442024108122691	804.697986245484	402.570005176803	-10.848237976334	1.28576447031898	-8.43718910170439	3.25060320217181e-17	2.55401754578192e-15	0.000	0.039	0.000	0.000	0.000	0.039	0.079	0.112	0.000	0.042	0.091	0.000	0.040	0.082	0.000	0.000	0.000	0.090	0.000	3.044	0.103	37.402	10.869	13.903	0.000	0.040	0.043
Pdensi_DN29111_c0_g1d232624	Bud	MC_2_4	1.30536120874716	3066.1768855555	1533.74112338212	-11.1976299388828	1.32717668070703	-8.43718104880913	3.25082708905037e-17	2.55401754578192e-15	0.031	0.050	0.046	1.155	1.096	6.225	2.431	1.491	1.874	1.034	2.188	1.564	0.998	2.114	2.981	0.099	0.575	0.117	0.577	0.842	0.289	3.090	54.640	158.177	0.823	1.915	0.700
Pdensi_DN4344_c0_g1	Bud	MC_2_4	0	649.377319138411	324.688659569206	-12.4017030408919	1.4701371381244	-8.43574569969301	3.29097667893468e-17	2.58222922715174e-15	0.000	0.000	0.000	0.000	0.484	0.218	0.111	0.104	0.000	0.000	0.000	0.000	0.111	0.346	0.223	0.000	0.000	0.000	0.000	0.000	0.000	12.768	27.922	7.243	0.000	0.000	0.000
Pdensi_DN13806_c0_g1	Bud	MC_2_4	632.778092574858	0	316.389046287429	11.2071236859827	1.32911893126227	8.43199462619892	3.39822591605677e-17	2.66294954410379e-15	26.179	15.910	15.803	24.644	51.452	76.152	9.468	8.311	8.481	5.127	5.225	3.637	37.932	52.850	46.439	13.502	3.309	2.641	2.065	0.108	1.367	0.000	0.000	0.000	0.000	0.000	0.000
Pdensi_GG_3111_c0_g1	Bud	MC_2_4	0	18810.7189531435	9405.35947657176	-17.2575058219129	2.04681866279088	-8.43137994373276	3.41612646959537e-17	2.67353609872394e-15	0.000	0.000	0.000	1.397	4.848	44.683	6.872	3.409	2.090	0.282	0.000	0.517	1.324	6.013	5.467	0.427	0.000	0.000	0.000	0.276	0.343	6.606	207.587	1105.615	0.000	0.536	1.118
Pdensi_GG_113507_c0_g1	Bud	MC_2_4	0	1319.96004899874	659.98002449937	-13.4249499162734	1.59299849955791	-8.42747178983478	3.53213395321679e-17	2.76077756281726e-15	0.000	0.000	0.000	0.000	0.000	0.000	0.000	0.000	0.000	0.000	0.000	0.000	0.060	0.000	0.060	0.000	0.000	0.000	0.060	0.374	0.153	67.341	29.635	6.178	0.000	0.000	0.000
Pdensi_DN13394_c0_g1d212532	Bud	MC_2_4	233.230633188755	1914.16844765116	1073.69954041996	-3.03750792201585	0.360662626553661	-8.42202018834329	3.70047278554434e-17	2.88864598674646e-15	6.235	7.360	7.770	5.087	4.153	5.283	7.350	11.813	10.170	5.576	7.711	6.118	8.515	4.754	6.592	6.588	5.122	5.543	6.917	13.222	4.365	66.100	43.204	35.439	3.830	2.672	1.694
Pdensi_GG_89759_c0_g1	Bud	MC_2_4	915.491979979365	0	457.745989989682	11.7399487890931	1.39414355824139	8.42090380125716	3.73590939494102e-17	2.91257427963084e-15	22.464	44.808	16.534	21.558	48.870	28.169	39.008	24.208	21.801	18.417	10.556	7.747	20.212	56.651	27.216	3.489	2.887	2.189	0.000	0.000	0.000	0.000	0.000	0.000	0.000	0.000	0.000
Pdensi_DN11074_c0_g1d174068	Bud	MC_2_4	1676.3797927195	80.7488912405987	878.564341980048	4.36943704301437	0.518957678884468	8.41964040768555	3.77641620589908e-17	2.94038912972869e-15	39.784	59.264	54.560	76.052	34.367	60.021	81.422	32.587	28.428	34.116	36.201	15.614	41.863	66.166	50.959	61.429	27.083	19.426	46.027	8.573	13.901	1.722	3.020	1.246	24.846	17.777	20.003
Pdensi_DN14060_c0_g1d523525	Bud	MC_2_4	0	14762.7802553415	7381.39012767077	-16.9079152434488	2.00928945269195	-8.41487284014574	3.93321337743487e-17	3.05856316890491e-15	0.000	0.000	0.000	0.999	0.000	7.700	1.165	1.106	0.000	0.311	0.000	0.000	0.292	2.128	5.553	0.000	0.282	0.642	0.292	0.000	0.000	5.602	223.817	807.820	0.000	0.000	0.000
Pdensi_DN16525_c0_g1d111467	Bud	MC_2_4	638.679531253984	0	319.339765626992	11.2205047593121	1.33374878166789	8.41275726998647	4.00483168317254e-17	3.10900628170285e-15	24.139	21.205	13.084	16.677	16.678	11.176	10.785	6.383	6.109	4.154	4.228	2.148	20.855	15.072	9.809	8.627	4.410	2.622	1.726	0.133	1.575	0.000	0.000	0.000	0.000	0.000	0.000
Pdensi_DN23395_c0_g1d303799	Bud	MC_2_4	11.5446419837541	1733.92336323157	872.734002607664	-7.23087951018785	0.859523978440038	-8.41265594859991	4.00829380360127e-17	3.10900628170285e-15	0.380	0.404	0.284	0.060	0.685	100.712	3.324	11.293	18.029	27.506	67.995	118.076	4.440	3.463	1.331	0.766	4.083	9.430	18.572	12.573	13.621	10.782	83.404	30.476	135.758	102.509	73.798
Pdensi_DN22166_c1_g1d298748	Bud	MC_2_4	44.4199636838945	1134.71796421157	589.568963947733	-4.6738862398369	0.55576436941219	-8.40983426983684	4.10590461279392e-17	3.18066564966662e-15	1.160	1.535	1.378	3.586	6.097	7.999	4.272	5.038	4.671	2.188	4.057	2.399	3.194	4.903	4.642	1.190	2.546	2.215	6.317	3.806	3.820	19.273	20.354	43.014	2.978	2.821	3.445
Pdensi_DN18808_c0_g1d285150	Bud	MC_2_4	0.663036162184037	573.017953052814	286.840494607499	-9.77072256499139	1.16417123608794	-8.39285687715901	4.74469069833085e-17	3.67083516188016e-15	0.000	0.052	0.000	0.000	0.058	0.121	0.018	0.067	0.056	0.056	0.041	0.076	0.018	0.018	0.000	0.000	0.516	0.304	3.547	0.392	5.474	9.007	21.071	11.814	0.050	0.018	0.058
Pdensi_DN39885_c1_g2	Bud	MC_2_4	1.9628456275509	1133.37162683315	567.667236230348	-9.17389238956647	1.09393817504061	-8.38611596055319	5.02467717795835e-17	3.88251959405492e-15	0.046	0.088	0.055	0.400	0.997	0.816	0.506	0.549	0.618	0.203	0.392	0.152	0.111	0.346	0.375	0.108	0.568	0.670	2.153	7.560	3.461	12.447	6.429	62.324	0.000	0.110	0.011
Pdensi_DN26753_c0_g4	Bud	MC_2_4	410.389287441648	12.3640230824829	211.376655262066	5.06715013880337	0.604340965604693	8.38458821624522	5.09036341915011e-17	3.92828958004071e-15	13.924	8.052	15.606	6.201	3.970	6.469	5.325	4.172	5.692	2.632	2.636	7.078	5.969	4.340	5.904	3.413	1.918	3.784	1.646	1.351	2.234	0.383	0.178	0.368	0.673	0.407	1.176
Pdensi_DN102998_c0_g1	Bud	MC_2_4	471.957696086991	0	235.978848043495	10.784080139871	1.28644535542867	8.38285131534215	5.16607172060535e-17	3.98166803701542e-15	14.196	14.105	14.919	19.337	17.684	8.897	15.857	9.371	8.116	10.200	8.106	3.687	9.330	9.952	4.265	14.903	12.506	8.404	4.603	1.848	5.151	0.000	0.000	0.000	0.000	0.000	0.117
Pdensi_DN24466_c0_g3	Bud	MC_2_4	99.8110659335911	3649.50855886593	1874.65981239976	-5.19269006410761	0.619688034108073	-8.3795228861915	5.31426821358094e-17	4.09071002513927e-15	1.923	5.423	1.779	4.789	31.888	2.762	1.928	1.299	0.451	0.696	0.490	0.142	13.824	14.345	2.712	0.367	0.150	0.014	0.050	0.726	0.064	110.545	102.439	61.120	0.023	0.000	0.000
Pdensi_DN2665_c0_g1d326208	Bud	MC_2_4	0	515.897998977193	257.948999488596	-12.0692028927696	1.44036074063913	-8.3792917650714	5.32471305739215e-17	4.09357485654663e-15	0.000	0.000	0.000	0.000	5.254	6.392	0.231	3.185	2.075	0.060	2.841	2.137	0.115	4.906	4.776	0.000	2.037	0.704	0.116	1.742	1.109	6.829	20.018	10.676	0.079	0.000	0.000
Pdensi_DN26682_c7_g1	Bud	MC_2_4	140.757451354919	1119.17139496938	629.96442316215	-2.99116312584693	0.357040856069363	-8.37764943423123	5.39951880243355e-17	4.14584994757344e-15	3.809	4.413	4.690	1.207	1.356	3.349	1.898	4.051	2.136	2.853	2.877	3.775	4.643	2.101	5.253	8.230	9.307	15.100	8.908	5.798	5.626	25.077	32.983	24.704	10.222	6.640	3.887
Pdensi_DN23650_c0_g1d497360	Bud	MC_2_4	6.54901301725698	4315.41426484286	2160.98163893006	-9.36433938951906	1.11786294593618	-8.37700133416323	5.42932320065661e-17	4.16348401815591e-15	0.189	0.279	0.117	0.266	0.057	2.128	1.030	0.392	0.524	0.646	0.328	0.699	0.367	1.039	1.036	0.107	0.209	0.237	0.134	0.466	0.304	15.445	33.764	255.358	0.477	5.424	0.510
Pdensi_DN25567_c0_g2	Bud	MC_2_4	282.526051621175	7.81313401030293	145.169592815739	5.16962882880136	0.617262917570093	8.37508407139057	5.5184463105269e-17	4.2265051440926e-15	8.678	7.641	9.552	8.713	7.953	7.360	8.715	9.301	15.392	11.627	7.885	12.196	7.512	7.733	7.241	5.388	3.907	3.176	2.082	1.683	1.766	0.301	0.097	0.197	0.069	0.043	0.333
Pdensi_DN30054_c0_g1	Bud	MC_2_4	0	532.551025229814	266.275512614907	-12.1150969084177	1.44663147240518	-8.3746946886722	5.53672209688694e-17	4.23517506325694e-15	0.000	0.000	0.000	0.379	0.725	0.000	4.482	3.446	2.126	4.053	7.931	1.233	0.499	0.345	0.000	0.000	0.000	0.000	0.826	5.541	0.643	7.053	21.195	10.515	0.000	0.000	0.000
Pdensi_DN15207_c0_g1d109141	Bud	MC_2_4	16.0044996861222	6059.15580907723	3037.58015438168	-8.56406050402192	1.02300778566907	-8.37145193222633	5.69125868729875e-17	4.34792169325277e-15	0.270	0.174	1.018	7.125	11.619	16.877	10.536	6.517	17.553	9.200	6.501	18.198	4.421	12.117	5.556	0.765	2.641	2.845	4.448	7.696	8.627	37.011	310.777	88.163	0.000	0.000	0.000
Pdensi_DN23350_c1_g1d547912	Bud	MC_2_4	3.93935476944214	1654.58393306908	829.261643919262	-8.71621384051612	1.0413530266819	-8.37008547263642	5.75764556560531e-17	4.39312685712501e-15	0.000	0.220	0.143	0.596	1.256	2.001	2.820	2.543	4.991	2.690	4.739	2.183	1.835	1.531	0.472	1.075	4.027	3.664	0.724	1.799	0.801	76.205	33.398	18.349	0.126	0.000	0.000
Pdensi_DN23041_c0_g7	Bud	MC_2_4	292.392749421072	11933.3759982897	6112.88437385538	-5.35090990669058	0.639304299959654	-8.36989506722898	5.7669564773347e-17	4.39472397987428e-15	8.240	11.470	7.066	24.338	40.172	61.063	28.399	18.054	16.001	9.957	13.891	9.568	16.215	36.754	42.133	13.789	22.231	21.178	22.617	23.676	16.362	118.310	349.671	391.621	50.073	120.875	95.140
Pdensi_GG_63540_c0_g1	Bud	MC_2_4	567.581240483609	0	283.790620241805	11.0502602155961	1.32039871576691	8.36888137169835	5.81677720895105e-17	4.42714913373265e-15	19.435	12.446	20.099	38.515	29.918	22.353	38.877	19.186	31.251	20.492	16.845	21.229	22.351	22.168	30.949	13.212	1.759	1.714	2.851	0.271	2.358	0.000	0.000	0.000	0.000	0.000	0.283
Pdensi_DN25526_c0_g2	Bud	MC_2_4	1.53117707723866	1928.11670346181	964.823940269526	-10.3005360395485	1.23098689879867	-8.36770565925674	5.87509255711567e-17	4.46595050708688e-15	0.012	0.078	0.036	0.075	0.014	0.463	0.372	0.187	0.254	0.275	0.121	0.257	0.000	0.110	0.135	0.087	2.453	0.385	1.087	0.112	0.103	10.052	13.447	113.027	0.000	0.081	0.014
Pdensi_DN10846_c0_g1d335071	Bud	MC_2_4	1.31646469550775	337.365217979603	169.340841337556	-8.00783459813808	0.957236048849169	-8.36557984602173	5.98200039910928e-17	4.54154663716915e-15	0.035	0.076	0.000	0.220	0.926	0.263	0.287	1.403	1.558	1.886	1.441	1.937	0.643	0.423	0.277	0.239	0.272	0.486	2.949	4.163	2.110	5.237	11.145	8.227	33.740	33.789	73.323
Pdensi_DN21612_c0_g1d419047	Bud	MC_2_4	95.9893261664001	5196.56150297134	2646.27541456887	-5.7583604527306	0.68849854575135	-8.36364940531075	6.08074387588171e-17	4.61076379968475e-15	3.207	3.093	2.479	4.113	3.774	6.707	4.125	3.856	3.460	3.830	3.606	2.966	3.198	5.042	4.158	3.026	2.673	4.834	1.103	5.873	3.434	45.034	124.570	203.113	4.980	6.662	5.668
Pdensi_DN17585_c0_g1	Bud	MC_2_4	11852.9814104755	311.299578908119	6082.14049469181	5.24753010380327	0.627493511921118	8.36268424152717	6.1307137735711e-17	4.64287189359698e-15	295.163	432.286	358.410	118.143	174.597	130.677	76.727	85.407	143.183	74.570	49.361	76.442	273.478	486.204	245.143	404.005	61.558	115.017	28.476	7.969	25.983	15.431	5.293	3.514	2.827	2.576	2.418
Pdensi_DN22131_c0_g1d222311	Bud	MC_2_4	148.982777785056	13226.3186390942	6687.65070843962	-6.472165489214	0.773976518724463	-8.36222460583213	6.15465286555024e-17	4.65521122580898e-15	4.825	3.621	5.192	4.045	2.051	1.473	3.265	1.724	1.313	1.425	1.230	0.806	2.708	2.241	1.858	6.370	12.655	11.639	5.659	2.039	3.066	726.741	226.064	87.006	1.720	2.951	1.403
Pdensi_DN49861_c0_g1d251893	Bud	MC_2_4	1334.67539177113	0	667.337695885565	12.283817727654	1.46980746609024	8.35743320880629	6.40975741665934e-17	4.84215024299695e-15	18.667	75.600	28.003	85.414	104.166	74.636	81.293	41.040	51.182	18.111	28.789	20.393	39.365	87.862	71.376	10.311	6.248	2.906	1.973	0.171	0.210	0.000	0.000	0.000	0.000	0.000	0.000
Pdensi_DN22746_c0_g1	Bud	MC_2_4	0	313.988989323053	156.994494661526	-11.3512961693129	1.35836275358002	-8.35660145965873	6.45509169584732e-17	4.8703546862051e-15	0.000	0.000	0.000	0.000	0.109	0.099	0.100	0.284	0.213	0.106	0.114	0.320	0.000	0.000	0.000	0.000	0.000	0.334	0.000	0.105	0.259	7.152	5.990	10.027	0.000	0.203	0.000
Pdensi_DN14863_c0_g1d342967	Bud	MC_2_4	738.742274951094	9.89815640960858	374.320215680352	6.17686906167748	0.739248353204472	8.35560746926547	6.50968380842152e-17	4.90546568969269e-15	12.121	36.555	19.016	45.349	56.647	70.622	30.055	12.860	13.923	16.191	8.908	6.617	35.759	65.364	49.170	3.746	2.369	1.233	1.560	0.421	1.072	0.311	0.349	0.105	0.120	0.986	1.519
Pdensi_DN47749_c0_g1d40698	Bud	MC_2_4	6.27771903204362	359.192921445412	182.735320238728	-5.83597867793926	0.698533078749743	-8.35462035439279	6.56434887787423e-17	4.94054480192838e-15	0.340	0.070	0.185	0.000	0.000	0.432	0.077	1.286	0.728	1.011	0.536	1.284	0.613	0.797	0.257	0.834	2.977	0.132	6.778	0.003	1.680	8.308	8.989	9.273	1.827	0.856	0.000
Pdensi_DN23166_c0_g2	Bud	MC_2_4	600.724523787358	1.75633076493082	301.240427276144	8.33531434812095	0.997836655469062	8.35338559917174	6.63336564514252e-17	4.98632552347454e-15	16.704	16.622	21.716	21.164	17.722	18.860	15.671	13.271	15.003	10.643	7.557	7.460	25.769	26.996	15.310	15.482	5.723	5.083	0.893	0.667	0.329	0.000	0.141	0.000	0.000	0.000	0.000
Pdensi_DN20163_c2_g1	Bud	MC_2_4	0	685.152865179145	342.576432589573	-12.4793236037588	1.49404095428621	-8.35273194349679	6.67019099551571e-17	5.00782477601678e-15	0.000	0.000	0.000	0.035	0.000	0.000	0.000	0.087	0.328	0.033	0.000	0.000	0.031	0.064	0.000	0.000	0.000	0.000	9.829	345.282	53.066	35.618	10.468	7.415	0.000	0.000	0.000
Pdensi_DN6726_c0_g1	Bud	MC_2_4	609.294342105157	5810.44486337066	3209.86960273791	-3.25349228439428	0.38953790767712	-8.35218401155205	6.70121541957433e-17	5.02492123727884e-15	18.185	20.942	16.670	66.315	134.309	130.811	69.622	72.015	60.807	51.948	60.663	49.055	54.081	99.439	84.780	25.152	33.316	27.692	60.118	73.421	72.799	124.245	186.325	118.491	8.397	16.300	14.618
Pdensi_GG_77968_c0_g1	Bud	MC_2_4	166.61190907691	3747.41869581457	1957.01530244574	-4.49160292697951	0.537807033961687	-8.35169985392844	6.72874728617245e-17	5.03935996015336e-15	6.680	4.801	3.771	9.960	17.420	10.807	12.300	13.142	14.457	17.531	13.515	17.206	11.620	14.570	7.503	4.857	8.659	7.729	55.883	10.167	7.386	156.918	77.268	53.258	7.701	24.153	10.943
Pdensi_GG_29811_c0_g1	Bud	MC_2_4	6.77813684227837	241.5489354159	124.163536129089	-5.15644321760715	0.618132510522134	-8.34197058046912	7.30626331932241e-17	5.46515676888087e-15	0.126	0.335	0.155	0.037	0.129	2.060	0.065	0.050	0.084	0.042	0.038	0.021	0.120	0.639	0.749	0.082	5.933	4.881	14.271	2.414	5.337	6.032	5.559	6.333	0.178	0.040	0.201
Pdensi_DN18778_c0_g1d59686	Bud	MC_2_4	3.0342791968465	573.228859757785	288.131569477316	-7.56064203147023	0.906480025360131	-8.34066037855219	7.38767912518488e-17	5.5191249895975e-15	0.169	0.033	0.061	0.077	0.302	0.655	0.033	0.225	0.321	0.179	0.270	0.621	0.254	0.351	0.224	0.061	0.051	0.193	0.455	0.596	0.328	28.618	5.986	9.911	0.310	0.481	0.348
Pdensi_DN29429_c0_g1	Bud	MC_2_4	1446.47690047746	58.3300642114146	752.403482344437	4.62067920498616	0.554003823157715	8.34051862431054	7.39654117644127e-17	5.5191249895975e-15	27.285	49.974	55.366	64.273	52.068	55.487	47.897	48.478	51.009	44.309	41.181	33.941	30.200	52.264	38.651	42.894	95.396	124.214	70.002	10.041	45.504	2.415	1.063	1.007	1.076	1.556	0.802
Pdensi_DN16251_c0_g1d469719	Bud	MC_2_4	14.1352857670862	1472.65584951624	743.395567641665	-6.70333883765063	0.803889833698408	-8.33862869842622	7.51570016229065e-17	5.60117443673872e-15	0.210	0.453	0.628	0.619	0.676	4.031	0.928	1.899	0.905	0.739	0.531	0.331	2.338	1.533	6.431	0.252	0.611	2.142	2.038	3.337	1.403	79.731	15.247	20.383	0.853	0.236	0.000
Pdensi_DN36199_c0_g1d568925	Bud	MC_2_4	0	488.233228830351	244.116614415176	-11.9888571637349	1.43837636308649	-8.3349931710564	7.7502665975381e-17	5.76892704878851e-15	0.000	0.000	0.000	2.115	1.825	1.638	2.783	1.402	1.785	0.197	0.211	0.000	0.186	0.964	3.160	0.000	0.000	0.204	0.741	0.193	0.240	13.541	5.304	17.470	0.000	0.000	0.000
Pdensi_GG_87643_c0_g1	Bud	MC_2_4	0	737.824674748021	368.912337374011	-12.5857311016278	1.5100251292182	-8.33478255301877	7.76407487853251e-17	5.77214885475076e-15	0.000	0.000	0.000	0.963	0.394	9.366	0.844	0.227	1.667	0.128	0.137	0.128	0.242	0.251	2.305	0.000	0.000	0.000	0.000	0.252	0.000	36.363	5.987	14.862	0.000	0.732	0.000
Pdensi_DN16057_c0_g1d10178	Bud	MC_2_4	33.5604493883542	1166.08793300625	599.824191197301	-5.11822607097244	0.614094414297761	-8.33459147617442	7.77662301180631e-17	5.77442709686418e-15	0.501	1.318	1.269	1.549	5.303	8.884	3.222	2.918	2.304	1.065	0.884	2.255	3.010	4.664	10.198	0.590	1.067	1.198	7.071	3.022	1.628	20.811	24.562	39.798	0.215	0.058	0.345
Pdensi_GG_123907_c0_g1	Bud	MC_2_4	306.051125904635	15.3911839370695	160.721154920852	4.27606203034866	0.513134846821501	8.33321310535771	7.86773589253607e-17	5.83496593209179e-15	9.026	10.895	8.122	15.997	10.269	14.622	12.889	8.233	8.373	7.660	8.049	6.478	8.837	15.214	11.294	11.222	5.439	7.709	2.463	0.793	1.896	0.550	0.371	0.268	0.000	0.251	0.173
Pdensi_DN19221_c0_g1d218281	Bud	MC_2_4	54.2812812437626	2476.17202305313	1265.22665214845	-5.51127258343505	0.661907914529069	-8.32634338170164	8.33777259550158e-17	6.17603768606934e-15	1.572	2.090	1.314	3.403	5.917	16.175	4.213	2.870	2.298	0.553	1.163	0.708	3.511	5.178	13.026	1.692	1.897	1.125	4.084	1.476	2.138	24.000	67.029	87.126	26.023	27.560	31.006
Pdensi_DN1276_c0_g1	Bud	MC_2_4	784.309769899927	4465.21492701294	2624.76234845643	-2.50952617787859	0.301429594319468	-8.32541404417936	8.40344942731156e-17	6.21712307084017e-15	24.957	23.372	23.485	29.924	22.632	23.862	21.120	19.246	23.126	19.088	17.105	19.862	17.218	22.270	17.873	28.751	85.004	138.685	51.504	25.904	17.143	143.477	106.438	86.294	17.652	29.348	28.822
Pdensi_DN14804_c0_g1	Bud	MC_2_4	571.230401438987	35.8152455470135	303.522823493	3.96693395243478	0.476615910770771	8.32312531493034	8.56737853030437e-17	6.3307104848686e-15	17.226	15.844	19.257	28.781	24.741	17.742	24.854	24.198	28.642	20.677	20.764	21.414	10.041	17.479	9.407	27.276	9.910	5.733	5.582	5.882	6.129	1.350	0.880	0.488	2.147	3.280	2.844
Pdensi_DN21394_c3_g1	Bud	MC_2_4	0.864085029574603	1622.20388130835	811.533983168963	-10.8697498605333	1.30668994073001	-8.31853794976086	8.9054986967176e-17	6.57121848690229e-15	0.062	0.000	0.015	1.875	2.573	4.151	4.840	2.755	2.721	3.011	2.631	3.994	0.891	4.680	1.026	0.098	1.539	0.136	3.902	34.758	7.909	7.494	82.755	26.057	0.000	0.000	0.000
Pdensi_DN39221_c0_g2	Bud	MC_2_4	83.1703896473302	1685.11277390402	884.141581775675	-4.34002507419397	0.521736775622191	-8.3184189364806	8.91444368378217e-17	6.57121848690229e-15	2.741	2.780	2.099	3.800	3.459	7.514	3.322	4.313	3.920	2.886	4.055	3.884	2.220	4.716	3.519	3.346	3.008	2.026	1.714	3.998	2.581	24.610	42.518	55.324	3.693	8.800	7.854
Pdensi_DN20355_c0_g1d490546	Bud	MC_2_4	1457.00202087687	165.744720660744	811.373370768806	3.13440368919404	0.377004742116579	8.31396356342066	9.25575804939754e-17	6.81456585382971e-15	33.583	45.058	54.902	73.187	65.812	47.456	64.379	65.582	82.346	65.411	70.661	72.105	21.551	37.215	33.286	31.932	16.945	18.275	6.127	11.018	13.597	4.381	4.412	3.537	4.951	4.962	6.732
Pdensi_DN19907_c0_g2d288620	Bud	MC_2_4	7.65108157176316	1609.17386833707	808.412474954419	-7.71779235056187	0.928396562551891	-8.31303417297013	9.32856414093783e-17	6.85987455813312e-15	0.127	0.387	0.207	0.047	0.726	1.865	0.330	0.314	0.773	0.170	0.692	1.346	2.351	1.520	2.832	0.686	1.276	9.183	9.242	52.335	22.296	83.499	34.734	7.665	0.000	0.000	0.000
Pdensi_DN22181_c0_g1d422924	Bud	MC_2_4	7.84433490892302	646.376728408741	327.110531658832	-6.3636011150039	0.766239409410059	-8.30497757861781	9.98382986846299e-17	7.32670822969367e-15	0.109	0.312	0.305	0.402	4.550	6.662	0.751	2.303	2.004	0.693	2.071	2.383	0.801	2.997	2.493	0.155	4.413	12.036	0.959	4.570	1.964	7.524	13.085	25.980	0.415	0.850	0.494
Pdensi_DN19605_c0_g2d359754	Bud	MC_2_4	0	1150.36051198427	575.180255992136	-13.2256327331585	1.59250298347567	-8.30493435201816	9.9874652323048e-17	7.32670822969367e-15	0.000	0.000	0.000	0.000	0.000	0.000	0.000	0.000	0.000	0.260	0.000	0.000	0.000	0.761	0.000	0.000	0.000	0.000	0.000	52.365	0.631	8.351	17.780	55.914	0.000	0.493	0.000
Pdensi_GG_66981_c0_g1	Bud	MC_2_4	7.39388278911094	204.273675768481	105.833779278796	-4.78673782858281	0.576424556837433	-8.30418789727724	1.00504484797499e-16	7.36403979584852e-15	0.332	0.195	0.143	0.251	0.322	0.278	0.111	0.418	0.155	0.338	0.058	0.165	0.345	0.229	0.412	0.176	2.151	3.085	51.034	0.535	41.161	5.459	4.442	5.292	2.241	2.210	2.144
Pdensi_DN6719_c0_g1d46739	Bud	MC_2_4	0	542.217736039383	271.108868019692	-12.1399880954893	1.46199479696662	-8.30371497947707	1.00905541379442e-16	7.38453918691282e-15	0.000	0.000	0.000	0.000	0.000	0.000	0.000	0.071	0.000	0.000	0.000	0.000	0.000	0.000	0.000	0.000	0.148	0.084	0.000	4.566	0.000	6.158	12.544	20.378	0.000	0.000	0.000
Pdensi_DN36983_c0_g1d32200	Bud	MC_2_4	41.5043205801757	576.978754384129	309.241537482152	-3.79640501676548	0.457214866614267	-8.30332802797585	1.01234868040884e-16	7.39974627283715e-15	1.355	1.101	1.358	1.288	1.853	2.585	0.564	1.067	0.805	0.600	0.642	2.196	0.565	1.174	0.943	0.607	1.276	1.862	1.686	3.141	0.486	10.577	17.798	13.966	0.000	0.951	1.432
Pdensi_DN24469_c1_g1d553845	Bud	MC_2_4	1383.62330704617	10745.940484942	6064.78189599406	-2.9573109307623	0.35617725423801	-8.30291911000618	1.01584041769284e-16	7.41636586960211e-15	30.967	52.815	42.989	72.326	90.543	135.933	73.124	65.120	66.807	65.160	74.609	57.786	54.028	89.369	93.925	57.747	59.584	55.176	112.664	57.107	57.127	308.974	258.831	235.834	15.087	11.874	6.702
Pdensi_DN38071_c0_g1d89605	Bud	MC_2_4	0	332.756333592999	166.3781667965	-11.4380313729774	1.37783898822584	-8.30142815722289	1.02867249753037e-16	7.50105521312921e-15	0.000	0.000	0.000	0.000	0.000	0.000	0.000	0.000	0.000	0.000	0.000	0.000	0.000	0.000	0.000	0.347	0.000	0.000	0.000	4.466	0.557	10.545	9.852	4.663	0.000	0.000	0.000
Pdensi_DN17737_c0_g1	Bud	MC_2_4	208.586176685074	1259.08661231707	733.836394501074	-2.59367976307658	0.312468642260775	-8.30060816442498	1.03579786331326e-16	7.54397850495428e-15	6.702	6.998	5.402	9.349	9.466	11.673	10.232	9.670	10.242	8.131	9.683	7.777	6.706	7.915	8.909	5.145	4.215	5.281	6.251	6.264	7.315	31.570	33.090	28.883	5.187	12.144	10.726
Pdensi_DN17043_c0_g1	Bud	MC_2_4	0	276.675620050633	138.337810025316	-11.1690378002919	1.34628210311206	-8.29620907421526	1.07486297551745e-16	7.81914657745596e-15	0.000	0.000	0.000	0.000	0.382	0.000	0.000	0.000	0.000	0.000	0.000	0.000	0.000	0.362	0.000	0.000	0.000	0.000	0.000	0.889	0.000	7.110	5.227	8.193	0.000	0.000	0.000
Pdensi_DN17409_c0_g2	Bud	MC_2_4	980.515619159969	42.8330318304494	511.674325495209	4.50699974866018	0.544057353463031	8.2840526278567	1.19052957952094e-16	8.6502344913927e-15	42.475	29.305	17.893	8.569	17.140	15.908	8.961	6.394	10.264	1.885	5.199	3.605	25.789	24.380	22.000	14.888	12.965	16.135	7.072	3.594	7.418	1.205	1.248	0.735	1.345	0.445	0.897
Pdensi_DN12364_c0_g1d459174	Bud	MC_2_4	520.731171784445	0	260.365585892223	10.9259731766864	1.32037978091035	8.27487162000726	1.28594095587212e-16	9.33234480585716e-15	17.259	11.627	18.825	1.530	1.756	0.923	0.000	0.126	0.857	0.284	0.153	0.142	7.935	2.788	0.135	5.195	1.436	1.332	0.000	0.000	0.346	0.000	0.000	0.000	0.000	0.000	0.000
Pdensi_DN22024_c2_g3	Bud	MC_2_4	0	447.603041959953	223.801520979976	-11.863801537205	1.43443993340403	-8.2706854856246	1.33190983422535e-16	9.65444356979917e-15	0.000	0.000	0.000	0.537	1.154	0.694	1.058	0.775	0.125	1.245	1.071	0.499	0.708	0.855	0.237	0.000	0.344	0.000	2.939	3.316	0.303	5.480	14.792	12.151	0.000	0.713	0.255
Pdensi_DN15578_c0_g2d345025	Bud	MC_2_4	0	271.919119869132	135.959559934566	-11.1443483906784	1.34749455848104	-8.27042181397809	1.33485890692016e-16	9.6643149969744e-15	0.000	0.000	0.000	0.327	0.078	8.835	0.855	1.219	3.468	0.572	0.658	2.740	0.253	2.472	19.149	0.000	0.431	0.449	0.592	0.227	0.420	5.523	7.239	7.215	0.151	0.183	0.078
Pdensi_DN20096_c0_g1d62246	Bud	MC_2_4	0.436472364742394	839.322794895042	419.879633629892	-10.9126205012865	1.32078669574017	-8.26221261652779	1.4299670133559e-16	1.0340597566415e-14	0.000	0.014	0.011	0.154	0.428	1.798	0.679	0.387	0.263	0.110	0.098	0.264	0.256	0.674	1.343	0.071	0.116	0.020	4.534	12.027	29.942	36.239	6.045	22.007	0.000	0.000	0.000
Pdensi_DN25249_c0_g1d428981	Bud	MC_2_4	0	612.608109418366	306.304054709183	-12.3176943860633	1.49098423216871	-8.261451811698	1.43911247326013e-16	1.03943867463657e-14	0.000	0.000	0.000	0.000	0.000	0.000	0.000	0.000	0.000	0.000	0.000	0.000	0.000	0.000	0.000	0.000	0.388	0.000	0.000	1.256	0.000	13.179	26.407	5.831	0.000	2.041	0.441
Pdensi_DN24252_c2_g1	Bud	MC_2_4	379.779785043575	29.0009452441476	204.390365143862	3.73512575210698	0.45215779523762	8.26066871222264	1.4485861585007e-16	1.04504163529373e-14	13.051	9.688	12.025	8.012	5.169	4.802	5.651	5.041	3.908	3.725	2.862	6.479	3.979	5.625	6.436	4.186	2.373	2.353	2.586	0.319	1.182	0.628	0.673	0.829	0.000	0.309	1.325
Pdensi_DN27042_c0_g1d230098	Bud	MC_2_4	39.7493340377841	4426.12018178073	2232.93475790926	-6.7989729982955	0.823095344158512	-8.26024961330136	1.45368151451538e-16	1.04747645036465e-14	0.939	1.826	0.874	6.961	3.209	2.091	4.637	2.774	1.814	2.452	2.078	1.214	1.526	2.326	0.868	1.641	1.252	0.868	2.989	1.901	1.500	27.464	105.347	182.942	2.475	7.101	4.956
Pdensi_DN15198_c2_g2	Bud	MC_2_4	2589.69039260171	29485.7892502746	16037.7398214382	-3.50913560578632	0.424920472018851	-8.25833499881513	1.47718484168942e-16	1.06315402648683e-14	93.868	87.025	56.074	132.371	127.765	180.130	135.710	124.741	119.917	131.044	112.235	110.372	81.591	121.303	113.278	48.878	60.856	75.679	84.492	197.697	146.341	624.086	662.652	883.186	252.588	266.380	241.090
Pdensi_DN32181_c0_g1d145044	Bud	MC_2_4	0	1996.60236927874	998.301184639372	-14.0214752600269	1.69833010715594	-8.25603644482728	1.50589661120621e-16	1.08245898562196e-14	0.000	0.000	0.000	0.279	0.000	0.361	0.367	0.000	0.000	0.000	0.139	0.000	0.000	0.254	0.369	0.000	0.000	0.000	0.000	0.128	0.158	5.203	64.436	72.125	0.000	0.000	0.000
Pdensi_DN10401_c0_g1d173180	Bud	MC_2_4	360.137651464809	19.3782972913383	189.757974378074	4.19569932751353	0.508213387058041	8.2557827762108	1.50909875987507e-16	1.08245898562196e-14	10.681	13.824	8.467	7.793	7.495	17.834	8.204	6.084	10.298	5.088	8.452	5.254	10.208	15.518	17.238	6.945	6.317	4.848	12.793	3.971	5.246	0.580	0.527	0.367	8.814	3.698	3.169
Pdensi_DN29262_c0_g1d432507	Bud	MC_2_4	8.49370755676671	6742.96444762939	3375.72907759308	-9.63289338131295	1.1668082879498	-8.25576359098284	1.50934121467784e-16	1.08245898562196e-14	0.196	0.295	0.273	7.760	13.719	17.439	13.408	10.815	14.366	13.169	11.103	13.877	5.126	20.404	4.873	0.424	5.329	1.318	161.562	10.728	377.401	7.596	364.273	108.570	0.362	1.447	1.079
Pdensi_DN20708_c0_g2d493712	Bud	MC_2_4	1386.83725239914	12.4498349014063	699.643543650273	6.73673248780087	0.816153209581634	8.25424982553725	1.52859309796076e-16	1.09497619468982e-14	33.718	43.737	49.635	32.440	24.285	27.081	30.908	26.389	42.999	21.964	27.852	25.820	26.198	34.072	24.528	40.870	20.334	17.998	9.182	3.060	10.592	0.749	0.177	0.035	0.173	0.314	0.366
Pdensi_GG_35534_c0_g1	Bud	MC_2_4	119.389441071186	27553.0117752101	13836.2006081406	-7.85043639128139	0.95139936131277	-8.25146275108816	1.56467407804639e-16	1.11950499722783e-14	2.024	6.091	2.817	2.176	0.892	1.827	11.806	7.771	18.946	20.220	41.224	55.536	1.685	3.048	2.265	0.448	1.715	6.632	15.524	85.731	12.263	92.615	995.167	873.644	4.971	1.349	0.976
Pdensi_DN19579_c0_g1d408610	Bud	MC_2_4	4.11189699098108	753.537807315071	378.824852153026	-7.51527519917633	0.910942718440042	-8.24999755423258	1.5839776801293e-16	1.13198630267268e-14	0.043	0.051	0.282	0.565	0.790	2.015	1.034	0.366	0.534	0.358	0.379	0.165	0.236	0.823	1.738	0.146	0.230	0.084	1.328	1.034	0.640	9.626	17.700	27.184	0.059	0.117	0.025
Pdensi_DN17646_c0_g1d216334	Bud	MC_2_4	0.430920621362097	974.486258252083	487.458589436723	-11.1334903335836	1.34955549446868	-8.24974621585813	1.58731251148336e-16	1.13303967408205e-14	0.000	0.000	0.034	0.196	0.000	0.266	0.000	0.176	0.000	0.000	0.000	0.000	0.000	0.222	0.273	2.328	0.000	0.599	0.000	0.000	0.473	48.669	18.104	9.118	0.000	0.000	0.000
Pdensi_DN38799_c1_g1	Bud	MC_2_4	25.3163759789919	866.357687732291	445.837031855641	-5.09598714997031	0.617799578594566	-8.24860897698115	1.60248845523986e-16	1.14253298668202e-14	0.613	1.093	0.619	1.489	1.996	2.964	3.038	1.651	1.937	2.064	1.767	2.120	1.033	1.842	2.502	2.600	0.701	0.593	1.366	1.263	0.507	13.230	17.377	32.313	8.894	10.321	9.762
Pdensi_DN24215_c0_g1d71642	Bud	MC_2_4	361.911634535137	14.6487604321504	188.280197483644	4.61475837187987	0.560043894501337	8.23999407401602	1.72219185340416e-16	1.22644231076108e-14	7.888	15.183	10.089	28.522	27.454	20.970	23.809	22.752	23.976	19.053	22.258	17.794	8.881	20.639	12.208	11.177	4.607	2.041	1.990	1.357	1.188	0.409	0.386	0.300	1.581	2.960	1.758
Pdensi_DN16047_c2_g2	Bud	MC_2_4	3.68215598678992	3174.59989154343	1589.14102376511	-9.75058015560121	1.18343050449997	-8.23925031383326	1.73293048959187e-16	1.23264803329755e-14	0.211	0.045	0.084	0.132	1.037	2.194	0.345	0.044	0.098	0.099	0.240	0.000	0.351	0.145	0.831	0.191	0.070	0.027	0.866	1.667	0.664	46.968	7.817	174.326	5.052	7.244	3.541
Pdensi_DN28060_c0_g1d141387	Bud	MC_2_4	9.8649417571273	1487.93358418114	748.899262969135	-7.23836678918068	0.878737195392172	-8.23723728452199	1.76232746188722e-16	1.25209561842928e-14	0.224	0.595	0.097	1.020	0.442	0.685	1.340	0.322	0.091	1.111	0.674	0.127	0.582	2.641	0.449	0.106	0.431	1.759	6.668	13.969	17.948	76.428	19.200	20.409	0.000	0.000	0.140
Pdensi_DN16669_c0_g1d528064	Bud	MC_2_4	40.1270964596851	1720.07662523492	880.101860847302	-5.42152411991746	0.658288323372987	-8.23578958857761	1.78377205331415e-16	1.26585446133091e-14	1.309	1.570	0.798	8.910	7.549	9.249	5.629	4.705	2.994	3.498	2.665	2.061	1.862	6.119	4.562	2.681	6.658	2.696	10.985	5.833	5.100	18.315	50.590	55.202	0.221	0.490	0.262
Pdensi_DN20150_c0_g2	Bud	MC_2_4	13.4867764956841	2681.33090696558	1347.40884173063	-7.63519087979512	0.927374915544682	-8.23312206510426	1.8239616858063e-16	1.29286820867723e-14	0.450	0.409	0.378	0.541	0.352	0.518	0.245	0.663	0.403	0.141	0.502	0.328	0.134	0.278	0.175	1.003	0.899	0.239	0.000	1.024	0.297	9.398	118.900	63.141	12.844	6.653	16.616
Pdensi_GG_75008_c0_g1	Bud	MC_2_4	0	294.807586585875	147.403793292937	-11.2635010458971	1.36839162688172	-8.23119699406835	1.8535186104725e-16	1.31229117621453e-14	0.000	0.000	0.000	0.000	0.000	0.000	0.000	0.044	0.025	0.000	0.162	0.025	0.000	0.000	0.000	0.000	0.024	0.000	0.000	0.000	0.000	9.980	7.818	4.470	4.023	39.086	18.699
Pdensi_DN16494_c0_g2	Bud	MC_2_4	0.868888844004764	2395.1164757342	1197.9926822891	-11.4276394027334	1.38850998473011	-8.23014564418458	1.8698595399198e-16	1.32232296941506e-14	0.049	0.026	0.024	0.000	0.000	0.000	0.000	0.000	0.028	0.000	0.000	0.000	0.189	0.056	0.027	0.000	0.000	0.000	0.000	0.057	0.522	2.335	95.422	72.056	0.076	0.000	0.029
Pdensi_DN40133_c1_g5	Bud	MC_2_4	717.857371247458	27.2799836123912	372.568677429925	4.74558449487501	0.576674943747556	8.22921915773825	1.88437741202185e-16	1.33104375711353e-14	17.792	31.107	16.836	26.817	16.522	14.179	21.384	12.621	5.955	13.285	15.687	5.387	20.693	28.162	15.840	13.193	5.025	1.942	1.538	0.678	0.667	0.660	0.421	0.946	2.913	4.013	3.209
Pdensi_DN20878_c0_g1d292683	Bud	MC_2_4	3.67136874075867	1307.03122534201	655.351297041383	-8.47304104535517	1.02967694402718	-8.22883438781897	1.89043929211091e-16	1.33377830380126e-14	0.073	0.026	0.242	0.183	0.204	0.313	0.265	0.101	0.397	0.158	0.031	0.173	0.331	0.223	0.710	0.066	0.080	0.122	2.711	0.282	6.739	20.134	12.504	62.014	0.204	0.055	0.087
Pdensi_DN22025_c0_g1d495983	Bud	MC_2_4	0	370.220254055783	185.110127027892	-11.5919519909152	1.40879968210036	-8.22824716544008	1.89972779833717e-16	1.3387803956615e-14	0.000	0.000	0.000	3.539	5.279	1.040	2.644	1.427	0.241	0.321	0.086	0.000	2.588	1.970	0.230	0.123	0.597	0.000	0.230	0.080	0.000	13.269	10.404	4.420	0.937	2.734	2.793
Pdensi_DN11491_c0_g1d104523	Bud	MC_2_4	49.4529589961535	1058.82999343013	554.14147621314	-4.41915011358483	0.537387179600772	-8.22340070871776	1.97812541444158e-16	1.39241734375167e-14	1.294	1.803	1.432	4.178	4.694	6.751	5.699	3.323	4.794	4.243	4.250	3.485	1.942	4.820	2.857	1.925	2.021	1.775	5.226	5.551	5.751	18.551	19.816	38.883	2.546	3.098	1.832
Pdensi_DN12684_c0_g1d51036	Bud	MC_2_4	281.193636545674	2624.20719728968	1452.70041691768	-3.2218299383678	0.391822910140253	-8.22266859590867	1.99024231853715e-16	1.39932880243753e-14	7.870	9.198	8.701	14.905	26.270	26.433	12.325	15.914	18.411	13.962	16.207	16.332	16.202	23.777	27.514	9.584	8.644	7.544	6.655	13.634	10.764	49.158	68.271	74.964	121.978	166.642	219.111
Pdensi_DN20664_c2_g2	Bud	MC_2_4	347.46073348193	20.2521790164692	183.856456249199	4.1088261786512	0.500022995443234	8.21727443756666	2.08180296453226e-16	1.46201636567982e-14	9.253	10.213	12.349	7.760	8.216	8.718	10.334	8.748	12.294	8.530	7.595	7.876	7.650	9.638	10.531	5.807	3.236	4.323	2.565	3.212	2.120	0.674	0.307	0.569	0.668	1.501	1.965
Pdensi_DN18334_c0_g1d114947	Bud	MC_2_4	245.120231191038	4.65451493550452	124.887373063271	5.62591796620044	0.685029834587741	8.21266123334056	2.16339270270878e-16	1.51756514841627e-14	6.623	9.017	6.804	5.380	4.822	2.242	1.660	0.259	0.849	0.239	0.057	0.054	6.075	5.243	4.395	4.075	1.129	0.713	0.544	0.502	0.780	0.170	0.139	0.046	0.000	0.000	0.000
Pdensi_DN37337_c0_g3	Bud	MC_2_4	0.430920621362097	4508.1939922875	2254.31245645443	-13.3448147546651	1.62521416466692	-8.21111152289276	2.19150215626518e-16	1.5355141920676e-14	0.000	0.000	0.047	0.000	0.000	0.257	0.105	0.050	0.000	0.000	0.000	0.000	0.000	0.110	0.000	0.000	0.000	0.000	0.000	0.000	0.000	15.616	45.214	257.509	1.172	9.361	49.116
Pdensi_DN20842_c0_g4	Bud	MC_2_4	146.831670450955	4309.24709386477	2228.03938215786	-4.87526065012102	0.593791877510726	-8.21038622245713	2.20478142065251e-16	1.5430428866746e-14	4.562	5.240	3.639	9.523	17.098	29.038	12.120	9.772	11.204	13.690	12.826	13.897	10.051	14.150	15.708	3.915	10.270	10.397	35.427	47.172	35.490	59.740	174.037	80.280	14.558	13.402	8.236
Pdensi_DN19154_c0_g1d406794	Bud	MC_2_4	643.89495001806	2.15576066565455	323.025355341857	8.37285324493657	1.02016413580326	8.20735894459175	2.26106848577979e-16	1.58061926477795e-14	10.085	19.393	29.592	6.090	8.197	44.394	8.795	8.342	10.091	2.107	6.711	3.043	18.774	54.479	34.848	15.637	4.849	3.101	1.793	0.000	1.595	0.065	0.000	0.087	0.000	0.000	0.000
Pdensi_DN19391_c0_g1	Bud	MC_2_4	162.2406735159	8328.5094569249	4245.3750652204	-5.6817308985663	0.692330990645235	-8.20666845098335	2.27410411050473e-16	1.58790884266528e-14	3.417	5.812	5.662	9.841	11.592	29.423	16.649	9.967	17.460	16.135	9.794	20.227	8.142	13.175	20.319	8.129	5.425	6.825	11.865	9.048	14.218	87.946	156.654	354.163	9.089	8.906	8.438
Pdensi_DN38268_c3_g1	Bud	MC_2_4	39.7206330872235	846.773906594213	443.247269840718	-4.41341402726633	0.537824728841204	-8.20604518645965	2.28593413604981e-16	1.59434086684766e-14	1.236	0.892	1.512	0.000	1.501	0.750	0.916	0.720	0.488	1.134	0.869	0.162	0.918	0.635	0.306	0.369	0.445	0.672	0.000	0.837	0.420	13.348	28.028	20.471	0.000	0.309	1.160
Pdensi_DN20461_c0_g1d188791	Bud	MC_2_4	0	135382.451910839	67691.2259554197	-30	3.65640167421183	-8.20478784144163	2.30998441968442e-16	1.60927152569502e-14	0.000	0.000	0.000	0.000	0.000	1.471	0.000	0.113	0.127	0.317	0.069	0.000	0.060	0.374	1.396	0.000	0.000	0.000	0.061	0.189	0.077	0.082	2430.265	7082.324	0.000	0.364	0.065
Pdensi_GG_98911_c0_g1	Bud	MC_2_4	16.6960360056289	19957.7277846326	9987.21191031911	-10.2237083074025	1.24618897837511	-8.20397907926694	2.32558592775358e-16	1.61828886821783e-14	0.413	1.120	0.000	21.960	49.742	53.661	21.292	21.910	13.030	11.965	5.741	7.544	15.606	46.359	29.623	2.405	19.967	3.275	5.710	6.461	2.969	731.520	438.738	345.406	0.000	0.000	0.000
Pdensi_DN17365_c0_g1d473880	Bud	MC_2_4	53.3934080370201	3209.57338027728	1631.48339415715	-5.90939326054714	0.720371621534015	-8.2032566024231	2.33961075071596e-16	1.62467703855459e-14	2.213	1.907	0.771	2.489	2.283	4.824	3.398	2.171	2.617	1.619	1.536	1.438	1.661	2.355	3.246	1.794	1.694	2.472	7.903	6.320	3.270	35.499	73.890	121.949	24.296	18.200	9.495
Pdensi_DN10817_c0_g2	Bud	MC_2_4	18.2543458068393	3268.48841481922	1643.37138031303	-7.48384320406216	0.912304297952963	-8.20323133504301	2.34010275064442e-16	1.62467703855459e-14	0.598	0.483	0.595	1.378	3.478	2.474	4.320	3.729	5.020	3.303	5.799	3.295	1.613	1.375	1.342	1.222	1.245	0.785	0.290	0.943	0.677	18.428	41.769	171.890	0.657	2.012	0.205
Pdensi_DN26538_c2_g1	Bud	MC_2_4	9786.75415079605	19.5561734955923	4903.15516214582	8.98064857444767	1.09484828543698	8.20264204082239	2.35160630712708e-16	1.63080415522043e-14	757.915	87.951	46.752	79.100	8.894	29.263	48.363	21.782	57.950	81.922	30.846	51.221	237.072	28.494	17.437	17.358	7.722	5.607	2.042	1.579	1.796	0.385	0.346	0.677	619.155	439.674	186.351
Pdensi_DN17729_c0_g1	Bud	MC_2_4	0.430920621362097	2424.18046265965	1212.30569164051	-12.449047272797	1.51809091148772	-8.2004622902307	2.39464350268372e-16	1.65876056417982e-14	0.000	0.000	0.037	0.047	0.045	0.000	0.000	0.000	0.000	0.044	0.047	0.000	0.125	0.000	0.000	0.135	0.000	0.094	1.909	8.881	1.982	8.512	100.110	64.278	0.000	0.000	0.045
Pdensi_DN32375_c0_g1d565565	Bud	MC_2_4	0	1304.51922606136	652.259613030682	-13.4071198975547	1.63524567094498	-8.19884139476548	2.4271490567709e-16	1.67936649737121e-14	0.000	0.000	0.000	1.243	0.717	4.060	1.961	0.206	0.467	0.696	0.000	0.000	0.437	0.454	0.437	0.000	0.000	0.000	0.869	0.000	0.000	9.862	14.380	68.733	0.000	0.000	0.000
Pdensi_DN16096_c0_g3	Bud	MC_2_4	664.54329992437	10.5437192447364	337.543509584553	6.01491194610225	0.733951342224872	8.19524619693299	2.50080768642176e-16	1.72836751885185e-14	35.280	12.638	12.842	5.445	2.627	5.000	2.605	1.436	3.232	3.140	3.777	5.946	20.388	6.852	7.696	13.316	9.059	6.324	9.274	0.892	3.745	0.231	0.188	0.349	21.783	21.306	6.919
Pdensi_DN18858_c0_g1d59824	Bud	MC_2_4	94.4922993126687	5343.7275682932	2719.10993380294	-5.82128767039121	0.710341203164837	-8.19505843734699	2.50471447831475e-16	1.72910493373728e-14	2.362	2.479	3.821	5.605	5.693	11.722	6.557	4.813	6.279	6.248	5.122	7.081	7.854	8.032	7.646	6.752	7.441	7.357	10.293	14.883	9.139	45.299	129.073	208.748	7.993	17.816	34.829
Pdensi_DN16309_c0_g1d278549	Bud	MC_2_4	43.4606291518843	3342.55963676524	1693.01013295856	-6.26501971658429	0.764629074774594	-8.19354105574805	2.53650882605753e-16	1.74907077464316e-14	0.899	1.999	1.063	16.001	55.705	49.036	14.271	17.886	14.960	4.839	7.897	7.468	14.836	45.491	32.898	5.477	13.738	3.784	5.261	22.509	4.613	28.633	71.581	139.304	0.332	0.983	0.026
Pdensi_DN19808_c0_g1d486726	Bud	MC_2_4	250.032596172029	4643.74295949446	2446.88777783324	-4.21518138303616	0.514749922099764	-8.18879460115626	2.63855393078848e-16	1.81737863956842e-14	4.248	10.767	7.888	11.242	23.035	20.244	16.490	14.331	12.886	16.797	16.188	12.228	20.956	27.005	24.050	8.709	17.432	17.872	24.901	65.458	37.815	103.383	142.970	97.028	12.056	21.219	16.454
Pdensi_DN31597_c0_g1d504377	Bud	MC_2_4	18.0600283	258.19236381547	138.126196057735	-3.83623779156049	0.468561161091393	-8.18727224984878	2.67213246085539e-16	1.83842713306851e-14	0.712	0.539	0.395	0.602	0.702	1.008	0.615	0.499	0.512	0.293	0.290	0.941	0.093	0.768	1.058	0.322	0.208	0.289	0.381	1.530	0.717	6.737	5.719	6.720	0.585	0.211	0.752
Pdensi_DN26720_c0_g4d78357	Bud	MC_2_4	0	533.075313892531	266.537656946266	-12.1174906423036	1.48040174344307	-8.18527179934357	2.71689755647657e-16	1.86711578350728e-14	0.000	0.000	0.000	0.000	0.000	0.000	0.000	0.000	0.000	0.000	0.000	0.000	0.000	0.000	0.000	0.000	0.000	0.000	0.000	1.471	0.000	26.023	9.987	5.453	0.000	0.000	0.000
Pdensi_DN21711_c0_g1d221681	Bud	MC_2_4	33.6479757292476	8830.6545405262	4432.15125812772	-8.03628649371609	0.982900793854934	-8.17609116195521	2.93200196406508e-16	2.01266894687705e-14	0.136	2.475	0.485	1.900	3.279	3.342	2.541	1.742	2.244	1.106	1.263	0.801	1.021	2.828	1.034	0.539	1.105	1.832	0.400	0.912	1.161	201.934	258.174	193.395	0.000	0.000	0.000
Pdensi_DN20842_c6_g2	Bud	MC_2_4	307.055038586652	2000.23611918283	1153.64557888474	-2.70340189357901	0.330710597202842	-8.17452454334529	2.97034861403974e-16	2.036695792924e-14	7.930	11.566	8.631	9.519	12.412	12.933	10.100	9.017	8.469	8.315	8.765	8.576	10.868	16.908	13.340	9.348	12.065	12.277	14.372	25.989	22.245	51.438	46.479	50.708	7.552	21.681	16.166
Pdensi_DN26982_c1_g1	Bud	MC_2_4	51.1334006632015	2366.61896062793	1208.87618064556	-5.53232721348409	0.676917396493353	-8.17282469344605	3.01251568583467e-16	2.06328520898877e-14	1.594	2.398	0.686	3.457	6.373	7.415	6.808	1.674	4.883	4.578	2.300	3.486	3.034	3.944	7.590	10.808	0.000	0.556	1.764	4.749	1.638	51.241	34.710	87.947	18.846	17.649	24.806
Pdensi_DN14737_c0_g1	Bud	MC_2_4	4.10795655299251	28707.2233617859	14355.6656591695	-12.7699034586708	1.56352465713071	-8.1673822030446	3.1515322170842e-16	2.15607296217778e-14	0.375	0.000	0.000	0.949	2.946	9.810	3.326	3.917	4.199	2.312	2.250	1.879	1.148	1.946	1.781	0.252	1.017	0.000	1.251	0.435	0.134	1100.576	243.959	834.171	0.142	0.105	0.113
Pdensi_DN18434_c0_g1d283766	Bud	MC_2_4	2.60922655959404	193.635664273714	98.1224454166539	-6.21645614083446	0.761168526790872	-8.16699051791248	3.16177739385107e-16	2.16065434294954e-14	0.035	0.088	0.128	1.024	3.698	9.594	0.763	1.394	0.559	0.573	0.797	0.735	4.046	7.769	5.203	0.860	0.726	0.206	0.185	1.902	0.502	7.139	4.739	2.866	0.000	0.000	0.168
Pdensi_DN18322_c0_g1d404030	Bud	MC_2_4	2715.0641720585	173.55863153793	1444.31140179822	3.97076627956223	0.486663482103928	8.15916218409473	3.3735640996446e-16	2.30279788003543e-14	91.929	98.993	57.544	59.876	31.340	68.058	27.464	6.860	2.854	5.006	7.703	1.762	79.263	53.077	62.522	21.026	4.976	3.665	5.865	2.267	0.988	2.976	5.071	4.628	30.231	27.506	31.289
Pdensi_DN6263_c0_g1d516712	Bud	MC_2_4	1363.07245245278	0	681.536226226392	12.3141948616433	1.5109339685853	8.15005494460704	3.63758960360418e-16	2.48024138616183e-14	63.557	49.582	11.416	34.331	38.310	14.121	19.679	22.678	8.883	10.939	12.797	3.152	33.366	33.234	9.285	27.787	4.999	0.048	0.000	0.000	0.112	0.000	0.000	0.000	0.000	0.018	0.000
Pdensi_DN5108_c0_g1d261820	Bud	MC_2_4	411.299809134432	0	205.649904567216	10.5856011075366	1.29921603204617	8.14768356180542	3.7096153506359e-16	2.52652191800357e-14	12.521	13.929	11.205	8.460	4.259	2.912	3.894	3.504	4.363	2.168	1.899	4.329	3.158	4.241	2.788	5.382	2.157	1.223	1.846	0.387	0.479	0.000	0.000	0.000	0.000	0.375	1.209
Pdensi_DN22485_c0_g1d126183	Bud	MC_2_4	160.818749309383	3844.73130416849	2002.77502673894	-4.57908309085899	0.562093901253498	-8.14647353520009	3.74690709729904e-16	2.54906904290887e-14	4.509	5.974	4.243	9.400	17.453	24.665	9.143	10.184	9.106	8.745	7.964	7.711	10.413	17.074	17.813	4.531	5.347	5.180	10.782	17.058	15.355	78.414	54.110	149.262	3.851	5.826	6.765
Pdensi_DN15274_c0_g1d344023	Bud	MC_2_4	0.430920621362097	1510.14022684345	755.285573732408	-11.765715642218	1.44472439730719	-8.14391704338079	3.82691462406912e-16	2.6005935003384e-14	0.000	0.000	0.031	0.942	1.729	3.222	2.240	1.507	1.976	1.746	1.914	1.937	0.708	2.689	0.754	0.029	0.708	0.013	0.575	5.822	5.298	10.110	71.196	27.314	0.000	0.000	0.000
Pdensi_DN17852_c2_g1	Bud	MC_2_4	5.83463075424145	3542.87777046386	1774.35620060905	-9.2449526148006	1.13524557887283	-8.14357068360468	3.83788294470819e-16	2.60513953999322e-14	0.456	0.000	0.082	0.207	0.116	0.914	0.315	0.571	0.916	0.113	0.417	0.458	0.199	0.206	0.326	0.550	0.473	0.191	2.285	5.153	0.867	89.879	90.847	82.538	1.118	2.381	12.517
Pdensi_DN26932_c0_g1d307035	Bud	MC_2_4	9.09098617482877	701.013601277776	355.052293726302	-6.26699616480184	0.769622765846048	-8.14294540509403	3.8577624099059e-16	2.61571756808853e-14	0.515	0.089	0.231	0.950	0.464	1.467	0.900	0.403	0.543	0.678	0.214	0.412	0.386	0.418	0.921	0.081	0.085	0.627	0.394	1.151	0.719	12.775	15.335	23.152	0.477	0.604	0.603
Pdensi_GG_74079_c0_g1	Bud	MC_2_4	497.121248347214	0	248.560624173607	10.8589978943347	1.33426254154134	8.13857659661976	3.99951986274707e-16	2.70881830259114e-14	12.054	20.519	12.963	23.898	26.072	16.017	24.669	20.448	37.883	9.670	19.722	9.634	14.504	17.572	14.730	17.697	2.874	1.743	0.593	0.151	0.434	0.000	0.000	0.000	0.000	0.000	0.000
Pdensi_DN28937_c0_g2	Bud	MC_2_4	0	415.90250478952	207.95125239476	-11.7574873111661	1.4448974122232	-8.13724712336176	4.0436681015715e-16	2.73567625964984e-14	0.000	0.000	0.000	0.189	0.015	0.296	0.178	0.091	0.073	0.044	0.127	0.015	0.042	0.087	0.595	0.000	0.000	0.032	0.086	0.000	0.000	4.877	12.280	12.929	0.098	0.028	0.000
Pdensi_DN22686_c0_g3	Bud	MC_2_4	16.9542201007431	2084.46429221099	1050.70925615587	-6.94128837739984	0.853389674080347	-8.13378528968036	4.16089239374911e-16	2.81185811399108e-14	0.682	0.447	0.414	0.899	1.214	2.240	4.360	4.381	10.517	6.702	7.434	6.487	0.587	0.325	0.340	1.196	1.499	3.760	1.909	2.174	0.838	18.937	23.947	106.178	0.059	0.127	0.159
Pdensi_DN21110_c0_g3	Bud	MC_2_4	5.23510834932898	259.490703254398	132.362905801864	-5.63184003999288	0.692644012801849	-8.13093008226729	4.26009020829005e-16	2.87570257874019e-14	0.083	0.231	0.181	1.425	0.119	0.283	0.726	0.086	0.058	2.326	0.146	0.215	0.091	0.337	0.056	0.165	0.128	0.291	0.207	0.230	0.071	4.313	8.462	6.182	0.746	1.889	0.514
Pdensi_DN16976_c0_g1	Bud	MC_2_4	1.300557394317	2301.0671409172	1151.18384915576	-10.7871836712182	1.32768916451363	-8.12478098001945	4.4817094904326e-16	3.02195268497741e-14	0.059	0.025	0.035	3.298	4.116	9.958	6.268	3.635	4.981	3.392	5.034	5.683	2.349	6.658	2.691	0.182	2.335	0.208	2.345	0.998	0.774	2.307	106.141	55.046	0.055	0.040	0.000
Pdensi_DN12273_c0_g1d337648	Bud	MC_2_4	69.9237616062106	900.152990806499	485.038376206355	-3.68509713380412	0.453658641472074	-8.12306169644729	4.54568093863698e-16	3.06113921772608e-14	2.820	1.597	1.987	3.562	3.378	4.177	4.581	3.295	2.960	3.229	2.293	1.486	2.983	3.822	2.073	3.361	5.876	4.142	77.885	4.938	80.141	20.402	18.720	27.273	2.502	2.671	3.039
Pdensi_DN23170_c0_g1d191209	Bud	MC_2_4	0	494.868925314301	247.43446265715	-12.0080438802765	1.47828613482789	-8.1229496762307	4.54988009466906e-16	3.06113921772608e-14	0.000	0.000	0.000	0.000	0.000	0.000	0.000	0.000	0.000	0.206	0.000	0.000	0.000	0.000	0.000	0.000	0.000	0.108	0.000	8.360	0.251	5.472	10.875	19.292	0.000	0.000	0.000
Pdensi_DN22682_c0_g1d496551	Bud	MC_2_4	9.56214941026177	700.893086636032	355.227618023147	-6.19501337814276	0.762712027796551	-8.12234913357791	4.57245712027235e-16	3.07293343420688e-14	0.255	0.259	0.350	1.841	3.770	14.767	1.095	2.087	2.420	0.522	0.968	1.584	1.412	3.790	5.487	0.414	1.201	1.402	5.011	7.423	6.958	5.635	26.168	18.610	0.176	0.056	0.000
Pdensi_DN20782_c0_g1d189093	Bud	MC_2_4	87.1980381522027	1812.57537717452	949.886707663361	-4.37698794858678	0.539100312616083	-8.1190603050231	4.69807043721593e-16	3.15387114422496e-14	2.048	1.849	4.103	7.566	12.650	21.021	6.633	5.732	5.880	7.857	8.844	7.642	7.215	14.384	10.449	7.335	8.816	5.417	14.528	9.888	13.476	37.684	37.524	57.992	0.762	0.958	0.412
Pdensi_DN41457_c0_g1d319834	Bud	MC_2_4	4.5957750185664	6336.68338641354	3170.63958071606	-10.4301009844586	1.28473738370136	-8.1184692815657	4.72100168756416e-16	3.1657747880221e-14	0.116	0.249	0.058	0.000	0.209	0.125	0.064	0.000	0.000	0.068	0.000	0.068	0.193	0.133	0.130	0.104	0.126	0.215	0.520	0.134	0.083	4.109	147.981	294.559	0.265	0.000	0.000
Pdensi_DN21540_c0_g1d363101	Bud	MC_2_4	72.4001414226243	447.735071575149	260.067606498887	-2.62774879045281	0.32379126219225	-8.11556424550022	4.83532816433458e-16	3.23887196116616e-14	2.107	2.077	2.432	2.630	2.761	2.294	3.039	3.243	3.784	4.342	3.343	3.706	1.984	2.645	2.198	2.228	4.480	4.980	6.947	7.465	8.223	11.250	11.172	10.812	2.183	3.743	3.681
Pdensi_GG_60361_c0_g1	Bud	MC_2_4	11.7533709338839	1186.34891420986	599.051142571873	-6.65807387816804	0.82054689097446	-8.11419061043676	4.89033282688729e-16	3.27211632047817e-14	0.199	0.396	0.476	3.211	7.710	7.483	2.493	2.696	1.467	1.897	1.644	2.193	3.389	5.443	4.134	0.640	23.996	21.961	71.819	16.084	22.262	63.778	20.086	9.171	0.019	0.042	0.177
Pdensi_DN34092_c0_g1d436835	Bud	MC_2_4	93.8856374722003	728.6687067719	411.27717212205	-2.95573907570798	0.364466954741012	-8.10975875112821	5.07203624069835e-16	3.38996863472713e-14	2.788	3.349	2.465	5.384	8.320	6.846	6.060	4.248	5.582	4.844	4.022	5.105	4.645	6.876	4.619	3.588	3.743	2.526	8.419	5.987	11.080	16.261	19.444	18.095	0.853	3.523	1.805
Pdensi_DN22069_c0_g1d541929	Bud	MC_2_4	782.751259927981	0	391.375629963991	11.5139596835432	1.42060020953087	8.10499647001001	5.27470485875908e-16	3.52155953333468e-14	10.453	33.845	27.473	27.352	36.496	16.870	38.534	47.985	47.934	40.433	37.925	31.678	10.830	21.911	12.761	34.556	28.142	13.183	7.450	3.626	5.714	0.000	0.000	0.000	0.000	0.000	0.000
Pdensi_DN16690_c0_g1d528169	Bud	MC_2_4	1150.50293915773	0	575.251469578864	12.06960880936	1.48918762960451	8.10482747064275	5.28204171819128e-16	3.52259535747241e-14	24.955	14.409	66.221	17.365	4.421	3.937	6.168	7.601	14.325	5.099	11.382	10.158	8.463	1.396	0.512	97.066	4.828	0.296	0.488	0.125	0.422	0.000	0.000	0.000	0.000	0.000	0.000
Pdensi_DN29955_c0_g1d370569	Bud	MC_2_4	0.863337100624467	1403.43390199656	702.148619548594	-10.6613935384345	1.31585277680603	-8.10226928601611	5.39433763320821e-16	3.59354956029301e-14	0.033	0.000	0.033	1.170	2.199	3.330	1.820	1.660	2.997	1.167	1.176	2.010	0.813	2.831	0.785	0.060	1.393	0.208	0.264	1.316	0.476	4.355	65.064	30.755	2.213	3.137	2.676
Pdensi_DN13845_c0_g1	Bud	MC_2_4	0	810.81076874923	405.405384374615	-12.7211209989804	1.57106642904563	-8.09712483431277	5.6273319209905e-16	3.7446665137188e-14	0.000	0.000	0.000	0.512	0.490	1.190	1.607	3.758	3.937	0.734	2.315	2.062	0.461	1.924	2.600	0.000	0.422	0.723	0.972	2.255	0.639	4.677	26.392	26.857	11.517	12.076	17.448
Pdensi_DN33253_c0_g1d200300	Bud	MC_2_4	10.4367054451383	2623.58650455185	1317.01160499849	-7.97342993996089	0.98502628731021	-8.0946367042993	5.7435508229242e-16	3.81783103172717e-14	0.590	0.261	0.103	0.391	0.375	3.505	2.578	0.684	2.188	1.863	1.662	2.173	0.962	0.956	1.440	0.219	0.648	1.170	2.515	2.779	1.635	14.020	61.936	110.844	3.159	6.958	4.406
Pdensi_DN37268_c0_g1d569921	Bud	MC_2_4	0	2388.14089925138	1194.07044962569	-14.279926426317	1.76431144709158	-8.09376737302086	5.78471168425403e-16	3.84099809193958e-14	0.000	0.000	0.000	0.000	0.000	0.000	0.000	0.000	0.000	0.006	0.000	0.000	0.608	0.000	0.106	0.159	0.000	0.000	0.000	0.005	0.000	4.553	110.550	54.919	0.000	0.213	0.275
Pdensi_DN20966_c0_g1	Bud	MC_2_4	12.3905759252875	315.433088952013	163.91183243865	-4.66724482284423	0.576805649901148	-8.09153797929007	5.89160160226317e-16	3.90771065750109e-14	0.400	0.346	0.399	0.101	0.870	1.481	0.620	0.251	0.283	0.188	0.101	0.378	0.802	1.384	0.717	0.144	0.174	0.099	0.000	0.930	0.115	4.740	8.541	9.688	0.000	0.449	0.289
Pdensi_GG_51728_c1_g1	Bud	MC_2_4	380.402481797925	3520.82173543455	1950.61210861624	-3.2105986934178	0.396804360805336	-8.091137624853	5.91100196610553e-16	3.91631216226587e-14	10.360	10.774	13.723	21.935	8.583	10.722	10.490	9.135	12.369	16.642	6.765	16.040	7.751	11.471	9.608	9.289	6.203	11.061	6.904	15.761	12.518	129.698	72.800	64.900	2.427	0.933	5.040
Pdensi_DN3390_c0_g1d260519	Bud	MC_2_4	8.53886943275923	864.754192253832	436.646530843295	-6.66289910453156	0.824016459927158	-8.08588108193926	6.1716383042964e-16	4.08455122904347e-14	0.218	0.472	0.109	0.830	1.583	2.842	0.835	0.228	0.516	0.128	0.276	0.257	0.486	1.511	2.194	0.587	0.709	0.256	0.848	0.253	0.312	8.789	25.759	27.762	0.000	0.858	0.131
Pdensi_DN39989_c0_g2	Bud	MC_2_4	1.30130532326713	3238.78168465026	1620.04149498676	-11.2799043755508	1.3950421774939	-8.08570848790708	6.1803853716648e-16	4.08589907176901e-14	0.080	0.016	0.015	2.734	3.857	8.462	4.670	3.354	5.024	3.793	3.509	4.589	1.509	6.540	1.747	0.123	1.958	0.209	1.261	1.176	0.843	2.421	151.023	76.587	0.024	0.017	0.000
Pdensi_DN18206_c0_g1	Bud	MC_2_4	646.896434442563	1.6813088412474	324.288871641905	8.4687031310071	1.04787057220936	8.08182170165485	6.38063490293902e-16	4.21371039013179e-14	12.107	33.194	13.953	47.149	37.212	17.155	49.993	85.149	81.808	44.653	80.082	57.684	17.534	20.039	8.180	10.073	27.582	11.109	11.189	7.149	11.038	0.034	0.084	0.000	0.036	0.000	0.000
Pdensi_DN16766_c0_g1d11110	Bud	MC_2_4	3.93679474186239	2461.44504041964	1232.69091758075	-9.28932567174865	1.1494614630204	-8.08145898805463	6.39964506002455e-16	4.22168568163353e-14	0.076	0.204	0.075	2.806	3.776	9.338	3.608	3.622	4.563	3.365	2.389	4.749	2.271	9.009	6.294	0.068	1.999	0.615	0.815	1.056	1.029	3.876	69.915	100.326	0.000	0.000	0.000
Pdensi_DN7028_c0_g1d46901	Bud	MC_2_4	93.2020479088304	3852.16907722637	1972.6855625676	-5.36921726074311	0.664457897246047	-8.08059815828315	6.44498563000053e-16	4.24699442683411e-14	1.621	4.934	1.978	5.914	9.133	8.039	7.582	10.823	11.145	6.445	19.351	12.540	2.408	5.923	8.363	8.896	7.529	5.100	6.219	51.757	17.143	110.778	50.175	126.161	11.168	4.955	3.574
Pdensi_DN41843_c0_g1d320167	Bud	MC_2_4	0	3159.56246581663	1579.78123290831	-14.6839089887629	1.81727175658909	-8.08019435481885	6.46636318942372e-16	4.25647483110953e-14	0.000	0.000	0.000	0.000	0.000	0.000	0.000	0.120	0.000	0.135	0.145	0.000	0.128	0.000	0.000	0.000	1.866	14.799	1.403	0.133	0.000	226.198	19.015	10.412	0.000	0.000	0.000
Pdensi_DN41180_c0_g1d243922	Bud	MC_2_4	931.288113370659	0	465.64405668533	11.7646269375993	1.45623337206554	8.07880602331766	6.54039658716427e-16	4.30055796327493e-14	22.747	49.722	12.747	37.849	50.640	34.301	30.422	19.141	13.929	12.963	10.128	7.503	11.337	61.597	20.951	5.261	7.793	1.964	0.000	0.084	0.000	0.000	0.000	0.000	0.000	0.000	0.000
Pdensi_DN18839_c0_g3	Bud	MC_2_4	84.5362793860773	2940.28132677125	1512.40880307867	-5.12029165657585	0.633833576905835	-8.07829033225317	6.56810824297079e-16	4.31412054690405e-14	2.213	2.325	3.214	3.810	2.425	23.189	20.050	21.919	54.523	136.421	62.028	111.046	24.538	13.137	10.365	33.945	18.272	14.966	31.797	5.461	7.676	41.940	126.391	46.327	0.000	0.000	0.000
Pdensi_GG_3553_c0_g1	Bud	MC_2_4	636.269926019618	0	318.134963009809	11.2150623580002	1.38962718497656	8.0705548072517	6.99794419361191e-16	4.59149597048105e-14	30.646	13.090	14.438	13.399	18.364	13.601	9.007	10.332	4.306	8.297	4.604	3.878	17.271	26.305	12.853	3.264	2.033	2.016	0.000	0.954	0.841	0.000	0.000	0.000	2.646	2.243	3.113
Pdensi_DN33570_c0_g1d29630	Bud	MC_2_4	6125.36507646616	142.089073844953	3133.72707515556	5.42485722524238	0.672409607526028	8.06778660584857	7.158401909574e-16	4.69171986512532e-14	268.391	204.152	87.493	245.619	273.169	75.009	150.840	93.781	59.349	68.527	69.828	35.807	211.159	113.315	58.808	136.857	49.506	30.114	21.378	10.030	16.662	4.766	4.496	1.481	0.000	0.000	0.223
Pdensi_DN18196_c1_g2	Bud	MC_2_4	19.3003433033013	1667.12415939128	843.21225134729	-6.43364398991284	0.797667533629801	-8.06557082828283	7.289446004291e-16	4.77247084203517e-14	0.186	1.207	0.372	1.881	5.191	5.053	2.884	6.237	5.298	4.166	5.865	2.406	0.413	4.286	3.304	1.330	2.395	1.132	2.052	6.453	3.732	63.009	36.252	27.623	0.000	0.000	0.000
Pdensi_GG_22453_c0_g1	Bud	MC_2_4	13.3471130462061	2028.63742658918	1020.99226981769	-7.24810195967459	0.898738675031163	-8.06474914348519	7.33863995794565e-16	4.79951782770564e-14	0.263	0.707	0.264	0.999	2.243	3.085	3.334	1.081	1.477	0.846	2.626	0.310	1.168	2.023	2.877	0.000	5.648	0.000	0.000	16.341	0.973	13.911	37.166	93.611	0.000	2.636	2.522
Pdensi_DN19461_c0_g1d61048	Bud	MC_2_4	25.7041842065029	9475.78287767793	4750.74353094221	-8.52573381162975	1.05747456958597	-8.06235351358646	7.48394011222266e-16	4.88929340722117e-14	0.969	0.108	1.299	0.785	0.421	6.033	5.281	1.587	7.977	3.940	7.063	7.833	0.501	1.786	2.955	0.091	0.362	1.456	0.905	2.479	2.962	48.895	295.896	331.326	0.000	0.000	0.000
Pdensi_DN24973_c0_g2	Bud	MC_2_4	1.75293706025015	779.223155960526	390.488046510388	-8.79900520125647	1.09205932272556	-8.05725936141999	7.80239876096527e-16	5.09188055474441e-14	0.040	0.103	0.016	0.110	0.057	1.214	0.430	0.141	0.246	0.089	0.065	0.080	0.057	0.060	0.202	0.014	0.070	0.192	0.145	0.190	0.126	4.126	16.708	34.596	0.701	2.963	0.682
Pdensi_DN33115_c0_g1d312458	Bud	MC_2_4	493.025320389954	0	246.512660194977	10.8470647985705	1.34660728501621	8.05510628025448	7.9409779013881e-16	5.17070608639617e-14	10.129	20.002	15.054	16.352	17.267	17.637	11.615	19.374	18.043	6.749	13.012	12.902	4.728	11.883	9.462	7.024	5.806	7.383	1.806	1.136	8.911	0.000	0.000	0.000	0.000	0.000	0.000
Pdensi_DN37670_c0_g1	Bud	MC_2_4	1201.654970379	162.56143018032	682.108200279662	2.89019264698821	0.358806611546408	8.0550150247563	7.94690465768939e-16	5.17070608639617e-14	43.094	31.854	35.049	35.851	22.955	17.132	20.637	14.106	20.440	10.041	19.518	14.736	27.542	25.635	13.110	54.715	41.703	45.652	27.039	10.804	26.800	4.477	3.193	4.450	16.759	7.799	9.768
Pdensi_DN12725_c0_g1d211925	Bud	MC_2_4	154.792963455595	2450.54728254116	1302.67012299838	-3.98452908084505	0.4946660486302	-8.05498799013753	7.94866130742809e-16	5.17070608639617e-14	2.800	6.239	5.165	10.973	23.132	15.231	14.869	11.624	10.243	7.889	8.813	6.741	7.591	11.012	12.566	6.856	8.050	7.717	19.755	20.379	20.830	67.367	43.220	71.880	20.837	32.030	45.483
Pdensi_DN14620_c0_g2	Bud	MC_2_4	0.884048216245383	398.950751367349	199.917399791797	-8.83231722827823	1.09656361637331	-8.05454156639771	7.97772431535837e-16	5.18407340569414e-14	0.000	0.085	0.000	1.594	2.666	2.745	1.222	0.905	0.742	0.370	0.797	0.094	1.053	2.009	1.236	0.000	6.091	23.733	9.984	3.961	15.116	11.857	11.704	6.361	7.057	24.451	22.486
Pdensi_DN40241_c0_g1d151957	Bud	MC_2_4	0	517.530574033514	258.765287016757	-12.0748069784362	1.49926614691208	-8.05381152859734	8.02547687447709e-16	5.20954409310407e-14	0.000	0.000	0.000	0.000	0.000	0.000	0.000	0.000	0.000	0.000	0.000	0.483	0.000	0.000	0.000	0.000	0.000	0.000	0.000	9.254	2.943	25.857	9.495	4.943	0.000	0.000	0.000
Pdensi_DN19791_c0_g1d15652	Bud	MC_2_4	1271.34626036595	130.460616906165	700.903438636058	3.27765872818183	0.407399989251946	8.0453088234002	8.60282022902562e-16	5.57836547502569e-14	35.937	48.134	32.355	42.719	54.739	56.166	37.300	45.053	56.481	45.833	42.551	59.282	32.054	46.340	43.809	18.898	13.252	10.973	11.304	11.952	19.730	4.441	3.085	2.348	22.103	17.801	24.556
Pdensi_DN19632_c0_g3	Bud	MC_2_4	0.215460310681048	7500.25189056609	3750.23367543839	-14.9691790753865	1.86188643476012	-8.03979168434892	8.99913273104842e-16	5.82914035880932e-14	0.000	0.000	0.021	5.449	10.945	17.048	8.408	7.648	10.605	5.380	5.786	7.466	2.544	9.127	4.942	0.524	4.570	0.592	3.005	1.369	2.053	3.213	259.147	267.960	0.000	0.000	0.000
Pdensi_DN7209_c0_g1d207498	Bud	MC_2_4	1.76809643249077	2388.13369668113	1194.95089655681	-10.4054632295382	1.29488133343686	-8.03584310071107	9.29376091858995e-16	6.01358676738687e-14	0.000	0.162	0.000	0.379	0.725	2.282	1.494	0.627	0.709	0.529	0.000	0.352	0.333	1.380	1.498	0.134	0.000	0.000	0.000	0.000	0.643	30.261	67.606	75.105	0.000	0.000	0.000
Pdensi_DN23422_c0_g1d548261	Bud	MC_2_4	40.8436135505885	749.94444966929	395.394031609939	-4.19850607205849	0.522529673896837	-8.03496199698584	9.3607912487775e-16	6.05052927341363e-14	0.682	1.130	1.921	2.847	8.242	13.749	3.006	2.535	3.979	1.459	1.325	1.983	3.717	6.030	12.123	1.746	2.754	3.378	1.516	0.857	3.653	21.269	17.444	17.301	0.352	0.446	0.238
Pdensi_DN21524_c0_g2d221423	Bud	MC_2_4	60.902157172763	629.103199481278	345.00267832702	-3.3679224964951	0.419182342424346	-8.03450469076698	9.39576852801828e-16	6.06669728668056e-14	1.788	1.838	1.954	3.392	2.547	1.872	2.965	2.185	2.690	2.087	2.600	2.296	1.461	1.761	1.431	2.554	3.155	2.520	3.018	4.830	3.182	19.526	10.174	17.458	0.313	0.516	0.616
Pdensi_DN11393_c0_g1d49790	Bud	MC_2_4	0	278.502965584985	139.251482792493	-11.1811893294367	1.39267612408681	-8.02856395399784	9.86201989101694e-16	6.36100282970593e-14	0.000	0.000	0.000	0.000	0.000	0.000	0.000	0.350	0.992	0.394	0.211	0.000	0.000	0.000	0.186	0.449	1.258	1.223	0.369	0.580	0.000	7.627	9.179	4.028	0.000	0.563	0.000
Pdensi_DN37728_c0_g1d440083	Bud	MC_2_4	861.875667842887	11.1293337087555	436.502500775821	6.22275551053201	0.775186044523802	8.02743490352005	9.95317504883752e-16	6.41300446956211e-14	11.619	38.583	28.833	43.269	45.445	37.643	47.795	41.701	51.955	38.238	41.975	39.492	14.481	37.557	26.194	25.871	14.200	14.089	9.181	2.225	9.422	0.523	0.251	0.094	0.321	0.193	0.079
Pdensi_DN86298_c0_g1	Bud	MC_2_4	0	259.625565529112	129.812782764556	-11.0802923715238	1.38129741116154	-8.02165578679126	1.04329154894135e-15	6.7109774336286e-14	0.000	0.000	0.000	0.000	0.353	1.253	0.000	0.000	0.346	0.000	0.000	0.000	0.321	0.000	0.321	0.260	0.000	0.353	1.605	1.341	0.417	9.675	5.992	4.079	0.000	0.326	0.000
Pdensi_DN18235_c1_g1d353466	Bud	MC_2_4	68.0475553298954	2055.75427905919	1061.90091719454	-4.91663643340945	0.612924680912775	-8.02159969490466	1.04376816936774e-15	6.7109774336286e-14	0.969	2.077	3.201	4.414	8.310	9.951	8.407	8.589	12.881	9.912	9.305	11.825	4.726	8.020	6.822	3.034	2.548	5.492	3.236	3.524	13.577	37.123	49.075	64.163	0.723	1.707	1.916
Pdensi_DN17804_c1_g1	Bud	MC_2_4	58.6380085677179	1057.42003031418	558.029019440947	-4.17338351880581	0.520297493384282	-8.02114861568905	1.04760885768233e-15	6.72856625807615e-14	1.949	2.213	1.217	1.161	0.876	1.524	0.682	0.800	0.812	0.696	0.621	0.602	2.064	1.470	1.847	0.638	0.829	0.569	0.793	0.901	0.775	42.550	18.572	19.668	0.323	0.494	0.348
Pdensi_DN10409_c0_g1	Bud	MC_2_4	1082.63412112094	0	541.317060560468	11.981884106845	1.49388529597451	8.02061854356014	1.05213992215759e-15	6.75054747948699e-14	60.994	25.142	12.784	28.977	12.686	3.253	5.891	0.696	0.591	0.978	0.838	0.391	31.539	11.864	5.721	4.156	1.249	0.405	0.000	0.384	0.000	0.000	0.000	0.000	0.000	0.000	0.000
Pdensi_DN18990_c0_g1d59915	Bud	MC_2_4	5834.96257216401	12.6781537914094	2923.82036297771	8.80048460684994	1.0972646632884	8.02038459935061	1.05414581615416e-15	6.75629794252575e-14	127.441	243.434	163.697	92.007	105.037	106.399	102.794	97.968	95.319	85.839	89.473	56.803	113.848	148.028	103.062	218.600	132.435	89.079	42.291	15.551	48.665	0.914	0.114	0.000	0.072	0.052	0.056
Pdensi_GG_4772_c0_g1	Bud	MC_2_4	0	3864.52029332073	1932.26014666037	-14.9743516823498	1.86714300667384	-8.01992757320999	1.05807534322321e-15	6.77435241831489e-14	0.000	0.000	0.000	4.680	6.238	5.775	6.524	5.783	3.536	5.608	7.534	5.007	2.322	7.774	1.346	0.141	1.855	0.063	1.446	1.749	0.821	4.237	204.583	66.435	0.187	0.076	0.000
Pdensi_DN24100_c0_g1d365441	Bud	MC_2_4	1270.15617700929	35340.9809263537	18305.5685516815	-4.79827535601958	0.598350001799976	-8.01917830966032	1.06454878123235e-15	6.80863930584828e-14	41.888	46.899	27.480	73.202	102.319	139.428	82.066	68.280	74.144	109.001	88.347	96.123	77.170	103.536	80.833	44.774	125.047	164.944	469.570	580.472	367.258	528.927	1437.373	615.670	124.537	118.842	77.238
Pdensi_DN19127_c0_g1d356977	Bud	MC_2_4	0	592.244748519782	296.122374259891	-12.2677965239495	1.53081718377736	-8.01388738900759	1.111384757848e-15	7.10073401215625e-14	0.000	0.000	0.000	0.177	1.379	1.983	0.372	1.178	0.531	0.465	0.592	0.270	0.498	2.118	1.634	0.034	0.385	0.000	0.000	0.110	0.027	4.374	19.156	18.949	0.000	0.000	0.000
Pdensi_DN18504_c0_g1d284071	Bud	MC_2_4	1519.6971290964	13.3390491347396	766.518089115569	6.78458009328745	0.847034408096884	8.00980459404363	1.14890845390919e-15	7.33278175488711e-14	43.226	74.338	21.497	13.255	13.732	73.662	14.763	9.231	9.000	8.175	6.900	4.861	52.511	85.633	115.368	9.233	4.883	3.851	2.553	0.931	4.665	0.575	0.418	0.067	1.133	3.218	0.829
Pdensi_DN20399_c0_g5	Bud	MC_2_4	62.1758127380912	2590.37976300357	1326.27778787083	-5.38105789767444	0.671841619258573	-8.00941433728508	1.15255986300079e-15	7.3483837631824e-14	2.287	2.490	0.909	2.274	1.339	2.793	1.690	1.438	1.100	0.914	0.929	0.570	2.099	2.196	2.983	2.058	0.763	0.330	2.158	1.324	2.325	73.609	92.647	28.023	1.162	0.474	0.202
Pdensi_DN18917_c0_g1d405959	Bud	MC_2_4	9.3611005428712	192.476520019054	100.918810280963	-4.36136133098388	0.544571789869443	-8.0087904149965	1.15842130808646e-15	7.37802893376239e-14	0.196	0.331	0.341	0.492	0.374	0.149	0.298	0.662	0.385	0.304	0.219	0.180	0.508	0.121	0.336	0.205	0.577	0.763	0.238	1.277	0.149	4.154	5.521	4.520	0.542	0.566	0.396
Pdensi_DN20604_c0_g1d492854	Bud	MC_2_4	2700.14280666565	27159.2048198231	14929.6738132444	-3.33028236324288	0.415909905944026	-8.00722059188241	1.1732992305398e-15	7.46497842728394e-14	88.201	85.966	73.056	124.466	182.684	196.127	124.313	123.728	125.817	106.566	105.666	98.504	107.260	146.427	129.849	73.331	79.059	76.870	122.565	159.511	221.817	505.977	619.881	862.595	61.520	92.506	79.822
Pdensi_DN36772_c0_g1d569427	Bud	MC_2_4	0	217.708906157949	108.854453078974	-10.825748434689	1.35237656458677	-8.00498080059294	1.19485312978033e-15	7.59417717808606e-14	0.000	0.000	0.000	0.000	0.819	0.363	0.742	0.353	0.402	0.000	0.846	0.791	1.115	3.105	0.745	0.302	0.000	0.000	0.000	1.167	0.000	6.122	6.131	4.060	0.000	1.514	0.817
Pdensi_DN39788_c0_g3	Bud	MC_2_4	801.837614448105	11870.7359215179	6336.28676798298	-3.88797034802007	0.485772073821087	-8.00369259071908	1.20742598314023e-15	7.6660848030701e-14	15.767	31.209	26.520	25.039	29.919	28.343	28.395	36.167	33.881	43.337	40.726	37.195	24.478	30.610	30.038	17.882	17.191	18.778	17.601	22.423	22.519	233.931	386.501	253.238	6.015	7.027	5.981
Pdensi_DN21034_c2_g2	Bud	MC_2_4	94.7705856551612	1374.61888743298	734.694736544073	-3.85806980812113	0.482107456980253	-8.00251012976793	1.21908139772022e-15	7.73202376504047e-14	4.024	2.478	2.176	4.417	12.393	11.762	5.064	2.875	2.091	1.010	0.944	1.290	5.946	10.718	9.794	2.381	1.697	1.284	2.197	45.247	7.813	25.991	39.555	35.336	1.846	2.772	3.106
Pdensi_DN20094_c0_g1d62141	Bud	MC_2_4	395.464574532245	2.33440845266255	198.899491492454	7.22357020433568	0.902798658273532	8.00130808584682	1.23104342845105e-15	7.79976818642327e-14	7.155	16.644	12.463	15.699	15.814	10.578	14.885	15.641	14.435	13.255	12.722	8.029	5.923	13.326	5.781	7.622	4.096	2.736	2.407	2.409	3.003	0.114	0.052	0.000	0.795	1.312	0.436
Pdensi_DN18091_c0_g1	Bud	MC_2_4	109.433895911618	1764.8931379409	937.163516926257	-4.01167520625499	0.501415926047555	-8.00069363148732	1.23720269705938e-15	7.8306442638827e-14	2.815	4.255	2.952	6.524	6.266	7.615	6.609	5.308	5.640	4.410	5.013	3.798	3.810	5.054	3.950	3.370	2.335	1.928	4.326	19.233	14.156	67.682	25.036	41.451	4.104	8.759	7.378
Pdensi_DN38793_c0_g1d150607	Bud	MC_2_4	781.775066314512	8604.08493264208	4692.9299994783	-3.46019665597568	0.432611928521516	-7.99838475975723	1.26061927755652e-15	7.96691864982576e-14	18.474	34.663	18.451	38.468	53.434	70.655	44.250	61.220	59.077	75.988	53.031	54.196	32.936	48.302	44.225	20.257	36.399	29.212	62.961	137.823	206.190	239.247	182.715	219.700	66.136	99.285	95.440
Pdensi_DN21390_c1_g1	Bud	MC_2_4	113.722700761819	3120.49340645606	1617.10805360894	-4.77797878336689	0.597373291757138	-7.99831336501963	1.26135027894364e-15	7.96691864982576e-14	2.843	4.965	2.614	8.098	8.367	14.741	8.002	5.989	5.491	5.036	6.028	4.845	2.799	6.912	5.056	2.763	1.687	1.082	4.342	5.168	4.382	42.165	75.900	108.084	5.494	5.929	4.372
Pdensi_DN36004_c0_g1d148427	Bud	MC_2_4	0	521.706963566224	260.853481783112	-12.0864038487885	1.51123060615102	-7.99772304742527	1.26741048469356e-15	7.99690047585714e-14	0.000	0.000	0.000	0.000	0.000	0.000	0.000	0.000	0.000	0.000	0.000	0.000	0.000	0.000	0.000	0.000	0.033	0.000	0.000	0.000	0.043	25.128	11.185	4.256	0.047	0.000	0.000
Pdensi_DN20474_c3_g1	Bud	MC_2_4	461.61697509618	15.2657193276371	238.441347211909	4.99285097912072	0.62429707870815	7.99755621066233	1.26912842467053e-15	7.99945046804754e-14	14.071	14.917	13.292	5.781	8.104	9.253	5.393	3.308	4.636	4.747	3.140	3.408	11.495	12.952	9.482	12.821	6.447	5.848	1.865	2.749	2.610	0.236	0.210	0.643	0.207	0.472	0.538
Pdensi_GG_124446_c0_g1	Bud	MC_2_4	17.2004308441262	4257.20347764148	2137.2019542428	-7.95138242416917	0.994480370360767	-7.99551470411091	1.29033676154629e-15	8.11662864825758e-14	0.767	0.553	0.255	3.237	3.299	3.067	1.796	2.316	0.402	2.404	3.234	1.308	0.570	0.984	0.382	2.145	0.834	0.525	2.092	0.891	0.244	15.941	216.209	72.569	0.646	5.074	1.846
Pdensi_DN19174_c1_g3	Bud	MC_2_4	0	3351.23021420368	1675.61510710184	-14.768689735952	1.84712289322455	-7.99551009308865	1.29038505641725e-15	8.11662864825758e-14	0.000	0.000	0.000	0.782	0.774	4.441	1.928	0.648	1.186	0.729	0.919	0.740	0.369	1.959	1.827	0.075	0.207	0.000	0.498	0.314	0.060	3.183	113.598	120.384	0.000	0.000	0.000
Pdensi_DN6106_c0_g1	Bud	MC_2_4	1.98910848655211	2564.9404193875	1283.46476393703	-10.338096052413	1.2930379712548	-7.99519912194119	1.29364621492037e-15	8.12874414180301e-14	0.000	0.181	0.000	0.662	0.683	0.754	1.543	0.148	1.366	0.000	0.172	0.000	0.461	0.152	0.276	3.121	7.536	3.306	44.910	15.426	22.728	50.360	91.452	47.141	1.872	2.763	2.057
Pdensi_DN17345_c0_g2d350648	Bud	MC_2_4	60.4578892777899	676.493480970393	368.475685124091	-3.48203923107663	0.43562893359504	-7.99313122372521	1.31553973228448e-15	8.2577920844678e-14	1.742	1.804	1.995	1.402	1.618	0.990	1.737	2.493	1.498	1.767	1.203	1.323	3.941	1.095	3.100	0.934	2.446	1.398	3.058	5.959	2.303	14.218	13.608	21.893	5.742	6.931	4.885
Pdensi_DN10213_c0_g1	Bud	MC_2_4	1002.41752282372	1.09218230264786	501.754852563184	9.58333585090142	1.19958479462606	7.98887739644015	1.36173034577708e-15	8.53893277998711e-14	53.515	18.862	19.244	14.726	24.290	15.349	11.677	15.015	6.750	10.144	7.644	4.219	18.049	42.794	20.898	4.088	2.514	1.576	0.816	1.056	0.866	0.092	0.000	0.000	3.051	2.512	1.963
Pdensi_GG_69562_c0_g1	Bud	MC_2_4	9841.91914027367	75667.8094412423	42754.864290758	-2.94266581321467	0.368394570941348	-7.98780993350514	1.37357001289366e-15	8.6043138832376e-14	235.272	397.532	268.720	434.804	540.770	463.453	501.170	527.642	518.684	591.469	456.813	472.395	276.082	446.463	293.020	344.441	551.551	413.433	514.101	1084.768	634.852	2053.744	1653.790	1928.902	141.705	344.885	253.819
Pdensi_GG_100182_c0_g1	Bud	MC_2_4	754.723099478308	100.334348090895	427.528723784601	2.92095346126364	0.365709655775629	7.98708323702481	1.38168805141129e-15	8.6462715389857e-14	25.016	19.975	24.128	15.740	5.887	6.487	7.079	8.025	10.424	3.304	4.779	6.114	4.211	8.104	8.207	19.180	27.493	21.339	7.075	3.759	4.640	2.302	2.250	2.827	3.089	1.820	3.511
Pdensi_DN20409_c0_g1	Bud	MC_2_4	0.652680604373579	552.345857240453	276.499268922413	-9.72403550486125	1.21763209310969	-7.98602103204029	1.39363920031969e-15	8.71210509538659e-14	0.022	0.023	0.022	0.205	1.153	1.894	0.520	0.880	0.405	0.278	0.226	0.257	0.249	1.662	1.548	0.039	0.183	0.082	0.124	0.050	0.000	3.321	15.321	20.782	0.000	0.000	0.000
Pdensi_GG_8792_c0_g1	Bud	MC_2_4	1063.16170459177	12.9599148146157	538.060809703193	6.41123402454633	0.802870870694709	7.98538626641021	1.4008296612354e-15	8.74807347828726e-14	55.617	26.380	15.181	98.333	134.108	77.860	142.432	170.129	183.738	129.207	124.716	137.901	33.443	67.291	35.460	11.933	0.556	0.474	0.239	1.141	0.493	0.234	0.167	0.533	6.305	1.877	8.853
Pdensi_GG_29827_c0_g1	Bud	MC_2_4	52.978941852561	18658.7944369665	9355.88668940954	-8.46022486307239	1.05955273164026	-7.98471337049488	1.4084919543846e-15	8.78691169247638e-14	2.637	1.906	0.294	55.493	31.742	162.827	139.057	53.816	80.741	46.767	50.525	64.762	8.753	33.451	93.192	1.837	8.160	8.922	12.332	17.285	7.588	127.140	220.941	979.782	1.723	17.124	0.355
Pdensi_GG_13146_c0_g1	Bud	MC_2_4	0	9601.76286404613	4800.88143202307	-16.2873105935515	2.04073645176559	-7.98109455998597	1.45041295013727e-15	9.03917540511343e-14	0.000	0.000	0.000	3.339	0.782	10.601	10.983	1.347	2.363	0.931	0.428	0.754	1.064	3.701	7.108	0.000	1.031	0.781	0.000	0.000	0.000	2.991	133.784	537.485	0.000	0.000	0.000
Pdensi_DN39093_c0_g2	Bud	MC_2_4	0	293.735456760587	146.867728380293	-11.2553985204658	1.41091352990598	-7.97738364676102	1.49467690404932e-15	9.30550995232671e-14	0.000	0.000	0.000	0.069	0.066	0.037	0.121	0.000	0.000	0.032	0.070	0.045	0.000	0.000	0.062	0.000	0.000	0.208	1.907	0.643	1.709	4.349	8.185	8.837	0.180	1.337	0.561
Pdensi_DN5064_c0_g1d206018	Bud	MC_2_4	783.051346353217	0	391.525673176609	11.5145121101978	1.44430595072661	7.97234969807124	1.55685523854598e-15	9.68271723846658e-14	30.966	31.316	9.318	22.798	20.140	9.552	6.009	4.298	4.881	2.461	2.135	3.202	20.207	16.891	8.274	4.211	0.909	0.563	0.043	0.000	0.054	0.000	0.000	0.000	0.000	0.000	0.000
Pdensi_DN21358_c0_g1	Bud	MC_2_4	1096.10305003604	0	548.051525018019	11.9997102270819	1.50562136176806	7.96993887825192	1.58752865664496e-15	9.85519999901326e-14	12.623	63.646	24.154	33.369	66.728	30.303	34.026	46.538	24.547	17.397	40.251	10.559	22.096	65.704	34.132	14.387	12.839	5.511	2.133	1.246	2.459	0.000	0.000	0.000	0.000	0.000	0.000
Pdensi_DN27093_c1_g2	Bud	MC_2_4	612.296216485107	67.3999852971805	339.848100891144	3.17717482572651	0.398645972291862	7.96991578131485	1.5878253841532e-15	9.85519999901326e-14	17.167	22.602	16.306	11.964	10.798	12.671	13.077	10.929	12.379	13.888	6.722	9.211	13.766	14.759	10.130	20.301	12.854	10.497	6.279	5.903	5.426	2.216	1.424	1.463	1.738	2.942	2.457
Pdensi_DN24910_c0_g2	Bud	MC_2_4	0	3703.70359902752	1851.85179951376	-14.9130311915947	1.87133524103987	-7.96919272642335	1.59714217988055e-15	9.90293208233879e-14	0.000	0.000	0.000	2.492	5.634	7.856	4.667	4.353	5.889	3.303	6.364	5.262	3.098	6.147	1.123	0.176	4.515	0.000	3.036	3.155	1.196	3.948	196.499	63.335	0.000	0.000	0.000
Pdensi_DN24079_c0_g4	Bud	MC_2_4	3.93124299848209	948.473451234855	476.202347116669	-7.91639946699487	0.993738147855502	-7.96628315424798	1.6351803142039e-15	1.01284698851726e-13	0.084	0.184	0.101	0.477	0.757	1.752	1.438	1.123	1.049	0.606	2.201	0.459	0.455	1.008	1.152	0.224	2.366	2.549	24.147	1.514	1.507	59.012	10.652	5.832	0.000	0.000	0.000
Pdensi_DN18933_c0_g3d481284	Bud	MC_2_4	683.833327406548	20.213556764342	352.023442085445	5.08884859217069	0.638846738244786	7.96567985328086	1.6431785119919e-15	1.01676680120084e-13	18.521	32.637	11.417	18.361	17.110	18.931	17.806	12.970	10.995	16.819	15.718	11.306	17.125	35.527	18.039	14.481	15.234	9.697	5.689	1.383	5.690	0.404	0.598	0.512	3.074	9.025	8.066
Pdensi_DN11752_c0_g1d50151	Bud	MC_2_4	8.53587771695868	1608.57137184157	808.553624779266	-7.55895255149446	0.949676721468958	-7.95950072336435	1.72734861090776e-15	1.06776448955281e-13	0.142	0.459	0.177	0.714	0.769	0.918	1.518	1.700	1.123	2.120	4.936	0.547	0.355	0.940	0.240	0.161	18.152	2.267	11.246	1.033	0.915	8.666	72.411	34.276	3.020	1.157	0.469
Pdensi_DN42199_c0_g1d320373	Bud	MC_2_4	28.3587669467985	4972.42979922206	2500.39428308443	-7.45411873323242	0.936973228012683	-7.9555301158845	1.78366126407874e-15	1.1014560552457e-13	0.716	1.164	0.719	20.770	13.510	25.882	35.123	8.645	26.927	25.817	13.504	31.003	14.219	25.846	13.465	5.457	3.833	4.354	51.657	5.377	37.601	16.268	219.054	119.465	2.626	0.000	0.000
Pdensi_GG_14582_c0_g1	Bud	MC_2_4	3.27226272177808	529.291836811945	266.282049766862	-7.33766586750477	0.922367015739539	-7.95525614239527	1.7876128673403e-15	1.10277783451486e-13	0.047	0.132	0.122	1.895	1.235	1.715	2.109	0.895	1.588	0.719	0.463	0.559	0.983	1.035	1.672	0.654	0.396	0.150	0.527	0.000	0.700	3.804	14.767	19.289	0.000	0.000	0.147
Pdensi_DN62593_c0_g1	Bud	MC_2_4	2.61072241749432	1517.58107606201	760.095899239751	-9.18288978323236	1.15445252191644	-7.95432433027939	1.80111731876562e-15	1.10998412252025e-13	0.078	0.084	0.077	0.196	0.000	0.507	0.172	0.000	0.000	0.000	0.196	0.000	0.000	0.000	0.261	0.070	0.423	0.000	0.000	0.090	0.444	2.233	50.778	54.517	5.859	3.560	2.333
Pdensi_DN6636_c0_g1d46626	Bud	MC_2_4	1697.46374917853	43.4848419478551	870.474295563193	5.26967520062951	0.662577363875923	7.95329796629806	1.81610838329111e-15	1.11809107423487e-13	57.752	62.950	34.639	49.854	49.756	45.206	31.887	35.564	45.266	33.498	23.954	24.496	59.048	61.317	49.846	49.786	29.694	17.979	17.423	9.524	18.010	2.188	0.582	0.578	0.049	0.000	0.000
Pdensi_DN37381_c0_g1d240517	Bud	MC_2_4	21.9426006727218	81722.3399712344	40872.1412859535	-11.8627186936984	1.49176409394433	-7.95214118764079	1.83315161743066e-15	1.12744379476887e-13	1.256	0.490	0.249	0.885	0.191	16.284	15.335	1.017	13.120	12.192	5.050	6.880	2.630	1.544	2.667	0.124	0.025	0.286	1.766	0.900	0.522	9.266	1018.866	4705.394	4.250	0.563	4.318
Pdensi_DN24766_c0_g1d226227	Bud	MC_2_4	17.7868067686655	403.769066093082	210.777936430874	-4.50540372305893	0.566751799729505	-7.94951815805302	1.87238337715194e-15	1.15020975137585e-13	0.642	0.348	0.644	1.215	1.172	3.119	1.062	1.684	1.149	0.000	0.807	0.754	0.355	2.961	1.066	0.288	0.344	1.562	0.000	2.598	1.385	16.056	7.018	7.743	0.000	3.609	4.674
Pdensi_DN40591_c0_g1d152233	Bud	MC_2_4	587.495502222478	1.31724807369811	294.406375148088	8.71631809640463	1.09647292154398	7.94941482378869	1.87394572553679e-15	1.15020975137585e-13	13.261	25.423	15.132	36.145	31.756	31.658	37.816	31.264	28.910	31.048	20.727	20.905	20.401	29.446	24.066	6.781	3.458	4.704	2.040	0.554	4.092	0.000	0.097	0.000	1.446	0.089	0.095
Pdensi_DN26992_c1_g3	Bud	MC_2_4	104.593953143281	1256.47415066082	680.534051902051	-3.58576097399283	0.451120312924966	-7.94856908735395	1.88678107228713e-15	1.1569217112731e-13	3.103	3.855	2.615	5.289	6.700	7.799	5.352	3.171	4.181	2.984	3.856	3.061	3.357	4.767	5.576	3.984	5.880	4.058	13.705	5.540	11.540	32.057	20.999	40.074	3.478	3.625	4.066
Pdensi_DN40146_c1_g1	Bud	MC_2_4	2.38896243448283	470.194251946422	236.291607190452	-7.61863778295892	0.958772814466641	-7.94623884616203	1.92259568472949e-15	1.17769623794577e-13	0.065	0.070	0.097	0.644	0.208	1.555	0.346	0.226	0.557	0.370	0.410	0.353	0.168	0.233	0.681	0.016	0.306	0.958	158.391	0.504	94.963	2.778	13.438	17.370	0.253	0.430	0.123
Pdensi_GG_51695_c0_g1	Bud	MC_2_4	291.84906799108	23.9434883333388	157.896278162209	3.58871969033245	0.451819492924842	7.9428173120663	1.97639932660963e-15	1.2094372080262e-13	9.904	7.684	9.125	9.180	4.767	5.597	6.519	3.962	5.690	7.912	3.698	4.829	7.975	6.656	6.961	6.295	2.553	3.137	2.187	2.175	1.978	0.706	0.612	0.464	1.232	1.277	1.710
Pdensi_DN4173_c0_g1d448374	Bud	MC_2_4	1732.08240550482	0.439082691232705	866.260744098026	11.6980542634377	1.47287857755168	7.94230728977197	1.98454540737025e-15	1.21320281891526e-13	31.871	22.281	104.860	27.291	2.169	1.913	2.325	2.651	4.133	1.946	2.700	2.115	9.067	0.982	1.306	166.788	33.299	4.099	0.180	0.000	0.045	0.000	0.039	0.000	0.000	0.036	0.000
Pdensi_DN24659_c2_g3d554797	Bud	MC_2_4	629.036895709042	3.3626176824948	316.199756695769	7.45305886698083	0.938969416706389	7.93748841482381	2.0631630870317e-15	1.25999873664179e-13	13.546	30.725	13.325	40.158	21.364	17.277	26.069	22.524	12.759	32.336	22.398	16.231	18.152	35.013	11.088	8.084	7.930	4.111	6.200	3.181	3.067	0.056	0.181	0.000	0.742	1.286	0.665
Pdensi_DN19797_c0_g1d218952	Bud	MC_2_4	1.08104119815592	1323.93576850434	662.50840485125	-10.2548087717743	1.29230315852658	-7.93529653171039	2.09992990487482e-15	1.27876727279304e-13	0.105	0.000	0.000	1.096	1.084	1.651	0.739	0.290	0.357	0.345	0.365	0.237	0.468	0.903	0.723	0.316	0.655	0.000	1.185	4.071	3.184	69.884	13.041	20.511	7.145	7.437	7.781
Pdensi_DN15283_c0_g1d9178	Bud	MC_2_4	36.3620960104115	771.874908268791	404.118502139601	-4.40663472225519	0.555321837515401	-7.93528081296278	2.10019588883366e-15	1.27876727279304e-13	1.241	1.210	0.869	2.204	4.517	8.274	1.656	4.033	2.646	2.340	3.297	2.343	3.044	3.441	5.267	1.002	3.893	3.043	16.926	4.752	9.076	19.107	10.496	27.488	1.490	5.860	12.719
Pdensi_DN18693_c0_g1	Bud	MC_2_4	302.598222167416	3.24794296830241	152.923082567859	6.54631071593967	0.825141373927342	7.93356256611137	2.12947204460646e-15	1.2952976408791e-13	8.786	9.326	9.597	5.245	3.171	5.070	2.143	1.927	2.471	2.057	1.899	2.162	2.940	5.267	1.553	13.508	4.086	2.085	2.368	1.441	1.840	0.140	0.000	0.095	1.853	2.427	2.385
Pdensi_DN22158_c0_g1d422615	Bud	MC_2_4	568.783895607098	20143.5878343227	10356.1858649649	-5.14625923142968	0.648795718710604	-7.9320178648176	2.15613410117345e-15	1.31020651848552e-13	9.388	23.728	19.027	14.156	53.955	48.593	14.933	91.174	115.129	56.208	134.502	136.256	21.169	66.486	39.213	12.328	41.605	46.762	54.701	147.815	100.701	278.197	407.859	772.778	418.907	690.979	824.889
Pdensi_DN32377_c0_g1d199453	Bud	MC_2_4	897.78446341538	9.27366073783459	453.529062076607	6.52598734938393	0.823015857665823	7.9293579687425	2.20281732767131e-15	1.33723969538635e-13	32.992	29.848	19.296	55.954	77.650	32.903	63.225	42.165	24.159	23.806	29.915	18.406	19.503	40.735	18.530	12.009	2.852	1.871	1.384	0.964	1.216	0.316	0.382	0.000	0.000	0.000	0.000
Pdensi_DN20927_c0_g1d494789	Bud	MC_2_4	357.522236532747	0	178.761118266373	10.3834565911831	1.30975857064732	7.92776380615803	2.2312716846159e-15	1.35316404714036e-13	9.415	10.749	12.596	14.283	15.441	15.909	14.456	14.140	19.276	10.280	13.802	10.425	8.201	11.997	10.103	7.856	0.902	0.832	0.137	0.140	0.316	0.000	0.000	0.000	0.125	0.068	0.168
Pdensi_DN24181_c1_g1	Bud	MC_2_4	3.04239096780655	981.815658812313	492.42902489006	-8.33315882711131	1.05137944229945	-7.92592901463441	2.26446928423627e-15	1.371930405757e-13	0.102	0.073	0.101	0.681	0.285	11.342	1.150	0.141	1.863	0.357	0.342	1.164	0.226	0.935	1.562	0.031	0.373	0.085	0.077	0.058	0.194	24.422	2.662	45.284	0.210	0.228	0.041
Pdensi_DN21251_c0_g2d294253	Bud	MC_2_4	0	840.075897937629	420.037948968815	-12.7719269492979	1.61177041844319	-7.9241601676958	2.2969340412379e-15	1.39021590360729e-13	0.000	0.000	0.000	0.801	0.386	0.000	0.000	0.666	1.514	0.000	0.000	1.118	0.000	0.366	2.108	0.284	0.340	0.386	2.461	0.367	1.825	9.137	7.708	43.364	0.000	0.000	0.000
Pdensi_GG_89808_c0_g1	Bud	MC_2_4	6.05883531734123	357.86187874489	181.960357031116	-5.8829097447884	0.742609362080863	-7.92194395220648	2.33825714343241e-15	1.41382126066845e-13	0.092	0.073	0.383	0.215	0.049	0.171	0.101	0.099	0.200	0.096	0.238	0.067	0.000	0.129	0.126	0.211	1.346	1.530	1.131	0.174	2.347	11.022	8.616	7.224	0.000	0.000	0.045
Pdensi_DN25311_c0_g1d23078	Bud	MC_2_4	54.3386961219416	1317.70385976749	686.021277944716	-4.59995847942638	0.580720998090488	-7.92111615483483	2.35387915216491e-15	1.42185509739104e-13	0.746	2.401	1.826	5.700	6.556	6.543	6.163	7.128	6.564	6.224	7.099	5.419	3.149	6.796	3.936	3.626	4.003	2.766	6.624	5.712	5.648	27.178	37.180	32.682	2.940	3.109	4.136
Pdensi_DN22262_c0_g1d496121	Bud	MC_2_4	239.904143794721	3420.91402344995	1830.40908362234	-3.83392595179276	0.4843024827908	-7.91638715064955	2.44511458324138e-15	1.47550185078693e-13	6.778	8.052	7.141	11.470	10.757	8.446	10.428	10.314	11.458	11.391	8.432	8.507	5.423	7.885	5.012	9.364	9.597	6.117	17.596	14.425	22.594	60.851	124.747	65.480	4.652	5.833	4.327
Pdensi_GG_4998_c3_g1	Bud	MC_2_4	1374.33642640316	76.961233881064	725.648830142112	4.14599056260699	0.523928754639148	7.91327165362876	2.50711471048096e-15	1.50954406317304e-13	41.298	48.958	35.588	29.839	35.489	33.150	27.843	20.362	29.593	20.813	18.747	24.817	25.012	33.040	24.182	35.087	29.238	22.091	16.107	5.766	20.449	2.271	2.604	0.900	31.241	48.636	40.783
Pdensi_GG_11429_c0_g1	Bud	MC_2_4	416.766772027855	1.31724807369811	209.042010050776	8.21928951209165	1.03867353818417	7.91325590758844	2.50743196429776e-15	1.50954406317304e-13	11.000	14.430	12.759	31.804	23.343	15.421	56.290	39.370	48.430	28.956	35.829	17.093	8.733	12.744	7.857	14.010	6.532	6.055	3.103	0.524	3.498	0.000	0.079	0.000	0.000	0.000	0.000
Pdensi_DN14793_c1_g1	Bud	MC_2_4	0	1028.13322683011	514.066613415056	-13.0639199256359	1.65090648458758	-7.91317984852394	2.50896497163829e-15	1.50954406317304e-13	0.000	0.000	0.000	0.000	0.000	0.000	0.000	0.000	0.000	0.000	0.052	0.000	0.000	0.000	0.047	0.019	0.000	0.000	0.000	0.000	0.059	3.827	39.952	29.519	0.355	0.023	0.000
Pdensi_DN22181_c0_g1d422934	Bud	MC_2_4	88.7853521676452	1212.29808362416	650.541717895903	-3.77104444678176	0.47670707562859	-7.91061144164733	2.5612777902202e-15	1.5394973552905e-13	2.031	3.713	2.391	1.793	4.338	4.896	1.386	5.061	1.312	0.307	1.463	0.750	8.424	2.502	9.463	1.135	2.038	7.641	4.355	10.556	1.980	36.159	19.833	34.636	5.947	4.863	5.876
Pdensi_DN17446_c0_g2	Bud	MC_2_4	47.2981550961051	638.2761872987	342.787171197402	-3.75488778400448	0.474744552545983	-7.90928039904319	2.58880926544406e-15	1.55451103110807e-13	1.725	1.738	0.857	5.096	1.744	1.069	3.320	1.733	1.415	3.522	2.344	1.881	1.016	1.206	0.636	0.999	0.653	1.586	1.531	3.754	2.502	16.610	17.471	13.405	1.753	4.923	5.875
Pdensi_DN23377_c0_g3d548222	Bud	MC_2_4	5.28027022532149	5942.40132957515	2973.84079990024	-10.1377705301141	1.2818579695915	-7.90865350967457	2.60187668019815e-15	1.56081839708281e-13	0.102	0.385	0.000	6.562	44.226	34.268	10.674	15.417	3.386	1.760	4.049	1.254	9.650	37.614	19.696	0.387	4.490	0.299	0.087	0.520	0.039	33.478	144.511	245.500	0.000	0.000	0.000
Pdensi_DN20339_c0_g1d119909	Bud	MC_2_4	769.56421702653	0	384.782108513265	11.4894459041787	1.45310733869862	7.90681156043743	2.64064879108918e-15	1.58251794873857e-13	29.741	31.803	8.824	17.605	12.813	11.566	14.608	5.922	4.790	6.437	5.936	3.838	33.778	40.713	21.715	8.795	1.526	0.807	0.113	0.086	0.213	0.000	0.000	0.000	0.000	0.000	0.000
Pdensi_GG_83894_c0_g1	Bud	MC_2_4	17.6563192598271	3063.00575778336	1540.33103852159	-7.4387035880195	0.94092144950207	-7.90576470751731	2.6629375009676e-15	1.59287102114466e-13	0.249	0.716	0.662	0.839	2.605	3.070	2.021	1.818	1.953	2.239	1.572	1.761	1.108	1.913	1.392	0.670	1.263	1.329	2.220	2.793	1.780	11.851	124.877	81.885	0.251	0.465	0.199
Pdensi_DN1409_c0_g1	Bud	MC_2_4	0	256.419934243712	128.209967121856	-11.058628370528	1.39880746575033	-7.90575446678506	2.66315645040938e-15	1.59287102114466e-13	0.000	0.000	0.000	0.034	0.359	0.029	0.000	0.113	0.159	0.222	0.137	0.000	0.000	0.031	0.000	0.000	0.000	0.000	0.000	0.158	0.195	4.820	5.207	8.737	0.000	0.092	0.000
Pdensi_DN21920_c0_g1d541611	Bud	MC_2_4	233.905130628192	5909.60072771885	3071.75292917352	-4.65888412989666	0.58932461501187	-7.90546332398286	2.66938857844415e-15	1.59503171505699e-13	10.803	6.049	4.551	24.790	14.890	23.874	30.312	29.500	41.461	22.456	34.389	28.057	10.162	10.522	12.545	10.285	8.623	6.714	17.783	25.199	15.922	103.561	117.027	210.704	17.604	17.337	19.820
Pdensi_DN23873_c1_g4	Bud	MC_2_4	2.82842651502577	4563.03143432943	2282.92993042223	-10.655654060937	1.34867310914596	-7.90084267913125	2.77024120485245e-15	1.65367104393192e-13	0.133	0.071	0.050	0.104	0.119	1.482	0.301	0.160	0.186	0.142	0.000	0.059	0.074	0.152	0.691	0.060	0.110	0.042	0.442	0.376	0.164	6.493	24.619	289.245	0.155	0.384	0.106
Pdensi_DN44148_c0_g1d246748	Bud	MC_2_4	0	3275.70813614623	1637.85406807311	-14.7358866292087	1.86579706479024	-7.89790428299628	2.83631817882621e-15	1.69145681951391e-13	0.000	0.000	0.000	0.000	0.000	0.000	0.000	0.000	0.000	0.000	0.000	0.000	0.052	0.000	0.000	0.042	0.051	0.116	0.000	0.542	0.000	4.640	188.365	40.782	0.143	0.000	0.000
Pdensi_DN7983_c0_g2d330913	Bud	MC_2_4	85.6437712594145	1860.85876674702	973.251269003218	-4.44120110464483	0.562337027139052	-7.89775684386265	2.83967428508959e-15	1.6918012511794e-13	2.065	4.021	1.754	2.487	6.003	5.639	4.130	6.375	4.757	4.616	4.570	2.680	1.726	5.126	5.888	5.560	11.309	6.089	25.592	9.708	7.246	39.307	34.821	62.614	1.245	2.088	2.611
Pdensi_DN36061_c0_g1d438605	Bud	MC_2_4	8.43200589812476	1467.58701692563	738.009511411877	-7.44207711772326	0.942839111954643	-7.89326304282684	2.94386228105305e-15	1.75215920399568e-13	0.475	0.034	0.252	6.629	3.912	16.871	12.243	4.602	5.991	3.439	2.475	3.759	6.288	6.288	6.684	1.087	3.450	0.871	3.341	1.949	1.855	13.934	44.250	47.485	36.909	5.821	0.949
Pdensi_GG_11047_c0_g1	Bud	MC_2_4	35.4846637072259	779.298318251499	407.391490979363	-4.45529737118975	0.56445700843756	-7.89306768202275	2.94847606469848e-15	1.75319151003282e-13	1.125	1.179	0.959	2.518	1.787	2.117	2.511	2.208	2.747	3.306	1.378	2.444	0.636	1.311	0.687	0.984	0.990	1.081	1.916	1.526	2.274	13.144	14.002	29.619	3.161	5.891	6.432
Pdensi_DN21649_c0_g2	Bud	MC_2_4	2346.50825497002	16.4126279733685	1181.46044147169	7.1259543393434	0.902927595246242	7.89205510703219	2.97250410656908e-15	1.76575443942222e-13	32.843	126.381	55.806	85.858	122.444	39.140	99.671	91.188	77.145	60.814	107.429	48.623	26.183	87.985	38.866	101.266	45.737	23.289	4.783	4.401	5.954	0.564	0.623	0.038	0.168	0.127	0.045
Pdensi_DN15494_c0_g1d214343	Bud	MC_2_4	473.209963447396	0	236.604981723698	10.7878890065308	1.36752365807628	7.88863062281958	3.05520336017998e-15	1.81311132743312e-13	18.143	16.562	8.582	11.773	14.713	7.170	5.550	3.442	2.193	2.440	1.178	0.339	4.950	16.201	4.258	10.771	4.613	1.330	1.043	0.417	1.334	0.000	0.000	0.000	0.000	0.000	0.000
Pdensi_GG_94445_c0_g1	Bud	MC_2_4	28.334115393189	1270.20972960694	649.271922500062	-5.4865400605409	0.695608654280219	-7.88739476828117	3.08560144054259e-15	1.82936806730046e-13	1.074	1.034	0.477	0.000	0.434	0.391	0.133	0.250	0.141	0.141	0.453	0.563	1.330	0.965	0.933	1.606	0.646	6.585	0.662	0.831	1.197	15.460	51.053	25.712	3.944	2.817	2.158
Pdensi_DN18561_c3_g1	Bud	MC_2_4	772.899126604011	25.3711274638948	399.135127033953	4.92511027300557	0.624571390665613	7.88558417278259	3.13067478829303e-15	1.85428527733061e-13	12.849	39.224	18.752	21.700	42.291	22.541	20.652	19.790	18.806	16.944	10.734	12.492	10.434	30.673	21.480	7.676	10.552	6.139	1.640	0.903	2.625	0.734	0.634	0.535	0.286	1.267	0.582
Pdensi_DN37291_c0_g1d377027	Bud	MC_2_4	573.685124570351	0	286.842562285176	11.0656904008198	1.40330568627665	7.88544542292854	3.1341554788135e-15	1.85454284542271e-13	17.656	9.018	25.916	18.050	5.134	2.484	4.041	7.444	5.538	4.829	5.872	5.100	4.652	3.585	1.722	67.236	27.404	8.003	6.932	0.571	4.506	0.000	0.000	0.000	0.000	0.032	0.000
Pdensi_DN36567_c0_g4	Bud	MC_2_4	212.489108871453	5700.54689361097	2956.51800124121	-4.74570902251091	0.60194424499445	-7.88396776275294	3.17146137742942e-15	1.87479553736818e-13	2.518	7.665	9.311	40.805	103.578	104.769	43.307	38.221	51.687	41.545	28.618	37.506	49.837	85.863	64.823	36.506	31.321	17.367	18.652	149.573	15.046	166.060	153.506	107.480	0.188	0.299	0.243
Pdensi_DN22917_c2_g1	Bud	MC_2_4	405.367647783449	9.74811256224174	207.557880172846	5.31978374677883	0.674867487013249	7.88270860450327	3.20359561539196e-15	1.89195470252168e-13	17.133	12.074	7.862	18.046	9.796	6.976	13.210	11.199	11.851	12.372	7.798	8.572	10.721	11.409	5.440	12.818	6.619	3.195	2.236	7.311	2.427	0.368	0.271	0.081	0.000	0.066	0.021
Pdensi_DN40371_c5_g5	Bud	MC_2_4	0	191.052554466887	95.5262772334433	-10.6351324139431	1.34928713657361	-7.88203794853482	3.22084166250842e-15	1.90029658087997e-13	0.000	0.000	0.000	0.335	0.240	0.793	0.220	0.000	0.234	0.000	0.000	0.078	0.342	0.612	0.345	0.179	0.000	0.000	0.223	0.000	0.000	5.052	4.073	5.104	0.000	0.074	0.000
Pdensi_DN34854_c1_g2	Bud	MC_2_4	0.884048216245383	24566.1099982608	12283.4970232385	-14.7679675615498	1.87366077896105	-7.88187900786324	3.22494223296384e-15	1.90087398529237e-13	0.000	0.089	0.000	1.017	1.287	15.450	2.532	2.156	2.767	2.910	1.686	1.993	0.290	2.039	0.745	0.063	0.092	0.069	0.536	0.720	0.079	10.849	153.169	1557.252	0.000	0.046	0.050
Pdensi_DN18322_c0_g1d404031	Bud	MC_2_4	2422.56019427698	149.608378011058	1286.08428614402	4.02089883969634	0.510158471970363	7.88166630687638	3.2304378294307e-15	1.90227174621254e-13	86.332	82.811	52.552	49.319	24.476	54.134	21.594	5.740	2.990	4.366	5.944	1.395	76.453	48.861	61.947	26.329	10.820	4.528	9.790	2.588	2.123	2.344	4.586	4.008	23.674	25.621	26.952
Pdensi_DN26466_c2_g3	Bud	MC_2_4	0	2558.29171524385	1279.14585762192	-14.3790455281093	1.82505110698843	-7.87870842249264	3.30782377181748e-15	1.94595916732776e-13	0.000	0.000	0.000	0.000	0.000	0.152	0.022	0.021	0.024	0.071	0.051	0.048	0.000	0.023	0.250	0.000	0.000	0.025	0.092	0.070	0.260	8.243	18.035	154.087	0.094	0.045	0.024
Pdensi_DN30094_c0_g1d197386	Bud	MC_2_4	360.33214615167	3847.45155845212	2103.8918523019	-3.41621898718633	0.433635865123563	-7.878082192793	3.32444019717552e-15	1.95384666723574e-13	8.978	13.190	10.829	14.430	19.567	23.347	23.466	22.427	28.749	29.705	22.243	24.504	14.318	18.151	15.273	13.616	15.782	14.168	19.706	22.103	28.635	94.402	66.486	123.795	5.732	10.074	8.142
Pdensi_DN23719_c0_g1d497454	Bud	MC_2_4	298.979993689572	9222.29201484471	4760.63600426714	-4.94700616515501	0.628276603343118	-7.87393027025283	3.43670532527604e-15	2.01787959349477e-13	4.783	11.626	11.019	13.355	33.602	56.214	57.942	40.717	38.005	28.017	27.876	21.527	18.591	23.955	46.680	12.424	8.600	10.769	30.012	44.361	13.018	127.469	333.145	210.592	2.354	3.084	1.437
Pdensi_DN48158_c0_g1d158735	Bud	MC_2_4	406.015860279709	0	203.007930139854	10.5669656448557	1.3420775444453	7.87358799690163	3.44612497877682e-15	2.02146105691487e-13	16.686	9.793	10.664	13.044	18.231	5.411	18.311	14.259	8.777	10.987	6.028	7.089	8.500	4.072	2.667	11.900	3.002	3.284	1.273	0.443	0.546	0.000	0.000	0.000	0.000	0.000	0.000
Pdensi_GG_152495_c0_g1	Bud	MC_2_4	0.872944729484788	415.664948685423	208.268946707454	-8.89868052119277	1.13038269448844	-7.87227243001975	3.48256771028183e-15	2.04055887756916e-13	0.000	0.039	0.036	0.045	0.000	0.078	0.079	0.075	0.042	0.000	0.046	0.000	0.040	0.042	0.081	0.033	0.000	0.000	0.000	0.337	0.000	20.490	3.684	8.060	0.000	0.853	1.129
Pdensi_DN9772_c0_g1d385977	Bud	MC_2_4	6.98111325579001	24938.7598520092	12472.8704826325	-11.8028508159956	1.49931326175581	-7.87217129139081	3.48538502278269e-15	2.04055887756916e-13	0.370	0.265	0.000	0.000	0.000	0.000	0.000	0.000	0.048	0.144	0.104	0.049	1.871	0.189	0.231	0.185	0.180	0.205	0.000	0.048	0.000	22.955	1122.043	626.057	0.063	0.184	1.084
Pdensi_GG_125365_c0_g1	Bud	MC_2_4	341.914045454513	0	170.957022727257	10.3190484444172	1.3111888948344	7.86999377821952	3.5465888931179e-15	2.07439677736948e-13	8.787	11.270	11.268	4.364	8.274	12.676	2.665	0.993	5.725	0.864	1.821	2.266	13.498	13.747	24.353	3.830	0.812	3.907	3.011	1.891	1.489	0.000	0.000	0.000	0.000	0.777	0.333
Pdensi_DN16309_c0_g1d215144	Bud	MC_2_4	1.29831360746659	1806.65028774817	903.974300677816	-10.4401638665345	1.3268902222624	-7.86814439610051	3.59939998111134e-15	2.10326550911619e-13	0.000	0.024	0.098	0.178	0.157	1.299	0.107	0.522	0.714	0.421	0.732	0.467	0.049	0.414	0.419	0.030	0.036	0.000	0.589	1.716	3.771	118.033	16.506	10.018	3.865	1.462	4.957
Pdensi_DN419_c1_g1	Bud	MC_2_4	7.8398473352222	2397.11717178587	1202.47850956055	-8.2564624981166	1.04937648362745	-7.86796981534784	3.60442513426479e-15	2.10418252708643e-13	0.000	0.303	0.420	0.000	0.340	0.764	0.156	0.587	0.830	0.000	0.177	0.330	0.000	0.162	0.156	0.000	0.755	1.713	0.000	0.649	0.402	73.793	60.659	45.618	0.419	0.315	0.675
Pdensi_DN26992_c1_g2	Bud	MC_2_4	7.6167069418019	418.406004396553	213.011355669177	-5.77750899139003	0.734530694875052	-7.86557870447172	3.67395031351571e-15	2.14271538974468e-13	0.230	0.238	0.220	0.437	0.139	0.601	1.251	0.314	0.354	0.271	0.657	0.697	0.711	0.294	0.307	0.341	0.287	0.000	1.269	0.000	0.100	9.530	4.077	17.174	0.108	0.864	0.458
Pdensi_DN11146_c0_g1d49667	Bud	MC_2_4	352.835582608914	17.35827850323	185.096930556072	4.32983177688359	0.55053877671383	7.86471718255413	3.69932256347783e-15	2.15514703393797e-13	12.835	11.250	8.192	10.916	8.892	8.875	8.983	7.573	10.870	9.895	7.237	9.995	7.721	11.285	7.038	9.861	7.148	5.932	4.367	2.619	3.033	0.404	0.588	0.291	1.872	3.088	3.269
Pdensi_DN14641_c0_g1d213589	Bud	MC_2_4	1.96690151303092	254.703440604672	128.335171058852	-7.01961825937505	0.892557144761727	-7.86461494434507	3.70234495713295e-15	2.15514703393797e-13	0.000	0.092	0.085	1.185	1.111	0.651	1.431	0.747	0.337	0.488	0.381	0.155	0.600	0.375	0.000	0.000	0.116	0.106	0.000	1.340	0.171	5.060	7.927	5.721	0.000	0.164	0.369
Pdensi_DN40055_c0_g5	Bud	MC_2_4	0	4270.35841217516	2135.17920608758	-15.1184275842184	1.92245008065091	-7.8641457254898	3.71624734476309e-15	2.16117352748744e-13	0.000	0.000	0.000	4.815	4.538	4.424	3.656	2.386	2.292	3.080	3.314	2.396	1.696	5.171	1.136	0.304	2.943	0.417	1.792	4.422	0.726	3.985	248.644	51.924	0.000	0.000	0.000
Pdensi_DN27207_c0_g1d79864	Bud	MC_2_4	34.2003363433579	8406.31845327325	4220.2593948083	-7.94104390193013	1.00998278870386	-7.86255368977238	3.76380157157954e-15	2.186739981778e-13	0.789	0.457	1.888	0.406	0.484	3.798	1.829	0.646	5.795	2.349	0.894	4.139	0.671	0.325	2.790	0.458	0.358	2.732	0.392	0.506	1.763	32.388	154.493	408.822	0.063	3.156	0.269
Pdensi_DN11320_c0_g1	Bud	MC_2_4	12.9846620343112	14550.7025583689	7281.84361020159	-10.1297187580554	1.28867338188674	-7.86057887160245	3.82362270846515e-15	2.21937787867518e-13	1.070	0.057	0.053	0.134	0.481	1.893	9.254	1.026	4.492	1.574	1.213	1.930	0.504	0.613	1.291	0.218	0.029	0.469	1.610	2.044	0.611	58.989	418.074	557.871	0.290	0.599	0.320
Pdensi_DN19857_c1_g1	Bud	MC_2_4	56.1254907781858	1744.98553205287	900.555511415528	-4.95869779677352	0.630875325683221	-7.86002811475212	3.84047250283076e-15	2.22703514049866e-13	1.250	2.578	1.333	9.499	19.622	27.694	9.148	7.203	6.137	3.611	4.717	2.906	9.298	13.930	19.239	3.374	3.704	1.898	3.249	4.491	2.326	26.617	68.079	32.795	1.686	1.302	2.080
Pdensi_DN22442_c3_g1	Bud	MC_2_4	1326.61501969278	32.0291366371161	679.322078164949	5.37050217714433	0.683314712950055	7.85948564455522	3.85714023345456e-15	2.23457235522913e-13	51.193	48.776	21.374	38.684	23.737	20.514	27.906	14.982	5.708	20.222	19.772	12.231	39.012	39.061	13.604	47.688	60.064	15.072	11.479	4.880	10.571	0.458	1.288	0.605	11.669	11.685	3.629
Pdensi_GG_135966_c0_g1	Bud	MC_2_4	1071.06292795375	58.182340396439	564.622634175096	4.19643703630096	0.534151979900716	7.85626037945411	3.95771912235243e-15	2.29066161522618e-13	24.590	44.547	28.983	54.252	40.575	36.471	39.226	30.714	30.486	28.873	27.485	23.055	21.391	38.964	26.635	27.806	15.606	14.425	12.615	3.233	5.808	1.233	2.084	0.998	2.127	2.397	2.560
Pdensi_DN17351_c0_g3	Bud	MC_2_4	158.50329119378	2623.08539489859	1390.79434304619	-4.04896781621503	0.515533733997799	-7.85393379559585	4.03187168604545e-15	2.33136375327574e-13	5.838	5.200	3.466	2.957	3.167	2.555	3.722	2.185	1.577	1.322	1.937	1.576	4.000	4.698	2.580	2.677	1.485	35.175	1.841	6.949	7.389	108.989	42.222	49.607	4.187	1.573	2.308
Pdensi_DN20473_c0_g1d536949	Bud	MC_2_4	4585.87326462827	65.9385201989581	2325.90589241361	6.10805746204123	0.777771728513337	7.8532778167656	4.05302501497413e-15	2.34137179422908e-13	132.191	204.048	83.504	125.741	111.378	115.624	111.053	73.545	55.327	77.721	75.980	35.731	162.565	194.910	130.095	202.303	106.786	48.003	93.244	27.517	77.353	2.685	2.027	0.373	0.250	0.155	0.000
Pdensi_GG_115732_c0_g1	Bud	MC_2_4	35.4995856959547	7229.87022826235	3632.68490697915	-7.67028279584529	0.976868284325184	-7.85191096785775	4.09745339445992e-15	2.36479376570498e-13	0.615	2.087	0.565	0.238	0.455	1.888	0.675	0.492	0.775	0.332	0.537	0.447	2.521	1.956	1.378	0.213	0.104	0.059	0.213	0.055	0.068	32.294	321.042	163.899	0.218	0.053	0.113
Pdensi_DN23268_c0_g1	Bud	MC_2_4	11.7160045881221	324.674697727613	168.195351157868	-4.78999777219811	0.610407409467587	-7.84721433243425	4.25379919733253e-15	2.45270194628014e-13	0.245	0.264	0.584	1.778	4.820	2.301	3.136	3.040	1.799	1.437	2.395	1.180	1.545	1.883	1.009	0.850	1.813	1.510	4.736	1.470	2.173	8.322	5.737	10.007	0.866	1.740	1.186
Pdensi_DN38203_c0_g1	Bud	MC_2_4	0	645.483502379454	322.741751189727	-12.3932815459043	1.57940264014274	-7.84681577129962	4.26733405558608e-15	2.4581782022377e-13	0.000	0.000	0.000	0.000	0.118	0.000	0.052	0.000	0.000	0.000	0.000	0.000	0.057	0.000	0.000	0.088	0.000	0.206	0.000	0.000	0.000	36.639	9.423	4.842	0.000	0.000	0.168
Pdensi_DN23267_c0_g1d69377	Bud	MC_2_4	360.950634265593	3156.87560960981	1758.9131219377	-3.12832624358659	0.398757352024275	-7.84518762527079	4.32306649476116e-15	2.48792885380924e-13	11.346	11.983	9.722	21.535	30.404	32.794	18.298	20.063	18.793	13.964	17.610	12.798	16.890	25.488	24.139	8.773	12.676	11.832	12.974	16.523	13.140	58.422	84.912	87.992	5.834	13.898	8.060
Pdensi_DN12107_c0_g1d337459	Bud	MC_2_4	449.801457838376	6.76385761711681	228.282657727746	5.95783063077945	0.759504636506168	7.84436373974797	4.35154103356654e-15	2.50195118462511e-13	14.227	15.800	11.145	12.531	14.598	14.687	11.234	10.967	11.816	8.563	8.937	8.715	14.052	14.388	13.887	11.983	6.427	5.895	10.812	2.235	5.295	0.391	0.091	0.063	0.124	0.425	0.216
Pdensi_DN22397_c2_g1	Bud	MC_2_4	19669.6214026146	59.1281471459788	9864.37477488027	8.36818237106977	1.06730826671241	7.84045493889591	4.48917009093982e-15	2.57864706129381e-13	392.478	828.670	581.220	1211.126	902.436	897.201	1406.669	1153.193	1235.593	1028.684	1323.921	1006.885	416.961	816.142	650.588	613.339	368.491	286.121	277.068	88.283	205.451	4.226	0.259	0.311	2.860	2.087	1.114
Pdensi_GG_125149_c2_g1	Bud	MC_2_4	2325.52057965847	46934.1209269031	24629.8207532808	-4.33500282536686	0.552945604276251	-7.83983594740921	4.51135432730504e-15	2.58894761810508e-13	44.131	78.926	90.151	131.948	210.155	274.508	200.047	179.314	229.487	129.068	179.049	123.920	97.259	131.206	127.916	53.807	105.502	115.733	226.809	216.370	328.858	689.046	1488.094	1240.254	150.011	184.587	180.978
Pdensi_DN19746_c2_g9	Bud	MC_2_4	345.13152650624	15.644082065007	180.387804285624	4.52428841266118	0.577119515093632	7.83943064536148	4.52593851128078e-15	2.59487141313431e-13	11.394	9.294	10.940	8.286	5.914	2.919	8.200	4.154	4.044	9.343	4.773	4.687	9.431	7.503	2.685	15.830	9.186	7.581	8.979	0.622	3.266	0.322	0.219	0.579	0.000	0.040	0.000
Pdensi_DN30971_c0_g1d198188	Bud	MC_2_4	49.7050377236462	1199.80086446355	624.752951093596	-4.59310182283132	0.585949832817953	-7.83872878799564	4.55130365159119e-15	2.60695932961509e-13	1.236	1.934	1.374	1.567	3.001	1.801	1.222	1.296	0.651	1.134	2.085	0.810	1.224	3.173	1.992	1.724	2.818	0.672	0.456	2.549	1.379	15.490	41.208	30.400	1.233	1.698	1.657
Pdensi_DN5011_c0_g1d45740	Bud	MC_2_4	8.70105609648771	171.917903289624	90.309479693056	-4.30816615336828	0.549940138896166	-7.83388199671255	4.73032766729252e-15	2.70695668238822e-13	0.268	0.256	0.251	0.074	0.018	0.048	0.097	0.092	0.035	0.069	0.037	0.035	0.115	0.085	0.033	0.256	0.247	0.168	0.136	0.190	0.786	6.297	3.611	3.119	0.116	0.083	0.000
Pdensi_GG_100748_c0_g1	Bud	MC_2_4	361.831050984191	13964.0347067649	7162.93287887453	-5.27024681430802	0.672870020846966	-7.83248866946721	4.78306313717259e-15	2.73456477273394e-13	9.366	16.256	7.520	14.813	30.203	41.151	23.585	35.666	36.552	36.830	26.597	41.632	20.792	28.386	23.407	7.969	20.858	9.425	8.811	44.759	16.168	139.527	453.021	414.463	111.030	116.276	50.463
Pdensi_DN41824_c0_g1d93160	Bud	MC_2_4	0	2467.77656382073	1233.88828191037	-14.3270699232754	1.82953660504949	-7.83098292962983	4.84070403162304e-15	2.76492295569854e-13	0.000	0.000	0.000	0.000	0.000	0.000	0.115	0.000	0.000	0.000	0.000	0.000	0.000	0.000	0.116	0.000	0.000	0.000	0.000	0.482	0.149	7.900	17.050	149.039	0.000	0.000	0.000
Pdensi_DN35803_c0_g1d87701	Bud	MC_2_4	496.341693077922	2678.52462864419	1587.43316086105	-2.43223403548891	0.310701090874196	-7.82821208849161	4.94856646930165e-15	2.8238829914043e-13	16.286	15.525	13.623	17.671	42.075	49.730	18.887	17.333	15.106	9.251	9.480	11.091	17.479	33.573	38.171	12.534	13.749	11.293	7.054	11.458	6.049	68.053	75.708	55.457	2.629	6.687	5.691
Pdensi_DN27027_c0_g1d560751	Bud	MC_2_4	23.3456494754639	39179.6854943459	19601.5155719107	-10.7128156399274	1.36860247384532	-7.82755829004745	4.97436033456686e-15	2.83594430759463e-13	1.243	0.898	0.000	1.045	2.524	0.893	0.000	1.740	0.495	0.489	0.000	0.486	0.912	0.478	0.000	0.000	0.886	1.508	0.460	1.910	1.788	2097.097	644.658	329.491	1.820	0.000	0.504
Pdensi_DN15076_c0_g2d275421	Bud	MC_2_4	0	506.104135582656	253.052067791328	-12.0408400034453	1.53835770584185	-7.82707426089572	4.99354162695443e-15	2.8442166752292e-13	0.000	0.000	0.000	0.391	1.132	0.670	0.000	1.626	0.000	0.000	0.000	0.364	1.028	0.715	0.343	0.000	0.000	0.000	0.000	0.358	0.000	3.760	15.066	17.444	0.000	0.000	0.000
Pdensi_DN38845_c0_g1d317454	Bud	MC_2_4	0	484.121524343961	242.06076217198	-11.9778138775102	1.53041551156369	-7.82651102723858	5.01595333665541e-15	2.85431183889976e-13	0.000	0.000	0.000	0.000	0.000	0.000	0.250	0.474	0.000	0.267	0.285	0.531	0.000	0.781	0.251	0.404	0.000	0.275	0.250	0.261	0.000	5.833	22.563	6.808	1.001	0.507	0.000
Pdensi_DN19623_c0_g1d359959	Bud	MC_2_4	284.385274978603	21.0806732959396	152.732974137271	3.75566122856001	0.479964633647561	7.8248707618691	5.08178696957565e-15	2.88907418303942e-13	6.966	8.371	10.710	3.640	4.362	5.628	3.174	2.470	4.973	2.580	1.857	3.491	4.644	5.472	5.178	3.309	3.044	6.049	3.743	0.742	5.765	0.570	0.512	0.498	0.549	1.105	1.498
Pdensi_DN15579_c0_g1d54375	Bud	MC_2_4	1296.09777480365	119.166678424594	707.632226614124	3.43446759419975	0.439016445031703	7.82309554247274	5.15399568747212e-15	2.92739262517539e-13	43.408	43.075	32.163	31.122	25.852	19.971	23.788	16.974	20.179	16.704	19.046	15.948	24.826	29.484	21.136	30.009	22.208	44.942	11.843	5.128	11.512	4.514	2.559	2.019	38.149	57.037	62.354
Pdensi_DN39333_c0_g1d378975	Bud	MC_2_4	0	1087.71991746685	543.859958733423	-13.1455268378169	1.6804801465834	-7.82248267826503	5.17915830252249e-15	2.93894306359729e-13	0.000	0.000	0.000	0.000	0.000	0.000	0.000	0.650	0.000	0.366	0.390	0.000	0.000	0.000	0.343	0.000	0.000	0.000	0.000	6.093	2.229	7.519	61.018	9.968	0.000	0.000	0.000
Pdensi_DN11307_c0_g1d268431	Bud	MC_2_4	5.4469444627508	380.280716342333	192.863830402542	-6.12532764404498	0.783641755062376	-7.81648961974648	5.43167948016949e-15	3.07936778574078e-13	0.280	0.192	0.033	1.280	2.863	1.367	1.387	0.889	0.598	0.638	1.125	0.493	3.965	3.614	2.967	0.730	2.022	11.519	2.596	4.634	2.289	6.409	11.212	10.186	1.568	2.616	3.311
Pdensi_GG_44349_c0_g1	Bud	MC_2_4	293.376542013842	9.74811256224174	151.562327288042	4.84592245253637	0.620228591565845	7.81312328782237	5.57879779897808e-15	3.15983107334119e-13	10.727	6.860	9.263	10.330	10.373	6.343	11.198	13.085	14.510	8.491	8.302	7.978	9.000	4.405	5.876	16.367	5.323	3.245	5.632	2.518	4.083	0.361	0.273	0.091	0.867	0.271	1.509
Pdensi_DN18504_c0_g1d187006	Bud	MC_2_4	0	243.842563087851	121.921281543926	-10.9877045520734	1.40645287624182	-7.81235172374463	5.61306598182184e-15	3.17628588755733e-13	0.000	0.000	0.000	0.000	0.000	0.416	0.141	0.223	0.351	0.100	0.108	0.000	0.095	0.148	0.241	0.116	0.141	0.374	1.890	0.947	5.153	8.338	3.367	6.693	0.000	0.000	0.000
Pdensi_GG_41455_c1_g1	Bud	MC_2_4	437.360802398893	0	218.680401199446	10.6742585759277	1.36650488990956	7.81135776004006	5.65751734688122e-15	3.1966208067192e-13	18.143	8.398	13.485	5.146	8.250	2.609	12.474	12.255	12.853	7.170	8.303	8.166	7.714	2.619	3.066	10.704	6.457	7.463	2.250	3.185	2.566	0.000	0.000	0.000	0.000	0.000	0.000
Pdensi_DN15436_c0_g2d467036	Bud	MC_2_4	257.538389465064	6216.49889718531	3237.01864332519	-4.59303653868238	0.587997971809168	-7.81131357400844	5.65950142826714e-15	3.1966208067192e-13	10.889	6.587	6.092	22.337	15.533	30.224	26.556	23.887	45.813	22.138	33.841	31.413	13.397	13.695	16.318	7.992	8.645	7.413	16.500	23.070	15.092	95.375	120.489	235.671	16.843	14.946	23.109
Pdensi_DN15430_c0_g3	Bud	MC_2_4	4.79158838330601	270.881733245684	137.836660814495	-5.81992872181907	0.745357040592399	-7.80824276804774	5.79908048122145e-15	3.27242272790187e-13	0.043	0.186	0.215	0.326	0.272	0.373	0.285	0.000	0.658	0.354	0.109	0.256	0.048	0.099	0.340	0.117	0.190	0.485	2.256	0.402	1.361	6.760	4.828	8.502	0.067	0.097	0.259
Pdensi_DN39301_c1_g1	Bud	MC_2_4	14.1301657119267	3783.98226229284	1899.05621400238	-8.0649879169806	1.0330593554564	-7.80689693615673	5.86131615680256e-15	3.30447979773513e-13	0.384	0.412	0.517	1.749	0.427	8.988	6.779	1.164	2.045	3.579	1.070	1.004	0.577	1.257	5.689	1.782	0.241	0.411	1.618	0.286	0.156	19.262	227.118	26.017	0.000	1.565	0.033
Pdensi_GG_131201_c0_g1	Bud	MC_2_4	656.476236560626	0	328.238118280313	11.26013968175	1.44261729103423	7.80535472001546	5.93344191194964e-15	3.3420482066123e-13	10.327	34.583	15.236	48.546	31.128	14.636	48.349	76.308	84.414	48.918	72.092	56.214	19.465	22.825	8.999	17.928	54.935	19.770	20.522	9.342	17.764	0.000	0.000	0.000	0.000	0.000	0.147
Pdensi_DN1963_c0_g1d44028	Bud	MC_2_4	1.50822217476734	7376.33419189103	3688.9212070329	-12.252771550513	1.57021553865104	-7.80324181547663	6.03367757254318e-15	3.39536561956571e-13	0.000	0.000	0.144	0.182	0.000	0.157	0.000	0.000	0.341	0.000	0.000	0.000	0.160	0.000	0.000	0.000	0.000	0.176	0.000	0.000	0.206	15.532	248.318	259.409	0.000	0.000	0.000
Pdensi_DN24797_c0_g2	Bud	MC_2_4	583.277136984166	0	291.638568492083	11.0896021273416	1.42183041683223	7.79952517266349	6.21405438699526e-15	3.49364121436165e-13	29.778	12.469	11.062	45.531	17.511	6.340	19.772	8.007	10.582	15.336	3.186	4.206	14.382	10.242	2.561	3.307	0.413	0.440	0.123	0.000	0.250	0.000	0.000	0.000	0.000	0.000	0.000
Pdensi_DN19650_c2_g2	Bud	MC_2_4	2.18460561056238	695.570507398009	348.877556504286	-8.31548235110562	1.06645819716718	-7.79728860746154	6.32514695444977e-15	3.55281870629647e-13	0.061	0.092	0.030	0.456	0.581	1.650	1.004	0.548	0.485	0.177	0.393	0.215	0.172	0.661	0.769	0.082	0.200	0.227	0.138	0.106	0.043	3.230	12.764	33.360	0.234	0.170	0.073
Pdensi_DN21449_c0_g2	Bud	MC_2_4	18.0411292830087	574.32516421396	296.183146748484	-4.99361836345938	0.640488831045413	-7.79657368155623	6.36106868100424e-15	3.56970276358513e-13	0.643	0.481	0.519	1.301	1.141	1.929	1.307	1.901	3.108	2.854	1.670	2.721	0.767	0.966	0.892	0.967	0.894	1.041	92.663	2.747	68.327	27.408	7.745	9.345	5.249	7.147	10.713
Pdensi_DN24699_c0_g1	Bud	MC_2_4	1128.42014476802	5135.97917746656	3132.19966111729	-2.18634415290927	0.280437880596328	-7.79617984653212	6.38094277207623e-15	3.57755841165909e-13	36.061	32.917	34.358	20.341	19.535	36.361	30.062	21.591	36.793	27.467	30.061	23.599	25.836	25.322	30.694	23.415	25.592	25.854	21.294	31.226	33.683	125.344	141.015	114.724	42.173	70.126	185.879
Pdensi_DN14777_c0_g1	Bud	MC_2_4	7.64403397048259	1230.08679696942	618.865415469949	-7.33110818143455	0.940558396196069	-7.7944210705938	6.47044434532027e-15	3.62440124469053e-13	0.082	0.355	0.253	0.832	0.406	0.000	0.364	0.086	0.194	0.000	0.208	0.000	0.275	0.000	0.000	0.370	0.447	0.203	0.148	0.612	0.696	12.240	62.611	14.350	0.672	0.369	1.226
Pdensi_DN22652_c1_g1d301570	Bud	MC_2_4	812.778513938502	5.06824680604883	408.923380372276	7.27682643967214	0.933646619002214	7.79398360318476	6.49289764123935e-15	3.63363558437299e-13	17.139	30.853	26.500	47.385	31.704	36.718	48.615	24.178	35.867	27.424	24.015	21.469	16.680	28.112	24.851	22.949	12.020	14.551	21.296	2.158	9.752	0.289	0.000	0.097	1.437	0.107	0.180
Pdensi_DN18415_c0_g2d283800	Bud	MC_2_4	326.706121358704	0	163.353060679352	10.2534072497986	1.31562658941973	7.79355428983912	6.51500698000854e-15	3.64038920425723e-13	11.026	10.498	8.366	9.513	17.019	3.201	23.771	18.350	13.470	16.848	14.229	4.745	8.044	7.757	3.580	15.893	9.223	3.605	1.191	4.046	1.934	0.000	0.000	0.000	0.000	0.302	0.000
Pdensi_DN26113_c0_g1d499669	Bud	MC_2_4	1.94587415668066	33663.4429007467	16832.6943874517	-14.0772339986948	1.80627484767472	-7.79351714763503	6.51692325686568e-15	3.64038920425723e-13	0.176	0.000	0.000	1.114	0.427	5.594	1.367	0.554	0.000	0.415	1.334	0.829	0.587	2.436	6.262	0.000	1.135	0.215	0.389	0.000	0.252	22.224	525.791	1818.971	0.523	7.306	3.823
Pdensi_DN15118_c1_g4	Bud	MC_2_4	30.3097611586386	1248.99928860277	639.654524880704	-5.3655897831971	0.688512431538443	-7.79301801596812	6.5427288306071e-15	3.65145438164991e-13	0.732	1.220	0.828	1.416	2.280	2.917	1.694	1.732	0.512	0.624	0.815	0.996	0.987	2.168	2.299	1.625	9.559	3.820	13.878	26.021	4.834	29.346	51.790	11.750	2.440	2.473	1.441
Pdensi_GG_29259_c0_g1	Bud	MC_2_4	670.303751611329	0	335.151875805665	11.2902353980519	1.44893522230444	7.79209120204526	6.59091302492835e-15	3.674977218515e-13	36.139	11.522	13.611	13.719	12.905	20.222	26.658	34.356	68.342	34.820	21.024	21.024	21.163	7.883	11.358	37.933	12.677	8.800	7.058	15.249	7.320	0.000	0.000	0.000	0.000	0.882	0.000
Pdensi_DN24700_c1_g5	Bud	MC_2_4	15.1089098063665	1091.5653655103	553.337137658333	-6.17567421380185	0.792777069307277	-7.78992538116435	6.70487798803106e-15	3.73510165540014e-13	0.228	0.844	0.302	0.349	0.668	0.353	0.166	0.210	0.030	0.059	0.319	0.030	0.197	0.698	0.199	0.138	0.279	0.064	0.058	0.000	0.109	12.955	43.295	22.955	2.907	20.251	12.961
Pdensi_DN26176_c0_g1	Bud	MC_2_4	1.30610913769729	229.170426028214	115.238267582956	-7.45255708043633	0.957490249591454	-7.78342869143181	7.05849450910472e-15	3.92849738272732e-13	0.054	0.047	0.014	1.087	1.789	3.021	0.930	0.577	0.475	0.187	0.185	0.338	0.711	1.454	1.301	0.308	0.421	0.308	1.374	0.914	0.699	5.272	2.682	8.908	0.275	0.198	0.260
Pdensi_DN25760_c3_g2	Bud	MC_2_4	24.4530388783674	521.765367076767	273.109202977567	-4.41548917655595	0.567520874463929	-7.78031148321504	7.23461985363567e-15	4.02284505614766e-13	0.570	1.099	0.572	0.529	1.936	1.757	1.190	1.335	1.541	1.054	0.888	0.889	1.960	1.379	2.244	0.321	0.345	0.179	0.494	0.420	0.503	17.432	7.534	14.287	2.835	2.060	4.721
Pdensi_GG_3802_c0_g1	Bud	MC_2_4	14.4151232114804	1038.38431609342	526.39971965245	-6.17055909376325	0.793390336305595	-7.77745683479878	7.39970057223806e-15	4.11088474856233e-13	0.158	0.683	0.474	3.397	5.747	9.807	4.205	3.144	2.995	2.233	1.396	0.930	2.283	6.191	6.325	0.565	0.170	0.193	3.837	0.183	5.885	11.050	26.996	36.792	0.000	0.177	0.000
Pdensi_DN15662_c0_g1	Bud	MC_2_4	172.435837930866	1344.82008481007	758.627961370467	-2.96263180821248	0.380978568858049	-7.77637392332255	7.46328920774358e-15	4.14243166163255e-13	6.258	4.882	4.647	7.726	7.597	7.905	7.929	6.715	7.216	6.877	5.838	4.930	6.410	8.234	4.963	5.672	6.494	4.492	9.176	6.078	7.993	27.797	35.071	36.120	7.303	17.316	10.496
Pdensi_DN237_c0_g1d202516	Bud	MC_2_4	0.215460310681048	493.075896396831	246.645678353756	-11.0427770013058	1.42104356483261	-7.77089265564254	7.79349252592841e-15	4.32176842366784e-13	0.000	0.000	0.019	0.822	0.694	0.248	0.168	0.220	0.248	0.338	1.461	0.572	0.214	1.285	0.130	0.070	1.622	0.218	0.044	2.062	0.993	9.254	20.506	6.599	3.244	10.806	13.163
Pdensi_DN19525_c0_g1d218718	Bud	MC_2_4	1326.48543568213	0	663.242717841066	12.2749439500861	1.57981328343026	7.7698700718818	7.85666741411764e-15	4.35283681083526e-13	86.831	14.308	19.994	9.028	1.331	1.588	2.231	2.078	3.024	2.441	1.511	1.496	42.297	0.675	0.000	12.644	0.794	0.055	0.000	0.000	0.000	0.000	0.000	0.000	0.000	0.000	0.000
Pdensi_DN40474_c2_g4	Bud	MC_2_4	1.2950056509367	480.322893595197	240.808949623067	-8.52846448373321	1.09784882119887	-7.76834143194684	7.95204724484581e-15	4.40167502403792e-13	0.065	0.000	0.064	0.202	0.193	0.829	0.456	0.284	0.508	0.132	0.020	0.191	0.232	0.148	0.436	0.000	0.054	0.101	0.332	0.037	0.646	9.584	4.155	21.409	0.653	1.411	1.546
Pdensi_DN15075_c0_g1d275390	Bud	MC_2_4	0.221012054061346	642.7882268679	321.504619460981	-11.4240370152626	1.47083922909834	-7.76701952820895	8.03544590680019e-15	4.44379864099228e-13	0.000	0.015	0.000	0.017	0.000	0.030	0.030	0.000	0.065	0.082	0.000	0.050	0.000	0.000	0.000	0.013	0.000	0.088	0.016	0.049	0.000	5.317	19.542	21.285	17.823	11.461	49.200
Pdensi_DN1343_c0_g1d203207	Bud	MC_2_4	2.84433381621653	3009.49434629174	1506.16934005398	-10.0485031165801	1.29390693239785	-7.76601690970025	8.09927441902154e-15	4.47503285685466e-13	0.123	0.133	0.000	0.311	0.298	0.402	1.296	0.772	1.308	0.207	2.173	1.737	0.000	0.283	0.822	0.110	0.000	0.000	0.333	0.285	0.000	8.123	65.232	139.588	0.000	0.138	0.148
Pdensi_DN23937_c0_g1d550931	Bud	MC_2_4	0.861841242724193	1155.41530114176	578.138571192241	-10.3826436313228	1.33825912029975	-7.75832084671116	8.60612047193498e-15	4.75076575970242e-13	0.000	0.000	0.084	0.084	0.000	0.000	0.935	0.672	1.652	1.670	0.351	0.796	0.195	0.000	0.093	0.000	0.170	0.164	3.997	4.734	1.497	22.762	54.679	7.981	0.000	0.000	0.000
Pdensi_DN13527_c0_g1d272171	Bud	MC_2_4	15.4371382260656	533.066184056079	274.251661141072	-5.10819852760659	0.658586864382071	-7.75630186976084	8.74417465810707e-15	4.82260241469948e-13	0.754	0.398	0.256	0.701	0.344	0.412	0.330	0.357	0.310	0.211	0.186	0.057	0.423	0.370	0.204	0.494	1.016	0.503	3.289	1.567	1.741	9.641	10.500	18.814	2.085	2.902	1.511
Pdensi_GG_43725_c1_g1	Bud	MC_2_4	0	1096.90842065277	548.454210326387	-13.1579103090443	1.69742285813906	-7.75169855051306	9.06714329998075e-15	4.99620109727808e-13	0.000	0.000	0.000	0.000	0.810	0.718	0.000	0.349	0.000	0.000	0.000	0.000	0.367	1.151	0.736	0.298	0.000	0.809	0.369	0.000	1.435	71.075	11.308	5.349	0.000	0.000	0.000
Pdensi_GG_17584_c0_g1	Bud	MC_2_4	41.3593061805554	686.550196753366	363.954751466961	-4.05311969135779	0.522913889997635	-7.75102702163089	9.1152285452673e-15	5.01815583783215e-13	0.737	1.437	1.623	0.747	3.221	1.448	1.474	1.700	1.399	1.391	2.050	0.521	0.328	0.681	1.314	1.056	0.159	0.901	1.305	0.684	6.132	14.208	21.280	15.120	1.541	1.491	1.956
Pdensi_DN33939_c0_g3	Bud	MC_2_4	0.442024108122691	564.496034422198	282.46902926516	-10.3351784002129	1.33358560042595	-7.74991751329038	9.19522600401033e-15	5.05762349532232e-13	0.000	0.044	0.000	0.051	0.049	0.503	0.000	0.170	0.000	0.000	0.000	0.000	0.000	0.094	0.046	0.000	0.090	0.000	2.345	0.522	0.352	20.538	4.908	17.277	0.000	0.000	0.000
Pdensi_DN38621_c2_g3	Bud	MC_2_4	0.884048216245383	2524.31845670345	1262.60125245985	-11.4879502411835	1.48310523991793	-7.74587664582668	9.49246306731761e-15	5.2163997404588e-13	0.000	0.081	0.000	0.378	0.407	3.740	1.993	0.548	0.594	0.088	0.309	0.224	0.209	0.520	2.187	0.086	0.083	0.024	0.086	0.110	0.081	30.507	12.179	138.587	0.000	0.275	0.023
Pdensi_DN14298_c0_g1d179354	Bud	MC_2_4	114.648445183092	1935.6785683529	1025.16350676799	-4.07686330632582	0.526511612726994	-7.74315932978244	9.69763911917637e-15	5.3243449115276e-13	4.135	3.432	2.918	4.781	4.526	5.467	5.109	3.560	5.059	4.702	3.273	3.766	3.496	4.114	4.133	3.539	2.745	3.439	3.810	5.609	6.753	31.840	38.994	70.101	3.413	5.914	6.322
Pdensi_DN10914_c0_g1d387447	Bud	MC_2_4	89.9954402607406	23458.4315773493	11774.213508805	-8.02608271176246	1.03666378808849	-7.74222347108484	9.76930833828675e-15	5.35455414927974e-13	0.728	3.582	3.943	8.522	34.115	92.658	3.811	5.501	7.940	2.164	5.415	6.252	12.048	24.961	34.077	3.335	40.866	40.919	321.609	690.329	248.605	1371.157	404.962	80.801	3.533	8.789	19.682
Pdensi_DN218_c0_g1	Bud	MC_2_4	0	329.571068919374	164.785534459687	-11.4242801705425	1.47558363380547	-7.74221122328373	9.77024973697574e-15	5.35455414927974e-13	0.000	0.000	0.000	3.362	2.060	6.562	2.552	1.953	2.107	0.868	1.371	1.027	0.677	1.051	2.963	0.046	1.190	0.319	1.351	6.173	1.573	13.374	8.783	3.068	11.952	19.665	34.650
Pdensi_DN25744_c1_g1	Bud	MC_2_4	91.9787409666732	3226.09855867748	1659.03864982208	-5.13204267834426	0.663072896313014	-7.73978654063641	9.95838633413192e-15	5.45275384094087e-13	2.922	3.431	2.067	4.176	6.705	12.323	2.988	2.231	5.569	3.079	0.000	4.024	2.856	7.313	6.475	5.275	10.906	9.423	14.647	20.896	9.456	37.471	61.588	133.413	2.693	4.211	4.491
Pdensi_DN15108_c0_g2	Bud	MC_2_4	562.142214576658	1.51696302405998	281.829588800359	8.61945764687108	1.11374546665449	7.73916294605669	1.00073459852047e-14	5.47463865541012e-13	28.750	14.901	7.739	18.344	14.576	16.147	16.373	9.034	15.852	6.930	10.911	6.983	14.744	13.013	10.076	11.694	2.922	1.656	2.903	0.078	1.023	0.019	0.032	0.027	0.042	0.059	0.109
Pdensi_DN5005_c0_g1	Bud	MC_2_4	13.3249060726849	2484.49756586997	1248.91123597133	-7.54273721233906	0.975320864764476	-7.73359566562795	1.04550737338572e-14	5.71443922358254e-13	0.266	0.618	0.330	4.458	11.449	17.043	5.927	3.830	3.045	1.007	1.673	0.707	3.286	7.385	7.981	0.441	0.757	0.222	0.781	1.798	0.348	12.662	32.246	131.304	9.310	10.987	15.714
Pdensi_DN15221_c0_g1d214075	Bud	MC_2_4	286.632135872048	3841.82151477533	2064.22682532369	-3.74428145025494	0.484174378251701	-7.73333249019726	1.04767196641054e-14	5.72113459110358e-13	7.091	7.918	11.270	208.022	213.044	74.708	238.909	223.945	259.209	188.844	223.622	195.800	11.484	24.794	13.592	16.329	32.866	34.223	59.386	61.501	75.065	62.009	107.233	111.008	3.037	2.602	3.096
Pdensi_DN15296_c0_g1d214116	Bud	MC_2_4	102.703876070859	1736.35804760695	919.530961838906	-4.0794685086416	0.527596813383713	-7.73217048540941	1.05728218770127e-14	5.76844066709272e-13	1.900	4.988	2.546	9.010	10.222	13.948	7.080	7.599	5.530	7.564	7.701	5.416	5.216	10.730	10.624	3.465	4.889	5.537	10.712	17.379	14.613	39.843	41.472	46.969	5.538	9.011	12.375
Pdensi_DN23816_c1_g2	Bud	MC_2_4	375.604147547969	0	187.802073773985	10.4546241369031	1.3523270162829	7.73084025610864	1.06839021434153e-14	5.82382662227639e-13	14.305	12.359	7.704	48.623	49.244	13.909	60.554	32.738	37.343	32.487	16.353	13.929	7.436	13.940	3.639	11.547	6.385	6.703	5.181	0.460	8.032	0.000	0.000	0.000	0.000	0.000	0.000
Pdensi_DN15466_c0_g1d182052	Bud	MC_2_4	55.3096024192071	1387.85889009504	721.584246257122	-4.64837422483905	0.601300433050684	-7.73053530205464	1.07095285760809e-14	5.83257402451175e-13	2.074	1.048	1.936	4.031	12.920	1.812	12.909	63.918	74.550	100.889	185.812	101.873	24.484	28.576	4.934	4.831	29.994	33.829	34.745	338.695	54.321	35.595	17.431	49.777	2617.250	3513.159	2961.209
Pdensi_DN36506_c2_g5	Bud	MC_2_4	12.6054037545099	2313.09792530961	1162.85166453206	-7.51941759004527	0.972896895532946	-7.72889462857849	1.08484421157219e-14	5.90294855712311e-13	0.665	0.304	0.183	0.292	0.206	0.829	0.241	0.115	0.086	0.143	0.217	0.131	0.368	0.593	1.191	0.279	0.300	0.217	0.521	1.442	0.387	9.180	90.069	65.771	0.211	0.649	0.000
Pdensi_DN20649_c0_g1d362254	Bud	MC_2_4	19.037161089048	825.404193401786	422.220677245417	-5.4396150806672	0.703813817039371	-7.72876995161764	1.08590705362609e-14	5.9034561322487e-13	0.239	1.035	0.479	1.811	2.323	0.518	2.113	3.008	1.422	2.822	0.903	0.843	0.000	0.551	0.000	0.427	0.256	1.746	0.264	2.212	0.000	32.281	17.740	12.958	0.000	0.000	0.289
Pdensi_DN19639_c0_g1d117970	Bud	MC_2_4	992.674767269895	27.3269142235598	510.000840746727	5.15349208700859	0.667111020878524	7.72508911668393	1.11775117164339e-14	6.07115373229463e-13	40.832	29.878	20.093	30.547	27.118	18.839	15.910	18.174	16.561	9.752	18.675	9.171	27.851	27.017	16.208	14.135	10.112	7.652	7.386	5.835	8.462	1.333	0.518	0.324	32.943	51.390	54.985
Pdensi_DN16222_c0_g1d347070	Bud	MC_2_4	289.885826453723	12.1214022226593	151.003614338191	4.65229839470418	0.602250366301433	7.72485772532623	1.11978343086189e-14	6.07677126009973e-13	8.306	10.175	8.063	28.288	27.687	20.740	21.688	19.797	26.554	13.511	20.652	18.613	6.663	13.228	7.810	6.250	2.459	1.634	1.371	1.475	1.877	0.170	0.252	0.454	0.569	0.683	0.846
Pdensi_DN21568_c0_g5	Bud	MC_2_4	2.60666653201429	599.996386550732	301.301526541373	-7.84466952505359	1.01563845763579	-7.72387995558423	1.12841118489567e-14	6.11813893374245e-13	0.112	0.060	0.056	0.424	0.000	0.589	0.247	0.175	0.066	0.197	0.142	0.199	0.187	0.065	0.189	0.000	0.123	0.070	0.378	0.243	0.160	10.340	3.301	29.936	0.172	0.377	0.352
Pdensi_DN16433_c0_g1d215250	Bud	MC_2_4	2.39526210681327	687.201163415451	344.798212761132	-8.16491574820971	1.05744285131549	-7.72137779176651	1.15078906041169e-14	6.23391853294903e-13	0.072	0.077	0.054	5.024	11.998	5.802	5.252	6.626	4.233	5.477	5.327	5.627	2.652	5.812	1.452	0.216	2.557	0.690	1.225	3.031	1.858	3.157	35.633	10.523	0.000	0.000	0.014
Pdensi_DN14475_c0_g1d213391	Bud	MC_2_4	421.863398073917	7.55269910607822	214.708048589998	5.74194900954014	0.743671365110613	7.72108390738709	1.15344587634364e-14	6.24275666833879e-13	7.141	14.693	16.864	26.049	20.522	18.634	27.547	18.104	29.688	19.303	17.043	20.800	6.407	13.569	11.067	10.763	6.508	6.221	4.885	8.152	8.386	0.375	0.139	0.109	0.209	0.075	0.421
Pdensi_DN11441_c0_g1d268615	Bud	MC_2_4	10.8805416518906	261.414022876523	136.147282264207	-4.58528331243129	0.594153541547052	-7.71733734093744	1.1878496993143e-14	6.42324977725128e-13	0.495	0.319	0.171	0.489	0.574	0.767	0.473	0.405	0.717	0.228	0.177	0.691	0.243	0.592	0.565	0.227	0.415	0.389	0.829	0.900	1.126	5.555	6.778	6.956	0.926	0.421	0.616
Pdensi_DN8650_c0_g1d264844	Bud	MC_2_4	312.279894660463	0	156.139947330232	10.1882556333622	1.32052153558973	7.71532713308784	1.20672315237213e-14	6.5195172406064e-13	10.868	9.779	7.937	6.298	4.926	2.407	4.701	4.641	4.599	3.916	4.655	4.123	8.192	7.866	1.639	9.728	4.158	4.045	0.814	0.640	1.058	0.000	0.000	0.000	0.000	0.000	0.000
Pdensi_DN19547_c0_g1d218706	Bud	MC_2_4	359.779031214759	5.65737334464838	182.718202279704	5.94423376432991	0.770514615919049	7.71462817384689	1.21335443467582e-14	6.54953234206928e-13	16.952	9.280	6.647	11.721	6.441	5.575	9.580	6.778	7.936	6.840	4.235	5.490	7.289	7.758	4.141	8.909	2.741	2.007	1.386	3.906	1.456	0.251	0.105	0.081	0.000	0.000	0.024
Pdensi_DN20247_c0_g1	Bud	MC_2_4	37.7530137469875	3341.89577262661	1689.8243931868	-6.46757538871164	0.838887719053848	-7.70970326756743	1.26110611420363e-14	6.80126032609661e-13	2.252	0.645	0.551	2.271	3.046	6.044	4.164	1.906	3.614	2.335	2.222	3.845	4.570	2.249	8.961	1.302	1.801	3.661	6.576	5.201	2.300	37.944	63.397	139.347	5.510	4.645	2.776
Pdensi_DN39627_c0_g1d151386	Bud	MC_2_4	100.138248120157	45169.6100072301	22634.8741276751	-8.81722142973976	1.14372655381174	-7.70920409284392	1.26604808122859e-14	6.82187040441121e-13	6.134	2.904	0.114	0.578	0.828	1.613	0.316	0.179	0.538	0.134	0.507	0.203	5.355	0.858	1.671	0.413	0.063	0.569	0.064	1.466	0.246	2069.914	854.000	566.356	0.088	0.064	0.344
Pdensi_DN29871_c0_g1d370444	Bud	MC_2_4	438.508848884722	0	219.254424442361	10.6780232295982	1.38541483716778	7.7074555166649	1.28351022014848e-14	6.90984706316541e-13	7.584	14.043	18.590	26.357	27.023	17.033	29.472	34.311	50.207	23.884	37.721	30.696	7.201	15.246	11.327	15.722	14.809	11.861	6.349	3.242	6.831	0.000	0.000	0.000	0.000	0.017	0.000
[truncated: 6,596 more rows]
