# Supplementary material for: Transcriptional Regulation of Pine Male and Female Cone Initiation and Development: Key Players Identified Through Comparative Transcriptomics
Source: Front Genet. 2022 Mar 18;13:815093. doi: 10.3389/fgene.2022.815093 (PMC8971679; doi:10.3389/fgene.2022.815093)
Supplement: Supplementary file 2 [file DataSheet3.ZIP › SUP_DEG/salmon.gene.counts.matrix.Bud_vs_Needles.DESeq2.DE_results.P0.001_C2.DE.subset]

sampleA	sampleB	baseMeanA	baseMeanB	baseMean	log2FoldChange	lfcSE	stat	pvalue	padj	Bud_Rep1	Bud_Rep2	Bud_Rep3	FC_3_1_Rep1	FC_3_1_Rep2	FC_3_1_Rep3	FC_3_2_Rep1	FC_3_2_Rep2	FC_3_2_Rep3	FC_3_3_Rep1	FC_3_3_Rep2	FC_3_3_Rep3	FC_3_Rep1	FC_3_Rep2	FC_3_Rep3	MC_2_2_Rep1	MC_2_2_Rep2	MC_2_2_Rep3	MC_2_3_Rep1	MC_2_3_Rep2	MC_2_3_Rep3	MC_2_4_Rep1	MC_2_4_Rep2	MC_2_4_Rep3	Needles_Rep1	Needles_Rep2	Needles_Rep3
Pdensi_DN20864_c0_g2	Bud	Needles	110.381679117754	113754.641735758	56932.511707438	-10.0100121976572	0.232729106712087	-43.0114322143675	0	0	2.478	3.539	3.418	6.672	3.829	2.734	4.089	4.046	3.858	5.491	3.849	4.246	1.549	1.806	0.886	4.937	7.838	5.922	15.009	18.447	12.974	14.812	1.695	2.224	2370.735	2837.411	2615.097
Pdensi_DN15466_c0_g1d182052	Bud	Needles	59.0634559528108	131594.172400216	65826.6179280843	-11.1207087445623	0.308632371280208	-36.0322175487736	2.61912972936289e-284	8.03509714022594e-280	2.074	1.048	1.936	4.031	12.920	1.812	12.909	63.918	74.550	100.889	185.812	101.873	24.484	28.576	4.934	4.831	29.994	33.829	34.745	338.695	54.321	35.595	17.431	49.777	2617.250	3513.159	2961.209
Pdensi_DN24271_c1_g2	Bud	Needles	32902.7502304456	13.2111061190754	16457.9806682823	11.3817804935614	0.382951761736693	29.7211858797694	4.08892724388653e-194	8.36281029677153e-190	929.832	1102.059	789.080	1044.160	1543.936	1049.384	1443.163	1320.932	1678.413	1184.613	1773.893	1638.996	1101.338	1249.907	936.735	1246.970	1525.105	1223.200	1624.861	804.722	1206.492	290.075	337.057	39.213	0.335	0.244	0.304
Pdensi_DN21123_c0_g2	Bud	Needles	171.814240789989	5933.35919386143	3052.58671732571	-5.11004221326064	0.17744162484632	-28.7984412771603	2.24355612287081e-182	3.44144682577461e-178	4.940	4.439	5.333	6.735	4.410	6.864	3.010	2.674	5.753	3.947	3.205	3.321	6.174	4.738	4.267	6.451	2.974	5.637	3.944	6.791	6.731	6.465	0.229	0.380	113.352	156.406	141.286
Pdensi_DN3996_c0_g1d45136	Bud	Needles	85.3725696738	9557.97548750171	4821.67402858776	-6.80685207877152	0.236605106722976	-28.7688299422091	5.26673341204977e-182	6.46301923926276e-178	2.393	2.582	2.318	5.351	6.517	1.188	1.964	5.707	3.617	2.727	5.011	2.584	2.969	4.334	1.073	10.890	18.054	12.353	8.274	18.286	9.200	3.836	0.084	0.000	194.444	197.031	265.376
Pdensi_DN12697_c0_g1d521551	Bud	Needles	87989.0346560463	19.5545244811397	44004.2945902637	12.1948199897684	0.427316126837086	28.5381693408864	3.93896914934127e-179	4.0280555016022e-175	3499.062	1694.489	2370.495	2836.528	567.846	1960.690	1485.781	371.531	1708.112	1417.340	200.840	1287.617	2581.735	1559.755	1609.496	4105.652	626.053	606.796	146.585	25.025	133.037	11.110	4.240	8.816	0.512	0.393	0.424
Pdensi_GG_120481_c0_g2	Bud	Needles	64.908811483947	8297.51387378842	4181.21134263619	-6.99831085529115	0.258501268055815	-27.0726364629673	2.06824998114208e-161	1.81288020132764e-157	1.826	2.188	1.538	2.805	2.348	2.195	2.989	2.349	2.630	3.126	3.090	2.953	1.312	2.187	1.687	1.723	1.334	1.103	1.567	1.365	1.470	4.286	4.478	3.871	162.858	176.566	232.544
Pdensi_DN4768_c0_g1d167309	Bud	Needles	4.66049488654603	10862.3512303015	5433.50586259404	-11.1893129476493	0.414174544185506	-27.0159359254046	9.6043803672484e-161	7.36619957741575e-157	0.128	0.172	0.127	0.880	0.383	0.171	0.139	0.166	0.112	0.037	0.201	0.000	0.673	0.183	0.752	0.750	1.089	0.639	2.824	2.817	2.599	2.876	0.156	0.065	184.339	259.384	313.578
Pdensi_DN80885_c0_g1	Bud	Needles	1661.3066598918	104916.589598867	53288.9481293794	-5.98071407680695	0.224033765509401	-26.6955923505914	5.29543954099689e-157	3.61013648796607e-153	58.036	46.067	38.632	89.395	101.747	64.394	24.646	44.066	31.376	23.255	45.545	15.575	87.099	83.534	72.543	90.439	85.281	66.441	97.312	112.043	88.144	40.267	1.421	0.335	2185.954	2410.890	2610.275
Pdensi_GG_58433_c0_g1	Bud	Needles	12.0993920376172	4430.71902043973	2221.40920623867	-8.51733733036677	0.325036622625106	-26.204238961068	2.37765730950442e-151	1.45885919539262e-147	0.333	0.360	0.334	0.000	0.000	1.077	0.000	0.000	0.000	0.000	0.000	0.000	0.735	0.000	1.473	0.596	0.356	4.046	4.426	1.154	2.392	2.520	0.000	0.000	82.018	134.643	91.660
Pdensi_DN40925_c0_g1d573241	Bud	Needles	22.5516345028912	21786.3043477231	10904.427991113	-9.91602697417723	0.383897319386589	-25.8298937591478	4.09384962508814e-147	2.28351210405939e-143	0.627	0.340	0.944	4.353	1.527	1.016	2.420	2.303	1.870	1.853	2.761	1.474	0.347	0.362	0.000	3.091	5.707	6.869	4.517	10.513	6.765	6.180	1.524	0.630	385.514	613.959	519.261
Pdensi_DN5385_c0_g1d382960	Bud	Needles	18724.5761165443	8.06638616186465	9366.3212513531	11.3722312333626	0.445819410108236	25.5086049990549	1.58227807479777e-143	8.09031965294723e-140	519.922	585.692	498.742	713.032	651.871	663.803	729.500	628.439	820.613	673.056	750.813	625.331	646.110	550.783	696.537	592.826	412.273	360.656	671.694	241.443	332.739	61.245	49.519	12.484	0.270	0.078	0.210
Pdensi_DN29780_c0_g1	Bud	Needles	79.3808257942782	4683.01707549567	2381.19895064497	-5.88195206962756	0.230758580942037	-25.4896352959676	2.56848962349238e-143	1.21226782945094e-139	2.521	1.982	2.293	2.756	1.954	1.094	1.964	2.924	1.984	3.692	3.488	2.086	2.813	1.637	0.856	3.051	3.519	3.148	7.419	6.229	3.465	0.642	0.043	0.118	92.457	102.515	127.815
Pdensi_DN11585_c0_g1d336306	Bud	Needles	346.851826990195	12605.5667976618	6476.20931232598	-5.18368875102497	0.207384837242433	-24.9955050714013	6.84161873533774e-138	2.99843714817227e-134	10.644	11.078	8.059	11.324	9.057	8.216	4.971	5.803	6.838	5.709	5.556	4.816	9.571	11.236	8.690	11.071	8.884	8.852	8.634	11.694	9.541	11.792	4.092	4.903	225.399	328.797	322.847
Pdensi_DN15778_c1_g2d345464	Bud	Needles	6.09802823540006	16277.5857457299	8141.84188698265	-11.3893110812864	0.456236622138879	-24.9636055691721	1.5197526818625e-137	6.21649768673582e-134	0.078	0.164	0.278	0.191	0.183	0.505	0.378	0.277	0.275	0.313	0.000	0.319	0.253	0.349	0.131	0.103	0.752	0.485	0.258	0.227	0.220	0.658	0.093	0.308	284.017	520.560	333.711
Pdensi_GG_107523_c0_g1	Bud	Needles	4.14391635505103	11113.4478723272	5558.79589434112	-11.3792655739248	0.462727980346004	-24.59169546094	1.54995763692284e-133	5.94379692054215e-130	0.189	0.145	0.027	0.169	0.356	1.737	0.677	0.588	0.567	1.511	0.374	0.575	0.150	0.433	0.121	0.049	0.297	0.169	0.184	0.376	0.231	3.174	5.622	99.042	196.442	314.182	264.174
Pdensi_DN17585_c0_g1	Bud	Needles	12693.1701007368	115.404722420075	6404.28741157845	6.80398958874347	0.292169999249218	23.2877763159377	5.8966997538283e-120	2.1282576870332e-116	295.163	432.286	358.410	118.143	174.597	130.677	76.727	85.407	143.183	74.570	49.361	76.442	273.478	486.204	245.143	404.005	61.558	115.017	28.476	7.969	25.983	15.431	5.293	3.514	2.827	2.576	2.418
Pdensi_DN22097_c0_g1d298406	Bud	Needles	63.7478353680824	5817.50584966058	2940.62684251433	-6.51175090724156	0.28892586784493	-22.537791288167	1.76927238807491e-112	6.03095810639512e-109	2.177	1.746	1.556	4.167	3.292	1.860	2.951	1.883	2.141	2.483	2.348	1.105	2.377	1.842	1.072	2.577	1.627	1.386	2.699	3.379	3.175	3.023	3.646	0.776	85.606	161.346	162.962
Pdensi_GG_96760_c0_g1	Bud	Needles	8.10661519914391	4079.0828598403	2043.59473751972	-8.97163050922707	0.399505187591646	-22.4568561006958	1.09679454243936e-111	3.541895933708e-108	0.302	0.281	0.110	0.013	0.000	0.022	0.022	0.031	0.023	0.012	0.013	0.000	0.301	0.046	0.034	0.210	1.059	3.687	0.392	0.023	0.216	0.045	0.025	0.021	92.944	84.596	100.250
Pdensi_DN18493_c0_g1d217177	Bud	Needles	180.369157698523	21379.4958665641	10779.9325121313	-6.88888556420864	0.307584088248031	-22.396755318024	4.23307958591291e-111	1.29864532076429e-107	5.813	5.996	3.699	4.636	3.890	4.076	3.829	8.477	4.274	5.770	8.612	6.302	4.235	4.720	1.964	5.731	7.382	4.493	25.527	8.817	7.760	1.017	1.128	0.764	521.986	451.606	473.837
Pdensi_DN21691_c1_g1	Bud	Needles	99.4192370662934	3074.18319386728	1586.80121546679	-4.95068618044647	0.221313468125132	-22.3695657674449	7.78911907523544e-111	2.27579513856772e-107	3.019	2.454	3.061	3.596	1.979	5.439	3.886	2.666	5.302	4.876	4.716	5.828	3.283	2.876	5.091	1.565	1.187	1.973	3.467	1.608	2.847	3.677	4.124	26.395	56.604	72.779	83.761
Pdensi_DN15626_c0_g1d54595	Bud	Needles	165.108666883886	8878.01846617644	4521.56356653016	-5.74800623125671	0.258380121000434	-22.2463175920839	1.2244277322581e-109	3.41487328946182e-106	5.920	3.911	4.351	7.671	6.501	4.475	5.022	6.295	6.200	5.533	7.225	5.640	6.581	5.464	4.391	4.081	2.735	3.550	3.463	6.444	6.413	7.479	0.561	0.913	199.194	217.952	189.667
Pdensi_DN22390_c0_g3d543432	Bud	Needles	69.0101160251704	2658.19076254492	1363.60043928504	-5.26903822386851	0.238378160710783	-22.1036952720735	2.9123058110101e-108	7.67783030521662e-105	1.668	2.238	1.980	2.674	3.253	2.288	1.360	2.891	2.555	1.394	2.443	1.330	2.469	2.451	2.240	3.708	4.003	3.300	3.037	10.827	4.581	4.175	0.244	0.258	47.151	66.816	71.005
Pdensi_DN17691_c0_g2d401637	Bud	Needles	35.6794213338526	2096.19716628015	1065.938293807	-5.87575582349967	0.265843547014404	-22.102307501868	3.00320953314534e-108	7.67783030521662e-105	1.264	0.995	0.804	0.874	1.811	4.395	2.555	3.250	4.485	3.112	3.924	9.488	1.280	1.725	2.054	0.412	0.124	0.000	0.128	0.533	0.823	0.700	1.127	331.570	36.796	55.658	53.579
Pdensi_DN42376_c0_g1d245062	Bud	Needles	838.835431222598	14346.977786445	7592.90660883381	-4.09652949605229	0.185369468310559	-22.0992676592737	3.21234584684948e-108	7.88399616500574e-105	21.935	25.769	24.093	23.927	24.488	23.625	17.628	19.575	20.609	16.668	20.693	16.280	24.570	26.484	20.410	24.331	16.650	14.841	17.396	17.718	21.269	20.910	8.097	6.325	247.146	382.335	371.467
Pdensi_GG_142558_c0_g1	Bud	Needles	111.876470947226	2522.40414505896	1317.14030800309	-4.49440520125673	0.204624806934947	-21.96412677709	6.34653058943819e-107	1.4977079899083e-103	3.550	2.722	3.340	5.135	4.443	1.417	2.616	1.922	0.911	0.853	1.595	0.747	5.813	3.631	2.672	6.951	5.274	10.160	14.690	3.277	5.562	1.687	0.179	0.000	48.900	65.494	60.102
Pdensi_DN15461_c0_g1d395884	Bud	Needles	283.416008164275	12549.2070574154	6416.31153278985	-5.46864544806731	0.250471174757044	-21.8334323435496	1.1170934757928e-105	2.53857423682292e-102	9.439	7.475	7.424	10.741	10.019	6.114	3.326	4.893	3.799	2.483	5.654	2.581	9.108	8.984	8.355	10.015	7.223	10.536	7.768	14.832	8.943	11.812	1.190	0.708	189.458	354.282	339.447
Pdensi_DN12945_c0_g1d212100	Bud	Needles	2.55799939677995	6654.88202149744	3328.72001044711	-11.345699300386	0.520015955281614	-21.8179830544656	1.56616001972409e-105	3.43196001179325e-102	0.076	0.143	0.000	0.024	0.000	0.020	0.000	0.000	0.000	0.000	0.000	0.000	1.034	0.087	0.236	0.103	0.021	0.239	0.499	0.354	0.218	1.340	0.023	0.000	119.833	170.023	172.803
Pdensi_GG_121462_c1_g1	Bud	Needles	35078.7295096928	9.04940225300346	17543.8894559729	11.8821340858432	0.544664343441575	21.8155167102798	1.65292586387661e-105	3.49719214585782e-102	1017.656	1051.972	936.981	932.057	541.783	948.533	559.725	290.586	735.193	496.863	246.834	605.248	855.311	1347.602	778.550	791.298	165.245	147.932	34.959	10.016	35.832	2.232	4.120	2.297	0.164	0.436	0.042
Pdensi_DN6983_c0_g1d263165	Bud	Needles	15.6646576061764	3710.08644373319	1862.87555066968	-7.88286166346744	0.363818672975224	-21.6670068058994	4.20198398370247e-104	8.59403770960107e-101	0.708	0.319	0.318	1.428	1.093	0.318	0.547	0.591	1.224	1.650	1.553	2.026	1.315	0.995	0.641	0.888	0.856	1.145	1.351	4.105	2.054	2.701	0.168	0.093	71.862	90.545	94.072
Pdensi_DN19710_c0_g1d61594	Bud	Needles	494.386827634095	8548.86870533773	4521.62776648591	-4.11210284138761	0.191043150456545	-21.5244714691981	9.186176734913e-103	1.8181814384647e-99	15.494	15.029	11.885	26.703	24.067	18.284	17.043	17.835	16.958	18.053	18.384	16.567	19.343	20.869	17.549	19.316	15.127	12.590	18.385	29.120	20.013	98.042	66.362	80.585	157.791	233.668	202.542
Pdensi_DN16923_c0_g2	Bud	Needles	72.0959030617409	3992.66927737498	2032.38259021836	-5.7912170134283	0.275391491247436	-21.0290339298281	3.55822215655302e-98	6.82255740186324e-95	2.479	2.152	1.563	1.840	2.014	1.423	0.892	1.598	1.389	0.923	1.351	1.378	2.842	2.033	1.951	1.218	1.421	1.200	1.308	2.814	1.904	3.144	0.197	0.388	65.204	115.092	99.518
Pdensi_DN15403_c0_g1d525914	Bud	Needles	154.987598335979	4296.02155852146	2225.50457842872	-4.79260031943499	0.228906067444309	-20.9369737243902	2.46635967066096e-97	4.5857100094771e-94	5.062	4.226	4.002	9.044	7.648	5.814	2.221	3.901	2.773	4.762	5.194	3.017	4.297	9.322	2.358	6.853	20.715	15.577	27.296	9.086	14.959	3.000	0.666	0.267	80.668	94.725	121.783
Pdensi_DN19939_c2_g2	Bud	Needles	276.613804941113	4773.38668331122	2525.00024412617	-4.10924688289432	0.197004212939804	-20.8586751601599	1.27144948196255e-96	2.29448017249341e-93	8.597	8.372	6.767	9.062	11.114	8.984	7.890	8.792	9.648	8.221	9.093	7.211	6.495	8.176	6.248	5.697	3.363	3.477	4.650	5.096	6.478	5.143	1.367	0.737	87.667	115.645	127.848
Pdensi_DN19800_c1_g1	Bud	Needles	152.621150801403	154662.877661915	77407.7494063584	-9.98445360106746	0.479183549399868	-20.8363864193002	2.02564273916098e-96	3.55106747276287e-93	7.910	2.661	2.610	11.662	17.321	7.178	21.241	99.201	123.984	143.515	235.934	141.392	44.966	37.961	9.127	5.921	18.079	22.313	19.641	212.531	42.584	51.298	64.412	128.327	3150.828	3996.337	3513.714
Pdensi_DN11461_c0_g1d210660	Bud	Needles	76.2124183347766	8352.77395887251	4214.49318860364	-6.77563334166327	0.32971501352726	-20.5499691056776	7.70121961889539e-94	1.31256592265712e-90	2.727	2.160	1.657	5.617	5.461	1.078	2.140	5.312	3.437	2.460	4.676	1.932	2.855	2.805	1.214	5.263	6.080	4.024	3.637	8.387	5.126	3.666	0.047	0.031	146.804	165.165	267.690
Pdensi_DN15144_c0_g1d109056	Bud	Needles	324.363936398086	22945.2938133202	11634.8288748591	-6.14421986594856	0.303407680766193	-20.2507064107033	3.50182259135444e-91	5.80706293885769e-88	12.650	8.051	7.200	7.363	5.982	4.500	3.174	2.839	2.242	2.324	3.822	1.591	11.824	8.836	6.242	10.655	8.212	7.841	4.193	12.340	8.504	6.146	0.730	0.085	416.806	507.553	666.707
Pdensi_DN21525_c0_g1d221509	Bud	Needles	3755.0233364363	7.60030178198236	1881.31181910914	8.85986604690735	0.437552341548572	20.2486998825119	3.64739708327109e-91	5.88929849574379e-88	108.494	117.317	96.088	26.957	52.516	24.191	19.436	70.140	76.325	49.842	45.006	58.517	113.652	90.595	81.638	42.385	106.495	99.893	17.568	97.350	38.938	12.284	0.409	0.036	0.082	0.138	0.315
Pdensi_DN21604_c0_g1d221578	Bud	Needles	11.3724366365038	2514.34432321706	1262.85837992678	-7.78812352654829	0.384771732652558	-20.2408931468488	4.27354339489165e-91	6.72337954052222e-88	0.371	0.433	0.184	0.625	0.706	1.276	0.507	0.371	0.129	0.193	0.234	0.319	0.179	0.856	0.689	0.000	0.636	0.350	0.055	0.000	0.622	1.145	8.765	7.204	40.159	73.398	62.894
Pdensi_DN17385_c0_g1d216077	Bud	Needles	1808.80868570846	40663.7778502817	21236.2932679951	-4.49061342314458	0.222685355774642	-20.1657329801654	1.95823740918584e-90	3.00378931788539e-87	56.840	58.207	40.229	76.199	66.788	47.218	37.546	42.446	37.756	31.597	43.527	24.112	66.600	67.479	50.769	52.802	41.320	38.121	36.275	62.541	46.207	53.686	30.492	27.431	792.846	956.766	1058.542
Pdensi_DN5622_c0_g1d206363	Bud	Needles	15.9310033613861	7494.67005782254	3755.30053059196	-8.88079245868085	0.440708479336719	-20.1511722035545	2.62816613732792e-90	3.93308267531779e-87	0.239	0.403	0.712	1.283	5.360	0.440	5.590	16.641	3.745	13.773	25.496	3.871	0.303	0.431	0.206	0.493	0.938	0.639	2.512	14.732	0.877	6.661	9.865	0.138	158.263	215.611	142.220
Pdensi_DN13874_c0_g1d52282	Bud	Needles	373.439875265965	6269.43117811904	3321.4355266925	-4.06920972956577	0.202147141627863	-20.1299394925745	4.03486970480341e-90	5.89446429708626e-87	12.448	10.838	8.778	8.997	12.033	10.412	9.414	11.568	14.713	14.460	16.391	16.933	13.852	11.569	8.401	9.188	9.440	8.723	12.765	12.507	11.576	24.206	49.390	180.021	120.952	155.007	157.620
Pdensi_DN22590_c0_g2	Bud	Needles	3625.86364545098	18.3971653328508	1822.13040539192	7.68154387894469	0.382503849970549	20.0822655236964	1.05473141789529e-89	1.50500361878608e-86	111.264	112.732	87.076	117.876	129.256	82.849	138.423	112.532	141.199	85.430	129.582	88.964	99.682	80.023	63.566	128.260	110.931	65.681	80.017	14.145	82.899	4.342	6.623	0.597	0.457	0.271	0.534
Pdensi_DN20494_c0_g2d412543	Bud	Needles	2644.66780658908	82.1817973352082	1363.42480196214	4.98033656925412	0.24811633971023	20.0725860097346	1.28159529203349e-89	1.78715550757497e-86	70.015	82.640	73.811	25.880	26.938	62.484	40.383	24.968	32.647	21.171	20.941	15.801	195.624	56.598	130.026	21.831	25.885	29.314	7.395	2.913	8.461	5.574	20.126	23.868	1.285	2.277	2.190
Pdensi_DN16514_c0_g1d55876	Bud	Needles	965.278636629895	21120.89540272	11043.0870196749	-4.4516761028284	0.222505000440986	-20.0070834093866	4.77798758860313e-89	6.51473298830939e-86	29.213	31.107	22.499	32.501	39.462	27.524	20.787	17.575	20.108	15.184	21.863	11.849	33.437	35.995	28.467	27.636	21.337	16.958	19.686	22.485	17.993	12.146	4.120	0.943	364.467	525.585	581.810
Pdensi_GG_53153_c0_g1	Bud	Needles	109.089773471157	4722.79124427669	2415.94050887392	-5.43714719433508	0.276174381810926	-19.6873698374292	2.76687959758931e-86	3.69059633628886e-83	2.677	3.486	3.164	13.496	8.925	6.593	7.552	5.160	4.670	4.611	4.362	3.477	2.873	5.584	2.961	4.512	3.819	2.351	4.254	2.719	4.552	3.861	3.487	4.032	70.831	140.474	121.502
Pdensi_DN17902_c0_g1d402633	Bud	Needles	174.669165395195	6356.46338348169	3265.56627443844	-5.18602021410036	0.265425030495924	-19.538549941619	5.1628185563409e-85	6.73989485449806e-82	5.373	5.062	4.545	5.355	3.657	3.311	2.181	2.335	1.979	2.255	2.398	1.368	4.333	4.533	3.392	5.070	3.658	3.569	3.412	4.254	3.329	9.982	9.319	14.480	92.256	171.572	184.161
Pdensi_DN31263_c0_g1d234712	Bud	Needles	212.00745268282	21821.1596497064	11016.5835511946	-6.68533744780866	0.342567246791193	-19.5154017508382	8.12280983825534e-85	1.03831509009549e-81	6.135	5.140	6.886	21.023	33.299	15.832	27.097	52.944	45.542	64.260	63.990	48.705	13.995	23.003	9.847	16.305	36.057	21.597	49.584	51.282	30.504	11.571	22.080	7.369	557.955	357.818	550.860
Pdensi_DN53855_c0_g1	Bud	Needles	135.197239099565	3846.43557103185	1990.81640506571	-4.83060058533581	0.247701820423433	-19.5016757530412	1.06243680237981e-84	1.33036601803302e-81	4.110	3.691	3.793	5.662	5.911	3.087	1.057	2.497	2.878	1.165	2.738	1.875	5.045	3.502	4.152	6.897	6.270	5.619	5.198	5.111	4.948	2.246	0.072	0.060	68.843	82.694	115.366
Pdensi_DN14658_c0_g1d53225	Bud	Needles	1140.06385371895	11306.0107438785	6223.0372987987	-3.31014639965652	0.169931252653116	-19.4793267746551	1.64427347895692e-84	2.01775375696719e-81	31.698	34.458	31.500	40.122	33.777	27.787	26.549	28.583	28.465	26.045	32.508	23.499	33.572	35.245	28.895	33.966	26.013	24.761	22.434	34.075	30.434	23.425	13.255	11.529	204.379	274.347	306.516
Pdensi_DN14722_c0_g1d342863	Bud	Needles	121.876360386624	2946.68943899243	1534.28289968953	-4.59537932996856	0.236127056121473	-19.4614687763884	2.3301050985811e-84	2.80329918693413e-81	3.904	3.855	2.722	5.161	5.224	4.585	4.712	5.040	3.913	4.441	4.649	3.554	3.906	4.363	2.675	4.418	2.988	3.008	3.969	5.150	4.709	2.957	0.534	0.498	56.854	80.283	66.935
Pdensi_DN21620_c1_g2	Bud	Needles	37.1888949462392	9697.39931445984	4867.29410470304	-8.02644588418435	0.416180895564919	-19.2859546647122	7.04768994540465e-83	8.31586753808064e-80	1.067	0.644	1.473	3.831	1.806	1.563	1.052	1.603	0.820	1.006	5.820	1.504	3.274	0.519	1.097	6.185	26.410	18.216	83.558	119.669	72.860	118.496	0.807	1.683	215.067	164.439	280.876
Pdensi_DN17006_c0_g2	Bud	Needles	62.4793917861708	3391.07246589596	1726.77592884106	-5.76336969994959	0.299398896980786	-19.249802714936	1.417014923472e-82	1.64044876715984e-79	1.513	1.989	1.840	1.933	2.338	1.926	0.868	1.232	1.603	1.248	0.792	1.549	2.145	3.038	2.444	2.031	1.408	1.900	0.891	2.740	2.232	2.846	0.833	0.484	56.260	74.545	105.637
Pdensi_DN26174_c0_g1d228635	Bud	Needles	2017.64649336863	21093.4254943722	11555.5359938704	-3.38616146240948	0.177838784136006	-19.0406242308755	7.85854367365047e-81	8.92919748489207e-78	56.792	63.583	52.538	85.730	70.632	52.400	41.547	48.055	55.614	36.101	45.867	32.215	50.772	56.563	39.015	52.389	54.566	52.619	53.787	52.315	49.054	22.990	2.083	1.026	382.236	515.559	567.090
Pdensi_DN23395_c0_g1d303799	Bud	Needles	12.3152807215569	4687.37457891662	2349.84492981909	-8.57133810505905	0.452541405903147	-18.9404505162418	5.29421634307331e-80	5.90613149385362e-77	0.380	0.404	0.284	0.060	0.685	100.712	3.324	11.293	18.029	27.506	67.995	118.076	4.440	3.463	1.331	0.766	4.083	9.430	18.572	12.573	13.621	10.782	83.404	30.476	135.758	102.509	73.798
Pdensi_DN16338_c0_g1d527521	Bud	Needles	344.214690946557	4109.92935595715	2227.07202345186	-3.57848275777735	0.190066519790455	-18.8275281818312	4.49246149599363e-79	4.92221357160145e-76	9.012	10.923	9.539	11.828	12.090	9.419	9.793	9.406	8.822	7.070	10.728	5.800	9.460	12.906	8.932	10.501	7.824	7.222	7.396	10.492	8.353	11.446	11.103	8.443	73.360	108.842	103.842
Pdensi_DN12684_c0_g1d51036	Bud	Needles	300.885510521788	7281.371041771	3791.1282761464	-4.59737159799506	0.244594665202394	-18.7958784554474	8.16175405750705e-79	8.78562708256948e-76	7.870	9.198	8.701	14.905	26.270	26.433	12.325	15.914	18.411	13.962	16.207	16.332	16.202	23.777	27.514	9.584	8.644	7.544	6.655	13.634	10.764	49.158	68.271	74.964	121.978	166.642	219.111
Pdensi_DN18889_c0_g1d355776	Bud	Needles	9702.65729360302	3.4214421015362	4853.03936785228	11.6360686311761	0.621335395689392	18.7275161078914	2.95379560477533e-78	3.12475925727931e-75	283.275	329.245	219.770	227.976	290.503	374.885	270.357	255.525	275.118	285.979	242.403	206.839	367.226	367.886	368.694	232.212	199.364	139.051	111.500	48.357	115.823	11.664	6.237	0.131	0.075	0.072	0.039
Pdensi_DN79500_c0_g1	Bud	Needles	12288.6242749372	2.73078744487797	6145.67753119106	11.8419026812147	0.632444222346038	18.7240269778849	3.15381528088459e-78	3.27980752863112e-75	338.859	355.763	357.742	401.984	459.618	285.718	388.905	424.662	529.511	286.853	413.636	344.493	225.691	315.240	196.994	554.908	365.037	271.641	212.532	91.976	212.692	1.619	0.216	0.356	0.000	0.199	0.000
Pdensi_DN19787_c0_g4	Bud	Needles	2.10708866836715	3649.3264782688	1825.71678346858	-10.7661514010065	0.575105579198784	-18.7203042196278	3.38214032171094e-78	3.45863306198697e-75	0.034	0.121	0.022	0.085	0.000	0.061	0.025	0.000	0.000	0.013	0.014	0.000	0.019	0.052	0.108	0.010	0.155	0.071	0.116	0.026	0.000	0.017	0.028	0.000	80.479	77.135	91.635
Pdensi_DN24867_c1_g5	Bud	Needles	14.4740095713627	8325.28812618537	4169.88106787837	-9.16389340196388	0.490405194399519	-18.686370998139	6.39155314685761e-78	6.4289594497007e-75	0.732	0.320	0.207	0.322	0.308	0.397	0.000	0.000	0.100	0.100	0.252	0.000	1.182	0.784	1.120	0.185	0.191	0.214	0.000	0.533	0.209	0.000	0.000	0.343	129.368	190.809	262.975
Pdensi_DN35636_c0_g1d375687	Bud	Needles	25.4469901812395	2344.35098640585	1184.89898829355	-6.52762228753347	0.351365343685291	-18.5778774282875	4.85324594453781e-77	4.80291308740333e-74	0.575	1.039	0.576	0.971	0.233	0.417	0.638	0.201	0.228	0.679	0.242	0.903	0.426	1.991	0.213	7.722	2.060	0.935	2.966	0.000	0.000	4.375	10.525	3.469	40.372	55.743	67.171
Pdensi_DN21062_c4_g4	Bud	Needles	278.7134105488	15981.6998670014	8130.20663877509	-5.84172838831331	0.314660451889662	-18.5651814622123	6.14790253947648e-77	5.98756914467712e-74	7.071	10.080	6.722	5.160	2.265	3.612	5.736	1.953	3.555	7.474	5.611	2.622	9.431	9.872	6.992	2.001	0.398	0.452	2.065	1.718	2.676	4.507	0.000	11.213	254.235	354.315	508.907
Pdensi_DN19210_c0_g1d533664	Bud	Needles	1392.5581311569	19454.415344255	10423.4867377059	-3.80446795386811	0.205557157978521	-18.5080781972363	1.77729199655513e-76	1.70389539113489e-73	36.928	42.262	40.038	70.355	61.533	54.636	37.212	52.291	61.922	39.322	40.642	40.934	37.869	49.671	44.278	47.367	43.074	43.173	37.664	58.505	54.282	26.602	9.274	7.429	332.651	467.902	555.293
Pdensi_DN21356_c0_g1d221183	Bud	Needles	7225.86042725602	6.65138533154814	3616.25590629378	10.362821749884	0.560310365504592	18.4947885812386	2.27432195428593e-76	2.14685495614034e-73	233.067	236.822	150.711	201.386	230.860	232.986	243.316	314.186	391.310	312.067	423.455	352.519	323.111	336.151	361.171	293.581	369.400	227.716	222.423	37.573	136.376	0.283	0.077	0.000	0.261	0.118	0.050
Pdensi_DN21513_c0_g1d295844	Bud	Needles	1387.3651408139	22.1602659208709	704.762703367385	5.97699641240413	0.323324685887104	18.4860503181348	2.67440245567402e-76	2.48626229504228e-73	42.076	42.768	34.169	36.611	35.199	32.867	28.626	23.838	31.489	17.315	18.048	21.728	51.297	33.589	36.095	26.028	15.227	17.301	10.986	13.059	17.553	5.312	5.971	28.300	0.452	0.523	0.574
Pdensi_DN21342_c0_g3	Bud	Needles	82.5798753131828	1904.53498765826	993.557431485719	-4.52827946403681	0.245607225702371	-18.4370775374672	6.62252980643079e-76	6.06475464676379e-73	1.907	2.620	2.530	2.259	3.397	4.072	1.450	2.095	2.550	1.676	2.590	2.625	2.293	2.874	3.275	2.091	1.868	1.916	2.303	3.629	5.867	3.661	1.436	1.355	37.327	45.219	48.978
Pdensi_DN21972_c0_g1d297903	Bud	Needles	105.659234849677	7845.28351351566	3975.47137418267	-6.21353111602052	0.33757042019883	-18.4066219793806	1.16251259552693e-75	1.04894537240803e-72	4.519	2.310	2.274	5.824	4.826	5.162	3.086	1.970	7.185	1.750	3.048	3.238	7.251	3.811	4.930	3.069	2.344	2.516	2.247	3.687	5.448	7.269	14.303	91.860	146.838	212.464	185.169
Pdensi_DN23703_c1_g1	Bud	Needles	12855.6386634085	2.23101154799564	6428.93483747825	12.5419754334988	0.684024968041985	18.3355520916146	4.30622121721516e-75	3.82922920615465e-72	347.710	387.380	365.801	361.872	208.894	362.003	214.951	88.187	257.339	134.384	74.615	170.538	243.139	453.840	286.153	355.257	73.235	78.988	18.309	5.461	16.150	0.681	1.883	0.732	0.069	0.051	0.054
Pdensi_DN12062_c0_g2	Bud	Needles	30.586230443707	1765.63585954856	898.111044996135	-5.85141338872276	0.31918891391164	-18.3321322693012	4.58570882950093e-75	4.01950480930984e-72	1.073	0.725	0.832	1.377	1.617	1.727	1.197	0.426	0.342	0.360	0.555	0.261	1.155	0.960	1.767	0.532	1.251	0.314	0.252	0.545	0.252	0.198	0.018	0.030	26.317	49.771	48.231
Pdensi_DN5931_c0_g1	Bud	Needles	73.5014421499785	1421.9892082467	747.745325198341	-4.2740768019966	0.233365246099668	-18.3149670888491	6.2864907880114e-75	5.43267908845092e-72	2.486	1.920	1.902	2.767	2.239	1.721	1.627	2.315	2.522	1.961	3.049	1.987	2.213	1.800	1.066	1.833	1.540	1.230	1.053	1.944	1.693	1.288	0.507	0.372	25.914	38.836	34.161
Pdensi_DN15699_c0_g1d9643	Bud	Needles	27.6105602954867	3605.08817066166	1816.34936547857	-7.03083705913843	0.384096433810175	-18.3048746102474	7.56659722551528e-75	6.39160167560203e-72	0.493	0.953	0.906	2.468	5.225	15.848	3.141	2.248	2.702	1.150	1.304	1.166	5.326	5.144	13.479	0.825	1.603	2.810	47.052	16.873	63.884	308.575	70.030	150.449	63.157	73.928	113.266
Pdensi_DN21963_c1_g6	Bud	Needles	55.4956714614776	7097.90695731108	3576.70131438628	-6.99843473608794	0.38233196548255	-18.3046027220221	7.60446114247679e-75	6.39160167560203e-72	1.760	1.770	1.242	2.536	3.606	5.006	1.066	1.601	0.906	0.608	1.332	0.740	3.729	3.666	5.441	2.178	1.999	3.120	4.894	6.825	6.418	9.743	1.408	0.563	170.792	107.032	201.636
Pdensi_DN11054_c0_g2	Bud	Needles	3286.41815855459	19.8796472649978	1653.1489029098	7.37276845150989	0.4030497058148	18.2924546157531	9.50376005157777e-75	7.88002980384672e-72	71.733	119.031	90.321	420.197	239.670	165.498	762.435	324.877	543.864	1107.186	312.554	383.622	192.535	108.836	114.721	98.262	86.910	95.961	102.484	91.127	78.415	190.184	216.998	40.335	0.399	0.624	0.359
Pdensi_DN18998_c0_g1d217852	Bud	Needles	254.473032154252	7948.9775123444	4101.72527224933	-4.96501395071504	0.271448215296902	-18.2908329136902	9.79076160312813e-75	8.0097567957751e-72	9.619	6.159	6.104	8.034	7.231	4.666	2.862	4.099	4.984	3.137	3.864	4.079	7.868	6.928	4.294	7.182	10.713	10.491	5.994	13.323	7.391	2.241	0.257	0.112	138.238	197.974	217.458
Pdensi_GG_63418_c0_g1	Bud	Needles	164.128324349959	17369.1574341536	8766.6428792518	-6.72593047855593	0.36804270834308	-18.2748641016036	1.31216416513038e-74	1.05934811420927e-71	3.190	5.981	4.863	0.726	3.071	1.236	0.724	2.460	1.420	0.766	1.244	1.261	0.582	1.486	0.970	0.245	0.897	0.576	1.267	1.210	0.825	0.000	0.578	0.676	315.115	329.598	557.557
Pdensi_DN20428_c1_g1d412583	Bud	Needles	326.677577029664	3608.26658986208	1967.47208344587	-3.46474398858751	0.189892558376993	-18.245812359371	2.23391135625908e-74	1.78007920890894e-71	9.901	9.921	8.201	11.856	10.680	9.734	11.096	9.893	10.832	8.334	9.718	8.875	10.705	11.270	9.350	10.485	7.338	7.615	8.119	7.848	8.992	8.895	8.763	11.872	74.869	83.283	89.826
Pdensi_DN20567_c2_g1	Bud	Needles	332.271284977114	8379.45693972767	4355.86411235239	-4.65618997076898	0.255257616221556	-18.2411402241081	2.43329082951813e-74	1.91409519777877e-71	10.145	11.296	7.091	13.377	14.587	9.104	6.786	7.626	7.474	6.041	7.488	5.081	12.353	12.963	9.401	12.505	12.093	10.395	11.364	16.853	9.707	10.794	7.862	6.659	180.039	197.203	197.141
Pdensi_DN14591_c0_g1d342509	Bud	Needles	5897.21923278055	99571.9321268448	52734.5756798127	-4.0776494477966	0.223649262750158	-18.2323402172437	2.85824475603056e-74	2.21991548728819e-71	178.304	194.152	133.568	231.127	228.376	139.427	102.492	128.498	123.810	77.765	126.824	66.631	191.788	225.995	152.771	183.288	174.234	136.027	135.314	215.979	164.673	89.529	10.078	2.305	1752.361	2529.875	2650.108
Pdensi_DN9428_c0_g1d171961	Bud	Needles	10.504288722144	3542.27044689343	1776.38736780779	-8.3998148446751	0.462579631895503	-18.1586353256743	1.09718268118883e-73	8.41497972121287e-71	0.223	0.157	0.518	0.393	0.214	1.443	0.147	0.287	0.253	0.158	0.637	0.380	0.632	0.442	0.532	1.001	1.217	0.994	1.763	1.569	2.553	2.205	0.020	0.321	60.575	84.272	101.984
Pdensi_DN25650_c1_g1	Bud	Needles	3735.40644582515	9.76455040772627	1872.58549811644	8.81432949520401	0.489642613176258	18.0015571725394	1.8941767801771e-72	1.43482721853489e-69	119.954	100.977	99.522	108.436	117.640	66.573	165.511	173.163	216.217	142.599	169.310	124.042	84.042	61.600	53.023	143.643	99.512	73.091	56.548	21.058	64.806	0.675	1.024	0.552	0.370	0.089	0.203
Pdensi_DN12373_c0_g1d521241	Bud	Needles	796.866743431415	6458.6007811153	3627.73376227336	-3.01891619137673	0.16807363456536	-17.9618665306054	3.87553549873966e-72	2.89989306824597e-69	22.285	25.293	20.708	26.314	24.642	25.590	17.850	15.676	20.747	14.785	17.501	13.476	20.982	26.242	20.670	19.435	21.973	20.089	41.707	21.124	49.213	16.895	10.698	8.037	123.968	159.480	163.371
Pdensi_DN11783_c0_g1d457849	Bud	Needles	8.86097168227266	1675.17206182077	842.016516751522	-7.56578181910777	0.422730780365776	-17.8973998831155	1.23557396120504e-71	9.13386885995878e-69	0.210	0.347	0.199	0.147	0.038	0.023	0.000	0.000	0.012	0.000	0.027	0.013	0.338	0.158	0.265	0.448	0.135	0.334	0.243	0.714	1.027	0.287	1.734	1.311	24.993	40.070	52.599
Pdensi_DN33920_c0_g1d146478	Bud	Needles	1088.57335131441	8551.59203515958	4820.08269323699	-2.97397039768642	0.166922679706867	-17.8164549173846	5.26704228648225e-71	3.84726087585347e-68	31.627	32.277	29.394	48.557	53.157	46.206	45.566	52.603	57.020	49.287	58.655	46.076	30.998	41.000	34.615	25.809	22.006	18.641	20.727	41.338	28.286	52.801	38.514	55.041	157.489	203.556	231.998
Pdensi_DN74180_c0_g1	Bud	Needles	181.863775149795	2849.18269318171	1515.52323416575	-3.9705590538115	0.223233285463698	-17.7865905864526	8.97790661880284e-71	6.48067548717513e-68	5.570	4.834	5.180	7.261	6.499	6.301	4.464	5.802	7.325	4.179	5.882	4.943	5.376	6.945	5.329	4.832	3.670	3.257	3.002	5.063	4.408	5.861	2.946	3.637	47.205	71.358	80.523
Pdensi_DN16490_c1_g1	Bud	Needles	1.17151467428024	10637.9248757214	5319.54819519782	-13.1585158853923	0.740352601398404	-17.7733094481441	1.13776059664025e-70	8.11739266605301e-68	0.011	0.051	0.022	0.056	0.236	0.208	0.242	0.169	0.139	0.114	0.028	0.142	0.103	0.204	0.100	0.010	0.247	0.239	0.097	0.264	0.150	0.366	0.082	0.068	142.111	292.888	318.081
Pdensi_DN20453_c0_g6d490799	Bud	Needles	6209.0645649208	3.94571149648311	3106.50513820864	10.9681822021389	0.619939166658287	17.6923523984808	4.80278718852504e-70	3.3871794658199e-67	160.373	196.742	174.444	227.145	273.417	308.925	363.999	382.982	561.263	435.095	478.194	509.089	172.058	257.589	253.936	163.622	197.869	163.747	257.246	144.434	162.647	33.818	23.946	6.670	0.145	0.000	0.113
Pdensi_DN14114_c0_g1d52638	Bud	Needles	3.05268866058088	1573.84385431082	788.448271485699	-9.02103442911178	0.511292512437541	-17.6435879847033	1.13987906177792e-69	7.947677226535e-67	0.031	0.167	0.062	0.817	0.819	0.333	1.288	2.577	1.196	2.573	1.487	1.505	0.069	0.071	0.070	0.028	0.376	0.699	0.282	0.324	0.222	1.911	8.142	6.299	30.190	36.568	42.033
Pdensi_DN15156_c0_g2	Bud	Needles	251.935351567083	11480.5756385108	5866.25549503893	-5.51031731582139	0.312918914932595	-17.6094095079179	2.08609897579864e-69	1.43816600964131e-66	5.792	7.428	8.307	1.880	3.579	4.732	1.001	3.721	3.699	1.501	3.292	3.663	1.357	3.161	4.046	0.466	2.407	2.782	5.953	6.490	8.272	0.798	5.414	15.795	189.591	240.845	369.951
Pdensi_DN17273_c0_g2d400720	Bud	Needles	2337.06906706121	74.9636611964822	1206.01636412885	4.98709547347157	0.284170274772056	17.5496732635808	5.98231727498573e-69	4.07841156712555e-66	55.743	75.901	68.279	101.906	103.784	124.947	81.276	78.836	83.609	69.306	75.590	66.234	50.514	95.043	67.631	71.195	58.797	44.900	40.319	30.088	40.990	100.459	15.600	6.606	1.747	1.741	1.630
Pdensi_DN32600_c0_g1	Bud	Needles	499.970559276388	8510.44057915513	4505.20556921576	-4.08974633456972	0.233106731005651	-17.5445227039394	6.55007842660019e-69	4.41640837385613e-66	15.549	13.787	13.556	15.878	13.314	12.163	11.024	12.107	15.008	11.814	12.105	13.235	14.333	15.271	10.183	12.787	6.083	5.826	5.035	8.968	7.437	13.747	3.240	1.641	129.039	235.730	233.790
Pdensi_DN13536_c0_g2	Bud	Needles	741.928902487983	11557.9248942976	6149.92689839277	-3.96163665549314	0.226269947628884	-17.508452611616	1.23505907784963e-68	8.23690433039347e-66	23.199	21.836	18.601	17.536	17.722	15.419	8.072	7.576	6.089	5.847	7.410	3.461	28.388	25.237	23.670	19.328	17.252	16.342	17.326	20.901	19.220	12.165	1.131	0.145	195.248	271.229	339.405
Pdensi_DN41667_c0_g1d35792	Bud	Needles	137.159910665906	9296.6113015888	4716.88560612735	-6.08239380663831	0.347631579348474	-17.4966664939873	1.51903474750223e-68	1.00218725809134e-65	5.600	2.635	3.568	10.742	7.691	7.667	11.557	14.283	24.101	21.430	22.762	28.899	10.675	8.259	4.384	9.564	7.160	8.699	11.956	17.389	17.231	25.619	18.200	66.968	147.729	252.633	251.618
Pdensi_DN28757_c0_g1d141994	Bud	Needles	815.28061464163	5393.90778890784	3104.59420177473	-2.72617502828458	0.155924065698746	-17.4839914292109	1.89740313227388e-68	1.23849961688222e-65	22.911	22.859	24.063	24.506	23.773	20.358	22.483	23.199	23.390	23.317	24.262	20.127	22.175	22.718	18.437	24.450	12.639	13.683	12.265	16.453	14.101	12.431	5.207	3.793	102.189	130.120	141.092
Pdensi_DN10273_c1_g1	Bud	Needles	182.102144656513	3454.8000049579	1818.45107480721	-4.2463306080668	0.243087681862132	-17.4683084537173	2.49791359285232e-68	1.61331036122779e-65	5.997	4.763	4.886	5.089	2.827	2.317	2.448	2.240	2.188	1.558	1.719	1.613	6.489	4.401	2.776	5.598	2.284	3.094	3.711	3.991	7.752	4.476	0.766	0.173	56.511	104.119	81.649
Pdensi_DN33156_c0_g1d236487	Bud	Needles	489.717227196907	32755.161571177	16622.4393991869	-6.06362309958882	0.348660131803125	-17.3912143847084	9.61747286554346e-68	6.14686752719948e-65	14.871	18.811	8.396	8.998	5.660	24.441	6.495	2.277	7.765	17.586	7.018	4.735	17.130	18.583	16.821	5.276	2.323	2.641	2.060	2.509	2.229	15.038	0.753	19.313	639.302	736.461	884.698
Pdensi_DN12770_c0_g1d390406	Bud	Needles	1227.36834822659	29.1946489954676	628.281498611029	5.40408510238928	0.310782162291602	17.3886591899014	1.0055926775913e-67	6.36084019783188e-65	34.675	39.831	30.712	22.736	32.646	37.098	33.435	41.317	51.009	39.630	41.601	38.026	34.584	43.421	36.507	34.242	89.254	88.519	124.343	111.841	136.544	28.152	3.225	1.728	0.598	0.703	0.703
Pdensi_DN7133_c0_g1d207470	Bud	Needles	181.923931138556	2949.54061478128	1565.73227295992	-4.01959836401838	0.231291731030452	-17.3789108071882	1.19195880550012e-67	7.46275677847661e-65	5.448	4.707	5.407	7.424	7.039	11.057	5.693	5.790	6.743	5.882	5.759	6.091	7.122	8.143	10.989	4.323	3.476	3.529	4.309	4.817	5.549	40.645	45.267	60.104	51.997	67.540	85.524
Pdensi_DN9899_c0_g1d386101	Bud	Needles	1976.5685320369	95.4009593175527	1035.98474567723	4.38847305134985	0.25268250156002	17.3675384098865	1.45328069291899e-67	9.0069639874172e-65	54.413	65.072	49.903	99.769	100.910	27.534	76.224	73.709	83.865	62.858	57.855	50.068	39.667	39.873	11.559	27.835	22.297	19.056	7.953	10.972	14.776	1.459	3.927	0.807	2.064	2.336	2.117
Pdensi_DN15488_c2_g1	Bud	Needles	4.649550252699	2223.00646853182	1113.82800939226	-8.9023122822358	0.513028730806422	-17.3524634151432	1.88964347899245e-67	1.1594285494054e-64	0.131	0.156	0.103	0.527	0.805	0.582	0.978	1.399	0.309	0.597	1.113	0.175	0.146	0.537	0.150	0.053	0.043	0.071	0.347	0.308	0.253	0.044	0.065	0.087	26.596	63.999	67.713
Pdensi_DN21084_c0_g1d415604	Bud	Needles	99.3466151514271	11620.6989734844	5860.02279431793	-6.86988663878118	0.397508398699444	-17.2823685266975	6.38704436032224e-67	3.88009782986427e-64	3.223	3.492	1.797	4.967	6.101	4.249	6.398	3.007	2.992	2.116	3.601	4.206	2.370	3.304	0.792	0.642	0.000	1.306	0.000	1.655	1.030	2.712	6.954	40.698	224.740	394.796	188.456
Pdensi_DN12621_c0_g1d176530	Bud	Needles	9.30093777683843	4321.08017820668	2165.19055799176	-8.8598687247933	0.513127023090568	-17.2664239576202	8.42009706791057e-67	5.06501858623322e-64	0.277	0.358	0.165	0.975	1.265	0.479	1.644	1.786	2.854	1.749	1.466	1.830	0.185	0.636	0.062	1.046	2.481	1.305	5.663	0.965	3.640	0.418	0.000	0.000	86.433	60.668	149.071
Pdensi_DN36156_c0_g1	Bud	Needles	7103.66053795611	66.3303280917789	3584.99543302394	6.75599553835428	0.391818591276659	17.2426620093275	1.27049407945838e-66	7.56832089643959e-64	130.685	262.805	213.166	279.374	244.444	282.106	352.940	309.230	303.164	303.338	280.607	252.007	239.752	384.531	247.772	156.510	175.330	143.072	172.330	142.938	174.281	25.815	73.981	29.112	1.479	1.241	1.790
Pdensi_GG_16467_c0_g1	Bud	Needles	21.9688756080252	1909.46090126363	965.714888435828	-6.44479081603484	0.373994208405043	-17.2323278574812	1.51912771838358e-66	8.96241532854438e-64	0.443	0.681	0.753	1.142	0.887	0.548	0.792	0.750	0.777	0.346	0.854	0.188	0.583	0.698	0.448	1.031	1.003	1.782	0.607	1.972	1.530	0.629	1.524	0.112	27.309	53.275	54.142
Pdensi_DN18788_c0_g3	Bud	Needles	7021.48697744666	116054.773478958	61538.1302282025	-4.04687128601203	0.23504610965985	-17.2173506375771	1.96792611333536e-66	1.14996230986588e-63	226.869	222.164	153.905	231.770	188.581	176.258	164.112	141.532	157.130	106.681	148.217	102.545	221.775	210.765	154.375	222.059	160.715	122.334	158.168	151.199	163.368	53.844	14.394	1.460	2373.751	2613.146	2994.452
Pdensi_DN22185_c0_g2d222254	Bud	Needles	14.3767535830955	2076.36195527853	1045.36935443081	-7.17186470960446	0.416876104948903	-17.2038277667258	2.48555839547278e-66	1.4387396836889e-63	0.484	0.480	0.257	0.302	0.390	0.315	1.130	1.672	1.237	1.373	2.661	1.958	0.256	0.272	0.396	0.267	3.654	10.853	15.207	0.640	6.877	0.627	0.451	0.214	53.511	38.742	47.397
Pdensi_DN15934_c0_g1	Bud	Needles	7.71042763996628	816.366733047468	412.038580343717	-6.73131836852823	0.392022979220347	-17.1707239762206	4.39898820046803e-66	2.52251139267399e-63	0.153	0.258	0.236	0.180	0.093	0.296	0.268	0.248	0.316	0.206	0.172	0.193	0.416	0.241	0.322	0.197	0.577	0.190	0.105	0.456	0.298	0.012	0.177	0.033	14.843	19.303	22.533
Pdensi_DN12575_c0_g2	Bud	Needles	956.023053660827	21848.8236528643	11402.4233532626	-4.51451161744561	0.263195925795926	-17.1526652769923	6.00347028147912e-66	3.41069375982143e-63	30.317	27.832	23.886	27.936	33.852	25.979	20.363	34.935	35.370	28.750	44.119	28.950	34.507	38.217	23.368	27.950	26.979	20.725	27.980	46.035	30.799	31.307	15.754	16.145	314.000	598.542	628.405
Pdensi_DN22794_c1_g1	Bud	Needles	888.550427899815	7771.28378202811	4329.91710496396	-3.12877024158104	0.182688842597385	-17.1262250999987	9.45969337025744e-66	5.32493950567785e-63	27.313	27.466	21.464	31.446	27.322	28.823	21.942	17.921	22.058	18.758	21.885	18.951	26.326	30.533	25.535	24.741	21.951	19.668	29.905	27.299	34.137	28.184	17.822	26.222	143.945	198.566	196.748
Pdensi_DN22435_c1_g4	Bud	Needles	9983.28029183899	357522.079246756	183752.679769298	-5.16237242769945	0.302077402300667	-17.0895683966495	1.77482575637827e-65	9.89981672128196e-63	357.454	298.215	202.700	315.102	239.708	182.183	103.346	94.613	98.117	52.998	106.090	49.584	362.455	288.840	288.829	301.301	242.413	220.275	217.161	310.047	306.878	179.779	30.071	4.746	6230.633	7888.798	10738.231
Pdensi_DN19116_c1_g4	Bud	Needles	2487.42658329392	38770.2981971345	20628.8623902142	-3.96228775025694	0.232426190697567	-17.0475097421902	3.64745444479858e-65	2.01618794927483e-62	72.258	81.834	59.231	96.899	99.703	55.868	64.298	68.869	67.671	56.759	65.413	45.103	80.291	89.242	61.377	65.608	57.718	54.053	44.022	250.611	74.752	48.660	11.987	5.970	659.053	936.093	1108.031
Pdensi_DN72545_c0_g1	Bud	Needles	4593.93623092039	77108.0347848868	40850.9855079036	-4.06910788166838	0.238746969727247	-17.0436001190594	3.89969762714937e-65	2.13637274383039e-62	144.589	141.442	108.224	160.361	136.531	107.032	87.851	78.857	89.511	56.374	87.238	50.943	162.201	142.498	115.198	121.471	75.168	62.450	53.467	73.712	89.772	71.777	15.170	2.024	1263.048	1881.835	2244.298
Pdensi_DN18190_c0_g2	Bud	Needles	1395.43400713942	39410.9061492746	20403.170078207	-4.81987044498967	0.282820325532722	-17.042164264223	3.99663917864237e-65	2.17010433702619e-62	44.597	43.471	31.727	57.528	53.350	34.461	28.814	35.667	33.032	26.986	36.960	23.074	53.575	51.823	39.098	40.673	26.923	35.779	15.871	36.976	32.301	49.703	14.095	7.398	576.593	1021.143	1176.832
Pdensi_DN19182_c0_g3d482227	Bud	Needles	2.06055422581838	1730.76163174407	866.411092984942	-9.69607249642107	0.570761797369965	-16.9879493356072	1.00853970971298e-64	5.42815534814554e-62	0.116	0.062	0.000	0.097	0.209	0.767	0.358	0.120	0.181	0.113	0.171	0.069	0.021	0.155	0.370	0.018	0.171	0.097	0.839	2.630	1.660	2.175	3.443	18.869	32.378	43.216	44.404
Pdensi_DN21837_c0_g2d221798	Bud	Needles	1586.9247251112	54915.8540274993	28251.3893763052	-5.11289605902451	0.301178836254282	-16.9762793515403	1.23043401397579e-64	6.5648469387402e-62	54.728	50.998	30.692	103.892	101.824	53.379	61.296	104.295	85.343	118.264	123.283	90.480	72.747	86.048	35.803	56.803	87.099	69.917	75.861	97.319	82.213	31.707	12.353	1.187	1037.125	1198.465	1561.576
Pdensi_DN4103_c0_g1d382243	Bud	Needles	731.791969046992	13711.2627884076	7221.52737872729	-4.22791990683925	0.249200602771905	-16.9659296960412	1.46758431525915e-64	7.76263541649618e-62	22.774	21.922	18.086	31.832	37.913	28.972	17.579	28.484	21.942	23.277	36.158	18.982	35.897	36.475	22.165	30.527	32.698	25.885	23.667	38.509	25.651	10.795	5.111	1.672	228.350	309.754	418.239
Pdensi_DN25478_c0_g1d74559	Bud	Needles	6324.94478899733	48499.5958396593	27412.2703143283	-2.93878176990581	0.173532746187207	-16.9350271604383	2.48243794969541e-64	1.30183713914069e-61	192.613	191.952	157.948	210.052	207.944	224.597	208.350	165.061	169.323	189.736	173.009	147.383	187.385	213.544	167.426	148.461	112.092	96.436	229.666	159.054	231.049	528.624	573.780	803.425	1025.337	1199.879	1106.096
Pdensi_DN22318_c0_g1d125957	Bud	Needles	1241.24501597897	24044.7905707701	12643.0177933745	-4.27597487851856	0.252802692700398	-16.9142774265704	3.53121055147946e-64	1.83613971022988e-61	40.025	36.879	29.638	53.033	54.767	36.089	39.470	40.087	33.782	36.192	41.637	24.108	40.205	44.036	32.602	26.822	22.744	26.137	12.835	28.746	23.147	31.610	14.039	9.200	368.035	623.155	697.458
Pdensi_GG_84591_c0_g1	Bud	Needles	8.34071860789681	1311.62247919058	659.981598899236	-7.2963919891737	0.432130538105657	-16.8846941971727	5.83177026008286e-64	3.00689014998239e-61	0.302	0.236	0.179	0.939	0.049	0.269	0.192	0.058	0.209	0.000	0.383	0.152	0.368	0.264	0.455	0.027	3.519	2.024	0.401	15.882	3.019	6.530	3.068	14.888	18.026	41.626	33.280
Pdensi_DN31306_c0_g1	Bud	Needles	70.8162667601419	3632.15169590085	1851.4839813305	-5.68024780999881	0.336483419181098	-16.8812116324272	6.18620264219894e-64	3.163056962645e-61	2.268	2.491	1.331	2.387	1.080	2.900	1.909	0.935	0.481	0.180	0.941	0.244	3.855	4.196	4.831	1.584	0.596	0.968	1.318	0.478	0.478	1.236	1.200	28.875	74.411	73.181	101.812
Pdensi_DN22127_c0_g1d66994	Bud	Needles	4708.92023920609	3.76279053214595	2356.34151486912	10.4007491908135	0.616474025215576	16.8713502360079	7.31060058592516e-64	3.70707867893066e-61	138.898	167.098	98.120	174.833	162.909	145.639	185.244	187.750	199.955	199.089	256.507	194.342	130.027	193.986	134.589	103.669	119.709	76.285	115.109	46.137	60.053	24.457	17.921	1.437	0.079	0.095	0.061
Pdensi_DN20185_c0_g1	Bud	Needles	1128.13918266067	22.1685337721838	575.153858216426	5.67784479210076	0.336766749505674	16.859873489396	8.87788686658101e-64	4.46492216780992e-61	30.422	36.772	29.461	24.707	52.395	49.275	35.341	46.084	55.146	38.483	48.522	42.851	40.229	44.559	52.630	26.082	95.692	101.204	143.765	21.276	85.028	2.653	2.533	0.270	0.450	0.501	0.585
Pdensi_GG_122093_c1_g1	Bud	Needles	6887.57597726992	3.58782736324752	3445.58190231658	11.3275054286985	0.67277896787893	16.8368899289625	1.30939993069993e-63	6.53177654861427e-61	192.456	240.082	158.038	237.255	323.870	260.853	276.159	284.900	328.491	300.892	316.624	249.927	234.201	254.797	223.857	125.223	140.440	111.041	82.000	84.902	138.218	12.710	4.799	0.316	0.169	0.035	0.056
Pdensi_DN13656_c0_g1d272376	Bud	Needles	1050.20289878001	17834.1876487024	9442.19527374122	-4.08582281293549	0.242747328696773	-16.8315871275324	1.43211218129541e-63	7.08629896030183e-61	33.287	33.927	22.948	51.458	49.597	35.542	28.883	42.314	40.373	33.363	44.150	30.116	38.362	50.223	28.437	33.500	30.102	22.087	24.212	30.008	24.051	15.156	16.689	18.632	365.607	395.529	464.917
Pdensi_DN13832_c0_g1d462627	Bud	Needles	1755.80629068184	185.966307803045	970.886299242444	3.23251886120123	0.19208702386071	16.8284082715824	1.51110037760043e-63	7.41732686947435e-61	52.586	49.572	48.360	27.225	43.675	39.512	30.149	39.585	65.887	33.441	33.074	48.496	41.252	40.860	37.763	51.295	39.533	38.797	25.377	57.001	60.592	12.744	9.491	3.074	3.403	5.125	4.405
Pdensi_DN22222_c0_g3	Bud	Needles	873.703687546806	26253.0853675867	13563.3945275668	-4.90918802510393	0.291974641093525	-16.8137479567324	1.93538428491095e-63	9.42455345787946e-61	23.826	26.747	24.253	33.622	39.533	41.458	32.198	41.337	52.977	42.426	56.226	46.775	33.845	44.634	37.325	26.270	21.929	20.611	35.256	37.965	40.237	57.129	185.396	290.699	543.126	458.883	796.447
Pdensi_DN21957_c0_g2d421210	Bud	Needles	2.78299544312624	9650.61907702862	4826.70103623588	-11.7581390706116	0.701688198081576	-16.7569286511566	5.03996236769124e-63	2.43493677948371e-60	0.105	0.150	0.000	4.423	6.578	20.128	5.809	7.034	9.995	2.977	5.107	3.633	0.707	4.169	6.996	0.126	2.803	1.356	31.014	35.976	28.348	119.365	497.104	717.454	103.971	241.277	343.339
Pdensi_DN14346_c0_g1d273800	Bud	Needles	59.4464280412077	2207.81740807173	1133.63191805647	-5.21611233279792	0.31335027102835	-16.6462671810678	3.22075578684493e-62	1.54387431885504e-59	1.853	1.641	1.602	2.148	2.886	1.736	1.434	5.057	6.746	3.355	6.570	6.117	2.326	4.161	1.619	1.726	1.784	2.149	0.995	7.063	7.156	1.600	1.006	0.815	30.264	60.884	65.009
Pdensi_DN25096_c0_g2	Bud	Needles	5938.97553139343	146005.124067085	75972.049799239	-4.61965647478767	0.278170805404305	-16.6072656980421	6.17441185553011e-62	2.93677045131598e-59	216.942	173.299	120.480	204.867	136.512	114.451	116.161	102.541	112.641	87.354	126.291	75.956	202.085	157.644	124.323	164.182	106.174	92.738	102.342	131.218	107.992	111.349	78.168	33.150	2602.650	3588.838	3960.139
Pdensi_DN16297_c0_g1d10483	Bud	Needles	165.724046710578	1629.13703470919	897.430540709886	-3.29891505274864	0.198944416311027	-16.5820942046002	9.38988014955065e-62	4.43180674104599e-59	4.498	5.051	4.640	6.357	6.973	6.101	5.341	7.183	8.119	5.776	6.970	7.209	4.307	5.790	5.754	3.988	2.838	3.156	3.007	5.399	4.685	5.613	1.598	1.088	28.846	42.385	42.179
Pdensi_DN39471_c0_g1d511382	Bud	Needles	6.76666491919297	687.079756340431	346.923210629812	-6.67014482304675	0.402398190387773	-16.575981160897	1.03952294823824e-61	4.86885568969877e-59	0.158	0.260	0.167	0.288	0.086	1.442	0.314	0.089	0.115	0.217	0.109	0.266	0.048	0.222	0.932	0.078	0.000	0.177	0.163	0.098	0.903	2.086	16.030	20.217	12.482	17.813	17.436
Pdensi_DN9398_c0_g1d171755	Bud	Needles	286.384487216324	5282.22737646127	2784.3059318388	-4.2053854923714	0.254455996203861	-16.5269655858383	2.34663422946165e-61	1.09077603346271e-58	10.040	7.574	6.991	11.336	10.587	8.393	9.400	12.543	14.335	12.697	16.815	13.740	10.115	9.391	6.948	7.883	6.568	6.658	12.528	11.093	8.417	10.558	5.871	5.645	85.390	153.997	131.108
Pdensi_DN19601_c0_g1d534643	Bud	Needles	24862.9044223381	93.7121892262873	12478.3083057822	8.06406195519998	0.490827560982238	16.4295214780977	1.17583136922528e-60	5.42447258056809e-58	399.374	952.229	769.946	623.726	558.755	412.992	529.706	416.455	404.386	368.187	435.101	414.290	431.423	627.182	313.333	677.718	576.769	352.965	517.729	137.474	374.571	4.949	4.996	3.740	2.374	2.773	1.201
Pdensi_DN22132_c0_g2	Bud	Needles	500.532674619916	12834.6808300822	6667.60675235107	-4.68067901296333	0.28541003626072	-16.3998402939397	1.917414459097e-60	8.77961186319511e-58	15.357	13.605	13.939	17.622	16.985	15.854	13.126	12.945	14.826	10.084	13.595	9.737	13.182	15.939	12.315	13.975	9.061	6.884	9.152	13.421	11.302	20.493	14.239	17.379	179.504	322.723	403.032
Pdensi_DN25689_c0_g3	Bud	Needles	2064.33126588539	20.1124853930866	1042.22187563924	6.65987758676101	0.406366655153797	16.3888387550904	2.29792550125455e-60	1.044398629485e-57	43.055	76.774	56.681	66.785	98.098	80.193	66.313	68.538	84.770	47.606	54.315	48.388	39.582	64.883	56.153	46.323	14.664	11.180	4.830	0.705	5.607	1.657	0.142	0.143	0.346	0.507	0.535
Pdensi_DN15615_c0_g1d214491	Bud	Needles	624.718796888066	5452.75562069093	3038.7372087895	-3.12537870123634	0.191160865045719	-16.349469335624	4.38784546927554e-60	1.97959584160543e-57	18.989	18.177	16.410	24.852	21.972	18.634	14.779	16.693	16.880	13.825	17.731	10.842	17.849	20.389	14.358	22.144	18.043	15.093	19.799	17.272	14.410	11.250	5.489	1.333	111.569	119.251	144.026
Pdensi_DN24740_c2_g2	Bud	Needles	2053.40212748762	32548.8649313336	17301.1335294106	-3.98660389924767	0.244179738186765	-16.3265139394918	6.39347597579366e-60	2.85863832409347e-57	66.886	59.920	49.456	73.678	70.853	51.129	44.982	47.971	53.122	36.030	49.018	31.266	67.404	61.364	46.313	53.642	45.559	37.472	38.586	72.542	64.035	85.556	56.542	79.684	503.469	855.067	926.475
Pdensi_GG_105388_c1_g1	Bud	Needles	19.4686197620895	8479.23489403841	4249.35175690025	-8.76331881454395	0.536765084126625	-16.3261714923258	6.42945529808985e-60	2.85863832409347e-57	1.083	0.334	0.264	0.776	0.499	0.997	0.285	0.106	0.108	0.138	0.468	0.080	1.248	0.773	1.395	0.335	0.345	0.400	0.441	0.789	0.372	0.667	0.341	1.628	144.111	203.832	243.201
Pdensi_DN20809_c0_g1d538058	Bud	Needles	14385.7924130518	866.743592766655	7626.26800290924	4.050262029288	0.248157372746417	16.3213447356521	6.9585710247875e-60	3.07163339833012e-57	332.619	469.519	428.121	614.379	589.849	344.798	624.803	641.642	640.166	502.731	635.619	484.599	268.752	435.452	284.756	479.856	167.982	217.758	60.164	105.615	132.122	340.003	18.055	18.381	14.364	22.666	23.567
Pdensi_DN3220_c0_g1d166176	Bud	Needles	2335.10731421278	38.8854088531259	1186.99636153295	5.90449452692766	0.362208566166893	16.3013663354584	9.6510305871793e-60	4.22970202669686e-57	69.089	76.359	54.853	41.751	64.426	58.939	55.455	54.375	73.186	57.646	63.376	59.628	70.870	76.081	66.850	55.119	49.847	34.643	37.091	19.314	36.606	11.099	2.910	0.600	0.739	1.331	0.641
Pdensi_DN14230_c0_g3	Bud	Needles	3.73954006918701	1136.78996504479	570.264752556987	-8.25377844581308	0.506506580404553	-16.2955009177189	1.06229743183832e-59	4.62265131385133e-57	0.084	0.181	0.056	0.211	0.000	8.634	2.026	2.889	8.209	3.743	4.043	2.663	0.312	0.420	0.916	0.000	0.217	0.176	0.288	0.392	0.201	2.575	20.896	679.859	19.776	26.299	33.032
Pdensi_GG_81633_c0_g1	Bud	Needles	1059.27978535166	7709.44148523546	4384.36063529356	-2.86365891217241	0.175816427979473	-16.2877777980267	1.2052979279852e-59	5.20799049066111e-57	30.842	27.257	32.613	36.880	39.210	17.947	32.339	32.804	36.228	35.176	32.376	26.929	30.783	36.453	19.462	34.801	47.233	34.871	21.412	28.840	31.093	48.533	17.979	14.632	145.158	186.028	202.708
Pdensi_DN23765_c0_g2d549920	Bud	Needles	1830.01483041293	112931.752436892	57380.8836336526	-5.94741791511543	0.365282785658435	-16.281681340102	1.3315950949619e-59	5.71347414276765e-57	78.071	36.806	42.666	56.451	32.649	31.618	11.802	23.802	29.997	12.914	34.147	23.914	84.319	37.548	48.585	88.343	51.587	51.139	140.271	89.247	288.611	88.856	0.818	0.957	1874.075	2629.188	3378.273
Pdensi_DN30757_c0_g1	Bud	Needles	1175.77119926941	9.9480914838118	592.859645376611	6.89038696677424	0.423808997292281	16.2582366367797	1.95277648617355e-59	8.28761880420724e-57	36.820	36.552	27.538	66.414	43.379	33.905	57.855	34.963	41.274	36.492	35.514	29.835	22.558	28.153	18.332	36.020	17.550	14.166	13.422	1.750	9.272	2.302	0.048	0.053	0.185	0.294	0.211
Pdensi_DN37391_c0_g1d240512	Bud	Needles	14.8970066574714	912.632027999391	463.764517328431	-5.9376492409809	0.365212746616821	-16.258055875609	1.95854544161229e-59	8.28761880420724e-57	0.419	0.591	0.269	0.838	0.663	4.391	1.306	0.738	2.234	0.506	1.743	1.930	0.650	1.694	2.108	0.374	0.655	0.376	1.393	0.633	0.743	0.956	1.043	38.038	17.759	24.739	20.697
Pdensi_DN18008_c1_g1d402900	Bud	Needles	3155.442929515	28.437851528306	1591.94039052165	6.77728736744464	0.417018612441849	16.2517623080665	2.17034848564745e-59	9.12096383793634e-57	67.193	99.344	103.026	140.831	121.720	75.625	105.518	98.847	94.898	73.073	113.727	64.900	41.674	74.634	39.244	124.409	27.584	16.039	17.685	31.722	15.499	37.263	1.608	0.817	0.496	1.049	0.450
Pdensi_DN20898_c0_g1d292336	Bud	Needles	324.773685236198	1944.36103484758	1134.56736004189	-2.58273934194878	0.158931644404137	-16.2506299587595	2.2108099415279e-59	9.22780037975015e-57	9.451	9.216	9.173	8.787	9.114	7.848	6.575	6.451	7.319	7.060	6.583	5.215	8.534	9.278	7.353	7.902	5.785	6.867	7.290	9.795	8.562	7.983	3.521	1.766	36.042	50.649	48.292
Pdensi_DN20839_c0_g1d121333	Bud	Needles	87.0135532705502	5635.41037744031	2861.21196535543	-6.01670797081896	0.370329507852396	-16.2469040226119	2.34932583157903e-59	9.73970169244559e-57	3.269	2.575	1.649	1.898	1.915	3.254	1.228	1.850	2.015	1.096	1.365	1.550	1.802	2.020	2.547	2.107	2.552	2.732	8.836	4.186	6.805	0.855	2.721	8.027	102.758	107.427	179.731
Pdensi_DN24806_c0_g1	Bud	Needles	15.0252592758393	1034.73255117095	524.878905223392	-6.1041165123536	0.376283122034375	-16.2221374143801	3.51738076183158e-59	1.44842906982349e-56	0.598	0.386	0.327	1.237	0.861	3.018	0.881	0.465	0.628	0.209	0.490	0.389	0.332	0.618	1.209	0.162	11.624	22.152	47.017	35.139	158.312	37.258	6.268	64.763	16.794	25.408	30.135
Pdensi_DN22617_c1_g2	Bud	Needles	227.517432016222	8508.69384762685	4368.10563982154	-5.22461265412711	0.322265970560229	-16.2121140033638	4.14076680676505e-59	1.69376685975122e-56	7.699	7.463	4.381	6.120	7.462	7.749	4.230	2.129	1.695	1.823	2.278	1.216	8.594	10.229	8.627	5.517	2.981	2.133	3.364	5.324	2.645	41.928	33.396	33.087	184.749	167.570	229.096
Pdensi_DN14985_c0_g1d394887	Bud	Needles	28.4238270510203	15223.4297232182	7625.92677513462	-9.06535447911989	0.559654041401815	-16.1981399373318	5.1975553085859e-59	2.11196292098613e-56	0.704	0.726	0.986	2.855	4.014	4.175	3.288	9.996	14.947	13.223	26.481	19.561	3.735	3.194	5.095	1.595	1.191	4.904	2.543	4.942	3.768	2.550	1.846	1.179	213.142	177.970	674.160
Pdensi_DN20708_c0_g2d493712	Bud	Needles	1487.36979487772	11.5380554830267	749.453925180371	6.93059880092708	0.42882653196864	16.1617770456281	9.38177534393463e-59	3.78708940643287e-56	33.718	43.737	49.635	32.440	24.285	27.081	30.908	26.389	42.999	21.964	27.852	25.820	26.198	34.072	24.528	40.870	20.334	17.998	9.182	3.060	10.592	0.749	0.177	0.035	0.173	0.314	0.366
Pdensi_DN12365_c0_g1	Bud	Needles	526.405733773606	3544.44512645222	2035.42543011291	-2.75176308671005	0.170562963247148	-16.1334150997524	1.48572722396285e-58	5.95815459350904e-56	15.691	15.922	13.502	18.916	18.168	14.344	14.578	16.187	16.581	17.041	15.687	14.136	15.268	16.940	10.565	15.861	12.360	10.804	11.037	15.096	13.583	10.764	4.391	5.883	65.408	88.412	92.084
Pdensi_DN26053_c1_g3	Bud	Needles	5205.79127282482	7.16738687518213	2606.47932985	9.82063096375602	0.608750630956229	16.1324366076298	1.50945778093047e-58	6.01401305613967e-56	107.635	158.247	178.604	123.286	167.291	182.283	248.089	286.058	546.097	224.168	270.634	231.606	130.969	125.554	142.613	204.950	195.179	173.667	116.686	69.550	169.361	12.285	17.121	10.084	0.304	0.080	0.085
Pdensi_DN14366_c0_g1d342022	Bud	Needles	8604.49981866566	3.97909295760897	4304.23945581164	10.9922955865386	0.681914764191196	16.119750097472	1.8535729813736e-58	7.33739854310582e-56	271.528	339.270	128.882	697.781	661.646	104.825	583.154	325.000	157.160	381.273	254.055	90.642	200.217	321.130	64.736	308.883	399.022	130.301	245.194	53.411	92.687	6.214	3.014	2.983	0.045	0.065	0.174
Pdensi_DN20505_c0_g1d291031	Bud	Needles	71.6293755260845	1247.40611935831	659.517747442195	-4.12192075446413	0.255813187694826	-16.1130111844797	2.06708000496199e-58	8.13011717079825e-56	2.445	1.786	1.928	1.798	2.354	1.862	0.903	0.902	1.307	0.662	0.882	0.907	1.667	2.028	1.678	1.520	1.666	1.063	1.237	3.339	5.224	5.269	0.469	0.430	23.430	35.451	27.741
Pdensi_DN19659_c1_g2d359623	Bud	Needles	48.9991333252325	5291.22302346456	2670.1110783949	-6.75395756852377	0.421128402177837	-16.0377631468126	6.96170025438468e-58	2.72069453826931e-55	1.907	0.903	1.393	1.400	1.145	2.179	0.925	0.712	1.808	0.488	1.087	0.842	2.191	0.908	3.460	0.938	0.746	2.514	4.051	3.452	6.084	4.658	0.000	0.279	90.171	94.418	182.884
Pdensi_DN31245_c0_g1d564486	Bud	Needles	1081.51572876951	63.5925130190847	572.554120894297	4.06819291270101	0.253894725431015	16.023148593555	8.80752436896682e-58	3.42027387789049e-55	30.500	29.383	32.727	36.084	32.091	28.200	31.476	25.591	30.563	26.887	23.455	20.844	27.855	32.237	26.643	32.431	21.951	19.745	18.507	10.554	25.533	8.702	6.595	2.607	1.095	1.698	1.651
Pdensi_DN34393_c0_g1d201230	Bud	Needles	9652.6980354725	147.264114117747	4899.98107479512	6.04843121009292	0.377812501406901	16.0090817206147	1.10427558287569e-57	4.26132307789331e-55	189.024	299.578	335.279	284.034	232.907	151.290	371.971	164.106	253.640	135.786	289.575	92.641	226.355	224.394	189.326	263.016	126.516	130.024	51.379	42.907	56.630	329.656	305.243	517.343	3.763	3.687	2.517
Pdensi_DN20545_c1_g2	Bud	Needles	6701.09484377968	118433.084999227	62567.0899215032	-4.14354383141522	0.258984706801959	-15.9991834366642	1.2946193746835e-57	4.96462256077846e-55	212.016	217.428	145.889	216.248	192.059	152.093	128.858	110.748	116.229	87.927	128.252	75.526	219.346	203.589	155.855	177.202	114.056	95.427	98.212	124.515	130.165	131.763	50.600	5.796	2009.035	2828.509	3419.731
Pdensi_DN21028_c0_g1	Bud	Needles	1.85469154000551	2109.23558967213	1055.54514060607	-10.1485647886954	0.634505241129478	-15.9944538371819	1.3967787181256e-57	5.32311501913246e-55	0.052	0.000	0.104	0.198	0.189	0.000	1.122	0.512	0.978	0.490	0.396	0.789	0.000	0.000	0.000	0.465	0.115	0.000	1.863	1.460	0.824	0.079	1.027	2.998	36.448	45.458	64.755
Pdensi_DN38313_c0_g1	Bud	Needles	2014.86135630348	76.8279006481809	1045.84462847583	4.75259628077126	0.297538632710981	15.9730393242338	1.96950510897123e-57	7.45943981303383e-55	52.125	59.452	60.861	89.394	86.671	50.743	83.340	66.155	75.628	82.975	79.673	68.021	43.634	34.968	15.461	14.962	8.024	12.433	3.023	5.121	8.823	0.000	0.000	0.000	2.000	1.533	1.655
Pdensi_DN20570_c1_g3	Bud	Needles	1.42115589548124	9213.97572693899	4607.69844141724	-12.6815265218031	0.795428239778104	-15.9430177200407	3.18589962601175e-57	1.19924689173744e-54	0.000	0.123	0.000	0.000	0.000	0.000	0.050	0.024	0.000	0.054	0.000	0.000	0.000	0.000	0.000	0.000	0.177	0.173	0.000	0.320	0.131	0.069	0.000	0.000	147.194	182.930	313.078
Pdensi_DN21456_c0_g1d539896	Bud	Needles	1249.3333292231	43.6964281192915	646.514878671197	4.87631568322368	0.306109741248924	15.9299591817247	3.92613324088784e-57	1.46887656866558e-54	32.307	37.385	37.233	67.492	108.251	109.874	72.314	60.029	69.300	65.874	43.593	43.463	40.468	84.601	66.377	48.212	82.846	83.465	79.420	177.549	175.902	107.323	81.184	20.485	1.056	1.115	0.823
Pdensi_DN21142_c0_g1d495134	Bud	Needles	2903.69115769292	57701.5807317551	30302.635944724	-4.31268417678932	0.271601263985527	-15.8787338228998	8.89559984892358e-57	3.30792315109336e-54	97.857	84.606	66.934	97.595	89.032	70.700	61.119	64.256	76.466	51.756	67.206	52.140	81.536	87.492	64.129	70.418	60.057	61.659	63.715	88.302	111.716	74.259	47.739	48.400	887.036	1429.872	1731.713
Pdensi_DN21245_c0_g1d294261	Bud	Needles	3.01526158043872	4604.45960034894	2303.73743096469	-10.5752423437394	0.666552075974537	-15.865590589119	1.09680874468838e-56	4.05402976794247e-54	0.096	0.069	0.101	6.415	4.605	7.965	5.439	5.922	5.906	3.080	7.334	3.408	2.209	6.274	6.316	0.173	4.872	3.455	34.265	80.968	44.121	115.256	200.883	422.278	37.488	174.125	122.426
Pdensi_DN15024_c0_g1	Bud	Needles	1893.89013387048	3.97082510629605	948.930479488386	8.7940587555275	0.55484394017149	15.8496076442854	1.4146130023593e-56	5.19738981950658e-54	45.660	59.777	56.561	81.246	62.076	82.044	63.418	34.812	39.322	21.403	28.642	20.140	47.583	56.055	52.508	84.608	66.525	35.662	73.520	30.180	40.709	1.598	46.052	57.207	0.060	0.072	0.154
Pdensi_DN37408_c0_g1d316268	Bud	Needles	4261.24962146599	48226.6235608582	26243.9365911621	-3.50050986217429	0.221695418638959	-15.7897257582712	3.66168380400847e-56	1.33732103072945e-53	117.258	134.010	113.816	114.347	120.218	38.357	113.233	74.530	61.734	103.836	74.550	46.594	175.647	126.060	103.029	158.235	97.864	232.962	159.255	262.690	159.090	72.611	10.333	0.000	885.552	1042.818	1412.281
Pdensi_DN11716_c0_g1d269111	Bud	Needles	4928.05432461036	30.7591893289954	2479.40675696968	7.35385982927237	0.467176431505662	15.7410762473004	7.90870177161796e-56	2.86398425209708e-53	81.434	174.655	164.272	305.251	321.498	175.726	326.925	190.775	238.062	100.982	218.642	72.177	45.048	138.912	93.921	349.033	83.792	38.979	18.496	2.200	8.156	0.980	0.111	0.000	0.736	0.506	0.838
Pdensi_DN12949_c0_g1d106124	Bud	Needles	9923.88708450168	152276.445809628	81100.1664470648	-3.93965776255525	0.250282165185539	-15.7408649538999	7.93515528556651e-56	2.86398425209708e-53	250.028	346.649	253.190	310.148	275.153	267.955	176.091	178.861	221.395	129.309	209.528	162.964	245.316	304.002	247.253	260.049	257.644	273.646	253.323	303.066	338.438	105.916	34.703	3.606	2711.310	3484.575	4381.917
Pdensi_DN24603_c0_g1d226008	Bud	Needles	310.764176974008	16598.6110839715	8454.68763047274	-5.73932732951435	0.365876843846402	-15.686500597244	1.87089008635679e-55	6.71299432915753e-53	5.667	12.938	7.955	10.146	15.786	8.124	3.251	7.720	5.908	2.443	8.714	3.647	6.788	19.629	14.972	19.032	60.197	34.113	26.897	43.822	21.921	7.725	1.680	0.586	311.900	391.325	446.087
Pdensi_DN23166_c0_g1d547330	Bud	Needles	26775.3783124513	830.056661952574	13802.7174872019	5.00861295445294	0.319525349433087	15.6751661905367	2.23639299713947e-55	7.97781192590037e-53	680.464	997.143	616.616	538.383	498.938	540.009	275.948	250.815	442.265	238.390	215.680	339.771	440.168	1237.658	433.053	780.993	301.942	143.140	27.910	16.264	27.455	1.572	3.255	2.486	11.996	21.955	24.531
Pdensi_DN45572_c0_g1d156418	Bud	Needles	477.507992035077	5122.42071877366	2799.96435540437	-3.42239779294366	0.218804685868056	-15.6413368359371	3.80652252354466e-55	1.35003932067705e-52	15.168	13.338	12.449	18.002	14.293	14.874	12.871	13.917	15.543	11.627	13.597	12.365	13.698	12.881	12.335	13.389	11.172	15.101	12.950	15.294	14.540	11.032	6.248	5.477	117.065	112.030	119.929
Pdensi_DN16694_c0_g1d528133	Bud	Needles	129.300818553466	4392.9055946836	2261.10320661853	-5.08687543870831	0.325678209864117	-15.619330015449	5.37676369661425e-55	1.8959890237538e-52	3.200	2.790	5.063	3.456	2.950	5.344	1.702	1.328	5.200	2.019	1.805	4.339	3.671	2.806	3.333	3.183	1.104	2.491	0.969	2.164	3.211	2.890	1.143	2.202	73.857	114.229	118.739
Pdensi_DN19809_c0_g2	Bud	Needles	4.19404634568513	5339.51774750832	2671.855896927	-10.3157130017727	0.661326089543419	-15.5985272090123	7.44928607242049e-55	2.61180483168859e-52	0.093	0.039	0.218	0.093	0.122	0.375	0.221	0.742	0.948	0.806	2.474	1.058	0.416	1.236	0.310	0.210	0.581	0.805	0.528	2.105	0.307	0.250	0.415	0.389	63.641	100.698	213.713
Pdensi_DN26318_c8_g1	Bud	Needles	39.5749421840587	1861.2613265373	950.418134360677	-5.5555581076134	0.356295464402811	-15.5925591613273	8.17902325122902e-55	2.8513655092367e-52	1.070	1.227	1.099	1.431	1.653	1.675	4.327	7.728	10.780	9.744	9.114	8.135	1.424	1.392	0.520	2.704	2.155	1.825	10.041	4.504	3.700	66.934	33.859	43.448	38.561	31.459	57.456
Pdensi_DN22397_c2_g1	Bud	Needles	21093.6259917856	91.9377539833642	10592.7818728845	7.8666343545564	0.505029876458335	15.5765722410789	1.0503825086118e-54	3.64114799892057e-52	392.478	828.670	581.220	1211.126	902.436	897.201	1406.669	1153.193	1235.593	1028.684	1323.921	1006.885	416.961	816.142	650.588	613.339	368.491	286.121	277.068	88.283	205.451	4.226	0.259	0.311	2.860	2.087	1.114
Pdensi_DN18686_c0_g1d217541	Bud	Needles	2139.29309249102	22040.2668758069	12089.779984149	-3.36486209941385	0.21649839367552	-15.5422035345767	1.79696911146243e-54	6.19419290853936e-52	54.837	68.742	59.574	102.393	125.641	110.278	80.808	83.466	78.652	68.561	83.708	55.501	81.801	107.595	85.257	73.271	69.489	54.457	74.136	89.682	77.010	91.596	101.968	56.420	471.557	471.835	566.081
Pdensi_DN5039_c0_g1d261746	Bud	Needles	66.4290881291978	6043.47773218214	3054.95341015567	-6.50631645726519	0.418666692568181	-15.5405638250185	1.84354329570631e-54	6.31923385444985e-52	2.838	1.193	1.684	3.105	1.486	0.844	0.460	0.590	0.426	0.392	0.847	0.190	4.014	1.742	1.265	4.383	2.230	3.327	2.871	2.119	2.421	0.546	0.018	0.089	141.566	105.531	162.670
Pdensi_DN17779_c0_g1d216423	Bud	Needles	1271.67884427399	24890.751924292	13081.215384283	-4.29079076736917	0.276167255682701	-15.5369279995273	1.95114753271584e-54	6.65091995360256e-52	44.094	39.704	25.518	36.824	24.748	28.466	15.457	17.669	22.621	16.209	17.114	15.094	38.869	38.697	31.220	35.159	21.520	14.072	14.248	36.199	21.181	30.737	3.572	1.849	457.071	587.606	681.558
Pdensi_DN8925_c0_g1	Bud	Needles	626.527343672346	5578.98720485729	3102.75727426482	-3.15386562895552	0.203001975278401	-15.5361327131436	1.97550574978282e-54	6.69674620383561e-52	17.471	18.658	17.542	21.474	18.715	17.724	14.536	15.905	17.014	13.968	16.660	13.187	17.510	16.876	14.340	20.016	12.416	11.106	20.241	12.972	14.041	7.908	2.938	2.492	125.914	122.808	131.827
Pdensi_DN11282_c0_g1d174432	Bud	Needles	4898.18052738836	238.27208172051	2568.22630455444	4.36737441184512	0.281160033314624	15.5334112048491	2.06117501878369e-54	6.94876459491818e-52	135.593	142.975	140.951	181.651	108.802	181.095	151.078	113.892	188.646	130.914	151.391	161.559	94.726	152.676	95.180	166.110	174.067	161.597	164.338	32.362	84.411	0.320	9.234	0.322	5.198	7.135	4.073
Pdensi_GG_87763_c0_g1	Bud	Needles	2298.01553055744	14527.4774218687	8412.74647621306	-2.6606113152774	0.171405618510602	-15.5223109860476	2.45063682971047e-54	8.21659693773472e-52	66.537	64.969	65.375	70.882	70.159	61.163	47.367	49.788	62.826	43.202	45.769	44.028	56.407	64.217	46.862	53.011	53.568	60.130	49.006	43.165	45.105	29.135	11.434	6.817	247.629	373.545	392.459
Pdensi_GG_37606_c0_g1	Bud	Needles	3598.72896270411	2.23927939930856	1800.48412105171	10.704316534774	0.689915733283164	15.5153970526726	2.72941182449199e-54	9.10155007148667e-52	111.956	100.344	96.325	77.897	113.596	70.572	175.386	266.937	376.297	316.047	378.376	333.470	119.244	81.232	64.082	147.279	206.967	160.722	232.299	135.136	207.828	20.434	14.596	0.902	0.041	0.029	0.083
Pdensi_DN21721_c0_g1	Bud	Needles	18962.5286377897	50.3889407193604	9506.45878925455	8.60259690117088	0.554504018079378	15.5140388900471	2.78777691831538e-54	9.24592585822036e-52	331.728	753.807	534.065	229.700	323.540	181.626	288.835	280.342	327.676	426.328	282.779	367.270	496.235	559.085	394.666	458.174	527.021	372.252	174.267	154.916	247.023	31.028	140.092	32.684	1.714	0.950	0.588
Pdensi_DN9363_c0_g1d102979	Bud	Needles	385.513202034172	4101.49226767639	2243.50273485528	-3.41218099670022	0.21997991285759	-15.5113298863301	2.90793033725105e-54	9.59257428509208e-52	11.936	10.673	10.448	14.023	10.596	7.795	8.885	8.761	9.330	8.369	9.917	6.938	11.259	10.085	7.600	9.900	7.366	7.935	9.601	12.217	10.940	9.892	3.124	3.639	64.799	111.662	111.326
Pdensi_DN19919_c0_g4	Bud	Needles	1573.29725330374	24.266541519594	798.781897411667	5.97198663196999	0.386798016599247	15.4395482284942	8.87195126024268e-54	2.91099632874176e-51	38.656	58.227	37.860	58.482	83.855	73.594	57.652	56.780	55.739	35.884	51.502	34.604	50.289	72.560	65.532	47.260	49.547	36.260	62.014	35.521	48.989	45.808	53.479	56.095	0.358	0.660	0.718
Pdensi_DN16253_c1_g1	Bud	Needles	1.88117398630064	2681.77521452825	1341.82819425727	-10.4895162871802	0.679590843483481	-15.4350465250716	9.51317904790086e-54	3.10478790873432e-51	0.026	0.105	0.045	0.000	0.224	0.071	0.000	0.209	0.050	0.120	0.439	0.000	0.105	0.259	0.123	0.098	0.284	0.081	0.049	0.764	0.124	0.159	0.053	0.000	42.058	99.129	48.108
Pdensi_DN18647_c1_g4	Bud	Needles	3549.80129181924	63271.9340060346	33410.8676489269	-4.15580061936456	0.269414785667072	-15.4252878477875	1.10660666180971e-53	3.59249020892371e-51	108.129	114.017	82.451	130.503	105.905	88.437	61.594	50.333	49.896	32.226	54.592	28.622	116.155	116.217	87.763	104.355	82.958	71.061	75.908	90.036	89.889	61.134	11.655	0.635	958.232	1593.622	1892.347
Pdensi_DN8879_c0_g1d208839	Bud	Needles	59.2815879836223	2759.76837731028	1409.52498264695	-5.54171018555743	0.360478797398039	-15.3731931685244	2.47656311916818e-53	7.997604384358e-51	1.714	1.514	1.844	3.326	3.047	4.629	1.907	2.041	3.117	1.476	2.701	1.602	2.390	3.496	1.990	2.281	2.037	2.009	2.810	1.619	2.363	1.118	0.018	0.059	37.352	63.059	94.299
Pdensi_DN19031_c0_g1d60220	Bud	Needles	8500.72683124248	223351.607754435	115926.167292839	-4.71556738893101	0.306922527382103	-15.3640315331444	2.85269615077145e-53	9.16402501166932e-51	294.510	242.092	193.690	246.683	205.658	155.253	113.310	133.717	122.223	71.685	184.363	79.751	302.484	223.337	216.464	230.240	204.569	223.715	183.413	170.410	204.463	80.556	19.574	3.457	5616.607	4201.031	5240.620
Pdensi_DN5238_c0_g1d100335	Bud	Needles	427.693778697542	5165.0757964043	2796.38478755092	-3.59393057423466	0.235254103934944	-15.2768028872666	1.09166586042951e-52	3.48861157283195e-50	11.516	14.833	10.296	15.518	17.451	13.715	11.266	12.343	12.353	10.290	12.241	10.452	10.459	16.498	9.711	11.179	11.094	7.938	7.869	14.796	8.657	11.315	5.148	7.952	108.536	133.209	113.383
Pdensi_DN10909_c0_g2	Bud	Needles	1102.99220181213	8662.00888729171	4882.50054455192	-2.97299675938122	0.19485048206778	-15.2578363052089	1.46010094492313e-52	4.64183490557764e-50	36.604	31.485	26.596	25.821	24.375	23.665	18.966	21.120	23.603	20.863	29.270	20.315	41.264	34.531	30.036	27.704	21.211	20.782	21.891	26.289	18.242	30.195	29.480	24.517	179.497	210.521	205.691
Pdensi_GG_81961_c1_g1	Bud	Needles	2.77656499308475	1168.19900036079	585.487782676935	-8.71166877625427	0.571488104407236	-15.2438322146535	1.8093906970941e-52	5.72261778358777e-50	0.094	0.000	0.140	0.185	0.178	1.144	0.626	0.416	0.858	0.227	0.948	1.419	0.645	0.777	0.640	0.090	0.052	0.310	0.997	0.989	1.190	337.159	81.530	37.136	24.214	30.404	25.799
Pdensi_DN18907_c0_g1d217892	Bud	Needles	184.331202381344	7596.74065445559	3890.53592841846	-5.36502350790473	0.352464023377612	-15.2214783696006	2.54709548314676e-52	8.01446859279157e-50	6.741	5.847	3.278	6.271	6.503	4.604	3.878	5.069	3.269	2.744	4.433	2.174	9.435	8.690	4.927	3.714	9.345	3.826	22.676	106.692	227.221	18.741	8.208	3.140	114.378	209.479	210.627
Pdensi_DN18990_c0_g1d59915	Bud	Needles	6251.42576857755	2.23101154799564	3126.82839006277	11.4984110061834	0.755428067775867	15.22105346183	2.56369351351785e-52	8.02553790351605e-50	127.441	243.434	163.697	92.007	105.037	106.399	102.794	97.968	95.319	85.839	89.473	56.803	113.848	148.028	103.062	218.600	132.435	89.079	42.291	15.551	48.665	0.914	0.114	0.000	0.072	0.052	0.056
Pdensi_DN970_c0_g1d202929	Bud	Needles	350.77726784519	3948.04289924813	2149.41008354666	-3.4932151938986	0.229521596421092	-15.2195490462247	2.62333042029391e-52	8.17054236537938e-50	10.340	10.761	8.961	11.522	8.754	10.068	5.526	8.493	10.642	6.940	8.039	7.342	9.302	10.170	7.891	8.868	9.571	8.122	10.948	10.256	19.981	5.912	3.578	2.269	65.436	95.683	114.607
Pdensi_DN45632_c0_g1d156557	Bud	Needles	594.510498875444	4362.75878864343	2478.63464375944	-2.8761810045573	0.189373680540594	-15.1878603000525	4.25586326759802e-52	1.31882324500006e-49	18.365	15.483	17.115	18.832	15.073	14.298	13.314	12.764	17.976	13.771	16.529	17.784	17.395	14.097	12.780	14.732	8.243	12.672	7.828	13.204	14.146	18.799	6.227	6.803	74.476	115.739	114.329
Pdensi_DN39913_c4_g1	Bud	Needles	870.309106217944	31.5840880097358	450.94659711384	4.77730103175831	0.314575753092033	15.1864884206783	4.34585344924501e-52	1.33994236223782e-49	24.916	27.849	21.832	13.404	19.073	18.785	15.172	18.672	14.416	14.117	17.838	12.269	20.122	27.794	20.030	17.200	8.265	10.054	9.883	9.746	8.655	4.757	3.681	0.857	0.588	0.881	0.709
Pdensi_DN18767_c0_g1d405330	Bud	Needles	1901.01473133857	26306.437711946	14103.7262216423	-3.79072252439747	0.249969312032396	-15.1647515992131	6.05274614663865e-52	1.85689172659654e-49	56.358	56.586	50.022	77.527	86.665	45.161	42.957	55.824	49.107	41.952	49.927	33.924	67.291	70.729	48.068	76.149	62.275	51.420	33.235	63.744	47.046	30.252	8.040	0.896	384.852	696.017	771.720
Pdensi_DN11262_c0_g1d210459	Bud	Needles	8037.89978290376	2.58062782991831	4020.24020536684	11.6031535084292	0.766636961395553	15.1351344804812	9.49863398631385e-52	2.89954072387194e-49	149.831	173.007	361.684	377.856	390.851	307.854	329.258	173.013	463.206	189.242	123.284	264.398	119.396	177.176	191.094	181.929	294.758	390.560	176.812	59.892	296.541	7.124	7.276	7.758	0.044	0.063	0.068
Pdensi_DN24271_c1_g1	Bud	Needles	5536.94942151808	8.19143216701136	2772.57042684255	9.59631073641493	0.634149245078077	15.1325745648935	9.87550148902165e-52	2.99965913297971e-49	160.627	227.631	87.312	157.913	288.500	84.971	415.135	676.375	515.077	508.699	869.900	391.143	177.079	216.239	94.882	281.478	1044.588	564.886	1048.493	972.476	556.089	149.009	424.916	35.414	0.304	0.149	0.080
Pdensi_DN31811_c0_g1d199035	Bud	Needles	24003.7465297802	9.43973767974237	12006.59313373	11.4536609898146	0.757130553890564	15.1277225981162	1.06311249127678e-51	3.21327059740244e-49	636.790	872.409	548.266	417.127	618.950	433.161	444.197	519.904	562.869	315.193	483.277	279.991	577.811	628.522	500.091	767.744	573.073	400.278	319.846	88.051	258.702	4.043	0.270	1.337	0.328	0.000	0.268
Pdensi_DN18186_c0_g2d353085	Bud	Needles	130.227025997852	2259.13333939697	1194.68018269741	-4.11491940027325	0.272475081791681	-15.1020026242961	1.57088922291711e-51	4.72475735541791e-49	4.166	3.824	3.199	3.781	2.450	1.536	1.646	2.121	2.995	1.955	1.604	1.659	3.517	3.634	1.888	4.283	5.761	6.353	2.574	3.202	2.435	1.261	0.000	0.369	54.640	48.719	49.734
Pdensi_DN16823_c0_g1d56343	Bud	Needles	1630.08350207714	61.6522145583684	845.867858317752	4.70323842226312	0.31193880841622	15.0774392136152	2.27939643313932e-51	6.82228911942093e-49	41.658	51.866	46.004	94.672	85.968	37.598	79.468	72.107	77.147	67.884	64.173	55.722	27.280	35.870	16.249	28.094	22.528	20.487	10.529	5.639	16.305	1.331	1.182	1.204	0.971	1.348	1.956
Pdensi_DN19305_c0_g1d187818	Bud	Needles	26428.337359526	1646454.26152458	836441.299442053	-5.96113038822753	0.396527456073467	-15.0333357676072	4.44068779899879e-51	1.3226567052581e-48	892.497	822.404	555.779	1400.530	1129.624	637.442	446.013	682.141	509.097	362.224	699.329	343.742	1026.182	1175.988	966.966	1246.784	1399.349	1172.537	1181.467	1572.650	1068.426	694.747	88.140	12.198	48304.750	28124.765	32691.792
Pdensi_DN6885_c0_g1d101318	Bud	Needles	28.2883043416862	936.498431813945	482.393368077816	-5.05169627046481	0.336299320465367	-15.0214287185426	5.31496561130193e-51	1.57541229474711e-48	0.547	1.015	0.847	2.289	6.334	7.473	2.658	3.045	1.998	2.470	2.456	1.834	2.503	6.094	6.132	1.785	1.063	0.527	5.784	16.612	47.945	8.952	7.126	3.921	17.223	25.221	22.584
Pdensi_DN19221_c0_g1d218281	Bud	Needles	57.9682781395576	1233.38843305438	645.678355596968	-4.4106607179709	0.293747414251321	-15.0151473816797	5.84318535008112e-51	1.72365540156215e-48	1.572	2.090	1.314	3.403	5.917	16.175	4.213	2.870	2.298	0.553	1.163	0.708	3.511	5.178	13.026	1.692	1.897	1.125	4.084	1.476	2.138	24.000	67.029	87.126	26.023	27.560	31.006
Pdensi_GG_104354_c0_g1	Bud	Needles	0.932818086926272	4224.52917792674	2112.73099800683	-12.1493717533356	0.810295516331527	-14.9937541408841	8.06620662089575e-51	2.36802985472871e-48	0.027	0.000	0.053	0.101	0.097	0.173	0.147	0.167	0.564	0.094	0.068	0.318	0.060	0.000	0.000	0.073	0.148	0.067	0.336	0.031	0.384	0.161	15.481	9.004	59.369	110.941	127.750
Pdensi_DN19217_c0_g2	Bud	Needles	1920.13921161012	3.43797780416204	961.788594707139	9.29729959347595	0.621642442084412	14.9560244990696	1.42275192623186e-50	4.15694237799088e-48	56.691	60.989	46.997	86.743	77.943	67.844	77.488	76.847	96.564	62.121	71.515	71.538	38.349	55.819	36.936	46.919	26.384	16.069	11.399	1.561	7.254	0.352	0.028	0.062	0.095	0.017	0.100
Pdensi_DN17460_c0_g1	Bud	Needles	165.413685435594	2028.51874590528	1096.96621567044	-3.61780632582441	0.242187269991388	-14.9380532096218	1.8633991785695e-50	5.41860584831701e-48	4.993	4.252	4.937	7.622	6.571	6.444	5.444	6.791	7.939	7.976	9.026	7.305	5.956	6.038	5.649	4.978	2.671	3.165	3.581	6.500	5.658	18.949	11.134	11.249	32.054	55.044	55.199
Pdensi_DN25808_c0_g1d75589	Bud	Needles	339.512377669529	3271.14588916722	1805.32913341837	-3.26897523299187	0.218932352173392	-14.931439782837	2.05774582659833e-50	5.95552408880158e-48	11.018	9.897	8.237	10.802	10.745	9.349	8.688	10.943	17.379	11.405	14.177	15.651	12.116	12.447	9.500	8.401	5.702	5.593	5.687	7.495	6.402	9.483	5.992	7.449	55.120	90.137	83.357
Pdensi_GG_107792_c0_g1	Bud	Needles	446.259392080873	4124.95449950761	2285.60694579424	-3.2082827682584	0.215434036725064	-14.8921814631956	3.70481486976434e-50	1.06721279795367e-47	12.229	11.491	14.454	9.612	13.229	11.173	10.508	7.417	13.287	15.740	9.242	8.630	7.526	10.346	9.344	10.950	6.698	11.589	4.513	6.918	8.992	9.905	3.968	2.732	82.839	92.216	109.031
Pdensi_DN22261_c0_g1	Bud	Needles	1700.18850274862	83.5213592682555	891.854931008438	4.32134576824672	0.29024549266498	14.8885887204274	3.90934469850915e-50	1.12086758255339e-47	53.588	47.689	44.584	49.359	32.453	24.421	41.403	33.275	43.138	25.998	37.423	24.691	31.833	29.727	18.990	59.553	23.541	15.424	6.692	9.956	6.594	2.994	0.219	0.363	1.244	2.002	2.640
Pdensi_DN14421_c0_g1d107956	Bud	Needles	448.226607132846	3812.94949440781	2130.58805077033	-3.08945128338974	0.207613013757729	-14.8808170907577	4.39103812475597e-50	1.2531205870728e-47	13.928	13.202	11.317	13.170	11.808	15.591	10.505	9.645	13.062	10.055	10.127	10.023	14.362	12.689	12.596	12.575	10.160	8.028	20.786	12.026	23.831	15.510	9.916	13.805	63.120	103.673	99.994
Pdensi_DN20910_c1_g3	Bud	Needles	371.50028370355	10206.3579737752	5288.92912873936	-4.78029419836078	0.32149946563926	-14.868746947544	5.25884120365915e-50	1.4938274061709e-47	8.989	14.054	8.787	8.761	6.045	12.749	17.735	8.108	5.809	20.735	9.732	11.961	8.500	16.452	10.212	7.039	6.181	4.040	7.274	16.050	3.714	11.484	3.915	0.936	153.007	315.041	251.614
Pdensi_DN16301_c1_g1	Bud	Needles	3.0052355823119	1188.07702834742	595.541131964866	-8.61973202667834	0.580095320190106	-14.8591649107832	6.06768174812168e-50	1.71564400469817e-47	0.123	0.081	0.056	0.165	0.023	0.060	0.123	0.078	0.209	0.033	0.107	0.190	0.115	0.065	0.022	0.043	0.026	0.052	0.424	1.116	0.121	0.831	0.023	0.115	32.646	25.386	21.458
Pdensi_DN17589_c0_g2	Bud	Needles	51.1220868866837	1026.70922456537	538.915655726027	-4.33030881761393	0.291595507246042	-14.8503962167021	6.9158695152257e-50	1.94650002681515e-47	1.509	1.267	1.585	1.206	0.611	0.377	0.553	0.164	0.390	0.420	0.421	0.235	1.170	0.686	1.069	1.243	0.875	1.767	1.405	1.193	2.111	1.449	1.338	2.936	16.012	29.912	26.228
Pdensi_DN18814_c0_g1d116014	Bud	Needles	1968.16095065682	78.1517589783946	1023.15635481761	4.63876906057082	0.31305781560918	14.8176114100337	1.12721954568757e-49	3.15811916277408e-47	46.425	57.678	64.138	48.991	62.295	69.350	76.870	84.158	104.305	83.827	93.502	78.188	59.029	59.182	66.967	68.740	53.387	50.131	38.148	20.936	36.923	9.148	3.022	1.521	1.277	1.779	2.401
Pdensi_GG_64530_c0_g1	Bud	Needles	8393.33796416079	1.88139526607297	4197.60967971343	12.23936931922	0.826360059754309	14.811182092778	1.2403958983791e-49	3.45940777894756e-47	179.782	339.248	199.240	197.420	388.144	243.471	482.693	539.678	706.986	473.973	992.656	668.251	300.865	369.113	237.616	228.524	326.981	165.877	168.615	138.649	104.537	22.162	47.901	4.716	0.071	0.051	0.037
Pdensi_DN18207_c1_g2	Bud	Needles	136.41452228311	9297.35098513404	4716.88275370857	-6.09097844688478	0.411405269488253	-14.805300025596	1.35381609690889e-49	3.75864679900629e-47	2.340	3.609	5.678	6.716	3.442	5.399	7.654	3.676	4.637	5.876	8.523	4.568	3.107	4.848	4.586	3.011	0.766	4.294	3.466	5.383	14.502	16.810	15.011	36.669	221.127	184.836	224.531
Pdensi_GG_90224_c0_g1	Bud	Needles	45.1234789916271	5734.50592410097	2889.8147015463	-6.99007694494482	0.472680172693446	-14.7881746448421	1.74625612798136e-49	4.82635302903388e-47	1.261	1.139	1.476	0.266	0.256	2.055	0.466	0.221	0.000	0.248	0.265	0.248	0.467	0.000	0.000	4.894	7.674	2.820	3.718	7.547	3.021	0.320	0.000	0.845	63.142	241.436	108.261
Pdensi_DN20246_c0_g2	Bud	Needles	92.6938241336509	170665.445446964	85379.0696355487	-10.8459103626239	0.73416429391611	-14.7731379100046	2.18307660433117e-49	6.00659332789002e-47	5.621	0.465	1.951	5.900	0.415	0.247	0.204	0.045	0.017	0.050	0.000	0.000	14.089	0.281	3.166	9.851	6.787	4.450	2.243	42.879	5.506	5.828	0.071	0.353	2938.826	4568.848	4400.371
Pdensi_DN8388_c0_g1d3437	Bud	Needles	54.6163934336178	5972.85873043755	3013.73756193558	-6.77411202360069	0.458601178870573	-14.7712486049071	2.24514722504514e-49	6.14979903067386e-47	0.815	1.998	1.848	9.048	10.722	8.938	15.647	15.588	33.766	32.886	32.963	41.794	5.986	10.045	5.079	3.757	7.846	12.517	15.282	29.890	17.804	23.821	158.452	260.706	85.031	133.771	201.419
Pdensi_GG_13919_c0_g1	Bud	Needles	279.270625497089	5082.73285477241	2681.00174013475	-4.18535912455895	0.284034245325665	-14.735403189711	3.8191122960458e-49	1.04146343621548e-46	10.864	6.281	6.880	4.004	4.855	6.293	4.480	6.768	15.604	11.180	10.929	11.405	5.235	3.611	2.920	5.991	7.335	5.478	9.222	1.565	6.032	0.338	0.275	0.000	105.524	125.939	118.129
Pdensi_GG_154783_c1_g1	Bud	Needles	1764.06166936039	26479.0617717158	14121.5617205381	-3.90797288012688	0.26532737636169	-14.7288716819014	4.20670819166868e-49	1.14208404653193e-46	55.327	57.280	38.826	62.867	63.471	37.036	35.462	36.995	36.319	23.960	37.663	21.810	54.932	58.794	42.208	46.126	37.258	30.687	28.381	44.137	44.277	33.430	5.520	3.123	413.967	702.264	741.763
Pdensi_DN15756_c1_g3	Bud	Needles	1326.38359287954	17538.2550867107	9432.31933979514	-3.72511609981675	0.253141012297851	-14.7155771638999	5.1207463214324e-49	1.38411291649396e-46	38.158	44.364	31.216	28.787	28.090	26.609	27.091	24.592	32.831	29.902	24.799	26.014	28.907	26.827	22.874	23.558	24.639	16.728	16.544	15.612	18.894	10.331	5.563	6.439	274.442	465.560	490.612
Pdensi_DN23680_c3_g1	Bud	Needles	0.911847454952418	3592.89116155686	1796.90150450591	-11.9192606537241	0.810803927552844	-14.7005462710308	6.39418003242072e-49	1.71749491232994e-46	0.056	0.030	0.000	0.065	0.000	0.000	0.067	0.014	0.097	0.063	0.018	0.165	0.103	0.209	0.364	0.050	0.046	0.035	0.064	0.178	0.204	0.062	0.051	0.166	63.381	119.069	68.767
Pdensi_GG_10390_c0_g1	Bud	Needles	1076.0327035872	8269.03778215997	4672.53524287358	-2.94163188905717	0.20010833321007	-14.70019684772	6.42726060370747e-49	1.71749491232994e-46	29.605	32.898	29.667	50.452	44.501	41.100	32.300	40.882	47.345	31.638	36.270	30.388	27.939	37.994	28.842	36.164	39.261	37.154	60.011	40.534	42.798	20.125	11.613	7.624	181.000	178.474	205.844
Pdensi_DN19196_c0_g2	Bud	Needles	93.8020284626418	2072.4038180677	1083.10292326517	-4.46411353439706	0.303679488182069	-14.7000825150253	6.43812164603689e-49	1.71749491232994e-46	3.368	2.588	2.109	5.357	2.381	3.070	4.534	2.754	2.318	5.931	3.205	3.034	4.258	3.091	2.643	4.622	3.463	2.449	11.421	5.635	5.080	4.493	1.101	0.661	46.405	41.599	53.299
Pdensi_DN97212_c0_g1	Bud	Needles	5066.54909646875	66945.3208241016	36005.9349602852	-3.7238982411693	0.25386764004622	-14.6686605685203	1.02345452357545e-48	2.71844585294455e-46	165.461	163.384	106.323	208.352	164.407	137.737	141.422	116.990	118.639	87.835	124.307	83.920	145.881	156.491	131.787	165.511	134.578	118.367	181.042	133.845	120.901	68.145	18.173	6.383	1310.682	1521.421	1787.400
Pdensi_GG_70084_c0_g1	Bud	Needles	7.07378521678978	4678.83861431121	2342.956199764	-9.37500487322029	0.639750556336123	-14.6541566558556	1.26720253630198e-48	3.35136836292588e-46	0.037	0.394	0.182	0.161	0.066	0.157	0.060	0.076	0.000	0.000	0.116	0.022	0.224	0.147	0.330	0.017	0.162	0.484	0.523	1.128	1.494	0.494	0.067	0.000	125.498	94.494	93.713
Pdensi_DN10519_c0_g1d386904	Bud	Needles	347.84959082559	3527.34079129878	1937.59519106218	-3.34302337795326	0.228275196416222	-14.6447070484952	1.45627571422976e-48	3.83488021450624e-46	10.853	9.710	9.258	15.543	10.316	9.458	6.468	6.066	8.047	6.269	5.592	6.366	11.016	9.478	7.927	8.353	7.384	7.401	7.621	7.990	7.364	7.798	0.654	0.300	55.356	94.464	97.712
Pdensi_GG_57741_c0_g1	Bud	Needles	3.73862143346679	2067.98499129238	1035.86180636293	-9.11604755302868	0.623464753716952	-14.6215924776516	2.04559040778543e-48	5.36373036967909e-46	0.073	0.154	0.085	0.274	0.179	0.215	0.543	0.244	0.242	0.330	0.108	0.105	0.130	0.350	0.124	0.276	0.298	0.215	0.228	0.319	0.219	0.055	0.150	0.174	21.212	49.339	77.182
Pdensi_DN16288_c0_g1	Bud	Needles	352.961312419731	4124.65531389037	2238.80831315505	-3.54671289805479	0.242849388808515	-14.6045782345013	2.62602343749624e-48	6.85637957678541e-46	11.087	10.877	8.333	14.380	11.331	9.928	8.306	14.992	14.017	11.417	12.742	13.468	10.194	11.545	7.325	8.818	9.058	7.341	13.003	10.773	9.331	7.975	5.387	7.290	77.998	89.233	117.888
Pdensi_DN21064_c0_g1d415633	Bud	Needles	353.4842183918	3957.08053351036	2155.28237595108	-3.48484607847141	0.238661544987756	-14.6016237289095	2.74235245006199e-48	7.12976776603617e-46	12.505	8.560	9.276	13.922	7.469	9.073	9.065	7.597	9.559	9.846	6.908	6.535	10.997	8.804	8.203	10.448	5.098	5.469	5.004	8.291	8.647	9.443	5.036	3.602	70.486	97.728	106.965
Pdensi_DN15579_c0_g1d467163	Bud	Needles	56.3208529913121	24221.249700728	12138.7852768597	-8.74865808001779	0.599841088214841	-14.5849596699924	3.50128835212473e-48	9.06449575617371e-46	1.198	2.790	0.840	1.533	1.196	2.081	0.291	0.299	0.252	0.084	0.533	0.086	2.204	2.942	4.281	1.599	1.245	0.702	0.484	0.514	0.339	0.262	0.076	0.189	778.884	328.546	476.898
Pdensi_DN13580_c0_g1d272262	Bud	Needles	287.754528403873	9921.26979695753	5104.5121626807	-5.10740529923189	0.350398868534822	-14.5759754321933	3.99377103887057e-48	1.02960424215118e-45	9.099	10.585	5.032	12.591	10.738	4.609	6.430	4.898	2.902	4.035	6.993	1.474	11.480	10.040	6.164	8.898	6.125	4.024	7.618	5.092	2.893	1.769	0.078	0.000	232.017	223.491	219.351
Pdensi_DN1238_c0_g1	Bud	Needles	54.64716946794	7781.14236158244	3917.89476552519	-7.15348024828436	0.490917643363641	-14.5716503470329	4.25486455277716e-48	1.09232520654706e-45	1.946	1.075	1.658	5.291	3.863	0.656	5.971	6.312	7.946	10.765	14.535	7.396	5.208	3.348	1.560	3.115	4.439	6.680	7.198	10.220	5.439	9.462	1.499	1.185	98.325	132.769	317.841
Pdensi_GG_53142_c1_g1	Bud	Needles	50.1783241659104	991.173480850933	520.675902508422	-4.30088418847573	0.295290376056391	-14.5649318000611	4.69452814512607e-48	1.20017568083542e-45	1.512	1.285	1.510	3.285	2.747	1.887	1.800	2.034	1.914	0.889	0.956	1.019	1.323	1.122	0.483	2.809	1.170	1.193	0.360	6.516	0.619	2.467	1.456	0.217	23.572	21.353	22.365
Pdensi_DN16420_c0_g1d10655	Bud	Needles	594.115068487005	5162.02085503974	2878.06796176337	-3.11990393221504	0.214423398866877	-14.5502027703237	5.82301922843053e-48	1.48250203650959e-45	15.907	18.219	16.770	19.914	17.955	23.187	12.203	13.683	16.464	11.170	13.055	11.299	14.001	18.405	13.662	15.176	14.809	10.141	21.351	10.874	18.764	5.611	11.718	12.217	83.450	136.530	141.522
Pdensi_DN19727_c0_g2d486518	Bud	Needles	1275.4461084211	14.202080005653	644.824094213376	6.54365433912098	0.450110003531807	14.537900263882	6.96979105394208e-48	1.76713004006911e-45	30.616	46.155	32.440	79.338	81.317	52.125	82.763	50.288	51.444	50.078	49.269	36.012	40.124	50.481	37.500	26.349	14.408	13.113	10.638	7.965	11.666	17.545	8.892	7.805	0.327	0.424	0.202
Pdensi_DN21795_c0_g1d419723	Bud	Needles	103.504085159349	1789.36374959332	946.433917376337	-4.11169249328929	0.283847305976898	-14.4855787133098	1.49458544875811e-47	3.77379750532722e-45	2.884	2.396	3.597	3.371	4.507	4.450	1.974	3.015	4.105	2.295	4.324	2.889	2.934	3.954	4.191	3.697	2.706	3.806	2.827	4.041	6.250	3.526	1.684	3.386	34.992	38.918	49.511
Pdensi_DN16087_c1_g1	Bud	Needles	451.828239544845	7991.62912165241	4221.72868059863	-4.14490745709252	0.286297980324795	-14.4775993613027	1.6785804051131e-47	4.22101057034937e-45	15.459	12.594	10.745	16.677	16.663	12.947	12.022	12.040	12.004	10.913	11.644	9.765	15.099	15.133	12.469	12.282	8.753	6.931	7.256	11.915	10.428	9.310	7.901	9.799	118.833	253.586	191.623
Pdensi_GG_88098_c0_g1	Bud	Needles	7.45076042063846	530.352081667306	268.901421043972	-6.15220465286986	0.425021337513781	-14.4750489207389	1.74201759883331e-47	4.36265199231084e-45	0.197	0.232	0.209	0.088	0.000	0.000	0.106	0.109	0.000	0.041	0.085	0.000	0.287	0.080	0.000	0.142	0.077	0.054	0.000	0.108	0.000	0.000	0.172	0.646	11.856	14.209	10.242
Pdensi_DN39807_c0_g1d151553	Bud	Needles	19.4178192215756	1311.42319630144	665.420507761505	-6.07453918673638	0.419752823643332	-14.4717053574795	1.82881002002038e-47	4.56139416253621e-45	0.745	0.321	0.597	1.890	0.362	1.458	1.649	3.202	6.339	5.607	3.759	4.768	0.826	0.685	0.331	3.190	0.806	1.633	2.134	0.347	1.916	2.383	11.283	8.550	30.757	24.813	33.448
Pdensi_DN14686_c0_g2d213578	Bud	Needles	194.22529834939	3144.1948853805	1669.21009186494	-4.01789582107703	0.278459319136294	-14.4290226433774	3.39862983486854e-47	8.44249922178255e-45	4.282	6.555	5.768	4.544	5.056	4.567	5.920	12.381	8.074	6.591	9.105	12.152	3.243	4.569	4.936	1.269	1.406	1.486	0.926	7.710	4.097	26.824	24.751	54.457	51.792	83.513	84.677
Pdensi_DN22093_c0_g1d298073	Bud	Needles	43.1190791310529	2428.80221458776	1235.96064685941	-5.8143980240248	0.403060679732685	-14.4256145945097	3.5707489809449e-47	8.83429214612244e-45	1.433	0.726	1.521	0.522	0.548	2.405	0.260	0.288	0.394	0.162	0.200	0.518	0.815	1.596	2.592	0.342	0.373	0.649	0.317	0.485	1.278	0.447	0.585	6.872	61.839	50.139	51.746
Pdensi_DN22893_c0_g4	Bud	Needles	265.411117519978	4455.00427057693	2360.20769404846	-4.06909815193446	0.282461744780661	-14.4058380546159	4.75514664565244e-47	1.171733063202e-44	8.433	9.148	5.225	9.201	10.422	5.668	5.262	5.899	6.362	5.401	5.634	4.343	7.797	9.383	5.784	8.251	9.160	7.625	6.551	34.813	9.128	4.632	0.926	0.455	85.033	109.008	114.262
Pdensi_DN20576_c0_g1d63271	Bud	Needles	7.517019778805	8064.5364929634	4036.0267563711	-10.0603732329762	0.698537802286445	-14.4020455300296	5.02344351574523e-47	1.23289369518232e-44	0.499	0.107	0.066	0.291	0.897	0.835	5.183	0.344	0.503	1.542	1.382	0.256	0.202	0.190	0.093	0.000	0.202	0.125	0.190	0.173	0.024	5.368	1.568	1.487	184.649	243.003	124.456
Pdensi_DN18887_c0_g1d217722	Bud	Needles	408.360984710751	3020.63688555585	1714.4989351333	-2.88814010948742	0.200716312808176	-14.3891648320962	6.05223382819746e-47	1.47946976492714e-44	11.692	12.123	11.166	18.460	12.457	11.965	10.751	12.382	12.734	9.799	11.625	8.714	11.287	12.677	10.243	11.594	8.109	7.336	5.578	8.790	9.043	10.000	2.541	2.430	50.447	86.620	74.336
Pdensi_DN26235_c1_g1	Bud	Needles	1.39559208490632	1169.13435361467	585.264972849789	-9.71098250328548	0.674946256589515	-14.3877862992452	6.17406418533495e-47	1.50326212785554e-44	0.047	0.040	0.037	0.023	0.011	0.189	0.061	0.058	0.043	0.043	0.094	0.066	0.051	0.011	0.042	0.034	0.072	0.035	0.085	0.065	0.066	0.028	0.023	0.114	22.714	24.330	33.580
Pdensi_DN19673_c2_g1	Bud	Needles	105.620861643753	2383.38504016886	1244.50295090631	-4.49633133185911	0.312632816811168	-14.3821476507853	6.69832420074814e-47	1.62446275883519e-44	3.803	3.177	2.103	1.801	2.609	2.328	1.658	2.586	1.756	1.343	1.455	1.192	2.873	2.584	2.520	2.196	2.680	2.061	3.367	23.903	4.576	30.805	3.785	8.254	38.557	68.397	60.197
Pdensi_DN36157_c0_g1d315187	Bud	Needles	49.8483959648993	2384.18689745102	1217.01764670796	-5.57902305971077	0.388558160791504	-14.358270196529	9.45579007383508e-47	2.28416894315078e-44	1.681	1.139	1.476	2.660	2.300	1.370	3.959	9.711	12.508	12.672	8.761	15.350	1.634	1.213	0.467	2.635	9.253	4.628	3.718	1.704	6.343	0.320	0.769	0.845	51.011	37.289	74.461
Pdensi_DN1082_c0_g1d259095	Bud	Needles	849.706606544276	6.51011367964975	428.108360111963	6.96271601243602	0.485072585345996	14.3539672675371	1.00613113296178e-46	2.42090933039749e-44	23.588	25.380	23.829	37.327	33.174	21.052	33.080	49.516	46.816	46.469	52.531	41.765	23.479	42.945	18.107	39.205	44.876	48.163	28.060	35.489	44.391	18.514	1.218	1.971	0.110	0.265	0.113
Pdensi_DN14809_c0_g1	Bud	Needles	44.662621259883	720.097545684769	382.380083472326	-4.00916572960848	0.280220386422262	-14.3071879273162	1.97332638955089e-46	4.7295854407685e-44	1.254	1.377	1.187	0.674	0.663	3.988	1.171	0.770	2.597	0.934	0.881	2.106	0.872	1.186	2.605	0.264	0.210	0.605	1.598	1.505	7.743	4.205	3.126	12.218	15.395	15.453	18.439
Pdensi_DN6872_c0_g1d169015	Bud	Needles	3378.03414780724	2.23101154799564	1690.13257967762	10.6110602881132	0.742060315272231	14.2994579682117	2.20520398612151e-46	5.2647743570606e-44	118.096	106.008	66.305	95.910	248.812	306.647	79.647	78.091	55.854	37.823	77.238	53.623	218.737	224.320	325.339	56.000	32.694	27.412	38.176	40.544	75.770	17.323	26.662	1.818	0.073	0.053	0.057
Pdensi_DN16401_c0_g1d55717	Bud	Needles	1.1605700404332	2837.08035384125	1419.12046194084	-11.2527739957049	0.787171828496647	-14.295193994932	2.3445156106755e-46	5.57567613659755e-44	0.036	0.058	0.000	0.136	0.087	0.039	0.039	0.056	0.000	0.000	0.046	0.000	0.000	0.062	0.041	0.016	0.041	0.000	0.000	0.021	0.129	0.081	0.000	0.000	80.491	52.098	56.282
Pdensi_DN18226_c0_g1d353366	Bud	Needles	11840.6254931503	3.57986956780878	5922.10268135906	11.619385393961	0.813114354366985	14.2899769651795	2.52693015587902e-46	5.9862877827903e-44	340.757	505.070	171.328	351.631	604.096	209.855	809.651	1535.115	1031.451	978.498	2005.681	790.816	338.503	488.540	212.579	465.074	1419.240	590.339	1522.507	1212.003	855.331	294.759	940.452	99.901	0.052	0.214	0.000
Pdensi_DN8397_c0_g1d208435	Bud	Needles	2012.73315441382	39.5842332932667	1026.15869385354	5.62470142953861	0.394275290343714	14.2659242597608	3.56832749926288e-46	8.42084116816433e-44	43.179	74.618	54.337	87.438	84.369	56.773	75.613	77.755	87.148	67.416	78.959	64.277	36.855	68.411	38.622	52.573	46.996	48.460	28.064	28.457	22.571	2.120	0.756	0.239	0.476	1.164	1.159
Pdensi_DN18138_c0_g1d403157	Bud	Needles	511.492507652353	3985.9769359168	2248.73472178458	-2.96134751223659	0.207690637152189	-14.2584545593483	3.9715243752174e-46	9.31168759411313e-44	15.368	15.943	12.558	21.713	18.720	16.622	15.136	15.210	16.230	12.371	14.597	10.859	14.392	15.258	11.911	12.648	8.856	12.284	12.547	10.454	13.433	9.003	5.856	7.536	87.445	93.100	92.183
Pdensi_GG_116687_c0_g1	Bud	Needles	2.1189519379344	1327.64226974095	664.880610839444	-9.3034967304201	0.652493578189744	-14.2583728658777	3.97617574141115e-46	9.31168759411313e-44	0.023	0.151	0.023	0.044	0.239	0.075	0.089	1.591	0.027	0.068	1.611	0.069	0.000	0.000	0.000	0.011	0.506	0.044	0.443	0.857	0.503	0.000	0.000	0.000	29.709	26.578	34.235
Pdensi_DN12493_c0_g1d338027	Bud	Needles	383.848153716198	2575.94487887011	1479.89651629315	-2.74724158634569	0.192794079656019	-14.2496159179124	4.50753491578821e-46	1.05159247082896e-43	12.016	11.327	9.584	12.689	10.576	10.109	8.881	8.842	8.771	7.914	8.067	6.702	9.995	10.249	8.840	13.100	12.274	11.392	10.831	14.574	14.124	18.627	6.909	7.354	45.978	65.658	67.567
Pdensi_DN9302_c0_g2	Bud	Needles	4.60393444587044	876.23141897967	440.41767671277	-7.56615727578322	0.53116732905131	-14.2443950558795	4.85735961219728e-46	1.12891293077875e-43	0.209	0.113	0.052	0.000	0.252	0.566	0.115	0.000	0.123	0.061	0.066	0.000	0.000	0.421	0.352	0.113	0.057	0.195	0.059	0.304	0.000	0.374	0.385	5.146	12.963	22.035	26.658
Pdensi_DN12832_c0_g1d176950	Bud	Needles	3073.08830507015	55541.3933625172	29307.2408337937	-4.17575811985281	0.293222312832303	-14.2409289372223	5.10439930383056e-46	1.18185142673635e-43	99.722	102.121	62.137	136.181	86.668	54.896	78.612	55.184	48.463	50.517	67.818	38.625	88.752	92.026	60.005	110.733	80.021	63.089	79.166	58.894	54.841	39.227	11.228	2.102	1259.902	1150.509	1373.508
Pdensi_DN18802_c0_g1	Bud	Needles	4764.15055038767	1176.22171244407	2970.18613141587	2.01697064960381	0.141647182350041	14.2393983144645	5.21743314585853e-46	1.20348137417459e-43	140.863	139.678	127.860	136.173	112.441	110.277	109.965	107.090	120.324	95.722	121.849	107.010	92.999	100.527	79.766	117.879	49.412	33.565	19.179	37.899	23.807	48.585	11.178	14.334	22.172	29.839	29.478
Pdensi_DN20674_c0_g1d537558	Bud	Needles	2174.6464668772	78954.6209334093	40564.6337001433	-5.18213888939507	0.364435876714271	-14.2196178271933	6.92299756304535e-46	1.59091521151975e-43	78.895	71.232	37.002	77.735	63.534	38.712	26.564	24.978	19.779	15.608	27.434	10.092	85.659	91.652	58.540	62.241	40.972	35.391	21.862	44.128	30.381	20.660	1.235	0.373	1760.042	1534.462	2088.258
Pdensi_DN15595_c0_g1d396269	Bud	Needles	409.59237979789	3615.37716994368	2012.48477487078	-3.14281042812785	0.221068325580346	-14.2164664244748	7.24183866860379e-46	1.65797572831912e-43	11.263	13.148	10.664	20.484	19.875	15.745	13.252	13.463	15.905	10.120	12.058	10.056	12.066	14.141	11.031	10.545	8.815	6.729	6.984	9.473	9.560	4.317	0.559	0.288	59.718	93.722	99.309
Pdensi_DN15683_c0_g1	Bud	Needles	56.2105155071834	3613.93702615392	1835.07377083055	-6.00536597866615	0.422647419213513	-14.2089261773827	8.06527474687204e-46	1.83963220313691e-43	2.168	1.775	0.894	0.896	1.143	0.786	0.200	0.380	0.214	0.364	0.579	0.239	2.604	1.895	1.548	1.929	0.710	0.600	0.712	0.703	0.551	0.605	0.360	0.037	94.536	73.770	74.647
Pdensi_DN14892_c0_g1d108486	Bud	Needles	119.946656696743	2284.01286519362	1201.97976094518	-4.252176806831	0.299529911675438	-14.1961675314702	9.67613635780153e-46	2.19888406853937e-43	3.911	3.162	3.216	4.520	4.698	2.357	1.741	1.908	2.668	1.265	1.627	1.733	3.719	2.960	2.845	3.524	2.302	3.462	1.944	3.835	2.705	3.323	0.253	0.140	32.740	58.589	69.590
Pdensi_DN20891_c1_g1	Bud	Needles	719.145176225978	9399.64102135364	5059.39309878981	-3.70845548939142	0.261270064122826	-14.1939548330651	9.98642271727309e-46	2.26102191388828e-43	23.868	21.894	15.997	32.371	30.722	19.744	20.753	22.386	19.083	17.380	22.102	14.201	21.277	25.752	17.805	15.834	12.279	9.194	8.738	18.133	12.711	21.540	9.187	5.192	151.727	237.236	268.864
Pdensi_GG_84900_c1_g1	Bud	Needles	24.8469351972805	18136.3627549045	9080.60484505091	-9.51256647671241	0.670608498073122	-14.1849775301762	1.13502085440616e-45	2.56034832955143e-43	0.417	1.480	0.247	0.367	0.182	0.526	0.079	0.036	0.035	0.289	0.000	0.110	0.280	0.251	0.298	0.167	0.240	0.435	0.918	0.108	0.077	11.922	324.733	1312.991	383.843	280.956	573.957
Pdensi_DN25053_c0_g1d557892	Bud	Needles	6506.89119445284	1.54004683546323	3254.21562064415	12.2914193045965	0.86656278007448	14.1841071267105	1.1491908280952e-45	2.5828169098695e-43	175.071	201.429	180.774	226.620	194.089	207.572	200.461	139.538	172.837	123.758	142.571	124.457	174.386	246.282	197.130	172.758	221.822	166.950	214.096	81.904	103.208	51.685	35.324	0.474	0.044	0.032	0.034
Pdensi_DN27613_c0_g1d195265	Bud	Needles	19.3023485084951	593.3914966006	306.346922554548	-4.94288389152187	0.34925426391948	-14.1526801592935	1.79772908531756e-45	4.02566655065071e-43	0.556	0.571	0.528	1.693	1.012	2.614	3.157	1.101	1.070	1.549	0.730	1.286	0.562	1.302	2.278	0.197	0.293	0.030	1.044	0.560	0.138	3.546	36.190	9.025	11.159	18.266	11.827
Pdensi_DN21084_c1_g1	Bud	Needles	1.41931862404081	1272.67757781983	637.048448221935	-9.82971409800627	0.694675556598068	-14.150079133551	1.86547247840652e-45	4.16217435845777e-43	0.000	0.072	0.033	0.042	0.000	0.072	0.000	0.000	0.000	0.000	0.000	0.000	0.018	0.000	0.358	0.000	0.281	0.084	0.000	0.000	0.000	0.000	0.041	0.000	23.089	27.436	37.717
Pdensi_DN4995_c0_g1d1837	Bud	Needles	7.38692988899668	1250.01329887713	628.700114383062	-7.39930951183181	0.522955558718354	-14.1490216299944	1.89373594694849e-45	4.20992596003329e-43	0.309	0.255	0.062	0.206	1.272	0.121	0.389	0.871	0.995	1.250	1.687	1.773	0.691	0.769	0.070	0.356	0.857	0.273	0.520	0.671	0.295	0.450	0.468	0.105	21.392	28.819	36.837
Pdensi_DN22569_c0_g1	Bud	Needles	21.5176377989765	4563.87096428669	2292.69430104283	-7.72730151332313	0.547177378747332	-14.1221143516815	2.77537578215691e-45	6.1476076485849e-43	0.798	0.525	0.526	14.474	31.354	62.149	17.894	16.827	18.381	4.182	5.816	5.109	6.592	16.223	33.949	0.897	6.659	1.075	6.167	15.256	4.618	233.206	500.564	1266.892	127.625	135.483	43.341
Pdensi_DN21220_c1_g1	Bud	Needles	68.6692595789204	5881.71236201254	2975.19081079573	-6.4195902921027	0.454675977075993	-14.1190443651474	2.89895819026425e-45	6.39825099568503e-43	3.108	1.945	0.876	4.081	3.410	0.915	2.241	2.028	0.683	1.022	2.606	0.525	4.056	1.997	1.691	1.943	1.504	1.453	3.151	4.052	2.652	4.870	0.000	0.000	115.397	146.817	144.151
Pdensi_DN14879_c0_g1d53497	Bud	Needles	326.024292678666	2686.39030622368	1506.20729945117	-3.04163742802283	0.215670237023133	-14.1031858174134	3.63004861021943e-45	7.98311442929152e-43	9.004	10.419	8.517	13.868	9.796	10.738	10.853	12.064	17.433	11.851	14.674	14.007	9.825	12.905	10.966	11.382	11.023	9.813	11.715	9.366	9.097	7.702	6.875	4.329	58.850	60.116	64.772
Pdensi_GG_154875_c0_g1	Bud	Needles	16.9301598012744	949.4732099284	483.201684864837	-5.80607565224298	0.412117359047506	-14.0884035209342	4.47565476906437e-45	9.80759820233867e-43	0.564	0.526	0.359	0.626	0.581	0.733	0.922	0.824	0.895	0.890	2.224	0.722	0.384	0.441	0.520	0.546	0.504	0.247	0.616	0.299	0.630	0.834	0.036	0.389	24.391	23.062	16.619
Pdensi_DN14891_c0_g1	Bud	Needles	4736.74214583636	132535.412946997	68636.0775464168	-4.80631850588987	0.341261579292617	-14.0839719368721	4.76543247656004e-45	1.04054320449927e-42	146.041	160.397	100.202	172.536	127.433	169.243	111.696	95.798	135.839	69.821	115.413	98.387	105.896	126.035	162.096	92.482	92.502	119.310	115.930	71.612	138.012	52.905	20.405	13.359	3310.050	2280.410	3342.097
Pdensi_GG_73524_c1_g1	Bud	Needles	2055.90222178638	15.5833893189694	1035.74280555268	7.198418313778	0.511604647582999	14.0702754515344	5.78436618110813e-45	1.25855090700089e-42	49.086	63.607	63.114	69.439	71.135	63.438	77.161	52.010	75.355	45.541	84.890	74.155	64.236	65.326	65.171	41.633	25.028	18.360	22.645	7.175	12.576	2.462	1.468	1.102	0.537	0.165	0.294
Pdensi_DN16789_c0_g1	Bud	Needles	503.823304508876	7775.71840387515	4139.77085419201	-3.94805723299598	0.280688538946748	-14.0656161017853	6.17824474673287e-45	1.33950022235084e-42	17.207	14.954	11.120	17.315	18.885	16.382	17.968	15.716	17.428	16.329	17.635	15.849	14.941	16.377	11.005	12.391	11.247	13.570	15.083	13.612	15.911	25.917	15.527	9.498	136.607	244.635	162.083
Pdensi_DN24569_c0_g1d133942	Bud	Needles	1163.66527082404	14.3598873601772	589.012579092109	6.52082491814447	0.464087763059023	14.0508443384989	7.61210269301494e-45	1.64456262301168e-42	31.691	34.620	33.329	31.291	22.367	24.915	20.909	19.256	20.642	11.251	17.976	12.915	23.228	27.879	28.605	28.201	18.868	15.791	7.368	2.793	7.272	0.197	0.132	0.000	0.486	0.228	0.215
Pdensi_DN1689_c0_g1d625	Bud	Needles	49.021428668358	701.200822032539	375.111125350448	-3.84132565704642	0.273488146068588	-14.0456751499682	8.18842740133482e-45	1.76286785987263e-42	1.480	1.301	1.434	2.139	1.450	1.449	1.163	1.956	1.848	1.994	2.380	1.519	2.507	1.920	1.262	1.920	1.417	1.791	1.301	3.101	4.479	1.253	0.175	0.109	11.587	19.433	18.091
Pdensi_DN22058_c1_g1	Bud	Needles	9.1850609883266	1292.87474037688	651.029900682602	-7.13109921762631	0.507787717818492	-14.0434653446567	8.447862213067e-45	1.81236182450053e-42	0.470	0.222	0.099	0.229	0.077	0.074	0.097	0.152	0.295	0.192	0.021	0.106	0.717	0.183	0.017	0.370	0.230	0.019	0.800	1.072	0.012	3.061	0.295	0.000	25.062	32.254	32.102
Pdensi_DN11725_c0_g1	Bud	Needles	630.196415077289	5309.17870232015	2969.68755869872	-3.07440521575879	0.218940963700628	-14.042165357245	8.60428691216271e-45	1.83948861348281e-42	17.848	20.903	15.271	31.289	25.546	20.499	16.207	17.652	21.017	13.018	20.471	14.056	21.051	25.572	16.535	28.074	23.883	20.833	39.994	15.687	22.575	3.843	2.492	0.751	109.067	119.045	136.890
Pdensi_DN30570_c0_g1	Bud	Needles	3.98091356890609	1013.33322177435	508.65706767163	-7.99802462144927	0.569818957667784	-14.0360802564106	9.37568075699911e-45	1.99744320905276e-42	0.054	0.066	0.222	0.330	0.365	0.260	0.382	0.856	0.702	0.118	0.376	0.338	0.023	0.124	0.061	0.289	0.564	0.428	0.202	0.244	0.552	0.293	0.008	0.221	17.407	22.491	30.622
Pdensi_GG_17837_c0_g1	Bud	Needles	9260.16466750573	106.958847197608	4683.56175735167	6.43258831958115	0.458601433091906	14.0265334022452	1.07268256852563e-44	2.27739046218087e-42	187.605	299.408	303.822	285.798	267.378	192.079	299.418	412.159	464.543	352.590	545.398	399.420	213.801	384.731	169.744	239.683	161.437	116.360	14.776	21.218	30.180	0.746	0.203	0.380	1.935	4.164	1.417
Pdensi_DN21911_c0_g1d421240	Bud	Needles	16.8483626306598	849.571071548262	433.209717089461	-5.66057205700234	0.404169442952738	-14.0054429044609	1.44376827585893e-44	3.05466517592676e-42	0.287	0.542	0.594	0.635	0.347	2.829	1.462	1.988	2.426	2.195	5.322	2.974	0.491	0.848	0.974	0.498	1.340	0.559	1.197	0.651	0.444	10.696	5.528	113.134	13.260	22.938	23.463
Pdensi_DN15360_c0_g1d54109	Bud	Needles	2.08244349351244	674.92124585292	338.501844673216	-8.33616899295021	0.596198729167878	-13.9821985273016	2.0020641026917e-44	4.22132808071665e-42	0.078	0.067	0.047	0.019	0.056	0.361	0.080	0.080	0.108	0.092	0.137	0.110	0.034	0.071	0.139	0.042	0.086	0.117	0.018	0.072	0.352	0.865	0.466	8.144	11.731	15.519	19.716
Pdensi_DN21146_c1_g1	Bud	Needles	3054.27684916659	3.42970995284912	1528.85327955972	9.9484444767063	0.711964426609883	13.9732325167947	2.27081339246555e-44	4.77158552470921e-42	104.536	110.635	47.540	145.624	221.525	44.717	195.251	297.877	164.375	218.105	195.045	81.128	68.689	123.473	21.550	152.425	123.483	38.113	55.245	38.250	43.509	5.796	0.613	0.109	0.107	0.060	0.064
Pdensi_DN16907_c0_g1	Bud	Needles	1036.61846004799	28.9365991897354	532.777529618862	5.1134233731078	0.366355162121209	13.9575578613412	2.82964713070018e-44	5.92555150165088e-42	29.780	34.790	24.324	53.027	38.378	22.212	51.356	32.431	37.501	29.853	38.368	25.759	24.714	27.040	16.591	38.378	25.099	18.936	18.761	11.654	12.349	5.465	4.047	1.609	0.381	0.716	0.908
Pdensi_DN40105_c0_g3	Bud	Needles	20.247621420073	1580.59684182674	800.422231623408	-6.28396355649668	0.450310663866588	-13.9547296138614	2.94416152892479e-44	6.14438499762715e-42	0.957	0.469	0.310	1.093	0.971	0.624	0.317	0.216	1.819	0.170	0.524	0.788	1.705	0.572	1.192	0.508	0.230	0.339	0.521	0.410	1.548	1.183	0.051	11.078	26.298	41.888	42.341
Pdensi_DN13554_c0_g1d461922	Bud	Needles	397.413251932267	7282.66631386958	3840.03978290093	-4.19610824414095	0.300826532044989	-13.9485976041282	3.20852367666776e-44	6.67340295692556e-42	11.747	10.526	11.788	17.713	14.761	19.588	10.046	8.727	11.123	6.634	9.461	5.753	14.528	15.208	17.359	11.216	6.590	7.130	12.171	31.731	50.565	10.673	3.373	2.073	107.417	163.181	240.824
Pdensi_GG_110112_c0_g1	Bud	Needles	64.6645076988681	20537.5218077871	10301.093157743	-8.31169784089079	0.595943679511039	-13.9471197139139	3.27569223839262e-44	6.79008948213027e-42	0.555	1.921	3.017	2.340	2.506	6.744	2.049	1.872	1.518	0.986	1.715	0.986	2.872	2.162	2.828	2.262	1.350	0.948	1.442	0.531	0.812	0.021	3.264	0.310	505.689	377.735	503.619
Pdensi_DN16418_c0_g1	Bud	Needles	679.946462040002	5807.35787102827	3243.65216653413	-3.09493963025225	0.222042643130901	-13.9384921140021	3.69667861599196e-44	7.63693972530029e-42	17.978	21.849	18.395	27.331	27.873	20.185	22.483	19.780	21.465	15.087	22.075	13.977	21.702	24.199	20.138	23.569	18.683	17.781	19.004	21.700	21.314	36.740	29.493	8.340	97.161	144.104	164.220
Pdensi_DN19084_c0_g1d481969	Bud	Needles	7.50456495415341	852.516491629559	430.010528291856	-6.83272901700093	0.49029546036919	-13.9359418336362	3.83112962945168e-44	7.88814163336465e-42	0.106	0.211	0.330	0.075	0.271	0.323	3.249	5.018	13.896	12.373	28.483	31.745	1.104	0.952	0.255	1.382	1.202	1.158	2.000	9.986	3.645	11.042	0.111	0.277	17.502	17.925	23.158
Pdensi_DN16288_c0_g2d55456	Bud	Needles	182.652791704452	1935.82629584688	1059.23954377567	-3.40594839844702	0.244630855955803	-13.9228078368918	4.60453407843915e-44	9.44884272410672e-42	5.932	5.774	3.997	6.898	5.849	4.602	5.543	6.977	7.004	8.502	5.940	5.611	3.984	5.975	3.328	6.547	7.793	4.612	11.990	9.488	6.826	5.395	2.423	3.275	35.984	49.519	48.801
Pdensi_DN23712_c0_g1d550166	Bud	Needles	2018.06712476155	15865.6713939473	8941.86925935442	-2.97497614991698	0.213815023012861	-13.9137844852839	5.22404992690112e-44	1.06844010454957e-41	50.832	62.178	59.687	88.256	77.847	60.833	71.265	85.207	87.111	78.188	100.553	79.459	44.829	68.301	44.785	71.867	48.341	37.296	29.087	115.742	61.033	117.837	25.004	37.443	289.575	362.385	448.349
Pdensi_DN20361_c0_g1d219790	Bud	Needles	460.22301839816	5247.35454153385	2853.78877996601	-3.51054587842637	0.252398325392196	-13.9087526550401	5.60483800891485e-44	1.14251177977737e-41	12.457	15.097	11.878	20.118	14.020	12.189	10.103	11.204	10.711	9.176	13.156	6.720	12.534	14.543	8.673	16.695	10.789	5.850	9.662	10.264	6.556	6.884	1.097	0.341	125.246	120.614	110.518
Pdensi_DN20598_c4_g3	Bud	Needles	3.50903220851944	2278.58441405179	1141.04672313015	-9.34778573575595	0.67233820121061	-13.9033981988891	6.04040333689809e-44	1.2272219455035e-41	0.056	0.056	0.188	0.052	0.012	0.078	0.045	0.043	0.109	0.037	0.071	0.271	0.024	0.060	0.179	0.073	0.107	0.433	0.012	0.060	0.253	0.047	0.217	2.075	20.690	82.718	61.192
Pdensi_DN17403_c0_g1d401157	Bud	Needles	315.777082020825	8896.85142468705	4606.31425335394	-4.8162851420875	0.34677814055867	-13.8886641883722	7.42063514620813e-44	1.50266637183463e-41	12.823	8.168	6.191	9.823	6.302	5.450	6.284	3.341	3.784	3.038	3.983	2.392	11.276	9.113	5.628	8.770	3.856	3.032	3.768	3.925	3.628	20.490	7.233	6.885	137.054	254.651	233.864
Pdensi_DN25404_c1_g4	Bud	Needles	451.459791249772	6449.10877324227	3450.28428224602	-3.83694480448131	0.27635733231253	-13.8839985622026	7.91995618023834e-44	1.59850247154896e-41	14.384	11.996	12.346	22.137	16.567	11.286	9.583	11.730	14.105	9.989	9.673	10.240	14.320	13.177	10.281	14.559	11.103	13.683	9.579	13.259	26.572	9.125	2.445	1.851	90.193	178.172	187.200
Pdensi_DN50783_c0_g1d252689	Bud	Needles	8521.01077266229	121072.790030546	64796.9004016043	-3.82871426070283	0.275961116668512	-13.8741077254805	9.09174221200264e-44	1.8289902521372e-41	264.115	290.936	176.527	291.106	237.707	212.167	171.309	169.045	168.289	116.090	195.703	114.822	226.671	226.349	179.086	197.532	165.964	139.254	147.859	164.275	175.380	76.674	32.373	1.560	2143.884	2808.041	3462.929
Pdensi_DN15778_c1_g1d182724	Bud	Needles	56.2495153843175	1814.67970397029	935.464609677306	-5.01252306915001	0.361331442588622	-13.8723689066185	9.3148850823599e-44	1.86775622221685e-41	1.274	2.188	1.349	4.100	3.126	3.859	8.349	3.885	5.969	5.914	2.386	3.179	2.101	3.478	1.905	0.895	1.762	1.752	5.385	5.102	5.269	0.678	1.159	1.723	34.390	36.107	54.807
Pdensi_DN26099_c1_g1d76274	Bud	Needles	78.3249234340614	2243.21788156417	1160.77140249911	-4.84122677232981	0.349078135147259	-13.8686050052592	9.81674324230765e-44	1.96197366488036e-41	1.475	2.334	2.868	1.505	2.738	2.536	1.167	4.885	4.388	2.522	5.552	3.411	2.265	4.271	2.562	0.922	3.677	2.604	2.610	6.083	3.199	6.887	9.919	2.691	37.954	54.955	63.590
Pdensi_DN9250_c0_g1d453475	Bud	Needles	809.648797435559	19.8879151163107	414.768356275935	5.35144313737751	0.385972984892835	13.8648126859535	1.03495922217108e-43	2.0617530193101e-41	26.784	24.248	18.495	26.371	27.625	11.620	24.214	19.676	21.275	15.744	15.583	12.363	14.087	15.451	7.096	20.722	9.649	7.856	3.746	2.282	4.424	0.884	0.121	0.200	0.419	0.606	0.383
Pdensi_DN18364_c0_g1d58897	Bud	Needles	239.93528977356	2782.17279877228	1511.05404427292	-3.53673007832532	0.255211171730201	-13.8580535262156	1.13716274798395e-43	2.25802248310846e-41	5.756	7.671	7.096	7.411	6.309	4.049	4.557	4.880	5.197	4.907	5.254	4.639	6.309	6.174	3.840	9.279	8.484	8.047	8.602	4.076	6.837	6.356	1.136	0.353	44.709	79.312	71.092
Pdensi_DN15690_c0_g1d345161	Bud	Needles	933.237851796998	25923.3043069657	13428.2710793814	-4.79588420111473	0.346096902699884	-13.8570561126155	1.15307155772539e-43	2.28222617959216e-41	32.571	31.562	16.151	22.971	22.863	13.269	10.204	10.135	9.420	5.562	15.674	5.156	33.019	31.899	21.530	27.793	22.909	18.660	10.449	20.470	16.627	21.309	6.464	7.798	412.378	679.060	725.384
Pdensi_DN14974_c0_g1d465599	Bud	Needles	1615.49329339663	4.46233315186546	809.97781327425	8.24979088438284	0.596231726611347	13.83655132086	1.53391133576324e-43	3.0262443031648e-41	47.297	54.100	37.174	72.300	48.353	34.152	57.349	30.336	34.478	39.220	41.923	29.120	27.956	42.643	24.555	62.626	50.926	37.056	39.474	15.407	20.781	5.976	6.691	1.533	0.000	0.270	0.072
Pdensi_DN17557_c1_g1d474536	Bud	Needles	25.8375079365048	2878.59236525292	1452.21493659471	-6.79962581686417	0.491447795956587	-13.8359066269265	1.54772661593652e-43	3.04371352480824e-41	0.661	0.447	1.089	2.355	1.909	2.465	4.209	10.028	11.726	9.242	12.095	16.220	1.364	1.091	0.281	3.028	3.462	2.028	2.485	1.288	2.579	0.531	0.174	1.007	69.229	41.700	83.451
Pdensi_DN23753_c0_g1d224506	Bud	Needles	3243.21721541388	2.73047738900379	1622.97384640144	10.5135490691516	0.760677779186887	13.8212911653472	1.89637588657899e-43	3.71744202149608e-41	61.505	112.923	102.512	103.159	166.593	166.386	161.556	164.831	193.498	130.929	228.818	169.114	94.381	124.016	176.922	123.125	97.017	80.543	180.939	148.507	169.264	340.570	16.085	3.705	0.109	0.039	0.028
Pdensi_DN19596_c0_g2	Bud	Needles	1301.23379004227	15571.7195502715	8436.47667015686	-3.5808731471842	0.259233795520522	-13.813295986328	2.11909497562925e-43	4.14080606432114e-41	43.304	41.840	26.658	22.406	24.238	30.925	37.403	34.663	44.058	35.464	31.107	29.379	29.428	26.206	18.398	10.787	39.622	37.498	193.425	11.606	24.091	32.884	26.580	51.740	324.360	392.665	354.147
Pdensi_DN19699_c0_g4	Bud	Needles	5609.48372194642	4.92810747587356	2807.20591471115	10.617992239153	0.769015103799066	13.80726098447	2.30427635707435e-43	4.48836458542891e-41	135.361	201.188	143.697	167.504	296.854	349.333	250.073	339.392	393.671	254.245	338.006	265.463	186.746	246.715	266.166	170.133	171.244	115.194	181.612	93.924	159.121	16.735	24.225	5.369	0.245	0.059	0.013
Pdensi_DN49587_c0_g1d251609	Bud	Needles	188.977495268047	2232.80165481903	1210.88957504354	-3.5638319821983	0.258254127883313	-13.7997096557874	2.55881126049946e-43	4.96838552248309e-41	5.995	5.480	4.740	5.970	5.806	5.687	3.419	5.077	7.943	3.541	5.882	8.479	7.208	6.201	4.497	4.843	6.325	6.199	3.450	7.192	9.617	4.893	2.375	3.418	34.467	58.017	64.233
Pdensi_DN20014_c1_g1	Bud	Needles	6115.6110512489	1.54004683546323	3058.57554904218	12.19814186077	0.884807315018195	13.7862127196803	3.08537753173061e-43	5.97190880802508e-41	162.539	212.407	149.090	107.223	160.608	126.623	116.210	129.223	147.399	76.240	131.988	70.527	165.412	149.066	140.982	120.970	60.594	46.571	31.469	13.029	44.264	0.960	0.076	0.025	0.039	0.028	0.015
Pdensi_DN33344_c0_g1d312594	Bud	Needles	1919.47915009531	91.5633499998859	1005.5212500476	4.38744064670491	0.318284411706219	13.784654495598	3.15272354181027e-43	6.0830710174482e-41	55.351	40.441	68.441	42.502	42.135	33.250	59.405	89.535	112.182	47.844	89.800	70.093	40.279	36.015	26.118	47.885	18.320	37.783	32.246	4.583	42.641	7.807	1.971	0.884	1.749	2.303	2.297
Pdensi_DN15464_c0_g1d54275	Bud	Needles	111347.121504376	3063.81646073947	57205.4689825578	5.18351224838758	0.376193287115434	13.7788536529548	3.41654248412893e-43	6.57143564886204e-41	3218.827	4241.455	2097.381	6722.895	4024.907	2557.393	3188.499	1664.230	688.535	1504.673	1396.025	430.888	1639.863	3351.376	1457.702	2081.434	2126.852	756.590	2007.369	2835.971	770.334	1652.292	5443.687	1652.212	57.760	101.956	53.594
Pdensi_DN25551_c4_g4	Bud	Needles	7086.53167759267	1093.94066918834	4090.2361733905	2.69764848383257	0.195872868352185	13.7724459059951	3.73355297494013e-43	7.1587378088563e-41	180.273	222.038	204.226	262.973	352.876	410.135	385.287	380.155	401.665	390.351	387.047	337.932	232.432	372.777	279.191	259.245	216.112	163.115	314.647	208.958	264.643	250.073	204.223	460.544	23.159	27.546	24.434
Pdensi_DN10616_c0_g1d455771	Bud	Needles	619.025108685923	6415.07963304384	3517.05237086488	-3.3734335641861	0.2455573188724	-13.7378660903976	6.02248000102451e-43	1.15115671471296e-40	14.214	21.519	17.214	32.785	32.739	30.022	21.938	23.729	22.413	17.874	21.357	14.719	22.841	30.955	25.026	17.344	16.703	12.089	25.750	25.150	25.210	75.325	145.308	174.978	129.226	169.309	144.192
Pdensi_DN12631_c0_g2d176571	Bud	Needles	5447.53247700747	35.2559321774396	2741.39420459245	7.27184204597018	0.52947569123339	13.7340432551884	6.34892088921404e-43	1.20978490372517e-40	82.363	220.986	161.469	183.992	268.418	218.333	215.667	219.435	284.337	236.762	270.769	253.481	150.277	228.591	210.959	130.069	118.235	115.693	66.308	135.481	102.611	211.046	2019.786	485.852	0.668	1.277	0.495
Pdensi_GG_17711_c0_g1	Bud	Needles	4747.36454486081	96533.0542300883	50640.2093874745	-4.34584711845183	0.316587548409071	-13.7271574333569	6.98194574336383e-43	1.32628868413491e-40	116.640	180.220	109.820	187.773	129.483	122.229	122.314	77.680	84.966	65.249	98.156	59.230	121.065	153.474	103.979	150.596	138.906	135.695	201.905	124.948	132.699	41.987	11.152	0.431	1613.518	2149.953	2966.681
Pdensi_GG_122594_c1_g1	Bud	Needles	1180.30736355697	42.5393790268768	611.423371291926	4.80510960063774	0.350077758064826	13.7258351607358	7.11050410043507e-43	1.34654074101974e-40	25.508	39.672	35.717	55.691	42.562	23.465	51.904	42.550	34.247	46.575	44.585	26.245	18.760	31.985	16.573	39.294	46.903	45.642	52.574	22.740	24.979	57.464	25.170	9.385	0.905	1.156	0.886
Pdensi_DN20879_c1_g1	Bud	Needles	7.88161915279761	1024.56629225296	516.22395570288	-7.02260801375597	0.51178064361967	-13.7219101607423	7.50614771599935e-43	1.4170914012633e-40	0.281	0.276	0.128	0.146	0.475	0.200	0.114	0.435	0.408	0.259	0.456	0.443	0.233	0.348	0.263	0.138	1.228	4.690	1.642	5.134	12.659	5.674	0.601	1.427	12.336	32.570	28.124
Pdensi_DN17851_c0_g1d12654	Bud	Needles	449.127845797132	7729.64063666676	4089.38424123194	-4.10515232919108	0.299288015410516	-13.7163939677313	8.09946319622751e-43	1.52441338445071e-40	17.634	10.804	10.193	14.010	9.804	7.197	8.207	5.424	8.043	5.796	7.662	4.359	17.473	11.753	9.867	14.890	8.923	8.660	13.931	11.495	10.958	7.566	1.681	0.106	135.172	185.627	217.087
Pdensi_DN22709_c2_g1	Bud	Needles	3.96178020837266	2425.87566918142	1214.9187246949	-9.26043237134895	0.675940601393588	-13.7000682489803	1.01428913983743e-42	1.90317243892982e-40	0.106	0.129	0.119	0.100	0.048	0.000	0.087	0.041	0.000	0.047	0.181	0.047	0.183	0.230	0.199	0.225	0.262	0.239	0.045	0.185	0.000	0.240	0.177	0.599	16.573	92.299	67.992
Pdensi_DN22150_c0_g1d299089	Bud	Needles	56.6180648770932	1043.18819696695	549.90313092202	-4.20391197705928	0.306938090326185	-13.6962863507483	1.06851127215505e-42	1.99880018675664e-40	1.404	1.351	2.087	0.642	0.461	1.422	1.267	1.681	1.007	4.648	3.947	6.765	5.938	0.850	7.368	2.741	5.539	15.190	8.258	6.014	4.346	0.312	16.761	31.741	20.590	24.125	27.231
Pdensi_DN11196_c0_g1d5219	Bud	Needles	826.085769401293	6872.11086022495	3849.09831481312	-3.05678954532255	0.223485400584575	-13.6778041756949	1.37791158223999e-42	2.56974227816107e-40	23.773	27.205	19.856	38.354	32.993	24.104	28.192	31.725	30.536	31.337	30.816	25.977	23.077	33.247	18.540	24.887	17.260	12.162	13.629	20.724	15.208	23.589	9.607	5.619	116.033	193.863	170.611
Pdensi_DN20970_c1_g1d415337	Bud	Needles	6.55620905477904	3324.24167646054	1665.39894275766	-8.98936388432665	0.657571291939433	-13.6705540441304	1.52231664791694e-42	2.83044795655272e-40	0.102	0.110	0.355	0.128	0.123	0.110	0.112	0.053	0.179	0.119	0.257	0.301	0.113	0.468	0.209	0.367	0.390	0.063	0.344	0.651	0.146	0.384	0.624	3.194	30.991	118.238	90.662
Pdensi_DN17408_c0_g1d57368	Bud	Needles	571.838098965539	4570.82653020923	2571.33231458739	-2.99906028235744	0.219468306926321	-13.6651178676303	1.64037953716439e-42	3.04074825564337e-40	14.052	19.360	15.524	25.017	30.837	18.427	18.091	24.527	25.091	25.726	29.673	23.991	21.542	30.244	15.454	19.329	25.067	21.131	21.433	31.496	21.654	19.839	10.266	3.501	85.801	112.451	118.471
Pdensi_GG_34222_c0_g1	Bud	Needles	2215.63790726176	15.267774609921	1115.45284093584	7.15298771452857	0.523777399711017	13.6565413446152	1.84542817438296e-42	3.41054025589202e-40	33.941	80.991	73.995	70.500	100.778	47.293	57.804	38.376	25.581	35.937	34.862	10.980	37.841	83.241	44.142	55.563	40.416	27.641	20.226	12.929	22.180	20.422	20.362	6.127	0.240	0.527	0.313
Pdensi_DN23968_c1_g4d551194	Bud	Needles	14.0600133628033	2416.38394222018	1215.22197779149	-7.42743430013329	0.544015315842434	-13.652987487368	1.93768885717494e-42	3.57029354984032e-40	0.241	0.773	0.198	0.464	0.048	0.525	0.288	0.193	0.232	0.728	0.084	0.330	0.470	0.274	0.602	0.171	0.132	0.102	0.167	0.092	0.171	0.139	0.260	0.054	48.207	52.576	65.608
Pdensi_DN15820_c0_g1d9909	Bud	Needles	1952.20060148503	47181.743611088	24566.9721062865	-4.59508641713993	0.337241914742793	-13.6254902379039	2.8250679918156e-42	5.18975140041407e-40	68.268	61.588	37.985	72.766	64.028	53.565	44.174	32.006	40.986	34.679	30.108	27.972	75.997	72.934	52.389	42.479	23.161	21.778	23.724	33.989	37.270	51.264	12.164	9.888	673.356	1227.366	1425.462
Pdensi_DN11201_c0_g1d335677	Bud	Needles	675.049366497691	11484.4632847996	6079.75632564866	-4.08828284171517	0.300188362362785	-13.6190584123124	3.08519764882331e-42	5.64496829882739e-40	20.947	22.919	14.098	20.238	17.281	29.004	25.036	14.210	13.791	23.704	14.065	15.701	17.855	25.672	18.994	8.009	8.441	8.511	11.524	2.591	7.691	4.205	1.766	6.703	278.840	248.492	250.843
Pdensi_DN12545_c0_g1d459570	Bud	Needles	210.322695837836	2191.46990240782	1200.89629912283	-3.38225393120557	0.248349737810059	-13.6189148457743	3.0912680678749e-42	5.64496829882739e-40	7.099	5.824	5.143	5.418	5.262	4.898	4.172	4.285	4.676	4.579	3.830	3.674	6.473	5.735	4.572	5.959	3.118	3.671	4.718	5.045	6.036	8.032	4.090	4.604	35.330	60.768	57.523
Pdensi_DN10846_c0_g1d335071	Bud	Needles	1.39742935634674	2026.73343044186	1014.0654298991	-10.5044092035973	0.772722407052362	-13.5940269205698	4.34501014062863e-42	7.91088389313207e-40	0.035	0.076	0.000	0.220	0.926	0.263	0.287	1.403	1.558	1.886	1.441	1.937	0.643	0.423	0.277	0.239	0.272	0.486	2.949	4.163	2.110	5.237	11.145	8.227	33.740	33.789	73.323
Pdensi_DN14982_c0_g1d524945	Bud	Needles	241.821850361807	7762.05718985401	4001.93952010791	-5.00456250197655	0.368169239106673	-13.5931033079234	4.40020226777201e-42	7.98766895099666e-40	8.259	7.079	5.431	11.814	10.743	7.650	5.778	10.371	9.284	9.964	17.641	11.073	10.191	10.935	6.530	9.074	11.666	8.590	9.305	13.389	9.502	4.430	1.925	0.121	110.936	159.052	275.434
Pdensi_DN18175_c1_g1	Bud	Needles	2607.49927441331	22665.9631488254	12636.7312116194	-3.11990507019786	0.229674684739434	-13.5840180807798	4.98168013637208e-42	9.01654714240063e-40	82.043	81.653	60.113	83.092	85.854	80.109	58.398	73.348	84.018	71.716	84.720	77.927	82.120	89.995	69.947	56.042	45.956	40.688	33.421	54.557	46.754	40.737	29.780	55.113	373.662	638.225	575.177
Pdensi_DN36795_c0_g1d376592	Bud	Needles	1371.35251405076	24.8570517928747	698.104782921818	5.8763754157934	0.432710991239086	13.5803701194789	5.23611744205541e-42	9.4491899380057e-40	32.043	45.482	39.779	133.210	124.331	46.918	103.478	85.780	113.704	85.454	72.810	68.556	32.790	44.967	10.390	15.477	10.793	9.789	5.092	2.136	7.256	0.425	0.142	0.091	0.737	0.369	0.543
Pdensi_GG_132477_c0_g1	Bud	Needles	2.57713275731338	1201.3294681336	601.953300445457	-8.86955414341129	0.6533494615593	-13.5755130527589	5.59505506637718e-42	1.00673253286717e-39	0.035	0.075	0.104	0.218	0.000	0.150	0.000	0.108	0.203	0.122	0.483	0.123	0.039	0.080	0.000	0.126	0.344	0.043	1.853	0.727	0.547	0.000	0.000	0.000	36.042	21.257	22.189
Pdensi_DN10662_c0_g1	Bud	Needles	86.1873466201381	1568.05145531786	827.119400968998	-4.18487932237619	0.308341183409103	-13.5722360409565	5.85094858406083e-42	1.04969781366146e-39	3.042	2.276	2.095	0.593	1.978	1.155	1.555	3.361	5.117	4.168	2.442	4.404	1.703	1.635	0.786	1.793	3.347	1.160	3.696	0.682	3.329	0.000	0.000	0.000	30.217	48.662	29.954
Pdensi_DN2704_c0_g1d381355	Bud	Needles	1518.48406989179	102.311226554625	810.397648223207	3.88613550755537	0.28640172931912	13.5688269648166	6.1295131695572e-42	1.0964680453193e-39	53.943	40.970	35.575	46.107	34.743	19.786	31.966	32.388	27.100	25.329	36.464	18.958	34.309	22.232	12.171	40.851	17.779	13.540	18.201	10.442	20.842	22.938	3.489	2.976	1.900	2.904	2.333
Pdensi_DN16172_c0_g1d277967	Bud	Needles	769.817540172236	8379.14941490498	4574.48347753861	-3.44446565974094	0.253894011936783	-13.5665494174734	6.32292849736913e-42	1.12777884829383e-39	17.114	26.354	22.361	34.261	51.331	40.232	27.751	36.723	37.046	26.344	33.645	28.316	26.005	41.280	28.919	22.531	22.050	20.865	14.017	24.775	20.807	21.307	35.152	17.774	150.406	209.003	223.057
Pdensi_DN20055_c0_g1d219364	Bud	Needles	264.951685697089	2173.67795909386	1219.31482239548	-3.03729267213137	0.223930233607297	-13.5635667556076	6.58543243698822e-42	1.1711952986559e-39	7.067	8.387	7.249	12.615	10.641	9.123	9.822	9.163	9.990	9.325	10.588	9.304	7.089	8.478	6.630	7.542	4.503	4.944	4.593	5.988	5.442	12.497	9.289	11.676	38.498	51.212	61.397
Pdensi_DN13036_c0_g1d271206	Bud	Needles	251.755022862874	3299.54881190856	1775.65191738572	-3.7118883164696	0.274049186424217	-13.5446062252626	8.52699250139869e-42	1.51211178875237e-39	9.461	6.711	5.469	8.551	7.778	5.528	6.573	5.921	5.188	4.558	6.145	3.833	8.209	6.889	5.228	6.028	3.347	2.884	2.371	3.972	3.615	2.802	0.444	0.129	63.410	89.408	75.767
Pdensi_DN25752_c0_g1d227908	Bud	Needles	51.9500518137407	1399.48160863531	725.715830224525	-4.75138616262791	0.351240809166434	-13.5274320028584	1.07721340221945e-41	1.90474301786682e-39	1.730	1.374	1.352	1.913	2.275	2.573	1.895	1.755	1.638	1.829	1.558	1.509	1.463	1.892	1.756	2.378	1.480	1.591	2.886	1.962	1.060	1.674	3.938	3.504	26.242	46.946	24.296
Pdensi_GG_8790_c0_g1	Bud	Needles	1441.05297229358	78.0850941239732	759.569033208778	4.22868794182646	0.312703085972822	13.5230131441491	1.14392668633799e-41	2.0168939567138e-39	50.598	40.622	32.611	30.738	27.770	16.129	22.772	23.704	20.991	25.224	33.472	11.384	35.486	36.643	13.490	19.544	8.779	6.350	7.412	7.182	4.995	25.634	25.979	4.987	1.830	1.672	1.803
Pdensi_DN18371_c0_g1d114899	Bud	Needles	1256.01896237782	8507.24353203816	4881.63124720799	-2.76009294221193	0.20462129793484	-13.4887862117406	1.82073358619249e-41	3.20099572057343e-39	37.908	40.036	29.814	50.130	46.670	42.492	33.568	39.089	36.960	31.114	38.744	27.908	34.990	40.232	30.439	34.142	31.233	25.955	23.560	35.013	23.692	25.338	17.771	18.021	149.342	221.295	221.971
Pdensi_DN20976_c0_g6	Bud	Needles	8.88194231424652	689.777843209536	349.329892761891	-6.27914437412451	0.465995322037036	-13.4746940091074	2.20397155627377e-41	3.8636880793797e-39	0.168	0.330	0.267	0.000	0.092	0.000	0.168	0.199	0.090	0.000	0.145	0.045	0.170	0.088	0.172	0.279	0.422	0.527	0.087	0.178	0.055	0.173	0.235	0.078	18.048	13.729	14.591
Pdensi_DN23671_c0_g1d224475	Bud	Needles	420.098623377786	3535.88292021378	1977.99077179578	-3.07421810266433	0.228408164628301	-13.4593179174096	2.71410000136056e-41	4.74441691690826e-39	11.783	11.788	12.419	13.052	13.929	13.588	12.486	14.273	16.374	13.226	14.735	12.006	11.855	13.125	11.766	10.712	5.490	4.842	4.457	8.647	7.403	9.997	6.928	6.310	57.154	87.229	102.972
Pdensi_DN42563_c0_g1d93719	Bud	Needles	552.422782278129	5899.59163080822	3226.00720654317	-3.4170027517224	0.254602654683138	-13.420923501269	4.55995114864589e-41	7.94843530191665e-39	11.968	18.544	16.701	29.995	30.607	27.971	13.281	23.357	21.243	16.241	17.495	14.341	14.458	23.780	17.544	16.959	22.546	19.821	37.503	23.381	91.545	7.938	3.616	1.908	111.473	146.815	150.367
Pdensi_DN14846_c0_g1d213739	Bud	Needles	342.013524661123	4123.56323729995	2232.78838098054	-3.59254760551228	0.267954395972953	-13.4073098240004	5.4790474533461e-41	9.52345367124523e-39	9.602	11.250	8.463	17.371	14.757	13.829	7.246	8.662	8.787	5.656	10.081	5.645	10.499	14.180	11.245	9.154	9.553	8.575	8.523	10.938	10.182	4.968	2.371	0.875	62.789	105.845	120.984
Pdensi_DN39582_c1_g1	Bud	Needles	470.038476839275	4484.90311050636	2477.47079367282	-3.25451593386799	0.242757611516959	-13.4064423913672	5.54349309827907e-41	9.60825158279969e-39	13.853	14.546	11.904	12.342	16.554	16.599	14.514	14.850	19.054	14.072	19.714	19.963	13.122	14.457	13.050	8.184	3.744	3.566	4.089	6.261	6.116	12.127	11.703	7.242	80.692	139.530	92.626
Pdensi_DN14056_c1_g1d178994	Bud	Needles	614.280677427839	12789.1091218414	6701.69489963463	-4.38010148978588	0.326771488185058	-13.4041727878821	5.71570146333378e-41	9.87882520241608e-39	19.548	18.471	14.701	21.895	16.886	14.634	12.177	12.062	13.657	12.297	12.694	9.622	20.178	18.924	12.328	17.849	9.206	7.936	7.899	13.521	9.448	13.485	1.058	0.527	162.155	345.729	399.437
Pdensi_DN4461_c0_g1d1679	Bud	Needles	39.7785615229997	1193.6564037194	616.7174826212	-4.90739027664484	0.366176649020564	-13.4017018555687	5.90923949008531e-41	1.01585094520444e-38	1.508	0.865	1.026	1.214	0.964	1.747	1.438	0.856	0.987	0.698	1.015	1.100	1.030	0.758	1.183	0.766	0.775	0.803	3.811	2.037	1.209	11.255	13.034	6.632	18.447	28.260	36.992
Pdensi_GG_82040_c4_g1	Bud	Needles	641.711819419437	19.7711369624769	330.741478190957	4.99964000832459	0.373060570658689	13.40168434176	5.91063427869656e-41	1.01585094520444e-38	15.670	19.116	20.090	19.277	21.447	25.065	15.189	12.116	20.734	10.037	15.121	14.356	10.154	23.620	12.821	13.255	10.050	13.274	11.074	2.521	8.449	0.993	0.531	0.000	0.322	0.489	0.527
Pdensi_DN36308_c0_g1	Bud	Needles	27.8206890792648	1039.82950291368	533.825095996473	-5.22312772448786	0.389752614393923	-13.4011358271707	5.95448372851582e-41	1.02052865399594e-38	0.974	0.980	0.453	0.901	1.096	0.634	0.573	0.542	0.534	0.152	0.410	1.917	0.361	0.972	1.164	1.169	1.682	1.356	1.529	0.755	0.372	1.958	0.876	1.147	20.454	22.273	28.944
Pdensi_DN22000_c1_g2	Bud	Needles	5812.26292756676	367.312035271229	3089.787481419	3.9904507497754	0.297852280675982	13.3974154594989	6.26055838316957e-41	1.06999743932071e-38	136.853	190.664	169.665	289.253	265.722	261.434	268.902	236.574	225.498	222.978	258.132	174.592	147.818	219.402	186.005	239.844	166.519	119.327	110.363	114.521	99.221	130.571	363.071	258.048	8.691	9.714	6.610
Pdensi_DN20695_c0_g1d413690	Bud	Needles	10.8722355583816	1774.87931183901	892.875773698695	-7.35029032997219	0.548879811567305	-13.3914386630175	6.78535435656335e-41	1.15646940904349e-38	0.410	0.275	0.229	0.000	0.337	3.787	0.363	0.372	1.851	0.060	0.871	1.060	0.596	1.174	3.967	0.162	0.846	2.341	1.571	4.694	3.583	4.375	29.958	90.242	15.790	48.969	62.911
Pdensi_DN22020_c0_g1d298202	Bud	Needles	92.246860048631	3666.11485723334	1879.18085864098	-5.31263185754105	0.396753342659372	-13.3902636381873	6.8935617536445e-41	1.17165725351348e-38	3.627	2.644	1.674	1.704	2.058	1.356	0.670	0.437	0.454	0.076	0.857	0.115	3.268	2.861	2.471	2.398	3.348	1.538	1.872	4.433	4.667	7.682	1.111	0.525	50.066	95.794	113.209
Pdensi_DN25231_c2_g2	Bud	Needles	21.8156507341667	472.552917530713	247.18428413244	-4.43780337102069	0.331469870352083	-13.3882556695331	7.08246103331283e-41	1.20043801552756e-38	0.713	0.684	0.476	0.481	0.494	0.068	0.638	0.399	0.240	0.335	0.550	0.170	1.787	0.925	0.962	1.425	1.183	1.665	0.911	1.423	0.861	0.373	0.913	1.414	8.553	12.666	11.656
Pdensi_DN12777_c0_g2d460069	Bud	Needles	10.5472276166075	658.486898223392	334.51706292	-5.96855236460924	0.445919942579118	-13.3848069904392	7.41898404379267e-41	1.25401268312669e-38	0.164	0.381	0.353	0.324	0.146	0.215	0.419	0.061	0.243	0.060	0.044	0.000	0.211	0.248	0.204	0.295	0.301	0.667	0.985	2.059	3.530	0.146	0.000	0.000	12.830	14.270	18.285
Pdensi_DN22002_c1_g4	Bud	Needles	1011.34207978947	13.7522212725224	512.547150530995	6.22518384648773	0.465281795506521	13.3793840777948	7.98059439003557e-41	1.34520812649535e-38	21.613	38.007	26.872	43.815	38.913	29.707	46.402	55.336	58.379	40.885	49.137	40.211	18.709	30.622	19.142	26.107	8.848	6.405	2.543	2.025	4.244	0.710	0.678	1.233	0.311	0.271	0.393
Pdensi_DN43483_c0_g1d37305	Bud	Needles	504.06124278901	5466.06105268269	2985.06114773585	-3.43940916672487	0.257071715506105	-13.3791816028986	8.0023626671904e-41	1.34520812649535e-38	12.697	17.213	13.259	22.839	24.481	16.117	16.985	20.881	23.454	16.155	20.273	13.255	16.586	22.978	15.090	20.571	18.021	15.662	13.248	16.590	16.235	10.394	6.238	1.164	87.866	139.284	155.582
Pdensi_DN22972_c0_g5	Bud	Needles	955.764261198549	14.9350040864983	485.349632642524	5.9022520841412	0.441918470390323	13.3559750940667	1.09317213481369e-40	1.83261646655092e-38	28.330	28.954	24.665	28.423	36.521	51.818	43.820	68.621	70.810	37.619	57.320	38.464	18.211	26.731	21.577	37.475	12.604	9.702	6.792	1.072	5.024	0.082	0.017	0.112	0.151	0.618	0.297
Pdensi_DN12691_c2_g1	Bud	Needles	15.8662541940241	621.283158161259	318.574706177642	-5.29084482482377	0.396267773971222	-13.3516908826606	1.15790420374948e-40	1.9358454558435e-38	0.346	0.434	0.574	1.663	0.553	11.797	3.652	1.976	4.681	1.919	3.746	4.266	0.704	1.523	1.911	2.034	1.493	1.372	5.438	5.024	2.102	51.993	48.054	290.294	14.065	16.620	11.787
Pdensi_DN19711_c0_g2	Bud	Needles	160.840630033513	3150.91694748691	1655.87878876021	-4.29304555734356	0.321541714338541	-13.3514420241709	1.16177933132804e-40	1.93704604435583e-38	4.406	5.676	3.715	4.635	5.495	3.914	2.246	5.392	3.970	2.189	6.859	3.289	3.845	8.446	4.116	3.073	5.565	2.400	2.089	5.144	4.350	3.115	3.230	1.798	44.154	86.557	91.805
Pdensi_DN22018_c0_g1	Bud	Needles	1.38464745105928	843.059479541765	422.222063496412	-9.24280138522896	0.692322970375399	-13.3504184906897	1.17785346816657e-40	1.95852453241996e-38	0.061	0.033	0.015	0.019	0.036	0.097	0.000	0.110	0.035	0.106	0.115	0.144	0.101	0.052	0.017	0.000	0.034	0.057	9.237	0.422	5.059	0.113	0.260	0.401	13.232	25.825	20.204
Pdensi_DN25184_c3_g2	Bud	Needles	1384.47679422746	56.1844282882054	720.330611257832	4.62191217967631	0.346741593672331	13.3295579879118	1.55818114127118e-40	2.58392757526962e-38	43.584	39.048	36.136	16.002	14.637	17.576	10.771	12.965	17.878	5.944	10.631	17.451	11.353	18.674	11.584	24.472	37.193	30.942	8.851	9.015	11.743	5.831	2.056	2.018	1.068	1.891	0.913
Pdensi_DN14744_c0_g1	Bud	Needles	978.638537422877	5270.68031898291	3124.65942820289	-2.42929802717975	0.182254601495955	-13.3291450928534	1.56682842770417e-40	2.59126393096078e-38	27.560	29.701	26.594	38.506	31.078	29.410	27.786	28.934	31.821	22.942	28.082	21.536	21.639	27.360	21.178	34.122	28.430	26.995	44.714	22.985	39.968	19.919	6.704	4.626	99.750	120.725	144.130
Pdensi_DN12919_c0_g1d176994	Bud	Needles	7077.63694666892	125.771069295689	3601.70400798231	5.79298076635844	0.434754065169571	13.3247305326494	1.66231906969395e-40	2.74179868707558e-38	219.988	226.287	161.148	142.311	49.597	123.033	104.660	66.136	105.053	70.198	103.800	117.057	109.105	154.011	70.020	228.879	251.300	171.438	169.878	193.104	88.160	87.944	228.766	388.027	1.065	4.061	3.929
Pdensi_DN25615_c3_g4	Bud	Needles	358.979152534115	10092.129668191	5225.55441036258	-4.81318201647313	0.361414702212466	-13.3176154345918	1.82855012601314e-40	3.00789142310424e-38	14.881	7.815	8.211	17.921	14.499	9.874	9.053	13.272	16.389	10.645	16.669	11.669	14.968	15.443	9.563	11.171	7.886	8.341	8.196	12.930	9.685	11.925	4.290	1.208	145.265	283.608	283.138
Pdensi_GG_54617_c0_g1	Bud	Needles	648.48539751999	3908.60918054692	2278.54728903345	-2.5918320507991	0.194936050969579	-13.2958066910034	2.44818501605601e-40	4.01639807567242e-38	19.978	18.440	17.208	22.256	21.223	20.848	15.443	14.420	18.534	12.732	14.158	11.492	18.270	20.213	17.265	17.287	14.395	12.149	17.791	17.831	32.410	14.540	18.492	44.881	71.571	90.111	109.373
Pdensi_DN15026_c0_g1d395048	Bud	Needles	296.390581222831	2355.29029374912	1325.84043748598	-2.99116747706676	0.225008610179964	-13.2935689646471	2.52253230037996e-40	4.12733371611769e-38	9.846	7.278	8.282	6.500	6.112	7.708	5.129	4.750	6.685	4.242	4.585	5.649	7.590	6.959	7.115	5.581	4.511	9.583	4.064	7.496	11.853	7.112	6.940	4.945	40.129	64.067	60.304
Pdensi_GG_90148_c1_g1	Bud	Needles	672.991573993333	8130.46158096291	4401.72657747812	-3.59419760264043	0.270425011490765	-13.2909215121293	2.61339683787343e-40	4.26463270695213e-38	18.569	21.416	17.675	38.155	39.718	30.972	33.196	26.591	29.135	31.539	24.986	24.783	28.881	28.643	21.539	36.753	33.195	28.454	28.700	27.291	22.591	30.402	27.224	12.310	204.583	173.872	170.535
Pdensi_DN19942_c0_g1d410381	Bud	Needles	5.57961243246463	583.160723497404	294.370167964934	-6.71012982329532	0.505431532174884	-13.2760411571899	3.18808883534466e-40	5.18863572069609e-38	0.161	0.106	0.212	0.174	0.069	0.096	0.058	0.019	0.104	0.029	0.031	0.071	0.209	0.072	0.129	0.285	0.146	0.595	0.169	0.083	0.317	0.049	0.091	0.017	8.466	14.630	17.991
Pdensi_DN19506_c0_g1d287459	Bud	Needles	1.16967740283981	1333.31867727232	667.244177337578	-10.1608194809921	0.765932555362775	-13.2659454280273	3.64790968033448e-40	5.92129085334081e-38	0.022	0.027	0.067	0.056	0.242	2.002	0.293	1.193	1.861	4.116	12.494	15.403	0.917	0.751	0.151	0.043	10.502	7.433	73.295	932.417	210.926	3.421	5.031	2.098	33.898	33.415	22.838
Pdensi_DN25135_c0_g3d557984	Bud	Needles	765.513369312137	5136.23367977909	2950.87352454561	-2.74680600020816	0.207089588139712	-13.2638537015923	3.75112876870151e-40	6.07277065596883e-38	19.562	23.805	22.166	35.758	22.596	22.569	20.548	22.490	24.600	17.899	23.923	16.757	21.738	23.264	20.175	26.140	19.067	13.876	22.933	23.145	31.840	14.545	6.925	3.658	88.533	128.716	140.715
Pdensi_DN29597_c0_g1d502699	Bud	Needles	131.943782390607	2926.66426027514	1529.30402133288	-4.47126053430935	0.337181322771968	-13.2607004965492	3.912241981316e-40	6.31693240125279e-38	4.899	4.034	2.418	2.788	4.252	2.129	2.734	2.056	1.908	1.623	1.796	1.807	3.777	3.430	2.807	2.165	2.101	2.430	1.574	3.550	3.276	3.185	1.618	0.916	49.764	70.983	83.316
Pdensi_DN9616_c0_g1d266022	Bud	Needles	155.786297419518	2686.61882469377	1421.20256105665	-4.10919306131796	0.309883837536025	-13.26043040512	3.92635813947665e-40	6.32308546886795e-38	4.547	5.151	3.648	5.167	7.793	6.167	6.448	10.943	15.355	14.633	15.625	18.710	6.505	8.247	5.110	3.877	3.336	4.616	3.842	6.929	5.585	5.795	21.001	9.292	38.677	68.345	82.210
Pdensi_DN21486_c0_g1d495385	Bud	Needles	326.825854154223	2586.85842718045	1456.84214066733	-2.98453223037839	0.225587141143226	-13.2300636253177	5.88375432038321e-40	9.45051083339666e-38	9.279	10.675	8.067	11.295	11.865	16.097	10.877	8.229	8.860	9.636	8.486	8.971	11.697	13.253	12.638	10.826	9.191	7.547	13.790	10.048	10.335	35.761	36.124	70.951	50.916	57.563	69.933
Pdensi_DN16752_c0_g1d471667	Bud	Needles	4.80152941020138	5268.77422318498	2636.78787629759	-10.0929016678246	0.763613711864909	-13.2172871060364	6.97340082657941e-40	1.11714609534317e-37	0.285	0.000	0.142	5.270	3.606	15.899	3.087	6.100	8.531	2.771	6.344	3.140	1.923	4.948	9.560	0.192	5.016	2.206	43.040	56.267	38.130	213.974	458.179	993.342	62.374	137.220	175.151
Pdensi_DN14429_c0_g1d8303	Bud	Needles	230.13757737564	1549.14634043512	889.641958905378	-2.75070535206278	0.208139356090537	-13.2156906974685	7.12294589755698e-40	1.1381317485323e-37	5.952	7.349	6.415	8.329	8.654	7.672	6.429	5.785	6.342	5.705	7.010	4.927	5.804	8.007	6.616	8.618	7.710	7.161	8.835	9.964	6.640	6.687	7.066	4.457	30.913	36.656	39.210
Pdensi_DN9303_c0_g1d332792	Bud	Needles	914.47357664086	12767.0499077394	6840.76174219015	-3.80362388971244	0.288143936672173	-13.2004300824137	8.72355671478182e-40	1.39026303726979e-37	27.800	27.634	23.004	30.493	30.523	15.578	20.131	23.479	30.415	18.315	30.254	19.198	33.332	35.057	18.996	34.113	21.736	22.154	14.561	25.020	23.228	11.888	5.969	8.110	171.380	375.224	357.999
Pdensi_DN20494_c0_g1d290607	Bud	Needles	1136.83477189609	18460.34382766	9798.58929977806	-4.02149609309603	0.305558792418713	-13.1611205204179	1.46891113841978e-39	2.33492178031146e-37	33.872	36.633	27.023	32.446	32.633	27.136	20.878	22.496	24.633	17.632	23.800	19.523	38.267	38.787	27.979	31.084	22.644	21.386	24.583	28.832	33.049	21.605	14.234	19.586	257.629	456.570	587.721
Pdensi_DN25806_c0_g1d228059	Bud	Needles	1348.20055888703	17.9730403212815	683.086799604158	6.11522570196887	0.46481303641606	13.1563128029289	1.56540731744011e-39	2.48187846966854e-37	41.791	39.183	34.678	60.575	55.458	61.838	62.400	48.733	77.073	44.266	50.812	73.725	43.638	42.894	46.310	76.518	90.552	62.994	87.280	38.479	50.813	24.449	9.015	0.807	0.102	0.496	0.720
Pdensi_DN16018_c1_g1	Bud	Needles	6.68270339650203	1933.93527251	970.308987953248	-8.17229530238519	0.621393616542877	-13.1515597920876	1.66699755213307e-39	2.63613321665538e-37	0.303	0.094	0.176	0.724	0.515	0.325	0.193	0.684	0.088	0.157	1.095	0.239	0.685	0.058	0.312	0.742	2.612	1.925	7.113	12.828	10.901	23.660	0.000	0.257	51.813	58.311	20.309
Pdensi_DN36203_c0_g2	Bud	Needles	1574.20156303095	2.23927939930856	788.220421215128	9.50950773734487	0.723083089680868	13.1513347125043	1.67196767214071e-39	2.63719589870276e-37	53.122	37.060	44.877	81.513	61.982	30.319	81.054	75.129	91.175	51.588	91.929	53.963	34.577	30.059	16.670	67.592	15.266	10.534	8.072	8.307	8.589	39.940	3.550	3.432	0.033	0.035	0.076
Pdensi_DN8802_c0_g1d331982	Bud	Needles	7.95096149876067	1009.62585869277	508.788410095766	-6.99020972175063	0.531564174442434	-13.1502649310081	1.69579234969825e-39	2.66791618462656e-37	0.160	0.361	0.159	2.362	2.836	6.679	2.698	2.189	2.481	1.083	1.675	0.759	0.585	2.992	3.349	0.189	6.585	6.261	16.102	5.314	9.149	17.939	38.628	34.110	25.234	27.733	15.491
Pdensi_DN24308_c0_g1d71756	Bud	Needles	1868.5133941788	131.965242358033	1000.23931826842	3.81017368018706	0.289831338685361	13.1461756256916	1.79001625214871e-39	2.80895210186926e-37	56.285	56.913	47.059	36.196	40.409	23.554	30.103	23.974	18.664	18.442	12.815	7.899	34.472	43.559	28.372	8.924	13.622	23.117	6.692	33.710	12.456	38.590	164.563	153.851	2.119	4.361	2.795
Pdensi_DN22158_c0_g1d422615	Bud	Needles	611.18934466325	27553.1265302187	14082.157937441	-5.49460048209677	0.418229161733429	-13.1377746576144	2.00022977804907e-39	3.13081883907542e-37	9.388	23.728	19.027	14.156	53.955	48.593	14.933	91.174	115.129	56.208	134.502	136.256	21.169	66.486	39.213	12.328	41.605	46.762	54.701	147.815	100.701	278.197	407.859	772.778	418.907	690.979	824.889
Pdensi_DN21785_c0_g1d221698	Bud	Needles	1265.0323771392	16.5660953542341	640.799236246719	6.38815563764852	0.486750335224503	13.1240908847081	2.39641319095711e-39	3.74139247220242e-37	30.869	38.167	39.151	28.298	37.702	47.960	34.444	35.435	46.791	33.788	49.381	40.194	40.626	46.168	46.277	30.890	53.413	65.669	53.611	93.239	50.385	49.702	29.774	9.288	0.524	0.361	0.180
Pdensi_DN20970_c0_g1d64260	Bud	Needles	8.782521973903	1045.55236181004	527.167441891969	-6.89335945294408	0.525324222466998	-13.1221047081589	2.46006444251973e-39	3.83101964466201e-37	0.361	0.296	0.108	0.272	0.390	2.998	0.237	0.172	0.127	0.126	0.091	0.341	0.464	1.549	0.946	0.065	0.040	0.000	0.572	1.677	2.888	0.920	0.354	0.843	17.009	36.157	20.378
Pdensi_DN10347_c0_g1d209793	Bud	Needles	3693.02809211045	53813.7182498686	28753.3731709895	-3.86506510386922	0.294812767956042	-13.1102364753942	2.8769995845443e-39	4.46896363313632e-37	115.730	129.352	72.084	131.365	97.131	85.727	86.109	65.039	64.539	42.222	70.752	43.193	87.157	100.909	70.570	98.401	102.843	66.542	93.586	81.336	84.184	35.149	3.499	0.166	1184.229	1196.704	1298.009
Pdensi_DN27479_c0_g1d230888	Bud	Needles	53.8934560446292	2124.21848443631	1089.05597024047	-5.30092209499675	0.404461567039182	-13.1061206477579	3.03742276224724e-39	4.70624112179808e-37	1.696	2.115	0.804	0.401	0.640	1.029	0.265	0.300	0.249	0.748	0.250	0.543	1.505	1.295	1.854	0.138	1.317	0.442	2.842	0.230	1.789	1.621	9.228	17.679	36.440	52.841	58.848
Pdensi_DN13362_c0_g2	Bud	Needles	857.898715132678	5901.4051236323	3379.65191938249	-2.78253753733596	0.212501564335572	-13.0941978993713	3.55409015058902e-39	5.49290451812823e-37	27.174	26.235	20.239	24.402	26.166	33.520	31.897	30.736	33.992	41.772	35.170	33.557	24.207	25.493	21.960	19.379	13.645	12.956	15.468	10.965	14.292	77.795	38.445	83.659	102.290	151.317	157.716
Pdensi_DN39664_c1_g1	Bud	Needles	39.9954478374552	1244.81285119007	642.404149513763	-4.95800052888633	0.378997322911608	-13.0818879954006	4.17929059921565e-39	6.44293299738881e-37	1.573	1.179	0.696	2.636	2.159	1.747	5.272	2.187	2.552	7.315	2.716	2.713	1.074	2.115	1.134	1.906	2.088	1.533	5.741	2.592	8.340	0.663	1.135	0.897	27.031	32.943	25.439
Pdensi_DN14925_c0_g1d53638	Bud	Needles	3188.84849264663	48130.5667162663	25659.7076044565	-3.91579992719897	0.299666045880352	-13.0672125889179	5.06890863958054e-39	7.79481271676048e-37	84.741	109.292	79.197	127.345	133.607	88.223	94.222	85.459	88.879	66.105	91.016	61.930	106.201	116.241	102.564	131.634	134.185	142.958	166.373	167.896	127.279	64.696	33.002	9.028	1148.191	872.123	1239.169
Pdensi_DN18699_c0_g1d59366	Bud	Needles	329.310509581523	2565.97334264953	1447.64192611553	-2.96199584548497	0.22673107862994	-13.0639163514033	5.29330148989775e-39	8.11952748789141e-37	9.896	10.509	7.857	13.202	10.521	9.117	7.905	8.325	8.491	6.353	8.917	6.076	9.280	10.688	7.169	8.972	7.259	6.322	9.861	7.137	7.365	6.117	4.029	2.905	49.462	57.897	69.865
Pdensi_DN23091_c0_g1d223574	Bud	Needles	1759.18877001094	64.9073694660237	912.04806973848	4.77006530768087	0.365195919411892	13.061661026669	5.45249699326071e-39	8.34286428966328e-37	33.802	55.427	60.894	62.264	57.389	65.477	60.402	55.335	68.055	43.682	58.199	50.727	34.827	55.791	51.220	46.879	26.356	21.924	95.960	13.156	80.504	10.145	2.971	1.456	1.396	1.481	1.581
Pdensi_DN15974_c0_g1d10018	Bud	Needles	6.68454066794246	1029.95526071601	518.319900691974	-7.26474270316045	0.55649160272004	-13.0545414659477	5.98694112991062e-39	9.13782952507279e-37	0.292	0.139	0.147	0.554	0.265	6.153	0.986	0.350	0.587	0.323	0.476	0.232	0.459	0.741	2.727	0.159	0.092	0.219	0.074	0.072	0.625	1.206	9.526	179.341	11.006	30.388	32.307
Pdensi_DN15497_c0_g1d344675	Bud	Needles	210.103503570322	3900.54344448163	2055.32347402598	-4.21423010450789	0.323097382848216	-13.0432195623437	6.9460734949597e-39	1.05754399858621e-36	8.678	4.689	4.720	12.665	6.129	4.113	6.669	5.009	4.612	5.089	4.466	2.874	8.081	5.029	4.074	8.825	3.438	3.773	3.816	4.812	3.166	7.246	0.619	0.626	71.104	98.041	101.740
Pdensi_DN17150_c0_g2d349886	Bud	Needles	387.833085297228	5119.69754125098	2753.7653132741	-3.72307212034271	0.285481404248729	-13.0413822579454	7.11552114671163e-39	1.08066096781878e-36	12.928	11.461	8.933	16.670	18.335	16.609	13.930	17.044	18.266	14.996	16.141	14.230	13.146	15.158	12.035	9.383	12.011	12.844	14.065	22.251	18.947	33.790	43.614	24.644	74.297	151.658	135.390
Pdensi_DN18077_c2_g1	Bud	Needles	30.7917660488839	7279.83474007504	3655.31325306196	-7.88356350098315	0.604916504047247	-13.0324820834569	7.99634313186497e-39	1.21143611244899e-36	1.542	0.639	0.473	1.644	1.358	0.835	1.503	1.112	0.626	0.347	1.573	0.631	1.649	1.434	1.263	1.335	1.232	1.030	7.064	2.551	1.867	13.370	7.421	8.873	243.633	110.156	120.420
Pdensi_DN4843_c0_g1	Bud	Needles	1168.03283102422	5786.16998977397	3477.1014103991	-2.30898920370175	0.17718213473583	-13.0317269692249	8.07588399188664e-39	1.22047294110884e-36	31.543	35.357	33.128	38.211	38.695	34.384	37.153	33.645	36.639	39.320	36.394	33.542	33.682	35.376	28.292	31.656	20.786	18.886	23.009	21.610	27.474	44.196	34.102	51.964	103.754	141.942	156.447
Pdensi_DN22332_c0_g1	Bud	Needles	250.504371541736	3798.63958466738	2024.57197810456	-3.9234160837112	0.301128975509817	-13.0290221227259	8.3673121406032e-39	1.26140828258229e-36	7.882	6.666	6.940	7.168	5.998	9.323	5.285	6.076	7.697	5.046	5.907	5.618	6.666	6.898	6.079	7.818	6.330	6.388	7.702	9.425	9.135	10.681	7.513	5.673	50.813	105.000	113.122
Pdensi_DN19455_c1_g3	Bud	Needles	75.5095955482291	2068.05510996271	1071.78235275547	-4.77647219555948	0.366920266206366	-13.0177388263233	9.70009641316661e-39	1.45874709711437e-36	2.321	2.661	1.503	3.116	2.983	0.895	2.580	2.720	1.456	2.575	2.072	2.254	2.586	4.099	1.980	5.017	4.864	3.676	3.477	2.850	2.937	0.832	2.340	0.824	28.603	53.845	63.556
Pdensi_DN10075_c0_g1d386354	Bud	Needles	2.79026553409242	400.360044744347	201.57515513922	-7.16712158778235	0.550896084644379	-13.0099337925209	1.0743512930109e-38	1.61171081382078e-36	0.080	0.057	0.106	0.233	0.191	0.142	0.014	0.096	0.062	0.124	0.134	0.095	0.162	0.168	0.000	0.181	0.147	0.067	0.335	0.031	0.190	0.040	0.049	0.000	6.868	10.368	10.689
Pdensi_DN17027_c0_g1d215839	Bud	Needles	1506.8474819774	59114.7186591516	30310.7830705645	-5.29392662534565	0.406927761875875	-13.0094997720024	1.0804703907412e-38	1.61693711621239e-36	43.165	63.356	22.910	43.877	52.887	43.527	33.727	32.986	24.303	32.717	45.518	23.899	62.056	73.738	57.986	45.514	31.221	20.073	19.054	52.205	33.181	72.660	137.901	253.089	1039.948	1404.742	1667.082
Pdensi_DN22969_c1_g1	Bud	Needles	1243.3215854614	8948.60965733463	5095.96562139801	-2.84754040251265	0.218922278449636	-13.0070837133542	1.11517226219845e-38	1.66480838179343e-36	42.526	35.271	28.977	52.521	48.820	42.067	43.247	45.207	48.843	49.724	56.005	45.553	44.721	46.995	33.823	40.834	33.768	36.297	49.445	53.891	42.106	51.013	51.443	73.316	163.145	219.736	238.343
Pdensi_GG_61143_c0_g1	Bud	Needles	1648.88786717608	91.9642217368874	870.426044456485	4.15376787916593	0.320105438084018	12.976249026034	1.66853993688366e-38	2.48486905114978e-36	40.560	57.604	43.006	65.798	73.446	57.663	60.163	75.509	78.171	80.789	93.733	78.259	36.626	57.687	34.358	37.681	23.956	19.655	17.223	20.729	23.711	23.982	6.428	4.190	1.571	2.939	1.926
Pdensi_GG_9699_c0_g1	Bud	Needles	12.2349937417468	879.128735591307	445.681864666527	-6.16574499149067	0.475379526559557	-12.9701525770656	1.80670349716953e-38	2.68411395825256e-36	0.509	0.327	0.213	0.891	0.294	2.221	2.059	1.578	2.942	2.416	1.921	2.321	0.653	0.507	1.040	0.268	0.076	0.322	0.158	0.776	0.281	0.837	4.208	34.525	12.227	30.037	20.108
Pdensi_DN20178_c0_g1d488974	Bud	Needles	63.0290686936554	3233.95226031772	1648.49066450569	-5.68156359118533	0.438145558440004	-12.9672970129248	1.87527362607079e-38	2.77925516605859e-36	2.216	1.735	1.469	1.057	1.744	0.735	1.413	1.039	0.692	0.855	0.784	0.528	2.332	2.069	1.722	1.187	2.121	1.698	1.417	3.674	1.417	2.248	0.700	0.192	33.952	119.313	79.299
Pdensi_DN18020_c0_g2d530960	Bud	Needles	2074.30438854004	2.58889568123123	1038.44664211064	9.64749197304541	0.744272778622113	12.9623066302465	2.00137485812376e-38	2.95899655831083e-36	39.077	81.438	56.742	72.535	89.463	70.981	65.200	46.588	51.549	52.328	46.576	37.643	38.194	61.294	45.167	42.986	21.995	12.248	20.986	10.478	18.210	2.940	8.547	1.583	0.064	0.017	0.098
Pdensi_DN20806_c0_g1d121142	Bud	Needles	185.343963978836	2083.91367147709	1134.62881772796	-3.49207224710664	0.269463298678539	-12.9593613090611	2.07971904840466e-38	3.0674356166578e-36	5.780	5.943	4.182	7.764	6.755	4.684	5.778	6.501	5.544	5.674	6.286	4.286	5.665	5.623	3.743	5.501	3.372	3.948	1.903	5.419	3.901	2.095	0.102	0.000	33.679	61.308	51.163
Pdensi_DN18920_c0_g1d480974	Bud	Needles	1303.64630038953	8.53309065349529	656.089695521513	7.29520574431285	0.562978031924552	12.9582422947731	2.11027706370421e-38	3.10504244119183e-36	35.715	43.730	32.265	58.016	44.347	26.297	66.187	55.827	56.553	47.585	58.006	35.470	24.044	28.185	22.918	43.690	25.542	26.014	24.026	11.494	18.876	3.753	1.818	0.066	0.203	0.329	0.039
Pdensi_GG_102821_c0_g1	Bud	Needles	1.15965140471299	1203.8417481036	602.500699754156	-10.0152963409047	0.773252691235178	-12.9521648672266	2.28420316728793e-38	3.35291516113123e-36	0.049	0.039	0.012	0.091	0.102	0.026	0.066	0.076	0.028	0.099	0.000	0.000	0.040	0.028	0.000	0.000	0.013	0.046	0.070	0.000	0.000	0.055	0.447	0.297	31.863	21.042	27.784
Pdensi_DN23028_c1_g1d546584	Bud	Needles	2359.50214333355	93.4290416631252	1226.46559249834	4.63172263899027	0.357619956277106	12.9515217417043	2.30342231777202e-38	3.373056877125e-36	62.307	83.825	56.058	84.463	84.156	71.411	87.798	67.203	77.801	59.864	69.956	57.038	56.344	81.763	55.879	61.830	57.917	43.004	37.824	31.110	44.429	10.751	6.297	3.561	1.153	2.886	2.625
Pdensi_DN12974_c0_g1d338910	Bud	Needles	177.725556088718	1634.26502282812	905.995289458419	-3.20163620839025	0.247382443622756	-12.9420510263556	2.60578596041039e-38	3.80674307554524e-36	6.196	4.321	4.761	5.343	5.584	4.495	3.369	4.716	5.500	3.713	5.317	4.767	5.479	5.285	3.724	4.432	3.045	3.569	2.713	3.323	3.313	4.575	1.764	1.337	28.270	42.574	43.107
Pdensi_DN9987_c0_g1	Bud	Needles	4.42914738495377	5128.17132585798	2566.30023662147	-10.1785698051144	0.786918124071721	-12.9347253465809	2.8664560957665e-38	4.17760443391793e-36	0.119	0.256	0.000	0.209	0.086	0.051	0.000	0.000	0.111	0.056	0.270	0.113	0.740	0.574	0.321	0.194	0.499	0.777	0.569	1.521	2.383	1.072	0.117	0.097	53.867	161.901	151.877
Pdensi_DN20684_c1_g1	Bud	Needles	65.7394533233691	1881.0666694337	973.403061378532	-4.83966413016036	0.37422130670616	-12.9326258110698	2.94583295396163e-38	4.28311546341763e-36	2.034	2.114	1.501	2.140	1.674	2.477	2.563	1.448	3.009	1.868	2.239	3.087	0.844	2.730	1.512	1.459	2.094	3.181	2.914	1.841	4.102	0.714	1.011	4.357	26.095	41.726	64.692
Pdensi_DN20257_c1_g1	Bud	Needles	4.63217516881047	3117.64102681327	1561.13660099104	-9.39278960899816	0.726710488888671	-12.9250778028017	3.24967736867466e-38	4.71372232410806e-36	0.156	0.021	0.222	0.000	0.035	0.145	0.021	0.081	0.192	0.023	0.221	0.150	0.000	0.011	0.044	0.009	0.054	0.049	0.000	0.237	0.139	4.663	0.680	4.993	58.772	36.634	118.942
Pdensi_DN14701_c2_g1	Bud	Needles	5050.04580224239	76204.7666068313	40627.4062045368	-3.91549793854481	0.303577837684848	-12.8978385523965	4.62899265860569e-38	6.69861090929409e-36	176.110	138.171	119.527	186.044	240.013	207.416	180.385	180.598	219.816	180.769	227.911	187.940	193.985	208.585	173.919	131.573	101.699	97.976	110.587	111.405	140.443	181.531	196.747	222.316	1531.461	1381.105	2321.387
Pdensi_DN19895_c0_g1d409613	Bud	Needles	28.8578477657715	2270.66744309794	1149.76264543186	-6.30021577972459	0.488494347575183	-12.897213265615	4.66669841242623e-38	6.73728504685262e-36	0.398	1.237	0.839	1.077	1.326	0.766	2.093	4.074	2.732	3.126	5.858	3.387	2.740	2.160	0.606	0.890	1.456	1.705	2.084	2.630	1.496	4.688	3.295	5.430	33.056	53.914	72.726
Pdensi_DN9177_c0_g1d171516	Bud	Needles	819.296537038462	6684.87446900792	3752.08550302319	-3.02892959287097	0.235032835615899	-12.8872614115118	5.30959952731573e-38	7.64744361965988e-36	26.006	24.420	19.883	26.940	25.929	22.174	25.225	18.032	22.409	17.849	22.870	14.664	27.253	26.358	18.832	25.052	17.963	17.643	24.145	25.197	24.494	32.419	55.800	74.430	104.823	187.531	177.084
Pdensi_DN18299_c0_g1d13238	Bud	Needles	1059.05909995723	10951.3156888422	6005.1873943997	-3.37053956941627	0.261733649063709	-12.8777464474804	6.00638414150965e-38	8.63076608362078e-36	25.917	34.898	29.818	33.836	33.221	33.015	20.644	27.535	36.504	26.939	32.063	30.850	33.206	42.825	30.735	33.129	26.999	26.785	21.168	32.171	32.288	20.174	10.873	7.908	174.519	266.245	325.833
Pdensi_GG_51431_c0_g1	Bud	Needles	1.1842965795677	2522.86460302555	1262.02444980256	-11.0758992423956	0.860182934382321	-12.8762136514007	6.12683529306401e-38	8.78327647375066e-36	0.000	0.094	0.000	0.000	0.000	0.000	0.000	0.000	0.000	0.000	0.000	0.000	0.097	0.200	0.097	0.078	0.094	0.000	0.000	0.000	0.000	0.395	0.000	0.000	55.779	81.177	36.452
Pdensi_GG_3088_c0_g1	Bud	Needles	33.3666279692636	4931.85174723261	2482.60918760094	-7.20678374419246	0.559949034978974	-12.8704280104047	6.60352056422454e-38	9.4445736890239e-36	1.199	1.287	0.373	0.425	0.321	1.301	0.467	0.574	0.521	0.542	0.721	0.614	1.486	0.738	0.925	1.198	0.929	0.562	9.401	1.618	2.758	1.124	0.175	3.855	149.773	90.930	85.164
Pdensi_GG_106603_c0_g1	Bud	Needles	5455.26863628176	1.70674215304873	2728.4876892174	11.3689554793316	0.883490118617095	12.8682316188517	6.79398512452786e-38	9.69438477408503e-36	94.013	133.687	236.856	91.599	99.938	69.590	85.551	81.629	204.191	41.714	75.176	73.652	81.497	81.462	102.252	165.050	47.611	55.608	5.610	4.159	5.687	0.517	0.000	0.100	0.000	0.138	0.000
Pdensi_DN9601_c0_g1d48503	Bud	Needles	32.2873425391562	14756.0686114383	7394.17797698874	-8.83603480696794	0.686777797399264	-12.8659296215295	6.99947028507319e-38	9.96441991371777e-36	1.037	1.588	0.163	4.535	1.577	1.830	2.522	1.421	0.576	1.278	0.551	0.322	1.234	3.214	1.407	0.590	2.747	1.220	6.817	0.825	0.859	0.495	0.134	0.331	321.838	264.096	420.982
Pdensi_GG_21292_c0_g1	Bud	Needles	590.259259603574	12199.1168584732	6394.68805903841	-4.36940110705676	0.339633860147024	-12.8650338489964	7.0810898315881e-38	1.00572784443692e-35	22.193	15.628	12.936	13.659	14.943	15.947	7.265	6.135	6.767	2.478	3.758	4.712	14.379	14.903	14.363	15.041	18.407	6.741	7.667	9.364	8.310	9.519	29.715	55.195	166.859	322.914	372.314
Pdensi_DN21915_c1_g1d421037	Bud	Needles	110.623131612269	1247.03442833571	678.828779973991	-3.49510049428479	0.271721336239774	-12.8628121098323	7.28763292927881e-38	1.03267273358374e-35	2.476	3.663	3.305	5.100	8.047	7.043	3.982	3.608	5.094	2.854	3.424	4.072	4.278	6.731	4.811	2.441	1.578	2.363	4.695	2.022	8.059	5.135	0.329	0.546	24.791	28.935	32.254
Pdensi_DN12216_c0_g1	Bud	Needles	2971.5566369582	11.6796371907993	1491.6181370745	7.97079304660171	0.619793770133742	12.8603955552534	7.51909092507647e-38	1.06301581080626e-35	38.378	144.881	70.451	88.423	105.142	130.774	128.838	69.846	88.475	63.809	102.850	56.441	44.745	119.766	61.071	81.394	83.066	51.127	78.237	33.080	54.709	2.722	0.221	0.053	0.178	0.349	0.284
Pdensi_DN14793_c0_g1	Bud	Needles	331.586873496486	2461.90670818052	1396.7467908385	-2.89339090060415	0.224997267136529	-12.8596713081338	7.58987211045553e-38	1.07055582317522e-35	10.024	10.371	8.053	13.993	13.499	11.112	9.561	10.320	11.126	8.615	12.212	8.087	9.987	12.434	8.865	7.634	4.587	4.031	3.601	7.171	6.611	7.687	1.739	1.518	41.264	63.966	66.759
Pdensi_DN20226_c3_g2	Bud	Needles	1364.4585419637	181.695881646408	773.077211805054	2.91067885385911	0.226396496681361	12.856554304176	7.90213596173174e-38	1.11204439496324e-35	39.836	35.617	41.417	38.786	37.329	31.852	40.141	55.056	69.396	34.817	55.387	41.120	25.597	30.047	20.488	42.295	36.084	34.405	53.262	11.599	45.141	8.715	6.466	2.712	3.631	5.060	3.897
Pdensi_DN14644_c0_g1d394256	Bud	Needles	745.592802599603	5147.09675932659	2946.3447809631	-2.78749491691718	0.217018730720972	-12.8444900016541	9.23585749634048e-38	1.29676088879396e-35	18.145	25.003	20.677	27.556	29.477	19.821	19.409	24.753	23.768	22.364	24.444	15.955	19.993	27.498	18.309	24.229	19.996	18.126	14.874	20.758	17.284	12.180	5.488	1.431	97.920	139.017	119.852
Pdensi_DN16602_c0_g1d528014	Bud	Needles	123.241610002702	1987.52579156271	1055.3837007827	-4.01016405040194	0.312444155379964	-12.8348185790999	1.04647823509583e-37	1.46595354042865e-35	3.165	4.218	3.173	3.015	5.275	1.806	3.976	3.394	3.678	4.338	2.933	3.003	3.312	4.346	1.920	6.116	6.130	7.770	4.135	8.650	6.536	3.809	2.277	1.167	49.180	39.146	45.964
Pdensi_DN16320_c0_g1d398274	Bud	Needles	633.305558830169	10336.7367413567	5485.02115009346	-4.02877263339184	0.314183882736876	-12.8229767812943	1.21927917392437e-37	1.70413012014756e-35	23.815	16.913	13.735	21.875	23.138	24.899	17.141	15.673	20.572	14.112	17.277	15.500	21.656	18.800	17.902	12.882	16.374	12.139	17.337	14.195	24.489	19.994	29.165	115.909	171.683	230.435	318.797
Pdensi_DN20901_c2_g4	Bud	Needles	24.1951095323536	535.197144474036	279.696127003195	-4.46565503141235	0.348294207643989	-12.8215024350245	1.242689384774e-37	1.73290210412677e-35	0.677	0.652	0.754	0.604	0.149	0.988	0.465	0.143	0.579	0.338	0.139	0.883	0.336	0.332	0.761	0.513	0.153	0.677	0.694	0.256	0.769	1.300	1.895	1.938	11.468	10.593	14.575
Pdensi_DN17242_c0_g1d350244	Bud	Needles	3304.09031714357	23880.1448783627	13592.1175977531	-2.8536003308242	0.223024626065433	-12.7950010775356	1.74850046744926e-37	2.43271526488172e-35	90.740	112.087	80.379	121.588	127.602	102.118	100.174	102.068	94.084	88.216	101.321	74.050	82.024	103.101	72.181	82.025	79.300	64.220	67.478	93.847	92.073	84.823	46.305	45.518	406.493	625.172	635.144
Pdensi_DN15082_c1_g1	Bud	Needles	3.89611240529046	1500.41992430446	752.158018354878	-8.5801322359363	0.671158725970235	-12.7840582323246	2.01286250834503e-37	2.79419015666348e-35	0.224	0.120	0.000	0.112	0.000	0.455	0.097	0.000	0.224	0.026	0.000	0.192	0.050	0.051	0.427	0.061	0.025	0.084	0.178	0.000	0.032	0.134	0.000	0.318	31.612	30.472	40.725
Pdensi_DN9378_c0_g1d332754	Bud	Needles	84.4386638601087	6074.91995297248	3079.6793084163	-6.16821623510607	0.482944550220742	-12.7721003007213	2.34733802239003e-37	3.25114264198161e-35	2.832	2.906	1.505	2.502	5.080	9.504	2.790	1.560	1.700	2.093	1.520	2.948	5.684	8.132	9.038	0.882	0.907	0.634	2.604	0.638	1.216	0.690	11.547	10.752	191.623	111.326	96.578
Pdensi_DN16032_c0_g5	Bud	Needles	86.1546432181262	4627.49933267162	2356.82698794488	-5.7474254472301	0.450600315057166	-12.7550408980539	2.92221375156775e-37	4.0382493052915e-35	2.373	3.743	1.299	0.819	1.837	1.875	1.434	1.133	0.514	2.041	1.090	0.254	2.636	2.740	3.837	1.932	0.695	0.526	1.909	2.249	1.861	2.297	0.000	0.434	78.827	152.570	92.900
Pdensi_DN14728_c0_g2	Bud	Needles	977.521533475262	3.27986039376364	490.400696934513	8.1577672022543	0.639611389691419	12.75425568358	2.95180670718381e-37	4.06997762095903e-35	21.862	28.971	32.701	17.673	31.738	40.359	30.108	21.826	55.542	26.154	34.283	51.468	26.760	32.183	33.648	19.148	18.635	25.439	16.694	14.365	36.987	3.827	9.890	0.534	0.026	0.055	0.118
Pdensi_GG_111520_c0_g1	Bud	Needles	1.88025535058043	556.080912155463	278.980583753022	-8.22235520698684	0.646367969621639	-12.7208580768628	4.52859598147613e-37	6.23006869137738e-35	0.011	0.073	0.056	0.325	0.378	0.012	1.398	2.585	4.592	5.189	9.299	12.146	0.263	0.246	0.089	0.133	0.601	0.512	0.388	1.049	0.517	0.118	1.732	0.069	8.784	14.026	16.153
Pdensi_DN12193_c0_g1d175798	Bud	Needles	6.78396100828597	1071.76095164524	539.272456326764	-7.30812553508379	0.574577432520087	-12.7191308280774	4.62981407051301e-37	6.35506715714691e-35	0.120	0.161	0.298	0.226	0.288	1.320	0.131	0.373	1.261	0.245	0.832	0.461	0.200	0.069	0.404	0.081	0.264	0.263	0.068	0.313	0.171	0.450	0.735	0.122	13.084	23.163	39.676
Pdensi_DN10856_c0_g1d387249	Bud	Needles	383.49288230039	2491.38843739769	1437.44065984904	-2.70099545677254	0.212380801546466	-12.717700644809	4.71532326962846e-37	6.45799307711147e-35	11.012	12.008	9.856	12.251	13.181	10.672	9.005	11.087	9.960	8.665	10.289	7.498	10.782	12.652	8.031	8.700	5.130	4.141	4.289	5.064	5.825	5.692	3.060	1.360	41.478	66.606	66.135
Pdensi_DN41060_c0_g1d442982	Bud	Needles	4123.47114327947	2.40597471689406	2062.93855899818	10.497545061235	0.825989332746221	12.7090564551641	5.26660580423083e-37	7.19695172227597e-35	55.007	193.595	103.398	91.787	101.009	31.676	181.621	87.551	116.488	161.778	128.303	94.599	45.682	95.395	31.309	174.452	102.182	55.722	36.440	2.767	32.981	0.240	0.389	0.107	0.000	0.119	0.063
Pdensi_DN8042_c0_g1d264148	Bud	Needles	70.7908720406118	1662.11391140898	866.452391724798	-4.55531157403557	0.358569969565346	-12.7041078748381	5.61055927198685e-37	7.64993522780661e-35	1.845	2.060	2.144	2.660	2.619	2.276	1.417	2.018	2.933	1.625	2.342	1.971	3.404	2.800	1.938	2.336	1.840	3.243	1.061	5.547	2.805	4.214	0.551	0.671	20.690	45.620	51.701
Pdensi_DN22799_c0_g1d68491	Bud	Needles	959.857032407361	4.44548739336544	482.151259900363	7.7921875256924	0.614124404275759	12.688288352393	6.86701285346777e-37	9.34233498115791e-35	20.528	34.051	27.490	68.160	48.713	35.188	50.682	67.301	60.498	59.934	58.557	51.341	14.789	32.484	13.727	37.730	10.941	10.989	53.066	4.275	2.671	29.397	0.068	0.113	0.086	0.145	0.044
Pdensi_DN32284_c0_g1d84405	Bud	Needles	139.269604877906	2276.41684545781	1207.84322516786	-4.03164188055724	0.317764677276295	-12.6875079858286	6.93576374177676e-37	9.41499238726099e-35	2.811	4.712	4.359	3.230	5.599	5.536	4.521	3.757	3.656	2.115	5.155	4.811	7.081	6.783	3.970	2.746	3.562	10.901	6.506	13.609	16.910	6.212	0.622	0.514	40.697	51.694	65.653
Pdensi_GG_23730_c0_g1	Bud	Needles	937.259709526481	2.58062782991831	469.9201686782	8.5029209037069	0.670197579758285	12.6871853323815	6.96438926404502e-37	9.43298084048588e-35	28.517	29.135	22.741	20.223	20.021	18.037	14.318	9.983	16.744	4.786	7.597	5.314	19.195	20.360	21.403	14.740	8.208	10.792	6.646	4.884	10.818	0.940	0.028	0.070	0.036	0.051	0.068
Pdensi_DN13697_c0_g1d106914	Bud	Needles	2004.46284957223	26982.8518824783	14493.6573660252	-3.75084018746713	0.295888020075719	-12.6765530639168	7.97630460924647e-37	1.07797824209149e-34	55.870	73.696	42.377	109.134	101.902	78.850	66.638	77.586	71.281	55.771	73.903	49.723	55.455	83.346	62.440	58.393	57.461	47.203	65.939	78.712	67.651	61.169	36.022	39.232	429.804	712.357	749.049
Pdensi_DN23545_c0_g3	Bud	Needles	112.652417107475	5134.61402005016	2623.63321857882	-5.50958586215684	0.434995110667545	-12.6658569879138	9.14165387039208e-37	1.23275704730911e-34	4.619	1.640	3.423	9.481	3.730	7.287	3.602	1.980	4.948	1.446	1.891	2.458	5.365	2.443	6.222	7.581	5.043	9.600	11.611	12.464	10.953	2.840	6.066	8.666	125.212	106.343	116.025
Pdensi_DN20473_c0_g1d536949	Bud	Needles	4890.81341695764	6.29350119831255	2448.55345907798	9.81573475008202	0.7761697101932	12.6463769729416	1.17153880947668e-36	1.5763619897601e-34	132.191	204.048	83.504	125.741	111.378	115.624	111.053	73.545	55.327	77.721	75.980	35.731	162.565	194.910	130.095	202.303	106.786	48.003	93.244	27.517	77.353	2.685	2.027	0.373	0.250	0.155	0.000
Pdensi_GG_23270_c0_g1	Bud	Needles	282.688387500436	4886.39877072638	2584.54357911341	-4.11154988913912	0.325206628581632	-12.642884639441	1.22476650015754e-36	1.64437632713712e-34	10.794	8.076	5.455	8.457	8.441	13.296	9.271	7.854	10.058	6.428	10.165	5.595	7.700	8.013	8.938	6.793	3.990	3.457	33.376	8.608	479.235	9.923	6.926	30.791	80.950	121.659	138.795
Pdensi_DN39154_c0_g1	Bud	Needles	3478.56618243083	5.11164855195909	1741.8389154914	9.4040283571857	0.744021772796053	12.6394531733193	1.27940626192572e-36	1.71398537146237e-34	67.735	134.499	95.101	133.735	198.531	187.757	179.249	104.684	146.421	55.638	129.980	67.087	143.743	201.886	203.483	67.894	82.927	46.375	31.076	13.666	18.785	8.962	7.121	0.104	0.119	0.258	0.000
Pdensi_DN37026_c0_g1d32315	Bud	Needles	7742.47412644285	1.36539372243898	3871.91976008264	12.1911626152893	0.965228574049421	12.6303374589749	1.43660819093868e-36	1.92039147650163e-34	210.504	104.144	346.337	114.729	41.991	11.503	6.071	11.021	10.914	6.780	17.845	11.727	66.448	11.244	6.002	394.142	692.695	588.031	315.784	0.461	46.822	0.151	0.000	0.200	0.000	0.112	0.000
Pdensi_DN34137_c0_g1d86113	Bud	Needles	1680.71297991828	1.72327785567457	841.218128886979	9.63794364762092	0.763116361156199	12.6297169582611	1.44798130744233e-36	1.93138671914651e-34	37.682	63.382	42.748	124.918	110.352	65.603	103.825	112.636	141.280	101.135	114.951	87.802	40.315	76.709	42.706	48.589	22.473	14.765	10.011	24.163	15.125	4.500	4.613	1.057	0.000	0.073	0.062
Pdensi_DN9592_c0_g1d332963	Bud	Needles	129.463534662255	2086.75902847446	1108.11128156836	-4.00993391102241	0.317775004112698	-12.6187832873107	1.66371877652799e-36	2.21433390393552e-34	3.488	4.802	2.809	4.645	6.572	10.233	3.502	2.247	2.356	1.131	1.989	1.343	5.900	7.123	7.744	3.991	2.617	2.438	4.596	7.477	3.475	15.639	34.739	58.892	47.653	43.415	51.036
Pdensi_DN41510_c0_g1d573783	Bud	Needles	5.03111863514874	951.879444190488	478.455281412818	-7.55336301595522	0.59872857059669	-12.6156715862541	1.7307588975584e-36	2.29857518782447e-34	0.299	0.092	0.042	0.268	0.359	0.138	0.327	0.648	0.785	0.399	0.645	0.454	0.568	0.245	0.000	0.346	0.094	0.180	0.289	0.050	0.305	0.000	0.261	0.000	20.537	23.840	20.907
Pdensi_DN23971_c0_g6	Bud	Needles	251.729101006211	7857.19456058872	4054.46183079747	-4.9641587072414	0.393951127037873	-12.6009506421952	2.08614848455509e-36	2.76457478546105e-34	6.848	10.707	4.042	23.663	31.536	27.484	39.017	38.174	36.523	40.950	41.638	33.276	13.234	21.351	13.728	4.746	7.402	4.083	8.630	14.888	10.168	8.039	23.893	21.612	147.040	188.962	208.334
Pdensi_DN22633_c1_g1	Bud	Needles	1906.57013277101	25560.8338509627	13733.7019918669	-3.7449303523532	0.297467259455821	-12.5893866747019	2.41542814576585e-36	3.19403932628783e-34	67.744	53.240	42.855	58.839	67.725	64.668	52.077	57.744	64.822	57.464	70.074	59.104	63.410	59.540	55.752	43.299	42.432	34.390	42.987	78.862	67.921	181.024	210.644	323.820	410.725	574.792	801.013
Pdensi_GG_23694_c0_g1	Bud	Needles	666.410769456669	53.5029378953308	359.956853676	3.66150462286169	0.290903428092347	12.586667152301	2.50008160782556e-36	3.29887112282479e-34	18.301	18.590	20.150	31.438	20.006	17.520	18.850	25.061	20.767	25.964	23.280	33.356	10.228	17.332	9.724	27.193	56.268	58.107	46.649	92.521	194.395	28.170	3.207	4.785	1.196	1.368	1.098
Pdensi_GG_22680_c0_g1	Bud	Needles	3726.74806314003	315.810093003439	2021.27907807173	3.55052793477536	0.282283286811394	12.5778893071612	2.79395387647651e-36	3.67872592272466e-34	99.483	111.927	107.677	114.577	137.266	109.075	116.127	103.507	142.109	93.806	122.735	103.073	117.496	107.402	90.266	59.291	19.610	21.881	17.775	19.933	25.279	10.800	6.249	7.019	4.426	10.210	7.707
Pdensi_DN14545_c0_g1d179910	Bud	Needles	4416.03130659922	64578.3714255676	34497.2013660834	-3.87021835404041	0.307836834769954	-12.5723042758434	2.99854973121761e-36	3.93965772715887e-34	141.939	155.541	81.943	168.585	113.997	97.608	109.016	77.969	78.972	64.477	86.774	55.377	106.918	114.623	81.208	96.751	74.313	64.971	82.367	65.455	89.990	37.636	3.108	0.251	1298.873	1447.384	1700.246
Pdensi_DN19470_c1_g1	Bud	Needles	14002.5573142169	145981.437521526	79991.9974178715	-3.38200809615214	0.269094591037608	-12.5681013620949	3.16227112000485e-36	4.14588609209696e-34	414.261	479.607	307.572	504.846	399.014	332.942	278.348	231.782	229.594	148.982	288.040	142.887	356.943	396.190	364.462	391.217	311.941	257.154	346.521	264.258	262.163	104.944	29.361	3.326	3269.605	3026.897	3659.743
Pdensi_GG_148379_c1_g1	Bud	Needles	0	5355.25432766455	2677.62716383227	-15.348490499383	1.22167135547932	-12.563518355852	3.35093665022216e-36	4.38386823129384e-34	0.000	0.000	0.000	0.000	0.000	0.000	0.000	0.000	0.000	0.000	0.000	0.000	0.000	0.000	0.000	0.000	0.000	0.000	0.000	0.000	0.000	0.000	0.000	0.000	128.804	113.154	121.075
Pdensi_DN12020_c0_g1d5957	Bud	Needles	1379.72788156278	30758.3829497516	16069.0554156572	-4.47845959789036	0.356655267262609	-12.5568301073003	3.64651319192352e-36	4.76040659397557e-34	51.427	35.815	31.367	72.550	56.421	60.177	45.339	57.698	64.353	53.916	67.264	56.937	49.976	45.581	47.760	31.542	24.310	23.712	30.672	56.265	44.464	86.641	122.995	259.304	660.723	501.453	937.200
Pdensi_DN8428_c0_g1	Bud	Needles	10.9634671720387	347.387881827861	179.17567449995	-4.98813556663588	0.397572046084691	-12.5464946938782	4.15499545648336e-36	5.41269758436199e-34	0.251	0.370	0.312	0.825	2.855	4.239	2.087	2.016	2.158	0.805	1.382	0.889	1.286	2.229	1.794	0.623	1.310	0.823	0.640	0.327	0.313	5.175	14.284	61.725	6.684	7.971	9.385
Pdensi_GG_98672_c0_g1	Bud	Needles	38.6157206456328	1614.28189332159	826.44880698361	-5.38529405166906	0.429468533145017	-12.5394380171053	4.54205094321196e-36	5.90437753649696e-34	1.109	1.386	0.827	1.366	1.440	1.612	1.048	1.571	1.930	0.743	0.982	1.030	1.532	1.601	0.687	0.288	0.383	0.210	0.445	1.040	0.244	5.650	10.205	9.624	34.478	24.076	51.586
Pdensi_GG_90716_c0_g1	Bud	Needles	2.30927681129916	963.683100870913	482.996188841106	-8.69921363130864	0.693868672279661	-12.5372624227693	4.66845601028261e-36	6.05586586517781e-34	0.092	0.099	0.000	0.000	0.111	0.000	0.000	0.000	0.000	0.000	0.000	0.000	0.000	0.106	0.000	0.082	0.167	0.352	0.729	1.981	5.307	0.115	0.000	0.000	18.491	16.385	31.496
Pdensi_DN20257_c0_g1d489867	Bud	Needles	124.164075010865	1162.35772442238	643.260899716624	-3.22590535363654	0.257309822971432	-12.5370470368506	4.68115883069312e-36	6.05953296149446e-34	3.621	4.098	2.943	5.423	5.642	3.893	4.346	3.798	3.353	3.781	3.612	2.757	4.216	4.304	2.124	3.770	2.549	1.750	1.962	3.948	2.624	4.207	1.197	0.609	24.014	31.496	24.588
Pdensi_DN20231_c0_g1	Bud	Needles	35.959625619661	1935.99467245004	985.977149034848	-5.75094763006971	0.459164730939357	-12.5248026308651	5.46270720438021e-36	7.05632265135067e-34	0.813	1.626	0.648	7.801	5.263	8.681	4.006	4.352	6.805	4.499	11.733	7.376	4.868	8.651	4.142	1.321	6.922	5.519	48.900	107.239	131.010	383.104	23.903	7.229	42.951	57.175	32.732
Pdensi_DN24746_c0_g1d72683	Bud	Needles	15.5035710862674	916.030280235892	465.766925661079	-5.8846860964836	0.469881534282874	-12.5237653900673	5.53458720732496e-36	7.13415267394617e-34	0.599	0.523	0.216	0.568	0.567	1.823	0.896	0.698	1.571	1.113	0.967	0.798	0.560	0.579	0.758	0.143	0.579	0.223	0.576	0.804	0.481	2.487	0.872	27.526	12.806	26.287	25.644
Pdensi_DN15240_c0_g1d181596	Bud	Needles	32.4688356260166	1675.14727239928	853.80805401265	-5.68786791736999	0.454313571332996	-12.5196962544643	5.8257663470751e-36	7.49374309764124e-34	1.477	0.491	0.839	1.808	1.519	0.340	0.500	0.475	0.246	0.164	0.399	0.042	1.131	0.525	0.276	1.778	1.121	1.010	1.872	0.980	1.357	0.317	0.000	0.000	26.154	47.683	43.868
Pdensi_DN36148_c0_g1d148490	Bud	Needles	0	5372.1794929953	2686.08974649765	-15.353136655392	1.2266863425101	-12.5159432556946	6.10779617817555e-36	7.84008473021585e-34	0.000	0.000	0.000	0.000	0.000	0.000	0.000	0.000	0.000	0.000	0.000	0.000	0.000	0.000	0.000	0.000	0.354	0.000	0.728	0.191	0.472	0.000	0.000	0.000	125.937	102.954	135.693
Pdensi_DN16349_c0_g1d184448	Bud	Needles	0	17229.8475539846	8614.92377699232	-17.0348567918535	1.36195474335858	-12.5076526036729	6.77982573909517e-36	8.68454630216414e-34	0.000	0.000	0.000	0.000	0.000	0.028	0.072	0.000	0.000	0.000	0.000	0.016	0.000	0.000	0.000	0.000	0.147	0.700	0.000	0.015	0.019	0.020	0.000	0.081	165.860	247.164	813.830
Pdensi_DN15441_c0_g1d214349	Bud	Needles	7168.04149899569	82193.1583183508	44680.5999086732	-3.51935255071077	0.281436636806397	-12.5049552561693	7.01393056694761e-36	8.96570287075426e-34	196.288	264.567	153.852	281.667	265.198	196.190	187.719	176.384	166.671	135.403	197.666	115.278	209.280	259.947	183.204	200.495	168.208	136.314	153.993	160.105	159.419	100.881	45.436	9.054	1782.160	1812.186	2030.869
Pdensi_DN19836_c0_g1d118671	Bud	Needles	287.634238629259	4524.13787454502	2405.88605658714	-3.97609139997907	0.318149807979423	-12.4975445537161	7.6992793866121e-36	9.82130322919665e-34	8.361	9.177	7.151	11.591	8.869	7.163	5.208	6.472	8.066	4.197	5.675	4.588	9.184	8.252	6.806	9.576	7.041	5.181	4.675	9.185	4.609	6.364	1.081	0.094	58.489	139.904	123.004
Pdensi_DN13684_c0_g1	Bud	Needles	73.4168615821413	1793.92995897798	933.673410280059	-4.61252860355162	0.369182800566717	-12.4938881130733	8.06154774119865e-36	1.02620826713014e-33	1.431	2.876	1.972	8.241	10.716	12.091	8.225	7.279	8.239	13.621	12.834	9.072	5.497	10.042	8.668	2.810	4.600	2.935	4.518	45.484	25.330	232.842	237.874	161.183	27.452	49.695	48.954
Pdensi_DN13593_c0_g1d7381	Bud	Needles	1057.93710265208	10117.7276707471	5587.8323866996	-3.25786787575714	0.260774352178448	-12.4930532797481	8.14660700997048e-36	1.03488895716513e-33	33.188	31.577	26.012	41.263	40.096	32.529	28.007	31.088	34.061	24.319	33.217	22.353	31.242	34.506	28.847	28.066	17.668	13.398	17.558	21.240	19.335	16.842	9.604	8.099	151.871	256.342	302.848
Pdensi_DN19843_c1_g1d61774	Bud	Needles	11.171167129292	552.066055357566	281.618611243429	-5.62829955078396	0.450993484060758	-12.4797801957283	9.62519909220487e-36	1.22019285268681e-33	0.309	0.475	0.176	0.346	0.495	0.428	1.886	1.697	3.727	3.817	1.725	2.346	0.588	0.406	0.049	1.353	1.065	1.593	9.314	5.531	3.216	53.336	20.551	31.640	9.989	12.660	15.661
Pdensi_DN16606_c0_g1d56019	Bud	Needles	268.481451553195	3073.01146178049	1670.74645666684	-3.51796678717643	0.281913014189118	-12.4789087772175	9.73111278696063e-36	1.23107605622586e-33	7.034	7.683	8.262	10.957	7.420	9.231	6.595	6.421	8.242	5.358	5.311	6.153	5.800	8.135	6.950	9.507	4.928	6.473	4.916	8.264	7.099	3.488	0.783	0.885	43.840	83.075	89.882
Pdensi_DN22739_c0_g1d302230	Bud	Needles	2597.57684392035	48.1099862630716	1322.84341509171	5.70727559949156	0.457454083768801	12.4761714934783	1.00713974345264e-35	1.27150356458896e-33	71.288	74.470	76.677	71.225	98.593	67.217	56.787	81.340	98.841	38.195	72.902	67.192	47.017	62.319	45.108	72.636	45.434	34.287	20.636	28.475	36.460	1.933	0.879	0.471	0.410	2.009	1.109
Pdensi_DN21279_c0_g4	Bud	Needles	34.6558567034961	4113.28214971394	2073.96900320872	-6.8914086056224	0.552924215403692	-12.4635680869773	1.17971787693519e-35	1.48597475965067e-33	1.030	1.540	0.419	2.384	1.495	0.812	0.954	0.594	0.865	1.200	1.127	1.519	0.673	1.373	0.038	0.046	0.131	0.106	0.116	0.020	0.024	0.177	0.000	0.034	52.056	156.881	84.754
Pdensi_DN19226_c1_g2	Bud	Needles	583.328367248306	3832.17010265793	2207.74923495312	-2.71529753023009	0.217861295118586	-12.4634232471266	1.18186300293288e-35	1.48597475965067e-33	14.522	18.393	16.994	35.825	50.350	147.249	32.081	28.783	52.533	21.737	16.109	31.822	36.633	41.651	69.898	34.980	25.886	15.591	22.317	26.010	19.483	18.469	46.695	17.627	82.307	85.782	94.396
Pdensi_DN22359_c0_g3	Bud	Needles	112.893239455389	4879.92076502839	2496.40700224189	-5.43409026532258	0.436315050062925	-12.4545102547778	1.3216026630444e-35	1.65827350912914e-33	3.915	3.713	2.084	7.493	6.632	3.003	2.278	2.440	2.217	1.328	2.513	1.089	4.820	5.626	4.093	4.355	4.199	3.782	5.314	15.612	5.236	3.562	0.683	0.053	56.618	120.183	170.250
Pdensi_DN16082_c2_g2	Bud	Needles	0.710577947740619	1754.8565021157	877.783540031721	-11.2955223284243	0.907227652869697	-12.4505930707633	1.38809834262453e-35	1.73815408180435e-33	0.000	0.064	0.000	0.000	0.000	0.000	0.000	0.000	0.000	0.000	0.000	0.000	0.000	0.000	0.000	0.000	0.000	0.000	0.067	0.069	0.512	0.000	0.000	0.000	27.565	53.676	42.147
Pdensi_DN74752_c0_g1	Bud	Needles	295.007511855918	3504.7934288255	1899.90047034071	-3.57091616758643	0.286964498595499	-12.4437558829183	1.51222307881155e-35	1.88972446938167e-33	10.718	8.223	6.434	11.291	7.409	5.836	4.875	6.691	7.108	5.230	7.350	5.421	10.454	8.451	6.660	8.564	5.293	4.627	7.275	8.034	7.862	5.971	1.155	0.852	55.923	99.556	90.407
Pdensi_DN19043_c0_g2	Bud	Needles	661.493834887819	31.74189536426	346.61786512604	4.4177322359813	0.355100865710058	12.4407813738996	1.56960895898872e-35	1.95744912391607e-33	22.865	18.185	15.756	53.880	32.083	22.808	51.066	22.324	19.814	51.924	13.654	18.010	24.961	31.818	14.356	37.734	19.952	12.948	11.999	6.850	8.402	0.390	1.164	0.101	0.741	0.712	0.713
Pdensi_DN24627_c3_g2	Bud	Needles	1005.46391188441	90.8151304399114	548.139521162163	3.45365509993695	0.277647271841066	12.4390024689813	1.60495723516692e-35	1.99747182714274e-33	28.263	26.388	31.427	32.930	23.581	22.703	30.747	20.221	29.005	20.850	24.071	20.874	20.568	25.487	13.685	29.653	22.462	23.402	18.337	7.250	16.343	4.467	0.995	0.561	1.541	2.783	2.040
Pdensi_DN17635_c0_g1	Bud	Needles	3321.21982363083	2.89686265071511	1662.05834314077	10.77159613605	0.866079627108347	12.4371891439289	1.64180358359823e-35	2.03919316758778e-33	110.346	58.835	115.401	67.653	38.805	38.082	40.449	22.200	36.080	28.451	17.245	15.405	47.715	15.391	16.424	127.483	121.609	77.858	112.928	107.106	96.017	43.074	120.128	31.466	0.138	0.000	0.027
Pdensi_DN20193_c0_g1	Bud	Needles	4.63952425457218	683.878016100055	344.258770177313	-7.20023121751563	0.579088176763449	-12.4337389475953	1.71424739359517e-35	2.12487024906704e-33	0.161	0.172	0.060	0.000	0.024	0.129	0.044	0.083	0.140	0.070	0.126	0.214	0.044	0.000	0.023	0.073	0.284	0.000	0.091	0.070	0.000	0.060	0.319	1.794	17.271	10.922	17.776
Pdensi_DN19234_c0_g3	Bud	Needles	4371.88946207546	71745.5787646391	38058.7341133573	-4.03653054808869	0.324926287309752	-12.4229116133059	1.96285496829124e-35	2.42812282841624e-33	140.501	153.060	82.043	194.562	140.532	100.819	113.900	106.115	90.604	84.024	116.935	65.345	138.561	150.341	105.114	152.394	114.725	79.747	185.769	101.158	100.891	41.645	20.922	1.066	1670.781	1494.169	1712.188
Pdensi_DN15697_c0_g1	Bud	Needles	5602.49656348638	74227.4606970066	39914.9786302465	-3.72778892535263	0.300258393541445	-12.4152696661853	2.15957980972631e-35	2.66610338803576e-33	190.798	179.963	110.755	209.816	155.829	132.971	128.511	103.691	112.153	69.868	124.317	73.855	169.596	158.937	134.262	177.516	143.987	124.483	182.159	108.398	144.183	38.657	17.601	3.924	1587.179	1511.674	1981.760
Pdensi_DN15671_c0_g1d182671	Bud	Needles	0.933736722646485	889.778497202272	445.356116962459	-9.90009728435161	0.797459196866672	-12.414550265707	2.17907871628633e-35	2.68477375090723e-33	0.011	0.012	0.034	0.029	0.055	0.393	0.137	0.166	0.254	0.294	0.753	0.354	0.025	0.066	0.452	0.021	0.013	0.043	0.079	0.053	0.066	0.275	0.014	0.024	19.933	22.792	18.177
Pdensi_DN19384_c0_g1d187799	Bud	Needles	1106.84537184757	8963.83781014624	5035.3415909969	-3.01799184016453	0.243147754015803	-12.4121723944379	2.2447826551947e-35	2.76018295340243e-33	34.601	34.605	25.796	39.205	33.529	27.283	25.441	27.985	24.905	24.409	27.354	19.107	31.968	32.472	23.147	26.342	15.308	14.827	14.335	23.367	17.554	20.683	5.166	2.059	142.135	258.557	228.613
Pdensi_DN16405_c0_g3	Bud	Needles	0	4568.70051512151	2284.35025756076	-15.1196361617402	1.21828145421442	-12.4106265505697	2.28854849769219e-35	2.80836940345799e-33	0.000	0.000	0.000	0.000	0.000	0.000	0.000	0.000	0.000	0.000	0.089	0.000	0.156	0.000	0.000	0.000	0.000	0.174	0.000	0.163	0.302	0.107	0.086	0.000	93.339	132.975	89.134
Pdensi_DN14839_c0_g1d394632	Bud	Needles	131.252833975081	1044.18230311703	587.717568546057	-2.99426320312849	0.241492332571814	-12.3989990540924	2.646082442739e-35	3.24063234409455e-33	4.006	3.705	3.546	4.424	3.944	4.701	4.386	3.912	4.918	3.230	4.647	4.071	3.824	4.048	2.741	4.120	1.583	2.547	2.400	2.233	2.004	2.472	0.245	0.081	17.332	26.173	29.438
Pdensi_DN17909_c0_g1d476153	Bud	Needles	3238.23159234728	44.0953414532175	1641.16346690025	6.22488211385159	0.502262616860261	12.3936799293654	2.82763755231055e-35	3.45608281468364e-33	47.855	137.468	91.058	132.237	128.763	128.166	134.190	104.760	124.748	77.326	99.283	71.428	40.665	115.992	72.244	50.175	42.538	41.232	45.272	9.558	34.916	0.773	0.178	0.130	1.144	0.795	1.024
Pdensi_GG_83924_c3_g1	Bud	Needles	1141.48538887508	4.83675298772689	573.161070931403	7.65323758933908	0.618296833608775	12.3779343081379	3.44085163400785e-35	4.19722333415149e-33	23.181	44.793	29.643	10.717	9.892	14.012	12.703	11.174	10.039	8.686	5.347	8.308	19.880	25.497	17.624	14.030	9.451	12.822	2.945	15.793	4.945	6.919	0.958	0.000	0.000	0.176	0.189
Pdensi_DN11678_c0_g1	Bud	Needles	519.920388357049	2929.46386711318	1724.69212773511	-2.49532147825728	0.201623759545514	-12.3761281105067	3.51914639494558e-35	4.28421161418008e-33	15.407	14.968	14.182	16.109	15.067	16.278	10.458	11.544	12.723	11.097	10.058	9.339	15.991	16.133	15.678	13.381	9.551	10.010	6.954	8.398	9.306	5.978	4.946	0.870	49.653	72.238	82.452
Pdensi_GG_60556_c0_g1	Bud	Needles	1156.05611408808	2.91370840921513	579.484911248649	8.59148875145122	0.695642756634397	12.3504322721879	4.84503932514548e-35	5.88667480936537e-33	29.678	24.336	44.748	61.771	43.761	29.249	54.381	46.649	58.734	42.758	53.995	40.708	17.329	18.391	17.188	50.158	33.328	35.625	39.897	14.950	23.272	11.211	0.017	0.047	0.051	0.104	0.061
Pdensi_GG_17550_c0_g1	Bud	Needles	2153.81801557734	24.2989928130973	1089.05850419522	6.48963308708301	0.525848820638157	12.3412525280695	5.43044528074794e-35	6.58489784764528e-33	47.100	75.659	61.421	21.131	37.794	39.873	24.739	14.339	16.253	4.300	10.242	3.516	66.184	42.942	53.027	61.234	25.559	19.212	15.504	2.714	9.471	0.260	0.229	0.000	0.542	0.240	0.864
Pdensi_DN21300_c0_g1d221097	Bud	Needles	1087.10226616007	107.554850671717	597.328558415894	3.33684478035771	0.270420862386087	12.3394502588103	5.55337560072376e-35	6.72067981723093e-33	26.972	36.540	29.548	51.733	61.650	54.245	48.910	48.040	53.836	42.919	44.964	39.638	28.025	45.049	36.894	28.054	23.077	19.809	18.119	16.568	21.054	27.502	19.943	21.159	2.053	2.600	2.752
Pdensi_DN16149_c0_g1d527092	Bud	Needles	362.331363184209	3950.32215736689	2156.32676027555	-3.44730523991555	0.279502142153262	-12.3337345945107	5.96181635563469e-35	7.20077098686373e-33	8.405	12.973	9.623	14.221	12.911	13.028	9.769	11.340	10.435	10.618	11.662	9.506	10.679	14.157	12.516	9.581	6.475	5.869	7.291	9.344	8.988	15.600	6.464	7.532	64.024	110.498	102.288
Pdensi_DN17829_c0_g2d216588	Bud	Needles	23.4833648630525	1728.86509516684	876.174230014944	-6.19999837273588	0.502933620308223	-12.3276673548613	6.42806965716968e-35	7.74866542151199e-33	1.099	0.669	0.266	1.370	1.207	0.718	0.213	0.000	0.046	0.040	0.122	0.000	0.538	0.721	1.244	0.088	0.185	0.000	0.000	0.000	0.065	0.000	0.000	0.000	33.025	47.617	39.235
Pdensi_DN12127_c0_g1d211291	Bud	Needles	2298.06076921166	23572.9697467332	12935.5152579725	-3.35856611729688	0.272549796675076	-12.3227614119296	6.83143017720521e-35	8.21874630162314e-33	67.756	80.664	48.770	92.712	99.861	76.802	61.487	81.664	79.750	54.500	79.387	49.793	78.027	99.836	65.822	60.144	50.555	39.447	56.450	57.684	57.350	18.278	7.836	2.158	520.097	516.259	574.491
Pdensi_DN14648_c0_g1d53257	Bud	Needles	8724.16412975193	201116.984045471	104920.574087611	-4.52685853136473	0.367687700325098	-12.3116942105004	7.83607703478899e-35	9.40896631357237e-33	247.091	290.720	210.172	330.375	252.236	251.408	200.385	180.020	200.012	99.833	205.959	124.700	239.266	254.060	256.139	221.883	211.320	179.398	182.042	153.408	193.867	54.749	27.997	7.206	5654.747	3265.029	4465.395
Pdensi_DN22365_c0_g1d496262	Bud	Needles	1161.78656206501	33.224377296407	597.505469680708	5.13686037859826	0.41766772706345	12.298916209578	9.17975634863265e-35	1.10008263727159e-32	33.546	41.900	24.235	28.582	20.650	27.570	27.262	18.727	21.269	18.618	23.846	18.626	24.932	40.261	28.198	27.126	16.544	17.026	10.316	3.497	6.062	0.481	0.742	0.179	0.701	1.072	0.525
Pdensi_DN52534_c0_g1	Bud	Needles	1026.57732329986	6.86799781288534	516.722660556371	7.16327139344151	0.583766694480046	12.2707777973215	1.29998504775478e-34	1.55483786696082e-32	17.602	38.814	31.203	33.077	59.429	66.124	40.045	38.796	37.286	35.776	47.461	31.620	38.309	60.124	58.810	31.926	21.144	17.217	30.261	14.063	28.021	13.680	9.143	0.547	0.093	0.247	0.156
Pdensi_DN12329_c0_g1d521167	Bud	Needles	555.623907189342	4352.41352728719	2454.01871723827	-2.97035857444981	0.242095362839729	-12.2693740995619	1.32271860688575e-34	1.57895030277605e-32	18.246	15.006	14.447	18.564	16.156	21.761	14.515	12.514	14.184	15.573	10.987	11.993	17.528	18.478	13.512	14.062	9.014	8.615	15.195	15.493	17.212	21.813	15.719	31.856	67.222	117.479	121.020
Pdensi_GG_139834_c2_g1	Bud	Needles	1174.57649817229	5.31110521892209	589.943801695608	7.90637091110108	0.644464377813912	12.2681271196405	1.34324507747467e-34	1.60033957706045e-32	19.840	46.685	33.761	23.301	43.540	56.316	26.493	24.502	21.901	16.569	25.434	15.996	27.496	57.048	46.316	26.198	31.307	19.915	30.395	38.059	21.535	35.265	98.449	27.770	0.143	0.102	0.096
Pdensi_DN11613_c0_g1d174932	Bud	Needles	1622.66900850466	79.1259851743025	850.897496839482	4.36897943487534	0.356164939990376	12.266730787689	1.36660580147521e-34	1.62501612715338e-32	32.257	59.150	47.243	77.581	75.129	55.174	74.914	68.974	77.491	65.202	65.639	57.510	38.583	56.237	38.650	54.142	32.052	28.241	19.513	12.039	27.811	38.983	17.116	10.368	1.738	1.836	1.835
Pdensi_DN20088_c0_g1d219424	Bud	Needles	2618.80043792672	18.338670261912	1318.56955409431	7.2668789908181	0.592818820783737	12.2581786138485	1.51875244551414e-34	1.80243895163271e-32	62.563	97.353	64.305	90.631	110.813	100.399	78.290	67.945	85.516	47.039	72.396	53.830	69.356	106.399	75.254	44.544	23.715	13.608	10.653	2.868	8.025	3.230	0.459	0.225	0.663	0.124	0.415
Pdensi_DN17952_c0_g1d114223	Bud	Needles	2641.53896489974	42694.4232549961	22667.9811099479	-4.01454476387778	0.327691869064576	-12.2509745979894	1.65989058138961e-34	1.96613718923402e-32	101.422	75.768	50.154	88.180	74.004	80.842	47.231	51.113	49.935	39.637	57.646	38.087	86.516	86.447	81.833	56.235	42.041	44.136	54.088	42.530	49.014	50.937	19.578	7.725	932.443	880.437	1104.839
Pdensi_DN24768_c0_g1	Bud	Needles	789.60250170525	4.65352196751554	397.128011836383	7.28879442546751	0.59511664751213	12.247673554316	1.72884447015307e-34	2.04386724769137e-32	16.065	28.422	22.998	10.730	44.463	37.313	17.209	24.723	34.678	13.505	30.514	29.485	26.640	40.647	43.547	20.076	36.829	32.343	22.058	26.684	36.786	219.673	4.664	0.530	0.058	0.139	0.163
Pdensi_DN14634_c0_g1d464542	Bud	Needles	2575.55879810192	1.3736615737519	1288.46622983784	10.5789598956309	0.863890357287326	12.2457205435763	1.77097207963283e-34	2.08964488250061e-32	45.201	96.387	78.316	43.946	63.727	107.080	54.354	47.419	72.383	42.802	59.000	61.478	83.032	110.144	146.570	60.557	85.074	72.533	101.736	257.160	421.894	65.486	9.240	5.679	0.000	0.085	0.018
Pdensi_DN21369_c1_g1	Bud	Needles	13.8930089531416	549.00899271024	281.451000831691	-5.30450265095557	0.433342233459506	-12.24090855075	1.87917206376627e-34	2.21305873928036e-32	0.519	0.462	0.226	0.949	0.357	0.383	0.749	0.169	0.337	0.514	0.243	0.205	0.437	0.463	0.257	0.352	0.086	0.243	0.379	0.304	0.313	0.440	0.065	0.107	8.966	15.675	13.849
Pdensi_DN16765_c0_g1	Bud	Needles	1210.97711894369	190.968205828986	700.972662386337	2.66862964011519	0.21804765753034	12.2387448245981	1.92994096424633e-34	2.26849401807016e-32	37.951	30.621	35.256	24.817	15.226	27.588	8.984	7.344	8.599	5.355	4.488	5.684	29.255	28.164	23.788	35.577	17.665	19.810	8.906	5.579	16.694	8.427	3.188	7.108	3.872	4.642	4.665
Pdensi_DN14395_c0_g1d52853	Bud	Needles	5395.75217157607	611.305903535355	3003.52903755571	3.13662695013762	0.256349741692208	12.2357328290336	2.00288947220315e-34	2.34973784600323e-32	146.557	162.325	153.207	150.588	127.649	113.249	156.715	72.404	77.466	58.875	131.750	56.980	125.386	150.754	104.236	141.124	187.266	193.779	198.433	236.390	208.664	61.273	21.658	3.249	9.253	14.999	18.678
Pdensi_DN10363_c0_g1	Bud	Needles	756.625413724734	4670.98776420287	2713.8065889638	-2.62600890531142	0.214768758081534	-12.2271457393002	2.2262449901552e-34	2.60678843246093e-32	18.504	22.884	23.331	22.857	21.955	26.909	19.393	23.769	30.435	22.013	26.562	28.862	16.485	23.314	20.218	18.751	11.999	10.625	18.718	12.807	22.221	55.442	47.756	56.112	93.781	105.797	122.132
Pdensi_DN23906_c3_g1	Bud	Needles	592.252548078165	4056.36583745114	2324.30919276465	-2.77675969074109	0.227205217612875	-12.2213729064633	2.39013783543711e-34	2.79336546988409e-32	17.967	18.101	14.747	26.928	33.692	36.955	21.092	18.099	12.210	19.134	11.537	8.881	23.271	36.810	19.892	14.782	16.753	12.153	42.098	26.434	29.898	32.347	6.346	14.031	64.386	111.265	108.891
Pdensi_GG_105803_c0_g1	Bud	Needles	1435.04461524468	5.82741681843026	720.436016031554	7.91311306031111	0.647535639849891	12.2203513958637	2.42036239764818e-34	2.82331132381177e-32	21.168	57.664	43.576	32.614	40.543	41.872	42.598	58.916	70.365	44.602	87.155	69.292	12.060	55.116	21.965	36.446	38.141	29.080	40.286	20.720	32.630	4.597	3.059	1.267	0.084	0.213	0.097
Pdensi_DN9092_c0_g1d385103	Bud	Needles	692.522887394475	5683.13583400054	3187.82936069751	-3.03656013939648	0.248705035600713	-12.2094839457596	2.76638227971537e-34	3.22081437450656e-32	16.214	22.529	20.491	30.326	27.509	29.751	19.548	21.938	23.207	18.128	22.392	16.250	17.253	23.280	23.967	21.337	15.993	14.979	35.246	13.509	22.577	6.610	2.701	0.327	121.527	121.664	146.068
Pdensi_DN14989_c0_g1	Bud	Needles	763.775457417091	16342.3702202541	8553.0728388356	-4.41941493472818	0.362127174266923	-12.2040411456961	2.95772232986521e-34	3.43706380669583e-32	28.852	21.348	15.499	29.688	26.573	15.055	10.350	20.440	16.775	11.373	19.421	9.608	28.422	22.079	14.857	25.523	21.280	19.069	15.559	37.207	24.372	17.238	0.556	0.231	212.912	455.580	490.027
Pdensi_DN20413_c1_g1d491289	Bud	Needles	220.338867347204	1634.84428420102	927.591575774111	-2.89351605611462	0.237102798818059	-12.2036351765504	2.97250997102793e-34	3.44771822858905e-32	6.136	6.756	5.991	9.526	7.749	7.351	4.755	6.310	7.200	4.609	6.718	3.962	6.425	7.988	5.666	6.360	5.613	4.913	11.135	5.399	11.627	3.167	1.755	0.801	25.823	45.164	43.723
Pdensi_GG_144723_c0_g1	Bud	Needles	119.138692261206	5671.14453261233	2895.14161243677	-5.5729442624483	0.457301271208159	-12.1865925448336	3.66424695134809e-34	4.24202264516726e-32	4.422	1.784	4.031	13.597	8.859	5.491	13.172	7.140	6.148	4.564	2.584	1.121	1.852	1.557	0.806	12.667	18.326	11.713	3.730	0.000	3.232	0.000	0.000	0.000	73.393	141.286	186.805
Pdensi_DN20526_c2_g4	Bud	Needles	12.1248768533966	619.149646118753	315.637261486075	-5.67590940920733	0.465896949044154	-12.1827571973849	3.84074350747209e-34	4.43797550636469e-32	0.280	0.202	0.559	0.118	0.113	0.343	0.103	0.000	0.770	0.110	0.000	0.440	0.104	0.215	1.507	0.000	0.000	1.033	0.208	0.000	0.534	2.128	0.000	1.128	11.554	15.781	15.593
Pdensi_DN3468_c0_g1d326887	Bud	Needles	4327.09726589145	561.766585788758	2444.43192584011	2.95107236966869	0.242381362421502	12.1753270968779	4.20704115824733e-34	4.85209444260491e-32	108.000	130.287	131.926	154.891	108.553	108.552	154.663	127.618	152.551	147.688	162.513	124.892	106.749	135.663	101.508	128.189	108.461	110.371	72.988	73.028	109.556	28.885	33.000	3.496	13.057	13.568	11.642
Pdensi_DN18910_c0_g1d217830	Bud	Needles	637.285962177696	3245.77969343817	1941.53282780793	-2.34962058944205	0.193028051436123	-12.1724307527374	4.35904997493602e-34	5.01797803587523e-32	18.956	19.074	16.614	17.670	18.321	21.894	15.770	12.217	12.713	14.688	14.087	11.857	21.769	21.889	16.799	18.274	15.600	13.808	22.958	29.763	26.031	37.426	55.863	39.095	54.815	85.260	86.631
Pdensi_DN20300_c0_g1d62840	Bud	Needles	3.95175421024584	346.292428365127	175.122091287686	-6.45693143233014	0.530512187611395	-12.1711274182072	4.42922097878938e-34	5.08920808231423e-32	0.125	0.134	0.084	0.052	0.000	0.066	0.018	0.228	0.059	0.072	0.078	0.098	0.069	0.237	0.093	0.383	0.161	0.068	0.039	0.072	0.048	7.430	1.756	1.788	5.314	9.671	9.313
Pdensi_DN15641_c0_g2d54531	Bud	Needles	295.258442672145	6140.24953034266	3217.7539865074	-4.37821598210219	0.359739289680722	-12.1705248987064	4.46203855058141e-34	5.1173326980939e-32	12.304	7.278	5.838	11.726	8.364	7.002	6.340	6.460	7.441	5.856	8.163	7.111	10.367	8.487	6.680	8.314	3.841	4.243	4.626	10.132	6.408	14.007	3.978	6.633	98.567	150.983	180.155
Pdensi_DN19974_c0_g4	Bud	Needles	2544.25441012991	34.7971854812477	1289.52579780558	6.21510673655056	0.510817910088842	12.1669710748192	4.66057835345726e-34	5.33505794837831e-32	34.478	102.031	80.424	142.488	153.697	101.253	130.045	131.065	122.915	93.512	138.744	92.539	31.711	86.511	52.843	91.423	17.288	12.341	30.279	21.395	42.893	75.339	0.474	0.381	0.829	0.825	0.679
Pdensi_DN25523_c0_g1d74887	Bud	Needles	117.151590301489	18637.573856031	9377.36272316624	-7.31367157355076	0.601885084492706	-12.1512756537488	5.64774328869349e-34	6.45304627494165e-32	4.010	5.156	0.917	5.552	6.587	1.282	0.877	2.139	0.833	0.753	2.764	0.164	8.847	8.202	5.169	4.365	2.249	1.061	2.548	93.880	3.100	122.810	35.098	32.441	252.661	530.040	536.494
Pdensi_DN20315_c0_g1d536473	Bud	Needles	991.40671122066	11181.2692356955	6086.33797345807	-3.49550969240662	0.287692828151708	-12.1501453993957	5.72636667279606e-34	6.53071895804365e-32	29.028	27.590	28.332	35.327	26.621	19.897	22.621	14.291	23.044	19.723	15.426	15.180	33.907	23.715	29.100	40.782	28.851	47.338	38.877	36.862	39.488	14.846	3.019	0.439	206.368	207.183	359.327
Pdensi_DN26099_c0_g1d228419	Bud	Needles	628.968762953518	12.1787929759333	320.573777964726	5.80113366622783	0.477475898930103	12.14958426012	5.76580388730272e-34	6.56349590191527e-32	14.795	18.871	20.113	35.519	32.204	21.369	55.336	37.931	30.618	32.403	34.388	23.569	18.861	16.781	11.213	36.520	45.178	24.019	39.138	7.233	23.621	1.694	0.000	0.141	0.358	0.181	0.276
Pdensi_GG_19473_c0_g1	Bud	Needles	35188.008785084	109.829144026969	17648.9189645555	8.33143080205512	0.68580551860626	12.1483869348074	5.85085693947872e-34	6.6479820228814e-32	299.710	1517.647	1177.423	970.138	1627.511	1483.056	1058.727	1964.017	2366.000	862.107	2207.971	1755.041	330.154	1572.670	1086.890	856.980	1846.207	1136.315	535.098	396.143	597.897	6.224	0.000	0.589	3.016	3.293	1.066
Pdensi_DN15421_c1_g3	Bud	Needles	1.62242540269304	1283.35955697681	642.49099118975	-9.62541150307425	0.792474971768557	-12.1460132445487	6.02317587241825e-34	6.83112757863155e-32	0.050	0.080	0.000	0.031	0.000	0.027	0.000	0.000	0.000	0.000	0.000	0.000	0.083	0.000	0.028	0.000	0.027	0.000	0.000	0.000	0.000	0.000	0.000	0.000	18.246	21.330	50.429
Pdensi_DN21061_c0_g1d538481	Bud	Needles	690.174111058971	7807.24835930024	4248.71123517961	-3.49991697564578	0.288301201785662	-12.1397932230882	6.49900640327036e-34	7.35718700895682e-32	15.592	25.441	18.025	13.028	9.982	13.360	8.741	4.235	8.268	5.161	5.980	10.931	11.617	17.858	14.595	10.745	9.354	11.212	9.794	25.546	11.198	40.227	29.674	10.958	147.264	173.102	219.635
Pdensi_DN21900_c0_g1d541648	Bud	Needles	696.519066675317	3.41317425022328	349.96612046277	7.83196031580412	0.645201605525382	12.1387799545641	6.57998216693414e-34	7.43513749201801e-32	18.198	20.558	20.859	32.510	32.724	16.892	26.757	29.418	26.195	17.572	25.066	15.001	11.064	14.496	5.810	34.080	4.535	3.065	1.112	3.594	5.279	3.423	0.044	0.029	0.079	0.113	0.026
Pdensi_GG_43114_c0_g1	Bud	Needles	10.4021914694354	1072.02204622718	541.212118848307	-6.68371467755622	0.550649317066475	-12.1378788103524	6.65283902628112e-34	7.50364419366784e-32	0.409	0.328	0.156	0.593	0.324	0.295	0.283	0.121	0.181	0.124	0.256	0.445	0.453	0.602	0.212	0.178	0.227	0.106	1.277	0.274	0.392	0.300	0.115	0.089	28.890	14.814	27.859
Pdensi_DN17711_c0_g1d113656	Bud	Needles	52.7488573821374	1245.22400232807	648.986429855103	-4.56128644393307	0.37598081451128	-12.1316999907617	7.17444100253417e-34	8.07710415766036e-32	2.005	1.565	0.981	2.302	1.664	1.114	1.816	1.713	1.303	1.753	2.263	1.326	2.072	2.112	0.783	1.390	0.625	0.427	0.753	1.505	1.196	1.433	0.300	0.441	20.217	39.182	28.042
Pdensi_DN3085_c0_g1d99356	Bud	Needles	602.591456692373	46.5518534456117	324.571655068992	3.68274042349701	0.3036373571333	12.1287461406807	7.43795554559285e-34	8.35843660093297e-32	16.884	19.489	15.265	32.306	19.390	12.716	27.649	12.565	13.835	13.117	10.570	8.371	12.291	15.611	9.304	24.567	16.930	15.600	10.587	2.717	3.271	23.681	5.612	5.486	0.837	1.240	1.140
Pdensi_DN16599_c0_g1	Bud	Needles	45.2046846071574	779.579435599042	412.3920601031	-4.11175955111947	0.339456269102352	-12.1127813075672	9.03767351635409e-34	1.01375600355199e-31	1.116	1.234	1.513	0.763	1.741	1.094	2.827	3.326	4.134	5.777	7.138	9.229	0.806	1.090	1.542	1.459	1.925	2.093	1.235	2.673	2.627	0.353	1.241	0.030	11.335	22.384	21.300
Pdensi_DN17962_c0_g1d282686	Bud	Needles	3021.35433260873	125.270037322927	1573.31218496583	4.59704073869756	0.3795724240081	12.1111030410351	9.2245239965245e-34	1.032826859224e-31	52.803	113.761	91.390	109.208	107.732	75.352	94.338	98.877	91.516	124.485	101.399	92.003	69.813	92.043	76.725	93.580	50.010	38.291	24.996	61.235	35.502	72.163	34.057	12.198	2.652	3.124	2.805
Pdensi_GG_60154_c0_g1	Bud	Needles	1.89211862014768	998.602274682251	500.247196651199	-9.06056962302256	0.749258922821622	-12.0927083375951	1.15418141946421e-33	1.28992913213234e-31	0.000	0.108	0.050	0.000	0.121	0.271	0.441	0.418	1.117	1.350	2.406	1.482	0.279	0.288	0.281	0.226	0.604	1.372	1.752	1.516	1.507	2.252	1.538	1.117	12.079	24.526	34.316
Pdensi_DN19066_c0_g1d60179	Bud	Needles	364.755326047788	2137.04070734018	1250.89801669399	-2.55213264828858	0.211150207784266	-12.0868109724813	1.24007322823502e-33	1.38340314663303e-31	10.258	11.067	9.916	12.532	12.389	8.562	10.352	10.096	10.077	8.454	9.643	8.066	10.253	10.872	7.006	11.982	8.390	7.432	6.348	8.920	8.224	7.016	3.137	1.303	35.706	54.291	59.258
Pdensi_GG_120096_c0_g1	Bud	Needles	3390.10603405727	71.5434593184427	1730.82474668785	5.55961853691082	0.460015163573824	12.0857288566719	1.2565093552366e-33	1.39919500016792e-31	51.208	135.292	102.737	200.160	157.522	96.303	169.983	178.210	151.477	132.322	186.713	135.381	42.503	122.739	59.925	144.623	94.300	65.146	105.528	17.769	41.420	110.478	1.993	3.992	1.247	2.296	1.492
Pdensi_DN22576_c1_g2	Bud	Needles	11.4569107194836	1701.83847420367	856.647692461577	-7.21098230390631	0.597062606520808	-12.0774307838939	1.38995182023228e-33	1.54498684481869e-31	0.628	0.228	0.146	1.202	0.088	8.296	1.060	0.076	0.744	0.171	0.153	0.262	0.471	0.801	3.885	0.067	0.244	0.608	0.448	0.086	0.105	1.399	1.711	15.218	22.048	57.683	41.387
Pdensi_DN580_c0_g1d164215	Bud	Needles	959.288629351256	89.3236624768728	524.306145914064	3.40587350486212	0.282125915975739	12.0721752664332	1.48165231513505e-33	1.64393745207488e-31	26.290	29.802	26.091	56.659	40.392	31.804	48.274	41.859	51.000	37.096	43.735	38.591	20.892	29.998	19.175	27.426	12.869	11.118	8.512	3.509	8.984	7.936	3.635	2.351	1.456	2.127	2.680
Pdensi_DN19167_c0_g1d285960	Bud	Needles	637.399395562839	4.80337152660103	321.10138354472	7.06848042588614	0.585546924408381	12.0715866333478	1.49229009429957e-33	1.65275168440323e-31	16.549	23.340	14.738	20.590	24.081	29.546	22.006	22.158	24.654	30.357	22.379	29.753	17.721	25.525	20.866	16.068	15.440	18.635	15.103	4.095	7.318	1.170	0.636	0.092	0.078	0.137	0.092
Pdensi_DN14741_c0_g1d8588	Bud	Needles	346.216305071	4618.74704156298	2482.48167331699	-3.73777406400681	0.309688348187106	-12.0694694711231	1.53118240759421e-33	1.69277043212177e-31	12.588	10.537	6.654	9.570	8.750	7.501	11.744	13.351	14.778	17.818	20.808	14.542	9.563	12.958	6.172	9.018	15.566	7.293	17.949	15.755	27.005	21.921	51.541	31.560	82.985	135.011	103.879
Pdensi_DN29663_c0_g1d197030	Bud	Needles	276.82737309515	12257.6917241	6267.25954859756	-5.46846790441644	0.453374140435045	-12.0617111050248	1.6825053963649e-33	1.85671733102089e-31	8.475	11.628	3.699	3.784	3.184	9.914	4.910	0.875	0.565	2.109	1.510	1.267	8.645	12.543	10.399	5.352	1.550	1.902	3.971	29.079	0.171	19.643	15.799	13.457	287.885	255.959	288.835
Pdensi_DN22220_c0_g4	Bud	Needles	82.7215967753261	4765.35194197204	2424.03676937368	-5.84748089898263	0.485017273822576	-12.0562322510635	1.79822780823867e-33	1.98085931113286e-31	3.759	2.411	0.966	1.428	1.905	3.429	2.508	4.719	2.194	13.614	6.173	4.523	1.683	1.421	1.130	0.725	2.247	0.733	1.515	1.044	0.469	6.758	1.833	7.747	100.685	124.599	102.291
Pdensi_DN16539_c0_g1d185072	Bud	Needles	280.149115388758	11458.5464202673	5869.34776782804	-5.35379402610078	0.444496501002122	-12.0446258047714	2.07013663437137e-33	2.27629701568323e-31	11.067	7.484	5.550	17.818	7.632	41.597	19.237	8.367	12.936	11.707	13.226	14.828	15.166	14.858	18.582	6.600	5.474	10.016	58.180	26.241	13.440	153.361	410.833	604.081	295.418	156.245	316.559
Pdensi_DN9542_c0_g1	Bud	Needles	363.958638613888	2838.60074153436	1601.27969007412	-2.96424338171548	0.246317785107137	-12.0342239210464	2.34831902788218e-33	2.577563695774e-31	12.085	10.495	8.666	10.069	10.422	9.676	8.714	8.565	8.470	7.158	8.576	5.998	9.876	11.084	7.612	8.819	4.894	3.523	4.332	6.037	5.422	4.222	0.563	0.145	45.369	78.415	75.293
Pdensi_DN26687_c0_g2	Bud	Needles	315.541344345373	227132.279008508	113723.910176427	-9.49132513369874	0.78873486063547	-12.03360673833	2.36594493395245e-33	2.59227291629501e-31	21.717	2.565	3.160	24.532	6.229	8.627	42.291	129.691	273.341	247.770	219.897	305.787	83.453	68.559	7.198	16.046	36.260	47.218	19.394	44.578	7.549	48.138	353.835	293.465	5503.017	6254.629	3690.345
Pdensi_DN15148_c0_g1d53904	Bud	Needles	962.560461113527	11048.7687228286	6005.66459197105	-3.52115051420528	0.292673246778835	-12.0309954973989	2.4419840603709e-33	2.67081668435254e-31	20.981	31.583	29.722	34.983	32.855	36.509	24.274	28.361	38.518	26.537	28.649	28.085	28.861	40.329	29.852	26.155	21.823	25.264	18.176	29.772	27.867	60.310	4.327	2.363	170.811	282.886	321.674
Pdensi_GG_44030_c3_g1	Bud	Needles	2916.95313623032	128.3491027584	1522.65111949436	4.5110819936446	0.375257273931491	12.0213046009287	2.74601306619611e-33	2.9979915249572e-31	54.133	112.032	83.029	100.262	119.262	174.621	98.361	85.607	133.003	81.875	78.120	90.767	52.855	109.421	82.958	53.781	31.392	29.514	26.828	31.547	37.168	23.384	80.960	116.360	2.736	2.710	3.364
Pdensi_DN22850_c0_g1d426814	Bud	Needles	84.1305184419343	6987.41202878842	3535.77127361518	-6.37638511069618	0.530503272655188	-12.0195019321599	2.80658047959641e-33	3.0586742182344e-31	2.158	3.514	1.527	0.819	1.921	7.835	0.500	0.475	2.061	0.267	0.742	4.058	0.906	3.901	6.090	0.148	0.252	0.409	0.111	0.493	2.055	0.393	0.561	14.387	67.765	159.163	272.954
Pdensi_DN27479_c1_g1	Bud	Needles	24.1316850761433	933.385054749723	478.758369912933	-5.27575162164727	0.439201020200921	-12.0121570283097	3.06738382485706e-33	3.33697640676869e-31	0.396	1.073	0.596	0.000	0.000	1.077	0.220	0.208	0.707	0.234	0.250	0.000	0.880	0.000	0.220	0.000	0.000	0.242	0.000	0.229	0.000	0.301	1.450	1.991	17.611	25.133	22.023
Pdensi_DN39058_c2_g3	Bud	Needles	38.8276978023051	2884.79259962135	1461.81014871183	-6.21561719956484	0.517534785867625	-12.0100471877356	3.14665453863285e-33	3.41715544295391e-31	1.082	0.598	1.618	4.195	1.176	1.571	2.287	0.247	10.700	6.392	1.539	8.772	1.078	0.908	0.191	1.049	0.000	0.000	0.000	0.000	0.295	0.266	0.959	31.688	41.281	113.942	49.740
Pdensi_DN40437_c0_g1	Bud	Needles	5.77269321299004	323.004872210307	164.388782711649	-5.80126125758702	0.483448869169418	-11.9997410844166	3.56409615239574e-33	3.86364395092837e-31	0.244	0.126	0.137	0.080	0.051	0.829	0.386	0.088	0.025	0.124	0.267	0.300	0.470	0.682	0.154	0.190	0.071	0.107	0.000	0.000	0.061	0.032	0.233	0.765	6.200	7.373	8.788
Pdensi_DN20474_c3_g1	Bud	Needles	493.292748649061	16.8825421630747	255.087645406068	4.78673074116537	0.398937106298127	11.9987102367666	3.60876142252501e-33	3.90516357322517e-31	14.071	14.917	13.292	5.781	8.104	9.253	5.393	3.308	4.636	4.747	3.140	3.408	11.495	12.952	9.482	12.821	6.447	5.848	1.865	2.749	2.610	0.236	0.210	0.643	0.207	0.472	0.538
Pdensi_DN68204_c0_g1	Bud	Needles	103.90538374457	10031.68381518	5067.79459946226	-6.59262853242304	0.549860440917166	-11.9896396282419	4.02653082544362e-33	4.34957485663282e-31	5.164	2.807	1.018	1.972	1.892	4.991	0.312	0.298	0.503	0.167	0.705	0.667	3.372	5.863	1.518	0.260	0.475	2.185	7.402	4.036	12.266	1.209	0.682	0.000	215.048	265.008	208.942
Pdensi_GG_83182_c0_g1	Bud	Needles	1174.99972288715	32.9081424756102	603.953932681382	5.14823225823252	0.429512689890793	11.9862168904521	4.19636374965366e-33	4.52506661840948e-31	37.701	40.799	22.445	63.511	36.734	39.011	26.086	16.480	15.890	18.518	11.727	15.187	24.342	39.532	16.369	23.001	3.283	2.201	0.406	0.162	0.721	0.064	0.246	0.082	0.607	1.124	0.582
Pdensi_DN26503_c2_g1	Bud	Needles	366.949503105313	5808.07455033884	3087.51202672208	-3.98489991139475	0.332492257864129	-11.9849404524275	4.26150459397291e-33	4.58724802407712e-31	11.788	10.410	9.303	7.296	6.981	11.935	4.950	3.639	5.494	2.182	3.062	3.971	9.457	9.921	9.487	5.644	4.692	7.857	3.011	4.655	5.871	5.831	12.162	38.980	73.486	151.394	186.986
Pdensi_DN18630_c0_g1d115702	Bud	Needles	779.441248967612	4552.34192160493	2665.89158528627	-2.54602597861333	0.212516388128828	-11.9803747891194	4.50283392826555e-33	4.83853557507162e-31	26.613	21.915	18.401	35.172	23.661	18.537	21.241	19.894	22.216	19.164	19.902	13.571	22.540	18.981	14.347	24.727	14.738	16.756	18.132	17.906	13.912	15.482	3.169	2.200	87.610	109.956	117.230
Pdensi_GG_124630_c1_g1	Bud	Needles	5252.40874096645	1.53177898415031	2626.9702599753	11.9579553579811	0.999014651946027	11.9697497275818	5.11827790390503e-33	5.4902478557675e-31	155.861	70.586	222.477	66.039	1.472	2.812	1.406	1.317	1.944	0.608	1.497	0.740	69.765	0.287	1.780	353.132	207.873	187.658	140.196	215.829	249.835	185.895	11.085	2.160	0.032	0.047	0.000
Pdensi_DN21510_c0_g1d221411	Bud	Needles	9360.73031696721	0	4680.3651584836	15.1510714242791	1.26637852405382	11.9640937812013	5.47925177194399e-33	5.86719809722805e-31	397.794	248.372	160.636	218.097	131.488	114.242	129.127	95.909	115.721	125.692	208.384	156.342	273.017	195.029	82.211	130.648	48.419	31.028	7.611	14.837	13.413	15.796	415.449	48.794	0.000	0.000	0.000
Pdensi_DN39871_c0_g2	Bud	Needles	1314.56321793284	25.3406020430053	669.951909987923	5.72414599063414	0.478816583201097	11.9547780746559	6.1297107407862e-33	6.55227634011182e-31	23.441	50.852	37.964	59.095	62.955	55.692	44.805	36.730	38.523	29.882	35.940	26.078	28.208	53.087	47.268	29.469	19.386	13.926	27.653	11.246	20.273	6.972	3.129	0.874	0.601	0.727	0.416
Pdensi_DN15407_c0_g1d182088	Bud	Needles	10852.3863905986	262.853251681389	5557.61982114001	5.36879949674632	0.449168118316097	11.9527617340109	6.28029421805279e-33	6.70156543194895e-31	257.422	339.912	330.788	303.354	358.167	343.609	578.425	770.530	885.363	865.349	831.528	857.761	271.774	352.759	221.510	387.339	217.737	169.709	182.995	108.839	153.159	40.377	79.621	72.590	5.410	3.170	9.400
Pdensi_DN15723_c1_g1	Bud	Needles	388.323712670235	2138.67443789635	1263.49907528329	-2.46158852721498	0.20595388792989	-11.9521342954834	6.32789754694735e-33	6.74063905882029e-31	10.000	12.573	10.664	13.397	12.341	11.400	9.806	10.133	10.090	7.431	10.149	6.206	9.566	11.806	9.500	10.195	7.938	6.405	9.249	6.957	7.116	6.698	1.228	0.964	41.323	50.716	55.780
Pdensi_DN21373_c0_g2	Bud	Needles	866.058239634953	10.122744596836	438.090492115894	6.47529729353824	0.54179550985615	11.9515521552725	6.37238452547612e-33	6.77626338526236e-31	15.038	31.464	27.410	41.258	39.679	37.612	50.064	42.900	50.220	36.357	41.099	27.840	20.637	32.832	29.109	30.564	10.548	8.364	8.399	2.726	6.219	1.143	0.579	0.507	0.260	0.214	0.238
Pdensi_DN22576_c1_g1	Bud	Needles	53.807030579288	15012.519822811	7533.16342669513	-8.12306021376566	0.680353531205321	-11.9394694687257	7.36917219070121e-33	7.82266951738502e-31	3.437	0.651	0.591	2.407	0.255	21.660	1.812	0.515	3.111	0.152	0.680	1.591	0.848	2.007	11.887	0.189	0.659	1.051	0.474	0.321	0.501	2.135	1.170	32.233	351.876	305.980	361.829
Pdensi_DN15957_c0_g1	Bud	Needles	139.71415304962	3471.61997537439	1805.66706421201	-4.63510242715485	0.388291844052601	-11.9371614370735	7.57649048471338e-33	8.0288553829112e-31	3.359	5.676	2.934	10.209	4.788	5.492	9.656	5.649	7.261	7.315	6.729	5.376	3.433	2.780	4.198	5.383	1.841	2.670	7.681	2.181	4.359	3.780	41.610	25.740	72.894	62.053	102.679
Pdensi_DN25947_c1_g1d76078	Bud	Needles	542.991103925601	30.443574619947	286.717339272774	4.11262516305059	0.344751075475145	11.9292598504079	8.33109212981999e-33	8.81328999671319e-31	14.644	14.831	17.000	20.991	18.574	15.640	20.466	19.440	21.944	19.617	17.132	16.920	10.948	14.125	10.725	15.168	7.309	6.077	10.199	6.126	10.708	23.642	6.393	9.019	0.450	0.865	0.850
Pdensi_DN33423_c0_g1d236814	Bud	Needles	11.8808264413124	545.336072749934	278.608449595623	-5.51981400502513	0.462739873620698	-11.9285462949961	8.4028042857307e-33	8.8738530561029e-31	0.317	0.499	0.197	0.583	0.548	0.836	0.733	0.456	0.434	0.672	0.978	0.591	0.699	1.022	0.612	0.294	3.302	1.673	17.063	1.322	13.704	24.574	19.741	10.794	12.182	14.365	10.763
Pdensi_DN20110_c1_g1d488771	Bud	Needles	445.184181454779	2424.97259273276	1435.07838709377	-2.44600524891633	0.205290967608857	-11.9148215696305	9.90780582894109e-33	1.04452447121364e-30	13.923	13.741	10.532	19.323	16.159	16.705	14.665	10.717	10.496	12.252	10.567	7.768	13.680	14.709	12.098	11.493	19.088	48.295	26.049	23.545	18.630	46.477	25.765	52.000	44.262	63.724	60.493
Pdensi_DN21873_c3_g1d420618	Bud	Needles	66.7524004005144	628.699248244727	347.72582432262	-3.23828465760989	0.271968260951822	-11.9068476824343	1.09021379183453e-32	1.14737989066195e-30	1.878	1.693	2.140	2.018	1.896	2.498	2.031	2.003	2.319	2.164	2.060	2.120	1.974	2.295	2.269	1.526	0.720	0.855	0.867	1.149	0.767	1.131	0.516	0.722	10.791	16.703	16.406
Pdensi_DN39387_c0_g1d242333	Bud	Needles	920.066543723988	4.3121735369058	462.189358630447	7.63434771882441	0.641560445595022	11.899654617491	1.18837963185978e-32	1.24641724909437e-30	16.795	26.702	34.943	35.322	26.338	25.396	26.004	21.384	24.266	18.379	21.891	16.702	16.550	28.816	19.642	25.656	10.826	13.301	21.140	5.939	33.746	11.737	0.992	1.161	0.029	0.113	0.143
Pdensi_DN21649_c0_g2	Bud	Needles	2517.71911120724	4.95322108568651	1261.33616614646	9.1132101806587	0.766564375021083	11.8883820819459	1.36015854457801e-32	1.42415098668384e-30	32.843	126.381	55.806	85.858	122.444	39.140	99.671	91.188	77.145	60.814	107.429	48.623	26.183	87.985	38.866	101.266	45.737	23.289	4.783	4.401	5.954	0.564	0.623	0.038	0.168	0.127	0.045
Pdensi_DN15440_c0_g1d109497	Bud	Needles	1925.04063705901	15.5172465084661	970.278941783737	7.07668053922291	0.595298296302582	11.8876210181961	1.37260712294469e-32	1.43473688658462e-30	41.570	66.961	56.056	41.178	75.793	99.068	82.320	110.149	162.523	119.565	155.866	151.981	54.704	80.795	75.111	70.521	106.081	82.495	233.862	105.730	373.843	77.863	20.952	3.536	0.553	0.377	0.112
Pdensi_DN13131_c0_g1d106347	Bud	Needles	489.917357999765	13.2527554315142	251.585056715639	5.20079889559092	0.437555885699544	11.8860220272803	1.3991312922123e-32	1.45997446762365e-30	12.126	15.683	14.104	26.752	17.749	11.270	21.957	14.550	12.211	13.035	15.468	7.779	9.097	13.034	6.484	18.353	2.996	2.033	2.295	7.501	4.056	26.495	0.875	0.178	0.227	0.261	0.418
Pdensi_DN26284_c0_g1d23868	Bud	Needles	142.365851478097	1401.64344194352	772.004646710811	-3.30188465042881	0.277880605985892	-11.8823861014484	1.46135396972421e-32	1.52231401562595e-30	3.977	3.993	4.226	4.513	3.937	3.760	2.557	3.601	3.973	3.305	3.927	3.502	4.682	5.074	3.114	4.340	2.753	2.946	7.322	3.616	4.299	2.119	0.738	0.381	20.461	38.900	39.443
Pdensi_DN18249_c0_g1	Bud	Needles	504.313752825864	12247.9001648465	6376.10695883619	-4.60202646866884	0.387321375150683	-11.8816744024997	1.47385127252909e-32	1.53273038184013e-30	22.038	12.316	9.120	14.151	9.678	15.865	5.461	5.270	6.879	4.568	5.102	4.688	15.098	10.038	10.153	9.961	4.069	3.844	4.706	7.516	6.442	5.051	3.285	1.761	192.495	325.024	341.640
Pdensi_DN16187_c0_g1d110613	Bud	Needles	20.2009014978713	2262.87141730234	1141.53615940011	-6.81000030773619	0.573447861720749	-11.8755352706371	1.58615516631887e-32	1.64672965380418e-30	0.230	0.920	0.581	0.258	0.432	0.488	0.032	0.079	0.063	0.023	0.037	0.012	0.164	0.477	0.160	0.079	0.619	0.303	0.030	0.332	1.207	0.162	0.000	0.000	31.307	44.335	83.527
Pdensi_DN20627_c2_g3	Bud	Needles	36.0222104349466	2433.40088584644	1234.7115481407	-6.07696987992243	0.51180932805917	-11.8735035622873	1.62516161595072e-32	1.6843756971265e-30	1.104	1.413	0.578	2.799	2.438	1.774	3.186	1.557	0.646	1.213	1.719	0.286	0.788	2.222	0.573	0.867	1.575	0.279	3.753	2.882	1.431	8.380	65.217	59.698	73.760	50.275	36.980
Pdensi_DN19776_c0_g1d535048	Bud	Needles	1773.68393584206	3.23821108132486	888.461073461694	9.56530038859174	0.806248423230529	11.8639616686193	1.821481852497e-32	1.88466546414264e-30	31.952	66.230	53.290	44.395	89.060	91.233	48.401	56.181	76.041	55.366	78.985	110.118	71.305	104.179	86.438	58.555	63.149	49.038	85.970	55.878	180.750	11.298	89.206	16.347	0.153	0.022	0.035
Pdensi_DN8842_c0_g1d3729	Bud	Needles	0	3888.26965050585	1944.13482525293	-14.8874157775587	1.25545766481038	-11.8581583392597	1.95221879127064e-32	2.01653684134667e-30	0.000	0.000	0.000	0.000	0.021	0.019	0.000	0.000	0.000	0.000	0.000	0.000	0.000	0.000	0.039	0.000	0.039	0.044	0.020	0.346	0.150	26.558	0.882	0.750	57.340	78.818	136.597
Pdensi_DN23707_c0_g1d130847	Bud	Needles	95.5191230374862	1150.78726987647	623.153196456977	-3.58899746317385	0.302793206237935	-11.8529656188971	2.07707605615931e-32	2.14190177441624e-30	3.217	2.104	2.878	0.707	0.283	0.936	0.355	0.284	0.236	0.303	0.394	0.410	1.805	1.006	1.205	4.347	1.747	3.784	16.058	2.425	11.523	2.783	0.143	0.087	25.147	23.750	29.737
Pdensi_DN24744_c0_g3	Bud	Needles	19989.1985994696	828.408563448975	10408.8035814593	4.59265338518136	0.387690209530162	11.8461938740913	2.25188378505521e-32	2.31826901677236e-30	744.772	680.993	295.394	770.335	538.716	340.317	436.729	745.664	419.687	419.302	883.008	302.712	504.594	519.665	326.852	245.577	205.273	66.214	45.989	129.310	53.687	207.894	139.699	61.821	15.898	21.492	19.959
Pdensi_GG_146911_c0_g1	Bud	Needles	40.2230933061047	3902.86915744207	1971.54612537409	-6.60052118992358	0.558264035238071	-11.8232964570408	2.95843458562421e-32	3.0405472507562e-30	0.804	1.991	0.647	1.936	3.943	4.429	3.545	4.551	2.281	2.725	7.466	4.725	1.414	4.052	2.305	0.779	2.256	1.507	2.308	3.069	1.848	2.700	2.633	6.293	117.460	74.272	66.496
Pdensi_DN20753_c1_g1	Bud	Needles	442.581547493078	11.6710592836122	227.126303388345	5.32390222510855	0.450353808720608	11.8215992004886	3.0188246806698e-32	3.09742518280697e-30	12.678	13.985	11.276	14.478	14.907	6.447	14.597	9.611	8.085	12.338	7.328	8.434	8.162	10.843	7.174	7.707	4.573	8.136	3.690	3.550	5.224	2.750	0.745	0.047	0.292	0.206	0.282
Pdensi_DN12772_c0_g1d390389	Bud	Needles	1458.78514116936	16.5915190199212	737.688330094642	6.46774320551523	0.547459226024393	11.8141094314612	3.30027426817606e-32	3.38054972074255e-30	24.616	51.104	48.728	64.480	60.048	51.252	55.184	44.156	50.194	42.055	46.959	37.854	32.652	61.510	31.207	73.091	90.322	59.469	86.500	41.479	81.890	15.154	16.791	4.552	0.343	0.589	0.199
Pdensi_DN15003_c0_g1d108917	Bud	Needles	2196.56526256657	19416.5611846232	10806.5632235949	-3.14398656770444	0.266301133496618	-11.8061328783055	3.62870443951698e-32	3.71077363825739e-30	78.554	56.198	53.933	53.736	48.864	34.487	34.426	37.686	39.696	31.210	52.788	31.657	76.475	55.911	52.777	53.331	47.369	46.173	43.726	41.594	47.176	55.210	39.493	19.269	348.414	421.704	577.036
Pdensi_DN15134_c4_g3	Bud	Needles	7.40606324953011	665.22276162971	336.31441243962	-6.48965810859519	0.54995233256222	-11.8004010972369	3.88455447621241e-32	3.96580048247861e-30	0.284	0.212	0.164	0.929	1.181	0.949	0.746	0.714	0.313	1.255	1.049	0.824	0.073	0.550	0.188	0.304	0.442	0.706	1.073	3.231	2.738	1.263	0.643	0.118	6.892	19.636	21.145
Pdensi_DN15109_c0_g1d108947	Bud	Needles	183.705594688264	1497.04820151109	840.376898099676	-3.02498381530581	0.256422712373389	-11.79686380862	4.05130524635433e-32	4.12916837210237e-30	6.134	5.378	4.257	5.381	5.336	9.096	3.830	2.156	5.079	1.609	2.693	5.040	5.244	6.067	5.968	4.125	2.925	2.002	3.398	1.462	2.991	2.571	6.947	14.755	33.025	37.776	31.727
Pdensi_DN23580_c0_g1d70164	Bud	Needles	3354.41457787575	47.1610698126374	1700.7878238442	6.12426780541582	0.519488645831138	11.78903110696	4.44626630479061e-32	4.52420500270377e-30	58.292	121.924	106.099	167.297	129.753	97.829	141.979	120.701	129.874	113.667	142.385	101.988	46.872	96.914	59.766	102.328	42.388	33.535	16.417	40.859	15.319	73.617	7.401	5.177	0.521	2.001	0.842
Pdensi_DN23074_c4_g1	Bud	Needles	655.596369357145	4.26225637315409	329.929312865149	7.52037616383113	0.638023313288509	11.7869927433678	4.55517286380579e-32	4.62734671199557e-30	17.604	21.418	17.138	26.265	23.811	27.641	26.560	14.404	14.319	16.134	14.105	9.344	16.515	37.693	19.083	17.025	18.973	10.801	16.935	14.324	9.556	2.246	6.750	1.551	0.127	0.092	0.024
Pdensi_DN36434_c0_g2	Bud	Needles	3501.63229110039	727.682737860359	2114.65751448037	2.26615046173752	0.192338588025818	11.7820895172285	4.82811458369437e-32	4.89650622333447e-30	111.652	99.169	89.595	124.980	106.133	85.693	107.106	107.658	117.797	94.816	100.767	87.414	80.335	89.812	62.986	101.994	52.099	44.684	50.700	25.877	35.348	24.162	5.625	4.813	13.956	20.347	16.174
Pdensi_DN24659_c2_g2	Bud	Needles	3038.73794549901	40092.0686494973	21565.4032974982	-3.7218119460987	0.315916666055059	-11.7809927300576	4.89135654708575e-32	4.95245814619704e-30	106.960	94.225	60.051	70.802	68.263	59.171	59.788	54.900	52.538	47.317	42.700	50.295	55.499	88.999	61.579	50.665	42.399	33.286	27.260	70.517	37.583	63.695	14.483	7.597	614.524	1239.896	969.187
Pdensi_DN20191_c0_g2	Bud	Needles	3276.81116997309	14.3435636455952	1645.57736680934	7.74118869802676	0.65736025200992	11.7761739842919	5.17909893935098e-32	5.23515607284609e-30	154.507	78.478	49.902	46.790	57.723	50.491	48.215	48.412	63.490	55.257	46.783	52.028	110.672	60.172	51.577	42.907	17.083	11.128	10.600	4.675	7.291	2.543	2.789	2.534	0.048	0.430	0.568
Pdensi_GG_137996_c0_g1	Bud	Needles	34.5377090780506	13599.44272839	6816.99021873401	-8.62140143072249	0.732134202054744	-11.7757118934294	5.20755960732932e-32	5.25526702017936e-30	0.843	1.964	0.163	1.311	1.378	0.484	1.677	0.554	0.647	0.815	0.673	0.122	1.025	1.107	0.508	1.041	0.612	0.335	0.257	0.668	0.382	0.923	0.050	3.717	330.064	342.040	251.343
Pdensi_DN17273_c0_g1d112741	Bud	Needles	3324.23478431929	609.887548190563	1967.06116625493	2.44402216007529	0.20760043519945	11.7727217562296	5.39551623820827e-32	5.43600475907627e-30	83.945	98.436	102.014	122.377	113.377	109.412	114.599	112.987	134.022	102.396	118.929	101.056	73.192	96.892	77.101	115.105	85.858	97.577	59.704	54.666	46.032	97.236	46.639	16.056	11.050	17.128	14.244
Pdensi_DN22284_c0_g1d423478	Bud	Needles	1356.02421977346	13.5028474418076	684.763533607632	6.7026717994471	0.569658817128722	11.7661161346205	5.83495199008308e-32	5.86910080746767e-30	22.121	48.881	44.682	80.595	67.975	48.958	67.118	65.786	59.883	45.204	60.366	40.203	17.330	47.227	26.553	60.474	17.654	7.675	32.424	11.817	22.934	35.358	3.155	2.772	0.340	0.427	0.163
Pdensi_DN22547_c1_g1	Bud	Needles	3.74045870490722	491.195312047701	247.467885376304	-7.03983769369818	0.598897754161271	-11.7546570258176	6.68315621291681e-32	6.71126703364872e-30	0.075	0.211	0.044	0.422	0.204	0.445	0.249	0.094	0.264	0.210	0.213	0.067	0.172	0.349	0.370	0.068	0.091	0.071	0.114	0.125	0.018	0.249	1.047	9.114	11.000	10.599	11.896
Pdensi_DN21975_c0_g2	Bud	Needles	22.4650750626307	821.075614868883	421.770344965757	-5.1929099475396	0.441988956186061	-11.7489585992134	7.14944902580624e-32	7.16778993262081e-30	0.807	0.614	0.520	1.194	0.856	1.435	1.460	0.939	1.502	0.667	1.977	1.515	0.528	1.201	1.278	0.214	0.521	0.827	2.357	1.711	0.679	2.722	1.572	0.481	10.790	18.636	28.603
Pdensi_DN19201_c0_g1d286338	Bud	Needles	1095.80966640286	5.16156571571079	550.485616059284	7.51155310391754	0.639618874960423	11.7437952474156	7.59978067434114e-32	7.60684735457666e-30	23.687	26.949	42.866	15.254	14.915	9.069	14.174	25.075	40.049	42.735	20.017	41.927	24.813	19.522	11.040	42.245	229.486	180.395	46.972	558.606	263.337	77.743	1099.661	244.573	0.000	0.267	0.127
Pdensi_DN9785_c0_g1d385930	Bud	Needles	26.3570003647515	1206.67966000252	616.518330183636	-5.51533957708488	0.469891645776365	-11.737471024777	8.18989339166038e-32	8.1841577985685e-30	0.622	1.022	0.617	4.073	4.977	17.494	8.148	10.013	13.180	9.210	14.090	10.920	3.232	5.823	7.751	1.269	2.725	2.296	8.058	15.395	4.143	95.238	117.842	318.275	35.381	20.291	24.294
Pdensi_DN22335_c2_g1d423747	Bud	Needles	983.654794082612	6679.85234339691	3831.75356873976	-2.76301999467841	0.235670352232049	-11.7240881956923	9.59283745445826e-32	9.57053215761294e-30	30.055	30.478	23.846	46.584	55.757	64.681	49.440	44.947	52.627	52.031	41.428	46.033	42.868	41.100	39.942	20.933	16.375	18.233	38.061	24.990	34.099	90.418	192.207	460.109	156.061	156.540	142.079
Pdensi_DN27024_c0_g1d79152	Bud	Needles	671.344653779313	36.1291977425608	353.736925760937	4.26953862031274	0.364204700278766	11.7229091690601	9.72731779994568e-32	9.68894542615693e-30	21.371	19.364	16.864	15.020	16.357	14.479	15.546	14.174	14.854	13.314	15.234	12.154	16.327	17.000	12.998	9.393	5.000	4.249	5.196	3.515	4.551	35.379	7.761	7.661	0.961	0.888	0.604
Pdensi_GG_10430_c0_g1	Bud	Needles	1107.79175422762	6.15191949053999	556.97183685908	7.65701430257903	0.653278461659596	11.7209042574694	9.96031022367094e-32	9.9049392932541e-30	19.402	46.296	28.953	91.357	59.985	34.113	60.256	55.633	51.971	48.892	72.324	43.850	13.924	39.605	15.362	52.047	12.342	15.887	1.508	12.657	2.756	13.986	0.036	0.000	0.181	0.131	0.070
Pdensi_DN21317_c0_g1d417264	Bud	Needles	236.850498028596	4453.4248337466	2345.1376658876	-4.23220304624172	0.361357679225701	-11.7119499309113	1.10703950968165e-31	1.09910393520286e-29	9.496	6.310	4.580	11.130	10.026	6.607	8.106	9.891	11.949	8.372	13.311	9.876	7.599	8.444	4.366	8.385	6.837	6.348	12.224	7.174	9.886	8.106	10.938	10.906	105.863	88.060	108.110
Pdensi_GG_77762_c4_g1	Bud	Needles	8.31515479732189	462.529826978103	235.422490887712	-5.79749706939409	0.495061845753371	-11.7106521520995	1.12411636812205e-31	1.11425537962625e-29	0.341	0.171	0.226	0.212	0.245	0.073	0.074	0.084	0.086	0.000	0.057	0.172	0.327	0.130	0.237	0.456	0.401	0.335	1.695	0.377	1.281	0.272	0.028	0.000	6.278	12.606	13.821
Pdensi_DN19990_c0_g1d535540	Bud	Needles	224.57750437914	1645.79521299408	935.186358686609	-2.87388139881547	0.245440513417055	-11.7090750781316	1.14522071231775e-31	1.13334366525291e-29	5.367	7.560	6.296	9.719	10.352	7.546	9.024	10.475	10.010	8.458	10.233	7.994	5.283	8.160	5.277	7.569	6.187	5.593	4.754	8.222	5.873	5.260	2.841	1.411	31.661	38.838	43.264
Pdensi_DN15283_c0_g1	Bud	Needles	33.3625473509514	3147.19101974943	1590.27678355019	-6.55887755165392	0.560610016197922	-11.6995368654604	1.28150989275854e-31	1.26617717375178e-29	1.597	0.828	0.465	0.483	0.330	0.148	0.450	0.485	0.899	0.321	1.006	0.326	1.068	0.095	0.309	0.722	1.122	0.655	0.281	0.703	0.826	0.496	0.000	0.056	33.039	85.680	106.320
Pdensi_DN25811_c0_g1	Bud	Needles	3475.89932892595	20.8960448172624	1748.39768687161	7.32745958619883	0.627178996118687	11.6832030912148	1.55329818592063e-31	1.53224625069987e-29	60.905	143.042	92.988	163.872	169.584	123.393	170.332	119.200	144.069	109.506	137.773	97.512	66.829	136.496	91.977	147.775	106.522	105.190	65.453	40.487	57.541	10.634	7.630	2.614	0.212	1.034	0.277
Pdensi_DN48925_c0_g1d250984	Bud	Needles	105.639261848219	3069.28064025936	1587.45995105379	-4.86016153862644	0.416233644898382	-11.6765225449591	1.68029987330378e-31	1.65486612080738e-29	4.578	2.592	1.949	5.064	3.947	4.195	12.810	8.251	7.400	13.949	9.077	9.344	6.059	4.786	4.313	5.668	5.054	6.493	24.647	5.485	5.000	33.334	25.835	22.166	58.048	99.684	55.808
Pdensi_DN11834_c0_g1d336839	Bud	Needles	3465.22007342783	28639.8362628153	16052.5281681216	-3.04697510461037	0.26097891152809	-11.6751774569434	1.7070912363053e-31	1.67855764400615e-29	108.685	118.231	70.649	137.883	125.439	99.688	75.624	93.854	70.844	62.853	86.644	48.943	94.751	115.052	73.441	77.165	48.773	34.457	23.930	41.040	33.744	16.324	10.142	2.404	581.694	732.297	660.308
Pdensi_GG_94203_c4_g1	Bud	Needles	2210.21972905131	97.7230152978208	1153.97137217456	4.5182708307792	0.387283488698853	11.6665723239561	1.88881035504735e-31	1.85426779127424e-29	44.502	85.664	58.806	78.040	109.230	63.832	89.772	81.781	67.590	49.987	104.403	37.974	62.273	86.511	54.725	53.363	38.005	22.132	51.274	15.121	22.865	161.644	125.226	92.524	2.460	2.109	2.021
Pdensi_DN40006_c1_g2	Bud	Needles	0	2700.76114328968	1350.38057164484	-14.362056887204	1.232522997609	-11.6525670637102	2.22649060042551e-31	2.18228089089948e-29	0.000	0.000	0.000	0.363	0.437	2.232	0.295	0.080	0.000	0.000	0.000	0.000	0.167	0.091	0.774	0.018	0.023	0.091	0.022	8.270	2.191	10.935	79.275	406.178	38.895	71.930	79.549
Pdensi_DN14090_c0_g1	Bud	Needles	3000.3327810428	4.30390568559288	1502.3183433642	9.36223402779895	0.803561155080617	11.650929078148	2.26970666159261e-31	2.22109077568321e-29	25.501	142.926	87.141	47.160	95.870	46.097	306.273	549.775	833.588	516.902	630.646	545.121	58.426	109.135	67.964	172.595	560.730	375.519	814.619	461.216	381.065	103.125	70.653	8.525	0.058	0.126	0.135
Pdensi_DN17030_c0_g1d56746	Bud	Needles	962.449860966714	56.6828658937606	509.566363430237	4.08438773054187	0.350581317577362	11.6503291127046	2.28574346304272e-31	2.2332223194572e-29	20.578	34.704	27.006	38.058	41.647	36.555	38.355	35.127	42.431	29.814	38.269	31.192	21.200	40.979	26.169	21.121	14.099	15.231	13.678	6.337	15.200	2.892	2.699	1.170	1.095	1.435	1.414
Pdensi_DN21912_c1_g1	Bud	Needles	21.0713992439603	4988.19614350972	2504.63377137684	-7.88671785918281	0.677051691306014	-11.6486199805063	2.33204707988224e-31	2.27483962925811e-29	0.790	0.848	0.174	0.175	0.000	1.408	0.994	0.036	0.041	0.266	0.376	0.706	0.855	1.307	0.730	0.016	0.136	0.353	0.160	0.244	0.000	1.290	18.259	13.678	61.276	74.641	216.019
Pdensi_DN17680_c0_g2	Bud	Needles	568.892019402563	7250.52808368622	3909.71005154439	-3.67216086779697	0.315554655303292	-11.6371627104265	2.66742144333083e-31	2.59785678568968e-29	18.329	17.178	13.339	22.137	21.945	17.949	16.997	18.432	21.667	14.151	19.409	16.011	16.357	19.780	14.662	13.471	9.710	8.021	12.381	14.660	14.762	9.442	7.432	9.015	106.142	164.035	239.278
Pdensi_GG_96891_c0_g1	Bud	Needles	392.233801192435	7.74188348975492	199.987842341095	5.66114147856442	0.486813871958496	11.6289650000916	2.93636195012467e-31	2.85525134982249e-29	10.530	11.652	11.392	11.943	13.704	15.941	6.218	5.079	6.683	3.125	3.915	4.513	10.060	13.185	12.403	11.076	6.548	4.454	4.460	3.184	6.304	13.387	2.209	7.807	0.135	0.150	0.226
Pdensi_DN17164_c1_g1	Bud	Needles	1003.46420882125	48.8744314697978	526.169320145521	4.32906024761331	0.372348255784908	11.6263744501439	3.02682148533672e-31	2.93855515626274e-29	37.767	25.794	22.729	18.147	14.852	10.483	13.538	10.314	10.899	6.815	9.247	7.939	20.203	16.111	9.779	17.833	7.784	4.454	1.738	1.489	1.563	2.381	2.750	1.627	0.687	1.321	1.443
Pdensi_DN51142_c0_g1	Bud	Needles	242.340648225502	2577.91307880758	1410.12686351654	-3.41026745305069	0.293350069123996	-11.6252485067907	3.06699582885257e-31	2.97285407694956e-29	9.290	5.301	6.232	7.330	5.780	4.995	5.929	6.515	7.412	6.066	8.218	6.098	7.067	6.107	3.565	10.875	10.218	11.663	14.205	10.213	12.522	15.997	6.312	6.088	55.218	62.293	59.287
Pdensi_DN18586_c0_g1d479377	Bud	Needles	1538.6310006971	49.9656478075833	794.298324252342	4.92257323369258	0.423596564658269	11.6208998004122	3.22719281441202e-31	3.12319983460376e-29	28.031	53.397	49.914	69.415	57.835	34.485	66.539	50.453	52.351	51.149	52.654	42.430	25.659	42.502	26.046	39.013	30.270	21.717	15.961	8.546	12.636	19.702	3.684	2.897	0.751	1.671	1.119
Pdensi_DN18933_c0_g1d14388	Bud	Needles	613.822046654359	4523.26156999869	2568.54180832653	-2.88218627919536	0.248043260380485	-11.6196919633061	3.27314253329711e-31	3.16268041599229e-29	17.889	19.304	15.437	35.490	33.078	22.557	16.375	22.597	20.320	15.436	23.837	14.169	16.565	25.414	17.097	23.173	18.158	14.760	12.702	17.581	16.069	9.220	2.431	0.916	70.508	114.232	132.479
Pdensi_DN15296_c0_g1d466330	Bud	Needles	10667.5673373718	809.686363137173	5738.6268502545	3.71842180695138	0.320197478314953	11.6129015959765	3.54382148612024e-31	3.41884048622452e-29	282.136	406.910	225.582	299.137	405.637	265.002	231.362	180.236	163.027	137.349	141.543	82.203	285.857	371.547	244.727	127.608	87.835	71.896	29.572	80.814	40.201	12.633	36.074	4.839	14.026	25.071	17.491
Pdensi_DN25645_c0_g1d305813	Bud	Needles	104.272774141849	5286.43898313452	2695.35587863819	-5.66385294701419	0.487741160054348	-11.6124153770067	3.56403463011119e-31	3.43294305808057e-29	2.934	4.458	1.570	3.800	4.315	3.121	2.306	4.464	5.831	2.333	3.886	2.054	5.607	6.664	2.604	2.183	1.910	1.907	0.577	3.996	0.993	12.445	34.394	24.340	111.423	81.220	168.523
Pdensi_DN34274_c0_g1d437057	Bud	Needles	2710.29915842916	16.0586717177872	1363.17891507347	7.43086107735226	0.640329806129669	11.6047402545049	3.89869614537154e-31	3.74940908137244e-29	35.715	115.960	79.487	92.311	141.541	134.342	109.675	127.724	148.431	122.524	163.450	153.383	83.581	114.475	127.338	50.395	27.662	25.912	21.294	44.516	37.542	122.139	904.833	292.898	0.411	0.558	0.166
Pdensi_DN25250_c1_g1	Bud	Needles	5394.45080191973	15.2337730370468	2704.84228747839	8.55944792296157	0.737597652366675	11.6044945309919	3.90991085351801e-31	3.75430986289992e-29	237.147	181.924	46.815	236.406	178.646	44.883	204.801	149.732	48.779	123.431	137.397	33.907	160.532	130.600	31.403	222.367	124.045	26.303	87.167	41.629	19.944	97.926	42.791	84.614	0.561	0.166	0.279
Pdensi_DN15174_c0_g1d53919	Bud	Needles	207.251697069039	3279.86052660183	1743.55611183543	-3.98513757686302	0.34357100688596	-11.5991672667123	4.161073881894e-31	3.98923453392766e-29	5.810	5.668	6.276	10.472	10.666	7.654	7.638	10.550	11.164	11.360	9.643	10.183	7.675	9.686	6.820	8.716	7.349	9.045	7.174	14.704	10.579	10.854	3.843	9.507	41.096	83.920	107.588
Pdensi_DN13591_c0_g1	Bud	Needles	706.349675053821	4299.45253400917	2502.9011045315	-2.60614420289773	0.224758356890799	-11.5953161384071	4.3525547010706e-31	4.16629795309811e-29	20.709	23.451	16.429	26.778	23.942	19.994	16.465	18.863	17.758	14.087	18.217	12.327	17.636	23.721	16.776	17.261	16.469	12.539	15.952	17.902	20.170	16.751	14.627	12.441	75.478	111.421	112.539
Pdensi_DN16616_c2_g1	Bud	Needles	157.263387084465	2099.27589726437	1128.26964217442	-3.73898588677473	0.322789520216686	-11.5833558792887	5.00477072755174e-31	4.78314201760735e-29	6.046	4.046	3.434	5.354	4.143	5.948	4.021	2.010	2.082	3.238	2.499	2.912	3.340	4.758	3.957	3.699	3.592	3.082	2.632	2.263	2.804	1.690	0.298	0.327	33.929	51.649	61.261
Pdensi_GG_24905_c0_g1	Bud	Needles	2153.23201623223	88.8658300959204	1121.04892316407	4.62481745555355	0.399329218157652	11.5814652303446	5.11639844221248e-31	4.88222176079053e-29	43.272	73.149	67.505	37.345	25.034	27.435	34.178	24.248	26.713	32.627	23.195	26.583	31.772	36.996	29.934	77.014	70.154	61.490	17.774	7.556	10.865	1.328	0.995	0.287	2.444	1.998	1.543
Pdensi_DN25696_c2_g3	Bud	Needles	596.568277330103	42.8638816989865	319.716079514545	3.82851030087523	0.330711082769734	11.5766011492906	5.4150718559091e-31	5.15618989129555e-29	14.931	18.861	17.258	20.488	17.641	18.102	17.942	14.967	17.111	18.840	15.679	15.817	13.186	20.355	15.054	14.045	11.118	10.958	37.469	4.539	12.101	12.179	4.444	10.101	0.969	1.075	0.874
Pdensi_DN4520_c0_g1d448614	Bud	Needles	26.685603854611	493.626209828207	260.155906841409	-4.2129265865251	0.363920008246381	-11.5765181662473	5.42031468273487e-31	5.15618989129555e-29	0.871	0.754	0.670	0.719	0.991	0.510	0.336	0.625	0.719	0.409	0.708	0.399	0.448	0.724	0.521	0.929	1.274	1.166	1.031	1.173	1.424	0.714	0.034	0.000	7.207	15.047	12.589
Pdensi_DN20887_c0_g1d537955	Bud	Needles	1030.49439222148	9807.8604630638	5419.17742764264	-3.25086054658757	0.280868953513391	-11.5742965034851	5.56256699159888e-31	5.28331923999276e-29	30.166	29.211	28.941	49.601	53.313	27.785	41.005	54.710	60.653	52.849	65.158	50.270	27.590	33.042	15.580	43.030	47.672	44.120	35.859	54.336	54.311	35.965	5.618	28.227	151.741	214.558	320.430
Pdensi_DN38104_c4_g7	Bud	Needles	166.748625360058	1460.57150177758	813.66006356882	-3.12958046666588	0.270443233850743	-11.5720420219242	5.71070900029339e-31	5.41564099120559e-29	6.013	4.622	3.712	5.037	4.637	8.730	4.548	2.657	4.534	3.814	2.278	4.016	5.360	4.085	4.722	5.052	2.416	2.791	8.271	4.155	7.232	5.100	3.102	11.101	30.650	34.215	35.475
Pdensi_DN16408_c1_g1d470370	Bud	Needles	5.07397853481667	362.731421243308	183.902699889063	-6.15650989624067	0.532041660535837	-11.5714808686979	5.74818705374693e-31	5.44277026322146e-29	0.212	0.084	0.144	0.307	0.133	0.000	0.097	0.023	0.026	0.026	0.014	0.000	0.185	0.013	0.100	0.708	0.679	0.393	0.574	0.815	0.717	1.222	1.326	0.999	5.728	9.028	10.654
Pdensi_DN15837_c1_g1	Bud	Needles	28.6494146524509	1024.80015211105	526.72478338175	-5.15836653276835	0.445798957314206	-11.5710601115934	5.7764484722716e-31	5.46110244858503e-29	1.150	0.598	0.706	5.214	13.668	30.589	3.237	5.132	5.652	1.914	4.068	4.474	14.143	20.829	31.609	4.105	5.294	2.598	5.072	8.638	4.596	21.733	0.797	3.021	23.269	16.135	30.203
Pdensi_DN13677_c0_g1d340413	Bud	Needles	135.816928902892	2245.47279352978	1190.64486121634	-4.04796829117554	0.35010533648608	-11.5621439301782	6.40884267773623e-31	6.04965169504402e-29	5.120	3.646	2.915	3.753	2.482	2.396	1.470	1.956	2.035	1.472	1.803	1.071	4.715	3.842	3.079	1.974	2.033	3.709	1.130	2.599	2.106	2.583	0.297	0.102	31.151	63.089	64.512
Pdensi_DN25885_c1_g2	Bud	Needles	8246.49259341457	130.149452006162	4188.32102271037	5.99888846521555	0.51900323985585	11.5584798023259	6.6882318932848e-31	6.3036842438752e-29	173.324	320.548	211.504	352.387	318.930	283.807	319.968	293.643	391.993	303.571	329.808	337.118	164.011	334.046	169.903	192.338	164.950	114.977	106.773	80.468	124.388	77.239	70.026	25.119	3.755	3.643	1.292
Pdensi_DN23374_c1_g2	Bud	Needles	29.2900586991442	737.9951582877	383.642608493422	-4.65826017219342	0.40303482758044	-11.557959395615	6.72888125933809e-31	6.33226943909827e-29	0.847	0.701	0.959	1.045	0.561	1.717	0.798	0.542	0.674	0.664	0.510	0.305	1.120	0.790	1.645	0.684	0.652	0.718	1.536	1.621	0.538	5.326	11.428	21.087	9.451	24.190	18.882
Pdensi_DN17778_c0_g2	Bud	Needles	3148.26891294348	1.19043055354056	1574.72967174851	11.803684668703	1.02132225943884	11.5572578190829	6.78407036657734e-31	6.37442887415139e-29	74.937	93.230	101.007	126.573	104.942	74.647	122.106	115.468	135.781	99.514	118.361	86.447	47.273	79.300	49.760	133.913	67.319	52.280	43.315	17.535	36.408	2.696	0.901	0.100	0.044	0.024	0.008
Pdensi_DN12129_c0_g1d105271	Bud	Needles	369.587919981432	3672.70084232933	2021.14438115538	-3.31368520963101	0.286741479096801	-11.5563511078645	6.8560623733628e-31	6.43222353275874e-29	10.994	12.097	8.616	13.477	15.720	9.631	8.410	8.552	8.955	6.965	8.841	5.660	12.048	10.201	8.793	8.009	5.352	5.915	4.770	8.339	7.476	9.920	5.632	2.537	53.471	99.896	105.475
Pdensi_DN14157_c0_g2	Bud	Needles	171.747975617524	9227.88191807719	4699.81494684736	-5.74753878381202	0.497544566983386	-11.5518069439676	7.22844921385692e-31	6.77123600633006e-29	6.890	6.053	1.861	5.359	2.424	14.855	4.531	1.346	3.421	2.085	1.488	2.098	4.748	5.919	9.827	0.993	1.361	2.100	6.353	7.092	4.507	15.702	14.809	70.915	144.453	254.671	248.786
Pdensi_DN26193_c0_g1	Bud	Needles	171.316560446406	4554.25933558302	2362.78794801471	-4.73276574097011	0.409828975665303	-11.5481481837322	7.54281394404865e-31	7.05494565800294e-29	4.388	7.512	2.806	7.357	7.074	9.076	3.927	4.170	3.310	4.708	5.117	2.274	7.353	9.094	7.722	5.680	3.676	1.878	3.098	7.200	5.898	13.996	10.863	3.662	77.681	120.269	119.955
Pdensi_DN10618_c0_g1d103684	Bud	Needles	39.4529620261412	597.395533147668	318.424247586905	-3.92220163708441	0.339796477436862	-11.5427966371817	8.02721994447438e-31	7.49659260476582e-29	0.838	1.100	1.424	3.189	1.627	3.546	3.503	3.356	7.463	4.601	4.574	7.494	0.681	2.070	1.109	2.360	8.060	10.872	2.547	5.011	4.653	8.218	30.504	35.846	11.145	14.459	15.758
Pdensi_DN2768_c0_g1d971	Bud	Needles	65.1785836961972	2947.88208812945	1506.53033591282	-5.49843889247875	0.476644998365372	-11.5357108777714	8.71641297652498e-31	8.12785639818606e-29	1.790	2.453	1.343	2.452	1.185	1.548	1.967	0.828	0.466	0.288	0.648	0.338	1.265	0.633	1.797	2.791	2.312	2.342	2.820	4.439	1.386	41.874	32.913	30.919	87.528	69.627	38.762
Pdensi_DN19847_c1_g1d61791	Bud	Needles	5137.19954084262	0	2568.59977042131	14.2854219615766	1.23844601643031	11.5349573352844	8.79307552504063e-31	8.18690037920968e-29	110.876	194.070	134.494	241.586	195.980	138.371	306.202	182.545	169.808	218.615	192.441	121.251	167.671	295.184	138.820	201.462	115.192	139.989	152.622	156.344	131.560	20.048	20.099	2.786	0.000	0.000	0.000
Pdensi_DN17071_c0_g1d528962	Bud	Needles	102.139554122494	33509.6934605117	16805.9165073171	-8.35819235089243	0.724936167720915	-11.5295562879271	9.36250006044788e-31	8.70386236680152e-29	1.003	6.594	1.122	6.215	2.181	2.354	3.468	1.310	0.985	5.681	3.021	1.417	0.880	1.942	0.803	1.735	3.654	1.901	14.384	3.745	2.560	34.217	774.276	1621.983	755.124	679.810	848.719
Pdensi_DN20957_c0_g1d121366	Bud	Needles	1475.22983319641	16803.0037258757	9139.11677953607	-3.50955590517649	0.304599276198578	-11.5218786760626	1.02354665138906e-30	9.50102146585149e-29	56.209	41.011	29.716	52.055	39.249	25.295	44.935	23.411	23.644	25.331	24.618	14.482	50.271	36.705	24.810	49.126	38.653	37.123	48.871	42.072	36.578	13.969	1.257	0.074	377.307	371.385	398.013
Pdensi_DN14199_c0_g1d7958	Bud	Needles	194.751434197393	1420.49679893712	807.624116567258	-2.86469329482715	0.248765396484045	-11.5156421886469	1.1003671096706e-30	1.01986744332416e-28	5.805	5.775	5.116	14.957	15.856	9.055	11.247	16.343	36.257	18.544	11.322	25.834	3.518	11.376	1.920	20.668	22.910	11.880	17.240	8.792	6.396	1.349	2.045	0.000	32.093	29.252	35.426
Pdensi_DN33570_c0_g1d29630	Bud	Needles	6495.28039537453	3.146546537304	3249.21347095592	10.8302358024339	0.940620676143751	11.5139248765341	1.12250782086404e-30	1.03881919102194e-28	268.391	204.152	87.493	245.619	273.169	75.009	150.840	93.781	59.349	68.527	69.828	35.807	211.159	113.315	58.808	136.857	49.506	30.114	21.378	10.030	16.662	4.766	4.496	1.481	0.000	0.000	0.223
Pdensi_GG_143409_c0_g1	Bud	Needles	776.884969783106	3546.40904047399	2161.64700512855	-2.19074230520343	0.190295835611812	-11.5122976714655	1.14389462725424e-30	1.05701720850058e-28	22.245	21.240	23.077	25.186	23.408	28.462	24.904	21.367	30.158	22.268	20.842	19.473	23.254	27.395	14.163	12.840	12.098	17.401	42.685	5.656	37.951	32.531	46.629	107.519	67.412	80.192	97.619
Pdensi_DN21654_c0_g1d221635	Bud	Needles	687.195975156336	37.2030621303114	362.199518643324	4.16187614266776	0.361829871441855	11.5023011397127	1.2844465493411e-30	1.18510957786348e-28	17.147	20.459	21.185	25.737	23.520	24.103	19.757	24.562	24.831	16.195	22.888	15.607	13.916	18.445	15.765	18.386	8.922	7.065	5.015	7.792	7.268	2.558	1.122	0.823	0.501	0.960	1.181
Pdensi_DN26146_c0_g1d193914	Bud	Needles	3174.07397824616	175.442805389421	1674.75839181779	4.16689923120972	0.362388288967995	11.4984378857169	1.34324428992074e-30	1.23564377656172e-28	70.788	122.251	78.607	220.514	184.609	120.551	204.575	189.713	192.661	168.621	207.506	139.865	59.520	103.537	71.929	70.751	25.786	18.682	15.753	19.339	20.443	15.450	17.106	12.189	2.524	4.461	5.381
Pdensi_DN27020_c6_g1	Bud	Needles	360.998410894712	8.58269776137281	184.790554328043	5.44630475331475	0.473724493689596	11.4967767676446	1.36934024474397e-30	1.25776361372389e-28	10.214	10.747	9.983	9.364	11.304	13.069	8.737	9.212	8.860	7.411	8.347	6.861	10.727	11.580	13.121	7.648	3.421	2.874	3.060	2.092	4.247	1.690	3.044	2.015	0.201	0.169	0.217
Pdensi_DN24912_c0_g1d556750	Bud	Needles	711.505533229438	7641.68208376621	4176.59380849782	-3.42534615486709	0.297949802430933	-11.4963867299798	1.37554027608409e-30	1.26156987622857e-28	23.496	20.537	17.032	35.275	26.443	15.898	20.738	21.339	22.549	18.791	23.686	17.851	25.903	21.994	14.520	22.591	12.212	13.914	13.220	18.559	17.790	18.634	4.379	3.386	103.711	218.162	219.005
Pdensi_DN22323_c1_g2	Bud	Needles	2172.39440563995	222.51786828976	1197.45613696486	3.30278608450885	0.287352787178209	11.4938369554096	1.41676358200545e-30	1.29743825524043e-28	55.053	67.731	63.151	49.192	57.845	41.015	46.354	52.527	70.553	45.662	63.571	45.614	46.880	55.490	34.968	62.484	56.945	52.482	49.032	48.037	56.613	29.786	1.097	0.894	5.634	4.836	4.553
Pdensi_DN34845_c0_g1d567757	Bud	Needles	3040.06641629973	35018.5803506781	19029.3233834889	-3.52583343200144	0.306892854195453	-11.4888091521216	1.50167680849152e-30	1.37315028224462e-28	92.905	96.876	71.066	131.826	117.395	80.800	82.534	97.606	79.071	82.759	112.476	71.450	104.942	111.503	79.653	94.598	71.998	65.068	85.537	91.195	77.892	53.235	10.205	5.131	922.737	708.420	721.087
Pdensi_DN14334_c1_g1	Bud	Needles	3436.15200170896	47391.3575073228	25413.7547545159	-3.78578029372203	0.329668815677621	-11.4835862953568	1.59523519541922e-30	1.45653044472228e-28	85.020	139.489	69.996	122.406	118.090	76.887	67.020	74.977	64.413	48.045	79.756	43.916	88.646	114.771	76.681	83.055	95.295	76.416	76.388	100.530	72.708	45.438	11.854	1.939	867.091	1126.205	1294.504
Pdensi_DN20693_c0_g1d413532	Bud	Needles	1098.71640632517	11300.1979623484	6199.45718433678	-3.36266379539956	0.293133061763544	-11.4714586446481	1.83539138087747e-30	1.67331514051261e-28	33.197	35.920	25.155	42.527	40.865	28.365	20.549	25.496	19.676	14.833	26.500	11.970	39.637	42.421	32.381	32.048	21.368	18.428	19.610	33.311	24.380	16.550	1.565	0.347	173.940	261.800	356.348
Pdensi_GG_142091_c0_g1	Bud	Needles	0	1923.83022211017	961.915111055083	-13.8718164012315	1.20926672205358	-11.4712628308123	1.8395497051315e-30	1.67461797118329e-28	0.000	0.000	0.000	0.000	0.060	0.000	0.000	0.000	0.000	0.000	0.000	0.000	0.000	0.058	0.000	0.000	0.055	0.000	0.056	0.116	0.143	0.076	0.000	0.000	37.992	45.003	49.726
Pdensi_DN21827_c0_g3	Bud	Needles	529.531218727253	2669.67351040466	1599.60236456595	-2.33358212684241	0.203612735459849	-11.460884907676	2.0738497758726e-30	1.885114084418e-28	16.832	15.371	13.242	22.451	20.618	18.068	16.129	14.165	13.943	11.399	13.554	10.363	15.905	18.903	13.902	11.484	10.674	9.636	19.250	9.716	14.373	15.526	15.339	20.683	52.867	60.071	71.108
Pdensi_GG_11332_c0_g1	Bud	Needles	89.042581917371	1127.58434596439	608.31346394088	-3.66379269945609	0.319857962631136	-11.4544364295886	2.2341161545263e-30	2.02779090078802e-28	1.800	3.194	2.621	2.947	2.979	2.533	2.245	2.245	2.532	4.183	2.219	2.060	3.020	2.783	3.025	4.166	3.675	3.371	3.853	5.789	4.833	5.357	2.056	2.322	20.851	30.436	27.036
Pdensi_DN21473_c0_g4	Bud	Needles	0	1923.32876616132	961.664383080658	-13.8710240418714	1.21175262580483	-11.4470757038042	2.43212396099837e-30	2.2042515491134e-28	0.000	0.000	0.000	0.000	0.000	0.000	0.000	0.097	0.109	0.000	0.059	0.000	0.000	0.000	0.000	0.000	0.000	0.058	0.000	0.108	0.000	0.000	0.000	0.282	40.490	43.762	47.774
Pdensi_DN13704_c0_g1	Bud	Needles	349.344529543199	2800.90140955369	1575.12296954844	-3.00297359409935	0.262526144864837	-11.4387601114756	2.6768362082612e-30	2.42245780575638e-28	12.454	10.195	7.370	11.255	11.037	12.501	8.160	7.163	7.700	6.840	6.281	6.573	9.069	9.516	8.474	7.352	7.600	6.435	9.885	7.775	11.842	11.778	8.278	15.208	54.378	73.822	65.624
Pdensi_DN25625_c0_g1d193398	Bud	Needles	1354.48783014928	38.1434987413889	696.315664445335	5.1576239698987	0.451033210191086	11.4351312793876	2.79114232622943e-30	2.52218143903474e-28	21.987	49.726	43.846	33.808	70.072	60.801	54.538	75.066	69.329	64.221	78.032	55.728	42.989	66.391	66.450	19.931	16.166	14.984	20.508	17.791	40.289	20.800	3.324	1.050	0.786	0.820	1.004
Pdensi_DN4311_c0_g1d45354	Bud	Needles	848.264149460795	7128.60087193332	3988.43251069706	-3.07060495330955	0.26878822194062	-11.4238820850859	3.17717803120644e-30	2.86679577148137e-28	21.748	28.354	22.539	29.358	28.211	28.288	18.946	20.891	18.180	18.013	22.567	15.913	22.393	26.435	22.687	19.731	15.389	13.935	14.382	18.247	17.182	17.645	6.780	4.957	171.653	146.545	164.871
Pdensi_DN16203_c0_g1d278347	Bud	Needles	3.22655708577733	783.299153676047	393.262855380912	-7.91621542984145	0.693123298625728	-11.4210782490462	3.28137319938026e-30	2.95646424955029e-28	0.130	0.000	0.130	0.165	0.316	0.000	0.000	0.000	0.000	0.000	0.164	0.000	0.725	0.451	2.032	0.000	0.000	0.000	0.000	0.000	0.186	0.000	0.000	0.000	20.269	16.807	15.681
Pdensi_DN13869_c0_g1d523246	Bud	Needles	256.337678323652	1996.71912588027	1126.52840210196	-2.96270728430162	0.25952515251069	-11.4158772498152	3.48371148308946e-30	3.13416547606921e-28	6.851	8.282	6.830	5.853	6.625	7.707	5.756	8.314	12.455	15.347	12.568	15.583	10.747	12.711	5.450	8.082	6.562	9.193	4.801	8.959	7.172	5.551	3.523	4.211	33.163	46.674	59.538
Pdensi_DN10773_c0_g1d519404	Bud	Needles	5.5185378079835	1850.99040340402	928.254470606001	-8.38517574935654	0.734582230799565	-11.4148905293143	3.52347315972701e-30	3.16529637864378e-28	0.283	0.204	0.000	0.239	0.229	0.103	0.000	0.000	0.112	0.000	0.239	2.342	0.632	0.000	0.000	0.000	0.718	0.930	12.517	5.266	9.199	2.300	0.580	0.000	43.397	42.880	39.683
Pdensi_DN19708_c0_g1	Bud	Needles	21.8786416248838	585.495562805042	303.687102214963	-4.74150012915193	0.415567127643015	-11.4097093195134	3.73976958202283e-30	3.35469360006103e-28	0.605	0.872	0.404	1.407	0.488	0.771	1.234	0.844	0.476	0.835	0.637	1.308	0.796	0.817	0.565	1.629	1.968	1.239	1.794	1.290	0.724	1.074	0.250	0.000	12.327	12.139	15.677
Pdensi_GG_61014_c0_g1	Bud	Needles	4387.67479281841	60793.2541990407	32590.4644959295	-3.79239244990824	0.332466422619071	-11.406843494248	3.86501519382847e-30	3.46198156566034e-28	170.750	112.291	94.452	151.954	146.608	120.736	122.063	121.058	162.644	150.011	140.804	135.669	139.926	136.409	121.286	172.734	181.297	195.154	185.661	351.658	252.550	402.078	487.435	593.615	979.699	1352.405	1915.567
Pdensi_DN24913_c1_g2d556929	Bud	Needles	23524.2039356148	610.548076112809	12067.3760058638	5.26753299520607	0.461853306003134	11.4052079453348	3.93835055727669e-30	3.52252733444352e-28	711.949	921.782	387.209	1567.628	770.606	509.562	637.635	311.871	140.547	289.786	257.589	101.293	310.525	678.931	292.203	606.142	643.279	241.120	578.352	474.508	173.877	205.690	709.528	250.189	11.382	22.266	8.995
Pdensi_DN18705_c0_g1d217585	Bud	Needles	1115.9668779461	7.25068550005969	561.608781723081	7.20810410434236	0.632542898081722	11.3954391491897	4.40602804666321e-30	3.93508970682845e-28	17.356	45.379	32.510	61.059	44.828	47.971	164.054	129.055	219.211	101.957	182.895	137.582	13.675	35.713	27.865	22.948	11.962	12.655	7.072	5.050	11.290	2.792	0.299	0.409	0.112	0.122	0.275
Pdensi_DN20889_c1_g2	Bud	Needles	49.0982780896738	1284.89313970973	666.995708899701	-4.70926475273976	0.413274523156942	-11.3950037780369	4.42810799685282e-30	3.94906137155376e-28	1.401	2.018	0.784	1.433	3.045	1.421	0.920	1.283	0.683	0.463	1.967	0.536	1.698	2.657	1.469	1.290	1.771	0.709	0.719	1.561	0.755	0.890	4.496	19.265	28.678	32.398	26.856
Pdensi_DN21569_c0_g1	Bud	Needles	1923.98790718974	351.177124261147	1137.58251572545	2.45231592567788	0.215226108850019	11.394137722328	4.472357233908e-30	3.98273472860513e-28	61.792	57.479	45.868	58.900	40.612	41.261	43.048	37.800	42.407	52.172	46.067	39.300	52.448	47.774	38.962	30.999	32.321	32.655	48.289	20.199	45.841	53.899	25.375	13.757	6.625	8.760	8.945
Pdensi_DN12910_c0_g1d271080	Bud	Needles	9534.1003323366	683.365354134508	5108.73284323555	3.7978692718572	0.333474760975537	11.3887757524648	4.75625205051928e-30	4.22941097193785e-28	320.572	284.582	213.747	291.592	210.030	248.648	201.595	99.055	120.125	99.962	93.250	80.880	207.613	194.042	161.833	215.992	121.313	91.253	109.030	38.006	94.874	28.710	5.844	0.416	8.667	21.330	18.628
Pdensi_DN16057_c4_g5	Bud	Needles	2674.11682491109	432.036107353977	1553.07646613253	2.62559186778581	0.230561726424935	11.3878045090048	4.80955610160561e-30	4.27062132744162e-28	64.842	86.072	77.868	142.592	132.116	101.714	121.691	122.560	120.384	94.589	110.524	88.037	52.443	78.552	59.775	77.206	33.975	28.332	38.541	33.107	41.901	61.519	14.884	17.094	7.512	11.450	11.170
Pdensi_DN22380_c0_g1d424238	Bud	Needles	15.2639558631932	568.05471796938	291.659336916286	-5.212645484139	0.457789388921557	-11.3865581210145	4.87883015150808e-30	4.32587256656187e-28	0.594	0.452	0.269	0.707	0.547	1.826	0.828	0.822	0.954	0.759	0.916	0.865	0.285	0.775	0.607	0.424	0.357	0.201	0.635	0.668	0.776	5.985	2.154	3.949	14.628	11.087	12.524
Pdensi_DN53210_c0_g1d254999	Bud	Needles	2452.85951972564	23971.290467385	13212.0749935553	-3.28875783534795	0.288940404154586	-11.3821320523537	5.13292856228119e-30	4.54460458579923e-28	95.483	51.585	63.767	83.339	44.578	56.922	31.614	16.362	24.627	14.786	19.008	12.377	73.441	48.927	64.748	72.730	33.799	34.777	29.112	30.410	27.778	16.057	10.162	4.421	442.054	599.293	622.013
Pdensi_DN16405_c0_g1	Bud	Needles	2.06966158822498	617.875631279835	309.97264643403	-8.21083747787287	0.722039765204242	-11.3717247630403	5.78333499540558e-30	5.10572784623166e-28	0.101	0.018	0.067	1.580	0.987	1.782	0.542	0.584	1.083	0.615	1.289	0.781	0.690	1.703	0.790	0.061	1.329	1.232	6.641	23.909	20.138	70.378	3.331	0.516	14.803	19.029	8.301
Pdensi_DN17090_c0_g2	Bud	Needles	220.865295159717	4757.97266133108	2489.4189782454	-4.42918077043235	0.389708733371414	-11.3653618488737	6.22061590073868e-30	5.48388404916125e-28	9.262	4.706	5.047	6.153	2.463	4.817	4.184	1.539	2.341	2.537	1.877	2.962	6.913	4.947	4.542	5.157	1.612	2.379	2.202	1.785	2.759	3.850	4.481	0.736	68.555	157.694	110.417
Pdensi_DN22273_c0_g2d423683	Bud	Needles	2.09155085591905	454.29923620857	228.195393532244	-7.76428221103399	0.683176664469794	-11.3649698750465	6.24860190434127e-30	5.50065232488763e-28	0.052	0.028	0.104	0.065	0.063	0.280	0.199	0.054	0.244	0.122	0.066	0.433	0.058	0.060	0.352	0.024	0.144	0.164	2.197	0.030	0.037	0.313	0.448	5.623	7.173	9.602	14.987
Pdensi_DN9786_c0_g1	Bud	Needles	0.235940680193326	11486.0584827903	5743.14721173526	-15.4878128175907	1.36291704669992	-11.3637237534683	6.33840473185144e-30	5.57171202195141e-28	0.000	0.000	0.013	0.230	0.347	0.141	0.063	0.068	0.629	0.077	0.045	0.328	0.058	0.051	0.015	0.000	0.102	0.133	0.000	0.000	0.019	0.217	0.307	1.362	417.655	105.930	213.369
Pdensi_DN20214_c0_g2d489917	Bud	Needles	3163.32519535114	0.690964712532413	1582.00808003184	11.8267394950853	1.04303682310889	11.3387554811674	8.43352369432535e-30	7.40279990433076e-28	66.073	108.509	95.762	48.233	89.560	101.122	64.134	62.860	81.217	62.326	96.121	95.026	88.766	99.939	96.494	76.918	51.444	40.707	43.381	18.895	51.093	6.618	1.249	0.084	0.021	0.015	0.016
Pdensi_DN8905_c0_g1d332115	Bud	Needles	3.74405425299255	1931.82742894753	967.78574160026	-9.01342845141225	0.795176984188746	-11.3351224075077	8.79091035751075e-30	7.70548409722553e-28	0.060	0.032	0.210	0.303	0.036	0.227	0.594	0.000	0.000	0.071	0.000	0.036	0.302	0.069	0.271	0.218	0.000	0.076	0.823	2.912	0.000	0.723	0.000	0.613	69.370	32.129	23.244
Pdensi_DN20436_c1_g2	Bud	Needles	11.3249835582348	648.164204900509	329.744594229372	-5.83621566235475	0.514984945082993	-11.3327888865066	9.02834522361882e-30	7.90231352190556e-28	0.449	0.338	0.179	0.056	0.054	0.161	0.049	0.093	0.053	0.105	0.113	0.053	0.100	0.103	0.050	0.047	0.394	0.503	1.485	0.313	9.557	0.215	0.000	0.000	13.109	21.621	10.184
Pdensi_DN31031_c0_g1d310592	Bud	Needles	23.657047808596	747.359713979439	385.508380894017	-4.98270548159597	0.439785831694542	-11.3298453986047	9.33693986487643e-30	8.16077805255304e-28	0.388	1.016	0.608	2.375	2.270	1.440	1.892	2.484	0.585	1.754	1.961	1.048	1.172	2.170	0.311	0.699	2.366	1.515	8.236	4.578	3.650	1.844	7.483	14.583	16.042	19.407	15.847
Pdensi_DN15380_c0_g3d344350	Bud	Needles	176.953482864221	7587.88634840221	3882.41991563322	-5.42218777698369	0.478667021679339	-11.3276819404869	9.57040927280204e-30	8.35293885848243e-28	4.895	8.006	2.277	0.387	2.452	6.463	2.272	4.135	1.466	12.452	26.849	15.550	39.911	2.925	17.489	21.610	8.789	52.385	9.660	2.132	2.131	2.745	49.570	563.433	177.504	164.019	174.336
Pdensi_DN8689_c0_g1d452679	Bud	Needles	205.564680488575	1937.15533436852	1071.36000742855	-3.23793898067628	0.285972829483028	-11.3225406292259	1.01487348204319e-29	8.84511253376759e-28	5.906	6.091	5.605	7.032	6.167	8.950	3.860	4.500	6.554	4.834	4.361	4.732	4.999	6.886	6.103	6.382	2.934	2.876	2.333	4.104	4.486	5.541	0.785	0.869	27.978	49.275	59.198
Pdensi_DN11962_c0_g1d175453	Bud	Needles	4.25795587212243	2051.3906431851	1027.82429952861	-8.92007560430369	0.788015711895499	-11.3196671965427	1.04869274538214e-29	9.12689940119321e-28	0.000	0.253	0.117	0.119	0.000	0.000	0.000	0.000	0.138	0.550	0.000	0.000	0.362	0.000	0.000	0.000	0.253	0.000	0.000	0.135	0.000	0.000	0.000	0.000	33.098	76.595	34.902
Pdensi_DN15659_c1_g3	Bud	Needles	612.906287672139	3379.43065288588	1996.16847027901	-2.46413877103552	0.217704780845849	-11.3187168488519	1.06012226825633e-29	9.21330340133197e-28	17.768	18.485	16.292	21.546	22.406	17.283	17.404	18.004	19.162	17.197	20.244	16.687	13.320	18.443	10.952	15.882	11.026	9.898	6.802	11.903	11.082	16.056	7.100	4.629	54.207	88.072	94.420
Pdensi_DN21824_c0_g1d19668	Bud	Needles	3604.28842625767	51637.4737164652	27620.8810713614	-3.84064663151845	0.339609814823694	-11.3089977494093	1.18434617444487e-29	1.02783491125055e-27	137.689	106.287	66.241	115.138	94.260	76.265	50.611	47.453	46.673	32.501	50.320	24.584	101.973	102.569	90.124	72.077	55.607	50.863	40.200	64.234	56.054	54.794	41.962	101.801	819.994	1298.304	1498.895
Pdensi_GG_133265_c0_g1	Bud	Needles	0	1917.53566360756	958.767831803781	-13.8681034943307	1.22649859263624	-11.3070684121394	1.21067242349241e-29	1.04919813401446e-27	0.000	0.000	0.000	0.000	0.000	0.294	0.000	0.000	0.131	0.000	0.000	0.557	0.000	0.000	0.904	0.000	0.000	0.662	1.203	0.000	0.000	0.000	0.000	0.000	29.808	49.234	55.505
Pdensi_DN15317_c0_g1d181927	Bud	Needles	0	1779.27437060523	889.637185302616	-13.7590286318782	1.21739302318776	-11.3020432759258	1.28199913502872e-29	1.1094445829049e-27	0.000	0.000	0.000	0.146	0.000	0.000	0.000	0.000	0.000	0.000	0.000	0.000	0.000	0.000	0.000	0.000	0.000	0.142	0.000	0.000	0.249	0.704	0.142	0.233	35.772	38.607	48.074
Pdensi_DN34344_c0_g1d201263	Bud	Needles	508.672349603533	3.11347513205232	255.892912367793	7.08271993990846	0.626961497732093	11.2968977609132	1.35935563095005e-29	1.17473216124228e-27	16.145	15.448	12.056	19.571	19.730	10.157	17.480	18.560	23.984	20.573	14.215	13.900	11.358	12.335	8.452	13.597	8.296	4.728	3.719	2.954	2.791	0.807	0.715	0.535	0.000	0.109	0.117
Pdensi_DN26948_c0_g1d79071	Bud	Needles	1121.92467498022	141.411077497969	631.667876239093	3.00130030693433	0.265853935083427	11.289282989144	1.48241008088651e-29	1.27927194561116e-27	30.615	37.432	28.101	33.933	37.906	38.885	32.285	28.081	29.322	26.848	30.035	22.372	32.001	43.180	36.371	27.660	23.412	19.712	23.863	8.085	18.235	7.723	4.314	3.679	3.171	3.250	3.249
Pdensi_DN22546_c0_g4	Bud	Needles	1503.63214661686	13278.8012932552	7391.21671993601	-3.14278706080827	0.278411297712071	-11.2882885379835	1.4992756675679e-29	1.29200922942365e-27	49.511	44.164	35.435	60.969	81.329	121.457	57.997	68.360	84.736	62.009	70.898	76.535	66.258	82.883	71.189	29.329	27.033	26.653	36.467	91.127	82.480	164.262	174.766	346.069	202.044	319.575	410.228
Pdensi_DN19937_c0_g1d288584	Bud	Needles	5.79733838784474	676.552138349067	341.174738368456	-6.86200357532865	0.607899977317871	-11.2880470988083	1.50339904504128e-29	1.29374551481905e-27	0.202	0.173	0.127	0.210	0.024	0.266	0.117	0.104	0.117	0.188	0.170	0.120	0.097	0.108	0.045	0.470	0.291	0.153	0.285	2.776	0.389	13.017	0.603	1.155	21.575	10.084	12.641
Pdensi_DN16221_c0_g1d184059	Bud	Needles	924.300773139167	13872.7580838346	7398.52942848689	-3.90788353403233	0.346435955036143	-11.2802481302053	1.64281950946925e-29	1.41174337034321e-27	31.650	26.293	21.443	36.768	36.655	28.237	21.222	34.658	34.533	26.747	31.148	25.846	25.968	29.800	21.978	21.830	19.217	14.480	16.477	28.407	24.218	13.764	9.368	8.049	192.951	305.550	478.497
Pdensi_DN18354_c0_g1	Bud	Needles	1009.60671302264	152.724366568559	581.165539795599	2.71561069688919	0.240801914476174	11.2773633996913	1.69757742041356e-29	1.45675885013028e-27	28.154	27.851	30.450	22.408	14.175	14.314	17.041	9.808	10.935	9.927	9.760	7.573	17.503	16.803	11.757	34.619	16.632	13.749	10.866	13.558	7.554	8.437	0.987	0.673	2.667	3.653	4.307
Pdensi_DN9535_c0_g1d454006	Bud	Needles	22.7543867108457	2264.77594616458	1143.76516643771	-6.63792114154297	0.588840664160095	-11.2728647078257	1.78660719822846e-29	1.53101756790089e-27	0.329	1.189	0.413	3.354	0.849	0.926	3.424	1.416	0.645	1.997	1.417	0.840	0.211	0.357	0.311	0.063	0.669	0.391	2.764	1.506	1.162	3.469	15.165	31.289	64.706	46.861	39.302
Pdensi_DN19599_c2_g1	Bud	Needles	2.98242767889761	415.317345822484	209.149886750691	-7.11186523873299	0.631253037156068	-11.2662669644704	1.92562131390357e-29	1.64784305379612e-27	0.157	0.067	0.041	0.115	0.150	0.084	0.124	0.517	0.447	0.219	0.263	0.144	0.092	0.105	0.000	0.066	0.000	0.053	0.239	4.827	0.266	4.222	0.281	0.085	7.067	13.598	8.431
Pdensi_DN13615_c0_g1d392086	Bud	Needles	1316.90028483769	51.4972148036898	684.198749820692	4.6984850730533	0.417435616223619	11.2555922169716	2.17361093151782e-29	1.85746860619971e-27	29.197	42.804	40.576	59.808	43.924	50.439	47.869	43.679	46.405	41.433	49.833	40.381	30.099	44.531	34.408	47.686	18.072	12.649	15.009	11.732	16.475	10.430	1.042	0.373	1.248	1.571	0.715
Pdensi_DN10950_c0_g1d387414	Bud	Needles	422.458972830111	3700.91790319297	2061.68843801154	-3.13098604288494	0.278278043622264	-11.2512866704459	2.28238008862252e-29	1.94770507785274e-27	10.264	14.020	11.864	23.885	18.050	16.703	11.443	12.233	14.820	11.568	13.443	12.463	11.268	16.501	11.270	15.031	13.521	9.820	12.606	12.984	14.685	14.110	12.210	15.632	74.249	73.204	107.001
Pdensi_DN12400_c0_g1d389834	Bud	Needles	3589.06841125173	12.8611797812786	1800.9647955165	8.22442604904649	0.731630299942665	11.241232149203	2.55787024017211e-29	2.17976728230889e-27	44.530	158.944	102.627	52.707	199.809	194.267	46.581	73.282	92.548	51.810	90.431	124.513	138.756	205.453	246.464	71.740	76.105	59.674	76.188	51.360	78.565	14.349	3.871	0.448	0.447	0.074	0.303
Pdensi_DN14090_c0_g1d7868	Bud	Needles	103.752453174132	1377.46219941957	740.607326296853	-3.73302497267038	0.332087994216672	-11.2410717571282	2.56252222450793e-29	2.18070285893389e-27	2.508	3.271	3.092	4.350	5.758	3.227	4.282	5.734	7.340	5.625	7.760	7.905	3.257	4.095	2.684	2.797	2.685	2.207	1.944	4.834	2.901	4.632	0.550	0.537	19.267	35.464	42.465
Pdensi_GG_44478_c1_g1	Bud	Needles	1.59869886355854	1172.72540196233	587.162050412944	-9.50483099949367	0.846096931667294	-11.2337377004355	2.78445030816769e-29	2.36628140662389e-27	0.096	0.034	0.000	0.040	0.038	0.034	0.000	0.066	0.075	0.037	0.000	0.038	0.142	0.037	0.036	0.087	0.141	0.080	0.109	0.223	0.046	0.240	0.000	1.039	10.158	42.865	31.805
Pdensi_DN15539_c0_g1d467281	Bud	Needles	58.3055554263304	1194.11575467496	626.210655050643	-4.35763563546649	0.387949902328899	-11.2324699898291	2.82469935532461e-29	2.39716567558301e-27	1.417	2.391	1.192	2.059	1.827	2.792	1.142	1.635	0.854	2.021	1.849	1.627	1.195	2.650	1.020	1.206	1.779	1.883	26.201	3.865	7.990	40.380	42.460	34.631	19.211	28.852	35.461
Pdensi_DN12952_c0_g1d51325	Bud	Needles	111.176341461652	1497.65948724787	804.417914354761	-3.75213676252101	0.334079010217645	-11.231285557499	2.86282579941845e-29	2.42616578142152e-27	4.393	2.847	2.314	6.786	8.515	23.462	8.343	4.624	6.250	3.990	4.087	4.605	5.616	8.570	12.579	2.753	4.102	5.362	8.767	10.661	11.325	39.106	35.199	146.909	24.508	40.544	39.782
Pdensi_DN13863_c0_g2d178627	Bud	Needles	12.7971880800704	666.32311429683	339.56015118845	-5.70471016323858	0.507946870828271	-11.2309190013049	2.87472825103016e-29	2.43289243170286e-27	0.363	0.393	0.363	0.000	0.220	0.790	0.403	0.000	0.000	0.428	0.458	0.427	0.202	0.209	0.404	0.000	0.000	0.664	0.601	0.630	2.604	0.000	0.885	0.365	8.886	12.421	25.630
Pdensi_DN9933_c0_g1	Bud	Needles	805.328315878948	37.7519230911533	421.540119485051	4.46263484053156	0.397481058186804	11.227289322638	2.99527034196361e-29	2.5314160106317e-27	22.973	27.831	18.265	35.444	32.451	29.949	34.806	27.097	31.097	18.566	24.446	18.183	23.763	27.905	30.642	17.287	4.329	4.356	3.408	0.744	2.039	0.103	0.049	0.000	0.976	0.639	0.890
Pdensi_DN26521_c0_g1d77593	Bud	Needles	1854.24125443228	305.318912110722	1079.7800832715	2.60009331096052	0.231602366111594	11.226540361456	3.02076076229465e-29	2.54944729150086e-27	60.056	53.883	45.207	51.100	51.506	38.670	63.980	60.418	77.504	65.082	67.812	60.309	45.876	49.420	29.770	50.348	40.173	29.130	37.780	116.004	32.314	45.148	17.240	2.611	5.705	8.789	6.733
Pdensi_DN22568_c1_g1	Bud	Needles	447.375324080995	5720.98006298376	3084.17769353238	-3.67721081878901	0.327578094729518	-11.2254478487803	3.05833020358186e-29	2.57760942721391e-27	8.818	15.160	14.220	10.438	15.690	22.033	25.463	17.822	43.451	24.959	32.359	33.789	9.497	26.243	22.909	11.546	14.949	16.038	8.076	5.839	14.607	3.927	3.468	20.586	87.395	165.689	149.441
Pdensi_GG_153506_c0_g1	Bud	Needles	1.15781413327256	873.549331954426	437.353573043849	-9.55360322526315	0.851569803564421	-11.2188139894987	3.29661842860657e-29	2.77463123352556e-27	0.031	0.000	0.061	0.116	0.074	0.264	0.504	0.415	0.826	0.497	0.853	0.327	0.205	0.141	0.173	0.028	0.068	0.115	0.733	0.321	0.000	2.633	29.259	68.668	24.165	12.102	21.895
Pdensi_DN18714_c0_g1d59697	Bud	Needles	589.860484091799	4590.93091573382	2590.39569991281	-2.96106752656261	0.263973464179575	-11.2172923735556	3.35382121937649e-29	2.81890970626415e-27	14.796	20.141	15.579	24.415	27.000	22.675	19.438	20.590	22.345	17.409	22.272	16.373	17.269	21.760	17.906	16.731	16.414	16.427	16.131	33.666	27.639	17.667	11.160	8.302	71.004	130.437	121.245
Pdensi_DN26597_c0_g2	Bud	Needles	42.6493510212888	2444.11785252646	1243.38360177387	-5.84016707099294	0.521000208710197	-11.2095292350286	3.66135512032459e-29	3.07318421501718e-27	1.518	1.743	0.411	0.294	0.214	0.800	0.184	0.462	0.263	0.274	0.774	0.424	0.646	0.760	0.482	0.241	0.744	1.008	3.016	0.829	31.509	0.969	0.000	0.000	51.710	54.891	61.005
Pdensi_DN15776_c0_g1	Bud	Needles	1450.41884463525	6414.47131857953	3932.44508160739	-2.14482500075718	0.191370242372665	-11.2077247442706	3.7367554902041e-29	3.132187248804e-27	36.749	41.063	46.259	58.044	56.864	55.682	51.740	48.831	55.311	50.567	51.026	48.870	37.115	44.091	44.443	39.519	34.882	37.367	37.050	35.649	49.444	43.205	30.349	35.430	126.960	153.922	161.759
Pdensi_DN16817_c0_g1d215591	Bud	Needles	544.297061208514	4.49540455711714	274.396232882815	6.67600890261383	0.595832099972826	11.204513658996	3.87475981952183e-29	3.24343299108323e-27	12.485	17.323	16.721	15.362	25.475	17.392	25.709	32.878	37.746	32.346	40.856	33.796	17.075	18.062	14.259	22.867	21.664	20.663	16.951	10.984	20.988	2.081	0.644	0.144	0.016	0.159	0.169
Pdensi_DN19724_c0_g2	Bud	Needles	78.490540526384	1118.03277689235	598.261658709366	-3.8331497993812	0.34224511229343	-11.2000132702985	4.0767242921081e-29	3.40784158570677e-27	2.830	1.831	2.089	1.751	0.978	0.799	0.698	0.834	0.939	1.334	1.619	1.135	2.678	1.031	0.933	1.599	1.009	1.633	1.015	1.206	1.051	1.676	0.444	0.428	17.721	25.280	35.175
Pdensi_GG_156497_c2_g1	Bud	Needles	3297.63155971952	10.7892158113039	1654.21038776541	8.21691554813814	0.734106302350663	11.1930867802483	4.40815272516479e-29	3.67987791507396e-27	29.893	150.214	100.750	116.125	150.820	62.347	147.324	100.652	98.254	80.688	132.151	65.792	38.002	116.608	52.917	66.955	55.543	57.696	26.852	47.968	48.279	3.021	7.040	1.364	0.149	0.456	0.158
Pdensi_DN21250_c0_g2	Bud	Needles	1164.44360087785	50.3054459588221	607.374523418338	4.56020688239216	0.407465348652873	11.1916434059208	4.48051264829881e-29	3.7352012848053e-27	39.135	38.959	21.976	15.719	7.591	15.307	4.604	2.434	2.630	4.197	2.562	2.186	18.596	17.810	16.706	11.634	10.465	10.166	20.517	2.813	21.842	1.479	1.326	1.062	1.218	0.899	1.250
Pdensi_GG_20391_c0_g1	Bud	Needles	0.460936726539619	1676.39742706834	838.42918189744	-11.8166480444185	1.05650057674098	-11.1847057205304	4.84510086197529e-29	4.03366151408708e-27	0.012	0.000	0.012	1.059	1.271	3.315	0.933	0.593	0.653	0.125	0.572	0.665	0.449	0.205	0.658	0.043	0.132	0.225	0.860	2.700	1.875	4.388	1.858	0.535	31.624	39.972	44.467
Pdensi_DN16574_c1_g2	Bud	Needles	0	2475.3109855961	1237.65549279805	-14.236334293928	1.27300035132355	-11.1832917242531	4.92294377844384e-29	4.09291411130053e-27	0.000	0.000	0.000	0.000	0.000	0.000	0.000	0.000	0.000	0.000	0.000	0.000	0.000	0.000	0.000	0.000	0.000	0.000	0.000	0.000	0.000	0.000	0.000	0.000	27.078	74.571	75.370
Pdensi_DN22334_c0_g4	Bud	Needles	4.17399434943149	403.121836860647	203.647915605039	-6.59579807781857	0.58981682149371	-11.1827907198624	4.95082160820104e-29	4.11052180533683e-27	0.138	0.079	0.137	0.448	0.904	0.034	1.391	1.058	0.111	1.948	1.082	0.138	0.114	0.121	0.059	0.096	0.013	0.053	0.085	0.649	0.131	3.500	0.281	0.000	4.896	13.641	10.255
Pdensi_DN11068_c0_g1d387639	Bud	Needles	7449.07404412202	13.5021292622289	3731.28808669212	9.08663050069145	0.812875555356452	11.1783783394826	5.20320669334101e-29	4.3142317984233e-27	206.541	63.314	365.667	106.840	17.304	132.095	41.022	2.664	100.097	37.658	7.817	80.756	245.838	27.790	297.313	355.291	95.463	142.884	4.682	0.642	9.768	0.000	0.000	0.166	0.177	0.110	0.643
Pdensi_DN22154_c1_g3	Bud	Needles	4806.79183677495	255.438439115644	2531.11513794529	4.22377257573699	0.37791420844368	11.176538170214	5.31219764563224e-29	4.3986573676526e-27	157.318	100.494	154.196	107.123	146.864	13.658	69.270	127.386	56.594	54.048	102.641	30.202	52.164	37.706	15.341	321.306	247.744	120.506	55.367	135.225	27.041	42.643	3.467	0.820	2.992	8.280	6.958
Pdensi_DN15867_c0_g1d277333	Bud	Needles	1483.21660449031	6020.54213171124	3751.87936810078	-2.02167000308831	0.180909181598347	-11.1750547165527	5.40170739554855e-29	4.46674610065596e-27	44.284	45.092	37.819	53.709	47.353	41.307	38.659	41.588	41.255	39.217	42.727	33.575	46.493	46.514	33.479	43.344	28.698	22.639	23.877	33.793	27.014	31.861	11.049	3.148	105.159	166.838	147.961
Pdensi_DN15488_c2_g6	Bud	Needles	0	2710.77479261688	1355.38739630844	-14.3671940275989	1.28622100119965	-11.1700819798453	5.71281302840939e-29	4.71764561216844e-27	0.000	0.000	0.000	0.000	0.000	0.000	0.000	0.000	0.000	0.000	0.000	0.000	0.000	0.000	0.000	0.000	0.000	0.079	0.000	0.000	0.000	0.000	0.000	0.000	32.439	57.219	102.463
Pdensi_DN29727_c0_g1d233221	Bud	Needles	705.331262379933	5113.68526000152	2909.50826119073	-2.85859744080003	0.25594562695999	-11.1687684402082	5.79791761974507e-29	4.78148966928358e-27	18.364	24.311	17.761	31.431	32.838	29.383	19.171	25.210	26.841	21.207	24.617	18.241	18.052	29.706	21.076	24.206	23.137	16.592	21.450	31.037	24.431	21.999	13.253	14.485	81.189	138.214	139.229
Pdensi_GG_85785_c0_g1	Bud	Needles	1.64615194182753	621.096630446645	311.371391194236	-8.56957453373616	0.767741716809655	-11.1620540425326	6.25299099438612e-29	5.14986266365838e-27	0.025	0.120	0.000	0.093	0.015	0.291	0.000	0.013	0.015	0.043	0.031	0.073	0.041	0.057	0.042	0.000	0.041	0.000	0.071	0.014	0.053	0.037	0.000	0.025	14.444	15.009	12.887
Pdensi_DN19667_c0_g1	Bud	Needles	1389.27357428123	16692.1921165358	9040.73284540852	-3.58693095715693	0.321383369471511	-11.1609102955618	6.33396682026822e-29	5.20956035108843e-27	43.282	42.342	33.593	52.447	47.101	29.423	33.195	27.399	35.507	28.813	29.490	24.539	51.477	42.623	29.232	42.013	28.381	33.164	19.153	31.416	26.461	15.701	3.126	1.078	229.031	390.846	557.454
Pdensi_DN26379_c1_g1d77167	Bud	Needles	204.377628001846	1070.90822934734	637.642928674591	-2.39232476444057	0.214474407373565	-11.1543600643861	6.81816100973146e-29	5.60029324061705e-27	5.916	5.930	5.670	5.496	6.284	4.692	5.430	5.493	7.545	7.650	5.151	6.210	5.618	5.443	5.325	7.362	7.421	9.369	6.889	9.038	7.995	7.812	7.147	9.182	17.968	28.504	28.332
Pdensi_DN18987_c0_g1	Bud	Needles	277.550529268153	3486.93425154238	1882.24239040527	-3.65186903986468	0.327908506380844	-11.1368536308213	8.30000395148265e-29	6.80833345522889e-27	6.920	8.513	8.314	13.027	11.847	9.485	7.571	10.227	11.449	8.079	9.558	7.719	6.497	8.745	6.657	9.559	6.208	6.054	3.594	5.779	6.713	1.932	0.250	0.192	51.873	75.288	117.463
Pdensi_DN20871_c0_g1d414504	Bud	Needles	436.143419982167	4560.19464076023	2498.1690303712	-3.38612527991993	0.304077693611319	-11.1357240306097	8.40591315951678e-29	6.88600285351764e-27	11.713	16.269	9.396	12.835	17.657	22.837	9.288	9.548	8.571	2.660	6.199	3.886	10.316	19.094	17.337	7.848	9.421	9.444	10.134	12.891	10.606	4.510	2.412	0.187	93.816	95.168	124.180
Pdensi_DN39697_c2_g3	Bud	Needles	8.92579984443018	2628.59047754045	1318.75813869244	-8.2049725064082	0.737576547391746	-11.1242318311544	9.56260177065032e-29	7.82310075789056e-27	0.110	0.569	0.087	0.000	0.000	0.126	0.032	0.000	0.068	0.000	0.053	0.000	0.047	0.034	0.066	0.000	0.124	0.110	0.270	0.136	0.334	0.449	0.210	0.679	37.257	49.148	98.187
Pdensi_DN27245_c4_g1	Bud	Needles	4338.8540986972	0	2169.4270493486	14.0417512094025	1.26325895810586	11.1154970398601	1.05461707207397e-28	8.61626360735588e-27	74.353	138.598	157.028	18.822	62.052	35.923	9.845	16.487	25.076	9.035	6.785	7.301	120.026	162.157	110.686	51.422	7.765	22.676	1.827	0.000	2.969	0.000	0.000	0.000	0.000	0.000	0.000
Pdensi_DN16496_c2_g2	Bud	Needles	10.3793835660211	1638.27943947994	824.329411522982	-7.3011296636517	0.656878855438622	-11.114880016615	1.06193287362366e-28	8.66449671900626e-27	0.447	0.300	0.139	0.035	0.602	0.719	0.061	0.087	0.195	0.033	0.000	0.099	0.093	0.352	0.595	0.166	0.369	0.140	0.127	0.518	0.359	0.137	0.650	3.592	11.768	49.590	57.419
Pdensi_DN24807_c0_g1d366088	Bud	Needles	1590.12321229465	119.892577305458	855.007894800055	3.74741006917232	0.337366613749704	11.1078272610359	1.1492174354491e-28	9.36421436744363e-27	39.130	55.261	41.760	71.796	58.339	34.144	59.446	63.589	75.279	64.224	55.974	56.322	24.151	43.291	18.984	43.024	22.779	15.435	8.962	10.675	18.219	2.973	0.132	0.278	2.946	3.071	2.100
Pdensi_GG_83102_c3_g1	Bud	Needles	0	1915.48124428342	957.74062214171	-13.8658482147583	1.24850745930948	-11.1059394250052	1.17376498021354e-28	9.55155144442467e-27	0.000	0.000	0.000	0.000	0.000	0.000	0.000	0.000	0.000	0.000	0.000	0.000	0.000	0.000	0.000	0.000	0.000	0.000	0.000	0.000	0.000	0.298	0.120	0.000	35.254	64.677	33.715
Pdensi_DN20047_c2_g1	Bud	Needles	26.5811567701731	1119.28710060336	572.934128686765	-5.39617715953044	0.485967621082343	-11.1039849682004	1.19972688677912e-28	9.74988643604062e-27	0.676	1.238	0.379	0.713	0.708	0.754	0.715	0.316	0.297	0.542	0.265	0.284	0.366	1.016	0.366	0.260	0.498	1.202	0.372	0.123	0.429	0.112	0.515	0.285	24.158	23.222	29.186
Pdensi_DN11854_c0_g1d336843	Bud	Needles	718.402429639422	50.6387385261628	384.520584082792	3.80223041376344	0.342453860185285	11.1028983925199	1.2144059156217e-28	9.85441178649425e-27	22.615	21.297	17.730	37.318	35.835	36.438	36.721	32.087	39.427	29.730	37.315	31.085	21.255	31.431	20.062	20.763	13.802	12.670	14.184	11.025	10.974	35.281	9.771	4.394	0.793	1.121	1.641
Pdensi_GG_36188_c0_g1	Bud	Needles	685.854854679434	5.54425340288514	345.69955404116	6.73329556572241	0.606450454563759	11.1027958097021	1.2158009228574e-28	9.85441178649425e-27	15.146	23.747	19.750	31.208	28.842	18.945	25.002	16.422	16.222	12.693	15.066	7.836	13.150	20.706	10.001	19.131	17.514	7.721	14.753	3.315	7.953	2.928	0.853	0.140	0.000	0.156	0.251
Pdensi_DN22693_c6_g1	Bud	Needles	0	2093.49301537554	1046.74650768777	-13.9947177360382	1.26132092916112	-11.0952870221108	1.32234855365329e-28	1.07038707396444e-26	0.000	0.000	0.000	0.000	0.000	0.000	0.000	0.000	0.000	0.000	0.000	0.000	0.000	0.000	0.000	0.000	0.000	0.064	0.000	0.000	0.000	0.078	0.000	0.000	26.025	53.809	68.702
Pdensi_DN21923_c1_g1	Bud	Needles	2852.29385867554	0	1426.14692933777	13.4365870784282	1.2123216250512	11.0833518109196	1.51107630208929e-28	1.22154293369292e-26	95.160	78.640	71.059	56.075	37.704	62.146	23.907	22.660	54.070	28.876	14.868	34.414	39.222	78.074	36.826	84.776	16.280	10.817	2.631	1.162	2.924	0.283	0.217	0.000	0.000	0.000	0.000
Pdensi_DN22178_c0_g2d422800	Bud	Needles	16.2697908389634	478.945142605629	247.607466722296	-4.88249068636577	0.44072856641301	-11.0782260521556	1.60011414318979e-28	1.29181846689073e-26	0.497	0.600	0.298	0.504	0.361	0.543	0.442	2.807	0.235	2.104	1.508	0.469	0.554	0.344	0.000	0.446	0.323	0.244	0.221	0.692	0.427	0.605	1.585	1.402	7.048	12.506	14.117
Pdensi_GG_98376_c1_g1	Bud	Needles	0	3006.53119987665	1503.26559993832	-14.5166303597692	1.31040302682638	-11.0779890328294	1.60435491200959e-28	1.29354013582355e-26	0.000	0.000	0.000	0.000	0.000	0.000	0.000	0.000	0.000	0.000	0.000	0.000	0.000	0.000	0.000	0.000	0.196	0.223	0.000	0.000	0.000	0.000	0.000	0.000	25.731	95.482	95.839
Pdensi_DN14346_c0_g1d213266	Bud	Needles	44.6474895228663	1312.87480129722	678.761145410043	-4.88042883458348	0.440575710068433	-11.0773897040883	1.6151279570623e-28	1.30051713991432e-26	0.892	1.649	1.270	1.688	1.921	0.829	0.914	4.319	4.790	2.540	5.473	4.591	1.276	2.202	0.571	1.606	1.949	3.474	0.787	7.409	3.830	0.965	1.016	0.386	15.652	35.959	41.792
Pdensi_DN19231_c0_g1d483147	Bud	Needles	557.397290779633	5.69410296197062	281.545696870802	6.48199747715902	0.585219852703435	11.0761749575229	1.63718387158718e-28	1.31654902764056e-26	12.594	21.242	13.865	35.040	48.007	50.054	38.161	32.385	38.030	30.451	39.448	27.707	22.581	32.953	39.721	20.075	13.615	8.091	13.557	4.925	7.243	44.932	15.533	28.237	0.072	0.153	0.212
Pdensi_DN12469_c0_g1d459280	Bud	Needles	617.48135819925	4285.30349987886	2451.39242903905	-2.79449429553479	0.252396175487097	-11.0718567353159	1.71803552708502e-28	1.37975792978214e-26	21.925	14.217	16.887	17.216	15.168	14.042	14.422	12.842	13.807	16.941	13.916	13.028	18.159	16.051	15.051	17.477	9.989	12.415	9.617	9.451	12.249	14.303	7.055	10.111	89.902	95.135	109.065
Pdensi_GG_69326_c0_g1	Bud	Needles	10.1060158056856	544.40308774276	277.254551774223	-5.74549777562092	0.519173369845472	-11.066626505383	1.82128312655882e-28	1.46076429799045e-26	0.504	0.212	0.163	0.109	0.144	1.088	0.190	0.181	0.395	0.191	0.138	0.312	0.412	0.251	0.813	0.070	0.049	0.193	0.226	0.216	0.344	0.540	1.410	5.065	11.424	14.149	11.881
Pdensi_DN11215_c0_g1d387893	Bud	Needles	306.074932279623	3625.45481700163	1965.76487464063	-3.56713152680383	0.322379393188913	-11.0650109844754	1.85440154774559e-28	1.48538532330321e-26	7.497	10.016	8.672	8.075	9.996	7.593	6.504	6.297	8.175	5.390	6.854	5.307	9.383	9.823	7.792	6.421	4.400	5.953	5.540	6.427	6.887	8.501	2.295	1.215	49.109	93.747	113.370
Pdensi_GG_100046_c0_g1	Bud	Needles	2311.83989996457	15593.7213327578	8952.7806163612	-2.75406818966609	0.249264027777789	-11.0487991958521	2.22166605647014e-28	1.77724594819867e-26	74.129	67.313	56.951	85.432	79.887	69.904	50.081	48.645	50.311	39.315	47.547	38.399	65.789	71.885	66.684	51.741	48.202	46.221	46.064	63.683	66.138	90.657	23.564	20.381	235.081	412.452	448.823
Pdensi_DN22136_c0_g2d422865	Bud	Needles	65.9187545680913	721.467905890654	393.693330229373	-3.45528338028875	0.312749470262026	-11.0480870755556	2.23935672894406e-28	1.78906524502371e-26	2.106	1.824	1.732	2.460	1.387	1.408	1.495	1.408	1.757	1.447	1.543	1.202	2.065	1.767	1.096	2.713	1.090	1.302	1.761	1.560	1.715	0.943	0.220	0.138	10.822	22.286	17.758
Pdensi_GG_12940_c1_g1	Bud	Needles	1615.49810369562	63.6328240401965	839.56546386791	4.65450173601734	0.421336418407012	11.0469960171378	2.26673250116512e-28	1.80858135336786e-26	43.807	58.303	36.389	49.666	63.794	73.148	43.000	41.662	52.012	35.964	41.479	39.976	36.789	59.109	47.038	33.117	16.974	9.727	20.986	9.683	38.065	10.115	9.862	0.956	1.026	1.088	2.311
Pdensi_DN40047_c3_g1	Bud	Needles	3.0052355823119	333.782637396109	168.393936489211	-6.79174413686017	0.614989274157618	-11.043679007513	2.35201506319308e-28	1.87418945756283e-26	0.113	0.071	0.055	0.833	0.489	1.756	1.068	0.644	0.657	0.325	0.630	0.359	0.256	0.513	0.371	0.091	0.097	0.139	0.252	3.297	2.894	1.756	4.875	15.276	5.855	6.442	10.880
Pdensi_DN28517_c0_g1d196074	Bud	Needles	601.508685674428	4366.19455285519	2483.85161926481	-2.86039555522968	0.259081657513074	-11.0405174287004	2.43626152845082e-28	1.93880283529387e-26	19.825	15.978	15.839	24.355	23.949	16.555	17.963	20.996	23.604	18.168	22.264	17.851	17.405	19.750	13.388	15.740	9.989	10.385	7.550	9.354	10.262	21.143	9.745	7.187	66.223	111.979	128.536
Pdensi_DN9798_c0_g1	Bud	Needles	3186.45685224454	1.19043055354056	1593.82364139904	11.8106188260254	1.06982250822996	11.0397928022343	2.45598841358727e-28	1.94984386105572e-26	56.286	118.815	96.946	113.190	179.905	117.174	162.764	233.503	244.600	175.869	214.700	167.161	86.178	120.145	98.790	119.735	115.985	86.135	98.434	63.580	100.444	9.964	8.233	0.796	0.042	0.015	0.000
Pdensi_DN17850_c1_g2	Bud	Needles	1573.71639074632	182.686855532986	878.201623139654	3.10764560587787	0.281495390280794	11.039774409016	2.45649119838987e-28	1.94984386105572e-26	36.880	45.754	51.881	52.942	53.516	55.125	56.423	47.622	58.399	35.033	61.495	32.633	39.005	51.961	54.000	38.857	31.763	31.865	29.943	21.110	24.199	25.822	32.462	60.079	3.610	5.238	3.804
Pdensi_GG_22266_c0_g1	Bud	Needles	1855.13188664481	11277.6885953098	6566.41024097729	-2.60411137125113	0.235922919629445	-11.0379753494968	2.50616572649851e-28	1.98670297778771e-26	62.874	50.797	45.596	55.145	43.901	53.237	38.882	34.621	36.205	35.102	33.794	28.985	46.460	47.052	34.964	41.856	41.397	42.491	47.050	56.830	58.995	50.716	17.466	18.000	182.016	291.153	316.368
Pdensi_DN12826_c0_g1d51242	Bud	Needles	3837.16889412958	1.53177898415031	1919.35033655687	11.4970210008624	1.04263868662074	11.0268505747903	2.83624087411862e-28	2.24546104920382e-26	40.753	131.263	154.318	253.866	339.227	92.999	286.806	238.575	207.117	198.190	214.811	139.817	54.220	107.231	52.306	152.621	155.564	155.058	27.071	2.116	39.765	0.000	26.949	7.400	0.045	0.065	0.000
Pdensi_DN21928_c0_g1	Bud	Needles	626.871878136867	2925.63429517047	1776.25308665367	-2.2218395990457	0.201554223198952	-11.0235328428348	2.94277888564882e-28	2.32680520730354e-26	18.317	15.821	19.536	19.567	10.883	12.862	10.733	11.023	15.896	9.192	8.819	13.317	12.759	13.259	8.937	17.356	11.171	17.912	21.166	11.587	22.799	8.655	6.960	4.982	61.052	66.710	73.143
Pdensi_DN21396_c0_g3	Bud	Needles	0	1799.5151399618	899.7575699809	-13.7746162240352	1.24989800842331	-11.0205921852866	3.04052142219204e-28	2.400994503236e-26	0.000	0.000	0.000	0.000	0.000	0.000	0.000	0.000	0.000	0.000	0.000	0.000	0.000	0.000	0.000	0.000	0.062	0.071	0.192	0.463	0.163	0.086	0.000	0.000	45.300	31.814	44.088
Pdensi_GG_51082_c0_g1	Bud	Needles	71.5330896782711	1589.29460598522	830.413847831744	-4.47420816580851	0.406149346799932	-11.0161648690586	3.19378366878433e-28	2.51877872192288e-26	1.465	3.203	1.473	0.817	0.281	1.634	0.962	1.713	1.747	1.762	2.061	1.286	0.322	0.948	0.541	1.848	1.431	1.073	2.455	0.368	1.621	0.028	0.000	0.271	31.204	40.777	37.844
Pdensi_DN19743_c0_g2	Bud	Needles	11.1835429591481	2023.96662858415	1017.57508577165	-7.49493717679209	0.680410571895033	-11.015315584997	3.22404791214167e-28	2.53938264114604e-26	0.683	0.130	0.154	13.858	7.865	35.874	17.894	8.468	8.572	4.185	6.164	6.101	5.796	9.233	14.221	0.452	1.538	0.622	3.419	2.568	2.436	30.691	21.170	156.425	46.793	61.357	30.307
Pdensi_DN18991_c1_g1	Bud	Needles	140.041442929781	1162.02390685759	651.032674893687	-3.055402551084	0.277488385303376	-11.0109205030097	3.3852711097434e-28	2.66294973692982e-26	3.510	4.162	4.314	3.930	2.280	2.784	1.376	2.340	2.420	1.409	2.976	2.111	3.191	3.900	3.353	3.862	3.906	3.916	2.140	2.798	2.529	3.685	0.339	0.298	17.848	31.909	31.914
Pdensi_DN38616_c0_g3	Bud	Needles	1752.6358348589	36.070702671622	894.353268765261	5.66083431450839	0.514307421899612	11.0067132486634	3.54708804312501e-28	2.78666685098618e-26	32.500	66.693	50.531	57.883	53.076	68.096	59.096	42.290	50.714	33.047	58.172	38.567	38.985	61.841	63.428	40.816	22.082	18.087	22.393	8.478	15.868	5.304	4.079	0.872	1.157	0.764	0.477
Pdensi_DN27256_c9_g1	Bud	Needles	54.3718579513067	1204.96596744604	629.668912698671	-4.47260846033233	0.406381613203328	-11.0059321460849	3.57796394023709e-28	2.80732907264869e-26	1.217	1.673	1.744	1.552	1.208	1.485	1.345	0.903	1.319	1.496	0.949	1.338	0.983	0.791	2.271	0.328	0.327	0.298	0.987	0.332	0.671	0.502	0.108	0.334	14.228	35.093	36.542
Pdensi_DN12107_c0_g1d337459	Bud	Needles	480.032933459147	10.8057515139297	245.419342486539	5.40824816711739	0.491401974157483	11.0057518112131	3.58513012088028e-28	2.80935924427652e-26	14.227	15.800	11.145	12.531	14.598	14.687	11.234	10.967	11.816	8.563	8.937	8.715	14.052	14.388	13.887	11.983	6.427	5.895	10.812	2.235	5.295	0.391	0.091	0.063	0.124	0.425	0.216
Pdensi_DN21942_c0_g1d19788	Bud	Needles	6704.18273038708	1.69816424586163	3352.94044731647	12.7822704325702	1.16175774982852	11.0025265030141	3.71572924625798e-28	2.9079846857481e-26	256.559	248.690	72.581	365.030	291.747	152.870	376.092	304.999	299.079	315.622	315.929	232.330	260.290	300.119	127.194	173.809	182.313	67.908	125.580	108.412	39.757	34.822	23.191	2.121	0.107	0.000	0.000
Pdensi_DN15297_c0_g1d214158	Bud	Needles	0	5706.79101291339	2853.3955064567	-15.4403152110091	1.40338155410784	-11.0022218589191	3.72830614654758e-28	2.91411057622573e-26	0.000	0.000	0.000	1.077	0.516	1.382	0.942	0.445	0.000	2.005	0.000	0.250	0.471	0.489	0.471	0.190	0.000	0.000	0.938	0.491	0.000	0.322	0.000	0.000	228.395	68.228	64.828
Pdensi_DN11523_c1_g1	Bud	Needles	70.5970031238954	3819.54388363317	1945.07044337853	-5.7585375850826	0.523681396976315	-10.9962615023788	3.98304537182769e-28	3.1092584590233e-26	1.036	3.496	1.479	3.312	8.420	5.998	2.577	4.174	3.106	1.428	3.985	1.763	2.198	5.987	3.678	1.392	4.121	1.676	4.407	6.467	6.766	6.885	2.238	0.347	53.653	124.867	92.000
Pdensi_DN19738_c0_g1	Bud	Needles	763.701304162803	59.6140401732241	411.657672168014	3.64678277820421	0.331652143028572	10.995806464275	4.00318796196519e-28	3.12101148389197e-26	21.642	19.842	23.906	23.276	18.483	13.505	19.161	15.384	15.043	13.313	18.778	10.374	17.741	16.801	11.609	22.233	14.486	12.398	18.887	13.138	22.754	13.507	4.299	3.985	0.842	1.962	1.435
Pdensi_DN20708_c0_g1d63858	Bud	Needles	991.035374855272	6317.31262007751	3654.17399746639	-2.67288557235845	0.24308694868373	-10.9955947319739	4.01259485874365e-28	3.12437541558292e-26	25.857	32.556	26.444	44.207	41.313	32.695	21.934	25.116	26.268	21.490	26.848	23.345	31.780	40.063	26.270	27.550	17.754	16.060	13.267	24.025	21.400	26.307	17.988	11.525	98.176	177.528	168.139
Pdensi_GG_87157_c0_g1	Bud	Needles	331.01264679755	2354.87504084823	1342.94384382289	-2.83131203750606	0.257611388933566	-10.9906322434999	4.23945857546478e-28	3.29683726001004e-26	10.659	10.616	7.144	12.806	11.028	10.136	8.781	6.433	6.125	6.043	5.795	4.308	10.311	12.154	6.955	9.839	6.665	4.679	8.835	7.986	7.249	6.139	3.380	1.657	40.740	64.450	59.164
Pdensi_DN22080_c1_g1	Bud	Needles	49.9980252906724	1408.34589035196	729.171957821316	-4.81524359462423	0.438193839558365	-10.9888436575861	4.32430666035078e-28	3.35856308555877e-26	1.420	1.289	1.565	0.779	0.903	1.927	2.188	4.255	6.394	4.982	4.543	5.505	0.853	1.333	0.625	2.179	1.265	2.162	7.104	0.412	3.619	4.790	8.432	26.392	32.653	18.756	43.915
Pdensi_GG_109027_c0_g1	Bud	Needles	3.31051860846828	3033.10326875916	1518.20689368381	-9.84707757412777	0.896329768630507	-10.9859985897523	4.4627563579789e-28	3.46171102220621e-26	0.000	0.168	0.124	0.117	0.225	0.470	0.171	0.162	0.474	0.182	0.079	0.111	0.104	0.108	0.386	0.056	0.000	0.117	0.319	0.036	0.223	0.141	0.459	3.866	48.287	27.760	134.417
Pdensi_DN35299_c0_g1d437911	Bud	Needles	322.526063503011	1717.48575281058	1020.0059081568	-2.41403238978266	0.219753342615175	-10.9851907645839	4.50286290869118e-28	3.4884111046536e-26	10.154	9.712	7.819	16.432	14.023	9.587	11.609	11.618	10.623	10.128	11.167	7.338	12.299	11.343	8.298	10.757	6.878	6.618	6.886	9.010	8.279	9.337	3.119	1.854	29.674	44.117	45.920
Pdensi_DN9952_c0_g1d209534	Bud	Needles	3880.06665170693	199290.979429886	101585.523040796	-5.68263940258393	0.517620842515621	-10.9783821203305	4.85541505339851e-28	3.75679320846623e-26	102.074	142.801	87.675	158.437	122.713	138.872	106.117	88.863	87.351	56.935	118.244	57.174	114.354	139.447	132.288	131.576	129.676	118.297	199.742	118.252	116.081	62.058	29.153	6.042	6811.816	2486.940	3625.066
Pdensi_DN16725_c0_g1d111861	Bud	Needles	3564.20261738045	266.161186208187	1915.18190179432	3.73852452214081	0.340784697622728	10.9703415329981	5.30715485214488e-28	4.10114735847674e-26	73.334	125.021	106.220	122.717	94.109	101.907	107.315	68.440	81.294	77.397	76.291	63.824	69.081	112.963	76.343	77.334	81.034	72.265	37.349	28.917	37.813	14.046	9.426	9.108	4.401	8.649	5.642
Pdensi_DN17887_c0_g1d282424	Bud	Needles	1021.39803343191	18.9806479783152	520.189340705115	5.77886288193459	0.526826559401727	10.9691942799869	5.37492109876706e-28	4.14828973405095e-26	40.904	27.789	19.264	56.091	44.170	18.078	44.580	36.286	30.902	37.330	36.516	22.502	27.579	25.355	9.601	20.714	12.016	6.999	13.501	10.131	9.452	7.620	3.915	2.081	0.447	0.626	0.228
Pdensi_DN22002_c1_g1	Bud	Needles	19.4652722998445	461.995055931192	240.730164115518	-4.56373930868452	0.416120930877644	-10.9673389873927	5.48633078839035e-28	4.22895475104606e-26	0.666	0.404	0.604	1.522	1.561	2.857	2.052	0.450	0.743	1.959	0.547	1.335	3.337	2.291	2.307	0.706	5.481	22.053	0.493	0.336	0.620	1.172	2.057	2.701	11.463	10.993	8.804
Pdensi_DN24471_c1_g2	Bud	Needles	371.767101615768	5.15298780852369	188.460044712146	6.16965025170674	0.562802333868464	10.9623750301446	5.79580423792682e-28	4.46189662015653e-26	9.156	11.698	10.950	11.219	18.202	14.303	12.059	15.552	17.065	12.562	16.717	13.122	10.965	13.121	14.144	11.035	6.120	5.622	4.485	2.906	5.035	9.723	1.610	1.439	0.105	0.119	0.116
Pdensi_DN16592_c0_g1d184976	Bud	Needles	955.590164551511	9396.42884507709	5176.0095048143	-3.29785860792184	0.3009107647223	-10.9595899999301	5.97695318969048e-28	4.59558793057442e-26	32.216	25.852	23.988	29.044	34.575	26.668	21.024	21.437	24.353	17.675	31.926	17.664	33.834	32.823	28.758	20.936	16.553	15.755	17.607	15.581	15.316	8.652	4.932	2.510	143.244	208.068	307.284
Pdensi_GG_59400_c0_g1	Bud	Needles	0.674988139038879	1545.57061895375	773.122803546394	-11.1232196902103	1.01500072315626	-10.9588293253835	6.02739932954815e-28	4.62857497700983e-26	0.055	0.000	0.000	0.000	0.000	0.000	0.000	0.000	0.000	0.000	0.000	0.000	0.000	0.000	0.000	0.000	0.000	0.000	0.000	0.000	0.000	0.000	0.000	0.000	24.278	23.849	59.607
Pdensi_DN23582_c0_g1d549267	Bud	Needles	2503.5743267569	260.727411773822	1382.15086926536	3.27162214071976	0.298549096833292	10.9584057544365	6.05567236939557e-28	4.64447361961255e-26	64.681	90.041	59.792	108.741	90.854	72.778	88.522	67.189	75.386	70.740	79.046	63.521	52.388	74.091	49.423	61.862	47.242	33.124	52.351	17.429	29.159	14.460	11.405	17.183	6.079	5.476	6.175
Pdensi_DN24950_c0_g4	Bud	Needles	510.197104179983	8.75735087439706	259.47722752719	5.97765263191655	0.545687736955091	10.9543466475379	6.33337370918282e-28	4.85139588856842e-26	12.338	17.857	13.499	6.652	4.375	11.774	8.277	11.545	13.627	10.626	13.138	11.129	10.595	10.323	11.770	13.301	5.556	5.269	6.408	1.753	6.610	0.176	0.347	0.016	0.258	0.106	0.226
Pdensi_DN17444_c0_g1d281287	Bud	Needles	458.939435453168	2349.31535832409	1404.12739688863	-2.35631289727477	0.215115437529647	-10.9537136169041	6.37780609908485e-28	4.8793397608672e-26	14.179	13.239	11.948	19.110	17.651	17.033	15.751	18.757	22.907	18.194	17.045	17.832	12.963	13.234	8.972	10.719	9.455	10.525	9.959	10.977	11.626	9.435	4.127	4.328	43.007	53.020	66.865
Pdensi_DN21038_c0_g1	Bud	Needles	699.093953746849	5278.47605197735	2988.7850028621	-2.91706409771269	0.266369083875213	-10.9512112114304	6.55649713903408e-28	5.00980068442981e-26	23.169	18.498	18.321	27.736	23.070	25.588	19.493	21.722	24.685	25.811	21.141	23.249	18.913	22.734	14.143	23.993	21.871	16.690	21.710	26.024	27.581	42.851	25.148	53.432	80.861	129.038	160.508
Pdensi_GG_139768_c0_g1	Bud	Needles	969.887800363404	4.76999006547516	487.32889521444	7.99221375208556	0.729837057435694	10.9506823073173	6.59489597131928e-28	5.03287353373429e-26	24.528	38.870	19.748	30.355	22.462	12.717	22.293	15.372	17.052	12.718	11.939	8.991	14.619	18.091	7.334	9.472	4.936	4.161	3.674	0.620	2.418	0.267	0.109	0.000	0.184	0.067	0.036
Pdensi_DN8644_c0_g1d102483	Bud	Needles	1312.17422395511	6677.4002114817	3994.7872177184	-2.34794714147882	0.214434938372028	-10.9494616842957	6.68436760902697e-28	5.09481668803811e-26	39.037	38.459	34.984	40.429	43.375	38.241	34.380	32.393	32.921	33.804	30.332	25.188	41.469	39.727	29.235	35.037	22.301	19.406	28.540	36.035	37.612	48.982	44.255	53.675	104.813	180.245	183.512
Pdensi_DN20030_c0_g1d410777	Bud	Needles	420.612061602451	3576.13914790717	1998.37560475481	-3.088308591997	0.282089555798992	-10.9479721191721	6.7951852036521e-28	5.16710943541504e-26	15.102	11.868	9.185	13.186	10.715	11.109	9.709	9.807	10.373	8.499	8.117	6.716	11.617	10.200	7.345	10.296	6.097	6.321	6.716	7.417	8.368	6.819	2.711	1.716	57.300	95.076	98.183
Pdensi_DN18654_c0_g2	Bud	Needles	216.622366878663	2197.38875034039	1207.00555860952	-3.3431677401048	0.30536899957373	-10.9479604831256	6.79605801193007e-28	5.16710943541504e-26	4.311	6.662	7.510	12.857	6.966	6.975	6.183	7.094	6.726	6.449	8.286	5.707	3.821	6.448	4.532	4.188	6.652	6.808	36.274	15.364	62.526	26.569	36.092	43.613	40.181	56.460	56.004
Pdensi_GG_67055_c0_g1	Bud	Needles	28.4768709384061	2260.74568759434	1144.61127926637	-6.31031653068072	0.576528652822402	-10.945364987132	6.99354836140456e-28	5.31068251003341e-26	0.654	1.164	0.614	1.475	1.640	2.915	2.037	2.439	4.075	3.393	8.704	5.001	1.708	3.054	1.507	0.865	1.249	1.246	2.985	5.020	4.676	3.487	3.248	9.045	78.368	36.770	31.562
Pdensi_DN34050_c0_g1	Bud	Needles	2375.39539057425	0	1187.69769528713	13.1726138713029	1.20424812701493	10.9384549378167	7.54751663022892e-28	5.72426425069167e-26	66.892	69.117	67.468	43.913	47.619	30.709	27.191	16.729	22.124	10.622	17.511	10.564	36.236	50.134	26.984	56.598	45.637	38.828	1.284	1.006	14.176	0.000	0.000	0.000	0.000	0.000	0.000
Pdensi_DN22203_c1_g1	Bud	Needles	196.785636476446	1621.03278626845	908.909211372446	-3.0427181414514	0.278288132222469	-10.9336970899607	7.95403099077729e-28	6.02512937655706e-26	5.242	7.210	4.415	11.454	10.985	7.787	6.046	5.559	5.876	4.235	4.087	3.284	6.036	8.514	5.306	3.643	2.115	0.938	2.295	4.760	1.992	1.577	1.829	2.013	30.148	43.846	38.579
Pdensi_DN18397_c0_g1d58863	Bud	Needles	190.751308273158	1308.9662471165	749.858777694828	-2.77976598688079	0.254264223432406	-10.9325879565584	8.05187491525081e-28	6.0917248973495e-26	5.771	5.532	5.054	7.230	5.759	5.827	7.355	7.250	7.351	9.070	9.593	8.557	6.364	6.227	2.836	6.949	7.208	5.451	8.916	6.482	5.595	9.084	9.173	9.745	22.854	29.078	39.047
Pdensi_DN13853_c0_g1	Bud	Needles	0.674988139038879	799.670092897799	400.172540518419	-10.1672717091138	0.930255524351219	-10.9295472512294	8.32628041047223e-28	6.28831441444983e-26	0.056	0.000	0.000	0.000	0.034	0.000	0.231	0.222	0.068	0.099	0.107	0.108	0.000	0.000	0.000	0.080	0.124	0.000	0.205	1.047	0.161	0.000	1.243	0.897	17.517	15.902	21.242
Pdensi_DN25283_c0_g2	Bud	Needles	424.845829879884	10.6473240476571	217.74657696377	5.30834439475367	0.485690367374531	10.9294825496513	8.33221901160049e-28	6.28831441444983e-26	14.009	13.652	8.822	13.960	14.342	9.400	12.843	11.003	11.172	9.623	9.592	7.647	10.605	12.995	8.966	9.766	9.374	24.353	3.646	3.230	3.607	0.674	0.289	0.147	0.173	0.286	0.265
Pdensi_DN18677_c0_g2d13891	Bud	Needles	56.922524650933	1578.08851504113	817.50551984603	-4.79175607600289	0.438568504377418	-10.9259010352446	8.66758294596381e-28	6.53337698790543e-26	2.553	1.495	0.854	1.632	1.496	2.408	1.455	1.946	1.174	2.696	1.893	0.940	2.184	2.217	1.611	0.892	0.462	0.524	1.385	1.246	1.006	1.233	3.149	6.022	32.584	35.952	39.971
Pdensi_DN23694_c0_g1d224375	Bud	Needles	189.407931536167	1981.07849289278	1085.24321221447	-3.38846451852166	0.310210510797242	-10.9231131782521	8.93786741964055e-28	6.72884332842804e-26	5.198	5.319	5.701	5.657	6.420	4.924	4.830	5.501	6.280	4.144	5.419	4.196	5.221	5.189	4.358	4.152	3.521	3.871	3.074	5.499	4.603	4.976	1.991	1.057	26.389	55.486	58.424
Pdensi_DN29429_c0_g1	Bud	Needles	1554.93561359972	49.9988172806653	802.467215440192	4.96843419587297	0.454865173510614	10.9228722821908	8.96161110761528e-28	6.73845064620038e-26	27.285	49.974	55.366	64.273	52.068	55.487	47.897	48.478	51.009	44.309	41.181	33.941	30.200	52.264	38.651	42.894	95.396	124.214	70.002	10.041	45.504	2.415	1.063	1.007	1.076	1.556	0.802
Pdensi_DN14512_c0_g1d342320	Bud	Needles	756.289410171525	18.414321147225	387.351865659375	5.3119353924286	0.486725971225581	10.9136058202382	9.92402421991746e-28	7.45297862988343e-26	15.012	19.592	29.892	21.394	19.068	8.585	17.344	15.750	14.297	11.957	11.390	10.367	9.958	12.727	7.340	34.685	13.590	17.467	33.436	11.734	41.964	21.634	1.763	1.895	0.226	0.515	0.535
Pdensi_DN4342_c0_g1d261302	Bud	Needles	5018.71977409354	0	2509.35988704677	14.2517561903909	1.30668989997186	10.9067623394792	1.06999522126314e-27	8.02587980330596e-26	66.832	210.531	150.627	138.240	180.028	164.645	186.114	171.947	165.217	117.443	143.532	90.914	91.182	139.130	148.472	171.586	46.517	33.692	22.371	3.232	15.388	1.713	0.057	0.063	0.000	0.000	0.000
Pdensi_DN24154_c0_g1d71418	Bud	Needles	534.198276902279	4521.67840406694	2527.93834048461	-3.08196139660138	0.282587415710112	-10.9062230844807	1.07635917107803e-27	8.0637569792228e-26	11.677	18.855	15.128	19.084	27.178	23.556	14.049	19.817	19.861	13.703	18.317	15.003	13.373	22.274	17.632	13.105	14.990	15.944	13.097	16.810	16.478	15.468	11.785	9.143	74.806	120.631	120.835
Pdensi_DN30045_c0_g1	Bud	Needles	118.011086621843	883.708617307198	500.859851964521	-2.90764617803263	0.266610559022545	-10.9059678232277	1.07938468121451e-27	8.07656169332666e-26	3.593	3.203	3.326	4.872	4.824	4.016	3.930	5.255	5.266	4.774	4.537	4.008	3.276	3.469	3.026	4.485	2.757	2.796	3.225	2.892	3.381	4.134	1.397	1.360	13.879	22.878	25.212
Pdensi_DN16138_c0_g1d397717	Bud	Needles	449.936139652214	3511.29100926398	1980.6135744581	-2.96514981391331	0.271909813810863	-10.9049017847359	1.09211144351473e-27	8.16183700849372e-26	12.194	14.044	12.299	15.141	13.329	14.611	10.575	12.432	14.847	10.863	11.685	11.726	10.509	13.732	10.466	12.138	7.017	6.838	5.605	9.117	7.813	9.362	2.200	1.202	52.454	86.805	107.463
Pdensi_DN21038_c3_g2	Bud	Needles	302.054111299317	1543.93148423526	922.99279776729	-2.35535425670528	0.216206286619895	-10.8940137381211	1.230929448539e-27	9.18809466837077e-26	7.847	8.706	9.305	9.438	10.545	11.613	10.058	10.429	12.713	10.513	9.652	10.854	8.221	11.035	9.265	7.528	8.967	8.927	9.791	11.306	18.330	4.012	2.713	2.484	26.830	39.238	41.508
Pdensi_DN19896_c0_g1	Bud	Needles	4644.69700070312	83.1464332408592	2363.92171697199	5.78053349687767	0.530848033271686	10.8892435020461	1.29713249482861e-27	9.67049313307399e-26	116.841	176.688	104.461	61.973	72.381	88.298	24.286	27.764	42.417	14.299	18.011	24.198	74.198	203.825	97.761	117.934	28.005	20.209	4.051	0.841	3.789	0.000	0.234	0.000	0.659	1.930	3.435
Pdensi_DN9630_c0_g1d4250	Bud	Needles	558.857104219485	4045.35687394146	2302.10698908047	-2.85650317961278	0.262369034326904	-10.8873487564606	1.3243977181033e-27	9.86178043563883e-26	17.662	16.858	13.425	16.117	16.157	14.765	14.222	13.494	13.321	12.854	16.888	10.476	16.085	18.106	13.043	13.528	8.963	7.176	9.290	8.329	12.193	19.225	32.774	50.250	60.488	109.751	114.429
Pdensi_DN20354_c0_g1	Bud	Needles	14.6063428080429	683.08906713234	348.847704970192	-5.54567641724677	0.509388028358698	-10.8869390494228	1.33036769395202e-27	9.894226739129e-26	0.518	0.590	0.152	0.153	0.183	0.164	0.067	0.190	0.071	0.107	0.115	0.072	0.304	0.245	0.137	0.165	0.168	0.343	0.588	1.239	0.348	1.236	0.112	0.000	15.041	15.923	15.781
Pdensi_DN15691_c2_g3	Bud	Needles	57.5534533915272	4266.29141224284	2161.92243281718	-6.21279478539448	0.57074932360692	-10.8853300887541	1.35407170622602e-27	1.00583265955097e-25	0.615	1.913	2.356	2.539	3.227	5.657	4.141	4.805	6.706	6.565	6.798	7.967	1.292	2.056	5.080	1.569	1.416	2.590	2.868	3.144	6.075	7.012	0.677	0.715	69.275	74.951	152.922
Pdensi_DN18696_c0_g1d532341	Bud	Needles	171.011000032583	877.148146635326	524.079573333954	-2.36046292880636	0.216979936791484	-10.878715164687	1.45600721253825e-27	1.08024467399891e-25	4.698	4.632	5.303	8.643	8.697	21.105	12.247	7.571	9.124	11.029	13.360	10.030	6.509	9.537	11.676	5.751	3.025	6.125	7.048	19.375	10.590	172.256	354.949	737.227	15.927	22.147	22.895
Pdensi_DN18491_c0_g1	Bud	Needles	635.237287610053	67.0474346495772	351.142361129815	3.25704217694965	0.299588199394569	10.8717305405611	1.57190627432868e-27	1.1648243149032e-25	20.065	18.867	15.581	23.732	21.074	25.822	15.145	15.568	23.114	11.482	9.941	14.731	12.166	14.595	14.441	14.317	5.930	5.828	3.475	1.106	3.868	2.825	1.483	7.819	1.447	1.826	1.364
Pdensi_GG_48903_c2_g1	Bud	Needles	523.654885293533	5.2029049722754	264.428895132904	6.42478989107992	0.591112970608327	10.8689712635945	1.62017325206468e-27	1.19914318729713e-25	13.847	15.822	15.164	5.476	18.389	17.912	13.173	16.816	17.678	15.514	14.989	14.895	20.736	17.266	21.663	8.446	4.559	4.350	4.673	5.399	5.554	3.037	0.950	0.000	0.000	0.124	0.267
Pdensi_DN21477_c1_g5	Bud	Needles	105.404487889586	1482.55352460353	793.979006246559	-3.81475456260971	0.351252491872758	-10.8604341631023	1.77901373763601e-27	1.31511983012208e-25	4.130	2.513	2.427	3.719	3.222	2.707	1.752	2.329	2.567	1.642	2.119	0.983	3.461	3.256	2.761	2.700	1.736	1.574	0.884	2.294	1.380	0.747	0.125	0.000	22.384	45.803	36.295
Pdensi_GG_70611_c0_g1	Bud	Needles	73.9754603723796	8105.89587969741	4089.9356700349	-6.77580671861598	0.623994691572141	-10.858756989654	1.81198781528384e-27	1.33788371097919e-25	1.303	3.093	1.926	4.474	3.896	0.000	5.333	5.661	5.777	3.821	3.809	0.522	0.975	6.969	0.000	2.770	10.223	5.996	78.908	8.896	39.370	10.179	8.162	27.372	302.712	110.623	106.190
Pdensi_GG_128569_c0_g1	Bud	Needles	0	2752.72972738684	1376.36486369342	-14.3885488840247	1.32561355355228	-10.8542560125969	1.9035055335024e-27	1.40376669494119e-25	0.000	0.000	0.000	0.114	0.542	0.000	0.199	0.098	0.106	0.316	0.340	0.000	0.000	0.517	0.000	0.000	0.292	0.110	0.599	1.249	0.257	0.682	0.000	0.000	68.757	91.356	27.193
Pdensi_DN11715_c0_g1d520465	Bud	Needles	256.133664010733	2426.39871704672	1341.26619052873	-3.24503194907277	0.299216275500525	-10.8451050787412	2.10393959547182e-27	1.54971694789153e-25	6.307	7.424	8.171	11.744	9.185	13.355	8.630	9.361	11.678	7.267	9.567	9.638	5.702	8.504	6.260	10.058	6.978	6.320	3.470	5.883	8.069	2.193	0.464	0.256	36.551	58.305	75.508
Pdensi_GG_107671_c0_g1	Bud	Needles	1.65434066851392	390.752175387861	196.203258028188	-7.9026191060999	0.72900023418314	-10.8403519444064	2.21616836306597e-27	1.63042496705802e-25	0.000	0.058	0.080	0.000	0.000	0.000	0.000	0.000	0.000	0.000	0.000	0.000	0.000	0.000	0.000	0.000	0.000	0.000	0.000	0.000	0.000	0.000	0.000	0.000	6.262	9.661	11.416
Pdensi_DN15515_c0_g2	Bud	Needles	7191.44649914161	150.101551529901	3670.77402533576	5.59470529693068	0.516249544621205	10.8372111030834	2.29356569249431e-27	1.68534503226794e-25	99.078	276.418	237.538	187.349	220.038	229.492	242.518	146.673	157.003	117.693	243.526	113.648	188.084	270.647	313.507	159.134	86.453	84.184	72.418	21.632	47.821	241.132	16.065	4.217	4.404	3.091	2.480
Pdensi_DN39011_c0_g1d242015	Bud	Needles	0	1354.23837586086	677.119187930428	-13.3661984755758	1.23347439689897	-10.8362188215493	2.31857047083808e-27	1.70168096147383e-25	0.000	0.000	0.000	0.000	0.000	0.218	0.000	0.000	0.000	0.000	0.000	0.079	0.000	0.000	0.000	0.000	0.000	0.000	0.000	0.000	0.000	0.101	0.000	0.405	22.785	43.004	29.121
Pdensi_GG_6222_c2_g1	Bud	Needles	3.05544456774152	1825.92959065223	914.492517609986	-9.22873450650792	0.851976894551681	-10.8321417699528	2.42417798228317e-27	1.77706437824311e-25	0.048	0.224	0.000	0.000	0.105	0.184	0.053	0.000	0.098	0.053	0.197	0.052	0.131	0.134	0.145	0.071	0.097	0.276	0.332	0.340	0.473	0.995	0.073	0.000	33.077	64.975	29.608
Pdensi_DN24829_c0_g1d556051	Bud	Needles	1789.09536409093	0.690964712532413	894.893164401732	11.0020640459961	1.01578532892692	10.8310917008604	2.45214167319176e-27	1.79541833701703e-25	51.434	46.440	55.321	71.136	58.335	40.198	68.396	53.192	65.431	39.413	43.517	34.601	36.599	48.117	32.507	48.720	20.820	16.598	8.715	5.797	6.931	0.485	1.097	1.436	0.000	0.022	0.023
Pdensi_DN24867_c1_g2	Bud	Needles	164.425411023365	7575.80532249808	3870.11536676072	-5.52589907210258	0.510360039797144	-10.8274524672798	2.55155403698129e-27	1.86597975026294e-25	5.865	3.724	4.522	4.171	2.601	20.890	2.560	0.856	5.477	0.361	1.034	4.786	4.605	3.708	12.969	5.644	1.997	10.298	5.584	0.712	9.990	0.000	0.000	4.327	109.228	98.722	321.773
Pdensi_DN15888_c0_g3	Bud	Needles	581.393032955364	12221.2693102796	6401.33117161748	-4.39370665620337	0.405831527890842	-10.8264300682552	2.58019489965319e-27	1.88467879116691e-25	25.590	12.515	11.996	13.812	11.780	13.275	9.648	10.500	12.985	10.235	11.953	9.784	20.002	13.693	14.735	11.288	7.099	8.681	9.899	10.634	12.998	27.092	9.811	12.793	193.509	266.438	394.639
Pdensi_DN12122_c1_g1d337502	Bud	Needles	496.720818040736	5.71063866459647	251.215728352666	6.31339057008357	0.58334720273924	10.8226979411877	2.68747669385876e-27	1.96070758032214e-25	12.068	14.113	16.284	6.262	8.692	8.986	3.537	3.575	5.032	2.126	2.777	2.856	6.090	8.458	6.968	2.523	3.870	2.167	1.072	0.657	3.183	0.948	0.697	0.806	0.063	0.091	0.243
Pdensi_GG_142718_c0_g1	Bud	Needles	1.17059603856003	923.546288582242	462.358442310401	-9.63225160217603	0.890153972958761	-10.8208825605301	2.74124827842976e-27	1.99756259643248e-25	0.018	0.038	0.035	0.159	0.127	0.173	0.194	0.055	0.123	0.144	0.000	0.063	0.138	0.131	0.118	0.081	0.344	0.157	3.020	1.776	3.764	1.918	12.598	0.791	8.509	18.835	38.771
Pdensi_DN18117_c1_g1	Bud	Needles	1809.47236708284	57.4649731063959	933.468670094617	5.02077242218706	0.464247929139534	10.8148515201627	2.92766374480568e-27	2.1308738361808e-25	41.172	68.276	45.427	57.356	67.371	76.665	65.200	66.647	84.750	58.593	73.691	72.915	54.080	72.062	83.997	50.814	33.876	25.760	25.428	15.083	27.335	7.599	1.151	0.311	1.762	1.162	0.842
Pdensi_DN21594_c1_g1	Bud	Needles	219.864573548901	1454.3894525991	837.127013073999	-2.72745930381154	0.252262821998624	-10.8119749164878	3.02095288760472e-27	2.19616832138345e-25	6.981	6.682	5.224	7.495	5.769	4.950	5.088	4.702	4.452	4.802	4.704	3.881	5.922	6.108	4.138	6.111	4.764	3.193	3.559	5.178	4.431	5.953	3.373	2.602	23.453	40.294	38.172
Pdensi_DN8654_c0_g1d3633	Bud	Needles	486.133669572365	3064.61328141765	1775.37347549501	-2.6561198468886	0.245714860747071	-10.8097647769978	3.09462556120825e-27	2.24706438531426e-25	17.337	11.571	12.829	15.374	14.200	32.052	17.554	18.757	27.854	19.581	22.749	25.828	19.733	18.672	21.444	17.076	14.611	15.695	29.217	32.130	51.939	58.797	67.216	109.181	59.375	85.293	67.581
Pdensi_GG_108756_c0_g1	Bud	Needles	79.3114044535197	1155.92515538799	617.618279920755	-3.86630174131127	0.357749695656547	-10.807281706322	3.17952305307386e-27	2.30598103980441e-25	2.620	1.665	2.523	0.867	1.218	1.642	1.081	1.478	2.857	1.514	1.341	1.883	2.787	1.225	1.642	2.446	1.871	2.496	0.818	1.878	2.024	2.876	0.459	0.000	18.390	25.497	36.944
Pdensi_DN20481_c1_g2d412781	Bud	Needles	29.9432365652845	1790.46790841752	910.205572491402	-5.90018491945157	0.54603296710558	-10.8055470546538	3.24019803284438e-27	2.34721169659071e-25	0.968	0.954	0.648	0.961	0.745	0.948	0.959	0.574	0.568	0.435	0.350	0.455	0.515	0.615	0.333	0.986	0.357	0.287	0.630	0.333	0.504	0.315	0.299	1.200	61.819	26.343	27.945
Pdensi_DN893_c0_g1d258943	Bud	Needles	321.124703891879	4505.8920772338	2413.50839056284	-3.81065532746187	0.352663939387658	-10.8053444139439	3.2473605166992e-27	2.34962617008388e-25	13.309	7.262	7.066	12.780	9.164	10.296	6.630	6.982	10.567	8.192	6.717	7.548	8.627	9.943	6.188	9.941	7.105	5.983	6.487	11.132	10.662	6.205	4.094	1.718	73.414	107.594	133.913
Pdensi_DN13794_c0_g1d52193	Bud	Needles	14029.602049149	85.5030792009837	7057.55256417499	7.3753445436848	0.682694683095241	10.8032839954839	3.321084857324e-27	2.40013902933838e-25	150.436	601.047	443.711	151.913	230.179	175.284	192.878	181.700	138.713	244.447	192.375	184.456	365.572	353.639	319.610	225.855	482.393	379.708	338.567	563.541	404.974	21.388	137.799	17.906	2.813	2.050	0.731
Pdensi_DN18633_c0_g1d115709	Bud	Needles	132.245887045563	963.185360919089	547.715623982326	-2.86763972419202	0.265508279490783	-10.8005661054783	3.42087857291773e-27	2.46935113645309e-25	3.915	3.829	3.597	4.298	2.582	2.621	1.889	2.310	2.706	1.620	2.004	1.580	3.909	3.207	2.712	4.271	1.515	1.125	0.709	2.164	1.384	1.286	0.179	0.112	14.871	25.347	27.427
Pdensi_DN16018_c1_g3	Bud	Needles	0	1692.81564915648	846.407824578242	-13.686312255189	1.26727073720586	-10.7998329428526	3.4483038779585e-27	2.48622304394711e-25	0.000	0.000	0.000	0.000	0.000	0.000	0.022	0.000	0.000	0.000	0.000	0.024	0.023	0.000	0.000	0.000	0.000	0.026	0.023	0.071	0.465	0.095	0.000	0.000	45.829	27.951	39.385
Pdensi_GG_9832_c0_g1	Bud	Needles	265.851201200855	6060.82615971115	3163.338680456	-4.51122392051593	0.418490524302611	-10.7797516515663	4.29042544982885e-27	3.08976096625762e-25	8.794	7.588	6.448	6.172	2.741	6.618	2.165	0.000	0.937	0.536	1.950	1.837	7.562	8.390	7.244	6.428	8.538	3.036	0.634	4.702	5.866	1.904	8.478	32.840	60.597	170.321	203.526
Pdensi_DN20901_c2_g1d64267	Bud	Needles	124.227009109694	5023.29887086505	2573.76293998737	-5.33809971813067	0.495533748474991	-10.7724241478178	4.64604567979378e-27	3.34193932913373e-25	2.526	2.364	5.687	0.632	0.664	4.252	0.940	1.388	5.252	2.229	0.286	10.931	1.087	1.040	4.756	0.559	0.543	2.909	0.854	0.880	4.751	2.342	1.459	11.147	60.099	170.666	127.971
Pdensi_GG_79600_c0_g1	Bud	Needles	4239.92660621313	21558.2734977252	12899.1000519692	-2.34630989122736	0.217873999526945	-10.7691137828366	4.81614543644684e-27	3.46023695016474e-25	130.809	126.414	106.479	203.388	144.073	136.417	126.183	122.629	157.997	116.231	110.162	99.281	106.410	119.716	98.410	133.546	108.265	81.413	90.173	100.131	78.645	65.245	22.804	9.881	339.692	601.755	571.808
Pdensi_DN13837_c0_g1d178538	Bud	Needles	361.415010307996	6679.24446921059	3520.3297397593	-4.20826338163188	0.390873079323834	-10.7663167514931	4.96467086943838e-27	3.56277556182609e-25	12.414	10.543	8.101	11.906	11.617	8.338	7.530	13.100	13.386	15.352	17.754	15.480	15.471	14.681	9.268	11.855	10.722	14.414	11.185	19.047	11.528	5.390	7.291	5.993	80.104	158.707	235.333
Pdensi_DN19783_c0_g1d535106	Bud	Needles	479.650027452328	6769.6138054981	3624.63191647521	-3.81944376156246	0.355231992720375	-10.7519700923137	5.80091756532514e-27	4.15802452167821e-25	15.475	12.411	13.242	18.288	14.356	10.706	5.547	8.334	12.886	4.665	8.211	8.201	13.879	15.751	12.798	21.225	13.870	16.293	7.623	18.911	17.104	11.261	1.166	2.351	79.566	182.694	219.629
Pdensi_DN22604_c0_g1d190737	Bud	Needles	316.846556761429	1759.24522113125	1038.04588894634	-2.47429668254896	0.230142004458317	-10.7511737736563	5.85122253238936e-27	4.18918857549374e-25	10.050	8.133	8.990	10.424	8.166	7.708	7.307	8.603	8.137	6.201	7.022	5.750	8.559	8.231	5.370	8.860	5.234	5.247	2.644	4.810	3.927	2.087	1.267	0.607	29.939	42.691	50.025
Pdensi_DN23018_c1_g2	Bud	Needles	1392.40676636673	8383.62470748036	4888.01573692354	-2.5902456032417	0.241112567780283	-10.7428892118228	6.40092896831463e-27	4.57741024136224e-25	47.042	37.863	34.629	45.439	44.188	42.740	40.076	35.640	39.647	36.783	38.115	33.820	39.550	38.793	33.938	26.461	25.045	30.101	28.333	34.922	40.452	50.199	46.175	36.941	139.112	201.339	244.908
Pdensi_GG_81424_c0_g1	Bud	Needles	0	1241.82278661481	620.911393307407	-13.2417230165936	1.23280999413582	-10.7410899324156	6.5269234185361e-27	4.66207730141001e-25	0.000	0.000	0.000	0.000	0.000	0.000	0.000	0.000	0.000	0.000	0.000	0.000	0.000	0.000	0.000	0.000	0.000	0.096	0.000	0.000	0.000	0.000	0.190	0.627	18.917	33.223	35.131
Pdensi_GG_45476_c0_g1	Bud	Needles	5423.98060983463	128.649194147893	2776.31490199126	5.4180949461078	0.504566236559705	10.7381242610487	6.73998286129207e-27	4.80866428395695e-25	113.688	194.654	155.320	294.622	177.950	135.514	160.017	147.745	147.417	141.156	177.943	173.193	59.702	125.083	68.206	284.202	99.740	88.796	60.757	66.214	59.791	35.283	4.299	3.528	4.176	2.714	1.525
Pdensi_DN5005_c0_g1	Bud	Needles	14.2785789591081	518.690490210746	266.484534584927	-5.18615926889169	0.483036138605456	-10.7365864671416	6.85316135623517e-27	4.88373311654496e-25	0.266	0.618	0.330	4.458	11.449	17.043	5.927	3.830	3.045	1.007	1.673	0.707	3.286	7.385	7.981	0.441	0.757	0.222	0.781	1.798	0.348	12.662	32.246	131.304	9.310	10.987	15.714
Pdensi_DN19427_c0_g1d407868	Bud	Needles	25.68876975639	3436.46855399154	1731.07866187397	-7.06508396413091	0.65902820659445	-10.7204576275118	8.15985969992073e-27	5.8081729884923e-25	0.160	1.302	0.729	0.356	1.143	0.617	0.525	1.018	0.424	0.149	0.449	0.338	0.214	0.434	0.384	0.479	0.887	0.577	1.734	0.422	0.750	0.058	0.044	0.038	82.971	73.027	76.938
Pdensi_GG_82628_c2_g1	Bud	Needles	9682.14132466077	111.59801411654	4896.86966938866	6.45019666516723	0.601702656760488	10.7199072377285	8.20856185819979e-27	5.83231524538246e-25	126.819	462.526	237.145	355.240	390.192	288.179	370.814	296.815	342.147	205.923	281.154	171.130	113.218	357.321	201.867	190.227	131.314	178.225	97.610	46.086	112.794	3.971	1.353	0.000	3.178	1.353	2.899
Pdensi_DN20092_c0_g1d219442	Bud	Needles	799.083252084671	5161.33155860187	2980.20740534327	-2.69084951439491	0.251015368426135	-10.7198596295778	8.21278806331869e-27	5.83231524538246e-25	28.169	21.465	19.011	26.710	18.140	27.269	22.088	13.465	20.449	16.358	15.924	16.423	22.767	21.317	19.503	18.006	12.491	9.371	19.651	11.235	15.044	19.343	26.318	35.514	112.335	110.418	130.255
Pdensi_DN52660_c0_g1d254521	Bud	Needles	43.7800121583864	435.648102307032	239.714057232709	-3.31367197472727	0.30914729449523	-10.7187480975299	8.31207496434566e-27	5.89599981025846e-25	1.163	1.518	1.065	3.680	3.522	2.149	1.589	2.670	2.233	2.154	2.471	1.214	1.516	3.033	1.742	2.764	2.012	1.572	1.142	2.831	1.140	0.820	0.279	0.046	8.986	10.935	10.074
Pdensi_DN20467_c0_g1d188801	Bud	Needles	1946.69312451361	2.06462628628432	974.378875399946	9.63814273007917	0.899520833084301	10.714752094214	8.67894596391312e-27	6.14912341233046e-25	25.767	101.098	39.463	25.296	79.006	69.334	105.043	158.085	231.017	138.610	280.268	267.782	51.961	99.105	89.564	86.263	182.580	138.539	160.684	95.565	110.141	12.583	22.872	0.689	0.000	0.098	0.045
Pdensi_DN10319_c0_g1d386662	Bud	Needles	1127.4922983214	1.36539372243898	564.428846021922	9.3915998084649	0.876522888011567	10.7146087534236	8.6924001141873e-27	6.15155240837589e-25	22.457	39.458	34.403	74.694	60.156	33.729	57.429	74.772	71.050	75.267	58.979	55.827	19.592	35.708	14.319	59.215	28.199	20.161	70.547	8.594	5.483	39.437	0.427	0.176	0.000	0.098	0.000
Pdensi_DN12749_c0_g1d270721	Bud	Needles	247.073230263718	2772.48283930965	1509.77803478668	-3.4883591722001	0.325649618976015	-10.7120013933043	8.94077117718745e-27	6.32003337694344e-25	9.786	6.427	5.033	3.693	4.652	8.374	1.611	1.384	1.685	0.958	1.886	0.930	7.744	8.195	6.292	5.148	3.421	2.672	3.197	3.273	6.255	1.778	0.737	1.124	46.176	78.840	68.988
Pdensi_DN23349_c9_g1	Bud	Needles	6984.7102919209	83.3841024903383	3534.04719720562	6.37460405864104	0.595880806569108	10.6977838325486	1.0424149860193e-26	7.36012155318596e-25	158.186	297.132	142.986	178.488	259.330	158.278	172.527	150.468	134.889	128.597	113.161	102.205	125.800	252.104	109.184	49.719	83.157	39.684	27.477	45.306	41.662	17.831	1.010	0.186	0.944	4.004	1.061
Pdensi_DN20354_c0_g1d412379	Bud	Needles	204.178669734848	2880.94322360318	1542.56094666902	-3.81945785703965	0.35714476050689	-10.6944250046361	1.08087971091159e-26	7.62293522096582e-25	5.974	7.471	4.085	6.532	6.735	5.104	2.927	4.725	2.730	2.499	4.803	2.258	5.429	7.500	4.160	6.990	5.148	3.930	5.002	7.971	3.761	3.710	0.907	0.408	39.740	81.737	82.268
Pdensi_GG_112720_c1_g1	Bud	Needles	2850.95322468538	75.398322518314	1463.17577360185	5.24963184108715	0.49141245343364	10.682740749459	1.22597713842623e-26	8.63631220234425e-25	59.938	111.786	72.143	45.954	58.426	34.803	55.577	65.768	39.105	59.592	51.887	37.393	56.519	72.727	30.695	48.058	39.667	18.983	12.709	12.812	15.201	1.105	0.276	0.227	1.720	2.585	0.877
Pdensi_GG_140729_c0_g1	Bud	Needles	2029.19817098258	0	1014.59908549129	12.9453483855751	1.21254542258235	10.6761760380123	1.3158069427742e-26	9.25848240685739e-25	53.959	65.040	54.797	49.535	37.434	38.166	35.025	26.999	36.329	10.466	28.211	14.326	33.601	38.636	37.126	49.396	1.189	0.320	0.078	0.013	0.065	0.000	0.000	0.000	0.000	0.000	0.000
Pdensi_DN26523_c1_g1	Bud	Needles	4.61212317255683	292.079509607644	148.345816390101	-5.98096947044219	0.560258216823098	-10.6753801922921	1.32713128891544e-26	9.32746786872676e-25	0.206	0.054	0.147	0.443	0.133	0.708	0.221	0.083	0.251	0.173	0.126	0.350	0.415	0.520	0.652	0.366	0.561	0.089	0.304	1.569	0.484	1.614	3.012	3.614	4.947	7.076	8.344
Pdensi_DN18441_c1_g1d404383	Bud	Needles	34.2731327009396	447.344177132627	240.808654916783	-3.70672311820097	0.347249049938824	-10.674537824809	1.33922288373796e-26	9.40168174799884e-25	0.804	0.855	1.270	1.635	0.968	2.861	1.266	1.841	3.192	1.763	2.647	2.996	0.609	1.225	1.328	1.329	1.603	1.856	1.218	0.688	1.809	1.199	1.432	2.604	8.844	11.201	10.842
Pdensi_DN21493_c0_g1	Bud	Needles	169.831956080042	1548.96933664769	859.400646363868	-3.18901679515015	0.298889620271442	-10.6695468121442	1.41313918881211e-26	9.90925499519366e-25	5.632	5.585	3.379	6.491	5.805	6.181	7.760	4.576	5.545	7.923	6.887	4.784	4.972	7.020	3.751	4.728	2.222	2.130	3.993	5.288	4.451	16.591	16.611	67.967	29.761	35.802	41.515
Pdensi_DN30731_c1_g1	Bud	Needles	307.681817530959	3597.0842097054	1952.38301361818	-3.54753566834166	0.332630037555892	-10.6651091837897	1.48224856301185e-26	1.03820005799907e-24	12.114	8.279	6.084	9.320	6.645	6.277	4.620	4.633	4.361	4.956	5.137	3.307	9.015	7.655	6.314	5.792	2.929	2.872	2.082	3.534	3.059	5.338	1.283	1.162	57.732	103.353	91.299
Pdensi_DN26622_c1_g2	Bud	Needles	0	1102.5887354805	551.29436774025	-13.0684488078831	1.22622856255543	-10.6574330487366	1.60979275588169e-26	1.12624919182021e-24	0.000	0.000	0.000	0.051	0.000	0.106	0.000	0.133	0.000	0.000	0.103	0.000	0.141	0.000	0.077	0.044	0.087	0.000	0.187	0.564	0.074	0.000	0.000	0.000	22.475	23.443	29.861
Pdensi_DN14182_c1_g1	Bud	Needles	2087.59301123583	24.5908322036599	1056.09192171975	6.49359588727398	0.609342579538599	10.656724321138	1.62210354868633e-26	1.133569560783e-24	33.334	69.895	74.755	50.033	73.533	99.741	99.895	106.308	145.643	112.940	171.017	172.606	77.172	81.299	92.079	110.216	110.123	96.657	153.863	25.045	87.279	8.198	12.095	0.363	0.910	0.414	0.285
Pdensi_GG_47035_c0_g1	Bud	Needles	2367.46084535071	0	1183.73042267535	13.1677988503544	1.23595550167165	10.653942502416	1.67133325475419e-26	1.16664385110299e-24	78.453	77.190	47.762	98.924	110.021	59.932	104.700	58.502	57.349	53.216	30.459	24.949	48.189	84.054	36.187	58.459	21.633	17.039	9.454	1.242	16.128	0.000	0.000	0.000	0.000	0.000	0.000
Pdensi_DN25247_c1_g1	Bud	Needles	331.686672422199	2353.25973835231	1342.47320538725	-2.82635811071572	0.265332087133535	-10.6521534626654	1.70377348838431e-26	1.18793670371359e-24	8.696	11.764	7.965	14.301	12.253	6.649	11.281	9.559	9.832	8.324	9.634	7.513	9.091	9.415	6.923	12.159	10.035	11.813	10.189	10.359	8.984	6.272	4.069	4.880	49.601	63.072	49.185
Pdensi_DN19680_c0_g1d218763	Bud	Needles	1247.24951427371	7323.99772537948	4285.62361982659	-2.5542935454869	0.239813469916476	-10.6511679530617	1.72190935014801e-26	1.1992189783999e-24	39.133	38.512	29.407	45.080	40.449	33.872	28.921	32.087	31.597	28.032	34.043	20.660	33.300	39.433	25.655	34.407	28.220	19.046	28.821	34.757	36.064	26.709	14.332	6.919	116.585	212.781	184.825
Pdensi_DN15830_c0_g1	Bud	Needles	0	3482.81349673591	1741.40674836795	-14.7277419037613	1.38349288617502	-10.6453325860457	1.83328411503181e-26	1.27533802092979e-24	0.000	0.000	0.000	0.000	0.241	0.000	0.000	0.000	0.076	0.000	0.082	0.000	0.000	0.095	0.000	0.000	0.055	0.187	0.000	0.000	0.000	0.076	0.000	0.112	125.301	30.966	67.468
Pdensi_DN11274_c0_g2	Bud	Needles	628.186997235165	5168.60226388608	2898.39463056062	-3.04097063821297	0.285707109317149	-10.6436645748193	1.86641252112211e-26	1.29691362467146e-24	21.693	18.455	13.828	18.954	17.641	14.116	9.338	10.474	11.295	6.882	9.783	6.168	14.980	18.644	9.123	16.553	11.619	7.642	8.271	9.373	9.505	5.484	2.052	1.148	77.783	147.405	138.719
Pdensi_DN18757_c0_g1d217664	Bud	Needles	231.919031431023	3367.27954999705	1799.59929071404	-3.86078036585201	0.363119401504342	-10.6322613164085	2.10934900813578e-26	1.46406478611071e-24	7.338	6.292	6.273	11.573	13.805	10.857	13.293	21.032	30.270	25.567	29.723	33.620	14.880	15.380	8.210	6.807	7.369	7.998	8.111	12.186	9.258	12.938	22.551	59.395	38.258	102.739	99.549
Pdensi_DN15955_c3_g2	Bud	Needles	0	1095.15154370767	547.575771853834	-13.0600209257265	1.22847510227887	-10.6310831220752	2.13616996345286e-26	1.48100542878618e-24	0.000	0.000	0.000	0.038	0.000	0.525	0.099	0.094	0.053	0.035	0.060	0.000	0.017	0.069	0.170	0.014	0.084	0.000	0.017	0.018	0.075	0.113	3.668	13.983	18.560	26.100	31.689
Pdensi_DN17414_c0_g1d57409	Bud	Needles	4064.76230884709	42702.3410963	23383.5517025736	-3.39314129119245	0.319227480113801	-10.6292268133772	2.17911537335176e-26	1.50907428851856e-24	121.707	137.644	89.447	145.506	147.242	103.904	112.091	105.382	117.978	77.937	126.053	75.981	111.481	118.728	81.571	96.935	73.770	67.315	62.611	75.996	74.471	41.858	18.980	5.712	579.528	1146.414	1293.589
Pdensi_DN14857_c0_g1d342973	Bud	Needles	70.7775149688482	1190.56813000207	630.672822485458	-4.07319282538447	0.383244699896151	-10.6281778364794	2.20376064219843e-26	1.5244209889895e-24	2.715	1.974	1.380	1.053	0.536	1.265	0.346	0.157	0.194	0.080	0.306	0.216	4.332	1.532	2.736	0.972	0.371	0.345	0.400	0.203	0.195	0.125	0.028	0.000	16.809	32.316	34.935
Pdensi_GG_59226_c0_g1	Bud	Needles	0	1427.85895354299	713.929476771496	-13.4411311410649	1.26490547387818	-10.6261941454444	2.25112441470949e-26	1.55543063866363e-24	0.000	0.000	0.000	0.000	0.000	0.000	0.000	0.000	0.000	0.000	0.000	0.000	0.000	0.000	0.000	0.000	0.000	0.000	0.000	0.000	0.000	0.000	0.000	0.000	33.624	42.229	21.659
Pdensi_DN22097_c0_g2	Bud	Needles	37.0497766888198	834.924869703117	435.987323195968	-4.49733412389701	0.423267494131529	-10.625276417989	2.27337670709296e-26	1.56740928984528e-24	0.928	1.084	1.146	1.213	0.627	3.734	2.024	0.897	1.222	0.544	1.145	0.704	1.431	2.288	2.283	0.510	0.818	1.223	0.136	0.282	0.553	10.674	1.087	4.092	9.880	21.555	27.932
Pdensi_DN23265_c0_g4	Bud	Needles	702.263126003154	9589.63563164218	5145.94937882266	-3.77174925728947	0.354979195178315	-10.6252684904388	2.27356987460648e-26	1.56740928984528e-24	17.862	23.465	18.811	26.802	27.288	17.562	18.357	18.450	17.867	12.559	19.937	12.673	22.213	23.123	19.694	19.209	12.299	13.075	12.785	19.425	21.628	17.987	5.890	3.013	114.221	262.820	305.316
Pdensi_DN6930_c0_g1d263149	Bud	Needles	7188.8912665059	46762.1204579458	26975.5058622258	-2.7014116533614	0.254317758754199	-10.6221903912434	2.34981579204223e-26	1.61815541585112e-24	204.125	216.912	194.985	230.991	260.663	269.554	192.519	233.788	249.825	215.134	251.766	245.893	203.251	238.282	208.294	157.924	126.625	116.079	109.147	172.446	194.542	257.390	159.587	198.503	1148.537	922.878	1090.062
Pdensi_DN22657_c1_g1	Bud	Needles	99.7971198044085	1479.99908912956	789.898104466984	-3.89055797136495	0.366300206655921	-10.621227890869	2.37417358941767e-26	1.6330960641917e-24	3.665	3.141	1.778	2.245	1.315	1.421	0.888	0.655	0.593	0.603	0.527	1.240	2.239	2.158	2.501	1.871	1.518	2.219	1.536	2.741	2.082	5.390	0.163	0.243	26.061	45.836	31.512
Pdensi_GG_134544_c0_g1	Bud	Needles	817.252678584108	4229.9204468711	2523.58656272761	-2.37237248070654	0.223428261054398	-10.6180501495687	2.45638320693034e-26	1.68775256917833e-24	21.399	26.939	21.654	26.383	21.984	18.990	19.251	19.146	19.950	18.519	17.086	15.489	19.866	22.053	16.938	30.991	35.068	43.192	45.980	34.384	43.088	46.456	25.858	18.865	72.800	104.062	117.948
Pdensi_DN16197_c0_g1	Bud	Needles	94.875289518139	1054.92815490563	574.901722211886	-3.4770592394269	0.327551956551441	-10.6152907039065	2.53005653581975e-26	1.73642817526054e-24	3.129	2.554	2.465	3.098	2.656	2.584	1.873	3.160	2.080	2.688	3.236	2.134	2.901	3.689	2.261	3.416	1.738	1.425	1.489	2.524	1.611	2.281	0.191	0.293	15.133	26.139	33.046
Pdensi_DN12972_c0_g1d271183	Bud	Needles	4727.41803930992	93609.9190029185	49168.6685211142	-4.30750847476905	0.40609913081446	-10.6070369225614	2.76375005746381e-26	1.89469734386376e-24	133.514	176.129	95.952	205.287	171.431	171.851	124.777	119.154	112.412	75.022	143.794	81.145	133.329	160.017	146.603	109.535	116.714	95.999	150.887	115.387	114.899	67.165	34.898	14.947	2660.437	1558.585	2005.435
Pdensi_DN22056_c0_g1d190192	Bud	Needles	7.67667510270496	730.222643909533	368.949659506119	-6.56902745826094	0.619416868394256	-10.6051801193115	2.81920242604264e-26	1.93055583989618e-24	0.209	0.238	0.196	5.961	4.895	18.100	9.908	5.629	5.427	4.197	2.915	3.371	1.567	3.483	1.010	0.279	1.209	6.614	20.969	14.945	12.804	10.463	41.054	89.688	23.984	15.667	8.263
Pdensi_DN16403_c0_g2d184887	Bud	Needles	3.05995875154706	449.878340381099	226.469149566323	-7.20996828325312	0.68025529164205	-10.5989153952028	3.01455958371463e-26	2.06203269094737e-24	0.022	0.071	0.154	0.152	0.106	1.044	0.084	0.149	0.683	0.258	0.139	0.629	0.025	0.117	0.236	0.000	0.024	0.293	0.164	0.038	0.126	0.033	0.153	2.514	7.529	9.202	14.605
Pdensi_DN52926_c0_g1d254762	Bud	Needles	90.9661986264544	2186.33711986334	1138.6516592449	-4.58632097543851	0.433029775752327	-10.5912369824233	3.27238624184431e-26	2.23589980669088e-24	2.619	3.722	1.464	3.552	5.263	9.566	2.944	1.527	2.069	1.941	2.509	1.258	4.959	5.163	6.891	1.282	0.691	0.478	2.820	23.331	13.987	9.244	20.321	79.068	55.542	44.258	47.598
Pdensi_DN2264_c0_g1d259769	Bud	Needles	118.244941944756	1132.15787159089	625.201406767822	-3.26076566420185	0.307884587485622	-10.5908700751515	3.28523912473425e-26	2.24218483844626e-24	4.013	3.253	2.885	7.271	5.245	2.165	2.843	3.254	2.467	2.548	3.129	1.876	3.771	4.190	2.409	5.308	3.203	2.094	0.925	3.382	2.115	1.787	0.419	0.209	17.794	36.303	25.564
Pdensi_DN21728_c0_g1d420044	Bud	Needles	0.461855362259833	1528.15497472887	764.308415045565	-11.6844850929374	1.10391104389213	-10.5846255978567	3.5118188525027e-26	2.39416299258898e-24	0.013	0.014	0.000	0.000	0.000	0.014	0.000	0.000	0.000	0.000	0.000	0.000	0.000	0.015	0.000	0.000	0.000	0.016	0.058	0.000	3.195	0.019	0.016	0.052	19.317	46.914	42.446
Pdensi_DN20610_c0_g1d63578	Bud	Needles	16.381587009163	764.32839019148	390.354988600322	-5.53938385020788	0.523766862498288	-10.5760487095076	3.8484760310842e-26	2.62076519244432e-24	0.696	0.287	0.443	0.378	0.286	0.193	3.867	3.766	6.444	5.538	8.625	5.773	1.467	1.301	0.167	0.785	0.796	0.574	1.222	2.935	0.860	0.134	2.789	1.668	21.963	16.622	12.375
Pdensi_DN17375_c0_g1	Bud	Needles	1494.51065054924	11144.5998906711	6319.55527061019	-2.89826167400897	0.27405115442037	-10.5756229348456	3.86599746976599e-26	2.62977834537064e-24	41.261	49.095	37.720	61.343	44.236	41.829	43.848	48.070	47.995	40.553	64.170	42.972	51.502	63.540	49.371	50.276	41.087	33.237	45.665	35.890	35.256	33.920	9.138	4.148	279.118	247.038	227.039
Pdensi_DN20279_c0_g1	Bud	Needles	1269.19556204838	18383.6022478864	9826.39890496737	-3.8564224128224	0.36469372203895	-10.5744140350476	3.91617817142682e-26	2.66096283570582e-24	54.211	30.960	24.188	30.754	25.036	20.313	19.609	23.308	21.556	18.967	26.818	16.204	38.234	23.143	15.895	20.802	14.704	12.452	17.550	24.483	20.149	19.581	6.379	6.995	312.173	437.529	531.852
Pdensi_DN19295_c0_g3d483252	Bud	Needles	33.4059824170955	782.469079159744	407.93753078842	-4.5507879410716	0.43044799435107	-10.5722131379244	4.00919946111892e-26	2.72115543513135e-24	0.670	0.850	1.322	3.546	8.934	7.660	1.519	2.096	2.128	1.743	3.417	2.049	10.906	13.099	10.576	6.466	4.493	3.046	3.576	4.907	2.791	0.588	0.189	0.084	15.274	14.705	23.903
Pdensi_DN13182_c0_g1d7020	Bud	Needles	835.18987052102	15416.0756005538	8125.63273553742	-4.20633082067546	0.397932690612388	-10.5704580696857	4.08494463977001e-26	2.76950219074441e-24	28.492	25.494	17.769	36.091	37.331	20.992	9.211	12.885	11.180	5.184	11.573	5.285	30.351	30.662	22.771	20.290	16.319	14.667	10.888	23.202	18.624	11.810	0.931	0.112	175.278	393.836	528.839
Pdensi_DN18667_c0_g4	Bud	Needles	19.7687180545605	532.774061499917	276.271389777239	-4.75440958010354	0.449837462174526	-10.569172156362	4.14134086093269e-26	2.80401613893253e-24	0.561	0.449	0.689	1.768	2.795	3.591	0.876	1.278	1.482	0.531	0.802	0.653	1.178	2.493	2.683	2.042	18.587	18.283	10.863	6.117	7.284	8.526	3.553	6.000	8.267	10.662	18.351
Pdensi_DN10640_c0_g1d334753	Bud	Needles	20.5848197120503	483.279467509194	251.932143610622	-4.55045581270398	0.430543786113138	-10.569089508374	4.14499183143211e-26	2.80401613893253e-24	0.790	0.517	0.455	1.865	3.299	3.866	2.019	0.959	0.676	0.588	0.922	0.352	1.786	4.540	6.230	1.753	2.363	3.351	2.900	9.238	5.236	40.549	61.122	70.422	10.229	14.743	8.319
Pdensi_DN20847_c0_g1d493876	Bud	Needles	805.69714857369	40.383186264402	423.040167419046	4.36469529084598	0.413554895347811	10.554089287651	4.86332742382468e-26	3.28633458968735e-24	20.647	28.290	20.082	34.348	25.185	23.253	32.699	16.530	14.318	24.909	15.794	13.007	21.969	30.758	22.150	13.011	7.610	7.733	7.767	6.375	7.123	4.162	4.453	1.821	1.068	1.010	0.602
Pdensi_DN16147_c0_g1d278122	Bud	Needles	14.3430010458342	478.932435904247	246.637718475041	-5.06091444613458	0.479564592780756	-10.5531445029936	4.91249390580129e-26	3.31590636499725e-24	0.543	0.458	0.218	0.721	0.580	0.641	0.676	0.740	0.967	1.103	0.829	0.766	0.268	0.476	0.428	0.408	0.485	0.538	2.137	0.616	0.972	6.430	0.919	2.091	8.085	10.348	14.889
Pdensi_DN15245_c0_g1	Bud	Needles	842.402429850702	3.13001083467816	422.76622034269	7.84108318682356	0.743247887293877	10.5497550963414	5.09296711071125e-26	3.43394706606495e-24	35.158	16.645	20.700	7.669	3.278	5.842	1.045	1.462	1.787	0.837	1.657	2.208	20.488	6.825	8.904	23.516	17.295	15.364	11.347	1.455	16.544	2.329	0.119	2.405	0.000	0.055	0.175
Pdensi_GG_114652_c0_g1	Bud	Needles	336.278523002724	3244.2452666226	1790.26189481266	-3.27104262002553	0.310171458639646	-10.5459175204956	5.30524669572095e-26	3.57315062030022e-24	10.131	10.976	7.753	3.266	1.343	5.014	4.088	1.354	4.599	3.263	1.629	3.255	6.759	4.677	5.328	8.080	5.743	6.517	1.629	2.988	4.496	2.523	0.225	0.000	45.385	85.203	98.353
Pdensi_DN12467_c0_g1d176188	Bud	Needles	0	1076.18635096591	538.093175482956	-13.0352521015274	1.23627834375553	-10.5439460032353	5.41769003115369e-26	3.64488165834975e-24	0.000	0.000	0.000	0.000	0.000	0.000	0.000	0.000	0.000	0.000	0.000	0.000	0.000	0.000	0.000	0.000	0.042	0.000	0.000	0.000	0.000	0.000	0.000	0.000	16.601	32.807	26.341
Pdensi_DN15899_c0_g1d110224	Bud	Needles	433.105411292737	21.9941907150338	227.549801003885	4.2442588632952	0.402551762545949	10.5433866105871	5.45002241310507e-26	3.66261801972494e-24	10.950	12.709	13.383	14.458	14.386	17.692	15.338	14.331	15.370	13.267	12.513	12.344	11.438	13.539	13.426	12.609	8.403	7.937	7.320	4.880	7.553	0.508	0.199	0.015	0.272	0.730	0.540
Pdensi_DN21360_c0_g1d189546	Bud	Needles	286.622180358863	10246.9771587527	5266.79966955581	-5.15988530508262	0.489498103941136	-10.5411752640887	5.57971947405737e-26	3.74567667144133e-24	12.266	8.869	3.590	15.506	18.041	12.456	14.694	9.929	1.523	16.920	8.699	2.706	15.012	14.156	13.329	7.780	5.206	4.360	8.770	2.959	7.352	13.588	12.445	10.791	137.540	292.647	295.440
Pdensi_DN361_c0_g1d379946	Bud	Needles	0	1139.23638055539	569.618190277695	-13.1170795295137	1.24439579603145	-10.5409224069592	5.59474327129795e-26	3.75165751800031e-24	0.000	0.000	0.000	0.000	0.000	0.000	0.000	0.000	0.000	0.000	0.000	0.000	0.000	0.000	0.000	0.000	0.000	0.000	0.000	0.000	0.000	0.000	0.000	0.000	17.773	26.139	35.841
Pdensi_DN21682_c0_g5	Bud	Needles	439.766175053292	20124.0498010032	10281.9079880282	-5.51597460862188	0.523359335511952	-10.5395552048883	5.67667439706577e-26	3.80244225961533e-24	18.856	6.634	12.340	18.432	6.945	61.269	9.584	3.310	17.150	2.164	3.169	16.662	17.461	11.785	42.184	11.641	5.063	18.505	12.531	1.543	22.887	0.783	0.271	7.296	330.173	296.567	771.637
Pdensi_DN17897_c0_g1d282278	Bud	Needles	2458.47406195821	56.0848059487458	1257.27943395348	5.440096505177	0.516644413031322	10.5296725716207	6.30534201372454e-26	4.21894078447215e-24	41.469	111.897	56.771	129.357	105.457	54.243	92.488	101.777	71.249	95.073	115.236	76.913	32.658	80.805	28.392	72.421	28.027	20.523	9.629	28.668	15.084	26.227	9.944	8.878	0.833	2.065	1.063
Pdensi_GG_107815_c0_g1	Bud	Needles	33.6316490133217	1338.56585344187	686.098751227597	-5.31586988987659	0.504895416739277	-10.5286554673196	6.37383545519748e-26	4.2601244229254e-24	1.131	0.979	0.791	0.717	0.685	0.741	0.126	0.237	0.936	0.432	0.152	0.133	1.134	1.567	2.275	0.936	0.612	1.804	0.251	0.787	0.810	0.172	0.000	0.000	13.361	29.772	52.517
Pdensi_DN28042_c0_g1d501253	Bud	Needles	21.3075090151985	695.194199330802	358.250854173	-5.02995616070362	0.477783668890558	-10.5276854112311	6.43984752405178e-26	4.2995617468253e-24	0.339	0.498	0.967	7.144	2.945	2.757	9.238	3.228	1.139	3.494	2.871	0.648	0.514	0.981	1.362	2.322	0.418	0.191	0.323	0.090	0.051	0.000	0.118	0.156	13.261	16.959	17.908
Pdensi_DN12820_c0_g1d211965	Bud	Needles	936.701024642529	1.048848845768	468.874936744148	9.51421170867505	0.903756653400823	10.5274043326522	6.45910115961026e-26	4.30772902011094e-24	27.425	24.121	28.694	18.676	14.567	56.365	13.851	10.969	21.111	9.853	9.540	15.942	26.846	26.166	67.097	7.057	0.136	0.899	0.187	0.000	0.159	0.000	0.000	0.000	0.000	0.000	0.067
Pdensi_DN2504_c0_g1d447251	Bud	Needles	2.12346612173994	2487.69767595213	1244.91057103694	-10.2023962511539	0.96934060170746	-10.5250891515146	6.61987493897592e-26	4.41015924680506e-24	0.000	0.000	0.184	0.583	0.445	1.506	1.225	0.385	0.326	0.433	0.233	0.217	0.205	0.531	1.030	0.000	0.100	0.227	0.410	0.321	0.263	5.459	28.554	23.927	48.130	45.059	78.154
Pdensi_DN16246_c0_g1	Bud	Needles	831.663739331659	146.164123737114	488.913931534387	2.51845433153923	0.239336787030182	10.5226378392956	6.79442657208876e-26	4.52153612997451e-24	24.781	22.048	24.436	17.246	13.501	9.809	8.601	10.491	13.451	6.143	5.102	9.878	5.016	9.642	9.065	16.849	10.508	16.783	10.608	7.086	10.390	9.971	1.815	2.989	3.115	3.231	3.683
Pdensi_DN16542_c0_g4	Bud	Needles	0	942.463219330506	471.231609665253	-12.8432677974601	1.22088411439085	-10.5196452685996	7.01371436285524e-26	4.66241031594484e-24	0.000	0.000	0.000	0.000	0.000	0.315	0.000	0.000	0.000	0.000	0.000	0.000	0.081	0.251	0.487	0.000	0.000	0.000	0.000	0.000	0.000	0.000	4.001	1.170	16.862	23.592	25.081
Pdensi_DN8174_c0_g1d170412	Bud	Needles	0.461855362259833	1066.20734728905	533.334601325655	-11.1629543365565	1.06155431343861	-10.515669518969	7.31593219370185e-26	4.8580481775862e-24	0.019	0.020	0.000	0.093	0.089	0.697	0.000	0.039	0.043	0.000	0.117	0.110	0.124	0.405	0.209	0.118	0.144	0.000	0.148	0.129	0.053	0.278	5.174	3.857	21.720	25.244	26.410
Pdensi_DN25535_c0_g1	Bud	Needles	1.63153276509964	516.775233407319	259.203383086209	-8.30982673070616	0.790375121116403	-10.5137756853588	7.46439654599956e-26	4.95127544727454e-24	0.033	0.036	0.066	0.041	0.040	0.036	0.072	0.103	0.154	0.039	0.000	0.039	0.000	0.114	0.037	0.000	0.000	0.000	0.112	7.638	0.000	12.662	0.041	0.000	9.497	6.779	19.330
Pdensi_DN30783_c0_g1d564067	Bud	Needles	1722.16058308143	0	861.080291540713	12.7086658827781	1.20914408390862	10.5104644284383	7.73118736403069e-26	5.12270478504137e-24	48.829	52.601	46.146	16.814	19.311	34.256	10.843	7.989	11.733	10.873	8.379	11.927	60.993	47.183	40.046	24.447	5.774	4.633	0.352	12.470	7.756	5.290	13.874	11.479	0.000	0.000	0.000
Pdensi_DN21129_c0_g1	Bud	Needles	599.904300091204	13.7687569751482	306.836528533176	5.46716541009766	0.520316445622146	10.5073853730695	7.98774051564514e-26	5.28698807786881e-24	22.416	17.654	11.540	24.805	17.211	18.574	20.430	16.451	25.142	16.482	17.531	18.830	16.444	18.802	13.330	9.044	4.570	3.613	2.551	1.293	3.125	0.390	0.758	0.173	0.314	0.219	0.441
Pdensi_DN16416_c1_g1	Bud	Needles	382.99048938013	3270.37886888553	1826.68467913283	-3.09481885328279	0.294550309899353	-10.5069278465206	8.02657589392336e-26	5.30696785693379e-24	10.687	12.669	9.471	15.991	12.287	13.716	10.719	9.191	10.354	8.131	8.558	9.275	9.584	13.226	9.622	12.704	9.725	9.501	8.474	7.405	9.141	2.352	3.039	12.345	50.752	74.793	103.564
Pdensi_DN25099_c0_g1d73557	Bud	Needles	19.3562320368056	431.681405994931	225.518819015868	-4.48087968146562	0.426525401707546	-10.5055400300356	8.14552380773154e-26	5.37981597708271e-24	0.473	0.780	0.395	2.138	2.952	5.436	1.351	1.030	0.667	0.506	0.924	0.430	2.235	3.330	5.165	0.584	0.811	1.257	2.134	4.006	2.948	36.187	42.463	81.490	7.991	12.870	9.149
Pdensi_DN31230_c0_g1d504118	Bud	Needles	0	2354.84286715857	1177.42143357928	-14.1641095965558	1.3483258718928	-10.5049601819715	8.19573779075459e-26	5.40716003900354e-24	0.000	0.000	0.000	0.161	0.154	0.000	0.000	0.000	0.000	0.000	0.000	0.000	0.000	0.000	0.000	0.228	0.000	0.311	0.000	0.000	0.364	0.000	0.000	0.000	21.525	44.400	102.460
Pdensi_DN22489_c0_g3	Bud	Needles	0	1555.67869377266	777.839346886332	-13.5662012976626	1.29158453880366	-10.5035333654801	8.32060813225144e-26	5.48364718765362e-24	0.000	0.000	0.000	0.063	0.000	0.242	0.137	0.000	0.000	0.029	0.000	0.000	0.111	0.057	0.056	0.000	0.028	0.063	0.142	0.145	0.107	0.488	1.198	0.458	20.904	29.296	59.345
Pdensi_GG_36350_c0_g1	Bud	Needles	1523.99081925808	4.09556105556859	764.043190156826	8.96280697402385	0.853412806935778	10.5023113095821	8.42905644245819e-26	5.54915897145823e-24	26.338	47.997	55.624	60.239	74.581	66.106	72.408	60.958	73.875	35.125	76.234	51.662	29.247	43.291	46.707	21.046	7.065	14.945	3.636	1.230	11.793	0.066	0.216	0.357	0.203	0.000	0.053
Pdensi_DN24084_c0_g2	Bud	Needles	1107.76226062346	7207.57666666707	4157.66946364527	-2.70230473067263	0.257433458759495	-10.4970998862942	8.90747637430761e-26	5.85767277451034e-24	36.827	30.075	28.190	29.822	26.221	23.760	20.473	19.921	24.061	17.555	23.730	17.229	30.012	26.882	22.434	22.436	18.054	17.577	13.053	23.933	18.713	22.460	10.893	12.276	107.888	191.374	207.729
Pdensi_DN19682_c0_g1d485759	Bud	Needles	1549.81982838521	217.325401559917	883.572614972564	2.84391047662576	0.270925989262289	10.4970013558666	8.91677619732492e-26	5.85767277451034e-24	39.510	45.412	47.667	49.415	55.826	62.507	55.460	42.856	48.793	45.599	47.267	44.084	47.264	53.838	57.553	31.949	15.488	18.531	16.796	10.485	17.298	19.635	8.099	3.836	4.918	5.780	4.144
Pdensi_DN9706_c0_g1d385932	Bud	Needles	28.434523599027	1098.10982078879	563.272172193909	-5.26977882079756	0.502470146039789	-10.4877451174587	9.83474201361459e-26	6.45379963346899e-24	1.118	0.828	0.488	1.542	1.433	1.058	0.532	0.423	0.302	0.402	0.355	0.166	1.659	1.779	1.073	0.939	0.453	0.542	0.883	1.237	0.797	0.664	0.056	0.018	23.631	15.369	35.838
Pdensi_DN21827_c0_g1d420834	Bud	Needles	36.4733066430124	3251.99245775805	1644.23288220053	-6.47704568603164	0.617629768672066	-10.4869389633819	9.91899062504051e-26	6.50213149338259e-24	1.949	0.925	0.270	3.583	3.037	0.290	3.715	2.469	0.714	2.380	2.156	0.308	1.569	1.747	0.146	0.824	0.679	0.193	0.391	0.164	0.202	0.176	0.174	0.264	63.862	73.872	86.646
Pdensi_DN16701_c0_g1d56253	Bud	Needles	278.881072595123	3196.74384195651	1737.81245727582	-3.51986236092021	0.335833928866994	-10.4809611488488	1.05664356409592e-25	6.91408536344666e-24	8.253	7.448	8.190	9.461	7.227	7.410	6.725	5.828	7.378	5.353	6.990	6.364	7.083	7.666	7.035	9.546	5.593	6.585	5.710	5.493	6.847	2.693	0.953	0.648	40.010	84.256	102.557
Pdensi_DN21093_c0_g2	Bud	Needles	178.390411744773	1724.60673851385	951.498575129311	-3.27478424342984	0.312451697732232	-10.4809295875112	1.05699627930195e-25	6.91408536344666e-24	5.476	5.077	4.742	7.688	7.142	3.676	4.725	5.457	5.846	4.607	5.007	3.201	5.519	4.975	3.518	4.882	3.962	3.342	2.946	4.765	4.368	2.935	0.912	0.516	24.076	42.769	54.802
Pdensi_DN145_c0_g1d97651	Bud	Needles	591.604829994467	13014.1499716463	6802.87740082037	-4.45937854558298	0.425549630598587	-10.4791033170686	1.07760582916405e-25	7.04139093290932e-24	22.594	18.908	9.433	26.748	20.957	11.997	14.187	9.873	7.169	8.941	11.019	3.448	29.903	23.302	15.506	23.473	12.168	9.891	9.042	12.479	9.464	5.453	0.460	0.027	171.913	331.159	417.642
Pdensi_DN17430_c0_g1d474057	Bud	Needles	265.366104369688	2972.21012210777	1618.78811323873	-3.48433852679989	0.332571295278508	-10.4769671233411	1.10221874237782e-25	7.19455695490166e-24	8.432	8.165	6.182	10.872	10.984	9.829	6.852	8.983	9.087	7.316	9.660	6.255	7.265	9.420	7.105	6.865	7.106	5.110	11.361	7.403	7.553	5.670	5.560	8.021	77.650	53.892	68.038
Pdensi_DN20927_c0_g1d494789	Bud	Needles	383.14273882638	6.01860563408035	194.58067223023	6.06858513118346	0.579425852112877	10.4734455824751	1.14401541467291e-25	7.45944248651284e-24	9.415	10.749	12.596	14.283	15.441	15.909	14.456	14.140	19.276	10.280	13.802	10.425	8.201	11.997	10.103	7.856	0.902	0.832	0.137	0.140	0.316	0.000	0.000	0.000	0.125	0.068	0.168
Pdensi_GG_133595_c0_g1	Bud	Needles	3.05544456774152	1980.63212403618	991.843784301962	-9.34595703282546	0.892951697394023	-10.4663634775549	1.23288622026027e-25	8.03038214612623e-24	0.049	0.221	0.000	0.049	0.247	0.472	0.048	0.356	0.057	0.137	0.519	0.047	0.033	0.236	0.087	0.020	0.098	0.042	0.011	0.342	0.237	0.329	0.149	0.580	19.552	57.821	64.705
Pdensi_DN31470_c0_g1d83671	Bud	Needles	42.5296932050387	4184.62065693976	2113.5751750724	-6.62055333052293	0.632635132529031	-10.4650421547986	1.25020877634143e-25	8.13457687062369e-24	0.928	2.265	0.466	2.642	4.516	0.755	1.027	3.168	2.211	1.097	5.856	0.819	3.862	4.017	2.062	3.116	5.727	1.132	10.782	16.663	5.339	19.396	3.960	6.066	125.437	78.180	73.296
Pdensi_DN11235_c0_g1d174344	Bud	Needles	0.461855362259833	1138.57378417938	569.517819770821	-11.2598407623151	1.07596587250729	-10.4648679386797	1.25251067746407e-25	8.14092135986896e-24	0.018	0.019	0.000	0.000	0.000	0.000	0.000	0.000	0.000	0.000	0.000	0.042	0.039	0.000	0.000	0.000	0.098	0.045	0.000	0.124	0.051	0.027	0.000	0.000	17.765	31.541	30.624
Pdensi_GG_155818_c0_g1	Bud	Needles	6.7045926641961	622.457375966899	314.580984315548	-6.53683757277807	0.624866259462194	-10.461178650299	1.30225532386233e-25	8.45528887896517e-24	0.247	0.096	0.211	0.112	0.269	0.718	0.024	0.070	0.183	0.078	0.000	0.176	0.000	0.077	1.159	0.151	0.148	0.309	0.102	0.000	0.136	0.000	0.000	0.228	5.707	17.954	21.066
Pdensi_GG_148325_c0_g1	Bud	Needles	2265.00527902497	0	1132.50263951249	13.1039668612682	1.25267728626127	10.4607683119873	1.30790772444675e-25	8.48301207704856e-24	71.277	81.720	41.570	65.723	67.924	65.364	49.484	61.932	79.140	43.667	56.041	38.590	50.775	68.635	58.993	44.960	51.010	24.111	28.372	26.827	50.048	1.385	2.092	0.733	0.000	0.000	0.000
Pdensi_DN15780_c0_g1d214647	Bud	Needles	181.391926566625	3331.25990045699	1756.32591351181	-4.19848731354779	0.401362382079547	-10.4605899830335	1.31037177514985e-25	8.49001911381938e-24	8.103	4.520	3.041	10.576	8.420	9.774	9.617	7.178	9.965	10.839	8.051	11.062	6.229	7.256	5.440	5.194	5.983	3.914	16.285	9.121	8.697	15.647	120.261	115.003	64.555	79.673	86.003
Pdensi_GG_78575_c0_g1	Bud	Needles	12.7913491851132	1690.5801884955	851.685768840305	-7.04178687248084	0.673239440671867	-10.4595578438682	1.32472394521988e-25	8.57395433616625e-24	0.762	0.114	0.227	0.760	0.223	2.458	0.640	0.365	0.825	0.303	0.800	0.232	0.399	0.578	2.051	0.961	0.215	0.459	4.821	2.313	1.292	4.805	4.263	5.781	44.931	29.775	38.587
Pdensi_DN20525_c0_g1d537203	Bud	Needles	124.519346426673	1508.87806903577	816.698707731222	-3.59978832897946	0.344303971875872	-10.4552622770127	1.38614730529217e-25	8.96204849428998e-24	4.635	3.417	2.659	6.411	5.569	4.308	5.163	4.581	4.301	4.959	4.071	4.831	4.067	4.465	3.166	3.077	3.244	2.999	4.657	5.574	5.601	5.165	2.849	3.763	23.330	35.745	46.700
Pdensi_DN14838_c0_g1	Bud	Needles	875.654701862514	6807.19378703479	3841.42424444865	-2.9590823572307	0.28303275842755	-10.4549112041678	1.39129040323366e-25	8.98583213381133e-24	22.316	30.615	22.049	33.746	27.134	22.989	17.863	17.753	18.706	15.251	20.138	13.707	24.133	27.519	21.022	26.564	17.899	16.930	25.795	22.133	24.988	11.763	6.483	2.276	102.624	177.925	197.957
Pdensi_DN5887_c0_g1	Bud	Needles	115.065510856612	1705.6747871977	910.370149027156	-3.89093057715945	0.372197652651394	-10.4539363680613	1.40567080070372e-25	9.06916333530787e-24	4.221	3.194	2.480	2.295	2.182	1.645	1.039	1.165	1.235	1.221	1.304	0.858	3.023	2.891	1.848	1.559	1.074	1.351	0.798	1.561	2.938	1.701	1.031	0.948	22.029	53.308	45.853
Pdensi_DN13606_c0_g1d340396	Bud	Needles	556.092690985088	6592.93498575218	3574.51383836863	-3.56785499520159	0.341349115805845	-10.4522168946555	1.43139576422416e-25	9.22543591444347e-24	16.870	18.849	12.024	21.793	18.371	17.364	18.643	11.859	14.603	19.133	15.396	15.809	21.799	24.616	14.690	23.342	16.209	9.389	17.737	15.147	13.453	17.146	23.430	11.399	94.509	151.036	218.268
Pdensi_DN48293_c0_g1d250334	Bud	Needles	716.789031929056	12761.7990195925	6739.2940257608	-4.15409203058549	0.397457250930178	-10.4516700119663	1.43967503905631e-25	9.26905995502392e-24	29.870	12.108	19.682	32.219	20.422	23.897	28.984	34.754	61.300	74.616	50.817	69.820	35.746	19.235	19.899	31.870	17.595	21.835	43.505	37.143	28.884	83.956	201.645	234.159	226.146	268.901	390.755
Pdensi_DN18443_c0_g1	Bud	Needles	1063.0789613714	93.1868915958874	578.132926483641	3.5330346376159	0.338303011885167	10.4434028474306	1.57077063578983e-25	1.01024920230772e-23	29.845	36.283	25.024	35.708	31.786	34.638	30.143	23.501	24.860	24.721	22.830	20.212	29.136	32.831	25.682	28.761	12.646	11.444	9.965	3.742	9.562	0.885	9.471	1.550	2.252	2.400	1.651
Pdensi_DN21682_c0_g6	Bud	Needles	1.17970340096663	1174.37084859625	587.775275998609	-9.97215117258985	0.955176461828049	-10.4401140219733	1.6261526867789e-25	1.044773302646e-23	0.000	0.000	0.094	0.593	0.227	0.000	0.312	0.098	0.111	0.110	0.355	0.111	0.209	0.000	0.000	0.000	0.509	0.000	2.085	4.350	0.268	3.420	0.000	0.000	26.746	39.448	14.424
Pdensi_DN20207_c0_g2	Bud	Needles	3132.62151178059	0.349616281922667	1566.48556403126	12.6100150345518	1.20812915913949	10.4376381773067	1.66911735264916e-25	1.07125557956584e-23	81.913	98.944	87.365	63.273	68.943	59.953	68.516	48.445	64.059	31.124	54.940	38.086	85.299	71.586	71.635	75.210	56.315	62.448	53.271	5.890	36.322	1.560	0.282	0.059	0.015	0.011	0.023
Pdensi_DN23548_c0_g1d549084	Bud	Needles	356.299658049644	4031.78667345049	2194.04316575006	-3.50055646006881	0.335503554826126	-10.4337388075753	1.73907724491041e-25	1.11499020392861e-23	14.199	8.154	8.300	13.633	12.312	8.357	8.803	8.914	11.892	7.281	8.889	8.373	11.185	8.667	6.986	8.429	5.100	6.079	4.180	7.982	9.464	11.949	4.003	5.612	60.551	116.617	106.790
Pdensi_DN18988_c0_g1d406151	Bud	Needles	122.668419525797	2979.55337900882	1551.11089926731	-4.6027222669204	0.441162022418929	-10.4331788164432	1.74936003527726e-25	1.1204121470199e-23	4.095	2.906	3.507	4.361	3.432	3.082	2.831	2.714	4.025	2.448	3.206	3.589	4.619	3.445	3.066	3.359	1.604	2.015	1.253	2.433	2.581	1.489	0.134	0.101	37.597	55.892	116.916
Pdensi_DN19721_c0_g1d15640	Bud	Needles	567.299831795606	8.78246448421	288.041148139908	5.98772099903932	0.574109869259251	10.4295733615676	1.81702298469348e-25	1.16253471607756e-23	17.706	21.411	9.615	75.186	67.218	52.324	47.507	49.888	59.039	40.999	45.171	39.835	15.741	39.631	20.781	9.992	4.156	1.391	1.867	0.597	1.041	0.320	0.188	0.187	0.125	0.192	0.271
Pdensi_DN9655_c0_g1d454034	Bud	Needles	66.6129550624591	553.646469314281	310.12971218837	-3.05481409898325	0.292941676520948	-10.4280624568789	1.84614322085566e-25	1.17993551668793e-23	2.155	2.001	1.572	2.395	2.158	1.736	1.684	2.768	2.320	4.162	3.788	3.609	3.438	4.135	1.642	2.153	2.459	2.227	1.955	2.931	1.742	1.561	1.104	1.057	10.740	15.858	11.776
Pdensi_DN18737_c0_g1d14068	Bud	Needles	304.959419268151	5738.989022042	3021.97422065507	-4.23354834900629	0.406046397776071	-10.4262674713864	1.88134028870194e-25	1.2011799801653e-23	9.498	9.798	6.885	11.201	8.340	10.709	7.016	7.312	8.140	5.780	6.921	6.416	7.392	8.240	7.312	8.728	9.589	7.524	12.608	10.093	8.792	7.723	7.364	4.722	166.474	87.877	126.090
Pdensi_GG_53814_c0_g1	Bud	Needles	0	2011.59916490806	1005.79958245403	-13.9361951720809	1.3370089863486	-10.423411745452	1.93871239363577e-25	1.23652366253961e-23	0.000	0.000	0.000	0.000	0.000	0.000	0.000	0.000	0.000	0.000	0.226	0.000	0.000	0.000	0.000	0.000	0.000	0.218	0.000	0.116	0.513	0.000	0.000	0.000	42.134	20.759	74.179
Pdensi_DN25162_c2_g1	Bud	Needles	212.351296206318	7493.59125310346	3852.97127465489	-5.14078793748277	0.493234447657692	-10.4226052375209	1.95522698533036e-25	1.2444695242626e-23	6.991	7.729	3.525	9.682	13.384	10.555	5.302	5.198	2.066	1.701	4.155	0.910	11.314	15.241	9.365	4.578	3.788	1.616	10.444	13.752	4.710	36.204	4.948	2.357	223.973	173.952	99.530
Pdensi_DN15499_c0_g1d214308	Bud	Needles	778.260294563135	4825.3979028397	2801.82909870142	-2.63304730454201	0.25275195176914	-10.4175152204047	2.06271783303574e-25	1.31152516146709e-23	25.271	21.082	20.417	23.590	18.456	17.449	17.099	13.710	14.707	14.936	13.737	10.975	20.387	16.896	13.242	26.120	26.782	28.582	52.595	20.631	55.250	26.074	10.479	9.927	71.516	137.736	130.753
Pdensi_DN22574_c0_g1	Bud	Needles	13.0239424030616	871.898530435262	442.461236419162	-6.06654923811882	0.582348285492126	-10.4173900554926	2.06543354240314e-25	1.31189240021977e-23	0.355	0.183	0.585	0.765	0.850	1.670	1.909	4.995	8.648	4.904	10.597	4.555	1.789	1.988	0.510	4.061	6.948	3.589	2.826	1.578	1.015	0.207	9.571	16.822	10.077	20.411	31.476
Pdensi_DN23079_c0_g1d223546	Bud	Needles	52.6186884975336	1071.7753927788	562.197040638166	-4.35008890283646	0.41759415787276	-10.4170252883708	2.07336813949419e-25	1.3155703095651e-23	1.819	1.486	1.233	1.450	1.451	1.314	0.833	0.628	1.421	0.993	0.513	0.984	1.169	1.227	1.293	1.372	0.654	1.610	0.250	2.474	1.862	2.597	0.377	0.526	12.671	37.568	26.424
Pdensi_GG_55168_c0_g1	Bud	Needles	12.7898389943087	1299.09494744007	655.942393217187	-6.66749128744664	0.640093245366905	-10.4164375045464	2.08621751206129e-25	1.32235586660687e-23	0.355	0.225	0.512	0.315	0.270	0.413	0.070	0.100	0.150	0.024	0.061	0.038	0.259	0.221	0.163	0.102	0.214	0.204	0.165	0.168	0.713	0.048	0.039	0.000	12.084	23.356	57.324
Pdensi_DN13371_c0_g1d51707	Bud	Needles	184.520265149745	2031.00982907162	1107.76504711068	-3.46161142601143	0.332342563417183	-10.4157932418248	2.10039222239254e-25	1.32996662114901e-23	5.961	5.806	4.073	6.013	4.733	2.710	3.491	3.510	3.253	2.898	3.213	1.912	5.078	5.513	2.885	3.743	1.749	1.644	1.124	2.453	1.798	2.800	0.811	0.493	27.543	56.628	59.556
Pdensi_DN21552_c0_g2	Bud	Needles	408.321275692221	18.8387562146685	213.580015953445	4.50729399504841	0.432831213535967	10.4135142154526	2.1513043626698e-25	1.36079981216836e-23	11.879	13.422	9.724	4.752	5.463	2.267	6.052	7.049	3.420	9.856	3.977	5.373	62.132	4.869	5.070	9.480	28.793	31.143	54.170	0.579	22.855	11.567	0.612	0.552	0.475	0.443	0.332
Pdensi_DN20929_c1_g2	Bud	Needles	1354.27864704633	1.02404529182924	677.65134616908	10.0618950040748	0.966464135411963	10.4110381703775	2.20800458954398e-25	1.39522695778218e-23	41.096	50.290	24.907	33.120	22.309	26.679	27.218	20.091	22.230	19.886	25.299	18.702	27.420	45.111	28.453	49.020	40.407	29.342	21.879	6.327	10.685	0.289	0.086	0.000	0.000	0.078	0.000
Pdensi_GG_121678_c0_g1	Bud	Needles	766.119630674969	24.50795755487	395.31379411492	4.89047513181082	0.469751225764393	10.4107767336911	2.21407712456329e-25	1.39762479559496e-23	18.635	25.823	21.104	28.056	28.756	26.484	24.452	28.648	36.331	18.477	26.279	21.587	12.354	24.299	16.149	18.913	4.093	2.150	1.265	1.572	1.393	0.131	0.084	0.000	0.213	0.678	0.887
Pdensi_DN31912_c0_g1	Bud	Needles	1776.64346311644	13.4118030095351	895.027633062988	6.93129587587561	0.666236015746074	10.4036643352487	2.38578283740225e-25	1.50137925696913e-23	55.310	53.525	43.578	75.679	72.546	79.397	81.623	59.670	114.289	72.379	65.218	89.676	62.196	62.867	56.734	91.912	74.923	63.338	82.481	48.227	61.032	30.443	7.955	0.503	0.000	0.702	0.301
Pdensi_GG_35088_c0_g1	Bud	Needles	2798.05322819816	7.49250965904021	1402.7728689286	8.59642712321047	0.82654198425179	10.4004724345518	2.46706972403563e-25	1.55094259280383e-23	123.076	72.596	45.617	72.742	40.631	14.831	29.092	11.175	6.749	8.951	8.137	3.637	77.864	38.568	7.216	50.949	33.212	24.504	23.284	6.348	13.227	0.318	0.000	0.000	0.213	0.314	0.000
Pdensi_DN10938_c0_g1d387493	Bud	Needles	2822.43909929921	15.8843286606371	1419.16171397992	7.45183751822054	0.716582539530409	10.3991335361086	2.50197856527577e-25	1.57127839129607e-23	43.022	118.542	79.343	129.457	113.196	81.059	107.682	110.411	102.438	92.139	148.333	94.089	38.009	89.337	52.243	68.726	23.165	16.878	4.346	29.567	7.066	33.732	1.471	1.099	0.231	0.770	0.100
Pdensi_DN34825_c0_g1d238114	Bud	Needles	943.374091200582	8211.45307880745	4577.41358500402	-3.12137769660077	0.300414577306277	-10.3902338048612	2.74678944841723e-25	1.7232593066108e-23	30.073	26.951	23.906	44.387	36.235	35.374	30.098	31.071	37.786	28.203	29.258	23.654	32.170	36.771	29.043	34.527	21.932	24.095	26.994	26.450	28.874	25.579	8.239	6.256	197.800	142.653	214.893
Pdensi_GG_99904_c0_g1	Bud	Needles	2.35213671096708	672.884821752335	337.618479231651	-8.16924360803976	0.786268956516458	-10.3898844540847	2.75686884489687e-25	1.7278161564488e-23	0.022	0.078	0.102	0.036	0.026	0.070	0.032	0.302	0.187	0.145	0.377	0.225	0.081	0.008	0.058	0.086	0.502	0.405	0.343	5.228	1.649	5.136	0.358	0.179	11.003	28.531	7.966
Pdensi_DN34748_c0_g1d201607	Bud	Needles	1530.57445650593	10.3313992827345	770.452927894334	7.07429532544597	0.680896909731467	10.3896716585716	2.76302633065191e-25	1.72990823030417e-23	27.820	60.373	42.563	42.325	72.673	43.863	40.271	49.154	68.860	28.866	54.969	43.810	11.733	42.082	27.924	35.050	46.941	33.831	12.824	4.252	18.462	1.833	0.110	0.000	0.000	0.503	0.277
Pdensi_DN23393_c0_g1d129216	Bud	Needles	2177.56602118629	1.54004683546323	1089.55303401087	10.6794622544056	1.02805549299606	10.3880211984302	2.81124938311988e-25	1.75830609989895e-23	88.843	23.390	74.744	129.084	76.356	36.974	196.437	245.081	269.199	220.931	283.960	217.933	43.656	9.852	1.751	125.263	74.413	75.360	87.646	56.719	84.280	59.154	15.644	43.828	0.062	0.030	0.016
Pdensi_DN21037_c1_g1	Bud	Needles	2795.62045832022	5.4863784436947	1400.55341838196	8.83748771410516	0.850914745409727	10.3858673995005	2.87543530646993e-25	1.79662000100892e-23	127.532	83.897	30.029	192.049	142.563	76.011	148.290	66.305	33.265	94.384	63.263	28.265	86.778	117.010	33.838	69.091	16.593	7.300	27.004	7.208	16.589	8.259	19.394	0.627	0.000	0.348	0.074
Pdensi_DN21791_c0_g1d495746	Bud	Needles	517.304546550631	11.9710684576573	264.637807504144	5.48761147644422	0.528431977173926	10.3847074240136	2.91060355072113e-25	1.81674366288501e-23	11.039	18.172	15.015	28.133	31.086	20.373	31.660	33.747	38.872	23.667	35.021	21.123	10.649	16.806	15.305	16.616	6.171	6.795	6.821	1.631	5.494	0.487	1.487	0.285	0.313	0.359	0.152
Pdensi_DN13723_c0_g1d178416	Bud	Needles	388.311533421485	3145.87345237915	1767.09249290032	-3.01923198736404	0.290748462519699	-10.3843437767431	2.92171615150457e-25	1.82182660475473e-23	9.946	11.587	11.696	15.988	17.829	14.432	12.299	15.436	14.640	11.929	16.965	11.122	11.664	14.946	12.558	12.449	9.130	7.668	8.765	11.635	9.238	5.556	1.449	0.600	45.298	79.153	97.080
Pdensi_DN14745_c0_g1d274606	Bud	Needles	470.436639120202	13.0532987645512	241.744968942377	5.12841001568534	0.49407091037921	10.3799068270366	3.06073754223377e-25	1.90657536425216e-23	17.819	9.644	12.936	12.071	3.552	5.202	6.649	2.686	3.756	2.588	2.470	2.591	7.344	5.074	3.816	13.789	2.244	2.842	0.677	4.888	2.274	0.744	0.299	0.000	0.183	0.412	0.294
Pdensi_DN14761_c0_g1d342831	Bud	Needles	1096.39518075993	10449.4235355934	5772.90935817668	-3.25270489023331	0.313513409468427	-10.3750104206017	3.22177232123378e-25	2.00485075369109e-23	42.693	28.241	23.406	32.533	24.546	22.062	21.220	22.961	22.581	19.328	21.711	17.305	28.249	25.652	16.304	28.273	15.206	11.956	13.986	15.792	14.387	20.327	7.273	8.462	163.327	278.647	291.352
Pdensi_GG_137899_c0_g1	Bud	Needles	413.958808392639	3296.76186298116	1855.3603356869	-2.99407021912544	0.288668088877366	-10.3720166325603	3.32434009946797e-25	2.06658090661658e-23	9.526	15.354	10.536	8.319	16.717	12.597	5.911	12.199	13.635	4.867	12.552	8.111	6.698	15.261	12.766	9.091	19.252	13.505	9.560	13.348	10.488	3.351	9.870	5.868	56.445	83.401	90.077
Pdensi_DN21823_c0_g1d420827	Bud	Needles	0.235940680193326	1871.67827828507	935.957109482634	-12.8693191752617	1.24099746127831	-10.3701414199554	3.39022659802617e-25	2.10540620824991e-23	0.000	0.000	0.018	0.000	0.000	0.019	0.000	0.000	0.000	0.000	0.000	0.000	0.000	0.000	0.070	0.000	0.050	0.135	0.010	0.000	0.013	0.000	0.000	0.000	48.560	39.374	38.010
Pdensi_DN11895_c0_g1	Bud	Needles	2593.29001174286	39.7271532923664	1316.50858251761	6.00436426399891	0.579224929890404	10.3662048267415	3.53277954128593e-25	2.19171642380871e-23	81.023	99.127	42.681	50.255	94.517	59.918	53.882	54.379	66.450	28.341	52.328	34.640	82.072	92.188	60.223	36.257	11.776	6.159	4.560	3.997	3.272	0.570	8.148	4.805	0.500	1.818	0.546
Pdensi_GG_89055_c0_g1	Bud	Needles	93.2939493498609	1400.51036430526	746.902156827559	-3.90978999677532	0.377223554916311	-10.3646496774114	3.59071775793536e-25	2.22541080276404e-23	1.762	2.818	3.398	3.222	1.711	7.199	2.378	3.376	5.335	4.528	7.105	5.775	2.402	2.682	2.422	1.997	1.119	3.598	5.177	4.362	9.922	2.922	2.998	19.428	20.954	38.381	39.243
Pdensi_GG_73115_c0_g1	Bud	Needles	1648.2589799141	12900.4021190801	7274.33054949708	-2.96865558215575	0.286506767078682	-10.3615548506067	3.70883363000642e-25	2.29629571176896e-23	40.055	58.274	42.792	72.903	64.962	52.621	44.106	49.760	49.734	41.665	46.236	33.167	39.520	66.297	44.550	58.013	46.922	32.788	40.029	46.817	103.264	25.309	10.347	6.608	191.471	364.241	353.006
Pdensi_DN24967_c3_g1	Bud	Needles	399.194154835846	1715.54813093252	1057.37114288418	-2.10503448901381	0.203232856639702	-10.357746891024	3.8594612398277e-25	2.38714680738012e-23	12.460	11.662	10.145	7.268	12.752	6.824	9.572	10.957	9.689	9.285	10.338	11.011	7.515	12.732	11.033	13.073	20.634	21.827	11.961	14.492	7.682	8.124	23.466	13.696	29.513	45.029	45.151
Pdensi_DN15674_c0_g1	Bud	Needles	1389.49473438566	23.4089795573065	706.451856971485	5.96176821982974	0.576140586323962	10.3477664329613	4.28362531695135e-25	2.6468318083805e-23	22.816	56.581	39.236	90.025	71.077	47.224	74.424	66.315	55.769	58.039	79.371	46.891	19.517	47.870	26.454	54.576	16.912	18.842	2.728	24.885	3.928	58.003	0.417	1.508	0.719	0.515	0.285
Pdensi_DN17584_c0_g1d281607	Bud	Needles	2684.78935582013	18.6567654179539	1351.72306061904	7.11422369970787	0.687847005284832	10.3427414018644	4.51435339240612e-25	2.78659135913342e-23	49.653	109.065	70.748	163.148	131.576	86.186	120.808	129.399	115.136	114.921	138.763	105.588	38.079	89.516	39.184	73.258	23.096	13.462	4.922	35.220	7.816	37.406	2.378	1.318	0.136	1.008	0.198
Pdensi_DN12842_c0_g1d212003	Bud	Needles	0	1286.5258473023	643.262923651148	-13.2927490101841	1.28597766995645	-10.3366872697208	4.80873958207094e-25	2.96532497022238e-23	0.000	0.000	0.000	0.000	0.000	0.036	0.000	0.000	0.000	0.000	0.000	0.013	0.000	0.000	0.000	0.000	0.039	0.000	0.000	0.105	0.000	0.000	0.000	0.000	13.826	38.700	39.520
Pdensi_DN17223_c0_g1d216017	Bud	Needles	1729.65630582291	0	864.828152911453	12.714918426607	1.23013717466248	10.3361793208921	4.83428699122439e-25	2.97808581245537e-23	42.430	61.403	44.257	30.336	39.773	24.311	24.146	25.587	32.142	7.291	25.868	10.130	26.182	38.758	24.729	60.199	2.557	0.546	0.000	0.037	0.046	0.000	0.000	0.000	0.000	0.000	0.000
Pdensi_DN11359_c0_g1d210550	Bud	Needles	525.683843708103	2416.82237176965	1471.25310773888	-2.20139575003079	0.212994888078278	-10.3354393614449	4.87174427269174e-25	2.99815058515093e-23	16.385	13.664	15.009	18.356	20.897	26.639	20.695	20.259	21.692	17.076	19.915	17.751	17.849	21.048	19.870	12.217	8.690	7.091	12.620	15.599	14.341	174.195	136.699	143.903	43.633	55.741	68.369
Pdensi_DN15971_c0_g1d183380	Bud	Needles	1480.72943149081	48.558196649001	764.643814069903	4.90192762638175	0.474398114955536	10.3329407766327	5.00036214739688e-25	3.07422064406644e-23	29.030	63.580	34.060	41.508	44.655	46.086	30.808	27.932	21.778	34.812	29.959	21.647	33.691	69.049	34.152	21.627	17.489	5.903	6.073	2.780	3.764	1.686	1.990	17.220	0.602	1.369	1.493
Pdensi_GG_83884_c0_g1	Bud	Needles	1.18337794384749	725.72009576685	363.451736855349	-9.27898629633919	0.898699947781992	-10.3248991159284	5.43759361005682e-25	3.33675658597364e-23	0.000	0.078	0.024	0.000	0.000	0.000	0.026	0.025	0.000	0.000	0.000	0.000	0.000	0.000	0.000	0.000	0.000	0.000	0.000	0.028	0.000	0.000	0.000	0.000	9.314	29.488	13.083
Pdensi_DN17303_c0_g1d281143	Bud	Needles	57.2721338888919	7086.43021381492	3571.8511738519	-6.95128818435736	0.673255601817068	-10.324887257672	5.43826553771149e-25	3.33675658597364e-23	0.745	2.606	1.520	6.214	2.419	3.046	9.426	2.014	1.219	6.831	1.927	2.377	0.497	1.370	0.670	0.302	0.944	1.217	11.791	2.084	1.920	63.337	363.679	441.413	263.067	107.550	84.386
Pdensi_DN14864_c0_g1d108554	Bud	Needles	9897.13080441527	29.9184731252079	4963.52463877024	8.40793043233962	0.81436295871699	10.3245491980457	5.45745574751557e-25	3.34518593706606e-23	56.550	549.531	237.086	587.646	586.429	406.291	616.227	446.902	394.060	426.984	602.163	309.478	159.932	539.662	299.489	247.910	86.584	19.959	12.201	5.449	4.693	73.831	11.262	3.349	1.034	0.478	0.430
Pdensi_GG_122994_c0_g1	Bud	Needles	278.396521101461	4874.3468331505	2576.37167712598	-4.13012819312807	0.400187333981567	-10.3204870379988	5.69336170955776e-25	3.48630333745844e-23	10.821	7.321	5.811	5.625	4.225	1.887	5.325	4.259	6.206	5.708	6.260	5.661	16.535	3.522	3.438	13.803	28.006	41.703	64.724	17.911	27.472	28.708	16.125	5.523	72.502	96.559	172.574
Pdensi_DN24772_c5_g1	Bud	Needles	478.833429623158	3720.03507666523	2099.43425314419	-2.95854673928014	0.286701332256971	-10.3192640089596	5.76634698671965e-25	3.52747509535551e-23	16.112	12.530	12.452	12.840	11.575	10.531	8.916	11.337	12.354	9.993	11.145	10.035	14.283	11.578	9.805	12.490	8.056	9.023	6.482	7.299	11.188	5.133	3.129	2.380	52.288	109.045	101.646
Pdensi_GG_22817_c1_g1	Bud	Needles	192.180472702827	3185.87879002237	1689.0296313626	-4.05054572313891	0.392635452958809	-10.3163015275746	5.94700054084541e-25	3.63436366717781e-23	6.703	6.765	3.079	9.506	8.205	12.190	13.423	10.140	14.087	10.453	10.777	13.165	6.054	7.450	9.412	2.610	0.914	0.977	10.955	1.255	8.634	1.629	4.755	2.285	76.136	67.086	72.857
Pdensi_GG_1928_c0_g1	Bud	Needles	145.257126538133	1117.30188784057	631.279507189349	-2.94299910024392	0.285741678444988	-10.2995093899489	7.08215677310085e-25	4.32378003111591e-23	4.321	4.219	3.922	6.234	5.745	7.258	8.102	5.606	5.723	7.238	8.757	6.012	3.408	5.800	4.561	3.188	2.682	1.792	4.437	5.203	2.779	19.911	10.357	5.162	22.175	21.622	33.069
Pdensi_DN22478_c4_g1	Bud	Needles	774.142859517898	91.0301926418777	432.586526079888	3.09466023528939	0.300579759499886	10.2956374721917	7.37295865870944e-25	4.49684517318524e-23	18.230	25.989	22.026	37.569	23.706	15.407	22.944	14.274	14.078	15.640	11.148	7.855	9.708	18.383	10.832	43.084	23.508	23.174	13.791	6.430	12.763	23.329	9.160	3.807	1.889	2.102	2.283
Pdensi_DN15318_c4_g3	Bud	Needles	0	1608.73313330324	804.366566651621	-13.6127027483667	1.32220512073159	-10.2954545667125	7.38698471035757e-25	4.50092572863366e-23	0.000	0.000	0.000	0.000	0.000	0.000	0.000	0.000	0.000	0.000	0.000	0.000	0.000	0.000	0.000	0.000	0.000	0.041	0.000	0.000	0.000	0.000	0.000	0.000	52.533	23.297	29.249
Pdensi_DN12391_c0_g1d389649	Bud	Needles	2865.09238792132	481.175682620388	1673.13403527085	2.58097425775468	0.250761329725547	10.2925529250443	7.61306561148694e-25	4.63407605876988e-23	78.225	90.859	76.367	81.835	63.692	67.042	66.100	61.122	67.314	62.520	71.390	62.051	62.329	70.132	55.984	69.189	50.483	52.630	40.029	32.693	44.754	17.531	28.801	14.827	11.397	11.781	9.523
Pdensi_DN3523_c0_g1d260661	Bud	Needles	84.0142466794448	674.156562542844	379.085404611144	-3.00731964103869	0.292300706241147	-10.2884446627292	7.94493024934264e-25	4.82650579513779e-23	2.267	2.156	2.749	3.699	3.295	2.063	2.362	4.037	4.901	4.650	5.076	4.330	4.162	4.204	2.186	3.010	1.438	1.345	0.618	2.135	1.581	1.577	0.331	0.314	11.140	19.984	16.147
Pdensi_GG_135967_c0_g1	Bud	Needles	800.06669753634	46.2852257326924	423.175961634516	4.09272392731548	0.397958916564426	10.2842875406535	8.29532860913858e-25	5.03438652295663e-23	15.879	27.830	24.644	36.433	30.026	25.217	28.914	21.626	22.378	22.430	17.711	14.503	17.408	25.348	19.878	11.859	4.544	4.215	3.765	1.280	3.192	0.474	0.627	0.718	0.728	1.147	1.365
Pdensi_DN18407_c0_g1d284004	Bud	Needles	14.1074664410723	1574.3304023784	794.218934409734	-6.80483163746131	0.662047877382375	-10.2784585072102	8.81257522404238e-25	5.33774114532644e-23	0.160	0.854	0.205	5.660	5.047	7.653	6.586	8.693	12.864	8.240	19.827	19.334	1.487	2.963	4.258	0.302	0.535	0.101	1.227	4.373	1.700	13.801	1.455	2.128	23.839	46.823	40.233
Pdensi_DN9713_c0_g1d266058	Bud	Needles	1601.38380707052	0	800.691903535262	12.603746495414	1.22626079620687	10.2781941120523	8.83677951497536e-25	5.34712308382981e-23	37.805	53.267	45.919	59.624	78.103	60.270	67.461	59.977	76.580	38.975	49.392	39.465	54.947	58.217	58.651	24.753	9.721	6.536	2.458	0.879	1.718	0.111	0.018	0.000	0.000	0.000	0.000
Pdensi_DN23545_c0_g1d548920	Bud	Needles	2102.26057768078	154487.863025171	78295.0618014257	-6.19939484444937	0.603248341811994	-10.2766877499043	8.97594272121254e-25	5.42597948320628e-23	59.996	85.341	35.159	131.956	112.508	209.780	67.721	71.296	118.020	25.174	52.992	52.527	63.490	83.443	116.091	37.359	66.656	66.597	96.505	80.268	115.492	18.940	0.291	0.715	5454.703	1566.378	2937.907
Pdensi_DN19792_c3_g2	Bud	Needles	0	1320.98249033742	660.49124516871	-13.3308169248297	1.29729595688421	-10.2758486635903	9.05439991796024e-25	5.46801984021936e-23	0.000	0.000	0.000	0.000	0.147	0.663	0.270	0.254	0.144	0.000	0.461	0.000	0.000	0.701	0.000	0.000	0.131	0.000	0.000	0.000	0.000	0.000	0.000	0.000	13.300	43.922	37.735
Pdensi_DN22019_c0_g1d20140	Bud	Needles	6902.65425760304	7.04234087003541	3454.84829923654	10.0432028408287	0.977427128090819	10.275142312088	9.12097245257056e-25	5.50280734289451e-23	176.496	361.137	55.541	359.133	473.771	100.290	664.423	657.941	238.806	845.708	838.217	226.325	248.480	439.816	69.188	435.469	622.827	100.641	668.056	249.136	76.426	21.071	13.978	0.000	0.240	0.000	0.194
Pdensi_DN19803_c0_g3d487229	Bud	Needles	548.487225328758	34.6225323682235	291.554878848491	4.01096233341114	0.390411455941033	10.2736799148049	9.26034638598202e-25	5.58140543423083e-23	12.772	19.446	14.726	7.552	5.953	3.822	7.205	8.843	5.185	3.212	4.792	2.557	3.612	12.541	8.440	4.380	1.456	5.960	0.301	1.887	0.000	0.000	2.976	0.546	0.800	0.916	0.659
Pdensi_DN9816_c0_g2d333514	Bud	Needles	4195.24372870055	0.699232563845334	2097.9714806322	12.2434506454034	1.19196040129672	10.2716924422019	9.45315080415202e-25	5.6920213335658e-23	41.888	195.163	120.473	166.401	195.768	124.642	217.831	170.842	237.785	161.851	115.774	143.520	73.442	168.321	95.740	63.762	136.036	169.413	62.314	62.156	125.862	2.078	23.330	6.036	0.000	0.000	0.042
Pdensi_GG_28385_c0_g1	Bud	Needles	0	1090.1823453415	545.091172670752	-13.0526360175656	1.27104222129433	-10.2692387387996	9.69667807604664e-25	5.83293212462739e-23	0.000	0.000	0.000	0.000	0.000	0.000	0.000	0.000	0.000	0.000	0.000	0.000	0.000	0.000	0.000	0.000	0.000	0.019	0.000	0.018	0.000	0.045	0.391	0.742	20.507	18.302	36.363
Pdensi_DN22103_c0_g1	Bud	Needles	6.16888077216767	1151.53622174847	578.852551260319	-7.53767228012161	0.734066406034547	-10.2683792885175	9.78343911026741e-25	5.87935821242583e-23	0.380	0.132	0.016	0.284	0.256	0.502	0.176	0.384	0.090	0.619	0.932	0.182	0.187	0.247	0.208	0.042	0.034	0.019	0.158	0.393	0.100	0.283	2.408	0.157	26.610	31.141	20.851
Pdensi_GG_149436_c0_g1	Bud	Needles	7320.95550148721	1632.35738764895	4476.65644456808	2.16347152717273	0.210740682213149	10.2660364598447	1.00238717870513e-24	6.01795206690904e-23	188.653	202.745	234.895	222.046	203.411	179.853	188.713	176.396	200.185	167.330	182.940	152.885	194.381	206.254	155.765	221.513	198.274	202.007	163.181	74.617	109.026	100.512	82.455	67.910	27.895	41.991	43.959
Pdensi_GG_39802_c0_g1	Bud	Needles	1347.27103539081	1.39846512769067	674.33475025925	9.65404045141568	0.940494053966939	10.2648606981571	1.01467312227642e-24	6.08575745488897e-23	24.646	32.439	57.691	59.449	50.197	37.762	166.654	38.831	97.621	107.312	39.132	45.182	30.713	41.805	40.942	42.798	21.350	39.816	23.093	15.401	29.301	0.859	27.346	7.395	0.000	0.000	0.113
Pdensi_GG_110732_c0_g1	Bud	Needles	0	837.714899467351	418.857449733676	-12.6716860617753	1.23461084433113	-10.2637086981366	1.02685544626094e-24	6.1528095328352e-23	0.000	0.000	0.000	0.000	0.000	0.000	0.000	0.000	0.000	0.000	0.000	0.000	0.000	0.000	0.000	0.000	0.000	0.000	0.000	1.127	0.135	0.133	0.000	0.176	17.730	17.358	22.315
Pdensi_DN16212_c0_g2	Bud	Needles	9578.43773513804	57.9969883087377	4818.21736172339	7.40384643847119	0.721598940322999	10.2603344111857	1.06337840969286e-24	6.36543503253901e-23	405.005	298.791	122.412	735.603	993.206	296.850	617.586	850.348	778.772	600.024	804.322	468.030	195.963	326.899	127.549	159.148	198.916	192.924	149.950	29.953	71.325	2.102	1.158	1.640	2.351	0.756	0.540
Pdensi_DN21774_c0_g1	Bud	Needles	450.6882229595	3.1052072807394	226.89671512012	6.92362689336759	0.674838187237957	10.2596845055631	1.07055932997991e-24	6.40217434791202e-23	16.277	12.961	9.513	16.499	7.800	6.885	16.357	14.791	15.273	28.880	13.510	14.574	12.058	7.180	6.760	13.112	3.227	2.148	2.314	1.965	1.528	0.076	0.109	0.026	0.020	0.128	0.091
Pdensi_DN10745_c0_g1	Bud	Needles	856.183272349621	6218.37526102173	3537.27926668568	-2.86093945967141	0.27891975984705	-10.2572132617648	1.09830590027368e-24	6.56170935960001e-23	26.512	27.256	19.699	33.963	32.761	26.786	30.270	26.948	24.182	22.786	26.932	17.857	22.439	30.078	16.596	19.260	19.060	11.533	21.928	21.698	21.095	18.553	14.101	20.842	97.270	198.731	141.692
Pdensi_DN17783_c0_g1d475522	Bud	Needles	218.733928800411	3974.04538115082	2096.38965497562	-4.18312354367007	0.407945322170904	-10.2541279831555	1.13394859482854e-24	6.76806263938663e-23	8.598	6.741	3.520	9.763	7.926	2.210	5.857	2.870	1.693	2.362	4.760	1.395	13.252	7.779	4.011	16.209	12.272	8.804	28.157	7.085	5.009	6.077	0.041	0.000	79.101	123.562	72.584
Pdensi_DN12254_c0_g1	Bud	Needles	1266.96511646282	43.9468301854591	655.45597332414	4.86780371897544	0.474841871007218	10.2514205595434	1.16616868047306e-24	6.95360658190335e-23	26.120	43.428	38.708	100.330	241.800	241.025	98.056	108.294	102.102	72.713	86.750	71.254	112.388	185.524	180.028	91.476	121.830	98.189	170.852	156.009	143.474	90.966	61.791	14.556	1.032	1.442	0.531
Pdensi_DN895_c0_g1d446090	Bud	Needles	146.427068415421	1200.61520786121	673.521138138314	-3.03713148269096	0.296272218039726	-10.2511518048706	1.16941609998647e-24	6.96620035406505e-23	5.166	3.968	3.453	6.383	5.410	4.602	4.649	5.965	5.853	6.043	5.586	5.350	4.468	5.129	3.832	4.140	2.508	3.126	3.059	3.333	3.279	3.409	2.700	2.910	18.560	31.973	33.744
Pdensi_DN15495_c4_g3	Bud	Needles	102.851065282799	772.992155413007	437.921610347903	-2.9078407947122	0.283669117988123	-10.2508190364026	1.17344942858559e-24	6.98344680792689e-23	2.807	2.621	3.374	6.602	5.073	7.920	8.011	5.900	8.731	6.657	5.098	6.894	3.199	3.872	6.057	4.568	4.434	3.141	10.451	3.987	5.894	14.656	14.538	41.988	17.016	20.318	15.650
Pdensi_DN15258_c1_g4	Bud	Needles	13.5954020933828	597.998522281904	305.796962187643	-5.46131061817746	0.533079210434693	-10.2448388743656	1.24832699903845e-24	7.42186043410876e-23	0.210	0.680	0.256	1.898	3.547	4.963	1.578	1.868	1.405	1.673	1.244	1.313	2.205	3.455	2.895	0.966	1.051	0.819	18.333	35.123	102.042	15.566	4.431	3.090	12.099	16.012	13.126
Pdensi_DN24954_c0_g1d305220	Bud	Needles	1611.69453575621	0	805.847267878107	12.6130039140996	1.23122031499186	10.2443110794375	1.25515851354784e-24	7.4552527507991e-23	36.068	51.283	50.410	42.871	50.349	41.645	47.727	55.554	69.737	36.353	45.775	37.474	27.404	42.986	37.788	31.212	13.699	13.400	4.956	4.437	11.622	0.814	1.658	0.912	0.015	0.011	0.000
Pdensi_GG_36723_c0_g1	Bud	Needles	44.0684326609431	1121.36459678832	582.716514724631	-4.67006265078174	0.45592419256316	-10.2430683147721	1.27139087270843e-24	7.54436458189278e-23	1.461	1.084	1.221	1.639	1.337	2.300	1.613	0.868	1.377	1.002	0.677	1.525	0.690	1.552	2.299	1.302	0.308	0.512	0.783	0.474	0.583	2.477	0.791	4.539	16.676	18.729	43.072
Pdensi_DN18976_c0_g1d217881	Bud	Needles	645.563504942367	20.5865275684077	333.075016255388	5.04795251301676	0.492830930625333	10.2427672439545	1.27535449840691e-24	7.56057255640123e-23	14.536	17.470	23.126	13.046	9.267	17.263	12.173	7.877	11.606	7.850	10.182	9.480	10.884	12.788	13.130	21.117	14.841	18.514	11.148	2.397	13.706	1.900	1.276	6.508	0.596	0.292	0.495
Pdensi_DN12621_c0_g2d176531	Bud	Needles	0	960.031025690705	480.015512845353	-12.8679348003468	1.25670428992649	-10.2394293578002	1.32012679718787e-24	7.81843821380849e-23	0.000	0.000	0.000	0.000	0.000	0.045	0.000	0.000	0.000	0.000	0.000	0.050	0.000	0.000	0.000	0.000	0.000	0.052	0.142	0.000	0.300	0.000	0.000	0.000	22.652	16.878	25.550
Pdensi_DN16170_c0_g1d469184	Bud	Needles	129.089184866038	959.270354301078	544.179769583558	-2.89617691485521	0.2829500348873	-10.2356478450648	1.37273323718744e-24	8.12215942469719e-23	4.059	3.538	3.471	3.847	3.732	3.655	2.496	3.340	2.430	3.064	3.279	2.242	3.875	3.983	3.527	4.207	3.049	4.025	2.776	3.811	4.016	4.911	2.513	1.370	14.712	24.144	28.473
Pdensi_GG_31328_c0_g1	Bud	Needles	0	784.665721258919	392.332860629459	-12.5767450795415	1.22894175793874	-10.2338007462908	1.39917887179503e-24	8.27065684361536e-23	0.000	0.000	0.000	0.000	0.000	0.000	0.000	0.000	0.000	0.000	0.000	0.000	0.000	0.000	0.000	0.000	0.000	0.000	0.000	0.000	0.000	0.000	0.000	0.000	17.252	17.834	18.585
Pdensi_DN13863_c0_g1d392460	Bud	Needles	0.923710724519665	528.973811223131	264.948760973825	-9.15216998130996	0.894602063662365	-10.2304369205704	1.44864315171795e-24	8.55480248892762e-23	0.045	0.049	0.000	0.797	0.381	0.147	0.993	0.188	0.424	0.371	0.343	0.963	0.453	0.208	0.051	0.041	0.050	0.056	0.358	0.947	1.554	2.867	0.000	0.275	12.932	8.021	14.721
Pdensi_DN12267_c0_g1d175845	Bud	Needles	94.0507510481225	1667.38601391329	880.718382480705	-4.14902017173113	0.40572013743937	-10.2263106729602	1.51168996693097e-24	8.91853474047921e-23	3.347	2.625	2.108	2.774	2.454	2.137	2.121	2.429	3.584	2.833	2.815	2.879	3.268	3.414	2.718	2.559	1.508	1.980	1.027	3.423	2.067	3.319	1.498	0.200	20.847	39.265	58.029
Pdensi_DN23201_c0_g1	Bud	Needles	860.051650168625	61.7197937280292	460.885721948327	3.80739821799098	0.37239789658639	10.2240057016749	1.54808426237792e-24	9.12447704963708e-23	18.624	31.381	23.549	34.848	27.621	20.319	33.415	35.003	24.168	27.095	34.680	17.368	17.041	30.590	16.221	25.161	11.178	5.800	6.126	4.515	4.848	9.522	0.744	0.367	1.275	1.773	1.197
Pdensi_DN10695_c0_g1d49277	Bud	Needles	7.63381520303704	447.569513146131	227.601664174584	-5.8742741059846	0.574737693262817	-10.2207914581625	1.60028888771272e-24	9.41408679610634e-23	0.292	0.262	0.097	0.061	0.000	0.105	0.054	0.254	0.000	0.171	0.184	0.173	0.108	0.392	0.000	0.439	0.160	0.000	0.000	0.057	0.139	10.808	1.374	3.650	5.534	11.912	14.327
Pdensi_DN16582_c0_g1	Bud	Needles	467.10715805401	25.5820180782813	246.344588066145	4.17325813303271	0.40833529217894	10.2201749713172	1.61049917379648e-24	9.46507641825963e-23	16.879	13.094	10.169	36.023	19.457	16.418	18.418	16.306	14.842	18.153	13.118	9.022	11.431	15.867	7.291	14.676	7.533	5.347	9.792	4.442	8.165	0.332	0.083	0.013	0.426	0.763	0.592
Pdensi_DN22099_c0_g1	Bud	Needles	6012.35164388116	1082.36894830362	3547.36029609239	2.47595872460635	0.242486188715602	10.2107206093715	1.77541335419394e-24	1.04243097773471e-22	207.874	160.889	147.588	231.825	138.431	125.526	161.388	78.671	76.935	97.367	67.363	52.421	156.126	162.610	92.245	107.973	62.749	45.219	111.739	27.771	62.918	32.176	15.618	13.784	23.986	23.102	26.861
Pdensi_DN17215_c0_g1d350275	Bud	Needles	1334.22828927709	75975.3183880774	38654.7733386773	-5.83142627925032	0.571465501990932	-10.2043364978886	1.89612671940006e-24	1.11118096582836e-22	30.842	44.573	38.699	74.852	72.953	58.959	42.353	54.836	53.575	32.459	56.353	37.776	49.484	65.598	65.564	55.658	58.920	49.914	84.640	54.252	60.627	43.712	12.648	5.667	2853.238	935.214	1072.372
Pdensi_DN16691_c0_g1	Bud	Needles	6.27924574635822	212.545185240054	109.412215493206	-5.07569251234281	0.497631559031104	-10.1996997984317	1.98886291520152e-24	1.16441471267194e-22	0.170	0.169	0.208	0.246	0.125	1.274	0.356	0.095	0.320	0.092	0.281	0.388	0.160	0.180	0.383	0.095	0.101	0.775	1.348	1.170	2.171	5.150	33.712	25.098	4.985	4.774	4.674
Pdensi_DN1405_c0_g1d43744	Bud	Needles	1950.67632660946	9431.27403945543	5690.97518303244	-2.27391786302001	0.223040959486074	-10.1950685123464	2.08597401793667e-24	1.22010588959523e-22	55.148	59.742	52.281	71.291	67.623	54.641	52.385	50.049	56.981	46.672	49.691	40.994	48.713	57.671	47.576	57.313	53.504	48.939	49.771	54.960	68.542	35.902	17.242	11.933	146.141	253.858	262.273
Pdensi_DN52566_c0_g1	Bud	Needles	1657.80516684432	0	828.902583422162	12.6537010462355	1.24187809958738	10.1891651446625	2.21659508604459e-24	1.2952726161375e-22	34.904	49.709	56.950	36.426	37.493	15.978	36.705	23.447	22.509	22.736	17.597	20.061	23.802	31.570	12.402	64.922	45.992	30.424	11.574	0.257	4.035	0.000	0.000	0.000	0.000	0.000	0.000
Pdensi_DN16293_c2_g2	Bud	Needles	35.1366599466364	8044.0557258932	4039.59619291992	-7.83979779558704	0.769592266088908	-10.1869498188036	2.26767614597622e-24	1.32386113500155e-22	0.190	2.009	0.796	0.083	0.040	0.769	0.152	0.196	1.279	0.292	0.163	2.092	0.203	0.335	0.669	0.052	0.162	1.004	0.013	0.551	1.063	1.086	0.150	2.294	97.754	149.117	322.131
Pdensi_DN16617_c0_g1d471155	Bud	Needles	366.948758847792	2605.05915977909	1486.00395931344	-2.82796436213466	0.277673257697206	-10.1845038502716	2.3254306934649e-24	1.35628755759435e-22	13.088	10.706	7.763	15.902	14.567	13.417	13.545	12.988	14.398	16.622	13.701	13.705	9.486	12.163	8.169	9.250	5.757	5.059	8.120	12.464	7.946	18.038	18.618	21.265	45.785	63.952	71.531
Pdensi_DN16968_c0_g1d349388	Bud	Needles	677.201427913069	5514.76211801617	3095.98177296462	-3.02616189565261	0.297238487243011	-10.1809221400677	2.41264114613709e-24	1.4058159810402e-22	21.231	21.953	14.937	22.020	21.501	15.588	16.214	16.700	16.241	16.786	20.785	14.169	22.615	24.113	15.032	14.778	9.538	8.065	8.252	13.650	9.370	12.475	6.146	4.111	79.043	161.717	148.645
Pdensi_DN22382_c0_g1	Bud	Needles	40.2918089808579	2730.69192261956	1385.49186580021	-6.08124947806257	0.597435071813865	-10.1789295020786	2.46255419061146e-24	1.43347398630516e-22	2.277	0.794	0.411	0.370	0.106	0.698	1.097	0.215	0.276	0.449	0.633	0.105	0.885	0.509	0.299	0.160	0.228	0.444	0.168	0.172	0.253	0.177	0.326	12.059	50.675	65.136	73.419
Pdensi_DN22868_c0_g1d496691	Bud	Needles	910.609832848691	2.38912895839404	456.499480903542	8.96624914	0.880873964460425	10.1788104788546	2.46556773568954e-24	1.43347398630516e-22	16.626	24.103	36.876	32.275	55.322	29.143	31.566	42.913	71.559	32.198	44.877	50.883	27.570	25.023	21.006	42.913	28.394	23.688	17.600	13.856	17.963	0.461	2.380	0.391	0.090	0.022	0.023
Pdensi_DN22350_c0_g1d423860	Bud	Needles	6.50791633558536	229.361894648499	117.934905492042	-5.13580089182456	0.50456109126798	-10.1787493738729	2.46711626959963e-24	1.43347398630516e-22	0.191	0.241	0.125	0.249	0.258	0.652	0.288	0.438	0.300	0.223	0.241	0.473	0.644	0.352	0.791	0.083	0.663	1.385	31.594	1.368	14.277	8.282	16.368	44.083	5.069	5.619	4.972
Pdensi_DN33061_c0_g1d236426	Bud	Needles	3.26674007308014	265.341552887849	134.304146480464	-6.34465452268132	0.623597624242564	-10.1742762897593	2.58312991334827e-24	1.49946170381561e-22	0.086	0.153	0.047	1.534	2.161	0.578	1.926	2.511	0.414	3.503	2.612	0.607	3.870	3.469	0.897	0.368	1.104	0.227	2.792	12.409	1.722	7.484	0.023	0.039	5.872	6.673	5.609
Pdensi_DN13201_c0_g1d212396	Bud	Needles	1.4183999883206	367.430421524507	184.424410756414	-8.03470381845313	0.790359689722063	-10.1658826012225	2.81560281085678e-24	1.63286334277636e-22	0.000	0.065	0.061	0.230	0.073	0.068	0.134	0.000	0.000	0.018	0.000	0.000	0.078	0.000	0.000	0.000	0.000	0.108	0.000	0.000	0.000	0.184	0.605	2.421	6.739	6.959	11.726
Pdensi_DN23112_c0_g1d547052	Bud	Needles	2189.44424228127	157.169641973881	1173.30694212757	3.80246631232955	0.374101706237177	10.1642581387181	2.86293124747622e-24	1.65738160764807e-22	46.252	91.267	49.863	125.497	113.193	79.960	125.781	90.960	97.949	82.288	88.848	55.962	45.800	95.624	66.532	47.518	37.096	31.830	36.149	23.373	32.378	26.358	65.490	40.401	3.207	3.650	3.956
Pdensi_DN19923_c0_g1d410008	Bud	Needles	799.86714651183	4279.36156665454	2539.61435658319	-2.42017301106122	0.238106493200646	-10.1642461678767	2.863282924698e-24	1.65738160764807e-22	26.873	22.823	18.990	22.869	19.688	16.290	16.336	12.322	14.079	11.414	11.218	10.824	21.577	21.653	17.256	22.372	12.870	12.181	11.074	15.101	11.772	10.178	1.956	1.112	69.423	117.728	112.640
Pdensi_GG_148834_c1_g1	Bud	Needles	1160.82311120837	240.116814683438	700.469962945903	2.27090595246712	0.223540765285559	10.1588001166864	3.02779627995664e-24	1.75095661026672e-22	33.978	36.372	29.181	32.155	28.551	41.576	27.763	20.800	25.504	20.072	19.568	18.736	29.265	36.160	34.238	23.949	36.943	36.935	133.955	28.487	60.574	176.143	76.262	64.058	4.507	5.716	6.415
Pdensi_DN14432_c0_g1	Bud	Needles	225.793141058052	1222.2212840513	724.007212554677	-2.4377810135865	0.240006758467974	-10.1571348621493	3.07994444083977e-24	1.77943645062717e-22	6.155	7.602	5.602	10.760	9.554	7.716	7.841	8.268	8.305	8.118	8.568	6.454	5.934	9.211	5.596	6.580	8.400	9.667	10.615	10.168	12.282	8.714	7.257	6.519	21.728	33.753	29.629
Pdensi_GG_96095_c0_g1	Bud	Needles	0	860.240538419587	430.120269209794	-12.7124240235894	1.25178414858192	-10.1554441618314	3.13379956483793e-24	1.80884797647941e-22	0.000	0.000	0.000	0.440	0.000	0.081	0.218	0.000	0.256	0.138	0.000	0.000	0.000	0.147	0.000	0.202	0.351	0.146	1.876	0.170	0.972	0.457	0.101	0.000	12.425	22.054	26.131
Pdensi_DN22768_c1_g2	Bud	Needles	506.164552093265	17.7564278399443	261.960489966604	4.78683923826372	0.471476883427388	10.1528609493342	3.21789110642349e-24	1.85564045692506e-22	14.771	10.893	17.649	8.155	3.911	3.693	4.139	6.401	4.025	3.599	3.854	5.390	5.202	5.868	6.332	3.489	0.912	1.655	0.974	0.982	1.702	0.000	0.000	0.681	0.252	0.381	0.614
Pdensi_DN23041_c0_g7	Bud	Needles	312.342461644552	3748.33738145242	2030.33992154848	-3.58579878314688	0.35322698585493	-10.1515425682101	3.26166609242923e-24	1.87911780688432e-22	8.240	11.470	7.066	24.338	40.172	61.063	28.399	18.054	16.001	9.957	13.891	9.568	16.215	36.754	42.133	13.789	22.231	21.178	22.617	23.676	16.362	118.310	349.671	391.621	50.073	120.875	95.140
Pdensi_DN15532_c0_g1d109655	Bud	Needles	1.17059603856003	332.218097062581	166.694346550571	-8.15816747612082	0.803775473268654	-10.1498089297806	3.32012808917884e-24	1.91100468262426e-22	0.029	0.049	0.031	0.085	0.072	0.188	0.068	0.192	0.050	0.193	0.667	0.135	0.111	0.098	0.096	0.052	0.057	0.036	0.033	0.116	0.082	0.022	0.000	0.000	5.659	6.666	10.747
Pdensi_DN25373_c0_g1d559120	Bud	Needles	4.1658056227451	342.595831154165	173.380818388455	-6.35515679965285	0.626145861772321	-10.1496427392564	3.32578661456839e-24	1.91246756616751e-22	0.167	0.135	0.062	0.668	0.101	0.090	0.459	0.607	0.049	0.440	0.463	0.099	0.046	0.289	0.000	0.151	0.276	0.157	0.000	0.340	0.000	0.000	0.000	0.000	9.009	8.903	5.215
Pdensi_DN20752_c0_g5	Bud	Needles	163.241520519229	1543.10469523444	853.173107876836	-3.24103363716955	0.319362086489813	-10.1484608670758	3.36630396706503e-24	1.932223026758e-22	5.476	4.014	4.516	4.081	2.543	7.378	4.652	2.704	4.398	1.901	3.869	3.038	4.303	8.182	6.997	2.452	0.867	2.164	0.534	0.747	1.849	5.642	2.166	2.591	27.594	30.214	49.194
Pdensi_DN16905_c0_g1d56614	Bud	Needles	909.231622419446	6.42640693106764	457.829014675257	7.03619330009493	0.693326418770042	10.1484569311193	3.36643971446503e-24	1.932223026758e-22	21.790	30.932	25.095	45.297	41.468	32.448	58.101	49.196	63.961	49.981	49.277	39.199	17.321	27.392	19.196	24.256	12.490	11.744	10.090	3.448	14.584	2.076	1.219	0.588	0.050	0.048	0.346
Pdensi_DN20117_c1_g1	Bud	Needles	451.687599995167	6411.63347676433	3431.66053837975	-3.82764262909432	0.377410200584305	-10.1418632118803	3.60163511021408e-24	2.06528528464865e-22	15.409	13.956	9.446	13.700	11.602	18.973	12.259	6.872	7.343	9.298	8.055	6.668	13.925	13.052	13.458	9.293	4.512	3.601	6.155	5.296	5.606	8.735	4.542	8.953	78.933	164.379	211.825
Pdensi_DN23247_c0_g2	Bud	Needles	1462.15786011126	11.6631014881734	736.910480799716	6.95204687358899	0.685548599659332	10.1408519790481	3.63911702302526e-24	2.08483009506779e-22	13.517	51.797	59.002	98.670	91.463	60.582	84.267	88.177	94.844	72.121	79.264	68.811	17.902	55.045	28.816	74.655	33.423	38.783	94.690	8.964	15.454	116.682	0.997	1.079	0.220	0.396	0.233
Pdensi_DN15095_c0_g1d465751	Bud	Needles	942.980310330969	16.4664730147745	479.723391672872	5.82907023220128	0.575201769462482	10.1339574070651	3.90517118668166e-24	2.2351640718398e-22	13.187	40.105	27.166	52.686	41.962	29.125	44.513	39.104	40.312	30.242	42.622	29.835	13.390	33.340	17.297	23.809	13.676	17.845	4.488	10.030	4.851	15.709	0.369	0.221	0.301	0.513	0.332
Pdensi_DN6385_c0_g1d328936	Bud	Needles	849.390654608313	17.7733716662747	433.582013137294	5.64038636057646	0.556815107587889	10.1297293908035	4.07776383394804e-24	2.33177404994921e-22	20.696	35.198	16.910	90.694	53.797	40.284	80.789	39.872	43.870	47.107	30.806	21.583	15.111	38.322	18.494	11.127	9.105	4.169	6.564	1.952	3.229	1.257	6.123	11.773	0.512	0.486	0.205
Pdensi_DN16378_c0_g1d278628	Bud	Needles	326.257648354508	8380.75044738939	4353.50404787195	-4.68278836307735	0.462662992960098	-10.1213808632436	4.44105243800997e-24	2.53714762047465e-22	8.010	13.911	6.057	6.496	5.390	17.177	18.845	5.411	4.517	11.357	7.494	3.531	5.095	10.762	6.811	3.749	3.026	2.654	16.171	14.715	4.315	8.809	30.729	9.501	240.339	183.151	135.030
Pdensi_DN26133_c0_g1d228605	Bud	Needles	1543.04085439302	0	771.520427196511	12.5501999740116	1.24005536596736	10.1206771233325	4.47310229096505e-24	2.55308034666738e-22	32.691	51.506	47.662	35.319	36.296	31.313	33.536	42.363	62.848	30.480	20.775	32.586	30.191	36.915	28.618	18.377	8.449	10.768	1.321	9.676	7.552	8.342	12.218	5.279	0.000	0.000	0.000
Pdensi_DN20455_c0_g3d412480	Bud	Needles	0	898.239582734889	449.119791367444	-12.7746297814878	1.26242583751755	-10.119113061412	4.54515580606161e-24	2.5917948400792e-22	0.000	0.000	0.000	0.000	0.000	0.034	0.034	0.000	0.037	0.000	0.040	0.037	0.000	0.000	0.000	0.000	0.000	0.039	0.000	0.051	0.000	0.142	6.420	5.250	12.564	21.627	29.155
Pdensi_DN26932_c0_g1d78911	Bud	Needles	1712.06750852119	1.19869840485348	856.63310346302	10.9105645401065	1.07843487646861	10.1170360660384	4.64261901668931e-24	2.64491341696384e-22	33.640	70.583	42.189	76.525	82.076	32.056	99.670	64.036	44.997	56.679	90.029	36.833	28.396	59.559	28.462	67.004	38.965	23.709	18.759	6.440	13.845	3.488	21.794	1.974	0.052	0.000	0.013
Pdensi_DN24535_c0_g3	Bud	Needles	56.4684870560537	1308.74012656035	682.604306808202	-4.53580018276164	0.448713945355445	-10.1084448783259	5.06823579358112e-24	2.8847100518252e-22	0.910	2.426	1.497	1.649	3.303	2.845	2.888	5.495	6.570	3.651	6.381	6.152	2.293	3.070	1.312	1.246	1.367	2.135	1.292	1.671	1.480	1.581	2.720	3.601	23.414	28.386	39.015
Pdensi_DN23028_c1_g8	Bud	Needles	515.426194025923	28.3452568166626	271.885725421293	4.21091157890833	0.416608325146877	10.1076030523964	5.11196418602193e-24	2.90690256313019e-22	16.054	17.482	10.710	10.978	14.470	8.366	11.701	11.290	10.025	11.036	9.329	8.544	9.058	14.397	7.608	10.447	7.602	6.510	3.385	5.810	7.496	1.462	0.639	0.282	0.643	0.545	0.749
Pdensi_GG_25091_c0_g1	Bud	Needles	0	3143.13337621357	1571.56668810678	-14.5804315047495	1.44271522353861	-10.1062436070977	5.18337046593308e-24	2.94477834887274e-22	0.000	0.000	0.000	0.000	0.000	0.000	0.000	0.000	0.000	0.000	0.000	0.000	0.000	0.000	0.000	0.000	0.000	0.000	0.000	0.000	0.000	0.000	0.000	0.000	24.461	35.116	165.306
Pdensi_GG_60682_c0_g1	Bud	Needles	0	1599.91635730234	799.958178651171	-13.6055820117169	1.34642614690254	-10.1049597432556	5.25171348160684e-24	2.98084536624376e-22	0.000	0.000	0.000	0.000	0.000	0.307	0.000	0.000	0.000	0.000	0.000	0.000	0.000	0.000	0.000	0.000	0.000	0.000	0.000	0.000	0.000	0.000	0.000	0.000	39.225	55.132	14.782
Pdensi_DN7668_c0_g1d169826	Bud	Needles	14403.0680458984	634.041459156433	7518.55475252744	4.50827523828846	0.446157486122954	10.10467240495	5.2671309671361e-24	2.98683322320305e-22	369.937	532.287	331.968	427.005	388.387	556.818	356.928	288.199	341.080	319.015	363.264	345.016	387.819	550.124	402.118	278.046	262.729	193.769	272.683	146.624	230.919	64.975	97.373	13.264	16.442	18.919	7.548
Pdensi_GG_84077_c1_g1	Bud	Needles	1126.63073589843	8.19174222288554	567.411239060659	7.14370222189713	0.707087694343506	10.102993276569	5.3581272406838e-24	3.03562892988584e-22	16.058	40.884	39.077	20.272	30.191	19.046	26.768	22.582	23.948	22.491	20.549	18.809	25.586	35.026	28.709	16.667	11.068	12.446	2.586	2.557	5.552	4.006	11.495	1.651	0.176	0.322	0.057
Pdensi_DN14892_c1_g1	Bud	Needles	368.024912124278	14.709813697974	191.367362911126	4.72519650693236	0.467894934881324	10.0988409035264	5.58989606264739e-24	3.16401524645624e-22	9.875	10.712	10.935	16.649	13.339	12.732	13.194	10.350	11.379	10.045	11.785	9.335	8.708	12.193	10.690	10.719	4.555	3.170	3.302	2.195	2.009	1.496	0.184	0.133	0.408	0.386	0.213
Pdensi_GG_119031_c4_g1	Bud	Needles	1715.48613811672	12765.5531126697	7240.51962539323	-2.89580884851878	0.286788948796517	-10.0973515913733	5.67542037330263e-24	3.2094632981081e-22	48.493	57.407	41.182	138.334	221.166	162.115	163.811	108.233	113.805	96.583	95.867	71.638	127.507	185.713	158.324	94.100	86.625	68.495	77.033	217.241	82.913	1694.303	1459.004	1118.606	187.729	408.395	305.553
Pdensi_DN15551_c0_g1	Bud	Needles	2022.76204642471	21.511668700356	1022.13685756253	6.57114166206087	0.650821267477032	10.0966916578103	5.71373048047302e-24	3.2281524962282e-22	32.094	81.849	58.727	140.914	88.102	76.637	99.457	84.422	91.405	74.679	96.508	72.926	26.972	64.249	38.805	67.445	21.285	25.099	2.096	29.258	6.014	47.190	0.641	0.911	0.502	0.838	0.149
Pdensi_DN12990_c0_g1d51297	Bud	Needles	2116.01908967128	0.699232563845334	1058.35916111756	11.2507953367074	1.11513802368567	10.0891504887638	6.17011659651101e-24	3.48279525310144e-22	96.172	35.860	50.268	41.958	24.384	22.052	21.230	12.320	9.636	6.141	16.115	4.321	53.619	15.210	13.059	73.857	31.364	25.038	5.509	0.244	4.866	0.000	0.000	0.000	0.000	0.000	0.050
Pdensi_DN18283_c0_g1d216916	Bud	Needles	283.616230348001	3587.6885331037	1935.65238172585	-3.6605929613016	0.36286117960408	-10.0881360891118	6.23420032308522e-24	3.51573372448106e-22	9.696	9.817	4.889	8.588	8.283	5.812	4.031	5.486	4.280	4.482	5.663	2.974	11.376	9.931	6.435	7.908	6.099	3.844	3.158	6.661	4.149	4.116	1.592	0.278	81.370	93.656	70.190
Pdensi_GG_108984_c0_g1	Bud	Needles	38.0425816734622	4425.89862109475	2231.9706013841	-6.8619796949403	0.680367296859911	-10.0856988961849	6.39087483781762e-24	3.60077968249748e-22	1.271	1.324	0.681	1.162	1.679	0.628	0.677	0.831	0.822	0.527	0.663	0.692	1.515	2.463	0.761	0.985	1.084	0.309	0.450	0.912	0.203	0.281	0.698	0.023	97.997	182.194	25.682
Pdensi_DN17822_c0_g1d530500	Bud	Needles	419.336304050903	5622.41494555843	3020.87562480467	-3.74436946929203	0.371376695974497	-10.0824028806298	6.60897831740491e-24	3.71923432342239e-22	12.428	13.336	10.193	15.379	13.060	12.423	10.407	13.607	15.112	12.311	16.703	14.885	13.683	14.983	11.759	11.748	10.581	8.961	19.612	12.097	12.024	9.764	12.144	19.439	162.165	99.033	112.251
Pdensi_DN22212_c0_g1d190376	Bud	Needles	2864.73531881393	205.116746068228	1534.92603244108	3.81925712518165	0.378806634569844	10.0823395807695	6.61323833768572e-24	3.71923432342239e-22	87.662	73.730	84.137	80.997	78.974	101.643	94.319	81.907	111.493	77.270	92.434	81.339	69.907	79.142	73.852	115.163	66.128	51.618	61.197	13.453	55.733	0.533	0.893	0.252	5.819	3.163	4.621
Pdensi_DN3041_c0_g1d99377	Bud	Needles	1846.27598556906	123.847290685215	985.061638127136	3.89216501667126	0.386128478293988	10.0799739865545	6.77440557040959e-24	3.80638463904415e-22	32.090	61.003	64.389	55.083	63.417	55.217	53.836	56.169	63.874	51.960	54.050	44.420	46.940	65.589	62.850	59.847	47.527	45.654	26.407	14.884	35.605	2.138	4.528	3.841	2.117	3.500	3.004
Pdensi_DN16455_c0_g1	Bud	Needles	442.198725768208	3275.01580678934	1858.60726627877	-2.88948873048166	0.286667222048576	-10.0795923225294	6.80077018344393e-24	3.81770225201802e-22	15.712	11.497	10.780	19.125	16.379	9.428	12.773	16.548	18.811	15.364	20.899	17.330	15.741	13.899	7.223	14.027	7.949	8.373	7.903	11.062	8.313	7.628	2.043	1.133	48.572	94.454	87.767
Pdensi_DN14310_c0_g1d393378	Bud	Needles	747.337596644609	5971.61899079248	3359.47829371855	-2.99844570842905	0.29762014003397	-10.0747406008438	7.14490764541737e-24	4.00722210603175e-22	28.119	19.109	17.031	21.093	24.984	17.850	13.330	13.376	11.956	11.131	10.574	8.147	25.426	21.649	16.491	16.466	7.876	9.539	8.387	21.186	16.568	71.603	94.621	105.678	100.781	185.755	131.674
Pdensi_DN22041_c0_g1d190112	Bud	Needles	7.84419207265545	356.299009330418	182.071600701537	-5.49906908349137	0.545890568989265	-10.0735740748793	7.23018966257944e-24	4.05134928883001e-22	0.342	0.183	0.154	0.058	0.074	0.249	0.135	0.080	0.542	0.145	0.117	0.165	0.069	0.142	0.157	0.014	0.051	0.059	0.000	0.036	0.244	0.650	0.152	1.894	8.336	5.861	9.937
Pdensi_DN18861_c0_g4	Bud	Needles	679.976241119092	2.57235997860539	341.274300548848	8.04167941267491	0.798749841443347	10.0678322491352	7.66488045871879e-24	4.29100429110957e-22	11.753	29.481	16.866	32.407	33.388	41.683	30.719	22.204	26.858	13.640	22.634	14.496	18.840	36.964	29.891	19.793	11.608	6.036	7.138	4.968	5.464	0.325	0.883	0.057	0.055	0.077	0.058
Pdensi_DN15835_c0_g1d110167	Bud	Needles	13.6561496372281	536.756156948437	275.206153292833	-5.29772433181033	0.52647475478888	-10.0626369709498	8.08044584943724e-24	4.51952521407403e-22	0.522	0.451	0.222	0.290	0.087	0.325	0.110	0.165	0.236	0.574	0.164	0.435	0.449	0.266	0.163	0.178	0.050	0.235	0.165	0.461	0.642	0.693	0.018	0.029	6.961	12.266	18.710
Pdensi_GG_40683_c0_g1	Bud	Needles	421.482291398701	3527.96776897314	1974.72503018592	-3.06544648711389	0.304698532613417	-10.060588283184	8.25038552999357e-24	4.61037254065406e-22	12.545	15.278	8.347	13.159	6.046	3.762	6.534	2.181	2.098	5.015	3.552	2.206	10.687	8.035	4.218	5.396	1.910	2.072	0.982	0.892	1.205	0.846	1.335	1.897	65.217	102.073	78.029
Pdensi_DN20232_c0_g1	Bud	Needles	1623.99771630601	9278.81616695766	5451.40694163183	-2.51469930716294	0.250045719140175	-10.0569580467531	8.56025305709395e-24	4.77917604025581e-22	51.228	50.328	37.824	68.734	70.606	62.472	58.925	55.092	59.437	45.618	53.820	45.440	44.609	52.011	46.343	44.995	39.568	37.188	47.760	52.146	58.031	85.785	83.805	110.066	146.249	238.363	265.846
Pdensi_DN36050_c1_g1	Bud	Needles	1443.21041336013	0	721.605206680063	12.4537482855601	1.23866308788371	10.05418536112	8.80466087006033e-24	4.91115979094811e-22	48.788	45.424	29.795	57.929	49.691	41.508	54.794	51.000	52.772	44.465	39.881	28.843	39.152	45.160	34.645	45.750	24.028	11.410	8.119	1.584	5.872	1.892	0.000	0.000	0.000	0.000	0.000
Pdensi_DN17269_c4_g2	Bud	Needles	83.5092833316767	1179.16562684962	631.337455090646	-3.82115249238881	0.380147713171986	-10.0517571459388	9.02437261654503e-24	5.02914105934018e-22	2.759	2.270	2.144	2.327	3.858	1.035	3.905	3.307	5.387	5.154	4.382	4.178	5.637	2.892	2.059	3.177	1.663	4.638	2.689	4.329	4.317	4.093	2.783	1.621	16.332	25.453	41.244
Pdensi_DN15953_c0_g3	Bud	Needles	0	1211.71298495604	605.85649247802	-13.2038027554522	1.31393456721387	-10.049056539741	9.27511315248875e-24	5.16418437111844e-22	0.000	0.000	0.000	0.000	0.000	0.000	0.000	0.000	0.000	0.000	0.101	0.000	0.000	0.000	0.000	0.000	0.000	0.000	0.000	0.000	0.057	0.121	0.000	0.000	35.225	30.543	15.012
Pdensi_DN6197_c0_g1d449923	Bud	Needles	855.126169354147	41.2575939851896	448.191881669668	4.34644942080157	0.432844698846435	10.0415909733565	1.00047299755284e-23	5.56536914876245e-22	16.573	32.955	23.557	73.031	56.345	38.799	46.761	48.758	58.894	46.241	42.613	39.336	18.351	42.640	26.247	27.708	13.191	9.041	6.683	2.441	7.721	2.523	0.911	0.539	0.570	1.257	1.071
Pdensi_DN2512_c0_g1d381218	Bud	Needles	0	899.987886395469	449.993943197735	-12.7768640771297	1.27340966973297	-10.0335849340683	1.08503985086724e-23	6.03032519290407e-22	0.000	0.000	0.000	0.000	0.000	0.000	0.000	0.000	0.000	0.000	0.000	0.000	0.000	0.000	0.000	0.000	0.000	0.000	0.000	0.000	0.000	0.000	0.000	0.000	13.997	17.701	31.258
Pdensi_GG_144055_c0_g1	Bud	Needles	1309.65070624912	6940.16016767546	4124.90543696229	-2.40575862733707	0.239906822560765	-10.0278875008973	1.14949578095622e-23	6.3827703739485e-22	39.807	44.240	28.355	53.356	47.678	36.703	36.258	40.883	36.444	38.101	41.757	27.782	34.888	43.890	30.386	35.083	34.299	25.630	26.725	29.346	22.646	15.559	7.689	4.859	135.839	183.117	161.008
Pdensi_GG_4748_c0_g1	Bud	Needles	84.834259864202	880.836542358038	482.83540111112	-3.37746734660407	0.336948779878867	-10.0236817827869	1.19949489773279e-23	6.65437689332645e-22	2.564	3.066	1.658	6.036	6.522	4.592	3.446	3.904	5.296	4.552	3.590	4.010	4.089	4.712	2.950	4.052	1.436	2.058	1.980	3.545	5.455	19.860	9.948	13.297	14.887	22.628	23.981
Pdensi_DN15185_c1_g9	Bud	Needles	599.659545215543	9.46547140130367	304.562508308423	5.85353226597718	0.584234858468881	10.0191424409657	1.25587875061726e-23	6.96088098478979e-22	12.691	23.085	15.508	40.037	31.860	24.275	31.617	32.588	37.806	31.430	32.416	28.488	12.078	23.397	16.636	15.793	7.200	5.601	4.667	5.018	8.412	6.719	0.725	0.573	0.044	0.379	0.253
Pdensi_DN14319_c0_g1d107753	Bud	Needles	60.3963731261821	2011.38808475377	1035.89222893998	-5.05811254228026	0.504984780219728	-10.0163663151974	1.29164671518813e-23	7.15266854727419e-22	2.289	1.882	1.032	1.249	1.185	0.987	0.403	0.177	0.244	0.067	0.672	0.158	2.553	1.463	1.608	1.244	0.887	0.636	0.491	1.801	3.239	5.094	0.199	0.427	20.956	49.055	73.638
[truncated: 8,960 more rows]
