# Supplementary material for: Transcriptional Regulation of Pine Male and Female Cone Initiation and Development: Key Players Identified Through Comparative Transcriptomics
Source: Front Genet. 2022 Mar 18;13:815093. doi: 10.3389/fgene.2022.815093 (PMC8971679; doi:10.3389/fgene.2022.815093)
Supplement: Supplementary file 2 [file DataSheet3.ZIP › SUP_DEG/salmon.gene.counts.matrix.FC_3_1_vs_FC_3_2.DESeq2.DE_results.P0.001_C2.DE.subset]

sampleA	sampleB	baseMeanA	baseMeanB	baseMean	log2FoldChange	lfcSE	stat	pvalue	padj	Bud_Rep1	Bud_Rep2	Bud_Rep3	FC_3_1_Rep1	FC_3_1_Rep2	FC_3_1_Rep3	FC_3_2_Rep1	FC_3_2_Rep2	FC_3_2_Rep3	FC_3_3_Rep1	FC_3_3_Rep2	FC_3_3_Rep3	FC_3_Rep1	FC_3_Rep2	FC_3_Rep3	MC_2_2_Rep1	MC_2_2_Rep2	MC_2_2_Rep3	MC_2_3_Rep1	MC_2_3_Rep2	MC_2_3_Rep3	MC_2_4_Rep1	MC_2_4_Rep2	MC_2_4_Rep3	Needles_Rep1	Needles_Rep2	Needles_Rep3
Pdensi_DN11295_c0_g1	FC_3_1	FC_3_2	292.358110846889	2561.49168855575	1426.92489970132	-3.13106156282667	0.235636357632806	-13.2876844400465	2.72893160340903e-40	1.58504534320806e-35	2.813	16.213	14.211	5.570	7.520	5.122	43.112	49.555	61.468	50.842	97.022	47.010	7.699	11.442	6.015	42.987	108.283	62.199	126.917	39.232	58.399	22.571	16.414	0.105	0.000	0.058	0.000
Pdensi_GG_96436_c0_g1	FC_3_1	FC_3_2	280.944234298101	1806.62802843461	1043.78613136636	-2.6859212228563	0.225508122525032	-11.9105298415943	1.04312304770065e-32	3.02938579897983e-28	1.012	2.542	1.220	7.128	5.972	4.411	33.164	35.399	40.173	31.734	62.260	30.195	1.041	1.495	2.046	1.712	2.493	1.398	2.826	1.879	2.379	1.329	1.614	0.607	0.814	1.026	0.185
Pdensi_DN22208_c1_g1d20470	FC_3_1	FC_3_2	231.762905162442	1007.89331729258	619.82811122751	-2.12038891622	0.215533303494715	-9.83787137226333	7.73296024155427e-23	1.49717843236732e-18	8.953	17.481	8.813	5.024	4.164	5.156	20.416	17.350	23.009	47.454	55.431	44.549	4.149	9.265	7.007	0.444	1.911	0.334	0.607	0.237	1.035	0.076	0.013	0.000	0.000	0.000	0.000
Pdensi_DN17532_c0_g1d113246	FC_3_1	FC_3_2	2.35077313155692	171.066010558797	86.708391845177	-6.19711314921435	0.685336087637217	-9.04244393517885	1.53207475766892e-19	1.89460485871169e-15	0.198	0.170	0.098	0.074	0.047	0.042	3.825	3.070	3.430	1.958	4.580	1.777	0.088	0.204	0.155	0.000	0.000	0.000	0.158	0.000	0.000	0.000	0.000	0.000	0.000	0.000	0.000
Pdensi_DN19569_c0_g6	FC_3_1	FC_3_2	460.587674336291	2004.18442473738	1232.38604953683	-2.12190315156389	0.23483791769837	-9.03560707896115	1.63094611048989e-19	1.89460485871169e-15	0.972	8.371	3.754	11.741	8.864	8.047	36.087	35.817	48.848	47.308	54.894	29.223	6.237	8.199	7.120	2.395	2.543	3.944	4.928	11.141	5.248	5.583	94.443	89.500	0.070	0.050	0.161
Pdensi_DN16905_c1_g1	FC_3_1	FC_3_2	153.575857384377	695.975749594017	424.775803489197	-2.1807746965887	0.257307798966191	-8.47535405203648	2.34365666422816e-17	1.70158262535455e-13	1.817	2.501	2.313	3.550	3.478	2.542	13.329	11.775	16.858	16.482	21.332	19.447	4.061	3.731	2.597	2.993	4.278	3.824	4.590	4.514	3.415	5.551	2.537	2.709	1.773	1.568	2.404
Pdensi_GG_101105_c0_g1	FC_3_1	FC_3_2	23.3585803754641	404.457783542947	213.908181959206	-4.11057790940342	0.494006945210064	-8.32089092928743	8.73045612762512e-17	5.634345369565e-13	0.024	0.307	0.118	0.328	0.542	0.561	4.772	8.638	10.856	16.691	22.083	17.130	0.264	0.846	0.241	0.625	3.256	2.716	7.394	10.886	3.231	5.779	14.617	8.802	0.960	0.614	1.369
Pdensi_DN24834_c1_g1	FC_3_1	FC_3_2	2620.94886472056	574.873419263687	1597.91114199212	2.1886915531211	0.267798950600399	8.17289070108042	3.01086732096891e-16	1.67300639757979e-12	103.717	39.191	20.905	50.445	43.114	68.144	13.746	10.908	9.988	5.772	11.925	7.109	49.441	43.247	31.963	25.900	13.595	11.273	11.948	8.876	21.757	22.011	56.518	224.424	8.460	7.532	5.381
Pdensi_DN19519_c0_g6	FC_3_1	FC_3_2	1222.10759778222	5276.62830532267	3249.36795155244	-2.11011466154913	0.258379141411439	-8.16673764771519	3.16840906519596e-16	1.67300639757979e-12	22.192	11.906	30.417	20.829	31.069	24.067	81.068	103.778	132.522	89.184	101.163	64.610	21.981	8.816	20.933	27.138	17.411	15.134	25.883	22.945	33.299	5.078	1.163	0.000	0.000	0.000	0.000
Pdensi_DN20610_c0_g1d63578	FC_3_1	FC_3_2	13.7784871250693	233.319274955031	123.54888104005	-4.08697221614877	0.501618067223127	-8.14757777520565	3.71286093685457e-16	1.79711751496103e-12	0.696	0.287	0.443	0.378	0.286	0.193	3.867	3.766	6.444	5.538	8.625	5.773	1.467	1.301	0.167	0.785	0.796	0.574	1.222	2.935	0.860	0.134	2.789	1.668	21.963	16.622	12.375
Pdensi_DN19519_c0_g5	FC_3_1	FC_3_2	468.807967891513	2779.34002977906	1624.07399883529	-2.56725577486935	0.31618177559432	-8.11955644832386	4.67890523860016e-16	2.06052180014889e-12	7.711	3.736	17.458	6.842	11.504	10.707	41.187	54.650	71.316	46.196	46.057	35.886	7.927	4.592	12.814	13.173	9.773	8.335	10.406	9.877	16.178	1.386	1.523	0.396	5.878	0.000	0.000
Pdensi_DN12981_c0_g2	FC_3_1	FC_3_2	875.45293573327	5677.32544931313	3276.3891925232	-2.6972265644308	0.332485564074879	-8.11231179896686	4.96656598352091e-16	2.06052180014889e-12	7.079	20.301	19.101	21.274	20.172	13.163	75.918	104.954	160.712	128.839	138.829	135.930	11.184	15.977	10.535	32.388	43.670	26.133	51.381	14.501	32.263	3.481	0.826	0.000	0.000	0.013	0.028
Pdensi_DN40438_c0_g1d91767	FC_3_1	FC_3_2	17.5731508870371	607.987471280117	312.780311083577	-5.11181000536285	0.636628762196463	-8.02949899361498	9.78715141924765e-16	3.78978077256107e-12	0.213	0.138	0.000	0.321	0.461	0.322	5.421	8.511	22.699	22.083	18.502	20.965	0.189	1.372	0.048	0.654	1.544	0.213	0.096	0.545	0.183	0.128	5.698	106.504	0.000	0.000	0.000
Pdensi_DN25283_c0_g9	FC_3_1	FC_3_2	299.556946781462	0	149.778473390731	10.6952671937912	1.39475482059737	7.66820593544208	1.74418695085215e-14	6.33172566664659e-11	0.000	1.143	0.264	6.326	9.940	2.567	0.000	0.000	0.000	0.311	0.000	0.000	0.000	1.520	0.585	0.000	0.000	0.000	0.292	0.000	0.000	0.000	0.000	0.000	0.000	0.000	0.000
Pdensi_DN24854_c2_g5	FC_3_1	FC_3_2	22.3910100888421	652.67582157095	337.533415829896	-4.86637685858006	0.64182890841852	-7.58204685820544	3.40145374227015e-14	1.16215669242516e-10	0.000	0.117	0.410	0.462	0.676	0.256	4.631	16.444	17.992	13.062	25.712	16.340	0.024	0.000	0.000	0.216	0.120	0.054	0.000	0.101	0.000	0.000	0.000	0.000	0.000	0.000	0.000
Pdensi_DN15227_c0_g1d54032	FC_3_1	FC_3_2	220.359021047717	6.85676874007826	113.607894893898	5.00469248494907	0.666772145808551	7.50585116131419	6.10307305806421e-14	1.96935995795302e-10	0.371	0.610	0.442	5.226	6.629	1.986	0.161	0.128	0.115	0.144	0.031	0.000	0.383	2.748	0.166	0.000	0.054	0.000	0.000	0.000	0.000	2.666	0.000	0.000	0.038	0.000	0.000
Pdensi_DN14090_c0_g1	FC_3_1	FC_3_2	3026.49908047393	28113.1963602444	15569.8477203592	-3.21551252187111	0.430652085428764	-7.4666131447377	8.22852226388528e-14	2.51545925606973e-10	25.501	142.926	87.141	47.160	95.870	46.097	306.273	549.775	833.588	516.902	630.646	545.121	58.426	109.135	67.964	172.595	560.730	375.519	814.619	461.216	381.065	103.125	70.653	8.525	0.058	0.126	0.135
Pdensi_DN34856_c0_g1d374976	FC_3_1	FC_3_2	29.5696199341292	324.785598253749	177.177609093939	-3.45702602683247	0.468150732384606	-7.38442938927708	1.53108583104596e-13	4.44650291623212e-10	0.182	0.690	0.091	0.693	0.441	0.696	4.959	5.149	9.468	13.294	8.419	10.980	1.321	0.842	0.306	0.410	0.892	1.797	10.972	2.118	3.787	14.429	11.189	18.388	0.000	0.000	0.000
Pdensi_DN24001_c0_g2d225091	FC_3_1	FC_3_2	2807.68915808027	583.867010238531	1695.7780841594	2.26550335647345	0.312732421193496	7.24422286575694	4.34925743931114e-13	1.14826327203413e-09	113.766	128.428	29.047	45.936	67.825	60.444	12.635	14.667	7.744	8.008	14.075	8.878	103.036	136.310	70.941	54.229	40.849	28.543	23.396	51.499	74.541	370.360	142.855	226.489	27.050	47.357	48.055
Pdensi_DN42854_c0_g1d245522	FC_3_1	FC_3_2	58.2719618441843	1032.06851543088	545.170238637531	-4.148460385702	0.578125502250564	-7.1757090278021	7.19333997228499e-13	1.67124306244092e-09	1.964	3.001	5.889	1.758	1.540	0.379	13.357	24.081	24.461	21.629	35.797	27.390	2.317	3.735	2.323	4.041	8.879	9.210	11.664	20.644	19.202	8.449	0.991	0.000	0.000	0.389	0.278
Pdensi_DN9914_c0_g1d454529	FC_3_1	FC_3_2	53.1863832716972	402.908386901901	228.047385086799	-2.92117933313421	0.410281026076081	-7.11994742011911	1.07968243964087e-12	2.37123090739283e-09	0.092	0.345	0.091	1.151	1.046	1.087	8.088	4.980	11.290	14.977	10.780	12.608	3.561	1.684	0.308	1.074	0.602	0.741	0.878	0.160	0.065	9.388	0.056	0.185	0.000	0.000	0.000
Pdensi_DN12332_c0_g1d50692	FC_3_1	FC_3_2	4.78400346097941	1030.12920132228	517.456602391632	-7.75921515170742	1.09022253842625	-7.11709295875312	1.1022714821825e-12	2.37123090739283e-09	0.198	0.099	0.648	0.192	0.040	0.064	2.509	8.937	50.787	29.155	51.743	58.316	0.269	0.641	0.070	0.087	3.043	2.282	0.000	0.061	0.058	0.107	0.544	0.228	0.548	0.058	0.315
Pdensi_GG_29539_c0_g1	FC_3_1	FC_3_2	53.9522296060122	1580.32799295216	817.140111279087	-4.87295146471268	0.686949109372108	-7.0936134834889	1.30654719764705e-12	2.52411475285023e-09	1.779	0.202	0.468	1.186	1.700	0.511	13.409	18.116	63.870	36.774	25.932	23.761	1.983	0.216	0.105	1.346	0.915	3.688	5.734	1.305	2.413	0.427	1.493	3.209	0.000	0.000	0.000
Pdensi_DN5196_c0_g1d449159	FC_3_1	FC_3_2	147.624569098495	595.38580296834	371.505186033418	-2.01336585486645	0.283899164973229	-7.09183436681224	1.32345858019878e-12	2.52411475285023e-09	0.036	0.076	0.000	4.015	2.867	2.316	11.729	10.916	13.230	6.164	18.734	5.021	0.059	1.322	1.336	0.000	0.000	0.000	0.000	0.000	0.000	0.000	0.000	0.000	0.000	0.000	0.000
Pdensi_DN2938_c0_g1	FC_3_1	FC_3_2	117.621948709515	846.604460232244	482.11320447088	-2.8462423691804	0.40139157375631	-7.09093701829523	1.33206961881772e-12	2.52411475285023e-09	0.957	4.456	3.998	1.414	3.175	2.701	13.218	16.092	21.645	16.314	33.913	17.792	1.797	4.915	1.980	7.695	21.658	13.362	32.561	10.738	13.276	4.812	20.582	0.691	0.000	0.014	0.015
Pdensi_DN3769_c0_g1d327061	FC_3_1	FC_3_2	128.662577175419	874.799356761469	501.730966968444	-2.76439275262616	0.391446919311973	-7.06198622660002	1.64139260440855e-12	2.97928145755818e-09	3.010	1.260	0.000	2.337	1.763	3.816	20.162	13.610	19.028	16.100	17.927	12.031	2.381	4.036	1.955	2.790	19.393	3.224	20.743	30.664	11.818	2.069	9.290	0.783	0.000	0.000	0.000
Pdensi_DN19627_c0_g3	FC_3_1	FC_3_2	451.955321815949	4504.89253729517	2478.42392955556	-3.31736283309885	0.471870902895488	-7.03023393208374	2.06187550520757e-12	3.62908833239307e-09	0.828	10.794	14.909	9.737	13.899	4.718	49.182	96.749	124.488	74.610	95.146	70.170	2.006	6.305	3.837	28.484	52.934	34.523	40.061	12.649	30.815	0.317	0.027	0.023	0.000	0.000	0.000
Pdensi_DN19025_c1_g4	FC_3_1	FC_3_2	33.8756241954983	697.742172898102	365.8088985468	-4.36554437931138	0.62408417665232	-6.99512107922494	2.65029944774066e-12	4.52756890656237e-09	0.000	0.023	0.366	0.745	1.075	0.302	9.162	8.682	24.284	10.128	24.235	10.926	0.659	0.472	0.122	0.823	0.478	0.353	0.074	0.126	0.093	0.032	0.027	0.440	0.235	1.821	0.415
Pdensi_DN13978_c0_g2	FC_3_1	FC_3_2	5.46044223894147	326.672199102117	166.066320670529	-5.91401432271527	0.849447320488966	-6.96219080344028	3.35021321626753e-12	5.40528984001298e-09	6.055	0.000	0.000	0.167	0.160	0.000	4.390	6.347	8.888	1.241	1.998	1.552	2.200	0.152	0.000	0.472	0.000	0.000	0.000	0.000	0.189	2.006	0.000	0.000	0.000	0.000	0.000
Pdensi_DN27784_c0_g1d501037	FC_3_1	FC_3_2	0	108.109022292662	54.0545111463308	-9.20202830666535	1.33469573191361	-6.89447646129205	5.4063536423527e-12	8.48695239483167e-09	0.000	0.000	0.000	0.000	0.000	0.000	2.333	2.214	1.953	4.154	2.955	0.827	0.000	0.000	0.000	0.000	0.251	0.000	0.000	0.271	0.000	0.000	0.000	0.000	0.000	0.000	0.000
Pdensi_GG_93610_c0_g1	FC_3_1	FC_3_2	1098.36021988044	10417.2059765187	5757.78309819958	-3.24558139125939	0.471386749457545	-6.88517739413397	5.77155677669227e-12	8.82182453317414e-09	3.260	31.766	58.568	21.323	36.695	10.934	119.583	244.253	260.847	112.185	163.100	88.687	10.908	10.546	9.105	65.399	119.524	97.767	112.178	130.381	161.475	0.573	0.186	0.133	0.061	0.011	0.024
Pdensi_DN15641_c0_g1d526142	FC_3_1	FC_3_2	344.55065350124	62.8235342179472	203.687093859593	2.45637085212729	0.357902148054297	6.86324702291151	6.73126780290097e-12	9.77430569489743e-09	0.220	1.976	3.291	8.454	5.525	7.370	1.113	1.065	1.603	0.299	0.320	0.698	0.758	2.199	2.922	0.081	0.049	0.070	0.000	0.156	0.000	0.000	0.000	0.000	0.000	0.000	0.000
Pdensi_DN37298_c0_g1d377050	FC_3_1	FC_3_2	67.5638040639817	335.817899165394	201.690851614688	-2.31236767590646	0.339429806641732	-6.81250624034666	9.59128942803355e-12	1.35875820450847e-08	0.604	0.373	0.258	1.311	1.357	1.506	7.370	4.781	8.140	8.113	11.458	9.985	0.096	0.498	0.193	0.853	7.227	10.637	19.347	46.626	25.456	17.060	22.980	16.016	0.131	0.000	0.311
Pdensi_DN17972_c0_g1d114096	FC_3_1	FC_3_2	314.26818014025	46.972126813309	180.620153476779	2.74172020452403	0.40345681263948	6.79557295510084	1.07882905627116e-11	1.49194352560471e-08	15.697	15.870	9.263	4.499	7.905	7.079	1.216	0.803	0.831	0.217	0.351	0.000	9.886	13.035	11.432	1.566	0.818	0.310	0.316	0.000	0.044	3.624	1.214	1.507	1.053	0.347	1.743
Pdensi_DN26360_c0_g1d560098	FC_3_1	FC_3_2	1087.47449737684	4793.9260854547	2940.70029141577	-2.14035105318904	0.317280819119752	-6.74592009415231	1.52060292072867e-11	2.05398091731821e-08	5.863	9.123	17.711	25.162	29.081	13.778	109.753	70.603	109.263	89.335	135.759	59.878	17.947	12.240	16.597	10.523	7.583	10.461	2.131	3.865	4.725	1.659	2.991	39.146	76.699	119.441	188.108
Pdensi_DN20322_c0_g1d290516	FC_3_1	FC_3_2	507.948952459244	117.534685384109	312.741818921677	2.11249492656032	0.314561483020537	6.71568211808818	1.87188471306737e-11	2.47101544975209e-08	23.275	8.811	3.601	8.211	10.334	12.842	2.231	2.057	2.780	0.766	2.537	3.114	11.781	7.443	6.801	4.997	1.247	1.341	0.000	1.005	2.608	5.410	12.910	36.786	2.297	1.116	1.388
Pdensi_DN24147_c1_g2	FC_3_1	FC_3_2	2341.65092104373	509.565138632702	1425.60802983822	2.20025241973368	0.329835297819822	6.67076093516105	2.54480472710495e-11	3.2846642880986e-08	197.648	66.252	23.243	42.178	39.725	62.503	13.022	6.889	10.927	8.683	6.480	13.116	90.062	43.056	39.379	8.165	6.980	2.814	3.151	6.936	3.757	2.167	106.836	119.169	117.208	171.649	55.946
Pdensi_DN19038_c1_g6	FC_3_1	FC_3_2	105.064077786001	2537.00832281875	1321.03620030237	-4.59466003703313	0.689282600436267	-6.66585814602753	2.63123313296865e-11	3.32238943613518e-08	0.857	1.019	3.563	3.365	2.770	0.475	25.800	45.827	80.969	52.875	63.964	41.354	1.150	1.172	0.183	9.417	19.363	13.708	12.717	12.543	11.231	0.221	3.033	0.060	0.000	0.000	0.018
Pdensi_DN18274_c1_g1d353595	FC_3_1	FC_3_2	958.569543288504	7396.56949185213	4177.56951757032	-2.94779877789819	0.44349070277298	-6.64681076619355	2.9951169331835e-11	3.70139099638505e-08	2.521	25.024	9.764	12.158	29.630	17.936	93.425	120.010	232.152	89.369	133.193	114.215	14.007	25.056	30.283	8.155	39.618	24.875	14.181	8.178	13.418	0.025	1.011	0.000	0.000	0.018	0.039
Pdensi_DN15715_c0_g1d277050	FC_3_1	FC_3_2	219.919732428009	2201.22433029557	1210.57203136179	-3.32260773372718	0.502365116124654	-6.61393004227373	3.74248656176940e-11	4.43622136667862e-08	0.517	2.006	4.915	1.938	5.994	5.678	29.311	40.262	62.890	45.614	105.094	53.646	10.830	11.161	6.653	12.858	27.705	22.496	21.166	14.176	14.301	4.937	11.444	11.954	72.123	48.340	68.294
Pdensi_DN14040_c0_g1d213034	FC_3_1	FC_3_2	292.189582596219	3327.84208345708	1810.01583302665	-3.50938829058265	0.532923919120901	-6.58515815235251	4.54401439213499e-11	5.17509780271326e-08	1.749	18.904	15.508	3.271	10.171	4.793	33.716	65.103	101.156	67.139	105.009	82.581	4.643	16.062	6.181	17.111	43.078	31.809	64.490	35.508	59.297	8.861	49.332	21.316	0.042	0.030	0.036
Pdensi_GG_127404_c0_g1	FC_3_1	FC_3_2	0	126.971919430326	63.485959715163	-9.43377431966032	1.43323804376699	-6.58214060161666	4.63722734245e-11	5.17969376406776e-08	0.301	5.115	1.686	0.000	0.000	0.000	2.631	1.318	3.741	6.111	0.000	0.000	1.328	0.861	3.114	6.842	1.879	23.634	0.000	18.455	16.137	7.210	0.000	0.000	0.000	0.000	0.000
Pdensi_DN13023_c0_g2	FC_3_1	FC_3_2	2625.12307230765	12223.0514039029	7424.08723810529	-2.21916569588757	0.341123510070373	-6.5054610144864	7.74554700796675e-11	8.33119642340245e-08	5.098	4.351	25.214	56.186	71.294	36.582	175.091	210.847	350.179	269.410	362.543	250.778	33.257	57.613	18.418	118.330	163.833	181.384	193.104	64.104	104.858	14.591	38.163	10.253	3.686	1.215	13.824
Pdensi_GG_57086_c0_g1	FC_3_1	FC_3_2	121.289230943767	1255.85642435207	688.57282764792	-3.37152406543651	0.521163766076786	-6.46922193155648	9.85088264615348e-11	1.02173002988667e-07	13.013	3.132	0.414	1.410	3.463	2.652	28.636	34.740	11.884	78.460	32.073	14.695	4.290	5.394	0.990	0.798	0.567	0.583	3.064	11.427	8.747	8.517	43.314	30.845	27.840	82.560	0.704
Pdensi_DN20978_c0_g1	FC_3_1	FC_3_2	21.7800273006452	372.646841029691	197.213434165168	-4.09499692073933	0.633963308673069	-6.45935950033204	1.05147055806267e-10	1.07144849866587e-07	0.375	7.225	1.453	0.304	0.617	0.430	3.010	7.537	11.839	10.234	23.150	12.843	0.291	0.430	0.591	0.145	0.156	0.118	0.054	0.163	0.147	0.000	0.172	0.019	0.000	0.000	0.000
Pdensi_DN30372_c0_g1d370894	FC_3_1	FC_3_2	0	125.932045036324	62.966022518162	-9.42193972946638	1.46836369148425	-6.41662537973989	1.39328208532344e-10	1.39527592003175e-07	0.000	0.257	0.160	0.000	0.000	0.000	2.817	1.112	3.690	1.039	4.594	1.060	0.000	0.640	0.229	0.358	0.718	0.566	0.000	0.000	0.000	0.000	0.000	0.000	0.000	0.000	0.000
Pdensi_DN20377_c0_g1d16768	FC_3_1	FC_3_2	649.404828189828	4852.50720754547	2750.95601786765	-2.90161284026818	0.454959252342012	-6.3777422380827	1.79717654281164e-10	1.76924415484963e-07	22.922	25.507	43.541	17.394	10.061	12.814	47.046	88.408	156.343	79.706	92.784	101.501	17.095	5.896	9.100	78.691	64.012	39.866	33.669	4.085	21.325	0.077	0.085	0.000	0.054	0.000	0.000
Pdensi_GG_101795_c0_g1	FC_3_1	FC_3_2	126.818218520941	0	63.4091092604706	9.4554238442672	1.48652419527546	6.36076013718368	2.00757739577016e-10	1.91157570292653e-07	0.400	0.995	0.001	1.438	4.654	1.847	0.000	0.000	0.000	0.000	0.325	0.856	0.000	0.656	3.909	0.762	2.116	1.597	1.621	1.782	0.041	3.260	2.068	0.000	0.297	0.000	0.835
Pdensi_DN19084_c0_g1d481969	FC_3_1	FC_3_2	10.7245537160419	367.535686978505	189.130120347274	-5.0928011879989	0.807712473925917	-6.30521547258661	2.87793235904093e-10	2.65331659063768e-07	0.106	0.211	0.330	0.075	0.271	0.323	3.249	5.018	13.896	12.373	28.483	31.745	1.104	0.952	0.255	1.382	1.202	1.158	2.000	9.986	3.645	11.042	0.111	0.277	17.502	17.925	23.158
Pdensi_DN11101_c0_g1d335610	FC_3_1	FC_3_2	25.5238702439203	807.48406878301	416.503969513465	-4.98794004403748	0.793730940740224	-6.28416984650465	3.29610198746877e-10	2.99136705840857e-07	0.030	0.033	1.981	1.125	0.400	0.066	11.347	19.021	18.068	16.521	19.444	13.449	0.101	0.000	0.034	6.326	19.775	9.971	18.558	7.353	6.519	0.045	0.371	0.000	0.047	0.000	0.000
Pdensi_DN25135_c0_g2	FC_3_1	FC_3_2	14.9497796353668	1972.16453262044	993.557156127902	-7.04124326333609	1.12969860727625	-6.23285114984148	4.5802134026751e-10	4.09280823180889e-07	0.303	0.084	1.636	0.195	0.100	0.597	2.695	13.428	103.111	36.768	76.436	142.860	0.642	1.152	0.117	0.271	2.417	3.115	0.180	0.000	0.465	0.482	1.630	0.124	0.505	0.152	0.268
Pdensi_DN24876_c11_g1	FC_3_1	FC_3_2	13.3165819392899	95.606936076574	54.4617590079319	-2.84486115285853	0.458637928710347	-6.2028475509168	5.54505489520965e-10	4.87990035573427e-07	2.576	1.016	1.410	0.296	0.285	0.254	1.814	1.968	1.953	1.662	1.478	3.308	2.079	2.163	3.121	3.565	2.764	5.998	4.664	1.628	1.011	0.712	2.855	2.826	9.685	3.683	2.268
Pdensi_DN11042_c0_g1d104080	FC_3_1	FC_3_2	85.192690649376	547.601521613802	316.397106131589	-2.68335157778946	0.435772952264677	-6.15768271950864	7.38170541186587e-10	6.21379123822326e-07	1.172	4.183	3.093	1.418	1.944	1.928	6.824	9.698	16.426	9.030	14.669	10.648	2.131	2.410	2.196	4.626	10.184	8.226	10.806	5.769	7.494	1.946	1.450	0.024	0.000	0.000	0.072
Pdensi_DN42839_c0_g1d245592	FC_3_1	FC_3_2	81.7722655676858	0	40.8861327838429	8.82208456904408	1.45955331317757	6.04437295259716	1.49992190877625e-09	1.19342416749932e-06	1.314	1.781	2.638	1.659	2.400	1.064	0.000	0.000	0.000	0.000	0.413	0.386	1.452	2.274	0.728	2.062	1.759	1.999	1.093	0.760	1.418	0.000	0.798	1.322	0.483	1.109	1.995
Pdensi_DN50364_c0_g1d160524	FC_3_1	FC_3_2	8.22226360735183	227.04378915146	117.633026379406	-4.78348632837051	0.795398450530137	-6.01394976968122	1.81056633098344e-09	1.41535787917703e-06	0.000	0.000	0.054	0.136	0.152	0.233	1.586	3.600	8.487	3.686	6.826	4.440	0.341	1.059	0.163	0.151	0.952	0.312	0.190	0.000	0.104	0.000	0.000	0.000	0.000	0.000	0.000
Pdensi_GG_46131_c1_g1	FC_3_1	FC_3_2	0	121.685494982661	60.8427474913305	-9.37232940773016	1.58149849526189	-5.92623352839684	3.09961709648498e-09	2.25043824768921e-06	0.000	0.000	0.000	0.000	0.000	0.000	1.113	1.413	4.821	2.388	2.962	1.977	0.000	0.000	0.000	0.000	0.000	0.000	0.000	0.000	0.000	0.000	0.409	0.000	0.000	0.000	0.000
Pdensi_GG_83820_c0_g1	FC_3_1	FC_3_2	16.5813718133099	200.3899372764	108.485654544855	-3.59420230610676	0.608238670692322	-5.90919729259518	3.43778772827584e-09	2.46514845211661e-06	0.067	0.581	0.805	0.255	0.568	0.219	2.452	4.210	5.375	3.707	2.719	3.178	0.075	0.388	0.151	1.453	4.331	1.582	1.960	1.721	0.866	0.306	0.743	0.000	0.000	0.000	0.000
Pdensi_GG_35534_c0_g1	FC_3_1	FC_3_2	79.1179551834858	637.269205443853	358.193580313669	-3.01018851059951	0.510633487958494	-5.89500802744881	3.74663166892743e-09	2.62187478585918e-06	2.024	6.091	2.817	2.176	0.892	1.827	11.806	7.771	18.946	20.220	41.224	55.536	1.685	3.048	2.265	0.448	1.715	6.632	15.524	85.731	12.263	92.615	995.167	873.644	4.971	1.349	0.976
Pdensi_DN13806_c0_g1	FC_3_1	FC_3_2	2475.36968439124	435.84941928026	1455.60955183575	2.50580571365552	0.426561221202005	5.87443393610517	4.24290636969091e-09	2.93381822227092e-06	26.179	15.910	15.803	24.644	51.452	76.152	9.468	8.311	8.481	5.127	5.225	3.637	37.932	52.850	46.439	13.502	3.309	2.641	2.065	0.108	1.367	0.000	0.000	0.000	0.000	0.000	0.000
Pdensi_DN21024_c2_g3	FC_3_1	FC_3_2	444.460436790791	26.2612070576787	235.360821924235	4.07976424568425	0.696928671495709	5.85391936441428	4.80121473600412e-09	3.28081124130974e-06	26.094	5.782	1.188	8.108	5.759	13.433	1.045	0.208	0.355	0.327	0.142	0.086	7.626	3.431	7.997	1.063	0.676	0.334	0.524	0.447	0.321	9.431	248.685	325.785	2.912	3.888	4.237
Pdensi_DN36289_c0_g1d148520	FC_3_1	FC_3_2	0	80.5023020730281	40.2511510365141	-8.77675586134613	1.53624536763397	-5.71312112391497	1.10922668134095e-08	7.07991355300288e-06	3.016	2.768	0.698	0.000	0.000	0.000	1.541	2.437	0.829	0.549	0.293	0.546	0.257	1.607	0.258	0.623	1.992	1.415	0.000	1.344	0.334	0.000	1.697	0.467	1.371	2.085	2.808
Pdensi_DN19016_c0_g3	FC_3_1	FC_3_2	80.3094849257267	513.142397941931	296.725941433829	-2.67781296232336	0.470140403264851	-5.69577288768953	1.22814274513965e-08	7.75371902890722e-06	0.096	0.104	0.192	2.804	1.164	1.050	9.187	9.661	12.038	13.577	13.869	20.324	0.000	0.000	0.000	0.432	0.313	0.710	0.214	2.458	0.276	0.146	3.540	0.582	0.000	0.000	0.000
Pdensi_DN16483_c0_g1	FC_3_1	FC_3_2	225.962866567739	1493.2370043594	859.59993546357	-2.72397487326994	0.478465757747709	-5.69314486807283	1.24720476838854e-08	7.78939726476469e-06	2.486	10.374	7.679	3.206	6.696	4.150	16.356	26.297	47.191	30.397	42.500	37.589	3.463	8.843	3.467	12.741	61.457	36.792	73.730	38.297	43.486	3.664	29.963	10.081	0.078	0.058	0.104
Pdensi_DN21297_c0_g4	FC_3_1	FC_3_2	0	60.6206885521296	30.3103442760648	-8.36750021526227	1.47286928905995	-5.68108811651766	1.3384049624592e-08	8.27006121643808e-06	1.098	0.893	1.102	0.000	0.000	0.000	1.517	1.153	0.983	1.298	1.038	1.615	1.521	0.317	1.898	0.984	1.766	5.354	3.345	0.953	1.976	0.417	1.337	1.656	4.448	1.543	0.999
Pdensi_DN14492_c3_g2	FC_3_1	FC_3_2	1069.83242384988	4599.50713840514	2834.66978112751	-2.10397825232676	0.371317194831818	-5.66625591707307	1.45951489374049e-08	8.92347406032934e-06	24.290	9.992	18.350	17.416	25.823	23.150	54.991	83.535	138.192	87.334	97.664	97.013	21.425	15.195	11.076	46.200	54.719	34.814	46.544	14.621	33.683	3.371	19.849	2.530	1.811	1.594	7.899
Pdensi_DN8217_c0_g1d102160	FC_3_1	FC_3_2	2391.5782750455	332.966100890315	1362.27218796791	2.84430855943414	0.503624407981105	5.6476781394218	1.62629284543748e-08	9.75154858920058e-06	19.206	25.624	9.683	33.126	56.039	58.804	12.092	4.277	3.818	2.306	1.288	0.886	23.833	46.664	35.805	8.486	10.821	25.481	2.083	7.354	2.286	0.205	0.042	0.760	12.459	12.211	23.625
Pdensi_DN26156_c0_g1	FC_3_1	FC_3_2	379.521906626845	1688.60322633986	1034.06256648335	-2.15333995818794	0.381294776853149	-5.64744153056487	1.62853195109147e-08	9.75154858920058e-06	2.186	9.468	9.941	6.239	10.031	7.353	20.502	32.949	48.060	33.497	40.069	41.284	5.157	8.692	5.359	14.305	30.966	21.905	24.904	10.476	41.559	6.158	5.449	1.282	0.350	0.173	0.071
Pdensi_DN12097_c0_g1d105112	FC_3_1	FC_3_2	0	76.3108781720758	38.1554390860379	-8.69938807025342	1.54407249168623	-5.63405417627324	1.76021684386685e-08	1.03271388830625e-05	0.243	0.791	2.197	0.000	0.000	0.000	0.807	2.300	1.450	0.863	2.148	1.431	1.349	1.965	3.241	3.049	4.436	12.458	0.269	4.509	0.700	0.000	4.742	0.978	3.949	2.186	3.535
Pdensi_DN26485_c2_g1	FC_3_1	FC_3_2	0	109.199296665958	54.5996483329791	-9.21612287939582	1.63917094531375	-5.62242937854891	1.88290550245216e-08	1.09364800298929e-05	0.000	0.000	0.000	0.000	0.000	0.000	1.049	0.999	4.542	3.375	2.793	1.491	0.000	0.000	0.000	0.000	0.000	0.000	0.000	0.000	0.000	0.000	0.385	1.913	0.000	0.000	0.000
Pdensi_DN15116_c0_g1	FC_3_1	FC_3_2	645.602300589147	2781.54895202685	1713.575626308	-2.10722243431133	0.375371069977826	-5.6137049518382	1.98039783566671e-08	1.13848513583932e-05	4.958	20.138	23.456	13.472	18.158	8.723	37.476	51.702	78.185	61.613	54.064	43.866	14.652	18.598	9.821	42.341	82.341	51.433	78.747	32.877	48.108	8.097	0.856	0.000	0.000	0.000	0.000
Pdensi_DN21243_c0_g1	FC_3_1	FC_3_2	0	79.9746225439832	39.9873112719916	-8.76692798781163	1.56262821141499	-5.6103735512832	2.01890344836613e-08	1.13848513583932e-05	0.000	0.000	0.000	0.000	0.000	0.000	0.681	2.151	1.950	0.968	2.070	0.724	0.000	0.000	0.000	0.367	0.880	0.000	7.246	51.489	1.472	13.707	1.749	0.000	0.607	0.460	0.000
Pdensi_DN19692_c0_g1d534737	FC_3_1	FC_3_2	13.6341043892533	206.588770122413	110.111437255833	-3.92129558210298	0.701952289320039	-5.58627080752373	2.31997374156142e-08	1.271236177652e-05	0.000	0.024	0.022	0.192	0.525	0.141	2.412	4.184	5.832	7.164	7.575	7.634	0.000	0.000	0.000	0.040	0.097	0.028	0.000	0.000	0.000	0.000	0.000	0.000	0.000	0.000	0.000
Pdensi_DN5390_c0_g1	FC_3_1	FC_3_2	0	59.8018378407207	29.9009189203603	-8.34776704223835	1.4967708436613	-5.5771844284584	2.44442672637951e-08	1.32691250045141e-05	0.000	0.321	0.297	0.000	0.000	0.000	0.981	1.555	1.060	0.350	0.000	0.348	0.655	0.000	2.298	0.000	0.000	2.165	2.953	0.685	1.279	5.393	2.162	7.148	0.000	0.999	2.155
Pdensi_DN22816_c0_g2	FC_3_1	FC_3_2	858.596708682922	177.996331011214	518.296519847068	2.26979351576209	0.409107073156843	5.54816492965377	2.88683492674168e-08	1.52003745975569e-05	26.567	10.207	6.521	18.698	13.222	21.120	5.463	2.494	2.807	2.004	2.643	2.838	15.523	15.580	10.562	15.307	10.885	7.086	8.021	6.374	7.462	14.561	36.812	89.452	1.468	2.008	3.564
Pdensi_DN14528_c0_g1	FC_3_1	FC_3_2	61.1893450825771	304.467939073703	182.82864207814	-2.31384830232913	0.41724745036197	-5.54550615065909	2.93105031580045e-08	1.52003745975569e-05	0.821	0.156	0.549	1.238	0.975	1.559	5.009	4.974	8.368	25.863	8.640	18.865	3.742	1.200	1.054	1.313	2.720	3.773	13.296	3.671	4.438	6.281	33.885	58.895	9.038	9.639	5.744
Pdensi_GG_8904_c2_g1	FC_3_1	FC_3_2	295.014075099335	71.9375164006817	183.475795750008	2.03636908682799	0.367472706867242	5.5415519269127	2.99802642449852e-08	1.54101211339953e-05	16.129	7.962	4.748	4.369	6.317	7.528	1.656	1.267	1.430	1.315	0.118	0.880	7.169	8.179	4.382	4.772	2.430	0.574	0.934	1.732	3.204	0.284	1.029	3.571	3.945	8.902	3.814
Pdensi_DN22873_c2_g1	FC_3_1	FC_3_2	0	205.856359960457	102.928179980228	-10.1309521812326	1.83834976176018	-5.51089482097927	3.57014022937161e-08	1.81898644686483e-05	0.497	0.134	0.124	0.000	0.000	0.000	0.276	2.982	9.135	1.024	1.698	0.293	0.000	0.000	0.000	0.445	1.477	0.690	6.476	3.562	5.165	10.008	0.608	4.186	0.000	0.000	0.000
Pdensi_DN14680_c0_g2	FC_3_1	FC_3_2	16.1958806611781	145.782542781377	80.9892117212774	-3.17508067681211	0.576735260126047	-5.5052654074214	3.68612514345629e-08	1.86174962354236e-05	0.000	0.388	0.477	0.454	0.434	0.130	2.920	2.751	3.107	2.249	1.661	1.549	0.133	0.138	0.000	0.214	0.000	0.000	0.000	0.000	0.000	0.000	0.000	0.000	0.000	0.000	0.000
Pdensi_DN18085_c0_g1d216731	FC_3_1	FC_3_2	71.0245208039503	0	35.5122604019751	8.61896785722958	1.56647742189681	5.50213347268872	3.7522271127108e-08	1.87879833954811e-05	1.243	0.000	0.000	1.045	2.524	0.893	0.000	0.000	0.000	0.489	0.000	0.000	0.000	1.912	0.000	0.000	0.000	0.000	0.000	0.000	0.000	0.000	2.008	4.992	4.855	2.333	2.016
Pdensi_DN21405_c1_g1	FC_3_1	FC_3_2	41.4894177270565	242.50488286956	141.997150298308	-2.54652573554129	0.463332501777223	-5.4961085738071	3.8826351519309e-08	1.92747946606498e-05	0.415	0.327	0.083	0.797	0.995	0.802	3.411	3.917	7.280	7.310	7.061	10.217	1.688	1.556	0.311	0.225	0.518	0.243	0.126	0.675	0.237	4.609	3.087	0.899	0.000	0.248	0.033
Pdensi_DN20394_c0_g1d412105	FC_3_1	FC_3_2	58.6091087597934	268.486395176697	163.547751968245	-2.19698709068956	0.400825725258982	-5.48115291070712	4.22563058334783e-08	2.07997712858129e-05	2.372	2.933	6.892	1.423	1.424	0.816	4.079	5.623	6.435	4.395	4.706	7.380	10.568	5.594	5.917	11.829	9.824	19.611	14.726	9.211	4.602	3.979	13.353	8.342	14.704	13.615	13.625
Pdensi_DN24093_c0_g4	FC_3_1	FC_3_2	1.93856047991671	205.121157514134	103.529858997025	-6.70942914173363	1.23550198143312	-5.43052883974417	5.618729803966e-08	2.71610976363755e-05	0.306	0.026	0.071	0.000	0.069	0.051	1.135	1.672	9.603	1.406	2.631	2.134	0.319	0.082	0.000	0.133	0.528	2.164	0.651	0.059	1.607	1.006	0.237	0.731	0.000	0.027	0.000
Pdensi_GG_91700_c1_g1	FC_3_1	FC_3_2	196.49038735266	1599.5100145516	898.000200952128	-3.02462252731311	0.557107071472898	-5.42915838299541	5.66204202671974e-08	2.71610976363755e-05	0.917	1.761	0.760	2.748	3.854	5.520	28.974	12.876	55.088	22.107	14.572	21.351	6.001	2.532	4.253	3.675	9.927	17.832	4.123	5.333	3.126	0.000	0.000	0.000	0.000	0.000	0.000
Pdensi_DN37478_c2_g2	FC_3_1	FC_3_2	52.6771143813522	285.481474081197	169.079294231274	-2.43968063950924	0.449478055317338	-5.42780812243834	5.70503230142694e-08	2.71610976363755e-05	0.189	0.223	0.488	1.394	1.108	0.768	6.144	3.582	7.529	4.978	5.213	2.058	1.905	2.122	0.425	2.480	0.960	0.546	0.258	0.000	0.162	0.000	0.324	6.645	0.000	0.042	0.000
Pdensi_DN24768_c0_g1d135018	FC_3_1	FC_3_2	0	54.0537247688455	27.0268623844228	-8.20211582143386	1.51353700436375	-5.4191709867588	5.98760313157059e-08	2.82746303000825e-05	1.822	0.247	1.371	0.000	0.000	0.000	1.261	1.196	0.814	0.269	0.000	0.804	0.506	0.000	0.000	0.612	0.489	0.833	1.008	0.264	0.000	1.039	0.000	0.000	0.000	0.000	0.551
Pdensi_DN25054_c0_g2	FC_3_1	FC_3_2	110.020204298938	700.754519885742	405.38736209234	-2.67082017881465	0.493305210254548	-5.41413332617447	6.15862661394538e-08	2.87992904715963e-05	5.944	15.339	6.949	1.754	3.294	1.815	7.104	16.415	18.501	20.959	28.493	21.657	5.004	8.695	3.096	8.413	13.045	5.619	5.624	8.147	4.707	50.455	5.679	3.258	0.024	0.481	0.000
Pdensi_DN26214_c2_g2	FC_3_1	FC_3_2	0	63.8821390539265	31.9410695269633	-8.44260535746197	1.57065001790265	-5.37523016663873	7.64849146675358e-08	3.47068226455819e-05	2.044	0.739	0.524	0.000	0.000	0.000	0.751	1.073	2.033	0.806	1.260	2.001	2.633	1.179	1.508	3.969	5.106	3.316	0.378	4.333	1.470	0.516	2.482	1.370	8.500	3.065	2.482
Pdensi_DN38546_c2_g1	FC_3_1	FC_3_2	262.080978546772	1683.3390597659	972.710019156336	-2.68267825827785	0.499697373804999	-5.3686058780944	7.93476039624942e-08	3.54518990842581e-05	1.334	1.330	2.151	3.351	4.428	8.307	21.283	27.717	52.404	65.561	47.997	63.613	6.341	3.150	5.683	4.363	6.867	6.287	13.525	45.502	10.061	57.380	179.293	141.143	2.145	4.565	5.033
Pdensi_DN83115_c0_g1	FC_3_1	FC_3_2	0	136.446977161073	68.2234885805367	-9.5375803934091	1.7825582823139	-5.35050129246184	8.77109262980275e-08	3.83046145275814e-05	0.000	0.000	0.366	0.000	0.000	0.000	0.406	1.727	6.084	1.727	4.850	6.890	0.203	0.000	0.000	0.327	0.197	0.000	0.000	0.423	0.000	0.000	0.000	0.000	0.000	0.000	0.000
Pdensi_DN18703_c1_g1	FC_3_1	FC_3_2	88.0522182302433	451.477008554435	269.764613392339	-2.35757800858799	0.440912090863432	-5.34704776176852	8.94004312395224e-08	3.84640388717421e-05	1.571	1.998	1.292	1.287	2.795	1.412	7.590	7.536	12.102	10.538	11.451	10.906	2.987	3.520	1.344	2.490	4.517	5.118	5.351	3.756	2.646	3.655	1.474	0.000	0.140	0.830	1.001
Pdensi_DN9898_c0_g1d454380	FC_3_1	FC_3_2	442.88226802881	2729.55628350885	1586.21927576883	-2.62376707810984	0.490906894358241	-5.34473462944511	9.0549614643032e-08	3.85889722459039e-05	0.565	9.337	2.611	8.362	15.610	3.869	41.423	68.380	53.818	66.851	79.370	44.470	1.210	5.286	1.449	4.553	10.681	7.651	7.120	6.988	12.463	3.403	9.600	0.409	0.000	0.000	0.000
Pdensi_DN39379_c2_g1	FC_3_1	FC_3_2	50.0983369013269	0	25.0491684506635	8.11544464445917	1.52295209930402	5.32875895976499	9.88861288474657e-08	4.1620311752517e-05	0.933	0.261	0.000	0.914	1.300	0.899	0.000	0.000	0.000	0.533	1.091	0.284	0.535	1.112	0.770	0.431	2.077	0.588	3.230	0.000	0.693	0.366	1.025	4.965	9.270	1.083	0.584
Pdensi_DN24334_c0_g1d133196	FC_3_1	FC_3_2	4193.51807307394	934.977544703392	2564.24780888867	2.16508475237384	0.407484324250507	5.31329580924644	1.07660059515819e-07	4.49871887543691e-05	79.072	71.005	112.071	89.022	55.465	113.814	28.703	14.151	13.690	18.051	5.700	20.865	71.732	57.864	116.135	52.957	18.726	57.572	10.533	14.388	19.589	47.345	73.996	31.749	57.101	95.265	70.335
Pdensi_DN11623_c0_g1d520347	FC_3_1	FC_3_2	18.2751467497208	91.0283459140239	54.6517463318724	-2.31627433218472	0.438013337895234	-5.28813652870713	1.23568735999051e-07	5.12660206645208e-05	0.072	0.720	0.155	0.374	0.401	0.358	1.663	1.946	1.868	2.441	1.961	1.277	0.066	0.357	0.094	0.087	0.106	0.045	0.698	0.778	0.581	0.233	0.015	0.244	0.000	0.000	0.014
Pdensi_DN71528_c0_g1	FC_3_1	FC_3_2	0	49.9957549160814	24.9978774580407	-8.08911582951849	1.53109739379601	-5.28321442012474	1.26936674378737e-07	5.2289807503122e-05	2.151	0.875	0.540	0.000	0.000	0.000	0.891	0.847	1.283	0.318	0.000	0.000	0.298	0.621	0.597	0.482	0.288	1.311	0.000	0.000	0.000	0.817	0.000	0.000	0.000	0.302	0.978
Pdensi_DN19450_c4_g1	FC_3_1	FC_3_2	301.508118096286	31.329963692093	166.419040894189	3.26433383042229	0.622415635953214	5.24462054270704	1.56604292594363e-07	6.14597778835026e-05	1.995	1.666	0.548	7.996	6.666	4.155	1.010	0.637	0.227	0.220	0.179	0.021	1.930	3.603	0.196	0.000	0.176	0.111	0.141	0.000	0.000	0.026	0.000	0.000	0.000	0.000	0.000
Pdensi_DN9231_c0_g1d48215	FC_3_1	FC_3_2	0	71.61792145889	35.808960729445	-8.6079480875779	1.6480890939215	-5.22298710629532	1.76059653694539e-07	6.80381380163833e-05	0.000	0.000	0.000	0.000	0.000	0.000	0.789	2.631	0.855	0.846	0.900	0.841	0.000	1.652	2.772	2.247	3.449	3.483	3.179	1.241	0.515	0.542	3.042	1.439	0.000	0.806	0.435
Pdensi_DN21885_c0_g1	FC_3_1	FC_3_2	321.759862569537	16.7123930001917	169.236127784864	4.26390578198184	0.816482111939298	5.22228928182428	1.76724604115156e-07	6.80381380163833e-05	0.650	2.225	0.721	6.368	8.909	4.816	0.727	0.228	0.060	0.133	0.098	0.000	1.775	9.798	0.647	0.193	0.057	0.000	0.000	0.000	0.000	0.000	0.000	0.000	0.000	0.000	0.000
Pdensi_DN38284_c0_g1d89865	FC_3_1	FC_3_2	0	46.1952044566438	23.0976022283219	-7.97521144513899	1.52719632116223	-5.22212588822221	1.7688065080099e-07	6.80381380163833e-05	0.000	2.245	0.832	0.000	0.000	0.000	0.912	0.870	0.989	0.000	0.520	0.000	2.280	0.000	0.915	1.115	0.886	1.006	1.381	1.910	0.000	1.880	2.510	2.496	0.607	1.866	0.000
Pdensi_DN38634_c0_g1d150540	FC_3_1	FC_3_2	0	50.4137861594024	25.2068930797012	-8.10157085144296	1.5536307570577	-5.21460508852561	1.84209249435062e-07	6.99308878100437e-05	0.613	0.000	1.537	0.000	0.000	0.000	1.352	0.965	0.731	0.000	0.385	1.080	1.694	0.000	0.679	0.275	1.640	3.357	0.339	0.709	0.441	0.929	1.490	0.000	3.152	1.378	0.743
Pdensi_DN33193_c0_g1d85222	FC_3_1	FC_3_2	0	46.9498938058154	23.4749469029077	-7.99880001720924	1.53989464283294	-5.19438135228127	2.05401717810448e-07	7.59894775514922e-05	0.000	0.688	1.273	0.000	0.000	0.000	1.049	0.999	0.757	0.375	1.596	1.864	2.804	0.000	2.108	1.421	0.679	3.861	2.813	1.100	0.000	0.000	1.542	0.000	1.864	0.357	1.540
Pdensi_GG_43528_c1_g1	FC_3_1	FC_3_2	74.552776285398	331.501809461658	203.027292873528	-2.15194586794128	0.414719543621472	-5.18891839325862	2.11519060894083e-07	7.77573519867787e-05	4.378	2.638	5.860	1.231	2.072	1.319	4.844	6.132	8.987	6.616	6.444	6.585	2.969	5.896	2.701	6.098	3.653	1.780	1.346	4.227	1.750	1.849	0.889	0.978	0.000	0.547	0.000
Pdensi_DN26064_c0_g1d367074	FC_3_1	FC_3_2	0	52.7882086952868	26.3941043476434	-8.16745436077579	1.57462251015888	-5.18692849116688	2.13790773723051e-07	7.80981730198487e-05	0.000	0.000	0.000	0.000	0.000	0.000	0.956	0.680	1.541	3.826	1.363	3.049	0.000	0.000	0.000	0.000	0.000	0.000	0.000	0.000	0.000	0.000	0.000	0.000	0.000	0.000	0.000
Pdensi_GG_28131_c0_g1	FC_3_1	FC_3_2	139.088204025074	1146.64193159036	642.865067807717	-3.0430512238413	0.587034986484684	-5.18376467144466	2.17451276426859e-07	7.89388905543829e-05	13.361	23.050	15.456	2.336	3.231	3.064	6.849	30.657	31.047	7.822	11.208	6.303	24.683	6.226	13.932	4.623	2.074	4.929	0.622	9.528	0.802	3.926	6.264	20.404	0.308	0.373	0.059
Pdensi_DN47318_c0_g1d40297	FC_3_1	FC_3_2	0	47.3294451716826	23.6647225858413	-8.01036248750696	1.54684198157873	-5.17852669044543	2.23645081339655e-07	8.06830885680196e-05	2.204	0.398	1.106	0.000	0.000	0.000	1.213	0.771	0.877	0.868	0.462	0.431	0.405	0.000	0.812	0.659	0.000	2.232	0.815	0.424	2.113	1.112	0.000	0.000	0.000	1.240	0.447
Pdensi_GG_31083_c0_g1	FC_3_1	FC_3_2	8.03437817698993	162.884739971358	85.4595590741739	-4.34367803975374	0.840969967941617	-5.1650810437208	2.40334767201422e-07	8.48757978245752e-05	0.100	0.134	0.025	0.249	0.060	0.187	1.384	2.557	5.869	5.173	6.907	6.662	0.249	0.371	0.084	0.270	0.632	0.562	4.334	7.228	0.996	7.687	15.864	24.227	0.386	0.810	0.358
Pdensi_DN26318_c8_g1	FC_3_1	FC_3_2	77.1450617291633	380.247994121793	228.696527925478	-2.30058718259038	0.445463718994325	-5.16447711563169	2.41111971507238e-07	8.48757978245752e-05	1.070	1.227	1.099	1.431	1.653	1.675	4.327	7.728	10.780	9.744	9.114	8.135	1.424	1.392	0.520	2.704	2.155	1.825	10.041	4.504	3.700	66.934	33.859	43.448	38.561	31.459	57.456
Pdensi_DN19731_c1_g1	FC_3_1	FC_3_2	508.512264347207	2488.06287125849	1498.28756780285	-2.29031239872577	0.44364185186443	-5.16252555772319	2.43640097292066e-07	8.50112529817983e-05	17.476	7.428	1.982	7.079	7.172	16.917	44.527	39.239	66.302	43.555	53.139	49.019	11.496	20.855	8.128	7.920	16.113	3.944	16.003	28.812	16.753	5.389	29.719	6.266	0.000	0.000	0.000
Pdensi_DN38146_c0_g1d570732	FC_3_1	FC_3_2	0	54.8952658112715	27.4476329056357	-8.22387182306965	1.59317943826891	-5.16192440445088	2.44424000963454e-07	8.50112529817983e-05	0.000	0.000	0.000	0.000	0.000	0.000	0.887	0.706	1.732	1.049	0.549	0.923	0.187	0.388	0.000	0.000	0.000	0.000	0.372	0.000	0.241	0.256	0.000	0.000	0.000	0.000	0.000
Pdensi_DN35586_c0_g1d31152	FC_3_1	FC_3_2	0	75.8175642752703	37.9087821376351	-8.69030206161322	1.68753258345703	-5.14970919483554	2.60890643629485e-07	8.87435487165066e-05	0.349	2.271	0.000	0.000	0.000	0.000	2.308	1.833	0.417	0.413	1.317	0.000	0.771	1.208	1.546	1.252	0.000	2.124	0.000	0.807	1.005	0.529	0.000	0.000	1.025	0.393	0.848
Pdensi_DN14653_c0_g1d108253	FC_3_1	FC_3_2	132.295158669606	629.86386744159	381.079513055598	-2.25073510940598	0.437083547199703	-5.14943910340698	2.61266581108459e-07	8.87435487165066e-05	1.026	3.893	4.404	2.180	3.416	2.641	7.270	12.243	18.358	11.684	15.303	16.870	1.782	2.800	2.158	3.621	4.690	4.389	4.677	2.913	12.993	1.758	1.724	0.314	0.077	0.027	0.036
Pdensi_DN18169_c0_g1d13056	FC_3_1	FC_3_2	51.0075854395009	0	25.5037927197504	8.1416680462326	1.5819690346525	5.14654071469928	2.65333895977166e-07	8.96010969769868e-05	0.191	1.276	0.674	0.639	1.430	1.100	0.000	0.000	0.000	0.000	0.000	0.000	0.629	2.757	0.374	0.151	0.362	0.000	0.558	0.000	0.714	0.000	0.000	0.000	0.000	0.000	0.000
Pdensi_GG_18923_c1_g1	FC_3_1	FC_3_2	92.566614594314	0	46.283307297157	9.00147315033219	1.75258942552933	5.13609920224955	2.804996327329e-07	9.36336791265805e-05	0.293	0.318	0.294	0.370	1.783	3.485	0.000	0.000	0.000	0.346	0.000	0.344	0.973	0.000	1.299	1.312	0.314	1.071	0.649	0.678	2.529	0.445	0.000	0.000	0.000	0.000	0.355
Pdensi_GG_89937_c1_g1	FC_3_1	FC_3_2	0	62.7088106117363	31.3544053058682	-8.41585242765016	1.64135224644912	-5.12738959346288	2.9378716101199e-07	9.7508798131768e-05	0.511	0.000	1.282	0.000	0.000	0.000	0.565	1.073	2.133	1.511	0.000	0.601	0.566	0.000	0.284	1.373	0.822	0.311	0.000	0.000	0.000	0.000	0.000	0.000	0.000	0.000	0.310
Pdensi_GG_91350_c0_g1	FC_3_1	FC_3_2	91.258759693503	501.470750875527	296.364755284515	-2.45791037071653	0.481461868098057	-5.10509872864103	3.30621854330913e-07	0.000108494402062725	0.998	9.861	1.335	1.374	3.139	1.209	7.377	11.915	10.791	11.152	24.345	10.222	2.555	7.935	2.666	6.933	30.916	16.802	35.169	35.505	19.180	10.638	4.334	0.337	0.034	0.000	0.000
Pdensi_DN11728_c0_g1	FC_3_1	FC_3_2	189.389538761415	36.0992201372624	112.744379449339	2.3896512235291	0.468838639560044	5.09695878686862	3.45153432891359e-07	0.000112626667655218	32.781	3.629	2.651	4.620	3.299	3.836	0.712	1.001	0.464	0.000	0.072	0.034	12.552	2.734	0.446	0.051	0.031	0.036	0.000	0.000	0.000	0.000	0.000	0.000	0.000	0.000	0.000
Pdensi_DN36048_c0_g1d148428	FC_3_1	FC_3_2	848.962418925761	173.882378276919	511.42239860134	2.287234204574	0.449099875504316	5.09292994571764	3.5257199918209e-07	0.000114404689544655	1.314	0.712	1.319	11.196	20.403	20.930	4.709	3.794	1.961	0.777	3.719	2.703	10.889	18.190	12.006	1.767	4.574	5.598	2.915	7.599	7.564	9.963	0.000	0.661	0.000	0.000	1.197
Pdensi_DN23164_c0_g3d547144	FC_3_1	FC_3_2	544.207465553495	3449.4107529348	1996.80910924415	-2.66389414568929	0.523542227240073	-5.08821257787053	3.61454075995061e-07	0.000116635206089006	1.148	2.544	9.906	6.938	10.916	15.668	30.943	62.579	113.892	76.287	97.347	90.910	2.017	8.982	3.469	20.015	25.359	18.966	24.660	13.377	10.994	10.372	5.441	14.316	0.000	0.249	1.328
Pdensi_DN14043_c1_g1d523607	FC_3_1	FC_3_2	110.558707401195	498.142365599839	304.350536500517	-2.17115686574837	0.426885575019267	-5.08603942789675	3.65618076749929e-07	0.000116944077543067	0.119	1.292	2.387	1.844	2.913	2.106	9.331	6.173	14.627	11.308	5.177	13.844	0.532	0.276	1.067	0.535	0.258	0.146	0.927	1.385	0.684	0.909	0.000	0.000	0.000	0.000	0.000
Pdensi_GG_131926_c3_g1	FC_3_1	FC_3_2	158.064402235755	661.531703023928	409.798052629842	-2.06506712452435	0.40606050760094	-5.08561430099431	3.66438064714947e-07	0.000116944077543067	2.676	1.055	8.545	3.384	2.960	3.428	8.073	12.009	19.714	16.109	9.206	21.472	1.619	4.492	4.321	8.712	2.871	7.415	2.961	2.254	2.799	0.370	0.000	0.000	0.000	0.273	0.884
Pdensi_DN45877_c0_g1d156757	FC_3_1	FC_3_2	71.077313829215	465.973288434111	268.525301131663	-2.71212792455242	0.53404648122478	-5.07844919852751	3.8052814919819e-07	0.000120777139288954	0.269	0.000	6.207	1.359	1.309	1.746	8.914	4.235	15.073	13.352	6.098	11.705	1.490	0.621	0.298	0.482	0.865	0.983	0.000	1.867	2.708	0.817	0.000	0.000	0.000	0.000	0.000
Pdensi_DN24633_c1_g1	FC_3_1	FC_3_2	14.3713776280666	81.5141501978991	47.9427639129828	-2.50665846984057	0.496449465817143	-5.04917145134737	4.43730366001745e-07	0.000138565542196126	0.192	0.105	0.059	0.387	0.229	0.284	1.617	1.608	1.665	2.096	2.335	2.287	0.082	0.084	0.050	0.120	0.065	0.019	0.084	0.616	0.113	0.242	0.361	0.030	0.574	0.382	0.441
Pdensi_DN26687_c0_g2	FC_3_1	FC_3_2	632.413359375161	7407.38868548203	4019.90102242859	-3.5501683549396	0.703976864159026	-5.04301850769009	4.58244909312811e-07	0.000141575739721362	21.717	2.565	3.160	24.532	6.229	8.627	42.291	129.691	273.341	247.770	219.897	305.787	83.453	68.559	7.198	16.046	36.260	47.218	19.394	44.578	7.549	48.138	353.835	293.465	5503.017	6254.629	3690.345
Pdensi_GG_120394_c0_g1	FC_3_1	FC_3_2	11.2374997335769	252.578840710848	131.908170222213	-4.48304209193654	0.890572084986541	-5.0338902010434	4.80625026414455e-07	0.000147704462482702	0.000	0.397	0.796	0.077	0.074	0.533	3.523	4.675	6.997	3.672	6.362	4.862	0.205	0.354	0.551	0.996	1.275	1.142	0.966	0.000	19.605	0.000	0.075	0.000	0.000	0.000	0.000
Pdensi_DN20466_c0_g2d490759	FC_3_1	FC_3_2	247.599096756848	1085.07258967504	666.335843215945	-2.13246275321909	0.426357323193786	-5.00158584645643	5.68606373482103e-07	0.000171121056947984	2.272	9.486	3.348	7.381	5.585	2.533	27.722	18.963	18.786	22.296	21.077	12.507	3.355	3.119	3.494	6.145	3.377	2.460	2.512	2.632	2.320	1.257	0.000	0.000	0.000	0.000	0.000
Pdensi_DN30110_c0_g1d370690	FC_3_1	FC_3_2	0	42.3056659640053	21.1528329820027	-7.84827707349747	1.57185201613911	-4.99301269643368	5.9444648113342e-07	0.000177975437957074	0.000	0.879	0.487	0.000	0.000	0.000	0.901	0.681	0.963	0.191	0.205	0.191	0.000	0.375	0.181	0.145	0.699	1.387	0.000	13.535	1.164	1.977	0.198	0.000	0.000	0.000	0.000
Pdensi_DN24988_c0_g1	FC_3_1	FC_3_2	168.036899789314	722.748499153729	445.392699471522	-2.10490421174491	0.422008405859905	-4.98782531939347	6.10627408920902e-07	0.000181882419447963	4.630	2.978	3.643	3.946	3.779	2.736	8.422	13.479	21.550	14.404	12.059	15.150	2.282	2.786	2.278	10.924	16.071	11.858	20.699	8.855	11.894	16.394	45.735	31.431	2.963	5.909	2.533
Pdensi_DN26423_c0_g1	FC_3_1	FC_3_2	0	58.9991219928189	29.4995609964095	-8.32816724745836	1.67418247201666	-4.97446806824262	6.54270474992146e-07	0.000193887714280453	0.795	0.431	0.000	0.000	0.000	0.000	1.751	0.417	1.424	1.409	0.000	0.933	0.000	0.000	0.439	0.000	0.000	0.000	0.441	0.000	0.000	0.000	0.000	0.000	0.000	0.895	0.000
Pdensi_DN22606_c0_g2d222956	FC_3_1	FC_3_2	28.0877925398102	868.911416640162	448.499604589986	-4.94993194771655	0.996012052653941	-4.96975105323989	6.70389183885971e-07	0.000197655913541365	0.000	0.627	0.000	0.105	1.102	0.546	9.905	38.142	3.425	31.142	60.985	5.043	1.020	0.861	0.000	1.192	4.058	0.209	0.657	2.023	0.000	0.000	13.627	3.907	0.000	0.000	0.100
Pdensi_DN22547_c0_g1d20905	FC_3_1	FC_3_2	869.001064757648	4845.66470057831	2857.33288266798	-2.47930417866497	0.501463680944716	-4.94413508470677	7.64826584767172e-07	0.000222117112615158	1.241	1.423	4.191	16.380	31.107	7.179	81.448	77.073	133.681	88.382	192.691	61.298	16.749	12.367	2.725	13.697	24.189	15.804	6.888	1.750	1.540	31.260	49.246	830.099	1.654	2.812	3.248
Pdensi_GG_125404_c0_g1	FC_3_1	FC_3_2	208.076630876823	1764.11676262486	986.09669675084	-3.08359029950296	0.623937462259319	-4.94214642656185	7.72671479079918e-07	0.000223278992633825	1.150	3.116	1.153	2.912	6.747	3.337	11.482	33.006	61.501	12.002	26.886	5.626	9.801	9.286	1.705	5.996	23.263	9.806	31.358	47.969	3.304	30.820	6.775	7.613	0.000	0.000	0.000
Pdensi_GG_138795_c0_g1	FC_3_1	FC_3_2	46.3656720149971	209.182180517396	127.773926266196	-2.17611796935637	0.440608862373384	-4.93888833201059	7.85691862728582e-07	0.000224804632821991	1.703	2.131	1.969	1.362	0.759	0.782	5.470	3.374	3.806	2.634	3.514	3.280	1.199	2.587	1.204	2.255	0.585	2.870	1.299	3.540	1.412	9.681	5.279	4.880	0.000	0.906	1.402
Pdensi_DN21507_c0_g2d221395	FC_3_1	FC_3_2	12.9274136599681	130.501204414051	71.7143090370095	-3.33448755043197	0.67538409234468	-4.93717217836132	7.92634878370098e-07	0.000225679468825345	0.468	0.185	0.367	0.246	0.295	0.264	1.100	3.343	3.359	1.206	2.854	1.893	0.327	0.141	0.138	0.512	0.760	0.802	0.672	1.028	0.809	0.332	0.302	0.250	0.229	0.165	0.236
Pdensi_DN27570_c0_g1d195150	FC_3_1	FC_3_2	0	42.7313121030569	21.3656560515284	-7.86263612112829	1.59307026860365	-4.93552373431715	7.99359583767987e-07	0.000226483915629249	0.000	0.000	0.863	0.000	0.000	0.000	0.633	0.903	1.026	0.000	0.000	0.000	0.317	0.000	0.000	0.257	0.000	1.397	0.000	0.000	2.062	0.000	0.697	0.000	0.000	0.000	0.000
Pdensi_DN17935_c0_g1d476234	FC_3_1	FC_3_2	10.3621069362285	145.371257966461	77.8666824513449	-3.81172759797194	0.775319786593109	-4.91632957636917	8.81818942832056e-07	0.000242742605007177	0.394	1.138	1.321	0.283	0.121	0.224	1.674	1.659	5.445	2.866	4.862	6.029	1.082	0.532	0.627	1.797	4.541	2.499	0.476	0.343	1.036	0.959	0.000	0.000	0.000	0.055	0.236
Pdensi_DN46718_c0_g1d97561	FC_3_1	FC_3_2	0	61.1231843546358	30.5615921773179	-8.3792550668731	1.70976829317876	-4.90081322732602	9.54407587675125e-07	0.000256560327031285	0.000	0.000	0.369	0.000	0.000	0.000	2.022	0.386	1.316	0.868	0.462	0.000	0.000	0.000	0.406	0.000	0.393	0.000	0.000	0.000	0.000	0.000	0.000	0.000	0.000	0.000	0.447
Pdensi_DN32333_c0_g1d505146	FC_3_1	FC_3_2	23.1440467832814	104.746806273493	63.9454265283872	-2.17652936748632	0.444274387748721	-4.89906559438523	9.62934960191798e-07	0.000256560327031285	2.407	3.167	1.550	0.436	0.418	0.562	2.482	1.985	1.838	1.421	0.652	2.634	0.765	2.382	2.679	2.309	2.035	5.038	3.231	1.793	2.222	6.022	1.260	4.840	3.068	1.352	3.114
Pdensi_DN22697_c5_g1	FC_3_1	FC_3_2	16.982773096443	96.1925321276958	56.5876526120694	-2.50206006425075	0.511495315894744	-4.89165782461559	9.999016782915e-07	0.000265193101279476	2.666	0.642	4.162	0.374	0.361	0.320	1.635	1.555	2.626	0.350	4.101	3.918	3.933	3.075	3.939	7.166	12.058	10.961	11.715	3.427	0.426	0.899	5.764	4.765	24.827	5.328	5.388
Pdensi_DN40090_c1_g1	FC_3_1	FC_3_2	0	52.786842469717	26.3934212348585	-8.16797054178826	1.67862097436505	-4.86588137913494	1.13947848972296e-06	0.000296790713536227	1.451	0.393	2.548	0.000	0.000	0.000	1.198	1.523	0.433	1.714	0.456	0.852	2.399	0.418	1.604	0.975	1.164	1.763	0.000	2.513	0.000	2.888	0.440	0.000	0.000	0.000	3.967
Pdensi_DN7319_c0_g1d101610	FC_3_1	FC_3_2	17.909096180405	193.698135850652	105.803616015529	-3.43842079977453	0.707874820843355	-4.85738537172156	1.18945954708563e-06	0.000308425798541852	0.065	0.559	0.280	0.624	0.182	0.296	4.084	1.820	5.839	8.977	6.476	6.493	0.673	0.522	0.073	0.235	1.531	1.469	12.714	1.407	2.319	8.930	10.762	12.249	0.000	0.000	0.000
Pdensi_DN15280_c0_g1d109172	FC_3_1	FC_3_2	0	55.6913316687155	27.8456658343578	-8.2452182027369	1.70669239409789	-4.83110971329729	1.35774156507182e-06	0.000350496459218074	1.022	1.477	1.710	0.000	0.000	0.000	1.126	1.788	0.407	1.611	2.570	2.801	3.009	0.786	1.508	2.748	2.188	4.559	2.645	1.576	0.490	0.516	2.069	0.000	2.000	1.916	0.414
Pdensi_DN12647_c0_g2	FC_3_1	FC_3_2	650.61056008816	3404.54577828622	2027.57816918719	-2.38750572024763	0.494521184856502	-4.82791393646851	1.37970692511547e-06	0.000354590784652574	5.955	11.921	13.292	9.768	19.177	11.587	28.939	70.493	104.936	71.580	75.102	91.220	10.632	18.724	10.075	21.232	48.085	34.951	51.774	37.858	45.083	5.366	7.632	1.995	1.011	0.641	1.238
Pdensi_DN4229_c0_g1d1594	FC_3_1	FC_3_2	0	42.5511554319866	21.2755777159933	-7.85699038198747	1.62814032971606	-4.82574520057352	1.39480740002667e-06	0.000356892503153079	1.047	1.101	1.147	0.000	0.000	0.000	1.119	0.901	0.527	0.480	0.770	0.349	0.357	0.703	1.083	1.098	1.913	2.651	0.000	0.539	0.000	0.369	1.582	1.061	2.229	0.660	0.949
Pdensi_DN34641_c1_g2	FC_3_1	FC_3_2	1981.7259444374	136.233117044192	1058.97953074079	3.86234158187766	0.803582041183271	4.80640604684293	1.53667646690572e-06	0.000386384325659241	28.652	52.098	14.190	16.176	17.448	86.577	4.989	2.220	1.023	1.605	1.068	0.932	44.953	87.203	75.151	3.944	0.638	0.246	1.920	0.367	4.080	24.037	0.590	4.918	1.296	0.195	0.150
Pdensi_DN28811_c0_g1d502000	FC_3_1	FC_3_2	48.4253869755817	356.575535197412	202.500461086497	-2.88324925734548	0.600423442843511	-4.80202645601388	1.57067934798802e-06	0.00039277217147387	0.716	0.388	1.078	1.806	0.872	0.386	6.310	8.270	6.839	3.386	8.102	1.682	0.395	0.413	0.000	2.889	1.150	0.435	0.000	0.827	0.515	1.085	34.770	5.038	0.000	0.000	1.305
Pdensi_GG_37687_c1_g1	FC_3_1	FC_3_2	78.0817922857399	404.994326441839	241.53805936379	-2.37423236567043	0.494670294379538	-4.7996259178013	1.58962266922709e-06	0.00039277217147387	1.758	2.859	0.294	1.110	2.497	1.267	8.731	4.920	10.835	11.778	4.426	4.134	5.511	5.744	1.948	1.837	0.628	1.784	0.974	0.678	0.843	0.445	0.356	0.000	0.000	0.329	0.000
Pdensi_DN23307_c1_g3	FC_3_1	FC_3_2	81.5484527874421	329.463342658979	205.505897723211	-2.01337509876445	0.419491935496377	-4.79955614970777	1.59017649987847e-06	0.00039277217147387	1.049	0.618	2.285	1.449	1.615	1.977	4.128	8.077	7.539	3.812	8.680	6.188	0.212	0.770	0.640	2.055	0.104	0.117	0.000	0.000	0.137	0.145	0.000	0.000	0.000	0.000	0.000
Pdensi_DN46401_c0_g1d39571	FC_3_1	FC_3_2	84.3498052952367	7.56409544344382	45.9569503693402	3.48114714859138	0.725374418218131	4.79910382991277	1.5937715911501e-06	0.00039277217147387	1.120	1.398	1.939	1.709	2.344	1.214	0.195	0.061	0.208	0.000	0.000	0.000	0.787	1.018	0.330	0.425	0.451	0.073	0.000	0.000	0.169	0.000	0.000	0.000	0.000	0.000	0.000
Pdensi_DN23774_c1_g2	FC_3_1	FC_3_2	1702.40046394714	392.809967353728	1047.60521565043	2.11563014593307	0.441338720410502	4.79366538237403	1.63761337447583e-06	0.000401339652445905	56.709	27.300	20.348	30.077	23.038	51.469	11.553	5.305	6.918	4.519	3.927	4.092	31.622	27.236	30.839	30.640	14.932	10.282	14.085	10.473	13.683	5.352	15.352	43.654	10.586	31.009	25.412
Pdensi_DN25105_c0_g1d193009	FC_3_1	FC_3_2	0	39.4399615248095	19.7199807624048	-7.74700238204184	1.61811059533632	-4.78768410785398	1.6871693745453e-06	0.000411747305805524	1.054	0.286	0.529	0.000	0.000	0.000	0.582	0.830	0.942	0.311	0.000	0.000	0.292	0.608	0.292	0.472	0.000	0.321	0.000	0.915	0.000	0.400	0.321	0.000	0.000	0.000	0.000
Pdensi_DN24112_c0_g1d304483	FC_3_1	FC_3_2	0	56.8942050467811	28.4471025233906	-8.27581587154821	1.73036337043261	-4.78270403370775	1.72952687307988e-06	0.000416830329332361	1.548	0.419	1.165	0.000	0.000	0.000	0.426	2.031	0.924	0.457	0.973	1.817	1.278	0.446	2.992	3.816	2.898	6.109	3.007	4.912	1.113	1.172	2.815	2.331	2.835	4.791	2.823
Pdensi_DN26393_c1_g1	FC_3_1	FC_3_2	559.641360360974	2367.81219350572	1463.72677693334	-2.08115154114427	0.436074543757253	-4.7724673933335	1.81982577942878e-06	0.000436780746886619	2.097	2.795	2.109	13.329	15.238	6.473	31.912	69.958	39.663	28.388	62.506	25.881	2.071	3.338	1.555	10.842	5.077	4.265	4.945	5.697	3.220	0.238	0.451	2.526	0.000	0.000	0.063
Pdensi_DN39344_c0_g1d317942	FC_3_1	FC_3_2	310.761018032643	62.2881414402236	186.524579736433	2.31787345277522	0.487684271486565	4.7528156807474	2.00603210950695e-06	0.000473844750212465	2.796	2.597	1.001	5.561	5.100	8.470	1.771	1.258	0.713	0.236	0.757	0.471	3.773	6.916	5.329	1.609	0.644	0.731	0.000	0.925	0.574	0.304	0.487	0.000	0.000	0.000	0.000
Pdensi_DN27037_c1_g4	FC_3_1	FC_3_2	98.1985166143602	443.566808651812	270.882662633086	-2.1756441465702	0.457767257805598	-4.75272992874064	2.00688340051765e-06	0.000473844750212465	0.928	1.006	2.328	2.055	2.823	1.258	7.190	6.579	12.991	10.973	6.442	7.102	0.257	3.750	1.031	4.986	0.249	1.415	0.000	0.806	1.335	1.411	0.000	0.000	0.000	0.000	0.562
Pdensi_DN36247_c0_g1d315264	FC_3_1	FC_3_2	51.5604303620794	0	25.7802151810397	8.15732454590683	1.71708968902353	4.75066887772514	2.02744891193534e-06	0.000476762409522027	1.225	0.000	0.000	0.387	1.492	1.324	0.000	0.000	0.000	0.000	1.542	1.080	0.339	0.000	0.679	1.373	5.577	3.730	0.679	0.000	2.204	0.000	0.000	0.000	0.000	0.000	0.000
Pdensi_DN5484_c0_g1d206263	FC_3_1	FC_3_2	0	44.2584563381043	22.1292281690522	-7.91317589263589	1.66832812207957	-4.74317718913238	2.10392091013825e-06	0.000489666997904384	0.000	0.000	0.000	0.000	0.000	0.000	0.474	0.898	1.273	0.000	0.000	1.008	0.000	0.000	0.000	0.000	0.000	0.000	0.000	0.000	0.000	0.000	0.000	0.000	0.000	0.000	0.000
Pdensi_GG_98981_c0_g1	FC_3_1	FC_3_2	10.4167515574865	530.646192097088	270.531471827287	-5.66814924498904	1.19510063772771	-4.74282170559803	2.10761753828308e-06	0.000489666997904384	0.139	0.000	0.000	0.176	0.000	0.456	12.991	2.042	17.237	7.545	10.554	7.053	0.155	0.000	0.000	0.000	0.300	0.170	0.000	0.161	0.200	1.484	18.732	113.889	0.000	0.313	0.000
Pdensi_DN19418_c0_g4	FC_3_1	FC_3_2	119.248048294508	22.6652809696997	70.9566646321036	2.39642162360534	0.507074060769486	4.72597951464677	2.2900873649833e-06	0.000529940814423606	2.625	2.906	0.958	2.717	2.348	2.329	0.544	0.254	0.569	0.564	0.000	1.405	2.119	1.928	1.098	1.282	0.512	0.297	0.000	5.892	1.030	0.374	0.000	0.960	0.000	1.111	1.500
Pdensi_DN32561_c0_g1d28845	FC_3_1	FC_3_2	57.5157252561352	0	28.7578626280676	8.31394890993141	1.7605774955089	4.72228512016067	2.33209430819676e-06	0.000535395390130405	1.470	0.000	0.369	2.316	0.894	0.396	0.000	0.000	0.000	0.434	0.000	0.431	1.620	0.424	0.000	0.329	0.786	0.446	2.854	0.000	0.000	0.000	0.000	0.000	4.848	2.067	4.019
Pdensi_DN48872_c0_g1	FC_3_1	FC_3_2	0	58.5151077531675	29.2575538765838	-8.31656471177945	1.76218731631991	-4.71945555092717	2.36476709193697e-06	0.000538638301964608	1.345	0.292	1.079	0.000	0.000	0.000	1.189	1.976	0.321	0.954	2.372	0.949	0.596	0.931	0.298	0.722	3.170	0.328	0.595	1.245	0.774	1.634	0.327	0.541	0.000	0.000	0.000
Pdensi_DN8473_c0_g1d102318	FC_3_1	FC_3_2	101.965661150471	12.3554324549324	57.1605468027017	3.04195867208742	0.644732520602527	4.71817160586936	2.37973722799004e-06	0.000539145257800787	0.084	0.329	0.138	2.893	2.135	1.344	0.395	0.173	0.195	0.032	0.035	0.033	0.432	0.990	0.000	0.000	1.318	0.871	1.265	0.000	1.392	2.630	6.446	3.729	0.000	0.000	0.000
Pdensi_DN41190_c0_g1d512886	FC_3_1	FC_3_2	2.2150196100498	165.212375184917	83.7136973974834	-6.19926793816179	1.31627979859555	-4.7096885819993	2.48095570742108e-06	0.000558532365713716	0.388	0.000	0.000	0.000	0.000	0.139	2.259	5.362	2.252	10.026	10.532	1.553	0.498	0.000	0.865	0.000	3.477	5.348	0.383	9.739	14.238	0.209	0.081	3.142	0.000	0.000	0.000
Pdensi_DN22669_c4_g2	FC_3_1	FC_3_2	8.2489117691726	72.9509932837498	40.5999525264612	-3.14064560617263	0.668208311425083	-4.7000995834287	2.60034654662e-06	0.000580907417182036	0.191	0.000	0.017	0.132	0.190	0.183	0.972	1.301	2.104	2.042	2.564	4.195	0.059	0.061	0.000	0.086	0.019	0.022	0.040	0.907	0.151	0.939	0.022	0.000	0.000	0.278	0.485
Pdensi_DN14559_c0_g1d108164	FC_3_1	FC_3_2	0	43.7365662406966	21.8682831203483	-7.89666720445636	1.68987248043563	-4.67293674278941	2.96923238183989e-06	0.000655748762108008	1.035	0.374	0.000	0.000	0.000	0.000	1.140	1.086	0.412	0.408	0.434	0.000	0.000	0.398	0.382	0.309	0.738	0.420	0.000	0.399	0.496	0.523	0.000	0.000	2.024	0.776	0.000
Pdensi_DN16254_c0_g1d110949	FC_3_1	FC_3_2	42.007389169398	0	21.003694584699	7.86138089790247	1.68572652398483	4.66349718418098	3.10880441182236e-06	0.000681391270384447	0.735	0.398	0.369	0.926	0.461	1.189	0.000	0.000	0.000	0.000	0.462	0.431	0.000	1.271	0.466	0.000	0.000	0.000	0.000	0.424	0.000	0.000	0.000	0.000	0.000	0.000	0.000
Pdensi_DN22469_c5_g3	FC_3_1	FC_3_2	230.609963235082	44.2252563955382	137.41760981531	2.38187758570623	0.511303160318258	4.65844487294709	3.18607099730711e-06	0.000695701359911988	9.370	9.419	5.942	3.446	4.478	6.315	1.344	0.666	0.659	0.454	0.081	0.168	9.203	9.390	8.159	6.866	0.512	0.324	0.074	0.045	0.165	0.019	0.032	0.000	0.024	0.043	0.000
Pdensi_DN36856_c0_g1d569566	FC_3_1	FC_3_2	38.168745479304	0	19.084372739652	7.72338075068749	1.65837754796842	4.65719085509144	3.20553252572559e-06	0.000697329384613182	0.000	0.873	0.000	0.508	0.982	0.869	0.000	0.000	0.000	0.000	0.000	0.000	0.444	0.465	0.000	0.000	0.000	0.000	0.000	0.000	0.000	0.000	0.000	0.000	0.000	0.000	0.000
Pdensi_DN6880_c0_g1d450628	FC_3_1	FC_3_2	754.727949370301	13.0591041516071	383.893526760954	5.85267314936213	1.26315654847308	4.63337118145564	3.59758654338904e-06	0.000771065015496921	21.652	33.371	13.743	3.617	0.692	40.957	0.455	0.067	0.262	0.374	0.323	0.265	25.290	36.915	63.429	1.072	0.176	0.321	0.436	0.186	0.733	0.000	0.432	0.260	6.789	5.391	4.188
Pdensi_DN8158_c0_g1	FC_3_1	FC_3_2	219.038491491931	26.7346712510595	122.886581371495	3.03426053732421	0.658747957702306	4.60610238232484	4.10286442867873e-06	0.00086031290473266	1.466	1.923	1.116	2.344	3.512	7.562	0.782	0.366	0.483	0.111	0.505	0.209	2.303	4.938	4.210	1.429	0.846	0.150	1.050	0.568	0.326	1.260	8.494	3.072	1.187	1.265	0.463
Pdensi_DN18927_c0_g1d60069	FC_3_1	FC_3_2	466.24179496044	2765.04980990464	1615.64580243254	-2.56800148473311	0.558718113791732	-4.59623810530396	4.30187083679074e-06	0.000895575497538769	2.118	27.954	6.786	4.252	17.648	7.258	31.673	60.920	73.351	69.126	97.132	60.618	9.463	24.453	9.941	20.201	72.673	42.431	103.796	87.360	53.531	20.737	21.367	2.494	0.053	0.000	0.041
Pdensi_DN13216_c0_g2	FC_3_1	FC_3_2	231.950729474995	26.0200345343123	128.985382004654	3.15555707141517	0.687928054036419	4.58704519011827	4.49563398157917e-06	0.000932571101971654	2.479	1.200	1.061	3.005	2.699	8.465	0.791	0.403	0.395	0.081	0.516	0.225	2.698	2.803	14.289	0.878	1.017	3.560	2.091	0.151	1.284	0.671	1.542	2.969	11.321	10.903	5.844
Pdensi_DN44654_c0_g1d95650	FC_3_1	FC_3_2	144.621922599083	754.598378867962	449.610150733523	-2.38381566720859	0.519913709636416	-4.58502175077404	4.53939177953159e-06	0.000938297127154922	4.370	3.785	8.990	3.325	4.392	1.364	9.439	15.048	20.847	18.830	19.739	20.468	1.252	0.721	0.418	6.045	1.350	0.918	0.415	0.869	2.864	1.522	0.000	0.000	0.000	0.421	0.000
Pdensi_DN23629_c0_g4	FC_3_1	FC_3_2	19.6802295521873	205.865389424983	112.772809488585	-3.38717577480831	0.738914381548641	-4.58398951135496	4.56187130214621e-06	0.000939599896604816	0.071	0.074	0.136	0.432	0.495	0.297	2.644	1.712	8.118	3.448	3.196	3.069	0.152	0.158	0.000	0.062	0.000	0.169	0.000	0.239	0.196	0.000	0.000	0.000	0.000	0.000	0.000
Pdensi_DN28247_c0_g1d501460	FC_3_1	FC_3_2	13.830619033924	121.639869271505	67.7352441527144	-3.13387218828821	0.684360234044253	-4.57927277534592	4.66595369317047e-06	0.000957641654983817	0.076	0.000	0.050	0.191	0.334	0.326	1.106	3.368	2.812	1.865	2.494	3.993	0.056	0.116	0.029	0.023	0.028	0.000	0.000	0.000	0.000	0.038	0.000	0.000	0.000	0.000	0.000
Pdensi_DN19800_c1_g1	FC_3_1	FC_3_2	577.535124123664	4082.66568933687	2330.10040673027	-2.82155483480096	0.616440912813502	-4.57716997063527	4.71308509304378e-06	0.000960526741962322	7.910	2.661	2.610	11.662	17.321	7.178	21.241	99.201	123.984	143.515	235.934	141.392	44.966	37.961	9.127	5.921	18.079	22.313	19.641	212.531	42.584	51.298	64.412	128.327	3150.828	3996.337	3513.714
Pdensi_DN104051_c0_g1	FC_3_1	FC_3_2	114.336002189403	734.863121885871	424.599562037637	-2.68423887494194	0.587085149324743	-4.57214575778201	4.82754924296187e-06	0.000980414484891449	4.838	3.592	7.607	2.103	3.691	1.359	6.301	15.364	22.447	15.484	20.801	23.145	0.924	0.798	0.308	4.583	3.880	1.522	1.071	0.321	1.983	0.842	0.000	0.000	0.000	0.000	0.333
Pdensi_DN20120_c0_g1	FC_3_1	FC_3_2	66.7517223096546	442.795944004412	254.773833157033	-2.72799286341745	0.597071079069135	-4.56895830169925	4.90154278572387e-06	0.000991973204262019	5.427	5.271	3.938	0.711	1.137	2.241	4.983	10.019	11.570	5.305	8.749	12.125	3.329	7.992	1.457	5.528	18.908	16.208	85.214	5.854	45.682	1.139	2.512	0.376	8.608	4.412	2.487
