# Supplementary material for: Transcriptional Regulation of Pine Male and Female Cone Initiation and Development: Key Players Identified Through Comparative Transcriptomics
Source: Front Genet. 2022 Mar 18;13:815093. doi: 10.3389/fgene.2022.815093 (PMC8971679; doi:10.3389/fgene.2022.815093)
Supplement: Supplementary file 2 [file DataSheet3.ZIP › SUP_DEG/salmon.gene.counts.matrix.FC_3_1_vs_FC_3_3.DESeq2.DE_results.P0.001_C2.DE.subset]

sampleA	sampleB	baseMeanA	baseMeanB	baseMean	log2FoldChange	lfcSE	stat	pvalue	padj	Bud_Rep1	Bud_Rep2	Bud_Rep3	FC_3_1_Rep1	FC_3_1_Rep2	FC_3_1_Rep3	FC_3_2_Rep1	FC_3_2_Rep2	FC_3_2_Rep3	FC_3_3_Rep1	FC_3_3_Rep2	FC_3_3_Rep3	FC_3_Rep1	FC_3_Rep2	FC_3_Rep3	MC_2_2_Rep1	MC_2_2_Rep2	MC_2_2_Rep3	MC_2_3_Rep1	MC_2_3_Rep2	MC_2_3_Rep3	MC_2_4_Rep1	MC_2_4_Rep2	MC_2_4_Rep3	Needles_Rep1	Needles_Rep2	Needles_Rep3
Pdensi_DN40438_c0_g1d91767	FC_3_1	FC_3_3	15.323733224068	973.265970102793	494.29485166343	-5.98675422717359	0.299808054684418	-19.9686237031735	1.03259595305049e-88	5.85832988003666e-84	0.213	0.138	0.000	0.321	0.461	0.322	5.421	8.511	22.699	22.083	18.502	20.965	0.189	1.372	0.048	0.654	1.544	0.213	0.096	0.545	0.183	0.128	5.698	106.504	0.000	0.000	0.000
Pdensi_DN22208_c1_g1d20470	FC_3_1	FC_3_3	202.128542205413	2324.76187247118	1263.44520733829	-3.52361158156766	0.182471859256257	-19.3104383104861	4.38832546429273e-83	1.24483628445592e-78	8.953	17.481	8.813	5.024	4.164	5.156	20.416	17.350	23.009	47.454	55.431	44.549	4.149	9.265	7.007	0.444	1.911	0.334	0.607	0.237	1.035	0.076	0.013	0.000	0.000	0.000	0.000
Pdensi_GG_101105_c0_g1	FC_3_1	FC_3_3	20.395365746546	881.097034532785	450.746200139665	-5.42711070255522	0.317386754405641	-17.0993610389267	1.50040230496357e-65	2.83746081232678e-61	0.024	0.307	0.118	0.328	0.542	0.561	4.772	8.638	10.856	16.691	22.083	17.130	0.264	0.846	0.241	0.625	3.256	2.716	7.394	10.886	3.231	5.779	14.617	8.802	0.960	0.614	1.369
Pdensi_DN12332_c0_g1d50692	FC_3_1	FC_3_3	4.15616195403895	2201.92292107327	1103.03954151365	-9.0710144772942	0.569644009798856	-15.9240057321014	4.31823358752395e-57	6.12476660886459e-53	0.198	0.099	0.648	0.192	0.040	0.064	2.509	8.937	50.787	29.155	51.743	58.316	0.269	0.641	0.070	0.087	3.043	2.282	0.000	0.061	0.058	0.107	0.544	0.228	0.548	0.058	0.315
Pdensi_DN12981_c0_g2	FC_3_1	FC_3_3	762.439222535986	6374.81736213565	3568.62829233582	-3.06400296596065	0.196852068896409	-15.5650026090051	1.25864997881367e-54	1.42816495796029e-50	7.079	20.301	19.101	21.274	20.172	13.163	75.918	104.954	160.712	128.839	138.829	135.930	11.184	15.977	10.535	32.388	43.670	26.133	51.381	14.501	32.263	3.481	0.826	0.000	0.000	0.013	0.028
Pdensi_DN9914_c0_g1d454529	FC_3_1	FC_3_3	46.3740521858188	606.713196375896	326.543624280857	-3.70967286371983	0.273711036607403	-13.5532454580587	7.5803056987459e-42	6.14372947875214e-38	0.092	0.345	0.091	1.151	1.046	1.087	8.088	4.980	11.290	14.977	10.780	12.608	3.561	1.684	0.308	1.074	0.602	0.741	0.878	0.160	0.065	9.388	0.056	0.185	0.000	0.000	0.000
Pdensi_DN19062_c0_g1d482113	FC_3_1	FC_3_3	2047.38490550591	276.432460943609	1161.90868322476	2.88802176024037	0.224902932225676	12.8411921163501	9.63788266066924e-38	6.83494543588011e-34	88.344	50.674	21.493	51.252	40.876	53.183	18.213	10.239	7.549	6.409	6.433	4.695	53.476	46.665	29.950	38.448	15.438	5.158	19.833	12.817	9.346	7.376	24.662	50.333	16.457	48.956	26.648
Pdensi_DN16905_c1_g1	FC_3_1	FC_3_3	133.800914289585	903.794818165575	518.79786622758	-2.75669959876799	0.22206131013223	-12.4141373259776	2.19035011487887e-35	1.24267323417538e-31	1.817	2.501	2.313	3.550	3.478	2.542	13.329	11.775	16.858	16.482	21.332	19.447	4.061	3.731	2.597	2.993	4.278	3.824	4.590	4.514	3.415	5.551	2.537	2.709	1.773	1.568	2.404
Pdensi_DN24854_c2_g5	FC_3_1	FC_3_3	19.4984551590575	866.734423760768	443.116439459913	-5.47572654993268	0.445140470905553	-12.3011204503454	8.93263611470471e-35	4.60712888483325e-31	0.000	0.117	0.410	0.462	0.676	0.256	4.631	16.444	17.992	13.062	25.712	16.340	0.024	0.000	0.000	0.216	0.120	0.054	0.000	0.101	0.000	0.000	0.000	0.000	0.000	0.000	0.000
Pdensi_DN24241_c3_g1	FC_3_1	FC_3_3	387.966894814867	1644.44784361984	1016.20736921736	-2.08313189811983	0.170817155965207	-12.1950976548522	3.30108033485791e-34	1.56069576431524e-30	4.782	6.974	7.825	8.829	8.891	9.834	15.957	27.880	36.767	30.746	37.654	35.728	5.645	11.732	8.293	16.991	22.115	13.495	19.992	8.724	9.637	2.487	2.831	7.215	66.247	23.422	37.307
Pdensi_DN25135_c0_g2	FC_3_1	FC_3_3	13.0872380953102	4072.63308349448	2042.86016079489	-8.27707590384331	0.701731352377076	-11.7952203158733	4.13118054921833e-32	1.80291074830271e-28	0.303	0.084	1.636	0.195	0.100	0.597	2.695	13.428	103.111	36.768	76.436	142.860	0.642	1.152	0.117	0.271	2.417	3.115	0.180	0.000	0.465	0.482	1.630	0.124	0.505	0.152	0.268
Pdensi_DN20377_c0_g1d16768	FC_3_1	FC_3_3	565.826653884375	4331.65283517062	2448.7397445275	-2.93671059100896	0.253662515782191	-11.5772351384017	5.375182544487e-31	2.17825433199233e-27	22.922	25.507	43.541	17.394	10.061	12.814	47.046	88.408	156.343	79.706	92.784	101.501	17.095	5.896	9.100	78.691	64.012	39.866	33.669	4.085	21.325	0.077	0.085	0.000	0.054	0.000	0.000
Pdensi_DN26695_c0_g4	FC_3_1	FC_3_3	19.4429966429603	1309.25149410863	664.347245375795	-6.07369491827118	0.528895686833539	-11.48372934299	1.59259728923536e-30	6.0236276404986e-27	0.917	0.784	1.544	0.583	0.223	0.572	1.216	6.613	16.073	14.550	28.526	39.510	0.172	0.321	0.297	2.886	1.374	1.309	0.827	0.489	0.377	0.023	0.019	0.095	0.000	0.000	0.000
Pdensi_DN34856_c0_g1d374976	FC_3_1	FC_3_3	25.7897851616604	517.849809569192	271.819797365426	-4.32763722129449	0.377822158882306	-11.4541646633346	2.24113394479114e-30	7.9467808264863e-27	0.182	0.690	0.091	0.693	0.441	0.696	4.959	5.149	9.468	13.294	8.419	10.980	1.321	0.842	0.306	0.410	0.892	1.797	10.972	2.118	3.787	14.429	11.189	18.388	0.000	0.000	0.000
Pdensi_DN19800_c1_g1	FC_3_1	FC_3_3	503.009317668771	8188.75612102839	4345.88271934858	-4.02507829049778	0.352302468580766	-11.4250641124163	3.13424217756767e-30	1.04598879824779e-26	7.910	2.661	2.610	11.662	17.321	7.178	21.241	99.201	123.984	143.515	235.934	141.392	44.966	37.961	9.127	5.921	18.079	22.313	19.641	212.531	42.584	51.298	64.412	128.327	3150.828	3996.337	3513.714
Pdensi_DN19084_c0_g1d481969	FC_3_1	FC_3_3	9.38077146077092	1148.3055634774	578.843167469084	-6.92710375112614	0.608070395496403	-11.3919437657726	4.58642641679793e-30	1.44559064628119e-26	0.106	0.211	0.330	0.075	0.271	0.323	3.249	5.018	13.896	12.373	28.483	31.745	1.104	0.952	0.255	1.382	1.202	1.158	2.000	9.986	3.645	11.042	0.111	0.277	17.502	17.925	23.158
Pdensi_DN8217_c0_g1d102160	FC_3_1	FC_3_3	2088.38767297119	70.6390303409481	1079.51335165607	4.88379398499917	0.430936861509313	11.3329687506754	9.00981992816959e-30	2.69033223055144e-26	19.206	25.624	9.683	33.126	56.039	58.804	12.092	4.277	3.818	2.306	1.288	0.886	23.833	46.664	35.805	8.486	10.821	25.481	2.083	7.354	2.286	0.205	0.042	0.760	12.459	12.211	23.625
Pdensi_DN14492_c3_g2	FC_3_1	FC_3_3	933.524687494192	4454.69776257936	2694.11122503678	-2.25427815120109	0.199393402128941	-11.3056807654213	1.22996542961511e-29	3.32289803256112e-26	24.290	9.992	18.350	17.416	25.823	23.150	54.991	83.535	138.192	87.334	97.664	97.013	21.425	15.195	11.076	46.200	54.719	34.814	46.544	14.621	33.683	3.371	19.849	2.530	1.811	1.594	7.899
Pdensi_DN20978_c0_g1	FC_3_1	FC_3_3	19.0043527279709	725.940647935866	372.472500331918	-5.25301040215465	0.465826496139482	-11.2767531381078	1.70939146583546e-29	4.40820979194133e-26	0.375	7.225	1.453	0.304	0.617	0.430	3.010	7.537	11.839	10.234	23.150	12.843	0.291	0.430	0.591	0.145	0.156	0.118	0.054	0.163	0.147	0.000	0.172	0.019	0.000	0.000	0.000
Pdensi_DN26318_c8_g1	FC_3_1	FC_3_3	67.2991788728426	425.8709915337	246.585085203271	-2.66061529932564	0.240212333327474	-11.0760978109251	1.6385946546035e-28	4.04191431018586e-25	1.070	1.227	1.099	1.431	1.653	1.675	4.327	7.728	10.780	9.744	9.114	8.135	1.424	1.392	0.520	2.704	2.155	1.825	10.041	4.504	3.700	66.934	33.859	43.448	38.561	31.459	57.456
Pdensi_GG_29539_c0_g1	FC_3_1	FC_3_3	46.9600688146405	1365.3120388106	706.136053812618	-4.86279324217468	0.442213976007861	-10.9964711791204	3.97379774591108e-28	9.39372672152164e-25	1.779	0.202	0.468	1.186	1.700	0.511	13.409	18.116	63.870	36.774	25.932	23.761	1.983	0.216	0.105	1.346	0.915	3.688	5.734	1.305	2.413	0.427	1.493	3.209	0.000	0.000	0.000
Pdensi_DN14090_c0_g1	FC_3_1	FC_3_3	2638.47637435717	26704.9286409156	14671.7025076364	-3.33930787057151	0.304917563341281	-10.9515104147476	6.53487305014916e-28	1.42595956779678e-24	25.501	142.926	87.141	47.160	95.870	46.097	306.273	549.775	833.588	516.902	630.646	545.121	58.426	109.135	67.964	172.595	560.730	375.519	814.619	461.216	381.065	103.125	70.653	8.525	0.058	0.126	0.135
Pdensi_DN25054_c0_g2	FC_3_1	FC_3_3	95.9295485623115	1120.69259035992	608.311069461118	-3.54575768904435	0.325202843048393	-10.9032186059847	1.11250950401863e-27	2.33767089633308e-24	5.944	15.339	6.949	1.754	3.294	1.815	7.104	16.415	18.501	20.959	28.493	21.657	5.004	8.695	3.096	8.413	13.045	5.619	5.624	8.147	4.707	50.455	5.679	3.258	0.024	0.481	0.000
Pdensi_DN19285_c6_g2	FC_3_1	FC_3_3	177.265588978227	1081.22189410759	629.243741542907	-2.60797161401383	0.240529788120278	-10.8426138583288	2.16203955318865e-27	4.38075542895016e-24	0.100	1.785	0.571	3.692	4.511	4.406	11.477	21.345	12.439	25.654	18.638	24.009	0.956	6.601	2.344	2.010	6.233	6.673	4.855	18.563	17.710	4.724	3.692	3.612	0.000	0.000	0.000
Pdensi_DN37298_c0_g1d377050	FC_3_1	FC_3_3	58.9414736113895	466.52688402598	262.734178818685	-2.98341054758025	0.276745203367958	-10.7803514253273	4.2625415476555e-27	8.33900110912714e-24	0.604	0.373	0.258	1.311	1.357	1.506	7.370	4.781	8.140	8.113	11.458	9.985	0.096	0.498	0.193	0.853	7.227	10.637	19.347	46.626	25.456	17.060	22.980	16.016	0.131	0.000	0.311
Pdensi_DN25516_c2_g1	FC_3_1	FC_3_3	3960.7628798507	27115.5113724018	15538.1371261263	-2.77520411704041	0.257872605322669	-10.7619191017513	5.20742560032337e-27	9.84793613362488e-24	154.533	134.773	285.929	66.259	102.197	112.122	162.356	254.144	150.763	571.636	503.049	638.166	755.407	153.751	659.622	393.982	703.330	1655.939	1330.999	849.359	656.808	88.345	1211.999	1908.742	1820.226	368.110	302.281
Pdensi_DN20610_c0_g1d63578	FC_3_1	FC_3_3	11.9931648387351	314.151645865333	163.072405352034	-4.71687074027133	0.440754254322068	-10.7018155673311	9.98032813570679e-27	1.8265288272619e-23	0.696	0.287	0.443	0.378	0.286	0.193	3.867	3.766	6.444	5.538	8.625	5.773	1.467	1.301	0.167	0.785	0.796	0.574	1.222	2.935	0.860	0.134	2.789	1.668	21.963	16.622	12.375
Pdensi_DN11295_c0_g1	FC_3_1	FC_3_3	254.865748556547	3057.27924895822	1656.07249875738	-3.58443040893218	0.335115574089193	-10.696102139312	1.06150071674601e-26	1.88197442699587e-23	2.813	16.213	14.211	5.570	7.520	5.122	43.112	49.555	61.468	50.842	97.022	47.010	7.699	11.442	6.015	42.987	108.283	62.199	126.917	39.232	58.399	22.571	16.414	0.105	0.000	0.058	0.000
Pdensi_DN8388_c0_g1d3437	FC_3_1	FC_3_3	402.658630066896	1704.07981357132	1053.36922181911	-2.08102704324522	0.195975402692322	-10.6188175386091	2.43627568895361e-26	4.18847469506346e-23	0.815	1.998	1.848	9.048	10.722	8.938	15.647	15.588	33.766	32.886	32.963	41.794	5.986	10.045	5.079	3.757	7.846	12.517	15.282	29.890	17.804	23.821	158.452	260.706	85.031	133.771	201.419
Pdensi_GG_37606_c0_g1	FC_3_1	FC_3_3	3664.57894345384	16220.1024636242	9942.34070353903	-2.14605190332675	0.203486164725345	-10.5464266144255	5.27658886080292e-26	8.8047644831998e-23	111.956	100.344	96.325	77.897	113.596	70.572	175.386	266.937	376.297	316.047	378.376	333.470	119.244	81.232	64.082	147.279	206.967	160.722	232.299	135.136	207.828	20.434	14.596	0.902	0.041	0.029	0.083
Pdensi_GG_31083_c0_g1	FC_3_1	FC_3_3	7.00159793723537	295.930114551858	151.465856244547	-5.40596108583037	0.529919992057847	-10.2014665739206	1.95300831987971e-24	2.99464794648798e-21	0.100	0.134	0.025	0.249	0.060	0.187	1.384	2.557	5.869	5.173	6.907	6.662	0.249	0.371	0.084	0.270	0.632	0.562	4.334	7.228	0.996	7.687	15.864	24.227	0.386	0.810	0.358
Pdensi_DN21405_c1_g1	FC_3_1	FC_3_3	36.1769671468171	389.727384718262	212.952175932539	-3.42830119772024	0.336231985706055	-10.1962375486709	2.061026704526e-24	3.07711286985732e-21	0.415	0.327	0.083	0.797	0.995	0.802	3.411	3.917	7.280	7.310	7.061	10.217	1.688	1.556	0.311	0.225	0.518	0.243	0.126	0.675	0.237	4.609	3.087	0.899	0.000	0.248	0.033
Pdensi_GG_57820_c0_g1	FC_3_1	FC_3_3	166.922150004049	1229.38477529952	698.153462651785	-2.8814952630747	0.283003861268855	-10.1818231389333	2.39040256523324e-24	3.47736151630622e-21	0.132	3.125	0.465	5.022	3.247	3.650	15.252	12.710	13.047	31.658	25.915	20.386	0.659	0.923	1.023	1.037	2.691	2.764	8.615	11.605	12.861	5.584	17.740	4.709	0.000	0.027	0.000
Pdensi_DN26156_c0_g1	FC_3_1	FC_3_3	331.044264952175	1814.56415164997	1072.80420830107	-2.45406959562792	0.241410726828742	-10.1655366680075	2.82561612537322e-24	4.00771263142311e-21	2.186	9.468	9.941	6.239	10.031	7.353	20.502	32.949	48.060	33.497	40.069	41.284	5.157	8.692	5.359	14.305	30.966	21.905	24.904	10.476	41.559	6.158	5.449	1.282	0.350	0.173	0.071
Pdensi_GG_93000_c0_g1	FC_3_1	FC_3_3	26.6888214819217	427.099618197026	226.894219839474	-4.000809156104	0.397296639070629	-10.0700805460193	7.49167066454813e-24	1.03666449629872e-20	0.071	39.664	0.454	0.610	0.845	0.479	4.561	6.260	1.514	8.520	12.017	6.634	0.170	0.589	0.000	1.391	0.608	0.716	2.413	15.913	0.624	6.710	0.492	0.000	0.278	1.220	0.000
Pdensi_DN26680_c0_g1d229530	FC_3_1	FC_3_3	4.71309858567947	733.396591099098	369.054844842389	-7.29071674089001	0.730622043060787	-9.97878015060577	1.88773212533753e-23	2.49066498602092e-20	0.014	0.029	0.000	0.152	0.178	0.014	0.427	0.295	0.442	6.683	19.385	20.345	0.000	0.124	0.000	0.000	0.000	0.000	0.000	0.000	0.019	0.000	0.000	0.000	0.000	0.000	0.000
Pdensi_DN17596_c1_g9	FC_3_1	FC_3_3	147.886921440857	735.69159215896	441.789256799909	-2.31456398529462	0.232561708607021	-9.95247239607161	2.45994405551298e-23	3.17187422830621e-20	1.601	2.042	2.151	3.389	4.304	2.865	7.800	8.838	13.358	15.976	14.183	16.356	3.336	3.755	3.723	3.374	7.047	10.093	6.008	12.164	4.973	7.155	26.620	4.363	0.000	0.000	0.000
Pdensi_DN13023_c0_g2	FC_3_1	FC_3_3	2286.59673742421	13898.9731837347	8092.78496057946	-2.60374791009569	0.265613871685705	-9.80275575809023	1.09555187233195e-22	1.32244765797619e-19	5.098	4.351	25.214	56.186	71.294	36.582	175.091	210.847	350.179	269.410	362.543	250.778	33.257	57.613	18.418	118.330	163.833	181.384	193.104	64.104	104.858	14.591	38.163	10.253	3.686	1.215	13.824
Pdensi_GG_5584_c1_g1	FC_3_1	FC_3_3	132151.713892653	951368.120487635	541759.917190144	-2.84780741981421	0.29281535408089	-9.72560823783682	2.3449969457312e-22	2.7716886816482e-19	4527.304	4584.608	11519.709	2303.443	2927.319	4101.809	4740.670	6828.005	5318.338	21209.665	15759.120	23059.995	30852.335	5204.706	28639.838	13183.625	28258.470	53188.353	48421.563	35772.585	27419.488	3307.837	60131.011	52884.551	53029.695	12241.142	6273.323
Pdensi_DN16483_c0_g1	FC_3_1	FC_3_3	197.118922287237	1743.81254548051	970.465733883874	-3.14459686143933	0.325653168874621	-9.6562759462968	4.62367045368646e-22	5.35345550039689e-19	2.486	10.374	7.679	3.206	6.696	4.150	16.356	26.297	47.191	30.397	42.500	37.589	3.463	8.843	3.467	12.741	61.457	36.792	73.730	38.297	43.486	3.664	29.963	10.081	0.078	0.058	0.104
Pdensi_DN22183_c0_g1	FC_3_1	FC_3_3	10591.0738053549	71912.0354487147	41251.5546270348	-2.7633625422833	0.286274948451717	-9.65282696662284	4.7818962216427e-22	5.42592200477354e-19	351.229	320.392	749.772	161.897	277.875	309.804	497.835	616.386	412.323	1611.609	1328.064	1605.002	2302.736	377.375	1918.438	756.225	1415.032	3689.163	1981.786	2250.566	1648.723	265.000	2953.212	2416.784	2970.085	747.553	411.921
Pdensi_DN20222_c0_g1	FC_3_1	FC_3_3	703.469156856756	27.5638816311971	365.516519243977	4.67183271191639	0.485416678941057	9.62437615886636	6.30885721433514e-22	6.88320586919404e-19	0.453	0.689	0.568	25.512	16.676	8.451	4.478	0.504	1.394	0.632	0.638	0.472	3.264	4.063	2.999	0.000	0.595	2.300	0.827	0.000	0.589	0.138	0.225	0.464	0.000	0.000	0.000
Pdensi_GG_35534_c0_g1	FC_3_1	FC_3_3	68.9664902969071	1854.05021563568	961.508352966293	-4.74899740836822	0.498810167462735	-9.52065077687697	1.72097910850401e-21	1.80811164336789e-18	2.024	6.091	2.817	2.176	0.892	1.827	11.806	7.771	18.946	20.220	41.224	55.536	1.685	3.048	2.265	0.448	1.715	6.632	15.524	85.731	12.263	92.615	995.167	873.644	4.971	1.349	0.976
Pdensi_DN23914_c0_g1d497570	FC_3_1	FC_3_3	0	1324.4478153405	662.22390767025	-13.0145027665647	1.38370463687578	-9.40554972479512	5.17589272894465e-21	5.3390745106172e-18	0.000	0.000	0.000	0.000	0.000	0.000	0.000	0.512	2.813	7.920	30.028	45.502	0.000	0.000	0.000	0.000	0.000	0.152	0.000	0.000	0.088	0.000	0.000	0.000	0.000	0.000	0.000
Pdensi_DN33925_c0_g1d313047	FC_3_1	FC_3_3	988.021632179781	5379.73406982316	3183.87785100147	-2.44502173197507	0.260030590804828	-9.40282343091794	5.31181772262996e-21	5.380817004714e-18	10.373	11.626	12.701	28.145	23.869	18.631	48.279	87.791	110.388	80.829	128.659	131.003	6.936	14.391	4.121	9.232	5.209	1.457	1.060	1.242	0.779	3.262	8.177	10.062	0.000	0.484	0.102
Pdensi_DN50364_c0_g1d160524	FC_3_1	FC_3_3	7.18130775914333	235.17008031613	121.175694037637	-5.02752849151836	0.536785158857978	-9.36599756635323	7.53352336699158e-21	7.36908473625691e-18	0.000	0.000	0.054	0.136	0.152	0.233	1.586	3.600	8.487	3.686	6.826	4.440	0.341	1.059	0.163	0.151	0.952	0.312	0.190	0.000	0.104	0.000	0.000	0.000	0.000	0.000	0.000
Pdensi_DN14040_c0_g1d213034	FC_3_1	FC_3_3	254.900319685719	4014.81490941542	2134.85761455057	-3.97703580213168	0.427626499288739	-9.30025573426014	1.40108282729228e-20	1.34727174785763e-17	1.749	18.904	15.508	3.271	10.171	4.793	33.716	65.103	101.156	67.139	105.009	82.581	4.643	16.062	6.181	17.111	43.078	31.809	64.490	35.508	59.297	8.861	49.332	21.316	0.042	0.030	0.036
Pdensi_DN12647_c0_g2	FC_3_1	FC_3_3	567.459871510121	3764.86728410073	2166.16357780543	-2.72980216135294	0.295835875769663	-9.2274209618794	2.7722627431069e-20	2.62135924112378e-17	5.955	11.921	13.292	9.768	19.177	11.587	28.939	70.493	104.936	71.580	75.102	91.220	10.632	18.724	10.075	21.232	48.085	34.951	51.774	37.858	45.083	5.366	7.632	1.995	1.011	0.641	1.238
Pdensi_DN23164_c0_g3d547144	FC_3_1	FC_3_3	475.584408958453	4176.48873939896	2326.0365741787	-3.13410477914366	0.341072532916663	-9.18896855264931	3.96626118167345e-20	3.68888298165675e-17	1.148	2.544	9.906	6.938	10.916	15.668	30.943	62.579	113.892	76.287	97.347	90.910	2.017	8.982	3.469	20.015	25.359	18.966	24.660	13.377	10.994	10.372	5.441	14.316	0.000	0.249	1.328
Pdensi_DN26687_c0_g2	FC_3_1	FC_3_3	549.753718070455	12254.726946832	6402.24033245124	-4.47867213435738	0.491615442629609	-9.11011279548369	8.22963654329885e-20	7.53064838141157e-17	21.717	2.565	3.160	24.532	6.229	8.627	42.291	129.691	273.341	247.770	219.897	305.787	83.453	68.559	7.198	16.046	36.260	47.218	19.394	44.578	7.549	48.138	353.835	293.465	5503.017	6254.629	3690.345
Pdensi_DN32553_c0_g1d199602	FC_3_1	FC_3_3	393.028607131301	10.3188096594773	201.673708395389	5.24289500160588	0.579534600281333	9.04673335994217	1.47309182677648e-19	1.30584987031776e-16	59.944	1.520	2.284	7.783	6.796	13.103	3.755	0.363	1.100	0.319	0.249	0.090	20.625	2.111	11.623	4.690	0.522	1.110	5.076	1.713	3.327	24.929	38.032	209.291	0.000	0.478	0.146
Pdensi_DN19692_c0_g1d534737	FC_3_1	FC_3_3	11.8771749243985	353.208372472585	182.542773698492	-4.89385279629364	0.543698871008905	-9.001035420972	2.23598791020143e-19	1.95163904765181e-16	0.000	0.024	0.022	0.192	0.525	0.141	2.412	4.184	5.832	7.164	7.575	7.634	0.000	0.000	0.000	0.040	0.097	0.028	0.000	0.000	0.000	0.000	0.000	0.000	0.000	0.000	0.000
Pdensi_DN38546_c2_g1	FC_3_1	FC_3_3	229.135455901607	2805.60881511846	1517.37213551003	-3.61336175538864	0.402511380186825	-8.97704247197062	2.78142538247413e-19	2.39093011589829e-16	1.334	1.330	2.151	3.351	4.428	8.307	21.283	27.717	52.404	65.561	47.997	63.613	6.341	3.150	5.683	4.363	6.867	6.287	13.525	45.502	10.061	57.380	179.293	141.143	2.145	4.565	5.033
Pdensi_DN22990_c1_g1	FC_3_1	FC_3_3	73749.0123360186	544097.131331799	308923.071833909	-2.88316632382171	0.322028142128693	-8.95315019601454	3.4547931378819e-19	2.92543632663569e-16	2649.721	2701.766	6930.257	1176.900	1642.391	2382.343	2543.522	3853.073	2810.724	12114.689	9002.177	13213.292	19242.512	3026.510	17215.937	8095.023	16867.319	30653.467	28802.133	21908.621	15816.226	1886.198	35186.206	28749.528	35126.542	7897.221	3929.035
Pdensi_DN11042_c0_g1d104080	FC_3_1	FC_3_3	74.3461581634532	541.129237572503	307.737697867978	-2.86241526048567	0.320702664011228	-8.92544896473157	4.43895015873838e-19	3.70352056332152e-16	1.172	4.183	3.093	1.418	1.944	1.928	6.824	9.698	16.426	9.030	14.669	10.648	2.131	2.410	2.196	4.626	10.184	8.226	10.806	5.769	7.494	1.946	1.450	0.024	0.000	0.000	0.072
Pdensi_DN17377_c0_g1	FC_3_1	FC_3_3	957.974195638138	72.9410615117274	515.457628574933	3.71327062002906	0.416614673518297	8.91296167912331	4.96871590147446e-19	4.08543663701815e-16	7.055	23.152	37.650	19.304	31.966	17.308	17.922	6.633	7.908	1.634	2.131	0.883	11.064	14.539	13.608	36.106	11.796	11.661	2.332	0.033	8.878	0.000	0.000	0.000	0.000	0.000	0.000
Pdensi_GG_25369_c0_g1	FC_3_1	FC_3_3	40.5667474515806	369.309645471748	204.938196461665	-3.18673856066074	0.35861682629004	-8.8861936391222	6.3238102830954e-19	5.12535789430192e-16	1.652	2.159	5.355	0.929	1.107	0.849	0.594	8.533	1.839	7.508	10.345	5.653	7.592	3.753	7.613	5.567	3.096	5.680	3.598	9.855	4.378	1.197	2.610	1.628	11.581	26.198	6.757
Pdensi_DN42854_c0_g1d245522	FC_3_1	FC_3_3	50.6491269592139	1336.38427479285	693.516700876034	-4.72348785976446	0.533276767006788	-8.857479177795	8.18440942737748e-19	6.53991949933569e-16	1.964	3.001	5.889	1.758	1.540	0.379	13.357	24.081	24.461	21.629	35.797	27.390	2.317	3.735	2.323	4.041	8.879	9.210	11.664	20.644	19.202	8.449	0.991	0.000	0.000	0.389	0.278
Pdensi_DN32862_c1_g1	FC_3_1	FC_3_3	7435.55444981012	50980.2704520179	29207.912450914	-2.77739786587927	0.315445035583749	-8.80469670647863	1.31206893899905e-18	1.01971122171468e-15	231.836	256.703	603.489	115.982	177.725	231.457	268.337	354.439	277.658	1045.596	880.125	1290.530	1483.633	274.626	1325.897	617.361	1335.979	2769.269	2279.192	1712.576	1309.304	170.796	2854.125	2549.435	2685.147	610.887	324.044
Pdensi_DN24988_c0_g1	FC_3_1	FC_3_3	146.386585734581	658.682391404007	402.534488569294	-2.17038527535751	0.24673468471012	-8.7964336181896	1.4123305240437e-18	1.08279945879858e-15	4.630	2.978	3.643	3.946	3.779	2.736	8.422	13.479	21.550	14.404	12.059	15.150	2.282	2.786	2.278	10.924	16.071	11.858	20.699	8.855	11.894	16.394	45.735	31.431	2.963	5.909	2.533
Pdensi_DN21507_c0_g1d540159	FC_3_1	FC_3_3	11226.8210871911	79558.497274041	45392.659180616	-2.82504845356317	0.321479448691252	-8.78764868194215	1.52722686434066e-18	1.1552758522867e-15	338.512	345.615	950.112	179.364	244.606	367.491	438.937	573.776	450.423	1803.597	1349.439	1869.261	2843.460	427.335	2472.477	1181.524	2651.653	4524.448	4060.481	3358.287	2244.844	284.310	5382.250	4236.311	4724.433	980.116	457.011
Pdensi_DN14653_c0_g1d108253	FC_3_1	FC_3_3	115.407760861154	693.465635979159	404.436698420157	-2.58610174616085	0.297259289344637	-8.69981810110084	3.32416575342268e-18	2.44926259551536e-15	1.026	3.893	4.404	2.180	3.416	2.641	7.270	12.243	18.358	11.684	15.303	16.870	1.782	2.800	2.158	3.621	4.690	4.389	4.677	2.913	12.993	1.758	1.724	0.314	0.077	0.027	0.036
Pdensi_DN19627_c0_g3	FC_3_1	FC_3_3	393.453932933705	3780.26834077574	2086.86113685472	-3.26439865113142	0.375612000214693	-8.6908795492837	3.59644186783817e-18	2.61590426833245e-15	0.828	10.794	14.909	9.737	13.899	4.718	49.182	96.749	124.488	74.610	95.146	70.170	2.006	6.305	3.837	28.484	52.934	34.523	40.061	12.649	30.815	0.317	0.027	0.023	0.000	0.000	0.000
Pdensi_DN7319_c0_g1d101610	FC_3_1	FC_3_3	15.5833315974127	346.713379827713	181.148355712563	-4.48113187902103	0.519042020729645	-8.63346646331576	5.95201123718252e-18	4.27444817126979e-15	0.065	0.559	0.280	0.624	0.182	0.296	4.084	1.820	5.839	8.977	6.476	6.493	0.673	0.522	0.073	0.235	1.531	1.469	12.714	1.407	2.319	8.930	10.762	12.249	0.000	0.000	0.000
Pdensi_DN23070_c1_g1	FC_3_1	FC_3_3	14992.6566204127	85119.1296533923	50055.8931369025	-2.50521171696772	0.290964786380561	-8.61001686194111	7.30498303447973e-18	5.18051134347716e-15	485.406	451.121	921.674	240.852	368.290	450.915	540.983	782.075	479.947	1728.753	1532.760	2111.306	2683.725	532.886	2362.288	1208.933	2430.254	5200.795	4649.055	3020.359	2202.587	312.796	4669.581	4864.720	7220.128	1104.281	644.265
Pdensi_DN21885_c0_g1	FC_3_1	FC_3_3	280.363199740491	3.63754070701535	142.000370223753	6.24395529364253	0.726835817879131	8.59059933488427	8.65168345092325e-18	6.05980998647753e-15	0.650	2.225	0.721	6.368	8.909	4.816	0.727	0.228	0.060	0.133	0.098	0.000	1.775	9.798	0.647	0.193	0.057	0.000	0.000	0.000	0.000	0.000	0.000	0.000	0.000	0.000	0.000
Pdensi_DN19519_c0_g5	FC_3_1	FC_3_3	409.229225198256	2020.19862806715	1214.7139266327	-2.30311588001324	0.268539451865789	-8.57645259946496	9.78439670924966e-18	6.76960930368988e-15	7.711	3.736	17.458	6.842	11.504	10.707	41.187	54.650	71.316	46.196	46.057	35.886	7.927	4.592	12.814	13.173	9.773	8.335	10.406	9.877	16.178	1.386	1.523	0.396	5.878	0.000	0.000
Pdensi_DN21024_c2_g3	FC_3_1	FC_3_3	388.258854360982	8.85525718048758	198.557055770735	5.44690120653091	0.641122571514243	8.49588120671853	1.9643682591408e-17	1.31113492722463e-14	26.094	5.782	1.188	8.108	5.759	13.433	1.045	0.208	0.355	0.327	0.142	0.086	7.626	3.431	7.997	1.063	0.676	0.334	0.524	0.447	0.321	9.431	248.685	325.785	2.912	3.888	4.237
Pdensi_GG_96436_c0_g1	FC_3_1	FC_3_3	244.67409089808	1948.67456503108	1096.67432796458	-2.99396466514531	0.354309702470367	-8.45013456947519	2.9096725196066e-17	1.91950419450419e-14	1.012	2.542	1.220	7.128	5.972	4.411	33.164	35.399	40.173	31.734	62.260	30.195	1.041	1.495	2.046	1.712	2.493	1.398	2.826	1.879	2.379	1.329	1.614	0.607	0.814	1.026	0.185
Pdensi_DN18423_c1_g1	FC_3_1	FC_3_3	20.2605944245045	527.473083520616	273.86683897256	-4.69835515049681	0.556799595534363	-8.43814397168836	3.22416342697586e-17	2.10252514788561e-14	0.085	1.858	0.000	0.230	0.556	0.652	1.063	5.181	8.475	6.970	16.583	10.016	0.361	1.873	0.048	0.771	2.015	0.410	2.641	23.054	2.416	3.309	29.219	48.162	0.022	0.016	0.000
Pdensi_DN7371_c0_g1	FC_3_1	FC_3_3	858.954126320759	4180.26675780436	2519.61044206256	-2.28265702174358	0.271468108402875	-8.40856421468107	4.15060151936654e-17	2.67591166590615e-14	5.809	16.073	11.602	13.856	22.261	24.708	39.751	72.045	108.106	81.381	89.171	93.941	11.502	28.171	14.395	22.018	52.249	44.007	114.856	78.428	82.075	67.659	559.905	367.127	0.059	0.021	0.034
Pdensi_DN10692_c0_g1	FC_3_1	FC_3_3	113.826075150932	549.013658994905	331.419867072918	-2.26859335919244	0.270852945032545	-8.37573820332599	5.48787828976326e-17	3.49830659428572e-14	1.829	1.808	2.078	2.200	2.897	2.986	3.692	6.723	12.227	9.980	11.804	12.954	2.670	3.709	2.192	1.966	2.365	2.926	1.649	1.622	2.830	1.727	0.810	0.336	0.653	1.481	0.857
Pdensi_DN23697_c0_g1d549598	FC_3_1	FC_3_3	385.163982109411	42.8963041215774	214.030143115494	3.16502778705844	0.379417544437583	8.34180662823596	7.31640265424525e-17	4.51183465419511e-14	1.064	2.699	2.361	11.763	9.638	6.223	3.301	1.934	4.311	1.095	0.830	0.781	0.987	3.251	1.783	0.090	0.214	0.077	0.104	0.075	0.131	0.000	0.000	0.000	0.000	0.000	0.037
Pdensi_DN14270_c0_g2	FC_3_1	FC_3_3	311.517217186312	64.9110721040363	188.214144645174	2.26122312475707	0.273642617459221	8.26341724747625	1.41560348621827e-16	8.63579012764597e-14	0.262	0.423	0.065	7.440	8.416	6.376	2.758	2.757	1.379	1.531	1.405	1.163	3.855	5.043	2.392	1.925	2.669	0.328	1.970	0.495	0.094	0.345	0.643	0.399	0.000	0.000	0.000
Pdensi_GG_130321_c0_g1	FC_3_1	FC_3_3	1178.6020981834	5960.94592795547	3569.77401306944	-2.3383971038572	0.283301510055798	-8.2540933276234	1.53059717454217e-16	9.23796809579524e-14	57.222	81.193	50.787	26.128	28.871	28.808	79.995	58.404	102.549	79.900	161.553	136.553	50.979	55.090	32.740	65.434	107.584	83.728	53.051	6.975	71.655	0.491	0.246	0.037	0.057	0.000	0.000
Pdensi_DN22816_c0_g2	FC_3_1	FC_3_3	749.079724157297	118.167799233356	433.623761695326	2.66523754237859	0.322956609648912	8.25261803830547	1.54961716062669e-16	9.25431368326257e-14	26.567	10.207	6.521	18.698	13.222	21.120	5.463	2.494	2.807	2.004	2.643	2.838	15.523	15.580	10.562	15.307	10.885	7.086	8.021	6.374	7.462	14.561	36.812	89.452	1.468	2.008	3.564
Pdensi_DN14345_c1_g1	FC_3_1	FC_3_3	238.389624945208	5.1665183265583	121.778071635883	5.51729060889961	0.668929130865333	8.24794489329891	1.61141641642132e-16	9.5231353092966e-14	0.050	4.109	1.375	4.913	8.560	3.641	4.578	1.513	0.822	0.117	0.159	0.060	0.139	2.828	0.763	0.182	0.777	0.126	0.172	0.000	3.917	0.000	0.000	0.000	0.000	0.000	0.000
Pdensi_GG_150516_c1_g1	FC_3_1	FC_3_3	43308.025975704	288920.431819788	166114.228897746	-2.73796185523971	0.333566330032784	-8.20814815143546	2.24625947440756e-16	1.31380706207256e-13	1446.845	1564.543	3819.682	705.583	924.483	1422.593	1410.191	1950.181	1696.348	6100.612	4709.829	7407.207	10043.755	1757.581	9878.961	4475.143	10355.679	17154.780	16044.999	11584.871	8854.882	924.202	20931.173	19251.366	20406.833	4690.166	2202.918
Pdensi_DN24374_c1_g3	FC_3_1	FC_3_3	1093.25742404672	80.9183975453214	587.08791079602	3.75621209718121	0.459737351730753	8.17034352993152	3.07512544536157e-16	1.76226431330448e-13	1.653	2.160	1.342	12.547	29.871	34.762	10.634	6.140	3.980	1.400	2.081	1.654	13.169	26.480	11.133	0.938	1.461	1.416	2.194	2.804	1.179	16.656	18.861	75.542	2.315	5.688	7.674
Pdensi_DN3872_c0_g1	FC_3_1	FC_3_3	201.72252093602	8.66893727996745	105.195729107993	4.54511091536912	0.557115051326346	8.15829854991065	3.39776828518066e-16	1.9276898589144e-13	0.000	1.257	1.355	3.184	6.478	4.705	2.000	1.215	0.988	0.152	0.164	0.229	0.720	1.491	1.233	1.107	0.353	0.080	0.218	0.000	0.371	0.000	0.000	0.000	0.000	0.000	0.000
Pdensi_DN24980_c1_g1	FC_3_1	FC_3_3	64.7494426258908	316.397018854104	190.573230739998	-2.28747838757958	0.281002296549211	-8.14042595263624	3.93889673820738e-16	2.21256799549958e-13	1.102	0.605	0.661	1.473	1.498	1.649	4.386	4.965	10.994	6.025	6.341	7.606	2.545	2.074	0.883	1.017	1.050	1.878	1.075	1.532	1.199	0.560	5.344	5.381	0.844	0.487	9.934
Pdensi_GG_137352_c3_g1	FC_3_1	FC_3_3	1469.27995016242	6787.56135513676	4128.42065264959	-2.20762363085619	0.271670206878452	-8.12611605896079	4.43264632466965e-16	2.44157045226998e-13	13.694	17.194	32.306	25.034	33.663	45.119	71.657	122.969	165.981	128.208	159.945	141.950	17.008	34.626	23.069	52.660	55.680	32.509	60.736	22.826	25.751	20.127	24.985	37.814	87.489	32.238	70.604
Pdensi_DN10090_c0_g1d4523	FC_3_1	FC_3_3	1508.8151178851	47.3701704411489	778.092644163125	4.99288665865883	0.615389761816955	8.11337296856742	4.92336604374419e-16	2.68579085697868e-13	0.416	0.910	0.913	9.634	46.836	49.955	10.521	10.416	0.874	0.966	1.214	0.821	76.190	72.743	43.945	0.657	2.145	0.155	2.255	0.778	0.853	0.721	0.779	0.118	0.000	0.000	0.000
Pdensi_DN19569_c0_g6	FC_3_1	FC_3_3	401.227486005939	2065.76524453459	1233.49636527027	-2.36457256134575	0.291873369573906	-8.10136452255886	5.43461428826217e-16	2.93645149552634e-13	0.972	8.371	3.754	11.741	8.864	8.047	36.087	35.817	48.848	47.308	54.894	29.223	6.237	8.199	7.120	2.395	2.543	3.944	4.928	11.141	5.248	5.583	94.443	89.500	0.070	0.050	0.161
Pdensi_DN19025_c1_g4	FC_3_1	FC_3_3	29.4813675353026	709.973213009185	369.727290272244	-4.59113616696398	0.568754797994818	-8.07225922866994	6.9009163500707e-16	3.63816463479113e-13	0.000	0.023	0.366	0.745	1.075	0.302	9.162	8.682	24.284	10.128	24.235	10.926	0.659	0.472	0.122	0.823	0.478	0.353	0.074	0.126	0.093	0.032	0.027	0.440	0.235	1.821	0.415
Pdensi_DN24773_c0_g1d555703	FC_3_1	FC_3_3	721.413357187841	3.00923730096508	362.211297244403	7.9083205466273	0.980077343481859	8.06907801636543	7.08309968667278e-16	3.68672089563021e-13	10.283	11.664	4.912	4.788	7.614	37.418	1.233	0.249	0.000	0.060	0.043	0.061	17.603	31.315	28.690	11.668	2.040	0.487	0.074	0.019	0.071	0.000	0.000	0.000	0.000	0.000	0.000
Pdensi_DN24194_c1_g1d552023	FC_3_1	FC_3_3	1064.04041654779	9.67379905099462	536.857107799394	6.77940668352571	0.841570940462232	8.05565681700241	7.90531455591781e-16	4.07727378195856e-13	0.053	0.349	0.146	3.802	30.049	40.806	4.369	7.677	1.278	0.153	0.308	0.156	7.860	22.920	25.944	0.355	1.035	0.265	0.019	0.107	0.140	0.862	25.458	13.607	0.027	0.000	0.000
Pdensi_DN25246_c1_g1d137876	FC_3_1	FC_3_3	314.252710918067	0	157.126355459034	10.5694687924978	1.3135663022985	8.04639154795853	8.52708819461005e-16	4.35834073543249e-13	2.450	9.630	2.460	11.217	6.715	4.635	4.732	0.643	0.366	0.000	0.000	0.000	4.065	3.533	5.431	4.392	0.328	2.238	0.000	0.000	0.000	0.000	0.000	0.000	0.000	0.000	0.000
Pdensi_DN14528_c0_g1	FC_3_1	FC_3_3	53.4018072152158	847.477179833688	450.439493524452	-3.98770749645247	0.497410551296701	-8.01693387093801	1.08417452320342e-15	5.44332366366574e-13	0.821	0.156	0.549	1.238	0.975	1.559	5.009	4.974	8.368	25.863	8.640	18.865	3.742	1.200	1.054	1.313	2.720	3.773	13.296	3.671	4.438	6.281	33.885	58.895	9.038	9.639	5.744
Pdensi_DN20560_c0_g4	FC_3_1	FC_3_3	3348.37055630084	707.494180039537	2027.93236817019	2.24281441096812	0.279903945096332	8.01280028474138	1.1212563974127e-15	5.58011933779055e-13	18.636	25.221	12.306	55.720	80.965	100.102	50.902	24.493	24.745	13.283	16.104	15.421	43.355	70.636	72.549	37.058	36.759	18.937	38.115	23.266	39.556	90.579	210.467	345.402	1.188	3.794	0.999
Pdensi_DN24001_c0_g2d225091	FC_3_1	FC_3_3	2449.8924725886	487.105916129648	1468.49919435913	2.33032909418467	0.290911186483541	8.01044855769584	1.14290815517056e-15	5.63841315438664e-13	113.766	128.428	29.047	45.936	67.825	60.444	12.635	14.667	7.744	8.008	14.075	8.878	103.036	136.310	70.941	54.229	40.849	28.543	23.396	51.499	74.541	370.360	142.855	226.489	27.050	47.357	48.055
Pdensi_DN10865_c0_g1d49414	FC_3_1	FC_3_3	363.283317742678	14.4424185221171	188.862868132398	4.64808897806736	0.580888692004327	8.00168610965617	1.22726914927696e-15	6.00240413061027e-13	0.141	1.268	0.168	11.368	10.272	4.492	3.402	0.583	0.885	0.492	0.248	0.199	0.748	3.063	0.694	0.000	0.000	0.000	0.128	1.011	0.201	3.288	2.789	1.084	0.000	0.000	0.000
Pdensi_DN15715_c0_g1d277050	FC_3_1	FC_3_3	192.186868005321	3207.00532691018	1699.59609745775	-4.06012822055469	0.50835552692948	-7.98678878358673	1.38499087408773e-15	6.71590361115327e-13	0.517	2.006	4.915	1.938	5.994	5.678	29.311	40.262	62.890	45.614	105.094	53.646	10.830	11.161	6.653	12.858	27.705	22.496	21.166	14.176	14.301	4.937	11.444	11.954	72.123	48.340	68.294
Pdensi_GG_72957_c0_g1	FC_3_1	FC_3_3	79.1218253453742	371.965749547383	225.543787446378	-2.23378104362794	0.280426890394593	-7.96564495111277	1.6436424009656e-15	7.90257694715107e-13	1.784	3.975	1.771	2.181	1.856	1.618	5.797	5.480	8.784	6.394	8.961	8.189	1.567	2.355	1.111	2.807	2.247	2.530	3.555	2.046	3.404	1.073	0.879	0.197	0.060	0.109	0.093
Pdensi_DN17935_c0_g1d476234	FC_3_1	FC_3_3	9.03041038067588	217.550887537183	113.29064895893	-4.59258740248131	0.577206484734417	-7.95657624081345	1.7686516702066e-15	8.36189032145841e-13	0.394	1.138	1.321	0.283	0.121	0.224	1.674	1.659	5.445	2.866	4.862	6.029	1.082	0.532	0.627	1.797	4.541	2.499	0.476	0.343	1.036	0.959	0.000	0.000	0.000	0.055	0.236
Pdensi_GG_29119_c1_g1	FC_3_1	FC_3_3	183982.870469077	1040833.00970089	612407.940084982	-2.50009466978853	0.315865281818594	-7.91506637068257	2.47121227560894e-15	1.15869220863138e-12	5917.607	5585.057	13000.488	2787.164	4516.725	5693.334	6357.300	8224.758	6025.536	21801.835	18027.394	25849.504	39451.165	6662.252	33099.374	14858.660	31173.701	60461.437	51715.241	42069.194	29112.019	3846.018	57522.718	52762.454	76476.369	14435.896	7009.187
Pdensi_DN19038_c1_g6	FC_3_1	FC_3_3	91.2710673225793	2489.64218772387	1290.45662752323	-4.77061907079783	0.603909614071959	-7.89955807895019	2.79893996086208e-15	1.29101674584999e-12	0.857	1.019	3.563	3.365	2.770	0.475	25.800	45.827	80.969	52.875	63.964	41.354	1.150	1.172	0.183	9.417	19.363	13.708	12.717	12.543	11.231	0.221	3.033	0.060	0.000	0.000	0.018
Pdensi_DN7862_c0_g2d330691	FC_3_1	FC_3_3	48.404370259327	1079.13824096591	563.771305612617	-4.47719178625005	0.566977477973472	-7.89659547369099	2.86624722337157e-15	1.31140056428034e-12	0.356	0.681	0.138	0.541	1.703	1.207	2.924	10.491	24.612	10.782	26.759	30.666	0.326	1.223	0.191	0.575	1.761	1.206	0.441	1.543	1.436	0.231	1.574	0.094	0.000	0.347	0.000
Pdensi_DN23629_c0_g4	FC_3_1	FC_3_3	17.1461030079467	152.981503224188	85.0638031160673	-3.15891724663945	0.401292823186067	-7.87185083839579	3.49432637225465e-15	1.58597689922796e-12	0.071	0.074	0.136	0.432	0.495	0.297	2.644	1.712	8.118	3.448	3.196	3.069	0.152	0.158	0.000	0.062	0.000	0.169	0.000	0.239	0.196	0.000	0.000	0.000	0.000	0.000	0.000
Pdensi_GG_137353_c0_g1	FC_3_1	FC_3_3	2252.27041696378	9925.81775501826	6089.04408599102	-2.13972012706212	0.271992906160387	-7.86682328325277	3.6375991185404e-15	1.6379011777085e-12	10.864	14.507	34.170	37.311	55.841	66.196	99.606	229.227	174.337	235.994	220.681	172.865	23.767	53.897	18.800	81.893	76.990	34.340	78.311	47.979	35.933	17.511	71.544	53.623	1.566	0.415	1.849
Pdensi_DN18891_c0_g2	FC_3_1	FC_3_3	914.198369469836	212.324954306383	563.26166188811	2.10563999895219	0.267812028005627	7.86238024719318	3.76901836545578e-15	1.68371250350999e-12	1.481	5.600	2.429	18.370	22.837	23.719	14.456	7.928	6.788	5.628	4.167	3.663	6.568	16.577	10.803	2.257	2.202	1.001	5.251	2.754	5.876	62.176	73.727	110.873	0.035	0.025	0.082
Pdensi_DN20576_c0_g2	FC_3_1	FC_3_3	1379.69205186831	103.478587180788	741.585319524551	3.73683287278301	0.477923463234489	7.81889394484398	5.32894822963945e-15	2.34366316946019e-12	88.271	8.562	2.710	15.674	31.652	49.631	16.368	4.757	19.934	2.634	1.897	1.998	35.954	32.247	37.321	0.555	2.135	0.539	0.498	0.071	1.014	0.303	14.200	5.814	0.000	0.011	0.012
Pdensi_DN17557_c1_g1d474536	FC_3_1	FC_3_3	94.9464609394933	594.983902868835	344.965181904164	-2.64715487088343	0.339507838593665	-7.79703609156323	6.3378118467562e-15	2.75277463481358e-12	0.661	0.447	1.089	2.355	1.909	2.465	4.209	10.028	11.726	9.242	12.095	16.220	1.364	1.091	0.281	3.028	3.462	2.028	2.485	1.288	2.579	0.531	0.174	1.007	69.229	41.700	83.451
Pdensi_DN104051_c0_g1	FC_3_1	FC_3_3	99.5936452832659	939.753803077038	519.673724180152	-3.23822132200647	0.415385044347346	-7.79570994688644	6.40473528740072e-15	2.75277463481358e-12	4.838	3.592	7.607	2.103	3.691	1.359	6.301	15.364	22.447	15.484	20.801	23.145	0.924	0.798	0.308	4.583	3.880	1.522	1.071	0.321	1.983	0.842	0.000	0.000	0.000	0.000	0.333
Pdensi_GG_7375_c1_g1	FC_3_1	FC_3_3	131120.234267707	748600.585283751	439860.409775729	-2.51330479120881	0.322987961599328	-7.78141940264201	7.17153135799763e-15	3.03634074675103e-12	4087.207	3995.176	8616.608	2020.942	3046.832	4184.844	4285.882	5825.846	4346.567	15618.876	12830.346	18780.537	27883.758	4770.533	23571.889	10072.872	23940.196	43901.858	39223.877	30154.318	21011.728	2547.683	41967.704	40648.139	57903.991	10423.577	5005.800
Pdensi_DN17344_c0_g1d57171	FC_3_1	FC_3_3	14.7665751656732	232.762328081735	123.764451623704	-3.97819304872056	0.512098535116042	-7.76841325628689	7.94754034323879e-15	3.33996854691341e-12	0.028	0.122	0.099	0.379	0.271	0.391	1.139	2.889	4.720	6.853	3.192	4.655	0.248	0.271	0.426	0.446	1.199	1.614	5.055	8.424	7.176	2.845	3.684	0.331	0.000	0.000	0.000
Pdensi_DN39970_c2_g4	FC_3_1	FC_3_3	12.8992668819281	280.480266864059	146.689766872993	-4.44698923048239	0.573551655466757	-7.7534241041697	8.94472586935963e-15	3.72699447279097e-12	0.029	0.174	0.029	0.496	0.141	0.283	1.517	1.339	1.729	8.240	4.871	4.648	0.098	0.286	0.066	0.080	0.065	0.018	0.017	0.222	0.063	0.725	1.027	0.299	0.206	0.544	0.246
Pdensi_DN34524_c1_g1	FC_3_1	FC_3_3	55049.0367252654	315307.507821368	185178.272273317	-2.51796694778508	0.324788153839738	-7.75264404818019	8.99986327021475e-15	3.72699447279097e-12	1826.568	1769.132	3357.554	889.653	1194.556	1796.957	1769.071	2323.988	1695.702	6281.907	5494.335	8113.874	11421.821	1917.705	10712.924	3529.750	9389.468	18215.621	16175.294	12366.773	8710.482	1149.151	19017.753	17441.605	26238.521	4773.732	2270.991
Pdensi_DN18694_c0_g1d284318	FC_3_1	FC_3_3	172.04994932079	970.211133433876	571.130541377333	-2.49459594311139	0.322102360148962	-7.74473040792908	9.57848567107941e-15	3.93786815987695e-12	0.151	0.631	4.885	2.796	4.608	4.795	8.154	23.070	25.337	16.854	25.077	19.626	0.766	2.314	1.242	5.706	3.101	1.644	2.498	1.421	1.737	2.582	4.516	6.771	0.000	0.238	0.262
Pdensi_DN20195_c0_g1d488865	FC_3_1	FC_3_3	7.53158030446759	110.145990955137	58.8387856298025	-3.86986133324547	0.501118460956989	-7.72244815298795	1.14116343406433e-14	4.65775296893565e-12	0.047	0.051	0.054	0.177	0.195	0.164	0.627	1.157	1.964	2.549	2.071	2.343	0.114	0.310	0.121	0.000	0.125	0.587	0.505	1.997	1.427	0.587	0.188	0.000	0.000	0.000	0.000
Pdensi_DN40178_c2_g1	FC_3_1	FC_3_3	535.538497534147	20.0626671390517	277.800582336599	4.73633737130363	0.614680733208426	7.70536168684115	1.30473222668112e-14	5.21286465834695e-12	0.202	0.244	0.108	10.002	9.050	18.614	9.028	2.929	1.531	0.219	0.780	0.264	3.732	4.668	26.563	0.204	2.398	0.315	0.363	0.014	0.071	3.243	25.995	134.217	0.000	0.028	0.000
Pdensi_DN14462_c0_g1d52937	FC_3_1	FC_3_3	1633.49947115946	137.375598700782	885.437534930123	3.57127140517635	0.463756401033154	7.70074849041498	1.35271508426749e-14	5.36677885250573e-12	34.224	29.037	16.347	58.747	36.842	21.810	18.454	4.381	5.827	4.320	1.966	2.388	28.780	30.393	17.834	14.979	5.257	4.729	3.058	14.556	1.230	19.505	2.093	0.650	1.515	1.755	3.044
Pdensi_DN23774_c1_g2	FC_3_1	FC_3_3	1487.24055995894	198.020146653629	842.630353306285	2.90898052195699	0.379685241566094	7.66155805782251	1.83690803833555e-14	7.13802333198145e-12	56.709	27.300	20.348	30.077	23.038	51.469	11.553	5.305	6.918	4.519	3.927	4.092	31.622	27.236	30.839	30.640	14.932	10.282	14.085	10.473	13.683	5.352	15.352	43.654	10.586	31.009	25.412
Pdensi_DN19450_c4_g1	FC_3_1	FC_3_3	262.467760532089	6.94724098717462	134.707500759632	5.2259060503771	0.68346242286407	7.64622293128828	2.0696872230543e-14	7.98786632059611e-12	1.995	1.666	0.548	7.996	6.666	4.155	1.010	0.637	0.227	0.220	0.179	0.021	1.930	3.603	0.196	0.000	0.176	0.111	0.141	0.000	0.000	0.026	0.000	0.000	0.000	0.000	0.000
Pdensi_DN34251_c0_g1d437004	FC_3_1	FC_3_3	63.602169477975	545.211827822915	304.406998650445	-3.1012951972618	0.405746868008604	-7.64342362636804	2.11520615681621e-14	8.10838554735207e-12	3.607	2.213	4.462	2.038	1.724	0.809	3.840	9.399	12.120	9.766	11.309	13.383	0.208	0.430	0.279	4.814	1.223	0.539	0.419	1.084	1.424	0.941	0.000	0.000	0.095	0.279	0.149
Pdensi_DN22689_c2_g3	FC_3_1	FC_3_3	156357.850146395	883895.085469208	520126.467807802	-2.49902274638782	0.32732540524005	-7.63467395558594	2.26392621818125e-14	8.6202409437782e-12	4757.600	4728.101	9617.098	2458.488	3447.041	5117.707	5220.266	6809.754	4880.636	17641.512	15586.522	22539.793	31058.261	5361.614	27967.120	10692.316	27039.315	51731.357	46133.799	33548.640	23590.994	3052.589	48334.208	48017.547	66680.520	11543.108	5976.491
Pdensi_GG_145983_c1_g1	FC_3_1	FC_3_3	157816.060149345	895478.118502801	526647.089326073	-2.50441347521063	0.328508533998736	-7.62358726187692	2.46721379223169e-14	9.20887547950478e-12	5099.139	4765.738	9829.463	2526.720	3502.965	5101.044	5112.210	6614.896	5314.625	18364.932	14927.431	23174.457	32115.252	5657.413	27729.441	12182.358	29035.436	52098.542	48330.043	34572.136	25278.992	3024.693	50218.258	48393.099	75671.308	12594.917	6092.390
Pdensi_GG_156827_c0_g1	FC_3_1	FC_3_3	2200.96638181769	86.472144482086	1143.71926314989	4.66978917710719	0.613317796862417	7.61397957306421	2.65782821534213e-14	9.85550496530851e-12	0.582	1.260	0.582	16.596	44.332	92.753	15.523	9.917	6.556	1.373	2.391	1.715	17.822	29.902	64.063	3.389	4.237	1.957	3.864	0.169	0.417	4.875	29.194	13.754	0.000	0.000	0.000
Pdensi_DN11728_c0_g1	FC_3_1	FC_3_3	165.072914490533	1.49448667506142	83.283700582797	6.78474961110777	0.892066360941494	7.60565570923119	2.83462987223676e-14	1.04428500760701e-11	32.781	3.629	2.651	4.620	3.299	3.836	0.712	1.001	0.464	0.000	0.072	0.034	12.552	2.734	0.446	0.051	0.031	0.036	0.000	0.000	0.000	0.000	0.000	0.000	0.000	0.000	0.000
Pdensi_DN18711_c1_g1	FC_3_1	FC_3_3	576.512369616715	129.648983668539	353.080676642627	2.15404987273522	0.283339470137333	7.6023643006432	2.90768812714681e-14	1.06428889164869e-11	14.656	14.398	5.545	15.484	11.828	13.682	9.766	2.663	2.393	2.124	2.809	3.251	13.541	14.896	9.429	7.283	3.031	1.696	2.838	0.343	3.469	0.032	0.362	9.530	7.968	4.089	6.814
Pdensi_DN23705_c0_g1d304118	FC_3_1	FC_3_3	300.379724399603	53.30435962086	176.842042010231	2.49299652969076	0.327986014667668	7.60092326563615	2.94025424342838e-14	1.06931015542734e-11	10.570	15.261	3.799	7.190	6.556	7.585	4.286	2.696	2.585	1.451	0.969	0.964	5.440	13.696	3.456	3.459	4.118	0.879	0.257	1.627	0.646	0.034	0.222	0.689	6.776	2.966	9.372
Pdensi_DN20940_c1_g2	FC_3_1	FC_3_3	422676.367177673	2277432.97317726	1350054.67017747	-2.42978341717565	0.320107530528186	-7.5905225133768	3.18618020129663e-14	1.15136781872843e-11	13538.003	12593.744	26776.997	6491.082	10017.061	13330.977	14073.511	18432.450	13144.818	46172.110	39726.201	57788.244	79916.700	14928.644	71405.277	29917.372	65800.996	131873.685	127911.573	85329.394	62757.755	8221.097	122680.761	131910.191	179009.746	31384.257	16683.584
Pdensi_DN18274_c1_g1d353595	FC_3_1	FC_3_3	836.39815969303	5312.54819355192	3074.47317662247	-2.6670070830543	0.351521331459787	-7.58704193563113	3.27291186153284e-14	1.17522393387471e-11	2.521	25.024	9.764	12.158	29.630	17.936	93.425	120.010	232.152	89.369	133.193	114.215	14.007	25.056	30.283	8.155	39.618	24.875	14.181	8.178	13.418	0.025	1.011	0.000	0.000	0.018	0.039
Pdensi_DN2938_c0_g1	FC_3_1	FC_3_3	102.705302329575	1067.86388738138	585.284594855478	-3.37732050903496	0.446116433721852	-7.57049114030324	3.71815791508929e-14	1.32670422109859e-11	0.957	4.456	3.998	1.414	3.175	2.701	13.218	16.092	21.645	16.314	33.913	17.792	1.797	4.915	1.980	7.695	21.658	13.362	32.561	10.738	13.276	4.812	20.582	0.691	0.000	0.014	0.015
Pdensi_DN17788_c0_g1d113777	FC_3_1	FC_3_3	2896.88669497558	13196.3573373376	8046.62201615659	-2.18754124949125	0.289648569120749	-7.5523979149343	4.27316560569393e-14	1.50579986008348e-11	3.873	5.037	16.424	51.481	94.447	60.897	158.185	188.584	339.765	258.020	361.574	219.469	67.467	116.570	46.647	60.370	83.020	68.447	127.148	63.531	81.095	39.764	72.561	17.115	43.352	18.181	86.488
Pdensi_DN17607_c0_g1d474838	FC_3_1	FC_3_3	31.7778183168076	246.461620081005	139.119719198906	-2.95717973259238	0.391793477578069	-7.54780235462988	4.42664002350767e-14	1.55025305613385e-11	0.576	0.607	1.191	0.945	0.679	0.640	2.889	2.544	3.097	6.272	4.000	5.278	2.145	0.887	0.418	0.334	0.000	1.142	0.412	1.942	1.337	6.464	7.048	0.000	0.000	2.056	4.079
Pdensi_DN36683_c0_g2	FC_3_1	FC_3_3	36.9925720875719	361.636657237206	199.314614662389	-3.28670936212368	0.435914451546834	-7.53980362536928	4.70679695008379e-14	1.62826474491496e-11	1.412	3.218	4.688	0.645	0.734	1.230	1.637	6.386	2.402	5.708	9.480	7.767	5.858	3.400	5.124	3.830	5.269	9.919	4.626	6.953	5.402	1.442	6.361	1.727	8.781	16.975	3.775
Pdensi_DN20706_c1_g6	FC_3_1	FC_3_3	49.6424506508609	304.715596840394	177.179023745628	-2.61842183723086	0.348175072108731	-7.52041730435302	5.46016807402919e-14	1.87538323826278e-11	0.014	0.397	0.198	1.228	1.346	0.989	3.402	6.279	3.150	8.214	5.184	5.869	0.473	2.023	0.864	0.619	1.811	1.648	1.252	3.749	3.457	1.128	1.187	0.261	0.000	0.000	0.000
Pdensi_DN15641_c0_g1d526142	FC_3_1	FC_3_3	300.359260292288	20.9747005428603	160.666980417574	3.84666104808857	0.512974690224085	7.49873457968895	6.44368538298068e-14	2.18907812286243e-11	0.220	1.976	3.291	8.454	5.525	7.370	1.113	1.065	1.603	0.299	0.320	0.698	0.758	2.199	2.922	0.081	0.049	0.070	0.000	0.156	0.000	0.000	0.000	0.000	0.000	0.000	0.000
Pdensi_DN9752_c0_g1d454312	FC_3_1	FC_3_3	717.768345549346	3352.52867323248	2035.14850939091	-2.22359539043036	0.298689814944545	-7.44449686321978	9.73145854479179e-14	3.26689094130306e-11	32.385	20.196	12.009	18.726	12.178	19.938	12.145	27.590	39.650	73.305	54.842	83.330	36.805	21.723	11.864	10.410	10.286	11.331	16.937	37.423	27.808	1704.885	258.446	207.815	503.914	288.555	207.280
Pdensi_DN25987_c0_g1d559726	FC_3_1	FC_3_3	173.979161920514	704.932283163183	439.455722541848	-2.01760521495104	0.271176184899576	-7.44020060499861	1.00532516795778e-13	3.35506576934803e-11	0.608	1.295	2.915	3.344	4.293	4.694	8.571	10.368	15.022	12.160	16.620	15.869	1.735	4.341	2.629	3.290	2.683	2.741	2.782	3.305	3.690	4.411	3.644	5.784	0.979	1.288	1.194
Pdensi_DN9691_c0_g1d265976	FC_3_1	FC_3_3	3.37519692367427	235.322976904821	119.349086914248	-6.10535858407337	0.820682133503896	-7.43937065865756	1.01166097413142e-13	3.35646629861823e-11	0.000	0.031	0.014	0.000	0.085	0.152	0.480	0.694	2.524	4.570	6.916	3.496	0.900	0.768	0.096	0.310	0.788	0.789	1.596	6.516	0.387	4.071	0.682	0.203	7.132	9.764	7.817
Pdensi_DN28494_c0_g1d561935	FC_3_1	FC_3_3	91.0772501195032	490.196442154492	290.636846136997	-2.42695546366698	0.326361037261409	-7.43641301067147	1.03456039308477e-13	3.41248542681809e-11	3.788	3.321	7.071	1.934	1.865	2.648	4.394	6.431	4.021	8.331	10.408	12.244	6.437	3.180	14.934	18.119	20.013	28.352	8.826	15.237	7.053	4.182	15.130	9.238	25.663	17.220	8.548
Pdensi_GG_129715_c3_g1	FC_3_1	FC_3_3	455.538869490855	54.9421323069605	255.240500898908	3.05266469015266	0.411200176638596	7.42379226367806	1.1381362262444e-13	3.70754465881277e-11	3.614	12.836	10.848	12.092	13.161	7.417	5.302	1.819	3.942	1.364	0.731	1.363	1.127	14.854	3.867	4.791	1.871	4.243	3.839	3.519	6.012	0.220	0.884	0.000	0.648	2.436	3.487
Pdensi_DN19256_c0_g1d357790	FC_3_1	FC_3_3	223.405092569436	11.2706820198839	117.33788729466	4.31109764068916	0.586548463750588	7.34994277049598	1.98291736787385e-13	6.28485105860084e-11	0.279	1.814	0.721	3.196	5.783	6.820	1.895	0.689	0.734	0.292	0.140	0.275	0.783	4.049	3.527	0.063	0.038	0.000	0.158	0.122	0.000	0.000	0.043	0.000	0.000	0.065	0.126
Pdensi_DN14985_c0_g1d394887	FC_3_1	FC_3_3	155.738852764008	933.359708880175	544.549280822092	-2.58266838375361	0.35235095701536	-7.32981799064909	2.30465513414883e-13	7.22388421993369e-11	0.704	0.726	0.986	2.855	4.014	4.175	3.288	9.996	14.947	13.223	26.481	19.561	3.735	3.194	5.095	1.595	1.191	4.904	2.543	4.942	3.768	2.550	1.846	1.179	213.142	177.970	674.160
Pdensi_DN19016_c0_g3	FC_3_1	FC_3_3	69.838971028711	757.175467774495	413.507219401603	-3.44023908381608	0.470008905298734	-7.31951893896457	2.48861457470452e-13	7.7576406198509e-11	0.096	0.104	0.192	2.804	1.164	1.050	9.187	9.661	12.038	13.577	13.869	20.324	0.000	0.000	0.000	0.432	0.313	0.710	0.214	2.458	0.276	0.146	3.540	0.582	0.000	0.000	0.000
Pdensi_DN13806_c0_g1	FC_3_1	FC_3_3	2164.57193353461	220.784138581109	1192.67803605786	3.29315520688681	0.450046086028534	7.31737328491735	2.52871723264448e-13	7.83957614627605e-11	26.179	15.910	15.803	24.644	51.452	76.152	9.468	8.311	8.481	5.127	5.225	3.637	37.932	52.850	46.439	13.502	3.309	2.641	2.065	0.108	1.367	0.000	0.000	0.000	0.000	0.000	0.000
Pdensi_DN15116_c0_g1	FC_3_1	FC_3_3	562.344275268529	2516.35368091794	1539.34897809323	-2.16196558263478	0.295724455480414	-7.31074330366961	2.65668630476828e-13	8.10346455993136e-11	4.958	20.138	23.456	13.472	18.158	8.723	37.476	51.702	78.185	61.613	54.064	43.866	14.652	18.598	9.821	42.341	82.341	51.433	78.747	32.877	48.108	8.097	0.856	0.000	0.000	0.000	0.000
Pdensi_DN15586_c0_g3d276568	FC_3_1	FC_3_3	159.844471947759	715.894596645953	437.869534296856	-2.16247268480306	0.295978187382689	-7.30618936457997	2.74824796799036e-13	8.3379197976452e-11	0.130	0.448	0.244	3.183	4.862	3.355	9.530	13.950	17.771	12.515	14.487	18.219	0.307	1.772	0.874	0.389	0.619	0.462	0.971	0.700	0.468	0.408	0.064	0.848	3.762	1.452	3.264
Pdensi_DN18703_c1_g1	FC_3_1	FC_3_3	76.7818088020869	519.647369269146	298.214589035616	-2.75800791764427	0.377916914340634	-7.29792134987202	2.92247375369481e-13	8.819341805432e-11	1.571	1.998	1.292	1.287	2.795	1.412	7.590	7.536	12.102	10.538	11.451	10.906	2.987	3.520	1.344	2.490	4.517	5.118	5.351	3.756	2.646	3.655	1.474	0.000	0.140	0.830	1.001
Pdensi_DN37181_c1_g1	FC_3_1	FC_3_3	3436.26051229432	602.513189835029	2019.38685106468	2.51152088264897	0.346199894493769	7.25453971128861	4.03030021736791e-13	1.17017967318405e-10	191.408	143.374	83.868	82.387	56.701	103.662	36.065	11.633	12.963	16.858	12.447	8.941	107.109	108.310	105.134	52.765	26.455	20.598	30.082	9.375	29.024	15.787	25.395	22.907	69.038	180.809	76.373
Pdensi_DN32408_c0_g1d199487	FC_3_1	FC_3_3	158.977241526949	0	79.4886207634743	9.58638511111057	1.3233077896004	7.24425956413765	4.34808007674714e-13	1.25220291915824e-10	36.916	9.200	6.208	5.020	2.876	3.428	1.332	0.511	0.454	0.000	0.000	0.000	28.041	1.404	3.149	4.099	0.000	0.297	0.000	0.000	0.350	1.479	0.000	5.362	0.000	0.547	0.726
Pdensi_DN24834_c1_g1	FC_3_1	FC_3_3	2287.78913045828	389.695925158087	1338.74252780818	2.55346401742242	0.353351350984124	7.22641645577619	4.95905458411422e-13	1.42094445846028e-10	103.717	39.191	20.905	50.445	43.114	68.144	13.746	10.908	9.988	5.772	11.925	7.109	49.441	43.247	31.963	25.900	13.595	11.273	11.948	8.876	21.757	22.011	56.518	224.424	8.460	7.532	5.381
Pdensi_DN15466_c0_g1d182052	FC_3_1	FC_3_3	258.951164746499	6103.78461567187	3181.36789020918	-4.55895380346164	0.632064760535409	-7.21279540976125	5.48147424493275e-13	1.55492979906007e-10	2.074	1.048	1.936	4.031	12.920	1.812	12.909	63.918	74.550	100.889	185.812	101.873	24.484	28.576	4.934	4.831	29.994	33.829	34.745	338.695	54.321	35.595	17.431	49.777	2617.250	3513.159	2961.209
Pdensi_DN83115_c0_g1	FC_3_1	FC_3_3	0	213.323100023973	106.661550011986	-10.3800264758223	1.44154635955774	-7.20061925653699	5.99397059273302e-13	1.69185038611003e-10	0.000	0.000	0.366	0.000	0.000	0.000	0.406	1.727	6.084	1.727	4.850	6.890	0.203	0.000	0.000	0.327	0.197	0.000	0.000	0.423	0.000	0.000	0.000	0.000	0.000	0.000	0.000
Pdensi_DN21977_c0_g1d66482	FC_3_1	FC_3_3	411.31871845226	0	205.65935922613	10.9579521113055	1.52385348122612	7.19094863535605	6.43426867905897e-13	1.80713761998877e-10	3.865	2.595	1.494	11.910	16.291	1.682	3.797	0.000	0.296	0.000	0.000	0.000	2.476	8.146	0.000	0.618	0.266	0.302	0.000	0.000	0.000	3.393	0.000	0.000	0.000	0.000	0.000
Pdensi_DN29430_c0_g1	FC_3_1	FC_3_3	411.898272940515	81.8464492064759	246.872361073495	2.33216511159107	0.324525204075151	7.18639132586758	6.65261951108555e-13	1.85925968148733e-10	38.465	17.418	10.461	7.954	11.985	9.397	6.342	3.959	2.659	1.326	2.039	1.809	29.286	14.604	8.940	5.943	1.492	0.995	1.531	0.469	1.270	0.123	0.890	0.163	0.122	0.000	0.097
Pdensi_DN22434_c0_g1d20852	FC_3_1	FC_3_3	94151.6413126743	526433.907517561	310292.774415118	-2.48319268297331	0.346523321337998	-7.16601893744177	7.7210097877958e-13	2.14727337892553e-10	2863.710	2779.404	6036.914	1350.276	2145.536	3138.350	2971.206	4144.557	3001.701	10433.351	9559.769	13233.632	18791.539	3205.769	15724.805	6148.512	14641.386	27429.590	27619.908	21855.598	14368.100	1945.299	27945.141	25384.749	38523.572	7265.096	3561.359
Pdensi_GG_46131_c1_g1	FC_3_1	FC_3_3	0	115.561085168889	57.7805425844447	-9.49613372673494	1.33359214241705	-7.12071811515309	1.07366176630663e-12	2.94266312317103e-10	0.000	0.000	0.000	0.000	0.000	0.000	1.113	1.413	4.821	2.388	2.962	1.977	0.000	0.000	0.000	0.000	0.000	0.000	0.000	0.000	0.000	0.000	0.409	0.000	0.000	0.000	0.000
Pdensi_DN9202_c0_g1d453502	FC_3_1	FC_3_3	38.1154153798031	234.030071012493	136.072743196148	-2.61683186105793	0.367966412108629	-7.1116052306573	1.14700955326688e-12	3.12857884591553e-10	0.322	0.514	0.315	0.826	0.896	0.990	2.104	3.688	4.196	3.662	5.900	5.251	0.305	0.664	0.157	0.033	0.000	0.060	0.325	0.293	0.227	0.385	0.112	0.987	0.130	0.431	0.078
Pdensi_GG_424_c1_g1	FC_3_1	FC_3_3	27265.1954398056	2779.88323541563	15022.5393376106	3.29392421923233	0.463485535803687	7.10685439950277	1.18717558488368e-12	3.22264208769333e-10	2020.710	894.074	417.846	559.304	386.023	969.862	238.617	77.828	111.964	50.619	92.985	33.904	1051.143	688.672	522.190	360.873	124.167	46.152	60.318	48.056	52.553	30.248	103.901	143.617	452.206	551.093	351.351
Pdensi_DN26605_c1_g1	FC_3_1	FC_3_3	14.3805112189741	277.979257933056	146.179884576015	-4.27018909290847	0.601191526887191	-7.10287637455298	1.22186698275089e-12	3.30101911425663e-10	0.078	0.029	0.104	0.295	0.280	0.459	0.523	2.089	2.346	2.703	7.094	7.791	0.057	0.213	0.147	0.121	0.494	0.565	0.093	2.869	0.754	0.761	2.364	0.802	0.120	0.151	0.155
Pdensi_DN22669_c4_g2	FC_3_1	FC_3_3	7.19942488658511	139.620024986841	73.4097249367131	-4.27317013100404	0.602839054519612	-7.08840958290141	1.35661967716904e-12	3.63049343228814e-10	0.191	0.000	0.017	0.132	0.190	0.183	0.972	1.301	2.104	2.042	2.564	4.195	0.059	0.061	0.000	0.086	0.019	0.022	0.040	0.907	0.151	0.939	0.022	0.000	0.000	0.278	0.485
Pdensi_GG_74422_c0_g1	FC_3_1	FC_3_3	26.4726559783758	323.993956237683	175.233306108029	-3.61392504467654	0.509969468250156	-7.08655178333892	1.37494783181876e-12	3.66226714978428e-10	0.039	0.042	0.386	0.730	0.605	0.542	2.079	2.456	2.266	3.442	7.772	9.255	0.215	0.445	0.174	0.945	4.896	6.576	26.836	74.785	18.613	91.441	3.088	3.064	0.000	0.000	0.000
Pdensi_DN16509_c0_g1	FC_3_1	FC_3_3	132.44662255696	1010.13188414961	571.289253353283	-2.930709868206	0.413777245089482	-7.08282029276941	1.41249800328624e-12	3.74470381861875e-10	0.977	1.407	3.596	2.712	3.993	2.755	6.069	13.303	24.989	11.859	22.443	29.470	0.924	1.556	1.016	11.996	12.262	17.729	30.145	4.863	32.374	0.392	0.000	0.145	36.154	9.605	26.315
Pdensi_DN83_c0_g1d97608	FC_3_1	FC_3_3	270.137767586134	50.5785251880936	160.358146387114	2.41997896895647	0.342643115068384	7.06268085519096	1.63320537749189e-12	4.28973490215857e-10	1.290	7.027	3.063	6.529	6.046	6.633	3.509	2.205	2.384	0.778	1.102	1.328	0.831	3.345	1.260	3.228	1.233	0.882	0.329	0.048	0.238	0.000	0.000	0.000	0.000	0.047	0.000
Pdensi_DN17532_c0_g1d113246	FC_3_1	FC_3_3	2.04670814412792	130.382602729747	66.2146554369374	-6.00110851112873	0.850252821683148	-7.05802833944029	1.6888162313263e-12	4.41535945014129e-10	0.198	0.170	0.098	0.074	0.047	0.042	3.825	3.070	3.430	1.958	4.580	1.777	0.088	0.204	0.155	0.000	0.000	0.000	0.158	0.000	0.000	0.000	0.000	0.000	0.000	0.000	0.000
Pdensi_DN12214_c0_g1d6117	FC_3_1	FC_3_3	1068.65539434054	222.387429229692	645.521411785114	2.26494179344913	0.321368556498023	7.04780149660679	1.81766684035888e-12	4.73043626242756e-10	0.180	0.291	0.359	16.768	33.215	26.061	11.522	10.455	8.866	4.165	5.119	4.795	10.215	19.379	17.041	5.082	9.542	4.379	8.498	17.655	15.856	13.862	4.422	1.826	0.762	0.556	1.028
Pdensi_GG_43528_c1_g1	FC_3_1	FC_3_3	65.0117866550585	310.614649723468	187.813218189263	-2.25549490769494	0.320288766597675	-7.04206685627579	1.89408899664943e-12	4.9000507799057e-10	4.378	2.638	5.860	1.231	2.072	1.319	4.844	6.132	8.987	6.616	6.444	6.585	2.969	5.896	2.701	6.098	3.653	1.780	1.346	4.227	1.750	1.849	0.889	0.978	0.000	0.547	0.000
Pdensi_DN24369_c0_g2d133256	FC_3_1	FC_3_3	2231.80348062871	21.3882558401153	1126.59586823441	6.70349827726907	0.95198180331633	7.04162438180721	1.9001148721741e-12	4.9000507799057e-10	27.195	66.175	3.296	5.062	47.039	103.100	2.884	5.861	0.479	0.325	0.870	0.173	83.159	199.527	98.161	1.420	12.365	0.501	0.364	0.277	1.499	0.437	1.676	0.081	0.579	6.325	2.749
Pdensi_DN36157_c0_g1d315187	FC_3_1	FC_3_3	88.2524556724722	583.823668435347	336.03806205391	-2.72666928189908	0.387883291468517	-7.02961262284842	2.07107725389805e-12	5.29281517669602e-10	1.681	1.139	1.476	2.660	2.300	1.370	3.959	9.711	12.508	12.672	8.761	15.350	1.634	1.213	0.467	2.635	9.253	4.628	3.718	1.704	6.343	0.320	0.769	0.845	51.011	37.289	74.461
Pdensi_DN19663_c0_g2d359591	FC_3_1	FC_3_3	10.9783600308915	147.507735551176	79.2430477910336	-3.74659349940533	0.533892444243722	-7.01750612843476	2.25863256251185e-12	5.74624483415011e-10	0.019	0.000	0.038	0.261	0.182	0.325	0.413	0.884	1.967	3.935	2.246	3.143	0.126	0.130	0.064	0.429	0.293	0.119	2.637	5.720	2.519	22.760	6.786	25.561	1.002	0.553	1.907
Pdensi_DN24676_c0_g1d498250	FC_3_1	FC_3_3	990.055862483199	117.462667903506	553.759265193352	3.07427457332026	0.438896049236921	7.00456196556177	2.47759750978432e-12	6.24728964978239e-10	38.236	41.527	23.215	21.566	34.181	15.328	13.802	6.895	4.410	3.657	2.198	1.610	16.602	36.128	12.059	16.697	6.443	4.107	1.376	0.000	1.424	0.000	0.000	0.000	0.000	0.000	0.000
Pdensi_DN11077_c0_g1d5159	FC_3_1	FC_3_3	141.52170583319	3.05084174226625	72.2862737877282	5.55120185075232	0.79290690846388	7.0010764082089	2.54003361765298e-12	6.34829371206715e-10	0.000	0.248	0.534	3.576	3.880	2.663	1.185	0.479	0.540	0.000	0.097	0.090	0.000	0.970	1.114	0.000	0.000	0.000	0.000	0.000	0.000	0.000	0.000	0.000	0.000	0.000	0.000
Pdensi_DN15133_c0_g1d466015	FC_3_1	FC_3_3	7.23565914146866	124.99129452928	66.1134768353743	-4.11008990040783	0.587718052909105	-6.9933021115543	2.68490477284885e-12	6.68093804310555e-10	0.027	0.000	0.109	0.138	0.263	0.118	0.599	1.196	2.595	3.108	2.803	2.014	0.061	0.220	0.092	0.000	0.091	0.034	0.000	0.000	0.118	0.000	5.518	0.279	0.000	0.062	0.460
Pdensi_DN18852_c0_g2d480517	FC_3_1	FC_3_3	7437.97631542357	1504.02640624543	4471.0013608345	2.3061171686199	0.329989583981128	6.98845442573661	2.7793092589723e-12	6.88564766369147e-10	39.271	59.156	28.865	113.278	164.500	246.397	101.143	50.045	52.461	27.553	36.417	31.358	95.171	138.451	159.692	48.415	39.205	19.422	55.229	33.459	69.882	218.730	446.907	1009.770	5.066	7.929	3.009
Pdensi_DN14515_c0_g2d464251	FC_3_1	FC_3_3	2.54951482019748	122.164829287389	62.3571720537932	-5.56419965122221	0.796363269793009	-6.98701191061769	2.80802411715963e-12	6.92654088099715e-10	0.000	0.067	0.000	0.000	0.114	0.068	0.182	0.490	1.358	2.345	2.833	2.565	0.000	0.036	0.000	0.000	0.035	0.000	0.000	0.282	0.090	0.095	0.000	0.000	0.000	0.000	0.000
Pdensi_DN25165_c1_g1d137016	FC_3_1	FC_3_3	2500.10511656717	13982.4540631018	8241.27958983447	-2.48347856929806	0.356428524270688	-6.96767626659418	3.22218620261975e-12	7.8458159664991e-10	124.795	108.187	171.561	36.578	57.700	81.980	83.342	111.175	95.127	294.740	228.752	358.175	409.643	79.978	434.196	256.951	418.304	837.098	645.054	432.043	307.388	52.341	822.306	851.270	996.755	240.136	155.465
Pdensi_DN45877_c0_g1d156757	FC_3_1	FC_3_3	62.0289222287682	494.225283735374	278.127102982071	-2.99341375530496	0.430268694825419	-6.95708005556746	3.4739757255428e-12	8.42275806892929e-10	0.269	0.000	6.207	1.359	1.309	1.746	8.914	4.235	15.073	13.352	6.098	11.705	1.490	0.621	0.298	0.482	0.865	0.983	0.000	1.867	2.708	0.817	0.000	0.000	0.000	0.000	0.000
Pdensi_DN36789_c0_g1d239965	FC_3_1	FC_3_3	10.7723602248383	117.216994505602	63.9946773652203	-3.44686052986537	0.496354447858782	-6.94435306208042	3.8019856683975e-12	9.13990910639253e-10	0.088	0.907	0.087	0.286	0.295	0.188	0.479	1.532	2.051	2.709	2.861	1.876	0.624	0.504	0.079	0.287	0.408	0.177	0.321	0.878	0.050	0.711	2.546	1.647	0.739	0.789	0.274
Pdensi_DN34641_c1_g2	FC_3_1	FC_3_3	1736.71715306284	56.9074093833938	896.812281223115	4.93113943705292	0.712040418173098	6.92536450347142	4.34854375722935e-12	1.03659782152374e-09	28.652	52.098	14.190	16.176	17.448	86.577	4.989	2.220	1.023	1.605	1.068	0.932	44.953	87.203	75.151	3.944	0.638	0.246	1.920	0.367	4.080	24.037	0.590	4.918	1.296	0.195	0.150
Pdensi_DN11062_c0_g1d456534	FC_3_1	FC_3_3	290.627994320474	16.7511755951858	153.68958495783	4.12279920839482	0.595630897207871	6.92173496660633	4.46145365253074e-12	1.05906322812836e-09	0.109	0.372	0.127	4.491	6.351	9.637	3.807	1.568	1.020	0.191	0.345	0.540	2.384	1.777	2.972	0.330	0.705	0.069	0.395	8.441	0.026	5.539	9.765	0.630	0.000	0.000	0.000
Pdensi_DN18710_c0_g1d217624	FC_3_1	FC_3_3	158.59952732684	9.89389517190638	84.246711249373	4.01204470871631	0.583852513455868	6.87167497998545	6.34523958130052e-12	1.46935029553267e-09	6.963	1.661	0.762	3.201	3.258	4.761	1.438	0.167	0.317	0.130	0.156	0.323	2.673	3.873	3.147	0.774	0.288	0.078	0.142	0.072	0.071	0.943	18.862	42.767	0.039	1.443	0.059
Pdensi_DN23016_c0_g1d191118	FC_3_1	FC_3_3	209.458595775782	1201.73373251011	705.596164142949	-2.52107766658295	0.366992534662875	-6.86956117213352	6.43996979371282e-12	1.48014324350128e-09	2.218	1.716	2.539	6.593	5.163	3.272	17.977	21.593	17.851	26.678	33.081	16.717	6.013	7.551	1.318	15.273	3.779	3.355	32.639	2.620	4.070	14.771	9.681	1.158	2.203	0.552	0.601
Pdensi_DN15280_c0_g1d109172	FC_3_1	FC_3_3	0	110.116856929736	55.058428464868	-9.42599307631935	1.37215698413425	-6.86947133987486	6.44402617733309e-12	1.48014324350128e-09	1.022	1.477	1.710	0.000	0.000	0.000	1.126	1.788	0.407	1.611	2.570	2.801	3.009	0.786	1.508	2.748	2.188	4.559	2.645	1.576	0.490	0.516	2.069	0.000	2.000	1.916	0.414
Pdensi_DN22501_c3_g4	FC_3_1	FC_3_3	1344.60823132671	51.2025571216441	697.905394224176	4.71608529451324	0.686728123203415	6.86747074302693	6.5350149207569e-12	1.49499006658961e-09	8.429	11.926	6.439	8.890	27.487	57.435	5.192	4.615	4.585	0.705	0.992	1.516	21.848	27.635	43.337	9.415	12.924	7.058	10.118	30.501	14.339	19.358	25.041	10.130	0.000	0.000	0.000
Pdensi_DN26485_c2_g1	FC_3_1	FC_3_3	0	120.277782862044	60.1388914310222	-9.55402409185486	1.39396539080137	-6.85384598132843	7.18904826372011e-12	1.61850581029324e-09	0.000	0.000	0.000	0.000	0.000	0.000	1.049	0.999	4.542	3.375	2.793	1.491	0.000	0.000	0.000	0.000	0.000	0.000	0.000	0.000	0.000	0.000	0.385	1.913	0.000	0.000	0.000
Pdensi_GG_103371_c0_g1	FC_3_1	FC_3_3	209.775733681474	1026.39190039279	618.083817037131	-2.29016079708636	0.336737653082291	-6.80102381222778	1.0387824850097e-11	2.29323894479369e-09	1.652	3.711	9.975	3.753	6.809	4.410	8.098	13.231	18.824	17.213	20.500	27.085	3.106	7.034	1.570	9.726	3.129	4.134	0.984	1.197	4.639	0.000	0.000	0.000	0.000	1.407	0.013
Pdensi_GG_81086_c0_g1	FC_3_1	FC_3_3	92.7520015184454	911.562893788246	502.157447653346	-3.29704191267229	0.485257209738994	-6.79442128112981	1.08748175063906e-11	2.38213087416048e-09	0.062	0.530	0.454	2.175	3.129	1.359	4.639	5.113	9.993	9.671	25.082	23.011	0.533	0.524	1.042	0.325	11.207	12.872	70.410	10.486	64.433	1.716	1.483	0.075	0.000	0.000	0.000
Pdensi_DN25224_c1_g14	FC_3_1	FC_3_3	1734.32408998791	38.2208401472331	886.27246506757	5.50215954412698	0.812031808442512	6.77579312401592	1.23725614787464e-11	2.6997880882123e-09	65.978	22.691	6.775	83.979	33.709	8.005	15.964	2.114	2.137	1.310	0.838	0.294	35.539	25.468	2.049	23.147	5.286	1.294	0.563	0.241	0.119	0.000	0.051	0.000	0.064	0.000	0.000
Pdensi_DN23745_c0_g4	FC_3_1	FC_3_3	5482.33374972268	611.00822607237	3046.67098789752	3.1654772908292	0.468408862878689	6.75793637074927	1.39970971034254e-11	3.01943462762637e-09	1.444	4.148	3.608	52.330	147.555	186.313	30.318	36.358	15.087	15.985	11.797	10.909	82.215	114.382	116.357	16.354	14.337	3.712	3.223	2.480	3.146	0.885	1.468	0.000	0.100	0.058	0.015
Pdensi_DN44654_c0_g1d95650	FC_3_1	FC_3_3	125.86078866631	932.904651283336	529.382719974823	-2.89041641131216	0.427957031770261	-6.75398742569047	1.43836221442579e-11	3.09106219216791e-09	4.370	3.785	8.990	3.325	4.392	1.364	9.439	15.048	20.847	18.830	19.739	20.468	1.252	0.721	0.418	6.045	1.350	0.918	0.415	0.869	2.864	1.522	0.000	0.000	0.000	0.421	0.000
Pdensi_DN22216_c0_g6	FC_3_1	FC_3_3	522.279143135617	45.6289249216037	283.954034028611	3.51369595027552	0.52055938728358	6.74984648458833	1.48001666936193e-11	3.1685760648898e-09	20.124	8.480	0.881	13.910	11.813	11.508	5.052	2.079	1.615	1.132	1.463	0.354	12.902	16.951	5.179	6.600	2.541	0.761	3.450	1.910	1.121	0.712	1.123	34.370	12.118	15.180	6.934
Pdensi_DN4087_c0_g1d166714	FC_3_1	FC_3_3	0	392.691092932688	196.345546466344	-11.2604903622517	1.67037035541627	-6.74131358099053	1.56961031426315e-11	3.34775457027841e-09	0.000	0.000	0.027	0.000	0.000	0.000	0.000	0.086	0.161	0.901	5.803	17.839	0.122	0.000	0.031	0.025	0.000	0.345	6.639	5.376	2.599	93.945	0.304	0.392	0.000	0.000	0.000
Pdensi_DN25718_c0_g2	FC_3_1	FC_3_3	3986.603355943	710.095959465421	2348.34965770421	2.4891750833876	0.369326036863766	6.73977687716013	1.58630038210535e-11	3.37068036997622e-09	2.639	1.297	0.864	57.080	86.685	136.840	54.075	42.212	27.052	12.455	16.902	15.630	33.466	62.754	59.075	5.708	12.587	2.125	5.995	9.054	3.135	408.863	351.692	572.772	0.142	7.089	0.668
Pdensi_DN3769_c0_g1d327061	FC_3_1	FC_3_3	112.38565074019	725.076022035755	418.730836387973	-2.68900893005664	0.399052422282721	-6.73848542172621	1.60046112084755e-11	3.3880806429166e-09	3.010	1.260	0.000	2.337	1.763	3.816	20.162	13.610	19.028	16.100	17.927	12.031	2.381	4.036	1.955	2.790	19.393	3.224	20.743	30.664	11.818	2.069	9.290	0.783	0.000	0.000	0.000
Pdensi_DN26064_c0_g1d367074	FC_3_1	FC_3_3	0	130.967751316375	65.4838756581877	-9.67640340378338	1.43731845148658	-6.73226131187235	1.67046282052509e-11	3.52312407656767e-09	0.000	0.000	0.000	0.000	0.000	0.000	0.956	0.680	1.541	3.826	1.363	3.049	0.000	0.000	0.000	0.000	0.000	0.000	0.000	0.000	0.000	0.000	0.000	0.000	0.000	0.000	0.000
Pdensi_GG_57086_c0_g1	FC_3_1	FC_3_3	105.892838001392	1971.2085276283	1038.55068281485	-4.21804042115941	0.62747261224848	-6.72227016577588	1.78914817207911e-11	3.74559160128177e-09	13.013	3.132	0.414	1.410	3.463	2.652	28.636	34.740	11.884	78.460	32.073	14.695	4.290	5.394	0.990	0.798	0.567	0.583	3.064	11.427	8.747	8.517	43.314	30.845	27.840	82.560	0.704
Pdensi_GG_62276_c0_g1	FC_3_1	FC_3_3	6202.92221263896	34754.2825633265	20478.6023879827	-2.4861393270072	0.370042409928309	-6.71852539142435	1.83572758617114e-11	3.82897679683211e-09	605.020	487.581	991.902	79.895	161.985	196.108	180.261	396.508	209.049	613.003	670.694	910.003	1090.462	322.935	1594.504	798.962	1395.876	2540.644	2237.885	1848.660	1441.637	268.729	1939.713	1476.028	28299.459	16613.426	9970.298
Pdensi_DN14282_c1_g1	FC_3_1	FC_3_3	603.264882810027	4199.48524992604	2401.37506636803	-2.79952122067112	0.417484919641185	-6.70568226291197	2.00467498870981e-11	4.15084783976139e-09	10.043	7.679	8.687	17.194	19.374	6.908	52.990	42.745	43.178	119.850	84.503	62.044	20.579	15.013	3.061	17.692	9.987	6.781	28.607	6.749	4.575	2.197	2.602	0.000	4.619	8.932	0.876
Pdensi_DN16610_c0_g7	FC_3_1	FC_3_3	3157.27059849806	18567.4267542156	10862.3486763568	-2.5559640860564	0.381351367250603	-6.70238605536915	2.05043452157763e-11	4.23015825989765e-09	84.783	110.967	240.255	44.863	62.010	114.848	98.150	209.300	172.274	334.319	393.464	446.144	403.804	155.353	698.426	217.631	406.597	996.870	749.163	662.429	471.389	65.110	538.878	568.457	9560.764	3277.176	2123.047
Pdensi_DN16262_c0_g1	FC_3_1	FC_3_3	18.2871519623904	763.88049981931	391.08382589085	-5.38451195519935	0.804984900784042	-6.68896019037739	2.24761858706244e-11	4.58692060857556e-09	0.018	0.000	0.000	0.343	0.810	0.176	2.326	3.371	45.803	3.773	20.641	23.854	0.223	0.063	0.000	0.000	6.543	0.023	0.000	0.021	0.000	0.137	2.577	0.929	0.000	0.000	0.000
Pdensi_DN9787_c0_g2	FC_3_1	FC_3_3	0	95.010231480947	47.5051157404735	-9.21345745879335	1.379156021008	-6.68050410428504	2.38121712427162e-11	4.82485615458664e-09	0.000	0.112	0.000	0.000	0.000	0.000	0.344	1.945	0.488	1.579	2.611	1.827	0.000	0.358	0.577	0.185	0.336	0.381	0.230	1.199	0.000	292.913	0.253	0.624	0.000	1.044	3.978
Pdensi_DN11101_c0_g1d335610	FC_3_1	FC_3_3	22.1370499863961	778.026963952767	400.082006969582	-5.13934619097284	0.769373880248927	-6.67990728943129	2.39093457098504e-11	4.82730540748275e-09	0.030	0.033	1.981	1.125	0.400	0.066	11.347	19.021	18.068	16.521	19.444	13.449	0.101	0.000	0.034	6.326	19.775	9.971	18.558	7.353	6.519	0.045	0.371	0.000	0.047	0.000	0.000
Pdensi_DN22511_c1_g5	FC_3_1	FC_3_3	848.032599520252	178.637333976105	513.334966748179	2.2465052204957	0.336637683415638	6.67336228583179	2.50008187195374e-11	5.01144873544643e-09	9.209	12.273	6.564	26.720	18.753	15.205	10.677	6.873	7.352	4.945	3.076	3.289	7.335	13.607	10.586	4.659	2.193	1.478	2.979	0.814	1.744	1.415	3.890	13.102	0.357	0.051	0.055
Pdensi_DN23967_c1_g4	FC_3_1	FC_3_3	3627.83527553896	22237.2905970761	12932.5629363075	-2.61575361041014	0.391998814305934	-6.67286102648434	2.50863933596571e-11	5.01144873544643e-09	318.547	155.035	303.914	57.830	63.628	133.160	121.611	184.174	163.167	447.951	376.415	577.962	662.214	147.864	688.178	336.506	535.251	1107.257	1166.768	678.687	647.833	94.346	909.276	1164.660	970.529	299.274	198.938
Pdensi_DN26051_c4_g3	FC_3_1	FC_3_3	6236.27737577919	38085.8306621843	22161.0540189818	-2.61046945896147	0.391502692031436	-6.66781994631053	2.59631023322759e-11	5.16838823761172e-09	459.135	252.387	504.346	93.491	112.584	231.479	232.161	339.467	302.801	809.184	659.923	934.497	1049.152	258.560	1013.591	540.856	844.615	1679.784	1729.604	1172.058	1026.757	178.816	1545.466	1733.179	1209.132	420.463	294.918
Pdensi_DN23864_c1_g1d70605	FC_3_1	FC_3_3	3570.82710275385	10.7476427109848	1790.78737273241	8.37473207099114	1.25682940531582	6.66338011791401	2.67600342612206e-11	5.30840483837793e-09	0.454	2.076	3.030	7.608	55.578	183.681	4.222	7.299	1.709	0.117	0.444	0.131	15.299	45.669	65.429	2.495	1.261	0.398	0.184	0.012	0.043	0.064	166.365	449.982	0.031	0.011	0.000
Pdensi_GG_10041_c0_g1	FC_3_1	FC_3_3	148.676147862696	0.362331371337605	74.5192396170168	8.52814861669114	1.28066040727845	6.65918034806307	2.75358881335896e-11	5.44327901523022e-09	0.076	0.879	0.000	3.410	4.136	3.068	1.588	1.320	0.000	0.033	0.000	0.000	0.000	0.002	0.000	0.000	0.000	0.000	0.000	0.000	0.000	0.000	0.000	0.000	0.000	0.000	0.000
Pdensi_DN18779_c0_g3	FC_3_1	FC_3_3	0	157.666940533599	78.8334702667997	-9.94380018008396	1.49370947387021	-6.65711796974782	2.79249047935292e-11	5.50101232137529e-09	0.000	0.000	0.000	0.000	0.000	0.000	0.000	0.000	0.848	1.215	3.380	5.338	0.000	0.000	0.000	0.000	3.204	1.072	1.125	2.860	113.733	44.518	2.802	0.000	0.000	0.000	0.000
Pdensi_DN42346_c0_g1d153836	FC_3_1	FC_3_3	0	140.842941822524	70.421470911262	-9.78133381662287	1.47784319075993	-6.61865472451995	3.62482383154002e-11	7.06703626318184e-09	0.000	0.000	0.000	0.000	0.000	0.000	0.000	0.187	0.212	1.265	4.965	2.735	0.000	0.000	0.000	0.000	0.000	0.000	0.197	1.034	0.000	0.000	0.000	0.000	0.000	0.000	0.000
Pdensi_DN39993_c1_g2	FC_3_1	FC_3_3	498.294451441234	121.786479658705	310.04046554997	2.03369461549667	0.307379490936389	6.61623392406989	3.68465152626134e-11	7.15907601681201e-09	76.738	36.108	26.707	8.869	12.979	13.499	7.968	3.367	2.221	2.458	2.391	2.873	29.363	30.158	19.885	10.664	5.171	6.163	1.331	7.755	5.494	20.827	27.859	31.903	12.285	28.957	24.284
Pdensi_DN24134_c2_g1	FC_3_1	FC_3_3	1973.7674793636	131.116109767978	1052.44179456579	3.91169290682792	0.593884236149067	6.58662525241042	4.4993600560497e-11	8.68254059251441e-09	26.408	13.733	5.671	21.704	27.605	88.062	12.041	5.509	3.740	2.938	3.507	1.919	63.162	53.911	51.816	8.894	6.575	3.519	11.837	6.613	5.233	24.220	3.157	3.830	17.432	94.504	10.006
Pdensi_DN24633_c1_g1	FC_3_1	FC_3_3	12.5224829257042	105.73366589815	59.1280744119269	-3.08030469095965	0.467876412347154	-6.58358619855821	4.5923413654848e-11	8.83192864506490e-09	0.192	0.105	0.059	0.387	0.229	0.284	1.617	1.608	1.665	2.096	2.335	2.287	0.082	0.084	0.050	0.120	0.065	0.019	0.084	0.616	0.113	0.242	0.361	0.030	0.574	0.382	0.441
Pdensi_GG_147018_c0_g1	FC_3_1	FC_3_3	1017.03180247411	46.0548901697879	531.543346321947	4.46411114273709	0.678892092372289	6.57558276623596	4.8462976259853e-11	9.25757069066162e-09	0.477	1.955	1.486	6.160	24.022	40.978	3.940	5.138	1.325	1.162	1.065	0.681	10.659	21.449	19.168	1.425	2.544	6.089	0.409	1.069	1.579	0.130	0.040	0.022	0.000	0.000	0.000
Pdensi_DN39295_c0_g3	FC_3_1	FC_3_3	898.662524845709	204.253817423856	551.458171134782	2.13745501649911	0.326370675376594	6.54916381207576	5.7860136832e-11	1.08696589504195e-08	0.601	2.671	0.081	17.148	21.208	25.311	19.458	9.504	5.928	3.227	5.796	3.941	6.190	15.009	10.941	0.992	1.771	0.544	1.100	0.818	1.178	7.164	14.555	61.376	1.695	4.657	2.457
Pdensi_GG_115637_c0_g1	FC_3_1	FC_3_3	335.770387849946	59.2876543332221	197.529021091584	2.49927634912124	0.3835251841166	6.51658992062802	7.19237011321572e-11	1.34227607237888e-08	9.180	8.258	6.208	6.886	8.785	8.193	3.881	1.626	1.991	1.371	1.635	0.762	9.942	8.959	9.236	3.014	1.956	1.742	0.716	1.500	0.556	3.744	11.246	34.606	51.736	163.016	212.463
Pdensi_DN81841_c0_g1	FC_3_1	FC_3_3	744.819375250881	4752.37375502931	2748.5965651401	-2.67345980311259	0.411431048388935	-6.49795345679722	8.14199834845838e-11	1.51451847311947e-08	29.114	41.428	68.120	8.775	17.099	26.494	29.430	97.751	48.066	91.522	114.114	95.667	115.996	49.156	94.693	75.186	82.130	107.993	105.303	140.650	64.580	14.162	154.649	25.889	884.940	743.082	245.604
Pdensi_GG_111520_c0_g1	FC_3_1	FC_3_3	10.0277623413408	421.773013389834	215.900387865588	-5.39828254459941	0.831522307610513	-6.49204777213022	8.46773961947438e-11	1.56959198792708e-08	0.011	0.073	0.056	0.325	0.378	0.012	1.398	2.585	4.592	5.189	9.299	12.146	0.263	0.246	0.089	0.133	0.601	0.512	0.388	1.049	0.517	0.118	1.732	0.069	8.784	14.026	16.153
Pdensi_DN17405_c0_g1d57375	FC_3_1	FC_3_3	100.721871419164	3.71363609279805	52.2177537559813	4.75454583532499	0.732416001140145	6.49159197494816	8.49340325543086e-11	1.56959198792708e-08	0.122	0.439	0.852	2.406	2.931	1.888	0.893	0.212	0.668	0.048	0.154	0.048	0.317	0.562	1.555	0.000	0.000	0.000	0.000	0.000	0.058	0.000	0.000	0.165	0.000	0.000	0.000
Pdensi_DN25957_c0_g1d139534	FC_3_1	FC_3_3	54.8670601575929	230.251336908702	142.559198533147	-2.06775851559304	0.318630817723859	-6.48951200126869	8.61148472051473e-11	1.5862466692652e-08	2.872	3.266	5.748	1.092	1.569	1.254	1.437	4.669	2.554	4.234	5.085	5.249	4.638	1.658	6.725	12.738	5.268	7.377	10.649	3.496	1.648	0.219	2.460	0.867	4.936	3.550	0.866
Pdensi_DN36065_c0_g1d239323	FC_3_1	FC_3_3	9564.83436093816	1271.10172567137	5417.96804330476	2.91167549605198	0.4489521179018	6.48549228291837	8.84425269712129e-11	1.62385059067469e-08	2.613	3.211	2.430	107.682	239.527	326.364	86.771	77.115	53.948	18.466	36.877	25.439	133.525	256.536	219.147	40.453	100.462	52.405	228.352	130.271	107.834	135.109	17.011	2.409	0.105	0.190	0.000
Pdensi_DN205_c0_g1	FC_3_1	FC_3_3	66.6968165306141	297.311852910458	182.004334720536	-2.15455019372064	0.332253963068505	-6.48464859176535	8.8938833088612e-11	1.62769540530623e-08	0.854	1.717	2.075	1.238	1.480	2.001	3.799	6.011	11.847	6.614	6.329	5.902	0.680	1.550	0.545	3.721	2.640	1.496	1.759	1.699	4.723	2.046	2.842	2.703	2.198	1.783	5.884
Pdensi_DN24690_c1_g1d134464	FC_3_1	FC_3_3	300.621338357834	75.1641037143973	187.892721036116	2.00125152447161	0.309069368736204	6.47508852997888	9.4756367174562e-11	1.72858769623203e-08	1.810	0.178	0.494	6.463	6.597	8.253	4.021	2.936	1.954	1.360	1.664	1.746	6.959	8.549	3.848	2.653	2.126	1.407	0.364	0.763	0.709	3.508	13.473	10.588	0.000	0.000	0.000
Pdensi_DN30224_c0_g1	FC_3_1	FC_3_3	0.61040230694838	115.663481462717	58.1369418848329	-7.6298409527702	1.17960212589652	-6.46814784855646	9.92114047920433e-11	1.80405764085634e-08	0.000	0.048	0.044	0.056	0.000	0.000	0.485	0.873	0.673	2.533	2.733	2.090	0.000	0.203	0.000	0.000	0.339	0.000	0.100	0.000	0.063	0.333	0.217	0.269	0.000	0.000	0.000
Pdensi_DN16662_c0_g2d111553	FC_3_1	FC_3_3	21.3203820894274	164.49792801391	92.9091550516684	-2.95040312517054	0.456534878861234	-6.46260178965939	1.02917869695133e-10	1.86547681127275e-08	2.285	2.126	3.688	0.623	0.595	0.324	1.501	5.356	1.058	2.748	4.282	3.393	3.889	3.495	4.174	8.275	9.096	6.199	11.117	4.112	0.392	0.935	2.793	0.741	1.844	2.172	1.251
Pdensi_DN14979_c2_g12	FC_3_1	FC_3_3	8051.67017403875	51461.2464955213	29756.45833478	-2.67610597926093	0.414320935480755	-6.4590170326675	1.05385252171003e-10	1.89938339749764e-08	584.536	309.285	642.834	116.667	137.873	309.578	300.996	451.867	384.176	1054.217	910.712	1282.778	1423.118	319.724	1418.134	679.332	1110.504	2307.261	2359.667	1573.700	1346.938	226.570	2010.081	2418.015	1851.083	550.662	393.322
Pdensi_DN23706_c0_g6	FC_3_1	FC_3_3	166.933422476004	966.474348714872	566.703885595438	-2.53259409384408	0.392108438308973	-6.45891250075178	1.05458062222258e-10	1.89938339749764e-08	1.710	2.531	4.171	2.228	4.688	4.913	8.113	12.431	21.309	16.156	23.850	21.216	2.154	2.836	1.458	7.260	10.735	7.855	9.605	6.084	8.752	2.511	3.575	0.210	4.016	3.500	3.139
Pdensi_DN35341_c0_g1d30996	FC_3_1	FC_3_3	235.400560210485	1206.80546060158	721.103010406031	-2.35732441725569	0.365881562462495	-6.44286200537183	1.17241287492794e-10	2.09168780019377e-08	5.852	6.524	10.253	3.081	6.809	6.770	5.650	17.658	9.437	23.898	27.227	25.307	50.677	15.172	39.127	16.958	28.005	40.959	40.493	46.864	25.317	5.776	30.384	15.139	1198.162	564.130	171.631
Pdensi_DN2125_c0_g1d203734	FC_3_1	FC_3_3	24.3457493212861	152.136298630109	88.2410239756976	-2.64398892890692	0.411097554980077	-6.43153649754753	1.26320441346515e-10	2.2466031095151e-08	0.420	0.228	1.476	0.532	0.767	0.457	1.397	2.428	4.503	3.727	3.186	2.723	0.233	0.243	0.000	0.941	1.128	0.513	0.697	0.487	0.302	0.639	0.256	0.845	0.000	0.000	0.762
Pdensi_DN18869_c0_g1d532751	FC_3_1	FC_3_3	2033.16137473012	368.325108116534	1200.74324142333	2.46441589036464	0.383257262955837	6.43018705335955	1.27447012625792e-10	2.2595558794724e-08	2.243	11.192	3.321	34.066	49.236	60.493	28.417	11.528	12.848	6.535	11.613	5.332	33.924	48.526	43.264	10.294	12.579	8.804	22.555	24.445	24.428	28.095	22.461	5.316	0.000	0.209	0.000
Pdensi_DN22319_c0_g9	FC_3_1	FC_3_3	151.971923153137	2.98185985330319	77.4768915032202	5.66853393195598	0.883495995004949	6.41602674375929	1.39876884870833e-10	2.47220410786974e-08	0.205	0.000	0.041	1.799	2.802	6.040	2.421	1.064	0.527	0.048	0.103	0.048	0.500	2.163	7.623	0.000	0.899	0.051	0.139	0.190	0.176	3.266	43.004	74.977	0.126	0.918	0.000
Pdensi_DN25745_c1_g1d228005	FC_3_1	FC_3_3	876.87236207221	191.405792754871	534.139077413541	2.19527397566946	0.342307221257188	6.4131687541002	1.42525599478999e-10	2.51119483255949e-08	29.645	11.753	4.561	19.361	16.692	25.941	8.780	3.819	5.046	3.609	5.502	3.084	32.693	30.315	17.604	2.498	1.470	1.641	0.975	1.226	0.604	3.906	7.348	57.402	17.550	47.969	50.566
Pdensi_DN16429_c1_g4	FC_3_1	FC_3_3	139.003908198018	3.07110569310849	71.0375069455633	5.51896746986692	0.861396475850935	6.40700028916995	1.48410537831683e-10	2.59874180658725e-08	12.315	3.609	0.402	4.272	2.503	3.110	0.662	0.245	0.079	0.079	0.000	0.119	2.678	4.078	1.322	1.520	0.333	0.042	0.496	0.391	0.096	0.051	0.454	0.137	0.208	0.264	0.161
Pdensi_DN22606_c0_g2d222956	FC_3_1	FC_3_3	24.5350490951945	1511.92853836762	768.231793731405	-5.9441157013087	0.928546733247087	-6.40152561898785	1.53831994275791e-10	2.67714857768181e-08	0.000	0.627	0.000	0.105	1.102	0.546	9.905	38.142	3.425	31.142	60.985	5.043	1.020	0.861	0.000	1.192	4.058	0.209	0.657	2.023	0.000	0.000	13.627	3.907	0.000	0.000	0.100
Pdensi_DN38389_c0_g1d89942	FC_3_1	FC_3_3	106.093789169653	1151.47246657328	628.783127871469	-3.43900630136288	0.537887667679466	-6.39353996755364	1.62088603651049e-10	2.81221248915554e-08	0.044	0.094	1.707	1.132	2.166	4.131	7.583	12.085	32.271	17.073	33.102	22.967	4.297	5.806	4.006	3.536	9.539	14.392	10.721	16.745	16.553	4.329	3.390	2.797	1.541	0.228	3.872
Pdensi_DN25333_c0_g2	FC_3_1	FC_3_3	747.027548586563	90.0637834962971	418.54566604143	3.053364700555	0.477641504520744	6.3925866400967	1.63102752778541e-10	2.82118035857859e-08	22.593	33.141	22.503	17.248	9.954	25.361	4.781	2.116	4.771	1.506	1.616	2.538	13.937	27.549	19.077	9.631	7.553	5.870	4.978	10.214	6.241	2.060	1.312	0.059	5.680	8.045	12.514
Pdensi_DN10400_c0_g1d519127	FC_3_1	FC_3_3	400.684019234147	0.362331371337605	200.523175302742	9.95854372278381	1.55819054321217	6.39109495700992	1.64702057288258e-10	2.84018435203404e-08	1.301	4.410	1.763	1.703	6.176	19.857	0.359	0.556	0.024	0.024	0.000	0.000	4.160	12.868	11.449	3.921	1.480	0.388	0.705	0.024	0.236	0.000	0.000	0.755	0.000	0.000	0.000
Pdensi_DN14895_c0_g1	FC_3_1	FC_3_3	1207.97031322817	208.214591048704	708.092452138438	2.53618219951309	0.396952665757088	6.38913003563273	1.66832147363052e-10	2.86819849954405e-08	23.693	46.192	22.625	19.216	28.653	37.452	16.991	7.974	6.709	3.573	6.325	3.360	23.428	37.680	43.920	24.697	29.332	15.950	24.878	12.863	14.998	8.304	8.565	5.305	14.862	18.315	19.161
Pdensi_DN22890_c0_g1	FC_3_1	FC_3_3	0	97.0971269484007	48.5485634742004	-9.24484359994243	1.44906335647944	-6.37987535783331	1.77232171923663e-10	3.03779155344928e-08	2.176	0.000	1.092	0.000	0.000	0.000	0.000	4.188	0.433	1.286	3.191	1.704	1.600	2.091	4.010	5.852	2.717	6.612	3.622	2.513	4.173	0.549	7.482	5.102	3.723	4.081	1.763
Pdensi_DN24093_c0_g4	FC_3_1	FC_3_3	1.69665702555802	97.2393364198232	49.4679967226906	-5.81917610311323	0.913555306528272	-6.36981260086758	1.89259302956916e-10	3.2341678596258e-08	0.306	0.026	0.071	0.000	0.069	0.051	1.135	1.672	9.603	1.406	2.631	2.134	0.319	0.082	0.000	0.133	0.528	2.164	0.651	0.059	1.607	1.006	0.237	0.731	0.000	0.027	0.000
Pdensi_DN17869_c0_g2d282246	FC_3_1	FC_3_3	138.968825254464	25.7831589705808	82.3759921125226	2.42935552964213	0.381558664640978	6.36692533749169	1.92854992161698e-10	3.27587878003047e-08	6.414	4.151	3.156	3.399	2.987	3.493	1.110	1.176	0.916	0.531	0.623	0.481	3.416	4.496	2.684	2.075	0.455	0.317	0.099	0.742	1.668	2.674	3.526	12.913	1.124	2.172	4.753
Pdensi_GG_150106_c0_g1	FC_3_1	FC_3_3	568.875914553878	2278.76139930882	1423.81865693135	-2.00198982919771	0.314472189686545	-6.36619038139184	1.93780883288956e-10	3.28178048731809e-08	2.725	1.734	3.334	10.671	16.074	13.734	27.867	48.321	80.600	48.662	64.709	31.750	18.785	11.455	4.957	8.917	15.541	15.768	23.742	38.547	17.795	92.199	62.706	186.732	0.195	1.611	0.785
Pdensi_DN14735_c0_g1	FC_3_1	FC_3_3	1686.25708468601	7614.251410988	4650.254247837	-2.17482292958372	0.341681641703457	-6.36505642720843	1.95217953895966e-10	3.29107767390908e-08	9.430	22.879	24.275	27.112	59.937	33.520	81.769	135.621	188.543	120.994	197.824	164.060	22.446	33.666	15.168	36.075	53.162	35.939	43.985	21.798	35.285	5.108	9.733	5.370	7.919	1.658	2.680
Pdensi_DN19199_c0_g1	FC_3_1	FC_3_3	83.4603100648156	719.882385902936	401.671347983876	-3.10970059377296	0.489445218600209	-6.35352124322832	2.10441110592104e-10	3.52416929003051e-08	3.822	4.101	7.669	2.780	2.488	0.776	6.550	11.182	15.413	13.244	14.844	17.406	0.910	0.591	0.507	10.919	4.899	2.006	0.828	0.748	2.486	0.795	0.217	0.000	0.000	0.054	0.212
Pdensi_GG_91700_c1_g1	FC_3_1	FC_3_3	171.669932498021	919.605918768911	545.637925633466	-2.4205480767556	0.381000255258204	-6.35314030200635	2.10963134746371e-10	3.52416929003051e-08	0.917	1.761	0.760	2.748	3.854	5.520	28.974	12.876	55.088	22.107	14.572	21.351	6.001	2.532	4.253	3.675	9.927	17.832	4.123	5.333	3.126	0.000	0.000	0.000	0.000	0.000	0.000
Pdensi_DN16175_c0_g1d183913	FC_3_1	FC_3_3	1022.60099046396	190.628484603175	606.614737533567	2.42228861430304	0.381326382573502	6.3522712432207	2.12158791833056e-10	3.52979967620429e-08	76.608	25.570	10.635	27.075	23.173	22.626	14.437	7.023	3.279	4.964	5.139	2.066	20.756	14.978	9.333	19.397	11.572	5.939	8.469	8.584	5.794	8.825	59.213	75.765	3.114	7.100	3.476
Pdensi_GG_80045_c0_g1	FC_3_1	FC_3_3	342.502358739814	15.8309521549408	179.166655447377	4.43080560346709	0.697781046406001	6.34985089705208	2.15523718944874e-10	3.57529902649664e-08	1.787	3.657	4.259	6.940	4.278	12.805	2.927	0.958	1.862	0.368	0.530	0.124	3.586	9.493	8.335	2.814	0.557	0.185	0.335	0.000	0.060	0.378	16.095	27.076	0.065	0.165	0.201
Pdensi_DN21177_c0_g1d122059	FC_3_1	FC_3_3	286.618693984506	45.9034230292761	166.261058506891	2.64380725655162	0.417319677835809	6.33520870681734	2.37020212664115e-10	3.89771152037273e-08	3.279	14.280	8.721	6.037	8.876	5.590	4.631	1.411	2.753	0.623	1.217	1.077	5.617	7.413	6.979	2.889	1.163	1.582	0.354	0.100	0.985	0.155	0.063	0.035	0.054	0.116	0.124
Pdensi_DN37952_c1_g3	FC_3_1	FC_3_3	86.3238186385861	689.52082905365	387.922323846118	-2.99667382175948	0.473997408982543	-6.32213122892798	2.57980141621169e-10	4.23012871524145e-08	0.241	0.422	2.423	1.019	3.097	2.048	5.707	15.207	27.839	11.341	13.851	18.342	0.217	0.983	0.164	3.453	3.488	2.254	3.263	4.435	2.347	13.715	9.569	3.157	0.247	0.538	0.689
Pdensi_DN21919_c0_g1d19982	FC_3_1	FC_3_3	124.410818301471	624.107712245799	374.259265273635	-2.32556760313746	0.368105583132567	-6.31766457695902	2.65545587092836e-10	4.34163208591497e-08	2.105	2.117	1.355	1.715	3.652	3.446	4.794	8.201	8.919	13.304	13.688	12.554	2.512	5.419	2.849	3.270	2.432	2.941	1.164	5.229	3.055	8.246	14.347	14.517	0.224	2.872	4.373
Pdensi_DN39344_c0_g1d317942	FC_3_1	FC_3_3	271.353567739796	22.8713575458573	147.112462642827	3.56910139298	0.56571075985352	6.30905693556924	2.80740835374987e-10	4.53776369064516e-08	2.796	2.597	1.001	5.561	5.100	8.470	1.771	1.258	0.713	0.236	0.757	0.471	3.773	6.916	5.329	1.609	0.644	0.731	0.000	0.925	0.574	0.304	0.487	0.000	0.000	0.000	0.000
Pdensi_DN9886_c0_g1d172415	FC_3_1	FC_3_3	746.416915691612	142.564577650346	444.490746670979	2.38904278309652	0.379412057094509	6.2966970564708	3.04054681313589e-10	4.90063587774011e-08	0.582	1.079	2.996	11.297	20.836	20.790	5.909	5.795	5.157	2.215	3.447	3.349	7.861	15.718	11.579	3.861	16.911	10.225	8.143	8.315	11.500	8.197	0.604	0.223	0.139	0.054	0.115
Pdensi_DN3229_c0_g1d99476	FC_3_1	FC_3_3	2791.0747944817	356.814651853969	1573.94472316784	2.96765576055334	0.471931430193473	6.28831980810585	3.20920274772997e-10	5.12875799125949e-08	1.221	0.660	0.610	29.409	61.002	105.363	25.549	19.595	17.677	6.704	8.365	7.531	29.372	51.230	37.931	7.764	11.921	5.553	6.901	10.278	8.016	10.537	0.374	0.000	0.000	0.000	0.000
Pdensi_DN16599_c0_g1	FC_3_1	FC_3_3	50.3615113652471	350.675954565119	200.518732965183	-2.79823131508039	0.445659256801948	-6.27885828101162	3.41068297981501e-10	5.40507508873812e-08	1.116	1.234	1.513	0.763	1.741	1.094	2.827	3.326	4.134	5.777	7.138	9.229	0.806	1.090	1.542	1.459	1.925	2.093	1.235	2.673	2.627	0.353	1.241	0.030	11.335	22.384	21.300
Pdensi_GG_16329_c1_g1	FC_3_1	FC_3_3	417.102091678412	7496.34781123377	3956.72495145609	-4.16747549625352	0.664089971853676	-6.27546819389674	3.48583736227731e-10	5.50878821480337e-08	3.269	2.656	42.650	3.605	5.974	19.386	35.534	40.318	190.274	79.647	151.395	241.139	3.597	8.013	1.805	19.051	111.856	111.083	15.430	95.176	72.306	1.854	0.000	0.000	13.166	13.799	9.940
Pdensi_GG_101389_c0_g1	FC_3_1	FC_3_3	57220.2817980696	328499.631042541	192859.956420305	-2.52129079787698	0.401823491443144	-6.27462269271962	3.5048316320764e-10	5.52341993928396e-08	1586.707	2105.351	4732.485	720.411	1182.039	2113.988	1847.668	3354.122	2886.092	6006.270	6903.717	7859.143	9157.443	2655.130	13568.703	4150.007	8454.115	18321.377	13251.811	14725.359	9454.875	1268.583	11406.875	11131.366	205860.526	75530.118	38899.412
Pdensi_DN5064_c0_g1d206018	FC_3_1	FC_3_3	729.778335408546	123.683110882699	426.730723145622	2.56143234307851	0.408455133501109	6.27102497432941	3.58679076137913e-10	5.63692484919899e-08	30.966	31.316	9.318	22.798	20.140	9.552	6.009	4.298	4.881	2.461	2.135	3.202	20.207	16.891	8.274	4.211	0.909	0.563	0.043	0.000	0.054	0.000	0.000	0.000	0.000	0.000	0.000
Pdensi_DN14599_c2_g2	FC_3_1	FC_3_3	4466.63298648335	26286.0537778894	15376.3433821864	-2.55699726354144	0.408048458354253	-6.26640589172756	3.69476505178183e-10	5.79057459800526e-08	117.522	162.171	365.221	54.418	94.301	164.828	144.148	286.008	249.267	481.097	574.596	607.373	678.521	209.246	937.018	314.370	630.421	1263.979	903.392	1098.146	696.406	94.737	770.743	705.443	12665.189	5139.571	2740.313
Pdensi_GG_134443_c0_g1	FC_3_1	FC_3_3	147.223432021689	718.806793630282	433.015112825985	-2.28722017612528	0.365997922360872	-6.24927092856582	4.12373059212305e-10	6.44037074093207e-08	6.429	0.869	2.336	3.622	2.149	4.624	7.440	7.145	15.920	14.103	15.617	15.778	5.409	1.617	2.704	3.818	1.224	2.653	5.911	0.938	3.885	6.587	0.767	6.374	48.895	40.743	54.906
Pdensi_DN46413_c0_g1d324086	FC_3_1	FC_3_3	100.454985896134	0	50.227492948067	8.92434914729925	1.42813466358948	6.24895493039062	4.13208120298106e-10	6.44037074093207e-08	2.262	0.817	0.378	1.901	3.672	1.626	0.415	1.583	0.000	0.000	0.000	0.000	2.492	3.914	1.666	0.676	0.000	0.000	0.837	3.046	0.542	3.995	0.457	2.272	0.000	2.970	3.666
Pdensi_DN20631_c2_g1	FC_3_1	FC_3_3	1289.57633177698	6777.03331754447	4033.30482466072	-2.39372245404869	0.383174719314128	-6.24707824757694	4.18201585887808e-10	6.50034212979696e-08	1.218	10.734	39.305	28.252	36.947	26.845	102.979	55.309	200.270	157.671	72.942	195.152	4.691	13.317	25.770	4.914	10.952	13.286	11.055	8.687	9.669	6.822	58.092	44.478	0.036	0.082	0.000
Pdensi_DN18888_c0_g1d405534	FC_3_1	FC_3_3	8.15104117513686	90.3987631989762	49.2749021870565	-3.47357131148991	0.557019067284234	-6.23600073230065	4.48898997803474e-10	6.93946477966821e-08	0.000	0.000	0.009	0.232	0.218	0.151	0.551	0.671	1.192	1.439	2.353	1.930	0.143	0.226	0.068	0.045	0.063	0.012	0.138	0.363	0.385	0.194	1.115	0.628	0.341	0.903	0.954
Pdensi_DN21098_c3_g2	FC_3_1	FC_3_3	195.833448307295	10.984446034329	103.408947170812	4.16047911375831	0.667245440879623	6.23530541965726	4.50897497840072e-10	6.95141810936376e-08	1.685	1.523	10.922	7.760	2.531	3.699	0.525	0.971	0.841	0.187	0.202	0.312	0.415	1.534	1.560	16.710	28.681	24.585	7.884	12.281	37.781	14.368	1.147	3.149	0.000	0.000	0.000
Pdensi_DN27784_c0_g1d501037	FC_3_1	FC_3_3	0	124.444063798638	62.2220318993191	-9.60311734285059	1.54369490130361	-6.22086484495157	4.94421933677568e-10	7.56079083160731e-08	0.000	0.000	0.000	0.000	0.000	0.000	2.333	2.214	1.953	4.154	2.955	0.827	0.000	0.000	0.000	0.000	0.251	0.000	0.000	0.271	0.000	0.000	0.000	0.000	0.000	0.000	0.000
Pdensi_DN18334_c0_g1d114947	FC_3_1	FC_3_3	173.068208781242	5.14873458450918	89.1084716828758	5.06104145543514	0.813688888126263	6.21987288912049	4.97557798231575e-10	7.58829143141671e-08	6.623	9.017	6.804	5.380	4.822	2.242	1.660	0.259	0.849	0.239	0.057	0.054	6.075	5.243	4.395	4.075	1.129	0.713	0.544	0.502	0.780	0.170	0.139	0.046	0.000	0.000	0.000
Pdensi_DN18927_c0_g1d60069	FC_3_1	FC_3_3	406.782007209244	3568.88233147981	1987.83216934453	-3.13299748551128	0.504047582991606	-6.21567802570626	5.11034967087458e-10	7.77293775408575e-08	2.118	27.954	6.786	4.252	17.648	7.258	31.673	60.920	73.351	69.126	97.132	60.618	9.463	24.453	9.941	20.201	72.673	42.431	103.796	87.360	53.531	20.737	21.367	2.494	0.053	0.000	0.041
Pdensi_DN25567_c0_g1d305718	FC_3_1	FC_3_3	35.6655447605354	176.454510359487	106.060027560011	-2.30653367121233	0.371224523727115	-6.21331168548512	5.18793976380431e-10	7.86985493475064e-08	0.000	0.211	1.558	0.822	1.021	0.707	2.085	4.008	7.576	2.978	4.278	3.923	0.072	0.075	0.292	2.697	4.338	1.613	0.365	0.303	0.932	0.000	0.320	0.395	0.000	0.292	0.156
Pdensi_DN22023_c0_g6	FC_3_1	FC_3_3	0	91.1326925177045	45.5663462588522	-9.15324520925985	1.47497041702719	-6.20571443575678	5.44489707804261e-10	8.23762108868451e-08	0.000	0.000	0.000	0.000	0.000	0.000	0.034	1.215	2.447	1.043	2.874	1.895	0.034	0.035	0.000	0.000	0.000	0.116	0.070	0.322	0.000	0.000	0.340	0.375	0.381	1.796	0.849
Pdensi_GG_83820_c0_g1	FC_3_1	FC_3_3	14.4534225822499	151.995828864386	83.2246257233182	-3.3934989065377	0.547707573089081	-6.19582250323526	5.79814388384552e-10	8.72551445904752e-08	0.067	0.581	0.805	0.255	0.568	0.219	2.452	4.210	5.375	3.707	2.719	3.178	0.075	0.388	0.151	1.453	4.331	1.582	1.960	1.721	0.866	0.306	0.743	0.000	0.000	0.000	0.000
Pdensi_DN24891_c0_g1d498445	FC_3_1	FC_3_3	132.636808037886	0.365888119747428	66.5013480788167	8.36361196831552	1.3506164521202	6.19244046315763	5.92397291264991e-10	8.86782794792296e-08	0.333	2.327	0.000	2.190	4.591	2.710	0.303	0.115	0.680	0.000	0.035	0.000	0.400	1.306	1.371	0.100	0.092	0.104	0.000	0.032	0.198	0.083	0.068	11.212	0.000	0.000	1.363
Pdensi_DN14923_c1_g7	FC_3_1	FC_3_3	1375.03688700014	81.0990680831687	728.067977541652	4.08327689411861	0.661717722244378	6.17072319034947	6.79783425437695e-10	1.00960295441838e-07	6.742	13.446	1.864	10.775	38.547	47.488	6.027	3.961	0.731	0.968	3.036	1.166	22.834	48.615	28.581	2.379	2.453	0.197	3.225	0.513	0.163	15.060	11.776	17.960	0.930	0.812	0.170
Pdensi_DN24698_c2_g2	FC_3_1	FC_3_3	5119.02225547955	30637.0169207881	17878.0195881338	-2.58130327026453	0.419006408491648	-6.1605341062844	7.24999978502789e-10	1.07394644335189e-07	407.556	241.897	416.336	73.193	88.231	197.200	204.412	276.031	249.330	632.854	534.361	766.011	915.817	223.741	873.087	501.377	758.847	1504.954	1516.562	948.081	836.506	156.426	1348.180	1595.369	1169.307	368.104	251.504
Pdensi_DN10401_c0_g1d334336	FC_3_1	FC_3_3	178.772148877975	837.868797990579	508.320473434277	-2.22782129153429	0.361920952692759	-6.15554660474581	7.48189889943602e-10	1.10541159416824e-07	27.546	18.122	22.197	2.636	4.498	5.500	8.695	14.698	9.129	20.747	17.052	15.287	28.574	15.125	17.814	23.002	19.262	38.119	30.286	25.513	27.338	6.741	51.451	28.421	42.018	24.349	11.549
Pdensi_DN10290_c0_g1d4636	FC_3_1	FC_3_3	341.475278662736	54.3102721525004	197.892775407618	2.65396313762105	0.431347398243045	6.15272782084954	7.61614503092388e-10	1.12091825824368e-07	1.476	0.868	1.184	8.793	9.554	6.099	3.077	1.842	4.003	1.296	0.662	1.435	1.656	2.061	0.908	0.274	0.178	0.203	0.046	0.047	0.173	0.000	0.000	0.000	0.126	0.000	0.024
Pdensi_GG_131926_c3_g1	FC_3_1	FC_3_3	137.84677913448	744.330827365973	441.088803250226	-2.43260578898111	0.397082445800961	-6.12619826110485	9.00036452046712e-10	1.31919443816749e-07	2.676	1.055	8.545	3.384	2.960	3.428	8.073	12.009	19.714	16.109	9.206	21.472	1.619	4.492	4.321	8.712	2.871	7.415	2.961	2.254	2.799	0.370	0.000	0.000	0.000	0.273	0.884
Pdensi_DN16992_c1_g1	FC_3_1	FC_3_3	8920.00495670004	43293.2118625057	26106.6084096029	-2.27900217785022	0.372032295579675	-6.12581812097586	9.02188179943218e-10	1.31919443816749e-07	332.586	400.614	878.667	119.447	191.154	316.477	285.826	430.893	390.602	815.871	911.671	1010.346	1399.706	429.682	2034.708	797.145	1524.246	2796.337	2270.626	1879.827	1339.820	220.028	2190.347	2112.265	59699.254	13474.622	7308.902
Pdensi_DN23015_c0_g1d496846	FC_3_1	FC_3_3	67.2107189684066	281.651934936709	174.431326952558	-2.06649847033046	0.33781900000935	-6.11717656577418	9.52478150829029e-10	1.38558706177267e-07	2.727	3.575	2.272	1.494	1.966	1.348	1.033	3.015	2.260	4.897	5.687	7.195	6.518	4.291	11.415	8.559	6.270	16.636	8.222	3.391	1.735	2.553	6.158	4.738	11.044	6.738	3.435
Pdensi_DN9898_c0_g1d454380	FC_3_1	FC_3_3	385.569398538856	2998.18719414125	1691.87829634005	-2.95912333430375	0.484239010111671	-6.11087349947569	9.90872868399753e-10	1.43775399784633e-07	0.565	9.337	2.611	8.362	15.610	3.869	41.423	68.380	53.818	66.851	79.370	44.470	1.210	5.286	1.449	4.553	10.681	7.651	7.120	6.988	12.463	3.403	9.600	0.409	0.000	0.000	0.000
Pdensi_GG_9271_c0_g1	FC_3_1	FC_3_3	18454.6782458979	103432.910229284	60943.7942375911	-2.4866274187595	0.40743058432647	-6.10319282454011	1.03970283057322e-09	1.50092876309773e-07	528.204	709.322	1541.358	231.430	380.849	683.008	581.187	1063.310	948.611	1840.572	2168.119	2529.202	2803.708	869.381	4185.508	1561.342	3115.374	6129.748	4747.401	4746.293	3048.347	385.626	3808.772	3469.709	70642.847	25994.346	12699.821
Pdensi_DN24901_c5_g1	FC_3_1	FC_3_3	4176.85347062975	23139.4210879167	13658.1372792732	-2.46982078326598	0.404934890195488	-6.09930347585914	1.06531645799323e-09	1.53400162253269e-07	146.203	170.453	314.247	55.763	80.518	156.694	146.223	244.458	213.714	425.651	472.899	563.808	600.151	196.757	827.346	318.441	629.123	1256.479	1002.578	912.772	642.757	91.347	836.143	825.409	10424.904	3706.398	1945.056
Pdensi_DN24498_c0_g3	FC_3_1	FC_3_3	14.2189185245079	123.023210114494	68.6210643195009	-3.11372974339283	0.51080852690839	-6.09568865703618	1.08967315343023e-09	1.56510168827115e-07	0.106	0.229	0.264	0.400	0.223	0.371	0.928	2.234	2.234	2.079	3.386	2.360	0.029	0.122	0.000	0.289	0.293	0.033	0.091	0.062	0.076	0.000	0.000	0.000	0.412	0.089	0.191
Pdensi_GG_141816_c0_g1	FC_3_1	FC_3_3	46.8964816193979	484.137688501539	265.517085060468	-3.36618897080523	0.552634959197942	-6.09116183256068	1.12094162904218e-09	1.60594702985048e-07	0.066	0.213	0.197	0.413	1.739	1.168	2.951	5.985	9.466	11.464	8.100	11.026	0.292	0.983	0.074	0.685	4.603	1.112	1.345	2.755	2.118	1.732	4.765	0.000	0.000	0.000	0.000
Pdensi_DN11247_c0_g1d104290	FC_3_1	FC_3_3	119.865315536285	14.629100238164	67.2472078872246	3.03520524630891	0.498782602420405	6.08522677330804	1.1632654256121e-09	1.66238540696919e-07	10.906	7.980	3.462	3.541	2.127	2.858	1.005	0.239	0.499	0.268	0.331	0.311	4.627	4.900	4.719	1.068	0.434	0.246	0.261	0.000	0.000	11.839	1.852	1.133	0.101	0.037	0.039
Pdensi_DN54015_c0_g1d255731	FC_3_1	FC_3_3	65.288793518369	347.854026518429	206.571410018399	-2.41234569330146	0.396887003613213	-6.07816751705083	1.21563725411923e-09	1.72419909938001e-07	0.439	3.699	2.453	1.111	1.804	1.723	1.557	9.265	5.691	9.385	5.437	7.148	0.685	3.545	1.081	0.158	1.145	0.432	0.294	1.325	0.880	0.000	0.108	0.000	0.399	3.943	0.528
Pdensi_DN20468_c2_g3	FC_3_1	FC_3_3	1229.36233001631	230.411286529242	729.886808272776	2.41561462691691	0.39813519775049	6.06732245871607	1.30060264288298e-09	1.83553209804287e-07	14.133	34.314	25.595	20.269	45.009	22.753	17.900	13.337	11.759	6.103	3.746	4.728	15.812	36.710	21.664	5.077	4.668	1.103	1.163	0.028	0.476	0.748	0.291	0.338	0.037	0.000	0.000
Pdensi_DN17035_c0_g1d11459	FC_3_1	FC_3_3	940.753239788729	128.702786449808	534.728013119269	2.87008671546416	0.473165206008842	6.06571801775831	1.31365436133165e-09	1.84935152694267e-07	0.303	0.271	0.232	10.165	24.303	31.821	8.033	7.780	5.367	2.674	2.595	2.853	11.381	25.978	18.601	4.790	7.633	1.952	2.811	2.011	0.694	1.899	4.014	7.980	0.121	0.000	0.070
Pdensi_DN37505_c0_g1	FC_3_1	FC_3_3	0	71.1308172311795	35.5654086155897	-8.79557463418953	1.45243269499616	-6.05575367760002	1.39761730314441e-09	1.95301527282254e-07	2.580	0.932	0.863	0.000	0.000	0.000	0.949	0.301	1.368	1.017	1.805	1.686	0.952	1.653	2.542	5.906	4.300	3.143	6.349	3.316	0.825	0.000	4.882	0.576	2.952	3.222	1.043
Pdensi_DN19469_c0_g1d117598	FC_3_1	FC_3_3	857.197770804138	123.538446981487	490.368108892812	2.79446216210686	0.462035930352824	6.04814902592733	1.46519397738878e-09	2.04241560474631e-07	4.947	14.809	6.844	12.178	32.618	16.537	8.106	6.060	6.409	2.089	3.581	2.189	12.422	21.166	12.801	11.407	13.398	4.580	11.068	8.219	9.040	0.021	0.000	0.000	0.022	0.000	0.000
Pdensi_DN27050_c0_g1d79402	FC_3_1	FC_3_3	781.760539153665	138.047703220297	459.904121186981	2.50215768056223	0.413750888399615	6.04749802529864	1.47112469810535e-09	2.04565658388012e-07	8.968	9.719	7.961	11.310	20.149	23.821	7.219	5.430	7.821	2.039	3.469	3.240	13.326	21.876	21.375	8.346	5.539	5.034	8.035	5.981	8.435	35.014	36.855	122.018	0.000	0.776	0.000
Pdensi_DN26691_c0_g1d140192	FC_3_1	FC_3_3	361.735233230982	68.6755792141886	215.205406222585	2.39628597062404	0.396538178903095	6.04301451439722	1.51261040661636e-09	2.09308387338958e-07	2.910	10.295	3.803	10.500	7.189	8.071	5.225	3.047	3.573	1.054	2.123	1.188	1.372	4.652	1.126	3.413	1.333	0.824	0.621	0.520	0.160	0.000	0.000	0.000	0.000	0.000	0.000
Pdensi_DN18322_c0_g1d404030	FC_3_1	FC_3_3	2255.21733267889	226.107196488742	1240.66226458381	3.31762855837867	0.550090259568575	6.0310621769246	1.62885497652843e-09	2.24299655918358e-07	91.929	98.993	57.544	59.876	31.340	68.058	27.464	6.860	2.854	5.006	7.703	1.762	79.263	53.077	62.522	21.026	4.976	3.665	5.865	2.267	0.988	2.976	5.071	4.628	30.231	27.506	31.289
Pdensi_DN9600_c0_g1d4244	FC_3_1	FC_3_3	764.760697414637	112.885734158947	438.823215786792	2.76073858710164	0.458304336453073	6.02381074651761	1.70357555133288e-09	2.34020957213849e-07	5.272	11.254	3.114	9.721	25.225	19.429	4.692	5.222	5.539	1.637	2.857	2.677	14.357	24.742	15.800	5.833	9.538	4.569	24.577	25.357	21.368	10.850	0.151	0.000	4.247	6.832	3.654
Pdensi_DN19353_c2_g1	FC_3_1	FC_3_3	378.941423885385	2120.99137912282	1249.9664015041	-2.48424496345158	0.413425841169785	-6.0089252196293	1.86757235676336e-09	2.54088369517056e-07	15.341	20.106	27.190	4.835	8.885	12.962	11.869	27.192	21.211	37.812	41.725	54.394	62.499	26.047	56.359	26.016	25.829	52.194	40.016	41.838	37.103	14.930	135.913	80.756	2880.284	759.310	463.575
Pdensi_GG_33721_c0_g1	FC_3_1	FC_3_3	612.825145360199	67.0868515957685	339.955998477984	3.19033621739101	0.531040333833234	6.00770979929538	1.88162242100764e-09	2.55387479505855e-07	6.591	12.605	9.474	6.639	18.388	18.332	5.226	2.797	1.642	1.635	1.757	0.883	19.024	22.956	32.689	2.973	1.853	1.312	2.493	0.744	1.225	0.326	1.048	1.507	0.000	0.000	0.000
Pdensi_DN10063_c0_g1d454668	FC_3_1	FC_3_3	261.874835316669	38.4875358129994	150.181185564834	2.76570971507065	0.461175678799419	5.9970849335998	2.00891004011336e-09	2.7136548146617e-07	32.207	7.864	5.576	8.157	4.194	6.254	3.602	1.561	2.042	0.617	1.127	0.720	20.378	5.644	4.692	10.003	0.847	0.861	0.964	0.142	0.464	0.122	0.000	0.329	0.000	0.000	0.000
Pdensi_DN8473_c0_g1d102318	FC_3_1	FC_3_3	88.7368352595748	1.12504180690417	44.9309385332395	6.30284943253188	1.05216541092116	5.9903598494212	2.09377240322063e-09	2.82156967991257e-07	0.084	0.329	0.138	2.893	2.135	1.344	0.395	0.173	0.195	0.032	0.035	0.033	0.432	0.990	0.000	0.000	1.318	0.871	1.265	0.000	1.392	2.630	6.446	3.729	0.000	0.000	0.000
Pdensi_DN3386_c0_g1d326804	FC_3_1	FC_3_3	264.987820923504	23.6016954302087	144.294758176856	3.48496357755522	0.582126108978059	5.98661273529406	2.14256101012133e-09	2.88047526891524e-07	13.671	11.410	8.143	7.330	4.048	7.371	3.441	0.766	1.566	0.798	0.458	0.253	9.156	8.437	8.795	8.003	3.734	3.427	3.447	1.180	1.979	0.111	0.131	1.371	0.000	0.083	0.064
Pdensi_DN19790_c0_g1d535027	FC_3_1	FC_3_3	346.51840639456	25.3707059919459	185.944556193253	3.77105466192661	0.630651139837129	5.97962078194375	2.23657675415699e-09	2.99268739552695e-07	0.018	0.019	0.000	5.102	10.393	9.116	2.717	1.851	1.016	0.231	0.974	0.404	3.146	8.016	4.587	1.367	3.416	0.468	0.348	0.229	0.154	0.538	2.575	1.572	0.000	0.020	0.000
Pdensi_DN26360_c0_g1d560098	FC_3_1	FC_3_3	946.866979415426	4470.39390662349	2708.63044301946	-2.23927723672234	0.374731857709436	-5.97567885049865	2.29133999200473e-09	3.05875019073874e-07	5.863	9.123	17.711	25.162	29.081	13.778	109.753	70.603	109.263	89.335	135.759	59.878	17.947	12.240	16.597	10.523	7.583	10.461	2.131	3.865	4.725	1.659	2.991	39.146	76.699	119.441	188.108
Pdensi_DN24428_c6_g2	FC_3_1	FC_3_3	153.30382222808	23.2731402792627	88.2884812536712	2.72088923110285	0.455400930881106	5.97471161474901	2.3049755888e-09	3.06972969612627e-07	12.244	3.356	2.119	3.700	3.087	4.085	0.917	0.582	0.250	0.597	0.333	0.529	3.626	4.776	2.379	3.115	0.950	0.748	0.585	0.230	0.732	1.484	2.087	4.036	0.154	0.093	0.693
Pdensi_DN24306_c0_g4	FC_3_1	FC_3_3	0	86.3479854173019	43.173992708651	-9.07552961771696	1.52039170657987	-5.96920489531767	2.38412557749727e-09	3.16030328303107e-07	0.000	0.084	0.000	0.000	0.000	0.000	0.771	0.083	0.095	2.781	0.880	1.783	0.086	0.093	0.000	0.000	0.000	0.000	0.000	0.104	0.000	1.527	0.479	0.000	0.000	1.095	0.834
Pdensi_DN15227_c0_g1d54032	FC_3_1	FC_3_3	191.744613199664	2.53987634777306	97.1422447737184	6.21801207668753	1.04175129835435	5.96880664944702	2.38995124775655e-09	3.16064088788392e-07	0.371	0.610	0.442	5.226	6.629	1.986	0.161	0.128	0.115	0.144	0.031	0.000	0.383	2.748	0.166	0.000	0.054	0.000	0.000	0.000	0.000	2.666	0.000	0.000	0.038	0.000	0.000
Pdensi_DN23841_c3_g3	FC_3_1	FC_3_3	3993.17261964553	22562.7870749366	13277.9798472911	-2.49829706994436	0.418749179860196	-5.96609423994201	2.42999970072331e-09	3.20613030281014e-07	270.383	175.818	279.641	58.801	65.394	155.403	167.916	216.750	195.519	467.182	411.481	546.037	580.600	167.816	576.597	311.110	476.799	911.488	890.936	655.090	562.524	118.292	790.113	1040.838	765.054	242.544	191.390
Pdensi_GG_43231_c0_g1	FC_3_1	FC_3_3	1114.79442545042	20.0032789557014	567.398852203062	5.79917986202417	0.972174488487493	5.96516359017662	2.44389067493741e-09	3.21697664853594e-07	0.000	0.604	0.040	1.965	20.573	54.721	1.582	3.169	0.235	0.422	0.607	0.237	14.419	43.408	34.029	1.340	1.058	0.000	0.045	0.466	0.000	0.181	6.443	0.976	0.000	0.000	0.000
Pdensi_DN13833_c0_g1d272802	FC_3_1	FC_3_3	90.3249665900238	429.287429894009	259.806198242016	-2.24869923057393	0.377493464290367	-5.95692228685642	2.57032389396746e-09	3.37557305093403e-07	0.684	0.857	0.987	2.361	2.163	1.933	5.575	7.774	18.146	5.582	10.402	11.184	0.289	1.026	0.458	0.914	0.774	0.921	1.709	1.115	1.581	0.682	0.120	0.000	0.101	0.000	0.000
Pdensi_GG_93610_c0_g1	FC_3_1	FC_3_3	956.343778977043	5719.103599156	3337.72368906652	-2.58023598638906	0.434002207096074	-5.94521397403374	2.76095957750753e-09	3.60092599242098e-07	3.260	31.766	58.568	21.323	36.695	10.934	119.583	244.253	260.847	112.185	163.100	88.687	10.908	10.546	9.105	65.399	119.524	97.767	112.178	130.381	161.475	0.573	0.186	0.133	0.061	0.011	0.024
Pdensi_GG_91350_c0_g1	FC_3_1	FC_3_3	79.5387848808474	716.268320984094	397.903552932471	-3.17067109862368	0.533530263234996	-5.94281396410148	2.80170341362876e-09	3.64568443735811e-07	0.998	9.861	1.335	1.374	3.139	1.209	7.377	11.915	10.791	11.152	24.345	10.222	2.555	7.935	2.666	6.933	30.916	16.802	35.169	35.505	19.180	10.638	4.334	0.337	0.034	0.000	0.000
Pdensi_DN39117_c0_g1	FC_3_1	FC_3_3	0	60.9175987984131	30.4587993992066	-8.5719537397751	1.44297019920361	-5.94049256492339	2.8416694709414e-09	3.68922827836131e-07	0.000	0.000	0.740	0.000	0.000	0.000	0.000	1.032	0.293	1.162	1.239	1.445	0.545	0.567	1.363	2.199	1.844	1.497	2.175	0.854	0.707	0.373	2.992	0.988	0.725	0.276	0.297
Pdensi_DN30875_c0_g1d371381	FC_3_1	FC_3_3	419.814411381959	96.2465396562382	258.030475519098	2.1238245606986	0.357697058266245	5.93749518375343	2.89409544507435e-09	3.74871257947142e-07	8.878	7.907	3.501	7.606	11.973	10.277	4.547	4.327	2.271	2.625	1.995	1.491	6.310	19.385	8.080	5.401	7.132	2.316	1.055	2.567	3.650	2.885	5.010	3.826	3.262	6.419	9.238
Pdensi_DN24608_c0_g1d22550	FC_3_1	FC_3_3	811.487196726563	184.779261825693	498.133229276128	2.13538631445088	0.360049000129005	5.93082139843681	3.01422945622156e-09	3.87776176801075e-07	1.240	0.807	5.477	13.801	21.431	22.311	9.328	5.991	5.617	2.640	4.692	4.378	12.929	13.741	11.013	4.664	7.183	3.931	3.569	7.756	9.990	17.340	0.604	0.499	0.000	0.000	0.300
Pdensi_DN17405_c0_g2d57376	FC_3_1	FC_3_3	97.7862482950551	3.35130472146045	50.5687765082578	4.86284894223833	0.820974030800912	5.92326767936169	3.15606484855183e-09	4.05104486691719e-07	0.148	0.159	0.562	1.800	2.964	2.216	0.980	0.237	0.612	0.031	0.136	0.048	0.254	0.571	1.651	0.012	0.000	0.034	0.000	0.000	0.038	0.000	0.000	0.000	0.000	0.000	0.000
Pdensi_DN18322_c0_g1d404031	FC_3_1	FC_3_3	1810.92474332233	182.933862492693	996.929302907511	3.30664327918054	0.558475458462134	5.92083900747581	3.20303298930606e-09	4.10205132314425e-07	86.332	82.811	52.552	49.319	24.476	54.134	21.594	5.740	2.990	4.366	5.944	1.395	76.453	48.861	61.947	26.329	10.820	4.528	9.790	2.588	2.123	2.344	4.586	4.008	23.674	25.621	26.952
Pdensi_DN17260_c0_g1d11773	FC_3_1	FC_3_3	395.760092913331	0	197.880046456666	10.9022647395092	1.84405578470798	5.91211222020362	3.3774829308809e-09	4.29637032736764e-07	0.000	0.051	0.000	25.966	1.867	0.863	1.963	0.000	0.000	0.000	0.000	0.000	0.000	0.379	0.000	0.085	0.000	0.000	0.000	0.000	0.000	0.000	0.346	0.095	0.000	0.000	0.000
Pdensi_DN14007_c1_g2	FC_3_1	FC_3_3	1930.44811289288	11094.3812579737	6512.41468543329	-2.52273958075883	0.426782226358971	-5.91106992032261	3.39892706682736e-09	4.31397602258128e-07	149.733	102.145	163.416	28.843	31.558	74.804	77.282	97.951	89.603	230.367	191.241	278.380	325.295	79.932	337.756	179.956	261.172	532.537	523.440	303.733	293.238	54.574	432.087	581.605	477.670	140.642	111.408
Pdensi_DN21297_c0_g4	FC_3_1	FC_3_3	0	62.9422382791932	31.4711191395966	-8.61903263658988	1.46042756826843	-5.90171866367131	3.59734228859706e-09	4.53536927558368e-07	1.098	0.893	1.102	0.000	0.000	0.000	1.517	1.153	0.983	1.298	1.038	1.615	1.521	0.317	1.898	0.984	1.766	5.354	3.345	0.953	1.976	0.417	1.337	1.656	4.448	1.543	0.999
Pdensi_DN30443_c0_g1d310107	FC_3_1	FC_3_3	659.100659760241	2.92710495797943	331.01388235911	7.80580119810963	1.32275715349227	5.90115969322198	3.60955312839828e-09	4.54067377353765e-07	0.451	0.163	0.331	2.531	21.124	22.767	2.126	2.497	0.221	0.000	0.190	0.000	6.276	21.736	10.047	1.869	0.000	0.492	0.000	0.000	0.000	0.397	51.078	12.775	0.000	0.000	0.000
Pdensi_DN22427_c3_g2	FC_3_1	FC_3_3	394.07001170516	57.9250686998804	225.99754020252	2.76725995805596	0.469355275400798	5.89587483744144	3.72701410628511e-09	4.6780623519022e-07	23.787	16.322	10.053	6.411	7.275	14.017	3.022	1.797	2.026	1.194	1.063	1.385	7.418	12.972	5.525	3.783	1.959	0.676	0.000	0.818	0.529	0.558	1.857	0.789	1.165	3.861	6.112
Pdensi_DN1867_c0_g1d514611	FC_3_1	FC_3_3	71.322340918875	0	35.6611704594375	8.43033159672598	1.43048123598991	5.89335349854628	3.78435622422934e-09	4.73654758113987e-07	0.203	0.814	0.000	1.362	2.213	1.526	0.239	0.450	0.000	0.000	0.000	0.000	0.120	0.620	0.360	0.193	0.000	0.000	0.000	0.000	4.001	0.000	0.000	0.000	0.000	0.000	0.000
Pdensi_DN24765_c1_g3	FC_3_1	FC_3_3	45.4220815785291	206.481785358145	125.951933468337	-2.18217441585121	0.370293502873733	-5.89309398873065	3.79030669763722e-09	4.73654758113987e-07	2.580	1.682	2.751	0.832	1.012	1.365	1.786	3.252	1.902	4.289	4.092	4.678	4.606	1.174	3.497	4.214	6.952	10.715	10.380	6.767	6.267	2.815	4.932	5.337	12.559	3.365	1.729
Pdensi_DN14482_c0_g1d179884	FC_3_1	FC_3_3	485.458445811647	33.0763859421874	259.267415876917	3.87616816662786	0.657803720795199	5.89259082016454	3.80187014455097e-09	4.74055606111988e-07	0.068	0.018	0.027	8.795	5.979	19.190	2.223	0.891	3.567	0.314	1.040	0.734	3.930	5.243	16.193	0.902	3.692	1.229	0.791	1.072	0.981	1.191	41.803	73.812	0.000	0.360	0.089
Pdensi_DN24079_c0_g5	FC_3_1	FC_3_3	3596.57574796873	309.513790431343	1953.04476920004	3.53862060817418	0.600592328218276	5.89188446457831	3.81816104118531e-09	4.74542887368863e-07	0.739	1.356	0.918	26.099	65.111	159.317	24.282	16.185	10.488	6.285	6.476	6.841	49.847	64.817	100.368	12.648	12.360	7.850	15.010	4.965	10.197	20.645	1.546	1.249	0.000	0.000	0.000
Pdensi_GG_141818_c0_g1	FC_3_1	FC_3_3	15.6729871703912	180.797457026018	98.2352220982047	-3.52328676749156	0.598008866762496	-5.89169653380886	3.82250677772712e-09	4.74542887368863e-07	0.000	0.170	0.079	0.199	0.286	0.601	0.785	2.963	3.155	4.811	3.088	3.535	0.176	0.000	0.177	0.425	1.115	0.195	0.088	1.832	0.790	0.838	0.290	0.000	0.000	0.000	0.000
Pdensi_DN28247_c0_g1d501460	FC_3_1	FC_3_3	12.0738947399764	132.449131130345	72.2615129351607	-3.45161065449398	0.586525072121015	-5.88484758547854	3.9842098041543e-09	4.92462220106515e-07	0.076	0.000	0.050	0.191	0.334	0.326	1.106	3.368	2.812	1.865	2.494	3.993	0.056	0.116	0.029	0.023	0.028	0.000	0.000	0.000	0.000	0.038	0.000	0.000	0.000	0.000	0.000
Pdensi_DN46401_c0_g1d39571	FC_3_1	FC_3_3	73.4865004298493	0	36.7432502149247	8.47324450432291	1.44027314244135	5.88308165627546	4.02697121309564e-09	4.96665619138627e-07	1.120	1.398	1.939	1.709	2.344	1.214	0.195	0.061	0.208	0.000	0.000	0.000	0.787	1.018	0.330	0.425	0.451	0.073	0.000	0.000	0.169	0.000	0.000	0.000	0.000	0.000	0.000
Pdensi_DN24147_c1_g2	FC_3_1	FC_3_3	2044.49710248303	449.541919587309	1247.01951103517	2.18568249523854	0.371662187890525	5.88083094393865	4.08211937288639e-09	5.02375185469276e-07	197.648	66.252	23.243	42.178	39.725	62.503	13.022	6.889	10.927	8.683	6.480	13.116	90.062	43.056	39.379	8.165	6.980	2.814	3.151	6.936	3.757	2.167	106.836	119.169	117.208	171.649	55.946
Pdensi_GG_59541_c0_g1	FC_3_1	FC_3_3	9.59596272252856	142.963914860926	76.2799387917271	-3.89805011180921	0.663177411960633	-5.87783908424281	4.15656671554066e-09	5.10429991427455e-07	0.000	0.073	0.411	0.295	0.139	0.250	0.255	0.558	0.964	1.440	4.050	3.582	0.000	0.000	0.000	0.000	3.886	1.914	16.675	4.197	12.232	1.229	0.355	1.293	0.000	0.000	0.000
Pdensi_GG_32233_c0_g1	FC_3_1	FC_3_3	489.590950119279	3697.20707244474	2093.39901128201	-2.91649516630361	0.496302224393672	-5.87644991893128	4.19158136417844e-09	5.13618093121597e-07	18.666	27.972	52.510	4.659	10.461	19.169	23.367	70.684	50.646	67.966	87.677	78.626	84.737	38.555	65.439	36.947	28.719	66.184	40.233	76.252	41.693	16.053	74.501	18.767	524.792	502.271	204.366
Pdensi_DN12892_c0_g1d270995	FC_3_1	FC_3_3	539.333178761328	60.0123002038576	299.672739482593	3.1704986658534	0.539641632832689	5.87519285569353	4.22351361321409e-09	5.16415563215708e-07	5.244	8.868	4.164	12.560	10.003	15.589	9.971	1.688	7.274	0.597	1.078	2.117	2.980	8.804	8.610	0.578	0.658	1.639	0.036	0.000	0.457	0.000	1.802	0.000	0.000	0.000	0.000
Pdensi_DN24649_c0_g4	FC_3_1	FC_3_3	92.8176056191723	530.533269143537	311.675437381355	-2.5136236232705	0.428632635285152	-5.86428427597046	4.51074110140814e-09	5.47992260486701e-07	5.519	5.390	12.123	1.584	1.745	3.212	4.093	7.372	4.739	9.512	10.062	13.895	10.209	5.301	12.053	7.695	12.281	25.489	21.854	14.855	17.119	4.400	31.375	22.783	6.673	4.383	1.686
Pdensi_DN20162_c0_g1d289394	FC_3_1	FC_3_3	78.0384048173585	357.80563953992	217.922022178639	-2.19652340349587	0.374960189942756	-5.85801763070155	4.68424932153073e-09	5.67855130358385e-07	0.520	1.643	0.929	1.412	2.758	1.419	3.855	8.093	6.960	7.316	8.417	6.951	1.005	2.200	0.445	2.960	4.758	1.681	1.857	2.738	1.440	1.955	12.264	4.892	0.316	0.401	0.209
Pdensi_DN42844_c0_g1	FC_3_1	FC_3_3	4.08413629778059	599.694859815931	301.889498056856	-7.19977481808699	1.22941530115853	-5.85625932205525	4.7340882093688e-09	5.71454809511339e-07	0.000	0.000	0.000	0.157	0.000	0.136	0.276	0.000	0.735	1.170	9.264	27.086	0.000	0.000	0.000	0.000	0.000	0.609	5.092	4.176	2.669	104.239	0.304	0.250	0.000	0.000	0.000
Pdensi_GG_112055_c0_g1	FC_3_1	FC_3_3	412.452069012558	3034.1583644953	1723.30521675393	-2.87865157389306	0.491766051061799	-5.85370130304361	4.80751724684143e-09	5.79086376820173e-07	10.729	19.244	39.818	4.901	7.694	16.286	13.667	32.303	26.962	48.794	59.787	82.884	81.579	17.866	81.412	27.079	24.406	85.861	52.293	69.680	49.739	18.743	207.655	120.941	2584.225	891.948	615.089
Pdensi_DN15880_c0_g4	FC_3_1	FC_3_3	107.199843894968	782.039238958862	444.619541426915	-2.86575361803546	0.490264215258604	-5.84532488573297	5.05580544621581e-09	6.02596777700857e-07	4.024	7.354	13.334	1.176	2.677	3.705	2.559	14.212	9.560	12.388	17.788	19.300	14.306	7.815	20.191	8.564	9.287	23.912	11.159	17.300	11.008	1.238	14.918	3.775	19.455	40.787	17.703
Pdensi_GG_30989_c0_g1	FC_3_1	FC_3_3	664.794420872927	105.493994771482	385.144207822205	2.65603831045168	0.455170472109135	5.83526057422909	5.37065668828341e-09	6.36131405944153e-07	16.357	23.500	21.556	18.565	7.845	20.498	4.837	3.624	1.962	2.269	2.003	2.398	12.186	19.770	9.500	5.570	2.758	2.253	0.996	3.486	5.423	1.462	0.000	0.000	0.000	0.000	0.000
Pdensi_DN14863_c0_g1d342967	FC_3_1	FC_3_3	2439.06791922154	499.790130221054	1469.4290247213	2.28663597386629	0.391865570196031	5.83525613827823	5.37079958133129e-09	6.36131405944153e-07	12.121	36.555	19.016	45.349	56.647	70.622	30.055	12.860	13.923	16.191	8.908	6.617	35.759	65.364	49.170	3.746	2.369	1.233	1.560	0.421	1.072	0.311	0.349	0.105	0.120	0.986	1.519
Pdensi_DN12097_c0_g1d105112	FC_3_1	FC_3_3	0	69.7142172056074	34.8571086028037	-8.7667422773995	1.50269928240971	-5.83399644893773	5.41152733675171e-09	6.39619983173482e-07	0.243	0.791	2.197	0.000	0.000	0.000	0.807	2.300	1.450	0.863	2.148	1.431	1.349	1.965	3.241	3.049	4.436	12.458	0.269	4.509	0.700	0.000	4.742	0.978	3.949	2.186	3.535
Pdensi_DN22200_c0_g1d20231	FC_3_1	FC_3_3	54.7147918108148	357.463157804003	206.088974807409	-2.70943761515828	0.464583740250543	-5.83196823396601	5.47773490157883e-09	6.44758945863431e-07	1.118	2.295	1.916	1.691	1.466	0.773	1.802	3.898	2.148	10.481	7.172	5.037	14.606	1.632	5.978	6.173	10.759	8.764	23.435	13.142	4.824	0.916	24.436	9.617	24.305	4.964	1.579
Pdensi_GG_98775_c0_g1	FC_3_1	FC_3_3	140.121501179256	9.88678167508674	75.0041414271712	3.83249479659007	0.657678796342229	5.82730478450121	5.63296815728758e-09	6.6165800297216e-07	0.418	8.938	0.836	2.028	4.372	3.563	0.663	0.162	0.385	0.182	0.111	0.311	3.329	8.169	5.650	0.396	0.211	0.220	1.151	0.020	0.248	0.315	6.495	20.383	0.947	4.620	7.913
Pdensi_DN27769_c11_g1	FC_3_1	FC_3_3	0	62.6346618031794	31.3173309015897	-8.61193620045113	1.48030581373602	-5.81767369994732	5.96722410006263e-09	6.99472091101143e-07	3.016	1.225	3.783	0.000	0.000	0.000	0.677	1.140	0.000	1.336	0.947	1.666	2.492	2.174	1.250	7.420	1.532	10.371	0.000	3.459	1.626	0.571	1.829	0.000	3.315	3.819	2.750
Pdensi_DN19447_c0_g3	FC_3_1	FC_3_3	301.241418971899	49.8897828380797	175.565600904989	2.59323525277838	0.446326953488103	5.81016950133061	6.24096223519858e-09	7.27052877724345e-07	2.067	3.460	3.874	4.630	7.356	9.284	4.331	1.934	3.601	1.029	1.324	0.801	3.721	6.183	7.110	3.580	2.496	2.709	2.150	3.422	4.114	8.602	6.519	2.405	0.000	0.038	0.122
Pdensi_DN23231_c0_g1d21451	FC_3_1	FC_3_3	0	63.5975573173786	31.7987786586893	-8.63432900692508	1.4866428609716	-5.80793762483217	6.32470688971581e-09	7.35299017789215e-07	0.000	0.403	0.747	0.000	0.000	0.000	0.819	0.000	0.000	1.759	0.935	1.311	2.460	0.429	2.879	1.668	1.592	2.261	4.131	1.289	2.676	0.000	2.708	6.728	1.091	0.419	0.452
Pdensi_DN25233_c0_g1d74016	FC_3_1	FC_3_3	984.132317139365	83.0365801174099	533.584448628388	3.56640632569626	0.614694542106175	5.8019163688625	6.55612614620941e-09	7.60644705069621e-07	2.000	1.347	1.027	9.418	19.843	39.572	10.554	7.323	6.546	1.638	2.605	1.046	8.311	17.825	23.875	1.232	3.485	1.375	3.175	40.294	4.613	177.875	269.471	759.559	1.124	5.340	3.032
Pdensi_DN15738_c0_g1d277023	FC_3_1	FC_3_3	1041.45171557328	137.177222699783	589.31446913653	2.9253468838345	0.50433968399423	5.80035039215349	6.61764928201708e-09	7.66215743603994e-07	0.798	3.235	2.430	11.507	35.274	27.203	4.534	5.665	7.586	2.032	2.606	3.994	21.227	32.325	19.111	5.037	9.160	5.726	8.367	28.316	10.136	1.982	1.554	15.398	3.749	4.790	16.671
Pdensi_GG_133342_c0_g1	FC_3_1	FC_3_3	36.021952964561	342.295750351539	189.15885165805	-3.24624066346128	0.560137208096561	-5.7954383614196	6.81429527438935e-09	7.8737724663382e-07	1.202	3.525	3.040	0.648	0.411	1.446	1.477	3.886	1.203	6.745	7.272	7.644	8.040	2.337	10.433	3.874	11.667	16.064	17.947	11.292	6.643	0.501	21.535	16.431	17.727	6.066	2.897
Pdensi_DN14007_c2_g1	FC_3_1	FC_3_3	9212.87085462789	48287.2240991425	28750.0474768852	-2.38989954909411	0.41253905652623	-5.79314736698672	6.90794417442961e-09	7.96575822748149e-07	246.994	374.487	704.544	116.130	184.753	345.410	288.515	540.520	481.045	851.161	1037.464	1164.653	1254.840	439.569	1923.330	716.749	1434.599	2799.346	2172.657	2114.206	1395.863	182.195	1754.898	1610.671	32832.036	12216.468	5974.861
Pdensi_DN39436_c0_g1d511372	FC_3_1	FC_3_3	24.389846471348	206.070003510669	115.229924991008	-3.08234048178616	0.532721403366619	-5.78602710968023	7.20705879484633e-09	8.26030855892549e-07	0.000	0.000	0.000	0.915	0.441	0.391	2.396	2.284	3.464	6.000	3.647	3.408	0.000	1.673	0.401	0.000	0.388	0.000	0.000	0.000	0.000	0.000	0.440	0.000	0.000	0.000	0.000
Pdensi_DN14703_c2_g1	FC_3_1	FC_3_3	258.314637675058	0.731776239494857	129.523206957276	8.44134469502796	1.46091270181516	5.77813081133439	7.5535073281358e-09	8.62254898902326e-07	0.000	0.000	0.000	2.500	2.217	13.135	1.091	0.180	0.265	0.000	0.055	0.000	0.721	0.994	9.737	0.195	0.665	0.108	0.098	0.302	0.309	2.405	25.289	310.678	0.532	3.590	0.623
Pdensi_DN21762_c0_g1d420144	FC_3_1	FC_3_3	539.030049642511	47.6396992242713	293.334874433391	3.49948510044608	0.605815127165644	5.77649012631742	7.62749761581736e-09	8.68952710312815e-07	22.594	5.683	0.612	4.835	22.041	11.636	4.666	3.134	4.469	0.978	1.282	0.748	9.912	22.887	10.832	0.056	0.486	0.019	0.041	0.094	0.000	0.361	31.466	28.627	0.016	0.012	0.038
Pdensi_DN43981_c0_g1d246542	FC_3_1	FC_3_3	202.766868707416	2071.15655643779	1136.9617125726	-3.35256806421304	0.580708869692999	-5.77323378233474	7.77644283314814e-09	8.84145706805264e-07	6.981	6.368	17.326	3.705	9.390	1.585	16.584	28.151	42.982	42.105	36.934	51.678	2.429	1.695	1.218	13.831	2.358	5.803	0.000	0.424	5.812	2.781	0.446	0.000	1.616	0.413	1.786
Pdensi_DN23826_c0_g1d365089	FC_3_1	FC_3_3	4.58672154709578	174.57066777399	89.5786946605427	-5.24601779892155	0.908754344015545	-5.77275677796574	7.79849714010481e-09	8.84879873493413e-07	0.000	0.000	1.953	0.108	0.000	0.207	0.346	2.837	1.495	3.462	4.264	3.361	1.430	0.993	0.632	1.180	2.947	2.013	7.213	3.006	0.509	0.268	3.937	0.179	1.466	1.476	1.194
Pdensi_DN23165_c0_g1d21380	FC_3_1	FC_3_3	526.767456915017	57.5442646414072	292.155860778212	3.19399787216332	0.55334325430015	5.77218181904645	7.82516122014873e-09	8.86133127073689e-07	0.117	1.323	0.175	18.248	15.143	4.655	8.379	4.683	5.234	1.060	1.515	1.075	0.942	3.363	0.263	0.053	0.000	0.000	0.000	0.000	0.000	0.000	0.000	0.059	0.000	0.000	0.000
Pdensi_DN19828_c0_g2d535179	FC_3_1	FC_3_3	393.646211106723	0	196.823105553361	10.894705308239	1.89165593508606	5.75934825470432	8.44393297390634e-09	9.50512089963496e-07	0.016	0.017	0.000	0.303	4.124	22.596	0.264	0.101	0.000	0.000	0.000	0.000	5.197	9.254	3.038	0.015	0.000	0.000	0.000	0.000	0.000	0.000	0.000	0.033	0.000	0.018	0.000
Pdensi_DN15561_c0_g1d467185	FC_3_1	FC_3_3	48.5481116103186	341.555147630416	195.051629620367	-2.81390715092082	0.488826450956817	-5.75645435187263	8.58989960576872e-09	9.65028444027095e-07	0.598	2.731	1.016	0.899	1.614	0.943	1.899	4.199	5.466	4.023	8.557	9.029	0.788	3.506	0.645	1.143	12.921	13.009	109.327	31.718	414.283	2.113	3.872	0.450	3.453	4.119	2.301
Pdensi_DN17073_c0_g4	FC_3_1	FC_3_3	31.041216040817	285.847393491635	158.444304766226	-3.19976859669621	0.556459039609979	-5.75023203673522	8.91210504748013e-09	9.99247762378929e-07	0.898	1.127	2.419	0.329	0.719	1.127	2.006	1.788	6.297	4.764	6.274	7.032	3.488	0.730	5.038	2.296	0.164	0.700	0.085	0.261	0.214	0.113	10.318	7.812	0.000	0.000	0.090
Pdensi_DN30372_c0_g1d370894	FC_3_1	FC_3_3	0	103.984678401669	51.9923392008344	-9.34383070247797	1.62659414405494	-5.74441432525063	9.22396828535365e-09	1.03217478639301e-06	0.000	0.257	0.160	0.000	0.000	0.000	2.817	1.112	3.690	1.039	4.594	1.060	0.000	0.640	0.229	0.358	0.718	0.566	0.000	0.000	0.000	0.000	0.000	0.000	0.000	0.000	0.000
Pdensi_DN19018_c0_g1d356574	FC_3_1	FC_3_3	2703.60829752226	645.224786782953	1674.41654215261	2.06712046361313	0.360050140021374	5.74120166566362	9.40070577577087e-09	1.04988118402084e-06	13.515	37.298	17.506	40.284	69.459	81.425	24.490	20.158	17.910	9.796	17.373	13.781	37.239	61.967	62.298	16.663	18.179	13.410	14.807	19.047	18.847	105.649	232.329	141.032	7.159	12.416	16.158
Pdensi_DN33303_c0_g1d436190	FC_3_1	FC_3_3	204.378637032445	23.4402727685573	113.909454900501	3.12269680808704	0.544373347536746	5.73631464915951	9.67588308822147e-09	1.07637559044541e-06	5.370	3.574	3.610	3.272	4.002	7.105	1.377	1.837	1.098	0.486	0.653	0.365	4.717	7.630	6.812	2.039	1.120	0.634	2.754	2.038	10.204	1.572	2.026	4.160	9.806	13.458	16.783
Pdensi_DN9008_c0_g1d265354	FC_3_1	FC_3_3	2352.51498529073	562.41648297404	1457.46573413238	2.06438824493208	0.360042341062793	5.73373742332166	9.82413827970693e-09	1.09072927820136e-06	1.854	6.586	3.075	32.851	71.882	62.318	25.477	21.929	17.099	11.405	15.118	9.250	30.690	53.987	46.762	15.462	22.618	12.930	22.058	26.665	16.835	31.995	10.934	5.360	0.921	0.942	0.709
Pdensi_DN23969_c0_g1d365201	FC_3_1	FC_3_3	96.9925931584741	0	48.496296579237	8.87403911164853	1.55032906773265	5.7239713144428	1.04062328100726e-08	1.14861325339817e-06	0.000	0.000	0.000	0.938	2.265	3.612	0.819	0.391	0.444	0.000	0.000	0.000	0.820	1.717	1.234	0.667	0.000	0.904	2.478	2.148	1.605	5.070	0.000	0.000	0.000	0.000	0.000
Pdensi_DN26700_c2_g3	FC_3_1	FC_3_3	29.1740406490555	151.764347774155	90.4691942116054	-2.37795036050913	0.416366582306202	-5.711194081278	1.12186215922042e-08	1.23109724837933e-06	2.035	1.447	2.962	0.682	0.550	0.838	1.000	2.199	1.037	3.645	2.672	3.287	4.638	2.036	3.121	2.123	1.925	3.837	2.277	3.924	2.538	0.817	3.195	1.861	40.662	30.824	11.326
Pdensi_DN6529_c0_g1	FC_3_1	FC_3_3	219.346739291526	9.52516502783903	114.435952159682	4.51798656319292	0.791232402838783	5.71006261495775	1.12934615940019e-08	1.23691747118552e-06	63.917	6.189	2.919	4.846	2.642	7.896	0.465	0.080	0.000	0.316	0.243	0.046	8.915	3.415	3.293	0.523	1.145	0.434	0.131	0.135	0.331	0.000	0.805	0.861	0.774	1.082	1.944
Pdensi_DN52251_c0_g1d161993	FC_3_1	FC_3_3	0	67.2635609186362	33.6317804593181	-8.71462161397176	1.52831023706125	-5.70212866644725	1.18320460712268e-08	1.29092173424035e-06	0.354	0.000	0.355	0.000	0.000	0.000	0.000	2.598	0.422	0.836	1.334	2.076	1.170	2.039	2.738	2.219	0.378	3.870	2.354	0.000	2.543	0.000	2.576	0.000	1.556	2.387	1.718
Pdensi_DN22608_c0_g2d222938	FC_3_1	FC_3_3	98.0188482264335	6.08034299407357	52.0495956102535	4.0196184370806	0.705895810846945	5.69435088764417	1.23842162664177e-08	1.3434151542236e-06	3.280	1.074	1.039	2.865	2.441	1.712	1.611	0.188	0.882	0.134	0.041	0.195	1.516	1.370	0.352	0.373	0.000	0.331	0.038	0.000	0.423	0.112	0.000	0.000	3.683	0.865	1.542
Pdensi_DN25046_c1_g6	FC_3_1	FC_3_3	241.093401132627	27.9059490516924	134.49967509216	3.10927335781372	0.546223710195103	5.69230756516069	1.25333820397992e-08	1.35553231902112e-06	1.180	5.710	2.971	5.412	8.939	3.014	1.896	2.604	1.508	0.603	0.744	0.436	1.064	4.657	2.234	0.932	1.945	0.322	0.000	0.000	0.263	0.000	0.045	0.000	0.000	0.000	0.000
Pdensi_DN21034_c2_g2	FC_3_1	FC_3_3	403.593058573617	51.6096878671659	227.601373220391	2.96839241014654	0.521487226440005	5.69216705538624	1.2543703378681e-08	1.35553231902112e-06	4.024	2.478	2.176	4.417	12.393	11.762	5.064	2.875	2.091	1.010	0.944	1.290	5.946	10.718	9.794	2.381	1.697	1.284	2.197	45.247	7.813	25.991	39.555	35.336	1.846	2.772	3.106
Pdensi_DN48997_c0_g1d250980	FC_3_1	FC_3_3	0	77.4810766029057	38.7405383014529	-8.91917948058991	1.56739142589269	-5.69046080848	1.2669699021177e-08	1.36654506514725e-06	0.000	0.672	0.933	0.000	0.000	0.000	0.342	0.976	1.109	0.733	2.729	1.457	1.028	0.715	2.403	2.777	1.991	5.282	1.030	1.434	0.892	0.000	1.130	0.000	1.366	1.045	1.504
Pdensi_DN32562_c0_g1d435469	FC_3_1	FC_3_3	0	71.4280852774907	35.7140426387453	-8.80152366183853	1.54879496427184	-5.68282042805875	1.32491362520714e-08	1.42234302082441e-06	0.000	0.000	0.000	0.000	0.000	0.000	0.425	0.936	0.753	0.677	1.944	1.893	0.000	0.000	0.000	0.000	0.000	0.000	0.288	0.075	0.092	0.000	0.079	0.000	0.000	0.000	0.000
Pdensi_DN17996_c0_g2	FC_3_1	FC_3_3	191.903528839869	27.9944801674078	109.949004503639	2.78005499637173	0.489217926129237	5.68265152989779	1.32622317836943e-08	1.42234302082441e-06	0.401	0.829	0.976	6.303	3.351	4.032	2.050	0.766	4.204	0.450	0.530	0.787	1.438	1.411	1.730	0.253	0.039	0.131	0.000	0.041	0.000	0.211	0.000	0.000	0.000	0.000	0.000
Pdensi_DN19731_c1_g1	FC_3_1	FC_3_3	444.6395399616	2300.26194132711	1372.45074064436	-2.37076656001201	0.417429667565801	-5.67943954208357	1.35136804200201e-08	1.44113749050643e-06	17.476	7.428	1.982	7.079	7.172	16.917	44.527	39.239	66.302	43.555	53.139	49.019	11.496	20.855	8.128	7.920	16.113	3.944	16.003	28.812	16.753	5.389	29.719	6.266	0.000	0.000	0.000
Pdensi_DN28341_c0_g1d25548	FC_3_1	FC_3_3	8.61783502307724	82.282361068836	45.4500980459566	-3.25058854333839	0.572423690576423	-5.6786408334447	1.35769223500443e-08	1.44516531446044e-06	0.540	1.168	0.863	0.137	0.262	0.236	0.360	0.678	0.000	2.033	1.502	1.656	0.963	0.623	0.241	1.937	1.521	2.121	5.156	1.504	2.011	0.493	1.986	0.870	2.439	2.790	0.650
Pdensi_DN23590_c1_g2	FC_3_1	FC_3_3	349.274034159241	38.9952973676459	194.134665763444	3.15988770207345	0.55722026926247	5.67080538232366	1.42127780037215e-08	1.5100145079834e-06	14.950	7.521	4.389	7.519	7.373	9.843	4.224	1.633	1.538	1.026	1.155	0.282	9.951	7.628	6.676	2.938	1.681	0.760	1.087	0.829	1.073	0.713	10.200	21.732	0.485	1.192	1.427
Pdensi_DN21349_c1_g6	FC_3_1	FC_3_3	95.6076031991345	493.087686242893	294.347644721014	-2.36693277449023	0.417683078658999	-5.66681509360981	1.4547618393907e-08	1.53982198126851e-06	0.000	0.042	0.000	2.108	3.490	1.293	5.600	4.256	6.546	9.601	12.204	9.471	1.119	1.469	0.391	0.105	0.596	0.967	4.473	11.166	3.158	6.415	94.958	13.958	0.000	0.000	0.000
Pdensi_DN24610_c0_g1	FC_3_1	FC_3_3	492.516850399404	48.4539696222787	270.485410010842	3.346098491189	0.59068985895459	5.6647298755238	1.47256328289728e-08	1.55458881525142e-06	3.866	9.655	6.207	5.314	10.226	18.973	2.705	2.005	1.694	0.695	1.304	1.072	9.410	16.190	24.712	2.440	1.498	1.922	1.649	1.419	0.318	0.957	1.704	0.251	1.782	0.103	0.465
Pdensi_DN17775_c0_g1d475646	FC_3_1	FC_3_3	499.529991801978	48.8283749080221	274.179183355	3.35529862503052	0.592333803299966	5.66454017369552	1.47419322206308e-08	1.55458881525142e-06	73.896	16.913	6.938	10.732	4.780	19.453	2.762	0.811	1.289	1.038	0.917	1.116	21.362	20.683	12.227	1.900	1.425	1.181	1.011	0.688	0.693	8.487	167.079	347.058	67.288	19.027	27.148
Pdensi_GG_102109_c1_g1	FC_3_1	FC_3_3	61.9854008241987	297.988254681477	179.986827752838	-2.26436123462859	0.400773267571304	-5.64998071939947	1.60465834069521e-08	1.68590159816671e-06	0.000	0.337	0.156	1.183	1.700	1.528	3.111	3.101	3.138	4.405	8.654	5.868	0.520	1.078	0.693	0.000	0.168	0.000	0.000	0.541	0.000	0.237	1.331	0.313	0.000	5.242	5.069
Pdensi_DN54193_c0_g1	FC_3_1	FC_3_3	152.193403437753	21.8618624868036	87.0276329622781	2.80144903734308	0.496344329752528	5.64416448303108	1.6598533108666e-08	1.74066761069696e-06	6.387	4.651	2.959	4.978	3.334	2.562	0.999	1.360	1.623	0.463	0.350	0.563	3.787	1.686	2.492	1.038	0.174	0.000	0.763	0.046	0.680	0.000	0.000	0.080	0.000	0.000	0.000
Pdensi_DN26214_c2_g2	FC_3_1	FC_3_3	0	64.6130982405989	32.3065491202995	-8.65661070465129	1.53685987293518	-5.63266102336215	1.7745003065587e-08	1.84787274932436e-06	2.044	0.739	0.524	0.000	0.000	0.000	0.751	1.073	2.033	0.806	1.260	2.001	2.633	1.179	1.508	3.969	5.106	3.316	0.378	4.333	1.470	0.516	2.482	1.370	8.500	3.065	2.482
Pdensi_DN23785_c2_g1d70477	FC_3_1	FC_3_3	0	81.4929532237304	40.7464766118652	-8.99225438018793	1.59646547554708	-5.63260184321021	1.77510954345151e-08	1.84787274932436e-06	0.000	0.000	0.334	0.000	0.000	0.000	0.367	0.698	0.000	3.145	0.836	1.172	0.735	0.000	0.000	0.596	0.000	0.405	0.000	0.000	0.000	1.008	0.404	0.000	0.976	0.374	0.808
Pdensi_DN41190_c0_g1d512886	FC_3_1	FC_3_3	1.94772822346126	345.42705221925	173.687390221356	-7.4528278757751	1.32338682691158	-5.63163220625969	1.7851205580759e-08	1.85489065461315e-06	0.388	0.000	0.000	0.000	0.000	0.139	2.259	5.362	2.252	10.026	10.532	1.553	0.498	0.000	0.865	0.000	3.477	5.348	0.383	9.739	14.238	0.209	0.081	3.142	0.000	0.000	0.000
Pdensi_DN20122_c3_g1	FC_3_1	FC_3_3	59.1112391625591	249.73079245948	154.421015811019	-2.07782140756656	0.369022959090175	-5.6306019893435	1.79581709720329e-08	1.86259391577206e-06	0.083	0.207	1.110	1.294	1.172	1.717	3.937	6.531	5.133	6.227	4.278	5.270	0.156	0.905	0.462	0.780	1.291	1.539	1.237	1.256	2.705	0.162	0.763	0.567	0.000	0.000	0.000
Pdensi_DN48872_c0_g1	FC_3_1	FC_3_3	0	67.2827998878685	33.6413999439343	-8.71580879402585	1.54879569610618	-5.62747482830578	1.82866837910293e-08	1.89320569014645e-06	1.345	0.292	1.079	0.000	0.000	0.000	1.189	1.976	0.321	0.954	2.372	0.949	0.596	0.931	0.298	0.722	3.170	0.328	0.595	1.245	0.774	1.634	0.327	0.541	0.000	0.000	0.000
Pdensi_DN26254_c2_g1	FC_3_1	FC_3_3	121.174978730569	908.117086533434	514.646032632001	-2.90627870562429	0.516619989621027	-5.62556378771991	1.84903061895113e-08	1.91079969281554e-06	1.029	1.393	1.581	4.322	1.681	2.622	10.982	7.698	19.978	24.582	9.871	22.686	1.728	1.372	1.983	3.007	1.430	1.559	2.850	0.780	2.925	0.265	0.530	0.283	2.936	1.351	10.469
Pdensi_DN19910_c0_g1d219267	FC_3_1	FC_3_3	3697.06193582321	15100.1321534507	9398.59704463696	-2.03005902145693	0.361027731489281	-5.62300024178948	1.87669138767142e-08	1.93585834887546e-06	125.624	122.198	236.276	60.764	68.801	130.337	93.522	145.778	105.380	317.218	259.355	376.203	436.978	112.720	425.930	284.324	599.195	763.079	827.663	639.200	390.545	87.394	911.119	715.557	1011.225	198.818	111.954
Pdensi_DN13520_c0_g1d7442	FC_3_1	FC_3_3	75.3521701915431	1.92224318695226	38.6372066892477	5.31697787096736	0.945774035475234	5.62182685454636	1.88948593051729e-08	1.94551896156022e-06	0.547	1.142	0.935	2.016	1.929	1.434	0.530	0.315	0.921	0.000	0.038	0.072	0.606	1.289	0.852	0.055	0.000	0.152	0.000	0.000	0.000	0.000	0.000	0.000	0.000	0.000	0.000
Pdensi_DN18962_c1_g1	FC_3_1	FC_3_3	14.3079098172234	503.612813089143	258.960361453183	-5.13286793011055	0.913284868637952	-5.62022661972443	1.90707138742187e-08	1.95652419699805e-06	0.185	0.022	0.041	0.051	0.147	0.787	1.530	2.834	1.042	8.524	14.501	8.985	0.083	0.135	0.468	0.000	0.023	0.039	0.516	0.535	0.015	0.678	1.572	220.448	0.048	0.080	0.110
Pdensi_DN26701_c0_g1d140314	FC_3_1	FC_3_3	75.4530544182283	0	37.7265272091141	8.51118678177661	1.51501666572564	5.61788327107284	1.93311019699719e-08	1.97844457713789e-06	0.772	1.841	1.856	2.153	2.439	0.843	0.687	0.810	0.917	0.000	0.000	0.000	0.000	0.178	1.377	1.246	1.665	0.000	0.342	0.000	0.222	0.000	0.000	0.000	0.000	0.000	0.000
Pdensi_DN26820_c3_g1	FC_3_1	FC_3_3	12.4780758141173	96.4641644753206	54.4711201447189	-2.95045573781277	0.526125936862776	-5.60788877926448	2.04809565932187e-08	2.08986797007135e-06	0.844	0.452	2.229	0.278	0.370	0.228	0.706	2.333	1.096	1.505	2.197	2.392	2.519	0.890	1.126	2.420	3.351	2.933	3.902	2.929	1.812	1.407	2.796	0.673	7.064	3.796	1.424
Pdensi_GG_74971_c0_g1	FC_3_1	FC_3_3	15.1170691377518	94.9227511258449	55.0199101317984	-2.65169342087166	0.473509723286826	-5.60008230129926	2.1425006107441e-08	2.17836253852967e-06	0.000	0.174	0.054	0.406	0.388	0.294	0.886	1.342	0.882	1.572	2.390	2.048	0.000	0.680	0.241	0.145	0.118	0.267	0.484	0.874	1.496	0.730	0.860	0.000	0.000	0.000	0.000
Pdensi_DN20315_c0_g1d412030	FC_3_1	FC_3_3	31.9205852463561	256.395035986913	144.157810616635	-3.00263270034986	0.53627722239672	-5.59903082762036	2.15553467964657e-08	2.18769417737153e-06	1.151	2.146	5.013	0.394	0.623	1.212	1.154	4.320	2.202	4.830	5.363	6.012	5.310	1.643	6.190	3.334	2.960	8.297	3.237	6.054	4.438	0.845	3.137	1.057	13.789	18.445	7.875
Pdensi_DN22801_c1_g1	FC_3_1	FC_3_3	78.0429019540085	6.3569852740157	42.1999436140121	3.61748617075673	0.646465283640235	5.59579340500193	2.19615095926815e-08	2.2209702054032e-06	1.396	1.188	0.654	1.615	1.546	2.343	0.861	0.546	0.461	0.123	0.166	0.125	1.430	2.476	1.744	0.333	0.203	0.000	0.030	0.031	0.113	0.197	0.194	0.481	0.000	0.000	0.000
Pdensi_DN15418_c0_g2d466840	FC_3_1	FC_3_3	80.3982657245646	548.067047460753	314.232656592659	-2.77053222161753	0.495269841747604	-5.59398531483658	2.21915733021151e-08	2.23626415581207e-06	0.038	0.427	0.132	2.905	2.102	0.791	6.877	7.063	6.236	13.641	10.421	10.614	0.399	0.861	0.277	0.719	1.883	1.681	3.382	7.091	5.398	2.149	1.184	1.233	0.000	0.000	0.000
Pdensi_DN8771_c0_g1d47884	FC_3_1	FC_3_3	444.733008278102	11.7382774883727	228.235642883238	5.23941840135721	0.936959855311861	5.59193477890609	2.24553175656636e-08	2.25882976377723e-06	0.817	3.193	0.428	6.535	3.720	20.622	3.205	0.447	0.000	0.201	0.488	0.051	1.480	18.231	11.094	0.039	0.142	0.000	0.000	0.050	0.000	0.000	0.000	0.000	0.000	0.000	0.000
Pdensi_DN18274_c1_g7	FC_3_1	FC_3_3	72.5797782839512	419.259437008219	245.919607646085	-2.52892616000998	0.452548324201172	-5.58819030978401	2.29448116523142e-08	2.29991332912083e-06	0.352	1.524	0.705	0.891	2.565	1.724	4.295	9.045	15.049	7.890	9.335	9.324	1.174	2.436	0.979	2.204	3.405	0.859	0.583	1.426	1.262	0.000	0.000	0.000	1.307	3.554	3.398
Pdensi_DN24663_c0_g2d555148	FC_3_1	FC_3_3	344.876101110637	31.9694807858954	188.422790948266	3.42792460576207	0.614960166566344	5.57422218889726	2.48638234204959e-08	2.47477922445335e-06	24.572	6.178	3.714	7.673	9.655	7.289	4.717	1.449	0.624	0.719	1.138	0.194	6.648	4.665	3.498	5.921	4.232	2.250	1.576	3.097	2.755	1.173	24.990	32.743	0.126	1.241	1.475
Pdensi_DN18533_c0_g1d479350	FC_3_1	FC_3_3	24.0222096136158	111.687791899143	67.8550007563795	-2.21628322179577	0.397748619313892	-5.57207018246553	2.51729966435733e-08	2.5011642584527e-06	0.084	0.069	0.590	0.524	0.648	0.532	0.859	2.796	3.785	2.034	2.689	2.342	0.078	0.374	0.183	0.781	1.602	0.213	1.487	0.807	0.492	0.520	0.534	0.430	0.198	0.000	0.079
Pdensi_DN16057_c0_g1d183538	FC_3_1	FC_3_3	9.82935964649875	123.295968516466	66.5626640814826	-3.64812168707295	0.655587284276036	-5.56466205884632	2.62660930157884e-08	2.60521070132472e-06	0.228	0.486	0.206	0.239	0.177	0.281	0.923	2.815	1.641	1.479	4.153	2.194	0.343	0.330	0.276	0.529	0.893	0.245	0.985	5.239	1.626	7.617	10.507	1.289	9.815	11.518	2.293
Pdensi_DN22021_c1_g2d66884	FC_3_1	FC_3_3	0	58.8595191337647	29.4297595668824	-8.52203695344974	1.5343451054811	-5.55418525011531	2.78909574998462e-08	2.76154551971426e-06	1.161	0.419	0.000	0.000	0.000	0.000	1.278	0.000	0.000	0.914	0.973	1.817	2.131	0.446	0.000	1.041	0.828	0.470	0.000	0.893	1.113	1.757	0.938	9.326	5.103	0.871	0.471
Pdensi_DN22469_c5_g3	FC_3_1	FC_3_3	201.436701180092	11.1220479967283	106.27937458841	4.17584443801112	0.752096954951922	5.55226877401473	2.8198558061116e-08	2.78229042267714e-06	9.370	9.419	5.942	3.446	4.478	6.315	1.344	0.666	0.659	0.454	0.081	0.168	9.203	9.390	8.159	6.866	0.512	0.324	0.074	0.045	0.165	0.019	0.032	0.000	0.024	0.043	0.000
Pdensi_DN31641_c0_g1d235104	FC_3_1	FC_3_3	131.993782726032	4.79707345840104	68.3954280922163	4.77489505935102	0.860300507653661	5.55026414243764	2.85238295302942e-08	2.80949816765922e-06	0.555	0.554	0.128	1.145	3.457	4.688	0.187	0.468	0.466	0.135	0.114	0.050	0.629	1.405	1.257	0.175	0.414	0.130	0.988	8.369	9.442	1.008	0.095	0.053	0.000	0.000	0.000
Pdensi_DN22331_c0_g3d424292	FC_3_1	FC_3_3	87.4361420942414	379.915931204973	233.676036649607	-2.12003280563469	0.382201979587742	-5.54689122207436	2.90793527465365e-08	2.85925129761179e-06	0.558	0.611	0.231	2.362	2.502	1.406	2.473	3.735	6.402	9.636	5.825	8.530	0.339	1.951	0.644	1.175	2.694	1.498	3.708	6.199	4.808	3.773	1.034	0.221	2.237	5.594	6.790
Pdensi_DN15712_c0_g1d468021	FC_3_1	FC_3_3	178.171425237452	26.1828233107198	102.177124274086	2.77113315181309	0.500112037541773	5.54102469805404	3.00706797880826e-08	2.94143094327082e-06	0.000	0.068	0.063	3.300	4.451	4.872	1.420	0.790	1.482	0.333	0.520	0.788	1.689	3.203	2.599	0.860	1.501	0.635	1.079	0.552	1.949	0.048	0.078	0.000	0.000	0.107	0.152
Pdensi_DN27624_c0_g1d195238	FC_3_1	FC_3_3	100.394168601064	0	50.1970843005322	8.92374639999502	1.61072066348233	5.54021973040448	3.02092358241659e-08	2.94482952791792e-06	0.099	0.428	0.395	0.752	2.275	3.996	0.000	0.621	0.000	0.000	0.000	0.000	0.220	1.599	1.106	0.000	0.000	0.000	0.000	0.000	0.000	0.000	0.000	0.000	0.000	1.445	1.310
Pdensi_GG_18916_c0_g1	FC_3_1	FC_3_3	9300.28689034643	46694.0279275139	27997.1574089302	-2.32787217102916	0.420375540242042	-5.53760137825533	3.06642201943936e-08	2.98405466296522e-06	336.529	452.630	837.671	114.608	183.367	354.051	315.148	529.386	465.466	842.310	1004.929	1105.871	1305.968	494.637	1995.779	700.239	1299.400	2505.438	1948.186	1765.678	1250.790	223.559	1789.153	1653.273	48927.946	11757.830	6856.716
Pdensi_DN18751_c0_g1d59633	FC_3_1	FC_3_3	17.2531228933332	108.471247115762	62.8621850045477	-2.64975549069369	0.478605777591523	-5.53640514752662	3.08742919655854e-08	2.99935287735535e-06	1.197	0.613	0.600	0.334	0.354	0.520	1.916	1.335	2.443	2.475	2.529	1.892	0.532	0.484	0.214	1.719	0.280	0.265	0.385	0.025	0.121	0.063	0.518	0.086	0.000	1.373	0.000
Pdensi_DN18842_c0_g1	FC_3_1	FC_3_3	277.611075117118	63.4468306799601	170.528952898539	2.12731815413194	0.384619713393698	5.5309649507081	3.18473961391866e-08	3.0885985855737e-06	1.200	4.795	2.713	6.690	7.398	5.724	6.139	2.905	3.332	1.312	1.883	0.852	1.942	4.230	5.287	0.768	0.306	0.232	0.126	0.021	0.053	0.028	0.000	0.000	0.000	0.000	0.000
Pdensi_GG_55579_c1_g1	FC_3_1	FC_3_3	701.564976617153	161.140939243809	431.352957930481	2.12207216830257	0.384727945623533	5.51577339894897	3.47249451025357e-08	3.33912717872417e-06	4.263	18.554	3.753	12.703	13.470	23.239	8.075	6.128	8.708	3.092	4.336	2.809	7.934	21.380	23.481	3.934	0.603	0.228	0.207	0.000	0.043	0.000	0.000	0.000	0.000	0.000	0.000
Pdensi_DN13254_c0_g1d522381	FC_3_1	FC_3_3	0	73.8960772470103	36.9480386235051	-8.85063574687971	1.60528793372485	-5.51342569824409	3.51915643334123e-08	3.37827108441931e-06	0.000	0.000	0.718	0.000	0.000	0.000	0.000	1.172	0.407	2.087	0.580	1.983	1.434	1.964	2.521	2.293	1.285	3.453	2.673	2.083	1.455	0.000	0.000	0.000	1.016	1.673	0.000
Pdensi_DN21736_c0_g4	FC_3_1	FC_3_3	102.961047913325	6.29867363028211	54.6298607718033	4.02523023142068	0.73059949744056	5.50948946108214	3.59875939203337e-08	3.44885161060171e-06	0.632	0.974	0.495	2.378	1.734	3.168	0.817	0.238	0.026	0.103	0.247	0.079	0.723	2.169	1.233	0.351	0.206	0.125	0.239	0.154	0.182	0.000	0.190	2.379	0.104	0.012	0.026
Pdensi_DN23589_c3_g1	FC_3_1	FC_3_3	52.6787807524591	336.330290939233	194.504535845846	-2.6751327442204	0.486407874705028	-5.49977268736176	3.80281176021373e-08	3.62602894796581e-06	0.540	1.072	0.875	1.188	1.997	0.610	2.987	5.521	5.390	6.555	8.124	6.666	0.562	1.585	0.400	1.307	2.078	2.625	0.658	0.448	0.389	0.335	0.187	0.184	1.753	7.018	7.749
Pdensi_DN20394_c0_g1d412105	FC_3_1	FC_3_3	51.0342608416827	261.456988068371	156.245624455027	-2.35759176387153	0.428865297093115	-5.49727800279363	3.85698401008318e-08	3.66921303682166e-06	2.372	2.933	6.892	1.423	1.424	0.816	4.079	5.623	6.435	4.395	4.706	7.380	10.568	5.594	5.917	11.829	9.824	19.611	14.726	9.211	4.602	3.979	13.353	8.342	14.704	13.615	13.625
Pdensi_DN19470_c0_g1d484139	FC_3_1	FC_3_3	704.650423052839	81.779947526306	393.215185289573	3.1073859357437	0.565383313284882	5.49606941472991	3.88349695305447e-08	3.68438655743465e-06	0.072	0.311	0.252	5.722	24.206	20.030	5.979	5.621	3.541	1.561	1.823	1.799	6.953	17.002	13.560	2.440	5.036	3.022	4.043	6.338	4.573	3.464	0.333	0.000	0.000	0.000	0.000
Pdensi_DN18710_c1_g1	FC_3_1	FC_3_3	792.098486456887	119.072736012385	455.585611234636	2.73351608059657	0.497569314628022	5.49373926452864	3.93511347813278e-08	3.72429852583287e-06	1.216	2.624	0.902	8.475	20.504	26.834	6.706	7.519	3.578	2.943	2.692	1.925	6.999	18.084	14.480	1.759	3.182	0.878	0.920	3.029	1.376	3.862	6.974	4.223	2.264	3.318	3.026
Pdensi_GG_54298_c0_g1	FC_3_1	FC_3_3	0	51.9851696925261	25.9925848462631	-8.34313286510956	1.51870635390094	-5.49357869194359	3.93869481351521e-08	3.72429852583287e-06	0.000	0.175	0.161	0.000	0.000	0.000	0.000	1.690	1.147	1.141	0.815	1.329	0.000	0.000	0.000	0.000	1.041	0.197	0.000	0.560	0.462	0.000	2.166	0.000	0.480	0.905	0.389
Pdensi_DN21656_c0_g1d189843	FC_3_1	FC_3_3	7.63882161660846	185.701199192635	96.6700104046215	-4.59600454717072	0.836984623297581	-5.49114573821347	3.9933465659095e-08	3.76969258020482e-06	0.093	0.000	0.325	0.059	0.112	0.352	1.585	1.071	8.119	2.618	2.779	6.258	0.104	0.000	0.471	0.168	0.409	2.031	0.684	0.108	1.200	0.000	0.400	2.166	0.072	0.105	3.935
Pdensi_DN5560_c0_g1d449466	FC_3_1	FC_3_3	216.91139448293	18.0714420631364	117.491418273033	3.58117317367693	0.654698937497215	5.4699541553665	4.50152002864442e-08	4.20740094407105e-06	0.236	2.044	0.472	4.940	6.441	4.128	1.838	1.731	1.397	0.278	0.747	0.139	0.658	2.590	1.978	0.847	0.511	0.000	0.393	0.000	0.169	0.000	0.000	0.000	0.000	0.000	0.000
Pdensi_DN20543_c0_g1d220144	FC_3_1	FC_3_3	0	49.2995271249208	24.6497635624604	-8.26702918285775	1.51195395853295	-5.46777839113517	4.55711128391847e-08	4.23841232101361e-06	0.258	0.000	0.777	0.000	0.000	0.000	0.285	0.271	0.616	0.916	1.302	0.911	0.000	0.298	0.000	0.000	0.000	0.629	0.000	0.598	1.114	26.731	26.083	1.038	0.000	0.290	0.000
Pdensi_DN22144_c3_g2	FC_3_1	FC_3_3	0	49.3375748178121	24.6687874089061	-8.26810129193341	1.5169484051823	-5.45048286658094	5.02332423617047e-08	4.64915623515327e-06	1.415	0.130	0.000	0.000	0.000	0.000	0.026	0.687	1.070	0.867	1.335	0.934	0.012	0.422	0.000	0.190	0.000	2.904	0.000	0.979	1.402	0.985	2.901	2.235	2.384	0.389	0.100
Pdensi_DN18670_c0_g1d532266	FC_3_1	FC_3_3	403.794828104916	64.9761701150298	234.385499109973	2.63506488981097	0.484050084051207	5.44378562597711	5.21599884791196e-08	4.81961691591917e-06	1.574	0.981	0.689	12.386	11.022	5.611	3.128	1.699	2.573	0.919	2.063	1.154	1.361	4.551	0.283	0.256	0.242	0.079	0.036	0.000	0.180	0.000	0.000	0.000	0.000	0.000	0.000
Pdensi_GG_98981_c0_g1	FC_3_1	FC_3_3	9.11953456537497	395.946173293841	202.532853929608	-5.43724822661187	0.999131200913701	-5.44197621057127	5.26927137525685e-08	4.85303315265945e-06	0.139	0.000	0.000	0.176	0.000	0.456	12.991	2.042	17.237	7.545	10.554	7.053	0.155	0.000	0.000	0.000	0.300	0.170	0.000	0.161	0.200	1.484	18.732	113.889	0.000	0.313	0.000
Pdensi_DN19471_c0_g1d358612	FC_3_1	FC_3_3	25.3144641382786	158.638706122358	91.9765851303181	-2.64492852663965	0.486206959895431	-5.43992321131828	5.33035411353119e-08	4.90133404014714e-06	0.156	0.703	1.298	0.470	0.617	0.711	1.343	2.354	6.175	2.531	2.940	4.536	0.400	0.524	0.550	0.797	0.762	1.379	1.104	0.775	3.896	0.626	0.452	0.060	0.101	0.022	0.000
Pdensi_DN37858_c0_g1d32958	FC_3_1	FC_3_3	0	51.0539230984885	25.5269615492443	-8.31688070437712	1.53018572228094	-5.43520997698223	5.47319409144289e-08	5.01641669764008e-06	0.486	0.791	0.977	0.000	0.000	0.000	0.538	0.767	1.160	0.863	0.921	1.431	1.080	0.562	2.431	3.703	5.219	13.348	11.845	2.536	0.350	1.109	1.778	0.489	2.513	0.547	0.000
Pdensi_DN14176_c0_g1d107534	FC_3_1	FC_3_3	144.353674830441	1128.51159558115	636.432635205793	-2.96725308292399	0.54604326877205	-5.43409882077073	5.50740545124505e-08	5.03151595605373e-06	0.655	7.594	1.321	4.434	4.798	1.217	5.093	9.321	3.413	17.814	34.959	19.068	1.046	2.253	0.585	0.227	0.702	4.790	0.154	0.358	0.138	0.087	2.078	0.118	0.509	0.453	0.254
Pdensi_DN36968_c2_g3	FC_3_1	FC_3_3	48.6348886354905	285.701204991305	167.168046813398	-2.55227337442685	0.471005414710519	-5.41877714080099	6.00080626531774e-08	5.44719588250458e-06	2.965	2.222	2.304	0.784	0.900	1.744	1.930	2.722	2.309	6.082	5.178	6.791	5.688	2.151	5.413	4.041	6.425	11.120	13.139	8.112	6.134	1.282	12.297	12.080	12.810	4.111	2.163
Pdensi_DN14611_c1_g1	FC_3_1	FC_3_3	0	77.2502328997544	38.6251164498772	-8.91427785338455	1.64551972735633	-5.41730233019212	6.05049828021502e-08	5.48352986309455e-06	0.290	1.885	1.745	0.000	0.000	0.000	0.000	3.346	1.037	1.028	0.730	3.067	0.962	0.668	2.891	6.231	9.003	5.648	9.308	4.023	2.502	0.440	1.410	1.166	11.509	1.303	1.757
Pdensi_DN24079_c0_g1d192014	FC_3_1	FC_3_3	1030.79384305118	12.1660340002636	521.479938525722	6.40275760458351	1.18364245371979	5.40936799323291	6.32475501030647e-08	5.70474802471744e-06	0.000	0.158	0.362	1.210	7.920	61.459	2.392	3.169	0.000	0.213	0.486	0.088	2.989	11.599	17.369	1.542	0.325	0.367	0.000	0.171	0.107	0.222	1.197	1.208	0.000	0.000	0.292
Pdensi_DN23194_c0_g3d128592	FC_3_1	FC_3_3	682.785216537212	76.2667542702292	379.525985403721	3.16166738226617	0.58456234126022	5.40860599307533	6.35171924676558e-08	5.71997523406346e-06	0.746	3.326	1.117	20.001	24.222	5.188	9.624	3.022	3.237	1.644	2.004	1.210	1.455	4.583	1.148	0.000	0.000	0.000	0.000	0.325	0.000	0.000	0.000	0.000	0.000	0.000	0.000
Pdensi_DN14937_c1_g1	FC_3_1	FC_3_3	259.114803081596	32.2215618634922	145.668182472544	3.01039582037705	0.556918056480012	5.40545558785468	6.46438676551072e-08	5.81221107376364e-06	9.603	11.970	11.715	5.037	4.044	9.148	2.902	1.237	5.290	0.557	0.515	0.966	7.516	9.341	10.356	3.690	1.086	2.510	1.350	0.237	1.168	3.888	14.021	8.424	0.000	0.000	0.041
Pdensi_GG_47596_c0_g1	FC_3_1	FC_3_3	53.9499067098898	0	26.9749533549449	8.02763060765774	1.48547656934915	5.40407756897505	6.51427512072751e-08	5.84779880853409e-06	0.928	1.258	0.233	1.174	1.129	1.510	0.514	0.487	1.106	0.000	0.000	0.000	0.772	1.339	0.258	1.454	0.000	0.566	0.000	0.538	0.667	2.821	5.091	6.066	0.685	0.521	0.842
Pdensi_DN22306_c0_g2	FC_3_1	FC_3_3	2120.86952659214	9677.32587945744	5899.09770302479	-2.18986546405621	0.406135229420698	-5.39196136020947	6.96927563767417e-08	6.23651236636919e-06	86.578	100.454	166.899	28.334	43.552	77.063	63.935	106.252	87.623	163.315	200.141	247.878	289.451	106.194	445.023	181.573	334.382	615.857	491.378	362.347	278.671	43.805	413.414	526.965	12713.410	2630.803	1594.574
Pdensi_DN21243_c0_g1	FC_3_1	FC_3_3	0	58.9548534887797	29.4774267443899	-8.52527781594929	1.58229607834114	-5.38791565791346	7.12794857923514e-08	6.34846208311345e-06	0.000	0.000	0.000	0.000	0.000	0.000	0.681	2.151	1.950	0.968	2.070	0.724	0.000	0.000	0.000	0.367	0.880	0.000	7.246	51.489	1.472	13.707	1.749	0.000	0.607	0.460	0.000
Pdensi_DN18661_c2_g3	FC_3_1	FC_3_3	751.929692113798	3324.90668729351	2038.41818970365	-2.14453158309284	0.398071497576624	-5.3873025226581	7.15229912476615e-08	6.36016518094801e-06	0.518	37.740	10.539	10.934	23.646	18.883	26.095	50.522	35.531	53.414	105.476	52.955	2.022	32.178	14.142	0.795	14.057	10.074	6.482	62.362	27.815	2.917	8.362	3.020	0.105	0.580	0.135
Pdensi_DN21067_c1_g2	FC_3_1	FC_3_3	638.213430453811	34.4083734159807	336.310901934896	4.21432295526124	0.783050480848109	5.38193010327608	7.36913808994753e-08	6.54273365250521e-06	5.119	4.650	3.048	4.524	18.044	22.355	1.527	2.630	3.094	0.215	1.074	0.909	7.002	11.857	13.397	1.426	0.998	0.340	0.117	0.099	0.146	0.000	0.435	0.087	0.000	0.000	0.000
Pdensi_GG_50969_c0_g1	FC_3_1	FC_3_3	13962.3579332266	2832.22033751107	8397.28913536883	2.30156667426218	0.427723886258323	5.3809636267827	7.40881649145123e-08	6.56768429415616e-06	4.409	9.554	11.721	142.465	386.380	456.115	114.391	113.910	95.745	50.046	62.249	66.844	185.579	352.477	346.614	82.712	189.714	190.813	253.617	199.870	234.002	85.752	8.420	0.385	0.000	0.430	0.000
Pdensi_DN18500_c0_g1d354780	FC_3_1	FC_3_3	215.687469601954	1121.71056880849	668.699019205221	-2.37806578654968	0.442696873254956	-5.37177000836896	7.79675125075389e-08	6.89004494486404e-06	13.478	9.047	22.337	3.497	3.788	7.847	6.376	7.479	7.937	22.642	18.144	29.903	34.894	7.877	38.597	19.297	32.069	69.349	64.786	31.075	40.958	4.755	61.562	77.678	71.458	19.556	25.956
Pdensi_DN17972_c0_g1d114096	FC_3_1	FC_3_3	274.3252678028	8.74930413824988	141.537285970525	4.96311765248078	0.924401366039488	5.3690072676383	7.91712294280441e-08	6.97469026455071e-06	15.697	15.870	9.263	4.499	7.905	7.079	1.216	0.803	0.831	0.217	0.351	0.000	9.886	13.035	11.432	1.566	0.818	0.310	0.316	0.000	0.044	3.624	1.214	1.507	1.053	0.347	1.743
Pdensi_GG_115089_c0_g1	FC_3_1	FC_3_3	27.1552610111241	236.321448810083	131.738354910603	-3.1190363935389	0.581429316095088	-5.36442918717365	8.12056092476507e-08	7.1267977886111e-06	1.875	2.955	4.159	0.290	0.856	0.777	1.200	7.201	0.961	3.880	7.246	3.917	6.878	2.740	6.147	3.317	3.258	7.730	5.084	6.549	2.984	0.181	5.701	2.839	14.072	20.242	6.222
Pdensi_DN26891_c0_g1d24337	FC_3_1	FC_3_3	127.696979575217	660.836254425059	394.266617000138	-2.37061577269765	0.441997900725875	-5.36340957458054	8.16655431871968e-08	7.15001994935559e-06	6.538	5.755	6.972	1.545	3.983	3.525	3.598	6.005	3.903	10.620	15.396	15.820	10.343	6.127	14.438	12.457	23.158	19.340	19.969	16.962	6.466	1.854	25.751	13.948	42.490	12.879	6.958
Pdensi_DN27861_c0_g1	FC_3_1	FC_3_3	212.832749317141	1201.98165598956	707.407202653349	-2.49723737978599	0.465952800716545	-5.35942133182958	8.34889387976846e-08	7.29839977464998e-06	0.339	2.032	1.638	2.434	8.554	4.231	7.226	20.944	32.929	23.211	25.339	27.502	14.248	12.017	7.271	7.415	18.081	13.002	14.949	29.695	11.071	8.468	7.951	4.016	0.000	0.054	0.058
Pdensi_DN10409_c0_g1	FC_3_1	FC_3_3	620.001560540529	34.7354902117832	327.368525376156	4.15625320455429	0.776037849491178	5.35573517100926	8.52092376346951e-08	7.43732444302583e-06	60.994	25.142	12.784	28.977	12.686	3.253	5.891	0.696	0.591	0.978	0.838	0.391	31.539	11.864	5.721	4.156	1.249	0.405	0.000	0.384	0.000	0.000	0.000	0.000	0.000	0.000	0.000
Pdensi_DN21388_c0_g1	FC_3_1	FC_3_3	13871.1280299267	1566.5459473488	7718.83698863775	3.14647942317606	0.587644092038137	5.35439642090685	8.58424767694783e-08	7.48108613984575e-06	6.022	14.839	12.189	109.231	325.890	537.075	79.281	84.300	63.097	16.790	38.044	44.181	142.368	258.588	359.824	41.148	78.976	63.680	180.964	124.848	121.320	172.287	25.240	12.365	0.000	0.000	0.000
Pdensi_DN19175_c0_g1d286055	FC_3_1	FC_3_3	13.6540304629183	89.8945237067725	51.7742770848454	-2.71936377807771	0.508250889636393	-5.35043584483082	8.77426547099532e-08	7.62326458241115e-06	0.016	0.211	0.028	0.330	0.406	0.244	0.616	1.907	1.264	1.965	1.511	2.175	0.052	0.303	0.093	0.192	0.270	0.540	2.887	8.551	4.080	9.291	0.339	0.072	0.000	0.000	0.000
Pdensi_DN15165_c2_g1	FC_3_1	FC_3_3	14.6233210254031	121.693375719934	68.1583483726685	-3.06010626568915	0.573154543819874	-5.33905959341196	9.34299326124939e-08	8.10497522452176e-06	0.000	0.031	0.000	0.471	0.346	0.248	0.473	1.158	1.585	1.787	3.824	2.119	0.320	0.265	0.032	0.157	0.064	0.072	0.066	0.302	0.248	0.043	1.187	0.117	1.610	4.717	2.031
Pdensi_DN20721_c0_g3	FC_3_1	FC_3_3	60.2238280428719	487.321594069116	273.772711055994	-3.01464290968006	0.565086615108119	-5.33483333188357	9.56323568699341e-08	8.26641868275459e-06	3.426	5.206	6.427	0.549	1.304	2.354	3.169	8.303	5.785	9.964	10.118	10.736	9.485	5.186	9.058	7.063	5.971	12.777	10.865	6.766	6.693	1.141	7.195	2.559	17.864	15.905	6.139
Pdensi_GG_35684_c0_g1	FC_3_1	FC_3_3	507.760361045816	72.1065360698416	289.933448557829	2.8158757480407	0.527847543663584	5.33463834746072	9.57351723248974e-08	8.26641868275459e-06	0.541	8.157	2.173	6.649	12.783	16.397	4.684	3.231	2.357	0.960	2.340	1.286	2.814	4.098	10.272	1.021	2.489	1.032	0.321	0.355	0.336	61.108	8.037	4.775	0.000	0.000	0.000
Pdensi_DN12629_c0_g1d459686	FC_3_1	FC_3_3	352.389837256675	0	176.194918628337	10.7349682075959	2.01241319132344	5.33437579016075	9.58737880856721e-08	8.26641868275459e-06	0.000	0.000	0.000	0.139	3.154	20.860	0.202	0.692	0.043	0.000	0.000	0.000	1.027	7.819	1.121	0.000	0.081	0.000	0.000	0.000	0.106	0.000	0.000	0.000	0.000	0.000	0.000
Pdensi_GG_30920_c0_g1	FC_3_1	FC_3_3	314.481058305971	27.6382115322766	171.059634919124	3.50549991845258	0.658264628663373	5.32536576599992	1.00750096238186e-07	8.66053933329882e-06	0.434	0.518	0.209	4.469	7.522	10.175	2.863	2.065	1.012	0.534	1.022	0.224	10.666	7.705	6.525	2.850	4.877	1.402	12.834	8.918	3.094	4.573	54.273	135.020	0.000	0.000	0.000
Pdensi_DN29384_c0_g1d502499	FC_3_1	FC_3_3	0	44.1770934484568	22.0885467242284	-8.10862803318814	1.5243611890679	-5.31936137664743	1.04132119146578e-07	8.91390246971724e-06	0.774	0.000	0.000	0.000	0.000	0.000	0.000	0.000	0.924	0.914	0.973	0.908	0.852	0.000	0.427	1.041	0.000	0.940	0.000	1.340	0.000	0.000	0.000	0.000	0.000	1.569	0.471
Pdensi_DN37069_c0_g1d569729	FC_3_1	FC_3_3	8.07936983761645	324.228571795826	166.153970816721	-5.33291059777303	1.00380793122359	-5.31268027666657	1.08024472041938e-07	9.18839639704249e-06	0.000	0.172	0.954	0.402	0.193	0.000	2.999	3.526	10.814	4.873	6.224	9.327	0.000	0.000	0.000	3.414	9.123	8.343	5.838	3.497	5.118	0.000	0.388	0.000	0.000	0.000	0.000
Pdensi_DN17972_c1_g3	FC_3_1	FC_3_3	105.86273940521	598.336369431998	352.099554418604	-2.4975922129916	0.470299484278306	-5.31064204083543	1.09239705771594e-07	9.27785249587671e-06	3.184	4.807	9.305	1.191	2.733	3.539	4.476	13.798	8.672	10.563	14.995	12.387	13.482	7.130	12.446	7.422	5.640	10.998	7.605	13.056	8.575	2.851	8.306	2.449	112.798	112.667	52.191
Pdensi_DN8841_c0_g1d332009	FC_3_1	FC_3_3	236.827075141083	1067.07994747163	651.953511306356	-2.17204395543463	0.409421549308827	-5.30515298743169	1.12578538046585e-07	9.53288175751482e-06	1.591	17.580	3.347	6.395	7.912	2.777	13.651	6.879	11.975	24.314	18.566	24.517	4.133	5.882	4.389	3.152	5.082	2.276	1.384	0.110	1.731	0.000	0.019	0.000	0.147	0.053	0.019
Pdensi_GG_91584_c0_g1	FC_3_1	FC_3_3	55.9251205860388	0	27.9625602930194	8.07967975283619	1.52401912619522	5.30156059983805	1.14816922098688e-07	9.68709133176427e-06	1.832	2.441	0.987	0.893	1.368	1.692	0.313	0.148	0.000	0.000	0.000	0.000	2.056	4.555	2.042	1.641	0.000	0.172	0.000	0.000	0.000	0.000	0.000	0.000	0.000	0.000	0.000
Pdensi_DN38991_c0_g1d317594	FC_3_1	FC_3_3	136.891905555379	12.9895362883568	74.9407209218678	3.39460797159404	0.641014251360057	5.29568252872944	1.18572685656221e-07	9.95133542606516e-06	0.000	0.186	0.172	1.960	4.805	2.998	1.145	0.541	1.021	0.406	0.217	0.203	2.487	4.963	2.488	0.154	0.925	1.050	0.570	1.394	1.481	2.356	0.840	0.000	0.000	0.000	0.000
Pdensi_DN20964_c0_g2d17824	FC_3_1	FC_3_3	58.5374696067902	329.551560331526	194.044514969158	-2.49106737527341	0.471041483307149	-5.28842461556423	1.23374315056469e-07	1.03085690580467e-05	1.469	2.007	4.017	0.686	1.536	1.911	2.166	4.996	3.815	6.667	7.089	7.092	8.157	3.140	7.184	4.189	4.930	10.152	9.231	9.594	5.185	1.135	5.165	2.189	37.519	29.406	9.219
Pdensi_GG_125611_c1_g1	FC_3_1	FC_3_3	876.972279421807	82.8157345864412	479.894007004124	3.4038074683387	0.64428885184917	5.28304573107147	1.27053659252004e-07	1.05848198296669e-05	1.250	1.807	0.418	12.920	9.882	38.267	8.312	5.908	6.943	2.463	1.842	0.982	2.083	11.305	19.687	0.373	2.685	1.016	2.534	4.827	3.294	114.401	503.246	1144.893	27.449	51.239	36.277
Pdensi_DN14577_c1_g1	FC_3_1	FC_3_3	654.963215642105	126.501058958594	390.73213730035	2.37243572121372	0.449296736690393	5.28033152141175	1.28950350460008e-07	1.07270809134869e-05	5.707	7.372	5.440	7.815	17.302	21.109	6.882	5.638	4.893	2.881	2.524	2.583	13.080	17.275	20.176	6.482	8.160	4.163	6.876	4.666	4.845	2.754	16.374	54.287	0.000	0.000	0.077
Pdensi_DN1971_c0_g1d514643	FC_3_1	FC_3_3	55.9544220099744	0	27.9772110049872	8.0802497130046	1.53256540818287	5.27236858528941	1.34674265186836e-07	1.11704821068859e-05	0.146	0.000	0.000	0.928	1.956	1.119	0.326	0.307	0.000	0.000	0.000	0.000	0.163	1.522	0.653	0.000	0.316	0.000	0.486	0.509	0.000	0.000	0.000	0.000	0.000	0.000	0.000
Pdensi_DN22301_c1_g4	FC_3_1	FC_3_3	226.399652567636	20.8438502617539	123.621751414695	3.44442588217113	0.654272134946677	5.26451563224812	1.40559440168928e-07	1.16246345168279e-05	0.286	0.933	0.399	2.448	5.165	8.292	2.455	1.965	1.207	0.335	0.361	0.608	4.514	5.201	6.151	0.257	0.188	0.142	0.000	0.399	1.472	18.576	29.871	25.093	0.699	4.415	4.255
Pdensi_DN37389_c0_g1d509567	FC_3_1	FC_3_3	113.365505676118	14.4708725093957	63.918189092757	2.96581732212357	0.563835300462118	5.26007740149082	1.43994775750093e-07	1.1856893479544e-05	3.221	1.223	0.968	3.085	1.908	3.036	1.641	0.546	0.410	0.307	0.440	0.205	1.940	2.009	0.877	1.720	0.095	0.429	0.194	0.101	0.249	1.456	0.107	0.000	9.488	9.481	15.914
Pdensi_GG_147801_c0_g1	FC_3_1	FC_3_3	208.438560590153	1321.31624723817	764.877403914164	-2.66418875936478	0.507639496014641	-5.2481904585453	1.53600457092951e-07	1.26112421602193e-05	0.632	4.066	2.123	3.135	9.338	2.563	8.937	22.797	33.985	25.631	32.059	26.105	1.225	3.700	1.257	2.671	5.962	1.931	1.594	1.606	0.233	0.000	4.865	0.051	0.000	0.000	0.000
Pdensi_DN29666_c0_g1d502796	FC_3_1	FC_3_3	121.681239520283	22.9417431039968	72.3114913121397	2.40900461078678	0.459437639581085	5.24337669195608	1.57664190063622e-07	1.29261852009675e-05	1.552	1.938	2.625	2.876	3.039	2.739	1.991	1.125	1.130	0.562	0.302	0.563	1.862	1.930	1.467	2.141	1.033	1.463	0.794	0.138	0.000	0.000	0.293	0.000	0.000	0.000	0.000
Pdensi_DN26104_c0_g3	FC_3_1	FC_3_3	122.864215714457	21.7487959477463	72.3065058311018	2.49817289951544	0.477312208586741	5.23383407039221	1.66029510233599e-07	1.35532636454576e-05	3.082	3.451	1.363	3.892	2.264	2.578	2.438	1.231	0.975	0.390	0.527	0.456	2.818	4.067	1.900	1.167	0.259	0.105	0.248	0.039	0.143	0.000	0.000	0.716	0.000	0.000	0.000
Pdensi_DN24478_c0_g1d133775	FC_3_1	FC_3_3	2018.33966699068	57.4141637703577	1037.87691538052	5.13544808702046	0.981479301258049	5.23235495688794	1.67363968532508e-07	1.36425680901197e-05	26.488	65.048	37.614	4.294	60.044	77.277	3.543	10.696	5.204	0.291	2.486	0.881	18.321	85.452	111.451	11.123	7.001	5.012	2.043	0.084	1.870	0.029	0.000	0.040	0.000	0.007	0.000
Pdensi_DN21238_c0_g1d64938	FC_3_1	FC_3_3	67.1097903845086	363.387754219989	215.248772302249	-2.43512209957808	0.465428136834306	-5.23200448546365	1.67681680813889e-07	1.36488557809113e-05	6.542	5.213	2.808	0.851	1.611	2.257	3.540	3.730	1.907	8.217	6.755	7.995	13.285	2.825	9.243	4.821	8.152	17.401	9.347	10.106	5.922	1.633	18.250	22.869	19.804	4.066	2.467
Pdensi_GG_25439_c0_g1	FC_3_1	FC_3_3	128.446473630625	661.937129647336	395.19180163898	-2.36654076606331	0.45276593064681	-5.22685256525935	1.72419876907838e-07	1.40144259262024e-05	4.171	1.466	6.413	5.022	1.768	2.392	8.638	6.823	17.605	14.397	16.269	11.364	5.890	5.364	1.749	7.411	10.597	6.873	4.233	2.300	6.354	57.036	9.973	10.177	1.414	2.460	1.004
Pdensi_GG_142117_c0_g1	FC_3_1	FC_3_3	5207.59391964953	1178.77326971969	3193.18359468461	2.14341784766505	0.410274060786523	5.224356235332	1.74762044883998e-07	1.41644173370113e-05	0.504	0.831	0.936	60.489	130.748	175.654	47.101	54.167	40.187	20.558	25.796	28.208	60.753	112.613	93.222	17.570	43.753	27.416	70.527	68.978	65.386	82.480	5.642	0.273	0.104	0.000	0.000
Pdensi_DN17227_c0_g1	FC_3_1	FC_3_3	268.081449377142	38.5856606343276	153.333555005735	2.79867905628531	0.536013592715886	5.22128374040833	1.77687046809335e-07	1.43807373946945e-05	4.926	7.779	2.995	6.389	3.605	8.896	2.363	2.119	1.953	0.624	0.731	1.068	3.954	7.531	4.506	4.223	2.055	0.373	1.587	0.909	0.330	0.392	0.535	0.408	0.230	0.638	1.304
Pdensi_DN20611_c0_g2	FC_3_1	FC_3_3	2123.52539108942	244.705423936767	1184.1154075131	3.11725607040202	0.59735591594955	5.21842336732677	1.80452610983677e-07	1.45837584494985e-05	0.415	1.828	1.615	15.703	51.800	81.396	8.567	11.500	6.665	7.259	3.904	4.306	22.462	38.275	47.343	4.322	9.278	1.987	1.121	0.908	1.665	0.184	0.094	0.000	0.000	0.000	0.000
Pdensi_DN37565_c0_g1	FC_3_1	FC_3_3	71.6878520438343	292.683772576992	182.185812310413	-2.02916683551127	0.388881610028823	-5.21795524185592	1.80909164532262e-07	1.45998585214415e-05	3.027	4.435	4.187	1.686	1.480	1.933	2.246	6.440	3.223	4.381	8.501	5.732	4.421	6.071	4.395	6.327	9.088	9.876	5.427	4.388	5.200	1.993	4.942	4.891	10.900	4.817	2.802
Pdensi_DN25089_c0_g1d557364	FC_3_1	FC_3_3	58.7737894357799	0	29.38689471789	8.15118062320502	1.56321370953519	5.21437380793487	1.84439208384611e-07	1.48635995006996e-05	0.442	0.878	0.000	0.861	2.230	1.109	1.245	0.453	0.000	0.000	0.000	0.000	0.514	1.027	0.000	0.151	0.987	0.000	0.000	0.600	0.000	0.000	5.514	0.000	0.740	0.049	0.049
Pdensi_GG_59193_c0_g1	FC_3_1	FC_3_3	15.7995856357293	129.155776237091	72.4776809364103	-3.0277507912498	0.58112889777197	-5.2101191368354	1.88719408478835e-07	1.51869601711181e-05	0.086	2.415	1.030	0.218	0.520	0.375	0.572	3.054	2.736	2.222	2.173	3.754	0.287	1.190	0.481	0.077	0.280	0.424	0.000	0.399	0.492	0.000	0.316	0.000	0.391	0.772	0.310
Pdensi_DN16868_c0_g1d471902	FC_3_1	FC_3_3	0	49.0381883782346	24.5190941891173	-8.25924188498233	1.58553858626508	-5.20910809521067	1.89750547890321e-07	1.52458314705711e-05	0.554	0.360	0.000	0.000	0.000	0.000	0.614	1.202	0.140	0.637	1.512	0.949	0.294	0.639	1.161	0.564	1.994	2.077	2.105	1.939	0.491	0.647	1.806	0.577	2.100	1.450	0.592
Pdensi_DN22986_c0_g3	FC_3_1	FC_3_3	30.3677581065604	172.329075547174	101.348416826867	-2.50167443170654	0.480516044658716	-5.20622455694138	1.92721409688396e-07	1.5421518275404e-05	1.341	1.198	3.703	0.516	0.589	1.029	1.281	2.146	1.543	3.824	3.110	3.938	5.531	1.166	4.988	2.967	2.053	6.758	4.318	3.092	3.695	0.784	2.181	0.897	6.162	7.707	3.410
Pdensi_GG_4969_c0_g1	FC_3_1	FC_3_3	498.82062447781	3503.70263649569	2001.26163048675	-2.81204196528193	0.540838486921897	-5.19941171584563	1.99920254491201e-07	1.59525678175862e-05	15.967	20.919	48.002	3.526	13.767	17.786	20.187	66.849	42.602	67.537	81.638	72.836	79.057	37.499	66.291	40.051	33.129	67.042	54.583	67.972	44.520	14.128	81.567	27.996	575.293	499.615	228.774
Pdensi_DN6727_c0_g1d383668	FC_3_1	FC_3_3	4.53303444503355	105.443494476618	54.988264460826	-4.52940512526871	0.871257432099133	-5.19869898194837	2.00688216013688e-07	1.5991355684439e-05	0.068	0.000	0.000	0.037	0.055	0.212	0.560	1.121	2.505	1.532	1.666	3.423	0.067	0.034	0.000	0.136	0.000	0.025	0.045	0.810	0.123	0.477	0.049	0.000	0.367	0.382	0.242
Pdensi_GG_120394_c0_g1	FC_3_1	FC_3_3	9.85573816541472	234.632788234588	122.244263200001	-4.56711452814083	0.878621228481069	-5.19804709935852	2.01393106886147e-07	1.60250161656083e-05	0.000	0.397	0.796	0.077	0.074	0.533	3.523	4.675	6.997	3.672	6.362	4.862	0.205	0.354	0.551	0.996	1.275	1.142	0.966	0.000	19.605	0.000	0.075	0.000	0.000	0.000	0.000
Pdensi_DN13660_c0_g1	FC_3_1	FC_3_3	169.54462000577	12.1201580864627	90.8323890461165	3.81020642016326	0.733187559349524	5.19676905530643	2.02782026848295e-07	1.61129348896515e-05	0.090	0.010	0.089	1.625	4.690	5.652	1.372	1.402	0.856	0.136	0.294	0.340	3.140	4.730	2.747	0.431	1.263	0.679	1.161	1.374	1.718	22.110	0.759	0.804	0.014	0.010	0.000
Pdensi_DN53717_c0_g1	FC_3_1	FC_3_3	0	47.5397573602332	23.7698786801166	-8.21412857420476	1.58508494782797	-5.1821377683641	2.19357089334414e-07	1.72607560420231e-05	0.179	0.000	0.000	0.000	0.000	0.000	0.026	0.000	0.295	1.091	0.624	1.282	0.000	0.000	0.000	1.014	0.675	1.383	0.814	0.172	0.938	0.000	0.000	0.000	2.352	0.349	0.235
Pdensi_DN11137_c0_g1	FC_3_1	FC_3_3	591.629723573368	140.84965881785	366.239691195609	2.07024250572089	0.399931036248276	5.1764987412372	2.26088577108887e-07	1.77032513951918e-05	7.667	8.629	6.230	9.029	16.695	16.245	5.748	4.161	3.060	2.534	4.083	2.334	9.521	15.341	11.215	4.744	4.044	3.282	4.940	17.138	5.533	23.295	21.902	17.256	6.152	9.248	15.243
Pdensi_DN17685_c1_g1	FC_3_1	FC_3_3	94.3120274528111	0.762710435566563	47.5373689441888	6.96910698061122	1.34632750761246	5.17638311718822	2.26228668197449e-07	1.77032513951918e-05	1.410	0.287	0.217	3.793	2.176	0.833	0.312	0.085	0.016	0.000	0.034	0.032	1.166	0.815	0.046	0.025	0.015	0.155	0.375	0.048	0.098	0.082	0.635	0.390	0.000	0.000	0.000
Pdensi_DN38664_c1_g5	FC_3_1	FC_3_3	6260.658612456	1166.33706064226	3713.49783654913	2.42437488761238	0.469184591715619	5.16720909087704	2.37615394156528e-07	1.84669476329814e-05	2.182	3.822	2.980	58.234	160.782	221.373	45.340	51.270	36.639	20.869	27.060	25.915	70.942	125.735	147.030	18.950	28.457	17.382	48.225	55.606	49.226	45.118	3.775	0.160	0.038	0.007	0.036
Pdensi_DN22396_c0_g1d20727	FC_3_1	FC_3_3	63.9230518849381	3.37156867230268	33.6473102786204	4.24599840317437	0.822243205653229	5.163920326713	2.4183066252612e-07	1.8717627295712e-05	0.470	1.104	0.692	1.024	1.482	2.013	0.300	0.366	0.370	0.091	0.049	0.071	1.868	2.590	1.914	1.515	1.110	0.965	1.224	1.137	1.349	0.177	0.720	0.476	0.000	0.044	0.000
Pdensi_DN22686_c0_g3	FC_3_1	FC_3_3	62.2883433529165	325.115767483849	193.702055418383	-2.38212358251412	0.461362136490449	-5.16324031407253	2.42711215618513e-07	1.87601881565405e-05	0.682	0.447	0.414	0.899	1.214	2.240	4.360	4.381	10.517	6.702	7.434	6.487	0.587	0.325	0.340	1.196	1.499	3.760	1.909	2.174	0.838	18.937	23.947	106.178	0.059	0.127	0.159
Pdensi_DN36353_c0_g1d569134	FC_3_1	FC_3_3	0	52.8659675497067	26.4329837748534	-8.36761772432706	1.62071265985827	-5.16292488580843	2.43120716734608e-07	1.87662731200289e-05	0.914	0.330	2.289	0.000	0.000	0.000	0.339	0.000	1.266	0.539	1.734	1.078	1.188	0.704	1.019	1.092	1.314	4.098	2.698	0.883	1.312	0.000	0.186	1.533	1.137	1.199	0.184
Pdensi_DN38997_c0_g1d571459	FC_3_1	FC_3_3	1456.70637583919	245.975259481788	851.340817660487	2.56627231833575	0.497356729963361	5.159822243734	2.47184421179322e-07	1.90281695402817e-05	5.856	6.527	3.519	15.479	30.156	56.448	13.234	11.636	8.821	4.696	5.579	5.284	18.101	36.643	36.968	4.183	5.161	2.225	4.872	21.495	7.118	133.836	277.386	287.712	2.080	11.502	6.361
Pdensi_DN21573_c1_g1	FC_3_1	FC_3_3	4581.82662712228	21529.6020687882	13055.7143479552	-2.23228947374572	0.433738701502852	-5.14662276160994	2.65217922840524e-07	2.03611280574212e-05	155.781	223.515	372.882	55.256	89.339	176.460	153.657	263.510	230.217	374.334	481.528	506.321	537.534	236.658	799.309	323.336	596.951	1174.262	908.077	762.286	549.465	108.168	945.434	748.371	21551.366	4907.676	3066.796
Pdensi_DN27228_c0_g3	FC_3_1	FC_3_3	316.907650201229	32.5472749901183	174.727462595674	3.2816837621499	0.63887690059237	5.13664488277336	2.7968674393199e-07	2.14429023381588e-05	1.686	0.302	2.194	3.057	8.765	10.524	2.147	1.736	2.803	0.934	0.737	0.398	6.072	10.459	5.660	0.803	1.422	0.363	0.000	14.570	2.769	5.989	9.981	38.234	0.000	0.000	1.277
Pdensi_DN21507_c0_g2d221395	FC_3_1	FC_3_3	11.2749454741535	93.6654553686579	52.4702004214057	-3.05335808026492	0.594759343683193	-5.13377068001362	2.83994097929181e-07	2.17437532414496e-05	0.468	0.185	0.367	0.246	0.295	0.264	1.100	3.343	3.359	1.206	2.854	1.893	0.327	0.141	0.138	0.512	0.760	0.802	0.672	1.028	0.809	0.332	0.302	0.250	0.229	0.165	0.236
Pdensi_DN23928_c5_g1d131618	FC_3_1	FC_3_3	76.4672391233667	385.371261818705	230.919250471036	-2.33288639697358	0.454529481202357	-5.13253043741506	2.85872479435695e-07	2.18580717632139e-05	5.820	3.653	9.224	1.547	2.611	1.324	3.718	8.360	2.193	5.433	7.710	11.163	11.180	4.946	13.237	11.256	9.186	25.367	12.560	12.402	2.645	2.788	7.076	6.159	7.654	8.610	5.946
Pdensi_DN26485_c1_g1	FC_3_1	FC_3_3	0.287305452786781	52.0662512748984	26.1767783638426	-7.38430928139445	1.43897673922578	-5.13163908776419	2.87229856944256e-07	2.19322997360369e-05	0.000	0.000	0.000	0.000	0.030	0.000	0.470	0.633	1.813	1.362	1.122	0.842	0.028	0.088	0.028	0.023	0.000	0.063	0.058	0.119	0.037	1.581	4.471	5.644	0.000	0.000	0.000
Pdensi_DN22913_c0_g2d546358	FC_3_1	FC_3_3	302.217308698421	39.61792563202	170.917617165221	2.92932979225651	0.571501114927299	5.12567642607163	2.96471396303033e-07	2.25771922118876e-05	4.433	11.327	4.856	8.732	7.730	5.174	3.402	1.822	1.346	0.581	1.520	0.434	6.482	8.663	6.420	3.817	3.901	2.091	2.742	0.700	2.585	0.236	4.499	9.360	0.203	0.558	0.220
Pdensi_DN36199_c0_g1d315184	FC_3_1	FC_3_3	507.901139445717	53.9629082778954	280.932023861806	3.2333049003976	0.630849090646926	5.1253222812478	2.97029225859591e-07	2.25893513403727e-05	0.000	0.000	0.000	7.345	7.295	20.855	7.654	5.171	4.906	1.285	1.566	0.594	1.466	3.631	5.405	0.000	0.974	0.246	1.181	1.279	0.401	29.577	71.037	283.929	0.062	2.156	0.665
Pdensi_DN38825_c2_g1	FC_3_1	FC_3_3	8025.25721834741	43172.3405267025	25598.798872525	-2.42746931825568	0.474041886807939	-5.12079076935912	3.04257081201713e-07	2.30771674397032e-05	481.494	317.024	811.586	100.660	127.535	332.316	252.829	309.726	301.238	886.915	752.465	1084.687	1329.088	291.741	1354.362	722.708	1136.931	2540.627	2193.223	1249.040	1482.479	190.098	2169.210	2564.670	2438.135	649.504	932.622
Pdensi_DN31286_c0_g1d83441	FC_3_1	FC_3_3	23.5551499817082	272.400535478525	147.977842730116	-3.52832842023554	0.68907996664232	-5.12034682625882	3.04974244385823e-07	2.31006792803542e-05	2.319	3.068	3.586	0.124	0.698	0.828	1.632	5.942	2.552	5.718	4.845	6.628	6.578	2.725	4.455	6.045	5.215	8.849	6.644	5.180	5.030	0.966	3.880	1.641	0.000	0.000	0.000
Pdensi_GG_73180_c0_g1	FC_3_1	FC_3_3	655.694632077178	100.228964029065	377.961798053122	2.71008100381527	0.529734128733782	5.11592675800057	3.12204198884907e-07	2.35683952812783e-05	0.071	0.759	0.491	6.874	20.973	18.624	6.780	4.494	2.693	2.580	1.394	2.326	9.259	14.466	7.752	1.065	1.454	0.649	1.045	1.887	2.185	78.186	24.141	6.698	0.000	0.000	0.000
Pdensi_DN13422_c0_g1d391646	FC_3_1	FC_3_3	8.4289337454648	415.390991223602	211.909962484533	-5.61793679963225	1.0981516870076	-5.11581129100737	3.12395270058894e-07	2.35683952812783e-05	0.033	0.250	0.066	0.000	0.199	0.393	2.649	9.068	2.056	8.494	15.284	2.867	0.147	0.229	0.113	0.330	2.156	0.249	0.489	1.157	0.048	0.050	3.868	1.482	0.000	0.000	0.040
Pdensi_DN45645_c0_g1d156523	FC_3_1	FC_3_3	139.833841587386	25.1520135402106	82.4929275637982	2.47077292762491	0.483474646523956	5.11044983514453	3.21392644423342e-07	2.41508480645217e-05	0.082	0.029	0.000	3.082	3.928	2.958	5.398	1.503	1.109	0.638	0.655	0.291	0.940	2.287	2.192	0.173	0.603	0.000	0.777	0.540	0.304	26.126	51.322	104.075	0.169	0.061	0.000
Pdensi_DN27037_c1_g4	FC_3_1	FC_3_3	85.5251795139432	387.790878909815	236.658029211879	-2.1813742163402	0.427640556562328	-5.10095261748698	3.37948167819238e-07	2.5361311313567e-05	0.928	1.006	2.328	2.055	2.823	1.258	7.190	6.579	12.991	10.973	6.442	7.102	0.257	3.750	1.031	4.986	0.249	1.415	0.000	0.806	1.335	1.411	0.000	0.000	0.000	0.000	0.562
Pdensi_DN22185_c0_g2d222254	FC_3_1	FC_3_3	14.4618168657077	94.4651369574991	54.4634769116034	-2.70661030691787	0.530821865706441	-5.09890507866663	3.41623799275555e-07	2.55910217045629e-05	0.484	0.480	0.257	0.302	0.390	0.315	1.130	1.672	1.237	1.373	2.661	1.958	0.256	0.272	0.396	0.267	3.654	10.853	15.207	0.640	6.877	0.627	0.451	0.214	53.511	38.742	47.397
Pdensi_DN23511_c1_g1d130216	FC_3_1	FC_3_3	152.593111260284	653.939160824185	403.266136042234	-2.09855592878472	0.4115906749852	-5.09864789541256	3.42088199774171e-07	2.55910217045629e-05	7.550	9.627	11.915	2.448	3.059	5.225	6.263	13.247	5.119	10.596	15.524	15.284	10.468	6.461	14.679	21.602	22.195	35.461	23.069	15.444	4.761	3.362	17.281	16.361	16.155	13.961	12.298
Pdensi_DN13467_c0_g1d522696	FC_3_1	FC_3_3	187.279066689203	4.73876181466745	96.0089142519352	5.29420866079438	1.03838630467385	5.09849623108934	3.42362348393613e-07	2.55910217045629e-05	4.418	8.630	6.232	1.704	4.270	7.165	0.308	1.093	0.460	0.118	0.188	0.000	2.788	6.840	7.958	1.431	0.096	0.109	0.000	0.000	0.000	0.000	0.000	0.000	0.597	0.218	0.426
Pdensi_DN24770_c3_g1d555930	FC_3_1	FC_3_3	366.638629897053	43.4766389995638	205.057634448308	3.07502213030128	0.603285660305459	5.09712451766932	3.44851511339707e-07	2.57431653215091e-05	22.029	13.684	5.989	8.730	6.139	11.027	3.153	0.709	0.997	0.470	1.704	0.590	10.387	10.612	8.102	4.872	3.271	1.338	3.266	1.040	3.524	2.023	0.233	1.687	6.919	11.858	9.035
Pdensi_DN24089_c0_g1	FC_3_1	FC_3_3	1028.70309073146	173.422424840986	601.062757786221	2.56817641261686	0.504011349803973	5.09547337300184	3.47870915026485e-07	2.5934439544169e-05	10.911	9.248	11.732	38.646	16.937	17.991	14.001	4.545	5.794	5.552	2.107	3.291	10.750	10.159	14.423	12.790	12.445	13.219	16.748	38.218	17.660	82.199	139.933	365.182	22.010	28.966	13.308
Pdensi_DN9784_c0_g1d103179	FC_3_1	FC_3_3	4151.99027334217	862.394360795304	2507.19231706874	2.26742161572841	0.445145014696501	5.09366957029573	3.51198645058732e-07	2.61481678855145e-05	2.215	4.560	6.702	41.514	107.598	143.217	45.225	48.599	33.242	17.622	19.205	17.795	35.812	89.527	110.008	9.693	29.531	14.090	8.026	23.685	8.212	860.763	1093.289	1016.400	0.278	0.100	0.142
Pdensi_DN20784_c0_g1	FC_3_1	FC_3_3	8867.13748979759	1678.34555396618	5272.74152188189	2.40144681163185	0.471616237234266	5.09195108657589	3.54397542167355e-07	2.63326268238424e-05	2.498	5.066	3.558	83.994	249.841	291.579	71.110	76.877	53.721	25.933	46.144	34.475	115.487	215.713	208.615	30.125	49.163	31.587	73.179	77.364	73.109	111.040	8.567	0.630	0.054	0.039	0.000
Pdensi_DN24647_c0_g2	FC_3_1	FC_3_3	1412.49116029995	159.10853200709	785.799846153521	3.15003027263811	0.618672893878551	5.09159251004212	3.55068557130459e-07	2.63326268238424e-05	0.320	0.521	0.372	13.127	37.488	48.822	10.723	11.167	7.159	1.811	5.846	2.507	14.364	33.055	30.284	4.477	8.907	4.247	6.189	5.778	4.943	4.445	0.662	0.000	0.017	0.000	0.000
Pdensi_DN24876_c11_g1	FC_3_1	FC_3_3	11.607100892036	102.343934796231	56.9755178441337	-3.13969560640703	0.616680629800527	-5.09128299914756	3.55648740026809e-07	2.63412214316984e-05	2.576	1.016	1.410	0.296	0.285	0.254	1.814	1.968	1.953	1.662	1.478	3.308	2.079	2.163	3.121	3.565	2.764	5.998	4.664	1.628	1.011	0.712	2.855	2.826	9.685	3.683	2.268
Pdensi_DN19843_c1_g1d61774	FC_3_1	FC_3_3	18.1782277709853	124.951782702242	71.5650052366135	-2.77999841025206	0.546105432571774	-5.0905891874399	3.56952627129673e-07	2.64033250946217e-05	0.309	0.475	0.176	0.346	0.495	0.428	1.886	1.697	3.727	3.817	1.725	2.346	0.588	0.406	0.049	1.353	1.065	1.593	9.314	5.531	3.216	53.336	20.551	31.640	9.989	12.660	15.661
Pdensi_DN25089_c1_g1d557367	FC_3_1	FC_3_3	22.5579309130269	251.65949582602	137.108713369523	-3.47707154884258	0.683408597282006	-5.0878370021555	3.62170434902294e-07	2.67196065718423e-05	0.168	0.730	0.000	0.339	0.407	0.851	1.074	1.522	4.072	2.373	5.426	8.057	0.094	0.000	0.189	0.076	0.103	0.209	0.282	0.000	0.241	0.000	1.070	0.000	0.000	0.000	0.000
Pdensi_DN35100_c0_g1d314232	FC_3_1	FC_3_3	33.8886892220156	150.083928793104	91.9863090075597	-2.14670047981046	0.422012556460899	-5.08681660520535	3.64123626984477e-07	2.68288179913471e-05	0.678	0.294	1.086	0.688	1.153	0.593	0.905	1.280	3.377	3.039	3.432	3.040	0.151	0.627	0.151	0.608	1.172	0.664	1.202	0.157	0.778	0.414	2.326	1.911	4.265	6.099	4.091
Pdensi_DN22006_c0_g4	FC_3_1	FC_3_3	133.357797302641	19.0912197728893	76.2245085377649	2.80489608816511	0.551668026247161	5.08439125472979	3.68806995751257e-07	2.7138646040145e-05	2.160	0.937	0.562	1.935	3.141	4.348	1.083	0.998	0.481	0.407	0.398	0.394	1.640	3.698	1.951	1.123	0.721	0.358	0.629	0.463	0.190	0.795	1.801	3.731	2.451	3.963	2.607
Pdensi_DN16104_c0_g1d214980	FC_3_1	FC_3_3	4842.36619491856	1208.09379461274	3025.22999476565	2.00298914696485	0.394198473528342	5.08116921163279	3.75118778467319e-07	2.75316801779623e-05	259.975	123.043	80.303	155.885	56.246	130.843	53.751	18.059	30.970	21.369	29.170	26.023	121.055	92.709	84.632	76.706	42.729	29.201	58.841	38.765	61.625	47.976	98.932	128.720	310.400	566.240	469.762
Pdensi_DN24401_c3_g2	FC_3_1	FC_3_3	67.9339668579177	312.761234724829	190.347600791373	-2.20186028666506	0.433652402468568	-5.07747743153493	3.82478921298973e-07	2.80356060994521e-05	5.343	3.349	4.529	1.507	0.999	2.257	2.674	3.868	5.352	6.806	5.811	7.159	4.132	1.401	6.330	4.033	7.581	17.145	17.490	6.301	6.884	3.912	7.454	11.431	15.067	5.525	3.280
Pdensi_GG_141815_c0_g1	FC_3_1	FC_3_3	105.985150695423	918.909780327336	512.44746551138	-3.1153555757422	0.61409913336266	-5.07304994664828	3.91489689666956e-07	2.86221340896457e-05	0.714	1.700	0.857	0.724	4.331	2.493	3.331	13.167	18.173	17.332	16.058	24.562	0.318	1.813	0.159	2.173	10.007	4.363	3.474	9.760	2.865	3.478	8.207	0.000	0.000	0.160	0.000
Pdensi_DN5130_c0_g1d261798	FC_3_1	FC_3_3	40.6202131268885	170.742552565994	105.681382846441	-2.07257136055122	0.408699132358394	-5.0711420613777	3.95435441279625e-07	2.88730286629651e-05	6.538	3.984	7.382	1.030	0.996	0.881	1.349	3.431	1.464	3.862	4.619	2.397	4.047	5.185	4.512	6.228	9.613	16.861	12.253	8.010	4.703	2.472	8.419	4.102	23.339	7.360	4.473
Pdensi_DN19811_c0_g1d15904	FC_3_1	FC_3_3	2310.08366588154	101.528363845061	1205.8060148633	4.50749538106155	0.889162329955128	5.06937285713512	3.99128654760625e-07	2.90682478808592e-05	0.049	0.383	0.110	13.358	36.134	110.782	22.827	12.989	3.373	1.290	4.674	0.596	20.984	42.353	53.677	1.193	1.961	0.263	0.394	0.200	0.053	11.892	773.046	1040.063	0.000	0.028	0.000
Pdensi_GG_75007_c0_g1	FC_3_1	FC_3_3	45.592068556453	222.553132270807	134.07260041363	-2.28515650931267	0.450918399456352	-5.06778280076341	4.02476278195957e-07	2.92744732912428e-05	0.277	0.214	0.395	0.787	0.886	1.522	3.070	2.539	4.313	3.729	5.182	5.155	0.159	0.570	0.585	0.130	1.555	3.447	3.483	11.992	8.505	9.834	7.842	6.097	0.431	0.359	1.137
Pdensi_DN41254_c0_g1d152797	FC_3_1	FC_3_3	61.1853446042589	0	30.5926723021295	8.20856011831629	1.62031926079612	5.06601403619872	4.06231975420156e-07	2.95098142042089e-05	2.065	2.800	2.072	2.610	0.943	0.839	1.142	1.897	1.847	0.000	0.000	0.000	1.144	0.894	0.573	1.618	0.830	5.034	0.000	0.896	0.371	0.000	0.000	0.000	2.283	0.290	0.939
Pdensi_DN20392_c0_g1d490650	FC_3_1	FC_3_3	4783.05944920494	725.069512181936	2754.06448069344	2.72179409844781	0.537893226183395	5.06010108690198	4.19034263337725e-07	3.03233289492379e-05	16.855	22.039	17.195	47.131	77.565	208.645	29.247	18.393	21.370	14.866	14.791	16.213	44.764	69.026	102.549	24.831	14.285	15.801	40.178	16.820	33.115	4.847	14.219	0.337	1.230	0.485	0.670
Pdensi_DN5005_c0_g1	FC_3_1	FC_3_3	469.18384444361	53.0625958799295	261.12322016177	3.14358796313368	0.62180973382685	5.0555464028954	4.29160260479346e-07	3.09770715242178e-05	0.266	0.618	0.330	4.458	11.449	17.043	5.927	3.830	3.045	1.007	1.673	0.707	3.286	7.385	7.981	0.441	0.757	0.222	0.781	1.798	0.348	12.662	32.246	131.304	9.310	10.987	15.714
Pdensi_DN31146_c0_g1d27631	FC_3_1	FC_3_3	207.861228273106	51.5229222361537	129.69207525463	2.01383263989174	0.398459511386636	5.05404584993747	4.32547696325599e-07	3.11819072469334e-05	1.358	5.037	2.053	3.795	6.110	4.889	5.525	2.565	2.946	1.177	0.825	1.248	1.844	4.974	5.132	0.725	0.331	0.000	0.227	0.000	0.000	0.000	0.000	0.000	0.000	0.000	0.000
Pdensi_DN20815_c1_g1	FC_3_1	FC_3_3	276.41115304004	32.5792857258067	154.495219382923	3.08286580921612	0.610163007886324	5.05252820864301	4.35999938789429e-07	3.12599873122277e-05	0.126	0.141	0.000	3.883	11.276	4.692	1.852	3.111	0.730	0.729	0.942	0.382	1.756	2.959	0.790	0.112	0.476	0.090	0.628	0.434	0.662	0.196	0.458	0.000	0.000	0.152	0.000
Pdensi_GG_94829_c0_g1	FC_3_1	FC_3_3	0	54.9787505516721	27.489375275836	-8.42361409485241	1.66734297809651	-5.05211837367084	4.36936756417608e-07	3.12599873122277e-05	0.000	0.000	0.490	0.000	0.000	0.000	0.000	0.000	0.000	0.979	0.520	1.944	0.000	0.478	2.288	0.743	2.658	3.875	0.000	2.388	0.822	1.880	1.004	0.000	0.000	0.466	0.654
Pdensi_DN15728_c0_g1d9744	FC_3_1	FC_3_3	1459.94403998327	186.033664000554	822.988851991914	2.97276609238801	0.589691934482192	5.04121884420615	4.62576097116991e-07	3.30110594891011e-05	0.282	0.165	0.611	16.569	22.329	62.903	6.975	6.875	8.869	3.315	2.936	5.452	22.161	40.079	35.420	5.417	5.954	1.539	1.746	1.010	0.658	0.806	0.941	0.000	0.000	0.000	0.000
Pdensi_DN14862_c0_g1d465063	FC_3_1	FC_3_3	194.004366580259	37.4748458210627	115.739606200661	2.37520021079228	0.471312582406547	5.03954339318586	4.66643820769693e-07	3.32595107129997e-05	16.095	7.850	4.921	3.815	4.244	5.668	2.117	1.248	1.786	0.512	0.807	1.057	11.009	7.027	3.943	2.208	1.758	0.665	0.646	0.492	0.860	0.113	0.443	0.098	0.000	0.000	0.000
Pdensi_DN46506_c0_g1d157359	FC_3_1	FC_3_3	0	42.2722721880268	21.1361360940134	-8.04548039004724	1.59942052678201	-5.03024705218366	4.8984824167296e-07	3.47456437635603e-05	2.976	1.614	1.743	0.000	0.000	0.000	0.549	1.042	0.296	1.173	0.938	0.584	1.100	0.859	0.275	2.443	2.926	0.907	4.393	1.724	0.000	0.000	1.813	0.000	3.659	1.834	0.601
Pdensi_DN42718_c0_g1d444547	FC_3_1	FC_3_3	12.6302999833374	96.1185403064154	54.3744201448764	-2.93231645778945	0.583075147241626	-5.02905409647703	4.92905327783648e-07	3.49119736160768e-05	1.684	1.419	2.119	0.474	0.227	0.204	0.830	3.435	3.115	1.571	2.070	2.428	1.730	0.864	4.343	4.388	3.900	8.286	5.584	3.986	0.806	0.570	5.799	2.258	1.111	1.471	2.121
Pdensi_DN24084_c1_g6	FC_3_1	FC_3_3	0	82.6180990885358	41.3090495442679	-9.01173139576935	1.79349425649254	-5.02467814610859	5.04277516536545e-07	3.55841798795825e-05	0.000	0.000	0.000	0.000	0.000	0.000	0.018	0.119	0.210	0.286	3.280	1.707	0.000	0.000	0.000	0.000	0.000	0.021	0.000	0.019	0.000	0.000	0.000	0.000	0.000	0.000	0.000
Pdensi_DN14572_c0_g2d180081	FC_3_1	FC_3_3	0.278246889065894	65.5888428582644	32.9335448736651	-7.71715586745386	1.53684497303012	-5.02142766699387	5.12888185633354e-07	3.61468302158046e-05	0.015	0.016	0.000	0.000	0.000	0.016	0.000	0.108	0.226	0.697	2.486	1.027	0.000	0.051	0.000	0.000	0.165	3.383	7.390	1.491	5.956	0.268	2.840	2.737	27.103	1.491	15.084
Pdensi_DN19922_c0_g4	FC_3_1	FC_3_3	122.367145661829	1.48737317824177	61.9272594200351	6.35776100139042	1.26618780612047	5.02118324837628	5.135413621551e-07	3.61479598517462e-05	0.000	0.030	0.000	0.449	2.479	5.595	0.120	0.300	0.097	0.048	0.035	0.016	0.413	2.074	1.274	0.025	0.107	0.104	0.174	0.288	0.513	0.165	0.000	0.000	0.000	0.046	0.000
Pdensi_GG_143720_c0_g1	FC_3_1	FC_3_3	69.9447952455549	0	34.9723976227774	8.40171730577134	1.67351527971969	5.02040071434461	5.15637980838727e-07	3.62505640705135e-05	0.486	1.055	0.732	3.077	0.592	1.319	0.269	0.000	0.000	0.000	0.000	0.000	0.000	1.685	0.270	0.000	0.000	0.593	0.000	0.282	0.000	0.000	0.593	0.000	0.000	0.000	0.589
Pdensi_DN22091_c1_g1	FC_3_1	FC_3_3	148.736014980672	29.8185985330319	89.2773067568521	2.31695682621836	0.461702230527469	5.01829246865749	5.21327693550604e-07	3.66052046607673e-05	4.315	5.399	2.757	3.780	3.278	3.529	2.262	0.844	1.063	0.452	0.952	0.492	2.910	4.798	3.194	1.984	1.367	0.706	0.927	0.675	0.471	1.281	2.437	2.679	3.029	2.870	4.171
Pdensi_DN12472_c0_g1d337998	FC_3_1	FC_3_3	0	54.3988032682159	27.1994016341079	-8.40842773570735	1.67811110649611	-5.01065019065639	5.4246442449266e-07	3.79952798261315e-05	3.750	2.805	1.193	0.000	0.000	0.000	0.000	0.054	0.732	1.158	0.460	1.784	15.978	0.779	1.693	3.144	1.597	2.977	0.235	1.150	0.447	685.000	16262.470	9627.540	10.056	1.577	9.376
Pdensi_DN23774_c0_g1d497433	FC_3_1	FC_3_3	164.818457061928	0.731776239494857	82.7751166507116	7.79489154175326	1.55581576878556	5.01016360557766	5.43837821567468e-07	3.80445067432907e-05	0.033	0.000	0.000	1.492	1.203	8.680	0.289	0.000	0.377	0.000	0.042	0.000	0.183	0.645	8.511	0.030	0.400	0.207	0.187	0.154	0.236	0.303	10.667	87.395	0.204	1.185	0.238
Pdensi_DN92091_c0_g1	FC_3_1	FC_3_3	44.345328277149	0	22.1726641385745	7.74486784521922	1.54605089494204	5.00945206303158	5.4585220342893e-07	3.81383976715972e-05	0.447	0.242	0.449	0.849	1.088	1.214	0.495	0.705	1.332	0.000	0.000	0.000	0.248	0.258	0.994	0.400	0.720	0.545	0.495	2.072	1.608	0.680	1.363	1.799	0.000	0.753	0.541
Pdensi_DN33193_c0_g1d85222	FC_3_1	FC_3_3	0	60.4703019667336	30.2351509833668	-8.56116512383208	1.7092238817635	-5.00880265901683	5.47696948199325e-07	3.82202197529404e-05	0.000	0.688	1.273	0.000	0.000	0.000	1.049	0.999	0.757	0.375	1.596	1.864	2.804	0.000	2.108	1.421	0.679	3.861	2.813	1.100	0.000	0.000	1.542	0.000	1.864	0.357	1.540
Pdensi_DN13806_c0_g1d272823	FC_3_1	FC_3_3	246.422574358275	27.2989861361011	136.860780247188	3.17427551991494	0.634411893926218	5.00349307808549	5.63006885886933e-07	3.92403349679475e-05	5.318	2.935	1.843	2.476	6.968	7.943	1.688	0.341	0.898	0.383	0.823	0.512	8.344	6.265	4.488	1.363	0.118	0.279	0.000	0.000	0.000	0.000	0.000	0.000	0.000	0.000	0.000
Pdensi_DN11604_c0_g1d5639	FC_3_1	FC_3_3	56.886282649033	256.059815398648	156.473049023841	-2.17041530021021	0.433857710412621	-5.00259704534475	5.65630917027948e-07	3.93748520817958e-05	1.727	1.698	4.711	1.432	1.380	1.227	1.117	3.549	1.691	3.203	7.498	5.566	2.805	2.807	7.368	5.930	5.513	9.374	9.810	6.473	3.132	2.152	5.303	1.374	10.320	6.613	2.168
Pdensi_DN14905_c0_g1d213832	FC_3_1	FC_3_3	167.025735529344	4.74943205989692	85.8875837946206	5.12624651712465	1.0249923273842	5.00125355104555	5.69587443841769e-07	3.96016838712242e-05	0.086	0.739	0.512	4.096	4.743	3.098	1.317	0.223	0.602	0.050	0.271	0.000	0.381	1.035	1.300	0.155	0.000	0.428	0.000	0.000	0.000	0.000	0.000	0.000	0.000	0.000	0.000
Pdensi_DN38678_c0_g1d510642	FC_3_1	FC_3_3	2.50422200159304	1436.01298168094	719.258601841267	-9.15550832530747	1.83224888915593	-4.99686935519179	5.82685147691198e-07	4.04132752678636e-05	0.000	0.000	0.000	0.000	0.000	0.161	0.164	0.927	3.222	8.773	33.860	47.894	0.000	0.000	0.000	0.000	0.000	0.183	0.000	0.000	0.000	0.000	0.000	0.000	0.000	0.000	0.000
Pdensi_DN40810_c0_g1d512660	FC_3_1	FC_3_3	86.5026429331315	414.602601336918	250.552622135025	-2.26134491313397	0.452687446911728	-4.9953779999005	5.87206362963212e-07	4.06771255144748e-05	4.388	3.640	9.843	2.284	2.514	1.398	2.854	7.048	1.847	5.188	12.691	8.504	8.869	5.064	10.599	21.498	15.498	20.135	27.434	7.470	4.828	1.176	5.971	2.076	11.417	2.901	1.877
Pdensi_DN37721_c1_g7	FC_3_1	FC_3_3	18.7972457881459	140.126322407341	79.4617840977433	-2.89697298507834	0.580163778113515	-4.99337100033762	5.93344220538865e-07	4.10521841561609e-05	0.032	0.103	0.053	0.440	0.409	0.491	1.368	2.278	1.779	3.100	1.575	4.141	0.071	0.478	0.313	0.126	0.296	0.633	0.330	1.401	3.022	0.591	0.458	0.696	0.033	0.024	0.026
Pdensi_DN20485_c0_g1	FC_3_1	FC_3_3	231.044179790357	27.9048725120757	129.474526151216	3.04864765845852	0.610852611075246	4.99080728015909	6.01274657707627e-07	4.15502027166681e-05	0.452	0.541	0.326	2.453	6.202	7.636	4.153	2.813	1.990	0.809	0.492	0.459	4.986	7.170	5.597	1.130	0.343	1.079	0.282	2.481	0.180	232.565	64.975	62.777	4.014	4.042	1.825
Pdensi_DN12969_c0_g1d51365	FC_3_1	FC_3_3	10285.535818865	1203.78111897619	5744.6584689206	3.09498723781925	0.620406287270339	4.98864582987475	6.08040032992754e-07	4.19665976056094e-05	1.548	5.385	4.243	63.924	197.745	454.903	48.001	61.459	38.982	19.246	31.586	25.520	84.511	163.403	229.452	20.502	44.910	28.662	161.891	114.279	91.286	114.134	43.310	8.093	0.000	0.116	0.000
Pdensi_DN35162_c0_g1	FC_3_1	FC_3_3	206.042847942983	4.13783585627907	105.090341899631	5.63993513914043	1.1315007822629	4.98447303576853	6.21309091441104e-07	4.27264848409934e-05	0.000	0.473	0.310	0.459	3.539	10.277	0.419	0.399	0.321	0.064	0.093	0.087	2.909	4.716	9.515	0.116	0.081	0.000	0.063	0.000	0.079	0.000	0.000	0.000	0.000	0.000	0.000
Pdensi_DN900_c1_g1	FC_3_1	FC_3_3	390.145983482915	64.606001615819	227.375992549367	2.59229294479329	0.52031952499651	4.98211737260999	6.28922655900064e-07	4.31454630711417e-05	16.730	5.533	15.935	13.609	6.902	7.359	11.897	2.083	2.367	1.676	1.785	0.667	15.065	8.177	13.206	21.081	2.127	5.872	2.512	0.000	1.632	0.000	0.000	0.000	0.000	0.000	0.000
Pdensi_DN18462_c0_g1d217246	FC_3_1	FC_3_3	44.5859238160344	324.079524399137	184.332724107586	-2.86127387860956	0.57465840893881	-4.9790864174307	6.38851146972642e-07	4.37200246307952e-05	4.057	2.231	8.424	1.248	0.532	1.380	1.768	5.572	3.710	5.553	4.672	10.171	8.248	4.653	13.022	11.017	23.201	21.386	17.595	9.144	4.784	3.016	13.825	7.406	31.891	11.474	7.027
Pdensi_DN26870_c0_g1d560528	FC_3_1	FC_3_3	17.5946911936745	103.198749967963	60.3967205808186	-2.55602225675615	0.513533041722124	-4.97732774542526	6.44681096712094e-07	4.40136430094632e-05	0.047	0.067	0.078	0.605	0.404	0.264	1.388	1.046	1.936	2.306	1.890	2.316	0.069	0.070	0.158	0.064	0.138	0.079	0.125	0.127	0.045	0.385	0.077	0.000	0.000	0.000	0.000
Pdensi_DN22569_c0_g1	FC_3_1	FC_3_3	1543.37929523959	238.156874808016	890.768085023805	2.69624264623618	0.542439254523962	4.97058910052955	6.67497775096267e-07	4.55166091013361e-05	0.798	0.525	0.526	14.474	31.354	62.149	17.894	16.827	18.381	4.182	5.816	5.109	6.592	16.223	33.949	0.897	6.659	1.075	6.167	15.256	4.618	233.206	500.564	1266.892	127.625	135.483	43.341
Pdensi_GG_87149_c0_g1	FC_3_1	FC_3_3	0	44.6998056277961	22.3499028138981	-8.1254675444615	1.63760361424978	-4.96180362192467	6.98415893118705e-07	4.75677398321688e-05	0.000	0.000	0.000	0.000	0.000	0.000	0.000	0.449	0.000	0.506	1.351	0.982	0.000	0.000	0.000	0.000	1.837	0.522	0.000	1.239	1.048	1.951	4.174	0.000	0.633	1.921	0.259
Pdensi_DN3265_c0_g1d515227	FC_3_1	FC_3_3	0	57.7711471295789	28.8855735647894	-8.49562397549651	1.71436647709558	-4.95554718842234	7.21270142862605e-07	4.90066350720563e-05	3.366	0.730	2.027	0.000	0.000	0.000	0.371	1.413	0.402	0.398	2.116	1.186	0.372	0.388	1.490	2.413	0.721	3.685	0.000	0.778	1.937	0.510	2.452	3.383	0.494	0.379	0.000
Pdensi_DN21067_c1_g4	FC_3_1	FC_3_3	629.372384856084	145.555316485172	387.463850670628	2.11312416817052	0.426492605544041	4.95465604960485	7.24583456850394e-07	4.91728682308018e-05	0.705	1.790	1.950	8.562	19.064	17.032	6.583	6.443	7.128	2.245	3.252	3.687	6.058	10.500	9.584	3.783	2.679	0.979	1.045	0.473	0.476	0.572	0.636	0.075	0.000	0.014	0.000
Pdensi_DN40347_c0_g1d152063	FC_3_1	FC_3_3	66.9079093316725	0	33.4539546658362	8.33778451421955	1.68379951740124	4.95176796765449	7.35422615525985e-07	4.98488251723432e-05	1.193	0.000	0.399	2.004	2.421	0.429	0.438	0.834	0.000	0.000	0.000	0.000	0.875	0.917	0.000	0.356	0.000	0.483	0.000	0.459	0.000	0.000	0.000	0.000	5.241	1.790	0.483
Pdensi_DN3915_c0_g1d448191	FC_3_1	FC_3_3	514.121145424147	13.7166792398252	263.918912331986	5.22667070889954	1.05617302355217	4.94868794444397	7.47154229190388e-07	5.04080609579369e-05	1.995	1.768	0.909	17.455	13.226	6.320	5.434	0.381	0.000	0.642	0.000	0.214	1.412	5.233	0.202	0.325	0.000	0.000	0.000	0.000	0.000	0.000	0.000	0.000	0.000	0.000	0.000
Pdensi_DN14044_c1_g1d179008	FC_3_1	FC_3_3	27.1552610111241	172.536761717156	99.8460113641403	-2.66477270378457	0.538842758950706	-4.94536237059899	7.60023512221376e-07	5.12104203591063e-05	2.279	1.091	5.128	0.296	0.855	0.779	3.571	3.423	1.198	3.782	3.934	3.219	5.535	3.356	7.593	4.394	8.408	11.416	5.760	5.722	2.445	1.095	5.081	3.391	11.212	7.108	10.995
Pdensi_DN30611_c0_g1d27291	FC_3_1	FC_3_3	0	56.1379561734981	28.068978086749	-8.4537781844173	1.71052471117433	-4.94221342094118	7.72405941404127e-07	5.19214202365186e-05	0.000	0.000	2.281	0.000	0.000	0.000	0.358	0.682	0.388	0.384	1.225	1.908	0.000	0.000	0.719	0.873	0.695	1.976	2.160	0.751	0.467	0.492	0.000	0.653	1.908	0.365	0.394
Pdensi_DN18928_c0_g1d481081	FC_3_1	FC_3_3	203.554235180449	20.085411298687	111.819823239568	3.33960626983646	0.675866081230819	4.9412248411027	7.76333194806461e-07	5.21236538155619e-05	8.261	14.737	4.611	4.172	8.611	1.934	2.314	1.698	1.295	0.493	0.465	0.311	4.796	10.289	3.068	1.896	1.901	1.111	0.533	0.122	0.000	0.159	0.000	0.000	0.242	0.000	0.063
Pdensi_DN23059_c0_g1d223627	FC_3_1	FC_3_3	0	79.0494282475063	39.5247141237532	-8.9476224763953	1.81200564092817	-4.93796612675665	7.8941549951729e-07	5.2876858264007e-05	0.000	1.610	1.585	0.000	0.000	0.000	0.000	0.360	1.035	1.266	0.306	3.362	2.824	2.833	3.243	2.203	2.200	5.054	3.299	3.481	1.492	0.736	5.779	1.785	12.330	0.800	0.300
Pdensi_DN24112_c0_g1d304483	FC_3_1	FC_3_3	0	51.6128917070126	25.8064458535063	-8.33242974333304	1.69107514071669	-4.92729716303542	8.33749031621763e-07	5.57805631604117e-05	1.548	0.419	1.165	0.000	0.000	0.000	0.426	2.031	0.924	0.457	0.973	1.817	1.278	0.446	2.992	3.816	2.898	6.109	3.007	4.912	1.113	1.172	2.815	2.331	2.835	4.791	2.823
Pdensi_GG_53048_c0_g1	FC_3_1	FC_3_3	181.221552579039	829.99577743524	505.60866500714	-2.19544819776112	0.445676852520183	-4.92609877615687	8.38876030841801e-07	5.60574708289502e-05	0.137	1.339	1.787	3.832	6.169	3.001	13.593	10.659	14.491	26.563	11.813	14.093	0.765	2.856	1.226	1.231	1.186	0.672	0.000	0.637	0.591	12.769	6.391	0.000	0.000	0.000	0.000
Pdensi_DN22547_c0_g1d20905	FC_3_1	FC_3_3	756.489540386902	5354.12428527175	3055.30691282933	-2.82330109437293	0.573187680433068	-4.92561370516513	8.40959906709236e-07	5.61306109967551e-05	1.241	1.423	4.191	16.380	31.107	7.179	81.448	77.073	133.681	88.382	192.691	61.298	16.749	12.367	2.725	13.697	24.189	15.804	6.888	1.750	1.540	31.260	49.246	830.099	1.654	2.812	3.248
Pdensi_DN17869_c0_g2d282247	FC_3_1	FC_3_3	160.972521014116	37.4335942883246	99.2030576512203	2.10124827699386	0.426756080283266	4.92376880863448	8.48931255484713e-07	5.65960820783428e-05	8.922	4.859	4.421	4.007	3.873	3.582	1.732	1.470	0.827	1.103	0.754	0.513	5.673	6.194	3.635	2.837	0.907	1.079	1.161	1.578	1.307	3.336	3.928	14.061	1.413	4.159	6.482
Pdensi_DN20315_c0_g1d412031	FC_3_1	FC_3_3	51.409184669446	262.967837002377	157.188510835912	-2.35259240097002	0.477998558541725	-4.92175626668685	8.57709936750427e-07	5.69804631751741e-05	2.452	2.626	4.605	0.696	1.140	1.797	1.885	4.069	3.077	5.697	5.122	5.818	8.066	2.957	6.774	4.391	4.702	8.982	6.478	7.358	5.001	0.953	4.250	1.259	56.753	40.410	17.509
Pdensi_DN35668_c2_g1	FC_3_1	FC_3_3	2754.40872415462	430.638259835541	1592.52349199508	2.67730181737917	0.544058366461142	4.92098271513373	8.61107362421227e-07	5.71392574264396e-05	0.846	1.719	1.976	22.027	67.780	103.498	16.828	21.929	17.532	6.923	10.534	9.815	26.271	49.971	66.900	5.971	10.305	12.111	38.611	69.791	76.705	18.951	0.512	0.090	0.031	0.022	0.006
Pdensi_DN34303_c0_g1d313469	FC_3_1	FC_3_3	46.2144523321419	0	23.1072261660709	7.80408784145216	1.58660697600269	4.91872780057596	8.71085019733419e-07	5.76664381675097e-05	1.470	5.871	0.641	1.061	1.579	0.687	0.979	0.000	0.000	0.000	0.000	0.000	3.745	4.445	2.461	1.279	1.060	0.338	0.510	0.000	0.000	0.000	0.000	0.000	0.000	0.000	0.000
Pdensi_DN17422_c0_g1d12106	FC_3_1	FC_3_3	51.5463031510147	252.468132791506	152.007217971261	-2.29146180713967	0.466117098680026	-4.91606468337837	8.83012326654709e-07	5.83879036601728e-05	0.364	1.252	0.449	0.821	1.721	1.126	2.668	4.947	4.920	4.919	7.349	3.793	0.902	1.703	0.534	0.188	5.074	8.495	0.474	1.623	0.387	20.229	8.304	2.837	0.000	0.000	0.000
Pdensi_DN24971_c0_g1d136323	FC_3_1	FC_3_3	82.6284276529068	587.393502059967	335.010964856437	-2.82829906088026	0.575449718139412	-4.91493691234211	8.88110536851523e-07	5.86023855217035e-05	2.746	3.625	7.795	0.822	1.539	3.414	2.914	10.692	5.587	10.395	14.162	12.691	14.546	6.284	13.751	7.236	8.908	15.176	13.582	15.035	7.744	1.789	14.802	3.397	207.322	106.663	33.722
Pdensi_DN24170_c11_g1	FC_3_1	FC_3_3	0	44.865112167417	22.4325560837085	-8.13096514303732	1.65435333050976	-4.91489030371277	8.88321844901911e-07	5.86023855217035e-05	1.193	1.723	0.399	0.000	0.000	0.000	1.313	0.417	0.475	1.409	0.499	0.933	1.313	0.000	2.195	2.851	2.126	3.861	2.207	2.752	0.000	0.602	1.446	2.394	5.241	1.342	0.967
Pdensi_DN40201_c0_g1	FC_3_1	FC_3_3	24.0224310403702	113.612842424448	68.8176367324092	-2.24102466983705	0.456398295274382	-4.91023891421367	9.09654959313227e-07	5.98704924149381e-05	0.040	0.046	0.028	0.506	0.721	0.497	1.217	2.313	1.544	2.811	1.836	2.511	0.136	0.595	0.317	0.110	0.387	0.731	0.856	1.750	1.983	1.333	0.234	0.309	0.000	0.000	0.000
Pdensi_DN21304_c0_g2	FC_3_1	FC_3_3	26.1578205156884	141.423844715656	83.7908326156722	-2.43210861102643	0.495369476867041	-4.90968605172906	9.12223165639048e-07	5.99699525832743e-05	0.364	0.785	0.674	0.499	0.496	0.826	2.065	2.728	1.646	2.928	2.283	3.692	0.500	0.140	0.529	1.089	2.683	1.953	3.125	0.000	1.418	0.000	0.000	0.000	0.680	0.890	1.730
Pdensi_DN3326_c0_g1d1261	FC_3_1	FC_3_3	40.3419662378226	0	20.1709831189113	7.60805512717971	1.55101377927717	4.90521440159308	9.33253419726818e-07	6.12814809198857e-05	0.000	0.000	1.889	1.019	0.982	0.873	0.891	0.282	0.000	0.000	0.000	0.000	0.298	0.310	0.000	4.335	0.000	0.000	0.000	0.311	0.000	0.817	0.000	0.000	0.000	0.000	0.000
Pdensi_DN21358_c1_g1d417587	FC_3_1	FC_3_3	27.1903881322359	141.907458441491	84.5489232868633	-2.38036559814646	0.485314183118938	-4.90479297936177	9.35259271411575e-07	6.13335966954439e-05	2.503	1.354	3.757	0.396	0.631	0.885	1.158	2.402	2.084	2.699	3.096	3.171	2.962	1.379	6.059	4.667	6.521	11.447	5.562	5.872	3.796	1.345	4.534	1.565	5.887	4.077	4.152
Pdensi_DN38146_c0_g1d570732	FC_3_1	FC_3_3	0	40.1619178368478	20.0809589184239	-7.9710347078138	1.62529322570352	-4.90436715157259	9.37290308015473e-07	6.13335966954439e-05	0.000	0.000	0.000	0.000	0.000	0.000	0.887	0.706	1.732	1.049	0.549	0.923	0.187	0.388	0.000	0.000	0.000	0.000	0.372	0.000	0.241	0.256	0.000	0.000	0.000	0.000	0.000
Pdensi_DN8158_c0_g1	FC_3_1	FC_3_3	191.630088510014	13.0667082137562	102.348398361885	3.87386523691987	0.790225202297246	4.90222942226879	9.47550799486924e-07	6.19335795600129e-05	1.466	1.923	1.116	2.344	3.512	7.562	0.782	0.366	0.483	0.111	0.505	0.209	2.303	4.938	4.210	1.429	0.846	0.150	1.050	0.568	0.326	1.260	8.494	3.072	1.187	1.265	0.463
Pdensi_DN39409_c0_g1	FC_3_1	FC_3_3	94.136592981489	810.16100560337	452.148799292429	-3.10462670810053	0.633744000770292	-4.89886563711367	9.63915291802781e-07	6.2858356511654e-05	4.620	3.676	12.777	1.550	1.648	3.413	3.624	1.852	4.667	11.690	8.246	30.747	14.374	1.882	32.423	9.737	18.773	63.998	29.929	16.695	31.554	1.863	46.581	56.018	40.675	8.550	7.210
Pdensi_DN3364_c0_g1d447733	FC_3_1	FC_3_3	30.5037250971445	264.43845142018	147.471088258662	-3.11340684381275	0.636305018627797	-4.89294717575365	9.9337075702581e-07	6.45565825075628e-05	1.578	0.502	0.371	0.235	1.011	0.911	0.309	3.009	8.104	5.783	3.873	7.011	0.621	0.964	0.104	0.000	0.403	0.228	0.000	0.323	0.000	0.000	0.000	0.000	2.946	2.294	1.117
Pdensi_DN12819_c0_g1d460270	FC_3_1	FC_3_3	20.1345717046588	140.524212355813	80.3293920302358	-2.80102292844685	0.57347665990304	-4.88428409435256	1.03805316535117e-06	6.73061808948954e-05	0.016	0.034	0.062	0.392	0.394	0.620	1.636	2.046	1.991	3.784	1.699	3.380	0.156	0.593	0.300	0.156	0.520	0.710	0.609	1.055	2.464	0.563	0.269	0.479	0.000	0.000	0.000
Pdensi_DN23776_c0_g1	FC_3_1	FC_3_3	469.806400977699	3238.68189730142	1854.24414913956	-2.78507527870876	0.570338261535664	-4.88319908822144	1.04378387859724e-06	6.76004960825754e-05	8.831	22.855	18.347	3.145	17.244	12.961	28.119	99.135	133.595	52.099	90.011	63.601	7.557	25.347	15.617	7.227	9.331	4.483	4.827	2.738	1.925	0.281	0.321	0.000	17.016	32.247	21.393
Pdensi_DN34934_c0_g2	FC_3_1	FC_3_3	325.126868374516	24.1720490080522	174.649458691284	3.74875382393933	0.768583918057438	4.87748147712242	1.07448934589234e-06	6.95097816988097e-05	1.408	5.638	5.576	3.725	3.369	15.471	2.465	1.756	2.126	0.487	0.690	0.361	1.549	5.082	6.154	14.002	2.495	12.941	17.142	0.327	7.441	2.154	1.279	2.861	0.040	0.000	0.219
Pdensi_DN10531_c0_g1d455577	FC_3_1	FC_3_3	1523.81467711957	101.17801217908	812.496344649327	3.91356892573509	0.802427822234953	4.87716006012213	1.07624102432177e-06	6.95438021342495e-05	1.210	0.775	2.065	16.000	13.258	76.152	6.810	5.715	7.640	0.965	1.630	3.741	8.555	15.127	103.403	1.363	6.227	15.702	1.449	2.412	1.818	50.753	244.747	430.443	1.153	0.499	9.117
Pdensi_DN24937_c0_g3	FC_3_1	FC_3_3	2.01997530647399	75.6623062493981	38.841140777936	-5.22426970593462	1.07158467589221	-4.8752747435333	1.0865712100469e-06	7.01314346197964e-05	0.021	0.051	0.116	0.031	0.100	0.023	0.591	1.558	1.452	0.659	2.690	1.471	0.024	0.024	0.000	0.019	0.315	0.332	0.000	0.177	0.510	0.000	0.101	0.187	0.033	0.072	0.000
Pdensi_DN22574_c0_g1	FC_3_1	FC_3_3	46.3547835673924	314.168077496212	180.261430531802	-2.75946898933945	0.568361459408495	-4.85513038166115	1.20307559747815e-06	7.73869511874436e-05	0.355	0.183	0.585	0.765	0.850	1.670	1.909	4.995	8.648	4.904	10.597	4.555	1.789	1.988	0.510	4.061	6.948	3.589	2.826	1.578	1.015	0.207	9.571	16.822	10.077	20.411	31.476
Pdensi_DN25334_c1_g2	FC_3_1	FC_3_3	1087.76056162188	98.4255745458239	593.093068083853	3.46528652352359	0.71419458655108	4.85202014797931	1.22210204020137e-06	7.85217861254639e-05	94.743	40.752	12.816	33.223	11.124	32.473	13.412	2.424	2.156	2.026	3.761	0.527	49.147	24.623	22.573	16.668	12.878	10.030	16.659	31.405	21.443	14.480	20.965	23.536	85.299	96.734	36.302
Pdensi_DN15743_c0_g3d526299	FC_3_1	FC_3_3	951.822702121317	205.461370261312	578.642036191314	2.21149649447544	0.456017091211673	4.84959124799319	1.23716148352883e-06	7.93097396683892e-05	6.520	11.547	3.332	18.493	15.497	32.950	16.352	5.669	6.450	3.785	6.370	2.947	17.463	32.883	17.412	11.794	10.851	4.292	4.781	2.109	0.730	0.686	0.834	0.000	0.000	0.000	0.000
Pdensi_DN15141_c0_g1d214053	FC_3_1	FC_3_3	197.620622188845	38.6382882294213	118.129455209133	2.35246732936483	0.48530533565088	4.84739638440149	1.25092329511714e-06	8.0101447206745e-05	2.079	2.436	5.927	5.836	5.658	2.724	2.608	1.540	1.510	1.013	0.854	0.576	1.517	2.718	1.822	6.113	9.123	16.137	0.723	0.359	1.872	0.000	0.000	0.000	0.000	0.000	0.000
Pdensi_DN16309_c0_g1d278549	FC_3_1	FC_3_3	1704.32185359746	318.957581433217	1011.63971751534	2.41795479719723	0.499469245539016	4.84104841047386	1.29155900787238e-06	8.2517239586297e-05	0.899	1.999	1.063	16.001	55.705	49.036	14.271	17.886	14.960	4.839	7.897	7.468	14.836	45.491	32.898	5.477	13.738	3.784	5.261	22.509	4.613	28.633	71.581	139.304	0.332	0.983	0.026
Pdensi_DN31759_c0_g1d372220	FC_3_1	FC_3_3	1093.54000663057	50.7115027694301	572.125754699998	4.43196045334131	0.915608670484141	4.84045269142968	1.29543693382844e-06	8.25790101166549e-05	0.000	0.721	0.334	5.874	12.550	57.079	5.498	4.887	4.763	0.393	0.836	1.953	6.978	13.806	22.826	0.596	0.356	1.619	4.426	8.075	10.526	11.090	84.813	92.945	0.000	0.000	0.000
Pdensi_DN24539_c11_g1	FC_3_1	FC_3_3	25.2780084566407	147.069679516546	86.1738439865933	-2.5378609626364	0.524426427163751	-4.83930792039197	1.30292046222823e-06	8.29628389495582e-05	1.935	2.097	5.438	0.488	0.471	0.835	1.704	3.845	0.924	2.743	2.431	4.088	7.244	0.000	5.985	6.848	3.726	18.024	2.349	2.233	1.670	2.929	5.161	8.549	0.905	3.920	0.941
Pdensi_DN14043_c1_g1d523607	FC_3_1	FC_3_3	96.4308052511005	482.994406928009	289.712606089555	-2.32391470371702	0.480359736931625	-4.83786322009709	1.31242403572796e-06	8.34360387283829e-05	0.119	1.292	2.387	1.844	2.913	2.106	9.331	6.173	14.627	11.308	5.177	13.844	0.532	0.276	1.067	0.535	0.258	0.146	0.927	1.385	0.684	0.909	0.000	0.000	0.000	0.000	0.000
Pdensi_DN27245_c4_g1	FC_3_1	FC_3_3	1636.4670589295	365.289724549136	1000.87839173932	2.16348540311266	0.447299607685074	4.83677017806794	1.31965858860551e-06	8.37466558903186e-05	74.353	138.598	157.028	18.822	62.052	35.923	9.845	16.487	25.076	9.035	6.785	7.301	120.026	162.157	110.686	51.422	7.765	22.676	1.827	0.000	2.969	0.000	0.000	0.000	0.000	0.000	0.000
Pdensi_DN12416_c0_g1d337984	FC_3_1	FC_3_3	144.652189003727	17.2344017264903	80.9432953651084	3.06882637177795	0.634844818931894	4.8339787618353	1.338308705551e-06	8.48353140790284e-05	6.270	2.835	11.415	5.897	2.657	1.854	1.221	0.557	1.032	0.389	0.325	0.365	2.134	0.967	0.040	19.689	0.447	0.317	8.705	1.330	3.524	0.021	0.000	0.015	0.000	0.016	0.017
Pdensi_DN24917_c0_g6	FC_3_1	FC_3_3	4094.10608275232	20871.8892542745	12482.9976685134	-2.34990663761964	0.486327371161118	-4.83194402981923	1.35206269959858e-06	8.5516081604265e-05	253.960	162.832	414.012	56.542	57.402	171.774	116.918	144.422	144.409	429.596	351.518	535.236	655.862	151.244	689.111	405.978	648.034	1359.552	1211.285	654.525	756.342	97.693	1132.784	1430.538	1395.965	357.962	564.939
Pdensi_DN18169_c0_g1d13056	FC_3_1	FC_3_3	44.5259238060745	0	22.2629619030372	7.75077591686748	1.60430853367083	4.83122526259513	1.35695370001343e-06	8.57298565885988e-05	0.191	1.276	0.674	0.639	1.430	1.100	0.000	0.000	0.000	0.000	0.000	0.000	0.629	2.757	0.374	0.151	0.362	0.000	0.558	0.000	0.714	0.000	0.000	0.000	0.000	0.000	0.000
Pdensi_DN42966_c0_g1d444719	FC_3_1	FC_3_3	177.945714318774	41.7936793447488	109.869696831761	2.08878455303	0.43257119193368	4.82876481832439	1.37382545166713e-06	8.66992360121053e-05	0.627	0.340	2.516	5.540	3.436	3.725	2.075	1.316	1.122	0.741	1.183	0.737	3.119	6.507	1.736	1.967	2.014	0.382	0.347	0.000	0.451	2.377	2.286	1.891	1.842	0.705	1.522
Pdensi_DN14618_c0_g1	FC_3_1	FC_3_3	12.3707016099928	105.920674743756	59.1456881768745	-3.09536962959371	0.641997807985534	-4.82146448335453	1.42508096658972e-06	8.94364419894925e-05	2.074	1.847	2.009	0.146	0.513	0.231	0.786	1.272	1.049	2.483	1.740	2.461	1.821	1.412	4.256	5.554	4.718	8.884	4.063	3.771	1.456	0.967	5.966	2.345	8.345	4.387	4.510
Pdensi_DN24398_c0_g1d365585	FC_3_1	FC_3_3	240.137135241544	22.0940583011247	131.115596771334	3.43869022584824	0.713723801345113	4.81795649713173	1.45035981830885e-06	9.0673136959407e-05	3.573	3.530	1.262	8.365	6.783	2.184	2.488	1.517	0.501	0.690	0.522	0.196	1.703	3.294	1.209	0.087	0.030	0.111	0.000	0.000	0.039	0.000	0.000	0.224	0.000	0.000	0.000
Pdensi_DN26251_c12_g1	FC_3_1	FC_3_3	9.57828844859551	66.9044244801816	38.2413564643886	-2.80380729723884	0.581963101755418	-4.8178437581034	1.45117933442277e-06	9.0673136959407e-05	2.533	1.056	1.563	0.247	0.237	0.212	0.432	0.818	0.927	1.151	1.231	1.836	2.598	0.450	3.469	4.012	6.280	4.991	2.369	1.580	0.560	1.482	1.664	1.567	4.622	3.063	0.706
Pdensi_DN37334_c0_g1d377119	FC_3_1	FC_3_3	95.2946519296027	483.32560681062	289.310129370111	-2.34134443209676	0.486859426544564	-4.80907692126704	1.51628854609986e-06	9.46370895208243e-05	4.197	5.084	7.603	1.585	1.685	3.443	2.912	5.587	4.130	7.777	9.023	13.678	13.095	4.035	16.032	3.716	6.983	19.259	7.191	13.450	15.391	1.627	16.804	7.984	14.934	34.051	19.415
Pdensi_DN37970_c0_g1d316649	FC_3_1	FC_3_3	57.9568117569409	0	28.9784058784705	8.13050401868713	1.69125711973683	4.80737312133374	1.52926412395999e-06	9.5132972378011e-05	1.528	3.725	1.917	1.926	1.860	0.412	1.262	1.603	0.456	0.000	0.000	0.000	0.000	1.322	2.532	0.342	1.226	0.464	0.000	0.441	0.000	0.000	0.000	0.000	1.119	4.729	2.322
Pdensi_DN13779_c0_g1d462357	FC_3_1	FC_3_3	134.966992730246	1.91868643854244	68.4428395843941	6.15107288685912	1.2805186533891	4.80357929232761	1.55854127747233e-06	9.65617391683691e-05	0.015	0.000	0.043	0.464	1.957	6.920	0.282	0.358	0.067	0.017	0.018	0.068	0.520	1.660	1.770	0.127	0.039	0.055	0.088	0.019	0.021	0.065	0.054	0.091	0.067	0.082	0.036
Pdensi_DN39711_c2_g4	FC_3_1	FC_3_3	90.0981237542589	1.12859855531399	45.6133611547865	6.32299777773457	1.31820767688609	4.79666283894732	1.61330813034268e-06	9.97052543211999e-05	0.000	0.000	0.022	0.700	4.341	1.438	0.541	0.765	0.104	0.000	0.056	0.027	0.248	1.462	0.704	0.142	0.197	0.000	0.000	0.052	0.064	0.771	0.329	0.091	0.000	0.000	0.000
Pdensi_DN11623_c0_g1d520347	FC_3_1	FC_3_3	15.9339141042621	89.0447116036703	52.4893128539662	-2.48325582356955	0.517998343634811	-4.79394549052892	1.63532725800667e-06	0.000100956100822362	0.072	0.720	0.155	0.374	0.401	0.358	1.663	1.946	1.868	2.441	1.961	1.277	0.066	0.357	0.094	0.087	0.106	0.045	0.698	0.778	0.581	0.233	0.015	0.244	0.000	0.000	0.014
Pdensi_DN31008_c0_g1d27591	FC_3_1	FC_3_3	43.7514931103619	0	21.8757465551809	7.72538109037749	1.61301238873443	4.78941212375859	1.67270629332887e-06	0.000102927677706855	0.189	0.613	0.567	0.955	0.688	1.437	0.628	0.396	0.224	0.000	0.000	0.000	0.000	0.871	0.420	0.000	0.405	0.230	0.000	0.000	0.000	0.574	0.230	0.379	0.000	0.212	0.228
Pdensi_DN2377_c0_g1d44244	FC_3_1	FC_3_3	796.945469041272	119.962369258157	458.453919149715	2.73080319322522	0.570260869277458	4.78869117687357	1.67872590055745e-06	0.000103186170359942	6.062	12.306	4.295	27.069	19.306	10.902	15.869	6.222	3.739	4.167	2.396	1.043	5.349	18.087	2.820	4.530	3.413	1.857	4.899	0.733	2.716	0.770	0.619	0.000	3.031	5.678	6.852
Pdensi_DN12891_c0_g1d338749	FC_3_1	FC_3_3	3.82400653615647	106.513790295163	55.1688984156595	-4.80509924603784	1.00460501525098	-4.78307312136741	1.72635289202322e-06	0.00010599881490914	0.119	0.043	0.032	0.149	0.038	0.068	0.543	0.206	0.537	0.630	1.893	4.165	0.044	0.027	0.027	0.007	0.053	0.040	0.683	0.470	0.136	0.688	0.000	0.000	0.000	0.000	0.000
Pdensi_DN24893_c0_g1d366058	FC_3_1	FC_3_3	0	55.6934746452474	27.8467373226237	-8.44334451890077	1.76561291278962	-4.7821039695278	1.73469911819868e-06	0.000106396129483118	0.842	0.899	0.000	0.000	0.000	0.000	0.771	0.294	0.551	2.089	1.138	0.330	0.311	0.637	0.968	2.098	1.445	0.000	3.833	0.450	0.000	0.426	0.000	0.000	0.000	1.261	0.000
Pdensi_DN19094_c0_g3	FC_3_1	FC_3_3	108.671941133523	785.712865490889	447.192403312206	-2.85313385086596	0.59680592928354	-4.78067276290489	1.74709546228763e-06	0.000107040727815795	0.244	1.453	6.712	1.238	2.664	3.735	4.885	6.522	32.363	9.490	12.504	27.349	0.816	1.409	0.136	5.253	5.280	2.393	7.848	1.699	4.024	0.000	0.000	0.000	0.000	0.000	0.000
Pdensi_DN24466_c0_g3	FC_3_1	FC_3_3	542.389866831592	20.934525549739	281.662196190666	4.69325309161805	0.98179764760848	4.78026516263321	1.75064142358623e-06	0.000107142276726797	1.923	5.423	1.779	4.789	31.888	2.762	1.928	1.299	0.451	0.696	0.490	0.142	13.824	14.345	2.712	0.367	0.150	0.014	0.050	0.726	0.064	110.545	102.439	61.120	0.023	0.000	0.000
Pdensi_DN3377_c0_g1d44860	FC_3_1	FC_3_3	50.2164414537293	0	25.1082207268647	7.92439228107397	1.65892234452826	4.77683136116138	1.78078995266025e-06	0.000108695114769884	0.662	0.573	0.397	0.504	1.446	1.591	0.294	0.000	0.314	0.000	0.000	0.000	0.590	0.612	0.739	0.000	0.000	0.000	0.000	0.000	0.000	0.605	0.000	0.000	0.000	0.000	0.000
Pdensi_DN23531_c2_g5	FC_3_1	FC_3_3	511.655797379875	92.6161213530062	302.135959366441	2.4665616825716	0.516735680831344	4.77335274893985	1.81184034853182e-06	0.000110056692006	0.894	0.967	1.092	6.281	10.607	19.012	4.659	3.824	2.959	1.538	2.065	2.253	6.841	16.070	14.471	1.784	2.924	2.199	1.437	2.328	1.565	2.831	8.211	6.444	1.950	2.568	2.871
Pdensi_DN18385_c0_g1d115059	FC_3_1	FC_3_3	3775.36977624155	531.638271045553	2153.50402364355	2.82813070058324	0.592594800496776	4.77245277584684	1.81995790464819e-06	0.000110313559575118	1.484	2.786	3.572	25.116	121.824	119.758	21.195	31.043	19.380	7.142	15.927	10.716	50.918	84.277	82.553	12.757	15.795	10.935	19.280	15.825	26.438	7.349	1.166	0.201	0.019	0.000	0.000
Pdensi_GG_83509_c0_g1	FC_3_1	FC_3_3	48.7611327820906	0	24.3805663910453	7.88199468913714	1.65255086324135	4.76959279406215	1.84598694030202e-06	0.000111652689841253	0.455	0.988	0.914	0.576	1.108	1.730	0.504	0.000	0.271	0.000	0.000	0.000	0.758	1.052	2.024	0.204	0.733	25.832	0.000	0.264	0.328	1.039	0.000	0.000	0.000	0.000	0.000
Pdensi_DN20739_c0_g1	FC_3_1	FC_3_3	9066.55829960962	942.363547551515	5004.46092358057	3.26623753974727	0.685051956758318	4.76786834564079	1.86185381397041e-06	0.000112492453974225	14.127	11.089	10.554	44.913	154.597	429.969	43.103	52.364	33.797	19.345	16.437	23.679	123.546	204.963	305.053	10.496	47.875	36.128	296.593	105.471	117.416	537.110	526.775	581.965	9.095	7.608	5.220
Pdensi_DN11158_c0_g1d387732	FC_3_1	FC_3_3	8.30348677111139	92.3899535889244	50.3467201800179	-3.48413377626822	0.730818270037541	-4.76744208391129	1.86579605564111e-06	0.000112610716405046	0.105	0.168	0.052	0.366	0.121	0.103	0.355	0.071	0.000	2.352	1.588	1.889	0.027	0.000	0.000	0.022	0.000	0.000	0.000	0.000	0.000	0.000	0.000	0.000	0.000	0.000	0.000
Pdensi_DN38625_c1_g5	FC_3_1	FC_3_3	84.3632232393669	5.95304946137692	45.1581363503719	3.82247303400277	0.802118476867481	4.76547186511735	1.88412188074178e-06	0.000113595930692884	0.000	0.282	0.217	0.877	2.150	2.917	0.813	0.499	0.357	0.153	0.110	0.103	0.533	1.003	1.517	0.236	0.766	0.272	1.873	1.166	0.187	2.367	1.017	0.088	0.000	0.049	0.419
Pdensi_DN39660_c2_g1	FC_3_1	FC_3_3	1230.73997357091	7175.27962977241	4203.00980167166	-2.54342443979968	0.533916869712799	-4.76370870463003	1.90066829893507e-06	0.000114471884577264	97.216	19.689	32.715	20.057	12.023	53.651	157.267	39.567	108.261	133.959	154.230	165.735	39.437	14.122	53.112	4.337	2.419	13.683	9.013	6.268	2.462	84.533	351.848	1816.044	2.714	1.641	0.392
Pdensi_DN23838_c3_g1	FC_3_1	FC_3_3	57.0395695948122	232.365231136251	144.702400365531	-2.02482537413475	0.425175697956915	-4.76232621917148	1.91373982389627e-06	0.000115136919585292	3.446	3.224	4.862	0.992	1.712	1.367	2.958	3.944	1.859	3.511	4.917	6.243	3.662	5.606	8.027	9.613	7.257	18.947	9.355	8.870	3.372	1.670	10.150	3.150	4.448	3.871	1.512
Pdensi_DN20120_c0_g1	FC_3_1	FC_3_3	58.3923111605016	414.772421176512	236.582366168507	-2.82681929062071	0.593622712448681	-4.76197967385739	1.91702995455689e-06	0.000115212687968041	5.427	5.271	3.938	0.711	1.137	2.241	4.983	10.019	11.570	5.305	8.749	12.125	3.329	7.992	1.457	5.528	18.908	16.208	85.214	5.854	45.682	1.139	2.512	0.376	8.608	4.412	2.487
Pdensi_DN19895_c0_g1d409613	FC_3_1	FC_3_3	44.4632224975042	194.047023542822	119.255123020163	-2.12641935552032	0.44694989614141	-4.75762355887771	1.95885357299214e-06	0.000117601691650938	0.398	1.237	0.839	1.077	1.326	0.766	2.093	4.074	2.732	3.126	5.858	3.387	2.740	2.160	0.606	0.890	1.456	1.705	2.084	2.630	1.496	4.688	3.295	5.430	33.056	53.914	72.726
Pdensi_DN37273_c0_g4	FC_3_1	FC_3_3	26.4189688763136	137.921769763846	82.1703693200799	-2.38511869556391	0.501618857345486	-4.75484256749379	1.98601117952839e-06	0.00011910608695493	1.045	0.579	2.122	0.674	0.670	0.555	1.037	2.208	1.986	4.320	2.166	2.253	0.329	0.530	0.111	4.216	0.761	0.000	0.037	0.069	0.141	0.203	0.674	0.000	3.623	6.476	1.001
Pdensi_DN37148_c0_g1d315983	FC_3_1	FC_3_3	104.382868165558	19.173352115875	61.7781101407164	2.44594870553654	0.514713225448003	4.75206111793146	2.01353484433986e-06	0.000120501989302508	0.805	1.528	0.808	3.059	2.449	1.971	1.116	0.423	0.958	0.476	0.254	0.474	0.448	2.325	0.448	0.180	2.163	5.650	0.223	0.700	0.579	0.613	0.000	0.000	0.000	0.452	0.974
Pdensi_DN96473_c0_g1	FC_3_1	FC_3_3	150.425851954403	12.1482502582144	81.2870511063087	3.62534858325407	0.763070223742264	4.7510025557996	2.02410573777923e-06	0.000121006970418511	5.786	1.534	0.179	3.676	1.633	5.245	0.884	0.427	0.246	0.321	0.360	0.100	3.353	2.268	5.347	0.505	0.270	0.062	0.339	2.606	0.272	51.460	226.388	301.459	0.050	3.098	0.266
Pdensi_DN496_c0_g1	FC_3_1	FC_3_3	46.1926594846467	0	23.0963297423233	7.80359505740804	1.64305577157993	4.74944015436813	2.0398054746806e-06	0.000121817182947925	6.495	2.516	2.794	1.174	0.565	1.510	0.257	0.975	0.276	0.000	0.000	0.000	2.575	1.071	0.515	0.208	1.245	1.132	0.000	0.269	2.670	0.000	0.000	0.000	1.714	1.564	2.247
Pdensi_DN39387_c0_g1d317971	FC_3_1	FC_3_3	0	38.5486894810529	19.2743447405265	-7.91160997077192	1.66594469471556	-4.74902317938156	2.04401516718388e-06	0.000121940227649853	0.000	0.000	0.107	0.000	0.000	0.000	0.039	0.374	2.147	0.463	0.954	1.022	0.040	0.000	0.000	0.163	1.148	2.564	9.220	5.314	2.265	8.558	0.000	0.000	0.056	0.000	0.000
Pdensi_DN18379_c0_g2d353949	FC_3_1	FC_3_3	3709.35917815513	663.305150478655	2186.33216431689	2.48343221850796	0.523411477813593	4.74470340024222	2.08812067538118e-06	0.000124440586551551	1.389	3.127	1.787	32.417	91.412	136.677	26.177	30.221	19.572	10.806	19.078	12.298	39.149	73.242	87.932	10.609	15.123	10.335	26.756	26.994	28.552	32.696	17.670	4.437	0.000	0.000	0.018
Pdensi_DN22014_c7_g6	FC_3_1	FC_3_3	0	49.6465638699661	24.823281934983	-8.27646855667938	1.74458783420065	-4.74408246717572	2.09453513918531e-06	0.000124691874697313	0.573	0.378	0.575	0.000	0.000	0.000	0.000	0.301	0.684	0.339	1.083	1.686	0.952	0.331	1.976	2.054	1.536	2.692	0.000	1.389	0.825	0.000	2.441	0.000	2.530	0.000	0.348
Pdensi_DN20183_c1_g1d488725	FC_3_1	FC_3_3	120.442804989666	2.19532871848457	61.3190668540751	5.76446844207409	1.21640052087485	4.73895591390262	2.14822231541161e-06	0.000127620151667604	7.947	5.009	2.966	3.261	2.988	2.354	1.282	0.395	0.393	0.000	0.131	0.000	5.413	2.762	2.117	1.861	0.793	0.252	0.196	0.000	0.000	0.052	0.000	0.075	0.000	0.000	0.000
Pdensi_DN29897_c0_g1d309511	FC_3_1	FC_3_3	287.771526865976	61.9178272814137	174.844677073695	2.21723434867079	0.468726292791011	4.73033918252881	2.24145026638077e-06	0.000132327200221484	1.481	1.285	2.081	3.740	8.295	8.327	5.231	3.420	1.060	1.401	1.119	1.393	1.639	5.124	1.970	5.308	4.760	2.526	0.984	1.028	2.984	1.348	7.926	7.743	0.436	0.666	1.796
Pdensi_GG_17550_c0_g1	FC_3_1	FC_3_3	1395.0893330787	282.958490900567	839.023911989635	2.30141814432855	0.486786693185205	4.72777538200483	2.26993090199555e-06	0.000133869292924964	47.100	75.659	61.421	21.131	37.794	39.873	24.739	14.339	16.253	4.300	10.242	3.516	66.184	42.942	53.027	61.234	25.559	19.212	15.504	2.714	9.471	0.260	0.229	0.000	0.542	0.240	0.864
Pdensi_GG_37184_c1_g1	FC_3_1	FC_3_3	23.7537741033047	188.617667649464	106.185720876384	-2.98701877310286	0.632071282045173	-4.72576251754052	2.29253450390728e-06	0.000135061944490837	0.160	0.000	0.801	0.203	0.971	0.523	2.487	4.699	9.873	4.341	4.044	3.582	0.000	0.554	0.000	0.716	0.172	0.586	0.000	0.927	0.459	1.705	0.391	0.000	0.000	0.000	0.000
Pdensi_DN7334_c0_g2	FC_3_1	FC_3_3	35.6108390594721	211.137657454693	123.374248257083	-2.56570854021174	0.543553791725453	-4.72024770918657	2.35557608065295e-06	0.000138275398052147	6.264	1.307	2.660	0.609	0.879	1.045	2.133	3.796	1.436	3.419	3.039	6.806	5.080	4.450	6.687	8.629	8.271	12.927	11.999	8.373	3.119	3.296	7.633	5.814	7.113	7.037	6.419
Pdensi_DN23377_c0_g3d548222	FC_3_1	FC_3_3	1199.84831774634	110.338434056834	655.09337590159	3.44245257973643	0.729311605207033	4.72013958801493	2.35682853168163e-06	0.000138275398052147	0.102	0.385	0.000	6.562	44.226	34.268	10.674	15.417	3.386	1.760	4.049	1.254	9.650	37.614	19.696	0.387	4.490	0.299	0.087	0.520	0.039	33.478	144.511	245.500	0.000	0.000	0.000
Pdensi_DN12936_c0_g1d6825	FC_3_1	FC_3_3	6.3103328370621	81.9118485680258	44.1110907025439	-3.6935723782541	0.782588968162251	-4.71968367625689	2.36211674520588e-06	0.000138442491138957	0.078	0.228	0.000	0.140	0.054	0.251	0.279	0.382	0.990	1.381	1.339	2.452	0.062	0.090	0.101	0.030	0.012	0.056	0.000	0.052	0.240	1.002	0.219	0.023	0.489	0.389	0.469
Pdensi_DN20248_c0_g1	FC_3_1	FC_3_3	2.2622093674107	88.0309628860443	45.1465861267275	-5.26882674596236	1.11674220595202	-4.71803314845675	2.38135699401661e-06	0.000139426117335953	0.062	0.000	0.000	0.000	0.075	0.067	0.137	0.258	2.184	0.727	1.644	3.149	0.069	0.143	0.000	0.000	0.068	0.231	0.487	0.000	0.089	5.631	0.000	0.000	0.000	0.000	0.000
Pdensi_DN15077_c0_g1	FC_3_1	FC_3_3	20.341590109713	93.5142806717387	56.9279353907258	-2.2013089516132	0.467071972250324	-4.71299731603982	2.44099413376485e-06	0.000142623440973239	0.135	0.413	0.000	0.538	0.514	0.414	0.990	0.957	1.148	2.221	1.509	2.178	0.000	0.104	0.026	0.232	0.101	0.194	0.286	0.131	0.221	0.473	0.278	0.079	0.030	0.043	0.000
Pdensi_GG_71043_c0_g1	FC_3_1	FC_3_3	42.7484039872916	0	21.3742019936458	7.69203106491829	1.63225948544833	4.71250504805952	2.4469001736235e-06	0.000142821434619708	0.112	0.727	0.447	0.568	1.356	1.101	0.124	0.000	0.000	0.000	0.000	0.000	0.125	0.905	0.625	0.100	0.000	1.785	0.000	0.260	0.160	0.000	0.000	0.000	0.168	0.880	1.213
Pdensi_GG_98911_c0_g1	FC_3_1	FC_3_3	1772.69150195824	399.537285969654	1086.11439396395	2.14950594290321	0.456157104334604	4.71220533995342	2.45050267088892e-06	0.000142884705580896	0.413	1.120	0.000	21.960	49.742	53.661	21.292	21.910	13.030	11.965	5.741	7.544	15.606	46.359	29.623	2.405	19.967	3.275	5.710	6.461	2.969	731.520	438.738	345.406	0.000	0.000	0.000
Pdensi_DN20250_c0_g5	FC_3_1	FC_3_3	1249.25624494522	248.111260481893	748.683752713556	2.33207034368571	0.495702350945552	4.70457793721836	2.54391674252485e-06	0.000147855878723777	0.166	0.676	0.439	12.699	41.475	34.450	10.709	13.428	8.285	3.850	7.073	4.845	15.835	26.198	22.936	5.020	6.974	5.094	10.933	16.049	17.221	19.678	0.569	0.090	0.000	0.000	0.026
Pdensi_DN21667_c0_g1	FC_3_1	FC_3_3	169.220681981459	36.2776182853487	102.749150133404	2.21903865562534	0.471695460584784	4.70438840533738	2.54628094383206e-06	0.000147855878723777	9.174	11.338	6.646	3.449	3.906	4.623	1.568	2.426	1.191	1.067	0.765	0.476	4.268	3.957	4.848	1.991	1.422	1.115	1.009	0.702	3.898	3.836	0.247	0.203	0.000	0.000	0.000
Pdensi_DN19290_c1_g3	FC_3_1	FC_3_3	691.576394602136	74.5941030451169	383.085248823626	3.21231037874707	0.68287771922902	4.70407847304466	2.55015155240534e-06	0.000147855878723777	0.339	0.066	0.000	5.012	13.944	29.333	5.877	8.364	4.849	2.191	1.435	1.092	4.333	12.355	23.348	0.389	0.813	0.154	0.489	1.205	0.835	267.733	178.568	261.686	0.190	0.274	0.369
Pdensi_DN7050_c0_g1d517067	FC_3_1	FC_3_3	20.6099812628113	122.726631013269	71.6683061380403	-2.57082122090471	0.546520566332639	-4.70397891547961	2.55139608119608e-06	0.000147855878723777	0.980	1.061	0.840	0.355	0.340	0.764	0.467	3.670	1.404	2.641	2.655	2.476	1.091	0.647	1.405	1.380	3.928	1.541	4.494	1.299	5.019	1.066	1.028	1.126	9.210	1.416	0.338
Pdensi_DN39550_c1_g1	FC_3_1	FC_3_3	21.2568392513976	100.793306428709	61.0250728400535	-2.2427662113811	0.476897049099954	-4.70283096868363	2.56578827974496e-06	0.000148386781104027	0.025	0.053	0.313	0.370	0.481	0.650	1.146	1.709	1.625	2.034	2.522	1.840	0.064	0.028	0.265	0.379	0.054	0.322	0.083	0.038	0.095	0.000	0.000	0.960	0.000	0.268	0.657
Pdensi_DN40426_c0_g1d442421	FC_3_1	FC_3_3	9.00367754302195	100.660716441903	54.8321969924625	-3.48426673236958	0.741954035016749	-4.69606817663702	2.65217051735261e-06	0.000152846292362255	0.076	0.041	0.188	0.238	0.182	0.204	0.664	0.394	1.108	1.992	3.584	0.851	0.126	0.174	0.128	0.068	0.208	0.520	0.986	2.773	0.812	250.880	55.235	22.508	0.818	0.807	0.772
Pdensi_DN8885_c0_g1d452874	FC_3_1	FC_3_3	1272.91448893654	262.748876944165	767.831682940354	2.27578342890169	0.484977476403695	4.69255489095607	2.69814108358883e-06	0.000155092539246534	148.335	101.215	28.684	34.792	20.525	34.848	11.887	6.961	4.039	7.093	7.319	2.349	87.844	70.355	38.304	88.955	27.723	2.973	23.492	14.146	4.040	158.453	26.289	16.850	75.802	55.802	10.309
Pdensi_GG_23795_c0_g1	FC_3_1	FC_3_3	27.8636246397381	223.570481329773	125.717052984756	-3.00146498756246	0.639791660857529	-4.69131620680945	2.71453057882857e-06	0.000155876698238117	0.754	0.409	0.189	0.239	0.688	1.026	2.720	2.970	1.570	3.565	6.435	4.222	0.210	1.306	0.210	0.000	0.000	0.000	0.417	0.000	0.000	0.287	0.230	4.931	5.597	9.742	6.609
Pdensi_DN6503_c0_g1d262853	FC_3_1	FC_3_3	37.6573257768457	164.479721991363	101.068523884104	-2.12508658196399	0.453011792534024	-4.6910182405558	2.71848731418798e-06	0.000155946066009242	1.304	1.996	3.531	0.694	0.860	1.120	1.424	2.029	1.788	4.260	2.546	3.583	5.565	1.421	4.023	2.354	1.792	6.190	4.396	5.675	4.422	1.174	3.155	0.793	19.480	19.900	12.610
Pdensi_DN24182_c0_g1d497789	FC_3_1	FC_3_3	26.6157772266623	150.558586200406	88.587181713534	-2.49675041101566	0.532284773355833	-4.69062903166418	2.72366401043329e-06	0.000156085206028204	0.000	1.222	0.645	0.408	0.587	0.878	0.716	0.845	0.382	3.041	2.444	3.987	0.359	2.231	1.256	1.875	0.867	0.590	1.425	0.560	2.312	0.000	0.394	0.648	0.000	0.181	1.556
Pdensi_DN44208_c0_g1d37991	FC_3_1	FC_3_3	24.2370465566355	111.49543504142	67.8662407990278	-2.20009335762026	0.469213392513756	-4.68889718989802	2.74681339645028e-06	0.00015709446696997	2.917	1.807	1.672	0.527	0.507	0.679	1.616	2.844	0.744	1.724	2.895	2.455	2.083	1.203	3.706	2.239	3.804	6.607	6.451	3.621	1.198	1.268	5.846	1.676	2.159	3.042	0.756
Pdensi_DN12428_c0_g1	FC_3_1	FC_3_3	104.85911925317	461.804915657719	283.332017455444	-2.13989576954726	0.456554141684465	-4.68705805986575	2.77160357893544e-06	0.00015835262582812	23.166	1.834	1.479	3.713	2.379	1.446	6.697	6.567	5.809	6.984	13.349	8.997	14.841	1.792	1.241	2.654	2.706	2.263	14.533	33.679	8.428	351.175	371.444	184.500	16.785	46.010	16.784
Pdensi_DN23026_c0_g1d546793	FC_3_1	FC_3_3	11.7691364400109	115.832362564675	63.8007495023432	-3.29557366578712	0.703224789212046	-4.68637300098559	2.78089245809866e-06	0.000158563972580673	0.131	0.000	0.382	0.123	0.471	0.246	0.983	0.816	3.553	1.605	2.139	3.550	0.573	0.488	0.147	0.976	0.540	0.409	1.819	0.380	0.525	2.746	3.125	0.627	0.556	0.000	0.000
Pdensi_DN2744_c0_g1d326280	FC_3_1	FC_3_3	26.5073846031916	402.645449060011	214.576416831601	-3.9276123488254	0.838246637586429	-4.68550921973778	2.79264726299492e-06	0.000159074347207584	0.824	0.099	0.274	1.392	0.111	0.400	2.846	4.214	5.511	11.091	7.712	6.703	0.408	0.106	0.205	2.468	2.394	3.270	10.815	8.936	5.377	10.173	0.112	0.000	0.000	0.000	0.000
Pdensi_DN35732_c0_g1d314803	FC_3_1	FC_3_3	3047.27517466154	353.02002136466	1700.1475980131	3.10989166226957	0.664432269457357	4.68052472046462	2.86141604235083e-06	0.00016282806193253	0.982	2.286	1.584	26.468	61.368	125.149	16.796	16.848	10.311	2.726	9.788	9.844	25.371	53.828	97.157	8.404	12.896	15.140	34.603	22.235	24.154	35.687	5.108	3.361	0.000	0.000	0.000
Pdensi_DN47189_c0_g1d40134	FC_3_1	FC_3_3	55.0875457282472	0	27.5437728641236	8.05753478807332	1.72164154788588	4.68014657172261	2.86669897191975e-06	0.000162965229932761	7.648	3.244	1.335	1.678	0.405	1.795	0.000	0.000	1.191	0.000	0.000	0.000	0.735	1.151	0.000	2.087	0.000	0.000	0.000	0.000	0.000	0.000	0.000	0.000	2.929	0.748	2.019
Pdensi_DN23307_c1_g3	FC_3_1	FC_3_3	71.1765181923233	294.092217252095	182.634367722209	-2.04600098862664	0.437398773679862	-4.67765597835017	2.90172834773958e-06	0.000164462193886771	1.049	0.618	2.285	1.449	1.615	1.977	4.128	8.077	7.539	3.812	8.680	6.188	0.212	0.770	0.640	2.055	0.104	0.117	0.000	0.000	0.137	0.145	0.000	0.000	0.000	0.000	0.000
Pdensi_DN9997_c0_g1d48746	FC_3_1	FC_3_3	155.813825389981	19.0947765212992	87.4543009556402	3.02909002038319	0.64771111097661	4.67660654426009	2.91661094859153e-06	0.000164811758523299	1.048	1.003	0.604	1.980	2.827	6.124	1.045	0.879	1.401	0.396	0.428	0.402	2.162	2.529	3.341	0.641	0.329	0.374	0.905	0.591	0.808	1.777	4.752	48.343	0.022	0.127	0.000
Pdensi_DN38537_c0_g1	FC_3_1	FC_3_3	37.0374664098805	182.753200861809	109.895333635845	-2.30447046168592	0.492809474322925	-4.67618944390639	2.92254639254157e-06	0.000164982832870103	0.546	0.935	0.519	1.196	0.563	0.878	3.031	0.796	2.130	3.905	5.102	2.645	0.171	0.802	0.566	0.512	0.690	0.844	8.267	0.378	0.658	5.768	65.579	33.139	0.091	0.172	0.127
Pdensi_DN13216_c0_g2	FC_3_1	FC_3_3	202.937061130718	13.0702649621661	108.003663046442	3.95626025140951	0.84654836089312	4.6734013485486	2.96252036911284e-06	0.000167073191472413	2.479	1.200	1.061	3.005	2.699	8.465	0.791	0.403	0.395	0.081	0.516	0.225	2.698	2.803	14.289	0.878	1.017	3.560	2.091	0.151	1.284	0.671	1.542	2.969	11.321	10.903	5.844
Pdensi_DN19798_c0_g2	FC_3_1	FC_3_3	66.4237754156741	0	33.211887707837	8.32756619264669	1.78236111649711	4.67221042670237	2.97975448106478e-06	0.000167878243027536	4.414	0.854	1.393	1.874	0.321	2.446	1.173	0.158	0.517	0.000	0.000	0.000	3.487	0.171	0.839	2.903	0.572	0.401	0.000	0.154	0.466	27.596	3.064	0.437	0.000	0.000	0.000
Pdensi_DN16350_c0_g1d215185	FC_3_1	FC_3_3	12.3965487406293	82.3161372892277	47.3563430149285	-2.7289603935242	0.584540722764388	-4.66855479395602	3.03325884004589e-06	0.000169880461037674	0.000	0.149	0.023	0.290	0.194	0.397	0.908	1.488	0.756	1.864	1.372	1.946	0.128	0.584	0.234	0.105	0.409	0.697	0.764	0.994	1.555	0.659	0.511	0.282	0.000	0.000	0.000
Pdensi_DN19656_c3_g1	FC_3_1	FC_3_3	198.541785203167	24.1489172538866	111.345351228527	3.04130345947459	0.651623142617086	4.66727355210243	3.05222846606891e-06	0.000170774289737627	0.428	0.927	0.143	2.894	5.716	5.453	3.648	1.496	0.846	0.673	0.180	0.673	3.020	3.955	4.773	0.639	0.770	0.524	0.316	2.647	0.819	12.607	22.002	37.026	0.000	0.802	0.344
Pdensi_DN37673_c2_g6	FC_3_1	FC_3_3	516.120354026481	81.7497022753208	298.935028150901	2.65902579421194	0.569923085686014	4.66558709586448	3.07737110355959e-06	0.000171702072160238	8.020	1.422	5.222	12.105	5.170	18.924	5.947	1.596	6.409	1.796	1.290	2.083	8.122	3.405	20.660	3.330	0.467	1.026	0.647	0.224	1.342	0.090	0.000	0.123	14.898	51.223	45.375
Pdensi_GG_142349_c0_g1	FC_3_1	FC_3_3	1041.2920207184	167.189977319321	604.240999018862	2.6382606189889	0.565476576675223	4.66555243455143	3.0778899317334e-06	0.000171702072160238	3.027	10.813	6.774	25.042	40.647	9.567	17.384	9.752	7.273	4.496	4.164	1.986	4.118	10.541	6.407	0.242	0.000	0.083	0.000	1.173	0.000	0.204	0.000	0.000	0.000	0.000	0.000
Pdensi_DN7601_c0_g1d207785	FC_3_1	FC_3_3	18.2503419620145	152.764963851686	85.5076529068503	-3.06193387056631	0.656372326340718	-4.66493443993385	3.08715448684502e-06	0.000171986910277349	0.053	0.000	0.265	0.134	0.641	0.519	1.934	1.665	2.562	3.432	3.364	2.897	0.119	0.245	0.717	0.432	0.933	2.053	1.380	1.425	1.144	1.208	2.157	3.235	0.000	0.239	0.128
Pdensi_DN391_c0_g2	FC_3_1	FC_3_3	118.839901997785	502.927128811919	310.883515404852	-2.08044161275439	0.446009262723507	-4.66457041732811	3.09262417935043e-06	0.000171986910277349	8.205	3.396	8.701	2.311	1.962	4.093	4.163	6.889	6.938	7.744	10.758	13.265	9.932	4.327	12.346	13.091	9.998	24.022	30.854	13.168	17.116	1.079	7.950	12.244	15.887	5.804	1.951
Pdensi_DN22334_c0_g1	FC_3_1	FC_3_3	182.378883136123	1049.75044440786	616.064663771991	-2.52529582258843	0.542771861747103	-4.65259163299268	3.2778899710388e-06	0.000180551271472733	35.911	6.298	3.310	5.620	3.195	4.166	7.941	23.584	8.732	14.208	41.415	11.596	24.165	14.471	3.883	2.029	63.933	3.941	7.784	2.412	0.845	0.000	17.853	2.206	5.734	4.391	0.413
Pdensi_DN18135_c1_g1	FC_3_1	FC_3_3	17.7651210251072	98.0365120208679	57.9008165229876	-2.4648339587456	0.529826208152588	-4.65215559520933	3.28483067264879e-06	0.000180581371125488	1.231	1.696	2.125	0.507	0.407	0.367	0.746	2.227	1.456	1.449	1.982	2.778	2.120	2.421	3.377	4.315	4.548	6.578	2.857	3.377	1.769	1.463	4.968	6.408	7.331	2.641	2.157
Pdensi_DN19521_c1_g3	FC_3_1	FC_3_3	2.50422200159304	175.614636905485	89.0594294535391	-6.11736058668557	1.31500485248862	-4.65196807077069	3.28781995542337e-06	0.000180581371125488	0.000	2.512	0.405	0.000	0.000	0.173	0.200	1.024	0.933	2.394	4.083	4.622	0.155	0.338	0.146	0.045	0.054	0.259	0.056	0.093	0.000	0.000	0.131	0.046	0.520	0.927	0.794
Pdensi_DN53338_c0_g1d162886	FC_3_1	FC_3_3	0	42.7732562823771	21.3866281411885	-8.06195425416768	1.73439885348505	-4.64827005505005	3.34730492634984e-06	0.000183130180994727	0.284	0.307	2.561	0.000	0.000	0.000	0.626	1.191	0.338	1.341	0.357	1.000	0.942	0.000	2.201	1.270	3.342	4.491	6.909	2.296	0.816	0.000	2.415	0.000	7.511	1.912	2.063
Pdensi_DN37346_c0_g1	FC_3_1	FC_3_3	185.261438542256	14.5558468767012	99.9086427094787	3.67550791625921	0.791659173971788	4.64279078308286	3.43734373213223e-06	0.000187694186043109	2.556	1.140	3.612	1.715	4.747	6.564	1.838	0.946	0.714	0.177	0.190	0.532	2.344	2.778	4.525	3.637	1.945	3.125	3.493	1.220	4.099	1.145	1.288	0.302	0.898	0.000	0.544
Pdensi_DN90478_c0_g1	FC_3_1	FC_3_3	37.2261019035257	0	18.6130509517629	7.49230626078785	1.6140227202593	4.64200792637181	3.45039621333367e-06	0.000188225748814685	0.875	0.884	0.392	0.836	0.717	1.068	0.000	0.206	1.869	0.000	0.000	0.000	0.000	0.454	0.437	0.900	3.861	0.792	2.823	6.078	5.681	9.360	0.642	0.790	1.165	2.298	1.859
Pdensi_DN19761_c5_g1	FC_3_1	FC_3_3	215.610193994012	34.8307730087914	125.220483501402	2.62828309717808	0.56670648188529	4.63782077881737	3.52101889263859e-06	0.000191709679323376	3.119	6.908	0.993	3.595	4.647	6.967	2.206	1.635	0.336	1.170	0.538	0.501	3.474	8.678	6.166	0.254	1.071	0.000	0.942	0.329	1.830	0.216	1.735	0.000	0.000	2.390	2.052
Pdensi_DN38857_c0_g2	FC_3_1	FC_3_3	2.63899332363453	69.6964334635583	36.1677133935964	-4.72936037172415	1.01990911704636	-4.63704098010252	3.53432359712535e-06	0.000192249582894832	0.227	0.195	0.135	0.113	0.000	0.074	0.509	1.207	1.220	0.984	2.025	1.414	0.201	0.035	0.034	0.808	0.318	0.133	0.155	0.193	0.151	0.051	0.111	0.307	1.248	1.643	2.026
Pdensi_DN19857_c1_g1	FC_3_1	FC_3_3	806.870267396686	176.553728592472	491.711997994579	2.19208607578647	0.472911648288643	4.63529727744944	3.56424878471903e-06	0.000193691657617097	1.250	2.578	1.333	9.499	19.622	27.694	9.148	7.203	6.137	3.611	4.717	2.906	9.298	13.930	19.239	3.374	3.704	1.898	3.249	4.491	2.326	26.617	68.079	32.795	1.686	1.302	2.080
Pdensi_DN20079_c0_g2d410588	FC_3_1	FC_3_3	21.0864979547357	185.580786236248	103.333642095492	-3.13484370488192	0.678010527955574	-4.62359148660199	3.77152284394954e-06	0.000204173260523505	0.635	0.688	0.954	0.201	0.579	0.693	0.000	2.833	3.016	2.624	6.224	2.995	0.177	0.917	0.177	0.000	0.000	0.000	0.000	0.184	0.228	0.000	0.000	0.000	3.550	2.497	0.767
Pdensi_DN19016_c0_g1	FC_3_1	FC_3_3	5.25169666312385	59.3879322337836	32.3198144484537	-3.50269989753029	0.757852072198359	-4.62187810263518	3.80281456468239e-06	0.00020567100239532	0.212	0.019	0.053	0.133	0.190	0.057	0.864	0.677	0.638	0.968	1.736	1.088	0.098	0.000	0.000	0.048	0.000	0.044	0.060	0.000	0.025	0.000	0.043	0.144	0.000	0.040	0.000
Pdensi_DN23933_c5_g2	FC_3_1	FC_3_3	50.2253229479087	226.294068474256	138.259695711082	-2.17041430775081	0.469687840805905	-4.62097188640597	3.81946536153162e-06	0.0002063748074487	3.306	2.609	6.836	1.042	1.265	1.256	1.809	5.306	1.954	4.003	3.206	6.990	5.917	3.361	5.733	7.539	7.098	14.763	6.914	7.319	3.986	2.395	7.843	5.294	7.182	5.091	6.011
Pdensi_DN4372_c0_g1d327507	FC_3_1	FC_3_3	42.0376046643795	210.400558982086	126.219081823233	-2.32171307261345	0.502862831007058	-4.61699081629054	3.89344492814671e-06	0.000209205922508023	2.590	2.155	1.113	0.862	0.844	1.262	1.377	2.557	1.923	3.412	3.299	6.510	4.405	1.057	5.585	0.252	5.137	14.786	6.434	8.044	10.664	1.749	14.490	9.023	0.038	0.000	0.000
Pdensi_DN5872_c1_g1	FC_3_1	FC_3_3	465.656026650968	3339.54254824956	1902.59928745026	-2.84247524097018	0.615659234649621	-4.61696191820767	3.89398692439229e-06	0.000209205922508023	113.967	15.444	7.194	17.705	7.261	8.349	20.761	68.965	25.233	40.289	142.691	31.363	69.036	41.369	11.161	2.986	60.046	3.221	8.532	2.574	0.577	0.307	41.768	4.468	5.919	12.834	0.971
Pdensi_DN22873_c2_g1	FC_3_1	FC_3_3	0	47.0448360020893	23.5224180010446	-8.19987083816382	1.77789866791395	-4.61211371949837	3.98594811765011e-06	0.000213539924935563	0.497	0.134	0.124	0.000	0.000	0.000	0.276	2.982	9.135	1.024	1.698	0.293	0.000	0.000	0.000	0.445	1.477	0.690	6.476	3.562	5.165	10.008	0.608	4.186	0.000	0.000	0.000
Pdensi_DN21092_c6_g2	FC_3_1	FC_3_3	124.674781099137	591.787200697687	358.230990898412	-2.24655038911635	0.487571656128488	-4.60763122892509	4.07282160296377e-06	0.00021737296408518	8.020	8.017	13.907	3.270	1.837	3.723	5.032	10.668	4.266	8.526	9.873	18.821	14.254	8.278	20.532	23.603	20.027	44.455	32.944	20.348	7.947	5.167	21.727	14.581	20.913	18.710	13.310
Pdensi_DN16745_c0_g1d528261	FC_3_1	FC_3_3	106.36135908581	11.5604747538486	58.9609169198291	3.20042065689975	0.69512671101003	4.6040824013934	4.14288416512029e-06	0.000220904502090164	1.490	4.708	3.875	1.933	3.755	1.919	1.055	1.000	1.576	0.393	0.121	0.227	1.762	3.535	2.694	2.729	1.316	1.315	0.271	0.112	0.687	0.000	0.000	0.000	0.000	0.000	0.000
Pdensi_DN22150_c0_g1d299089	FC_3_1	FC_3_3	36.0400700920027	243.813655425688	139.926862758845	-2.75614185765045	0.598714018640167	-4.60343631824481	4.15576309153738e-06	0.000221175481458988	1.404	1.351	2.087	0.642	0.461	1.422	1.267	1.681	1.007	4.648	3.947	6.765	5.938	0.850	7.368	2.741	5.539	15.190	8.258	6.014	4.346	0.312	16.761	31.741	20.590	24.125	27.231
Pdensi_DN18031_c0_g1	FC_3_1	FC_3_3	95.0700477853862	6.45690135905046	50.7634745722183	3.88678328996536	0.844663499754223	4.60157600168152	4.19306100210049e-06	0.000222333693962467	5.271	0.060	0.279	1.130	1.755	3.762	0.185	0.000	0.000	0.066	0.142	0.199	1.434	0.452	1.697	0.404	0.245	0.348	0.063	0.326	0.722	0.593	1.926	13.154	1.887	1.886	1.077
Pdensi_GG_121614_c0_g1	FC_3_1	FC_3_3	47.3999083981726	229.507865442367	138.45388692027	-2.2761728366532	0.494883955123141	-4.59940722080357	4.23694838296678e-06	0.00022444353833729	0.014	0.000	0.000	1.064	1.751	0.605	3.058	1.962	2.934	4.376	6.110	4.093	0.612	0.664	0.124	0.163	0.534	0.729	3.926	6.437	2.129	3.673	49.463	6.892	0.000	0.000	0.000
Pdensi_DN27564_c1_g1	FC_3_1	FC_3_3	32.531120445288	165.844478517866	99.1877994815768	-2.34813966670887	0.510596207542041	-4.59881924703784	4.24892223503715e-06	0.000224867867614364	2.556	2.516	3.853	0.688	0.584	1.013	0.632	2.903	1.996	2.255	3.829	4.398	2.317	2.948	5.614	4.828	5.606	11.524	6.049	4.411	4.175	2.255	6.550	2.072	7.692	7.864	5.002
Pdensi_DN18057_c0_g3	FC_3_1	FC_3_3	241.929163991348	20.7165567290572	131.322860360203	3.5470893026624	0.771514888607582	4.59756429206976	4.27458744667871e-06	0.000225804882867663	0.307	1.275	0.809	1.467	5.858	9.610	1.304	1.036	0.668	0.373	0.420	0.506	4.005	6.682	7.202	0.532	0.664	0.319	0.198	0.139	0.133	0.100	0.474	0.326	0.000	0.000	0.000
Pdensi_DN20467_c0_g1d188801	FC_3_1	FC_3_3	2449.65098433674	10841.6603912258	6645.65568778127	-2.14588494982928	0.466967466702707	-4.59536285253776	4.31996856229952e-06	0.000227989857128838	25.767	101.098	39.463	25.296	79.006	69.334	105.043	158.085	231.017	138.610	280.268	267.782	51.961	99.105	89.564	86.263	182.580	138.539	160.684	95.565	110.141	12.583	22.872	0.689	0.000	0.098	0.045
Pdensi_GG_60162_c0_g1	FC_3_1	FC_3_3	13595.7601301108	59591.1966543467	36593.4783922287	-2.13193122497136	0.464451213145051	-4.59021564511566	4.42788305336829e-06	0.000233251176555057	617.798	702.013	1034.214	155.276	247.267	548.306	426.994	817.731	732.732	1012.749	1328.964	1427.889	1262.945	739.144	1952.461	966.084	1762.871	3289.808	2504.622	2300.219	1592.559	291.860	1747.885	1281.017	30200.032	14845.713	8787.507
Pdensi_DN36436_c0_g1d148740	FC_3_1	FC_3_3	0	54.3138893658807	27.1569446829404	-8.40663236879286	1.83229136233528	-4.58804344199849	4.47419546890585e-06	0.00023547217600455	0.653	0.236	1.092	0.000	0.000	0.000	0.000	1.143	0.259	0.257	2.199	1.025	0.725	1.256	1.451	1.949	2.571	4.513	3.852	2.017	0.313	0.000	3.982	1.751	0.322	0.489	1.580
Pdensi_DN11737_c0_g1d520442	FC_3_1	FC_3_3	58.4825868361854	388.367469595588	223.425028215887	-2.73027471176201	0.595576944317902	-4.58425185496212	4.55614804607246e-06	0.000239003225374662	2.981	1.417	7.369	1.002	1.171	1.952	4.892	7.201	3.659	3.319	10.899	10.383	14.345	4.783	6.335	9.496	8.926	33.440	7.945	16.909	5.231	4.812	10.505	4.789	25.206	4.773	5.758
Pdensi_DN41306_c0_g1d319746	FC_3_1	FC_3_3	506.032341333625	18.3576522696879	262.194996801656	4.78716976387666	1.04428493084233	4.58416053175763	4.55813956102839e-06	0.000239003225374662	0.196	0.213	0.197	7.460	13.614	14.742	3.268	4.744	3.505	0.464	0.000	0.694	3.275	8.617	6.989	1.055	0.844	0.719	0.000	10.013	5.361	0.598	0.000	0.000	0.000	0.000	0.000
Pdensi_DN19618_c0_g1d485852	FC_3_1	FC_3_3	5.42168364104783	81.6843118207347	43.5529977308912	-3.90681635661693	0.853492976152201	-4.57744406313689	4.70691595040415e-06	0.000246121815235234	0.140	0.150	0.208	0.087	0.056	0.224	2.665	0.120	0.287	0.840	2.109	2.192	0.269	0.817	0.078	0.158	0.513	0.583	0.688	0.243	0.332	0.279	0.841	0.000	0.793	0.573	0.195
Pdensi_DN11672_c0_g1d210870	FC_3_1	FC_3_3	6.69706106402428	72.2928559703617	39.494958517193	-3.43435712641783	0.751308726688549	-4.57116629212471	4.85017191275843e-06	0.000252449223209575	0.062	0.267	0.093	0.156	0.261	0.067	0.305	0.709	0.362	1.123	2.309	1.175	0.138	0.143	0.209	0.280	0.752	0.078	0.951	0.252	0.266	0.047	0.000	0.000	0.000	0.000	0.000
Pdensi_DN19221_c0_g1d218281	FC_3_1	FC_3_3	365.886192644108	38.1323179384814	202.009255291294	3.26234655721789	0.714522187951085	4.56577362079235	4.97655596217589e-06	0.000258602212679808	1.572	2.090	1.314	3.403	5.917	16.175	4.213	2.870	2.298	0.553	1.163	0.708	3.511	5.178	13.026	1.692	1.897	1.125	4.084	1.476	2.138	24.000	67.029	87.126	26.023	27.560	31.006
Pdensi_DN41867_c0_g1d513522	FC_3_1	FC_3_3	53.7138526648672	0	26.8569263324336	8.02117831870727	1.7568213082929	4.56573373788448	4.97750231336325e-06	0.000258602212679808	0.000	1.285	0.000	1.496	0.361	1.922	0.654	1.244	0.353	0.000	0.000	0.000	0.328	0.000	0.657	0.796	0.635	0.000	0.000	0.000	0.426	0.000	0.000	0.000	0.000	0.333	0.000
Pdensi_GG_35604_c0_g1	FC_3_1	FC_3_3	597.303826726399	126.283468825479	361.793647775939	2.24135808315321	0.491111432886342	4.56384831031194	5.0224373681726e-06	0.000260459745562984	2.780	5.612	3.273	6.796	20.037	15.613	4.963	4.588	2.971	3.032	3.145	1.857	11.607	19.742	13.523	2.722	2.581	1.289	0.994	0.388	0.404	1.890	4.414	0.000	0.199	0.115	0.185
Pdensi_DN23947_c0_g1d550747	FC_3_1	FC_3_3	431.353874927098	76.4982184884206	253.926046707759	2.49714094337345	0.547361466598458	4.56214237895073	5.06342906647248e-06	0.000261628947775273	1.902	4.988	4.133	6.644	9.169	14.550	4.162	2.905	4.286	0.900	1.477	2.449	8.759	11.396	17.093	6.601	4.353	6.352	1.263	3.046	5.201	13.325	43.048	47.571	2.129	1.260	3.056
Pdensi_DN19598_c4_g1	FC_3_1	FC_3_3	357.630121550471	87.9993219309587	222.814721740715	2.02152308784013	0.443965228485061	4.55333651857863	5.2801707183416e-06	0.000272332005031266	1.556	2.496	3.573	12.309	8.101	5.273	5.564	2.391	3.366	2.288	1.999	1.302	1.092	2.412	0.494	3.742	2.049	1.343	1.345	0.018	0.516	0.000	0.000	0.000	0.000	0.018	0.000
Pdensi_DN5658_c0_g1d2090	FC_3_1	FC_3_3	0	51.6068805288131	25.8034402644065	-8.3327473343614	1.83327573907235	-4.54527769978445	5.4862872940656e-06	0.000282705743271134	0.000	0.000	0.240	0.000	0.000	0.000	0.000	0.965	0.326	0.228	1.844	1.207	0.000	0.000	2.153	0.000	0.000	1.119	0.000	1.646	1.175	0.103	0.467	0.000	0.000	0.000	4.464
Pdensi_DN6880_c0_g1d450628	FC_3_1	FC_3_3	662.74637034218	15.2847810918762	339.015575717028	5.43790566487334	1.19710231807867	4.54255712544361	5.5575929429199e-06	0.000285860814164658	21.652	33.371	13.743	3.617	0.692	40.957	0.455	0.067	0.262	0.374	0.323	0.265	25.290	36.915	63.429	1.072	0.176	0.321	0.436	0.186	0.733	0.000	0.432	0.260	6.789	5.391	4.188
Pdensi_DN13671_c0_g1	FC_3_1	FC_3_3	1302.20997974092	312.811839077594	807.510909409257	2.05775237266978	0.453140306289856	4.54109322015048	5.59632783239818e-06	0.000287592448589926	0.679	1.092	0.499	15.407	35.345	41.197	13.788	13.945	8.751	4.664	8.563	6.636	18.478	28.525	29.959	5.765	9.889	10.941	71.055	18.977	51.342	26.540	83.833	12.645	0.952	3.117	1.510
Pdensi_DN24634_c1_g2d555220	FC_3_1	FC_3_3	63.438849367377	0	31.7194246836885	8.26152389407418	1.81943836939572	4.54070004955323	5.60677505889187e-06	0.000287680568505694	0.217	0.939	0.072	0.275	1.837	2.363	0.321	0.076	0.085	0.000	0.000	0.000	0.242	1.504	2.192	0.130	0.000	0.000	0.000	0.000	0.000	0.000	0.000	0.000	0.000	0.000	0.000
Pdensi_DN24732_c0_g2	FC_3_1	FC_3_3	305.158226131427	1813.72381151029	1059.44101882086	-2.57153567326923	0.566463961793884	-4.53962801998147	5.63535568447399e-06	0.000288673576173263	60.207	11.023	8.983	9.709	6.645	5.475	9.498	40.765	13.601	25.942	74.475	15.939	41.419	25.410	6.641	1.827	64.307	3.263	9.374	2.934	0.482	0.101	29.306	1.778	6.250	8.406	0.606
Pdensi_DN42253_c0_g1d320454	FC_3_1	FC_3_3	41.0884684273386	261.063886081945	151.076177254642	-2.66829120004751	0.587788943396811	-4.53953962561383	5.63771851799584e-06	0.000288673576173263	2.380	3.693	3.415	1.042	1.366	0.550	0.470	4.921	0.173	3.063	8.984	4.570	5.117	1.255	4.066	7.219	10.290	11.766	12.791	5.885	4.050	1.739	14.576	13.898	8.547	4.977	3.486
Pdensi_GG_38919_c0_g1	FC_3_1	FC_3_3	689.148204230898	3206.97600245327	1948.06210334208	-2.21811111143707	0.488932131252273	-4.53664418772386	5.71564168712729e-06	0.000292136230159891	15.433	15.783	35.710	6.320	16.883	25.207	19.678	52.658	40.449	61.489	64.148	77.000	65.382	32.427	74.352	47.473	91.648	126.472	94.474	106.136	52.906	11.528	51.124	20.679	405.914	306.691	97.506
Pdensi_DN25145_c2_g7	FC_3_1	FC_3_3	5521.69434011435	742.307700784091	3132.00102044922	2.89489336638074	0.638576631424995	4.53335312305547	5.80546394033029e-06	0.000296460118083437	0.482	1.797	0.243	44.325	214.349	134.523	55.742	61.438	36.182	19.831	22.018	5.549	49.335	135.351	147.291	39.857	74.045	26.849	29.539	28.405	33.550	111.784	2.589	0.000	0.000	0.196	0.000
Pdensi_DN36048_c0_g1d148428	FC_3_1	FC_3_3	741.397730245441	113.048268046182	427.222999145812	2.71372874034183	0.599035689010252	4.53016204230761	5.89384641965961e-06	0.000300162910927261	1.314	0.712	1.319	11.196	20.403	20.930	4.709	3.794	1.961	0.777	3.719	2.703	10.889	18.190	12.006	1.767	4.574	5.598	2.915	7.599	7.564	9.963	0.000	0.661	0.000	0.000	1.197
Pdensi_DN39679_c0_g2	FC_3_1	FC_3_3	64.4526801130872	8.53808699886098	36.4953835559741	2.91111729490144	0.642852556599854	4.52843698763335	5.94215954751709e-06	0.000302351999792677	0.283	0.782	0.177	2.026	1.174	1.399	0.307	0.154	0.035	0.208	0.225	0.123	0.165	1.558	0.268	0.350	0.115	0.112	0.306	0.000	0.382	0.000	0.109	0.061	0.000	0.000	0.178
Pdensi_DN20001_c0_g1d361626	FC_3_1	FC_3_3	196.04398493676	836.346882342257	516.195433639509	-2.09325392354474	0.462605837939004	-4.52491895232145	6.04186548396837e-06	0.0003068748400783	2.139	59.350	8.940	4.830	6.744	2.537	13.143	13.174	14.704	17.646	24.864	10.790	2.407	8.626	4.264	0.634	4.425	1.193	0.109	0.000	0.502	0.000	0.000	0.000	0.395	0.644	0.459
Pdensi_GG_13147_c0_g1	FC_3_1	FC_3_3	3294.01734166653	371.212968853952	1832.61515526024	3.14962170234861	0.696140646244895	4.52440425557425	6.05658627297703e-06	0.000307347375322968	2.672	1.793	0.720	37.462	23.795	166.485	48.225	14.092	31.665	6.231	8.206	9.038	7.695	28.218	81.943	0.714	2.755	2.321	1.051	1.595	1.034	17.183	1258.546	8754.043	0.110	0.000	1.070
Pdensi_DN20466_c0_g2d490759	FC_3_1	FC_3_3	215.340317683019	879.139170419952	547.239744051485	-2.03012960608712	0.448888528456752	-4.52256958551951	6.1093392197264e-06	0.000309192646540462	2.272	9.486	3.348	7.381	5.585	2.533	27.722	18.963	18.786	22.296	21.077	12.507	3.355	3.119	3.494	6.145	3.377	2.460	2.512	2.632	2.320	1.257	0.000	0.000	0.000	0.000	0.000
Pdensi_GG_120165_c0_g1	FC_3_1	FC_3_3	373.89301746673	1939.75064788696	1156.82183267684	-2.37511386010167	0.525190861027206	-4.52238231155861	6.11474864135084e-06	0.000309192646540462	0.455	3.937	1.705	6.198	16.537	4.224	19.464	24.172	43.163	28.913	41.558	52.034	8.869	9.847	3.049	5.405	19.082	6.137	6.056	0.792	2.118	0.693	0.836	0.000	0.000	0.000	0.000
Pdensi_DN39988_c0_g1	FC_3_1	FC_3_3	14.0130516104383	235.715613992115	124.864332801277	-4.07647144946905	0.90149832558777	-4.52188465997563	6.12914562470118e-06	0.000309644655273194	1.524	0.000	0.503	0.660	0.305	0.065	1.780	4.226	8.409	3.327	8.961	2.779	1.666	0.892	1.112	1.500	0.835	0.691	1.995	1.231	1.081	1.930	0.310	9.779	4.064	7.600	5.159
Pdensi_DN24334_c0_g1d133196	FC_3_1	FC_3_3	3660.28841605054	711.060551059981	2185.67448355526	2.36404528778629	0.522951902507612	4.52057880743991	6.16707813376233e-06	0.000311283817474085	79.072	71.005	112.071	89.022	55.465	113.814	28.703	14.151	13.690	18.051	5.700	20.865	71.732	57.864	116.135	52.957	18.726	57.572	10.533	14.388	19.589	47.345	73.996	31.749	57.101	95.265	70.335
Pdensi_DN10560_c0_g1d386863	FC_3_1	FC_3_3	383.966720745908	66.8404030088048	225.403561877356	2.52332488379585	0.558830010584779	4.51537110749538	6.3205980907817e-06	0.000317901429151072	0.346	0.186	0.517	4.575	10.970	11.609	4.444	2.943	3.517	1.553	0.801	1.839	2.885	6.768	6.720	0.883	3.341	1.288	0.389	3.552	0.990	48.294	60.030	80.428	0.353	0.453	1.453
Pdensi_DN17599_c0_g2d474555	FC_3_1	FC_3_3	125.455145960005	21.4209555208902	73.4380507404474	2.55158249162289	0.565286654814848	4.51378512103498	6.36807388795289e-06	0.000319722392884176	0.000	0.125	0.174	1.831	4.411	2.707	0.832	0.969	0.887	0.341	0.514	0.481	1.423	3.948	2.802	1.623	1.462	11.901	0.327	0.068	0.832	0.088	0.357	2.939	0.000	0.000	0.000
Pdensi_DN25573_c0_g2	FC_3_1	FC_3_3	0.278246889065894	64.4221192730489	32.3501830810574	-7.69039019387658	1.70424164960861	-4.51249985331759	6.40679790568218e-06	0.000321382203696705	0.000	0.000	0.000	0.000	0.000	0.025	0.000	0.098	1.213	0.938	0.328	2.742	0.000	0.000	0.027	0.043	0.000	0.030	0.000	0.055	0.000	0.248	0.058	0.624	0.073	0.000	0.000
Pdensi_DN19122_c0_g2	FC_3_1	FC_3_3	66.1689155389419	6.32249432953417	36.245704934238	3.38472787440385	0.750999777959789	4.50696255010755	6.57622348183113e-06	0.00032929873170186	0.054	0.000	0.027	0.852	2.021	1.838	0.860	0.451	0.190	0.127	0.171	0.097	0.302	0.780	0.703	0.000	0.000	0.000	0.031	0.063	0.000	0.245	0.933	2.706	0.253	0.213	0.065
Pdensi_DN15483_c1_g3	FC_3_1	FC_3_3	5.00844400318609	381.445762292474	193.22710314783	-6.24394723460115	1.38735767831356	-4.50060379684577	6.77607058438096e-06	0.000338112215069718	0.026	0.000	0.026	0.000	0.000	0.346	0.887	4.455	16.926	5.913	9.251	8.981	0.120	0.077	0.238	0.000	0.062	0.033	0.089	0.121	0.186	0.039	0.202	0.238	0.000	0.000	0.000
Pdensi_DN22636_c0_g1	FC_3_1	FC_3_3	3.68923521411499	96.0453216309197	49.8672784225173	-4.69399395628761	1.04375373553248	-4.49722362324569	6.88465665638295e-06	0.000342626412932658	0.037	0.080	0.037	0.047	0.045	0.161	0.327	0.504	2.095	0.524	2.731	2.825	0.041	0.043	0.084	0.067	0.041	0.093	0.676	0.217	0.107	7.077	0.000	0.379	0.000	0.000	0.000
Pdensi_DN19600_c0_g1d485629	FC_3_1	FC_3_3	7078.38057929431	1014.87723920399	4046.62890924915	2.80212857009982	0.623518183484417	4.49406070957007	6.98776925904821e-06	0.000347148950212646	2.297	2.258	1.593	43.058	131.143	318.511	67.851	67.195	56.153	23.163	19.753	21.292	57.747	120.735	220.594	3.851	21.733	5.966	17.596	32.576	18.033	2171.696	2163.744	3873.470	1.815	1.619	1.848
Pdensi_DN15501_c1_g3	FC_3_1	FC_3_3	237.104416569578	49.4691398230085	143.286778196293	2.25933899317759	0.503045937776714	4.49131743944315	7.0783959114542e-06	0.000351036462972415	21.186	8.481	12.993	8.664	4.692	3.644	3.305	1.696	1.583	0.977	1.414	0.759	9.504	5.991	2.024	13.256	1.932	1.565	0.495	0.140	0.182	0.240	2.397	0.161	0.000	0.000	0.000
Pdensi_GG_89890_c0_g1	FC_3_1	FC_3_3	124.931544922578	776.913523163653	450.922534043115	-2.63586032213383	0.587005807558887	-4.49034794578145	7.11069210826295e-06	0.000352022692905925	3.119	6.148	14.512	1.791	1.380	5.520	3.131	10.715	6.088	15.757	15.710	17.675	21.343	9.485	18.551	13.208	13.368	28.670	22.296	20.338	13.871	2.583	13.452	1.711	77.616	63.099	18.907
Pdensi_DN91211_c0_g1	FC_3_1	FC_3_3	834.619206438264	121.33532472806	477.977265583162	2.7823563493048	0.619733959163917	4.48959800921427	7.13577094498144e-06	0.000352648805568447	0.683	0.925	0.513	9.296	23.225	26.415	7.959	8.061	6.894	1.007	4.098	2.614	16.140	21.477	22.799	9.627	15.914	8.751	7.924	6.724	7.350	5.198	0.834	0.000	0.000	0.000	0.000
Pdensi_DN35567_c0_g2	FC_3_1	FC_3_3	19.6130721556551	254.340152197036	136.976612176345	-3.69413118672626	0.823394874495674	-4.48646366543015	7.24150599908258e-06	0.000357251827262566	0.112	0.222	1.221	0.256	0.201	0.896	0.749	1.158	4.517	2.324	4.674	9.015	0.227	0.341	0.000	0.574	2.282	1.707	0.806	1.472	1.835	0.111	0.091	0.000	0.608	0.626	0.513
Pdensi_DN53332_c0_g1	FC_3_1	FC_3_3	261.492467202886	59.6403662199435	160.566416711415	2.1323664598054	0.475797293014504	4.48167001181405	7.40611988931704e-06	0.000363791173853258	1.789	0.485	0.897	8.339	7.345	3.156	3.714	0.939	3.995	1.322	1.129	1.316	1.242	1.549	0.248	2.603	2.640	1.909	0.000	0.000	1.286	0.000	0.000	0.000	1.322	0.000	0.541
Pdensi_DN105309_c0_g1	FC_3_1	FC_3_3	41.2671154726876	0	20.6335577363438	7.64035713177674	1.70859055708811	4.47173086616955	7.75890362887298e-06	0.000378824129501273	4.903	1.771	1.640	1.545	0.996	0.441	0.900	0.429	0.488	0.000	0.000	0.000	0.899	2.357	0.451	0.000	0.000	1.984	0.000	0.942	1.176	2.472	0.990	0.820	0.000	0.460	0.000
Pdensi_DN19791_c0_g1d218938	FC_3_1	FC_3_3	331.01285718971	11.3115717370952	171.162214463403	4.87765815633509	1.09120363690639	4.46997974655169	7.82270045304389e-06	0.000380955439916732	0.126	0.000	0.031	1.385	12.684	9.429	1.793	0.754	0.332	0.074	0.080	0.560	2.942	6.300	4.856	0.029	0.208	0.158	0.036	0.000	0.090	0.095	22.095	164.354	0.000	0.000	0.000
Pdensi_DN51576_c0_g1	FC_3_1	FC_3_3	1020.02591261341	210.410549189192	615.2182309013	2.2781362542755	0.509986789878328	4.46704953832043	7.93057704701951e-06	0.000384900531498478	1.614	1.166	2.969	14.950	29.457	27.939	8.617	7.622	6.094	2.225	4.066	6.960	14.897	15.824	15.214	3.130	6.917	8.193	1.191	9.647	14.314	13.888	0.000	0.000	1.584	0.000	0.326
Pdensi_DN10697_c0_g1d49317	FC_3_1	FC_3_3	780.761684796145	86.3540659674357	433.55787538179	3.17746962180837	0.712235836808697	4.46126052298296	8.14789636472554e-06	0.000394085892886904	7.072	5.550	4.697	5.254	16.813	32.480	3.058	2.141	3.100	1.086	1.623	2.749	13.666	19.249	22.059	3.238	6.311	6.027	5.626	14.902	11.085	0.330	2.368	1.827	0.000	0.000	0.000
Pdensi_DN24243_c6_g8	FC_3_1	FC_3_3	43.0155994718473	193.944515226017	118.480057348932	-2.17067320548217	0.487352921841747	-4.45400675403568	8.42824471476767e-06	0.000405570852966606	1.453	2.020	2.720	0.786	0.786	1.474	0.686	6.410	0.000	4.140	3.211	4.861	6.200	1.594	8.157	7.253	7.857	13.891	2.188	6.078	0.956	1.840	6.302	8.962	4.545	9.742	1.571
Pdensi_DN23586_c0_g1d129986	FC_3_1	FC_3_3	146.398768517213	20.2407970031355	83.3197827601742	2.85020174189277	0.640306396021804	4.45130918510412	8.53483521461941e-06	0.000410351983954422	5.202	4.077	1.784	3.765	2.373	4.203	3.112	0.659	1.395	0.632	0.471	0.177	4.247	2.744	4.183	0.372	0.103	0.047	0.192	0.000	0.053	1.763	0.229	0.000	0.029	0.021	0.000
Pdensi_DN14073_c0_g1	FC_3_1	FC_3_3	376.488474302693	72.1769127210173	224.332693511855	2.38105014594149	0.535081642966038	4.44988195211289	8.59175015860459e-06	0.000412738656645447	3.391	5.291	2.497	11.947	8.301	6.694	7.938	2.677	1.121	2.192	1.763	0.640	4.094	8.113	3.955	9.180	4.604	1.287	5.661	10.907	2.760	11.235	49.449	10.443	2.077	3.748	1.646
Pdensi_DN20172_c0_g3	FC_3_1	FC_3_3	1673.71794537293	220.748054639872	947.233000006403	2.92214511466692	0.657019961380304	4.44757433020439	8.68454117742468e-06	0.000416843281861262	83.046	46.090	9.773	46.080	33.521	39.455	19.417	7.746	5.269	2.938	9.933	1.320	36.753	41.178	23.155	12.979	13.910	1.746	8.296	7.740	0.992	6.088	17.621	27.604	13.506	14.232	9.998
Pdensi_GG_33606_c0_g1	FC_3_1	FC_3_3	156.153795034687	1313.68591417314	734.919854603913	-3.0722265341621	0.691681718021015	-4.44167664710311	8.92606258123527e-06	0.000426990922836258	0.400	0.433	0.666	0.845	7.437	2.910	9.775	18.854	25.505	26.855	21.566	34.405	0.594	2.000	0.892	1.552	9.065	3.588	4.132	10.816	4.967	3.857	9.463	0.000	0.000	0.150	0.000
Pdensi_DN17749_c0_g1d216433	FC_3_1	FC_3_3	787.508688999925	150.686620236196	469.09765461806	2.38595780346289	0.537368898194208	4.44007424225841	8.99278489121512e-06	0.000429820267917606	0.225	0.000	0.045	7.524	17.694	30.011	11.599	10.807	5.042	3.126	3.179	3.225	6.439	14.126	17.205	1.019	2.509	0.424	2.384	1.594	0.772	278.988	274.775	163.677	0.035	0.050	0.000
Pdensi_DN31417_c0_g1d371953	FC_3_1	FC_3_3	183.401989022203	1053.59002091548	618.496004968841	-2.52213701273298	0.568141957352347	-4.43927257984365	9.02634378836422e-06	0.000431061101421764	1.114	1.643	3.946	2.439	8.708	2.102	9.563	22.150	19.619	22.756	25.231	18.882	0.790	2.573	0.453	10.637	8.899	1.991	1.351	0.235	1.305	0.000	3.354	0.000	0.611	0.569	0.975
Pdensi_DN96232_c0_g1	FC_3_1	FC_3_3	332.03132209554	1713.46560318699	1022.74846264126	-2.36711818233694	0.533455898426477	-4.43732685179633	9.10829353353321e-06	0.000434608852255234	24.916	21.227	25.230	3.319	6.304	13.581	12.835	24.572	23.025	31.175	33.213	43.790	39.166	23.102	36.518	19.787	39.206	57.358	63.605	53.364	50.712	17.171	123.063	116.226	86.494	45.931	22.859
Pdensi_DN34464_c0_g1d146878	FC_3_1	FC_3_3	12.4060501578589	63.202173356703	37.8041117572809	-2.34615375958624	0.528818180771808	-4.43659814449276	9.13916765630149e-06	0.000435442519860426	0.644	0.796	1.804	0.233	0.334	0.301	0.715	1.154	1.223	1.190	1.280	1.520	0.718	0.212	1.544	2.975	2.899	5.663	3.068	2.351	1.317	0.954	1.129	1.484	2.365	1.447	0.775
Pdensi_DN20464_c13_g1	FC_3_1	FC_3_3	19.2375282251867	108.251134122811	63.7443311739987	-2.48903819028048	0.561289797720626	-4.43449747418954	9.22873017731405e-06	0.00043851153926276	0.945	1.282	1.186	0.299	0.575	0.513	0.262	1.490	1.127	1.677	2.088	3.061	1.574	0.546	3.675	4.445	6.341	2.018	3.139	1.917	1.020	0.719	7.203	0.475	6.152	3.718	1.145
Pdensi_DN21343_c1_g1d18680	FC_3_1	FC_3_3	192.28515958103	911.670388269232	551.977773925131	-2.24504550285356	0.506632521345773	-4.43130949606241	9.36625402625533e-06	0.000444673686967004	0.484	1.416	0.758	3.226	7.750	2.851	10.989	13.042	16.564	12.151	18.761	26.590	4.306	6.846	1.470	1.864	4.747	1.282	1.625	0.723	0.593	0.209	0.085	0.000	0.000	0.000	0.000
Pdensi_DN18839_c0_g3	FC_3_1	FC_3_3	427.221905240958	4909.72801219589	2668.47495871843	-3.5224074836696	0.794980536895626	-4.4308097119264	9.38799058962273e-06	0.000444960950803388	2.213	2.325	3.214	3.810	2.425	23.189	20.050	21.919	54.523	136.421	62.028	111.046	24.538	13.137	10.365	33.945	18.272	14.966	31.797	5.461	7.676	41.940	126.391	46.327	0.000	0.000	0.000
Pdensi_DN40307_c0_g1	FC_3_1	FC_3_3	209.170496743271	12.5415158256238	110.856006284447	4.05709940855587	0.91820149399504	4.41852843312602	9.93752083176435e-06	0.000468346849712083	2.858	5.538	1.419	2.296	1.732	10.440	0.121	0.307	0.454	0.346	0.327	0.132	1.397	8.038	7.609	0.235	0.000	0.000	0.000	0.000	0.000	0.000	0.000	0.000	0.000	0.000	0.000
Pdensi_DN22954_c0_g1d546343	FC_3_1	FC_3_3	10.3144920486353	66.2633235286719	38.2889077886536	-2.67877054316685	0.606263488400843	-4.41849228003605	9.93918297763859e-06	0.000468346849712083	0.083	0.352	0.198	0.125	0.321	0.289	0.298	0.389	0.302	1.482	1.339	1.368	1.035	0.751	0.827	0.751	1.301	1.212	1.873	1.908	1.452	0.120	0.000	0.000	11.072	6.015	2.217
Pdensi_DN8716_c0_g1	FC_3_1	FC_3_3	1140.08201254253	247.043780908665	693.562896725598	2.20639528361371	0.499710740243189	4.41534493042904	1.00849052500313e-05	0.000474425385120461	1.836	2.476	2.201	10.610	32.341	37.481	9.232	11.942	9.730	4.645	6.033	4.978	9.545	22.987	19.077	2.874	6.393	4.546	8.760	16.978	24.094	66.286	135.277	93.962	1.215	2.733	2.920
Pdensi_DN7129_c0_g1d329828	FC_3_1	FC_3_3	749.487446801924	150.731841890877	450.1096443464	2.31399198457828	0.524347496599809	4.4130886474783	1.01906244945472e-05	0.000478209172931051	19.122	21.020	10.620	9.419	17.080	26.224	4.357	5.011	6.285	2.000	4.758	2.848	21.162	23.115	27.593	10.211	2.941	1.830	2.660	1.065	1.517	0.695	0.247	0.032	0.652	0.799	0.297
Pdensi_DN9065_c0_g1d171436	FC_3_1	FC_3_3	483.194653410668	63.1374282542725	273.16604083247	2.93549111236559	0.666162730443098	4.40656761211041	1.05021536666202e-05	0.000490798341121936	1.657	1.796	0.332	5.459	17.921	11.086	2.577	2.261	3.150	2.348	0.629	1.033	4.427	17.031	11.149	3.859	4.997	0.810	2.199	3.649	0.476	2.019	4.455	2.999	3.701	3.165	2.266
Pdensi_DN20020_c1_g3	FC_3_1	FC_3_3	634.862973706656	123.159382628713	379.011178167685	2.36627254082514	0.537262358483926	4.40431476998018	1.06118767362099e-05	0.000495517872223979	5.400	5.662	3.883	6.062	16.923	21.742	4.312	4.565	4.249	2.043	3.023	2.751	8.883	14.941	17.807	3.595	4.035	2.658	2.899	28.027	6.296	9.401	19.439	109.231	1.577	4.184	2.949
Pdensi_DN13826_c0_g2	FC_3_1	FC_3_3	415.960994594578	88.4253129581463	252.193153776362	2.23296359160163	0.508391820014774	4.39220991308778	1.12204286102688e-05	0.000521786718668026	5.223	4.563	1.856	6.000	9.471	13.816	5.776	3.908	2.198	2.263	2.308	1.063	4.626	9.364	8.481	2.255	1.760	0.805	2.757	4.441	1.596	13.073	31.114	50.464	2.393	3.325	2.522
Pdensi_GG_107787_c1_g1	FC_3_1	FC_3_3	37.5304173499825	0	18.7652086749912	7.50399701619626	1.70858082502962	4.3919473438233	1.12339910142498e-05	0.00052198955462936	0.000	0.817	0.757	0.950	0.459	1.220	1.245	1.187	1.350	0.000	0.000	0.000	0.415	0.000	0.833	1.352	0.000	1.832	0.418	0.870	0.000	0.000	0.914	1.514	0.000	0.849	0.458
Pdensi_DN14717_c0_g1d213632	FC_3_1	FC_3_3	17.4150699065373	123.885759298085	70.6504146023112	-2.83007323373112	0.644513026462265	-4.39102565430742	1.12817227336578e-05	0.000523350169723092	1.509	1.110	3.010	0.433	0.414	0.373	1.137	1.503	0.968	2.253	1.300	4.213	1.298	1.819	4.612	3.086	3.597	8.998	3.766	4.911	2.259	1.664	4.041	0.693	3.135	3.134	2.429
Pdensi_DN22822_c0_g1d545808	FC_3_1	FC_3_3	5106.22259127484	659.796937337405	2883.00976430612	2.95225844928322	0.672416972359464	4.39051744771396	1.13081240735245e-05	0.000524146332669396	9.598	99.734	37.922	41.487	259.698	66.929	30.177	17.654	7.832	7.051	15.723	18.895	54.618	99.084	94.403	18.456	14.422	5.175	1.792	2.427	2.863	0.215	1.930	0.194	0.185	0.053	0.000
Pdensi_DN23606_c1_g2d549348	FC_3_1	FC_3_3	5180.98394171983	1184.18124949473	3182.58259560728	2.12936917193806	0.485580700434386	4.38520140943244	1.15878509981874e-05	0.000536235838932432	3.614	4.919	3.184	44.593	136.439	183.409	42.097	47.905	32.598	23.071	26.987	24.977	53.475	115.934	99.960	15.564	29.280	18.870	41.027	31.976	40.282	9.001	5.902	3.213	0.828	0.298	0.618
Pdensi_DN9592_c0_g1d332963	FC_3_1	FC_3_3	304.523461672083	70.3140666243791	187.418764148231	2.11484366284204	0.482500159819517	4.38309422246224	1.17005477285569e-05	0.000541009677939647	3.488	4.802	2.809	4.645	6.572	10.233	3.502	2.247	2.356	1.131	1.989	1.343	5.900	7.123	7.744	3.991	2.617	2.438	4.596	7.477	3.475	15.639	34.739	58.892	47.653	43.415	51.036
Pdensi_DN12202_c0_g1d389479	FC_3_1	FC_3_3	847.271879146076	162.130893983074	504.701386564575	2.3857821479019	0.544496123725886	4.38163293353943	1.17793139647476e-05	0.000543765336432865	0.800	1.320	1.385	9.598	20.066	29.911	7.296	6.129	6.008	2.069	5.064	3.184	13.663	22.767	26.051	6.481	11.320	7.036	13.634	12.985	8.095	18.378	2.191	0.671	0.989	0.512	0.228
Pdensi_DN7871_c0_g1	FC_3_1	FC_3_3	42.7817155168104	0	21.3908577584052	7.69254715310901	1.75594924183207	4.380848244271	1.18218187918022e-05	0.000545283794580573	3.158	0.140	0.130	1.633	0.372	1.019	0.085	0.000	0.000	0.000	0.000	0.000	1.473	0.599	0.381	0.849	0.029	0.065	0.059	0.030	0.000	0.000	0.000	1.589	0.000	0.000	0.000
Pdensi_DN23133_c5_g1	FC_3_1	FC_3_3	118.969733329668	483.747972659351	301.35885299451	-2.02285228081442	0.461878718982386	-4.37961784702092	1.18887614677426e-05	0.000547926070764345	4.295	5.616	3.951	2.271	3.035	3.147	3.920	4.235	4.369	7.080	7.350	15.952	9.635	8.577	16.848	11.582	21.517	36.517	20.112	9.713	3.795	0.571	22.191	8.129	26.970	14.875	12.629
Pdensi_DN6145_c0_g1d516681	FC_3_1	FC_3_3	68.0906195622251	6.24639894375146	37.1685092529883	3.43722243894968	0.784951550540195	4.37889757219311	1.19281174551156e-05	0.000549293681573483	0.589	0.951	0.684	1.235	2.125	1.484	1.024	0.460	0.230	0.230	0.124	0.058	1.091	1.580	0.716	0.310	0.592	3.541	0.055	0.114	0.211	0.000	0.000	0.000	0.000	0.000	0.000
Pdensi_DN31368_c0_g1d434440	FC_3_1	FC_3_3	3.16875426411238	45.2857898684553	24.2272720662839	-3.83287330927059	0.877048873859562	-4.37019352456786	1.24136470485646e-05	0.000568881948023639	0.000	0.090	0.000	0.070	0.067	0.090	0.183	0.669	0.458	0.491	1.236	1.160	0.124	0.193	0.063	0.025	0.031	0.281	0.127	0.098	0.160	0.000	0.069	0.000	0.000	0.000	0.000
Pdensi_GG_136753_c0_g1	FC_3_1	FC_3_3	15.0724405994104	85.8196238752898	50.4460322373501	-2.51007599852219	0.574523973024386	-4.36896651206519	1.24835905593448e-05	0.00057116453773699	0.000	0.233	0.108	0.340	0.455	0.292	1.307	2.081	1.076	2.592	1.500	1.340	0.120	0.497	0.242	0.341	1.005	1.006	0.182	1.130	1.004	0.490	0.132	0.109	0.000	0.000	0.000
Pdensi_GG_145839_c2_g1	FC_3_1	FC_3_3	59.2817577084174	291.141101292988	175.211429500703	-2.29731797788292	0.525920346583347	-4.36818615748087	1.25282686482564e-05	0.000572287461270027	0.028	0.153	0.453	2.209	0.887	1.131	3.476	2.981	9.164	7.739	3.945	6.664	0.726	1.045	0.224	1.161	1.444	1.496	1.099	0.528	0.610	0.128	1.220	0.058	0.000	0.000	0.000
Pdensi_DN9650_c0_g1d385775	FC_3_1	FC_3_3	153.165483653964	23.3343197263196	88.2499016901416	2.71218967108835	0.620942806761629	4.36785746054954	1.25471333565516e-05	0.000572287461270027	0.853	2.561	0.670	2.538	4.801	3.582	2.018	1.867	1.734	0.367	0.849	0.265	1.097	1.651	1.259	0.040	0.049	0.000	0.000	0.000	0.000	0.000	0.000	0.000	0.000	0.000	0.000
Pdensi_DN24735_c1_g6	FC_3_1	FC_3_3	35.5371305239496	256.709011235657	146.123070879803	-2.8504684908446	0.652609718081147	-4.36779963869642	1.25504546941583e-05	0.000572287461270027	0.877	1.363	2.621	0.470	0.439	1.575	1.172	2.667	1.652	4.600	5.379	6.251	4.319	1.337	8.879	1.339	2.810	9.739	2.988	3.177	7.049	0.677	3.797	3.318	3.967	10.749	9.392
Pdensi_GG_117293_c0_g1	FC_3_1	FC_3_3	95.5712802298253	435.02174331072	265.296511770273	-2.18561155165812	0.500479360908184	-4.3670363303135	1.2594378504974e-05	0.000572998773136484	1.881	2.580	4.657	1.077	3.707	2.036	4.394	4.216	14.912	8.012	9.284	10.235	1.712	2.231	2.237	4.569	11.596	11.602	6.666	3.711	11.825	0.086	0.280	0.000	0.697	0.831	0.684
Pdensi_DN25015_c0_g3	FC_3_1	FC_3_3	240.215364259792	25.4133522868967	132.814358273344	3.23835223070106	0.741902192711021	4.36493147279649	1.27162616310014e-05	0.000577617603981773	2.679	3.435	1.763	2.402	5.718	8.761	1.016	0.585	0.915	0.913	0.447	0.251	4.410	7.255	7.308	0.888	0.644	0.000	0.079	0.139	0.101	0.107	0.607	0.143	0.000	0.000	0.000
Pdensi_DN29896_c0_g1d82203	FC_3_1	FC_3_3	41.8700977379664	0	20.9350488689832	7.66150370661233	1.7561671470081	4.36262785103622	1.28509440141005e-05	0.000582802124457217	0.929	0.672	0.311	1.174	1.509	0.335	0.684	0.325	1.109	0.000	0.000	0.000	0.343	0.715	1.030	0.278	0.332	0.377	0.000	0.000	0.892	0.470	2.260	2.492	3.187	0.697	0.752
Pdensi_DN24714_c0_g11	FC_3_1	FC_3_3	63.9846018821786	266.068129220782	165.02636555148	-2.05497698548448	0.471130036610811	-4.36180422769784	1.28994270208691e-05	0.00058452658356287	2.562	3.882	3.564	1.461	1.015	2.040	1.613	4.239	4.968	3.950	5.652	7.207	2.796	3.005	5.982	3.772	8.401	11.622	11.088	8.484	7.101	1.835	6.758	5.154	9.809	3.339	2.979
Pdensi_DN15493_c0_g1d182033	FC_3_1	FC_3_3	98.1892780578662	3.9927585815333	51.0910183196997	4.60641193134825	1.05719708026174	4.35719320205444	1.31740971777116e-05	0.000594132932655238	28.739	7.537	2.806	2.783	2.443	1.814	0.836	0.097	0.132	0.217	0.059	0.000	19.850	2.071	1.800	2.464	0.653	0.215	0.000	0.162	0.759	1.098	0.057	6.394	0.570	0.302	0.837
Pdensi_DN13997_c0_g1d7810	FC_3_1	FC_3_3	74.0796713163734	11.2159271245602	42.6477992204668	2.72274139966132	0.625264347046991	4.35454446190692	1.33343915464808e-05	0.00060040743650638	1.894	2.159	0.815	1.654	2.557	1.088	0.861	0.562	0.502	0.243	0.245	0.231	1.509	1.813	0.846	0.285	0.415	0.087	0.985	0.023	0.616	0.000	0.034	0.028	0.000	0.000	0.000
Pdensi_DN17258_c0_g1	FC_3_1	FC_3_3	158.519550060977	655.825792934108	407.172671497543	-2.04779943170499	0.470677229981972	-4.35075100570178	1.35672047310708e-05	0.000608957114883362	3.498	5.846	9.799	1.756	3.901	5.502	4.752	9.956	8.391	12.672	14.406	14.421	16.442	6.685	17.066	9.573	11.917	22.037	15.556	22.363	10.614	1.402	7.569	2.082	75.251	65.214	21.643
Pdensi_DN13570_c0_g1d340125	FC_3_1	FC_3_3	257.815925507855	31.1381502768926	144.477037892374	3.0483397671552	0.700686609451599	4.35050381445282	1.35825092305018e-05	0.000609162117536198	2.702	3.591	1.132	3.571	5.142	9.380	1.989	2.149	0.823	0.388	1.243	0.365	1.731	8.325	3.986	0.444	0.522	0.258	4.003	74.592	11.698	97.613	27.848	9.680	1.099	1.796	0.708
Pdensi_DN36856_c0_g1d569566	FC_3_1	FC_3_3	33.3223397079162	0	16.6611698539581	7.33264324783821	1.68600254495791	4.34912940657587	1.36679045546315e-05	0.000611541716878913	0.000	0.873	0.000	0.508	0.982	0.869	0.000	0.000	0.000	0.000	0.000	0.000	0.444	0.465	0.000	0.000	0.000	0.000	0.000	0.000	0.000	0.000	0.000	0.000	0.000	0.000	0.000
Pdensi_GG_65940_c0_g1	FC_3_1	FC_3_3	139.739092839747	14.8783650704443	77.3087289550957	3.23019141828819	0.742845080189588	4.34840521184281	1.37131063174937e-05	0.000613080672826391	0.097	0.840	0.097	1.443	3.173	5.194	2.337	1.422	0.585	0.228	0.491	0.229	2.164	4.820	4.888	0.610	1.370	1.194	5.510	1.240	0.973	14.039	6.789	10.371	0.586	0.000	0.931
Pdensi_GG_108142_c0_g1	FC_3_1	FC_3_3	535.534491380396	86.5997651443424	311.067128262369	2.62880611683831	0.604599102901197	4.3480152455137	1.37375057126471e-05	0.000613687912678204	0.223	1.414	2.064	7.451	6.547	23.325	4.553	2.753	2.085	1.941	1.641	1.880	5.912	8.554	9.579	2.445	1.321	1.916	2.059	0.495	0.823	1.153	4.784	2.811	0.219	1.268	0.190
Pdensi_DN10503_c2_g1	FC_3_1	FC_3_3	13.204556570173	73.9533728160976	43.5789646931353	-2.48179735447392	0.571136188405727	-4.34536876642614	1.39041878851042e-05	0.00062015738637854	0.899	0.972	1.197	0.253	0.242	0.436	0.444	1.045	1.061	1.292	1.768	1.649	1.669	1.268	2.345	1.703	1.733	3.682	3.331	2.434	0.858	0.912	1.592	0.604	3.013	1.122	1.082
Pdensi_DN18444_c0_g1d59020	FC_3_1	FC_3_3	256.073887128922	50.4619019006264	153.267894514774	2.34450272878461	0.539889251720887	4.34256233349999	1.40830510328549e-05	0.000626166001017234	14.759	4.157	2.281	3.843	4.883	9.264	1.181	1.337	1.384	0.722	1.235	1.221	7.319	7.929	7.908	2.379	2.018	1.325	3.636	6.944	1.511	3.789	18.333	11.261	39.091	46.797	40.097
Pdensi_GG_4623_c0_g1	FC_3_1	FC_3_3	130.780330091206	1022.23080905915	576.505569575177	-2.96706582244479	0.683539569045939	-4.34073747418327	1.42005303901607e-05	0.00063040132328277	3.895	11.888	4.701	4.705	4.175	0.604	18.946	26.381	28.081	24.023	27.128	13.907	6.687	5.639	0.734	18.230	36.733	14.365	54.068	18.714	13.879	5.028	0.708	0.179	0.000	0.014	0.000
Pdensi_DN13084_c1_g1	FC_3_1	FC_3_3	35.7273603620882	0	17.8636801810441	7.43329865828604	1.7128425063204	4.33974439030859	1.4264854473704e-05	0.00063251129064284	0.725	1.179	0.728	0.457	0.883	1.174	0.399	0.381	0.000	0.000	0.000	0.000	1.999	0.418	3.609	1.300	0.388	0.000	1.207	0.419	0.000	2.196	4.841	3.644	0.000	0.000	0.000
Pdensi_DN14988_c0_g2d108683	FC_3_1	FC_3_3	185.172182184193	34.0289730266839	109.600577605438	2.44336870294999	0.563032336712101	4.33965963166227	1.42703573170028e-05	0.00063251129064284	0.658	0.284	0.262	6.720	3.331	3.212	2.831	1.732	0.870	0.463	1.080	0.640	1.391	1.667	0.849	0.059	20.818	12.540	3.761	0.076	0.188	0.000	0.161	0.000	0.000	0.000	0.000
Pdensi_DN5200_c0_g1d449249	FC_3_1	FC_3_3	6.37374278310831	65.4088523585398	35.8912975708241	-3.35955056876035	0.774314903920796	-4.33873938335558	1.43302336850975e-05	0.000634669381647401	0.475	0.059	0.274	0.139	0.205	0.119	0.939	0.845	1.673	2.242	0.806	1.079	0.000	0.000	0.308	0.264	0.421	0.358	0.557	1.246	0.336	0.525	0.436	0.496	0.000	0.185	0.000
Pdensi_DN10232_c0_g1	FC_3_1	FC_3_3	25.4772968585002	130.43192336898	77.9546101137403	-2.35546063139747	0.543560700142164	-4.3333902373395	1.46830502704813e-05	0.000647766853845636	0.764	0.000	1.917	0.481	0.930	0.412	0.000	1.603	0.912	3.158	1.920	3.138	1.262	0.000	3.798	3.766	4.903	4.175	1.272	2.204	1.099	0.578	1.389	0.767	3.918	3.439	0.000
Pdensi_DN29670_c0_g1	FC_3_1	FC_3_3	261.657429068748	1220.72796729193	741.192698180337	-2.22153389658546	0.513113761697426	-4.32951532860165	1.49437869018649e-05	0.000657735303406054	8.741	11.292	17.270	3.008	5.289	10.034	8.015	16.298	12.885	18.026	34.604	24.905	25.012	15.578	29.614	16.678	24.018	33.583	23.132	37.713	19.819	3.040	30.509	6.842	70.924	92.676	33.927
Pdensi_DN19241_c1_g2	FC_3_1	FC_3_3	2695.59531009731	616.222953844986	1655.90913197115	2.12884021698266	0.491849342138299	4.32823638174975	1.50308100624527e-05	0.000660029394801234	829.048	379.303	150.867	83.369	81.705	29.260	51.918	15.971	4.259	15.268	17.471	6.557	228.123	226.661	64.087	145.206	148.005	42.050	29.072	53.274	14.885	136.787	171.175	111.270	366.269	313.990	153.142
Pdensi_DN24595_c2_g1d554556	FC_3_1	FC_3_3	71.1297195639963	443.476234774336	257.302977169166	-2.63892736664965	0.610030908520358	-4.32589124549512	1.51916365630136e-05	0.000666060516820721	6.965	7.552	11.991	0.826	1.324	2.838	4.512	10.449	4.079	6.176	8.248	13.518	9.743	8.544	24.163	15.804	9.349	31.061	19.615	14.119	7.510	7.282	16.558	9.671	25.903	12.172	12.902
Pdensi_DN23808_c0_g1d224709	FC_3_1	FC_3_3	1830.74542505915	8023.19290010252	4926.96916258084	-2.1317368692636	0.492956486956664	-4.32439155517392	1.52953420921577e-05	0.000670089527611177	101.903	69.780	26.296	27.758	84.123	20.275	75.411	203.904	204.387	158.853	186.211	163.403	54.432	39.690	10.467	42.690	120.984	43.564	31.755	52.652	55.948	1.223	8.623	3.378	0.000	0.000	0.000
Pdensi_DN25152_c0_g4	FC_3_1	FC_3_3	271.405394533743	1113.06018155267	692.232788043204	-2.03547208596428	0.47091640324044	-4.32236395240838	1.54366270497016e-05	0.000675236390931202	9.774	10.341	19.143	3.508	5.241	10.282	7.093	11.745	11.049	22.374	19.608	28.245	42.311	11.625	44.428	17.378	17.430	36.857	28.851	35.191	24.714	4.609	9.202	8.787	2050.538	699.639	294.926
Pdensi_DN17059_c0_g1d280234	FC_3_1	FC_3_3	600.292038081772	3825.5214242577	2212.90673116973	-2.67174606435971	0.618195199743623	-4.32184860941614	1.54727343638773e-05	0.000675773757813868	16.386	0.685	0.475	7.074	10.657	24.249	7.230	8.447	16.720	64.743	37.279	137.504	4.539	3.660	4.518	2.771	5.572	2.372	7.462	15.226	18.657	272.306	1753.024	934.692	1.056	1.724	1.018
Pdensi_GG_48615_c0_g1	FC_3_1	FC_3_3	154.588632287068	712.700942731151	433.64478750911	-2.20442103530186	0.510096261278714	-4.32157849927344	1.54916916769064e-05	0.000676081258152008	1.520	7.023	4.403	1.797	6.284	2.988	2.255	8.133	9.206	11.079	17.702	16.372	2.283	5.495	2.005	1.209	1.470	1.169	0.202	0.415	1.214	0.000	0.000	0.091	0.069	0.651	1.072
Pdensi_DN21431_c1_g1	FC_3_1	FC_3_3	19.5690193628061	100.104547206656	59.836783284731	-2.35215283775713	0.544485594655675	-4.31995421154274	1.56061578787228e-05	0.000679508642433966	2.334	0.855	3.326	0.402	0.386	0.595	0.872	1.968	0.437	1.476	2.180	2.668	2.061	1.354	3.234	3.393	3.633	6.735	3.656	3.663	1.724	0.854	2.077	2.977	1.257	2.846	2.256
Pdensi_DN22080_c1_g1	FC_3_1	FC_3_3	51.4173575261494	237.795559511325	144.606458518737	-2.20743619875959	0.511200055981794	-4.31814545583345	1.57345725997432e-05	0.00068404999377305	1.420	1.289	1.565	0.779	0.903	1.927	2.188	4.255	6.394	4.982	4.543	5.505	0.853	1.333	0.625	2.179	1.265	2.162	7.104	0.412	3.619	4.790	8.432	26.392	32.653	18.756	43.915
Pdensi_DN22976_c1_g1	FC_3_1	FC_3_3	35.8900160127683	179.812489425231	107.851252718999	-2.32530696613079	0.539684099569293	-4.30864457186445	1.64258090776908e-05	0.000708670610048449	3.651	4.512	4.762	1.030	0.996	0.559	3.391	4.289	0.817	3.520	2.273	5.475	5.182	1.326	2.939	6.384	3.208	17.962	4.139	2.514	5.016	1.410	4.457	0.000	1.795	5.130	5.374
Pdensi_DN21202_c0_g1	FC_3_1	FC_3_3	58.1500327423521	0	29.075016371176	8.13596670142058	1.88839570186397	4.30840140834351	1.64438747383325e-05	0.000708910934197991	0.357	0.000	0.537	0.226	1.302	2.529	0.198	0.000	0.000	0.000	0.000	0.000	0.794	0.618	1.192	0.959	0.000	0.000	0.790	0.000	0.769	1.359	0.000	1.077	0.000	0.802	1.510
Pdensi_DN41541_c0_g1d35741	FC_3_1	FC_3_3	44.5894224665463	0	22.2947112332732	7.75213535857736	1.79957229685487	4.30776544633736	1.64912126569571e-05	0.000710411889810024	1.581	1.143	1.057	1.665	1.283	0.285	0.000	0.000	1.257	0.000	0.000	0.000	1.168	1.216	0.000	0.708	0.282	1.284	0.000	0.305	1.895	4.802	4.169	2.119	4.658	0.592	0.958
Pdensi_DN14503_c0_g1d8426	FC_3_1	FC_3_3	172.769630317536	32.6529009027962	102.711265610166	2.401560352348	0.557558969794093	4.30727596981338	1.6527735331131e-05	0.000711445019936558	5.579	6.076	3.894	4.321	4.547	3.482	3.517	1.402	1.272	0.448	1.222	0.407	4.633	4.285	4.359	1.152	0.357	0.228	0.161	7.501	1.241	0.121	0.000	0.000	0.000	0.000	0.000
Pdensi_GG_137010_c0_g1	FC_3_1	FC_3_3	270.503942811701	63.0183247580122	166.761133784857	2.10052117835301	0.487784785981519	4.30624578445255	1.66048554431569e-05	0.000714222796597472	10.477	14.413	9.488	5.492	5.910	7.750	11.303	3.757	2.133	2.115	0.967	0.902	12.746	9.437	13.329	5.721	5.206	7.475	0.566	3.846	2.941	10.871	18.356	3.083	2.638	11.488	3.407
Pdensi_DN31956_c0_g1d84153	FC_3_1	FC_3_3	338.211956492703	43.3564331846834	190.784194838693	2.96458499785583	0.688751752858866	4.30428668319238	1.67524618273937e-05	0.000719480824614196	6.148	3.211	3.428	3.745	5.264	14.583	2.774	2.631	2.984	0.539	1.150	1.073	5.815	10.516	2.277	2.651	1.711	3.333	0.504	1.055	2.620	1.661	0.833	2.748	0.000	4.348	5.513
Pdensi_DN35092_c0_g1	FC_3_1	FC_3_3	120.678637428279	17.8602249237475	69.2694311760132	2.75489293130189	0.640172611978405	4.30335956233446	1.68227498739988e-05	0.000721953019176588	1.619	1.495	2.419	1.675	4.108	2.817	1.019	2.891	1.356	0.271	0.584	0.273	0.643	2.728	1.879	3.332	3.856	2.726	3.314	0.941	1.323	0.000	0.146	0.000	6.198	0.067	1.003
Pdensi_DN13708_c0_g2	FC_3_1	FC_3_3	75.4988342678994	358.92138804988	217.21011115889	-2.24920974367143	0.522793162542346	-4.30229372689864	1.69039015872545e-05	0.000724887341384201	0.189	1.231	0.577	1.324	2.925	1.174	5.945	5.479	4.297	10.480	7.554	4.745	1.492	3.572	0.510	2.578	2.883	1.013	2.005	0.483	0.999	0.170	0.510	0.077	0.147	0.021	1.205
Pdensi_DN25833_c1_g1	FC_3_1	FC_3_3	1725.71470490967	7388.73789144019	4557.22629817493	-2.09812670041688	0.487762295748407	-4.30153523284858	1.69618796786327e-05	0.000726824230881834	83.257	60.637	22.466	27.227	78.232	19.137	69.613	197.000	180.156	137.935	179.856	150.704	51.681	32.051	10.588	30.451	73.001	26.966	20.240	34.829	38.909	0.848	7.574	1.756	0.000	0.057	0.000
Pdensi_DN21067_c1_g1	FC_3_1	FC_3_3	224.574355926906	30.6581190784711	127.616237502689	2.87073457416062	0.667773645557661	4.29896356835595	1.71598673817972e-05	0.000734199031703529	0.183	0.682	0.703	3.630	8.529	3.926	5.169	1.959	1.464	0.526	1.138	0.304	3.772	5.890	3.433	0.841	0.595	0.277	0.251	0.057	0.070	0.036	0.015	0.000	0.000	0.000	0.000
Pdensi_DN26318_c4_g1	FC_3_1	FC_3_3	23.9415682471453	104.298929221965	64.1202487345553	-2.12122312694439	0.494485056912772	-4.28976183868499	1.7886482333619e-05	0.000762986232116946	1.306	1.285	1.662	0.452	0.720	0.540	1.452	1.368	0.843	1.538	2.552	2.520	3.439	2.330	2.254	2.555	2.990	5.967	2.370	2.479	0.851	0.724	2.619	1.434	3.566	4.345	1.144
Pdensi_DN19588_c0_g2d359098	FC_3_1	FC_3_3	1789.51193468125	261.138792905134	1025.32536379319	2.77683725723839	0.64807765747477	4.28472919134154	1.82961911283415e-05	0.000779291371978472	0.347	0.828	0.823	11.975	32.338	80.274	11.883	9.900	7.006	4.358	5.924	6.250	19.275	34.744	62.662	5.302	9.851	7.379	15.020	8.047	11.117	5.623	0.661	0.118	0.030	0.000	0.000
Pdensi_DN38715_c0_g1	FC_3_1	FC_3_3	299.377939053744	50.8345417016667	175.106240377705	2.55812139227572	0.597171831202842	4.28372749451874	1.83787993381982e-05	0.000781636283098454	1.264	1.707	2.432	2.673	11.124	7.497	1.931	2.009	2.445	1.063	1.185	0.971	5.385	6.374	9.808	2.747	2.212	1.755	10.496	2.217	3.307	6.522	0.236	0.000	12.755	16.067	15.790
Pdensi_GG_67131_c0_g1	FC_3_1	FC_3_3	10.1794107650686	71.6641907487846	40.9218007569266	-2.81761951476052	0.658106672445047	-4.28140244239173	1.85719140194134e-05	0.000788666893695657	0.000	0.131	0.364	0.308	0.147	0.265	0.405	0.636	2.586	1.430	2.149	1.002	0.811	0.280	0.136	1.088	1.969	0.149	0.269	0.422	1.044	0.000	1.190	3.909	1.093	0.273	0.585
Pdensi_DN25178_c0_g3	FC_3_1	FC_3_3	467.348716311262	110.368601970809	288.858659141036	2.08292886154356	0.486657957453162	4.28006740595426	1.86836717414217e-05	0.000792819321299791	1.199	2.452	1.343	5.602	12.343	15.036	5.491	3.352	3.631	1.739	2.527	2.708	4.008	8.477	9.517	5.044	2.165	4.729	3.850	5.718	9.047	16.534	27.356	45.734	0.000	1.198	0.161
Pdensi_GG_38797_c0_g1	FC_3_1	FC_3_3	46.3027349873815	0	23.1513674936907	7.80731618136486	1.82572804197594	4.27627554699504	1.90045976780724e-05	0.000805232893702585	0.000	0.000	0.000	0.275	1.446	1.541	0.241	0.227	0.257	0.000	0.000	0.000	0.846	1.128	1.334	0.389	0.000	0.000	0.000	0.000	0.000	0.165	1.197	0.000	0.000	0.000	0.000
Pdensi_DN1268_c0_g1d514326	FC_3_1	FC_3_3	1370.67019218881	243.486598152968	807.078395170889	2.49289115062612	0.583017095946617	4.27584571354384	1.9041306408512e-05	0.000806186177448149	11.038	6.530	4.644	10.693	30.613	54.656	11.449	10.572	6.802	5.459	6.017	3.979	19.871	23.780	25.099	3.128	2.213	1.481	2.918	4.819	4.743	8.215	15.442	59.345	6.591	13.771	10.502
Pdensi_DN22764_c0_g1	FC_3_1	FC_3_3	10.0090694684067	101.568401036202	55.7887352523043	-3.33886513041075	0.781329273784365	-4.27331375188206	1.9258915922416e-05	0.00081297523217093	1.512	0.545	0.806	0.128	0.244	0.330	1.903	1.160	5.238	2.134	0.892	3.330	1.460	0.233	0.676	0.181	0.000	0.124	0.000	0.117	0.000	94.224	2.720	5.280	4.562	0.566	1.699
Pdensi_DN11991_c0_g2	FC_3_1	FC_3_3	565.470925941989	111.587186869022	338.529056405505	2.34092418334905	0.547850584372442	4.27292449825632	1.92925796738088e-05	0.00081378826409953	0.867	3.230	2.076	18.125	17.507	5.215	8.378	4.324	4.985	1.848	3.279	1.967	0.930	5.553	0.265	2.369	0.318	0.207	0.223	0.000	0.176	0.000	0.000	0.000	0.000	0.000	0.000
Pdensi_DN36501_c4_g1	FC_3_1	FC_3_3	94.5947711192172	455.985617992443	275.29019455583	-2.26814297162131	0.53094859754559	-4.27186922068583	1.93841251975511e-05	0.000817042317204952	4.823	3.285	7.821	1.410	1.789	3.430	4.784	4.719	3.473	11.392	5.715	11.603	20.404	4.662	10.259	5.209	2.057	10.910	10.658	11.400	13.879	0.229	3.870	0.000	30.018	62.115	28.272
Pdensi_DN40535_c0_g1d91896	FC_3_1	FC_3_3	27.8370246940678	194.289881637297	111.063453165682	-2.80146123152585	0.655826664731608	-4.27164887031901	1.94032927744007e-05	0.000817243067752672	2.683	2.199	3.035	0.434	0.706	0.810	1.002	5.103	2.168	1.554	5.637	5.111	3.603	1.391	4.001	5.485	12.806	9.724	7.386	5.256	2.601	0.880	4.954	1.748	8.890	2.673	1.596
Pdensi_DN20964_c0_g5	FC_3_1	FC_3_3	33.9586776802718	163.459978967577	98.7093283239245	-2.26428100702571	0.530479754268963	-4.26836460544295	1.96911288178546e-05	0.000828136769719914	1.590	1.938	2.603	0.412	0.781	1.197	1.187	2.484	1.934	3.155	3.679	3.497	4.467	1.740	3.589	2.839	2.748	5.044	3.728	5.195	2.820	0.706	2.474	0.966	37.226	27.779	8.550
Pdensi_DN43935_c0_g1d321967	FC_3_1	FC_3_3	31.8860338707367	0	15.9430169353683	7.26907946480034	1.70312847841914	4.26807463847211	1.97167362246821e-05	0.000828599491089715	3.870	1.258	0.777	0.488	0.943	0.835	0.000	0.812	0.000	0.000	0.000	0.000	0.000	0.446	0.000	0.347	0.828	1.880	0.000	0.893	0.000	0.586	0.000	0.000	2.268	1.307	0.000
Pdensi_DN14253_c0_g1d52723	FC_3_1	FC_3_3	7.21709916051815	62.1094694150469	34.6632842877825	-3.10335288636921	0.727283700086765	-4.2670458391945	1.98078470968797e-05	0.000831812285117965	0.061	0.061	0.223	0.181	0.097	0.231	0.000	0.087	0.162	1.564	0.789	1.572	0.018	0.037	0.073	0.000	0.036	0.000	0.000	0.000	0.000	0.000	0.040	0.000	0.000	0.000	0.000
Pdensi_DN7010_c0_g2d207380	FC_3_1	FC_3_3	2.44160922779352	202.492920503432	102.467264865613	-6.38857352652967	1.50198566135705	-4.25341845191623	2.105316294591e-05	0.00087743569043591	0.835	0.000	0.000	0.176	0.000	0.000	0.928	0.438	0.824	1.148	3.166	8.365	0.000	0.000	0.000	0.000	0.000	0.000	1.694	0.323	0.000	0.000	0.000	0.000	0.000	0.000	0.000
Pdensi_DN17863_c0_g2	FC_3_1	FC_3_3	66.5081810369688	13.8973239986692	40.202752517819	2.26058502094065	0.531489788709251	4.25329906418444	2.10643954308476e-05	0.00087743569043591	1.887	1.297	0.984	1.596	1.317	1.792	1.078	0.297	0.780	0.279	0.286	0.309	1.087	1.244	1.130	0.347	0.473	0.596	1.135	0.097	1.185	0.143	0.059	0.000	0.037	0.013	0.072
Pdensi_GG_63925_c0_g1	FC_3_1	FC_3_3	214.092828360858	23.6337061658971	118.863267263378	3.17714619404875	0.747538054326426	4.25014643155731	2.13630808690622e-05	0.000886622553054408	13.971	8.734	7.043	4.949	1.831	8.220	1.839	0.690	0.377	0.587	0.657	0.256	7.594	7.961	7.402	4.236	1.849	2.938	1.826	0.438	1.516	0.404	0.309	0.073	22.865	13.592	17.211
Pdensi_DN7790_c0_g1	FC_3_1	FC_3_3	137.818584664661	20.5796694907478	79.1991270777046	2.74375835836117	0.64562387808959	4.24977831749344	2.1398218293176e-05	0.000886783430712233	0.096	0.185	0.229	1.962	3.088	4.670	1.700	0.885	1.223	0.258	0.677	0.381	1.718	3.052	5.310	0.260	1.601	0.887	0.954	1.445	0.983	0.344	16.417	40.109	0.060	0.537	0.138
Pdensi_DN26139_c0_g1d559879	FC_3_1	FC_3_3	289.899629191608	1247.92426563249	768.911947412051	-2.10555781609449	0.495590675758708	-4.24858238680754	2.15127530222955e-05	0.00089087921895395	3.124	7.244	6.184	3.581	8.569	8.383	9.536	21.033	42.645	14.110	36.860	28.282	2.979	7.434	5.481	3.571	10.983	8.542	9.826	11.423	12.636	3.605	4.039	2.468	24.509	53.048	59.769
Pdensi_DN2964_c0_g1d1061	FC_3_1	FC_3_3	72.3191616709153	0.731776239494857	36.5254689552051	6.60584728214052	1.55598259250564	4.2454506329039	2.18154537894686e-05	0.000902097635052269	1.162	1.908	0.193	2.993	1.819	0.416	0.317	0.067	0.113	0.000	0.041	0.000	1.790	1.185	0.471	0.262	0.000	0.000	0.000	0.000	0.000	0.000	0.000	0.000	0.000	0.000	0.000
Pdensi_DN23212_c3_g3	FC_3_1	FC_3_3	19.5418436716434	101.161312941723	60.3515783066833	-2.37031369415598	0.558348473566011	-4.2452228426765	2.18376283809317e-05	0.000902356888975803	3.440	2.281	2.081	0.406	0.318	0.662	1.715	1.986	1.323	2.596	2.212	1.625	2.892	1.403	1.194	3.248	3.964	3.915	6.182	3.080	2.149	2.250	4.701	2.552	4.068	3.076	1.060
Pdensi_GG_93227_c0_g1	FC_3_1	FC_3_3	172.722058761312	23.7364642752518	98.2292615182821	2.86476481787344	0.675047491872925	4.24379743997733	2.19768743381196e-05	0.00090678980996282	0.021	0.022	0.020	3.652	1.793	6.638	1.566	0.661	0.979	0.365	0.552	0.595	2.143	4.440	2.922	0.038	0.405	0.137	0.401	0.698	0.358	5.049	0.000	0.210	19.267	41.735	9.452
Pdensi_DN24291_c2_g1	FC_3_1	FC_3_3	70.7563013663008	318.94855574275	194.852428554525	-2.17105979317189	0.511950264121252	-4.24076310791332	2.22761143860157e-05	0.000918468803471085	0.493	0.607	0.420	0.883	2.202	1.933	3.083	2.598	7.009	6.997	4.489	8.593	1.368	1.702	1.665	0.733	2.920	6.697	7.378	3.594	7.574	7.909	5.810	16.196	3.044	4.861	4.282
Pdensi_DN39887_c0_g3	FC_3_1	FC_3_3	11.14052847085	71.8060384046803	41.4732834377651	-2.69285652157563	0.635397123072182	-4.23806848314879	2.25451006075625e-05	0.000928210259702068	0.005	0.076	0.092	0.362	0.320	0.134	1.392	1.170	4.158	1.903	1.474	1.186	0.000	0.050	0.025	0.084	0.188	0.152	0.238	0.025	0.086	0.008	0.000	0.000	0.000	0.000	0.000
Pdensi_DN37388_c0_g1d240449	FC_3_1	FC_3_3	20.0277732460266	96.4637937528301	58.2457834994283	-2.2691913038567	0.535478790465951	-4.23768661664853	2.25834689244196e-05	0.000929115682348095	0.000	0.351	0.162	0.459	0.610	0.360	1.207	1.785	0.938	2.782	1.954	1.403	0.339	0.421	0.218	0.176	0.870	1.067	3.993	17.093	4.038	27.039	0.701	0.312	0.000	0.011	0.049
Pdensi_DN24389_c0_g3d133159	FC_3_1	FC_3_3	162.378108332063	27.8035269788612	95.0908176554621	2.54966892437072	0.601940968021495	4.23574579539114	2.27794368444357e-05	0.000935941881257182	5.372	2.543	5.145	4.399	2.848	4.280	2.612	1.524	3.176	0.527	0.283	0.924	2.494	1.034	1.751	2.409	0.727	0.824	1.491	3.637	2.726	0.511	0.137	0.000	1.010	0.000	2.157
Pdensi_DN25853_c0_g1d139439	FC_3_1	FC_3_3	84.1247776776043	2.67784012569918	43.4013089016517	4.98494177837556	1.17736744221043	4.23397284454941	2.29598681260345e-05	0.00094186923952454	0.274	0.542	0.324	0.670	0.918	4.222	0.091	0.065	0.073	0.037	0.026	0.087	0.990	2.506	3.478	0.057	0.000	0.013	0.000	0.000	0.000	0.016	0.000	0.000	0.000	0.000	0.000
Pdensi_DN8961_c0_g2d453035	FC_3_1	FC_3_3	35.7462304842187	210.249108713613	122.997669598916	-2.55845570488693	0.60430669431406	-4.2337040594776	2.29873405305605e-05	0.000942303494277492	1.284	0.644	2.666	1.429	0.821	0.337	1.245	1.865	2.531	3.696	4.028	5.569	0.475	0.360	0.192	2.244	2.105	3.464	1.685	7.584	3.750	2.697	0.315	0.058	0.000	0.000	0.034
Pdensi_DN24770_c0_g1d498397	FC_3_1	FC_3_3	305.06090466602	51.9371922574986	178.499048461759	2.55220372550867	0.603053880746935	4.23213216428944	2.31486307090646e-05	0.000946874127359823	7.043	14.446	4.801	8.315	9.703	3.925	9.013	2.794	1.742	1.352	1.518	0.430	4.445	10.159	3.782	2.232	1.720	1.614	0.404	0.090	0.429	0.000	0.539	0.058	0.000	0.000	0.011
Pdensi_DN20087_c1_g2	FC_3_1	FC_3_3	1363.03945956459	6007.52911725371	3685.28428840915	-2.13983748145777	0.505644309233119	-4.23190262875328	2.31722729787997e-05	0.000947158310647853	39.340	57.758	88.365	14.595	24.490	56.162	42.244	84.106	74.771	93.950	142.756	143.581	120.452	71.492	209.995	74.398	145.299	274.557	188.307	171.427	122.622	24.194	137.786	113.850	3889.094	938.525	600.037
Pdensi_DN11970_c0_g1d5850	FC_3_1	FC_3_3	2410.99342338657	366.76483542728	1388.87912940693	2.71677573818079	0.642498574814443	4.22845410819069	2.35302498500179e-05	0.000959401618587723	0.367	0.766	0.996	15.798	59.381	93.787	10.993	17.202	16.182	4.317	11.105	7.877	26.409	52.066	44.906	6.617	12.160	5.497	7.451	7.317	13.662	2.396	0.685	0.157	0.240	2.659	1.778
Pdensi_DN26260_c0_g1d23816	FC_3_1	FC_3_3	13.9320559252298	74.7985774101766	44.3653166677032	-2.42418719465549	0.573647619851353	-4.22591694058394	2.37969762314976e-05	0.000968506204819071	0.561	0.608	1.971	0.354	0.341	0.303	0.000	0.883	0.669	0.995	1.766	1.980	1.242	0.647	2.178	2.512	0.601	2.392	0.000	1.623	0.807	0.426	0.683	1.128	0.826	0.946	1.020
Pdensi_DN25035_c1_g7	FC_3_1	FC_3_3	17.0913087721126	90.3023780833479	53.6968434277302	-2.40062963718129	0.568445699843228	-4.22314679809059	2.40914790562726e-05	0.000978386523105633	1.125	1.274	1.300	0.457	0.255	0.490	0.796	1.136	1.490	1.526	1.724	2.445	3.034	1.186	3.072	1.483	3.882	3.993	6.692	2.682	3.214	0.456	2.124	2.282	16.924	2.657	2.076
Pdensi_DN2469_c0_g1d203990	FC_3_1	FC_3_3	1625.63219476375	345.1347464743	985.383470619027	2.23586178595158	0.52947680100714	4.22277573200308	2.4131190654033e-05	0.00097907172505553	4.122	6.957	4.818	14.652	40.276	59.278	12.552	12.857	10.219	5.473	9.312	7.129	20.973	40.596	48.933	8.908	9.584	5.297	13.622	7.665	22.248	3.394	9.673	0.653	0.040	0.877	0.200
Pdensi_DN10983_c0_g2	FC_3_1	FC_3_3	0	40.5445478449948	20.2722739224974	-7.9845195428219	1.89140734333634	-4.22147009788894	2.42714156546768e-05	0.00098358178268031	0.411	0.189	1.336	0.000	0.000	0.000	0.157	0.340	0.691	0.178	1.263	1.117	0.532	0.206	1.043	2.591	1.035	1.623	1.754	0.837	0.244	0.000	1.433	0.532	2.908	1.692	0.487
Pdensi_DN20197_c2_g1	FC_3_1	FC_3_3	1997.51801125946	339.415632532944	1168.4668218962	2.55718872609889	0.605926401795691	4.22029592788917	2.43981831904092e-05	0.000988013222787063	5.856	7.504	10.881	14.751	39.080	85.544	9.468	9.827	14.688	5.642	8.329	7.543	22.775	37.668	63.739	8.209	6.003	6.589	9.267	16.396	9.967	7.128	2.197	2.126	0.444	0.665	2.486
Pdensi_DN17644_c2_g5	FC_3_1	FC_3_3	865.167761387641	206.522304352865	535.845032870253	2.06671132741442	0.489835925598159	4.21919099725214	2.45180504758821e-05	0.000992159112481238	3.739	4.186	2.365	9.200	22.058	29.657	6.795	6.314	6.742	5.329	3.772	3.975	11.585	21.622	26.394	3.797	4.715	3.586	3.795	3.599	3.790	3.971	8.602	8.277	2.724	3.943	4.222
Pdensi_DN35010_c1_g2	FC_3_1	FC_3_3	12.8902083182072	169.621290579158	91.2557494486826	-3.72008763953462	0.881922769514278	-4.21815579337346	2.46308616887226e-05	0.000996013761260149	0.000	0.000	0.000	0.482	0.137	0.306	4.263	0.849	5.731	7.285	1.503	1.937	0.000	0.332	0.000	0.086	0.065	0.179	0.378	0.000	0.000	0.072	0.000	0.000	0.000	0.000	0.000
Pdensi_DN12545_c0_g1	FC_3_1	FC_3_3	171.142188463028	14.0598231999372	92.6010058314826	3.60342547293396	0.854314011833749	4.2179168584621	2.46569696401504e-05	0.000996359341570008	0.756	1.924	1.268	1.434	2.438	7.998	0.477	0.255	0.812	0.391	0.324	0.178	1.165	3.256	7.316	0.214	0.036	0.014	0.086	0.000	0.015	0.160	0.079	0.044	0.268	0.024	0.000
