# Supplementary material for: Transcriptional Regulation of Pine Male and Female Cone Initiation and Development: Key Players Identified Through Comparative Transcriptomics
Source: Front Genet. 2022 Mar 18;13:815093. doi: 10.3389/fgene.2022.815093 (PMC8971679; doi:10.3389/fgene.2022.815093)
Supplement: Supplementary file 2 [file DataSheet3.ZIP › SUP_DEG/salmon.gene.counts.matrix.FC_3_1_vs_MC_2_2.DESeq2.DE_results.P0.001_C2.DE.subset]

sampleA	sampleB	baseMeanA	baseMeanB	baseMean	log2FoldChange	lfcSE	stat	pvalue	padj	Bud_Rep1	Bud_Rep2	Bud_Rep3	FC_3_1_Rep1	FC_3_1_Rep2	FC_3_1_Rep3	FC_3_2_Rep1	FC_3_2_Rep2	FC_3_2_Rep3	FC_3_3_Rep1	FC_3_3_Rep2	FC_3_3_Rep3	FC_3_Rep1	FC_3_Rep2	FC_3_Rep3	MC_2_2_Rep1	MC_2_2_Rep2	MC_2_2_Rep3	MC_2_3_Rep1	MC_2_3_Rep2	MC_2_3_Rep3	MC_2_4_Rep1	MC_2_4_Rep2	MC_2_4_Rep3	Needles_Rep1	Needles_Rep2	Needles_Rep3
Pdensi_DN19822_c0_g4	FC_3_1	MC_2_2	72.0667461709799	764.716004393843	418.391375282412	-3.40691798980472	0.264583692353842	-12.8765229613943	6.10233705577832e-38	3.72370709480649e-33	0.491	8.157	3.285	2.002	2.191	1.491	1.180	2.049	1.996	4.086	0.000	2.255	0.994	7.215	0.000	16.561	18.086	15.042	9.064	1.403	4.757	0.050	1.050	0.000	0.000	1.619	0.253
Pdensi_DN40810_c0_g1d512660	FC_3_1	MC_2_2	78.4722168894788	871.112172927894	474.792194908686	-3.47249051303836	0.294053357492869	-11.8090490196922	3.50503156652915e-32	1.06940265610588e-27	4.388	3.640	9.843	2.284	2.514	1.398	2.854	7.048	1.847	5.188	12.691	8.504	8.869	5.064	10.599	21.498	15.498	20.135	27.434	7.470	4.828	1.176	5.971	2.076	11.417	2.901	1.877
Pdensi_GG_5506_c0_g1	FC_3_1	MC_2_2	3005.48859123704	386.742328468892	1696.11545985297	2.95460487614699	0.254335222250563	11.6169709016403	3.37905334601004e-31	6.87310714089596e-27	13.003	29.250	17.642	99.172	64.596	71.851	58.691	29.834	49.380	39.318	41.809	42.711	11.258	34.949	23.212	11.064	7.527	7.025	5.626	1.797	2.637	12.842	60.494	6.421	0.000	0.238	0.874
Pdensi_GG_93564_c0_g1	FC_3_1	MC_2_2	0	2961.84627721859	1480.9231386093	-14.3112724778662	1.24864267043018	-11.4614635690255	2.06003874054593e-30	3.14264059967132e-26	0.000	0.000	0.000	0.000	0.000	0.000	0.000	0.000	0.000	0.000	0.000	0.000	0.000	0.000	0.000	45.494	64.772	79.209	36.053	84.197	27.100	0.000	47.660	0.000	13.198	8.154	0.000
Pdensi_DN24872_c0_g2	FC_3_1	MC_2_2	29471.4631768912	6885.05849423552	18178.2608355633	2.09766325323858	0.183458214524143	11.4340110563026	2.82739768410075e-30	3.45061268163024e-26	439.631	697.429	408.448	920.305	654.221	732.553	731.398	397.411	442.088	507.177	366.148	342.189	374.352	574.904	498.301	176.370	139.730	136.016	193.890	132.216	155.228	118.952	210.246	390.466	295.743	275.069	187.547
Pdensi_DN22697_c5_g1	FC_3_1	MC_2_2	13.4647107139785	472.693228243215	243.078969478597	-5.13172016816854	0.457479703769924	-11.2173723246734	3.35079121518262e-29	3.30726181640088e-25	2.666	0.642	4.162	0.374	0.361	0.320	1.635	1.555	2.626	0.350	4.101	3.918	3.933	3.075	3.939	7.166	12.058	10.961	11.715	3.427	0.426	0.899	5.764	4.765	24.827	5.328	5.388
Pdensi_DN38748_c0_g1	FC_3_1	MC_2_2	0	2553.95719689935	1276.97859844968	-14.0974846828354	1.27575856263871	-11.0502763576808	2.18541087588462e-28	1.66694946321694e-24	0.518	4.931	10.445	0.000	0.000	0.000	0.000	0.000	1.024	1.973	0.000	0.000	0.000	14.757	0.000	34.178	53.853	74.571	36.340	226.209	108.768	15.201	0.000	0.000	0.000	0.000	0.000
Pdensi_DN18627_c0_g1d13791	FC_3_1	MC_2_2	3637.20683941253	442.207276197873	2039.7070578052	3.03834848416711	0.277857355583881	10.9349219054591	7.84735172836957e-28	5.32059166463155e-24	6.908	34.816	10.621	115.130	110.152	62.562	110.227	105.072	111.560	55.541	89.546	45.914	14.262	60.960	24.327	11.586	9.665	7.828	2.507	1.128	2.888	0.630	0.225	0.640	1.505	0.677	0.660
Pdensi_DN10290_c0_g1d4636	FC_3_1	MC_2_2	310.048222950954	10.1807041050917	160.114463528023	4.91847599707532	0.451930500854188	10.8832574649841	1.38522490718755e-27	8.45278090614912e-24	1.476	0.868	1.184	8.793	9.554	6.099	3.077	1.842	4.003	1.296	0.662	1.435	1.656	2.061	0.908	0.274	0.178	0.203	0.046	0.047	0.173	0.000	0.000	0.000	0.126	0.000	0.024
Pdensi_GG_89309_c0_g1	FC_3_1	MC_2_2	0	1250.63432653135	625.317163265675	-13.0686016110094	1.21918567253134	-10.7191233504866	8.27842337221204e-27	4.59234247814319e-23	0.000	0.000	5.843	0.000	0.000	0.000	0.000	0.000	1.424	0.000	0.000	0.002	0.000	0.000	0.000	36.995	21.882	24.105	4.068	15.174	1.285	0.000	0.000	2.110	0.000	0.000	1.074
Pdensi_GG_73590_c0_g1	FC_3_1	MC_2_2	0	1124.54140851228	562.27070425614	-12.9143389155361	1.21275448425704	-10.6487661626316	1.76691389096482e-26	8.73048493234069e-23	0.000	0.138	0.000	0.000	0.000	0.000	0.000	0.000	0.000	0.000	0.000	0.000	0.000	0.000	0.000	25.255	26.132	21.815	5.821	16.248	3.200	0.000	0.223	0.000	2.440	0.000	0.000
Pdensi_DN37968_c1_g1	FC_3_1	MC_2_2	2934.06352185735	719.190963538027	1826.62724269769	2.02712362609864	0.190447766362769	10.6439874030201	1.85995483719423e-26	8.73048493234069e-23	5.882	13.078	27.343	67.012	82.598	79.257	161.962	123.347	145.768	181.879	220.962	161.269	19.354	47.975	46.078	18.491	15.145	13.586	10.785	11.810	13.475	5.364	20.619	1.498	0.056	0.000	0.019
Pdensi_DN51957_c0_g1d161808	FC_3_1	MC_2_2	77.6830270710377	444.220451113324	260.951739092181	-2.51579663775905	0.24298647562577	-10.3536488246107	4.02834091974777e-25	1.75580993759949e-21	3.898	3.750	4.499	2.295	1.837	1.964	2.006	7.188	0.441	2.149	3.812	3.561	4.209	3.638	7.635	10.558	9.587	8.872	2.510	10.512	2.615	3.676	13.100	11.571	10.396	5.108	6.201
Pdensi_DN23815_c2_g1	FC_3_1	MC_2_2	3008.21869278767	490.339822233034	1749.27925751035	2.61277740969658	0.253393757509797	10.3111356624307	6.27553117791875e-25	2.55292792005187e-21	16.716	42.589	27.793	80.648	70.231	83.553	72.363	46.554	63.674	47.054	40.363	47.408	21.482	47.620	41.656	14.835	9.789	7.971	9.541	6.163	19.753	17.527	7.591	6.470	1.047	0.606	1.151
Pdensi_DN16662_c0_g2d111553	FC_3_1	MC_2_2	19.3229986055219	361.757007838491	190.540003222007	-4.22822272295607	0.410657577200991	-10.2962247811797	7.32809920344231e-25	2.79479963433283e-21	2.285	2.126	3.688	0.623	0.595	0.324	1.501	5.356	1.058	2.748	4.282	3.393	3.889	3.495	4.174	8.275	9.096	6.199	11.117	4.112	0.392	0.935	2.793	0.741	1.844	2.172	1.251
Pdensi_DN10446_c2_g1	FC_3_1	MC_2_2	50.3153835944148	485.070854137949	267.693118866182	-3.26599969777364	0.317565175828534	-10.2845020372671	8.27688004104381e-25	2.97096174696785e-21	4.327	4.197	5.748	1.219	1.593	1.137	0.533	5.550	4.159	2.679	2.029	4.784	6.099	3.449	5.790	9.869	9.446	12.126	6.131	4.784	1.500	4.305	7.556	6.719	7.581	7.646	5.705
Pdensi_DN6782_c0_g1d450447	FC_3_1	MC_2_2	351.592256502901	9.40762620350766	180.499941353204	5.21865431787279	0.508272852419512	10.267426822091	9.88048878156536e-25	3.349540588555e-21	1.311	1.744	0.403	11.881	9.276	6.605	14.332	14.767	17.739	15.059	12.747	15.819	1.685	4.772	2.255	0.271	0.109	0.248	0.785	0.000	0.144	0.000	0.000	0.000	0.000	0.000	0.000
Pdensi_DN14863_c0_g1d342967	FC_3_1	MC_2_2	2228.39538639049	109.686988166275	1169.04118727838	4.33206829433615	0.422612962932552	10.2506753798452	1.17519487781452e-24	3.7742929810063e-21	12.121	36.555	19.016	45.349	56.647	70.622	30.055	12.860	13.923	16.191	8.908	6.617	35.759	65.364	49.170	3.746	2.369	1.233	1.560	0.421	1.072	0.311	0.349	0.105	0.120	0.986	1.519
Pdensi_DN17949_c0_g1d114181	FC_3_1	MC_2_2	105.06724161681	1027.99026249171	566.528752054262	-3.28943657649672	0.321646594207452	-10.2268658699838	1.50305114570201e-24	4.58588419809412e-21	4.791	5.484	7.478	3.363	2.268	2.593	3.824	9.780	5.078	4.405	10.396	10.646	7.668	6.142	14.448	20.497	18.543	27.570	22.689	14.154	6.126	4.043	17.817	5.351	17.646	9.552	8.387
Pdensi_DN25319_c2_g1	FC_3_1	MC_2_2	19.8010451676155	260.075692976157	139.938369071886	-3.71197176459007	0.365989863768192	-10.1422802434253	3.58628920402793e-24	1.04209025485233e-20	0.647	0.702	0.649	0.546	0.525	0.469	1.195	1.360	1.284	1.020	0.818	1.525	1.198	0.996	0.959	5.217	5.560	6.052	3.341	1.999	0.930	0.656	2.368	4.340	4.468	1.938	2.349
Pdensi_DN10758_c0_g1	FC_3_1	MC_2_2	51.9863933061841	582.893170897452	317.439782101818	-3.48452778932706	0.345132528887783	-10.096202176469	5.74231092642587e-24	1.59273434109742e-20	2.527	4.272	4.827	1.411	1.248	1.392	2.883	4.136	1.884	3.258	3.787	8.758	4.676	4.526	7.150	10.131	12.919	14.442	10.432	7.339	4.238	2.513	9.853	5.944	10.437	5.068	2.065
Pdensi_DN14813_c0_g1d180600	FC_3_1	MC_2_2	182.797903454474	1687.54827669475	935.173090074614	-3.20527133616734	0.317828294141579	-10.0849150162179	6.44209052542155e-24	1.70914263457282e-20	12.521	9.941	9.647	3.960	5.441	4.856	9.162	12.421	5.060	10.576	10.447	17.904	15.643	14.456	18.137	29.833	34.084	44.728	41.057	19.429	11.253	6.800	28.358	24.736	37.020	21.097	13.528
Pdensi_DN18495_c2_g1d531769	FC_3_1	MC_2_2	73.0794135788064	554.108539261996	313.593976420401	-2.92140594086367	0.291837033121872	-10.0104017287062	1.37194296165559e-23	3.34869325852743e-20	5.782	2.899	4.390	2.391	1.859	1.519	2.206	4.821	3.013	3.362	2.101	5.232	4.895	4.904	8.397	11.551	11.462	12.938	10.138	7.597	2.737	1.853	10.316	4.798	14.026	7.826	3.611
Pdensi_DN22223_c0_g1d20422	FC_3_1	MC_2_2	231.463986908014	1966.38540789769	1098.92469740285	-3.08571709262378	0.308423290802664	-10.0048121676974	1.45166907652078e-23	3.40701148916825e-20	11.640	6.974	7.686	5.028	7.088	5.959	9.464	10.932	8.042	5.796	16.576	17.285	16.877	9.186	25.456	34.041	47.899	44.393	45.487	21.970	14.547	5.576	29.422	15.397	47.273	22.042	21.184
Pdensi_DN21860_c2_g2	FC_3_1	MC_2_2	37.1078565471559	380.171889591157	208.639873069156	-3.35396566719849	0.33554105061324	-9.99569400247371	1.59168364174589e-23	3.5972639815917e-20	1.565	1.212	2.513	0.849	1.088	0.971	1.127	2.114	1.332	1.586	2.541	3.686	3.725	3.098	7.785	8.810	6.481	9.546	5.194	6.296	3.858	1.700	5.726	3.598	12.442	3.014	2.706
Pdensi_DN21385_c0_g1	FC_3_1	MC_2_2	2198.75574181362	2.83175257025616	1100.79374719194	9.47494716098787	0.949708385565348	9.97669106116987	1.92788957993834e-23	4.20149107347919e-20	0.548	2.326	1.836	65.274	101.272	10.496	67.932	41.486	47.852	31.181	31.458	19.523	7.166	4.668	0.130	0.130	0.032	0.036	0.000	0.000	0.041	0.000	0.000	0.000	0.045	0.000	0.000
Pdensi_DN19197_c0_g1	FC_3_1	MC_2_2	91.8117825297385	886.607633908795	489.209708219267	-3.26985399966658	0.328421830580323	-9.95626263299468	2.36797642044753e-23	4.98263066041822e-20	5.389	5.141	7.658	2.035	2.096	2.967	3.913	6.985	3.946	4.363	5.308	9.340	8.189	5.132	10.429	18.154	17.486	21.839	19.705	11.083	5.308	3.386	10.588	10.187	20.295	9.017	6.003
Pdensi_DN23622_c13_g1	FC_3_1	MC_2_2	45.0704749916419	336.18141989341	190.625947442526	-2.89857653539405	0.295004752172231	-9.82552489087288	8.74174365724064e-23	1.77809979902827e-19	3.258	3.211	2.973	1.122	1.443	0.961	0.654	4.042	2.827	2.102	2.610	3.831	4.588	2.391	6.565	8.494	6.346	7.216	4.594	3.769	4.263	0.899	6.845	3.574	5.662	2.664	3.592
Pdensi_DN23190_c7_g2	FC_3_1	MC_2_2	64.812095423102	677.470227448851	371.141161435976	-3.38327963142157	0.345022418568966	-9.80597042202141	1.06121991323429e-22	2.08892581695064e-19	3.086	2.441	4.629	1.599	1.583	1.863	2.112	3.606	2.388	4.334	4.354	7.981	5.017	4.387	8.349	12.405	13.173	18.102	11.322	9.713	3.402	2.171	10.329	6.453	12.008	7.204	5.508
Pdensi_DN19599_c1_g1	FC_3_1	MC_2_2	68.2490283635137	818.211451898016	443.230240130765	-3.58147811430887	0.367661977319711	-9.7412251884684	2.01114769974146e-22	3.83507011831012e-19	4.341	3.075	5.519	1.269	1.825	2.184	3.152	8.235	3.569	3.153	6.964	8.657	9.660	4.819	11.153	15.848	16.716	20.338	21.226	10.060	5.033	5.085	15.298	10.071	15.903	11.626	9.474
Pdensi_DN19105_c2_g1	FC_3_1	MC_2_2	51.5938769127875	397.131821209506	224.362849061147	-2.94315403074212	0.30283845974227	-9.71856095572169	2.51307891643308e-22	4.646987532111e-19	3.243	1.553	2.448	1.187	1.236	1.559	0.356	1.902	2.087	2.688	1.955	2.920	4.402	1.223	4.502	9.267	8.671	8.001	12.099	3.441	1.373	2.701	2.591	4.319	8.129	1.993	2.565
Pdensi_DN28494_c0_g1d561935	FC_3_1	MC_2_2	83.1791503839052	1033.12647252077	558.152811452338	-3.63296751750078	0.37525855883258	-9.68123826090164	3.62300953641196e-22	6.50234308592337e-19	3.788	3.321	7.071	1.934	1.865	2.648	4.394	6.431	4.021	8.331	10.408	12.244	6.437	3.180	14.934	18.119	20.013	28.352	8.826	15.237	7.053	4.182	15.130	9.238	25.663	17.220	8.548
Pdensi_DN12805_c0_g1d390681	FC_3_1	MC_2_2	170.020609501621	1179.62360746378	674.822108482699	-2.79275841237366	0.28898744340252	-9.6639438014742	4.29022396592714e-22	7.47982161785257e-19	10.411	6.285	16.364	4.328	4.383	4.566	4.076	8.933	5.969	3.737	4.648	17.370	14.012	7.699	17.571	21.789	23.471	30.828	23.180	14.635	10.387	8.208	23.062	15.050	32.698	15.989	14.300
Pdensi_DN26231_c7_g1	FC_3_1	MC_2_2	55.2803312104413	585.984445821031	320.632388515736	-3.40364898377504	0.352502943658985	-9.65566116539375	4.65148970961468e-22	7.8744072617019e-19	8.324	3.833	8.526	1.286	1.280	1.724	3.734	5.192	2.825	3.999	3.468	8.405	7.419	5.148	9.661	12.199	10.459	15.402	10.689	10.162	3.650	6.385	11.249	8.960	15.640	7.415	7.578
Pdensi_DN15641_c0_g1d526142	FC_3_1	MC_2_2	273.447134628192	3.07156600289709	138.259350315545	6.48200667113961	0.671502979987569	9.65298273324059	4.77463608729733e-22	7.8744072617019e-19	0.220	1.976	3.291	8.454	5.525	7.370	1.113	1.065	1.603	0.299	0.320	0.698	0.758	2.199	2.922	0.081	0.049	0.070	0.000	0.156	0.000	0.000	0.000	0.000	0.000	0.000	0.000
Pdensi_DN20508_c0_g1d220025	FC_3_1	MC_2_2	143.504523454136	1517.75139222894	830.627957841538	-3.40212608749222	0.353081629460226	-9.63552279027721	5.66031347075073e-22	9.08942074470211e-19	21.101	11.751	20.089	4.269	2.858	4.032	2.929	1.766	4.090	3.064	1.897	2.808	10.671	3.513	3.155	25.228	38.214	33.910	87.550	13.924	60.481	6.147	1.487	1.767	0.893	1.468	0.698
Pdensi_DN23697_c0_g1d549598	FC_3_1	MC_2_2	349.182750114488	6.01646952992288	177.599609822206	5.88389443527833	0.611434033018241	9.62310587494366	6.38728134816182e-22	9.9938024396457e-19	1.064	2.699	2.361	11.763	9.638	6.223	3.301	1.934	4.311	1.095	0.830	0.781	0.987	3.251	1.783	0.090	0.214	0.077	0.104	0.075	0.131	0.000	0.000	0.000	0.000	0.000	0.037
Pdensi_DN40591_c0_g1d152233	FC_3_1	MC_2_2	1272.3074212249	224.952270895454	748.629846060179	2.49453940896951	0.259406101210509	9.61634825599258	6.82098048275051e-22	1.0405576250948e-18	13.261	25.423	15.132	36.145	31.756	31.658	37.816	31.264	28.910	31.048	20.727	20.905	20.401	29.446	24.066	6.781	3.458	4.704	2.040	0.554	4.092	0.000	0.097	0.000	1.446	0.089	0.095
Pdensi_DN5455_c0_g1d383036	FC_3_1	MC_2_2	1340.58278295072	316.40643203733	828.494607494027	2.08061074173659	0.217640952141297	9.55983109459023	1.17949043018792e-21	1.75545574489017e-18	25.678	46.415	29.462	37.748	39.147	28.568	31.233	49.414	58.431	36.189	44.242	31.570	30.142	34.960	33.105	8.710	5.424	6.748	11.338	13.084	14.735	4.475	4.087	0.987	0.592	2.092	3.067
Pdensi_DN21014_c0_g1	FC_3_1	MC_2_2	40.6224200525351	587.791655953636	314.207038003086	-3.85297265874366	0.403311901626055	-9.55333240405111	1.25590152315251e-21	1.8246754010545e-18	2.765	3.712	4.853	1.079	0.773	1.278	2.181	3.553	3.235	2.593	3.729	6.865	5.695	3.715	7.355	10.821	11.360	15.755	11.044	9.201	3.014	1.782	8.763	6.641	7.275	6.963	5.057
Pdensi_DN26518_c3_g1	FC_3_1	MC_2_2	2436.04272428437	426.407308766069	1431.22501652522	2.51468217059398	0.263873613693622	9.52987354587763	1.57474931779535e-21	2.23471577026024e-18	19.991	29.621	18.240	61.240	81.867	48.838	51.073	56.323	49.639	35.243	43.208	30.316	23.875	40.820	26.490	9.483	10.318	7.921	12.863	14.674	14.533	21.264	14.027	10.603	1.578	4.644	3.285
Pdensi_DN21199_c0_g1d189380	FC_3_1	MC_2_2	69.8862703332638	483.450776483897	276.66852340858	-2.78904529935772	0.295089968504786	-9.45150834333595	3.33982761854055e-21	4.53077740825143e-18	3.925	2.452	7.515	2.257	1.862	1.372	1.335	1.847	3.347	2.490	5.312	4.484	2.291	1.131	0.977	10.360	9.867	11.210	5.913	20.750	11.448	3.304	0.439	0.046	0.018	0.000	0.095
Pdensi_DN26251_c12_g1	FC_3_1	MC_2_2	8.71245987375082	238.738862517427	123.725661195589	-4.77384862101793	0.505090889631206	-9.4514645166211	3.34122651826935e-21	4.53077740825143e-18	2.533	1.056	1.563	0.247	0.237	0.212	0.432	0.818	0.927	1.151	1.231	1.836	2.598	0.450	3.469	4.012	6.280	4.991	2.369	1.580	0.560	1.482	1.664	1.567	4.622	3.063	0.706
Pdensi_DN23265_c4_g1	FC_3_1	MC_2_2	190.69726677594	1633.1998289754	911.948547875667	-3.09711218897517	0.328961059320166	-9.41482920615496	4.73852143730988e-21	6.28585470926274e-18	10.643	10.075	14.885	4.608	4.732	5.494	7.742	12.795	7.898	8.741	14.020	21.051	13.514	10.274	23.548	29.495	29.925	45.889	35.057	25.492	12.261	5.804	30.641	14.573	34.568	17.805	13.920
Pdensi_DN56142_c0_g1d257459	FC_3_1	MC_2_2	57.546277087917	570.793826414578	314.170051751248	-3.30792670635523	0.354598022045879	-9.32866654830703	1.07211180235882e-20	1.39194328280293e-17	5.390	3.438	5.410	1.601	1.545	1.370	1.399	4.660	3.028	0.750	1.995	2.982	6.660	4.755	7.728	11.655	9.170	16.214	12.305	5.501	3.650	3.847	6.551	3.826	8.387	7.489	8.468
Pdensi_DN8591_c0_g1d47749	FC_3_1	MC_2_2	448.268429434206	60.6149705669877	254.441700000597	2.87474477604203	0.309954346651323	9.27473612517496	1.78059234713033e-20	2.26361511696333e-17	3.767	9.108	7.284	9.873	13.558	11.594	11.588	10.982	13.086	13.465	14.140	12.885	4.198	6.381	6.870	1.689	1.222	1.077	0.974	4.515	4.680	4.461	0.769	0.758	0.000	1.552	1.665
Pdensi_DN15276_c0_g1d109165	FC_3_1	MC_2_2	29.6711273540453	516.259831076251	272.965479215148	-4.11958475953909	0.44720458209522	-9.21185722256741	3.20530247608945e-20	3.99164821211131e-17	2.588	1.727	5.000	0.991	0.747	0.583	1.816	4.059	2.409	1.320	2.292	5.124	4.156	3.264	8.154	8.947	8.752	15.530	6.633	8.705	2.236	1.067	7.505	0.679	10.447	5.369	3.171
Pdensi_DN26868_c13_g1	FC_3_1	MC_2_2	9.50450168045544	235.486936764099	122.495719222277	-4.62689762629664	0.502539921084458	-9.20702501865326	3.35288563909233e-20	4.09192869166107e-17	1.711	0.696	0.858	0.271	0.260	0.232	0.948	1.123	0.000	0.810	1.351	1.763	3.419	1.234	3.328	4.022	4.593	6.521	1.892	1.982	0.922	0.650	2.348	0.000	2.848	2.882	1.293
Pdensi_DN19936_c0_g1d219299	FC_3_1	MC_2_2	44.0715282004489	446.76241380773	245.416971004089	-3.33870756478649	0.363328394474974	-9.18922830022981	3.95669627512545e-20	4.73414830204765e-17	2.469	1.397	3.137	1.203	1.390	0.887	1.940	3.115	1.558	1.675	1.604	5.287	1.756	1.479	4.458	8.089	9.309	11.372	7.346	3.745	2.227	2.044	7.015	2.386	9.173	6.003	7.819
Pdensi_DN43231_c0_g1d37157	FC_3_1	MC_2_2	76.5608334101389	579.356366164764	327.958599787451	-2.91755759055551	0.317934560447398	-9.17659780820907	4.44926407935971e-20	5.22112583435787e-17	2.244	4.258	3.097	2.126	2.390	1.517	5.576	6.772	2.677	3.316	2.826	6.598	3.416	2.589	8.088	11.055	12.323	14.012	18.328	7.789	2.825	0.852	11.262	10.154	10.735	4.729	3.741
Pdensi_DN25745_c1_g1d228005	FC_3_1	MC_2_2	800.923108359962	84.9053037593995	442.914206059681	3.22978044310667	0.352570102039791	9.16067591784104	5.15732609282096e-20	5.93783387754769e-17	29.645	11.753	4.561	19.361	16.692	25.941	8.780	3.819	5.046	3.609	5.502	3.084	32.693	30.315	17.604	2.498	1.470	1.641	0.975	1.226	0.604	3.906	7.348	57.402	17.550	47.969	50.566
Pdensi_GG_141584_c0_g1	FC_3_1	MC_2_2	0	428.538606621634	214.269303310817	-11.5221527146461	1.25962390798852	-9.14729598380335	5.83764029295225e-20	6.59664163548591e-17	0.000	0.000	0.000	0.000	0.000	0.000	0.000	0.000	0.000	0.000	0.000	0.000	0.000	0.249	0.000	8.633	11.054	8.051	7.250	4.377	1.873	0.000	0.000	0.000	2.933	0.899	0.000
Pdensi_DN24048_c5_g4	FC_3_1	MC_2_2	93.4985605416229	577.660072037649	335.579316289636	-2.62449574915522	0.28712328774456	-9.14065790264324	6.20735363333644e-20	6.88688956472406e-17	5.256	7.727	7.277	2.677	2.342	2.297	2.680	5.133	2.687	2.323	3.564	7.347	5.948	3.839	9.974	11.384	11.406	14.572	13.954	6.986	4.896	4.951	10.165	7.196	11.251	8.502	5.116
Pdensi_DN26625_c1_g1	FC_3_1	MC_2_2	38.0140869844257	395.143943249193	216.579015116809	-3.37548092579254	0.369551101441493	-9.13400315308476	6.60121104667041e-20	7.19308034426562e-17	2.312	0.684	3.583	1.064	0.767	1.142	1.164	2.869	2.001	1.739	2.389	3.961	3.035	0.728	4.205	7.717	8.351	9.484	16.500	3.408	3.021	1.279	5.896	6.763	7.465	6.372	3.304
Pdensi_DN16949_c0_g1d56497	FC_3_1	MC_2_2	14.2606722580792	921.775953163022	468.018312710551	-6.01380660936543	0.660296395049445	-9.1077380619579	8.41173613909226e-20	9.00513247269384e-17	0.250	0.669	0.000	0.397	0.641	0.108	0.000	0.213	0.000	0.299	0.000	0.000	0.279	0.237	0.141	11.026	23.922	23.471	0.000	29.376	4.240	1.362	0.464	0.229	0.000	0.431	0.625
Pdensi_DN18670_c0_g1d532266	FC_3_1	MC_2_2	365.677293860877	8.53763910889245	187.107466484885	5.37050045743778	0.589947712092798	9.10334991958238	8.75876797782135e-20	9.21497897887305e-17	1.574	0.981	0.689	12.386	11.022	5.611	3.128	1.699	2.573	0.919	2.063	1.154	1.361	4.551	0.283	0.256	0.242	0.079	0.036	0.000	0.180	0.000	0.000	0.000	0.000	0.000	0.000
Pdensi_GG_21503_c1_g1	FC_3_1	MC_2_2	0	463.068088068303	231.534044034151	-11.63343306507	1.28012454712823	-9.08773532322917	1.01123354978846e-19	1.01567241099389e-16	0.000	0.934	0.000	0.000	0.000	0.000	0.099	0.000	0.000	0.000	0.000	0.000	0.000	0.000	0.000	10.359	6.784	13.071	2.178	6.416	0.000	4.937	3.700	0.000	2.929	0.000	0.000
Pdensi_DN27234_c2_g2	FC_3_1	MC_2_2	453.798970557161	38.8385728692082	246.318771713185	3.52894422982933	0.388325006890553	9.08760488562599	1.01244714985693e-19	1.01567241099389e-16	3.280	5.141	6.220	11.726	13.677	10.212	10.415	8.503	9.233	6.599	9.020	7.689	4.305	8.082	6.238	1.261	0.499	0.848	2.139	0.102	1.600	0.069	0.045	0.000	0.115	0.103	0.312
Pdensi_GG_29171_c2_g1	FC_3_1	MC_2_2	1604.93705976183	244.391051781503	924.664055771669	2.7237077860405	0.299726966134927	9.08729641901613	1.01532287361117e-19	1.01567241099389e-16	3.897	9.849	6.532	40.075	46.470	39.123	35.176	34.614	42.982	22.107	31.077	28.929	10.521	24.636	19.168	4.273	4.771	6.692	2.588	2.743	3.409	1.505	2.038	1.911	0.011	0.008	0.000
Pdensi_DN9041_c0_g1d265303	FC_3_1	MC_2_2	62.7385311444466	661.691439826988	362.214985485717	-3.39646826452333	0.374785196469924	-9.06243975619748	1.27564745873818e-19	1.2495724731534e-16	3.219	4.852	3.809	1.153	2.152	1.608	2.500	5.175	3.091	1.286	4.308	5.743	4.720	3.215	8.210	12.265	15.265	15.100	9.619	8.685	5.881	2.600	14.284	3.241	10.265	4.262	5.190
Pdensi_GG_54727_c0_g1	FC_3_1	MC_2_2	0	370.309959211262	185.154979605631	-11.310679141478	1.24825243947328	-9.06121132537159	1.29009793036273e-19	1.2495724731534e-16	0.000	0.000	0.000	0.000	0.000	0.000	0.000	0.000	0.000	0.000	0.000	0.000	0.000	0.000	0.000	7.593	8.084	8.329	4.876	6.154	0.206	0.214	2.905	0.000	0.000	1.078	0.000
Pdensi_GG_29492_c0_g1	FC_3_1	MC_2_2	0	383.740762591148	191.870381295574	-11.3620462572366	1.25541630461329	-9.05042113559017	1.42417998113131e-19	1.35788885357209e-16	0.743	2.192	0.000	0.000	0.000	0.000	0.000	0.000	0.709	0.216	0.000	0.000	0.770	0.496	0.000	7.450	8.830	8.528	5.594	16.828	3.755	3.667	7.725	0.000	9.060	6.234	0.631
Pdensi_GG_59008_c0_g1	FC_3_1	MC_2_2	0	480.692208852217	240.346104426109	-11.6871906387631	1.29263555989794	-9.04136556454158	1.54726661841393e-19	1.45255009726518e-16	0.000	0.000	0.000	0.000	0.000	0.000	0.000	0.000	0.000	0.000	0.000	0.000	0.000	0.000	0.000	7.311	12.727	10.660	6.704	5.258	2.833	0.000	0.000	0.000	0.000	0.233	0.002
Pdensi_DN13761_c0_g1	FC_3_1	MC_2_2	952.056876428017	217.476248412002	584.766562420009	2.12378455475249	0.234988546984422	9.03782155346184	1.59825006266376e-19	1.47767904657281e-16	8.645	11.773	6.261	26.158	28.869	19.903	27.395	30.899	24.872	20.916	24.880	14.794	6.311	15.072	6.056	6.065	4.379	3.918	2.504	6.288	3.755	15.819	54.557	64.480	25.974	17.879	20.225
Pdensi_DN18473_c0_g2	FC_3_1	MC_2_2	423.980127196278	96.0741314740772	260.027129335178	2.14382795562866	0.237701915561131	9.01897635350489	1.89854973871537e-19	1.72912542695747e-16	1.838	2.238	1.736	11.824	11.561	9.884	9.507	8.891	16.478	5.669	4.537	6.839	2.482	6.292	4.026	2.229	2.175	1.882	1.122	1.080	1.823	0.000	0.000	0.000	0.000	0.000	0.000
Pdensi_DN12696_c1_g3	FC_3_1	MC_2_2	24.3060611640821	897.788400338447	461.047230751265	-5.20439777110117	0.578254431850567	-9.00018656916425	2.25334425297053e-19	2.02207823030168e-16	0.754	0.000	0.157	0.264	1.009	0.631	1.268	0.195	0.689	0.224	0.177	0.212	0.195	0.243	0.236	12.698	21.128	23.395	29.304	11.248	2.292	1.436	3.706	0.409	0.000	1.121	1.767
Pdensi_DN10786_c0_g1d455919	FC_3_1	MC_2_2	84.3499879673728	867.846541548511	476.098264757942	-3.36084598165403	0.374573948532408	-8.97244988558847	2.89991249279499e-19	2.56457333656294e-16	4.728	2.934	5.267	1.713	2.282	2.545	2.714	6.217	4.501	4.261	6.443	10.871	9.231	4.753	10.629	15.101	17.362	23.374	20.336	9.052	4.008	3.723	10.912	8.099	21.860	8.809	9.955
Pdensi_DN8410_c0_g1d170709	FC_3_1	MC_2_2	980.547664278294	211.478269171954	596.012966725124	2.20484592019066	0.247381099780837	8.912750093455	4.97821028318071e-19	4.33964813842815e-16	7.636	28.147	9.810	26.072	29.004	21.922	21.513	23.494	19.772	15.919	20.335	14.333	11.755	29.595	13.818	6.041	4.514	3.413	0.752	0.998	1.921	0.082	0.252	0.000	0.854	0.443	0.715
Pdensi_DN54686_c0_g1d163795	FC_3_1	MC_2_2	29.3558255303023	369.414181284108	199.385003407205	-3.65233996683498	0.411190983033499	-8.8823445005783	6.5465723946938e-19	5.62645625488184e-16	2.974	0.784	3.723	0.914	0.586	0.784	1.317	3.522	1.520	0.908	3.794	3.880	3.306	3.059	4.365	8.423	5.686	10.002	7.550	2.403	1.386	1.192	4.510	1.031	2.655	3.248	2.042
Pdensi_DN53505_c0_g1d163057	FC_3_1	MC_2_2	68.6684806443324	508.431344868219	288.549912756276	-2.88598739864406	0.326832835238917	-8.83016358051781	1.04522746711486e-18	8.85844795428e-16	3.635	2.627	5.472	1.530	1.844	1.964	3.343	3.179	2.826	2.149	6.807	10.682	4.690	2.445	7.719	9.771	12.327	10.698	7.383	3.153	3.051	0.000	4.420	3.045	5.788	3.065	2.939
Pdensi_DN3764_c0_g1d515474	FC_3_1	MC_2_2	83.0937080299917	1123.23114724793	603.162427638961	-3.75544560562912	0.426148630307565	-8.81252534571963	1.2235770849038e-18	1.02279311367006e-15	5.498	3.645	8.605	2.204	2.803	1.565	2.935	6.441	1.805	4.486	5.642	8.886	6.812	6.197	11.797	16.213	22.981	32.518	13.883	10.660	8.029	3.880	11.311	6.822	28.169	15.326	14.325
Pdensi_DN5419_c0_g1d206230	FC_3_1	MC_2_2	104.641017610332	503.182492750606	303.911755180469	-2.26319311000133	0.257042498477259	-8.80474288652141	1.31152884526244e-18	1.08149731982108e-15	5.960	6.192	8.919	3.077	2.664	2.452	3.768	7.048	3.189	2.232	1.943	6.585	3.895	5.482	6.906	10.297	11.009	11.324	11.238	5.894	3.403	1.849	6.071	1.467	5.118	4.035	2.527
Pdensi_DN13164_c1_g1	FC_3_1	MC_2_2	159.212133138223	1366.48959847955	762.850865808889	-3.10013623774518	0.352209533960324	-8.80196570174164	1.34440275206123e-18	1.09382400444705e-15	11.379	10.532	14.328	3.155	5.405	3.903	7.050	13.983	5.543	8.202	9.322	19.585	19.362	16.330	23.087	26.595	24.262	37.543	11.371	17.662	7.587	6.321	8.442	10.045	16.751	12.475	13.795
Pdensi_DN24279_c0_g1	FC_3_1	MC_2_2	1035.43703907621	35.1859737557257	535.311506415969	4.88260742298118	0.554879779522227	8.79939692014961	1.37553353922536e-18	1.10442673811935e-15	11.231	17.657	1.093	11.614	28.612	39.213	6.406	10.371	5.578	3.272	8.192	2.680	76.877	67.560	60.362	0.857	0.589	0.860	0.031	0.000	0.038	0.401	25.535	14.592	0.000	0.000	0.000
Pdensi_DN7108_c0_g1d517102	FC_3_1	MC_2_2	6.56886874641546	171.812110968539	89.1904898574772	-4.70445850923536	0.535446453570112	-8.78604849816108	1.54912743875845e-18	1.22765331740882e-15	1.544	0.240	0.760	0.133	0.140	0.230	1.053	1.129	0.622	0.712	0.400	2.246	0.889	0.992	2.330	3.517	4.086	3.526	6.116	1.255	0.302	0.481	2.356	2.267	4.247	1.104	1.014
Pdensi_DN42622_c0_g1d245352	FC_3_1	MC_2_2	15.8658121528166	269.358035400969	142.611923776893	-4.08288036898464	0.465980105269309	-8.76191992493965	1.91952615738251e-18	1.50168468781588e-15	3.642	1.831	2.212	0.495	0.316	0.426	1.301	0.954	0.308	2.912	0.987	1.380	6.087	2.103	1.597	4.547	5.902	6.849	8.070	2.263	1.492	0.991	3.187	1.047	10.914	1.462	1.254
Pdensi_DN21214_c6_g2	FC_3_1	MC_2_2	291.07197817612	2037.04015565151	1164.05606691382	-2.80597303742048	0.320596232299294	-8.75235812129241	2.08940119183007e-18	1.61389050793244e-15	14.035	8.430	13.716	6.154	8.990	7.574	7.400	20.041	10.879	7.912	12.446	23.183	19.117	15.122	36.435	36.361	40.016	54.818	20.338	21.584	11.190	11.247	29.189	34.738	50.316	21.085	16.325
Pdensi_DN22306_c3_g4	FC_3_1	MC_2_2	5357.74132122861	911.896334551377	3134.81882788999	2.55345113709731	0.29200771887949	8.74446451927906	2.24075779481699e-18	1.70916601746909e-15	47.848	29.633	19.112	105.064	147.422	163.266	215.911	190.410	288.789	249.249	231.729	291.924	95.055	90.566	114.328	25.290	19.933	14.932	31.030	203.063	67.431	376.071	1135.251	350.271	0.000	0.606	0.869
Pdensi_DN21759_c11_g1	FC_3_1	MC_2_2	208.178731585487	2140.00552841395	1174.09212999972	-3.36080139893647	0.384418330197025	-8.74256281487403	2.27881104907722e-18	1.71673245710792e-15	19.552	15.515	24.956	4.320	5.399	6.422	6.605	14.437	4.423	7.638	14.984	20.432	14.222	14.957	30.999	32.378	46.197	58.259	37.320	30.519	12.849	8.999	47.355	22.642	61.562	32.937	17.089
Pdensi_DN23697_c0_g1d549597	FC_3_1	MC_2_2	1958.12678224214	9.89537055694463	984.011076399541	7.5978160169606	0.871191218027921	8.72118067737121	2.7531570782822e-18	2.04878534236412e-15	5.124	15.032	1.886	65.346	75.557	16.053	34.098	18.747	9.194	11.383	7.478	1.228	6.627	20.147	3.045	0.260	0.391	0.000	0.000	0.620	0.000	0.000	0.000	0.000	0.000	0.000	0.000
Pdensi_DN24185_c3_g1d132269	FC_3_1	MC_2_2	37.8632509377318	303.202900795413	170.533075866572	-2.99958759503238	0.345112121738959	-8.69163209891902	3.5726940687513e-18	2.62661885264184e-15	1.566	1.018	2.039	0.794	1.332	0.854	0.522	1.972	0.930	0.924	0.990	2.585	2.441	1.266	2.443	7.234	6.076	6.507	4.504	3.086	1.349	1.670	3.830	4.725	9.106	1.232	1.891
Pdensi_DN7334_c0_g2	FC_3_1	MC_2_2	32.5472462013989	462.080532997829	247.313889599614	-3.8241212003812	0.440249121859877	-8.68626650344199	3.74545643907002e-18	2.69421978034682e-15	6.264	1.307	2.660	0.609	0.879	1.045	2.133	3.796	1.436	3.419	3.039	6.806	5.080	4.450	6.687	8.629	8.271	12.927	11.999	8.373	3.119	3.296	7.633	5.814	7.113	7.037	6.419
Pdensi_DN22614_c4_g1	FC_3_1	MC_2_2	300.543191310302	2799.73936215446	1550.14127673238	-3.21899324728051	0.370593904511352	-8.68603937651086	3.75294867880696e-18	2.69421978034682e-15	18.530	17.871	29.320	7.731	6.694	8.935	12.781	26.442	10.527	13.812	19.695	34.718	26.435	17.070	41.796	45.695	50.609	83.388	49.204	35.581	11.167	10.815	40.441	26.896	68.076	39.128	31.787
Pdensi_DN22491_c7_g1	FC_3_1	MC_2_2	32.1253579276307	379.772133571961	205.948745749796	-3.55997741930556	0.411288782669146	-8.6556637800874	4.90051247447846e-18	3.47714153145523e-15	2.389	1.271	1.761	0.744	1.139	0.642	0.914	1.845	0.740	0.830	2.970	6.173	2.879	2.377	6.442	6.950	7.559	9.971	6.707	4.217	2.187	0.807	5.037	3.887	9.391	4.018	3.820
Pdensi_DN22736_c5_g1	FC_3_1	MC_2_2	13.9336990369316	273.570440303097	143.752069670014	-4.29177472689846	0.495949328769929	-8.65365568200904	4.98755295055124e-18	3.49822377696077e-15	1.405	0.508	0.940	0.296	0.570	0.254	0.778	1.968	0.000	1.108	1.478	1.930	4.678	1.081	4.161	5.872	4.775	7.140	5.442	2.713	1.347	1.424	2.855	1.884	6.918	2.894	1.984
Pdensi_DN22164_c1_g1d422347	FC_3_1	MC_2_2	113.752409736762	1002.49997873228	558.126194234521	-3.13800294467531	0.363604606472973	-8.63026179760062	6.12117045302069e-18	4.24454479788381e-15	7.062	6.454	10.291	2.270	2.879	3.669	5.559	8.215	2.382	4.480	6.972	10.223	8.606	7.011	13.163	19.590	18.455	26.811	21.463	11.612	6.287	3.410	18.970	11.945	28.482	19.537	12.984
Pdensi_DN11295_c0_g1	FC_3_1	MC_2_2	231.790157360127	3367.98362304364	1799.88689020189	-3.86069865878614	0.448081068159321	-8.61607180737532	6.92903116631192e-18	4.75074618875865e-15	2.813	16.213	14.211	5.570	7.520	5.122	43.112	49.555	61.468	50.842	97.022	47.010	7.699	11.442	6.015	42.987	108.283	62.199	126.917	39.232	58.399	22.571	16.414	0.105	0.000	0.058	0.000
Pdensi_DN14611_c1_g1	FC_3_1	MC_2_2	0	323.823167692368	161.911583846184	-11.1180034476315	1.29431854911399	-8.58985097234537	8.70822016219799e-18	5.77591633171178e-15	0.290	1.885	1.745	0.000	0.000	0.000	0.000	3.346	1.037	1.028	0.730	3.067	0.962	0.668	2.891	6.231	9.003	5.648	9.308	4.023	2.502	0.440	1.410	1.166	11.509	1.303	1.757
Pdensi_DN24450_c6_g2	FC_3_1	MC_2_2	142.898478294313	1152.98383950241	647.941158898364	-3.0105682672457	0.350762136267073	-8.58293400560609	9.24834195223634e-18	6.00364972624908e-15	9.341	5.430	7.914	3.228	4.105	3.820	5.384	10.773	4.149	5.046	11.256	13.171	10.503	7.040	14.972	19.638	21.878	32.620	25.320	11.363	4.679	4.660	12.536	8.062	26.041	13.301	9.368
Pdensi_DN24032_c1_g1	FC_3_1	MC_2_2	45.9367022144219	384.748654792315	215.342678503369	-3.06410596974548	0.358469567197511	-8.54774365840996	1.25518108783546e-17	7.97837553758413e-15	2.890	2.865	2.047	0.839	1.535	1.217	1.018	2.983	1.705	0.975	1.702	1.560	2.891	2.328	3.923	8.582	8.587	7.880	7.967	5.507	3.893	2.297	5.276	2.262	9.476	5.057	4.541
Pdensi_GG_47195_c4_g1	FC_3_1	MC_2_2	575.938766386281	12261.4161928492	6418.67747961774	-4.4120734557401	0.517428139064765	-8.52692987226165	1.50282911412108e-17	9.45403457451365e-15	11.886	12.316	60.435	22.893	12.607	10.087	18.844	38.474	36.183	25.333	44.904	35.585	8.554	10.668	7.656	127.416	372.829	272.505	292.307	617.633	470.634	2184.761	608.269	279.932	0.480	1.579	1.816
Pdensi_DN20394_c0_g1d412105	FC_3_1	MC_2_2	46.2809891448162	639.137769881156	342.709379512986	-3.78622120948804	0.444232881562369	-8.52305483594975	1.55399166249429e-17	9.67613522827182e-15	2.372	2.933	6.892	1.423	1.424	0.816	4.079	5.623	6.435	4.395	4.706	7.380	10.568	5.594	5.917	11.829	9.824	19.611	14.726	9.211	4.602	3.979	13.353	8.342	14.704	13.615	13.625
Pdensi_DN15003_c0_g1	FC_3_1	MC_2_2	24.0843076848902	281.513119522129	152.798713603509	-3.5457945661487	0.41637773801698	-8.51581206775301	1.65426922742731e-17	1.01964810633174e-14	1.360	2.236	2.548	0.769	0.442	0.663	0.945	1.841	0.631	0.893	1.382	4.664	2.874	1.310	4.310	5.473	6.468	6.236	9.826	3.368	2.260	1.110	4.045	3.668	5.828	3.485	1.711
Pdensi_DN18135_c1_g1	FC_3_1	MC_2_2	16.1398935334688	239.878356656624	128.009125095047	-3.89045291155236	0.457092154173399	-8.51130975675533	1.719795208261e-17	1.04943623403294e-14	1.231	1.696	2.125	0.507	0.407	0.367	0.746	2.227	1.456	1.449	1.982	2.778	2.120	2.421	3.377	4.315	4.548	6.578	2.857	3.377	1.769	1.463	4.968	6.408	7.331	2.641	2.157
Pdensi_DN18891_c0_g2	FC_3_1	MC_2_2	833.891433923105	82.7957149442747	458.34357443369	3.32193656162898	0.390521309094367	8.50641561489353	1.79393062192488e-17	1.08383604436117e-14	1.481	5.600	2.429	18.370	22.837	23.719	14.456	7.928	6.788	5.628	4.167	3.663	6.568	16.577	10.803	2.257	2.202	1.001	5.251	2.754	5.876	62.176	73.727	110.873	0.035	0.025	0.082
Pdensi_DN38801_c0_g1d90377	FC_3_1	MC_2_2	273.578960541292	22.005838328701	147.792399434997	3.65223112410028	0.429430342703878	8.50482781701979	1.81865303901448e-17	1.08800026562453e-14	0.264	3.625	1.425	8.185	7.597	5.757	18.402	8.902	2.014	19.499	6.464	1.527	0.642	6.437	2.742	0.403	0.633	0.382	0.000	0.017	0.101	0.043	0.122	0.057	4.754	9.318	13.660
Pdensi_DN9308_c0_g1d518193	FC_3_1	MC_2_2	809.788211598141	54.1048809341807	431.946546266161	3.88498592214547	0.457080667025273	8.49956299274121	1.90305764530994e-17	1.12744155897532e-14	7.539	13.360	12.667	19.362	19.461	24.090	13.852	11.241	25.024	5.431	8.816	10.296	9.018	11.035	11.744	2.044	0.601	1.023	0.044	0.000	0.121	0.059	0.096	0.792	0.000	0.000	0.000
Pdensi_DN23493_c0_g2	FC_3_1	MC_2_2	1593.91684471413	268.134522165259	931.025683439692	2.57429442369643	0.303094048544955	8.49338492806007	2.00704181021265e-17	1.17761248366333e-14	15.532	10.983	22.176	47.874	37.770	39.158	35.694	18.279	23.006	16.626	25.640	23.624	16.319	13.720	8.517	6.613	3.792	7.175	16.326	11.059	30.436	15.979	5.544	52.313	5.951	12.714	9.985
Pdensi_DN20732_c4_g1	FC_3_1	MC_2_2	127.835399411256	1027.92014150536	577.87777045831	-3.00549979127822	0.353987474262149	-8.49041282475567	2.05904359409873e-17	1.19661808719523e-14	6.563	5.434	5.323	2.804	3.637	3.535	3.985	7.143	4.349	5.145	6.511	16.887	11.369	11.138	16.975	16.777	22.086	27.061	24.540	11.057	7.374	3.913	17.500	11.067	17.792	11.638	13.390
Pdensi_DN20891_c8_g10	FC_3_1	MC_2_2	34.6315897578934	423.720221871584	229.175905814739	-3.61042278077078	0.425499592229194	-8.48513805114538	2.15462778169715e-17	1.24035416855605e-14	3.305	1.344	4.144	1.046	1.005	0.674	2.061	2.820	1.229	1.221	4.697	5.354	4.590	2.862	4.822	7.399	7.543	12.346	5.710	5.744	3.562	2.828	7.560	4.986	11.316	4.871	3.746
Pdensi_GG_66613_c0_g1	FC_3_1	MC_2_2	0	763.310306241678	381.655153120839	-12.3547317935453	1.45980171137977	-8.463294498996	2.59928231563356e-17	1.48234398301192e-14	0.000	0.000	0.000	0.000	0.000	0.000	0.000	0.000	0.000	0.000	0.000	0.000	0.000	0.000	0.000	4.485	16.620	26.567	0.000	16.671	0.000	0.000	0.000	0.000	0.000	0.500	0.000
Pdensi_DN20787_c7_g1	FC_3_1	MC_2_2	30.327836434073	344.199339989602	187.263588211837	-3.50169730241582	0.414090252690913	-8.45636254333562	2.75847083972256e-17	1.55856156583991e-14	2.284	1.204	1.935	0.805	0.640	0.922	2.935	2.485	0.982	1.360	3.301	4.184	2.628	1.889	4.830	7.035	5.876	9.409	4.899	6.316	1.596	2.177	6.648	1.692	12.027	3.531	3.982
Pdensi_DN8104_c0_g1d264297	FC_3_1	MC_2_2	96.7938050250122	1094.78586271584	595.789833870427	-3.49807197363527	0.414021314010546	-8.44901423008905	2.93772667613503e-17	1.64461485783886e-14	9.087	7.623	7.677	2.548	2.458	2.543	2.226	8.915	1.607	3.434	3.386	14.293	5.947	6.940	15.565	17.184	18.293	34.721	21.170	9.610	4.545	5.969	25.157	8.120	33.593	11.182	9.907
Pdensi_GG_2586_c0_g1	FC_3_1	MC_2_2	353.087458906497	0	176.543729453249	10.6279740506026	1.25861377293296	8.44419017109281	3.06160437244229e-17	1.69838327646183e-14	6.617	0.709	5.566	9.225	7.855	10.369	4.297	2.029	8.620	8.181	11.313	0.492	4.449	1.443	5.289	0.000	0.000	0.000	0.000	0.000	16.414	2.203	0.000	0.000	0.000	0.000	0.000
Pdensi_DN48888_c0_g1	FC_3_1	MC_2_2	10.2965434871601	161.443852337293	85.8701979122264	-3.97445671232395	0.471487675106673	-8.42960892121887	3.46822325619155e-17	1.9066166785231e-14	2.320	2.265	1.164	0.294	0.282	0.252	0.000	0.000	0.000	0.823	1.464	1.093	1.030	1.875	0.773	4.363	3.735	2.547	1.027	1.881	0.334	0.000	0.000	0.467	0.343	0.521	0.281
Pdensi_DN12794_c1_g1	FC_3_1	MC_2_2	38.756176753682	480.21792992184	259.487053337761	-3.62815986021645	0.430771081096378	-8.42247778328627	3.68604370058026e-17	1.99155862529331e-14	1.365	2.217	2.595	0.996	0.994	1.044	0.813	2.147	1.456	1.449	1.604	2.898	2.586	1.734	4.417	7.057	10.299	13.336	8.766	5.210	2.199	1.248	7.188	3.571	5.312	2.872	2.823
Pdensi_DN21924_c0_g2d19795	FC_3_1	MC_2_2	29.6827094009189	376.431000853583	203.056855127251	-3.66090860821568	0.434662562167775	-8.42241528683257	3.68801108893896e-17	1.99155862529331e-14	2.421	1.423	3.246	0.568	1.063	0.684	2.089	2.624	2.749	1.370	2.481	4.306	2.598	1.570	5.647	6.888	7.374	10.002	4.575	4.353	2.281	0.818	4.619	1.627	6.299	4.028	2.481
Pdensi_DN26267_c2_g5	FC_3_1	MC_2_2	78.5494915880698	972.556766875482	525.553129231776	-3.62829447245412	0.430994823451756	-8.4184177512755	3.81602931642125e-17	2.02819491577917e-14	8.990	5.662	11.893	1.545	2.347	2.203	4.498	10.723	4.879	3.862	5.002	8.150	9.839	8.955	11.731	13.556	22.633	25.787	10.892	15.549	5.878	6.798	18.323	22.045	10.174	14.259	6.178
Pdensi_DN20643_c4_g1	FC_3_1	MC_2_2	104.003463536124	735.915211027832	419.959337281978	-2.82226801220645	0.335256922224736	-8.41822442763635	3.82233026850763e-17	2.02819491577917e-14	7.830	4.569	8.436	2.005	3.593	2.558	3.695	5.603	2.639	2.287	5.056	5.964	3.797	4.169	7.329	16.733	17.780	13.421	14.431	9.754	4.417	4.699	6.537	6.299	13.962	17.177	11.143
Pdensi_DN22189_c4_g1	FC_3_1	MC_2_2	465.579462581575	3347.2162731541	1906.39786786784	-2.84528915256932	0.338041311780291	-8.4169864848312	3.86292222188332e-17	2.03206359397881e-14	31.815	20.961	25.365	10.253	10.966	14.835	16.984	26.098	13.057	15.673	24.740	35.011	32.024	28.418	57.633	58.359	67.811	89.166	69.007	34.977	16.986	11.495	57.766	35.569	97.422	47.628	33.417
Pdensi_DN13508_c0_g1d51968	FC_3_1	MC_2_2	90.7759510281648	624.482808545338	357.629379786752	-2.78094307319446	0.330565452237108	-8.41268515622056	4.00729548548889e-17	2.08999297282066e-14	2.333	3.052	6.958	2.481	1.805	2.764	1.209	4.379	2.817	2.363	4.542	7.073	3.436	4.313	10.676	12.451	14.248	13.692	13.078	9.964	4.720	6.391	6.141	4.691	7.472	7.766	3.250
Pdensi_GG_142349_c0_g1	FC_3_1	MC_2_2	941.961191796557	4.50907468899603	473.235133242777	7.59269401418868	0.902823678755787	8.40994115778226	4.10216465117287e-17	2.12134058626457e-14	3.027	10.813	6.774	25.042	40.647	9.567	17.384	9.752	7.273	4.496	4.164	1.986	4.118	10.541	6.407	0.242	0.000	0.083	0.000	1.173	0.000	0.204	0.000	0.000	0.000	0.000	0.000
Pdensi_DN27515_c0_g1	FC_3_1	MC_2_2	103.459785986998	873.277453765864	488.368619876431	-3.07543475221822	0.365984090696203	-8.40319246218569	4.34501706639576e-17	2.22804442360114e-14	5.023	6.169	7.073	1.982	2.861	3.187	2.951	5.558	5.000	3.788	5.976	8.279	6.716	5.093	12.909	15.903	18.070	22.303	18.765	11.368	4.590	4.960	16.974	13.145	26.999	10.532	6.991
Pdensi_DN48495_c0_g1d41295	FC_3_1	MC_2_2	25.528900004227	348.835565660398	187.182232832312	-3.76876740709387	0.449421783646843	-8.38581382618378	5.03760095074117e-17	2.56166206345981e-14	1.381	0.831	3.072	0.583	0.932	0.502	0.852	1.771	1.275	2.353	1.746	3.799	1.709	1.594	3.761	6.461	6.284	9.751	3.225	5.158	1.541	0.935	3.941	1.852	3.891	3.624	3.889
Pdensi_DN49861_c0_g1d251893	FC_3_1	MC_2_2	3363.70742558346	288.931809304326	1826.3196174439	3.53562090119167	0.421971836330471	8.3788077705326	5.34665141825998e-17	2.69634724126977e-14	18.667	75.600	28.003	85.414	104.166	74.636	81.293	41.040	51.182	18.111	28.789	20.393	39.365	87.862	71.376	10.311	6.248	2.906	1.973	0.171	0.210	0.000	0.000	0.000	0.000	0.000	0.000
Pdensi_DN4730_c0_g1d205858	FC_3_1	MC_2_2	49.7572720101517	376.00139115608	212.879331583116	-2.91529422375914	0.348322615643983	-8.36952323170089	5.7851822441416e-17	2.89358693212922e-14	1.768	0.981	2.057	1.602	1.226	1.104	0.983	3.310	2.692	2.232	1.278	4.320	2.815	2.334	4.653	7.474	7.100	9.748	11.618	4.688	2.173	0.770	5.261	6.101	7.008	4.258	2.893
Pdensi_GG_88389_c0_g1	FC_3_1	MC_2_2	2303.74631612181	430.911813157037	1367.32906463942	2.41889723904339	0.289771153730517	8.34761227231377	6.96568051906763e-17	3.45571374759371e-14	8.794	14.485	13.371	70.149	74.625	37.754	53.236	69.269	76.921	49.370	66.549	57.114	8.230	24.717	12.190	10.343	8.731	9.084	6.688	11.241	7.893	11.554	62.791	60.843	21.344	9.320	10.330
Pdensi_DN22890_c5_g1	FC_3_1	MC_2_2	23.1868088419779	273.23645470949	148.211631775734	-3.55508909693006	0.426515166148614	-8.33519972814129	7.7367480792132e-17	3.78847111278587e-14	2.162	1.061	1.707	0.575	0.475	0.735	1.005	1.644	0.780	1.308	2.163	2.837	2.031	1.525	2.214	5.240	5.468	6.938	6.099	4.302	1.487	0.568	3.362	2.229	5.429	3.023	1.493
Pdensi_DN21301_c2_g1	FC_3_1	MC_2_2	30.3051469288299	219.68283324077	124.9939900848	-2.85395592334224	0.343772423972964	-8.3018756721647	1.02480420542448e-16	4.9239824739533e-14	2.020	0.680	1.780	0.748	0.874	0.736	1.447	2.353	0.719	1.148	1.029	3.019	1.405	1.817	2.404	4.568	4.834	4.837	3.036	2.268	0.687	0.464	1.880	1.963	7.062	1.989	2.725
Pdensi_DN30107_c0_g1	FC_3_1	MC_2_2	44.1262027443277	528.566418643677	286.346310694002	-3.57956898456421	0.431343407186916	-8.29865236125671	1.05298997475655e-16	5.01988291012651e-14	3.095	3.353	3.962	0.871	1.045	1.499	1.336	2.346	1.021	2.639	2.173	3.242	3.635	2.382	6.124	9.390	10.361	14.273	7.603	6.375	3.209	1.571	5.040	3.111	7.159	6.565	5.398
Pdensi_DN31181_c0_g1d310724	FC_3_1	MC_2_2	301.054706655478	1899.58061702594	1100.31766184071	-2.65654581610325	0.320628435006595	-8.28543424742914	1.17678911608313e-16	5.56657741492314e-14	15.045	11.354	17.975	7.726	7.068	8.653	12.439	19.704	8.453	11.598	15.176	19.569	19.742	12.686	29.954	32.588	38.202	51.349	38.849	29.771	13.620	11.789	40.506	22.822	43.336	23.388	14.093
Pdensi_GG_89759_c0_g1	FC_3_1	MC_2_2	1256.29423402416	129.946996918583	693.120615471372	3.26955002065017	0.395701230307635	8.26267337634581	1.4244562110494e-16	6.6862878811112e-14	22.464	44.808	16.534	21.558	48.870	28.169	39.008	24.208	21.801	18.417	10.556	7.747	20.212	56.651	27.216	3.489	2.887	2.189	0.000	0.000	0.000	0.000	0.000	0.000	0.000	0.000	0.000
Pdensi_DN22729_c12_g1	FC_3_1	MC_2_2	170.703008018876	1726.38642214489	948.544715081882	-3.33715744324479	0.404723261273929	-8.24552913697268	1.64430952425122e-16	7.56150334785668e-14	11.185	5.916	13.365	3.309	4.193	5.706	6.576	15.164	8.848	9.631	9.690	19.564	16.562	8.857	25.109	28.705	33.326	48.821	30.999	18.937	8.285	4.151	25.481	15.538	40.781	17.373	14.944
Pdensi_DN15970_c0_g1d214781	FC_3_1	MC_2_2	61.725062503333	580.895803539236	321.310433021285	-3.23165784038529	0.391939125390958	-8.2453055360618	1.64738735265353e-16	7.56150334785668e-14	3.356	3.360	7.961	1.631	1.571	1.597	2.854	6.342	2.154	1.221	3.254	6.074	5.722	6.473	10.885	8.972	12.177	16.045	12.859	10.152	4.085	0.784	8.799	6.111	6.089	7.543	3.148
Pdensi_DN8918_c0_g1	FC_3_1	MC_2_2	11.605892430351	235.833543685561	123.719718057956	-4.3420707215412	0.526614506646744	-8.2452546725111	1.64808827332384e-16	7.56150334785668e-14	0.618	0.964	2.138	0.311	0.191	0.405	0.578	2.125	0.772	0.766	0.653	1.625	1.008	1.471	1.688	4.825	4.022	6.461	4.695	2.844	1.612	0.563	1.989	4.977	5.241	1.622	1.044
Pdensi_DN25711_c0_g4	FC_3_1	MC_2_2	60.878495632218	347.702743853854	204.290619743036	-2.51107026492233	0.304806539723537	-8.23824274636596	1.74758341127948e-16	7.89920646960633e-14	4.030	4.803	4.449	1.524	1.473	1.738	2.662	4.758	2.008	1.974	3.037	5.304	3.174	2.324	4.451	7.820	6.464	8.397	3.868	5.283	3.479	1.829	5.373	1.618	14.424	6.350	3.431
Pdensi_DN22969_c9_g1	FC_3_1	MC_2_2	272.556526233067	1757.20718068484	1014.88185345896	-2.68766523671473	0.32628595886386	-8.23714647750482	1.76366507451129e-16	7.91327989057012e-14	15.780	9.584	13.405	6.084	6.432	8.619	7.533	15.104	7.890	7.822	16.230	19.736	16.187	12.428	27.413	31.543	37.942	43.699	34.235	21.690	9.690	7.004	28.911	14.820	60.163	20.499	18.018
Pdensi_DN6205_c0_g1d100952	FC_3_1	MC_2_2	0	220.259369299083	110.129684649541	-10.5607961342663	1.28245124380346	-8.23485195659006	1.79779816517009e-16	8.00755049903969e-14	0.334	0.181	1.338	0.000	0.000	0.000	0.000	0.175	0.397	0.197	0.000	0.197	0.000	0.000	0.744	4.485	4.673	5.097	2.769	0.580	0.719	0.000	0.204	1.007	0.000	0.188	0.202
Pdensi_DN18427_c0_g1d478935	FC_3_1	MC_2_2	1219.84545271416	241.68640268105	730.765927697605	2.33399082254497	0.284169940086376	8.21336282731218	2.15078399374536e-16	9.51036160016927e-14	5.160	15.120	5.123	37.552	24.757	32.887	25.034	12.566	10.116	14.013	11.312	11.946	9.822	27.642	13.154	5.861	5.716	4.217	5.308	12.180	5.298	29.561	0.568	5.921	0.808	1.434	0.755
Pdensi_DN23194_c0_g3d128592	FC_3_1	MC_2_2	616.683112907663	0	308.341556453832	11.4324391949214	1.39221782843002	8.21167418019173	2.18125500041626e-16	9.57570945182739e-14	0.746	3.326	1.117	20.001	24.222	5.188	9.624	3.022	3.237	1.644	2.004	1.210	1.455	4.583	1.148	0.000	0.000	0.000	0.000	0.325	0.000	0.000	0.000	0.000	0.000	0.000	0.000
Pdensi_DN24097_c0_g1d71155	FC_3_1	MC_2_2	34.335561512095	626.554725964449	330.445143738272	-4.19053734215981	0.51041853069349	-8.21000236113344	2.21184146590098e-16	9.62162670914651e-14	0.353	1.346	0.622	1.411	0.803	0.514	1.836	1.159	0.869	1.188	0.965	0.852	0.713	1.228	0.523	10.544	18.172	11.438	8.784	11.524	2.979	6.528	46.141	16.731	34.404	20.563	1.539
Pdensi_DN23886_c0_g1d304222	FC_3_1	MC_2_2	0	330.885468068735	165.442734034368	-11.1479330680394	1.35794990615545	-8.20938461537274	2.22324997294318e-16	9.62162670914651e-14	0.634	0.000	0.000	0.000	0.000	0.000	0.000	0.333	0.378	0.375	0.399	0.000	0.351	0.000	0.000	3.980	8.491	8.493	4.570	0.734	0.000	0.000	1.156	0.000	0.000	0.000	0.000
Pdensi_DN5254_c0_g1d261884	FC_3_1	MC_2_2	40.1093592982278	374.423642016681	207.266500657454	-3.21977298810387	0.392585581469505	-8.20145502046151	2.37494751193301e-16	1.02057515581454e-13	3.381	1.971	3.213	1.085	1.165	0.905	2.689	3.042	1.368	1.948	3.335	5.518	3.991	2.434	4.672	7.741	5.857	10.711	7.122	6.334	1.927	4.462	2.816	1.772	7.232	4.248	2.374
Pdensi_DN23461_c1_g1	FC_3_1	MC_2_2	278.788529842816	31.490986456691	155.139758149753	3.11712222387117	0.380324832353404	8.19594714492555	2.48627576788557e-16	1.06094429113388e-13	3.023	2.923	1.382	8.678	6.739	6.456	5.478	3.009	3.928	1.977	2.634	2.296	3.461	3.306	4.087	0.969	0.625	0.480	2.226	0.865	0.910	22.708	47.210	40.863	4.550	10.566	1.282
Pdensi_DN10452_c0_g1d4797	FC_3_1	MC_2_2	40.0395697437998	474.67924041638	257.35940508009	-3.56435523413122	0.435172291476004	-8.19067597810915	2.59763054198289e-16	1.10076398126624e-13	3.111	3.033	2.804	0.986	0.945	1.188	0.518	3.590	0.923	1.652	2.557	3.301	2.078	1.976	7.106	7.525	9.220	13.686	5.506	6.130	2.902	2.132	7.228	2.503	7.190	5.766	4.506
Pdensi_DN1849_c0_g1	FC_3_1	MC_2_2	472.014825776154	18.8553784915749	245.435102133864	4.6253093216219	0.565293075826007	8.18214395225591	2.7883766255641e-16	1.1734450349555e-13	2.623	7.985	1.221	12.105	19.246	6.212	11.603	27.453	26.978	13.269	27.375	12.832	3.218	8.676	2.528	0.536	0.465	0.235	0.768	0.000	0.408	0.000	0.000	0.000	0.000	0.528	0.170
Pdensi_DN17363_c0_g3	FC_3_1	MC_2_2	642.34599305223	119.659426078914	381.002709565572	2.42202338542757	0.296260265355676	8.17532308127723	2.95074116774076e-16	1.23326833422403e-13	14.809	12.381	11.698	17.970	17.903	14.562	18.284	12.083	17.408	12.708	11.705	11.669	12.743	16.332	14.877	3.380	1.712	2.820	3.091	2.696	5.118	7.790	9.867	7.329	1.067	2.080	5.424
Pdensi_DN22617_c12_g1	FC_3_1	MC_2_2	293.25563418263	2082.79742026636	1188.02652722449	-2.82737342045227	0.346233848329745	-8.16608033585308	3.18571166400044e-16	1.32241708468688e-13	15.461	16.488	14.213	6.379	7.384	8.994	13.584	20.054	9.562	17.995	17.996	27.866	19.028	17.658	33.142	34.158	45.274	54.146	46.339	32.482	14.873	12.073	44.456	13.386	53.951	26.075	22.296
Pdensi_DN73147_c0_g1	FC_3_1	MC_2_2	573.501611141952	76.5781997313803	325.039905436666	2.89718263359362	0.355588959619713	8.14756070236836	3.71338500232685e-16	1.53104369072288e-13	1.425	8.977	5.636	11.724	19.286	13.891	15.081	9.282	8.857	7.899	8.540	4.668	3.093	9.172	7.601	2.003	1.829	1.187	2.767	2.012	1.791	1.329	3.221	0.741	0.177	0.127	0.060
Pdensi_DN37782_c0_g1d570381	FC_3_1	MC_2_2	280.076936469561	5.3655502645096	142.721243367035	5.75744587881702	0.707017472517362	8.14328655601314	3.8469036600425e-16	1.57350426231168e-13	0.000	0.047	0.153	9.004	10.037	3.313	5.183	1.387	2.353	1.484	0.746	0.286	0.049	1.258	0.567	0.099	0.121	0.138	0.150	0.127	0.125	0.000	0.000	0.000	0.000	0.000	0.000
Pdensi_DN5035_c0_g1d516156	FC_3_1	MC_2_2	320.969488943759	0	160.484744471879	10.4903627202318	1.28843964501016	8.14191239834841	3.89082731824841e-16	1.57350426231168e-13	0.037	1.008	0.224	8.794	11.067	5.525	6.684	4.127	6.353	2.540	7.231	4.032	0.541	2.453	0.799	0.000	0.000	0.000	0.000	0.000	0.000	0.000	0.000	0.000	0.000	0.000	0.000
Pdensi_DN23440_c1_g1	FC_3_1	MC_2_2	205.77118660152	1601.35797044114	903.564578521328	-2.95919583343676	0.363495266026603	-8.1409473795463	3.92196829885903e-16	1.57448965503077e-13	9.316	8.493	11.460	4.661	4.608	6.674	6.418	11.866	7.987	7.328	11.199	14.672	11.125	10.925	22.706	26.423	36.933	39.371	30.693	16.169	7.905	5.876	29.908	14.312	32.560	13.170	13.903
Pdensi_DN4970_c0_g1d1815	FC_3_1	MC_2_2	37.9292101052947	358.322553841779	198.125881973537	-3.23835389389376	0.398140899430018	-8.13368809516886	4.16423146545144e-16	1.66082070753799e-13	2.149	0.388	5.750	1.355	0.872	0.773	1.578	3.759	0.855	0.423	3.151	3.365	3.555	2.478	4.752	6.741	7.282	9.142	8.345	6.205	1.545	1.627	3.912	0.720	1.051	2.418	2.611
Pdensi_DN23660_c0_g3	FC_3_1	MC_2_2	0	321.972364318259	160.98618215913	-11.1099865307609	1.3664736351112	-8.13040679694992	4.27852164672001e-16	1.69532252860066e-13	0.000	0.000	0.000	0.000	0.000	0.000	0.000	0.000	0.000	0.000	0.000	0.000	0.000	0.000	0.000	5.495	10.719	4.405	2.286	1.322	0.000	1.043	0.000	0.000	0.000	0.000	0.000
Pdensi_DN27003_c0_g1d140579	FC_3_1	MC_2_2	29.9904983946529	283.99996552023	156.995231957442	-3.23969394881992	0.398705665712803	-8.12552774495444	4.45420085099253e-16	1.75354703308655e-13	2.169	2.122	2.373	0.654	0.750	0.902	1.262	2.701	1.098	1.458	2.611	2.558	3.107	1.192	4.156	6.209	4.815	7.484	7.345	3.356	2.070	1.101	0.633	0.000	0.778	1.160	0.995
Pdensi_DN19924_c10_g2	FC_3_1	MC_2_2	70.3232459317351	652.433243704233	361.378244817984	-3.21285967936705	0.395855863840511	-8.11623616787323	4.80864478668507e-16	1.88095072774558e-13	5.648	5.249	6.477	1.699	1.309	2.417	2.377	7.340	6.094	3.815	5.760	9.635	8.640	5.275	15.679	15.652	10.664	16.386	14.886	8.091	5.795	2.042	13.091	8.651	25.748	8.561	8.022
Pdensi_GG_3553_c0_g1	FC_3_1	MC_2_2	578.636934898463	110.370813006767	344.503873952615	2.3799332003204	0.293275138520685	8.11501858740932	4.85710465213245e-16	1.8865626485726e-13	30.646	13.090	14.438	13.399	18.364	13.601	9.007	10.332	4.306	8.297	4.604	3.878	17.271	26.305	12.853	3.264	2.033	2.016	0.000	0.954	0.841	0.000	0.000	0.000	2.646	2.243	3.113
Pdensi_DN48089_c0_g1	FC_3_1	MC_2_2	23.9288986112342	213.646962867441	118.787930739338	-3.15911399960097	0.38932542592658	-8.11432747317335	4.88482487134708e-16	1.8865626485726e-13	1.584	4.722	3.972	0.501	0.722	0.646	0.439	3.536	0.000	2.107	1.001	0.467	2.861	2.286	1.762	5.497	4.894	3.624	1.970	2.753	0.000	0.000	1.450	0.000	8.218	5.116	1.436
Pdensi_DN22733_c0_g2d301812	FC_3_1	MC_2_2	416.228920491315	6.95497086961938	211.591945680467	5.80183061628102	0.715141831884376	8.11283910073247	4.94505317748583e-16	1.89781188643625e-13	1.880	4.516	1.228	10.454	16.674	5.956	5.722	12.285	12.903	8.851	7.079	8.098	1.867	4.802	1.805	0.305	0.142	0.020	0.000	0.037	0.069	0.024	0.334	0.000	0.000	0.000	0.000
Pdensi_DN19312_c2_g1	FC_3_1	MC_2_2	82.2981332596115	908.281473188791	495.289803224201	-3.46269905429199	0.427104195053762	-8.1073871303374	5.17198736818843e-16	1.97249900746391e-13	9.504	5.656	6.284	1.318	2.539	2.537	4.625	9.336	5.209	3.914	7.768	11.053	10.114	7.331	19.293	15.565	22.953	19.795	19.957	12.971	8.628	5.150	8.029	11.395	10.838	9.175	8.621
Pdensi_DN13443_c0_g1d522706	FC_3_1	MC_2_2	6.67465242740615	186.709687811435	96.6921701194205	-4.8128345625556	0.594869050154899	-8.09057818910292	5.93821656485548e-16	2.23676489508671e-13	1.698	2.173	0.000	0.300	0.114	0.122	0.685	0.521	0.270	0.178	0.135	0.217	0.232	0.609	0.078	4.452	4.366	3.388	3.621	4.047	2.236	1.816	6.016	3.814	5.426	3.260	0.934
Pdensi_DN11818_c0_g1d104950	FC_3_1	MC_2_2	141.812338888914	1391.42152160585	766.61693024738	-3.29327864637379	0.407202252676652	-8.08757472417248	6.0864490655509e-16	2.26612135055814e-13	6.166	2.751	6.915	2.286	4.414	4.303	5.192	9.899	6.061	7.715	9.573	13.630	9.997	8.784	20.051	25.035	27.167	37.470	33.810	17.590	4.173	4.942	33.449	13.848	30.851	13.468	11.019
Pdensi_DN24678_c0_g4	FC_3_1	MC_2_2	98.9562829565718	5792.53850655749	2945.74739475703	-5.87133287700625	0.725976681139782	-8.08749513522703	6.09042627114494e-16	2.26612135055814e-13	2.430	1.736	24.419	4.001	2.482	1.392	3.458	6.572	14.568	5.227	9.793	15.246	1.075	1.288	0.771	32.092	98.621	231.056	93.942	143.918	303.872	102.047	45.148	7.951	0.000	0.395	0.784
Pdensi_DN7342_c0_g1d330094	FC_3_1	MC_2_2	171.131370595114	1657.91725457051	914.524312582813	-3.27541522886824	0.405262875330688	-8.08219905708254	6.36091641096969e-16	2.3524210928108e-13	9.858	8.403	14.591	4.472	3.060	5.683	6.518	15.093	5.934	5.219	11.909	18.485	16.584	10.280	23.894	27.292	34.677	44.446	42.642	22.170	11.200	5.473	31.158	21.794	36.263	23.598	9.960
Pdensi_DN21992_c3_g2	FC_3_1	MC_2_2	262.708984072412	2056.97564926178	1159.8423166671	-2.96804854349924	0.367282799103883	-8.08109868129095	6.41858432335667e-16	2.35944839756354e-13	13.197	11.017	18.548	6.108	6.369	7.928	9.435	16.783	10.280	10.838	14.845	23.240	17.817	15.420	27.216	33.175	39.465	59.297	48.880	31.977	15.117	7.464	36.325	11.545	51.498	28.097	21.230
Pdensi_DN52367_c0_g1	FC_3_1	MC_2_2	0	443.037688216667	221.518844108333	-11.5692374533046	1.43313865833438	-8.07265744038373	6.8784390186952e-16	2.50118045833586e-13	0.911	0.000	0.914	0.000	0.000	0.000	0.000	0.000	0.000	0.000	0.288	0.268	0.000	0.263	0.253	4.486	6.600	16.943	7.054	2.638	2.620	0.000	0.555	0.000	0.000	0.767	0.551
Pdensi_DN21858_c14_g1	FC_3_1	MC_2_2	119.421166482001	1379.09285046238	749.257008472188	-3.52835479933747	0.437082139885985	-8.07252110611946	6.88612636633986e-16	2.50118045833586e-13	6.216	5.922	7.179	2.204	2.896	4.109	7.171	10.192	6.977	4.098	9.127	13.370	10.579	6.866	18.058	23.357	24.655	40.651	29.378	20.054	5.174	4.581	19.065	16.036	39.641	14.057	8.816
Pdensi_DN20700_c7_g1	FC_3_1	MC_2_2	170.758691718697	1579.46792790919	875.113309813941	-3.20841927043893	0.397543991855425	-8.07060183569756	6.99524905323664e-16	2.52578161229321e-13	11.156	5.867	12.670	4.287	3.488	5.456	7.304	11.596	7.043	6.006	7.240	14.754	10.524	9.450	19.509	24.397	33.145	43.540	28.752	21.208	5.742	2.323	24.315	19.570	48.150	14.379	17.598
Pdensi_DN18462_c0_g1d13640	FC_3_1	MC_2_2	102.145803887908	816.890881458364	459.518342673136	-2.99774072654965	0.371820027444462	-8.06234335238279	7.48456240825481e-16	2.68656166302421e-13	3.944	3.284	5.383	2.806	2.649	2.523	1.773	4.694	3.493	1.288	4.001	9.118	6.374	3.998	8.546	12.101	20.035	20.015	10.894	7.292	3.872	1.238	12.178	5.194	12.084	7.557	6.279
Pdensi_DN26414_c0_g4	FC_3_1	MC_2_2	217.758336951682	872.333871843971	545.046104397827	-2.00192272988461	0.248473845623527	-8.05687506007293	7.82695770809753e-16	2.79303383804573e-13	3.723	10.791	10.115	4.682	7.065	5.305	18.601	18.774	26.496	18.724	23.444	17.644	6.910	7.666	5.035	21.232	18.783	17.069	13.961	10.853	14.891	16.817	30.111	12.049	1.101	0.280	0.269
Pdensi_DN19683_c1_g1	FC_3_1	MC_2_2	198.763028057306	1583.17698858245	890.970008319878	-2.99297092550221	0.372094511220692	-8.04357719678121	8.72531981291201e-16	3.09551011804479e-13	15.286	12.853	15.188	4.230	4.013	7.068	5.197	13.131	7.133	10.551	9.060	15.060	14.934	10.471	19.418	33.370	29.058	40.431	32.682	25.788	12.708	6.142	32.312	19.213	58.964	21.718	15.327
Pdensi_DN8804_c0_g1d452864	FC_3_1	MC_2_2	65.0289492305488	613.895924494777	339.462436862663	-3.2366257294438	0.402988988788161	-8.03154880032019	9.62497743771024e-16	3.39494652154056e-13	4.099	6.468	6.493	1.092	1.837	2.110	1.673	4.759	4.110	3.826	5.450	6.353	9.560	3.487	9.592	11.980	12.742	14.961	11.930	11.995	5.272	4.921	12.309	9.023	8.298	8.481	3.653
Pdensi_DN23482_c2_g1	FC_3_1	MC_2_2	196.59561801091	1247.87607507689	722.235846543898	-2.66483265082967	0.33224508433497	-8.02068345469632	1.05158402515643e-15	3.6878568275328e-13	7.383	8.936	8.695	4.495	4.534	6.200	6.161	10.686	4.828	5.116	9.007	18.469	11.208	9.805	19.189	22.785	25.878	31.780	23.063	15.307	7.053	5.145	19.460	13.857	20.470	14.623	10.189
Pdensi_DN17134_c0_g1	FC_3_1	MC_2_2	66.6500947196534	876.528410710718	471.589252715186	-3.71524389983116	0.463526456490174	-8.01517118993167	1.09983719196813e-15	3.81324802790268e-13	3.248	2.516	6.210	1.174	2.540	1.510	2.213	6.579	2.488	2.195	4.978	9.833	6.891	3.750	8.504	14.335	16.184	25.749	14.632	14.513	2.002	2.469	17.818	9.131	28.446	12.769	8.706
Pdensi_DN27013_c0_g4	FC_3_1	MC_2_2	77.2021008348345	750.504943327462	413.853522081148	-3.2794557367187	0.409937124323681	-7.99989935561261	1.24520948982623e-15	4.29287730388059e-13	6.882	4.541	8.959	1.481	1.710	2.756	3.110	4.781	3.547	2.625	4.778	13.822	3.909	5.492	15.380	14.041	16.089	18.294	12.282	8.879	5.717	3.876	10.540	12.744	14.088	10.151	9.612
Pdensi_DN17464_c0_g1d529765	FC_3_1	MC_2_2	41.8024930404578	1313.40446934505	677.603481192754	-4.97339847434298	0.621750745306884	-7.99902293947104	1.25410354841365e-15	4.29925014762638e-13	1.036	2.294	0.349	1.298	1.364	0.639	1.559	0.982	1.040	1.130	0.767	0.357	0.847	1.191	0.542	11.750	46.521	24.099	22.744	30.496	2.633	0.405	4.167	0.000	0.475	0.000	0.155
Pdensi_DN14380_c0_g1d213249	FC_3_1	MC_2_2	45.4931059055071	340.162697390164	192.827901647836	-2.90234282986493	0.363295392673629	-7.98893376683223	1.3611079209185e-15	4.64000929845632e-13	1.850	1.631	2.011	1.409	0.819	1.311	1.586	1.256	0.970	0.063	0.989	1.013	1.582	0.993	0.381	7.713	7.393	7.056	5.933	4.784	2.012	2.116	2.652	1.301	4.334	1.657	1.277
Pdensi_DN37505_c0_g1	FC_3_1	MC_2_2	0	201.524750384219	100.762375192109	-10.4362543010149	1.30667774595827	-7.98686159100487	1.38417348549333e-15	4.69242501434937e-13	2.580	0.932	0.863	0.000	0.000	0.000	0.949	0.301	1.368	1.017	1.805	1.686	0.952	1.653	2.542	5.906	4.300	3.143	6.349	3.316	0.825	0.000	4.882	0.576	2.952	3.222	1.043
Pdensi_DN14716_c0_g2	FC_3_1	MC_2_2	427.80916207052	2985.03492493579	1706.42204350315	-2.80205058649447	0.351929856144192	-7.96195758209959	1.69338532873495e-15	5.70895393064838e-13	25.095	19.148	31.897	11.724	10.941	10.798	13.728	31.985	15.751	20.988	26.585	26.810	36.039	20.380	44.275	48.748	52.091	90.815	38.753	48.696	19.075	15.450	41.855	31.919	59.791	30.273	22.386
Pdensi_DN17889_c4_g1	FC_3_1	MC_2_2	249.546330689794	2110.97855541155	1180.26244305067	-3.07968656854842	0.387168904217977	-7.95437478319423	1.80038355499729e-15	6.03632994008185e-13	12.373	12.625	21.215	4.919	6.177	8.186	8.670	19.781	11.024	10.582	14.108	27.735	22.000	16.732	36.405	37.068	38.259	60.621	30.935	25.801	12.927	9.353	31.272	15.106	54.740	25.810	20.771
Pdensi_DN10816_c0_g1	FC_3_1	MC_2_2	27.5638569980557	461.545033577606	244.554445287831	-4.0644196869074	0.511022537103302	-7.95350379250649	1.81309226924461e-15	6.04572149516806e-13	2.111	2.044	5.370	0.943	0.435	0.763	1.654	2.287	1.108	2.472	2.249	6.001	5.791	3.187	7.765	7.636	8.064	13.950	8.938	8.107	7.355	2.321	8.987	3.324	7.506	4.571	4.509
Pdensi_DN13262_c0_g1d51611	FC_3_1	MC_2_2	34.1337056788202	383.505888620666	208.819797149743	-3.48772988424696	0.439253052245349	-7.94013807398394	2.01956312260841e-15	6.69759572308087e-13	2.565	2.082	1.922	1.084	0.647	0.934	1.544	2.797	0.758	2.390	3.109	3.405	2.501	0.987	5.138	6.617	7.414	10.630	7.480	5.334	1.837	0.814	6.880	8.827	7.405	3.003	2.444
Pdensi_DN19437_c11_g3	FC_3_1	MC_2_2	150.958121139586	1434.27395589475	792.616038517169	-3.24690059769428	0.409066341451804	-7.93734479881872	2.06555258127028e-15	6.79686720742196e-13	10.326	4.360	15.707	2.830	3.847	4.988	5.342	11.476	4.255	5.325	9.378	13.666	12.004	7.709	15.782	22.758	30.689	38.426	25.805	16.389	6.820	4.777	21.810	11.173	27.645	18.000	14.039
Pdensi_DN23800_c5_g1	FC_3_1	MC_2_2	478.215157427937	3210.3072735919	1844.26121550992	-2.74638673419801	0.346024511901617	-7.93697162985629	2.07177414427899e-15	6.79686720742196e-13	23.424	19.095	33.129	10.531	11.492	15.037	17.212	28.388	16.375	16.460	28.428	41.359	36.912	24.442	61.560	57.715	58.378	90.826	57.816	47.651	15.012	17.357	52.591	26.816	54.147	36.992	31.173
Pdensi_DN23111_c1_g2	FC_3_1	MC_2_2	18.4388043839292	294.729794534971	156.58429945945	-3.99443655648384	0.503378705224741	-7.93525136249152	2.10069432274967e-15	6.85489135125709e-13	0.820	0.745	2.384	0.436	0.627	0.375	1.145	1.624	1.398	1.421	0.435	2.837	1.339	0.993	1.285	4.420	6.059	8.352	10.264	2.988	1.481	0.524	2.254	3.457	6.903	4.827	1.868
Pdensi_DN18640_c0_g1d355198	FC_3_1	MC_2_2	272.048246428377	37.0986054674059	154.573425947892	2.88426561317895	0.363601167893538	7.93249820920119	2.14780816995075e-15	6.97135118822151e-13	0.811	5.280	1.604	8.263	5.855	7.146	7.657	4.534	3.825	7.239	3.768	3.461	1.388	4.666	2.626	0.859	0.687	0.886	8.338	2.401	13.806	7.310	10.154	26.697	1.184	1.255	0.623
Pdensi_DN41306_c0_g1d319746	FC_3_1	MC_2_2	462.646886636962	39.5273696930449	251.087128165003	3.54189036042336	0.446574795076459	7.93123660240821	2.1697438605451e-15	7.00528783673663e-13	0.196	0.213	0.197	7.460	13.614	14.742	3.268	4.744	3.505	0.464	0.000	0.694	3.275	8.617	6.989	1.055	0.844	0.719	0.000	10.013	5.361	0.598	0.000	0.000	0.000	0.000	0.000
Pdensi_DN24868_c0_g1	FC_3_1	MC_2_2	138.065445941917	2705.93522943412	1422.00033768802	-4.29264850479566	0.54157044310959	-7.92629760248384	2.25776147031489e-15	7.25109803579396e-13	6.815	1.671	11.937	3.343	6.051	1.600	0.869	1.714	8.020	6.381	0.971	1.613	4.029	3.434	3.267	53.116	83.777	37.663	60.414	23.112	24.260	4.535	3.795	0.110	126.483	119.434	99.203
Pdensi_DN10865_c0_g1d49414	FC_3_1	MC_2_2	328.728023484676	0	164.364011742338	10.5247650662447	1.32844035339413	7.92264781731008	2.32505430658743e-15	7.42812245247496e-13	0.141	1.268	0.168	11.368	10.272	4.492	3.402	0.583	0.885	0.492	0.248	0.199	0.748	3.063	0.694	0.000	0.000	0.000	0.128	1.011	0.201	3.288	2.789	1.084	0.000	0.000	0.000
Pdensi_DN20163_c0_g1d62509	FC_3_1	MC_2_2	317.892908657046	0	158.946454328523	10.4764635357484	1.32331904370897	7.91680856219309	2.43684503977617e-15	7.74472506105113e-13	0.096	0.713	0.163	8.848	11.731	4.656	5.295	3.317	5.468	2.625	6.550	3.708	0.565	2.449	0.477	0.000	0.011	0.000	0.000	0.000	0.000	0.014	0.000	0.000	0.000	0.000	0.000
Pdensi_DN35586_c0_g1d314565	FC_3_1	MC_2_2	5912.29934620108	257.459319924938	3084.87933306301	4.51779393645549	0.570762983130167	7.91535903691424	2.46540584093722e-15	7.79489791812593e-13	37.939	39.858	18.683	249.422	155.175	67.438	241.169	127.035	145.907	217.676	107.130	91.164	32.291	61.479	23.144	9.043	5.889	2.362	0.536	0.073	0.675	0.000	0.000	0.000	0.000	0.000	0.000
Pdensi_DN18585_c5_g9	FC_3_1	MC_2_2	0	183.474960471418	91.7374802357089	-10.2974551126111	1.30287740720862	-7.90362551045624	2.70906110957175e-15	8.47741630600912e-13	0.627	0.468	1.023	0.000	0.000	0.000	0.692	2.952	0.748	0.000	0.000	1.515	2.426	0.000	3.653	3.654	4.305	3.921	2.222	0.799	1.063	0.000	2.959	0.000	5.988	2.467	0.000
Pdensi_DN26093_c5_g2	FC_3_1	MC_2_2	219.907604369698	1910.49154128747	1065.19957282858	-3.11825704553328	0.394685200805961	-7.90061811075176	2.77523721564285e-15	8.64019133345625e-13	13.250	14.316	14.825	3.981	4.934	7.985	11.655	18.379	6.500	9.974	15.210	22.850	27.128	13.946	34.331	36.129	40.116	47.122	44.876	22.774	5.625	5.555	34.006	13.039	73.764	32.690	17.481
Pdensi_DN38313_c0_g1	FC_3_1	MC_2_2	2867.89390853511	535.868277362323	1701.88109294872	2.41961439420149	0.306567959174478	7.89258734251616	2.9598504104021e-15	9.16817420777394e-13	52.125	59.452	60.861	89.394	86.671	50.743	83.340	66.155	75.628	82.975	79.673	68.021	43.634	34.968	15.461	14.962	8.024	12.433	3.023	5.121	8.823	0.000	0.000	0.000	2.000	1.533	1.655
Pdensi_DN26367_c9_g1	FC_3_1	MC_2_2	23.0237374588443	226.690973570406	124.857355514625	-3.29765774235587	0.417983215693411	-7.88945014666495	3.03520848747124e-15	9.35411399565569e-13	1.724	0.199	1.737	0.733	0.702	0.391	1.366	1.673	0.000	0.650	0.278	2.559	0.877	0.915	3.794	4.835	4.226	5.667	2.688	1.553	1.105	0.881	2.549	3.086	6.283	2.537	1.832
Pdensi_DN16391_c0_g1	FC_3_1	MC_2_2	3041.45431710557	497.90732594143	1769.6808215235	2.60643181366953	0.330747016336549	7.88043938397126	3.26231854281524e-15	1.00035145628708e-12	24.953	73.191	25.830	80.338	83.738	74.112	77.802	90.454	87.828	62.472	80.163	55.194	32.951	78.067	56.870	17.318	9.513	6.613	40.862	3.007	15.025	1.220	0.406	0.232	0.015	0.298	0.599
Pdensi_GG_2636_c0_g1	FC_3_1	MC_2_2	3684.6931954738	499.488307406251	2092.09075144003	2.88035211011024	0.365636112834232	7.87764667932595	3.33604456923055e-15	1.01784387829509e-12	26.664	48.549	23.599	73.380	102.901	109.921	63.715	60.852	60.697	50.867	58.762	52.175	42.760	84.472	76.088	15.142	11.721	6.314	6.939	12.168	11.477	54.553	114.727	129.410	6.194	13.491	9.545
Pdensi_DN18593_c0_g1d59240	FC_3_1	MC_2_2	302.805218986129	2839.76170695413	1571.28346297013	-3.22907257259896	0.410018511237652	-7.87543119175745	3.3956971387847e-15	1.03088972689443e-12	28.130	20.946	19.638	8.512	5.398	9.555	10.551	4.949	5.435	7.302	5.286	6.938	10.490	9.847	10.819	45.234	81.347	55.021	108.026	34.129	21.623	5.274	31.766	17.612	161.648	15.549	9.914
Pdensi_DN11909_c0_g1	FC_3_1	MC_2_2	16.0603924503343	244.735958353658	130.398175401996	-3.92566158681387	0.499381809628044	-7.86104241509684	3.80949753522293e-15	1.15078885691504e-12	1.055	0.948	1.344	0.369	0.424	0.445	0.517	1.222	0.482	0.687	1.185	1.524	2.012	0.405	1.512	3.683	6.452	5.483	6.400	2.855	0.839	0.798	2.767	2.371	3.764	2.141	1.971
Pdensi_DN24548_c0_g1d72382	FC_3_1	MC_2_2	178.581076229014	1193.43032326661	686.005699747811	-2.738900351332	0.348661737951971	-7.85546578015764	3.98289224727779e-15	1.19724171340462e-12	9.978	7.536	8.775	3.888	4.675	5.332	8.376	17.066	8.588	5.888	12.158	14.886	16.156	7.266	22.370	21.187	22.735	32.940	27.129	15.833	6.435	4.197	19.843	13.537	35.494	18.983	15.611
Pdensi_DN17836_c0_g1	FC_3_1	MC_2_2	982.917388488977	0.259193913761523	491.588291201369	11.1547938043739	1.42064899822642	7.85189995438695	4.0978133190359e-15	1.22574836539652e-12	0.130	14.842	1.645	44.284	29.589	5.274	22.413	9.691	9.948	16.112	6.421	6.342	6.862	11.727	0.021	0.017	0.000	0.000	0.000	0.000	0.053	0.000	0.000	0.000	0.000	0.000	0.000
Pdensi_DN18462_c0_g1d217246	FC_3_1	MC_2_2	40.7116326643762	876.521040774371	458.616336719374	-4.42764045010557	0.564207029140735	-7.84754570826366	4.24257808968379e-15	1.26286028102729e-12	4.057	2.231	8.424	1.248	0.532	1.380	1.768	5.572	3.710	5.553	4.672	10.171	8.248	4.653	13.022	11.017	23.201	21.386	17.595	9.144	4.784	3.016	13.825	7.406	31.891	11.474	7.027
Pdensi_DN21087_c1_g1	FC_3_1	MC_2_2	2191.12334039662	231.168507806642	1211.14592410163	3.24508678476402	0.413585985236635	7.8462203764166	4.28763226286134e-15	1.27007576850515e-12	8.586	52.717	29.522	32.553	55.647	80.278	44.696	39.868	46.445	31.067	30.270	39.380	14.398	61.176	58.979	5.406	4.964	4.720	5.431	6.196	14.952	34.983	244.720	615.406	9.130	25.402	21.742
Pdensi_DN26214_c2_g2	FC_3_1	MC_2_2	0	191.364403772106	95.6822018860528	-10.359282991772	1.32069562466574	-7.84380806470372	4.37085005448671e-15	1.28847169649678e-12	2.044	0.739	0.524	0.000	0.000	0.000	0.751	1.073	2.033	0.806	1.260	2.001	2.633	1.179	1.508	3.969	5.106	3.316	0.378	4.333	1.470	0.516	2.482	1.370	8.500	3.065	2.482
Pdensi_DN22487_c3_g1	FC_3_1	MC_2_2	42.0737840975315	516.974345486872	279.524064792202	-3.61663234675513	0.461350048928584	-7.83923694200144	4.53292501753191e-15	1.32982508410969e-12	3.362	2.489	3.901	0.903	0.834	1.496	1.348	3.607	1.395	1.750	3.286	4.267	3.322	3.316	5.223	8.941	10.045	14.268	12.106	7.226	3.279	2.052	6.026	3.665	11.242	5.241	4.208
Pdensi_DN13056_c0_g1d212149	FC_3_1	MC_2_2	147.274725217104	883.413381455185	515.344053336144	-2.58325673151519	0.329571943156048	-7.83821798293082	4.56985209649118e-15	1.33424375492817e-12	8.765	5.632	6.505	4.508	3.163	3.857	2.864	8.179	6.201	2.687	8.985	14.118	7.175	5.617	9.349	18.179	14.953	24.210	14.402	10.663	7.008	3.446	8.048	9.141	19.016	8.399	12.082
Pdensi_DN22890_c0_g1	FC_3_1	MC_2_2	0	231.19322264781	115.596611323905	-10.6315771749299	1.35648986425055	-7.83756477296187	4.59368003631035e-15	1.33481404521759e-12	2.176	0.000	1.092	0.000	0.000	0.000	0.000	4.188	0.433	1.286	3.191	1.704	1.600	2.091	4.010	5.852	2.717	6.612	3.622	2.513	4.173	0.549	7.482	5.102	3.723	4.081	1.763
Pdensi_DN23789_c5_g3	FC_3_1	MC_2_2	67.0242296546707	894.103144056265	480.563686855468	-3.73600419687166	0.476867755535393	-7.8344659572907	4.70839618510084e-15	1.35961031271268e-12	3.478	4.822	6.714	0.955	1.795	2.425	1.351	6.343	2.379	3.820	7.915	8.394	4.535	7.881	10.609	16.098	17.708	23.836	22.982	8.678	4.804	1.139	19.757	7.646	24.929	12.473	5.330
Pdensi_DN20358_c4_g1	FC_3_1	MC_2_2	107.177185260001	834.421367618639	470.79927643932	-2.95870961352575	0.377825708829785	-7.83088483494034	4.84448280814013e-15	1.38786472035455e-12	5.750	2.806	10.995	2.554	2.749	3.048	6.221	6.302	4.808	4.574	4.871	6.972	5.670	5.815	13.150	12.796	18.271	22.308	14.642	11.265	7.873	3.504	6.945	7.614	9.855	8.795	8.746
Pdensi_DN48883_c0_g1d250942	FC_3_1	MC_2_2	11.5822229907589	175.110875863649	93.3465494272041	-3.91265877743145	0.499831277453208	-7.82795906124088	4.95853332575523e-15	1.41390029005098e-12	1.445	0.626	1.231	0.266	0.381	0.259	0.265	0.896	0.696	0.534	1.468	2.195	0.965	1.452	1.494	3.004	3.957	4.306	4.698	2.822	1.846	1.346	2.841	2.185	2.431	0.863	1.444
Pdensi_DN20717_c1_g1	FC_3_1	MC_2_2	107.247124293898	896.742456937633	501.994790615765	-3.06197365093736	0.391546277238907	-7.82020882060146	5.27357813491319e-15	1.49673958776994e-12	5.177	4.180	6.484	2.240	2.541	3.506	3.374	5.727	3.259	3.433	5.094	8.408	6.988	5.651	11.033	15.302	18.287	24.017	16.064	9.676	4.431	2.325	13.798	10.229	17.781	7.162	6.409
Pdensi_DN27943_c0_g1	FC_3_1	MC_2_2	0	224.28303498139	112.141517490695	-10.58664536955	1.35387893934769	-7.81949187764951	5.30369838128764e-15	1.49831934687293e-12	0.303	0.984	0.909	0.000	0.000	0.000	0.336	1.747	0.718	0.536	0.766	1.428	1.848	1.516	3.145	3.184	5.816	5.275	3.014	2.983	1.303	0.000	3.333	3.958	4.291	1.871	2.557
Pdensi_DN20467_c4_g2	FC_3_1	MC_2_2	143.965818710271	1094.35054270673	619.158180708501	-2.92463958618533	0.374071999121203	-7.81838681605708	5.35045626702408e-15	1.50456309617547e-12	7.671	5.669	7.661	2.830	4.701	3.710	4.852	11.013	5.158	3.605	8.841	12.146	8.224	7.696	15.967	18.045	23.293	28.899	22.368	12.401	5.422	3.399	15.125	14.089	34.599	10.879	9.817
Pdensi_DN23622_c9_g1	FC_3_1	MC_2_2	81.3564140416239	832.118402827338	456.737408434481	-3.35244519385637	0.428969749386707	-7.81510863796182	5.49156450613606e-15	1.53715943912353e-12	4.219	3.505	5.582	1.896	2.317	2.142	2.882	6.255	2.596	3.537	5.385	6.170	7.906	3.617	10.928	11.209	18.067	23.703	15.533	9.755	3.947	0.913	13.892	6.869	16.852	10.439	8.779
Pdensi_DN53134_c0_g1	FC_3_1	MC_2_2	35.421018406334	291.961965549484	163.691491977909	-3.0402809860342	0.389438872038799	-7.80682465034283	5.86467743041042e-15	1.63410265516472e-12	0.831	1.028	3.365	1.054	0.864	0.842	1.056	1.244	0.702	0.839	1.201	3.411	2.116	1.645	3.052	6.174	4.753	8.048	6.978	3.032	2.041	0.362	4.365	5.389	7.132	5.219	1.860
Pdensi_DN14377_c0_g1d107763	FC_3_1	MC_2_2	47.7543000549587	583.531126820591	315.642713437775	-3.60885364199968	0.4625609379663	-7.80189883276007	6.09825279339343e-15	1.69146128957118e-12	3.481	3.592	2.490	0.840	1.611	1.265	1.841	4.175	2.165	1.761	2.095	4.102	3.320	3.827	5.352	8.758	15.526	12.955	14.660	4.994	2.855	2.019	8.101	3.999	16.038	6.330	6.804
Pdensi_DN26328_c0_g1d367275	FC_3_1	MC_2_2	627.453228794976	131.900169974996	379.676699384986	2.24753742897662	0.288330017707937	7.79501713641642	6.43997385154178e-15	1.77816128685489e-12	4.378	15.725	10.909	15.571	20.266	13.494	13.090	7.925	8.483	5.032	5.305	3.932	6.927	15.152	7.465	3.645	2.164	2.926	3.038	3.152	5.576	3.008	2.620	0.757	1.467	4.031	4.636
Pdensi_DN13480_c0_g1d106608	FC_3_1	MC_2_2	47.3239190168324	439.894394589596	243.609156803214	-3.21306635552579	0.412237625380685	-7.79420935330358	6.48130131142505e-15	1.78151120416427e-12	2.819	1.697	6.117	0.992	1.332	1.367	1.392	1.808	2.603	2.218	3.763	5.908	4.883	2.170	5.235	7.997	7.764	12.631	13.512	5.264	3.821	0.477	10.724	7.875	16.578	7.917	3.592
Pdensi_DN37858_c0_g1d32958	FC_3_1	MC_2_2	0	351.912579993667	175.956289996834	-11.2367613280111	1.44286525743561	-7.78781058737399	6.81802876421987e-15	1.86566337767471e-12	0.486	0.791	0.977	0.000	0.000	0.000	0.538	0.767	1.160	0.863	0.921	1.431	1.080	0.562	2.431	3.703	5.219	13.348	11.845	2.536	0.350	1.109	1.778	0.489	2.513	0.547	0.000
Pdensi_DN20604_c3_g1	FC_3_1	MC_2_2	296.126970394615	1703.92209745223	1000.02453392342	-2.52335592050561	0.32408073075251	-7.78619547865872	6.9057080499246e-15	1.88121969158236e-12	13.933	10.425	14.592	7.267	7.638	8.184	6.685	12.949	8.674	8.596	12.198	18.814	18.091	13.973	26.179	29.585	32.116	47.958	35.574	29.082	11.333	8.270	32.410	20.096	26.268	19.750	13.961
Pdensi_DN18549_c0_g3d354668	FC_3_1	MC_2_2	822.660439374982	18.2297154567294	420.445077415856	5.532555714381	0.710815984606421	7.78338674733711	7.06083614446607e-15	1.91493014387317e-12	0.000	0.000	0.085	8.884	33.019	22.209	9.492	10.189	4.742	5.532	3.680	6.164	5.819	10.076	3.642	0.154	0.465	0.528	1.337	1.094	1.226	0.390	67.787	53.008	0.000	0.000	0.000
Pdensi_DN13434_c0_g1d212613	FC_3_1	MC_2_2	118.572163617937	887.447981690895	503.010072654416	-2.90194716734124	0.373088449004977	-7.77817478691905	7.35783664507584e-15	1.98496915691737e-12	7.514	6.858	10.403	2.501	3.067	3.633	2.627	7.209	3.836	4.129	8.421	13.860	8.422	3.983	14.764	14.923	18.320	23.744	26.344	10.721	5.973	5.089	8.419	9.570	21.766	5.927	13.812
Pdensi_DN23634_c3_g1	FC_3_1	MC_2_2	156.006994921988	1173.64807417648	664.827534549233	-2.9103101739404	0.374185366431292	-7.77772311540887	7.38414641877784e-15	1.98496915691737e-12	6.123	4.486	14.456	3.915	2.938	5.192	7.599	12.308	1.646	5.301	9.540	14.522	20.379	11.851	14.240	23.091	21.622	31.256	30.497	19.139	11.908	9.929	19.574	16.417	37.887	21.223	18.296
Pdensi_DN11160_c0_g1	FC_3_1	MC_2_2	21.7213975355649	373.572700176196	197.647048855881	-4.10039774932543	0.527314621293691	-7.7759985855611	7.48545433253469e-15	2.00337679309473e-12	1.329	1.079	2.767	0.281	0.805	0.605	0.862	1.971	1.048	0.782	2.521	3.136	2.098	1.791	4.580	6.260	8.518	9.188	8.854	3.085	1.269	0.337	4.888	4.461	6.333	2.614	2.268
Pdensi_DN14822_c1_g8	FC_3_1	MC_2_2	299.552709597621	2935.78623599968	1617.66947279865	-3.29235523157615	0.423755475257064	-7.76946947901711	7.88155306983798e-15	2.10017576364447e-12	26.206	21.681	29.359	6.960	6.297	9.890	9.656	22.185	19.341	12.217	15.610	31.189	15.230	20.621	36.173	53.661	42.814	93.092	42.135	45.783	18.855	16.186	42.299	14.559	55.166	33.702	36.444
Pdensi_DN20894_c0_g2d292664	FC_3_1	MC_2_2	94.0679567495701	748.733534452413	421.400745600991	-2.9927242954514	0.38528601739434	-7.76753933529943	8.00254917522353e-15	2.12127456661531e-12	4.259	4.685	2.598	3.194	2.581	1.660	3.782	1.826	3.307	2.204	1.314	1.265	1.381	3.690	2.037	14.456	20.757	13.095	6.914	12.344	6.623	3.602	7.732	4.507	16.672	13.118	6.389
Pdensi_DN23165_c0_g1d21380	FC_3_1	MC_2_2	475.636510148994	0.777581741284569	238.207045945139	8.82703605574762	1.13646464198385	7.76710135067545	8.03025884348237e-15	2.12127456661531e-12	0.117	1.323	0.175	18.248	15.143	4.655	8.379	4.683	5.234	1.060	1.515	1.075	0.942	3.363	0.263	0.053	0.000	0.000	0.000	0.000	0.000	0.000	0.000	0.059	0.000	0.000	0.000
Pdensi_DN29065_c0_g1d26096	FC_3_1	MC_2_2	1674.593128023	203.998238142158	939.295683082579	3.03767290531375	0.391540618964743	7.75825740211971	8.61042587884434e-15	2.26472757565931e-12	6.930	18.018	2.950	53.101	51.574	27.939	56.547	38.182	42.195	35.175	50.354	27.761	7.324	21.799	8.098	4.032	5.965	3.172	3.638	8.630	1.492	8.705	22.638	18.809	0.000	0.973	0.209
Pdensi_DN22769_c9_g2	FC_3_1	MC_2_2	55.9270021169795	591.378959572603	323.652980844791	-3.39995737741142	0.438548980604206	-7.75274263031501	8.99287667853604e-15	2.35516878884527e-12	3.124	2.739	4.727	1.069	1.377	1.889	2.211	4.740	1.811	1.624	4.017	5.331	3.710	3.671	6.192	9.832	12.320	15.821	14.153	6.188	2.230	2.519	9.067	7.034	16.300	6.374	5.372
Pdensi_DN21730_c1_g1d123865	FC_3_1	MC_2_2	118.905671270492	835.425137303138	477.165404286815	-2.81134636236139	0.363268404497953	-7.73903352879466	1.00175364332348e-14	2.61230807988215e-12	3.675	5.584	8.368	3.077	2.262	3.851	3.472	5.990	2.923	3.570	4.716	7.735	4.752	5.320	8.895	15.841	17.444	20.630	16.813	9.688	5.379	5.453	15.293	8.573	19.318	10.370	7.401
Pdensi_DN38214_c0_g1d241321	FC_3_1	MC_2_2	33.3165985028604	448.386593616166	240.851596059513	-3.74703565843174	0.484211849127597	-7.73842206708232	1.00658218244621e-14	2.61372984489575e-12	1.824	1.732	1.443	0.582	1.164	0.876	0.873	2.157	1.798	1.892	3.508	4.902	3.995	2.578	5.484	6.790	9.726	12.163	11.514	4.967	1.925	0.642	5.123	4.851	8.941	5.773	3.346
Pdensi_DN25277_c0_g1	FC_3_1	MC_2_2	30.8081695096477	407.562417046538	219.185293278093	-3.72307908610358	0.481373945558898	-7.73427627409479	1.03992982002316e-14	2.6888795571031e-12	2.608	2.827	3.199	0.732	0.705	0.940	1.599	2.129	1.383	1.371	2.919	4.771	3.848	1.671	3.360	5.712	11.085	9.178	5.457	6.370	2.350	0.440	5.992	1.166	11.935	6.514	1.405
Pdensi_DN15894_c0_g2	FC_3_1	MC_2_2	2728.26481632229	250.014771435919	1489.1397938791	3.44347263445166	0.44542272700226	7.73079689405742	1.06875423357165e-14	2.75174903319727e-12	2.807	16.972	11.771	40.555	82.971	87.609	70.653	55.422	54.029	103.199	117.105	80.979	18.842	43.382	31.357	8.689	4.409	3.692	6.259	2.651	5.526	45.789	44.885	0.365	0.060	0.000	0.000
Pdensi_DN3979_c0_g1d205141	FC_3_1	MC_2_2	12.8818604052433	311.980942238343	162.431401321793	-4.59456467426631	0.594607907736436	-7.7270493958901	1.10067945348648e-14	2.82204037526044e-12	1.294	1.637	1.731	0.273	0.525	0.234	1.434	0.680	0.514	0.255	0.818	1.016	0.959	0.747	1.439	4.058	8.108	7.631	3.579	4.748	2.481	1.312	3.421	1.302	2.872	1.454	0.783
Pdensi_DN5970_c0_g1d262371	FC_3_1	MC_2_2	30.5662503329456	288.906648097754	159.73644921535	-3.23658746331671	0.419421749445262	-7.71678499648027	1.19300641943608e-14	3.04596003014263e-12	1.227	1.964	2.625	0.765	0.980	0.657	0.893	1.903	1.438	1.428	2.799	3.168	2.238	3.720	3.135	5.613	4.975	8.106	4.230	4.199	3.183	1.532	5.897	2.430	4.177	2.528	1.461
Pdensi_DN15731_c3_g1	FC_3_1	MC_2_2	503.617933959843	3827.3417337004	2165.47983383012	-2.92557186506452	0.379629624525452	-7.7063845286615	1.2943224318928e-14	3.28799348777269e-12	26.492	23.605	27.999	10.963	10.311	17.585	18.987	36.161	25.318	22.235	33.860	51.145	36.578	28.065	62.018	63.841	89.820	91.905	66.862	38.049	16.742	6.987	58.622	37.735	115.049	44.060	41.479
Pdensi_GG_5586_c0_g1	FC_3_1	MC_2_2	290.828042073277	39.7441822086824	165.28611214098	2.85169154480781	0.37006286180886	7.7059652267423	1.29857988324219e-14	3.28799348777269e-12	1.358	0.935	0.741	7.982	6.587	8.093	14.684	3.363	5.261	5.963	3.435	5.969	7.978	4.562	3.859	1.217	0.667	0.756	0.821	0.143	2.831	0.376	0.303	4.473	0.000	0.139	0.000
Pdensi_DN26121_c1_g1	FC_3_1	MC_2_2	104.423154646943	843.99886142906	474.211008038001	-3.01270040597622	0.391052498820036	-7.7040817155414	1.31787501698661e-14	3.32305997568347e-12	5.970	8.691	8.155	2.274	2.777	3.065	3.405	7.855	4.016	3.997	6.906	8.336	5.969	7.858	9.775	13.638	16.399	24.106	20.278	20.685	7.076	5.674	10.543	5.105	27.113	12.139	8.971
Pdensi_DN39295_c0_g3	FC_3_1	MC_2_2	820.679959452603	51.1199245683506	435.899942010477	4.00257293408407	0.520171050976949	7.69472450757634	1.41799360616617e-14	3.56079785357472e-12	0.601	2.671	0.081	17.148	21.208	25.311	19.458	9.504	5.928	3.227	5.796	3.941	6.190	15.009	10.941	0.992	1.771	0.544	1.100	0.818	1.178	7.164	14.555	61.376	1.695	4.657	2.457
Pdensi_DN290_c0_g1d164067	FC_3_1	MC_2_2	865.703503431629	156.980779482303	511.342141456966	2.46116925447411	0.320167264039514	7.68713585337183	1.50465341580322e-14	3.76292852810362e-12	11.672	13.752	7.237	28.140	22.689	17.412	20.568	15.969	14.507	19.242	24.299	19.293	8.443	14.612	6.375	3.660	4.110	2.457	10.634	17.755	8.454	9.245	10.856	8.010	14.440	5.384	4.150
Pdensi_DN13658_c0_g1	FC_3_1	MC_2_2	648.099061051815	151.673785921329	399.886423486572	2.09353826612547	0.272583204921869	7.68036411753814	1.58637036019579e-14	3.95109819385744e-12	3.942	6.337	4.711	21.541	16.531	13.026	17.476	11.940	13.562	17.568	14.086	12.866	4.012	8.302	3.733	3.950	2.861	3.160	4.749	6.340	7.750	11.034	39.220	54.978	5.131	3.850	6.631
Pdensi_DN26265_c6_g4	FC_3_1	MC_2_2	30.6168556599599	253.401558602413	142.009207131186	-3.0443949323792	0.396560901698556	-7.67699215767213	1.62867397659179e-14	4.03997214331738e-12	1.841	0.518	1.571	0.849	0.816	0.728	0.743	1.452	1.648	2.203	1.168	4.213	1.789	1.549	4.259	4.505	5.237	6.604	7.420	2.850	2.686	0.736	2.497	3.148	3.426	2.717	1.766
Pdensi_DN21306_c6_g2	FC_3_1	MC_2_2	53.5055870369104	446.299457541216	249.902522289063	-3.05683266298935	0.398334067486227	-7.67404275079999	1.66658496247715e-14	4.11727453422341e-12	3.048	1.152	3.596	1.348	1.380	1.434	2.260	3.296	1.704	1.914	3.612	5.168	4.350	3.259	6.612	7.506	8.385	12.789	9.937	4.963	2.618	1.186	6.357	3.033	13.386	7.008	4.096
Pdensi_DN11728_c0_g1	FC_3_1	MC_2_2	150.19770681939	1.79497691521007	75.9963418673	6.31819498592934	0.82361461544302	7.67130022641816	1.70261500131444e-14	4.1893254030326e-12	32.781	3.629	2.651	4.620	3.299	3.836	0.712	1.001	0.464	0.000	0.072	0.034	12.552	2.734	0.446	0.051	0.031	0.036	0.000	0.000	0.000	0.000	0.000	0.000	0.000	0.000	0.000
Pdensi_DN20062_c4_g2	FC_3_1	MC_2_2	158.206593322433	1078.50532392808	618.355958625258	-2.7675012217469	0.360814631957336	-7.67014687495862	1.71799511377527e-14	4.21019196135265e-12	10.385	6.654	15.276	4.084	4.916	3.432	3.899	13.996	6.869	9.345	14.789	13.696	13.660	9.480	16.920	18.114	19.940	31.261	15.654	15.448	7.556	4.935	14.363	8.446	28.980	9.257	14.803
Pdensi_DN25227_c2_g1	FC_3_1	MC_2_2	92.7788937617642	899.60667946051	496.192786611137	-3.27604422712988	0.427620282053088	-7.66110580957704	1.84338902594435e-14	4.499417670086e-12	6.008	3.525	6.068	1.926	1.820	3.372	3.649	6.422	3.552	3.497	6.662	9.338	7.728	5.913	12.573	15.909	19.199	22.806	19.335	10.590	4.590	2.923	13.170	8.462	18.741	8.813	7.584
Pdensi_DN24374_c1_g3	FC_3_1	MC_2_2	1001.24642771172	59.6629644956178	530.454696103671	4.07881102497617	0.532983793779903	7.65278620584198	1.96670743320523e-14	4.78129299926757e-12	1.653	2.160	1.342	12.547	29.871	34.762	10.634	6.140	3.980	1.400	2.081	1.654	13.169	26.480	11.133	0.938	1.461	1.416	2.194	2.804	1.179	16.656	18.861	75.542	2.315	5.688	7.674
Pdensi_DN16265_c0_g1d278204	FC_3_1	MC_2_2	2500.6541713178	407.600977217843	1454.12757426782	2.61592722072592	0.342167879472369	7.64515718062064	2.08690244270057e-14	5.05336801412823e-12	23.917	47.716	28.297	46.267	59.749	86.844	36.959	29.037	37.758	24.291	24.506	29.618	43.917	79.098	56.682	10.839	8.517	7.471	4.771	6.708	5.966	24.276	141.334	170.354	8.369	12.454	2.160
Pdensi_DN11977_c0_g1	FC_3_1	MC_2_2	24.5483963360982	411.104054058488	217.826225197293	-4.06415244796666	0.531651717189199	-7.64438882931389	2.09940103464823e-14	5.06353954684861e-12	1.345	2.041	2.969	0.680	0.327	0.873	0.297	1.412	1.604	2.476	2.372	2.531	2.979	1.551	5.230	6.743	9.091	10.523	4.168	3.423	3.095	0.408	10.146	0.541	5.150	3.324	1.304
Pdensi_DN6592_c0_g1d101183	FC_3_1	MC_2_2	62.0406016213281	928.636453517181	495.338527569255	-3.90207553798779	0.510926657777565	-7.63725180236452	2.21907253348891e-14	5.33110334905616e-12	3.223	3.492	4.672	1.291	2.179	1.388	1.183	4.085	2.035	2.116	4.756	4.206	3.950	2.478	3.488	12.176	16.056	30.910	16.292	5.583	4.636	3.254	8.553	5.757	2.101	3.626	4.275
Pdensi_DN14618_c0_g1	FC_3_1	MC_2_2	11.2581895726583	296.187975578754	153.723082575706	-4.71282745400259	0.617567080323069	-7.63128023523722	2.32433802281338e-14	5.56209531333707e-12	2.074	1.847	2.009	0.146	0.513	0.231	0.786	1.272	1.049	2.483	1.740	2.461	1.821	1.412	4.256	5.554	4.718	8.884	4.063	3.771	1.456	0.967	5.966	2.345	8.345	4.387	4.510
Pdensi_DN24000_c5_g1	FC_3_1	MC_2_2	77.1799166754364	1011.99481026168	544.587363468558	-3.71198155559786	0.486545396166988	-7.62926046539727	2.36104182789556e-14	5.62785677265684e-12	4.427	3.465	6.015	2.331	1.143	2.517	1.893	4.672	2.674	3.715	4.323	9.425	6.112	4.538	10.036	15.163	21.496	28.043	16.944	9.519	4.021	2.406	12.105	6.556	15.677	9.123	7.992
Pdensi_DN24112_c0_g1d304483	FC_3_1	MC_2_2	0	197.59852991287	98.7992649564348	-10.4036940053297	1.36441676456492	-7.62501185526486	2.44011960173656e-14	5.79371744037225e-12	1.548	0.419	1.165	0.000	0.000	0.000	0.426	2.031	0.924	0.457	0.973	1.817	1.278	0.446	2.992	3.816	2.898	6.109	3.007	4.912	1.113	1.172	2.815	2.331	2.835	4.791	2.823
Pdensi_DN18495_c1_g1d531767	FC_3_1	MC_2_2	250.832517074985	2516.83873997527	1383.83562852513	-3.32634531160568	0.436417236629005	-7.62193843968949	2.49894215119929e-14	5.91038562047797e-12	12.795	10.523	19.837	6.259	4.186	8.892	8.223	13.768	4.759	10.186	13.124	21.888	20.460	16.238	39.331	38.965	57.402	64.652	60.828	27.208	15.966	6.939	40.855	20.159	75.122	37.309	28.791
Pdensi_GG_118992_c0_g1	FC_3_1	MC_2_2	33.6865147415448	424.102148332102	228.894331536824	-3.65445827896064	0.479510675633732	-7.62122401994664	2.51281406668719e-14	5.92024815302391e-12	1.413	0.478	3.802	1.208	0.983	0.483	0.948	0.798	0.738	0.516	0.949	1.028	1.114	0.000	0.000	7.755	11.939	7.598	2.641	12.673	1.244	0.842	0.000	0.000	0.000	0.000	0.000
Pdensi_DN16524_c4_g1	FC_3_1	MC_2_2	85.9075516886738	610.9532966436	348.430424166137	-2.82778902623024	0.371111084501281	-7.6197913356061	2.54086118920379e-14	5.96330348563094e-12	1.632	1.324	3.475	2.159	1.909	2.606	2.713	5.624	3.319	2.542	1.717	7.073	8.270	3.444	7.250	10.717	12.255	16.358	11.179	6.471	3.288	0.532	9.908	4.712	14.453	5.068	7.391
Pdensi_DN25353_c1_g1	FC_3_1	MC_2_2	69.4193020079462	744.354571865857	406.886936936902	-3.42037708146557	0.448999902586614	-7.61776798115398	2.58099682820372e-14	6.03429147332641e-12	3.681	2.061	6.545	1.496	1.792	2.112	2.306	3.398	3.213	2.911	2.952	7.235	4.767	4.048	8.455	11.541	13.059	23.086	14.562	7.029	4.974	1.565	10.035	10.245	11.341	8.922	6.863
Pdensi_DN24721_c6_g1	FC_3_1	MC_2_2	137.227998974628	1001.94607584279	569.587037408711	-2.86633412164244	0.376714559290299	-7.60876916210085	2.76718471677615e-14	6.44489994665638e-12	7.655	7.813	8.577	2.859	4.394	3.465	4.992	11.471	2.272	5.758	8.347	12.261	14.575	8.145	17.086	16.754	19.315	28.307	17.505	12.296	5.626	7.263	15.330	9.757	26.876	10.145	9.528
Pdensi_DN25229_c0_g1d22971	FC_3_1	MC_2_2	66.9626955703488	539.599080909725	303.280888240037	-3.00793922552829	0.395488271688741	-7.60563445455499	2.83509581291324e-14	6.57796127755813e-12	3.663	1.914	3.411	1.281	1.685	2.208	0.843	4.104	1.645	1.637	3.674	5.214	4.504	3.209	7.848	10.172	10.922	13.749	11.478	6.593	3.802	1.925	12.988	4.830	12.501	3.407	5.123
Pdensi_DN22994_c5_g1	FC_3_1	MC_2_2	208.286740115274	1012.05875958021	610.17274984774	-2.2789388749382	0.299982290057259	-7.59691138601284	3.03282058615829e-14	7.01006609802897e-12	14.550	13.224	9.678	4.895	6.788	4.664	5.384	10.795	5.932	6.592	7.022	10.593	9.356	11.294	11.018	18.553	22.365	24.296	21.309	31.833	8.430	9.609	21.452	8.285	31.402	17.115	13.897
Pdensi_DN12912_c0_g2d390780	FC_3_1	MC_2_2	126.346110592593	1221.07531812343	673.710714358011	-3.27205745257919	0.43080050972155	-7.59529614924108	3.07089305592495e-14	7.07128170436212e-12	0.495	0.267	10.595	4.208	3.278	2.479	7.293	9.471	17.997	10.431	7.025	15.185	0.619	1.352	0.623	16.247	33.561	27.810	24.495	2.803	16.274	0.187	0.455	0.000	0.000	0.000	0.000
Pdensi_DN4105_c0_g2d99850	FC_3_1	MC_2_2	40.216925682602	406.137429292826	223.177177487714	-3.33452524364751	0.439114339168849	-7.59375166376728	3.10773731178566e-14	7.12921949257416e-12	1.575	1.522	3.888	0.839	0.801	1.445	1.194	3.897	1.074	1.655	2.724	4.207	3.601	1.339	4.084	8.194	10.010	8.075	11.748	4.719	1.187	0.504	2.034	0.167	3.393	2.606	0.698
Pdensi_DN28347_c0_g1d80795	FC_3_1	MC_2_2	62.3016172106602	660.916977856756	361.609297533708	-3.40484361130367	0.448688356969701	-7.58843762806529	3.23785758202531e-14	7.3998991577815e-12	4.183	3.681	5.272	1.304	1.425	2.081	2.999	6.411	2.230	3.612	3.971	7.272	3.500	3.552	10.617	10.542	12.675	19.179	9.268	10.368	3.525	3.590	9.508	5.205	8.272	7.476	5.093
Pdensi_DN14538_c1_g1	FC_3_1	MC_2_2	60.479712859007	618.241034476019	339.360373667513	-3.3527367578285	0.44185102193297	-7.58793482735709	3.25044319127633e-14	7.40094380503257e-12	3.530	5.054	4.866	2.173	1.078	1.499	2.026	4.628	0.776	2.490	4.834	11.401	7.536	5.950	9.286	9.731	14.528	15.282	11.909	7.191	5.143	2.115	8.858	5.856	8.351	9.892	8.114
Pdensi_DN22120_c0_g1	FC_3_1	MC_2_2	180.915981206037	1226.45171905609	703.683850131061	-2.75961693029199	0.364577601508355	-7.56935401098344	3.75084715693398e-14	8.50856670495422e-12	14.019	8.785	12.619	3.889	4.652	5.518	6.149	8.799	5.429	5.956	7.571	12.485	13.544	5.761	18.813	21.051	23.601	34.201	22.047	16.910	7.099	5.160	19.308	9.476	20.395	19.816	11.087
Pdensi_GG_3286_c0_g1	FC_3_1	MC_2_2	809.630621997143	5377.42779786471	3093.52920993092	-2.7314614984785	0.360916529574154	-7.56812524408721	3.78648844912449e-14	8.55760413533427e-12	18.895	39.513	16.305	25.020	24.764	14.250	44.238	31.810	57.249	37.222	26.200	38.838	8.131	35.220	19.082	88.644	152.316	103.433	199.209	109.595	289.108	19.682	73.640	59.625	8.528	21.140	19.799
Pdensi_DN16477_c1_g2	FC_3_1	MC_2_2	45.7414686273382	622.350722309951	334.046095468644	-3.76358924283614	0.497521841457926	-7.56467139574698	3.88846319677057e-14	8.75564253616742e-12	1.528	0.414	2.300	0.963	1.395	1.236	0.841	5.211	1.824	2.256	3.359	2.242	5.889	3.525	8.861	7.874	12.665	19.019	11.447	6.612	3.296	0.000	15.744	3.835	11.194	6.448	2.786
Pdensi_DN22082_c2_g2	FC_3_1	MC_2_2	247.069854292126	1351.69959661443	799.384725453278	-2.45034326745286	0.323939892564791	-7.56419114685843	3.9028547214414e-14	8.75573889548072e-12	15.067	8.405	12.069	6.399	6.509	6.375	8.089	12.587	6.292	8.298	9.520	15.002	10.360	11.570	18.484	21.512	30.213	34.832	26.450	17.701	7.016	9.809	18.671	15.524	33.438	16.345	12.554
Pdensi_DN25452_c2_g5	FC_3_1	MC_2_2	1348.2915489125	223.3839975791	785.8377732458	2.58904279914358	0.342374204897384	7.56202646726719	3.96837605966478e-14	8.87011998303314e-12	14.456	29.208	12.860	38.564	36.005	31.218	24.270	22.419	17.256	6.993	19.422	8.494	16.334	33.726	16.372	7.364	2.814	4.798	8.382	13.299	11.819	13.948	1.996	1.322	0.000	1.109	0.798
Pdensi_DN11177_c0_g1d5209	FC_3_1	MC_2_2	43.1119914631172	577.546197743428	310.329094603273	-3.74175940447677	0.49485244542016	-7.56136387544735	3.98864699108225e-14	8.88289153440985e-12	1.432	1.164	2.516	0.903	0.872	1.545	0.394	4.887	1.282	2.116	3.601	4.206	1.580	2.891	5.148	8.346	14.564	13.931	13.113	4.136	1.545	0.542	3.912	4.318	4.202	3.223	3.046
Pdensi_DN25168_c11_g2	FC_3_1	MC_2_2	65.6406351664669	334.202127564895	199.921381365681	-2.34669359735887	0.310523649814432	-7.55721375412547	4.11794942571506e-14	9.1375051602385e-12	2.207	1.975	4.398	2.100	1.812	1.265	2.928	3.131	1.378	0.391	2.933	3.368	1.456	3.121	3.726	7.274	7.019	7.422	7.468	3.609	2.716	1.605	6.886	4.987	11.350	5.957	4.190
Pdensi_DN18923_c0_g1	FC_3_1	MC_2_2	97.6167024565351	702.145487531035	399.881094993785	-2.84432087217581	0.376487554532975	-7.55488684268494	4.19224165603477e-14	9.26865138017745e-12	5.764	4.582	6.479	2.617	2.757	2.277	2.971	5.542	4.544	4.239	5.287	6.205	5.909	4.492	9.831	12.521	11.716	21.048	8.394	12.370	4.586	4.764	10.186	6.322	8.583	10.365	8.591
Pdensi_DN17724_c0_g1	FC_3_1	MC_2_2	524.904516009553	111.444107885346	318.17431194745	2.23521967029402	0.296119635823884	7.54836694322903	4.4074967423086e-14	9.67445534936738e-12	2.822	2.092	6.071	11.673	16.946	12.513	5.824	8.832	16.869	8.049	15.777	18.136	2.238	3.478	5.111	2.930	1.910	2.508	0.775	1.214	3.727	0.409	0.020	22.136	15.434	41.245	21.292
Pdensi_DN26286_c0_g2	FC_3_1	MC_2_2	90.6196513706908	677.182631799711	383.901141585201	-2.90030999917514	0.384423241977824	-7.5445750476826	4.53764669448421e-14	9.9244350876029e-12	5.519	5.143	6.602	2.660	1.599	2.773	2.665	6.547	3.096	3.214	7.174	6.838	7.749	7.772	9.320	12.913	13.529	17.312	9.226	12.111	5.407	3.561	7.412	5.842	8.275	8.644	7.986
Pdensi_DN25094_c3_g2	FC_3_1	MC_2_2	159.206315196814	1621.68051870957	890.44341695319	-3.34755977386934	0.443963059090091	-7.54017638478799	4.69336207993617e-14	1.02283445528495e-11	8.726	7.709	12.016	2.740	3.747	5.763	5.767	11.717	5.496	6.763	10.647	16.101	13.570	9.233	20.676	26.339	33.621	44.026	33.221	20.189	8.850	5.061	22.858	13.399	36.554	15.385	13.465
Pdensi_DN24003_c5_g2	FC_3_1	MC_2_2	33.7930118410389	366.901677370121	200.34734460558	-3.43757953542596	0.456080173971907	-7.53722641676967	4.80072395278696e-14	1.04250881253741e-11	2.330	2.300	1.457	0.513	0.981	1.106	1.238	2.875	1.316	1.906	3.001	3.944	3.160	1.637	2.945	7.200	8.146	8.398	7.883	3.175	2.176	1.628	6.777	8.979	6.263	4.850	3.902
Pdensi_DN26534_c0_g1d306655	FC_3_1	MC_2_2	0	185.436324261742	92.7181621308708	-10.3128242059722	1.36894692689297	-7.53339958136921	4.94360339092505e-14	1.06972915786396e-11	0.000	0.145	0.402	0.000	0.000	0.000	0.149	0.281	0.000	0.000	0.000	0.000	0.149	0.310	0.748	2.883	5.356	3.609	3.266	0.933	1.922	1.021	1.149	0.539	0.602	0.151	0.485
Pdensi_DN21641_c2_g1	FC_3_1	MC_2_2	34.2394893598108	307.573588659356	170.906539009584	-3.1670273248301	0.420451757246997	-7.53243926382169	4.98010926959548e-14	1.07382066339218e-11	3.224	2.421	3.485	1.255	0.604	0.806	0.823	3.126	0.591	1.466	1.564	2.919	3.026	1.145	6.332	6.885	5.587	7.560	9.060	3.735	1.784	0.754	9.365	3.491	6.952	2.508	4.206
Pdensi_DN23515_c5_g1	FC_3_1	MC_2_2	66.0617808001381	536.441579575815	301.251680187976	-3.01990779717287	0.400958241555099	-7.53172645974378	5.00737733709486e-14	1.07589849467206e-11	3.975	2.154	3.591	1.503	1.937	1.715	3.064	2.920	3.323	0.939	1.498	2.333	3.063	2.751	4.731	8.910	15.305	10.135	2.648	8.888	4.003	6.015	8.673	1.596	13.975	3.132	4.834
Pdensi_DN24317_c4_g1	FC_3_1	MC_2_2	87.0601849790768	752.187626955962	419.62390596752	-3.10897357259725	0.412813088992775	-7.53118943050679	5.02801811209504e-14	1.07654278322158e-11	5.146	4.708	6.866	1.915	2.019	2.822	3.061	5.641	3.237	3.025	5.295	7.927	6.222	4.879	8.801	13.066	13.546	21.826	15.475	9.757	5.438	3.262	13.878	9.776	15.768	10.440	9.073
Pdensi_DN19599_c3_g1	FC_3_1	MC_2_2	56.9727223125743	593.827599572719	325.400160942647	-3.37902971935183	0.448757170927191	-7.52975091711697	5.08372057956971e-14	1.08466333386687e-11	3.597	2.566	4.256	1.071	1.874	1.506	2.338	4.166	2.002	2.759	3.592	7.138	4.376	3.120	6.857	8.856	12.881	16.216	8.539	5.476	2.362	2.155	8.648	5.930	16.698	8.511	4.701
Pdensi_DN24809_c2_g1	FC_3_1	MC_2_2	90.1043041029025	558.980014854833	324.542159478868	-2.63118784491939	0.349576175409698	-7.52679395795688	5.20013293955603e-14	1.10563523381411e-11	5.815	4.707	6.652	2.660	1.820	2.521	3.165	6.110	2.251	3.366	5.770	5.863	5.342	6.356	6.704	11.174	10.244	14.795	12.404	7.765	5.315	3.093	10.854	6.531	18.560	7.526	7.243
Pdensi_DN31593_c0_g1d198802	FC_3_1	MC_2_2	13.4101856495682	164.510446356845	88.9603160032066	-3.61527438228514	0.480409551464237	-7.52540071542327	5.25588797217295e-14	1.11360951371516e-11	0.000	0.481	0.889	0.280	0.270	0.481	0.736	1.862	1.056	0.524	1.119	1.827	0.246	0.767	1.724	4.167	3.093	3.514	3.921	4.364	0.319	1.011	2.702	4.903	3.276	2.738	2.145
Pdensi_DN10553_c0_g1d103553	FC_3_1	MC_2_2	330.552242035656	12.4746883667042	171.51346520118	4.7360222739028	0.629402284576869	7.5246347049514	5.28679229592793e-14	1.1162814971966e-11	4.643	0.701	0.216	11.360	11.642	3.421	20.017	19.989	15.058	31.384	18.546	28.384	1.083	1.745	0.362	0.291	0.234	0.265	0.000	1.128	0.155	0.000	0.132	0.000	0.000	0.000	0.000
Pdensi_DN9005_c0_g1	FC_3_1	MC_2_2	25.7711458257121	361.326924625871	193.549035225791	-3.80572250263776	0.50584207938154	-7.52353878366697	5.3313175898088e-14	1.12180114016456e-11	1.720	1.318	2.842	0.554	0.681	0.778	0.554	2.208	0.938	1.030	1.981	4.408	3.055	1.396	5.777	6.037	5.676	11.519	7.495	4.183	3.358	1.045	4.927	3.181	9.743	3.801	3.090
Pdensi_DN13074_c0_g1d522068	FC_3_1	MC_2_2	64.3553424365885	615.242367216106	339.798854826347	-3.25445932766273	0.432819298036935	-7.51921030883657	5.51080786781412e-14	1.15558421615768e-11	3.400	2.713	5.170	1.269	1.719	2.002	1.787	2.979	2.875	1.864	3.376	5.860	3.730	1.966	7.842	10.527	10.961	18.065	12.237	6.696	4.892	1.636	7.853	8.030	6.958	6.376	7.043
Pdensi_DN12044_c0_g1d520845	FC_3_1	MC_2_2	148.521678863751	1057.80188446594	603.161781664845	-2.83092890267624	0.376548051957953	-7.51810794918774	5.55746091425669e-14	1.15986023135746e-11	9.033	6.038	8.385	2.670	4.181	4.668	5.113	7.483	4.687	5.410	8.922	13.933	8.413	8.342	16.864	18.767	24.103	25.204	22.649	11.070	3.921	2.650	15.569	13.281	31.524	12.456	13.364
Pdensi_DN39849_c0_g1	FC_3_1	MC_2_2	10.2965434871601	162.810625401887	86.5535844445235	-3.97770882719288	0.529103205437384	-7.51783165612218	5.56921466032574e-14	1.15986023135746e-11	2.068	0.249	0.231	0.291	0.280	0.249	1.272	1.690	0.821	1.631	0.580	1.894	1.021	0.796	1.532	2.676	3.282	4.485	1.780	1.331	0.661	0.000	0.580	0.000	1.698	0.258	1.190
Pdensi_DN23366_c5_g1	FC_3_1	MC_2_2	52.6573869418804	506.756727260358	279.707057101119	-3.26384239176507	0.434197550019534	-7.51695257520046	5.60677434661218e-14	1.16371080749871e-11	2.782	2.109	2.644	1.234	1.182	1.671	1.546	3.792	0.989	1.640	2.814	5.905	3.719	3.856	7.292	7.853	10.811	13.786	7.547	5.807	2.195	1.060	6.301	6.156	10.610	7.659	7.718
Pdensi_DN22462_c2_g4	FC_3_1	MC_2_2	182.916161301904	1093.15738381416	638.036772558032	-2.57778322537032	0.343152598113239	-7.51206093016282	5.82036856469613e-14	1.20394817012313e-11	7.530	7.290	10.525	3.737	4.909	5.530	5.349	8.469	6.094	7.312	11.858	14.552	10.130	8.378	16.407	19.024	25.363	25.889	20.841	17.738	8.511	7.761	16.037	15.139	21.787	17.829	10.105
Pdensi_DN2376_c0_g1	FC_3_1	MC_2_2	39.5824901125034	468.580651514234	254.081570813369	-3.56254223287399	0.474507628258911	-7.50787136119575	6.00965143563525e-14	1.23890182518209e-11	1.423	0.899	2.488	0.640	1.072	1.333	0.199	3.406	1.212	1.605	1.756	4.423	2.038	1.543	3.065	9.182	7.873	13.299	8.166	5.031	2.587	0.211	6.852	3.602	12.486	4.931	4.886
Pdensi_DN25177_c7_g1	FC_3_1	MC_2_2	137.26286522312	838.30060387265	487.781734547885	-2.60853225843737	0.347747384768	-7.50122753670068	6.32229327351118e-14	1.29500197970526e-11	11.417	6.318	6.036	3.808	3.226	3.683	7.926	7.132	4.253	4.165	4.606	8.636	8.284	6.578	9.658	14.521	15.863	23.553	14.672	21.964	9.112	8.060	10.628	10.714	16.932	12.094	12.011
Pdensi_DN24453_c0_g1	FC_3_1	MC_2_2	79.0944772520753	558.185869697677	318.640173474876	-2.81639412268136	0.375459769576821	-7.50118747970176	6.32422592143961e-14	1.29500197970526e-11	8.724	2.935	4.608	2.050	1.885	2.232	2.546	4.874	1.560	3.961	1.459	7.700	4.109	4.018	12.840	8.981	12.275	14.518	12.214	5.805	5.900	2.632	8.914	8.073	17.010	3.940	5.651
Pdensi_DN16470_c0_g1	FC_3_1	MC_2_2	95.0197742699847	729.558004954421	412.288889612203	-2.9386681474891	0.392225360090612	-7.49229511016373	6.76795329420735e-14	1.38122835440076e-11	5.079	3.779	2.709	1.742	2.614	3.001	1.078	4.808	1.912	2.519	4.556	8.382	5.887	5.105	12.676	12.772	15.867	18.303	11.246	9.308	1.971	2.530	15.436	4.978	13.792	8.898	5.162
Pdensi_DN12097_c0_g1d105112	FC_3_1	MC_2_2	0	315.874634502128	157.937317251064	-11.0808294017887	1.47934299722798	-7.49037202498149	6.86786630294494e-14	1.39665501199866e-11	0.243	0.791	2.197	0.000	0.000	0.000	0.807	2.300	1.450	0.863	2.148	1.431	1.349	1.965	3.241	3.049	4.436	12.458	0.269	4.509	0.700	0.000	4.742	0.978	3.949	2.186	3.535
Pdensi_DN18802_c0_g3	FC_3_1	MC_2_2	21.5315689660712	1006.23381918564	513.882694075856	-5.54876394401035	0.740826646490275	-7.48996269275419	6.88931939187486e-14	1.39665501199866e-11	0.223	0.000	0.582	1.295	0.152	0.282	0.000	0.113	0.387	0.226	0.000	0.000	0.128	0.222	0.000	20.482	22.199	22.523	10.588	8.843	3.778	0.000	2.078	1.166	9.428	9.055	0.954
Pdensi_DN7569_c0_g1d207740	FC_3_1	MC_2_2	64.6917005416597	646.062725486701	355.37721301418	-3.31769397037268	0.443242564064144	-7.48505274392501	7.15184086002644e-14	1.44507444079362e-11	3.478	3.124	4.101	1.388	1.536	2.082	1.979	3.080	2.381	2.716	4.318	5.136	4.128	3.537	5.783	9.502	14.008	17.766	17.658	7.347	2.654	2.367	10.950	6.564	16.574	6.827	4.733
Pdensi_DN42253_c0_g1d320454	FC_3_1	MC_2_2	37.2318445212112	457.221297409815	247.226570965513	-3.61645365886126	0.483302955393381	-7.48278821493586	7.27620894768724e-14	1.46535163761328e-11	2.380	3.693	3.415	1.042	1.366	0.550	0.470	4.921	0.173	3.063	8.984	4.570	5.117	1.255	4.066	7.219	10.290	11.766	12.791	5.885	4.050	1.739	14.576	13.898	8.547	4.977	3.486
Pdensi_DN47438_c0_g1	FC_3_1	MC_2_2	65.5419498559187	526.052602490842	295.797276173381	-3.00327057152933	0.401385048682967	-7.48226816465567	7.30506895289994e-14	1.46632438347009e-11	3.137	3.007	5.168	1.949	1.453	1.715	1.313	5.335	3.710	2.818	6.492	8.843	4.354	4.527	9.134	8.374	14.351	10.905	13.611	6.798	1.716	2.406	9.547	10.362	14.995	2.727	4.228
Pdensi_DN19696_c1_g1	FC_3_1	MC_2_2	58.8311261366353	770.889333508319	414.860229822477	-3.71010238764825	0.495910871948136	-7.48138949459503	7.35408631630579e-14	1.47132361018785e-11	4.251	3.259	5.986	1.158	1.159	2.215	2.661	5.550	2.877	3.548	3.499	6.919	5.394	3.920	10.040	12.476	14.419	22.540	17.077	9.595	4.534	2.039	11.882	2.731	14.454	8.330	5.902
Pdensi_DN22109_c3_g2	FC_3_1	MC_2_2	81.0834620747891	831.935740251345	456.509601163067	-3.35726493749248	0.448857948940266	-7.47957108795519	7.45655686956109e-14	1.48694953182185e-11	5.030	3.561	7.305	1.471	1.872	2.900	3.835	6.562	3.843	4.733	7.224	11.775	6.178	5.137	13.954	13.986	17.060	22.370	13.441	14.678	7.616	2.616	10.825	7.159	15.897	9.407	6.396
Pdensi_DN22193_c6_g1	FC_3_1	MC_2_2	28.081401428794	310.267917841561	169.174659635177	-3.46150995193954	0.462893271988362	-7.47798717633245	7.5469559898351e-14	1.4931227672023e-11	1.798	1.936	1.541	0.506	0.785	0.887	1.398	2.498	1.134	1.097	2.618	2.949	2.490	1.280	4.660	5.392	6.322	8.261	7.181	3.126	1.770	1.176	4.340	2.069	6.708	3.097	3.228
Pdensi_DN20467_c8_g1	FC_3_1	MC_2_2	74.6985715133669	682.071787524361	378.385179518864	-3.18878101758864	0.426436228393124	-7.47774416260187	7.56092058579029e-14	1.4931227672023e-11	2.868	2.545	4.448	1.648	1.587	2.541	1.153	4.107	0.622	2.775	3.287	6.136	4.335	6.620	8.391	11.209	14.537	17.995	14.146	7.244	3.001	2.773	10.792	9.963	13.068	7.327	2.212
Pdensi_GG_117309_c0_g1	FC_3_1	MC_2_2	2.59666167070478	227.410493901512	115.003577786109	-6.44047380423965	0.861452667994896	-7.47629445414616	7.64475623787895e-14	1.50480861416649e-11	0.213	0.427	0.470	0.000	0.128	0.075	0.244	0.257	0.984	0.391	0.352	0.413	0.198	0.288	0.000	3.280	5.791	5.431	2.670	3.101	1.618	0.338	0.000	0.440	3.950	2.670	1.023
Pdensi_DN16003_c0_g1d346355	FC_3_1	MC_2_2	0	180.935789108502	90.4678945542512	-10.2763942125763	1.37480808269795	-7.47478454768009	7.73304452532913e-14	1.5172929581354e-11	0.000	0.936	0.372	0.000	0.000	0.000	1.371	0.000	0.000	1.106	0.000	0.000	0.010	0.000	0.000	2.541	4.452	4.544	6.302	7.846	0.000	1.475	3.355	0.000	0.647	0.510	0.280
Pdensi_GG_75926_c0_g1	FC_3_1	MC_2_2	0	691.953316603243	345.976658301621	-12.2135305348099	1.63411023828721	-7.47411664687409	7.77241749346999e-14	1.52013040983664e-11	0.000	0.000	0.000	0.000	0.000	0.000	0.000	0.000	0.888	0.000	0.000	0.000	0.000	0.000	0.000	1.528	26.030	15.036	29.697	16.794	0.000	0.000	2.784	0.000	0.000	1.740	0.000
Pdensi_DN53004_c0_g1	FC_3_1	MC_2_2	30.8896304614802	234.548830322291	132.719230391886	-2.92108852145288	0.39116024340098	-7.46775412566267	8.157508369633e-14	1.58528445294069e-11	1.805	1.958	1.359	0.856	0.824	0.735	0.750	2.607	0.269	0.534	0.855	3.720	2.004	1.042	3.009	5.051	3.875	6.330	4.244	2.614	1.947	0.000	2.476	1.362	6.003	3.295	1.365
Pdensi_DN22579_c2_g1	FC_3_1	MC_2_2	31.169087638129	392.836862728652	212.002975183391	-3.65261367160289	0.489227872977165	-7.46607843370644	8.26201109798642e-14	1.6004958070166e-11	1.736	2.098	2.752	0.468	0.818	1.109	0.911	2.937	0.763	0.326	1.823	2.928	3.090	1.437	6.035	7.670	7.500	10.257	6.511	4.731	1.399	1.265	6.404	1.490	10.325	2.713	3.390
Pdensi_DN23234_c3_g1	FC_3_1	MC_2_2	19.7578648558267	284.230369588153	151.99411722199	-3.84378057653809	0.514881408616728	-7.46537068965985	8.30654303909723e-14	1.60403026198972e-11	1.141	0.627	1.357	0.495	0.316	0.710	0.645	1.336	0.156	1.138	1.397	2.253	2.197	1.367	3.891	5.138	5.920	7.253	5.887	4.544	0.566	0.678	5.448	1.705	9.510	3.578	2.796
Pdensi_DN6208_c0_g1d262563	FC_3_1	MC_2_2	314.857964808738	9.18268941228678	162.020327110512	5.04797204395897	0.676309202766239	7.46400022846321	8.39344556106243e-14	1.61316464488687e-11	0.256	1.107	0.256	9.398	12.092	3.630	9.945	12.992	18.918	7.228	11.313	8.741	0.000	3.099	0.143	0.344	0.138	0.157	0.000	0.000	0.183	0.000	0.000	0.000	0.000	0.000	0.000
Pdensi_GG_11590_c0_g1	FC_3_1	MC_2_2	286.495158920582	0	143.247579460291	10.326500944975	1.38354615785585	7.4637921448016	8.40671829491529e-14	1.61316464488687e-11	0.000	0.000	6.884	5.121	5.165	11.616	0.000	5.677	12.962	0.000	6.042	9.901	2.818	0.000	4.037	0.000	0.000	0.000	0.000	0.000	0.000	0.000	0.000	0.000	0.000	0.000	2.353
Pdensi_GG_92436_c0_g1	FC_3_1	MC_2_2	0	742.878132824159	371.439066412079	-12.315758569147	1.65100986908621	-7.45953055747839	8.683129039837e-14	1.66098187191189e-11	0.000	0.037	0.000	0.000	0.000	0.000	0.000	0.000	0.000	0.000	0.000	0.000	0.000	0.000	0.000	5.835	2.913	38.083	0.000	45.119	7.212	7.134	0.000	0.000	0.000	0.000	0.000
Pdensi_DN21885_c0_g1	FC_3_1	MC_2_2	254.605117780568	3.48717567536999	129.046146727969	5.99084970686452	0.803195307526257	7.45877080048638	8.73333733188686e-14	1.66536555415334e-11	0.650	2.225	0.721	6.368	8.909	4.816	0.727	0.228	0.060	0.133	0.098	0.000	1.775	9.798	0.647	0.193	0.057	0.000	0.000	0.000	0.000	0.000	0.000	0.000	0.000	0.000	0.000
Pdensi_DN25168_c3_g1	FC_3_1	MC_2_2	23.9302051903662	244.126463836795	134.028334513581	-3.34573056806133	0.448777872412306	-7.45520395218485	8.9728918221775e-14	1.70571598716851e-11	2.238	0.998	2.502	0.501	0.799	0.575	0.732	2.070	0.936	0.465	2.330	4.036	2.640	2.280	4.554	4.184	5.220	6.285	8.895	3.206	1.321	1.003	3.689	3.178	7.690	4.141	1.904
Pdensi_DN27693_c0_g1d368546	FC_3_1	MC_2_2	2770.83841874561	352.877224923267	1561.85782183444	2.97054229211088	0.398497591058572	7.45435445223122	9.03089093538727e-14	1.71140992474617e-11	27.828	67.575	28.188	61.602	89.947	65.591	51.526	33.228	27.151	23.215	15.772	13.197	21.900	103.955	29.219	9.455	9.821	3.908	0.000	0.000	0.000	0.000	0.000	0.000	0.000	0.000	0.000
Pdensi_DN15149_c1_g1	FC_3_1	MC_2_2	116.356109648972	794.195704916427	455.2759072827	-2.76898871850358	0.371589053987676	-7.4517499608463	9.21101739910927e-14	1.74014084430665e-11	5.147	4.466	5.167	3.144	2.597	3.299	2.445	5.246	3.937	2.805	6.474	10.948	4.642	5.891	11.249	12.731	16.725	21.455	16.200	8.687	4.932	2.971	14.086	6.648	18.666	11.371	8.486
Pdensi_DN24876_c11_g1	FC_3_1	MC_2_2	10.5563403121437	190.729205243316	100.64277277773	-4.17108317055812	0.560185302729154	-7.44589897349521	9.62864708458312e-14	1.81342491897638e-11	2.576	1.016	1.410	0.296	0.285	0.254	1.814	1.968	1.953	1.662	1.478	3.308	2.079	2.163	3.121	3.565	2.764	5.998	4.664	1.628	1.011	0.712	2.855	2.826	9.685	3.683	2.268
Pdensi_DN6021_c0_g1d100799	FC_3_1	MC_2_2	60.7095446429904	581.45794467463	321.08374465881	-3.25743941525574	0.437709011434717	-7.44202045230587	9.91568660117226e-14	1.86173880643118e-11	3.992	1.154	3.739	1.682	1.296	1.728	2.059	3.633	1.904	2.832	3.018	5.949	3.834	2.764	6.496	8.342	12.552	16.218	14.144	7.084	4.212	2.830	6.155	4.816	10.195	5.384	3.226
Pdensi_DN20832_c6_g1	FC_3_1	MC_2_2	163.726447739577	1569.16240816904	866.444427954309	-3.25966156398201	0.438530217911319	-7.43315153858153	1.06040298115482e-13	1.98365464185599e-11	9.668	6.991	8.307	3.374	3.499	5.769	6.050	8.462	4.981	4.247	10.758	18.037	12.894	8.560	19.819	23.393	33.957	42.916	31.012	16.766	7.641	4.462	23.502	10.071	29.551	16.924	9.329
Pdensi_DN23596_c3_g1	FC_3_1	MC_2_2	204.257157522637	1493.4301186239	848.84363807327	-2.86892190014628	0.385979872218168	-7.43282773699835	1.06300301189248e-13	1.98365464185599e-11	8.914	7.300	14.529	5.125	6.071	4.809	4.827	13.901	5.457	8.962	13.842	19.673	13.872	9.447	18.515	22.928	27.039	45.675	29.076	20.894	11.234	5.749	25.932	11.529	28.474	28.566	14.735
Pdensi_DN24338_c1_g1d553315	FC_3_1	MC_2_2	102.601874363262	640.838988479619	371.72043142144	-2.64126853330136	0.355715950781313	-7.42521814807556	1.12594187396937e-13	2.09469814303307e-11	6.470	4.515	7.576	1.843	2.876	3.233	2.626	6.991	3.552	4.253	5.866	9.739	6.107	4.227	11.567	14.304	12.018	15.425	17.007	8.179	5.001	2.322	10.137	9.375	21.429	7.606	5.122
Pdensi_DN25466_c3_g1	FC_3_1	MC_2_2	102.103426345153	1044.62209246929	573.36275940722	-3.35348834007676	0.452156284868656	-7.41665758566399	1.2011294819968e-13	2.22778486689746e-11	5.537	5.887	11.055	2.327	2.061	3.498	2.870	8.562	4.736	4.487	5.277	11.777	10.117	6.707	14.136	16.524	19.004	31.419	22.420	16.842	7.515	3.818	21.745	8.189	29.379	14.084	9.906
Pdensi_DN16594_c3_g1	FC_3_1	MC_2_2	234.663519862741	4.53657944569996	119.60004965422	5.74058308407817	0.774156725974075	7.41527250422728	1.21374981615923e-13	2.23758995564509e-11	0.000	0.000	0.000	3.496	4.898	9.536	5.105	1.347	2.171	0.865	0.582	0.109	0.410	2.761	1.338	0.083	0.101	0.113	0.512	0.321	0.395	0.140	6.095	13.547	0.000	0.310	3.321
Pdensi_DN36886_c0_g2	FC_3_1	MC_2_2	97.1305174607125	1907.26442631602	1002.19747188837	-4.29535528742181	0.579764439689443	-7.40879397453672	1.27453125110021e-13	2.34256540582487e-11	2.573	2.678	0.712	3.527	3.145	1.072	1.845	1.850	3.178	2.556	1.452	1.034	1.274	3.211	1.236	21.315	56.704	42.467	23.734	15.865	8.036	0.698	3.238	0.404	1.675	1.775	0.178
Pdensi_DN21362_c1_g1d417305	FC_3_1	MC_2_2	86.8911446393182	796.054758695345	441.472951667332	-3.19371331223663	0.431148934523767	-7.407447998832	1.28752943734179e-13	2.35934936324425e-11	3.302	3.402	5.348	1.611	2.272	2.830	1.660	4.363	3.721	3.498	5.157	7.334	4.282	4.236	8.040	12.251	18.549	20.126	18.558	10.444	4.909	1.956	12.966	8.682	22.020	7.327	4.655
Pdensi_DN47344_c0_g1d249493	FC_3_1	MC_2_2	1188.97258285123	9.20206989340737	599.087326372321	6.96637128329561	0.940560236873698	7.40661895983498	1.29560026335369e-13	2.36703064880555e-11	0.245	4.094	1.087	73.243	15.760	6.777	16.989	1.819	4.795	4.212	2.281	2.207	1.114	2.969	0.697	0.417	0.115	0.114	0.000	0.000	0.150	0.000	0.000	0.000	0.000	0.000	0.028
Pdensi_DN40535_c0_g1d91896	FC_3_1	MC_2_2	25.4458058284795	442.027665415206	233.736735621843	-4.11591611035487	0.556545595674046	-7.39546973751537	1.40909249437841e-13	2.56669352535716e-11	2.683	2.199	3.035	0.434	0.706	0.810	1.002	5.103	2.168	1.554	5.637	5.111	3.603	1.391	4.001	5.485	12.806	9.724	7.386	5.256	2.601	0.880	4.954	1.748	8.890	2.673	1.596
Pdensi_DN20875_c1_g4	FC_3_1	MC_2_2	231.459772818923	12.9565637581222	122.208168288523	4.12788156501994	0.558220795457802	7.39471119422312	1.41715947479635e-13	2.57370500927226e-11	1.149	2.955	2.156	7.282	3.836	6.899	12.770	6.325	7.833	6.944	4.358	2.370	1.120	4.975	1.601	0.386	0.310	0.176	2.066	6.826	3.502	0.656	0.351	1.155	2.360	6.462	45.740
Pdensi_DN22455_c2_g1	FC_3_1	MC_2_2	99.9151988474289	826.120270308351	463.01773457789	-3.04581095039192	0.411949449601793	-7.39365219042318	1.42849775432449e-13	2.58659826310489e-11	5.914	4.630	5.889	2.581	2.106	3.083	2.835	6.079	3.915	3.060	6.254	7.325	7.432	5.178	11.239	13.625	15.111	24.301	14.749	10.845	5.883	2.904	15.762	6.769	15.584	9.095	8.071
Pdensi_DN20126_c0_g2d536120	FC_3_1	MC_2_2	68.7849542526312	3530.28468218695	1799.53481821979	-5.68118277036208	0.76885067280793	-7.38918878696399	1.47727298119303e-13	2.66700220666804e-11	0.289	1.601	0.917	1.273	2.930	1.240	1.776	0.843	1.983	1.619	1.783	1.587	0.733	3.259	2.480	14.525	123.998	80.093	111.425	20.249	4.211	0.000	0.436	0.235	1.121	0.675	1.070
Pdensi_DN10509_c0_g1d103569	FC_3_1	MC_2_2	54.1111268508888	375.602404570378	214.856765710633	-2.7947182261966	0.37829068795849	-7.38775316220121	1.49330628290813e-13	2.68799535956746e-11	0.795	1.723	3.591	1.503	0.969	1.715	1.751	2.503	1.424	2.818	4.495	4.199	3.501	2.690	2.634	9.201	6.802	8.583	15.006	3.669	2.288	1.805	6.207	2.394	6.987	4.393	4.350
Pdensi_DN10039_c0_g1d266552	FC_3_1	MC_2_2	207.447897218321	1457.4125088471	832.430203032712	-2.81141308456027	0.380676400337149	-7.38530962799459	1.52099017116768e-13	2.72977474220068e-11	7.118	7.741	10.635	3.964	5.475	6.626	3.458	7.935	6.031	5.663	9.024	20.889	10.281	8.185	20.264	24.640	29.977	39.004	38.291	22.134	12.186	5.157	24.116	8.284	36.757	16.117	15.129
Pdensi_DN42718_c0_g1d444547	FC_3_1	MC_2_2	11.4402078889535	257.262391387162	134.351299638057	-4.49080275747641	0.608296960260466	-7.38258293375902	1.55247765316968e-13	2.77811550950344e-11	1.684	1.419	2.119	0.474	0.227	0.204	0.830	3.435	3.115	1.571	2.070	2.428	1.730	0.864	4.343	4.388	3.900	8.286	5.584	3.986	0.806	0.570	5.799	2.258	1.111	1.471	2.121
Pdensi_DN20935_c0_g1d189276	FC_3_1	MC_2_2	0	128.148406354918	64.074203177459	-9.78189103063767	1.3256524216455	-7.37892593180321	1.59571567875838e-13	2.84713936940103e-11	0.341	0.369	0.684	0.000	0.000	0.000	0.375	1.073	0.000	0.000	0.000	0.400	0.376	1.572	1.885	3.359	2.553	2.487	4.157	1.970	1.470	1.033	1.241	0.685	1.000	0.000	1.655
Pdensi_DN43664_c0_g1d37520	FC_3_1	MC_2_2	46.6580638828806	393.912399345939	220.28523161441	-3.07544679336034	0.416888651771003	-7.3771420265229	1.61723463390666e-13	2.87712170832706e-11	2.148	2.071	4.311	1.207	0.871	1.553	1.056	2.256	1.991	3.387	4.215	4.776	5.032	3.030	6.624	7.906	7.425	10.186	4.226	6.358	4.120	1.451	4.362	7.199	9.161	6.971	6.357
Pdensi_DN19856_c2_g1	FC_3_1	MC_2_2	66.6584118544444	792.596439324141	429.627425589293	-3.5701869787319	0.484605237714711	-7.36720675073199	1.7424015645691e-13	3.08711594675245e-11	3.897	3.048	3.863	1.230	1.369	2.530	2.299	4.345	2.684	3.226	4.903	7.450	5.514	3.428	10.021	12.449	19.059	19.211	18.431	7.575	4.024	1.694	10.190	7.112	22.740	8.090	5.523
Pdensi_DN28331_c0_g1	FC_3_1	MC_2_2	33.417571862637	467.701629590505	250.559600726571	-3.80710548666317	0.516779799695545	-7.36697813828265	1.74539093366152e-13	3.08711594675245e-11	4.122	2.407	3.819	1.201	0.386	1.028	2.448	5.527	1.135	1.500	4.389	5.218	3.856	4.389	5.425	10.506	8.491	11.475	7.383	5.501	1.825	0.962	12.807	6.377	5.125	5.706	5.004
Pdensi_DN27557_c4_g4	FC_3_1	MC_2_2	93.0731393041791	807.14736993696	450.110254620569	-3.11441876439416	0.422819754520953	-7.36583078508889	1.76047016140048e-13	3.10293503676474e-11	5.517	3.814	4.254	1.963	2.354	2.892	5.210	8.833	4.673	2.914	4.330	11.136	7.444	4.028	12.095	11.803	17.906	21.820	15.263	8.297	5.938	2.179	14.057	10.264	19.369	11.414	10.907
Pdensi_DN23471_c2_g1	FC_3_1	MC_2_2	155.362015832555	1215.08245350616	685.222234669358	-2.96601444740375	0.402688779420117	-7.36552543548616	1.76450477336878e-13	3.10293503676474e-11	7.501	5.678	7.876	2.827	4.255	4.962	4.677	9.315	4.159	4.125	7.699	12.363	9.515	8.765	17.924	19.682	26.743	31.473	27.191	10.800	4.724	4.008	19.059	10.861	42.647	13.602	10.767
Pdensi_DN6563_c0_g1	FC_3_1	MC_2_2	2253.29313360805	501.269485087367	1377.28130934771	2.16795320352204	0.294496730792202	7.36155269938042	1.81783221809141e-13	3.18752700517689e-11	11.730	32.360	13.222	59.104	59.405	57.650	48.845	39.475	29.269	30.573	32.798	20.670	24.968	60.072	27.272	10.930	13.972	7.635	13.205	25.483	15.430	57.992	69.790	33.974	3.028	3.744	1.660
Pdensi_DN24207_c0_g1d132746	FC_3_1	MC_2_2	21.2031998152606	295.33552212444	158.26936096985	-3.79880958750613	0.516338619633345	-7.35720599439895	1.87799431911446e-13	3.27420260990524e-11	3.036	1.770	2.016	0.740	0.425	0.510	1.818	2.569	0.604	0.825	1.625	2.617	2.733	1.618	5.461	6.284	3.918	9.014	5.700	2.981	2.008	1.601	5.868	2.285	7.019	3.806	2.429
Pdensi_DN6395_c0_g2	FC_3_1	MC_2_2	352.202599109359	0	176.101299554679	10.6243763179318	1.44587302913494	7.34807006137203	2.01089096381775e-13	3.49591388897786e-11	2.728	2.152	2.240	5.332	18.111	4.570	9.054	11.461	10.348	9.092	10.949	3.795	2.476	1.718	1.652	0.000	0.000	0.000	0.000	0.000	0.357	0.000	0.000	0.000	0.000	0.000	0.000
Pdensi_DN22723_c5_g3	FC_3_1	MC_2_2	24.1870622123028	282.028322536227	153.107692374265	-3.53892398850988	0.481688515777799	-7.34691376811311	2.02835630671942e-13	3.5162593804638e-11	1.501	1.071	1.033	0.503	0.622	0.732	0.885	2.269	0.718	1.172	1.683	3.541	3.493	1.312	1.829	4.875	4.951	8.321	4.429	2.730	1.748	1.137	3.613	0.643	10.428	3.505	2.405
Pdensi_DN19341_c3_g3	FC_3_1	MC_2_2	98.8645173154041	654.415005712104	376.639761513754	-2.72441612007101	0.370853799977391	-7.34633464787768	2.03715960809371e-13	3.52151604661434e-11	3.326	4.478	9.943	2.978	2.573	2.220	3.699	5.270	2.426	3.414	3.905	9.200	4.340	5.556	9.401	11.021	12.262	18.791	6.652	9.306	5.959	5.035	9.387	15.065	16.401	10.532	7.797
Pdensi_DN21143_c0_g1d64729	FC_3_1	MC_2_2	3175.75125519499	762.525634179101	1969.13844468705	2.05719541201306	0.280153040853661	7.34311291337236	2.08682329040876e-13	3.59717638429471e-11	36.721	70.297	30.170	74.352	74.142	97.873	50.489	44.047	50.977	41.648	43.017	42.809	43.890	80.318	62.617	19.366	18.312	12.341	12.153	20.650	14.711	65.034	206.185	217.381	14.995	21.342	26.582
Pdensi_GG_132345_c0_g1	FC_3_1	MC_2_2	281.592628143955	0.447618268877379	141.020123206416	9.33713964250849	1.2720584978791	7.34018102003664	2.13305158812562e-13	3.66650537912714e-11	0.009	3.237	1.557	5.905	10.371	5.898	3.820	2.180	7.394	1.006	2.775	1.954	0.000	4.634	0.547	0.000	0.020	0.000	0.000	0.000	0.000	4.213	0.406	7.989	0.000	3.325	0.000
Pdensi_DN7148_c0_g1d450924	FC_3_1	MC_2_2	48.0513975856371	454.701834967582	251.376616276609	-3.23900859248795	0.44135594650388	-7.33876731047845	2.15570013942365e-13	3.69502747774637e-11	2.669	3.752	5.431	0.899	1.463	1.365	1.200	3.759	2.039	1.418	3.434	5.514	5.643	2.320	4.086	8.097	7.918	13.289	7.874	8.222	5.887	2.909	9.258	3.976	16.876	6.152	4.332
Pdensi_DN24723_c4_g1	FC_3_1	MC_2_2	138.062392173988	1219.41806051465	678.740226344317	-3.14166765286145	0.428194219257153	-7.33701556810303	2.184092132208e-13	3.72495450629298e-11	5.256	4.785	8.294	3.001	2.864	4.796	4.696	9.408	4.565	4.873	7.433	14.722	9.287	7.876	16.337	18.589	28.251	31.107	24.661	12.967	5.147	3.701	15.314	13.744	34.319	12.022	8.998
Pdensi_DN38946_c0_g1d33837	FC_3_1	MC_2_2	16.6581806043042	212.613841585419	114.636011094862	-3.67018989592983	0.500234597027094	-7.33693734448168	2.18536850142228e-13	3.72495450629298e-11	0.396	0.856	2.668	0.501	0.359	0.432	0.330	2.587	0.584	0.931	1.501	2.918	0.992	1.485	2.987	3.286	4.723	5.594	2.641	2.067	0.992	1.054	3.640	2.990	4.180	1.778	2.620
Pdensi_DN22483_c6_g1	FC_3_1	MC_2_2	19.2285596771528	163.281231012911	91.2548953450321	-3.08110500682101	0.420028559558035	-7.33546549802	2.20952157606399e-13	3.75563276025071e-11	0.895	1.633	1.361	0.458	0.513	0.527	0.453	0.695	0.100	0.909	0.639	0.820	1.006	0.785	2.090	3.174	3.681	3.717	3.927	2.121	0.865	0.831	3.150	2.130	3.283	2.320	1.619
Pdensi_DN25460_c0_g1d138830	FC_3_1	MC_2_2	77.7622616383266	668.071682170499	372.916971904413	-3.1007972432662	0.422744231024619	-7.33492503434215	2.21845627861087e-13	3.76034501603093e-11	4.175	2.131	6.656	1.553	1.793	2.662	3.804	6.191	2.049	2.614	3.098	7.805	5.722	4.252	11.179	11.216	14.475	17.196	12.777	8.973	3.180	2.613	15.088	8.189	9.785	5.243	6.842
Pdensi_DN23173_c12_g1	FC_3_1	MC_2_2	74.1420038024877	528.905784693374	301.523894247931	-2.83234234535871	0.386262035695698	-7.33269667638284	2.25567083253861e-13	3.81283351446921e-11	3.741	3.742	5.559	1.579	1.719	2.434	3.139	5.999	1.749	2.543	4.373	8.831	6.385	3.931	7.560	10.820	9.362	14.125	7.219	9.869	6.138	2.958	6.839	7.241	8.624	5.794	5.014
Pdensi_GG_46241_c0_g1	FC_3_1	MC_2_2	0	137.81482478687	68.907412393435	-9.88523517513194	1.34880700653244	-7.32887294272386	2.32096295329257e-13	3.91236133626701e-11	0.000	0.000	0.000	0.000	0.000	0.000	0.000	0.000	0.000	0.000	0.000	0.000	0.000	0.000	0.000	2.773	3.579	2.580	0.000	2.665	0.465	0.491	1.510	0.000	2.214	2.225	0.112
Pdensi_DN25492_c1_g1	FC_3_1	MC_2_2	294.527324867999	1429.14403687532	861.835680871658	-2.27734918744862	0.310801396563293	-7.32734541295683	2.34756211812854e-13	3.94629719036699e-11	15.507	11.683	15.853	8.523	7.028	7.504	6.943	12.308	8.153	8.262	10.796	15.174	12.976	13.039	17.128	24.822	28.285	38.838	26.182	15.233	8.299	9.759	18.970	17.024	31.461	15.227	13.923
Pdensi_DN16135_c0_g1d469246	FC_3_1	MC_2_2	0.792368451487623	169.471261831386	85.131815141437	-7.73853127665771	1.05696935975805	-7.32143387621865	2.45335206572428e-13	4.11280209897147e-11	0.829	1.725	0.000	0.026	0.035	0.000	1.359	0.479	0.443	0.216	0.017	0.000	0.000	0.469	0.000	2.502	3.696	4.621	1.734	2.487	2.637	0.001	0.920	1.113	0.401	0.000	0.620
Pdensi_DN45099_c0_g1	FC_3_1	MC_2_2	34.7820098092733	447.569241379596	241.175625594435	-3.68283138938681	0.503104526244175	-7.32021120318723	2.47580982714518e-13	4.13045642394777e-11	2.298	1.246	2.076	0.872	0.839	0.998	0.763	2.897	0.548	1.631	1.451	2.977	2.041	1.327	2.298	7.204	6.661	14.858	8.138	7.190	7.604	1.398	5.885	16.181	4.075	5.938	4.451
Pdensi_DN25279_c7_g2	FC_3_1	MC_2_2	37.5510676180978	516.565782682656	277.058425150377	-3.78301995314682	0.516797256635818	-7.32012390656452	2.47742097173905e-13	4.13045642394777e-11	6.209	2.073	2.877	1.602	0.501	0.848	2.228	2.526	3.241	2.385	3.984	5.302	4.712	3.014	8.000	12.817	7.897	13.195	11.601	4.531	3.521	2.450	11.663	9.472	20.676	7.075	3.973
Pdensi_DN24207_c2_g1	FC_3_1	MC_2_2	116.970200820499	1129.72242645813	623.346313639314	-3.27041684988676	0.446857412732123	-7.31870336421447	2.50378366901852e-13	4.16303496640815e-11	7.723	7.553	11.165	1.978	4.013	3.143	4.817	9.499	5.182	6.068	6.574	11.334	8.740	7.356	16.693	21.357	17.264	34.411	19.206	15.015	10.553	6.792	18.806	7.603	12.300	15.061	13.479
Pdensi_DN24518_c7_g1	FC_3_1	MC_2_2	175.476165660963	1028.26135439588	601.868760028422	-2.54918198793744	0.34842691801879	-7.31626018572988	2.54977063511878e-13	4.22797700884737e-11	5.988	5.394	7.320	3.895	4.382	5.347	2.797	11.568	4.509	3.418	14.656	11.619	8.161	9.206	11.562	17.519	21.966	26.569	17.025	13.403	7.714	3.547	12.966	13.734	24.063	10.341	10.003
Pdensi_GG_103090_c0_g1	FC_3_1	MC_2_2	67.2658514081833	496.368150444748	281.817000926465	-2.88371532024744	0.394191016926781	-7.31552774269099	2.56371804861767e-13	4.23958371394848e-11	6.220	2.248	2.378	2.244	1.082	1.922	2.616	1.866	1.414	2.452	2.237	1.393	2.622	1.367	1.970	11.148	11.423	9.742	8.532	6.168	5.968	2.247	8.647	10.722	0.000	1.332	0.718
Pdensi_DN25168_c11_g1	FC_3_1	MC_2_2	129.464446039838	989.98859598142	559.726521010629	-2.93331754960936	0.401034120967361	-7.31438397943225	2.58564797101264e-13	4.26429256322061e-11	6.691	2.724	6.345	2.492	3.573	3.982	4.708	7.613	3.913	3.062	7.041	11.434	7.864	7.530	17.152	15.393	23.901	24.036	24.829	8.841	3.364	2.698	16.168	13.122	38.286	11.011	10.123
Pdensi_DN25134_c0_g1	FC_3_1	MC_2_2	81.0274809517783	631.959220555206	356.493350753492	-2.96098089493193	0.404840997413407	-7.31393538166862	2.59429936738318e-13	4.26702807808865e-11	7.624	4.600	7.685	1.786	2.113	2.373	2.867	5.916	2.397	3.215	4.128	8.168	7.408	5.191	11.089	11.814	10.096	18.933	12.483	9.494	4.852	3.090	11.381	5.334	14.376	9.027	9.494
Pdensi_DN9620_c0_g1d454075	FC_3_1	MC_2_2	59.3196253317849	639.777439728461	349.548532530123	-3.42860357775937	0.469029644539482	-7.30999333981491	2.67155626845089e-13	4.38228588863285e-11	1.962	1.550	4.426	1.081	1.761	1.764	0.671	4.357	2.917	2.911	3.295	5.591	2.953	3.023	9.895	11.137	10.027	20.063	11.718	6.322	5.095	0.976	13.062	12.659	11.321	9.266	5.806
Pdensi_DN9746_c1_g1	FC_3_1	MC_2_2	62.2058115742216	352.569353230288	207.387582402255	-2.50179740490252	0.342332538132247	-7.30809118686828	2.70963895395465e-13	4.43283856861305e-11	1.992	3.786	4.068	2.021	1.265	1.591	0.855	3.141	3.215	1.554	1.961	5.774	2.999	1.993	8.631	7.283	8.196	7.361	11.913	5.954	3.285	2.918	6.493	4.691	11.003	5.597	4.476
Pdensi_DN14647_c0_g1d108183	FC_3_1	MC_2_2	74.5212155745647	426.612825767555	250.56702067106	-2.51426380073197	0.344210889999446	-7.30442840067033	2.78447892873031e-13	4.54309328101744e-11	3.536	3.832	4.968	1.784	1.721	2.289	5.063	3.340	1.266	3.473	3.556	7.060	4.682	4.078	7.432	8.557	8.327	10.750	10.962	7.763	1.017	1.607	7.297	5.685	7.262	7.957	4.296
Pdensi_DN17842_c0_g1	FC_3_1	MC_2_2	1198.76656028901	92.6288351160459	645.697697702528	3.68035716183744	0.50397978760189	7.30258881878943	2.82282843055401e-13	4.59338169762229e-11	8.287	25.043	7.236	22.836	37.429	33.146	14.177	11.577	12.562	9.639	5.243	7.983	14.278	31.671	27.770	3.482	1.939	0.842	0.521	1.136	1.267	0.138	0.000	0.000	0.000	0.069	0.000
Pdensi_DN21825_c8_g2	FC_3_1	MC_2_2	98.2761741742953	812.844102304684	455.56013823949	-3.04615187463857	0.41720402319939	-7.30134827387019	2.84898228610365e-13	4.62361032128539e-11	4.876	4.695	5.288	1.994	2.373	3.233	3.029	6.552	3.227	4.864	5.180	8.490	5.544	4.974	8.430	13.881	15.144	23.251	13.805	10.493	3.231	2.170	15.388	10.657	19.822	9.029	7.141
Pdensi_DN24197_c3_g2	FC_3_1	MC_2_2	53.4034857990637	298.099295051586	175.751390425325	-2.47740943240779	0.339395957786114	-7.29946652449242	2.88910932281444e-13	4.66891571927489e-11	3.428	3.942	6.927	1.610	1.245	1.315	2.557	3.449	1.304	1.859	2.061	3.914	3.897	2.754	5.306	5.755	6.308	7.203	5.642	3.791	2.295	1.734	5.561	4.548	4.612	3.705	4.148
Pdensi_DN38126_c2_g1	FC_3_1	MC_2_2	150.445653545907	836.140582629574	493.29311808774	-2.47226860177253	0.338698361340106	-7.29932259486188	2.8922012780615e-13	4.66891571927489e-11	10.547	6.670	7.057	3.700	4.270	3.801	3.557	10.456	3.007	7.967	2.582	7.836	6.116	10.813	12.190	13.644	17.890	22.075	20.446	17.260	10.097	4.245	20.658	7.659	24.128	13.487	10.613
Pdensi_DN2314_c0_g1d259834	FC_3_1	MC_2_2	0	6412.31611918423	3206.15805959211	-28.4995964528836	3.90677694669662	-7.29491262023072	2.98852970257446e-13	4.81169052719779e-11	0.000	0.000	0.000	0.000	0.000	0.000	0.115	0.000	0.000	0.000	0.000	0.000	0.000	0.000	0.000	0.000	119.369	275.177	1.384	0.000	0.743	0.000	0.000	0.209	0.000	0.000	0.000
Pdensi_DN21014_c0_g3	FC_3_1	MC_2_2	39.8679162457772	563.473377010589	301.670646628183	-3.81834259793674	0.523488206303596	-7.29403748156706	3.00801695355393e-13	4.83032111902143e-11	1.799	2.085	4.060	0.692	1.029	1.362	1.071	3.004	1.077	1.836	3.262	5.725	4.247	2.075	5.630	8.493	9.925	17.659	9.772	5.594	2.503	1.242	8.063	3.946	10.974	7.840	4.358
Pdensi_DN26362_c2_g1	FC_3_1	MC_2_2	60.5356046314868	550.402744954738	305.469174793113	-3.18231181299543	0.436347851869694	-7.29306171523392	3.02989211736676e-13	4.85267839616369e-11	4.196	3.057	3.625	1.395	1.247	2.035	3.026	3.168	2.069	1.742	3.390	5.942	4.272	3.581	8.584	9.680	10.184	15.563	8.637	6.920	3.283	2.587	9.300	3.506	10.450	4.771	5.401
Pdensi_DN5414_c0_g1	FC_3_1	MC_2_2	169.092224126546	1109.2193093415	639.155766734025	-2.71298265028491	0.372126144435549	-7.29049192283988	3.08825322700265e-13	4.93320157499814e-11	4.406	5.846	12.050	6.259	3.721	3.364	4.097	4.233	5.073	3.795	5.142	5.245	3.409	3.901	4.348	18.996	24.902	27.373	24.967	10.673	25.805	22.804	1.051	0.480	2.333	3.810	3.506
Pdensi_DN16091_c0_g1	FC_3_1	MC_2_2	50.202087083415	452.647248878437	251.424667980926	-3.16961295201231	0.434904079985862	-7.2880736187054	3.14418163405833e-13	4.99638300760087e-11	1.986	2.124	2.979	1.050	1.164	1.680	1.282	3.292	2.158	2.221	2.677	4.178	4.243	3.204	4.984	7.859	8.966	12.299	9.051	6.703	4.942	1.257	10.122	6.375	12.545	6.519	4.203
Pdensi_DN4105_c0_g1d99849	FC_3_1	MC_2_2	61.1769890925595	572.807260479354	316.992124785957	-3.22919101177951	0.443115110900985	-7.28747662252728	3.15814082246234e-13	4.99817043750017e-11	3.224	2.620	5.258	2.032	0.982	1.738	1.331	10.151	1.444	3.333	5.568	4.729	3.992	3.719	8.011	19.149	9.912	9.295	16.110	6.043	1.739	0.610	4.885	0.809	5.903	5.443	1.470
Pdensi_DN25211_c1_g1	FC_3_1	MC_2_2	73.1264859421452	744.018310596401	408.572398269273	-3.34507188024697	0.459026011959032	-7.28732532165413	3.16168825301956e-13	4.99817043750017e-11	5.202	4.083	4.636	1.617	1.443	2.561	2.094	4.573	2.207	3.275	3.988	8.141	5.190	3.985	10.421	12.156	14.109	21.509	16.400	7.973	4.062	1.761	8.269	4.945	15.486	7.439	5.868
Pdensi_GG_127404_c0_g1	FC_3_1	MC_2_2	0	505.997384966451	252.998692483226	-11.7616122706144	1.6140796364017	-7.28688473936442	3.1720405391094e-13	5.0015784428164e-11	0.301	5.115	1.686	0.000	0.000	0.000	2.631	1.318	3.741	6.111	0.000	0.000	1.328	0.861	3.114	6.842	1.879	23.634	0.000	18.455	16.137	7.210	0.000	0.000	0.000	0.000	0.000
Pdensi_DN29894_c0_g1d142962	FC_3_1	MC_2_2	24.9920819955441	290.350039320728	157.671060658136	-3.53384285640591	0.485015486735424	-7.28604127713889	3.19195218247004e-13	5.01446732271898e-11	1.573	0.283	1.658	0.553	0.634	0.762	1.454	1.918	1.236	1.438	1.657	1.857	1.558	1.513	1.712	4.947	4.976	8.722	7.638	2.944	0.751	1.063	3.646	2.644	6.351	1.472	1.859
Pdensi_DN20377_c0_g1d16768	FC_3_1	MC_2_2	514.478375915329	2762.57360312752	1638.52598952143	-2.4253785790861	0.332894373485824	-7.28573016626663	3.19932753545598e-13	5.01446732271898e-11	22.922	25.507	43.541	17.394	10.061	12.814	47.046	88.408	156.343	79.706	92.784	101.501	17.095	5.896	9.100	78.691	64.012	39.866	33.669	4.085	21.325	0.077	0.085	0.000	0.054	0.000	0.000
Pdensi_DN21781_c1_g2	FC_3_1	MC_2_2	74.2580028222825	318.256879822164	196.257441322223	-2.10369683202721	0.288751316572878	-7.28549693554818	3.20486759617247e-13	5.01446732271898e-11	7.639	4.731	5.915	2.198	1.922	1.725	3.071	3.013	2.573	1.577	1.638	1.947	0.999	1.952	2.519	8.999	6.508	5.525	5.232	3.075	1.856	2.562	2.204	0.404	6.202	3.415	1.857
Pdensi_DN16441_c0_g1	FC_3_1	MC_2_2	6553.20821809397	1062.89660734708	3808.05241272053	2.62284520783703	0.360097499341481	7.28370847515877	3.24766419530598e-13	5.06843265631115e-11	112.713	123.086	59.085	129.010	180.169	199.394	105.844	104.890	92.743	90.074	108.255	80.825	106.734	165.782	148.675	32.959	23.987	13.730	18.657	24.864	23.446	138.085	215.353	252.030	39.903	68.021	56.264
Pdensi_DN21092_c6_g2	FC_3_1	MC_2_2	113.815845096592	1367.64397746356	740.729911280074	-3.58618436691003	0.492420870840678	-7.28276273259411	3.27052151694319e-13	5.07722352942485e-11	8.020	8.017	13.907	3.270	1.837	3.723	5.032	10.668	4.266	8.526	9.873	18.821	14.254	8.278	20.532	23.603	20.027	44.455	32.944	20.348	7.947	5.167	21.727	14.581	20.913	18.710	13.310
Pdensi_DN19437_c12_g1	FC_3_1	MC_2_2	101.691160249561	962.196586423777	531.943873336669	-3.24046929200339	0.44497002049057	-7.28244408113347	3.27825842020516e-13	5.07722352942485e-11	6.845	4.909	9.293	2.059	2.509	3.307	3.735	7.401	4.635	4.388	6.119	9.727	6.579	5.794	11.915	13.718	20.499	27.180	20.279	9.805	4.275	3.841	12.792	8.294	21.464	10.554	7.863
Pdensi_DN2625_c0_g1d99154	FC_3_1	MC_2_2	19.4218333955385	236.920343295814	128.171088345676	-3.60429134407525	0.494999484302555	-7.28140424055922	3.30363114742026e-13	5.10356648725903e-11	1.005	1.089	0.862	0.364	0.523	0.627	1.596	0.904	1.362	1.186	1.090	2.709	1.759	1.658	3.683	5.018	3.718	6.675	5.404	2.664	1.648	0.219	3.339	0.867	7.511	2.582	2.945
Pdensi_DN16817_c1_g2	FC_3_1	MC_2_2	189.922597271672	1224.75970609605	707.341151683861	-2.68765163119823	0.369353163125424	-7.27664441386026	3.42225737561371e-13	5.27347392215465e-11	7.908	4.390	8.426	3.720	5.825	5.253	4.204	13.352	3.597	5.421	9.305	11.244	10.735	8.451	17.387	19.625	28.725	30.090	18.835	11.011	5.702	3.812	21.537	15.131	39.480	16.972	14.162
Pdensi_DN19105_c1_g1d285780	FC_3_1	MC_2_2	111.731322839036	941.147658275509	526.439490557272	-3.07321801247422	0.422402076876011	-7.27557505209972	3.44947848881948e-13	5.29092704426741e-11	9.021	4.716	7.818	1.926	2.550	4.119	2.523	9.078	5.016	5.414	7.678	11.156	7.694	6.004	15.204	17.968	21.140	21.661	17.464	17.631	2.747	6.360	17.961	19.944	22.388	10.809	3.792
Pdensi_DN17733_c2_g2	FC_3_1	MC_2_2	35.0939558346554	395.906180205413	215.500068020034	-3.492636014668	0.480067412893383	-7.27530326130191	3.45643087489171e-13	5.29092704426741e-11	1.489	1.932	3.910	0.508	1.221	0.998	1.126	2.834	1.038	1.753	2.375	4.259	3.542	2.006	5.964	7.532	7.550	10.490	10.394	4.234	2.792	1.323	4.536	4.803	8.779	4.932	2.225
Pdensi_DN13055_c0_g1d271282	FC_3_1	MC_2_2	24.4448991685885	258.163542982978	141.304221075783	-3.39720862232597	0.466958721966824	-7.2751797161363	3.45959569764949e-13	5.29092704426741e-11	1.076	1.073	1.701	0.519	0.519	0.859	1.034	2.128	0.817	0.960	3.359	2.205	1.207	1.581	2.430	4.702	6.066	5.842	5.342	3.413	2.062	0.000	4.275	2.916	8.922	1.206	2.859
Pdensi_DN15319_c0_g1d525719	FC_3_1	MC_2_2	47.9766482305266	338.683302599299	193.329975414913	-2.8181681836205	0.387645097043792	-7.26996989027346	3.59567636296754e-13	5.47300942909316e-11	4.318	1.700	3.194	1.659	0.953	1.143	0.727	2.744	1.240	1.542	3.144	6.789	3.499	2.569	6.387	6.451	7.730	7.690	7.248	3.946	2.439	1.794	5.289	2.370	5.293	3.676	3.971
Pdensi_GG_117861_c0_g1	FC_3_1	MC_2_2	1325.46654586133	325.749130494498	825.607838177914	2.01857802910249	0.277661065473562	7.26993547208255	3.59659261740443e-13	5.47300942909316e-11	15.012	36.171	13.083	32.393	40.803	30.753	42.762	34.270	30.473	30.065	39.653	16.156	22.552	45.339	32.253	10.304	6.103	5.329	7.819	4.329	3.357	4.798	1.152	0.064	0.291	0.176	0.038
Pdensi_DN22943_c15_g1	FC_3_1	MC_2_2	53.4990541412503	433.918987431521	243.709020786386	-3.01790218836626	0.415176535951631	-7.26896133821459	3.62262055034692e-13	5.48788709657049e-11	3.591	2.943	3.739	1.345	0.972	1.819	2.642	3.912	0.952	0.944	4.360	4.635	6.349	4.607	4.213	8.327	9.314	10.379	6.363	3.273	2.680	1.213	9.394	1.605	12.174	10.346	5.484
Pdensi_DN21385_c0_g2	FC_3_1	MC_2_2	751.507979845588	0.895236537754759	376.201608191671	9.83726983548519	1.35338589713905	7.26863628199498	3.63134683665783e-13	5.48788709657049e-11	0.037	2.685	0.743	16.408	39.627	4.354	10.201	10.983	10.930	7.255	5.749	5.704	1.638	6.004	0.164	0.000	0.060	0.000	0.000	0.000	0.000	0.000	0.000	0.000	0.028	0.000	0.000
Pdensi_DN12761_c0_g1d105934	FC_3_1	MC_2_2	30.9807135914883	329.266134114418	180.123423852953	-3.40618575116601	0.468618944807383	-7.2685617790507	3.63334980910585e-13	5.48788709657049e-11	2.277	2.470	3.656	0.576	1.108	0.742	2.521	2.870	1.356	1.077	1.438	2.559	4.298	1.052	5.819	6.526	5.377	9.444	6.794	5.363	0.655	0.692	4.443	1.374	7.741	4.604	4.686
Pdensi_DN24132_c0_g1	FC_3_1	MC_2_2	0	232.869887887426	116.434943943713	-10.6414452569624	1.46439883956119	-7.26676706473704	3.68192896698526e-13	5.54753055541747e-11	0.000	2.584	0.399	0.000	0.000	0.000	0.438	0.417	0.000	0.470	1.498	0.000	0.438	2.293	0.878	2.138	7.652	4.826	0.441	2.293	1.144	0.602	8.191	0.000	2.329	1.790	0.967
Pdensi_DN25553_c1_g1d139078	FC_3_1	MC_2_2	163.935639237547	1357.25126303702	760.593451137284	-3.04835824887153	0.419554290078978	-7.26570630060225	3.71094095286492e-13	5.57747113016676e-11	8.659	5.914	10.385	3.275	3.680	5.678	5.544	9.068	5.098	5.759	8.354	12.835	9.935	7.742	17.377	21.688	28.610	36.681	29.909	16.391	7.283	4.866	19.087	12.748	22.569	12.514	8.541
Pdensi_DN19256_c0_g1d357790	FC_3_1	MC_2_2	204.392433341874	1.22520001016195	102.808816676018	7.14106594462427	0.983329709503458	7.26212772339628	3.81048125328922e-13	5.71300679501133e-11	0.279	1.814	0.721	3.196	5.783	6.820	1.895	0.689	0.734	0.292	0.140	0.275	0.783	4.049	3.527	0.063	0.038	0.000	0.158	0.122	0.000	0.000	0.043	0.000	0.000	0.065	0.126
Pdensi_DN23535_c2_g1	FC_3_1	MC_2_2	54.6536473003513	551.506676519975	303.080161910163	-3.33258303580712	0.458962434411753	-7.26112375641037	3.83887508629295e-13	5.74147050589907e-11	3.096	2.042	4.626	1.098	1.203	1.913	1.851	4.390	2.416	2.344	3.579	6.648	4.531	2.859	7.388	9.737	9.855	15.923	11.487	7.255	3.995	1.493	8.585	3.097	8.943	5.409	5.457
Pdensi_DN21608_c3_g3	FC_3_1	MC_2_2	43.9715363107687	465.703399190756	254.837467750762	-3.40200750656956	0.468704083594586	-7.25832700342373	3.91907195797452e-13	5.83282170603813e-11	2.462	0.844	2.602	1.048	0.947	1.421	2.450	2.999	3.543	2.733	2.876	5.014	3.454	3.305	4.547	7.895	7.821	14.238	8.501	5.733	1.492	2.277	5.381	2.478	5.067	4.600	2.823
Pdensi_DN18900_c1_g1d356405	FC_3_1	MC_2_2	43.0307076765992	373.591678972	208.311193324299	-3.11509900706937	0.42938444930779	-7.25480164009482	4.02250890625155e-13	5.97220233499698e-11	2.405	2.491	3.023	1.195	1.199	0.978	1.466	3.178	1.173	2.281	3.896	3.224	4.797	2.588	5.821	5.454	9.398	8.989	9.724	3.919	2.598	1.579	4.069	4.302	7.386	2.701	1.408
Pdensi_DN23248_c0_g1d547483	FC_3_1	MC_2_2	39.3018157072536	374.866795754472	207.084305730863	-3.25437577604067	0.4488092882019	-7.25113285662811	4.13300022692019e-13	6.12135453511886e-11	2.747	2.820	4.357	1.495	0.575	1.026	0.523	2.753	1.127	2.248	2.728	2.883	3.155	1.916	1.794	8.474	7.958	7.991	4.039	5.750	5.293	1.796	2.962	2.873	11.527	3.187	4.798
Pdensi_DN21190_c2_g1	FC_3_1	MC_2_2	140.710400276057	784.03654299798	462.373471637018	-2.4760064186658	0.341592964154042	-7.24841164336523	4.21687373094478e-13	6.23045646334095e-11	12.226	5.080	7.153	3.058	3.712	4.162	7.184	9.351	3.405	3.614	8.482	10.138	9.656	8.658	11.708	14.497	15.076	21.013	16.502	10.117	5.748	7.874	23.995	7.089	12.808	17.924	15.847
Pdensi_DN22928_c0_g1d128028	FC_3_1	MC_2_2	136.934912067624	965.371740739787	551.153326403705	-2.81592068921118	0.388515664745596	-7.247894859156	4.2329898953879e-13	6.23916126585665e-11	7.556	5.554	9.819	3.701	3.085	3.862	5.319	6.870	5.797	6.258	7.625	13.119	10.347	6.121	15.479	15.116	18.692	28.037	16.553	12.698	4.842	3.830	12.415	8.684	18.068	9.021	9.802
Pdensi_DN5130_c0_g1d261798	FC_3_1	MC_2_2	36.9531901135969	515.170408404258	276.061799258927	-3.79882219715286	0.524164006897366	-7.24739231836781	4.24871987045198e-13	6.24725627023735e-11	6.538	3.984	7.382	1.030	0.996	0.881	1.349	3.431	1.464	3.862	4.619	2.397	4.047	5.185	4.512	6.228	9.613	16.861	12.253	8.010	4.703	2.472	8.419	4.102	23.339	7.360	4.473
Pdensi_DN11751_c1_g1	FC_3_1	MC_2_2	34.1656907174558	518.889239299545	276.5274650085	-3.92263549065224	0.541487168990017	-7.24418917990014	4.35033842921503e-13	6.38129810791178e-11	2.198	1.419	4.145	0.708	0.571	1.343	2.199	3.167	1.674	2.060	2.202	6.358	4.236	2.659	7.228	8.417	9.978	14.914	8.697	6.317	2.658	1.201	8.684	4.865	16.341	5.708	3.929
Pdensi_DN23114_c10_g1	FC_3_1	MC_2_2	438.044530711235	3535.68587738757	1986.8652040494	-3.01239630999996	0.415951858900588	-7.24217537568433	4.41544362612328e-13	6.4612658395604e-11	21.043	18.157	30.178	6.690	12.379	14.757	12.208	30.807	15.498	20.711	28.190	46.254	40.278	21.628	48.625	61.016	73.970	92.362	80.814	40.722	20.543	9.840	55.504	37.590	99.628	39.733	39.246
Pdensi_DN24231_c2_g2	FC_3_1	MC_2_2	38.3400802712243	375.275218854605	206.807649562915	-3.28836550519801	0.454134508421261	-7.24095052064989	4.45550944619258e-13	6.50429765349563e-11	2.029	1.725	1.843	1.174	0.756	1.057	1.477	2.135	1.021	1.281	1.833	3.700	2.855	2.629	4.983	6.287	6.862	10.953	8.517	3.927	0.597	1.618	6.186	2.308	7.981	3.261	3.188
Pdensi_DN14839_c1_g2	FC_3_1	MC_2_2	25.6164793921531	278.957713182903	152.287096287528	-3.44120956895301	0.475474132050465	-7.23742752126791	4.57274970505923e-13	6.62895565683762e-11	1.315	1.828	2.399	0.733	0.568	0.690	1.249	1.456	0.508	0.878	1.730	2.274	1.719	1.392	2.893	4.130	6.184	7.517	5.221	4.692	3.264	0.503	4.747	1.192	6.798	3.381	2.839
Pdensi_DN1973_c0_g1d98763	FC_3_1	MC_2_2	29.2892130731733	379.150954014532	204.220083543853	-3.69138793501419	0.510057743960703	-7.23719613851916	4.58055491686423e-13	6.62895565683762e-11	2.775	3.310	6.128	0.351	1.013	0.901	1.533	2.913	1.324	2.297	2.447	4.243	3.381	5.763	5.849	7.705	7.732	9.130	9.220	5.459	2.795	2.529	5.740	3.906	7.354	6.549	3.028
Pdensi_DN23383_c2_g1	FC_3_1	MC_2_2	103.443541562632	786.389565681629	444.91655362213	-2.924490732006	0.404097960364419	-7.23708362538793	4.58435503709457e-13	6.62895565683762e-11	5.049	3.633	5.039	1.960	2.676	3.384	3.660	5.980	4.084	3.451	7.454	10.392	7.966	4.714	12.705	14.395	14.591	21.754	14.211	9.325	4.309	1.917	11.782	7.434	18.531	9.846	5.391
Pdensi_DN16494_c0_g2d55774	FC_3_1	MC_2_2	9.50450168045544	131.015801532318	70.2601516063867	-3.77947633475332	0.52237499387075	-7.23517851945352	4.64917176978158e-13	6.70678748377876e-11	0.945	0.347	2.288	0.271	0.259	0.234	0.532	0.727	0.632	1.076	0.946	1.135	0.596	0.691	2.065	2.360	2.666	3.430	2.256	0.786	1.629	1.018	2.560	1.737	3.134	1.378	1.784
Pdensi_DN23535_c2_g3	FC_3_1	MC_2_2	29.0285256643716	501.171033175276	265.099779419824	-4.10805634485902	0.568115969618189	-7.23101719464056	4.79389643351111e-13	6.89925363842645e-11	2.201	3.397	4.954	0.788	0.508	0.938	1.098	4.099	1.114	1.537	3.145	5.568	2.080	1.852	5.678	9.008	6.188	17.168	5.060	4.678	4.801	0.638	4.002	1.900	3.834	2.877	2.650
Pdensi_DN25268_c2_g7	FC_3_1	MC_2_2	51.1378665663711	633.383251659345	342.260559112858	-3.62866731216718	0.501886619810158	-7.2300538985075	4.82802382360301e-13	6.93201980564892e-11	5.415	3.611	5.926	1.299	1.015	1.644	2.354	4.053	0.620	2.554	4.088	5.614	5.146	3.667	7.647	9.997	9.875	20.757	12.192	9.601	3.937	2.411	10.377	6.728	11.609	7.506	5.323
Pdensi_DN431_c0_g1d258636	FC_3_1	MC_2_2	102.582153882659	832.588948767463	467.585551325061	-3.01915689593818	0.417631768493611	-7.22923188249836	4.85733452630706e-13	6.95773263215453e-11	6.792	2.376	7.019	3.109	2.910	2.070	1.654	6.157	3.907	1.802	7.406	13.014	4.049	5.269	5.430	12.009	16.679	24.440	14.998	8.570	4.617	2.586	16.096	6.230	19.488	6.523	9.556
Pdensi_DN25694_c5_g1	FC_3_1	MC_2_2	855.029901163891	5821.73596265121	3338.38293190755	-2.76713670142292	0.382799603320122	-7.22868225939321	4.87702988159249e-13	6.96958408441816e-11	47.383	31.948	63.261	16.936	18.657	30.281	32.626	58.316	30.245	33.633	49.252	77.435	56.726	41.232	83.840	99.038	125.241	149.734	122.063	77.999	44.328	29.213	118.724	78.133	154.729	67.087	59.922
Pdensi_DN44178_c0_g1d37858	FC_3_1	MC_2_2	0	127.292814183222	63.6464070916111	-9.77333298861025	1.35252745636307	-7.22597751537748	4.9751006257022e-13	7.09312185235921e-11	0.167	0.000	0.334	0.000	0.000	0.000	0.371	0.000	0.000	0.000	0.000	0.197	0.186	0.386	0.186	3.887	2.157	2.446	4.984	3.869	1.678	0.000	0.000	0.000	0.000	0.188	0.000
Pdensi_GG_134937_c0_g1	FC_3_1	MC_2_2	207.799903365633	2095.27969922339	1151.53980129451	-3.33349678282673	0.46140694274428	-7.22463507592735	5.02449228709777e-13	7.14684251400917e-11	4.040	5.427	5.624	6.265	5.872	4.238	10.684	5.240	8.595	8.812	3.588	6.028	6.360	3.755	4.143	24.489	64.901	43.085	55.870	41.496	24.922	19.674	11.671	10.034	6.997	3.465	7.934
Pdensi_DN9551_c0_g1d48400	FC_3_1	MC_2_2	20.9549850371505	221.261399325659	121.108192181405	-3.39736690129974	0.47031683125696	-7.22357074106833	5.0639936792089e-13	7.18473340031149e-11	2.573	3.715	4.310	0.308	0.708	0.597	1.014	2.609	0.435	1.727	2.234	4.824	3.233	1.248	4.505	5.338	4.127	5.008	2.242	4.023	3.314	1.391	4.999	3.353	7.821	2.455	3.936
Pdensi_DN42853_c0_g1d36829	FC_3_1	MC_2_2	0	417.288357034981	208.644178517491	-11.4832626221148	1.58978611387376	-7.22314940475489	5.07971512797454e-13	7.18473340031149e-11	0.000	0.000	1.405	0.000	0.000	0.000	0.000	0.000	0.000	0.000	0.000	0.393	0.000	0.000	0.000	1.495	9.654	14.743	46.936	0.000	43.846	0.000	0.000	0.000	0.000	0.000	0.000
Pdensi_DN22491_c9_g1	FC_3_1	MC_2_2	1118.4702835425	8375.82379116072	4747.14703735161	-2.90449596339346	0.40211938893781	-7.22296920590084	5.08645356342008e-13	7.18473340031149e-11	53.809	44.809	68.248	22.955	25.425	37.983	30.565	64.798	36.397	36.299	63.478	102.040	68.840	55.222	120.422	122.958	182.376	229.545	153.627	104.616	49.103	33.860	132.983	83.854	218.758	102.623	79.164
Pdensi_DN15429_c0_g1	FC_3_1	MC_2_2	311.632962925424	39.1518861051316	175.392424515278	2.98391341238364	0.413173487407402	7.2219382494923	5.12517468084696e-13	7.22270864203146e-11	1.816	3.497	1.019	9.775	7.064	7.567	8.465	6.575	11.518	6.690	6.108	7.098	2.701	7.277	3.411	0.943	1.085	0.542	1.104	1.863	0.616	2.423	7.272	13.374	0.093	0.067	0.000
Pdensi_DN18621_c0_g3	FC_3_1	MC_2_2	492.298676912624	86.4794460377721	289.389061475198	2.51029934204518	0.347665358184296	7.22044714249179	5.18169082958184e-13	7.2813120689767e-11	2.960	5.074	3.171	15.802	12.736	10.212	13.716	13.492	15.040	11.164	15.515	13.439	4.521	10.334	6.428	1.826	2.354	1.434	1.146	2.670	1.617	1.655	1.001	0.731	1.151	1.553	1.221
Pdensi_DN24381_c0_g1d304722	FC_3_1	MC_2_2	0	230.730908166164	115.365454083082	-10.6274202602484	1.4718984593578	-7.2202129112121	5.19062412940605e-13	7.2813120689767e-11	0.167	0.181	0.836	0.000	0.000	0.000	0.185	0.000	0.198	0.000	0.000	0.000	0.186	0.193	0.000	1.944	5.392	7.136	5.906	0.967	0.479	0.254	0.612	1.678	0.000	0.000	0.202
Pdensi_DN44769_c0_g1d322761	FC_3_1	MC_2_2	0	254.173727366421	127.086863683211	-10.7670109318099	1.49145687690631	-7.21912319325226	5.23238387719027e-13	7.31027122336636e-11	0.000	0.000	1.730	0.000	0.000	0.000	0.000	0.095	0.000	0.107	0.000	0.000	0.000	0.000	0.102	2.621	3.468	9.993	3.657	1.695	1.959	0.555	0.783	0.184	0.828	0.205	0.110
Pdensi_DN21602_c1_g1	FC_3_1	MC_2_2	146.832643559979	1101.60575091563	624.219197237805	-2.90588133243381	0.402529643133166	-7.21904928495534	5.23522807658199e-13	7.31027122336636e-11	6.843	6.295	8.407	3.336	3.384	4.668	3.994	8.332	4.603	4.787	7.541	10.762	7.924	6.078	14.868	16.911	22.955	30.627	20.445	14.913	6.860	4.048	17.045	12.321	24.451	12.614	9.371
Pdensi_DN21179_c7_g1	FC_3_1	MC_2_2	100.816676020927	911.82877300035	506.322724510639	-3.17566675041388	0.439978471998009	-7.21777757896357	5.28440533858797e-13	7.36209356543326e-11	4.551	3.861	6.723	1.432	3.598	2.823	4.424	8.648	3.135	5.952	9.013	9.376	7.598	6.147	10.893	18.862	16.286	24.032	12.999	15.451	8.137	4.456	15.137	8.083	24.715	7.584	6.401
Pdensi_DN9231_c0_g1d48215	FC_3_1	MC_2_2	0	143.581121657289	71.7905608286445	-9.94267084428221	1.3776893483912	-7.21691784573408	5.3179081478245e-13	7.38516486036139e-11	0.000	0.000	0.000	0.000	0.000	0.000	0.789	2.631	0.855	0.846	0.900	0.841	0.000	1.652	2.772	2.247	3.449	3.483	3.179	1.241	0.515	0.542	3.042	1.439	0.000	0.806	0.435
Pdensi_DN27769_c11_g1	FC_3_1	MC_2_2	0	293.148271680751	146.574135840375	-10.9742955363877	1.52067379974517	-7.21673217374218	5.32517090601434e-13	7.38516486036139e-11	3.016	1.225	3.783	0.000	0.000	0.000	0.677	1.140	0.000	1.336	0.947	1.666	2.492	2.174	1.250	7.420	1.532	10.371	0.000	3.459	1.626	0.571	1.829	0.000	3.315	3.819	2.750
Pdensi_DN26227_c1_g1	FC_3_1	MC_2_2	422.942604027603	78.3925707025674	250.667587365085	2.44800266049528	0.339283434510226	7.21521421766171	5.38491378030313e-13	7.4510844396344e-11	1.522	4.805	3.136	9.642	11.999	11.346	6.636	5.901	6.520	6.696	4.173	7.068	2.625	8.029	2.530	1.419	1.666	1.956	3.664	1.281	2.477	0.396	0.193	0.637	2.332	3.237	0.819
Pdensi_DN19663_c0_g1	FC_3_1	MC_2_2	9.77792977154171	112.201425741692	60.9896777566169	-3.51876658919388	0.487754458259364	-7.21421717343437	5.424512450528e-13	7.48889534487939e-11	0.877	0.871	0.890	0.278	0.293	0.179	0.244	0.961	0.438	0.387	0.935	1.222	1.015	1.139	1.148	2.551	2.232	2.530	0.247	4.245	1.864	0.229	0.422	1.905	2.418	1.061	0.407
Pdensi_DN12635_c0_g1d105841	FC_3_1	MC_2_2	8.41209589524237	155.604096388161	82.0080961417015	-4.20364697562029	0.582858052934151	-7.21212815789165	5.50840921978287e-13	7.58755392777361e-11	1.177	0.285	1.420	0.180	0.172	0.310	0.659	1.709	0.754	0.919	0.497	1.563	2.006	0.739	1.359	2.993	2.770	4.307	1.321	2.404	0.998	0.648	2.056	1.204	4.094	1.199	1.429
Pdensi_GG_82279_c0_g1	FC_3_1	MC_2_2	0	241.032887503609	120.516443751804	-10.6905869894936	1.48621904975576	-7.19314356201425	6.33163048463361e-13	8.68230165849051e-11	0.760	0.315	0.492	0.000	0.000	0.000	0.000	0.245	0.488	0.599	0.881	0.566	0.000	0.000	0.000	1.864	5.857	7.402	1.600	0.000	0.476	3.396	0.000	0.638	0.000	0.275	0.000
Pdensi_DN29443_c0_g1	FC_3_1	MC_2_2	1135.2252926533	62.6439123151044	598.934602484204	4.19937967678663	0.584419176398351	7.1855610602419	6.69317535103674e-13	9.13700789923072e-11	2.273	5.059	3.411	24.666	35.855	28.290	28.508	28.992	35.001	19.496	38.978	22.344	4.363	13.274	10.011	0.679	0.819	2.476	0.000	1.026	1.811	0.962	0.155	0.000	0.000	0.000	0.000
Pdensi_DN14482_c0_g1d107978	FC_3_1	MC_2_2	79.2595085039068	476.746487141995	278.002997822951	-2.58581989962287	0.360245429973339	-7.177939494789	7.07698646171236e-13	9.62379643923184e-11	5.227	1.456	2.990	1.893	1.814	2.445	2.158	3.290	2.658	1.762	1.888	4.050	5.489	3.449	5.161	8.698	10.307	11.687	14.543	6.406	3.214	0.910	7.491	1.803	8.472	5.035	5.587
Pdensi_DN20163_c3_g1	FC_3_1	MC_2_2	13.3479089251493	239.165735182865	126.256822054007	-4.15886324055548	0.579401875443046	-7.17785602156596	7.08130742074875e-13	9.62379643923184e-11	2.064	0.479	1.033	0.187	0.537	0.322	1.474	2.319	1.049	0.522	0.932	0.869	2.134	1.872	2.958	4.094	6.040	5.227	4.241	2.905	0.846	0.674	5.951	3.558	5.282	2.484	2.667
Pdensi_DN33326_c0_g1d566392	FC_3_1	MC_2_2	91.0235726456464	1038.82240830529	564.922990475468	-3.51149521939919	0.489273498911233	-7.17695772857762	7.12797141346151e-13	9.63803025697946e-11	6.851	6.986	5.258	2.032	1.473	3.477	7.986	9.728	0.481	4.285	13.161	11.349	8.872	6.043	11.571	18.065	18.962	29.841	20.586	7.437	6.378	4.268	15.142	8.092	12.986	9.526	9.312
Pdensi_DN40414_c2_g1	FC_3_1	MC_2_2	659.422506038027	4183.21947990762	2421.32099297283	-2.66491126979952	0.37132252754075	-7.17681011020014	7.13566862896133e-13	9.63803025697946e-11	37.441	26.938	37.109	14.054	15.208	21.729	19.245	34.193	18.425	20.451	31.156	46.784	34.239	29.730	55.228	67.838	85.827	114.612	84.417	50.793	26.406	18.534	60.572	38.596	95.285	44.393	36.357
Pdensi_DN24170_c11_g1	FC_3_1	MC_2_2	0	136.209577678195	68.1047888390977	-9.86694838376816	1.37485043380832	-7.17674311411229	7.13916467470988e-13	9.63803025697946e-11	1.193	1.723	0.399	0.000	0.000	0.000	1.313	0.417	0.475	1.409	0.499	0.933	1.313	0.000	2.195	2.851	2.126	3.861	2.207	2.752	0.000	0.602	1.446	2.394	5.241	1.342	0.967
Pdensi_DN13508_c0_g2	FC_3_1	MC_2_2	26.5658901412117	321.606672834052	174.086281487632	-3.59662823068714	0.501314218492063	-7.17439900568885	7.26255115239333e-13	9.78296101258705e-11	0.953	1.662	2.793	1.023	0.445	0.617	1.037	2.289	1.068	1.933	3.861	3.666	2.484	2.795	3.404	5.376	6.769	8.499	6.689	3.579	2.625	0.516	4.791	3.439	5.099	3.219	2.304
Pdensi_DN23553_c5_g1	FC_3_1	MC_2_2	63.9245454031482	567.852187734161	315.888366568654	-3.14895861012316	0.438947595329876	-7.17388281340661	7.29000182247517e-13	9.79830839667968e-11	3.725	1.866	4.142	0.983	1.820	2.136	1.856	3.801	2.448	2.687	3.713	6.672	4.741	4.244	8.916	10.862	12.042	13.777	12.151	8.035	4.330	3.128	7.101	6.580	10.940	7.277	5.039
Pdensi_DN23623_c6_g2	FC_3_1	MC_2_2	25.1746642508742	368.588376332393	196.881520291634	-3.8685607589065	0.53953127791094	-7.17022518858505	7.48745029585771e-13	1.00415759231546e-10	1.995	0.721	1.001	0.420	0.810	0.718	1.833	4.887	1.588	1.180	3.345	3.907	3.673	1.918	9.204	7.154	4.984	11.734	7.377	7.306	1.435	1.008	6.866	8.693	10.740	5.236	5.653
Pdensi_GG_156213_c0_g1	FC_3_1	MC_2_2	3307.16456416332	422.870289667588	1865.01742691545	2.96309867637682	0.413317898721085	7.16905482570543	7.55173120415998e-13	1.01055743379177e-10	22.627	39.414	24.689	70.404	100.776	87.008	68.684	64.468	56.361	46.928	56.335	40.373	32.149	66.481	60.187	16.126	7.415	5.104	6.908	6.317	11.336	60.213	49.624	58.347	4.155	7.690	5.397
Pdensi_DN14605_c1_g2	FC_3_1	MC_2_2	0	171.328950487986	85.664475243993	-10.198422339019	1.42287643113348	-7.16746873858524	7.63971051663155e-13	1.02009360051504e-10	0.698	1.514	1.051	0.000	0.000	0.000	1.154	0.733	0.833	0.000	0.878	1.230	1.927	0.403	0.773	2.191	5.234	3.444	2.325	2.825	1.005	1.587	1.696	3.509	5.124	1.964	0.848
Pdensi_DN18842_c0_g1	FC_3_1	MC_2_2	252.44593705418	19.2799958434489	135.862966448814	3.65635735129244	0.510561655861205	7.16144134467946	7.98331723660672e-13	1.06364629060039e-10	1.200	4.795	2.713	6.690	7.398	5.724	6.139	2.905	3.332	1.312	1.883	0.852	1.942	4.230	5.287	0.768	0.306	0.232	0.126	0.021	0.053	0.028	0.000	0.000	0.000	0.000	0.000
Pdensi_DN655_c0_g1d445966	FC_3_1	MC_2_2	58.854556746228	566.773895138479	312.814225942353	-3.26482170803647	0.455954696754216	-7.16040810913367	8.04372337965221e-13	1.06935957374675e-10	3.350	3.762	5.975	1.178	1.812	1.607	0.821	1.562	2.222	1.759	3.847	6.554	3.690	3.515	8.851	9.425	9.328	17.643	10.558	3.051	2.818	1.127	7.434	5.233	13.233	4.667	4.074
Pdensi_DN25256_c0_g1	FC_3_1	MC_2_2	18.878006366944	463.390456495625	241.134231431284	-4.61735901092932	0.644987884627014	-7.15883060904231	8.13681524057176e-13	1.07938391911941e-10	2.705	1.468	4.324	0.753	0.209	0.515	2.680	3.471	0.808	2.928	1.610	5.721	3.250	3.851	5.245	7.596	6.653	15.543	10.780	6.670	1.825	2.255	7.518	2.435	6.653	3.689	3.419
Pdensi_DN26868_c11_g1	FC_3_1	MC_2_2	132.697265855087	797.293871909926	464.995568882506	-2.58499960835517	0.361169249359132	-7.15730813999825	8.2276620351006e-13	1.08906760313205e-10	4.514	3.922	7.245	3.137	3.104	4.054	3.829	5.643	2.609	3.744	6.266	10.134	7.686	5.414	11.690	13.358	17.414	20.387	18.842	10.383	4.435	2.827	13.607	7.496	20.092	11.333	7.027
Pdensi_DN6115_c0_g1d206717	FC_3_1	MC_2_2	61.2410469846144	450.874857620056	256.057952302335	-2.87697839726151	0.402029925826644	-7.15612996058923	8.29864744430057e-13	1.09608607294083e-10	2.155	1.257	2.988	1.260	1.692	1.807	2.209	3.827	1.772	1.369	4.609	2.930	2.582	2.105	5.168	7.422	10.172	11.320	10.812	5.762	0.952	1.767	8.506	7.999	9.623	5.213	3.602
Pdensi_DN37411_c0_g1d509650	FC_3_1	MC_2_2	73.4336493321592	675.133247153959	374.283448243059	-3.19988371645408	0.447180349666866	-7.15568946363114	8.32534151899086e-13	1.09723685708497e-10	8.432	1.747	6.472	2.540	1.964	1.304	5.324	5.499	9.089	4.285	3.037	4.729	7.541	3.719	12.461	14.394	9.050	20.492	9.398	17.199	8.697	1.829	7.327	5.664	14.756	9.072	4.901
Pdensi_DN24935_c2_g3	FC_3_1	MC_2_2	7.37552175357168	139.505197068496	73.4403594110336	-4.23532419904636	0.592026399152004	-7.15394483271839	8.43189638557838e-13	1.10838742498613e-10	1.126	1.606	1.040	0.176	0.252	0.151	1.339	0.712	0.346	0.571	0.176	0.577	2.352	1.173	0.156	2.496	2.447	4.064	4.300	1.585	0.796	1.084	1.514	0.446	1.164	0.996	0.668
Pdensi_DN25557_c11_g1	FC_3_1	MC_2_2	663.737696686497	5588.04072964888	3125.88921316769	-3.0733927484109	0.430104028796794	-7.14569625634209	8.9540859411354e-13	1.17250488887129e-10	31.137	25.464	39.645	11.748	14.592	24.655	22.241	42.302	21.510	24.431	40.255	61.104	45.404	33.218	75.821	88.351	126.103	143.383	121.005	60.756	27.143	18.585	90.376	63.339	133.912	57.465	42.479
Pdensi_DN17345_c0_g2d473940	FC_3_1	MC_2_2	230.544011239759	1900.37082546656	1065.45741835316	-3.04257785134766	0.425816947468034	-7.14527185787049	8.98179505981418e-13	1.17361481016043e-10	10.488	6.686	12.320	4.430	4.384	8.848	7.533	13.231	6.915	7.803	10.751	20.146	15.204	9.532	27.424	35.424	40.745	46.425	40.304	21.740	10.058	4.792	21.647	14.885	46.520	18.824	13.634
Pdensi_DN14488_c1_g1	FC_3_1	MC_2_2	50.5575400653688	550.194591316655	300.376065691012	-3.44151336908572	0.481733038925188	-7.14402602894792	9.06362268805381e-13	1.18177632488832e-10	4.050	3.401	3.849	0.755	1.771	1.408	2.076	3.905	1.355	2.118	3.659	5.401	4.601	3.351	5.548	8.803	12.920	13.547	12.765	5.841	3.082	1.756	9.332	5.347	20.105	5.660	4.545
Pdensi_DN30368_c0_g1d310003	FC_3_1	MC_2_2	71.5576668187535	796.766939175173	434.162302996963	-3.47516074937455	0.486470258411648	-7.14362427976818	9.09016576500768e-13	1.18271003229538e-10	2.219	2.523	4.566	1.601	1.545	2.398	3.148	3.333	1.892	1.875	3.192	5.964	7.575	4.389	8.782	10.802	15.963	23.994	8.789	5.135	5.019	3.366	9.249	8.290	28.888	10.698	4.619
Pdensi_DN22727_c6_g1	FC_3_1	MC_2_2	47.577182946156	512.781722751181	280.179452848669	-3.4276713027908	0.480459722742317	-7.13414910874672	9.73877143505303e-13	1.26440334412419e-10	4.305	3.056	2.731	1.008	0.925	1.745	1.515	3.293	1.638	1.927	2.842	4.229	4.409	2.475	5.567	8.580	10.262	14.100	16.767	5.630	2.767	2.664	7.440	3.669	11.785	8.322	3.991
Pdensi_DN4354_c0_g1	FC_3_1	MC_2_2	45.9954751967588	666.867729844562	356.43160252066	-3.85679289291353	0.540998950121333	-7.1290210305372	1.01085290350016e-12	1.30962324892746e-10	2.666	2.882	5.905	1.395	0.609	1.556	1.533	5.392	2.220	2.776	4.423	5.766	4.481	3.526	7.082	9.477	15.086	17.952	13.121	8.112	3.320	2.065	8.633	8.110	12.167	6.142	4.817
Pdensi_GG_65765_c0_g1	FC_3_1	MC_2_2	0	4022.23176799382	2011.11588399691	-27.8469641014063	3.9067874517108	-7.12784210700072	1.01954632071836e-12	1.31808762789311e-10	0.000	0.000	0.000	0.000	0.000	0.000	0.000	0.000	0.000	0.000	0.000	0.000	0.000	0.000	0.000	0.000	11.527	237.034	3.017	0.000	0.395	0.000	0.000	0.000	0.000	0.000	0.000
Pdensi_DN15280_c0_g1d109172	FC_3_1	MC_2_2	0	146.634605843057	73.3173029215284	-9.97298481248024	1.39942972480994	-7.12646346984998	1.02980552941113e-12	1.32853622008872e-10	1.022	1.477	1.710	0.000	0.000	0.000	1.126	1.788	0.407	1.611	2.570	2.801	3.009	0.786	1.508	2.748	2.188	4.559	2.645	1.576	0.490	0.516	2.069	0.000	2.000	1.916	0.414
Pdensi_DN12307_c0_g1d105467	FC_3_1	MC_2_2	25.4973910898428	286.594246792022	156.045818940932	-3.48627429328134	0.489377855945438	-7.12389057029592	1.04922358242262e-12	1.34955154812748e-10	1.691	1.279	2.532	0.535	0.613	0.829	1.125	2.563	0.797	0.993	2.673	4.592	1.790	3.025	4.355	4.484	6.163	7.714	8.208	5.109	2.058	0.771	4.669	2.900	6.150	2.659	1.729
Pdensi_DN18399_c0_g1d478280	FC_3_1	MC_2_2	345.271181782036	5979.10564831582	3162.18841504893	-4.11424444139903	0.577541519329067	-7.1237206394764	1.05051864990831e-12	1.34955154812748e-10	12.652	37.671	5.831	14.270	10.944	2.498	18.408	12.047	11.547	12.359	6.133	8.059	11.063	15.596	2.084	125.806	160.437	101.267	148.949	89.672	73.281	13.446	11.576	0.000	21.228	23.842	10.191
Pdensi_DN37376_c0_g1d439686	FC_3_1	MC_2_2	30.5220900868078	276.311687244312	153.41688866556	-3.17694597590444	0.446099190890697	-7.12161340073549	1.06670915009335e-12	1.36747182873627e-10	1.931	1.051	2.046	0.681	0.722	0.969	1.680	1.564	0.946	1.639	1.680	3.020	2.301	1.603	3.279	5.431	7.650	4.744	4.581	2.184	0.477	0.943	2.781	5.479	8.565	3.741	2.708
Pdensi_DN23971_c0_g1d224940	FC_3_1	MC_2_2	0	801.259773017149	400.629886508575	-12.4253162346244	1.74496289397885	-7.12067647827873	1.07398619019197e-12	1.37391428326423e-10	0.000	0.000	0.000	0.000	0.000	0.000	0.000	0.000	0.000	0.000	0.000	0.000	0.000	0.000	0.000	1.035	37.255	10.823	53.495	9.811	4.690	0.000	0.000	2.637	0.000	0.000	0.000
Pdensi_DN21449_c3_g1	FC_3_1	MC_2_2	92.5564854572588	821.846592032907	457.201538745083	-3.14843980127912	0.442226068765181	-7.11952556318186	1.082992006236e-12	1.38253671992734e-10	4.531	4.109	5.681	1.963	2.507	2.720	2.162	7.009	2.147	3.620	6.056	9.017	4.448	5.356	10.404	11.509	16.651	24.287	12.768	6.188	2.870	4.120	9.727	6.494	20.105	7.930	7.890
Pdensi_DN25271_c4_g1	FC_3_1	MC_2_2	365.591118381357	2878.1387788309	1621.86494860613	-2.97622587257852	0.418068973719041	-7.118982894384	1.08726401388466e-12	1.38509263864834e-10	19.283	14.861	23.392	7.123	8.873	12.247	13.058	22.489	11.591	14.273	20.207	30.985	25.610	17.620	40.250	45.262	53.535	85.651	51.633	40.024	18.685	11.122	43.702	26.398	51.999	32.981	25.201
Pdensi_DN4349_c0_g1d99936	FC_3_1	MC_2_2	44.5742241364837	316.593196767707	180.583710452095	-2.82429535385533	0.396816237836534	-7.1173885656836	1.09991080796014e-12	1.39425318672357e-10	2.892	1.919	1.989	1.175	1.208	1.118	2.204	2.089	1.362	2.084	1.723	2.327	3.901	2.124	4.846	5.117	7.215	7.951	6.863	3.013	2.751	1.755	5.525	7.050	6.347	5.023	4.239
Pdensi_DN25346_c1_g2	FC_3_1	MC_2_2	148.04526706132	1220.70660341156	684.375935236442	-3.04241578971472	0.427472894164535	-7.11721335141238	1.10130944429092e-12	1.39425318672357e-10	9.126	6.209	10.387	3.183	3.069	5.155	3.945	7.746	3.920	5.061	8.261	12.545	10.976	5.638	16.481	20.572	22.671	35.208	28.517	16.454	6.555	3.559	20.425	13.581	32.724	20.905	20.363
Pdensi_DN22629_c10_g1	FC_3_1	MC_2_2	32.5774485366511	495.514848939712	264.046148738182	-3.92401852471216	0.551375843713638	-7.11677627783443	1.10480596655388e-12	1.39578395207214e-10	3.067	2.556	5.074	0.653	1.124	0.794	1.109	2.365	0.954	3.193	2.022	6.620	4.285	2.237	9.762	6.738	8.051	16.819	5.064	9.785	2.982	2.497	4.374	2.962	4.395	6.143	2.940
Pdensi_DN21190_c5_g1	FC_3_1	MC_2_2	199.261563890198	1083.74961111914	641.50558750467	-2.44187342897206	0.343216949523276	-7.114664448722	1.12185434838842e-12	1.41439409489689e-10	11.431	7.532	11.787	3.726	5.705	6.040	8.519	10.450	4.554	6.439	9.100	13.981	12.788	8.796	15.312	20.825	22.080	27.138	27.332	16.154	7.311	4.760	13.832	11.348	35.281	13.933	11.591
Pdensi_DN26310_c0_g1d306466	FC_3_1	MC_2_2	0	3865.37104228115	1932.68552114057	-27.7919820745948	3.90678859654616	-7.11376655987083	1.1291808000693e-12	1.41943740100737e-10	0.000	0.000	0.000	0.000	0.000	0.000	0.000	0.000	0.000	0.000	0.000	0.000	0.000	0.000	0.182	0.000	15.483	223.292	0.361	0.000	0.000	0.000	0.000	0.000	0.000	0.000	0.000
Pdensi_DN51722_c0_g1d161661	FC_3_1	MC_2_2	0	193.390695308769	96.6953476543845	-10.3728897310165	1.45817630127293	-7.11360465943753	1.13050683680959e-12	1.41943740100737e-10	0.349	1.514	2.103	0.000	0.000	0.000	0.385	0.733	1.250	0.413	0.439	2.871	1.927	0.000	2.318	1.878	5.607	4.672	1.550	2.825	2.512	0.529	0.000	5.615	3.587	3.143	1.273
Pdensi_DN22391_c3_g1	FC_3_1	MC_2_2	52.4241100090049	526.523035876598	289.473572942802	-3.32550022806054	0.467557086696449	-7.11250096016521	1.13958743123251e-12	1.42790071131907e-10	2.322	2.340	3.994	0.838	1.570	1.635	1.664	3.045	1.846	1.949	3.439	4.206	3.635	2.309	6.718	9.427	9.409	15.084	9.621	5.540	3.741	1.689	7.871	4.702	8.859	5.789	4.186
Pdensi_DN2518_c0_g1d204017	FC_3_1	MC_2_2	69.1190273799688	626.042792148269	347.580909764119	-3.17751698040489	0.446907303040966	-7.1100135504244	1.16031562043734e-12	1.45089384169481e-10	4.954	2.840	5.625	1.865	1.293	2.186	2.086	5.462	2.065	2.966	6.255	7.222	4.928	5.252	8.938	12.312	9.362	18.888	5.411	9.915	5.711	1.225	13.125	4.045	7.565	6.616	5.163
Pdensi_DN23827_c0_g4	FC_3_1	MC_2_2	29.1432782339719	394.249624052397	211.696451143184	-3.75468147853173	0.528276045223067	-7.1074233111333	1.18229390737261e-12	1.47535289410601e-10	1.973	1.410	2.998	0.564	0.617	1.079	1.186	2.250	1.354	1.371	1.856	3.437	2.475	1.834	4.122	6.263	7.608	11.400	7.450	4.684	1.825	1.020	6.707	4.623	8.113	4.826	3.883
Pdensi_GG_40068_c1_g1	FC_3_1	MC_2_2	1441.10033110072	239.596061430391	840.348196265557	2.58751522684996	0.364152705383871	7.10557738167105	1.19820547119e-12	1.49215706239766e-10	24.165	25.753	32.321	32.416	34.166	45.129	33.427	37.095	40.318	30.035	45.930	38.695	24.786	26.708	32.379	7.029	3.106	5.795	4.796	15.077	15.733	10.682	3.528	7.478	0.917	7.887	10.739
Pdensi_DN8350_c0_g1d452300	FC_3_1	MC_2_2	37.3673267273566	359.809631914297	198.588479320827	-3.26351813646591	0.459429950323674	-7.1034074599767	1.21717861076018e-12	1.51269767835432e-10	2.046	3.310	2.934	0.851	1.085	0.978	0.638	3.625	1.496	1.961	4.023	4.329	3.837	2.367	4.707	6.082	5.997	11.065	5.770	6.786	1.603	0.852	4.295	1.387	8.371	4.209	2.685
Pdensi_DN2514_c0_g1d447214	FC_3_1	MC_2_2	35.2279819822002	383.006413130619	209.11719755641	-3.43914194056063	0.484445789412799	-7.09912649819755	1.25547857075358e-12	1.55712515987711e-10	1.397	1.514	3.220	0.726	1.275	0.754	1.154	6.177	0.417	0.413	1.659	5.742	3.585	0.805	5.833	6.443	6.629	11.541	8.911	2.422	2.870	1.587	2.865	0.000	4.099	4.051	4.175
Pdensi_GG_104539_c1_g1	FC_3_1	MC_2_2	181.136720772041	1421.16405937992	801.150390075981	-2.97155242073404	0.418707011988221	-7.09697314746101	1.27518822879597e-12	1.57760719654448e-10	4.669	8.310	3.749	4.602	7.291	2.487	7.360	7.010	3.279	5.539	3.395	3.161	2.639	9.791	3.173	28.354	33.136	30.426	12.395	8.863	7.600	0.705	3.988	2.063	0.000	0.691	0.000
Pdensi_DN21466_c0_g1d18864	FC_3_1	MC_2_2	450.223977766926	79.0704994313275	264.647238599127	2.49529752662752	0.351610851726651	7.09675914259724	1.27716352582385e-12	1.57760719654448e-10	5.900	10.706	6.195	11.496	10.107	13.397	10.240	11.543	8.048	7.266	9.396	7.052	6.182	11.052	6.718	2.488	1.430	1.348	0.651	0.681	1.161	0.221	0.268	0.147	0.995	2.220	0.964
Pdensi_DN20838_c0_g1d63948	FC_3_1	MC_2_2	52.3353118567303	1157.84981094605	605.092561401393	-4.46649992221518	0.629629860570938	-7.09385021568868	1.30431298615449e-12	1.60788853996229e-10	0.888	0.346	0.732	0.655	2.721	0.772	1.378	1.798	1.934	1.461	0.818	0.422	1.208	4.234	0.000	17.136	30.806	25.918	25.292	57.844	18.266	5.255	21.810	8.030	71.957	76.392	10.332
Pdensi_DN7920_c0_g1d384312	FC_3_1	MC_2_2	22.0464108880145	280.575455490207	151.310933189111	-3.66535451017816	0.516772746070741	-7.09277828222855	1.31445962596006e-12	1.61712985555864e-10	1.675	0.699	2.063	0.405	0.741	0.588	0.582	1.269	1.237	1.667	1.618	2.705	1.371	1.023	2.986	5.210	4.357	8.578	7.312	4.383	1.612	0.342	4.271	2.355	4.108	2.462	1.854
Pdensi_DN22736_c3_g1	FC_3_1	MC_2_2	99.2663909068781	1104.93422836901	602.100309637945	-3.47565800111145	0.490076786491592	-7.09206821647953	1.32122352372313e-12	1.6221806970042e-10	5.121	4.737	7.309	2.379	1.460	3.795	5.692	6.813	4.081	4.038	7.272	10.599	8.200	6.230	15.137	18.618	23.428	28.929	21.176	11.388	4.454	3.402	13.621	6.284	21.755	11.338	10.333
Pdensi_DN20087_c0_g1	FC_3_1	MC_2_2	245.796109480279	0	122.89805474014	10.1052972794249	1.42528704753548	7.09000849821682	1.34103765115606e-12	1.64320197813643e-10	0.000	0.949	0.000	10.339	6.773	2.541	3.335	1.109	0.912	2.082	0.821	0.660	0.537	3.791	0.087	0.000	0.000	0.000	0.000	0.000	0.000	0.000	0.000	0.000	0.000	0.000	0.000
Pdensi_DN3129_c0_g1d99434	FC_3_1	MC_2_2	0	151.138775007035	75.5693875035176	-10.0162380093242	1.41281816836966	-7.08954501971227	1.34553625767709e-12	1.64541017995418e-10	0.329	0.356	0.720	0.000	0.000	0.000	1.449	0.690	0.000	0.388	0.000	0.386	0.363	1.137	0.728	2.062	3.166	4.399	1.458	1.140	0.473	0.000	1.197	1.322	0.965	0.000	0.798
Pdensi_DN25952_c0_g1d193655	FC_3_1	MC_2_2	16.0373763003082	243.404206473624	129.720791386966	-3.92211475856264	0.553257012205502	-7.08913700511004	1.34950877426219e-12	1.64696749828506e-10	0.532	1.732	3.472	0.336	0.648	0.288	0.882	1.956	0.635	1.573	1.677	3.757	0.590	2.457	4.901	6.435	3.138	6.487	6.483	4.308	2.297	3.234	4.211	2.676	6.274	2.393	8.710
Pdensi_DN18904_c1_g2	FC_3_1	MC_2_2	1400.96257371348	300.369267447197	850.665920580339	2.21623591497572	0.312762459472503	7.08600360386462	1.38040217424177e-12	1.68130780587639e-10	15.555	18.542	20.561	29.845	38.456	40.664	35.053	33.067	36.882	38.030	38.251	36.843	19.230	23.892	24.502	9.588	5.542	4.887	12.319	11.911	15.554	31.518	12.922	34.156	5.758	6.734	15.147
Pdensi_DN21114_c6_g1	FC_3_1	MC_2_2	263.985727130492	2231.94066655261	1247.96319684155	-3.07919967787964	0.434703769836442	-7.08344369554971	1.40615540388633e-12	1.70926312550892e-10	12.545	10.936	14.444	4.779	5.470	10.010	10.801	18.044	7.258	9.800	16.581	27.635	19.632	13.256	30.864	37.733	51.177	54.419	52.237	21.713	9.439	8.953	42.353	31.219	76.522	27.528	23.158
Pdensi_DN12657_c1_g1	FC_3_1	MC_2_2	30.1996898926222	291.692887339932	160.946288616277	-3.26736810197516	0.46129067264133	-7.08310030043825	1.40964569567502e-12	1.71009920468759e-10	1.114	0.544	3.467	0.572	0.939	0.823	1.343	2.452	1.605	1.587	1.768	5.505	2.942	1.206	4.482	5.316	5.134	8.353	4.079	5.204	2.208	1.175	4.006	0.800	6.028	2.375	1.931
Pdensi_DN26784_c0_g5d78202	FC_3_1	MC_2_2	66.3001068842271	455.552526985733	260.92631693498	-2.77942697571014	0.392505108463253	-7.08125044943296	1.428594443465e-12	1.72622300068669e-10	11.096	8.716	9.336	1.496	1.426	2.211	2.023	2.650	5.346	5.392	2.283	10.129	13.896	10.108	9.799	9.233	11.718	8.532	9.108	6.438	5.630	1.815	9.572	0.808	344.110	193.903	77.515
Pdensi_DN27126_c1_g1	FC_3_1	MC_2_2	149.008634185517	919.212162086378	534.110398135948	-2.62310087166216	0.37060590863967	-7.07787115777619	1.46385724642833e-12	1.76185469495667e-10	7.957	5.401	7.078	3.032	4.273	4.278	3.672	8.558	5.350	4.456	7.180	10.709	8.254	5.666	12.066	15.216	19.217	24.565	18.133	11.514	5.321	5.132	15.445	11.724	19.652	12.024	9.314
Pdensi_DN25283_c0_g9	FC_3_1	MC_2_2	235.912661157848	0	117.956330578924	10.0461804691906	1.42155949623786	7.06701372385587	1.58303301918853e-12	1.90154050913195e-10	0.000	1.143	0.264	6.326	9.940	2.567	0.000	0.000	0.000	0.311	0.000	0.000	0.000	1.520	0.585	0.000	0.000	0.000	0.292	0.000	0.000	0.000	0.000	0.000	0.000	0.000	0.000
Pdensi_DN23790_c0_g1d70579	FC_3_1	MC_2_2	37.4178427038399	437.376343365724	237.397093034782	-3.54448335302611	0.50226657267484	-7.05697640627333	1.70164501954395e-12	2.03600158309003e-10	2.554	2.907	4.223	0.497	1.345	1.068	1.139	2.888	1.869	1.154	3.475	3.703	3.275	2.268	4.065	9.145	7.598	11.664	8.468	5.462	3.591	2.092	6.483	4.740	12.685	5.615	5.223
Pdensi_DN22819_c7_g1	FC_3_1	MC_2_2	42.1065995910477	329.65737774757	185.881988669309	-2.96557813227774	0.42043926985076	-7.05352317192066	1.74443442307008e-12	2.08311414736124e-10	2.783	2.744	1.523	0.960	1.232	1.096	1.959	3.720	1.508	3.291	2.233	2.679	3.646	1.168	3.542	7.023	4.883	9.560	7.282	3.808	2.912	1.153	6.545	4.070	1.866	3.696	3.372
Pdensi_DN26398_c5_g1	FC_3_1	MC_2_2	33.174672751586	510.991765331313	272.08321904145	-3.94393290940215	0.559351545162316	-7.05090196587849	1.77761707441693e-12	2.11585291400656e-10	1.927	3.658	2.660	1.219	0.586	0.784	3.465	3.543	1.851	1.710	2.432	4.821	2.139	2.225	9.362	6.240	10.339	15.865	12.998	3.908	3.466	1.465	5.871	7.267	14.582	2.707	3.501
Pdensi_DN26846_c0_g1d500226	FC_3_1	MC_2_2	63.727618463212	366.988702267362	215.358160365287	-2.52265135514717	0.357781751728698	-7.05081056526345	1.77878524587497e-12	2.11585291400656e-10	3.614	2.800	5.957	1.958	1.571	1.464	3.139	4.863	2.770	2.136	3.585	7.676	5.722	3.277	7.337	6.368	8.303	8.915	7.242	7.573	2.971	3.137	8.365	4.672	11.417	5.802	4.513
Pdensi_DN23072_c0_g1	FC_3_1	MC_2_2	41.930699710846	460.675507839207	251.303103775027	-3.45490862040097	0.490101110473133	-7.04937929454122	1.79717653851904e-12	2.13357022484378e-10	3.488	2.228	3.400	0.661	1.057	1.504	1.949	3.438	1.608	2.695	3.514	4.823	5.701	3.001	7.267	8.194	9.040	12.433	7.905	5.087	2.261	1.188	7.339	4.070	12.163	4.422	4.237
Pdensi_DN17230_c1_g1d350185	FC_3_1	MC_2_2	49.7300094779465	280.627305923948	165.178657700947	-2.49322999929272	0.353929091449856	-7.04443364369767	1.86217363073827e-12	2.20618191957619e-10	1.418	1.878	2.575	1.547	1.178	1.171	1.408	2.135	1.740	1.512	3.143	3.339	2.684	2.211	3.090	5.747	5.206	7.247	5.312	3.653	1.975	1.270	8.021	1.471	4.955	3.235	2.070
Pdensi_DN15861_c0_g1	FC_3_1	MC_2_2	39.3717532054025	471.740199063945	255.555976134674	-3.58013841358546	0.508240631847708	-7.04417984168223	1.86557065682522e-12	2.20618191957619e-10	2.755	3.447	3.670	0.701	1.641	0.755	2.113	2.702	1.873	2.119	2.840	4.034	3.542	1.197	6.369	7.765	9.362	13.158	7.500	4.900	2.577	1.896	5.077	5.256	5.365	4.842	3.692
Pdensi_DN15238_c0_g1	FC_3_1	MC_2_2	31.6751393725247	436.167471939912	233.921305656218	-3.78190604405995	0.53703113540051	-7.0422472641916	1.8916374796766e-12	2.22407727644211e-10	0.349	0.757	1.752	0.881	0.425	1.130	1.539	2.566	1.250	1.651	4.829	4.511	2.698	2.819	3.091	7.198	9.346	11.468	10.460	4.036	2.009	1.587	5.936	1.404	7.685	7.071	1.697
Pdensi_DN35744_c0_g1	FC_3_1	MC_2_2	191.783464774528	1200.46776909772	696.125616936126	-2.64449897450848	0.375581759725866	-7.04107402989613	1.90763613227085e-12	2.2385743159096e-10	15.471	9.700	9.802	4.238	5.689	5.048	8.096	9.638	6.046	6.241	8.933	13.210	15.486	8.854	23.417	20.184	21.201	35.765	16.882	16.587	7.530	7.227	17.465	8.532	22.296	22.685	19.725
Pdensi_DN3320_c0_g1d260572	FC_3_1	MC_2_2	36.971870530913	502.726455703725	269.849163117319	-3.76278295266423	0.534473588128734	-7.04016631736332	1.92010503386265e-12	2.24888155991042e-10	2.210	1.598	3.451	0.621	0.897	1.331	2.717	5.068	3.220	2.033	2.940	6.648	6.267	2.268	10.089	6.818	12.910	12.279	11.417	4.979	3.533	0.747	11.968	6.914	20.658	3.864	3.411
Pdensi_DN2452_c0_g1	FC_3_1	MC_2_2	64.207121083906	534.311461042443	299.259291063175	-3.05516921364134	0.434068994402332	-7.038441475987	1.94401920451269e-12	2.27252865667756e-10	3.478	2.303	4.068	1.468	1.175	2.313	2.358	5.884	1.379	1.142	4.151	5.837	4.296	4.015	4.728	10.899	9.721	14.030	14.953	5.733	0.833	1.764	5.423	3.497	9.844	5.873	2.102
Pdensi_DN35202_c0_g1d202048	FC_3_1	MC_2_2	966.60995585343	72.7551780467278	519.682566950079	3.71692138096928	0.52859262210713	7.03173148000536	2.03986093680264e-12	2.37902784057362e-10	16.636	15.629	8.199	33.248	24.367	18.684	17.210	14.763	23.368	18.773	8.621	11.719	6.308	21.612	7.357	2.590	1.751	0.567	0.256	2.011	0.828	0.176	0.000	0.000	0.000	0.649	0.418
Pdensi_DN31070_c0_g1	FC_3_1	MC_2_2	278.524694708311	2212.34793806781	1245.43631638806	-2.9890642190873	0.425095971415679	-7.03150446035269	2.04318333057346e-12	2.37902784057362e-10	4.308	6.730	5.881	6.919	7.319	7.488	9.814	8.439	6.520	6.760	4.559	6.195	8.557	10.181	5.675	26.434	60.511	53.168	103.800	263.275	73.383	30.034	5.178	2.303	4.284	2.161	0.618
Pdensi_DN19007_c2_g4d285543	FC_3_1	MC_2_2	41.9347087987731	345.234757309758	193.584733054265	-3.03849285310835	0.432140810748624	-7.03125642737742	2.04681931843324e-12	2.37902784057362e-10	1.891	2.836	2.912	1.106	0.883	1.271	1.455	3.204	1.208	3.432	3.679	3.259	3.078	2.495	4.541	6.902	5.492	9.963	5.152	5.044	5.999	2.881	7.654	7.023	9.344	4.741	7.196
Pdensi_DN25017_c5_g2	FC_3_1	MC_2_2	411.824740961142	3125.26081051884	1768.54277573999	-2.92334796451659	0.415899883053844	-7.02897039318985	2.08063117567325e-12	2.41372994240984e-10	16.362	14.782	29.633	7.613	9.814	14.334	14.061	24.967	9.920	14.910	25.847	36.235	28.836	20.052	45.119	49.235	64.707	86.264	60.087	42.463	22.980	14.072	55.472	34.269	67.336	36.652	30.125
Pdensi_DN18749_c0_g1d115901	FC_3_1	MC_2_2	204.017078106761	1.93201219280085	102.974545149781	6.56395312930762	0.934074870624184	7.02722376517992	2.10683351555576e-12	2.43650959253222e-10	0.086	0.681	0.405	2.925	8.600	4.501	9.695	21.631	50.989	11.453	27.354	21.630	0.288	3.059	0.744	0.078	0.063	0.000	0.000	0.000	0.000	0.000	0.000	0.000	0.000	0.000	0.000
Pdensi_GG_97146_c0_g1	FC_3_1	MC_2_2	1663.29723463532	317.480984855331	990.389109745328	2.38442676451903	0.339317309974558	7.02712975267255	2.10825300283019e-12	2.43650959253222e-10	17.898	35.945	16.294	40.381	49.855	40.060	50.364	45.404	41.799	36.794	51.520	22.564	32.051	51.318	41.899	11.068	4.405	5.900	5.747	2.577	4.777	8.465	4.386	0.000	0.000	0.139	0.000
Pdensi_DN34861_c1_g4	FC_3_1	MC_2_2	25.7211937882638	304.826626035061	165.273909911662	-3.56253330717219	0.507010005081745	-7.02655425231264	2.11696290659024e-12	2.44195072822388e-10	0.532	0.480	2.147	0.461	0.889	0.662	0.670	1.368	1.193	0.634	1.268	2.096	2.023	2.182	4.606	4.988	5.557	9.037	4.073	3.483	1.631	1.360	3.891	1.542	3.501	1.473	1.972
Pdensi_DN3512_c0_g1	FC_3_1	MC_2_2	11.5666318559583	239.31849119708	125.442561526519	-4.36623653473171	0.621461126668887	-7.02575969334608	2.12904617905064e-12	2.45125522437451e-10	0.377	1.839	1.134	0.239	0.229	0.411	1.465	0.594	1.570	0.446	0.477	1.243	0.839	1.089	2.098	3.715	3.852	7.792	2.502	2.404	0.813	0.861	3.223	1.517	2.519	2.541	0.965
Pdensi_DN1725_c0_g1d98640	FC_3_1	MC_2_2	47.263840991111	451.199333453477	249.231587222294	-3.25330645733974	0.463382837026364	-7.02077461093935	2.20641539631284e-12	2.53373154624242e-10	2.891	2.613	4.072	0.914	0.879	1.829	2.914	4.555	1.436	3.134	2.432	4.360	3.207	2.010	6.254	9.543	9.287	10.449	9.866	5.395	1.733	1.831	9.038	3.544	12.018	6.458	3.209
Pdensi_DN42835_c0_g1d320957	FC_3_1	MC_2_2	0	2979.38938699972	1489.69469349986	-27.4281079513455	3.90679731647702	-7.02061195641422	2.20898573048781e-12	2.53373154624242e-10	0.000	0.000	0.000	0.000	0.000	0.000	0.000	0.563	0.453	0.271	0.876	0.182	0.000	0.000	0.086	0.000	23.748	160.113	1.033	0.179	0.331	0.000	0.000	0.000	0.000	0.000	0.000
Pdensi_DN5590_c0_g1d206296	FC_3_1	MC_2_2	0	2904.79045142698	1452.39522571349	-27.3908982291099	3.90679829366552	-7.01108584835863	2.3647557092774e-12	2.7022426617194e-10	0.000	0.000	0.000	0.000	0.000	0.000	0.000	0.000	0.000	0.000	0.130	0.000	0.000	0.000	0.116	0.000	5.829	173.705	0.175	0.000	0.296	0.000	0.000	0.000	0.000	0.000	0.000
Pdensi_DN15438_c0_g1d9444	FC_3_1	MC_2_2	32.173676741164	329.400592426311	180.787134583738	-3.35236123230219	0.478234225054561	-7.00987310542176	2.38534366332704e-12	2.72067393794167e-10	1.679	1.696	2.349	0.851	0.814	0.856	0.622	2.344	1.720	1.054	2.265	4.356	3.492	2.197	3.252	4.417	7.878	8.651	7.749	3.767	1.443	1.023	5.625	2.748	6.680	4.025	3.640
Pdensi_DN16367_c0_g1	FC_3_1	MC_2_2	226.600251481763	2556.03496241896	1391.31760695036	-3.49529587283717	0.498781201499917	-7.0076736298927	2.42313222062788e-12	2.75828714198758e-10	1.284	5.669	18.621	5.614	5.774	6.278	2.691	4.650	17.259	0.573	7.690	11.915	4.512	6.809	2.972	26.071	82.373	52.514	44.892	4.760	17.176	0.000	0.050	0.000	0.000	0.092	0.000
Pdensi_DN26846_c7_g2	FC_3_1	MC_2_2	44.9104928910238	404.268926840576	224.5897098658	-3.16660791264114	0.451892934755714	-7.00742956814087	2.42736139238513e-12	2.75828714198758e-10	1.637	1.994	3.404	0.859	1.424	1.217	2.517	3.983	1.125	1.710	3.699	6.008	5.405	4.221	5.440	6.893	7.273	11.826	12.644	6.106	1.517	1.163	5.375	11.494	11.202	4.187	4.036
Pdensi_DN21667_c9_g1	FC_3_1	MC_2_2	94.7069376607847	662.772443720977	378.739690690881	-2.80568375186685	0.400419280949557	-7.00686476738442	2.43717620203547e-12	2.76429236104845e-10	3.257	3.728	5.261	2.548	1.739	3.032	2.871	3.706	2.713	2.252	3.391	7.799	5.388	3.428	8.572	11.523	16.326	14.727	12.365	7.784	1.920	3.061	13.275	10.134	16.780	7.747	7.147
Pdensi_DN23933_c5_g2	FC_3_1	MC_2_2	45.7927272439185	457.687293414197	251.740010329058	-3.31809112114549	0.473631511856552	-7.00563843005115	2.45862104067296e-12	2.7834418278832e-10	3.306	2.609	6.836	1.042	1.265	1.256	1.809	5.306	1.954	4.003	3.206	6.990	5.917	3.361	5.733	7.539	7.098	14.763	6.914	7.319	3.986	2.395	7.843	5.294	7.182	5.091	6.011
Pdensi_DN23562_c0_g1d364807	FC_3_1	MC_2_2	228.529034949386	4.90080004064779	116.714917495017	5.40468620694212	0.771551592340285	7.00495762123765	2.47060605090547e-12	2.79183058948708e-10	1.006	2.210	1.028	5.735	7.878	4.406	8.346	9.353	17.130	6.454	10.860	7.903	1.213	4.920	3.714	0.227	0.102	0.000	0.000	0.000	0.000	0.000	0.000	0.046	0.000	0.026	0.000
Pdensi_DN22287_c8_g1	FC_3_1	MC_2_2	252.276839806982	1523.39925960137	887.838049704174	-2.59328625615659	0.370222130347641	-7.00467649981237	2.47557163191298e-12	2.79227091591427e-10	10.576	7.437	13.169	4.269	7.208	8.057	6.334	13.592	5.642	8.432	12.331	20.564	13.797	11.041	22.340	29.382	31.134	37.947	30.047	19.814	7.287	7.054	20.722	12.886	34.718	16.421	13.449
Pdensi_DN24398_c0_g1d365585	FC_3_1	MC_2_2	216.849015546147	3.45291855282935	110.150967049488	5.98413024003455	0.854886515837921	6.9999118352793	2.56123630504925e-12	2.88356458616994e-10	3.573	3.530	1.262	8.365	6.783	2.184	2.488	1.517	0.501	0.690	0.522	0.196	1.703	3.294	1.209	0.087	0.030	0.111	0.000	0.000	0.039	0.000	0.000	0.224	0.000	0.000	0.000
Pdensi_DN16406_c8_g1	FC_3_1	MC_2_2	67.6885409152385	512.068131052993	289.878335984116	-2.9170118133264	0.416751919940493	-6.9993962205211	2.57067914384475e-12	2.88406716669339e-10	3.309	3.333	5.694	1.196	1.726	2.307	2.093	2.980	3.099	1.118	3.878	10.018	4.985	5.458	8.663	9.737	10.653	12.685	13.604	8.489	4.421	1.437	4.898	5.230	9.077	9.029	7.155
Pdensi_DN26400_c0_g3	FC_3_1	MC_2_2	66.7449496433365	481.697331500134	274.221140571735	-2.8487309667723	0.407009072021507	-6.99918297305612	2.57459447708292e-12	2.88406716669339e-10	2.233	2.960	3.630	1.770	2.221	1.271	1.867	4.445	1.692	1.370	4.305	5.455	3.378	3.311	6.787	7.958	9.877	13.061	7.256	4.348	1.482	2.247	5.178	2.890	9.539	5.104	3.714
Pdensi_DN21258_c7_g1d122448	FC_3_1	MC_2_2	85.8492239232445	753.919247409561	419.884235666403	-3.13411641214328	0.447787591927916	-6.99911401888021	2.57586176209485e-12	2.88406716669339e-10	3.325	3.965	4.338	3.357	2.024	1.436	2.566	6.981	3.572	2.359	3.345	3.125	4.775	3.835	6.535	11.914	19.330	16.994	12.541	10.382	3.828	5.041	12.520	2.860	9.276	9.934	4.038
Pdensi_DN18585_c5_g1	FC_3_1	MC_2_2	97.8097990096063	653.101482140711	375.455640575158	-2.73699846011979	0.391113620474218	-6.99796252761852	2.59711525565239e-12	2.89890812384994e-10	4.060	1.599	4.675	2.092	2.343	3.148	2.247	4.692	2.871	3.143	4.123	8.302	6.653	3.059	9.713	11.275	13.423	17.289	12.298	7.283	2.499	1.434	11.584	3.762	14.867	8.569	4.376
Pdensi_DN20971_c7_g4	FC_3_1	MC_2_2	64.5652765746549	387.876622580651	226.220949577653	-2.58343134484665	0.36917335069272	-6.9978814559585	2.59861808843827e-12	2.89890812384994e-10	3.367	3.400	3.324	1.617	1.530	1.877	1.264	2.339	1.700	1.473	1.699	3.035	2.215	2.918	3.775	6.703	8.825	9.413	7.287	5.389	3.832	2.312	4.283	3.122	6.980	3.924	3.740
Pdensi_DN16523_c0_g2d55925	FC_3_1	MC_2_2	164.450303994175	2296.43673520524	1230.44351959971	-3.80305959514331	0.543715511395575	-6.99457623598388	2.66061878282258e-12	2.96265727639811e-10	11.767	11.899	29.399	1.978	3.822	6.768	8.637	14.818	9.366	9.267	11.288	27.076	15.545	14.434	35.522	36.769	48.238	62.144	55.635	35.713	12.977	10.685	43.738	38.587	67.877	26.396	24.797
Pdensi_GG_10041_c0_g1	FC_3_1	MC_2_2	135.221463148415	0	67.6107315742076	9.24329267422419	1.32159155457794	6.99406154814308	2.67040316260015e-12	2.96813609080189e-10	0.076	0.879	0.000	3.410	4.136	3.068	1.588	1.320	0.000	0.033	0.000	0.000	0.000	0.002	0.000	0.000	0.000	0.000	0.000	0.000	0.000	0.000	0.000	0.000	0.000	0.000	0.000
Pdensi_DN20571_c0_g1d220055	FC_3_1	MC_2_2	43.2326236388115	366.22864737895	204.730635508881	-3.07964823619427	0.440426674805197	-6.99241987910114	2.70184818613061e-12	2.9976268757432e-10	3.201	1.831	4.269	0.664	1.354	1.347	1.573	2.300	0.504	1.422	1.806	3.307	2.538	4.212	4.140	7.417	7.448	8.838	5.070	3.394	0.709	1.473	3.503	4.705	8.354	4.289	2.228
Pdensi_DN22434_c3_g1	FC_3_1	MC_2_2	49.1561280578208	405.366012431936	227.261070244879	-3.04112552886608	0.435011059155089	-6.99091543735182	2.73098340917557e-12	3.02445260637573e-10	2.452	3.099	6.151	1.030	1.494	1.322	1.349	2.145	1.952	2.896	2.566	6.232	2.698	5.185	4.512	8.793	5.680	11.902	4.538	4.712	1.176	3.708	3.962	4.102	12.567	2.760	1.988
Pdensi_DN18792_c0_g1d115833	FC_3_1	MC_2_2	21.6053383868327	176.822863577675	99.214100982254	-3.02789897700721	0.433139991369178	-6.9905781902887	2.73755673547485e-12	3.02624002817773e-10	0.414	0.716	1.075	0.524	0.601	0.542	0.459	1.126	0.586	0.584	0.838	1.370	0.923	0.478	1.763	3.724	2.976	4.804	3.608	4.238	1.305	0.378	2.136	1.505	1.382	2.047	0.498
Pdensi_DN22391_c3_g7	FC_3_1	MC_2_2	16.9092458349303	321.051712899525	168.980479367228	-4.2451408667873	0.607296883002038	-6.99022337444313	2.74448924655183e-12	3.02841732936418e-10	1.210	0.919	2.323	0.495	0.679	0.186	1.799	1.273	1.553	1.376	1.888	3.774	2.376	1.077	4.268	5.711	5.085	9.910	7.041	3.858	3.089	1.107	4.123	3.033	4.951	2.892	2.587
Pdensi_DN48997_c0_g1d250980	FC_3_1	MC_2_2	0	155.725786880687	77.8628934403436	-10.0598350576265	1.43931654081403	-6.98931386693923	2.76233823249804e-12	3.0426108535246e-10	0.000	0.672	0.933	0.000	0.000	0.000	0.342	0.976	1.109	0.733	2.729	1.457	1.028	0.715	2.403	2.777	1.991	5.282	1.030	1.434	0.892	0.000	1.130	0.000	1.366	1.045	1.504
Pdensi_DN23461_c4_g3	FC_3_1	MC_2_2	117.14559842635	1039.16554806981	578.155573248079	-3.14771630878254	0.450737354588798	-6.98348223580041	2.87951872151668e-12	3.16596598028233e-10	6.270	5.325	10.878	2.311	2.465	4.249	3.654	6.875	2.724	6.356	6.871	11.092	6.448	5.377	14.741	16.752	21.240	28.653	25.093	11.620	5.777	4.670	17.634	14.390	30.683	13.126	8.762
Pdensi_DN25483_c7_g1	FC_3_1	MC_2_2	154.753775045529	1375.25686543545	765.005320240489	-3.15057587049806	0.451282623006042	-6.98138086840512	2.92292706345092e-12	3.20791245213739e-10	6.473	5.843	11.693	2.676	3.631	5.592	6.694	10.074	6.668	4.658	7.647	15.671	13.608	9.738	22.375	22.572	27.056	38.601	25.087	15.240	6.640	3.189	20.168	13.506	31.639	16.572	8.885
Pdensi_DN21640_c12_g1	FC_3_1	MC_2_2	107.640292441113	1253.32140541135	680.480848926233	-3.54016156815292	0.507163206834372	-6.9803201818405	2.94508091518837e-12	3.22642338466265e-10	6.758	4.738	11.971	2.004	3.874	2.572	4.377	8.761	1.899	7.515	7.491	14.462	12.254	5.961	12.732	17.106	20.831	41.987	14.565	22.471	6.291	4.211	13.492	5.587	22.709	9.395	7.734
Pdensi_DN25346_c1_g1	FC_3_1	MC_2_2	205.818673424425	1589.60652617224	897.712599798335	-2.94820549227507	0.422646589378045	-6.97558093776071	3.04609450232615e-12	3.3251472741761e-10	10.794	7.222	14.454	3.850	5.084	6.951	7.381	11.511	5.477	6.764	10.210	17.917	14.881	7.874	20.416	26.672	28.860	46.619	31.863	19.986	11.019	5.989	31.780	16.542	31.877	17.874	18.775
Pdensi_DN24429_c2_g1	FC_3_1	MC_2_2	98.9109363891769	773.0954759272	436.003206158189	-2.96462355453596	0.425047188589234	-6.97481040722981	3.06283578368929e-12	3.33745182779471e-10	6.226	3.898	6.578	2.199	2.124	3.331	3.581	6.902	3.983	4.232	6.044	7.964	7.055	4.745	12.078	12.285	16.282	20.971	15.175	10.257	3.935	3.378	14.501	7.914	19.207	8.596	8.445
Pdensi_DN45357_c0_g1d156283	FC_3_1	MC_2_2	439.825090990422	49.7310679277117	244.778079459067	3.12775726419173	0.44857027344009	6.97272523255928	3.10859403886515e-12	3.38127481008183e-10	4.733	5.305	2.903	14.455	10.980	9.197	10.442	5.005	5.290	4.535	5.004	3.131	3.354	9.026	3.376	1.457	1.308	0.518	1.002	0.092	0.474	0.040	0.016	0.000	0.041	0.000	0.000
Pdensi_DN10992_c1_g1	FC_3_1	MC_2_2	66.3597689146345	459.243847752842	262.801808333739	-2.78830621967813	0.400224364585534	-6.9668577588115	3.24098050771596e-12	3.51900127333337e-10	3.746	1.524	5.170	1.123	2.279	1.778	2.592	5.411	3.348	1.662	4.433	5.514	5.198	3.785	6.502	9.017	9.549	11.139	12.439	6.510	4.042	1.424	4.853	4.710	10.723	4.209	4.819
Pdensi_DN12992_c0_g2d390714	FC_3_1	MC_2_2	855.327610326559	112.848309311049	484.087959818804	2.91852702471795	0.418985723059047	6.96569564091484	3.2678494490337e-12	3.54187284599441e-10	7.257	14.282	7.774	15.925	27.088	23.622	16.494	9.792	10.671	12.005	5.052	5.085	9.955	29.810	10.269	2.706	3.179	1.493	0.000	0.000	0.000	0.000	0.000	0.000	0.000	0.000	0.000
Pdensi_GG_121150_c0_g1	FC_3_1	MC_2_2	0	247.456440745104	123.728220372552	-10.7288572291402	1.54081130839529	-6.9631220712639	3.32813192333012e-12	3.60081450520438e-10	0.532	0.289	5.074	0.000	0.000	0.000	0.000	0.000	0.000	0.000	0.000	0.000	0.590	0.000	0.000	1.430	6.847	7.136	15.737	0.000	13.018	0.000	5.507	11.773	0.000	0.000	0.000
Pdensi_DN23631_c4_g2	FC_3_1	MC_2_2	75.1269033322641	790.012551216354	432.569727274309	-3.39278047152988	0.487322093794443	-6.96209040126342	3.35260241370587e-12	3.61942309562902e-10	4.169	4.815	5.799	1.046	2.160	2.591	2.568	5.222	2.544	3.008	3.501	7.814	6.384	3.631	8.448	13.051	17.631	20.006	18.001	11.054	5.266	2.959	13.010	10.154	14.607	8.079	6.490
Pdensi_DN8706_c0_g1d452850	FC_3_1	MC_2_2	116.647386166747	1109.29805131275	612.972718739748	-3.2479978489645	0.466539156264354	-6.96189763571335	3.357194198925e-12	3.61942309562902e-10	8.491	5.070	11.115	1.893	3.369	3.784	4.466	9.318	4.252	6.120	5.643	11.643	12.366	4.814	15.411	18.247	19.447	33.553	22.824	14.336	8.772	4.321	18.197	11.661	16.726	13.037	13.642
Pdensi_DN13215_c1_g1	FC_3_1	MC_2_2	81.1169308578713	474.58413055217	277.850530705021	-2.54637445105099	0.365843922141466	-6.96027539871592	3.3960819094646e-12	3.65489090295307e-10	4.511	3.469	6.409	1.505	2.303	2.465	3.695	6.467	2.809	3.495	4.504	6.161	5.027	4.112	6.364	9.368	10.918	10.393	8.558	7.437	2.722	3.618	5.237	3.107	11.768	5.870	5.865
Pdensi_DN36206_c0_g1d31642	FC_3_1	MC_2_2	66.9248309256191	617.195620305703	342.060225615661	-3.20291733533921	0.460283232850895	-6.95857921111101	3.43721464915988e-12	3.67679748878406e-10	3.267	1.947	2.993	1.656	1.389	2.138	2.359	4.268	1.819	4.049	5.163	5.067	5.455	3.584	6.866	9.288	11.746	18.451	17.440	6.407	3.049	1.244	8.186	5.256	10.219	5.566	3.550
Pdensi_DN25957_c0_g1d139534	FC_3_1	MC_2_2	49.9757590415136	378.096845613565	214.036302327539	-2.92132486202908	0.419819607056164	-6.95852412066657	3.43855875652792e-12	3.67679748878406e-10	2.872	3.266	5.748	1.092	1.569	1.254	1.437	4.669	2.554	4.234	5.085	5.249	4.638	1.658	6.725	12.738	5.268	7.377	10.649	3.496	1.648	0.219	2.460	0.867	4.936	3.550	0.866
Pdensi_DN22828_c4_g2	FC_3_1	MC_2_2	353.885232525578	2710.24886621251	1532.06704936905	-2.93643555426663	0.421996064048515	-6.95844299137596	3.44053910308861e-12	3.67679748878406e-10	21.883	14.081	24.808	6.178	9.518	11.659	8.765	19.693	11.734	12.469	16.952	32.701	17.521	17.393	33.826	43.266	51.536	78.974	47.441	36.953	16.124	9.404	39.135	27.351	39.058	27.435	21.188
Pdensi_DN23446_c2_g1	FC_3_1	MC_2_2	79.8304485852381	429.211049127362	254.5207488563	-2.42368181265495	0.348751013845127	-6.94960506618413	3.66310226469034e-12	3.90780005758163e-10	4.142	3.450	4.938	1.962	2.587	1.731	2.907	5.453	2.498	3.457	3.792	4.780	3.158	2.854	4.744	8.796	7.496	11.563	10.645	5.486	4.396	2.781	6.946	6.868	14.468	7.466	5.252
Pdensi_DN39065_c0_g1d571581	FC_3_1	MC_2_2	1440.35211521664	302.646541801427	871.499328509031	2.24737051276807	0.323402874786349	6.9491358549387	3.67530491422121e-12	3.91397523858102e-10	11.536	17.486	15.300	30.141	40.808	41.140	30.131	31.448	33.869	34.297	31.902	30.332	18.766	27.886	28.935	9.526	4.506	6.150	9.424	9.815	14.630	17.831	8.150	16.194	2.923	5.333	5.425
Pdensi_DN26663_c3_g3	FC_3_1	MC_2_2	86.0001200988759	772.144768519822	429.072444309349	-3.16520213556808	0.455593787803758	-6.94742162931216	3.72022604316534e-12	3.95491138292669e-10	3.401	3.490	6.692	2.748	1.456	2.484	3.429	5.658	2.966	4.512	3.946	6.537	5.524	3.214	9.378	12.049	15.179	22.222	14.828	7.418	3.987	4.183	10.435	12.244	18.074	8.254	9.956
Pdensi_DN33217_c0_g1d505924	FC_3_1	MC_2_2	89.8428725182563	2571.05804254924	1330.45045753375	-4.8383225287907	0.696609685405401	-6.9455286513494	3.77045690481276e-12	4.00134001371442e-10	3.841	1.514	18.224	2.202	2.975	1.884	3.077	5.132	0.833	3.302	6.146	4.921	6.494	3.222	5.359	16.900	34.972	109.311	82.359	24.885	24.811	4.602	9.676	4.211	10.760	13.749	7.211
Pdensi_DN11606_c1_g1	FC_3_1	MC_2_2	39.9055435962549	423.317774916367	231.611659256311	-3.40435496806735	0.490404826322247	-6.94192794471059	3.86784500668044e-12	4.09756545403902e-10	2.530	1.229	2.849	0.744	0.879	1.434	2.319	2.906	1.701	1.658	2.799	3.969	2.745	2.624	5.370	6.637	10.034	10.418	12.032	5.107	1.763	0.963	4.592	4.895	8.693	4.579	3.285
Pdensi_DN5054_c0_g1	FC_3_1	MC_2_2	17.2821620055992	348.338069927824	182.810115966712	-4.32966306974675	0.623741904007836	-6.94143369545419	3.88140398071091e-12	4.10480333287627e-10	2.075	1.431	1.702	0.239	0.688	0.411	1.046	2.249	1.346	1.383	1.430	4.000	3.355	0.871	3.986	4.293	9.731	8.054	8.756	5.245	0.813	0.000	3.453	0.759	7.556	4.236	2.279
Pdensi_DN22056_c8_g1	FC_3_1	MC_2_2	113.625719253912	1282.79266933321	698.209194293561	-3.4958340197741	0.503657524770728	-6.94089504840706	3.89623401047145e-12	4.1133580545498e-10	9.595	7.931	9.666	1.608	2.854	4.243	4.128	9.828	4.505	3.265	8.472	15.067	10.836	6.246	18.242	19.419	28.989	33.569	29.905	10.640	5.985	3.283	15.550	10.527	29.565	16.670	12.346
Pdensi_DN16398_c1_g1	FC_3_1	MC_2_2	388.072484870207	2634.50962057525	1511.29105272273	-2.7625065123609	0.398054009521447	-6.94002935853371	3.92018464671113e-12	4.13016039328244e-10	20.300	13.344	23.618	7.839	8.907	13.220	12.173	22.200	10.078	13.203	20.192	28.678	22.994	15.644	37.674	42.597	53.071	73.297	55.166	33.744	19.896	11.385	44.939	28.534	68.770	38.765	28.203
Pdensi_DN46308_c0_g1d97264	FC_3_1	MC_2_2	0	108.977064415966	54.4885322079832	-9.54509910226281	1.37540795708165	-6.93983123561073	3.92568628521954e-12	4.13016039328244e-10	0.410	0.444	1.027	0.000	0.000	0.000	0.000	1.134	0.487	0.000	0.841	1.518	2.132	0.709	2.447	2.061	2.389	2.589	1.359	1.829	0.319	0.000	0.750	1.236	0.379	1.208	0.260
Pdensi_DN36795_c0_g1d376592	FC_3_1	MC_2_2	3819.78005348439	545.342690311891	2182.56137189814	2.80724784709115	0.404575004817395	6.93875749530844	3.95563471951383e-12	4.1545057869097e-10	32.043	45.482	39.779	133.210	124.331	46.918	103.478	85.780	113.704	85.454	72.810	68.556	32.790	44.967	10.390	15.477	10.793	9.789	5.092	2.136	7.256	0.425	0.142	0.091	0.737	0.369	0.543
Pdensi_DN22176_c4_g2	FC_3_1	MC_2_2	9.49217699348486	120.201303329369	64.846740161427	-3.65714453411394	0.527109738965701	-6.93810845022521	3.97384618619179e-12	4.16646165167713e-10	0.768	0.465	0.560	0.248	0.312	0.185	0.329	0.682	0.147	0.385	0.232	0.769	0.846	0.322	0.816	2.324	2.435	3.039	2.474	1.478	0.086	0.369	0.762	0.542	2.975	0.752	1.114
Pdensi_DN25947_c7_g2	FC_3_1	MC_2_2	57.6113164500684	579.326158313136	318.468737381602	-3.32810569213911	0.479901195176764	-6.93498104524047	4.06275631116934e-12	4.25237483471466e-10	3.072	2.421	5.180	1.295	1.019	2.140	1.376	4.309	2.477	2.066	3.978	5.722	4.684	3.313	7.702	10.089	11.301	15.907	12.280	6.792	3.381	2.312	8.577	7.140	13.169	5.597	6.602
Pdensi_DN17315_c2_g1	FC_3_1	MC_2_2	225.998753198803	2004.97907205359	1115.4889126262	-3.14840867982556	0.454043760545212	-6.93415250557562	4.08663609798346e-12	4.26428118301693e-10	12.055	9.209	15.679	4.188	5.163	8.043	7.604	15.172	7.975	8.619	13.862	20.724	16.724	11.902	26.928	30.139	39.327	58.759	38.039	24.109	11.027	7.668	27.267	17.667	46.937	21.947	16.879
Pdensi_GG_129990_c0_g1	FC_3_1	MC_2_2	180.05459045457	0	90.0272952272848	9.65640338244765	1.39259618044162	6.93410158527467	4.0881081792578e-12	4.26428118301693e-10	0.486	1.399	0.323	4.095	7.435	2.733	1.794	1.860	1.240	0.380	0.614	0.000	1.533	3.082	1.088	0.000	0.000	0.000	0.000	0.000	0.348	0.000	0.000	0.000	0.000	0.000	0.000
Pdensi_DN13286_c0_g1d212408	FC_3_1	MC_2_2	267.219164720721	49.5800461999469	158.399605460334	2.42075702329681	0.349123461502036	6.93381365114211	4.09644200204525e-12	4.26568237895569e-10	4.835	4.473	3.533	6.218	8.468	6.264	6.709	7.944	6.652	6.836	8.194	5.343	5.175	6.377	4.258	1.417	0.848	1.018	0.937	5.472	5.966	7.194	3.892	4.742	0.000	1.520	1.967
Pdensi_DN21350_c2_g1	FC_3_1	MC_2_2	153.3298522338	1335.93881219247	744.634332213134	-3.12219321920063	0.450538652793204	-6.9299120060931	4.21102469148844e-12	4.37191431343485e-10	8.086	6.720	8.913	3.788	2.778	5.272	4.700	10.711	5.295	4.827	9.796	14.956	10.070	8.589	20.181	19.373	29.670	36.226	28.617	14.208	6.494	4.175	19.819	10.209	38.200	14.665	14.562
Pdensi_DN22594_c0_g1d67898	FC_3_1	MC_2_2	262.552505713876	2026.33599417199	1144.44424994293	-2.94732525256972	0.42530849525389	-6.92985276677886	4.21278841103832e-12	4.37191431343485e-10	14.715	10.621	20.346	5.383	7.008	7.996	10.338	17.460	9.186	11.788	14.966	24.815	23.171	14.961	33.779	32.329	32.947	64.743	36.235	28.586	12.231	8.727	29.159	19.819	48.800	27.852	20.318
Pdensi_DN12472_c0_g1d337998	FC_3_1	MC_2_2	0	116.778539744697	58.3892698723485	-9.64673306655785	1.39224722240849	-6.92889374192442	4.24144222132388e-12	4.39417734783369e-10	3.750	2.805	1.193	0.000	0.000	0.000	0.000	0.054	0.732	1.158	0.460	1.784	15.978	0.779	1.693	3.144	1.597	2.977	0.235	1.150	0.447	685.000	16262.470	9627.540	10.056	1.577	9.376
Pdensi_DN12486_c0_g2	FC_3_1	MC_2_2	33.7577603545732	237.792177231248	135.774968792911	-2.81141292853635	0.405954584242283	-6.92543707514442	4.34631496215295e-12	4.49519466619552e-10	2.617	1.672	2.555	0.891	0.855	0.879	1.430	1.517	1.162	2.429	1.688	2.168	2.652	2.062	2.611	4.370	4.482	6.480	6.593	3.913	1.010	0.536	7.996	5.658	4.611	2.943	3.617
Pdensi_DN28713_c0_g1	FC_3_1	MC_2_2	13.7498102024694	144.20767488338	78.9787425429249	-3.3864433298178	0.489020269386556	-6.92495493911914	4.36114317077862e-12	4.50289877198108e-10	0.418	0.722	0.667	0.423	0.303	0.364	0.370	0.436	0.295	0.196	0.634	0.986	1.303	0.482	0.842	2.628	3.090	3.606	2.424	2.136	0.478	0.762	1.743	0.843	3.039	1.970	0.804
Pdensi_DN19065_c0_g1d187560	FC_3_1	MC_2_2	524.114880824202	18.8815113385322	271.498196081367	4.74178250158659	0.685365615288927	6.91861744419089	4.56072609186104e-12	4.70101464276103e-10	0.527	1.300	2.040	13.859	14.937	12.289	12.623	27.357	38.746	14.880	49.141	16.727	0.492	4.722	0.405	0.877	0.343	0.069	0.000	0.032	0.000	0.000	0.000	0.000	0.000	0.000	0.000
Pdensi_DN20222_c1_g1	FC_3_1	MC_2_2	705.679291175812	5130.41526496805	2918.04727807193	-2.86163925748734	0.413850481373367	-6.91466939458656	4.68955738899019e-12	4.82565735975667e-10	35.045	31.649	50.045	13.235	18.065	23.260	26.054	44.070	21.360	25.928	42.785	65.535	56.112	36.824	84.521	76.425	102.577	148.967	87.977	67.347	30.869	23.979	81.545	56.435	148.609	61.425	58.281
Pdensi_GG_4025_c0_g1	FC_3_1	MC_2_2	444.645086923094	2052.25658625279	1248.45083658794	-2.2055974321104	0.319007578121377	-6.91393428676233	4.71393603911375e-12	4.84257729028215e-10	18.953	13.703	19.640	11.704	9.883	12.983	8.245	17.064	15.588	11.740	18.804	20.915	21.297	13.546	26.749	34.952	43.597	53.308	32.451	26.576	12.007	10.979	35.148	21.332	42.690	25.598	19.662
Pdensi_DN20280_c1_g2	FC_3_1	MC_2_2	217.128953604292	1375.72433232909	796.426642966691	-2.66243423107514	0.385279162875791	-6.91040286529452	4.83279259227338e-12	4.95633339114477e-10	10.723	11.280	10.134	4.990	4.670	7.132	6.652	10.567	6.940	6.612	12.423	12.723	13.320	8.937	17.796	22.869	27.832	37.647	29.794	21.794	9.029	7.612	25.031	19.065	31.955	19.338	15.883
Pdensi_DN16049_c1_g1	FC_3_1	MC_2_2	64.9771266749335	483.130336346532	274.053731510733	-2.89156992536945	0.418606094267517	-6.90761545273049	4.9286781029199e-12	5.03773645759255e-10	3.704	2.273	4.032	1.444	1.492	2.104	2.248	5.282	2.625	2.093	3.347	4.435	3.449	2.084	6.055	8.071	9.914	13.047	10.385	6.724	2.834	1.323	8.915	4.108	11.479	6.594	6.227
Pdensi_DN23566_c5_g1	FC_3_1	MC_2_2	262.362231927474	1719.45229585822	990.907263892847	-2.71139500330464	0.392588688574543	-6.90645217810399	4.96924341483501e-12	5.07070572603089e-10	13.748	10.687	14.171	4.640	7.167	8.490	9.520	15.195	8.100	6.595	14.521	23.539	17.069	15.695	26.744	28.795	37.209	44.379	33.815	20.546	8.359	6.288	31.660	22.510	36.423	20.929	19.763
Pdensi_DN2334_c0_g1d447102	FC_3_1	MC_2_2	11.3749913614875	209.423677711335	110.399334536411	-4.1989789011521	0.608055395720483	-6.90558612045	4.9996566286783e-12	5.09322282368244e-10	0.354	0.381	0.982	0.355	0.325	0.229	0.311	0.000	0.332	0.000	0.000	0.165	0.000	0.629	0.205	3.219	3.146	7.046	7.549	1.836	0.903	0.489	0.343	0.407	0.000	0.000	0.000
Pdensi_DN22305_c3_g1	FC_3_1	MC_2_2	307.685379223559	2354.90787878089	1331.29662900223	-2.93557211623622	0.425257532054498	-6.90304555466407	5.08992981971697e-12	5.17654345881582e-10	14.522	9.353	15.849	5.369	6.905	11.382	9.119	16.862	10.882	11.482	17.583	27.443	21.686	14.601	32.178	39.992	52.421	58.856	48.643	26.876	12.098	6.030	34.721	27.758	58.518	28.268	21.095
Pdensi_DN12350_c0_g1d211497	FC_3_1	MC_2_2	41.7011945716456	238.892949716819	140.297072144232	-2.51609464597334	0.364533020529087	-6.90224068678731	5.11886079565964e-12	5.19026290801445e-10	4.554	0.000	2.514	1.152	0.831	1.237	0.538	2.153	1.356	2.593	1.150	4.468	2.275	0.526	1.771	5.302	4.798	5.458	10.508	3.958	2.841	1.385	3.268	0.464	8.414	1.892	2.481
Pdensi_DN18147_c4_g1	FC_3_1	MC_2_2	31.6816722681848	274.852510242342	153.267091255263	-3.11263657762221	0.451216361322036	-6.89832382961997	5.26196907305708e-12	5.31606978157311e-10	3.292	2.440	3.010	0.878	0.842	0.755	1.923	2.048	1.187	0.846	2.627	2.654	4.625	2.459	4.242	4.186	5.748	7.646	4.596	4.268	1.243	1.846	5.501	3.483	4.636	4.668	3.765
Pdensi_DN22617_c12_g2	FC_3_1	MC_2_2	179.439463977002	1516.33098439259	847.885224184798	-3.07797607214031	0.44633615612576	-6.89609396392493	5.3451847276477e-12	5.39121516141802e-10	8.776	5.895	10.070	3.596	4.241	6.019	5.519	11.383	4.030	5.451	10.412	16.601	14.810	7.095	18.693	20.804	33.686	42.114	30.439	20.062	7.328	3.703	29.001	11.684	31.593	14.167	12.764
Pdensi_DN11047_c0_g1	FC_3_1	MC_2_2	41.0126499324506	433.025471605359	237.019060768905	-3.39899379718548	0.492937938215207	-6.89537877626605	5.37214677980428e-12	5.40946812954517e-10	1.425	0.560	5.804	1.305	0.628	1.249	1.563	2.440	0.772	2.605	1.627	4.521	2.861	1.489	3.710	8.626	6.760	12.690	5.849	7.839	6.540	1.961	11.079	9.863	3.806	8.670	5.631
Pdensi_DN26489_c1_g1	FC_3_1	MC_2_2	137.679436294082	1071.8417753059	604.760605799989	-2.95917353841444	0.429289678593503	-6.89318585089137	5.45565217284686e-12	5.47548275064619e-10	6.109	4.487	9.669	2.750	4.323	3.667	4.412	7.677	5.751	4.100	9.289	13.565	9.473	6.014	14.155	14.622	24.563	29.072	18.892	11.614	5.638	3.330	17.950	10.502	24.196	9.795	8.879
Pdensi_DN36436_c0_g1d148740	FC_3_1	MC_2_2	0	141.445340324308	70.722670162154	-9.92044753411837	1.44004089045194	-6.889004055298	5.61843379014991e-12	5.62959685236023e-10	0.653	0.236	1.092	0.000	0.000	0.000	0.000	1.143	0.259	0.257	2.199	1.025	0.725	1.256	1.451	1.949	2.571	4.513	3.852	2.017	0.313	0.000	3.982	1.751	0.322	0.489	1.580
Pdensi_DN11077_c0_g1d5159	FC_3_1	MC_2_2	128.564451075039	0	64.2822255375193	9.17041030020622	1.33215245950976	6.88390449211868	5.82339253583035e-12	5.8253973103099e-10	0.000	0.248	0.534	3.576	3.880	2.663	1.185	0.479	0.540	0.000	0.097	0.090	0.000	0.970	1.114	0.000	0.000	0.000	0.000	0.000	0.000	0.000	0.000	0.000	0.000	0.000	0.000
Pdensi_DN20874_c5_g1	FC_3_1	MC_2_2	82.9096420302149	507.717186046873	295.313414038544	-2.61180979502869	0.379438281960642	-6.88335868888318	5.84575852936257e-12	5.8382001836372e-10	5.124	2.660	4.806	1.897	2.072	2.452	2.732	3.468	1.768	2.767	4.305	5.674	4.765	2.468	8.244	10.262	8.225	14.436	8.667	6.079	3.062	2.605	8.387	5.383	11.913	7.086	4.362
Pdensi_DN24549_c6_g2	FC_3_1	MC_2_2	84.0984481482426	1150.59983274622	617.34914044723	-3.77345954092736	0.548255790441943	-6.88266244828097	5.87441139529841e-12	5.85546515030625e-10	8.665	6.444	9.176	2.628	1.085	2.801	3.431	8.652	3.141	4.307	8.218	12.323	6.045	6.010	12.408	15.556	22.804	34.936	15.420	18.403	7.500	5.380	15.096	3.972	17.753	11.261	4.428
Pdensi_DN25517_c4_g2	FC_3_1	MC_2_2	116.241240042995	1342.87076857023	729.556004306612	-3.52922870883139	0.512784980178528	-6.88247285948718	5.88223748732032e-12	5.85546515030625e-10	5.590	4.669	6.891	2.099	2.066	4.721	3.910	7.859	4.201	4.163	7.591	12.948	9.088	6.655	15.915	20.630	29.790	35.483	29.395	12.990	5.856	2.700	17.005	12.648	31.377	13.784	10.792
Pdensi_DN21825_c3_g4	FC_3_1	MC_2_2	72.4854281258555	1083.3493151265	577.917371626179	-3.9003047523324	0.566747177537109	-6.88191297093319	5.90540898979408e-12	5.86895703528053e-10	5.361	3.537	8.964	0.978	1.728	2.855	1.937	11.805	3.457	2.110	3.475	13.002	8.231	5.317	7.156	16.824	18.359	34.243	11.839	14.402	7.215	2.463	14.955	8.512	24.464	12.835	7.956
Pdensi_DN24821_c2_g1	FC_3_1	MC_2_2	61.482727331317	466.297923458159	263.890325394738	-2.92049288723419	0.424627097965861	-6.87778265029376	6.07913246094035e-12	6.03178442112262e-10	3.648	3.778	6.664	1.227	2.246	1.369	2.502	6.238	3.456	4.115	4.850	6.298	5.742	3.600	10.047	9.485	7.641	13.113	4.836	6.710	4.642	3.619	8.386	1.901	6.709	5.900	4.037
Pdensi_DN23059_c0_g1d223627	FC_3_1	MC_2_2	0	147.542477283524	73.7712386417618	-9.98150795687112	1.45180581510822	-6.8752362423394	6.18872123105049e-12	6.13055127012876e-10	0.000	1.610	1.585	0.000	0.000	0.000	0.000	0.360	1.035	1.266	0.306	3.362	2.824	2.833	3.243	2.203	2.200	5.054	3.299	3.481	1.492	0.736	5.779	1.785	12.330	0.800	0.300
Pdensi_DN10470_c1_g3	FC_3_1	MC_2_2	89.9761560257042	525.545190044737	307.76067303522	-2.54712045893118	0.37068496405941	-6.87138866124322	6.35799052819256e-12	6.28802171832801e-10	5.955	4.078	4.545	1.979	3.436	1.693	4.841	6.251	2.624	2.224	5.921	9.948	4.851	2.169	7.006	15.043	10.180	9.540	12.508	6.888	3.157	2.378	8.762	3.151	24.891	4.582	3.047
Pdensi_DN24053_c4_g1	FC_3_1	MC_2_2	73.9827643419667	665.059088131311	369.520926236639	-3.16653235096895	0.460937104944251	-6.86977098828251	6.43050527240385e-12	6.34944760885688e-10	3.399	3.816	6.045	1.762	1.318	2.619	1.500	6.140	2.106	3.196	4.736	8.225	6.947	5.475	12.287	11.681	12.218	18.912	11.139	11.100	4.062	1.520	10.069	6.170	11.871	7.163	6.393
Pdensi_DN21935_c3_g1	FC_3_1	MC_2_2	86.3457722015922	607.180927124165	346.763349662879	-2.81175127982943	0.409335523995859	-6.86906245610356	6.46252101940039e-12	6.36709686505791e-10	4.756	3.094	5.728	2.002	2.704	2.055	2.448	4.327	4.542	3.375	7.173	6.063	4.206	2.195	12.295	8.812	15.623	14.284	12.760	9.536	6.388	2.405	8.478	5.955	9.785	7.132	2.763
Pdensi_DN14856_c0_g1d108512	FC_3_1	MC_2_2	178.177453912995	1511.20538341273	844.691418662865	-3.08328851177694	0.448875689286451	-6.86891401198013	6.46924838389391e-12	6.36709686505791e-10	8.853	9.286	12.565	3.655	3.942	6.135	3.508	10.935	5.108	7.893	11.599	19.140	14.138	10.173	19.927	24.198	26.055	46.703	46.329	19.005	12.337	7.466	26.171	13.913	41.016	17.423	10.949
Pdensi_DN23114_c12_g1	FC_3_1	MC_2_2	31.8680864461275	563.137730376288	297.502908411208	-4.14191364758716	0.603035890728895	-6.86843637545486	6.49094107743599e-12	6.3687777631337e-10	3.004	1.048	3.954	0.775	0.418	1.250	0.253	5.077	1.336	1.342	0.836	5.426	3.929	1.317	5.059	7.248	14.878	13.627	9.095	3.369	1.229	2.768	5.446	9.528	15.631	5.744	4.384
Pdensi_DN34464_c0_g1d146878	FC_3_1	MC_2_2	11.3087948996726	179.356674846785	95.3327348732289	-3.98120059526781	0.579638757231323	-6.8684168296203	6.49183030214052e-12	6.3687777631337e-10	0.644	0.796	1.804	0.233	0.334	0.301	0.715	1.154	1.223	1.190	1.280	1.520	0.718	0.212	1.544	2.975	2.899	5.663	3.068	2.351	1.317	0.954	1.129	1.484	2.365	1.447	0.775
Pdensi_DN20922_c4_g3	FC_3_1	MC_2_2	96.9822392005904	952.20698940644	524.594614303515	-3.29417815387311	0.479628588285892	-6.86818558010883	6.50235991047915e-12	6.36886844458023e-10	5.000	4.450	6.262	1.583	2.170	3.696	3.964	8.248	4.670	3.374	5.642	7.885	11.519	5.153	9.622	15.665	21.511	23.880	17.370	7.751	6.890	2.447	10.682	5.896	16.446	8.484	9.922
Pdensi_DN26820_c3_g1	FC_3_1	MC_2_2	11.3360574318778	135.006963324863	73.1715103783705	-3.56979928857204	0.520038736576765	-6.86448727275739	6.6730489372007e-12	6.51513790715078e-10	0.844	0.452	2.229	0.278	0.370	0.228	0.706	2.333	1.096	1.505	2.197	2.392	2.519	0.890	1.126	2.420	3.351	2.933	3.902	2.929	1.812	1.407	2.796	0.673	7.064	3.796	1.424
Pdensi_DN9404_c0_g1	FC_3_1	MC_2_2	10.3883692572652	217.732759593124	114.060564425195	-4.38959962381276	0.639506920757327	-6.86403771614299	6.69409443954613e-12	6.52524499673394e-10	0.969	1.916	1.392	0.442	0.188	0.186	1.014	2.334	0.792	0.729	1.758	2.550	2.192	1.605	4.065	3.849	3.208	6.979	7.776	2.801	0.713	1.412	4.265	3.574	6.451	2.430	2.592
Pdensi_DN19508_c0_g1d15403	FC_3_1	MC_2_2	72.5953087095568	328.847840293351	200.721574501454	-2.1764575525176	0.317139688647537	-6.86277255867676	6.75367112964193e-12	6.57281923447974e-10	4.785	3.072	3.373	1.571	2.369	1.737	1.377	3.534	1.685	1.674	3.359	3.341	1.971	4.296	5.916	7.139	6.672	7.570	8.031	4.927	4.579	1.349	6.491	2.138	8.162	5.372	4.923
Pdensi_DN21959_c2_g2	FC_3_1	MC_2_2	0	3194.14447182335	1597.07223591167	-26.8084086120373	3.90679476381556	-6.86199563394904	6.79051397231282e-12	6.59815211949841e-10	0.032	0.000	0.000	0.000	0.000	0.000	0.000	0.000	0.000	0.000	0.000	0.000	0.000	0.000	0.000	0.000	28.066	168.992	3.647	0.000	6.486	0.000	0.116	0.448	0.000	0.000	0.000
Pdensi_DN37326_c0_g1d569962	FC_3_1	MC_2_2	114.17503911488	910.106882044204	512.140960579542	-2.99302183490394	0.436265140315342	-6.86055693732604	6.8592597407065e-12	6.65435435036011e-10	7.281	6.381	9.748	2.088	3.527	3.257	5.878	7.745	4.339	5.149	9.414	11.857	10.915	5.367	15.979	15.428	15.408	27.692	12.024	16.537	8.443	4.606	13.197	7.785	12.084	10.292	10.324
Pdensi_DN16509_c0_g1	FC_3_1	MC_2_2	120.52256884167	650.540588162499	385.531578502084	-2.42987107378638	0.354372587685875	-6.85682572022268	7.0407437562098e-12	6.81957499599489e-10	0.977	1.407	3.596	2.712	3.993	2.755	6.069	13.303	24.989	11.859	22.443	29.470	0.924	1.556	1.016	11.996	12.262	17.729	30.145	4.863	32.374	0.392	0.000	0.145	36.154	9.605	26.315
Pdensi_DN8312_c0_g1d264528	FC_3_1	MC_2_2	412.99489266195	65.3242075351375	239.159550098544	2.65028028332385	0.386558027127047	6.85609946589674	7.07661141840911e-12	6.8434533337994e-10	3.503	8.694	4.891	13.041	8.927	10.340	7.931	4.892	4.589	6.654	4.411	2.828	4.848	10.953	6.046	1.717	1.692	0.893	1.622	0.973	0.547	0.628	6.413	8.268	16.675	21.274	22.354
Pdensi_DN22692_c3_g1	FC_3_1	MC_2_2	394.362223084757	2523.76788070374	1459.06505189425	-2.67731471099564	0.390515516537272	-6.85584720099109	7.08911192511698e-12	6.84469460098992e-10	20.054	15.062	20.815	8.365	9.089	13.055	11.608	20.233	12.048	12.644	17.773	27.512	19.837	16.955	32.324	39.321	53.007	69.226	48.562	31.263	14.322	12.476	37.162	27.839	52.156	25.458	23.339
Pdensi_DN24243_c6_g2	FC_3_1	MC_2_2	56.1287685997233	553.88181671681	305.005292658266	-3.30010639254563	0.48165079914979	-6.85165767060072	7.2999079183384e-12	7.03708816879822e-10	2.515	1.439	4.272	0.958	1.933	1.496	1.706	4.600	1.582	2.154	4.225	5.351	4.912	2.733	6.914	9.040	9.870	16.677	11.978	8.590	3.427	2.057	8.105	3.594	6.721	4.649	3.114
Pdensi_DN24357_c0_g2	FC_3_1	MC_2_2	19.0219813374475	140.069091436668	79.5455363870579	-2.87804873889013	0.420293842205236	-6.84770617573011	7.50434952006319e-12	7.21640119017008e-10	1.558	1.398	0.578	0.551	0.487	0.456	1.650	1.369	0.547	0.157	1.204	0.715	1.429	0.631	1.903	3.309	2.398	3.446	1.525	1.354	0.819	0.000	1.263	0.290	3.815	1.608	0.772
Pdensi_GG_28172_c0_g1	FC_3_1	MC_2_2	159.124288770199	0	79.5621443850995	9.47820984359819	1.38416388615376	6.84760665872863	7.50957007547894e-12	7.21640119017008e-10	0.716	2.739	6.297	2.601	4.462	5.251	0.734	1.863	6.499	6.629	3.732	4.574	0.810	4.050	2.360	0.000	0.000	0.000	0.000	0.000	0.000	0.000	2.284	11.927	0.000	2.649	3.070
Pdensi_DN22232_c0_g1d363655	FC_3_1	MC_2_2	37.596594572305	309.426238874284	173.511416723294	-3.0382333412772	0.443892294675463	-6.84452822840394	7.67283072270246e-12	7.36169502405703e-10	2.440	1.136	1.916	0.798	0.857	1.251	1.145	4.071	0.928	2.897	2.521	5.558	2.804	1.792	4.736	6.963	4.761	8.465	5.922	4.270	3.669	1.656	3.985	3.072	7.616	4.748	4.562
Pdensi_DN13523_c0_g1d461935	FC_3_1	MC_2_2	300.70504239334	39.7315540933985	170.218298243369	2.89150149059458	0.422518088014592	6.84349752736437	7.72826592695297e-12	7.40324199573936e-10	3.277	5.995	4.297	7.103	8.540	7.859	8.490	8.573	6.363	6.184	8.235	4.591	3.514	5.946	4.705	1.425	0.618	0.631	1.025	32.050	6.892	60.267	0.324	0.309	0.618	0.749	0.945
Pdensi_DN21672_c3_g2	FC_3_1	MC_2_2	66.522276358733	413.290267819421	239.906272089077	-2.63222003795417	0.384849936912836	-6.83960106390855	7.94140176372118e-12	7.59549023548637e-10	3.971	2.222	3.690	1.415	1.602	2.132	1.547	3.100	1.675	1.670	3.079	3.270	4.116	3.042	5.132	7.653	8.723	10.281	8.108	5.029	4.014	3.132	8.876	7.156	10.125	3.782	2.748
Pdensi_DN10588_c0_g2	FC_3_1	MC_2_2	285.979335528542	2053.79193363178	1169.88563458016	-2.84369652130558	0.415916781604116	-6.83717668312868	8.07691047407923e-12	7.71300710545835e-10	16.156	12.064	16.084	5.551	5.796	10.632	8.518	15.795	8.067	9.848	14.058	21.343	17.136	13.098	27.099	35.929	44.929	51.220	47.658	24.404	13.689	7.609	34.220	23.458	45.141	21.915	13.827
Pdensi_DN16052_c2_g1	FC_3_1	MC_2_2	43.9992148382879	433.377123755922	238.688169297105	-3.29943698315946	0.48268405931115	-6.83560378577275	8.16603531798573e-12	7.78593189279386e-10	1.883	2.516	3.886	1.526	0.595	1.295	2.054	1.463	3.102	1.646	2.050	4.965	3.862	5.334	6.662	8.662	8.440	10.942	8.769	4.616	3.337	1.411	7.919	5.655	4.666	2.606	5.336
Pdensi_DN37056_c4_g1	FC_3_1	MC_2_2	226.250057259429	1931.90749352108	1079.07877539025	-3.09333026348994	0.452768770605706	-6.83203097102246	8.37207686239777e-12	7.96992983183111e-10	9.221	7.570	13.607	4.189	4.649	8.542	7.503	13.513	8.086	7.460	14.143	20.326	16.618	10.269	22.593	30.684	41.669	51.398	43.674	21.190	10.647	7.522	29.997	19.959	45.169	22.555	14.915
Pdensi_DN33174_c0_g1d29364	FC_3_1	MC_2_2	0	113.398719309833	56.6993596549165	-9.60288858563989	1.406231139299	-6.82881236041101	8.56204743579667e-12	8.13807938597739e-10	0.850	0.000	0.285	0.000	0.000	0.000	0.000	0.000	0.338	0.000	0.714	0.667	0.381	0.818	1.079	1.898	3.038	2.325	1.884	1.815	1.224	0.000	3.328	3.988	6.259	2.231	2.063
Pdensi_DN11245_c0_g1d519946	FC_3_1	MC_2_2	38.97638635949	218.804253726927	128.890320043208	-2.48424895986175	0.363844713122436	-6.82777259161599	8.6243150295214e-12	8.18417169996149e-10	3.661	2.378	1.831	0.929	1.036	1.067	1.221	0.895	0.867	0.431	0.926	1.008	2.720	2.819	1.499	4.596	4.092	5.535	4.451	2.483	1.574	0.930	2.791	1.720	3.664	3.429	2.501
Pdensi_DN17453_c1_g1	FC_3_1	MC_2_2	77.7577764261481	484.033208653941	280.895492540045	-2.63495071055977	0.385928853847404	-6.82755560847916	8.63736512803002e-12	8.18417169996149e-10	3.585	2.770	3.281	1.522	2.349	2.171	3.645	4.166	2.159	3.027	5.793	5.667	5.616	3.826	5.733	8.710	9.584	12.905	10.731	9.083	4.106	2.214	8.576	6.413	12.499	5.869	4.836
Pdensi_DN23251_c5_g1	FC_3_1	MC_2_2	185.404011673787	1406.35837506662	795.881193370206	-2.9221992826636	0.428043778487962	-6.8268701229255	8.67871978528008e-12	8.21060713205544e-10	10.945	9.492	13.055	3.592	4.039	6.647	6.570	12.736	6.301	7.263	11.584	16.006	13.560	10.845	23.993	23.794	27.590	39.021	25.145	19.633	6.728	6.806	22.456	12.530	31.464	15.768	13.220
Pdensi_DN2321_c0_g2	FC_3_1	MC_2_2	1524.80147422721	145.089760862781	834.945617544998	3.38436981399519	0.495801849613011	6.82605322395793	8.72825588481251e-12	8.24468889082267e-10	11.951	34.401	10.846	30.297	42.641	45.516	15.961	12.625	16.070	11.612	6.239	9.699	18.324	42.659	31.245	5.507	2.969	1.345	0.974	1.781	1.728	0.167	0.000	0.442	0.000	0.000	0.000
Pdensi_DN5560_c0_g1d328430	FC_3_1	MC_2_2	945.182719717002	192.883938222387	569.033328969695	2.2918029968843	0.335784367436083	6.82522243183507	8.77891856391518e-12	8.27972781589904e-10	2.444	9.188	5.011	18.157	29.148	26.306	16.516	10.403	8.944	6.489	6.092	4.828	11.466	18.483	17.951	4.489	4.870	3.223	6.647	3.740	4.121	11.261	55.513	54.832	0.000	0.058	0.000
Pdensi_DN22287_c11_g1	FC_3_1	MC_2_2	0	99.1046812011687	49.5523406005844	-9.41042826254513	1.37911415371567	-6.82353105955092	8.88295242293749e-12	8.36491728086526e-10	0.367	0.000	0.737	0.000	0.000	0.000	0.000	1.157	0.000	0.000	0.923	1.726	1.620	1.271	0.812	2.305	2.358	1.786	3.689	0.848	0.000	0.556	2.051	0.000	0.539	0.983	0.893
Pdensi_DN23357_c6_g2	FC_3_1	MC_2_2	515.233151295183	4192.34188511735	2353.78751820627	-3.02410753909901	0.443302191241194	-6.82177439870501	8.99228071932284e-12	8.44509378431331e-10	19.940	15.608	31.075	8.198	12.366	19.030	17.941	37.326	8.661	19.505	28.923	43.658	35.014	24.688	62.981	67.845	89.699	111.252	73.893	41.706	22.794	9.528	55.377	35.983	95.411	48.102	31.459
Pdensi_DN16340_c0_g2	FC_3_1	MC_2_2	664.777584968953	72.2800618085747	368.528823388764	3.18790910308959	0.467317589506149	6.82171862278607	8.9957735202695e-12	8.44509378431331e-10	7.956	13.856	9.027	11.104	22.860	17.878	8.539	6.711	9.210	3.752	3.438	4.415	11.231	21.784	19.192	2.393	1.518	0.932	0.169	1.692	0.160	0.000	0.046	0.227	0.000	0.000	0.000
Pdensi_DN16982_c1_g1	FC_3_1	MC_2_2	19.4594607460163	285.710754965733	152.585107855875	-3.87227297831768	0.567863545929482	-6.81902017848236	9.16635270505798e-12	8.59201241805443e-10	0.978	1.552	1.144	0.422	0.376	0.704	1.143	1.310	0.993	0.970	1.518	3.247	2.241	1.208	3.503	3.931	6.460	7.833	6.110	2.143	0.737	0.056	2.740	1.820	6.620	3.249	2.027
Pdensi_GG_64077_c0_g1	FC_3_1	MC_2_2	128.13929635344	0	64.0696481767202	9.16560839246347	1.34425547163172	6.81835304812842	9.20901080714415e-12	8.61875841200526e-10	0.240	2.886	1.242	3.725	3.932	2.456	1.790	1.193	0.326	1.207	1.175	1.122	0.623	0.675	1.071	0.001	0.000	0.000	3.964	1.460	0.200	0.729	0.000	0.000	0.000	0.000	1.679
Pdensi_DN24102_c6_g1	FC_3_1	MC_2_2	172.621163223875	1361.59084607066	767.106004647269	-2.97847714443498	0.43691469867132	-6.81706784755167	9.29173894755476e-12	8.68286680426859e-10	11.397	7.547	9.370	3.484	3.881	5.943	5.335	8.833	5.810	5.601	10.855	15.228	11.467	10.040	22.022	20.732	27.569	38.824	23.986	15.310	8.571	5.004	20.929	15.153	31.456	15.992	14.115
Pdensi_DN8578_c0_g1d452549	FC_3_1	MC_2_2	57.6181759905115	292.499793529027	175.058984759769	-2.34064220947466	0.343392790308206	-6.81622408954439	9.34644697403235e-12	8.72063518046526e-10	1.812	0.962	1.698	1.285	1.450	1.734	1.747	3.800	0.739	0.514	2.093	3.994	4.478	4.000	5.238	5.985	6.467	6.468	6.310	2.744	0.851	1.029	6.892	2.722	11.222	4.053	4.412
Pdensi_DN14834_c1_g1	FC_3_1	MC_2_2	62.347173386461	480.607815220101	271.477494303281	-2.94379102568423	0.43205852812575	-6.81340798538166	9.53133315426563e-12	8.8665872638343e-10	3.682	3.871	4.291	1.815	1.362	1.675	1.590	3.103	1.570	1.925	5.632	4.576	4.082	2.716	6.975	7.343	9.427	13.986	11.368	7.004	3.369	1.090	5.392	3.296	6.630	5.907	2.462
Pdensi_DN23920_c10_g6	FC_3_1	MC_2_2	24.7582411236335	298.591161921691	161.674701522662	-3.58850328093773	0.526683278034338	-6.81339892606914	9.53193367049918e-12	8.8665872638343e-10	2.439	1.383	2.206	0.589	0.563	0.762	0.904	2.555	1.511	1.505	1.763	2.192	1.165	1.475	4.801	3.854	7.166	7.977	8.841	4.447	1.498	1.062	5.262	3.040	2.793	2.089	3.359
Pdensi_DN16625_c1_g1	FC_3_1	MC_2_2	59.790662873967	393.252011044909	226.521336959438	-2.71383053996376	0.398623749521342	-6.80800013351554	9.89647727272083e-12	9.19167335857987e-10	5.238	3.272	4.794	1.441	1.689	1.547	2.067	4.061	1.629	2.725	3.480	5.437	3.528	2.539	6.137	7.212	6.640	11.522	6.203	6.165	3.727	2.861	6.206	4.441	9.222	4.069	4.296
Pdensi_DN37552_c0_g1d316362	FC_3_1	MC_2_2	66.1677431821907	574.729878298248	320.448810740219	-3.11903858178969	0.458389468821451	-6.80434170926513	1.01512332806295e-11	9.41395753825669e-10	3.188	3.770	9.597	2.562	1.058	1.567	4.159	7.908	2.074	4.454	7.296	6.474	9.620	3.676	6.425	14.539	8.382	14.825	15.086	4.358	1.668	0.440	0.000	0.583	4.263	3.257	2.811
Pdensi_GG_63438_c0_g1	FC_3_1	MC_2_2	491.020453331595	64.7561974377249	277.88832538466	2.89962180032472	0.426296925797014	6.80188297136678	1.03260469361234e-11	9.5615434004429e-10	4.532	11.061	5.097	13.677	12.670	12.086	12.023	8.550	9.450	8.703	7.584	7.712	7.546	13.218	12.616	2.442	1.102	0.838	1.510	0.413	0.591	0.402	0.460	0.496	0.266	0.043	0.104
Pdensi_DN23622_c11_g1	FC_3_1	MC_2_2	86.0679497846059	454.048679334934	270.05831455977	-2.39919081417383	0.352779703001007	-6.80081873691861	1.0402624251669e-11	9.61785658274385e-10	3.585	0.899	3.519	2.850	1.524	2.320	3.048	4.379	1.806	2.254	4.887	6.776	5.936	1.652	3.969	10.127	10.125	9.318	9.011	7.512	1.441	0.000	7.143	6.548	2.316	4.185	5.323
Pdensi_DN12708_c0_g1d6702	FC_3_1	MC_2_2	18.3184095024869	246.098127183083	132.208268342785	-3.74307661354761	0.550533601202666	-6.79899756412813	1.05349598716314e-11	9.71513939052011e-10	1.106	0.966	2.180	0.249	0.595	0.579	0.746	1.575	0.510	0.591	1.499	3.047	1.872	1.462	2.607	4.426	4.835	6.584	5.021	3.831	1.896	0.411	3.577	1.972	3.944	2.835	2.030
Pdensi_DN9650_c0_g1d385775	FC_3_1	MC_2_2	139.629337707718	1.4136243652778	70.5214810364977	6.53288091927979	0.960868563910021	6.79893292865761	1.05396867906529e-11	9.71513939052011e-10	0.853	2.561	0.670	2.538	4.801	3.582	2.018	1.867	1.734	0.367	0.849	0.265	1.097	1.651	1.259	0.040	0.049	0.000	0.000	0.000	0.000	0.000	0.000	0.000	0.000	0.000	0.000
Pdensi_DN1526_c0_g1d259384	FC_3_1	MC_2_2	0	94.4513371502446	47.2256685751223	-9.34041658423972	1.37416430808801	-6.7971613942119	1.06700545220852e-11	9.79206857041872e-10	0.567	0.307	0.854	0.000	0.000	0.000	0.000	0.000	0.338	0.335	0.357	0.333	0.000	0.327	0.000	2.286	1.823	2.073	5.024	13.777	2.856	986.973	568.447	313.632	0.000	0.000	0.000
Pdensi_DN21711_c0_g2	FC_3_1	MC_2_2	635.621322465452	54.2590481667559	344.940185316104	3.53924630983106	0.520696032832952	6.79714475751827	1.06712862773938e-11	9.79206857041872e-10	3.167	14.932	4.747	12.618	25.262	12.235	13.075	26.056	21.132	12.249	21.970	14.808	4.663	18.334	5.434	1.928	0.612	1.110	0.000	5.775	1.296	5.858	7.903	8.199	0.000	0.000	0.000
Pdensi_DN26151_c15_g1	FC_3_1	MC_2_2	578.015307818323	3259.32981682876	1918.67256232354	-2.49488932408671	0.367200252659398	-6.79435622938115	1.08797251715445e-11	9.95339894591927e-10	22.061	15.935	36.901	15.124	11.783	17.948	11.079	34.118	11.552	13.259	22.368	36.793	32.812	16.072	48.735	55.505	59.609	94.462	57.998	49.121	28.391	15.231	49.261	12.434	73.145	33.537	27.762
Pdensi_DN14177_c0_g1d7937	FC_3_1	MC_2_2	24.8809225185569	253.833001565879	139.356962042218	-3.34869052029755	0.493050829607282	-6.79177545034212	1.10761857605039e-11	1.01179630432891e-09	2.021	1.778	2.615	0.801	0.766	0.417	0.562	1.191	1.496	0.744	1.917	3.575	2.252	1.605	3.384	3.964	6.554	5.703	5.179	3.516	1.449	1.155	3.250	5.311	7.198	2.555	2.902
Pdensi_DN12265_c0_g1d105334	FC_3_1	MC_2_2	34.5048391461056	477.43543724477	255.970138195438	-3.78987086218795	0.558093677871563	-6.79074322547715	1.11557326461849e-11	1.01753955426434e-09	2.868	2.240	3.056	1.254	0.981	0.497	1.869	2.748	1.496	0.903	3.649	3.209	2.692	2.178	6.243	6.066	13.743	10.479	11.245	6.935	4.219	0.000	11.166	1.966	10.756	4.996	3.970
Pdensi_DN22105_c7_g1	FC_3_1	MC_2_2	127.325666769464	928.859179674925	528.092423222195	-2.86550083871569	0.422020699447322	-6.78995329487002	1.12169852287226e-11	1.02159948603266e-09	4.507	1.895	6.140	2.392	2.934	4.480	3.648	7.861	3.682	4.555	6.286	11.191	7.390	4.745	14.333	15.625	20.497	23.487	18.003	12.360	4.860	2.579	13.246	6.336	19.456	8.226	7.300
Pdensi_DN53065_c0_g1d254818	FC_3_1	MC_2_2	21.0235573629774	222.40233183293	121.712944597954	-3.40294265361183	0.501337140328097	-6.78773300415126	1.13909202018964e-11	1.03435318696417e-09	3.054	2.081	3.165	0.860	0.411	0.371	1.383	1.303	0.535	1.598	1.430	0.534	6.428	1.045	1.516	4.464	4.286	5.689	11.171	4.069	2.593	0.517	4.436	2.050	12.247	1.779	1.635
Pdensi_DN12421_c0_g1d6324	FC_3_1	MC_2_2	54.7778725686586	477.286042620558	266.031957594609	-3.12042465184262	0.459813523091133	-6.78628290630802	1.15059425282395e-11	1.04324534772021e-09	3.352	2.152	2.909	0.865	1.913	1.483	1.324	4.756	2.090	1.557	1.035	4.540	2.691	2.691	5.904	8.456	9.442	12.835	5.101	4.987	3.105	1.526	8.401	2.984	3.686	3.304	3.688
Pdensi_DN22429_c4_g1	FC_3_1	MC_2_2	96.1681611782086	1007.79993899985	551.984050089031	-3.38806637332012	0.4993738497838	-6.78462914064674	1.16385088523374e-11	1.05369947875145e-09	6.465	3.496	7.079	1.516	2.435	3.460	2.834	6.858	2.771	3.568	7.256	11.953	7.479	6.128	12.008	14.583	21.695	28.063	22.196	11.809	4.844	2.852	16.416	9.108	25.844	12.075	9.390
Pdensi_DN24709_c2_g1	FC_3_1	MC_2_2	147.433194351681	1159.48717676939	653.460185560533	-2.97413594944356	0.438649950831707	-6.78020353998539	1.20006691021112e-11	1.08433178531834e-09	6.670	4.888	9.254	3.044	3.060	5.248	6.120	8.631	4.748	5.087	9.220	10.652	10.601	7.725	18.319	18.994	22.573	32.828	22.890	13.765	7.124	3.228	18.528	13.017	32.503	15.256	9.557
Pdensi_DN26398_c11_g1	FC_3_1	MC_2_2	16.5919841424893	157.683516660272	87.1377504013805	-3.24300931858415	0.478315552108787	-6.78006245936692	1.201239387875e-11	1.08433178531834e-09	2.008	0.837	0.773	0.392	0.375	0.506	1.030	0.810	0.550	0.182	1.953	2.185	1.720	1.070	2.926	3.045	2.997	4.154	3.247	1.432	0.443	0.000	1.889	1.554	4.608	1.562	2.238
Pdensi_DN21615_c5_g2	FC_3_1	MC_2_2	159.28133106777	1091.07110540927	625.176218238521	-2.77466514742	0.409359814475146	-6.77805942182551	1.21800757330441e-11	1.09590305323486e-09	7.817	4.865	7.705	2.866	4.288	5.169	4.181	7.545	3.127	3.897	7.447	11.189	9.230	4.985	15.067	18.577	21.569	29.992	18.060	12.952	5.253	3.054	17.193	11.801	29.642	11.397	10.902
Pdensi_DN23690_c6_g1	FC_3_1	MC_2_2	37.4535101856196	425.638314072538	231.545912129079	-3.50333611741047	0.516884303810798	-6.77779551745267	1.2202338397513e-11	1.09590305323486e-09	2.033	1.975	2.495	0.550	1.064	1.268	1.649	2.502	1.179	1.590	3.523	4.535	2.424	3.177	4.096	6.799	8.829	11.655	6.603	4.227	2.372	0.705	6.153	4.465	14.018	6.020	4.972
Pdensi_DN34013_c0_g1d566984	FC_3_1	MC_2_2	186.191503532134	0	93.0957517660668	9.70479660088473	1.43187670298397	6.77767616489627	1.22124199242835e-11	1.09590305323486e-09	0.000	2.440	4.780	3.056	8.479	3.189	8.414	5.709	4.422	4.560	5.224	3.880	4.985	4.103	2.649	0.000	0.000	0.000	0.000	1.355	3.493	3.873	0.017	0.000	0.000	0.000	0.972
Pdensi_DN14032_c0_g1d107347	FC_3_1	MC_2_2	26.0941993094637	372.507563510341	199.300881409903	-3.83269746963547	0.565637914993754	-6.77588501060399	1.23646995493604e-11	1.10793881233703e-09	1.996	1.399	2.974	0.676	0.487	0.870	0.728	2.192	0.774	1.284	2.101	2.157	2.654	3.061	3.290	4.526	8.382	10.727	4.170	4.916	0.624	0.997	4.892	2.910	6.884	4.165	3.644
Pdensi_DN4969_c0_g1d261648	FC_3_1	MC_2_2	137.345634289832	1187.24026671437	662.292950502103	-3.1109761319055	0.459322082497395	-6.772973149888	1.26162373401613e-11	1.12882026207329e-09	8.032	6.599	9.112	4.404	2.125	4.145	4.884	8.797	4.167	5.281	7.902	9.843	6.937	4.430	19.706	20.343	20.560	35.493	14.722	23.007	8.540	1.587	7.632	11.230	19.470	14.352	9.756
Pdensi_DN21080_c1_g1d415782	FC_3_1	MC_2_2	131.807341506869	1232.81990040747	682.313620957169	-3.22457089432548	0.476162022203727	-6.77200352813068	1.27011041551721e-11	1.1347497461973e-09	6.891	7.370	9.907	2.532	2.365	5.209	4.856	10.223	4.341	5.327	7.821	12.894	10.966	7.580	16.148	20.875	27.248	31.042	23.667	13.172	7.718	5.434	26.919	14.419	33.106	15.873	11.810
Pdensi_DN13668_c0_g1	FC_3_1	MC_2_2	67.4343864020969	540.227996632277	303.831191517187	-2.99932793139194	0.44293339796205	-6.77150999493814	1.27445154751866e-11	1.13696356551369e-09	3.671	1.946	5.195	1.648	1.633	1.971	2.618	3.656	2.252	3.305	2.730	3.548	4.157	2.850	8.375	7.561	11.641	15.250	10.615	6.633	4.708	1.836	8.428	6.229	8.847	5.731	4.909
Pdensi_DN2424_c0_g1d165593	FC_3_1	MC_2_2	84.5808890362362	612.187992839092	348.384440937664	-2.85315732378476	0.421518951809122	-6.76875217956218	1.29897819661983e-11	1.15715253337137e-09	6.252	2.130	5.020	1.660	2.168	2.720	2.373	2.978	3.022	3.076	3.799	7.057	3.524	3.643	7.341	10.013	12.647	16.632	13.536	7.506	4.268	2.257	9.260	5.100	13.069	4.542	7.682
Pdensi_DN22020_c1_g1	FC_3_1	MC_2_2	97.4757274180161	786.084819131175	441.780273274596	-3.00958595261549	0.444703264266521	-6.76762730217285	1.30911451538137e-11	1.16278714473197e-09	6.218	5.604	7.607	1.942	2.676	2.942	4.091	7.216	3.683	5.164	6.521	9.815	7.819	6.564	12.283	13.156	12.735	24.637	11.330	11.864	6.099	3.299	10.429	6.969	10.350	8.919	7.513
Pdensi_DN17424_c1_g3	FC_3_1	MC_2_2	0	111.636641182273	55.8183205911367	-9.57936880727508	1.41606017954503	-6.76480346361613	1.33490282812617e-11	1.18396955632394e-09	0.000	1.246	0.000	0.000	0.000	0.000	0.000	0.000	0.807	0.000	0.000	0.520	0.021	0.000	0.000	1.715	2.673	2.751	3.749	0.339	0.000	0.000	0.149	0.000	0.000	0.000	0.274
Pdensi_DN23941_c0_g1d191917	FC_3_1	MC_2_2	0	112.233413975812	56.116706987906	-9.59251637290093	1.41880498221849	-6.76098300550211	1.37058602017147e-11	1.21385383943227e-09	1.569	1.700	0.000	0.000	0.000	0.000	0.000	0.000	0.000	0.000	0.000	0.000	0.432	0.452	0.000	3.516	2.517	1.429	1.742	0.452	0.000	0.000	0.951	0.000	0.575	0.441	0.954
Pdensi_DN13286_c2_g1	FC_3_1	MC_2_2	191.081852808266	1136.38416602871	663.733009418489	-2.57059377876849	0.380521840947055	-6.75544345199926	1.42399039505215e-11	1.25932344777503e-09	8.863	5.526	6.448	3.925	5.931	5.054	7.117	11.815	4.750	6.026	8.395	13.569	8.367	10.135	21.371	18.454	22.124	32.362	26.225	10.782	7.328	3.369	21.348	18.158	35.381	16.427	9.651
Pdensi_DN18107_c0_g2	FC_3_1	MC_2_2	145.327794513859	1280.73304480239	713.030419658126	-3.13848641473633	0.464977951700766	-6.74975319422476	1.48096857181902e-11	1.30592750319319e-09	7.175	4.821	8.989	2.544	3.300	5.318	5.371	9.130	5.201	5.465	8.235	14.506	8.572	7.157	18.298	19.595	27.694	34.619	28.959	14.415	7.399	3.924	20.350	12.815	39.552	15.270	12.373
Pdensi_DN23616_c9_g1	FC_3_1	MC_2_2	483.043078964434	2387.44891372814	1435.24599634629	-2.30450637637333	0.341471308987066	-6.74875550513856	1.49118621338544e-11	1.31304002780654e-09	19.946	15.526	22.887	11.253	10.934	15.263	13.295	26.833	13.506	13.449	22.809	29.994	28.533	17.351	35.946	42.447	45.823	65.516	50.871	26.985	15.507	11.269	37.730	19.844	52.899	25.340	22.334
Pdensi_DN10261_c0_g1d4680	FC_3_1	MC_2_2	111.722768409993	501.577245641932	306.650007025962	-2.16374964874453	0.320703127611694	-6.74689288145762	1.51044700507621e-11	1.32516954003131e-09	7.090	7.637	9.647	2.336	3.270	3.096	5.043	4.876	1.681	2.173	4.661	3.510	4.406	7.658	8.537	10.375	9.554	12.620	10.473	7.726	2.847	2.376	7.628	9.102	8.689	6.926	3.933
Pdensi_DN8216_c0_g1d170481	FC_3_1	MC_2_2	118.470865149125	991.410165609584	554.940515379354	-3.06352716988348	0.454071544755702	-6.74679399153213	1.51147637675848e-11	1.32516954003131e-09	8.626	4.416	10.019	2.348	2.540	4.225	3.219	8.534	5.645	6.352	8.775	10.503	10.849	8.476	16.301	16.090	18.879	28.635	21.595	13.097	3.716	4.302	14.151	12.292	23.487	15.032	11.904
Pdensi_DN44985_c0_g1d247491	FC_3_1	MC_2_2	0	126.202467382842	63.101233691421	-9.76001698449266	1.44741272001247	-6.74307807962926	1.55065821464608e-11	1.35368690866836e-09	0.649	0.889	0.000	0.000	0.000	0.000	0.000	0.682	0.000	0.768	0.000	1.247	0.718	0.749	1.089	2.969	3.815	1.432	1.803	1.510	0.000	1.655	1.578	0.000	1.908	2.761	1.377
Pdensi_DN40164_c0_g1	FC_3_1	MC_2_2	27.3435580417168	220.281902072442	123.812730057079	-3.0046386444011	0.44568377439196	-6.74163794385443	1.5661094681079e-11	1.36361166289653e-09	1.579	0.734	0.453	0.571	0.824	0.735	0.250	1.659	0.000	2.134	0.855	1.329	1.002	1.302	1.755	4.041	4.117	6.055	4.743	1.830	0.000	0.686	2.476	3.177	3.669	1.774	1.912
Pdensi_GG_93882_c1_g1	FC_3_1	MC_2_2	215.220477484908	1420.16559538636	817.693036435632	-2.72147372630134	0.403683531461585	-6.74160205755217	1.56649641220312e-11	1.36361166289653e-09	17.984	15.824	20.290	6.532	5.585	4.786	4.506	7.141	8.432	3.414	6.411	5.935	3.783	5.927	4.817	19.266	40.458	30.551	10.438	24.415	9.492	7.027	4.680	4.172	1.320	2.532	0.640
Pdensi_DN52133_c0_g1d161918	FC_3_1	MC_2_2	16.478122156707	249.181805645623	132.829963901165	-3.91672325692083	0.581212841332379	-6.73887942314229	1.59612784506942e-11	1.38742617142424e-09	1.104	2.392	2.053	0.200	0.766	0.344	0.526	1.986	0.374	0.372	0.598	2.603	2.634	0.910	5.447	6.640	4.758	5.010	3.140	2.376	0.679	0.721	4.628	0.952	2.351	3.720	1.713
Pdensi_DN23511_c1_g1d130216	FC_3_1	MC_2_2	139.808804530434	1230.63438425023	685.221594390332	-3.13678124659388	0.465554070835948	-6.73773776902322	1.60871559239244e-11	1.39637886434395e-09	7.550	9.627	11.915	2.448	3.059	5.225	6.263	13.247	5.119	10.596	15.524	15.284	10.468	6.461	14.679	21.602	22.195	35.461	23.069	15.444	4.761	3.362	17.281	16.361	16.155	13.961	12.298
Pdensi_DN24746_c0_g13	FC_3_1	MC_2_2	79.5549712749228	508.498856367684	294.026913821304	-2.67378773354112	0.397067379493654	-6.73383881836572	1.65244226447344e-11	1.43229658267661e-09	2.533	2.745	5.469	1.480	2.843	1.907	2.593	6.137	5.098	2.532	6.401	6.657	7.795	3.823	10.832	10.216	9.211	13.547	7.968	8.577	3.358	2.075	11.410	7.444	10.399	5.688	5.180
Pdensi_DN21640_c9_g2	FC_3_1	MC_2_2	157.530168519048	1199.75995275351	678.645060636281	-2.92802645678233	0.434877819626962	-6.73298642661056	1.66215574036897e-11	1.43867241749014e-09	9.232	7.645	12.014	2.984	3.344	5.769	6.100	10.726	6.287	7.893	9.184	19.208	13.535	7.936	17.910	23.376	20.471	33.787	20.410	15.019	9.593	3.885	24.445	12.592	23.876	12.573	12.820
Pdensi_DN24485_c6_g1	FC_3_1	MC_2_2	354.079814358843	2535.10349019142	1444.59165227513	-2.83928002089842	0.421815133895274	-6.73110041045456	1.68384709321969e-11	1.45538291041584e-09	16.092	12.915	19.876	6.542	8.340	12.412	8.715	22.154	12.642	10.767	18.845	29.445	19.835	16.801	31.471	39.457	53.933	68.896	46.188	27.695	12.202	8.285	33.579	20.182	56.153	26.500	22.182
Pdensi_DN21179_c9_g1	FC_3_1	MC_2_2	215.275777632507	1417.30679697949	816.291287306	-2.71780634961328	0.403800849268559	-6.73056125200402	1.69009881923227e-11	1.45872022699253e-09	10.336	8.856	13.593	5.376	4.439	6.883	6.409	11.342	5.950	6.044	11.880	15.924	13.067	9.533	20.826	22.170	27.899	40.682	27.082	16.056	7.071	6.008	18.195	13.556	28.433	16.424	14.413
Pdensi_DN1598_c0_g1	FC_3_1	MC_2_2	38.3825179429161	297.126951849523	167.754734896219	-2.94854206078846	0.438174673484942	-6.72914761900265	1.7065984991865e-11	1.47088060761101e-09	2.460	0.576	1.579	0.805	1.350	0.866	1.235	3.574	1.333	2.631	1.620	2.715	3.505	1.722	4.381	5.615	5.298	8.270	6.034	3.081	1.381	1.124	8.560	3.513	11.523	2.953	4.914
Pdensi_DN23727_c3_g1d130918	FC_3_1	MC_2_2	47.7679313210613	400.384730762121	224.076331041591	-3.06547343165977	0.4555933844499	-6.72852929012815	1.71386501628508e-11	1.47506004455193e-09	1.354	1.468	4.678	0.856	1.647	1.235	1.227	2.048	1.209	2.401	1.022	4.295	1.807	2.084	4.706	7.143	11.301	7.287	7.078	8.994	10.297	0.686	7.995	19.516	13.413	7.257	9.657
Pdensi_DN21438_c8_g5	FC_3_1	MC_2_2	238.872888094137	1328.36523194369	783.619060018913	-2.47403856974051	0.367715696063687	-6.7281288131688	1.71858752425797e-11	1.47704125799641e-09	11.426	11.752	12.937	4.809	8.203	5.702	7.115	12.608	7.690	7.275	8.482	11.023	7.132	9.461	13.963	22.312	27.305	35.686	33.103	15.252	8.853	8.446	22.450	8.837	27.144	16.136	9.947
Pdensi_DN13688_c0_g1d106852	FC_3_1	MC_2_2	50.4512817958741	438.992478931759	244.721880363817	-3.11890093290884	0.463703541505929	-6.72606666487786	1.74310727180734e-11	1.49600771916956e-09	4.137	1.777	4.893	1.454	0.918	1.529	1.018	3.911	2.259	1.749	2.321	6.286	5.180	1.905	6.128	6.699	9.356	12.027	8.901	6.376	2.975	2.446	4.806	9.390	8.490	4.340	3.754
Pdensi_DN23174_c1_g1	FC_3_1	MC_2_2	6.55491083552987	184.679910171498	95.6174105035139	-4.81084332025516	0.715487345394643	-6.72386919380332	1.76961308118582e-11	1.51428071583875e-09	0.735	0.963	1.773	0.119	0.104	0.291	0.578	0.986	0.536	1.019	1.326	1.696	1.778	0.728	2.139	2.547	4.491	4.728	5.599	1.998	1.458	0.758	1.752	3.344	1.846	2.197	1.989
Pdensi_DN6404_c0_g1d101092	FC_3_1	MC_2_2	51.3695087395841	365.60436304128	208.486935890432	-2.82792174018763	0.420591002201076	-6.72368577879291	1.77184318695018e-11	1.51428071583875e-09	0.979	2.197	3.576	1.241	1.796	1.011	2.074	3.455	2.104	0.425	2.376	3.930	1.401	0.993	3.908	6.170	7.609	9.729	8.463	7.091	1.550	0.000	4.047	5.271	2.138	1.177	2.060
Pdensi_DN48761_c0_g1	FC_3_1	MC_2_2	15.9552620589096	235.917423077992	125.936342568451	-3.88116005038437	0.577276857463241	-6.72322127625133	1.77750329595156e-11	1.51621184885392e-09	1.449	0.971	2.154	0.201	0.507	0.524	1.056	1.865	0.812	0.738	1.699	2.146	2.325	1.463	2.437	4.159	4.655	6.360	6.723	3.592	1.287	1.415	3.402	2.234	6.535	2.696	1.957
Pdensi_DN24852_c5_g1	FC_3_1	MC_2_2	74.8438530630023	643.77052160758	359.307187335291	-3.10226130788509	0.461433660394677	-6.72309277401142	1.77907226000788e-11	1.51621184885392e-09	4.050	2.276	6.950	1.436	1.930	2.411	2.500	4.775	2.446	3.309	4.440	6.369	5.800	2.945	8.193	9.487	13.187	18.476	15.034	8.767	4.135	2.776	7.804	6.157	15.896	6.257	5.957
Pdensi_DN29916_c0_g1d563329	FC_3_1	MC_2_2	0	134.330333260094	67.1651666300472	-9.84593849171536	1.46480511175591	-6.72167130814604	1.79651854752532e-11	1.5289450249448e-09	0.414	0.449	0.832	0.000	0.000	0.000	0.000	0.435	0.000	0.489	0.000	1.944	0.456	0.478	0.915	1.858	2.215	4.525	1.841	1.910	0.000	0.000	2.510	0.000	0.000	0.466	1.512
Pdensi_DN24946_c3_g4	FC_3_1	MC_2_2	283.543068882275	2194.24647196517	1238.89477042372	-2.95134527208859	0.439202823707545	-6.71977754417585	1.8200220448267e-11	1.5444799773832e-09	13.400	13.077	18.011	5.314	7.853	8.798	10.532	19.139	9.033	14.592	13.386	26.724	26.672	18.710	35.465	38.137	32.461	70.742	31.064	37.322	16.144	8.944	26.544	34.318	47.482	19.860	20.745
Pdensi_DN25353_c1_g2	FC_3_1	MC_2_2	108.932002566022	870.075645575782	489.503824070902	-2.99602063560631	0.445853251024585	-6.71974607950342	1.82041508454641e-11	1.5444799773832e-09	4.906	4.818	7.769	2.023	2.646	3.739	2.633	6.186	3.421	2.565	5.635	8.046	7.463	5.175	12.483	13.897	17.434	24.440	23.845	9.429	6.133	3.567	14.260	14.315	19.711	9.294	9.891
Pdensi_DN8392_c2_g1	FC_3_1	MC_2_2	68.1292266426999	374.701814726246	221.415520684473	-2.4557508113063	0.365488489150798	-6.7190920759561	1.82860338680985e-11	1.54761729911961e-09	2.653	3.446	4.617	1.927	1.819	1.595	2.523	3.423	1.560	2.963	3.136	5.870	2.266	2.920	4.130	6.972	6.723	10.497	7.056	5.694	3.747	1.595	5.825	3.925	8.516	2.878	4.773
Pdensi_DN29083_c2_g1	FC_3_1	MC_2_2	27.5002736945048	252.168247891524	139.834260793014	-3.19290036737157	0.475336056132047	-6.71714322147822	1.85321801815162e-11	1.56627723941316e-09	1.926	1.928	2.895	0.848	0.621	0.675	0.645	2.561	0.651	1.336	0.954	2.395	2.642	1.924	3.189	3.965	4.904	7.291	2.432	2.094	1.033	0.376	2.659	0.823	9.105	3.888	1.328
Pdensi_DN4161_c0_g1d205387	FC_3_1	MC_2_2	13.1643467354701	170.01940294175	91.5918748386098	-3.68543883912905	0.548828102624178	-6.71510591660198	1.87929662924384e-11	1.58393038139625e-09	1.256	0.816	2.386	0.318	0.305	0.412	1.257	1.448	0.892	0.888	0.635	2.073	1.399	1.015	3.365	2.590	3.801	4.462	2.784	2.913	0.900	0.574	2.923	1.011	2.449	3.105	1.817
Pdensi_DN21335_c12_g1	FC_3_1	MC_2_2	13.4647107139785	139.301480811786	76.3830957628823	-3.36627203528059	0.501463470102737	-6.71289582587326	1.90799336443641e-11	1.60476467601988e-09	0.723	0.783	1.591	0.366	0.351	0.316	0.000	0.303	0.514	0.341	1.097	1.534	1.771	1.335	3.867	2.331	3.430	3.182	3.679	1.341	0.207	0.661	2.476	1.163	3.023	1.949	1.744
Pdensi_DN1294_c0_g1d164743	FC_3_1	MC_2_2	277.812600887399	1737.14174222172	1007.47717155456	-2.64357329669074	0.393818696758174	-6.71266579888675	1.91100466782845e-11	1.60476467601988e-09	12.581	10.173	21.027	5.308	7.286	8.904	6.422	11.115	10.692	8.025	10.345	26.115	12.872	11.758	18.430	30.577	30.892	50.425	22.738	22.673	14.918	5.773	28.508	13.254	24.560	19.960	14.001
Pdensi_DN25560_c7_g1	FC_3_1	MC_2_2	169.671899023733	1140.02103761814	654.846468320938	-2.74705323462207	0.409238833691905	-6.71259178861354	1.91197453190037e-11	1.60476467601988e-09	9.755	6.349	10.611	3.320	3.772	5.988	5.504	8.858	3.852	4.790	7.380	13.228	7.842	6.721	14.562	19.613	24.308	29.365	24.200	12.604	7.597	4.616	13.179	10.406	18.583	12.157	11.794
Pdensi_DN20660_c8_g1	FC_3_1	MC_2_2	383.878287021052	2624.17021287669	1504.02424994887	-2.77254071655123	0.413047813806296	-6.71239654073427	1.91453546179589e-11	1.60476467601988e-09	15.931	17.011	19.345	8.640	7.889	13.095	12.132	24.840	13.023	14.144	23.185	30.563	28.625	17.838	36.706	41.235	50.902	76.009	45.226	30.214	12.590	12.576	38.831	28.160	71.167	34.075	24.038
Pdensi_DN26491_c4_g1	FC_3_1	MC_2_2	23.6408593196963	194.817744372537	109.229301846117	-3.03807134949191	0.452696722794794	-6.71105222661191	1.93225928755678e-11	1.61739909445819e-09	0.530	1.209	1.869	0.471	0.599	0.775	0.417	1.733	1.223	1.206	0.689	2.356	2.191	1.250	2.720	3.848	4.003	4.762	2.876	3.813	0.392	0.866	2.776	2.591	7.011	2.450	1.483
Pdensi_DN19588_c0_g7	FC_3_1	MC_2_2	105.536704528267	5.3655502645096	55.4511273963884	4.35723108438271	0.649803248265914	6.70546214721234	2.00769933055794e-11	1.67824412123255e-09	0.000	1.928	1.001	2.400	3.373	2.509	2.599	1.632	1.681	0.131	0.000	0.525	0.401	1.671	0.124	0.100	0.121	0.137	0.000	0.129	2.393	0.000	0.000	0.000	0.000	0.000	0.000
Pdensi_DN9814_c0_g1d48658	FC_3_1	MC_2_2	115.844654432734	929.100284984129	522.472469708431	-3.00241252462788	0.448030959025029	-6.70135057443687	2.065019515181e-11	1.72379693345909e-09	4.776	3.582	8.479	2.316	2.236	4.359	0.809	5.013	4.511	4.341	10.157	9.490	7.693	5.508	10.965	16.465	19.259	24.106	30.173	10.179	3.698	3.337	9.360	5.905	27.473	9.922	8.484
Pdensi_DN23838_c3_g6	FC_3_1	MC_2_2	44.9494268206336	391.349891839031	218.149659329832	-3.11890842740711	0.465621260555053	-6.69838061880841	2.10741781685986e-11	1.75438939430567e-09	3.722	4.435	3.361	0.938	1.359	1.204	4.917	4.687	1.777	0.879	3.273	8.302	2.461	3.434	7.815	5.465	9.952	9.496	4.544	6.014	2.141	2.253	7.356	2.990	12.003	5.026	3.279
Pdensi_DN9367_c0_g1d102976	FC_3_1	MC_2_2	13.7241808941792	119.161382169513	66.4427815318459	-3.11506071454018	0.465071560535176	-6.69802451681966	2.1125583046637e-11	1.75627275625182e-09	1.670	1.148	1.666	0.384	0.367	0.330	0.504	1.110	0.089	0.446	0.672	0.448	2.114	1.226	1.786	2.389	2.895	2.438	3.310	1.324	0.869	0.461	1.397	2.605	2.307	2.642	1.004
Pdensi_DN30771_c0_g1	FC_3_1	MC_2_2	29.8840614240962	289.82760900972	159.855835216908	-3.27408666436154	0.489172364259358	-6.69311454116739	2.18469998887857e-11	1.81377657171917e-09	2.019	0.930	2.363	0.493	0.750	1.056	1.489	1.291	0.725	0.586	1.531	3.547	2.607	1.660	4.118	5.429	5.898	7.378	4.497	2.047	1.215	0.699	3.438	3.123	8.121	2.797	3.310
Pdensi_DN8767_c0_g1d47870	FC_3_1	MC_2_2	39.4941094912903	380.695336222636	210.094722856963	-3.2684169858371	0.488367389121432	-6.69253733693592	2.19333760499176e-11	1.81847355970383e-09	1.942	1.871	3.463	1.365	0.525	1.172	1.195	3.399	0.514	1.786	3.270	4.828	2.157	0.996	3.117	7.342	8.572	8.656	9.783	3.249	1.551	0.656	3.684	2.170	5.106	5.331	3.914
Pdensi_DN21860_c2_g3	FC_3_1	MC_2_2	90.4283375210031	552.885621715111	321.656979618057	-2.6102341851845	0.390161345975638	-6.69014040500948	2.22956576661044e-11	1.84600179978745e-09	3.759	4.164	4.701	2.778	1.712	2.563	3.132	4.437	1.859	2.218	3.961	7.468	5.321	5.063	8.630	9.887	11.017	14.702	11.607	6.030	3.147	1.670	9.080	9.135	12.807	5.796	5.294
Pdensi_DN23745_c4_g1	FC_3_1	MC_2_2	179.274699241016	1210.40916428708	694.841931764047	-2.75435745407203	0.411739716736371	-6.68955979254145	2.23842913046037e-11	1.85082905108161e-09	7.897	9.676	8.496	4.619	4.343	4.996	3.934	2.089	3.778	1.978	1.190	3.615	4.846	4.716	4.349	16.605	35.002	25.381	22.253	11.899	12.247	0.453	1.883	0.773	7.854	4.007	3.826
Pdensi_DN21558_c6_g2	FC_3_1	MC_2_2	87.0319425125226	652.100817236452	369.566379874487	-2.90342349025334	0.434468549081145	-6.68270119067025	2.34577579646574e-11	1.93696325948763e-09	4.890	3.262	4.531	1.866	1.920	2.944	2.819	5.766	3.509	2.211	4.688	7.274	5.145	4.076	10.911	10.254	14.281	17.220	13.301	7.694	3.673	2.194	11.247	5.236	13.071	5.859	4.015
Pdensi_DN16523_c0_g2	FC_3_1	MC_2_2	46.0580770302132	598.937002448765	322.497539739489	-3.6986776987535	0.553629343364826	-6.68078334915166	2.37668369672382e-11	1.95983264672681e-09	2.172	0.929	5.112	1.032	1.647	0.941	1.894	3.433	1.126	1.674	3.432	4.731	3.404	1.820	6.233	8.305	8.791	21.147	13.104	10.369	4.086	1.459	11.253	6.986	12.315	7.318	3.867
Pdensi_DN22617_c13_g1	FC_3_1	MC_2_2	88.5809225831871	639.496293739354	364.03860816127	-2.85005175222447	0.426619013237582	-6.68055493025412	2.38039135550914e-11	1.96024103784782e-09	4.409	3.865	3.686	1.389	2.683	2.774	3.640	5.399	1.754	1.302	5.078	4.745	3.644	2.542	6.498	11.526	14.936	14.732	8.970	7.210	4.755	0.556	21.840	2.214	7.003	7.028	4.019
Pdensi_DN20249_c1_g2	FC_3_1	MC_2_2	28.2410568846291	291.880441866086	160.060749375358	-3.36546969498821	0.503959435938444	-6.67805671446795	2.421313431343e-11	1.99125292309947e-09	2.041	1.854	3.134	0.780	0.783	0.666	1.040	2.281	1.291	1.396	1.966	1.749	2.324	1.398	2.648	4.215	5.301	9.123	3.397	2.946	2.980	0.805	3.672	1.806	5.124	1.932	1.431
Pdensi_GG_9840_c0_g1	FC_3_1	MC_2_2	80.9096114138165	856.1964001941	468.553005803958	-3.40226480400475	0.509619818858939	-6.67608416725741	2.45411061369534e-11	2.01550852972145e-09	5.638	1.279	6.038	1.610	1.390	3.183	3.199	4.112	3.731	3.299	6.163	7.203	6.614	7.069	9.097	13.380	18.700	22.711	16.080	9.348	3.596	1.747	12.344	4.985	17.785	5.740	4.711
Pdensi_DN8355_c0_g1d47648	FC_3_1	MC_2_2	103.910451294759	869.198310426505	486.554380860632	-3.06407058275416	0.459082256416505	-6.67433894455347	2.48349042392964e-11	2.034162002129e-09	5.239	3.930	7.281	4.064	1.473	2.607	3.106	5.076	4.812	2.381	7.593	10.876	7.097	6.973	12.799	17.343	15.945	22.992	14.768	11.156	5.218	0.000	10.258	10.519	15.347	11.794	8.332
Pdensi_DN23228_c5_g1	FC_3_1	MC_2_2	875.574874025835	4106.27855620431	2490.92671511507	-2.22910214996563	0.334019190044483	-6.67357510108554	2.49645735252457e-11	2.04204187812871e-09	35.392	31.244	42.209	22.649	18.679	26.640	25.372	47.913	23.915	25.203	42.620	55.169	40.395	31.431	69.237	67.155	90.094	106.102	79.650	54.255	30.203	25.468	58.472	46.768	75.088	48.914	43.596
Pdensi_DN5628_c0_g1d516438	FC_3_1	MC_2_2	155.204588297011	1000.22179524047	577.713191768743	-2.6867097855367	0.40284297008895	-6.66937239824107	2.56899629436614e-11	2.09575832725289e-09	9.658	7.300	7.895	3.876	3.111	5.017	6.639	5.990	4.093	3.387	7.065	11.281	5.420	8.488	12.124	17.776	17.683	28.991	22.737	15.138	7.877	4.271	17.484	10.868	19.530	15.375	10.784
Pdensi_DN15451_c1_g1	FC_3_1	MC_2_2	92.9934887415762	667.064473998169	380.028981369872	-2.8405758117954	0.426061552839107	-6.66705501321797	2.6098728541439e-11	2.12353711524013e-09	4.514	1.655	4.600	2.266	2.790	2.230	2.400	3.489	4.290	2.256	3.698	4.932	4.206	2.203	9.581	12.464	9.444	21.202	10.171	8.997	6.816	3.878	9.724	17.642	10.075	6.018	6.037
Pdensi_DN22410_c2_g1	FC_3_1	MC_2_2	259.600746927594	1191.91938123555	725.760064081573	-2.19743786348316	0.329596855061224	-6.66704742396577	2.61000776196735e-11	2.12353711524013e-09	14.319	10.451	11.727	6.986	5.865	7.359	9.769	12.789	4.041	7.927	10.037	13.043	13.476	11.191	17.735	20.601	23.893	32.159	21.598	15.346	8.084	4.928	20.128	14.574	22.042	15.746	11.770
Pdensi_DN18527_c9_g1	FC_3_1	MC_2_2	106.17111241252	1075.17831057653	590.674711494527	-3.33893261611909	0.500836185984429	-6.66671600326998	2.61590581469988e-11	2.12550184712119e-09	6.586	4.674	6.422	1.744	2.219	4.155	3.140	7.246	3.412	3.585	6.598	11.067	7.913	5.992	11.976	16.736	23.506	28.575	22.552	12.584	5.879	3.425	15.545	8.868	23.293	10.815	8.557
Pdensi_DN26387_c0_g1d139957	FC_3_1	MC_2_2	78.8700197283409	431.878248088467	255.374133908404	-2.45109587642998	0.367765220239474	-6.6648387110503	2.64956168829015e-11	2.14998542262172e-09	5.370	3.959	4.448	1.648	2.857	1.694	2.594	2.464	1.555	3.083	2.629	4.295	4.046	2.708	7.025	9.808	7.548	10.805	6.640	8.149	2.626	1.188	4.761	8.390	7.687	4.103	5.373
Pdensi_DN26265_c6_g1	FC_3_1	MC_2_2	84.4984481500547	684.655609173821	384.577028661938	-3.01643393061614	0.452752060676656	-6.66244108554239	2.69316292851438e-11	2.18246341382305e-09	4.057	3.393	4.412	1.530	2.001	2.988	3.031	5.348	3.502	3.707	5.010	9.146	4.534	4.555	8.674	11.285	14.334	18.326	12.482	7.687	3.408	1.296	11.112	7.661	15.241	5.584	5.085
Pdensi_GG_62276_c0_g1	FC_3_1	MC_2_2	5679.13996776079	74852.2646958766	40265.7023318187	-3.72027924241385	0.558421491935242	-6.66213477837504	2.69878352463796e-11	2.18411763205481e-09	605.020	487.581	991.902	79.895	161.985	196.108	180.261	396.508	209.049	613.003	670.694	910.003	1090.462	322.935	1594.504	798.962	1395.876	2540.644	2237.885	1848.660	1441.637	268.729	1939.713	1476.028	28299.459	16613.426	9970.298
Pdensi_DN23211_c2_g2	FC_3_1	MC_2_2	94.8085335527863	793.524836630781	444.166685091784	-3.06356793274544	0.460057981584482	-6.65909093065669	2.75526439614982e-11	2.22687402274779e-09	9.235	6.854	10.323	1.407	2.718	3.211	4.415	7.805	4.786	1.759	4.676	8.182	9.427	5.906	10.971	14.920	14.626	21.693	10.304	8.947	6.422	5.634	9.479	6.728	7.638	6.537	7.649
Pdensi_DN20855_c3_g3	FC_3_1	MC_2_2	196.052980525071	1713.02823516447	954.540607844768	-3.12646150529155	0.469792057522196	-6.65499012857159	2.83319067992056e-11	2.28380618863187e-09	9.505	9.237	11.118	3.617	3.868	7.552	5.013	13.321	7.619	4.933	10.413	18.266	13.669	10.723	23.519	28.232	33.463	48.276	33.263	19.666	6.197	5.988	27.460	13.981	48.115	19.052	18.509
Pdensi_DN23472_c3_g1	FC_3_1	MC_2_2	170.267727309005	1090.20293121833	630.235329263669	-2.67758367063047	0.40235677037884	-6.65474988306867	2.83782228476904e-11	2.28452181581651e-09	6.619	4.655	9.384	3.450	3.569	6.076	2.855	10.490	5.512	6.950	9.319	12.506	8.261	6.647	14.190	19.717	23.001	27.511	21.500	15.344	7.314	4.046	21.697	9.588	20.832	13.030	7.021
Pdensi_DN22976_c8_g1	FC_3_1	MC_2_2	159.934536405716	1283.36210715919	721.648321782455	-3.00330621414195	0.45132916222916	-6.65435887038258	2.84537632609747e-11	2.28758509611059e-09	7.862	8.264	12.622	3.112	3.513	5.701	6.890	13.170	7.895	8.321	8.711	16.069	13.569	10.346	19.135	23.126	20.788	38.850	18.324	19.886	8.629	6.515	21.579	12.081	21.751	15.679	10.738
Pdensi_DN23602_c6_g1	FC_3_1	MC_2_2	121.464616240188	959.870949155035	540.667782697611	-2.98064263007793	0.448016775437559	-6.65297103477178	2.87234739883111e-11	2.30623040294833e-09	7.902	4.988	7.893	2.576	2.973	3.879	4.786	9.134	5.095	5.536	6.900	12.948	11.795	6.377	16.017	14.268	17.620	29.486	18.162	14.475	5.749	3.230	14.358	11.625	26.993	10.090	9.005
Pdensi_DN139_c0_g1d258478	FC_3_1	MC_2_2	124.493292172934	0	62.2466460864671	9.12412125261951	1.37162541337108	6.65205030737576	2.89037863885302e-11	2.31765827754862e-09	0.000	0.000	0.000	2.427	3.496	3.754	2.977	2.013	8.663	3.850	1.453	6.775	0.426	3.762	0.000	0.000	0.000	0.000	0.000	2.221	4.405	0.583	89.582	50.107	0.000	0.000	0.000
Pdensi_DN24808_c0_g1d226479	FC_3_1	MC_2_2	24.7819105632257	243.194701288079	133.988305925652	-3.29303726476262	0.495203517707716	-6.64986646299688	2.93359055704651e-11	2.34922085802539e-09	1.727	1.232	1.784	0.653	0.374	0.883	0.909	3.151	1.173	0.558	2.247	3.487	3.781	2.260	2.965	4.978	5.390	5.401	4.922	4.034	1.157	2.213	5.390	1.673	6.133	3.368	2.334
Pdensi_DN18687_c0_g1d532247	FC_3_1	MC_2_2	13.8682452152137	226.206447967535	120.037346591374	-4.02831686581403	0.605891349216027	-6.64857960264053	2.95934918407828e-11	2.36674241889437e-09	0.526	0.620	0.562	0.616	0.217	0.260	0.403	0.504	0.326	0.530	0.094	0.450	0.000	0.804	0.548	3.651	5.059	5.780	2.963	5.222	3.500	1.255	1.848	1.103	0.808	1.885	1.117
Pdensi_DN4654_c0_g1d261467	FC_3_1	MC_2_2	11.4116387776163	231.209590540774	121.310614659195	-4.34221505450978	0.653315533551653	-6.64642861146125	3.00289990771043e-11	2.39842873387956e-09	1.091	0.816	0.670	0.425	0.101	0.366	0.930	0.614	0.297	0.788	0.106	0.297	0.187	0.774	0.470	4.749	6.479	3.723	5.803	1.949	1.321	0.382	1.750	1.354	2.924	1.695	0.706
Pdensi_DN8232_c0_g1d264485	FC_3_1	MC_2_2	35.2902587066191	365.482559994384	200.386409350501	-3.36933082546229	0.506964969231678	-6.64608213575117	3.00997334878931e-11	2.40093573485585e-09	3.978	3.053	3.819	0.840	1.007	0.904	0.736	4.349	1.575	3.130	2.095	3.516	4.795	1.339	6.090	6.627	4.818	12.145	6.780	4.610	2.617	0.757	5.468	2.666	11.193	3.955	1.201
Pdensi_DN4646_c0_g1d382627	FC_3_1	MC_2_2	136.787847814605	627.241148132924	382.014497973764	-2.19542236741842	0.330344676183781	-6.64585363620946	3.01464717998165e-11	2.40152461579191e-09	8.371	7.411	5.383	4.315	3.042	3.350	3.661	6.826	4.404	2.039	6.055	14.964	4.938	4.773	10.000	11.107	15.104	14.119	7.840	9.956	3.969	6.794	13.402	8.155	16.623	6.983	5.842
Pdensi_DN23154_c5_g1	FC_3_1	MC_2_2	140.478758102844	1077.47047514704	608.974616624942	-2.93788090083317	0.442137328392994	-6.64472486752314	3.03783992979024e-11	2.41684524583743e-09	6.738	4.874	8.444	3.135	2.945	4.779	4.132	8.816	5.263	4.904	6.664	12.504	7.723	5.268	16.142	15.977	22.333	30.559	19.737	13.151	6.790	3.035	14.095	11.012	22.522	10.555	8.428
Pdensi_DN17704_c0_g1d351686	FC_3_1	MC_2_2	104.926830517326	551.525554920311	328.226192718819	-2.39169922992872	0.360115091731034	-6.64148569400989	3.10536897799664e-11	2.46226416749375e-09	4.199	8.460	5.727	2.256	2.646	3.234	3.798	5.705	2.917	3.069	6.711	9.484	5.117	5.957	5.236	11.418	9.487	14.900	8.123	5.974	3.519	1.238	8.788	8.195	11.006	8.848	5.270
Pdensi_DN18447_c2_g2	FC_3_1	MC_2_2	17.1252090585592	168.236572423323	92.680890740941	-3.2901362010994	0.495558312590115	-6.6392513605573	3.15280346307046e-11	2.49529468378758e-09	1.057	1.128	1.530	0.427	0.445	0.476	0.368	1.601	0.856	0.574	1.046	1.919	0.941	0.966	2.352	2.860	3.246	4.711	2.638	2.619	0.807	0.432	1.839	2.751	4.803	2.532	1.691
Pdensi_DN22030_c6_g1	FC_3_1	MC_2_2	144.077959657354	1118.98700251806	631.532481087707	-2.9558652863141	0.445447628339135	-6.63571898976123	3.22924540999965e-11	2.55248425082369e-09	6.017	7.765	7.006	3.059	3.367	4.722	3.910	8.889	2.477	5.279	7.926	10.745	10.608	8.081	14.151	17.226	19.872	34.552	33.690	13.213	6.402	3.010	13.376	7.327	28.146	12.240	2.447
Pdensi_DN7745_c0_g1d101819	FC_3_1	MC_2_2	12.6752820655379	178.570546782315	95.6229144239267	-3.8142111848764	0.574911138093061	-6.63443605828869	3.25745518130953e-11	2.57145113348886e-09	1.391	1.807	1.392	0.353	0.507	0.152	0.155	1.021	0.495	0.492	0.704	0.984	2.014	1.285	1.551	3.365	3.904	4.255	0.616	1.936	0.599	0.000	2.895	1.959	4.369	0.938	0.503
Pdensi_DN626_c0_g1	FC_3_1	MC_2_2	23.6695177815645	367.950277769817	195.809897775691	-3.95840664944332	0.596714195952132	-6.63367266322061	3.27435541559372e-11	2.58145273662719e-09	1.190	0.941	1.339	0.944	0.301	0.603	0.000	0.628	1.176	0.874	1.256	2.836	0.795	0.622	1.430	5.328	10.002	8.151	10.873	5.360	3.138	0.378	4.081	0.750	2.049	1.953	0.169
Pdensi_DN9133_c0_g1d102820	FC_3_1	MC_2_2	23.0743427858587	205.687660561639	114.381001673749	-3.15368312355126	0.475523937861526	-6.63201759670324	3.31129092926204e-11	2.60720366186451e-09	1.510	1.170	2.597	0.819	0.525	0.469	1.673	0.906	1.541	1.275	1.090	2.795	3.834	1.494	2.398	4.058	3.475	5.789	0.477	3.499	0.310	0.984	1.053	0.000	2.872	3.150	1.305
Pdensi_DN27222_c4_g1	FC_3_1	MC_2_2	137.567358547431	1037.79619803952	587.681778293473	-2.91405013533442	0.439412896493588	-6.63169005413327	3.31864875912624e-11	2.60962971560106e-09	8.141	4.356	9.008	2.594	3.101	4.889	4.550	6.736	3.462	4.660	7.130	8.150	8.366	6.920	14.074	16.307	24.153	25.972	20.423	11.889	5.266	2.984	16.770	11.328	18.123	10.395	9.820
Pdensi_DN23659_c3_g2	FC_3_1	MC_2_2	109.997322984344	711.557222676354	410.777272830349	-2.69115903586784	0.405892697422536	-6.63022284696669	3.35180455393207e-11	2.63230972568196e-09	6.811	5.488	7.420	2.494	3.127	2.974	2.125	6.569	2.694	4.822	5.018	6.675	8.428	5.243	12.193	11.599	12.565	21.531	15.888	9.876	5.706	4.151	12.859	12.150	10.499	7.981	8.768
Pdensi_DN5644_c0_g1d449529	FC_3_1	MC_2_2	33.8332523497807	343.796372007269	188.814812178525	-3.34126466878942	0.503983111147941	-6.62971554975106	3.36334365224581e-11	2.63797677382637e-09	1.897	1.257	3.272	0.567	1.011	1.047	1.266	2.220	1.198	1.498	1.949	3.051	3.044	1.615	4.607	6.010	5.783	10.346	6.819	4.963	3.246	1.051	5.334	4.711	4.126	2.795	2.736
Pdensi_DN25490_c4_g1	FC_3_1	MC_2_2	117.702492782012	905.362188269036	511.532340525524	-2.94205799366902	0.443909627551955	-6.62760573563969	3.41175244767617e-11	2.67251021963604e-09	6.818	4.966	7.485	2.378	2.325	4.350	5.046	6.414	5.928	4.512	6.993	11.656	7.183	7.784	12.502	15.258	20.020	22.878	22.895	12.782	4.508	5.782	20.375	6.136	45.335	10.317	10.216
Pdensi_DN28490_c0_g1d80878	FC_3_1	MC_2_2	415.565002147458	27.4840510440514	221.524526595755	3.87534861011114	0.584954176623912	6.62504648223539	3.47138926395996e-11	2.71500772748215e-09	7.526	9.323	4.142	11.200	11.630	9.771	7.515	7.194	7.478	6.033	3.035	2.831	2.431	11.461	3.413	1.272	0.355	0.268	0.000	0.253	0.156	0.166	0.000	0.000	0.000	0.123	0.394
Pdensi_DN22253_c3_g1	FC_3_1	MC_2_2	30.4377771467118	358.384256050124	194.411016598418	-3.55469898692894	0.536566679258014	-6.62489700598725	3.47490377929493e-11	2.71500772748215e-09	2.575	1.789	4.154	0.538	1.272	0.588	2.347	3.834	1.386	2.103	3.901	8.498	3.665	2.507	5.221	6.956	5.655	10.569	6.663	4.005	3.569	2.076	8.408	3.127	7.362	6.083	5.134
Pdensi_DN2150_c0_g1d165343	FC_3_1	MC_2_2	101.068899886964	3.46779519424939	52.2683475406069	4.77771629086765	0.721303112713025	6.62372892430382	3.50248813512963e-11	2.73306046667193e-09	0.425	0.313	0.193	2.306	3.123	2.465	3.058	5.154	7.762	3.439	4.712	5.467	0.242	1.141	0.560	0.110	0.081	0.046	0.083	0.254	0.278	0.000	0.461	0.791	2.766	1.348	2.675
Pdensi_DN21989_c10_g1	FC_3_1	MC_2_2	175.831352127072	1158.96659867067	667.398975398871	-2.71957386792626	0.410635862410329	-6.62283574542916	3.52372509897363e-11	2.74612042483359e-09	7.609	5.893	10.636	2.746	4.961	5.881	4.803	8.843	6.158	4.497	8.215	13.425	9.633	6.270	22.005	21.413	26.792	26.490	26.776	20.439	10.947	6.191	13.889	12.019	32.415	13.741	10.211
Pdensi_DN27616_c3_g1	FC_3_1	MC_2_2	236.364936760923	1425.14089553978	830.752916150353	-2.59080857526329	0.391418589041587	-6.619022825684	3.61581023584463e-11	2.8142902602229e-09	10.134	9.427	12.405	5.000	6.080	7.257	7.826	12.442	5.797	5.992	11.655	14.940	15.349	9.095	21.641	21.277	31.078	38.717	21.767	18.898	7.310	5.414	23.091	14.392	23.629	18.131	11.309
Pdensi_DN27194_c5_g1	FC_3_1	MC_2_2	178.206676313898	1056.14253839739	617.174607355643	-2.5657693394206	0.387654465493228	-6.61870187966512	3.62366792919684e-11	2.81681325742064e-09	11.584	5.939	12.180	3.699	4.126	5.949	5.179	8.951	6.144	6.685	9.286	14.457	12.201	7.822	17.160	18.100	21.805	27.982	20.132	13.150	7.081	5.591	17.266	13.615	24.394	11.887	9.619
Pdensi_DN21641_c15_g1	FC_3_1	MC_2_2	39.3882364597686	398.032512865062	218.710374662415	-3.33364562320179	0.503700578936275	-6.61830810328202	3.63333155287035e-11	2.82073186625574e-09	2.195	2.036	3.472	0.756	0.988	1.296	1.830	3.670	1.803	2.018	2.658	4.120	3.606	2.398	5.021	6.045	7.511	11.909	10.014	5.385	2.757	1.892	6.213	3.693	8.537	4.723	3.382
Pdensi_DN1400_c0_g1d98436	FC_3_1	MC_2_2	24.059005021383	174.039836298634	99.0494206600087	-2.8510661016678	0.430869535920776	-6.61700552946965	3.66547790527596e-11	2.83990733396342e-09	0.714	0.464	1.285	0.724	0.520	0.623	0.793	1.197	1.692	0.505	0.722	1.009	0.795	0.000	1.114	3.196	4.003	4.014	1.106	1.489	0.205	1.304	2.270	4.879	1.066	1.122	2.926
Pdensi_DN11091_c0_g1d104037	FC_3_1	MC_2_2	133.156929423054	1025.1182872935	579.137608358279	-2.94365739907852	0.444867513432641	-6.61693045726126	3.66733907861749e-11	2.83990733396342e-09	6.488	3.347	8.662	2.153	3.565	4.552	4.463	9.886	5.500	4.557	7.618	10.381	10.493	9.632	14.287	17.576	27.802	20.390	21.190	10.027	5.321	2.353	20.782	14.603	16.357	11.108	8.950
Pdensi_DN9148_c0_g1d209040	FC_3_1	MC_2_2	22.0025772866597	245.354782202055	133.678679744357	-3.47662096317416	0.52551639877194	-6.61562792578605	3.69977875273832e-11	2.86139669544797e-09	0.921	0.570	2.107	0.334	0.479	0.863	1.024	2.483	1.247	0.621	1.165	2.328	2.347	1.064	3.672	5.545	5.119	5.318	4.083	2.748	3.963	1.404	2.418	2.649	5.915	2.514	1.111
Pdensi_DN14888_c7_g3	FC_3_1	MC_2_2	108.181923842505	726.671744951542	417.426834397023	-2.74594821452376	0.41511702351515	-6.61487739353947	3.71859816936796e-11	2.87231112522788e-09	6.173	3.283	4.969	2.496	2.343	3.536	3.389	5.754	3.190	2.583	4.304	8.360	7.112	5.279	11.734	11.364	15.974	19.164	10.992	7.325	2.909	3.451	13.159	11.722	32.058	11.325	8.977
Pdensi_DN4895_c0_g1d100181	FC_3_1	MC_2_2	24.0158247095942	384.47778404137	204.246804375482	-3.99879565048211	0.604547195140037	-6.61453015186983	3.72733683581526e-11	2.87542125231711e-09	5.057	1.362	3.472	0.673	0.324	0.864	0.000	3.029	1.587	1.573	3.354	4.697	2.064	4.914	6.791	5.482	7.417	11.677	9.110	4.312	3.829	0.000	9.718	4.816	5.098	4.187	3.549
Pdensi_DN9508_c0_g1	FC_3_1	MC_2_2	382.248855304501	22.9272077134131	202.588031508957	4.03299240078734	0.609862905472954	6.61294918020915	3.76737818179064e-11	2.90264121251322e-09	0.524	2.013	0.671	6.339	8.774	14.261	6.003	4.752	6.405	6.956	7.329	7.283	4.198	7.630	8.464	0.737	0.564	0.208	0.882	0.768	0.473	3.503	20.310	4.573	0.000	0.000	0.017
Pdensi_DN21896_c0_g1d221829	FC_3_1	MC_2_2	893.471866921566	73.9794946530719	483.725680787319	3.58345118023116	0.542042250232226	6.61101819774364	3.81685558568286e-11	2.93705352703599e-09	0.743	7.153	1.378	17.267	25.099	26.983	23.892	18.367	9.628	34.691	39.973	17.825	7.660	18.861	8.538	2.279	2.069	0.574	2.116	2.831	0.995	51.541	106.912	1.150	0.312	0.473	0.000
Pdensi_DN46912_c0_g1d249242	FC_3_1	MC_2_2	54.5670478467742	463.347779179125	258.95741351295	-3.08317744396953	0.466400990478283	-6.61057224773002	3.82837219031847e-11	2.94220528243606e-09	2.662	4.945	3.812	0.963	1.618	1.655	2.531	3.194	2.261	2.246	1.682	3.808	6.130	4.829	5.287	6.979	11.035	11.598	8.197	7.050	6.008	2.315	6.729	8.411	10.436	5.978	4.825
Pdensi_DN16848_c3_g1	FC_3_1	MC_2_2	14.8026287685067	180.696390936035	97.7495098522709	-3.60481160237582	0.545410761159988	-6.60935181166769	3.86006394447399e-11	2.96126381316164e-09	0.574	0.957	1.952	0.437	0.394	0.330	0.340	1.480	0.384	0.496	0.607	2.456	1.185	0.533	1.180	2.763	3.341	5.478	6.157	0.902	1.072	0.144	1.934	2.620	3.920	1.094	1.368
Pdensi_DN24891_c0_g1d498445	FC_3_1	MC_2_2	120.744648965645	4.3481550905841	62.5464020281146	4.82188456976501	0.729566739168267	6.60924396753906	3.86287670683316e-11	2.96126381316164e-09	0.333	2.327	0.000	2.190	4.591	2.710	0.303	0.115	0.680	0.000	0.035	0.000	0.400	1.306	1.371	0.100	0.092	0.104	0.000	0.032	0.198	0.083	0.068	11.212	0.000	0.000	1.363
Pdensi_DN25460_c4_g2	FC_3_1	MC_2_2	142.37071852477	1017.910235923	580.140477223886	-2.83625280528524	0.429164483438754	-6.6087780203974	3.8750524878478e-11	2.96687048759047e-09	6.841	6.013	11.383	3.234	3.531	4.278	5.971	9.607	4.196	8.684	9.578	10.765	14.027	7.369	18.066	14.909	19.047	31.117	16.967	14.405	4.831	6.660	14.881	10.791	19.892	11.576	11.961
Pdensi_DN21236_c1_g1d416912	FC_3_1	MC_2_2	47.1599570498809	429.412135534903	238.286046292392	-3.18450713784858	0.482152710260305	-6.60476871763166	3.98138418354604e-11	3.04446170757096e-09	1.971	2.366	5.210	1.588	1.062	1.055	1.559	3.469	1.570	2.892	2.086	7.323	2.274	2.879	5.480	6.780	7.163	13.598	9.081	5.666	3.709	2.077	9.096	3.899	6.139	7.602	7.075
Pdensi_DN27390_c0_g1d230746	FC_3_1	MC_2_2	217.152652265478	1018.06655665772	617.609604461598	-2.22799641215909	0.337349355848704	-6.60441875323549	3.99080000895488e-11	3.04784239482398e-09	12.170	5.177	10.059	6.339	4.065	6.470	3.961	9.526	7.678	4.516	8.129	12.360	11.388	8.816	11.627	20.087	20.185	25.611	15.054	8.570	6.523	5.441	12.796	10.078	26.426	10.188	10.114
Pdensi_DN5196_c0_g1d449159	FC_3_1	MC_2_2	116.619439437631	0	58.3097197188157	9.02961529398158	1.36781154915541	6.60150537517918	4.07003507683219e-11	3.10447013029221e-09	0.036	0.076	0.000	4.015	2.867	2.316	11.729	10.916	13.230	6.164	18.734	5.021	0.059	1.322	1.336	0.000	0.000	0.000	0.000	0.000	0.000	0.000	0.000	0.000	0.000	0.000	0.000
Pdensi_DN21049_c1_g1d293283	FC_3_1	MC_2_2	127.656826243853	692.480580712912	410.068703478383	-2.43704411823423	0.36919045989027	-6.60104846414115	4.08260051425834e-11	3.11016686617426e-09	6.321	5.970	7.523	3.366	3.278	3.331	4.163	6.334	2.540	4.394	5.103	8.601	6.666	6.278	9.257	10.881	14.171	19.316	12.476	13.265	4.551	2.836	12.997	9.147	13.830	8.964	5.864
Pdensi_DN35017_c0_g1d314140	FC_3_1	MC_2_2	105.735206098929	655.295438854194	380.515322476561	-2.62937352808199	0.398370144747423	-6.60032776740605	4.10249747400405e-11	3.1214276603641e-09	4.326	6.694	5.414	2.741	2.439	3.034	2.232	4.700	3.667	3.828	5.274	6.010	6.021	3.746	4.992	9.965	13.819	18.125	19.823	7.700	5.321	4.471	13.792	8.700	11.519	8.331	7.272
Pdensi_DN10516_c0_g1d49225	FC_3_1	MC_2_2	3.49350722405109	401.672322277494	202.582914750772	-6.85093453133179	1.03817028015538	-6.59904705642935	4.13808965523622e-11	3.1410296800285e-09	0.038	0.124	0.821	0.192	0.046	0.041	0.021	0.020	0.045	0.067	0.048	0.159	0.043	0.022	0.043	1.565	12.730	10.588	5.014	0.201	2.085	0.000	0.000	0.000	1.882	2.670	3.158
Pdensi_DN23566_c4_g1	FC_3_1	MC_2_2	245.452927499354	1675.28070376398	960.366815631665	-2.76998454527693	0.41975629594849	-6.59903037074838	4.13855535429265e-11	3.1410296800285e-09	12.591	7.274	11.392	5.483	5.212	8.279	8.537	13.573	8.146	7.565	14.586	21.086	12.643	10.294	21.257	24.633	36.740	45.632	34.256	19.517	8.472	7.114	22.502	16.319	35.160	17.256	17.803
Pdensi_DN18784_c1_g1d284760	FC_3_1	MC_2_2	51.9394704223138	251.841870917858	151.890670670086	-2.27660542290175	0.345058934276801	-6.59772924782608	4.17502817317776e-11	3.16138797036838e-09	3.750	1.310	2.423	1.784	1.224	1.095	2.009	5.498	1.677	1.190	2.544	5.457	1.790	3.022	4.478	5.409	5.543	5.404	5.788	5.832	3.748	1.838	3.931	3.467	5.967	4.071	3.408
Pdensi_DN24126_c1_g1	FC_3_1	MC_2_2	30.4149998266851	391.76182819215	211.088414009418	-3.68395882159617	0.558369828966558	-6.597703941874	4.17574065340934e-11	3.16138797036838e-09	2.031	1.318	2.483	0.503	0.672	1.159	1.423	2.669	0.987	1.373	2.423	4.619	2.886	1.553	5.931	5.831	7.905	11.327	8.103	3.271	1.709	0.885	4.469	2.371	9.722	4.922	3.454
Pdensi_DN4202_c0_g1d205458	FC_3_1	MC_2_2	32.0711595080033	321.283066829592	176.677113168798	-3.3206243181174	0.503382918216939	-6.59661700456497	4.20645554305935e-11	3.1806954608801e-09	0.886	3.264	2.822	0.673	1.077	0.772	1.180	2.418	1.979	0.837	2.240	2.593	3.745	2.659	4.579	4.346	7.535	8.568	6.356	5.338	2.290	0.540	4.225	4.632	13.352	3.877	2.010
Pdensi_DN21485_c7_g1	FC_3_1	MC_2_2	205.480859260754	1220.1914940055	712.836176633129	-2.56861331392862	0.389558704784264	-6.59364887084504	4.29146006161684e-11	3.23694912756392e-09	8.586	6.270	7.994	4.146	5.614	6.186	5.426	9.256	5.576	6.665	9.231	13.209	11.755	8.555	16.724	19.047	25.543	33.532	30.191	13.459	7.163	4.351	15.886	9.711	30.632	11.136	9.189
Pdensi_DN12056_c0_g1d105166	FC_3_1	MC_2_2	19.7101993318594	153.113141448247	86.4116703900533	-2.95582566430945	0.4486581544394	-6.58814653219167	4.45351009940247e-11	3.35503258982269e-09	1.945	1.426	1.784	0.409	0.683	0.469	0.710	2.056	0.793	0.834	1.632	1.291	1.594	1.399	2.478	3.439	3.716	2.813	4.276	1.442	0.614	0.386	0.447	0.306	0.890	0.910	0.797
Pdensi_DN23570_c6_g1	FC_3_1	MC_2_2	177.479761684129	1160.62050602819	669.050133856158	-2.70787111273572	0.41106809094984	-6.58740284724787	4.47586666788275e-11	3.3677171386051e-09	9.190	8.292	14.380	3.357	4.429	5.928	6.770	13.725	5.942	7.158	10.604	13.034	11.301	8.203	17.803	18.634	25.172	30.578	27.989	17.942	8.740	6.881	18.148	10.102	25.387	13.522	10.681
Pdensi_DN22014_c7_g6	FC_3_1	MC_2_2	0	96.1034166132731	48.0517083066366	-9.36372123322661	1.42157043240968	-6.58688519383052	4.49149308099606e-11	3.37531279920518e-09	0.573	0.378	0.575	0.000	0.000	0.000	0.000	0.301	0.684	0.339	1.083	1.686	0.952	0.331	1.976	2.054	1.536	2.692	0.000	1.389	0.825	0.000	2.441	0.000	2.530	0.000	0.348
Pdensi_DN25017_c7_g1	FC_3_1	MC_2_2	114.259025410193	702.100976948573	408.180001179383	-2.61728694216136	0.397398309436738	-6.58605454530251	4.51667949426508e-11	3.39006518351230e-09	5.352	3.887	6.995	2.239	2.934	3.666	3.603	6.510	2.992	4.076	5.922	9.347	7.704	4.446	13.752	11.850	15.031	18.228	14.024	9.443	4.210	2.394	12.832	8.394	17.681	7.843	7.862
Pdensi_DN24699_c2_g5	FC_3_1	MC_2_2	83.4239492347168	626.94453943291	355.184244333813	-2.90802284263632	0.441603855225598	-6.58513916539684	4.54459513346398e-11	3.40682726829368e-09	9.552	4.378	6.267	2.779	1.789	1.981	4.854	5.013	3.070	3.039	4.617	4.745	10.123	3.813	4.061	8.891	13.229	17.857	6.932	8.482	3.698	7.786	4.457	3.690	4.848	4.961	3.572
Pdensi_DN6942_c0_g1d263119	FC_3_1	MC_2_2	24.4624501720871	241.274380923274	132.86841554768	-3.29724644141872	0.500796841386797	-6.58400007533604	4.57956889706235e-11	3.42463080475051e-09	1.979	0.828	2.599	0.522	0.788	0.594	0.403	1.488	0.216	1.247	1.195	3.917	1.599	1.047	4.658	4.279	3.854	7.415	8.424	6.561	1.203	1.550	3.394	5.204	5.385	2.417	1.590
Pdensi_DN25967_c2_g1	FC_3_1	MC_2_2	105.403393334973	1070.69379066234	588.048591998656	-3.34346322602416	0.507898350721566	-6.58293774979606	4.61242296630204e-11	3.44497750093901e-09	5.194	5.582	9.081	1.784	2.062	4.238	2.834	7.602	3.640	4.951	8.589	12.547	10.131	4.421	14.478	19.720	18.261	31.122	19.619	14.093	7.639	2.670	15.081	8.594	22.289	10.153	6.696
Pdensi_DN16539_c0_g1d279215	FC_3_1	MC_2_2	463.756037435141	111.609531323458	287.6827843793	2.05185003432019	0.311839848447239	6.57981988041964	4.71018517927551e-11	3.5136944966329e-09	5.282	10.340	9.599	10.994	14.790	10.591	10.576	10.292	17.837	7.530	8.359	9.643	6.810	7.351	7.353	3.139	1.742	2.506	2.498	1.644	3.818	1.652	2.620	5.603	0.984	1.138	3.597
Pdensi_DN21255_c0_g1d221060	FC_3_1	MC_2_2	96.3981716632541	892.395059121641	494.396615392448	-3.20932095188569	0.48783518957617	-6.57869916000512	4.74581883839087e-11	3.53361177422872e-09	5.656	3.676	9.836	1.901	1.836	3.659	2.905	4.748	3.151	4.454	5.211	7.081	7.475	6.523	14.580	16.557	14.518	26.560	19.668	13.053	2.711	3.424	17.372	6.057	16.577	10.183	5.041
Pdensi_DN25017_c5_g3	FC_3_1	MC_2_2	59.5875004615602	497.294091543442	278.440796002501	-3.05836150460519	0.464894348858094	-6.57861622133577	4.74846635562766e-11	3.53361177422872e-09	3.143	2.792	4.548	1.106	1.448	2.042	2.134	4.141	2.965	3.041	4.078	6.988	4.565	2.255	3.976	7.921	10.487	13.462	9.724	4.592	2.834	1.059	6.813	2.978	11.177	4.886	7.086
Pdensi_DN19696_c2_g2	FC_3_1	MC_2_2	124.429531704069	1201.55970075769	662.994616230879	-3.27029615961508	0.497283914022396	-6.57631599856616	4.82247114026502e-11	3.58431195432536e-09	6.868	5.065	7.986	1.882	3.237	4.460	4.976	6.450	4.867	3.851	9.475	12.445	7.573	7.031	17.889	17.847	24.577	34.370	27.420	14.842	8.031	2.789	17.554	14.199	21.700	10.527	8.196
Pdensi_DN20756_c3_g1	FC_3_1	MC_2_2	206.657400820748	1651.83396577334	929.245683297045	-2.99782515598419	0.455964345902128	-6.57469204100372	4.8753968307976e-11	3.61045618946724e-09	12.983	8.595	16.251	3.979	4.697	7.264	7.959	15.245	6.288	7.398	11.576	15.805	14.587	9.659	23.394	25.791	29.742	50.306	28.755	19.183	10.121	10.446	27.262	10.902	25.108	21.095	18.136
Pdensi_GG_7186_c0_g1	FC_3_1	MC_2_2	503.990481228142	7460.63013334968	3982.31030728891	-3.88790630958238	0.591411144378695	-6.57394833786368	4.89982383714189e-11	3.62414727716649e-09	42.784	17.178	77.578	25.419	10.355	4.615	1.570	2.731	2.535	1.118	6.860	4.453	11.018	3.821	0.525	120.659	199.877	157.124	74.820	0.274	8.161	0.000	0.000	0.000	0.000	0.266	0.286
Pdensi_DN11604_c0_g1d5639	FC_3_1	MC_2_2	51.742514260784	322.329660322102	187.036087291443	-2.63522183457136	0.400987935480485	-6.57182324304521	4.97028454549658e-11	3.6718127512197e-09	1.727	1.698	4.711	1.432	1.380	1.227	1.117	3.549	1.691	3.203	7.498	5.566	2.805	2.807	7.368	5.930	5.513	9.374	9.810	6.473	3.132	2.152	5.303	1.374	10.320	6.613	2.168
Pdensi_DN21436_c1_g1d539825	FC_3_1	MC_2_2	87.7711818292629	666.827443693635	377.299312761449	-2.92393766538438	0.445017751492213	-6.57038433990547	5.01855534944121e-11	3.70298991509374e-09	2.587	2.603	5.895	2.235	1.540	2.996	2.891	4.851	1.537	2.396	4.354	8.349	6.585	4.199	9.658	12.268	11.857	18.908	11.090	6.044	3.157	3.293	11.371	10.036	20.358	7.760	6.177
Pdensi_DN40350_c2_g2	FC_3_1	MC_2_2	322.645050289637	2351.12897419677	1336.8870122432	-2.86469311667004	0.436292562859414	-6.56599117320532	5.16878778523294e-11	3.80923429278623e-09	16.973	13.493	19.593	6.073	7.119	11.624	9.845	17.661	9.961	10.128	17.381	26.107	19.603	14.828	33.422	37.020	47.351	66.244	47.499	28.238	14.676	9.666	36.081	24.405	52.267	27.722	22.663
Pdensi_DN53366_c0_g1d255106	FC_3_1	MC_2_2	36.7104404820143	343.40774464843	190.059092565222	-3.22401535048879	0.491047931624035	-6.56558177493194	5.18300995686777e-11	3.81510796837188e-09	1.460	1.933	3.412	0.617	0.788	1.415	1.442	3.064	1.348	1.532	4.717	3.250	2.167	2.247	3.433	8.427	5.765	8.322	8.610	3.572	1.164	0.988	0.991	0.326	2.899	1.640	0.392
Pdensi_DN27235_c1_g1	FC_3_1	MC_2_2	530.176948603126	20.1648595794842	275.170904091305	4.69192253472951	0.714768189689211	6.56425761864081	5.22927274511897e-11	3.84452352023982e-09	6.584	1.047	0.346	23.096	14.632	4.742	35.608	26.245	28.108	47.632	30.995	56.140	3.163	2.636	0.854	0.810	0.227	0.343	0.310	0.242	0.099	0.000	0.000	0.000	0.106	0.311	0.083
Pdensi_DN20459_c7_g2	FC_3_1	MC_2_2	163.301143538511	1038.81172742629	601.056435482401	-2.66770980603183	0.406458879163381	-6.56329568079016	5.26313357563761e-11	3.86476141900099e-09	7.865	7.216	9.584	3.954	3.959	4.799	6.546	9.957	3.077	5.540	9.373	13.985	8.593	8.570	16.777	15.092	21.039	30.204	18.701	13.950	6.916	5.556	21.727	10.527	17.287	12.904	10.606
Pdensi_DN20113_c3_g1	FC_3_1	MC_2_2	75.3974809708344	531.163738237382	303.280609604108	-2.81454729626455	0.428991531085127	-6.56084582636213	5.35034170095186e-11	3.92369156472759e-09	4.123	1.789	4.386	1.514	1.596	2.708	2.817	4.673	2.289	2.111	5.818	4.358	6.223	2.889	6.766	10.378	10.074	13.926	11.890	5.755	2.505	2.281	9.872	3.995	10.674	5.243	4.779
Pdensi_DN22540_c0_g1d363904	FC_3_1	MC_2_2	334.018883015713	2765.87592643696	1549.94740472633	-3.04917208200262	0.464764543638199	-6.56068136810428	5.35624633063713e-11	3.92369156472759e-09	17.544	15.088	25.919	5.533	8.226	11.960	13.037	23.327	13.674	16.165	23.733	32.295	28.106	17.694	43.085	44.345	48.599	84.486	48.205	44.578	23.481	12.041	52.947	27.436	54.027	36.579	26.607
Pdensi_DN39962_c0_g1	FC_3_1	MC_2_2	296.80877728699	2023.11192978481	1159.9603535359	-2.7683099960702	0.422056302991519	-6.55910118258756	5.41330639803561e-11	3.96073584789606e-09	9.289	9.645	13.983	5.854	6.127	10.852	7.670	17.871	10.166	10.516	15.074	19.532	13.210	9.375	25.650	33.303	44.293	52.165	54.131	30.813	11.134	8.787	39.409	20.983	43.093	20.906	16.940
Pdensi_DN23102_c10_g1	FC_3_1	MC_2_2	284.11499196945	1843.93561610441	1064.02530403693	-2.69740529975956	0.41126223277704	-6.55884514740237	5.42260756519859e-11	3.96278965552076e-09	11.592	8.419	14.442	6.316	6.139	9.494	8.291	15.597	5.822	8.526	14.950	22.583	16.168	14.583	27.897	27.289	40.585	49.915	39.908	24.444	10.400	6.964	23.777	19.500	27.126	19.117	14.760
Pdensi_DN23872_c3_g1	FC_3_1	MC_2_2	91.3693140988936	719.092001238323	405.230657668608	-2.97436737627922	0.453520163260596	-6.55840162628035	5.43875667288991e-11	3.96983697292363e-09	3.185	2.892	5.467	1.741	2.303	3.019	4.111	6.272	1.981	4.306	6.909	8.634	7.059	5.332	14.363	10.678	15.476	19.805	12.423	9.156	4.299	3.509	10.486	5.540	16.144	6.662	5.663
Pdensi_DN25129_c5_g1	FC_3_1	MC_2_2	63.4355700837471	404.650754321581	234.043162202664	-2.6697008538395	0.407082180838586	-6.5581373479427	5.44840170560056e-11	3.97212569268162e-09	2.368	2.374	4.405	1.459	1.614	1.858	3.074	3.667	2.304	3.167	4.204	5.890	4.219	2.781	5.216	6.751	7.929	11.315	5.542	6.827	4.861	3.269	7.114	5.131	7.292	5.422	4.014
Pdensi_DN8771_c0_g1d47884	FC_3_1	MC_2_2	409.794041249728	2.75647917190994	206.275260210819	7.211865742762	1.10028651425392	6.55453434113222	5.58157699808711e-11	4.06436050119658e-09	0.817	3.193	0.428	6.535	3.720	20.622	3.205	0.447	0.000	0.201	0.488	0.051	1.480	18.231	11.094	0.039	0.142	0.000	0.000	0.050	0.000	0.000	0.000	0.000	0.000	0.000	0.000
Pdensi_DN11673_c0_g2	FC_3_1	MC_2_2	229.823392211398	1712.11859691636	970.970994563881	-2.8963784934055	0.441905167032503	-6.554298771511	5.59039422836015e-11	4.06592903705322e-09	12.629	10.631	12.209	4.529	4.692	8.458	7.452	18.123	8.582	6.721	10.913	19.193	15.124	12.037	21.907	28.053	34.041	47.774	32.956	20.591	9.979	6.688	24.405	16.122	44.536	19.450	16.736
Pdensi_DN20308_c0_g1	FC_3_1	MC_2_2	76.9310486077603	508.941147063942	292.936097835851	-2.72419550218102	0.415907574682861	-6.55000213510965	5.75362608550429e-11	4.17966687337568e-09	2.284	2.428	3.682	1.902	1.396	2.640	2.136	3.754	4.853	1.012	3.587	10.490	5.205	1.951	8.432	9.487	11.367	11.966	12.895	8.223	0.697	2.788	2.627	10.819	19.098	9.107	3.585
Pdensi_DN22990_c1_g1	FC_3_1	MC_2_2	67509.9323793996	882616.880691671	475063.406535535	-3.7086151871792	0.566280042769572	-6.54908332817282	5.78913244740489e-11	4.19893610499874e-09	2649.721	2701.766	6930.257	1176.900	1642.391	2382.343	2543.522	3853.073	2810.724	12114.689	9002.177	13213.292	19242.512	3026.510	17215.937	8095.023	16867.319	30653.467	28802.133	21908.621	15816.226	1886.198	35186.206	28749.528	35126.542	7897.221	3929.035
Pdensi_DN24219_c3_g1	FC_3_1	MC_2_2	115.55465373675	1073.86672360193	594.710688669338	-3.2148742716657	0.490898442269622	-6.54896001869966	5.79391389916413e-11	4.19893610499874e-09	7.826	7.630	9.259	1.800	3.259	3.872	5.834	10.897	4.754	5.225	10.275	12.227	10.405	8.442	17.215	19.461	16.109	33.733	10.933	16.328	8.191	2.925	13.590	11.957	18.621	9.444	9.387
Pdensi_DN19343_c7_g1	FC_3_1	MC_2_2	268.117051873102	1507.75716128716	887.93710658013	-2.4902357006513	0.38050212110462	-6.54460399175173	5.96532432730971e-11	4.31291535280528e-09	19.290	9.271	14.114	6.014	7.165	7.685	8.987	14.166	8.368	9.429	12.900	17.371	16.645	11.525	19.759	22.526	31.008	42.848	28.329	20.924	8.266	9.340	24.436	16.852	33.053	21.800	20.045
Pdensi_DN21522_c0_g5	FC_3_1	MC_2_2	1262.50162639604	217.092620186221	739.797123291131	2.5325727110711	0.386987615314065	6.54432496248172	5.97647164126085e-11	4.31586125469087e-09	8.040	41.134	13.197	36.094	36.951	26.327	29.313	34.893	23.662	51.662	40.252	38.414	7.808	22.054	10.648	7.300	4.747	2.486	2.474	4.869	1.990	7.933	2.876	0.134	7.175	10.658	4.279
Pdensi_DN85747_c0_g1	FC_3_1	MC_2_2	308.517513595284	2238.21503568362	1273.36627463945	-2.85831619106516	0.436911414061941	-6.54209548908681	6.0662746709149e-11	4.37553364886404e-09	10.404	11.538	18.294	6.349	6.078	11.309	7.269	17.484	10.994	12.432	13.996	33.345	20.862	15.445	35.119	39.275	39.391	65.464	38.851	34.142	14.896	8.478	29.935	19.028	46.811	22.895	16.743
Pdensi_DN18446_c3_g1	FC_3_1	MC_2_2	385.300220592487	2514.05240854101	1449.67631456675	-2.705422370623	0.413756493290018	-6.5386825693311	6.20630916483933e-11	4.47125373728053e-09	24.175	13.085	21.973	10.180	6.920	12.702	9.297	26.282	12.384	16.928	15.189	39.305	25.567	18.488	32.320	38.412	53.436	68.989	53.515	33.394	13.458	12.725	47.918	23.640	48.827	22.696	20.727
Pdensi_GG_149683_c0_g1	FC_3_1	MC_2_2	1138.63674715064	272.690434580082	705.66359086536	2.05498400017247	0.314292141124081	6.53845175009059	6.21589315609066e-11	4.47287755044585e-09	9.926	20.938	14.596	28.275	32.360	28.453	31.540	37.633	38.571	24.799	45.628	25.945	16.919	21.885	21.854	9.315	4.449	4.538	3.707	4.304	4.854	2.873	0.441	0.104	0.000	0.288	0.988
Pdensi_GG_9794_c0_g1	FC_3_1	MC_2_2	367.846012022152	49.9316386796108	208.888825350881	2.86007312405809	0.437491957555377	6.53743017366455	6.2584847720297e-11	4.49822142843374e-09	3.695	10.007	5.240	12.586	9.284	7.138	10.284	6.886	6.558	6.453	12.480	6.123	4.102	8.733	4.430	1.762	0.792	0.794	1.055	0.493	1.396	0.384	1.874	0.860	3.136	1.523	0.458
Pdensi_DN35837_c0_g1	FC_3_1	MC_2_2	0	124.31499829369	62.1574991468448	-9.74045440112074	1.49015822629792	-6.53652359140375	6.29652100522735e-11	4.52023539129386e-09	1.364	1.478	0.391	0.000	0.000	0.000	0.216	1.023	0.000	0.000	0.246	0.230	0.866	0.675	0.217	4.710	2.512	1.188	1.938	2.031	0.000	0.889	1.664	0.392	1.444	0.875	0.235
Pdensi_DN16569_c0_g1d55970	FC_3_1	MC_2_2	47.1403568271532	376.996214248032	212.068285537593	-2.99650123618741	0.458467421645916	-6.53590875755107	6.32244531634878e-11	4.53351275733159e-09	2.358	1.277	2.999	1.121	1.074	1.448	1.373	1.700	0.699	0.695	1.677	3.302	2.173	0.511	2.793	7.131	5.723	11.535	3.425	6.493	1.692	0.000	8.837	6.947	6.162	2.981	2.490
Pdensi_DN14221_c0_g2	FC_3_1	MC_2_2	38.1184747357534	216.087900639576	127.103187687665	-2.49863777676546	0.382351719747393	-6.53491967661667	6.36436886795981e-11	4.55821775459831e-09	1.483	1.748	1.756	0.793	1.060	1.118	1.013	3.590	1.866	1.549	1.783	2.794	3.517	2.290	1.427	4.552	4.206	5.271	4.065	3.609	1.506	1.440	1.805	0.612	2.516	2.658	1.597
Pdensi_DN53338_c0_g1d162886	FC_3_1	MC_2_2	0	144.525512321289	72.2627561606445	-9.95188216414946	1.5230831300119	-6.53403741926527	6.40199390065507e-11	4.57973947818557e-09	0.284	0.307	2.561	0.000	0.000	0.000	0.626	1.191	0.338	1.341	0.357	1.000	0.942	0.000	2.201	1.270	3.342	4.491	6.909	2.296	0.816	0.000	2.415	0.000	7.511	1.912	2.063
Pdensi_DN16142_c1_g1	FC_3_1	MC_2_2	5511.0472555221	412.581614167436	2961.81443484477	3.73885361652533	0.572233837704439	6.53378631281931	6.41274238013659e-11	4.57973947818557e-09	6.189	32.645	9.014	49.106	151.822	220.572	58.384	53.700	62.523	42.103	36.747	37.746	70.971	141.422	151.625	10.912	10.197	6.010	2.834	5.575	6.783	2.103	17.732	0.901	0.381	0.335	0.000
Pdensi_DN15336_c0_g1	FC_3_1	MC_2_2	41.618990979716	455.310914224271	248.464952601993	-3.44894651341551	0.52787128017996	-6.53368850118103	6.4169339306938e-11	4.57973947818557e-09	4.137	1.492	4.594	0.583	1.114	1.507	1.150	3.611	1.631	1.488	3.671	6.641	3.585	2.787	7.446	7.421	10.201	11.558	9.435	5.334	2.470	1.751	7.606	3.702	11.402	7.103	4.707
Pdensi_DN5717_c0_g1d206434	FC_3_1	MC_2_2	864.044400875769	76.4096307884575	470.227015832113	3.49218099351558	0.534590824255804	6.53243721191247	6.47079277772133e-11	4.61278324870716e-09	7.938	16.297	5.814	27.051	24.666	16.485	22.748	16.711	16.932	15.985	7.100	8.295	4.301	20.483	6.060	1.959	2.451	0.608	0.000	7.758	1.307	0.107	0.345	0.000	0.428	1.182	0.675
Pdensi_DN16025_c0_g1	FC_3_1	MC_2_2	105.158207710441	802.136402962031	453.647305336236	-2.93037711597159	0.448659573912429	-6.53140440182283	6.5155805489395e-11	4.63929102306694e-09	4.687	3.031	8.357	1.794	2.116	4.142	3.673	8.916	5.006	3.045	7.105	9.337	6.529	3.677	12.859	17.301	16.680	18.151	18.650	14.141	5.003	3.181	12.593	8.282	18.527	12.884	6.986
Pdensi_DN25755_c0_g1d559497	FC_3_1	MC_2_2	52.4761990804658	359.153191072756	205.814695076611	-2.77504473632329	0.424901356615446	-6.53103289297056	6.53176504601068e-11	4.64539434583471e-09	2.395	2.987	5.074	1.345	1.944	0.864	2.647	4.930	2.222	1.888	3.354	6.488	4.129	5.528	6.201	9.978	5.420	8.344	6.188	7.392	5.743	0.404	2.915	8.562	6.232	2.345	3.441
Pdensi_DN23485_c0_g1d364726	FC_3_1	MC_2_2	470.424100059447	100.226628125208	285.325364092328	2.23134927355311	0.341685390878347	6.53042047778844	6.55853031134516e-11	4.65899974538525e-09	4.192	6.731	5.496	9.161	14.038	13.413	9.639	11.066	12.512	10.569	12.245	11.758	6.922	7.177	10.636	2.590	1.715	2.298	0.960	2.681	4.768	4.844	4.599	4.361	2.159	3.573	3.313
Pdensi_DN24461_c2_g2	FC_3_1	MC_2_2	210.978765277005	1883.28709736554	1047.13293132127	-3.15726949010063	0.483486199463106	-6.53021636110124	6.56747492889535e-11	4.65992892600143e-09	15.514	9.531	16.390	3.366	5.333	7.525	8.856	18.380	8.101	9.761	14.256	27.626	21.289	10.740	30.026	27.317	37.640	55.333	43.222	23.448	13.625	7.611	37.182	27.282	52.487	22.330	15.592
Pdensi_DN22354_c2_g1	FC_3_1	MC_2_2	104.424074452354	672.210554748159	388.317314600257	-2.68449258934995	0.411100297556324	-6.53001859961475	6.57615243347401e-11	4.66066663929172e-09	9.313	4.377	7.872	3.151	2.829	2.236	4.549	6.625	3.884	2.705	5.039	9.921	7.958	5.659	11.235	11.656	10.689	20.925	9.616	9.315	4.050	2.102	10.375	4.467	10.105	5.669	4.862
Pdensi_DN24243_c6_g8	FC_3_1	MC_2_2	39.3982746332582	452.088273610138	245.743274121698	-3.51777659511301	0.538791840671741	-6.52900866265385	6.62064224569363e-11	4.68675418183841e-09	1.453	2.020	2.720	0.786	0.786	1.474	0.686	6.410	0.000	4.140	3.211	4.861	6.200	1.594	8.157	7.253	7.857	13.891	2.188	6.078	0.956	1.840	6.302	8.962	4.545	9.742	1.571
Pdensi_DN23169_c4_g1	FC_3_1	MC_2_2	128.290519173855	853.12207142538	490.706295299617	-2.73136413380111	0.418375805250198	-6.52849447679627	6.64340614940776e-11	4.69741931220175e-09	7.576	4.391	7.948	3.121	3.384	3.494	3.477	6.822	4.276	6.072	5.781	11.618	6.963	6.775	12.425	12.454	15.974	26.088	17.112	13.206	5.613	2.883	22.282	15.754	18.990	13.071	13.221
Pdensi_DN24918_c9_g1	FC_3_1	MC_2_2	235.477890551067	1300.1359565566	767.806923553836	-2.46360623042928	0.377373436680163	-6.52829794301944	6.65212724813075e-11	4.69814186120586e-09	10.386	9.708	14.321	4.823	6.781	6.718	8.702	13.209	7.070	10.408	10.739	16.182	13.544	10.234	19.621	21.696	24.272	37.542	25.765	16.402	9.701	6.259	17.982	13.254	30.719	18.471	16.059
Pdensi_DN22224_c0_g1d222387	FC_3_1	MC_2_2	25.4581305154501	237.163843622665	131.310987069057	-3.21543511045448	0.492571697399377	-6.52785193999363	6.67195999098909e-11	4.70670139433694e-09	1.154	1.506	2.057	0.459	0.658	0.855	0.870	0.696	1.472	0.775	1.754	2.080	0.946	0.699	1.878	3.977	5.627	5.590	7.532	2.753	0.695	1.654	3.873	9.915	6.305	2.775	2.747
Pdensi_DN17949_c1_g1	FC_3_1	MC_2_2	160.040884025741	1267.66914616605	713.855015095896	-2.98447368148584	0.457219864580329	-6.52743660694886	6.69048090398394e-11	4.71431680418018e-09	5.895	4.609	9.355	2.840	3.926	5.571	4.277	10.149	5.200	4.498	7.901	12.435	8.626	7.809	13.928	19.176	25.639	36.258	25.005	15.930	7.213	4.585	16.255	10.449	21.603	13.900	9.131
Pdensi_DN495_c0_g1d97912	FC_3_1	MC_2_2	28.2879797684993	305.931025743942	167.109502756221	-3.43103914410163	0.525764723029139	-6.52580706505764	6.76363381373354e-11	4.76036561646868e-09	1.772	0.959	2.214	0.421	0.805	0.968	0.985	2.087	0.786	1.564	1.961	2.874	2.222	2.174	2.600	5.266	5.999	8.427	5.779	4.242	1.428	1.181	4.073	4.684	6.500	4.605	2.935
Pdensi_DN39117_c0_g1	FC_3_1	MC_2_2	0	84.1759723782579	42.0879861891289	-9.17592462010954	1.40624589991164	-6.52512097684058	6.79466696653558e-11	4.77669784521852e-09	0.000	0.000	0.740	0.000	0.000	0.000	0.000	1.032	0.293	1.162	1.239	1.445	0.545	0.567	1.363	2.199	1.844	1.497	2.175	0.854	0.707	0.373	2.992	0.988	0.725	0.276	0.297
Pdensi_DN20467_c5_g1	FC_3_1	MC_2_2	132.045428760959	1144.8529488781	638.449188819532	-3.11492191791246	0.477412523570297	-6.52459197052002	6.81869002779783e-11	4.78807001365076e-09	6.035	5.224	7.167	2.483	2.695	4.965	4.498	5.940	3.677	2.958	6.922	14.323	9.984	8.368	17.778	17.319	24.946	30.942	22.096	10.238	3.744	4.666	15.998	9.370	38.255	14.053	12.191
Pdensi_DN24330_c5_g1	FC_3_1	MC_2_2	83.3980534105811	702.145647597402	392.771850503992	-3.07169076645323	0.470999448769057	-6.52164407937421	6.95408759332919e-11	4.87753309232805e-09	4.262	4.049	4.809	1.868	1.824	2.763	2.657	4.989	3.365	3.465	5.181	8.679	5.265	3.827	9.397	9.717	14.693	20.321	12.983	6.737	4.565	2.190	9.465	4.964	11.860	5.570	5.431
Pdensi_DN12389_c0_g2	FC_3_1	MC_2_2	30.5594786072861	541.972883133954	286.26618087062	-4.14710358494776	0.636036631848726	-6.52022757383273	7.02007995920323e-11	4.91816646602227e-09	3.023	5.651	4.848	0.732	1.411	0.309	1.982	3.506	2.284	3.033	3.392	6.760	4.125	2.292	4.842	8.174	10.287	16.194	8.319	6.984	3.841	1.855	5.534	4.333	7.540	8.486	4.399
Pdensi_DN23612_c3_g6	FC_3_1	MC_2_2	311.578380953574	1753.55613684511	1032.56725889934	-2.49175074503774	0.382201684185784	-6.51946563329774	7.05583027286794e-11	4.93754379679673e-09	14.484	11.364	15.332	7.529	6.537	10.037	14.845	20.750	12.866	13.458	19.603	24.649	23.839	13.597	27.493	31.636	30.157	51.288	22.808	31.531	11.638	10.451	28.318	19.272	40.071	25.533	17.046
Pdensi_DN24485_c4_g2	FC_3_1	MC_2_2	50.3355477561774	555.033590169444	302.684568962811	-3.46112440670234	0.530930262982959	-6.51898120716736	7.07865210778911e-11	4.94783998017639e-09	6.659	2.189	4.621	1.241	2.049	0.727	3.195	4.466	2.410	1.990	3.386	8.036	5.943	1.553	11.519	8.319	10.886	16.275	15.705	8.626	3.671	1.530	10.542	13.394	5.434	7.060	5.722
Pdensi_DN24212_c6_g1	FC_3_1	MC_2_2	145.128254415659	915.532058216192	530.330156315925	-2.65582450675696	0.407527020379961	-6.51692863035385	7.17615477923142e-11	5.01025332704211e-09	5.276	4.307	7.946	3.522	2.877	4.809	3.540	7.190	4.576	3.285	6.185	11.533	8.714	5.956	15.563	14.986	19.236	24.513	16.248	11.591	5.085	3.469	13.709	6.198	16.951	8.246	8.449
Pdensi_DN15104_c1_g1	FC_3_1	MC_2_2	13.451079447876	178.67736742085	96.0642234343631	-3.72612355581802	0.571886509186276	-6.5154947633226	7.2450451075326e-11	5.05257025721996e-09	0.735	0.949	1.241	0.346	0.331	0.356	0.487	1.445	0.710	1.092	0.798	1.195	1.043	0.952	2.075	2.776	2.960	5.725	5.257	1.503	1.236	0.290	1.080	1.979	2.944	1.602	1.467
Pdensi_DN23838_c3_g1	FC_3_1	MC_2_2	52.0002618665386	556.169397414432	304.084829640485	-3.41657603566076	0.524433101091235	-6.5147986054877	7.27872491515749e-11	5.07026339095691e-09	3.446	3.224	4.862	0.992	1.712	1.367	2.958	3.944	1.859	3.511	4.917	6.243	3.662	5.606	8.027	9.613	7.257	18.947	9.355	8.870	3.372	1.670	10.150	3.150	4.448	3.871	1.512
Pdensi_DN21682_c2_g1	FC_3_1	MC_2_2	9.35016189167945	161.593515730167	85.4718388109234	-4.11720500296958	0.632131117901805	-6.51321361402927	7.35597826098559e-11	5.11823431543446e-09	0.880	0.458	0.823	0.442	0.162	0.128	0.513	0.440	0.348	0.216	0.269	0.540	0.424	0.554	0.423	4.181	3.807	2.605	6.394	3.141	1.475	3.086	1.204	0.942	0.469	0.531	0.396
Pdensi_DN9735_c0_g1d454243	FC_3_1	MC_2_2	34.1991595005381	301.755541750664	167.977350625601	-3.13689716430769	0.481657418308041	-6.51271431742283	7.38047990781859e-11	5.12943353593392e-09	1.526	1.121	1.656	0.755	1.012	0.907	1.184	2.542	0.889	1.386	2.049	2.689	1.373	2.504	3.103	4.407	6.102	8.762	7.253	3.123	2.304	0.763	4.658	7.120	8.789	3.594	2.798
Pdensi_DN11780_c0_g1d104813	FC_3_1	MC_2_2	61.0881031255014	264.664538115772	162.876320620637	-2.11395119340201	0.324600390007078	-6.51247274643114	7.39236298886078e-11	5.13184734861517e-09	2.671	1.446	2.376	1.880	1.261	1.620	1.484	2.801	1.408	1.304	1.501	4.898	2.478	2.227	6.450	5.982	5.440	5.805	6.567	2.752	0.851	0.226	5.627	3.283	12.847	2.501	3.222
Pdensi_DN24767_c10_g1	FC_3_1	MC_2_2	25.3974870149462	312.299154211856	168.848320613401	-3.61691481369644	0.55548640678547	-6.51125710641069	7.45244590318386e-11	5.16767842566116e-09	0.573	1.178	3.378	0.354	1.024	0.607	1.239	3.473	0.335	1.990	2.826	2.192	1.483	2.265	0.933	5.025	7.815	7.156	6.213	5.359	1.211	1.278	4.032	1.692	4.129	1.487	1.020
Pdensi_DN24845_c1_g1	FC_3_1	MC_2_2	119.130276737948	1053.25575057996	586.193013658956	-3.14305266431662	0.482858004427862	-6.50926905113819	7.55173598835891e-11	5.23058435579624e-09	6.501	5.279	10.312	2.599	2.172	4.391	3.425	7.868	4.491	4.354	5.525	10.393	8.183	5.093	12.926	16.793	19.416	31.332	18.050	13.199	6.607	3.912	15.673	10.914	20.936	12.322	10.930
Pdensi_DN45939_c0_g1d323756	FC_3_1	MC_2_2	48.2034508609321	464.111308011909	256.15737943642	-3.26441562724347	0.501539745803396	-6.50878749801641	7.57598029475764e-11	5.24142736469848e-09	2.182	2.206	3.057	0.738	1.413	1.588	1.294	3.204	1.898	2.059	2.943	6.346	3.402	1.344	4.866	7.690	8.944	13.166	11.270	5.228	2.504	1.995	6.586	3.512	6.302	4.904	6.669
Pdensi_DN21772_c0_g1	FC_3_1	MC_2_2	259.210133495455	2077.52964365237	1168.36988857391	-3.00199767214721	0.461386417958124	-6.50647170203367	7.69363873699995e-11	5.31680101212315e-09	13.814	11.697	18.546	4.615	5.560	9.751	7.226	14.231	7.650	9.738	14.369	22.833	16.354	12.676	28.079	32.570	42.430	58.074	40.257	26.790	14.171	6.379	34.995	25.722	41.902	26.063	21.349
Pdensi_DN22048_c3_g1	FC_3_1	MC_2_2	318.474429458048	2236.77312061793	1277.62377503799	-2.81145667551436	0.432206994955981	-6.50488471571521	7.77529849713595e-11	5.36715485965761e-09	13.487	11.753	18.043	5.572	8.898	10.201	9.400	20.890	9.942	11.519	15.617	26.631	20.752	14.212	34.474	31.658	51.668	59.305	52.703	30.136	12.408	9.164	38.191	27.906	58.574	25.673	21.384
Pdensi_DN35660_c0_g1	FC_3_1	MC_2_2	3065.77767302181	750.196789394408	1907.98723120811	2.03017331183023	0.312140614868368	6.50403444834107	7.81939781288132e-11	5.39149688067606e-09	28.632	37.386	62.559	54.938	92.159	91.054	70.590	73.615	75.489	65.993	87.457	61.218	50.120	63.699	69.034	21.212	12.928	15.462	21.668	30.611	33.415	50.609	11.706	10.285	2.998	3.715	2.047
Pdensi_DN24086_c7_g1	FC_3_1	MC_2_2	196.318595291464	1029.118252019	612.71842365523	-2.38843702646992	0.367300057649145	-6.50268622813945	7.8898254181592e-11	5.4339168943735e-09	8.285	5.925	10.452	4.008	5.553	5.697	5.835	8.689	4.500	5.939	8.834	12.321	10.173	8.060	17.522	17.161	20.944	27.991	20.094	12.721	6.518	5.537	18.196	13.402	25.272	12.151	10.341
Pdensi_DN18304_c3_g1	FC_3_1	MC_2_2	120.622056921253	871.880394232413	496.251225576833	-2.8518776696265	0.438827876697682	-6.49885255943122	8.09349333588314e-11	5.56790368488078e-09	9.278	7.578	7.837	2.432	3.974	3.015	6.355	6.174	3.875	4.843	6.548	8.108	8.127	3.511	14.317	15.042	13.494	27.597	13.650	12.058	7.108	4.221	14.758	9.258	23.629	14.658	10.545
Pdensi_DN23522_c0_g1d549160	FC_3_1	MC_2_2	78.4871270488673	958.930425813896	518.708776431382	-3.60948339902486	0.555687367962953	-6.49552897388429	8.2742160506691e-11	5.67942562011113e-09	4.057	4.084	4.944	1.464	1.764	2.820	1.919	4.563	2.420	1.522	5.107	6.815	6.734	5.944	10.922	10.385	22.353	27.886	16.370	9.387	3.497	2.639	13.139	6.993	8.623	8.794	5.973
Pdensi_DN22849_c6_g1	FC_3_1	MC_2_2	40.9716667836118	410.211146080053	225.591406431832	-3.32088990817816	0.511274787551022	-6.49531326214039	8.28608095371551e-11	5.68117916715364e-09	2.208	1.538	3.317	0.799	0.986	1.376	0.701	1.324	2.336	0.186	2.393	3.007	3.059	1.275	4.568	5.558	10.536	10.020	7.500	4.024	1.132	0.961	4.242	0.967	12.618	3.189	2.475
Pdensi_DN18342_c2_g1d353912	FC_3_1	MC_2_2	7.63368535464034	135.406344808454	71.5200150815473	-4.14216527105992	0.637864795745643	-6.49379821348796	8.36988397372724e-11	5.73219629585645e-09	0.800	1.011	0.713	0.183	0.177	0.252	0.592	1.544	0.766	0.536	1.003	1.579	1.156	0.901	1.469	1.931	2.834	3.863	2.353	1.566	1.288	0.524	1.550	1.262	3.155	2.071	1.633
Pdensi_DN23718_c4_g3	FC_3_1	MC_2_2	166.857047744855	1429.92486988835	798.390958816605	-3.09844296007238	0.477205003684704	-6.49289704874839	8.42012325100227e-11	5.76013835089024e-09	8.456	6.867	10.623	2.536	3.729	6.541	6.321	8.494	4.393	8.064	9.779	16.402	11.810	8.673	21.953	24.844	31.467	35.628	24.525	18.674	5.033	4.323	20.520	13.096	28.578	19.399	11.922
Pdensi_DN14378_c0_g1	FC_3_1	MC_2_2	11.0337335846713	180.936197581248	95.9849655829596	-4.03060107036755	0.620813342508776	-6.49245239169545	8.44502107815072e-11	5.77070135733298e-09	0.384	0.521	1.591	0.218	0.194	0.429	0.361	0.726	0.267	0.206	0.587	1.203	0.938	1.061	2.476	3.069	3.447	5.101	4.086	1.788	1.008	0.646	2.624	1.095	3.757	1.969	1.089
Pdensi_GG_122274_c0_g1	FC_3_1	MC_2_2	0	87.6631616284843	43.8315808142421	-9.23070854238598	1.4220020104743	-6.49134704057634	8.50722567131247e-11	5.80670489585188e-09	0.000	0.000	0.000	0.000	0.000	0.000	0.000	0.000	0.000	0.000	0.000	0.000	0.000	0.000	0.000	1.673	1.753	2.240	3.222	1.418	0.420	0.000	0.000	0.000	0.000	0.000	0.000
Pdensi_DN17461_c0_g1d57286	FC_3_1	MC_2_2	558.01646835556	7.11589046803131	282.566179411796	6.1848520805699	0.952813481242542	6.49114669589307	8.51854810237014e-11	5.80793657826512e-09	5.357	14.325	4.217	11.497	17.350	14.727	35.102	34.680	36.841	26.302	21.237	16.191	8.040	13.878	22.057	0.462	0.066	0.000	0.034	0.000	0.000	0.000	0.000	0.000	0.000	0.000	0.000
Pdensi_DN23357_c3_g1	FC_3_1	MC_2_2	79.7171520742383	597.06952168846	338.393336881349	-2.90231968371167	0.447211871076068	-6.48980912945847	8.5945188098332e-11	5.84666814152544e-09	3.183	1.533	3.549	1.784	2.152	2.286	1.558	4.197	3.798	1.010	5.334	5.814	2.337	6.524	8.769	8.630	11.458	18.042	5.622	10.483	1.310	1.607	11.893	16.346	24.160	6.470	5.189
Pdensi_DN19058_c0_g1d60247	FC_3_1	MC_2_2	7.60642282243516	520.541301232199	264.073862027317	-6.09391709821739	0.939049097737113	-6.4894552509579	8.61472886496224e-11	5.85389053528798e-09	0.000	1.199	1.913	0.128	0.122	0.330	0.336	0.633	0.476	0.593	0.765	0.833	1.140	0.349	0.804	3.348	4.970	24.360	14.617	2.498	4.707	0.813	2.618	0.203	0.152	0.680	1.578
Pdensi_DN9893_c0_g1d48638	FC_3_1	MC_2_2	210.990398088328	0	105.495199044164	9.88515687270182	1.5236459974919	6.48783043369255	8.70812048139188e-11	5.91076996546178e-09	0.221	0.592	0.329	3.229	11.227	2.363	6.628	9.464	14.170	5.891	5.532	2.350	0.440	1.872	0.248	0.000	0.000	0.000	0.000	0.000	0.000	0.000	0.000	0.000	0.000	0.000	0.000
Pdensi_DN22915_c1_g1	FC_3_1	MC_2_2	57.8380589515364	527.094686772178	292.466372861857	-3.18521591558476	0.491013317295892	-6.48702551109281	8.75475195793402e-11	5.93581910250102e-09	1.816	2.175	4.934	1.221	1.462	1.788	1.993	3.753	2.322	2.456	3.973	5.576	4.528	3.019	6.752	7.302	9.997	16.329	9.470	8.616	3.828	1.937	6.659	4.209	12.470	6.275	4.224
Pdensi_DN12915_c0_g1d212117	FC_3_1	MC_2_2	200.351418181832	1455.62964439153	827.990531286683	-2.86022968104033	0.440955463828678	-6.48643664873967	8.78902100036944e-11	5.95244007173744e-09	11.797	11.283	13.991	3.411	4.336	7.621	6.976	10.388	6.283	6.489	11.388	16.975	11.842	10.655	18.182	26.739	29.823	37.318	38.727	21.654	9.116	5.323	22.352	15.499	43.838	18.936	14.665
Pdensi_DN9579_c0_g2	FC_3_1	MC_2_2	101.08149108978	518.216716760632	309.649103925206	-2.35660784760608	0.363337365311814	-6.48600466837109	8.8142436059439e-11	5.96290420264194e-09	3.913	2.750	5.578	3.203	3.090	1.713	3.148	5.323	4.163	2.250	3.591	5.591	7.712	4.023	10.170	9.640	12.027	11.737	6.825	7.347	2.877	3.366	7.708	1.913	14.910	8.322	5.004
Pdensi_DN30461_c0_g1d371046	FC_3_1	MC_2_2	63.8119915322455	600.273122419935	332.04255697609	-3.23290036539303	0.498770132660569	-6.48174410153212	9.0668327932754e-11	6.1269900761734e-09	3.778	2.426	3.516	1.242	1.003	2.629	1.363	3.054	2.534	2.145	4.269	5.150	5.541	3.396	8.059	12.874	13.666	12.424	12.034	4.855	2.525	0.360	6.583	9.109	15.620	4.518	5.171
Pdensi_DN22092_c2_g1	FC_3_1	MC_2_2	94.2318309017381	640.320741772133	367.276286336936	-2.76235683304704	0.426188940347697	-6.48153101015112	9.07965011939509e-11	6.1288642691992e-09	5.326	4.431	5.222	2.616	1.992	2.725	3.114	5.271	3.316	3.603	4.939	7.932	4.169	4.349	8.285	9.607	12.764	18.559	13.997	7.880	4.494	2.530	7.038	5.602	10.974	7.215	4.803
Pdensi_DN21190_c7_g1	FC_3_1	MC_2_2	16.5028608811792	210.931995264694	113.717428072937	-3.67721105145684	0.567470162015976	-6.4800077565194	9.17179031924781e-11	6.18154069469208e-09	0.714	0.387	1.907	0.678	0.217	0.389	1.189	1.312	0.425	0.211	2.257	0.631	1.787	1.031	1.987	4.208	5.066	4.358	6.711	3.931	1.795	0.816	2.834	2.155	1.857	1.003	1.078
Pdensi_DN22477_c2_g6	FC_3_1	MC_2_2	54.1064644733957	477.048892974227	265.577678723811	-3.13798322613459	0.48426365916381	-6.47990648638187	9.17794836104133e-11	6.18154069469208e-09	2.152	2.284	2.526	1.070	1.084	2.007	2.188	5.421	2.326	2.030	3.804	5.502	3.521	2.483	7.047	8.881	8.351	13.549	12.886	4.929	1.699	1.930	6.359	3.796	16.786	7.374	5.387
Pdensi_DN25150_c4_g1	FC_3_1	MC_2_2	113.418487624641	1047.68558708007	580.552037352356	-3.20618762232538	0.495089197776951	-6.47597975621725	9.41986773543243e-11	6.33748345186133e-09	6.364	5.545	7.085	1.701	2.792	4.204	4.661	7.828	6.257	4.376	6.451	12.716	6.184	5.101	14.746	16.911	20.753	29.514	27.639	14.620	9.616	2.323	20.945	10.915	18.044	8.092	8.320
Pdensi_DN697_c0_g1d202723	FC_3_1	MC_2_2	7.14037430252916	106.72545476505	56.9329145337894	-3.90161947462371	0.60267028785924	-6.47388722029544	9.55132042192491e-11	6.41884497209559e-09	0.362	0.303	0.457	0.230	0.110	0.221	0.107	0.755	0.511	0.713	2.094	0.820	0.776	0.809	1.303	2.260	2.577	2.090	1.281	0.893	0.000	0.167	1.595	0.413	1.287	1.496	1.199
Pdensi_DN23517_c1_g1	FC_3_1	MC_2_2	65.9899420264811	530.419450181637	298.204696104059	-3.00490344105442	0.464189957765855	-6.473434831544	9.57997427954819e-11	6.43101881751716e-09	1.654	1.140	4.215	0.953	2.009	2.133	2.339	2.996	2.319	2.306	3.612	5.141	3.014	2.778	7.373	11.450	8.916	14.153	10.148	5.926	4.099	1.603	6.438	4.536	9.874	6.251	4.899
Pdensi_DN22896_c4_g4	FC_3_1	MC_2_2	832.316507413857	6157.89341808717	3495.10496275051	-2.88700742297346	0.44600220593142	-6.47307879777031	9.60258418962977e-11	6.43911307511426e-09	41.802	32.911	51.051	13.692	18.652	31.548	28.433	55.866	26.347	25.500	45.337	74.373	62.583	41.042	98.552	97.972	136.099	160.403	122.095	77.760	29.345	24.320	101.085	63.069	183.301	74.610	61.435
Pdensi_DN23276_c8_g1	FC_3_1	MC_2_2	123.027139762172	862.364754493321	492.695947127746	-2.80792693707958	0.433823205689974	-6.47251437970847	9.63853448556075e-11	6.4522187470781e-09	5.792	1.846	6.838	2.149	2.903	4.412	4.880	8.940	3.253	2.820	7.710	10.803	5.642	4.322	10.559	14.962	19.331	21.137	25.320	14.181	7.352	2.065	19.445	8.903	18.999	12.644	7.447
Pdensi_DN23430_c5_g1	FC_3_1	MC_2_2	81.135135150936	527.244242982156	304.189689066546	-2.69745247039826	0.416759743259239	-6.47244009054962	9.64327608091514e-11	6.4522187470781e-09	5.015	2.754	5.650	1.527	2.626	2.177	3.411	4.106	4.512	3.042	4.968	8.194	6.880	3.830	9.481	9.987	8.917	15.187	7.909	7.427	4.837	3.356	7.613	3.932	9.517	5.971	5.272
Pdensi_DN19141_c1_g3	FC_3_1	MC_2_2	6.0346638959965	121287.540793038	60646.7877284669	-14.2944295735753	2.20889779240533	-6.47129515123905	9.71664227687136e-11	6.49418651015298e-09	0.091	0.122	0.113	0.114	0.027	0.317	0.099	8.558	7.771	8.737	0.029	0.081	0.328	0.913	0.102	0.165	3514.896	3927.191	13809.758	10446.447	15475.728	91.220	0.140	0.509	0.991	0.637	0.654
Pdensi_DN13909_c1_g1	FC_3_1	MC_2_2	117.345405040396	1003.21001108144	560.277708060918	-3.09428430427023	0.478276697730014	-6.46965306684655	9.82281827423552e-11	6.55079993346586e-09	9.902	3.989	7.174	2.205	2.906	3.964	4.236	6.927	4.036	5.052	6.053	10.396	9.641	6.226	12.070	15.455	17.115	31.677	17.195	13.229	6.400	5.322	20.777	5.823	15.623	10.358	5.574
Pdensi_DN34350_c0_g1d506874	FC_3_1	MC_2_2	0	108.91342854619	54.456714273095	-9.55001142805488	1.47636505183217	-6.46859759800147	9.89166208689952e-11	6.58950995856655e-09	0.000	0.861	0.399	0.000	0.000	0.000	0.438	0.417	0.475	0.000	0.000	0.467	1.751	0.459	0.000	4.277	1.701	1.448	3.531	0.917	0.000	0.602	0.964	0.000	0.582	0.000	0.000
Pdensi_DN18860_c0_g1d284943	FC_3_1	MC_2_2	14.074823554919	197.071616124446	105.573219839683	-3.80550780090506	0.588340750873213	-6.4682036647248	9.91747739976728e-11	6.59950259990402e-09	0.715	0.693	1.319	0.532	0.230	0.332	0.522	1.292	0.526	0.930	1.706	1.541	1.521	0.722	2.357	3.137	3.642	5.866	3.775	2.420	0.904	0.644	2.977	1.287	3.300	1.674	1.274
Pdensi_DN20901_c7_g3	FC_3_1	MC_2_2	125.230721100445	933.692823805382	529.461772452913	-2.89713656247301	0.447938911043879	-6.46770461561714	9.95027577368344e-11	6.61411522860498e-09	4.480	4.256	8.038	2.366	2.557	4.691	4.938	5.861	3.911	3.787	5.960	13.386	8.626	5.327	13.768	15.886	20.944	23.155	21.369	10.891	3.897	3.705	15.771	10.408	23.468	10.552	8.032
Pdensi_DN24988_c0_g1	FC_3_1	MC_2_2	132.940519296767	604.109320396699	368.524919846733	-2.18286041859737	0.337548846814507	-6.46679862543545	1.00100902371059e-10	6.64570736942123e-09	4.630	2.978	3.643	3.946	3.779	2.736	8.422	13.479	21.550	14.404	12.059	15.150	2.282	2.786	2.278	10.924	16.071	11.858	20.699	8.855	11.894	16.394	45.735	31.431	2.963	5.909	2.533
Pdensi_DN23800_c5_g3	FC_3_1	MC_2_2	36.2373829421968	376.681695956157	206.459539449177	-3.37516442776029	0.521933560660197	-6.46665530281483	1.0019584700132e-10	6.64570736942123e-09	2.995	1.948	1.229	1.135	0.729	0.971	0.331	3.458	1.430	1.771	3.016	3.873	4.307	1.727	5.310	4.831	7.821	11.310	7.632	4.851	1.293	1.363	4.371	1.807	8.807	4.041	2.543
Pdensi_DN21173_c8_g5	FC_3_1	MC_2_2	32.0096254236814	247.121799791773	139.565712607727	-2.94565496676267	0.455576640737594	-6.46577261290999	1.00782532142828e-10	6.6773625340798e-09	3.161	2.000	3.701	0.999	0.962	0.570	2.038	1.936	1.257	2.057	1.328	4.029	2.043	1.824	6.138	4.844	4.101	7.063	4.666	5.488	1.137	1.601	5.130	4.767	5.047	3.553	4.309
Pdensi_DN21507_c0_g1d540159	FC_3_1	MC_2_2	10279.0204018929	132757.737022722	71518.3787123074	-3.69101012839874	0.570897437574825	-6.46527709789374	1.01113349599357e-10	6.69201486540386e-09	338.512	345.615	950.112	179.364	244.606	367.491	438.937	573.776	450.423	1803.597	1349.439	1869.261	2843.460	427.335	2472.477	1181.524	2651.653	4524.448	4060.481	3358.287	2244.844	284.310	5382.250	4236.311	4724.433	980.116	457.011
Pdensi_DN11292_c0_g1	FC_3_1	MC_2_2	13.1792845807047	113.972029830152	63.5756572054284	-3.11510065921475	0.481924778477425	-6.46387319833705	1.02056401154463e-10	6.74711121868525e-09	1.828	0.365	1.013	0.342	0.408	0.294	0.823	1.059	0.239	0.715	0.941	1.359	1.281	0.780	1.973	3.351	1.847	2.346	3.111	1.574	1.163	0.103	1.412	0.821	4.745	0.684	1.383
Pdensi_DN21239_c2_g1	FC_3_1	MC_2_2	144.693121649508	1182.03271706816	663.362919358834	-3.02901777068903	0.468680293967142	-6.46286564568338	1.02738506165079e-10	6.78485539469622e-09	8.958	7.728	10.217	2.799	3.127	5.220	5.238	8.539	4.307	5.591	7.445	11.735	8.647	6.973	14.491	17.093	25.474	32.869	24.240	15.232	6.935	4.845	13.392	11.828	17.898	12.948	11.808
Pdensi_DN22634_c1_g1d544944	FC_3_1	MC_2_2	27.8105864959718	331.677866780541	179.744226638256	-3.57204317054731	0.552867202082208	-6.46094244168272	1.04052894451594e-10	6.8642288349521e-09	1.700	1.367	2.459	0.478	0.908	0.766	0.668	1.638	1.737	1.037	2.344	4.040	1.907	1.840	3.991	4.356	6.818	9.931	6.666	4.047	1.036	0.724	5.092	3.663	6.903	3.211	2.008
Pdensi_DN9121_c0_g1d453337	FC_3_1	MC_2_2	53.1147038674288	373.199003758203	213.156853812816	-2.80896237386838	0.434793847635214	-6.46044646019248	1.04394524053794e-10	6.87932856618421e-09	2.139	1.923	3.440	1.136	1.492	1.510	1.272	4.046	2.126	1.501	2.828	5.142	5.497	2.307	6.375	5.780	7.937	10.181	13.213	4.638	2.117	0.910	6.693	5.648	14.021	5.914	2.207
Pdensi_DN13254_c0_g1d522381	FC_3_1	MC_2_2	0	107.979464983335	53.9897324916675	-9.53187053319777	1.47548705221732	-6.46015193347414	1.04597911243052e-10	6.88529573027211e-09	0.000	0.000	0.718	0.000	0.000	0.000	0.000	1.172	0.407	2.087	0.580	1.983	1.434	1.964	2.521	2.293	1.285	3.453	2.673	2.083	1.455	0.000	0.000	0.000	1.016	1.673	0.000
Pdensi_GG_150516_c1_g1	FC_3_1	MC_2_2	39651.9515508339	508256.98301786	273954.467284347	-3.68009252245117	0.569797557410334	-6.45859652185378	1.05678451442901e-10	6.94892757057892e-09	1446.845	1564.543	3819.682	705.583	924.483	1422.593	1410.191	1950.181	1696.348	6100.612	4709.829	7407.207	10043.755	1757.581	9878.961	4475.143	10355.679	17154.780	16044.999	11584.871	8854.882	924.202	20931.173	19251.366	20406.833	4690.166	2202.918
Pdensi_DN24461_c4_g5	FC_3_1	MC_2_2	92.9492391449074	678.507445513783	385.728342329345	-2.86557692080007	0.44380481748205	-6.45684050267428	1.06911469586953e-10	7.02243787477447e-09	5.084	2.835	7.227	1.751	2.935	2.546	3.167	5.984	2.379	5.231	4.482	8.157	6.839	4.356	11.366	11.173	11.787	20.616	9.264	7.161	6.889	1.862	13.581	9.334	17.955	6.068	4.130
Pdensi_GG_99216_c0_g1	FC_3_1	MC_2_2	716.059204869056	33.6082842872256	374.833744578141	4.4049981893623	0.682281849874996	6.45627344501302	1.07312634278497e-10	7.03820799512187e-09	4.734	4.764	1.877	9.425	15.122	30.073	11.632	10.579	11.383	5.777	8.850	6.504	7.414	12.016	21.846	0.827	1.080	0.287	4.811	21.871	16.607	87.577	214.994	685.234	0.672	0.583	1.745
Pdensi_DN9591_c0_g1d265862	FC_3_1	MC_2_2	0	1499.63144949674	749.81572474837	-25.2232107286824	3.90683488069953	-6.45617526691225	1.0738223961355e-10	7.03820799512187e-09	0.000	0.000	0.000	0.000	0.000	0.000	0.000	0.000	0.000	0.000	0.000	0.000	0.000	0.000	0.000	0.000	9.163	83.445	1.863	0.000	5.570	0.000	0.000	0.160	0.000	0.000	0.000
Pdensi_DN26398_c9_g1	FC_3_1	MC_2_2	172.510657036454	1245.38795898046	708.949308008457	-2.85056569714349	0.441762463304936	-6.4527114318806	1.09866442161083e-10	7.17790167784953e-09	6.886	5.713	9.256	3.724	4.062	5.562	4.461	9.851	5.178	4.603	10.267	17.050	12.088	8.197	16.325	17.128	26.080	36.139	24.547	12.978	5.438	4.138	17.523	10.561	38.253	13.907	11.112
Pdensi_DN21513_c0_g1d295842	FC_3_1	MC_2_2	34.1483168792718	418.880070846315	226.514193862793	-3.61597612973886	0.560661553750235	-6.44948116301499	1.12233708386119e-10	7.32471991382819e-09	4.530	2.404	2.548	1.119	0.731	0.839	2.671	1.124	0.632	0.395	0.297	0.558	3.951	1.103	2.263	5.295	14.065	7.165	1.901	3.108	2.189	0.934	0.696	0.000	0.045	0.000	0.114
Pdensi_DN9760_c0_g1d333370	FC_3_1	MC_2_2	368.837808292708	2294.38829363421	1331.61305096346	-2.63641254988114	0.409150919675037	-6.4436187800215	1.16657890681022e-10	7.59720506643186e-09	12.048	11.978	19.078	7.799	7.593	13.033	10.010	18.209	10.378	11.645	18.720	18.384	16.379	14.918	29.320	38.315	45.188	63.838	48.151	29.249	14.995	12.634	37.002	28.368	50.769	20.526	19.674
Pdensi_DN22025_c5_g1	FC_3_1	MC_2_2	69.1405582498009	645.36484095028	357.25269960004	-3.22051539123793	0.499821930438918	-6.44332550276423	1.16883640286163e-10	7.60379169925579e-09	3.093	3.322	4.476	1.018	1.828	2.470	2.619	4.814	3.190	3.536	5.112	7.239	4.630	2.747	9.666	10.997	12.317	18.191	13.771	6.450	2.661	1.459	10.240	6.237	14.267	5.618	4.473
Pdensi_DN21142_c10_g3	FC_3_1	MC_2_2	73.9594215471576	713.01945299105	393.489437269104	-3.26739430699121	0.507558646196076	-6.43747147542234	1.21480143267407e-10	7.88064917314883e-09	5.354	2.989	3.848	1.698	1.525	2.473	2.494	6.354	3.747	3.153	5.793	5.788	5.940	3.332	6.125	11.843	10.177	23.814	19.481	7.614	3.321	4.199	9.755	6.014	10.392	11.052	8.103
Pdensi_DN20732_c9_g1	FC_3_1	MC_2_2	75.340016103377	798.633133430388	436.986574766882	-3.40463094121483	0.528890573677337	-6.43730690366191	1.21611883421094e-10	7.88064917314883e-09	4.273	2.711	5.366	1.417	1.329	3.026	2.655	5.634	3.452	2.096	4.305	7.296	6.024	5.302	11.530	12.208	16.966	21.929	13.180	8.143	3.136	1.317	9.606	7.728	15.209	6.071	7.130
Pdensi_DN9828_c0_g1d4355	FC_3_1	MC_2_2	40.3600978840709	372.682930915143	206.521514399607	-3.20463917328505	0.497838191939445	-6.43710993887518	1.21769737867857e-10	7.88064917314883e-09	1.167	1.895	0.861	1.057	1.442	0.679	0.924	3.363	0.744	1.305	3.371	4.664	1.691	1.513	2.762	5.282	9.586	8.862	10.791	3.329	2.096	1.326	5.592	3.772	9.109	5.682	3.084
Pdensi_DN12523_c1_g1	FC_3_1	MC_2_2	48.4703460563583	549.115856311087	298.793101183723	-3.49980371367501	0.543693396747613	-6.43709071070372	1.2178515872043e-10	7.88064917314883e-09	3.214	2.101	4.642	0.749	1.022	1.935	1.500	3.711	2.193	2.384	3.100	5.091	5.371	3.610	5.397	8.663	11.590	14.908	14.906	8.155	3.632	2.314	7.055	6.311	14.863	6.552	5.798
Pdensi_DN13545_c0_g1d272157	FC_3_1	MC_2_2	10.7632452966321	155.52118722016	83.142216258396	-3.84590932213073	0.597724750701884	-6.43424806755055	1.2408606287566e-10	8.02103351984706e-09	0.879	0.622	0.940	0.210	0.335	0.301	0.306	1.101	0.522	0.811	1.264	1.806	0.765	0.856	2.246	2.257	3.274	4.402	4.291	1.768	0.512	0.336	2.235	1.800	3.369	1.899	1.432
Pdensi_DN41847_c0_g1d153391	FC_3_1	MC_2_2	34.6658613100101	289.748320277602	162.207090793806	-3.05891491278951	0.475514384748899	-6.43285463257816	1.25229407864687e-10	8.08637428286883e-09	1.231	2.096	2.290	0.668	1.069	0.958	0.976	2.584	2.926	1.453	1.334	3.523	2.152	1.624	3.327	4.408	6.622	7.513	3.110	1.630	1.010	0.536	2.792	4.244	5.488	1.777	2.973
Pdensi_GG_5584_c1_g1	FC_3_1	MC_2_2	120874.107296579	1503206.19684691	812040.152071747	-3.63646626227857	0.565342973505645	-6.43231884484058	1.25671769161782e-10	8.10636049262273e-09	4527.304	4584.608	11519.709	2303.443	2927.319	4101.809	4740.670	6828.005	5318.338	21209.665	15759.120	23059.995	30852.335	5204.706	28639.838	13183.625	28258.470	53188.353	48421.563	35772.585	27419.488	3307.837	60131.011	52884.551	53029.695	12241.142	6273.323
Pdensi_DN37565_c0_g1	FC_3_1	MC_2_2	65.3826210448667	394.835220673582	230.108920859224	-2.59115380446157	0.402988079063948	-6.42985224396773	1.27728042147115e-10	8.23029869045309e-09	3.027	4.435	4.187	1.686	1.480	1.933	2.246	6.440	3.223	4.381	8.501	5.732	4.421	6.071	4.395	6.327	9.088	9.876	5.427	4.388	5.200	1.993	4.942	4.891	10.900	4.817	2.802
Pdensi_DN20004_c3_g1	FC_3_1	MC_2_2	104.218685655404	758.09107844577	431.154882050587	-2.86100714613961	0.445075286680217	-6.42814200599554	1.29173042995902e-10	8.31462896271405e-09	8.352	5.420	4.994	1.962	2.461	3.629	4.645	4.685	3.358	2.376	4.212	5.259	6.505	5.130	7.210	11.948	16.927	19.651	16.861	9.482	1.501	1.506	8.832	7.284	11.160	12.176	8.050
Pdensi_DN28860_c0_g1d308719	FC_3_1	MC_2_2	1233.97932948138	303.624833998693	768.802081740035	2.01963378113346	0.314236970892175	6.42710428183979	1.30057604401773e-10	8.36274507713442e-09	20.708	30.326	15.112	40.092	34.366	22.991	25.851	19.480	29.826	30.836	16.096	20.562	7.151	26.064	9.844	8.187	7.205	4.588	2.977	2.178	2.708	0.408	0.000	0.541	3.169	8.159	7.171
Pdensi_DN22605_c3_g1	FC_3_1	MC_2_2	54.9416865918891	366.233646512008	210.587666551949	-2.73337823587835	0.425369997751659	-6.42588393710399	1.31105408987584e-10	8.41700998405784e-09	2.318	2.141	2.455	1.152	1.325	1.776	1.273	2.416	1.576	1.691	2.390	2.868	2.807	2.563	4.073	6.232	7.807	9.485	9.893	8.637	5.927	2.200	6.338	6.721	7.089	4.564	4.815
Pdensi_DN24707_c5_g1	FC_3_1	MC_2_2	130.336317110207	953.446538243479	541.891427676843	-2.8696849436262	0.446603641017506	-6.425574446926	1.31372450247256e-10	8.41700998405784e-09	5.176	3.838	7.719	3.104	2.305	4.629	2.925	6.143	4.876	4.272	5.705	6.957	5.505	5.444	11.111	15.840	19.098	26.302	20.184	12.282	6.831	2.718	17.319	16.351	18.639	8.531	7.555
Pdensi_GG_150430_c0_g1	FC_3_1	MC_2_2	151.77840234135	0	75.8892011706748	9.41001100138088	1.46446882573544	6.42554545103087	1.31397496354837e-10	8.41700998405784e-09	0.224	0.000	0.000	1.980	6.529	3.399	4.952	0.235	0.000	1.851	1.412	0.263	1.490	1.033	0.745	0.000	0.000	0.000	0.000	0.000	0.000	0.000	0.000	0.000	0.000	0.000	0.000
Pdensi_DN20679_c4_g3	FC_3_1	MC_2_2	87.9199686567278	866.089923910225	477.004946283477	-3.2992151299676	0.51345808754163	-6.4254808912716	1.3145327862223e-10	8.41700998405784e-09	5.511	4.969	7.363	2.065	1.267	3.409	3.439	6.881	4.497	4.456	6.483	11.674	7.990	5.853	13.044	14.319	18.198	23.086	18.334	8.681	4.098	2.391	15.244	7.007	24.368	9.710	8.527
Pdensi_DN20123_c0_g1d188491	FC_3_1	MC_2_2	74.0043244333924	436.042503025921	255.023413729657	-2.55676131240755	0.39806472280233	-6.42297889249828	1.33633028331813e-10	8.5455305077138e-09	3.312	2.745	4.297	2.220	1.421	2.119	3.025	3.069	1.390	3.223	1.231	3.113	3.248	3.542	4.983	8.896	7.266	12.121	4.738	6.771	3.638	2.964	5.230	4.701	4.911	4.594	2.590
Pdensi_DN27823_c0_g1d501115	FC_3_1	MC_2_2	251.822487148829	1.81435739633066	126.81842227258	6.82842725991328	1.06338317988046	6.42141740541812	1.35011261911268e-10	8.61770105971497e-09	9.549	6.649	3.152	8.232	8.380	3.422	4.988	4.668	6.740	1.976	4.861	3.677	5.571	7.524	2.070	0.143	0.000	0.000	0.000	0.061	0.000	0.000	0.000	0.000	0.000	0.059	0.000
Pdensi_DN17245_c1_g1	FC_3_1	MC_2_2	34.4566698120407	320.718209024418	177.587439418229	-3.21436373965047	0.500643928844335	-6.42045884201647	1.3586420134163e-10	8.66308195409362e-09	2.547	1.598	2.514	0.748	0.882	1.032	1.378	2.605	1.832	2.050	2.064	2.844	2.005	1.311	4.636	4.546	6.398	9.499	6.813	4.312	2.317	1.380	4.566	4.029	2.446	3.627	2.686
Pdensi_DN23072_c1_g1	FC_3_1	MC_2_2	62.7767239697068	567.11339410483	314.945059037268	-3.17341667688541	0.494302946836848	-6.41998332640497	1.3628927190702e-10	8.68111446872471e-09	6.826	2.123	4.554	1.242	1.177	2.391	1.405	3.799	2.713	2.188	4.394	6.819	6.175	3.866	8.039	9.501	11.654	15.257	16.651	6.073	2.920	1.764	7.039	3.575	16.279	4.618	3.811
Pdensi_DN23231_c0_g1d21451	FC_3_1	MC_2_2	0	84.97745201522	42.48872600761	-9.18583660970268	1.43108683258818	-6.41878354305707	1.37367561474584e-10	8.74067358575661e-09	0.000	0.403	0.747	0.000	0.000	0.000	0.819	0.000	0.000	1.759	0.935	1.311	2.460	0.429	2.879	1.668	1.592	2.261	4.131	1.289	2.676	0.000	2.708	6.728	1.091	0.419	0.452
Pdensi_DN15719_c1_g1	FC_3_1	MC_2_2	60.1141924819701	658.019085696781	359.066639089375	-3.45074432876134	0.537636869130615	-6.41835507736172	1.37754656216453e-10	8.75617383019185e-09	2.910	1.809	4.628	1.141	1.092	2.387	2.715	3.833	2.740	2.424	3.901	4.505	5.443	4.008	9.756	9.449	15.975	16.521	15.098	6.262	4.943	3.134	15.565	4.656	14.835	7.655	5.114
Pdensi_DN25567_c9_g1	FC_3_1	MC_2_2	392.007539183944	2702.45176859426	1547.2296538891	-2.78471047293221	0.433936384570817	-6.4173242252696	1.38690346363204e-10	8.80647619711664e-09	19.139	17.182	26.722	7.000	9.973	13.289	11.722	22.192	13.398	14.029	20.750	30.463	25.111	17.589	38.789	43.234	48.840	81.265	51.279	40.568	20.479	11.170	41.766	27.970	52.040	33.844	26.527
Pdensi_DN18489_c1_g2	FC_3_1	MC_2_2	0	119.495454583731	59.7477272918657	-9.67799953685559	1.50856866761026	-6.41535234334849	1.4049753225518e-10	8.9119541743694e-09	0.000	0.000	0.639	0.000	0.000	0.000	0.000	0.000	0.000	0.000	0.000	0.000	0.000	0.000	0.000	1.260	3.591	2.661	1.841	0.741	0.366	0.000	0.000	0.257	1.149	0.287	0.000
Pdensi_DN21876_c1_g3	FC_3_1	MC_2_2	136.886237387714	866.04847879939	501.467358093552	-2.65995696166462	0.414716940056068	-6.41390959651903	1.41834336058132e-10	8.98740708266177e-09	7.755	5.539	8.048	2.303	3.800	4.471	4.306	8.814	4.155	4.347	6.211	10.797	6.978	6.661	12.309	14.892	19.538	21.206	20.860	9.947	4.195	5.246	11.322	14.490	19.631	11.462	8.571
Pdensi_DN23197_c4_g2	FC_3_1	MC_2_2	73.7095735451324	672.083002081042	372.896287813087	-3.18678469573956	0.497115313477957	-6.41055427048491	1.4499152817642e-10	9.17081558577061e-09	3.950	4.241	5.565	1.284	1.717	2.655	2.640	4.875	3.828	3.574	6.379	9.050	7.294	3.625	11.780	11.606	11.192	20.484	11.036	8.230	3.626	1.614	12.918	5.839	23.525	8.601	5.807
Pdensi_DN53279_c0_g1	FC_3_1	MC_2_2	8.11336514064894	127.296448193961	67.7049066673052	-3.96587780234672	0.618652029871257	-6.41051449095225	1.45029367599165e-10	9.17081558577061e-09	0.452	0.489	0.812	0.114	0.219	0.296	0.201	0.219	0.107	0.319	0.343	0.961	0.806	0.835	1.417	2.843	2.218	3.229	2.619	2.625	1.165	0.138	0.553	1.641	2.188	1.117	0.544
Pdensi_DN8944_c0_g1d384964	FC_3_1	MC_2_2	39.6324421499517	411.836129259123	225.734285704537	-3.37445576435186	0.526415879646712	-6.41024690709657	1.45284151884455e-10	9.17741638938023e-09	1.530	1.915	3.956	0.741	0.854	1.456	1.061	2.220	1.917	1.894	2.960	3.953	2.983	3.374	4.891	6.012	9.146	11.132	9.326	4.257	1.826	2.173	6.294	2.143	8.135	5.599	4.205
Pdensi_DN27228_c0_g1d307299	FC_3_1	MC_2_2	257.920770012965	2199.54319849137	1228.73198425217	-3.09155421674025	0.482374296229411	-6.40903597249291	1.46442642195105e-10	9.24103047506463e-09	13.289	12.173	21.983	3.727	6.924	9.214	11.224	18.617	9.158	14.154	18.586	26.233	28.049	16.233	38.471	38.012	37.213	66.350	39.341	29.286	13.740	6.692	27.463	10.749	60.307	23.550	23.035
Pdensi_DN15969_c6_g1	FC_3_1	MC_2_2	34.7804659358893	447.756774127511	241.2686200317	-3.68693233447509	0.575314586118275	-6.40855007579649	1.46910028867735e-10	9.26094718134097e-09	3.804	2.545	4.594	1.305	0.314	1.085	2.728	3.973	1.674	2.936	4.799	5.967	5.797	5.896	6.091	10.146	9.563	9.475	10.573	2.440	2.971	2.353	7.738	4.808	13.599	5.244	6.197
Pdensi_DN21616_c1_g1d419515	FC_3_1	MC_2_2	76.1325617201791	424.025509811438	250.079035765808	-2.47621755833775	0.386530795608968	-6.40626202741892	1.4913058191172e-10	9.39122522067605e-09	5.874	3.909	4.759	1.870	1.803	2.242	1.962	2.215	2.474	1.751	2.983	5.572	2.950	2.524	4.360	7.805	11.740	7.746	5.250	5.565	6.224	4.723	6.329	10.722	5.761	3.996	3.692
Pdensi_DN24852_c0_g1d305102	FC_3_1	MC_2_2	172.627696119535	13.7102611785856	93.1689786490605	3.64672438773679	0.569265566506875	6.40601610618012	1.49371191831196e-10	9.39667989353752e-09	0.149	0.776	0.116	3.471	4.313	5.565	4.152	2.328	3.959	2.371	2.287	3.279	3.212	3.914	2.186	0.313	0.400	0.182	1.485	2.238	0.666	0.828	3.934	0.568	0.349	0.000	0.000
Pdensi_DN19472_c6_g1	FC_3_1	MC_2_2	11.2419451482917	168.61252415488	89.927234651586	-3.90134105455092	0.609139038703415	-6.40468071600719	1.50684378609515e-10	9.46952777253471e-09	0.574	0.956	1.478	0.132	0.321	0.408	0.755	1.351	0.654	0.601	0.623	1.727	0.642	1.181	1.611	3.173	3.758	3.938	3.306	1.237	1.563	0.000	1.643	0.861	6.056	1.681	1.300
Pdensi_DN27758_c2_g1	FC_3_1	MC_2_2	114.925207188928	568.156326436888	341.540766812908	-2.30427096974128	0.359899146830623	-6.40254635231386	1.5280671488128e-10	9.59302319832365e-09	8.060	5.160	6.032	2.032	3.437	3.461	3.993	5.023	4.735	3.784	4.466	7.501	7.071	2.765	9.756	13.595	9.886	13.697	2.656	8.205	2.319	2.439	16.052	5.664	18.214	12.701	7.334
Pdensi_DN20039_c1_g5d488525	FC_3_1	MC_2_2	12.9295259292106	25335.2747576763	12674.1021418027	-10.9362258503537	1.70887442344334	-6.3996661781136	1.55717021288563e-10	9.75565539635462e-09	0.000	0.156	2.874	0.364	0.174	0.470	1.277	1.054	3.235	0.000	0.000	1.185	0.000	0.332	1.121	1.930	273.278	1287.295	39.255	0.000	115.864	1.750	0.000	0.000	0.000	0.000	0.346
Pdensi_DN22109_c3_g3	FC_3_1	MC_2_2	90.348807216275	988.476136965063	539.412472090669	-3.45023818199994	0.539334785062377	-6.39721055930205	1.58241050533752e-10	9.90361758422575e-09	5.166	3.431	8.217	1.340	2.135	3.464	2.872	6.027	3.751	2.766	6.089	11.911	8.374	8.000	15.926	14.427	19.188	29.516	18.104	14.032	6.057	2.326	16.950	8.274	21.346	12.668	7.923
Pdensi_DN28862_c0_g1d25944	FC_3_1	MC_2_2	90.7999178909464	973.4744290037	532.137173447323	-3.42116326959279	0.534832257579394	-6.39670330483933	1.58767396482321e-10	9.92637838191362e-09	2.891	5.749	6.771	1.219	2.052	3.657	4.532	7.845	3.973	2.849	8.206	9.358	9.624	5.006	11.235	15.963	20.937	25.561	25.516	9.211	6.585	3.662	7.633	11.143	13.159	11.368	6.710
Pdensi_DN8062_c0_g1d47477	FC_3_1	MC_2_2	63.8737921324129	517.761489871813	290.817641002113	-3.01707472222999	0.471715515829226	-6.39596244131655	1.59539219069346e-10	9.96442444916129e-09	3.044	1.270	5.021	1.778	1.140	2.032	2.073	3.525	2.232	1.938	2.660	6.893	2.859	2.433	8.323	7.549	12.062	13.424	11.402	4.939	2.695	1.780	3.066	8.429	10.374	5.261	5.953
Pdensi_DN24758_c0_g4	FC_3_1	MC_2_2	1074.79393213666	171.697487706554	623.245709921608	2.63659853754918	0.412246357319832	6.39568668281436	1.59827436218745e-10	9.97221879908387e-09	9.047	10.820	9.545	33.167	25.969	25.170	20.287	10.722	7.886	7.407	9.370	2.458	14.677	24.908	26.542	6.648	2.490	2.547	3.337	4.031	11.012	6.348	2.828	0.000	0.000	0.000	0.000
Pdensi_DN25524_c2_g1	FC_3_1	MC_2_2	329.975670692721	2555.4207162587	1442.69819347571	-2.95264543079533	0.461737208494631	-6.39464478165325	1.609210099672e-10	1.00301950451568e-08	16.893	11.550	18.883	6.206	6.192	12.877	9.071	20.739	9.775	10.759	18.495	26.536	18.552	15.591	35.596	41.233	55.177	67.416	60.341	26.291	9.969	10.158	35.036	22.225	58.426	28.376	20.517
Pdensi_DN4395_c0_g1d448491	FC_3_1	MC_2_2	90.0647770126642	612.776701027946	351.420739020305	-2.76492683674102	0.43239289157022	-6.39447800980327	1.61096730265956e-10	1.0030901609754e-08	3.705	3.684	6.086	1.736	1.846	3.348	1.960	5.638	2.715	2.117	6.136	6.339	6.569	2.321	6.522	11.752	14.072	13.742	9.289	8.059	3.983	1.225	7.787	3.798	13.572	9.500	4.218
Pdensi_DN14868_c0_g2	FC_3_1	MC_2_2	27.3146622855966	332.303061671742	179.80886197867	-3.60088782345711	0.563336915539015	-6.3920679155416	1.63657173563326e-10	1.01724607001112e-08	1.663	1.800	2.756	0.525	0.669	0.903	0.766	2.169	1.874	0.732	2.197	3.519	2.508	1.757	4.736	4.531	6.053	10.595	5.608	3.706	1.984	0.946	5.782	3.779	7.914	4.121	2.406
Pdensi_DN26868_c7_g2	FC_3_1	MC_2_2	113.873607387239	1003.94765253829	558.910629962764	-3.13882784700255	0.491053783058729	-6.39202457101761	1.63703584135121e-10	1.01724607001112e-08	6.172	4.276	6.170	2.035	2.545	4.174	3.842	7.503	4.677	4.508	4.996	9.899	7.016	6.842	15.574	14.228	22.025	27.776	17.652	11.025	5.662	3.386	13.159	8.200	27.230	10.682	8.778
Pdensi_DN56942_c0_g1	FC_3_1	MC_2_2	0	78.4642168776026	39.2321084388013	-9.07446024038701	1.41972528351632	-6.39170151137389	1.64049901311739e-10	1.01836104048256e-08	0.936	2.230	1.125	0.000	0.000	0.000	0.415	1.572	0.222	0.221	0.473	0.220	0.208	0.864	1.249	2.178	1.408	1.598	1.241	1.084	0.000	0.570	1.827	0.753	1.388	1.050	0.000
Pdensi_DN26021_c0_g2	FC_3_1	MC_2_2	127.909851343177	17.4931432038222	72.7014972734998	2.85344535637813	0.446456017510882	6.3913246646039	1.64454782475937e-10	1.01983691884798e-08	0.644	0.495	0.320	3.353	3.725	2.967	2.810	1.903	2.821	1.614	2.691	2.626	1.863	1.919	1.548	0.456	0.403	0.286	0.156	0.641	0.592	7.674	95.050	42.530	1.201	5.278	1.379
Pdensi_DN12818_c0_g1d390558	FC_3_1	MC_2_2	980.782710200437	186.434727065007	583.608718632722	2.39400727039615	0.374614773372409	6.39058424963994	1.65253124214083e-10	1.02314394269285e-08	24.065	51.513	28.576	25.459	18.014	32.383	36.558	29.827	28.383	76.522	61.611	58.189	26.977	46.047	30.785	4.419	4.689	3.068	2.915	1.957	3.139	0.890	3.649	0.923	0.442	0.890	1.409
Pdensi_DN24350_c8_g1	FC_3_1	MC_2_2	43.8780773167486	390.919391950281	217.398734633515	-3.15286582674546	0.493366142677822	-6.39051923918571	1.65323401369225e-10	1.02314394269285e-08	2.349	2.081	3.338	0.889	0.915	1.558	1.488	3.472	0.997	2.464	2.932	4.803	3.240	3.049	6.714	6.058	10.042	8.879	11.008	4.933	2.954	2.228	4.191	2.178	6.106	4.109	3.510
Pdensi_DN19096_c2_g2	FC_3_1	MC_2_2	48.8761670710744	401.771226322254	225.323696696664	-3.03630798491426	0.475228033165508	-6.3891600937119	1.66799360804226e-10	1.03018864328286e-08	5.024	3.246	3.158	1.006	1.030	1.733	1.837	3.412	1.668	1.837	2.578	3.152	3.013	2.588	4.949	6.711	8.184	10.884	7.468	6.665	3.244	1.826	7.309	5.737	14.158	5.956	4.188
Pdensi_DN9601_c0_g1	FC_3_1	MC_2_2	27.8093692673708	402.440603356356	215.124986311863	-3.85343426058374	0.603221782713662	-6.38808871133372	1.67971892515857e-10	1.03638148161882e-08	1.109	1.278	1.736	0.922	0.399	0.838	1.063	1.440	1.484	1.161	2.951	5.187	1.876	1.583	3.793	5.649	6.596	13.476	5.344	3.916	2.575	0.737	5.225	2.870	5.841	1.945	2.506
Pdensi_DN23905_c1_g1d551037	FC_3_1	MC_2_2	437.79556670003	64.2829348278191	251.039250763924	2.7733224284613	0.434201903679076	6.38717243052692	1.68981065651184e-10	1.04155490980817e-08	2.149	4.327	3.222	15.821	11.824	7.074	10.883	8.781	11.115	7.009	6.750	6.492	2.497	5.402	2.373	1.232	1.688	1.236	1.043	0.594	0.926	0.000	0.000	0.000	0.000	0.076	0.082
Pdensi_DN27009_c2_g1	FC_3_1	MC_2_2	20.4733453824438	171.937883253164	96.205614317804	-3.0674123792888	0.480330758090585	-6.38604196716947	1.70234300949554e-10	1.04771462241706e-08	0.762	0.165	1.831	0.386	0.555	0.665	0.689	1.449	0.723	1.100	1.186	1.477	1.715	1.056	3.086	3.582	4.343	3.224	2.023	2.195	0.219	0.464	1.552	0.772	3.185	0.532	1.287
Pdensi_DN24119_c1_g3	FC_3_1	MC_2_2	12.8776140230642	175.603130844215	94.2403724336397	-3.76438087414435	0.589477536041563	-6.3859615404902	1.70323807449521e-10	1.04771462241706e-08	0.431	0.468	1.515	0.273	0.262	0.469	0.239	0.680	0.514	0.000	1.363	3.558	1.677	1.245	2.878	2.705	4.066	4.473	3.579	2.249	1.241	0.000	1.053	0.434	5.106	3.877	0.522
Pdensi_DN36674_c3_g6	FC_3_1	MC_2_2	13.9959757613505	160.743351526559	87.3696636439548	-3.51701536915886	0.551127189911284	-6.38149493173256	1.7536752735391e-10	1.07765376502145e-08	1.850	0.152	1.296	0.401	0.288	0.389	0.393	0.724	0.421	0.999	1.950	1.462	1.441	0.546	2.154	2.953	2.522	4.909	1.110	1.989	1.561	0.000	2.211	2.300	0.373	1.732	1.407
Pdensi_DN24884_c0_g1d226347	FC_3_1	MC_2_2	43.5883446723583	373.804389333254	208.696367002806	-3.09945632509263	0.48573587144588	-6.38095003333095	1.75992728947912e-10	1.08040767737732e-08	2.645	1.933	3.282	1.717	0.689	1.013	1.407	2.805	1.028	1.788	1.905	4.371	2.840	1.108	5.085	6.451	8.401	9.165	3.400	5.038	2.094	0.994	4.599	4.344	9.321	3.847	2.820
Pdensi_DN3081_c0_g1d260331	FC_3_1	MC_2_2	153.28414657853	1113.73563310565	633.50988984209	-2.85979249906265	0.448228758903375	-6.38020752184519	1.768481732347e-10	1.08456807828689e-08	8.583	8.666	11.737	3.712	3.267	4.915	3.444	10.597	6.842	6.282	9.492	14.114	10.437	6.202	17.742	15.310	22.755	32.896	24.630	15.916	10.798	4.411	19.350	12.307	32.710	19.551	13.868
Pdensi_DN21513_c2_g1	FC_3_1	MC_2_2	111.919310111956	811.929156846247	461.924233479102	-2.85727832252056	0.44800057999874	-6.37784514146969	1.79596974707113e-10	1.10031997927738e-08	6.858	6.047	5.806	2.681	2.238	3.740	3.655	5.469	3.122	4.864	5.128	7.428	5.510	4.451	10.076	11.890	17.580	22.385	16.412	12.294	5.288	4.511	12.120	10.765	16.648	9.541	5.430
Pdensi_DN22905_c4_g1	FC_3_1	MC_2_2	98.4788327766045	780.117543036112	439.298187906358	-2.98409498585945	0.467995731896418	-6.37632948866278	1.81382483139836e-10	1.11014448381905e-08	3.943	4.334	7.258	1.918	2.149	3.535	3.011	6.728	3.077	2.622	6.693	6.055	6.884	5.983	13.642	12.877	14.358	22.851	20.811	13.270	4.558	0.306	15.478	3.188	10.522	10.020	5.914
Pdensi_DN11089_c1_g1d174083	FC_3_1	MC_2_2	131.603701434463	922.401798145919	527.002749790191	-2.80761789946113	0.440448511046112	-6.37445201663356	1.83618291598796e-10	1.12270258232968e-08	6.547	5.984	5.848	2.159	3.806	4.225	2.907	8.180	3.308	4.151	5.899	10.709	7.697	5.108	14.047	15.378	18.283	25.594	17.729	12.092	7.998	4.049	12.565	9.391	27.804	8.897	7.292
Pdensi_DN21789_c0_g1	FC_3_1	MC_2_2	155.387347717656	1031.78368558842	593.585516653038	-2.72964033328972	0.428284920439496	-6.37342153090195	1.84856878971682e-10	1.12914430547858e-08	9.252	5.664	9.383	4.176	3.744	4.204	6.158	9.136	4.776	7.448	4.523	9.821	8.595	6.716	12.645	14.491	19.113	32.236	18.346	12.020	5.054	5.079	13.439	10.504	19.854	14.111	11.567
Pdensi_DN30142_c0_g1d197529	FC_3_1	MC_2_2	179.959712452283	1453.07073158675	816.515222019517	-3.01254772313569	0.472699923828197	-6.37306581041591	1.8528632776969e-10	1.13063570068342e-08	7.729	6.781	6.910	4.067	3.041	6.722	6.676	12.852	6.324	5.306	14.306	14.132	9.812	11.163	18.507	22.483	30.382	40.123	18.808	21.995	15.436	6.636	24.104	28.188	38.101	12.968	10.488
Pdensi_DN779_c0_g1d43286	FC_3_1	MC_2_2	79.6483424541593	528.55549766513	304.101920059644	-2.72805313975335	0.428127972447462	-6.37205068418677	1.86517220675651e-10	1.13700972256233e-08	3.620	4.101	4.615	1.668	1.999	2.512	2.193	3.454	3.322	3.107	2.496	7.564	3.113	4.180	6.963	10.611	7.974	15.676	11.098	7.628	3.307	3.508	9.539	10.919	19.111	6.100	3.973
Pdensi_DN20228_c3_g1	FC_3_1	MC_2_2	371.089728301621	72.5852643437712	221.837496322696	2.35536451949598	0.369692038367298	6.37115294637715	1.87612428066059e-10	1.14254470788613e-08	2.225	7.349	4.054	10.580	12.083	6.672	9.962	9.606	6.732	7.464	9.067	5.370	2.454	8.325	4.856	1.596	1.811	1.303	0.699	3.128	0.930	0.327	1.926	1.254	0.000	0.168	0.233
Pdensi_DN7398_c0_g1d330159	FC_3_1	MC_2_2	0	103.4456225697	51.7228112848501	-9.46874872966576	1.48666798790513	-6.3691078349028	1.90130901866892e-10	1.15672759350146e-08	0.000	0.188	0.174	0.000	0.000	0.000	0.000	0.000	0.000	0.205	0.000	0.612	0.578	0.000	0.000	1.551	1.678	3.383	1.149	0.602	0.497	0.000	1.269	0.000	0.000	0.000	0.000
Pdensi_DN16982_c0_g1	FC_3_1	MC_2_2	35.8058432686594	530.578368140891	283.192105704775	-3.88691473932982	0.610323029202339	-6.3686188351926	1.90737961291451e-10	1.15777447785137e-08	1.981	1.694	2.604	0.393	1.224	1.161	1.932	3.175	0.838	1.713	2.487	5.323	3.047	2.691	5.233	6.834	13.240	13.622	10.713	4.627	2.243	1.877	8.185	6.859	10.324	4.733	4.856
Pdensi_DN22868_c0_g1	FC_3_1	MC_2_2	0	113.834138298456	56.9170691492282	-9.60685371299397	1.50848789399538	-6.36853219123242	1.90845721101903e-10	1.15777447785137e-08	0.000	0.000	0.000	0.000	0.000	0.000	0.000	0.000	0.000	0.091	1.209	0.000	0.570	0.922	1.166	1.509	1.795	3.944	2.010	0.394	0.000	0.000	1.871	0.670	2.195	0.000	1.166
Pdensi_DN22905_c5_g1	FC_3_1	MC_2_2	33.1476475136328	356.077269137624	194.612458325628	-3.42146411294613	0.537247113689457	-6.36851092498159	1.90872179203631e-10	1.15777447785137e-08	2.251	1.297	2.681	0.725	0.988	0.861	1.994	2.061	1.049	1.785	2.466	2.776	2.770	1.988	7.078	4.800	6.118	11.775	7.251	6.166	3.248	0.329	4.440	4.393	7.334	3.393	1.640
Pdensi_DN22550_c5_g1	FC_3_1	MC_2_2	117.529116709544	1133.25177443386	625.390445571701	-3.26829795159241	0.513401736942047	-6.36596590237352	1.94064544712473e-10	1.17596947198608e-08	5.148	4.755	9.844	1.633	2.742	4.631	2.661	8.829	6.542	5.942	8.740	13.708	7.916	7.029	15.725	18.859	23.432	30.428	24.663	14.377	4.529	2.927	18.166	11.881	17.240	15.129	9.112
Pdensi_DN8045_c0_g1d102019	FC_3_1	MC_2_2	44.7197445161186	398.85059522651	221.785169871314	-3.15521332734709	0.495650904732585	-6.36579757490689	1.94277516704468e-10	1.17609209789914e-08	1.964	1.277	3.939	0.995	0.717	1.709	1.307	2.475	3.038	2.553	3.475	4.166	3.275	3.175	4.805	8.441	7.175	10.304	11.942	3.641	1.129	1.494	4.314	1.580	6.114	2.868	4.511
Pdensi_DN24415_c2_g1	FC_3_1	MC_2_2	72.1511192400134	714.535224366012	393.343171803013	-3.30618141500148	0.519379964597802	-6.36563140736806	1.94487979856462e-10	1.17619930810913e-08	4.689	5.250	5.127	1.292	1.627	2.635	3.278	5.058	3.669	3.247	4.906	6.948	6.766	5.355	10.151	9.495	17.355	18.599	18.073	9.573	5.622	3.426	12.351	9.183	16.908	10.158	6.350
Pdensi_DN40692_c0_g1d572965	FC_3_1	MC_2_2	0	84.3973023084524	42.1986511542262	-9.17599962935072	1.44152815877838	-6.36546679540892	1.94696692373648e-10	1.17629572924083e-08	0.000	1.179	1.364	0.000	0.000	0.000	0.000	0.856	0.972	0.321	0.000	1.279	0.602	0.627	1.507	1.703	1.456	2.318	0.000	0.943	0.000	0.413	0.992	0.000	4.802	1.527	0.659
Pdensi_DN22040_c4_g1	FC_3_1	MC_2_2	68.2687780657098	694.583022264311	381.42590016501	-3.34500605560243	0.525627638382251	-6.36383213389903	1.96781201162245e-10	1.18590816316054e-08	4.788	3.070	6.729	1.300	1.395	2.545	2.526	4.743	1.597	3.309	5.021	8.837	5.770	2.460	10.214	9.625	14.330	20.314	15.700	5.936	4.300	2.828	12.258	6.735	13.925	6.940	6.478
Pdensi_DN21065_c4_g1	FC_3_1	MC_2_2	140.705234088466	1174.90034473684	657.802789412653	-3.06068333656472	0.480963086807252	-6.3636553833731	1.97007894122357e-10	1.18590816316054e-08	6.301	5.087	10.262	2.195	3.391	5.228	5.205	8.787	4.560	6.206	8.154	13.702	11.108	7.299	16.337	20.962	20.584	34.183	16.470	13.782	5.897	3.766	19.379	8.336	18.335	11.133	6.429
Pdensi_DN54978_c0_g1	FC_3_1	MC_2_2	34.3295925554699	184.535627234713	109.432609895092	-2.4217410845686	0.380560840819407	-6.36361082068826	1.97065088648955e-10	1.18590816316054e-08	0.899	1.620	1.696	0.972	0.846	0.872	0.998	0.731	0.590	1.174	2.020	1.885	1.780	1.038	2.528	3.496	4.117	4.296	4.331	3.825	1.859	0.608	3.307	0.850	4.218	2.244	1.923
Pdensi_DN22769_c7_g1	FC_3_1	MC_2_2	183.306124665974	1503.38035899017	843.343241828073	-3.03488292934125	0.476940620267929	-6.36323013887213	1.97554341052752e-10	1.18762593644624e-08	10.501	8.634	16.872	3.095	4.752	6.286	7.099	13.104	6.255	9.639	10.289	17.961	14.211	9.006	22.111	24.543	24.392	47.614	29.825	20.874	9.139	6.411	20.901	15.951	28.916	24.181	15.129
Pdensi_DN25565_c3_g1	FC_3_1	MC_2_2	161.618849203057	969.710505411982	565.66467730752	-2.58351832607994	0.406016560355282	-6.36308608648684	1.97739786537319e-10	1.18762593644624e-08	6.787	4.488	6.806	2.862	4.443	5.206	4.178	8.288	4.780	3.207	10.450	9.018	6.528	5.543	14.031	16.096	22.047	24.074	22.966	11.349	4.188	2.165	14.226	11.215	17.589	10.473	7.563
Pdensi_DN25472_c1_g1	FC_3_1	MC_2_2	993.371203661109	71.7738135904066	532.572508625758	3.7762667077396	0.593531689773945	6.36236745703982	1.98667455733878e-10	1.19143295394722e-08	11.651	14.864	6.301	13.611	33.004	30.426	21.496	29.969	15.798	42.669	27.827	14.633	10.159	19.021	16.382	3.038	1.069	0.797	1.348	1.395	1.044	1.934	0.659	0.219	0.033	3.568	0.619
Pdensi_DN21541_c0_g1	FC_3_1	MC_2_2	652.701705659936	50.109683445579	351.405694552757	3.68092517135489	0.578554612522662	6.36227780693858	1.98783481720672e-10	1.19143295394722e-08	11.424	14.850	3.811	16.788	11.720	21.948	12.872	13.453	16.645	8.859	11.117	8.651	8.297	24.227	17.368	2.150	0.767	0.528	0.458	0.276	0.365	0.055	0.022	0.000	0.000	0.061	0.000
Pdensi_DN21096_c3_g1d121889	FC_3_1	MC_2_2	40.220192130432	216.529643159007	128.374917644719	-2.42577595804787	0.381282902515297	-6.36214197396524	1.98959404151394e-10	1.19143295394722e-08	0.658	1.426	2.802	0.834	1.000	1.256	0.914	1.554	2.345	1.165	2.176	1.939	1.282	1.710	3.482	5.011	4.076	5.024	6.732	2.288	1.653	1.002	3.217	2.647	1.715	3.882	2.781
Pdensi_DN14792_c3_g3	FC_3_1	MC_2_2	471.200495209656	2130.02880791827	1300.61465156396	-2.17569148827476	0.342025192510235	-6.36120243747731	2.00180404751048e-10	1.19756945865821e-08	27.184	18.643	22.027	11.421	10.062	15.010	14.505	18.271	12.055	14.333	16.566	22.987	21.536	17.206	30.304	37.446	43.291	56.332	37.624	26.402	13.984	15.599	35.019	21.618	41.257	25.131	21.390
Pdensi_DN6625_c0_g1d262914	FC_3_1	MC_2_2	698.599503166341	119.887079539915	409.243291353128	2.53442454405048	0.398461944869756	6.36051843013241	2.01073926950799e-10	1.20173673814542e-08	3.186	4.964	4.120	18.865	12.891	22.358	21.482	32.870	50.558	25.862	31.767	38.495	2.734	9.951	5.821	3.726	2.455	1.782	3.609	3.765	2.542	3.614	10.461	10.970	3.440	4.144	4.935
Pdensi_GG_124397_c0_g1	FC_3_1	MC_2_2	137.091596813068	0	68.5457984065339	9.26289885643761	1.45659643662388	6.359276065447	2.0270680982646e-10	1.20986454069234e-08	0.070	0.000	0.000	6.151	2.483	2.241	5.596	2.079	8.999	7.669	0.274	7.748	0.157	0.406	0.000	0.000	0.000	0.000	0.000	0.000	0.000	0.000	0.000	0.000	0.000	0.000	0.000
Pdensi_DN15205_c0_g1d214111	FC_3_1	MC_2_2	45.7242442686226	367.80676568248	206.765504975551	-3.0046841594671	0.472495355234206	-6.35918242620129	2.02830406766239e-10	1.20986454069234e-08	3.217	1.394	3.006	0.921	1.131	1.473	1.383	3.692	1.348	1.465	3.149	5.019	3.237	1.078	5.144	6.891	5.738	11.138	8.302	5.901	2.675	0.632	5.853	2.090	7.350	5.363	2.873
Pdensi_DN20891_c8_g4	FC_3_1	MC_2_2	72.2161862880108	430.326396964504	251.271291626257	-2.57176091525845	0.404473769191492	-6.35828850013978	2.04014035880751e-10	1.21573637533978e-08	1.786	3.839	4.083	1.809	1.953	1.876	0.793	1.874	1.486	1.265	2.708	6.311	4.171	2.061	6.955	6.394	9.987	11.114	10.264	6.620	3.076	3.534	6.976	5.027	19.843	6.015	6.419
Pdensi_DN21847_c2_g4	FC_3_1	MC_2_2	78.2932893914466	589.309015123537	333.801152257492	-2.9105247978216	0.45777987490547	-6.35791339324956	2.04512714539172e-10	1.21751905891657e-08	4.178	2.898	4.495	2.019	1.292	2.736	2.316	4.056	2.357	1.987	4.294	5.874	5.895	4.382	9.164	10.098	12.679	15.074	10.803	6.596	3.372	1.719	8.700	6.271	13.384	6.771	3.982
Pdensi_DN20397_c1_g1	FC_3_1	MC_2_2	15.8002689805676	144.98164297621	80.3909559783891	-3.19157240114538	0.502038065060858	-6.35723189786115	2.05421764231443e-10	1.22173893520145e-08	0.654	0.765	1.157	0.369	0.376	0.463	0.561	1.168	0.701	0.597	0.943	1.038	0.636	0.784	1.285	2.620	2.774	3.930	2.623	2.472	1.057	0.125	1.361	1.640	1.481	2.056	1.183
Pdensi_DN18452_c0_g1d354381	FC_3_1	MC_2_2	45.9634008075921	191.425215789205	118.694308298399	-2.05488008250662	0.323248740070446	-6.35696238772282	2.05782353146776e-10	1.2226918180496e-08	3.890	3.527	2.824	1.327	1.120	1.158	1.154	1.510	1.587	1.883	1.328	2.335	1.921	1.952	2.690	4.183	3.896	4.387	2.659	1.926	2.014	1.072	2.141	1.213	3.299	2.354	2.276
Pdensi_DN23665_c3_g1	FC_3_1	MC_2_2	12.3450423965603	177.957920335499	95.1514813660297	-3.84469232411037	0.604979538467643	-6.35507827892596	2.08320509558451e-10	1.23656865892668e-08	0.398	1.379	1.035	0.241	0.231	0.468	0.211	0.663	1.622	0.449	0.785	1.810	1.206	0.239	1.476	3.319	2.975	5.216	1.611	2.167	1.508	0.868	0.567	0.424	3.241	2.986	1.203
Pdensi_DN1066_c0_g2	FC_3_1	MC_2_2	23.2973150293991	431.273825950418	227.285570489908	-4.20827287933797	0.662213076036107	-6.35486225147948	2.08613475538058e-10	1.23710426538463e-08	1.807	3.306	1.295	0.326	0.314	1.118	2.569	2.950	0.923	2.704	3.905	4.302	5.112	1.489	2.867	8.119	8.253	11.478	3.156	3.667	1.751	1.961	2.769	1.557	7.293	7.106	4.380
Pdensi_DN23133_c7_g1	FC_3_1	MC_2_2	128.055610552812	831.132975525248	479.59429303903	-2.69689026768285	0.424415575771706	-6.35436214323462	2.09293243406537e-10	1.23993038892333e-08	5.462	3.832	6.614	3.196	2.391	4.298	2.476	6.854	3.808	2.919	5.267	8.552	6.506	4.672	13.793	13.284	18.542	21.436	18.310	9.635	4.741	2.683	11.597	7.481	17.848	8.219	7.105
Pdensi_DN17384_c1_g1d112832	FC_3_1	MC_2_2	2284.03195765204	425.191010668366	1354.61148416021	2.42734024215255	0.382087632679852	6.35283645567874	2.11380418325769e-10	1.2510809414798e-08	8.443	13.512	5.836	56.709	42.798	76.967	85.973	67.326	63.782	85.401	87.964	63.210	16.813	34.851	29.343	9.431	6.476	11.809	33.007	15.391	29.776	162.082	128.295	883.351	72.265	64.084	51.012
Pdensi_DN44967_c0_g1d247433	FC_3_1	MC_2_2	0	78.8672052222199	39.4336026111099	-9.08097105677577	1.42957356031693	-6.35222370422306	2.12224386925421e-10	1.25485894521086e-08	0.000	0.321	0.000	0.000	0.000	0.000	0.327	0.311	0.000	0.000	0.000	0.000	0.000	0.000	0.000	2.123	1.269	1.804	1.641	0.685	0.000	0.449	0.721	0.000	0.000	0.000	0.000
Pdensi_DN16481_c0_g1d278696	FC_3_1	MC_2_2	698.727497306832	170.70135379171	434.714425549271	2.03515481938941	0.32040962810557	6.35172804082796	2.12909492672712e-10	1.25769120545804e-08	2.027	6.245	4.362	14.641	17.682	21.841	17.657	10.126	17.720	12.857	8.602	12.415	11.387	16.735	14.277	4.232	2.926	4.051	1.042	0.840	2.136	0.904	1.596	0.000	0.037	0.811	0.116
Pdensi_DN14488_c1_g2	FC_3_1	MC_2_2	30.9052215962808	257.133540056053	144.019380826167	-3.05279087511514	0.480669941409772	-6.3511166647149	2.1375751289691e-10	1.2614136212861e-08	1.329	1.199	2.417	0.894	0.976	0.577	0.560	2.531	0.833	0.474	1.530	4.210	3.482	1.513	3.892	3.800	5.742	6.887	4.819	2.808	1.358	0.307	4.203	1.625	6.538	3.058	2.548
Pdensi_DN12532_c0_g2d270451	FC_3_1	MC_2_2	182.882902127228	1875.19195663471	1029.03742938097	-3.35738389490546	0.528640620170007	-6.35097600677328	2.13953081403306e-10	1.2614136212861e-08	6.525	8.782	16.745	2.425	4.058	7.496	6.741	15.714	7.475	6.683	11.329	21.509	16.133	12.128	29.810	31.841	36.057	52.653	39.092	32.656	15.054	3.031	24.403	21.108	28.576	18.518	10.692
Pdensi_DN15798_c0_g1	FC_3_1	MC_2_2	16.9196106532029	256.991183993271	136.955397323237	-3.92274995923412	0.617704471640103	-6.35052867404148	2.14576208092647e-10	1.26386629285921e-08	0.237	0.513	0.553	0.500	0.478	0.344	0.263	0.991	0.186	0.372	0.500	1.121	0.617	0.639	0.709	2.702	7.751	5.760	9.455	4.229	3.057	0.240	3.688	0.479	1.321	1.598	0.951
Pdensi_DN27712_c3_g1	FC_3_1	MC_2_2	790.426638150884	3946.79811002107	2368.61237408598	-2.31954425396453	0.365433035578035	-6.34738523378303	2.190052411604e-10	1.28870962592563e-08	40.773	27.411	39.167	16.973	18.104	26.060	20.270	31.360	20.404	22.015	31.023	45.200	34.423	31.172	55.856	64.599	82.527	106.061	79.753	53.269	29.082	14.979	62.048	49.310	72.382	52.980	40.486
Pdensi_DN18304_c11_g1	FC_3_1	MC_2_2	34.9942304608207	240.039276255036	137.516753357929	-2.77515741025888	0.437495933177294	-6.34327590225681	2.24930073982418e-10	1.32229846285945e-08	1.345	1.615	2.679	1.213	0.803	0.739	0.503	3.942	0.849	1.279	1.877	2.119	2.171	2.962	3.988	4.478	4.459	6.558	3.155	4.579	1.631	1.097	2.839	1.609	3.934	2.602	3.001
Pdensi_DN29889_c0_g1d26676	FC_3_1	MC_2_2	52.4907224661338	271.131369734065	161.8110461001	-2.36530083912653	0.37291101131363	-6.34280235060488	2.25622819811734e-10	1.32472128914225e-08	1.773	1.364	2.580	1.389	1.166	1.528	0.998	1.543	2.136	0.790	1.993	1.775	0.813	1.538	3.862	5.059	6.121	6.313	1.439	3.192	1.030	3.337	3.580	1.476	3.886	1.303	1.402
Pdensi_DN22828_c3_g2	FC_3_1	MC_2_2	126.02145479227	767.484663899678	446.753059345974	-2.60516392737293	0.41073437639754	-6.34269756094496	2.25776395127569e-10	1.32472128914225e-08	5.376	9.087	5.457	1.938	3.785	4.037	2.543	8.799	8.457	1.814	5.071	7.206	4.523	5.306	8.604	15.092	17.262	17.262	19.579	16.199	7.181	4.057	16.628	12.143	30.438	13.132	12.817
Pdensi_DN18499_c2_g1	FC_3_1	MC_2_2	104.767175061491	827.714543555008	466.240859308249	-2.98028512971023	0.469953012671416	-6.34166618651725	2.27293392656707e-10	1.33145227022996e-08	6.536	3.649	3.972	2.006	2.649	3.446	1.757	6.863	2.121	1.638	4.504	6.300	5.283	3.658	7.708	14.718	12.341	26.332	14.668	7.572	2.560	2.109	9.182	8.364	9.686	7.117	4.309
Pdensi_DN17996_c0_g2	FC_3_1	MC_2_2	174.302357367105	6.09624676796965	90.1993020675372	4.78119535853264	0.753938985078877	6.34162107697937	2.27359968794287e-10	1.33145227022996e-08	0.401	0.829	0.976	6.303	3.351	4.032	2.050	0.766	4.204	0.450	0.530	0.787	1.438	1.411	1.730	0.253	0.039	0.131	0.000	0.041	0.000	0.211	0.000	0.000	0.000	0.000	0.000
Pdensi_DN9082_c0_g2d385134	FC_3_1	MC_2_2	777.404295616984	150.045992464439	463.725144040711	2.36492125609847	0.373009129639123	6.34011628183597	2.29591810563998e-10	1.34194653950438e-08	10.871	16.048	16.685	17.143	24.799	18.914	20.315	21.355	18.427	16.903	22.912	17.540	10.891	17.535	15.924	5.188	2.146	2.762	4.720	2.756	7.630	1.568	0.825	3.202	0.000	0.975	1.061
Pdensi_DN23310_c7_g2	FC_3_1	MC_2_2	137.571367635358	875.026396325881	506.298881980619	-2.66756546980162	0.420932268750113	-6.33727957640905	2.33857420669316e-10	1.36557068580501e-08	7.063	6.850	8.679	3.046	2.940	4.639	4.282	7.176	3.450	5.076	6.850	10.582	9.527	7.802	14.091	15.278	15.669	25.398	18.660	10.143	6.098	3.726	14.849	7.585	14.398	8.506	6.865
Pdensi_DN44559_c0_g1d155582	FC_3_1	MC_2_2	20.4733453824438	163.449772806121	91.9615590942826	-2.99857933360373	0.473186453961587	-6.33699318418601	2.34292351995334e-10	1.36680244848062e-08	1.494	0.647	1.495	0.379	0.544	0.652	0.830	1.097	0.177	1.057	0.755	2.113	1.497	0.172	0.666	4.683	3.382	2.739	5.123	3.463	0.214	0.455	2.010	0.000	3.790	3.189	3.244
Pdensi_DN22019_c6_g1	FC_3_1	MC_2_2	69.076411007215	632.967226726698	351.021818866957	-3.19372497699293	0.503993238300884	-6.33684092223133	2.3452390714579e-10	1.36684654612639e-08	5.399	3.639	7.049	1.363	1.555	2.414	4.080	5.741	3.040	3.877	6.484	8.839	6.994	4.150	11.086	9.713	10.934	19.874	9.646	8.584	4.452	2.047	15.961	6.191	10.303	8.210	4.782
Pdensi_DN24244_c0_g1d304642	FC_3_1	MC_2_2	186.523265531639	1371.9472785413	779.235272036472	-2.87804834134353	0.454537497948327	-6.33181718633632	2.42290466080849e-10	1.41076398193888e-08	6.186	4.957	7.556	3.737	3.273	7.276	5.051	8.187	7.697	3.815	7.453	13.919	8.938	9.309	16.706	24.803	28.533	35.065	24.711	12.759	11.993	4.085	15.055	12.436	36.839	15.412	11.083
Pdensi_DN21025_c2_g1	FC_3_1	MC_2_2	182.013021682897	1260.77507271819	721.394047200542	-2.79120257798574	0.440883881033439	-6.33092453151864	2.4369652681688e-10	1.41737492548792e-08	7.442	6.472	9.672	3.564	3.733	6.688	5.665	8.783	5.286	5.583	8.481	14.982	9.447	8.180	16.249	20.296	28.177	32.315	24.481	12.766	7.889	4.003	17.550	10.966	26.253	14.306	10.069
Pdensi_DN22200_c0_g1d20231	FC_3_1	MC_2_2	49.5549400526254	402.403299708518	225.979119880572	-3.02034187481332	0.477086781817584	-6.3308018371554	2.43890410147706e-10	1.41737492548792e-08	1.118	2.295	1.916	1.691	1.466	0.773	1.802	3.898	2.148	10.481	7.172	5.037	14.606	1.632	5.978	6.173	10.759	8.764	23.435	13.142	4.824	0.916	24.436	9.617	24.305	4.964	1.579
Pdensi_DN8548_c0_g1d452522	FC_3_1	MC_2_2	183.398216951925	1041.39410392025	612.396160436087	-2.50381142223365	0.395551976085671	-6.3299176179349	2.45292127769074e-10	1.42305247312633e-08	4.147	6.101	12.784	4.114	4.688	5.444	5.558	14.303	4.595	5.954	8.478	8.358	12.126	6.491	14.772	16.722	19.038	31.029	27.565	11.651	4.689	5.843	17.293	14.295	21.342	16.316	15.805
Pdensi_DN25139_c0_g1d73829	FC_3_1	MC_2_2	94.7783003101902	503.502149879621	299.140225094906	-2.4089358441387	0.380565112813257	-6.32989142470546	2.45333770624686e-10	1.42305247312633e-08	7.180	5.425	7.322	3.528	2.052	1.885	2.852	1.862	2.811	1.652	2.451	2.219	2.406	2.388	2.007	9.729	12.511	10.288	5.409	7.445	3.561	8.363	2.165	2.394	2.245	1.715	1.409
Pdensi_DN20241_c0_g1	FC_3_1	MC_2_2	57.3275235407096	444.789807386725	251.058665463717	-2.95326257090514	0.466584051591716	-6.32954032790086	2.45892622876173e-10	1.42493957649829e-08	2.923	1.788	3.669	1.232	1.158	2.014	1.733	3.946	1.867	2.050	2.676	4.357	3.792	2.590	5.310	7.802	8.251	12.595	11.560	5.869	2.472	2.521	6.705	5.793	10.085	3.885	3.668
Pdensi_DN27161_c4_g1	FC_3_1	MC_2_2	55.7300459554497	587.870629821049	321.800337888249	-3.39689401723926	0.536693900455877	-6.32929499357805	2.46283867297622e-10	1.42585273874461e-08	2.799	2.300	3.107	0.731	1.537	2.018	1.828	3.003	1.632	2.002	3.610	6.359	3.608	3.766	7.027	9.208	12.972	15.451	13.658	5.821	2.558	1.871	10.028	4.691	15.570	7.229	5.741
Pdensi_DN21028_c3_g2	FC_3_1	MC_2_2	139.853795231452	843.705825652932	491.779810442192	-2.59085439553479	0.409562992291947	-6.32589966450866	2.51761373587725e-10	1.45601658708918e-08	8.151	8.033	8.150	2.925	3.830	4.110	5.232	6.198	6.210	5.552	8.685	8.567	7.819	6.265	9.229	13.677	15.314	25.158	17.864	11.411	7.772	4.737	10.919	10.855	24.195	11.054	8.672
Pdensi_DN23543_c2_g1	FC_3_1	MC_2_2	229.384279578914	1801.00197441276	1015.19312699584	-2.97215731124501	0.469849018471453	-6.32577103367002	2.51971209250287e-10	1.45601658708918e-08	14.593	12.410	19.362	4.647	4.683	8.307	7.971	15.800	11.341	9.327	12.250	19.378	15.352	10.607	25.064	27.263	32.818	55.186	32.919	23.034	12.358	11.237	25.453	17.023	36.706	24.317	19.439
Pdensi_DN3219_c0_g1	FC_3_1	MC_2_2	209.607253424274	10.2149612276323	109.911107325953	4.30887140645949	0.68124122299223	6.3250303431926	2.53182826444285e-10	1.46163379871871e-08	0.061	0.241	0.385	7.537	6.585	2.594	7.630	6.937	13.312	4.449	6.247	7.916	0.090	1.404	0.046	0.369	0.225	0.102	0.279	0.308	0.000	0.000	0.000	0.000	0.000	0.000	0.000
Pdensi_DN25169_c5_g2	FC_3_1	MC_2_2	152.365563768444	1559.44770006833	855.906631918388	-3.35462104399707	0.530483554174382	-6.32370413295477	2.55366464439009e-10	1.47284659986132e-08	7.584	8.725	10.841	2.617	2.797	6.235	5.089	9.898	7.119	8.419	10.445	14.343	13.778	7.695	21.959	23.464	30.590	45.695	29.500	20.770	8.926	2.446	26.903	12.020	23.093	15.490	10.572
Pdensi_DN23999_c3_g2	FC_3_1	MC_2_2	55.6814004971334	518.473166854901	287.077283676017	-3.21740578763559	0.508872970080283	-6.32261090057111	2.5718032001483e-10	1.48190748891642e-08	4.204	3.098	3.706	0.639	1.839	1.833	2.988	5.119	1.199	1.985	4.464	6.540	3.555	3.301	7.677	10.692	11.586	11.294	13.572	7.600	2.414	1.280	8.835	5.410	16.016	4.911	4.467
Pdensi_DN22962_c4_g1	FC_3_1	MC_2_2	41.8308849864804	317.649412574772	179.740148780626	-2.92220012723339	0.462270109579243	-6.32141266908468	2.59182841281892e-10	1.49203737338324e-08	2.182	2.521	0.874	0.922	1.060	1.271	2.102	2.441	1.380	0.515	3.127	3.602	2.592	3.024	4.055	4.953	8.944	6.405	5.152	1.687	1.461	1.773	5.518	2.634	14.125	4.577	3.510
Pdensi_DN23631_c5_g1	FC_3_1	MC_2_2	82.068954765194	703.92651872064	392.997736742917	-3.09839394038958	0.490223612728305	-6.32036862350569	2.60940091337702e-10	1.50073754133062e-08	2.532	2.292	5.682	1.788	2.353	2.247	2.967	4.840	2.666	3.155	5.039	11.645	4.937	4.070	11.163	10.368	10.800	23.848	13.638	7.048	3.942	1.650	7.278	2.961	14.644	6.978	5.579
Pdensi_DN21366_c1_g1d417329	FC_3_1	MC_2_2	13.9291260099695	174.894953539258	94.4120397746137	-3.64519350826183	0.57677064407992	-6.32000526669789	2.61554388311012e-10	1.50285407995539e-08	1.165	0.772	1.415	0.287	0.271	0.504	0.854	0.911	0.330	0.680	0.976	0.628	1.438	0.510	1.338	2.832	3.733	4.663	2.954	2.000	1.106	0.552	1.543	1.560	2.005	1.613	2.498
Pdensi_DN16238_c1_g1	FC_3_1	MC_2_2	14.4616976364735	172.470211434819	93.4659545356461	-3.57100187046998	0.565271238606803	-6.31732454541868	2.66130313633126e-10	1.52770817198561e-08	1.730	3.624	2.635	0.302	0.290	0.518	0.528	0.752	0.569	1.411	1.204	1.966	1.589	1.928	3.180	3.205	2.877	5.023	4.754	2.212	1.716	1.088	2.908	1.440	2.466	1.877	2.601
Pdensi_DN32909_c0_g1d199954	FC_3_1	MC_2_2	3733.65072193831	441.807673561061	2087.72919774969	3.07544458384066	0.486984112582317	6.31528730482106	2.69660028822166e-10	1.54506334448426e-08	24.914	58.022	34.251	102.727	116.157	75.286	97.743	114.290	139.902	98.672	118.656	126.435	30.651	70.389	37.891	18.128	7.937	4.072	3.631	0.902	3.602	0.170	1.278	0.270	1.120	1.934	0.817
Pdensi_DN23222_c5_g1	FC_3_1	MC_2_2	9.18144819670386	174.911603775742	92.0465259862227	-4.24702327042639	0.672576458405418	-6.31455831876047	2.70934141015721e-10	1.55090733760979e-08	0.955	0.258	2.029	0.151	0.434	0.130	0.664	1.376	0.565	1.265	1.057	2.675	1.064	0.689	2.533	3.211	3.100	4.975	2.383	3.460	1.540	0.364	3.365	1.442	1.434	1.878	1.726
Pdensi_DN23438_c3_g3	FC_3_1	MC_2_2	134.518606267706	869.132962048518	501.825784158112	-2.69024515531566	0.42627111368097	-6.31111297241007	2.77035864031123e-10	1.5832089269546e-08	7.196	6.038	9.052	2.701	3.010	4.666	4.838	5.898	4.977	4.539	5.134	8.405	6.628	6.097	13.022	15.910	15.186	24.987	10.566	8.992	4.779	3.260	11.583	7.620	16.887	8.148	7.435
Pdensi_DN6858_c0_g1	FC_3_1	MC_2_2	240.208760000931	978.812380903466	609.510570452198	-2.02503239709453	0.320869420621204	-6.31107942032639	2.77095939756397e-10	1.5832089269546e-08	12.288	8.721	13.523	5.366	5.965	7.307	7.134	9.877	5.501	6.278	8.114	11.430	8.974	8.199	12.641	18.353	19.605	25.229	16.933	15.990	5.874	6.241	24.574	14.832	24.926	12.119	11.526
Pdensi_DN21358_c1_g1d417587	FC_3_1	MC_2_2	24.8989496463069	355.401575360143	190.150262503225	-3.8316341937762	0.607324681313533	-6.30903750772827	2.80776074014759e-10	1.60123708527613e-08	2.503	1.354	3.757	0.396	0.631	0.885	1.158	2.402	2.084	2.699	3.096	3.171	2.962	1.379	6.059	4.667	6.521	11.447	5.562	5.872	3.796	1.345	4.534	1.565	5.887	4.077	4.152
Pdensi_DN16419_c2_g1	FC_3_1	MC_2_2	33.174999396369	304.954653633251	169.06482651481	-3.19830864629686	0.507319151510365	-6.30433256220471	2.89438426862187e-10	1.64909638147129e-08	2.314	2.557	2.709	1.212	0.610	0.783	1.069	2.639	2.104	0.888	1.781	3.090	2.884	2.149	3.972	4.895	5.753	8.916	6.652	3.548	1.130	1.558	4.944	5.385	5.227	3.810	2.041
Pdensi_DN8711_c0_g2d331875	FC_3_1	MC_2_2	741.153648325299	115.480783005969	428.317215665634	2.6759877390291	0.424500285336843	6.30385380519989	2.90334366096446e-10	1.65265796208687e-08	1.822	7.327	3.616	12.659	18.930	25.582	10.251	9.788	8.519	6.497	9.307	5.462	8.308	18.713	19.330	3.416	2.456	1.806	1.884	0.999	2.171	1.547	9.756	4.654	0.635	0.608	0.278
Pdensi_GG_97364_c0_g1	FC_3_1	MC_2_2	0	267.097489900451	133.548744950225	-10.8411457724308	1.72140776381718	-6.29783715416204	3.01827350257602e-10	1.71010276138061e-08	0.000	0.000	0.000	0.000	0.000	0.000	0.000	0.000	0.000	0.000	0.000	0.000	0.000	0.000	0.000	6.557	10.320	0.543	0.000	0.000	0.000	0.000	0.060	1.246	1.503	0.000	0.000
Pdensi_DN20812_c4_g1	FC_3_1	MC_2_2	131.868813926506	843.226272033405	487.547542979956	-2.67488732882176	0.42484022720022	-6.29621951398009	3.04992385492012e-10	1.72643231494509e-08	6.937	4.488	8.740	2.584	3.742	3.913	3.513	8.137	3.773	6.090	6.199	9.511	10.304	5.737	12.725	12.761	16.840	24.343	11.468	11.063	5.878	3.461	12.603	8.479	17.395	9.932	8.016
Pdensi_DN13922_c0_g1d52371	FC_3_1	MC_2_2	31.640778469877	176.67864031179	104.159709390833	-2.48319325233611	0.394438366109766	-6.29551652600922	3.06377915465604e-10	1.73266791284769e-08	0.960	0.693	0.480	0.811	0.777	0.872	0.000	1.007	0.570	0.526	1.618	1.200	1.599	1.477	1.960	4.381	4.328	2.847	4.299	3.070	1.377	0.974	2.346	0.793	4.713	3.145	1.931
Pdensi_DN18135_c0_g1d114441	FC_3_1	MC_2_2	61.5823047614306	647.925796015346	354.754050388388	-3.39306188936164	0.539040823082017	-6.29462880002574	3.08136331943473e-10	1.74099880662247e-08	3.722	2.419	4.108	1.407	1.812	1.605	2.868	6.250	2.222	3.517	2.806	8.302	5.740	4.721	9.460	7.005	12.739	21.249	11.566	6.873	3.746	1.127	9.930	4.485	6.547	10.889	10.857
Pdensi_DN23876_c3_g1	FC_3_1	MC_2_2	321.577053512618	2025.03101257248	1173.30403304255	-2.65394433150799	0.421780825804205	-6.29223560944891	3.12926026702503e-10	1.76642544638422e-08	13.877	11.170	15.598	5.545	9.041	10.318	10.722	20.021	10.113	9.879	17.221	28.091	19.339	14.336	31.365	30.188	46.447	52.727	49.831	28.249	15.946	9.264	29.550	18.783	50.485	20.752	13.256
Pdensi_DN19745_c1_g2	FC_3_1	MC_2_2	114.442498249341	1095.34541331068	604.893955780011	-3.25732247734761	0.517760788288754	-6.29117258592208	3.15076791086202e-10	1.77692244629123e-08	4.343	4.151	7.516	1.658	3.617	3.588	3.941	8.129	4.758	5.158	5.627	12.749	7.618	3.607	12.491	15.155	21.319	33.363	18.044	14.102	6.312	2.692	16.502	8.883	18.378	8.416	6.132
Pdensi_DN22233_c4_g1	FC_3_1	MC_2_2	112.659201182515	668.656704881099	390.657953031807	-2.56685652063564	0.408059405759565	-6.29039910465406	3.16650803983299e-10	1.78415038872252e-08	6.042	4.791	6.369	2.588	3.167	3.018	2.621	7.199	3.104	3.317	5.331	7.204	4.897	4.580	8.028	10.973	11.574	20.395	12.659	8.877	5.699	2.812	10.346	12.539	19.346	10.500	6.952
Pdensi_DN26504_c1_g2	FC_3_1	MC_2_2	221.281633587166	33.1593008960298	127.220467241598	2.7170330113293	0.431949656868485	6.2901612910797	3.17136289355084e-10	1.78523740892404e-08	8.459	7.798	2.372	5.404	5.168	6.605	5.026	2.722	1.915	1.694	1.356	0.387	5.866	8.111	3.511	0.969	0.768	0.465	0.211	0.217	0.067	0.211	0.000	0.378	1.076	0.786	4.205
Pdensi_DN10401_c0_g1d334336	FC_3_1	MC_2_2	163.562544365816	1244.51581169972	704.039178032768	-2.92657117727844	0.465432918843748	-6.28784741858994	3.21898051129196e-10	1.80988209825992e-08	27.546	18.122	22.197	2.636	4.498	5.500	8.695	14.698	9.129	20.747	17.052	15.287	28.574	15.125	17.814	23.002	19.262	38.119	30.286	25.513	27.338	6.741	51.451	28.421	42.018	24.349	11.549
Pdensi_DN25803_c2_g1	FC_3_1	MC_2_2	214.620937534898	1402.9061215963	808.7635295656	-2.7074212104905	0.430586894943289	-6.28774642769162	3.22107464431962e-10	1.80988209825992e-08	11.340	10.190	17.390	4.666	6.398	5.712	5.477	15.489	2.923	8.595	11.527	20.243	17.295	8.455	22.727	24.194	20.041	46.109	21.671	24.573	13.123	8.621	19.322	12.993	24.478	18.518	16.447
Pdensi_DN21142_c13_g1	FC_3_1	MC_2_2	98.9276554020475	775.820809544239	437.374232473143	-2.96974410016011	0.472333008858259	-6.2873947923705	3.22837648911403e-10	1.81231611538387e-08	7.094	4.000	7.930	1.332	3.194	3.137	2.038	5.532	2.513	4.671	5.312	7.034	8.905	5.168	7.714	13.884	16.349	19.739	14.291	12.196	4.927	2.801	14.944	9.005	22.633	9.976	10.217
Pdensi_DN26669_c8_g1	FC_3_1	MC_2_2	427.720578283897	2613.22680225578	1520.47369026984	-2.61053300259793	0.41533966291314	-6.2852966757087	3.27228180541454e-10	1.83358960558495e-08	23.697	18.455	30.098	7.720	9.916	15.300	16.407	26.703	12.003	15.312	21.515	35.060	28.443	23.545	47.902	43.897	53.236	70.700	56.450	40.741	13.285	11.879	44.398	27.799	69.061	33.843	34.102
Pdensi_DN18925_c7_g7	FC_3_1	MC_2_2	28.4326973790998	196.644254953079	112.538476166089	-2.7850663923312	0.443159387412449	-6.28457045351752	3.28761417426871e-10	1.84049086722982e-08	1.475	1.470	2.077	0.664	0.702	0.846	0.782	1.431	1.546	1.072	2.418	2.925	1.658	1.065	4.047	3.948	3.367	5.440	3.583	3.645	1.505	0.467	1.838	0.162	2.900	4.038	2.566
Pdensi_DN22218_c7_g1	FC_3_1	MC_2_2	94.3149852064231	534.289423562441	314.302204384432	-2.4998185655456	0.397808067453779	-6.28398157318932	3.30009839285485e-10	1.84578647140601e-08	4.169	3.242	4.962	1.893	2.197	3.192	2.191	4.082	1.353	2.579	4.627	5.570	4.146	3.598	8.098	10.099	10.717	13.668	10.515	6.945	2.880	2.141	8.940	4.583	9.418	5.740	5.698
Pdensi_DN40696_c0_g1d243479	FC_3_1	MC_2_2	0	94.9219699109818	47.4609849554909	-9.34458038083706	1.48739417215421	-6.28251781254677	3.33133087250306e-10	1.86154891182243e-08	0.000	0.000	2.352	0.000	0.000	0.000	0.323	0.308	0.000	0.000	1.475	1.378	0.000	0.338	0.974	1.312	1.883	2.855	1.298	1.017	1.686	0.000	0.356	0.000	0.000	0.988	0.710
Pdensi_DN39698_c0_g1d91137	FC_3_1	MC_2_2	1686.3829321088	43.9187827981425	865.150857453473	5.25151574618598	0.836078631285079	6.28112661857443	3.36128238596686e-10	1.87485203358395e-08	3.284	14.123	4.709	53.095	76.429	6.465	21.383	31.078	22.088	12.150	33.337	3.556	5.484	18.133	3.918	1.717	0.874	0.389	0.117	0.040	0.000	0.000	0.000	0.000	0.000	0.000	0.207
Pdensi_DN23920_c10_g5	FC_3_1	MC_2_2	74.261656043833	635.119804787674	354.690730415753	-3.0941047487725	0.492632464885247	-6.28075689143475	3.36928649569418e-10	1.87760028542242e-08	6.275	4.215	7.644	1.338	2.152	2.289	2.337	6.667	2.110	3.344	2.667	8.990	5.852	3.749	8.559	8.315	14.383	17.701	9.808	7.763	2.035	1.071	8.074	1.421	13.574	6.763	4.726
Pdensi_GG_8961_c0_g1	FC_3_1	MC_2_2	0	104.326350214211	52.1631751071055	-9.48752052649899	1.51065109580222	-6.28041812756288	3.37663662621817e-10	1.87971161058921e-08	3.608	0.602	1.393	0.000	0.000	0.000	0.613	0.000	0.993	0.328	0.350	0.326	0.000	0.961	0.923	4.225	1.190	1.691	2.459	0.000	0.399	0.000	0.338	0.000	1.226	2.495	1.009
Pdensi_DN26295_c4_g5	FC_3_1	MC_2_2	42.305991745527	490.502315948084	266.404153846805	-3.53292673985027	0.562541214190162	-6.28029849321581	3.379236061055e-10	1.87971161058921e-08	2.969	2.504	4.564	0.870	0.799	1.579	1.466	2.771	2.858	1.511	2.866	4.487	4.883	3.206	5.832	6.531	9.936	14.748	6.295	6.830	3.016	3.246	7.684	2.696	4.999	4.365	4.266
Pdensi_DN19883_c10_g1	FC_3_1	MC_2_2	134.693912987279	1253.12139499518	693.907653991231	-3.21666503229583	0.512197989959157	-6.28012037406147	3.38310988383016e-10	1.88015253389071e-08	8.149	5.584	8.798	2.125	3.154	5.070	4.561	9.012	6.604	7.050	9.998	15.228	11.621	7.318	16.292	17.856	25.932	36.195	23.452	19.168	6.244	2.849	22.880	11.827	27.666	11.563	10.799
Pdensi_DN18711_c6_g4	FC_3_1	MC_2_2	22.1748840742483	196.702884902369	109.438884488309	-3.1444821293216	0.500747217143862	-6.27957983921897	3.39489226369592e-10	1.883956255789e-08	0.741	0.788	1.599	0.616	0.442	0.663	0.675	1.442	0.718	0.892	0.768	2.290	1.758	1.000	1.898	3.284	3.807	5.527	0.564	1.408	1.218	0.185	2.405	0.733	1.857	1.377	1.644
Pdensi_DN6069_c0_g1	FC_3_1	MC_2_2	7.87985091352143	153.664501309176	80.7721761113487	-4.28211718941393	0.681917567241235	-6.27952320797023	3.39612900701055e-10	1.883956255789e-08	0.390	0.422	0.520	0.165	0.158	0.284	0.289	1.227	0.924	0.766	0.658	0.307	0.145	1.051	1.016	2.332	4.919	2.548	3.026	1.358	0.559	0.198	3.824	1.309	8.185	1.608	0.627
Pdensi_DN23175_c2_g1	FC_3_1	MC_2_2	58.2154587986363	718.797071109378	388.506264954007	-3.62463492494164	0.577511939972377	-6.27629434832986	3.46737481429954e-10	1.92173186687895e-08	2.513	3.705	6.344	0.535	2.217	1.780	3.881	2.853	2.893	3.969	4.008	4.067	4.217	1.439	4.764	13.933	14.044	18.514	5.413	11.608	7.441	2.190	12.006	2.531	13.495	5.220	7.435
Pdensi_DN26743_c9_g5	FC_3_1	MC_2_2	194.251716459432	1657.79209154957	926.0219040045	-3.09248626151196	0.492775557064583	-6.27564865419383	3.48179633726204e-10	1.9279736324507e-08	9.326	7.034	11.557	4.089	3.543	7.296	7.207	11.212	5.745	7.168	7.207	21.196	13.112	10.360	22.179	22.765	35.927	46.926	34.309	16.924	9.235	4.887	20.993	15.586	44.055	16.379	11.931
Pdensi_DN19354_c0_g1d60862	FC_3_1	MC_2_2	1800.66603009741	225.12907666833	1012.89755338287	2.99602340393413	0.477496896893792	6.27443533858299	3.50905421823865e-10	1.93954707836178e-08	3.881	48.003	9.693	39.073	57.303	44.526	41.792	31.119	28.060	19.625	22.377	9.258	19.511	63.497	47.020	6.336	6.549	1.959	0.526	0.232	0.555	0.141	4.031	2.927	0.037	0.026	0.085
Pdensi_DN28355_c0_g1d25496	FC_3_1	MC_2_2	8.37316196563262	140.228251014873	74.3007064902528	-4.05858869219374	0.646918404897599	-6.27372580756329	3.52509069300313e-10	1.94488751516948e-08	0.763	0.565	0.807	0.120	0.229	0.309	0.314	1.588	0.503	0.279	0.542	1.015	0.901	0.384	1.231	2.366	2.824	3.799	3.282	2.052	0.839	0.576	1.755	1.062	3.223	1.712	0.572
Pdensi_DN22119_c0_g4	FC_3_1	MC_2_2	373.514027813044	13.8189082956547	193.66646805435	4.76818170593334	0.760052229495815	6.27349216394817	3.5303870354319e-10	1.94605011101256e-08	1.035	2.098	1.733	8.594	10.524	10.003	13.310	16.345	29.027	8.488	18.696	14.727	2.457	7.003	5.737	0.127	0.619	0.117	0.478	0.109	0.000	0.568	0.000	0.000	0.000	0.000	0.000
Pdensi_DN19253_c5_g1	FC_3_1	MC_2_2	217.405470977894	1280.89345553259	749.149463255243	-2.55766717451903	0.407766681365569	-6.27237901329669	3.55572732309908e-10	1.95779044271406e-08	7.471	9.543	11.811	4.590	4.477	7.685	5.068	11.700	7.478	5.814	10.771	17.581	11.386	8.614	21.061	21.725	27.336	33.211	28.277	17.952	8.263	3.917	24.250	16.183	25.326	15.019	11.354
Pdensi_DN2603_c0_g1	FC_3_1	MC_2_2	72.2761163700113	635.665750255371	353.970933312691	-3.13580041223657	0.500104573126146	-6.27028941694079	3.60377630986223e-10	1.98113544328021e-08	6.542	4.469	5.949	2.802	1.545	1.370	2.448	5.326	0.757	2.625	8.379	4.845	4.557	2.560	5.972	8.244	16.303	15.828	10.195	7.702	4.106	2.885	8.478	5.102	20.501	8.202	6.929
Pdensi_DN23507_c1_g8	FC_3_1	MC_2_2	1136.75834958713	173.876554203762	655.317451895445	2.70209261594763	0.431032399373858	6.26888516935813	3.63642164408033e-10	1.99728249454029e-08	9.252	21.846	7.498	42.500	29.713	17.967	39.955	28.128	31.235	34.368	43.442	29.384	11.565	23.159	13.318	6.047	3.006	2.628	4.850	3.514	3.294	5.304	3.654	18.596	21.429	23.049	24.490
Pdensi_DN27129_c1_g1	FC_3_1	MC_2_2	179.848790269548	1198.91006795807	689.379429113809	-2.73575582713542	0.436420538255391	-6.26862300768822	3.64254816397051e-10	1.99884830497882e-08	9.978	6.595	10.564	3.869	3.615	6.386	5.192	8.295	5.775	5.169	8.329	12.719	9.029	7.313	14.856	18.735	25.679	32.362	24.565	14.045	7.071	4.207	18.398	17.747	26.093	13.815	13.748
Pdensi_DN19926_c0_g1	FC_3_1	MC_2_2	4.79118476983747	1263.23140551585	634.011295142843	-8.04386156993962	1.28329139241083	-6.26814893134143	3.65365256704898e-10	2.0031404608616e-08	0.513	0.180	0.344	0.205	0.065	0.118	0.079	0.090	0.111	0.053	0.050	0.045	0.258	0.087	0.136	0.294	28.673	48.729	1.673	0.116	0.540	0.264	0.084	0.037	0.074	0.048	0.005
Pdensi_DN50185_c0_g1	FC_3_1	MC_2_2	0	74.3581305332238	37.1790652666119	-8.99542150950462	1.43516821583073	-6.26785167778936	3.66063205821684e-10	2.00516542930386e-08	0.148	0.161	0.466	0.000	0.000	0.000	0.495	0.000	0.000	0.417	0.000	0.175	0.000	0.171	0.388	1.871	1.283	1.735	0.941	0.611	0.848	0.000	0.000	0.755	0.000	0.500	0.358
Pdensi_DN9223_c0_g1d171684	FC_3_1	MC_2_2	106.667452618209	784.903324916886	445.785388767548	-2.87801820424162	0.459297697616758	-6.26612808898308	3.70135908204265e-10	2.02565589726748e-08	5.671	5.841	4.268	2.149	2.071	3.986	0.626	6.548	3.044	2.347	3.928	6.670	4.708	5.560	5.345	14.985	13.671	22.107	13.189	7.873	6.119	2.152	10.693	10.835	16.692	9.560	9.282
Pdensi_DN19830_c3_g1	FC_3_1	MC_2_2	192.54584049917	1376.21799852802	784.381919513594	-2.83648536811977	0.452751655070643	-6.26499171533054	3.72845229840203e-10	2.03865490771317e-08	12.279	6.008	9.542	2.934	5.089	6.812	5.702	9.288	5.361	6.019	10.492	14.077	10.993	8.807	22.975	22.824	30.147	35.339	27.160	15.758	6.864	2.604	17.592	13.054	26.704	13.937	10.184
Pdensi_DN22418_c2_g1d543782	FC_3_1	MC_2_2	71.3803108799514	495.845266980907	283.612788930429	-2.79342624648808	0.445941451314684	-6.2641098696987	3.74961042867353e-10	2.04838834349228e-08	3.121	2.988	4.173	1.740	1.678	2.143	1.918	3.966	2.025	2.566	3.367	5.381	3.737	2.645	6.715	7.724	8.961	15.086	8.628	6.935	3.741	2.582	7.511	3.657	9.607	5.956	5.824
Pdensi_DN20303_c2_g2	FC_3_1	MC_2_2	1233.56187610535	70.091980844538	651.826928474942	4.12113834578355	0.65794630793649	6.26363929103673	3.76094894443958e-10	2.05274477225982e-08	10.523	27.893	12.193	28.145	34.866	33.230	27.628	16.118	17.912	7.573	11.057	7.245	16.802	30.118	32.562	3.225	1.256	0.360	0.551	0.073	0.510	0.096	0.727	0.206	0.000	0.045	0.048
Pdensi_DN22301_c1_g4	FC_3_1	MC_2_2	207.822656221311	8.78195638123392	108.302306301273	4.54506125084523	0.725826426002822	6.26191206053932	3.80285389631412e-10	2.07376181954409e-08	0.286	0.933	0.399	2.448	5.165	8.292	2.455	1.965	1.207	0.335	0.361	0.608	4.514	5.201	6.151	0.257	0.188	0.142	0.000	0.399	1.472	18.576	29.871	25.093	0.699	4.415	4.255
Pdensi_DN33727_c0_g1d146223	FC_3_1	MC_2_2	28.3165488798365	197.625124116043	112.97083649794	-2.80024692026674	0.447206033161239	-6.26164835136988	3.80929181691691e-10	2.0754178210722e-08	0.754	1.634	0.757	0.475	0.918	0.813	1.245	0.791	0.450	2.227	0.947	0.885	1.246	0.435	3.333	4.731	3.629	4.579	6.277	3.916	0.542	2.283	4.114	0.757	0.000	4.243	3.208
Pdensi_DN24859_c1_g4	FC_3_1	MC_2_2	16.1275688464983	192.494027190369	104.310798018433	-3.57269448390719	0.570589573461655	-6.26140863779257	3.81515316501682e-10	2.07675701411678e-08	1.563	1.278	1.376	0.489	0.470	0.320	0.429	0.427	0.770	0.688	1.221	2.543	0.810	0.669	2.908	2.692	3.592	6.000	2.146	2.599	0.555	1.158	1.886	0.517	8.129	2.705	1.368
Pdensi_DN37423_c0_g1d316240	FC_3_1	MC_2_2	0	192.554042624262	96.2770213121312	-10.3665907993346	1.65594458780654	-6.26022807506264	3.84414834950327e-10	2.09067536929625e-08	0.671	0.242	2.468	0.000	0.000	0.000	0.000	0.000	0.000	0.000	0.000	0.263	0.248	0.000	0.248	0.801	4.080	7.091	2.226	0.000	0.000	0.000	0.000	0.000	0.000	0.000	0.000
Pdensi_DN25490_c5_g1	FC_3_1	MC_2_2	107.210389062985	896.223192493721	501.716790778353	-3.06217119720043	0.489175333276979	-6.25986428360356	3.85312652074849e-10	2.09369219432407e-08	4.589	3.644	6.864	2.191	1.890	4.138	2.992	5.284	3.371	3.613	5.508	9.300	6.856	5.735	10.920	14.537	18.506	24.408	15.868	10.721	4.545	2.837	11.412	8.218	22.842	9.290	7.911
Pdensi_DN31137_c0_g1d503980	FC_3_1	MC_2_2	0	78.2704120663967	39.1352060331983	-9.06715963767177	1.4487081618242	-6.25878964211432	3.87976779050366e-10	2.10159528397831e-08	0.398	1.723	1.596	0.000	0.000	0.000	0.875	0.417	0.000	0.000	0.499	0.933	0.000	0.000	1.756	1.426	1.701	1.930	0.000	1.834	0.572	0.602	0.000	0.000	0.000	1.342	0.000
Pdensi_DN29129_c0_g1	FC_3_1	MC_2_2	35.0213158277114	441.845424886814	238.433370357263	-3.65617344285295	0.584167484383081	-6.25877601988428	3.88010664856958e-10	2.10159528397831e-08	2.993	3.244	4.338	0.839	0.405	1.436	1.466	2.793	2.381	1.573	3.345	5.469	2.938	2.685	6.627	8.048	10.681	9.711	7.377	3.461	0.957	4.033	11.308	4.681	11.229	0.374	2.827
Pdensi_DN22707_c7_g1	FC_3_1	MC_2_2	46.7075999250149	543.663577067713	295.185588496364	-3.53895277002646	0.565443342928747	-6.25872214127811	3.88144718218901e-10	2.10159528397831e-08	2.927	2.184	4.863	0.847	1.044	1.702	1.359	3.741	1.109	2.754	3.538	6.306	3.212	2.228	6.861	10.152	6.768	18.224	9.777	8.206	3.558	1.250	9.599	7.036	9.682	5.558	5.579
Pdensi_GG_15516_c0_g1	FC_3_1	MC_2_2	0	269.464917126357	134.732458563179	-10.851953802344	1.73394625730492	-6.25852949976154	3.88624392358408e-10	2.10232704309419e-08	0.000	0.000	1.170	0.000	0.000	0.000	0.000	0.000	0.588	0.000	0.000	0.000	0.000	0.000	0.000	0.683	4.252	11.776	0.000	0.000	0.091	0.000	0.000	0.000	0.482	0.000	0.000
Pdensi_DN22456_c4_g1	FC_3_1	MC_2_2	114.191433018715	944.780885111254	529.486159064984	-3.04704091598891	0.486896864202648	-6.25808285082881	3.8973876805123e-10	2.10648798629354e-08	6.850	5.566	7.840	1.688	3.299	3.835	3.812	8.782	3.801	5.291	7.595	10.308	8.051	6.399	13.736	14.960	18.499	27.083	16.974	14.546	4.870	2.544	14.378	8.116	18.183	11.792	8.378
Pdensi_GG_143773_c0_g1	FC_3_1	MC_2_2	44.1302118322548	330.230781875929	187.180496854092	-2.9009576503827	0.463632877470476	-6.25701452884438	3.92416868283625e-10	2.11908581588806e-08	3.767	1.212	4.090	1.304	0.878	1.253	3.393	3.363	2.029	2.762	2.394	4.661	4.186	2.112	4.958	6.359	5.018	10.006	1.992	4.104	2.060	2.130	6.766	1.932	7.100	5.970	4.287
Pdensi_GG_98276_c0_g1	FC_3_1	MC_2_2	931.012845451722	211.507152625832	571.259999038777	2.13807664924284	0.341775908732942	6.2557851346787	3.95520984240081e-10	2.13395985670327e-08	18.981	15.321	8.215	22.517	18.120	31.307	15.979	8.984	6.665	6.155	9.352	10.049	17.631	30.046	19.331	5.003	4.777	4.069	3.305	6.014	7.492	10.704	19.861	522.522	63.832	51.933	81.877
Pdensi_DN15764_c5_g1	FC_3_1	MC_2_2	151.956742821743	1259.67659779015	705.816670305947	-3.050530963092	0.487657398878838	-6.25547970789617	3.96295870473424e-10	2.13625179436032e-08	8.054	6.567	11.708	3.247	2.616	5.807	5.102	11.375	5.421	6.878	9.183	13.687	15.138	9.615	21.650	24.894	18.920	37.810	29.969	16.165	6.178	4.687	24.017	13.598	44.737	17.907	16.632
Pdensi_DN85078_c0_g1	FC_3_1	MC_2_2	16.3601031392768	142.207148445498	79.2836257923875	-3.11341033430795	0.497747919062754	-6.25499417490367	3.9753074852857e-10	2.14101710555709e-08	1.074	1.163	2.387	0.454	0.434	0.391	0.531	1.000	0.282	1.406	0.906	1.267	1.081	0.965	1.467	2.355	2.970	3.805	1.191	1.108	1.369	1.273	1.170	3.605	4.750	2.549	2.014
Pdensi_DN23133_c5_g1	FC_3_1	MC_2_2	108.56529264623	1100.7196238687	604.642458257465	-3.34043571243194	0.534069106402138	-6.25468815250416	3.98310998185759e-10	2.14332763847383e-08	4.295	5.616	3.951	2.271	3.035	3.147	3.920	4.235	4.369	7.080	7.350	15.952	9.635	8.577	16.848	11.582	21.517	36.517	20.112	9.713	3.795	0.571	22.191	8.129	26.970	14.875	12.629
Pdensi_DN40679_c0_g1d512444	FC_3_1	MC_2_2	1016.2633685367	69.9193233220882	543.091345929395	3.84429607760569	0.61481426036885	6.25277636745014	4.03219329782176e-10	2.16615433850404e-08	5.330	14.294	12.391	35.430	29.169	16.001	20.777	18.550	16.059	17.909	17.142	10.688	7.764	22.329	7.777	3.266	0.902	0.683	0.621	0.649	1.614	0.000	0.000	0.000	0.000	0.000	0.000
Pdensi_DN23718_c4_g1	FC_3_1	MC_2_2	184.331682235553	1413.17070074251	798.751191489034	-2.93777159147522	0.46983601647384	-6.25275944897423	4.03263028881957e-10	2.16615433850404e-08	11.153	7.472	11.714	3.553	3.522	7.070	5.418	11.626	6.177	6.022	12.532	17.424	14.714	13.028	21.045	21.846	34.203	34.308	30.206	16.626	7.633	4.882	25.372	15.135	23.207	12.886	9.483
Pdensi_DN23133_c2_g8	FC_3_1	MC_2_2	9.99715944300062	138.267375730478	74.1322675867393	-3.78282489669343	0.605110540212723	-6.25146092375718	4.0663084817601e-10	2.18040606208685e-08	1.840	0.661	1.042	0.232	0.283	0.284	0.263	1.220	0.719	0.392	0.704	1.845	1.141	0.834	1.661	2.250	2.290	4.350	2.805	1.835	1.276	0.638	3.780	1.466	2.776	1.188	1.071
Pdensi_DN20576_c0_g2	FC_3_1	MC_2_2	1265.99343666763	50.9775020472415	658.485469357434	4.63761513943966	0.741910667614368	6.25090774655124	4.08073878493611e-10	2.18622266370137e-08	88.271	8.562	2.710	15.674	31.652	49.631	16.368	4.757	19.934	2.634	1.897	1.998	35.954	32.247	37.321	0.555	2.135	0.539	0.498	0.071	1.014	0.303	14.200	5.814	0.000	0.011	0.012
Pdensi_DN23349_c6_g1	FC_3_1	MC_2_2	141.297822076006	854.34006987239	497.818945974198	-2.59433192056246	0.415050926471691	-6.25063517534255	4.08786750984627e-10	2.18812073086254e-08	6.936	8.055	9.627	2.698	5.131	3.257	5.932	9.367	5.441	4.487	8.563	10.102	9.187	9.385	14.391	13.917	17.569	23.335	13.068	16.465	10.368	5.534	12.245	4.617	20.374	18.412	13.430
Pdensi_DN12609_c0_g1	FC_3_1	MC_2_2	7.60903598069919	131.466565306006	69.5378006433524	-4.10345167364827	0.656765506744093	-6.24797074680595	4.15819527587798e-10	2.2238144954369e-08	0.659	0.546	1.059	0.127	0.305	0.164	0.445	1.055	0.475	0.711	0.767	1.377	0.845	0.874	1.193	2.192	2.220	4.031	2.397	2.356	1.087	0.612	1.118	0.820	0.544	0.682	0.426
Pdensi_DN18992_c0_g1d217868	FC_3_1	MC_2_2	78.9267434914487	502.82726088873	290.877002190089	-2.66846971484115	0.427228888080951	-6.24599550565862	4.21109283306769e-10	2.25013218709828e-08	5.063	4.155	5.991	1.750	2.236	2.177	3.069	5.634	4.188	4.345	3.298	6.693	4.339	4.606	9.403	8.385	8.600	15.337	13.579	10.158	2.862	3.272	8.820	6.172	15.105	8.619	7.222
Pdensi_DN22658_c7_g1	FC_3_1	MC_2_2	201.908744608881	1609.19738441514	905.553064512013	-2.99383270366441	0.479371522545877	-6.24532864982169	4.22909930948118e-10	2.25777663135478e-08	8.051	9.307	14.965	4.295	3.504	7.684	4.119	13.371	7.741	6.062	11.474	22.613	13.757	9.891	22.179	24.005	35.655	43.172	38.075	17.910	8.417	8.750	32.164	18.909	42.563	22.058	16.212
Pdensi_DN30085_c0_g1d233538	FC_3_1	MC_2_2	22.1794571012104	215.66828242076	118.923869760985	-3.27736245694419	0.524834748339561	-6.24456072566251	4.24992795302276e-10	2.26691305613113e-08	1.207	0.784	1.448	0.612	0.732	0.396	0.805	2.276	1.143	0.711	1.832	3.132	1.883	1.673	2.696	3.139	4.700	5.918	4.149	3.080	1.211	0.552	6.064	1.458	7.611	4.748	3.200
Pdensi_DN19540_c0_g1d117693	FC_3_1	MC_2_2	124.225418578906	902.827072964461	513.526245771684	-2.8599836851603	0.458036507873601	-6.24400814345031	4.26497772672266e-10	2.2729537629899e-08	7.419	4.692	6.451	2.859	2.531	4.220	2.969	6.592	3.766	4.078	6.917	9.798	6.899	4.644	12.826	12.897	19.049	25.640	16.016	12.313	6.265	2.747	14.937	9.157	14.932	10.870	5.264
Pdensi_DN21825_c9_g2	FC_3_1	MC_2_2	71.9659238264192	700.523723102531	386.244823464475	-3.28146553542316	0.525820230138631	-6.24066049067381	4.3572706879891e-10	2.31809079905652e-08	3.828	3.183	4.367	1.420	1.269	2.826	3.204	5.188	2.259	2.765	3.838	7.317	5.740	4.523	9.918	10.870	14.220	19.770	14.604	7.183	3.093	3.006	12.102	7.267	20.177	9.871	7.824
Pdensi_DN19596_c0_g1	FC_3_1	MC_2_2	1037.5705505582	72.5924116074968	555.08148108285	3.82420856253142	0.61294160278133	6.23910751885401	4.40074445032079e-10	2.33714383901675e-08	12.157	8.565	4.320	46.618	17.080	18.435	38.343	20.848	44.164	38.034	28.912	59.095	7.601	17.319	7.691	3.101	0.921	0.955	1.315	0.662	0.507	2.145	0.529	0.031	28.389	33.524	13.587
Pdensi_GG_25369_c0_g1	FC_3_1	MC_2_2	36.9019314970166	218.187993269371	127.544962383194	-2.56213318080471	0.410691711944881	-6.23858019600983	4.41560234522728e-10	2.34299539746186e-08	1.652	2.159	5.355	0.929	1.107	0.849	0.594	8.533	1.839	7.508	10.345	5.653	7.592	3.753	7.613	5.567	3.096	5.680	3.598	9.855	4.378	1.197	2.610	1.628	11.581	26.198	6.757
Pdensi_DN24243_c1_g1	FC_3_1	MC_2_2	20.881779555424	185.576913516888	103.229346536156	-3.14835730504232	0.50479483384524	-6.23690476596189	4.46313506251942e-10	2.36615955386618e-08	1.477	0.958	1.082	0.624	0.715	0.322	1.093	1.545	0.233	1.274	1.245	1.278	2.962	1.137	3.304	3.270	3.953	4.721	2.409	3.658	0.705	0.150	2.536	0.992	3.121	1.880	1.778
Pdensi_DN20820_c2_g1	FC_3_1	MC_2_2	383.304881725178	2458.50977882118	1420.90733027318	-2.68064688440184	0.429871289963893	-6.23592909549041	4.49104499510392e-10	2.37482654088997e-08	16.782	14.546	21.726	7.693	7.791	13.987	11.780	25.809	13.910	13.043	23.293	32.421	18.102	18.497	34.625	40.368	48.394	69.011	41.481	34.892	8.430	7.711	32.895	24.894	32.276	31.122	21.128
Pdensi_DN18930_c2_g1	FC_3_1	MC_2_2	141.034583173626	955.641371573353	548.337977373489	-2.75895791476039	0.442429607949032	-6.23592513970769	4.49115849983944e-10	2.37482654088997e-08	8.134	5.383	8.053	2.746	3.181	4.940	3.931	7.870	4.274	4.475	6.006	10.052	7.714	6.674	11.262	15.267	19.270	26.718	15.426	12.323	5.162	4.056	12.609	9.115	21.377	9.449	10.257
Pdensi_DN379_c0_g1d164130	FC_3_1	MC_2_2	511.679078720919	87.7140554126523	299.696567066785	2.53493148102176	0.406518651688025	6.23570768646341	4.49740227543445e-10	2.37606912769944e-08	1.674	3.379	1.766	16.919	14.876	8.702	10.714	19.080	33.959	23.097	23.213	38.978	0.834	9.176	1.380	2.869	1.315	1.707	0.000	0.674	0.586	0.000	0.126	0.000	0.264	1.761	1.597
Pdensi_DN22701_c0_g1	FC_3_1	MC_2_2	36.6102991128656	355.116643497313	195.86347130509	-3.27474686336337	0.525189696197467	-6.23536007479494	4.50740091522004e-10	2.37929161978929e-08	1.746	1.514	2.354	0.883	0.756	1.187	1.127	2.517	1.282	1.505	2.359	3.871	3.113	1.750	5.843	5.547	5.813	11.428	7.282	4.890	2.486	1.532	5.571	4.707	6.775	3.443	2.914
Pdensi_DN17405_c0_g1d57375	FC_3_1	MC_2_2	91.5184552569876	0	45.7592276284938	8.68008239753657	1.39215233695133	6.23500903395748	4.51752020864701e-10	2.38257217503759e-08	0.122	0.439	0.852	2.406	2.931	1.888	0.893	0.212	0.668	0.048	0.154	0.048	0.317	0.562	1.555	0.000	0.000	0.000	0.000	0.000	0.058	0.000	0.000	0.165	0.000	0.000	0.000
Pdensi_DN22557_c1_g1	FC_3_1	MC_2_2	10.5942943074045	183.707566969434	97.1509306384194	-4.11287551107403	0.659764324075185	-6.23385557689739	4.55092676448363e-10	2.39685103502264e-08	0.280	1.061	1.401	0.355	0.170	0.306	0.623	0.881	0.332	0.330	0.531	1.816	0.468	0.485	1.405	2.383	3.475	5.823	5.114	1.623	1.004	0.427	2.570	0.563	1.465	0.786	0.338
Pdensi_DN19830_c0_g1d361095	FC_3_1	MC_2_2	332.848784700842	1905.5049252576	1119.17685497922	-2.51709462144775	0.403781535124056	-6.23380318932714	4.5524497297508e-10	2.39685103502264e-08	28.270	21.525	30.400	13.164	5.736	7.266	11.128	5.299	9.239	5.969	4.232	6.721	6.318	12.033	5.961	34.090	47.923	40.539	16.053	22.571	9.685	7.142	4.905	2.707	7.904	9.463	3.270
Pdensi_DN27129_c1_g3	FC_3_1	MC_2_2	66.5187710809035	362.203235251292	214.361003166098	-2.44137499489788	0.391835198116758	-6.23061686809056	4.64602084122439e-10	2.44400722200305e-08	6.246	7.960	4.792	1.389	2.236	1.585	3.640	4.242	1.754	1.736	2.770	3.882	4.049	4.237	4.061	6.915	6.682	9.821	3.262	2.545	5.812	2.781	4.457	1.476	2.155	3.307	0.447
Pdensi_DN21968_c7_g4	FC_3_1	MC_2_2	268.149573164926	1920.58411046336	1094.36684181414	-2.83969680678321	0.45588714615251	-6.2289468583377	4.6958102559575e-10	2.46807095287496e-08	12.710	10.479	18.937	4.339	6.681	9.613	7.575	19.050	8.304	10.643	14.817	18.499	16.596	11.917	30.722	29.481	41.677	51.680	39.268	23.871	11.218	9.446	35.425	28.726	48.964	22.367	15.910
Pdensi_DN21431_c1_g1	FC_3_1	MC_2_2	17.8893350434926	214.237941360671	116.063638202082	-3.57722333190039	0.574414091769102	-6.22760371508839	4.73623202469486e-10	2.48717396195271e-08	2.334	0.855	3.326	0.402	0.386	0.595	0.872	1.968	0.437	1.476	2.180	2.668	2.061	1.354	3.234	3.393	3.633	6.735	3.656	3.663	1.724	0.854	2.077	2.977	1.257	2.846	2.256
Pdensi_DN24952_c0_g1d226542	FC_3_1	MC_2_2	4574.98555955852	930.503387327711	2752.74447344312	2.29541097785683	0.368693031140062	6.22580516577442	4.79089141233177e-10	2.51162452470488e-08	35.380	61.991	35.278	129.668	119.667	109.230	127.148	107.860	145.391	104.585	107.645	112.825	27.319	65.755	45.081	35.360	15.058	12.631	15.510	17.993	19.539	29.856	27.893	15.189	6.064	7.754	7.307
Pdensi_DN24873_c0_g1d498465	FC_3_1	MC_2_2	49.5502776751323	403.289831272676	226.420054473904	-3.02172207092988	0.485354761529273	-6.22580081713618	4.79102431418116e-10	2.51162452470488e-08	1.907	1.156	4.503	1.244	1.600	1.064	1.400	4.314	0.392	2.229	3.281	0.944	0.641	1.012	2.139	6.465	6.356	13.063	8.654	4.721	2.254	3.487	5.027	1.322	1.688	3.172	5.118
Pdensi_DN10518_c0_g1d519236	FC_3_1	MC_2_2	34.6116628903827	372.435837302123	203.523750096253	-3.42407640440465	0.550020303177301	-6.22536365407749	4.80440314636738e-10	2.51647626089686e-08	1.748	2.205	3.051	0.584	1.002	1.098	0.755	2.499	1.230	1.788	1.596	4.703	2.007	1.457	5.648	5.174	7.121	11.464	5.512	4.192	0.695	1.274	5.552	5.088	5.729	3.203	3.428
Pdensi_DN40067_c1_g1	FC_3_1	MC_2_2	4525.15764349522	1013.43903454456	2769.29833901989	2.15843010889123	0.346768237059363	6.22441699734376	4.83349948872776e-10	2.52954521699534e-08	30.810	76.708	27.983	140.662	146.062	72.033	101.182	132.137	97.521	76.683	124.842	74.465	25.911	75.336	30.739	23.347	26.713	15.957	38.513	42.855	125.911	104.491	82.109	38.732	0.439	0.282	0.058
Pdensi_DN6256_c0_g1d450023	FC_3_1	MC_2_2	88.7563186532912	665.101355559111	376.928837106201	-2.90429720378063	0.466713850827078	-6.22286482099007	4.88157958667244e-10	2.55251814874327e-08	6.272	3.605	9.677	1.259	2.426	3.155	3.969	4.887	2.778	5.111	7.109	9.423	4.874	3.452	10.677	14.735	11.290	17.287	9.032	9.613	4.785	1.008	10.341	5.349	11.717	5.873	9.236
Pdensi_DN25266_c4_g1	FC_3_1	MC_2_2	41.6575982645428	401.3614856118	221.509541938171	-3.26536084794099	0.52485877296691	-6.22140853144671	4.92711372299172e-10	2.57412163091334e-08	2.092	1.908	2.371	0.639	1.022	1.529	1.488	2.873	1.337	1.414	2.453	3.880	2.722	2.198	4.432	6.505	8.422	10.809	9.809	3.731	1.310	1.362	8.114	3.808	11.580	4.750	5.094
Pdensi_DN19594_c9_g1	FC_3_1	MC_2_2	154.842896771091	1187.51494370133	671.178920236209	-2.9381787916195	0.472370355516864	-6.22007447610586	4.96918954917546e-10	2.59388293823983e-08	6.375	6.416	6.744	1.933	5.090	4.959	3.712	12.304	5.398	3.771	6.990	20.253	13.589	9.268	15.242	21.857	27.095	27.589	27.907	9.794	4.119	3.529	18.267	16.413	32.288	14.035	11.510
Pdensi_DN21471_c1_g1	FC_3_1	MC_2_2	116.830147123139	565.356609612749	341.093378367944	-2.27268387580364	0.365402537237972	-6.21967185280801	4.98195694655562e-10	2.59667482845529e-08	3.200	2.812	6.066	2.645	2.702	3.708	3.487	8.006	4.300	3.608	4.165	7.887	6.470	4.300	9.605	11.888	9.558	15.295	12.780	9.635	5.337	2.755	14.118	7.692	21.347	13.109	8.852
Pdensi_DN20155_c2_g1	FC_3_1	MC_2_2	295.159803790897	1996.45053281619	1145.80516830354	-2.75717609892973	0.443301738023209	-6.21963746685193	4.9830488260126e-10	2.59667482845529e-08	12.591	8.664	17.326	5.697	6.176	10.825	6.630	12.549	8.306	8.743	12.449	19.310	13.964	11.797	23.350	30.847	42.714	54.199	46.979	23.838	11.463	5.675	26.073	18.980	29.541	20.585	9.284
Pdensi_DN24573_c2_g1	FC_3_1	MC_2_2	437.782565944895	2608.61686027476	1523.19971310983	-2.57436402593552	0.413962780919387	-6.2188296740543	5.00876648324648e-10	2.60784931377289e-08	24.249	16.405	29.244	8.441	11.382	14.067	12.679	27.875	14.919	16.822	23.992	34.885	42.756	20.408	51.538	44.679	42.544	80.638	40.768	44.895	22.494	14.938	44.635	23.692	50.791	27.056	25.172
Pdensi_DN24665_c10_g1	FC_3_1	MC_2_2	469.054532975554	3924.67137626365	2196.8629546196	-3.06443677896051	0.492815691031393	-6.21822079679946	5.02823684742465e-10	2.61317529708631e-08	23.084	18.062	27.954	8.323	8.535	19.022	19.386	29.035	15.292	18.096	26.689	41.678	35.557	23.843	64.855	58.667	89.366	102.695	77.657	39.490	20.662	11.525	60.342	37.928	122.923	51.994	46.131
Pdensi_DN21092_c6_g3	FC_3_1	MC_2_2	127.258579723831	916.146478620357	521.702529172094	-2.84644466139496	0.457763033790275	-6.2181619119098	5.03012375061121e-10	2.61317529708631e-08	6.159	6.002	11.757	2.722	2.480	4.581	4.731	8.329	4.740	4.103	6.700	10.716	9.170	6.503	15.572	14.322	19.238	25.113	18.189	10.896	9.129	4.020	18.494	9.542	18.710	14.373	9.221
Pdensi_DN23562_c0_g1	FC_3_1	MC_2_2	244.202852277103	1085.92373957015	665.063295923624	-2.15101891033426	0.345928185108598	-6.21810827486919	5.03184309348652e-10	2.61317529708631e-08	10.604	6.744	10.537	5.510	7.402	6.196	7.021	10.581	5.050	6.616	5.913	13.614	8.900	7.852	16.508	18.137	21.517	30.074	21.365	12.670	6.795	4.555	21.519	14.209	20.644	9.288	11.306
Pdensi_DN12148_c1_g1	FC_3_1	MC_2_2	120.34533469649	1140.47862021599	630.411977456242	-3.24339836783465	0.521627903338702	-6.21783909003935	5.04048051668652e-10	2.61543504769326e-08	7.852	5.611	7.367	1.568	2.858	4.770	4.779	7.569	4.338	4.344	8.133	17.037	11.037	7.528	15.908	19.051	25.472	28.697	25.100	15.253	6.586	3.511	19.789	11.987	28.207	13.425	11.787
Pdensi_DN22943_c18_g1	FC_3_1	MC_2_2	52.4115480277823	350.026106862702	201.218827445242	-2.73584725954372	0.440022275041457	-6.21751991824949	5.05074063872318e-10	2.61853223887449e-08	1.842	1.883	2.489	1.255	1.207	1.613	1.646	1.302	0.887	2.053	0.313	4.086	2.476	2.290	4.680	5.552	7.183	9.676	8.785	2.873	2.854	0.754	7.552	4.489	14.271	5.295	2.403
Pdensi_DN16598_c2_g1	FC_3_1	MC_2_2	25.3974870149462	360.365087142181	192.881287078563	-3.82330386126852	0.615148518115851	-6.21525330659819	5.12419192608761e-10	2.65332201220626e-08	4.769	2.433	3.378	0.354	1.024	0.607	1.239	1.767	2.007	0.663	3.179	3.629	4.037	2.912	4.355	4.522	8.115	10.252	12.268	5.842	2.018	1.704	3.754	2.256	9.909	3.468	4.761
Pdensi_DN20512_c0_g1d291173	FC_3_1	MC_2_2	136.310543892608	582.581195634134	359.445869763371	-2.09468697292511	0.337027491068198	-6.21518133813377	5.12654111271723e-10	2.65332201220626e-08	8.957	6.590	13.838	4.835	2.738	3.143	3.916	2.161	3.884	1.463	3.768	2.893	1.374	4.034	3.332	11.755	12.937	13.024	5.140	7.653	6.923	11.299	1.512	1.035	3.408	3.963	2.137
Pdensi_DN25516_c2_g1	FC_3_1	MC_2_2	3618.65740321983	43676.4507407212	23647.5540719705	-3.59329247991442	0.578174486723777	-6.21489284363928	5.13596867362509e-10	2.65594868163794e-08	154.533	134.773	285.929	66.259	102.197	112.122	162.356	254.144	150.763	571.636	503.049	638.166	755.407	153.751	659.622	393.982	703.330	1655.939	1330.999	849.359	656.808	88.345	1211.999	1908.742	1820.226	368.110	302.281
Pdensi_DN21989_c7_g1	FC_3_1	MC_2_2	161.863116557925	1819.09710249302	990.480109525472	-3.48969018989768	0.561518398723248	-6.21473881858966	5.14100890342985e-10	2.65630401605583e-08	8.224	8.496	13.101	2.448	3.027	6.873	7.156	12.616	7.121	6.161	10.085	20.169	13.139	10.461	22.307	25.611	38.245	52.179	27.950	21.606	7.372	4.092	28.476	19.094	42.131	17.456	14.469
Pdensi_DN42476_c0_g1	FC_3_1	MC_2_2	54.4412771693354	366.802071869594	210.621674519465	-2.74833093704603	0.442238078628306	-6.21459587010362	5.14569098859041e-10	2.65647385630097e-08	2.231	1.460	3.447	1.164	1.653	1.411	1.398	3.536	1.384	1.018	3.502	4.490	2.992	1.713	6.183	5.656	7.358	10.477	6.522	3.877	2.886	1.906	4.780	2.398	6.235	2.730	4.503
Pdensi_DN2596_c0_g1d204023	FC_3_1	MC_2_2	0	82.6163186308446	41.3081593154223	-9.14452917651121	1.47158821782895	-6.21405435686502	5.16346529517178e-10	2.66339658306574e-08	1.279	0.594	0.733	0.000	0.000	0.000	0.811	0.192	0.000	0.216	0.231	0.431	0.610	0.211	0.407	1.309	1.769	2.230	1.212	0.635	0.262	0.278	4.461	1.102	2.442	2.462	0.221
Pdensi_GG_51209_c1_g1	FC_3_1	MC_2_2	20.5405217786078	211.526573831522	116.033547805065	-3.35887444231644	0.540780395753728	-6.21116162621781	5.25943423293084e-10	2.71060757033507e-08	1.500	0.844	2.415	0.494	0.590	0.532	0.858	2.106	1.082	1.032	2.097	2.453	1.739	1.577	2.808	2.895	4.235	6.341	3.535	2.882	1.397	1.150	3.230	1.179	2.923	2.411	1.526
Pdensi_DN41207_c0_g1d152809	FC_3_1	MC_2_2	0	90.1356791619938	45.0678395809969	-9.27045648171515	1.49343488791772	-6.2074728243699	5.38434159645662e-10	2.77030277029831e-08	0.532	0.289	0.534	0.000	0.000	0.000	1.176	0.000	0.317	0.000	0.335	0.313	0.295	0.307	0.886	1.192	2.282	2.270	0.884	0.924	0.000	0.000	1.620	0.000	1.176	0.299	1.613
Pdensi_DN15969_c3_g1	FC_3_1	MC_2_2	89.7489097141386	528.397849700754	309.073379707446	-2.5551490708544	0.411691762530709	-6.20646149232537	5.41908913867669e-10	2.78583183092831e-08	3.356	2.601	2.210	1.628	2.496	2.836	2.202	3.579	1.529	1.697	2.822	4.728	3.664	3.085	6.756	9.335	10.995	13.671	5.404	7.604	3.219	2.987	6.142	11.997	12.613	6.838	4.310
Pdensi_DN22707_c9_g1	FC_3_1	MC_2_2	264.141461313184	1801.43357602664	1032.78751866991	-2.76895216628434	0.44615783913811	-6.20621655249499	5.42753768971279e-10	2.78782640878758e-08	12.345	10.835	12.809	4.592	6.486	9.262	7.381	14.554	7.959	9.039	13.945	20.733	16.759	9.428	26.044	26.901	39.627	48.584	40.177	18.285	9.377	6.360	28.992	19.787	50.487	21.427	20.826
Pdensi_DN22219_c2_g1	FC_3_1	MC_2_2	1493.00943037933	215.572115511509	854.290772945419	2.78506944516008	0.448782510178975	6.20583329784708	5.44078284023724e-10	2.79227930777222e-08	8.277	23.086	17.225	52.675	38.209	27.132	37.426	24.566	22.452	25.860	15.490	16.253	10.819	30.116	17.160	8.159	3.873	2.567	1.103	0.658	1.522	0.223	0.151	0.045	0.041	0.000	0.071
Pdensi_DN43343_c0_g1d321495	FC_3_1	MC_2_2	0	170.837144704735	85.4185723523674	-10.1937128473971	1.64280494193185	-6.20506585243763	5.46740037907015e-10	2.80358183639697e-08	0.000	0.102	0.479	0.000	0.000	0.000	0.000	0.000	0.000	0.000	0.000	0.000	0.000	0.000	0.000	0.818	3.639	6.180	1.885	1.202	1.347	0.000	0.672	0.000	0.000	0.106	0.113
Pdensi_DN7281_c0_g1	FC_3_1	MC_2_2	58.5390176282329	457.508833388055	258.023925508144	-2.96363496221533	0.477844519423249	-6.20209051637213	5.5718013791296e-10	2.85471781658999e-08	2.843	2.221	3.225	1.537	1.202	1.806	1.567	3.675	3.226	2.537	3.484	5.753	3.407	1.909	5.627	6.998	8.188	14.086	6.033	5.499	3.584	1.511	6.611	2.335	8.019	4.848	2.999
Pdensi_DN16556_c1_g2	FC_3_1	MC_2_2	216.02036352365	1659.82561868997	937.922991106809	-2.94100216730617	0.474393600785646	-6.19949797475253	5.66435462798159e-10	2.89970288384282e-08	16.205	10.679	28.265	4.013	4.392	8.185	8.405	11.347	7.575	10.026	14.924	20.848	21.177	8.776	25.802	28.301	28.537	49.921	27.563	22.918	5.804	12.144	19.508	12.021	29.823	15.646	16.549
Pdensi_DN15747_c0_g4	FC_3_1	MC_2_2	1032.93298185841	240.736083384132	636.834532621273	2.09808546782296	0.338534857719864	6.19754633822411	5.7350157357995e-10	2.93341488025332e-08	7.254	13.099	10.112	32.002	32.404	17.383	20.409	28.762	44.750	35.708	31.385	32.629	13.308	18.594	8.011	7.226	3.879	4.892	1.790	13.015	9.856	8.535	0.977	3.237	2.361	9.526	10.782
Pdensi_DN21675_c6_g1	FC_3_1	MC_2_2	131.091058211217	857.183420662602	494.13723943691	-2.70764001049662	0.436909037914473	-6.197262531856	5.74536262341803e-10	2.93624600204013e-08	7.168	6.476	8.707	3.070	2.506	4.558	5.755	8.820	3.796	4.173	5.823	12.431	10.299	6.056	14.126	15.551	14.784	24.937	9.054	13.673	5.035	7.054	14.686	10.888	16.161	10.746	9.863
Pdensi_DN33545_c0_g1d506231	FC_3_1	MC_2_2	88.2333090760254	597.745610363829	342.989459719927	-2.75765526147029	0.445204199040084	-6.19413578626647	5.86056881440399e-10	2.99261731902716e-08	7.985	5.484	7.478	1.682	2.592	2.593	2.647	5.309	3.491	3.461	5.030	8.812	4.719	6.449	11.220	10.010	10.270	18.154	9.724	4.004	3.829	3.234	8.099	3.746	7.450	5.683	3.549
Pdensi_DN13468_c1_g1d272101	FC_3_1	MC_2_2	143.237748516585	991.374174200594	567.305961358589	-2.78975893248451	0.450457450811772	-6.19316858330808	5.89666006317198e-10	3.00852921166235e-08	7.650	5.757	8.222	2.533	3.227	5.241	4.169	7.267	4.829	4.868	5.748	12.670	8.786	7.227	16.896	16.420	21.524	25.681	18.687	11.002	5.365	4.411	13.444	9.972	22.514	10.174	7.988
Pdensi_DN21350_c1_g1	FC_3_1	MC_2_2	335.978408143272	2526.91619778167	1431.44730296247	-2.91042152647074	0.469964889011256	-6.19284885854745	5.90863824065696e-10	3.01095537488243e-08	17.509	11.584	19.650	5.365	7.595	12.825	11.107	19.689	10.999	9.732	15.496	31.110	23.661	17.826	41.162	39.085	56.839	65.754	51.577	25.417	12.502	8.915	41.806	30.020	78.387	27.629	24.196
Pdensi_DN22493_c0_g1d496321	FC_3_1	MC_2_2	110.120004379267	622.616648227264	366.368326303266	-2.49666326012735	0.403164709255953	-6.19266320391727	5.91560450306746e-10	3.01095537488243e-08	4.730	4.108	6.189	2.672	3.315	2.632	2.926	5.376	3.636	3.488	4.006	8.849	6.237	4.794	9.682	9.235	12.813	17.715	12.385	9.119	4.276	1.660	10.150	7.979	10.847	6.836	6.185
Pdensi_DN8645_c1_g1	FC_3_1	MC_2_2	79.1302942133235	776.101726073297	427.61601014331	-3.29275387304823	0.531728674025037	-6.19254524703926	5.92003472592999e-10	3.01095537488243e-08	2.601	2.484	4.823	1.683	1.208	3.171	2.162	5.149	1.406	2.756	5.064	9.815	3.642	5.280	9.588	12.066	17.653	19.929	16.070	6.644	3.048	2.065	10.523	8.525	20.293	8.008	7.850
Pdensi_DN24952_c9_g1	FC_3_1	MC_2_2	313.33824587506	2145.15672520267	1229.24748553887	-2.77452949946688	0.448045628536422	-6.19251550010678	5.92115247186855e-10	3.01095537488243e-08	17.615	15.643	18.404	6.119	7.604	10.476	12.368	17.407	7.951	10.029	18.064	22.676	19.432	11.442	32.030	32.067	38.031	67.114	32.300	28.540	17.871	7.811	41.249	22.496	33.837	26.340	20.815
Pdensi_DN38190_c2_g1	FC_3_1	MC_2_2	286.193425162509	2309.96812007735	1298.08077261993	-3.01213322000446	0.486675425261697	-6.1892034478313	6.04689974765509e-10	3.0697826081669e-08	17.761	15.371	28.638	4.994	7.593	9.529	12.837	21.227	12.358	18.612	20.579	32.862	28.702	14.914	46.613	35.728	35.061	77.260	42.162	37.162	19.856	7.317	44.608	19.284	56.228	29.740	34.331
Pdensi_DN11089_c1_g1	FC_3_1	MC_2_2	143.487594982863	1055.25732048803	599.372457735447	-2.87712750110782	0.464905124967987	-6.18863365144864	6.06879407262636e-10	3.07833651791964e-08	9.414	5.444	5.441	2.494	4.332	4.316	2.897	8.963	4.799	8.060	8.265	11.828	7.907	6.894	13.961	14.637	22.224	30.399	22.943	11.458	5.858	5.003	12.142	7.329	32.089	6.886	13.545
Pdensi_DN40765_c0_g1d152419	FC_3_1	MC_2_2	15.8914414611067	161.236074650769	88.5637580559379	-3.34010142883389	0.539852482774031	-6.18706319858119	6.12953959490641e-10	3.10153912607393e-08	0.636	1.379	0.638	0.537	0.258	0.461	0.940	0.445	0.000	2.506	1.071	3.746	2.119	0.979	2.592	2.848	3.415	4.137	1.172	1.965	0.305	0.000	2.327	1.706	5.019	1.667	1.795
Pdensi_DN26589_c0_g1d77842	FC_3_1	MC_2_2	0	328.111668206362	164.055834103181	-11.1369259663631	1.80003613665923	-6.18705688155382	6.129785133061e-10	3.10153912607393e-08	0.000	0.000	0.000	0.000	0.000	0.000	0.000	0.000	0.000	0.000	0.000	0.000	0.000	0.000	0.000	0.452	14.094	5.575	0.390	0.000	0.000	0.000	5.614	0.000	0.000	0.000	0.000
Pdensi_DN10232_c0_g1	FC_3_1	MC_2_2	23.1404498971426	198.866164204626	111.003307050884	-3.10043647518122	0.50118358141867	-6.18622913864219	6.16204203739559e-10	3.11527727559168e-08	0.764	0.000	1.917	0.481	0.930	0.412	0.000	1.603	0.912	3.158	1.920	3.138	1.262	0.000	3.798	3.766	4.903	4.175	1.272	2.204	1.099	0.578	1.389	0.767	3.918	3.439	0.000
Pdensi_DN19976_c2_g2	FC_3_1	MC_2_2	226.81880017781	1429.51914592763	828.168973052718	-2.65490088275833	0.429198923039233	-6.18571189312059	6.18228296675934e-10	3.12292292147866e-08	12.518	9.164	13.119	4.709	4.863	7.935	6.662	11.243	6.805	6.701	10.207	15.905	11.221	9.725	18.878	22.595	28.621	40.361	29.002	16.400	9.446	5.547	19.565	15.549	30.251	16.171	13.903
Pdensi_DN15504_c6_g2	FC_3_1	MC_2_2	23.745989711121	202.243822933966	112.994906322543	-3.08607154155985	0.49897381858476	-6.18483661189454	6.21668246348463e-10	3.13770207282296e-08	1.855	1.499	1.296	0.651	0.505	0.698	0.620	1.660	0.556	1.088	1.285	2.109	1.565	1.470	2.838	3.037	4.883	5.012	3.192	2.848	1.115	0.766	3.513	1.817	5.741	2.464	1.707
Pdensi_DN46720_c0_g1d39832	FC_3_1	MC_2_2	194.318476860282	1512.93661575587	853.627546308077	-2.95995842605954	0.478645320972133	-6.18403292869935	6.24843249577617e-10	3.15112065557651e-08	6.613	11.830	9.992	3.753	3.994	7.202	7.141	13.697	10.829	5.859	9.787	18.568	13.727	11.574	20.308	21.451	32.585	42.459	22.109	18.099	8.956	3.643	22.994	16.635	16.563	15.896	8.892
Pdensi_DN5648_c0_g1d100556	FC_3_1	MC_2_2	15.0614456591414	174.392339331829	94.7268924954852	-3.52829128113094	0.570696564875019	-6.18242950507968	6.31225019253203e-10	3.18067563169692e-08	1.241	0.766	0.978	0.447	0.367	0.384	0.638	1.105	0.476	0.735	1.218	1.629	1.269	0.841	1.754	2.457	3.310	5.345	3.431	1.653	1.622	0.383	2.585	2.838	5.105	2.118	1.524
Pdensi_DN22882_c0_g1d223204	FC_3_1	MC_2_2	68.8780881376158	385.402760287108	227.140424212362	-2.48065038046093	0.401265070313395	-6.18207405524607	6.3264832903098e-10	3.18521730080854e-08	3.322	1.352	2.920	1.896	1.641	1.855	2.099	2.399	1.580	2.284	3.192	4.995	2.837	2.160	5.201	6.244	7.741	10.752	6.652	4.512	3.478	2.186	5.101	2.236	7.471	5.180	3.688
Pdensi_DN2650_c0_g1d165697	FC_3_1	MC_2_2	64.7639553106307	427.770018984894	246.266987147762	-2.72430888241897	0.440733621870001	-6.18130486814219	6.35739073746844e-10	3.19813965532615e-08	3.439	3.386	4.260	2.387	1.045	1.626	1.517	2.448	1.757	2.324	3.408	4.336	4.299	1.878	5.800	9.416	11.047	7.325	7.089	4.149	1.413	2.240	6.582	1.482	17.396	6.581	5.816
Pdensi_DN19833_c2_g1	FC_3_1	MC_2_2	14.1321112570618	161218.867770808	80616.4999410323	-13.4775043939561	2.18175060052271	-6.17738085678865	6.51737233015002e-10	3.27322285562209e-08	0.147	0.297	0.200	0.196	0.060	0.789	0.313	8.212	5.737	8.161	0.530	0.072	1.205	1.157	0.118	0.223	5774.585	4099.383	12634.198	10954.575	15227.947	153.633	0.744	0.633	1.864	1.121	1.086
Pdensi_DN23190_c7_g1	FC_3_1	MC_2_2	82.1249358882048	508.326747022062	295.225841455134	-2.62756149931939	0.425412725132029	-6.17649953584232	6.55384022439215e-10	3.28883128563021e-08	3.923	2.147	4.064	1.467	2.101	2.784	3.023	4.047	2.393	1.902	2.661	6.094	5.810	3.669	6.727	9.066	11.114	12.550	14.253	5.895	2.499	2.150	8.585	6.613	10.886	4.657	4.455
Pdensi_DN10213_c0_g1d518881	FC_3_1	MC_2_2	22.4861768100644	377.819113794487	200.152645302276	-4.06778054021848	0.658763221022681	-6.17487499363361	6.62158403665745e-10	3.32009596960455e-08	0.636	1.149	1.583	0.268	0.774	0.691	1.174	1.113	1.514	1.003	2.555	3.496	2.826	3.182	4.540	4.367	11.380	8.125	8.674	4.063	2.438	0.967	3.879	2.132	5.333	5.476	3.076
Pdensi_DN24492_c3_g2	FC_3_1	MC_2_2	0	79.5627679867497	39.7813839933749	-9.0903510186599	1.47259480432159	-6.17301581669489	6.69995064117381e-10	3.35151148732699e-08	1.076	0.289	1.109	0.000	0.000	0.000	0.350	0.997	0.187	0.186	0.199	0.548	1.320	0.320	0.608	1.456	1.382	2.292	1.444	1.245	0.700	0.662	1.403	0.000	1.502	0.800	1.526
Pdensi_DN26683_c0_g1d229366	FC_3_1	MC_2_2	33.7557111353442	321.027881462174	177.391796298759	-3.24621798597397	0.525873831834363	-6.1729977600339	6.70071617072635e-10	3.35151148732699e-08	1.364	2.074	3.113	0.449	1.152	1.020	1.180	3.068	1.547	1.674	1.225	3.132	1.839	1.558	4.704	5.620	7.019	7.987	7.310	2.795	1.058	1.193	5.554	3.269	1.347	3.008	3.745
Pdensi_DN4996_c0_g1	FC_3_1	MC_2_2	41.7542343558619	617.100055872705	329.427145114284	-3.88359294173368	0.629149999834252	-6.17276157157562	6.71073746983367e-10	3.35377486606651e-08	1.388	0.301	2.785	0.351	1.689	1.201	0.613	2.622	0.993	0.328	1.398	2.611	1.537	0.961	0.616	10.191	12.490	16.907	11.064	5.459	5.191	1.264	5.065	1.116	2.043	1.247	0.673
Pdensi_DN24003_c4_g4	FC_3_1	MC_2_2	27.2617704451012	271.206181776196	149.233976110648	-3.31028747062388	0.536523115113093	-6.16988788996745	6.8338429892985e-10	3.41250354378055e-08	1.845	2.950	3.876	0.446	0.700	0.958	1.636	4.246	1.045	2.284	2.058	3.703	4.319	2.398	4.893	4.566	5.175	7.674	5.793	5.210	3.208	2.678	4.724	3.183	3.167	5.332	4.885
[truncated: 4,575 more rows]
