# Supplementary material for: Transcriptional Regulation of Pine Male and Female Cone Initiation and Development: Key Players Identified Through Comparative Transcriptomics
Source: Front Genet. 2022 Mar 18;13:815093. doi: 10.3389/fgene.2022.815093 (PMC8971679; doi:10.3389/fgene.2022.815093)
Supplement: Supplementary file 2 [file DataSheet3.ZIP › SUP_DEG/salmon.gene.counts.matrix.FC_3_1_vs_MC_2_3.DESeq2.DE_results.P0.001_C2.DE.subset]

sampleA	sampleB	baseMeanA	baseMeanB	baseMean	log2FoldChange	lfcSE	stat	pvalue	padj	Bud_Rep1	Bud_Rep2	Bud_Rep3	FC_3_1_Rep1	FC_3_1_Rep2	FC_3_1_Rep3	FC_3_2_Rep1	FC_3_2_Rep2	FC_3_2_Rep3	FC_3_3_Rep1	FC_3_3_Rep2	FC_3_3_Rep3	FC_3_Rep1	FC_3_Rep2	FC_3_Rep3	MC_2_2_Rep1	MC_2_2_Rep2	MC_2_2_Rep3	MC_2_3_Rep1	MC_2_3_Rep2	MC_2_3_Rep3	MC_2_4_Rep1	MC_2_4_Rep2	MC_2_4_Rep3	Needles_Rep1	Needles_Rep2	Needles_Rep3
Pdensi_DN19141_c1_g3	FC_3_1	MC_2_3	5.59263342254996	578290.275371957	289147.93400269	-16.6484014857932	0.669831077703349	-24.8546268454363	2.304554272187e-136	1.34984657384809e-131	0.091	0.122	0.113	0.114	0.027	0.317	0.099	8.558	7.771	8.737	0.029	0.081	0.328	0.913	0.102	0.165	3514.896	3927.191	13809.758	10446.447	15475.728	91.220	0.140	0.509	0.991	0.637	0.654
Pdensi_GG_122071_c0_g1	FC_3_1	MC_2_3	2.68407667953659	331210.560077163	165606.622076921	-16.901445309165	0.753780169272069	-22.4222472255895	2.38819001800041e-111	6.9941726962169e-107	0.000	0.000	0.195	0.062	0.000	0.159	0.269	5.656	2.122	4.297	0.000	0.058	0.272	0.563	0.275	0.177	3033.601	3751.144	9932.523	3829.052	9072.871	174.882	0.420	0.396	1.003	0.384	0.294
Pdensi_DN21015_c2_g2	FC_3_1	MC_2_3	19.7184944266426	9147.61654441504	4583.66751942084	-8.85526517817359	0.398359603380061	-22.2293252203213	1.78801839878879e-109	3.49098672240853e-105	0.757	0.534	0.730	0.487	0.466	0.671	0.329	0.647	1.311	0.760	0.518	1.074	0.407	0.595	0.971	0.704	29.096	29.676	140.764	257.680	226.553	156.814	2.066	1.314	0.103	0.412	0.673
Pdensi_DN19214_c1_g2	FC_3_1	MC_2_3	4.89645728431443	108578.135183232	54291.515820258	-14.42952301234	0.65767756122677	-21.9401175637261	1.07623152130418e-106	1.57595272243374e-102	0.124	0.146	0.553	0.108	0.059	0.225	0.175	1.128	1.009	2.164	0.109	0.176	0.233	0.496	0.278	0.236	317.221	290.811	1567.932	1627.279	4293.300	6.863	0.410	0.529	0.309	0.222	0.252
Pdensi_DN19833_c2_g1	FC_3_1	MC_2_3	13.0752856945898	565332.402711338	282672.738998516	-15.3956849528783	0.768014978643271	-20.0460738149604	2.18417391340076e-89	2.55867237259245e-85	0.147	0.297	0.200	0.196	0.060	0.789	0.313	8.212	5.737	8.161	0.530	0.072	1.205	1.157	0.118	0.223	5774.585	4099.383	12634.198	10954.575	15227.947	153.633	0.744	0.633	1.864	1.121	1.086
Pdensi_DN19678_c1_g1	FC_3_1	MC_2_3	4.95397682969325	2459.06036856325	1232.00717269647	-8.95438146959991	0.509215305494961	-17.5846667862746	3.22873866489423e-69	3.15194849698082e-65	0.000	0.615	0.682	0.144	0.138	0.124	0.126	0.119	0.134	0.000	0.288	0.134	0.253	0.000	0.127	0.102	1.354	1.116	50.324	38.657	80.354	0.173	0.000	0.458	0.000	0.000	0.000
Pdensi_GG_82441_c0_g1	FC_3_1	MC_2_3	24.6943362212698	10907.5243812673	5466.10935874428	-8.78822207747738	0.521196420804773	-16.8616316741155	8.61767813003635e-64	7.2109037301517e-60	0.804	0.497	1.953	1.020	0.279	0.753	0.000	0.361	0.272	0.271	0.000	0.271	0.128	0.133	0.385	3.092	9.952	2.960	226.419	182.806	341.259	4.027	0.000	0.231	0.000	0.000	0.415
Pdensi_DN7989_c1_g1	FC_3_1	MC_2_3	0	448052.241876056	224026.120938028	-21.6418512463714	1.31634814946279	-16.4408262777621	9.75794036402932e-61	7.14439801177861e-57	0.000	0.000	0.000	0.000	0.000	0.000	0.000	2.031	3.697	9.144	0.000	0.000	0.000	0.446	0.000	0.000	0.000	0.000	5259.310	8297.513	17283.907	1076.154	0.000	0.000	0.567	0.000	0.000
Pdensi_DN17458_c0_g1d12111	FC_3_1	MC_2_3	28.465982573306	45117.8094860476	22573.1377343105	-10.629999616449	0.656017061457778	-16.2038462731859	4.73693587604477e-59	3.08285050075078e-55	0.341	0.203	0.132	0.592	1.201	0.587	0.412	1.059	1.522	1.390	0.644	0.650	0.294	1.107	0.170	0.206	20.904	15.022	446.250	620.361	2050.290	16.769	0.905	0.192	0.412	3.840	0.816
Pdensi_GG_99062_c0_g1	FC_3_1	MC_2_3	331.059683455154	23033.8012086633	11682.4304460592	-6.12064924895842	0.383868823496675	-15.9446375280108	3.1043611846464e-57	1.81831747668293e-53	3.965	6.347	18.414	10.798	9.551	7.323	10.275	7.472	11.150	6.966	7.582	7.300	4.409	7.651	2.614	16.485	71.901	110.084	338.356	468.190	776.137	121.333	20.953	8.251	0.178	0.392	0.350
Pdensi_GG_58204_c0_g1	FC_3_1	MC_2_3	1.23420485768671	78021.3732113328	39011.3037080952	-15.944438333233	1.01538444534391	-15.7028585639133	1.44577757052823e-55	7.69850269441366e-52	0.000	0.000	0.018	0.046	0.000	0.059	0.040	1.599	0.321	1.714	0.000	0.022	0.061	0.105	0.041	0.067	556.302	645.734	2141.793	379.646	2885.006	0.165	0.000	0.150	0.114	0.082	0.088
Pdensi_GG_121678_c0_g1	FC_3_1	MC_2_3	1000.52633943105	62.047007264881	531.286673347967	4.01186294696016	0.256124776394239	15.6637050247139	2.67829364754876e-55	1.30729744848228e-51	18.635	25.823	21.104	28.056	28.756	26.484	24.452	28.648	36.331	18.477	26.279	21.587	12.354	24.299	16.149	18.913	4.093	2.150	1.265	1.572	1.393	0.131	0.084	0.000	0.213	0.678	0.887
Pdensi_DN10712_c0_g1d334911	FC_3_1	MC_2_3	0.731428535489949	64252.0628344057	32126.3971314706	-16.4037162890672	1.05716245516002	-15.5167412624242	2.67284475735138e-54	1.2042810459411e-50	0.012	0.038	0.000	0.000	0.043	0.025	0.039	0.751	0.457	1.442	0.000	0.042	0.066	0.191	0.000	0.032	2.462	4.733	885.228	749.043	2807.903	43.882	0.073	0.194	0.111	0.000	0.014
Pdensi_DN3015_c0_g1d1085	FC_3_1	MC_2_3	559.352412975156	28243.1995552351	14401.2759841051	-5.65792395335383	0.366478865681507	-15.4386091073282	9.00206728673464e-54	3.76627205132791e-50	7.226	9.089	17.353	13.187	17.706	15.610	14.181	12.602	17.880	16.120	12.722	17.515	12.286	13.854	14.341	11.857	185.669	265.467	537.116	449.845	958.071	7.050	3.933	0.056	13.216	12.000	14.438
Pdensi_DN19354_c0_g1d60862	FC_3_1	MC_2_3	1692.15615644486	19.2008609649913	855.678508704924	6.46155997479652	0.419853227835739	15.3900447737525	1.90900142803324e-53	7.45439604294605e-50	3.881	48.003	9.693	39.073	57.303	44.526	41.792	31.119	28.060	19.625	22.377	9.258	19.511	63.497	47.020	6.336	6.549	1.959	0.526	0.232	0.555	0.141	4.031	2.927	0.037	0.026	0.085
Pdensi_DN14562_c0_g1d393923	FC_3_1	MC_2_3	1393.8602050635	50.3744492659818	722.117327164739	4.78795750748358	0.313132863344632	15.290498277129	8.84706542416031e-53	3.23874476930839e-49	28.775	33.728	31.017	46.037	35.705	34.507	28.494	32.183	38.957	19.028	31.855	28.845	17.384	25.992	19.228	41.355	10.018	5.028	1.383	1.128	0.920	0.547	0.000	0.000	34.252	26.759	35.235
Pdensi_DN12089_c0_g1	FC_3_1	MC_2_3	1.74115332969987	78704.625679342	39353.1834163358	-15.4662494864651	1.0180110661155	-15.1926143057372	3.95813455064063e-52	1.36376361785102e-48	0.000	0.000	0.017	0.065	0.021	0.056	0.075	1.024	0.162	1.800	0.000	0.047	0.019	0.060	0.020	0.000	977.591	1307.170	1760.284	234.191	3471.313	47.498	0.043	0.000	0.081	0.136	0.042
Pdensi_DN17926_c2_g2	FC_3_1	MC_2_3	0.780603781235949	19191.728684679	9596.25464423014	-14.6445478616567	0.965824495166255	-15.1627422321028	6.24082880502011e-52	2.03080036442468e-48	0.000	0.000	0.105	0.066	0.000	0.000	0.000	0.086	0.175	0.487	0.000	0.000	0.029	0.000	0.000	0.000	24.968	37.184	254.813	543.612	513.227	463.792	0.000	0.112	0.164	0.000	0.000
Pdensi_DN38524_c0_g1d241568	FC_3_1	MC_2_3	22.8552345832683	1983.18122434931	1003.01822946629	-6.43624425500301	0.427622021009524	-15.0512460509129	3.38792357601467e-51	1.04442551377846e-47	0.000	0.235	0.076	0.439	0.662	0.773	0.736	0.938	2.781	0.916	1.850	1.648	0.902	0.803	0.457	0.326	0.719	1.441	41.952	31.448	63.159	60.240	10.728	40.644	1.181	0.883	0.502
Pdensi_GG_29171_c2_g1	FC_3_1	MC_2_3	1508.74124307454	127.402238607715	818.071740841126	3.56690762290503	0.239393480508546	14.8997692640911	3.30719599788891e-50	9.68561955921736e-47	3.897	9.849	6.532	40.075	46.470	39.123	35.176	34.614	42.982	22.107	31.077	28.929	10.521	24.636	19.168	4.273	4.771	6.692	2.588	2.743	3.409	1.505	2.038	1.911	0.011	0.008	0.000
Pdensi_GG_106603_c0_g1	FC_3_1	MC_2_3	3124.71485449366	224.672297432954	1674.69357596331	3.79775202146426	0.255639150428318	14.8559092576439	6.36977904831163e-50	1.77665270569884e-46	94.013	133.687	236.856	91.599	99.938	69.590	85.551	81.629	204.191	41.714	75.176	73.652	81.497	81.462	102.252	165.050	47.611	55.608	5.610	4.159	5.687	0.517	0.000	0.100	0.000	0.138	0.000
Pdensi_DN8385_c0_g1d384512	FC_3_1	MC_2_3	1008.13944749408	45.3815953471554	526.76052142062	4.47326868380353	0.302600744522008	14.7827418298972	1.89300394301307e-49	5.03995090700475e-46	5.926	15.600	15.570	30.858	30.524	22.830	30.787	32.022	31.482	23.467	33.718	23.037	6.181	16.853	11.451	16.110	3.811	3.069	0.977	1.181	0.952	6.293	0.277	0.307	0.137	0.296	0.150
Pdensi_DN23166_c0_g1d547330	FC_3_1	MC_2_3	18978.1644648853	1040.99229900729	10009.5783819463	4.1882770312519	0.284769254056817	14.7076166811753	5.76005959816312e-49	1.46688682975308e-45	680.464	997.143	616.616	538.383	498.938	540.009	275.948	250.815	442.265	238.390	215.680	339.771	440.168	1237.658	433.053	780.993	301.942	143.140	27.910	16.264	27.455	1.572	3.255	2.486	11.996	21.955	24.531
Pdensi_GG_14711_c2_g1	FC_3_1	MC_2_3	0.260201260411983	161096.354187153	80548.3071942065	-19.2043168085326	1.31877941048713	-14.5621903525464	4.88666149739977e-48	1.19261009952999e-44	0.043	0.031	0.014	0.018	0.000	0.000	0.015	1.456	1.075	3.577	0.018	0.000	0.047	0.358	0.048	0.000	5.971	14.905	2944.966	1790.696	6397.227	1.508	0.209	0.260	0.266	0.064	0.051
Pdensi_GG_113712_c3_g1	FC_3_1	MC_2_3	0.780603781235949	26331.5617639943	13166.1711838878	-15.0955306005225	1.0435706102239	-14.4652699612571	2.00815538046687e-47	4.70494740400343e-44	0.000	0.018	0.049	0.061	0.010	0.009	0.009	0.085	0.324	0.487	0.000	0.010	0.018	0.066	0.000	0.037	118.761	79.365	337.208	420.435	1057.703	6.760	0.030	0.067	0.038	0.239	0.059
Pdensi_DN19551_c0_g4	FC_3_1	MC_2_3	3327.51316299578	263.042825423499	1795.27799420964	3.66054029175019	0.256615445075135	14.2646920206943	3.63191776871148e-46	8.18201228718221e-43	14.096	99.539	37.068	96.952	85.053	94.559	122.226	80.654	58.240	97.017	107.669	49.816	24.140	115.502	71.693	28.293	25.591	15.719	7.410	4.830	5.817	4.935	10.320	0.292	10.869	6.701	4.000
Pdensi_GG_41038_c0_g1	FC_3_1	MC_2_3	2.14140701058822	255707.932942104	127855.037174557	-16.8481647410104	1.18602001092109	-14.2056327767401	8.45355962210483e-46	1.83389017683536e-42	0.000	0.000	0.000	0.000	0.000	0.169	0.057	6.072	1.221	3.475	0.066	0.062	0.174	0.180	0.117	0.329	2871.985	2332.607	8866.490	1423.781	7397.522	135.034	0.192	0.211	0.638	0.467	0.313
Pdensi_GG_122052_c0_g1	FC_3_1	MC_2_3	45.6010948103079	30985.3661250232	15515.4836099167	-9.40827058674928	0.666298840283915	-14.1201965513558	2.85194778103425e-45	5.96596919208998e-42	0.565	0.501	0.496	1.382	1.052	1.357	0.813	1.090	1.213	1.594	0.780	0.875	0.301	0.547	0.513	0.856	5.722	9.803	858.717	159.858	1127.990	0.795	1.198	2.631	0.763	0.402	0.455
Pdensi_DN16982_c0_g1d279982	FC_3_1	MC_2_3	2062.43375654076	306.554352619483	1184.49405458012	2.75029758472551	0.195759197028791	14.0493914281893	7.76988519171448e-45	1.56932925977342e-41	60.119	51.995	38.912	54.306	57.255	59.758	44.415	29.176	21.618	19.150	24.597	16.388	47.263	58.061	51.064	26.552	13.190	11.894	6.737	7.199	7.072	14.375	17.939	33.870	3.125	4.435	1.902
Pdensi_GG_16380_c0_g1	FC_3_1	MC_2_3	1.5120323167259	3601.83636974383	1801.67420103028	-11.2343276225747	0.80203730571541	-14.0072382450512	1.40773706426628e-44	2.67290940342241e-41	0.000	0.000	0.113	0.071	0.034	0.015	0.000	0.059	0.100	0.083	0.108	0.186	0.000	0.000	0.016	0.000	62.684	50.952	52.249	134.054	58.258	1.193	0.000	0.000	0.000	0.000	0.051
Pdensi_DN11521_c0_g1d336257	FC_3_1	MC_2_3	2.03243483754986	2369.1604430637	1185.59643895062	-10.2098400320281	0.728915538588021	-14.0068903618183	1.41464824246828e-44	2.67290940342241e-41	0.076	0.041	0.000	0.111	0.045	0.014	0.069	0.039	0.029	0.029	0.016	0.000	0.112	0.058	0.057	0.023	3.317	5.683	41.733	36.210	85.338	24.117	17.085	14.187	0.000	0.071	0.045
Pdensi_DN30421_c0_g1d370998	FC_3_1	MC_2_3	80.4496631028846	5987.60263990641	3034.02615150465	-6.21787138414746	0.444421886378147	-13.990920732596	1.77104126769239e-44	3.24172500539207e-41	2.521	2.919	0.270	2.622	1.742	2.332	1.598	1.129	0.425	1.164	1.024	0.725	3.087	3.519	1.209	2.651	3.999	8.985	74.970	190.601	142.710	11.599	13.475	71.079	0.272	0.506	0.000
Pdensi_GG_15142_c1_g1	FC_3_1	MC_2_3	0	62461.8071452314	31230.9035726157	-18.7992318351051	1.36145852684215	-13.8081560800161	2.27582654057397e-43	4.03945418063754e-40	0.000	0.000	0.000	0.000	0.000	0.000	0.000	0.304	0.609	1.331	0.000	0.000	0.040	0.150	0.000	0.000	1.900	2.268	508.376	1385.840	2396.987	6.138	0.000	0.132	0.050	0.000	0.039
Pdensi_DN19879_c0_g1d360847	FC_3_1	MC_2_3	1.74996642901348	800.275540226694	401.012753327854	-8.84700737671757	0.643669144737008	-13.7446504140451	5.48372913375302e-43	9.44701372209751e-40	0.022	0.012	0.011	0.068	0.052	0.035	0.059	0.086	0.038	0.064	0.124	0.016	0.012	0.045	0.000	0.019	6.049	2.583	21.169	17.512	16.118	20.811	3.016	0.822	0.000	0.012	0.000
Pdensi_DN15209_c0_g1d395528	FC_3_1	MC_2_3	3067.71077992765	706.992530240537	1887.35165508409	2.11721571905689	0.156501521202372	13.528403448035	1.06307414427428e-41	1.7790697672165e-38	64.639	74.829	49.091	86.139	88.274	81.003	90.548	69.566	75.618	67.627	66.502	51.880	52.129	76.912	56.021	28.257	21.191	30.388	17.329	15.276	15.867	20.526	47.797	48.084	5.356	14.222	8.745
Pdensi_DN51340_c0_g1d253251	FC_3_1	MC_2_3	0	23712.3383596183	11856.1691798092	-17.4019014175371	1.30395265917279	-13.3455009237656	1.2582194185012e-40	2.04715794444086e-37	0.000	0.000	0.000	0.000	0.000	0.000	0.000	0.000	0.889	0.000	0.000	0.000	0.000	0.000	0.000	0.000	70.422	86.894	340.909	873.235	396.493	36.428	0.218	0.000	0.000	0.000	0.000
Pdensi_GG_81284_c2_g1	FC_3_1	MC_2_3	0.498135372699563	25807.4556157364	12903.9768755546	-15.6664925157764	1.17849243469419	-13.2936725383746	2.51904208123699e-40	3.98777977903498e-37	0.000	0.012	0.021	0.013	0.000	0.011	0.000	0.111	0.437	0.449	0.000	0.000	0.024	0.000	0.000	0.010	60.078	78.677	233.790	719.927	811.921	162.554	0.013	0.044	0.033	0.012	0.000
Pdensi_DN18836_c1_g1	FC_3_1	MC_2_3	0.71380233686274	11953.2582374835	5976.98601991019	-13.985371935745	1.05464903678326	-13.2606881037897	3.91288857500077e-40	6.0313058553558e-37	0.000	0.000	0.045	0.000	0.000	0.049	0.000	0.142	0.214	0.053	0.000	0.000	0.000	0.000	0.000	0.000	119.813	86.011	325.512	375.093	112.529	80.947	0.000	0.000	0.000	0.000	0.000
Pdensi_DN12935_c0_g1d390848	FC_3_1	MC_2_3	850.309737311315	19.6765894542309	434.993163382773	5.43465481727536	0.410470372862608	13.2400659744922	5.15035659902075e-40	7.73517530960108e-37	13.127	70.722	25.413	20.922	30.298	19.779	29.277	24.126	21.418	19.508	23.520	18.911	15.415	24.912	15.422	3.242	4.975	1.358	0.465	0.329	0.582	0.053	0.000	0.000	41.751	59.604	89.771
Pdensi_GG_20438_c0_g1	FC_3_1	MC_2_3	0.493494423202369	9951.84068646051	4976.16709044185	-14.2928701142057	1.08476524000832	-13.1760030530626	1.2061366144981e-39	1.76617599802494e-36	0.000	0.000	0.000	0.000	0.031	0.000	0.000	0.027	0.061	0.153	0.000	0.000	0.000	0.000	0.000	0.000	0.000	0.197	173.017	280.147	226.537	1.811	0.129	0.053	0.000	0.000	0.000
Pdensi_DN17158_c0_g2	FC_3_1	MC_2_3	1.25647200581111	22318.6426999145	11159.9495859601	-14.1269951265105	1.07270423034	-13.1695156287702	1.31438203301418e-39	1.8777389956034e-36	0.000	0.000	0.236	0.056	0.000	0.032	0.000	0.585	0.017	0.589	0.000	0.018	0.016	0.051	0.067	0.000	256.060	241.523	576.031	83.950	888.212	43.701	0.000	0.060	0.069	0.000	0.036
Pdensi_DN14864_c0_g1d108554	FC_3_1	MC_2_3	18898.2441769842	325.789625720952	9612.01690135256	5.85765984218053	0.445546649045878	13.1471302830456	1.767564042078e-39	2.46503639611035e-36	56.550	549.531	237.086	587.646	586.429	406.291	616.227	446.902	394.060	426.984	602.163	309.478	159.932	539.662	299.489	247.910	86.584	19.959	12.201	5.449	4.693	73.831	11.262	3.349	1.034	0.478	0.430
Pdensi_DN22219_c2_g2	FC_3_1	MC_2_3	1039.51438650935	8.66041241571312	524.08739946253	6.90113329056482	0.527897835367824	13.0728577164108	4.70636817419892e-39	6.41083960621752e-36	20.077	21.869	15.133	34.035	29.096	23.694	30.242	19.838	23.110	13.615	19.622	15.984	16.408	22.826	17.421	9.456	1.772	1.275	0.312	0.056	0.223	0.000	0.000	0.000	0.000	0.000	0.000
Pdensi_DN16191_c0_g1d346738	FC_3_1	MC_2_3	8.90978814608449	28755.9790823115	14382.4444352288	-11.6504463588852	0.895912311323164	-13.0040029717626	1.1610325797104e-38	1.54557184753131e-35	0.102	0.016	0.014	0.055	0.157	0.530	0.063	0.377	0.374	0.918	0.092	0.069	0.065	0.468	0.049	0.000	0.081	0.037	284.826	403.432	1297.940	106.070	0.107	9.928	0.932	1.324	2.165
Pdensi_GG_140729_c0_g1	FC_3_1	MC_2_3	1501.61124055528	2.16367323996618	751.887456897622	9.42800010577266	0.727023174230858	12.9679499085388	1.85937109915759e-38	2.37753134745593e-35	53.959	65.040	54.797	49.535	37.434	38.166	35.025	26.999	36.329	10.466	28.211	14.326	33.601	38.636	37.126	49.396	1.189	0.320	0.078	0.013	0.065	0.000	0.000	0.000	0.000	0.000	0.000
Pdensi_DN16524_c0_g1d279098	FC_3_1	MC_2_3	2.74159622491541	2128.92261272944	1065.83210447718	-9.60462411742436	0.740661570339105	-12.9676285392085	1.86718184117209e-38	2.37753134745593e-35	0.000	0.019	0.041	0.081	0.085	0.050	0.119	0.307	0.330	0.278	0.406	0.427	0.013	0.081	0.007	0.005	18.323	28.954	29.129	27.159	90.829	14.057	0.585	0.119	0.009	0.007	0.007
Pdensi_DN24952_c0_g1d226542	FC_3_1	MC_2_3	4302.59093890687	774.114841810706	2538.35289035879	2.47480747570746	0.191216127636334	12.9424620522291	2.59187965901771e-38	3.23008866526902e-35	35.380	61.991	35.278	129.668	119.667	109.230	127.148	107.860	145.391	104.585	107.645	112.825	27.319	65.755	45.081	35.360	15.058	12.631	15.510	17.993	19.539	29.856	27.893	15.189	6.064	7.754	7.307
Pdensi_DN10586_c0_g1d209930	FC_3_1	MC_2_3	0.23793411228758	24217.9126696009	12109.0753018566	-16.4705426609903	1.27799794586856	-12.8877692755573	5.27475567922275e-38	6.43663050831488e-35	0.000	0.000	0.000	0.000	0.000	0.011	0.000	0.189	0.410	0.460	0.000	0.000	0.022	0.023	0.000	0.018	51.605	53.664	293.713	687.262	674.465	165.680	0.000	0.041	0.047	0.000	0.024
Pdensi_DN16222_c0_g1d347070	FC_3_1	MC_2_3	918.234541256213	68.3253702117315	493.279955733972	3.74966109451048	0.294539666954586	12.7305810225168	3.99852519582847e-37	4.77970645500533e-34	8.306	10.175	8.063	28.288	27.687	20.740	21.688	19.797	26.554	13.511	20.652	18.613	6.663	13.228	7.810	6.250	2.459	1.634	1.371	1.475	1.877	0.170	0.252	0.454	0.569	0.683	0.846
Pdensi_DN32377_c0_g1d199453	FC_3_1	MC_2_3	1982.45320327917	52.2571741725538	1017.35518872586	5.2449348397916	0.418953336128514	12.5191384994311	5.86684681858893e-36	6.87277637410419e-33	32.992	29.848	19.296	55.954	77.650	32.903	63.225	42.165	24.159	23.806	29.915	18.406	19.503	40.735	18.530	12.009	2.852	1.871	1.384	0.964	1.216	0.316	0.382	0.000	0.000	0.000	0.000
Pdensi_DN14124_c1_g2	FC_3_1	MC_2_3	0	5281.41235868276	2640.70617934138	-15.2352472393259	1.22165416483186	-12.4709984854205	1.07470895092039e-35	1.23429269376981e-32	0.000	0.000	0.000	0.000	0.000	0.000	0.000	0.098	0.074	0.073	0.000	0.000	0.000	0.000	0.000	0.000	20.229	32.039	101.614	113.510	147.145	60.541	0.000	0.000	0.049	0.000	0.000
Pdensi_GG_112185_c0_g1	FC_3_1	MC_2_3	2.53474236006584	909.490494276916	456.012618318491	-8.50615616548856	0.688405636249611	-12.3563139486038	4.50337332783075e-35	5.0726170371352e-32	0.031	0.066	0.000	0.116	0.111	0.000	0.134	0.096	0.108	0.036	0.116	0.000	0.034	0.000	0.000	0.000	0.000	0.077	16.930	17.752	27.779	0.046	0.000	0.000	0.000	0.000	0.000
Pdensi_DN20927_c0_g1d494789	FC_3_1	MC_2_3	549.022587566729	8.80977883460588	278.916183200667	5.96988700247177	0.483858325375456	12.3380888358992	5.64806594389592e-35	6.24196540626067e-32	9.415	10.749	12.596	14.283	15.441	15.909	14.456	14.140	19.276	10.280	13.802	10.425	8.201	11.997	10.103	7.856	0.902	0.832	0.137	0.140	0.316	0.000	0.000	0.000	0.125	0.068	0.168
Pdensi_GG_11083_c0_g1	FC_3_1	MC_2_3	811.156716143011	36.1344379179107	423.645577030461	4.48729614933094	0.364525087143426	12.3099789495843	8.00440629020706e-35	8.6822609191907e-32	3.735	14.601	11.644	25.946	25.915	16.077	22.627	25.958	26.169	16.807	23.028	17.058	4.187	14.277	6.613	15.700	3.614	1.993	0.912	0.840	0.736	8.511	0.075	0.050	0.038	0.083	0.015
Pdensi_DN21620_c1_g2	FC_3_1	MC_2_3	85.983609568844	4048.44969539149	2067.21665248017	-5.55830879953693	0.454400909727922	-12.2321691716353	2.09274375821512e-34	2.22869600272607e-31	1.067	0.644	1.473	3.831	1.806	1.563	1.052	1.603	0.820	1.006	5.820	1.504	3.274	0.519	1.097	6.185	26.410	18.216	83.558	119.669	72.860	118.496	0.807	1.683	215.067	164.439	280.876
Pdensi_DN16443_c0_g1d215273	FC_3_1	MC_2_3	0.520402520823966	47038.2057012174	23519.3630518691	-16.5137873004799	1.35174370661688	-12.2166555831876	2.53292087803988e-34	2.64929954623982e-31	0.000	0.000	0.029	0.036	0.000	0.000	0.000	0.767	0.051	1.169	0.018	0.000	0.016	0.083	0.000	0.026	62.820	33.557	1312.834	164.038	1785.447	0.478	0.018	0.000	0.113	0.033	0.017
Pdensi_DN11982_c0_g1d337024	FC_3_1	MC_2_3	0	20833.634597748	10416.817298874	-17.215170055086	1.42776785570001	-12.0574013389912	1.77288909942644e-33	1.8218146179071e-30	0.000	0.000	0.000	0.000	0.000	0.000	0.000	0.210	0.651	0.118	0.000	0.000	0.000	0.058	0.000	0.000	0.664	0.314	105.569	638.745	679.340	141.509	0.062	0.000	0.000	0.000	0.000
Pdensi_GG_8792_c0_g1	FC_3_1	MC_2_3	3708.73519643238	27.6960585507815	1868.21562749158	7.06683858364299	0.586895765912295	12.0410454361653	2.16198274923238e-33	2.18334164777221e-30	55.617	26.380	15.181	98.333	134.108	77.860	142.432	170.129	183.738	129.207	124.716	137.901	33.443	67.291	35.460	11.933	0.556	0.474	0.239	1.141	0.493	0.234	0.167	0.533	6.305	1.877	8.853
Pdensi_DN33925_c0_g1d313047	FC_3_1	MC_2_3	845.094453457992	45.2621705940081	445.178312026	4.22149493961408	0.352653284426667	11.9706667314251	5.06202061815836e-33	5.02538531639643e-30	10.373	11.626	12.701	28.145	23.869	18.631	48.279	87.791	110.388	80.829	128.659	131.003	6.936	14.391	4.121	9.232	5.209	1.457	1.060	1.242	0.779	3.262	8.177	10.062	0.000	0.484	0.102
Pdensi_DN19721_c0_g1d15640	FC_3_1	MC_2_3	2330.5087346949	50.5682613751467	1190.53849803503	5.52410432629372	0.461540805392055	11.9688319250587	5.1752058997733e-33	5.05212225279036e-30	17.706	21.411	9.615	75.186	67.218	52.324	47.507	49.888	59.039	40.999	45.171	39.835	15.741	39.631	20.781	9.992	4.156	1.391	1.867	0.597	1.041	0.320	0.188	0.187	0.125	0.192	0.271
Pdensi_GG_83182_c0_g1	FC_3_1	MC_2_3	1667.85566447333	18.9000654910449	843.377864982187	6.46636087135765	0.542202692609775	11.9260950922859	8.65385159946097e-33	8.30954179893815e-30	37.701	40.799	22.445	63.511	36.734	39.011	26.086	16.480	15.890	18.518	11.727	15.187	24.342	39.532	16.369	23.001	3.283	2.201	0.406	0.162	0.721	0.064	0.246	0.082	0.607	1.124	0.582
Pdensi_DN31795_c0_g1d372235	FC_3_1	MC_2_3	2458.42197466	61.9093639846966	1260.16566932235	5.31263437622535	0.446749038919115	11.8917645331235	1.30617509246038e-32	1.23397731759165e-29	8.577	23.324	23.416	70.728	85.612	49.499	82.177	112.788	159.815	94.089	125.418	127.829	13.285	42.910	33.890	40.360	5.612	5.750	1.301	0.780	2.173	2.561	0.411	0.000	0.000	0.000	0.203
Pdensi_DN24246_c2_g2	FC_3_1	MC_2_3	1729.14962774613	100.618910800989	914.88426927356	4.10448046236439	0.345498964088438	11.8798632962435	1.50613471241162e-32	1.40029886523946e-29	37.404	55.391	26.015	40.679	49.783	52.977	35.509	28.069	26.183	24.489	27.473	18.616	31.431	59.617	37.557	15.792	10.905	6.983	1.561	2.494	2.832	12.385	23.639	41.577	66.191	68.873	95.670
Pdensi_DN21542_c0_g2	FC_3_1	MC_2_3	0.520402520823966	7595.60831006927	3798.06435629505	-13.8930086636433	1.17029797769811	-11.8713429642678	1.66768809074347e-32	1.52627335217371e-29	0.000	0.000	0.016	0.039	0.000	0.000	0.000	0.049	0.273	0.048	0.000	0.000	0.052	0.000	0.000	0.000	35.596	35.560	117.207	284.287	114.121	4.626	0.000	0.000	0.000	0.018	0.019
Pdensi_DN19813_c1_g2	FC_3_1	MC_2_3	16.5655540396117	758.114982939017	387.340268489314	-5.52058514380271	0.465413286860955	-11.8616835824286	1.87173218757257e-32	1.68666106804136e-29	0.051	0.174	0.108	0.660	0.454	0.264	0.444	0.534	0.501	0.675	0.458	0.434	0.057	0.156	0.144	0.155	1.369	1.957	18.419	12.311	21.433	53.570	33.423	29.235	0.000	0.000	0.000
Pdensi_GG_104047_c0_g1	FC_3_1	MC_2_3	0	5412.81605595676	2706.40802797838	-15.2707084972602	1.28807011376748	-11.8554947700749	2.01530309167218e-32	1.78852042406841e-29	0.000	0.071	0.019	0.000	0.000	0.000	0.000	0.010	0.143	0.077	0.000	0.000	0.010	0.000	0.000	0.017	0.146	0.095	68.764	172.888	127.371	1.917	0.023	0.019	0.000	0.000	0.000
Pdensi_DN9713_c0_g1d266058	FC_3_1	MC_2_3	2375.83276676818	73.2617478217313	1224.54725729495	5.01802034764225	0.426230719095839	11.773014292088	5.37683437204295e-32	4.70055701005481e-29	37.805	53.267	45.919	59.624	78.103	60.270	67.461	59.977	76.580	38.975	49.392	39.465	54.947	58.217	58.651	24.753	9.721	6.536	2.458	0.879	1.718	0.111	0.018	0.000	0.000	0.000	0.000
Pdensi_GG_31362_c0_g1	FC_3_1	MC_2_3	1062.819377677	15.6712299753005	539.245303826149	6.08238383735397	0.520303255509297	11.6900745343218	1.43260833746324e-31	1.23400247279756e-28	5.655	11.872	10.964	33.264	32.616	22.986	28.158	42.031	65.399	36.083	56.198	49.759	5.539	22.463	19.831	20.594	3.429	1.804	0.502	0.131	0.486	0.345	0.139	0.000	0.000	0.000	0.136
Pdensi_DN19626_c1_g2	FC_3_1	MC_2_3	0	2696.21178682247	1348.10589341124	-14.2652436918897	1.22392073191339	-11.6553656784524	2.15453501954474e-31	1.8289504304318e-28	0.000	0.000	0.000	0.000	0.000	0.000	0.000	0.000	0.029	0.000	0.000	0.000	0.000	0.000	0.000	0.000	0.000	0.000	50.568	62.558	71.609	0.944	0.000	0.075	0.000	0.000	0.000
Pdensi_DN18627_c0_g1d13791	FC_3_1	MC_2_3	3432.19604685797	94.7877134941245	1763.49188017605	5.17840574609724	0.446206153921125	11.6054108635458	3.86825209129719e-31	3.23678756776501e-28	6.908	34.816	10.621	115.130	110.152	62.562	110.227	105.072	111.560	55.541	89.546	45.914	14.262	60.960	24.327	11.586	9.665	7.828	2.507	1.128	2.888	0.630	0.225	0.640	1.505	0.677	0.660
Pdensi_GG_47195_c4_g1	FC_3_1	MC_2_3	543.632843667445	20235.5091034887	10389.5709735781	-5.2182726785587	0.452225443838422	-11.5390957091374	8.38015578913874e-31	6.91339246531301e-28	11.886	12.316	60.435	22.893	12.607	10.087	18.844	38.474	36.183	25.333	44.904	35.585	8.554	10.668	7.656	127.416	372.829	272.505	292.307	617.633	470.634	2184.761	608.269	279.932	0.480	1.579	1.816
Pdensi_DN30958_c0_g1	FC_3_1	MC_2_3	0	2392.71619140257	1196.35809570129	-14.0929568206145	1.22300168438695	-11.5232521757963	1.00735692560643e-30	8.19498850049242e-28	0.000	0.000	0.000	0.000	0.000	0.000	0.115	0.061	0.497	0.384	0.127	0.000	0.000	0.000	0.071	0.000	37.884	42.049	47.309	51.228	65.619	9.172	0.623	0.023	0.000	0.000	0.000
Pdensi_GG_13995_c0_g1	FC_3_1	MC_2_3	0.23793411228758	17610.9285508569	8805.58324248459	-16.010933470293	1.39552794529102	-11.4730296332075	1.80236564430005e-30	1.44616387511763e-27	0.000	0.000	0.000	0.000	0.000	0.016	0.000	0.189	0.177	0.585	0.000	0.000	0.034	0.070	0.000	0.000	0.336	0.210	120.231	333.580	759.086	95.479	0.000	0.031	0.047	0.017	0.000
Pdensi_DN18806_c0_g1d284970	FC_3_1	MC_2_3	393.427005588403	13.1044948757858	203.265750232095	4.90855331290916	0.430478036384319	11.4025638895243	4.05983741002319e-30	3.21347103536876e-27	5.382	6.774	8.926	11.809	12.281	8.784	13.174	17.634	17.520	10.742	20.969	13.267	3.458	7.838	4.703	13.768	1.993	0.925	0.288	0.305	0.313	5.475	0.320	0.182	0.028	0.033	0.093
Pdensi_DN9308_c0_g1d518193	FC_3_1	MC_2_3	759.24754556131	2.6464655715577	380.947005566434	8.17671728228785	0.719470721074566	11.3649062328423	6.25315758310428e-30	4.88354932153556e-27	7.539	13.360	12.667	19.362	19.461	24.090	13.852	11.241	25.024	5.431	8.816	10.296	9.018	11.035	11.744	2.044	0.601	1.023	0.044	0.000	0.121	0.059	0.096	0.792	0.000	0.000	0.000
Pdensi_DN2321_c0_g2	FC_3_1	MC_2_3	1429.25947746304	65.8824349347091	747.570956198874	4.44076385035374	0.392454727124587	11.315353194724	1.10157788291729e-29	8.4898317547519e-27	11.951	34.401	10.846	30.297	42.641	45.516	15.961	12.625	16.070	11.612	6.239	9.699	18.324	42.659	31.245	5.507	2.969	1.345	0.974	1.781	1.728	0.167	0.000	0.442	0.000	0.000	0.000
Pdensi_DN26858_c0_g2	FC_3_1	MC_2_3	1298.21713101261	57.1510766156312	677.68410381412	4.50552266564035	0.398340833957029	11.3107225811713	1.16129185575931e-29	8.75486791906875e-27	16.412	35.422	27.319	41.271	34.068	32.847	39.940	26.227	27.098	21.284	29.489	22.107	22.806	40.317	37.298	14.177	5.203	3.263	1.553	0.689	1.675	8.019	0.862	0.413	0.692	0.245	0.313
Pdensi_DN20339_c0_g1d119909	FC_3_1	MC_2_3	502.722463464522	6.15759380719979	254.440028635861	6.35832603926126	0.562167418738443	11.3103780605606	1.16586088758876e-29	8.75486791906875e-27	29.741	31.803	8.824	17.605	12.813	11.566	14.608	5.922	4.790	6.437	5.936	3.838	33.778	40.713	21.715	8.795	1.526	0.807	0.113	0.086	0.213	0.000	0.000	0.000	0.000	0.000	0.000
Pdensi_DN19885_c0_g1d288263	FC_3_1	MC_2_3	0	2302.39106689677	1151.19553344839	-14.0374874171485	1.24124408245695	-11.3092079273903	1.18151278835553e-29	8.76009475346182e-27	0.000	0.000	0.000	0.000	0.000	0.000	0.000	0.000	0.076	0.000	0.000	0.000	0.072	0.074	0.000	0.000	0.000	0.080	49.903	65.488	41.693	0.293	0.079	0.000	0.000	0.000	0.000
Pdensi_DN39295_c0_g3	FC_3_1	MC_2_3	768.935221269415	44.9583444372203	406.946782853318	4.09638363162285	0.363730359494797	11.2621438510454	2.01789069361855e-29	1.47742389496649e-26	0.601	2.671	0.081	17.148	21.208	25.311	19.458	9.504	5.928	3.227	5.796	3.941	6.190	15.009	10.941	0.992	1.771	0.544	1.100	0.818	1.178	7.164	14.555	61.376	1.695	4.657	2.457
Pdensi_DN20644_c1_g2	FC_3_1	MC_2_3	41.9394639855215	7372.21043059393	3707.07494728972	-7.4591418076076	0.662956560546585	-11.2513281435179	2.281307037358e-29	1.64966663085395e-26	4.058	0.288	0.679	2.201	0.568	0.749	4.142	0.093	2.450	3.824	0.984	2.988	2.179	0.575	0.471	1.709	17.776	32.515	157.548	261.970	81.066	338.943	9.026	5.382	1.165	0.405	0.428
Pdensi_DN15026_c0_g1d525123	FC_3_1	MC_2_3	837.339821225981	60.9805006025993	449.16016091429	3.77862332103029	0.336246082011822	11.2376724166482	2.66311451975306e-29	1.90227569226214e-26	6.082	13.787	9.949	26.918	24.742	18.344	25.146	23.696	26.215	16.801	23.802	20.096	6.340	16.147	9.459	10.566	3.788	4.490	1.392	1.681	1.096	2.471	0.392	0.304	0.233	0.159	0.051
Pdensi_DN24215_c0_g1d71642	FC_3_1	MC_2_3	920.977543880171	66.3336914170284	493.6556176486	3.79325132780076	0.337639066100078	11.2346339883443	2.75633761604976e-29	1.94514413475762e-26	7.888	15.183	10.089	28.522	27.454	20.970	23.809	22.752	23.976	19.053	22.258	17.794	8.881	20.639	12.208	11.177	4.607	2.041	1.990	1.357	1.188	0.409	0.386	0.300	1.581	2.960	1.758
Pdensi_GG_598_c0_g1	FC_3_1	MC_2_3	1740.49375278779	290.928536381135	1015.71114458446	2.58086888662506	0.230039466254233	11.2192439351809	3.28063143521774e-29	2.2875764887501e-26	102.341	54.351	41.167	55.407	42.093	47.324	40.667	32.291	36.971	32.773	32.850	37.043	54.549	51.447	28.904	36.159	13.510	8.283	6.268	6.889	6.751	5.361	5.633	3.596	44.886	51.494	28.704
Pdensi_DN24678_c0_g4	FC_3_1	MC_2_3	93.5595221523776	7868.97037168382	3981.2649469181	-6.39481334332493	0.572004353871514	-11.1796585114129	5.12869524960831e-29	3.5341537277095e-26	2.430	1.736	24.419	4.001	2.482	1.392	3.458	6.572	14.568	5.227	9.793	15.246	1.075	1.288	0.771	32.092	98.621	231.056	93.942	143.918	303.872	102.047	45.148	7.951	0.000	0.395	0.784
Pdensi_DN24343_c0_g2	FC_3_1	MC_2_3	0.23793411228758	4886.35520544404	2443.29656977816	-14.1613117305028	1.27462205218773	-11.1102045553007	1.11902879137332e-28	7.62149690664062e-26	0.000	0.000	0.000	0.000	0.000	0.027	0.000	0.026	0.000	0.099	0.000	0.000	0.000	0.000	0.000	0.000	30.437	26.113	101.588	160.054	70.830	2.825	0.062	0.000	0.000	0.057	0.030
Pdensi_DN21322_c0_g1d294658	FC_3_1	MC_2_3	30271.3014146118	1551.4501244755	15911.3757695437	4.28625695568607	0.385857790791742	11.1083851563321	1.14206110679729e-28	7.68895921936068e-26	1667.564	1025.614	789.990	947.041	877.854	702.742	665.094	587.333	434.121	531.435	449.238	299.913	1222.509	1457.359	821.295	302.898	160.311	112.258	42.439	19.082	45.457	31.672	2.876	1.262	242.537	168.919	189.094
Pdensi_GG_74017_c0_g1	FC_3_1	MC_2_3	4158.43985823333	826.96895881195	2492.70440852264	2.33020551566777	0.209816199656551	11.1059370986706	1.1737955481864e-28	7.81280984590023e-26	86.615	85.217	52.795	115.753	127.560	103.402	139.257	125.623	129.757	150.499	156.503	117.940	95.400	145.986	69.800	45.858	24.025	16.927	19.339	15.714	21.744	6.683	8.138	4.845	24.089	32.867	37.000
Pdensi_DN41180_c0_g1d243922	FC_3_1	MC_2_3	1470.66593218475	1.31616894342698	735.99105056409	10.1326314501419	0.914730561250278	11.0771760334457	1.61898605424061e-28	1.06549292309028e-25	22.747	49.722	12.747	37.849	50.640	34.301	30.422	19.141	13.929	12.963	10.128	7.503	11.337	61.597	20.951	5.261	7.793	1.964	0.000	0.084	0.000	0.000	0.000	0.000	0.000	0.000	0.000
Pdensi_DN3551_c0_g1	FC_3_1	MC_2_3	396.932125205298	4.35156868982942	200.641846947564	6.50808417081697	0.587601415910557	11.0756781631166	1.64628992051185e-28	1.07142377237934e-25	2.301	3.869	3.708	9.947	12.613	10.482	10.495	10.498	16.756	9.084	11.415	9.445	3.324	6.152	6.045	1.730	0.409	0.322	0.123	0.073	0.080	0.000	0.000	0.085	0.000	0.244	0.000
Pdensi_DN17802_c1_g1	FC_3_1	MC_2_3	273.491186295439	4298.62101573419	2286.05610101482	-3.97437876509164	0.361231221646984	-11.0023124440102	3.72456203474421e-28	2.39734914352827e-25	5.955	7.449	6.974	8.585	7.497	6.730	8.497	8.214	8.437	6.887	7.039	6.346	4.633	6.716	4.107	6.058	18.806	28.677	63.841	92.844	138.407	19.671	2.958	2.239	3.157	4.155	2.849
Pdensi_DN15512_c0_g1d214428	FC_3_1	MC_2_3	91.3414768130709	3333.92812233397	1712.63479957352	-5.1904302797741	0.471816691030901	-11.0009467202892	3.78140874407953e-28	2.40748319964098e-25	2.126	2.734	3.877	3.409	2.542	1.691	2.407	2.746	2.404	2.178	1.823	1.767	1.719	2.141	1.423	3.454	22.177	30.110	42.528	73.784	112.577	7.795	0.628	0.184	0.446	0.895	0.361
Pdensi_DN6106_c0_g1	FC_3_1	MC_2_3	25.2193130751006	1207.24395000901	616.231631542055	-5.58053144264741	0.507495656948204	-10.9962151719792	3.9850916150199e-28	2.50987925985549e-25	0.000	0.181	0.000	0.662	0.683	0.754	1.543	0.148	1.366	0.000	0.172	0.000	0.461	0.152	0.276	3.121	7.536	3.306	44.910	15.426	22.728	50.360	91.452	47.141	1.872	2.763	2.057
Pdensi_DN22219_c2_g1	FC_3_1	MC_2_3	1408.47574352667	47.2925756231349	727.8841595749	4.89720333014193	0.445495934812329	10.9927003760538	4.14340611323548e-28	2.58182687521853e-25	8.277	23.086	17.225	52.675	38.209	27.132	37.426	24.566	22.452	25.860	15.490	16.253	10.819	30.116	17.160	8.159	3.873	2.567	1.103	0.658	1.522	0.223	0.151	0.045	0.041	0.000	0.071
Pdensi_DN101207_c0_g1	FC_3_1	MC_2_3	534.968004494117	11.0161770385178	272.992090766318	5.6084791771562	0.511361985042725	10.9677280306388	5.4627806523118e-28	3.36812053839852e-25	5.743	5.766	5.923	13.577	12.549	18.137	18.522	18.061	23.850	14.615	18.857	17.902	7.180	7.064	9.641	2.438	0.450	0.197	0.136	0.270	0.333	0.354	0.000	0.000	0.000	0.596	0.000
Pdensi_DN19443_c1_g2	FC_3_1	MC_2_3	515.469752631674	16.7081368816712	266.088944756673	4.95171095982593	0.452179747092789	10.9507579489397	6.58939069462298e-28	4.02042063704324e-25	5.232	7.460	5.509	14.716	14.351	13.817	15.677	15.803	22.025	11.300	16.139	12.484	4.778	9.447	7.612	4.405	1.353	0.716	0.212	0.529	0.423	0.350	0.136	0.028	0.203	0.883	0.089
Pdensi_DN24065_c1_g3	FC_3_1	MC_2_3	398.502173345214	9.97523697263662	204.238705158925	5.31505649710902	0.485657545698744	10.9440418339675	7.09640654621038e-28	4.28513217145547e-25	7.595	7.806	3.496	10.515	11.055	11.536	7.494	5.291	2.846	7.081	3.968	2.866	13.287	10.894	8.934	2.790	0.854	0.189	0.264	0.305	0.117	0.069	0.011	0.000	0.029	0.000	0.000
Pdensi_DN27693_c0_g1d368546	FC_3_1	MC_2_3	2605.25352595301	0	1302.6267629765	13.4004587941486	1.22808885033602	10.9116362309471	1.01414345637569e-27	6.06136986431563e-25	27.828	67.575	28.188	61.602	89.947	65.591	51.526	33.228	27.151	23.215	15.772	13.197	21.900	103.955	29.219	9.455	9.821	3.908	0.000	0.000	0.000	0.000	0.000	0.000	0.000	0.000	0.000
Pdensi_DN13940_c0_g1d7805	FC_3_1	MC_2_3	0	8952.07511184696	4476.03755592348	-15.99654697962	1.46722365109015	-10.9025961841159	1.12014781160039e-27	6.62731492614843e-25	0.019	0.007	0.000	0.000	0.000	0.000	0.000	0.032	0.287	0.230	0.000	0.000	0.000	0.007	0.000	0.000	0.198	0.257	36.222	283.397	291.773	166.385	0.151	0.440	0.039	0.007	0.000
Pdensi_DN4636_c0_g1d205709	FC_3_1	MC_2_3	1529.7258582519	102.096603324663	815.911230788284	3.90595727256623	0.358874453316975	10.8839100595335	1.3753399785187e-27	8.0557788561776e-25	8.626	27.792	19.624	46.487	51.670	29.987	42.717	47.125	38.998	31.005	48.450	27.786	8.416	27.753	14.994	23.103	7.135	5.309	1.738	2.803	2.421	20.374	0.165	0.445	0.114	0.502	0.288
Pdensi_DN39867_c0_g1d379399	FC_3_1	MC_2_3	9786.52927215106	1800.06185933039	5793.29556574073	2.4428131594557	0.225949861369278	10.8113062988931	3.04305512874169e-27	1.76476106985928e-24	290.832	273.443	158.592	249.408	251.828	309.844	215.095	207.945	191.439	286.122	209.766	222.275	265.448	282.565	202.786	120.711	65.539	35.003	37.281	42.516	43.460	33.050	103.391	108.838	159.267	286.470	201.031
Pdensi_GG_46435_c0_g1	FC_3_1	MC_2_3	13.4473776809747	4056.00048541007	2034.72393154552	-8.24073706968242	0.764827435532592	-10.7746358025767	4.53573546380644e-27	2.60462385609348e-24	0.221	0.118	1.118	0.801	0.079	0.236	0.072	0.412	0.257	0.489	0.278	0.287	0.171	0.202	0.099	0.878	1.777	1.134	89.358	49.833	140.698	0.694	0.108	0.000	0.000	0.000	0.000
Pdensi_DN38748_c0_g1	FC_3_1	MC_2_3	0	5476.41313187637	2738.20656593818	-15.2875593051092	1.42084462355596	-10.7594870344435	5.34669508977477e-27	3.04050457760561e-24	0.518	4.931	10.445	0.000	0.000	0.000	0.000	0.000	1.024	1.973	0.000	0.000	0.000	14.757	0.000	34.178	53.853	74.571	36.340	226.209	108.768	15.201	0.000	0.000	0.000	0.000	0.000
Pdensi_DN35586_c0_g1d314565	FC_3_1	MC_2_3	5597.64766092127	17.9230419161651	2807.78535141872	8.28727609884819	0.774613433998851	10.6985958868104	1.03332109447418e-26	5.81968427563812e-24	37.939	39.858	18.683	249.422	155.175	67.438	241.169	127.035	145.907	217.676	107.130	91.164	32.291	61.479	23.144	9.043	5.889	2.362	0.536	0.073	0.675	0.000	0.000	0.000	0.000	0.000	0.000
Pdensi_GG_147565_c1_g1	FC_3_1	MC_2_3	24.7118958034066	1066.81237364975	545.76213472658	-5.4311902452052	0.508173243007456	-10.6876745675598	1.16249125012712e-26	6.48481904701865e-24	0.070	0.533	0.718	0.609	0.759	0.702	0.869	2.127	2.402	0.832	1.646	1.198	0.222	1.138	0.584	0.529	35.774	42.292	28.095	11.424	34.092	0.704	0.086	0.232	0.027	0.042	0.000
Pdensi_DN37968_c1_g1	FC_3_1	MC_2_3	2754.40747261704	526.35919013963	1640.38333137833	2.38790477330909	0.223643948700765	10.67726082991	1.30052523541446e-26	7.18638345414447e-24	5.882	13.078	27.343	67.012	82.598	79.257	161.962	123.347	145.768	181.879	220.962	161.269	19.354	47.975	46.078	18.491	15.145	13.586	10.785	11.810	13.475	5.364	20.619	1.498	0.056	0.000	0.019
Pdensi_DN11895_c0_g1	FC_3_1	MC_2_3	2453.95645774097	173.036277121834	1313.4963674314	3.82554586268756	0.358340360338414	10.6757325886337	1.32210505609872e-26	7.23735135054862e-24	81.023	99.127	42.681	50.255	94.517	59.918	53.882	54.379	66.450	28.341	52.328	34.640	82.072	92.188	60.223	36.257	11.776	6.159	4.560	3.997	3.272	0.570	8.148	4.805	0.500	1.818	0.546
Pdensi_DN17848_c0_g1d476052	FC_3_1	MC_2_3	693.178652209212	25.4772533884922	359.327952798852	4.761357309048	0.447085141209114	10.6497775707133	1.74782180863578e-26	9.47918211085403e-24	3.973	16.909	13.054	18.723	17.210	21.543	16.105	25.283	30.736	14.965	25.238	23.228	5.277	14.464	13.096	12.626	3.525	1.874	0.897	0.442	0.396	21.842	0.339	0.399	0.054	0.013	0.000
Pdensi_GG_149683_c0_g1	FC_3_1	MC_2_3	1070.06727289688	187.81243431467	628.939853605777	2.51108813725475	0.235900810854024	10.6446778549168	1.84621766077651e-26	9.92096394905159e-24	9.926	20.938	14.596	28.275	32.360	28.453	31.540	37.633	38.571	24.799	45.628	25.945	16.919	21.885	21.854	9.315	4.449	4.538	3.707	4.304	4.854	2.873	0.441	0.104	0.000	0.288	0.988
Pdensi_GG_55142_c0_g1	FC_3_1	MC_2_3	0.722615436176344	3754.12705054895	1877.42483299256	-12.3140789440697	1.15949130427082	-10.6202426001063	2.39936740420247e-26	1.27761951787592e-23	0.000	0.000	0.000	0.000	0.022	0.039	0.000	0.000	0.084	0.021	0.000	0.000	0.000	0.021	0.000	0.000	0.020	0.023	18.580	142.489	94.167	25.863	0.110	0.147	0.000	0.000	0.000
Pdensi_GG_24045_c4_g1	FC_3_1	MC_2_3	0	8176.75202042626	4088.37601021313	-15.8658495225125	1.49572578071832	-10.6074587514919	2.75130388517661e-26	1.45182092312117e-23	0.000	0.000	0.011	0.000	0.000	0.000	0.000	0.022	0.099	0.334	0.000	0.000	0.000	0.000	0.000	0.000	13.206	16.764	33.987	152.758	376.784	0.762	0.000	0.000	0.000	0.000	0.013
Pdensi_DN14863_c0_g1d342967	FC_3_1	MC_2_3	2086.96889276325	44.1852274966987	1065.57706012997	5.56026169403755	0.524317229129064	10.6047663230019	2.8317097190872e-26	1.48090833371513e-23	12.121	36.555	19.016	45.349	56.647	70.622	30.055	12.860	13.923	16.191	8.908	6.617	35.759	65.364	49.170	3.746	2.369	1.233	1.560	0.421	1.072	0.311	0.349	0.105	0.120	0.986	1.519
Pdensi_GG_124436_c0_g1	FC_3_1	MC_2_3	8.12139505056663	2549.24837499115	1278.68488502086	-8.30052621411559	0.784377901704605	-10.5823050293448	3.59991150719982e-26	1.86599660806385e-23	0.035	0.000	0.173	0.480	0.042	0.150	2.777	0.181	1.342	2.357	0.351	1.728	0.386	0.040	0.039	0.157	5.472	12.128	41.792	90.970	40.478	289.794	617.845	73.041	0.054	0.000	0.000
Pdensi_DN13549_c0_g1d51948	FC_3_1	MC_2_3	82.1205805882853	1410.9407064061	746.530643497193	-4.10179769522583	0.388703932381182	-10.5524985818857	4.94639081457765e-26	2.52321997973064e-23	0.520	1.681	2.913	1.474	2.819	2.536	4.873	4.672	5.797	5.100	4.675	6.825	1.807	4.563	3.056	3.389	7.940	6.675	38.672	24.461	33.824	9.246	27.564	22.698	0.198	0.728	0.234
Pdensi_DN12608_c0_g1d459878	FC_3_1	MC_2_3	1210.81724740651	72.0098372791402	641.413542342823	4.07035468284733	0.385729531737411	10.5523542999509	4.95399412133618e-26	2.52321997973064e-23	11.735	29.586	24.575	26.507	32.367	41.266	38.970	47.228	72.079	29.268	39.967	45.125	23.829	32.786	41.634	22.756	5.765	6.577	2.207	1.276	1.467	0.634	0.523	0.000	0.000	0.000	0.000
Pdensi_DN20303_c2_g2	FC_3_1	MC_2_3	1158.06631392371	16.5244537276881	587.295383825699	6.12961179134734	0.58153066231653	10.5404790986085	5.62117978335679e-26	2.83835658147032e-23	10.523	27.893	12.193	28.145	34.866	33.230	27.628	16.118	17.912	7.573	11.057	7.245	16.802	30.118	32.562	3.225	1.256	0.360	0.551	0.073	0.510	0.096	0.727	0.206	0.000	0.045	0.048
Pdensi_DN33411_c0_g1	FC_3_1	MC_2_3	500.210057353319	28.5590349185279	264.384546135924	4.13372438021286	0.394174067038276	10.4870531216643	9.90701697057693e-26	4.95968978647523e-23	3.252	9.272	7.775	15.027	15.241	11.507	15.968	13.656	13.618	9.536	17.211	10.006	3.511	9.640	5.692	7.873	2.462	1.579	0.424	0.742	0.789	10.253	0.029	0.096	0.083	0.112	0.000
Pdensi_DN21541_c0_g1	FC_3_1	MC_2_3	610.889989471899	16.0901058158907	313.490047643895	5.24484861409346	0.500254864932053	10.4843530403364	1.01940942664377e-25	5.06015833447503e-23	11.424	14.850	3.811	16.788	11.720	21.948	12.872	13.453	16.645	8.859	11.117	8.651	8.297	24.227	17.368	2.150	0.767	0.528	0.458	0.276	0.365	0.055	0.022	0.000	0.000	0.061	0.000
Pdensi_DN16912_c0_g1d399744	FC_3_1	MC_2_3	420.855990958018	28.5163099545822	224.6861504563	3.88640095516207	0.370831325305425	10.4802391005159	1.0647421190944e-25	5.24076807913582e-23	1.011	6.531	5.860	10.612	12.457	11.899	10.928	14.628	14.667	9.894	13.512	11.550	2.019	7.904	5.580	6.007	2.001	1.117	0.531	0.623	0.817	3.333	0.025	0.014	0.087	0.085	0.000
Pdensi_DN31819_c0_g1	FC_3_1	MC_2_3	0.23793411228758	17249.6980890682	8624.96801159023	-15.9810282690099	1.52613761167488	-10.4715512852549	1.16714444161916e-25	5.69692928157992e-23	0.000	0.000	0.000	0.000	0.000	0.023	0.000	0.000	0.151	0.479	0.000	0.000	0.048	0.025	0.000	0.000	0.000	0.000	52.928	275.601	862.747	0.129	0.000	0.044	0.000	0.024	0.000
Pdensi_DN15359_c0_g1d344451	FC_3_1	MC_2_3	1112.66321288144	159.41698561255	636.040099246994	2.80265182976916	0.268985194752873	10.4193534976676	2.02323789161744e-25	9.79397628311638e-23	5.911	21.763	17.576	33.361	35.531	24.155	30.803	33.890	33.935	29.259	35.667	26.867	7.951	24.579	13.094	20.295	7.514	7.341	3.920	3.695	3.298	20.122	0.763	1.018	0.307	0.312	0.059
Pdensi_GG_40718_c2_g1	FC_3_1	MC_2_3	1021.01210891415	118.774832970577	569.893470942364	3.1038324722123	0.297961700359955	10.4168840104708	2.07644939631282e-25	9.96916971231398e-23	17.205	23.272	24.896	29.013	30.501	25.597	35.840	24.626	21.383	20.225	27.920	16.180	14.867	24.957	18.430	8.594	2.199	2.492	2.972	1.923	3.293	1.540	0.000	0.000	0.000	0.103	0.996
Pdensi_DN45099_c0_g1	FC_3_1	MC_2_3	32.6282455713564	334.820750495897	183.724498033627	-3.35808406909247	0.323771866542951	-10.3717599214168	3.33328424572162e-25	1.5873207977614e-22	2.298	1.246	2.076	0.872	0.839	0.998	0.763	2.897	0.548	1.631	1.451	2.977	2.041	1.327	2.298	7.204	6.661	14.858	8.138	7.190	7.604	1.398	5.885	16.181	4.075	5.938	4.451
Pdensi_GG_93564_c0_g1	FC_3_1	MC_2_3	0	2173.26109894147	1086.63054947073	-13.9542036412566	1.34580387865133	-10.3686754530983	3.44263384299759e-25	1.62617251682176e-22	0.000	0.000	0.000	0.000	0.000	0.000	0.000	0.000	0.000	0.000	0.000	0.000	0.000	0.000	0.000	45.494	64.772	79.209	36.053	84.197	27.100	0.000	47.660	0.000	13.198	8.154	0.000
Pdensi_GG_74079_c0_g1	FC_3_1	MC_2_3	788.231628329454	16.9191073583812	402.575367843918	5.53919789695814	0.534574848551157	10.3618752583869	3.69642854821427e-25	1.73208727483644e-22	12.054	20.519	12.963	23.898	26.072	16.017	24.669	20.448	37.883	9.670	19.722	9.634	14.504	17.572	14.730	17.697	2.874	1.743	0.593	0.151	0.434	0.000	0.000	0.000	0.000	0.000	0.000
Pdensi_GG_26519_c0_g1	FC_3_1	MC_2_3	0.493494423202369	3028.36216616406	1514.42783029363	-12.5770789939507	1.21419826831493	-10.3583404145398	3.83559118034569e-25	1.7830323984634e-22	0.000	0.000	0.078	0.000	0.047	0.000	0.043	0.243	0.729	0.091	0.393	0.323	0.000	0.045	0.044	0.106	0.043	0.340	101.666	25.719	81.729	0.000	0.000	0.237	0.000	0.000	0.047
Pdensi_DN20315_c0_g1d290251	FC_3_1	MC_2_3	1936.30816649646	303.073166049587	1119.69066627302	2.67557277928174	0.258585927863085	10.3469388353506	4.32080481610021e-25	1.99277559443652e-22	23.787	30.967	17.854	66.461	53.072	42.335	59.520	46.742	69.019	58.116	47.847	57.363	24.089	43.860	28.938	19.263	10.797	6.786	6.591	7.240	6.914	7.495	64.810	56.530	2.244	9.366	4.342
Pdensi_DN37298_c0_g1d377050	FC_3_1	MC_2_3	50.4251721013904	1343.97689084181	697.201031471602	-4.73576409126619	0.45804638310176	-10.3390492010808	4.69169201451183e-25	2.14692559660939e-22	0.604	0.373	0.258	1.311	1.357	1.506	7.370	4.781	8.140	8.113	11.458	9.985	0.096	0.498	0.193	0.853	7.227	10.637	19.347	46.626	25.456	17.060	22.980	16.016	0.131	0.000	0.311
Pdensi_DN18487_c0_g5	FC_3_1	MC_2_3	11.2961337860411	1103.65556550596	557.475849646	-6.60760428596329	0.640096765510203	-10.3228209264525	5.55661570810393e-25	2.52300505326179e-22	0.757	0.229	0.308	0.291	0.139	0.498	0.253	0.060	0.068	0.068	0.049	0.023	0.537	0.222	0.676	0.527	14.735	19.067	37.112	12.309	26.621	5.196	5.419	13.603	0.301	0.543	0.116
Pdensi_DN39270_c1_g3	FC_3_1	MC_2_3	433.012707159318	45.8771709769472	239.444939068133	3.23908285673185	0.314501836037287	10.2990904522027	7.11306475180998e-25	3.20487339775205e-22	2.350	10.933	8.337	11.855	13.510	10.734	11.216	11.298	10.568	8.092	10.746	6.790	3.031	10.378	6.249	7.652	3.423	1.658	0.970	1.154	1.026	7.352	0.248	0.357	0.210	0.427	0.314
Pdensi_DN18860_c0_g3d355806	FC_3_1	MC_2_3	0	10020.0161866889	5010.00809334445	-16.1591385733795	1.57274468289428	-10.2744830417372	9.18354511677498e-25	4.10616632156382e-22	0.000	0.093	0.086	0.000	0.000	0.000	0.000	0.361	0.000	0.304	0.000	0.102	0.096	0.000	0.097	0.078	135.326	149.751	349.780	19.553	325.497	0.262	0.106	0.000	0.000	0.097	0.000
Pdensi_DN10213_c0_g1	FC_3_1	MC_2_3	651.207099602727	39.7508632219964	345.478981412362	4.03440559547322	0.39338297601078	10.2556690083169	1.11600492330953e-24	4.95210275553099e-22	53.515	18.862	19.244	14.726	24.290	15.349	11.677	15.015	6.750	10.144	7.644	4.219	18.049	42.794	20.898	4.088	2.514	1.576	0.816	1.056	0.866	0.092	0.000	0.000	3.051	2.512	1.963
Pdensi_DN22639_c0_g3	FC_3_1	MC_2_3	4.2313613935169	24697.0673926554	12350.6493770245	-12.5117368311957	1.22279237814028	-10.2321024033733	1.42393981147281e-24	6.27100951709752e-22	0.211	0.210	0.135	0.132	0.126	0.097	0.164	0.156	0.544	0.632	0.228	0.125	0.150	0.086	0.068	0.164	0.216	0.114	5.948	797.066	884.165	0.045	0.074	0.000	0.141	0.118	0.162
Pdensi_DN13866_c1_g1d523197	FC_3_1	MC_2_3	4.97624397781765	261.835391712592	133.405817845205	-5.71962690089615	0.561238545364738	-10.191079975056	2.17336240352283e-24	9.50002657175693e-22	0.077	0.139	0.141	0.161	0.154	0.110	0.182	0.080	0.270	0.090	0.195	0.245	0.129	0.177	0.232	0.082	3.113	5.912	4.350	5.883	7.722	9.488	1.692	1.497	0.181	0.101	0.015
Pdensi_DN17842_c0_g1	FC_3_1	MC_2_3	1124.79170193915	42.7344115259404	583.763056732547	4.72057717778921	0.463317072523415	10.1886536407541	2.22828720055633e-24	9.66796045912487e-22	8.287	25.043	7.236	22.836	37.429	33.146	14.177	11.577	12.562	9.639	5.243	7.983	14.278	31.671	27.770	3.482	1.939	0.842	0.521	1.136	1.267	0.138	0.000	0.000	0.000	0.069	0.000
Pdensi_DN69734_c0_g1	FC_3_1	MC_2_3	897.161215206097	5.15365924941595	451.157437227757	7.43200156429605	0.730032407251607	10.1803721183772	2.42631747644699e-24	1.04497568785242e-21	5.795	11.029	3.137	32.151	28.344	14.867	39.849	28.921	23.795	25.320	20.595	12.001	3.662	13.201	6.980	6.454	0.675	0.000	0.173	0.182	0.000	0.000	0.000	0.000	0.000	0.000	0.000
Pdensi_DN28860_c0_g1d308719	FC_3_1	MC_2_3	1163.67931855907	114.577724018643	639.128521288858	3.34386435533643	0.328596380298697	10.1762056913008	2.53244075500946e-24	1.08272009009612e-21	20.708	30.326	15.112	40.092	34.366	22.991	25.851	19.480	29.826	30.836	16.096	20.562	7.151	26.064	9.844	8.187	7.205	4.588	2.977	2.178	2.708	0.408	0.000	0.541	3.169	8.159	7.171
Pdensi_GG_5584_c1_g1	FC_3_1	MC_2_3	113072.743722302	1630607.62698467	871840.185353488	-3.85008640661081	0.378386168159178	-10.1750188843879	2.56350261237442e-24	1.08805825010585e-21	4527.304	4584.608	11519.709	2303.443	2927.319	4101.809	4740.670	6828.005	5318.338	21209.665	15759.120	23059.995	30852.335	5204.706	28639.838	13183.625	28258.470	53188.353	48421.563	35772.585	27419.488	3307.837	60131.011	52884.551	53029.695	12241.142	6273.323
Pdensi_DN23105_c0_g1d303610	FC_3_1	MC_2_3	5548.31896559264	1191.43855484612	3369.87876021938	2.21921065472421	0.218120467838988	10.1742430534414	2.58401184462971e-24	1.08887284730573e-21	93.689	210.978	95.897	168.983	169.989	124.600	153.566	99.776	79.573	128.074	80.353	77.840	97.385	184.977	73.312	59.550	51.054	25.713	30.540	26.055	25.002	5.464	5.585	28.011	19.087	42.942	25.491
Pdensi_DN21354_c1_g1	FC_3_1	MC_2_3	0	2139.36991898158	1069.68495949079	-13.9314868284961	1.3707082112578	-10.1637144317623	2.87894741487581e-24	1.20448990665372e-21	0.000	0.000	0.000	0.000	0.000	0.000	0.000	0.000	0.000	0.000	0.000	0.000	0.000	0.000	0.000	0.000	2.241	8.206	20.280	40.582	86.426	1.763	0.000	0.000	0.000	0.000	0.562
Pdensi_DN23166_c0_g2	FC_3_1	MC_2_3	693.936079988123	27.6325183996031	360.784299193863	4.64611713707402	0.457882661146468	10.1469601959612	3.41845574898669e-24	1.42006530911629e-21	16.704	16.622	21.716	21.164	17.722	18.860	15.671	13.271	15.003	10.643	7.557	7.460	25.769	26.996	15.310	15.482	5.723	5.083	0.893	0.667	0.329	0.000	0.141	0.000	0.000	0.000	0.000
Pdensi_DN17899_c0_g1d216510	FC_3_1	MC_2_3	490.901203723957	10289.5270566811	5390.21413020253	-4.38945350750972	0.43422779103929	-10.108642509969	5.05802369792214e-24	2.08636353562249e-21	6.966	11.441	10.358	8.965	16.662	15.090	14.538	22.505	28.283	25.833	24.544	39.918	9.337	16.835	16.922	7.233	12.289	9.628	145.171	229.195	331.757	526.938	4.244	3.058	0.359	0.505	0.528
Pdensi_GG_63618_c0_g1	FC_3_1	MC_2_3	0	5800.58459335995	2900.29229667998	-15.3705272789259	1.52100521577064	-10.10550596379	5.22252850291345e-24	2.13915497902902e-21	0.000	0.000	0.000	0.000	0.000	0.000	0.000	0.205	0.015	0.153	0.000	0.000	0.000	0.000	0.000	0.000	0.000	0.000	175.658	16.653	209.991	0.177	0.000	0.080	0.000	0.000	0.000
Pdensi_GG_111124_c0_g1	FC_3_1	MC_2_3	30.6309965145706	2040.85088581375	1035.74094116416	-6.0564836074868	0.599744833413869	-10.0984339840196	5.61313600799798e-24	2.28004998393154e-21	0.544	0.000	1.091	0.343	1.323	0.882	3.302	0.571	2.917	0.642	0.000	0.320	1.204	1.568	1.206	0.243	46.012	27.814	70.851	29.558	39.877	11.969	0.331	6.010	0.000	1.527	0.988
Pdensi_GG_74422_c0_g1	FC_3_1	MC_2_3	22.6423999863696	1776.9070776547	899.774738820534	-6.29475867152364	0.623373672069646	-10.0978898429005	5.64436255049379e-24	2.28004998393154e-21	0.039	0.042	0.386	0.730	0.605	0.542	2.079	2.456	2.266	3.442	7.772	9.255	0.215	0.445	0.174	0.945	4.896	6.576	26.836	74.785	18.613	91.441	3.088	3.064	0.000	0.000	0.000
Pdensi_DN17082_c0_g1d528944	FC_3_1	MC_2_3	1588.85925015171	76.4068197059223	832.633034928816	4.37720402469309	0.434142024214913	10.082424138987	6.60754825996831e-24	2.63281581109608e-21	18.431	29.432	16.666	64.124	34.095	34.617	54.298	39.021	43.561	43.667	45.914	45.922	20.453	41.443	18.223	10.951	6.234	2.902	2.363	1.198	1.719	0.339	0.473	0.092	0.797	1.120	0.516
Pdensi_DN21094_c1_g1	FC_3_1	MC_2_3	0	7185.93642373143	3592.96821186571	-15.6794972824299	1.55524741133023	-10.0816739305927	6.65820096407672e-24	2.63507300722206e-21	0.000	0.000	0.000	0.000	0.000	0.000	0.000	0.000	0.195	0.097	0.000	0.000	0.000	0.000	0.000	0.000	0.000	0.000	16.677	242.456	231.088	139.190	0.000	0.000	0.000	0.000	0.000
Pdensi_DN24036_c0_g2	FC_3_1	MC_2_3	2190.87195049543	0.438722981142326	1095.65533673829	12.188750367525	1.21073926487707	10.0671967293987	7.71455618653794e-24	3.03264899002743e-21	26.299	48.732	46.278	59.465	59.526	63.034	105.532	80.579	148.334	45.115	91.954	96.147	82.043	81.200	68.150	2.525	0.092	0.084	0.000	0.019	0.000	0.000	0.102	0.374	0.026	0.000	0.000
Pdensi_GG_61773_c1_g1	FC_3_1	MC_2_3	1.30100630205991	6918.56129831543	3459.93115230874	-12.4057906518759	1.23293899139428	-10.0619663571891	8.13568839687353e-24	3.17687784313382e-21	0.000	0.046	0.000	0.106	0.000	0.000	0.000	0.264	0.000	0.050	0.000	0.000	0.000	0.000	0.000	0.000	0.279	0.053	181.263	25.454	273.186	0.383	0.052	0.601	0.000	0.000	0.000
Pdensi_DN15269_c0_g1d344108	FC_3_1	MC_2_3	407.987578697457	2454.37386867416	1431.18072368581	-2.58868379044849	0.257500617366604	-10.0531168310287	8.90068403049356e-24	3.45258122992119e-21	10.193	10.374	8.095	10.408	12.941	10.627	11.323	16.172	20.221	20.180	17.844	17.240	14.239	13.140	11.960	10.444	15.814	15.879	54.124	65.834	47.689	132.055	77.423	126.374	8.000	17.343	14.768
Pdensi_GG_152418_c0_g1	FC_3_1	MC_2_3	0	1167.68895824376	583.844479121881	-13.0580615185152	1.30340871548593	-10.0183935885736	1.26542929783552e-23	4.84444380798168e-21	0.042	0.000	0.084	0.000	0.000	0.000	0.046	0.000	0.000	0.049	0.000	0.149	0.047	0.000	0.000	0.076	21.263	12.781	40.627	16.239	23.430	2.278	0.000	0.000	0.259	0.330	0.050
Pdensi_DN22823_c0_g1d302799	FC_3_1	MC_2_3	5.34541741126799	432.211667285022	218.778542348145	-6.32578084246561	0.632423752906958	-10.0024403153565	1.48687066635396e-23	5.65522568443833e-21	0.128	0.000	0.125	0.072	0.103	0.260	0.099	0.065	0.504	0.074	0.460	0.429	0.108	0.069	0.160	1.127	3.394	3.368	7.508	11.143	10.913	21.463	4.728	4.848	0.604	0.510	1.269
Pdensi_GG_143385_c0_g1	FC_3_1	MC_2_3	1977.14540639681	169.686706896427	1073.41605664662	3.5415006454542	0.354501759818148	9.99007916708486	1.68447159018787e-23	6.36545512594026e-21	26.183	53.306	37.492	59.484	58.820	46.742	53.753	46.615	48.116	25.328	46.706	24.631	22.580	49.793	31.303	37.975	13.946	7.528	5.589	2.902	3.162	4.932	0.078	0.023	4.543	1.936	1.351
Pdensi_GG_155713_c0_g1	FC_3_1	MC_2_3	1324.09049233711	171.015098572609	747.552795454858	2.9536166874189	0.296528632302107	9.96064583877931	2.26585940566523e-23	8.50757583128396e-21	7.310	31.404	14.027	34.233	39.990	35.952	41.910	31.629	33.299	26.317	46.809	20.863	10.022	37.897	20.779	11.480	5.858	4.163	3.409	3.174	5.174	15.131	1.774	0.000	2.315	1.984	0.483
Pdensi_DN13590_c1_g1	FC_3_1	MC_2_3	79.7218713010399	15324.9365033023	7702.32918730167	-7.58663143780989	0.761887590430762	-9.95767818389127	2.33450931918796e-23	8.70950409890424e-21	2.305	1.772	1.931	2.124	2.307	2.184	1.829	2.030	2.664	2.666	2.367	1.528	1.864	1.985	1.304	1.494	5.706	5.688	94.563	162.503	804.653	140.826	60.484	37.648	2.492	5.548	9.465
Pdensi_DN18564_c0_g3	FC_3_1	MC_2_3	730.935271840821	49.3802673235568	390.157769582189	3.88533876291428	0.390303615611828	9.95465736801782	2.40650395801491e-23	8.9212757172663e-21	13.006	10.604	6.700	24.076	20.636	16.350	17.985	14.912	15.761	13.291	15.934	14.065	9.820	15.146	9.495	5.678	1.779	1.599	1.607	0.845	0.953	0.557	0.045	0.374	1.619	1.284	1.128
Pdensi_DN24150_c0_g1d225245	FC_3_1	MC_2_3	788.694243621719	26.1010039101212	407.39762376592	4.9160139942396	0.496837183771924	9.89461770336482	4.39285566960933e-23	1.61825619582407e-20	8.931	16.919	5.803	27.212	26.637	12.440	26.135	18.834	17.584	20.867	20.686	14.059	6.479	12.471	6.957	3.014	1.691	0.542	0.619	0.757	0.403	0.115	0.531	0.083	1.882	2.923	5.635
Pdensi_DN30313_c0_g1d27042	FC_3_1	MC_2_3	664.160702250061	68.8546364397676	366.507669344914	3.2694545814629	0.330494977002212	9.89259991519029	4.48232863659534e-23	1.64089647019562e-20	4.852	10.267	7.903	17.172	20.390	17.740	22.779	25.375	42.450	31.492	29.584	33.182	8.844	14.350	15.432	7.006	5.048	2.917	1.511	1.949	1.232	0.378	0.055	0.000	0.000	0.017	0.000
Pdensi_DN1883_c0_g1d325525	FC_3_1	MC_2_3	5.78328705699441	1421.69420623545	713.738746646224	-7.94634253585649	0.806148132908186	-9.85717414886268	6.38202556347584e-23	2.32182846788491e-20	0.000	0.065	0.060	0.229	0.213	0.064	0.413	0.198	0.210	0.083	0.077	0.057	0.101	0.140	0.054	0.000	3.458	4.679	44.539	8.055	45.817	33.576	201.723	78.435	0.141	0.000	0.000
Pdensi_DN22945_c2_g2	FC_3_1	MC_2_3	0.260201260411983	7135.88110248993	3568.07065187517	-14.7076328173716	1.492322565478	-9.85553201271917	6.48722169041308e-23	2.34553108686769e-20	0.000	0.000	0.000	0.012	0.000	0.000	0.000	0.141	0.022	0.120	0.000	0.000	0.000	0.032	0.088	0.000	9.347	5.412	282.297	21.579	190.157	7.552	0.092	0.134	0.000	0.000	0.000
Pdensi_DN9308_c0_g2d453636	FC_3_1	MC_2_3	694.762052444178	32.5287332758645	363.645392860021	4.4191306732657	0.449941045165056	9.8215771171634	9.09099870098526e-23	3.26679182155098e-20	4.477	13.598	10.524	25.049	20.567	12.654	28.797	33.543	45.841	27.523	33.993	30.342	3.977	10.863	5.573	5.161	2.022	2.837	0.521	0.733	0.984	0.129	0.000	0.058	0.000	1.061	0.722
Pdensi_GG_111744_c0_g1	FC_3_1	MC_2_3	452.725391958222	27.2485854309494	239.986988694586	4.05774550781881	0.413723377060643	9.80787099014721	1.04142547491853e-22	3.71947648429285e-20	1.601	9.253	14.138	11.400	12.277	13.879	11.903	13.417	16.597	9.271	14.465	11.981	3.185	9.580	8.431	9.999	2.807	2.516	0.400	0.703	0.756	40.740	0.206	0.560	0.429	0.771	3.290
Pdensi_GG_17059_c0_g1	FC_3_1	MC_2_3	0.996270745399126	1627.96493857718	814.48060466129	-10.6784008292147	1.09136229217789	-9.7844692873758	1.31282194199119e-22	4.65281577985901e-20	0.007	0.000	0.000	0.034	0.000	0.036	0.036	0.104	0.156	0.250	0.034	0.088	0.007	0.008	0.045	0.012	12.268	28.967	68.988	8.800	34.670	2.084	0.115	0.452	1.618	1.061	2.170
Pdensi_DN26146_c0_g1d193914	FC_3_1	MC_2_3	6273.34671866227	810.751542860938	3542.0491307616	2.95198843565904	0.301715232744385	9.78402186991992	1.31864070383384e-22	4.65281577985901e-20	70.788	122.251	78.607	220.514	184.609	120.551	204.575	189.713	192.661	168.621	207.506	139.865	59.520	103.537	71.929	70.751	25.786	18.682	15.753	19.339	20.443	15.450	17.106	12.189	2.524	4.461	5.381
Pdensi_DN23745_c0_g4	FC_3_1	MC_2_3	4693.68953874254	129.086526538754	2411.38803264065	5.18427855743495	0.530078879845897	9.78020206906208	1.36936876628102e-22	4.80287645193882e-20	1.444	4.148	3.608	52.330	147.555	186.313	30.318	36.358	15.087	15.985	11.797	10.909	82.215	114.382	116.357	16.354	14.337	3.712	3.223	2.480	3.146	0.885	1.468	0.000	0.100	0.058	0.015
Pdensi_DN21466_c0_g1d18862	FC_3_1	MC_2_3	4473.6434821685	1044.18560084277	2758.91454150563	2.09897265764822	0.214697057593628	9.77643886308443	1.42123314456574e-22	4.95511243908625e-20	128.907	121.172	53.445	134.997	135.236	103.352	114.111	103.669	77.721	134.480	98.277	96.960	84.438	120.327	50.081	60.309	36.832	17.097	24.437	25.749	21.229	12.462	19.323	11.599	23.922	76.078	29.690
Pdensi_GG_157683_c0_g1	FC_3_1	MC_2_3	1.30100630205991	3874.83453157642	1938.06776893924	-11.5713635497224	1.18507256793536	-9.76426580347067	1.60268616290319e-22	5.55468264022064e-20	0.000	0.000	0.000	0.105	0.000	0.000	0.000	0.000	0.000	0.000	0.000	0.000	0.000	0.000	0.000	0.000	55.860	27.911	66.025	170.664	25.018	4.426	0.000	0.000	0.000	0.000	0.000
Pdensi_DN18910_c0_g1d285192	FC_3_1	MC_2_3	3431.66405737887	682.143536874396	2056.90379712663	2.33090517914483	0.238734213275134	9.76359922261554	1.61325912023735e-22	5.55843684998015e-20	21.769	32.651	37.151	86.694	108.871	90.179	149.108	157.216	225.068	160.650	112.277	178.781	35.251	64.287	39.903	43.827	18.469	14.605	15.382	12.874	18.617	14.307	14.007	7.344	119.000	122.562	254.289
Pdensi_GG_65836_c0_g1	FC_3_1	MC_2_3	451.794095772813	9958.3265392379	5205.06031750536	-4.46220338896376	0.457843043718119	-9.74614215545667	1.91611876259463e-22	6.56332305739503e-20	7.827	8.947	7.602	13.734	13.550	10.448	16.512	23.843	17.288	24.419	14.956	16.306	7.262	14.838	9.262	14.547	67.745	53.883	234.310	106.823	346.601	33.368	12.750	16.572	10.735	14.879	11.913
Pdensi_DN17864_c7_g1	FC_3_1	MC_2_3	16.3276199273241	674.980073314577	345.653846620951	-5.37296874006502	0.552583162913103	-9.72336672681059	2.39721467549144e-22	8.16349158067209e-20	0.326	0.414	0.383	0.668	0.461	0.254	0.711	0.265	0.035	0.553	0.299	0.105	0.394	0.510	0.199	0.535	0.424	0.222	11.367	22.615	11.970	0.178	0.073	0.361	0.193	0.638	1.263
Pdensi_DN19717_c0_g2d287888	FC_3_1	MC_2_3	8032.36017667136	443.002307539479	4237.68124210542	4.18019682477943	0.430377983819081	9.71285005725727	2.6579895487109e-22	8.99921513506608e-20	3.812	5.099	9.374	139.625	302.767	225.410	131.548	123.658	79.549	68.002	59.865	60.325	161.319	207.492	123.897	40.674	38.581	9.765	13.453	9.997	6.837	19.825	8.946	0.000	0.310	0.000	0.000
Pdensi_GG_62280_c0_g1	FC_3_1	MC_2_3	309.474518552688	28.4537378500844	168.964128201386	3.44489870117998	0.354892045108811	9.70689185248928	2.81799228407632e-22	9.48610701466679e-20	1.685	9.000	5.155	8.809	8.801	8.167	7.605	7.384	5.972	4.460	6.792	7.827	1.525	5.836	2.825	2.079	0.913	0.517	0.585	0.611	0.754	0.321	0.387	0.000	0.000	0.000	0.000
Pdensi_DN8201_c0_g1d47625	FC_3_1	MC_2_3	661.364591218372	95.4461226606782	378.405356939525	2.79361810180665	0.28817033388932	9.69432926735482	3.18724939354398e-22	1.06678147844601e-19	5.856	8.370	9.080	18.161	20.408	16.561	14.829	13.692	13.014	11.641	18.320	6.888	7.668	15.356	11.220	10.010	2.568	8.109	1.768	2.464	2.297	20.215	0.000	4.281	0.000	0.000	0.000
Pdensi_DN18556_c0_g1d59326	FC_3_1	MC_2_3	0.520402520823966	844.915849886765	422.718126203795	-10.728592564541	1.10895974957609	-9.67446525326288	3.87110056524828e-22	1.28830666709254e-19	0.000	0.012	0.000	0.042	0.000	0.000	0.000	0.000	0.000	0.013	0.000	0.013	0.062	0.000	0.013	0.000	0.411	0.496	23.523	13.927	20.636	59.994	28.277	24.013	0.000	0.000	0.027
Pdensi_DN17943_c1_g3	FC_3_1	MC_2_3	0.246747211601184	4667.55684548067	2333.90179634614	-14.0951951090744	1.4574667711282	-9.67102330447202	4.00354633297973e-22	1.32485717153459e-19	0.000	0.000	0.015	0.000	0.017	0.000	0.000	0.000	0.085	0.136	0.000	0.000	0.016	0.017	0.000	0.013	0.000	0.037	18.471	135.457	165.457	25.255	0.000	0.030	0.046	0.000	0.000
Pdensi_DN6746_c0_g1d450456	FC_3_1	MC_2_3	650.239426904885	1.35451883802778	325.796972871456	8.95069384272542	0.926234320014694	9.66353076031929	4.30756306807141e-22	1.41745444711318e-19	17.981	28.270	13.371	19.458	19.750	15.115	26.396	18.727	29.845	12.716	22.266	18.277	13.688	19.142	16.758	1.788	0.564	0.165	0.000	0.000	0.094	0.000	0.000	0.067	0.000	0.000	0.000
Pdensi_GG_114386_c0_g1	FC_3_1	MC_2_3	7.18862458259549	3129.90299675595	1568.54581066927	-8.76608641977259	0.908473431742123	-9.64924907375928	4.95169879829559e-22	1.62031203191379e-19	0.927	0.124	0.216	0.199	0.208	0.186	0.251	0.090	0.236	0.169	0.055	0.069	0.401	0.083	0.114	0.328	0.080	0.055	6.709	100.071	107.030	29.528	0.355	0.147	0.271	0.178	0.035
Pdensi_DN21862_c0_g1d221873	FC_3_1	MC_2_3	6.48174057714348	3253.2407905345	1629.86126555582	-8.96334606119428	0.930010415147855	-9.63789858178014	5.53085805761895e-22	1.79977193893842e-19	0.000	1.259	0.283	0.026	0.088	0.418	0.436	0.427	0.578	1.330	1.199	0.852	0.117	0.133	0.345	0.058	0.047	0.133	38.813	50.600	134.969	364.244	84.819	79.669	0.561	0.118	0.152
Pdensi_DN23697_c0_g1d549598	FC_3_1	MC_2_3	329.435147986595	4.80307496917201	167.119111477883	6.1001825928775	0.633637653096632	9.62724131538818	6.13545079172886e-22	1.98547933272892e-19	1.064	2.699	2.361	11.763	9.638	6.223	3.301	1.934	4.311	1.095	0.830	0.781	0.987	3.251	1.783	0.090	0.214	0.077	0.104	0.075	0.131	0.000	0.000	0.000	0.000	0.000	0.037
Pdensi_DN17495_c0_g1	FC_3_1	MC_2_3	11.1394789519693	33749.5093636467	16880.3244212994	-11.5688800230249	1.2024336354195	-9.62122123188008	6.50541504060566e-22	2.09160409734315e-19	0.012	0.000	1.837	0.891	0.043	0.013	0.026	0.363	0.197	0.831	0.137	0.000	0.027	0.097	0.163	0.219	162.523	146.509	643.647	216.432	1479.527	0.144	0.000	0.049	0.075	0.041	0.014
Pdensi_DN10773_c0_g1d519404	FC_3_1	MC_2_3	6.76610375358274	392.345108278119	199.555606015851	-5.86298030777067	0.609425870331698	-9.62049790334561	6.55132681118805e-22	2.09160409734315e-19	0.283	0.204	0.000	0.239	0.229	0.103	0.000	0.000	0.112	0.000	0.239	2.342	0.632	0.000	0.000	0.000	0.718	0.930	12.517	5.266	9.199	2.300	0.580	0.000	43.397	42.880	39.683
Pdensi_DN22509_c0_g1	FC_3_1	MC_2_3	0	1065.84409561356	532.922047806781	-12.9263658593218	1.34366956138069	-9.62019698209079	6.5705214674191e-22	2.09160409734315e-19	0.000	0.000	0.000	0.000	0.000	0.000	0.000	0.100	0.000	0.032	0.000	0.000	0.000	0.000	0.000	0.000	0.000	0.087	34.784	10.609	28.121	0.400	0.000	0.000	0.022	0.000	0.000
Pdensi_DN38300_c0_g10	FC_3_1	MC_2_3	123.941618130434	9409.91781418661	4766.92971615852	-6.24625864437554	0.65039336299246	-9.60381670507292	7.70376864964316e-22	2.43909643846243e-19	1.528	0.000	0.383	2.889	3.256	4.119	2.103	0.802	4.104	0.451	0.000	0.448	0.421	3.084	3.376	0.000	42.082	56.129	83.948	124.297	442.209	70.542	9.261	84.377	15.671	44.706	42.258
Pdensi_DN17344_c0_g1d57171	FC_3_1	MC_2_3	12.6277515358583	302.413969773399	157.520860654629	-4.58107364715696	0.47742951698778	-9.5952878574833	8.36831803661352e-22	2.6352553352611e-19	0.028	0.122	0.099	0.379	0.271	0.391	1.139	2.889	4.720	6.853	3.192	4.655	0.248	0.271	0.426	0.446	1.199	1.614	5.055	8.424	7.176	2.845	3.684	0.331	0.000	0.000	0.000
Pdensi_DN17381_c1_g3	FC_3_1	MC_2_3	45.3427021321287	1587.35110423314	816.346903182635	-5.12885398799367	0.534734870403589	-9.59139617007337	8.69010041929929e-22	2.72195321850063e-19	0.480	0.729	0.329	1.117	1.069	1.575	1.151	0.960	0.790	0.945	0.792	0.666	0.697	1.233	0.986	0.854	0.585	0.354	23.544	22.787	63.172	3.465	1.278	0.303	5.332	5.286	2.595
Pdensi_DN22990_c1_g1	FC_3_1	MC_2_3	63106.0136913099	972310.169315008	517708.091503159	-3.94556643580896	0.411605607735673	-9.58579368613156	9.17494740038416e-22	2.85853294724841e-19	2649.721	2701.766	6930.257	1176.900	1642.391	2382.343	2543.522	3853.073	2810.724	12114.689	9002.177	13213.292	19242.512	3026.510	17215.937	8095.023	16867.319	30653.467	28802.133	21908.621	15816.226	1886.198	35186.206	28749.528	35126.542	7897.221	3929.035
Pdensi_DN23870_c0_g1d70822	FC_3_1	MC_2_3	1128.55425341403	78.5112934340665	603.532773424048	3.84418868077608	0.402083873089556	9.56066367755033	1.1700395227747e-21	3.6260701040996e-19	8.897	31.425	20.699	36.046	34.038	24.276	32.381	28.927	29.296	20.166	32.372	20.880	9.228	23.806	14.573	23.024	9.834	6.802	2.093	2.190	1.078	49.799	0.954	1.102	0.037	0.291	0.678
Pdensi_DN21560_c1_g3	FC_3_1	MC_2_3	546.012880461396	3.48690602574503	274.749893243571	7.2897740211769	0.763164571499904	9.55203411349372	1.2717436343627e-21	3.92051788923823e-19	16.685	16.530	5.978	15.471	20.703	9.624	10.686	14.326	10.997	10.083	12.663	4.682	10.293	14.799	4.719	2.048	0.784	0.280	0.123	0.000	0.128	0.000	0.000	0.082	0.062	0.045	0.000
Pdensi_DN19638_c0_g1d287697	FC_3_1	MC_2_3	0.758336633111546	459.40291165043	230.080624141771	-9.26636826008185	0.970333952516548	-9.54966920002093	1.30111071598103e-21	3.99005015534853e-19	0.000	0.015	0.000	0.035	0.000	0.015	0.000	0.014	0.000	0.000	0.000	0.000	0.000	0.000	0.016	0.000	0.046	0.035	11.993	7.047	12.539	0.270	0.000	0.000	0.000	0.000	0.000
Pdensi_DN15973_c0_g1d110291	FC_3_1	MC_2_3	720.559230095161	104.775699334973	412.667464715067	2.78297416154929	0.292277285839305	9.52169154560774	1.70382720583902e-21	5.19782661081298e-19	3.866	29.258	20.613	20.817	20.736	18.479	23.412	21.803	22.755	19.181	24.399	17.281	10.120	27.158	17.389	17.940	7.786	4.132	1.830	2.654	2.691	5.270	0.660	0.383	0.608	2.263	1.949
Pdensi_GG_155163_c0_g1	FC_3_1	MC_2_3	1638.77098364276	53.2092572878792	845.990120465318	4.94612421067806	0.519942748413284	9.51282468266403	1.85554301399879e-21	5.63133269217363e-19	20.083	77.514	15.333	24.163	66.121	45.966	20.991	21.823	12.982	17.716	12.535	9.015	40.210	101.858	45.703	6.394	7.166	2.917	0.918	0.959	1.775	0.314	0.886	0.624	0.156	1.044	1.119
Pdensi_GG_22680_c0_g1	FC_3_1	MC_2_3	4330.02663687751	918.021879119758	2624.02425799863	2.23798237180353	0.235625788625808	9.49803663196484	2.13884774841876e-21	6.45766645196557e-19	99.483	111.927	107.677	114.577	137.266	109.075	116.127	103.507	142.109	93.806	122.735	103.073	117.496	107.402	90.266	59.291	19.610	21.881	17.775	19.933	25.279	10.800	6.249	7.019	4.426	10.210	7.707
Pdensi_DN17223_c0_g1d216017	FC_3_1	MC_2_3	1129.02225110715	0.890229260484918	564.956240183817	10.3350939839627	1.08859439317206	9.49398053929632	2.2237658526172e-21	6.6796224248896e-19	42.430	61.403	44.257	30.336	39.773	24.311	24.146	25.587	32.142	7.291	25.868	10.130	26.182	38.758	24.729	60.199	2.557	0.546	0.000	0.037	0.046	0.000	0.000	0.000	0.000	0.000	0.000
Pdensi_GG_89759_c0_g1	FC_3_1	MC_2_3	1181.60058762627	0	590.800293813135	12.2597885232098	1.29192031142846	9.48958570800261	2.31954289457685e-21	6.93176459000255e-19	22.464	44.808	16.534	21.558	48.870	28.169	39.008	24.208	21.801	18.417	10.556	7.747	20.212	56.651	27.216	3.489	2.887	2.189	0.000	0.000	0.000	0.000	0.000	0.000	0.000	0.000	0.000
Pdensi_DN11635_c0_g1d210913	FC_3_1	MC_2_3	0	3512.07882017343	1756.03941008672	-14.6466513124877	1.54695030468125	-9.46808133924231	2.85030852697857e-21	8.47467621069622e-19	0.000	0.024	0.022	0.000	0.000	0.000	0.000	0.023	0.051	0.026	0.000	0.026	0.049	0.000	0.049	0.000	0.000	0.028	19.520	182.640	34.235	365.103	18.585	13.954	0.205	0.000	0.026
Pdensi_DN24722_c0_g2	FC_3_1	MC_2_3	413.395864391113	41.2248068131714	227.310335602142	3.32801412393577	0.351732980496382	9.46176306594601	3.02794030615127e-21	8.95735088647466e-19	2.200	4.857	6.745	11.825	12.796	9.868	10.168	13.695	12.521	10.218	13.721	8.924	2.204	6.328	4.199	8.840	1.658	3.040	0.733	0.980	1.109	21.566	0.091	0.108	0.017	0.012	0.000
Pdensi_DN22239_c0_g1d496132	FC_3_1	MC_2_3	0	1173.9436402276	586.971820113802	-13.0656394109173	1.38306647072152	-9.44686295814923	3.49137442715754e-21	1.02763956945678e-18	0.000	0.000	0.000	0.000	0.000	0.000	0.000	0.000	0.000	0.033	0.000	0.000	0.000	0.000	0.000	0.000	0.000	0.000	10.730	24.075	45.922	1.575	0.104	0.000	0.000	0.000	0.000
Pdensi_GG_23961_c0_g1	FC_3_1	MC_2_3	0.47586822457516	1941.77363338876	971.124750806669	-11.9473281537511	1.26842449938615	-9.41902979604454	4.55275235449667e-21	1.33334181829967e-18	0.175	0.000	0.000	0.000	0.000	0.038	0.000	0.000	0.122	0.122	0.000	0.124	0.039	0.000	0.039	0.032	0.038	0.000	13.274	60.560	58.771	0.945	0.000	0.000	0.000	0.000	0.000
Pdensi_DN40112_c0_g1	FC_3_1	MC_2_3	3.52173120647057	1605.08920193453	804.305466570498	-8.83787993038643	0.940301954446085	-9.39898070890714	5.50941884564398e-21	1.60548850769107e-18	0.000	0.000	0.981	0.104	0.198	0.000	0.000	0.000	0.000	0.192	0.104	0.000	0.183	0.094	0.000	0.147	0.357	0.404	32.640	13.515	64.961	0.249	0.000	0.000	0.000	0.000	0.000
Pdensi_DN8410_c0_g1d170709	FC_3_1	MC_2_3	922.749338620007	53.3841903031725	488.06676446159	4.11398838651652	0.438543995062555	9.38101634689967	6.53398158419609e-21	1.89462823431246e-18	7.636	28.147	9.810	26.072	29.004	21.922	21.513	23.494	19.772	15.919	20.335	14.333	11.755	29.595	13.818	6.041	4.514	3.413	0.752	0.998	1.921	0.082	0.252	0.000	0.854	0.443	0.715
Pdensi_DN21923_c1_g1	FC_3_1	MC_2_3	1883.75464873286	97.7790438900777	990.766846311466	4.26799166971432	0.455035651216697	9.3794665501535	6.63073477201358e-21	1.91321195961158e-18	95.160	78.640	71.059	56.075	37.704	62.146	23.907	22.660	54.070	28.876	14.868	34.414	39.222	78.074	36.826	84.776	16.280	10.817	2.631	1.162	2.924	0.283	0.217	0.000	0.000	0.000	0.000
Pdensi_DN34786_c0_g1d437499	FC_3_1	MC_2_3	821.457506290194	39.6499412228977	430.553723756546	4.37241291677847	0.466436015530819	9.37408941674995	6.97754337453825e-21	2.0034100395923e-18	10.829	42.454	20.264	14.708	23.497	29.606	21.989	11.633	9.443	9.980	9.868	5.180	14.893	36.488	27.934	4.817	3.706	1.559	0.868	1.133	0.698	1.188	0.359	0.000	0.589	0.000	0.117
Pdensi_DN40072_c0_g2	FC_3_1	MC_2_3	192.00951168104	795.002990248165	493.506250964603	-2.05019528792755	0.218945964711499	-9.3639327430814	7.6822737275108e-21	2.19499423922678e-18	6.101	6.328	6.399	5.875	5.212	4.916	2.762	3.947	4.177	4.571	1.912	2.491	4.528	7.538	4.454	4.352	36.039	53.219	19.981	17.030	17.489	31.982	28.298	35.102	16.296	23.411	20.732
Pdensi_DN20518_c0_g19	FC_3_1	MC_2_3	0	874.930415778081	437.46520788904	-12.6414988709732	1.35040049594828	-9.36129608134961	7.87644876506188e-21	2.23954967726199e-18	0.000	0.000	0.000	0.000	0.000	0.000	0.014	0.000	0.015	0.015	0.000	0.000	0.000	0.000	0.000	0.000	0.029	0.033	9.178	20.975	29.875	0.218	2.472	1.243	0.000	0.000	0.000
Pdensi_DN25745_c1_g1d228005	FC_3_1	MC_2_3	749.994456634136	41.2924722366716	395.643464435404	4.1817845992823	0.446956562381386	9.35613200755289	8.2709227874115e-21	2.3403514996476e-18	29.645	11.753	4.561	19.361	16.692	25.941	8.780	3.819	5.046	3.609	5.502	3.084	32.693	30.315	17.604	2.498	1.470	1.641	0.975	1.226	0.604	3.906	7.348	57.402	17.550	47.969	50.566
Pdensi_DN22789_c1_g6	FC_3_1	MC_2_3	527.166027701832	8.585057013015	267.875542357423	5.93035526868051	0.634340586965187	9.34885042915592	8.86054869379604e-21	2.49513903193132e-18	1.134	0.455	1.254	16.172	17.804	10.203	20.929	17.352	8.970	15.142	31.156	29.307	4.207	7.680	1.030	2.275	0.784	0.445	0.367	0.089	0.132	0.207	1.475	0.533	0.000	0.000	0.000
Pdensi_DN19639_c4_g1	FC_3_1	MC_2_3	7879.35989262024	1280.882892424	4580.12139252212	2.62102485503324	0.280587484734139	9.3412037158988	9.52450499898575e-21	2.66927670481145e-18	79.055	291.638	151.149	167.586	230.665	254.385	128.666	104.983	82.114	56.508	148.161	85.096	179.447	342.604	256.873	113.799	54.981	31.472	25.671	29.729	32.348	1.492	2.571	0.124	0.925	0.986	0.076
Pdensi_DN54376_c0_g1d163589	FC_3_1	MC_2_3	1350.97916126197	253.859208145433	802.4191847037	2.41150514482373	0.258380071125841	9.33317006344982	1.02750781503039e-20	2.86591501189406e-18	6.306	26.415	19.560	42.716	40.122	30.067	46.203	43.025	38.294	29.825	38.978	28.316	10.786	31.409	16.208	16.948	6.142	7.333	6.667	4.974	5.774	17.402	0.000	0.000	0.000	0.322	0.000
Pdensi_DN13157_c0_g1	FC_3_1	MC_2_3	37.3633208864317	1389.44356018994	713.403440538185	-5.21643943739069	0.559139001352785	-9.32941437597805	1.06457474506967e-20	2.95522922004578e-18	0.665	0.758	1.114	1.120	0.725	1.241	0.721	0.851	0.861	0.900	0.796	0.788	0.902	0.876	0.795	1.455	4.889	6.411	13.539	41.635	39.747	3.746	0.570	0.525	1.130	1.202	1.034
Pdensi_DN21507_c0_g1d540159	FC_3_1	MC_2_3	9606.3543088925	141335.071460629	75470.7128847609	-3.87897762802361	0.417068984546608	-9.30056602564301	1.39699976975545e-20	3.85973903367385e-18	338.512	345.615	950.112	179.364	244.606	367.491	438.937	573.776	450.423	1803.597	1349.439	1869.261	2843.460	427.335	2472.477	1181.524	2651.653	4524.448	4060.481	3358.287	2244.844	284.310	5382.250	4236.311	4724.433	980.116	457.011
Pdensi_GG_150516_c1_g1	FC_3_1	MC_2_3	37055.541499832	532983.287703792	285019.414601812	-3.84632727449001	0.413687691552637	-9.29765944946084	1.43571246389928e-20	3.94807446704095e-18	1446.845	1564.543	3819.682	705.583	924.483	1422.593	1410.191	1950.181	1696.348	6100.612	4709.829	7407.207	10043.755	1757.581	9878.961	4475.143	10355.679	17154.780	16044.999	11584.871	8854.882	924.202	20931.173	19251.366	20406.833	4690.166	2202.918
Pdensi_DN16018_c1_g1	FC_3_1	MC_2_3	18.5534545809127	451.774517011966	235.163985796439	-4.60899939995711	0.496386144524169	-9.2851088830758	1.61541922342816e-20	4.42149299877839e-18	0.303	0.094	0.176	0.724	0.515	0.325	0.193	0.684	0.088	0.157	1.095	0.239	0.685	0.058	0.312	0.742	2.612	1.925	7.113	12.828	10.901	23.660	0.000	0.257	51.813	58.311	20.309
Pdensi_DN6263_c0_g1d516712	FC_3_1	MC_2_3	1030.33968664622	1.80602511737037	516.072855881794	9.18963899757303	0.991319663315293	9.27010664434911	1.85959899130228e-20	5.0661531031418e-18	63.557	49.582	11.416	34.331	38.310	14.121	19.679	22.678	8.883	10.939	12.797	3.152	33.366	33.234	9.285	27.787	4.999	0.048	0.000	0.000	0.112	0.000	0.000	0.000	0.000	0.018	0.000
Pdensi_GG_107194_c3_g1	FC_3_1	MC_2_3	35.7113889513899	3058.61561439277	1547.16350167208	-6.42216634834291	0.692862425156612	-9.26903540322781	1.87836897511342e-20	5.09359749904252e-18	0.221	0.059	1.516	2.000	0.374	0.629	1.079	1.085	3.234	0.429	0.764	0.762	0.143	0.190	0.682	0.333	96.142	186.316	54.258	107.547	46.048	50.858	0.000	0.000	0.029	0.000	0.022
Pdensi_DN35590_c0_g2	FC_3_1	MC_2_3	41.4496729124547	2638.96106037297	1340.20536664271	-5.99404723036991	0.646722094562467	-9.26835078121943	1.89046271484223e-20	5.10276832241723e-18	0.059	1.077	0.191	2.139	0.688	0.662	1.330	0.978	0.584	0.860	0.892	0.472	0.376	0.913	0.199	0.348	8.532	10.724	36.166	42.150	103.579	2.051	1.917	1.921	10.113	2.993	3.073
Pdensi_GG_114142_c0_g1	FC_3_1	MC_2_3	1490.63484345948	305.912633367841	898.273738413658	2.28529618454499	0.246763562622803	9.26107631230074	2.02381705684764e-20	5.4376622234283e-18	16.815	21.747	28.173	41.606	45.032	37.606	41.420	49.956	44.983	37.540	43.527	38.570	15.937	27.446	20.034	18.390	4.199	4.394	5.959	6.455	8.565	14.087	2.955	5.706	1.758	3.641	5.017
Pdensi_DN11119_c0_g1d104232	FC_3_1	MC_2_3	10.8495372266712	955.275098886426	483.062318056549	-6.46473364637358	0.698549952141754	-9.25450445820332	2.15226420573989e-20	5.75637311976268e-18	1.356	1.928	0.396	0.550	0.147	0.207	0.708	0.346	0.287	1.211	0.251	0.271	0.429	0.159	0.257	0.071	15.716	35.110	12.267	36.089	16.488	49.857	0.475	2.915	1.890	4.341	1.172
Pdensi_DN19354_c0_g2	FC_3_1	MC_2_3	2227.34655870075	138.108336009562	1182.72744735516	4.01093099974156	0.433466670684306	9.2531474067189	2.17977515629051e-20	5.80345319224563e-18	8.008	47.444	20.438	88.014	65.697	33.605	102.609	74.396	65.661	93.890	57.359	52.576	9.868	41.328	12.236	31.776	9.709	3.875	3.889	2.935	2.634	0.149	2.261	2.055	0.603	4.051	1.805
Pdensi_DN15654_c0_g1	FC_3_1	MC_2_3	450.930346690619	27.7832292049993	239.356787947809	4.01819374159224	0.434646910239715	9.24473094580642	2.35833280350631e-20	6.25043562442421e-18	7.101	17.856	8.477	15.373	13.811	8.604	12.313	7.885	7.041	6.653	7.428	6.390	5.333	9.308	7.313	9.787	3.022	0.676	0.784	0.613	0.500	0.000	0.055	0.000	3.148	0.466	3.496
Pdensi_DN12992_c0_g2d390714	FC_3_1	MC_2_3	802.537235201493	0	401.268617600746	11.701722904249	1.26624109478465	9.24130716689392	2.43504003560811e-20	6.42466666692225e-18	7.257	14.282	7.774	15.925	27.088	23.622	16.494	9.792	10.671	12.005	5.052	5.085	9.955	29.810	10.269	2.706	3.179	1.493	0.000	0.000	0.000	0.000	0.000	0.000	0.000	0.000	0.000
Pdensi_GG_93041_c0_g1	FC_3_1	MC_2_3	4.89181633481723	589.150560280105	297.021188307461	-6.90585522177135	0.748689483108239	-9.2239244407457	2.86420892907244e-20	7.52310805392645e-18	0.088	0.000	0.065	0.082	0.105	0.211	0.358	0.273	0.485	0.332	0.884	0.986	0.097	0.050	0.049	0.099	1.258	2.722	8.359	23.956	7.606	33.284	3.572	11.267	0.000	0.000	0.000
Pdensi_DN19207_c0_g2	FC_3_1	MC_2_3	0	957.654075766781	478.82703788339	-12.7718642772785	1.38509486204705	-9.22093109088769	2.94531420824836e-20	7.70160219284515e-18	0.000	0.025	0.000	0.000	0.000	0.000	0.000	0.000	0.000	0.000	0.000	0.000	0.000	0.053	0.000	0.000	0.000	0.000	8.113	31.580	25.597	0.207	0.000	0.000	0.000	0.000	0.000
Pdensi_DN10290_c0_g1d4636	FC_3_1	MC_2_3	292.175852719383	3.97541781318494	148.075635266284	6.21115506108603	0.676260508389896	9.18455977249675	4.13214011429724e-20	1.07569707962103e-17	1.476	0.868	1.184	8.793	9.554	6.099	3.077	1.842	4.003	1.296	0.662	1.435	1.656	2.061	0.908	0.274	0.178	0.203	0.046	0.047	0.173	0.000	0.000	0.000	0.126	0.000	0.024
Pdensi_GG_156213_c0_g1	FC_3_1	MC_2_3	3105.44552364529	356.867332259025	1731.15642795216	3.12171847718793	0.339961144270848	9.18257433179143	4.20906375126198e-20	1.09087385443658e-17	22.627	39.414	24.689	70.404	100.776	87.008	68.684	64.468	56.361	46.928	56.335	40.373	32.149	66.481	60.187	16.126	7.415	5.104	6.908	6.317	11.336	60.213	49.624	58.347	4.155	7.690	5.397
Pdensi_DN23645_c0_g2	FC_3_1	MC_2_3	0	2640.22056258305	1320.11028129152	-14.234978306884	1.55142683558266	-9.17541064805538	4.4985654866049e-20	1.16076861782779e-17	0.012	0.000	0.046	0.000	0.000	0.000	0.000	0.024	0.067	0.000	0.029	0.041	0.051	0.026	0.013	0.000	0.153	2.233	8.280	116.331	54.149	155.590	22.707	18.871	0.018	0.026	0.193
Pdensi_GG_58710_c1_g1	FC_3_1	MC_2_3	539.164275468521	52.9589688698878	296.061622169204	3.34871355707238	0.365227142777923	9.16885183177245	4.7808382652635e-20	1.22819315662842e-17	17.231	25.519	22.344	17.021	12.013	15.758	17.233	22.954	25.516	13.914	14.071	20.797	7.237	17.954	8.644	13.175	6.771	4.101	1.162	0.974	1.510	0.000	0.000	0.000	0.000	0.708	0.000
Pdensi_DN17385_c0_g1d57185	FC_3_1	MC_2_3	2115.6558620356	81.5251253135905	1098.59049367459	4.69754454597277	0.512483615865438	9.1662336132248	4.89834652011727e-20	1.25288581101672e-17	13.895	50.045	49.328	63.749	71.345	42.067	73.059	67.354	75.661	53.610	74.261	51.773	17.373	48.352	26.083	57.694	13.588	16.873	1.464	3.061	1.006	76.174	0.292	0.193	0.015	0.389	0.011
Pdensi_DN15548_c0_g1d54388	FC_3_1	MC_2_3	0	531.381436335911	265.690718167955	-11.9220794495578	1.30411965050524	-9.14186013908997	6.13871944628992e-20	1.56331832229365e-17	0.000	0.000	0.000	0.000	0.000	0.000	0.000	0.000	0.000	0.021	0.000	0.000	0.020	0.000	0.000	0.000	0.000	0.022	10.965	8.165	17.489	0.133	0.000	0.000	0.000	0.000	0.000
Pdensi_GG_17837_c0_g1	FC_3_1	MC_2_3	8912.11741873436	964.057766249723	4938.08759249204	3.20874642683944	0.351239675510356	9.13548966863463	6.51114376845931e-20	1.65098365346306e-17	187.605	299.408	303.822	285.798	267.378	192.079	299.418	412.159	464.543	352.590	545.398	399.420	213.801	384.731	169.744	239.683	161.437	116.360	14.776	21.218	30.180	0.746	0.203	0.380	1.935	4.164	1.417
Pdensi_DN25856_c0_g4	FC_3_1	MC_2_3	291.262889253083	6.52096138564399	148.891925319364	5.47774261948385	0.599756442329478	9.13327849919891	6.64556286924791e-20	1.67780411181232e-17	0.892	1.429	1.334	10.375	8.712	5.343	10.395	9.174	9.932	4.098	9.162	3.139	0.605	1.634	1.042	2.380	0.184	0.000	0.177	0.152	0.119	0.036	0.044	0.024	0.037	0.040	0.000
Pdensi_DN12616_c0_g1	FC_3_1	MC_2_3	901.669629704462	2.99133039595325	452.330480050208	8.21920443323701	0.900833113218833	9.12400345039313	7.23992599182831e-20	1.81244099699281e-17	28.476	41.014	14.792	37.602	29.995	8.584	24.541	10.858	7.300	7.273	9.596	2.945	26.467	23.967	8.580	22.822	3.179	0.618	0.140	0.029	0.035	0.295	0.000	0.000	0.000	0.000	0.000
Pdensi_DN43329_c0_g1d445036	FC_3_1	MC_2_3	193.755305960237	2295.03171883327	1244.39351239675	-3.56626243797918	0.390866482111603	-9.12399144258401	7.24072854892727e-20	1.81244099699281e-17	1.244	2.694	1.798	5.959	5.201	4.982	5.994	3.479	4.915	4.401	8.041	4.564	1.078	3.033	2.126	0.743	4.775	7.232	50.916	31.257	76.021	6.319	6.262	18.632	0.000	0.621	0.969
Pdensi_DN26836_c1_g1	FC_3_1	MC_2_3	97.1454326786273	1614.0225913531	855.584012015864	-4.05413968533696	0.444484830801425	-9.12098547441354	7.44442753122562e-20	1.85549980334672e-17	2.359	3.629	3.476	2.676	2.259	3.120	3.312	2.472	2.352	3.657	2.669	2.635	1.107	3.441	1.525	3.005	4.027	4.107	43.760	19.296	48.225	14.189	5.324	5.498	0.745	1.395	3.442
Pdensi_DN17791_c0_g2d475549	FC_3_1	MC_2_3	764.809221626014	0	382.404610813007	11.632120044843	1.27556370341111	9.11919962424173	7.56811673049418e-20	1.87833602226795e-17	14.888	7.940	11.761	29.799	18.492	15.715	14.460	0.308	1.398	5.889	0.000	0.689	38.191	26.317	7.973	28.617	1.883	1.071	0.000	0.000	0.000	0.445	0.000	0.000	49.118	98.921	43.975
Pdensi_DN15561_c0_g1d467185	FC_3_1	MC_2_3	41.5644925845615	7989.88944058701	4015.72696658578	-7.58654249803112	0.832576572563777	-9.11212583687007	8.07832764006354e-20	1.98832315973754e-17	0.598	2.731	1.016	0.899	1.614	0.943	1.899	4.199	5.466	4.023	8.557	9.029	0.788	3.506	0.645	1.143	12.921	13.009	109.327	31.718	414.283	2.113	3.872	0.450	3.453	4.119	2.301
Pdensi_GG_20076_c1_g1	FC_3_1	MC_2_3	1341.99221098141	262.480859896734	802.236535439073	2.35421033393423	0.258360483554551	9.11211459873721	8.07916466661321e-20	1.98832315973754e-17	20.550	34.084	19.604	34.171	42.548	35.039	29.270	28.247	28.124	19.628	29.096	19.186	21.169	40.829	33.470	20.305	13.787	13.888	5.403	7.004	5.551	18.582	3.458	2.082	0.729	1.981	0.966
Pdensi_GG_83194_c0_g1	FC_3_1	MC_2_3	0	419.471453640115	209.735726820057	-11.5810421890252	1.27103473528079	-9.1115072370283	8.12452925898399e-20	1.99112155768397e-17	0.248	0.054	0.000	0.000	0.000	0.000	0.070	0.000	0.000	0.000	0.000	0.000	0.000	0.000	0.000	0.000	0.000	0.000	11.224	7.378	10.219	0.094	0.000	0.000	0.000	0.000	0.000
Pdensi_DN19867_c0_g1d535216	FC_3_1	MC_2_3	597.822671748267	31.9648660857265	314.893768916997	4.22615423187165	0.464594770090046	9.09643091990156	9.33490300870948e-20	2.27822197470475e-17	11.476	9.839	5.120	20.198	20.595	9.434	16.717	12.321	11.563	9.310	9.091	7.363	6.381	12.328	4.772	5.651	1.653	1.484	0.626	0.701	0.845	0.118	0.221	0.088	0.000	0.000	0.000
Pdensi_DN22183_c0_g1	FC_3_1	MC_2_3	9065.01902551467	86069.6221612687	47567.3205933917	-3.24710998013452	0.357888674404373	-9.07296098581108	1.15825765087084e-19	2.81504669645052e-17	351.229	320.392	749.772	161.897	277.875	309.804	497.835	616.386	412.323	1611.609	1328.064	1605.002	2302.736	377.375	1918.438	756.225	1415.032	3689.163	1981.786	2250.566	1648.723	265.000	2953.212	2416.784	2970.085	747.553	411.921
Pdensi_GG_62276_c0_g1	FC_3_1	MC_2_3	5309.63816275802	80787.9557789721	43048.796970865	-3.92743636988435	0.433151915495586	-9.06711070500708	1.22214720298658e-19	2.95805074878236e-17	605.020	487.581	991.902	79.895	161.985	196.108	180.261	396.508	209.049	613.003	670.694	910.003	1090.462	322.935	1594.504	798.962	1395.876	2540.644	2237.885	1848.660	1441.637	268.729	1939.713	1476.028	28299.459	16613.426	9970.298
Pdensi_DN22124_c0_g1d67031	FC_3_1	MC_2_3	255.188096090593	1204.59406097191	729.89107853125	-2.23878495356699	0.246943026686457	-9.06599786844584	1.23468864477168e-19	2.97610773622269e-17	10.490	6.849	6.246	7.352	7.055	6.816	5.655	7.386	8.050	9.058	8.235	8.205	6.777	6.714	5.051	6.667	13.296	10.208	22.420	28.408	31.686	35.101	23.172	35.512	7.593	11.515	13.060
Pdensi_DN32862_c1_g1	FC_3_1	MC_2_3	6363.21193313995	77451.3412322372	41907.2765826886	-3.60544883806322	0.397745247499793	-9.06471883882181	1.2492602034351e-19	2.99889007769688e-17	231.836	256.703	603.489	115.982	177.725	231.457	268.337	354.439	277.658	1045.596	880.125	1290.530	1483.633	274.626	1325.897	617.361	1335.979	2769.269	2279.192	1712.576	1309.304	170.796	2854.125	2549.435	2685.147	610.887	324.044
Pdensi_DN13827_c0_g2d392397	FC_3_1	MC_2_3	1000.25624759706	140.848659737866	570.552453667465	2.82740354646775	0.311967621626819	9.06313139717409	1.26758194387311e-19	3.03045213055019e-17	5.401	18.668	11.060	28.737	33.846	21.098	21.322	13.225	15.925	9.739	6.581	7.716	9.788	19.036	11.696	6.064	10.775	38.709	3.871	2.921	2.868	1.276	4.263	4.178	0.138	0.206	0.149
Pdensi_DN25516_c2_g1	FC_3_1	MC_2_3	3389.77232046801	41425.6483366648	22407.7103285664	-3.61124405015821	0.398602593441643	-9.05976054741078	1.3073724016127e-19	3.11287494632768e-17	154.533	134.773	285.929	66.259	102.197	112.122	162.356	254.144	150.763	571.636	503.049	638.166	755.407	153.751	659.622	393.982	703.330	1655.939	1330.999	849.359	656.808	88.345	1211.999	1908.742	1820.226	368.110	302.281
Pdensi_DN1329_c0_g1d325161	FC_3_1	MC_2_3	5.11448781606126	618.025112454191	311.569800135126	-6.93013292119234	0.76575261569763	-9.05009369753014	1.42845714332658e-19	3.38740972696632e-17	0.013	0.000	0.113	0.300	0.106	0.014	0.137	0.157	0.103	0.133	0.096	0.000	0.084	0.029	0.028	0.103	3.263	3.855	17.242	12.435	12.718	23.092	58.872	57.456	0.020	0.028	0.061
Pdensi_DN39367_c0_g2	FC_3_1	MC_2_3	683.975680689246	2.21918150211216	343.097431095679	8.28363397641687	0.916859950881435	9.03478657613225	1.64322766986006e-19	3.88099896398039e-17	0.000	0.046	0.000	10.955	32.014	14.262	39.592	42.067	4.580	21.241	10.627	1.458	0.520	6.649	1.957	1.190	0.047	0.000	0.000	0.099	0.061	0.000	0.000	0.000	0.000	0.000	0.000
Pdensi_DN20518_c0_g2	FC_3_1	MC_2_3	0	2272.37096582794	1136.18548291397	-14.0185190318964	1.55269351174031	-9.02851652686046	1.7401467814596e-19	4.08287969680946e-17	0.000	0.028	0.000	0.000	0.000	0.000	0.028	0.027	0.120	0.060	0.032	0.030	0.000	0.000	0.000	0.046	0.085	0.096	8.246	106.881	38.405	0.461	0.000	0.052	0.079	0.000	0.000
Pdensi_DN9125_c0_g1d209017	FC_3_1	MC_2_3	593.069173727324	82.0909974570665	337.580085592195	2.8531962928095	0.316025996258841	9.02835945962051	1.74264579960454e-19	4.08287969680946e-17	11.993	13.449	9.850	14.085	17.118	18.019	12.191	6.772	8.352	5.655	5.123	4.922	12.815	12.395	11.292	5.411	1.841	0.809	1.969	1.524	2.157	1.307	1.219	3.004	6.075	11.749	23.832
Pdensi_DN31960_c0_g1d311431	FC_3_1	MC_2_3	1.27873915393551	313.025340973207	157.152040063571	-7.96631888769057	0.883477415188715	-9.01700343521393	1.93304360042194e-19	4.51092282101652e-17	0.000	0.000	1.945	0.084	0.000	0.018	0.018	0.000	0.020	0.020	0.085	0.120	0.000	0.019	0.057	0.138	14.939	3.902	5.449	6.892	9.111	0.454	0.000	0.000	0.000	0.000	0.000
Pdensi_GG_7528_c1_g1	FC_3_1	MC_2_3	0.260201260411983	8206.68978933338	4103.4749952969	-14.909325505622	1.65604906910756	-9.00294911771944	2.19734195723463e-19	5.10733771671047e-17	0.000	0.000	0.000	0.022	0.000	0.000	0.000	0.000	0.267	0.124	0.000	0.000	0.000	0.020	0.000	0.000	0.000	0.022	6.848	319.653	231.474	28.335	0.370	0.361	0.000	0.000	0.000
Pdensi_DN13206_c0_g1d339544	FC_3_1	MC_2_3	6.26379623106677	187.376150309512	96.8199732702893	-4.90948704259265	0.545354647853301	-9.00237499014273	2.20886629166008e-19	5.11383103958127e-17	0.203	0.146	0.034	0.255	0.163	0.109	0.074	0.352	0.079	0.158	0.043	0.000	0.150	0.078	0.038	0.061	0.112	0.000	4.838	3.540	4.471	0.254	0.000	0.000	0.366	0.190	0.000
Pdensi_DN21358_c0_g1	FC_3_1	MC_2_3	1556.66279676376	85.1788747827735	820.920835773266	4.19195464938336	0.466188038918515	8.99198241788454	2.42810567456806e-19	5.58473153535416e-17	12.623	63.646	24.154	33.369	66.728	30.303	34.026	46.538	24.547	17.397	40.251	10.559	22.096	65.704	34.132	14.387	12.839	5.511	2.133	1.246	2.459	0.000	0.000	0.000	0.000	0.000	0.000
Pdensi_DN32909_c0_g1d199954	FC_3_1	MC_2_3	3517.43408927584	117.599656647176	1817.51687296151	4.90243160081635	0.545209168302068	8.99183631868093	2.43133618137249e-19	5.58473153535416e-17	24.914	58.022	34.251	102.727	116.157	75.286	97.743	114.290	139.902	98.672	118.656	126.435	30.651	70.389	37.891	18.128	7.937	4.072	3.631	0.902	3.602	0.170	1.278	0.270	1.120	1.934	0.817
Pdensi_DN7126_c0_g1d329927	FC_3_1	MC_2_3	337.601440378241	19.9518183317767	178.776629355009	4.07729888348589	0.45366907702591	8.98738549740967	2.53181307502982e-19	5.79280809545788e-17	17.260	12.563	5.385	11.908	8.881	7.449	8.231	6.639	10.318	4.252	5.030	5.094	11.411	9.232	7.111	8.584	1.080	0.634	0.575	0.441	0.362	0.048	0.039	0.000	0.000	0.355	0.152
Pdensi_GG_154859_c0_g1	FC_3_1	MC_2_3	0	425.704457244259	212.85222862213	-11.6021551206086	1.29445768865384	-8.96294658551111	3.16115720070946e-19	7.20460936642627e-17	0.000	0.000	0.000	0.000	0.000	0.000	0.038	0.000	0.040	0.000	0.000	0.000	0.000	0.000	0.000	0.000	0.000	0.000	6.730	11.442	10.940	1.187	0.042	0.000	0.000	0.000	0.000
Pdensi_GG_89376_c0_g1	FC_3_1	MC_2_3	0	3285.32733179462	1642.66366589731	-14.5503578663603	1.62964884638275	-8.92852340469363	4.31732571179246e-19	9.77389978977753e-17	0.000	0.000	0.000	0.000	0.000	0.000	0.000	0.000	0.000	0.000	0.000	0.000	0.000	0.000	0.000	0.000	0.000	0.000	8.319	171.239	41.675	0.839	0.000	0.000	0.000	0.000	0.000
Pdensi_DN21096_c2_g1	FC_3_1	MC_2_3	2925.51626524825	223.528157364779	1574.52221130651	3.70980054284616	0.415505294559555	8.92840739076172	4.32185485727618e-19	9.77389978977753e-17	10.349	54.205	37.279	86.320	90.326	67.645	58.853	89.479	83.850	53.571	94.767	71.888	12.903	59.978	32.977	46.338	22.191	170.338	7.243	2.704	5.453	113.796	0.338	0.853	0.389	0.357	0.000
Pdensi_DN5064_c0_g1d206018	FC_3_1	MC_2_3	624.265385234969	1.32323278577885	312.794309010374	8.89446461470859	0.996967523615503	8.92151891011737	4.59936232584228e-19	1.03614788273677e-16	30.966	31.316	9.318	22.798	20.140	9.552	6.009	4.298	4.881	2.461	2.135	3.202	20.207	16.891	8.274	4.211	0.909	0.563	0.043	0.000	0.054	0.000	0.000	0.000	0.000	0.000	0.000
Pdensi_DN22002_c1_g4	FC_3_1	MC_2_3	1345.15713787623	128.204613394313	736.680875635273	3.39203434050315	0.380543836800565	8.91364939456592	4.9379797653111e-19	1.10816968886424e-16	21.613	38.007	26.872	43.815	38.913	29.707	46.402	55.336	58.379	40.885	49.137	40.211	18.709	30.622	19.142	26.107	8.848	6.405	2.543	2.025	4.244	0.710	0.678	1.233	0.311	0.271	0.393
Pdensi_DN35040_c0_g1d86938	FC_3_1	MC_2_3	5.103311149164	2529.96233596409	1267.53282355663	-8.94823150833635	1.00450631536874	-8.90808885064257	5.19197819690743e-19	1.15793637063404e-16	0.323	3.405	0.321	0.081	0.039	0.278	0.035	0.168	0.151	0.075	0.204	0.076	0.323	0.297	0.363	0.409	7.326	24.204	133.819	14.374	26.231	217.327	118.171	108.453	2.048	2.210	0.271
Pdensi_DN11132_c0_g1d456794	FC_3_1	MC_2_3	19.0376671051207	430.480808744726	224.759237924923	-4.50202071208343	0.505394537754478	-8.90793306173508	5.199277234848e-19	1.15793637063404e-16	0.130	0.755	0.872	0.698	0.629	0.277	0.507	0.434	0.129	0.718	0.307	0.288	0.109	0.602	0.149	0.160	16.289	14.437	12.671	9.583	7.179	0.583	0.054	0.575	0.137	0.310	0.185
Pdensi_DN23753_c0_g1d130641	FC_3_1	MC_2_3	532.468917981526	128.274683363808	330.371800672667	2.05337831467124	0.230664516174042	8.90201210281479	5.48432873186496e-19	1.2167938894376e-16	15.483	11.708	13.501	15.156	14.736	14.431	13.850	10.104	16.700	10.872	11.379	13.466	13.081	13.066	10.895	9.239	5.168	8.698	3.029	2.789	2.993	1.039	3.233	2.127	2.394	5.157	3.137
Pdensi_DN20704_c0_g1d413955	FC_3_1	MC_2_3	338.083032044884	3.52391153384235	170.803471789363	6.59248082266977	0.74104335123656	8.89621479184594	5.77836967559812e-19	1.27719413965588e-16	10.738	7.060	10.514	12.445	10.446	5.512	6.247	7.950	12.895	5.433	8.505	9.809	3.990	2.459	1.223	15.330	0.382	0.192	0.061	0.054	0.132	0.781	0.520	0.014	0.000	0.015	0.008
Pdensi_GG_81284_c0_g1	FC_3_1	MC_2_3	0	533.609399118125	266.804699559062	-11.9280699553544	1.34464013297265	-8.87082696913447	7.26046929337483e-19	1.59874987940167e-16	0.000	0.000	0.000	0.000	0.000	0.000	0.000	0.000	0.293	0.000	0.000	0.000	0.000	0.000	0.000	0.000	3.425	5.391	7.340	9.958	19.433	2.240	0.000	0.000	0.000	0.000	0.000
Pdensi_DN19506_c0_g1	FC_3_1	MC_2_3	319.41660176118	5112.37091610615	2715.89375893367	-4.00071670945862	0.453104942780787	-8.82955874395344	1.05089481023989e-18	2.30539557004424e-16	3.552	4.053	2.740	13.517	5.325	7.804	9.038	15.098	26.366	18.478	15.249	23.240	1.835	5.507	2.723	3.119	1.837	1.940	140.326	127.953	81.052	1.459	0.023	0.000	0.253	0.062	0.264
Pdensi_GG_45793_c0_g1	FC_3_1	MC_2_3	0	1585.26877841595	792.634389207976	-13.4990297986815	1.5316493594201	-8.81339434228755	1.21412537162509e-18	2.65354348478345e-16	0.000	0.095	0.000	0.000	0.000	0.000	0.097	0.183	0.000	0.087	0.000	0.000	0.000	0.000	0.000	0.000	0.000	0.000	20.486	8.264	81.336	0.133	0.000	0.177	0.000	0.000	0.000
Pdensi_DN19960_c2_g1d487837	FC_3_1	MC_2_3	345.668301052854	3.53669483204262	174.602497942448	6.62241180349614	0.752669938798958	8.79856024815284	1.38582595532697e-18	3.01754586176084e-16	3.895	5.077	2.796	13.485	8.445	7.009	8.805	5.770	4.744	5.665	5.223	2.987	3.903	9.217	4.808	1.910	0.592	0.144	0.044	0.021	0.148	0.184	0.188	1.591	0.000	0.000	0.000
Pdensi_DN16441_c0_g1	FC_3_1	MC_2_3	6140.82082814362	978.58530554375	3559.70306684369	2.64976019475073	0.301330239097118	8.79354227006974	1.44917049115948e-18	3.14378752513646e-16	112.713	123.086	59.085	129.010	180.169	199.394	105.844	104.890	92.743	90.074	108.255	80.825	106.734	165.782	148.675	32.959	23.987	13.730	18.657	24.864	23.446	138.085	215.353	252.030	39.903	68.021	56.264
Pdensi_GG_61774_c0_g1	FC_3_1	MC_2_3	0	1070.61810657518	535.309053287591	-12.9327355616175	1.47222967555933	-8.78445515418923	1.5712424913576e-18	3.39602902015825e-16	0.000	0.000	0.000	0.000	0.000	0.000	0.000	0.000	0.000	0.000	0.000	0.000	0.000	0.000	0.000	0.000	0.000	0.000	16.551	7.456	50.233	0.000	0.000	0.000	0.000	0.000	0.355
Pdensi_DN10766_c0_g1	FC_3_1	MC_2_3	0	565.393216428629	282.696608214314	-12.0116203482793	1.36944901463428	-8.77113366026778	1.76876332611919e-18	3.79493678757433e-16	0.000	0.000	0.000	0.000	0.000	0.000	0.000	0.000	0.000	0.000	0.000	0.000	0.000	0.000	0.000	0.000	0.000	0.105	12.986	5.896	20.144	0.063	0.000	0.085	0.000	0.000	0.000
Pdensi_DN23317_c2_g3	FC_3_1	MC_2_3	418.313233223097	3.55519758609128	210.934215404594	6.89381692706783	0.786182388222645	8.76872470096025	1.80701260056662e-18	3.86285215521856e-16	2.323	2.763	2.234	11.406	17.035	6.718	11.191	15.823	12.872	5.894	11.470	6.306	2.472	4.104	2.568	1.157	0.080	0.339	0.021	0.063	0.154	0.000	0.000	0.000	0.000	0.000	0.000
Pdensi_DN22044_c0_g1d363471	FC_3_1	MC_2_3	0	507.020256058911	253.510128029456	-11.8544649013776	1.35234711159782	-8.76584480398037	1.85381245513703e-18	3.94848570671785e-16	0.000	0.000	0.000	0.000	0.000	0.000	0.000	0.000	0.000	0.112	0.000	0.000	0.000	0.000	0.000	0.000	0.000	0.000	9.010	18.076	7.338	0.288	0.000	0.000	0.000	0.000	0.000
Pdensi_DN18842_c0_g1	FC_3_1	MC_2_3	237.529835151172	3.02261644820217	120.276225799687	6.28487160297299	0.717593342497031	8.75826353280164	1.98281163421377e-18	4.2079429656088e-16	1.200	4.795	2.713	6.690	7.398	5.724	6.139	2.905	3.332	1.312	1.883	0.852	1.942	4.230	5.287	0.768	0.306	0.232	0.126	0.021	0.053	0.028	0.000	0.000	0.000	0.000	0.000
Pdensi_DN15364_c0_g1d181907	FC_3_1	MC_2_3	565.979249105463	42.8343654783584	304.406807291911	3.7244707618986	0.426050982690365	8.74184290898675	2.29338231821763e-18	4.8494686832116e-16	6.401	15.445	14.950	12.774	18.055	16.200	18.537	19.634	35.355	11.442	20.224	17.515	13.018	17.666	21.501	14.457	4.898	3.911	1.081	0.581	1.281	0.155	0.697	0.000	0.000	0.029	0.000
Pdensi_DN19727_c0_g2d486518	FC_3_1	MC_2_3	2542.11647414118	440.610797570847	1491.36363585601	2.52846471603255	0.289467918423504	8.73487027440913	2.43935918361963e-18	5.1278209292047e-16	30.616	46.155	32.440	79.338	81.317	52.125	82.763	50.288	51.444	50.078	49.269	36.012	40.124	50.481	37.500	26.349	14.408	13.113	10.638	7.965	11.666	17.545	8.892	7.805	0.327	0.424	0.202
Pdensi_DN14237_c0_g1d393298	FC_3_1	MC_2_3	63.6717628352348	796.360869603189	430.016316219212	-3.64564825088514	0.417374201173954	-8.73472351820255	2.44252819430132e-18	5.1278209292047e-16	1.405	1.196	2.607	2.289	1.683	1.364	2.657	2.116	2.442	1.608	1.803	1.599	1.145	0.973	0.446	2.563	5.927	5.210	22.703	11.317	20.778	16.606	2.305	2.528	0.575	1.247	1.618
Pdensi_GG_148628_c1_g1	FC_3_1	MC_2_3	2.05470198567427	406.993498060354	204.524100023014	-7.65515833090528	0.877601397232937	-8.7228192150125	2.7135934052063e-18	5.67654666154102e-16	0.033	0.000	0.000	0.122	0.039	0.000	0.071	0.068	0.000	0.076	0.164	0.000	0.000	0.037	0.073	0.148	0.036	0.122	9.168	5.866	12.996	3.925	2.413	1.389	0.050	0.147	0.118
Pdensi_DN15327_c0_g1	FC_3_1	MC_2_3	728.223131262869	46.7357722753487	387.479451769109	3.96205338820088	0.454423080703454	8.718864768197	2.81004945128048e-18	5.85740307864241e-16	3.912	16.408	7.445	17.642	22.758	20.143	17.146	17.961	26.772	14.195	21.983	18.564	4.741	14.790	10.060	4.384	2.289	1.227	1.260	0.518	1.435	0.012	0.000	0.000	0.274	0.125	0.296
Pdensi_DN20767_c3_g2	FC_3_1	MC_2_3	5.69004631468039	297.977807125289	151.833926719985	-5.70955861917461	0.656885079344015	-8.69186833239742	3.56527135339553e-18	7.40527088590201e-16	0.065	0.042	0.000	0.163	0.156	0.167	0.297	0.094	0.273	0.091	0.148	0.093	0.058	0.120	0.015	0.000	0.029	0.033	9.225	3.096	8.245	2.161	1.310	2.334	0.142	0.044	0.094
Pdensi_DN20686_c1_g2	FC_3_1	MC_2_3	0	875.406821096938	437.703410548469	-12.6423249850924	1.45467307472143	-8.69083590312095	3.59782395723324e-18	7.44647853876406e-16	0.000	0.000	0.000	0.000	0.000	0.000	0.000	0.000	0.000	0.008	0.000	0.000	0.000	0.000	0.007	0.000	0.029	0.090	5.776	34.459	19.198	0.272	0.000	0.000	0.000	0.000	0.000
Pdensi_DN18754_c0_g7	FC_3_1	MC_2_3	959.199744254857	61.9834671137025	510.59160568428	3.95066010660444	0.454674850057803	8.68897874184637	3.65712076771921e-18	7.54255403970483e-16	12.283	44.619	19.687	17.198	28.235	33.804	19.293	13.750	13.241	11.396	10.885	7.917	16.438	40.492	31.375	8.317	8.828	3.267	1.950	1.117	1.209	0.436	0.519	0.208	0.296	0.507	0.577
Pdensi_GG_58084_c0_g1	FC_3_1	MC_2_3	2.53474236006584	1771.4003993708	886.967570865432	-9.45803625068223	1.08978454842368	-8.67881294918596	3.9992079427062e-18	8.21914409923264e-16	0.000	0.090	0.412	0.104	0.100	0.000	0.045	0.129	0.000	0.145	0.052	0.000	0.046	0.000	0.000	0.000	20.464	94.145	37.030	6.402	79.540	37.796	0.457	0.846	0.000	0.000	0.000
Pdensi_DN9016_c0_g1d265279	FC_3_1	MC_2_3	660.389391464725	151.636707932129	406.013049698427	2.12236412521063	0.244902039118545	8.66617580175927	4.46876762975168e-18	9.15206735585472e-16	3.504	8.180	6.116	16.776	20.251	17.917	20.756	25.106	28.365	27.528	27.648	23.119	8.289	13.849	12.158	5.713	2.686	2.312	3.724	3.408	3.276	2.727	2.335	11.439	7.758	11.923	11.111
Pdensi_GG_71144_c0_g1	FC_3_1	MC_2_3	610.513085025309	0	305.256542512655	11.3071039341031	1.30852392713317	8.64111362401737	5.56677203856193e-18	1.13610640632295e-15	2.245	7.100	0.959	15.285	25.204	10.735	45.807	28.473	79.259	32.857	39.147	44.267	1.583	6.820	2.093	0.935	0.652	0.000	0.000	0.000	0.000	0.000	0.000	0.000	0.000	0.000	0.000
Pdensi_DN8713_c0_g1	FC_3_1	MC_2_3	0	594.950787981769	297.475393990884	-12.0853053662817	1.39984258696129	-8.6333316894694	5.95903144943789e-18	1.21193871211085e-15	0.000	0.000	0.000	0.000	0.000	0.000	0.000	0.000	0.000	0.000	0.000	0.000	0.000	0.000	0.000	0.000	0.037	0.000	24.561	8.881	7.381	0.050	0.000	0.000	0.000	0.000	0.000
Pdensi_GG_5506_c0_g1	FC_3_1	MC_2_3	2827.21351506707	146.211353370631	1486.71243421885	4.27240806683509	0.495242787467724	8.62689609005871	6.30393997230005e-18	1.27248673046262e-15	13.003	29.250	17.642	99.172	64.596	71.851	58.691	29.834	49.380	39.318	41.809	42.711	11.258	34.949	23.212	11.064	7.527	7.025	5.626	1.797	2.637	12.842	60.494	6.421	0.000	0.238	0.874
Pdensi_DN40171_c1_g6	FC_3_1	MC_2_3	1302.84611478644	290.306598698644	796.576356742542	2.16545214003269	0.251014158637036	8.62681273355546	6.30853421150459e-18	1.27248673046262e-15	25.673	29.444	18.031	37.360	34.033	36.901	24.925	18.141	18.581	14.291	17.325	12.024	21.528	35.707	24.980	20.637	9.772	6.490	8.047	6.033	5.824	25.859	158.300	230.347	20.632	41.917	33.616
Pdensi_DN23426_c0_g1	FC_3_1	MC_2_3	481.23773571216	14.0401378732234	247.638936792692	5.10167770258975	0.591391195688251	8.62657026311071	6.3219168996743e-18	1.27248673046262e-15	5.703	62.969	22.414	9.726	12.192	17.770	20.567	19.497	20.431	34.373	40.554	31.045	9.213	29.519	20.010	4.635	9.182	3.909	0.325	0.133	0.491	0.000	0.000	0.000	0.044	0.546	0.481
Pdensi_GG_29119_c1_g1	FC_3_1	MC_2_3	157458.144483182	1796998.55076384	977228.347623509	-3.51254922795037	0.40727554932894	-8.6245030759591	6.43715504208017e-18	1.29124480232795e-15	5917.607	5585.057	13000.488	2787.164	4516.725	5693.334	6357.300	8224.758	6025.536	21801.835	18027.394	25849.504	39451.165	6662.252	33099.374	14858.660	31173.701	60461.437	51715.241	42069.194	29112.019	3846.018	57522.718	52762.454	76476.369	14435.896	7009.187
Pdensi_GG_59541_c0_g1	FC_3_1	MC_2_3	8.20299032630261	479.987176248279	244.095083287291	-5.87170830413169	0.681873355087106	-8.61114202560622	7.23363045427815e-18	1.44605951057486e-15	0.000	0.073	0.411	0.295	0.139	0.250	0.255	0.558	0.964	1.440	4.050	3.582	0.000	0.000	0.000	0.000	3.886	1.914	16.675	4.197	12.232	1.229	0.355	1.293	0.000	0.000	0.000
Pdensi_GG_42234_c0_g1	FC_3_1	MC_2_3	1.5208454160395	1402.60623889387	702.063542154954	-9.86201430448864	1.14602295526786	-8.60542475101086	7.60346682192119e-18	1.51482266040949e-15	0.000	0.051	0.000	0.059	0.057	0.000	0.000	0.172	0.000	0.000	0.000	0.000	0.000	0.027	0.000	0.000	4.762	3.176	53.906	3.800	39.426	2.033	13.583	9.040	0.037	0.106	0.057
Pdensi_DN10816_c0_g1	FC_3_1	MC_2_3	25.8877101328433	356.155058808097	191.02138447047	-3.78338319917704	0.43981659699548	-8.60218378529249	7.82134142579106e-18	1.55294722485715e-15	2.111	2.044	5.370	0.943	0.435	0.763	1.654	2.287	1.108	2.472	2.249	6.001	5.791	3.187	7.765	7.636	8.064	13.950	8.938	8.107	7.355	2.321	8.987	3.324	7.506	4.571	4.509
Pdensi_DN24001_c1_g1	FC_3_1	MC_2_3	586.056025116581	86.8755696721898	336.465797394386	2.7539735821801	0.320182388721548	8.60126502640074	7.8842183958538e-18	1.56014298682549e-15	3.687	14.631	5.920	19.611	16.097	13.258	18.061	13.849	14.208	18.192	14.423	13.458	6.254	16.448	7.621	7.647	6.450	1.969	2.122	1.569	2.267	0.411	0.000	0.000	0.000	0.022	0.070
Pdensi_DN30837_c0_g1d143857	FC_3_1	MC_2_3	1262.13561647753	169.471269237561	715.803442857548	2.89647569626566	0.336985804706699	8.5952454252091	8.30870267675492e-18	1.63860485483356e-15	10.330	25.766	21.492	40.495	40.115	25.095	36.736	36.959	35.417	26.595	41.205	24.324	10.879	25.561	14.266	16.900	6.744	5.594	4.559	2.858	4.227	19.152	0.835	0.872	0.343	0.858	0.424
Pdensi_DN16262_c0_g1d469738	FC_3_1	MC_2_3	7.28650627440671	241.243509284099	124.265007779253	-5.05564646975075	0.589579502780361	-8.57500378813907	9.90835350504707e-18	1.94752345587625e-15	0.077	0.182	0.092	0.290	0.240	0.099	0.319	0.112	0.054	0.234	0.214	0.201	0.017	0.106	0.000	0.154	1.400	1.243	6.224	3.924	6.441	0.855	0.511	0.157	0.000	0.000	0.000
Pdensi_GG_35684_c0_g1	FC_3_1	MC_2_3	434.609492242734	14.8536673445067	224.731579793621	4.87145067101081	0.568563448217778	8.56799832328455	1.0529933038186e-17	2.06277514329655e-15	0.541	8.157	2.173	6.649	12.783	16.397	4.684	3.231	2.357	0.960	2.340	1.286	2.814	4.098	10.272	1.021	2.489	1.032	0.321	0.355	0.336	61.108	8.037	4.775	0.000	0.000	0.000
Pdensi_DN16483_c0_g1	FC_3_1	MC_2_3	168.787047963783	2265.11535880084	1216.95120338231	-3.74612193350941	0.437457681476892	-8.56339273975532	1.09593823386728e-17	2.13974633907693e-15	2.486	10.374	7.679	3.206	6.696	4.150	16.356	26.297	47.191	30.397	42.500	37.589	3.463	8.843	3.467	12.741	61.457	36.792	73.730	38.297	43.486	3.664	29.963	10.081	0.078	0.058	0.104
Pdensi_GG_11843_c1_g1	FC_3_1	MC_2_3	1.01389694402633	2451.70164638377	1226.3577716639	-11.2540253370547	1.31494720518433	-8.55853778211352	1.14308019512142e-17	2.22437329796833e-15	0.000	0.000	0.000	0.039	0.038	0.000	0.034	0.000	0.037	0.073	0.119	0.037	0.000	0.036	0.035	0.000	0.035	0.000	18.439	7.104	145.168	0.141	0.731	0.637	0.146	0.000	0.075
Pdensi_DN31070_c0_g1	FC_3_1	MC_2_3	261.51066546392	6503.11735178117	3382.31400862255	-4.63614758951149	0.542196737505711	-8.55067407974335	1.22371718046989e-17	2.37340352356499e-15	4.308	6.730	5.881	6.919	7.319	7.488	9.814	8.439	6.520	6.760	4.559	6.195	8.557	10.181	5.675	26.434	60.511	53.168	103.800	263.275	73.383	30.034	5.178	2.303	4.284	2.161	0.618
Pdensi_DN23083_c0_g1	FC_3_1	MC_2_3	545.528883604562	91.6971473954105	318.613015499986	2.57273994281452	0.300911749970514	8.54981549596059	1.23285428428082e-17	2.38323346512147e-15	8.245	9.309	10.521	17.634	14.964	12.931	14.151	11.044	12.871	9.667	9.986	10.218	7.416	11.843	7.335	10.225	3.446	2.535	2.194	1.696	2.394	2.721	0.415	0.251	0.384	0.853	0.703
Pdensi_DN15890_c0_g1d468258	FC_3_1	MC_2_3	1121.54956479476	38.6311607307528	580.090362762757	4.86065798279224	0.569173265002013	8.53985645790136	1.34388671922736e-17	2.58932489491132e-15	22.025	23.082	15.358	30.344	45.797	18.104	40.565	24.052	14.050	15.371	19.420	10.659	16.832	24.298	11.602	6.885	1.371	1.823	0.458	1.379	0.801	0.652	0.634	0.801	0.000	0.071	0.000
Pdensi_GG_143379_c0_g1	FC_3_1	MC_2_3	271.61495706146	27.562164203096	149.588560632278	3.30198826227673	0.386796006199181	8.53676927723076	1.38026779486497e-17	2.65070247700413e-15	1.266	4.707	2.420	7.829	8.246	6.594	7.668	7.777	7.401	5.214	4.805	4.565	2.495	6.333	4.069	5.055	2.721	0.986	0.532	0.721	0.620	0.054	0.000	0.074	0.000	0.167	0.132
Pdensi_DN2386_c0_g1d835	FC_3_1	MC_2_3	312.202317253141	14.8836090102522	163.542963131697	4.39217057429138	0.514833646799201	8.53124227912874	1.44784455714406e-17	2.77139213220913e-15	1.851	1.403	1.078	9.240	10.277	6.598	2.797	3.700	5.109	2.471	2.609	3.198	1.679	3.277	0.236	1.441	0.259	0.248	0.225	0.500	0.282	0.534	0.045	0.000	0.096	0.083	0.030
Pdensi_DN19255_c1_g2d14805	FC_3_1	MC_2_3	333.029285397399	6.04523289640435	169.537259146902	5.77620750621303	0.677177434416901	8.52982868690355	1.46564596473536e-17	2.79632837434671e-15	3.671	8.193	4.164	10.393	6.111	11.050	11.375	3.616	5.495	4.676	3.837	4.708	4.298	12.387	7.715	1.647	0.946	0.163	0.237	0.060	0.112	0.000	0.000	0.000	0.000	0.000	0.000
Pdensi_GG_121462_c1_g1	FC_3_1	MC_2_3	29247.8548434519	1169.31976653173	15208.5873049918	4.64457728721953	0.544695579642243	8.52692303886531	1.5029178566867e-17	2.85813011752306e-15	1017.656	1051.972	936.981	932.057	541.783	948.533	559.725	290.586	735.193	496.863	246.834	605.248	855.311	1347.602	778.550	791.298	165.245	147.932	34.959	10.016	35.832	2.232	4.120	2.297	0.164	0.436	0.042
Pdensi_DN20163_c2_g1	FC_3_1	MC_2_3	0.520402520823966	6080.57428824301	3040.54734538192	-13.5521757511592	1.58948066363457	-8.52616584851702	1.51278328207709e-17	2.86758107382205e-15	0.000	0.000	0.000	0.035	0.000	0.000	0.000	0.087	0.328	0.033	0.000	0.000	0.031	0.064	0.000	0.000	0.000	0.000	9.829	345.282	53.066	35.618	10.468	7.415	0.000	0.000	0.000
Pdensi_DN19101_c2_g2	FC_3_1	MC_2_3	0.260201260411983	471.530624859781	235.895413060097	-10.7881078842519	1.26568107781267	-8.52355942849029	1.54723337365684e-17	2.92342259339362e-15	0.000	0.000	0.005	0.020	0.000	0.000	0.000	0.000	0.006	0.006	0.000	0.000	0.000	0.000	0.000	0.000	0.965	2.922	13.746	9.094	9.499	0.070	0.000	0.043	0.000	0.006	0.000
Pdensi_DN20231_c0_g1	FC_3_1	MC_2_3	262.727338217601	4191.95532985747	2227.34133403754	-3.99590119206513	0.469357444165675	-8.51355665439206	1.68678023619509e-17	3.16665957611073e-15	0.813	1.626	0.648	7.801	5.263	8.681	4.006	4.352	6.805	4.499	11.733	7.376	4.868	8.651	4.142	1.321	6.922	5.519	48.900	107.239	131.010	383.104	23.903	7.229	42.951	57.175	32.732
Pdensi_DN56079_c0_g1d257401	FC_3_1	MC_2_3	495.099310758724	94.1377358092605	294.618523283992	2.39453161227484	0.281274334741882	8.51315358890543	1.69265632731933e-17	3.16753862811742e-15	6.318	8.651	5.006	12.588	14.574	14.000	17.960	11.868	13.098	13.761	12.545	10.548	11.386	28.763	14.358	2.981	0.712	0.809	2.213	2.307	1.914	8.065	4.039	5.349	0.000	0.000	0.000
Pdensi_GG_7375_c1_g1	FC_3_1	MC_2_3	112206.733854335	1321354.81608028	716780.774967309	-3.5577868149576	0.418935757457989	-8.49244007373704	2.02343149206147e-17	3.77447301861518e-15	4087.207	3995.176	8616.608	2020.942	3046.832	4184.844	4285.882	5825.846	4346.567	15618.876	12830.346	18780.537	27883.758	4770.533	23571.889	10072.872	23940.196	43901.858	39223.877	30154.318	21011.728	2547.683	41967.704	40648.139	57903.991	10423.577	5005.800
Pdensi_GG_34224_c0_g1	FC_3_1	MC_2_3	1751.07836744801	323.71437212032	1037.39636978417	2.43538433650509	0.286953981644281	8.48702054088967	2.12002306347805e-17	3.92962376256645e-15	25.056	47.433	39.145	49.643	61.841	35.124	35.578	25.824	16.901	22.644	26.248	6.401	19.676	48.576	22.050	35.139	23.082	14.415	7.587	7.120	7.481	7.186	14.406	9.508	1.745	0.000	2.003
Pdensi_DN25763_c0_g1	FC_3_1	MC_2_3	726.403916576683	78.4627569014612	402.433336739072	3.21162631738362	0.378478778163274	8.48561795979519	2.14575333086265e-17	3.96477002677028e-15	1.927	5.406	5.857	23.110	14.435	22.676	24.189	2.961	0.649	7.700	2.364	0.871	7.149	25.287	8.420	3.185	0.800	2.455	1.462	1.816	2.126	0.000	0.000	0.000	0.696	0.000	0.000
Pdensi_GG_3881_c0_g1	FC_3_1	MC_2_3	2989.716230768	394.315595545767	1692.01591315688	2.92236661461438	0.344484598633406	8.48330121638995	2.18893026183186e-17	4.03183057315338e-15	28.764	59.635	41.673	94.804	81.860	72.740	101.691	82.851	105.307	66.661	74.668	58.454	28.582	71.241	44.065	61.703	26.641	10.469	11.808	5.644	9.677	0.353	0.000	0.000	0.000	0.782	0.562
Pdensi_GG_31168_c0_g1	FC_3_1	MC_2_3	37.3698761730115	2507.65509453913	1272.51248535607	-6.06914755541876	0.715969379912039	-8.47682558179289	2.31421488174729e-17	4.24923223412489e-15	1.112	1.115	0.543	1.321	1.396	0.429	1.407	1.906	0.701	1.062	0.987	0.431	0.545	0.877	0.123	1.814	0.825	0.023	17.240	92.848	60.467	16.410	1.273	0.296	0.822	2.185	0.851
Pdensi_DN34524_c1_g1	FC_3_1	MC_2_3	47102.7153001658	544532.735675469	295817.725487817	-3.53113552539579	0.416734157704068	-8.47335276006659	2.38429155911912e-17	4.36422217163388e-15	1826.568	1769.132	3357.554	889.653	1194.556	1796.957	1769.071	2323.988	1695.702	6281.907	5494.335	8113.874	11421.821	1917.705	10712.924	3529.750	9389.468	18215.621	16175.294	12366.773	8710.482	1149.151	19017.753	17441.605	26238.521	4773.732	2270.991
Pdensi_DN37075_c0_g1d376825	FC_3_1	MC_2_3	645.112923885682	80.3065057765862	362.709714831134	3.0060389368817	0.355273535212004	8.46119578000061	2.6464967162012e-17	4.8290732759518e-15	7.124	10.422	7.451	13.865	23.744	16.183	11.096	8.740	7.523	4.178	5.580	3.897	10.332	15.488	16.949	5.536	4.223	2.428	1.798	1.911	1.811	68.356	21.105	18.491	0.035	0.075	0.027
Pdensi_GG_145983_c1_g1	FC_3_1	MC_2_3	135040.148528588	1580637.46897527	857838.808751931	-3.54904646127038	0.420390388014279	-8.44226357799082	3.11250520510344e-17	5.66176296206595e-15	5099.139	4765.738	9829.463	2526.720	3502.965	5101.044	5112.210	6614.896	5314.625	18364.932	14927.431	23174.457	32115.252	5657.413	27729.441	12182.358	29035.436	52098.542	48330.043	34572.136	25278.992	3024.693	50218.258	48393.099	75671.308	12594.917	6092.390
Pdensi_DN16265_c0_g1d278204	FC_3_1	MC_2_3	2338.29438700054	254.718366720704	1296.50637686062	3.19871617749886	0.379807102624095	8.4219493405965	3.70271176338496e-17	6.71451814602933e-15	23.917	47.716	28.297	46.267	59.749	86.844	36.959	29.037	37.758	24.291	24.506	29.618	43.917	79.098	56.682	10.839	8.517	7.471	4.771	6.708	5.966	24.276	141.334	170.354	8.369	12.454	2.160
Pdensi_DN15971_c0_g1d183380	FC_3_1	MC_2_3	1591.98500502613	183.233957912866	887.609481469498	3.11834620689972	0.37152703649896	8.3933224248902	4.72593236195629e-17	8.53739271040133e-15	29.030	63.580	34.060	41.508	44.655	46.086	30.808	27.932	21.778	34.812	29.959	21.647	33.691	69.049	34.152	21.627	17.489	5.903	6.073	2.780	3.764	1.686	1.990	17.220	0.602	1.369	1.493
Pdensi_DN25472_c1_g1	FC_3_1	MC_2_3	930.468551002108	55.2885407594458	492.878545880777	4.07250565584178	0.48522383113985	8.39304542457233	4.73708471630347e-17	8.53739271040133e-15	11.651	14.864	6.301	13.611	33.004	30.426	21.496	29.969	15.798	42.669	27.827	14.633	10.159	19.021	16.382	3.038	1.069	0.797	1.348	1.395	1.044	1.934	0.659	0.219	0.033	3.568	0.619
Pdensi_DN20580_c1_g1	FC_3_1	MC_2_3	17.41249046554	2809.34348644084	1413.37798845319	-7.33582611851245	0.874459694098589	-8.38898141105791	4.90372224057265e-17	8.81060499377489e-15	0.321	0.820	4.305	0.751	0.576	0.157	0.349	0.332	0.156	0.425	0.440	0.285	0.178	0.414	0.316	0.702	36.649	29.806	10.385	96.108	85.030	38.954	0.148	0.054	0.104	0.150	0.032
Pdensi_DN24279_c0_g1	FC_3_1	MC_2_3	966.357566666394	0.871726506436258	483.614646586415	10.1130139796003	1.20705234954714	8.37827289213637	5.37099994043153e-17	9.62065992388061e-15	11.231	17.657	1.093	11.614	28.612	39.213	6.406	10.371	5.578	3.272	8.192	2.680	76.877	67.560	60.362	0.857	0.589	0.860	0.031	0.000	0.038	0.401	25.535	14.592	0.000	0.000	0.000
Pdensi_DN21582_c1_g2	FC_3_1	MC_2_3	0	991.085203533159	495.54260176658	-12.8214211412515	1.53145595162884	-8.37204695806938	5.66258696301314e-17	1.01120337251393e-14	0.000	0.000	0.000	0.000	0.000	0.000	0.000	0.000	0.000	0.000	0.000	0.000	0.000	0.013	0.000	0.000	0.039	0.081	32.448	3.505	32.709	0.000	0.000	0.024	0.000	0.000	0.000
Pdensi_GG_117708_c0_g1	FC_3_1	MC_2_3	540.301651164588	43.7539102677427	292.027780716165	3.62403426002586	0.433243653493574	8.36488712714544	6.01725020211806e-17	1.07127172063423e-14	16.523	7.745	9.876	19.975	12.192	12.913	10.641	3.506	3.419	4.787	10.081	5.643	12.703	9.758	5.144	14.817	1.091	1.979	1.320	0.947	0.719	0.317	2.020	3.243	25.579	25.844	22.962
Pdensi_DN17925_c0_g1d402590	FC_3_1	MC_2_3	73.9968482310471	191563.17438262	95818.5856154256	-11.338554993912	1.35559279366371	-8.36427800952504	6.04841507620997e-17	1.0735570189662e-14	0.000	0.035	2.367	6.145	0.039	0.104	0.041	5.294	2.258	1.690	0.082	0.000	0.164	0.076	0.155	0.088	2081.777	1249.719	6717.565	3320.102	3104.279	175.105	0.117	0.217	0.419	0.474	0.263
Pdensi_DN21466_c0_g1d18864	FC_3_1	MC_2_3	422.164947285471	36.0412058980101	229.103076591741	3.55267332994692	0.424893996328604	8.36131684760112	6.20220256889788e-17	1.09752752588536e-14	5.900	10.706	6.195	11.496	10.107	13.397	10.240	11.543	8.048	7.266	9.396	7.052	6.182	11.052	6.718	2.488	1.430	1.348	0.651	0.681	1.161	0.221	0.268	0.147	0.995	2.220	0.964
Pdensi_DN18690_c0_g2	FC_3_1	MC_2_3	0	1385.10104223596	692.550521117981	-13.3043036464618	1.59146842086575	-8.35976603244468	6.2842761559114e-17	1.1087015279524e-14	0.000	0.000	0.000	0.000	0.000	0.000	0.000	0.000	0.000	0.000	0.000	0.000	0.000	0.000	0.000	0.000	23.917	10.966	28.348	3.685	64.233	0.064	0.000	0.000	0.000	0.000	0.000
Pdensi_DN24829_c0_g1d556051	FC_3_1	MC_2_3	2026.01088065519	312.264599849651	1169.13774025242	2.69747878747105	0.323148813893689	8.34748162918673	6.97338729039344e-17	1.22658322450515e-14	51.434	46.440	55.321	71.136	58.335	40.198	68.396	53.192	65.431	39.413	43.517	34.601	36.599	48.117	32.507	48.720	20.820	16.598	8.715	5.797	6.931	0.485	1.097	1.436	0.000	0.022	0.023
Pdensi_DN21309_c0_g2	FC_3_1	MC_2_3	296.324844433162	2173.45267768333	1234.88876105824	-2.87463206492009	0.345092120874968	-8.33004259161747	8.08132758609873e-17	1.41297791253899e-14	1.978	5.669	3.359	7.395	10.298	7.020	8.569	19.248	15.652	27.456	15.385	18.675	5.622	8.222	4.868	7.814	26.297	13.378	39.388	41.456	68.558	15.659	19.775	20.530	7.315	8.224	8.692
Pdensi_GG_38833_c1_g1	FC_3_1	MC_2_3	867.369603474164	213.139069010578	540.254336242371	2.02420104704471	0.243010846402371	8.32967366276765	8.10655007300194e-17	1.41316951614864e-14	9.875	20.595	17.235	24.597	24.189	23.393	21.106	25.937	22.455	19.220	23.696	17.403	7.986	22.771	16.345	19.968	10.473	6.979	5.484	5.011	4.093	66.166	1.241	0.787	0.989	0.873	1.004
Pdensi_GG_4228_c0_g1	FC_3_1	MC_2_3	0	1139.95532686219	569.977663431095	-13.0232846101721	1.56521578587071	-8.3204403685	8.76370946410346e-17	1.52319511703541e-14	0.016	0.000	0.000	0.000	0.000	0.000	0.000	0.000	0.074	0.000	0.000	0.000	0.000	0.000	0.000	0.029	0.018	0.020	3.702	47.894	25.694	0.311	2.037	0.553	0.000	0.000	0.000
Pdensi_DN12820_c0_g1d211965	FC_3_1	MC_2_3	1100.31860408494	4.77885275927496	552.548728422106	7.84487749237386	0.942901247047233	8.31993543007891	8.8011245435802e-17	1.52517239021042e-14	27.425	24.121	28.694	18.676	14.567	56.365	13.851	10.969	21.111	9.853	9.540	15.942	26.846	26.166	67.097	7.057	0.136	0.899	0.187	0.000	0.159	0.000	0.000	0.000	0.000	0.000	0.067
Pdensi_GG_29169_c0_g1	FC_3_1	MC_2_3	780.574105869501	68.3348386000787	424.45447223479	3.51329024785326	0.422500411336647	8.31547178081651	9.13879885321287e-17	1.57901730156117e-14	1.024	3.552	2.054	18.145	30.699	16.468	17.708	23.006	19.499	13.665	18.630	14.226	7.035	13.477	10.474	0.550	0.880	3.248	1.585	1.898	1.177	0.000	0.500	0.000	0.000	0.000	0.000
Pdensi_DN25268_c8_g1	FC_3_1	MC_2_3	3.31117399148538	348.412870048099	175.862022019792	-6.73242383024474	0.811420436708928	-8.29708437903172	1.0669759761364e-16	1.83811717206581e-14	0.000	0.086	0.159	0.200	0.048	0.043	0.000	0.041	0.047	0.047	0.000	0.094	0.044	0.092	0.045	0.000	0.657	0.746	7.715	11.262	4.733	0.360	0.147	0.162	0.123	1.342	0.813
Pdensi_DN11481_c0_g1	FC_3_1	MC_2_3	82.3263036960345	29085.5134825101	14583.9198931031	-8.46530726586098	1.02043026659398	-8.29582142258157	1.0783742808751e-16	1.84720316146078e-14	3.205	1.820	2.491	5.467	1.065	0.444	0.605	0.773	0.700	2.050	2.036	0.662	1.033	0.897	0.233	21.128	35.288	16.281	162.092	362.494	1488.073	6.885	2.932	1.387	0.032	1.552	1.342
Pdensi_DN19888_c1_g1d409657	FC_3_1	MC_2_3	5.93679352628158	401.722392469718	203.829592998	-6.07921577252828	0.732806344333565	-8.29580122980088	1.07855749444213e-16	1.84720316146078e-14	0.125	0.084	0.094	0.158	0.169	0.168	0.187	0.224	0.234	0.036	0.097	0.110	0.325	0.177	0.245	0.056	2.101	2.866	6.452	4.006	17.351	0.439	0.739	0.660	0.563	0.418	0.428
Pdensi_GG_131908_c0_g1	FC_3_1	MC_2_3	0	1117.67578809708	558.837894048542	-12.9948161145665	1.5668585457877	-8.29354771654493	1.0991981483023e-16	1.87339306300385e-14	0.000	0.000	0.000	0.000	0.000	0.000	0.000	0.000	0.000	0.000	0.000	0.000	0.000	0.000	0.000	0.000	0.000	0.000	4.575	53.312	17.556	0.609	0.000	0.000	0.000	0.000	0.000
Pdensi_DN34829_c0_g1d313966	FC_3_1	MC_2_3	1955.03885863396	47.2398138168187	1001.13933622539	5.37010626084512	0.647512959953851	8.29343440666864	1.10024621186097e-16	1.87339306300385e-14	29.730	30.259	26.487	79.285	54.573	30.497	49.158	36.879	38.104	37.181	41.991	29.694	16.515	26.945	9.737	39.849	7.693	3.354	1.128	1.714	0.333	3.654	26.381	28.042	0.000	0.697	0.187
Pdensi_DN21385_c0_g1	FC_3_1	MC_2_3	2086.90519536768	0.451506279342592	1043.67835082351	12.118571732887	1.46225777550653	8.28757551225126	1.15580222112465e-16	1.96228415936041e-14	0.548	2.326	1.836	65.274	101.272	10.496	67.932	41.486	47.852	31.181	31.458	19.523	7.166	4.668	0.130	0.130	0.032	0.036	0.000	0.000	0.041	0.000	0.000	0.000	0.045	0.000	0.000
Pdensi_DN27029_c2_g3	FC_3_1	MC_2_3	1725.57488673884	101.710073695813	913.642480217326	4.08457643447817	0.493248824578153	8.28096536868884	1.22180720573735e-16	2.0683501000478e-14	23.379	30.470	9.673	27.683	64.426	51.153	44.963	59.922	27.571	83.987	67.451	27.550	22.995	41.857	28.668	7.736	4.741	1.241	1.873	3.337	1.702	5.933	3.104	1.703	0.000	5.708	0.818
Pdensi_GG_54134_c0_g1	FC_3_1	MC_2_3	6.39503555222953	1153.6108272644	580.002931408316	-7.49292935593649	0.905423275368993	-8.27560938598894	1.2780031224303e-16	2.15724717262564e-14	0.035	0.025	0.151	0.146	0.126	0.249	0.139	0.109	0.217	0.177	0.088	0.138	0.065	0.067	0.144	0.042	1.499	2.895	40.527	3.263	36.156	23.662	80.001	55.843	0.000	0.078	0.028
Pdensi_DN40679_c0_g1d512444	FC_3_1	MC_2_3	959.816936948373	41.5033506005704	500.660143774472	4.53367995320607	0.548499290153158	8.26560769466105	1.38984907002796e-16	2.33929970053873e-14	5.330	14.294	12.391	35.430	29.169	16.001	20.777	18.550	16.059	17.909	17.142	10.688	7.764	22.329	7.777	3.266	0.902	0.683	0.621	0.649	1.614	0.000	0.000	0.000	0.000	0.000	0.000
Pdensi_DN21510_c0_g1d221411	FC_3_1	MC_2_3	5541.98458405712	524.420419658301	3033.20250185771	3.40177079834762	0.411608904344312	8.2645704756232	1.40198617745716e-16	2.35296665822918e-14	397.794	248.372	160.636	218.097	131.488	114.242	129.127	95.909	115.721	125.692	208.384	156.342	273.017	195.029	82.211	130.648	48.419	31.028	7.611	14.837	13.413	15.796	415.449	48.794	0.000	0.000	0.000
Pdensi_DN15027_c0_g1d213970	FC_3_1	MC_2_3	5107.25756586203	383.61934287209	2745.43845436706	3.73467791551998	0.451928928845396	8.26386114529439	1.41034657611492e-16	2.36023514293654e-14	33.592	49.899	57.784	209.983	94.648	121.598	186.431	99.299	175.007	170.279	121.358	185.173	38.304	63.317	48.481	114.737	26.750	16.944	11.392	5.304	9.721	38.208	3.822	6.249	26.503	2.294	13.308
Pdensi_GG_91350_c0_g1	FC_3_1	MC_2_3	68.1255958605245	1316.8526524117	692.48912413611	-4.27269365502721	0.517114986987979	-8.26256009309307	1.42580916265927e-16	2.3793139625197e-14	0.998	9.861	1.335	1.374	3.139	1.209	7.377	11.915	10.791	11.152	24.345	10.222	2.555	7.935	2.666	6.933	30.916	16.802	35.169	35.505	19.180	10.638	4.334	0.337	0.034	0.000	0.000
Pdensi_DN23070_c1_g1	FC_3_1	MC_2_3	12830.6991579512	144189.435733812	78510.0674458815	-3.49028877417196	0.422515851846655	-8.26072858312237	1.4478596939811e-16	2.40924675726009e-14	485.406	451.121	921.674	240.852	368.290	450.915	540.983	782.075	479.947	1728.753	1532.760	2111.306	2683.725	532.886	2362.288	1208.933	2430.254	5200.795	4649.055	3020.359	2202.587	312.796	4669.581	4864.720	7220.128	1104.281	644.265
Pdensi_DN6827_c0_g1d263081	FC_3_1	MC_2_3	750.344889740584	133.200932018627	441.772910879605	2.49352598219776	0.301915269449463	8.25902574170777	1.46866256827695e-16	2.43693973404209e-14	0.337	1.481	0.548	17.078	23.576	21.703	21.798	15.127	17.020	15.515	16.214	19.452	8.050	26.710	5.089	1.024	7.855	0.766	3.301	3.200	2.625	4.598	172.021	13.113	0.000	0.000	0.000
Pdensi_DN17164_c1_g1	FC_3_1	MC_2_3	519.101594727045	70.1633996310082	294.632497179027	2.88664260353362	0.349909886066758	8.24967432610032	1.58826763834988e-16	2.62795481302451e-14	37.767	25.794	22.729	18.147	14.852	10.483	13.538	10.314	10.899	6.815	9.247	7.939	20.203	16.111	9.779	17.833	7.784	4.454	1.738	1.489	1.563	2.381	2.750	1.627	0.687	1.321	1.443
Pdensi_DN14664_c0_g1	FC_3_1	MC_2_3	6846.27342592278	1606.10936501737	4226.19139547007	2.09176944429146	0.253622221524249	8.24757953668295	1.61634917488751e-16	2.66688507663905e-14	73.483	151.955	115.079	195.528	201.822	173.257	196.628	148.960	181.091	126.980	179.007	121.881	84.090	160.727	129.687	96.654	56.325	48.894	39.173	27.028	44.237	14.798	6.711	3.371	4.092	1.418	2.036
Pdensi_DN29686_c0_g1	FC_3_1	MC_2_3	650.81320805068	72.2284633050598	361.52083567787	3.17220139334158	0.384648877514498	8.24700546077122	1.62412998635699e-16	2.67219566547438e-14	8.513	13.267	7.476	19.119	23.034	12.390	11.620	10.339	15.060	17.091	9.820	13.206	8.316	15.693	8.157	5.620	2.094	2.009	1.322	1.905	1.714	2.048	18.455	14.721	0.000	4.363	1.081
Pdensi_DN39698_c0_g1d91137	FC_3_1	MC_2_3	1601.46814521055	2.11960388951699	801.793874550031	9.54115448707293	1.15717903427137	8.24518437035167	1.64905755008509e-16	2.70560918434549e-14	3.284	14.123	4.709	53.095	76.429	6.465	21.383	31.078	22.088	12.150	33.337	3.556	5.484	18.133	3.918	1.717	0.874	0.389	0.117	0.040	0.000	0.000	0.000	0.000	0.000	0.000	0.207
Pdensi_DN22872_c1_g1d68686	FC_3_1	MC_2_3	1.5342994648503	729.726033326701	365.630166395776	-8.91353960188187	1.0832234647606	-8.22871724243145	1.89228868048969e-16	3.09600628162913e-14	0.000	0.000	0.000	0.087	0.041	0.000	0.378	0.251	0.000	0.323	0.087	0.000	0.000	0.000	0.000	0.031	0.000	0.043	17.271	3.693	29.662	0.104	0.000	0.000	0.000	0.000	0.000
Pdensi_DN23703_c1_g1	FC_3_1	MC_2_3	11259.5862770093	578.371375793125	5918.97882640122	4.28295504772195	0.520648138003725	8.22619872250712	1.93248304227282e-16	3.1529618171322e-14	347.710	387.380	365.801	361.872	208.894	362.003	214.951	88.187	257.339	134.384	74.615	170.538	243.139	453.840	286.153	355.257	73.235	78.988	18.309	5.461	16.150	0.681	1.883	0.732	0.069	0.051	0.054
Pdensi_DN14740_c0_g1d342909	FC_3_1	MC_2_3	5.44700245321483	1358.163649684	681.805326068606	-7.96143497155643	0.968131251368338	-8.22350787695768	1.97635782880144e-16	3.21558908628851e-14	0.000	0.000	0.000	0.078	0.300	0.067	0.318	0.670	0.559	0.438	0.210	0.370	0.046	0.072	0.000	0.000	0.069	0.079	33.461	4.091	56.730	1.997	0.435	1.018	0.454	1.403	1.938
Pdensi_DN20129_c0_g4	FC_3_1	MC_2_3	0	273.626990236238	136.813495118119	-10.9646723696503	1.33417017517989	-8.21834618523978	2.06328649061608e-16	3.34772519708741e-14	0.501	0.000	0.000	0.000	0.000	0.000	0.000	0.526	0.000	0.000	0.000	0.000	0.000	0.289	0.834	0.000	1.343	3.054	5.823	8.316	4.524	3.045	0.000	0.000	2.586	0.281	0.303
Pdensi_DN19021_c0_g1d356802	FC_3_1	MC_2_3	0	649.227879875553	324.613939937776	-12.2110718147832	1.48609715539246	-8.21687315023384	2.0887780330209e-16	3.3797236388987e-14	0.000	0.000	0.000	0.000	0.000	0.000	0.000	0.000	0.057	0.011	0.000	0.000	0.011	0.000	0.000	0.000	0.000	0.012	3.544	22.349	18.351	8.471	0.072	0.060	0.000	0.000	0.000
Pdensi_DN17405_c1_g1	FC_3_1	MC_2_3	309.862887779168	2890.96298093521	1600.41293435719	-3.22166828471093	0.39222277547117	-8.21387355907827	2.14165095746966e-16	3.45572786589174e-14	4.642	4.632	6.994	7.214	9.023	9.486	7.225	4.895	5.969	4.314	5.123	4.531	5.615	7.981	6.818	10.261	16.061	17.794	44.301	93.244	59.435	51.670	4.002	5.055	2.384	1.344	1.664
Pdensi_DN19758_c0_g1	FC_3_1	MC_2_3	674.854980698314	1.7548919245693	338.304936311442	8.59154896877066	1.04701229495385	8.20577657987231	2.29105117608094e-16	3.68664122353266e-14	4.305	5.179	7.440	27.969	20.040	8.849	13.477	15.321	17.159	12.606	25.797	16.480	2.312	8.548	1.534	12.278	1.803	0.171	0.000	0.119	0.000	0.154	0.000	0.000	0.000	0.000	0.000
Pdensi_GG_24039_c0_g1	FC_3_1	MC_2_3	584.827497870871	66.768665465672	325.798081668271	3.13079461779193	0.381645465435246	8.2034110223776	2.33660614012798e-16	3.74964469714291e-14	1.303	6.042	13.311	14.709	19.793	14.277	18.119	24.181	21.120	17.412	24.354	18.002	5.075	14.482	12.117	4.514	1.280	1.936	1.753	0.985	1.864	17.959	0.000	0.000	0.000	0.073	0.000
Pdensi_GG_82819_c1_g1	FC_3_1	MC_2_3	0	461.274520902307	230.637260451153	-11.7179162495079	1.42994446958615	-8.19466524661572	2.51291526259227e-16	4.02155698567806e-14	0.000	0.000	0.000	0.000	0.000	0.000	0.000	0.000	0.000	0.000	0.335	0.000	0.000	0.000	0.000	0.000	0.856	0.000	6.188	5.799	19.919	0.404	0.000	0.000	0.000	0.289	0.000
Pdensi_GG_4550_c0_g1	FC_3_1	MC_2_3	95.3983181860581	396.148086446241	245.77320231615	-2.05449436077521	0.250834696873186	-8.19063066786929	2.59860873035849e-16	4.14736537229667e-14	2.190	3.644	3.535	2.893	2.713	2.351	2.102	1.932	2.860	3.522	1.850	1.602	2.232	2.737	2.048	6.454	8.219	5.246	9.334	8.576	9.249	2.949	1.821	3.143	0.314	2.995	1.375
Pdensi_DN20542_c0_g5	FC_3_1	MC_2_3	6.79718400102075	705.065147978133	355.931165989577	-6.70106491419415	0.818199912197793	-8.19000932937552	2.61205929507214e-16	4.15750405136577e-14	0.000	0.063	0.290	0.267	0.256	0.062	0.127	0.081	0.136	0.068	0.024	0.000	0.022	0.022	0.000	0.281	15.664	9.979	17.052	4.825	26.949	10.064	0.119	0.000	0.000	0.000	0.023
Pdensi_DN19811_c0_g1d15904	FC_3_1	MC_2_3	1976.75905230168	9.85715660599279	993.308104453837	7.64274556595745	0.93340388809906	8.18803699384885	2.65521217075349e-16	4.21473556849713e-14	0.049	0.383	0.110	13.358	36.134	110.782	22.827	12.989	3.373	1.290	4.674	0.596	20.984	42.353	53.677	1.193	1.961	0.263	0.394	0.200	0.053	11.892	773.046	1040.063	0.000	0.028	0.000
Pdensi_DN19731_c2_g1	FC_3_1	MC_2_3	380.173352896968	29.3298394258655	204.751596161417	3.69719014983351	0.451585093691368	8.18713948153551	2.67508082522269e-16	4.23479754529104e-14	2.749	8.693	5.385	12.655	12.120	7.074	8.943	11.470	9.103	5.899	11.851	5.667	2.157	7.040	2.158	9.695	5.642	4.044	0.521	0.828	0.650	12.592	0.000	0.000	0.169	0.074	0.000
Pdensi_GG_55579_c1_g1	FC_3_1	MC_2_3	600.157177078436	3.39304786899825	301.775112473717	7.44671270124654	0.909704307562443	8.18586065751414	2.70364415907059e-16	4.26847841857794e-14	4.263	18.554	3.753	12.703	13.470	23.239	8.075	6.128	8.708	3.092	4.336	2.809	7.934	21.380	23.481	3.934	0.603	0.228	0.207	0.000	0.043	0.000	0.000	0.000	0.000	0.000	0.000
Pdensi_GG_79752_c0_g1	FC_3_1	MC_2_3	33.899894022541	2303.85645938078	1168.87817670166	-6.08475224151507	0.743645347949804	-8.18233080902133	2.78405490743292e-16	4.38361419605023e-14	0.196	0.127	0.127	0.296	0.707	1.747	1.144	3.103	8.192	2.157	3.719	2.080	0.584	1.481	0.553	0.469	1.024	0.800	45.258	27.172	86.695	65.878	10.026	43.690	0.811	0.814	0.847
Pdensi_DN18210_c1_g1	FC_3_1	MC_2_3	0.47586822457516	471.744822733535	236.110345479055	-9.90328249680516	1.21054168614935	-8.18086862279551	2.81805019058712e-16	4.42524541054314e-14	0.087	0.047	0.044	0.000	0.000	0.047	0.000	0.000	0.000	0.000	0.000	0.052	0.000	0.000	0.049	0.079	2.207	3.105	6.421	9.147	16.881	1.779	0.107	0.177	0.134	0.147	0.682
Pdensi_DN28812_c0_g1d196288	FC_3_1	MC_2_3	447.057688584137	75.2951491037112	261.176418843924	2.57068943374041	0.314627346780566	8.17058485235014	3.06898002994893e-16	4.7935831278453e-14	3.176	4.951	6.861	14.177	11.405	11.659	15.679	11.718	16.550	11.676	16.710	12.586	4.955	4.695	4.963	3.873	1.373	1.867	1.408	1.916	1.821	1.742	0.778	0.767	0.000	0.143	0.153
Pdensi_DN40371_c0_g1d318812	FC_3_1	MC_2_3	0	256.539456428046	128.269728214023	-10.87178646247	1.33106516593262	-8.16773418816997	3.14235337856738e-16	4.89513469262838e-14	0.000	0.000	0.000	0.000	0.000	0.000	0.000	0.000	0.000	0.000	0.000	0.000	0.248	0.000	0.000	0.000	0.000	0.000	7.667	5.699	4.180	0.000	0.000	0.000	0.000	0.000	0.000
Pdensi_DN21270_c0_g1d362759	FC_3_1	MC_2_3	0	223.745062664372	111.872531332186	-10.6742962065785	1.30752720407988	-8.16372781634784	3.24840422995767e-16	5.04691726687826e-14	0.000	0.425	0.000	0.000	0.000	0.000	0.000	0.412	0.000	0.000	0.000	0.000	0.432	0.452	0.000	0.000	1.258	13.810	5.660	4.072	5.642	0.000	0.000	0.000	0.000	0.000	0.000
Pdensi_GG_2636_c0_g1	FC_3_1	MC_2_3	3453.84803911705	447.289680111297	1950.56885961417	2.94919398905728	0.361280613719275	8.16316701495886	3.26352766718683e-16	5.05700016005647e-14	26.664	48.549	23.599	73.380	102.901	109.921	63.715	60.852	60.697	50.867	58.762	52.175	42.760	84.472	76.088	15.142	11.721	6.314	6.939	12.168	11.477	54.553	114.727	129.410	6.194	13.491	9.545
Pdensi_DN25882_c0_g1d228169	FC_3_1	MC_2_3	348.739801450557	25.0549705252377	186.897385987898	3.80179432877013	0.465847734413442	8.16102354465036	3.32197401336241e-16	5.12047326012306e-14	1.939	7.935	5.531	11.447	11.005	6.768	12.892	9.803	10.026	6.912	11.451	7.126	2.880	7.545	4.599	5.882	2.455	1.419	0.412	0.553	0.757	3.285	0.152	0.444	0.415	0.482	1.127
Pdensi_DN21431_c0_g1	FC_3_1	MC_2_3	740.101312217619	114.270490839191	427.185901528405	2.69596578970077	0.330675954500719	8.15289334772271	3.55318952458537e-16	5.46249265153645e-14	5.080	8.328	8.310	17.569	24.061	19.952	15.925	17.673	20.904	13.781	16.008	17.479	6.566	14.239	13.117	7.168	3.800	2.576	2.498	2.006	3.355	0.704	0.419	0.509	0.163	0.332	0.531
Pdensi_DN20215_c2_g1	FC_3_1	MC_2_3	0.23793411228758	3012.02270365707	1506.13031888468	-13.463252947131	1.65170458803359	-8.15112644517109	3.60549881627212e-16	5.52840005668866e-14	0.000	0.000	0.006	0.008	0.000	0.013	0.000	0.026	0.015	0.175	0.000	0.000	0.000	0.000	0.000	0.000	0.000	0.000	39.172	4.471	166.073	0.000	0.000	0.000	0.029	0.163	0.090
Pdensi_DN21649_c0_g2	FC_3_1	MC_2_3	2937.79245545265	220.479471437554	1579.1359634451	3.73612931683397	0.460199756797892	8.11849476590399	4.72001064346706e-16	7.19961415155719e-14	32.843	126.381	55.806	85.858	122.444	39.140	99.671	91.188	77.145	60.814	107.429	48.623	26.183	87.985	38.866	101.266	45.737	23.289	4.783	4.401	5.954	0.564	0.623	0.038	0.168	0.127	0.045
Pdensi_GG_71436_c1_g1	FC_3_1	MC_2_3	0	600.945208965224	300.472604482612	-12.0995534185301	1.49070155486248	-8.11668397276627	4.79094219604438e-16	7.28310315161886e-14	0.000	0.000	0.000	0.000	0.000	0.000	0.000	0.000	0.000	0.121	0.000	0.000	0.000	0.000	0.000	0.000	0.000	0.000	3.426	14.313	23.547	4.381	0.000	0.000	0.000	0.000	0.000
Pdensi_DN17630_c1_g1	FC_3_1	MC_2_3	4.57645909661009	1459.42653939252	732.001499244566	-8.32399378317076	1.02556893757284	-8.11646441132544	4.79961384345156e-16	7.28310315161886e-14	0.147	0.158	0.234	0.276	0.053	0.063	0.336	0.061	0.166	0.412	0.056	0.035	0.179	0.101	0.099	0.227	0.016	0.074	3.688	52.532	43.195	14.443	0.072	0.000	0.184	0.050	0.617
Pdensi_GG_97146_c0_g1	FC_3_1	MC_2_3	1563.76913329019	189.988675485802	876.878904387995	3.04069767858514	0.374652136897069	8.11605587991225	4.81579010355842e-16	7.28876676319708e-14	17.898	35.945	16.294	40.381	49.855	40.060	50.364	45.404	41.799	36.794	51.520	22.564	32.051	51.318	41.899	11.068	4.405	5.900	5.747	2.577	4.777	8.465	4.386	0.000	0.000	0.139	0.000
Pdensi_GG_12641_c0_g1	FC_3_1	MC_2_3	360.03171852372	15.6372551500446	187.834486836882	4.52287167969561	0.557477258171991	8.11310526733672	4.9342290392436e-16	7.44245801552894e-14	3.599	10.528	2.344	8.433	15.092	6.664	8.588	5.667	3.423	7.012	5.913	1.696	10.406	14.125	4.205	2.738	1.548	0.439	0.398	0.417	0.258	0.000	0.220	0.000	0.000	0.000	0.000
Pdensi_GG_81284_c3_g1	FC_3_1	MC_2_3	0	359.368530142602	179.684265071301	-11.357717926931	1.39995857427335	-8.11289572109391	4.94274865217892e-16	7.44245801552894e-14	0.000	0.000	0.000	0.000	0.000	0.000	0.000	0.000	0.000	0.000	0.000	0.000	0.000	0.000	0.000	0.000	0.150	2.213	4.774	5.807	14.165	1.484	0.000	0.000	0.000	0.000	0.000
Pdensi_DN32287_c0_g1	FC_3_1	MC_2_3	2.80839766928862	189078.299925423	94540.5541615463	-16.0425770844025	1.97800420203856	-8.1104868573428	5.04173413291507e-16	7.5591030871684e-14	0.000	0.000	0.000	0.157	0.075	0.000	0.000	0.000	7.397	1.828	0.000	0.000	0.347	0.215	0.000	0.000	0.000	0.155	28.705	8973.842	3777.123	27.102	0.306	0.126	0.095	0.000	0.075
Pdensi_DN22689_c2_g3	FC_3_1	MC_2_3	133792.772807267	1509303.06069877	821547.916753018	-3.4958107360064	0.431045527934174	-8.11007308847489	5.05893228991176e-16	7.5591030871684e-14	4757.600	4728.101	9617.098	2458.488	3447.041	5117.707	5220.266	6809.754	4880.636	17641.512	15586.522	22539.793	31058.261	5361.614	27967.120	10692.316	27039.315	51731.357	46133.799	33548.640	23590.994	3052.589	48334.208	48017.547	66680.520	11543.108	5976.491
Pdensi_DN19065_c0_g1d187560	FC_3_1	MC_2_3	492.958162305146	0.438722981142326	246.698442643144	10.0367584338729	1.23787130528379	8.10807907981347	5.1426265509732e-16	7.66460725114894e-14	0.527	1.300	2.040	13.859	14.937	12.289	12.623	27.357	38.746	14.880	49.141	16.727	0.492	4.722	0.405	0.877	0.343	0.069	0.000	0.032	0.000	0.000	0.000	0.000	0.000	0.000	0.000
Pdensi_DN21067_c1_g2	FC_3_1	MC_2_3	546.504153626355	5.2545812485146	275.879367437435	6.702561980549	0.82824814264562	8.09245639735386	5.84733366865211e-16	8.67078164491039e-14	5.119	4.650	3.048	4.524	18.044	22.355	1.527	2.630	3.094	0.215	1.074	0.909	7.002	11.857	13.397	1.426	0.998	0.340	0.117	0.099	0.146	0.000	0.435	0.087	0.000	0.000	0.000
Pdensi_DN22472_c0_g1d126278	FC_3_1	MC_2_3	0	1848.68703556791	924.343517783956	-13.7208117108235	1.69725741668891	-8.08410767624791	6.26209880799217e-16	9.26237155253852e-14	0.000	0.000	0.000	0.000	0.000	0.000	0.000	0.000	0.000	0.013	0.000	0.000	0.000	0.013	0.000	0.000	0.051	0.238	32.700	2.440	93.488	0.052	0.000	0.000	0.000	0.000	0.000
Pdensi_DN20875_c0_g4	FC_3_1	MC_2_3	363.582146840865	24.4228117747534	194.002479307809	3.89572259727796	0.482021578381797	8.08205020687322	6.36868731204323e-16	9.39630030046116e-14	1.790	4.828	2.334	8.342	14.699	7.402	6.845	10.413	9.791	6.459	9.741	6.422	1.993	6.505	3.471	1.363	1.502	0.341	0.617	0.480	0.591	3.966	8.193	1.807	0.000	0.618	0.165
Pdensi_GG_104149_c0_g1	FC_3_1	MC_2_3	800.973184878557	76.5325900517641	438.752887465161	3.38805413908562	0.419645703878638	8.07360615817348	6.82517824448476e-16	1.00445016410604e-13	5.111	9.212	6.359	18.016	26.311	22.283	17.206	17.951	16.061	17.241	21.642	9.658	11.546	15.295	16.757	4.938	1.087	1.005	1.879	1.031	2.356	15.008	1.456	3.392	0.000	0.054	0.000
Pdensi_DN38801_c0_g1d90377	FC_3_1	MC_2_3	257.659912727761	1.7932418191701	129.726577273466	7.19712932574014	0.892395221933969	8.06495726203325	7.32614913461962e-16	1.07547502070695e-13	0.264	3.625	1.425	8.185	7.597	5.757	18.402	8.902	2.014	19.499	6.464	1.527	0.642	6.437	2.742	0.403	0.633	0.382	0.000	0.017	0.101	0.043	0.122	0.057	4.754	9.318	13.660
Pdensi_DN25942_c0_g1d429615	FC_3_1	MC_2_3	1111.6805019397	243.800457338266	677.740479638983	2.18905077246594	0.271440533802233	8.06456847767933	7.34950013943335e-16	1.07620567916757e-13	13.875	21.112	10.838	33.744	36.202	23.081	24.376	24.741	25.531	31.565	19.369	18.942	14.373	24.984	9.314	14.497	9.191	6.215	5.356	5.386	5.949	0.987	0.597	0.071	1.862	3.422	2.300
Pdensi_DN7587_c0_g1d330405	FC_3_1	MC_2_3	4.23553354333331	179.429029185652	91.8322813644928	-5.40767090406809	0.670970292721769	-8.05947888114695	7.66203776521983e-16	1.11917341152674e-13	0.209	0.193	0.178	0.112	0.179	0.064	0.033	0.217	0.209	0.105	1.131	0.071	0.033	0.034	0.034	0.432	1.778	1.572	4.074	5.069	3.119	2.110	0.147	0.121	0.000	0.034	0.000
Pdensi_DN19572_c0_g2d287451	FC_3_1	MC_2_3	1985.2311652189	75.0085389972914	1030.11985210809	4.72598425989859	0.586809384989077	8.05369576695942	8.03307479210827e-16	1.17045096964716e-13	10.171	39.600	22.963	65.304	57.892	42.810	55.808	53.522	44.853	39.586	64.024	39.580	10.068	35.262	20.128	35.485	9.809	7.398	1.183	3.117	0.747	40.186	0.411	0.179	0.247	0.415	0.000
Pdensi_DN3915_c0_g1d448191	FC_3_1	MC_2_3	439.690315657715	0	219.845157828857	10.8334818876521	1.34548599383736	8.05172401442454	8.16358284656983e-16	1.18651498280927e-13	1.995	1.768	0.909	17.455	13.226	6.320	5.434	0.381	0.000	0.642	0.000	0.214	1.412	5.233	0.202	0.325	0.000	0.000	0.000	0.000	0.000	0.000	0.000	0.000	0.000	0.000	0.000
Pdensi_DN25859_c0_g1d429552	FC_3_1	MC_2_3	303.881924268498	0	151.940962134249	10.3005706445192	1.28005319502066	8.04698639446226	8.48576113458649e-16	1.22725058502749e-13	3.168	4.532	4.996	8.689	9.923	6.774	4.636	12.935	6.416	5.816	7.248	3.117	1.591	10.458	4.203	1.429	0.000	0.000	0.000	0.000	0.000	3.733	6.545	9.534	0.000	1.593	4.872
Pdensi_DN6277_c0_g1	FC_3_1	MC_2_3	509.19362023145	51.4957459407522	280.344683086101	3.30797492468896	0.411202240073621	8.04464227650292	8.64977152163442e-16	1.2478893284155e-13	16.085	15.399	13.169	15.817	12.104	14.413	27.214	16.694	23.941	16.461	18.000	14.312	11.308	14.154	11.818	4.936	2.096	1.695	0.783	1.124	1.650	0.700	1.747	1.245	3.433	2.507	4.504
Pdensi_DN17461_c0_g1d57286	FC_3_1	MC_2_3	523.939310048697	0.420220227093666	262.179765137895	10.12477215399	1.25879330960683	8.04323638894484	8.74963102229638e-16	1.25919444193849e-13	5.357	14.325	4.217	11.497	17.350	14.727	35.102	34.680	36.841	26.302	21.237	16.191	8.040	13.878	22.057	0.462	0.066	0.000	0.034	0.000	0.000	0.000	0.000	0.000	0.000	0.000	0.000
Pdensi_DN21807_c0_g1	FC_3_1	MC_2_3	0	255.024766284853	127.512383142426	-10.8629222871678	1.35426894408312	-8.02124447631208	1.04679149464945e-15	1.50278721117898e-13	0.000	0.000	0.000	0.000	0.000	0.000	0.000	0.000	0.000	0.000	0.000	0.000	0.000	0.000	0.085	0.000	0.000	0.094	5.177	3.883	8.477	2.420	0.373	0.460	2.689	6.025	8.027
Pdensi_DN24754_c2_g2	FC_3_1	MC_2_3	302.024555260848	0	151.012277630424	10.2918123315254	1.28343933174665	8.01893169155035	1.06668801860801e-15	1.52760678029162e-13	8.001	13.000	4.988	7.229	10.131	7.799	9.608	6.864	12.751	4.941	5.196	5.226	4.048	7.441	5.609	0.194	0.117	2.408	0.000	0.000	0.000	4.091	0.000	0.652	0.000	0.607	0.780
Pdensi_DN20940_c1_g2	FC_3_1	MC_2_3	361717.959951889	4031462.98079489	2196590.47037339	-3.47836720249912	0.433870463965049	-8.01706382755595	1.08302850303162e-15	1.54722508556271e-13	13538.003	12593.744	26776.997	6491.082	10017.061	13330.977	14073.511	18432.450	13144.818	46172.110	39726.201	57788.244	79916.700	14928.644	71405.277	29917.372	65800.996	131873.685	127911.573	85329.394	62757.755	8221.097	122680.761	131910.191	179009.746	31384.257	16683.584
Pdensi_DN12681_c0_g1d338362	FC_3_1	MC_2_3	1.97861864230667	718.906563157289	360.442590899798	-8.50344850502371	1.06084148882709	-8.01575786258647	1.09459959975813e-15	1.5599509089205e-13	0.012	0.079	0.122	0.015	0.117	0.013	0.013	0.000	0.043	0.043	0.015	0.000	0.000	0.014	0.000	0.089	0.651	3.257	3.392	29.595	15.760	30.795	0.060	0.050	0.000	0.000	0.015
Pdensi_DN22592_c0_g3	FC_3_1	MC_2_3	236.120078578973	3166.54727513533	1701.33367685715	-3.74525513072821	0.467475131301116	-8.0116671025988	1.13163839985839e-15	1.60882174744917e-13	9.056	9.228	4.300	5.054	9.672	5.018	7.644	6.927	9.128	9.772	11.550	7.929	12.299	15.505	6.795	10.355	24.672	27.395	55.771	106.873	52.763	24.514	23.586	11.301	8.702	12.288	5.633
Pdensi_DN21939_c0_g1d495869	FC_3_1	MC_2_3	27842.8069087355	2775.59475919871	15309.2008339671	3.32636943143024	0.415297848066617	8.00959948845356	1.15082608649929e-15	1.63213889502477e-13	107.981	405.123	335.313	909.973	755.701	658.297	797.425	882.075	877.898	640.675	1007.476	841.652	154.334	492.306	352.529	486.793	199.694	126.704	98.547	52.819	38.804	334.245	26.979	26.915	38.751	12.918	13.474
Pdensi_DN22044_c0_g1d541947	FC_3_1	MC_2_3	0	246.442763207514	123.221381603757	-10.8135162944929	1.35034619159038	-8.00795852340442	1.16628222219632e-15	1.65006397586244e-13	0.000	0.045	0.069	0.000	0.000	0.000	0.037	0.000	0.000	0.000	0.000	0.000	0.000	0.000	0.000	0.000	0.038	0.044	3.571	6.877	6.388	0.000	0.043	0.000	0.000	0.000	0.042
Pdensi_GG_3286_c0_g1	FC_3_1	MC_2_3	763.815491788035	8668.44280042154	4716.12914610479	-3.50453375739364	0.43767601288151	-8.00714147965519	1.17405397439798e-15	1.65705695041959e-13	18.895	39.513	16.305	25.020	24.764	14.250	44.238	31.810	57.249	37.222	26.200	38.838	8.131	35.220	19.082	88.644	152.316	103.433	199.209	109.595	289.108	19.682	73.640	59.625	8.528	21.140	19.799
Pdensi_DN14741_c0_g1d394293	FC_3_1	MC_2_3	260.476871631085	5135.93629975223	2698.20658569166	-4.30169987701014	0.537372921777678	-8.0050551538394	1.19413139625987e-15	1.68134274695022e-13	9.167	4.436	15.304	12.460	4.059	5.292	15.500	6.529	36.611	19.641	14.648	25.094	21.188	4.348	3.108	42.488	30.679	67.628	143.256	68.863	141.667	26.394	0.513	1.418	270.757	104.286	25.340
Pdensi_DN24066_c0_g1d131895	FC_3_1	MC_2_3	514.584704012907	0	257.292352006453	11.0604204869293	1.38193988077666	8.00354678288413	1.20885724336101e-15	1.69799509149603e-13	1.196	7.207	0.720	20.986	16.571	5.882	8.661	0.915	1.764	2.205	0.397	0.000	2.548	13.690	0.424	0.427	0.485	0.000	0.000	0.000	0.000	0.000	0.000	0.000	0.000	0.000	0.000
Pdensi_GG_16343_c2_g1	FC_3_1	MC_2_3	47.6164584345815	3247.68800804754	1647.65223324106	-6.09236460017462	0.761907505855535	-7.99619973993247	1.28318158728778e-15	1.79808122278007e-13	2.196	1.429	1.763	1.945	1.069	0.954	1.703	2.306	0.262	1.558	1.387	0.259	1.463	1.268	0.244	2.360	0.472	0.268	16.031	140.174	63.778	28.385	0.536	0.000	0.000	1.727	1.063
Pdensi_DN21984_c0_g1d297873	FC_3_1	MC_2_3	0.260201260411983	2822.38343211163	1411.32181668602	-13.3694350334257	1.67259522469218	-7.99322803034203	1.31450671403103e-15	1.8375799942945e-13	0.000	0.010	0.000	0.023	0.000	0.000	0.010	0.000	0.032	0.053	0.000	0.011	0.000	0.011	0.000	0.000	0.000	0.012	2.260	101.820	88.207	0.110	0.000	0.000	0.000	0.000	0.000
Pdensi_GG_100193_c0_g1	FC_3_1	MC_2_3	2.14140701058822	1753.25554009864	877.698473554613	-9.66044921177341	1.20983162813028	-7.98495343248961	1.40575363357157e-15	1.96045732331398e-13	0.000	0.000	0.000	0.000	0.000	0.161	0.000	0.000	0.000	0.249	0.000	0.000	0.000	0.000	0.148	34.644	120.579	41.114	74.181	29.565	16.398	0.000	0.000	0.000	2.749	1.917	0.000
Pdensi_DN23971_c0_g1d224940	FC_3_1	MC_2_3	0	989.132733065446	494.566366532723	-12.8186273244602	1.60561875100743	-7.98360589424934	1.42119281181354e-15	1.97728091606543e-13	0.000	0.000	0.000	0.000	0.000	0.000	0.000	0.000	0.000	0.000	0.000	0.000	0.000	0.000	0.000	1.035	37.255	10.823	53.495	9.811	4.690	0.000	0.000	2.637	0.000	0.000	0.000
Pdensi_GG_115240_c0_g1	FC_3_1	MC_2_3	0	511.754826490752	255.877413245376	-11.8679325037733	1.48710637010089	-7.98055387454774	1.45678098293034e-15	2.02199129178149e-13	0.000	0.000	0.615	0.000	0.000	0.000	1.352	0.643	0.000	0.000	1.156	0.000	0.000	0.000	0.000	0.275	5.249	11.191	20.707	3.189	11.461	3.253	0.745	0.000	0.000	0.000	0.372
Pdensi_DN22873_c2_g1	FC_3_1	MC_2_3	0	221.280344153436	110.640172076718	-10.6584051529868	1.33665826518258	-7.97391931102964	1.53719921924405e-15	2.12426542609294e-13	0.497	0.134	0.124	0.000	0.000	0.000	0.276	2.982	9.135	1.024	1.698	0.293	0.000	0.000	0.000	0.445	1.477	0.690	6.476	3.562	5.165	10.008	0.608	4.186	0.000	0.000	0.000
Pdensi_DN22140_c0_g1d222280	FC_3_1	MC_2_3	0.23793411228758	1140.56920712013	570.40357061621	-12.0622477486664	1.51272047423031	-7.97387749696708	1.53771966719036e-15	2.12426542609294e-13	0.035	0.000	0.062	0.000	0.000	0.025	0.257	0.000	0.070	0.144	0.167	0.030	0.000	0.134	0.000	0.160	4.144	3.545	13.155	6.620	59.423	0.786	0.056	0.000	1.049	0.260	1.424
Pdensi_DN7194_c0_g1d450887	FC_3_1	MC_2_3	300.477614022519	0	150.238807011259	10.284461169504	1.29090218415671	7.96687874242182	1.6273219841062e-15	2.24275601353065e-13	4.605	5.969	2.560	6.778	8.636	9.473	2.843	3.241	2.294	1.573	3.196	2.382	5.529	10.731	5.614	1.663	0.254	0.102	0.000	0.000	0.000	4.901	0.926	0.220	0.000	0.015	0.000
Pdensi_DN16548_c0_g1d279087	FC_3_1	MC_2_3	1074.61542292153	203.912135061708	639.26377899162	2.39700228609489	0.301154841340799	7.95936826193124	1.7291986793231e-15	2.37756700103267e-13	10.222	29.439	17.777	31.680	27.646	30.024	24.076	24.839	25.540	22.157	28.535	14.417	11.786	25.230	23.864	18.410	10.608	9.721	6.084	3.944	3.942	10.229	15.159	11.119	6.577	3.276	4.864
Pdensi_GG_92632_c0_g1	FC_3_1	MC_2_3	790.262873652554	58.3292836218738	424.296078637214	3.76092925551833	0.473098637897842	7.94956686459631	1.87164741009437e-15	2.56140195680975e-13	29.055	35.683	11.604	21.026	21.929	22.713	10.872	19.190	30.749	20.657	15.158	23.846	10.998	29.633	7.795	5.758	10.208	1.536	0.756	2.075	1.148	0.594	1.729	1.533	12.521	21.794	26.585
Pdensi_GG_31364_c0_g1	FC_3_1	MC_2_3	848.685178522298	12.3791041054009	430.532141313849	6.10344361668958	0.76823105596013	7.94480198286378	1.94501236935458e-15	2.65559928928218e-13	2.548	7.578	6.449	22.731	24.960	22.941	24.698	34.914	47.293	27.666	46.542	41.400	3.256	13.439	15.975	9.369	1.095	1.265	0.233	0.036	0.606	0.165	0.058	0.096	0.049	0.018	0.038
Pdensi_DN18861_c0_g4	FC_3_1	MC_2_3	1297.10919930328	256.067668985506	776.588434144391	2.34033339438876	0.29479215950797	7.93892686391303	2.03937973984392e-15	2.77319866064495e-13	11.753	29.481	16.866	32.407	33.388	41.683	30.719	22.204	26.858	13.640	22.634	14.496	18.840	36.964	29.891	19.793	11.608	6.036	7.138	4.968	5.464	0.325	0.883	0.057	0.055	0.077	0.058
Pdensi_DN22455_c0_g2d543632	FC_3_1	MC_2_3	0	430.552085793671	215.276042896835	-11.6184653874247	1.4634944239605	-7.9388518310735	2.04061363211373e-15	2.77319866064495e-13	0.000	0.000	0.000	0.000	0.000	0.000	0.000	0.000	0.056	0.000	0.000	0.168	0.000	0.000	0.000	0.000	0.000	0.059	3.535	8.221	17.891	0.358	0.000	0.000	0.000	0.000	0.000
Pdensi_DN19709_c0_g1d218950	FC_3_1	MC_2_3	0	1197.93212125187	598.966060625935	-13.0948531384905	1.6496178036244	-7.9381133676659	2.05279673196596e-15	2.78329775420005e-13	0.098	0.000	0.000	0.000	0.000	0.000	0.000	0.000	0.115	0.000	0.000	0.233	0.000	0.000	0.000	0.000	0.000	0.000	2.163	50.222	28.849	0.371	0.000	0.199	0.000	0.000	0.000
Pdensi_GG_59459_c0_g1	FC_3_1	MC_2_3	0	356.772901048254	178.386450524127	-11.347589382485	1.43010889043983	-7.93477298011561	2.10880703006764e-15	2.85263635501506e-13	0.000	0.000	0.000	0.000	0.000	0.000	0.000	0.000	0.000	0.000	0.000	0.000	0.000	0.000	0.000	0.000	0.000	0.000	13.900	6.843	3.692	0.461	0.000	0.000	0.000	0.000	0.000
Pdensi_DN22925_c2_g2	FC_3_1	MC_2_3	0	1170.78392331036	585.391961655179	-13.0617704860518	1.64742586048983	-7.92859381372595	2.21641192687532e-15	2.99128792149465e-13	0.000	0.000	0.000	0.000	0.000	0.000	0.000	0.000	0.000	0.031	0.034	0.000	0.000	0.015	0.015	0.000	0.015	0.000	2.030	32.114	46.088	0.387	0.049	0.000	0.000	0.000	0.016
Pdensi_DN22286_c0_g1d222491	FC_3_1	MC_2_3	9.76553767132647	719.66327721286	364.714407442093	-6.19976377776848	0.782486752758129	-7.92315493638122	2.31558748575082e-15	3.11795185753754e-13	0.000	0.178	0.103	0.143	0.273	0.388	0.237	0.344	0.350	0.435	0.484	0.148	0.103	0.404	0.128	0.085	0.218	0.432	7.934	8.357	33.482	98.479	1.158	0.465	0.000	0.012	0.000
Pdensi_GG_69279_c0_g1	FC_3_1	MC_2_3	346.261631860528	39.261007048053	192.761319454291	3.14052350088947	0.396862096975066	7.91338735754044	2.5047847010663e-15	3.36175621525989e-13	2.232	3.766	0.747	8.782	11.470	8.602	7.682	13.285	24.835	7.919	9.072	9.340	3.026	10.306	3.579	1.555	0.266	1.210	0.824	1.149	0.714	0.377	3.323	7.481	0.000	0.000	0.000
Pdensi_DN22185_c0_g1	FC_3_1	MC_2_3	15.4936687505257	357.077784075957	186.285726413241	-4.52876215002195	0.572303240259244	-7.91322122861037	2.50813082148528e-15	3.36175621525989e-13	0.674	1.267	0.641	0.564	0.440	0.300	1.719	0.176	0.000	1.380	0.562	0.786	0.282	0.292	1.018	1.524	1.580	1.165	9.618	10.471	4.220	0.896	0.338	0.000	0.000	0.624	0.336
Pdensi_DN20890_c0_g1d220514	FC_3_1	MC_2_3	0.23793411228758	4476.82255297925	2238.53024354577	-14.0349976076406	1.77383080970258	-7.91225269674612	2.5277265269651e-15	3.38028597862846e-13	0.017	0.000	0.000	0.000	0.000	0.019	0.000	0.000	0.040	0.000	0.000	0.000	0.000	0.040	0.000	0.000	0.000	0.000	2.765	255.284	42.465	2.714	0.281	0.107	0.000	0.039	0.000
Pdensi_DN13080_c0_g1d271193	FC_3_1	MC_2_3	0	331.393006263409	165.696503131705	-11.2408242641184	1.42220541276088	-7.90379797690189	2.70531355738953e-15	3.60952917988558e-13	0.000	0.000	0.000	0.000	0.000	0.000	0.000	0.000	0.051	0.051	0.000	0.000	0.000	0.000	0.049	0.000	0.000	0.109	3.075	10.003	9.544	0.331	0.054	0.000	0.000	0.000	0.000
Pdensi_GG_134937_c0_g1	FC_3_1	MC_2_3	195.77666988574	1788.58202830401	992.179349094874	-3.19182408796091	0.40396575010258	-7.90122451507436	2.76176675926905e-15	3.67647646342423e-13	4.040	5.427	5.624	6.265	5.872	4.238	10.684	5.240	8.595	8.812	3.588	6.028	6.360	3.755	4.143	24.489	64.901	43.085	55.870	41.496	24.922	19.674	11.671	10.034	6.997	3.465	7.934
Pdensi_GG_154311_c0_g1	FC_3_1	MC_2_3	1410.87831992118	4.42120463667914	707.649762278927	8.32388410598648	1.05413773003026	7.89639140015177	2.87094179085373e-15	3.81314452416497e-13	1.051	14.268	18.707	8.073	48.599	59.182	9.566	9.838	19.064	9.184	10.292	28.368	2.325	9.594	8.712	5.486	3.751	5.818	0.085	0.000	0.214	0.000	0.000	0.000	0.000	0.000	0.000
Pdensi_GG_18987_c0_g1	FC_3_1	MC_2_3	0	1845.59012872933	922.795064364665	-13.7184044383718	1.73791467586333	-7.89360066342553	2.93590553904636e-15	3.89060622485435e-13	0.000	0.000	0.000	0.000	0.000	0.000	0.012	0.057	0.000	0.026	0.000	0.000	0.000	0.013	0.000	0.000	0.024	0.694	58.620	1.381	68.167	30.425	0.108	0.000	0.017	0.000	0.000
Pdensi_DN24245_c1_g1d552578	FC_3_1	MC_2_3	2307.84558879066	30241.7792829288	16274.8124358597	-3.71191926129721	0.470333124863121	-7.89210681764647	2.97127237386871e-15	3.92858547978808e-13	47.464	57.328	61.569	63.417	65.186	63.371	78.849	84.946	79.605	99.976	94.611	68.928	46.322	74.340	51.777	67.603	210.704	239.437	657.524	316.449	1115.616	174.442	76.960	84.564	49.076	72.291	63.226
Pdensi_GG_89760_c0_g1	FC_3_1	MC_2_3	425.995171948603	0	212.997585974302	10.7879125042736	1.36765926801847	7.88786560844477	3.07398531790632e-15	4.05523743301187e-13	5.785	14.439	4.721	10.329	19.181	6.322	12.075	9.028	5.727	5.840	2.986	1.532	5.131	22.222	5.539	2.223	0.639	0.579	0.000	0.000	0.000	0.000	0.000	0.000	0.000	0.000	0.000
Pdensi_DN22991_c0_g1d426895	FC_3_1	MC_2_3	386.608323418557	0	193.304161709278	10.6479409925806	1.35006738915034	7.88696999731387	3.09611806594769e-15	4.07525670734279e-13	2.618	1.964	3.433	9.940	16.408	6.131	8.261	8.882	9.106	3.332	5.089	3.796	1.790	1.395	3.358	1.262	0.000	0.000	0.000	0.000	0.000	0.000	0.000	0.000	0.000	0.000	0.000
Pdensi_DN19790_c0_g1d535027	FC_3_1	MC_2_3	296.661588660642	10.8099579709756	153.735773315809	4.77353465782237	0.605302792424382	7.88619302201337	3.11544608698007e-15	4.08458211423236e-13	0.018	0.019	0.000	5.102	10.393	9.116	2.717	1.851	1.016	0.231	0.974	0.404	3.146	8.016	4.587	1.367	3.416	0.468	0.348	0.229	0.154	0.538	2.575	1.572	0.000	0.020	0.000
Pdensi_DN22923_c1_g3d303290	FC_3_1	MC_2_3	0	1196.34697989383	598.173489946913	-13.0929535548131	1.6602518926271	-7.88612475790977	3.11714988998662e-15	4.08458211423236e-13	0.000	0.000	0.491	0.000	0.000	0.000	0.000	0.000	0.000	0.000	0.000	0.000	0.000	0.000	0.000	0.000	0.352	3.791	30.349	1.893	50.888	4.230	6.190	7.556	0.000	0.000	0.197
Pdensi_DN22733_c0_g2d301812	FC_3_1	MC_2_3	393.174577824371	1.34173553982751	197.258156682099	8.22217265476157	1.04368375629321	7.87803068236277	3.32581063116335e-15	4.34122377220352e-13	1.880	4.516	1.228	10.454	16.674	5.956	5.722	12.285	12.903	8.851	7.079	8.098	1.867	4.802	1.805	0.305	0.142	0.020	0.000	0.037	0.069	0.024	0.334	0.000	0.000	0.000	0.000
Pdensi_DN18827_c0_g1d284966	FC_3_1	MC_2_3	30.8574379624407	429.737383672926	230.297410817684	-3.80070979878647	0.482448792130267	-7.87795484367226	3.3278293304413e-15	4.34122377220352e-13	1.215	1.282	0.861	0.901	1.047	0.616	0.540	0.754	0.321	0.415	1.214	0.286	0.927	0.713	0.846	1.741	0.621	0.536	14.066	8.886	6.452	21.392	0.240	0.109	3.582	1.999	1.489
Pdensi_DN17686_c1_g1	FC_3_1	MC_2_3	0	279.893261593135	139.946630796568	-10.9971356759575	1.4009399700474	-7.84982648156249	4.16613274622619e-15	5.39873657842271e-13	0.000	0.000	0.000	0.000	0.000	0.000	0.000	0.000	0.000	0.000	0.000	0.000	0.000	0.000	0.000	0.000	0.000	0.000	3.051	8.083	8.008	0.043	0.000	0.000	0.000	0.000	0.000
Pdensi_GG_14504_c2_g1	FC_3_1	MC_2_3	0	182.460679999556	91.2303399997779	-10.3800010898031	1.32250003457374	-7.84877188540012	4.20130990326896e-15	5.43230297934156e-13	0.000	0.000	0.000	0.000	0.000	0.000	0.000	0.000	0.000	0.000	0.000	0.000	0.000	0.000	0.000	0.000	1.000	6.168	3.921	4.687	3.892	2.306	1.015	2.392	0.000	0.000	0.000
Pdensi_GG_100246_c0_g1	FC_3_1	MC_2_3	0	263.429670420773	131.714835210386	-10.9096357383384	1.39049139796937	-7.8458850980815	4.29910437784738e-15	5.54650750492631e-13	0.000	0.000	0.093	0.000	0.000	0.000	0.000	0.097	0.110	0.000	0.118	0.000	0.000	0.108	0.000	0.000	1.215	2.180	3.737	4.764	9.611	4.681	0.229	0.188	0.000	0.000	0.000
Pdensi_DN15822_c0_g1d345849	FC_3_1	MC_2_3	0	510.71833626562	255.35916813281	-11.8648291771067	1.51326031987484	-7.84057377390832	4.48492342923462e-15	5.77352571473757e-13	0.000	0.000	0.000	0.000	0.000	0.000	0.000	0.000	0.000	0.000	0.000	0.000	0.000	0.000	0.000	0.000	0.000	0.000	4.759	5.664	24.905	0.000	0.000	0.000	0.000	0.000	0.000
Pdensi_DN37705_c0_g1	FC_3_1	MC_2_3	73.8429799341478	456.521618554934	265.182299244541	-2.62688162912556	0.335247782451949	-7.83564207319425	4.66452883921015e-15	5.99156683550561e-13	0.740	0.698	0.734	1.629	1.988	2.496	1.863	2.158	1.889	1.638	1.910	2.262	0.858	1.639	1.860	0.697	4.608	8.753	10.261	10.696	10.288	16.274	10.320	12.275	0.879	0.787	1.011
Pdensi_DN21802_c0_g1d420801	FC_3_1	MC_2_3	64.2389574650413	798.18617800709	431.212567736066	-3.63518305207568	0.464088260023754	-7.83295628268988	4.76530043053974e-15	6.10761361308542e-13	3.251	1.696	2.621	2.180	1.030	2.110	1.387	5.734	8.748	5.215	4.635	14.122	1.729	0.614	0.971	2.776	10.850	7.242	16.171	13.964	24.754	3.335	2.638	2.612	6.059	4.244	11.234
Pdensi_DN24064_c0_g2d225065	FC_3_1	MC_2_3	363.608821375359	42.2136456395709	202.911233507465	3.10565664365283	0.39655815115235	7.83152895641704	4.8197231059113e-15	6.16387863499002e-13	1.062	6.340	4.799	10.442	9.719	10.077	11.936	17.171	17.199	10.029	15.798	11.038	1.755	7.975	5.412	5.627	2.381	1.183	1.219	0.609	1.076	4.301	0.013	0.000	0.464	0.256	0.041
Pdensi_DN22434_c0_g1d20852	FC_3_1	MC_2_3	80572.1052284795	933657.56437782	507114.83480315	-3.53454102156448	0.451865620312596	-7.82210653494578	5.19466161796891e-15	6.62890882242468e-13	2863.710	2779.404	6036.914	1350.276	2145.536	3138.350	2971.206	4144.557	3001.701	10433.351	9559.769	13233.632	18791.539	3205.769	15724.805	6148.512	14641.386	27429.590	27619.908	21855.598	14368.100	1945.299	27945.141	25384.749	38523.572	7265.096	3561.359
Pdensi_DN13256_c1_g1	FC_3_1	MC_2_3	843.801244379165	182.548853130443	513.175048754804	2.20824307758186	0.282348432981595	7.82098577372238	5.24112684317403e-15	6.67366353446157e-13	22.306	27.565	14.933	27.950	21.823	20.618	22.853	19.369	21.935	17.603	22.102	20.584	19.464	25.360	24.079	15.311	6.298	7.825	4.783	3.356	4.395	27.635	13.613	7.222	4.233	8.866	5.398
Pdensi_DN17867_c0_g1d530420	FC_3_1	MC_2_3	68.3718717881968	6621.49224793245	3344.93205986032	-6.59836654211241	0.843917106620639	-7.81873775320748	5.3355634484594e-15	6.7791747910328e-13	0.400	0.177	1.801	4.241	0.282	1.236	0.051	1.488	1.509	0.769	3.144	1.114	0.026	0.459	0.159	3.364	125.982	112.782	103.322	203.289	144.966	40.667	0.000	0.143	0.000	0.026	0.000
Pdensi_GG_75370_c0_g1	FC_3_1	MC_2_3	4.09775850477048	1372.67749228022	688.387625392493	-8.37980444298469	1.07254959773713	-7.81297616507843	5.58531616695689e-15	7.08114120881312e-13	0.385	2.809	0.384	0.000	0.116	0.210	0.000	0.101	0.114	0.000	0.000	0.000	0.107	0.444	0.538	0.259	4.283	13.965	65.955	8.490	20.251	131.633	59.716	67.287	1.162	0.649	0.347
Pdensi_DN40098_c0_g1	FC_3_1	MC_2_3	203.272209561011	3506.65649550362	1854.96435253231	-4.10853255434688	0.525896403860459	-7.81243705830137	5.60926577225828e-15	7.08768251966236e-13	0.527	0.081	0.897	6.345	3.152	7.285	18.157	7.422	12.491	15.070	18.577	14.961	2.599	2.113	4.713	1.532	18.077	28.069	45.546	118.435	74.787	255.439	502.578	160.124	0.117	0.253	0.000
Pdensi_DN26559_c0_g1d77557	FC_3_1	MC_2_3	593.200633734167	82.790445291228	337.995539512698	2.84173481256677	0.363750643186057	7.81231556781944	5.61467688034305e-15	7.08768251966236e-13	4.043	12.825	12.231	17.311	18.177	14.020	17.871	18.299	18.443	12.315	21.750	13.405	4.033	11.868	7.620	10.421	5.005	4.538	1.376	2.459	1.826	15.727	0.204	0.186	0.065	0.186	0.045
Pdensi_DN30943_c0_g1d83233	FC_3_1	MC_2_3	1222.66270440037	74.0701839740124	648.366444187191	4.04483951391539	0.517829854628038	7.81113618259966	5.6674737155041e-15	7.13894490189724e-13	47.228	41.922	18.695	29.157	24.180	47.365	17.116	26.976	28.595	24.784	27.413	20.896	21.869	47.396	23.715	15.489	4.598	2.282	2.147	0.843	2.098	0.494	30.833	21.087	3.674	2.331	3.656
Pdensi_DN16048_c0_g1	FC_3_1	MC_2_3	1154.51177515455	109.141522252306	631.82664870343	3.40204739833472	0.435738043668897	7.80755191740803	5.83094598848952e-15	7.3290986992231e-13	15.815	38.092	23.101	41.501	29.530	25.445	34.618	19.438	23.038	17.909	23.178	18.607	18.628	36.712	25.713	24.116	15.508	7.809	3.678	1.514	2.291	7.623	2.962	0.652	0.797	0.360	0.230
Pdensi_DN5035_c0_g1d516156	FC_3_1	MC_2_3	302.803628586041	0	151.401814293021	10.2954223535222	1.3187135818876	7.80717093910971	5.84859229156348e-15	7.3355373938704e-13	0.037	1.008	0.224	8.794	11.067	5.525	6.684	4.127	6.353	2.540	7.231	4.032	0.541	2.453	0.799	0.000	0.000	0.000	0.000	0.000	0.000	0.000	0.000	0.000	0.000	0.000	0.000
Pdensi_GG_104749_c0_g1	FC_3_1	MC_2_3	22.2230275221416	2751.04015261981	1386.63159007098	-6.95048761374855	0.891528645429495	-7.79614614671203	6.38264620150451e-15	7.98826358890435e-13	0.031	0.506	0.498	0.247	0.782	0.812	0.198	0.834	1.203	0.310	0.880	1.511	0.243	0.662	0.683	0.069	3.645	8.539	63.959	8.442	118.620	0.159	0.354	0.680	1.467	5.142	9.893
Pdensi_DN28060_c0_g1d141387	FC_3_1	MC_2_3	25.716577464929	563.26731016351	294.491943814219	-4.45409006614773	0.571606522276607	-7.7922310060562	6.58362243842355e-15	8.22222850929173e-13	0.224	0.595	0.097	1.020	0.442	0.685	1.340	0.322	0.091	1.111	0.674	0.127	0.582	2.641	0.449	0.106	0.431	1.759	6.668	13.969	17.948	76.428	19.200	20.409	0.000	0.000	0.140
Pdensi_DN18919_c0_g1	FC_3_1	MC_2_3	11.8777592023796	1640.03246233933	825.955110770852	-7.10897288147702	0.912884767478315	-7.78737156619922	6.84175284262085e-15	8.52642530320917e-13	3.052	4.467	0.775	0.281	0.396	0.303	0.205	0.055	0.082	0.069	0.015	0.000	1.970	1.544	0.638	0.294	0.000	0.000	3.437	60.395	47.828	3.043	0.072	0.298	0.000	0.000	0.000
Pdensi_DN4372_c0_g1d327507	FC_3_1	MC_2_3	35.9593231433826	366.54683264673	201.253077895056	-3.34791454895581	0.43003525275803	-7.78520953220455	6.9597765884366e-15	8.65509541644368e-13	2.590	2.155	1.113	0.862	0.844	1.262	1.377	2.557	1.923	3.412	3.299	6.510	4.405	1.057	5.585	0.252	5.137	14.786	6.434	8.044	10.664	1.749	14.490	9.023	0.038	0.000	0.000
Pdensi_DN12770_c0_g1d390406	FC_3_1	MC_2_3	1117.44524218402	5433.73147671288	3275.58835944845	-2.28160848472582	0.293103786573702	-7.7843023162449	7.00989557614178e-15	8.69895367757103e-13	34.675	39.831	30.712	22.736	32.646	37.098	33.435	41.317	51.009	39.630	41.601	38.026	34.584	43.421	36.507	34.242	89.254	88.519	124.343	111.841	136.544	28.152	3.225	1.728	0.598	0.703	0.703
Pdensi_DN8109_c0_g1d452019	FC_3_1	MC_2_3	147.011139539735	12957.5380968666	6552.27461820317	-6.46207293563215	0.8301925629161	-7.78382416837575	7.03645355129918e-15	8.71345018732023e-13	2.137	1.818	18.988	8.568	1.557	2.251	2.909	2.284	3.231	2.041	2.484	2.391	0.938	1.941	0.567	30.536	114.511	77.398	463.481	71.446	361.211	3.740	32.618	5.913	0.000	0.000	0.067
Pdensi_GG_66792_c0_g1	FC_3_1	MC_2_3	0.246747211601184	1531.74023445549	765.993490833545	-12.4876942078918	1.60458370775689	-7.78251340053104	7.10976701344019e-15	8.78566209447748e-13	0.000	0.000	0.000	0.000	0.020	0.009	0.000	0.009	0.058	0.029	0.000	0.010	0.000	0.000	0.000	0.008	0.009	0.000	3.200	73.203	27.076	0.656	0.010	0.000	0.000	0.000	0.000
Pdensi_DN24806_c0_g1	FC_3_1	MC_2_3	62.7573642247324	3474.19330449124	1768.47533435798	-5.7900852100354	0.744212379191491	-7.78015170390705	7.24376315518366e-15	8.93239872186468e-13	0.598	0.386	0.327	1.237	0.861	3.018	0.881	0.465	0.628	0.209	0.490	0.389	0.332	0.618	1.209	0.162	11.624	22.152	47.017	35.139	158.312	37.258	6.268	64.763	16.794	25.408	30.135
Pdensi_DN11295_c0_g1	FC_3_1	MC_2_3	218.126162546566	3262.94935453688	1740.53775854172	-3.90296719732391	0.501676360689488	-7.77985072280424	7.26101756978219e-15	8.93486517048009e-13	2.813	16.213	14.211	5.570	7.520	5.122	43.112	49.555	61.468	50.842	97.022	47.010	7.699	11.442	6.015	42.987	108.283	62.199	126.917	39.232	58.399	22.571	16.414	0.105	0.000	0.058	0.000
Pdensi_DN19596_c0_g1	FC_3_1	MC_2_3	979.525478798828	36.2246392549699	507.875059026899	4.75480422885543	0.611295289705362	7.77824450626339	7.35378373589823e-15	9.03004559251084e-13	12.157	8.565	4.320	46.618	17.080	18.435	38.343	20.848	44.164	38.034	28.912	59.095	7.601	17.319	7.691	3.101	0.921	0.955	1.315	0.662	0.507	2.145	0.529	0.031	28.389	33.524	13.587
Pdensi_DN25445_c0_g1	FC_3_1	MC_2_3	532.941972190797	4.68499460252818	268.813483396663	6.81571199497762	0.876727620045184	7.77403590253762	7.60241765921503e-15	9.31582446764021e-13	2.972	4.329	1.423	19.851	14.263	10.535	23.184	15.749	16.830	17.273	11.518	9.023	2.840	7.377	4.253	2.385	0.313	0.155	0.262	0.000	0.076	0.026	0.000	0.000	0.000	0.000	0.000
Pdensi_DN40133_c1_g5	FC_3_1	MC_2_3	687.215150484591	41.8439324684322	364.529541476511	4.03509569226737	0.519127710285231	7.77283819052987	7.67467543269628e-15	9.38473411522587e-13	17.792	31.107	16.836	26.817	16.522	14.179	21.384	12.621	5.955	13.285	15.687	5.387	20.693	28.162	15.840	13.193	5.025	1.942	1.538	0.678	0.667	0.660	0.421	0.946	2.913	4.013	3.209
Pdensi_DN49816_c0_g1d251899	FC_3_1	MC_2_3	148.203530021855	1066.11333419535	607.158432108605	-2.84597221872103	0.366328678149473	-7.7689036880694	7.91683338378205e-15	9.66068087058887e-13	3.341	2.588	4.301	3.019	4.065	5.176	2.377	5.515	3.413	4.233	4.516	5.056	4.502	3.030	7.684	6.838	7.659	10.477	20.779	21.839	30.553	6.892	23.826	23.516	7.399	8.579	6.357
Pdensi_DN26504_c1_g2	FC_3_1	MC_2_3	207.465860895068	6.91561501633713	107.190737955703	4.8999768134914	0.631104230492525	7.76413241544487	8.22059798118879e-15	1.00105007391304e-12	8.459	7.798	2.372	5.404	5.168	6.605	5.026	2.722	1.915	1.694	1.356	0.387	5.866	8.111	3.511	0.969	0.768	0.465	0.211	0.217	0.067	0.211	0.000	0.378	1.076	0.786	4.205
Pdensi_GG_424_c1_g1	FC_3_1	MC_2_3	23314.8473133187	2347.08939175642	12830.9683525375	3.31229329596573	0.426704572668454	7.76249777510436	8.32728332730897e-15	1.0119376894823e-12	2020.710	894.074	417.846	559.304	386.023	969.862	238.617	77.828	111.964	50.619	92.985	33.904	1051.143	688.672	522.190	360.873	124.167	46.152	60.318	48.056	52.553	30.248	103.901	143.617	452.206	551.093	351.351
Pdensi_DN10401_c0_g1d334336	FC_3_1	MC_2_3	153.006679947365	1212.73230083192	682.869490389644	-2.98588627043773	0.385014641922156	-7.75525381458462	8.81669586402552e-15	1.06919322327861e-12	27.546	18.122	22.197	2.636	4.498	5.500	8.695	14.698	9.129	20.747	17.052	15.287	28.574	15.125	17.814	23.002	19.262	38.119	30.286	25.513	27.338	6.741	51.451	28.421	42.018	24.349	11.549
Pdensi_DN23930_c1_g2	FC_3_1	MC_2_3	229.551591354308	5.14793979356756	117.349765573938	5.465586843389	0.705269689604194	7.74964091602512	9.21527649307609e-15	1.11401389791581e-12	8.967	8.472	6.099	8.077	5.502	5.577	3.772	1.725	1.737	1.309	1.258	0.288	7.342	5.280	5.702	7.219	1.217	0.515	0.213	0.103	0.025	0.080	0.183	0.000	0.000	0.080	0.064
Pdensi_DN20485_c0_g2	FC_3_1	MC_2_3	2217.79299651084	527.800195812207	1372.79659616152	2.07122024494944	0.267430011596963	7.74490578892441	9.56527418150017e-15	1.15281235521195e-12	31.223	67.916	51.853	61.494	53.087	69.299	53.008	37.942	44.842	40.924	37.661	37.741	27.045	59.181	44.056	35.743	23.357	16.835	11.858	10.011	14.400	7.000	5.834	6.852	2.954	3.980	2.337
Pdensi_DN20680_c0_g1d291823	FC_3_1	MC_2_3	4.05605657578612	1641.90146334095	822.97875995837	-8.66699193954332	1.11978712641571	-7.739856741598	9.95288950026445e-15	1.1970648802854e-12	0.000	0.028	0.013	0.214	0.063	0.056	0.000	0.027	0.092	0.015	0.000	0.016	0.050	0.030	0.015	0.000	0.000	0.000	2.143	70.639	38.509	18.475	30.660	13.394	0.000	0.000	0.032
Pdensi_DN39368_c0_g2	FC_3_1	MC_2_3	0	964.778391558109	482.389195779055	-12.782554811178	1.65258254791794	-7.73489640640494	1.03487336553222e-14	1.24212372211718e-12	0.000	0.000	0.000	0.000	0.000	0.000	0.000	0.000	0.027	0.000	0.029	0.000	0.000	0.000	0.000	0.000	0.000	0.000	1.878	21.384	43.079	0.000	0.000	0.000	0.000	0.000	0.000
Pdensi_DN23864_c1_g1d70605	FC_3_1	MC_2_3	3056.03377001613	2.97282764190459	1529.50329882902	9.99354832980788	1.2921420079044	7.73409444834583	1.04141700038955e-14	1.24742163525188e-12	0.454	2.076	3.030	7.608	55.578	183.681	4.222	7.299	1.709	0.117	0.444	0.131	15.299	45.669	65.429	2.495	1.261	0.398	0.184	0.012	0.043	0.064	166.365	449.982	0.031	0.011	0.000
Pdensi_DN21237_c1_g1d64974	FC_3_1	MC_2_3	1187.99427087509	106.19385043699	647.094060656038	3.48395650458251	0.450561629860784	7.73247492392771	1.05475601131655e-14	1.26082089491519e-12	3.705	1.446	1.433	22.470	32.439	43.149	25.776	14.822	11.706	9.962	7.407	8.587	24.683	31.263	21.445	5.565	7.566	2.322	1.913	3.347	1.990	22.973	71.991	148.759	0.000	0.000	0.000
Pdensi_GG_142821_c0_g1	FC_3_1	MC_2_3	5.89690017952996	547.024584403172	276.460742291351	-6.53248729500307	0.84523545628266	-7.72860064783949	1.0873519695193e-14	1.29713781895426e-12	0.000	0.057	1.572	0.132	0.127	0.228	0.000	0.110	0.000	0.185	0.066	0.000	0.000	0.000	0.000	0.332	1.728	2.354	4.858	5.994	27.016	17.641	0.000	0.000	0.081	0.472	0.632
Pdensi_DN33217_c0_g1d505924	FC_3_1	MC_2_3	84.5914400569125	1922.11414374075	1003.35279189883	-4.50612025524529	0.583746743260647	-7.71930688653671	1.16963982218163e-14	1.39246571757407e-12	3.841	1.514	18.224	2.202	2.975	1.884	3.077	5.132	0.833	3.302	6.146	4.921	6.494	3.222	5.359	16.900	34.972	109.311	82.359	24.885	24.811	4.602	9.676	4.211	10.760	13.749	7.211
Pdensi_DN19239_c0_g1d357751	FC_3_1	MC_2_3	0	508.516171709624	254.258085854812	-11.8586447569507	1.53638824655479	-7.71852087748174	1.17687386991546e-14	1.39823596719185e-12	0.000	0.000	0.000	0.000	0.000	0.000	0.000	0.000	0.036	0.000	0.000	0.000	0.000	0.000	0.000	0.000	0.000	0.000	2.525	20.348	11.642	0.258	0.000	0.000	0.000	0.000	0.000
Pdensi_DN23165_c0_g1d21380	FC_3_1	MC_2_3	450.573355406947	0	225.286677703473	10.8687714393148	1.4083644472129	7.71730034851678	1.18819437637463e-14	1.40882812160711e-12	0.117	1.323	0.175	18.248	15.143	4.655	8.379	4.683	5.234	1.060	1.515	1.075	0.942	3.363	0.263	0.053	0.000	0.000	0.000	0.000	0.000	0.000	0.000	0.059	0.000	0.000	0.000
Pdensi_DN39208_c0_g1d34103	FC_3_1	MC_2_3	5703.31998806067	1344.98183486632	3524.15091146349	2.08435337821588	0.270163652430508	7.71515101851835	1.20839064736119e-14	1.4298801088462e-12	187.217	173.346	119.895	166.131	164.040	145.117	172.177	167.498	205.918	205.244	158.961	165.629	132.731	167.990	117.742	53.424	36.820	24.515	22.406	33.644	36.008	40.492	46.692	129.095	50.020	92.741	118.951
Pdensi_GG_134905_c0_g1	FC_3_1	MC_2_3	1584.99914038548	352.395862474837	968.697501430156	2.16934494331067	0.281688540263016	7.70121830758584	1.34775006999789e-14	1.59156783971746e-12	15.151	23.543	30.430	34.277	45.868	51.139	37.295	39.921	40.387	35.718	44.657	36.929	23.677	26.486	42.340	11.998	5.066	10.157	7.791	8.121	8.214	11.726	2.639	7.592	2.034	1.611	0.755
Pdensi_GG_29492_c0_g1	FC_3_1	MC_2_3	0	387.097465227683	193.548732613842	-11.465112095716	1.48934710383144	-7.69807929006022	1.38126657241036e-14	1.62786573331574e-12	0.743	2.192	0.000	0.000	0.000	0.000	0.000	0.000	0.709	0.216	0.000	0.000	0.770	0.496	0.000	7.450	8.830	8.528	5.594	16.828	3.755	3.667	7.725	0.000	9.060	6.234	0.631
Pdensi_GG_76901_c1_g1	FC_3_1	MC_2_3	0	280.1544204688	140.0772102344	-10.9985322546923	1.42967273774714	-7.6930418859519	1.43677450923942e-14	1.68988340019439e-12	0.000	0.000	0.000	0.000	0.000	0.000	0.000	0.000	0.000	0.000	0.000	0.000	0.000	0.000	0.000	0.000	0.314	0.357	2.921	9.829	6.324	0.000	0.000	0.000	0.000	0.000	0.000
Pdensi_DN24194_c1_g1d552023	FC_3_1	MC_2_3	911.271797562002	3.98113726903334	457.626467415518	7.84551572252919	1.01988963069544	7.69251445097985	1.44271180014041e-14	1.69346609758766e-12	0.053	0.349	0.146	3.802	30.049	40.806	4.369	7.677	1.278	0.153	0.308	0.156	7.860	22.920	25.944	0.355	1.035	0.265	0.019	0.107	0.140	0.862	25.458	13.607	0.027	0.000	0.000
Pdensi_DN14054_c0_g1d213005	FC_3_1	MC_2_3	1681.65951414451	6848.80509995991	4265.23230705221	-2.0259008562778	0.263437345980634	-7.69025685684949	1.46839932251562e-14	1.72017107035415e-12	14.799	33.784	28.075	38.561	55.066	46.265	47.375	66.479	60.304	86.459	64.788	73.613	30.053	46.460	32.728	31.297	88.672	92.746	129.728	173.835	164.990	209.606	218.153	244.283	16.621	30.082	25.676
Pdensi_GG_28294_c0_g1	FC_3_1	MC_2_3	2.96560748871141	2013.12606705381	1008.04583727126	-9.40567249904891	1.22347491528635	-7.68767089666695	1.4983763182085e-14	1.75178435302248e-12	0.000	0.000	0.000	0.030	0.201	0.026	0.000	0.025	0.000	0.000	0.000	0.000	0.053	0.000	0.027	0.000	86.240	77.818	116.971	13.277	8.343	164.154	20.718	18.657	0.000	0.107	0.000
Pdensi_DN22822_c0_g1d545808	FC_3_1	MC_2_3	4378.14335708743	103.554732934796	2240.84904501112	5.40212137279262	0.702805658856725	7.68650807618768	1.51205145481165e-14	1.76425079407734e-12	9.598	99.734	37.922	41.487	259.698	66.929	30.177	17.654	7.832	7.051	15.723	18.895	54.618	99.084	94.403	18.456	14.422	5.175	1.792	2.427	2.863	0.215	1.930	0.194	0.185	0.053	0.000
Pdensi_GG_8135_c0_g1	FC_3_1	MC_2_3	0	21167.7250595124	10583.8625297562	-30	3.9067647656993	-7.67898806280701	1.6035017529289e-14	1.86354864941565e-12	0.000	0.000	0.000	0.000	0.000	0.000	0.000	0.132	0.000	0.444	0.000	0.000	0.000	0.000	0.000	0.000	8.689	66.314	711.353	0.000	758.781	0.000	0.000	0.000	0.188	0.000	0.000
Pdensi_GG_41661_c1_g2	FC_3_1	MC_2_3	0	18914.0757479037	9457.03787395187	-30	3.90676542067315	-7.67898677541559	1.6035178654081e-14	1.86354864941565e-12	0.000	0.000	0.068	0.000	0.000	0.000	0.000	0.418	0.000	0.057	0.000	0.000	0.000	0.000	0.000	0.000	64.957	94.378	1040.505	0.000	268.148	0.074	0.000	0.099	0.075	0.000	0.000
Pdensi_DN20611_c0_g2	FC_3_1	MC_2_3	1817.94157982876	53.9188340772225	935.930206952991	5.07588744688729	0.661840350918823	7.66935325088673	1.72865750874132e-14	2.00104063753963e-12	0.415	1.828	1.615	15.703	51.800	81.396	8.567	11.500	6.665	7.259	3.904	4.306	22.462	38.275	47.343	4.322	9.278	1.987	1.121	0.908	1.665	0.184	0.094	0.000	0.000	0.000	0.000
Pdensi_DN18484_c0_g2d354240	FC_3_1	MC_2_3	0	308.358119697916	154.179059848958	-11.1369152546887	1.45231562685163	-7.66838492183111	1.74175528363178e-14	2.01222548773499e-12	0.000	0.000	0.000	0.000	0.000	0.000	0.000	0.000	0.000	0.000	0.000	0.000	0.000	0.000	0.000	0.000	0.000	0.000	2.719	10.892	7.397	1.982	0.000	0.000	0.000	0.000	0.000
Pdensi_DN19506_c0_g1d287459	FC_3_1	MC_2_3	28.9625862229336	18066.2914737035	9047.62702996323	-9.28364693440417	1.21076489280549	-7.66758847202185	1.75260132669727e-14	2.02077002969763e-12	0.022	0.027	0.067	0.056	0.242	2.002	0.293	1.193	1.861	4.116	12.494	15.403	0.917	0.751	0.151	0.043	10.502	7.433	73.295	932.417	210.926	3.421	5.031	2.098	33.898	33.415	22.838
Pdensi_DN17299_c0_g1d280926	FC_3_1	MC_2_3	37.2547508965837	855.293298247868	446.274024572226	-4.52028537477138	0.590093794907541	-7.6602828461866	1.85524034556979e-14	2.13491144913673e-12	0.062	0.354	0.184	0.874	1.100	1.134	1.727	1.037	0.983	1.248	1.630	0.830	0.236	1.038	0.742	0.106	0.898	7.546	7.901	30.826	19.448	22.099	0.505	0.112	0.967	1.217	0.648
Pdensi_DN24057_c0_g1d365338	FC_3_1	MC_2_3	0	194.15717598134	97.0785879906702	-10.4696555116022	1.36764577767975	-7.65523915802543	1.92952815419158e-14	2.21604416814634e-12	0.000	0.000	0.000	0.000	0.000	0.000	0.000	0.000	0.000	0.000	0.000	0.000	0.000	0.000	0.000	0.000	0.801	2.572	3.831	6.014	3.362	2.257	0.000	0.000	0.000	0.000	0.000
Pdensi_DN15230_c0_g1	FC_3_1	MC_2_3	0	1775.79468024853	887.897340124263	-13.6627755934662	1.78529875436279	-7.65293515165348	1.9644299089548e-14	2.25171336706868e-12	0.000	0.000	0.000	0.000	0.000	0.000	0.000	0.000	0.100	0.025	0.000	0.000	0.024	0.000	0.000	0.000	0.000	0.000	1.241	86.743	31.889	1.216	0.026	0.000	0.000	0.000	0.000
Pdensi_DN18530_c0_g2	FC_3_1	MC_2_3	0	742.911954170871	371.455977085436	-12.4055259212216	1.62152419822096	-7.65053394505751	2.00146494315733e-14	2.28968371319442e-12	0.000	0.000	0.000	0.000	0.000	0.000	0.000	0.000	0.000	0.061	0.000	0.000	0.000	0.000	0.000	0.000	0.000	0.258	3.735	6.867	40.909	0.000	0.000	0.000	0.000	0.000	0.000
Pdensi_GG_154957_c0_g1	FC_3_1	MC_2_3	10.877316307164	1349.744661386	680.31098884658	-6.95469946317727	0.90932057348857	-7.64823722891901	2.03753066920995e-14	2.32639929605525e-12	0.000	0.037	0.326	0.259	0.331	0.296	0.188	0.376	0.262	0.101	0.065	0.266	0.000	0.159	0.039	0.125	0.000	0.000	3.235	56.629	31.684	2.095	0.064	0.070	0.081	0.039	0.104
Pdensi_GG_59008_c0_g1	FC_3_1	MC_2_3	0	216.676574205089	108.338287102544	-10.6281611015311	1.39024898040378	-7.64478971129634	2.09287082155987e-14	2.3849362379616e-12	0.000	0.000	0.000	0.000	0.000	0.000	0.000	0.000	0.000	0.000	0.000	0.000	0.000	0.000	0.000	7.311	12.727	10.660	6.704	5.258	2.833	0.000	0.000	0.000	0.000	0.233	0.002
Pdensi_DN27223_c0_g1d24577	FC_3_1	MC_2_3	3398.58221336474	239.557976967945	1819.07009516634	3.82694258193046	0.501353987653043	7.63321460719857	2.28971249417739e-14	2.60418116352334e-12	16.430	57.459	37.035	104.036	113.296	67.303	106.638	149.021	101.673	97.411	120.507	60.800	21.250	58.336	32.587	52.911	8.835	5.448	3.948	3.103	9.486	17.670	0.218	0.000	0.000	0.000	0.000
Pdensi_DN40579_c0_g1d34976	FC_3_1	MC_2_3	901.895248027594	5.17922584581648	453.537236936705	7.4390348546259	0.974861598788571	7.63086253871334	2.3318821920565e-14	2.64700262859158e-12	1.942	10.282	0.780	31.860	41.462	3.294	10.827	5.547	3.405	2.836	3.014	0.706	3.771	11.578	0.796	0.843	1.272	0.373	0.169	0.130	0.053	2.864	0.046	0.000	0.000	0.000	0.000
Pdensi_GG_117653_c0_g1	FC_3_1	MC_2_3	6.95069047030791	1857.09482829952	932.022759384913	-8.06183054587659	1.05720209931935	-7.62562858233729	2.42848110908995e-14	2.75132348167748e-12	0.091	0.262	0.061	0.190	0.200	0.179	0.083	0.189	0.231	0.284	0.115	0.126	0.067	0.227	0.051	0.055	0.000	0.019	2.364	28.117	97.896	0.341	0.037	0.031	0.047	0.068	0.073
Pdensi_DN37782_c0_g1d570381	FC_3_1	MC_2_3	264.978601311356	5.662018177408	135.320309744382	5.54689334163956	0.72784601549238	7.62097095205934	2.51774603992482e-14	2.84694862541537e-12	0.000	0.047	0.153	9.004	10.037	3.313	5.183	1.387	2.353	1.484	0.746	0.286	0.049	1.258	0.567	0.099	0.121	0.138	0.150	0.127	0.125	0.000	0.000	0.000	0.000	0.000	0.000
Pdensi_DN20854_c0_g2	FC_3_1	MC_2_3	0.520402520823966	377.473910826246	188.997156673535	-9.55736981583058	1.25470535379766	-7.61722247131803	2.59192396656353e-14	2.92517846808334e-12	0.000	0.132	0.207	0.047	0.000	0.000	0.000	0.029	0.033	0.011	0.036	0.045	0.000	0.000	0.000	0.052	0.094	0.060	4.901	6.462	14.643	0.156	0.035	0.000	0.000	0.011	0.091
Pdensi_DN18473_c0_g2	FC_3_1	MC_2_3	398.837778906643	58.8087033607894	228.823241133716	2.7633606242182	0.362897896679685	7.61470553977143	2.64293294413068e-14	2.97700983339551e-12	1.838	2.238	1.736	11.824	11.561	9.884	9.507	8.891	16.478	5.669	4.537	6.839	2.482	6.292	4.026	2.229	2.175	1.882	1.122	1.080	1.823	0.000	0.000	0.000	0.000	0.000	0.000
Pdensi_DN24395_c0_g1d71780	FC_3_1	MC_2_3	260.411911215572	32.2771004713696	146.344505843471	3.01195663710565	0.395564476144002	7.61432539763549	2.6507223713272e-14	2.9800530029894e-12	4.067	4.240	3.857	6.767	8.474	6.476	9.192	11.379	11.211	8.245	11.467	7.333	3.790	5.200	3.124	4.323	2.058	1.412	0.685	0.872	0.634	0.094	0.000	0.000	0.246	0.035	0.028
Pdensi_DN20518_c0_g1d291099	FC_3_1	MC_2_3	1.26064415562752	756.0902609586	378.675452557114	-9.23852591815732	1.21339629313236	-7.61377463442568	2.66204803800687e-14	2.98705248525242e-12	0.000	0.000	0.000	0.034	0.065	0.000	0.030	0.042	0.000	0.000	0.034	0.000	0.000	0.000	0.000	0.012	0.000	0.034	1.938	20.410	29.450	0.244	0.092	0.936	0.000	0.000	0.016
Pdensi_GG_34775_c0_g1	FC_3_1	MC_2_3	128.335959832752	639.10688219804	383.721421015396	-2.31633022893242	0.304281369329199	-7.61246156489592	2.68924181038326e-14	3.00604886564081e-12	4.978	4.803	3.993	3.826	4.085	2.811	5.127	2.787	4.717	3.134	4.607	4.511	2.179	4.821	3.183	4.232	7.632	8.211	11.887	15.589	16.288	9.733	2.072	0.896	3.228	2.596	5.347
Pdensi_DN37478_c2_g10	FC_3_1	MC_2_3	633.683491498376	12.7838522612873	323.233671879832	5.63471958653439	0.741336567786078	7.60075764691046	2.94401998658624e-14	3.2845730033203e-12	0.884	2.753	1.394	6.036	20.326	25.729	3.628	5.505	4.734	1.815	3.728	3.245	9.400	24.071	21.051	0.909	1.309	0.458	0.138	0.354	0.392	0.092	2.466	5.135	0.000	0.000	0.000
Pdensi_DN19591_c0_g2d359413	FC_3_1	MC_2_3	7.0179607143619	369.966081137552	188.492020925957	-5.7236458350889	0.753350180941459	-7.59759004495902	3.01696288508036e-14	3.35955450699262e-12	0.101	0.202	0.399	0.314	0.105	0.161	0.123	0.195	0.293	0.278	0.111	0.193	0.209	0.158	0.226	0.114	0.056	0.032	3.934	6.368	15.161	0.188	0.185	0.153	0.020	0.099	0.105
Pdensi_DN21212_c3_g2	FC_3_1	MC_2_3	2637.46550666492	535.146812689076	1586.306159677	2.30091002572202	0.302864568848828	7.59715814387814	3.02704532338255e-14	3.3643856874096e-12	26.439	45.252	24.961	75.587	64.044	79.280	75.763	38.191	99.360	60.591	50.051	93.558	46.127	78.705	50.019	28.432	17.967	12.230	15.827	9.207	11.707	20.837	44.963	887.640	4.452	8.256	13.034
Pdensi_DN39409_c0_g1	FC_3_1	MC_2_3	80.5264450577831	1135.68437593552	608.105410496653	-3.81702811995705	0.502532905975455	-7.59557846773815	3.0642048426743e-14	3.39923617897655e-12	4.620	3.676	12.777	1.550	1.648	3.413	3.624	1.852	4.667	11.690	8.246	30.747	14.374	1.882	32.423	9.737	18.773	63.998	29.929	16.695	31.554	1.863	46.581	56.018	40.675	8.550	7.210
Pdensi_GG_132345_c0_g1	FC_3_1	MC_2_3	265.095353622696	0	132.547676811348	10.1036376881308	1.33043791508862	7.59421959758098	3.09652891545223e-14	3.42860091048741e-12	0.009	3.237	1.557	5.905	10.371	5.898	3.820	2.180	7.394	1.006	2.775	1.954	0.000	4.634	0.547	0.000	0.020	0.000	0.000	0.000	0.000	4.213	0.406	7.989	0.000	3.325	0.000
Pdensi_DN22185_c0_g3d298815	FC_3_1	MC_2_3	0	173.080688382117	86.5403441910587	-10.3039839944958	1.35688548681041	-7.59384936654974	3.10539375071152e-14	3.43192883321558e-12	0.129	0.000	0.000	0.000	0.000	0.000	0.000	0.000	0.000	0.151	0.000	0.000	0.143	0.000	0.000	0.000	0.695	1.259	4.273	4.622	2.949	0.588	0.000	0.000	0.000	0.000	0.000
Pdensi_GG_43488_c0_g1	FC_3_1	MC_2_3	8.56524542834222	783.459250366531	396.012247897437	-6.51859226192081	0.858630518012064	-7.59184786142114	3.15375185522964e-14	3.47880804927243e-12	0.134	1.821	0.187	0.378	0.226	0.121	0.485	0.469	0.308	0.176	0.285	0.000	0.084	0.691	0.295	0.170	9.176	6.056	3.685	17.547	32.601	2.659	0.000	0.000	0.000	0.126	0.000
Pdensi_DN37968_c0_g1	FC_3_1	MC_2_3	354.008119642377	38.5548372813741	196.281478461876	3.19618218337261	0.42102346269079	7.59145859222568	3.16324259719167e-14	3.48271820761856e-12	4.467	20.253	10.998	11.309	9.138	9.053	12.833	4.265	6.525	2.881	4.875	3.350	3.836	10.081	10.386	8.728	3.054	3.963	1.123	0.941	0.584	0.618	0.000	0.000	0.301	1.140	0.491
Pdensi_DN20163_c0_g1d62509	FC_3_1	MC_2_3	300.274972712874	0	150.137486356437	10.2833184175482	1.35519227506624	7.58808813092262	3.24660075863628e-14	3.56778885995503e-12	0.096	0.713	0.163	8.848	11.731	4.656	5.295	3.317	5.468	2.625	6.550	3.708	0.565	2.449	0.477	0.000	0.011	0.000	0.000	0.000	0.000	0.014	0.000	0.000	0.000	0.000	0.000
Pdensi_GG_73590_c0_g1	FC_3_1	MC_2_3	0	373.55765439342	186.77882719671	-11.4137550873069	1.50536866675968	-7.58203311875433	3.40181406715914e-14	3.73135684186727e-12	0.000	0.138	0.000	0.000	0.000	0.000	0.000	0.000	0.000	0.000	0.000	0.000	0.000	0.000	0.000	25.255	26.132	21.815	5.821	16.248	3.200	0.000	0.223	0.000	2.440	0.000	0.000
Pdensi_GG_152778_c0_g1	FC_3_1	MC_2_3	0	347.315917938923	173.657958969462	-11.3086712546695	1.49175794918598	-7.58076822103774	3.43514803452371e-14	3.76087711824593e-12	0.000	0.000	0.000	0.000	0.000	0.000	0.000	0.333	0.000	0.000	1.197	0.745	0.000	0.000	0.000	0.000	0.000	0.000	10.743	2.201	11.108	297.381	6.166	2.551	0.000	0.000	0.000
Pdensi_DN21385_c0_g2	FC_3_1	MC_2_3	712.630206511531	0	356.315103255765	11.5302259241271	1.52275795181943	7.57193611128447	3.67702304408433e-14	4.01817669330507e-12	0.037	2.685	0.743	16.408	39.627	4.354	10.201	10.983	10.930	7.255	5.749	5.704	1.638	6.004	0.164	0.000	0.060	0.000	0.000	0.000	0.000	0.000	0.000	0.000	0.028	0.000	0.000
Pdensi_DN14442_c0_g1d342236	FC_3_1	MC_2_3	94.9219811618021	483.572608514231	289.247294838017	-2.34909680922545	0.310284439086372	-7.57078510331466	3.70975298847787e-14	4.04639407437829e-12	2.175	2.732	2.713	2.844	2.809	2.269	3.244	3.129	3.374	3.876	2.061	3.095	1.884	2.301	1.816	3.304	6.070	8.420	9.020	12.830	11.210	10.633	8.397	4.858	3.014	3.724	3.316
Pdensi_GG_133971_c0_g1	FC_3_1	MC_2_3	26.1687721423374	2584.68817481259	1305.42847347747	-6.62634858557501	0.875711274462186	-7.56681885778455	3.82474642688308e-14	4.16406826137217e-12	1.523	1.310	0.980	0.856	0.750	0.571	0.634	0.631	0.650	0.526	0.348	0.502	1.082	1.207	0.480	0.872	0.686	0.524	6.008	105.454	64.016	0.998	0.605	0.034	0.170	0.478	0.270
Pdensi_GG_133827_c2_g1	FC_3_1	MC_2_3	0	12857.468247099	6428.73412354952	-29.5574226809363	3.90676831864854	-7.56569631729813	3.85792387495201e-14	4.19239657008467e-12	0.000	0.000	0.025	0.000	0.000	0.000	0.000	0.103	0.000	0.582	0.000	0.000	0.000	0.000	0.000	0.000	1.292	11.596	320.683	0.000	573.664	0.000	0.000	0.000	0.000	0.028	0.000
Pdensi_DN22780_c2_g1	FC_3_1	MC_2_3	1125.10751895049	17.2969445313637	571.202231740928	6.02127355903083	0.796512334038557	7.55954842343892	4.04471097144187e-14	4.38723806907897e-12	29.623	70.413	18.491	41.316	39.895	13.657	30.527	11.818	5.967	14.294	6.308	3.825	8.905	32.020	11.096	1.361	3.591	0.310	0.434	0.677	0.064	0.034	1.100	0.046	0.279	4.276	4.489
Pdensi_GG_32076_c0_g1	FC_3_1	MC_2_3	448.328473505195	13.499148506479	230.913811005837	5.05283916465776	0.668566751727405	7.55771828557511	4.10201265407341e-14	4.44116797018562e-12	0.485	2.485	2.250	5.218	20.008	12.089	2.611	5.493	9.674	2.847	4.777	6.028	5.931	13.831	8.970	3.690	3.102	0.641	0.323	0.363	0.244	0.000	0.000	0.058	0.000	0.064	0.136
Pdensi_DN19838_c0_g6	FC_3_1	MC_2_3	515.43997054418	41.3176969232376	278.378833733709	3.64011106269495	0.481660173137652	7.55742589008838	4.11124122522113e-14	4.44294709012689e-12	2.394	6.221	3.569	17.324	10.341	15.138	13.477	8.054	11.464	9.386	8.664	10.503	4.814	13.155	6.688	2.013	2.759	1.219	1.233	0.517	1.073	0.417	3.922	0.056	0.086	0.281	0.000
Pdensi_DN24898_c5_g1	FC_3_1	MC_2_3	236.15012464818	3.43005337709557	119.790089012638	6.090485253665	0.806362803847242	7.55303347898322	4.25235627900651e-14	4.58672628325229e-12	1.623	0.502	0.434	7.061	8.936	3.862	13.463	12.250	17.541	15.414	18.108	16.846	0.587	0.548	0.035	2.139	0.092	0.026	0.131	0.060	0.030	0.000	0.000	0.063	0.000	0.000	0.000
Pdensi_DN13659_c0_g1d340477	FC_3_1	MC_2_3	2.3793411228758	171268.764410064	85635.5718755936	-16.1298399036059	2.13921819475294	-7.54006297401967	4.69744559705423e-14	5.04850423772949e-12	0.033	0.036	0.050	0.000	0.000	0.195	0.072	4.164	0.174	2.634	0.000	0.000	0.037	0.248	0.112	0.120	2563.858	2700.316	6684.813	303.892	4880.223	3.131	0.020	0.135	0.595	0.317	0.278
Pdensi_DN2929_c0_g1d204365	FC_3_1	MC_2_3	62.6217229419031	5205.79233599956	2634.20702947073	-6.37753999206398	0.845907147995027	-7.53929081599565	4.72534126596289e-14	5.06918340606675e-12	2.022	1.854	3.582	2.562	0.756	1.867	3.975	3.917	7.569	3.671	10.030	2.567	3.637	2.873	1.213	4.180	269.045	116.447	272.960	34.075	51.665	2.843	0.000	0.000	0.232	0.175	0.000
Pdensi_GG_145821_c0_g1	FC_3_1	MC_2_3	0	11845.2630020128	5922.63150100642	-29.4420826215894	3.90676909204113	-7.53617168764049	4.83969309931704e-14	5.18236460523395e-12	0.000	0.047	0.000	0.000	0.000	0.000	0.000	0.426	0.000	0.253	0.000	0.000	0.000	0.000	0.000	0.000	0.645	7.147	462.515	0.000	359.391	0.000	0.000	0.044	0.067	0.000	0.000
Pdensi_DN4087_c0_g1d166714	FC_3_1	MC_2_3	0	213.97897544073	106.989487720365	-10.6100817268011	1.40851806334717	-7.53279777015246	4.96644997207917e-14	5.30839186522981e-12	0.000	0.000	0.027	0.000	0.000	0.000	0.000	0.086	0.161	0.901	5.803	17.839	0.122	0.000	0.031	0.025	0.000	0.345	6.639	5.376	2.599	93.945	0.304	0.392	0.000	0.000	0.000
Pdensi_DN19690_c0_g1	FC_3_1	MC_2_3	688.717985820963	108.043979334798	398.380982577881	2.67187546769933	0.354748051879279	7.53175515283327	5.0062768628757e-14	5.34121411091473e-12	16.938	13.825	13.566	25.191	14.915	17.315	23.429	13.236	13.594	9.031	13.797	11.834	14.177	17.528	11.860	26.895	6.637	6.967	2.819	2.036	2.569	3.649	15.361	8.052	0.482	0.418	0.987
Pdensi_DN25422_c3_g1	FC_3_1	MC_2_3	645.374525359422	61.9158016902024	353.645163524812	3.38148340327593	0.44916716332749	7.52834062540425	5.13891909302083e-14	5.47276196428198e-12	9.561	9.926	7.684	24.797	16.325	12.910	13.721	12.062	16.064	11.345	11.951	12.096	6.743	11.138	5.205	4.594	2.137	1.400	1.694	0.883	1.701	0.277	0.109	0.022	0.310	0.735	0.841
Pdensi_GG_100280_c0_g1	FC_3_1	MC_2_3	903.8558191253	7.26888806958803	455.562353597444	6.95072416395449	0.923372154709988	7.52754361120795	5.17037423184006e-14	5.49626732997401e-12	4.403	8.487	5.992	34.374	28.781	12.917	18.631	18.814	27.588	14.078	16.040	19.053	3.726	13.457	4.161	4.986	0.686	0.779	0.377	0.000	0.119	0.000	0.000	0.000	0.000	0.000	0.000
Pdensi_DN22884_c1_g1d302828	FC_3_1	MC_2_3	0	393.232257061518	196.616128530759	-11.4877661120343	1.52644233937992	-7.52584346992167	5.23810632939396e-14	5.5581811962245e-12	0.000	0.000	0.070	0.000	0.000	0.000	0.000	0.000	0.000	0.000	0.000	0.000	0.000	0.000	0.000	0.000	9.669	27.096	10.497	2.049	14.685	5.131	0.000	0.285	0.000	0.000	0.085
Pdensi_DN24534_c2_g2	FC_3_1	MC_2_3	322.039383504008	14.2884557678652	168.163919635937	4.49071228254953	0.597287556740314	7.51850968913117	5.54041405010746e-14	5.86833041875125e-12	1.059	4.219	0.970	9.890	10.642	6.430	7.627	7.593	1.671	4.102	9.103	0.923	1.227	5.701	1.205	4.907	1.854	0.122	0.369	0.453	0.139	2.589	0.239	0.000	0.000	0.000	0.000
Pdensi_DN21912_c0_g1	FC_3_1	MC_2_3	339.727404477494	26.2799700849249	183.00368728121	3.69357169458045	0.491329855014594	7.51749900170576	5.58339849751259e-14	5.9031841190398e-12	3.909	3.175	2.232	10.872	10.773	6.822	18.743	21.002	33.025	13.803	25.118	18.269	3.124	4.628	3.644	3.652	10.910	31.964	0.615	0.351	0.854	0.023	0.000	0.000	0.000	0.000	0.009
Pdensi_DN25224_c1_g14	FC_3_1	MC_2_3	1481.80201698681	13.2999932812886	747.55100513405	6.79593991013111	0.904249476542367	7.51555857805653	5.6668455606721e-14	5.98061522568013e-12	65.978	22.691	6.775	83.979	33.709	8.005	15.964	2.114	2.137	1.310	0.838	0.294	35.539	25.468	2.049	23.147	5.286	1.294	0.563	0.241	0.119	0.000	0.051	0.000	0.064	0.000	0.000
Pdensi_DN9686_c0_g1d385880	FC_3_1	MC_2_3	463.886917422446	2492.84007662779	1478.36349702512	-2.42617213707369	0.323034391615044	-7.51056915315979	5.88708466377885e-14	6.19382989851991e-12	5.245	7.882	12.248	16.000	11.969	10.763	10.348	12.229	11.086	7.877	10.078	7.262	3.291	7.478	4.407	14.534	17.107	10.896	75.644	47.639	47.663	11.739	7.042	5.999	2.897	1.175	1.371
Pdensi_DN21015_c2_g6	FC_3_1	MC_2_3	0	181.428739869388	90.7143699346939	-10.3717123763718	1.3809609327453	-7.51050383138153	5.89002313945946e-14	6.19382989851991e-12	0.000	0.000	0.000	0.000	0.000	0.000	0.000	0.000	0.000	0.000	0.000	0.000	0.000	0.000	0.000	0.000	0.811	0.651	2.856	5.570	3.984	3.012	0.000	0.351	0.000	0.000	0.000
Pdensi_DN21885_c0_g1	FC_3_1	MC_2_3	239.971778090474	0	119.985889045237	9.95993453506803	1.32762928101594	7.50204494393678	6.28298203316969e-14	6.58341872323521e-12	0.650	2.225	0.721	6.368	8.909	4.816	0.727	0.228	0.060	0.133	0.098	0.000	1.775	9.798	0.647	0.193	0.057	0.000	0.000	0.000	0.000	0.000	0.000	0.000	0.000	0.000	0.000
Pdensi_GG_133880_c0_g1	FC_3_1	MC_2_3	19.2940788297269	372.187343928658	195.740711379192	-4.26653848626898	0.569129159877616	-7.49660848020236	6.54902190926859e-14	6.84992607663552e-12	1.648	0.298	0.827	0.347	0.334	0.891	0.303	1.730	1.310	0.649	1.729	0.969	3.346	0.950	3.960	2.213	5.885	5.354	10.034	7.944	7.507	1.668	8.354	4.417	5.256	3.703	2.663
Pdensi_GG_879_c1_g1	FC_3_1	MC_2_3	0	10616.6513533304	5308.32567666518	-29.2835925820434	3.90677022892054	-7.49560144726879	6.59950385618422e-14	6.89042316164488e-12	0.000	0.000	0.022	0.000	0.000	0.000	0.000	0.325	0.026	0.235	0.000	0.000	0.000	0.000	0.000	0.000	0.322	2.222	380.093	0.000	356.949	0.000	0.027	0.046	0.000	0.000	0.000
Pdensi_DN49861_c0_g1d251893	FC_3_1	MC_2_3	3165.48123446363	34.3678572846214	1599.92454587413	6.52247519910963	0.870482684101523	7.49294077669318	6.73472947823887e-14	7.01909803788052e-12	18.667	75.600	28.003	85.414	104.166	74.636	81.293	41.040	51.182	18.111	28.789	20.393	39.365	87.862	71.376	10.311	6.248	2.906	1.973	0.171	0.210	0.000	0.000	0.000	0.000	0.000	0.000
Pdensi_GG_2176_c2_g1	FC_3_1	MC_2_3	0	11816.2335426911	5908.11677134556	-29.2691395311683	3.9067691187536	-7.49190408787356	6.78815225964555e-14	7.06221034288133e-12	0.000	0.000	0.000	0.000	0.000	0.000	0.000	0.453	0.000	0.218	0.000	0.000	0.000	0.000	0.000	0.000	0.892	5.343	467.243	0.000	352.566	0.000	0.076	0.000	0.048	0.035	0.000
Pdensi_DN22173_c1_g1d298907	FC_3_1	MC_2_3	3.23091849830137	417.046022827574	210.138470662938	-7.01327825379618	0.936626029002068	-7.48781054191768	7.00320185909732e-14	7.26015119456473e-12	0.000	0.000	0.030	0.113	0.054	0.097	0.164	0.265	0.228	0.369	0.285	0.286	0.000	0.035	0.034	0.000	0.017	0.000	9.720	16.641	1.872	0.428	0.037	0.000	0.023	0.000	0.000
Pdensi_GG_113498_c0_g1	FC_3_1	MC_2_3	1.26528510512471	2040.20481665002	1020.73505087757	-10.6649716226161	1.4244066653207	-7.48730814188861	7.03005195715855e-14	7.26446977431546e-12	0.024	0.038	0.212	0.059	0.014	0.025	0.000	0.123	0.097	0.041	0.030	0.070	0.026	0.000	0.040	0.021	13.685	20.922	77.806	0.426	63.299	0.443	0.000	0.000	0.037	0.040	0.142
Pdensi_GG_56261_c0_g1	FC_3_1	MC_2_3	2.7462371744126	4660.78983721549	2331.76803719495	-10.7305998435309	1.43317950712269	-7.48726854535764	7.03217243787559e-14	7.26446977431546e-12	0.019	0.081	0.028	0.106	0.034	0.071	0.123	0.216	0.077	0.221	0.155	0.022	0.010	0.065	0.032	0.052	3.882	6.671	148.177	0.242	175.378	0.028	0.104	0.019	0.059	0.106	0.351
Pdensi_DN21762_c0_g1d420144	FC_3_1	MC_2_3	461.882365697003	1.73638917052064	231.809377433762	8.05034206001204	1.07605798740126	7.48132735806742	7.35756487051333e-14	7.58722970353129e-12	22.594	5.683	0.612	4.835	22.041	11.636	4.666	3.134	4.469	0.978	1.282	0.748	9.912	22.887	10.832	0.056	0.486	0.019	0.041	0.094	0.000	0.361	31.466	28.627	0.016	0.012	0.038
Pdensi_DN1833_c0_g1	FC_3_1	MC_2_3	775.571340515936	49.8062070064989	412.688773761217	3.95961452892805	0.529309921131631	7.48071096128832	7.3921599888923e-14	7.60950768065709e-12	3.277	5.626	4.327	11.787	22.602	29.508	8.621	7.306	5.029	5.715	5.489	6.149	15.507	28.669	18.899	4.953	3.953	1.394	1.593	0.895	0.924	1.637	10.513	6.386	0.019	0.000	0.000
Pdensi_GG_108914_c0_g1	FC_3_1	MC_2_3	0	565.614282741958	282.807141370979	-12.0121375059635	1.60774212668739	-7.47143295343854	7.93261841602528e-14	8.15153085055875e-12	0.148	0.000	0.000	0.000	0.000	0.000	0.165	1.089	0.528	0.350	0.563	0.700	0.496	0.343	0.000	0.000	0.000	0.000	2.134	9.460	27.458	5.424	0.000	0.000	5.538	3.334	1.969
Pdensi_DN38168_c0_g1	FC_3_1	MC_2_3	31.815374562291	9940.30799655284	4986.06168555756	-8.28840111863022	1.11013651218227	-7.46610982313985	8.26004148863201e-14	8.47312452037904e-12	0.673	0.770	1.219	1.904	0.378	0.394	0.292	0.613	1.841	0.922	0.678	0.426	0.964	0.574	0.403	0.848	26.117	35.892	11.778	482.466	177.006	22.868	0.275	0.000	2.657	0.296	0.528
Pdensi_DN19934_c1_g1	FC_3_1	MC_2_3	783.941301902967	54.0420077628686	418.991654832918	3.85824965154923	0.517213428417625	7.45968576909006	8.67290688740188e-14	8.87587445494772e-12	20.097	22.947	12.565	30.639	25.801	9.657	20.460	17.043	15.640	16.015	15.864	10.458	13.710	13.951	8.010	8.265	2.417	1.831	1.315	1.239	1.176	2.014	1.383	0.681	0.094	0.683	0.986
Pdensi_DN19896_c0_g1	FC_3_1	MC_2_3	2689.39308145109	125.734551767352	1407.56381660922	4.41866768750348	0.592351787357439	7.45953296978431	8.68297007611876e-14	8.87587445494772e-12	116.841	176.688	104.461	61.973	72.381	88.298	24.286	27.764	42.417	14.299	18.011	24.198	74.198	203.825	97.761	117.934	28.005	20.209	4.051	0.841	3.789	0.000	0.234	0.000	0.659	1.930	3.435
Pdensi_GG_15817_c0_g1	FC_3_1	MC_2_3	0	9477.6278270015	4738.81391350075	-29.1288004637967	3.90677154382725	-7.45597743226645	8.92040145530153e-14	9.10269467667904e-12	0.000	0.000	0.000	0.000	0.000	0.000	0.000	0.164	0.000	0.185	0.000	0.000	0.000	0.181	0.000	0.000	0.338	2.488	367.426	0.000	290.196	0.000	0.000	0.000	0.000	0.000	0.000
Pdensi_DN14090_c0_g1	FC_3_1	MC_2_3	2259.41253389167	24175.1255597176	13217.2690468046	-3.41950271819852	0.458970190147731	-7.45038085610282	9.30711586968271e-14	9.48079474495523e-12	25.501	142.926	87.141	47.160	95.870	46.097	306.273	549.775	833.588	516.902	630.646	545.121	58.426	109.135	67.964	172.595	560.730	375.519	814.619	461.216	381.065	103.125	70.653	8.525	0.058	0.126	0.135
Pdensi_DN12818_c0_g1d390558	FC_3_1	MC_2_3	918.230409868371	116.567090380162	517.398750124266	2.977797669412	0.399830444286477	7.44765115304333	9.50166602187635e-14	9.66217159547506e-12	24.065	51.513	28.576	25.459	18.014	32.383	36.558	29.827	28.383	76.522	61.611	58.189	26.977	46.047	30.785	4.419	4.689	3.068	2.915	1.957	3.139	0.890	3.649	0.923	0.442	0.890	1.409
Pdensi_DN22870_c0_g1d302591	FC_3_1	MC_2_3	0	9246.55365243039	4623.2768262152	-29.0944282767324	3.90677185299215	-7.4471787377216	9.53573914890686e-14	9.68001471696571e-12	0.000	0.000	0.000	0.000	0.000	0.000	0.000	0.202	0.000	0.076	0.000	0.000	0.000	0.000	0.000	0.000	0.212	0.481	421.753	0.000	219.071	0.098	0.000	0.000	0.000	0.000	0.000
Pdensi_DN24544_c1_g1	FC_3_1	MC_2_3	84.7413764090448	491.690940262296	288.21615833567	-2.53752982325677	0.340796049292295	-7.44588978811892	9.62931712703419e-14	9.7559599747043e-12	8.564	3.156	9.920	3.048	1.898	2.126	4.168	4.694	4.887	3.560	8.631	6.045	10.519	3.480	15.383	7.523	6.991	16.116	12.643	11.132	9.881	4.019	12.436	4.451	11.202	6.022	4.772
Pdensi_DN16689_c0_g1d215464	FC_3_1	MC_2_3	0.498135372699563	1288.3927637787	644.445449575698	-11.3409335992865	1.52315404117162	-7.44569051634661	9.6438646225288e-14	9.7559599747043e-12	0.000	0.000	0.010	0.026	0.000	0.022	0.000	0.011	0.072	0.000	0.000	0.000	0.000	0.000	0.000	0.000	31.627	34.635	18.635	66.028	1.967	105.791	0.190	0.148	0.000	0.000	0.000
Pdensi_DN25267_c3_g1d559055	FC_3_1	MC_2_3	474.241470125451	29.8685163594259	252.054993242438	3.98669475106631	0.535607192021151	7.44331818253268	9.81872090764486e-14	9.91572309868073e-12	1.205	3.920	4.594	13.104	15.244	11.233	14.661	13.413	12.921	10.827	8.510	11.627	1.871	5.840	2.675	1.726	0.000	0.000	1.067	0.279	0.693	1.465	0.000	0.000	0.000	0.271	0.000
Pdensi_DN10242_c0_g2d266732	FC_3_1	MC_2_3	11.1959747123164	1608.3850007068	809.790487709558	-7.16694481900304	0.963335693766499	-7.43971687686704	1.00901318936818e-13	1.01722770294083e-11	0.067	0.270	0.217	0.398	0.221	0.323	0.547	0.104	0.332	0.313	0.127	0.079	0.056	0.250	0.170	0.162	0.222	0.105	2.678	56.151	50.810	0.100	0.000	0.000	0.000	0.019	0.000
Pdensi_GG_105408_c0_g1	FC_3_1	MC_2_3	214.055569429398	5.60516552875854	109.830367479078	5.24654162434286	0.705280811480347	7.43893997814948	1.01496423659781e-13	1.02146907612102e-11	5.801	9.912	3.013	4.819	5.862	7.035	4.164	3.145	5.860	1.445	1.355	1.811	9.830	7.105	9.874	1.795	0.394	0.611	0.185	0.189	0.047	3.327	1.637	2.776	0.403	0.438	0.351
Pdensi_DN24649_c0_g4	FC_3_1	MC_2_3	79.4031071410377	784.885235331953	432.144171236495	-3.3041935007357	0.444289236415694	-7.43703252275996	1.02972206170327e-13	1.03454391629752e-11	5.519	5.390	12.123	1.584	1.745	3.212	4.093	7.372	4.739	9.512	10.062	13.895	10.209	5.301	12.053	7.695	12.281	25.489	21.854	14.855	17.119	4.400	31.375	22.783	6.673	4.383	1.686
Pdensi_DN28490_c0_g1d80878	FC_3_1	MC_2_3	390.864780576185	6.20603822699389	198.53540940159	5.98498552245954	0.805107197472082	7.43377470882326	1.05541668593972e-13	1.05854317714978e-11	7.526	9.323	4.142	11.200	11.630	9.771	7.515	7.194	7.478	6.033	3.035	2.831	2.431	11.461	3.413	1.272	0.355	0.268	0.000	0.253	0.156	0.166	0.000	0.000	0.000	0.123	0.394
Pdensi_DN23727_c3_g1d130918	FC_3_1	MC_2_3	44.8598489596524	384.412737687234	214.636293323443	-3.09785958652637	0.416755187532302	-7.43328380594246	1.05934271234414e-13	1.06066462718176e-11	1.354	1.468	4.678	0.856	1.647	1.235	1.227	2.048	1.209	2.401	1.022	4.295	1.807	2.084	4.706	7.143	11.301	7.287	7.078	8.994	10.297	0.686	7.995	19.516	13.413	7.257	9.657
Pdensi_DN25246_c1_g1d137876	FC_3_1	MC_2_3	268.668055779698	0	134.334027889849	10.1227714527827	1.36248751955403	7.42962508463645	1.0890591762261e-13	1.08816603444943e-11	2.450	9.630	2.460	11.217	6.715	4.635	4.732	0.643	0.366	0.000	0.000	0.000	4.065	3.533	5.431	4.392	0.328	2.238	0.000	0.000	0.000	0.000	0.000	0.000	0.000	0.000	0.000
Pdensi_DN19874_c1_g1	FC_3_1	MC_2_3	5.11582759861323	603.320233208825	304.218030403719	-6.87621423704012	0.925535122308031	-7.42944710719646	1.09052543359878e-13	1.08816603444943e-11	0.047	0.025	0.047	0.029	0.224	0.176	0.179	0.233	0.492	0.082	0.384	0.205	0.000	0.242	0.053	0.064	0.078	0.091	3.785	21.447	15.858	4.952	0.919	2.036	0.218	0.750	0.168
Pdensi_DN12841_c0_g1d270877	FC_3_1	MC_2_3	0	243.249062677906	121.624531338953	-10.7946550838111	1.45369718609505	-7.42565589798511	1.12222400635267e-13	1.117891610954e-11	0.000	0.000	0.000	0.000	0.000	0.000	0.000	0.000	0.000	0.000	0.000	0.000	0.000	0.000	0.000	0.000	1.282	0.636	2.302	5.980	8.416	0.000	0.000	0.000	0.000	0.000	0.000
Pdensi_DN19371_c1_g6	FC_3_1	MC_2_3	0	8646.66978095842	4323.33489047921	-29.0022958864367	3.906772726133	-7.42359433719702	1.13983914587892e-13	1.13265001110242e-11	0.000	0.000	0.000	0.000	0.000	0.000	0.000	0.572	0.000	0.000	0.000	0.000	0.000	0.000	0.000	0.000	0.198	1.235	413.220	0.000	185.786	0.000	0.000	0.000	0.000	0.000	0.000
Pdensi_DN1526_c0_g1d259384	FC_3_1	MC_2_3	0	320.423694825416	160.211847412708	-11.1924060291662	1.50844516388911	-7.41982956828845	1.17271140520332e-13	1.16225423243611e-11	0.567	0.307	0.854	0.000	0.000	0.000	0.000	0.000	0.338	0.335	0.357	0.333	0.000	0.327	0.000	2.286	1.823	2.073	5.024	13.777	2.856	986.973	568.447	313.632	0.000	0.000	0.000
Pdensi_DN17307_c0_g1d185963	FC_3_1	MC_2_3	1716.59263595995	303.751399103858	1010.1720175319	2.4986242666913	0.336799503873167	7.41872905974423	1.18249529563698e-13	1.16997123228623e-11	27.835	27.567	16.016	63.490	47.473	32.894	63.654	48.621	49.383	54.196	51.321	40.157	18.401	27.877	13.476	16.486	12.766	9.161	6.978	5.742	8.131	0.351	0.072	0.040	0.000	0.044	0.023
Pdensi_GG_56538_c0_g1	FC_3_1	MC_2_3	0	495.757627873509	247.878813936755	-11.8219484074596	1.59509569159999	-7.41143523220311	1.24939813101805e-13	1.23408088917572e-11	0.000	0.000	0.000	0.000	0.000	0.000	0.000	0.000	0.000	0.000	0.000	0.000	0.000	0.000	0.000	0.000	0.000	0.000	4.969	3.261	26.208	0.000	0.000	0.000	0.000	0.000	0.000
Pdensi_DN22015_c2_g1	FC_3_1	MC_2_3	0	8244.01599827223	4122.00799913612	-28.9338319071182	3.90677338346054	-7.40606865747847	1.30098497529888e-13	1.28287193532291e-11	0.000	0.000	0.000	0.000	0.000	0.000	0.000	0.013	0.000	0.226	0.000	0.000	0.000	0.014	0.000	0.023	1.724	12.614	294.708	0.000	277.658	0.019	0.000	0.000	0.000	0.000	0.000
Pdensi_DN13569_c0_g1d272134	FC_3_1	MC_2_3	659.186598669899	141.393305924298	400.289952297098	2.2210864605873	0.30002005528522	7.40312662923743	1.33014796299236e-13	1.30942448128322e-11	11.002	17.880	10.180	16.809	16.177	21.577	17.234	13.818	19.237	15.396	12.282	13.978	13.031	15.729	19.092	6.803	2.855	4.469	3.350	2.903	3.433	90.154	7.407	16.235	15.747	27.446	29.747
Pdensi_DN23250_c0_g1d21455	FC_3_1	MC_2_3	316.71915052677	49.4785005496485	183.098825538209	2.67643249714105	0.361571233913155	7.40222740668549	1.33918904115077e-13	1.31611274676718e-11	4.113	18.924	14.013	8.475	8.733	9.128	12.576	4.446	6.851	6.513	3.251	5.609	5.014	10.539	9.756	4.033	2.223	5.667	1.424	1.044	0.921	1.959	0.157	0.000	0.000	0.433	1.860
Pdensi_DN35986_c0_g1d239151	FC_3_1	MC_2_3	348.790144107515	45.724773875213	197.257458991364	2.93054334174066	0.395919215849982	7.40187195877624	1.34277945982492e-13	1.31743084255151e-11	1.462	5.686	8.586	10.378	10.844	7.920	9.621	12.151	11.863	8.454	11.641	7.912	1.987	6.868	4.376	10.560	2.982	1.744	1.290	0.687	1.171	25.781	0.111	0.210	0.071	0.065	0.054
Pdensi_DN14603_c0_g1d213535	FC_3_1	MC_2_3	0.47586822457516	44859.3408488476	22429.9083585361	-16.5031831986059	2.23079730003128	-7.39788558932472	1.38369984772139e-13	1.35530854817031e-11	0.000	0.037	0.000	0.000	0.000	0.037	0.075	1.735	0.040	0.159	0.000	0.000	0.000	0.157	0.038	0.031	1444.929	1277.340	2739.571	26.613	332.972	1.230	0.000	0.069	0.263	0.382	0.082
Pdensi_DN21623_c0_g1d221548	FC_3_1	MC_2_3	0	812.437607709603	406.218803854801	-12.5346415086845	1.69464982882778	-7.396596804518	1.39718959148377e-13	1.36623682707811e-11	0.000	0.000	0.000	0.000	0.000	0.000	0.000	0.000	0.000	0.057	0.000	0.000	0.000	0.000	0.000	0.000	0.000	0.000	2.235	43.674	8.740	0.178	0.000	0.000	0.000	0.000	0.000
Pdensi_DN23967_c1_g4	FC_3_1	MC_2_3	3103.42005652325	36358.1850325617	19730.8025445425	-3.55032400826304	0.480141331989227	-7.39433115152582	1.42121821170928e-13	1.38741690524079e-11	318.547	155.035	303.914	57.830	63.628	133.160	121.611	184.174	163.167	447.951	376.415	577.962	662.214	147.864	688.178	336.506	535.251	1107.257	1166.768	678.687	647.833	94.346	909.276	1164.660	970.529	299.274	198.938
Pdensi_DN19932_c0_g1d288834	FC_3_1	MC_2_3	0	163.649163979221	81.8245819896103	-10.2231837965083	1.38276459861552	-7.39329297752071	1.43236389472418e-13	1.39597088861364e-11	0.000	0.000	0.000	0.000	0.000	0.000	0.000	0.000	0.000	0.000	0.000	0.000	0.000	0.000	0.000	0.000	0.903	1.828	5.056	2.571	3.623	0.537	0.000	0.000	0.165	0.080	0.043
Pdensi_DN17836_c0_g1	FC_3_1	MC_2_3	933.425608305432	0.903012558685184	467.164310432059	10.0484859003498	1.35980326530908	7.38966154641922	1.47203023922801e-13	1.43224629904156e-11	0.130	14.842	1.645	44.284	29.589	5.274	22.413	9.691	9.948	16.112	6.421	6.342	6.862	11.727	0.021	0.017	0.000	0.000	0.000	0.000	0.053	0.000	0.000	0.000	0.000	0.000	0.000
Pdensi_GG_54519_c0_g1	FC_3_1	MC_2_3	0	8024.28960426763	4012.14480213381	-28.8592824805563	3.90677377009614	-7.38698582995915	1.50194597318221e-13	1.45893004124713e-11	0.000	0.000	0.000	0.000	0.000	0.000	0.000	0.268	0.000	0.151	0.000	0.000	0.000	0.000	0.000	0.000	0.829	8.609	257.728	0.000	299.719	0.000	0.000	0.000	0.000	0.000	0.000
Pdensi_GG_17870_c1_g1	FC_3_1	MC_2_3	0	15273.362426156	7636.68121307799	-28.8459845960576	3.90676688854008	-7.38359503370243	1.54071601781469e-13	1.49411190913013e-11	0.000	0.000	0.000	0.000	0.000	0.000	0.000	0.201	0.000	0.213	0.000	0.000	0.000	0.013	0.000	0.000	0.051	0.245	643.086	0.013	416.094	0.017	0.000	0.023	0.071	0.000	0.000
Pdensi_DN22508_c1_g4	FC_3_1	MC_2_3	0.520402520823966	671.703696932942	336.112049726883	-10.38146676266	1.40668142452208	-7.38011221424002	1.58156175998566e-13	1.53118705731637e-11	0.382	0.392	0.040	0.055	0.000	0.000	0.044	0.126	0.116	0.095	0.000	0.048	3.131	0.000	0.202	0.000	21.302	29.354	34.142	5.926	6.139	6.952	3.705	2.103	0.000	0.063	0.000
Pdensi_DN22890_c0_g1	FC_3_1	MC_2_3	0	149.85653363817	74.9282668190852	-10.0959595943966	1.3688069743807	-7.37573652337971	1.63438957790398e-13	1.57972113443185e-11	2.176	0.000	1.092	0.000	0.000	0.000	0.000	4.188	0.433	1.286	3.191	1.704	1.600	2.091	4.010	5.852	2.717	6.612	3.622	2.513	4.173	0.549	7.482	5.102	3.723	4.081	1.763
Pdensi_DN20249_c0_g1d411572	FC_3_1	MC_2_3	1629.3225307261	7796.63594005736	4712.97923539173	-2.25859719002338	0.306260163220863	-7.37476649352716	1.64633348295964e-13	1.58864400489942e-11	32.334	39.357	27.358	49.751	37.339	48.181	43.110	32.648	45.967	41.936	69.274	58.021	24.347	44.180	34.101	70.752	100.708	54.319	207.166	195.234	130.393	30.998	404.721	4.709	0.755	0.757	0.021
Pdensi_GG_80339_c0_g1	FC_3_1	MC_2_3	0	7500.28701508171	3750.14350754085	-28.802909180191	3.90677478313904	-7.37255428813028	1.67389393628205e-13	1.61258206463566e-11	0.000	0.000	0.000	0.000	0.000	0.000	0.000	0.432	0.000	0.114	0.000	0.000	0.000	0.000	0.000	0.000	0.027	2.978	295.634	0.000	224.739	0.000	0.000	0.000	0.000	0.000	0.029
Pdensi_DN16269_c1_g1	FC_3_1	MC_2_3	4261.83475217435	1054.51220172961	2658.17347695198	2.01498926409472	0.273380597844492	7.37063741897627	1.69814119369768e-13	1.63325491196148e-11	140.290	161.535	116.618	130.613	117.822	106.844	117.924	106.003	118.041	122.684	100.685	90.634	113.191	139.642	107.104	57.175	42.637	38.564	23.432	18.057	31.054	111.593	46.713	34.353	54.750	71.854	68.886
Pdensi_DN38586_c0_g1	FC_3_1	MC_2_3	129.107301284174	2598.70493785855	1363.90611957136	-4.33136354312872	0.587727114578563	-7.36968473240269	1.71032016034392e-13	1.64227184839057e-11	0.000	1.269	0.284	3.855	4.737	2.255	2.354	1.314	1.926	3.317	2.142	3.097	5.558	7.944	1.993	0.205	65.346	50.645	108.118	40.351	29.837	78.515	34.074	6.691	0.000	0.000	0.028
Pdensi_DN32796_c0_g1	FC_3_1	MC_2_3	193.122127635903	725557.118327333	362875.120227484	-11.8754743398202	1.61252638852781	-7.36451472937575	1.77792423375429e-13	1.70439208091146e-11	0.258	0.167	15.054	16.035	0.000	0.391	0.218	9.224	8.254	13.206	0.065	0.305	1.002	1.305	2.187	0.279	4633.509	7035.084	15942.158	11076.097	22945.987	2751.624	0.130	1.224	1.448	0.866	1.067
Pdensi_DN78763_c0_g1	FC_3_1	MC_2_3	81.6824811307087	422.109350010029	251.895915570369	-2.37010062398888	0.321864298823204	-7.36366422947311	1.78929423649134e-13	1.71168485445736e-11	3.269	2.356	7.888	2.530	2.637	1.684	1.209	2.279	5.356	2.455	3.674	2.358	1.316	1.887	0.813	5.628	7.795	6.932	8.599	9.914	10.401	0.414	0.000	0.000	24.859	25.399	27.096
Pdensi_DN22030_c0_g1d125057	FC_3_1	MC_2_3	23.0788436638739	257.237878532704	140.158361098289	-3.47901698170817	0.472467264027741	-7.36350906526276	1.79137625831417e-13	1.71168485445736e-11	1.551	0.235	1.070	0.760	0.467	0.700	0.707	0.777	0.604	1.749	0.546	0.711	0.475	0.408	0.193	0.935	9.656	10.187	7.817	4.703	5.118	2.688	0.063	0.061	0.087	0.087	0.062
Pdensi_GG_16375_c0_g1	FC_3_1	MC_2_3	1.04080504164793	1476.34036599043	738.690585516039	-10.4977088496554	1.42589084464913	-7.36221071132455	1.80889135167974e-13	1.72560575149736e-11	0.000	0.027	0.050	0.094	0.000	0.000	0.000	0.091	0.000	0.000	0.111	0.491	0.000	0.000	0.014	0.034	4.335	3.319	4.793	79.312	15.206	818.175	0.185	0.102	0.059	0.000	0.000
Pdensi_GG_136976_c0_g1	FC_3_1	MC_2_3	0	779.354774251961	389.677387125981	-12.4746236862981	1.69474713461337	-7.36075809276644	1.82868697882435e-13	1.74165337253136e-11	0.000	0.000	0.000	0.000	0.000	0.000	0.000	0.000	0.000	0.000	0.000	0.000	0.000	0.000	0.000	0.000	0.000	0.000	1.646	11.277	40.932	0.426	0.000	0.000	0.000	0.000	0.000
Pdensi_DN41846_c0_g1d93086	FC_3_1	MC_2_3	521.404994815893	13.4978041199755	267.451399467934	5.27085905901047	0.716338518688566	7.35805617246448	1.86607525178972e-13	1.7735826364136e-11	26.045	13.438	4.304	7.299	12.265	23.161	21.276	8.849	22.983	5.534	6.065	6.242	13.300	16.281	19.827	1.509	0.086	0.082	0.253	0.483	0.149	0.836	1.914	2.807	0.000	0.058	0.031
Pdensi_DN19174_c0_g1d285930	FC_3_1	MC_2_3	0	149.230812593192	74.6154062965959	-10.0900702537192	1.37132484839578	-7.35789938140687	1.86826777980843e-13	1.7735826364136e-11	0.272	0.000	0.000	0.000	0.000	0.000	0.000	0.000	0.000	0.321	0.000	0.000	0.000	0.000	0.000	0.487	0.874	0.331	4.212	2.516	3.519	0.000	0.000	0.000	0.000	0.305	0.000
Pdensi_DN23562_c0_g1d364807	FC_3_1	MC_2_3	215.360978960154	0	107.680489480077	9.80382595714556	1.33276808436695	7.35598794129459	1.89520125298136e-13	1.79623985422131e-11	1.006	2.210	1.028	5.735	7.878	4.406	8.346	9.353	17.130	6.454	10.860	7.903	1.213	4.920	3.714	0.227	0.102	0.000	0.000	0.000	0.000	0.000	0.000	0.046	0.000	0.026	0.000
Pdensi_DN31544_c0_g1d27991	FC_3_1	MC_2_3	0	167.538436867691	83.7692184338456	-10.2569946694046	1.39451312215823	-7.3552514540202	1.90568034637038e-13	1.80325387605739e-11	0.649	0.527	0.812	0.000	0.000	0.000	0.000	0.000	0.000	0.000	0.000	0.382	0.000	0.000	0.000	0.436	0.524	0.396	3.767	5.076	2.561	0.000	0.000	0.000	0.000	0.182	0.000
Pdensi_DN29514_c0_g1d196898	FC_3_1	MC_2_3	244.660729945719	3351.3070204607	1797.98387520321	-3.77598640572263	0.513593278387972	-7.35209467221691	1.95124518001247e-13	1.84339167627211e-11	8.305	10.165	9.096	8.088	8.005	4.419	10.390	10.587	13.132	11.477	11.694	8.982	7.847	9.931	5.485	11.867	11.281	10.173	45.107	54.488	131.395	11.516	8.491	5.798	1.429	2.991	1.545
Pdensi_DN21067_c1_g4	FC_3_1	MC_2_3	538.853976724697	28.9200900637881	283.887033394242	4.21708357092439	0.573677406477605	7.35096680348176	1.96778292510674e-13	1.85602172741187e-11	0.705	1.790	1.950	8.562	19.064	17.032	6.583	6.443	7.128	2.245	3.252	3.687	6.058	10.500	9.584	3.783	2.679	0.979	1.045	0.473	0.476	0.572	0.636	0.075	0.000	0.014	0.000
Pdensi_GG_126189_c0_g1	FC_3_1	MC_2_3	986.272793454861	105.444271886697	545.858532670779	3.2252482908302	0.439366208008696	7.34068353924562	2.12505735059271e-13	2.00114122502037e-11	2.150	16.197	6.419	33.033	34.448	15.407	14.687	19.655	12.948	15.241	13.052	7.410	2.139	15.905	3.717	10.583	5.649	3.179	2.831	1.718	2.689	0.000	0.000	0.000	0.000	0.000	0.000
Pdensi_DN39387_c0_g1d317971	FC_3_1	MC_2_3	0	245.986066896356	122.993033448178	-10.8111904969312	1.47334126193965	-7.33787261391042	2.17015565491935e-13	2.04032948917482e-11	0.000	0.000	0.107	0.000	0.000	0.000	0.039	0.374	2.147	0.463	0.954	1.022	0.040	0.000	0.000	0.163	1.148	2.564	9.220	5.314	2.265	8.558	0.000	0.000	0.056	0.000	0.000
Pdensi_DN19780_c1_g1	FC_3_1	MC_2_3	6.39369576967756	1152.24416226208	579.318929015877	-7.50004770357651	1.0226238948589	-7.33412131408428	2.23180869234326e-13	2.09493157911253e-11	0.045	0.000	0.221	0.445	0.000	0.095	0.000	0.046	0.078	0.000	0.028	0.132	0.000	0.000	0.025	0.463	18.987	26.809	16.391	26.703	35.921	8.889	0.000	0.000	0.000	0.000	0.000
Pdensi_DN17291_c0_g1d57060	FC_3_1	MC_2_3	407.92444146486	53.716363942179	230.82040270352	2.92285872038744	0.39859181817701	7.33296216102818	2.25120514540251e-13	2.10975742370658e-11	1.107	9.366	4.213	10.268	11.981	11.656	12.901	11.688	12.938	11.513	14.007	11.858	3.338	10.260	6.246	3.163	2.567	1.219	1.601	1.244	0.813	6.539	0.827	1.689	0.114	0.100	0.000
Pdensi_DN5114_c0_g1d261767	FC_3_1	MC_2_3	3563.04453568955	150.99251856309	1857.01852712632	4.5601661066804	0.622078746578065	7.33052870197703	2.29246525069767e-13	2.14499308512963e-11	31.454	355.501	107.130	120.602	147.503	33.051	280.028	88.796	61.401	216.757	128.898	80.456	33.288	112.938	60.879	33.751	47.811	24.088	5.247	2.097	3.023	1.283	2.827	0.145	0.590	0.000	0.057
Pdensi_DN25462_c0_g1d366549	FC_3_1	MC_2_3	0	137.435672615504	68.7178363077522	-9.97105860822692	1.36085160125593	-7.32707269405763	2.35234242658527e-13	2.19750802156904e-11	0.000	0.000	0.000	0.000	0.000	0.000	0.000	0.152	0.000	0.000	0.000	0.170	0.322	0.000	0.000	0.000	0.000	0.000	2.879	2.849	3.732	0.661	0.000	0.000	0.000	0.162	0.000
Pdensi_DN24100_c0_g1	FC_3_1	MC_2_3	611.059648006683	0	305.529824003341	11.3083301082552	1.54372163447362	7.32536867769629	2.38242826239945e-13	2.22206959575674e-11	10.342	3.490	0.461	35.185	12.864	3.741	13.232	5.311	5.750	7.338	1.741	5.683	4.848	3.449	1.021	1.852	0.493	0.280	0.000	0.000	0.000	0.000	0.000	0.000	0.000	0.000	0.000
Pdensi_DN27235_c1_g1	FC_3_1	MC_2_3	502.587234807893	9.48672518519671	256.036979996545	5.72248375825844	0.781305385661693	7.3242599670704	2.40220611717739e-13	2.23695419557125e-11	6.584	1.047	0.346	23.096	14.632	4.742	35.608	26.245	28.108	47.632	30.995	56.140	3.163	2.636	0.854	0.810	0.227	0.343	0.310	0.242	0.099	0.000	0.000	0.000	0.106	0.311	0.083
Pdensi_GG_6795_c0_g1	FC_3_1	MC_2_3	78.9738128738236	2080.73011544879	1079.85196416131	-4.71992138780031	0.644779792001509	-7.32020675329921	2.47589192928214e-13	2.29518024046517e-11	2.226	3.978	2.250	2.218	3.725	0.733	3.995	2.101	2.585	3.089	4.089	2.558	7.446	5.841	5.451	9.494	22.972	20.132	50.711	64.516	26.442	7.468	14.782	3.588	3.549	3.868	2.760
Pdensi_DN25347_c0_g1	FC_3_1	MC_2_3	85.5510520060148	790.685573133536	438.118312569775	-3.20816690198949	0.438263725493925	-7.32017439584778	2.47648901707952e-13	2.29518024046517e-11	1.252	2.259	1.253	2.116	3.208	1.823	3.402	2.480	1.484	0.492	1.935	0.984	1.240	4.177	0.931	1.620	19.219	13.446	17.865	11.452	25.137	1.060	0.341	0.560	0.832	1.094	0.000
Pdensi_DN15894_c0_g2	FC_3_1	MC_2_3	2553.83363049776	209.704959221137	1381.76929485945	3.60610807630628	0.492703736959155	7.31901913016182	2.49789990860209e-13	2.31136637198342e-11	2.807	16.972	11.771	40.555	82.971	87.609	70.653	55.422	54.029	103.199	117.105	80.979	18.842	43.382	31.357	8.689	4.409	3.692	6.259	2.651	5.526	45.789	44.885	0.365	0.060	0.000	0.000
Pdensi_GG_67563_c0_g2	FC_3_1	MC_2_3	0	6402.37633900796	3201.18816950398	-28.5801542017831	3.9067774437267	-7.31553169164412	2.56364265083648e-13	2.36845805973889e-11	0.000	0.000	0.000	0.000	0.000	0.000	0.000	0.409	0.000	0.092	0.000	0.000	0.000	0.000	0.000	0.000	0.305	2.802	238.146	0.000	206.219	0.000	0.000	0.000	0.061	0.000	0.024
Pdensi_DN30820_c0_g1d198101	FC_3_1	MC_2_3	182.825044440701	0	91.4125222203505	9.56755139040464	1.30829656421598	7.31298365530614	2.61274807007156e-13	2.41002350721735e-11	0.104	0.677	3.854	5.287	5.178	4.784	3.359	2.946	8.377	0.981	1.319	3.568	0.000	1.084	0.117	2.620	0.678	0.128	0.000	0.000	0.000	0.000	0.000	0.000	0.000	0.000	0.000
Pdensi_DN17201_c0_g1d350236	FC_3_1	MC_2_3	3.65714267744974	778.010626763188	390.833884720319	-7.72720660319419	1.05690530672472	-7.31116265007722	2.6484071525555e-13	2.43907471928669e-11	0.268	0.386	0.446	0.000	0.216	0.097	0.000	0.093	0.842	0.420	0.113	1.264	0.099	0.206	0.100	0.080	4.657	3.628	4.576	29.859	18.415	4.752	0.986	1.080	0.000	0.000	0.107
Pdensi_GG_145152_c0_g1	FC_3_1	MC_2_3	1902.47344257627	410.275963427706	1156.37470300199	2.21331923617409	0.302839870807896	7.30854636237146	2.70047771487823e-13	2.48312529346252e-11	31.702	52.084	35.516	47.455	57.045	53.647	41.413	43.653	50.881	38.363	41.248	41.882	34.272	45.065	43.301	30.516	16.329	14.042	10.024	6.566	11.646	2.949	3.878	1.430	4.673	3.860	5.298
Pdensi_DN19806_c0_g1d61827	FC_3_1	MC_2_3	400.105893894784	39.8794144536564	219.99265417422	3.32458297751726	0.455152513679642	7.30432740146802	2.78657110323421e-13	2.55827318541908e-11	2.703	13.493	5.876	15.067	8.538	9.780	11.602	5.368	5.258	9.088	12.165	6.665	3.141	8.981	3.792	3.806	2.485	1.689	1.212	0.800	0.721	0.290	0.250	1.247	1.047	1.231	0.605
Pdensi_GG_2484_c0_g1	FC_3_1	MC_2_3	0	11690.3383448416	5845.16917242082	-28.5342939811789	3.90676922430648	-7.30380842657636	2.79734591991168e-13	2.56414620605613e-11	0.000	0.000	0.000	0.000	0.000	0.000	0.000	0.100	0.113	0.338	0.000	0.113	0.000	0.000	0.000	0.000	0.312	2.592	483.073	0.000	327.752	7.725	0.470	0.386	0.000	0.108	0.000
Pdensi_DN6400_c0_g1d101123	FC_3_1	MC_2_3	5.33896787953804	601.323876052034	303.331421965786	-6.82262945279959	0.934493352100024	-7.30088602285672	2.85878846119555e-13	2.61637213340011e-11	0.082	0.507	0.160	0.288	0.127	0.041	0.230	0.343	0.202	0.280	0.596	0.267	0.100	0.300	0.137	0.000	0.934	3.799	4.898	27.347	8.392	0.463	0.025	0.000	0.063	0.000	0.000
Pdensi_GG_80966_c0_g1	FC_3_1	MC_2_3	0.520402520823966	749.710135587394	375.115269054109	-10.5381923630544	1.44468355758811	-7.29446411132954	2.99850138547192e-13	2.73995665602569e-11	0.072	0.000	0.036	0.045	0.000	0.000	0.000	0.000	0.042	0.084	0.000	0.000	0.000	0.000	0.000	0.261	0.040	0.045	24.851	2.220	24.893	1.576	1.241	0.147	0.000	0.000	0.000
Pdensi_DN20272_c0_g2d219706	FC_3_1	MC_2_3	290.515336229849	26.7600736435094	158.637704936679	3.44263385895077	0.472210663430288	7.29046191787026	3.08894113218837e-13	2.81820169681728e-11	1.924	3.706	3.137	6.378	7.399	10.207	7.438	7.492	12.100	7.087	7.712	9.577	2.721	6.300	6.338	3.417	1.547	1.145	0.460	0.643	0.710	5.698	0.164	0.097	0.015	0.075	0.023
Pdensi_DN20835_c1_g1	FC_3_1	MC_2_3	236.385636485345	21.276395504059	128.831015994702	3.47147356011925	0.476735775645359	7.28175592742101	3.29502826968134e-13	3.00155040186696e-11	5.182	5.165	7.036	6.820	7.183	5.697	3.024	3.158	1.226	0.230	2.170	0.573	3.310	6.167	5.026	5.761	5.637	1.502	0.666	0.286	0.493	0.015	0.060	0.040	0.000	0.000	0.000
Pdensi_GG_23843_c0_g1	FC_3_1	MC_2_3	0	1217.09256346914	608.546281734571	-13.1177658422773	1.80169267340132	-7.28080101336759	3.31843853961036e-13	3.01818168603413e-11	0.000	0.000	16.504	0.000	0.000	0.000	0.000	0.393	0.000	0.000	0.000	0.000	0.000	0.000	0.208	0.000	0.000	23.742	45.089	0.650	38.695	0.000	0.000	0.000	0.000	0.000	0.000
Pdensi_DN16992_c1_g1	FC_3_1	MC_2_3	7633.15230686876	80272.6008435407	43952.8765752047	-3.394545044902	0.4668950748955	-7.27046659393818	3.58247899957495e-13	3.25327972778455e-11	332.586	400.614	878.667	119.447	191.154	316.477	285.826	430.893	390.602	815.871	911.671	1010.346	1399.706	429.682	2034.708	797.145	1524.246	2796.337	2270.626	1879.827	1339.820	220.028	2190.347	2112.265	59699.254	13474.622	7308.902
Pdensi_DN18561_c3_g1	FC_3_1	MC_2_3	1035.28575375628	75.0279865451862	555.156870150735	3.78714164845654	0.521009626565951	7.26885158229827	3.62556469400667e-13	3.28730961024849e-11	12.849	39.224	18.752	21.700	42.291	22.541	20.652	19.790	18.806	16.944	10.734	12.492	10.434	30.673	21.480	7.676	10.552	6.139	1.640	0.903	2.625	0.734	0.634	0.535	0.286	1.267	0.582
Pdensi_GG_130814_c1_g1	FC_3_1	MC_2_3	2.20356750546423	5798.28539476333	2900.2444811344	-11.3583607391468	1.56358086366289	-7.26432575577725	3.74903538926971e-13	3.39400695294737e-11	0.061	0.022	0.030	0.051	0.049	0.098	0.011	0.032	0.024	0.178	0.013	0.000	0.034	0.057	0.099	0.092	1.011	2.275	50.125	0.181	354.175	0.000	0.000	0.062	0.000	0.000	0.000
Pdensi_DN14611_c1_g1	FC_3_1	MC_2_3	0	231.103460362773	115.551730181386	-10.7211783845475	1.4764504815782	-7.26145476486788	3.82949074128195e-13	3.46149322822697e-11	0.290	1.885	1.745	0.000	0.000	0.000	0.000	3.346	1.037	1.028	0.730	3.067	0.962	0.668	2.891	6.231	9.003	5.648	9.308	4.023	2.502	0.440	1.410	1.166	11.509	1.303	1.757
Pdensi_GG_13147_c0_g1	FC_3_1	MC_2_3	2816.66284040797	54.1573993565054	1435.41011988224	5.70074414059409	0.785822663668093	7.25449189004545	4.03172430277702e-13	3.63867777483141e-11	2.672	1.793	0.720	37.462	23.795	166.485	48.225	14.092	31.665	6.231	8.206	9.038	7.695	28.218	81.943	0.714	2.755	2.321	1.051	1.595	1.034	17.183	1258.546	8754.043	0.110	0.000	1.070
Pdensi_DN83_c0_g1d97608	FC_3_1	MC_2_3	231.077240915205	9.11191869505571	120.09457980513	4.66132319264311	0.642867271479872	7.25083294707601	4.14216314032417e-13	3.73259879412627e-11	1.290	7.027	3.063	6.529	6.046	6.633	3.509	2.205	2.384	0.778	1.102	1.328	0.831	3.345	1.260	3.228	1.233	0.882	0.329	0.048	0.238	0.000	0.000	0.000	0.000	0.047	0.000
Pdensi_GG_22106_c1_g1	FC_3_1	MC_2_3	496.828495982404	37.4441691558319	267.136332569118	3.73211542498325	0.514865106421524	7.24872472116558	4.20713957273696e-13	3.78532697686516e-11	2.776	16.722	17.739	14.844	18.442	8.441	18.114	14.921	14.570	12.795	10.990	11.388	3.497	15.053	7.144	11.472	1.436	1.332	0.535	0.840	1.211	0.920	0.000	0.000	0.000	0.000	0.000
Pdensi_DN11560_c0_g3	FC_3_1	MC_2_3	481.054211918826	13.9846296110774	247.519420764952	5.10486818624303	0.704308456305457	7.24805749603133	4.22791147505279e-13	3.79818188386913e-11	4.197	12.039	5.835	10.291	13.275	16.238	12.698	14.248	14.355	7.030	15.824	7.985	6.268	13.884	13.354	5.092	1.012	0.787	0.415	0.069	0.518	0.092	0.028	0.063	0.000	0.000	0.000
Pdensi_GG_82704_c0_g1	FC_3_1	MC_2_3	0	5279.114089343	2639.5570446715	-28.3095661701842	3.90678131102448	-7.2462633345506	4.28426768825204e-13	3.84291594646228e-11	0.000	0.000	0.000	0.000	0.000	0.000	0.000	0.059	0.000	0.110	0.000	0.000	0.000	0.000	0.000	0.000	0.188	1.260	199.974	0.000	166.397	0.000	0.000	0.000	0.000	0.021	0.000
Pdensi_DN35038_c0_g1d375103	FC_3_1	MC_2_3	5.21417809010523	251.806904516747	128.510541303426	-5.59436008443184	0.772193973402653	-7.24476009542063	4.33205317165719e-13	3.8739137469233e-11	0.000	0.000	0.057	0.145	0.139	0.125	0.127	0.000	0.203	0.068	0.073	0.136	0.000	0.000	0.194	0.000	0.000	0.000	8.165	1.810	7.422	1.220	0.212	0.583	0.000	0.000	0.138
Pdensi_DN20856_c0_g2	FC_3_1	MC_2_3	12893.7550418438	2391.96394650631	7642.85949417508	2.43035770664428	0.335561491476975	7.24265974604851	4.39969735085122e-13	3.92740194582483e-11	151.992	431.555	248.436	439.340	355.986	282.536	460.571	355.310	372.781	327.740	514.380	341.938	167.604	372.797	232.599	332.840	155.542	94.363	58.910	66.667	37.636	331.556	66.952	67.863	53.419	64.920	56.457
Pdensi_GG_73859_c0_g1	FC_3_1	MC_2_3	0	5215.90235286125	2607.95117643062	-28.2948183343582	3.90678157817056	-7.24248790678692	4.40527730935228e-13	3.92740194582483e-11	0.000	0.000	0.000	0.000	0.000	0.000	0.000	0.000	0.000	0.128	0.000	0.000	0.000	0.000	0.000	0.000	0.000	0.000	135.932	0.000	226.803	0.000	0.000	0.000	0.000	0.000	0.000
Pdensi_DN16610_c0_g7	FC_3_1	MC_2_3	2701.40669497	27537.7778784824	15119.5922867262	-3.34959436553462	0.462753814299959	-7.23839385441219	4.54029340215169e-13	4.04162014352935e-11	84.783	110.967	240.255	44.863	62.010	114.848	98.150	209.300	172.274	334.319	393.464	446.144	403.804	155.353	698.426	217.631	406.597	996.870	749.163	662.429	471.389	65.110	538.878	568.457	9560.764	3277.176	2123.047
Pdensi_DN24439_c2_g1	FC_3_1	MC_2_3	382.797652218392	41.4529356574266	212.125293937909	3.20682100450457	0.443535699129221	7.23013054146582	4.82529982583687e-13	4.28880556447258e-11	30.113	22.038	8.958	12.904	12.693	6.538	14.505	7.811	5.761	8.312	5.197	4.104	13.388	14.584	7.908	14.456	5.431	3.070	1.026	0.801	1.045	0.664	0.212	0.000	0.038	0.000	0.000
Pdensi_GG_77646_c0_g1	FC_3_1	MC_2_3	0	6451.41814312563	3225.70907156282	-28.243444354008	3.90677730727034	-7.22934586044826	4.85325999460955e-13	4.30532592275103e-11	0.000	0.000	0.000	0.000	0.000	0.000	0.029	0.028	0.062	0.062	0.000	0.000	0.000	0.000	0.000	0.000	0.000	0.401	146.631	0.000	302.295	0.000	0.000	0.000	0.000	0.000	0.032
Pdensi_DN26051_c4_g3	FC_3_1	MC_2_3	5335.1741145547	57336.4127099322	31335.7934122435	-3.42582832858196	0.473887818857167	-7.22919685263007	4.85858746340196e-13	4.30532592275103e-11	459.135	252.387	504.346	93.491	112.584	231.479	232.161	339.467	302.801	809.184	659.923	934.497	1049.152	258.560	1013.591	540.856	844.615	1679.784	1729.604	1172.058	1026.757	178.816	1545.466	1733.179	1209.132	420.463	294.918
Pdensi_DN24773_c0_g1d555703	FC_3_1	MC_2_3	617.1113734026	2.60239622110851	309.856884811854	7.88563168646143	1.09136071306319	7.22550444786341	4.99245130749894e-13	4.4172636017241e-11	10.283	11.664	4.912	4.788	7.614	37.418	1.233	0.249	0.000	0.060	0.043	0.061	17.603	31.315	28.690	11.668	2.040	0.487	0.074	0.019	0.071	0.000	0.000	0.000	0.000	0.000	0.000
Pdensi_GG_71719_c0_g1	FC_3_1	MC_2_3	430.976175964422	57.0766892596136	244.026432612018	2.91802438765955	0.403912802358719	7.22439192474028	5.03348977542889e-13	4.44685666087777e-11	3.205	11.429	6.762	14.683	12.690	8.698	14.067	13.300	12.309	8.427	17.484	9.666	3.340	9.041	5.586	10.445	3.218	2.877	1.001	1.193	1.711	11.835	0.137	0.041	0.217	0.112	0.143
Pdensi_GG_29430_c1_g1	FC_3_1	MC_2_3	0	5662.77160749697	2831.38580374849	-28.2063583677124	3.90677981979418	-7.21984848616281	5.20455293609704e-13	4.59105842057247e-11	0.000	0.000	0.015	0.000	0.000	0.000	0.000	0.109	0.000	0.158	0.000	0.000	0.000	0.000	0.000	0.000	0.299	3.605	190.461	0.000	202.822	0.000	0.000	0.000	0.000	0.000	0.000
Pdensi_DN14253_c0_g1d179269	FC_3_1	MC_2_3	8.63204687271543	1806.30801910389	907.470032988302	-7.71249114750617	1.06829658693802	-7.21942880077141	5.22063933689098e-13	4.59832342676263e-11	0.075	0.101	0.242	0.445	0.236	0.060	0.153	0.155	0.218	0.240	0.047	0.178	0.062	0.075	0.074	0.213	2.660	5.236	3.242	76.044	43.226	29.579	0.172	0.019	0.527	0.641	0.763
Pdensi_GG_106765_c0_g1	FC_3_1	MC_2_3	3.94007988566691	1127.14542467324	565.542752279452	-8.15835218708397	1.13076315867898	-7.21490802425415	5.39704428391931e-13	4.7465626853154e-11	0.040	0.086	0.040	0.100	0.111	0.128	0.115	0.124	0.139	0.015	0.033	0.079	0.059	0.259	0.060	0.060	0.000	0.067	1.683	61.544	12.569	139.465	3.889	1.243	3.704	2.753	4.068
Pdensi_GG_40234_c0_g1	FC_3_1	MC_2_3	0	4829.07637751707	2414.53818875853	-28.1852444799768	3.90678336527744	-7.21443751667434	5.41573674935472e-13	4.75586129864999e-11	0.000	0.000	0.000	0.000	0.000	0.000	0.000	0.106	0.000	0.100	0.000	0.000	0.000	0.039	0.000	0.000	0.076	2.042	150.063	0.000	185.492	0.000	0.000	0.000	0.000	0.000	0.000
Pdensi_GG_112838_c0_g1	FC_3_1	MC_2_3	764.686655479451	127.502442357156	446.094548918304	2.58540886298006	0.358880572196707	7.20409256805065	5.84316620516352e-13	5.11587106330408e-11	28.976	21.180	17.660	23.655	22.695	17.496	14.146	15.022	14.519	8.036	12.353	7.404	24.660	20.552	16.510	7.032	4.507	2.130	2.122	2.629	4.009	0.532	0.213	0.000	15.047	36.648	46.370
Pdensi_GG_11590_c0_g1	FC_3_1	MC_2_3	267.135784265921	0	133.567892132961	10.114795458727	1.40425353442304	7.20296955697734	5.89151306060472e-13	5.15050141042986e-11	0.000	0.000	6.884	5.121	5.165	11.616	0.000	5.677	12.962	0.000	6.042	9.901	2.818	0.000	4.037	0.000	0.000	0.000	0.000	0.000	0.000	0.000	0.000	0.000	0.000	0.000	2.353
Pdensi_DN38313_c0_g1	FC_3_1	MC_2_3	2705.53899386911	246.901183533574	1476.22008870134	3.45443180964668	0.479842775939817	7.19909099992358	6.06152886289835e-13	5.29123591783226e-11	52.125	59.452	60.861	89.394	86.671	50.743	83.340	66.155	75.628	82.975	79.673	68.021	43.634	34.968	15.461	14.962	8.024	12.433	3.023	5.121	8.823	0.000	0.000	0.000	2.000	1.533	1.655
Pdensi_GG_37480_c0_g1	FC_3_1	MC_2_3	219.639350614275	0	109.819675307137	9.83236153419966	1.36656772108936	7.19493178600893	6.24919998276341e-13	5.44694033616669e-11	3.892	1.319	0.977	4.922	4.736	8.439	17.761	10.987	8.987	16.972	14.729	9.162	2.429	1.123	5.401	1.525	0.000	0.890	0.000	0.000	0.000	0.000	0.000	0.000	0.000	0.000	0.000
Pdensi_DN22800_c0_g1d302678	FC_3_1	MC_2_3	8.21361200784896	742.755293663963	375.484452835906	-6.49320710695981	0.902869928699697	-7.19174146857593	6.39700750176213e-13	5.5674876731161e-11	0.000	0.043	0.013	0.034	0.196	0.432	0.044	0.158	0.188	0.016	0.152	0.296	0.030	0.338	0.175	0.012	0.106	0.260	5.370	18.717	26.844	7.122	0.395	0.580	0.146	0.530	0.225
Pdensi_GG_83776_c1_g1	FC_3_1	MC_2_3	24.7244788693462	366.810795661047	195.767637265197	-3.89240544420722	0.541274352087311	-7.19118766517751	6.42301249752679e-13	5.58182657296196e-11	1.009	0.325	1.015	0.959	0.501	0.601	0.824	0.542	0.716	0.671	0.561	0.651	0.420	0.525	0.420	2.878	4.629	2.967	6.101	12.438	6.433	58.395	3.864	3.303	0.122	0.294	0.110
Pdensi_DN21851_c0_g2	FC_3_1	MC_2_3	0	4448.35146815269	2224.17573407635	-28.0725071076352	3.90678542759387	-7.18557689638067	6.69239954023522e-13	5.79872660163014e-11	0.000	0.000	0.000	0.000	0.000	0.000	0.000	0.149	0.000	0.084	0.000	0.000	0.000	0.014	0.000	0.000	0.159	3.008	179.874	0.000	128.687	0.000	0.015	0.024	0.000	0.000	0.000
Pdensi_DN18399_c1_g1	FC_3_1	MC_2_3	7.98732336213943	210.489330847733	109.238327104936	-4.72223419258883	0.657213788136618	-7.18523299089276	6.70926730853914e-13	5.80475500831703e-11	0.431	0.277	0.471	0.303	0.145	0.216	0.396	0.292	0.296	0.352	0.304	0.516	0.459	0.231	0.650	0.472	2.400	2.829	4.241	2.768	7.511	3.526	0.385	0.000	0.778	1.035	0.934
Pdensi_DN18389_c0_g1d217070	FC_3_1	MC_2_3	5735.18585412365	442.299763451075	3088.74280878736	3.69641789333701	0.514654245156159	7.18233246519791	6.85320168099411e-13	5.91345028925204e-11	36.293	137.116	82.550	194.677	173.950	111.822	170.204	165.547	138.106	110.720	190.398	104.262	45.086	128.234	61.730	116.240	42.193	40.170	16.730	8.690	4.857	102.826	0.271	0.146	0.990	1.703	0.087
Pdensi_GG_30498_c0_g1	FC_3_1	MC_2_3	0	4411.32085488151	2205.66042744075	-28.05968616729	3.90678564754546	-7.18229478111224	6.85509150359745e-13	5.91345028925204e-11	0.000	0.000	0.000	0.000	0.000	0.000	0.000	0.053	0.000	0.237	0.000	0.000	0.000	0.000	0.000	0.000	0.055	1.197	107.881	0.000	198.963	0.000	0.000	0.000	0.000	0.000	0.000
Pdensi_DN35146_c0_g1	FC_3_1	MC_2_3	514.573588944193	29.3345908350333	271.954089889613	4.12978743896616	0.575078396506752	7.18125991873818	6.90718929764851e-13	5.94962939310539e-11	4.893	7.918	5.756	19.966	9.344	13.565	13.810	10.244	14.890	10.456	10.641	8.345	4.182	11.632	8.036	7.432	2.517	1.919	1.098	0.420	0.517	0.088	0.021	0.000	0.907	2.141	1.691
Pdensi_DN22823_c0_g1	FC_3_1	MC_2_3	35.1746333980003	36325.1458339197	18180.1602336589	-10.0123355486484	1.39435728146939	-7.18060979184428	6.94011703341618e-13	5.96921402346969e-11	3.439	0.613	1.726	1.243	0.897	0.799	0.272	0.856	0.000	1.568	0.929	0.289	0.000	0.283	1.363	1.607	1.866	17.511	870.098	0.940	1656.040	1.120	2.394	0.000	1.087	1.656	2.380
Pdensi_GG_105918_c0_g1	FC_3_1	MC_2_3	419.775262607239	35.1711656879118	227.473214147575	3.57906154633207	0.498605644983545	7.1781408460592	7.06657423965248e-13	6.06906822491444e-11	1.326	9.070	4.607	13.005	11.015	10.946	13.702	13.133	12.153	8.446	14.435	8.192	3.470	9.681	6.954	4.453	1.741	0.590	0.410	1.169	0.828	11.761	0.609	0.225	0.344	0.201	0.017
Pdensi_DN16879_c0_g1	FC_3_1	MC_2_3	1571.48918020029	51.4023562366395	811.445768218465	4.93219116206861	0.687180390134124	7.17743293155665	7.10324837137877e-13	6.09163348252956e-11	16.660	17.843	13.349	52.791	58.977	20.622	55.214	34.106	8.893	41.562	14.089	7.934	9.110	8.976	3.104	14.068	5.192	2.133	2.289	0.715	0.540	0.461	0.000	0.000	0.240	0.000	0.000
Pdensi_GG_156483_c0_g1	FC_3_1	MC_2_3	0	4337.55437997431	2168.77718998716	-28.037252067877	3.90678609590414	-7.17655161547524	7.14916689049108e-13	6.12204900989377e-11	0.000	0.000	0.000	0.000	0.000	0.000	0.000	0.000	0.000	0.086	0.000	0.000	0.000	0.000	0.000	0.000	0.081	0.218	123.117	0.000	178.422	0.000	0.000	0.000	0.000	0.000	0.000
Pdensi_GG_9271_c0_g1	FC_3_1	MC_2_3	15792.107815841	183607.928617183	99700.0182165122	-3.53934750645036	0.493339217324695	-7.174267486059	7.2695356074202e-13	6.21603662968502e-11	528.204	709.322	1541.358	231.430	380.849	683.008	581.187	1063.310	948.611	1840.572	2168.119	2529.202	2803.708	869.381	4185.508	1561.342	3115.374	6129.748	4747.401	4746.293	3048.347	385.626	3808.772	3469.709	70642.847	25994.346	12699.821
Pdensi_DN23590_c1_g2	FC_3_1	MC_2_3	298.780171053507	43.1836053720989	170.981888212803	2.79053769963087	0.389588194151734	7.16278814789761	7.90524701990757e-13	6.74976725505898e-11	14.950	7.521	4.389	7.519	7.373	9.843	4.224	1.633	1.538	1.026	1.155	0.282	9.951	7.628	6.676	2.938	1.681	0.760	1.087	0.829	1.073	0.713	10.200	21.732	0.485	1.192	1.427
Pdensi_DN40533_c0_g1d319005	FC_3_1	MC_2_3	0	226.137637392498	113.068818696249	-10.6894820869183	1.49341350468076	-7.15775105382036	8.201130865817e-13	6.99221016307859e-11	0.000	0.000	0.000	0.000	0.000	0.000	0.269	0.000	0.000	0.000	0.000	0.000	0.000	0.281	0.000	0.000	0.000	0.000	1.885	7.890	5.599	84.168	10.373	4.402	0.000	0.000	0.000
Pdensi_GG_72099_c0_g1	FC_3_1	MC_2_3	66.6058017076476	416.720440391183	241.663121049415	-2.64555305973723	0.369624760571698	-7.15740216008623	8.22202306363125e-13	6.99983367596037e-11	1.382	1.139	0.914	2.232	1.402	1.892	0.885	0.714	0.838	0.596	0.645	0.361	1.068	1.879	1.328	1.151	2.533	1.656	8.262	8.572	11.754	0.321	0.673	0.499	0.116	0.208	0.302
Pdensi_DN22481_c3_g1	FC_3_1	MC_2_3	784.125771154803	148.530362282361	466.328066718582	2.39958415958998	0.335383497890876	7.15474725107295	8.38272276114373e-13	7.12628766746694e-11	22.150	29.356	11.877	23.567	21.615	20.147	19.954	14.178	12.383	9.269	15.984	8.545	23.416	27.849	21.026	13.783	7.950	5.607	4.497	2.367	3.354	0.893	0.967	0.000	7.032	10.894	12.837
Pdensi_GG_139851_c0_g1	FC_3_1	MC_2_3	0	4118.01823190049	2059.00911595025	-27.9505392346323	3.90678751354942	-7.15435358019726	8.40681233906961e-13	7.13640897299021e-11	0.000	0.000	0.000	0.000	0.000	0.000	0.000	0.363	0.000	0.000	0.000	0.000	0.000	0.000	0.000	0.000	0.125	2.267	137.455	0.000	148.566	0.000	0.000	0.000	0.000	0.000	0.000
Pdensi_GG_18615_c0_g1	FC_3_1	MC_2_3	0	4080.59729800222	2040.29864900111	-27.9443008910008	3.90678778479597	-7.15275628733956	8.50525323503327e-13	7.20952529284521e-11	0.000	0.019	0.000	0.000	0.000	0.000	0.000	0.075	0.000	0.063	0.000	0.000	0.000	0.000	0.000	0.000	0.100	1.895	99.302	0.000	184.566	0.000	0.000	0.000	0.000	0.000	0.000
Pdensi_DN16481_c0_g1d278696	FC_3_1	MC_2_3	654.537004745235	58.5533216237957	356.545163184515	3.48427866388448	0.487238087839238	7.15108024361614	8.6097639265983e-13	7.28756795480697e-11	2.027	6.245	4.362	14.641	17.682	21.841	17.657	10.126	17.720	12.857	8.602	12.415	11.387	16.735	14.277	4.232	2.926	4.051	1.042	0.840	2.136	0.904	1.596	0.000	0.037	0.811	0.116
Pdensi_DN42477_c0_g1d93713	FC_3_1	MC_2_3	45.3877718445487	903.776739609796	474.582255727172	-4.3156849420012	0.603619102516911	-7.14968251336991	8.69788323522805e-13	7.34475669165013e-11	0.932	0.894	1.820	1.627	0.519	1.609	1.781	3.143	2.876	3.380	3.691	2.479	0.775	0.726	0.485	7.963	6.331	6.154	21.987	27.661	11.884	51.829	66.018	36.505	0.051	0.075	0.000
Pdensi_DN9064_c0_g1d385054	FC_3_1	MC_2_3	7.45763894232108	128.40320016548	67.9304195539006	-4.10704873357156	0.574443653109276	-7.14961112607207	8.70240749834428e-13	7.34475669165013e-11	0.025	0.082	0.038	0.222	0.228	0.176	0.221	0.421	0.355	0.533	0.336	0.467	0.070	0.087	0.014	0.127	0.267	0.719	2.483	3.772	2.504	4.252	0.171	0.026	0.000	0.356	0.304
Pdensi_GG_49248_c0_g1	FC_3_1	MC_2_3	0	4008.83876125607	2004.41938062804	-27.9261933288564	3.90678829551855	-7.14812045507824	8.79741014964875e-13	7.41425474381836e-11	0.000	0.000	0.000	0.000	0.000	0.000	0.000	0.073	0.000	0.000	0.000	0.000	0.000	0.000	0.000	0.000	29.168	5.126	258.337	0.000	18.564	0.000	0.066	0.000	0.158	0.000	0.000
Pdensi_GG_45478_c0_g1	FC_3_1	MC_2_3	0	3997.27935856778	1998.63967928389	-27.9231735503038	3.90678837963823	-7.14734734439071	8.84708173789265e-13	7.44540400335613e-11	0.000	0.000	0.000	0.000	0.000	0.000	0.000	0.000	0.000	0.000	0.000	0.000	0.000	0.000	0.000	0.000	0.246	1.637	122.123	0.000	155.629	0.000	0.000	0.000	0.000	0.000	0.000
Pdensi_DN8233_c0_g1d102163	FC_3_1	MC_2_3	335.762825891881	0	167.881412945941	10.4444136749437	1.46146872288745	7.1465187803051	8.90062174100363e-13	7.47365775026206e-11	4.583	3.388	2.299	16.347	8.615	3.396	2.540	0.219	0.496	0.739	0.000	0.245	3.472	3.608	0.000	2.052	0.000	0.000	0.000	0.000	0.000	0.000	0.000	0.000	0.000	0.000	0.000
Pdensi_GG_101389_c0_g1	FC_3_1	MC_2_3	48964.720500995	548204.750605557	298584.735553276	-3.48489929189998	0.487641768033531	-7.14643314077302	8.90617368016478e-13	7.47365775026206e-11	1586.707	2105.351	4732.485	720.411	1182.039	2113.988	1847.668	3354.122	2886.092	6006.270	6903.717	7859.143	9157.443	2655.130	13568.703	4150.007	8454.115	18321.377	13251.811	14725.359	9454.875	1268.583	11406.875	11131.366	205860.526	75530.118	38899.412
Pdensi_DN21024_c2_g3	FC_3_1	MC_2_3	332.01355112598	18.6598715982468	175.336711362113	4.15127675715411	0.581070754077513	7.14418464192804	9.05316427997678e-13	7.58613721560916e-11	26.094	5.782	1.188	8.108	5.759	13.433	1.045	0.208	0.355	0.327	0.142	0.086	7.626	3.431	7.997	1.063	0.676	0.334	0.524	0.447	0.321	9.431	248.685	325.785	2.912	3.888	4.237
Pdensi_DN12166_c0_g1d337469	FC_3_1	MC_2_3	618.104426375701	93.5416145201929	355.823020447947	2.722692464387	0.381174674830012	7.14289968398663	9.13823194242205e-13	7.63492388645279e-11	3.116	13.786	10.112	19.798	18.300	13.583	20.931	18.572	20.900	17.317	18.854	15.341	5.642	14.178	8.243	10.192	4.953	5.450	2.963	1.821	1.652	7.951	0.506	0.411	0.287	0.751	0.571
Pdensi_DN20026_c0_g1d361623	FC_3_1	MC_2_3	2769.75028094897	493.769728739818	1631.76000484439	2.48805050071624	0.348330721594964	7.14278226543947	9.14604437112137e-13	7.63492388645279e-11	49.035	57.677	51.103	98.501	80.094	53.484	61.281	73.439	72.574	58.627	58.234	59.971	30.863	44.071	32.354	83.601	17.458	11.547	8.364	11.820	13.668	75.008	3.523	6.889	13.530	9.613	10.461
Pdensi_DN17055_c0_g1d112238	FC_3_1	MC_2_3	22.2485096515411	996.642107789122	509.445308720332	-5.48247674068558	0.767561965384061	-7.14271549130545	9.15049010344332e-13	7.63492388645279e-11	0.088	0.394	0.203	0.146	0.490	1.177	0.032	0.000	0.034	0.034	0.000	0.000	0.604	0.566	0.650	0.000	0.000	0.000	13.603	20.784	34.080	11.229	0.000	0.000	0.000	0.000	0.000
Pdensi_DN30443_c0_g1d310107	FC_3_1	MC_2_3	564.592430764978	0	282.296215382489	11.1943463443496	1.56788930899709	7.13975551725019	9.34970643900347e-13	7.79004772762091e-11	0.451	0.163	0.331	2.531	21.124	22.767	2.126	2.497	0.221	0.000	0.190	0.000	6.276	21.736	10.047	1.869	0.000	0.492	0.000	0.000	0.000	0.397	51.078	12.775	0.000	0.000	0.000
Pdensi_GG_16193_c0_g1	FC_3_1	MC_2_3	0	3925.25380705616	1962.62690352808	-27.8913943771261	3.906788913486	-7.13921202162898	9.38674529764798e-13	7.80979875453317e-11	0.000	0.000	0.000	0.000	0.000	0.000	0.000	0.238	0.000	0.089	0.000	0.000	0.000	0.000	0.000	0.000	0.085	0.048	85.924	0.000	187.243	0.000	0.000	0.000	0.030	0.000	0.000
Pdensi_DN995_c0_g1d446142	FC_3_1	MC_2_3	596.830730112519	100.206472665905	348.518601389212	2.57469365805764	0.360727478890101	7.13750354139792	9.50411739941218e-13	7.88522134265033e-11	7.818	8.530	9.578	22.232	13.348	14.210	28.101	17.602	28.142	19.164	22.661	18.471	5.058	9.592	7.276	13.623	5.835	4.556	1.983	2.414	2.456	0.890	0.650	1.597	1.022	2.261	2.339
Pdensi_DN18689_c2_g3	FC_3_1	MC_2_3	5151.01000098541	830.721451865526	2990.86572642547	2.63221571844293	0.368786760310236	7.13750058768005	9.50432156097712e-13	7.88522134265033e-11	37.828	144.782	95.449	179.118	145.252	106.695	161.860	138.484	126.610	93.703	184.256	101.005	45.782	124.238	77.638	142.937	58.107	56.022	25.812	18.014	13.024	30.788	0.438	0.145	3.471	2.108	0.428
Pdensi_DN16142_c1_g1	FC_3_1	MC_2_3	5137.4023183671	222.051521712021	2679.72692003956	4.53235245018716	0.635060271587924	7.13688550986559	9.54692976613951e-13	7.9093679942304e-11	6.189	32.645	9.014	49.106	151.822	220.572	58.384	53.700	62.523	42.103	36.747	37.746	70.971	141.422	151.625	10.912	10.197	6.010	2.834	5.575	6.783	2.103	17.732	0.901	0.381	0.335	0.000
Pdensi_DN18176_c1_g1	FC_3_1	MC_2_3	1.90347289830064	486.549188377211	244.226330637756	-7.97666606419774	1.11806853324389	-7.13432658824118	9.72621491720246e-13	8.0465195811483e-11	0.000	0.000	0.271	0.000	0.000	0.160	0.000	0.062	0.087	0.000	0.000	0.052	0.000	0.041	0.056	0.003	5.458	2.046	13.829	10.665	8.788	8.061	0.531	4.296	0.000	0.000	0.059
Pdensi_DN16639_c0_g1d279263	FC_3_1	MC_2_3	4.68079032015125	1212.14765897607	608.414224648108	-8.01514292435378	1.12392408218513	-7.13139174735964	9.9359082284252e-13	8.20840553827291e-11	0.045	0.019	0.141	0.122	0.064	0.190	0.039	0.147	0.176	0.145	0.090	0.116	0.039	0.051	0.050	0.040	0.887	2.389	39.868	1.084	43.197	0.146	0.011	0.000	0.028	0.000	0.021
Pdensi_GG_156752_c0_g1	FC_3_1	MC_2_3	1.94336624505225	242.762805640827	122.35308594294	-6.95163150071916	0.975294000242043	-7.12772917601661	1.02038291781295e-12	8.41787164014899e-11	0.099	0.222	0.092	0.029	0.034	0.088	0.000	0.038	0.021	0.018	0.023	0.018	0.041	0.101	0.000	0.042	0.391	0.098	1.958	4.771	9.974	0.565	0.188	0.150	0.937	0.684	0.446
Pdensi_DN23905_c1_g1d551037	FC_3_1	MC_2_3	413.420723701452	36.9960698991537	225.208396800303	3.48128063797035	0.488449432642108	7.12720786497693	1.02425355120805e-12	8.43791888254701e-11	2.149	4.327	3.222	15.821	11.824	7.074	10.883	8.781	11.115	7.009	6.750	6.492	2.497	5.402	2.373	1.232	1.688	1.236	1.043	0.594	0.926	0.000	0.000	0.000	0.000	0.076	0.082
Pdensi_GG_153902_c0_g1	FC_3_1	MC_2_3	0	6741.9235821867	3370.96179109335	-27.8425393221563	3.90677651814229	-7.12672946426834	1.02781826037235e-12	8.45539311303223e-11	0.000	0.000	0.000	0.000	0.000	0.000	0.000	0.265	0.000	0.074	0.000	0.000	0.000	0.073	0.000	0.029	0.105	0.120	223.055	0.000	245.217	0.000	0.000	0.000	0.000	0.000	0.000
Pdensi_DN14604_c0_g1d342570	FC_3_1	MC_2_3	4.02914847816453	129.08421410557	66.5566812918671	-5.01124559253307	0.703629218926386	-7.12199757733107	1.06373927347457e-12	8.73862559119576e-11	0.077	0.361	0.157	0.173	0.099	0.051	0.157	0.304	0.000	0.475	0.000	0.000	0.144	0.095	0.000	0.066	5.323	7.628	3.761	2.153	2.919	0.460	0.000	0.164	0.000	0.000	0.000
Pdensi_DN23140_c0_g1d303626	FC_3_1	MC_2_3	702.251513085294	90.8231084557902	396.537310770542	2.95021352883218	0.414388565838639	7.11943758115415	1.08368349950292e-12	8.88999910593622e-11	1.603	7.517	12.176	16.259	26.028	16.347	15.916	25.062	24.505	18.238	26.765	13.744	8.338	18.390	15.533	6.042	1.969	2.362	2.731	1.365	2.143	25.233	0.262	0.215	0.000	0.120	0.000
Pdensi_GG_112643_c0_g1	FC_3_1	MC_2_3	0	3648.92870070721	1824.4643503536	-27.7955581202245	3.90679115882254	-7.1146772351665	1.12175035318721e-12	9.1894102709419e-11	0.000	0.000	0.000	0.000	0.000	0.000	0.000	0.153	0.000	0.029	0.000	0.000	0.000	0.000	0.000	0.000	0.054	0.283	71.286	0.000	182.767	0.000	0.000	0.000	0.000	0.000	0.050
Pdensi_DN15315_c0_g1d525644	FC_3_1	MC_2_3	1450.30001551965	282.231905566959	866.265960543303	2.36113303535721	0.33225503571127	7.1063875083267	1.19119662436019e-12	9.74079517801248e-11	30.928	35.430	22.452	39.909	37.424	43.075	27.736	15.850	18.910	12.139	10.865	11.019	26.079	29.286	23.944	22.143	11.764	4.166	8.264	4.297	6.844	3.000	6.013	10.996	28.128	37.899	57.580
Pdensi_GG_63269_c0_g1	FC_3_1	MC_2_3	2247.86946941829	198.595880895399	1223.23267515684	3.50062395844192	0.492611994204171	7.10624994849603	1.19238388722363e-12	9.74079517801248e-11	14.791	55.695	30.765	69.651	83.133	36.088	65.965	80.459	55.804	45.141	88.764	47.768	17.876	65.780	25.655	30.342	9.223	21.301	3.573	6.846	3.095	38.398	0.000	0.000	0.000	0.302	0.000
Pdensi_GG_141371_c0_g1	FC_3_1	MC_2_3	0	3671.3149119086	1835.6574559543	-27.7451761075169	3.90679095800318	-7.10178159153359	1.23158760786536e-12	1.00330710647424e-10	0.000	0.000	0.000	0.000	0.000	0.000	0.000	0.000	0.000	0.000	0.000	0.000	0.000	0.000	0.000	0.000	0.000	0.000	105.358	0.000	149.832	0.000	0.000	0.000	0.000	0.000	0.000
Pdensi_DN22934_c1_g3	FC_3_1	MC_2_3	1401.19737744513	10062.6852668584	5731.94132215178	-2.84426957034073	0.400598957398397	-7.10004236858783	1.2471864852432e-12	1.01460352777986e-10	30.453	30.733	33.705	35.746	44.927	36.059	53.089	60.408	102.463	87.909	75.778	93.257	26.339	37.887	26.138	81.870	109.313	79.933	250.304	123.039	320.740	57.037	86.294	107.016	8.733	10.322	12.698
Pdensi_DN21245_c0_g1d294261	FC_3_1	MC_2_3	229.643998985081	2342.32258479986	1285.98329189247	-3.3503363855795	0.471978468922989	-7.09849411822674	1.26123554391889e-12	1.02319043648146e-10	0.096	0.069	0.101	6.415	4.605	7.965	5.439	5.922	5.906	3.080	7.334	3.408	2.209	6.274	6.316	0.173	4.872	3.455	34.265	80.968	44.121	115.256	200.883	422.278	37.488	174.125	122.426
Pdensi_DN26244_c0_g1d76795	FC_3_1	MC_2_3	3.71513102250935	154.61387621339	79.1645036179495	-5.3782604532099	0.758041780652994	-7.09493934302269	1.29408231357766e-12	1.04838566186977e-10	0.144	0.179	0.044	0.069	0.199	0.059	0.048	0.057	0.168	0.181	0.168	0.171	0.061	0.216	0.012	0.081	0.283	0.126	2.869	4.854	2.806	0.663	4.109	6.148	0.121	0.174	0.053
Pdensi_DN22469_c5_g3	FC_3_1	MC_2_3	172.358344938961	4.39563804027861	88.37699148962	5.29907878810253	0.74704583378174	7.09337840929681	1.3087694769949e-12	1.05881981458594e-10	9.370	9.419	5.942	3.446	4.478	6.315	1.344	0.666	0.659	0.454	0.081	0.168	9.203	9.390	8.159	6.866	0.512	0.324	0.074	0.045	0.165	0.019	0.032	0.000	0.024	0.043	0.000
Pdensi_DN40374_c0_g1d91726	FC_3_1	MC_2_3	0	3383.33201847088	1691.66600923544	-27.6913470790948	3.90679366235284	-7.08799836191449	1.3606558131951e-12	1.09927852339692e-10	0.000	0.000	0.000	0.000	0.000	0.000	0.000	0.000	0.000	0.000	0.000	0.000	0.000	0.388	0.000	0.000	0.721	1.638	74.753	0.000	160.724	0.000	0.000	0.000	0.000	0.000	0.000
Pdensi_DN30722_c0_g1d198088	FC_3_1	MC_2_3	343.955388911595	36.8837089883582	190.419548949977	3.21949985723605	0.454240364367215	7.08765690984114	1.36401611822684e-12	1.10047542827687e-10	7.654	12.462	6.794	7.780	11.777	9.074	10.908	8.201	6.244	5.444	11.231	6.133	6.107	13.852	6.977	1.867	0.718	0.349	1.157	0.549	0.812	0.431	0.232	0.000	0.857	0.531	0.455
Pdensi_DN15503_c0_g1d276622	FC_3_1	MC_2_3	0	4639.93660848988	2319.96830424494	-27.6863434133745	3.90678434997721	-7.08673449394155	1.37313457865473e-12	1.10630827614228e-10	0.000	0.000	0.000	0.000	0.000	0.000	0.000	0.446	0.000	0.167	0.000	0.000	0.000	0.000	0.000	0.000	0.000	41.738	215.325	0.000	106.210	0.000	0.000	0.000	0.000	0.000	0.000
Pdensi_DN18670_c0_g1d532266	FC_3_1	MC_2_3	345.41447479873	3.12925790314922	174.27186635094	6.80305108948995	0.96025749791627	7.0846112675531	1.39435142983176e-12	1.12185915246615e-10	1.574	0.981	0.689	12.386	11.022	5.611	3.128	1.699	2.573	0.919	2.063	1.154	1.361	4.551	0.283	0.256	0.242	0.079	0.036	0.000	0.180	0.000	0.000	0.000	0.000	0.000	0.000
Pdensi_DN36795_c0_g1d376592	FC_3_1	MC_2_3	3613.55824973882	209.831981840671	1911.69511578975	4.10623994337145	0.579664856750821	7.08381730503388	1.40236764193728e-12	1.12676104103145e-10	32.043	45.482	39.779	133.210	124.331	46.918	103.478	85.780	113.704	85.454	72.810	68.556	32.790	44.967	10.390	15.477	10.793	9.789	5.092	2.136	7.256	0.425	0.142	0.091	0.737	0.369	0.543
Pdensi_DN17804_c0_g1d216551	FC_3_1	MC_2_3	8.86344526760294	427.990532424494	218.426988846048	-5.59186027996321	0.789420721592062	-7.08349822473097	1.40560194617767e-12	1.12781264100637e-10	0.596	0.284	0.899	0.248	0.132	0.354	0.264	0.320	0.694	0.206	0.195	0.209	1.002	1.164	0.421	1.118	5.587	4.236	5.977	18.395	4.561	3.502	0.460	1.135	0.000	0.000	0.000
Pdensi_DN16995_c0_g1d215705	FC_3_1	MC_2_3	1839.34826933794	300.047200261543	1069.69773479974	2.61594495748377	0.369372922565164	7.08212431847186	1.4196121210515e-12	1.1374957697175e-10	24.824	44.558	22.481	54.265	64.410	35.440	57.388	39.933	50.077	38.511	50.273	30.069	24.787	57.916	24.440	19.339	18.324	13.241	5.770	8.940	5.741	2.522	22.057	4.811	4.330	12.889	6.962
Pdensi_GG_126243_c0_g1	FC_3_1	MC_2_3	0	528.786800265403	264.393400132701	-11.9150076358033	1.68248313522791	-7.08179914932062	1.42294797670072e-12	1.1378769812771e-10	0.000	0.000	0.000	0.000	0.000	0.000	0.000	0.000	0.000	0.000	0.000	0.000	0.000	0.000	0.000	0.000	0.000	0.000	1.316	9.012	26.189	0.000	0.000	0.000	0.000	0.000	0.000
Pdensi_DN20930_c0_g1	FC_3_1	MC_2_3	19.0200409064935	1473.60878724246	746.314414074476	-6.27652803615536	0.886302526322117	-7.08169936308432	1.42397320826339e-12	1.1378769812771e-10	0.073	0.244	0.506	0.693	0.598	0.320	0.375	0.273	0.508	0.212	0.195	0.248	0.101	0.354	0.082	0.404	0.957	0.344	3.862	36.194	61.145	9.085	0.067	0.000	0.000	0.000	0.044
Pdensi_DN18484_c0_g1d217176	FC_3_1	MC_2_3	0	129.018200548419	64.5091002742096	-9.87992228921056	1.39527123346499	-7.08100479121534	1.43112953978099e-12	1.1420374732097e-10	0.000	0.000	0.000	0.000	0.000	0.000	0.000	0.074	0.000	0.000	0.000	0.000	0.000	0.000	0.000	0.000	0.077	0.000	2.376	3.700	2.733	0.322	0.087	0.000	0.000	0.000	0.000
Pdensi_DN17178_c0_g1d280626	FC_3_1	MC_2_3	7.53695683614352	2863.49620093084	1435.51657888349	-8.57118081424816	1.21083356908563	-7.0787439604278	1.45466861905039e-12	1.15924224521957e-10	0.039	0.014	0.000	0.226	0.417	0.000	0.182	0.334	0.045	0.301	0.293	0.046	0.014	0.044	0.015	0.012	1.286	9.019	9.901	133.547	50.107	0.849	0.174	0.053	0.020	0.000	0.000
Pdensi_DN22573_c0_g1	FC_3_1	MC_2_3	0	3300.97574763009	1650.48787381504	-27.652270023356	3.90679452032755	-7.07799447334068	1.46255556780594e-12	1.16394384881926e-10	0.000	0.000	0.000	0.000	0.000	0.000	0.000	0.188	0.000	0.132	0.000	0.000	0.018	0.000	0.000	0.037	0.178	0.540	79.942	0.000	149.713	0.000	0.000	0.000	0.000	0.000	0.000
Pdensi_DN20088_c0_g1d219424	FC_3_1	MC_2_3	3629.14277868668	311.898270448342	1970.52052456751	3.54028996381219	0.500299915373447	7.07633532412164	1.4801645450703e-12	1.17635926592134e-10	62.563	97.353	64.305	90.631	110.813	100.399	78.290	67.945	85.516	47.039	72.396	53.830	69.356	106.399	75.254	44.544	23.715	13.608	10.653	2.868	8.025	3.230	0.459	0.225	0.663	0.124	0.415
Pdensi_DN6320_c0_g1d101054	FC_3_1	MC_2_3	110.767416565802	2138.15007676807	1124.45874666694	-4.27114803151795	0.603686365174979	-7.07511098131221	1.49329202816661e-12	1.18314792399616e-10	3.052	4.327	6.197	4.567	2.411	2.282	3.506	2.893	3.077	2.703	2.731	2.617	2.030	3.458	1.743	7.449	34.303	64.814	60.727	16.848	70.240	20.816	0.671	0.908	1.313	1.124	1.091
Pdensi_DN23198_c0_g1d69216	FC_3_1	MC_2_3	1.50321921741229	1573.49720074705	787.500209982232	-10.0361445768037	1.41854152034073	-7.0749741427329	1.49476629805056e-12	1.18314792399616e-10	0.000	0.012	0.033	0.056	0.027	0.036	0.012	0.081	0.196	0.222	0.057	0.186	0.012	0.026	0.025	0.000	0.099	0.071	45.094	0.273	64.017	0.000	0.014	0.046	0.000	0.000	0.000
Pdensi_DN17039_c0_g7	FC_3_1	MC_2_3	418.706833771507	57.5366037678116	238.121718769659	2.86502386095698	0.405145843784879	7.07158645437871	1.53172325484527e-12	1.21076418631649e-10	4.641	10.057	10.460	11.129	13.491	10.300	15.279	17.047	16.929	13.303	18.227	14.455	6.086	10.333	10.335	4.453	0.357	2.429	1.100	0.960	1.903	8.329	0.405	0.333	0.000	0.186	0.000
Pdensi_DN22693_c0_g1d496573	FC_3_1	MC_2_3	295.126884528353	44.7891308777754	169.958007703064	2.71893718890904	0.384594987935525	7.06961160233541	1.55367937439484e-12	1.22646444739122e-10	5.034	7.168	4.643	8.282	7.024	9.150	8.032	9.880	11.095	13.276	15.420	16.009	4.538	5.887	5.988	3.582	2.983	2.040	1.247	0.840	0.970	4.880	8.952	14.428	2.444	2.284	2.080
Pdensi_GG_51434_c0_g1	FC_3_1	MC_2_3	0	3208.95310620962	1604.47655310481	-27.6146118779191	3.90679553127924	-7.06835350271759	1.56782744372322e-12	1.23430587179032e-10	0.000	0.000	0.000	0.000	0.000	0.000	0.000	0.110	0.000	0.124	0.000	0.000	0.000	0.020	0.000	0.000	0.020	0.847	78.585	0.000	144.633	0.000	0.000	0.036	0.000	0.020	0.000
Pdensi_DN19288_c0_g1	FC_3_1	MC_2_3	674.339848587969	167.025019050685	420.682433819327	2.0127002290037	0.28479777132529	7.06712071389363	1.58181345850964e-12	1.24364509671524e-10	13.906	18.879	11.210	22.230	16.680	17.293	15.306	15.427	16.960	16.156	12.016	12.481	9.474	14.587	8.512	14.715	5.597	3.158	4.413	3.649	3.368	6.262	0.963	1.732	10.495	14.893	15.352
Pdensi_DN21243_c0_g1	FC_3_1	MC_2_3	0	898.428298713012	449.214149356506	-12.6797979847343	1.79427317958844	-7.06681576082116	1.58529199808704e-12	1.24470922525405e-10	0.000	0.000	0.000	0.000	0.000	0.000	0.681	2.151	1.950	0.968	2.070	0.724	0.000	0.000	0.000	0.367	0.880	0.000	7.246	51.489	1.472	13.707	1.749	0.000	0.607	0.460	0.000
Pdensi_DN17771_c0_g1d12540	FC_3_1	MC_2_3	0	3179.22474869484	1589.61237434742	-27.6014076232533	3.90679587045574	-7.06497307217475	1.60647142874751e-12	1.2596499463993e-10	0.023	0.025	0.023	0.000	0.000	0.000	0.000	0.239	0.000	0.054	0.000	0.000	0.000	0.000	0.000	0.000	0.229	0.635	116.616	0.000	104.072	0.035	0.000	0.000	0.000	0.000	0.000
Pdensi_DN40077_c1_g2	FC_3_1	MC_2_3	17.9750637150292	2945.29527488463	1481.63516929983	-7.35675131859987	1.04153301621228	-7.06338752981065	1.62491728510505e-12	1.27241016230559e-10	0.222	0.599	0.277	0.630	0.536	0.361	0.428	0.579	0.587	0.456	0.562	0.263	0.371	0.768	0.312	0.401	0.608	0.276	18.892	6.854	179.477	0.504	0.750	0.225	0.426	0.062	0.267
Pdensi_DN340_c0_g1d324329	FC_3_1	MC_2_3	848.620755246192	123.205164085769	485.91295966598	2.78370818589252	0.394159597421816	7.06238844392133	1.63664698303215e-12	1.27988416204462e-10	15.184	18.492	15.411	28.691	19.588	22.380	26.266	19.015	19.379	14.185	21.091	14.807	13.321	18.250	15.875	19.120	5.739	4.224	3.530	1.713	3.227	4.684	10.726	14.434	0.000	0.000	0.043
Pdensi_GG_30000_c0_g1	FC_3_1	MC_2_3	0	3123.65158240516	1561.82579120258	-27.578117139091	3.90679652414058	-7.05901036019725	1.6769257143965e-12	1.30963426492462e-10	0.000	0.000	0.000	0.000	0.000	0.000	0.000	0.073	0.000	0.017	0.000	0.017	0.016	0.000	0.000	0.000	0.126	1.250	127.115	0.000	89.547	0.000	0.000	0.000	0.000	0.000	0.000
Pdensi_GG_157845_c0_g1	FC_3_1	MC_2_3	232.314975484657	8895.39979975141	4563.85738761803	-5.25869247080761	0.745162197602565	-7.0571111735493	1.69999614921547e-12	1.32588381422101e-10	0.051	0.000	0.022	3.597	4.106	11.271	5.943	4.410	4.588	4.872	5.727	7.573	1.946	7.112	2.247	0.086	2.157	0.321	203.554	56.929	355.786	33.826	117.673	60.012	0.045	0.000	0.000
Pdensi_GG_87624_c0_g1	FC_3_1	MC_2_3	0	5631.10910305581	2815.5545515279	-27.5630031982879	3.90677993943627	-7.05517168245344	1.72387748205866e-12	1.34272175208273e-10	0.000	0.000	0.000	0.000	0.000	0.000	0.000	0.083	0.000	0.070	0.000	0.000	0.000	0.000	0.000	0.000	1.048	12.493	235.286	0.000	155.240	0.000	0.000	0.000	0.031	0.000	0.000
Pdensi_DN25165_c1_g1d137016	FC_3_1	MC_2_3	2139.52515696541	20226.4239174371	11182.9745372012	-3.24084345465483	0.459539907215115	-7.05236564609777	1.75901229681391e-12	1.36826862232777e-10	124.795	108.187	171.561	36.578	57.700	81.980	83.342	111.175	95.127	294.740	228.752	358.175	409.643	79.978	434.196	256.951	418.304	837.098	645.054	432.043	307.388	52.341	822.306	851.270	996.755	240.136	155.465
Pdensi_DN14274_c0_g1d463595	FC_3_1	MC_2_3	691.432494885184	168.790915864306	430.111705374745	2.03475647964096	0.288531581204394	7.05211010575496	1.76224663841061e-12	1.368966476812e-10	17.980	19.173	16.544	19.014	18.036	20.368	18.864	15.859	16.862	15.023	15.085	13.106	15.201	18.120	15.938	11.977	4.543	4.568	3.864	3.031	4.699	3.883	4.969	6.001	5.353	7.614	7.149
Pdensi_DN22268_c0_g3d423328	FC_3_1	MC_2_3	0	515.609609595664	257.804804797832	-11.878708581585	1.6848087352993	-7.0504789847702	1.78302942926374e-12	1.38327659285119e-10	0.000	0.000	0.000	0.000	0.000	0.000	0.000	0.000	0.000	0.000	0.000	0.000	0.000	0.000	0.000	0.000	0.033	0.127	20.123	0.967	14.644	0.099	0.018	0.000	0.000	0.000	0.000
Pdensi_GG_75395_c0_g1	FC_3_1	MC_2_3	0	403.909166788691	201.954583394345	-11.5263190591859	1.63531089217259	-7.04839618836794	1.80991701911597e-12	1.40227869789259e-10	0.000	0.000	0.000	0.000	0.000	0.000	0.000	0.000	0.000	0.000	0.000	0.000	0.000	0.000	0.000	0.000	0.000	0.000	2.123	4.508	21.367	0.000	0.000	0.000	0.000	0.000	0.000
Pdensi_DN19000_c0_g1d406312	FC_3_1	MC_2_3	35.8936316697112	1026.15991381113	531.026772740422	-4.83901455011986	0.687057274442977	-7.04310212571874	1.88006323857899e-12	1.45470203531423e-10	0.636	0.239	1.276	1.734	0.887	0.419	3.302	3.386	4.577	4.291	4.980	3.403	0.305	0.097	0.083	3.138	4.361	5.907	13.704	39.758	16.138	2.976	0.162	0.065	0.563	0.714	0.292
Pdensi_DN8648_c0_g1d331767	FC_3_1	MC_2_3	305.438584976094	66.3201898691708	185.879387422632	2.20314006970471	0.31283813873963	7.04242800631911	1.88918454245734e-12	1.45983121642947e-10	7.889	6.084	6.108	9.652	7.948	7.851	9.916	6.891	9.390	4.949	5.712	4.954	5.742	6.016	4.615	5.101	2.508	1.705	1.608	1.360	1.600	0.565	0.112	0.000	0.142	0.204	0.125
Pdensi_GG_141584_c0_g1	FC_3_1	MC_2_3	0	197.502374425978	98.7511872129892	-10.4945089769352	1.49038286605181	-7.04148525589017	1.90201345322362e-12	1.46780808953448e-10	0.000	0.000	0.000	0.000	0.000	0.000	0.000	0.000	0.000	0.000	0.000	0.000	0.000	0.249	0.000	8.633	11.054	8.051	7.250	4.377	1.873	0.000	0.000	0.000	2.933	0.899	0.000
Pdensi_GG_41661_c1_g1	FC_3_1	MC_2_3	0	2976.51649956567	1488.25824978284	-27.507096939975	3.90679836303778	-7.04082841853821	1.91100214196674e-12	1.47280432186076e-10	0.000	0.063	0.000	0.000	0.000	0.000	0.000	0.061	0.000	0.000	0.000	0.000	0.000	0.000	0.000	0.000	11.766	12.990	137.521	0.000	68.728	0.000	0.000	0.000	0.089	0.000	0.000
Pdensi_DN21502_c0_g1d221401	FC_3_1	MC_2_3	523.329618299505	99.082395105316	311.206006702411	2.40190942071281	0.341187947025644	7.03984253151909	1.92457207330032e-12	1.481313535472e-10	3.895	12.040	10.390	15.057	16.996	11.697	16.635	16.538	19.012	13.688	17.877	13.662	4.603	11.965	6.920	8.952	5.244	4.667	1.721	2.540	2.527	10.015	3.012	3.290	0.309	0.741	0.360
Pdensi_DN52367_c0_g1	FC_3_1	MC_2_3	0	179.073604672005	89.5368023360027	-10.3532236960432	1.47090411706963	-7.03868020756451	1.9406919581227e-12	1.49176049951602e-10	0.911	0.000	0.914	0.000	0.000	0.000	0.000	0.000	0.000	0.000	0.288	0.268	0.000	0.263	0.253	4.486	6.600	16.943	7.054	2.638	2.620	0.000	0.555	0.000	0.000	0.767	0.551
Pdensi_GG_137041_c0_g1	FC_3_1	MC_2_3	0.520402520823966	989.122217419085	494.821309969955	-10.9335683447877	1.55345243607019	-7.03823824335851	1.94685610436262e-12	1.49453738664262e-10	0.000	0.000	0.074	0.047	0.000	0.000	0.123	0.039	0.000	0.087	0.094	0.000	0.000	0.000	0.042	0.202	5.581	6.991	38.084	1.345	29.139	3.370	0.000	0.076	0.000	0.000	0.000
Pdensi_DN16971_c0_g1d349341	FC_3_1	MC_2_3	596.531213811163	60.1790361798588	328.355124995511	3.31032765204167	0.470506045415312	7.03567506581063	1.98298566137694e-12	1.52028035528575e-10	33.027	29.487	22.771	21.820	18.760	9.557	17.154	14.101	17.516	9.262	14.941	9.876	12.611	16.257	8.004	13.928	4.983	3.895	0.983	1.417	1.744	1.158	0.079	0.000	0.596	1.764	0.539
Pdensi_GG_112050_c0_g1	FC_3_1	MC_2_3	0	207.286346155401	103.6431730777	-10.5639151256364	1.50329609312315	-7.02716861565808	2.10766610003698e-12	1.60954793321338e-10	0.000	0.000	0.608	0.000	0.000	0.000	0.000	0.000	0.000	0.000	0.000	0.524	0.179	0.252	0.000	0.441	0.000	0.621	4.243	1.853	8.280	3.330	0.000	0.000	0.809	0.000	0.000
Pdensi_DN21638_c1_g1	FC_3_1	MC_2_3	0	5107.38237642728	2553.69118821364	-27.4367079206041	3.90678205687822	-7.02284067069968	2.17402084049313e-12	1.65805888919536e-10	0.000	0.000	0.000	0.000	0.000	0.000	0.000	0.000	0.000	0.000	0.000	0.000	0.000	0.000	0.000	0.000	0.233	0.881	167.068	0.000	187.705	0.000	0.000	0.000	0.000	0.000	0.000
Pdensi_GG_19778_c0_g1	FC_3_1	MC_2_3	0	3072.19765106449	1536.09882553225	-27.4357262688467	3.90679714608967	-7.02256227874725	2.17835850755552e-12	1.65920666922041e-10	0.000	0.000	0.000	0.000	0.000	0.000	0.000	0.117	0.000	0.017	0.000	0.000	0.000	0.000	0.000	0.000	0.219	1.034	126.674	0.000	86.406	0.000	0.000	0.000	0.000	0.016	0.000
Pdensi_DN11703_c0_g2	FC_3_1	MC_2_3	174.533770319102	775.058135757352	474.795953038227	-2.15056656427747	0.306392039926372	-7.01900272864226	2.23457419969813e-12	1.69981447531063e-10	3.004	5.913	7.103	4.154	5.137	5.219	3.946	5.866	4.531	4.668	4.489	9.820	4.715	3.942	5.635	7.464	14.003	18.044	21.015	17.731	14.293	8.321	4.681	4.120	14.302	25.005	31.906
Pdensi_DN19411_c1_g8	FC_3_1	MC_2_3	0	125.382680783427	62.6913403917136	-9.83896559246284	1.40244231651008	-7.01559377996145	2.28974421841426e-12	1.73952254351723e-10	0.000	0.747	0.684	0.000	0.000	0.000	0.751	0.000	0.000	2.417	0.000	1.600	0.752	0.393	0.377	0.611	1.824	4.559	3.779	2.363	2.451	0.000	0.000	0.000	0.000	0.000	0.000
Pdensi_DN22506_c0_g3	FC_3_1	MC_2_3	0	116.838912235043	58.4194561175216	-9.73682955197732	1.38846288706463	-7.01266821222861	2.33815481343203e-12	1.77399924724293e-10	0.000	0.000	0.000	0.000	0.000	0.000	0.000	0.000	0.000	0.000	0.000	0.000	0.000	0.000	0.000	0.000	1.268	8.489	2.481	2.345	3.199	0.162	0.000	0.000	0.000	0.000	0.000
Pdensi_DN14964_c0_g1d8894	FC_3_1	MC_2_3	535.777529822986	70.1284567590717	302.952993291029	2.93188397553267	0.418348379694679	7.00823552292096	2.41342302989345e-12	1.82873773777424e-10	2.441	10.217	12.974	15.921	17.932	10.997	14.972	17.819	18.716	10.853	15.447	12.133	2.988	11.371	4.915	16.254	7.299	5.204	2.272	1.323	1.242	33.816	0.360	0.345	0.070	0.253	0.068
Pdensi_DN31795_c0_g1d83969	FC_3_1	MC_2_3	411.292826913155	38.3798121532695	224.836319533212	3.42457834276471	0.489064877199575	7.00229867737411	2.51796563891747e-12	1.90548838977149e-10	2.136	3.617	6.860	11.707	9.755	12.644	18.715	5.914	9.773	4.376	6.009	3.258	2.747	6.449	4.583	3.432	2.748	2.151	0.552	0.694	1.377	0.029	1.704	0.000	0.000	0.011	0.012
Pdensi_DN24765_c1_g3	FC_3_1	MC_2_3	38.862770137218	341.633599532585	190.248184834902	-3.1347875024203	0.44778138317244	-7.00070976647348	2.54669021148121e-12	1.92473917105921e-10	2.580	1.682	2.751	0.832	1.012	1.365	1.786	3.252	1.902	4.289	4.092	4.678	4.606	1.174	3.497	4.214	6.952	10.715	10.380	6.767	6.267	2.815	4.932	5.337	12.559	3.365	1.729
Pdensi_GG_126998_c0_g1	FC_3_1	MC_2_3	1.01389694402633	617.324491072042	309.169194008034	-9.2643012479255	1.32407296889828	-6.99682076859708	2.61835889454848e-12	1.97635483930912e-10	0.000	0.034	0.000	0.039	0.038	0.000	0.000	0.032	0.000	0.000	0.000	0.000	0.000	0.000	0.000	0.000	0.207	0.782	33.536	1.707	7.419	0.000	0.000	0.000	0.000	0.000	0.000
Pdensi_GG_76904_c1_g1	FC_3_1	MC_2_3	0	676.496285905644	338.248142952822	-12.2704392564087	1.75447515017488	-6.99379484239811	2.6754871953645e-12	2.01687659580547e-10	0.000	0.000	0.209	0.000	0.000	0.000	0.000	0.000	0.000	0.000	0.000	0.000	0.000	0.000	0.000	0.000	0.227	2.831	0.699	22.743	22.713	2.394	0.000	0.000	0.000	0.000	0.000
Pdensi_GG_75461_c0_g1	FC_3_1	MC_2_3	0	2565.62028852406	1282.81014426203	-27.3019295946491	3.90680462445681	-6.98830175016624	2.7823347566382e-12	2.09472614011014e-10	0.000	0.000	0.000	0.000	0.000	0.000	0.000	0.000	0.000	1.141	0.000	0.000	0.000	0.000	0.000	0.000	0.000	135.028	0.000	156.672	15.068	0.000	0.000	0.000	0.000	0.000	0.000
Pdensi_DN5210_c0_g1d328217	FC_3_1	MC_2_3	1145.78061124549	79.0145934730447	612.397602359265	3.85754751301397	0.552208849054776	6.9856676864505	2.83504414848143e-12	2.1316693313094e-10	12.533	31.565	17.273	32.589	27.214	35.225	45.540	27.265	30.911	39.017	44.238	33.572	13.125	27.070	23.227	18.399	6.299	3.822	2.666	0.639	2.133	1.123	4.863	0.398	0.121	0.616	0.094
Pdensi_DN20772_c0_g4	FC_3_1	MC_2_3	42.9496771485919	1090.97416935442	566.961923251508	-4.66869637931384	0.668536162926117	-6.98346123697994	2.87994935497594e-12	2.15948747794644e-10	1.300	1.538	1.303	2.308	1.009	0.315	0.770	0.762	0.249	0.328	0.692	0.285	0.726	0.982	0.060	4.113	6.294	7.934	26.598	23.915	24.225	26.311	0.509	1.035	0.042	0.210	0.096
Pdensi_DN24901_c5_g1	FC_3_1	MC_2_3	3573.82525413101	37417.7258340924	20495.7755441117	-3.38815472735808	0.48517376622277	-6.98338402287479	2.88153336691651e-12	2.15948747794644e-10	146.203	170.453	314.247	55.763	80.518	156.694	146.223	244.458	213.714	425.651	472.899	563.808	600.151	196.757	827.346	318.441	629.123	1256.479	1002.578	912.772	642.757	91.347	836.143	825.409	10424.904	3706.398	1945.056
Pdensi_DN32697_c0_g1d565798	FC_3_1	MC_2_3	174.316420096736	0	87.1582100483678	9.49875603584843	1.36020873866213	6.98330760997107	2.88310178367869e-12	2.15948747794644e-10	2.095	3.027	1.402	4.844	6.375	3.391	5.000	5.498	4.167	1.238	1.317	2.461	1.156	4.832	1.159	0.000	0.374	0.000	0.000	0.000	0.000	0.000	0.000	0.000	0.000	0.000	0.000
Pdensi_DN18847_c0_g2	FC_3_1	MC_2_3	0	622.097137089904	311.048568544952	-12.1495070309137	1.73996869155246	-6.98260094557994	2.89764618476117e-12	2.16760957828884e-10	0.000	0.000	0.000	0.000	0.000	0.000	0.000	0.000	0.031	0.000	0.017	0.032	0.000	0.000	0.030	0.012	0.000	0.000	0.878	27.996	13.251	1.108	0.017	0.110	0.021	0.000	0.000
Pdensi_DN15872_c0_g1d277331	FC_3_1	MC_2_3	717.188260393602	165.714477450295	441.451368921949	2.11409610449249	0.302850834410637	6.98065141080634	2.9381451346219e-12	2.19510172155878e-10	6.495	9.410	11.103	15.836	21.795	21.859	15.782	11.926	14.947	10.327	11.426	8.850	11.283	16.569	14.841	11.673	5.404	6.462	3.627	3.417	4.335	3.415	11.828	27.778	0.403	1.307	0.639
Pdensi_GG_6412_c0_g1	FC_3_1	MC_2_3	0	2481.14790874407	1240.57395437204	-27.2561452303808	3.90680616855792	-6.97657985946142	3.02452449068574e-12	2.25478422233261e-10	0.000	0.000	0.030	0.000	0.000	0.000	0.000	0.038	0.036	0.000	0.000	0.073	0.000	0.018	0.000	0.000	1.300	9.758	141.356	0.000	30.245	0.000	0.000	0.000	0.048	0.000	0.000
Pdensi_DN20247_c0_g1d62733	FC_3_1	MC_2_3	268.674268807846	4.74756670702603	136.710917757436	5.81572049532163	0.833612927262516	6.97652388191694	3.02572925879404e-12	2.25478422233261e-10	3.268	11.404	4.167	6.823	9.856	5.786	2.619	2.332	1.622	0.455	2.036	0.456	3.214	13.412	5.804	4.137	1.787	1.308	0.215	0.000	0.138	0.000	0.000	0.000	0.000	0.000	0.000
Pdensi_DN21944_c0_g1d541675	FC_3_1	MC_2_3	0	4208.03995242927	2104.01997621464	-27.2403217491855	3.90678692653543	-6.97256396661039	3.11216074685413e-12	2.31624639676603e-10	0.000	0.000	0.000	0.000	0.000	0.000	0.000	0.142	0.000	0.085	0.000	0.000	0.000	0.021	0.000	0.000	0.010	0.530	106.739	0.011	185.936	0.000	0.000	0.019	0.000	0.010	0.000
Pdensi_DN22110_c0_g1	FC_3_1	MC_2_3	0	2966.55354291586	1483.27677145793	-27.2387854767685	3.90679849380627	-6.97215009168047	3.12133276533336e-12	2.31910249780055e-10	0.000	0.000	0.000	0.000	0.000	0.000	0.000	0.000	0.000	0.088	0.000	0.000	0.000	0.000	0.000	0.000	0.249	1.042	63.900	0.000	142.572	0.228	0.000	0.000	0.058	0.000	0.000
Pdensi_DN29759_c0_g1d309377	FC_3_1	MC_2_3	184.583308122037	18.3220706162031	101.45268936912	3.33239270494521	0.47796566232667	6.97203369949963	3.12391694255824e-12	2.31910249780055e-10	1.412	2.955	3.053	4.870	6.351	4.186	4.896	6.329	5.621	4.207	4.592	4.633	1.207	4.178	2.972	2.475	0.730	0.808	0.469	0.332	0.459	6.656	0.109	0.036	0.111	0.020	0.107
Pdensi_GG_17781_c0_g1	FC_3_1	MC_2_3	158.206408948788	0	79.1032044743941	9.35883552397527	1.3429690466174	6.96876487775189	3.1973553768267e-12	2.37061641122621e-10	0.000	0.888	0.294	4.735	5.053	3.437	6.909	16.235	19.875	11.284	22.187	9.975	0.000	1.160	0.140	0.450	0.679	0.000	0.000	0.000	0.000	0.000	0.000	0.000	0.000	0.000	0.000
Pdensi_DN22268_c0_g2d299346	FC_3_1	MC_2_3	0	644.050518154642	322.025259077321	-12.1995767107184	1.75104178244964	-6.96703918375476	3.23680543789745e-12	2.39683192053056e-10	0.000	0.000	0.000	0.000	0.000	0.000	0.000	0.000	0.000	0.000	0.000	0.000	0.000	0.000	0.000	0.000	0.065	0.148	21.711	0.682	22.316	0.117	0.000	0.000	0.000	0.000	0.000
Pdensi_DN22622_c0_g2	FC_3_1	MC_2_3	43.882361430893	901.945574855892	472.913968143392	-4.36269045299427	0.626478636463491	-6.96382956906865	3.31145189238011e-12	2.44901100621692e-10	0.511	0.728	0.241	2.175	0.712	0.796	0.972	0.550	0.169	1.099	1.173	0.984	0.800	0.525	1.085	1.223	0.570	3.409	12.925	15.958	33.184	4.168	1.869	18.036	0.146	1.700	0.106
Pdensi_DN4212_c0_g1d327418	FC_3_1	MC_2_3	0	147.551675663978	73.775837831989	-10.0737809108569	1.44704078183446	-6.96164271064015	3.36327613033798e-12	2.48420142222303e-10	1.291	0.840	1.295	0.000	0.000	0.000	0.000	0.271	0.923	0.610	0.651	0.911	0.858	0.596	1.146	1.156	0.830	4.090	3.715	4.482	1.857	0.000	0.000	1.557	0.000	3.191	1.251
Pdensi_DN16207_c0_g1d278359	FC_3_1	MC_2_3	0	272.546636827688	136.273318413844	-10.9588104186065	1.57502000752862	-6.95788648158325	3.45415355152311e-12	2.54811254374513e-10	0.000	0.000	0.000	0.000	0.000	0.000	0.000	0.000	0.000	0.000	0.000	0.000	0.000	0.000	0.000	0.000	0.000	0.000	1.407	10.304	6.817	0.071	0.019	0.032	0.000	0.000	0.000
Pdensi_GG_142718_c0_g1	FC_3_1	MC_2_3	5.44329910307921	124.194252709192	64.8187759061354	-4.51070607830037	0.648517637971091	-6.95541002155665	3.51538093660814e-12	2.59001770565973e-10	0.018	0.038	0.035	0.159	0.127	0.173	0.194	0.055	0.123	0.144	0.000	0.063	0.138	0.131	0.118	0.081	0.344	0.157	3.020	1.776	3.764	1.918	12.598	0.791	8.509	18.835	38.771
Pdensi_DN22336_c0_g2	FC_3_1	MC_2_3	0	857.674514281525	428.837257140762	-12.6128364847469	1.81392147955646	-6.95335306786873	3.56704450575615e-12	2.6247801235635e-10	0.000	0.000	0.000	0.000	0.000	0.000	0.000	0.086	0.000	0.000	0.000	0.016	0.000	0.033	0.021	0.000	19.039	0.336	33.889	0.489	25.117	0.000	0.000	0.000	0.000	0.031	0.000
Pdensi_DN11189_c0_g2d456774	FC_3_1	MC_2_3	362.358724375836	51.3164378561139	206.837581115975	2.82135294605313	0.405816271206803	6.95229133534515	3.59400211848242e-12	2.64129844524305e-10	4.702	6.563	6.555	9.308	12.280	8.657	9.435	6.873	7.622	4.707	10.245	6.970	6.706	8.356	4.895	2.203	0.844	1.026	1.030	0.892	1.616	7.246	3.637	5.622	0.000	0.442	1.311
Pdensi_DN18343_c0_g1d353974	FC_3_1	MC_2_3	0.246747211601184	1344.58406203408	672.41540462284	-12.2996817608591	1.76925140969047	-6.95191293531931	3.60365797497914e-12	2.64507592191044e-10	0.000	0.000	0.000	0.000	0.012	0.000	0.064	0.051	0.102	0.103	0.037	0.012	0.000	0.011	0.000	0.000	0.000	0.000	1.119	75.717	13.451	0.102	0.000	0.000	0.000	0.000	0.000
Pdensi_DN7148_c0_g1d450924	FC_3_1	MC_2_3	45.07181257368	321.592513480442	183.332163027061	-2.83378947536427	0.407693002482	-6.95079252798652	3.6323974653374e-12	2.66283375140435e-10	2.669	3.752	5.431	0.899	1.463	1.365	1.200	3.759	2.039	1.418	3.434	5.514	5.643	2.320	4.086	8.097	7.918	13.289	7.874	8.222	5.887	2.909	9.258	3.976	16.876	6.152	4.332
Pdensi_DN32173_c0_g1d504902	FC_3_1	MC_2_3	239.582138182181	0	119.791069091091	9.95758606103349	1.43300992778162	6.94872091810864	3.68612926453547e-12	2.69884561764545e-10	0.774	2.322	0.601	5.766	11.121	3.280	6.195	7.905	2.533	0.707	2.173	0.000	10.153	9.423	3.368	3.012	0.000	0.106	0.000	0.000	0.000	0.000	0.000	0.000	0.000	0.000	0.000
Pdensi_DN20026_c0_g1d62114	FC_3_1	MC_2_3	1351.69485963376	169.608010042465	760.651434838114	2.99521043973743	0.431108269359582	6.94769887895416	3.7129244232608e-12	2.7150701903078e-10	24.051	24.907	24.865	44.956	42.151	26.151	30.520	38.001	36.242	28.815	30.494	29.314	14.852	19.686	14.735	32.068	4.618	2.751	2.596	3.206	5.846	5.211	0.676	5.654	4.512	4.384	4.270
Pdensi_GG_73514_c0_g1	FC_3_1	MC_2_3	328.179759690573	38.2042530011301	183.192006345852	3.10112322406279	0.446669732723371	6.94276553093281	3.84497306374311e-12	2.80812477883572e-10	2.719	7.357	3.641	7.233	12.364	7.790	4.992	2.925	2.586	4.492	0.921	1.718	8.315	12.724	9.818	2.068	3.282	1.041	1.077	0.845	0.696	0.370	0.744	0.489	0.000	0.273	0.000
Pdensi_DN18173_c1_g1	FC_3_1	MC_2_3	0	369.69321119886	184.84660559943	-11.3986457737824	1.64239415152245	-6.94026203345659	3.91373319131281e-12	2.85277108257901e-10	0.000	0.000	0.000	0.000	0.000	0.000	0.000	0.000	0.000	0.032	0.000	0.000	0.000	0.000	0.000	0.000	0.000	0.000	1.065	12.036	12.137	0.719	0.017	0.028	0.000	0.000	0.000
Pdensi_DN14979_c2_g12	FC_3_1	MC_2_3	6888.01681566288	77073.0426392141	41980.5297274385	-3.48405409907463	0.502011644485998	-6.94018582505572	3.91584509994967e-12	2.85277108257901e-10	584.536	309.285	642.834	116.667	137.873	309.578	300.996	451.867	384.176	1054.217	910.712	1282.778	1423.118	319.724	1418.134	679.332	1110.504	2307.261	2359.667	1573.700	1346.938	226.570	2010.081	2418.015	1851.083	550.662	393.322
Pdensi_DN11064_c0_g1d210295	FC_3_1	MC_2_3	1882.10441516075	186.768874335759	1034.43664474825	3.33285397587511	0.480285927369997	6.93931215958277	3.94013633272974e-12	2.8669019306457e-10	12.473	40.757	36.216	66.964	57.073	33.843	51.642	46.051	40.835	36.135	57.869	26.660	20.285	54.831	25.910	52.734	21.578	11.123	5.578	2.113	5.202	0.490	0.029	0.000	0.036	0.052	0.028
Pdensi_GG_84594_c0_g1	FC_3_1	MC_2_3	4.06022872560253	1602.65577499439	803.358001859997	-8.62975244057928	1.24457485575366	-6.93389586064993	4.09406087345719e-12	2.97520381564526e-10	0.043	0.023	0.043	0.189	0.129	0.023	0.024	0.045	0.050	0.076	0.000	0.102	0.000	0.099	0.170	0.059	24.019	57.189	85.816	1.430	23.586	0.194	0.106	0.088	0.034	0.000	0.026
Pdensi_DN16354_c0_g2	FC_3_1	MC_2_3	2.01898078873907	592.828578877754	297.423779833246	-8.20563453349694	1.18375152806914	-6.93188928497645	4.15256911177092e-12	3.01398303077767e-10	0.062	0.013	0.037	0.093	0.059	0.013	0.013	0.000	0.058	0.000	0.000	0.000	0.014	0.014	0.000	0.090	0.274	0.016	0.834	20.641	18.920	0.554	0.182	0.101	0.000	0.028	0.000
Pdensi_GG_27744_c0_g1	FC_3_1	MC_2_3	0	2195.82020898244	1097.91010449122	-27.0796321285344	3.9068122626538	-6.93138812617012	4.16730948834092e-12	3.02093834975981e-10	0.000	0.000	0.000	0.000	0.000	0.000	0.000	0.000	0.000	0.064	0.000	0.000	0.000	0.000	0.000	0.000	0.059	0.405	29.569	0.000	123.471	0.000	0.000	0.000	0.000	0.000	0.000
Pdensi_DN22222_c3_g2	FC_3_1	MC_2_3	213.394577854708	0	106.697288927354	9.79044827300886	1.41260131655244	6.93079367708872	4.18486029121345e-12	3.02991127116496e-10	6.930	2.936	3.366	9.353	5.326	3.270	3.430	1.175	3.205	2.092	0.592	0.774	2.609	2.001	1.781	0.673	0.102	0.000	0.000	0.000	0.000	0.000	0.000	0.000	0.000	0.000	0.000
Pdensi_DN30547_c0_g1d143572	FC_3_1	MC_2_3	196.725699291655	0	98.3628496458275	9.67317472068379	1.39666621084573	6.92590301502773	4.33203183755343e-12	3.13259383729651e-10	0.287	0.932	0.574	6.431	7.187	2.927	2.552	0.701	0.678	0.563	0.606	0.000	0.640	1.548	2.036	0.430	0.000	0.943	0.000	0.000	0.000	0.000	0.000	0.772	0.000	0.000	0.000
Pdensi_DN25873_c0_g2	FC_3_1	MC_2_3	387.046197221957	83.6093523085252	235.327774765241	2.21162168600052	0.319408849218768	6.92410899513226	4.38728031754922e-12	3.16863341602725e-10	10.576	11.078	8.883	11.348	9.531	11.276	7.259	4.401	5.305	5.993	3.831	5.518	6.532	10.039	8.302	4.445	1.625	3.025	1.604	2.075	2.043	0.810	1.313	2.405	1.727	1.601	3.772
Pdensi_DN3631_c0_g1d447999	FC_3_1	MC_2_3	80.7514526284799	1419.94228432786	750.346868478169	-4.13594692059175	0.597492595594627	-6.92217267809928	4.44768612831741e-12	3.20830442849674e-10	0.242	3.071	0.546	1.568	3.265	1.907	3.615	4.261	1.589	5.205	4.793	2.004	1.267	2.748	2.668	0.477	12.058	11.805	15.169	54.598	26.630	6.421	6.952	0.313	0.000	0.074	0.000
Pdensi_GG_156692_c4_g1	FC_3_1	MC_2_3	0	586.253916983472	293.126958491736	-12.0638751913534	1.74412263350766	-6.91687325167688	4.61720837741715e-12	3.31934492084508e-10	0.000	0.000	0.000	0.000	0.000	0.000	0.000	0.000	0.000	0.000	0.105	0.000	0.000	0.000	0.000	0.000	7.967	23.601	8.172	1.064	31.561	0.632	0.000	0.000	0.000	0.000	0.000
Pdensi_GG_133874_c0_g1	FC_3_1	MC_2_3	0	3654.68888350356	1827.34444175178	-27.0226093309912	3.90679111408547	-6.91682983345702	4.61862310362922e-12	3.31934492084508e-10	0.000	0.000	0.000	0.000	0.000	0.000	0.000	0.834	0.475	0.939	0.000	0.933	0.000	0.000	0.000	0.000	0.000	0.483	101.955	0.000	152.127	0.000	0.000	0.798	0.000	0.000	0.000
Pdensi_DN19371_c1_g2	FC_3_1	MC_2_3	0	756.879492962955	378.439746481477	-12.4324407867579	1.79781361528792	-6.91531128757575	4.66837116442708e-12	3.35098657124984e-10	0.000	0.000	0.020	0.000	0.000	0.000	0.022	0.000	0.000	0.000	0.000	0.000	0.000	0.000	0.000	0.000	0.000	0.171	17.190	0.573	34.865	0.443	0.000	0.040	0.000	0.000	0.000
Pdensi_DN8756_c0_g1	FC_3_1	MC_2_3	228.150723673893	0	114.075361836947	9.88693910938358	1.42987480663878	6.91454878670455	4.69354865993701e-12	3.36493544257639e-10	4.613	2.797	2.052	9.341	7.086	2.819	3.250	1.591	0.897	1.342	0.289	0.360	2.801	2.636	0.939	0.000	0.249	0.000	0.000	0.000	0.000	0.000	0.000	0.000	0.000	0.000	0.000
Pdensi_GG_107195_c0_g1	FC_3_1	MC_2_3	0.76714973242515	412.207857580881	206.487503656653	-9.09486154289191	1.31549109211343	-6.91366258381909	4.72297803175828e-12	3.3785549077058e-10	0.000	0.000	0.034	0.043	0.021	0.000	0.019	0.000	0.000	0.000	0.000	0.000	0.000	0.000	0.000	0.016	26.976	56.887	19.091	1.481	7.932	4.593	0.000	0.000	0.000	0.000	0.021
Pdensi_GG_71436_c4_g1	FC_3_1	MC_2_3	0	186.051922935642	93.0259614678209	-10.4078820670071	1.50541508518751	-6.91362944972132	4.72408186265181e-12	3.3785549077058e-10	0.000	0.000	0.000	0.000	0.000	0.000	0.000	0.000	0.000	0.000	0.000	0.000	0.000	0.000	0.000	0.000	0.000	0.000	2.156	2.903	7.781	1.272	0.000	0.000	0.000	0.000	0.000
Pdensi_DN39154_c0_g1	FC_3_1	MC_2_3	6265.33334638166	924.037237898967	3594.68529214031	2.76123902263016	0.39948835057307	6.91193878036526	4.78074182013896e-12	3.41490720281707e-10	67.735	134.499	95.101	133.735	198.531	187.757	179.249	104.684	146.421	55.638	129.980	67.087	143.743	201.886	203.483	67.894	82.927	46.375	31.076	13.666	18.785	8.962	7.121	0.104	0.119	0.258	0.000
Pdensi_GG_68468_c1_g1	FC_3_1	MC_2_3	0	20665.6718753298	10332.8359376649	-17.2034172230725	2.48912961721464	-6.91141879639168	4.79830177759512e-12	3.42327563969645e-10	0.000	0.000	0.000	0.000	0.000	0.000	0.000	0.000	0.619	0.428	0.000	0.000	0.045	0.047	0.000	0.000	0.000	0.000	8.832	876.442	516.401	99.412	0.000	0.082	0.000	0.000	0.000
Pdensi_DN39110_c0_g4	FC_3_1	MC_2_3	1.5477535136611	981.930708358366	491.739230936014	-9.32706681489347	1.35117859778113	-6.90291189500052	5.09472309343363e-12	3.63033109186968e-10	0.000	0.033	0.000	0.115	0.018	0.000	0.150	0.111	0.000	0.054	0.116	0.055	0.017	0.088	0.017	0.042	0.289	0.811	43.916	1.355	22.732	4.020	4.218	4.564	0.000	0.052	0.441
Pdensi_DN19007_c2_g4d285543	FC_3_1	MC_2_3	39.3150314311167	236.045746254245	137.680388842681	-2.58509267430528	0.374578989963886	-6.90132854102284	5.15184274688826e-12	3.66657211681028e-10	1.891	2.836	2.912	1.106	0.883	1.271	1.455	3.204	1.208	3.432	3.679	3.259	3.078	2.495	4.541	6.902	5.492	9.963	5.152	5.044	5.999	2.881	7.654	7.023	9.344	4.741	7.196
Pdensi_DN20361_c1_g1	FC_3_1	MC_2_3	997.223854025674	27.310907738424	512.267380882049	5.18678013135631	0.751664891935183	6.90038897254173	5.18603404313178e-12	3.68642684476162e-10	33.980	77.060	12.411	20.353	40.438	22.512	21.007	11.408	3.558	10.881	5.981	1.925	45.899	88.248	23.602	6.550	7.768	0.718	1.364	0.250	0.248	0.032	0.082	0.112	0.000	0.019	0.000
Pdensi_DN6850_c0_g1d169024	FC_3_1	MC_2_3	144.954688896586	637.713352898577	391.334020897582	-2.1368978357077	0.309711333782838	-6.89964364431699	5.21331496775845e-12	3.70132724371534e-10	1.582	2.050	2.210	3.701	4.301	4.048	3.767	4.709	4.377	4.644	4.499	4.576	1.762	3.923	3.366	4.551	6.803	7.322	11.310	17.099	15.174	6.248	6.115	5.268	0.480	2.042	1.522
Pdensi_DN45640_c0_g1d96591	FC_3_1	MC_2_3	0	134.160205519103	67.0801027595517	-9.93660703758546	1.44045012241273	-6.89826525957165	5.26413850232762e-12	3.73288601085757e-10	1.005	1.793	6.073	0.000	0.000	0.000	0.182	0.627	0.000	1.619	0.000	1.481	3.134	0.412	1.469	0.828	4.995	2.685	4.567	2.045	2.604	0.396	4.338	3.675	9.825	1.618	0.069
Pdensi_DN7371_c0_g1	FC_3_1	MC_2_3	735.148903715298	4015.10775058292	2375.12832714911	-2.44920617966025	0.355133483064094	-6.89657916377945	5.32696860945244e-12	3.77287221718812e-10	5.809	16.073	11.602	13.856	22.261	24.708	39.751	72.045	108.106	81.381	89.171	93.941	11.502	28.171	14.395	22.018	52.249	44.007	114.856	78.428	82.075	67.659	559.905	367.127	0.059	0.021	0.034
Pdensi_GG_119584_c0_g1	FC_3_1	MC_2_3	0	1958.91491829295	979.457459146477	-26.9256010823969	3.90681867139722	-6.89195054777583	5.50325065659756e-12	3.88449558075897e-10	0.000	0.000	0.000	0.000	0.000	0.000	0.000	0.000	0.000	0.000	0.000	0.000	0.000	0.000	0.000	0.000	0.000	1.853	116.091	0.000	19.342	0.000	0.000	0.000	0.000	0.000	0.000
Pdensi_DN19580_c0_g1d218734	FC_3_1	MC_2_3	12.5238891119979	220.664683203663	116.59428615783	-4.14238130001633	0.601049029427422	-6.89191912340743	5.50446678850315e-12	3.88449558075897e-10	0.000	0.000	0.293	0.557	0.178	0.320	0.000	0.154	0.521	0.000	0.185	0.345	0.163	0.169	0.000	0.131	3.317	1.074	5.995	5.093	3.991	0.446	1.075	1.767	0.000	0.494	0.000
Pdensi_GG_26203_c1_g1	FC_3_1	MC_2_3	505.991581608362	94.1751176571807	300.083349632771	2.42459124642057	0.35181627168243	6.89164044296719	5.51526333263038e-12	3.88743103708976e-10	14.671	20.925	8.869	13.849	12.544	15.565	10.327	5.303	5.890	7.015	9.529	4.509	12.137	21.858	11.606	5.687	4.604	2.048	2.822	1.767	1.886	2.041	14.015	14.974	19.636	39.508	41.601
Pdensi_DN39720_c0_g1d91191	FC_3_1	MC_2_3	1579.6061129102	19857.2633981052	10718.4347555077	-3.65205855322785	0.530281316645631	-6.88702098035333	5.69728225099147e-12	4.01090040008802e-10	26.918	97.525	19.006	61.653	30.462	39.582	68.440	58.547	22.159	93.903	64.172	20.850	15.845	30.546	12.461	53.027	206.818	130.210	503.697	647.313	199.139	490.850	1466.572	774.336	18.208	29.320	8.560
Pdensi_DN24797_c0_g2	FC_3_1	MC_2_3	819.679476618214	5.2929311431154	412.486203880665	7.27895153349276	1.05719463853891	6.8851574422971	5.77236576607158e-12	4.05888091255835e-10	29.778	12.469	11.062	45.531	17.511	6.340	19.772	8.007	10.582	15.336	3.186	4.206	14.382	10.242	2.561	3.307	0.413	0.440	0.123	0.000	0.250	0.000	0.000	0.000	0.000	0.000	0.000
Pdensi_DN13133_c0_g1d460968	FC_3_1	MC_2_3	383.157753995518	16.0416613960966	199.599707695808	4.57591428950766	0.664806392049718	6.88307805735635	5.85729103432662e-12	4.11365836635027e-10	6.053	5.631	5.689	11.549	12.248	8.241	17.829	14.337	19.114	12.431	17.729	17.634	7.221	7.242	4.635	3.297	1.934	1.819	0.594	0.099	0.438	0.013	0.026	0.043	0.013	0.024	0.031
Pdensi_DN38045_c0_g2	FC_3_1	MC_2_3	19.4346196190638	217.738863482238	118.586741550651	-3.48366377223616	0.506461471398969	-6.87843788514344	6.05124244966965e-12	4.24478352101198e-10	0.000	0.043	0.161	0.314	0.776	0.522	1.138	0.294	0.517	0.346	0.153	0.429	0.224	0.185	0.362	0.364	1.341	2.493	4.911	5.197	4.782	10.516	8.816	6.217	0.000	0.000	0.000
Pdensi_DN31654_c0_g1d28101	FC_3_1	MC_2_3	203.836079297018	0	101.918039648509	9.72449283752576	1.41552155614686	6.86990091764934	6.42465117119387e-12	4.5013288642385e-10	1.181	1.270	0.338	4.662	9.100	3.368	4.736	4.667	2.464	4.376	1.661	1.367	0.726	5.555	0.401	0.979	0.000	0.000	0.000	0.000	0.000	0.414	0.000	0.000	0.000	0.000	0.000
Pdensi_DN18871_c0_g1d405833	FC_3_1	MC_2_3	0	298.332302209346	149.166151104673	-11.0893870985976	1.61434075993545	-6.86929759429541	6.4518787806237e-12	4.51500472900206e-10	0.000	0.000	0.000	0.000	0.000	0.000	0.000	0.000	0.000	0.325	0.000	0.591	0.000	0.204	0.000	0.370	0.736	2.905	6.984	11.943	1.270	0.479	0.000	0.000	0.148	0.000	0.000
Pdensi_DN19690_c0_g1d534704	FC_3_1	MC_2_3	0	410.957374570403	205.478687285202	-11.5513541859	1.68217881512907	-6.86690028551669	6.56118967466403e-12	4.58055497990579e-10	0.000	0.000	0.000	0.000	0.000	0.000	0.000	0.000	0.101	0.000	0.000	0.000	0.000	0.000	0.000	0.000	0.000	0.000	1.333	20.274	6.132	0.000	0.000	0.000	0.000	0.000	0.000
Pdensi_DN44178_c0_g1d37858	FC_3_1	MC_2_3	0	154.119145376055	77.0595726880275	-10.1366946917823	1.47642003771533	-6.86572549331435	6.6154176731424e-12	4.61291499248773e-10	0.167	0.000	0.334	0.000	0.000	0.000	0.371	0.000	0.000	0.000	0.000	0.197	0.186	0.386	0.186	3.887	2.157	2.446	4.984	3.869	1.678	0.000	0.000	0.000	0.000	0.188	0.000
Pdensi_DN22372_c1_g5	FC_3_1	MC_2_3	0	5751.537314081	2875.7686570405	-15.3582307790615	2.23708852137888	-6.86527628758969	6.63626872927315e-12	4.62195206040091e-10	0.000	0.000	0.088	0.000	0.000	0.000	0.000	0.000	0.414	0.000	0.000	0.000	0.000	0.000	0.000	0.000	1.813	1.514	9.623	302.117	75.471	0.133	0.000	0.000	0.000	0.000	0.000
Pdensi_DN24560_c1_g5	FC_3_1	MC_2_3	16.8702034106023	5214.21081633656	2615.54050987358	-8.27097104929183	1.20535122777849	-6.86187632175527	6.79618934007097e-12	4.72382038560598e-10	0.139	0.438	0.687	0.300	0.344	0.735	0.000	0.701	0.782	0.234	0.638	1.315	0.068	0.277	0.095	0.293	2.987	3.697	4.392	28.997	329.466	1.479	2.069	1.700	0.000	0.000	0.000
Pdensi_GG_60567_c0_g1	FC_3_1	MC_2_3	355.243292061805	2463.64363606993	1409.44346406587	-2.79384335810855	0.407157515510735	-6.86182435955768	6.79866249819173e-12	4.72382038560598e-10	2.670	6.230	6.004	8.958	10.347	10.219	9.357	10.841	10.809	9.226	12.047	9.015	6.481	9.349	6.704	7.132	12.092	13.350	69.346	29.788	70.727	31.523	27.085	22.521	9.556	16.314	15.573
Pdensi_DN15972_c0_g1d277447	FC_3_1	MC_2_3	2.53938330956303	802.905203140546	402.722293225055	-8.31293629990728	1.21205688523088	-6.85853642778804	6.95695929314972e-12	4.82808029238932e-10	0.000	0.096	0.038	0.127	0.061	0.014	0.014	0.053	0.148	0.133	0.208	0.045	0.042	0.044	0.043	0.115	0.084	0.096	0.872	21.336	32.860	0.209	0.000	0.052	0.000	0.028	0.030
Pdensi_DN20556_c0_g8	FC_3_1	MC_2_3	0	3257.73087707425	1628.86543853713	-26.7821144874768	3.90679500693979	-6.85526485006323	7.11805190886345e-12	4.9281992252702e-10	0.000	0.000	0.000	0.000	0.000	0.000	0.000	0.083	0.000	0.062	0.000	0.000	0.000	0.015	0.000	0.024	0.163	1.299	106.194	0.000	120.097	0.000	0.000	0.000	0.000	0.000	0.000
Pdensi_DN18059_c0_g1d476739	FC_3_1	MC_2_3	566.369417788006	105.87521277583	336.122315281918	2.41981902853731	0.353012758235653	6.85476366528929	7.14305100257125e-12	4.93966855222675e-10	19.416	21.921	20.519	15.481	19.329	12.540	12.889	17.943	15.942	7.360	14.189	15.108	8.238	15.558	10.696	9.233	7.586	7.238	2.403	1.812	3.066	14.951	2.071	1.443	2.079	6.338	5.226
Pdensi_GG_52234_c0_g1	FC_3_1	MC_2_3	0	331.131743199253	165.565871599626	-11.2397241625846	1.64062241089113	-6.85089030112634	7.33917813539406e-12	5.06931227505231e-10	0.193	0.209	0.194	0.000	0.000	0.000	0.000	0.000	0.230	0.228	0.000	0.000	0.000	0.000	0.430	0.519	0.000	0.880	5.554	1.343	16.098	0.294	0.000	0.000	0.000	0.000	0.000
Pdensi_GG_25304_c0_g1	FC_3_1	MC_2_3	9127.69826692228	1444.72995696467	5286.21411194347	2.65949233957065	0.388292728822754	6.84919428605793	7.42670773149153e-12	5.12372852716907e-10	127.990	224.946	179.087	321.379	242.323	199.388	235.991	229.176	268.865	210.710	227.871	202.095	105.902	192.187	108.335	123.391	48.578	32.987	21.645	45.979	30.844	89.191	21.064	25.239	19.426	32.046	37.848
Pdensi_DN14007_c2_g1	FC_3_1	MC_2_3	7883.37927829317	83170.9108227035	45527.1450504983	-3.39918165932486	0.496396244863371	-6.8477183187807	7.50371275212111e-12	5.17076431799988e-10	246.994	374.487	704.544	116.130	184.753	345.410	288.515	540.520	481.045	851.161	1037.464	1164.653	1254.840	439.569	1923.330	716.749	1434.599	2799.346	2172.657	2114.206	1395.863	182.195	1754.898	1610.671	32832.036	12216.468	5974.861
Pdensi_DN19843_c1_g1d61774	FC_3_1	MC_2_3	15.5576378276345	263.862976825911	139.710307326773	-4.08342309743711	0.596654345643614	-6.84386718583656	7.70833923419661e-12	5.30552942379081e-10	0.309	0.475	0.176	0.346	0.495	0.428	1.886	1.697	3.727	3.817	1.725	2.346	0.588	0.406	0.049	1.353	1.065	1.593	9.314	5.531	3.216	53.336	20.551	31.640	9.989	12.660	15.661
Pdensi_DN22986_c2_g4	FC_3_1	MC_2_3	0	966.825758007777	483.412879003888	-12.7856602199886	1.86927717832966	-6.83989531793969	7.92510705498661e-12	5.44832506492642e-10	0.000	0.000	0.000	0.000	0.000	0.000	0.113	0.486	0.240	0.239	0.516	0.000	0.000	0.000	0.228	0.000	0.000	0.160	41.163	0.354	25.515	0.155	0.749	0.410	0.614	0.000	0.000
Pdensi_GG_135967_c0_g1	FC_3_1	MC_2_3	1097.5077289273	119.534574906041	608.52115191667	3.19832634553922	0.467613681973419	6.83967657242551	7.93721725054663e-12	5.45025352891287e-10	15.879	27.830	24.644	36.433	30.026	25.217	28.914	21.626	22.378	22.430	17.711	14.503	17.408	25.348	19.878	11.859	4.544	4.215	3.765	1.280	3.192	0.474	0.627	0.718	0.728	1.147	1.365
Pdensi_DN21522_c0_g5	FC_3_1	MC_2_3	1189.06940247448	136.991629771171	663.030516122824	3.11759924311523	0.455913890614898	6.83813173340798	8.02326040939117e-12	5.49644949659964e-10	8.040	41.134	13.197	36.094	36.951	26.327	29.313	34.893	23.662	51.662	40.252	38.414	7.808	22.054	10.648	7.300	4.747	2.486	2.474	4.869	1.990	7.933	2.876	0.134	7.175	10.658	4.279
Pdensi_GG_63439_c0_g1	FC_3_1	MC_2_3	329.959205543214	26.267905036382	178.113555289798	3.64675046393238	0.533687523395896	6.83311920190267	8.30878579565882e-12	5.6854031589851e-10	3.010	8.084	4.827	9.240	8.937	9.253	7.388	5.435	8.499	5.253	7.727	7.536	5.794	10.527	6.635	1.393	0.892	0.112	1.016	0.424	0.392	0.416	0.000	0.736	0.000	0.000	0.219
Pdensi_GG_85203_c0_g1	FC_3_1	MC_2_3	910.37587676306	57.2265241311405	483.8012004471	3.98984989801732	0.584537520626661	6.82565234433532	8.75266612840109e-12	5.98214601095493e-10	7.278	32.353	12.704	30.539	31.960	14.058	33.407	23.666	22.868	19.765	22.797	10.679	9.304	22.118	9.833	5.034	6.310	1.780	2.250	0.866	0.775	0.000	0.000	0.046	0.000	0.000	0.000
Pdensi_GG_27966_c0_g1	FC_3_1	MC_2_3	0.740241634803553	195102.268339686	97551.5042906606	-18.0061029893039	2.63840491579772	-6.82461698031662	8.81602109440072e-12	6.01842428394328e-10	0.000	0.048	0.000	0.000	0.054	0.000	0.000	0.185	6.733	1.199	0.000	0.000	0.495	0.051	0.050	0.000	0.000	0.111	6.192	10871.524	2232.231	5397.276	0.109	1.355	0.411	0.150	0.000
Pdensi_DN19499_c0_g1d60977	FC_3_1	MC_2_3	21.648406622884	867.695057819576	444.67173222123	-5.32397134342122	0.780150483117841	-6.82428769657897	8.83626430855496e-12	6.02131005518862e-10	0.610	0.624	0.978	0.491	0.526	0.767	0.276	0.434	0.555	0.687	1.179	1.445	0.381	0.679	0.218	1.961	9.969	2.893	7.143	41.502	9.916	12.366	23.852	27.390	8.096	16.620	9.348
Pdensi_DN9295_c0_g1d48238	FC_3_1	MC_2_3	513.463546849395	91.3819400097488	302.422743429572	2.48960011240379	0.36481859372876	6.82421388383177	8.8408083032493e-12	6.02131005518862e-10	7.160	6.835	8.542	15.841	14.867	12.159	36.205	22.410	29.157	26.977	27.151	15.295	4.825	10.236	9.431	4.113	0.685	1.663	2.107	2.622	1.484	9.798	4.047	9.398	0.136	2.427	13.279
Pdensi_DN29765_c0_g1d432991	FC_3_1	MC_2_3	16771.0776719216	723.844784515037	8747.46122821834	4.53397204059956	0.664447403766536	6.82367334855695	8.8741540989608e-12	6.03700148708979e-10	52.241	505.129	191.576	569.280	506.669	328.904	524.604	379.459	357.573	358.251	509.470	282.686	128.022	528.950	263.027	381.303	253.882	31.542	34.294	9.209	6.206	57.475	13.705	3.613	0.508	0.000	0.000
Pdensi_DN16966_c0_g1d472204	FC_3_1	MC_2_3	480.954464204272	114.3587216529	297.656592928586	2.07159150013447	0.303695325449479	6.82128214212204	9.02315276372978e-12	6.13124277064901e-10	11.197	13.519	7.921	12.517	13.391	14.053	10.707	15.631	12.561	11.079	13.420	9.415	9.473	13.958	9.476	8.681	6.716	4.144	3.196	2.167	2.488	12.185	0.251	0.209	0.690	1.140	0.566
Pdensi_DN22518_c1_g1d300794	FC_3_1	MC_2_3	217.369174871987	2.58389346705985	109.976534169523	6.38346088256093	0.935958318417438	6.82024055660339	9.0888188904836e-12	6.16870670767434e-10	0.181	1.711	0.288	7.709	7.375	3.188	7.591	6.322	12.084	4.561	5.915	7.651	1.003	2.864	0.609	2.056	0.238	0.000	0.123	0.000	0.052	0.400	0.177	2.932	0.000	0.081	0.000
Pdensi_DN17069_c0_g2d472600	FC_3_1	MC_2_3	5.76148870855079	1759.88166446152	882.821576585034	-8.25654650246183	1.21098872287748	-6.81802096624245	9.23031745742683e-12	6.25749287539192e-10	0.175	0.159	0.694	0.235	0.096	0.129	0.073	0.264	0.438	0.204	0.305	0.111	0.134	0.169	0.106	0.280	2.468	3.467	62.204	0.577	59.372	0.221	0.165	0.301	0.147	0.316	0.290
Pdensi_DN20209_c0_g1d289909	FC_3_1	MC_2_3	2.01433983924187	2422.09798854391	1212.05616419158	-10.2361079089726	1.50245071125411	-6.81294090534823	9.56234293016824e-12	6.47508800518779e-10	0.000	0.099	0.046	0.058	0.111	0.000	0.000	0.000	0.000	0.000	0.000	0.055	0.000	0.106	0.052	0.083	0.203	0.633	80.438	0.376	87.400	0.000	0.227	0.094	0.142	0.259	0.111
Pdensi_DN14599_c2_g2	FC_3_1	MC_2_3	3822.3687504522	39528.3208638134	21675.3448071328	-3.37032282468539	0.494739417241225	-6.81231918709661	9.60377263621073e-12	6.49563250139458e-10	117.522	162.171	365.221	54.418	94.301	164.828	144.148	286.008	249.267	481.097	574.596	607.373	678.521	209.246	937.018	314.370	630.421	1263.979	903.392	1098.146	696.406	94.737	770.743	705.443	12665.189	5139.571	2740.313
Pdensi_DN19845_c1_g1	FC_3_1	MC_2_3	197.543985654219	0	98.7719928271097	9.67913968627762	1.42138499208789	6.80965378145706	9.78339039142955e-12	6.6094870288028e-10	0.538	2.333	1.349	7.135	6.873	2.619	4.160	1.694	0.641	7.629	2.033	2.531	1.192	7.757	1.790	1.686	0.000	0.000	0.000	0.000	0.000	0.408	0.655	0.000	0.000	0.000	0.000
Pdensi_DN20094_c0_g1d62141	FC_3_1	MC_2_3	503.019498376819	113.746659839991	308.383079108405	2.1451777428207	0.31504031370632	6.80921662876589	9.81316194861992e-12	6.62196238267874e-10	7.155	16.644	12.463	15.699	15.814	10.578	14.885	15.641	14.435	13.255	12.722	8.029	5.923	13.326	5.781	7.622	4.096	2.736	2.407	2.409	3.003	0.114	0.052	0.000	0.795	1.312	0.436
Pdensi_DN20834_c0_g1	FC_3_1	MC_2_3	1014.79692797498	190.296066349466	602.546497162224	2.41508753960055	0.354769255335581	6.8074882568843	9.93174146644715e-12	6.69426804274118e-10	7.909	14.788	8.093	34.171	24.304	26.071	41.371	27.099	57.887	38.406	41.684	52.315	14.247	27.323	14.279	9.759	6.137	5.063	4.452	2.968	5.685	2.472	3.484	0.631	0.485	0.068	0.379
Pdensi_DN39555_c0_g3	FC_3_1	MC_2_3	1.45404397166629	398.344264480687	199.899154226177	-8.08428502353386	1.18762728798509	-6.80708931608465	9.95931061958435e-12	6.70002593103465e-10	0.045	0.097	0.000	0.000	0.054	0.049	0.050	0.282	0.212	0.159	0.057	0.587	0.000	0.052	0.051	0.000	0.149	0.563	2.601	20.162	4.070	6.878	0.665	0.366	0.000	0.000	0.000
Pdensi_GG_155835_c0_g1	FC_3_1	MC_2_3	627.850051290506	73.3267244722245	350.588387881365	3.09608567920048	0.454836251108271	6.80703367784875	9.96316150091541e-12	6.70002593103465e-10	1.811	13.777	13.021	17.654	18.877	15.813	16.563	21.735	20.238	12.988	19.547	14.274	3.743	14.940	9.378	12.455	5.058	3.869	2.613	1.390	1.025	20.037	0.225	0.218	0.167	0.154	0.009
Pdensi_DN48916_c0_g1d41713	FC_3_1	MC_2_3	114.087566851961	484.706154463167	299.396860657564	-2.08663075542687	0.306560367862802	-6.80659006894436	9.9939171671297e-12	6.71300126410881e-10	0.582	0.945	1.165	3.135	3.003	3.335	1.132	5.340	7.936	10.124	5.887	12.178	1.296	2.355	0.649	2.607	3.923	3.558	9.499	13.155	10.434	3.324	10.681	13.168	3.911	4.741	6.143
Pdensi_GG_121618_c0_g1	FC_3_1	MC_2_3	229.505164774405	0.451506279342592	114.978335526874	8.93390440041756	1.31262592660851	6.8061312970562	1.00258219240709e-11	6.72671784145025e-10	2.606	1.533	1.724	4.940	8.343	5.843	1.764	4.662	5.013	2.022	3.183	2.330	2.202	1.699	1.322	2.390	0.268	0.166	0.000	0.000	0.047	0.000	0.000	0.000	0.000	0.000	0.000
Pdensi_DN11297_c0_g3	FC_3_1	MC_2_3	1958.34194501015	404.890986966981	1181.61646598857	2.2739119929699	0.334212680212366	6.8037873114958	1.01903954243186e-11	6.82471238639e-10	51.535	97.805	81.267	48.500	61.828	52.660	67.947	52.671	49.852	57.813	84.091	36.967	42.098	63.239	41.556	43.669	28.586	25.023	11.486	6.003	10.392	2.617	16.979	7.867	4.267	9.290	2.178
Pdensi_DN3679_c0_g1	FC_3_1	MC_2_3	21.7464411168557	1274.54708010874	648.146760612797	-5.87589193652408	0.863629336344999	-6.80371970849403	1.0195180950423e-11	6.82471238639e-10	0.034	0.126	0.902	1.409	0.242	0.198	0.494	0.470	0.529	0.412	0.848	0.777	0.037	0.096	0.189	0.183	54.001	56.990	39.550	34.734	12.612	38.998	4.989	2.942	0.681	0.566	0.785
Pdensi_DN16531_c0_g1d279248	FC_3_1	MC_2_3	377.988379151872	53.8529470628715	215.920663107372	2.80991373778479	0.413292966147852	6.79884239012083	1.05463115455734e-11	7.0517021251013e-10	2.542	8.166	5.166	10.216	13.327	8.067	13.209	13.902	12.816	14.132	12.603	12.165	3.240	7.042	5.083	3.859	2.057	1.241	1.412	1.376	0.873	2.950	0.657	0.343	0.028	0.253	0.138
Pdensi_DN17168_c0_g1d280500	FC_3_1	MC_2_3	2.76803552285622	765.129026997122	383.948531259989	-8.11544128380189	1.19445159292166	-6.79428227304826	1.08853072560493e-11	7.2700695770647e-10	0.000	0.066	0.000	0.078	0.149	0.000	0.000	0.128	0.072	0.000	0.078	0.000	0.000	0.000	0.000	0.000	0.269	0.000	16.046	2.149	34.976	0.093	0.000	0.000	0.000	0.000	0.000
Pdensi_DN18500_c0_g1d354780	FC_3_1	MC_2_3	184.50688794494	1990.75094388708	1087.62891591601	-3.43118855786401	0.505102015184078	-6.79306051989035	1.09779299226997e-11	7.32357960549304e-10	13.478	9.047	22.337	3.497	3.788	7.847	6.376	7.479	7.937	22.642	18.144	29.903	34.894	7.877	38.597	19.297	32.069	69.349	64.786	31.075	40.958	4.755	61.562	77.678	71.458	19.556	25.956
Pdensi_DN14853_c0_g2d524820	FC_3_1	MC_2_3	529.3455848264	56.6064304291992	292.9760076278	3.2232826840244	0.474725872545951	6.78977673312383	1.12307211135763e-11	7.47519349756253e-10	8.833	18.738	7.473	14.790	15.506	13.794	19.179	15.684	18.065	26.432	27.174	25.990	9.041	12.238	9.476	7.428	4.795	2.041	2.070	0.722	1.107	6.653	5.344	9.672	2.454	2.995	3.768
Pdensi_DN24147_c1_g2	FC_3_1	MC_2_3	1748.81693890172	203.510598525709	976.163768713714	3.10338559255461	0.457149274058819	6.78856069266188	1.13257733590916e-11	7.52990377936515e-10	197.648	66.252	23.243	42.178	39.725	62.503	13.022	6.889	10.927	8.683	6.480	13.116	90.062	43.056	39.379	8.165	6.980	2.814	3.151	6.936	3.757	2.167	106.836	119.169	117.208	171.649	55.946
Pdensi_DN9713_c0_g1d454199	FC_3_1	MC_2_3	0	1474.01781278362	737.008906391811	-26.5085293224086	3.90683821274251	-6.78516178017012	1.15956498080502e-11	7.70058952615559e-10	0.000	0.000	0.000	0.000	0.000	0.000	0.000	0.000	0.000	0.000	0.000	0.000	0.298	0.000	0.000	0.000	0.000	0.118	8.082	0.000	94.784	1.168	0.000	0.000	0.000	0.000	0.000
Pdensi_DN20087_c0_g1	FC_3_1	MC_2_3	232.827494646389	0	116.413747323194	9.91620838571719	1.46291928641231	6.77837012459922	1.21539162006169e-11	8.05306938482728e-10	0.000	0.949	0.000	10.339	6.773	2.541	3.335	1.109	0.912	2.082	0.821	0.660	0.537	3.791	0.087	0.000	0.000	0.000	0.000	0.000	0.000	0.000	0.000	0.000	0.000	0.000	0.000
Pdensi_DN20836_c0_g1d537870	FC_3_1	MC_2_3	604.739467955834	6.52230577214747	305.630886863991	6.53344974472765	0.963903994191531	6.77811253413006	1.21756000527879e-11	8.05832115132143e-10	44.625	36.435	24.369	25.071	20.311	5.725	27.714	4.796	3.426	4.344	0.466	0.630	21.767	15.148	6.263	20.342	4.874	3.365	0.237	0.000	0.231	0.000	0.000	0.000	0.000	0.000	0.000
Pdensi_DN24690_c1_g1d134464	FC_3_1	MC_2_3	257.174398292331	26.8027986074552	141.988598449893	3.26488216544542	0.481697980519164	6.7778614349319	1.21967739443784e-11	8.06322393052008e-10	1.810	0.178	0.494	6.463	6.597	8.253	4.021	2.936	1.954	1.360	1.664	1.746	6.959	8.549	3.848	2.653	2.126	1.407	0.364	0.763	0.709	3.508	13.473	10.588	0.000	0.000	0.000
Pdensi_DN8192_c0_g1d452112	FC_3_1	MC_2_3	208.328605761411	7.81862757502231	108.073616668216	4.73340213511493	0.698423085517676	6.77727044432745	1.22467515603584e-11	8.08713617976178e-10	0.092	0.000	0.000	3.262	5.566	8.303	2.349	2.116	0.543	0.865	1.047	2.063	2.563	3.717	3.295	0.248	0.500	0.113	0.205	0.214	0.132	3.359	3.499	6.121	0.000	0.000	0.000
Pdensi_DN14905_c0_g1d213832	FC_3_1	MC_2_3	142.923297413248	0	71.4616487066238	9.21228630636272	1.35978236181283	6.77482409323291	1.24557716215746e-11	8.21589990079381e-10	0.086	0.739	0.512	4.096	4.743	3.098	1.317	0.223	0.602	0.050	0.271	0.000	0.381	1.035	1.300	0.155	0.000	0.428	0.000	0.000	0.000	0.000	0.000	0.000	0.000	0.000	0.000
Pdensi_DN21993_c0_g3	FC_3_1	MC_2_3	1.00044289521554	468.512551030864	234.75649696304	-8.87690187350572	1.31054462694505	-6.77344494112974	1.25751446144141e-11	8.28530872328545e-10	0.000	0.000	0.025	0.031	0.060	0.000	0.055	0.260	0.058	0.263	0.032	0.089	0.000	0.029	0.028	0.023	1.628	1.412	24.907	1.859	5.563	1.535	0.245	0.407	5.743	2.185	3.266
Pdensi_DN24698_c2_g2	FC_3_1	MC_2_3	4379.26834232932	48167.5589046073	26273.4136234683	-3.45928179892974	0.510826494299036	-6.77193105200351	1.27074700908989e-11	8.36308590600251e-10	407.556	241.897	416.336	73.193	88.231	197.200	204.412	276.031	249.330	632.854	534.361	766.011	915.817	223.741	873.087	501.377	758.847	1504.954	1516.562	948.081	836.506	156.426	1348.180	1595.369	1169.307	368.104	251.504
Pdensi_DN15954_c0_g1d526628	FC_3_1	MC_2_3	882.817006355898	55.2747549845766	469.045880670237	3.99703235939332	0.590346206397354	6.77065815970192	1.28197852887836e-11	8.42753404848394e-10	38.351	42.544	21.641	23.289	25.026	25.086	16.842	22.832	27.857	23.550	21.862	30.102	18.776	38.996	13.996	5.213	4.066	1.642	1.023	2.237	0.508	0.603	1.164	1.914	11.340	16.297	24.878
Pdensi_DN15787_c1_g1d345433	FC_3_1	MC_2_3	0	168.813006578065	84.4065032890325	-10.2676777487586	1.51696530715103	-6.76856464703337	1.30066270442335e-11	8.54077540203914e-10	0.000	0.000	0.000	0.000	0.000	0.000	0.000	0.000	0.000	0.030	0.016	0.015	0.056	0.000	0.029	0.000	0.085	0.000	1.471	5.765	4.259	64.670	36.738	26.251	0.000	0.014	0.015
Pdensi_GG_140741_c0_g1	FC_3_1	MC_2_3	338.493266236298	61.1524029350511	199.822834585675	2.46867291111606	0.364749810429464	6.76812664606841	1.30460537958283e-11	8.55707176912708e-10	1.853	7.273	6.720	11.244	10.323	6.779	10.935	11.347	11.497	6.549	11.592	6.881	2.923	7.396	4.426	8.730	3.960	1.961	1.376	1.345	1.497	28.742	1.173	0.986	0.107	0.077	0.029
Pdensi_DN20838_c0_g1d63948	FC_3_1	MC_2_3	49.3917267127031	1495.64823046456	772.519978588631	-4.92009892146313	0.72715616440927	-6.76622046580619	1.32190066354337e-11	8.65113827550009e-10	0.888	0.346	0.732	0.655	2.721	0.772	1.378	1.798	1.934	1.461	0.818	0.422	1.208	4.234	0.000	17.136	30.806	25.918	25.292	57.844	18.266	5.255	21.810	8.030	71.957	76.392	10.332
Pdensi_DN11728_c0_g1	FC_3_1	MC_2_3	141.161799181457	0	70.5808995907286	9.1943926753677	1.35939317041711	6.76360075617163	1.34603687272142e-11	8.79926537342765e-10	32.781	3.629	2.651	4.620	3.299	3.836	0.712	1.001	0.464	0.000	0.072	0.034	12.552	2.734	0.446	0.051	0.031	0.036	0.000	0.000	0.000	0.000	0.000	0.000	0.000	0.000	0.000
Pdensi_DN26653_c0_g1d78124	FC_3_1	MC_2_3	53.5638736424094	752.738269997143	403.151071819776	-3.81324633613822	0.563942159116366	-6.76176851561009	1.36317385361734e-11	8.90135809675903e-10	2.171	1.835	1.820	1.872	1.273	1.314	0.995	1.698	1.692	1.137	2.650	1.462	1.741	1.450	1.044	5.485	2.594	1.192	13.439	28.679	8.960	8.653	4.918	3.234	0.000	0.000	0.025
Pdensi_DN18549_c0_g3d354668	FC_3_1	MC_2_3	771.79109090086	53.1716256429358	412.481358271898	3.85935853493577	0.570821720586351	6.76105760476566	1.36988039968909e-11	8.93240322729626e-10	0.000	0.000	0.085	8.884	33.019	22.209	9.492	10.189	4.742	5.532	3.680	6.164	5.819	10.076	3.642	0.154	0.465	0.528	1.337	1.094	1.226	0.390	67.787	53.008	0.000	0.000	0.000
Pdensi_DN7888_c0_g1d170051	FC_3_1	MC_2_3	2106.08049170968	503.18488517338	1304.63268844153	2.06518919961285	0.305458815270974	6.76094156189536	1.37097818130185e-11	8.93240322729626e-10	26.135	45.671	26.224	69.962	48.969	56.389	57.432	45.726	53.578	43.427	60.176	46.123	23.031	44.497	35.576	35.477	17.988	12.961	14.309	8.667	11.610	6.035	11.834	6.801	13.372	8.006	3.669
Pdensi_DN19606_c0_g2d360085	FC_3_1	MC_2_3	2.992515586333	189.914753293842	96.4536344400877	-5.99041167259425	0.886195167781762	-6.75969796539162	1.38279700495476e-11	8.99939655235727e-10	0.000	0.000	0.009	0.057	0.174	0.019	0.079	0.019	0.296	0.169	0.160	0.463	0.020	0.000	0.051	0.008	0.040	0.469	2.245	5.202	5.537	22.895	0.122	0.148	0.000	0.000	0.011
Pdensi_DN25849_c1_g2	FC_3_1	MC_2_3	627.905225620263	3478.08005809915	2052.99264185971	-2.46979838280879	0.365738919645106	-6.75290008841648	1.4491874216593e-11	9.41056040452886e-10	28.520	37.342	14.352	22.421	18.370	11.839	14.671	8.127	10.254	8.384	10.242	8.313	17.613	23.907	7.602	27.436	51.934	30.970	60.120	101.314	75.960	4.026	21.143	17.810	3.735	26.376	3.649
Pdensi_DN22937_c2_g1d546383	FC_3_1	MC_2_3	0.23793411228758	711.893055440541	356.065494776414	-11.3822144684136	1.68633868451661	-6.74966100992712	1.4819097773305e-11	9.61239218024136e-10	0.000	0.000	0.000	0.000	0.000	0.026	0.013	0.101	0.000	0.017	0.015	0.000	0.000	0.000	0.000	0.000	0.000	0.000	7.484	1.474	40.620	0.018	0.000	0.075	0.000	0.000	0.000
Pdensi_DN22806_c0_g1d302681	FC_3_1	MC_2_3	0	1297.20568681203	648.602843406016	-26.3504450696398	3.90684897252997	-6.74467972909022	1.53364939354837e-11	9.92601612467501e-10	0.000	0.000	0.025	0.000	0.000	0.000	0.000	0.151	0.000	0.000	0.000	0.000	0.000	0.000	0.000	0.096	0.846	6.633	86.210	0.000	3.379	0.025	0.000	0.000	0.000	0.000	0.000
Pdensi_DN21000_c0_g2	FC_3_1	MC_2_3	0	698.122448930423	349.061224465212	-12.3158597860908	1.82617569315925	-6.74407168610626	1.5400849210451e-11	9.95666601328639e-10	0.000	0.000	0.022	0.000	0.000	0.000	0.000	0.000	0.000	0.000	0.027	0.000	0.000	0.025	0.000	0.000	0.120	4.298	17.325	0.428	30.799	0.000	0.000	0.132	0.000	0.000	0.000
Pdensi_DN14284_c0_g1d273531	FC_3_1	MC_2_3	0	341.21708723085	170.608543615425	-11.2830213403392	1.67311247754759	-6.74373151342319	1.54369683781337e-11	9.96901376860446e-10	0.000	0.000	0.000	0.000	0.000	0.000	0.000	0.000	0.000	0.000	0.000	0.000	0.000	0.000	0.000	0.000	0.000	0.000	0.927	13.497	8.766	0.065	0.000	0.000	0.000	0.000	0.000
Pdensi_DN40101_c2_g1	FC_3_1	MC_2_3	416.112179553318	65.2586844130802	240.685431983199	2.67375055321327	0.396682485439188	6.74027881582174	1.58082982698317e-11	1.01975710854499e-09	1.511	14.758	6.409	8.295	12.980	13.223	16.911	17.897	15.877	11.392	18.127	12.081	3.281	16.236	9.019	3.390	3.985	2.428	1.272	1.459	1.735	4.937	0.503	0.000	0.272	0.988	0.041
Pdensi_DN15728_c0_g1d9744	FC_3_1	MC_2_3	1248.97440827814	50.0501498317958	649.512279054967	4.64005703447191	0.688501323208331	6.7393581944764	1.59087772074316e-11	1.02510979908789e-09	0.282	0.165	0.611	16.569	22.329	62.903	6.975	6.875	8.869	3.315	2.936	5.452	22.161	40.079	35.420	5.417	5.954	1.539	1.746	1.010	0.658	0.806	0.941	0.000	0.000	0.000	0.000
Pdensi_DN23412_c0_g5	FC_3_1	MC_2_3	3.18127445287458	804.073062123097	403.627168287986	-7.97736011374104	1.18502145972171	-6.73182755324484	1.6754514780444e-11	1.07723621760148e-09	0.136	0.000	0.000	0.000	0.218	0.049	0.000	0.191	0.000	0.056	0.062	0.000	0.000	0.225	0.056	0.046	0.249	0.117	2.749	31.555	20.314	2.688	1.762	0.194	0.000	0.787	0.131
Pdensi_DN26248_c0_g3	FC_3_1	MC_2_3	1213.77751781844	256.130148977192	734.953833397815	2.24463064392141	0.333797200277824	6.72453406455527	1.76155206928558e-11	1.13135295344588e-09	2.692	5.091	10.106	24.776	35.627	40.070	31.400	16.676	22.218	9.849	13.140	7.948	14.279	20.363	23.089	11.709	5.981	3.875	6.311	4.773	6.508	18.085	56.931	17.619	2.177	6.539	5.783
Pdensi_DN22561_c0_g1	FC_3_1	MC_2_3	3.90899963822891	148.872661587974	76.3908306131012	-5.24314942380389	0.780919286423643	-6.71407341956659	1.89265001006353e-11	1.21421893800056e-09	0.299	0.000	0.238	0.066	0.090	0.179	0.126	0.284	0.433	0.261	0.088	0.282	0.121	0.381	0.060	0.203	0.320	1.127	1.771	4.197	4.240	0.373	0.033	0.054	0.110	0.233	0.095
Pdensi_GG_91900_c1_g1	FC_3_1	MC_2_3	0	192.677121230238	96.3385606151188	-10.4583745375198	1.55790647448454	-6.7130952395458	1.90538658278478e-11	1.2197181236443e-09	0.000	0.000	0.000	0.000	0.000	0.000	0.000	0.000	0.000	0.000	0.000	0.000	0.000	0.000	0.000	0.000	0.000	0.000	2.026	2.474	8.799	0.047	0.000	0.000	0.000	0.000	0.000
Pdensi_DN18506_c0_g2	FC_3_1	MC_2_3	0	463.900041455256	231.950020727628	-11.726134628242	1.74685165955212	-6.71272489803088	1.91023055185517e-11	1.22148399687569e-09	0.000	0.000	0.000	0.000	0.000	0.000	0.000	0.000	0.000	0.039	0.000	0.000	0.000	0.000	0.000	0.000	0.000	0.000	0.757	9.031	22.177	0.050	0.000	0.000	0.000	0.000	0.000
Pdensi_DN5130_c0_g1d261798	FC_3_1	MC_2_3	34.7492802017231	364.817468288571	199.783374245147	-3.39260153381327	0.505557677906284	-6.71061222502522	1.93809521675103e-11	1.23795039401045e-09	6.538	3.984	7.382	1.030	0.996	0.881	1.349	3.431	1.464	3.862	4.619	2.397	4.047	5.185	4.512	6.228	9.613	16.861	12.253	8.010	4.703	2.472	8.419	4.102	23.339	7.360	4.473
Pdensi_DN32398_c0_g1d505118	FC_3_1	MC_2_3	188.707993026579	0	94.3539965132896	9.61342018747518	1.43295916537035	6.70878865204129	1.96246657344608e-11	1.25215201096359e-09	0.986	4.119	5.216	2.857	5.130	7.539	1.566	1.034	0.501	0.332	0.000	0.000	3.923	7.321	7.855	1.767	0.304	0.000	0.000	0.000	0.000	0.000	6.552	11.902	0.000	0.000	0.000
Pdensi_GG_34953_c0_g1	FC_3_1	MC_2_3	0	123.308798110709	61.6543990553545	-9.81474299798112	1.46356963472419	-6.70603076554722	1.99989575791973e-11	1.27464520379361e-09	0.098	0.000	0.000	0.000	0.000	0.000	0.108	0.000	0.000	0.000	0.000	0.000	0.000	0.000	0.000	0.000	0.000	0.000	2.496	4.077	1.816	0.000	0.000	0.000	0.000	0.110	0.000
Pdensi_DN11991_c0_g2	FC_3_1	MC_2_3	483.794672011749	6.07079949280488	244.932735752277	6.3137386102126	0.941801683640982	6.70389395122319	2.02937566765922e-11	1.29062563498158e-09	0.867	3.230	2.076	18.125	17.507	5.215	8.378	4.324	4.985	1.848	3.279	1.967	0.930	5.553	0.265	2.369	0.318	0.207	0.223	0.000	0.176	0.000	0.000	0.000	0.000	0.000	0.000
Pdensi_DN20191_c0_g2	FC_3_1	MC_2_3	1862.82831878313	327.874010400099	1095.35116459161	2.50594836581425	0.373836448421089	6.7033280901266	2.03725338555632e-11	1.29423039644458e-09	154.507	78.478	49.902	46.790	57.723	50.491	48.215	48.412	63.490	55.257	46.783	52.028	110.672	60.172	51.577	42.907	17.083	11.128	10.600	4.675	7.291	2.543	2.789	2.534	0.048	0.430	0.568
Pdensi_DN38163_c0_g1	FC_3_1	MC_2_3	0.520402520823966	263.791885726914	132.156144123869	-9.03553707364292	1.34848533075013	-6.70050824254549	2.07695883723887e-11	1.31802502679948e-09	0.000	0.000	0.000	0.044	0.000	0.000	0.038	0.000	0.000	0.000	0.000	0.000	0.039	0.000	0.000	0.000	0.000	0.000	2.907	3.961	11.355	0.106	0.000	0.071	0.000	0.039	0.000
Pdensi_DN19172_c0_g3	FC_3_1	MC_2_3	292.454894636945	50.8286443183314	171.641769477638	2.52304680341307	0.376714314855509	6.69750711326381	2.12004913436729e-11	1.34391383059843e-09	4.078	7.943	3.638	8.125	8.457	7.780	4.438	9.968	7.285	5.089	4.886	4.969	2.682	6.898	5.950	6.428	0.432	0.164	1.521	0.857	1.126	21.530	0.859	1.551	0.000	0.000	0.000
Pdensi_DN23201_c0_g1	FC_3_1	MC_2_3	989.279322233029	225.761774031441	607.520548132235	2.13110683660392	0.318327664111947	6.69469567638478	2.161209173447e-11	1.36739422547825e-09	18.624	31.381	23.549	34.848	27.621	20.319	33.415	35.003	24.168	27.095	34.680	17.368	17.041	30.590	16.221	25.161	11.178	5.800	6.126	4.515	4.848	9.522	0.744	0.367	1.275	1.773	1.197
Pdensi_DN19374_c4_g6	FC_3_1	MC_2_3	300.048651570727	24.9382345450974	162.493443057912	3.58973421027514	0.536208713270765	6.69465848172904	2.16175892099237e-11	1.36739422547825e-09	0.807	27.410	6.477	7.475	6.546	10.768	4.754	2.823	1.604	2.225	2.710	0.000	5.959	7.137	0.000	3.612	0.865	0.000	0.595	0.311	0.774	0.817	1.309	1.081	2.377	9.972	0.000
Pdensi_DN26645_c0_g1d24118	FC_3_1	MC_2_3	38.539068599378	492.757282663213	265.648175631296	-3.67589773245839	0.549110951788993	-6.69427138628793	2.16748843418244e-11	1.36953937492307e-09	0.484	0.713	0.604	1.068	0.848	1.286	1.172	1.048	1.258	1.757	1.092	1.453	0.386	0.735	0.633	0.459	1.570	1.360	5.546	15.911	12.150	2.353	1.035	0.687	2.230	1.022	0.727
Pdensi_DN26569_c0_g1d430218	FC_3_1	MC_2_3	1.01389694402633	504.821629848479	252.917763396252	-8.97379779946662	1.34102459141012	-6.69174738252223	2.20521314814307e-11	1.39187445825629e-09	0.359	0.152	0.131	0.041	0.040	0.000	0.000	0.165	0.039	0.039	0.065	0.039	3.632	0.178	0.416	0.053	14.693	25.335	28.069	5.014	1.618	18.592	8.349	8.238	0.204	0.096	0.000
Pdensi_DN11172_c0_g1	FC_3_1	MC_2_3	34.7691837822639	7218.39216712404	3626.58067545315	-7.69753767828202	1.15037968827336	-6.69130179952629	2.21193943058697e-11	1.39461709653144e-09	1.907	1.515	2.331	0.814	0.937	1.107	2.044	1.655	1.483	1.005	0.636	1.134	1.536	0.526	2.715	3.288	2.390	4.235	5.274	422.579	56.155	3.045	3.294	5.291	6.786	2.939	5.195
Pdensi_DN3993_c0_g1d45134	FC_3_1	MC_2_3	0	158.110408311694	79.055204155847	-10.1731894184221	1.52070370863041	-6.68979062830348	2.23490117416999e-11	1.40757920940493e-09	0.494	0.357	0.659	0.000	0.000	0.000	0.000	0.000	0.000	0.194	0.000	0.194	0.183	0.000	0.000	0.442	0.000	1.005	1.456	5.530	3.779	15.788	32.576	40.699	0.000	0.739	0.397
Pdensi_DN26691_c0_g1d140192	FC_3_1	MC_2_3	309.320809749682	18.9791698262418	164.149989787962	4.02256184001995	0.601560200609995	6.68688160543365	2.27976165851924e-11	1.43333556855097e-09	2.910	10.295	3.803	10.500	7.189	8.071	5.225	3.047	3.573	1.054	2.123	1.188	1.372	4.652	1.126	3.413	1.333	0.824	0.621	0.520	0.160	0.000	0.000	0.000	0.000	0.000	0.000
Pdensi_DN37973_c3_g2	FC_3_1	MC_2_3	16.4170711338324	2032.5159112318	1024.46649118281	-6.95097750646467	1.0395038972061	-6.68682197839468	2.2806903349487e-11	1.43333556855097e-09	0.531	0.041	0.000	0.380	0.227	0.734	0.539	0.315	1.063	0.443	0.573	0.762	0.210	0.131	0.043	0.205	0.000	0.000	84.531	2.465	53.837	0.000	0.000	0.000	0.000	0.000	0.000
Pdensi_DN24685_c0_g1d365847	FC_3_1	MC_2_3	699.380759229332	98.0279879215656	398.704373575449	2.83528520015724	0.424027228459426	6.68656399839792	2.28471257913433e-11	1.43432443620188e-09	13.672	23.299	12.229	16.056	20.219	21.724	15.421	15.727	14.951	9.025	17.133	9.766	15.030	23.360	26.417	9.145	3.999	4.565	2.354	1.303	3.076	0.141	0.038	0.031	0.000	0.000	0.000
Pdensi_DN18749_c0_g1d115901	FC_3_1	MC_2_3	191.89449464371	0	95.9472473218551	9.63748537832449	1.44145362453874	6.6859489714131	2.29432968461454e-11	1.43881983529901e-09	0.086	0.681	0.405	2.925	8.600	4.501	9.695	21.631	50.989	11.453	27.354	21.630	0.288	3.059	0.744	0.078	0.063	0.000	0.000	0.000	0.000	0.000	0.000	0.000	0.000	0.000	0.000
Pdensi_DN13806_c0_g1d272823	FC_3_1	MC_2_3	210.986129479205	0	105.493064739603	9.77438690910552	1.46219987892009	6.68471325296813	2.31377242874874e-11	1.44932128553517e-09	5.318	2.935	1.843	2.476	6.968	7.943	1.688	0.341	0.898	0.383	0.823	0.512	8.344	6.265	4.488	1.363	0.118	0.279	0.000	0.000	0.000	0.000	0.000	0.000	0.000	0.000	0.000
Pdensi_DN25324_c0_g2	FC_3_1	MC_2_3	505.001185383956	15.217034922951	260.109110153453	5.05154384023976	0.755702046467832	6.68457080915791	2.31602397565587e-11	1.44932128553517e-09	14.998	7.981	1.528	4.000	23.031	14.891	4.555	4.288	8.412	2.471	3.489	2.157	5.437	28.678	13.215	0.414	3.270	1.893	0.374	0.405	0.265	2.698	216.338	129.414	0.213	0.246	0.460
Pdensi_DN19641_c0_g1d359695	FC_3_1	MC_2_3	0	281.421810971176	140.710905485588	-11.0050131934336	1.64679801315885	-6.6826733488244	2.34622166771626e-11	1.46665145937187e-09	0.000	0.000	0.000	0.000	0.000	0.000	0.000	0.000	0.000	0.000	0.000	0.000	0.000	0.000	0.000	0.000	0.000	0.000	0.948	7.662	10.671	0.000	0.000	0.000	0.000	0.000	0.000
Pdensi_DN19181_c0_g4	FC_3_1	MC_2_3	4.16920089864089	128.637240579784	66.4032207392125	-4.94106889734498	0.739642487621084	-6.68034757337557	2.38376204178149e-11	1.48852978756148e-09	0.619	0.375	0.115	0.097	0.093	0.167	0.000	0.080	0.045	0.000	0.049	0.046	0.000	0.267	0.347	0.140	0.212	0.434	1.926	2.606	4.313	0.815	0.237	0.392	0.954	0.564	0.788
Pdensi_DN19065_c0_g1	FC_3_1	MC_2_3	152.892809534849	0	76.4464047674243	9.30963236158586	1.39362173054258	6.68017164023509	2.38662558366561e-11	1.48873078074596e-09	0.334	0.773	0.567	3.520	6.078	3.197	4.326	9.046	12.498	7.342	13.064	7.073	0.185	2.809	0.063	0.302	0.115	0.035	0.000	0.000	0.000	0.000	0.000	0.000	0.000	0.000	0.000
Pdensi_DN21737_c0_g3	FC_3_1	MC_2_3	1.44987182184988	259.888919176385	130.669395499117	-7.4693564756317	1.11828842206205	-6.67927551450338	2.40126354205386e-11	1.49626818562469e-09	0.000	0.000	0.000	0.024	0.000	0.102	0.062	0.079	0.022	0.044	0.048	0.023	0.011	0.022	0.011	0.009	10.977	49.360	4.626	2.460	10.908	0.369	0.490	0.504	0.000	0.075	0.114
Pdensi_DN12358_c0_g1	FC_3_1	MC_2_3	0	133.759648206939	66.8798241034697	-9.93194005288486	1.4878033717432	-6.67557302363687	2.46268000544919e-11	1.5329070771432e-09	0.000	0.000	0.000	0.000	0.000	0.000	0.000	0.000	0.000	0.000	0.000	0.000	0.000	0.000	0.000	0.000	2.177	4.835	3.056	1.518	4.655	0.172	0.000	0.000	0.000	0.077	0.000
Pdensi_DN34233_c0_g1d237527	FC_3_1	MC_2_3	159.349018451034	7.03503976948444	83.1920291102591	4.50594812289989	0.675116077404722	6.6743309390907	2.48362598135689e-11	1.5443038705522e-09	5.887	9.310	3.903	6.131	4.480	2.774	2.442	2.478	1.169	1.303	1.746	0.819	4.227	7.290	2.417	2.604	1.183	0.384	0.131	0.134	0.220	0.000	0.189	0.000	0.237	0.129	0.138
Pdensi_DN8508_c0_g1	FC_3_1	MC_2_3	664.773879197767	49.4966613938627	357.135270295815	3.74670243273537	0.561424701699297	6.67356178200746	2.49668404270661e-11	1.55077703534946e-09	34.388	26.906	20.136	14.326	23.536	17.487	15.297	9.970	5.117	6.470	6.770	3.116	14.440	34.734	10.954	8.026	4.903	2.300	1.648	0.451	1.333	0.236	0.095	0.000	1.414	5.228	2.240
Pdensi_DN20336_c0_g2	FC_3_1	MC_2_3	646.629041405543	15.3583694528112	330.993705429177	5.39037630792791	0.80813279482833	6.67016156555431	2.55521967262258e-11	1.5854542572513e-09	19.342	89.759	45.898	27.589	11.502	14.924	32.472	19.080	1.413	62.913	79.144	40.853	9.689	33.025	6.960	8.964	2.698	0.554	0.771	0.103	0.169	0.000	0.000	0.000	0.000	0.000	0.000
Pdensi_DN34440_c0_g1	FC_3_1	MC_2_3	139.917910241586	0	69.9589551207928	9.1815901143585	1.37702848530182	6.66768350281881	2.59872437401851e-11	1.61074161650144e-09	4.782	1.235	3.885	4.898	3.048	3.708	3.278	0.718	2.984	2.693	0.000	0.000	1.264	1.052	1.265	0.408	0.000	0.000	0.000	0.000	0.000	0.000	0.000	0.000	0.000	0.000	0.000
Pdensi_DN25070_c0_g1d22838	FC_3_1	MC_2_3	202.7154171941	9.22427960585115	105.969848399975	4.46143961423172	0.669254438187212	6.66628319464908	2.62362784193771e-11	1.62445828314818e-09	2.324	5.096	1.928	4.942	4.612	7.190	2.679	1.150	1.372	1.605	0.754	1.475	5.526	10.296	8.114	0.600	0.812	0.093	0.207	0.094	0.357	0.096	0.381	0.117	0.000	0.048	0.000
Pdensi_DN40010_c3_g1	FC_3_1	MC_2_3	315.350175369125	74.1290648288343	194.73962009898	2.08846475098188	0.313565483127615	6.66037833676967	2.73123580552597e-11	1.68618142451094e-09	8.296	13.521	8.435	9.420	8.842	8.011	10.544	6.636	6.171	7.837	11.083	6.156	7.462	13.132	6.970	3.894	2.685	1.774	1.665	1.942	1.477	2.053	3.538	0.591	1.394	1.327	1.284
Pdensi_DN32798_c0_g1	FC_3_1	MC_2_3	2168.68930975702	339.145718971245	1253.91751436413	2.67635134087318	0.401832853833849	6.66035968771187	2.73158240941776e-11	1.68618142451094e-09	20.348	50.564	37.751	67.538	66.746	47.047	58.135	63.780	58.255	45.145	79.515	46.826	18.894	44.744	25.169	40.681	11.719	6.718	11.393	6.846	4.970	30.289	0.625	0.887	3.480	6.284	5.741
Pdensi_DN6385_c0_g1d328936	FC_3_1	MC_2_3	2203.16273108185	170.417851552649	1186.79029131725	3.69183994841368	0.554302040603236	6.66033981111801	2.73195187519998e-11	1.68618142451094e-09	20.696	35.198	16.910	90.694	53.797	40.284	80.789	39.872	43.870	47.107	30.806	21.583	15.111	38.322	18.494	11.127	9.105	4.169	6.564	1.952	3.229	1.257	6.123	11.773	0.512	0.486	0.205
Pdensi_DN19412_c2_g3	FC_3_1	MC_2_3	0	1021.0239375732	510.511968786598	-26.0117500345003	3.90687323685883	-6.6579457426712	2.77681238788963e-11	1.7102653206715e-09	0.000	0.000	0.000	0.000	0.000	0.000	0.000	0.000	0.139	0.000	0.000	0.000	0.000	0.000	0.000	0.000	0.127	0.000	0.000	64.708	3.533	5.904	0.144	0.000	0.000	0.000	0.707
Pdensi_DN10179_c0_g1d266668	FC_3_1	MC_2_3	0	215.376235019859	107.68811750993	-10.6190662710157	1.59582676831694	-6.65427255755038	2.84704646846713e-11	1.75168122686476e-09	0.000	0.000	0.000	0.000	0.000	0.000	0.000	0.000	0.000	0.000	0.000	0.000	0.000	0.000	0.000	0.000	0.000	0.000	1.862	2.629	10.394	0.000	0.000	0.000	0.000	0.000	0.000
Pdensi_DN47344_c0_g1d249493	FC_3_1	MC_2_3	1129.92351815291	2.25753139671296	566.090524774811	8.98500159323316	1.3503972059008	6.65359906994148	2.86011136396185e-11	1.75787306318297e-09	0.245	4.094	1.087	73.243	15.760	6.777	16.989	1.819	4.795	4.212	2.281	2.207	1.114	2.969	0.697	0.417	0.115	0.114	0.000	0.000	0.150	0.000	0.000	0.000	0.000	0.000	0.028
Pdensi_DN17319_c0_g1d112878	FC_3_1	MC_2_3	0	244.222848091488	122.111424045744	-10.8004275261589	1.62352684411031	-6.65244776539403	2.88258139461029e-11	1.76982641537221e-09	0.000	0.000	0.000	0.000	0.000	0.000	0.000	0.000	0.000	0.000	0.000	0.000	0.000	0.000	0.000	0.000	0.000	0.000	1.906	2.604	12.389	0.050	0.000	0.000	0.000	0.000	0.000
Pdensi_DN18710_c0_g1d217624	FC_3_1	MC_2_3	135.674195593979	3.88155965643817	69.7778776252087	5.11790370801345	0.76936019777405	6.65215554797456	2.88831204477946e-11	1.77148797276301e-09	6.963	1.661	0.762	3.201	3.258	4.761	1.438	0.167	0.317	0.130	0.156	0.323	2.673	3.873	3.147	0.774	0.288	0.078	0.142	0.072	0.071	0.943	18.862	42.767	0.039	1.443	0.059
Pdensi_DN18519_c0_g2	FC_3_1	MC_2_3	0	282.634369142498	141.317184571249	-11.0112221174906	1.65642735746943	-6.6475732049685	2.97964802631294e-11	1.82368781447469e-09	0.000	0.000	0.013	0.000	0.000	0.000	0.000	0.000	0.000	0.000	0.000	0.000	0.000	0.000	0.000	0.012	0.000	0.000	0.898	8.141	10.328	0.259	0.326	0.407	0.000	0.000	0.000
Pdensi_DN8459_c1_g1	FC_3_1	MC_2_3	0	173.704996180616	86.8524980903078	-10.30898260868	1.55168752282158	-6.64372333801729	3.05856445614537e-11	1.87003440386015e-09	0.151	0.081	0.150	0.000	0.000	0.000	0.000	0.079	0.089	0.088	0.000	0.089	0.084	0.087	0.084	0.203	0.657	0.186	1.770	7.271	2.697	3.432	0.647	0.000	0.115	0.254	0.272
Pdensi_GG_28616_c0_g1	FC_3_1	MC_2_3	178.163372903889	24.4399701422986	101.301671523094	2.86565681339968	0.43156412027097	6.64016464482819	3.13332952817395e-11	1.91175531722639e-09	4.093	5.726	4.761	5.701	4.969	4.208	5.307	6.241	2.608	4.081	5.858	2.929	4.617	5.903	3.550	3.439	1.483	0.900	0.533	0.650	0.492	0.605	2.004	22.738	0.775	8.985	1.322
Pdensi_DN39573_c3_g1	FC_3_1	MC_2_3	4.33852498432251	259.362702284023	131.850613634173	-5.9127948431107	0.890598088321054	-6.63912815516755	3.15543961933613e-11	1.92255766505969e-09	0.106	0.000	0.105	0.266	0.064	0.028	0.145	0.138	0.031	0.093	0.167	0.063	0.147	0.030	0.060	0.120	5.876	2.426	9.949	3.911	3.941	0.676	0.033	0.054	0.000	0.030	0.032
Pdensi_GG_75787_c0_g1	FC_3_1	MC_2_3	0	887.322929085726	443.661464542863	-12.6618668787503	1.90718704616715	-6.6390273068374	3.15759901966337e-11	1.92255766505969e-09	0.000	0.000	0.000	0.000	0.000	0.000	0.000	0.022	0.000	0.000	0.000	0.000	0.000	0.000	0.000	0.000	0.302	2.090	40.801	0.268	20.410	0.000	0.039	0.000	0.016	0.012	0.000
Pdensi_DN25070_c0_g1d226785	FC_3_1	MC_2_3	322.016045523542	13.7272773507342	167.871661437138	4.54587287801785	0.684935572758464	6.63693500355093	3.20272784237604e-11	1.94801015484415e-09	1.656	5.397	2.979	8.946	11.735	6.301	7.231	3.192	7.373	4.855	2.282	4.022	3.345	9.513	4.840	0.508	1.003	0.288	0.623	0.143	0.180	0.000	0.328	0.053	0.000	0.000	0.000
Pdensi_DN26423_c3_g1	FC_3_1	MC_2_3	136.960341448186	0	68.480170724093	9.15099358189919	1.37929414387831	6.63454827421246	3.2549781242947e-11	1.97568739558874e-09	3.267	4.213	2.025	3.154	3.589	4.583	2.420	2.937	1.477	1.835	1.967	2.567	3.291	4.131	4.159	0.139	0.000	0.000	0.000	0.000	0.000	0.000	0.000	0.000	0.000	0.000	0.000
Pdensi_DN28994_c0_g3	FC_3_1	MC_2_3	174.354379537225	27.5635085895995	100.958944063412	2.66250178737231	0.401531712432468	6.63086303007786	3.33729808705076e-11	2.02245109162303e-09	2.251	3.119	3.345	4.677	5.130	4.704	3.691	3.605	4.315	3.311	5.537	2.750	2.800	3.671	4.226	1.816	0.371	0.588	0.587	0.596	0.711	0.325	0.000	0.000	0.076	0.188	0.206
Pdensi_GG_23962_c0_g1	FC_3_1	MC_2_3	0	733.464424571259	366.732212285629	-12.387079119728	1.86811485572312	-6.63079097186086	3.3389278432033e-11	2.02245109162303e-09	0.000	0.000	0.162	0.000	0.000	0.000	0.000	0.000	0.000	0.000	0.000	0.191	0.000	0.000	0.000	0.000	0.000	0.000	0.359	16.205	33.898	0.000	0.000	0.000	0.000	0.000	0.000
Pdensi_DN21977_c0_g1d66482	FC_3_1	MC_2_3	352.133301825747	0	176.066650912874	10.5131574277012	1.58668904460601	6.62584610604139	3.45264734612941e-11	2.08917265500865e-09	3.865	2.595	1.494	11.910	16.291	1.682	3.797	0.000	0.296	0.000	0.000	0.000	2.476	8.146	0.000	0.618	0.266	0.302	0.000	0.000	0.000	3.393	0.000	0.000	0.000	0.000	0.000
Pdensi_DN25718_c0_g2	FC_3_1	MC_2_3	3411.40530948022	267.688832817426	1839.54707114882	3.67161161175728	0.55439766724734	6.62270393377975	3.52686981393384e-11	2.12983992265805e-09	2.639	1.297	0.864	57.080	86.685	136.840	54.075	42.212	27.052	12.455	16.902	15.630	33.466	62.754	59.075	5.708	12.587	2.125	5.995	9.054	3.135	408.863	351.692	572.772	0.142	7.089	0.668
Pdensi_DN22268_c0_g1	FC_3_1	MC_2_3	630.372906305519	50.5921072452209	340.48250677537	3.63905623340322	0.549546090195867	6.62193089592577	3.54536803380844e-11	2.13864924659384e-09	12.425	19.952	7.510	17.032	28.091	7.999	14.201	21.678	13.227	8.021	25.259	7.437	7.196	18.821	4.216	12.346	8.367	1.921	1.121	1.288	1.047	1.515	0.000	0.000	0.000	0.000	0.000
Pdensi_DN14040_c0_g1d213034	FC_3_1	MC_2_3	218.370701476992	2316.01128932717	1267.19099540208	-3.4066337860274	0.514646347274912	-6.61936843439337	3.60736737302813e-11	2.17380997058001e-09	1.749	18.904	15.508	3.271	10.171	4.793	33.716	65.103	101.156	67.139	105.009	82.581	4.643	16.062	6.181	17.111	43.078	31.809	64.490	35.508	59.297	8.861	49.332	21.316	0.042	0.030	0.036
Pdensi_GG_10041_c0_g1	FC_3_1	MC_2_3	127.225520979467	0	63.6127604897333	9.04448365448843	1.36707411312005	6.61594244795283	3.69191992616436e-11	2.22247508566521e-09	0.076	0.879	0.000	3.410	4.136	3.068	1.588	1.320	0.000	0.033	0.000	0.000	0.000	0.002	0.000	0.000	0.000	0.000	0.000	0.000	0.000	0.000	0.000	0.000	0.000	0.000	0.000
Pdensi_GG_24735_c0_g1	FC_3_1	MC_2_3	213.100149199292	18.0185863692498	115.559367784271	3.56704888953155	0.539402041853374	6.6129688298458	3.76687794072319e-11	2.26294709355877e-09	9.937	11.408	2.850	4.887	6.260	6.525	4.673	2.220	2.353	2.443	1.614	0.655	7.055	12.196	3.694	1.654	0.799	0.428	0.241	0.545	0.429	0.580	0.210	0.000	3.673	1.482	7.894
Pdensi_DN14839_c1_g2	FC_3_1	MC_2_3	24.0523784614679	192.340464631919	108.196421546693	-2.99981509600327	0.453665155030482	-6.61239917313401	3.78140668479052e-11	2.26934768184667e-09	1.315	1.828	2.399	0.733	0.568	0.690	1.249	1.456	0.508	0.878	1.730	2.274	1.719	1.392	2.893	4.130	6.184	7.517	5.221	4.692	3.264	0.503	4.747	1.192	6.798	3.381	2.839
Pdensi_DN22051_c0_g1d222112	FC_3_1	MC_2_3	0	346.757059843554	173.378529921777	-11.306286276363	1.70991956372532	-6.61217434797376	3.78715579107503e-11	2.27047160850192e-09	0.000	0.000	0.016	0.000	0.000	0.000	0.006	0.000	0.000	0.000	0.000	0.000	0.000	0.000	0.000	0.000	11.593	13.042	8.059	0.768	15.258	0.700	0.000	0.000	0.000	0.000	0.000
Pdensi_DN26459_c0_g1d139993	FC_3_1	MC_2_3	0.71380233686274	1168.73954925199	584.726675794428	-10.6513321553656	1.61090665176347	-6.61201078517213	3.7913437036132e-11	2.27065822854536e-09	0.000	0.000	0.000	0.000	0.000	0.060	0.000	0.000	0.194	0.000	0.000	0.065	0.000	0.000	0.000	0.050	0.120	0.068	1.733	68.504	8.106	134.025	0.405	0.111	0.084	0.062	0.132
Pdensi_DN25859_c0_g1d559586	FC_3_1	MC_2_3	331.502157396267	55.8507216532459	193.676439524756	2.56938229338726	0.388679436987689	6.61054341670418	3.8291179171373e-11	2.29093895567399e-09	2.084	2.572	2.658	8.080	11.456	8.116	11.745	11.208	13.761	10.153	8.451	9.127	1.845	3.871	4.132	3.402	2.072	2.133	1.429	0.930	1.479	1.748	5.510	8.502	0.133	0.405	0.166
Pdensi_DN23059_c0_g1d223627	FC_3_1	MC_2_3	0	121.333935773717	60.6669678868583	-9.79159094797632	1.48125474366667	-6.61033558869043	3.8344976845395e-11	2.29181666200543e-09	0.000	1.610	1.585	0.000	0.000	0.000	0.000	0.360	1.035	1.266	0.306	3.362	2.824	2.833	3.243	2.203	2.200	5.054	3.299	3.481	1.492	0.736	5.779	1.785	12.330	0.800	0.300
Pdensi_GG_89309_c0_g1	FC_3_1	MC_2_3	0	305.039816459027	152.519908229513	-11.1214142597792	1.68304190462353	-6.60792475174102	3.89744689210061e-11	2.32706581866472e-09	0.000	0.000	5.843	0.000	0.000	0.000	0.000	0.000	1.424	0.000	0.000	0.002	0.000	0.000	0.000	36.995	21.882	24.105	4.068	15.174	1.285	0.000	0.000	2.110	0.000	0.000	1.074
Pdensi_DN15886_c1_g3	FC_3_1	MC_2_3	325.522587357381	29.9553106738208	177.738949015601	3.44048953088104	0.520685741056961	6.6076123457828	3.90567775171376e-11	2.32960552903391e-09	3.496	10.753	3.033	8.048	7.454	11.393	7.058	3.537	3.019	8.395	2.884	2.044	8.010	14.703	8.981	1.690	1.131	0.429	0.961	0.373	0.717	0.782	1.206	0.898	5.055	7.672	5.001
Pdensi_DN21850_c3_g1	FC_3_1	MC_2_3	167.816192731293	0	83.9080963656465	9.44408446462957	1.42963270594624	6.60595160235844	3.94971918662032e-11	2.35347814768985e-09	3.718	7.102	3.554	2.671	6.843	4.464	8.484	12.818	11.219	7.124	15.335	7.681	5.246	5.925	3.969	2.933	0.516	0.270	0.000	0.000	0.000	0.000	0.088	9.220	0.000	0.000	0.000
Pdensi_GG_20565_c0_g1	FC_3_1	MC_2_3	0	579.244916863024	289.622458431512	-12.0465046317539	1.82391382125586	-6.60475538447276	3.98174251481037e-11	2.37014841788606e-09	0.000	0.000	0.000	0.000	0.000	0.000	0.000	0.000	0.000	0.000	0.000	0.000	0.000	0.000	0.000	0.000	0.000	0.000	2.754	1.555	36.064	0.000	0.000	0.000	0.000	0.000	0.000
Pdensi_DN22567_c0_g1d190620	FC_3_1	MC_2_3	0	781.75086941127	390.875434705635	-12.4791438339286	1.89015002003554	-6.60219755133193	4.05107170445149e-11	2.40896876086129e-09	0.000	0.000	0.000	0.000	0.000	0.000	0.000	0.000	0.000	0.000	0.000	0.000	0.000	0.000	0.000	0.000	0.000	0.164	46.882	0.622	6.535	0.000	0.000	0.000	0.000	0.000	0.000
Pdensi_DN23535_c2_g3	FC_3_1	MC_2_3	27.1858840676388	211.942950957144	119.564417512391	-2.96200398169968	0.448719371081467	-6.6010165207731	4.08348040194943e-11	2.42577786595724e-09	2.201	3.397	4.954	0.788	0.508	0.938	1.098	4.099	1.114	1.537	3.145	5.568	2.080	1.852	5.678	9.008	6.188	17.168	5.060	4.678	4.801	0.638	4.002	1.900	3.834	2.877	2.650
Pdensi_DN3743_c0_g1d260780	FC_3_1	MC_2_3	0	870.135101445137	435.067550722568	-12.6336103341422	1.91416056092433	-6.60007869352482	4.10939593073101e-11	2.4386995729555e-09	0.000	0.000	0.000	0.000	0.000	0.000	0.000	0.000	0.037	0.000	0.000	0.000	0.000	0.000	0.000	0.000	0.000	0.000	0.254	39.444	19.168	2.356	0.785	58.656	0.000	0.000	0.000
Pdensi_DN22306_c0_g2	FC_3_1	MC_2_3	1814.80654548978	16543.2980697516	9179.05230762068	-3.18831057976038	0.483131699802668	-6.59925767872948	4.13221557220916e-11	2.44975974403853e-09	86.578	100.454	166.899	28.334	43.552	77.063	63.935	106.252	87.623	163.315	200.141	247.878	289.451	106.194	445.023	181.573	334.382	615.857	491.378	362.347	278.671	43.805	413.414	526.965	12713.410	2630.803	1594.574
Pdensi_DN11351_c0_g1	FC_3_1	MC_2_3	37.2261008332198	351.225184475004	194.225642654112	-3.23905545282058	0.490910201533568	-6.59806099506997	4.16569893895203e-11	2.4671130834301e-09	2.364	0.887	1.609	1.481	0.674	0.944	0.654	0.392	0.811	0.374	0.343	0.409	1.018	0.367	0.448	1.260	0.334	0.196	5.675	8.800	9.557	17.302	5.473	16.393	0.046	0.660	1.117
Pdensi_DN19485_c0_g1d286980	FC_3_1	MC_2_3	0	240.459031078961	120.229515539481	-10.7781104710321	1.63387115838992	-6.5966709894391	4.20492482448194e-11	2.48782890650889e-09	0.000	0.027	0.000	0.000	0.000	0.000	0.028	0.000	0.030	0.059	0.032	0.030	0.000	0.029	0.000	0.298	0.168	0.350	1.096	10.133	5.094	1.109	0.000	0.052	0.000	0.000	0.000
Pdensi_DN9410_c0_g2	FC_3_1	MC_2_3	125.353194945094	0	62.6765974725472	9.02302238157987	1.3678780639793	6.59636455849798	4.21362078493453e-11	2.49045822639728e-09	0.764	1.242	3.067	3.852	3.721	2.883	1.682	4.410	3.192	1.354	1.440	1.345	0.841	2.203	0.422	1.027	0.000	0.464	0.000	0.000	0.000	1.156	0.000	0.000	0.000	0.000	0.000
Pdensi_GG_81086_c0_g1	FC_3_1	MC_2_3	79.3963141336566	2099.78486732929	1089.59059073147	-4.72516042962869	0.716533017443595	-6.59447689722219	4.2675785889531e-11	2.51980726502772e-09	0.062	0.530	0.454	2.175	3.129	1.359	4.639	5.113	9.993	9.671	25.082	23.011	0.533	0.524	1.042	0.325	11.207	12.872	70.410	10.486	64.433	1.716	1.483	0.075	0.000	0.000	0.000
Pdensi_DN15378_c0_g1	FC_3_1	MC_2_3	322.94530083062	62.0725738612815	192.508937345951	2.3795791849543	0.360882928883904	6.59377042941206	4.28794596627266e-11	2.52778419875466e-09	15.379	9.852	6.124	10.984	7.350	8.553	7.709	6.930	9.499	8.759	6.781	7.716	8.438	8.357	4.219	4.974	1.798	1.270	1.270	1.526	1.439	1.323	1.589	4.674	5.217	12.967	9.735
Pdensi_DN42854_c0_g1d245522	FC_3_1	MC_2_3	43.3271282651847	753.634280097774	398.480704181479	-4.12180811087504	0.625112220136937	-6.59370906230583	4.28971965506655e-11	2.52778419875466e-09	1.964	3.001	5.889	1.758	1.540	0.379	13.357	24.081	24.461	21.629	35.797	27.390	2.317	3.735	2.323	4.041	8.879	9.210	11.664	20.644	19.202	8.449	0.991	0.000	0.000	0.389	0.278
Pdensi_DN21118_c0_g1d220932	FC_3_1	MC_2_3	0.246747211601184	587.43828674094	293.842516976271	-11.1050194211846	1.68580923964502	-6.58735232909447	4.47738931507831e-11	2.63571984273449e-09	0.020	0.021	0.040	0.000	0.024	0.000	0.022	0.021	0.023	0.047	0.000	0.024	0.066	0.046	0.022	0.054	0.022	0.175	1.114	30.269	8.203	0.478	0.122	0.041	0.155	0.000	0.000
Pdensi_DN18746_c0_g2d480199	FC_3_1	MC_2_3	2.18130035733983	1738.13962397633	870.160462166836	-9.63153328046382	1.463644079156	-6.58051599950293	4.68818378277387e-11	2.75703803924111e-09	0.028	0.030	0.000	0.018	0.034	0.120	0.122	0.116	0.033	0.082	0.053	0.033	0.047	0.064	0.032	0.064	0.047	0.018	20.980	0.277	99.943	0.105	0.034	0.000	0.022	0.079	0.017
Pdensi_GG_35604_c0_g1	FC_3_1	MC_2_3	511.543189203824	25.8604681074886	268.701828655656	4.30339531968452	0.65400467368221	6.58006814455213	4.70232702993417e-11	2.76258175651288e-09	2.780	5.612	3.273	6.796	20.037	15.613	4.963	4.588	2.971	3.032	3.145	1.857	11.607	19.742	13.523	2.722	2.581	1.289	0.994	0.388	0.404	1.890	4.414	0.000	0.199	0.115	0.185
Pdensi_GG_33289_c0_g1	FC_3_1	MC_2_3	69.2243501088726	1026.0003379143	547.612344011586	-3.88911678962109	0.591170290372345	-6.57867428887801	4.746612607591e-11	2.78580501266962e-09	0.054	0.368	0.191	1.538	1.972	2.228	2.080	4.112	4.076	5.416	2.860	4.770	0.368	0.825	0.711	0.425	1.293	3.309	8.400	29.465	32.302	35.389	1.877	0.262	0.000	0.000	0.000
Pdensi_DN21546_c0_g1d221469	FC_3_1	MC_2_3	0.991629795901932	143.172296804541	72.0819633002214	-7.17383379189873	1.09102302977608	-6.57532755598303	4.85461770660595e-11	2.84634157086116e-09	0.010	0.010	0.019	0.012	0.035	0.021	0.032	0.051	0.023	0.023	0.012	0.035	0.043	0.000	0.000	0.027	2.955	2.363	6.005	1.611	2.236	0.458	0.010	0.000	0.342	0.563	0.195
Pdensi_DN21129_c0_g1	FC_3_1	MC_2_3	727.378343193358	100.982312809422	414.18032800139	2.84879330694777	0.433313872739075	6.5744336523082	4.88387009839799e-11	2.86062923273465e-09	22.416	17.654	11.540	24.805	17.211	18.574	20.430	16.451	25.142	16.482	17.531	18.830	16.444	18.802	13.330	9.044	4.570	3.613	2.551	1.293	3.125	0.390	0.758	0.173	0.314	0.219	0.441
Pdensi_DN4969_c0_g1d516130	FC_3_1	MC_2_3	0	103153.021905962	51576.5109529809	-19.5228260634646	2.96980360282416	-6.57377681301862	4.90547455723959e-11	2.87041319921273e-09	0.000	0.109	0.000	0.000	0.000	0.000	0.000	0.000	3.320	0.392	0.127	0.000	0.300	0.000	0.000	0.000	1.203	13.008	5.998	5459.477	1479.698	141.669	0.247	0.000	0.259	0.113	0.243
Pdensi_DN13301_c2_g1	FC_3_1	MC_2_3	0	94.0364719003273	47.0182359501637	-9.42380915815171	1.43434270132699	-6.57012382705557	5.02734365863568e-11	2.93585842589499e-09	2.262	0.817	1.135	0.000	0.000	0.000	0.415	0.791	1.801	0.445	0.000	1.770	2.076	0.435	2.083	2.365	0.807	3.663	2.511	1.740	2.169	0.000	2.286	1.514	4.973	2.661	1.833
Pdensi_DN15855_c0_g1d345937	FC_3_1	MC_2_3	0	261.648596940111	130.824298470055	-10.8999793930515	1.65916040824316	-6.56957539421589	5.04589408540314e-11	2.94375651657687e-09	0.000	0.000	0.000	0.000	0.000	0.000	0.000	0.000	0.000	0.000	0.000	0.000	0.000	0.000	0.000	0.000	0.000	0.482	6.110	0.900	11.140	0.146	0.000	0.000	0.000	0.000	0.000
Pdensi_DN19808_c0_g1d360932	FC_3_1	MC_2_3	0	244.44185045723	122.220925228615	-10.8017223964097	1.64514737118291	-6.56580838022003	5.17513314496937e-11	3.01238172671489e-09	0.000	0.000	0.000	0.000	0.000	0.000	0.000	0.000	0.000	0.000	0.000	0.000	0.000	0.000	0.000	0.000	0.000	0.000	1.697	2.599	12.613	0.000	0.000	0.000	0.000	0.000	0.000
Pdensi_GG_106105_c0_g1	FC_3_1	MC_2_3	0	8996.56440124808	4498.28220062404	-16.0036382650693	2.43742147229058	-6.56580671295627	5.17519105636139e-11	3.01238172671489e-09	0.000	0.000	0.000	0.000	0.000	0.000	0.000	0.000	0.279	0.040	0.000	0.000	0.038	0.000	0.000	0.000	0.038	0.000	6.415	462.869	137.027	37.663	0.209	0.069	0.000	0.000	0.000
Pdensi_DN8711_c0_g2d331875	FC_3_1	MC_2_3	693.048132285979	73.3848293945662	383.216480840273	3.23964428586061	0.493419598653599	6.56569843334288	5.17895344066702e-11	3.01238172671489e-09	1.822	7.327	3.616	12.659	18.930	25.582	10.251	9.788	8.519	6.497	9.307	5.462	8.308	18.713	19.330	3.416	2.456	1.806	1.884	0.999	2.171	1.547	9.756	4.654	0.635	0.608	0.278
Pdensi_DN17775_c0_g1d475645	FC_3_1	MC_2_3	494.581999162175	31.5241725812345	263.053085871705	3.96940153039523	0.604777878439059	6.5634039734395	5.25931091679033e-11	3.05608748342421e-09	139.526	45.302	5.004	14.078	14.880	12.281	7.110	2.976	2.252	2.770	7.727	0.710	39.591	33.696	8.995	2.477	4.227	1.078	0.919	0.999	0.224	2.855	95.306	505.861	94.633	30.670	26.966
Pdensi_GG_6338_c0_g1	FC_3_1	MC_2_3	0	294.053057340847	147.026528670423	-11.0685442411129	1.68683778926392	-6.56171228292371	5.31933785476766e-11	3.08790462009223e-09	0.000	0.012	0.000	0.000	0.000	0.000	0.024	0.011	0.000	0.000	0.014	0.000	0.012	0.000	0.000	0.010	0.596	0.385	12.131	0.779	7.430	9.742	0.284	1.057	0.034	0.000	0.013
Pdensi_DN19783_c0_g1d288157	FC_3_1	MC_2_3	0.260201260411983	10189.1385619983	5094.69938162938	-15.2214443235045	2.32057273641438	-6.55934808017431	5.40435196037247e-11	3.1320995444183e-09	0.000	0.000	0.000	0.016	0.000	0.000	0.000	0.000	0.208	0.178	0.000	0.015	0.000	0.015	0.000	0.000	0.014	0.016	1.443	403.483	287.579	0.724	0.000	0.000	0.020	0.000	0.000
Pdensi_DN2366_c0_g1d203887	FC_3_1	MC_2_3	132.578095709976	0	66.289047854988	9.10379647145566	1.3879223609472	6.55929807575311	5.4061643409197e-11	3.1320995444183e-09	6.851	6.550	1.213	4.572	3.928	2.607	0.887	1.269	0.962	0.000	0.506	0.473	1.774	10.692	0.000	1.084	0.862	0.000	0.000	0.000	0.000	0.000	6.350	1.618	0.000	0.000	0.000
Pdensi_GG_115670_c0_g1	FC_3_1	MC_2_3	0	382.910127058313	191.455063529157	-11.4493894981703	1.74666937220148	-6.55498383402668	5.56479047373526e-11	3.22081494484284e-09	0.000	0.000	0.000	0.000	0.000	0.000	0.000	0.000	0.000	0.000	0.000	0.000	0.000	0.000	0.000	0.000	0.000	0.036	10.608	0.579	15.395	0.103	0.000	0.000	0.000	0.000	0.000
Pdensi_DN9933_c0_g1	FC_3_1	MC_2_3	1174.14281093868	89.9019694828792	632.022390210779	3.70626471027366	0.565448503326132	6.55455746804941	5.58071210504483e-11	3.22684156099497e-09	22.973	27.831	18.265	35.444	32.451	29.949	34.806	27.097	31.097	18.566	24.446	18.183	23.763	27.905	30.642	17.287	4.329	4.356	3.408	0.744	2.039	0.103	0.049	0.000	0.976	0.639	0.890
Pdensi_DN19175_c0_g1d286055	FC_3_1	MC_2_3	11.6843593863408	228.37344323812	120.02890131223	-4.28930344966418	0.654672008246813	-6.55183572175443	5.68340454545051e-11	3.2829788406378e-09	0.016	0.211	0.028	0.330	0.406	0.244	0.616	1.907	1.264	1.965	1.511	2.175	0.052	0.303	0.093	0.192	0.270	0.540	2.887	8.551	4.080	9.291	0.339	0.072	0.000	0.000	0.000
Pdensi_GG_110272_c0_g1	FC_3_1	MC_2_3	942.026197185574	142.518385961556	542.272291573565	2.72447528218543	0.415926507487687	6.5503766486104	5.73921457894703e-11	3.31152618114828e-09	6.778	13.659	33.437	25.202	34.502	19.148	30.498	36.231	52.208	23.088	47.032	34.430	5.450	18.300	9.821	18.358	11.911	13.832	3.951	1.976	3.870	0.819	0.000	0.000	0.000	0.000	0.000
Pdensi_DN26668_c0_g4	FC_3_1	MC_2_3	257.412949848786	5.22329519626568	131.318122522526	5.62149405100136	0.858210774410543	6.55024874846445	5.74413227945751e-11	3.31152618114828e-09	2.245	6.455	1.085	6.085	13.173	2.493	5.132	2.632	1.586	1.123	1.906	1.005	4.350	6.461	1.436	1.557	1.442	0.211	0.152	0.091	0.112	0.023	0.000	0.064	0.097	0.000	0.000
Pdensi_GG_28172_c0_g1	FC_3_1	MC_2_3	148.8996395436	0	74.4498197718002	9.27161150179769	1.41619197803781	6.54686062735918	5.87591519303096e-11	3.38405343654179e-09	0.716	2.739	6.297	2.601	4.462	5.251	0.734	1.863	6.499	6.629	3.732	4.574	0.810	4.050	2.360	0.000	0.000	0.000	0.000	0.000	0.000	0.000	2.284	11.927	0.000	2.649	3.070
Pdensi_DN22155_c0_g1	FC_3_1	MC_2_3	787.292876368422	9919.05844912169	5353.17566274506	-3.65533077812163	0.558345461300655	-6.54671888906665	5.8814921523561e-11	3.38405343654179e-09	13.872	13.726	67.012	37.975	13.942	14.118	14.365	14.451	16.979	12.229	14.826	11.197	11.154	14.050	11.790	57.196	271.221	317.215	272.289	115.356	296.482	7.842	5.020	8.769	6.190	8.984	7.522
Pdensi_DN19910_c0_g1d219267	FC_3_1	MC_2_3	3162.77632010839	27169.7573922429	15166.2668561757	-3.10271634378313	0.474120630786041	-6.54414961576162	5.98348722461532e-11	3.43936012961131e-09	125.624	122.198	236.276	60.764	68.801	130.337	93.522	145.778	105.380	317.218	259.355	376.203	436.978	112.720	425.930	284.324	599.195	763.079	827.663	639.200	390.545	87.394	911.119	715.557	1011.225	198.818	111.954
Pdensi_DN16270_c1_g1	FC_3_1	MC_2_3	175.620390732011	9.11057430855224	92.3654825202818	4.26572608891427	0.651856278114446	6.5439671782456	5.99079505942368e-11	3.4401846962316e-09	0.108	0.182	0.043	3.984	3.553	6.903	6.985	2.291	2.923	0.502	1.716	0.409	3.030	3.515	2.242	0.273	1.599	0.189	0.270	0.200	0.154	0.355	3.112	0.801	0.000	0.000	0.000
Pdensi_DN19719_c0_g1d360250	FC_3_1	MC_2_3	0.23793411228758	528.03336579117	264.135649951729	-10.9511865042408	1.67379947866031	-6.54271114542707	6.04134500772172e-11	3.46581489850425e-09	0.000	0.000	0.000	0.000	0.000	0.012	0.000	0.000	0.013	0.000	0.000	0.000	0.000	0.000	0.000	0.000	0.000	0.014	0.743	20.358	14.789	0.033	0.000	0.000	0.000	0.000	0.000
Pdensi_DN25761_c2_g1	FC_3_1	MC_2_3	186.850680242221	14.866450642707	100.858565442464	3.65290263335565	0.558858152503434	6.53636815888304	6.30306494097664e-11	3.61242096661276e-09	12.864	4.728	4.295	4.296	4.048	7.049	1.770	2.091	1.925	1.772	1.089	1.611	5.661	3.755	3.912	1.823	0.548	0.394	0.327	0.334	0.374	0.353	0.096	0.266	1.177	0.792	1.851
Pdensi_DN25111_c0_g2	FC_3_1	MC_2_3	51.6229950219411	11171.071733606	5611.34736431399	-7.75696379487289	1.18688622416594	-6.53555803154085	6.33728031887164e-11	3.62848015754906e-09	0.085	0.329	0.168	0.422	0.669	3.069	0.498	0.579	1.229	0.741	1.011	1.426	0.468	2.214	1.128	0.096	0.152	0.266	7.367	311.611	446.460	43.516	4.488	14.279	0.115	0.154	0.076
Pdensi_DN73147_c0_g1	FC_3_1	MC_2_3	539.033166439884	95.9286651952465	317.480915817565	2.48945632901206	0.381193126495922	6.53069574442785	6.54648669052469e-11	3.74094990169856e-09	1.425	8.977	5.636	11.724	19.286	13.891	15.081	9.282	8.857	7.899	8.540	4.668	3.093	9.172	7.601	2.003	1.829	1.187	2.767	2.012	1.791	1.329	3.221	0.741	0.177	0.127	0.060
Pdensi_GG_103374_c0_g1	FC_3_1	MC_2_3	1286.5481212538	287.826999823359	787.187560538582	2.1599070011755	0.330812981144327	6.52908780575685	6.61714522413122e-11	3.77764178570212e-09	16.628	24.849	17.073	34.065	46.781	26.822	32.012	34.470	18.324	30.166	34.162	14.722	26.564	30.723	19.219	22.195	6.058	4.810	7.452	6.939	5.306	6.256	6.134	1.050	1.234	1.699	1.992
Pdensi_DN19264_c0_g1d357852	FC_3_1	MC_2_3	0	151.125157348507	75.5625786742535	-10.1080000595658	1.54850565810643	-6.52758354911419	6.68392258317742e-11	3.81204866080283e-09	0.014	0.000	0.000	0.000	0.000	0.000	0.000	0.000	0.016	0.000	0.000	0.000	0.000	0.000	0.000	0.013	0.000	0.000	1.262	5.416	3.610	0.083	0.000	0.028	0.000	0.000	0.017
Pdensi_DN21907_c1_g3	FC_3_1	MC_2_3	0	121.37373005621	60.686865028105	-9.79159283721586	1.50009530859815	-6.52731381872407	6.69596601292214e-11	3.81520250267401e-09	0.000	0.000	0.000	0.000	0.000	0.000	0.000	0.070	0.000	0.732	0.029	0.000	0.000	0.000	0.000	0.020	1.281	11.761	1.779	2.033	4.576	41.577	0.858	1.781	0.000	0.000	0.134
Pdensi_DN1903_c0_g1d721	FC_3_1	MC_2_3	154.135222974939	11.3169725124641	82.7260977437017	3.76580036675742	0.576963953724441	6.52692484937451	6.71337082633237e-11	3.82140203509005e-09	4.041	8.219	2.916	5.578	4.108	3.207	3.262	1.939	1.351	1.558	2.408	1.889	2.071	4.490	2.291	1.682	0.341	0.111	0.251	0.310	0.190	0.000	0.000	0.000	0.000	0.000	0.000
Pdensi_DN22265_c1_g1	FC_3_1	MC_2_3	10.3471630876649	241.830788321665	126.088975704665	-4.54467231540856	0.696442849759628	-6.52554953644383	6.77526606706391e-11	3.85288989656441e-09	0.000	0.000	0.000	0.138	0.518	0.209	0.096	0.178	0.034	0.027	0.000	0.028	0.000	0.000	0.000	0.000	1.776	0.230	4.907	3.797	7.942	3.414	0.036	0.000	0.000	0.000	0.000
Pdensi_DN35250_c0_g1d437919	FC_3_1	MC_2_3	160.744699372581	0	80.3723496862905	9.38172984497382	1.43812126635614	6.52360135716851	6.86389905344891e-11	3.89950687931778e-09	2.176	2.011	1.820	6.859	2.649	3.912	5.192	1.142	1.299	3.429	5.014	2.556	2.799	2.091	5.213	0.325	0.000	0.882	0.000	0.000	0.000	0.000	0.000	0.729	0.000	0.000	0.000
Pdensi_DN20576_c0_g2	FC_3_1	MC_2_3	1180.85443887442	22.4693907618399	601.661914818128	5.71714429559501	0.877526130541796	6.5150701461906	7.2655697219073e-11	4.12370363683407e-09	88.271	8.562	2.710	15.674	31.652	49.631	16.368	4.757	19.934	2.634	1.897	1.998	35.954	32.247	37.321	0.555	2.135	0.539	0.498	0.071	1.014	0.303	14.200	5.814	0.000	0.011	0.012
Pdensi_DN25364_c0_g1	FC_3_1	MC_2_3	7602.22891562247	1122.61939242665	4362.42415402456	2.75969009607359	0.423860585959477	6.51084386585884	7.47297884147766e-11	4.23731645384193e-09	60.794	125.012	84.826	189.275	192.470	247.773	251.687	225.838	308.568	263.526	281.531	286.444	56.997	131.300	123.463	49.720	14.196	14.542	17.075	19.415	40.779	79.166	47.335	20.444	5.772	14.025	16.916
Pdensi_DN19485_c0_g1d218531	FC_3_1	MC_2_3	0.986988846404738	361.840850707027	181.413919776716	-8.51423993924566	1.30778116352887	-6.51044698967152	7.49275074826802e-11	4.24441866129887e-09	0.000	0.000	0.103	0.000	0.083	0.000	0.038	0.036	0.000	0.000	0.000	0.041	0.000	0.119	0.000	0.031	0.381	0.952	2.118	13.969	8.472	3.133	0.042	0.070	0.000	0.000	0.000
Pdensi_DN46149_c0_g1d156968	FC_3_1	MC_2_3	0	95.5679863898092	47.7839931949046	-9.4471892991989	1.45120374961539	-6.5098986284336	7.52015365714047e-11	4.25582570202598e-09	0.363	0.393	1.456	0.000	0.000	0.000	1.198	0.761	0.000	0.429	1.572	0.852	0.870	0.000	2.807	1.300	1.164	3.527	2.817	1.675	2.087	0.549	1.760	0.729	0.532	2.857	1.763
Pdensi_DN51722_c0_g1d161661	FC_3_1	MC_2_3	0	100.948303554177	50.4741517770886	-9.52584623190093	1.46333619094544	-6.50967719574163	7.53124692932701e-11	4.25798963698331e-09	0.349	1.514	2.103	0.000	0.000	0.000	0.385	0.733	1.250	0.413	0.439	2.871	1.927	0.000	2.318	1.878	5.607	4.672	1.550	2.825	2.512	0.529	0.000	5.615	3.587	3.143	1.273
Pdensi_DN7486_c0_g1d263556	FC_3_1	MC_2_3	1.26064415562752	2108.90578653303	1055.08321534433	-10.71427075365	1.64637648508918	-6.50778898428551	7.62649432371152e-11	4.30768227601499e-09	0.028	0.000	0.056	0.035	0.068	0.000	0.000	0.000	0.099	0.066	0.036	0.033	0.031	0.000	0.000	0.051	0.000	0.000	25.121	0.164	121.720	0.042	0.138	0.000	0.523	0.505	0.068
Pdensi_DN14572_c0_g2d180081	FC_3_1	MC_2_3	0.23793411228758	214.865716742893	107.55182542759	-9.6541328472594	1.48381606245487	-6.50628679088922	7.70311016237121e-11	4.34676562177812e-09	0.015	0.016	0.000	0.000	0.000	0.016	0.000	0.108	0.226	0.697	2.486	1.027	0.000	0.051	0.000	0.000	0.165	3.383	7.390	1.491	5.956	0.268	2.840	2.737	27.103	1.491	15.084
Pdensi_DN21851_c0_g1d297375	FC_3_1	MC_2_3	4.01105347985653	3543.78271680407	1773.89688514197	-9.78874048450615	1.50461293938517	-6.50581968842172	7.72708665888289e-11	4.35564887055409e-09	0.000	0.000	0.694	0.125	0.159	0.036	0.000	0.069	0.078	0.233	0.042	0.157	0.074	0.076	0.037	0.060	0.146	3.985	169.136	0.077	76.288	4.291	0.204	0.404	0.051	0.037	1.260
Pdensi_DN17352_c0_g1d57264	FC_3_1	MC_2_3	1.44523087235269	614.645652747333	308.045441809843	-8.71836840811899	1.34011420623774	-6.50569061020187	7.73372513850451e-11	4.35564887055409e-09	0.066	0.046	0.055	0.000	0.048	0.075	0.057	0.208	0.000	0.000	0.075	0.000	0.046	0.065	0.096	0.026	7.056	5.100	30.063	0.835	11.599	2.315	0.096	0.079	0.000	0.000	0.000
Pdensi_DN17685_c0_g1d475159	FC_3_1	MC_2_3	997.419132030702	152.187357801421	574.803244916061	2.71275960890807	0.417045616381466	6.50470716475951	7.78448708234563e-11	4.38002653097244e-09	7.525	26.418	15.866	33.744	32.667	17.296	29.051	27.888	23.273	26.073	32.399	20.461	9.768	24.603	10.137	17.118	4.483	1.861	3.108	2.609	4.771	3.735	0.065	0.000	0.124	0.903	0.221
Pdensi_DN9616_c0_g1d333228	FC_3_1	MC_2_3	788.657508072697	26.9037206065538	407.780614339625	4.87529264742613	0.749840935033979	6.50176913481685	7.93808612292233e-11	4.45441529523304e-09	11.333	25.303	8.422	10.154	12.340	41.641	1.517	2.987	4.907	5.083	2.912	2.545	6.402	27.787	29.414	1.551	4.980	1.269	0.327	0.664	0.851	0.086	2.342	5.400	11.750	19.678	25.134
Pdensi_DN22605_c3_g1	FC_3_1	MC_2_3	51.4413464273302	357.601557392334	204.521451909832	-2.79647182336306	0.430111154797662	-6.50174214774459	7.93951064180304e-11	4.45441529523304e-09	2.318	2.141	2.455	1.152	1.325	1.776	1.273	2.416	1.576	1.691	2.390	2.868	2.807	2.563	4.073	6.232	7.807	9.485	9.893	8.637	5.927	2.200	6.338	6.721	7.089	4.564	4.815
Pdensi_DN11077_c0_g1d5159	FC_3_1	MC_2_3	121.089346905097	0	60.5446734525486	8.973106056046	1.38075570100598	6.49869202025272	8.10213337243665e-11	4.53696231380241e-09	0.000	0.248	0.534	3.576	3.880	2.663	1.185	0.479	0.540	0.000	0.097	0.090	0.000	0.970	1.114	0.000	0.000	0.000	0.000	0.000	0.000	0.000	0.000	0.000	0.000	0.000	0.000
Pdensi_DN13619_c0_g1	FC_3_1	MC_2_3	86.5641054453009	816.8960678315	451.7300866384	-3.23847705723396	0.498539850178926	-6.49592415946623	8.2525225365548e-11	4.61676220184932e-09	4.224	2.835	3.810	2.914	1.448	2.805	1.988	9.188	2.451	5.020	5.217	7.502	9.160	4.383	9.030	11.473	17.561	30.815	27.066	16.600	12.263	4.301	14.284	11.772	24.444	14.061	8.794
Pdensi_DN27823_c0_g1d501115	FC_3_1	MC_2_3	238.05287936577	0.877445962284652	119.465162664027	8.08948001648193	1.2466197503045	6.48913192214869	8.63323484147672e-11	4.82513801879595e-09	9.549	6.649	3.152	8.232	8.380	3.422	4.988	4.668	6.740	1.976	4.861	3.677	5.571	7.524	2.070	0.143	0.000	0.000	0.000	0.061	0.000	0.000	0.000	0.000	0.000	0.059	0.000
Pdensi_DN4671_c0_g1d205774	FC_3_1	MC_2_3	292.717677616562	32.8806619426119	162.799169779587	3.1557186127501	0.486440382451088	6.48736973038501	8.73478054214955e-11	4.87723832884009e-09	1.802	17.388	5.958	7.569	5.857	10.730	6.842	4.002	4.142	3.902	3.794	3.592	7.044	11.715	11.731	2.745	1.758	1.354	0.643	0.687	0.955	1.041	0.315	0.366	0.399	1.586	0.462
Pdensi_DN19272_c0_g1	FC_3_1	MC_2_3	0.744882584300747	229.762489991171	115.253686287736	-8.26980396042013	1.27532945141463	-6.48444521629059	8.90588765889248e-11	4.96331644000294e-09	0.000	0.000	0.000	0.019	0.018	0.016	0.017	0.016	0.000	0.036	0.039	0.018	0.000	0.018	0.000	0.014	0.051	0.077	1.562	2.444	11.902	0.000	0.000	0.000	0.000	0.000	0.000
Pdensi_DN23447_c0_g1d303884	FC_3_1	MC_2_3	0	823.103331197779	411.551665598889	-12.5534580691999	1.93638909226631	-6.48292128856581	8.99634382797726e-11	5.00896242429765e-09	0.000	0.000	0.000	0.000	0.000	0.000	0.000	0.219	0.000	0.000	0.000	0.000	0.000	0.000	0.000	0.000	0.000	0.000	3.225	50.930	0.898	327.358	0.000	0.000	0.000	0.702	2.519
Pdensi_DN25060_c1_g4d136616	FC_3_1	MC_2_3	134.625065821878	6.96540382263471	70.7952348222565	4.27103528151514	0.65921515919901	6.47897006298328	9.23508230665413e-11	5.13700357025311e-09	1.726	6.894	4.205	3.144	3.699	4.299	2.539	2.506	1.877	2.098	1.211	1.359	1.636	2.356	1.934	1.438	0.279	0.396	0.143	0.223	0.091	0.774	1.255	0.517	0.683	4.661	1.228
Pdensi_GG_74876_c3_g1	FC_3_1	MC_2_3	214.96347146086	28.0264537806388	121.494962620749	2.94051222531451	0.453934969609001	6.47782705052958	9.30529227153469e-11	5.17114690911386e-09	4.933	4.805	3.270	5.650	7.722	4.609	7.173	4.903	6.048	4.326	5.027	3.981	3.324	7.288	4.864	2.021	0.847	1.220	0.526	0.710	0.700	0.076	1.501	0.104	0.810	0.855	2.348
Pdensi_GG_145142_c3_g1	FC_3_1	MC_2_3	128.454366706945	0	64.2271833534727	9.05819306549072	1.39855096138348	6.47684161364425	9.36624179911046e-11	5.19163411754436e-09	2.993	3.605	1.001	4.616	3.644	2.513	2.199	3.142	3.175	2.359	2.091	2.344	0.367	4.219	1.104	1.192	0.000	0.000	0.000	0.000	0.000	0.000	0.000	0.000	1.465	1.496	0.000
Pdensi_DN18441_c0_g2d478513	FC_3_1	MC_2_3	175.896890068727	19.1369444739899	97.5169172713585	3.19883720148803	0.493891195032426	6.47680548603019	9.36848370254113e-11	5.19163411754436e-09	0.418	0.764	0.831	3.881	6.171	4.590	2.929	3.169	3.469	1.855	2.107	2.271	0.928	2.447	2.390	0.452	0.734	1.041	0.519	0.388	0.418	0.377	0.154	0.169	0.000	0.000	0.000
Pdensi_DN44769_c0_g1d322761	FC_3_1	MC_2_3	0	106.387070839298	53.1935354196488	-9.6020103365624	1.48252355128826	-6.47680121386172	9.36874884715549e-11	5.19163411754436e-09	0.000	0.000	1.730	0.000	0.000	0.000	0.000	0.095	0.000	0.107	0.000	0.000	0.000	0.000	0.102	2.621	3.468	9.993	3.657	1.695	1.959	0.555	0.783	0.184	0.828	0.205	0.110
Pdensi_GG_4318_c0_g1	FC_3_1	MC_2_3	0.744882584300747	2262.47963667855	1131.61225963143	-11.5692783986635	1.78665603853175	-6.47538090665226	9.45730559755304e-11	5.2357538824714e-09	0.013	0.014	0.013	0.033	0.016	0.014	0.014	0.122	0.000	0.000	0.033	0.031	0.000	0.000	0.000	0.035	11.294	30.406	135.611	0.030	20.768	0.078	0.080	0.106	0.000	0.015	0.000
Pdensi_DN18121_c0_g1	FC_3_1	MC_2_3	0.506948472013167	518.052674523964	259.279811497989	-10.0159544224218	1.54779452767282	-6.47111373205411	9.72831735244969e-11	5.37562954985883e-09	0.101	0.091	0.017	0.021	0.020	0.000	0.000	0.017	0.039	0.000	0.043	0.060	0.019	0.019	0.019	0.031	0.019	0.000	0.751	24.610	9.641	0.328	0.145	0.378	0.000	0.000	0.020
Pdensi_GG_6988_c0_g1	FC_3_1	MC_2_3	481.808718660554	92.664076445097	287.236397552825	2.37868522633379	0.3678109020166	6.46714171138524	9.98739808800188e-11	5.51358970978826e-09	14.837	14.214	14.237	14.935	10.730	14.336	8.564	7.719	8.201	7.768	7.329	8.287	10.841	10.037	9.216	10.418	3.307	4.208	2.212	1.548	2.618	1.287	2.485	3.301	3.587	1.906	1.669
Pdensi_DN25015_c0_g3	FC_3_1	MC_2_3	205.618405781453	4.8087944250204	105.213600103237	5.41935930889807	0.838580592723441	6.46253843211149	1.02960984322333e-10	5.66798283337595e-09	2.679	3.435	1.763	2.402	5.718	8.761	1.016	0.585	0.915	0.913	0.447	0.251	4.410	7.255	7.308	0.888	0.644	0.000	0.079	0.139	0.101	0.107	0.607	0.143	0.000	0.000	0.000
Pdensi_DN16875_c0_g1d471884	FC_3_1	MC_2_3	125.021129538442	8.31992266066249	66.6705260995522	3.91152003137782	0.605414735672864	6.46089333625242	1.04086669223478e-10	5.72457133936786e-09	2.863	2.991	0.928	4.116	2.866	3.419	6.095	5.702	8.429	5.771	4.448	1.761	2.307	7.655	1.804	0.176	0.904	0.245	0.133	0.228	0.203	0.118	0.000	0.000	0.000	0.000	0.000
Pdensi_DN5833_c0_g1d516503	FC_3_1	MC_2_3	41.1335217010661	1298.90090095912	670.017211330094	-4.97970432583828	0.77082902419011	-6.46019307727849	1.04569475883062e-10	5.74034480871471e-09	0.000	0.489	0.000	0.571	0.824	1.960	2.249	1.422	1.344	3.469	1.709	0.797	0.251	0.000	0.752	0.202	1.211	9.358	13.729	57.253	16.874	56.610	2.201	0.000	0.000	0.000	0.000
Pdensi_DN22800_c0_g1d302673	FC_3_1	MC_2_3	17.3525211669074	989.333024945857	503.342773056382	-5.83028781768598	0.902916217829755	-6.45717476611465	1.06675682245295e-10	5.85048196269072e-09	0.075	0.000	0.000	0.094	0.314	0.992	0.654	0.427	1.796	0.743	1.189	0.618	0.332	0.750	0.210	0.181	0.412	0.466	20.349	9.470	38.578	29.910	4.545	27.366	0.230	0.209	0.179
Pdensi_GG_101105_c0_g1	FC_3_1	MC_2_3	17.4564697764379	316.414747386774	166.935608581606	-4.17845445624176	0.647146562135428	-6.45673592463176	1.06985342859796e-10	5.8619761340756e-09	0.024	0.307	0.118	0.328	0.542	0.561	4.772	8.638	10.856	16.691	22.083	17.130	0.264	0.846	0.241	0.625	3.256	2.716	7.394	10.886	3.231	5.779	14.617	8.802	0.960	0.614	1.369
Pdensi_DN14424_c0_g1d213386	FC_3_1	MC_2_3	1004.04163382787	9.92107309699412	506.981353462431	6.6584217176412	1.03160867681514	6.45440646951284	1.08643850732292e-10	5.9472862326566e-09	14.199	6.507	11.990	67.317	11.753	6.048	38.968	8.146	11.915	15.939	5.453	3.684	21.126	7.695	5.287	12.614	3.254	1.193	0.420	0.046	0.209	0.058	0.322	0.027	0.021	0.000	0.000
Pdensi_DN16545_c0_g2	FC_3_1	MC_2_3	123.146173470524	0	61.5730867352622	8.99757446877766	1.39416357199693	6.45374377117744	1.09120248087551e-10	5.96778738677136e-09	2.108	2.286	1.057	2.663	4.168	3.422	3.203	1.660	3.456	1.557	1.328	2.479	1.168	2.432	1.169	1.180	1.412	0.000	0.000	0.000	0.000	0.000	0.000	0.530	0.388	0.296	0.319
Pdensi_DN19507_c0_g1d359529	FC_3_1	MC_2_3	0	374.351140835747	187.175570417874	-11.41668505067	1.76961058406528	-6.45152394174924	1.107309520766e-10	6.05022766416295e-09	0.000	0.000	0.191	0.000	0.000	0.000	0.000	0.000	0.000	0.000	0.000	0.000	0.000	0.219	0.000	0.000	0.204	0.232	1.471	2.423	22.119	0.000	0.000	0.000	0.000	0.000	0.000
Pdensi_DN25873_c0_g1d193593	FC_3_1	MC_2_3	25.0727445064039	432.292066212478	228.682405359441	-4.10774299333719	0.636797244841548	-6.45062934334665	1.11386620900641e-10	6.08038075117731e-09	0.294	1.031	0.806	0.557	1.153	0.400	0.650	0.921	0.865	0.862	1.114	0.607	0.246	0.763	0.494	1.388	3.364	2.180	5.591	8.458	15.674	1.561	0.271	0.000	0.559	2.887	1.148
Pdensi_DN24480_c2_g4	FC_3_1	MC_2_3	390.743711172009	18.9185682450936	204.831139708551	4.37071611030957	0.677601840192143	6.4502719016675	1.11649656740828e-10	6.08906456636922e-09	5.628	12.555	5.745	6.880	8.649	16.564	6.159	3.407	6.562	1.936	3.189	2.365	8.206	16.259	16.088	4.295	1.780	1.202	0.389	0.200	0.724	0.037	0.449	0.175	0.000	0.000	0.000
Pdensi_DN24100_c0_g1d365441	FC_3_1	MC_2_3	3816.74852461441	20767.1308680288	12291.9396963216	-2.44386005170701	0.379167014178885	-6.44533928406029	1.1534209471498e-10	6.2845883848749e-09	41.888	46.899	27.480	73.202	102.319	139.428	82.066	68.280	74.144	109.001	88.347	96.123	77.170	103.536	80.833	44.774	125.047	164.944	469.570	580.472	367.258	528.927	1437.373	615.670	124.537	118.842	77.238
Pdensi_DN22051_c0_g1d495991	FC_3_1	MC_2_3	0	697.445046615778	348.722523307889	-12.3144305966453	1.91148766959671	-6.4423280319896	1.17654642030653e-10	6.39868648807932e-09	0.000	0.000	0.141	0.000	0.000	0.000	0.018	0.094	0.000	0.000	0.000	0.000	0.000	0.000	0.025	0.000	4.850	53.342	6.634	0.444	41.555	1.153	0.000	0.000	0.035	0.000	0.000
Pdensi_DN19256_c0_g1d14827	FC_3_1	MC_2_3	0	308.135691243778	154.067845621889	-11.1359638644382	1.72890772580769	-6.4410400267231	1.1865757174691e-10	6.44126964775881e-09	0.000	0.000	0.025	0.000	0.000	0.000	0.000	0.000	0.010	0.000	0.000	0.000	0.000	0.000	0.019	0.000	9.550	6.879	2.723	16.567	1.430	26.393	0.000	0.000	0.000	0.000	0.000
Pdensi_DN21896_c0_g1d221829	FC_3_1	MC_2_3	837.320798971701	87.6804066876062	462.500602829653	3.25487299481792	0.505427778533415	6.43983796114746	1.19601118930978e-10	6.48647809180015e-09	0.743	7.153	1.378	17.267	25.099	26.983	23.892	18.367	9.628	34.691	39.973	17.825	7.660	18.861	8.538	2.279	2.069	0.574	2.116	2.831	0.995	51.541	106.912	1.150	0.312	0.473	0.000
Pdensi_DN16135_c0_g1d469246	FC_3_1	MC_2_3	0.753695683614352	100.431194487495	50.5924450855549	-7.07143571627883	1.0981678625637	-6.43930309503906	1.20023309638051e-10	6.50335366829744e-09	0.829	1.725	0.000	0.026	0.035	0.000	1.359	0.479	0.443	0.216	0.017	0.000	0.000	0.469	0.000	2.502	3.696	4.621	1.734	2.487	2.637	0.001	0.920	1.113	0.401	0.000	0.620
Pdensi_DN9650_c0_g1d385775	FC_3_1	MC_2_3	131.128789266676	0	65.5643946333381	9.08819628810396	1.41158805372765	6.43827798351248	1.20836545469864e-10	6.54136689261216e-09	0.853	2.561	0.670	2.538	4.801	3.582	2.018	1.867	1.734	0.367	0.849	0.265	1.097	1.651	1.259	0.040	0.049	0.000	0.000	0.000	0.000	0.000	0.000	0.000	0.000	0.000	0.000
Pdensi_DN22344_c0_g1d67602	FC_3_1	MC_2_3	190.34648135582	1.29194673352992	95.8192140446749	7.18907425347039	1.11672724513752	6.43762770611463	1.21355209233373e-10	6.56337827370853e-09	7.061	4.232	1.856	6.518	7.081	2.427	3.360	3.164	2.457	1.036	2.154	0.903	3.918	4.449	1.310	1.440	0.422	0.341	0.048	0.000	0.030	0.000	0.000	0.000	0.000	0.000	0.025
Pdensi_GG_4815_c0_g1	FC_3_1	MC_2_3	0	502.572363209314	251.286181604657	-11.8416613077362	1.84087986683895	-6.43260949345381	1.25431612370845e-10	6.77758840534824e-09	0.018	0.009	0.000	0.000	0.000	0.000	0.000	0.027	0.000	0.021	0.000	0.000	0.020	0.020	0.010	0.000	0.039	0.100	3.795	0.849	30.371	0.066	0.011	0.000	0.000	0.010	0.000
Pdensi_DN22039_c0_g1d190162	FC_3_1	MC_2_3	2.61727523516338	950.022069915772	476.319672575468	-8.49159659344645	1.32107323472826	-6.42780155575035	1.29462594463808e-10	6.9825161561037e-09	0.000	0.115	0.000	0.000	0.000	0.214	0.050	0.000	0.000	0.027	0.000	0.000	0.087	0.083	0.166	0.000	0.000	0.000	6.670	31.983	26.116	4.874	0.000	0.000	0.000	0.000	0.000
Pdensi_GG_71436_c2_g1	FC_3_1	MC_2_3	0	174.100068469698	87.050034234849	-10.312109142621	1.60490468566524	-6.42537169635507	1.31547680171614e-10	7.07542908236174e-09	0.000	0.000	0.000	0.000	0.000	0.000	0.000	0.000	0.000	0.000	0.000	0.000	0.000	0.000	0.000	0.000	0.000	0.000	1.044	4.042	6.891	1.622	0.000	0.000	0.000	0.000	0.000
Pdensi_DN22020_c0_g2	FC_3_1	MC_2_3	0.969362647777529	1586.41301126266	793.69118695522	-10.6655325079492	1.66025580250567	-6.42402965365496	1.32713332631288e-10	7.13157617634171e-09	0.027	0.029	0.027	0.000	0.032	0.029	0.030	0.074	0.032	0.032	0.034	0.000	0.030	0.031	0.030	0.049	0.030	0.177	46.167	0.094	64.010	0.000	0.033	0.110	0.168	0.030	0.032
Pdensi_DN7305_c0_g1d263419	FC_3_1	MC_2_3	184.358504152088	0	92.1792520760442	9.5795376560088	1.49194635497958	6.42083250784168	1.35531085214484e-10	7.27631737329788e-09	0.000	1.339	0.309	5.286	8.255	2.023	6.695	1.134	0.000	1.458	0.391	0.000	0.172	5.886	0.861	0.000	0.166	0.000	0.000	0.000	0.000	0.000	0.000	0.000	0.000	0.000	0.000
Pdensi_DN22349_c0_g1d363775	FC_3_1	MC_2_3	0	144.139791019675	72.0698955098373	-10.0396078015524	1.5640333241369	-6.41904980323399	1.37127546116297e-10	7.35528549328741e-09	0.000	0.000	0.000	0.000	0.000	0.000	0.000	0.000	0.000	0.000	0.000	0.000	0.000	0.000	0.000	0.000	0.000	0.000	1.436	2.366	6.131	1.130	0.000	0.000	0.000	0.000	0.000
Pdensi_DN21644_c0_g1	FC_3_1	MC_2_3	234.108291763587	0.903012558685184	117.505652161136	8.05681602285762	1.2553555896561	6.41795527039855	1.38116820768622e-10	7.40157048753932e-09	2.652	1.365	0.621	8.947	7.452	3.304	7.129	3.674	4.416	1.827	2.176	1.959	2.124	3.351	0.203	0.942	0.023	0.000	0.000	0.012	0.076	0.000	0.000	0.000	0.000	0.000	0.000
Pdensi_DN16361_c0_g1d55551	FC_3_1	MC_2_3	0	560.008614816204	280.004307408102	-11.9978191572798	1.86963372785753	-6.41720299463596	1.38800793077777e-10	7.43142491128392e-09	0.000	0.000	0.065	0.000	0.000	0.000	0.000	0.000	0.000	0.000	0.000	0.000	0.000	0.025	0.000	0.000	0.143	0.299	0.395	28.627	8.693	15.830	3.212	8.099	0.000	0.000	0.000
Pdensi_DN12054_c0_g2	FC_3_1	MC_2_3	699.068081606039	136.013956806611	417.541019206325	2.36101831989102	0.367931009647021	6.41701367372129	1.38973445144502e-10	7.43387360954236e-09	8.874	13.707	10.337	22.681	21.195	14.612	10.834	8.087	7.246	4.118	6.806	5.489	2.592	12.767	5.190	15.510	4.080	3.380	4.025	2.193	3.130	1.108	0.000	1.756	0.000	4.741	3.861
Pdensi_DN53360_c0_g1	FC_3_1	MC_2_3	23.1722372083485	3781.28681106928	1902.22952413881	-7.35213558874048	1.14609534697372	-6.41494235898776	1.40876153371257e-10	7.52191333766147e-09	0.061	0.065	1.476	1.671	0.218	0.098	0.430	0.189	0.142	0.318	0.153	0.251	0.202	0.174	0.034	2.081	5.639	2.389	10.043	155.175	91.407	26.387	79.229	58.489	0.000	0.000	0.000
Pdensi_DN44689_c0_g1d95648	FC_3_1	MC_2_3	139.762558535954	0	69.8812792679772	9.18022813379	1.4318306007618	6.41153229223184	1.44064234785322e-10	7.68513153377111e-09	0.735	5.174	4.055	2.316	4.919	4.359	4.449	4.242	3.509	3.907	0.923	3.882	2.429	2.119	4.874	2.305	0.786	0.893	0.000	0.000	0.000	0.000	0.000	0.000	0.000	0.000	0.000
Pdensi_GG_89773_c0_g1	FC_3_1	MC_2_3	0	639.108193951608	319.554096975804	-12.1884394398498	1.90118338453321	-6.41097515316352	1.44591763203477e-10	7.70625418209031e-09	0.000	0.000	0.000	0.000	0.000	0.000	0.000	0.000	0.000	0.000	0.000	0.000	0.000	0.000	0.000	0.000	0.000	0.000	0.695	38.065	4.059	0.000	0.000	0.000	0.000	0.000	0.000
Pdensi_DN18705_c0_g1d217585	FC_3_1	MC_2_3	1847.01197151878	340.072059153125	1093.54201533595	2.44154932252323	0.38098399846914	6.40853508896384	1.46924467933901e-10	7.82346078208397e-09	17.356	45.379	32.510	61.059	44.828	47.971	164.054	129.055	219.211	101.957	182.895	137.582	13.675	35.713	27.865	22.948	11.962	12.655	7.072	5.050	11.290	2.792	0.299	0.409	0.112	0.122	0.275
Pdensi_DN40026_c0_g1d379567	FC_3_1	MC_2_3	16.3874168546164	240.876316024601	128.631866439609	-3.87818715303493	0.605178096410526	-6.40834024899033	1.47112312800042e-10	7.826348317563e-09	1.665	0.414	1.256	0.481	0.465	0.412	1.351	0.926	1.824	0.451	1.920	0.634	0.841	0.924	1.271	2.215	3.378	3.763	6.398	7.432	2.555	0.578	2.778	0.878	7.456	1.402	0.000
Pdensi_DN23231_c0_g1d21451	FC_3_1	MC_2_3	0	117.353117161683	58.6765585808416	-9.74345277309096	1.52078445763635	-6.40685977829791	1.4854731911193e-10	7.89551916728045e-09	0.000	0.403	0.747	0.000	0.000	0.000	0.819	0.000	0.000	1.759	0.935	1.311	2.460	0.429	2.879	1.668	1.592	2.261	4.131	1.289	2.676	0.000	2.708	6.728	1.091	0.419	0.452
Pdensi_GG_99018_c0_g1	FC_3_1	MC_2_3	1.72769928088907	2079.83141644972	1040.7795578653	-10.2319966244416	1.59732561884582	-6.40570495065054	1.49676170846927e-10	7.94830675885497e-09	0.000	0.000	0.000	0.036	0.034	0.061	0.000	0.000	0.000	0.000	0.036	0.000	0.032	0.033	0.032	0.052	0.063	0.000	103.191	0.033	40.824	1.333	0.000	0.058	0.000	0.000	0.000
Pdensi_DN17676_c0_g1d351375	FC_3_1	MC_2_3	1199.63136022659	14491.1894732273	7845.41041672693	-3.59448349943359	0.561208188354233	-6.40490209163655	1.50465906351287e-10	7.98300682311043e-09	17.141	9.230	29.115	27.455	34.623	37.383	57.588	68.509	76.331	73.467	24.118	44.232	17.770	21.284	13.422	48.049	38.577	23.241	111.303	398.617	482.034	19.995	50.222	85.922	5.505	4.741	5.821
Pdensi_DN23015_c0_g1	FC_3_1	MC_2_3	203.864773923445	26.6662154867627	115.265494705104	2.93486918190676	0.458398351142008	6.40244271078881	1.52910512648429e-10	8.1053642148022e-09	1.173	4.681	2.984	7.352	5.525	4.174	6.752	6.432	8.067	5.573	7.108	5.790	1.907	4.955	2.326	4.809	2.367	3.175	0.543	0.637	0.628	1.151	0.090	0.186	2.079	6.446	6.118
Pdensi_DN14007_c1_g2	FC_3_1	MC_2_3	1651.34642318047	16337.0364675371	8994.1914453588	-3.30638485897856	0.516705549739726	-6.398972994666	1.56425503094499e-10	8.27612478520708e-09	149.733	102.145	163.416	28.843	31.558	74.804	77.282	97.951	89.603	230.367	191.241	278.380	325.295	79.932	337.756	179.956	261.172	532.537	523.440	303.733	293.238	54.574	432.087	581.605	477.670	140.642	111.408
Pdensi_DN35341_c0_g1d30996	FC_3_1	MC_2_3	201.532418067291	1652.02119512487	926.776806596078	-3.03480258069123	0.474273436304227	-6.39884578891854	1.56555857852755e-10	8.27612478520708e-09	5.852	6.524	10.253	3.081	6.809	6.770	5.650	17.658	9.437	23.898	27.227	25.307	50.677	15.172	39.127	16.958	28.005	40.959	40.493	46.864	25.317	5.776	30.384	15.139	1198.162	564.130	171.631
Pdensi_DN11716_c0_g1d269111	FC_3_1	MC_2_3	9569.65050679649	417.944854821165	4993.79768080883	4.51689104302344	0.705995591363689	6.39790261904992	1.57525693033553e-10	8.31988495766844e-09	81.434	174.655	164.272	305.251	321.498	175.726	326.925	190.775	238.062	100.982	218.642	72.177	45.048	138.912	93.921	349.033	83.792	38.979	18.496	2.200	8.156	0.980	0.111	0.000	0.736	0.506	0.838
Pdensi_DN17352_c0_g1	FC_3_1	MC_2_3	4.95814897950966	606.181641212402	305.569895095956	-6.93377417037907	1.08389424163418	-6.3970947570725	1.58361060796132e-10	8.35647064325393e-09	0.182	0.423	0.073	0.120	0.208	0.090	0.161	0.094	0.110	0.106	0.060	0.098	0.168	0.054	0.221	0.343	8.075	4.194	31.943	1.173	8.810	3.672	0.341	0.572	0.000	0.000	0.000
Pdensi_DN19841_c1_g2	FC_3_1	MC_2_3	5.60334128976644	551.672692151824	278.638016720795	-6.62741034405899	1.03603211888279	-6.39691590952381	1.58546582092379e-10	8.35872993060029e-09	0.000	0.000	0.000	0.278	0.186	0.000	0.871	0.230	0.000	0.804	0.140	0.000	0.000	0.000	0.000	0.020	0.074	0.028	9.210	6.319	22.585	0.067	0.000	0.000	0.000	0.000	0.000
Pdensi_DN10072_c0_g1d386355	FC_3_1	MC_2_3	0	265.669448454507	132.834724227253	-10.9219024170762	1.70741168476021	-6.39675979411497	1.58708696581336e-10	8.35975223458507e-09	0.022	0.000	0.000	0.000	0.000	0.000	0.000	0.000	0.000	0.000	0.000	0.000	0.000	0.000	0.000	0.000	0.035	0.000	0.739	6.068	11.484	1.167	0.000	0.000	0.050	0.025	0.019
Pdensi_DN12809_c0_g1	FC_3_1	MC_2_3	0.23793411228758	116.056668816009	58.1473014641482	-8.76529629115649	1.37049090355522	-6.39573474615427	1.59777164813116e-10	8.40847068697092e-09	0.000	0.000	0.000	0.000	0.000	0.021	0.000	0.000	0.045	0.000	0.000	0.000	0.022	0.000	0.000	0.035	0.021	0.000	2.463	2.146	3.365	107.269	0.215	0.040	0.000	0.000	0.000
Pdensi_DN21392_c0_g1d221160	FC_3_1	MC_2_3	637.175690048193	153.595414378245	395.385552213219	2.05312102340209	0.321110967369836	6.39380535712885	1.61807380528045e-10	8.5076693892901e-09	25.901	17.964	16.170	14.551	17.911	20.339	13.671	17.984	21.755	13.073	12.778	12.838	25.196	18.063	18.778	8.374	3.248	2.931	3.299	3.013	4.229	2.257	0.745	0.411	0.811	0.363	0.583
Pdensi_DN15227_c0_g1d54032	FC_3_1	MC_2_3	164.115950901797	0	82.0579754508985	9.41170802687075	1.47210878690499	6.39335089267297	1.62289250308997e-10	8.52535269807075e-09	0.371	0.610	0.442	5.226	6.629	1.986	0.161	0.128	0.115	0.144	0.031	0.000	0.383	2.748	0.166	0.000	0.054	0.000	0.000	0.000	0.000	2.666	0.000	0.000	0.038	0.000	0.000
Pdensi_GG_88389_c0_g1	FC_3_1	MC_2_3	2174.59947833018	378.417067052938	1276.50827269156	2.52276834827157	0.39461849390798	6.39292984798592	1.62736936201864e-10	8.5412101829317e-09	8.794	14.485	13.371	70.149	74.625	37.754	53.236	69.269	76.921	49.370	66.549	57.114	8.230	24.717	12.190	10.343	8.731	9.084	6.688	11.241	7.893	11.554	62.791	60.843	21.344	9.320	10.330
Pdensi_DN20506_c0_g1d63299	FC_3_1	MC_2_3	429.871794852876	12.2172962981424	221.044545575509	5.13670771083114	0.80354904912988	6.39252540513041	1.63168105991907e-10	8.55617320704026e-09	2.640	9.928	6.341	11.936	13.235	10.669	12.251	12.817	13.231	8.318	17.497	8.558	2.387	9.148	6.897	7.548	3.043	3.496	0.156	0.612	0.078	18.373	0.022	0.000	0.014	0.051	0.011
Pdensi_DN16999_c0_g1d349290	FC_3_1	MC_2_3	0	104.73706521336	52.3685326066802	-9.57919581432217	1.49978233632772	-6.38705736312193	1.69108216509297e-10	8.85972769731579e-09	0.000	0.000	0.000	0.000	0.000	0.000	0.000	0.000	0.000	0.000	0.000	0.000	0.000	0.000	0.000	0.000	0.295	1.761	1.916	3.561	1.655	10.101	0.410	0.178	0.000	0.000	0.000
Pdensi_DN13044_c0_g1d460723	FC_3_1	MC_2_3	728.733596619011	136.019207809825	432.376402214418	2.42215580782401	0.379277083816134	6.38624349104685	1.70010227713329e-10	8.89902508297838e-09	19.260	18.375	11.023	27.114	17.755	16.030	18.153	15.745	17.020	15.461	13.348	18.185	9.753	17.331	7.344	7.918	3.717	3.704	2.585	2.659	4.107	2.919	1.784	3.998	1.628	3.699	3.838
Pdensi_DN23841_c3_g3	FC_3_1	MC_2_3	3415.88206203065	30786.0965212703	17100.9892916505	-3.17192390912271	0.496877028100937	-6.38372017568572	1.72836792688535e-10	9.03890130191569e-09	270.383	175.818	279.641	58.801	65.394	155.403	167.916	216.750	195.519	467.182	411.481	546.037	580.600	167.816	576.597	311.110	476.799	911.488	890.936	655.090	562.524	118.292	790.113	1040.838	765.054	242.544	191.390
Pdensi_DN27943_c0_g1	FC_3_1	MC_2_3	0	106.964405147305	53.4822025736524	-9.60976315367824	1.50606132159941	-6.38072501820368	1.76251540043581e-10	9.20926088757598e-09	0.303	0.984	0.909	0.000	0.000	0.000	0.336	1.747	0.718	0.536	0.766	1.428	1.848	1.516	3.145	3.184	5.816	5.275	3.014	2.983	1.303	0.000	3.333	3.958	4.291	1.871	2.557
Pdensi_GG_1006_c0_g1	FC_3_1	MC_2_3	15.3447366142454	431.008999449014	223.176868031629	-4.81149248584354	0.754238596946197	-6.3792711024397	1.77932812296075e-10	9.28055085896529e-09	0.181	0.000	1.817	0.230	0.882	0.198	0.604	3.046	3.018	1.071	0.688	0.427	0.000	0.000	0.000	1.786	2.535	6.196	11.426	5.253	13.018	3.036	0.221	0.000	0.000	0.000	0.000
Pdensi_DN23377_c0_g3d548222	FC_3_1	MC_2_3	1028.0261200928	9.60918062118546	518.817650356991	6.74132158312813	1.05743757131773	6.37514853451576	1.82785711463299e-10	9.52518458855857e-09	0.102	0.385	0.000	6.562	44.226	34.268	10.674	15.417	3.386	1.760	4.049	1.254	9.650	37.614	19.696	0.387	4.490	0.299	0.087	0.520	0.039	33.478	144.511	245.500	0.000	0.000	0.000
Pdensi_DN24829_c0_g1	FC_3_1	MC_2_3	1162.63601666705	275.356415565796	718.996216116424	2.07856646780365	0.32609562658057	6.37410102551648	1.84039250421188e-10	9.58198312437353e-09	31.237	40.054	83.828	31.908	34.465	30.458	26.595	28.399	71.782	18.356	25.784	29.285	26.189	29.840	40.797	60.030	27.336	48.602	4.244	7.250	7.353	7.545	2.058	1.806	9.148	25.147	34.698
Pdensi_DN24076_c1_g1d551582	FC_3_1	MC_2_3	122.801056198251	570.269054327405	346.535055262829	-2.21461025093831	0.347500263075116	-6.3729743147262	1.85396944793911e-10	9.64409879876887e-09	5.591	2.175	1.926	2.538	3.668	3.985	6.457	4.604	5.484	5.278	6.888	3.202	4.441	2.075	2.219	4.150	6.133	5.036	12.920	14.589	11.495	4.728	0.580	1.045	0.661	2.121	3.455
Pdensi_DN19808_c0_g3	FC_3_1	MC_2_3	0	340.855974402767	170.427987201384	-11.2814908735689	1.77032477875235	-6.37255435215658	1.85905502014804e-10	9.66197246629378e-09	0.000	0.000	0.000	0.000	0.000	0.000	0.000	0.000	0.022	0.000	0.000	0.000	0.000	0.000	0.000	0.000	0.000	0.000	0.493	12.294	10.438	0.112	0.046	0.000	0.000	0.000	0.000
Pdensi_DN3764_c0_g1d515474	FC_3_1	MC_2_3	78.325835243613	476.114755146034	277.220295194823	-2.60426285855079	0.408698222318335	-6.37209245437415	1.86466414937201e-10	9.68253308698287e-09	5.498	3.645	8.605	2.204	2.803	1.565	2.935	6.441	1.805	4.486	5.642	8.886	6.812	6.197	11.797	16.213	22.981	32.518	13.883	10.660	8.029	3.880	11.311	6.822	28.169	15.326	14.325
Pdensi_GG_63438_c0_g1	FC_3_1	MC_2_3	461.610578133759	36.5721928523724	249.091385493066	3.65498544244623	0.573882585945255	6.36887323637121	1.90421903835032e-10	9.87042670206136e-09	4.532	11.061	5.097	13.677	12.670	12.086	12.023	8.550	9.450	8.703	7.584	7.712	7.546	13.218	12.616	2.442	1.102	0.838	1.510	0.413	0.591	0.402	0.460	0.496	0.266	0.043	0.104
Pdensi_DN23463_c3_g1	FC_3_1	MC_2_3	11.5999317433404	164.033996134578	87.8169639389592	-3.8203136859121	0.599898005414485	-6.36827202529627	1.9116964918745e-10	9.90042428104022e-09	0.752	0.990	0.520	0.256	0.354	0.341	0.569	0.542	0.716	0.358	0.445	0.459	0.820	0.261	0.833	0.898	0.416	1.047	3.087	5.536	2.554	2.808	0.042	0.162	0.249	0.089	0.395
Pdensi_DN22609_c2_g2	FC_3_1	MC_2_3	1278.44727262823	238.672580052285	758.559926340255	2.4217852146182	0.380415620753614	6.36615607377156	1.93824209647826e-10	1.0020181316595e-08	13.801	33.733	19.372	38.432	36.855	31.347	37.449	45.810	44.159	26.245	49.228	29.049	25.352	49.133	38.295	20.835	11.046	6.547	3.255	6.848	6.228	0.663	13.252	5.191	0.248	0.060	0.233
Pdensi_DN20800_c0_g1d494050	FC_3_1	MC_2_3	33.1764076034935	1823.63329825063	928.404852927064	-5.77961862027308	0.907897182878198	-6.36593959015343	1.94097820524755e-10	1.00254776380921e-08	0.609	0.561	0.826	0.632	0.472	1.629	0.744	0.452	1.148	1.149	0.670	1.260	0.418	0.855	1.129	0.591	1.207	1.546	31.945	6.922	87.815	7.079	2.250	7.355	1.474	3.221	2.617
Pdensi_DN14892_c1_g1	FC_3_1	MC_2_3	512.46321761798	109.705731352278	311.084474485129	2.22253546470743	0.349197177956662	6.36470053312763	1.9567112457069e-10	1.00978368101137e-08	9.875	10.712	10.935	16.649	13.339	12.732	13.194	10.350	11.379	10.045	11.785	9.335	8.708	12.193	10.690	10.719	4.555	3.170	3.302	2.195	2.009	1.496	0.184	0.133	0.408	0.386	0.213
Pdensi_DN15641_c0_g1d526142	FC_3_1	MC_2_3	256.825500660233	2.19361490571163	129.509557782972	6.87495853586769	1.08082689622466	6.36083221085817	2.00663550957554e-10	1.03463610653493e-08	0.220	1.976	3.291	8.454	5.525	7.370	1.113	1.065	1.603	0.299	0.320	0.698	0.758	2.199	2.922	0.081	0.049	0.070	0.000	0.156	0.000	0.000	0.000	0.000	0.000	0.000	0.000
Pdensi_DN24916_c0_g1d136025	FC_3_1	MC_2_3	6.39503555222953	681.940097201149	344.167566376689	-6.73496771787042	1.05902801360663	-6.35957465840189	2.02313180191317e-10	1.04130842735905e-08	0.224	0.269	0.171	0.161	0.134	0.239	0.215	0.214	0.281	0.141	0.152	0.174	0.048	0.296	0.301	0.055	0.229	0.315	1.737	36.661	7.463	295.336	27.619	17.864	1.644	6.360	6.935
Pdensi_DN19462_c0_g1d287120	FC_3_1	MC_2_3	7.40799489689429	156.703914776984	82.0559548369392	-4.40123615626561	0.692226611464268	-6.35808575309705	2.04283426351278e-10	1.05052617486158e-08	0.087	0.157	0.058	0.110	0.384	0.125	0.382	0.423	0.918	0.442	0.992	0.724	0.452	0.502	0.491	0.474	0.899	1.021	3.739	4.127	2.831	1.793	0.714	0.414	0.180	0.229	0.105
Pdensi_DN37391_c0_g1d89029	FC_3_1	MC_2_3	910.823400428971	198.082155598547	554.452778013759	2.20090621792898	0.346180468922671	6.35768454753757	2.04817533712382e-10	1.05234889492415e-08	8.371	11.104	17.924	18.792	29.383	27.421	21.906	24.406	25.404	19.071	26.090	23.982	12.908	19.055	22.985	6.543	1.422	5.942	5.381	3.510	4.713	4.889	2.105	2.356	0.418	0.462	0.495
Pdensi_DN22935_c0_g2	FC_3_1	MC_2_3	439.014712966391	64.5878338581606	251.801273412276	2.7648896788029	0.434959163345681	6.35666497409902	2.06180992999808e-10	1.05842588106729e-08	13.350	9.355	7.958	13.602	12.911	10.150	14.051	13.528	13.583	7.588	8.517	6.708	9.182	12.118	7.399	7.881	2.180	1.875	1.752	0.819	1.897	1.471	0.136	0.307	0.054	0.000	0.042
Pdensi_DN8726_c0_g1d208786	FC_3_1	MC_2_3	3.48694760889694	286.07158965191	144.779268630404	-6.35997142496788	1.00059040281915	-6.35621869553088	2.06780580405144e-10	1.06057433765942e-08	0.239	0.129	0.000	0.151	0.000	0.130	0.265	0.000	0.141	0.000	0.151	0.141	0.000	0.276	0.000	0.000	0.129	0.466	3.869	4.323	11.552	0.968	0.293	3.365	0.000	0.134	0.000
Pdensi_GG_122415_c0_g1	FC_3_1	MC_2_3	519.224403562905	119.850089771549	319.537246667227	2.11539101001539	0.332871717393316	6.3549737015232	2.08462282153061e-10	1.06826432655742e-08	6.757	11.064	11.099	17.670	14.554	11.192	18.079	15.327	12.929	14.152	15.565	12.710	3.968	8.069	7.362	7.490	9.704	7.908	2.668	2.255	3.312	8.336	0.921	0.506	0.000	0.632	0.601
Pdensi_DN22286_c0_g2d299585	FC_3_1	MC_2_3	514.476536156438	50.377387836012	282.426961996225	3.3544334743848	0.527869373346091	6.35466583924259	2.08880189614915e-10	1.06947022257993e-08	2.289	13.553	10.046	13.299	16.520	13.050	17.409	14.142	19.953	12.535	17.183	12.099	4.833	14.125	10.263	5.637	3.544	2.537	0.481	1.291	1.660	0.037	0.106	0.000	4.725	12.377	2.871
Pdensi_DN13443_c0_g1d522706	FC_3_1	MC_2_3	6.30415837749916	145.128245617673	75.7162019975862	-4.5319666981972	0.713264902291992	-6.35383387523242	2.10013637145006e-10	1.07433439026153e-08	1.698	2.173	0.000	0.300	0.114	0.122	0.685	0.521	0.270	0.178	0.135	0.217	0.232	0.609	0.078	4.452	4.366	3.388	3.621	4.047	2.236	1.816	6.016	3.814	5.426	3.260	0.934
Pdensi_DN23083_c0_g1d68985	FC_3_1	MC_2_3	88.3601757649653	4979.04185517764	2533.7010154713	-5.81600897924907	0.915505196657115	-6.35278641834662	2.1144921375317e-10	1.08073427549428e-08	0.110	0.118	0.292	1.501	1.695	4.030	2.837	1.995	3.071	2.841	3.348	3.458	1.075	3.319	1.234	0.198	1.214	0.760	139.920	10.431	195.277	6.636	22.124	5.991	0.284	0.041	0.197
Pdensi_GG_116982_c0_g1	FC_3_1	MC_2_3	0	128.010709172337	64.0053545861685	-9.8683860287796	1.55360405300419	-6.35193118201333	2.12628450123812e-10	1.08581396766365e-08	0.000	0.000	0.000	0.000	0.000	0.000	0.000	0.000	0.000	0.000	0.000	0.000	0.000	0.000	0.000	0.000	0.000	0.000	1.339	2.383	5.112	0.000	0.000	0.000	0.000	0.000	0.000
Pdensi_DN20081_c0_g11	FC_3_1	MC_2_3	127.527998723394	0	63.7639993616968	9.04783156825772	1.42463115149963	6.35099938586458	2.13920563389237e-10	1.09146072817054e-08	0.697	1.429	0.464	3.682	4.796	2.228	2.453	3.233	1.649	1.547	2.938	0.959	1.035	3.005	1.168	0.323	0.503	0.142	0.000	0.000	0.000	1.416	0.000	0.000	0.000	0.000	0.000
Pdensi_DN22371_c0_g1d299802	FC_3_1	MC_2_3	0	109.593746781306	54.7968733906528	-9.64487104502372	1.51961375369223	-6.34692271084638	2.19664416263042e-10	1.11881772641523e-08	0.147	0.000	2.213	0.000	0.000	0.000	0.000	0.000	0.000	0.000	0.186	0.000	0.000	0.000	0.000	0.924	1.431	0.901	4.077	1.538	1.903	4.266	0.180	0.000	0.000	0.000	0.356
Pdensi_DN20184_c1_g1d411065	FC_3_1	MC_2_3	3795.96720402623	879.292027887433	2337.62961595683	2.11016448576775	0.332559251715463	6.34522863183851	2.22095361583008e-10	1.13021647384896e-08	46.977	66.167	46.411	128.458	103.701	85.031	125.777	109.342	118.226	89.859	108.944	83.115	37.250	70.522	42.715	38.427	13.176	13.350	18.097	14.761	27.628	3.968	0.721	0.159	38.810	35.763	61.628
Pdensi_DN28022_c0_g1d368922	FC_3_1	MC_2_3	0	97.7866994392873	48.8933497196436	-9.47983925316366	1.49453728046527	-6.34299282933409	2.2534392347612e-10	1.14475885774213e-08	0.000	0.000	0.000	0.000	0.000	0.000	0.000	0.000	0.000	0.000	0.000	0.000	0.000	0.000	0.000	0.000	0.000	1.145	1.390	2.175	3.157	0.000	0.000	0.000	0.000	0.000	0.000
Pdensi_DN21246_c1_g1d294447	FC_3_1	MC_2_3	0	639.613958536726	319.806979268363	-12.189544102467	1.9220111378465	-6.34207776554546	2.26686831395096e-10	1.15058299612694e-08	0.000	0.000	0.000	0.000	0.000	0.000	0.000	0.000	0.000	0.019	0.000	0.000	0.000	0.000	0.000	0.000	0.009	0.000	4.109	0.549	39.944	0.000	0.000	0.000	0.000	0.000	0.000
Pdensi_DN17406_c0_g1d350753	FC_3_1	MC_2_3	2667.44585657662	649.014011835953	1658.22993420628	2.0391123189928	0.321697101180602	6.33860955386116	2.31847955293342e-10	1.17576019786987e-08	53.298	47.216	53.694	102.118	68.041	53.222	109.136	113.514	168.597	112.434	128.697	136.996	35.562	33.715	20.909	57.286	21.972	17.980	13.746	16.233	14.414	9.396	15.853	11.878	74.887	46.911	66.957
Pdensi_DN9508_c0_g1	FC_3_1	MC_2_3	356.951402492644	30.7859985126493	193.868700502647	3.5339272866658	0.557697193785975	6.33664168663901	2.34827235948596e-10	1.18983872761394e-08	0.524	2.013	0.671	6.339	8.774	14.261	6.003	4.752	6.405	6.956	7.329	7.283	4.198	7.630	8.464	0.737	0.564	0.208	0.882	0.768	0.473	3.503	20.310	4.573	0.000	0.000	0.017
Pdensi_DN22670_c0_g2	FC_3_1	MC_2_3	0	194.294746214445	97.1473731072227	-10.470490791046	1.65268220903598	-6.33545320074178	2.36644638524335e-10	1.19801092586741e-08	0.000	0.000	0.000	0.000	0.000	0.000	0.000	0.000	0.000	0.000	0.000	0.000	0.000	0.000	0.000	0.000	0.000	0.000	2.712	1.211	9.545	0.000	0.000	0.000	0.000	0.000	0.000
Pdensi_GG_18916_c0_g1	FC_3_1	MC_2_3	7958.11389878678	72614.10584301	40286.1098708984	-3.18974036580872	0.503496059077774	-6.33518437393769	2.37057622938773e-10	1.19906529778866e-08	336.529	452.630	837.671	114.608	183.367	354.051	315.148	529.386	465.466	842.310	1004.929	1105.871	1305.968	494.637	1995.779	700.239	1299.400	2505.438	1948.186	1765.678	1250.790	223.559	1789.153	1653.273	48927.946	11757.830	6856.716
Pdensi_DN13254_c0_g1d522381	FC_3_1	MC_2_3	0	90.5788814034816	45.2894407017408	-9.3699123037327	1.48042171424366	-6.32921836634891	2.46406192356533e-10	1.24527609188086e-08	0.000	0.000	0.718	0.000	0.000	0.000	0.000	1.172	0.407	2.087	0.580	1.983	1.434	1.964	2.521	2.293	1.285	3.453	2.673	2.083	1.455	0.000	0.000	0.000	1.016	1.673	0.000
Pdensi_DN49642_c0_g1d159931	FC_3_1	MC_2_3	123.935992534264	0	61.9679962671322	9.00681401825815	1.4232287817127	6.3284372365063	2.47656551613904e-10	1.25051613773114e-08	0.557	1.006	2.791	2.351	4.514	3.436	4.944	3.118	1.766	1.973	2.581	1.312	0.826	1.714	3.304	0.332	0.399	0.679	0.000	0.000	0.000	0.283	0.227	0.747	0.000	0.000	0.000
Pdensi_DN39042_c0_g1d510956	FC_3_1	MC_2_3	947.768409340129	137.941592567513	542.855000953821	2.78135650199807	0.439563638887945	6.32753998723516	2.49100432136856e-10	1.25672348075384e-08	20.305	50.030	48.001	29.877	29.089	20.297	32.697	35.827	50.341	29.612	35.394	31.216	27.649	36.186	36.329	13.556	10.899	11.559	1.717	3.497	4.212	5.458	0.509	20.371	0.000	0.000	0.019
Pdensi_DN21552_c0_g1d189722	FC_3_1	MC_2_3	4.73830986553007	2051.0686356168	1027.90347274116	-8.75865949619229	1.38484565281744	-6.32464670584263	2.53812613180483e-10	1.27939468087956e-08	0.032	0.120	0.048	0.160	0.153	0.086	0.070	0.133	0.093	0.168	0.141	0.000	0.089	0.096	0.000	0.131	1.806	3.040	72.486	0.130	69.808	0.527	0.294	0.391	0.150	0.000	0.077
Pdensi_GG_82049_c0_g1	FC_3_1	MC_2_3	89.3913829100986	2456.86138574445	1273.12638432727	-4.78035797460459	0.755989233192171	-6.32331488957785	2.56010847430419e-10	1.28936572369234e-08	1.351	2.411	2.966	2.358	1.586	3.445	2.217	4.525	12.043	2.853	9.646	4.967	2.288	2.409	2.687	1.624	64.145	61.737	94.980	10.932	64.018	1.999	0.029	0.413	0.000	0.013	0.000
Pdensi_DN32159_c0_g1d235525	FC_3_1	MC_2_3	474.675128483001	68.3502185584747	271.512673520738	2.7978172264082	0.44250991229089	6.32260916354121	2.57183212026601e-10	1.29415741220224e-08	1.680	7.801	5.951	13.273	14.155	12.131	13.042	16.617	15.138	11.536	18.170	13.170	2.783	9.744	5.145	6.298	3.443	2.145	0.948	1.383	2.354	14.646	0.093	0.124	0.047	0.136	0.009
Pdensi_DN20935_c0_g1d189276	FC_3_1	MC_2_3	0	110.706727340032	55.3533636700159	-9.6594800725716	1.52796207629658	-6.32180616418434	2.58523546638114e-10	1.29978538173685e-08	0.341	0.369	0.684	0.000	0.000	0.000	0.375	1.073	0.000	0.000	0.000	0.400	0.376	1.572	1.885	3.359	2.553	2.487	4.157	1.970	1.470	1.033	1.241	0.685	1.000	0.000	1.655
Pdensi_DN26690_c0_g1d367637	FC_3_1	MC_2_3	3110.6489041882	486.679549159432	1798.66422667382	2.67615409771736	0.423373489066168	6.32102426540721	2.59835215582884e-10	1.30525969831357e-08	22.951	14.079	15.392	51.830	81.652	122.546	65.543	33.197	42.691	31.215	18.761	26.027	53.734	75.697	94.835	27.319	12.924	9.469	11.349	12.388	9.512	54.065	123.368	97.433	40.995	56.005	77.285
Pdensi_DN23507_c1_g8	FC_3_1	MC_2_3	1073.73496698773	169.780188713351	621.757577850542	2.6603756180865	0.42097034404318	6.31962715600133	2.6219512798169e-10	1.31598588100013e-08	9.252	21.846	7.498	42.500	29.713	17.967	39.955	28.128	31.235	34.368	43.442	29.384	11.565	23.159	13.318	6.047	3.006	2.628	4.850	3.514	3.294	5.304	3.654	18.596	21.429	23.049	24.490
Pdensi_DN19464_c1_g3	FC_3_1	MC_2_3	0	86.3423623974546	43.1711811987273	-9.30078146202488	1.47183664986012	-6.3191669149622	2.62977113117357e-10	1.3187806889232e-08	0.000	0.000	0.000	0.000	0.000	0.000	0.000	0.000	0.000	0.000	0.000	0.000	0.000	0.000	0.000	0.000	0.000	0.000	2.547	1.716	1.653	0.000	0.000	0.000	0.000	0.000	0.000
Pdensi_DN9807_c0_g1d333525	FC_3_1	MC_2_3	0.246747211601184	104.146947607153	52.1968474093771	-8.60932798840196	1.36310234813361	-6.31598060130265	2.68453724265868e-10	1.3450932413537e-08	0.000	0.027	0.025	0.000	0.015	0.000	0.014	0.045	0.000	0.015	0.000	0.015	0.000	0.015	0.043	0.058	1.123	0.225	2.559	2.313	2.281	6.142	2.353	2.092	0.032	0.085	0.110
Pdensi_DN12570_c0_g1d105682	FC_3_1	MC_2_3	0.246747211601184	1219.80610617135	610.026426691476	-12.1591678754884	1.92600661606279	-6.31314958841868	2.73412980885409e-10	1.36875489297246e-08	0.000	0.000	0.000	0.000	0.029	0.000	0.000	0.150	0.112	0.000	0.000	0.029	0.000	0.000	0.000	0.000	0.000	0.000	0.247	70.057	11.561	59.564	2.391	0.440	0.112	0.054	0.000
Pdensi_DN43151_c0_g1d444911	FC_3_1	MC_2_3	0	329.237552839574	164.618776419787	-11.2314189840534	1.77908835369127	-6.31301922737582	2.73643484142992e-10	1.36875489297246e-08	0.000	0.766	0.000	0.000	0.000	0.000	0.779	0.000	0.000	0.000	0.000	0.415	0.000	0.000	0.391	0.000	0.378	0.430	2.354	1.226	19.329	0.000	1.288	0.000	0.000	0.000	0.000
Pdensi_DN16405_c0_g1	FC_3_1	MC_2_3	52.437214989539	742.728113818303	397.582664403921	-3.82389682466275	0.60588775369299	-6.3112297638555	2.76826845625351e-10	1.38349648710014e-08	0.101	0.018	0.067	1.580	0.987	1.782	0.542	0.584	1.083	0.615	1.289	0.781	0.690	1.703	0.790	0.061	1.329	1.232	6.641	23.909	20.138	70.378	3.331	0.516	14.803	19.029	8.301
Pdensi_DN18557_c0_g3	FC_3_1	MC_2_3	51.6877110249208	1245.51238866943	648.600049847173	-4.59089819194753	0.727534479643949	-6.31021390792954	2.78650062843224e-10	1.39142115353079e-08	1.210	1.417	0.302	1.533	1.587	1.211	2.127	0.844	0.714	2.016	2.039	0.238	1.236	2.211	0.225	1.629	2.624	2.602	19.614	56.403	8.084	23.326	0.494	4.265	2.889	8.834	12.985
Pdensi_DN20230_c1_g1	FC_3_1	MC_2_3	890.886535290001	25.6158070325343	458.251171161268	5.12192626755495	0.811868762716796	6.30881061418744	2.81187938381586e-10	1.40289788030874e-08	1.917	17.032	14.275	8.494	46.217	19.754	5.778	4.065	1.140	0.700	2.909	6.607	11.079	17.175	26.696	3.089	1.854	0.935	0.424	0.222	1.101	0.292	0.936	0.000	0.000	0.000	0.000
Pdensi_DN16140_c0_g1	FC_3_1	MC_2_3	205.888797844872	24.5977447900467	115.243271317459	3.06755872369672	0.48639528412943	6.30671970676518	2.85011296156532e-10	1.4195549872259e-08	0.749	6.761	1.936	7.093	5.890	4.244	4.609	4.320	3.951	5.908	7.023	4.677	1.727	5.602	1.513	2.301	1.550	1.237	0.442	0.487	0.770	0.000	0.000	0.000	0.093	0.537	0.072
Pdensi_DN31989_c0_g1d565155	FC_3_1	MC_2_3	0	144.360824880166	72.1804124400828	-10.04219148725	1.59237672501485	-6.30641689839845	2.85569192347439e-10	1.42112525941942e-08	0.000	0.112	0.206	0.000	0.000	0.000	0.000	0.000	0.122	0.121	0.131	0.000	0.000	0.119	0.000	0.093	1.232	2.410	5.164	0.959	3.845	0.000	0.000	0.000	0.000	0.000	0.000
Pdensi_DN18907_c0_g1d217892	FC_3_1	MC_2_3	207.937768479527	5181.27338289914	2694.60557568933	-4.63910395023684	0.735702338135044	-6.3056805854344	2.86930233505931e-10	1.42668629602232e-08	6.741	5.847	3.278	6.271	6.503	4.604	3.878	5.069	3.269	2.744	4.433	2.174	9.435	8.690	4.927	3.714	9.345	3.826	22.676	106.692	227.221	18.741	8.208	3.140	114.378	209.479	210.627
Pdensi_DN37496_c0_g1d377271	FC_3_1	MC_2_3	1300.71197966934	107.786193051809	704.249086360574	3.59331461336846	0.569922696859983	6.3049157950122	2.88350620484235e-10	1.4325327305872e-08	7.207	23.276	5.191	46.285	46.763	16.578	19.264	13.232	11.614	15.158	14.364	11.902	6.901	22.752	6.819	7.049	28.783	67.106	2.515	1.284	3.638	0.154	0.536	0.261	5.383	5.507	3.852
Pdensi_DN22060_c0_g1	FC_3_1	MC_2_3	17.7296562859799	146.626695645757	82.1781759658685	-3.04559126798814	0.483184896069173	-6.3031590862313	2.91639271604737e-10	1.44764297082239e-08	1.278	1.611	1.035	0.323	0.622	0.515	0.480	0.756	0.892	1.566	0.530	0.756	0.738	1.523	1.398	0.544	2.104	4.458	3.403	3.257	3.415	1.221	3.795	1.028	3.768	3.159	2.191
Pdensi_DN19476_c0_g1	FC_3_1	MC_2_3	8.30134081779461	207.19663652381	107.748988670802	-4.64583334034567	0.737285018418324	-6.30127186133829	2.95213065440157e-10	1.46290312030679e-08	1.081	0.167	0.070	0.417	0.073	0.214	0.131	0.082	0.000	0.116	0.000	0.000	0.023	0.210	0.047	1.482	3.613	18.822	4.143	4.318	5.755	4.236	1.453	0.083	0.000	2.564	1.889
Pdensi_GG_48583_c1_g2	FC_3_1	MC_2_3	0	128.879807877165	64.4399039385826	-9.87873432534318	1.56781699383635	-6.30094862103168	2.95829452769253e-10	1.46471838859285e-08	0.000	0.000	0.000	0.000	0.000	0.000	0.000	0.000	0.116	0.000	0.000	0.000	0.000	0.000	0.000	0.000	0.000	0.000	5.451	1.593	1.824	0.149	0.000	0.000	0.000	0.000	0.000
Pdensi_DN29384_c0_g1d196753	FC_3_1	MC_2_3	942.778866550098	192.379382980543	567.579124765321	2.29299274906844	0.364232495920826	6.29540959345614	3.06589208345023e-10	1.51671027874941e-08	12.794	19.009	17.764	20.599	30.880	26.868	33.465	28.970	21.294	28.707	36.028	22.824	19.103	20.251	21.349	8.017	3.341	2.007	5.050	2.964	5.248	3.895	1.785	0.000	0.000	0.000	0.000
Pdensi_DN11863_c0_g1d269278	FC_3_1	MC_2_3	0.76714973242515	182.530723427641	91.648936580033	-7.92099554658463	1.25832451973735	-6.29487498839965	3.07647694462187e-10	1.51932934235945e-08	0.031	0.033	0.153	0.039	0.018	0.000	0.034	0.064	0.036	0.018	0.058	0.018	0.034	0.000	0.000	0.070	0.853	0.834	1.091	5.260	6.123	5.304	0.737	0.596	0.000	0.000	0.000
Pdensi_DN18864_c1_g4	FC_3_1	MC_2_3	481.554213364079	25060.8610188097	12771.2076160869	-5.70160482980938	0.905765420420584	-6.29479189784249	3.07812528892971e-10	1.51932934235945e-08	7.045	9.194	9.755	15.026	13.870	11.286	13.266	14.949	17.269	19.165	13.711	16.500	5.444	9.876	6.590	7.373	369.867	462.753	814.517	35.106	889.552	19.151	14.654	20.044	1.166	1.614	1.452
Pdensi_GG_82652_c0_g1	FC_3_1	MC_2_3	29.4455647194395	215.383225402233	122.414395060836	-2.87072323729268	0.456059215264349	-6.2946282877514	3.08137349501096e-10	1.51932934235945e-08	1.439	1.808	1.618	0.727	0.955	0.782	0.942	1.427	1.066	1.333	2.897	2.740	1.654	1.780	1.612	2.455	3.998	3.313	6.765	3.946	4.076	3.941	4.246	5.487	7.402	4.187	1.708
Pdensi_DN15223_c0_g1d181563	FC_3_1	MC_2_3	566.799657613343	48.9186665190209	307.859162066182	3.53299968759468	0.561273017232731	6.29461880247438	3.0815619120124e-10	1.51932934235945e-08	7.116	3.784	2.985	22.375	15.737	9.486	20.461	16.159	15.172	11.368	18.135	7.750	5.123	5.481	2.087	4.916	1.843	1.701	1.706	0.584	1.078	0.141	0.000	0.000	0.000	0.000	0.000
Pdensi_DN18693_c0_g2	FC_3_1	MC_2_3	0.260201260411983	1422.37795299144	711.319077125927	-12.380815477843	1.96713333490589	-6.29383644623935	3.09714154946171e-10	1.52572642537107e-08	0.000	0.026	0.000	0.031	0.000	0.000	0.000	0.000	0.029	0.200	0.000	0.000	0.027	0.000	0.055	0.022	0.000	0.062	27.463	0.084	71.488	0.000	0.000	0.000	0.865	2.121	1.307
Pdensi_DN24241_c0_g1	FC_3_1	MC_2_3	1693.85099984872	292.733708817471	993.292354333095	2.53244154794398	0.40247944096857	6.29210163343905	3.13196302331347e-10	1.54087357779023e-08	13.153	34.373	38.746	50.121	51.362	39.924	50.484	50.844	57.138	40.138	51.500	42.454	14.829	35.546	22.156	32.702	11.453	11.069	6.517	9.353	4.030	30.336	0.725	0.444	0.349	0.709	0.528
Pdensi_GG_154507_c0_g1	FC_3_1	MC_2_3	18.390580026961	1646.72637121285	832.558475619906	-6.48364947247052	1.0304522218127	-6.29204278978114	3.13315082230407e-10	1.54087357779023e-08	0.019	0.119	0.000	0.324	0.510	0.674	0.463	0.614	0.333	0.432	0.397	0.110	0.164	0.318	0.187	0.000	0.164	0.140	54.101	1.633	58.566	2.604	5.060	0.941	0.000	0.000	0.000
Pdensi_DN22798_c0_g1d302082	FC_3_1	MC_2_3	0	108.114641011152	54.0573205055758	-9.62501082264972	1.52978298294583	-6.29174917615784	3.13908418788257e-10	1.54249646087958e-08	0.000	0.000	0.000	0.000	0.000	0.000	0.000	0.000	0.000	0.000	0.000	0.000	0.000	0.000	0.000	0.000	0.279	0.561	1.997	3.880	1.445	14.405	0.162	0.197	0.000	0.000	0.000
Pdensi_GG_43112_c2_g1	FC_3_1	MC_2_3	533.047140227346	74.3840125431823	303.715576385264	2.84258108571625	0.451893659931901	6.29037611668333	3.1669770115676e-10	1.55489810979505e-08	4.866	10.018	9.748	13.564	19.311	11.675	15.497	9.873	10.786	7.275	7.177	3.442	10.111	15.731	11.925	4.649	1.048	1.585	1.256	1.316	2.561	1.729	1.983	0.000	0.000	0.000	0.587
Pdensi_GG_32756_c0_g1	FC_3_1	MC_2_3	0	14486.1860283235	7243.09301416173	-16.6908456512009	2.65366461260783	-6.28973441930113	3.18009552075515e-10	1.560031280881e-08	0.000	0.000	0.000	0.000	0.000	0.000	0.000	0.000	0.117	0.546	0.000	0.000	0.037	0.000	0.000	0.000	0.000	0.021	5.724	136.588	863.124	0.125	0.020	0.000	0.000	0.000	0.000
Pdensi_DN20508_c0_g1d220025	FC_3_1	MC_2_3	134.694364066816	2343.01454211927	1238.85445309304	-4.12063877874171	0.65525126749005	-6.28863915750348	3.2026091235219e-10	1.56844836280977e-08	21.101	11.751	20.089	4.269	2.858	4.032	2.929	1.766	4.090	3.064	1.897	2.808	10.671	3.513	3.155	25.228	38.214	33.910	87.550	13.924	60.481	6.147	1.487	1.767	0.893	1.468	0.698
Pdensi_DN18210_c1_g2	FC_3_1	MC_2_3	37.9819406657669	1199.32351445519	618.65272756048	-4.97998157713691	0.791939792385765	-6.28833356401302	3.20891845579033e-10	1.56944193081908e-08	0.000	0.181	0.140	0.458	1.518	1.177	0.583	0.700	0.378	0.131	0.142	0.466	0.842	1.356	0.677	0.458	0.310	0.070	7.158	50.234	23.917	15.176	0.310	0.228	0.305	0.158	0.101
Pdensi_DN18400_c0_g3	FC_3_1	MC_2_3	0	361.184073855463	180.592036927732	-11.3650267078188	1.80733878341631	-6.28826582603186	3.2103186274212e-10	1.56944193081908e-08	0.000	0.000	0.000	0.000	0.000	0.000	0.000	0.000	0.000	0.000	0.000	0.000	0.000	0.000	0.000	0.000	0.000	0.000	1.242	2.123	21.731	0.041	0.017	0.000	0.000	0.000	0.000
Pdensi_DN16545_c0_g1d470762	FC_3_1	MC_2_3	0	491.66747443352	245.83373721676	-11.8100588283771	1.87814466695155	-6.28815183206641	3.21267627584736e-10	1.56944193081908e-08	0.000	0.064	0.000	0.000	0.000	0.000	0.065	0.041	0.000	0.000	0.000	0.024	0.000	0.023	0.022	0.000	0.066	0.025	12.460	0.254	21.456	0.298	0.024	0.000	0.000	0.000	0.000
Pdensi_DN19228_c0_g1d218329	FC_3_1	MC_2_3	245.02371113742	56.8620619632161	150.942886550318	2.1080972112936	0.335329456635628	6.28664487887289	3.2440027651359e-10	1.58342478301921e-08	4.110	9.541	4.110	7.419	6.490	6.481	6.461	4.577	6.735	5.059	6.633	5.457	4.916	8.809	6.081	3.029	1.963	1.348	1.131	1.392	1.341	1.048	2.162	4.757	8.651	14.460	18.045
Pdensi_DN12869_c0_g1d338718	FC_3_1	MC_2_3	11.2076201788944	576.155426773686	293.68152347629	-5.6880252259217	0.905832046822891	-6.27933759450423	3.40018561698456e-10	1.65689743879897e-08	0.854	0.700	1.273	0.675	0.161	0.120	0.367	0.582	0.655	1.179	0.623	0.931	0.473	0.206	0.278	2.602	3.025	7.215	4.629	24.615	9.757	4.578	5.728	11.688	0.105	0.000	0.000
Pdensi_DN24112_c0_g1d304483	FC_3_1	MC_2_3	0	133.211084226643	66.6055421133214	-9.92623258003232	1.58096361828825	-6.27859646180833	3.41643039320038e-10	1.66342957124627e-08	1.548	0.419	1.165	0.000	0.000	0.000	0.426	2.031	0.924	0.457	0.973	1.817	1.278	0.446	2.992	3.816	2.898	6.109	3.007	4.912	1.113	1.172	2.815	2.331	2.835	4.791	2.823
[truncated: 3,296 more rows]
