# Supplementary material for: Transcriptional Regulation of Pine Male and Female Cone Initiation and Development: Key Players Identified Through Comparative Transcriptomics
Source: Front Genet. 2022 Mar 18;13:815093. doi: 10.3389/fgene.2022.815093 (PMC8971679; doi:10.3389/fgene.2022.815093)
Supplement: Supplementary file 2 [file DataSheet3.ZIP › SUP_DEG/salmon.gene.counts.matrix.FC_3_1_vs_MC_2_4.DESeq2.DE_results.P0.001_C2.DE.subset]

sampleA	sampleB	baseMeanA	baseMeanB	baseMean	log2FoldChange	lfcSE	stat	pvalue	padj	Bud_Rep1	Bud_Rep2	Bud_Rep3	FC_3_1_Rep1	FC_3_1_Rep2	FC_3_1_Rep3	FC_3_2_Rep1	FC_3_2_Rep2	FC_3_2_Rep3	FC_3_3_Rep1	FC_3_3_Rep2	FC_3_3_Rep3	FC_3_Rep1	FC_3_Rep2	FC_3_Rep3	MC_2_2_Rep1	MC_2_2_Rep2	MC_2_2_Rep3	MC_2_3_Rep1	MC_2_3_Rep2	MC_2_3_Rep3	MC_2_4_Rep1	MC_2_4_Rep2	MC_2_4_Rep3	Needles_Rep1	Needles_Rep2	Needles_Rep3
Pdensi_DN39511_c1_g6	FC_3_1	MC_2_4	12.6092003982071	24761.2706247582	12386.9399125782	-10.9397507959048	0.459349422972093	-23.8157495118251	2.29396184739095e-125	1.29572140988031e-120	0.601	0.757	0.657	0.365	0.471	0.331	1.395	0.825	0.972	1.014	1.487	1.498	0.720	0.309	0.508	0.277	1.097	1.736	12.338	1.767	8.286	911.267	609.229	406.165	0.118	0.387	0.393
Pdensi_DN21564_c0_g1d65671	FC_3_1	MC_2_4	44024.2975270482	46.2800120269308	22035.2887695376	9.89959363415417	0.429761979052461	23.0350615379722	2.07661926425767e-117	5.86478812611651e-113	634.996	1027.729	683.716	1689.639	1475.283	875.807	1648.878	1411.688	1543.736	1039.813	1548.499	1017.486	453.634	1012.107	494.437	775.493	580.431	465.581	284.730	27.199	234.013	1.276	1.017	1.243	5.291	2.497	0.471
Pdensi_DN19601_c0_g1d534643	FC_3_1	MC_2_4	17396.1264660989	179.115437014129	8787.62095155653	6.59888884329361	0.33760772249522	19.5460245829745	4.45947285676352e-85	8.39629549471435e-81	399.374	952.229	769.946	623.726	558.755	412.992	529.706	416.455	404.386	368.187	435.101	414.290	431.423	627.182	313.333	677.718	576.769	352.965	517.729	137.474	374.571	4.949	4.996	3.740	2.374	2.773	1.201
Pdensi_DN21237_c1_g1	FC_3_1	MC_2_4	38.4320368237956	3285.44443241254	1661.93823461817	-6.4193185670142	0.330633284474349	-19.4152218438015	5.73876453712395e-84	8.10370940287273e-80	1.469	1.215	0.696	1.209	1.357	0.967	1.081	1.295	1.474	1.332	1.460	0.961	1.538	1.506	0.829	1.588	1.203	0.944	1.611	4.333	1.604	102.399	83.717	66.680	1.882	3.083	1.384
Pdensi_DN11262_c0_g1d210459	FC_3_1	MC_2_4	11738.4917221714	291.981989346464	6015.23685575894	5.33232933711868	0.280943333704403	18.9800884997298	2.49175930521537e-80	2.8148906519157e-76	149.831	173.007	361.684	377.856	390.851	307.854	329.258	173.013	463.206	189.242	123.284	264.398	119.396	177.176	191.094	181.929	294.758	390.560	176.812	59.892	296.541	7.124	7.276	7.758	0.044	0.063	0.068
Pdensi_DN25922_c2_g5	FC_3_1	MC_2_4	32.9662510047667	7309.18365804324	3671.07495452401	-7.79059667614752	0.420377396624494	-18.5323871804329	1.13153804705169e-76	1.06522991749446e-72	0.371	0.847	0.876	0.931	0.779	1.299	0.457	0.867	1.410	0.650	1.227	0.985	1.029	0.905	0.727	0.585	1.015	2.133	0.993	0.646	0.463	265.193	137.403	166.244	1.423	2.025	4.222
Pdensi_DN11855_c0_g1d211103	FC_3_1	MC_2_4	27.5065893049151	8584.84992837882	4306.17825884187	-8.28260480752518	0.450175640144284	-18.3986072744197	1.34784659630762e-75	1.08759667351199e-71	0.188	0.242	0.261	0.549	0.942	1.018	0.658	0.269	0.354	0.336	0.330	0.478	0.924	0.530	0.843	0.247	10.190	10.147	7.570	11.450	3.247	172.124	233.382	240.512	0.090	0.760	0.518
Pdensi_DN19072_c0_g1d356753	FC_3_1	MC_2_4	4.14837660469533	2866.93811611515	1435.54324635992	-9.45256220813591	0.537355449346519	-17.5908929920246	2.89282826999386e-69	2.04248140002916e-65	0.260	0.169	0.156	0.167	0.141	0.059	0.136	0.195	0.183	0.037	0.099	0.047	0.200	0.144	0.044	0.235	0.288	0.139	0.315	102.329	7.256	81.559	77.850	59.929	0.135	0.071	0.160
Pdensi_DN21835_c0_g2	FC_3_1	MC_2_4	55.5105071242035	2237.71478746421	1146.61264729421	-5.3336552047026	0.303583635568184	-17.5689812618529	4.2574907871425e-69	2.67200121801063e-65	1.662	3.049	1.635	1.766	1.773	1.554	2.861	2.287	1.214	2.686	1.902	1.105	3.677	2.201	1.929	2.064	1.199	1.277	3.981	3.613	1.783	53.485	60.659	55.568	33.406	18.332	16.933
Pdensi_DN1994_c0_g1d380823	FC_3_1	MC_2_4	4.48319390992923	2246.02477256007	1125.253983235	-8.96643045911813	0.521767072544357	-17.1847380391293	3.45504115159243e-66	1.95154544406547e-62	0.000	0.000	0.000	0.166	0.079	0.166	0.578	0.137	0.438	0.077	0.167	0.105	0.000	0.406	0.075	0.100	0.024	0.000	0.115	0.539	0.442	74.062	56.793	42.579	0.000	0.000	0.000
Pdensi_DN17932_c1_g4	FC_3_1	MC_2_4	182.059490862121	6392.6321298441	3287.34581035311	-5.13411083951985	0.299752108462045	-17.1278556333155	9.19830470000103e-66	4.72324584249871e-62	0.535	5.956	3.850	5.487	6.145	5.078	5.439	6.612	8.302	7.019	11.149	8.783	2.118	6.327	3.177	1.498	9.063	4.813	35.009	11.038	82.426	162.035	185.971	137.942	0.230	0.562	0.213
Pdensi_DN24121_c0_g1d71452	FC_3_1	MC_2_4	32.1194733333636	3931.52274025652	1981.82110679494	-6.93706684097002	0.415675348961774	-16.6886654652402	1.58473672718482e-62	7.45935577485894e-59	0.177	1.098	0.900	1.250	0.696	0.993	1.385	1.148	1.442	0.786	1.030	1.359	0.220	0.652	0.592	0.758	0.889	0.305	0.352	2.204	0.284	137.430	91.136	76.362	0.000	0.049	0.026
Pdensi_DN23166_c0_g1d547330	FC_3_1	MC_2_4	17226.0130591764	98.1846514715721	8662.098855324	7.45969647851746	0.458690905901746	16.2630136820619	1.80630416070536e-59	7.84825263179087e-56	680.464	997.143	616.616	538.383	498.938	540.009	275.948	250.815	442.265	238.390	215.680	339.771	440.168	1237.658	433.053	780.993	301.942	143.140	27.910	16.264	27.455	1.572	3.255	2.486	11.996	21.955	24.531
Pdensi_DN7120_c0_g1d169331	FC_3_1	MC_2_4	2357.78025154165	35.8930073524877	1196.83662944707	6.02506045274523	0.376233765661145	16.014140682343	1.01803456651322e-57	4.10733317535234e-54	90.352	56.744	92.174	77.276	59.973	78.424	130.617	144.349	178.961	115.091	153.818	86.163	52.594	51.218	49.952	139.823	42.517	17.550	24.323	2.587	8.993	1.234	0.745	0.816	4.736	2.276	1.097
Pdensi_GG_21940_c0_g1	FC_3_1	MC_2_4	2.48401084061663	33065.7164313786	16534.1002211096	-13.7027532211506	0.856857479673786	-15.9918697638812	1.45594693955419e-57	5.48251379558526e-54	0.256	0.169	0.078	0.099	0.071	0.084	0.021	0.061	0.069	0.253	0.025	0.163	1.986	0.203	0.089	0.303	1.696	4.500	2.469	26.735	0.394	265.000	1180.876	977.934	0.061	0.044	0.448
Pdensi_GG_17837_c0_g1	FC_3_1	MC_2_4	8124.23551549365	16.8923129957451	4070.5639142447	8.89052003373132	0.556272066732939	15.982323336756	1.69701140711256e-57	5.9908745199591e-54	187.605	299.408	303.822	285.798	267.378	192.079	299.418	412.159	464.543	352.590	545.398	399.420	213.801	384.731	169.744	239.683	161.437	116.360	14.776	21.218	30.180	0.746	0.203	0.380	1.935	4.164	1.417
Pdensi_DN23116_c1_g2	FC_3_1	MC_2_4	4.73995756876683	4673.9200060965	2339.32998183263	-9.94732003710019	0.624451076515834	-15.9297027600656	3.94226629433349e-57	1.3098527609949e-53	0.056	0.020	0.019	0.117	0.235	0.100	0.254	0.203	0.098	0.065	0.177	0.089	0.124	0.150	0.200	0.076	0.124	0.035	0.182	9.230	0.294	195.583	93.742	78.238	0.029	0.000	0.112
Pdensi_DN21711_c0_g1d221681	FC_3_1	MC_2_4	93.062167779926	8631.88610887945	4362.47413832969	-6.53425327929347	0.411718842711562	-15.8706685277243	1.0115764125526e-56	3.17432678259006e-53	0.136	2.475	0.485	1.900	3.279	3.342	2.541	1.742	2.244	1.106	1.263	0.801	1.021	2.828	1.034	0.539	1.105	1.832	0.400	0.912	1.161	201.934	258.174	193.395	0.000	0.000	0.000
Pdensi_DN19721_c0_g1d15640	FC_3_1	MC_2_4	2123.64786871562	9.23637254792462	1066.44212063177	7.81539201203393	0.496157300889618	15.7518432118621	6.67082610647731e-56	1.98313127262244e-52	17.706	21.411	9.615	75.186	67.218	52.324	47.507	49.888	59.039	40.999	45.171	39.835	15.741	39.631	20.781	9.992	4.156	1.391	1.867	0.597	1.041	0.320	0.188	0.187	0.125	0.192	0.271
Pdensi_DN21081_c1_g1	FC_3_1	MC_2_4	107.780908659651	3696.78299996247	1902.28195431106	-5.09925673920926	0.326689264755425	-15.6088898208112	6.33293794624312e-55	1.74739951285931e-51	1.484	2.616	1.780	3.224	2.717	3.933	5.372	2.496	3.168	2.090	2.293	1.854	4.592	2.440	9.113	1.821	12.196	15.729	54.033	3.541	18.069	102.886	77.504	102.476	8.838	7.401	8.615
Pdensi_DN9506_c0_g1d333058	FC_3_1	MC_2_4	4077.18377927459	15.3942689387322	2046.28902410666	7.99081187568384	0.51199319935534	15.6072617482912	6.49659899618396e-55	1.74739951285931e-51	264.574	160.658	70.288	129.145	143.519	101.484	125.751	119.314	107.591	89.190	126.354	59.884	119.470	154.570	73.754	62.117	87.851	23.103	26.098	6.157	9.953	0.546	0.502	0.139	0.777	0.408	0.027
Pdensi_DN19648_c0_g2	FC_3_1	MC_2_4	5.03393608311841	1913.88856728835	959.461251685732	-8.58218770990378	0.552610457454545	-15.5302665632413	2.16478078847819e-54	5.55797627529101e-51	0.000	0.037	0.035	0.174	0.208	0.075	0.228	0.541	0.122	0.122	0.044	0.000	0.039	0.040	0.000	0.094	0.038	0.000	0.000	1.896	0.000	55.029	55.910	35.507	0.000	0.000	0.000
Pdensi_DN39627_c0_g1d151386	FC_3_1	MC_2_4	32.8763303345042	43934.6336504268	21983.7549903807	-10.3817931063688	0.668915711090413	-15.5203307894283	2.52744706923587e-54	6.20697044603125e-51	6.134	2.904	0.114	0.578	0.828	1.613	0.316	0.179	0.538	0.134	0.507	0.203	5.355	0.858	1.671	0.413	0.063	0.569	0.064	1.466	0.246	2069.914	854.000	566.356	0.088	0.064	0.344
Pdensi_DN33771_c0_g1	FC_3_1	MC_2_4	2.03214027025517	19009.0956505959	9505.56389543308	-13.1940475165239	0.851925503006953	-15.4873254409619	4.22504738399521e-54	9.94364901823273e-51	0.178	0.128	0.000	0.075	0.072	0.064	0.000	0.186	0.000	0.209	0.000	0.000	0.331	0.205	0.000	0.054	0.000	0.000	0.200	0.000	0.170	1015.769	300.910	212.612	0.000	0.000	0.214
Pdensi_GG_121462_c1_g1	FC_3_1	MC_2_4	26518.9086936184	115.006622321198	13316.9576579698	7.84827492054889	0.511922534494866	15.3309815288617	4.74758115835481e-53	1.07264949659405e-49	1017.656	1051.972	936.981	932.057	541.783	948.533	559.725	290.586	735.193	496.863	246.834	605.248	855.311	1347.602	778.550	791.298	165.245	147.932	34.959	10.016	35.832	2.232	4.120	2.297	0.164	0.436	0.042
Pdensi_DN39916_c1_g1	FC_3_1	MC_2_4	127.588095916391	6269.72133035366	3198.65471313503	-5.61859799469714	0.376842241390804	-14.9096820302329	2.8510701693377e-50	6.19384028634118e-47	1.600	3.111	1.597	3.682	4.138	3.863	4.805	4.368	5.146	16.024	3.704	7.422	3.006	3.415	3.456	1.301	0.697	1.580	3.544	8.439	3.093	120.258	182.517	168.026	1.700	0.959	0.000
Pdensi_DN9849_c1_g1	FC_3_1	MC_2_4	2.32526725369247	3526.70650668074	1764.51588696722	-10.5940694674651	0.714325839580578	-14.8308641245366	9.25340591659117e-50	1.93581251775087e-46	0.396	0.037	0.035	0.107	0.082	0.018	0.037	0.124	0.240	0.320	0.195	0.224	0.285	0.138	0.019	0.078	0.019	0.108	0.215	5.296	3.162	132.664	85.807	56.399	4.513	4.020	4.355
Pdensi_DN8152_c0_g1d452050	FC_3_1	MC_2_4	9.5875198612154	7315.89778158891	3662.74265072506	-9.57283862011815	0.646568396709054	-14.8056086082194	1.34761717955746e-49	2.71852888464727e-46	0.251	0.585	0.208	0.158	0.452	0.271	0.459	0.218	0.441	0.098	0.053	0.198	0.186	0.433	0.329	0.038	0.367	0.991	0.000	0.729	0.120	275.809	204.888	89.120	6.827	3.894	3.062
Pdensi_DN20063_c0_g1d361691	FC_3_1	MC_2_4	3.8362164280439	7702.04019874155	3852.9382075848	-10.9723956599102	0.745409227555452	-14.7199622090725	4.79928455941182e-49	9.34768238116612e-46	0.107	0.172	0.106	0.067	0.223	0.057	0.116	0.276	0.093	0.280	0.134	0.252	0.295	0.061	0.000	0.120	0.382	0.334	0.696	1.360	1.027	138.501	281.734	155.792	0.206	0.179	0.128
Pdensi_DN16212_c0_g2	FC_3_1	MC_2_4	21995.8830562314	63.4351610922639	11029.6591086619	8.4379339094996	0.581231407846353	14.5173399021309	9.40913030250257e-48	1.76650522857845e-44	405.005	298.791	122.412	735.603	993.206	296.850	617.586	850.348	778.772	600.024	804.322	468.030	195.963	326.899	127.549	159.148	198.916	192.924	149.950	29.953	71.325	2.102	1.158	1.640	2.351	0.756	0.540
Pdensi_GG_33888_c0_g1	FC_3_1	MC_2_4	548.355521537752	19871.6580705407	10210.0067960392	-5.17940265692353	0.356823986964769	-14.5152872176021	9.6950750807188e-48	1.76650522857845e-44	0.989	13.906	0.790	17.673	15.567	16.957	11.755	8.486	7.709	3.490	2.752	8.404	10.251	7.651	13.387	1.066	8.372	2.676	21.674	61.092	40.511	517.188	359.962	639.022	2183.219	2874.141	2624.824
Pdensi_DN22612_c1_g1d426190	FC_3_1	MC_2_4	96.7135576528756	2992.61543420239	1544.66449592763	-4.95189094178677	0.342249088085437	-14.4686753425348	1.91117422214026e-47	3.37346139885533e-44	1.544	1.878	1.160	3.214	2.463	3.167	2.440	3.514	1.741	2.555	2.940	1.736	1.897	2.232	1.557	1.416	3.750	2.170	5.405	19.132	4.512	105.375	64.516	62.402	3.240	5.414	3.696
Pdensi_DN21356_c0_g1d221183	FC_3_1	MC_2_4	7261.03873871281	4.03508683073737	3632.53691277177	10.6249698887461	0.734555807082641	14.4644828701909	2.03125872074465e-47	3.47677629038002e-44	233.067	236.822	150.711	201.386	230.860	232.986	243.316	314.186	391.310	312.067	423.455	352.519	323.111	336.151	361.171	293.581	369.400	227.716	222.423	37.573	136.376	0.283	0.077	0.000	0.261	0.118	0.050
Pdensi_DN12099_c0_g1d5940	FC_3_1	MC_2_4	112.176347877024	7437.32176509117	3774.7490564841	-6.05055169796355	0.41917683232459	-14.434365717231	3.14525822621018e-47	5.22519898968399e-44	1.235	1.749	1.310	2.362	4.621	3.309	4.377	3.930	4.778	2.872	3.082	2.472	2.471	2.944	1.916	1.698	7.713	3.859	2.608	2.890	1.186	267.269	158.847	152.006	0.766	2.942	2.036
Pdensi_DN6672_c0_g2d262902	FC_3_1	MC_2_4	6.32363339231766	12844.5454396788	6425.43453653555	-10.9896200925701	0.769275181960061	-14.2856813144151	2.68768032325712e-46	4.33745529653872e-43	0.297	0.107	0.099	0.251	0.120	0.216	0.549	0.207	0.234	0.465	0.125	0.233	0.331	0.343	0.000	0.266	0.429	0.365	0.220	0.345	0.708	698.317	207.825	128.960	0.000	0.333	0.357
Pdensi_DN23284_c0_g1d191274	FC_3_1	MC_2_4	100.977133197499	28693.4821366288	14397.2296349132	-8.14938099219247	0.572447314679283	-14.2360367202669	5.47449922567288e-46	8.58948928508075e-43	1.743	2.768	2.000	1.430	2.864	4.940	1.834	2.604	2.599	2.397	2.021	1.461	3.891	5.155	4.486	4.503	4.805	5.301	9.485	2.769	6.405	725.968	834.245	620.756	0.334	0.184	1.114
Pdensi_DN14453_c0_g1d342034	FC_3_1	MC_2_4	1838.08890517941	6.65243501012097	922.370670094764	8.01991964612153	0.564862040652498	14.1980148583845	9.42444792946208e-46	1.4387311266155e-42	43.586	144.463	70.877	54.903	49.841	63.432	90.686	57.244	57.241	56.901	89.197	41.489	30.130	87.715	65.250	23.504	36.028	17.609	19.283	5.105	8.514	0.212	0.239	0.072	1.435	0.278	1.508
Pdensi_DN14514_c0_g1d342273	FC_3_1	MC_2_4	2035.77072276365	4.73788061773653	1020.25430169069	8.59530286796419	0.606462077003594	14.172861245392	1.3489049040042e-45	2.00504064730983e-42	46.379	97.357	75.265	62.455	64.393	59.704	70.408	52.067	64.412	68.080	77.794	59.200	45.934	78.788	58.802	85.345	71.710	62.268	51.534	5.438	34.745	0.184	0.181	0.025	13.205	19.462	20.061
Pdensi_DN26318_c8_g1	FC_3_1	MC_2_4	52.2035811937143	1853.7653287481	952.984454970908	-5.14969829056747	0.365412674486977	-14.0928288757291	4.20378666084581e-45	6.08837655772345e-42	1.070	1.227	1.099	1.431	1.653	1.675	4.327	7.728	10.780	9.744	9.114	8.135	1.424	1.392	0.520	2.704	2.155	1.825	10.041	4.504	3.700	66.934	33.859	43.448	38.561	31.459	57.456
Pdensi_DN30199_c0_g1d26865	FC_3_1	MC_2_4	4.06428054051034	609.635121488982	306.849701014746	-7.23328133824187	0.517569078705578	-13.975489718845	2.19995129686145e-44	3.10655122629806e-41	0.000	0.000	0.000	0.129	0.123	0.111	0.113	0.426	0.000	0.000	0.000	0.240	0.000	0.000	0.000	0.000	0.000	0.000	0.000	0.000	0.000	19.529	15.448	12.016	0.000	0.000	0.000
Pdensi_DN35040_c0_g1d86938	FC_3_1	MC_2_4	4.55784143266841	5685.8797590496	2845.21880024113	-10.2689381399886	0.7416120634506	-13.8467787217605	1.33046070720562e-43	1.83292055087323e-40	0.323	3.405	0.321	0.081	0.039	0.278	0.035	0.168	0.151	0.075	0.204	0.076	0.323	0.297	0.363	0.409	7.326	24.204	133.819	14.374	26.231	217.327	118.171	108.453	2.048	2.210	0.271
Pdensi_DN23256_c0_g1	FC_3_1	MC_2_4	86.2500009795473	3409.59889021202	1747.92444559578	-5.30324784979055	0.385575867477682	-13.7540969160823	4.81252510365244e-43	6.47215876082629e-40	0.649	1.431	1.996	1.969	2.453	3.447	1.878	2.615	3.735	1.940	1.624	3.865	0.406	1.467	1.338	0.929	3.407	11.828	1.670	6.246	2.816	89.592	72.555	97.918	0.270	1.379	1.258
Pdensi_DN6106_c0_g1	FC_3_1	MC_2_4	22.8627309345219	2515.76135749354	1269.31204421403	-6.78117270294727	0.494290133371793	-13.7190128734507	7.812175501425e-43	1.02619283958718e-39	0.000	0.181	0.000	0.662	0.683	0.754	1.543	0.148	1.366	0.000	0.172	0.000	0.461	0.152	0.276	3.121	7.536	3.306	44.910	15.426	22.728	50.360	91.452	47.141	1.872	2.763	2.057
Pdensi_DN31213_c0_g1d310806	FC_3_1	MC_2_4	9.03400528357217	1068.99097620966	539.012490746616	-6.88814646985221	0.507310485795273	-13.5777727106393	5.42511955699641e-42	6.96437393312239e-39	0.000	0.000	0.771	0.355	0.170	0.305	0.233	0.000	0.165	0.000	0.000	0.166	0.078	0.162	0.472	0.000	2.605	3.562	1.966	1.225	2.514	22.479	26.545	31.634	0.000	0.079	0.422
Pdensi_DN14863_c0_g1d342967	FC_3_1	MC_2_4	1886.13088017693	9.70746378519842	947.919171981065	7.54028680072369	0.556748075014017	13.5434447627571	8.66292514672871e-42	1.08737036441739e-38	12.121	36.555	19.016	45.349	56.647	70.622	30.055	12.860	13.923	16.191	8.908	6.617	35.759	65.364	49.170	3.746	2.369	1.233	1.560	0.421	1.072	0.311	0.349	0.105	0.120	0.986	1.519
Pdensi_GG_1169_c0_g1	FC_3_1	MC_2_4	0	46351.0702616243	23175.5351308122	-18.5076477616686	1.36864914790472	-13.5225655092119	1.15090987849001e-41	1.41321725166587e-38	0.200	0.215	0.079	0.000	0.000	0.000	0.000	0.124	0.187	0.000	0.000	0.236	2.524	0.000	0.313	0.504	0.044	0.348	0.045	0.046	0.057	2026.158	1038.028	592.114	0.430	0.000	1.435
Pdensi_DN25650_c1_g1	FC_3_1	MC_2_4	3186.48018758063	29.7462127820791	1608.11320018136	6.73515922838428	0.498856647220628	13.5011917068944	1.53866942195335e-41	1.84915326871517e-38	119.954	100.977	99.522	108.436	117.640	66.573	165.511	173.163	216.217	142.599	169.310	124.042	84.042	61.600	53.023	143.643	99.512	73.091	56.548	21.058	64.806	0.675	1.024	0.552	0.370	0.089	0.203
Pdensi_DN6376_c0_g1d383495	FC_3_1	MC_2_4	845.520533871522	19.3192498890915	432.419891880307	5.45931470759299	0.405381441355891	13.4671056704842	2.44254372035256e-41	2.87426332292488e-38	6.118	24.463	13.048	28.521	27.463	21.560	22.961	8.602	15.013	7.925	11.458	9.973	10.558	29.813	19.220	24.861	26.146	8.896	15.086	5.968	12.924	0.525	0.430	0.479	1.113	0.000	0.000
Pdensi_DN20191_c0_g2	FC_3_1	MC_2_4	1690.58948308197	103.865763820813	897.227623451393	4.02777299806933	0.300920205022035	13.3848539607847	7.41429553197443e-41	8.51781773808533e-38	154.507	78.478	49.902	46.790	57.723	50.491	48.215	48.412	63.490	55.257	46.783	52.028	110.672	60.172	51.577	42.907	17.083	11.128	10.600	4.675	7.291	2.543	2.789	2.534	0.048	0.430	0.568
Pdensi_GG_73524_c1_g1	FC_3_1	MC_2_4	2225.79905105516	64.486310886331	1145.14268097074	5.08986940653605	0.380306323132597	13.3836044707608	7.54002703250949e-41	8.51781773808533e-38	49.086	63.607	63.114	69.439	71.135	63.438	77.161	52.010	75.355	45.541	84.890	74.155	64.236	65.326	65.171	41.633	25.028	18.360	22.645	7.175	12.576	2.462	1.468	1.102	0.537	0.165	0.294
Pdensi_DN27363_c1_g2	FC_3_1	MC_2_4	35.0180037785052	4904.24211687839	2469.63006032845	-7.13216967083162	0.533270930444327	-13.3743830080687	8.53590524819164e-41	9.45376611840896e-38	0.312	0.773	0.739	1.394	1.163	0.667	1.459	1.217	1.271	0.853	1.255	1.479	0.425	0.756	0.708	0.555	0.615	0.423	0.370	1.225	0.226	209.769	87.732	89.032	0.019	0.000	0.029
Pdensi_GG_8792_c0_g1	FC_3_1	MC_2_4	3377.11071941206	12.5476898156256	1694.82920461384	8.15187461990257	0.610395332769412	13.3550736420557	1.10648664363708e-40	1.20189983806147e-37	55.617	26.380	15.181	98.333	134.108	77.860	142.432	170.129	183.738	129.207	124.716	137.901	33.443	67.291	35.460	11.933	0.556	0.474	0.239	1.141	0.493	0.234	0.167	0.533	6.305	1.877	8.853
Pdensi_DN16580_c0_g1d55897	FC_3_1	MC_2_4	0	11764.5908734516	5882.2954367258	-16.5295065588712	1.24009675064935	-13.3292072172723	1.56552430864667e-40	1.66843537829431e-37	0.040	0.043	0.039	0.000	0.000	0.000	0.000	0.000	0.000	0.000	0.000	0.047	0.440	0.000	0.000	0.072	0.000	0.000	0.000	0.092	0.057	345.125	284.578	272.561	0.305	0.000	0.190
Pdensi_GG_56303_c0_g1	FC_3_1	MC_2_4	853.954811780986	16.0325185642887	434.993665172637	5.7182649218935	0.429602661165253	13.3105900842962	2.00888828687758e-40	2.10129714807395e-37	34.889	23.240	25.331	30.606	24.819	22.807	48.586	63.830	88.327	86.435	70.058	75.410	18.183	25.270	8.517	48.638	23.980	12.834	8.704	8.279	9.392	0.520	0.378	0.353	27.220	30.303	20.758
Pdensi_DN12428_c0_g1	FC_3_1	MC_2_4	82.1321782464229	11838.1264176906	5960.1292979685	-7.17257474910828	0.539556824028539	-13.2934557208545	2.5263538841268e-40	2.59451950529124e-37	23.166	1.834	1.479	3.713	2.379	1.446	6.697	6.567	5.809	6.984	13.349	8.997	14.841	1.792	1.241	2.654	2.706	2.263	14.533	33.679	8.428	351.175	371.444	184.500	16.785	46.010	16.784
Pdensi_DN13684_c0_g1	FC_3_1	MC_2_4	339.125993593114	8266.10940688123	4302.61770023717	-4.60709603386263	0.347300180117801	-13.265458233566	3.67169573891046e-40	3.7034296806539e-37	1.431	2.876	1.972	8.241	10.716	12.091	8.225	7.279	8.239	13.621	12.834	9.072	5.497	10.042	8.668	2.810	4.600	2.935	4.518	45.484	25.330	232.842	237.874	161.183	27.452	49.695	48.954
Pdensi_DN11213_c0_g1d387891	FC_3_1	MC_2_4	40.2856848933207	4183.63448743027	2111.96008616179	-6.69788550234281	0.505389785002752	-13.2529103300066	4.34039109855452e-40	4.30109913703076e-37	1.498	2.028	0.914	1.033	1.361	1.286	0.815	1.073	0.848	0.937	1.074	0.536	1.209	1.885	1.211	1.564	4.998	2.541	5.470	8.408	20.552	113.592	147.792	57.333	1.172	4.299	3.680
Pdensi_DN24215_c0_g1d71642	FC_3_1	MC_2_4	838.831544455448	14.2939472588687	426.562745857158	5.85832934054345	0.44249142550258	13.2394188969641	5.19492104478972e-40	5.05913655679143e-37	7.888	15.183	10.089	28.522	27.454	20.970	23.809	22.752	23.976	19.053	22.258	17.794	8.881	20.639	12.208	11.177	4.607	2.041	1.990	1.357	1.188	0.409	0.386	0.300	1.581	2.960	1.758
Pdensi_DN19857_c0_g1d535376	FC_3_1	MC_2_4	1.25418551551384	273086.016950339	136543.635567927	-17.6960203640738	1.33704519922719	-13.2351698912662	5.49722923345516e-40	5.26280501733019e-37	0.071	0.063	0.000	0.000	0.000	0.116	0.000	0.433	0.188	0.492	0.000	0.506	0.430	0.062	0.120	0.110	0.000	0.133	0.666	0.393	0.206	16022.471	3637.323	2536.148	0.665	0.120	0.553
Pdensi_GG_36348_c1_g1	FC_3_1	MC_2_4	2347.80595937795	3.11074823783836	1175.4583538079	9.71590170609585	0.735154599166133	13.2161340174112	7.08110055431022e-40	6.66614806182764e-37	32.603	59.522	53.929	77.443	70.961	66.726	77.686	58.876	75.292	35.990	69.229	48.099	28.238	49.814	44.127	48.660	23.819	24.274	7.415	1.739	14.914	0.082	0.010	0.127	0.037	0.009	0.009
Pdensi_DN25626_c0_g1d559430	FC_3_1	MC_2_4	42.1485636925804	3386.28340161565	1714.21598265411	-6.32801910994086	0.479978910700335	-13.1839523963827	1.08551422790426e-39	1.00515058440892e-36	0.722	1.728	1.375	1.295	1.126	1.432	1.451	1.805	1.207	1.209	2.448	0.824	0.707	1.249	1.056	4.655	9.103	3.093	5.973	1.128	3.166	125.130	92.372	45.910	0.000	0.069	0.000
Pdensi_DN25884_c0_g1d559631	FC_3_1	MC_2_4	94.5988882699415	2136.64949189455	1115.62419008225	-4.4975064084125	0.34116720203607	-13.1827044967148	1.10362353289407e-39	1.00543663922563e-36	8.595	16.773	26.278	3.311	2.529	2.841	3.980	20.681	24.089	3.377	2.308	3.759	77.415	4.595	41.879	2.764	2.850	13.532	3.633	53.664	2.795	63.215	39.986	60.937	0.541	0.478	0.794
Pdensi_DN8362_c0_g1d517694	FC_3_1	MC_2_4	5.63425016804394	6842.5420912259	3424.08817069697	-10.2330314039891	0.776612773907558	-13.1764912293436	1.19835934028702e-39	1.07441474566305e-36	1.876	0.263	0.263	0.051	0.171	0.306	0.022	0.042	0.048	0.000	0.026	0.000	1.242	0.631	0.206	0.258	0.068	0.026	0.000	0.024	0.029	293.631	157.775	87.462	0.000	0.000	0.073
Pdensi_DN19843_c1_g1d61774	FC_3_1	MC_2_4	14.1053740339158	1345.82730354437	679.966338789142	-6.5747160594071	0.499618486021554	-13.1594731647369	1.50129018933807e-39	1.32498242272768e-36	0.309	0.475	0.176	0.346	0.495	0.428	1.886	1.697	3.727	3.817	1.725	2.346	0.588	0.406	0.049	1.353	1.065	1.593	9.314	5.531	3.216	53.336	20.551	31.640	9.989	12.660	15.661
Pdensi_GG_30969_c0_g1	FC_3_1	MC_2_4	4276.51302651478	263.902494070738	2270.20776029276	4.01788980707583	0.305383506413085	13.1568657858061	1.55399514783636e-39	1.3387016160742e-36	100.699	138.992	61.961	127.299	146.196	118.714	115.390	116.820	134.152	139.988	105.121	139.353	97.111	123.796	95.788	87.684	79.176	55.304	77.790	58.747	76.899	8.772	5.021	6.656	93.452	67.176	61.348
Pdensi_DN23256_c1_g3	FC_3_1	MC_2_4	1039.88787141025	35.4708935167251	537.679382463488	4.85965996429659	0.369376978251255	13.1563693744633	1.56423600773488e-39	1.3387016160742e-36	30.804	51.502	23.608	28.619	29.590	36.936	31.710	21.937	21.122	32.968	24.578	20.594	29.568	63.458	32.987	18.052	12.319	12.570	3.956	1.712	10.666	1.126	0.853	0.731	5.933	13.230	20.143
Pdensi_DN73690_c0_g1	FC_3_1	MC_2_4	24.1000839275308	2752.77223097268	1388.4361574501	-6.83994930693208	0.519986215658494	-13.1540973605813	1.61197022172953e-39	1.34600029353761e-36	0.205	0.846	0.247	1.106	0.581	0.519	1.113	0.615	0.289	0.956	0.558	0.384	0.287	0.804	0.267	0.245	0.383	0.272	0.939	1.416	0.648	94.902	73.938	44.293	1.736	1.332	2.055
Pdensi_DN19813_c1_g2	FC_3_1	MC_2_4	15.1728318367261	1495.61753225741	755.395182047068	-6.63032995680539	0.504065697167459	-13.1537019758809	1.62042383614045e-39	1.34600029353761e-36	0.051	0.174	0.108	0.660	0.454	0.264	0.444	0.534	0.501	0.675	0.458	0.434	0.057	0.156	0.144	0.155	1.369	1.957	18.419	12.311	21.433	53.570	33.423	29.235	0.000	0.000	0.000
Pdensi_DN16693_c0_g1d56026	FC_3_1	MC_2_4	0	27333.754198408	13666.877099204	-17.7457410500279	1.34964181523814	-13.1484819525222	1.73625277573926e-39	1.42131162007039e-36	0.161	0.043	0.000	0.000	0.000	0.000	0.000	0.083	0.000	0.000	0.000	0.000	0.579	0.000	0.000	0.181	0.000	0.000	0.408	0.233	0.000	1020.533	760.100	346.907	0.247	0.090	0.289
Pdensi_DN2805_c0_g1d204265	FC_3_1	MC_2_4	0	23234.378445079	11617.1892225395	-17.5113164605039	1.33524236477109	-13.114710050041	2.712175283794e-39	2.18849298185458e-36	0.000	0.062	0.000	0.000	0.000	0.000	0.000	0.121	0.068	0.136	0.000	0.068	0.258	0.000	0.000	0.052	0.000	0.072	0.000	0.000	0.000	645.970	791.279	335.591	0.000	0.000	0.000
Pdensi_DN32404_c0_g1d235795	FC_3_1	MC_2_4	32.6785871288488	8554.71568610465	4293.69713661675	-8.02886173311291	0.613977430817279	-13.0768027131315	4.46843424461025e-39	3.55485971651501e-36	0.820	0.894	0.362	0.585	0.560	1.835	1.031	0.849	1.212	0.652	1.082	0.724	0.519	0.969	0.746	1.108	0.101	0.065	0.372	0.498	0.390	222.070	217.138	212.409	0.954	0.438	0.354
Pdensi_DN21373_c0_g2	FC_3_1	MC_2_4	1293.85064558315	28.0910787767068	660.970862179931	5.49243097134447	0.421626986206913	13.0267538630676	8.61974455164288e-39	6.76218960076384e-36	15.038	31.464	27.410	41.258	39.679	37.612	50.064	42.900	50.220	36.357	41.099	27.840	20.637	32.832	29.109	30.564	10.548	8.364	8.399	2.726	6.219	1.143	0.579	0.507	0.260	0.214	0.238
Pdensi_DN39638_c0_g1d91086	FC_3_1	MC_2_4	0	16924.0652382133	8462.03261910665	-17.0541391787593	1.31175786631039	-13.0009810627078	1.20783783870995e-38	9.34568664132777e-36	0.000	0.000	0.000	0.000	0.000	0.000	0.000	0.000	0.135	0.000	0.000	0.000	0.127	0.000	0.000	0.000	0.000	0.000	0.127	0.000	0.491	687.996	294.230	346.386	0.000	0.000	0.000
Pdensi_DN22404_c1_g1d300726	FC_3_1	MC_2_4	109.045557650302	1377.28455064643	743.165054148365	-3.65796032918581	0.281668613653591	-12.9867516360361	1.45471441619852e-38	1.11037958222375e-35	4.852	2.030	5.498	3.075	3.777	3.135	6.105	3.952	8.863	9.175	7.544	6.698	2.657	1.056	0.921	7.834	6.711	8.418	6.700	7.549	8.241	35.736	31.564	37.659	1.995	5.263	0.791
Pdensi_DN1526_c0_g1d259384	FC_3_1	MC_2_4	0	23803.0024148886	11901.5012074443	-17.5462055898578	1.35354127077472	-12.963184772205	1.97858962910096e-38	1.49011542146851e-35	0.567	0.307	0.854	0.000	0.000	0.000	0.000	0.000	0.338	0.335	0.357	0.333	0.000	0.327	0.000	2.286	1.823	2.073	5.024	13.777	2.856	986.973	568.447	313.632	0.000	0.000	0.000
Pdensi_DN9903_c0_g1d518607	FC_3_1	MC_2_4	14.6620769235049	1038.00369852173	526.332887722619	-6.14769712381837	0.474632914700716	-12.9525301204508	2.27335901574412e-38	1.6557655636742e-35	0.429	0.231	0.784	0.541	0.345	0.466	0.237	0.671	0.840	0.000	0.181	0.338	0.159	0.494	0.240	1.735	0.545	0.618	2.000	5.649	6.137	38.374	24.813	17.604	0.435	0.160	0.172
Pdensi_DN19919_c1_g1d487645	FC_3_1	MC_2_4	2417.12792590837	169.886661300125	1293.50729360425	3.82395308721275	0.295230489631586	12.95243283302	2.27624241116593e-38	1.6557655636742e-35	27.359	84.753	54.946	72.462	81.313	67.860	76.682	84.494	91.728	76.944	86.061	72.816	42.736	77.672	68.768	51.809	40.256	31.055	17.424	15.134	20.310	5.728	3.914	3.498	12.381	11.751	12.609
Pdensi_DN20723_c1_g1	FC_3_1	MC_2_4	6094.68278409231	45437.1046289622	25765.8937065273	-2.8982198097895	0.22376467364893	-12.9520882922592	2.28648314507803e-38	1.6557655636742e-35	93.037	98.184	73.600	167.260	203.949	187.451	168.770	138.505	128.271	123.360	129.818	96.057	125.397	185.459	152.067	96.116	77.650	54.407	94.749	121.061	102.212	1218.196	1097.351	1152.029	235.098	380.624	293.985
Pdensi_DN18627_c0_g1d13791	FC_3_1	MC_2_4	3135.01278739326	19.3582640310625	1577.18552571216	7.35975974546658	0.569432133511306	12.9247355608189	3.26416940652346e-38	2.33383980706419e-35	6.908	34.816	10.621	115.130	110.152	62.562	110.227	105.072	111.560	55.541	89.546	45.914	14.262	60.960	24.327	11.586	9.665	7.828	2.507	1.128	2.888	0.630	0.225	0.640	1.505	0.677	0.660
Pdensi_DN20634_c0_g1	FC_3_1	MC_2_4	4.35570446211907	3459.23417642314	1731.79494044263	-9.64186524781318	0.748610272935678	-12.8796859946933	5.85733786762724e-38	4.13557340143821e-35	0.310	0.261	0.088	0.124	0.225	0.047	0.156	0.092	0.000	0.052	0.167	0.026	0.073	0.076	0.062	0.130	0.098	0.097	0.957	1.473	0.838	154.325	62.077	57.192	0.052	0.149	0.000
Pdensi_DN28728_c0_g1d501895	FC_3_1	MC_2_4	0	13876.2050744104	6938.1025372052	-16.7676807856735	1.30718336899376	-12.8273363809554	1.1525897673234e-37	8.03739264413515e-35	0.000	0.000	0.000	0.000	0.000	0.000	0.000	0.000	0.000	0.000	0.000	0.000	0.225	0.000	0.000	0.000	0.109	0.000	0.000	0.351	0.144	366.462	455.923	233.762	0.000	0.000	0.000
Pdensi_DN22212_c0_g1d190376	FC_3_1	MC_2_4	2859.54594943845	22.0322757497804	1440.78911259412	6.9924344818078	0.548545764643606	12.7472217133074	3.23054485416252e-37	2.22529384807946e-34	87.662	73.730	84.137	80.997	78.974	101.643	94.319	81.907	111.493	77.270	92.434	81.339	69.907	79.142	73.852	115.163	66.128	51.618	61.197	13.453	55.733	0.533	0.893	0.252	5.819	3.163	4.621
Pdensi_DN15403_c0_g1d54328	FC_3_1	MC_2_4	4.72347896829554	1240.25272807963	622.488103523963	-8.03679831738841	0.632149026712855	-12.7134551787248	4.97851125622518e-37	3.38802686501956e-34	0.114	0.274	0.085	0.107	0.204	0.122	0.155	0.177	0.066	0.066	0.179	0.134	0.157	0.326	0.032	0.103	0.219	0.142	0.097	6.159	0.405	54.142	20.966	22.863	0.000	0.382	0.442
Pdensi_DN17909_c0_g1d476153	FC_3_1	MC_2_4	4247.99149683631	13.8126982777694	2130.90209755704	8.20306281505607	0.646828336110584	12.6819781340774	7.44294506333336e-37	5.00484891615859e-34	47.855	137.468	91.058	132.237	128.763	128.166	134.190	104.760	124.748	77.326	99.283	71.428	40.665	115.992	72.244	50.175	42.538	41.232	45.272	9.558	34.916	0.773	0.178	0.130	1.144	0.795	1.024
Pdensi_DN25560_c0_g1d193354	FC_3_1	MC_2_4	310.397394004696	5023.99388675108	2667.19564037789	-4.01640667162644	0.317031112253265	-12.6688092000821	8.80407272395696e-37	5.85046169105864e-34	8.501	5.836	3.563	9.787	9.238	9.425	6.481	4.752	6.536	4.384	6.051	3.549	6.598	7.226	5.005	5.623	7.026	6.188	41.514	17.599	10.738	108.530	126.595	144.259	8.333	19.531	19.540
Pdensi_DN13897_c0_g2d392421	FC_3_1	MC_2_4	0	186499.271229693	93249.6356148464	-20.5161107164221	1.62220679986932	-12.6470377994192	1.16172876269168e-36	7.6301264455671e-34	0.372	0.630	0.000	0.000	0.000	0.000	0.000	0.700	0.308	0.089	0.083	0.077	1.954	0.151	0.367	0.692	0.429	0.649	0.530	0.891	0.281	11815.190	2386.636	1089.227	1.489	0.515	1.291
Pdensi_DN10947_c0_g1d103965	FC_3_1	MC_2_4	686.014833758578	42.3796170194697	364.197225389024	4.02375453982022	0.318925338004632	12.6166035128943	1.7104041698624e-36	1.11046516241963e-33	16.193	17.760	13.079	20.749	20.655	21.408	18.100	14.730	19.896	10.329	14.558	13.244	14.570	18.796	17.527	13.116	7.733	6.865	6.041	0.786	3.329	1.160	0.977	1.075	4.667	2.010	3.958
Pdensi_DN29861_c0_g1d82205	FC_3_1	MC_2_4	0	18977.7513325305	9488.87566626524	-17.219331132249	1.36534639707945	-12.6116941232511	1.82037390603735e-36	1.16843181487061e-33	0.287	0.311	0.000	0.000	0.000	0.000	0.000	0.000	0.342	0.339	0.000	0.000	0.634	0.000	0.636	0.000	0.307	0.698	12.699	0.000	0.000	276.692	660.754	472.707	0.000	0.000	1.043
Pdensi_DN24504_c0_g1	FC_3_1	MC_2_4	0	23779.2550587437	11889.6275293718	-17.5447619160394	1.39284196065097	-12.5963766254139	2.21068993207109e-36	1.40301809127082e-33	0.317	0.000	0.000	0.000	0.000	0.000	0.000	0.000	0.000	0.000	0.000	0.000	0.351	0.000	0.000	0.000	0.340	0.772	0.000	0.000	0.000	1103.402	495.597	286.965	0.000	0.000	0.000
Pdensi_DN16818_c3_g4	FC_3_1	MC_2_4	26.0981356687597	4773.42435569209	2399.76124568043	-7.51254630145818	0.597699054961425	-12.5691118951878	3.12211317163496e-36	1.9594382265181e-33	0.374	0.335	0.279	0.391	1.047	0.938	0.341	0.615	0.546	0.218	0.393	0.369	0.899	0.895	0.840	0.479	0.172	0.351	0.142	59.783	0.847	95.709	175.520	87.198	0.000	0.874	1.831
Pdensi_DN23703_c1_g1	FC_3_1	MC_2_4	10211.1201169297	44.6895114869033	5127.90481420828	7.83252097697016	0.623287505421204	12.5664655698129	3.22836723024943e-36	2.00385818278471e-33	347.710	387.380	365.801	361.872	208.894	362.003	214.951	88.187	257.339	134.384	74.615	170.538	243.139	453.840	286.153	355.257	73.235	78.988	18.309	5.461	16.150	0.681	1.883	0.732	0.069	0.051	0.054
Pdensi_DN37728_c0_g1d440083	FC_3_1	MC_2_4	1378.13939394547	10.8467996070328	694.493096776252	6.9027605349125	0.550681760451524	12.5349358389003	4.80750378068807e-36	2.95159829943897e-33	11.619	38.583	28.833	43.269	45.445	37.643	47.795	41.701	51.955	38.238	41.975	39.492	14.481	37.557	26.194	25.871	14.200	14.089	9.181	2.225	9.422	0.523	0.251	0.094	0.321	0.193	0.079
Pdensi_DN21622_c0_g1	FC_3_1	MC_2_4	338.218197456483	35460.9425458502	17899.5803716533	-6.71183027990341	0.5364895905722	-12.510644004751	6.5292713090616e-36	3.96558452280683e-33	0.327	3.186	1.962	5.669	11.101	14.180	2.909	2.626	1.805	1.284	4.138	1.415	6.563	17.632	18.896	3.131	5.199	8.300	26.039	82.027	23.593	642.100	1082.675	931.403	5.090	7.966	5.255
Pdensi_DN45663_c0_g1	FC_3_1	MC_2_4	0	14703.1952267458	7351.59761337291	-16.851128209665	1.34932309918564	-12.4885790659295	8.61790360861741e-36	5.17844327052283e-33	0.405	0.292	0.000	0.000	0.000	0.000	0.150	0.283	0.000	0.318	0.171	0.000	0.000	0.156	0.000	0.000	0.000	0.330	1.195	0.469	0.967	220.090	413.363	461.519	0.808	0.455	0.813
Pdensi_DN9713_c0_g1d266058	FC_3_1	MC_2_4	2157.99038185903	1.84212960883355	1079.91625573393	9.93738545779571	0.796621039421034	12.474420039192	1.02953056005101e-35	6.12126359514959e-33	37.805	53.267	45.919	59.624	78.103	60.270	67.461	59.977	76.580	38.975	49.392	39.465	54.947	58.217	58.651	24.753	9.721	6.536	2.458	0.879	1.718	0.111	0.018	0.000	0.000	0.000	0.000
Pdensi_DN61054_c0_g1	FC_3_1	MC_2_4	2.41724490781721	2474.99137083302	1238.70430787042	-9.98457211489556	0.802491404370948	-12.4419676777999	1.54646720816322e-35	9.09902643603035e-33	0.061	0.066	0.091	0.077	0.018	0.131	0.050	0.032	0.036	0.054	0.019	0.109	0.102	0.018	0.034	0.042	0.017	0.077	0.035	0.000	0.066	35.230	81.069	67.552	0.000	0.052	0.000
Pdensi_DN15539_c0_g1d467281	FC_3_1	MC_2_4	73.1399918184455	1542.08168155727	807.610836687859	-4.39699875697395	0.35403953233295	-12.4195135159056	2.04803061453045e-35	1.19258722918699e-32	1.417	2.391	1.192	2.059	1.827	2.792	1.142	1.635	0.854	2.021	1.849	1.627	1.195	2.650	1.020	1.206	1.779	1.883	26.201	3.865	7.990	40.380	42.460	34.631	19.211	28.852	35.461
Pdensi_DN6592_c0_g1d262828	FC_3_1	MC_2_4	43.5952274020109	35701.2614009355	17872.4283141687	-9.67915564341655	0.779443187760576	-12.4180386658145	2.08613225519847e-35	1.20237851329215e-32	0.627	0.498	0.514	2.490	0.653	0.847	1.010	0.367	1.271	0.731	0.343	0.322	0.815	0.375	0.153	0.714	0.090	0.341	0.650	0.221	2.334	1833.020	539.531	488.876	0.337	0.061	0.163
Pdensi_DN23735_c0_g1d497455	FC_3_1	MC_2_4	0	162733.893233546	81366.9466167731	-20.3194551373846	1.63857798131825	-12.4006640935315	2.59166733513989e-35	1.47866401775799e-32	0.653	0.202	0.279	0.000	0.000	0.000	0.000	0.292	0.110	0.110	0.000	0.110	1.766	0.000	0.000	0.167	0.101	0.115	0.388	1.191	0.308	10513.581	1936.279	925.690	1.409	0.105	1.010
Pdensi_GG_36350_c0_g1	FC_3_1	MC_2_4	2191.72035634521	8.57600858547227	1100.14818246534	8.10241515952391	0.655129612453137	12.3676521492966	3.9108648752265e-35	2.20901291612294e-32	26.338	47.997	55.624	60.239	74.581	66.106	72.408	60.958	73.875	35.125	76.234	51.662	29.247	43.291	46.707	21.046	7.065	14.945	3.636	1.230	11.793	0.066	0.216	0.357	0.203	0.000	0.053
Pdensi_DN13117_c0_g1d51549	FC_3_1	MC_2_4	0	10523.4054104288	5261.7027052144	-16.368696905856	1.32603008271311	-12.3441369236248	5.23930680245959e-35	2.93006936069433e-32	0.030	0.000	0.030	0.000	0.000	0.000	0.000	0.000	0.000	0.000	0.000	0.000	0.165	0.034	0.000	0.000	0.072	0.000	0.169	1.622	0.127	443.697	204.011	180.459	0.000	0.033	0.036
Pdensi_GG_31364_c0_g1	FC_3_1	MC_2_4	770.563009190342	4.00395331087469	387.283481250609	7.56440794831044	0.614746631932529	12.3049197106308	8.52211302707758e-35	4.71924541393579e-32	2.548	7.578	6.449	22.731	24.960	22.941	24.698	34.914	47.293	27.666	46.542	41.400	3.256	13.439	15.975	9.369	1.095	1.265	0.233	0.036	0.606	0.165	0.058	0.096	0.049	0.018	0.038
Pdensi_GG_73731_c0_g1	FC_3_1	MC_2_4	158.379020571552	18233.5599502344	9195.96948540296	-6.84644764850029	0.556636552155598	-12.2996731385805	9.0941396850883e-35	4.98712025216046e-32	0.775	1.591	1.512	2.437	5.579	6.492	1.539	1.193	1.108	0.524	1.412	1.637	2.831	6.435	10.020	0.554	1.468	2.834	6.682	22.560	7.927	329.590	473.550	563.886	2.128	3.760	3.818
Pdensi_DN35447_c0_g1d314473	FC_3_1	MC_2_4	0	5329.43095236472	2664.71547618236	-15.3871754329686	1.25309924796574	-12.2792950821317	1.17013348187562e-34	6.35517496060215e-32	0.000	0.000	0.000	0.000	0.000	0.000	0.000	0.000	0.046	0.000	0.000	0.000	0.130	0.000	0.000	0.000	0.000	0.000	0.044	3.215	1.003	174.086	122.092	115.348	0.000	0.000	0.047
Pdensi_GG_135967_c0_g1	FC_3_1	MC_2_4	1000.06941813946	23.9948634671027	512.032140803284	5.40812255952903	0.440491021235135	12.2774864839803	1.1965828998322e-34	6.43693223944017e-32	15.879	27.830	24.644	36.433	30.026	25.217	28.914	21.626	22.378	22.430	17.711	14.503	17.408	25.348	19.878	11.859	4.544	4.215	3.765	1.280	3.192	0.474	0.627	0.718	0.728	1.147	1.365
Pdensi_DN19278_c0_g4	FC_3_1	MC_2_4	15.1268021589693	2002.09385688364	1008.6103295213	-7.05296133339671	0.577758474416232	-12.2074563086643	2.83618178130788e-34	1.51131029939051e-31	0.460	0.149	0.366	0.751	0.221	0.397	3.129	1.627	1.346	1.399	1.277	0.978	0.460	0.264	1.857	0.249	0.000	0.401	1.868	1.176	0.658	43.062	59.891	48.058	0.353	2.527	4.801
Pdensi_DN13314_c0_g1d391439	FC_3_1	MC_2_4	111.460220672922	2250.9502460853	1181.20523337911	-4.33486882428294	0.356665729213664	-12.1538697699944	5.4713216017687e-34	2.88824419957293e-31	6.354	4.412	2.937	3.190	2.644	4.343	3.433	2.820	1.976	3.120	1.824	2.341	3.603	5.226	2.659	3.299	1.411	1.331	1.617	0.506	1.334	59.995	50.623	61.202	3.708	4.343	3.894
Pdensi_DN12472_c0_g1d337998	FC_3_1	MC_2_4	0	367864.058425029	183932.029212515	-21.4960965185764	1.76946348005008	-12.1483696956368	5.85209059637281e-34	3.06064338190298e-31	3.750	2.805	1.193	0.000	0.000	0.000	0.000	0.054	0.732	1.158	0.460	1.784	15.978	0.779	1.693	3.144	1.597	2.977	0.235	1.150	0.447	685.000	16262.470	9627.540	10.056	1.577	9.376
Pdensi_DN28840_c0_g1d81294	FC_3_1	MC_2_4	0	188902.860215438	94451.4301077188	-20.5345766989791	1.69320483402181	-12.127638833988	7.53919751940464e-34	3.90682598794543e-31	1.214	0.438	0.270	0.000	0.000	0.000	0.000	0.000	0.639	0.954	0.000	0.477	5.108	0.156	0.150	0.967	0.146	0.660	0.000	0.469	0.193	541.081	7979.740	5160.273	0.000	0.606	1.789
Pdensi_DN28448_c0_g1d561986	FC_3_1	MC_2_4	3.14320926840184	417.090474859446	210.116842063924	-7.05084499535484	0.581577037405344	-12.1236646942107	7.91395941196224e-34	4.06374621295705e-31	0.000	0.034	0.064	0.074	0.150	0.073	0.000	0.000	0.025	0.000	0.258	0.138	0.132	0.078	0.000	0.086	2.100	2.751	1.329	2.194	0.674	13.555	9.505	9.139	0.000	0.000	0.000
Pdensi_DN4451_c0_g1d327568	FC_3_1	MC_2_4	0	12706.9102955249	6353.45514776243	-16.6405928356915	1.37394694099455	-12.1115250809074	9.17717795274521e-34	4.66994341876451e-31	0.237	0.385	0.000	0.000	0.000	0.000	0.000	0.249	0.000	0.140	0.150	0.000	0.529	0.000	0.265	0.000	0.000	0.291	1.843	0.689	0.851	184.316	293.731	468.417	0.535	0.667	0.000
Pdensi_DN26666_c1_g1	FC_3_1	MC_2_4	445.492148955249	7079.13890363636	3762.3155262958	-3.9900660592615	0.329624082180468	-12.1048985039781	9.94923633536395e-34	5.01761308184551e-31	28.883	11.950	10.645	13.930	10.566	16.226	10.034	7.451	14.662	7.131	7.587	7.456	20.183	13.426	10.211	4.785	2.842	1.538	6.161	3.278	3.995	206.941	185.452	150.219	1.705	0.781	1.189
Pdensi_DN9222_c0_g1	FC_3_1	MC_2_4	19.0569988160664	6017.05543415025	3018.05621648316	-8.30364148680353	0.686356598953947	-12.0981447537021	1.0802495477532e-33	5.3997181818842e-31	0.516	0.584	0.206	0.393	1.125	0.226	0.344	0.216	0.000	0.243	0.261	0.272	1.537	1.311	1.501	0.577	0.250	5.328	1.193	4.565	2.830	195.180	162.141	106.650	0.037	1.160	1.243
Pdensi_DN20133_c0_g2	FC_3_1	MC_2_4	0	5054.91740631591	2527.45870315796	-15.3109112955283	1.26579100693501	-12.0959235858392	1.10986990477709e-33	5.49911330714293e-31	0.000	0.000	0.000	0.000	0.000	0.000	0.000	0.000	0.000	0.000	0.000	0.000	0.000	0.000	0.000	0.000	0.000	0.000	0.000	0.000	0.000	157.862	134.227	96.865	0.000	0.000	0.103
Pdensi_DN27027_c0_g1d560751	FC_3_1	MC_2_4	48.2990591738198	38066.2006600132	19057.2498595935	-9.62240571947261	0.79797976394943	-12.0584583145925	1.75028572496886e-33	8.59679468601227e-31	1.243	0.898	0.000	1.045	2.524	0.893	0.000	1.740	0.495	0.489	0.000	0.486	0.912	0.478	0.000	0.000	0.886	1.508	0.460	1.910	1.788	2097.097	644.658	329.491	1.820	0.000	0.504
Pdensi_DN44557_c0_g1d322508	FC_3_1	MC_2_4	1.45703790665496	33523.5643218961	16762.5106799014	-14.5302973071284	1.20912050164123	-12.0172450036248	2.88428407945626e-33	1.40444743055179e-30	0.341	0.000	0.114	0.144	0.000	0.000	0.000	0.000	0.134	0.134	0.000	0.000	0.887	0.000	0.127	0.102	0.000	0.418	0.000	0.264	0.163	1443.373	768.216	429.272	0.000	0.000	0.000
Pdensi_DN34348_c0_g1d506925	FC_3_1	MC_2_4	0	4073.83585993364	2036.91792996682	-14.999508691708	1.24965766686354	-12.0028941440856	3.43085814865102e-33	1.6563127493026e-30	0.000	0.000	0.297	0.000	0.000	0.000	0.000	0.000	0.000	0.000	0.000	0.000	0.000	0.000	0.000	0.000	0.000	0.000	0.597	0.000	0.000	106.874	108.539	94.958	0.000	0.000	0.000
Pdensi_DN11521_c0_g1d336257	FC_3_1	MC_2_4	1.87424821424528	715.632146476458	358.753197345351	-8.61630203049495	0.719441761993297	-11.9763718005784	4.7255593379277e-33	2.26202113257211e-30	0.076	0.041	0.000	0.111	0.045	0.014	0.069	0.039	0.029	0.029	0.016	0.000	0.112	0.058	0.057	0.023	3.317	5.683	41.733	36.210	85.338	24.117	17.085	14.187	0.000	0.071	0.045
Pdensi_DN17725_c0_g1d57805	FC_3_1	MC_2_4	1293.33937387305	47.4538970512038	670.396635462127	4.77129510798884	0.398820911322491	11.9635028468472	5.51839523321044e-33	2.60931920847392e-30	5.813	56.032	26.148	41.246	48.388	29.139	39.709	41.212	28.241	53.964	50.436	42.423	14.672	46.392	23.358	12.698	17.292	11.200	8.806	10.619	10.461	1.174	1.292	1.149	0.477	0.954	0.288
Pdensi_DN11349_c0_g1d388093	FC_3_1	MC_2_4	0	58414.7882081093	29207.3941040547	-18.8413530665191	1.57495229057076	-11.9631262352023	5.54348673990635e-33	2.60931920847392e-30	0.366	0.079	0.167	0.000	0.000	0.000	0.037	0.035	0.157	0.401	0.147	0.397	2.926	0.000	0.151	0.690	0.184	0.792	0.000	0.234	0.000	532.460	3010.648	733.521	0.725	0.000	1.473
Pdensi_DN19072_c0_g3	FC_3_1	MC_2_4	0.90374114072293	3211.73842587014	1606.32108350543	-11.8000257605312	0.987756461637261	-11.9462906281291	6.78882367510647e-33	3.16909021871664e-30	0.041	0.030	0.273	0.051	0.000	0.029	0.030	0.000	0.080	0.016	0.017	0.131	0.229	0.000	0.093	0.075	0.061	0.207	0.799	1.765	14.481	44.123	112.179	81.947	0.000	0.000	0.181
Pdensi_DN44955_c0_g1d95956	FC_3_1	MC_2_4	0	5498.13341700694	2749.06670850347	-15.4321662058362	1.2926455345844	-11.9384361705917	7.4612820102809e-33	3.45445125466153e-30	0.000	0.000	0.000	0.000	0.000	0.000	0.000	0.000	0.000	0.136	0.000	0.273	0.000	0.000	0.000	0.000	0.000	0.283	0.000	0.134	0.331	209.459	117.816	101.886	0.174	0.000	0.000
Pdensi_DN21431_c0_g1	FC_3_1	MC_2_4	671.483085411653	20.6345687978904	346.058827104772	5.01641711291761	0.420620110035906	11.9262417398193	8.63862495230799e-33	3.96702513663548e-30	5.080	8.328	8.310	17.569	24.061	19.952	15.925	17.673	20.904	13.781	16.008	17.479	6.566	14.239	13.117	7.168	3.800	2.576	2.498	2.006	3.355	0.704	0.419	0.509	0.163	0.332	0.531
Pdensi_GG_121678_c0_g1	FC_3_1	MC_2_4	908.959561345944	2.71976792193853	455.839664633941	8.19321933252717	0.687436760846151	11.9185062527676	9.47928402056222e-33	4.31796676304384e-30	18.635	25.823	21.104	28.056	28.756	26.484	24.452	28.648	36.331	18.477	26.279	21.587	12.354	24.299	16.149	18.913	4.093	2.150	1.265	1.572	1.393	0.131	0.084	0.000	0.213	0.678	0.887
Pdensi_DN22219_c2_g1	FC_3_1	MC_2_4	1287.09790920731	5.3359775404635	646.216943373884	7.82055950133523	0.6570693257783	11.9021832164692	1.15290921788014e-32	5.20967394101937e-30	8.277	23.086	17.225	52.675	38.209	27.132	37.426	24.566	22.452	25.860	15.490	16.253	10.819	30.116	17.160	8.159	3.873	2.567	1.103	0.658	1.522	0.223	0.151	0.045	0.041	0.000	0.071
Pdensi_DN36948_c0_g1d439380	FC_3_1	MC_2_4	0	56339.9463326958	28169.9731663479	-18.7891745048545	1.58217326444709	-11.8755479738312	1.58591422806844e-32	7.1094269252554e-30	0.439	0.079	0.000	0.000	0.000	0.000	0.000	0.000	0.172	0.000	0.093	0.346	1.631	0.084	0.246	0.132	0.000	0.453	0.000	0.170	0.000	341.585	2620.931	1140.950	0.000	0.000	0.528
Pdensi_DN14354_c0_g1d273859	FC_3_1	MC_2_4	770.689093364209	15.9133935009438	393.301243432576	5.61686968050586	0.473118222302238	11.8720214435488	1.65421608619225e-32	7.35722373326637e-30	37.509	25.780	23.784	30.166	20.259	20.153	19.572	10.582	20.057	8.142	9.891	10.785	25.857	20.362	19.330	21.046	7.432	6.514	4.142	1.242	2.962	0.414	0.355	0.453	4.061	3.050	2.356
Pdensi_GG_29171_c2_g1	FC_3_1	MC_2_4	1370.52486235389	72.1359875453743	721.330424949631	4.25676929629471	0.358575679311239	11.8713274265316	1.66799788352321e-32	7.36056191038479e-30	3.897	9.849	6.532	40.075	46.470	39.123	35.176	34.614	42.982	22.107	31.077	28.929	10.521	24.636	19.168	4.273	4.771	6.692	2.588	2.743	3.409	1.505	2.038	1.911	0.011	0.008	0.000
Pdensi_DN1581_c0_g1	FC_3_1	MC_2_4	186.57391161871	1803.05838798564	994.816149802177	-3.27237706989776	0.276366785721953	-11.8407031487135	2.40428713325594e-32	1.05274228244053e-29	5.857	5.726	4.695	5.701	5.057	6.312	4.209	3.791	5.873	4.656	3.530	4.330	6.254	7.311	5.473	5.638	4.753	4.984	6.786	9.048	11.675	55.593	38.456	44.741	10.521	24.062	20.776
Pdensi_DN18651_c0_g1d532296	FC_3_1	MC_2_4	0.836123677009224	5019.41951889086	2510.12782128393	-12.4827863720052	1.05927870376274	-11.7842323532647	4.70688969742828e-32	2.04510736668876e-29	0.018	0.000	0.000	0.000	0.000	0.076	0.000	0.018	0.000	0.021	0.045	0.021	0.060	0.020	0.020	0.000	0.039	0.022	0.000	0.000	0.025	76.825	155.770	141.243	0.000	0.040	0.042
Pdensi_GG_22680_c0_g1	FC_3_1	MC_2_4	3934.69223067739	310.361426594737	2122.52682863607	3.66192965059256	0.311154034496563	11.7688644356402	5.64796407449515e-32	2.43526414338766e-29	99.483	111.927	107.677	114.577	137.266	109.075	116.127	103.507	142.109	93.806	122.735	103.073	117.496	107.402	90.266	59.291	19.610	21.881	17.775	19.933	25.279	10.800	6.249	7.019	4.426	10.210	7.707
Pdensi_GG_54134_c0_g1	FC_3_1	MC_2_4	5.77033662638564	2163.77209891903	1084.77121777271	-8.54549605647592	0.728359530942006	-11.7325245204436	8.68297059696763e-32	3.71552205453879e-29	0.035	0.025	0.151	0.146	0.126	0.249	0.139	0.109	0.217	0.177	0.088	0.138	0.065	0.067	0.144	0.042	1.499	2.895	40.527	3.263	36.156	23.662	80.001	55.843	0.000	0.078	0.028
Pdensi_DN24228_c0_g2	FC_3_1	MC_2_4	1151.03152462896	49.8115410553879	600.421532842173	4.51137145357332	0.385668181796755	11.6975464051914	1.31192065793701e-31	5.5716185295424e-29	28.762	41.569	32.915	41.477	32.818	31.166	34.921	29.031	35.119	23.063	24.958	24.009	23.759	33.916	23.039	30.683	10.077	10.411	8.608	5.314	19.228	1.750	1.229	0.884	3.403	6.093	5.809
Pdensi_DN41308_c0_g1d319738	FC_3_1	MC_2_4	0	3930.44335267823	1965.22167633911	-14.9479389581182	1.28029964057451	-11.6753441806877	1.70374755619037e-31	7.18167738536246e-29	0.201	0.000	0.000	0.000	0.000	0.000	0.000	0.000	0.000	0.000	0.000	0.000	0.045	0.000	0.045	0.000	0.000	0.050	0.499	1.492	0.746	144.539	81.958	79.530	0.000	0.000	0.000
Pdensi_DN24590_c1_g9	FC_3_1	MC_2_4	73.1262856224283	5924.50108741112	2998.81368651677	-6.33961303379962	0.544222092838975	-11.6489446445082	2.32318024438527e-31	9.72018614250796e-29	0.421	0.867	0.954	1.846	1.976	2.874	2.298	2.729	2.238	2.578	1.988	1.418	0.933	1.287	0.895	0.791	3.660	3.250	28.579	3.825	15.899	269.788	114.368	85.119	0.000	0.275	0.090
Pdensi_DN18545_c0_g1d13764	FC_3_1	MC_2_4	24.5080635053865	806.830201215212	415.669132360299	-5.03923482087593	0.433001820915241	-11.6379067649749	2.64425739776608e-31	1.09822231511338e-28	2.341	1.515	0.548	0.689	0.853	0.692	0.888	0.899	0.224	1.080	0.797	0.169	1.178	2.489	0.512	0.276	0.350	0.107	0.064	0.381	0.242	16.421	18.599	25.763	4.028	5.618	1.061
Pdensi_DN42144_c0_g1	FC_3_1	MC_2_4	56.3054849207061	7721.62862607527	3888.96705549799	-7.0977839425579	0.610116489619469	-11.6334897733789	2.78475318418081e-31	1.14813137850561e-28	2.101	3.232	2.025	1.215	0.930	2.986	2.860	0.906	0.868	0.113	0.530	0.306	2.008	1.076	1.850	1.168	0.747	3.637	0.843	1.389	0.647	196.114	144.436	247.790	1.548	1.811	0.736
Pdensi_DN20367_c0_g1d219855	FC_3_1	MC_2_4	66.8319854956848	1371.48707630549	719.159530900586	-4.35820798482036	0.374988562633093	-11.6222424337903	3.17686630936323e-31	1.29421480958947e-28	1.276	1.480	1.026	1.790	1.771	2.544	1.941	1.226	0.632	1.149	1.548	0.580	0.545	2.991	1.046	0.973	0.484	2.076	1.605	4.621	8.283	38.196	39.363	27.222	1.807	2.807	1.708
Pdensi_DN25559_c0_g1d429259	FC_3_1	MC_2_4	4.27160839793408	2465.32371827687	1234.7976633374	-9.17252387529884	0.789236172135365	-11.6220267128426	3.18489941457645e-31	1.29421480958947e-28	0.031	0.049	0.106	0.095	0.219	0.098	0.149	0.174	0.178	0.036	0.038	0.036	0.034	0.088	0.052	0.028	0.051	0.115	0.070	0.301	0.807	128.994	40.935	27.964	0.048	0.068	0.055
Pdensi_DN36795_c0_g1d376592	FC_3_1	MC_2_4	3311.84291820002	8.47785929816455	1660.16038874909	8.54639621186095	0.736590186933124	11.6026473926361	3.99524490768936e-31	1.6119100954709e-28	32.043	45.482	39.779	133.210	124.331	46.918	103.478	85.780	113.704	85.454	72.810	68.556	32.790	44.967	10.390	15.477	10.793	9.789	5.092	2.136	7.256	0.425	0.142	0.091	0.737	0.369	0.543
Pdensi_DN14132_c0_g1	FC_3_1	MC_2_4	2.5013409720022	711.336954033579	356.919147502791	-8.16174650351425	0.703801589486037	-11.596658242097	4.28485136948897e-31	1.7164932252072e-28	0.063	0.068	0.042	0.106	0.051	0.068	0.069	0.044	0.086	0.025	0.000	0.013	0.082	0.024	0.036	0.029	0.035	0.013	1.631	0.024	3.092	27.206	17.759	10.537	0.181	0.580	0.480
Pdensi_DN13209_c0_g3	FC_3_1	MC_2_4	2.7944679554395	1439.33260542329	721.063536689364	-9.03099234922161	0.779503018068878	-11.5855771432352	4.87670826704649e-31	1.93983091377362e-28	0.082	0.029	0.241	0.150	0.066	0.029	0.060	0.094	0.032	0.000	0.034	0.000	0.152	0.070	0.061	0.579	0.844	0.171	0.435	2.381	1.042	60.276	34.870	17.962	0.212	0.215	0.164
Pdensi_DN9933_c0_g1	FC_3_1	MC_2_4	1067.76749885982	1.93012115231578	534.848810006067	8.90317499106175	0.769310613932787	11.572926240479	5.65214586758855e-31	2.2325580922019e-28	22.973	27.831	18.265	35.444	32.451	29.949	34.806	27.097	31.097	18.566	24.446	18.183	23.763	27.905	30.642	17.287	4.329	4.356	3.408	0.744	2.039	0.103	0.049	0.000	0.976	0.639	0.890
Pdensi_DN11777_c0_g1	FC_3_1	MC_2_4	41.8326434702381	1661.92402281454	851.87833314239	-5.31431061440395	0.460063363283028	-11.5512580190712	7.27477057458442e-31	2.85352875788074e-28	0.455	1.103	1.295	1.532	1.324	0.973	1.569	1.023	1.197	1.912	1.668	1.543	1.029	1.653	1.021	0.930	1.439	0.843	5.267	2.750	3.131	64.278	38.997	26.541	0.000	0.044	0.000
Pdensi_DN23957_c2_g7	FC_3_1	MC_2_4	74.777524500759	4160.48248179009	2117.63000314543	-5.79816328499866	0.502089439346386	-11.5480685922147	7.54980125050748e-31	2.94098602643906e-28	3.488	2.471	2.919	2.031	2.623	2.181	1.650	1.656	1.741	0.833	1.065	1.171	1.998	1.937	2.413	1.846	0.950	0.459	0.802	0.980	0.650	168.754	104.031	53.283	0.912	1.939	2.407
Pdensi_DN79500_c0_g1	FC_3_1	MC_2_4	12495.3586642303	26.8190444651261	6261.08885434774	8.83907721896863	0.767031599879653	11.5237458539589	1.00160015570899e-30	3.87495775308676e-28	338.859	355.763	357.742	401.984	459.618	285.718	388.905	424.662	529.511	286.853	413.636	344.493	225.691	315.240	196.994	554.908	365.037	271.641	212.532	91.976	212.692	1.619	0.216	0.356	0.000	0.199	0.000
Pdensi_DN19631_c0_g3d287514	FC_3_1	MC_2_4	0	8981.47124007767	4490.73562003884	-16.1401284602694	1.40383378543983	-11.4971791017358	1.36297381365739e-30	5.23715733949825e-28	0.000	0.000	0.000	0.000	0.000	0.000	0.000	0.000	0.059	0.000	0.000	0.000	0.113	0.000	0.000	0.000	0.055	0.063	0.342	0.000	1.739	414.733	196.262	100.889	0.000	0.000	0.000
Pdensi_DN9455_c0_g1d48354	FC_3_1	MC_2_4	100.800930945391	1015.56945146819	558.18519120679	-3.33204335637998	0.291787294399509	-11.4194257952089	3.34436215446871e-30	1.27637129684467e-27	1.986	2.583	1.469	2.650	3.196	3.402	2.738	3.361	2.932	2.804	3.252	2.402	1.760	3.162	2.330	1.677	1.485	1.273	3.214	4.044	4.505	27.818	26.816	22.949	5.479	5.785	3.671
Pdensi_DN35049_c0_g1d314097	FC_3_1	MC_2_4	0	5552.7159733824	2776.3579866912	-15.4463349344941	1.35293189245863	-11.4169346000293	3.44159785815585e-30	1.3046658618797e-27	0.219	0.000	0.110	0.000	0.000	0.000	0.000	0.000	0.130	0.258	0.000	0.129	0.489	0.000	0.000	0.197	0.119	0.000	2.313	0.000	0.157	110.044	208.447	98.251	0.000	0.000	0.396
Pdensi_DN24896_c0_g1	FC_3_1	MC_2_4	301.271792281488	4073.23951655885	2187.25565442017	-3.75744231337667	0.329234096147626	-11.4126767468575	3.61432789705549e-30	1.36101131291522e-27	19.495	9.890	8.108	8.906	10.468	8.256	7.139	10.245	8.289	9.859	11.198	11.422	15.512	9.760	9.305	7.041	6.655	8.706	10.973	28.743	13.067	142.317	96.676	76.841	120.875	146.547	183.178
Pdensi_DN3928_c0_g1	FC_3_1	MC_2_4	3330.23089921201	88.8726329418059	1709.55176607691	5.23826623490028	0.459468178865013	11.4007160361789	4.1469418170809e-30	1.55123087149667e-27	79.400	96.837	79.530	133.824	91.914	79.390	92.560	89.857	96.779	80.563	95.835	80.994	57.794	87.253	53.635	93.011	39.567	26.439	33.293	7.801	25.710	1.642	2.233	2.770	24.370	18.541	17.787
Pdensi_DN22972_c0_g5	FC_3_1	MC_2_4	1276.61131091015	2.86347892818166	639.737394919164	8.85622073752301	0.777351984146489	11.3928064996797	4.54123031324416e-30	1.6875450856137e-27	28.330	28.954	24.665	28.423	36.521	51.818	43.820	68.621	70.810	37.619	57.320	38.464	18.211	26.731	21.577	37.475	12.604	9.702	6.792	1.072	5.024	0.082	0.017	0.112	0.151	0.618	0.297
Pdensi_DN8760_c0_g1d3642	FC_3_1	MC_2_4	426.883579892884	3529.82769239999	1978.35563614644	-3.04733650817848	0.267783542534531	-11.3798498568504	5.26903669929806e-30	1.94520437204674e-27	7.455	9.526	9.614	12.306	11.574	15.170	14.706	12.027	10.550	11.841	10.076	8.166	8.047	12.205	11.590	14.156	17.856	12.828	27.463	28.993	13.347	98.457	82.541	89.015	13.945	13.110	9.000
Pdensi_DN17857_c0_g1d352278	FC_3_1	MC_2_4	803.228430177558	35.5187323573778	419.373581267468	4.47383875186852	0.393523985617379	11.3686558262764	5.9902957700009e-30	2.19711601475799e-27	9.873	20.706	14.116	25.560	26.979	21.135	29.511	22.005	23.595	25.581	26.951	23.191	10.507	20.528	13.222	11.059	6.772	6.558	6.112	3.772	5.836	1.177	0.967	0.618	1.434	0.969	0.780
Pdensi_GG_83937_c0_g1	FC_3_1	MC_2_4	1.873396683331	12963.0513678962	6482.46238228977	-12.7752434518323	1.12612062384236	-11.3444716146329	7.90019982908814e-30	2.87893475578203e-27	0.275	0.074	0.000	0.087	0.083	0.000	0.076	0.000	0.162	0.161	0.000	0.081	0.766	0.079	0.000	0.372	0.075	0.085	5.475	0.160	0.099	75.144	511.161	358.850	0.210	0.000	0.579
Pdensi_DN16222_c0_g1d347070	FC_3_1	MC_2_4	836.375381630288	11.7903151267242	424.082848378506	6.22854028051717	0.549872502562813	11.3272445002934	9.61831502881824e-30	3.48256991081903e-27	8.306	10.175	8.063	28.288	27.687	20.740	21.688	19.797	26.554	13.511	20.652	18.613	6.663	13.228	7.810	6.250	2.459	1.634	1.371	1.475	1.877	0.170	0.252	0.454	0.569	0.683	0.846
Pdensi_DN35342_c0_g1d314450	FC_3_1	MC_2_4	1.78930061914601	2044.33605342895	1023.06267702405	-10.1542453294218	0.896655744041552	-11.3245751191566	9.91584928872594e-30	3.56743204601526e-27	0.000	0.029	0.054	0.034	0.065	0.059	0.059	0.000	0.000	0.064	0.000	0.032	0.060	0.094	0.000	0.049	0.000	0.102	0.589	0.000	0.312	89.212	56.652	15.227	0.127	0.061	0.000
Pdensi_DN18933_c0_g3d481284	FC_3_1	MC_2_4	594.29399218345	19.7592076065026	307.026599894976	4.92788574474875	0.437192861757062	11.271651885952	1.81139199138741e-29	6.47561172414726e-27	18.521	32.637	11.417	18.361	17.110	18.931	17.806	12.970	10.995	16.819	15.718	11.306	17.125	35.527	18.039	14.481	15.234	9.697	5.689	1.383	5.690	0.404	0.598	0.512	3.074	9.025	8.066
Pdensi_DN1824_c0_g1d446793	FC_3_1	MC_2_4	1.3556117110844	1372.81813035769	687.086871034389	-9.98843216577232	0.886718615982784	-11.264489078874	1.96488290566621e-29	6.98015383922328e-27	0.000	0.113	0.157	0.066	0.000	0.057	0.058	0.273	0.492	0.000	0.066	0.124	0.000	0.060	0.118	0.236	0.115	0.000	0.059	0.061	0.000	23.143	49.040	30.262	0.000	0.000	0.000
Pdensi_DN29429_c0_g1	FC_3_1	MC_2_4	1876.46923003295	56.7078296925897	966.588529862771	5.03074722818483	0.446648056634205	11.2633362072476	1.99076561613082e-29	7.02790031634582e-27	27.285	49.974	55.366	64.273	52.068	55.487	47.897	48.478	51.009	44.309	41.181	33.941	30.200	52.264	38.651	42.894	95.396	124.214	70.002	10.041	45.504	2.415	1.063	1.007	1.076	1.556	0.802
Pdensi_DN21923_c1_g1	FC_3_1	MC_2_4	1706.62631129852	6.22918261349982	856.427746956012	7.98186050775715	0.713590672199115	11.1854888505745	4.80251499830345e-29	1.68487737369051e-26	95.160	78.640	71.059	56.075	37.704	62.146	23.907	22.660	54.070	28.876	14.868	34.414	39.222	78.074	36.826	84.776	16.280	10.817	2.631	1.162	2.924	0.283	0.217	0.000	0.000	0.000	0.000
Pdensi_GG_83182_c0_g1	FC_3_1	MC_2_4	1521.31577090901	5.58438541097882	763.450078159994	8.09504294235409	0.724033300990962	11.1804842833536	5.08119452350023e-29	1.77164315719375e-26	37.701	40.799	22.445	63.511	36.734	39.011	26.086	16.480	15.890	18.518	11.727	15.187	24.342	39.532	16.369	23.001	3.283	2.201	0.406	0.162	0.721	0.064	0.246	0.082	0.607	1.124	0.582
Pdensi_DN9724_c0_g1d172251	FC_3_1	MC_2_4	4412.03974911664	257.792226159817	2334.91598763823	4.09469557793576	0.367265100476395	11.149155126976	7.22894788663166e-29	2.50503001489879e-26	55.608	170.951	76.515	158.233	113.584	131.955	167.393	87.913	79.334	101.910	107.375	73.540	58.811	163.401	83.194	35.520	38.523	21.674	53.706	27.387	23.831	6.778	7.897	4.937	11.312	10.387	4.289
Pdensi_DN21040_c1_g1	FC_3_1	MC_2_4	7039.09815242245	1.37217693241838	3520.23516467743	12.8355803235309	1.15141456105262	11.1476619783205	7.35125904185433e-29	2.52520896356763e-26	3.092	9.416	72.816	187.736	298.030	161.348	316.600	231.563	324.505	332.597	73.863	234.486	2.829	40.870	4.232	83.413	33.673	80.125	132.376	0.438	97.549	0.000	0.000	0.110	0.166	0.000	0.000
Pdensi_DN69209_c0_g1	FC_3_1	MC_2_4	0	8401.06106152644	4200.53053076322	-16.0437474679422	1.439242432969	-11.1473557897023	7.37659299958677e-29	2.52520896356763e-26	0.139	0.151	0.000	0.000	0.000	0.000	0.000	0.000	0.000	0.000	0.176	0.000	0.000	0.000	0.000	0.000	0.268	0.170	0.000	2.581	0.000	384.768	203.772	76.542	0.208	0.000	0.000
Pdensi_GG_75370_c0_g1	FC_3_1	MC_2_4	3.65239723011691	3299.68693437484	1651.66966580248	-9.80026779283474	0.879235025655278	-11.1463573525529	7.45980667330357e-29	2.53831156707758e-26	0.385	2.809	0.384	0.000	0.116	0.210	0.000	0.101	0.114	0.000	0.000	0.000	0.107	0.444	0.538	0.259	4.283	13.965	65.955	8.490	20.251	131.633	59.716	67.287	1.162	0.649	0.347
Pdensi_DN22002_c1_g4	FC_3_1	MC_2_4	1226.07490758394	35.2260958130709	630.650501698507	5.15340806393142	0.462418959924735	11.1444566735979	7.6207990984712e-29	2.57756416932963e-26	21.613	38.007	26.872	43.815	38.913	29.707	46.402	55.336	58.379	40.885	49.137	40.211	18.709	30.622	19.142	26.107	8.848	6.405	2.543	2.025	4.244	0.710	0.678	1.233	0.311	0.271	0.393
Pdensi_DN16391_c0_g1	FC_3_1	MC_2_4	2598.45883109285	23.5190235021092	1310.98892729748	6.74575658063891	0.605563546601404	11.1396345082164	8.04488191427285e-29	2.70480422646302e-26	24.953	73.191	25.830	80.338	83.738	74.112	77.802	90.454	87.828	62.472	80.163	55.194	32.951	78.067	56.870	17.318	9.513	6.613	40.862	3.007	15.025	1.220	0.406	0.232	0.015	0.298	0.599
Pdensi_DN22699_c0_g2d301594	FC_3_1	MC_2_4	4494.42770885166	0	2247.21385442583	14.0726299472596	1.26350377219728	11.1377822978611	8.2139262809266e-29	2.74529829616484e-26	1.318	9.004	68.378	124.375	169.091	119.109	188.248	148.218	291.715	223.019	55.286	247.714	1.391	25.291	4.195	65.053	24.963	113.723	97.223	0.085	98.307	0.000	0.000	0.000	0.038	0.027	0.000
Pdensi_DN24262_c0_g1d192184	FC_3_1	MC_2_4	0	20558.6483310208	10279.3241655104	-17.3347926562547	1.55687643737123	-11.1343406837888	8.53744107950002e-29	2.83664012902635e-26	0.075	0.000	0.000	0.000	0.000	0.000	0.000	0.078	0.000	0.000	0.000	0.000	0.249	0.086	0.000	0.000	0.000	0.000	1.834	0.173	0.747	1232.622	281.914	160.281	0.113	0.167	0.000
Pdensi_DN25674_c0_g2	FC_3_1	MC_2_4	0	3164.37969401202	1582.18984700601	-14.63518593608	1.3189685023831	-11.0959328517984	1.31283141744163e-28	4.33648946098088e-26	0.089	0.000	0.015	0.000	0.000	0.000	0.000	0.015	0.000	0.000	0.000	0.000	0.231	0.017	0.017	0.067	0.066	0.056	4.330	0.656	5.756	88.293	103.380	49.925	0.000	0.000	0.036
Pdensi_DN17745_c0_g1	FC_3_1	MC_2_4	0.728518953327478	48381.4417502208	24191.0851345871	-16.0715768764149	1.45726081264272	-11.0286207774086	2.78097122365183e-28	9.13258015097385e-26	0.081	0.145	0.134	0.068	0.000	0.000	0.000	0.168	0.032	0.126	0.034	0.032	0.389	0.062	0.030	0.342	0.030	0.135	0.092	0.094	0.154	3218.767	454.980	318.787	0.126	0.000	0.194
Pdensi_DN42969_c0_g1d94113	FC_3_1	MC_2_4	0	7213.61306969345	3606.80653484672	-15.8239020159655	1.4352470152815	-11.0252115820369	2.88838470892712e-28	9.4304925953202e-26	0.187	0.000	0.188	0.000	0.000	0.000	0.000	0.000	0.000	0.000	0.000	0.220	0.000	0.000	0.000	0.000	0.603	0.228	0.000	0.867	0.000	376.485	105.961	96.697	0.000	0.000	0.000
Pdensi_DN2437_c0_g1d203929	FC_3_1	MC_2_4	0	28648.9141899577	14324.4570949789	-17.8134902805613	1.61719776532514	-11.0150351815382	3.2341024242011e-28	1.04985655935963e-25	0.356	0.158	0.291	0.000	0.000	0.000	0.000	0.000	0.173	0.000	0.184	0.000	3.331	0.168	0.000	0.130	0.157	0.534	0.644	0.169	0.000	120.779	1098.909	862.807	0.652	0.327	1.755
Pdensi_DN19217_c0_g2	FC_3_1	MC_2_4	2537.22610714764	5.33483897960487	1271.28047306362	8.78203574386438	0.801984103636542	10.9503863032233	6.61648335178478e-28	2.13557397509835e-25	56.691	60.989	46.997	86.743	77.943	67.844	77.488	76.847	96.564	62.121	71.515	71.538	38.349	55.819	36.936	46.919	26.384	16.069	11.399	1.561	7.254	0.352	0.028	0.062	0.095	0.017	0.100
Pdensi_DN16823_c0_g1d56343	FC_3_1	MC_2_4	2374.97145696611	48.5776661131068	1211.77456153961	5.61263904602486	0.512595390061558	10.9494528332587	6.68502076682122e-28	2.14543586927915e-25	41.658	51.866	46.004	94.672	85.968	37.598	79.468	72.107	77.147	67.884	64.173	55.722	27.280	35.870	16.249	28.094	22.528	20.487	10.529	5.639	16.305	1.331	1.182	1.204	0.971	1.348	1.956
Pdensi_DN24569_c0_g1d133942	FC_3_1	MC_2_4	858.300659194716	4.21106991770182	431.255864556209	7.50493735017852	0.686353848315926	10.9345017422034	7.88378632750603e-28	2.51586320295396e-25	31.691	34.620	33.329	31.291	22.367	24.915	20.909	19.256	20.642	11.251	17.976	12.915	23.228	27.879	28.605	28.201	18.868	15.791	7.368	2.793	7.272	0.197	0.132	0.000	0.486	0.228	0.215
Pdensi_GG_74017_c0_g1	FC_3_1	MC_2_4	3780.66805829819	258.439300484055	2019.55367939112	3.86794480712654	0.355268696151761	10.8873786208123	1.32396359521924e-27	4.20127863552604e-25	86.615	85.217	52.795	115.753	127.560	103.402	139.257	125.623	129.757	150.499	156.503	117.940	95.400	145.986	69.800	45.858	24.025	16.927	19.339	15.714	21.744	6.683	8.138	4.845	24.089	32.867	37.000
Pdensi_GG_34823_c0_g1	FC_3_1	MC_2_4	0.418061838504612	16342.7479145191	8171.58298817881	-15.17936713512	1.39456559320752	-10.8846562750823	1.36412266909726e-27	4.30453099672008e-25	0.019	0.000	0.000	0.000	0.000	0.041	0.000	0.000	0.022	0.022	0.000	0.023	0.380	0.131	0.021	0.000	0.042	0.359	1.715	18.943	3.592	162.036	785.678	251.607	44.515	22.552	7.504
Pdensi_DN18943_c0_g1	FC_3_1	MC_2_4	4.07216213045009	1908.58413152091	956.328146825678	-8.8521586627363	0.813748947950369	-10.8782428352537	1.46357027342761e-27	4.59268351801584e-25	0.933	0.501	0.232	0.037	0.035	0.281	0.032	0.000	0.000	0.000	0.000	0.000	0.743	0.301	0.262	0.079	0.064	0.073	0.695	0.000	1.415	61.043	49.748	36.315	1.127	2.286	2.234
Pdensi_DN13003_c0_g1	FC_3_1	MC_2_4	236.973428794041	22039.2483170613	11138.1108729277	-6.53894009082147	0.602094830683003	-10.8603159462503	1.78131831764264e-27	5.55889413556503e-25	0.401	0.420	0.146	4.903	7.708	9.073	13.423	9.466	6.312	10.344	8.595	5.269	4.928	8.741	3.844	1.713	3.108	1.430	4.623	10.292	1.999	260.291	672.994	696.711	7.628	23.309	6.055
Pdensi_DN17358_c0_g1d57237	FC_3_1	MC_2_4	0	9380.03635854141	4690.0181792707	-16.2026346300241	1.49406725459823	-10.8446487801388	2.11446426003353e-27	6.56227468482055e-25	0.079	0.028	0.000	0.000	0.000	0.000	0.029	0.000	0.000	0.000	0.000	0.031	0.554	0.000	0.030	0.071	0.203	0.429	1.801	0.000	0.902	78.988	225.002	385.950	0.041	0.030	0.315
Pdensi_DN51102_c0_g1d161213	FC_3_1	MC_2_4	147.996475905449	5011.95489295559	2579.97568443052	-5.08108554350467	0.469223845799684	-10.8287027374858	2.51695793068829e-27	7.7687350686884e-25	7.286	3.309	3.306	4.114	3.457	5.941	8.874	5.828	14.283	7.945	6.192	11.185	5.397	3.647	6.724	3.038	6.244	12.142	24.242	12.731	8.788	98.870	109.086	169.420	2.205	5.557	2.855
Pdensi_DN22084_c0_g1	FC_3_1	MC_2_4	1571.67822466817	1.73857130541999	786.708397986797	9.77302092526046	0.904684950794312	10.8026787852277	3.3430536979347e-27	1.02624481018556e-24	14.282	40.827	28.790	64.364	42.765	36.867	63.632	43.743	53.762	33.081	51.812	36.624	11.756	34.365	21.996	25.438	23.879	10.591	7.854	1.041	3.930	0.093	0.000	0.063	0.143	0.000	0.074
Pdensi_DN2768_c0_g1d971	FC_3_1	MC_2_4	56.7242697563269	1375.45149211935	716.087880937838	-4.60165174963894	0.426365486677696	-10.7927397817673	3.72515499722751e-27	1.13736029655891e-24	1.790	2.453	1.343	2.452	1.185	1.548	1.967	0.828	0.466	0.288	0.648	0.338	1.265	0.633	1.797	2.791	2.312	2.342	2.820	4.439	1.386	41.874	32.913	30.919	87.528	69.627	38.762
Pdensi_DN14475_c0_g1d213391	FC_3_1	MC_2_4	711.747398605513	7.33738491547153	359.542391760492	6.5147838243753	0.603996344198609	10.7861312190874	4.00287769904159e-27	1.21558356963798e-24	7.141	14.693	16.864	26.049	20.522	18.634	27.547	18.104	29.688	19.303	17.043	20.800	6.407	13.569	11.067	10.763	6.508	6.221	4.885	8.152	8.386	0.375	0.139	0.109	0.209	0.075	0.421
Pdensi_DN34656_c0_g1d147086	FC_3_1	MC_2_4	0	43388.1406358794	21694.0703179397	-18.4123202379934	1.70895929528489	-10.7739957814056	4.56738785530043e-27	1.37959537764058e-24	0.573	0.326	0.000	0.000	0.000	0.000	0.000	0.175	0.000	0.039	0.042	0.199	1.458	0.039	0.189	0.304	0.074	0.379	0.191	0.000	1.156	3012.131	356.224	231.840	0.468	0.000	1.091
Pdensi_DN27539_c0_g1d307569	FC_3_1	MC_2_4	5.49624283616248	7744.19908470625	3874.84766377121	-10.4552943358964	0.970972077706453	-10.7678630271151	4.88200932602286e-27	1.46678412112274e-24	0.145	0.157	0.145	0.183	0.000	0.316	0.643	0.000	0.000	0.170	0.548	0.170	0.161	0.167	0.161	0.129	5.925	25.986	4.159	1.341	3.732	270.160	152.282	178.516	0.000	0.162	0.523
Pdensi_DN23468_c0_g1d129797	FC_3_1	MC_2_4	13.5112384771014	2121.37386753948	1067.44255300829	-7.29514559763387	0.680112828921072	-10.7263755180252	7.6539687922154e-27	2.28744324475923e-24	0.734	0.840	2.375	0.346	0.552	0.347	0.504	0.430	0.161	0.268	0.521	0.163	0.204	0.633	0.257	0.207	0.050	0.057	0.207	0.480	0.459	60.468	81.982	19.515	0.000	0.051	0.110
Pdensi_DN6203_c0_g1d328916	FC_3_1	MC_2_4	0	2715.52995910763	1357.76497955382	-14.4145780860364	1.34400927724867	-10.7250584724716	7.76379540563011e-27	2.30805378785058e-24	0.000	0.000	0.000	0.000	0.000	0.000	0.000	0.309	0.000	0.000	0.000	0.000	0.000	0.170	0.000	0.000	0.000	0.000	0.489	17.088	1.057	96.099	78.267	36.170	0.000	0.000	0.000
Pdensi_DN22556_c0_g2d544080	FC_3_1	MC_2_4	1967.80732089063	1.14047438269302	984.47389763666	10.5237990963977	0.982648500940948	10.7096271823755	9.17304725513053e-27	2.71272461339682e-24	30.557	40.800	37.573	41.348	69.416	69.591	42.655	25.083	37.165	27.971	19.575	16.433	44.381	51.107	62.865	27.199	9.136	7.331	5.198	0.481	4.216	0.052	0.021	0.000	0.027	0.000	0.000
Pdensi_DN25793_c1_g1d75331	FC_3_1	MC_2_4	21.1176752299154	6693.43867713835	3357.27817618413	-8.30711720722972	0.776856013102992	-10.693252117659	1.09464023869533e-26	3.22029475221184e-24	0.987	0.178	0.165	0.625	0.400	0.897	2.193	1.727	2.931	4.273	1.248	2.133	1.648	1.520	1.099	0.442	0.000	0.000	3.068	4.563	1.653	323.164	164.507	44.663	0.490	1.276	0.397
Pdensi_DN41060_c0_g1d442982	FC_3_1	MC_2_4	2439.23140979878	9.44462771561038	1224.3380187572	7.97701307577183	0.747756553531221	10.6679280015682	1.43797151111226e-26	4.20841361832462e-24	55.007	193.595	103.398	91.787	101.009	31.676	181.621	87.551	116.488	161.778	128.303	94.599	45.682	95.395	31.309	174.452	102.182	55.722	36.440	2.767	32.981	0.240	0.389	0.107	0.000	0.119	0.063
Pdensi_DN16818_c0_g1d349161	FC_3_1	MC_2_4	0	1891.11503190138	945.55751595069	-13.8924889284708	1.3031621657345	-10.6605987295838	1.55592530714707e-26	4.5215960311284e-24	0.000	0.000	0.000	0.000	0.000	0.000	0.000	0.000	0.000	0.038	0.000	0.000	0.000	0.000	0.000	0.000	0.000	0.000	0.110	23.607	0.000	45.873	61.601	35.867	0.000	0.000	0.000
Pdensi_DN49861_c0_g1d251893	FC_3_1	MC_2_4	2879.11723010724	0	1439.55861505362	13.4301147331902	1.25982564884128	10.6602963239735	1.56099289368678e-26	4.5215960311284e-24	18.667	75.600	28.003	85.414	104.166	74.636	81.293	41.040	51.182	18.111	28.789	20.393	39.365	87.862	71.376	10.311	6.248	2.906	1.973	0.171	0.210	0.000	0.000	0.000	0.000	0.000	0.000
Pdensi_GG_148325_c0_g1	FC_3_1	MC_2_4	2172.06302656595	55.8302806833868	1113.94665362467	5.26923772191781	0.494806517695821	10.6490871350184	1.7608326913617e-26	5.07443233361602e-24	71.277	81.720	41.570	65.723	67.924	65.364	49.484	61.932	79.140	43.667	56.041	38.590	50.775	68.635	58.993	44.960	51.010	24.111	28.372	26.827	50.048	1.385	2.092	0.733	0.000	0.000	0.000
Pdensi_GG_63438_c0_g1	FC_3_1	MC_2_4	419.594093449152	18.0039309802927	218.799012214723	4.56894604187203	0.429235976206819	10.6443688207313	1.85235370083112e-26	5.31108357552004e-24	4.532	11.061	5.097	13.677	12.670	12.086	12.023	8.550	9.450	8.703	7.584	7.712	7.546	13.218	12.616	2.442	1.102	0.838	1.510	0.413	0.591	0.402	0.460	0.496	0.266	0.043	0.104
Pdensi_DN21886_c0_g1d190004	FC_3_1	MC_2_4	0.660049958699488	25023.6340121709	12512.1470310648	-15.1932169788886	1.43104966097531	-10.6168341974477	2.48858158893927e-26	7.09924456917404e-24	0.022	0.000	0.043	0.000	0.052	0.023	0.047	0.134	0.050	0.000	0.027	0.051	0.215	0.049	0.048	0.000	0.119	0.108	0.196	0.150	0.123	1783.740	190.312	109.577	0.904	0.266	0.207
Pdensi_DN20355_c0_g1d490546	FC_3_1	MC_2_4	2032.73585499583	161.806613683012	1097.27123433942	3.64916910690848	0.344020460447281	10.6074188208573	2.75247966405715e-26	7.81261614797005e-24	33.583	45.058	54.902	73.187	65.812	47.456	64.379	65.582	82.346	65.411	70.661	72.105	21.551	37.215	33.286	31.932	16.945	18.275	6.127	11.018	13.597	4.381	4.412	3.537	4.951	4.962	6.732
Pdensi_DN25952_c2_g1	FC_3_1	MC_2_4	4.16315214333805	17031.5171074484	8517.84012979588	-12.0042930365795	1.13446661327371	-10.5814423237534	3.6332168377874e-26	1.02609309932792e-23	0.102	0.220	0.000	0.129	0.246	0.000	0.169	0.266	0.060	0.000	0.000	0.000	0.626	0.235	0.115	0.046	0.505	0.064	0.115	1.249	0.146	219.472	801.699	236.606	0.078	0.115	0.368
Pdensi_DN15140_c0_g1d214056	FC_3_1	MC_2_4	32.6011127927217	3040.52967542329	1536.56539410801	-6.54351678950442	0.61850257015937	-10.5796113148218	3.70491963936209e-26	1.0411377159688e-23	0.034	0.036	0.067	0.883	1.207	0.901	2.456	1.254	1.097	0.392	0.381	0.317	1.154	1.848	0.904	0.091	0.406	0.335	0.684	25.707	2.348	150.647	56.941	35.106	0.518	0.038	0.040
Pdensi_DN17483_c0_g1d350904	FC_3_1	MC_2_4	0	1876.82303746565	938.411518732824	-13.8817456209944	1.31348415002342	-10.5686434211992	4.16475286349665e-26	1.16456386505814e-23	0.000	0.071	0.000	0.000	0.000	0.000	0.000	0.000	0.026	0.000	0.000	0.026	0.073	0.000	0.000	0.000	0.000	0.028	0.601	29.678	2.358	73.218	41.890	31.621	0.000	0.000	0.000
Pdensi_DN7655_c0_g1d384102	FC_3_1	MC_2_4	14.9372400563536	3645.66745467907	1830.30234736771	-7.92953487657722	0.751289723865319	-10.5545632060298	4.83884878953694e-26	1.3463917981685e-23	0.000	0.000	0.000	0.245	0.705	0.420	0.857	0.203	0.000	0.685	0.733	0.000	0.430	0.892	1.074	0.000	0.208	0.000	0.427	5.149	1.388	35.284	136.759	95.980	0.000	1.519	0.000
Pdensi_DN34856_c0_g1d374976	FC_3_1	MC_2_4	19.9978731109147	578.573164807227	299.285518959071	-4.85277246319021	0.460104932667547	-10.5470994085096	5.23895131273732e-26	1.45057316641497e-23	0.182	0.690	0.091	0.693	0.441	0.696	4.959	5.149	9.468	13.294	8.419	10.980	1.321	0.842	0.306	0.410	0.892	1.797	10.972	2.118	3.787	14.429	11.189	18.388	0.000	0.000	0.000
Pdensi_DN23014_c0_g1d128210	FC_3_1	MC_2_4	609.940550210233	3.14302031855968	306.541785264397	7.57842770087195	0.719517832051526	10.5326475082125	6.10916479546715e-26	1.68326860637642e-23	12.914	13.732	7.816	21.980	19.109	14.833	33.853	35.208	44.971	39.827	68.808	40.796	14.532	14.642	11.714	6.592	3.380	1.282	2.399	0.463	0.767	0.066	0.122	0.068	3.996	1.530	1.447
Pdensi_DN15269_c0_g1d344108	FC_3_1	MC_2_4	370.490068058976	4365.10735771132	2367.79871288515	-3.55831074171505	0.338081845766097	-10.5249979739429	6.62628714758714e-26	1.81688933613744e-23	10.193	10.374	8.095	10.408	12.941	10.627	11.323	16.172	20.221	20.180	17.844	17.240	14.239	13.140	11.960	10.444	15.814	15.879	54.124	65.834	47.689	132.055	77.423	126.374	8.000	17.343	14.768
Pdensi_DN18561_c3_g1	FC_3_1	MC_2_4	941.048089706985	24.7432189730372	482.895654340011	5.24323509327469	0.498466620975887	10.5187285820856	7.08227978750554e-26	1.93253860636455e-23	12.849	39.224	18.752	21.700	42.291	22.541	20.652	19.790	18.806	16.944	10.734	12.492	10.434	30.673	21.480	7.676	10.552	6.139	1.640	0.903	2.625	0.734	0.634	0.535	0.286	1.267	0.582
Pdensi_DN12697_c0_g1d521551	FC_3_1	MC_2_4	58859.2992673479	310.484461489611	29584.8918644188	7.56684701053786	0.720098840043039	10.5080672121144	7.93021056971391e-26	2.15350968182558e-23	3499.062	1694.489	2370.495	2836.528	567.846	1960.690	1485.781	371.531	1708.112	1417.340	200.840	1287.617	2581.735	1559.755	1609.496	4105.652	626.053	606.796	146.585	25.025	133.037	11.110	4.240	8.816	0.512	0.393	0.424
Pdensi_DN1883_c0_g1d325525	FC_3_1	MC_2_4	5.31058446608442	4292.52279469208	2148.91668957908	-9.66569405210695	0.919914093351214	-10.5071703129313	8.00597181503802e-26	2.16368091866319e-23	0.000	0.065	0.060	0.229	0.213	0.064	0.413	0.198	0.210	0.083	0.077	0.057	0.101	0.140	0.054	0.000	3.458	4.679	44.539	8.055	45.817	33.576	201.723	78.435	0.141	0.000	0.000
Pdensi_DN37298_c0_g1d377050	FC_3_1	MC_2_4	45.7081317376583	741.070932086553	393.389531912106	-4.01853223530131	0.382636382125317	-10.5022220129219	8.43703555662018e-26	2.26932150657207e-23	0.604	0.373	0.258	1.311	1.357	1.506	7.370	4.781	8.140	8.113	11.458	9.985	0.096	0.498	0.193	0.853	7.227	10.637	19.347	46.626	25.456	17.060	22.980	16.016	0.131	0.000	0.311
Pdensi_DN24685_c0_g1d365847	FC_3_1	MC_2_4	633.141622517278	2.87904568811301	318.010334102695	7.67285187371337	0.730682609734524	10.5009367562492	8.55271260530193e-26	2.28953279051125e-23	13.672	23.299	12.229	16.056	20.219	21.724	15.421	15.727	14.951	9.025	17.133	9.766	15.030	23.360	26.417	9.145	3.999	4.565	2.354	1.303	3.076	0.141	0.038	0.031	0.000	0.000	0.000
Pdensi_GG_155811_c0_g1	FC_3_1	MC_2_4	1038.01756516312	35.3650580915943	536.691311627356	4.86284784792954	0.463439173917225	10.4929581304624	9.30681188598045e-26	2.47965076682887e-23	20.472	33.482	27.865	33.999	36.240	25.026	34.876	25.766	23.350	21.287	25.382	18.258	22.582	29.151	20.277	18.728	3.436	3.738	2.880	1.703	6.106	1.410	0.580	0.814	0.000	3.611	3.467
Pdensi_DN23538_c1_g6	FC_3_1	MC_2_4	1445.66606702419	1.82656284890221	723.746314936548	9.63364819663424	0.918688855078108	10.4863013667616	9.9861301029606e-26	2.64815292364144e-23	18.755	29.095	31.341	61.424	45.067	26.149	57.125	53.368	59.641	49.960	62.460	48.616	9.998	17.459	6.240	48.611	33.467	23.891	20.663	0.531	11.390	0.068	0.019	0.031	3.681	1.231	1.114
Pdensi_DN17084_c0_g1d215790	FC_3_1	MC_2_4	5.14239233771444	803.614133011089	404.378262674402	-7.28614209000305	0.695392632685278	-10.4777383991939	1.09326860355952e-25	2.88561606558205e-23	0.024	0.065	0.012	0.136	0.173	0.168	0.197	0.125	0.070	0.113	0.046	0.014	0.321	0.235	0.054	0.066	0.067	0.015	0.083	17.209	1.121	40.006	12.726	11.453	0.000	0.000	0.000
Pdensi_DN18883_c0_g2d480523	FC_3_1	MC_2_4	78.8451294635378	1148.84091666381	613.843023063676	-3.86345734404765	0.368963295450976	-10.4711156683633	1.17252844558656e-25	3.08042310327958e-23	1.295	1.865	1.019	2.401	2.069	2.750	3.934	2.837	3.907	4.709	4.194	4.320	1.078	1.806	1.043	1.607	0.861	0.773	2.757	3.463	2.222	26.006	26.098	34.844	19.645	10.068	33.615
Pdensi_GG_64773_c0_g1	FC_3_1	MC_2_4	0	23335.2218350448	11667.6109175224	-17.5175169504954	1.67560971812274	-10.4544135552765	1.39861321125983e-25	3.65737354744445e-23	0.444	0.300	0.000	0.000	0.000	0.000	0.000	0.048	0.163	0.106	0.000	0.055	2.665	0.000	0.260	0.424	0.204	0.116	0.733	0.106	0.265	73.862	971.410	646.036	0.285	0.000	1.759
Pdensi_DN42252_c0_g1d320449	FC_3_1	MC_2_4	1.35305711834155	12449.95480479	6225.65393095419	-13.1676453248528	1.26302005034326	-10.4255235863232	1.89612096874012e-25	4.93550676489939e-23	0.000	0.000	0.000	0.000	0.117	0.000	0.107	0.101	0.114	0.000	0.000	0.000	0.000	0.112	0.000	0.087	0.525	0.119	0.323	1.908	0.138	140.772	496.267	280.890	0.000	0.000	0.000
Pdensi_DN17082_c0_g1d528944	FC_3_1	MC_2_4	1451.22238698883	11.8135680244786	731.517977506654	6.89591019464793	0.662108330269734	10.4150784386576	2.11623063749091e-25	5.48317299669894e-23	18.431	29.432	16.666	64.124	34.095	34.617	54.298	39.021	43.561	43.667	45.914	45.922	20.453	41.443	18.223	10.951	6.234	2.902	2.363	1.198	1.719	0.339	0.473	0.092	0.797	1.120	0.516
Pdensi_DN11359_c0_g1d210550	FC_3_1	MC_2_4	720.170320788637	5928.10185329526	3324.13608704195	-3.04095582370728	0.292070213845233	-10.411728685619	2.19204486344379e-25	5.65367406697529e-23	16.385	13.664	15.009	18.356	20.897	26.639	20.695	20.259	21.692	17.076	19.915	17.751	17.849	21.048	19.870	12.217	8.690	7.091	12.620	15.599	14.341	174.195	136.699	143.903	43.633	55.741	68.369
Pdensi_DN31912_c0_g1d435016	FC_3_1	MC_2_4	25.2686881287422	439.525129002084	232.396908565413	-4.11994086837949	0.396116895081264	-10.4008208676236	2.45806452554737e-25	6.29517826504719e-23	3.117	2.956	1.758	0.740	0.948	0.636	1.080	1.841	1.159	0.921	1.231	1.607	0.866	0.675	1.733	1.744	3.140	9.269	1.508	1.354	1.399	10.078	11.410	11.753	8.666	3.282	4.238
Pdensi_DN24597_c0_g2	FC_3_1	MC_2_4	1.37209031155568	374.458670255058	187.915380283307	-8.10812143139472	0.7795800270767	-10.4006274529619	2.46305926735966e-25	6.29517826504719e-23	0.013	0.014	0.053	0.066	0.016	0.042	0.014	0.000	0.000	0.015	0.017	0.000	0.029	0.015	0.015	0.012	0.029	0.033	0.000	0.031	0.057	8.251	8.682	11.345	0.000	0.015	0.063
Pdensi_DN39255_c0_g1d242195	FC_3_1	MC_2_4	50.1507590773502	2125.1110601159	1087.63090959663	-5.40310731913308	0.520092078271444	-10.3887514247297	2.78981165266828e-25	7.09818564816735e-23	0.282	0.206	0.000	1.250	1.026	2.308	0.940	0.295	0.000	0.831	0.891	0.166	1.883	3.319	3.142	0.757	0.912	1.034	1.248	1.470	0.404	41.851	53.971	64.045	0.000	4.749	0.680
Pdensi_DN22739_c0_g1d302230	FC_3_1	MC_2_4	2581.79067940447	40.9146998158494	1311.35268961016	5.95397642568194	0.573303029148049	10.3853915346127	2.88981138989979e-25	7.31964603350222e-23	71.288	74.470	76.677	71.225	98.593	67.217	56.787	81.340	98.841	38.195	72.902	67.192	47.017	62.319	45.108	72.636	45.434	34.287	20.636	28.475	36.460	1.933	0.879	0.471	0.410	2.009	1.109
Pdensi_GG_130321_c0_g1	FC_3_1	MC_2_4	914.670862366099	9.80988352775336	462.240372946926	6.44873066302175	0.621405967656309	10.3776452088861	3.13410228332217e-25	7.87301983892492e-23	57.222	81.193	50.787	26.128	28.871	28.808	79.995	58.404	102.549	79.900	161.553	136.553	50.979	55.090	32.740	65.434	107.584	83.728	53.051	6.975	71.655	0.491	0.246	0.037	0.057	0.000	0.000
Pdensi_DN17351_c0_g3	FC_3_1	MC_2_4	94.5687851748417	2547.07568011245	1320.82223264364	-4.75190132224692	0.45790060713696	-10.3775824888252	3.13616150371452e-25	7.87301983892492e-23	5.838	5.200	3.466	2.957	3.167	2.555	3.722	2.185	1.577	1.322	1.937	1.576	4.000	4.698	2.580	2.677	1.485	35.175	1.841	6.949	7.389	108.989	42.222	49.607	4.187	1.573	2.308
Pdensi_DN24954_c0_g1d305220	FC_3_1	MC_2_4	1470.41752228334	45.0793532419445	757.748437762642	5.02639854517765	0.484961525672394	10.3645305433428	3.59519481606737e-25	8.96239971658684e-23	36.068	51.283	50.410	42.871	50.349	41.645	47.727	55.554	69.737	36.353	45.775	37.474	27.404	42.986	37.788	31.212	13.699	13.400	4.956	4.437	11.622	0.814	1.658	0.912	0.015	0.011	0.000
Pdensi_GG_47035_c0_g1	FC_3_1	MC_2_4	2927.08864753805	0	1463.54432376903	13.4539426560259	1.29809757181975	10.3643539192245	3.60184253180585e-25	8.96239971658684e-23	78.453	77.190	47.762	98.924	110.021	59.932	104.700	58.502	57.349	53.216	30.459	24.949	48.189	84.054	36.187	58.459	21.633	17.039	9.454	1.242	16.128	0.000	0.000	0.000	0.000	0.000	0.000
Pdensi_DN5336_c0_g1d1995	FC_3_1	MC_2_4	0	5589.30193196582	2794.65096598291	-15.4558642064046	1.49195145298378	-10.3594953947691	3.78955926214857e-25	9.38813444575439e-23	0.000	0.000	0.000	0.000	0.000	0.000	0.000	0.000	0.083	0.000	0.000	0.000	0.079	0.000	0.159	0.000	0.000	0.088	0.636	0.000	0.000	234.455	166.575	37.690	0.000	0.239	0.000
Pdensi_DN15407_c0_g2d525750	FC_3_1	MC_2_4	2.03214027025517	6387.03254950009	3194.53234488517	-11.6196925347543	1.12204608625983	-10.3558068398837	3.93851700171222e-25	9.71454997051149e-23	0.000	0.000	0.000	0.063	0.061	0.054	0.997	0.262	0.295	0.295	1.336	0.537	0.399	0.232	0.113	0.000	0.055	0.000	0.057	1.699	0.577	427.847	77.580	21.770	0.162	0.113	0.242
Pdensi_DN27693_c0_g1d368546	FC_3_1	MC_2_4	2365.737199161	0	1182.8685995805	13.1467890032663	1.26964328169266	10.3547108017138	3.98388698299608e-25	9.78373358032829e-23	27.828	67.575	28.188	61.602	89.947	65.591	51.526	33.228	27.151	23.215	15.772	13.197	21.900	103.955	29.219	9.455	9.821	3.908	0.000	0.000	0.000	0.000	0.000	0.000	0.000	0.000	0.000
Pdensi_DN19791_c0_g1d15652	FC_3_1	MC_2_4	1676.59391125283	127.172921988375	901.883416620602	3.71181415569015	0.358825969921571	10.3443297498825	4.44012271530851e-25	1.08569649978998e-22	35.937	48.134	32.355	42.719	54.739	56.166	37.300	45.053	56.481	45.833	42.551	59.282	32.054	46.340	43.809	18.898	13.252	10.973	11.304	11.952	19.730	4.441	3.085	2.348	22.103	17.801	24.556
Pdensi_DN19799_c1_g2	FC_3_1	MC_2_4	372.383644240677	4687.46142930111	2529.92253677089	-3.65396590867997	0.353253131076438	-10.3437608537129	4.4665697345692e-25	1.08745571072158e-22	11.521	6.354	2.831	13.658	9.295	11.127	9.818	6.780	6.800	7.911	6.136	5.251	7.605	9.430	6.132	5.790	9.886	8.418	28.632	78.218	39.152	103.581	127.926	122.697	19.024	51.367	21.182
Pdensi_DN15302_c0_g1d525563	FC_3_1	MC_2_4	1791.16764435285	74462.5254213007	38126.8465328268	-5.37750861679463	0.520359799881678	-10.334212247021	4.93449661000577e-25	1.19622363313118e-22	3.328	28.209	1.040	53.421	45.409	64.951	27.324	25.499	23.776	11.042	25.837	19.160	23.990	29.723	41.153	2.398	21.578	8.577	86.183	200.199	111.428	1256.097	1433.742	2887.620	5916.402	7801.838	5819.507
Pdensi_DN15787_c1_g1d345433	FC_3_1	MC_2_4	0	1630.77327171542	815.386635857711	-13.6790624678875	1.32429057849074	-10.3293511938122	5.19105042549269e-25	1.2530397103997e-22	0.000	0.000	0.000	0.000	0.000	0.000	0.000	0.000	0.000	0.030	0.016	0.015	0.056	0.000	0.029	0.000	0.085	0.000	1.471	5.765	4.259	64.670	36.738	26.251	0.000	0.014	0.015
Pdensi_DN20485_c0_g2	FC_3_1	MC_2_4	2009.94936348373	257.357316834794	1133.65334015926	2.96780195245969	0.287967791178061	10.3060204765213	6.61854596941505e-25	1.59081681079336e-22	31.223	67.916	51.853	61.494	53.087	69.299	53.008	37.942	44.842	40.924	37.661	37.741	27.045	59.181	44.056	35.743	23.357	16.835	11.858	10.011	14.400	7.000	5.834	6.852	2.954	3.980	2.337
Pdensi_DN6503_c0_g1d46616	FC_3_1	MC_2_4	685.992837641653	65.7639486983026	375.878393169978	3.37455179983352	0.327544890304212	10.3025627928415	6.86086961910238e-25	1.64207355748042e-22	12.973	18.100	15.617	21.090	21.595	20.177	24.506	15.680	22.034	10.816	26.408	12.814	11.176	25.169	16.576	6.197	2.399	4.530	8.812	3.419	8.035	2.240	1.354	1.484	1.113	0.620	0.775
Pdensi_DN19629_c0_g1d61370	FC_3_1	MC_2_4	0	4049.22310357934	2024.61155178967	-14.9906330465243	1.4560697224228	-10.2952714527852	7.40105322929162e-25	1.7638864582418e-22	0.042	0.000	0.000	0.000	0.000	0.000	0.000	0.000	0.000	0.000	0.000	0.000	0.139	0.000	0.047	0.000	0.046	0.000	0.000	0.000	0.060	38.430	116.086	143.690	0.000	0.000	0.150
Pdensi_DN21597_c0_g1d189745	FC_3_1	MC_2_4	419.351981358041	3.98838655094334	211.670183954492	6.81811923741495	0.662592796568372	10.2900594040965	7.81281581663737e-25	1.85419785120565e-22	10.132	16.399	15.547	11.593	14.019	12.827	15.515	17.091	23.287	12.598	20.619	14.206	16.643	12.373	15.340	10.821	8.601	5.619	3.174	1.280	2.688	0.097	0.048	0.132	0.000	0.000	0.000
Pdensi_DN52157_c0_g1d254001	FC_3_1	MC_2_4	31.2411617256772	414.315076778649	222.778119252163	-3.7282623703883	0.363038329251265	-10.2696108647192	9.65934906848301e-25	2.28283963508031e-22	0.032	0.069	0.128	0.848	0.889	1.142	1.021	0.301	0.564	0.376	0.366	0.648	0.608	0.851	1.085	0.146	0.461	0.282	4.385	3.741	3.176	12.436	10.623	8.759	0.100	0.072	0.077
Pdensi_DN24306_c0_g1	FC_3_1	MC_2_4	3.21785679114101	15997.2327987853	8000.22532778821	-12.2666092698002	1.19642312681314	-10.2527350022682	1.15041424798854e-24	2.70749993264102e-22	0.131	0.141	0.000	0.000	0.105	0.188	0.621	0.136	0.920	0.509	1.263	3.042	0.387	0.507	0.488	0.079	0.096	0.217	0.492	0.961	0.311	1011.586	107.493	193.837	1.870	1.953	4.753
Pdensi_DN20361_c1_g1	FC_3_1	MC_2_4	905.971971415146	3.03946201514611	454.505716715146	8.32248901305369	0.813330294992592	10.2326066842616	1.41654269413871e-24	3.31999989774817e-22	33.980	77.060	12.411	20.353	40.438	22.512	21.007	11.408	3.558	10.881	5.981	1.925	45.899	88.248	23.602	6.550	7.768	0.718	1.364	0.250	0.248	0.032	0.082	0.112	0.000	0.019	0.000
Pdensi_DN33423_c0_g1d236814	FC_3_1	MC_2_4	21.374438888753	711.540173277248	366.457306083001	-5.05598344708523	0.494958055224318	-10.2149735593127	1.69925469437081e-24	3.96614471722482e-22	0.317	0.499	0.197	0.583	0.548	0.836	0.733	0.456	0.434	0.672	0.978	0.591	0.699	1.022	0.612	0.294	3.302	1.673	17.063	1.322	13.704	24.574	19.741	10.794	12.182	14.365	10.763
Pdensi_GG_66429_c0_g1	FC_3_1	MC_2_4	23.6381855054542	10157.9202310985	5090.77920830198	-8.7452831299896	0.856596328192165	-10.2093399681579	1.80085653772229e-24	4.18599097435004e-22	4.159	1.542	1.380	0.639	0.111	1.396	0.203	0.096	0.108	0.000	0.000	0.000	2.310	2.337	1.555	0.292	0.405	0.690	0.938	0.054	3.832	302.254	265.346	211.805	3.619	10.774	9.866
Pdensi_DN19707_c0_g4	FC_3_1	MC_2_4	0	13080.1900957747	6540.09504788733	-16.6823812116967	1.63426736664271	-10.207865342112	1.82843073833904e-24	4.23266728788287e-22	0.121	0.131	0.000	0.000	0.000	0.000	0.000	0.127	0.000	0.000	0.000	0.000	0.406	0.000	0.000	0.000	0.000	0.000	0.000	0.000	0.000	49.752	448.179	452.971	0.000	0.000	0.293
Pdensi_DN17307_c0_g1d185963	FC_3_1	MC_2_4	1568.58227799891	5.77365813615736	787.177968067533	7.98087355049875	0.782158957379995	10.2036465544451	1.90964963557648e-24	4.40263877615925e-22	27.835	27.567	16.016	63.490	47.473	32.894	63.654	48.621	49.383	54.196	51.321	40.157	18.401	27.877	13.476	16.486	12.766	9.161	6.978	5.742	8.131	0.351	0.072	0.040	0.000	0.044	0.023
Pdensi_DN22078_c0_g1d421893	FC_3_1	MC_2_4	41.0594364024244	1503.64679819036	772.35311729639	-5.19185040903088	0.509210331940763	-10.1958858321729	2.06850111000155e-24	4.7494803535499e-22	1.288	0.930	0.437	0.986	0.880	1.882	2.451	0.807	1.989	2.075	1.443	2.880	4.288	1.411	4.274	1.723	1.752	4.548	12.495	3.658	2.799	33.257	33.178	47.329	3.731	4.218	2.301
Pdensi_DN16511_c0_g1d279199	FC_3_1	MC_2_4	182.904448901328	7962.95464568342	4072.92954729237	-5.44378571029836	0.534106500124985	-10.192322521865	2.14575639416332e-24	4.90691919708181e-22	9.573	2.018	1.119	4.299	4.435	7.974	5.415	4.812	2.124	10.527	3.860	1.989	1.388	3.304	2.097	0.954	4.837	4.019	3.851	6.454	3.213	341.279	124.493	162.237	0.762	0.490	0.974
Pdensi_DN47867_c0_g1d249996	FC_3_1	MC_2_4	7.7661135720411	1761.30820249053	884.537158031284	-7.82187068380885	0.767768002121066	-10.1878049908304	2.24782082187804e-24	5.11959319769997e-22	0.000	0.000	0.000	0.124	0.317	0.270	0.250	0.435	0.214	0.215	0.167	0.123	0.026	0.462	0.000	0.000	0.128	0.014	0.076	8.282	0.017	95.409	26.549	19.953	0.000	0.000	0.000
Pdensi_GG_120308_c0_g1	FC_3_1	MC_2_4	2.76768928260812	1868.73191041801	935.749799850307	-9.37314639754185	0.920270566293412	-10.1852071997632	2.30867546098383e-24	5.23707729872333e-22	0.000	0.000	0.000	0.027	0.026	0.211	0.215	1.860	0.408	0.409	6.842	0.674	0.049	0.402	0.025	0.000	0.338	0.000	0.000	0.102	0.000	59.109	55.967	28.706	3.229	49.955	32.235
Pdensi_DN18995_c0_g2d356358	FC_3_1	MC_2_4	235.919882859553	2903.59586991728	1569.75787638842	-3.62173066427594	0.355636565857174	-10.1837972019178	2.3423858148132e-24	5.29229281455635e-22	1.599	6.059	5.864	6.771	6.758	8.077	6.848	6.481	6.342	7.020	5.421	5.087	3.512	6.235	5.775	2.994	5.568	4.727	15.374	12.211	9.008	100.372	73.431	51.133	14.254	9.509	10.304
Pdensi_DN38313_c0_g1	FC_3_1	MC_2_4	2470.32846347233	0	1235.16423173617	13.2091728569454	1.29789846436785	10.1773545616906	2.50272703660239e-24	5.63203322451989e-22	52.125	59.452	60.861	89.394	86.671	50.743	83.340	66.155	75.628	82.975	79.673	68.021	43.634	34.968	15.461	14.962	8.024	12.433	3.023	5.121	8.823	0.000	0.000	0.000	2.000	1.533	1.655
Pdensi_GG_36274_c0_g1	FC_3_1	MC_2_4	213.866061305787	7441.9817797188	3827.92392051229	-5.12096323333117	0.503793527831284	-10.1648055213725	2.84689596699994e-24	6.38111396031844e-22	0.858	1.128	0.644	6.532	5.435	7.575	13.325	14.968	27.130	11.380	36.470	16.842	9.157	9.152	2.844	1.735	6.324	7.361	7.235	3.223	2.410	327.584	153.472	106.557	0.000	0.167	0.051
Pdensi_DN20632_c1_g1	FC_3_1	MC_2_4	2605.78949070954	17967.5010705827	10286.6452806461	-2.78563555476736	0.274456763764307	-10.1496334670752	3.32610259892675e-24	7.42575411848926e-22	27.574	68.099	67.400	79.397	84.755	74.692	81.890	75.880	91.400	73.293	100.683	77.953	33.937	65.741	55.875	71.151	69.903	46.193	61.344	46.277	42.400	605.132	357.787	428.041	4.969	11.475	4.955
Pdensi_DN20680_c0_g1d291823	FC_3_1	MC_2_4	3.73201782801928	829.393923013338	416.562970420678	-7.81484352890865	0.770686520451118	-10.1401066731182	3.66698929208212e-24	8.1545757155105e-22	0.000	0.028	0.013	0.214	0.063	0.056	0.000	0.027	0.092	0.015	0.000	0.016	0.050	0.030	0.015	0.000	0.000	0.000	2.143	70.639	38.509	18.475	30.660	13.394	0.000	0.000	0.032
Pdensi_DN13394_c0_g1d212532	FC_3_1	MC_2_4	158.789822399914	1864.93610964131	1011.86296602061	-3.55451108697691	0.350792700471473	-10.132796612357	3.95182229296044e-24	8.75351883904226e-22	6.235	7.360	7.770	5.087	4.153	5.283	7.350	11.813	10.170	5.576	7.711	6.118	8.515	4.754	6.592	6.588	5.122	5.543	6.917	13.222	4.365	66.100	43.204	35.439	3.830	2.672	1.694
Pdensi_DN32006_c0_g1d144938	FC_3_1	MC_2_4	1193.80336525141	2.84791216825032	598.325638709829	8.93541481298923	0.882541550160544	10.124639243743	4.29559845186465e-24	9.46871552726251e-22	16.705	20.216	22.856	50.612	36.013	22.888	56.899	56.312	60.006	45.336	53.615	53.115	9.547	17.756	11.144	29.018	7.922	3.072	2.997	0.489	3.335	0.020	0.041	0.150	0.042	0.015	0.000
Pdensi_DN26298_c0_g1d76620	FC_3_1	MC_2_4	1.45703790665496	3024.30331531263	1512.88017660964	-11.0671179242165	1.09311864260304	-10.1243520079965	4.30822868512582e-24	9.46871552726251e-22	0.100	0.000	0.050	0.126	0.000	0.000	0.110	0.000	0.059	0.059	0.000	0.000	0.167	0.000	0.056	0.000	0.000	0.062	0.283	0.692	0.394	80.547	81.611	68.396	0.000	0.000	0.000
Pdensi_DN16725_c0_g1d111861	FC_3_1	MC_2_4	3481.6206202453	421.387259198913	1951.50393972211	3.04442656421354	0.301068272165712	10.1120803673987	4.88360740127937e-24	1.06916930408474e-21	73.334	125.021	106.220	122.717	94.109	101.907	107.315	68.440	81.294	77.397	76.291	63.824	69.081	112.963	76.343	77.334	81.034	72.265	37.349	28.917	37.813	14.046	9.426	9.108	4.401	8.649	5.642
Pdensi_DN25314_c0_g1	FC_3_1	MC_2_4	9.60207758814691	608.762225087378	309.182151337763	-5.99170327814237	0.592571045213543	-10.1113669433226	4.91930545347208e-24	1.0728264449186e-21	0.070	0.299	0.235	0.400	0.266	0.208	0.559	0.447	0.810	0.762	0.877	0.923	0.154	0.159	0.125	0.315	0.385	0.368	0.556	5.198	3.021	10.006	20.452	14.954	1.583	0.889	0.950
Pdensi_DN16214_c0_g2	FC_3_1	MC_2_4	1625.01402005881	89.7111678090378	857.362593933924	4.18863056208142	0.414429733265366	10.1069740558392	5.14488095070757e-24	1.11770559853756e-21	45.375	49.960	56.193	45.153	58.856	45.090	48.870	54.003	65.345	32.151	66.545	47.302	30.620	41.655	31.523	44.143	53.544	42.678	32.827	13.431	47.386	2.577	1.414	2.874	19.784	24.548	24.141
Pdensi_DN35586_c0_g1d314565	FC_3_1	MC_2_4	5142.39557340563	0	2571.19778670282	14.2669129456632	1.41251986739228	10.1003272768135	5.50581344179937e-24	1.19153397105975e-21	37.939	39.858	18.683	249.422	155.175	67.438	241.169	127.035	145.907	217.676	107.130	91.164	32.291	61.479	23.144	9.043	5.889	2.362	0.536	0.073	0.675	0.000	0.000	0.000	0.000	0.000	0.000
Pdensi_DN22078_c0_g1	FC_3_1	MC_2_4	67.7711840211594	1980.65161486016	1024.21139944066	-4.86901131436576	0.482991306584502	-10.0809502117072	6.70742954145187e-24	1.44603988633346e-21	0.926	0.910	0.673	1.918	2.437	1.847	5.041	3.865	7.523	4.858	7.492	4.344	5.205	3.303	3.027	1.892	1.953	4.039	20.556	7.587	4.208	67.772	25.808	60.118	19.213	13.497	5.364
Pdensi_DN40426_c0_g1d442421	FC_3_1	MC_2_4	7.00016195148844	4015.01728667322	2011.00872431235	-9.1648616030904	0.909408220025102	-10.0778301771205	6.92381956031317e-24	1.4870153005503e-21	0.076	0.041	0.188	0.238	0.182	0.204	0.664	0.394	1.108	1.992	3.584	0.851	0.126	0.174	0.128	0.068	0.208	0.520	0.986	2.773	0.812	250.880	55.235	22.508	0.818	0.807	0.772
Pdensi_GG_124436_c0_g1	FC_3_1	MC_2_4	7.46573871786713	13032.8842442345	6520.17499147618	-10.7752192462476	1.06971641323782	-10.0729680435894	7.27489235976574e-24	1.55649628806442e-21	0.035	0.000	0.173	0.480	0.042	0.150	2.777	0.181	1.342	2.357	0.351	1.728	0.386	0.040	0.039	0.157	5.472	12.128	41.792	90.970	40.478	289.794	617.845	73.041	0.054	0.000	0.000
Pdensi_DN26966_c1_g1	FC_3_1	MC_2_4	76.0781207325422	86414.0014408158	43245.0397807742	-10.1490241784026	1.00847763422589	-10.0637077451828	7.99300883630577e-24	1.70368721173545e-21	1.928	0.666	0.128	1.596	0.873	4.441	9.274	2.535	4.973	7.892	7.599	4.412	1.104	2.777	8.708	0.114	0.513	0.856	1.142	9.657	0.761	386.587	4040.949	1845.376	1.084	0.654	0.278
Pdensi_DN24850_c0_g1d192691	FC_3_1	MC_2_4	569.752147238661	4733.69994034608	2651.72604379237	-3.05479114352261	0.303971891853853	-10.0495842720594	9.22557883892659e-24	1.95901351555613e-21	19.101	20.874	23.298	17.532	17.526	17.135	12.777	13.351	16.460	12.638	11.443	14.502	14.321	15.968	15.793	13.812	10.376	12.907	7.434	6.809	8.369	131.692	138.424	91.477	6.417	9.630	12.533
Pdensi_DN19089_c0_g1d285487	FC_3_1	MC_2_4	0	1678.26599524053	839.132997620265	-13.7204469553361	1.36739398490314	-10.0340114896059	1.08036077530717e-23	2.28550928960488e-21	0.000	0.000	0.000	0.000	0.000	0.000	0.000	0.000	0.000	0.000	0.069	0.000	0.122	0.000	0.000	0.000	0.000	0.000	0.062	0.000	0.079	74.878	33.246	24.606	0.168	0.000	0.000
Pdensi_DN23779_c0_g2	FC_3_1	MC_2_4	3.92286708497174	813.126405029568	408.52463605727	-7.7087751905756	0.768465317628296	-10.0313898542189	1.10943788497026e-23	2.33826453338284e-21	0.083	0.148	0.110	0.173	0.116	0.059	0.060	0.157	0.080	0.241	0.157	0.049	0.076	0.095	0.016	0.263	1.207	0.626	1.641	0.160	0.197	37.021	18.370	8.968	0.775	0.248	0.265
Pdensi_DN21466_c0_g1d18864	FC_3_1	MC_2_4	382.463940011477	8.46343109909183	195.463685555284	5.47463438601534	0.545973266658834	10.0272938627896	1.15642602075086e-23	2.42823670468741e-21	5.900	10.706	6.195	11.496	10.107	13.397	10.240	11.543	8.048	7.266	9.396	7.052	6.182	11.052	6.718	2.488	1.430	1.348	0.651	0.681	1.161	0.221	0.268	0.147	0.995	2.220	0.964
Pdensi_DN22617_c1_g2	FC_3_1	MC_2_4	232.782300101448	1411.8864111277	822.334355614575	-2.60031561848033	0.259708634909063	-10.012434201084	1.3440411672101e-23	2.81173412180352e-21	7.699	7.463	4.381	6.120	7.462	7.749	4.230	2.129	1.695	1.823	2.278	1.216	8.594	10.229	8.627	5.517	2.981	2.133	3.364	5.324	2.645	41.928	33.396	33.087	184.749	167.570	229.096
Pdensi_DN19842_c0_g1d360987	FC_3_1	MC_2_4	1.94889573698446	2372.20293344486	1187.07591459092	-10.229134526519	1.02275578971158	-10.0015415502108	1.50042931054776e-23	3.12731546778522e-21	0.015	0.000	0.000	0.036	0.000	0.131	0.069	0.155	0.101	0.052	0.073	0.017	0.016	0.017	0.126	0.000	5.920	12.479	1.401	4.621	5.336	35.657	38.913	102.591	0.203	0.197	1.312
Pdensi_DN10352_c0_g1	FC_3_1	MC_2_4	196.328846202245	6181.37553527895	3188.8521907406	-4.97647547121012	0.497702750528364	-9.99889083579922	1.54113476136727e-23	3.20034764195106e-21	4.004	1.777	3.940	4.719	6.074	7.171	4.913	3.192	2.928	2.820	2.341	1.977	5.376	4.363	7.555	3.567	2.542	3.898	5.063	5.550	4.451	222.707	177.678	79.429	2.242	6.622	2.210
Pdensi_DN19355_c0_g1d533940	FC_3_1	MC_2_4	4169.58273699075	0	2084.79136849538	13.9643806759289	1.39853631174247	9.98499685612763	1.77306702835861e-23	3.66849516592702e-21	5.312	10.198	27.403	135.439	192.873	55.754	183.817	140.358	79.668	164.130	29.377	40.945	1.209	26.004	2.028	66.720	15.243	27.886	104.971	1.725	67.271	0.000	0.000	0.000	0.168	0.041	0.044
Pdensi_DN40072_c0_g2	FC_3_1	MC_2_4	174.626907440977	1252.80339495452	713.715151197747	-2.84225158652689	0.284819607314413	-9.97912894174215	1.88110866879771e-23	3.87783000176533e-21	6.101	6.328	6.399	5.875	5.212	4.916	2.762	3.947	4.177	4.571	1.912	2.491	4.528	7.538	4.454	4.352	36.039	53.219	19.981	17.030	17.489	31.982	28.298	35.102	16.296	23.411	20.732
Pdensi_DN40591_c0_g1d152233	FC_3_1	MC_2_4	1087.11836719639	1.31645746965747	544.217412333025	9.63154059963244	0.965232037907802	9.97847172635233	1.89360826113922e-23	3.88940250989773e-21	13.261	25.423	15.132	36.145	31.756	31.658	37.816	31.264	28.910	31.048	20.727	20.905	20.401	29.446	24.066	6.781	3.458	4.704	2.040	0.554	4.092	0.000	0.097	0.000	1.446	0.089	0.095
Pdensi_DN35431_c0_g1d238732	FC_3_1	MC_2_4	109.058575542207	8689.64614566434	4399.35236060327	-6.31556566581073	0.633274385134672	-9.97287402437359	2.00345937038046e-23	4.10012315494819e-21	3.622	1.227	1.323	3.209	1.410	5.300	4.516	3.025	4.816	4.038	3.237	1.969	2.101	2.593	1.644	2.222	1.161	0.445	2.776	2.803	1.784	184.994	176.150	295.365	25.211	26.252	23.291
Pdensi_DN18754_c0_g7	FC_3_1	MC_2_4	865.468199711118	15.4666937222831	440.4674467167	5.77291985061007	0.579993404132696	9.95342327942974	2.43654442401426e-23	4.96843953956756e-21	12.283	44.619	19.687	17.198	28.235	33.804	19.293	13.750	13.241	11.396	10.885	7.917	16.438	40.492	31.375	8.317	8.828	3.267	1.950	1.117	1.209	0.436	0.519	0.208	0.296	0.507	0.577
Pdensi_DN17852_c2_g1	FC_3_1	MC_2_4	13.5720981024347	3456.58657094111	1735.07933452177	-7.98632016718745	0.806425040467613	-9.90336332135285	4.02506238416107e-23	8.17811596068179e-21	0.456	0.000	0.082	0.207	0.116	0.914	0.315	0.571	0.916	0.113	0.417	0.458	0.199	0.206	0.326	0.550	0.473	0.191	2.285	5.153	0.867	89.879	90.847	82.538	1.118	2.381	12.517
Pdensi_DN18774_c0_g1d355297	FC_3_1	MC_2_4	265.516672539124	4077.92691208864	2171.72179231388	-3.94118629128559	0.399390797255488	-9.86799475192823	5.72985809097151e-23	1.16001901222378e-20	3.097	4.681	6.242	7.352	9.208	7.780	7.967	9.828	9.134	9.843	6.993	6.896	2.658	7.349	3.252	5.074	9.711	10.283	26.416	74.755	43.162	121.768	125.949	64.951	0.826	1.437	1.513
Pdensi_DN14041_c0_g1d523535	FC_3_1	MC_2_4	0.836123677009224	37459.6055755281	18730.2208496025	-15.4123102560821	1.56561366983593	-9.84426142478512	7.25702708912925e-23	1.46394970750849e-20	0.836	0.555	0.192	0.000	0.000	0.070	0.000	0.000	0.000	0.000	0.000	0.380	4.939	0.296	0.649	0.753	0.211	0.956	0.072	0.000	0.092	72.193	861.121	1786.137	0.098	0.361	2.627
Pdensi_DN10691_c1_g2	FC_3_1	MC_2_4	8.15959740842347	2617.6259514809	1312.89277444466	-8.33330933064554	0.84672390733755	-9.84182595817911	7.43490070775602e-23	1.4944944184231e-20	0.164	0.144	0.133	0.506	0.081	0.145	0.221	0.000	0.079	0.000	0.084	0.000	0.074	0.077	0.075	0.481	0.146	0.000	0.150	1.476	0.191	33.845	98.348	61.520	1.528	0.000	0.000
Pdensi_GG_66981_c0_g1	FC_3_1	MC_2_4	9.18934274683921	198.888323227416	104.038832987128	-4.43190297018157	0.450590336108905	-9.83577013314019	7.89611339842398e-23	1.58157471346305e-20	0.332	0.195	0.143	0.251	0.322	0.278	0.111	0.418	0.155	0.338	0.058	0.165	0.345	0.229	0.412	0.176	2.151	3.085	51.034	0.535	41.161	5.459	4.442	5.292	2.241	2.210	2.144
Pdensi_DN70495_c0_g1	FC_3_1	MC_2_4	347.36406813195	2595.30885945553	1471.33646379374	-2.90112429603058	0.295341281802625	-9.8229555933511	8.96750454363571e-23	1.78982518248311e-20	2.946	4.470	2.757	10.444	10.031	11.324	8.060	14.026	14.254	8.834	10.921	8.794	7.423	8.617	8.737	2.110	2.321	2.636	6.080	7.510	13.261	80.990	49.486	69.523	4.659	7.059	7.122
Pdensi_DN25113_c1_g1	FC_3_1	MC_2_4	169.61493278178	6829.97994344671	3499.79743811425	-5.33154850415241	0.542928546467257	-9.8199819089342	9.23601194312807e-23	1.83692569928044e-20	2.164	3.109	2.772	4.212	6.062	5.289	5.579	7.264	7.660	8.472	6.436	7.198	3.576	4.792	3.827	2.339	7.988	6.230	10.951	58.883	12.435	325.049	114.906	103.436	3.857	5.084	4.558
Pdensi_DN26873_c0_g3	FC_3_1	MC_2_4	22.0897492549438	3997.71018333052	2009.89996629273	-7.50111850237242	0.766119972947437	-9.79104940119745	1.23012461608827e-22	2.43797750228526e-20	3.315	1.368	0.615	0.888	0.588	0.545	0.538	0.226	0.318	0.424	0.161	0.194	2.601	1.335	0.532	2.373	0.724	0.480	2.687	55.621	20.510	233.402	51.484	39.898	5.265	14.667	47.156
Pdensi_DN39716_c2_g1	FC_3_1	MC_2_4	47.4402510757732	2364.33184795421	1205.88604951499	-5.63874844020143	0.576222259515659	-9.78571783211057	1.29671842778576e-22	2.56097355507172e-20	1.349	1.318	0.701	1.290	1.212	1.838	1.452	1.163	1.114	1.333	1.021	0.801	1.091	1.537	1.096	0.835	0.946	0.608	1.352	1.711	1.270	113.633	37.111	37.553	1.139	4.076	2.705
Pdensi_DN16569_c0_g1d111429	FC_3_1	MC_2_4	3469.70883367142	0	1734.85441683571	13.6993076677233	1.40193801484964	9.77169284420364	1.4894228695528e-22	2.93130875832126e-20	5.717	8.686	71.753	52.585	177.738	89.186	135.702	76.291	76.978	91.291	24.148	60.046	0.710	19.035	1.345	85.506	30.476	58.446	156.130	0.464	81.227	0.000	0.000	0.000	0.062	0.000	0.000
Pdensi_DN22095_c1_g1	FC_3_1	MC_2_4	794.804914728403	51.0770277900041	422.940971259204	3.97040294534908	0.406715372153768	9.76211674597826	1.63702154191362e-22	3.21060849907809e-20	14.259	28.711	26.809	23.534	21.527	27.664	17.013	26.795	29.975	18.114	17.713	19.965	17.150	28.738	27.512	39.149	23.638	19.980	18.289	7.789	24.167	1.005	1.473	1.368	5.484	3.239	1.419
Pdensi_GG_140729_c0_g1	FC_3_1	MC_2_4	1366.58772301449	0	683.293861507244	12.3550442038731	1.26783053363764	9.74502812171927	1.93725223454867e-22	3.78628910782861e-20	53.959	65.040	54.797	49.535	37.434	38.166	35.025	26.999	36.329	10.466	28.211	14.326	33.601	38.636	37.126	49.396	1.189	0.320	0.078	0.013	0.065	0.000	0.000	0.000	0.000	0.000	0.000
Pdensi_GG_119031_c4_g1	FC_3_1	MC_2_4	5681.72433289216	55600.9590532989	30641.3416930955	-3.29071644833704	0.338199648412388	-9.73010014583002	2.2437195368017e-22	4.37014670057611e-20	48.493	57.407	41.182	138.334	221.166	162.115	163.811	108.233	113.805	96.583	95.867	71.638	127.507	185.713	158.324	94.100	86.625	68.495	77.033	217.241	82.913	1694.303	1459.004	1118.606	187.729	408.395	305.553
Pdensi_DN15537_c0_g1d54463	FC_3_1	MC_2_4	74.6916436733568	952.572040129695	513.631841901526	-3.67069840828367	0.37728209209031	-9.72932054088857	2.26098112002822e-22	4.38369004671701e-20	2.105	1.769	1.341	2.085	2.162	2.592	2.548	1.810	1.874	0.972	1.351	0.564	2.617	1.547	2.275	2.048	3.046	2.467	4.229	5.665	2.920	22.224	19.897	30.099	13.140	10.210	17.776
Pdensi_DN19598_c1_g1	FC_3_1	MC_2_4	149.576329697851	2032.73576136	1091.15604552893	-3.76324776502398	0.386803824915641	-9.72908622567194	2.26619484038199e-22	4.38369004671701e-20	1.558	3.318	1.872	3.574	4.151	5.964	4.864	1.710	1.831	0.986	1.326	1.434	3.958	5.131	3.850	1.168	1.055	0.924	1.019	5.859	1.150	48.986	46.244	59.092	2.375	6.152	5.679
Pdensi_DN13590_c1_g1	FC_3_1	MC_2_4	72.3662403093418	3010.03529480334	1541.20076755634	-5.37865016796019	0.553245138225522	-9.72200168845889	2.42957639989348e-22	4.68369260653868e-20	2.305	1.772	1.931	2.124	2.307	2.184	1.829	2.030	2.664	2.666	2.367	1.528	1.864	1.985	1.304	1.494	5.706	5.688	94.563	162.503	804.653	140.826	60.484	37.648	2.492	5.548	9.465
Pdensi_DN38138_c0_g1d241250	FC_3_1	MC_2_4	5.95344040372084	4064.66595111361	2035.30969575866	-9.40257261466334	0.967479854007503	-9.71862367543462	2.51153166060204e-22	4.82521613324646e-20	0.000	0.000	0.267	0.048	0.046	0.451	0.153	0.318	0.238	0.060	0.016	0.227	0.042	0.029	0.345	0.000	0.424	5.679	0.044	0.015	1.333	105.715	76.181	128.153	0.020	0.000	0.000
Pdensi_DN18556_c0_g1d59326	FC_3_1	MC_2_4	0.485679302218319	1427.37509929408	713.930389298151	-11.6136414653519	1.19611939516324	-9.70943328259212	2.7486106270668e-22	5.26279737827936e-20	0.000	0.012	0.000	0.042	0.000	0.000	0.000	0.000	0.000	0.013	0.000	0.013	0.062	0.000	0.013	0.000	0.411	0.496	23.523	13.927	20.636	59.994	28.277	24.013	0.000	0.000	0.027
Pdensi_DN34285_c0_g1d313399	FC_3_1	MC_2_4	0	7965.39538716929	3982.69769358464	-15.9668058083466	1.64477330744125	-9.70760270495022	2.79841309126447e-22	5.34005287320885e-20	0.071	0.038	0.000	0.000	0.000	0.000	0.000	0.000	0.000	0.000	0.000	0.000	0.078	0.041	0.040	0.064	0.117	0.044	0.000	0.000	0.051	28.898	282.351	267.447	0.000	0.040	0.085
Pdensi_DN9685_c0_g2	FC_3_1	MC_2_4	0.418061838504612	1771.36580038055	885.891931109528	-11.962098707283	1.23292373535447	-9.70222112225283	2.95005441603649e-22	5.61046712577121e-20	0.027	0.029	0.000	0.000	0.000	0.029	0.059	0.000	0.031	0.000	0.000	0.000	0.030	0.068	0.000	0.024	0.000	0.000	0.153	0.031	0.000	46.822	63.990	23.942	0.000	0.393	0.065
Pdensi_DN15890_c0_g1d468258	FC_3_1	MC_2_4	1023.82502823827	27.4720060779427	525.648517158107	5.23350131223227	0.540595873766922	9.68098641923539	3.63194616292353e-22	6.88412238478432e-20	22.025	23.082	15.358	30.344	45.797	18.104	40.565	24.052	14.050	15.371	19.420	10.659	16.832	24.298	11.602	6.885	1.371	1.823	0.458	1.379	0.801	0.652	0.634	0.801	0.000	0.071	0.000
Pdensi_DN41180_c0_g1d243922	FC_3_1	MC_2_4	1337.37986681965	0	668.689933409826	12.323897370382	1.27396885880645	9.6736252893402	3.90301668240398e-22	7.37317706651862e-20	22.747	49.722	12.747	37.849	50.640	34.301	30.422	19.141	13.929	12.963	10.128	7.503	11.337	61.597	20.951	5.261	7.793	1.964	0.000	0.084	0.000	0.000	0.000	0.000	0.000	0.000	0.000
Pdensi_DN8410_c0_g1d170709	FC_3_1	MC_2_4	839.467464174854	4.56303609163071	422.015250133242	7.43464199253684	0.769206392709237	9.665340879905	4.23208618989479e-22	7.9681718783339e-20	7.636	28.147	9.810	26.072	29.004	21.922	21.513	23.494	19.772	15.919	20.335	14.333	11.755	29.595	13.818	6.041	4.514	3.413	0.752	0.998	1.921	0.082	0.252	0.000	0.854	0.443	0.715
Pdensi_DN24100_c0_g2d552315	FC_3_1	MC_2_4	560.371601312836	45.8967178488541	303.134159580845	3.59060814786553	0.371950001920055	9.65346990006812	4.75200003676537e-22	8.91734119855997e-20	21.940	24.702	20.963	17.794	17.081	16.468	17.048	16.099	21.282	11.990	10.975	18.387	14.952	20.012	20.067	10.223	6.272	7.445	6.143	4.973	4.400	1.418	1.312	0.810	1.018	4.874	5.540
Pdensi_DN16946_c0_g1	FC_3_1	MC_2_4	1004.03352614303	6410.09123751957	3707.0623818313	-2.67430812990119	0.277167707053593	-9.6487002700646	4.97826689885781e-22	9.31100753361207e-20	22.008	19.712	21.680	27.520	28.146	36.195	32.114	22.293	32.994	21.913	24.038	24.330	29.563	28.156	24.638	22.208	11.624	11.790	17.436	12.672	21.089	173.396	148.127	168.012	27.319	41.914	44.985
Pdensi_GG_17550_c0_g1	FC_3_1	MC_2_4	1078.36560543092	6.22918261349982	542.297394022208	7.32870964976966	0.759699598022945	9.64685208316815	5.06878106078952e-22	9.44901087252921e-20	47.100	75.659	61.421	21.131	37.794	39.873	24.739	14.339	16.253	4.300	10.242	3.516	66.184	42.942	53.027	61.234	25.559	19.212	15.504	2.714	9.471	0.260	0.229	0.000	0.542	0.240	0.864
Pdensi_DN9757_c0_g1d518471	FC_3_1	MC_2_4	0	1009.25204882992	504.626024414959	-12.9870191321327	1.34745960348712	-9.63815100543522	5.5172770333519e-22	1.02512459194687e-19	0.000	0.000	0.000	0.000	0.000	0.000	0.096	0.000	0.000	0.000	0.000	0.000	0.000	0.000	0.040	0.000	3.576	5.537	0.604	7.098	2.296	39.593	24.866	14.447	0.435	0.163	0.000
Pdensi_DN17434_c0_g1	FC_3_1	MC_2_4	473.274282959453	4.33921416401361	238.806748561733	6.82717303676701	0.708727426186086	9.63300245555115	5.80092325577598e-22	1.07429294812869e-19	1.296	8.980	4.672	13.249	19.878	10.383	20.018	21.370	39.714	29.193	25.315	26.501	2.417	11.795	4.417	4.810	10.170	5.225	4.583	0.637	6.616	0.105	0.069	0.143	0.000	0.032	0.084
Pdensi_DN34050_c0_g1	FC_3_1	MC_2_4	1331.48584607432	0	665.742923037159	12.3175011045617	1.28044284086318	9.6197196090832	6.60108555315463e-22	1.21848273328231e-19	66.892	69.117	67.468	43.913	47.619	30.709	27.191	16.729	22.124	10.622	17.511	10.564	36.236	50.134	26.984	56.598	45.637	38.828	1.284	1.006	14.176	0.000	0.000	0.000	0.000	0.000	0.000
Pdensi_DN22378_c0_g3	FC_3_1	MC_2_4	29.944570467775	1451.99725337058	740.970911919179	-5.59707333152307	0.581958408630119	-9.61765179181465	6.73511148301062e-22	1.23917275897841e-19	1.204	0.517	0.040	0.734	0.779	1.224	0.699	0.378	0.190	0.616	0.338	0.048	0.495	0.586	0.581	0.171	0.267	0.051	0.275	2.608	0.463	22.074	31.703	54.574	0.562	1.220	0.049
Pdensi_GG_31362_c0_g1	FC_3_1	MC_2_4	968.640880004808	5.61438036998288	487.127630187396	7.29464874249328	0.758738558516583	9.61417956239777	6.96624750034029e-22	1.277537414965e-19	5.655	11.872	10.964	33.264	32.616	22.986	28.158	42.031	65.399	36.083	56.198	49.759	5.539	22.463	19.831	20.594	3.429	1.804	0.502	0.131	0.486	0.345	0.139	0.000	0.000	0.000	0.136
Pdensi_DN43266_c0_g1d154540	FC_3_1	MC_2_4	0	595.494589644453	297.747294822226	-12.2248166041326	1.27241650093217	-9.60755899909872	7.42892203021206e-22	1.35797809694012e-19	0.000	0.000	0.000	0.000	0.000	0.000	0.000	0.000	0.000	0.000	0.000	0.000	0.000	0.000	0.000	0.000	0.443	2.011	0.000	4.776	1.192	15.037	14.560	15.700	0.000	0.000	0.504
Pdensi_DN27119_c2_g5	FC_3_1	MC_2_4	1275.56084818728	0	637.780424093642	12.2556284373567	1.27602026407734	9.60457195107201	7.64750229433747e-22	1.39342425675277e-19	24.955	31.982	34.919	34.272	48.846	33.962	41.339	46.298	52.445	31.402	47.739	41.363	24.590	30.465	23.065	17.184	7.938	7.604	7.308	5.355	13.318	0.000	0.000	0.000	0.000	0.000	0.000
Pdensi_GG_35534_c0_g1	FC_3_1	MC_2_4	53.5456848045621	27017.9829545027	13535.7643196536	-8.97906368855814	0.936553694383839	-9.58734533044097	9.03804783507668e-22	1.6414954788311e-19	2.024	6.091	2.817	2.176	0.892	1.827	11.806	7.771	18.946	20.220	41.224	55.536	1.685	3.048	2.265	0.448	1.715	6.632	15.524	85.731	12.263	92.615	995.167	873.644	4.971	1.349	0.976
Pdensi_DN13048_c0_g2	FC_3_1	MC_2_4	1.04515459626153	6837.39213807168	3419.21864633397	-12.6326980419527	1.31769970804233	-9.58693241324364	9.07428036269065e-22	1.64279375643019e-19	0.000	0.000	0.000	0.000	0.000	0.096	0.000	0.092	0.000	0.000	0.000	0.000	0.098	0.268	0.000	0.000	0.192	0.109	0.786	0.000	0.212	76.076	336.779	90.050	0.667	1.234	0.106
Pdensi_DN24423_c0_g3	FC_3_1	MC_2_4	19.1454069437567	3222.39566231576	1620.77053462976	-7.39276779950289	0.771704299035815	-9.57979346329881	9.7239192716092e-22	1.75477909309129e-19	0.327	0.180	0.205	0.526	0.186	1.016	0.000	0.075	0.510	0.170	0.167	0.129	0.619	0.452	0.571	0.098	0.040	0.045	0.000	0.000	0.067	148.627	62.508	44.363	0.000	0.000	0.000
Pdensi_DN177_c0_g1d513827	FC_3_1	MC_2_4	0	32882.0805839678	16441.0402919839	-18.0122960814948	1.88036578248955	-9.5791447862059	9.78518053330061e-22	1.76021062816227e-19	0.000	0.236	0.000	0.000	0.000	0.000	0.000	0.000	0.000	0.000	0.000	0.129	2.552	0.000	0.000	0.196	0.118	0.669	0.000	0.000	0.000	28.076	1308.115	1036.625	0.000	0.000	0.657
Pdensi_GG_113503_c2_g1	FC_3_1	MC_2_4	3516.756844501	16.0212222596046	1766.3890333803	7.73069922964691	0.807251080437796	9.57657340694338	1.00318022587254e-21	1.7988454564503e-19	6.183	13.817	102.531	79.578	95.628	146.285	174.755	94.379	209.926	240.596	105.215	244.233	39.226	58.838	19.247	77.339	46.714	49.085	87.258	25.595	54.401	0.986	0.212	0.124	1.396	2.267	2.201
Pdensi_DN30813_c0_g1d371414	FC_3_1	MC_2_4	2433.12343530102	0	1216.56171765051	13.18732291216	1.37712215545454	9.57600083618392	1.00875493626278e-21	1.80311752594515e-19	6.323	99.420	51.218	35.623	87.537	99.735	197.989	169.426	179.694	191.838	150.302	145.295	33.279	128.588	85.054	18.165	13.555	8.668	9.916	2.134	3.032	0.000	0.000	0.000	0.000	0.000	0.000
Pdensi_DN23973_c2_g1	FC_3_1	MC_2_4	142.560778028471	82455.0397470734	41298.800262551	-9.17548849258742	0.958779572509243	-9.56996660720883	1.06940207966124e-21	1.9054923365169e-19	3.320	5.730	4.104	2.094	2.082	8.793	0.293	1.316	0.234	0.156	0.587	0.078	7.538	11.857	14.955	13.444	15.726	13.317	11.538	50.257	18.245	4930.576	1191.654	591.970	0.202	0.149	0.080
Pdensi_DN24866_c1_g2d556169	FC_3_1	MC_2_4	40.9051682817829	7420.23333155648	3730.56924991913	-7.50195695314511	0.784407758813256	-9.56384848168119	1.13457425147732e-21	2.0152607553599e-19	1.763	1.276	0.537	0.812	0.993	1.934	0.708	0.560	1.261	0.504	0.862	0.383	1.556	1.321	1.292	1.234	1.858	0.808	2.240	1.295	2.107	417.609	117.214	65.335	0.721	3.144	0.647
Pdensi_GG_86860_c0_g1	FC_3_1	MC_2_4	2528.41506345934	0	1264.20753172967	13.2427304074179	1.38542741465309	9.55858839471129	1.19373737207135e-21	2.1137009944852e-19	0.000	1.773	21.152	41.403	126.119	65.234	147.967	81.344	198.920	179.285	22.934	102.540	1.408	14.227	1.592	30.146	28.946	21.668	53.979	0.054	4.356	0.000	0.000	0.000	0.000	0.000	0.000
Pdensi_DN48925_c0_g1d250984	FC_3_1	MC_2_4	144.168094234935	1056.22701142685	600.197552830894	-2.87447929614663	0.300763005540191	-9.55729010282985	1.20880351547165e-21	2.1336893052469e-19	4.578	2.592	1.949	5.064	3.947	4.195	12.810	8.251	7.400	13.949	9.077	9.344	6.059	4.786	4.313	5.668	5.054	6.493	24.647	5.485	5.000	33.334	25.835	22.166	58.048	99.684	55.808
Pdensi_DN19499_c0_g1d60977	FC_3_1	MC_2_4	19.5504780068358	854.706103513686	437.128290760261	-5.44676348698281	0.571293639693869	-9.53408739138334	1.5120962963884e-21	2.66072421200008e-19	0.610	0.624	0.978	0.491	0.526	0.767	0.276	0.434	0.555	0.687	1.179	1.445	0.381	0.679	0.218	1.961	9.969	2.893	7.143	41.502	9.916	12.366	23.852	27.390	8.096	16.620	9.348
Pdensi_DN21241_c2_g1	FC_3_1	MC_2_4	531.805411516238	11.6208796167242	271.713145566481	5.45760608639803	0.572710268110742	9.52943641887475	1.58139390634911e-21	2.77402029211874e-19	6.193	37.183	15.056	21.310	13.793	13.588	17.757	17.054	11.740	31.380	21.719	16.697	8.349	22.651	11.934	11.375	7.547	5.712	6.359	4.350	5.940	0.473	0.271	0.142	9.358	10.444	5.948
Pdensi_GG_69562_c0_g1	FC_3_1	MC_2_4	15692.8526155274	73675.525022422	44684.1888189747	-2.23106437711002	0.234474418429828	-9.515171812987	1.81412862996624e-21	3.1724223385453e-19	235.272	397.532	268.720	434.804	540.770	463.453	501.170	527.642	518.684	591.469	456.813	472.395	276.082	446.463	293.020	344.441	551.551	413.433	514.101	1084.768	634.852	2053.744	1653.790	1928.902	141.705	344.885	253.819
Pdensi_GG_135966_c0_g1	FC_3_1	MC_2_4	1433.10070440685	57.067765792529	745.084235099687	4.64434612757962	0.488155936232497	9.51406258300141	1.83358541872737e-21	3.19655057998138e-19	24.590	44.547	28.983	54.252	40.575	36.471	39.226	30.714	30.486	28.873	27.485	23.055	21.391	38.964	26.635	27.806	15.606	14.425	12.615	3.233	5.808	1.233	2.084	0.998	2.127	2.397	2.560
Pdensi_GG_6593_c0_g1	FC_3_1	MC_2_4	741.835428922522	1.40331045228106	371.619369687401	8.74036642781629	0.918837083778322	9.51242236749446	1.86273504455059e-21	3.23107612057406e-19	16.701	20.139	16.968	20.909	22.241	24.767	20.714	19.989	24.952	20.811	21.058	18.144	26.374	26.013	26.433	13.708	6.446	5.442	4.216	0.323	2.098	0.119	0.000	0.000	0.000	0.000	0.000
Pdensi_DN16985_c0_g1	FC_3_1	MC_2_4	1042.90500270805	0	521.452501354024	11.9651088338634	1.25785582741289	9.51230544320229	1.86483042154795e-21	3.23107612057406e-19	15.798	26.120	18.296	29.801	35.697	30.137	21.559	20.627	26.870	11.440	13.626	10.724	14.411	24.661	24.878	31.566	9.617	4.362	1.161	0.000	0.346	0.000	0.000	0.000	0.000	0.018	0.000
Pdensi_GG_15615_c0_g1	FC_3_1	MC_2_4	351.462880401434	6.42861308250386	178.945746741969	5.78684667564198	0.608973258008394	9.50262856298069	2.04657813034807e-21	3.53513514111867e-19	0.643	9.699	5.762	11.836	10.403	9.947	12.391	14.150	12.879	23.547	34.993	13.487	2.512	10.959	9.215	4.293	11.226	7.450	1.507	2.674	1.646	0.254	0.069	0.192	0.235	0.275	0.452
Pdensi_DN36223_c0_g1	FC_3_1	MC_2_4	3.97158746579381	201778.956083546	100891.463835506	-15.6237463161215	1.64459518009476	-9.50005600479827	2.09777448983571e-21	3.61252116719147e-19	0.163	0.000	0.491	0.000	0.000	0.356	0.181	0.514	0.000	0.386	0.000	0.000	0.727	0.377	0.364	0.732	0.528	0.599	1.084	3.219	0.469	12317.301	2439.330	1719.518	0.730	0.551	0.789
Pdensi_DN5648_c0_g1d206357	FC_3_1	MC_2_4	1.40504751249825	438.360324119828	219.882685816163	-8.32080373259257	0.877523363104542	-9.48214495754831	2.49108899118698e-21	4.2767984978178e-19	0.113	0.061	0.225	0.071	0.068	0.000	0.000	0.059	0.066	0.000	0.071	0.067	0.126	0.000	0.127	0.255	0.000	0.421	0.127	4.995	2.022	9.572	14.908	8.574	1.470	0.000	0.136
Pdensi_DN20929_c1_g2	FC_3_1	MC_2_4	897.428728087322	4.82473360036013	451.126730843841	7.38924830245368	0.779391841087419	9.48078734330103	2.52371569785099e-21	4.31968355992168e-19	41.096	50.290	24.907	33.120	22.309	26.679	27.218	20.091	22.230	19.886	25.299	18.702	27.420	45.111	28.453	49.020	40.407	29.342	21.879	6.327	10.685	0.289	0.086	0.000	0.000	0.078	0.000
Pdensi_DN3993_c0_g1d45134	FC_3_1	MC_2_4	0	1199.87779740314	599.938898701571	-13.2355651729225	1.39630691373893	-9.47897990240651	2.56780966261932e-21	4.38187797532899e-19	0.494	0.357	0.659	0.000	0.000	0.000	0.000	0.000	0.000	0.194	0.000	0.194	0.183	0.000	0.000	0.442	0.000	1.005	1.456	5.530	3.779	15.788	32.576	40.699	0.000	0.739	0.397
Pdensi_GG_123907_c0_g1	FC_3_1	MC_2_4	446.925965576101	15.0111692449406	230.968567410521	4.85855072344288	0.512618130659698	9.47791432423648	2.59416148670477e-21	4.41351257274194e-19	9.026	10.895	8.122	15.997	10.269	14.622	12.889	8.233	8.373	7.660	8.049	6.478	8.837	15.214	11.294	11.222	5.439	7.709	2.463	0.793	1.896	0.550	0.371	0.268	0.000	0.251	0.173
Pdensi_DN18628_c0_g1d59396	FC_3_1	MC_2_4	7.29257351433395	17681.8934673145	8844.5930204144	-11.2376528141188	1.18769770688206	-9.46171129993997	3.02943996665469e-21	5.1385851974932e-19	0.020	0.108	0.159	0.100	0.024	0.536	0.109	0.062	0.047	0.280	0.354	0.095	0.266	0.322	0.270	0.036	0.022	2.290	0.114	0.186	1.832	1095.372	223.647	126.993	0.187	0.270	0.072
Pdensi_DN20595_c0_g1	FC_3_1	MC_2_4	430.541556800888	37.5057115333131	234.023634167101	3.50309447050111	0.370267907629851	9.46097244269705	3.05092490307495e-21	5.15953419836184e-19	8.630	13.241	9.195	12.819	13.396	13.243	10.699	10.550	11.549	9.844	10.020	10.100	8.449	13.166	8.973	7.158	3.978	5.140	3.693	2.152	6.432	1.101	1.068	0.676	0.612	1.021	1.309
Pdensi_DN17804_c1_g1	FC_3_1	MC_2_4	39.0305661455039	1027.57335169913	533.301958922318	-4.7181597000536	0.499006066331597	-9.45511491421091	3.22667352599077e-21	5.44046052065859e-19	1.949	2.213	1.217	1.161	0.876	1.524	0.682	0.800	0.812	0.696	0.621	0.602	2.064	1.470	1.847	0.638	0.829	0.569	0.793	0.901	0.775	42.550	18.572	19.668	0.323	0.494	0.348
Pdensi_GG_31364_c1_g1	FC_3_1	MC_2_4	1227.19722392735	0	613.598611963675	12.1998542146347	1.29159195546956	9.44559476618866	3.53391566414823e-21	5.94076465398062e-19	2.432	8.442	11.719	33.534	49.429	29.800	42.789	58.765	98.570	51.204	100.648	72.147	4.318	29.762	20.254	14.157	1.827	0.890	0.000	0.000	0.700	0.000	0.000	0.000	0.000	0.000	0.000
Pdensi_DN21862_c0_g1d221873	FC_3_1	MC_2_4	5.74355795355425	6541.19394422362	3273.46875108859	-10.1427450775795	1.07397150116666	-9.44414732286781	3.58309667296897e-21	6.00556772925755e-19	0.000	1.259	0.283	0.026	0.088	0.418	0.436	0.427	0.578	1.330	1.199	0.852	0.117	0.133	0.345	0.058	0.047	0.133	38.813	50.600	134.969	364.244	84.819	79.669	0.561	0.118	0.152
Pdensi_DN21905_c2_g4	FC_3_1	MC_2_4	3567.34455133136	285.126137200279	1926.23534426582	3.64862640941154	0.38697022304019	9.42870069109322	4.1520012444979e-21	6.93851000870471e-19	88.819	94.088	95.983	101.813	110.290	114.679	101.371	119.334	141.404	79.825	115.142	112.802	67.599	71.680	61.098	128.617	52.571	42.474	51.942	9.433	31.345	5.240	8.013	8.104	224.403	112.736	148.430
Pdensi_GG_89808_c0_g1	FC_3_1	MC_2_4	4.76069382380953	348.911829649055	176.836261736432	-6.20093906228498	0.65776752943423	-9.42725018308312	4.20980517242317e-21	7.01435502534368e-19	0.092	0.073	0.383	0.215	0.049	0.171	0.101	0.099	0.200	0.096	0.238	0.067	0.000	0.129	0.126	0.211	1.346	1.530	1.131	0.174	2.347	11.022	8.616	7.224	0.000	0.000	0.045
Pdensi_GG_119031_c1_g1	FC_3_1	MC_2_4	41.6941385294761	422.838809928788	232.266474229132	-3.33916665669599	0.354473215951521	-9.42008170556013	4.50737144719917e-21	7.48806967128229e-19	0.763	0.722	0.381	1.208	1.269	1.353	0.953	0.897	0.225	0.448	0.362	0.788	1.169	1.101	2.027	0.257	0.518	0.235	0.000	1.328	0.137	11.462	8.538	12.299	2.448	5.569	7.343
Pdensi_DN21365_c1_g2	FC_3_1	MC_2_4	0.242839651109159	1269.9550917934	635.098965722253	-12.3565208765451	1.31179140813464	-9.41957753337938	4.52906606188812e-21	7.50204596597327e-19	0.000	0.024	0.000	0.028	0.000	0.000	0.000	0.047	0.000	0.000	0.000	0.027	0.075	0.000	0.000	0.000	0.000	0.057	6.856	0.026	0.357	36.996	40.345	19.833	0.000	0.000	0.027
Pdensi_DN16060_c0_g1d277813	FC_3_1	MC_2_4	289.389264087933	4.96958316746189	147.179423627697	5.85226082794502	0.622373220974358	9.40313726670791	5.29599272454288e-21	8.74675008927135e-19	1.337	4.427	5.522	7.674	10.257	8.620	8.711	12.287	11.298	9.157	11.874	7.976	1.953	6.248	4.100	5.162	2.773	2.178	6.239	0.875	4.609	0.135	0.159	0.084	0.027	0.160	0.133
Pdensi_DN16569_c0_g4d471006	FC_3_1	MC_2_4	3016.55562171816	0	1508.27781085908	13.4973862885985	1.44055560527246	9.3695697959855	7.28287622862338e-21	1.19931772856432e-18	0.783	6.772	5.908	57.508	171.662	49.259	132.809	59.672	14.981	82.426	28.609	16.438	0.000	9.742	0.000	20.645	3.501	1.501	3.202	0.000	0.125	0.000	0.000	0.000	0.000	0.000	0.000
Pdensi_DN26569_c0_g1d430218	FC_3_1	MC_2_4	0.9366983416655	447.443612671043	224.190155506354	-8.94249127584751	0.954460704486069	-9.3691560415393	7.3114798365537e-21	1.20052798572064e-18	0.359	0.152	0.131	0.041	0.040	0.000	0.000	0.165	0.039	0.039	0.065	0.039	3.632	0.178	0.416	0.053	14.693	25.335	28.069	5.014	1.618	18.592	8.349	8.238	0.204	0.096	0.000
Pdensi_DN16830_c0_g1d349088	FC_3_1	MC_2_4	734.91249637897	1.0524828392108	367.982489609091	9.11656920696633	0.973330361232633	9.36636682679973	7.50722364005804e-21	1.22909571039142e-18	19.274	16.807	18.269	20.554	23.160	23.610	19.274	20.545	27.697	15.491	22.612	19.491	17.393	16.545	19.724	23.994	6.420	10.661	4.418	4.385	5.341	0.076	0.000	0.000	0.000	0.000	0.012
Pdensi_DN9772_c0_g1d385977	FC_3_1	MC_2_4	0	24571.0778521666	12285.5389260833	-17.5919580597911	1.87858821759003	-9.36445672078108	7.64425347609601e-21	1.24477542615573e-18	0.370	0.265	0.000	0.000	0.000	0.000	0.000	0.000	0.048	0.144	0.104	0.049	1.871	0.189	0.231	0.185	0.180	0.205	0.000	0.048	0.000	22.955	1122.043	626.057	0.063	0.184	1.084
Pdensi_DN20468_c2_g3	FC_3_1	MC_2_4	956.653580541008	17.5226819991934	487.088131270101	5.74772457396978	0.613783438787409	9.36441782353234	7.64706948651014e-21	1.24477542615573e-18	14.133	34.314	25.595	20.269	45.009	22.753	17.900	13.337	11.759	6.103	3.746	4.728	15.812	36.710	21.664	5.077	4.668	1.103	1.163	0.028	0.476	0.748	0.291	0.338	0.037	0.000	0.000
Pdensi_DN22365_c0_g1d496262	FC_3_1	MC_2_4	839.655800756639	18.8892554312208	429.27252809393	5.44313226245834	0.581574460708554	9.35930414796201	8.02635447863421e-21	1.30276036313556e-18	33.546	41.900	24.235	28.582	20.650	27.570	27.262	18.727	21.269	18.618	23.846	18.626	24.932	40.261	28.198	27.126	16.544	17.026	10.316	3.497	6.062	0.481	0.742	0.179	0.701	1.072	0.525
Pdensi_DN20094_c0_g1d62141	FC_3_1	MC_2_4	458.570946598716	2.28094876538604	230.425947682051	7.4489682196782	0.796296992040599	9.35451005609026	8.39880623850977e-21	1.35930708187962e-18	7.155	16.644	12.463	15.699	15.814	10.578	14.885	15.641	14.435	13.255	12.722	8.029	5.923	13.326	5.781	7.622	4.096	2.736	2.407	2.409	3.003	0.114	0.052	0.000	0.795	1.312	0.436
Pdensi_DN40098_c0_g1	FC_3_1	MC_2_4	183.964503007148	12217.314327253	6200.63941513007	-6.05331521962638	0.647310035423012	-9.35149292976833	8.64191642107949e-21	1.39465716322358e-18	0.527	0.081	0.897	6.345	3.152	7.285	18.157	7.422	12.491	15.070	18.577	14.961	2.599	2.113	4.713	1.532	18.077	28.069	45.546	118.435	74.787	255.439	502.578	160.124	0.117	0.253	0.000
Pdensi_DN16315_c0_g1d469943	FC_3_1	MC_2_4	123.009436527291	1155.69411518808	639.351775857687	-3.23044547699334	0.345550794410057	-9.34868485111874	8.87442877537831e-21	1.42810038446857e-18	2.170	2.740	1.753	3.610	3.769	3.883	3.869	3.805	2.752	3.003	3.004	2.144	2.510	2.488	2.838	2.544	5.468	7.948	12.012	5.532	11.712	25.931	25.881	35.637	5.768	6.598	4.767
Pdensi_DN16594_c0_g2	FC_3_1	MC_2_4	765.790886979732	4.03508683073737	384.912986905235	7.39618591300535	0.792222489831396	9.33599589501611	1.0004622740307e-20	1.60540088313494e-18	23.784	29.469	16.404	25.962	24.299	19.945	20.146	16.397	19.650	11.771	16.222	12.726	15.636	24.680	15.650	24.925	13.911	8.618	7.820	3.912	5.968	0.281	0.062	0.000	0.193	0.171	0.929
Pdensi_DN19424_c0_g1d61094	FC_3_1	MC_2_4	0	671.419529863657	335.709764931828	-12.3978600147171	1.32989169742543	-9.32245839170092	1.1367531894586e-20	1.81893391369348e-18	0.022	0.000	0.000	0.000	0.000	0.000	0.000	0.000	0.000	0.000	0.000	0.000	0.096	0.000	0.000	0.000	0.024	0.082	0.321	2.566	2.601	12.242	19.318	18.771	0.067	0.000	0.026
Pdensi_DN22816_c0_g1d545542	FC_3_1	MC_2_4	4832.98324359795	501.13031156287	2667.05677758041	3.2708006429718	0.351116214839363	9.31543604293011	1.21452632025907e-20	1.93788996252862e-18	93.731	140.397	73.389	109.226	187.254	147.071	137.572	151.228	137.325	125.391	130.023	106.266	124.434	176.792	128.707	122.583	81.214	51.603	70.482	34.709	59.367	12.577	12.161	13.388	2.661	4.584	7.852
Pdensi_DN40475_c2_g1	FC_3_1	MC_2_4	2474.16456133768	191.037777873842	1332.60116960576	3.68892384913357	0.396049125354042	9.31430878893095	1.2274916074726e-20	1.95306016778824e-18	83.856	108.151	99.778	77.179	78.232	71.333	79.279	80.655	96.694	70.163	58.932	71.811	64.266	85.048	83.612	59.296	36.560	37.943	28.799	34.622	20.940	5.828	5.911	2.947	7.827	17.848	23.080
Pdensi_DN23617_c0_g1d70234	FC_3_1	MC_2_4	49.8389603992568	581.769388761212	315.804174580234	-3.54538899030887	0.380883574659373	-9.30832733724351	1.29861238478584e-20	2.06041634669223e-18	2.054	0.697	0.314	1.755	1.239	1.576	1.526	0.545	0.777	1.043	0.995	0.540	1.205	1.046	0.927	0.747	0.698	0.242	0.920	0.407	0.952	13.570	16.814	13.665	2.729	1.730	2.562
Pdensi_DN31804_c0_g1	FC_3_1	MC_2_4	4.62013189918521	6164.3747205963	3084.49742624774	-10.3879377514683	1.11627218532684	-9.30591829485276	1.3283940509708e-20	2.10176497409061e-18	0.115	0.000	0.000	0.291	0.000	0.126	0.128	0.120	0.000	0.000	0.000	0.000	0.000	0.000	0.000	0.000	0.000	0.000	0.255	0.533	0.000	330.193	95.077	70.803	0.000	0.000	0.000
Pdensi_DN42477_c0_g1d93713	FC_3_1	MC_2_4	41.1326606605044	2031.37155042391	1036.25210554221	-5.62619605596037	0.605551764195047	-9.29102413472316	1.52810799074987e-20	2.41099585892501e-18	0.932	0.894	1.820	1.627	0.519	1.609	1.781	3.143	2.876	3.380	3.691	2.479	0.775	0.726	0.485	7.963	6.331	6.154	21.987	27.661	11.884	51.829	66.018	36.505	0.051	0.075	0.000
Pdensi_DN21590_c1_g1d123232	FC_3_1	MC_2_4	859.215440283179	8.12930880681154	433.672374544995	6.70623439248086	0.722272374138303	9.28491055812793	1.61843048599555e-20	2.54639074013851e-18	6.564	13.136	16.991	26.954	28.222	23.605	33.466	27.666	38.000	28.168	30.234	25.504	7.131	22.284	12.378	17.592	15.086	12.363	10.606	2.528	9.336	0.077	0.408	0.104	0.000	0.000	0.000
Pdensi_DN18206_c0_g1	FC_3_1	MC_2_4	1105.22902284992	1.66728508272773	553.448153966325	9.265993493978	0.998001650220099	9.28454726696543	1.62396091184877e-20	2.54799467069072e-18	12.107	33.194	13.953	47.149	37.212	17.155	49.993	85.149	81.808	44.653	80.082	57.684	17.534	20.039	8.180	10.073	27.582	11.109	11.189	7.149	11.038	0.034	0.084	0.000	0.036	0.000	0.000
Pdensi_DN26507_c1_g2	FC_3_1	MC_2_4	837.016858122032	3.24544006111462	420.131149091574	7.81656985122868	0.842049311126385	9.28279347532828	1.65092305396934e-20	2.5831229302051e-18	4.969	9.547	24.072	23.381	27.415	25.930	21.901	23.520	26.953	10.942	25.790	22.407	2.734	15.148	9.071	7.545	6.764	5.051	3.071	12.022	3.089	0.242	0.030	0.000	0.208	0.118	0.000
Pdensi_DN36051_c1_g1	FC_3_1	MC_2_4	36.4973373151846	725.066009441451	380.781673378318	-4.30838920178098	0.464522274610897	-9.27488182432127	1.77816048226245e-20	2.77451979779316e-18	0.380	0.120	0.153	0.774	1.059	1.517	1.232	0.453	0.500	0.336	0.341	0.214	1.141	0.705	1.405	0.404	0.609	3.993	1.408	1.471	0.910	18.020	14.498	22.632	1.487	2.430	1.992
Pdensi_DN17223_c0_g1d216017	FC_3_1	MC_2_4	1027.89144711208	0	513.945723556041	11.9441622859073	1.28805325862838	9.27303448510075	1.80923906772173e-20	2.81523579893097e-18	42.430	61.403	44.257	30.336	39.773	24.311	24.146	25.587	32.142	7.291	25.868	10.130	26.182	38.758	24.729	60.199	2.557	0.546	0.000	0.037	0.046	0.000	0.000	0.000	0.000	0.000	0.000
Pdensi_DN22219_c2_g2	FC_3_1	MC_2_4	947.197843411653	0	473.598921705827	11.8261822224226	1.27545665941101	9.27211609674277	1.82488877638287e-20	2.83178619904424e-18	20.077	21.869	15.133	34.035	29.096	23.694	30.242	19.838	23.110	13.615	19.622	15.984	16.408	22.826	17.421	9.456	1.772	1.275	0.312	0.056	0.223	0.000	0.000	0.000	0.000	0.000	0.000
Pdensi_DN17842_c0_g1	FC_3_1	MC_2_4	1018.38104903822	1.75413806535133	510.067593551787	8.92100883932952	0.962179761882288	9.27166543378295	1.83261713505948e-20	2.83598756867671e-18	8.287	25.043	7.236	22.836	37.429	33.146	14.177	11.577	12.562	9.639	5.243	7.983	14.278	31.671	27.770	3.482	1.939	0.842	0.521	1.136	1.267	0.138	0.000	0.000	0.000	0.069	0.000
Pdensi_GG_112720_c1_g1	FC_3_1	MC_2_4	1515.09869659204	20.3604364236182	767.729566507828	6.17878608031377	0.666519047149321	9.27023182119133	1.85741781579092e-20	2.86651333079601e-18	59.938	111.786	72.143	45.954	58.426	34.803	55.577	65.768	39.105	59.592	51.887	37.393	56.519	72.727	30.695	48.058	39.667	18.983	12.709	12.812	15.201	1.105	0.276	0.227	1.720	2.585	0.877
Pdensi_DN11560_c0_g3	FC_3_1	MC_2_4	434.740695617219	2.17739046197248	218.459043039596	7.59297448422362	0.819793714302122	9.26205501671527	2.00534814267467e-20	3.08637832400098e-18	4.197	12.039	5.835	10.291	13.275	16.238	12.698	14.248	14.355	7.030	15.824	7.985	6.268	13.884	13.354	5.092	1.012	0.787	0.415	0.069	0.518	0.092	0.028	0.063	0.000	0.000	0.000
Pdensi_DN38059_c0_g1	FC_3_1	MC_2_4	1215.40879630736	18292.4409612428	9753.92487877509	-3.9117731562288	0.422359455476177	-9.2617155967743	2.01173430825289e-20	3.08779349639554e-18	12.873	9.764	4.540	49.904	34.282	27.209	50.556	43.113	27.116	38.666	37.183	21.648	12.066	16.700	12.524	9.966	17.199	8.803	51.710	161.860	47.841	430.241	379.548	578.228	7.285	8.520	5.857
Pdensi_DN19663_c0_g2d359591	FC_3_1	MC_2_4	8.49718711811143	713.026479300983	360.761833209547	-6.38843141906547	0.689832176909064	-9.26084870046243	2.02813631582069e-20	3.09843937402134e-18	0.019	0.000	0.038	0.261	0.182	0.325	0.413	0.884	1.967	3.935	2.246	3.143	0.126	0.130	0.064	0.429	0.293	0.119	2.637	5.720	2.519	22.760	6.786	25.561	1.002	0.553	1.907
Pdensi_GG_106383_c0_g1	FC_3_1	MC_2_4	39.2692842523641	814.042536373646	426.655910313005	-4.37103557559229	0.471994856607453	-9.26076950712956	2.02964125838803e-20	3.09843937402134e-18	4.057	1.294	0.240	0.906	0.871	1.812	0.792	0.752	2.559	0.847	0.301	1.685	0.265	1.102	0.265	1.068	2.048	1.164	3.433	4.423	5.149	25.027	18.903	18.716	0.000	1.340	1.156
Pdensi_DN39788_c0_g3	FC_3_1	MC_2_4	908.821422466622	11623.5060350065	6266.16372873657	-3.6768726994812	0.397338251850714	-9.25375969304526	2.16731974367232e-20	3.29970049599966e-18	15.767	31.209	26.520	25.039	29.919	28.343	28.395	36.167	33.881	43.337	40.726	37.195	24.478	30.610	30.038	17.882	17.191	18.778	17.601	22.423	22.519	233.931	386.501	253.238	6.015	7.027	5.981
Pdensi_DN19114_c0_g1d116860	FC_3_1	MC_2_4	82.6911483550612	682.294127551617	382.492637953339	-3.0438397908889	0.329068272820745	-9.2498731791958	2.24759188582224e-20	3.41271451824687e-18	4.577	2.134	2.072	2.127	2.417	3.018	1.767	2.395	2.324	3.304	1.807	3.101	3.754	2.642	2.880	2.255	1.996	4.675	3.593	3.658	4.505	19.198	17.935	15.078	1.656	1.544	1.756
Pdensi_DN19443_c1_g2	FC_3_1	MC_2_4	468.279163200382	6.65129644926234	237.465229824822	6.02357950669581	0.651306091567314	9.24846179804731	2.27746433642759e-20	3.44880149004761e-18	5.232	7.460	5.509	14.716	14.351	13.817	15.677	15.803	22.025	11.300	16.139	12.484	4.778	9.447	7.612	4.405	1.353	0.716	0.212	0.529	0.423	0.350	0.136	0.028	0.203	0.883	0.089
Pdensi_DN37434_c0_g2	FC_3_1	MC_2_4	1083.6408473574	4518.2516632486	2800.946255303	-2.05970293860058	0.222821474722596	-9.24373622948517	2.38036905717079e-20	3.59499373864265e-18	27.276	23.590	14.502	29.951	33.752	35.543	27.282	23.083	25.139	16.872	19.891	15.370	23.311	34.482	21.536	15.870	15.420	8.767	11.017	22.332	17.043	124.604	109.469	111.260	16.823	33.177	25.958
Pdensi_DN26039_c0_g1d429728	FC_3_1	MC_2_4	0	41455.218338084	20727.609169042	-18.3465386258979	1.98627560534097	-9.23665304883434	2.54328126672707e-20	3.83079197519498e-18	0.559	0.403	0.000	0.000	0.000	0.000	0.000	0.000	0.000	0.000	0.000	0.000	2.390	0.000	0.313	0.335	0.000	0.229	0.000	0.108	0.000	16.313	1292.519	1685.600	0.000	0.314	0.224
Pdensi_GG_84303_c0_g1	FC_3_1	MC_2_4	2204.21232682996	102.895579720791	1153.55395327537	4.42072723896618	0.478950509148626	9.2300293131004	2.70557848989179e-20	4.0644121123151e-18	63.519	78.790	59.346	89.861	75.348	37.216	51.967	40.235	36.490	33.773	43.339	24.207	33.791	54.067	18.539	62.953	38.994	20.080	15.509	14.125	9.604	3.168	2.195	2.558	0.453	1.422	0.090
Pdensi_DN19867_c0_g1d535216	FC_3_1	MC_2_4	546.741711115716	5.84722148056687	276.294466298141	6.53037766089536	0.707766997564852	9.22673377448202	2.79009993190223e-20	4.18026537277362e-18	11.476	9.839	5.120	20.198	20.595	9.434	16.717	12.321	11.563	9.310	9.091	7.363	6.381	12.328	4.772	5.651	1.653	1.484	0.626	0.701	0.845	0.118	0.221	0.088	0.000	0.000	0.000
Pdensi_DN21358_c0_g1	FC_3_1	MC_2_4	1416.73551592191	0	708.367757960957	12.4070600223323	1.34590335711228	9.21838849481171	3.01598663001329e-20	4.50674573570558e-18	12.623	63.646	24.154	33.369	66.728	30.303	34.026	46.538	24.547	17.397	40.251	10.559	22.096	65.704	34.132	14.387	12.839	5.511	2.133	1.246	2.459	0.000	0.000	0.000	0.000	0.000	0.000
Pdensi_DN22397_c0_g3d423828	FC_3_1	MC_2_4	442.673644601311	9.46807509764997	226.07085984948	5.5771267202331	0.605860319862206	9.20530118477065	3.40714373211506e-20	5.07781283812102e-18	6.048	15.728	10.744	8.961	13.698	17.836	10.792	19.476	17.384	15.001	14.124	14.243	9.898	18.039	15.734	8.618	8.977	6.727	5.383	4.271	7.289	0.266	0.156	0.310	0.931	1.452	2.128
Pdensi_DN8508_c0_g1	FC_3_1	MC_2_4	603.007707934574	4.1230783742196	303.565393154397	7.02947239678209	0.764706004992582	9.1923855061793	3.84224297823836e-20	5.71119085217935e-18	34.388	26.906	20.136	14.326	23.536	17.487	15.297	9.970	5.117	6.470	6.770	3.116	14.440	34.734	10.954	8.026	4.903	2.300	1.648	0.451	1.333	0.236	0.095	0.000	1.414	5.228	2.240
Pdensi_DN8611_c0_g1d208702	FC_3_1	MC_2_4	906.971042861192	0	453.485521430596	11.7635678656705	1.28060996426136	9.18590999130291	4.08062302517737e-20	6.04960396205036e-18	45.830	37.762	37.844	33.108	27.849	22.192	15.480	9.928	12.378	4.817	8.035	5.670	22.712	31.065	17.963	23.552	10.899	13.566	0.339	1.437	5.127	0.000	0.000	0.000	0.231	0.000	0.404
Pdensi_DN3986_c0_g1d260936	FC_3_1	MC_2_4	0	1016.45423530479	508.227117652394	-12.9972254468652	1.41661441305656	-9.17485049359456	4.52201520271227e-20	6.68642687722513e-18	0.000	0.000	0.000	0.000	0.000	0.000	0.000	0.058	0.000	0.000	0.000	0.000	0.000	0.064	0.000	0.000	0.000	0.000	0.375	0.259	0.318	41.608	27.489	10.573	0.255	0.000	0.000
Pdensi_GG_70813_c0_g1	FC_3_1	MC_2_4	192.927881246863	16926.3956210295	8559.66175113819	-6.45546411795304	0.703948370356559	-9.17036588163882	4.71416238704924e-20	6.95234329686917e-18	13.420	13.065	1.785	7.935	8.282	1.541	8.744	9.106	0.898	4.305	6.124	0.704	5.646	8.882	2.136	5.632	2.843	2.501	0.834	2.860	0.535	545.565	447.173	312.169	2.606	8.960	3.423
Pdensi_DN24754_c0_g1d498393	FC_3_1	MC_2_4	0	818.91721725007	409.458608625035	-12.6851437051376	1.38361794312242	-9.16809713851423	4.81442080876319e-20	7.08171210839011e-18	0.475	0.616	0.000	0.000	0.000	0.000	0.755	0.000	0.000	0.558	0.240	0.000	0.317	0.548	0.212	0.256	0.103	0.117	0.000	0.441	0.136	16.479	31.435	13.583	0.000	0.107	0.000
Pdensi_DN37742_c0_g1d377517	FC_3_1	MC_2_4	0	540.501591026794	270.250795513397	-12.0862540139889	1.31892338752091	-9.16372711890917	5.01351369507002e-20	7.35541058577494e-18	0.000	0.000	0.000	0.000	0.000	0.000	0.000	0.000	0.000	0.000	0.000	0.000	0.000	0.000	0.000	0.020	0.000	0.000	0.060	2.538	0.541	20.742	10.677	10.829	0.000	0.000	0.000
Pdensi_DN24829_c0_g1d556051	FC_3_1	MC_2_4	1849.84534507931	40.8684778085278	945.356911443917	5.52138465946784	0.602641433895146	9.1619731882367	5.09569016769213e-20	7.45660527025705e-18	51.434	46.440	55.321	71.136	58.335	40.198	68.396	53.192	65.431	39.413	43.517	34.601	36.599	48.117	32.507	48.720	20.820	16.598	8.715	5.797	6.931	0.485	1.097	1.436	0.000	0.022	0.023
Pdensi_DN35378_c0_g1	FC_3_1	MC_2_4	6.84397295730712	1517.98767036472	762.415821661012	-7.79730722200677	0.851309535749658	-9.1591916859483	5.2287492312093e-20	7.62759340643723e-18	0.066	0.072	0.066	0.335	0.080	0.216	0.147	0.277	0.078	0.467	0.168	0.392	0.074	0.306	0.149	0.179	0.580	1.233	0.744	1.004	0.570	81.698	26.883	13.548	0.000	0.000	0.000
Pdensi_DN25323_c0_g1d74355	FC_3_1	MC_2_4	1644.9323646874	206.503827184219	925.71809593581	2.99229654315353	0.326706699695236	9.15896902617807	5.23954791037753e-20	7.62759340643723e-18	24.987	37.980	30.964	51.114	55.596	44.148	44.237	41.204	39.463	41.320	40.957	35.809	27.330	38.000	29.679	21.265	12.261	11.440	14.626	9.416	17.108	7.073	3.906	5.033	10.419	15.999	20.403
Pdensi_DN19697_c0_g1d218856	FC_3_1	MC_2_4	23.8185441707903	668.907659893795	346.363102032293	-4.8123308368212	0.525502546457011	-9.15757852985946	5.30748544226735e-20	7.69165466113771e-18	0.446	0.630	0.783	0.634	1.134	0.409	1.831	4.652	1.835	1.256	4.361	0.269	0.496	0.372	0.000	0.380	0.854	0.000	0.469	0.733	1.252	16.120	15.046	19.645	0.000	0.000	0.000
Pdensi_GG_63540_c0_g1	FC_3_1	MC_2_4	990.20512893801	0	495.102564469005	11.8902344143098	1.29841328135801	9.15751139103705	5.31078768827227e-20	7.69165466113771e-18	19.435	12.446	20.099	38.515	29.918	22.353	38.877	19.186	31.251	20.492	16.845	21.229	22.351	22.168	30.949	13.212	1.759	1.714	2.851	0.271	2.358	0.000	0.000	0.000	0.000	0.000	0.283
Pdensi_DN30424_c0_g1d82695	FC_3_1	MC_2_4	0	1002.62876082235	501.314380411174	-12.9774781154058	1.41756310719563	-9.15477981158748	5.44687750962877e-20	7.86857875329595e-18	0.141	0.228	0.141	0.000	0.000	0.000	0.000	0.000	0.000	0.000	0.000	0.000	0.000	0.000	0.000	0.063	0.000	0.000	0.000	0.000	0.807	47.465	19.977	12.241	0.644	1.265	0.254
Pdensi_DN10329_c0_g1	FC_3_1	MC_2_4	0	1338.35621458196	669.178107290978	-13.3939930331675	1.46332337860713	-9.15313267660404	5.53059934434598e-20	7.96914217770506e-18	0.000	0.028	0.000	0.000	0.000	0.000	0.000	0.000	0.000	0.000	0.000	0.000	0.000	0.000	0.000	0.000	0.000	0.000	1.110	0.061	1.433	62.406	31.955	11.790	0.000	0.000	0.032
Pdensi_DN22286_c0_g2d299585	FC_3_1	MC_2_4	467.394638371581	1.66728508272773	234.530961727155	8.01454379850997	0.875638697558515	9.15279763315211	5.54778423045453e-20	7.97356347259526e-18	2.289	13.553	10.046	13.299	16.520	13.050	17.409	14.142	19.953	12.535	17.183	12.099	4.833	14.125	10.263	5.637	3.544	2.537	0.481	1.291	1.660	0.037	0.106	0.000	4.725	12.377	2.871
Pdensi_DN22756_c0_g3	FC_3_1	MC_2_4	316.308195701269	10022.9501470935	5169.62917139738	-4.98558466268859	0.544924081517876	-9.14913624077934	5.73905733766597e-20	8.22753590509454e-18	5.427	2.585	1.792	7.862	8.749	12.309	14.880	17.522	18.608	21.748	16.901	18.597	3.455	5.506	7.709	3.167	1.923	1.768	3.009	12.368	4.697	134.508	298.542	310.760	13.910	21.905	12.544
Pdensi_DN15108_c0_g2	FC_3_1	MC_2_4	535.827924596445	1.47573523583194	268.651829916138	8.60322726722077	0.94051273376256	9.1473798901193	5.83310921225235e-20	8.34119849986991e-18	28.750	14.901	7.739	18.344	14.576	16.147	16.373	9.034	15.852	6.930	10.911	6.983	14.744	13.013	10.076	11.694	2.922	1.656	2.903	0.078	1.023	0.019	0.032	0.027	0.042	0.059	0.109
Pdensi_DN13159_c0_g1d339247	FC_3_1	MC_2_4	1270.21125661708	1.14047438269302	635.675865499888	9.91148461125086	1.08405647278662	9.14295967051686	6.0766055742017e-20	8.66744922356588e-18	22.701	23.598	20.094	52.495	46.362	17.909	36.797	32.654	37.984	28.948	26.665	24.819	15.198	22.632	12.861	21.477	11.761	13.171	4.452	1.450	4.649	0.057	0.046	0.000	2.391	5.003	4.444
Pdensi_DN31811_c0_g1d199035	FC_3_1	MC_2_4	16002.6937229647	69.8354887611064	8036.26460586292	7.83471062166453	0.857035912948755	9.14163631102469	6.1514404350408e-20	8.75208971115477e-18	636.790	872.409	548.266	417.127	618.950	433.161	444.197	519.904	562.869	315.193	483.277	279.991	577.811	628.522	500.091	767.744	573.073	400.278	319.846	88.051	258.702	4.043	0.270	1.337	0.328	0.000	0.268
Pdensi_DN13789_c0_g2	FC_3_1	MC_2_4	884.983627290906	9825.91546273449	5355.4495450127	-3.47266995798522	0.379997918469781	-9.13865521150581	6.32337277060619e-20	8.97410521545025e-18	16.094	10.978	10.115	24.617	28.589	27.896	32.978	34.685	61.352	31.058	62.350	32.000	26.940	35.383	19.927	25.806	47.589	30.967	50.194	62.970	31.974	213.901	199.476	329.660	8.522	9.596	9.063
Pdensi_DN20358_c0_g2d119830	FC_3_1	MC_2_4	329.665087369983	7.57022602605551	168.617656698019	5.47238511810999	0.599048616921163	9.13512687206517	6.53301275176978e-20	9.24838827746777e-18	5.495	6.287	5.049	12.580	7.845	9.739	13.893	6.454	6.050	6.137	10.827	4.949	4.191	7.273	4.895	11.845	11.493	7.596	17.979	1.629	5.626	0.147	0.224	0.200	0.044	0.000	0.000
Pdensi_DN36435_c0_g1d88190	FC_3_1	MC_2_4	0	1143.26571294839	571.632856474193	-13.1667781030259	1.44159519512645	-9.1334780717488	6.63331889716458e-20	9.3669096146861e-18	0.000	0.000	0.000	0.000	0.000	0.000	0.000	0.000	0.000	0.000	0.000	0.000	0.000	0.268	0.000	0.000	0.000	0.000	0.000	0.000	0.000	53.955	25.172	11.665	0.000	0.000	0.000
Pdensi_DN39093_c0_g2	FC_3_1	MC_2_4	1.82310935100286	286.839462274415	144.331285812709	-7.30646504219847	0.800178656813474	-9.13104214913051	6.78430217686435e-20	9.5562225475812e-18	0.000	0.000	0.000	0.069	0.066	0.037	0.121	0.000	0.000	0.032	0.070	0.045	0.000	0.000	0.062	0.000	0.000	0.208	1.907	0.643	1.709	4.349	8.185	8.837	0.180	1.337	0.561
Pdensi_DN33190_c0_g1	FC_3_1	MC_2_4	0	11265.9856782747	5632.99283913733	-16.4669699108356	1.8038641771111	-9.12871940126202	6.93143245595179e-20	9.73917987169107e-18	0.142	0.000	0.142	0.000	0.000	0.000	0.000	0.000	0.000	0.000	0.000	0.000	1.105	0.000	0.158	0.254	0.314	0.694	0.000	2.137	0.000	16.453	463.644	333.681	0.000	0.319	2.079
Pdensi_DN1329_c0_g1d325161	FC_3_1	MC_2_4	4.73633363339849	1883.73591282956	944.236123231479	-8.65014624254413	0.948266496442598	-9.12206249508443	7.3708004308865e-20	1.03308260927591e-17	0.013	0.000	0.113	0.300	0.106	0.014	0.137	0.157	0.103	0.133	0.096	0.000	0.084	0.029	0.028	0.103	3.263	3.855	17.242	12.435	12.718	23.092	58.872	57.456	0.020	0.028	0.061
Pdensi_DN22772_c1_g3	FC_3_1	MC_2_4	34.6324015320626	663.364145024973	348.998273278518	-4.2589440174125	0.466984325966454	-9.12010056996739	7.50546482609279e-20	1.0486997266864e-17	0.043	0.069	0.000	0.939	1.306	0.939	0.838	0.554	0.324	0.400	0.593	0.228	0.735	1.373	0.312	0.155	0.212	0.027	1.266	1.365	0.764	12.235	20.951	16.517	0.000	0.000	0.000
Pdensi_DN35484_c0_g1d375532	FC_3_1	MC_2_4	1.873396683331	743.753076462605	372.813236572968	-8.65808837145068	0.949362189067804	-9.11990015101846	7.51935750492158e-20	1.0486997266864e-17	0.000	0.000	0.000	0.079	0.076	0.000	0.000	0.131	0.000	0.074	0.079	0.000	0.209	0.145	0.000	0.000	0.274	0.000	0.352	2.481	0.000	11.972	29.331	14.077	1.341	4.928	0.603
Pdensi_DN53102_c0_g1d162748	FC_3_1	MC_2_4	4.77994482873487	1375.41936689347	690.099655861103	-8.15743934571739	0.895162396957783	-9.11280385932263	8.02798615957633e-20	1.11687874442736e-17	0.000	0.000	0.000	0.000	0.222	0.199	0.000	0.000	0.021	0.432	0.000	0.000	0.203	0.000	0.203	0.164	0.393	3.996	11.645	3.305	55.259	36.030	40.256	28.428	0.000	0.000	0.000
Pdensi_DN15430_c0_g3	FC_3_1	MC_2_4	10.7548369080902	263.149402305455	136.952119606773	-4.60807542162572	0.506011423096211	-9.10666283664026	8.49549103938932e-20	1.17901551810532e-17	0.043	0.186	0.215	0.326	0.272	0.373	0.285	0.000	0.658	0.354	0.109	0.256	0.048	0.099	0.340	0.117	0.190	0.485	2.256	0.402	1.361	6.760	4.828	8.502	0.067	0.097	0.259
Pdensi_DN16905_c0_g1d56614	FC_3_1	MC_2_4	1300.16680890612	49.5541140019057	674.860461454012	4.69107500794943	0.515143176912977	9.10635182253786	8.5198708643164e-20	1.17950094583345e-17	21.790	30.932	25.095	45.297	41.468	32.448	58.101	49.196	63.961	49.981	49.277	39.199	17.321	27.392	19.196	24.256	12.490	11.744	10.090	3.448	14.584	2.076	1.219	0.588	0.050	0.048	0.346
Pdensi_DN16394_c0_g1	FC_3_1	MC_2_4	541.133268681555	2.63177637845631	271.882522530006	7.49299649108541	0.824027683591102	9.09313684514946	9.62220268582453e-20	1.3288520696971e-17	2.610	16.182	8.174	14.886	22.993	11.876	16.112	11.870	12.511	19.974	10.516	13.899	2.897	10.854	4.341	4.840	4.372	1.886	1.209	0.719	2.215	0.140	0.066	0.000	0.000	0.085	0.193
Pdensi_DN11385_c0_g1d174595	FC_3_1	MC_2_4	108.03676637864	765.248820366538	436.642793372589	-2.82415610730494	0.310591712915266	-9.09282504931292	9.64984514341782e-20	1.32941915385564e-17	4.603	3.627	5.005	3.162	3.666	3.078	3.439	3.941	4.120	3.280	5.729	3.850	4.285	3.992	3.347	3.502	3.582	6.577	3.326	2.217	2.855	18.398	21.355	18.296	15.163	17.508	21.504
Pdensi_DN13806_c0_g1	FC_3_1	MC_2_4	1664.86385401018	0	832.431927005088	12.6399320092202	1.39204026045714	9.08014830337542	1.08427012621078e-19	1.49011955739392e-17	26.179	15.910	15.803	24.644	51.452	76.152	9.468	8.311	8.481	5.127	5.225	3.637	37.932	52.850	46.439	13.502	3.309	2.641	2.065	0.108	1.367	0.000	0.000	0.000	0.000	0.000	0.000
Pdensi_DN20878_c0_g1d292683	FC_3_1	MC_2_4	7.75133803339839	1263.54940464227	635.650371337834	-7.34425095508392	0.808901964523077	-9.07928435977287	1.09291058627005e-19	1.49834858142906e-17	0.073	0.026	0.242	0.183	0.204	0.313	0.265	0.101	0.397	0.158	0.031	0.173	0.331	0.223	0.710	0.066	0.080	0.122	2.711	0.282	6.739	20.134	12.504	62.014	0.204	0.055	0.087
Pdensi_DN22652_c1_g1d301570	FC_3_1	MC_2_4	1265.58182810918	4.88045306312104	635.231140586152	7.9579674919052	0.876764338385687	9.07651821988738	1.12103556936338e-19	1.53318578934434e-17	17.139	30.853	26.500	47.385	31.704	36.718	48.615	24.178	35.867	27.424	24.015	21.469	16.680	28.112	24.851	22.949	12.020	14.551	21.296	2.158	9.752	0.289	0.000	0.097	1.437	0.107	0.180
Pdensi_DN26372_c0_g2d228924	FC_3_1	MC_2_4	648.257560446666	2940.72868734881	1794.49312389774	-2.18106822504227	0.240774497673713	-9.05855165773394	1.32194113991936e-19	1.80358752046389e-17	12.786	12.074	11.064	18.467	20.129	20.769	20.221	19.081	20.188	21.538	18.413	19.423	10.449	14.772	12.273	6.171	14.996	11.118	9.213	35.246	14.414	74.765	71.939	77.120	11.075	16.238	12.725
Pdensi_DN20377_c0_g1d16768	FC_3_1	MC_2_4	440.337340589497	2.36894030886827	221.353140449182	7.37863031565457	0.815173278202066	9.05160965522418	1.40876100664089e-19	1.91740859515913e-17	22.922	25.507	43.541	17.394	10.061	12.814	47.046	88.408	156.343	79.706	92.784	101.501	17.095	5.896	9.100	78.691	64.012	39.866	33.669	4.085	21.325	0.077	0.085	0.000	0.054	0.000	0.000
Pdensi_DN22516_c0_g2d67897	FC_3_1	MC_2_4	0.677380090085056	1622.8338948422	811.755637466141	-11.2300009276462	1.2408847586363	-9.04999505351943	1.42974816782327e-19	1.9412955651762e-17	0.000	0.000	0.000	0.013	0.012	0.022	0.011	0.011	0.012	0.012	0.000	0.000	0.068	0.023	0.000	0.009	0.011	0.026	0.070	0.769	1.136	101.848	18.734	12.355	0.016	0.011	0.012
Pdensi_DN21448_c0_g1d18913	FC_3_1	MC_2_4	1858.81809884175	12556.3848334922	7207.60146616698	-2.75586215292645	0.304529297889891	-9.04957970225542	1.43519682672774e-19	1.94402056500935e-17	33.215	24.083	5.949	47.262	60.512	62.540	29.121	31.017	24.140	19.568	22.326	15.956	30.015	49.941	24.797	15.809	10.653	2.166	14.021	29.602	9.519	376.592	245.710	342.884	64.238	139.351	84.076
Pdensi_DN9715_c0_g1	FC_3_1	MC_2_4	468.126322731306	9.01368918116614	238.570005956236	5.76597441997782	0.637233788827845	9.04844426185246	1.45019669515272e-19	1.95963899830158e-17	0.911	2.395	4.010	10.749	12.557	19.487	23.008	24.316	39.677	23.711	22.858	32.683	2.260	6.409	8.301	3.125	1.786	2.714	0.721	0.698	2.809	0.219	0.126	0.329	0.000	0.033	0.053
Pdensi_DN32297_c0_g2	FC_3_1	MC_2_4	36.0666386232882	3736.63427720754	1886.35045791541	-6.69280417299125	0.740280807038777	-9.04089922277381	1.55388236173075e-19	2.09473726300715e-17	0.000	0.062	0.000	0.290	1.458	1.560	1.333	2.282	0.947	1.350	2.475	0.477	0.321	1.062	0.194	0.104	0.189	0.000	0.518	0.201	0.082	72.699	76.166	132.417	0.000	0.065	0.069
Pdensi_DN11039_c0_g1d5163	FC_3_1	MC_2_4	482.360122634953	54.8291575477876	268.59464009137	3.13669115705321	0.347580065693178	9.0243701139699	1.80732084088483e-19	2.43058834229854e-17	10.079	14.245	9.112	15.180	15.683	13.341	16.236	15.918	22.382	18.145	15.634	21.682	9.015	13.804	10.647	9.513	9.132	5.214	11.516	5.117	5.581	1.758	1.058	1.372	0.938	1.805	1.007
Pdensi_DN30670_c0_g1	FC_3_1	MC_2_4	0	998.163468311738	499.081734155869	-12.9707949599767	1.43735820397041	-9.02405185022599	1.81258151392228e-19	2.43187302214694e-17	0.000	0.000	0.000	0.000	0.000	0.000	0.000	0.000	0.000	0.000	0.000	0.000	0.000	0.000	0.000	0.000	0.000	0.000	0.000	0.000	0.000	49.061	11.410	19.236	0.000	0.000	0.000
Pdensi_DN16389_c0_g2d470198	FC_3_1	MC_2_4	1945.46275530381	1.14047438269302	973.301614843251	10.5412759280981	1.16840169061839	9.02196223502472	1.84749914652441e-19	2.47284696190248e-17	27.845	52.137	15.578	86.256	74.114	18.598	51.011	37.926	15.559	25.546	36.627	12.405	27.934	47.611	17.564	13.442	14.341	6.693	8.384	0.165	1.547	0.053	0.022	0.000	0.028	0.000	0.000
Pdensi_DN9308_c0_g2d453636	FC_3_1	MC_2_4	635.007831942067	2.08939891849025	318.548615430279	8.16680289544101	0.905629269370461	9.01782127814628	1.91867019185351e-19	2.56203704767503e-17	4.477	13.598	10.524	25.049	20.567	12.654	28.797	33.543	45.841	27.523	33.993	30.342	3.977	10.863	5.573	5.161	2.022	2.837	0.521	0.733	0.984	0.129	0.000	0.058	0.000	1.061	0.722
Pdensi_DN14804_c0_g1	FC_3_1	MC_2_4	777.119635951523	34.9350636337236	406.027349792623	4.44878308156486	0.493769364340893	9.00984022672874	2.0635690736522e-19	2.7490244234946e-17	17.226	15.844	19.257	28.781	24.741	17.742	24.854	24.198	28.642	20.677	20.764	21.414	10.041	17.479	9.407	27.276	9.910	5.733	5.582	5.882	6.129	1.350	0.880	0.488	2.147	3.280	2.844
Pdensi_GG_67993_c0_g1	FC_3_1	MC_2_4	301.010206810858	8.71070040874853	154.860453609803	5.11324599026633	0.567583223249016	9.00880396181652	2.08315888339564e-19	2.76859167928752e-17	1.936	8.024	3.131	10.648	10.241	6.739	15.302	11.580	15.246	10.869	12.089	13.093	3.011	8.067	4.829	2.050	2.704	0.482	0.873	0.169	0.346	0.219	0.237	0.196	0.297	0.488	0.871
Pdensi_DN39045_c0_g1	FC_3_1	MC_2_4	68.3527371335158	2036.67914160284	1052.51593936818	-4.89587094651692	0.543639458526082	-9.00573140844234	2.1423298085572e-19	2.8405482841912e-17	0.434	1.409	1.012	1.421	2.048	2.801	2.017	2.044	2.635	1.652	2.003	1.503	0.000	1.255	2.406	0.636	1.148	2.996	1.699	1.884	2.470	72.823	26.077	59.660	1.943	2.027	7.202
Pdensi_DN52354_c0_g1d254223	FC_3_1	MC_2_4	0	1046.82876931112	523.414384655562	-13.0394972569006	1.44829643239655	-9.00333451441542	2.18963932180722e-19	2.89647745791473e-17	0.000	0.230	0.000	0.000	0.000	0.000	0.118	0.000	0.000	0.125	0.000	0.000	0.069	0.123	0.000	0.000	0.000	0.000	0.118	129.913	53.195	26.869	41.955	10.640	0.000	0.000	0.000
Pdensi_DN28485_c0_g1d80863	FC_3_1	MC_2_4	491.851649277996	15.226166473876	253.538907875936	5.00905109988517	0.556714314731963	8.99752524290101	2.30862749371259e-19	3.04674101296406e-17	16.410	34.539	14.747	10.509	19.033	15.601	11.300	16.041	14.130	8.689	9.534	9.778	9.436	17.636	9.860	6.754	7.096	5.983	2.085	3.278	2.438	0.574	0.230	0.379	0.280	3.600	1.595
Pdensi_DN18518_c0_g1d59209	FC_3_1	MC_2_4	760.261232976537	7656.94007380011	4208.60065338832	-3.33196364525342	0.370398830855311	-8.99561058969699	2.34922704440541e-19	3.09309418126329e-17	8.083	9.391	9.138	20.074	21.264	28.236	20.136	15.527	21.519	18.867	17.804	15.303	17.277	18.540	16.000	13.216	11.409	11.879	34.284	28.258	38.134	216.526	138.232	232.055	8.240	13.951	10.668
Pdensi_DN10374_c0_g1d334259	FC_3_1	MC_2_4	709.426012530761	0	354.71300626538	11.4091798413644	1.268356870628	8.99524424519055	2.35707527053899e-19	3.09621022281685e-17	4.523	10.391	27.665	23.106	23.293	18.664	51.639	58.797	67.643	46.178	75.457	46.832	2.996	10.550	5.570	24.473	17.967	16.052	5.361	0.295	3.370	0.000	0.000	0.000	0.000	0.000	0.000
Pdensi_DN19489_c0_g1d15183	FC_3_1	MC_2_4	635.291172988337	7.36965699619284	321.330414992265	6.32188695438552	0.703552993111317	8.98565853075017	2.57189449418618e-19	3.36306673767098e-17	12.402	23.346	14.640	20.094	19.381	18.728	18.522	15.965	18.539	12.891	17.432	12.215	13.276	19.526	18.257	13.048	7.587	5.610	5.765	2.021	4.131	0.324	0.238	0.000	1.116	1.641	1.548
Pdensi_DN15024_c1_g2d343650	FC_3_1	MC_2_4	817.790955298575	2.08939891849025	409.940177108532	8.53725790074912	0.950099277367595	8.98564824131114	2.5721351722149e-19	3.36306673767098e-17	17.391	26.453	22.461	26.466	34.972	13.776	29.193	20.111	26.195	14.521	23.475	16.797	18.919	21.752	11.923	27.078	18.284	19.300	11.357	5.289	14.550	0.106	0.000	0.047	0.000	0.000	0.000
Pdensi_DN13668_c0_g2	FC_3_1	MC_2_4	528.444710428375	18.7601671083355	273.602438768355	4.83451706986775	0.538855103802671	8.97183126920545	2.91624901906976e-19	3.80418959799391e-17	9.197	12.704	7.682	21.008	13.299	14.067	18.639	12.551	13.931	12.438	14.010	11.475	5.865	11.296	7.442	9.476	4.819	4.521	6.782	1.375	3.283	0.604	0.260	0.601	4.567	2.626	3.106
Pdensi_DN9933_c0_g1d172540	FC_3_1	MC_2_4	501.144189119002	16.9268621981837	259.035525658593	4.87206706768106	0.543562820896058	8.96320881485144	3.15364589811709e-19	4.10439020528216e-17	4.485	9.862	7.282	20.840	13.172	11.874	19.027	13.354	14.489	17.151	14.937	18.930	4.253	10.514	6.335	8.132	4.162	4.035	3.756	2.084	3.480	0.417	0.552	0.315	1.265	0.401	0.322
Pdensi_DN10101_c0_g1d333969	FC_3_1	MC_2_4	3.64877329474858	2435.4156777361	1219.53222551542	-9.38708784432443	1.0473723315794	-8.96251271996943	3.17362368788185e-19	4.12089564106479e-17	0.687	0.035	0.130	0.205	0.000	0.140	0.122	0.237	0.043	0.130	0.235	0.309	0.109	0.168	0.000	0.503	0.405	0.204	1.260	1.290	0.934	27.289	97.888	54.354	1.262	0.206	0.708
Pdensi_DN42774_c0_g1d93930	FC_3_1	MC_2_4	0	11695.0896943041	5847.54484715203	-16.5209008541725	1.84501577295718	-8.95434125622295	3.41770145839697e-19	4.4276479168829e-17	0.000	0.000	0.000	0.000	0.000	0.000	0.000	0.000	0.000	0.000	0.000	0.000	0.572	0.000	0.000	0.000	0.000	0.944	0.000	0.000	0.000	13.725	525.108	304.706	0.000	0.000	0.000
Pdensi_DN40396_c0_g1d318870	FC_3_1	MC_2_4	0	3083.91710013923	1541.95855006962	-14.5977806545889	1.63354661181411	-8.93624984375409	4.02601102750225e-19	5.20378047774455e-17	0.000	0.000	0.000	0.000	0.000	0.000	0.000	0.000	0.000	0.000	0.000	0.000	0.000	0.000	0.281	0.000	0.000	0.000	0.000	0.000	0.364	12.301	112.126	99.714	0.000	0.000	0.000
Pdensi_GG_89759_c0_g1	FC_3_1	MC_2_4	1072.22390575989	0	536.111952879946	12.0051164084022	1.34378998414935	8.93377428765528	4.11716866558702e-19	5.30945559148441e-17	22.464	44.808	16.534	21.558	48.870	28.169	39.008	24.208	21.801	18.417	10.556	7.747	20.212	56.651	27.216	3.489	2.887	2.189	0.000	0.000	0.000	0.000	0.000	0.000	0.000	0.000	0.000
Pdensi_DN12990_c0_g1d51297	FC_3_1	MC_2_4	965.191776464588	0	482.595888232294	11.8533186763295	1.32691512323886	8.93298935910598	4.14649569073132e-19	5.33509481993776e-17	96.172	35.860	50.268	41.958	24.384	22.052	21.230	12.320	9.636	6.141	16.115	4.321	53.619	15.210	13.059	73.857	31.364	25.038	5.509	0.244	4.866	0.000	0.000	0.000	0.000	0.000	0.050
Pdensi_DN22405_c0_g1d222680	FC_3_1	MC_2_4	12.8193006600848	7190.6664434124	3601.74287203624	-9.12986330860544	1.02225628061813	-8.931090453252	4.21830015580511e-19	5.41514695455672e-17	0.160	0.052	0.040	0.081	0.711	0.374	0.415	0.615	0.702	0.363	1.160	0.400	0.180	0.177	0.161	0.099	0.126	1.768	0.177	0.098	0.442	458.689	72.548	59.092	0.000	0.119	0.151
Pdensi_DN24604_c1_g1	FC_3_1	MC_2_4	49.0444453426555	1988.23271508656	1018.63858021461	-5.34116148153262	0.598379581410717	-8.92604234412629	4.41521547258946e-19	5.65508006244316e-17	0.309	0.334	0.308	1.823	0.622	2.020	2.055	1.507	2.461	1.089	1.708	1.456	4.629	1.425	4.108	1.291	1.004	2.146	13.328	4.456	3.090	75.857	36.819	42.653	6.398	3.811	1.114
Pdensi_DN27231_c0_g1d368140	FC_3_1	MC_2_4	65.6648121356569	721.604331818269	393.634571976963	-3.45862046036142	0.3875206651996	-8.92499618976447	4.45714552610021e-19	5.6958689569286e-17	1.572	1.796	0.440	2.530	1.785	1.703	7.320	4.612	7.301	5.778	5.427	4.149	1.086	1.801	0.770	4.649	1.490	0.632	1.033	1.098	0.489	21.439	13.538	20.471	0.973	4.651	4.084
Pdensi_DN11823_c0_g1d388823	FC_3_1	MC_2_4	335.887341575115	4054.24103966349	2195.0641906193	-3.59331050263616	0.403231124001463	-8.91129252865689	5.04410363336053e-19	6.43140292611142e-17	4.602	9.966	3.439	11.470	10.467	8.855	12.331	10.254	10.547	11.658	8.760	8.284	5.148	10.449	5.369	2.968	3.745	3.421	3.487	17.513	10.720	73.989	115.269	114.643	11.691	25.934	22.748
Pdensi_DN8144_c0_g1d384419	FC_3_1	MC_2_4	3.5535256272892	78782.7028658891	39393.1281957582	-14.4261025707584	1.61940635063707	-8.90826602296774	5.1836896019989e-19	6.59449377205644e-17	0.000	0.105	0.000	0.000	0.000	0.317	0.000	0.000	0.000	0.227	0.122	0.456	1.077	0.112	0.000	0.260	0.000	0.119	0.000	2.693	0.138	493.656	3487.268	1762.477	0.000	0.000	0.698
Pdensi_DN18717_c0_g5	FC_3_1	MC_2_4	2443.21980223381	0	1221.60990111691	13.1932468983915	1.48236557425185	8.90013039128361	5.57811177237108e-19	7.08031607529457e-17	18.534	48.629	22.734	111.364	91.218	22.157	68.855	50.613	24.255	77.950	82.362	64.033	16.259	32.022	4.059	21.034	6.848	3.687	2.493	0.080	1.825	0.000	0.000	0.000	0.337	0.077	0.000
Pdensi_DN3986_c0_g2	FC_3_1	MC_2_4	0	819.568397054189	409.784198527094	-12.686751613803	1.42574097039981	-8.89835662802432	5.66796446384225e-19	7.17823553308667e-17	0.000	0.000	0.000	0.000	0.000	0.000	0.000	0.000	0.000	0.000	0.000	0.000	0.000	0.000	0.000	0.000	0.000	0.000	0.133	0.138	0.424	36.610	19.280	8.873	0.000	0.000	0.000
Pdensi_DN15327_c0_g1	FC_3_1	MC_2_4	660.56316298575	0	330.281581492875	11.3062971794188	1.27071455344462	8.89759005967943	5.70723722171411e-19	7.21180284633781e-17	3.912	16.408	7.445	17.642	22.758	20.143	17.146	17.961	26.772	14.195	21.983	18.564	4.741	14.790	10.060	4.384	2.289	1.227	1.260	0.518	1.435	0.012	0.000	0.000	0.274	0.125	0.296
Pdensi_DN29871_c0_g1d370444	FC_3_1	MC_2_4	767.061967179185	0	383.530983589592	11.5218526906974	1.29573019821848	8.89216960949042	5.99271274248971e-19	7.55563362827654e-17	7.584	14.043	18.590	26.357	27.023	17.033	29.472	34.311	50.207	23.884	37.721	30.696	7.201	15.246	11.327	15.722	14.809	11.861	6.349	3.242	6.831	0.000	0.000	0.000	0.000	0.017	0.000
Pdensi_DN11779_c0_g1d336679	FC_3_1	MC_2_4	0	2899.72727393274	1449.86363696637	-14.5091682405082	1.63251762136007	-8.88760283544164	6.24414202158225e-19	7.85510284960027e-17	0.000	0.000	0.000	0.000	0.000	0.000	0.000	0.000	0.000	0.000	0.000	0.000	0.000	0.000	0.000	0.000	0.000	0.045	0.000	0.704	0.255	154.447	67.337	11.060	0.000	0.000	0.000
Pdensi_DN15479_c0_g1d109517	FC_3_1	MC_2_4	573.300439709548	2.89461244804435	288.097526078796	7.42255391025511	0.835347877733455	8.88558420761741	6.35857444152048e-19	7.98128263899651e-17	6.740	14.332	11.456	15.321	19.173	18.060	16.266	17.881	20.330	11.386	17.972	15.531	10.453	11.834	12.746	12.747	6.996	4.988	3.999	0.292	2.594	0.218	0.032	0.000	0.124	0.000	0.000
Pdensi_DN10640_c0_g1d334753	FC_3_1	MC_2_4	98.6548637364959	2297.54473650955	1198.09980012302	-4.54033915932306	0.511064021129614	-8.88409078237883	6.44456489641707e-19	8.07128167647942e-17	0.790	0.517	0.455	1.865	3.299	3.866	2.019	0.959	0.676	0.588	0.922	0.352	1.786	4.540	6.230	1.753	2.363	3.351	2.900	9.238	5.236	40.549	61.122	70.422	10.229	14.743	8.319
Pdensi_GG_129064_c1_g1	FC_3_1	MC_2_4	528.151904223207	5068.60300158721	2798.37745290521	-3.26223702181264	0.36759843754479	-8.87445834536539	7.02745822381841e-19	8.78183518394157e-17	10.767	7.507	9.888	11.677	17.442	19.246	16.546	9.895	15.013	13.527	14.482	14.208	12.601	13.508	17.310	11.836	18.090	30.541	24.619	47.855	50.038	149.931	98.355	141.024	3.663	10.072	6.530
Pdensi_DN24700_c1_g5	FC_3_1	MC_2_4	15.0733265146953	1072.72865934502	543.900992929856	-6.15294529776293	0.693435058441898	-8.87313847613675	7.11128182480427e-19	8.86696782764337e-17	0.228	0.844	0.302	0.349	0.668	0.353	0.166	0.210	0.030	0.059	0.319	0.030	0.197	0.698	0.199	0.138	0.279	0.064	0.058	0.000	0.109	12.955	43.295	22.955	2.907	20.251	12.961
Pdensi_DN9306_c0_g1d265625	FC_3_1	MC_2_4	29.4387145048527	9665.77087100016	4847.60479275251	-8.36141118399577	0.942745152055534	-8.86921684589393	7.36621108645194e-19	9.16460500015752e-17	0.081	0.232	0.697	2.095	0.162	0.434	0.059	0.308	0.189	0.157	0.204	0.000	0.269	0.836	0.788	0.122	23.490	22.676	121.544	0.094	46.682	400.677	198.352	160.471	0.125	0.212	0.259
Pdensi_DN9376_c0_g1d332717	FC_3_1	MC_2_4	40.886986619483	832.754759460946	436.820873040214	-4.3453708035508	0.490025762375702	-8.86763745335335	7.47141218427634e-19	9.27506034761901e-17	0.553	1.026	0.573	0.771	1.054	1.908	0.741	1.389	1.985	0.883	1.609	1.523	1.012	2.161	2.485	0.889	2.538	1.724	6.019	14.764	14.498	24.709	20.554	18.667	0.155	0.360	0.217
Pdensi_DN17383_c0_g2	FC_3_1	MC_2_4	15.5839997265277	986.720728065572	501.15236389605	-5.9843840278022	0.675006312417263	-8.86567120590553	7.60445690188704e-19	9.41952069399535e-17	0.147	0.221	1.110	0.626	0.282	0.536	0.994	0.945	1.853	0.686	0.296	0.243	0.978	0.540	1.221	0.159	0.032	0.331	0.534	1.570	0.756	13.276	21.073	39.047	0.000	0.033	0.000
Pdensi_DN15877_c0_g1d110157	FC_3_1	MC_2_4	1.16305939230337	278.930170744074	140.046615068189	-7.9377295077935	0.895581010030554	-8.86321775349245	7.77375365075212e-19	9.60815538750728e-17	0.214	0.460	0.116	0.073	0.023	0.021	0.000	0.000	0.000	0.000	0.074	0.000	0.173	0.112	0.044	0.106	1.549	0.636	2.043	0.136	2.533	4.930	8.478	7.488	5.846	9.785	5.926
Pdensi_DN32377_c0_g1d199453	FC_3_1	MC_2_4	1809.84846694487	9.1249336224028	909.486700283637	7.56918272745317	0.85461317459408	8.85685237774194	8.23054139685834e-19	1.01505218397412e-16	32.992	29.848	19.296	55.954	77.650	32.903	63.225	42.165	24.159	23.806	29.915	18.406	19.503	40.735	18.530	12.009	2.852	1.871	1.384	0.964	1.216	0.316	0.382	0.000	0.000	0.000	0.000
Pdensi_DN24937_c0_g1	FC_3_1	MC_2_4	628.48472653905	102.927851801512	365.706289170281	2.60796865120937	0.294947116435828	8.84215679991836	9.38883351935749e-19	1.15537880720564e-16	7.566	9.874	11.196	17.206	21.102	19.301	19.855	24.002	22.266	26.589	26.946	18.235	7.461	11.712	12.249	6.312	1.110	2.253	1.521	3.785	3.703	3.142	2.310	2.420	0.256	5.985	8.512
Pdensi_DN35385_c0_g1d238631	FC_3_1	MC_2_4	0	691.444868165459	345.72243408273	-12.4405282162672	1.407934897541	-8.83601098175414	9.91970324828202e-19	1.21805330059992e-16	0.000	0.240	0.000	0.000	0.000	0.000	0.245	0.000	0.000	0.000	0.000	0.000	0.000	0.000	0.000	0.000	0.000	0.000	0.735	0.000	0.319	9.425	24.438	17.410	0.000	0.000	0.000
Pdensi_DN1611_c0_g1	FC_3_1	MC_2_4	2.25935285180733	1026.17684875524	514.218100803522	-8.82971426151425	0.999899596073284	-8.83060088851872	1.04114868596423e-18	1.27566686286342e-16	0.082	0.000	0.246	0.104	0.000	0.090	0.091	0.000	0.000	0.000	0.104	0.000	0.092	0.095	0.092	0.074	0.000	0.000	0.000	0.096	0.118	10.645	36.921	28.005	0.000	0.462	1.570
Pdensi_DN17729_c0_g1	FC_3_1	MC_2_4	0.9366983416655	2383.83618445804	1192.38644139985	-11.3400696015075	1.28607915475745	-8.81755182762935	1.16989449465625e-18	1.43030997047974e-16	0.000	0.000	0.037	0.047	0.045	0.000	0.000	0.000	0.000	0.044	0.047	0.000	0.125	0.000	0.000	0.135	0.000	0.094	1.909	8.881	1.982	8.512	100.110	64.278	0.000	0.000	0.045
Pdensi_DN13985_c0_g1d212973	FC_3_1	MC_2_4	928.012955766597	71.5832578572976	499.798106811947	3.68552458640466	0.418184629487445	8.81315171942567	1.21675699971727e-18	1.48439097995746e-16	11.455	19.841	20.220	27.664	27.674	29.643	32.904	30.011	30.824	24.992	30.373	26.455	11.142	21.387	17.006	13.933	7.585	7.089	10.222	5.089	8.904	1.925	2.376	1.150	8.834	1.771	1.965
Pdensi_DN22612_c0_g1	FC_3_1	MC_2_4	58.5989460174702	4156.28565831112	2107.4423021643	-6.1472541557462	0.697631524306455	-8.8116060435449	1.23365505350515e-18	1.50176232849537e-16	0.524	0.367	1.056	0.929	1.751	2.688	0.580	1.380	1.163	0.736	1.213	2.152	0.391	0.128	0.987	0.955	8.623	3.553	2.888	2.525	0.411	114.939	159.622	42.173	0.267	0.898	0.241
Pdensi_GG_74079_c0_g1	FC_3_1	MC_2_4	718.671167878882	0	359.335583939441	11.4278446425831	1.2970271463217	8.81079835143918	1.24257710556329e-18	1.50937043506746e-16	12.054	20.519	12.963	23.898	26.072	16.017	24.669	20.448	37.883	9.670	19.722	9.634	14.504	17.572	14.730	17.697	2.874	1.743	0.593	0.151	0.434	0.000	0.000	0.000	0.000	0.000	0.000
Pdensi_DN24879_c0_g2	FC_3_1	MC_2_4	364.779878650974	2.2653820054547	183.522630328215	7.32361867788758	0.831335862776886	8.80945837392931	1.25751973254998e-18	1.52424344578011e-16	10.443	10.497	9.240	14.279	11.189	7.988	17.355	16.861	19.618	13.612	16.814	14.059	6.247	4.810	3.698	11.325	4.100	3.132	3.245	0.376	1.815	0.050	0.074	0.068	0.097	0.188	0.008
Pdensi_DN16527_c0_g1d279191	FC_3_1	MC_2_4	273.991202528653	6.63572968933099	140.313466108992	5.28964856824406	0.600535587062878	8.80821833409553	1.27150594694382e-18	1.53789597231637e-16	4.350	8.587	6.702	7.764	9.371	7.980	9.097	10.369	11.886	11.454	10.840	10.694	5.204	7.842	8.215	5.284	3.657	3.458	3.801	1.655	4.046	0.293	0.115	0.100	0.447	0.620	0.662
Pdensi_DN18778_c1_g1d217633	FC_3_1	MC_2_4	0	626.767996251711	313.383998125855	-25.465047382997	2.89287284142883	-8.80268465945412	1.33581510365875e-18	1.61222607510814e-16	0.000	0.000	0.000	0.000	0.000	0.000	0.000	0.000	0.475	0.000	0.000	0.411	0.000	0.403	0.000	0.000	0.000	0.000	0.000	0.000	0.000	0.000	1.705	43.838	0.000	0.000	0.000
Pdensi_DN14605_c0_g1d524416	FC_3_1	MC_2_4	124.063957963609	717.470962174989	420.767460069299	-2.53223159429395	0.287946541934722	-8.79410315984281	1.44195051626939e-18	1.73661264309084e-16	3.885	2.721	2.325	3.864	3.294	4.187	3.705	2.425	2.672	2.138	2.584	1.998	2.352	2.904	2.872	2.531	4.681	2.660	12.839	3.583	4.961	21.179	17.704	16.167	7.182	5.730	5.228
Pdensi_DN22069_c0_g1d541929	FC_3_1	MC_2_4	877.570426950056	0	438.785213475028	11.7160437743861	1.33236300341483	8.79343222857284	1.4505911683007e-18	1.74330194787866e-16	10.453	33.845	27.473	27.352	36.496	16.870	38.534	47.985	47.934	40.433	37.925	31.678	10.830	21.911	12.761	34.556	28.142	13.183	7.450	3.626	5.714	0.000	0.000	0.000	0.000	0.000	0.000
Pdensi_DN24478_c1_g1	FC_3_1	MC_2_4	39.6788307817259	10719.6128790828	5379.64585493228	-8.07690953356522	0.918669990364026	-8.79195970074599	1.46973492394372e-18	1.76255854445938e-16	0.028	0.747	1.383	0.692	1.292	1.670	0.262	0.471	1.307	0.348	0.340	1.346	0.635	1.205	1.504	0.051	0.676	0.912	0.260	7.878	2.171	705.028	104.692	73.595	0.177	0.016	0.086
Pdensi_DN41100_c0_g1d152763	FC_3_1	MC_2_4	24.4896640313754	478.02263235499	251.256148193183	-4.28995336593679	0.488118710890984	-8.78875009340689	1.51233057055529e-18	1.80979830396705e-16	0.104	0.902	0.000	0.925	0.631	0.683	0.232	0.437	1.232	1.349	1.846	1.107	0.232	0.361	0.117	0.281	0.226	0.128	0.000	0.000	0.000	12.702	15.727	7.982	0.000	0.000	0.000
Pdensi_DN32411_c0_g1d311872	FC_3_1	MC_2_4	0	3032.34585495674	1516.17292747837	-14.5736677387051	1.65971588750547	-8.78082077084238	1.62285979126161e-18	1.93654271390256e-16	0.000	0.000	0.132	0.000	0.000	0.000	0.146	0.000	0.000	0.000	0.000	0.310	0.000	0.000	0.000	0.000	0.000	0.322	4.083	58.318	2.265	202.783	23.861	23.837	0.000	0.000	0.000
Pdensi_DN12992_c0_g2d390714	FC_3_1	MC_2_4	726.53832040472	0	363.26916020236	11.4436615140376	1.30327949536962	8.78066566281092	1.62509957933187e-18	1.93654271390256e-16	7.257	14.282	7.774	15.925	27.088	23.622	16.494	9.792	10.671	12.005	5.052	5.085	9.955	29.810	10.269	2.706	3.179	1.493	0.000	0.000	0.000	0.000	0.000	0.000	0.000	0.000	0.000
Pdensi_DN24659_c2_g3d554797	FC_3_1	MC_2_4	860.163571313716	3.33457016545547	431.749070739586	7.92557254191272	0.903015419995767	8.77678538640002	1.68213562876244e-18	2.00028944957932e-16	13.546	30.725	13.325	40.158	21.364	17.277	26.069	22.524	12.759	32.336	22.398	16.231	18.152	35.013	11.088	8.084	7.930	4.111	6.200	3.181	3.067	0.056	0.181	0.000	0.742	1.286	0.665
Pdensi_DN38994_c1_g1	FC_3_1	MC_2_4	658.933378620721	61.1833525132106	360.058365566966	3.44518124683642	0.392561765416004	8.77615078785246	1.69164980447046e-18	2.0073770494897e-16	22.313	32.593	24.825	22.301	17.759	20.252	24.124	28.604	34.051	19.760	19.742	24.215	15.972	22.942	26.893	18.342	17.810	15.921	13.060	12.649	8.211	1.268	1.519	1.868	7.030	8.097	12.739
Pdensi_DN20611_c0_g2	FC_3_1	MC_2_4	1628.7182224809	3.42142314807906	816.069822814491	8.77211692693274	0.999787675581965	8.77397985709975	1.7246009337503e-18	2.04178389573194e-16	0.415	1.828	1.615	15.703	51.800	81.396	8.567	11.500	6.665	7.259	3.904	4.306	22.462	38.275	47.343	4.322	9.278	1.987	1.121	0.908	1.665	0.184	0.094	0.000	0.000	0.000	0.000
Pdensi_DN33089_c0_g1d236445	FC_3_1	MC_2_4	707.302148836311	0	353.651074418155	11.4049393905761	1.29989093039749	8.7737664167628	1.72787462318509e-18	2.04178389573194e-16	6.813	15.093	25.271	16.084	27.048	21.777	16.021	22.698	27.921	5.254	14.541	24.727	5.571	13.665	12.802	12.740	5.711	4.690	2.953	1.371	7.247	0.000	0.000	0.000	0.000	0.333	0.000
Pdensi_DN23166_c0_g2	FC_3_1	MC_2_4	630.595440618179	1.75527662620996	316.175358622194	8.43003819688132	0.962202513794934	8.7611891218546	1.93201345504957e-18	2.2782431731737e-16	16.704	16.622	21.716	21.164	17.722	18.860	15.671	13.271	15.003	10.643	7.557	7.460	25.769	26.996	15.310	15.482	5.723	5.083	0.893	0.667	0.329	0.000	0.141	0.000	0.000	0.000	0.000
Pdensi_DN22131_c0_g1d222311	FC_3_1	MC_2_4	82.6011611364588	12855.522365901	6469.06176351874	-7.28266505268098	0.832291513676299	-8.7501373413179	2.13093243120411e-18	2.50757473841944e-16	4.825	3.621	5.192	4.045	2.051	1.473	3.265	1.724	1.313	1.425	1.230	0.806	2.708	2.241	1.858	6.370	12.655	11.639	5.659	2.039	3.066	726.741	226.064	87.006	1.720	2.951	1.403
Pdensi_DN22397_c2_g1	FC_3_1	MC_2_4	32875.5154751576	57.0937774925826	16466.3046263251	9.15903414191804	1.04716569064688	8.74649945440835	2.20073337773564e-18	2.58432898353472e-16	392.478	828.670	581.220	1211.126	902.436	897.201	1406.669	1153.193	1235.593	1028.684	1323.921	1006.885	416.961	816.142	650.588	613.339	368.491	286.121	277.068	88.283	205.451	4.226	0.259	0.311	2.860	2.087	1.114
Pdensi_GG_71202_c0_g1	FC_3_1	MC_2_4	1344.45232347992	15357.6870747019	8351.0696990909	-3.51377216150513	0.401880621819321	-8.74332319283826	2.2635198673228e-18	2.65254473414649e-16	14.413	22.559	26.272	36.537	34.471	51.882	43.618	32.169	25.039	36.515	23.456	20.020	41.162	43.336	36.753	19.176	12.008	9.250	47.379	37.717	21.489	308.006	442.318	404.995	11.729	18.599	9.050
Pdensi_DN33115_c0_g1d312458	FC_3_1	MC_2_4	559.351017142172	0	279.675508571086	11.0663486776521	1.26573833935525	8.74299871748306	2.27003262658088e-18	2.65466921076179e-16	10.129	20.002	15.054	16.352	17.267	17.637	11.615	19.374	18.043	6.749	13.012	12.902	4.728	11.883	9.462	7.024	5.806	7.383	1.806	1.136	8.911	0.000	0.000	0.000	0.000	0.000	0.000
Pdensi_DN24938_c0_g1d556943	FC_3_1	MC_2_4	39.327180953987	312.249774802782	175.788477878385	-2.98888289380647	0.341875424874068	-8.74260820270263	2.27789544539007e-18	2.65836046151679e-16	0.441	0.605	0.505	1.147	1.252	1.184	1.727	0.736	1.877	0.732	1.150	1.017	0.617	1.224	2.821	0.221	0.471	1.266	0.396	3.116	1.486	7.945	8.581	7.244	0.500	0.808	2.385
Pdensi_GG_60680_c0_g1	FC_3_1	MC_2_4	1.46321643476614	1489.0689866655	745.266101550134	-9.94969404268172	1.13851522118589	-8.73918403332192	2.34800111089974e-18	2.73452566490847e-16	0.000	0.000	0.000	0.000	0.000	0.135	0.000	0.241	0.000	0.000	0.000	0.271	0.000	0.000	0.000	0.000	3.893	9.300	5.746	3.458	3.320	34.158	47.750	30.668	0.000	0.081	0.335
Pdensi_DN52566_c0_g1	FC_3_1	MC_2_4	978.134687646686	0	489.067343823343	11.8725470416272	1.35872250804002	8.73802190761784	2.37227507782211e-18	2.75274302220429e-16	34.904	49.709	56.950	36.426	37.493	15.978	36.705	23.447	22.509	22.736	17.597	20.061	23.802	31.570	12.402	64.922	45.992	30.424	11.574	0.257	4.035	0.000	0.000	0.000	0.000	0.000	0.000
Pdensi_DN11832_c0_g1d50232	FC_3_1	MC_2_4	96.3388891979962	3252.19193761044	1674.26541340422	-5.07702063909301	0.581029843419472	-8.73796879212566	2.3733904323587e-18	2.75274302220429e-16	1.151	1.177	1.361	3.189	2.297	3.319	2.001	1.619	1.757	2.333	1.070	1.847	1.123	1.445	1.538	1.733	3.590	5.280	3.329	2.034	2.660	42.589	121.412	76.772	0.042	2.240	0.525
Pdensi_DN18808_c0_g1d285150	FC_3_1	MC_2_4	1.93071407468461	562.298904459378	282.114809267031	-8.15615621121848	0.933490730330923	-8.73726534844874	2.38821073994373e-18	2.76296927344888e-16	0.000	0.052	0.000	0.000	0.058	0.121	0.018	0.067	0.056	0.056	0.041	0.076	0.018	0.018	0.000	0.000	0.516	0.304	3.547	0.392	5.474	9.007	21.071	11.814	0.050	0.018	0.058
Pdensi_DN40679_c0_g1d512444	FC_3_1	MC_2_4	878.114164455484	0	439.057082227742	11.7169070785249	1.34105424132076	8.73708662744716	2.39199060745787e-18	2.76296927344888e-16	5.330	14.294	12.391	35.430	29.169	16.001	20.777	18.550	16.059	17.909	17.142	10.688	7.764	22.329	7.777	3.266	0.902	0.683	0.621	0.649	1.614	0.000	0.000	0.000	0.000	0.000	0.000
Pdensi_DN23730_c0_g1	FC_3_1	MC_2_4	0	25089.1397239321	12544.5698619661	-17.6220462947429	2.01715897549055	-8.73607212364482	2.41355910034719e-18	2.78219331069409e-16	0.410	0.296	0.000	0.000	0.000	0.000	0.000	0.000	0.000	0.000	0.000	0.000	2.281	0.000	0.152	0.489	0.442	0.167	0.000	0.000	0.196	7.697	838.185	965.145	0.000	0.153	0.823
Pdensi_DN23645_c0_g2	FC_3_1	MC_2_4	0	2396.0876833404	1198.0438416702	-14.2339628872707	1.62948220489636	-8.73526746379902	2.43080273962369e-18	2.79636378706526e-16	0.012	0.000	0.046	0.000	0.000	0.000	0.000	0.024	0.067	0.000	0.029	0.041	0.051	0.026	0.013	0.000	0.153	2.233	8.280	116.331	54.149	155.590	22.707	18.871	0.018	0.026	0.193
Pdensi_DN39126_c1_g2	FC_3_1	MC_2_4	439.586671418207	16.0792188440827	227.832945131145	4.71969105415376	0.540369365132437	8.73419434685574	2.45398875670146e-18	2.8172987994619e-16	18.198	17.961	18.885	11.108	15.451	13.752	12.749	9.643	11.413	10.380	7.455	9.703	12.956	13.557	12.849	9.060	4.228	4.765	2.516	1.364	5.678	0.698	0.372	0.206	7.870	12.885	14.509
Pdensi_DN27245_c4_g1	FC_3_1	MC_2_4	1269.4517744336	0	634.725887216801	12.2487170384724	1.40274060280959	8.73199008707599	2.50230160210049e-18	2.86693719458507e-16	74.353	138.598	157.028	18.822	62.052	35.923	9.845	16.487	25.076	9.035	6.785	7.301	120.026	162.157	110.686	51.422	7.765	22.676	1.827	0.000	2.969	0.000	0.000	0.000	0.000	0.000	0.000
Pdensi_GG_148135_c2_g1	FC_3_1	MC_2_4	4190.45021414324	26128.2128192412	15159.3315166922	-2.64046589696015	0.302722290942687	-8.72240325856963	2.72358348659469e-18	3.11414756390313e-16	191.068	123.735	100.045	146.252	103.821	133.250	169.819	83.502	123.206	125.390	96.782	106.149	145.535	95.566	87.482	67.966	58.974	65.410	107.418	54.468	89.528	849.312	582.440	585.393	374.711	491.421	624.584
Pdensi_DN19514_c0_g2d359177	FC_3_1	MC_2_4	100.798150964412	2395.23951814872	1248.01883455657	-4.5692570815668	0.523958656161607	-8.72064432533677	2.76623099610877e-18	3.1565210421052e-16	0.279	0.292	0.752	1.786	2.964	4.447	2.687	2.538	3.163	1.214	1.688	1.934	1.039	2.825	2.521	0.511	1.644	9.400	3.323	2.245	23.773	59.361	44.002	78.917	0.010	0.160	0.209
Pdensi_DN6555_c0_g1	FC_3_1	MC_2_4	50.2700947145756	700.314770668918	375.292432691747	-3.80199458601061	0.436030431087589	-8.71956247761724	2.79278851075538e-18	3.18040052906264e-16	2.225	1.963	1.461	1.665	1.440	1.505	3.611	3.004	3.280	1.873	1.403	0.999	3.656	1.687	2.278	2.412	3.020	4.091	6.167	7.503	1.960	28.328	13.480	13.110	0.274	0.200	0.556
Pdensi_DN17909_c0_g1d216597	FC_3_1	MC_2_4	1074.81764974299	4.17879783698051	539.498223789983	7.96064895113909	0.913142615087946	8.71785942261866	2.83510652090585e-18	3.22209570878966e-16	17.327	24.128	19.943	48.569	22.056	27.688	51.235	19.444	29.441	28.264	19.623	15.820	15.607	18.429	19.029	22.189	8.354	12.496	22.122	2.000	9.374	0.245	0.000	0.121	0.159	0.000	0.262
Pdensi_GG_31083_c0_g1	FC_3_1	MC_2_4	5.43807391389458	645.293356739213	325.365715326554	-6.89248844039864	0.791159892127019	-8.71187797686295	2.98881320303949e-18	3.3859834242473e-16	0.100	0.134	0.025	0.249	0.060	0.187	1.384	2.557	5.869	5.173	6.907	6.662	0.249	0.371	0.084	0.270	0.632	0.562	4.334	7.228	0.996	7.687	15.864	24.227	0.386	0.810	0.358
Pdensi_DN19032_c0_g1d218074	FC_3_1	MC_2_4	325.546122718608	10.7132463446152	168.129684531611	4.93651239051233	0.566647720165649	8.71178373235003	2.99129971089053e-18	3.3859834242473e-16	8.827	11.204	8.082	8.091	9.156	12.517	7.668	5.964	7.031	5.735	5.033	5.355	9.179	12.980	10.278	5.545	6.454	5.230	13.280	0.482	5.015	0.205	0.347	0.243	2.394	4.669	5.958
Pdensi_DN18917_c0_g1d405963	FC_3_1	MC_2_4	54.3063911293066	1364.09703155829	709.201711343797	-4.65229843345807	0.534063530167532	-8.7111329844947	3.00852459771708e-18	3.39867006754903e-16	3.588	6.534	4.969	2.085	1.487	1.403	2.887	11.709	3.182	1.689	2.254	1.093	20.813	2.433	6.538	5.889	2.392	3.772	2.586	23.114	0.448	61.589	25.373	21.004	3.182	1.659	0.738
Pdensi_GG_126189_c0_g1	FC_3_1	MC_2_4	902.010413089494	0	451.005206544747	11.7556552260221	1.34999140304198	8.70794821324987	3.09424610021698e-18	3.48853087274762e-16	2.150	16.197	6.419	33.033	34.448	15.407	14.687	19.655	12.948	15.241	13.052	7.410	2.139	15.905	3.717	10.583	5.649	3.179	2.831	1.718	2.689	0.000	0.000	0.000	0.000	0.000	0.000
Pdensi_GG_130480_c0_g1	FC_3_1	MC_2_4	659.820343373087	0	329.910171686544	11.3047151240425	1.29841416294616	8.70655561734757	3.13248288365711e-18	3.52460484463124e-16	6.568	29.945	17.180	14.896	22.371	23.184	19.801	11.120	19.146	12.650	10.383	8.938	9.853	27.277	13.959	10.305	17.204	3.714	4.199	2.637	1.086	0.000	0.000	0.000	3.409	0.284	12.029
Pdensi_DN22717_c0_g1d68502	FC_3_1	MC_2_4	140.21908977286	2194.75264826223	1167.48586901755	-3.96936794219562	0.456004845693683	-8.70466175892791	3.18523249594674e-18	3.57683245131323e-16	2.646	1.668	1.487	6.116	3.502	3.207	4.675	3.693	2.371	4.361	3.156	2.365	2.546	3.591	1.473	2.664	9.084	4.433	8.360	9.134	7.903	81.291	44.778	44.911	1.988	1.330	0.693
Pdensi_DN10183_c0_g1d266581	FC_3_1	MC_2_4	229.605670716226	10963.0993469199	5596.35250881807	-5.57724078350364	0.640740252463817	-8.70437086176132	3.19341217596821e-18	3.57890264578152e-16	1.064	0.345	0.319	6.741	5.411	8.830	7.327	6.902	5.279	2.253	3.632	3.137	2.844	2.333	3.210	1.145	1.844	0.784	5.080	31.230	5.636	133.953	458.485	217.022	0.160	0.000	0.000
Pdensi_DN52780_c0_g1	FC_3_1	MC_2_4	1097.28620657923	0	548.643103289613	12.0383841735532	1.38315606278058	8.70356172921817	3.21627323958106e-18	3.59738569632666e-16	2.259	6.496	8.068	43.204	41.677	15.990	22.842	19.234	28.370	11.033	24.014	9.635	4.190	13.370	4.571	16.381	9.665	7.698	4.015	0.511	3.772	0.000	0.000	0.000	0.000	0.000	0.000
Pdensi_DN17377_c0_g1	FC_3_1	MC_2_4	746.194668570024	0	373.097334285012	11.4821103895963	1.31962828600395	8.70101869698931	3.28918063946302e-18	3.67166164504801e-16	7.055	23.152	37.650	19.304	31.966	17.308	17.922	6.633	7.908	1.634	2.131	0.883	11.064	14.539	13.608	36.106	11.796	11.661	2.332	0.033	8.878	0.000	0.000	0.000	0.000	0.000	0.000
Pdensi_DN16455_c0_g1d111306	FC_3_1	MC_2_4	0	324.703869574535	162.351934787267	-11.3502764160689	1.30551093105375	-8.69412591352839	3.49509926640403e-18	3.89383011762457e-16	0.000	0.000	0.000	0.000	0.000	0.000	0.000	0.000	0.000	0.000	0.000	0.000	0.000	0.000	0.000	0.000	0.793	1.614	7.665	0.357	8.216	7.958	9.172	7.547	0.000	0.000	0.000
Pdensi_DN27812_c0_g2	FC_3_1	MC_2_4	0	447.9868290272	223.9934145136	-11.8158545067321	1.35930856571648	-8.69254767073732	3.54401053642976e-18	3.94054903818305e-16	0.754	0.000	0.378	0.000	0.000	0.000	0.000	0.000	0.900	0.000	0.000	0.443	0.000	0.000	0.417	0.000	0.000	2.290	0.837	0.000	0.000	17.692	10.514	6.815	2.210	0.000	0.917
Pdensi_DN13970_c0_g2d341021	FC_3_1	MC_2_4	746.576579980806	74.3576066811384	410.467093330972	3.31506553922294	0.381554995876126	8.68830332469084	3.67892437578887e-18	4.08252189473593e-16	17.436	10.197	13.747	22.630	24.660	21.157	26.436	27.835	30.237	24.939	32.609	24.806	17.666	24.776	13.393	21.676	15.987	12.612	19.304	13.506	15.719	2.203	2.270	1.257	3.561	8.913	4.320
Pdensi_DN6636_c0_g1d46626	FC_3_1	MC_2_4	1580.10458956915	42.181041323137	811.142815446144	5.20609897072181	0.599461212493093	8.68463023499088	3.79976382577132e-18	4.20835019480131e-16	57.752	62.950	34.639	49.854	49.756	45.206	31.887	35.564	45.266	33.498	23.954	24.496	59.048	61.317	49.846	49.786	29.694	17.979	17.423	9.524	18.010	2.188	0.582	0.578	0.049	0.000	0.000
Pdensi_DN42508_c0_g1d245245	FC_3_1	MC_2_4	138.513181936713	792.863115101678	465.688148519195	-2.51628730742974	0.289836114398277	-8.68175904391267	3.89694317730985e-18	4.30753304162758e-16	3.927	4.513	2.752	3.700	4.444	4.552	3.426	2.008	1.674	2.257	2.324	1.479	2.606	4.049	2.526	2.027	0.909	1.339	3.170	3.398	3.947	20.316	21.116	18.877	0.760	1.595	2.211
Pdensi_DN21615_c0_g1d363195	FC_3_1	MC_2_4	12.3956940126721	423.764449813869	218.080071913271	-5.10050041577863	0.587855708629998	-8.67644957920947	4.08315648263698e-18	4.50455099150913e-16	0.316	0.342	0.105	0.534	0.383	0.230	0.819	0.992	0.871	1.487	1.332	0.497	0.235	0.000	0.000	0.756	0.342	0.891	1.755	0.611	0.892	7.537	13.557	10.606	0.000	0.000	0.000
Pdensi_GG_155163_c0_g1	FC_3_1	MC_2_4	1482.70391669979	24.7143625748918	753.709139637341	5.91860645239365	0.68245035537214	8.67258168422555	4.22431539704082e-18	4.65119358453126e-16	20.083	77.514	15.333	24.163	66.121	45.966	20.991	21.823	12.982	17.716	12.535	9.015	40.210	101.858	45.703	6.394	7.166	2.917	0.918	0.959	1.775	0.314	0.886	0.624	0.156	1.044	1.119
Pdensi_DN25567_c0_g2	FC_3_1	MC_2_4	262.200639849816	7.56908746519688	134.884863657507	5.10140814990476	0.58824276769982	8.67228367269617	4.2353891001754e-18	4.65431357848847e-16	8.678	7.641	9.552	8.713	7.953	7.360	8.715	9.301	15.392	11.627	7.885	12.196	7.512	7.733	7.241	5.388	3.907	3.176	2.082	1.683	1.766	0.301	0.097	0.197	0.069	0.043	0.333
Pdensi_DN24036_c0_g2	FC_3_1	MC_2_4	1987.68411259617	6.11907673312179	996.901594664647	8.47638380521192	0.978136659890044	8.66584819156535	4.48163800115091e-18	4.91535613314579e-16	26.299	48.732	46.278	59.465	59.526	63.034	105.532	80.579	148.334	45.115	91.954	96.147	82.043	81.200	68.150	2.525	0.092	0.084	0.000	0.019	0.000	0.000	0.102	0.374	0.026	0.000	0.000
Pdensi_DN69734_c0_g1	FC_3_1	MC_2_4	820.611660147246	0	410.305830073623	11.619197265128	1.34093988626155	8.66496506232024	4.51651484137819e-18	4.94400822287608e-16	5.795	11.029	3.137	32.151	28.344	14.867	39.849	28.921	23.795	25.320	20.595	12.001	3.662	13.201	6.980	6.454	0.675	0.000	0.173	0.182	0.000	0.000	0.000	0.000	0.000	0.000	0.000
Pdensi_DN21649_c0_g2	FC_3_1	MC_2_4	2686.96366757489	16.128196245594	1351.54593191024	7.34522541665191	0.847952241563072	8.6623102771827	4.6229799120995e-18	5.05076203781486e-16	32.843	126.381	55.806	85.858	122.444	39.140	99.671	91.188	77.145	60.814	107.429	48.623	26.183	87.985	38.866	101.266	45.737	23.289	4.783	4.401	5.954	0.564	0.623	0.038	0.168	0.127	0.045
Pdensi_DN27323_c0_g1d195014	FC_3_1	MC_2_4	57.7345115851028	1980.01119928508	1018.87285543509	-5.10080182992605	0.589340880851532	-8.65509588025857	4.92497472364125e-18	5.37031413687552e-16	0.314	0.324	0.435	1.560	2.894	0.861	2.038	2.689	0.636	1.596	2.308	0.938	0.759	1.870	0.709	0.320	1.820	0.938	1.378	7.515	1.869	62.268	57.306	32.762	0.191	0.873	0.993
Pdensi_GG_598_c0_g1	FC_3_1	MC_2_4	1582.1578302547	190.745141329535	886.451485792116	3.04787954710368	0.352271791679405	8.6520681448076	5.05744293240646e-18	5.50413500181208e-16	102.341	54.351	41.167	55.407	42.093	47.324	40.667	32.291	36.971	32.773	32.850	37.043	54.549	51.447	28.904	36.159	13.510	8.283	6.268	6.889	6.751	5.361	5.633	3.596	44.886	51.494	28.704
Pdensi_DN24916_c0_g1d136025	FC_3_1	MC_2_4	5.77033662638564	4084.97672411971	2045.37353037305	-9.46519631234287	1.09427212696395	-8.64976460526687	5.16057665804533e-18	5.60557715294293e-16	0.224	0.269	0.171	0.161	0.134	0.239	0.215	0.214	0.281	0.141	0.152	0.174	0.048	0.296	0.301	0.055	0.229	0.315	1.737	36.661	7.463	295.336	27.619	17.864	1.644	6.360	6.935
Pdensi_DN25848_c2_g8	FC_3_1	MC_2_4	272.283505366407	13.0332092519722	142.65835730919	4.40462658700508	0.509599700539918	8.64330685896872	5.46089972680791e-18	5.92041190343605e-16	7.127	6.714	11.865	8.736	8.774	7.452	10.685	10.468	10.887	9.866	10.952	8.647	6.676	7.048	5.914	5.285	2.350	3.744	3.421	0.869	4.444	0.421	0.179	0.375	0.037	0.149	0.187
Pdensi_DN25763_c0_g1	FC_3_1	MC_2_4	659.01009052787	0	329.505045263935	11.3028661131346	1.30823660000693	8.63977212766763	5.63252501695877e-18	6.09478051835056e-16	1.927	5.406	5.857	23.110	14.435	22.676	24.189	2.961	0.649	7.700	2.364	0.871	7.149	25.287	8.420	3.185	0.800	2.455	1.462	1.816	2.126	0.000	0.000	0.000	0.696	0.000	0.000
Pdensi_DN24784_c0_g2	FC_3_1	MC_2_4	0	2238.40948240897	1119.20474120449	-14.1357115459115	1.63623208359871	-8.63918492224012	5.66154736713816e-18	6.11447115650922e-16	0.000	0.000	0.000	0.000	0.000	0.000	0.000	0.000	0.000	0.000	0.000	0.000	0.000	0.000	0.000	0.000	0.000	0.000	1.605	0.335	0.417	59.366	101.871	8.742	0.000	0.000	0.000
Pdensi_DN25173_c1_g3	FC_3_1	MC_2_4	1306.62593136465	32968.2658919888	17137.4459116767	-4.65706977835244	0.539182645374629	-8.63727684543085	5.75687606684694e-18	6.20556083511036e-16	7.735	14.988	22.383	19.105	47.316	53.267	64.696	66.088	67.492	88.336	82.433	48.810	27.377	38.624	36.884	20.205	54.636	29.703	41.129	45.441	37.412	680.658	893.989	909.258	9.906	11.987	36.407
Pdensi_DN13160_c0_g1d106332	FC_3_1	MC_2_4	107.642983029158	566.159376409366	336.901179719262	-2.39517693919551	0.277778585364591	-8.62261191247621	6.54439528357609e-18	7.04102139423832e-16	2.155	2.605	0.656	3.214	3.066	3.567	4.387	1.653	1.691	2.473	2.736	1.808	2.191	3.242	2.084	1.774	3.712	2.198	20.332	3.756	5.493	17.307	12.961	13.279	9.118	14.080	7.021
Pdensi_GG_60414_c1_g1	FC_3_1	MC_2_4	2.13974499393691	10465.5144654587	5233.8271052263	-12.2416010917083	1.42176881407764	-8.61012069648606	7.29836934541288e-18	7.83728315791447e-16	0.179	0.000	0.000	0.000	0.072	0.130	0.000	0.000	0.000	0.000	0.000	0.000	0.993	0.069	0.000	0.000	0.000	0.000	0.000	0.000	0.086	11.152	373.663	371.428	0.548	0.000	0.287
Pdensi_DN38524_c0_g1d241568	FC_3_1	MC_2_4	20.6433653426826	1413.70009854653	717.171731944608	-6.09595552502479	0.708210633562274	-8.60754588555434	7.46412774563374e-18	8.00007194657261e-16	0.000	0.235	0.076	0.439	0.662	0.773	0.736	0.938	2.781	0.916	1.850	1.648	0.902	0.803	0.457	0.326	0.719	1.441	41.952	31.448	63.159	60.240	10.728	40.644	1.181	0.883	0.502
Pdensi_DN18341_c0_g1d186877	FC_3_1	MC_2_4	291.517884595074	2798.34586993747	1544.93187726627	-3.26297661869335	0.379177641782514	-8.60540353422237	7.60487345862529e-18	8.13548622039756e-16	6.033	5.421	6.654	7.614	8.299	10.762	8.396	4.700	6.706	6.824	5.493	5.300	7.311	7.790	9.291	5.511	4.966	8.284	11.659	10.572	8.498	104.411	57.712	56.010	5.616	6.251	7.500
Pdensi_DN2958_c0_g2	FC_3_1	MC_2_4	382.028812861683	3028.56167120702	1705.29524203435	-2.98655980180822	0.347335597338333	-8.59848464912474	8.07755386030662e-18	8.62481195171189e-16	2.373	7.528	4.404	9.893	12.926	12.198	10.177	13.720	16.254	12.335	13.653	10.741	5.462	9.799	9.509	7.502	20.597	23.033	96.125	18.482	105.493	64.852	87.853	75.747	1.279	0.948	0.927
Pdensi_DN16039_c0_g2d469034	FC_3_1	MC_2_4	11.9492865498301	1467.70798165588	739.828634102857	-6.93485881977825	0.806874495654791	-8.5947180845647	8.34694630356441e-18	8.8956399058591e-16	0.000	0.172	0.000	0.201	0.193	0.693	0.882	0.667	0.000	0.187	0.000	0.187	0.884	0.000	1.062	0.285	1.198	0.582	0.000	9.019	0.456	61.201	14.174	40.241	0.000	0.000	0.192
Pdensi_DN19896_c0_g1	FC_3_1	MC_2_4	2432.59467968221	3.07173409586743	1217.83320688904	9.58318346570806	1.11514562818479	8.59366097440328	8.42413367040498e-18	8.96099371448502e-16	116.841	176.688	104.461	61.973	72.381	88.298	24.286	27.764	42.417	14.299	18.011	24.198	74.198	203.825	97.761	117.934	28.005	20.209	4.051	0.841	3.789	0.000	0.234	0.000	0.659	1.930	3.435
Pdensi_DN24676_c0_g1d498250	FC_3_1	MC_2_4	772.694566032643	0	386.347283016322	11.5324383117613	1.34210575915154	8.59279399788278	8.48796345371285e-18	9.01191969397587e-16	38.236	41.527	23.215	21.566	34.181	15.328	13.802	6.895	4.410	3.657	2.198	1.610	16.602	36.128	12.059	16.697	6.443	4.107	1.376	0.000	1.424	0.000	0.000	0.000	0.000	0.000	0.000
Pdensi_DN23697_c0_g1d549597	FC_3_1	MC_2_4	1703.80594706974	0	851.902973534869	12.6732228024424	1.47586849131607	8.58695939171478	8.93011801824464e-18	9.46357947734578e-16	5.124	15.032	1.886	65.346	75.557	16.053	34.098	18.747	9.194	11.383	7.478	1.228	6.627	20.147	3.045	0.260	0.391	0.000	0.000	0.620	0.000	0.000	0.000	0.000	0.000	0.000	0.000
Pdensi_DN25389_c0_g2	FC_3_1	MC_2_4	4584.20695290628	12.5052599910788	2298.35610644868	8.51964568076044	0.992564150279255	8.58347108180711	9.2052454022009e-18	9.7368741816089e-16	56.482	179.938	75.197	162.357	146.010	112.016	135.585	117.063	114.960	82.590	101.042	59.420	43.882	135.724	62.524	96.636	86.782	74.638	90.370	18.057	33.050	0.586	0.000	0.388	1.889	0.973	0.579
Pdensi_DN26455_c0_g2	FC_3_1	MC_2_4	213.301915463323	5724.37286645287	2968.83739095809	-4.74657402025832	0.553038650152536	-8.58271663101511	9.2658412727796e-18	9.78265006451744e-16	12.744	4.786	2.226	10.246	5.260	4.038	9.850	4.326	3.667	6.211	4.106	2.225	9.485	4.928	2.316	11.695	5.363	2.135	13.697	19.899	4.758	103.901	171.903	153.051	27.971	59.034	18.359
Pdensi_DN34344_c0_g1d201263	FC_3_1	MC_2_4	538.63948550758	27.1121592819055	282.875822394743	4.30138282123947	0.501232520529202	8.58161161749455	9.35530480316684e-18	9.8586760541432e-16	16.145	15.448	12.056	19.571	19.730	10.157	17.480	18.560	23.984	20.573	14.215	13.900	11.358	12.335	8.452	13.597	8.296	4.728	3.719	2.954	2.791	0.807	0.715	0.535	0.000	0.109	0.117
Pdensi_DN9630_c0_g1d172224	FC_3_1	MC_2_4	895.08139989358	10.8456610461742	452.963530469877	6.29789900629355	0.733967742697092	8.58062097272944	9.43623326573693e-18	9.92544133672039e-16	19.231	40.941	22.148	27.750	28.188	26.101	29.371	17.693	20.543	18.403	16.101	14.163	26.253	33.147	21.102	24.927	8.222	8.303	9.756	2.492	6.761	0.656	0.134	0.089	5.580	9.604	9.159
Pdensi_DN20927_c0_g1d494789	FC_3_1	MC_2_4	497.916756801856	0	248.958378400928	10.8985103266813	1.27032760815703	8.57929108735396	9.54596248504737e-18	1.00221960038181e-15	9.415	10.749	12.596	14.283	15.441	15.909	14.456	14.140	19.276	10.280	13.802	10.425	8.201	11.997	10.103	7.856	0.902	0.832	0.137	0.140	0.316	0.000	0.000	0.000	0.125	0.068	0.168
Pdensi_GG_23329_c0_g1	FC_3_1	MC_2_4	618.071336592728	1.49130199576329	309.781319294245	8.47524011084901	0.988692975630288	8.5721657984331	1.01556733706534e-17	1.06425427582187e-15	15.987	34.574	5.149	17.878	28.127	10.901	14.885	22.173	6.361	10.459	20.646	3.551	17.744	33.412	11.834	12.192	7.436	1.816	4.264	1.101	1.432	0.075	0.041	0.000	0.000	0.019	0.040
Pdensi_DN37496_c0_g1d377271	FC_3_1	MC_2_4	1191.86867083361	12.6445060577896	602.256588445698	6.56173117889455	0.765503578331792	8.57178380954675	1.01894240645726e-17	1.0658137571543e-15	7.207	23.276	5.191	46.285	46.763	16.578	19.264	13.232	11.614	15.158	14.364	11.902	6.901	22.752	6.819	7.049	28.783	67.106	2.515	1.284	3.638	0.154	0.536	0.261	5.383	5.507	3.852
Pdensi_DN12935_c0_g1d390848	FC_3_1	MC_2_4	773.055221025905	0.701655226140532	386.878438126023	9.75846302043138	1.13860730909815	8.5705255380459	1.03013836358056e-17	1.07553300052651e-15	13.127	70.722	25.413	20.922	30.298	19.779	29.277	24.126	21.418	19.508	23.520	18.911	15.415	24.912	15.422	3.242	4.975	1.358	0.465	0.329	0.582	0.053	0.000	0.000	41.751	59.604	89.771
Pdensi_DN6263_c0_g1d516712	FC_3_1	MC_2_4	943.149252454086	0	471.574626227043	11.8200021817885	1.38021044595545	8.56391300067736	1.09100173680398e-17	1.1369767915431e-15	63.557	49.582	11.416	34.331	38.310	14.121	19.679	22.678	8.883	10.939	12.797	3.152	33.366	33.234	9.285	27.787	4.999	0.048	0.000	0.000	0.112	0.000	0.000	0.000	0.000	0.018	0.000
Pdensi_DN17345_c0_g2d350648	FC_3_1	MC_2_4	43.5327388397134	657.93263920492	350.732689022317	-3.91711505485329	0.457547462632478	-8.56111196053051	1.11784083488724e-17	1.16280150493133e-15	1.742	1.804	1.995	1.402	1.618	0.990	1.737	2.493	1.498	1.767	1.203	1.323	3.941	1.095	3.100	0.934	2.446	1.398	3.058	5.959	2.303	14.218	13.608	21.893	5.742	6.931	4.885
Pdensi_DN37909_c0_g1d570535	FC_3_1	MC_2_4	445.131003753655	42.6257477682678	243.878375760961	3.38880257532694	0.395860660898848	8.56059444662237	1.12287039923598e-17	1.16588624320671e-15	10.792	7.924	8.346	15.371	11.308	14.048	12.723	12.307	16.211	11.326	11.778	11.625	7.643	8.855	7.887	12.988	5.444	5.169	7.894	1.933	4.921	1.306	0.809	1.147	2.944	2.336	1.812
Pdensi_DN21541_c0_g1	FC_3_1	MC_2_4	552.332346546853	1.14047438269302	276.736410464773	8.69735542762014	1.01609783609211	8.55956495397134	1.13294222795873e-17	1.17418548264258e-15	11.424	14.850	3.811	16.788	11.720	21.948	12.872	13.453	16.645	8.859	11.117	8.651	8.297	24.227	17.368	2.150	0.767	0.528	0.458	0.276	0.365	0.055	0.022	0.000	0.000	0.061	0.000
Pdensi_DN38239_c0_g1	FC_3_1	MC_2_4	659.505062897233	17.8212058320786	338.663134364656	5.19341776719774	0.607150716191422	8.55375383525095	1.19148864792679e-17	1.23260155292119e-15	21.917	19.402	16.324	24.191	20.160	16.110	14.481	15.075	15.074	8.014	17.491	15.309	14.376	18.864	12.671	10.140	6.858	5.943	4.077	9.105	6.322	0.335	0.749	0.237	8.906	6.524	13.119
Pdensi_DN24570_c0_g1	FC_3_1	MC_2_4	1337.6623907106	1.38774369234972	669.525067201477	9.93911895317424	1.1619975002347	8.55347705237466	1.19435048845174e-17	1.23330334533287e-15	3.496	10.870	8.398	40.299	68.651	14.443	82.255	99.368	78.908	78.016	101.078	36.724	2.211	9.135	0.666	8.690	6.605	2.785	0.748	0.000	1.849	0.070	0.000	0.063	0.000	0.000	0.261
Pdensi_DN21322_c3_g1	FC_3_1	MC_2_4	521.353058017451	82.1005945958676	301.726826306659	2.66443746169866	0.311875998762692	8.54325909101472	1.30488386177848e-17	1.34498284760394e-15	39.203	34.711	30.731	15.641	17.363	14.812	11.723	13.670	23.631	15.240	10.824	18.267	27.663	19.904	16.328	24.287	16.137	15.914	10.758	4.600	13.841	2.596	1.731	2.014	1.213	1.938	46.010
Pdensi_DN22397_c2_g1d125846	FC_3_1	MC_2_4	572.055506104103	9.58833872185351	290.821922412978	5.89570882135207	0.690296674019331	8.540833301461	1.33257336301398e-17	1.37102138135668e-15	15.367	15.807	4.827	26.581	17.010	8.897	14.620	18.274	10.036	11.990	11.975	9.496	3.487	11.625	2.351	7.378	8.485	2.399	12.501	8.110	3.942	0.210	0.300	0.212	0.108	0.509	1.841
Pdensi_DN14366_c0_g1d342022	FC_3_1	MC_2_4	15899.227048482	155.913262907135	8027.57015569459	6.67026496657674	0.78177398787156	8.53221656138374	1.43569976570642e-17	1.47443755574839e-15	271.528	339.270	128.882	697.781	661.646	104.825	583.154	325.000	157.160	381.273	254.055	90.642	200.217	321.130	64.736	308.883	399.022	130.301	245.194	53.411	92.687	6.214	3.014	2.983	0.045	0.065	0.174
Pdensi_DN37132_c2_g2	FC_3_1	MC_2_4	0.485679302218319	753.501535254933	376.993607278575	-10.6866373843622	1.25383313558504	-8.52317352370486	1.55239939600199e-17	1.59139251331717e-15	0.000	0.000	0.000	0.044	0.000	0.000	0.057	0.072	0.122	0.142	0.110	0.062	0.000	0.000	0.000	0.000	1.214	1.139	0.537	18.111	2.640	15.680	29.195	11.775	0.000	0.000	0.021
Pdensi_DN21920_c1_g1	FC_3_1	MC_2_4	81.612402838654	1718.45150306354	900.031952951097	-4.39499680509318	0.515757836723295	-8.52143485209144	1.57588649510539e-17	1.61254298531763e-15	0.436	0.202	0.319	1.829	2.704	2.949	2.629	1.326	0.910	0.599	0.568	0.665	1.575	2.070	2.402	1.152	1.274	5.709	4.037	3.838	1.664	26.261	49.518	52.264	3.994	8.418	4.276
Pdensi_DN25196_c0_g1d428972	FC_3_1	MC_2_4	0	603.530320145108	301.765160072554	-12.2450775449394	1.4376542439145	-8.51740089578011	1.63173880679507e-17	1.66667513133839e-15	0.000	0.000	0.224	0.000	0.000	0.000	0.743	0.705	0.000	0.000	0.000	0.263	0.000	0.000	0.000	0.000	0.000	0.000	0.000	1.554	1.286	13.096	24.653	7.666	0.000	1.005	0.541
Pdensi_DN858_c0_g1d258952	FC_3_1	MC_2_4	0	2972.1942275114	1486.0971137557	-14.5445530262313	1.70794162473767	-8.51583731877557	1.65390876534179e-17	1.68627044587664e-15	0.059	0.064	0.000	0.000	0.000	0.000	0.000	0.000	0.000	0.000	0.000	0.000	0.263	0.000	0.000	0.000	0.000	0.220	0.000	0.000	1.015	7.963	113.314	94.099	0.000	0.000	0.213
Pdensi_DN21245_c0_g1d294261	FC_3_1	MC_2_4	207.778291914487	9966.20741475478	5086.99285333463	-5.58372020406112	0.655918941662718	-8.5128204864868	1.69752770181152e-17	1.72762440917337e-15	0.096	0.069	0.101	6.415	4.605	7.965	5.439	5.922	5.906	3.080	7.334	3.408	2.209	6.274	6.316	0.173	4.872	3.455	34.265	80.968	44.121	115.256	200.883	422.278	37.488	174.125	122.426
Pdensi_DN18170_c0_g2	FC_3_1	MC_2_4	79.6251956110752	2464.72064907071	1272.17292234089	-4.95089287669258	0.581604809977164	-8.5124689338229	1.70268390175341e-17	1.72975535083885e-15	0.501	0.382	0.158	2.049	1.335	3.880	2.452	0.706	0.575	0.578	1.032	0.377	2.015	4.920	3.389	0.226	0.803	0.656	1.010	1.029	0.357	45.968	64.867	74.175	0.247	5.071	0.790
Pdensi_DN25337_c0_g1d23084	FC_3_1	MC_2_4	7.49201978181794	951.519664714911	479.505842248364	-6.98296907814041	0.820539344306131	-8.51021846374154	1.73605945337411e-17	1.7604951914611e-15	0.072	0.031	0.129	0.163	0.190	0.340	0.063	0.180	0.101	0.051	0.091	0.069	0.064	0.149	0.163	0.066	0.144	0.309	0.017	0.151	0.062	7.333	25.769	36.733	0.023	0.081	0.104
Pdensi_DN22139_c1_g1	FC_3_1	MC_2_4	74.5580573988241	914.350144260131	494.454100829478	-3.61667241613212	0.425476382257957	-8.50028948008543	1.89118485128286e-17	1.91436711720182e-15	6.179	2.345	4.281	2.056	2.835	1.940	3.583	5.978	3.563	4.549	7.473	4.111	5.704	2.040	3.046	4.123	2.930	5.833	6.225	8.629	5.087	20.648	29.890	18.527	16.307	11.043	15.241
Pdensi_DN11799_c0_g1d210965	FC_3_1	MC_2_4	164.962707175997	15063.5329986385	7614.24785290723	-6.51227483627175	0.766230647636433	-8.49910514067788	1.91057795191323e-17	1.93053819384377e-15	4.440	1.686	2.098	1.916	3.804	9.331	1.981	1.405	1.633	0.483	0.920	1.355	2.763	2.961	3.479	2.043	8.824	53.572	15.462	1.608	12.763	683.131	189.265	321.978	18.907	26.700	45.774
Pdensi_DN27327_c0_g2	FC_3_1	MC_2_4	63.0165053226836	1216.29469542477	639.655600373727	-4.26935604473395	0.502526043583474	-8.49579061473016	1.96590114454302e-17	1.98289214729228e-15	0.948	1.698	0.942	1.849	1.348	2.566	2.839	1.895	0.902	1.968	1.549	0.705	0.818	1.410	1.024	1.173	0.888	0.132	1.113	0.326	1.505	21.576	35.776	33.734	15.546	12.943	29.572
Pdensi_GG_11429_c0_g1	FC_3_1	MC_2_4	769.325887612854	1.31645746965747	385.321172541256	9.13178894790967	1.07553445797727	8.49046618653537	2.05809832609322e-17	2.07218584404723e-15	11.000	14.430	12.759	31.804	23.343	15.421	56.290	39.370	48.430	28.956	35.829	17.093	8.733	12.744	7.857	14.010	6.532	6.055	3.103	0.524	3.498	0.000	0.079	0.000	0.000	0.000	0.000
Pdensi_DN17030_c0_g1d56746	FC_3_1	MC_2_4	1268.13105954822	87.197933041071	677.664496294643	3.84930611248118	0.453582526532194	8.4864514995993	2.13042518488648e-17	2.14119103457523e-15	20.578	34.704	27.006	38.058	41.647	36.555	38.355	35.127	42.431	29.814	38.269	31.192	21.200	40.979	26.169	21.121	14.099	15.231	13.678	6.337	15.200	2.892	2.699	1.170	1.095	1.435	1.414
Pdensi_DN23816_c1_g2	FC_3_1	MC_2_4	1214.74643756399	0	607.373218781993	12.1851054753473	1.436107636557	8.48481350921615	2.16064971289779e-17	2.16771116133781e-15	14.305	12.359	7.704	48.623	49.244	13.909	60.554	32.738	37.343	32.487	16.353	13.929	7.436	13.940	3.639	11.547	6.385	6.703	5.181	0.460	8.032	0.000	0.000	0.000	0.000	0.000	0.000
Pdensi_GG_131201_c0_g1	FC_3_1	MC_2_4	1027.55455740912	0	513.777278704562	11.94364586826	1.40860532185711	8.47905774806637	2.27024982988277e-17	2.27363105303365e-15	10.327	34.583	15.236	48.546	31.128	14.636	48.349	76.308	84.414	48.918	72.092	56.214	19.465	22.825	8.999	17.928	54.935	19.770	20.522	9.342	17.764	0.000	0.000	0.000	0.000	0.000	0.147
Pdensi_DN17342_c2_g1	FC_3_1	MC_2_4	313.562688667936	1257.35101795728	785.456853312607	-2.00379081335116	0.236519420375895	-8.47199274447136	2.41230165652697e-17	2.41161852685432e-15	7.591	5.849	5.808	10.442	9.040	9.229	9.496	8.635	9.284	8.339	6.708	6.232	7.754	7.706	6.383	6.788	14.834	12.827	19.462	13.708	21.316	34.949	31.004	30.178	4.098	9.520	8.915
Pdensi_DN13527_c0_g1d272171	FC_3_1	MC_2_4	15.9777013746213	518.275433001503	267.126567188062	-5.02111982433625	0.592722561865759	-8.47128175538128	2.42707374783163e-17	2.42209953308343e-15	0.754	0.398	0.256	0.701	0.344	0.412	0.330	0.357	0.310	0.211	0.186	0.057	0.423	0.370	0.204	0.494	1.016	0.503	3.289	1.567	1.741	9.641	10.500	18.814	2.085	2.902	1.511
Pdensi_DN19792_c0_g1d218898	FC_3_1	MC_2_4	319.027459553273	1948.7522862872	1133.88987292024	-2.61110173724316	0.30848840081582	-8.46418124745669	2.57958397839746e-17	2.56975699181308e-15	29.574	15.380	16.288	10.946	8.614	9.636	11.367	10.889	11.724	17.092	9.972	11.580	20.988	15.874	10.131	22.907	20.670	19.567	13.087	33.278	24.860	64.911	38.626	47.229	17.496	40.907	31.588
Pdensi_DN10213_c0_g1	FC_3_1	MC_2_4	591.651160969354	1.0524828392108	296.351821904282	8.82391706682988	1.04261406773333	8.46326300393518	2.59998467300666e-17	2.58551996954416e-15	53.515	18.862	19.244	14.726	24.290	15.349	11.677	15.015	6.750	10.144	7.644	4.219	18.049	42.794	20.898	4.088	2.514	1.576	0.816	1.056	0.866	0.092	0.000	0.000	3.051	2.512	1.963
Pdensi_DN27234_c2_g2	FC_3_1	MC_2_4	388.3546000923	1.14047438269302	194.747537237497	8.17939478880241	0.967272310228846	8.45614487492902	2.76362219337861e-17	2.74341715238659e-15	3.280	5.141	6.220	11.726	13.677	10.212	10.415	8.503	9.233	6.599	9.020	7.689	4.305	8.082	6.238	1.261	0.499	0.848	2.139	0.102	1.600	0.069	0.045	0.000	0.115	0.103	0.312
Pdensi_GG_3553_c0_g1	FC_3_1	MC_2_4	494.272731370011	0	247.136365685005	10.8878841210749	1.28788955732313	8.45405109402807	2.81366098892496e-17	2.78818995260416e-15	30.646	13.090	14.438	13.399	18.364	13.601	9.007	10.332	4.306	8.297	4.604	3.878	17.271	26.305	12.853	3.264	2.033	2.016	0.000	0.954	0.841	0.000	0.000	0.000	2.646	2.243	3.113
Pdensi_DN6758_c0_g1d2651	FC_3_1	MC_2_4	350.240411940911	2.07383215855891	176.157122049735	7.55705264743545	0.894044516103108	8.45265812979262	2.84744517574166e-17	2.81672667787376e-15	2.645	5.632	5.659	11.106	12.405	8.639	10.047	6.742	7.531	5.153	8.584	6.745	3.677	6.789	5.250	0.942	0.100	0.676	2.006	0.076	1.324	0.069	0.000	0.093	0.000	0.000	0.642
Pdensi_GG_100280_c0_g1	FC_3_1	MC_2_4	828.10114048937	0	414.050570244685	11.6323037042091	1.37659746917824	8.45004001870857	2.91202989585104e-17	2.87557861253933e-15	4.403	8.487	5.992	34.374	28.781	12.917	18.631	18.814	27.588	14.078	16.040	19.053	3.726	13.457	4.161	4.986	0.686	0.779	0.377	0.000	0.119	0.000	0.000	0.000	0.000	0.000	0.000
Pdensi_DN22746_c0_g1	FC_3_1	MC_2_4	2.17270219487948	305.215212520296	153.693957357588	-7.10903121911852	0.841511871007955	-8.4479274316159	2.9651958711502e-17	2.9229689980113e-15	0.000	0.000	0.000	0.000	0.109	0.099	0.100	0.284	0.213	0.106	0.114	0.320	0.000	0.000	0.000	0.000	0.000	0.334	0.000	0.105	0.259	7.152	5.990	10.027	0.000	0.203	0.000
Pdensi_DN31706_c0_g1d564976	FC_3_1	MC_2_4	0	1243.82035174174	621.910175870869	-13.2882764913881	1.57419908934565	-8.44129346873886	3.13845072839265e-17	3.08836674115907e-15	0.000	0.000	0.000	0.000	0.000	0.000	0.000	0.000	0.000	0.000	0.000	0.000	0.000	0.000	0.000	0.000	0.000	0.000	1.349	0.000	0.656	72.203	20.132	8.583	0.455	1.370	1.104
Pdensi_DN24936_c1_g6	FC_3_1	MC_2_4	25.3149976036683	7307.20488951051	3666.25994355709	-8.17551419715321	0.968592724494182	-8.44061078553179	3.15683684474009e-17	3.10105691023129e-15	1.541	1.392	0.915	1.397	0.775	0.145	0.535	0.162	0.312	0.365	0.205	0.132	0.634	0.829	0.150	0.562	0.271	0.196	0.249	0.311	0.064	406.678	124.500	58.993	0.000	0.050	0.027
Pdensi_DN26571_c0_g1d306621	FC_3_1	MC_2_4	38.4357151680978	18726.1470615935	9382.29138838081	-8.92781681132691	1.05800094915187	-8.43838261060514	3.21758886450453e-17	3.15524808025475e-15	3.455	1.038	0.103	0.971	0.744	1.791	3.472	0.575	0.975	1.008	1.835	0.797	1.052	2.632	2.842	0.016	0.305	0.217	0.886	3.985	0.592	32.985	690.424	631.383	0.564	1.083	0.165
Pdensi_DN13209_c0_g1d106408	FC_3_1	MC_2_4	46.2359172691651	14563.0239007602	7304.62990901469	-8.29915670377218	0.983987117880434	-8.43421275844449	3.3343963710662e-17	3.26412555672969e-15	5.208	73.323	5.854	1.889	0.648	1.679	6.921	2.332	0.764	6.840	3.012	0.976	0.757	2.873	1.981	0.154	2.883	3.704	7.528	11.394	3.089	42.641	507.524	506.470	1012.116	875.052	1216.564
Pdensi_DN30616_c0_g1d82905	FC_3_1	MC_2_4	0.418061838504612	780.381316125076	390.399688981791	-10.7833232349128	1.27869577317496	-8.43306395557887	3.36730554723485e-17	3.29063817525975e-15	0.000	0.039	0.000	0.000	0.000	0.039	0.079	0.112	0.000	0.042	0.091	0.000	0.040	0.082	0.000	0.000	0.000	0.090	0.000	3.044	0.103	37.402	10.869	13.903	0.000	0.040	0.043
Pdensi_DN12405_c0_g1d521308	FC_3_1	MC_2_4	522.32911730043	47.5340079725777	284.931562636504	3.44951503728956	0.409067826346287	8.43262367539376	3.38000278430119e-17	3.29734157631206e-15	9.762	12.072	8.275	16.518	14.484	16.809	18.920	10.053	13.333	10.367	11.462	9.661	13.511	14.985	15.034	8.440	7.288	4.449	8.561	3.306	7.961	1.171	1.535	0.892	1.463	0.333	0.525
Pdensi_DN26768_c0_g2	FC_3_1	MC_2_4	878.187688226664	35.3973301723156	456.79250919949	4.61943483659867	0.548425930141123	8.42307882016078	3.66717583709826e-17	3.57132344797687e-15	24.240	22.942	18.803	35.661	29.645	15.340	24.834	14.931	13.930	11.504	12.674	7.560	17.578	25.780	7.489	8.592	4.719	2.065	3.442	1.316	2.289	1.371	0.683	0.702	0.985	1.370	0.418
Pdensi_DN24459_c2_g13	FC_3_1	MC_2_4	386.996787534531	2411.61406318133	1399.30542535793	-2.63902480026861	0.313330088640857	-8.42250679376499	3.68513080257951e-17	3.57721043333279e-15	32.707	12.929	10.563	11.363	10.551	13.504	8.393	7.648	8.985	6.612	6.378	6.922	21.991	12.187	7.789	9.839	7.944	6.649	8.845	14.747	12.897	66.987	48.275	69.310	10.249	23.973	15.476
Pdensi_DN15695_c0_g1d214518	FC_3_1	MC_2_4	5.04266920397244	679.33077507837	342.186722141171	-7.06631075718573	0.83898192008799	-8.42248275915723	3.68588710466625e-17	3.57721043333279e-15	0.012	0.089	0.568	0.119	0.085	0.267	0.013	0.049	0.277	0.042	0.225	0.183	0.013	0.082	0.147	0.216	0.975	3.119	0.068	2.003	0.425	35.695	11.620	7.250	0.279	0.908	1.739
Pdensi_DN19065_c0_g1d187560	FC_3_1	MC_2_4	448.191178899949	0	224.095589449974	10.7466525309554	1.27628885747927	8.42023533150685	3.75728812456917e-17	3.64025149962548e-15	0.527	1.300	2.040	13.859	14.937	12.289	12.623	27.357	38.746	14.880	49.141	16.727	0.492	4.722	0.405	0.877	0.343	0.069	0.000	0.032	0.000	0.000	0.000	0.000	0.000	0.000	0.000
Pdensi_DN12868_c0_g1d270958	FC_3_1	MC_2_4	415.048557501439	16.6317540478743	215.840155774657	4.64620392474608	0.552002501597497	8.41699795073384	3.86254431271362e-17	3.73582111231706e-15	28.243	15.316	7.624	17.909	9.035	11.018	11.110	5.982	10.748	7.710	5.136	5.160	17.509	8.172	8.625	11.703	2.535	3.566	4.408	1.217	1.928	0.400	0.469	0.389	6.408	2.861	9.290
Pdensi_DN9251_c0_g1	FC_3_1	MC_2_4	295.93401323508	1992.1705728498	1144.05229304244	-2.75067356119042	0.327105299459459	-8.40913787008619	4.13035380624072e-17	3.9880154596872e-15	2.230	4.189	4.710	7.951	10.846	8.356	8.188	10.792	11.865	8.342	14.320	10.575	3.280	6.174	5.625	4.934	5.745	5.763	14.417	18.610	9.837	45.587	54.938	50.232	9.064	9.992	18.515
Pdensi_DN23775_c1_g3	FC_3_1	MC_2_4	1691.14732393969	20020.9421762376	10856.0447500887	-3.56540588626323	0.424176156508341	-8.40548397536607	4.26100735597454e-17	4.10714572516836e-15	18.452	24.389	13.648	36.171	70.300	48.873	43.936	43.431	25.752	28.569	30.876	18.438	34.539	68.858	35.927	17.819	20.100	9.944	17.695	25.270	14.501	454.013	607.690	451.728	5.098	11.919	7.301
Pdensi_DN29192_c0_g1d81545	FC_3_1	MC_2_4	489.043255589613	0	244.521627794806	10.8724499581645	1.29440058382788	8.39960217416759	4.47993768279329e-17	4.31081431132702e-15	8.425	11.364	8.095	18.295	13.371	13.117	16.991	11.730	13.686	8.119	7.823	8.915	9.373	15.086	10.526	3.387	1.295	0.630	5.132	0.598	1.234	0.000	0.000	0.000	0.000	0.000	0.208
Pdensi_GG_58710_c1_g1	FC_3_1	MC_2_4	489.598574470428	0	244.799287235214	10.8741498154612	1.2946688291451	8.3991748087746	4.49627049873347e-17	4.31917249745683e-15	17.231	25.519	22.344	17.021	12.013	15.758	17.233	22.954	25.516	13.914	14.071	20.797	7.237	17.954	8.644	13.175	6.771	4.101	1.162	0.974	1.510	0.000	0.000	0.000	0.000	0.708	0.000
Pdensi_DN21751_c0_g1	FC_3_1	MC_2_4	592.92099154514	9.26978318950456	301.095387367322	5.97161636771837	0.711165892368017	8.3969386493414	4.58269326656238e-17	4.39471725752987e-15	9.906	26.263	19.272	21.400	20.127	12.903	8.061	24.220	5.047	2.272	34.231	3.805	14.289	25.828	8.419	62.119	225.717	78.120	115.295	17.386	53.497	0.136	0.446	0.100	0.429	0.625	0.518
Pdensi_DN16187_c0_g1	FC_3_1	MC_2_4	422.964907103762	2.2653820054547	212.615144554608	7.53739006958187	0.89993470692387	8.37548547865872	5.49966843345727e-17	5.26514019992204e-15	14.593	8.395	17.138	18.680	13.137	7.012	16.895	11.035	14.112	12.289	11.535	11.551	11.356	4.715	3.943	22.530	14.770	19.230	10.280	4.159	8.938	0.059	0.049	0.054	0.000	0.000	0.016
Pdensi_DN5011_c0_g1d45740	FC_3_1	MC_2_4	1.58112123080799	167.361575119471	84.4713481751395	-6.7327961526353	0.803999019043037	-8.37413478520041	5.56310600165188e-17	5.31686090350769e-15	0.268	0.256	0.251	0.074	0.018	0.048	0.097	0.092	0.035	0.069	0.037	0.035	0.115	0.085	0.033	0.256	0.247	0.168	0.136	0.190	0.786	6.297	3.611	3.119	0.116	0.083	0.000
Pdensi_DN18703_c1_g5	FC_3_1	MC_2_4	2.88303948590711	413.206105599798	208.044572542853	-7.15472780116781	0.855050327372469	-8.36761015360811	5.87985488190249e-17	5.61009667482061e-15	0.300	0.154	0.194	0.014	0.162	0.072	0.072	0.060	0.066	0.041	0.088	0.134	0.107	0.116	0.155	0.210	0.200	1.234	0.232	1.217	0.403	5.909	14.848	9.900	0.634	0.393	0.270
Pdensi_GG_95231_c0_g1	FC_3_1	MC_2_4	3016.50151800177	13.2134627941838	1514.85749039798	7.78982867528489	0.931343034419459	8.36408110373702	6.05852356569495e-17	5.77082032183328e-15	72.974	32.344	34.845	99.275	128.735	49.523	127.005	128.743	203.522	85.841	126.313	104.260	40.711	24.848	12.113	42.175	15.367	22.832	18.607	13.817	15.392	0.900	0.087	0.108	0.551	2.182	0.127
Pdensi_DN28060_c0_g1d141387	FC_3_1	MC_2_4	23.4314369582997	1442.72543697965	733.078436968975	-5.94602111547429	0.711136142033449	-8.36129787817002	6.20320007036044e-17	5.89867933963365e-15	0.224	0.595	0.097	1.020	0.442	0.685	1.340	0.322	0.091	1.111	0.674	0.127	0.582	2.641	0.449	0.106	0.431	1.759	6.668	13.969	17.948	76.428	19.200	20.409	0.000	0.000	0.140
Pdensi_DN21564_c0_g2d123398	FC_3_1	MC_2_4	875.235850539695	8.62157030440768	441.928710422051	6.64493388949011	0.795326573487697	8.35497531580075	6.54463966960396e-17	6.21289793441865e-15	23.153	61.260	37.640	11.424	43.674	25.443	14.206	18.502	15.222	2.373	10.110	3.818	29.552	47.533	45.969	5.471	92.079	95.947	0.575	0.295	21.777	0.382	0.089	0.221	0.056	0.000	0.000
Pdensi_DN17461_c0_g1d57286	FC_3_1	MC_2_4	474.880410063306	0	237.440205031653	10.8301918238094	1.29640011125775	8.35405036590297	6.59611998808569e-17	6.23446630749273e-15	5.357	14.325	4.217	11.497	17.350	14.727	35.102	34.680	36.841	26.302	21.237	16.191	8.040	13.878	22.057	0.462	0.066	0.000	0.034	0.000	0.000	0.000	0.000	0.000	0.000	0.000	0.000
Pdensi_DN16525_c0_g1d111467	FC_3_1	MC_2_4	485.19077097226	0	242.59538548613	10.8610384200678	1.30010303921356	8.35398279403897	6.59989647857604e-17	6.23446630749273e-15	24.139	21.205	13.084	16.677	16.678	11.176	10.785	6.383	6.109	4.154	4.228	2.148	20.855	15.072	9.809	8.627	4.410	2.622	1.726	0.133	1.575	0.000	0.000	0.000	0.000	0.000	0.000
Pdensi_DN39244_c0_g1d378833	FC_3_1	MC_2_4	349.413600695025	15.4511269623517	182.432363828689	4.4765585258069	0.535859859504759	8.35397249188273	6.60047243800129e-17	6.23446630749273e-15	5.277	9.200	5.417	11.380	12.690	8.015	6.454	5.116	3.103	3.044	3.969	2.405	1.640	4.622	2.296	8.068	2.055	2.043	1.487	1.814	2.897	0.403	0.523	0.258	0.096	1.793	1.499
Pdensi_DN48630_c0_g1	FC_3_1	MC_2_4	39.5285480950108	1350.79250939056	695.160528742787	-5.09515006427502	0.610061597085055	-8.35186166219975	6.71953358869713e-17	6.33632946951534e-15	0.036	0.669	0.283	0.956	1.639	1.047	1.625	1.806	2.031	1.244	2.376	1.243	0.296	0.612	0.380	0.209	0.255	0.313	0.284	0.248	0.152	40.161	48.704	14.542	0.000	0.000	0.021
Pdensi_DN25422_c3_g1	FC_3_1	MC_2_4	589.692775533847	4.47390598728986	297.083340760569	6.89889339506307	0.826693209858143	8.34516760606622	7.11129585031458e-17	6.69457391348615e-15	9.561	9.926	7.684	24.797	16.325	12.910	13.721	12.062	16.064	11.345	11.951	12.096	6.743	11.138	5.205	4.594	2.137	1.400	1.694	0.883	1.701	0.277	0.109	0.022	0.310	0.735	0.841
Pdensi_DN37284_c0_g2	FC_3_1	MC_2_4	7.30287358669405	1471.44261815015	739.372745868421	-7.65101082354833	0.91694979248861	-8.34398010253475	7.18310817301654e-17	6.7509264899279e-15	0.038	0.083	0.000	0.254	0.046	0.384	0.238	0.080	0.045	0.135	0.097	0.045	0.554	0.309	0.618	0.035	0.042	0.000	0.217	85.358	0.771	17.150	28.376	63.523	1.065	0.559	0.000
Pdensi_GG_29259_c0_g1	FC_3_1	MC_2_4	512.652703666074	0	256.326351833037	10.9406345352435	1.31186333570853	8.33976698444319	7.44370692079406e-17	6.98422494541746e-15	36.139	11.522	13.611	13.719	12.905	20.222	26.658	34.356	68.342	34.820	21.024	21.024	21.163	7.883	11.358	37.933	12.677	8.800	7.058	15.249	7.320	0.000	0.000	0.000	0.000	0.882	0.000
Pdensi_DN26806_c0_g1d140369	FC_3_1	MC_2_4	14.7768478165346	4008.30908151618	2011.54296466636	-8.07893052591815	0.969024137498247	-8.33718192693911	7.60819596024397e-17	7.1156347504992e-15	0.000	0.000	0.000	0.202	0.064	1.085	0.234	0.056	0.431	0.042	0.068	0.062	0.218	0.186	0.718	0.016	0.000	0.051	7.728	0.106	1.257	120.223	103.593	83.862	0.251	0.160	0.043
Pdensi_GG_113507_c0_g1	FC_3_1	MC_2_4	0	1286.57741732517	643.288708662583	-13.3370007333982	1.5997035668233	-8.3371700920083	7.60895720788456e-17	7.1156347504992e-15	0.000	0.000	0.000	0.000	0.000	0.000	0.000	0.000	0.000	0.000	0.000	0.000	0.060	0.000	0.060	0.000	0.000	0.000	0.060	0.374	0.153	67.341	29.635	6.178	0.000	0.000	0.000
Pdensi_DN12151_c0_g1d269622	FC_3_1	MC_2_4	663.515578870537	8.75740068854256	336.13648977954	6.17032043499514	0.740130769406389	8.33679761745881	7.63295397601833e-17	7.12627722944494e-15	8.410	5.464	4.329	29.780	18.939	12.130	24.469	11.474	10.641	4.194	8.588	2.159	5.361	10.345	5.249	11.518	8.069	3.248	9.557	2.961	3.956	0.396	0.248	0.032	0.000	0.000	0.000
Pdensi_DN20807_c0_g1	FC_3_1	MC_2_4	127.18598321414	6314.35073284043	3220.76835802729	-5.63425697530772	0.675926673244367	-8.33560384333402	7.71036721470127e-17	7.18667296625721e-15	6.023	1.991	9.018	6.628	1.893	3.090	2.971	1.933	3.760	4.610	1.863	4.440	2.944	0.803	0.904	15.881	1.492	0.783	6.373	0.812	5.891	278.127	130.886	89.550	0.061	0.015	0.186
Pdensi_DN12107_c0_g1d337459	FC_3_1	MC_2_4	456.334064743141	6.56330490578012	231.448684824461	6.01253076624985	0.721336654082791	8.33526305951418	7.73260789784703e-17	7.19552923397021e-15	14.227	15.800	11.145	12.531	14.598	14.687	11.234	10.967	11.816	8.563	8.937	8.715	14.052	14.388	13.887	11.983	6.427	5.895	10.812	2.235	5.295	0.391	0.091	0.063	0.124	0.425	0.216
Pdensi_DN36347_c0_g1d31699	FC_3_1	MC_2_4	534.161843807107	29.319544702882	281.740694254995	4.16200163736395	0.499411925441249	8.33380507220902	7.82847752052383e-17	7.2727586228498e-15	11.117	19.229	13.931	20.255	16.743	12.007	13.071	22.635	21.036	17.317	14.222	16.728	9.541	19.037	8.415	12.602	5.663	5.322	4.390	4.891	2.565	1.168	0.626	0.514	0.575	0.144	0.616
Pdensi_DN35146_c0_g1	FC_3_1	MC_2_4	468.766112778673	1.49130199576329	235.128707387218	8.07178413057745	0.968719861545469	8.33242349103893	7.92040430826905e-17	7.34607745399457e-15	4.893	7.918	5.756	19.966	9.344	13.565	13.810	10.244	14.890	10.456	10.641	8.345	4.182	11.632	8.036	7.432	2.517	1.919	1.098	0.420	0.517	0.088	0.021	0.000	0.907	2.141	1.691
Pdensi_GG_139768_c0_g1	FC_3_1	MC_2_4	713.969458090036	4.47390598728986	359.221682038663	7.18256864205939	0.862116929108269	8.33131608897726	7.99485584593959e-17	7.40297438691888e-15	24.528	38.870	19.748	30.355	22.462	12.717	22.293	15.372	17.052	12.718	11.939	8.991	14.619	18.091	7.334	9.472	4.936	4.161	3.674	0.620	2.418	0.267	0.109	0.000	0.184	0.067	0.036
Pdensi_GG_106603_c0_g1	FC_3_1	MC_2_4	2845.52179294264	7.3362463546129	1426.42901964862	8.54728787743707	1.02610590445983	8.32983012795023	8.0958435818247e-17	7.48421651187867e-15	94.013	133.687	236.856	91.599	99.938	69.590	85.551	81.629	204.191	41.714	75.176	73.652	81.497	81.462	102.252	165.050	47.611	55.608	5.610	4.159	5.687	0.517	0.000	0.100	0.000	0.138	0.000
Pdensi_DN21561_c0_g1	FC_3_1	MC_2_4	147.443458936686	5701.86909963042	2924.65627928355	-5.27296754505781	0.633109637780405	-8.32867994798518	8.17487398865404e-17	7.54492781658717e-15	2.320	1.737	0.103	4.783	3.040	5.621	7.170	3.519	0.770	7.120	2.725	0.505	3.410	4.591	1.309	4.087	1.722	0.125	5.732	1.940	1.447	61.998	172.809	186.103	29.177	30.405	20.957
Pdensi_DN7319_c0_g1d101610	FC_3_1	MC_2_4	12.1735906166057	423.839362079903	218.006476348255	-5.12647658674719	0.615879281603823	-8.3238334847005	8.51632214737007e-17	7.84724209089806e-15	0.065	0.559	0.280	0.624	0.182	0.296	4.084	1.820	5.839	8.977	6.476	6.493	0.673	0.522	0.073	0.235	1.531	1.469	12.714	1.407	2.319	8.930	10.762	12.249	0.000	0.000	0.000
Pdensi_GG_84900_c1_g1	FC_3_1	MC_2_4	12.0107254854326	22744.888509682	11378.4496175837	-10.8862897571005	1.30813204350396	-8.32201138345371	8.64830026285341e-17	7.95587283464189e-15	0.417	1.480	0.247	0.367	0.182	0.526	0.079	0.036	0.035	0.289	0.000	0.110	0.280	0.251	0.298	0.167	0.240	0.435	0.918	0.108	0.077	11.922	324.733	1312.991	383.843	280.956	573.957
Pdensi_DN20473_c0_g1d536949	FC_3_1	MC_2_4	3851.54657586639	64.5495220026298	1958.04804893451	5.88528331596306	0.707267984101811	8.32115046666084	8.71135765955987e-17	8.00085082996065e-15	132.191	204.048	83.504	125.741	111.378	115.624	111.053	73.545	55.327	77.721	75.980	35.731	162.565	194.910	130.095	202.303	106.786	48.003	93.244	27.517	77.353	2.685	2.027	0.373	0.250	0.155	0.000
Pdensi_DN20399_c0_g5	FC_3_1	MC_2_4	70.3816693758945	2541.55600301387	1305.96883619488	-5.17435108607357	0.622579383691156	-8.31115070883943	9.47784621393932e-17	8.69069262253488e-15	2.287	2.490	0.909	2.274	1.339	2.793	1.690	1.438	1.100	0.914	0.929	0.570	2.099	2.196	2.983	2.058	0.763	0.330	2.158	1.324	2.325	73.609	92.647	28.023	1.162	0.474	0.202
Pdensi_DN8148_c0_g1d102068	FC_3_1	MC_2_4	330.495658837535	3.2310118620419	166.863335349789	6.67732612220294	0.803986269235288	8.30527383080073	9.95895010468804e-17	9.11703950912802e-15	2.054	11.212	10.989	11.741	10.764	7.799	11.349	9.869	14.139	15.639	11.713	16.415	2.832	8.958	5.223	5.671	5.222	6.386	3.351	0.978	3.723	0.039	0.161	0.053	0.775	3.329	3.035
Pdensi_DN26146_c0_g1d193914	FC_3_1	MC_2_4	5729.67548134878	587.238246807336	3158.45686407806	3.28579449792178	0.395915628789656	8.29922907556517	1.04789143445045e-16	9.57752423681219e-15	70.788	122.251	78.607	220.514	184.609	120.551	204.575	189.713	192.661	168.621	207.506	139.865	59.520	103.537	71.929	70.751	25.786	18.682	15.753	19.339	20.443	15.450	17.106	12.189	2.524	4.461	5.381
Pdensi_DN22347_c2_g1	FC_3_1	MC_2_4	11.8374241715769	1087.08771407236	549.462569121967	-6.5159836769417	0.785366747962759	-8.29673995473344	1.07007260408722e-16	9.7644557300909e-15	0.366	0.287	0.616	0.161	0.408	0.531	0.673	0.850	0.628	0.903	0.429	1.023	0.421	0.324	0.992	1.066	15.826	2.691	4.966	0.736	0.753	10.344	35.876	33.739	2.398	0.981	0.339
Pdensi_DN5968_c0_g1d206580	FC_3_1	MC_2_4	36.9688747979633	915.041447258161	476.005161028062	-4.62863985312091	0.558322757073883	-8.29025826813718	1.130028293737e-16	1.02949222812001e-14	2.696	1.123	1.302	1.180	0.604	1.593	3.205	2.455	2.674	3.776	7.987	3.189	2.013	0.809	0.651	2.278	2.630	1.357	4.370	1.532	1.763	21.155	30.285	17.750	0.937	0.452	0.121
Pdensi_DN20842_c6_g2	FC_3_1	MC_2_4	380.415006650578	1948.96166979142	1164.688338221	-2.35640519686789	0.284382023877042	-8.28605537277815	1.17066297323459e-16	1.06479432174207e-14	7.930	11.566	8.631	9.519	12.412	12.933	10.100	9.017	8.469	8.315	8.765	8.576	10.868	16.908	13.340	9.348	12.065	12.277	14.372	25.989	22.245	51.438	46.479	50.708	7.552	21.681	16.166
Pdensi_DN12817_c0_g1	FC_3_1	MC_2_4	1044.65501642591	1.0524828392108	522.85374963256	9.67724776812601	1.16848832912724	8.28185231028714	1.21273940256752e-16	1.10129216100682e-14	22.040	16.215	7.890	47.515	33.863	14.549	38.254	25.016	27.649	18.415	19.717	15.006	15.676	13.436	6.662	9.567	3.427	2.049	1.970	0.076	0.609	0.099	0.000	0.000	0.000	0.037	0.196
Pdensi_DN11146_c0_g1d49667	FC_3_1	MC_2_4	313.112167237369	17.0148537416659	165.063510489518	4.18669094441781	0.505810124837502	8.27719877248965	1.26106624922436e-16	1.14333974351828e-14	12.835	11.250	8.192	10.916	8.892	8.875	8.983	7.573	10.870	9.895	7.237	9.995	7.721	11.285	7.038	9.861	7.148	5.932	4.367	2.619	3.033	0.404	0.588	0.291	1.872	3.088	3.269
Pdensi_DN11716_c0_g1d269111	FC_3_1	MC_2_4	8736.88945686352	13.3325878575287	4375.11102236052	9.31452150435223	1.12543371267035	8.2763839393538	1.26972146829748e-16	1.14934210601466e-14	81.434	174.655	164.272	305.251	321.498	175.726	326.925	190.775	238.062	100.982	218.642	72.177	45.048	138.912	93.921	349.033	83.792	38.979	18.496	2.200	8.156	0.980	0.111	0.000	0.736	0.506	0.838
Pdensi_DN40133_c1_g5	FC_3_1	MC_2_4	627.825841052198	26.4585373807028	327.14218921645	4.59588485509375	0.555532567646809	8.27293505862589	1.30700897814017e-16	1.18120152194031e-14	17.792	31.107	16.836	26.817	16.522	14.179	21.384	12.621	5.955	13.285	15.687	5.387	20.693	28.162	15.840	13.193	5.025	1.942	1.538	0.678	0.667	0.660	0.421	0.946	2.913	4.013	3.209
Pdensi_DN20881_c1_g1	FC_3_1	MC_2_4	1381.89168072575	181.91561552211	781.90364812393	2.92623724784442	0.353989760632842	8.26644601983139	1.38011508978121e-16	1.24527828644092e-14	16.971	46.086	32.849	47.380	45.671	33.683	57.169	32.611	37.361	43.755	34.081	31.430	19.781	41.821	27.170	20.698	18.250	12.252	10.481	7.260	10.674	5.844	3.355	4.847	0.550	1.445	0.809
Pdensi_DN20339_c0_g1d119909	FC_3_1	MC_2_4	458.285933994003	0	229.142966997001	10.7787172722458	1.30418322234094	8.26472621914166	1.40015708610781e-16	1.26134725441329e-14	29.741	31.803	8.824	17.605	12.813	11.566	14.608	5.922	4.790	6.437	5.936	3.838	33.778	40.713	21.715	8.795	1.526	0.807	0.113	0.086	0.213	0.000	0.000	0.000	0.000	0.000	0.000
Pdensi_DN38071_c0_g1d89605	FC_3_1	MC_2_4	0	325.422023168809	162.711011584404	-11.354864085848	1.37402073400984	-8.26396851575218	1.40907792299447e-16	1.26736237901942e-14	0.000	0.000	0.000	0.000	0.000	0.000	0.000	0.000	0.000	0.000	0.000	0.000	0.000	0.000	0.000	0.347	0.000	0.000	0.000	4.466	0.557	10.545	9.852	4.663	0.000	0.000	0.000
Pdensi_DN25461_c0_g1d74575	FC_3_1	MC_2_4	1024.65268118541	81.1818595033596	552.917270344382	3.66208965880368	0.443384564491444	8.25939816602333	1.46408779091834e-16	1.31474618095758e-14	15.791	19.476	18.896	37.491	29.988	26.423	34.217	25.218	35.531	23.961	29.494	24.284	12.529	22.083	15.402	21.407	12.793	10.890	12.277	4.304	9.300	2.693	1.199	2.371	0.292	1.497	1.486
Pdensi_DN15075_c0_g1d275390	FC_3_1	MC_2_4	0.660901489613771	628.440597116961	314.550749303288	-9.87311497887693	1.19563120479869	-8.25765916718382	1.48557032641758e-16	1.33191990979953e-14	0.000	0.015	0.000	0.017	0.000	0.030	0.030	0.000	0.065	0.082	0.000	0.050	0.000	0.000	0.000	0.013	0.000	0.088	0.016	0.049	0.000	5.317	19.542	21.285	17.823	11.461	49.200
Pdensi_DN6719_c0_g1d46739	FC_3_1	MC_2_4	0	528.057505979958	264.028752989979	-12.0508661257235	1.45992074661078	-8.25446597269042	1.52582942033997e-16	1.36584705195694e-14	0.000	0.000	0.000	0.000	0.000	0.000	0.000	0.071	0.000	0.000	0.000	0.000	0.000	0.000	0.000	0.000	0.148	0.084	0.000	4.566	0.000	6.158	12.544	20.378	0.000	0.000	0.000
Pdensi_DN16236_c0_g1d278266	FC_3_1	MC_2_4	1203.9731840365	7105.94997296081	4154.96157849865	-2.5610996054086	0.310336283318499	-8.25265927020248	1.54908243171191e-16	1.38446791254455e-14	41.082	47.397	42.466	34.972	41.799	33.675	38.815	37.286	38.343	47.160	33.815	35.803	45.739	45.007	35.765	36.493	55.464	55.421	86.299	107.038	125.876	156.672	190.751	189.500	14.258	43.021	27.982
Pdensi_DN11468_c1_g1	FC_3_1	MC_2_4	0	1160.1842423528	580.092121176399	-13.1878609315207	1.59883445076236	-8.24842179578533	1.60499997744049e-16	1.43217723105448e-14	1.243	0.000	0.416	0.000	0.000	0.000	0.000	0.000	0.000	0.000	0.000	0.000	0.000	0.000	0.000	0.000	0.000	0.000	0.000	0.000	0.000	70.801	15.564	8.320	0.000	0.466	1.008
Pdensi_DN32909_c0_g1d199954	FC_3_1	MC_2_4	3204.42247512052	23.5269934281196	1613.97473427432	7.08228755127298	0.858648170617647	8.24818335800857	1.60820486080269e-16	1.43277355453595e-14	24.914	58.022	34.251	102.727	116.157	75.286	97.743	114.290	139.902	98.672	118.656	126.435	30.651	70.389	37.891	18.128	7.937	4.072	3.631	0.902	3.602	0.170	1.278	0.270	1.120	1.934	0.817
Pdensi_DN1963_c0_g1d44028	FC_3_1	MC_2_4	3.61496456289172	7223.13689059044	3613.37592757667	-10.9655586703306	1.32961500560758	-8.24716825854402	1.62191974246506e-16	1.44271676745507e-14	0.000	0.000	0.144	0.182	0.000	0.157	0.000	0.000	0.341	0.000	0.000	0.000	0.160	0.000	0.000	0.000	0.000	0.176	0.000	0.000	0.206	15.532	248.318	259.409	0.000	0.000	0.000
Pdensi_DN16720_c0_g1	FC_3_1	MC_2_4	380.529298101418	17.5951067827443	199.062202442081	4.41960263574792	0.536086795380575	8.24419230958746	1.66279545852178e-16	1.47675060816265e-14	5.924	8.849	6.300	15.201	11.324	8.351	13.841	11.079	12.888	11.459	9.303	12.045	6.972	9.615	6.503	8.261	6.755	5.262	3.220	4.741	5.118	0.650	0.309	0.396	3.377	3.131	4.138
Pdensi_DN22699_c0_g2d301595	FC_3_1	MC_2_4	8662.5758783694	11.1797833384545	4336.87783085393	9.56870024246443	1.16128772171102	8.23973255169366	1.72596029287487e-16	1.53044177680917e-14	6.015	18.763	159.444	171.005	422.729	203.718	341.727	280.966	228.229	273.327	68.976	151.608	0.550	53.208	3.202	190.628	83.776	234.706	729.174	7.475	462.939	0.786	0.000	0.141	0.212	0.000	0.000
Pdensi_DN23030_c0_g1d223609	FC_3_1	MC_2_4	200.459367774219	3114.51785261338	1657.4886101938	-3.95682918628159	0.480492411009142	-8.23494626683356	1.79638246673724e-16	1.59038976882737e-14	2.144	2.347	1.774	4.517	5.070	8.719	5.360	3.605	4.386	4.805	3.864	4.108	3.612	4.684	5.681	2.830	2.826	2.330	11.885	12.609	10.106	63.464	71.832	99.432	1.764	2.900	1.958
Pdensi_DN19605_c0_g2d359754	FC_3_1	MC_2_4	0	1115.4457088193	557.722854409648	-13.1302135304101	1.59575175776044	-8.22823065464625	1.89998961033867e-16	1.6794837738712e-14	0.000	0.000	0.000	0.000	0.000	0.000	0.000	0.000	0.000	0.260	0.000	0.000	0.000	0.761	0.000	0.000	0.000	0.000	0.000	52.365	0.631	8.351	17.780	55.914	0.000	0.493	0.000
Pdensi_GG_55579_c1_g1	FC_3_1	MC_2_4	541.015783827959	0	270.507891913979	11.0183377729861	1.33965198485724	8.22477620869592	1.95555641664643e-16	1.72590075996651e-14	4.263	18.554	3.753	12.703	13.470	23.239	8.075	6.128	8.708	3.092	4.336	2.809	7.934	21.380	23.481	3.934	0.603	0.228	0.207	0.000	0.043	0.000	0.000	0.000	0.000	0.000	0.000
Pdensi_DN35202_c0_g1d202048	FC_3_1	MC_2_4	832.113749512802	2.1049656784216	417.109357595612	8.40822307220769	1.023170636351	8.21781115825853	2.07250971138024e-16	1.82626581181905e-14	16.636	15.629	8.199	33.248	24.367	18.684	17.210	14.763	23.368	18.773	8.621	11.719	6.308	21.612	7.357	2.590	1.751	0.567	0.256	2.011	0.828	0.176	0.000	0.000	0.000	0.649	0.418
Pdensi_GG_137276_c0_g1	FC_3_1	MC_2_4	0.676528559170773	10647.1749655198	5323.92574703948	-13.9420603525063	1.69677596562449	-8.21679504835217	2.09013825473994e-16	1.83893098412353e-14	0.000	0.000	0.000	0.000	0.069	0.000	0.063	0.179	0.000	0.134	0.072	0.000	0.000	0.066	0.000	0.000	0.063	0.284	1.800	114.646	1.390	810.154	59.107	25.315	0.087	0.000	0.000
Pdensi_DN16872_c0_g1d349138	FC_3_1	MC_2_4	57.1953913316137	534.030946148576	295.613168740095	-3.2231017199621	0.392295543951239	-8.21600390230975	2.1039661645884e-16	1.84821811571713e-14	1.035	0.804	0.946	2.271	1.359	1.597	3.246	2.095	2.992	4.354	3.530	3.870	0.919	0.975	1.735	1.418	3.264	6.007	8.731	5.870	3.068	13.709	11.969	15.011	14.596	2.773	2.815
Pdensi_GG_75008_c0_g1	FC_3_1	MC_2_4	0	287.839527092795	143.919763546398	-11.1780380217425	1.36118333625786	-8.21200034116859	2.17533657399501e-16	1.90794582368842e-14	0.000	0.000	0.000	0.000	0.000	0.000	0.000	0.044	0.025	0.000	0.162	0.025	0.000	0.000	0.000	0.000	0.024	0.000	0.000	0.000	0.000	9.980	7.818	4.470	4.023	39.086	18.699
Pdensi_DN18994_c1_g1d356221	FC_3_1	MC_2_4	1086.8364145458	75.7329155079453	581.284665026874	3.82797727579647	0.466681607119067	8.20254584153735	2.35348948955305e-16	2.06100000508395e-14	7.534	6.724	10.546	39.458	31.914	28.227	44.910	38.019	63.621	45.366	36.351	58.022	5.389	15.482	8.874	14.015	7.752	7.544	19.423	5.870	34.234	2.873	1.988	1.032	1.845	1.949	0.938
Pdensi_DN26196_c2_g2	FC_3_1	MC_2_4	555.242597667323	28019.9046146185	14287.5736061429	-5.65708887802248	0.690109850729996	-8.19737447891582	2.45694139740674e-16	2.14826436363967e-14	2.397	1.543	1.868	11.602	20.174	19.132	36.653	25.250	50.337	26.910	54.055	19.936	10.535	9.782	7.917	3.101	11.349	18.812	33.891	40.097	16.978	366.638	410.053	1308.274	0.883	0.577	0.170
Pdensi_DN19506_c0_g3	FC_3_1	MC_2_4	1766.79745282322	20.1021545974647	893.449803710343	6.44366989576398	0.78640579299317	8.19382302772526	2.53057060223296e-16	2.20922333688603e-14	6.112	39.478	122.734	26.356	35.732	98.896	89.563	47.921	104.967	133.239	50.949	110.043	26.399	32.758	56.578	32.461	16.963	21.841	50.980	20.399	9.227	0.444	0.825	0.273	3.502	1.991	1.709
Pdensi_DN7519_c0_g1d263660	FC_3_1	MC_2_4	2.43287197737421	623.554029448038	312.993450712706	-7.99449871672472	0.976654081935791	-8.18559904124817	2.7095244559917e-16	2.3618021508061e-14	0.053	0.019	0.194	0.044	0.085	0.095	0.058	0.000	0.041	0.021	0.000	0.063	0.020	0.000	0.040	0.032	0.000	0.022	0.263	0.000	0.532	38.012	7.741	5.159	0.028	0.000	0.000
Pdensi_DN24966_c0_g1d498540	FC_3_1	MC_2_4	436.119764768485	5.52752738735929	220.823646077922	6.19330415796219	0.756629005626648	8.18539087439931	2.71421238561139e-16	2.36224302602271e-14	8.739	22.138	9.556	14.445	16.284	9.321	23.531	20.807	23.061	19.440	19.524	16.386	9.382	11.909	8.617	8.712	11.176	4.869	6.855	1.466	4.103	0.196	0.221	0.000	1.175	0.920	0.904
Pdensi_DN25197_c1_g4d73796	FC_3_1	MC_2_4	539.061615854663	4652.11350799774	2595.5875619262	-3.10896084425827	0.379872953239841	-8.18421216288954	2.7409082298469e-16	2.38180708391804e-14	31.137	39.207	24.582	12.400	19.309	17.704	9.784	16.495	12.828	12.744	9.930	23.589	28.137	23.478	27.497	24.104	34.539	24.881	41.119	86.580	100.846	110.633	97.419	145.098	24.800	54.005	32.687
Pdensi_DN20664_c2_g2	FC_3_1	MC_2_4	269.740384794695	19.6533721813718	144.696878488033	3.78471903677794	0.463129815162362	8.17204790723982	3.03198080549244e-16	2.63069744727243e-14	9.253	10.213	12.349	7.760	8.216	8.718	10.334	8.748	12.294	8.530	7.595	7.876	7.650	9.638	10.531	5.807	3.236	4.323	2.565	3.212	2.120	0.674	0.307	0.569	0.668	1.501	1.965
Pdensi_GG_24905_c0_g1	FC_3_1	MC_2_4	981.245736132222	33.5951587820265	507.420447457124	4.84017603015024	0.592764681327406	8.16542581334537	3.20303336944267e-16	2.77484872453374e-14	43.272	73.149	67.505	37.345	25.034	27.435	34.178	24.248	26.713	32.627	23.195	26.583	31.772	36.996	29.934	77.014	70.154	61.490	17.774	7.556	10.865	1.328	0.995	0.287	2.444	1.998	1.543
Pdensi_DN25409_c0_g3	FC_3_1	MC_2_4	541.847902707063	51.9889315173604	296.918417112212	3.36566844684475	0.412195795352637	8.16521780375123	3.20855768335206e-16	2.77537782827653e-14	11.250	18.977	10.707	13.052	18.647	17.965	15.180	15.752	16.491	16.582	15.484	13.136	7.562	16.439	10.693	7.202	6.403	4.902	4.000	3.701	5.365	1.826	1.263	0.963	7.834	17.001	13.394
Pdensi_DN14054_c0_g1d213005	FC_3_1	MC_2_4	1525.03333760306	8861.91023045098	5193.47178402702	-2.53862099111111	0.31100799275037	-8.16255868108423	3.28001141307423e-16	2.83284655437438e-14	14.799	33.784	28.075	38.561	55.066	46.265	47.375	66.479	60.304	86.459	64.788	73.613	30.053	46.460	32.728	31.297	88.672	92.746	129.728	173.835	164.990	209.606	218.153	244.283	16.621	30.082	25.676
Pdensi_DN25249_c0_g1d428981	FC_3_1	MC_2_4	0	603.332583344965	301.666291672483	-12.2446237392064	1.5005383929652	-8.16015357994934	3.34598872723538e-16	2.88541721021623e-14	0.000	0.000	0.000	0.000	0.000	0.000	0.000	0.000	0.000	0.000	0.000	0.000	0.000	0.000	0.000	0.000	0.388	0.000	0.000	1.256	0.000	13.179	26.407	5.831	0.000	2.041	0.441
Pdensi_DN19705_c0_g1d486548	FC_3_1	MC_2_4	174.342844770855	6512.16510058859	3343.25397267972	-5.2225635151097	0.640026434289658	-8.15991845853371	3.35250839313779e-16	2.88663237923773e-14	5.807	7.038	3.191	2.134	4.934	8.862	0.534	3.371	3.303	0.489	3.263	2.536	5.753	10.779	7.012	0.878	2.096	1.583	0.496	6.580	1.715	162.283	206.669	125.375	2.728	10.607	5.248
Pdensi_GG_145152_c0_g1	FC_3_1	MC_2_4	1725.56653149923	108.691247013461	917.128889256344	3.98105244805359	0.487937677431142	8.15893634001117	3.37987714024591e-16	2.90576834687443e-14	31.702	52.084	35.516	47.455	57.045	53.647	41.413	43.653	50.881	38.363	41.248	41.882	34.272	45.065	43.301	30.516	16.329	14.042	10.024	6.566	11.646	2.949	3.878	1.430	4.673	3.860	5.298
Pdensi_DN8342_c0_g1d384528	FC_3_1	MC_2_4	0	476.507606005219	238.253803002609	-11.9047875992242	1.45958462344243	-8.15628460866267	3.45487786520991e-16	2.96573436684675e-14	0.000	0.000	0.195	0.000	0.000	0.000	0.000	0.000	0.232	0.000	0.492	0.230	0.217	0.000	0.217	0.000	0.000	0.475	1.077	0.000	0.280	22.528	10.222	5.093	0.000	0.219	0.235
Pdensi_DN20919_c0_g1d362500	FC_3_1	MC_2_4	202.960553095944	4.19550315777048	103.578028126857	5.51299442359257	0.677131749883406	8.14168649534133	3.8980952489351e-16	3.34112309621928e-14	5.185	12.034	4.599	5.768	7.446	5.429	5.664	8.405	4.421	4.790	9.608	3.964	3.205	9.736	3.957	3.745	3.013	1.468	1.582	0.568	0.695	0.140	0.123	0.039	1.653	2.005	1.118
Pdensi_DN26720_c0_g4d78357	FC_3_1	MC_2_4	0	518.495675132414	259.247837566207	-12.0265121286282	1.47846553232518	-8.13445553222612	4.13793825399837e-16	3.54132279301279e-14	0.000	0.000	0.000	0.000	0.000	0.000	0.000	0.000	0.000	0.000	0.000	0.000	0.000	0.000	0.000	0.000	0.000	0.000	0.000	1.471	0.000	26.023	9.987	5.453	0.000	0.000	0.000
Pdensi_GG_71144_c0_g1	FC_3_1	MC_2_4	556.641026817358	0	278.320513408679	11.0592809868534	1.360270803078	8.13020536927549	4.28563736973578e-16	3.66217762771794e-14	2.245	7.100	0.959	15.285	25.204	10.735	45.807	28.473	79.259	32.857	39.147	44.267	1.583	6.820	2.093	0.935	0.652	0.000	0.000	0.000	0.000	0.000	0.000	0.000	0.000	0.000	0.000
Pdensi_DN19102_c0_g1d357107	FC_3_1	MC_2_4	42.7596754587466	1378.96347475578	710.861575107261	-5.0114212967817	0.616416091671384	-8.12993262910035	4.29529090015362e-16	3.66488234447548e-14	0.707	0.796	0.502	1.756	1.017	1.145	1.721	2.332	2.452	3.751	2.138	2.007	1.168	1.120	0.583	1.092	0.740	2.019	1.847	5.090	1.779	17.279	34.372	50.636	0.780	0.465	0.686
Pdensi_DN22699_c0_g2	FC_3_1	MC_2_4	7008.52475615889	4.20993135684319	3506.36734375787	10.606623376511	1.30471839470964	8.12943499495263	4.31295971566233e-16	3.67440748988644e-14	11.316	24.374	90.473	174.544	361.229	110.410	361.264	261.079	168.201	276.120	94.367	113.976	1.238	44.128	2.317	262.887	127.942	143.648	556.317	4.929	214.047	0.361	0.000	0.000	0.066	0.000	0.000
Pdensi_DN22647_c0_g1	FC_3_1	MC_2_4	29.5299147529275	1681.35381251423	855.441863633578	-5.82958298301565	0.717234862460062	-8.12785781636523	4.3694330310436e-16	3.71650910212605e-14	0.708	0.074	0.730	0.831	0.613	1.265	0.669	0.366	0.194	0.145	0.166	0.066	0.399	0.604	0.593	1.963	2.145	0.936	5.672	14.427	5.031	25.765	22.331	77.607	3.405	3.831	0.844
Pdensi_DN18473_c0_g2	FC_3_1	MC_2_4	362.786940658113	0	181.393470329056	10.4416346828545	1.28469916547236	8.12768853867458	4.37553741398241e-16	3.71650910212605e-14	1.838	2.238	1.736	11.824	11.561	9.884	9.507	8.891	16.478	5.669	4.537	6.839	2.482	6.292	4.026	2.229	2.175	1.882	1.122	1.080	1.823	0.000	0.000	0.000	0.000	0.000	0.000
Pdensi_DN5064_c0_g1d206018	FC_3_1	MC_2_4	571.446926377083	0	285.723463188541	11.0970937888039	1.36827066403023	8.11030600927857	5.04924391948888e-16	4.28230470793408e-14	30.966	31.316	9.318	22.798	20.140	9.552	6.009	4.298	4.881	2.461	2.135	3.202	20.207	16.891	8.274	4.211	0.909	0.563	0.043	0.000	0.054	0.000	0.000	0.000	0.000	0.000	0.000
Pdensi_DN18794_c2_g5	FC_3_1	MC_2_4	1263.83892583433	49.1164334062118	656.47767962027	4.66802346043178	0.575688355989743	8.10859454054156	5.12086132020214e-16	4.33653269580656e-14	21.991	55.758	12.439	35.707	55.136	25.409	29.622	46.345	22.593	29.302	47.791	20.645	18.480	54.955	14.385	12.533	13.760	3.587	4.971	12.414	6.189	1.918	1.310	0.583	2.973	6.081	2.236
Pdensi_DN21018_c2_g1	FC_3_1	MC_2_4	0	706.472127525373	353.236063762686	-12.4717733129274	1.53843313967943	-8.1068022985557	5.19693172651388e-16	4.39436364731153e-14	0.096	0.000	0.000	0.000	0.000	0.000	0.106	0.050	0.000	0.000	0.061	0.000	0.000	0.055	0.054	0.000	0.528	0.060	0.543	0.000	3.030	6.393	31.535	13.844	0.000	0.000	0.000
Pdensi_DN34938_c0_g1d375074	FC_3_1	MC_2_4	19.0953374231397	2071.67474184481	1045.38503963398	-6.75816078185685	0.834098894463949	-8.10234952559207	5.39077990257527e-16	4.5514620630353e-14	0.062	0.066	0.049	0.232	0.458	1.056	0.738	0.256	0.504	0.158	0.311	0.249	0.835	0.609	0.584	0.067	0.041	0.078	0.212	0.932	0.247	110.232	32.217	24.125	0.077	0.235	0.044
Pdensi_DN20336_c0_g2	FC_3_1	MC_2_4	590.58065947792	0	295.29032973896	11.1446203097661	1.37694010771047	8.09375821603239	5.78514679013383e-16	4.87713778050626e-14	19.342	89.759	45.898	27.589	11.502	14.924	32.472	19.080	1.413	62.913	79.144	40.853	9.689	33.025	6.960	8.964	2.698	0.554	0.771	0.103	0.169	0.000	0.000	0.000	0.000	0.000	0.000
Pdensi_DN24738_c2_g7	FC_3_1	MC_2_4	655.659014403516	5.86278824049821	330.760901322007	6.74899890408778	0.834356603384147	8.08886617150732	6.02226960951993e-16	5.06947655177532e-14	4.178	5.775	2.094	19.398	32.836	8.207	8.872	21.346	9.695	8.912	15.169	6.887	1.747	8.546	1.468	7.286	4.930	1.564	2.232	4.153	2.403	0.186	0.215	0.040	3.160	2.025	0.681
Pdensi_DN8397_c0_g1d208435	FC_3_1	MC_2_4	2491.04242116587	38.8708626162946	1264.95664189108	5.97895580323545	0.739331950610641	8.08697067440033	6.11669865395374e-16	5.14130367217148e-14	43.179	74.618	54.337	87.438	84.369	56.773	75.613	77.755	87.148	67.416	78.959	64.277	36.855	68.411	38.622	52.573	46.996	48.460	28.064	28.457	22.571	2.120	0.756	0.239	0.476	1.164	1.159
Pdensi_DN1343_c0_g1d203207	FC_3_1	MC_2_4	10.9465376959569	2927.74092653419	1469.34373211507	-8.06213402233521	0.997244867192666	-8.08440763904942	6.24670658114281e-16	5.24277822480343e-14	0.123	0.133	0.000	0.311	0.298	0.402	1.296	0.772	1.308	0.207	2.173	1.737	0.000	0.283	0.822	0.110	0.000	0.000	0.333	0.285	0.000	8.123	65.232	139.588	0.000	0.138	0.148
Pdensi_DN23400_c1_g1	FC_3_1	MC_2_4	440.952303404482	36.2036822627284	238.577992833605	3.58550816576492	0.443571046548466	8.08327818883723	6.30485777464641e-16	5.2837327380286e-14	23.317	23.006	11.655	10.565	15.879	14.002	17.187	19.735	10.735	13.223	12.385	7.094	23.141	21.082	17.072	9.748	6.223	3.905	6.136	2.045	5.067	1.335	0.859	0.624	1.443	6.160	1.299
Pdensi_DN26053_c1_g3	FC_3_1	MC_2_4	5162.56868166977	521.673623397654	2842.12115253371	3.30610576138002	0.409171617700264	8.07999777687875	6.47679539527304e-16	5.41978238676448e-14	107.635	158.247	178.604	123.286	167.291	182.283	248.089	286.058	546.097	224.168	270.634	231.606	130.969	125.554	142.613	204.950	195.179	173.667	116.686	69.550	169.361	12.285	17.121	10.084	0.304	0.080	0.085
Pdensi_DN42539_c0_g1d36634	FC_3_1	MC_2_4	590.301596062964	0.789646769622755	295.545621416293	9.35232622357639	1.1575171889944	8.07964349255263	6.49563882353502e-16	5.42750981225669e-14	3.811	16.002	12.033	11.566	22.276	20.289	10.841	10.521	10.365	7.388	9.383	4.333	9.165	15.603	17.704	15.681	17.879	8.582	24.356	15.379	14.445	0.044	0.036	0.000	0.000	0.000	0.000
Pdensi_DN2807_c0_g1d44540	FC_3_1	MC_2_4	10.9074019669032	193.180813617661	102.044107792282	-4.15379069223531	0.51436935335486	-8.07550190372565	6.71996590997958e-16	5.60665516188015e-14	0.000	0.225	0.139	0.439	0.252	0.302	0.384	0.363	0.082	0.408	0.176	0.328	0.077	0.321	0.234	0.500	0.303	0.430	0.623	0.404	0.000	6.115	5.119	3.651	0.000	0.156	0.334
Pdensi_DN21540_c0_g1d363101	FC_3_1	MC_2_4	83.9414377145617	436.66117180143	260.301304757996	-2.37881846057997	0.294599989893955	-8.07474046905519	6.76203148446463e-16	5.62756908412307e-14	2.107	2.077	2.432	2.630	2.761	2.294	3.039	3.243	3.784	4.342	3.343	3.706	1.984	2.645	2.198	2.228	4.480	4.980	6.947	7.465	8.223	11.250	11.172	10.812	2.183	3.743	3.681
Pdensi_DN25026_c0_g1d226816	FC_3_1	MC_2_4	611.096878880635	46.8659578723023	328.981418376469	3.7197066631179	0.460662606796426	8.07468765260926	6.76495894079663e-16	5.62756908412307e-14	22.347	17.482	9.013	21.937	16.668	17.358	16.631	11.148	9.966	8.749	9.576	7.601	13.799	19.658	9.460	13.684	7.345	3.408	3.059	5.545	3.648	0.797	1.344	1.371	4.880	8.325	8.798
Pdensi_DN22075_c3_g2	FC_3_1	MC_2_4	6.75369836501094	888.191173153051	447.472435759031	-7.04750648998453	0.873015206086925	-8.07260451003281	6.88142254626449e-16	5.71603339857652e-14	0.704	0.382	0.355	0.418	0.059	0.132	0.760	0.183	0.125	0.440	0.000	0.112	0.856	0.135	0.173	0.784	0.203	0.276	0.809	0.337	0.430	11.623	33.998	20.159	0.979	0.543	0.198
Pdensi_DN23170_c0_g1d191209	FC_3_1	MC_2_4	0	481.637109325458	240.818554662729	-11.9180066235616	1.47670478675379	-8.07067650248545	6.99097209545153e-16	5.79850319881768e-14	0.000	0.000	0.000	0.000	0.000	0.000	0.000	0.000	0.000	0.206	0.000	0.000	0.000	0.000	0.000	0.000	0.000	0.108	0.000	8.360	0.251	5.472	10.875	19.292	0.000	0.000	0.000
Pdensi_DN40201_c0_g1d243089	FC_3_1	MC_2_4	388.309409982028	1.82656284890221	195.067986415465	7.73724621756805	0.959628483083096	8.06275173566109	7.45959216135049e-16	6.17811735545046e-14	1.423	20.804	5.093	13.871	15.586	6.249	13.847	14.112	6.462	17.941	17.021	9.013	1.508	15.169	2.591	1.028	3.793	0.672	1.865	0.918	0.768	0.047	0.039	0.064	0.049	0.000	0.114
Pdensi_DN20149_c1_g3	FC_3_1	MC_2_4	33.7636004512802	731.097430318066	382.430515384673	-4.44031012306167	0.551849998424465	-8.04622657558899	8.53858475819843e-16	7.06139709344188e-14	0.407	1.541	0.915	1.677	0.863	0.556	2.713	3.088	2.404	6.106	2.445	1.201	0.907	0.587	0.455	1.096	0.000	3.376	0.679	7.088	2.332	23.379	16.680	16.298	0.153	0.457	0.245
Pdensi_DN21385_c0_g1	FC_3_1	MC_2_4	1917.42048047818	0	958.710240239092	12.8436308114668	1.59707487318804	8.04197162392814	8.8404366374909e-16	7.30033951801222e-14	0.548	2.326	1.836	65.274	101.272	10.496	67.932	41.486	47.852	31.181	31.458	19.523	7.166	4.668	0.130	0.130	0.032	0.036	0.000	0.000	0.041	0.000	0.000	0.000	0.045	0.000	0.000
Pdensi_DN22789_c1_g2	FC_3_1	MC_2_4	1364.10882449238	0.438819156552489	682.273821824466	11.3906311692657	1.41688180485974	8.03922467646717	9.04086785276394e-16	7.45495444956961e-14	28.400	39.893	25.364	40.120	69.143	16.542	91.568	90.404	86.233	89.451	106.630	60.555	19.830	25.574	5.147	45.471	17.305	9.021	5.656	0.338	4.596	0.000	0.017	0.000	0.000	0.000	0.000
Pdensi_DN6197_c0_g1d449923	FC_3_1	MC_2_4	1833.59502302517	49.7422481662256	941.6686355957	5.1857389863436	0.645114652290168	8.03847652186188	9.09622836203135e-16	7.48967001167608e-14	16.573	32.955	23.557	73.031	56.345	38.799	46.761	48.758	58.894	46.241	42.613	39.336	18.351	42.640	26.247	27.708	13.191	9.041	6.683	2.441	7.721	2.523	0.911	0.539	0.570	1.257	1.071
Pdensi_DN21774_c0_g1	FC_3_1	MC_2_4	340.633017769758	3.05502877507745	171.844023272418	6.75807437404412	0.841081893238069	8.03497784029841	9.35958176752384e-16	7.69087535357543e-14	16.277	12.961	9.513	16.499	7.800	6.885	16.357	14.791	15.273	28.880	13.510	14.574	12.058	7.180	6.760	13.112	3.227	2.148	2.314	1.965	1.528	0.076	0.109	0.026	0.020	0.128	0.091
Pdensi_DN102998_c0_g1	FC_3_1	MC_2_4	499.863244822563	0	249.931622411281	10.903999679156	1.35708478344477	8.03486990066882	9.36782494734774e-16	7.69087535357543e-14	14.196	14.105	14.919	19.337	17.684	8.897	15.857	9.371	8.116	10.200	8.106	3.687	9.330	9.952	4.265	14.903	12.506	8.404	4.603	1.848	5.151	0.000	0.000	0.000	0.000	0.000	0.117
Pdensi_DN23124_c0_g1d21375	FC_3_1	MC_2_4	431.28633215607	1.14047438269302	216.213403269381	8.34456010607271	1.03863376058401	8.03416990930532	9.42145604602845e-16	7.72367958351046e-14	0.128	0.686	0.825	16.282	15.350	7.988	20.148	19.644	17.779	13.825	16.376	8.720	0.212	3.553	2.687	2.711	0.667	1.157	0.543	1.927	1.049	0.048	0.039	0.000	0.000	0.000	0.000
Pdensi_DN38045_c0_g2	FC_3_1	MC_2_4	17.5964730843657	331.858905841991	174.727689463178	-4.23605773057173	0.527277798901549	-8.0338253182601	9.44796850253166e-16	7.73418917242027e-14	0.000	0.043	0.161	0.314	0.776	0.522	1.138	0.294	0.517	0.346	0.153	0.429	0.224	0.185	0.362	0.364	1.341	2.493	4.911	5.197	4.782	10.516	8.816	6.217	0.000	0.000	0.000
Pdensi_DN27011_c1_g1	FC_3_1	MC_2_4	7.25777714124031	595.630210831888	301.443993986564	-6.36210425291785	0.791945542232347	-8.03351229806062	9.47211563367083e-16	7.74273486906314e-14	0.027	0.043	0.040	0.218	0.288	0.143	0.596	0.735	0.827	1.077	0.979	0.587	0.252	0.061	0.015	0.206	0.400	0.371	0.168	0.839	0.115	33.376	7.881	6.953	0.104	0.000	0.032
Pdensi_DN32104_c0_g1d235565	FC_3_1	MC_2_4	6.63323897622625	2768.58446414377	1387.60885156	-8.70779210770023	1.08509782189484	-8.02489133421571	1.01615852708215e-15	8.29432055544917e-14	0.199	0.829	0.161	0.280	0.179	0.160	0.473	0.206	0.348	0.813	0.173	0.561	0.317	0.214	0.182	0.226	0.317	0.142	0.484	0.448	0.231	5.118	74.713	120.919	5.401	9.857	13.880
Pdensi_DN19603_c0_g1d218830	FC_3_1	MC_2_4	260.877588972137	2653.16917224141	1457.02338060678	-3.34553678473586	0.416929846264448	-8.02421993702478	1.021731035406e-15	8.32777140027022e-14	8.291	2.627	1.948	7.075	6.526	10.258	6.607	3.862	5.048	3.969	3.752	3.422	6.359	6.014	6.846	2.404	2.087	1.947	5.875	35.122	23.771	58.398	57.566	84.718	12.683	25.241	21.688
Pdensi_DN18697_c0_g2	FC_3_1	MC_2_4	51.08234823353	544.203224913899	297.642786573715	-3.41073896345495	0.425127560506619	-8.02286014905837	1.03310948630313e-15	8.40837985941587e-14	0.771	0.315	0.738	1.145	1.316	2.183	0.826	0.797	1.025	0.780	0.728	1.022	0.833	1.072	1.445	0.965	1.849	2.317	1.963	6.149	4.694	15.079	13.145	13.360	5.560	12.237	13.032
Pdensi_DN6746_c0_g1d450456	FC_3_1	MC_2_4	591.948548445029	0.686088466209188	296.317318455619	10.1861883691019	1.26982579251785	8.02172111255071	1.04273673728467e-15	8.47452400989742e-14	17.981	28.270	13.371	19.458	19.750	15.115	26.396	18.727	29.845	12.716	22.266	18.277	13.688	19.142	16.758	1.788	0.564	0.165	0.000	0.000	0.094	0.000	0.000	0.067	0.000	0.000	0.000
Pdensi_DN28769_c0_g1d308611	FC_3_1	MC_2_4	3.15691546441907	13573.8778230752	6788.51736926979	-12.0835443135694	1.506452617719	-8.02119108921309	1.04724662634391e-15	8.49894805207031e-14	0.000	0.242	0.000	0.283	0.000	0.000	0.248	0.000	0.799	0.264	0.000	0.000	0.728	0.000	0.000	0.200	0.000	0.000	0.000	0.000	0.000	152.722	439.312	410.318	0.000	0.251	0.000
Pdensi_DN23426_c0_g1	FC_3_1	MC_2_4	434.100223293024	0	217.050111646512	10.7007192452052	1.33418441622379	8.02041990228911	1.05384287907718e-15	8.5402096387081e-14	5.703	62.969	22.414	9.726	12.192	17.770	20.567	19.497	20.431	34.373	40.554	31.045	9.213	29.519	20.010	4.635	9.182	3.909	0.325	0.133	0.491	0.000	0.000	0.000	0.044	0.546	0.481
Pdensi_GG_17691_c0_g1	FC_3_1	MC_2_4	50.0677323557907	7034.1061785224	3542.0869554391	-7.13342399813833	0.889652783262394	-8.0182112980974	1.07296120391061e-15	8.68268490568576e-14	0.104	0.112	0.104	0.921	1.257	2.380	1.153	0.217	0.613	0.366	0.262	0.122	1.503	1.797	3.944	0.093	0.338	0.127	0.346	0.602	0.000	35.742	162.534	315.717	0.000	0.000	0.000
Pdensi_DN13830_c0_g1d462488	FC_3_1	MC_2_4	554.33954345745	1.14047438269302	277.740008920072	8.71576726816237	1.08725068395667	8.01633643167221	1.08945841950278e-15	8.80357215553579e-14	3.804	6.060	6.570	19.122	23.606	8.291	28.362	32.686	43.086	33.790	35.241	32.292	3.025	4.591	1.977	4.320	4.487	3.909	0.829	0.328	4.072	0.061	0.025	0.000	0.000	0.000	0.000
Pdensi_GG_79640_c0_g1	FC_3_1	MC_2_4	0	543.253211690729	271.626605845365	-12.0918536805212	1.50847576113661	-8.01594164921166	1.09296388210969e-15	8.81928170244055e-14	0.246	2.131	0.000	0.000	0.000	0.000	1.359	0.258	0.000	0.000	0.000	0.000	0.000	0.000	0.000	0.440	0.000	0.000	0.000	0.000	0.000	5.218	12.566	22.314	5.074	6.899	7.858
Pdensi_DN18233_c0_g1d531394	FC_3_1	MC_2_4	77.9121291821049	3530.47950743483	1804.19581830847	-5.50066951567142	0.686404307101635	-8.0137456288673	1.11266716483836e-15	8.96546250195862e-14	0.768	0.455	0.447	0.962	2.603	3.575	3.557	3.238	3.056	2.046	2.405	1.784	3.789	1.518	4.484	1.029	1.750	4.309	8.330	5.221	2.192	87.980	47.667	133.394	0.902	2.787	4.240
Pdensi_DN6713_c0_g1d2681	FC_3_1	MC_2_4	431.418625424956	2.42465977162917	216.921642598293	7.54655858124158	0.942182452161529	8.00965732690996	1.15028500748165e-15	9.25537013712161e-14	4.109	6.918	6.836	7.909	19.517	12.227	6.310	8.637	9.047	3.263	5.795	3.131	6.550	9.652	7.881	8.932	5.005	3.767	2.984	1.004	3.903	0.101	0.000	0.092	0.527	0.567	1.171
Pdensi_GG_129500_c0_g1	FC_3_1	MC_2_4	212.683273015608	1329.88674955818	771.285011286896	-2.64350175022333	0.330149991470472	-8.00697203852498	1.17567208054324e-15	9.44618233248996e-14	6.041	5.427	7.200	5.053	6.550	7.864	9.861	11.721	14.310	11.966	14.468	12.127	7.449	10.094	5.882	11.178	17.919	13.381	18.089	16.251	13.821	36.824	29.445	35.439	21.000	17.910	12.707
Pdensi_DN11909_c0_g1d211148	FC_3_1	MC_2_4	1.2141982555458	2780.82566786423	1391.01993305989	-11.1982945191678	1.39869048780469	-8.00627059153307	1.1823940685738e-15	9.48669695586972e-14	0.000	0.000	0.000	0.108	0.000	0.000	0.190	0.000	0.101	0.000	0.108	0.000	0.000	0.198	0.000	0.000	0.000	0.106	1.337	0.099	0.613	136.779	70.579	14.159	0.000	0.096	0.206
Pdensi_GG_28294_c0_g1	FC_3_1	MC_2_4	2.70696576759737	2465.59560079431	1234.15128328095	-9.83137468955935	1.22859061511727	-8.00215675473067	1.22258604454543e-15	9.79525533902189e-14	0.000	0.000	0.000	0.030	0.201	0.026	0.000	0.025	0.000	0.000	0.000	0.000	0.053	0.000	0.027	0.000	86.240	77.818	116.971	13.277	8.343	164.154	20.718	18.657	0.000	0.107	0.000
Pdensi_DN12820_c0_g1d211965	FC_3_1	MC_2_4	984.706377370494	0	492.353188685247	11.8823054727431	1.48506386010098	8.00120842745115	1.23204034445565e-15	9.85702079550041e-14	27.425	24.121	28.694	18.676	14.567	56.365	13.851	10.969	21.111	9.853	9.540	15.942	26.846	26.166	67.097	7.057	0.136	0.899	0.187	0.000	0.159	0.000	0.000	0.000	0.000	0.000	0.067
Pdensi_DN35103_c0_g1d87046	FC_3_1	MC_2_4	2.76683775169383	619.806009658222	311.286423704958	-7.7835077131097	0.973038137367584	-7.99918051944693	1.2524997918941e-15	1.00065344052823e-13	0.000	0.000	0.000	0.000	0.067	0.181	0.184	0.116	0.130	0.000	0.000	0.066	0.000	0.064	0.062	0.000	0.061	0.000	0.000	0.129	0.080	26.058	10.573	12.148	0.000	0.062	0.134
Pdensi_DN40241_c0_g1d151957	FC_3_1	MC_2_4	0	503.298365056683	251.649182528342	-11.9836018976396	1.49831042421511	-7.99807683639207	1.26377504906115e-15	1.00823545015777e-13	0.000	0.000	0.000	0.000	0.000	0.000	0.000	0.000	0.000	0.000	0.000	0.483	0.000	0.000	0.000	0.000	0.000	0.000	0.000	9.254	2.943	25.857	9.495	4.943	0.000	0.000	0.000
Pdensi_DN22093_c1_g1	FC_3_1	MC_2_4	101.132661180022	8986.85524998837	4543.9939555842	-6.47260729149761	0.809738898796485	-7.99344986528108	1.3121425376395e-15	1.04534639063511e-13	0.630	0.826	0.312	1.137	2.009	6.067	2.656	1.584	1.706	1.369	1.303	0.804	1.054	1.934	2.766	0.586	0.834	0.553	1.507	4.415	0.473	132.251	181.024	356.868	0.065	0.288	0.139
Pdensi_DN20430_c2_g3	FC_3_1	MC_2_4	0	1071.79142487339	535.895712436695	-13.0728535861754	1.63595836693597	-7.99094515507744	1.33908123987805e-15	1.06530513737002e-13	0.000	0.218	0.000	0.000	0.000	0.000	0.670	0.000	0.479	0.000	0.000	0.237	0.000	0.000	0.448	0.000	0.000	0.737	1.336	0.233	0.579	4.595	35.607	37.807	0.000	0.000	0.000
Pdensi_DN7524_c0_g1d101692	FC_3_1	MC_2_4	640.758004047155	6749.63011654866	3695.19406029791	-3.39697235036763	0.425458052990998	-7.9842708969467	1.41355290150135e-15	1.12296936833196e-13	7.417	4.986	9.199	24.372	21.241	13.193	24.267	15.140	13.973	9.474	14.970	6.893	6.262	11.021	7.223	12.088	13.233	7.552	16.344	18.966	10.591	163.720	134.530	214.747	1.720	3.448	6.192
Pdensi_GG_53724_c0_g1	FC_3_1	MC_2_4	584.20212132536	4647.82792543065	2616.01502337801	-2.99229757308659	0.374994702673701	-7.97957291596814	1.46840480496943e-15	1.16490698039176e-13	21.059	25.774	15.515	18.719	16.878	17.892	14.891	12.913	15.081	23.528	11.702	9.536	25.837	26.771	21.401	19.944	37.924	19.197	43.005	26.910	18.281	182.545	92.714	88.480	8.010	38.122	23.437
Pdensi_DN32946_c0_g1d505646	FC_3_1	MC_2_4	1345.90242379508	12989.9798401565	7167.94113197578	-3.27063058019198	0.409897370657999	-7.9791450599981	1.47350323131337e-15	1.16731215312068e-13	62.173	37.884	40.372	41.894	37.390	43.899	36.668	33.565	35.402	37.646	36.255	33.731	49.457	35.079	39.484	40.803	32.871	47.151	47.282	113.651	109.251	302.723	230.184	452.957	143.404	181.837	187.828
Pdensi_DN11393_c0_g1d49790	FC_3_1	MC_2_4	0	272.818573196119	136.409286598059	-11.1003763308041	1.39149676606817	-7.97729222337288	1.49578403379705e-15	1.18330343648449e-13	0.000	0.000	0.000	0.000	0.000	0.000	0.000	0.350	0.992	0.394	0.211	0.000	0.000	0.000	0.186	0.449	1.258	1.223	0.369	0.580	0.000	7.627	9.179	4.028	0.000	0.563	0.000
Pdensi_DN38096_c0_g1d377782	FC_3_1	MC_2_4	245.823011290605	3.84467554470021	124.833843417653	5.93514215950954	0.7442013750251	7.97518300649386	1.52155194938629e-15	1.20200475956832e-13	2.480	3.607	0.821	9.344	5.044	8.085	7.206	2.839	1.958	2.501	3.059	1.192	3.006	8.798	5.250	1.028	0.455	0.162	0.616	0.240	0.037	0.116	0.127	0.052	0.040	0.000	0.031
Pdensi_DN23067_c0_g1d546666	FC_3_1	MC_2_4	353.242074481119	2.018112695798	177.630093588458	7.31696954901345	0.917877048948011	7.97162273247763	1.56604259446654e-15	1.2354238813666e-13	30.679	14.160	14.789	15.951	8.427	7.961	16.646	4.056	4.759	5.580	1.885	1.865	12.445	8.013	7.452	4.607	1.640	0.776	3.519	2.219	12.403	0.063	0.102	0.000	0.383	0.326	0.846
Pdensi_DN19787_c2_g2	FC_3_1	MC_2_4	371.036054968713	1712.72354901307	1041.87980199089	-2.20696436406853	0.276936302992438	-7.96921292088165	1.59688123832794e-15	1.25797292223176e-13	4.294	6.277	3.384	9.856	13.398	10.793	8.405	6.775	4.303	4.988	7.828	3.414	5.766	10.820	7.405	4.147	6.070	2.777	10.521	24.269	10.960	51.804	42.001	37.807	23.272	15.256	9.472
Pdensi_DN19639_c0_g1d117970	FC_3_1	MC_2_4	834.153177085655	26.5740522771867	430.363614681421	4.93838857360208	0.619696578253498	7.96904282983139	1.59908037349055e-15	1.25797292223176e-13	40.832	29.878	20.093	30.547	27.118	18.839	15.910	18.174	16.561	9.752	18.675	9.171	27.851	27.017	16.208	14.135	10.112	7.652	7.386	5.835	8.462	1.333	0.518	0.324	32.943	51.390	54.985
Pdensi_GG_11773_c1_g1	FC_3_1	MC_2_4	413.441926585445	8337.46097036472	4375.45144847508	-4.33358037315047	0.54399493082684	-7.96621462366145	1.63608691710485e-15	1.28351018646876e-13	10.753	8.962	7.185	10.671	10.421	16.698	11.411	11.363	14.619	13.658	12.140	13.311	10.089	12.086	10.443	5.821	8.065	6.690	8.967	20.581	14.806	126.117	190.534	305.210	10.165	23.540	19.542
Pdensi_GG_100250_c1_g1	FC_3_1	MC_2_4	16.3482482852518	386.123235905942	201.235742095597	-4.55778665135871	0.572323604152621	-7.96365311213564	1.67033100305102e-15	1.30855723129451e-13	1.164	2.789	1.947	0.464	0.488	0.549	0.398	2.506	2.030	0.774	0.202	0.473	7.993	0.602	2.696	0.929	1.041	0.967	0.654	7.833	0.175	6.629	7.597	14.705	0.000	0.045	0.000
Pdensi_GG_85203_c0_g1	FC_3_1	MC_2_4	832.683673480886	0.686088466209188	416.684880973548	10.6784766896995	1.34135815031045	7.96094368027515	1.70732091481789e-15	1.33568302704396e-13	7.278	32.353	12.704	30.539	31.960	14.058	33.407	23.666	22.868	19.765	22.797	10.679	9.304	22.118	9.833	5.034	6.310	1.780	2.250	0.866	0.775	0.000	0.000	0.046	0.000	0.000	0.000
Pdensi_DN41843_c0_g1d320167	FC_3_1	MC_2_4	0	3053.85544563219	1526.9277228161	-14.5838352351927	1.83198970722757	-7.96065347837739	1.71133034788591e-15	1.33696795809111e-13	0.000	0.000	0.000	0.000	0.000	0.000	0.000	0.120	0.000	0.135	0.145	0.000	0.128	0.000	0.000	0.000	1.866	14.799	1.403	0.133	0.000	226.198	19.015	10.412	0.000	0.000	0.000
Pdensi_DN1891_c0_g1d325527	FC_3_1	MC_2_4	13.1280547130791	1124.846115017	568.987084865038	-6.41909815183482	0.806376654219424	-7.96042161965679	1.71454037406171e-15	1.33762566973068e-13	0.187	0.101	0.842	0.119	0.793	0.307	0.000	0.000	0.000	0.110	0.000	0.111	0.104	0.108	0.000	0.757	0.203	0.576	0.000	0.326	0.000	21.373	41.239	21.708	0.000	0.000	0.000
Pdensi_DN21177_c0_g1d122059	FC_3_1	MC_2_4	223.090554523729	3.3178648446655	113.204209684197	5.98025336564912	0.75162278884758	7.95645562426107	1.77037588789535e-15	1.37928154002595e-13	3.279	14.280	8.721	6.037	8.876	5.590	4.631	1.411	2.753	0.623	1.217	1.077	5.617	7.413	6.979	2.889	1.163	1.582	0.354	0.100	0.985	0.155	0.063	0.035	0.054	0.116	0.124
Pdensi_DN39280_c0_g2	FC_3_1	MC_2_4	716.917663237496	44.2014311406522	380.559547189074	3.99465004554449	0.502111569825024	7.95570205031632	1.78118579624239e-15	1.38579199056412e-13	16.230	23.355	15.511	21.574	23.285	20.841	15.967	17.967	19.266	15.163	17.070	16.606	14.040	21.473	16.303	13.331	9.540	6.862	4.638	3.903	6.602	1.936	0.936	0.616	1.157	2.551	2.057
Pdensi_DN37268_c0_g1d569921	FC_3_1	MC_2_4	0	2354.66908701742	1177.33454350871	-14.20857983759	1.78614292872709	-7.9548952153095	1.79283179281368e-15	1.39293412634509e-13	0.000	0.000	0.000	0.000	0.000	0.000	0.000	0.000	0.000	0.006	0.000	0.000	0.608	0.000	0.106	0.159	0.000	0.000	0.000	0.005	0.000	4.553	110.550	54.919	0.000	0.213	0.275
Pdensi_DN13986_c0_g2d462878	FC_3_1	MC_2_4	49.2370173773671	1435.02698616081	742.132001769089	-4.86388375690293	0.611475571638929	-7.95433862364499	1.8009094127966e-15	1.39728801198356e-13	0.143	0.512	0.142	0.647	1.831	2.041	1.148	0.467	0.000	0.168	0.060	0.000	1.438	3.150	3.959	0.266	2.076	2.348	1.668	1.450	0.078	46.637	42.149	21.862	0.804	0.320	0.114
Pdensi_DN34445_c0_g1d146919	FC_3_1	MC_2_4	654.174041689206	64.6469216976492	359.410481693428	3.33893589068689	0.42001608881088	7.94954283808472	1.87201042058976e-15	1.45046140736066e-13	14.444	21.336	16.367	23.431	20.953	15.592	16.547	15.883	16.816	15.218	12.015	14.162	11.780	20.810	13.063	16.231	13.058	9.179	9.553	4.423	12.719	2.212	1.107	1.673	2.031	2.313	1.440
Pdensi_DN21129_c0_g1	FC_3_1	MC_2_4	662.116290789039	17.1506841258008	339.63348745742	5.24128702313458	0.659535894243811	7.94693218197618	1.91187006974897e-15	1.47931601396851e-13	22.416	17.654	11.540	24.805	17.211	18.574	20.430	16.451	25.142	16.482	17.531	18.830	16.444	18.802	13.330	9.044	4.570	3.613	2.551	1.293	3.125	0.390	0.758	0.173	0.314	0.219	0.441
Pdensi_DN7028_c0_g1d46901	FC_3_1	MC_2_4	251.756490007666	3732.7311982921	1992.24384414988	-3.88975628110649	0.489720082477582	-7.94281553949659	1.9764275810029e-15	1.52717558803513e-13	1.621	4.934	1.978	5.914	9.133	8.039	7.582	10.823	11.145	6.445	19.351	12.540	2.408	5.923	8.363	8.896	7.529	5.100	6.219	51.757	17.143	110.778	50.175	126.161	11.168	4.955	3.574
Pdensi_DN39367_c0_g2	FC_3_1	MC_2_4	621.232130222445	0	310.616065111222	11.2177140536235	1.41289288535809	7.93953608930548	2.02938837899219e-15	1.56595591801906e-13	0.000	0.046	0.000	10.955	32.014	14.262	39.592	42.067	4.580	21.241	10.627	1.458	0.520	6.649	1.957	1.190	0.047	0.000	0.000	0.099	0.061	0.000	0.000	0.000	0.000	0.000	0.000
Pdensi_DN16582_c0_g1	FC_3_1	MC_2_4	785.084117146683	5.1755612134304	395.129839180057	7.12527060392933	0.897666600599693	7.93754674527184	2.06219335807527e-15	1.58909863079841e-13	16.879	13.094	10.169	36.023	19.457	16.418	18.418	16.306	14.842	18.153	13.118	9.022	11.431	15.867	7.291	14.676	7.533	5.347	9.792	4.442	8.165	0.332	0.083	0.013	0.426	0.763	0.592
Pdensi_DN10207_c0_g1d266698	FC_3_1	MC_2_4	4.5161511108718	1342.81572869531	673.665939903091	-8.21745357112218	1.03579151212056	-7.93350155409047	2.13051894648144e-15	1.63951269990542e-13	0.060	0.046	0.214	0.161	0.134	0.138	0.112	0.116	0.070	0.080	0.011	0.041	0.057	0.087	0.048	0.234	0.029	0.065	4.081	1.129	1.845	90.850	14.454	5.699	0.054	0.328	0.093
Pdensi_DN36004_c0_g1d148427	FC_3_1	MC_2_4	0	508.17985150028	254.08992575014	-11.9975079595793	1.51262933480246	-7.93155843506506	2.16412724963236e-15	1.66310970841135e-13	0.000	0.000	0.000	0.000	0.000	0.000	0.000	0.000	0.000	0.000	0.000	0.000	0.000	0.000	0.000	0.000	0.033	0.000	0.000	0.000	0.043	25.128	11.185	4.256	0.047	0.000	0.000
Pdensi_DN21750_c0_g1d419832	FC_3_1	MC_2_4	30.2617854209783	943.923186900376	487.092486160677	-4.96439782165696	0.6262109434763	-7.92767656550041	2.23283925452217e-15	1.71358277788628e-13	0.528	1.170	1.442	1.003	1.197	0.583	1.023	1.001	1.141	0.614	1.966	0.521	0.250	0.733	0.268	2.969	2.873	2.536	0.982	0.973	0.552	14.930	37.704	17.626	0.215	0.329	0.066
Pdensi_GG_44349_c0_g1	FC_3_1	MC_2_4	294.573859509373	9.53148069823397	152.052670103804	4.88554987224716	0.616439106992414	7.92543791727231	2.27343711294087e-15	1.74237207445525e-13	10.727	6.860	9.263	10.330	10.373	6.343	11.198	13.085	14.510	8.491	8.302	7.978	9.000	4.405	5.876	16.367	5.323	3.245	5.632	2.518	4.083	0.361	0.273	0.091	0.867	0.271	1.509
Pdensi_DN18675_c1_g1	FC_3_1	MC_2_4	619.145197959933	16.2373580493986	317.691278004666	5.21232636547731	0.657756695708278	7.9243987928768	2.29252780303763e-15	1.75462249900783e-13	2.930	9.018	9.953	19.227	21.800	15.783	31.181	32.619	43.774	27.159	41.371	28.038	6.447	16.930	10.017	8.636	3.702	4.001	3.485	3.824	5.707	0.882	0.203	0.225	0.687	1.403	1.477
Pdensi_DN17613_c1_g1	FC_3_1	MC_2_4	601.869217242653	103.977202746335	352.923209994494	2.5389290882622	0.320415395476919	7.92386734252628	2.30235248544893e-15	1.75975748021782e-13	12.132	13.496	10.263	20.690	18.254	16.223	19.500	11.045	14.462	12.973	17.178	12.655	8.408	11.667	7.076	13.004	10.409	7.479	11.223	2.191	7.396	2.542	2.591	2.725	3.960	4.263	2.755
Pdensi_DN19639_c0_g1d485273	FC_3_1	MC_2_4	314.656474543082	31.9937509058852	173.325112724484	3.28499993980672	0.414672594356216	7.9219123340107	2.33885195523854e-15	1.78523937621208e-13	15.490	19.076	11.692	9.144	11.650	8.098	8.417	4.034	5.035	4.642	5.271	6.670	6.350	15.148	5.056	7.512	6.973	7.532	2.986	2.919	4.653	0.968	0.854	0.665	4.970	8.671	12.706
Pdensi_DN14737_c0_g1	FC_3_1	MC_2_4	150.709515770196	27755.9231779776	13953.3163468739	-7.52439421807401	0.950801560838645	-7.91373776399483	2.49774132467727e-15	1.90394630206573e-13	0.375	0.000	0.000	0.949	2.946	9.810	3.326	3.917	4.199	2.312	2.250	1.879	1.148	1.946	1.781	0.252	1.017	0.000	1.251	0.435	0.134	1100.576	243.959	834.171	0.142	0.105	0.113
Pdensi_DN11441_c0_g1d268615	FC_3_1	MC_2_4	20.001497046283	255.054343036414	137.527920041349	-3.66710318181997	0.463660179087508	-7.90903197474689	2.5939798837882e-15	1.97464096706055e-13	0.495	0.319	0.171	0.489	0.574	0.767	0.473	0.405	0.717	0.228	0.177	0.691	0.243	0.592	0.565	0.227	0.415	0.389	0.829	0.900	1.126	5.555	6.778	6.956	0.926	0.421	0.616
Pdensi_DN3826_c0_g1d327173	FC_3_1	MC_2_4	132.826731139326	2680.41526473088	1406.6209979351	-4.33528148584259	0.548209518302472	-7.9080740868323	2.61401241209192e-15	1.98721234299597e-13	0.557	1.474	0.545	4.946	4.097	3.129	4.858	3.496	2.163	3.501	3.080	1.393	1.555	2.924	1.908	1.436	3.462	1.524	9.435	7.685	4.516	46.880	104.995	48.263	4.388	4.775	3.254
Pdensi_DN20150_c0_g2	FC_3_1	MC_2_4	15.3056482817331	2641.08282528921	1328.19423678547	-7.43095083843829	0.939985774473125	-7.90538648587895	2.67103574895925e-15	2.02783310812116e-13	0.450	0.409	0.378	0.541	0.352	0.518	0.245	0.663	0.403	0.141	0.502	0.328	0.134	0.278	0.175	1.003	0.899	0.239	0.000	1.024	0.297	9.398	118.900	63.141	12.844	6.653	16.616
Pdensi_DN14276_c0_g1	FC_3_1	MC_2_4	7.98217455031888	950.311114864747	479.146644707533	-6.88679046414839	0.871356634119564	-7.9035267472393	2.71120945335795e-15	2.05556986259692e-13	0.041	0.000	0.183	0.026	0.269	0.438	0.067	0.106	0.382	0.119	0.077	0.218	0.023	0.023	0.138	0.019	0.023	0.442	0.000	0.047	0.642	25.773	28.738	17.952	0.000	0.000	0.049
Pdensi_DN11320_c0_g1	FC_3_1	MC_2_4	27.5468487855281	14210.9475623706	7119.24720557806	-9.00891105812051	1.14216237902348	-7.8875921879189	3.08072563766777e-15	2.33259660748025e-13	1.070	0.057	0.053	0.134	0.481	1.893	9.254	1.026	4.492	1.574	1.213	1.930	0.504	0.613	1.291	0.218	0.029	0.469	1.610	2.044	0.611	58.989	418.074	557.871	0.290	0.599	0.320
Pdensi_DN21416_c1_g2	FC_3_1	MC_2_4	1770.92774194262	21.4731929690244	896.200467455821	6.35569576641652	0.806584280818637	7.87976646404	3.27993522349776e-15	2.4801052364665e-13	58.247	53.284	34.174	55.194	94.532	13.766	44.929	25.924	38.119	16.663	16.304	17.206	55.888	30.386	24.262	33.511	5.832	7.592	43.102	0.763	62.777	0.589	0.702	0.358	18.613	23.338	13.471
Pdensi_DN23710_c1_g1	FC_3_1	MC_2_4	1195.59595723389	107.928568488837	651.762262861365	3.46738030933686	0.440193430666304	7.87694696871877	3.35477211007993e-15	2.53330144205554e-13	16.087	25.364	16.982	22.323	44.759	42.550	21.163	45.707	42.964	30.909	50.077	28.662	27.406	39.591	22.059	25.909	21.741	12.750	25.026	13.116	15.925	3.387	2.478	2.449	1.947	2.119	2.980
Pdensi_DN22923_c1_g3d303290	FC_3_1	MC_2_4	0	240.199514147545	120.099757073772	-10.9137387411546	1.38588191076405	-7.87494133258279	3.40902783007495e-15	2.57083481914491e-13	0.000	0.000	0.491	0.000	0.000	0.000	0.000	0.000	0.000	0.000	0.000	0.000	0.000	0.000	0.000	0.000	0.352	3.791	30.349	1.893	50.888	4.230	6.190	7.556	0.000	0.000	0.197
Pdensi_DN11300_c0_g2d49852	FC_3_1	MC_2_4	7.67583897974492	172.155564168539	89.9157015741418	-4.489398940002	0.570135082945497	-7.87427238613059	3.42731534022703e-15	2.58117972903178e-13	0.470	0.544	0.252	0.227	0.304	0.194	0.435	0.113	0.127	0.169	0.046	0.171	0.080	0.249	0.365	0.620	1.113	0.903	1.679	0.966	0.723	6.251	2.836	4.325	1.896	1.378	0.260
Pdensi_DN40215_c1_g2	FC_3_1	MC_2_4	613.373274490134	3191.28594523044	1902.32960986028	-2.37923580832025	0.302459143970435	-7.86630477454771	3.65270029196982e-15	2.74725863237847e-13	22.039	24.860	22.328	20.253	16.997	18.929	22.778	16.463	17.709	18.580	16.509	16.381	30.913	19.703	19.900	20.556	30.998	26.922	29.127	27.928	23.182	100.808	60.323	84.977	21.189	48.383	47.618
Pdensi_DN3041_c0_g1d99377	FC_3_1	MC_2_4	1894.78232225497	140.927530969655	1017.85492661231	3.75341755059161	0.477299760314024	7.86385802524219	3.72479696065012e-15	2.79775839794364e-13	32.090	61.003	64.389	55.083	63.417	55.217	53.836	56.169	63.874	51.960	54.050	44.420	46.940	65.589	62.850	59.847	47.527	45.654	26.407	14.884	35.605	2.138	4.528	3.841	2.117	3.500	3.004
Pdensi_GG_44072_c0_g1	FC_3_1	MC_2_4	1441.86869292422	243.242095588708	842.555394256466	2.56458715698284	0.326214286298795	7.86166414132399	3.7906328266231e-15	2.84342768365178e-13	23.871	41.658	26.084	50.666	47.280	34.304	43.949	36.367	35.544	38.258	34.045	29.987	23.114	35.916	21.778	33.721	28.770	25.596	23.585	14.151	22.228	7.441	6.130	5.112	19.047	21.450	21.893
Pdensi_DN37705_c0_g1	FC_3_1	MC_2_4	66.7427802460141	503.297831477314	285.020305861664	-2.91346722326164	0.370624097387358	-7.86097623926658	3.81151090786617e-15	2.85529684509168e-13	0.740	0.698	0.734	1.629	1.988	2.496	1.863	2.158	1.889	1.638	1.910	2.262	0.858	1.639	1.860	0.697	4.608	8.753	10.261	10.696	10.288	16.274	10.320	12.275	0.879	0.787	1.011
Pdensi_DN23112_c0_g2	FC_3_1	MC_2_4	1051.68789476994	8429.73822798433	4740.71306137713	-3.0025374394383	0.382070046687954	-7.85860463406215	3.88436170382793e-15	2.90601703945717e-13	21.405	16.974	12.794	25.550	32.248	38.481	30.045	33.659	31.138	26.536	34.249	25.120	21.042	29.925	26.212	16.265	21.342	17.183	24.436	36.528	82.533	188.915	183.266	265.902	15.379	27.641	20.960
Pdensi_GG_93610_c0_g1	FC_3_1	MC_2_4	748.380268051486	11.3569049862776	379.868586518882	5.99728211683587	0.763333408028071	7.85670069429913	3.9438373440232e-15	2.94660990132019e-13	3.260	31.766	58.568	21.323	36.695	10.934	119.583	244.253	260.847	112.185	163.100	88.687	10.908	10.546	9.105	65.399	119.524	97.767	112.178	130.381	161.475	0.573	0.186	0.133	0.061	0.011	0.024
Pdensi_DN23223_c0_g1d364600	FC_3_1	MC_2_4	402.88521254826	0	201.44260627413	10.5928163390529	1.34898238378106	7.85244971795873	4.07988477620295e-15	3.04423000923445e-13	5.736	15.355	7.178	17.443	9.626	9.798	13.763	6.799	8.274	7.242	6.385	3.234	7.631	11.459	7.475	13.462	6.144	5.592	7.925	1.293	6.863	0.000	0.000	0.000	0.000	0.000	0.000
Pdensi_DN38801_c0_g1d90377	FC_3_1	MC_2_4	234.771198251449	2.79219270548941	118.781695478469	6.40631543401851	0.815920777922994	7.851639040651	4.10634919218631e-15	3.0599344033173e-13	0.264	3.625	1.425	8.185	7.597	5.757	18.402	8.902	2.014	19.499	6.464	1.527	0.642	6.437	2.742	0.403	0.633	0.382	0.000	0.017	0.101	0.043	0.122	0.057	4.754	9.318	13.660
Pdensi_DN3400_c0_g1	FC_3_1	MC_2_4	6.32022726866053	301.3779844078	153.84910583823	-5.57733988130662	0.710381044659625	-7.85119468380378	4.12092677375432e-15	3.06675135558286e-13	0.475	0.385	1.187	0.151	0.288	0.130	0.132	0.373	0.421	0.280	0.150	0.000	0.529	0.274	0.928	0.426	0.128	4.366	0.658	0.964	1.701	5.878	11.930	4.780	0.000	0.400	0.429
Pdensi_DN5717_c0_g1d206434	FC_3_1	MC_2_4	743.271033496209	6.23032117435845	374.750677335284	6.83577119210475	0.871788721460923	7.84108697879175	4.46662902780942e-15	3.31964571061562e-13	7.938	16.297	5.814	27.051	24.666	16.485	22.748	16.711	16.932	15.985	7.100	8.295	4.301	20.483	6.060	1.959	2.451	0.608	0.000	7.758	1.307	0.107	0.345	0.000	0.428	1.182	0.675
Pdensi_DN26227_c1_g1	FC_3_1	MC_2_4	360.028766465291	16.1128239699478	188.070795217619	4.53549134692386	0.578535538758282	7.83960715128831	4.51958151477217e-15	3.35458662654916e-13	1.522	4.805	3.136	9.642	11.999	11.346	6.636	5.901	6.520	6.696	4.173	7.068	2.625	8.029	2.530	1.419	1.666	1.956	3.664	1.281	2.477	0.396	0.193	0.637	2.332	3.237	0.819
Pdensi_DN12273_c0_g1d337648	FC_3_1	MC_2_4	121.600049658832	875.828204366043	498.714127012438	-2.84661510548819	0.36315693586887	-7.83852605947764	4.55865627853689e-15	3.37914883512963e-13	2.820	1.597	1.987	3.562	3.378	4.177	4.581	3.295	2.960	3.229	2.293	1.486	2.983	3.822	2.073	3.361	5.876	4.142	77.885	4.938	80.141	20.402	18.720	27.273	2.502	2.671	3.039
Pdensi_DN41772_c0_g1d244517	FC_3_1	MC_2_4	437.540746264188	0.701655226140532	219.121200745164	8.93766708683822	1.14083802775903	7.8342997597956	4.71462776101387e-15	3.49018393778647e-13	1.148	4.362	4.010	15.327	13.982	10.812	21.193	9.334	12.606	14.658	6.631	7.298	1.210	4.623	1.489	8.898	12.101	9.423	33.823	0.536	19.706	0.065	0.011	0.000	2.246	0.418	0.686
Pdensi_DN19147_c0_g1d406649	FC_3_1	MC_2_4	166.809744107631	4616.37555813249	2391.59265112006	-4.79043294557119	0.611518339883025	-7.83367011770658	4.73830992749001e-15	3.50312431864327e-13	1.113	0.336	1.098	6.823	2.186	6.202	11.472	4.897	5.560	4.011	3.872	4.602	3.031	1.183	2.514	5.894	2.563	3.346	7.632	10.550	7.241	122.774	74.447	155.535	0.000	0.034	0.037
Pdensi_DN16597_c0_g1d279070	FC_3_1	MC_2_4	596.364593658431	28.628047220567	312.496320439499	4.38502438260723	0.559870594000704	7.83221056721853	4.79365799245784e-15	3.53941147772534e-13	14.552	9.873	9.005	27.802	16.310	10.564	12.600	11.604	13.580	11.996	9.959	9.967	6.131	11.620	4.062	10.000	5.929	3.818	4.960	1.504	2.590	0.776	0.656	0.744	0.660	1.027	1.153
Pdensi_DN27623_c2_g1	FC_3_1	MC_2_4	4.90040421751956	344.139437233994	174.519920725757	-6.12766436587416	0.78307354584408	-7.82514541372881	5.0707045670031e-15	3.73908194207054e-13	0.017	0.120	0.029	0.135	0.134	0.186	0.097	0.679	1.522	0.370	0.682	0.351	0.210	0.114	0.128	0.093	0.222	0.186	0.301	0.352	0.771	3.686	7.699	14.084	0.023	0.146	0.404
Pdensi_DN12678_c0_g2	FC_3_1	MC_2_4	316.557629787981	2217.21704843393	1266.88733911095	-2.80810015333575	0.35892809014523	-7.82357310680123	5.13447159473197e-15	3.78116679995881e-13	3.902	6.423	9.874	8.365	8.106	12.464	6.825	7.335	11.756	6.942	6.684	9.460	4.231	5.441	6.995	8.167	5.780	8.571	7.171	11.335	23.290	63.603	59.938	46.195	4.040	7.138	8.941
Pdensi_DN25571_c0_g1d74877	FC_3_1	MC_2_4	1342.67482032266	160.584606029899	751.629713176279	3.06024185753539	0.391172398802686	7.82325610626487	5.1474232736821e-15	3.78576896081588e-13	43.161	42.852	41.919	34.731	35.205	52.824	26.497	26.152	33.559	23.754	28.878	25.138	36.167	50.794	36.872	36.991	21.108	18.554	23.684	14.539	21.318	5.600	3.368	3.487	56.845	105.695	126.176
Pdensi_DN25906_c0_g1d429621	FC_3_1	MC_2_4	66.6022924462542	10397.9180474938	5232.26016997002	-7.28564823236642	0.931659175468413	-7.82007887026218	5.27902509295796e-15	3.87750914630218e-13	0.499	0.261	0.047	0.490	2.419	3.197	0.756	0.902	0.405	0.255	0.179	0.094	0.333	1.478	2.514	0.249	0.205	0.239	0.551	3.156	0.817	104.429	155.083	509.402	0.257	2.627	1.763
Pdensi_DN18557_c0_g2	FC_3_1	MC_2_4	365.24291433728	10340.2841000432	5352.76350719026	-4.82294713494008	0.616864212939283	-7.81849073714185	5.34604187927425e-15	3.92163414946658e-13	0.703	1.356	1.789	4.735	11.117	17.521	7.564	7.549	8.316	5.772	4.822	7.172	5.721	9.622	10.115	1.622	17.551	15.934	32.750	26.708	21.974	198.017	267.423	311.510	5.834	11.142	10.686
Pdensi_GG_18253_c1_g1	FC_3_1	MC_2_4	664.615832020751	84.6200772761308	374.617954648441	2.97791122971362	0.381089486646719	7.8142046266268	5.5311176256955e-15	4.05213551192976e-13	13.614	34.612	13.932	22.695	20.012	18.207	23.324	19.042	9.731	20.092	17.791	10.109	14.319	32.162	12.364	17.107	10.224	7.827	8.307	2.779	4.953	1.779	2.507	2.115	3.437	22.721	4.316
Pdensi_DN25283_c0_g2	FC_3_1	MC_2_4	410.883870437908	13.7258452951458	212.304857866527	4.84581915424746	0.62021881730081	7.81307986645173	5.58072083148695e-15	4.08317921561799e-13	14.009	13.652	8.822	13.960	14.342	9.400	12.843	11.003	11.172	9.623	9.592	7.647	10.605	12.995	8.966	9.766	9.374	24.353	3.646	3.230	3.607	0.674	0.289	0.147	0.173	0.286	0.265
Pdensi_GG_81961_c1_g1	FC_3_1	MC_2_4	16.4976794410527	5593.08713650672	2804.79240797389	-8.40195327702898	1.07546293873675	-7.81240615032071	5.61064190682203e-15	4.09976063990861e-13	0.094	0.000	0.140	0.185	0.178	1.144	0.626	0.416	0.858	0.227	0.948	1.419	0.645	0.777	0.640	0.090	0.052	0.310	0.997	0.989	1.190	337.159	81.530	37.136	24.214	30.404	25.799
Pdensi_DN39772_c0_g1	FC_3_1	MC_2_4	73.8005393860256	675.869504544282	374.835021965154	-3.19649608077322	0.409332853708066	-7.80903866331956	5.76258224115557e-15	4.20534490063864e-13	2.525	4.022	2.792	2.526	1.776	2.460	3.577	5.743	3.044	2.764	3.688	2.469	4.179	3.559	3.546	2.560	1.541	1.899	2.255	3.260	1.651	25.056	14.520	13.088	1.244	1.358	0.843
Pdensi_DN7126_c0_g1d329927	FC_3_1	MC_2_4	307.928092154382	1.14047438269302	154.534283268538	7.85206074561428	1.00555601313367	7.80867564119526	5.77920161080276e-15	4.21203127463978e-13	17.260	12.563	5.385	11.908	8.881	7.449	8.231	6.639	10.318	4.252	5.030	5.094	11.411	9.232	7.111	8.584	1.080	0.634	0.575	0.441	0.362	0.048	0.039	0.000	0.000	0.355	0.152
Pdensi_GG_154311_c0_g1	FC_3_1	MC_2_4	1264.8745435414	0	632.437271770701	12.2435094498237	1.56830757226531	7.80682926381511	5.86446284834519e-15	4.26866391141662e-13	1.051	14.268	18.707	8.073	48.599	59.182	9.566	9.838	19.064	9.184	10.292	28.368	2.325	9.594	8.712	5.486	3.751	5.818	0.085	0.000	0.214	0.000	0.000	0.000	0.000	0.000	0.000
Pdensi_DN10735_c0_g1d103743	FC_3_1	MC_2_4	8.87163776127967	1303.01446948593	655.943053623605	-7.20520694054909	0.923032596132958	-7.80601570381726	5.90242292887166e-15	4.285240551892e-13	0.350	0.162	0.448	0.567	0.060	0.162	0.275	0.052	0.293	0.117	0.000	0.059	0.000	0.173	0.224	0.541	0.877	0.436	0.508	0.175	0.215	64.409	23.565	16.003	0.000	0.000	0.120
Pdensi_DN18806_c0_g1d217713	FC_3_1	MC_2_4	390.002260318433	7.74507055216133	198.873665435297	5.65575725692455	0.724544973558202	7.8059436795889	5.9057951542298e-15	4.285240551892e-13	23.366	21.695	13.115	18.710	11.277	5.803	8.433	4.974	1.925	4.420	5.350	3.792	11.005	12.999	2.674	16.058	6.420	2.941	3.049	1.418	2.356	0.229	0.150	0.186	0.614	0.034	0.659
Pdensi_DN33570_c0_g1d29630	FC_3_1	MC_2_4	6450.47632589466	139.115383851454	3294.79585487306	5.53069285203413	0.708531423803653	7.80585400481375	5.90999644133537e-15	4.285240551892e-13	268.391	204.152	87.493	245.619	273.169	75.009	150.840	93.781	59.349	68.527	69.828	35.807	211.159	113.315	58.808	136.857	49.506	30.114	21.378	10.030	16.662	4.766	4.496	1.481	0.000	0.000	0.223
Pdensi_GG_122947_c2_g1	FC_3_1	MC_2_4	407.753251190488	0	203.876625595244	10.6101486934627	1.36038515810943	7.79937110473028	6.22164511739195e-15	4.50542824116368e-13	20.498	26.210	14.081	15.479	14.609	7.364	19.156	16.755	15.727	14.616	19.447	8.600	20.294	22.566	8.193	15.265	3.688	1.629	2.484	0.982	4.352	0.000	0.000	0.000	0.000	0.000	0.000
Pdensi_DN14793_c1_g1	FC_3_1	MC_2_4	0	1009.68709276015	504.843546380076	-12.9868259406081	1.6656278186333	-7.79695547548201	6.3418603866815e-15	4.58660233138691e-13	0.000	0.000	0.000	0.000	0.000	0.000	0.000	0.000	0.000	0.000	0.052	0.000	0.000	0.000	0.047	0.019	0.000	0.000	0.000	0.000	0.059	3.827	39.952	29.519	0.355	0.023	0.000
Pdensi_DN29248_c0_g1d502432	FC_3_1	MC_2_4	135.586224165845	3894.61291268636	2015.0995684261	-4.84356713164475	0.621359167097505	-7.79511655757818	6.43490526900874e-15	4.64794359609577e-13	0.614	0.388	0.179	3.350	3.249	5.783	4.973	2.024	1.982	0.970	1.274	1.024	1.322	2.942	3.726	0.619	0.555	0.586	1.717	7.587	1.444	47.909	95.518	145.273	0.056	0.202	0.000
Pdensi_DN9640_c0_g1d48540	FC_3_1	MC_2_4	928.717810058198	122.098836440926	525.408323249562	2.92375197178651	0.375150792842335	7.79353803209282	6.51584569726733e-15	4.70039627540802e-13	72.391	54.503	45.800	29.376	23.370	32.174	29.086	21.677	20.780	17.308	25.722	20.822	40.561	41.333	36.194	33.623	12.575	48.367	9.070	4.935	14.940	4.324	2.314	2.855	32.440	63.068	95.382
Pdensi_GG_47195_c4_g1	FC_3_1	MC_2_4	497.538742659538	37901.0028768579	19199.2708097587	-6.25139262735486	0.802337663898784	-7.79147347636354	6.62322181010346e-15	4.77176097859546e-13	11.886	12.316	60.435	22.893	12.607	10.087	18.844	38.474	36.183	25.333	44.904	35.585	8.554	10.668	7.656	127.416	372.829	272.505	292.307	617.633	470.634	2184.761	608.269	279.932	0.480	1.579	1.816
Pdensi_GG_93761_c0_g1	FC_3_1	MC_2_4	57.3730788338389	2999.43380698973	1528.40344291178	-5.70686184312909	0.732950378727264	-7.7861503435455	6.90817416970142e-15	4.97071732231102e-13	0.972	0.584	0.216	1.369	0.654	3.185	3.840	1.469	1.787	3.304	1.639	1.401	1.444	1.621	1.328	0.775	0.585	0.265	0.480	1.629	0.619	51.307	69.096	104.167	3.414	14.923	19.374
Pdensi_DN17979_c0_g1d58195	FC_3_1	MC_2_4	376.25891185872	1.31645746965747	188.787684664189	8.10010419990344	1.04143008304439	7.77786654311407	7.37578176685054e-15	5.29958188308746e-13	19.440	15.409	17.282	9.165	13.401	11.952	7.261	11.910	15.697	16.725	8.865	15.664	14.209	12.146	11.384	27.638	13.529	11.650	5.712	0.834	7.645	0.000	0.089	0.000	0.000	0.000	0.000
Pdensi_DN27255_c0_g1d24590	FC_3_1	MC_2_4	101.425577928273	6363.35068751468	3232.38813272148	-5.97096213026999	0.767700255958615	-7.7777258557953	7.38398651297682e-15	5.29958188308746e-13	2.579	2.392	1.832	2.531	1.810	4.900	2.612	2.471	2.864	2.840	2.190	2.525	2.527	2.729	3.554	1.428	1.015	1.636	1.901	2.272	2.138	356.668	75.757	82.407	2.404	7.684	6.237
Pdensi_DN11163_c1_g1	FC_3_1	MC_2_4	1.12754759861795	543.869843153645	272.498695376132	-8.91478305546308	1.14639241004483	-7.77638003998514	7.46292853097415e-15	5.34944232415665e-13	0.000	0.000	0.000	0.000	0.101	0.000	0.000	0.000	0.000	0.000	0.000	0.000	0.000	0.000	0.000	0.000	0.000	0.000	0.280	0.097	0.359	21.967	11.891	8.764	0.000	0.000	0.000
Pdensi_DN20416_c0_g1d412595	FC_3_1	MC_2_4	784.671672777547	10.0014333746492	397.336553076098	6.21965590223264	0.800311766984252	7.77154124032144	7.75368257319219e-15	5.55081123528755e-13	14.293	31.713	21.546	22.349	23.414	26.085	20.604	17.632	25.882	14.184	20.157	17.270	13.745	24.955	24.338	19.942	16.983	12.543	10.923	4.139	8.849	0.485	0.313	0.000	3.229	2.437	2.377
Pdensi_DN19522_c0_g1d61274	FC_3_1	MC_2_4	56.7421716214573	1048.87654606987	552.809358845662	-4.2074057966656	0.541486850636857	-7.77009781810427	7.84255384633841e-15	5.60732672729846e-13	0.447	0.945	2.766	1.761	1.519	1.921	1.670	1.788	2.468	1.133	2.359	1.824	0.449	1.204	1.478	2.083	1.856	3.524	1.076	0.538	0.950	14.283	32.780	30.774	0.139	0.038	0.107
Pdensi_DN19752_c0_g1d409295	FC_3_1	MC_2_4	1726.26479755849	193.630555986808	959.947676772648	3.15132249622255	0.405940513810136	7.76301548875821	8.29334796999669e-15	5.92214243662823e-13	33.484	52.793	28.489	57.234	54.653	46.359	69.353	53.446	62.655	41.719	50.970	45.578	24.405	43.378	30.479	17.404	19.830	8.704	8.951	16.413	12.112	7.807	3.554	3.863	13.997	17.494	14.714
Pdensi_DN11720_c0_g1d211026	FC_3_1	MC_2_4	367.239697266839	28.458611710567	197.849154488703	3.65995746870656	0.471509468885842	7.76221414461705	8.34593278799571e-15	5.95216752016603e-13	4.929	29.503	14.212	10.881	13.464	9.360	10.052	5.555	3.544	7.887	5.800	3.126	8.941	15.731	10.806	6.809	7.862	6.323	10.101	4.926	4.802	1.078	0.680	0.463	1.664	1.646	0.743
Pdensi_DN8836_c0_g1d331994	FC_3_1	MC_2_4	13.6152192654148	155.704631239251	84.6599252523328	-3.51648909366272	0.453051555841246	-7.76178571362181	8.37418123417906e-15	5.96478250733127e-13	0.711	1.063	0.786	0.496	0.427	0.340	0.433	0.739	0.185	0.231	0.648	0.280	4.210	0.726	1.286	0.464	6.812	30.110	26.185	1.652	15.416	4.043	3.584	4.244	0.000	0.399	2.084
Pdensi_DN17034_c1_g1d472675	FC_3_1	MC_2_4	516.30813776879	0	258.154068884395	10.950887292957	1.41177566451214	7.7568182879404	8.70865681634565e-15	6.19521122940136e-13	0.614	6.115	12.915	12.333	9.357	25.377	17.820	4.715	14.181	16.721	6.285	9.829	14.369	19.845	11.872	6.895	2.361	1.574	0.570	0.000	0.369	0.000	0.000	0.000	36.220	45.498	27.273
Pdensi_DN11074_c0_g1d174068	FC_3_1	MC_2_4	1866.15736035557	79.2760246292738	972.716692492421	4.55259239385791	0.586977180403708	7.75599554096252	8.76531044476934e-15	6.22767037940064e-13	39.784	59.264	54.560	76.052	34.367	60.021	81.422	32.587	28.428	34.116	36.201	15.614	41.863	66.166	50.959	61.429	27.083	19.426	46.027	8.573	13.901	1.722	3.020	1.246	24.846	17.777	20.003
Pdensi_DN24810_c0_g3	FC_3_1	MC_2_4	6.52151270829559	361.724389681022	184.122951194659	-5.78074996497383	0.745639078137832	-7.75274544275596	8.99267743701444e-15	6.38118583357191e-13	0.073	0.372	0.126	0.093	0.151	0.351	1.676	1.538	1.438	0.830	2.855	0.271	1.412	0.602	0.877	0.476	0.513	1.938	5.631	4.069	1.505	9.083	5.459	13.008	3.099	3.788	1.705
Pdensi_DN44148_c0_g1d246748	FC_3_1	MC_2_4	0	3249.39122301305	1624.69561150652	-14.6732612731134	1.89450234935255	-7.74517977142017	9.54467090050619e-15	6.76438131924958e-13	0.000	0.000	0.000	0.000	0.000	0.000	0.000	0.000	0.000	0.000	0.000	0.000	0.052	0.000	0.000	0.042	0.051	0.116	0.000	0.542	0.000	4.640	188.365	40.782	0.143	0.000	0.000
Pdensi_DN15494_c0_g1d214343	FC_3_1	MC_2_4	366.236267861353	0	183.118133930677	10.4552585786222	1.35040757700096	7.74229851541686	9.76354217933529e-15	6.91082602077161e-13	18.143	16.562	8.582	11.773	14.713	7.170	5.550	3.442	2.193	2.440	1.178	0.339	4.950	16.201	4.258	10.771	4.613	1.330	1.043	0.417	1.334	0.000	0.000	0.000	0.000	0.000	0.000
Pdensi_DN20163_c2_g1	FC_3_1	MC_2_4	0.485679302218319	665.225156468106	332.855417885162	-10.4988355323396	1.35648757750213	-7.73972110505605	9.96351272207934e-15	7.04354258565619e-13	0.000	0.000	0.000	0.035	0.000	0.000	0.000	0.087	0.328	0.033	0.000	0.000	0.031	0.064	0.000	0.000	0.000	0.000	9.829	345.282	53.066	35.618	10.468	7.415	0.000	0.000	0.000
Pdensi_DN31597_c0_g1d504377	FC_3_1	MC_2_4	25.077123451198	251.423242371603	138.250182911401	-3.32058195862022	0.429499064927582	-7.73129030951465	1.06461926713447e-14	7.5167443356029e-13	0.712	0.539	0.395	0.602	0.702	1.008	0.615	0.499	0.512	0.293	0.290	0.941	0.093	0.768	1.058	0.322	0.208	0.289	0.381	1.530	0.717	6.737	5.719	6.720	0.585	0.211	0.752
Pdensi_DN21451_c0_g2	FC_3_1	MC_2_4	0.869932408866077	204.071943670759	102.470938039812	-7.84054895874022	1.01442344523145	-7.72906915312009	1.08335814970079e-14	7.63950083991257e-13	0.000	0.049	0.102	0.014	0.000	0.061	0.136	0.083	0.080	0.040	0.259	0.149	0.013	0.013	0.000	0.052	2.375	1.796	34.027	0.212	22.489	3.716	6.532	5.018	0.000	0.026	0.014
Pdensi_DN8244_c0_g1d331278	FC_3_1	MC_2_4	486.367540947487	13.1110430516289	249.739291999558	5.15488317415632	0.667281529756515	7.72519985085948	1.11677990227225e-14	7.86536109725007e-13	4.989	6.756	1.951	13.852	14.306	16.359	55.792	15.187	17.488	58.101	23.639	6.372	6.999	8.917	14.212	1.991	7.718	1.595	13.085	2.494	0.341	0.716	0.195	0.162	0.041	0.149	1.271
Pdensi_DN20044_c0_g1d488547	FC_3_1	MC_2_4	509.143513604501	23958.8017076357	12233.9726106201	-5.55614456774018	0.719317656933155	-7.7241876578271	1.12568901763632e-14	7.91823393177706e-13	3.782	2.051	1.186	7.177	12.081	27.176	18.312	9.932	12.112	12.021	17.896	12.523	7.608	9.551	13.913	7.333	4.566	8.072	13.080	45.730	11.901	321.206	589.783	869.054	2.095	5.843	6.010
Pdensi_DN27102_c0_g2	FC_3_1	MC_2_4	83.8660323257271	11659.1994705631	5871.5327514444	-7.11816691926362	0.921649925398811	-7.72328703459015	1.13367489270902e-14	7.96448913430051e-13	0.640	1.065	2.722	0.513	1.190	5.917	1.793	0.424	1.228	0.477	1.101	4.395	2.004	1.405	2.216	0.681	1.716	5.698	3.136	3.244	10.230	412.454	224.765	268.476	0.533	2.347	0.977
Pdensi_DN38845_c0_g1d317454	FC_3_1	MC_2_4	0	477.56565036753	238.782825183765	-11.9070922362018	1.54319966240562	-7.71584683840611	1.20181564564976e-14	8.43271489799762e-13	0.000	0.000	0.000	0.000	0.000	0.000	0.250	0.474	0.000	0.267	0.285	0.531	0.000	0.781	0.251	0.404	0.000	0.275	0.250	0.261	0.000	5.833	22.563	6.808	1.001	0.507	0.000
Pdensi_DN41824_c0_g1d93160	FC_3_1	MC_2_4	0	2381.26488974475	1190.63244487237	-14.2246187131443	1.84451187931858	-7.71186072187257	1.23996413149429e-14	8.68959478949426e-13	0.000	0.000	0.000	0.000	0.000	0.000	0.115	0.000	0.000	0.000	0.000	0.000	0.000	0.000	0.116	0.000	0.000	0.000	0.000	0.482	0.149	7.900	17.050	149.039	0.000	0.000	0.000
Pdensi_DN22165_c0_g6	FC_3_1	MC_2_4	12.9528869346175	24172.2750787488	12092.6139828417	-10.8628575147106	1.40871286351937	-7.71119352709825	1.24646478348187e-14	8.72432674475712e-13	0.429	0.031	0.028	0.108	0.034	1.013	0.000	0.030	0.067	0.000	0.000	0.068	0.095	0.164	11.533	0.155	0.000	0.000	1.657	0.296	2.044	29.961	914.461	802.095	0.000	0.257	0.000
Pdensi_GG_3251_c0_g1	FC_3_1	MC_2_4	325.268576148294	0	162.634288074147	10.2841704637389	1.33386782832799	7.710037115619	1.25781152426663e-14	8.79284976939062e-13	3.536	6.514	0.355	8.918	13.340	7.630	11.294	8.537	11.816	23.406	8.890	4.984	7.023	17.942	2.738	9.191	0.757	3.010	3.531	2.860	1.017	0.000	0.000	0.000	68.993	191.754	192.028
Pdensi_DN24403_c1_g1	FC_3_1	MC_2_4	6857.21099760437	106221.703225259	56539.4571114317	-3.95330395496199	0.513453484865987	-7.69943932894682	1.36664540531437e-14	9.54185402642483e-13	311.889	240.237	207.539	227.306	193.005	207.540	266.454	208.834	246.932	293.980	225.669	198.112	329.367	229.484	172.610	178.096	194.119	212.490	253.035	530.619	359.448	1475.570	2696.869	3725.700	650.118	1108.214	1191.830
Pdensi_DN22124_c0_g1d67031	FC_3_1	MC_2_4	231.85412464545	1222.81183276889	727.33297870717	-2.3981894333541	0.311551036405	-7.69758130490244	1.38665859142885e-14	9.65913850421379e-13	10.490	6.849	6.246	7.352	7.055	6.816	5.655	7.386	8.050	9.058	8.235	8.205	6.777	6.714	5.051	6.667	13.296	10.208	22.420	28.408	31.686	35.101	23.172	35.512	7.593	11.515	13.060
Pdensi_DN19286_c0_g1d117158	FC_3_1	MC_2_4	430.643150962118	9293.18390772415	4861.91352934313	-4.4313984648414	0.57568854120635	-7.69756239294853	1.38686377149589e-14	9.65913850421379e-13	0.444	0.573	0.088	9.316	15.526	14.633	13.026	12.778	7.159	8.982	7.057	5.509	7.298	16.929	7.171	1.882	4.078	1.604	7.262	9.545	3.174	120.127	234.643	334.910	0.341	0.995	0.213
Pdensi_DN19702_c3_g1d360283	FC_3_1	MC_2_4	1448.24359336163	10837.7557378726	6142.9996656171	-2.90373590851111	0.377237029242	-7.69737773183541	1.38886877216928e-14	9.66119011418835e-13	73.332	60.203	42.137	50.135	40.436	42.036	38.070	41.324	43.164	29.553	53.341	30.798	46.614	46.091	27.651	24.424	35.840	22.347	38.290	45.002	34.440	238.446	351.901	227.459	61.054	190.389	110.795
Pdensi_DN15586_c0_g2	FC_3_1	MC_2_4	20.0636514024773	567.640967180814	293.852309291646	-4.8264281281221	0.627508445203911	-7.6914154144232	1.45516122657274e-14	1.01098802855762e-12	0.164	0.638	0.000	0.842	0.760	0.241	1.708	0.837	0.276	1.758	1.318	1.050	0.000	0.499	0.790	0.417	0.988	0.000	0.000	2.043	0.437	12.634	18.460	11.768	1.080	1.463	1.096
Pdensi_GG_112135_c1_g1	FC_3_1	MC_2_4	278.888515112688	0	139.444257556344	10.0622092788633	1.30876641005996	7.68831565474109	1.49084627680172e-14	1.03450812160772e-12	1.406	2.490	1.789	9.722	7.286	8.516	7.956	9.375	10.745	9.035	6.949	11.303	1.566	2.951	2.710	2.406	0.138	1.096	0.850	0.148	2.382	0.000	0.000	0.000	0.000	0.000	0.616
Pdensi_DN23905_c1_g1d551037	FC_3_1	MC_2_4	378.267616045103	0	189.133808022552	10.5018344531266	1.3659811850968	7.68812525948691	1.49306599456908e-14	1.03477717346306e-12	2.149	4.327	3.222	15.821	11.824	7.074	10.883	8.781	11.115	7.009	6.750	6.492	2.497	5.402	2.373	1.232	1.688	1.236	1.043	0.594	0.926	0.000	0.000	0.000	0.000	0.076	0.082
Pdensi_GG_147061_c1_g1	FC_3_1	MC_2_4	43.5205103172892	6491.12949671788	3267.32500351758	-7.21941254546434	0.93907477539943	-7.6877930646083	1.49694666790701e-14	1.03544101651292e-12	0.000	0.000	0.000	0.436	1.320	2.208	1.328	1.202	2.300	1.420	1.534	1.405	0.900	1.862	0.943	0.079	0.511	0.036	1.744	94.653	175.926	34.434	257.307	181.019	0.045	0.000	0.000
Pdensi_DN25952_c1_g1	FC_3_1	MC_2_4	0.627092757756918	411.866000611664	206.24654668471	-9.29060804943668	1.20849829971513	-7.68772951656338	1.49769016091469e-14	1.03544101651292e-12	0.000	0.000	0.024	0.000	0.000	0.051	0.026	0.050	0.056	0.000	0.000	0.000	0.026	0.000	0.027	0.022	0.237	0.210	0.054	13.142	0.546	17.328	10.511	4.562	0.000	0.134	0.000
Pdensi_DN39333_c0_g1d378975	FC_3_1	MC_2_4	0	1078.33986446051	539.169932230257	-13.0820158185855	1.70181409678831	-7.68710039673195	1.50507030395144e-14	1.03927128421019e-12	0.000	0.000	0.000	0.000	0.000	0.000	0.000	0.650	0.000	0.366	0.390	0.000	0.000	0.000	0.343	0.000	0.000	0.000	0.000	6.093	2.229	7.519	61.018	9.968	0.000	0.000	0.000
Pdensi_DN19345_c1_g2	FC_3_1	MC_2_4	519.64869741688	4897.22735899187	2708.43802820438	-3.23603033483283	0.421097489445172	-7.68475333134032	1.53292058833131e-14	1.05720984751289e-12	10.953	11.236	8.778	14.587	17.225	15.826	17.071	18.288	18.188	23.726	19.373	16.776	10.290	13.384	10.239	7.973	7.860	7.082	6.853	16.445	9.852	116.757	82.792	172.585	5.060	8.730	7.182
Pdensi_DN24065_c1_g3	FC_3_1	MC_2_4	361.441893663509	0.701655226140532	181.071774444825	8.65914735153164	1.12739724935758	7.68065325373631	1.58279367700394e-14	1.08894662669781e-12	7.595	7.806	3.496	10.515	11.055	11.536	7.494	5.291	2.846	7.081	3.968	2.866	13.287	10.894	8.934	2.790	0.854	0.189	0.264	0.305	0.117	0.069	0.011	0.000	0.029	0.000	0.000
Pdensi_DN23328_c3_g1	FC_3_1	MC_2_4	252.983414394517	2.98260399152658	127.983009193022	6.21800554322854	0.80962622887533	7.68009400074169	1.58971895263809e-14	1.09238060000985e-12	8.581	11.160	0.924	7.459	9.319	6.460	5.608	3.812	0.467	3.138	3.154	0.368	6.308	11.557	5.307	5.618	4.148	0.394	5.580	1.719	0.296	0.181	0.061	0.000	0.000	0.000	0.000
Pdensi_DN11575_c0_g1	FC_3_1	MC_2_4	191.329531126013	4.17993639783913	97.7547337619259	5.53137701471172	0.72064022448386	7.6756428891732	1.64591068942263e-14	1.12961870451213e-12	2.816	6.841	2.831	6.736	6.697	4.122	6.199	6.040	5.289	7.367	6.313	5.363	1.856	3.175	1.854	1.774	1.499	0.644	1.528	1.203	1.417	0.077	0.123	0.103	0.195	0.237	0.313
Pdensi_DN20822_c1_g2	FC_3_1	MC_2_4	830.403083399561	190.817671293469	510.610377346515	2.11871564648746	0.276138223884494	7.67266340995114	1.68461134767518e-14	1.15477654565637e-12	20.761	36.857	22.526	25.875	26.640	23.599	29.337	25.087	24.233	19.322	25.972	15.629	22.091	29.352	23.647	19.489	13.369	13.131	12.000	14.678	13.810	6.184	4.100	4.417	6.866	3.062	5.640
Pdensi_GG_3881_c0_g1	FC_3_1	MC_2_4	2721.4606792552	4.20993135684319	1362.83530530602	9.22884300666772	1.20288039436173	7.67228649658451	1.68957044842003e-14	1.15677208737645e-12	28.764	59.635	41.673	94.804	81.860	72.740	101.691	82.851	105.307	66.661	74.668	58.454	28.582	71.241	44.065	61.703	26.641	10.469	11.808	5.644	9.677	0.353	0.000	0.000	0.000	0.782	0.562
Pdensi_DN18194_c0_g3	FC_3_1	MC_2_4	83.0697749514121	1037.95593449131	560.51285472136	-3.64212542498561	0.475015375755183	-7.6673842803411	1.75539269043257e-14	1.20038257538007e-12	0.882	0.206	0.267	2.693	1.564	3.341	2.894	0.796	0.896	1.164	0.918	0.589	0.978	1.276	1.075	0.588	0.505	0.383	2.862	1.024	0.438	23.407	23.931	31.229	5.965	2.191	1.288
Pdensi_DN5594_c0_g1d46004	FC_3_1	MC_2_4	0.242839651109159	269.613597970873	134.928218810991	-10.1188192811893	1.31991162590112	-7.66628544110371	1.77048943077784e-14	1.20924214036343e-12	0.000	0.028	0.181	0.032	0.000	0.000	0.000	0.000	0.121	0.000	0.065	0.061	0.029	0.000	0.087	0.070	0.143	0.098	0.561	1.175	0.371	5.604	6.934	7.801	0.000	0.058	0.093
Pdensi_DN24506_c0_g1d498160	FC_3_1	MC_2_4	511.592745217404	0	255.796372608702	10.9374679120506	1.42789394358882	7.65986014658819	1.86135665690798e-14	1.26976895421244e-12	4.511	12.705	7.978	20.962	19.355	6.729	16.209	7.728	8.562	6.563	5.703	2.836	5.860	11.111	3.016	4.176	1.135	1.654	1.497	1.917	1.079	0.000	0.000	0.000	0.000	0.000	0.000
Pdensi_DN45357_c0_g1d156283	FC_3_1	MC_2_4	377.845479494759	0.789646769622755	189.317563132191	8.70657428051927	1.13746893842724	7.65434025175029	1.94307187012319e-14	1.32391401100167e-12	4.733	5.305	2.903	14.455	10.980	9.197	10.442	5.005	5.290	4.535	5.004	3.131	3.354	9.026	3.376	1.457	1.308	0.518	1.002	0.092	0.474	0.040	0.016	0.000	0.041	0.000	0.000
Pdensi_DN14420_c0_g1d8329	FC_3_1	MC_2_4	3.61496456289172	654.429606812126	329.022285687509	-7.50197887078553	0.980291588128948	-7.65280347361168	1.96644325939427e-14	1.33691095590959e-12	1.012	0.157	0.289	0.183	0.000	0.158	0.161	0.152	0.171	0.341	0.000	0.170	0.483	0.167	0.000	0.259	0.000	0.177	1.120	0.503	0.000	10.128	23.170	15.409	0.000	0.162	0.523
Pdensi_DN16361_c0_g1d55551	FC_3_1	MC_2_4	0	341.142865195343	170.571432597671	-11.4219839563304	1.49252841645079	-7.65277486876376	1.9668808943433e-14	1.33691095590959e-12	0.000	0.000	0.065	0.000	0.000	0.000	0.000	0.000	0.000	0.000	0.000	0.000	0.000	0.025	0.000	0.000	0.143	0.299	0.395	28.627	8.693	15.830	3.212	8.099	0.000	0.000	0.000
Pdensi_DN21997_c1_g4	FC_3_1	MC_2_4	1962.32917881042	110.193845313909	1036.26151206216	4.15015481623142	0.54253042291567	7.64962597659987	2.01564724137305e-14	1.36841128343408e-12	41.584	61.608	41.047	60.077	80.160	40.163	57.913	58.758	66.761	46.610	54.310	52.311	33.750	42.931	21.834	33.522	23.623	16.117	8.373	6.351	12.129	2.545	4.076	1.677	12.624	14.592	10.508
Pdensi_DN17303_c0_g1d281143	FC_3_1	MC_2_4	127.582675078399	11899.3273993619	6013.45503722013	-6.54354943486335	0.8555020446134	-7.64878292935041	2.02890396672359e-14	1.37575764293415e-12	0.745	2.606	1.520	6.214	2.419	3.046	9.426	2.014	1.219	6.831	1.927	2.377	0.497	1.370	0.670	0.302	0.944	1.217	11.791	2.084	1.920	63.337	363.679	441.413	263.067	107.550	84.386
Pdensi_DN20488_c0_g1d491072	FC_3_1	MC_2_4	548.10711753778	4.73674205687791	276.421929797329	6.71602149631375	0.878945885668552	7.64099543079987	2.15548713004825e-14	1.4598385498039e-12	7.674	15.457	9.636	19.065	17.352	13.840	14.894	16.677	14.351	12.770	16.370	13.041	6.689	13.419	9.244	12.280	4.652	3.429	3.974	1.816	2.218	0.332	0.060	0.000	0.212	0.055	0.089
Pdensi_DN22012_c1_g2	FC_3_1	MC_2_4	657.311359627215	9.70518666348117	333.508273145348	6.01603197303764	0.787443274609208	7.63995600320959	2.17295980289468e-14	1.46990971864315e-12	24.902	16.386	10.032	25.663	17.453	17.093	11.295	13.107	10.134	9.522	13.252	6.974	17.141	17.301	8.818	16.962	11.554	6.835	5.133	2.075	6.995	0.588	0.093	0.077	4.432	11.975	4.237
Pdensi_DN35346_c0_g2	FC_3_1	MC_2_4	6.58998170292358	621.191009260687	313.890495481805	-6.5519504512954	0.857661919126373	-7.63931603488857	2.18378682519645e-14	1.47546668701431e-12	0.014	0.073	0.027	0.148	0.114	0.338	0.192	0.049	0.063	0.042	0.073	0.057	0.000	0.109	0.061	0.000	0.000	0.017	0.000	1.185	0.000	5.053	19.888	20.626	0.212	0.286	0.326
Pdensi_DN9507_c0_g1d333098	FC_3_1	MC_2_4	481.024558874799	5.79150201780596	243.408030446302	6.30360405948561	0.825232367038736	7.63858073345507	2.19629222184555e-14	1.48214300906481e-12	6.824	10.299	18.740	15.140	13.256	15.620	26.185	17.920	30.799	25.487	15.090	16.699	6.593	14.867	6.013	23.694	13.898	9.491	3.451	3.089	3.610	0.134	0.326	0.000	0.000	0.000	0.000
Pdensi_DN25311_c0_g1d23078	FC_3_1	MC_2_4	205.302489469364	1287.23846332338	746.270476396372	-2.6478018749566	0.346683769137274	-7.6375132344548	2.21457282090685e-14	1.49269607656447e-12	0.746	2.401	1.826	5.700	6.556	6.543	6.163	7.128	6.564	6.224	7.099	5.419	3.149	6.796	3.936	3.626	4.003	2.766	6.624	5.712	5.648	27.178	37.180	32.682	2.940	3.109	4.136
Pdensi_DN20222_c0_g1	FC_3_1	MC_2_4	551.740499741374	11.0006683571015	281.370584049238	5.7091776134514	0.747533939215087	7.63734904056136	2.21739784120888e-14	1.49281882792422e-12	0.453	0.689	0.568	25.512	16.676	8.451	4.478	0.504	1.394	0.632	0.638	0.472	3.264	4.063	2.999	0.000	0.595	2.300	0.827	0.000	0.589	0.138	0.225	0.464	0.000	0.000	0.000
Pdensi_GG_143379_c0_g1	FC_3_1	MC_2_4	247.073919392236	1.38774369234972	124.230831542293	7.50154160607317	0.982861970745443	7.63234495723107	2.30521611607187e-14	1.55009317976433e-12	1.266	4.707	2.420	7.829	8.246	6.594	7.668	7.777	7.401	5.214	4.805	4.565	2.495	6.333	4.069	5.055	2.721	0.986	0.532	0.721	0.620	0.054	0.000	0.074	0.000	0.167	0.132
Pdensi_DN26691_c0_g1d140192	FC_3_1	MC_2_4	281.486452891944	0	140.743226445972	10.0755412496259	1.32017804225364	7.63195639311361	2.3121765461193e-14	1.55292485173606e-12	2.910	10.295	3.803	10.500	7.189	8.071	5.225	3.047	3.573	1.054	2.123	1.188	1.372	4.652	1.126	3.413	1.333	0.824	0.621	0.520	0.160	0.000	0.000	0.000	0.000	0.000	0.000
Pdensi_DN20708_c0_g2d493712	FC_3_1	MC_2_4	915.488243061254	12.0896937322808	463.788968396768	6.17851952460398	0.809593884026013	7.6316282107752	2.3180714452385e-14	1.55503500609087e-12	33.718	43.737	49.635	32.440	24.285	27.081	30.908	26.389	42.999	21.964	27.852	25.820	26.198	34.072	24.528	40.870	20.334	17.998	9.182	3.060	10.592	0.749	0.177	0.035	0.173	0.314	0.366
Pdensi_DN15935_c0_g1d468637	FC_3_1	MC_2_4	212.519365834264	2.71976792193853	107.619566878101	6.12301403963496	0.803592815242037	7.61954801423995	2.54565509218188e-14	1.70567950446977e-12	19.972	16.141	11.689	4.960	7.589	6.934	8.492	5.375	6.405	6.843	3.681	4.781	14.240	11.460	10.284	9.353	4.098	4.858	1.310	0.756	2.238	0.128	0.106	0.000	0.000	0.000	0.000
Pdensi_GG_5131_c1_g1	FC_3_1	MC_2_4	2.08327913349759	10604.8064762621	5303.44487769777	-12.3201251290779	1.61735034895139	-7.61747455464159	2.58686882771775e-14	1.73124050787689e-12	3.088	13.533	0.842	0.105	0.036	0.032	0.000	0.035	0.000	0.041	0.000	0.073	0.068	0.107	0.000	0.000	0.375	1.049	0.064	0.314	0.077	1.428	61.806	706.790	578.354	244.217	751.893
Pdensi_DN12143_c0_g1d211297	FC_3_1	MC_2_4	419.213651783487	11.7011850223834	215.457418402935	5.20254168528114	0.683231044755763	7.61461547336584	2.64477644168614e-14	1.76790002996686e-12	5.170	10.662	7.740	8.958	12.846	16.563	9.251	10.815	15.138	7.670	9.662	8.182	6.642	11.102	10.519	9.436	9.524	4.683	13.025	2.281	23.738	0.364	0.089	0.444	0.150	0.000	0.116
Pdensi_DN9539_c0_g1d48419	FC_3_1	MC_2_4	318.890880224908	0	159.445440112454	10.2556962914627	1.3469356530768	7.61409520049133	2.65545027377592e-14	1.77293679981039e-12	2.541	7.526	5.600	6.867	13.173	9.233	8.466	7.290	4.830	4.199	5.353	4.791	1.696	8.410	4.338	5.461	2.006	1.448	0.000	0.196	2.919	0.000	0.000	0.000	0.000	0.000	0.000
Pdensi_DN25531_c0_g1d23271	FC_3_1	MC_2_4	134.482056692926	3373.9406570849	1754.21135688892	-4.64856889132979	0.61062860525985	-7.61275978768078	2.6830417127802e-14	1.78924354314849e-12	3.879	3.130	1.679	4.457	3.432	4.426	1.600	1.541	1.228	0.795	1.231	0.863	1.460	1.972	2.649	2.640	2.622	1.813	2.655	6.996	3.676	49.033	56.664	145.944	0.773	2.033	1.633
Pdensi_GG_93041_c0_g1	FC_3_1	MC_2_4	4.39824631482996	594.149200105185	299.273723210008	-7.07123858185459	0.929525006627239	-7.60736777541082	2.79734463798021e-14	1.86326903928861e-12	0.088	0.000	0.065	0.082	0.105	0.211	0.358	0.273	0.485	0.332	0.884	0.986	0.097	0.050	0.049	0.099	1.258	2.722	8.359	23.956	7.606	33.284	3.572	11.267	0.000	0.000	0.000
Pdensi_GG_152495_c0_g1	FC_3_1	MC_2_4	1.32180297922754	402.103432569521	201.712617774375	-8.23624733520847	1.08322510749222	-7.60344943838704	2.88339937824913e-14	1.91832662521818e-12	0.000	0.039	0.036	0.045	0.000	0.078	0.079	0.075	0.042	0.000	0.046	0.000	0.040	0.042	0.081	0.033	0.000	0.000	0.000	0.337	0.000	20.490	3.684	8.060	0.000	0.853	1.129
Pdensi_DN39420_c0_g1d318010	FC_3_1	MC_2_4	0	261.158877329818	130.579438664909	-11.0379321919621	1.45200728091973	-7.60184355616349	2.91941534816545e-14	1.94000301795032e-12	0.000	0.000	0.000	0.000	0.000	0.000	0.000	0.000	0.000	0.000	0.000	0.000	0.000	0.000	0.000	0.000	0.000	0.000	0.000	0.000	0.000	11.354	6.160	3.092	0.000	0.000	0.000
Pdensi_DN22102_c0_g1d542618	FC_3_1	MC_2_4	0	457.164549493177	228.582274746588	-11.8428351129922	1.55862676227694	-7.59824956148669	3.00163061039702e-14	1.99229263687033e-12	0.270	0.000	0.000	0.000	0.000	0.000	1.939	0.000	0.000	0.318	0.000	0.000	1.653	0.000	0.150	0.363	0.146	0.330	2.091	0.000	0.000	9.635	3.633	21.344	0.000	0.152	0.163
Pdensi_DN22311_c1_g2d423946	FC_3_1	MC_2_4	0	164.70730790392	82.35365395196	-10.3695647499832	1.36494368511066	-7.59706415956825	3.02924370974075e-14	2.00826058334503e-12	0.000	0.000	0.000	0.000	0.000	0.000	0.000	0.000	0.061	0.000	0.000	0.000	0.000	0.000	0.000	0.000	0.000	0.000	0.000	0.000	0.000	3.608	4.205	4.625	1.433	0.932	1.746
Pdensi_DN6782_c0_g1d450447	FC_3_1	MC_2_4	302.77257293092	0	151.38628646546	10.1806496897356	1.3403748262936	7.59537518164758	3.06901930788019e-14	2.03224486033183e-12	1.311	1.744	0.403	11.881	9.276	6.605	14.332	14.767	17.739	15.059	12.747	15.819	1.685	4.772	2.255	0.271	0.109	0.248	0.785	0.000	0.144	0.000	0.000	0.000	0.000	0.000	0.000
Pdensi_DN23317_c2_g3	FC_3_1	MC_2_4	381.897298900037	0	190.948649450019	10.5156870267135	1.38471382165159	7.59412296049095	3.09884039682732e-14	2.04958900438401e-12	2.323	2.763	2.234	11.406	17.035	6.718	11.191	15.823	12.872	5.894	11.470	6.306	2.472	4.104	2.568	1.157	0.080	0.339	0.021	0.063	0.154	0.000	0.000	0.000	0.000	0.000	0.000
Pdensi_DN38578_c1_g1	FC_3_1	MC_2_4	413.777019300943	3.24544006111462	208.511229681029	6.81476774431254	0.897416337979559	7.59376384839983	3.10744494853108e-14	2.05287626284011e-12	11.776	25.707	15.100	14.510	12.183	11.219	11.550	8.819	9.435	9.985	10.513	6.920	8.306	11.836	9.242	12.962	4.821	2.786	9.651	0.114	6.060	0.232	0.045	0.021	0.057	0.093	0.037
Pdensi_DN39698_c0_g1d91137	FC_3_1	MC_2_4	1472.79931285459	0	736.399656427296	12.4630195537679	1.64126383674382	7.59355033283001	3.11257205023524e-14	2.05386121127906e-12	3.284	14.123	4.709	53.095	76.429	6.465	21.383	31.078	22.088	12.150	33.337	3.556	5.484	18.133	3.918	1.717	0.874	0.389	0.117	0.040	0.000	0.000	0.000	0.000	0.000	0.000	0.207
Pdensi_DN24211_c0_g2	FC_3_1	MC_2_4	1218.44707102212	0	609.223535511059	12.1895141010601	1.60581796158785	7.59084428785874	3.17827707350695e-14	2.09477015425865e-12	0.974	1.408	2.281	24.628	79.028	9.123	49.764	25.900	4.263	32.246	9.802	3.434	0.000	4.119	0.000	12.807	4.868	0.000	4.321	0.000	0.000	0.000	0.000	0.000	0.000	0.000	0.000
Pdensi_GG_94386_c0_g1	FC_3_1	MC_2_4	2413.64558493325	121.646054889402	1267.64581991133	4.30209004889706	0.567087393680618	7.58629110228465	3.29192395513754e-14	2.16714490305348e-12	36.096	44.860	36.524	100.528	61.507	58.995	62.510	30.814	32.093	53.979	24.294	40.143	35.560	85.889	28.159	32.136	12.998	10.405	2.331	7.281	1.196	5.333	2.768	1.517	0.886	5.441	0.603
Pdensi_DN16494_c0_g2	FC_3_1	MC_2_4	0	2353.21144256788	1176.60572128394	-14.2076555293333	1.8728601972579	-7.58607372303343	3.29744853119127e-14	2.16825474779753e-12	0.049	0.026	0.024	0.000	0.000	0.000	0.000	0.000	0.028	0.000	0.000	0.000	0.189	0.056	0.027	0.000	0.000	0.000	0.000	0.057	0.522	2.335	95.422	72.056	0.076	0.000	0.029
Pdensi_DN19469_c0_g1d117598	FC_3_1	MC_2_4	666.420828334961	0.350827613070266	333.385827974016	10.3572294269207	1.36650468061891	7.57935891023055	3.47266613844158e-14	2.28081481585737e-12	4.947	14.809	6.844	12.178	32.618	16.537	8.106	6.060	6.409	2.089	3.581	2.189	12.422	21.166	12.801	11.407	13.398	4.580	11.068	8.219	9.040	0.021	0.000	0.000	0.022	0.000	0.000
Pdensi_DN29720_c0_g1d197097	FC_3_1	MC_2_4	258.211061416955	5.20128571718724	131.706173567071	5.73484007483141	0.757037243064954	7.57537377106208	3.5809514140571e-14	2.34920394508248e-12	2.737	9.290	5.154	8.284	10.348	5.093	8.730	6.493	4.183	4.606	5.948	4.105	3.216	3.566	3.375	5.339	0.669	0.629	0.297	0.000	0.600	0.074	0.125	0.199	3.953	0.542	3.470
Pdensi_DN1276_c0_g1	FC_3_1	MC_2_4	834.679524023478	4353.06527126995	2593.87239764671	-2.38310546353285	0.314613112333771	-7.57471755024827	3.59909803991245e-14	2.358369532325e-12	24.957	23.372	23.485	29.924	22.632	23.862	21.120	19.246	23.126	19.088	17.105	19.862	17.218	22.270	17.873	28.751	85.004	138.685	51.504	25.904	17.143	143.477	106.438	86.294	17.652	29.348	28.822
Pdensi_DN56690_c0_g1	FC_3_1	MC_2_4	382.140979315918	0	191.070489657959	10.5167856923708	1.39028793202693	7.56446592831905	3.89461400054147e-14	2.54905419706355e-12	4.388	20.313	9.584	6.200	14.630	14.195	4.566	7.319	8.002	5.188	12.040	5.771	7.636	12.033	9.739	1.387	1.661	3.775	0.857	2.689	1.857	0.000	0.000	0.000	1.142	2.321	0.939
Pdensi_GG_138529_c0_g1	FC_3_1	MC_2_4	764.225859099952	20.3974572320592	392.311658166006	5.25249868695802	0.694473569613971	7.56328090337212	3.93027567399992e-14	2.56941772187745e-12	18.612	32.412	20.451	29.166	31.833	9.342	19.837	19.030	15.525	14.654	15.987	9.810	14.476	18.274	3.562	9.598	16.106	8.042	10.705	3.652	12.306	0.374	0.459	0.710	0.000	0.000	0.030
Pdensi_DN14302_c0_g1	FC_3_1	MC_2_4	538.754064156138	0	269.377032078069	11.0120840941375	1.45635513048673	7.56140028185101	3.98753055684744e-14	2.6038344043118e-12	5.083	7.694	6.541	27.291	15.015	7.114	16.128	12.148	11.271	14.343	9.389	9.094	2.918	7.670	2.099	7.474	6.934	7.485	5.655	0.703	2.557	0.000	0.000	0.000	1.020	0.413	0.063
Pdensi_GG_144895_c0_g1	FC_3_1	MC_2_4	377.825141156493	0.789646769622755	189.307393963058	8.7080624834892	1.15186464941528	7.55997025163477	4.03161555108302e-14	2.62958167190962e-12	3.006	6.799	3.995	8.238	14.757	11.670	7.868	7.047	6.883	5.503	6.852	3.637	4.336	6.074	5.996	7.018	2.368	1.481	3.076	0.609	1.837	0.035	0.043	0.000	0.018	0.046	0.056
Pdensi_DN3915_c0_g1d448191	FC_3_1	MC_2_4	402.98565127857	0	201.492825639285	10.5931641653673	1.40287512378594	7.55103856769489	4.31800937601074e-14	2.8131308142398e-12	1.995	1.768	0.909	17.455	13.226	6.320	5.434	0.381	0.000	0.642	0.000	0.214	1.412	5.233	0.202	0.325	0.000	0.000	0.000	0.000	0.000	0.000	0.000	0.000	0.000	0.000	0.000
Pdensi_DN26912_c1_g1	FC_3_1	MC_2_4	2475.13905135941	179.293814871565	1327.21643311549	3.79468907048723	0.502598676499565	7.55013741165416	4.34799252427756e-14	2.82940103388587e-12	41.776	56.825	61.858	72.709	89.515	64.922	92.474	87.745	114.427	72.249	69.150	83.125	31.599	52.564	46.718	50.989	13.814	17.988	24.709	5.807	31.161	2.986	3.631	6.764	2.757	4.360	14.302
Pdensi_DN13133_c0_g1d460968	FC_3_1	MC_2_4	349.128989020731	1.12490762276168	175.126948321746	8.54609706637999	1.13210605148427	7.54884849804969	4.39123319845048e-14	2.85425104696522e-12	6.053	5.631	5.689	11.549	12.248	8.241	17.829	14.337	19.114	12.431	17.729	17.634	7.221	7.242	4.635	3.297	1.934	1.819	0.594	0.099	0.438	0.013	0.026	0.043	0.013	0.024	0.031
Pdensi_GG_50428_c0_g1	FC_3_1	MC_2_4	265.555003569673	1.14047438269302	133.347738976183	7.64012015639874	1.01221474961131	7.54792415278727	4.42250335777983e-14	2.87127218000961e-12	0.293	1.525	6.418	6.127	8.470	9.720	14.295	12.022	24.275	15.020	13.981	24.613	0.999	2.597	2.359	5.613	2.822	5.113	7.557	0.340	8.215	0.051	0.041	0.000	0.000	0.063	0.094
Pdensi_DN23697_c0_g1d549598	FC_3_1	MC_2_4	300.96857847452	0	150.48428923726	10.1720270203635	1.34853144651281	7.54304028034906	4.59139258432506e-14	2.97749964102201e-12	1.064	2.699	2.361	11.763	9.638	6.223	3.301	1.934	4.311	1.095	0.830	0.781	0.987	3.251	1.783	0.090	0.214	0.077	0.104	0.075	0.131	0.000	0.000	0.000	0.000	0.000	0.037
Pdensi_DN22442_c3_g1	FC_3_1	MC_2_4	905.363017261421	31.4870612092163	468.425039235319	4.84493000789139	0.642512239093626	7.54060345173502	4.67801621855804e-14	3.02881254493783e-12	51.193	48.776	21.374	38.684	23.737	20.514	27.906	14.982	5.708	20.222	19.772	12.231	39.012	39.061	13.604	47.688	60.064	15.072	11.479	4.880	10.571	0.458	1.288	0.605	11.669	11.685	3.629
Pdensi_DN26157_c1_g5	FC_3_1	MC_2_4	372.571730218939	7.53007332322594	190.050901771083	5.57042192121164	0.738732434499521	7.54051353516853	4.68124309845395e-14	3.02881254493783e-12	7.575	9.889	5.258	7.227	11.376	15.491	6.467	5.745	7.454	3.784	4.070	5.294	9.496	13.691	12.512	4.662	2.359	1.029	1.963	2.668	1.756	0.216	0.307	0.059	0.159	0.195	0.127
Pdensi_GG_79542_c0_g1	FC_3_1	MC_2_4	0	1953.32926967447	976.664634837234	-13.9389503087462	1.84863245042478	-7.5401415276159	4.69461679065806e-14	3.03399010072689e-12	0.000	0.000	0.000	0.000	0.000	0.000	0.000	0.000	0.042	0.000	0.091	0.000	0.000	0.083	0.041	0.066	0.000	0.000	2.383	0.000	22.348	2.346	80.186	58.482	0.000	0.000	0.000
Pdensi_GG_4998_c3_g1	FC_3_1	MC_2_4	1074.5805338934	75.4344809789622	575.007507436181	3.82002126406003	0.50691089051615	7.5358832006359	4.85040590784829e-14	3.13108945484461e-12	41.298	48.958	35.588	29.839	35.489	33.150	27.843	20.362	29.593	20.813	18.747	24.817	25.012	33.040	24.182	35.087	29.238	22.091	16.107	5.766	20.449	2.271	2.604	0.900	31.241	48.636	40.783
Pdensi_GG_34298_c0_g1	FC_3_1	MC_2_4	23.8841514830511	34385.5604949166	17204.7223231998	-10.4896914638714	1.39206828164997	-7.53532826093722	4.87107889703506e-14	3.14084498196494e-12	0.000	0.000	0.000	0.000	0.345	1.840	3.131	0.893	1.353	0.335	2.499	0.667	0.942	4.906	0.943	0.254	0.911	0.000	0.000	19.682	0.408	1194.440	1036.173	431.102	0.000	0.000	0.000
Pdensi_DN25445_c0_g1	FC_3_1	MC_2_4	486.876195058079	0.350827613070266	243.613511335575	9.90420218929856	1.31472359818357	7.53329612625977	4.94752349242102e-14	3.18649848284959e-12	2.972	4.329	1.423	19.851	14.263	10.535	23.184	15.749	16.830	17.273	11.518	9.023	2.840	7.377	4.253	2.385	0.313	0.155	0.262	0.000	0.076	0.026	0.000	0.000	0.000	0.000	0.000
Pdensi_DN23787_c0_g1d304129	FC_3_1	MC_2_4	3064.55672694316	434.513747953609	1749.53523744838	2.81592167242089	0.373844898634589	7.53232606010034	4.98443006478222e-14	3.20661216149384e-12	93.356	94.751	75.636	91.565	100.263	89.108	90.018	81.157	102.583	65.820	85.949	73.060	86.415	93.193	77.380	79.369	57.062	41.562	37.567	29.606	30.520	12.009	13.782	7.370	12.776	13.556	9.691
Pdensi_GG_134608_c1_g1	FC_3_1	MC_2_4	237.793707589782	2.80775946542076	120.300733527602	6.27329851270193	0.832908808437379	7.53179513669842	5.00474374688461e-14	3.21601758588203e-12	1.133	2.842	5.226	5.207	7.361	9.195	6.152	10.453	11.577	8.598	10.237	7.557	1.431	3.973	3.639	2.303	0.693	1.378	3.499	0.292	3.868	0.095	0.116	0.000	0.000	0.035	0.038
Pdensi_DN12603_c0_g1d105849	FC_3_1	MC_2_4	424.61604310037	9.16622488609099	216.891133993231	5.52749971547366	0.734055540238643	7.53008377768889	5.070777762117e-14	3.25474785358428e-12	3.256	8.930	2.633	8.129	15.201	15.583	9.917	8.926	7.687	6.459	6.109	4.306	6.414	13.945	10.246	1.781	2.736	0.647	1.166	0.314	0.241	0.120	0.404	0.149	0.023	0.025	0.000
Pdensi_DN20303_c2_g2	FC_3_1	MC_2_4	1049.9527188433	13.8896773047548	531.921198074025	6.23602139060387	0.828220036065695	7.5294259001834	5.09638974848974e-14	3.26657459212201e-12	10.523	27.893	12.193	28.145	34.866	33.230	27.628	16.118	17.912	7.573	11.057	7.245	16.802	30.118	32.562	3.225	1.256	0.360	0.551	0.073	0.510	0.096	0.727	0.206	0.000	0.045	0.048
Pdensi_DN10290_c0_g1d4636	FC_3_1	MC_2_4	266.305650363341	0	133.152825181671	9.99554438101525	1.3275505249799	7.52931371946584	5.10076975825297e-14	3.26657459212201e-12	1.476	0.868	1.184	8.793	9.554	6.099	3.077	1.842	4.003	1.296	0.662	1.435	1.656	2.061	0.908	0.274	0.178	0.203	0.046	0.047	0.173	0.000	0.000	0.000	0.126	0.000	0.024
Pdensi_GG_78_c2_g1	FC_3_1	MC_2_4	247.762933541427	0	123.881466770713	9.89164247921245	1.31414308588394	7.52706656182645	5.18929205072427e-14	3.31950138384042e-12	2.322	8.387	3.496	6.342	8.012	8.348	9.375	5.686	3.697	4.115	4.863	2.725	2.557	10.715	2.565	3.469	1.656	0.940	0.859	0.447	0.000	0.000	0.000	0.000	0.000	0.436	0.000
Pdensi_DN15740_c0_g2d345609	FC_3_1	MC_2_4	3.24378393305811	1670.25021597696	836.746999955008	-9.01580521752083	1.1978508357812	-7.52665102215422	5.20582609465544e-14	3.32631087251717e-12	0.000	0.088	0.082	0.104	0.198	0.000	0.000	0.000	0.000	0.000	0.000	0.000	0.000	0.000	0.000	0.000	1.337	1.616	1.737	2.284	1.407	103.544	18.390	14.707	0.000	0.092	0.000
Pdensi_GG_19927_c0_g1	FC_3_1	MC_2_4	8.80594117110573	358.223389190939	183.514665181022	-5.34910989329385	0.710829299618893	-7.52516799203655	5.2652582529418e-14	3.36048414869113e-12	0.057	0.000	0.000	0.290	0.277	0.249	0.000	0.180	0.000	0.067	0.000	0.000	0.128	0.132	0.000	0.000	0.189	0.000	0.194	0.936	0.082	18.515	4.301	5.928	0.176	0.064	0.000
Pdensi_DN21172_c0_g1d495091	FC_3_1	MC_2_4	0.627092757756918	336.29700300912	168.462047883438	-8.9968836507279	1.1958294628246	-7.52355074901473	5.33082947443019e-14	3.39849404101258e-12	0.029	0.063	0.087	0.000	0.000	0.063	0.032	0.000	0.137	0.034	0.000	0.106	0.036	0.000	0.066	0.185	0.000	0.265	0.000	0.544	0.378	8.421	12.572	4.508	0.000	0.033	0.105
Pdensi_DN22779_c0_g1d21081	FC_3_1	MC_2_4	258.559787400893	1.47573523583194	130.017761318362	7.54581817446488	1.00305405377262	7.52284300739733	5.35977684219671e-14	3.41309622496774e-12	2.407	6.117	12.152	6.267	6.975	10.392	10.778	14.781	23.815	18.897	24.868	32.625	2.733	7.444	2.361	14.260	10.795	6.326	8.924	1.557	7.377	0.021	0.034	0.057	1.831	6.441	0.250
Pdensi_DN14469_c0_g1	FC_3_1	MC_2_4	12.5971972640184	588.703674897626	300.650436080822	-5.54370484603982	0.737519748275406	-7.51668665009046	5.6181852691846e-14	3.57362135973674e-12	0.060	0.334	0.048	0.180	0.516	0.461	0.962	0.620	1.018	1.368	1.147	1.036	0.013	0.288	0.067	0.033	0.119	0.090	1.726	3.891	1.728	13.549	24.024	6.829	0.131	0.752	0.229
Pdensi_DN19255_c1_g2d14805	FC_3_1	MC_2_4	301.79815437236	0	150.89907718618	10.1761711862287	1.35448751533785	7.51293095801655	5.78180245164318e-14	3.67355826410139e-12	3.671	8.193	4.164	10.393	6.111	11.050	11.375	3.616	5.495	4.676	3.837	4.708	4.298	12.387	7.715	1.647	0.946	0.163	0.237	0.060	0.112	0.000	0.000	0.000	0.000	0.000	0.000
Pdensi_DN11068_c0_g1d387639	FC_3_1	MC_2_4	2817.76705394632	2.05826539862757	1409.91265967248	10.6787149712132	1.42187803772259	7.51028898956562	5.89969789211228e-14	3.74425321054011e-12	206.541	63.314	365.667	106.840	17.304	132.095	41.022	2.664	100.097	37.658	7.817	80.756	245.838	27.790	297.313	355.291	95.463	142.884	4.682	0.642	9.768	0.000	0.000	0.166	0.177	0.110	0.643
Pdensi_DN11265_c0_g1d210500	FC_3_1	MC_2_4	73.8108394583857	471.194631571327	272.502735514856	-2.67388872893414	0.356306584913192	-7.50446060261723	6.16820581538271e-14	3.91026865629716e-12	2.467	1.445	1.491	2.664	1.783	2.311	1.348	1.822	1.917	2.148	1.279	2.221	1.789	1.886	0.990	1.653	1.376	1.057	3.246	1.465	4.008	11.724	11.755	12.296	1.261	2.043	1.438
Pdensi_DN39074_c1_g1	FC_3_1	MC_2_4	706.434236993088	3003.31470249429	1854.87446974369	-2.08763453116855	0.278203442475018	-7.50398525839957	6.19062693839168e-14	3.92008264560668e-12	12.765	19.723	14.023	22.365	23.571	18.837	27.568	18.149	24.281	21.035	22.970	16.538	13.637	18.896	16.255	10.378	9.803	8.077	7.787	11.533	7.951	72.564	73.407	82.026	4.216	11.023	8.935
Pdensi_DN2321_c0_g2	FC_3_1	MC_2_4	1292.81678481261	8.27976187430429	650.548273343458	7.3602490257622	0.981301232852417	7.50049911215096	6.35752879253817e-14	4.02126154891071e-12	11.951	34.401	10.846	30.297	42.641	45.516	15.961	12.625	16.070	11.612	6.239	9.699	18.324	42.659	31.245	5.507	2.969	1.345	0.974	1.781	1.728	0.167	0.000	0.442	0.000	0.000	0.000
Pdensi_DN21515_c0_g1d495523	FC_3_1	MC_2_4	38.258346718927	8218.07810601196	4128.16822636544	-7.74522129985565	1.03272487927546	-7.49979152752622	6.39194106116389e-14	4.03850558052328e-12	0.000	0.000	0.000	0.467	0.159	2.841	0.576	0.000	0.401	0.475	0.450	0.267	0.271	0.975	1.168	0.269	0.000	0.000	13.147	0.838	0.486	178.075	303.348	137.698	1.825	0.798	0.000
Pdensi_DN14664_c0_g1	FC_3_1	MC_2_4	6224.11011696695	313.519328448099	3268.81472270752	4.30752888468621	0.574453577762271	7.49848038455219	6.45619115076396e-14	4.07454191016482e-12	73.483	151.955	115.079	195.528	201.822	173.257	196.628	148.960	181.091	126.980	179.007	121.881	84.090	160.727	129.687	96.654	56.325	48.894	39.173	27.028	44.237	14.798	6.711	3.371	4.092	1.418	2.036
Pdensi_DN21654_c0_g1d221635	FC_3_1	MC_2_4	801.005440474374	56.5952522062092	428.800346340292	3.80370492523754	0.507377647997569	7.49679245873237	6.53984027834154e-14	4.12272698975272e-12	17.147	20.459	21.185	25.737	23.520	24.103	19.757	24.562	24.831	16.195	22.888	15.607	13.916	18.445	15.765	18.386	8.922	7.065	5.015	7.792	7.268	2.558	1.122	0.823	0.501	0.960	1.181
Pdensi_DN21848_c0_g1d124285	FC_3_1	MC_2_4	42.2661069900642	1086.20250588738	564.23430643872	-4.68154429797697	0.624680782387692	-7.49429857611899	6.66538395588397e-14	4.19718558934392e-12	0.000	0.000	0.609	0.738	1.027	2.088	2.679	1.769	2.338	1.151	4.030	0.968	1.898	0.911	0.783	1.226	0.936	2.275	1.866	6.889	2.804	20.670	38.398	22.338	0.000	0.569	0.271
Pdensi_DN21540_c0_g1	FC_3_1	MC_2_4	11.3117576093906	250.915787206165	131.113772407778	-4.46535876467633	0.596100930478179	-7.49094412769044	6.83799241607641e-14	4.30108200033029e-12	0.798	0.436	0.288	0.230	0.396	0.409	0.834	0.324	0.475	0.295	0.319	0.258	1.084	0.324	1.134	0.307	0.170	0.782	0.533	1.317	0.763	4.234	7.793	6.733	1.027	2.796	4.413
Pdensi_DN22390_c1_g2	FC_3_1	MC_2_4	483.517820337056	71.3095144515957	277.413667394326	2.76755230870315	0.369519689388554	7.48959362160818	6.90871886668716e-14	4.34073499962133e-12	11.394	14.162	11.482	14.263	17.639	12.481	11.123	14.273	12.271	10.871	11.971	11.161	6.346	10.914	6.394	11.560	10.034	8.066	6.705	11.956	7.867	2.112	1.393	1.996	2.304	3.772	3.171
Pdensi_DN28370_c0_g1	FC_3_1	MC_2_4	0	2205.58971132129	1102.79485566064	-14.1142062739545	1.88516532907834	-7.4869859190838	7.04732596313921e-14	4.42290177446617e-12	0.000	0.000	0.000	0.000	0.000	0.000	0.000	0.000	0.140	0.000	0.000	0.139	0.000	0.273	0.000	0.000	0.000	0.000	0.262	1.370	0.000	2.159	99.801	57.032	0.000	0.000	2.134
Pdensi_DN38860_c0_g1d33741	FC_3_1	MC_2_4	84.556888836688	1119.77556737305	602.166228104871	-3.72887096974514	0.498119257961826	-7.48590003326252	7.1058468958927e-14	4.45467986756497e-12	1.405	1.620	0.842	3.084	2.946	1.737	4.782	2.154	2.431	3.854	1.658	0.774	4.383	2.486	2.096	1.682	0.610	0.807	1.460	5.220	1.475	43.744	26.767	16.989	0.000	0.000	0.789
Pdensi_DN15654_c0_g1	FC_3_1	MC_2_4	411.765731856098	0.877638313104979	206.321685084602	8.8089566490728	1.17683943033093	7.4852664025675	7.14021516811017e-14	4.47126289972877e-12	7.101	17.856	8.477	15.373	13.811	8.604	12.313	7.885	7.041	6.653	7.428	6.390	5.333	9.308	7.313	9.787	3.022	0.676	0.784	0.613	0.500	0.000	0.055	0.000	3.148	0.466	3.496
Pdensi_DN21331_c2_g1	FC_3_1	MC_2_4	458.87570764126	64.3516190630547	261.613663352157	2.82002159195632	0.376754043916466	7.48504664380343	7.15217305570601e-14	4.47379117251936e-12	8.537	11.735	8.572	14.247	15.570	12.269	15.611	17.374	22.062	14.376	17.180	16.870	7.799	11.196	7.610	8.997	6.048	4.816	7.987	3.512	6.115	2.317	1.432	1.268	4.092	7.601	8.911
Pdensi_DN19547_c0_g1d218706	FC_3_1	MC_2_4	259.132209651594	5.49525530663797	132.313732479116	5.50667049136517	0.735836036493422	7.48355641510417	7.2337829040884e-14	4.519833999497e-12	16.952	9.280	6.647	11.721	6.441	5.575	9.580	6.778	7.936	6.840	4.235	5.490	7.289	7.758	4.141	8.909	2.741	2.007	1.386	3.906	1.456	0.251	0.105	0.081	0.000	0.000	0.024
Pdensi_DN39441_c0_g1d242362	FC_3_1	MC_2_4	475.183720372759	4203.32803773595	2339.25587905435	-3.14459365016377	0.420325956096271	-7.48132158996039	7.35788786522869e-14	4.59229765944284e-12	7.023	7.214	3.598	11.052	12.192	20.178	12.009	8.182	5.796	6.166	8.284	4.925	6.828	9.679	11.832	4.271	6.597	7.417	19.028	33.443	13.051	120.239	81.291	120.717	10.982	20.773	18.346
Pdensi_DN8674_c0_g1d170919	FC_3_1	MC_2_4	1.3712387806414	243.215771755615	122.293505268128	-7.4837532784843	1.00041646298514	-7.48063786970632	7.39627282577707e-14	4.61115976038843e-12	0.014	0.000	0.000	0.036	0.069	0.015	0.000	0.030	0.017	0.000	0.000	0.034	0.016	0.033	0.032	0.000	0.000	0.000	0.049	0.569	0.041	6.152	10.035	2.233	2.137	2.007	2.869
Pdensi_DN1849_c0_g1	FC_3_1	MC_2_4	407.702832486695	0	203.851416243348	10.6100226187846	1.41965607250378	7.47365705277633	7.79962509860798e-14	4.85726597651349e-12	2.623	7.985	1.221	12.105	19.246	6.212	11.603	27.453	26.978	13.269	27.375	12.832	3.218	8.676	2.528	0.536	0.465	0.235	0.768	0.000	0.408	0.000	0.000	0.000	0.000	0.528	0.170
Pdensi_GG_144724_c0_g1	FC_3_1	MC_2_4	276.995350275596	0	138.497675137798	10.0522788438029	1.34513120408464	7.47308427109417	7.83366439149328e-14	4.87309140406505e-12	2.634	0.793	5.039	10.352	9.222	5.834	10.721	4.030	3.914	3.530	2.006	0.825	1.141	0.819	0.197	7.388	9.046	8.191	4.047	0.077	2.233	0.012	0.000	0.000	58.866	87.592	150.343
Pdensi_DN30937_c0_g1d371465	FC_3_1	MC_2_4	98.9330049461036	23422.7177452043	11760.8253750752	-7.88731360302633	1.05557184954735	-7.47207649238523	7.89390954322313e-14	4.90516596963053e-12	6.210	3.716	3.433	3.309	2.982	2.767	2.732	2.109	3.874	3.249	2.837	1.325	4.250	3.451	2.263	3.364	1.304	2.218	3.682	0.870	1.392	1712.427	166.253	78.239	10.575	1.680	7.915
Pdensi_DN16237_c0_g1d55502	FC_3_1	MC_2_4	448.279741480629	122818.144783699	61633.2122625898	-8.097976521003	1.0838260598949	-7.47165695737954	7.91912345416827e-14	4.91083843486336e-12	0.079	7.668	3.460	20.126	16.185	4.890	23.298	13.349	8.751	22.871	26.072	9.397	3.248	5.635	1.765	3.967	5.834	5.272	8.451	20.696	5.302	419.469	7016.193	1439.603	0.000	0.265	0.000
Pdensi_DN18990_c0_g1d59915	FC_3_1	MC_2_4	3312.07650297771	12.2801050183179	1662.17830399801	8.02709915512013	1.07434300842638	7.47163530842692	7.92042669456929e-14	4.91083843486336e-12	127.441	243.434	163.697	92.007	105.037	106.399	102.794	97.968	95.319	85.839	89.473	56.803	113.848	148.028	103.062	218.600	132.435	89.079	42.291	15.551	48.665	0.914	0.114	0.000	0.072	0.052	0.056
Pdensi_DN24066_c0_g1d131895	FC_3_1	MC_2_4	472.436427378921	0	236.218213689461	10.8225785513219	1.44893957342811	7.46930979717548	8.06165420316762e-14	4.99292188609342e-12	1.196	7.207	0.720	20.986	16.571	5.882	8.661	0.915	1.764	2.205	0.397	0.000	2.548	13.690	0.424	0.427	0.485	0.000	0.000	0.000	0.000	0.000	0.000	0.000	0.000	0.000	0.000
Pdensi_DN39720_c0_g1d91191	FC_3_1	MC_2_4	1439.98633091578	36899.3166219106	19169.6514764132	-4.67949536087914	0.626949720286714	-7.46390852322118	8.39929249125276e-14	5.19633775548654e-12	26.918	97.525	19.006	61.653	30.462	39.582	68.440	58.547	22.159	93.903	64.172	20.850	15.845	30.546	12.461	53.027	206.818	130.210	503.697	647.313	199.139	490.850	1466.572	774.336	18.208	29.320	8.560
Pdensi_DN17059_c0_g1d280234	FC_3_1	MC_2_4	460.194875523643	40555.5547957935	20507.8748356586	-6.46138432896256	0.865758063245498	-7.46326786116266	8.44025156482615e-14	5.21596465413173e-12	16.386	0.685	0.475	7.074	10.657	24.249	7.230	8.447	16.720	64.743	37.279	137.504	4.539	3.660	4.518	2.771	5.572	2.372	7.462	15.226	18.657	272.306	1753.024	934.692	1.056	1.724	1.018
Pdensi_DN25039_c1_g1	FC_3_1	MC_2_4	519.696872828484	12.7290819186959	266.21297737359	5.32567392267352	0.713781811120851	7.46120710796849	8.57333643305821e-14	5.29241896267606e-12	5.331	10.536	21.741	15.635	8.043	23.680	12.312	4.719	26.327	7.861	5.563	19.136	5.757	7.858	20.566	4.989	2.278	7.041	5.799	1.007	6.605	0.580	0.196	0.255	0.011	0.039	0.715
Pdensi_DN13492_c0_g1d522635	FC_3_1	MC_2_4	289.550537988788	0	144.775268994394	10.1162191492522	1.35605154067311	7.46005505382989	8.64863352134839e-14	5.33307222510745e-12	7.622	8.839	8.679	12.200	7.794	6.540	8.138	3.254	4.075	3.455	3.924	1.827	7.323	6.910	6.311	4.441	4.855	3.901	2.072	0.705	1.591	0.000	0.000	0.000	11.300	3.631	5.639
Pdensi_GG_13555_c2_g1	FC_3_1	MC_2_4	180.894666422531	1504.7830248105	842.838845616516	-3.05558222485064	0.409777264258326	-7.45669047886557	8.87227969012988e-14	5.46501467848742e-12	5.557	3.555	1.642	4.325	6.895	5.382	6.741	2.912	3.590	3.869	2.556	3.128	4.363	5.835	4.794	3.284	2.185	2.785	2.800	3.370	2.716	43.500	25.688	46.269	0.568	5.536	3.198
Pdensi_DN23025_c0_g1	FC_3_1	MC_2_4	75.8762364426833	475.31865743023	275.597446936456	-2.64899603020573	0.355262776255232	-7.45644128024998	8.88906841772885e-14	5.46939150879081e-12	1.998	3.690	1.336	2.300	2.714	1.954	1.751	1.995	2.019	2.834	1.832	1.466	2.712	2.819	2.538	2.001	3.228	2.733	3.919	4.118	2.792	16.348	9.904	10.577	1.649	3.015	3.759
Pdensi_DN20326_c0_g1d290432	FC_3_1	MC_2_4	259.263996185837	0	129.631998092918	9.95684036583411	1.33741274288019	7.44485232314413	9.70529236916389e-14	5.96511136213116e-12	3.570	4.864	5.856	9.513	8.516	5.758	11.863	24.021	21.652	12.287	14.292	12.572	1.482	3.291	1.756	7.498	5.473	6.582	21.034	0.199	34.623	0.000	0.000	0.000	0.000	0.000	0.000
Pdensi_DN20836_c0_g1d537870	FC_3_1	MC_2_4	555.830209990897	0	277.915104995448	11.0571207637923	1.48542294304205	7.44375251209466	9.78647666612061e-14	6.00847117401257e-12	44.625	36.435	24.369	25.071	20.311	5.725	27.714	4.796	3.426	4.344	0.466	0.630	21.767	15.148	6.263	20.342	4.874	3.365	0.237	0.000	0.231	0.000	0.000	0.000	0.000	0.000	0.000
Pdensi_DN23071_c0_g1d191067	FC_3_1	MC_2_4	309.989714115916	0	154.994857057958	10.214704586612	1.37288360800338	7.44032817280671	1.00435478008911e-13	6.15960644935431e-12	1.045	1.760	1.742	9.572	13.095	5.839	12.138	15.695	28.991	25.440	21.301	36.306	1.424	5.365	0.908	1.458	0.251	0.427	0.000	0.135	0.333	0.000	0.000	0.000	0.000	0.783	1.539
Pdensi_DN23937_c0_g1d550931	FC_3_1	MC_2_4	0.971358604436637	1140.47528362824	570.723321116338	-10.2431547298978	1.3768741595876	-7.4394269502202	1.01123000682274e-13	6.19504508735094e-12	0.000	0.000	0.084	0.084	0.000	0.000	0.935	0.672	1.652	1.670	0.351	0.796	0.195	0.000	0.093	0.000	0.170	0.164	3.997	4.734	1.497	22.762	54.679	7.981	0.000	0.000	0.000
Pdensi_DN23947_c1_g1	FC_3_1	MC_2_4	2181.10020298155	23.3969610286609	1102.2485820051	6.57612811556945	0.884050449254985	7.43863443665612	1.01731412495788e-13	6.22556565916802e-12	7.057	18.724	40.859	47.007	32.910	118.618	92.902	39.419	109.674	95.999	39.589	116.373	16.892	38.706	40.613	26.118	10.784	11.160	17.665	3.662	11.839	0.324	0.206	1.221	0.376	0.395	1.055
Pdensi_DN40932_c0_g1d319415	FC_3_1	MC_2_4	0	848.947961183997	424.473980591999	-12.7373097078951	1.71284457672557	-7.43634879718329	1.03506317055962e-13	6.32732771925211e-12	0.000	0.000	0.000	0.000	0.000	0.000	0.000	0.000	0.000	0.000	0.000	0.093	0.000	0.000	0.000	0.000	0.000	0.000	0.000	0.000	0.000	57.872	6.971	5.430	0.000	0.000	0.000
Pdensi_DN18670_c0_g1d532266	FC_3_1	MC_2_4	315.996536323117	0	157.998268161558	10.2423305634234	1.3777605549635	7.43404253121088	1.05328079239311e-13	6.43173105703051e-12	1.574	0.981	0.689	12.386	11.022	5.611	3.128	1.699	2.573	0.919	2.063	1.154	1.361	4.551	0.283	0.256	0.242	0.079	0.036	0.000	0.180	0.000	0.000	0.000	0.000	0.000	0.000
Pdensi_DN22991_c0_g1d426895	FC_3_1	MC_2_4	352.850147358027	0	176.425073679014	10.4015658726518	1.40026170888991	7.42830130011756	1.10001166209363e-13	6.70983355525881e-12	2.618	1.964	3.433	9.940	16.408	6.131	8.261	8.882	9.106	3.332	5.089	3.796	1.790	1.395	3.358	1.262	0.000	0.000	0.000	0.000	0.000	0.000	0.000	0.000	0.000	0.000	0.000
Pdensi_GG_31579_c0_g1	FC_3_1	MC_2_4	247.757000117482	0	123.878500058741	9.89154821020219	1.33218604726994	7.42505015006954	1.12737191506985e-13	6.86930693104697e-12	1.550	9.000	4.511	6.072	9.577	7.077	3.602	3.988	2.839	1.661	0.534	1.827	3.295	4.067	2.671	5.806	1.216	1.896	0.468	0.000	0.202	0.000	0.000	0.000	0.000	0.317	0.340
Pdensi_DN3551_c0_g1	FC_3_1	MC_2_4	360.352875367197	1.37217693241838	180.862526149808	8.54805176430041	1.15131117671938	7.42462327922308	1.13101358143263e-13	6.88407016526302e-12	2.301	3.869	3.708	9.947	12.613	10.482	10.495	10.498	16.756	9.084	11.415	9.445	3.324	6.152	6.045	1.730	0.409	0.322	0.123	0.073	0.080	0.000	0.000	0.085	0.000	0.244	0.000
Pdensi_DN22053_c0_g1	FC_3_1	MC_2_4	373.766583804741	51.7274284929161	212.747006148829	2.86330246140361	0.38567504714437	7.4241320059573	1.13521897949954e-13	6.90222915371926e-12	12.005	18.359	11.521	9.728	12.818	11.705	11.395	16.295	12.008	8.376	8.214	6.989	12.643	14.992	13.000	7.262	4.218	4.896	4.187	8.232	2.423	1.508	0.987	1.492	1.462	1.568	1.626
Pdensi_DN23679_c0_g1d304078	FC_3_1	MC_2_4	164.947409925637	685.372243085016	425.159826505326	-2.05489538704341	0.276795111993203	-7.42388610928169	1.13732967159211e-13	6.90762679249554e-12	12.363	7.520	5.647	5.774	4.819	4.541	4.466	3.343	3.034	3.841	3.056	4.503	5.263	7.313	3.769	2.126	2.703	2.465	1.491	4.423	2.968	18.991	15.914	17.483	3.153	5.976	7.843
Pdensi_DN2626_c0_g2	FC_3_1	MC_2_4	299.671451725115	0	149.835725862558	10.1661145714269	1.36973165945067	7.4219753199718	1.15386318269741e-13	6.99300515144638e-12	2.215	10.041	1.616	5.862	9.306	12.262	5.358	6.556	8.387	2.618	2.035	1.898	5.594	10.926	5.374	2.705	3.894	0.491	2.004	0.933	0.289	0.000	0.000	0.000	0.000	0.000	0.000
Pdensi_DN85610_c0_g1	FC_3_1	MC_2_4	4.38964930429843	19854.339198621	9929.36442396264	-12.13484977094	1.63546841963816	-7.41980072817596	1.17296678546438e-13	7.10116354878562e-12	0.000	0.000	0.000	0.000	0.000	0.401	0.000	0.000	0.000	0.000	0.000	0.000	0.410	0.000	0.000	0.000	0.000	0.000	0.000	0.000	0.000	860.808	577.310	124.837	0.000	0.000	0.000
Pdensi_GG_56987_c0_g1	FC_3_1	MC_2_4	141.565898801107	4.17993639783913	72.8729175994733	5.09847782329525	0.68719242934484	7.41928695017212	1.17752547889485e-13	7.12112945930369e-12	2.613	5.163	2.937	4.142	4.270	4.552	4.222	2.651	3.132	2.157	2.350	2.159	2.247	4.254	3.052	2.373	1.989	1.394	2.551	0.173	1.468	0.103	0.127	0.105	0.000	0.116	0.000
Pdensi_DN16340_c0_g1d55657	FC_3_1	MC_2_4	240.472595390805	0	120.236297695403	9.84846418597846	1.32887533854342	7.41112721436563	1.25230382658757e-13	7.56525447497029e-12	1.289	3.872	1.282	7.894	5.823	8.278	5.515	5.866	8.284	7.660	4.301	8.378	0.883	8.225	3.615	0.855	0.416	0.047	0.000	0.528	0.054	0.000	0.000	0.000	0.000	0.000	0.000
Pdensi_GG_89760_c0_g1	FC_3_1	MC_2_4	388.853317354306	0	194.426658677153	10.5417475223421	1.42246369471128	7.41090796308989	1.25437618499287e-13	7.5696778240531e-12	5.785	14.439	4.721	10.329	19.181	6.322	12.075	9.028	5.727	5.840	2.986	1.532	5.131	22.222	5.539	2.223	0.639	0.579	0.000	0.000	0.000	0.000	0.000	0.000	0.000	0.000	0.000
Pdensi_GG_14018_c0_g1	FC_3_1	MC_2_4	0	666.620710763253	333.310355381626	-12.3885470026961	1.67199428935841	-7.40944337043756	1.26830618961006e-13	7.6455716983922e-12	0.000	0.000	0.000	0.000	0.000	0.000	0.000	0.127	0.144	0.000	0.000	0.000	0.000	0.000	0.000	0.000	1.313	15.854	1.346	0.000	0.000	42.994	4.016	7.818	0.000	0.000	0.000
Pdensi_GG_50191_c0_g1	FC_3_1	MC_2_4	552.194315288111	3337.70032700801	1944.94732114806	-2.59609092971599	0.350408648048871	-7.4087524499507	1.27493032247738e-13	7.677309630577e-12	12.387	15.078	12.086	21.001	15.872	13.730	14.762	11.166	11.378	14.661	10.382	13.453	12.136	12.602	10.027	5.903	6.942	7.501	8.655	17.534	8.478	115.148	74.825	68.709	2.033	1.969	2.034
Pdensi_DN14284_c0_g1d107643	FC_3_1	MC_2_4	336.115883756508	2.77548738469944	169.445685570604	6.94544390187709	0.937703522844955	7.40686553123411	1.29319467148864e-13	7.77899976830291e-12	1.319	1.500	5.011	12.982	12.362	5.545	7.074	4.880	8.989	4.073	6.746	6.700	0.631	1.987	1.597	2.338	0.257	3.531	0.999	0.030	1.662	0.116	0.000	0.105	0.000	0.203	0.526
Pdensi_GG_33122_c0_g1	FC_3_1	MC_2_4	59.0178593868891	2909.14340247954	1484.08063093322	-5.62208209715409	0.759090157558407	-7.40634302944642	1.29829750059379e-13	7.80138681101485e-12	0.470	1.011	0.748	0.944	1.693	2.736	2.988	2.344	1.814	0.934	1.955	0.999	0.834	2.428	1.948	0.296	0.566	0.409	1.271	2.346	0.537	25.344	82.197	106.359	0.216	1.263	0.225
Pdensi_DN900_c1_g1	FC_3_1	MC_2_4	304.592726758761	0	152.29636337938	10.1893018427091	1.375960730671	7.40522721003835	1.30926109363335e-13	7.85890580369675e-12	16.730	5.533	15.935	13.609	6.902	7.359	11.897	2.083	2.367	1.676	1.785	0.667	15.065	8.177	13.206	21.081	2.127	5.872	2.512	0.000	1.632	0.000	0.000	0.000	0.000	0.000	0.000
Pdensi_DN15174_c0_g1d9112	FC_3_1	MC_2_4	816.888497101259	0	408.444248550629	11.6126590120163	1.56890144317127	7.40177725156735	1.34373770268601e-13	8.05729091279369e-12	7.408	11.441	2.470	28.780	41.079	5.505	30.236	37.733	22.467	28.560	27.754	6.143	9.135	16.486	0.799	11.409	18.939	1.579	23.303	25.278	0.707	0.000	0.000	0.000	0.000	0.000	0.000
Pdensi_DN40533_c0_g1d319005	FC_3_1	MC_2_4	0	1189.69638050738	594.848190253689	-13.2240028876584	1.78697548415843	-7.40021505884631	1.35964119463316e-13	8.14400564556306e-12	0.000	0.000	0.000	0.000	0.000	0.000	0.269	0.000	0.000	0.000	0.000	0.000	0.000	0.281	0.000	0.000	0.000	0.000	1.885	7.890	5.599	84.168	10.373	4.402	0.000	0.000	0.000
Pdensi_DN39586_c0_g1	FC_3_1	MC_2_4	44.9907643876052	695.269243237754	370.130003812679	-3.94815056892536	0.533633708796757	-7.39861538699963	1.37611787844409e-13	8.23396633962248e-12	0.238	0.172	0.000	1.406	1.343	1.383	3.166	2.959	2.850	1.835	4.316	1.594	3.453	1.744	1.901	0.571	1.008	1.405	8.000	6.060	2.506	15.835	9.994	26.938	9.520	6.303	1.517
Pdensi_DN7681_c0_g1d169920	FC_3_1	MC_2_4	197.107216864478	2332.68466370389	1264.89594028419	-3.56413954597272	0.481826919241029	-7.39713661409149	1.39152373479717e-13	8.31733615198766e-12	3.364	2.431	2.443	5.397	5.504	7.144	4.526	6.617	4.600	4.955	5.905	4.955	2.067	5.158	4.471	0.964	0.105	0.984	2.663	6.896	3.572	40.975	49.692	84.233	0.533	1.927	0.894
Pdensi_GG_82842_c0_g1	FC_3_1	MC_2_4	2448.31223719352	9812.94951393367	6130.6308755636	-2.00299974527415	0.270811316948656	-7.39629262116066	1.40039228845407e-13	8.36149661956023e-12	96.950	48.308	51.487	70.011	75.220	79.031	110.928	118.784	112.989	254.002	119.054	142.612	58.829	64.704	26.759	38.292	33.454	16.920	65.028	71.375	59.764	332.313	216.853	210.427	156.697	284.941	232.292
Pdensi_DN19464_c0_g1	FC_3_1	MC_2_4	94.9787476116954	1484.48591438632	789.732330999009	-3.96737216629983	0.536443935774973	-7.39568835011319	1.40677597407346e-13	8.38746495904334e-12	6.397	4.240	4.716	3.330	2.956	2.412	2.238	2.756	2.062	1.371	1.677	2.024	3.067	1.635	1.663	2.801	2.380	1.881	1.436	20.715	1.323	65.009	33.282	18.787	0.908	0.810	0.440
Pdensi_DN21593_c1_g4	FC_3_1	MC_2_4	28.2574658737251	11109.4648342821	5568.86115007793	-8.61830291174836	1.1653284210462	-7.39560003523391	1.40771134855412e-13	8.38746495904334e-12	0.037	0.020	0.184	0.905	0.155	1.508	1.957	0.307	0.519	0.216	0.140	0.110	0.226	0.340	1.438	0.017	0.061	0.116	0.169	0.301	0.424	24.732	422.232	357.349	0.087	0.042	0.155
Pdensi_GG_156720_c0_g1	FC_3_1	MC_2_4	3013.58083393853	50459.9556847028	26736.7682593207	-4.06556592868838	0.549905018809039	-7.39321480915634	1.43320656716784e-13	8.53037299682909e-12	87.696	91.044	63.910	83.063	100.283	92.882	88.157	98.998	102.287	146.399	117.670	123.920	102.076	111.033	87.953	68.269	64.978	61.851	83.021	188.827	113.713	611.481	1458.033	1666.143	234.239	464.868	493.112
Pdensi_DN14625_c0_g1	FC_3_1	MC_2_4	21.7645166014782	255.931879577245	138.848198089362	-3.56036444713601	0.481680331169203	-7.39155040541886	1.45126526938701e-13	8.62876499747954e-12	1.529	1.020	1.415	0.858	0.474	0.650	0.488	0.601	0.615	0.492	0.266	0.530	0.877	0.544	0.503	1.406	1.162	0.990	1.048	2.998	1.318	9.050	5.879	4.924	0.368	0.473	0.631
Pdensi_DN5035_c0_g1d516156	FC_3_1	MC_2_4	276.271408205871	0	138.135704102935	10.048555758394	1.35987402119578	7.38932842437714	1.47572254329327e-13	8.76495395745292e-12	0.037	1.008	0.224	8.794	11.067	5.525	6.684	4.127	6.353	2.540	7.231	4.032	0.541	2.453	0.799	0.000	0.000	0.000	0.000	0.000	0.000	0.000	0.000	0.000	0.000	0.000	0.000
Pdensi_DN22917_c2_g1	FC_3_1	MC_2_4	379.89132139815	9.53148069823397	194.711401048192	5.26456154391106	0.712482438570417	7.38904042950772	1.478921994126e-13	8.77473003321562e-12	17.133	12.074	7.862	18.046	9.796	6.976	13.210	11.199	11.851	12.372	7.798	8.572	10.721	11.409	5.440	12.818	6.619	3.195	2.236	7.311	2.427	0.368	0.271	0.081	0.000	0.066	0.021
Pdensi_DN21560_c1_g3	FC_3_1	MC_2_4	498.234722220606	1.37217693241838	249.803449576512	8.97938515544487	1.21539660796592	7.38802881017803	1.49021459329957e-13	8.82770468341596e-12	16.685	16.530	5.978	15.471	20.703	9.624	10.686	14.326	10.997	10.083	12.663	4.682	10.293	14.799	4.719	2.048	0.784	0.280	0.123	0.000	0.128	0.000	0.000	0.082	0.062	0.045	0.000
Pdensi_GG_3689_c1_g1	FC_3_1	MC_2_4	426.03356880234	0	213.01678440117	10.6736204683265	1.444731595733	7.38796085020286	1.49097625309447e-13	8.82770468341596e-12	6.318	24.512	14.684	5.455	18.218	15.436	11.363	23.038	33.341	35.779	51.852	49.613	6.244	16.874	5.154	5.962	9.257	4.451	1.475	0.769	3.828	0.000	0.000	0.000	0.000	2.992	3.634
Pdensi_GG_101105_c0_g1	FC_3_1	MC_2_4	15.7767698570199	393.637114795048	204.706942326034	-4.6381116576337	0.628431280307228	-7.38045957127757	1.57744073014149e-13	9.32985991636776e-12	0.024	0.307	0.118	0.328	0.542	0.561	4.772	8.638	10.856	16.691	22.083	17.130	0.264	0.846	0.241	0.625	3.256	2.716	7.394	10.886	3.231	5.779	14.617	8.802	0.960	0.614	1.369
Pdensi_DN15631_c0_g1d54547	FC_3_1	MC_2_4	559.115936222538	4.16323107704916	281.639583649794	7.09102303137403	0.960917535915186	7.37942931244406	1.58969454497693e-13	9.39250069858547e-12	12.739	4.263	6.380	26.587	8.774	15.718	20.627	3.402	11.127	10.224	3.408	4.744	20.110	4.625	13.925	6.270	0.617	0.467	0.493	0.000	0.000	0.190	0.000	0.127	2.969	0.704	1.658
Pdensi_DN16752_c0_g1d471667	FC_3_1	MC_2_4	272.587508366879	22575.3936413574	11423.9905748622	-6.37164145093947	0.863595918902234	-7.37803561999091	1.6064199603959e-13	9.48140282581002e-12	0.285	0.000	0.142	5.270	3.606	15.899	3.087	6.100	8.531	2.771	6.344	3.140	1.923	4.948	9.560	0.192	5.016	2.206	43.040	56.267	38.130	213.974	458.179	993.342	62.374	137.220	175.151
Pdensi_GG_86178_c0_g1	FC_3_1	MC_2_4	351.379341269897	0	175.689670634948	10.3955690644458	1.4091026608801	7.37743909869061	1.6136314176567e-13	9.51402473850952e-12	32.132	7.351	6.342	8.533	17.260	6.562	12.586	6.143	9.594	4.724	11.747	0.647	18.355	10.154	3.340	4.155	1.132	0.000	0.000	0.328	0.471	0.000	0.000	0.000	0.000	0.000	0.000
Pdensi_DN2762_c0_g1d326288	FC_3_1	MC_2_4	296.494261196316	0	148.247130598158	10.1504698834703	1.37596564256775	7.37697916971824	1.61921329305567e-13	9.53698056777438e-12	15.690	12.996	5.057	12.646	5.934	8.531	6.717	4.547	4.015	6.737	6.112	1.321	6.999	15.143	6.340	19.105	4.022	0.749	2.009	0.034	0.000	0.000	0.000	0.011	16.676	0.000	0.000
Pdensi_GG_115732_c0_g1	FC_3_1	MC_2_4	28.5355375213503	7121.78327162517	3575.15940457326	-7.96140523464189	1.07963304577745	-7.3741770556021	1.65363303357414e-13	9.72956336129185e-12	0.615	2.087	0.565	0.238	0.455	1.888	0.675	0.492	0.775	0.332	0.537	0.447	2.521	1.956	1.378	0.213	0.104	0.059	0.213	0.055	0.068	32.294	321.042	163.899	0.218	0.053	0.113
Pdensi_GG_124041_c0_g1	FC_3_1	MC_2_4	428.379634120558	21.9354595076165	225.157546814087	4.28937365869603	0.581779320577822	7.37285342909032	1.67014079342796e-13	9.81646540853121e-12	7.840	7.275	11.205	6.921	14.103	18.193	10.116	9.688	13.441	10.234	12.745	12.214	11.850	12.287	12.177	4.516	2.266	2.911	0.930	2.110	3.413	0.640	0.514	0.563	0.209	1.258	1.182
Pdensi_DN13292_c0_g1d339486	FC_3_1	MC_2_4	1375.26204043506	20.3437311028282	697.802885768944	6.05349253687202	0.82108721611582	7.37253292714538	1.6741622565661e-13	9.82987327441574e-12	14.802	23.066	72.300	32.858	28.676	63.941	63.474	37.279	87.018	71.185	53.127	79.938	23.802	40.957	32.666	57.928	28.364	22.135	24.450	10.080	16.217	1.186	0.166	0.293	9.407	16.814	11.909
Pdensi_DN287_c0_g1	FC_3_1	MC_2_4	232.130260266487	2.71976792193853	117.425014094213	6.25981839651595	0.849468648202208	7.36909880048435	1.71785318346926e-13	1.00759313826664e-11	2.075	5.465	4.757	4.814	7.034	9.393	5.204	7.778	7.650	6.573	6.700	7.037	4.765	7.523	7.269	3.205	2.678	1.592	1.341	1.517	2.681	0.124	0.101	0.000	0.255	0.431	0.565
Pdensi_GG_123897_c0_g1	FC_3_1	MC_2_4	0	863.304819894497	431.652409947248	-12.7615022025626	1.73227329827908	-7.36691041490994	1.74627746124415e-13	1.02320265685596e-11	0.000	0.000	0.000	0.000	0.000	0.000	0.000	0.000	0.000	0.000	0.000	0.000	0.000	0.000	0.000	0.000	0.387	0.000	0.000	6.255	1.550	57.731	9.885	3.618	0.000	0.000	0.000
Pdensi_GG_69927_c1_g1	FC_3_1	MC_2_4	701.782546435716	0	350.891273217858	11.3936572807096	1.54702642820776	7.36487565626738	1.77312062410172e-13	1.03785435576955e-11	3.383	12.750	39.577	6.735	16.846	40.410	6.868	8.492	26.128	4.546	13.078	16.437	4.631	11.270	27.463	5.467	4.722	8.916	0.538	0.112	3.737	0.000	0.000	0.000	0.000	0.000	0.000
Pdensi_DN19980_c0_g1d219298	FC_3_1	MC_2_4	522.084581988041	53.9048189548886	287.994700471465	3.28269334219136	0.445732063464377	7.36472336469848	1.77514592972411e-13	1.03796421008837e-11	25.045	16.419	11.989	17.723	11.312	18.666	19.550	11.196	12.154	11.086	13.158	9.628	14.864	12.973	11.993	9.861	5.555	4.858	7.951	2.506	4.243	1.583	0.997	1.525	8.861	7.567	6.625
Pdensi_DN13138_c0_g1d339309	FC_3_1	MC_2_4	619.862491009145	39.0915526495231	329.477021829334	3.9614264954121	0.538137949325596	7.36135873780435	1.82047598455252e-13	1.06295222861217e-11	7.745	15.478	8.423	20.525	18.035	18.199	19.849	11.226	10.299	11.455	10.682	6.548	10.489	18.547	10.707	7.843	5.874	6.071	11.763	2.514	22.563	1.417	1.212	0.385	1.634	1.438	1.889
Pdensi_GG_147018_c0_g1	FC_3_1	MC_2_4	778.863898829915	1.84212960883355	390.353014219374	8.5528675259825	1.16187341848219	7.36127308700766	1.82164463794452e-13	1.06295222861217e-11	0.477	1.955	1.486	6.160	24.022	40.978	3.940	5.138	1.325	1.162	1.065	0.681	10.659	21.449	19.168	1.425	2.544	6.089	0.409	1.069	1.579	0.130	0.040	0.022	0.000	0.000	0.000
Pdensi_DN18646_c0_g1	FC_3_1	MC_2_4	1366.19328640585	292.337747703168	829.265517054508	2.22288191507244	0.302086898335249	7.35841881035683	1.86101389203646e-13	1.08480401112267e-11	32.877	29.196	23.760	50.246	39.298	35.626	33.987	36.329	43.898	33.712	30.851	36.031	21.453	26.428	16.948	31.242	31.494	52.176	37.644	17.384	23.732	8.791	7.037	6.656	12.326	22.185	18.944
Pdensi_DN13294_c0_g1d271646	FC_3_1	MC_2_4	211.953482060993	16.0492238850787	114.001352973036	3.70648258332173	0.50373910180485	7.35794098580347	1.86768574747903e-13	1.08757073980006e-11	5.721	4.743	5.566	7.663	6.145	5.609	4.087	4.877	6.480	6.220	3.614	5.767	2.874	5.388	2.032	4.770	1.826	1.122	2.657	1.460	3.096	0.423	0.514	0.282	0.850	2.114	1.425
Pdensi_DN21532_c0_g1d295568	FC_3_1	MC_2_4	108.108279998368	951.445706749778	529.776993374073	-3.13571611686418	0.426203452073347	-7.35732219344987	1.87636086508383e-13	1.09149708654372e-11	3.460	1.921	1.440	2.698	3.321	3.873	2.298	2.385	3.304	2.909	2.060	2.398	3.142	3.017	2.372	1.375	1.756	2.369	7.613	5.393	7.034	19.101	21.598	30.972	4.423	6.520	6.171
Pdensi_DN22216_c0_g5	FC_3_1	MC_2_4	6.95072615007458	158.126430436307	82.5385782931909	-4.50969750084039	0.612985934427198	-7.3569347150754	1.88181323522704e-13	1.09354258002638e-11	0.686	0.374	0.495	0.250	0.120	0.268	0.231	0.620	0.524	0.465	0.564	0.822	0.386	0.628	0.446	0.896	1.306	0.927	3.471	1.716	3.055	4.798	4.630	2.715	1.219	0.891	1.133
Pdensi_GG_98911_c0_g1	FC_3_1	MC_2_4	1368.03265077914	19439.3669046087	10403.6997776939	-3.8287717328652	0.520557949725532	-7.3551306533383	1.90740458197041e-13	1.10727482433727e-11	0.413	1.120	0.000	21.960	49.742	53.661	21.292	21.910	13.030	11.965	5.741	7.544	15.606	46.359	29.623	2.405	19.967	3.275	5.710	6.461	2.969	731.520	438.738	345.406	0.000	0.000	0.000
Pdensi_DN48158_c0_g1d158735	FC_3_1	MC_2_4	398.298342277951	0	199.149171138975	10.5763374071185	1.43806309631467	7.35457118274055	1.91541013341731e-13	1.1107805541678e-11	16.686	9.793	10.664	13.044	18.231	5.411	18.311	14.259	8.777	10.987	6.028	7.089	8.500	4.072	2.667	11.900	3.002	3.284	1.273	0.443	0.546	0.000	0.000	0.000	0.000	0.000	0.000
Pdensi_DN83_c0_g1d97608	FC_3_1	MC_2_4	209.711451764046	0	104.855725882023	9.65098945404355	1.31231847924441	7.3541519125756	1.92143116483521e-13	1.11312941450822e-11	1.290	7.027	3.063	6.529	6.046	6.633	3.509	2.205	2.384	0.778	1.102	1.328	0.831	3.345	1.260	3.228	1.233	0.882	0.329	0.048	0.238	0.000	0.000	0.000	0.000	0.047	0.000
Pdensi_DN11991_c0_g2	FC_3_1	MC_2_4	443.941958599571	0	221.970979299785	10.7328372366492	1.45969421723006	7.35279835321676	1.94099647928705e-13	1.12331193786936e-11	0.867	3.230	2.076	18.125	17.507	5.215	8.378	4.324	4.985	1.848	3.279	1.967	0.930	5.553	0.265	2.369	0.318	0.207	0.223	0.000	0.176	0.000	0.000	0.000	0.000	0.000	0.000
Pdensi_DN19587_c0_g1	FC_3_1	MC_2_4	979.015827265047	113.115515310854	546.06567128795	3.11375369900827	0.42357395632378	7.35114530183276	1.96515649259448e-13	1.13612998288338e-11	31.147	34.209	24.104	29.315	32.200	28.233	21.053	21.781	20.063	19.805	16.069	16.871	25.787	28.339	21.972	38.916	17.591	19.410	111.988	9.128	141.933	2.235	3.819	2.441	6.829	8.333	5.007
Pdensi_DN19639_c4_g1	FC_3_1	MC_2_4	7125.73707765733	54.8967284232358	3590.31690304028	7.01151663949889	0.954231753322242	7.34781316497557	2.01475846892774e-13	1.1636157194163e-11	79.055	291.638	151.149	167.586	230.665	254.385	128.666	104.983	82.114	56.508	148.161	85.096	179.447	342.604	256.873	113.799	54.981	31.472	25.671	29.729	32.348	1.492	2.571	0.124	0.925	0.986	0.076
Pdensi_DN15223_c0_g1d181563	FC_3_1	MC_2_4	518.865359706769	1.75413806535133	260.30974888606	7.98149767718175	1.08650282486747	7.34604411006046	2.04159024929964e-13	1.1771601137394e-11	7.116	3.784	2.985	22.375	15.737	9.486	20.461	16.159	15.172	11.368	18.135	7.750	5.123	5.481	2.087	4.916	1.843	1.701	1.706	0.584	1.078	0.141	0.000	0.000	0.000	0.000	0.000
Pdensi_DN21722_c2_g3	FC_3_1	MC_2_4	2845.9309970703	695.116054921897	1770.5235259961	2.03350650120289	0.276818483004544	7.34599250429931	2.04237821589231e-13	1.1771601137394e-11	75.730	124.567	72.723	70.673	93.451	96.628	60.981	80.195	121.114	76.952	98.182	111.103	102.430	121.268	92.048	64.338	50.974	37.255	38.659	45.948	74.153	19.918	16.670	16.679	16.408	30.645	26.016
Pdensi_DN21541_c0_g1d418334	FC_3_1	MC_2_4	1.11277205997524	222.99103132966	112.051901694818	-7.63826383939242	1.0398570703532	-7.34549396947214	2.05000572800406e-13	1.18035192192234e-11	0.143	0.077	0.036	0.045	0.000	0.052	0.041	0.000	0.105	0.000	0.000	0.169	0.119	0.048	0.092	0.032	0.121	0.268	0.162	0.131	0.127	8.431	2.315	6.664	0.055	0.058	1.593
Pdensi_DN16912_c0_g1d215698	FC_3_1	MC_2_4	32.0887092266058	3739.56442534937	1885.82656728799	-6.8630755985741	0.934431701385509	-7.34465192950755	2.06295241988014e-13	1.1865967870113e-11	0.746	0.418	0.394	0.682	0.399	1.831	1.248	0.661	0.679	1.176	0.397	0.773	3.288	0.506	0.857	0.298	1.278	1.410	5.446	5.791	3.022	25.355	75.199	173.834	1.771	0.855	0.507
Pdensi_DN17836_c0_g1	FC_3_1	MC_2_4	860.7878135072	0	430.3939067536	11.688160566149	1.59163071017091	7.34351284595025	2.08059417780574e-13	1.19552677049013e-11	0.130	14.842	1.645	44.284	29.589	5.274	22.413	9.691	9.948	16.112	6.421	6.342	6.862	11.727	0.021	0.017	0.000	0.000	0.000	0.000	0.053	0.000	0.000	0.000	0.000	0.000	0.000
Pdensi_DN20247_c0_g1d62733	FC_3_1	MC_2_4	244.522038583191	0	122.261019291595	9.87249279442183	1.34443207959356	7.34324399445035	2.08477963359303e-13	1.19671435796615e-11	3.268	11.404	4.167	6.823	9.856	5.786	2.619	2.332	1.622	0.455	2.036	0.456	3.214	13.412	5.804	4.137	1.787	1.308	0.215	0.000	0.138	0.000	0.000	0.000	0.000	0.000	0.000
Pdensi_DN23194_c0_g3d128592	FC_3_1	MC_2_4	536.311834816422	0	268.155917408211	11.0055670142679	1.49879228530359	7.34295680741288	2.08925967241522e-13	1.19806846027108e-11	0.746	3.326	1.117	20.001	24.222	5.188	9.624	3.022	3.237	1.644	2.004	1.210	1.455	4.583	1.148	0.000	0.000	0.000	0.000	0.325	0.000	0.000	0.000	0.000	0.000	0.000	0.000
Pdensi_DN21116_c0_g2d538898	FC_3_1	MC_2_4	1421.60544855377	6332.87372294953	3877.23958575165	-2.15523724077298	0.293516415386187	-7.34281671414281	2.09144851968708e-13	1.19810728383372e-11	21.801	34.911	19.364	44.495	47.555	38.312	46.700	37.312	42.588	39.671	48.928	40.984	21.689	30.494	21.502	18.414	15.848	12.916	19.846	26.326	33.049	185.481	122.366	178.303	5.566	7.920	4.459
Pdensi_DN34033_c0_g1d436800	FC_3_1	MC_2_4	0	468.683804903439	234.34190245172	-11.8799096599207	1.61807191704993	-7.3420158490731	2.10400472569136e-13	1.20407905700052e-11	0.000	0.000	0.216	0.000	0.000	0.000	0.478	0.000	0.000	0.255	0.000	0.000	0.000	0.000	0.240	0.000	0.000	0.000	0.000	0.250	0.000	3.937	23.419	6.943	0.000	0.000	0.000
Pdensi_DN33732_c0_g1d200767	FC_3_1	MC_2_4	204.09357120263	2475.77251353886	1339.93304237074	-3.60002337724934	0.490445459328489	-7.34031340034923	2.13094277772244e-13	1.21826084875379e-11	3.505	3.519	8.022	6.717	4.091	7.821	4.346	5.419	6.598	3.696	3.885	2.610	2.715	4.690	5.506	19.758	26.616	19.725	16.004	8.598	17.200	54.269	47.325	85.706	3.742	1.712	0.921
Pdensi_DN12684_c0_g1d338442	FC_3_1	MC_2_4	0	612.177891925241	306.08894596262	-12.265114845828	1.67197299612985	-7.33571347995353	2.20543389009592e-13	1.25957257682688e-11	0.000	0.000	0.000	0.000	0.000	0.000	0.000	0.000	0.070	0.000	0.000	0.000	0.000	0.000	0.000	0.000	0.011	0.013	0.437	82.708	21.584	3.243	30.468	10.771	0.000	0.011	0.000
Pdensi_DN15641_c0_g1d526142	FC_3_1	MC_2_4	233.352969268293	0	116.676484634147	9.80503065441831	1.3370332089377	7.33342342499374	2.24346692106156e-13	1.27999985423476e-11	0.220	1.976	3.291	8.454	5.525	7.370	1.113	1.065	1.603	0.299	0.320	0.698	0.758	2.199	2.922	0.081	0.049	0.070	0.000	0.156	0.000	0.000	0.000	0.000	0.000	0.000	0.000
Pdensi_DN25811_c0_g1	FC_3_1	MC_2_4	4979.78737462071	266.502630312007	2623.14500246636	4.21978155718985	0.575470031387743	7.33275640264683	2.25466542578465e-13	1.28509103844622e-11	60.905	143.042	92.988	163.872	169.584	123.393	170.332	119.200	144.069	109.506	137.773	97.512	66.829	136.496	91.977	147.775	106.522	105.190	65.453	40.487	57.541	10.634	7.630	2.614	0.212	1.034	0.277
Pdensi_DN24394_c0_g1d365614	FC_3_1	MC_2_4	0	127.703342855271	63.8516714276355	-10.0046632683685	1.36475261638834	-7.33075221709021	2.28864470239951e-13	1.30314321945901e-11	0.000	0.000	0.000	0.000	0.000	0.000	0.000	0.000	0.000	0.000	0.000	0.000	0.000	0.000	0.000	0.000	0.000	0.441	0.000	0.419	0.000	3.844	3.081	2.915	0.000	0.000	0.000
Pdensi_GG_57984_c0_g1	FC_3_1	MC_2_4	345.174723757846	0	172.587361878923	10.3699554760162	1.41491007059732	7.32905623580615	2.31779119820517e-13	1.31841005074945e-11	13.616	29.695	29.289	10.915	5.521	15.023	14.719	9.190	20.629	14.008	11.119	11.580	8.575	18.246	19.883	15.199	13.521	8.027	1.226	0.197	1.574	0.000	0.000	0.000	0.000	0.000	0.000
Pdensi_DN52982_c0_g1d254769	FC_3_1	MC_2_4	361.954257797764	1.37217693241838	181.663217365091	8.54616367071491	1.16612782380389	7.32866800385351	2.32451432201831e-13	1.32090409421411e-11	0.153	1.947	8.154	13.057	9.414	10.642	32.948	16.194	35.856	37.142	7.263	9.400	1.882	2.232	3.260	3.646	0.759	2.517	4.307	0.376	1.118	0.000	0.000	0.078	1.840	6.546	5.279
Pdensi_GG_36088_c0_g1	FC_3_1	MC_2_4	20.6687131743305	1481.54429112699	751.106502150661	-6.15926862009045	0.841025894779078	-7.32351840570661	2.41552446061225e-13	1.37124104153992e-11	0.114	0.061	0.000	0.214	0.342	1.313	1.061	0.173	0.036	0.133	0.098	0.034	0.221	0.196	0.576	0.000	0.063	0.036	1.685	0.132	0.041	22.195	36.318	51.910	0.044	2.077	0.205
Pdensi_DN23878_c0_g1d550284	FC_3_1	MC_2_4	7294.79568444	494.28110652188	3894.53839548094	3.88194411435383	0.530382438516644	7.31914149573037	2.49562348794037e-13	1.41528912743799e-11	152.014	217.141	136.984	227.051	203.487	237.178	181.021	179.571	182.762	217.231	200.796	191.133	148.818	242.303	141.722	112.656	100.754	62.692	87.559	54.227	93.824	23.174	6.547	9.586	45.058	27.539	22.143
Pdensi_DN23350_c1_g1d547912	FC_3_1	MC_2_4	42.2445192041072	1610.48627533531	826.365397269706	-5.25136839961607	0.717754228663912	-7.31638796387366	2.54734509037052e-13	1.44317191659467e-11	0.000	0.220	0.143	0.596	1.256	2.001	2.820	2.543	4.991	2.690	4.739	2.183	1.835	1.531	0.472	1.075	4.027	3.664	0.724	1.799	0.801	76.205	33.398	18.349	0.126	0.000	0.000
Pdensi_DN9425_c0_g2	FC_3_1	MC_2_4	0	740.734738545235	370.367369272618	-12.5406284485493	1.71533551894829	-7.31088950821604	2.6537969072552e-13	1.50197459428259e-11	0.000	0.000	0.000	0.000	0.000	0.000	0.068	0.000	0.000	0.000	0.000	0.000	0.000	0.000	0.000	0.000	0.000	0.000	0.000	0.000	0.266	50.494	4.944	5.889	0.000	0.000	0.000
Pdensi_DN32653_c0_g1d312013	FC_3_1	MC_2_4	0	1387.18706214595	693.593531072975	-13.4451681234365	1.84021336802417	-7.30630934274353	2.74579639573493e-13	1.55093563616692e-11	0.000	0.270	0.000	0.000	0.000	0.000	0.000	0.000	0.000	0.000	0.000	0.000	0.696	0.000	0.000	0.000	0.000	0.000	0.000	0.000	2.327	1.903	60.275	37.949	0.000	0.000	0.151
Pdensi_DN10129_c0_g1d48926	FC_3_1	MC_2_4	5.05126621450398	133.675382203476	69.3633242089899	-4.73729478108356	0.648403974419322	-7.30608535415911	2.750375003304e-13	1.55196984701921e-11	0.374	0.646	0.672	0.189	0.181	0.081	0.000	0.312	0.264	0.000	0.095	0.530	0.333	0.173	0.754	0.336	1.141	0.832	0.335	0.870	0.107	3.293	3.947	2.870	1.137	0.924	0.720
Pdensi_DN17061_c0_g1d280245	FC_3_1	MC_2_4	428.827156561148	5.96634654391178	217.39675155253	6.07960022625505	0.832156557943628	7.3058370666195	2.75545907581804e-13	1.55328693052401e-11	6.717	10.962	3.943	13.166	18.237	8.026	13.258	11.903	8.365	8.927	9.142	3.519	7.916	23.729	6.204	6.223	9.737	4.681	2.124	2.894	5.464	0.213	0.243	0.000	15.964	35.912	30.919
Pdensi_DN379_c0_g1d164130	FC_3_1	MC_2_4	441.310647535904	1.75527662620996	221.532962081057	7.91676990489074	1.08401527263615	7.30319037446627	2.81023114661221e-13	1.58258321121878e-11	1.674	3.379	1.766	16.919	14.876	8.702	10.714	19.080	33.959	23.097	23.213	38.978	0.834	9.176	1.380	2.869	1.315	1.707	0.000	0.674	0.586	0.000	0.126	0.000	0.264	1.761	1.597
Pdensi_DN25407_c0_g1d366598	FC_3_1	MC_2_4	0	1845.34104148435	922.670520742177	-13.8567775494215	1.89751230287509	-7.30260221682137	2.8225472570208e-13	1.5879358492586e-11	0.241	0.000	0.242	0.000	0.000	0.000	0.267	0.253	0.000	0.000	0.000	0.000	0.802	0.000	0.000	0.000	0.000	0.000	0.000	0.279	0.347	2.197	30.532	101.254	0.000	0.000	0.292
Pdensi_GG_144723_c0_g1	FC_3_1	MC_2_4	304.628211435967	0	152.314105717984	10.1894454209689	1.39661938451519	7.29579263609176	2.96905889670201e-13	1.66869972857031e-11	4.422	1.784	4.031	13.597	8.859	5.491	13.172	7.140	6.148	4.564	2.584	1.121	1.852	1.557	0.806	12.667	18.326	11.713	3.730	0.000	3.232	0.000	0.000	0.000	73.393	141.286	186.805
Pdensi_DN13837_c0_g1	FC_3_1	MC_2_4	826.507895921295	24870.3643040919	12848.4361000066	-4.91113948220301	0.673219845398123	-7.29500105466841	2.98656739046712e-13	1.67682629324176e-11	7.119	6.835	3.278	10.026	19.982	45.392	8.905	11.137	7.199	13.274	9.680	9.229	14.362	27.507	22.206	4.455	14.578	12.141	23.589	15.831	12.923	713.641	754.837	434.068	3.472	7.525	2.963
Pdensi_DN24150_c0_g1d225245	FC_3_1	MC_2_4	721.436189187998	10.2354130460918	365.835801117045	6.11990455376887	0.838936449467381	7.29483688264378	2.99021128510483e-13	1.67682629324176e-11	8.931	16.919	5.803	27.212	26.637	12.440	26.135	18.834	17.584	20.867	20.686	14.059	6.479	12.471	6.957	3.014	1.691	0.542	0.619	0.757	0.403	0.115	0.531	0.083	1.882	2.923	5.635
Pdensi_DN8217_c0_g1d102160	FC_3_1	MC_2_4	1614.93310089186	13.1859394411822	814.05952016652	6.99399080647666	0.958781982712627	7.2946623242637	2.9940905008166e-13	1.67682629324176e-11	19.206	25.624	9.683	33.126	56.039	58.804	12.092	4.277	3.818	2.306	1.288	0.886	23.833	46.664	35.805	8.486	10.821	25.481	2.083	7.354	2.286	0.205	0.042	0.760	12.459	12.211	23.625
Pdensi_DN22209_c0_g1	FC_3_1	MC_2_4	2390.07812943821	474.387860564268	1432.23299500124	2.3318854006635	0.3196729760464	7.29459658899985	2.99555261820913e-13	1.67682629324176e-11	112.402	79.982	66.417	89.649	60.322	68.773	71.111	49.061	58.970	56.981	62.370	54.723	73.072	64.220	49.558	68.363	36.348	31.676	36.262	19.540	28.761	14.910	10.847	10.776	56.689	51.627	46.675
Pdensi_DN34341_c0_g1d374441	FC_3_1	MC_2_4	15.5797420719563	1218.52747958403	617.053610827991	-6.28946571699512	0.862223764212143	-7.29447038929868	2.99836158234931e-13	1.67682629324176e-11	0.198	0.000	0.397	0.501	0.482	0.431	0.000	0.416	0.236	0.234	0.250	0.700	0.660	0.229	0.661	0.177	0.000	0.725	1.314	0.229	0.853	5.725	47.845	35.050	0.000	0.222	0.239
Pdensi_DN17484_c0_g1	FC_3_1	MC_2_4	473.317946838508	0.686088466209188	237.002017652359	9.86344849530336	1.35226545699517	7.29401793433417	3.00845364570679e-13	1.68080609024829e-11	9.386	11.073	4.582	20.770	13.818	8.811	11.328	6.190	4.155	4.114	4.954	1.923	4.735	7.661	3.536	10.127	10.209	5.207	11.211	4.524	4.599	0.000	0.000	0.069	0.314	0.607	0.365
Pdensi_DN24797_c0_g2	FC_3_1	MC_2_4	756.63362252563	0	378.316811262815	11.5020807653319	1.57728537864128	7.29232700758319	3.04646616195204e-13	1.70036160762549e-11	29.778	12.469	11.062	45.531	17.511	6.340	19.772	8.007	10.582	15.336	3.186	4.206	14.382	10.242	2.561	3.307	0.413	0.440	0.123	0.000	0.250	0.000	0.000	0.000	0.000	0.000	0.000
Pdensi_DN17149_c0_g1d112553	FC_3_1	MC_2_4	153.03036971904	3951.66822834252	2052.34929903078	-4.68988909495979	0.643363757041582	-7.289638316783	3.10788219100264e-13	1.73292811131879e-11	0.066	0.142	0.000	2.081	5.569	6.372	4.662	2.477	1.550	1.934	1.167	0.935	1.469	3.268	2.070	0.119	0.720	0.572	29.958	0.384	12.841	95.563	56.335	148.750	0.101	0.444	0.476
Pdensi_DN15328_c0_g1	FC_3_1	MC_2_4	497.468178974402	74.8020293380819	286.135104156242	2.72362183070757	0.37366580954325	7.28892438416238	3.12439337501654e-13	1.74041652262756e-11	13.428	11.314	10.966	17.706	15.682	12.243	13.256	14.070	14.544	12.022	12.032	11.946	8.429	9.932	7.752	10.654	7.940	10.997	7.271	5.062	4.687	2.466	1.827	1.504	4.459	9.561	11.901
Pdensi_DN37866_c0_g1d377583	FC_3_1	MC_2_4	0	125.032746819129	62.5163734095644	-9.97274062632512	1.3685616942893	-7.28702306073532	3.16878684564888e-13	1.76340646492247e-11	0.329	0.000	0.000	0.000	0.000	0.000	0.000	0.000	0.000	0.000	0.000	0.000	0.726	0.000	0.000	0.295	1.055	0.000	0.729	0.000	0.000	3.487	2.794	3.304	2.413	0.370	0.399
Pdensi_DN36506_c2_g5	FC_3_1	MC_2_4	14.6093711087564	2271.71491583506	1143.16214347191	-7.27786720770295	0.998803263879047	-7.2865873299592	3.17904753041263e-13	1.76721839234921e-11	0.665	0.304	0.183	0.292	0.206	0.829	0.241	0.115	0.086	0.143	0.217	0.131	0.368	0.593	1.191	0.279	0.300	0.217	0.521	1.442	0.387	9.180	90.069	65.771	0.211	0.649	0.000
Pdensi_DN96473_c0_g1	FC_3_1	MC_2_4	116.011720174702	7914.71553001971	4015.3636250972	-6.09193152857285	0.836061123804128	-7.28646668900738	3.18189417360517e-13	1.76721839234921e-11	5.786	1.534	0.179	3.676	1.633	5.245	0.884	0.427	0.246	0.321	0.360	0.100	3.353	2.268	5.347	0.505	0.270	0.062	0.339	2.606	0.272	51.460	226.388	301.459	0.050	3.098	0.266
Pdensi_DN37026_c0_g1d32315	FC_3_1	MC_2_4	1834.09469555146	4.49849193018808	919.296593740822	8.71964820264715	1.19685073430791	7.2854934643871	3.20495011973369e-13	1.7782750742931e-11	210.504	104.144	346.337	114.729	41.991	11.503	6.071	11.021	10.914	6.780	17.845	11.727	66.448	11.244	6.002	394.142	692.695	588.031	315.784	0.461	46.822	0.151	0.000	0.200	0.000	0.112	0.000
Pdensi_DN24135_c0_g2	FC_3_1	MC_2_4	1098.1072215328	160.329261613849	629.218241573325	2.76757207896209	0.379887656628079	7.28523822944747	3.21102381023e-13	1.77989665257146e-11	32.148	37.275	24.321	35.434	34.897	30.330	32.620	23.139	22.967	21.463	22.498	14.577	30.955	33.543	24.864	28.089	15.908	10.308	16.762	6.357	16.112	5.770	4.057	2.666	3.971	7.277	5.324
Pdensi_DN21787_c0_g1	FC_3_1	MC_2_4	5278.15337066165	111.821382538858	2694.98737660025	5.56249674348661	0.763797360603873	7.28268652183976	3.27237029179576e-13	1.81212317217443e-11	42.989	92.006	239.900	109.279	110.811	261.315	216.612	107.056	266.564	294.999	133.634	282.350	97.582	145.863	102.575	136.453	76.108	73.496	101.767	66.372	117.378	4.317	0.758	3.687	52.419	134.752	94.643
Pdensi_DN28426_c0_g1d141666	FC_3_1	MC_2_4	5.78851828868549	212.970583759542	109.379551024114	-5.19757057099892	0.714026036597098	-7.27924515997971	3.35693153270899e-13	1.85712948769378e-11	0.760	0.164	0.050	0.191	0.061	0.274	1.002	0.053	0.000	1.304	0.192	0.658	0.394	0.000	0.000	0.228	0.000	0.252	0.571	0.177	0.072	4.512	6.896	4.614	0.854	1.079	0.365
Pdensi_DN21969_c0_g1d66448	FC_3_1	MC_2_4	1584.30770013076	137.647439933828	860.977570032295	3.51621377726155	0.483138862302783	7.2778533287557	3.39173788153917e-13	1.87454914384402e-11	26.031	41.639	42.040	57.660	46.601	40.927	56.745	45.398	51.942	40.217	53.623	34.293	25.683	38.312	31.191	42.773	19.899	19.658	18.605	12.102	23.793	5.721	3.132	1.961	2.965	2.581	2.874
Pdensi_DN91975_c0_g1	FC_3_1	MC_2_4	57.1063494847204	981.901603399015	519.503976441868	-4.10513827004858	0.564325282233588	-7.27441849459682	3.47915858465182e-13	1.92098527366054e-11	0.482	0.784	0.967	1.828	2.638	0.784	1.599	2.531	1.148	1.994	0.912	1.134	1.069	0.834	0.267	1.079	1.034	0.881	1.600	1.954	2.659	34.056	19.963	22.140	0.000	0.000	0.000
Pdensi_DN20835_c1_g1	FC_3_1	MC_2_4	215.046205901286	1.56372677931417	108.3049663403	7.25761341624792	0.998044788817336	7.27183138228501	3.54646115718645e-13	1.9562335156496e-11	5.182	5.165	7.036	6.820	7.183	5.697	3.024	3.158	1.226	0.230	2.170	0.573	3.310	6.167	5.026	5.761	5.637	1.502	0.666	0.286	0.493	0.015	0.060	0.040	0.000	0.000	0.000
Pdensi_DN27093_c1_g2	FC_3_1	MC_2_4	387.305051555169	65.6046709321282	226.454861243649	2.55312793047168	0.351145331782436	7.27085824411173	3.57210644919804e-13	1.96845717733173e-11	17.167	22.602	16.306	11.964	10.798	12.671	13.077	10.929	12.379	13.888	6.722	9.211	13.766	14.759	10.130	20.301	12.854	10.497	6.279	5.903	5.426	2.216	1.424	1.463	1.738	2.942	2.457
Pdensi_DN36260_c0_g1d239483	FC_3_1	MC_2_4	21.9670074940613	1181.77084735096	601.868927422509	-5.74591870677739	0.790591700186531	-7.2678712734041	3.65196539202318e-13	2.01050305266118e-11	0.659	0.573	0.429	0.383	0.367	1.262	0.678	0.341	0.595	0.251	0.272	0.404	0.252	0.508	0.818	0.257	0.176	0.143	0.195	1.094	1.136	13.660	36.147	37.562	0.957	1.643	1.659
Pdensi_DN11064_c0_g1d210295	FC_3_1	MC_2_4	1720.21749969934	6.05206096567675	863.13478033251	8.06356227156025	1.10950513432014	7.26771064155665	3.65630933309421e-13	2.01093453135826e-11	12.473	40.757	36.216	66.964	57.073	33.843	51.642	46.051	40.835	36.135	57.869	26.660	20.285	54.831	25.910	52.734	21.578	11.123	5.578	2.113	5.202	0.490	0.029	0.000	0.036	0.052	0.028
Pdensi_DN30915_c0_g1d234365	FC_3_1	MC_2_4	30.917297927937	4979.4722635364	2505.19478073217	-7.33048346721164	1.00926946940084	-7.26315784778813	3.78156202847631e-13	2.07779912078265e-11	0.066	0.129	0.045	0.127	1.858	0.875	0.000	0.890	0.000	0.010	0.000	0.000	0.000	1.114	0.892	0.067	0.360	0.000	0.178	3.937	0.378	41.056	129.560	195.367	0.942	2.017	1.023
Pdensi_DN39557_c0_g1d441676	FC_3_1	MC_2_4	5.95258887280656	2388.07485763272	1197.01372325276	-8.63932623711593	1.18981589686711	-7.26106136240407	3.8406465324049e-13	2.10821262134459e-11	0.037	0.053	0.012	0.016	0.074	0.438	0.108	0.334	0.116	0.232	0.892	0.103	0.000	0.057	0.685	0.023	0.151	0.031	0.199	2.047	0.958	10.750	70.727	92.574	0.000	0.487	0.000
Pdensi_DN19601_c0_g1d408709	FC_3_1	MC_2_4	0	866.359255732703	433.179627866352	-12.7655553273251	1.75870988238287	-7.25847705479947	3.91472777649802e-13	2.14679110415257e-11	8.143	0.726	0.191	0.000	0.000	0.000	0.000	0.039	0.044	0.000	0.143	0.045	4.531	0.095	0.042	0.000	0.000	0.000	0.171	0.000	0.078	4.545	7.882	51.129	1.067	2.861	0.461
Pdensi_GG_49749_c0_g1	FC_3_1	MC_2_4	868.467792952081	21298.6979734065	11083.5828831793	-4.6160948158905	0.636090482753671	-7.25697827753556	3.95833242985554e-13	2.1685979531325e-11	9.676	3.355	8.934	24.881	19.795	34.643	72.866	41.429	115.058	60.809	50.085	31.342	43.892	19.644	14.962	46.833	55.457	56.395	127.165	166.120	71.255	751.023	184.848	721.977	0.567	4.791	4.705
Pdensi_DN91978_c0_g1	FC_3_1	MC_2_4	4.16315214333805	929.871995520953	467.017573832145	-7.80978581956716	1.07625445726887	-7.25644922241298	3.97383809705939e-13	2.17498324684402e-11	0.153	0.110	0.101	0.128	0.245	0.000	0.056	0.159	0.119	0.179	0.129	0.060	0.170	0.176	0.000	0.092	0.056	0.127	0.115	0.533	0.000	12.067	33.904	22.874	0.000	0.000	0.000
Pdensi_DN21137_c0_g2d539051	FC_3_1	MC_2_4	401.486375771161	0	200.743187885581	10.5878376023096	1.45952570178767	7.25430020817124	4.03743742532574e-13	2.20765358695159e-11	6.488	6.783	6.857	13.432	18.588	4.972	8.522	5.085	1.095	1.345	2.834	0.563	6.450	14.090	3.832	10.130	16.492	3.015	1.419	0.325	0.866	0.000	0.000	0.000	0.000	0.013	0.000
Pdensi_GG_46165_c0_g1	FC_3_1	MC_2_4	689.123036594675	2.63291493931494	345.877975766995	7.98199511468028	1.10047832423824	7.25320520983954	4.07022685157683e-13	2.22343030449193e-11	63.931	24.602	21.650	22.076	24.181	16.972	12.616	17.298	7.015	8.810	10.620	2.017	21.303	46.155	16.637	7.385	3.855	1.901	0.516	2.163	0.670	0.000	0.190	0.000	5.103	2.796	3.192
Pdensi_DN18773_c0_g1d217665	FC_3_1	MC_2_4	8.12856108102067	302.788798981991	155.458680031506	-5.22008946497201	0.71978699124066	-7.25226980828649	4.09844419140438e-13	2.23668136915251e-11	0.106	0.000	0.000	0.268	0.256	0.231	0.353	0.000	0.625	0.125	0.000	0.000	0.118	0.367	0.118	0.190	1.032	0.910	2.469	2.457	1.213	3.707	12.456	6.182	0.000	0.000	0.000
Pdensi_DN26944_c0_g1d367833	FC_3_1	MC_2_4	208.632496012452	0	104.316248006226	9.6433961653464	1.32984131563907	7.25153900088608	4.12062332524128e-13	2.24661474809776e-11	3.519	6.051	4.931	7.572	6.111	5.439	5.955	5.265	3.662	5.646	4.197	2.898	2.720	6.323	2.783	0.973	0.000	0.957	2.265	0.141	1.508	0.000	0.000	0.000	0.555	0.000	0.277
Pdensi_DN15752_c0_g1d345653	FC_3_1	MC_2_4	490.710499738347	2586.64966444117	1538.68008208976	-2.39758642625595	0.330640958186154	-7.25132917412515	4.12701306634357e-13	2.24792869854725e-11	9.395	13.991	13.325	13.539	16.468	14.979	13.875	13.254	14.511	16.287	10.727	11.696	11.945	17.142	13.962	12.755	8.710	8.533	9.498	20.176	14.205	55.249	65.579	74.412	5.314	10.499	8.989
Pdensi_DN19614_c0_g5	FC_3_1	MC_2_4	1642.82952184062	23944.9494993203	12793.8895105805	-3.86542521193095	0.533312754264569	-7.24795194006061	4.2312068328342e-13	2.30246133666481e-11	8.360	11.623	125.495	55.089	33.459	61.491	24.440	18.753	32.016	16.808	21.382	32.686	19.629	36.410	45.770	49.848	66.599	102.092	20.553	32.291	41.860	357.384	686.027	739.500	1.875	5.217	7.642
Pdensi_GG_143718_c0_g1	FC_3_1	MC_2_4	454.662851862769	10.4235472104117	232.54319953659	5.37163009599149	0.741139059510393	7.24780326588112	4.23585257876713e-13	2.30255040136264e-11	0.132	0.668	0.618	11.319	13.499	16.810	10.358	6.700	9.647	6.046	4.277	6.988	11.449	10.139	6.782	3.568	2.603	2.818	1.935	0.591	3.824	0.564	0.208	0.038	0.000	0.000	0.045
Pdensi_DN21297_c0_g1d18386	FC_3_1	MC_2_4	220.451478264515	1.93012115231578	111.190799708415	6.65865695249511	0.918728686802904	7.24768590351376	4.23952343569355e-13	2.30255040136264e-11	3.634	3.853	4.914	5.933	4.873	9.304	8.912	9.165	20.604	10.984	18.107	17.431	3.668	3.784	7.878	2.314	1.209	0.890	1.922	0.381	3.149	0.104	0.049	0.020	1.262	0.491	0.745
Pdensi_DN25689_c0_g3	FC_3_1	MC_2_4	2671.41476223561	23.5478799002546	1347.48132106793	6.79806210068839	0.938395732641083	7.24434464504168	4.3453517030469e-13	2.357760284293e-11	43.055	76.774	56.681	66.785	98.098	80.193	66.313	68.538	84.770	47.606	54.315	48.388	39.582	64.883	56.153	46.323	14.664	11.180	4.830	0.705	5.607	1.657	0.142	0.143	0.346	0.507	0.535
Pdensi_DN13084_c0_g1	FC_3_1	MC_2_4	1750.45233440603	51.4296542523192	900.940994329173	5.07559994528119	0.701070776266774	7.23978251141623	4.49404822306849e-13	2.43530718852554e-11	63.591	46.951	29.143	28.998	44.428	86.387	34.322	38.814	41.900	30.506	41.448	31.268	65.096	63.926	77.722	31.404	23.872	14.516	29.895	9.793	19.198	2.014	1.498	0.519	0.676	0.124	0.355
Pdensi_DN14195_c2_g3	FC_3_1	MC_2_4	165.92823678745	1.82656284890221	83.8773998181762	6.51046413602418	0.899273054848217	7.23969666490568	4.49689362940327e-13	2.43530718852554e-11	3.529	3.255	4.906	4.783	6.106	4.340	6.914	6.662	5.608	2.910	4.443	3.696	4.217	2.547	6.094	9.810	5.084	5.852	10.846	1.783	4.732	0.062	0.017	0.028	0.021	0.000	0.000
Pdensi_DN7588_c0_g1d169752	FC_3_1	MC_2_4	386.067639590345	45.2730909066554	215.6703652485	3.08806507405891	0.426588638287734	7.23897637418091	4.52083765840834e-13	2.44592906415265e-11	8.967	11.994	11.467	14.853	10.563	9.950	12.577	9.141	9.526	8.037	10.349	8.883	5.193	7.090	5.599	13.157	12.678	9.371	11.244	2.811	7.004	1.533	0.893	1.121	4.438	3.223	2.500
Pdensi_DN30313_c0_g1d27042	FC_3_1	MC_2_4	602.982157268288	5.43839728301844	304.210277275653	6.67370201041298	0.922003791929127	7.23825874560609	4.54481767210846e-13	2.45655006116148e-11	4.852	10.267	7.903	17.172	20.390	17.740	22.779	25.375	42.450	31.492	29.584	33.182	8.844	14.350	15.432	7.006	5.048	2.917	1.511	1.949	1.232	0.378	0.055	0.000	0.000	0.017	0.000
Pdensi_DN19598_c4_g1	FC_3_1	MC_2_4	279.916797930559	0	139.95839896528	10.0673845931077	1.39108849861802	7.23705544478952	4.58530731877305e-13	2.47606595213745e-11	1.556	2.496	3.573	12.309	8.101	5.273	5.564	2.391	3.366	2.288	1.999	1.302	1.092	2.412	0.494	3.742	2.049	1.343	1.345	0.018	0.516	0.000	0.000	0.000	0.000	0.018	0.000
Pdensi_DN32580_c0_g1d28812	FC_3_1	MC_2_4	60.6759029360097	5114.42610871778	2587.5510058269	-6.3961009783018	0.883826360567216	-7.23682983860875	4.59293803112496e-13	2.47781768624701e-11	0.000	0.209	0.000	0.271	1.957	3.330	1.587	1.287	0.685	0.290	0.375	0.231	0.208	0.875	2.278	0.163	0.159	0.125	0.591	8.825	0.655	94.401	162.927	125.920	0.117	0.440	0.000
Pdensi_DN46337_c0_g1d39523	FC_3_1	MC_2_4	95.6867086898303	4896.70257548772	2496.19464208878	-5.67792624842762	0.784669296202585	-7.23607547269404	4.61854372707561e-13	2.48925404465781e-11	25.885	2.814	3.904	5.345	1.004	2.387	2.227	1.276	2.230	2.200	1.287	1.456	10.422	1.112	0.971	3.860	0.722	0.492	3.572	1.915	2.656	193.857	51.768	138.529	21.871	12.297	6.399
Pdensi_DN17809_c0_g1d216519	FC_3_1	MC_2_4	285.319505110879	3.0705955350088	144.195050322944	6.39068807972659	0.883774115108811	7.2311328997679	4.78981323191418e-13	2.5791021028736e-11	6.758	24.527	13.297	5.925	6.868	13.265	5.007	4.080	5.063	4.088	4.519	5.027	10.126	18.832	16.620	8.084	9.491	9.374	1.966	1.951	3.190	0.137	0.081	0.000	0.020	0.059	0.047
Pdensi_DN18044_c0_g1d58341	FC_3_1	MC_2_4	37.3713368593658	11101.540963771	5569.45615031516	-8.21498074220129	1.13616865706546	-7.23042366211657	4.81489582343858e-13	2.59013881610576e-11	4.762	1.376	0.065	1.079	1.837	0.521	1.139	0.574	0.307	0.332	0.608	0.104	2.638	1.711	0.225	0.925	17.654	5.209	24.386	2.283	1.101	703.999	190.011	15.514	6.243	12.421	5.788
Pdensi_DN26571_c1_g2	FC_3_1	MC_2_4	11.0576302446845	742.977655730315	377.0176429875	-6.06986465405501	0.839941037989171	-7.22653660140996	4.95467136803068e-13	2.66279407756275e-11	0.533	1.316	0.332	0.193	0.644	0.167	0.000	0.159	0.000	0.179	0.096	0.090	0.257	1.054	0.257	0.069	0.498	0.000	0.000	0.000	0.000	7.172	22.767	24.763	2.546	13.193	10.466
Pdensi_GG_68507_c0_g1	FC_3_1	MC_2_4	206.347270427662	0	103.173635213831	9.6275785449336	1.33227997880771	7.22639287392845	4.95991535633726e-13	2.66307850748435e-11	4.131	3.807	7.666	7.320	5.276	6.287	6.411	5.857	7.621	3.174	7.046	5.597	6.426	4.292	2.985	12.948	2.440	1.512	0.685	0.000	0.000	0.000	0.000	0.000	2.752	1.392	8.242
Pdensi_DN12890_c0_g1	FC_3_1	MC_2_4	24.8795163558651	1878.46327181569	951.67139408578	-6.23591526521446	0.86314126221892	-7.22467519300779	5.02300932595002e-13	2.69439372048396e-11	0.799	0.747	1.451	0.436	0.208	1.606	0.304	0.289	1.299	0.284	0.307	0.534	0.771	1.037	1.989	0.314	0.229	0.651	0.551	0.847	0.894	82.596	37.259	28.462	0.000	0.195	0.083
Pdensi_DN2986_c0_g1d381472	FC_3_1	MC_2_4	2.7997949526364	1244.19107489807	623.495434925355	-8.78270576838073	1.21613815991561	-7.22179934637538	5.13041373952523e-13	2.74939553760288e-11	0.000	0.000	0.140	0.000	0.112	0.151	0.000	0.000	0.000	0.000	0.118	0.055	0.104	0.269	0.052	0.000	0.000	0.000	0.000	0.000	0.134	8.244	65.491	16.842	0.000	0.000	0.000
Pdensi_DN17365_c0_g1d473880	FC_3_1	MC_2_4	105.081462983435	3125.49566066815	1615.28856182579	-4.8937055186409	0.67804992095018	-7.21732333776124	5.30208068917296e-13	2.83869882130091e-11	2.213	1.907	0.771	2.489	2.283	4.824	3.398	2.171	2.617	1.619	1.536	1.438	1.661	2.355	3.246	1.794	1.694	2.472	7.903	6.320	3.270	35.499	73.890	121.949	24.296	18.200	9.495
Pdensi_DN83670_c0_g1	FC_3_1	MC_2_4	52.6367724928953	493.443614095385	273.04019329414	-3.22655104203999	0.447398555819012	-7.21180477691404	5.5215098555586e-13	2.94779737884095e-11	7.164	3.676	3.027	0.950	1.836	2.033	0.830	1.583	0.900	0.445	0.000	1.770	2.492	1.305	3.749	4.731	3.226	0.916	5.022	10.007	4.879	14.268	11.429	12.115	1.658	2.121	6.416
Pdensi_DN1678_c0_g1d380621	FC_3_1	MC_2_4	7.47468965043237	616.600012138065	312.037350894249	-6.36240870144623	0.88269636834253	-7.20792441164469	5.68111491708532e-13	3.03014253991168e-11	0.657	0.372	0.137	0.130	0.207	0.334	0.076	0.179	0.283	0.000	0.392	0.163	0.383	0.238	0.078	0.125	0.418	0.086	0.117	0.040	0.148	34.594	11.057	4.206	0.320	1.976	1.450
Pdensi_DN20676_c0_g1	FC_3_1	MC_2_4	324.141172060547	1404.51289192942	864.327031994985	-2.11560479244799	0.29366044856768	-7.20425512787571	5.83620017636782e-13	3.10992387511283e-11	6.035	8.612	8.462	10.023	9.758	9.915	10.596	11.064	16.289	17.221	11.817	17.833	5.846	8.624	6.353	11.166	13.947	22.770	20.980	24.276	24.099	47.139	27.260	34.297	20.467	34.244	35.685
Pdensi_DN30644_c0_g1d371195	FC_3_1	MC_2_4	69.2090721642323	5762.00406950864	2915.60657083644	-6.37850436054083	0.885419823848825	-7.20393217853894	5.8500472313755e-13	3.11436444690870e-11	1.300	1.207	1.861	1.175	0.677	4.446	1.854	2.144	2.870	1.316	2.581	2.625	1.238	1.071	1.239	1.994	7.185	10.419	1.436	0.430	2.666	79.962	235.410	111.611	0.551	4.586	2.691
Pdensi_DN23260_c2_g1	FC_3_1	MC_2_4	48.2402292398939	773.287061042376	410.763645141135	-4.00237611783922	0.555798092768931	-7.20113323509223	5.97141614406832e-13	3.17598370509939e-11	0.034	0.735	0.204	0.899	1.639	1.873	1.232	2.908	1.796	1.436	3.488	1.454	0.265	1.216	0.575	0.123	0.413	0.213	0.310	2.102	1.562	28.693	20.976	10.530	0.105	0.000	0.000
Pdensi_DN21748_c0_g3	FC_3_1	MC_2_4	276.796950621165	16.7675844320092	146.782267526587	4.02370138472509	0.559081899126428	7.19698024745956	6.15606766653679e-13	3.27111313336466e-11	2.983	12.378	4.046	6.860	9.126	9.386	7.207	12.585	15.514	13.362	11.467	7.551	6.017	10.404	5.622	5.364	4.153	2.371	3.283	2.004	2.684	0.394	0.634	0.239	2.963	3.970	2.104
Pdensi_DN18673_c0_g2	FC_3_1	MC_2_4	4.91432822524799	527.878808312028	266.396568268638	-6.74329909251404	0.937568120908488	-7.19232975410885	6.36949653761195e-13	3.38134062434655e-11	0.140	0.376	0.279	0.070	0.269	0.120	0.122	0.000	0.131	0.294	0.283	0.166	0.249	0.514	0.741	0.000	0.031	2.208	0.191	3.955	0.633	4.708	9.118	25.078	0.607	0.597	0.034
Pdensi_DN39371_c0_g1d571814	FC_3_1	MC_2_4	248.115205124939	0	124.057602562469	9.89345732296385	1.37596017948878	7.19022066949615	6.46866883255205e-13	3.43076328955746e-11	2.795	2.751	2.414	8.216	9.864	4.719	10.453	7.324	8.726	6.736	5.945	4.795	1.416	4.255	1.276	1.709	1.648	1.089	0.845	0.000	0.546	0.000	0.000	0.000	0.000	0.000	0.000
Pdensi_DN14142_c0_g1	FC_3_1	MC_2_4	172.167541150823	1659.58043754419	915.873989347507	-3.26790187433292	0.454540646622412	-7.1894601695491	6.50479921794399e-13	3.44668929668244e-11	1.593	4.816	6.084	3.146	5.783	6.828	3.986	2.425	4.092	1.945	1.882	2.744	5.902	7.278	10.033	2.250	4.887	5.488	2.603	8.490	8.032	38.340	40.098	47.251	0.656	0.781	0.834
Pdensi_DN31229_c0_g1d144237	FC_3_1	MC_2_4	0.836123677009224	880.295986603179	440.566055140094	-9.99297636051252	1.38998093731579	-7.18929022135373	6.51290028222128e-13	3.44774751209922e-11	0.064	0.000	0.000	0.000	0.000	0.070	0.000	0.000	0.000	0.075	0.000	0.000	0.000	0.000	0.000	0.000	0.000	0.000	0.289	0.000	0.184	4.579	31.882	27.685	0.000	0.000	0.000
Pdensi_DN25819_c2_g2	FC_3_1	MC_2_4	171.515041589603	2292.30904343511	1231.91204251236	-3.74123836534892	0.520574071197169	-7.18675510815426	6.63492599711613e-13	3.50905580544108e-11	5.783	4.137	1.202	6.698	5.776	3.259	7.321	5.746	3.735	7.033	5.743	2.383	7.493	7.634	4.020	9.205	5.661	2.775	5.013	10.589	2.143	74.643	69.681	32.383	0.000	0.081	0.000
Pdensi_GG_126598_c0_g1	FC_3_1	MC_2_4	814.15180945305	0	407.075904726525	11.60781920104	1.61527137763807	7.18629659494961	6.657234596002e-13	3.51756070084731e-11	3.805	8.251	0.955	27.856	42.871	4.453	26.233	8.654	2.271	7.874	3.990	0.000	4.907	13.533	2.108	0.000	0.340	0.000	0.000	1.100	0.000	0.000	0.000	0.000	0.000	0.000	0.000
Pdensi_DN38370_c0_g1	FC_3_1	MC_2_4	25.9659529429557	291.655387052574	158.810669997765	-3.48641976748614	0.4852056859498	-7.18544705563662	6.69876303099164e-13	3.53619561721992e-11	1.683	0.730	1.351	0.849	0.819	0.727	0.371	2.826	0.000	1.990	1.693	1.186	1.115	2.329	2.235	1.207	0.721	0.819	1.867	3.113	0.969	6.632	5.314	10.150	0.000	0.757	1.635
Pdensi_DN19758_c0_g1	FC_3_1	MC_2_4	619.166873474563	1.75413806535133	310.460505769957	8.25115236633309	1.14850998937857	7.18422342220777	6.75902576857352e-13	3.56467611122415e-11	4.305	5.179	7.440	27.969	20.040	8.849	13.477	15.321	17.159	12.606	25.797	16.480	2.312	8.548	1.534	12.278	1.803	0.171	0.000	0.119	0.000	0.154	0.000	0.000	0.000	0.000	0.000
Pdensi_DN9570_c0_g1d172035	FC_3_1	MC_2_4	33.174076471071	391.442479780763	212.308278125917	-3.56054073580945	0.495793084352288	-7.18150544689625	6.89479368336492e-13	3.63288737323866e-11	1.185	1.272	0.000	1.355	0.755	0.934	2.286	1.898	0.413	1.340	2.241	0.104	1.088	1.895	0.851	0.881	2.999	0.286	1.317	2.167	0.154	7.506	10.390	11.538	2.984	7.213	0.233
Pdensi_DN34799_c0_g1d507185	FC_3_1	MC_2_4	292.174130689316	0	146.087065344658	10.1292169914466	1.41060358707199	7.18076792394379	6.93209377881974e-13	3.64913685929966e-11	4.287	7.585	3.170	13.417	8.236	5.144	2.499	0.711	0.806	0.534	2.564	0.266	2.756	4.949	1.755	5.051	0.727	0.550	0.749	0.000	0.325	0.000	0.000	0.000	0.000	0.000	0.000
Pdensi_DN14514_c0_g1d53036	FC_3_1	MC_2_4	0	1470.50587221216	735.252936106078	-13.529321605273	1.88443689421209	-7.17950367392365	6.99649433403225e-13	3.67960880785361e-11	0.194	0.000	0.097	0.000	0.000	0.000	0.000	0.000	0.000	0.000	0.123	0.000	0.000	0.000	0.000	0.000	0.000	0.000	0.000	0.000	0.000	1.478	63.440	41.126	1.026	0.984	0.351
Pdensi_DN7209_c0_g1d207498	FC_3_1	MC_2_4	37.3138484887104	2332.450754913	1184.88230170085	-5.96364355605338	0.830672439809797	-7.17929627883033	7.00711491049254e-13	3.68176631259777e-11	0.000	0.162	0.000	0.379	0.725	2.282	1.494	0.627	0.709	0.529	0.000	0.352	0.333	1.380	1.498	0.134	0.000	0.000	0.000	0.000	0.643	30.261	67.606	75.105	0.000	0.000	0.000
Pdensi_DN15662_c0_g1	FC_3_1	MC_2_4	253.50109037292	1312.1942362642	782.847663318561	-2.37108084120504	0.330341731111002	-7.17766064018206	7.09143138987135e-13	3.72260604670533e-11	6.258	4.882	4.647	7.726	7.597	7.905	7.929	6.715	7.216	6.877	5.838	4.930	6.410	8.234	4.963	5.672	6.494	4.492	9.176	6.078	7.993	27.797	35.071	36.120	7.303	17.316	10.496
Pdensi_GG_131183_c0_g1	FC_3_1	MC_2_4	414.888085285447	3275.22781582653	1845.05795055599	-2.98071896587149	0.415371007487284	-7.17604000313562	7.17595656532245e-13	3.76347939308889e-11	14.349	7.998	8.700	10.141	13.315	14.564	9.091	12.132	12.064	10.251	10.033	14.598	15.507	11.182	10.859	17.747	17.992	23.482	35.449	31.549	37.637	122.681	52.702	80.239	3.479	5.778	5.311
Pdensi_DN19474_c1_g1	FC_3_1	MC_2_4	83.9925145923459	766.056958837824	425.024736715085	-3.18890780778994	0.444437660011654	-7.17515209603597	7.22268435344281e-13	3.78447219870003e-11	0.574	3.086	1.578	1.643	3.418	2.647	3.451	2.919	4.376	1.831	1.913	1.828	2.948	2.552	2.423	4.630	9.612	16.982	8.532	6.682	4.985	21.789	21.666	15.171	0.763	0.000	0.497
Pdensi_GG_107258_c0_g1	FC_3_1	MC_2_4	341.962594894321	5034.36719716099	2688.16489602766	-3.87955488644778	0.540752238245766	-7.17436676551409	7.26426268293379e-13	3.80124969488664e-11	3.816	3.796	2.947	9.015	8.028	14.187	21.169	13.343	21.422	9.181	8.887	14.467	6.590	7.924	7.988	2.049	3.307	1.771	6.392	11.580	6.704	74.402	136.030	164.410	4.248	2.307	9.355
Pdensi_DN22311_c1_g3d423945	FC_3_1	MC_2_4	2.22554411995047	200.980388236194	101.602966178072	-6.4895798139808	0.904560147793896	-7.17429330687189	7.26816385255571e-13	3.80124969488664e-11	0.034	0.000	0.000	0.086	0.000	0.110	0.000	0.000	0.000	0.000	0.043	0.081	0.000	0.117	0.000	0.031	0.075	0.043	0.041	0.000	0.000	5.045	3.844	6.426	0.895	0.803	0.695
Pdensi_DN19548_c0_g3	FC_3_1	MC_2_4	426.543438780071	14.2693613159705	220.406400048021	4.85230220553897	0.676754963649844	7.16995436482616	7.50227706542427e-13	3.91724194275173e-11	11.309	24.253	10.117	16.648	13.895	8.597	15.356	11.706	12.241	11.948	10.207	8.102	7.396	11.552	5.818	8.103	6.422	3.036	2.391	1.000	2.340	0.551	0.466	0.103	0.138	0.356	0.751
Pdensi_GG_69210_c1_g1	FC_3_1	MC_2_4	31.4938038402659	386.910086468151	209.201945154208	-3.61603746900018	0.5043339821123	-7.16992627356806	7.50381662427832e-13	3.91724194275173e-11	0.000	0.449	0.000	0.522	1.010	1.340	1.368	2.610	0.989	3.916	1.561	1.458	1.368	0.478	0.000	0.000	0.886	0.503	0.921	0.000	0.000	11.278	10.041	8.320	2.427	0.466	0.000
Pdensi_DN17885_c0_g1d282184	FC_3_1	MC_2_4	726.540644694393	93.2357602919601	409.888202493177	2.95427281576718	0.412045151148023	7.16977934951087	7.51187394261496e-13	3.91782721860262e-11	57.576	32.692	24.857	18.909	18.872	28.629	12.795	8.682	9.018	9.408	7.780	8.865	47.435	25.568	23.759	17.329	9.777	11.381	4.714	15.848	16.571	3.025	2.403	1.766	69.823	95.400	97.562
Pdensi_DN28420_c0_g1d369236	FC_3_1	MC_2_4	30.8861057742812	434.666586731312	232.776346252796	-3.81918561909375	0.532805112928999	-7.16807238973079	7.60610838960103e-13	3.96331574057403e-11	0.214	0.000	0.107	1.219	1.036	0.584	2.494	1.343	1.389	2.516	1.352	1.009	0.596	0.247	0.119	0.000	0.348	0.000	0.119	1.861	0.153	17.093	9.567	7.320	0.000	0.000	0.000
Pdensi_DN12120_c0_g1	FC_3_1	MC_2_4	325.67449400343	0.350827613070266	163.01266080825	9.32406536772078	1.30106398062175	7.16649258345084	7.69435658129642e-13	4.00560402892117e-11	7.593	12.276	7.623	12.392	9.238	8.217	9.618	4.984	5.051	5.645	5.491	3.869	6.359	7.372	6.872	10.239	4.269	2.994	3.104	0.586	1.991	0.028	0.000	0.000	0.000	0.000	0.000
Pdensi_DN41403_c0_g1d35652	FC_3_1	MC_2_4	29.5801279603913	4278.5302248898	2154.0551764251	-7.17835595949131	1.00168551488345	-7.16627709279245	7.70647154563574e-13	4.00821674754778e-11	3.234	0.038	0.495	2.050	0.171	0.497	2.059	0.184	0.830	1.328	0.403	0.924	13.087	0.082	0.439	0.545	0.234	0.621	2.133	1.857	0.406	111.397	173.091	40.412	0.877	0.358	0.468
Pdensi_DN40062_c0_g1d91444	FC_3_1	MC_2_4	874.646392495062	39.9000925577509	457.273242526406	4.43413040414171	0.618769425516538	7.16604638382087	7.71946284316019e-13	4.01128002974296e-11	12.436	21.105	20.411	29.141	28.747	22.333	23.041	25.098	31.346	26.075	28.673	23.735	14.709	28.132	21.378	15.611	5.814	4.047	2.655	1.489	5.192	2.059	0.524	0.606	0.000	0.335	0.871
Pdensi_DN2521_c0_g1	FC_3_1	MC_2_4	339.392936367038	58.1948612331058	198.793898800072	2.53533597195017	0.353907216142231	7.16384367514918	7.84458546261563e-13	4.07255115138218e-11	6.263	7.263	5.179	10.614	11.251	9.249	8.895	10.659	10.433	9.082	9.815	7.914	6.376	7.842	5.444	7.507	4.986	3.966	3.688	3.687	4.179	1.943	1.259	1.300	18.011	24.257	17.469
Pdensi_DN20163_c0_g1d62509	FC_3_1	MC_2_4	274.357969853638	0	137.178984926819	10.038522893977	1.40156796263436	7.16235185278406	7.93045534628399e-13	4.11335022754366e-11	0.096	0.713	0.163	8.848	11.731	4.656	5.295	3.317	5.468	2.625	6.550	3.708	0.565	2.449	0.477	0.000	0.011	0.000	0.000	0.000	0.000	0.014	0.000	0.000	0.000	0.000	0.000
Pdensi_DN27235_c1_g1	FC_3_1	MC_2_4	462.460302915692	0	231.230151457846	10.7917825291868	1.5069424905086	7.16137649389958	7.98709548180291e-13	4.13892753389134e-11	6.584	1.047	0.346	23.096	14.632	4.742	35.608	26.245	28.108	47.632	30.995	56.140	3.163	2.636	0.854	0.810	0.227	0.343	0.310	0.242	0.099	0.000	0.000	0.000	0.106	0.311	0.083
Pdensi_GG_151067_c0_g1	FC_3_1	MC_2_4	9.40590133399756	894.579210869981	451.992556101989	-6.5791478339737	0.918906138620224	-7.15976045589658	8.08181568927717e-13	4.18417302835134e-11	0.027	0.189	0.081	0.591	0.178	0.101	0.440	0.056	0.315	0.583	0.409	0.576	0.090	0.155	0.137	0.245	0.299	0.221	1.760	1.724	9.089	47.881	11.079	13.090	0.190	0.485	0.485
Pdensi_DN10239_c0_g1d266783	FC_3_1	MC_2_4	5.19800666723948	1661.83328226934	833.515644468288	-8.313246300998	1.16115195942146	-7.15948178319404	8.0982605076689e-13	4.18873352111758e-11	0.000	0.035	0.000	0.000	0.234	0.245	0.000	0.000	0.114	0.000	0.000	0.115	0.000	0.037	0.000	0.000	0.000	0.000	0.000	0.000	0.000	14.119	32.452	75.818	0.000	0.000	0.000
Pdensi_GG_59284_c0_g1	FC_3_1	MC_2_4	31.875564339629	906.407024774788	469.141294557208	-4.83125894349865	0.67481715223615	-7.15936002439956	8.10545594961674e-13	4.18873352111758e-11	2.143	1.065	0.537	1.487	0.434	0.973	2.026	1.125	2.759	3.478	6.633	2.945	1.567	1.237	0.000	2.558	4.665	1.090	9.164	2.194	0.769	22.205	33.538	12.927	0.796	0.000	0.000
Pdensi_DN12541_c0_g1d338221	FC_3_1	MC_2_4	247.107879387464	1.73857130541999	124.423225346442	7.11097231919149	0.993389564614457	7.15829174423764	8.16885654515156e-13	4.21763887656619e-11	2.044	8.209	4.020	9.818	8.132	4.713	11.008	4.205	4.552	11.004	3.511	5.398	1.475	3.856	1.614	3.414	2.232	0.879	0.748	0.363	1.446	0.089	0.000	0.068	0.207	0.252	0.000
Pdensi_DN38546_c2_g1	FC_3_1	MC_2_4	176.224900450175	5119.38659694672	2647.80574869845	-4.86001822913877	0.679042497921195	-7.15716357078844	8.23634015956388e-13	4.24859760340462e-11	1.334	1.330	2.151	3.351	4.428	8.307	21.283	27.717	52.404	65.561	47.997	63.613	6.341	3.150	5.683	4.363	6.867	6.287	13.525	45.502	10.061	57.380	179.293	141.143	2.145	4.565	5.033
Pdensi_GG_52060_c0_g1	FC_3_1	MC_2_4	215.652822485239	0	107.826411242619	9.69110596635102	1.3543430605546	7.15557693512492	8.3321742396915e-13	4.29411067294466e-11	6.825	9.482	6.683	8.650	5.765	5.345	11.543	5.291	7.743	10.327	3.377	5.423	8.757	5.996	5.789	2.924	0.800	1.270	2.791	0.516	0.851	0.000	0.000	0.000	0.000	0.000	0.000
Pdensi_GG_4719_c0_g1	FC_3_1	MC_2_4	59.4247771986437	415.162420468081	237.293598833363	-2.80652204231996	0.392250066787618	-7.15493069333126	8.37152068380299e-13	4.31045555427464e-11	1.426	2.064	1.862	1.852	1.791	1.793	2.210	1.999	2.717	2.983	1.373	1.592	2.090	2.537	1.976	1.675	2.763	3.416	0.929	3.731	3.153	11.371	12.767	7.549	0.910	1.405	1.332
Pdensi_DN1343_c0_g1d259304	FC_3_1	MC_2_4	1046.77510813948	8.009045182608	527.392076661043	7.03914766701825	0.983881283115754	7.15446851954199	8.39977193600693e-13	4.32106300576881e-11	0.425	1.151	0.744	23.592	67.383	5.925	48.100	25.493	22.245	44.427	14.526	18.569	0.237	0.246	0.000	2.958	5.994	2.220	4.017	25.799	12.796	0.162	0.261	0.214	0.000	0.000	0.000
Pdensi_DN19245_c0_g2	FC_3_1	MC_2_4	287.661293410546	3988.32568951495	2137.99349146275	-3.79293481960363	0.530808054131715	-7.14558641316783	8.96124958105153e-13	4.6057072005106e-11	3.570	6.605	7.630	8.042	8.389	9.888	9.346	10.990	16.209	11.843	15.767	12.961	5.746	8.501	8.197	6.196	4.542	6.062	3.587	9.341	6.372	90.284	54.300	157.956	23.081	32.419	31.931
Pdensi_DN21516_c0_g1d65678	FC_3_1	MC_2_4	0.643571358228203	1246.0345286737	623.339050015963	-10.8859115001857	1.52377788249577	-7.14402776496262	9.06350815690911e-13	4.65402904304413e-11	0.063	0.054	0.000	0.000	0.015	0.032	0.027	0.039	0.175	0.117	0.047	0.163	0.042	0.000	0.035	0.000	0.028	0.000	0.043	0.000	0.000	2.174	18.184	70.275	0.000	0.785	0.060
Pdensi_DN27433_c0_g1	FC_3_1	MC_2_4	1.35305711834155	1034.9067477035	518.129902410921	-9.5792708921345	1.34111420874769	-7.14277041407195	9.14683326451847e-13	4.69254977396059e-11	0.000	0.000	0.000	0.000	0.130	0.000	0.000	0.000	0.000	0.000	0.000	0.000	0.000	0.000	0.000	0.000	0.000	0.000	0.239	3.491	0.462	56.938	12.117	14.498	0.000	0.000	0.000
Pdensi_GG_64585_c0_g1	FC_3_1	MC_2_4	231.149129504668	0	115.574564752334	9.79120170350125	1.37139870508553	7.13957339116098	9.36210220090538e-13	4.79862958907386e-11	3.451	23.491	10.023	9.316	7.178	4.730	17.745	7.406	7.044	30.911	10.958	21.309	7.571	17.069	4.878	5.438	5.523	4.978	1.103	1.542	1.534	0.000	0.000	0.000	6.248	4.638	1.001
Pdensi_DN22350_c0_g1d423860	FC_3_1	MC_2_4	12.6934325727146	932.394225056715	472.543828814715	-6.19422247579663	0.867683422693403	-7.13880467667454	9.41459995545253e-13	4.8211628638602e-11	0.191	0.241	0.125	0.249	0.258	0.652	0.288	0.438	0.300	0.223	0.241	0.473	0.644	0.352	0.791	0.083	0.663	1.385	31.594	1.368	14.277	8.282	16.368	44.083	5.069	5.619	4.972
Pdensi_DN12122_c1_g1d337502	FC_3_1	MC_2_4	261.114930822724	31.8579205217503	146.486425672237	3.03585575409418	0.425279386567474	7.13849730314289	9.43567215299394e-13	4.82757704610244e-11	12.068	14.113	16.284	6.262	8.692	8.986	3.537	3.575	5.032	2.126	2.777	2.856	6.090	8.458	6.968	2.523	3.870	2.167	1.072	0.657	3.183	0.948	0.697	0.806	0.063	0.091	0.243
Pdensi_GG_75930_c0_g1	FC_3_1	MC_2_4	272.181955375896	1.57929353924551	136.880624457571	7.27265227685668	1.01889176075186	7.13780654334671	9.48319669618805e-13	4.84750119626684e-11	1.047	1.576	2.974	6.382	13.474	5.205	8.292	13.310	14.224	5.768	13.056	10.877	0.719	1.694	0.618	2.004	3.985	3.645	1.732	2.702	4.892	0.047	0.078	0.000	0.000	0.000	0.000
Pdensi_DN14298_c0_g1d179354	FC_3_1	MC_2_4	161.556877963319	1882.32069255242	1021.93878525787	-3.54153723844993	0.496303620995046	-7.13582792595679	9.6206303377893e-13	4.9133063652775e-11	4.135	3.432	2.918	4.781	4.526	5.467	5.109	3.560	5.059	4.702	3.273	3.766	3.496	4.114	4.133	3.539	2.745	3.439	3.810	5.609	6.753	31.840	38.994	70.101	3.413	5.914	6.322
Pdensi_DN5390_c0_g1	FC_3_1	MC_2_4	0	191.538142822684	95.7690714113418	-10.5871152292769	1.48376098549774	-7.13532390510009	9.65595056935976e-13	4.92688990026844e-11	0.000	0.321	0.297	0.000	0.000	0.000	0.981	1.555	1.060	0.350	0.000	0.348	0.655	0.000	2.298	0.000	0.000	2.165	2.953	0.685	1.279	5.393	2.162	7.148	0.000	0.999	2.155
Pdensi_DN14344_c0_g3	FC_3_1	MC_2_4	401.644982895811	10.9370682722323	206.291025584022	5.16984584853114	0.724557334970457	7.13517840343432	9.66617052903631e-13	4.92765321445927e-11	11.440	10.014	7.737	13.981	12.160	10.696	5.843	4.669	5.325	3.967	3.203	3.428	10.386	11.763	5.986	4.412	1.982	1.037	0.863	4.334	0.627	0.178	0.532	0.078	0.453	0.878	0.634
Pdensi_DN24395_c0_g1d71780	FC_3_1	MC_2_4	236.644035340442	1.0524828392108	118.848259089826	7.50430546940955	1.05186948393957	7.13425532728991	9.73125465654108e-13	4.95635877385092e-11	4.067	4.240	3.857	6.767	8.474	6.476	9.192	11.379	11.211	8.245	11.467	7.333	3.790	5.200	3.124	4.323	2.058	1.412	0.685	0.872	0.634	0.094	0.000	0.000	0.246	0.035	0.028
Pdensi_DN13825_c0_g1d340893	FC_3_1	MC_2_4	912.675547984369	3846.17415172459	2379.42484985448	-2.07513374925807	0.291073082367384	-7.12925335582524	1.00914833068678e-12	5.13164218011463e-11	27.215	21.020	18.131	25.853	23.894	33.712	25.102	22.005	22.075	21.966	22.301	20.059	22.450	25.586	24.413	19.572	20.324	16.954	27.949	25.468	23.680	112.716	88.877	93.449	79.236	47.216	28.961
Pdensi_DN21885_c0_g1	FC_3_1	MC_2_4	218.613900640469	0	109.306950320235	9.71088273269467	1.36212322584652	7.12922483695235	1.0093574219438e-12	5.13164218011463e-11	0.650	2.225	0.721	6.368	8.909	4.816	0.727	0.228	0.060	0.133	0.098	0.000	1.775	9.798	0.647	0.193	0.057	0.000	0.000	0.000	0.000	0.000	0.000	0.000	0.000	0.000	0.000
Pdensi_DN8681_c0_g1d452624	FC_3_1	MC_2_4	62.8446272734872	1601.31945785201	832.082042562747	-4.66998880599091	0.655532180450111	-7.1239657567754	1.04865107542627e-12	5.32661936550157e-11	0.499	0.221	0.525	0.919	1.865	2.961	5.060	1.918	3.357	0.959	1.739	0.868	0.749	1.246	2.175	0.928	6.852	8.778	10.996	18.774	9.728	27.351	59.170	33.001	0.000	0.000	0.000
Pdensi_DN19114_c0_g2d116861	FC_3_1	MC_2_4	70.9052169687604	636.567342769825	353.736279869293	-3.16532127358817	0.444414920107372	-7.12244600794101	1.06028294385342e-12	5.38086449241839e-11	4.072	1.958	3.278	1.577	2.056	2.842	1.760	2.487	2.006	3.861	2.003	2.935	2.269	2.612	1.769	1.725	1.347	4.024	3.138	0.787	3.403	22.572	11.646	15.259	0.000	0.381	1.226
Pdensi_GG_112838_c0_g1	FC_3_1	MC_2_4	696.431851181839	9.38663113113222	352.909241156485	6.13673261649078	0.861692768575411	7.12171767048283	1.06590228938345e-12	5.40452647338732e-11	28.976	21.180	17.660	23.655	22.695	17.496	14.146	15.022	14.519	8.036	12.353	7.404	24.660	20.552	16.510	7.032	4.507	2.130	2.122	2.629	4.009	0.532	0.213	0.000	15.047	36.648	46.370
Pdensi_GG_138283_c0_g1	FC_3_1	MC_2_4	54.2403406170989	1136.07836486696	595.15935274203	-4.38978322407247	0.616417181845456	-7.12144851467339	1.06798629577599e-12	5.41023658570502e-11	5.609	2.004	2.602	2.249	1.635	1.100	1.681	2.648	1.199	1.091	3.614	1.784	2.994	2.912	1.030	3.533	5.573	6.160	1.590	10.870	7.484	18.623	45.585	20.372	6.506	11.282	9.543
Pdensi_GG_121618_c0_g1	FC_3_1	MC_2_4	208.271075576571	0	104.135537788285	9.64108904910144	1.3543905691432	7.1183964720018	1.09189905056131e-12	5.52641809784097e-11	2.606	1.533	1.724	4.940	8.343	5.843	1.764	4.662	5.013	2.022	3.183	2.330	2.202	1.699	1.322	2.390	0.268	0.166	0.000	0.000	0.047	0.000	0.000	0.000	0.000	0.000	0.000
Pdensi_DN17104_c0_g1d56860	FC_3_1	MC_2_4	26.7120742483138	749.604178568613	388.158126408463	-4.80732992760878	0.675377095762851	-7.11799372197959	1.09509358121823e-12	5.53762451580399e-11	3.298	1.054	1.309	0.613	0.340	1.477	0.449	0.334	0.767	0.542	0.488	0.536	1.946	0.844	1.395	0.656	0.972	0.927	11.620	9.607	72.081	16.587	18.403	21.698	3.143	6.170	3.588
Pdensi_GG_28364_c0_g1	FC_3_1	MC_2_4	243.525413848495	0	121.762706924248	9.86657570914625	1.38651959691898	7.11607375119041	1.11044891294856e-12	5.61025012513296e-11	1.184	11.242	3.427	6.840	10.712	4.851	10.070	6.548	3.932	10.360	3.570	3.624	1.264	6.843	1.873	1.037	1.045	0.712	0.000	0.223	0.278	0.000	0.000	0.000	0.000	0.000	0.116
Pdensi_GG_62491_c0_g1	FC_3_1	MC_2_4	23.5236324241357	786.670363330375	405.096997877255	-5.06319571330364	0.711593798627067	-7.1152892606322	1.11678365216193e-12	5.63721249407636e-11	0.092	0.891	0.823	0.696	0.665	0.800	0.203	0.287	0.000	0.215	0.116	0.324	0.408	2.435	0.718	1.234	0.697	1.015	0.612	0.745	1.574	34.699	5.619	21.977	0.000	0.000	0.220
Pdensi_DN23106_c0_g10	FC_3_1	MC_2_4	944.280083669848	0.438819156552489	472.3594514132	10.8599269164207	1.52693454337451	7.11224129648695	1.14173417107412e-12	5.75801008204916e-11	0.997	4.689	3.451	44.367	36.474	6.069	33.794	14.048	6.458	18.637	12.859	5.943	1.292	8.775	0.202	7.449	5.798	1.118	2.335	0.064	1.446	0.000	0.022	0.000	0.000	0.000	0.000
Pdensi_DN24478_c0_g1d133775	FC_3_1	MC_2_4	1546.52060222619	1.03691607927945	773.778759152734	10.6832886122704	1.50224894433901	7.11153011791336	1.14763409778895e-12	5.78260163956386e-11	26.488	65.048	37.614	4.294	60.044	77.277	3.543	10.696	5.204	0.291	2.486	0.881	18.321	85.452	111.451	11.123	7.001	5.012	2.043	0.084	1.870	0.029	0.000	0.040	0.000	0.007	0.000
Pdensi_DN3512_c1_g1	FC_3_1	MC_2_4	189.58615119078	0	94.7930755953899	9.50531848137174	1.33704278994212	7.10921038045704	1.16708731271927e-12	5.87537965879104e-11	2.500	1.581	2.299	6.855	5.068	5.434	7.620	4.595	2.728	5.419	1.842	4.173	0.694	3.608	0.695	4.851	5.818	2.795	3.686	1.448	2.395	0.000	0.000	0.000	0.000	0.000	0.000
Pdensi_DN15485_c0_g1	FC_3_1	MC_2_4	173.517241991559	6.15021025298447	89.8337261222719	4.91427657826555	0.691442535884726	7.10728126087521	1.18351095408003e-12	5.95275447286345e-11	9.291	4.634	4.142	6.343	4.232	5.310	4.262	1.351	4.863	2.566	1.349	2.704	7.379	4.316	5.523	3.478	0.956	1.086	0.986	0.168	0.620	0.130	0.106	0.235	0.000	0.000	0.035
Pdensi_DN16976_c0_g1d215710	FC_3_1	MC_2_4	1060.85021391576	74.0232006006708	567.436707258214	3.82639615376358	0.538453955316531	7.10626436296531	1.19225942317663e-12	5.99142182016980e-11	47.044	37.766	23.448	25.860	34.258	37.051	24.753	27.023	31.174	23.387	21.248	21.595	33.998	33.502	31.980	22.468	14.810	9.913	11.987	8.170	10.544	3.207	1.717	0.914	2.608	1.297	0.998
Pdensi_DN33179_c0_g1d566243	FC_3_1	MC_2_4	195.255870882981	3.94823384811378	99.6020523655476	5.49873408407891	0.773887804115345	7.10533756293612	1.20028802518847e-12	6.02640611686627e-11	2.306	2.795	3.136	4.755	7.058	6.095	5.247	8.986	9.963	4.958	11.528	6.619	1.066	2.725	1.990	3.050	4.291	3.005	0.464	1.641	1.507	0.148	0.169	0.000	0.000	0.248	0.088
Pdensi_DN26336_c0_g1d228877	FC_3_1	MC_2_4	35.4014521866482	3721.7456779987	1878.57356509267	-6.71374550000855	0.945072235367183	-7.10394956995018	1.21241112175655e-12	6.08186765553257e-11	1.423	0.246	0.032	0.266	0.372	2.570	0.462	0.085	0.229	0.114	0.144	0.097	0.344	0.806	1.213	0.059	0.054	0.082	0.709	0.284	0.490	123.506	58.087	106.517	0.178	2.272	0.744
Pdensi_DN37673_c2_g6	FC_3_1	MC_2_4	397.514772448415	2.42465977162917	199.969716110022	7.42162957794135	1.04480082476618	7.10339176809349	1.21731688380425e-12	6.10105828436549e-11	8.020	1.422	5.222	12.105	5.170	18.924	5.947	1.596	6.409	1.796	1.290	2.083	8.122	3.405	20.660	3.330	0.467	1.026	0.647	0.224	1.342	0.090	0.000	0.123	14.898	51.223	45.375
[truncated: 5,347 more rows]
