# Supplementary material for: Transcriptional Regulation of Pine Male and Female Cone Initiation and Development: Key Players Identified Through Comparative Transcriptomics
Source: Front Genet. 2022 Mar 18;13:815093. doi: 10.3389/fgene.2022.815093 (PMC8971679; doi:10.3389/fgene.2022.815093)
Supplement: Supplementary file 2 [file DataSheet3.ZIP › SUP_DEG/salmon.gene.counts.matrix.FC_3_1_vs_Needles.DESeq2.DE_results.P0.001_C2.DE.subset]

sampleA	sampleB	baseMeanA	baseMeanB	baseMean	log2FoldChange	lfcSE	stat	pvalue	padj	Bud_Rep1	Bud_Rep2	Bud_Rep3	FC_3_1_Rep1	FC_3_1_Rep2	FC_3_1_Rep3	FC_3_2_Rep1	FC_3_2_Rep2	FC_3_2_Rep3	FC_3_3_Rep1	FC_3_3_Rep2	FC_3_3_Rep3	FC_3_Rep1	FC_3_Rep2	FC_3_Rep3	MC_2_2_Rep1	MC_2_2_Rep2	MC_2_2_Rep3	MC_2_3_Rep1	MC_2_3_Rep2	MC_2_3_Rep3	MC_2_4_Rep1	MC_2_4_Rep2	MC_2_4_Rep3	Needles_Rep1	Needles_Rep2	Needles_Rep3
Pdensi_DN42376_c0_g1d245062	FC_3_1	Needles	820.453096997237	13870.6968643999	7345.57498069859	-4.07975871139212	0.107313852116952	-38.0170745054044	0	0	21.935	25.769	24.093	23.927	24.488	23.625	17.628	19.575	20.609	16.668	20.693	16.280	24.570	26.484	20.410	24.331	16.650	14.841	17.396	17.718	21.269	20.910	8.097	6.325	247.146	382.335	371.467
Pdensi_GG_33888_c0_g1	FC_3_1	Needles	571.795523034747	107921.686456552	54246.7409897936	-7.56014771841846	0.139165451843564	-54.3248889596306	0	0	0.989	13.906	0.790	17.673	15.567	16.957	11.755	8.486	7.709	3.490	2.752	8.404	10.251	7.651	13.387	1.066	8.372	2.676	21.674	61.092	40.511	517.188	359.962	639.022	2183.219	2874.141	2624.824
Pdensi_DN21972_c0_g1d297903	FC_3_1	Needles	180.063614808272	7607.88139822774	3893.97250651801	-5.40096427781812	0.155248340662711	-34.7891916574627	3.54379751687789e-265	6.94312622165105e-261	4.519	2.310	2.274	5.824	4.826	5.162	3.086	1.970	7.185	1.750	3.048	3.238	7.251	3.811	4.930	3.069	2.344	2.516	2.247	3.687	5.448	7.269	14.303	91.860	146.838	212.464	185.169
Pdensi_DN11585_c0_g1d336306	FC_3_1	Needles	324.95239718398	12199.6359992002	6262.29419819207	-5.23120062428603	0.167729831529817	-31.1882542096042	1.53751295658195e-213	2.25925997622543e-209	10.644	11.078	8.059	11.324	9.057	8.216	4.971	5.803	6.838	5.709	5.556	4.816	9.571	11.236	8.690	11.071	8.884	8.852	8.634	11.694	9.541	11.792	4.092	4.903	225.399	328.797	322.847
Pdensi_DN17027_c0_g1d215839	FC_3_1	Needles	1597.45058563744	57125.5582335697	29361.5044096036	-5.16031506713034	0.1673423887054	-30.8368674969428	8.40254578227955e-209	9.8775286689009e-205	43.165	63.356	22.910	43.877	52.887	43.527	33.727	32.986	24.303	32.717	45.518	23.899	62.056	73.738	57.986	45.514	31.221	20.073	19.054	52.205	33.181	72.660	137.901	253.089	1039.948	1404.742	1667.082
Pdensi_GG_120481_c0_g2	FC_3_1	Needles	83.4233695670051	8041.60751256702	4062.51544106701	-6.59165337239102	0.220061791395133	-29.9536477032278	3.94403388580233e-197	3.86364132843006e-193	1.826	2.188	1.538	2.805	2.348	2.195	2.989	2.349	2.630	3.126	3.090	2.953	1.312	2.187	1.687	1.723	1.334	1.103	1.567	1.365	1.470	4.286	4.478	3.871	162.858	176.566	232.544
Pdensi_DN24271_c1_g2	FC_3_1	Needles	41404.1534758827	12.9459801670291	20708.5497280249	11.7669349986517	0.40467447780952	29.0775318036991	6.90650017473904e-186	5.79919086815195e-182	929.832	1102.059	789.080	1044.160	1543.936	1049.384	1443.163	1320.932	1678.413	1184.613	1773.893	1638.996	1101.338	1249.907	936.735	1246.970	1525.105	1223.200	1624.861	804.722	1206.492	290.075	337.057	39.213	0.335	0.244	0.304
Pdensi_DN24867_c1_g5	FC_3_1	Needles	11.9198325677226	8010.6772714832	4011.29855202546	-9.38879440292215	0.329712882707202	-28.4756674529451	2.34493417767665e-178	1.72285245201625e-174	0.732	0.320	0.207	0.322	0.308	0.397	0.000	0.000	0.100	0.100	0.252	0.000	1.182	0.784	1.120	0.185	0.191	0.214	0.000	0.533	0.209	0.000	0.000	0.343	129.368	190.809	262.975
Pdensi_DN5385_c0_g1d382960	FC_3_1	Needles	23095.8793022411	7.94570834284594	11551.912505292	11.7534938072782	0.413983679705803	28.3912008696353	2.59687980946595e-177	1.695964495122e-173	519.922	585.692	498.742	713.032	651.871	663.803	729.500	628.439	820.613	673.056	750.813	625.331	646.110	550.783	696.537	592.826	412.273	360.656	671.694	241.443	332.739	61.245	49.519	12.484	0.270	0.078	0.210
Pdensi_DN15302_c0_g1d525563	FC_3_1	Needles	1869.94504712764	276261.292264675	139065.618655902	-7.20681748238352	0.255158796046322	-28.244440693611	1.6656885833039e-175	9.79041778608531e-172	3.328	28.209	1.040	53.421	45.409	64.951	27.324	25.499	23.776	11.042	25.837	19.160	23.990	29.723	41.153	2.398	21.578	8.577	86.183	200.199	111.428	1256.097	1433.742	2887.620	5916.402	7801.838	5819.507
Pdensi_DN36156_c0_g1	FC_3_1	Needles	9183.30552121014	64.5558955210366	4623.93070836559	7.19316473840628	0.257112544160698	27.9767164293256	3.12010723665111e-172	1.66718675498766e-168	130.685	262.805	213.166	279.374	244.444	282.106	352.940	309.230	303.164	303.338	280.607	252.007	239.752	384.531	247.772	156.510	175.330	143.072	172.330	142.938	174.281	25.815	73.981	29.112	1.479	1.241	1.790
Pdensi_DN15144_c0_g1d109056	FC_3_1	Needles	202.431943542123	22182.8685011209	11192.6502223315	-6.77670769830961	0.249518674845144	-27.1591202643063	1.97589781394751e-162	9.67811215086606e-159	12.650	8.051	7.200	7.363	5.982	4.500	3.174	2.839	2.242	2.324	3.822	1.591	11.824	8.836	6.242	10.655	8.212	7.841	4.193	12.340	8.504	6.146	0.730	0.085	416.806	507.553	666.707
Pdensi_GG_105388_c1_g1	FC_3_1	Needles	26.0786994067669	8185.49296940453	4105.78583440565	-8.29007193427162	0.30638211848567	-27.0579496455155	3.07943771652729e-161	1.39230854357173e-157	1.083	0.334	0.264	0.776	0.499	0.997	0.285	0.106	0.108	0.138	0.468	0.080	1.248	0.773	1.395	0.335	0.345	0.400	0.441	0.789	0.372	0.667	0.341	1.628	144.111	203.832	243.201
Pdensi_DN16923_c0_g2	FC_3_1	Needles	59.9329557901364	3856.91417623043	1958.42356601028	-6.01040700413243	0.22376658971777	-26.8601626887783	6.41759257968334e-159	2.69433456468605e-155	2.479	2.152	1.563	1.840	2.014	1.423	0.892	1.598	1.389	0.923	1.351	1.378	2.842	2.033	1.951	1.218	1.421	1.200	1.308	2.814	1.904	3.144	0.197	0.388	65.204	115.092	99.518
Pdensi_DN15756_c1_g3	FC_3_1	Needles	950.159904934722	16903.9055311624	8927.03271804856	-4.15343506666006	0.157712857168255	-26.3354246523414	7.53893104837301e-153	2.9541050015348e-149	38.158	44.364	31.216	28.787	28.090	26.609	27.091	24.592	32.831	29.902	24.799	26.014	28.907	26.827	22.874	23.558	24.639	16.728	16.544	15.612	18.894	10.331	5.563	6.439	274.442	465.560	490.612
Pdensi_DN20864_c0_g2	FC_3_1	Needles	149.672378502759	110665.372255559	55407.5223170307	-9.53116912778544	0.363765902729947	-26.2013813176471	2.56280589360393e-151	9.41462762552239e-148	2.478	3.539	3.418	6.672	3.829	2.734	4.089	4.046	3.858	5.491	3.849	4.246	1.549	1.806	0.886	4.937	7.838	5.922	15.009	18.447	12.974	14.812	1.695	2.224	2370.735	2837.411	2615.097
Pdensi_DN14686_c0_g2d213578	FC_3_1	Needles	161.279057715901	3035.28421438394	1598.28163604992	-4.23540967243269	0.162540556729697	-26.0575560810717	1.10461612772489e-149	3.81917777289917e-146	4.282	6.555	5.768	4.544	5.056	4.567	5.920	12.381	8.074	6.591	9.105	12.152	3.243	4.569	4.936	1.269	1.406	1.486	0.926	7.710	4.097	26.824	24.751	54.457	51.792	83.513	84.677
Pdensi_DN18493_c0_g1d217177	FC_3_1	Needles	143.412535975913	20908.7985608349	10526.1055484054	-7.18767231689757	0.276376620231623	-26.0068030026339	4.1481192812416e-149	1.35452226107521e-145	5.813	5.996	3.699	4.636	3.890	4.076	3.829	8.477	4.274	5.770	8.612	6.302	4.235	4.720	1.964	5.731	7.382	4.493	25.527	8.817	7.760	1.017	1.128	0.764	521.986	451.606	473.837
Pdensi_DN22794_c1_g1	FC_3_1	Needles	997.079081340723	7528.63381411783	4262.85644772928	-2.91643353212867	0.114710393172686	-25.4243181586716	1.35807425970272e-142	4.20123846118666e-139	27.313	27.466	21.464	31.446	27.322	28.823	21.942	17.921	22.058	18.758	21.885	18.951	26.326	30.533	25.535	24.741	21.951	19.668	29.905	27.299	34.137	28.184	17.822	26.222	143.945	198.566	196.748
Pdensi_DN13536_c0_g2	FC_3_1	Needles	576.677921071038	11152.6447710134	5864.6613460422	-4.27384056925648	0.172128172166691	-24.8294077341253	4.31627515955129e-136	1.26848852526473e-132	23.199	21.836	18.601	17.536	17.722	15.419	8.072	7.576	6.089	5.847	7.410	3.461	28.388	25.237	23.670	19.328	17.252	16.342	17.326	20.901	19.220	12.165	1.131	0.145	195.248	271.229	339.405
Pdensi_DN12949_c0_g1d106124	FC_3_1	Needles	9707.54903553525	147160.510583911	78434.029809723	-3.92215434225017	0.15861707905221	-24.7271880536848	5.45618291292578e-135	1.52713363368114e-131	250.028	346.649	253.190	310.148	275.153	267.955	176.091	178.861	221.395	129.309	209.528	162.964	245.316	304.002	247.253	260.049	257.644	273.646	253.323	303.066	338.438	105.916	34.703	3.606	2711.310	3484.575	4381.917
Pdensi_DN12373_c0_g1d521241	FC_3_1	Needles	871.775605549202	6262.84980803571	3567.31270679246	-2.84398793097455	0.115500291935275	-24.6232098925627	7.12811138598465e-134	1.904404558791e-130	22.285	25.293	20.708	26.314	24.642	25.590	17.850	15.676	20.747	14.785	17.501	13.476	20.982	26.242	20.670	19.435	21.973	20.089	41.707	21.124	49.213	16.895	10.698	8.037	123.968	159.480	163.371
Pdensi_DN24952_c0_g1d226542	FC_3_1	Needles	4078.28241271869	297.318447459516	2187.8004300891	3.78889130774229	0.153951028487884	24.6110165353034	9.62828645413893e-134	2.46052953441271e-130	35.380	61.991	35.278	129.668	119.667	109.230	127.148	107.860	145.391	104.585	107.645	112.825	27.319	65.755	45.081	35.360	15.058	12.631	15.510	17.993	19.539	29.856	27.893	15.189	6.064	7.754	7.307
Pdensi_DN17909_c0_g1d476153	FC_3_1	Needles	4431.54869955082	43.1867802090003	2237.36773987991	6.76986420225372	0.280625737183729	24.1241743191268	1.39414576679528e-128	3.41432107228859e-125	47.855	137.468	91.058	132.237	128.763	128.166	134.190	104.760	124.748	77.326	99.283	71.428	40.665	115.992	72.244	50.175	42.538	41.232	45.272	9.558	34.916	0.773	0.178	0.130	1.144	0.795	1.024
Pdensi_DN14722_c0_g1d342863	FC_3_1	Needles	170.311136991573	2860.89282616056	1515.60198157607	-4.06974196478404	0.169509043078176	-24.0089961625653	2.23985501950623e-127	5.2660783392607e-124	3.904	3.855	2.722	5.161	5.224	4.585	4.712	5.040	3.913	4.441	4.649	3.554	3.906	4.363	2.675	4.418	2.988	3.008	3.969	5.150	4.709	2.957	0.534	0.498	56.854	80.283	66.935
Pdensi_DN22390_c0_g3d543432	FC_3_1	Needles	93.5372793631768	2570.86698450014	1332.20213193166	-4.78183069238732	0.20055967385153	-23.8424335289217	1.21325715048947e-125	2.74275444362768e-122	1.668	2.238	1.980	2.674	3.253	2.288	1.360	2.891	2.555	1.394	2.443	1.330	2.469	2.451	2.240	3.708	4.003	3.300	3.037	10.827	4.581	4.175	0.244	0.258	47.151	66.816	71.005
Pdensi_DN16490_c1_g1	FC_3_1	Needles	5.79428120661092	10212.0714955814	5108.93288839402	-10.7722789835452	0.452292838519396	-23.817045210817	2.22413325529764e-125	4.84177334617145e-122	0.011	0.051	0.022	0.056	0.236	0.208	0.242	0.169	0.139	0.114	0.028	0.142	0.103	0.204	0.100	0.010	0.247	0.239	0.097	0.264	0.150	0.366	0.082	0.068	142.111	292.888	318.081
Pdensi_DN19800_c1_g1	FC_3_1	Needles	410.069715540967	150382.265017796	75396.1673666685	-8.51876869346186	0.359255972070332	-23.7122535343522	2.69531137536241e-124	5.65793988248844e-121	7.910	2.661	2.610	11.662	17.321	7.178	21.241	99.201	123.984	143.515	235.934	141.392	44.966	37.961	9.127	5.921	18.079	22.313	19.641	212.531	42.584	51.298	64.412	128.327	3150.828	3996.337	3513.714
Pdensi_DN42563_c0_g1d93719	FC_3_1	Needles	1008.23880187014	5717.94062230928	3363.08971208971	-2.50306624415243	0.106203531226631	-23.568578325433	8.09726480380288e-123	1.64114804611421e-119	11.968	18.544	16.701	29.995	30.607	27.971	13.281	23.357	21.243	16.241	17.495	14.341	14.458	23.780	17.544	16.959	22.546	19.821	37.503	23.381	91.545	7.938	3.616	1.908	111.473	146.815	150.367
Pdensi_DN15778_c1_g2d345464	FC_3_1	Needles	10.3392499604598	15777.8287474555	7894.08399870799	-10.5639150716985	0.455616061446393	-23.1860023506687	6.30335406036439e-119	1.23497413868679e-115	0.078	0.164	0.278	0.191	0.183	0.505	0.378	0.277	0.275	0.313	0.000	0.319	0.253	0.349	0.131	0.103	0.752	0.485	0.258	0.227	0.220	0.658	0.093	0.308	284.017	520.560	333.711
Pdensi_DN41667_c0_g1d35792	FC_3_1	Needles	296.394933093268	8966.85803389617	4631.62648349472	-4.91981022985239	0.215373955206915	-22.8431066566327	1.71116900443096e-115	3.24443163140125e-112	5.600	2.635	3.568	10.742	7.691	7.667	11.557	14.283	24.101	21.430	22.762	28.899	10.675	8.259	4.384	9.564	7.160	8.699	11.956	17.389	17.231	25.619	18.200	66.968	147.729	252.633	251.618
Pdensi_DN24896_c0_g1	FC_3_1	Needles	314.468589335097	6296.21169612658	3305.34014273084	-4.32353353873815	0.189489651156982	-22.8167264667997	3.12859936070914e-115	5.74655264451254e-112	19.495	9.890	8.108	8.906	10.468	8.256	7.139	10.245	8.289	9.859	11.198	11.422	15.512	9.760	9.305	7.041	6.655	8.706	10.973	28.743	13.067	142.317	96.676	76.841	120.875	146.547	183.178
Pdensi_DN19939_c2_g2	FC_3_1	Needles	332.209947202461	4620.47740367829	2476.34367544037	-3.79780441147565	0.16666646362402	-22.786854229073	6.19059378813807e-115	1.10261979116785e-111	8.597	8.372	6.767	9.062	11.114	8.984	7.890	8.792	9.648	8.221	9.093	7.211	6.495	8.176	6.248	5.697	3.363	3.477	4.650	5.096	6.478	5.143	1.367	0.737	87.667	115.645	127.848
Pdensi_DN18907_c0_g1d217892	FC_3_1	Needles	197.390809823518	7316.71401453093	3757.05241217723	-5.2132282458818	0.229104805684644	-22.7547747429518	1.28701471176941e-114	2.22490775628442e-111	6.741	5.847	3.278	6.271	6.503	4.604	3.878	5.069	3.269	2.744	4.433	2.174	9.435	8.690	4.927	3.714	9.345	3.826	22.676	106.692	227.221	18.741	8.208	3.140	114.378	209.479	210.627
Pdensi_DN23091_c0_g1d223574	FC_3_1	Needles	2110.2907424738	63.1486075288946	1086.71967500135	5.09904733567174	0.22672180691268	22.4903259422045	5.16190645793797e-112	8.66861073937772e-109	33.802	55.427	60.894	62.264	57.389	65.477	60.402	55.335	68.055	43.682	58.199	50.727	34.827	55.791	51.220	46.879	26.356	21.924	95.960	13.156	80.504	10.145	2.971	1.456	1.396	1.481	1.581
Pdensi_DN19577_c0_g1d485033	FC_3_1	Needles	29.5036082254201	2188.84110195839	1109.1723550919	-6.21493216748671	0.278952229456168	-22.2795572546706	5.83316105078282e-110	9.52376964116283e-107	0.000	0.786	0.182	1.148	0.661	0.790	2.013	0.381	0.647	4.497	0.229	1.068	0.605	0.209	0.605	0.162	0.390	1.549	0.200	0.000	1.823	0.552	0.000	0.000	44.660	58.726	52.274
Pdensi_GG_104354_c0_g1	FC_3_1	Needles	4.41596508088339	4058.80956759453	2031.6127663377	-9.83385070839376	0.441641391354811	-22.26659661185	7.78977539491482e-110	1.23745845509975e-106	0.027	0.000	0.053	0.101	0.097	0.173	0.147	0.167	0.564	0.094	0.068	0.318	0.060	0.000	0.000	0.073	0.148	0.067	0.336	0.031	0.384	0.161	15.481	9.004	59.369	110.941	127.750
Pdensi_DN23166_c0_g1d547330	FC_3_1	Needles	17970.0323478749	798.182082561858	9384.10721521835	4.48638906125236	0.202562906796566	22.1481273753543	1.08745960452772e-108	1.68204245198226e-105	680.464	997.143	616.616	538.383	498.938	540.009	275.948	250.815	442.265	238.390	215.680	339.771	440.168	1237.658	433.053	780.993	301.942	143.140	27.910	16.264	27.455	1.572	3.255	2.486	11.996	21.955	24.531
Pdensi_DN13874_c0_g1d52282	FC_3_1	Needles	358.311175718147	6080.63590025803	3219.47353798809	-4.08434594164326	0.185284619944663	-22.0436318074489	1.0995387244625e-107	1.6571176309675e-104	12.448	10.838	8.778	8.997	12.033	10.412	9.414	11.568	14.713	14.460	16.391	16.933	13.852	11.569	8.401	9.188	9.440	8.723	12.765	12.507	11.576	24.206	49.390	180.021	120.952	155.007	157.620
Pdensi_DN18175_c1_g1	FC_3_1	Needles	2835.64487080829	21895.67329552	12365.6590831641	-2.94915256374668	0.134009246089821	-22.0070827185311	2.46341877145512e-107	3.61980912824544e-104	82.043	81.653	60.113	83.092	85.854	80.109	58.398	73.348	84.018	71.716	84.720	77.927	82.120	89.995	69.947	56.042	45.956	40.688	33.421	54.557	46.754	40.737	29.780	55.113	373.662	638.225	575.177
Pdensi_DN13209_c0_g1d106408	FC_3_1	Needles	48.0454597941211	44301.0031735522	22174.5243166732	-9.84844148569267	0.448079146227857	-21.979245337797	4.54961565941092e-107	6.49310102585088e-104	5.208	73.323	5.854	1.889	0.648	1.679	6.921	2.332	0.764	6.840	3.012	0.976	0.757	2.873	1.981	0.154	2.883	3.704	7.528	11.394	3.089	42.641	507.524	506.470	1012.116	875.052	1216.564
Pdensi_DN17006_c0_g2	FC_3_1	Needles	70.4679530499751	3268.3477116524	1669.40783235119	-5.53592316766272	0.251880691446016	-21.9783546562528	4.63974417009608e-107	6.49310102585088e-104	1.513	1.989	1.840	1.933	2.338	1.926	0.868	1.232	1.603	1.248	0.792	1.549	2.145	3.038	2.444	2.031	1.408	1.900	0.891	2.740	2.232	2.846	0.833	0.484	56.260	74.545	105.637
Pdensi_DN17273_c0_g2d400720	FC_3_1	Needles	3773.86224222782	73.1884111540991	1923.52532669096	5.73117035002964	0.261170067906889	21.9442082163599	9.83657195010013e-107	1.3445678825838e-103	55.743	75.901	68.279	101.906	103.784	124.947	81.276	78.836	83.609	69.306	75.590	66.234	50.514	95.043	67.631	71.195	58.797	44.900	40.319	30.088	40.990	100.459	15.600	6.606	1.747	1.741	1.630
Pdensi_DN19974_c0_g4	FC_3_1	Needles	4512.76464610428	34.0513805810199	2273.40801334265	7.11615969625765	0.32511580536002	21.8880767373875	3.3745376029602e-106	4.50784537929981e-103	34.478	102.031	80.424	142.488	153.697	101.253	130.045	131.065	122.915	93.512	138.744	92.539	31.711	86.511	52.843	91.423	17.288	12.341	30.279	21.395	42.893	75.339	0.474	0.381	0.829	0.825	0.679
Pdensi_DN16338_c0_g1d527521	FC_3_1	Needles	378.83738092217	3978.00182813696	2178.41960452957	-3.39312184836107	0.155961519928638	-21.7561476055994	6.04158309997467e-105	7.89124733038247e-102	9.012	10.923	9.539	11.828	12.090	9.419	9.793	9.406	8.822	7.070	10.728	5.800	9.460	12.906	8.932	10.501	7.824	7.222	7.396	10.492	8.353	11.446	11.103	8.443	73.360	108.842	103.842
Pdensi_DN10909_c0_g2	FC_3_1	Needles	840.430204403888	8422.73807859867	4631.58414150128	-3.32436206299494	0.153076831633539	-21.7169510729969	1.41888883329548e-104	1.813000629448e-101	36.604	31.485	26.596	25.821	24.375	23.665	18.966	21.120	23.603	20.863	29.270	20.315	41.264	34.531	30.036	27.704	21.211	20.782	21.891	26.289	18.242	30.195	29.480	24.517	179.497	210.521	205.691
Pdensi_DN25808_c0_g1d75589	FC_3_1	Needles	351.365743737091	3161.46858375181	1756.41716374445	-3.17109852540814	0.146054818388496	-21.7117008558611	1.59061343626461e-104	1.98918055198564e-101	11.018	9.897	8.237	10.802	10.745	9.349	8.688	10.943	17.379	11.405	14.177	15.651	12.116	12.447	9.500	8.401	5.702	5.593	5.687	7.495	6.402	9.483	5.992	7.449	55.120	90.137	83.357
Pdensi_DN17779_c0_g1d216423	FC_3_1	Needles	1023.5118359527	24087.306284481	12555.4090602169	-4.5567535495095	0.211247184467691	-21.5707184973461	3.38397301254948e-103	4.1437454533046e-100	44.094	39.704	25.518	36.824	24.748	28.466	15.457	17.669	22.621	16.209	17.114	15.094	38.869	38.697	31.220	35.159	21.520	14.072	14.248	36.199	21.181	30.737	3.572	1.849	457.071	587.606	681.558
Pdensi_DN18788_c0_g3	FC_3_1	Needles	6779.94887791517	112709.561413076	59744.7551454956	-4.05518025819006	0.188156545925401	-21.5521614634542	5.05321075442395e-103	6.06148099005667e-100	226.869	222.164	153.905	231.770	188.581	176.258	164.112	141.532	157.130	106.681	148.217	102.545	221.775	210.765	154.375	222.059	160.715	122.334	158.168	151.199	163.368	53.844	14.394	1.460	2373.751	2613.146	2994.452
Pdensi_DN16514_c0_g1d55876	FC_3_1	Needles	1131.27669539788	20406.3026569032	10768.7896761505	-4.17315993560439	0.194001708896331	-21.5109442042823	1.22975681360051e-102	1.44562832465994e-99	29.213	31.107	22.499	32.501	39.462	27.524	20.787	17.575	20.108	15.184	21.863	11.849	33.437	35.995	28.467	27.636	21.337	16.958	19.686	22.485	17.993	12.146	4.120	0.943	364.467	525.585	581.810
Pdensi_DN74180_c0_g1	FC_3_1	Needles	228.163341878678	2749.29349786995	1488.72841987431	-3.5925307222828	0.167072607971707	-21.5028110585979	1.46537554369994e-102	1.68883094768729e-99	5.570	4.834	5.180	7.261	6.499	6.301	4.464	5.802	7.325	4.179	5.882	4.943	5.376	6.945	5.329	4.832	3.670	3.257	3.002	5.063	4.408	5.861	2.946	3.637	47.205	71.358	80.523
Pdensi_DN80885_c0_g1	FC_3_1	Needles	2901.5681659361	101985.656238118	52443.6122020271	-5.13541023933284	0.238860694030604	-21.499603608599	1.57023319116313e-102	1.77487685148068e-99	58.036	46.067	38.632	89.395	101.747	64.394	24.646	44.066	31.376	23.255	45.545	15.575	87.099	83.534	72.543	90.439	85.281	66.441	97.312	112.043	88.144	40.267	1.421	0.335	2185.954	2410.890	2610.275
Pdensi_GG_84900_c1_g1	FC_3_1	Needles	12.5336104543865	17587.6805567192	8800.10708358682	-10.4497772587409	0.487316727668849	-21.4435020704685	5.25097039506877e-102	5.82332616813126e-99	0.417	1.480	0.247	0.367	0.182	0.526	0.079	0.036	0.035	0.289	0.000	0.110	0.280	0.251	0.298	0.167	0.240	0.435	0.918	0.108	0.077	11.922	324.733	1312.991	383.843	280.956	573.957
Pdensi_DN12545_c0_g1d459570	FC_3_1	Needles	177.041829689561	2115.14732670593	1146.09457819775	-3.58101451936663	0.168624324037563	-21.2366426955634	4.38104893210706e-100	4.76860950152698e-97	7.099	5.824	5.143	5.418	5.262	4.898	4.172	4.285	4.676	4.579	3.830	3.674	6.473	5.735	4.572	5.959	3.118	3.671	4.718	5.045	6.036	8.032	4.090	4.604	35.330	60.768	57.523
Pdensi_DN17030_c0_g1d56746	FC_3_1	Needles	1323.50309510301	54.9751952864849	689.239145194745	4.60227799608864	0.218325121356272	21.0799287205179	1.21566481448209e-98	1.29914783274207e-95	20.578	34.704	27.006	38.058	41.647	36.555	38.355	35.127	42.431	29.814	38.269	31.192	21.200	40.979	26.169	21.121	14.099	15.231	13.678	6.337	15.200	2.892	2.699	1.170	1.095	1.435	1.414
Pdensi_DN25689_c0_g3	FC_3_1	Needles	2794.08230540718	19.4375601464776	1406.75993277683	7.15361070362466	0.340578523706997	21.0042918319153	5.99202456961104e-98	6.2891647880005e-95	43.055	76.774	56.681	66.785	98.098	80.193	66.313	68.538	84.770	47.606	54.315	48.388	39.582	64.883	56.153	46.323	14.664	11.180	4.830	0.705	5.607	1.657	0.142	0.143	0.346	0.507	0.535
Pdensi_DN21356_c0_g1d221183	FC_3_1	Needles	7586.13849228689	6.65800489914019	3796.39824859301	10.5259775143231	0.50123542402585	21.0000670538805	6.54930639472904e-98	6.75348389408752e-95	233.067	236.822	150.711	201.386	230.860	232.986	243.316	314.186	391.310	312.067	423.455	352.519	323.111	336.151	361.171	293.581	369.400	227.716	222.423	37.573	136.376	0.283	0.077	0.000	0.261	0.118	0.050
Pdensi_DN18371_c0_g1d114899	FC_3_1	Needles	1584.3339681715	8227.84785327255	4906.09091072202	-2.37713787065253	0.11321296938805	-20.9970455107898	6.9793126678205e-98	7.07281139097389e-95	37.908	40.036	29.814	50.130	46.670	42.492	33.568	39.089	36.960	31.114	38.744	27.908	34.990	40.232	30.439	34.142	31.233	25.955	23.560	35.013	23.692	25.338	17.771	18.021	149.342	221.295	221.971
Pdensi_DN20545_c1_g2	FC_3_1	Needles	6363.52230069714	114315.397255204	60339.4597779507	-4.16709669999743	0.198911686236738	-20.9494815454829	1.89684991189838e-97	1.88968046223138e-94	212.016	217.428	145.889	216.248	192.059	152.093	128.858	110.748	116.229	87.927	128.252	75.526	219.346	203.589	155.855	177.202	114.056	95.427	98.212	124.515	130.165	131.763	50.600	5.796	2009.035	2828.509	3419.731
Pdensi_DN26193_c0_g1	FC_3_1	Needles	268.363985218638	4401.18860265511	2334.77629393687	-4.03530175512016	0.192805648362539	-20.9293751992807	2.8926292083185e-97	2.83366778295561e-94	4.388	7.512	2.806	7.357	7.074	9.076	3.927	4.170	3.310	4.708	5.117	2.274	7.353	9.094	7.722	5.680	3.676	1.878	3.098	7.200	5.898	13.996	10.863	3.662	77.681	120.269	119.955
Pdensi_GG_87763_c0_g1	FC_3_1	Needles	2300.09625928479	14035.0325006439	8167.56437996436	-2.60964969550523	0.124879684885489	-20.8973116636081	5.66466530899433e-97	5.45823004699606e-94	66.537	64.969	65.375	70.882	70.159	61.163	47.367	49.788	62.826	43.202	45.769	44.028	56.407	64.217	46.862	53.011	53.568	60.130	49.006	43.165	45.105	29.135	11.434	6.817	247.629	373.545	392.459
Pdensi_DN12216_c0_g1	FC_3_1	Needles	3707.54961562244	11.2958274864891	1859.42272155446	8.33901118333702	0.400372979308918	20.8281068261174	2.40792458812172e-96	2.28275134703275e-93	38.378	144.881	70.451	88.423	105.142	130.774	128.838	69.846	88.475	63.809	102.850	56.441	44.745	119.766	61.071	81.394	83.066	51.127	78.237	33.080	54.709	2.722	0.221	0.053	0.178	0.349	0.284
Pdensi_DN21513_c0_g1d295844	FC_3_1	Needles	1191.1991301843	21.5139678418629	606.356549013084	5.82165655784399	0.280142828854706	20.7810300968416	6.4264913335619e-96	5.99571239861537e-93	42.076	42.768	34.169	36.611	35.199	32.867	28.626	23.838	31.489	17.315	18.048	21.728	51.297	33.589	36.095	26.028	15.227	17.301	10.986	13.059	17.553	5.312	5.971	28.300	0.452	0.523	0.574
Pdensi_DN23765_c0_g2d549920	FC_3_1	Needles	1368.28453989949	108901.528064536	55134.9063022179	-6.31462142424466	0.304043721376922	-20.7687940262264	8.2913955291748e-96	7.61473992216105e-93	78.071	36.806	42.666	56.451	32.649	31.618	11.802	23.802	29.997	12.914	34.147	23.914	84.319	37.548	48.585	88.343	51.587	51.139	140.271	89.247	288.611	88.856	0.818	0.957	1874.075	2629.188	3378.273
Pdensi_DN21300_c0_g1d221097	FC_3_1	Needles	1909.78719268066	104.293633036239	1007.04041285845	4.205338800642	0.202589470283051	20.7579337404182	1.03940654300588e-95	9.39895359665488e-93	26.972	36.540	29.548	51.733	61.650	54.245	48.910	48.040	53.836	42.919	44.964	39.638	28.025	45.049	36.894	28.054	23.077	19.809	18.119	16.568	21.054	27.502	19.943	21.159	2.053	2.600	2.752
Pdensi_DN40105_c0_g3	FC_3_1	Needles	30.3438398102675	1526.2835612242	778.313700517236	-5.65817515014639	0.272999427839376	-20.7259597389174	2.02058562931829e-95	1.79945396264305e-92	0.957	0.469	0.310	1.093	0.971	0.624	0.317	0.216	1.819	0.170	0.524	0.788	1.705	0.572	1.192	0.508	0.230	0.339	0.521	0.410	1.548	1.183	0.051	11.078	26.298	41.888	42.341
Pdensi_DN9466_c0_g1d385560	FC_3_1	Needles	2122.0887264046	36.6470018535437	1079.36786412907	5.9070748143358	0.285486079821094	20.6912884090096	4.14975563678179e-95	3.64045055318094e-92	12.615	26.362	12.417	62.854	71.337	52.476	66.949	26.792	31.141	28.990	33.771	29.122	44.172	63.871	35.691	26.781	13.312	8.530	23.249	12.533	16.008	1.083	77.368	20.246	0.842	0.937	0.785
Pdensi_DN14741_c0_g1d8588	FC_3_1	Needles	293.485586652453	4476.38074937353	2384.93316801299	-3.93151077850029	0.190271262632921	-20.6626619495615	7.51075580263188e-95	6.49205432075432e-92	12.588	10.537	6.654	9.570	8.750	7.501	11.744	13.351	14.778	17.818	20.808	14.542	9.563	12.958	6.172	9.018	15.566	7.293	17.949	15.755	27.005	21.921	51.541	31.560	82.985	135.011	103.879
Pdensi_DN3041_c0_g1d99377	FC_3_1	Needles	1978.32077435443	119.802196888618	1049.06148562152	4.03613525066442	0.195624063569266	20.6321000444576	1.41375265334035e-94	1.2042918797882e-91	32.090	61.003	64.389	55.083	63.417	55.217	53.836	56.169	63.874	51.960	54.050	44.420	46.940	65.589	62.850	59.847	47.527	45.654	26.407	14.884	35.605	2.138	4.528	3.841	2.117	3.500	3.004
Pdensi_DN32600_c0_g1	FC_3_1	Needles	469.877519462407	8198.84711366079	4334.3623165616	-4.12588586997026	0.200753651853696	-20.5519841451109	7.3880962358374e-94	6.20357332076878e-91	15.549	13.787	13.556	15.878	13.314	12.163	11.024	12.107	15.008	11.814	12.105	13.235	14.333	15.271	10.183	12.787	6.083	5.826	5.035	8.968	7.437	13.747	3.240	1.641	129.039	235.730	233.790
Pdensi_DN11716_c0_g1d269111	FC_3_1	Needles	9096.87769347016	30.0029889498514	4563.44034121	8.29665343518758	0.407372912067398	20.3662373943385	3.33325520989921e-92	2.7594188939753e-89	81.434	174.655	164.272	305.251	321.498	175.726	326.925	190.775	238.062	100.982	218.642	72.177	45.048	138.912	93.921	349.033	83.792	38.979	18.496	2.200	8.156	0.980	0.111	0.000	0.736	0.506	0.838
Pdensi_DN24389_c0_g2d71827	FC_3_1	Needles	746.319575701708	4298.64568222667	2522.48262896419	-2.52559213480687	0.124165648173389	-20.3405061863814	5.63459009156435e-92	4.59978196960941e-89	16.826	24.192	14.267	22.549	21.202	21.770	25.121	17.195	18.659	19.694	15.679	15.387	16.409	23.206	16.537	12.069	8.366	6.493	8.217	7.486	8.944	19.128	16.229	18.523	82.520	106.626	118.544
Pdensi_DN39871_c0_g2	FC_3_1	Needles	2023.25463526927	24.8103884000511	1024.03251183466	6.42150918492884	0.316278286125163	20.3033514048689	1.20107344481198e-91	9.67061559804298e-89	23.441	50.852	37.964	59.095	62.955	55.692	44.805	36.730	38.523	29.882	35.940	26.078	28.208	53.087	47.268	29.469	19.386	13.926	27.653	11.246	20.273	6.972	3.129	0.874	0.601	0.727	0.416
Pdensi_DN18998_c0_g1d217852	FC_3_1	Needles	225.873530571671	7682.11558534257	3953.99455795712	-5.08885863729768	0.251197469514257	-20.2583992869755	2.99543608119735e-91	2.3792263046559e-88	9.619	6.159	6.104	8.034	7.231	4.666	2.862	4.099	4.984	3.137	3.864	4.079	7.868	6.928	4.294	7.182	10.713	10.491	5.994	13.323	7.391	2.241	0.257	0.112	138.238	197.974	217.458
Pdensi_DN24659_c2_g2	FC_3_1	Needles	2254.4354129245	38686.8547080435	20470.645060484	-4.1011489071426	0.203098430969534	-20.1929128037321	1.13001846420966e-90	8.85587936944681e-88	106.960	94.225	60.051	70.802	68.263	59.171	59.788	54.900	52.538	47.317	42.700	50.295	55.499	88.999	61.579	50.665	42.399	33.286	27.260	70.517	37.583	63.695	14.483	7.597	614.524	1239.896	969.187
Pdensi_DN19919_c0_g4	FC_3_1	Needles	2462.9012210119	23.3284652571243	1243.11484313451	6.67216685973115	0.33098282053501	20.1586500741823	2.25963045313305e-90	1.7475565676816e-87	38.656	58.227	37.860	58.482	83.855	73.594	57.652	56.780	55.739	35.884	51.502	34.604	50.289	72.560	65.532	47.260	49.547	36.260	62.014	35.521	48.989	45.808	53.479	56.095	0.358	0.660	0.718
Pdensi_GG_118079_c0_g1	FC_3_1	Needles	2330.15154193511	145.954709498047	1238.05312571658	4.00347677554864	0.198619142937857	20.1565504529502	2.35756253908561e-90	1.79961627740045e-87	29.451	49.980	46.999	71.982	71.038	61.850	63.279	63.050	68.945	49.539	70.042	57.739	24.150	49.329	39.608	46.355	22.765	19.457	16.815	15.869	25.156	40.459	4.414	4.423	2.844	4.291	3.265
Pdensi_DN24241_c0_g1	FC_3_1	Needles	1607.0913958476	21.7175725534226	814.404484200509	6.16879993120058	0.306342548888013	20.1369347927429	3.50359232371532e-90	2.64013648732071e-87	13.153	34.373	38.746	50.121	51.362	39.924	50.484	50.844	57.138	40.138	51.500	42.454	14.829	35.546	22.156	32.702	11.453	11.069	6.517	9.353	4.030	30.336	0.725	0.444	0.349	0.709	0.528
Pdensi_DN19673_c2_g1	FC_3_1	Needles	76.7323224927172	2301.49660318921	1189.11446284097	-4.90639278887195	0.244412214796269	-20.074253625015	1.23930187089713e-89	9.22056279312916e-87	3.803	3.177	2.103	1.801	2.609	2.328	1.658	2.586	1.756	1.343	1.455	1.192	2.873	2.584	2.520	2.196	2.680	2.061	3.367	23.903	4.576	30.805	3.785	8.254	38.557	68.397	60.197
Pdensi_DN50783_c0_g1d252689	FC_3_1	Needles	8417.46866656884	116997.838311194	62707.6534888813	-3.7969796520171	0.189415685332712	-20.0457509384592	2.19839174295763e-89	1.61518589344776e-86	264.115	290.936	176.527	291.106	237.707	212.167	171.309	169.045	168.289	116.090	195.703	114.822	226.671	226.349	179.086	197.532	165.964	139.254	147.859	164.275	175.380	76.674	32.373	1.560	2143.884	2808.041	3462.929
Pdensi_DN20386_c0_g1	FC_3_1	Needles	3461.41399596682	40.0060593963567	1750.71002768159	6.48173545762313	0.323412855744379	20.0416753462213	2.38600019195194e-89	1.73138189237481e-86	38.793	90.904	13.474	120.040	78.059	105.974	105.246	72.552	33.344	82.612	65.117	23.694	29.679	100.347	34.065	41.056	135.988	66.955	316.276	199.793	94.511	110.131	57.112	40.450	0.959	0.831	1.027
Pdensi_DN23239_c1_g11	FC_3_1	Needles	1468.07944287442	44.2201537669993	756.149798320712	5.08347911424887	0.254268374614937	19.9925732877605	6.39132321189503e-89	4.58125371250676e-86	11.929	28.327	34.589	48.119	41.463	39.515	40.819	51.220	48.478	36.285	43.432	39.586	11.938	28.232	17.862	36.376	15.261	19.006	102.190	4.092	41.137	61.178	1.088	2.022	0.917	0.965	1.225
Pdensi_DN20279_c0_g1	FC_3_1	Needles	863.870904397055	17744.4662445032	9304.16857445013	-4.36070978990636	0.218687327432281	-19.9403863091094	1.81656483494642e-88	1.28641242534513e-85	54.211	30.960	24.188	30.754	25.036	20.313	19.609	23.308	21.556	18.967	26.818	16.204	38.234	23.143	15.895	20.802	14.704	12.452	17.550	24.483	20.149	19.581	6.379	6.995	312.173	437.529	531.852
Pdensi_DN16149_c0_g1d527092	FC_3_1	Needles	457.037506239845	3813.77715811356	2135.4073321767	-3.06222049721331	0.153654863298123	-19.9292129873687	2.2710514132905e-88	1.58911415379733e-85	8.405	12.973	9.623	14.221	12.911	13.028	9.769	11.340	10.435	10.618	11.662	9.506	10.679	14.157	12.516	9.581	6.475	5.869	7.291	9.344	8.988	15.600	6.464	7.532	64.024	110.498	102.288
Pdensi_DN28757_c0_g1d141994	FC_3_1	Needles	780.475925298536	5226.71067868148	3003.59330199001	-2.743258839385	0.137732037892725	-19.9173618669727	2.87757537949788e-88	1.98982644800879e-85	22.911	22.859	24.063	24.506	23.773	20.358	22.483	23.199	23.390	23.317	24.262	20.127	22.175	22.718	18.437	24.450	12.639	13.683	12.265	16.453	14.101	12.431	5.207	3.793	102.189	130.120	141.092
Pdensi_DN22435_c1_g4	FC_3_1	Needles	8355.68737988203	345145.46881672	176750.578098301	-5.36832396280867	0.270999250269657	-19.809368319163	2.47165470929075e-87	1.68926103311608e-84	357.454	298.215	202.700	315.102	239.708	182.183	103.346	94.613	98.117	52.998	106.090	49.584	362.455	288.840	288.829	301.301	242.413	220.275	217.161	310.047	306.878	179.779	30.071	4.746	6230.633	7888.798	10738.231
Pdensi_DN12062_c0_g2	FC_3_1	Needles	53.7704920176476	1700.50885511587	877.139673566758	-4.98334139811325	0.251973986172945	-19.7772058687554	4.67909722121513e-87	3.1611873261076e-84	1.073	0.725	0.832	1.377	1.617	1.727	1.197	0.426	0.342	0.360	0.555	0.261	1.155	0.960	1.767	0.532	1.251	0.314	0.252	0.545	0.252	0.198	0.018	0.030	26.317	49.771	48.231
Pdensi_DN17324_c1_g1	FC_3_1	Needles	1615.5343647021	42.0558411055989	828.79510290385	5.29201329418565	0.268494962032909	19.7099165441213	1.7725902569295e-86	1.1839492901312e-83	7.746	33.698	26.261	51.436	51.723	39.028	60.774	58.808	57.035	41.702	81.391	45.092	12.473	38.371	23.854	48.837	23.517	19.600	13.590	6.955	3.810	61.021	3.573	3.163	0.909	1.014	1.080
Pdensi_DN20898_c0_g1d292336	FC_3_1	Needles	293.09919147825	1884.0449862806	1088.57208887943	-2.68413018458481	0.136369510501178	-19.6827734786187	3.02960468340435e-86	2.00079858962312e-83	9.451	9.216	9.173	8.787	9.114	7.848	6.575	6.451	7.319	7.060	6.583	5.215	8.534	9.278	7.353	7.902	5.785	6.867	7.290	9.795	8.562	7.983	3.521	1.766	36.042	50.649	48.292
Pdensi_DN22020_c0_g1d298202	FC_3_1	Needles	58.2654561652974	3519.34327461983	1788.80436539256	-5.91844086083333	0.300872870926412	-19.6709023402807	3.82905806394606e-86	2.50067273138397e-83	3.627	2.644	1.674	1.704	2.058	1.356	0.670	0.437	0.454	0.076	0.857	0.115	3.268	2.861	2.471	2.398	3.348	1.538	1.872	4.433	4.667	7.682	1.111	0.525	50.066	95.794	113.209
Pdensi_DN16297_c0_g1d10483	FC_3_1	Needles	221.340860594211	1576.11671008892	898.728785341563	-2.83301226992953	0.144400332185804	-19.6191534122249	1.0610548994299e-85	6.85336525536168e-83	4.498	5.051	4.640	6.357	6.973	6.101	5.341	7.183	8.119	5.776	6.970	7.209	4.307	5.790	5.754	3.988	2.838	3.156	3.007	5.399	4.685	5.613	1.598	1.088	28.846	42.385	42.179
Pdensi_DN17902_c0_g1d402633	FC_3_1	Needles	139.609889521792	6114.27499888709	3126.94244420444	-5.45409750493674	0.279176479062073	-19.5363790075025	5.38710293818372e-85	3.44171466736548e-82	5.373	5.062	4.545	5.355	3.657	3.311	2.181	2.335	1.979	2.255	2.398	1.368	4.333	4.533	3.392	5.070	3.658	3.569	3.412	4.254	3.329	9.982	9.319	14.480	92.256	171.572	184.161
Pdensi_DN11262_c0_g1d210459	FC_3_1	Needles	12238.7245699722	2.49760911395252	6120.6110895431	12.2774387377388	0.628524221319411	19.533755933806	5.67110086085627e-85	3.58419672364031e-82	149.831	173.007	361.684	377.856	390.851	307.854	329.258	173.013	463.206	189.242	123.284	264.398	119.396	177.176	191.094	181.929	294.758	390.560	176.812	59.892	296.541	7.124	7.276	7.758	0.044	0.063	0.068
Pdensi_DN22127_c0_g1d66994	FC_3_1	Needles	5497.03460763008	3.70246118792122	2750.368534409	10.7004946353597	0.548032969280481	19.5252753669336	6.69550639110936e-85	4.18661467181101e-82	138.898	167.098	98.120	174.833	162.909	145.639	185.244	187.750	199.955	199.089	256.507	194.342	130.027	193.986	134.589	103.669	119.709	76.285	115.109	46.137	60.053	24.457	17.921	1.437	0.079	0.095	0.061
Pdensi_DN15888_c0_g3	FC_3_1	Needles	442.615743045616	11760.7668738085	6101.69130842704	-4.73194325485291	0.243043587595005	-19.4695252060629	1.99108405055653e-84	1.23189418146906e-81	25.590	12.515	11.996	13.812	11.780	13.275	9.648	10.500	12.985	10.235	11.953	9.784	20.002	13.693	14.735	11.288	7.099	8.681	9.899	10.634	12.998	27.092	9.811	12.793	193.509	266.438	394.639
Pdensi_DN21142_c0_g1d495134	FC_3_1	Needles	2922.67000099905	55545.3166647106	29233.9933328548	-4.24841920105781	0.218465614333961	-19.4466264817465	3.11246507801543e-84	1.90563916552618e-81	97.857	84.606	66.934	97.595	89.032	70.700	61.119	64.256	76.466	51.756	67.206	52.140	81.536	87.492	64.129	70.418	60.057	61.659	63.715	88.302	111.716	74.259	47.739	48.400	887.036	1429.872	1731.713
Pdensi_DN9398_c0_g1d171755	FC_3_1	Needles	344.32923127406	5101.6270746348	2722.97815295443	-3.89015786210296	0.200309860301482	-19.4207007895067	5.15812588268234e-84	3.12555840212804e-81	10.040	7.574	6.991	11.336	10.587	8.393	9.400	12.543	14.335	12.697	16.815	13.740	10.115	9.391	6.948	7.883	6.568	6.658	12.528	11.093	8.417	10.558	5.871	5.645	85.390	153.997	131.108
Pdensi_GG_11332_c0_g1	FC_3_1	Needles	96.2783609477701	1092.95111496081	594.614737954292	-3.50516542194188	0.180811111696934	-19.3857854699608	1.01739829470517e-83	6.10200199672307e-81	1.800	3.194	2.621	2.947	2.979	2.533	2.245	2.245	2.532	4.183	2.219	2.060	3.020	2.783	3.025	4.166	3.675	3.371	3.853	5.789	4.833	5.357	2.056	2.322	20.851	30.436	27.036
Pdensi_DN22617_c1_g2	FC_3_1	Needles	243.362255257943	8273.94280584972	4258.65253055383	-5.08663404441458	0.262603059118803	-19.3700487019588	1.38126851674812e-83	8.20068884938426e-81	7.699	7.463	4.381	6.120	7.462	7.749	4.230	2.129	1.695	1.823	2.278	1.216	8.594	10.229	8.627	5.517	2.981	2.133	3.364	5.324	2.645	41.928	33.396	33.087	184.749	167.570	229.096
Pdensi_DN15780_c0_g1d214647	FC_3_1	Needles	327.794196085474	3230.37497352311	1779.08458480429	-3.30003623699168	0.170623003958077	-19.3410979788078	2.42261609589045e-83	1.42394106268153e-80	8.103	4.520	3.041	10.576	8.420	9.774	9.617	7.178	9.965	10.839	8.051	11.062	6.229	7.256	5.440	5.194	5.983	3.914	16.285	9.121	8.697	15.647	120.261	115.003	64.555	79.673	86.003
Pdensi_DN21373_c0_g2	FC_3_1	Needles	1349.27344500183	9.89747789351688	679.585461447673	7.20629171817559	0.372621340299182	19.3394498350244	2.50129427618894e-83	1.45562944229264e-80	15.038	31.464	27.410	41.258	39.679	37.612	50.064	42.900	50.220	36.357	41.099	27.840	20.637	32.832	29.109	30.564	10.548	8.364	8.399	2.726	6.219	1.143	0.579	0.507	0.260	0.214	0.238
Pdensi_DN12575_c0_g2	FC_3_1	Needles	998.736042899871	21014.0896828801	11006.41286289	-4.3953531022107	0.227379643815849	-19.3304599675177	2.97751628186045e-83	1.71577916175404e-80	30.317	27.832	23.886	27.936	33.852	25.979	20.363	34.935	35.370	28.750	44.119	28.950	34.507	38.217	23.368	27.950	26.979	20.725	27.980	46.035	30.799	31.307	15.754	16.145	314.000	598.542	628.405
Pdensi_DN21123_c0_g2	FC_3_1	Needles	205.554666887509	5756.38309467679	2980.96888078215	-4.80708425647552	0.248839481384236	-19.3180126792373	3.78961546936768e-83	2.16254590721382e-80	4.940	4.439	5.333	6.735	4.410	6.864	3.010	2.674	5.753	3.947	3.205	3.321	6.174	4.738	4.267	6.451	2.974	5.637	3.944	6.791	6.731	6.465	0.229	0.380	113.352	156.406	141.286
Pdensi_DN19721_c0_g1d15640	FC_3_1	Needles	2211.01242856439	8.46492191998448	1109.73867524219	8.00677092913258	0.415412183606806	19.2742804498751	8.83200822487371e-83	4.99152834070579e-80	17.706	21.411	9.615	75.186	67.218	52.324	47.507	49.888	59.039	40.999	45.171	39.835	15.741	39.631	20.781	9.992	4.156	1.391	1.867	0.597	1.041	0.320	0.188	0.187	0.125	0.192	0.271
Pdensi_DN18473_c0_g1d217202	FC_3_1	Needles	1751.4870197017	38.6942567646469	895.090638233174	5.51965047199112	0.286579553760068	19.2604475775418	1.15376953769963e-82	6.45858210641632e-80	5.065	32.781	28.970	51.491	60.020	42.569	58.000	73.246	62.620	46.749	62.542	42.055	9.746	36.431	22.849	32.320	19.332	15.357	68.746	8.734	10.021	162.665	0.884	1.269	0.782	1.096	0.863
Pdensi_GG_26486_c1_g1	FC_3_1	Needles	1197.77327040205	43.3169185631616	620.545094482604	4.76812312454775	0.248342103072772	19.1998177737528	3.71392638846715e-82	2.05937218240504e-79	14.219	37.916	24.578	36.556	31.851	36.711	37.766	25.617	28.829	29.472	29.985	23.610	15.716	29.772	25.507	17.848	7.710	5.755	6.484	1.623	7.182	4.186	1.716	0.468	0.760	1.145	1.241
Pdensi_DN22590_c0_g2	FC_3_1	Needles	3746.45463041183	17.933618000517	1882.19412420617	7.78236969224308	0.406649923920322	19.1377625679034	1.22415118176388e-81	6.72447981406877e-79	111.264	112.732	87.076	117.876	129.256	82.849	138.423	112.532	141.199	85.430	129.582	88.964	99.682	80.023	63.566	128.260	110.931	65.681	80.017	14.145	82.899	4.342	6.623	0.597	0.457	0.271	0.534
Pdensi_DN21061_c0_g1d538481	FC_3_1	Needles	414.848008244351	7558.06818774559	3986.45809799497	-4.18707008489279	0.219282339872623	-19.0944245091738	2.80936065586597e-81	1.52894251175772e-78	15.592	25.441	18.025	13.028	9.982	13.360	8.741	4.235	8.268	5.161	5.980	10.931	11.617	17.858	14.595	10.745	9.354	11.212	9.794	25.546	11.198	40.227	29.674	10.958	147.264	173.102	219.635
Pdensi_DN12974_c0_g1d338910	FC_3_1	Needles	175.464083048906	1579.83794130151	877.65101217521	-3.17250988359891	0.166394055877511	-19.0662452866364	4.81672773655747e-81	2.59736519423522e-78	6.196	4.321	4.761	5.343	5.584	4.495	3.369	4.716	5.500	3.713	5.317	4.767	5.479	5.285	3.724	4.432	3.045	3.569	2.713	3.323	3.313	4.575	1.764	1.337	28.270	42.574	43.107
Pdensi_DN11613_c0_g1d174932	FC_3_1	Needles	2360.85253074682	77.0767894666067	1218.96466010671	4.96772434247656	0.260616891913515	19.061405828311	5.28359042523909e-81	2.82321449476616e-78	32.257	59.150	47.243	77.581	75.129	55.174	74.914	68.974	77.491	65.202	65.639	57.510	38.583	56.237	38.650	54.142	32.052	28.241	19.513	12.039	27.811	38.983	17.116	10.368	1.738	1.836	1.835
Pdensi_DN12631_c0_g2d176571	FC_3_1	Needles	7646.10421861838	34.3732118362633	3840.23871522732	7.80801569509238	0.410202250333592	19.0345510994701	8.8245388666474e-81	4.67279208076517e-78	82.363	220.986	161.469	183.992	268.418	218.333	215.667	219.435	284.337	236.762	270.769	253.481	150.277	228.591	210.959	130.069	118.235	115.693	66.308	135.481	102.611	211.046	2019.786	485.852	0.668	1.277	0.495
Pdensi_DN24409_c0_g1d133598	FC_3_1	Needles	26058.2770986617	929.699076954932	13493.9880878083	4.81058988710045	0.252918319746792	19.0203299306928	1.15752838413535e-80	6.07464694949316e-78	140.560	370.470	56.935	939.866	810.582	547.917	1284.702	1042.939	944.082	1676.482	1193.732	1024.613	456.628	822.982	256.691	249.450	271.194	127.261	297.371	227.262	169.645	465.932	1870.417	961.145	19.163	24.087	22.766
Pdensi_DN23247_c0_g2	FC_3_1	Needles	2843.73952917498	11.3008810827672	1427.52020512887	7.95672013476568	0.41891900715673	18.9934569662265	1.93182419166451e-80	1.00483920808376e-77	13.517	51.797	59.002	98.670	91.463	60.582	84.267	88.177	94.844	72.121	79.264	68.811	17.902	55.045	28.816	74.655	33.423	38.783	94.690	8.964	15.454	116.682	0.997	1.079	0.220	0.396	0.233
Pdensi_GG_70084_c0_g1	FC_3_1	Needles	4.21158123171802	4595.04634175591	2299.62896149382	-10.0877270567753	0.532558538783687	-18.942006037148	5.14008604763222e-80	2.65016524229543e-77	0.037	0.394	0.182	0.161	0.066	0.157	0.060	0.076	0.000	0.000	0.116	0.022	0.224	0.147	0.330	0.017	0.162	0.484	0.523	1.128	1.494	0.494	0.067	0.000	125.498	94.494	93.713
Pdensi_DN30570_c0_g1	FC_3_1	Needles	10.8467203623441	977.814757650444	494.330739006394	-6.49808499311749	0.343237729190659	-18.9317328501145	6.24731226763989e-80	3.193028462218e-77	0.054	0.066	0.222	0.330	0.365	0.260	0.382	0.856	0.702	0.118	0.376	0.338	0.023	0.124	0.061	0.289	0.564	0.428	0.202	0.244	0.552	0.293	0.008	0.221	17.407	22.491	30.622
Pdensi_DN17273_c0_g1d112741	FC_3_1	Needles	3927.92820415486	591.021238094175	2259.47472112452	2.73224839632774	0.144505865245182	18.9075259449986	9.88886539661134e-80	5.01067104669504e-77	83.945	98.436	102.014	122.377	113.377	109.412	114.599	112.987	134.022	102.396	118.929	101.056	73.192	96.892	77.101	115.105	85.858	97.577	59.704	54.666	46.032	97.236	46.639	16.056	11.050	17.128	14.244
Pdensi_DN22058_c1_g1	FC_3_1	Needles	4.30423450749102	1254.25449601351	629.2793652605	-8.20563957056774	0.434871875937824	-18.8690969101459	2.04767948681777e-79	1.02868766834776e-76	0.470	0.222	0.099	0.229	0.077	0.074	0.097	0.152	0.295	0.192	0.021	0.106	0.717	0.183	0.017	0.370	0.230	0.019	0.800	1.072	0.012	3.061	0.295	0.000	25.062	32.254	32.102
Pdensi_DN15690_c0_g1d345161	FC_3_1	Needles	670.21441260352	24994.6619822408	12832.4381974222	-5.22116873959132	0.276830040147148	-18.8605569569546	2.40671348135612e-79	1.19880846011583e-76	32.571	31.562	16.151	22.971	22.863	13.269	10.204	10.135	9.420	5.562	15.674	5.156	33.019	31.899	21.530	27.793	22.909	18.660	10.449	20.470	16.627	21.309	6.464	7.798	412.378	679.060	725.384
Pdensi_DN14864_c0_g1d108554	FC_3_1	Needles	17941.6494279825	29.765900037949	8985.7076640102	9.3490358364963	0.495847884288805	18.8546450085304	2.69139338485676e-79	1.32934478135904e-76	56.550	549.531	237.086	587.646	586.429	406.291	616.227	446.902	394.060	426.984	602.163	309.478	159.932	539.662	299.489	247.910	86.584	19.959	12.201	5.449	4.693	73.831	11.262	3.349	1.034	0.478	0.430
Pdensi_DN21893_c0_g1d221883	FC_3_1	Needles	619.366428453228	6538.33891364348	3578.85267104835	-3.40005230581232	0.181133757606029	-18.7709477832814	1.30535753565954e-78	6.39374998945508e-76	231.494	54.780	50.493	19.305	17.083	17.998	16.833	8.937	12.304	10.298	8.654	13.220	44.973	19.317	15.860	23.536	9.065	14.471	5.261	8.633	8.030	13.338	4.399	5.631	123.035	149.330	196.524
Pdensi_DN21062_c4_g4	FC_3_1	Needles	125.460663066269	15384.0140066971	7754.7373348817	-6.93845644373447	0.369723559076947	-18.7666062207587	1.41650535264568e-78	6.88082108367398e-76	7.071	10.080	6.722	5.160	2.265	3.612	5.736	1.953	3.555	7.474	5.611	2.622	9.431	9.872	6.992	2.001	0.398	0.452	2.065	1.718	2.676	4.507	0.000	11.213	254.235	354.315	508.907
Pdensi_DN15461_c0_g1d395884	FC_3_1	Needles	304.679074005651	12090.7392446881	6197.70915934689	-5.31117838755144	0.283141356139298	-18.7580453098433	1.66407455189798e-78	8.01715655220555e-76	9.439	7.475	7.424	10.741	10.019	6.114	3.326	4.893	3.799	2.483	5.654	2.581	9.108	8.984	8.355	10.015	7.223	10.536	7.768	14.832	8.943	11.812	1.190	0.708	189.458	354.282	339.447
Pdensi_DN17962_c0_g1d282686	FC_3_1	Needles	3318.30410616183	121.973643331266	1720.13887474655	4.7846116526225	0.255221346115116	18.7469101838544	2.05170429538797e-78	9.80431084309094e-76	52.803	113.761	91.390	109.208	107.732	75.352	94.338	98.877	91.516	124.485	101.399	92.003	69.813	92.043	76.725	93.580	50.010	38.291	24.996	61.235	35.502	72.163	34.057	12.198	2.652	3.124	2.805
Pdensi_DN22132_c0_g2	FC_3_1	Needles	574.420186996664	12323.8652815437	6449.14273427017	-4.42361185354967	0.236776318834354	-18.6826616585942	6.85159804662224e-78	3.2477127289219e-75	15.357	13.605	13.939	17.622	16.985	15.854	13.126	12.945	14.826	10.084	13.595	9.737	13.182	15.939	12.315	13.975	9.061	6.884	9.152	13.421	11.302	20.493	14.239	17.379	179.504	322.723	403.032
Pdensi_DN9542_c0_g1	FC_3_1	Needles	343.417687169007	2738.87421027066	1541.14594871983	-2.99744914499673	0.160614500106433	-18.662381933203	1.00165173140304e-77	4.70992670533413e-75	12.085	10.495	8.666	10.069	10.422	9.676	8.714	8.565	8.470	7.158	8.576	5.998	9.876	11.084	7.612	8.819	4.894	3.523	4.332	6.037	5.422	4.222	0.563	0.145	45.369	78.415	75.293
Pdensi_DN19210_c0_g1d533664	FC_3_1	Needles	2119.9519405687	18784.1833679468	10452.0676542577	-3.14761708664303	0.168822635724359	-18.6445204645556	1.39903192946824e-77	6.52626188240912e-75	36.928	42.262	40.038	70.355	61.533	54.636	37.212	52.291	61.922	39.322	40.642	40.934	37.869	49.671	44.278	47.367	43.074	43.173	37.664	58.505	54.282	26.602	9.274	7.429	332.651	467.902	555.293
Pdensi_GG_137996_c0_g1	FC_3_1	Needles	36.0236467366881	13317.8002463995	6676.91194656809	-8.53270371147739	0.457689788742032	-18.6429846620124	1.43978752416566e-77	6.66349537857362e-75	0.843	1.964	0.163	1.311	1.378	0.484	1.677	0.554	0.647	0.815	0.673	0.122	1.025	1.107	0.508	1.041	0.612	0.335	0.257	0.668	0.382	0.923	0.050	3.717	330.064	342.040	251.343
Pdensi_DN15820_c0_g1d9909	FC_3_1	Needles	2162.77854947269	45344.8615313468	23753.8200404098	-4.39012694578735	0.235765222171559	-18.6207571470944	2.18108388028504e-77	1.0015434939962e-74	68.268	61.588	37.985	72.766	64.028	53.565	44.174	32.006	40.986	34.679	30.108	27.972	75.997	72.934	52.389	42.479	23.161	21.778	23.724	33.989	37.270	51.264	12.164	9.888	673.356	1227.366	1425.462
Pdensi_DN15626_c0_g1d54595	FC_3_1	Needles	211.378909998265	8661.81795779216	4436.59843389521	-5.35708788071916	0.289107975079088	-18.5297132645811	1.18918921763522e-76	5.41837012751513e-74	5.920	3.911	4.351	7.671	6.501	4.475	5.022	6.295	6.200	5.533	7.225	5.640	6.581	5.464	4.391	4.081	2.735	3.550	3.463	6.444	6.413	7.479	0.561	0.913	199.194	217.952	189.667
Pdensi_DN21978_c0_g1d297608	FC_3_1	Needles	18312.8076098237	73.4493236869568	9193.12846675534	7.92944692937148	0.428318878765403	18.5129522010039	1.62353965810376e-76	7.34052234495114e-74	27.279	245.139	220.849	382.295	581.639	637.440	301.301	177.871	203.796	135.081	127.145	143.927	109.532	194.006	356.224	223.923	425.297	705.813	363.874	399.229	587.091	111.580	456.281	602.344	0.736	1.919	2.864
Pdensi_DN16635_c2_g1	FC_3_1	Needles	47.0205654372473	4088.42153304675	2067.721049242	-6.44313894227794	0.348220934054927	-18.5030201006285	1.95221664143156e-76	8.75919370484143e-74	3.589	2.972	0.289	1.273	1.638	1.227	1.637	0.773	0.322	1.033	0.802	0.197	1.271	2.379	0.715	1.341	1.178	0.435	0.837	1.749	0.217	0.972	1.848	0.113	49.559	125.532	129.440
Pdensi_DN72545_c0_g1	FC_3_1	Needles	4584.94922306773	74359.4497287032	39472.1994758855	-4.01960971222945	0.217401968647385	-18.4892976693741	2.51812698901517e-76	1.12127234873746e-73	144.589	141.442	108.224	160.361	136.531	107.032	87.851	78.857	89.511	56.374	87.238	50.943	162.201	142.498	115.198	121.471	75.168	62.450	53.467	73.712	89.772	71.777	15.170	2.024	1263.048	1881.835	2244.298
Pdensi_DN23028_c1_g1d546584	FC_3_1	Needles	2729.82769486416	89.6049882395453	1409.71634155185	4.88664735077858	0.264552747804118	18.4713536008962	3.51167444354404e-76	1.55192247194126e-73	62.307	83.825	56.058	84.463	84.156	71.411	87.798	67.203	77.801	59.864	69.956	57.038	56.344	81.763	55.879	61.830	57.917	43.004	37.824	31.110	44.429	10.751	6.297	3.561	1.153	2.886	2.625
Pdensi_DN8397_c0_g1d208435	FC_3_1	Needles	2593.71576723529	37.9668314928395	1315.84129936406	6.03973188167108	0.327139796278169	18.4622352596181	4.15773486523024e-76	1.82372524010177e-73	43.179	74.618	54.337	87.438	84.369	56.773	75.613	77.755	87.148	67.416	78.959	64.277	36.855	68.411	38.622	52.573	46.996	48.460	28.064	28.457	22.571	2.120	0.756	0.239	0.476	1.164	1.159
Pdensi_DN14485_c0_g2d463984	FC_3_1	Needles	1332.30107256323	83.8839783116341	708.092525437433	4.0079188237818	0.21713513235696	18.458177542605	4.48211598662182e-76	1.95144689885682e-73	15.415	33.658	15.719	40.978	42.106	34.088	38.296	30.375	27.855	25.250	26.236	17.550	25.208	41.793	27.379	23.190	19.655	11.139	16.524	24.678	15.717	7.834	35.421	9.775	1.731	2.053	2.175
Pdensi_DN11054_c0_g2	FC_3_1	Needles	9328.30896127375	19.3547087767406	4673.83183502524	8.9281822978916	0.48381408899408	18.453745975969	4.86527287680545e-76	2.10269223441172e-73	71.733	119.031	90.321	420.197	239.670	165.498	762.435	324.877	543.864	1107.186	312.554	383.622	192.535	108.836	114.721	98.262	86.910	95.961	102.484	91.127	78.415	190.184	216.998	40.335	0.399	0.624	0.359
Pdensi_DN20047_c2_g1	FC_3_1	Needles	24.8428202532365	1088.60848228262	556.72565126793	-5.44966132792184	0.295430874404347	-18.446485455894	5.56485808038897e-76	2.38748659409505e-73	0.676	1.238	0.379	0.713	0.708	0.754	0.715	0.316	0.297	0.542	0.265	0.284	0.366	1.016	0.366	0.260	0.498	1.202	0.372	0.123	0.429	0.112	0.515	0.285	24.158	23.222	29.186
Pdensi_GG_67501_c0_g1	FC_3_1	Needles	41.2061856589305	6237.80205392696	3139.50411979295	-7.24490145610291	0.393045180198672	-18.4327446845699	7.17488599901673e-76	3.05592952437831e-73	0.754	0.817	0.000	1.901	0.918	0.813	0.000	1.187	0.900	0.891	1.895	1.328	0.831	0.870	0.417	0.338	1.613	2.290	0.000	0.870	0.542	3.995	0.000	0.000	116.590	198.234	133.367
Pdensi_DN15683_c0_g1	FC_3_1	Needles	32.0214670133555	3545.04319202892	1788.53232952114	-6.79018526663402	0.369076872564749	-18.3977533445767	1.36925268256229e-75	5.78996869949381e-73	2.168	1.775	0.894	0.896	1.143	0.786	0.200	0.380	0.214	0.364	0.579	0.239	2.604	1.895	1.548	1.929	0.710	0.600	0.712	0.703	0.551	0.605	0.360	0.037	94.536	73.770	74.647
Pdensi_DN10773_c0_g1d519404	FC_3_1	Needles	6.43923524645535	1808.35587771611	907.397556481281	-8.14431641563104	0.443376316286101	-18.3688575967501	2.33270174448334e-75	9.79351503110694e-73	0.283	0.204	0.000	0.239	0.229	0.103	0.000	0.000	0.112	0.000	0.239	2.342	0.632	0.000	0.000	0.000	0.718	0.930	12.517	5.266	9.199	2.300	0.580	0.000	43.397	42.880	39.683
Pdensi_DN17385_c0_g1d216077	FC_3_1	Needles	2157.5848847262	39435.636640168	20796.6107624471	-4.19206853276002	0.228350223975549	-18.3580662185332	2.84561276008148e-75	1.18621688793836e-72	56.840	58.207	40.229	76.199	66.788	47.218	37.546	42.446	37.756	31.597	43.527	24.112	66.600	67.479	50.769	52.802	41.320	38.121	36.275	62.541	46.207	53.686	30.492	27.431	792.846	956.766	1058.542
Pdensi_DN20453_c0_g6d490799	FC_3_1	Needles	9244.72700246621	3.9225846930678	4624.32479357964	11.6000003999455	0.632974648603357	18.3261690267384	5.11700494364401e-75	2.11804365896172e-72	160.373	196.742	174.444	227.145	273.417	308.925	363.999	382.982	561.263	435.095	478.194	509.089	172.058	257.589	253.936	163.622	197.869	163.747	257.246	144.434	162.647	33.818	23.946	6.670	0.145	0.000	0.113
Pdensi_DN18889_c0_g1d355776	FC_3_1	Needles	10220.8662645465	3.37674512978622	5112.12150483814	11.7698385852392	0.642822756396486	18.3096171815979	6.93556490545096e-75	2.85071117795588e-72	283.275	329.245	219.770	227.976	290.503	374.885	270.357	255.525	275.118	285.979	242.403	206.839	367.226	367.886	368.694	232.212	199.364	139.051	111.500	48.357	115.823	11.664	6.237	0.131	0.075	0.072	0.039
Pdensi_DN24990_c0_g1d428723	FC_3_1	Needles	96.8185628562804	1912.7826697377	1004.80061629699	-4.30353210606814	0.235936462432354	-18.2402162925623	2.47477153417268e-74	1.01013643377825e-71	5.787	4.295	2.320	2.751	2.829	2.902	1.681	0.986	1.287	1.172	1.035	1.939	2.366	4.290	3.012	4.336	3.681	3.837	2.786	4.686	3.943	4.221	0.699	0.862	36.664	59.505	40.893
Pdensi_DN19601_c0_g1d534643	FC_3_1	Needles	18107.8489811777	92.1187558895983	9099.98386853363	7.64220805732482	0.419186205521823	18.231058075519	2.92604957358133e-74	1.18609941921648e-71	399.374	952.229	769.946	623.726	558.755	412.992	529.706	416.455	404.386	368.187	435.101	414.290	431.423	627.182	313.333	677.718	576.769	352.965	517.729	137.474	374.571	4.949	4.996	3.740	2.374	2.773	1.201
Pdensi_DN17829_c0_g2d216588	FC_3_1	Needles	37.2763292354159	1678.05404716087	857.665188198141	-5.49585828539327	0.30146884477179	-18.2302694978435	2.96854679503154e-74	1.19508407514773e-71	1.099	0.669	0.266	1.370	1.207	0.718	0.213	0.000	0.046	0.040	0.122	0.000	0.538	0.721	1.244	0.088	0.185	0.000	0.000	0.000	0.065	0.000	0.000	0.000	33.025	47.617	39.235
Pdensi_DN18299_c0_g1d13238	FC_3_1	Needles	1139.534320781	10551.5202446377	5845.52728270933	-3.21132170926395	0.176172843059672	-18.2282447935306	3.08049963917858e-74	1.23171787273469e-71	25.917	34.898	29.818	33.836	33.221	33.015	20.644	27.535	36.504	26.939	32.063	30.850	33.206	42.825	30.735	33.129	26.999	26.785	21.168	32.171	32.288	20.174	10.873	7.908	174.519	266.245	325.833
Pdensi_DN12697_c0_g1d521551	FC_3_1	Needles	60963.6374756691	19.1460504689028	30491.391763069	11.6805034213774	0.642731926817424	18.1732117761989	8.41266650390925e-74	3.34102229121807e-71	3499.062	1694.489	2370.495	2836.528	567.846	1960.690	1485.781	371.531	1708.112	1417.340	200.840	1287.617	2581.735	1559.755	1609.496	4105.652	626.053	606.796	146.585	25.025	133.037	11.110	4.240	8.816	0.512	0.393	0.424
Pdensi_GG_122093_c1_g1	FC_3_1	Needles	9365.20079192514	3.60192223121089	4684.40135707817	11.8468154792262	0.652642269525844	18.1520812126268	1.23626756182134e-73	4.87678513296461e-71	192.456	240.082	158.038	237.255	323.870	260.853	276.159	284.900	328.491	300.892	316.624	249.927	234.201	254.797	223.857	125.223	140.440	111.041	82.000	84.902	138.218	12.710	4.799	0.316	0.169	0.035	0.056
Pdensi_GG_21292_c0_g1	FC_3_1	Needles	508.280385837279	11712.9366544457	6110.60852014147	-4.5265427433118	0.249428356990475	-18.1476669209855	1.33971567097201e-73	5.24963119951478e-71	22.193	15.628	12.936	13.659	14.943	15.947	7.265	6.135	6.767	2.478	3.758	4.712	14.379	14.903	14.363	15.041	18.407	6.741	7.667	9.364	8.310	9.519	29.715	55.195	166.859	322.914	372.314
Pdensi_GG_13919_c0_g1	FC_3_1	Needles	173.358967355486	4943.65586464862	2558.50741600205	-4.83226806715419	0.266306368803909	-18.1455219747762	1.39305387334016e-73	5.42248526578241e-71	10.864	6.281	6.880	4.004	4.855	6.293	4.480	6.768	15.604	11.180	10.929	11.405	5.235	3.611	2.920	5.991	7.335	5.478	9.222	1.565	6.032	0.338	0.275	0.000	105.524	125.939	118.129
Pdensi_DN25096_c0_g2	FC_3_1	Needles	5166.67974946957	141202.231961974	73184.4558557219	-4.77241995746572	0.263163502940421	-18.1348093642992	1.69285069179836e-73	6.54609770472582e-71	216.942	173.299	120.480	204.867	136.512	114.451	116.161	102.541	112.641	87.354	126.291	75.956	202.085	157.644	124.323	164.182	106.174	92.738	102.342	131.218	107.992	111.349	78.168	33.150	2602.650	3588.838	3960.139
Pdensi_DN22397_c2_g1	FC_3_1	Needles	34209.9016686434	91.1209467169121	17150.5113076801	8.58699177221279	0.473922514857745	18.1189783203069	2.25748118232205e-73	8.67241643485905e-71	392.478	828.670	581.220	1211.126	902.436	897.201	1406.669	1153.193	1235.593	1028.684	1323.921	1006.885	416.961	816.142	650.588	613.339	368.491	286.121	277.068	88.283	205.451	4.226	0.259	0.311	2.860	2.087	1.114
Pdensi_GG_83817_c0_g1	FC_3_1	Needles	1784.8293361464	20.0201328884584	902.424734517427	6.59427384192115	0.36398818650003	18.1167249006874	2.35184569513898e-73	8.97626197553141e-71	7.065	35.931	37.194	56.170	58.511	42.424	55.727	69.488	62.323	46.946	65.201	42.888	10.735	36.747	22.546	56.175	16.467	10.583	60.270	7.358	21.513	72.267	0.607	0.458	0.528	0.354	0.458
Pdensi_DN15971_c0_g1d183380	FC_3_1	Needles	1507.81056829645	46.5272387732562	777.168903534855	4.95558393030556	0.273742992280721	18.1030531193422	3.01483548852876e-73	1.14324506780165e-70	29.030	63.580	34.060	41.508	44.655	46.086	30.808	27.932	21.778	34.812	29.959	21.647	33.691	69.049	34.152	21.627	17.489	5.903	6.073	2.780	3.764	1.686	1.990	17.220	0.602	1.369	1.493
Pdensi_GG_121462_c1_g1	FC_3_1	Needles	27622.2982227032	8.81337916137084	13815.5558009323	11.5944458729295	0.64066347481877	18.097560308412	3.33098636921676e-73	1.25503452450932e-70	1017.656	1051.972	936.981	932.057	541.783	948.533	559.725	290.586	735.193	496.863	246.834	605.248	855.311	1347.602	778.550	791.298	165.245	147.932	34.959	10.016	35.832	2.232	4.120	2.297	0.164	0.436	0.042
Pdensi_DN20428_c1_g1d412583	FC_3_1	Needles	366.91627823576	3507.01350504332	1936.96489163954	-3.25565856694811	0.180026515932806	-18.0843280228968	4.23498604983565e-73	1.5854762742114e-70	9.901	9.921	8.201	11.856	10.680	9.734	11.096	9.893	10.832	8.334	9.718	8.875	10.705	11.270	9.350	10.485	7.338	7.615	8.119	7.848	8.992	8.895	8.763	11.872	74.869	83.283	89.826
Pdensi_GG_5131_c1_g1	FC_3_1	Needles	2.15211725374551	22829.6699793083	11415.911048281	-13.3879732690769	0.740716135586766	-18.0743642886508	5.07367610191808e-73	1.88743962178759e-70	3.088	13.533	0.842	0.105	0.036	0.032	0.000	0.035	0.000	0.041	0.000	0.073	0.068	0.107	0.000	0.000	0.375	1.049	0.064	0.314	0.077	1.428	61.806	706.790	578.354	244.217	751.893
Pdensi_GG_50313_c2_g1	FC_3_1	Needles	119.012171876737	3209.08563716949	1664.04890452312	-4.75206591294653	0.264363392639351	-17.9755066142208	3.03082538623392e-72	1.1203951177778e-69	10.660	10.207	5.078	3.037	4.153	3.239	2.231	1.871	2.491	1.272	2.355	2.736	5.469	5.739	2.756	6.875	3.396	2.325	2.114	0.712	1.185	0.153	0.157	0.473	69.368	90.698	66.616
Pdensi_DN49587_c0_g1d251609	FC_3_1	Needles	198.695770880867	2150.71784322175	1174.70680705131	-3.43831295854817	0.191363610648116	-17.967433551777	3.50561603216988e-72	1.28780995951781e-69	5.995	5.480	4.740	5.970	5.806	5.687	3.419	5.077	7.943	3.541	5.882	8.479	7.208	6.201	4.497	4.843	6.325	6.199	3.450	7.192	9.617	4.893	2.375	3.418	34.467	58.017	64.233
Pdensi_DN22185_c0_g2d222254	FC_3_1	Needles	11.7404188591652	2033.87507061883	1022.807744739	-7.43469036182784	0.414730255750672	-17.9265685556769	7.31577847132956e-72	2.6708044174493e-69	0.484	0.480	0.257	0.302	0.390	0.315	1.130	1.672	1.237	1.373	2.661	1.958	0.256	0.272	0.396	0.267	3.654	10.853	15.207	0.640	6.877	0.627	0.451	0.214	53.511	38.742	47.397
Pdensi_DN19895_c0_g1d409613	FC_3_1	Needles	36.1630911574865	2181.45506230193	1108.80907672971	-5.91756325269196	0.330335527903053	-17.9137959826974	9.20391247300915e-72	3.3393726137411e-69	0.398	1.237	0.839	1.077	1.326	0.766	2.093	4.074	2.732	3.126	5.858	3.387	2.740	2.160	0.606	0.890	1.456	1.705	2.084	2.630	1.496	4.688	3.295	5.430	33.056	53.914	72.726
Pdensi_DN12493_c0_g1d338027	FC_3_1	Needles	379.277620502913	2492.18949587807	1435.73355819049	-2.7169068348245	0.151970748698069	-17.87782752997	1.75545090586759e-71	6.33006980945885e-69	12.016	11.327	9.584	12.689	10.576	10.109	8.881	8.842	8.771	7.914	8.067	6.702	9.995	10.249	8.840	13.100	12.274	11.392	10.831	14.574	14.124	18.627	6.909	7.354	45.978	65.658	67.567
Pdensi_DN22347_c1_g1	FC_3_1	Needles	18.9552594316848	3459.60268494064	1739.27897218616	-7.51056074352796	0.420231253550312	-17.872446849384	1.93325539169503e-71	6.92871659497918e-69	0.086	0.999	0.698	0.395	0.711	0.540	0.247	0.893	0.845	0.379	0.396	0.913	0.107	0.414	0.284	0.267	0.458	0.876	1.427	0.654	1.313	0.000	0.275	0.198	60.955	61.573	127.018
Pdensi_DN33344_c0_g1d312594	FC_3_1	Needles	1339.81736256969	88.7570851929639	714.287223881327	3.92259926021848	0.21952854401119	17.8682880528672	2.0828888919177e-71	7.41975517577251e-69	55.351	40.441	68.441	42.502	42.135	33.250	59.405	89.535	112.182	47.844	89.800	70.093	40.279	36.015	26.118	47.885	18.320	37.783	32.246	4.583	42.641	7.807	1.971	0.884	1.749	2.303	2.297
Pdensi_DN24603_c0_g1d226008	FC_3_1	Needles	386.981522345447	16075.7885241429	8231.38502324415	-5.3766453613186	0.301030534612076	-17.8607973049885	2.38212114048983e-71	8.43457435388979e-69	5.667	12.938	7.955	10.146	15.786	8.124	3.251	7.720	5.908	2.443	8.714	3.647	6.788	19.629	14.972	19.032	60.197	34.113	26.897	43.822	21.921	7.725	1.680	0.586	311.900	391.325	446.087
Pdensi_DN31245_c0_g1d564486	FC_3_1	Needles	1095.37919552992	61.4642484677945	578.421721998857	4.14311987783753	0.232091426335042	17.8512405359456	2.82686714361057e-71	9.94938743113764e-69	30.500	29.383	32.727	36.084	32.091	28.200	31.476	25.591	30.563	26.887	23.455	20.844	27.855	32.237	26.643	32.431	21.951	19.745	18.507	10.554	25.533	8.702	6.595	2.607	1.095	1.698	1.651
Pdensi_DN4843_c0_g1	FC_3_1	Needles	1266.43435271639	5596.87400929857	3431.65418100748	-2.14412303556138	0.12013516263784	-17.8475892360096	3.01785389024825e-71	1.05583570301858e-68	31.543	35.357	33.128	38.211	38.695	34.384	37.153	33.645	36.639	39.320	36.394	33.542	33.682	35.376	28.292	31.656	20.786	18.886	23.009	21.610	27.474	44.196	34.102	51.964	103.754	141.942	156.447
Pdensi_DN23112_c0_g1d547052	FC_3_1	Needles	3615.01637706303	152.674182588426	1883.84527982573	4.57662634070124	0.256589072831283	17.8364039052846	3.686721611311e-71	1.28221559850903e-68	46.252	91.267	49.863	125.497	113.193	79.960	125.781	90.960	97.949	82.288	88.848	55.962	45.800	95.624	66.532	47.518	37.096	31.830	36.149	23.373	32.378	26.358	65.490	40.401	3.207	3.650	3.956
Pdensi_DN9987_c0_g1	FC_3_1	Needles	3.83626363898991	4903.79775453537	2453.81700908718	-10.3367753113199	0.579833409922503	-17.8271467880774	4.35064611504085e-71	1.50422309825739e-68	0.119	0.256	0.000	0.209	0.086	0.051	0.000	0.000	0.111	0.056	0.270	0.113	0.740	0.574	0.321	0.194	0.499	0.777	0.569	1.521	2.383	1.072	0.117	0.097	53.867	161.901	151.877
Pdensi_GG_61143_c0_g1	FC_3_1	Needles	2239.81252811474	89.0966040351805	1164.45456607496	4.64435371086318	0.260888256316882	17.8020803865623	6.8091749651849e-71	2.3404846604016e-68	40.560	57.604	43.006	65.798	73.446	57.663	60.163	75.509	78.171	80.789	93.733	78.259	36.626	57.687	34.358	37.681	23.956	19.655	17.223	20.729	23.711	23.982	6.428	4.190	1.571	2.939	1.926
Pdensi_DN17952_c0_g1d114223	FC_3_1	Needles	2766.68653061055	41542.0257047	22154.3561176553	-3.90823450565581	0.219819857945602	-17.779260446174	1.02320782534756e-70	3.49657478781706e-68	101.422	75.768	50.154	88.180	74.004	80.842	47.231	51.113	49.935	39.637	57.646	38.087	86.516	86.447	81.833	56.235	42.041	44.136	54.088	42.530	49.014	50.937	19.578	7.725	932.443	880.437	1104.839
Pdensi_DN19425_c0_g1d286932	FC_3_1	Needles	1065.70085354803	89.4110441073729	577.555948827703	3.58113387314958	0.202246400921497	17.7067866564391	3.7169590409764e-70	1.26284220549983e-67	18.105	29.382	24.274	30.217	33.788	29.589	27.681	24.770	27.336	28.319	26.253	25.328	23.665	37.858	28.703	27.466	30.448	34.058	29.217	16.924	21.185	15.892	10.277	5.757	1.734	2.402	2.276
Pdensi_DN17403_c0_g1d401157	FC_3_1	Needles	244.668290061749	8578.29975971146	4411.4840248866	-5.13264626477061	0.289908450390447	-17.7043692857451	3.88002847023475e-70	1.31066915744246e-67	12.823	8.168	6.191	9.823	6.302	5.450	6.284	3.341	3.784	3.038	3.983	2.392	11.276	9.113	5.628	8.770	3.856	3.032	3.768	3.925	3.628	20.490	7.233	6.885	137.054	254.651	233.864
Pdensi_DN26610_c1_g1	FC_3_1	Needles	1848.6852159703	100.760570179317	974.722893074809	4.18494736694177	0.236451802576451	17.6989446531653	4.27238405735883e-70	1.43495952993931e-67	19.572	26.986	32.212	46.099	60.826	55.203	48.551	49.445	53.418	41.216	46.102	34.735	25.997	42.862	40.776	34.365	23.418	20.345	21.873	25.513	27.472	28.626	44.383	105.623	1.742	2.785	2.792
Pdensi_DN17242_c0_g1d350244	FC_3_1	Needles	3994.83653337094	23073.9573465737	13534.3969399723	-2.53024819104946	0.143046029758826	-17.6883496544115	5.15636155071419e-70	1.72201967537686e-67	90.740	112.087	80.379	121.588	127.602	102.118	100.174	102.068	94.084	88.216	101.321	74.050	82.024	103.101	72.181	82.025	79.300	64.220	67.478	93.847	92.073	84.823	46.305	45.518	406.493	625.172	635.144
Pdensi_DN21824_c0_g1d19668	FC_3_1	Needles	3242.34707748636	49763.7113132271	26503.0291953567	-3.94009451672001	0.222821778072058	-17.6827173304659	5.69824552493565e-70	1.89223602948668e-67	137.689	106.287	66.241	115.138	94.260	76.265	50.611	47.453	46.673	32.501	50.320	24.584	101.973	102.569	90.124	72.077	55.607	50.863	40.200	64.234	56.054	54.794	41.962	101.801	819.994	1298.304	1498.895
Pdensi_DN19596_c0_g2	FC_3_1	Needles	886.238104872937	15150.1474192413	8018.19276205714	-4.09508907688598	0.232105520216908	-17.6432213807713	1.14729954503622e-69	3.78847333475246e-67	43.304	41.840	26.658	22.406	24.238	30.925	37.403	34.663	44.058	35.464	31.107	29.379	29.428	26.206	18.398	10.787	39.622	37.498	193.425	11.606	24.091	32.884	26.580	51.740	324.360	392.665	354.147
Pdensi_DN22969_c1_g1	FC_3_1	Needles	1630.39113736341	8660.91978639636	5145.65546187989	-2.40942855013841	0.136598687472496	-17.6387386637484	1.24202483768746e-69	4.0783516136735e-67	42.526	35.271	28.977	52.521	48.820	42.067	43.247	45.207	48.843	49.724	56.005	45.553	44.721	46.995	33.823	40.834	33.768	36.297	49.445	53.891	42.106	51.013	51.443	73.316	163.145	219.736	238.343
Pdensi_DN11854_c0_g1d336843	FC_3_1	Needles	1248.30773215852	48.7156506226606	648.511691390591	4.65139235815656	0.263887468182135	17.6264238320941	1.54431314083336e-69	5.04278297104236e-67	22.615	21.297	17.730	37.318	35.835	36.438	36.721	32.087	39.427	29.730	37.315	31.085	21.255	31.431	20.062	20.763	13.802	12.670	14.184	11.025	10.974	35.281	9.771	4.394	0.793	1.121	1.641
Pdensi_DN19787_c0_g4	FC_3_1	Needles	1.65053969484983	3553.02440360036	1777.33747164761	-11.0760982376843	0.628466579826527	-17.6240051471657	1.61179012819158e-69	5.2340435560617e-67	0.034	0.121	0.022	0.085	0.000	0.061	0.025	0.000	0.000	0.013	0.014	0.000	0.019	0.052	0.108	0.010	0.155	0.071	0.116	0.026	0.000	0.017	0.028	0.000	80.479	77.135	91.635
Pdensi_DN19727_c0_g2d486518	FC_3_1	Needles	2414.4936331416	13.9332355339902	1214.2134343378	7.52162936959401	0.426923869738014	17.6181982380365	1.78603313002776e-69	5.76800380679351e-67	30.616	46.155	32.440	79.338	81.317	52.125	82.763	50.288	51.444	50.078	49.269	36.012	40.124	50.481	37.500	26.349	14.408	13.113	10.638	7.965	11.666	17.545	8.892	7.805	0.327	0.424	0.202
Pdensi_DN17585_c0_g1	FC_3_1	Needles	4823.53995153047	112.915594863576	2468.22777319702	5.44620644363736	0.309134438113767	17.6175985984229	1.80506254452454e-69	5.79760443603928e-67	295.163	432.286	358.410	118.143	174.597	130.677	76.727	85.407	143.183	74.570	49.361	76.442	273.478	486.204	245.143	404.005	61.558	115.017	28.476	7.969	25.983	15.431	5.293	3.514	2.827	2.576	2.418
Pdensi_DN20030_c0_g1d410777	FC_3_1	Needles	398.34829372354	3449.37521117368	1923.86175244861	-3.11562736476235	0.177307130991892	-17.5719236295399	4.04230407380417e-69	1.29127449209776e-66	15.102	11.868	9.185	13.186	10.715	11.109	9.709	9.807	10.373	8.499	8.117	6.716	11.617	10.200	7.345	10.296	6.097	6.321	6.716	7.417	8.368	6.819	2.711	1.716	57.300	95.076	98.183
Pdensi_DN15488_c2_g1	FC_3_1	Needles	21.8302980234806	2129.3288011211	1075.57954957229	-6.6090386843532	0.377020083909221	-17.5296727320885	8.50576174511529e-69	2.69775678756047e-66	0.131	0.156	0.103	0.527	0.805	0.582	0.978	1.399	0.309	0.597	1.113	0.175	0.146	0.537	0.150	0.053	0.043	0.071	0.347	0.308	0.253	0.044	0.065	0.087	26.596	63.999	67.713
Pdensi_DN22278_c0_g2	FC_3_1	Needles	4.24503133732065	743.253832167557	373.749431752439	-7.45749773378402	0.425426458196301	-17.5294638829045	8.53705977654946e-69	2.69775678756047e-66	0.000	0.153	0.000	0.114	0.170	0.098	0.199	0.084	0.201	0.249	0.308	0.193	0.090	0.221	0.069	0.065	0.068	0.128	0.861	0.319	1.104	0.243	0.312	4.766	13.251	19.414	20.971
Pdensi_DN4768_c0_g1d167309	FC_3_1	Needles	16.1438258245856	10484.8455948132	5250.49471031889	-9.35012777650086	0.533807752779785	-17.5159085416246	1.0834237742818e-68	3.40536894015836e-66	0.128	0.172	0.127	0.880	0.383	0.171	0.139	0.166	0.112	0.037	0.201	0.000	0.673	0.183	0.752	0.750	1.089	0.639	2.824	2.817	2.599	2.876	0.156	0.065	184.339	259.384	313.578
Pdensi_GG_92816_c0_g1	FC_3_1	Needles	2610.65776607161	510.621591294604	1560.6396786831	2.35149342103059	0.134287727552064	17.5108586904853	1.18394568411911e-68	3.70153061039729e-66	42.132	44.751	51.365	75.929	75.184	78.018	66.017	68.808	77.253	63.465	60.784	57.446	36.340	53.500	45.095	51.202	33.662	30.794	40.129	29.503	38.000	23.352	21.007	21.112	9.341	14.327	13.081
Pdensi_DN19069_c0_g1	FC_3_1	Needles	6383.62337991542	43.5317992606639	3213.57758958804	7.15055945564584	0.408546371165698	17.5024427098527	1.37254397935917e-68	4.26846653305788e-66	22.391	118.947	68.904	169.728	188.855	201.022	168.947	81.485	35.130	113.246	59.453	29.778	30.738	139.540	76.462	60.283	118.054	109.307	405.497	191.932	83.548	224.730	297.158	250.671	0.481	1.907	0.879
Pdensi_DN18705_c0_g1d217585	FC_3_1	Needles	1749.15387223119	6.93688058601983	878.045376408606	7.90212941109194	0.45182633977671	17.4893066548469	1.72847357211775e-68	5.34707848149289e-66	17.356	45.379	32.510	61.059	44.828	47.971	164.054	129.055	219.211	101.957	182.895	137.582	13.675	35.713	27.865	22.948	11.962	12.655	7.072	5.050	11.290	2.792	0.299	0.409	0.112	0.122	0.275
Pdensi_DN45632_c0_g1d156557	FC_3_1	Needles	547.695127835521	4216.43277219036	2382.06395001294	-2.94547012620516	0.168695488487458	-17.4602779992195	2.87530537804498e-68	8.8482630474005e-66	18.365	15.483	17.115	18.832	15.073	14.298	13.314	12.764	17.976	13.771	16.529	17.784	17.395	14.097	12.780	14.732	8.243	12.672	7.828	13.204	14.146	18.799	6.227	6.803	74.476	115.739	114.329
Pdensi_DN16057_c4_g5	FC_3_1	Needles	4274.94579935549	417.79337328722	2346.36958632136	3.35224245533236	0.192548483767588	17.4098616085631	6.94516077150746e-68	2.12612351389007e-65	64.842	86.072	77.868	142.592	132.116	101.714	121.691	122.560	120.384	94.589	110.524	88.037	52.443	78.552	59.775	77.206	33.975	28.332	38.541	33.107	41.901	61.519	14.884	17.094	7.512	11.450	11.170
Pdensi_DN14658_c0_g1d53225	FC_3_1	Needles	1154.66887637689	10937.9588256483	6046.31385101258	-3.24400363277007	0.186538785983233	-17.3905046914032	9.73730371901076e-68	2.96543782742122e-65	31.698	34.458	31.500	40.122	33.777	27.787	26.549	28.583	28.465	26.045	32.508	23.499	33.572	35.245	28.895	33.966	26.013	24.761	22.434	34.075	30.434	23.425	13.255	11.529	204.379	274.347	306.516
Pdensi_DN18249_c0_g1	FC_3_1	Needles	452.824534694805	11806.452727143	6129.63863091889	-4.70444007671641	0.270636914260462	-17.3828470132084	1.11288784183874e-67	3.37176333400803e-65	22.038	12.316	9.120	14.151	9.678	15.865	5.461	5.270	6.879	4.568	5.102	4.688	15.098	10.038	10.153	9.961	4.069	3.844	4.706	7.516	6.442	5.051	3.285	1.761	192.495	325.024	341.640
Pdensi_DN19710_c0_g1d61594	FC_3_1	Needles	783.87825117776	8286.83931951553	4535.35878534665	-3.40234757512775	0.195928160699675	-17.3652810447344	1.51157932104993e-67	4.55621014119752e-65	15.494	15.029	11.885	26.703	24.067	18.284	17.043	17.835	16.958	18.053	18.384	16.567	19.343	20.869	17.549	19.316	15.127	12.590	18.385	29.120	20.013	98.042	66.362	80.585	157.791	233.668	202.542
Pdensi_GG_81736_c0_g1	FC_3_1	Needles	3289.33019273296	264.552879348598	1776.94153604078	3.63721714395936	0.20991922397568	17.3267463316306	2.95584828773062e-67	8.86407626571135e-65	33.776	65.590	80.649	106.835	104.219	78.516	117.185	109.699	107.507	81.614	113.798	76.210	31.081	70.865	51.390	78.018	21.895	22.599	132.720	9.941	32.488	91.235	3.794	3.865	5.019	6.358	7.569
Pdensi_DN24740_c2_g2	FC_3_1	Needles	2221.49658091497	31357.2213799035	16789.3589804092	-3.81937548171095	0.220697190661514	-17.305954236494	4.24194428973618e-67	1.26562822090266e-64	66.886	59.920	49.456	73.678	70.853	51.129	44.982	47.971	53.122	36.030	49.018	31.266	67.404	61.364	46.313	53.642	45.559	37.472	38.586	72.542	64.035	85.556	56.542	79.684	503.469	855.067	926.475
Pdensi_DN21084_c0_g1d415604	FC_3_1	Needles	174.10948438545	11313.7296020622	5743.91954322382	-6.02207138762355	0.348012664753477	-17.3041730877508	4.37517651674413e-67	1.29878661679126e-64	3.223	3.492	1.797	4.967	6.101	4.249	6.398	3.007	2.992	2.116	3.601	4.206	2.370	3.304	0.792	0.642	0.000	1.306	0.000	1.655	1.030	2.712	6.954	40.698	224.740	394.796	188.456
Pdensi_DN20505_c0_g1d291031	FC_3_1	Needles	68.5623063007841	1210.44729278088	639.504799540831	-4.14128141200267	0.239379772046383	-17.3000474375932	4.70001735071143e-67	1.38820562725008e-64	2.445	1.786	1.928	1.798	2.354	1.862	0.903	0.902	1.307	0.662	0.882	0.907	1.667	2.028	1.678	1.520	1.666	1.063	1.237	3.339	5.224	5.269	0.469	0.430	23.430	35.451	27.741
Pdensi_GG_16467_c0_g1	FC_3_1	Needles	28.9991303749346	1836.66942637705	932.834278375993	-5.99032166829611	0.346510350403766	-17.2875692207057	5.83619409048868e-67	1.71516990028327e-64	0.443	0.681	0.753	1.142	0.887	0.548	0.792	0.750	0.777	0.346	0.854	0.188	0.583	0.698	0.448	1.031	1.003	1.782	0.607	1.972	1.530	0.629	1.524	0.112	27.309	53.275	54.142
Pdensi_DN15024_c0_g1	FC_3_1	Needles	2568.62883400347	3.79289295207539	1286.21086347777	9.29967828204272	0.538892720246025	17.2570122635857	9.91079930127113e-67	2.89814453000405e-64	45.660	59.777	56.561	81.246	62.076	82.044	63.418	34.812	39.322	21.403	28.642	20.140	47.583	56.055	52.508	84.608	66.525	35.662	73.520	30.180	40.709	1.598	46.052	57.207	0.060	0.072	0.154
Pdensi_DN18647_c1_g4	FC_3_1	Needles	3687.73855107	60890.784010963	32289.2612810165	-4.04551054167152	0.234597460516608	-17.2444771258943	1.23121588805883e-66	3.58253347784327e-64	108.129	114.017	82.451	130.503	105.905	88.437	61.594	50.333	49.896	32.226	54.592	28.622	116.155	116.217	87.763	104.355	82.958	71.061	75.908	90.036	89.889	61.134	11.655	0.635	958.232	1593.622	1892.347
Pdensi_DN21267_c0_g2	FC_3_1	Needles	1683.74576002713	11.2028689241959	847.474314475662	7.28224476076272	0.422626309908528	17.2309309430804	1.55626378920013e-66	4.50603530728157e-64	4.447	23.900	29.283	51.746	59.078	37.450	39.894	65.217	58.083	45.112	49.183	39.105	8.455	33.639	13.025	36.410	19.329	10.117	8.661	2.803	2.864	72.663	0.850	0.630	0.250	0.335	0.204
Pdensi_DN18334_c4_g1	FC_3_1	Needles	139.325805447235	1770.58980610335	954.957805775295	-3.67008727989637	0.213055423373275	-17.2259744520389	1.69548086831722e-66	4.88506269593535e-64	6.469	6.423	3.792	4.138	4.452	3.643	3.541	3.162	2.753	2.942	2.423	3.168	3.825	5.445	4.174	3.463	2.723	3.246	2.035	5.693	3.335	4.694	0.657	0.081	28.682	54.279	46.049
Pdensi_DN15026_c0_g1d395048	FC_3_1	Needles	231.870812260003	2276.77198954502	1254.32140090251	-3.29568288260945	0.191415537282791	-17.217426178631	1.96535968790424e-66	5.63502177443646e-64	9.846	7.278	8.282	6.500	6.112	7.708	5.129	4.750	6.685	4.242	4.585	5.649	7.590	6.959	7.115	5.581	4.511	9.583	4.064	7.496	11.853	7.112	6.940	4.945	40.129	64.067	60.304
Pdensi_DN21604_c0_g1d221578	FC_3_1	Needles	30.0539377121793	2427.54596815276	1228.79995293247	-6.33136969899545	0.367787036996596	-17.2147712184158	2.05759232153736e-66	5.87083028558258e-64	0.371	0.433	0.184	0.625	0.706	1.276	0.507	0.371	0.129	0.193	0.234	0.319	0.179	0.856	0.689	0.000	0.636	0.350	0.055	0.000	0.622	1.145	8.765	7.204	40.159	73.398	62.894
Pdensi_DN5931_c0_g1	FC_3_1	Needles	76.2142652526822	1377.74134548215	726.977805367414	-4.17824182337432	0.243479628003805	-17.1605397035887	5.24242075949397e-66	1.48856891295061e-63	2.486	1.920	1.902	2.767	2.239	1.721	1.627	2.315	2.522	1.961	3.049	1.987	2.213	1.800	1.066	1.833	1.540	1.230	1.053	1.944	1.693	1.288	0.507	0.372	25.914	38.836	34.161
Pdensi_DN970_c0_g1d202929	FC_3_1	Needles	345.291524479972	3808.44128639011	2076.86640543504	-3.46401567227732	0.20206389034331	-17.1431702437872	7.06892021609168e-66	1.99754770933279e-63	10.340	10.761	8.961	11.522	8.754	10.068	5.526	8.493	10.642	6.940	8.039	7.342	9.302	10.170	7.891	8.868	9.571	8.122	10.948	10.256	19.981	5.912	3.578	2.269	65.436	95.683	114.607
Pdensi_DN15148_c0_g1d53904	FC_3_1	Needles	1189.25902745663	10641.2272650795	5915.24314626806	-3.16190501099671	0.184553751069251	-17.1327052020213	8.46265980282399e-66	2.37995098196452e-63	20.981	31.583	29.722	34.983	32.855	36.509	24.274	28.361	38.518	26.537	28.649	28.085	28.861	40.329	29.852	26.155	21.823	25.264	18.176	29.772	27.867	60.310	4.327	2.363	170.811	282.886	321.674
Pdensi_DN39771_c0_g2	FC_3_1	Needles	2059.36438393901	54.2156438190875	1056.79001387905	5.26563231968894	0.307941677106779	17.0994467821356	1.49819662829684e-65	4.19330967720969e-63	36.364	40.727	11.274	69.826	67.619	44.082	61.258	59.843	32.251	76.312	75.947	31.261	48.808	81.404	34.231	18.153	11.109	3.222	12.438	10.127	3.689	3.821	0.070	0.000	1.132	1.227	1.478
Pdensi_DN39711_c0_g1d511698	FC_3_1	Needles	13.0014247380956	1282.78542863638	647.893426687236	-6.61747834925001	0.38739501583052	-17.0819914527374	2.02101674993189e-65	5.62982471614914e-63	0.035	1.389	0.069	0.350	0.251	0.526	0.115	0.036	0.000	0.163	0.044	0.124	0.194	0.241	0.000	0.000	0.038	0.044	0.000	0.000	0.000	0.000	0.000	0.000	25.223	39.372	27.078
Pdensi_DN22002_c1_g4	FC_3_1	Needles	1276.31922033423	13.3646547874573	644.841937560844	6.62882158189382	0.388196516274079	17.0759429927848	2.24174355236746e-65	6.21523399893877e-63	21.613	38.007	26.872	43.815	38.913	29.707	46.402	55.336	58.379	40.885	49.137	40.211	18.709	30.622	19.142	26.107	8.848	6.405	2.543	2.025	4.244	0.710	0.678	1.233	0.311	0.271	0.393
Pdensi_DN27242_c0_g1d230527	FC_3_1	Needles	1741.87575932305	15440.1238435547	8590.99980143889	-3.14793925686063	0.184507245381453	-17.0613313875698	2.87917672677531e-65	7.94504086712076e-63	618.227	143.991	105.782	61.053	49.589	42.755	47.006	28.004	33.313	32.013	23.716	33.895	107.280	54.692	33.682	69.386	41.477	34.807	18.239	26.293	23.396	27.460	15.210	15.632	311.656	397.036	390.538
Pdensi_DN22000_c1_g2	FC_3_1	Needles	9291.68802763916	359.481330337567	4825.58467898836	4.70299428086881	0.275811202381886	17.0514984172292	3.40686398778402e-65	9.35725442102716e-63	136.853	190.664	169.665	289.253	265.722	261.434	268.902	236.574	225.498	222.978	258.132	174.592	147.818	219.402	186.005	239.844	166.519	119.327	110.363	114.521	99.221	130.571	363.071	258.048	8.691	9.714	6.610
Pdensi_DN17071_c0_g1d528962	FC_3_1	Needles	121.490858343943	32643.9781237992	16382.7344910716	-8.07060567182661	0.473409949972565	-17.0478158988722	3.6284023182227e-65	9.91937688642677e-63	1.003	6.594	1.122	6.215	2.181	2.354	3.468	1.310	0.985	5.681	3.021	1.417	0.880	1.942	0.803	1.735	3.654	1.901	14.384	3.745	2.560	34.217	774.276	1621.983	755.124	679.810	848.719
Pdensi_DN17412_c0_g1d529761	FC_3_1	Needles	2654.78926022985	36.3313929879649	1345.56032660891	6.23030048234582	0.366235734955887	17.0117219257598	6.72323564582497e-65	1.82949824793822e-62	13.002	39.237	30.806	56.850	86.414	89.020	65.316	75.496	90.051	73.567	68.803	73.693	38.911	61.980	66.821	22.420	35.079	31.755	87.031	66.418	149.272	42.565	30.412	6.226	0.846	1.016	0.691
Pdensi_DN16320_c0_g1d398274	FC_3_1	Needles	797.326738712004	9964.16546067829	5380.74609969515	-3.64358154540503	0.214190019058921	-17.0109772687528	6.80924080072869e-65	1.84436288730152e-62	23.815	16.913	13.735	21.875	23.138	24.899	17.141	15.673	20.572	14.112	17.277	15.500	21.656	18.800	17.902	12.882	16.374	12.139	17.337	14.195	24.489	19.994	29.165	115.909	171.683	230.435	318.797
Pdensi_DN39959_c0_g2	FC_3_1	Needles	1586.05883377558	131.256146720164	858.657490247874	3.58092974237637	0.210674822338414	16.9974261880435	8.58054513522633e-65	2.31348028171192e-62	9.199	25.050	28.048	46.750	52.282	40.421	51.401	56.055	58.243	42.906	61.407	43.117	14.069	34.344	26.232	29.538	6.990	5.346	28.988	1.836	1.187	22.351	0.154	0.224	2.224	3.559	3.743
Pdensi_DN22300_c0_g1d125855	FC_3_1	Needles	5012.70964422751	41.8876115679858	2527.29862789775	6.93590970719412	0.408257262957628	16.989066298409	9.89517944838891e-65	2.6557486869313e-62	6.660	37.766	23.469	99.225	150.510	188.015	139.231	101.725	109.751	187.083	203.700	168.801	36.093	103.248	63.282	43.111	41.309	24.692	38.105	11.659	17.872	91.375	149.822	2.297	1.000	1.203	0.742
Pdensi_DN33920_c0_g1d146478	FC_3_1	Needles	1684.01563074609	8277.04021246252	4980.5279216043	-2.29713707990145	0.135289298763271	-16.9794440572936	1.16585170478954e-64	3.1147848023825e-62	31.627	32.277	29.394	48.557	53.157	46.206	45.566	52.603	57.020	49.287	58.655	46.076	30.998	41.000	34.615	25.809	22.006	18.641	20.727	41.338	28.286	52.801	38.514	55.041	157.489	203.556	231.998
Pdensi_DN12772_c0_g1d390389	FC_3_1	Needles	1998.06677959422	16.2132479409352	1007.14001376758	6.97876048125488	0.412409252746803	16.9219299391895	3.10100273670073e-64	8.24740442783073e-62	24.616	51.104	48.728	64.480	60.048	51.252	55.184	44.156	50.194	42.055	46.959	37.854	32.652	61.510	31.207	73.091	90.322	59.469	86.500	41.479	81.890	15.154	16.791	4.552	0.343	0.589	0.199
Pdensi_DN13704_c0_g1	FC_3_1	Needles	396.843383473113	2718.92552138086	1557.88445242699	-2.77499624707592	0.16426968521712	-16.8929297174225	5.07206573344247e-64	1.34288652078625e-61	12.454	10.195	7.370	11.255	11.037	12.501	8.160	7.163	7.700	6.840	6.281	6.573	9.069	9.516	8.474	7.352	7.600	6.435	9.885	7.775	11.842	11.778	8.278	15.208	54.378	73.822	65.624
Pdensi_DN22730_c6_g1	FC_3_1	Needles	108.013292393339	5089.43369961036	2598.72349600185	-5.55927475212816	0.329438704421535	-16.8749897249922	6.87369292921306e-64	1.81172667847693e-61	7.955	9.563	3.153	3.356	3.809	2.365	2.799	3.855	1.731	4.264	2.378	1.757	7.296	6.632	1.877	4.037	1.904	0.759	5.741	9.077	4.043	16.405	0.680	0.224	78.925	182.582	110.928
Pdensi_DN9177_c0_g1d171516	FC_3_1	Needles	853.144914609386	6447.39997485754	3650.27244473346	-2.91878137546577	0.172970573704149	-16.874438888421	6.93810812741563e-64	1.82054098841566e-61	26.006	24.420	19.883	26.940	25.929	22.174	25.225	18.032	22.409	17.849	22.870	14.664	27.253	26.358	18.832	25.052	17.963	17.643	24.145	25.197	24.494	32.419	55.800	74.430	104.823	187.531	177.084
Pdensi_DN21456_c0_g1d539896	FC_3_1	Needles	3264.95185415927	42.7566403912633	1653.85424727527	6.29742390841454	0.373841775330957	16.8451583636942	1.13863763184071e-63	2.97447573718672e-61	32.307	37.385	37.233	67.492	108.251	109.874	72.314	60.029	69.300	65.874	43.593	43.463	40.468	84.601	66.377	48.212	82.846	83.465	79.420	177.549	175.902	107.323	81.184	20.485	1.056	1.115	0.823
Pdensi_DN20970_c1_g1d415337	FC_3_1	Needles	4.23670795711798	3176.68895818377	1590.46283307044	-9.55269794228712	0.568216351389405	-16.8117265878196	2.00252731536657e-63	5.20807734580977e-61	0.102	0.110	0.355	0.128	0.123	0.110	0.112	0.053	0.179	0.119	0.257	0.301	0.113	0.468	0.209	0.367	0.390	0.063	0.344	0.651	0.146	0.384	0.624	3.194	30.991	118.238	90.662
Pdensi_DN17460_c0_g1	FC_3_1	Needles	234.857997349058	1956.22336288875	1095.54068011891	-3.06076236019429	0.182672143784649	-16.7554959217132	5.16285974388043e-63	1.33681677165665e-60	4.993	4.252	4.937	7.622	6.571	6.444	5.444	6.791	7.939	7.976	9.026	7.305	5.956	6.038	5.649	4.978	2.671	3.165	3.581	6.500	5.658	18.949	11.134	11.249	32.054	55.044	55.199
Pdensi_DN15403_c0_g1d525914	FC_3_1	Needles	255.483289697079	4158.07822256563	2206.78075613135	-4.02510993543743	0.240303966813282	-16.7500769496867	5.65530884634738e-63	1.45790389500772e-60	5.062	4.226	4.002	9.044	7.648	5.814	2.221	3.901	2.773	4.762	5.194	3.017	4.297	9.322	2.358	6.853	20.715	15.577	27.296	9.086	14.959	3.000	0.666	0.267	80.668	94.725	121.783
Pdensi_DN23815_c2_g1	FC_3_1	Needles	2672.07848917202	40.4437796085108	1356.26113439026	6.10392165675037	0.364868423964314	16.7291035777526	8.04398420842277e-63	2.06463432235137e-60	16.716	42.589	27.793	80.648	70.231	83.553	72.363	46.554	63.674	47.054	40.363	47.408	21.482	47.620	41.656	14.835	9.789	7.971	9.541	6.163	19.753	17.527	7.591	6.470	1.047	0.606	1.151
Pdensi_GG_120096_c0_g1	FC_3_1	Needles	5139.34578489873	69.3232206380117	2604.33450276837	6.20723276303842	0.371834217758998	16.6935490779969	1.46026052626061e-62	3.73172751965305e-60	51.208	135.292	102.737	200.160	157.522	96.303	169.983	178.210	151.477	132.322	186.713	135.381	42.503	122.739	59.925	144.623	94.300	65.146	105.528	17.769	41.420	110.478	1.993	3.992	1.247	2.296	1.492
Pdensi_DN25806_c0_g1d228059	FC_3_1	Needles	2026.91819886626	16.991122819841	1021.95466084305	6.75337125654532	0.404896087858352	16.6792702104543	1.85470856313038e-62	4.71922966299197e-60	41.791	39.183	34.678	60.575	55.458	61.838	62.400	48.733	77.073	44.266	50.812	73.725	43.638	42.894	46.310	76.518	90.552	62.994	87.280	38.479	50.813	24.449	9.015	0.807	0.102	0.496	0.720
Pdensi_DN20567_c2_g1	FC_3_1	Needles	420.677940728672	8157.34575612955	4289.01184842911	-4.27726996653424	0.257159157017335	-16.6327733227322	4.03478321856355e-62	1.02220885016168e-59	10.145	11.296	7.091	13.377	14.587	9.104	6.786	7.626	7.474	6.041	7.488	5.081	12.353	12.963	9.401	12.505	12.093	10.395	11.364	16.853	9.707	10.794	7.862	6.659	180.039	197.203	197.141
Pdensi_DN20842_c6_g4	FC_3_1	Needles	1660.52224910668	112.061451262084	886.291850184381	3.87756798615831	0.23324609348291	16.6243641137013	4.64266149762086e-62	1.17116615813589e-59	15.771	40.599	52.739	58.605	44.346	43.197	56.504	51.370	69.885	58.307	53.333	51.284	20.997	43.186	28.982	64.034	37.343	25.760	74.714	9.485	47.002	108.273	4.319	3.470	1.946	3.171	3.010
Pdensi_DN23703_c1_g1	FC_3_1	Needles	10634.5570359032	2.17441985395657	5318.36572787859	12.3313442342202	0.742132112483217	16.6161038267955	5.32849677966077e-62	1.3384318599065e-59	347.710	387.380	365.801	361.872	208.894	362.003	214.951	88.187	257.339	134.384	74.615	170.538	243.139	453.840	286.153	355.257	73.235	78.988	18.309	5.461	16.150	0.681	1.883	0.732	0.069	0.051	0.054
Pdensi_DN43647_c0_g1	FC_3_1	Needles	295.46267102322	1876.16220532419	1085.8124381737	-2.66783993584168	0.160597224662321	-16.6119927754119	5.70655810151891e-62	1.42729517248075e-59	23.621	16.161	9.980	8.356	9.088	8.488	4.561	6.090	3.463	1.958	5.724	3.402	6.383	7.648	9.150	8.545	3.544	8.547	7.365	9.075	4.769	6.266	1.004	6.656	33.376	47.583	54.436
Pdensi_DN20839_c0_g1d121333	FC_3_1	Needles	80.9524480144129	5442.19093697398	2761.5716924942	-6.06941768777039	0.365789489720067	-16.5926519441967	7.87643520367602e-62	1.96166623714604e-59	3.269	2.575	1.649	1.898	1.915	3.254	1.228	1.850	2.015	1.096	1.365	1.550	1.802	2.020	2.547	2.107	2.552	2.732	8.836	4.186	6.805	0.855	2.721	8.027	102.758	107.427	179.731
Pdensi_DN29780_c0_g1	FC_3_1	Needles	65.5673808346592	4540.6986991765	2303.13304000558	-6.11583841146347	0.369131150986585	-16.5681991214167	1.18316469340862e-61	2.93429836221427e-59	2.521	1.982	2.293	2.756	1.954	1.094	1.964	2.924	1.984	3.692	3.488	2.086	2.813	1.637	0.856	3.051	3.519	3.148	7.419	6.229	3.465	0.642	0.043	0.118	92.457	102.515	127.815
Pdensi_DN15579_c0_g1d467163	FC_3_1	Needles	54.9394709599728	23964.4356398504	12009.6875554052	-8.76793560718758	0.529254058370122	-16.5665911645328	1.21522447154521e-61	3.00114490605097e-59	1.198	2.790	0.840	1.533	1.196	2.081	0.291	0.299	0.252	0.084	0.533	0.086	2.204	2.942	4.281	1.599	1.245	0.702	0.484	0.514	0.339	0.262	0.076	0.189	778.884	328.546	476.898
Pdensi_DN9343_c0_g2	FC_3_1	Needles	161.501341003807	967.263477053882	564.382409028844	-2.57983565438944	0.155827811989474	-16.5556816941234	1.45682011759844e-61	3.58274125740934e-59	2.620	4.241	4.754	4.811	4.672	4.705	3.693	5.165	5.138	3.785	5.164	3.298	2.429	3.232	2.108	2.803	1.943	1.816	0.679	3.589	2.154	3.526	0.558	0.231	19.024	25.301	24.729
Pdensi_DN23383_c0_g5	FC_3_1	Needles	1241.88146181506	59.6548046488112	650.768133231936	4.39053361255458	0.265223181012013	16.5541096211938	1.49537325209588e-61	3.66223140160165e-59	10.445	17.237	18.886	31.296	36.692	40.806	26.654	21.268	23.174	17.280	21.615	16.203	16.028	30.332	29.701	18.551	12.868	11.656	18.196	8.776	19.726	10.440	5.477	2.233	1.197	1.614	1.459
Pdensi_GG_19473_c0_g1	FC_3_1	Needles	46610.9283030075	108.413050582349	23359.6706767949	8.76475685014751	0.529757476278869	16.5448478645607	1.74404776540685e-61	4.25352263515845e-59	299.710	1517.647	1177.423	970.138	1627.511	1483.056	1058.727	1964.017	2366.000	862.107	2207.971	1755.041	330.154	1572.670	1086.890	856.980	1846.207	1136.315	535.098	396.143	597.897	6.224	0.000	0.589	3.016	3.293	1.066
Pdensi_DN20354_c0_g1	FC_3_1	Needles	5.86180775698396	665.558392435296	335.71010009614	-6.82159014398608	0.412535731760038	-16.5357558601834	2.02818022775287e-61	4.92604748953019e-59	0.518	0.590	0.152	0.153	0.183	0.164	0.067	0.190	0.071	0.107	0.115	0.072	0.304	0.245	0.137	0.165	0.168	0.343	0.588	1.239	0.348	1.236	0.112	0.000	15.041	15.923	15.781
Pdensi_DN21695_c0_g1d65833	FC_3_1	Needles	764.831246495632	30.0920627092529	397.461654602442	4.65803562951829	0.281741680637552	16.5330015032836	2.12303340659121e-61	5.13520718268361e-59	4.477	14.414	18.304	23.768	23.521	19.963	24.708	26.865	28.367	20.388	28.630	19.852	6.477	18.040	13.962	18.386	8.919	8.689	33.217	2.613	9.550	28.899	1.654	1.051	0.554	0.911	0.711
Pdensi_DN18008_c1_g1d402900	FC_3_1	Needles	3831.68232995127	27.6121411822737	1929.64723556677	7.10944706331644	0.430092032867688	16.5300598941891	2.22922029206345e-61	5.36995414371366e-59	67.193	99.344	103.026	140.831	121.720	75.625	105.518	98.847	94.898	73.073	113.727	64.900	41.674	74.634	39.244	124.409	27.584	16.039	17.685	31.722	15.499	37.263	1.608	0.817	0.496	1.049	0.450
Pdensi_DN22367_c0_g1d20648	FC_3_1	Needles	1078.02691916445	17.3049270674984	547.665923115975	6.06331306096967	0.366852689671291	16.5279231464884	2.30965579605839e-61	5.54100566224178e-59	5.272	20.003	19.220	35.096	33.387	26.401	32.765	33.610	35.239	27.285	38.150	31.417	7.302	20.057	12.539	19.415	13.441	16.120	43.116	2.834	4.250	16.596	1.026	0.827	0.464	0.448	0.312
Pdensi_DN16789_c0_g1	FC_3_1	Needles	598.598274753812	7537.17096304159	4067.8846188977	-3.65448918674316	0.221526705654865	-16.4968335349906	3.86642836473878e-61	9.23809186968501e-59	17.207	14.954	11.120	17.315	18.885	16.382	17.968	15.716	17.428	16.329	17.635	15.849	14.941	16.377	11.005	12.391	11.247	13.570	15.083	13.612	15.911	25.917	15.527	9.498	136.607	244.635	162.083
Pdensi_DN19217_c0_g2	FC_3_1	Needles	2643.14290912282	3.37169153350814	1323.25730032816	9.83126715993289	0.596333987472604	16.4861761470279	4.61231135907782e-61	1.09756204353246e-58	56.691	60.989	46.997	86.743	77.943	67.844	77.488	76.847	96.564	62.121	71.515	71.538	38.349	55.819	36.936	46.919	26.384	16.069	11.399	1.561	7.254	0.352	0.028	0.062	0.095	0.017	0.100
Pdensi_DN37017_c0_g2	FC_3_1	Needles	1166.45942343417	17.5009513846409	591.980187409405	6.07229223250064	0.368393048082301	16.4831889855426	4.84598931833396e-61	1.14851900872466e-58	3.636	26.540	24.410	36.319	39.537	26.825	32.060	42.985	34.017	35.228	34.970	25.972	7.951	27.345	15.114	30.137	22.306	18.314	239.195	4.029	96.280	97.370	1.265	0.739	0.340	0.538	0.348
Pdensi_DN20708_c0_g2d493712	FC_3_1	Needles	953.282339648069	11.0630699906473	482.172704819358	6.34592119675654	0.385260360880745	16.4717729647792	5.85295403303187e-61	1.38160272770889e-58	33.718	43.737	49.635	32.440	24.285	27.081	30.908	26.389	42.999	21.964	27.852	25.820	26.198	34.072	24.528	40.870	20.334	17.998	9.182	3.060	10.592	0.749	0.177	0.035	0.173	0.314	0.366
Pdensi_DN22097_c0_g1d298406	FC_3_1	Needles	105.668025456695	5599.67925785461	2852.67364165565	-5.72941594644814	0.347885175216802	-16.4692730665444	6.09989653363244e-61	1.43413447422926e-58	2.177	1.746	1.556	4.167	3.292	1.860	2.951	1.883	2.141	2.483	2.348	1.105	2.377	1.842	1.072	2.577	1.627	1.386	2.699	3.379	3.175	3.023	3.646	0.776	85.606	161.346	162.962
Pdensi_DN21493_c0_g1	FC_3_1	Needles	210.369759283202	1501.08659253937	855.728175911286	-2.83351817561469	0.172220634771446	-16.4528378342993	8.00290237676921e-61	1.87405017131221e-58	5.632	5.585	3.379	6.491	5.805	6.181	7.760	4.576	5.545	7.923	6.887	4.784	4.972	7.020	3.751	4.728	2.222	2.130	3.993	5.288	4.451	16.591	16.611	67.967	29.761	35.802	41.515
Pdensi_DN20494_c0_g1d290607	FC_3_1	Needles	1048.49077935323	17721.6055450743	9385.04816221375	-4.07940985771017	0.247989815948406	-16.4499088081862	8.39946089366447e-61	1.95910759105919e-58	33.872	36.633	27.023	32.446	32.633	27.136	20.878	22.496	24.633	17.632	23.800	19.523	38.267	38.787	27.979	31.084	22.644	21.386	24.583	28.832	33.049	21.605	14.234	19.586	257.629	456.570	587.721
Pdensi_DN16406_c0_g4	FC_3_1	Needles	1386.9604263895	38.9320678567668	712.946247123135	5.18409632882576	0.3152859360165	16.4425232356525	9.48847647076481e-61	2.20436435384246e-58	10.823	24.421	23.683	40.215	47.312	34.419	42.070	47.700	43.801	34.237	40.694	33.626	10.764	24.488	18.535	22.084	18.568	22.864	14.899	10.097	13.898	24.149	5.825	8.552	0.840	1.169	0.746
Pdensi_DN27479_c0_g1d230888	FC_3_1	Needles	23.5362654131423	2051.89517328383	1037.71571934849	-6.44005960590441	0.391885947240167	-16.4335048277647	1.10106987994802e-60	2.54793639109074e-58	1.696	2.115	0.804	0.401	0.640	1.029	0.265	0.300	0.249	0.748	0.250	0.543	1.505	1.295	1.854	0.138	1.317	0.442	2.842	0.230	1.789	1.621	9.228	17.679	36.440	52.841	58.848
Pdensi_DN25257_c0_g1	FC_3_1	Needles	748.481545793419	3165.67697500694	1957.07926040018	-2.08006303524546	0.126910068148312	-16.3900553013227	2.25239603750715e-60	5.19172870182579e-58	13.274	20.624	17.578	23.322	22.809	19.672	17.231	17.282	20.611	16.310	18.341	14.817	17.498	21.716	17.319	19.648	20.860	39.182	28.065	19.476	37.112	17.526	16.672	24.695	61.336	83.410	81.702
Pdensi_DN35331_c0_g1	FC_3_1	Needles	106.296845826545	2840.02823122055	1473.16253852355	-4.73742011492596	0.289545346812471	-16.3615826228222	3.59658201681217e-60	8.25766801570972e-58	11.483	6.723	2.433	2.636	2.672	3.979	2.500	1.183	1.119	2.066	1.711	0.770	5.510	6.282	3.313	3.296	1.275	1.189	5.079	2.502	2.775	2.046	0.032	0.026	62.778	69.189	68.021
Pdensi_DN21322_c3_g3	FC_3_1	Needles	2.33121779271898	1504.15318987723	753.242203834974	-9.3266806526786	0.570533151868655	-16.3473071146368	4.54632148226665e-60	1.03976318195793e-57	0.032	0.271	0.000	0.040	0.076	0.068	0.000	0.000	0.037	0.037	0.040	0.112	0.000	0.072	0.071	0.000	0.035	0.079	0.072	0.220	0.180	0.237	0.039	0.064	20.904	49.106	40.983
Pdensi_DN26053_c1_g3	FC_3_1	Needles	5403.05293253828	7.20637126056081	2705.12965189942	9.92075186104998	0.607164555593127	16.3394779383302	5.16936192856584e-60	1.1776728142454e-57	107.635	158.247	178.604	123.286	167.291	182.283	248.089	286.058	546.097	224.168	270.634	231.606	130.969	125.554	142.613	204.950	195.179	173.667	116.686	69.550	169.361	12.285	17.121	10.084	0.304	0.080	0.085
Pdensi_DN20526_c0_g1	FC_3_1	Needles	443.544685351612	2819.57446582889	1631.55957559025	-2.66690238603972	0.163317171571439	-16.3295895978283	6.07919085390123e-60	1.37960077536584e-57	15.429	9.664	5.017	12.532	12.272	14.085	10.828	11.732	11.522	17.663	11.880	12.860	13.419	12.523	6.964	9.233	8.653	6.003	62.885	18.437	46.839	46.409	41.578	116.114	56.575	75.042	69.252
Pdensi_DN23671_c0_g1d224475	FC_3_1	Needles	462.522420061708	3408.81552558307	1935.66897282239	-2.88267170658389	0.176552078347408	-16.3275999555867	6.28069484603524e-60	1.41984769602082e-57	11.783	11.788	12.419	13.052	13.929	13.588	12.486	14.273	16.374	13.226	14.735	12.006	11.855	13.125	11.766	10.712	5.490	4.842	4.457	8.647	7.403	9.997	6.928	6.310	57.154	87.229	102.972
Pdensi_DN4103_c0_g1d382243	FC_3_1	Needles	1123.0771227312	13219.7204853142	7171.39880402272	-3.55734847581193	0.217878643353414	-16.3272013312551	6.32185926514893e-60	1.42367786217494e-57	22.774	21.922	18.086	31.832	37.913	28.972	17.579	28.484	21.942	23.277	36.158	18.982	35.897	36.475	22.165	30.527	32.698	25.885	23.667	38.509	25.651	10.795	5.111	1.672	228.350	309.754	418.239
Pdensi_DN36308_c0_g1	FC_3_1	Needles	30.0210496207614	1007.90259346457	518.961821542663	-5.07074873112774	0.310876163683113	-16.3111531969898	8.22256201563295e-60	1.84464705188114e-57	0.974	0.980	0.453	0.901	1.096	0.634	0.573	0.542	0.534	0.152	0.410	1.917	0.361	0.972	1.164	1.169	1.682	1.356	1.529	0.755	0.372	1.958	0.876	1.147	20.454	22.273	28.944
Pdensi_DN10616_c0_g1d455771	FC_3_1	Needles	1087.24651952584	6236.17339403127	3661.70995677856	-2.51925430140173	0.154775236185886	-16.2768564499303	1.44082723077644e-59	3.22005711571662e-57	14.214	21.519	17.214	32.785	32.739	30.022	21.938	23.729	22.413	17.874	21.357	14.719	22.841	30.955	25.026	17.344	16.703	12.089	25.750	25.150	25.210	75.325	145.308	174.978	129.226	169.309	144.192
Pdensi_DN97212_c0_g1	FC_3_1	Needles	5794.33831620956	64912.437208651	35353.3877624303	-3.48578507849368	0.21440648708362	-16.257834013829	1.96564932831686e-59	4.3763246428212e-57	165.461	163.384	106.323	208.352	164.407	137.737	141.422	116.990	118.639	87.835	124.307	83.920	145.881	156.491	131.787	165.511	134.578	118.367	181.042	133.845	120.901	68.145	18.173	6.383	1310.682	1521.421	1787.400
Pdensi_DN15483_c0_g1d276277	FC_3_1	Needles	3262.43006988256	96.9805867849855	1679.70532833377	5.11050328317417	0.314412731589649	16.254123226295	2.08834460446711e-59	4.63194833270805e-57	17.204	56.391	42.411	91.596	100.622	94.175	101.551	128.238	113.639	128.507	119.235	108.763	30.310	81.254	52.558	58.168	26.954	19.758	25.735	33.326	21.092	10.241	52.680	25.692	2.517	2.474	1.693
Pdensi_DN79500_c0_g1	FC_3_1	Needles	13026.6191777671	2.60572846507997	6514.61245311608	12.0194182706415	0.739526840874942	16.2528492629438	2.13220326351214e-59	4.711447790205e-57	338.859	355.763	357.742	401.984	459.618	285.718	388.905	424.662	529.511	286.853	413.636	344.493	225.691	315.240	196.994	554.908	365.037	271.641	212.532	91.976	212.692	1.619	0.216	0.356	0.000	0.199	0.000
Pdensi_DN14114_c0_g1d52638	FC_3_1	Needles	22.3971281803272	1525.21134244259	773.804235311459	-6.09466525918509	0.375050051658354	-16.2502717496942	2.22376537892237e-59	4.89536545606443e-57	0.031	0.167	0.062	0.817	0.819	0.333	1.288	2.577	1.196	2.573	1.487	1.505	0.069	0.071	0.070	0.028	0.376	0.699	0.282	0.324	0.222	1.911	8.142	6.299	30.190	36.568	42.033
Pdensi_DN23971_c0_g6	FC_3_1	Needles	942.426989530501	7610.07570415895	4276.25134684473	-3.01322831086508	0.185449144335955	-16.2482729249287	2.29745828691032e-59	5.03872036304955e-57	6.848	10.707	4.042	23.663	31.536	27.484	39.017	38.174	36.523	40.950	41.638	33.276	13.234	21.351	13.728	4.746	7.402	4.083	8.630	14.888	10.168	8.039	23.893	21.612	147.040	188.962	208.334
Pdensi_DN19711_c0_g2	FC_3_1	Needles	159.519623414265	3028.56497719963	1594.04230030695	-4.24842560402057	0.262094502909202	-16.2095181580071	4.31941810679491e-59	9.43800884992879e-57	4.406	5.676	3.715	4.635	5.495	3.914	2.246	5.392	3.970	2.189	6.859	3.289	3.845	8.446	4.116	3.073	5.565	2.400	2.089	5.144	4.350	3.115	3.230	1.798	44.154	86.557	91.805
Pdensi_DN12676_c0_g2	FC_3_1	Needles	1084.99512215315	92.8490682170312	588.922095185091	3.53520345655422	0.21819639312641	16.2019335237413	4.88661445354656e-59	1.06377976939298e-56	16.471	23.594	28.008	34.270	33.882	27.306	38.009	35.274	41.305	39.684	34.692	37.310	14.021	23.121	15.578	35.693	17.483	19.329	11.956	8.161	13.426	7.900	5.673	4.130	1.619	2.599	2.481
Pdensi_GG_17711_c0_g1	FC_3_1	Needles	4987.94461393723	93071.3708489169	49029.657731427	-4.22186042886658	0.260607397117793	-16.2000790290627	5.03623115000669e-59	1.09230464318798e-56	116.640	180.220	109.820	187.773	129.483	122.229	122.314	77.680	84.966	65.249	98.156	59.230	121.065	153.474	103.979	150.596	138.906	135.695	201.905	124.948	132.699	41.987	11.152	0.431	1613.518	2149.953	2966.681
Pdensi_DN34274_c0_g1d437057	FC_3_1	Needles	4204.79280611661	15.7920465223679	2110.29242631949	8.12299870822086	0.501808038474986	16.1874623071144	6.18262905415037e-59	1.33601613204337e-56	35.715	115.960	79.487	92.311	141.541	134.342	109.675	127.724	148.431	122.524	163.450	153.383	83.581	114.475	127.338	50.395	27.662	25.912	21.294	44.516	37.542	122.139	904.833	292.898	0.411	0.558	0.166
Pdensi_DN11704_c0_g1	FC_3_1	Needles	1145.13945208712	112.38464052208	628.762046304602	3.33471158718515	0.206071533589041	16.1823010151194	6.72340686994927e-59	1.44755196188648e-56	13.314	24.672	20.628	30.946	36.041	33.497	27.049	21.236	22.138	21.793	21.401	19.615	23.068	31.260	28.187	19.300	14.907	13.827	14.040	18.575	22.363	29.875	35.737	52.876	1.940	3.186	3.052
Pdensi_DN15641_c0_g2d54531	FC_3_1	Needles	307.36682782271	5918.09886294786	3112.73284538528	-4.26793102795593	0.263763794162556	-16.1808827534746	6.88008991891403e-59	1.47587972687595e-56	12.304	7.278	5.838	11.726	8.364	7.002	6.340	6.460	7.441	5.856	8.163	7.111	10.367	8.487	6.680	8.314	3.841	4.243	4.626	10.132	6.408	14.007	3.978	6.633	98.567	150.983	180.155
Pdensi_DN16617_c0_g1d471155	FC_3_1	Needles	499.243007216226	2518.15674368745	1508.69987545184	-2.33551034794401	0.144371654488732	-16.1770699117831	7.31958400334609e-59	1.56444795987154e-56	13.088	10.706	7.763	15.902	14.567	13.417	13.545	12.988	14.398	16.622	13.701	13.705	9.486	12.163	8.169	9.250	5.757	5.059	8.120	12.464	7.946	18.038	18.618	21.265	45.785	63.952	71.531
Pdensi_DN18814_c0_g1d116014	FC_3_1	Needles	2063.42487065593	75.3203220528609	1069.3725963544	4.76380006286472	0.294514208323593	16.175111177083	7.55612389208461e-59	1.60915323914876e-56	46.425	57.678	64.138	48.991	62.295	69.350	76.870	84.158	104.305	83.827	93.502	78.188	59.029	59.182	66.967	68.740	53.387	50.131	38.148	20.936	36.923	9.148	3.022	1.521	1.277	1.779	2.401
Pdensi_DN18190_c0_g2	FC_3_1	Needles	1648.12046832708	37901.2316119839	19774.6760401555	-4.52351282881937	0.279793421837208	-16.1673308797491	8.57330034326539e-59	1.8191800515383e-56	44.597	43.471	31.727	57.528	53.350	34.461	28.814	35.667	33.032	26.986	36.960	23.074	53.575	51.823	39.098	40.673	26.923	35.779	15.871	36.976	32.301	49.703	14.095	7.398	576.593	1021.143	1176.832
Pdensi_DN16694_c0_g1d528133	FC_3_1	Needles	134.454712848072	4242.6104829255	2188.53259788678	-4.97877271751195	0.307979840072822	-16.1659046135446	8.77404756285477e-59	1.85507983310041e-56	3.200	2.790	5.063	3.456	2.950	5.344	1.702	1.328	5.200	2.019	1.805	4.339	3.671	2.806	3.333	3.183	1.104	2.491	0.969	2.164	3.211	2.890	1.143	2.202	73.857	114.229	118.739
Pdensi_GG_61014_c0_g1	FC_3_1	Needles	4766.2456124362	58544.9721577511	31655.6088850936	-3.61868163067452	0.223933968701644	-16.1595922747023	9.72024265499252e-59	2.04776595889783e-56	170.750	112.291	94.452	151.954	146.608	120.736	122.063	121.058	162.644	150.011	140.804	135.669	139.926	136.409	121.286	172.734	181.297	195.154	185.661	351.658	252.550	402.078	487.435	593.615	979.699	1352.405	1915.567
Pdensi_DN20576_c0_g1d63271	FC_3_1	Needles	23.1856047914383	7892.65723100425	3957.92141789785	-8.40824822946209	0.520432552176772	-16.1562688465462	1.02585801349821e-58	2.15345915926372e-56	0.499	0.107	0.066	0.291	0.897	0.835	5.183	0.344	0.503	1.542	1.382	0.256	0.202	0.190	0.093	0.000	0.202	0.125	0.190	0.173	0.024	5.368	1.568	1.487	184.649	243.003	124.456
Pdensi_GG_38833_c1_g1	FC_3_1	Needles	821.861724586851	41.2109114703254	431.536318028588	4.38239243421313	0.271467125959223	16.1433632846999	1.26458613217899e-58	2.64514516338379e-56	9.875	20.595	17.235	24.597	24.189	23.393	21.106	25.937	22.455	19.220	23.696	17.403	7.986	22.771	16.345	19.968	10.473	6.979	5.484	5.011	4.093	66.166	1.241	0.787	0.989	0.873	1.004
Pdensi_DN24394_c1_g1	FC_3_1	Needles	202.715234198246	3769.94731322287	1986.33127371056	-4.21854085569623	0.261626194030687	-16.1243061740272	1.72181928847308e-58	3.58877206803483e-56	14.629	7.527	6.061	7.420	5.694	4.742	4.773	3.421	4.092	5.093	2.996	3.329	8.841	6.429	5.817	6.945	4.155	5.597	5.973	7.338	5.524	34.866	6.762	5.043	57.295	111.385	107.377
Pdensi_DN33335_c0_g1d506039	FC_3_1	Needles	161.908930843259	2375.61110086194	1268.7600158526	-3.87353989969019	0.240330043275463	-16.1175849964392	1.9196578545766e-58	3.98698691584624e-56	12.538	6.691	4.689	5.213	4.322	4.685	4.360	6.287	5.340	4.642	3.547	3.307	6.241	3.888	5.204	9.883	3.218	4.337	3.723	3.035	2.418	13.385	8.678	1.881	53.035	50.422	63.529
Pdensi_DN18623_c1_g1	FC_3_1	Needles	7518.04736903708	38593.949009384	23055.9981892105	-2.36002374689617	0.146492918756555	-16.110155814549	2.16477710345388e-58	4.47556498885892e-56	285.102	314.423	231.071	251.302	201.591	208.112	185.153	125.004	167.431	134.128	151.906	110.680	263.023	253.731	244.175	162.710	113.374	91.341	98.071	72.091	102.890	168.092	401.983	585.462	691.756	1087.181	1004.704
Pdensi_DN18969_c0_g1	FC_3_1	Needles	1215.0203218629	7.73063843397743	611.375480148437	7.41600803733338	0.460335604105017	16.1100031611753	2.17012780819843e-58	4.47556498885892e-56	4.195	24.203	20.859	34.582	41.288	30.939	35.651	46.268	43.142	34.388	36.706	30.884	8.213	28.238	15.680	24.924	13.883	10.068	38.641	4.351	3.927	64.162	0.550	0.700	0.194	0.235	0.091
Pdensi_DN16187_c0_g1d110613	FC_3_1	Needles	13.7155529415674	2167.29609800723	1090.5058254744	-7.30019508029346	0.453285777783021	-16.1050609529336	2.35066283622799e-58	4.83094089248156e-56	0.230	0.920	0.581	0.258	0.432	0.488	0.032	0.079	0.063	0.023	0.037	0.012	0.164	0.477	0.160	0.079	0.619	0.303	0.030	0.332	1.207	0.162	0.000	0.000	31.307	44.335	83.527
Pdensi_DN41510_c0_g1d573783	FC_3_1	Needles	8.55743264022239	927.394158489328	467.975795564775	-6.76635432163577	0.420196761734842	-16.1028235765072	2.43723892204413e-58	4.99141435961631e-56	0.299	0.092	0.042	0.268	0.359	0.138	0.327	0.648	0.785	0.399	0.645	0.454	0.568	0.245	0.000	0.346	0.094	0.180	0.289	0.050	0.305	0.000	0.261	0.000	20.537	23.840	20.907
Pdensi_DN13036_c0_g1d271206	FC_3_1	Needles	248.166219790248	3202.75506326024	1725.46064152524	-3.69030327126053	0.229336975627614	-16.0911831210884	2.94161845989726e-58	6.00345514643685e-56	9.461	6.711	5.469	8.551	7.778	5.528	6.573	5.921	5.188	4.558	6.145	3.833	8.209	6.889	5.228	6.028	3.347	2.884	2.371	3.972	3.615	2.802	0.444	0.129	63.410	89.408	75.767
Pdensi_DN5238_c0_g1d100335	FC_3_1	Needles	530.996659420863	5028.21632084654	2779.6064901337	-3.24257407693291	0.201531085170121	-16.0896969030644	3.01308808531285e-58	6.12803731454788e-56	11.516	14.833	10.296	15.518	17.451	13.715	11.266	12.343	12.353	10.290	12.241	10.452	10.459	16.498	9.711	11.179	11.094	7.938	7.869	14.796	8.657	11.315	5.148	7.952	108.536	133.209	113.383
Pdensi_DN26146_c0_g1d193914	FC_3_1	Needles	5956.92650864292	168.597449902659	3062.76197927279	5.13109173928208	0.318973282246025	16.0862743837099	3.1843177588605e-58	6.45395327284632e-56	70.788	122.251	78.607	220.514	184.609	120.551	204.575	189.713	192.661	168.621	207.506	139.865	59.520	103.537	71.929	70.751	25.786	18.682	15.753	19.339	20.443	15.450	17.106	12.189	2.524	4.461	5.381
Pdensi_GG_87157_c0_g1	FC_3_1	Needles	386.439307333043	2277.63099753142	1332.03515243223	-2.56060030922855	0.159182738157214	-16.0859169710953	3.20274894189061e-58	6.46900256211356e-56	10.659	10.616	7.144	12.806	11.028	10.136	8.781	6.433	6.125	6.043	5.795	4.308	10.311	12.154	6.955	9.839	6.665	4.679	8.835	7.986	7.249	6.139	3.380	1.657	40.740	64.450	59.164
Pdensi_DN30731_c1_g1	FC_3_1	Needles	252.324003500057	3472.70469120326	1862.51434735166	-3.78395895799267	0.235246940049105	-16.0850507012028	3.24786319426386e-58	6.53765941675503e-56	12.114	8.279	6.084	9.320	6.645	6.277	4.620	4.633	4.361	4.956	5.137	3.307	9.015	7.655	6.314	5.792	2.929	2.872	2.082	3.534	3.059	5.338	1.283	1.162	57.732	103.353	91.299
Pdensi_GG_105803_c0_g1	FC_3_1	Needles	1312.89340968926	5.65170394045312	659.272556814855	7.83843630321682	0.487496590864552	16.078956140628	3.58366542266695e-58	7.18897960915001e-56	21.168	57.664	43.576	32.614	40.543	41.872	42.598	58.916	70.365	44.602	87.155	69.292	12.060	55.116	21.965	36.446	38.141	29.080	40.286	20.720	32.630	4.597	3.059	1.267	0.084	0.213	0.097
Pdensi_DN19659_c1_g2d359623	FC_3_1	Needles	53.8519859466111	5095.54983637385	2574.70091116023	-6.5624439434471	0.408216977575803	-16.0758721560729	3.7665482528848e-58	7.5301498863881e-56	1.907	0.903	1.393	1.400	1.145	2.179	0.925	0.712	1.808	0.488	1.087	0.842	2.191	0.908	3.460	0.938	0.746	2.514	4.051	3.452	6.084	4.658	0.000	0.279	90.171	94.418	182.884
Pdensi_DN16087_c1_g1	FC_3_1	Needles	526.156073299677	7707.24475322528	4116.70041326248	-3.87327467285279	0.241329013476747	-16.049767978793	5.73781498266423e-58	1.14322559741036e-55	15.459	12.594	10.745	16.677	16.663	12.947	12.022	12.040	12.004	10.913	11.644	9.765	15.099	15.133	12.469	12.282	8.753	6.931	7.256	11.915	10.428	9.310	7.901	9.799	118.833	253.586	191.623
Pdensi_DN3696_c0_g1d381951	FC_3_1	Needles	1747.48426777234	6.81224244130549	877.148255106823	7.74264395618345	0.483121409324361	16.0262903004266	8.37345741196412e-58	1.66272535913181e-55	12.294	47.305	33.990	63.398	47.987	42.537	61.631	60.433	64.676	46.087	66.470	47.255	13.390	34.549	25.254	53.601	35.605	15.562	14.376	8.600	11.679	35.970	0.848	4.200	0.000	0.261	0.281
Pdensi_DN21654_c0_g1d221635	FC_3_1	Needles	835.255345082329	35.6842922877555	435.469818685042	4.48988689097983	0.280431364775181	16.0106445103932	1.0768850076412e-57	2.13118081125005e-55	17.147	20.459	21.185	25.737	23.520	24.103	19.757	24.562	24.831	16.195	22.888	15.607	13.916	18.445	15.765	18.386	8.922	7.065	5.015	7.792	7.268	2.558	1.122	0.823	0.501	0.960	1.181
Pdensi_DN17850_c1_g2	FC_3_1	Needles	1841.37055931165	177.616600316242	1009.49357981394	3.38328060523897	0.211569938575842	15.9913106181962	1.46907482495869e-57	2.89757754988581e-55	36.880	45.754	51.881	52.942	53.516	55.125	56.423	47.622	58.399	35.033	61.495	32.633	39.005	51.961	54.000	38.857	31.763	31.865	29.943	21.110	24.199	25.822	32.462	60.079	3.610	5.238	3.804
Pdensi_DN22284_c0_g1d423478	FC_3_1	Needles	2240.36354215209	13.2868570139983	1126.82519958304	7.49233199679372	0.468673333873297	15.9862562157616	1.59322501503194e-57	3.1319393548004e-55	22.121	48.881	44.682	80.595	67.975	48.958	67.118	65.786	59.883	45.204	60.366	40.203	17.330	47.227	26.553	60.474	17.654	7.675	32.424	11.817	22.934	35.358	3.155	2.772	0.340	0.427	0.163
Pdensi_DN22633_c1_g1	FC_3_1	Needles	2179.71414630258	24615.701801364	13397.7079738333	-3.49744409230544	0.218940574590815	-15.9743989840254	1.92702817353285e-57	3.77549783185802e-55	67.744	53.240	42.855	58.839	67.725	64.668	52.077	57.744	64.822	57.464	70.074	59.104	63.410	59.540	55.752	43.299	42.432	34.390	42.987	78.862	67.921	181.024	210.644	323.820	410.725	574.792	801.013
Pdensi_DN19231_c0_g1d483147	FC_3_1	Needles	1520.38119172604	5.41641964647229	762.898805686258	7.9782684735734	0.499522743748281	15.9717822129713	2.0096076315858e-57	3.92420956018998e-55	12.594	21.242	13.865	35.040	48.007	50.054	38.161	32.385	38.030	30.451	39.448	27.707	22.581	32.953	39.721	20.075	13.615	8.091	13.557	4.925	7.243	44.932	15.533	28.237	0.072	0.153	0.212
Pdensi_DN19843_c1_g1d61774	FC_3_1	Needles	14.7524713345453	533.813798663586	274.283134999066	-5.17523919364451	0.324356417524483	-15.9554086616889	2.61257944905073e-57	5.0847543800283e-55	0.309	0.475	0.176	0.346	0.495	0.428	1.886	1.697	3.727	3.817	1.725	2.346	0.588	0.406	0.049	1.353	1.065	1.593	9.314	5.531	3.216	53.336	20.551	31.640	9.989	12.660	15.661
Pdensi_DN32946_c0_g1d505646	FC_3_1	Needles	1404.16659253201	7196.7626356038	4300.46461406791	-2.35709864657599	0.148040761339574	-15.9219570694405	4.46199024421616e-57	8.65552477175886e-55	62.173	37.884	40.372	41.894	37.390	43.899	36.668	33.565	35.402	37.646	36.255	33.731	49.457	35.079	39.484	40.803	32.871	47.151	47.282	113.651	109.251	302.723	230.184	452.957	143.404	181.837	187.828
Pdensi_DN29429_c0_g1	FC_3_1	Needles	1954.92375510202	48.847233337257	1001.88549421964	5.35115554024587	0.33612250247529	15.9202537790199	4.58513400081368e-57	8.86514543308636e-55	27.285	49.974	55.366	64.273	52.068	55.487	47.897	48.478	51.009	44.309	41.181	33.941	30.200	52.264	38.651	42.894	95.396	124.214	70.002	10.041	45.504	2.415	1.063	1.007	1.076	1.556	0.802
Pdensi_DN18207_c1_g2	FC_3_1	Needles	177.088457303917	9077.22605907722	4627.15725819057	-5.67951026096907	0.357320359657455	-15.8947289385182	6.8925950393669e-57	1.32828215943891e-54	2.340	3.609	5.678	6.716	3.442	5.399	7.654	3.676	4.637	5.876	8.523	4.568	3.107	4.848	4.586	3.011	0.766	4.294	3.466	5.383	14.502	16.810	15.011	36.669	221.127	184.836	224.531
Pdensi_DN893_c0_g1d258943	FC_3_1	Needles	366.521709320269	4343.63782557942	2355.07976744984	-3.56761917522109	0.224665446120937	-15.8796968417682	8.76007614067776e-57	1.68265031150528e-54	13.309	7.262	7.066	12.780	9.164	10.296	6.630	6.982	10.567	8.192	6.717	7.548	8.627	9.943	6.188	9.941	7.105	5.983	6.487	11.132	10.662	6.205	4.094	1.718	73.414	107.594	133.913
Pdensi_GG_54617_c0_g1	FC_3_1	Needles	732.50572548598	3781.18379464419	2256.84476006508	-2.36785124172692	0.14916442792367	-15.8741013168273	9.57728233916563e-57	1.83362841709817e-54	19.978	18.440	17.208	22.256	21.223	20.848	15.443	14.420	18.534	12.732	14.158	11.492	18.270	20.213	17.265	17.287	14.395	12.149	17.791	17.831	32.410	14.540	18.492	44.881	71.571	90.111	109.373
Pdensi_DN45100_c0_g1d38575	FC_3_1	Needles	28.4828668384717	501.079447021919	264.781156930195	-4.13396671208471	0.260625827413575	-15.8616924236166	1.16705996579333e-56	2.22715206524138e-54	8.133	3.065	4.259	0.892	0.861	0.763	0.779	2.227	0.844	0.418	0.445	1.246	1.951	0.408	1.956	1.902	1.514	1.720	1.177	0.409	0.509	1.071	0.859	0.711	10.375	12.731	12.458
Pdensi_DN16401_c0_g1d55717	FC_3_1	Needles	2.87503859179579	2792.39161984009	1397.63332921594	-9.93997494551144	0.627522524273465	-15.8400289408253	1.64744997459057e-56	3.13372709244369e-54	0.036	0.058	0.000	0.136	0.087	0.039	0.039	0.056	0.000	0.000	0.046	0.000	0.000	0.062	0.041	0.016	0.041	0.000	0.000	0.021	0.129	0.081	0.000	0.000	80.491	52.098	56.282
Pdensi_DN15751_c0_g1d526247	FC_3_1	Needles	3.90590755699309	873.7516160442	438.828761800597	-7.7819474242858	0.491745923234942	-15.8251386673272	2.08738742911939e-56	3.95775390068872e-54	0.283	1.054	0.033	0.063	0.080	0.179	0.036	0.156	0.078	0.000	0.000	0.040	0.074	0.154	0.038	0.000	0.074	0.042	0.000	0.000	0.000	0.025	0.000	0.000	19.413	21.852	20.220
Pdensi_GG_113503_c2_g1	FC_3_1	Needles	3683.22614945205	80.6766315128475	1881.95139048245	5.50449748215103	0.348055001933334	15.8150219119832	2.4512438977814e-56	4.63269333054332e-54	6.183	13.817	102.531	79.578	95.628	146.285	174.755	94.379	209.926	240.596	105.215	244.233	39.226	58.838	19.247	77.339	46.714	49.085	87.258	25.595	54.401	0.986	0.212	0.124	1.396	2.267	2.201
Pdensi_GG_34222_c0_g1	FC_3_1	Needles	2480.17099795777	14.7756383711247	1247.47331816445	7.36823241943274	0.466089384616253	15.8086252607947	2.71322972168568e-56	5.11139433818971e-54	33.941	80.991	73.995	70.500	100.778	47.293	57.804	38.376	25.581	35.937	34.862	10.980	37.841	83.241	44.142	55.563	40.416	27.641	20.226	12.929	22.180	20.422	20.362	6.127	0.240	0.527	0.313
Pdensi_DN10856_c0_g1d387249	FC_3_1	Needles	410.515635510256	2406.04523660094	1408.2804360556	-2.55289039969118	0.161696231581241	-15.7881873604985	3.75207665565769e-56	7.04587251084958e-54	11.012	12.008	9.856	12.251	13.181	10.672	9.005	11.087	9.960	8.665	10.289	7.498	10.782	12.652	8.031	8.700	5.130	4.141	4.289	5.064	5.825	5.692	3.060	1.360	41.478	66.606	66.135
Pdensi_DN16288_c0_g2d55456	FC_3_1	Needles	196.913807470311	1875.62637176302	1036.27008961667	-3.25244931982129	0.206068084299884	-15.7833724269893	4.04960586431023e-56	7.58037209829816e-54	5.932	5.774	3.997	6.898	5.849	4.602	5.543	6.977	7.004	8.502	5.940	5.611	3.984	5.975	3.328	6.547	7.793	4.612	11.990	9.488	6.826	5.395	2.423	3.275	35.984	49.519	48.801
Pdensi_DN20809_c0_g1d538058	FC_3_1	Needles	17556.7195598626	836.772466701	9196.74601328181	4.38961417020193	0.278138525549656	15.7821149066897	4.13110831918679e-56	7.70838583101085e-54	332.619	469.519	428.121	614.379	589.849	344.798	624.803	641.642	640.166	502.731	635.619	484.599	268.752	435.452	284.756	479.856	167.982	217.758	60.164	105.615	132.122	340.003	18.055	18.381	14.364	22.666	23.567
Pdensi_DN17400_c0_g1d401270	FC_3_1	Needles	3899.19578207251	145.263295224721	2022.22953864861	4.73687206811305	0.300240807109888	15.7769095870415	4.48621972301338e-56	8.34451065378346e-54	42.076	136.757	68.356	81.957	131.778	127.535	76.461	92.784	110.417	65.913	90.243	72.565	40.488	124.696	65.488	65.672	85.187	47.803	45.358	56.417	38.629	17.946	106.274	93.292	2.348	4.237	3.960
Pdensi_DN19489_c0_g1d15183	FC_3_1	Needles	662.588820521741	60.3966685292353	361.492744525488	3.45593114536357	0.219221467528541	15.7645653243957	5.45463169890818e-56	1.01137819358589e-53	12.402	23.346	14.640	20.094	19.381	18.728	18.522	15.965	18.539	12.891	17.432	12.215	13.276	19.526	18.257	13.048	7.587	5.610	5.765	2.021	4.131	0.324	0.238	0.000	1.116	1.641	1.548
Pdensi_DN14334_c1_g1	FC_3_1	Needles	3600.36579939481	45858.6683771013	24729.5170882481	-3.6710306690257	0.233629096402046	-15.7130713834903	1.23069576719647e-55	2.27473600970148e-53	85.020	139.489	69.996	122.406	118.090	76.887	67.020	74.977	64.413	48.045	79.756	43.916	88.646	114.771	76.681	83.055	95.295	76.416	76.388	100.530	72.708	45.438	11.854	1.939	867.091	1126.205	1294.504
Pdensi_DN12365_c0_g1	FC_3_1	Needles	584.353294810099	3432.51357885401	2008.43343683205	-2.55455478605257	0.162616679529671	-15.7090576036911	1.31113591554236e-55	2.415819301186e-53	15.691	15.922	13.502	18.916	18.168	14.344	14.578	16.187	16.581	17.041	15.687	14.136	15.268	16.940	10.565	15.861	12.360	10.804	11.037	15.096	13.583	10.764	4.391	5.883	65.408	88.412	92.084
Pdensi_DN16222_c0_g1d347070	FC_3_1	Needles	871.371398289332	29.6531737037124	450.512285996522	4.89164412454611	0.311396460276451	15.7087338764333	1.31784748776934e-55	2.42059755589434e-53	8.306	10.175	8.063	28.288	27.687	20.740	21.688	19.797	26.554	13.511	20.652	18.613	6.663	13.228	7.810	6.250	2.459	1.634	1.371	1.475	1.877	0.170	0.252	0.454	0.569	0.683	0.846
Pdensi_DN14761_c0_g1d342831	FC_3_1	Needles	898.487315366905	10071.5884841587	5485.0378997628	-3.48713875214267	0.222061140979608	-15.703507316766	1.43106485101474e-55	2.6203644469811e-53	42.693	28.241	23.406	32.533	24.546	22.062	21.220	22.961	22.581	19.328	21.711	17.305	28.249	25.652	16.304	28.273	15.206	11.956	13.986	15.792	14.387	20.327	7.273	8.462	163.327	278.647	291.352
Pdensi_DN36965_c0_g1d315860	FC_3_1	Needles	212.034135667534	36383.2855791901	18297.6598574288	-7.4223419241907	0.473011233328692	-15.69168214454	1.72425124755109e-55	3.14740110488542e-53	5.200	26.204	3.843	5.314	3.474	9.685	9.674	3.433	3.505	21.609	8.428	6.336	1.274	5.394	2.435	0.378	3.641	4.123	10.414	5.202	4.328	26.151	355.845	1253.553	731.059	659.664	1198.018
Pdensi_DN20191_c0_g2	FC_3_1	Needles	1766.20842745082	13.5239459259007	889.86618668836	6.85598618316551	0.43694772618958	15.6906324766887	1.75300202843759e-55	3.18997523917883e-53	154.507	78.478	49.902	46.790	57.723	50.491	48.215	48.412	63.490	55.257	46.783	52.028	110.672	60.172	51.577	42.907	17.083	11.128	10.600	4.675	7.291	2.543	2.789	2.534	0.048	0.430	0.568
Pdensi_DN13835_c0_g2d392407	FC_3_1	Needles	2975.04921153403	105.091533088891	1540.07037231146	4.80249326228684	0.306104015791115	15.6890893766126	1.79613719384553e-55	3.25838135316848e-53	18.991	75.260	57.422	84.575	106.668	70.472	80.335	105.330	88.755	67.515	88.882	57.919	28.057	88.654	44.254	67.386	87.160	70.451	305.596	19.359	261.699	139.918	4.561	2.752	1.518	3.622	2.592
Pdensi_GG_57741_c0_g1	FC_3_1	Needles	7.53763076202569	1970.30347112088	988.920550941454	-8.03293130454523	0.512148296135178	-15.6847760017247	1.92240066715459e-55	3.47670596964139e-53	0.073	0.154	0.085	0.274	0.179	0.215	0.543	0.244	0.242	0.330	0.108	0.105	0.130	0.350	0.124	0.276	0.298	0.215	0.228	0.319	0.219	0.055	0.150	0.174	21.212	49.339	77.182
Pdensi_DN21956_c2_g1	FC_3_1	Needles	76.2526581980478	7765.24985044636	3920.75125432221	-6.66984093764664	0.425503501067385	-15.6751728738194	2.23615777552253e-55	4.03173759422968e-53	45.114	3.402	0.993	1.661	3.021	2.001	1.656	3.002	1.097	1.643	2.362	0.664	9.331	2.404	1.256	0.713	1.786	1.461	2.402	4.432	2.907	8.824	161.271	29.605	166.964	265.647	116.758
Pdensi_DN22318_c0_g1d125957	FC_3_1	Needles	1633.29321861796	23153.9340453833	12393.6136320006	-3.82561711598777	0.244109939418474	-15.6716974536198	2.36186333775699e-55	4.24535906432241e-53	40.025	36.879	29.638	53.033	54.767	36.089	39.470	40.087	33.782	36.192	41.637	24.108	40.205	44.036	32.602	26.822	22.744	26.137	12.835	28.746	23.147	31.610	14.039	9.200	368.035	623.155	697.458
Pdensi_DN18990_c0_g1d59915	FC_3_1	Needles	3460.31102249687	2.17441985395657	1731.24272117541	10.7157598142005	0.68520546487563	15.6387541598861	3.96407695087067e-55	7.10355338235747e-53	127.441	243.434	163.697	92.007	105.037	106.399	102.794	97.968	95.319	85.839	89.473	56.803	113.848	148.028	103.062	218.600	132.435	89.079	42.291	15.551	48.665	0.914	0.114	0.000	0.072	0.052	0.056
Pdensi_DN23939_c2_g1	FC_3_1	Needles	2.3902643780974	1369.57551082885	685.982887603474	-9.18236993053286	0.587387934390725	-15.6325477472692	4.36975999729179e-55	7.80672897753251e-53	0.026	0.000	0.000	0.104	0.065	0.029	0.000	0.135	0.000	0.000	0.000	0.062	0.058	0.125	0.029	0.118	0.062	0.033	0.000	0.125	0.086	0.307	0.163	0.924	20.393	48.173	31.959
Pdensi_DN21360_c0_g1d189546	FC_3_1	Needles	522.809462389165	9842.14631867389	5182.47789053153	-4.23514696287129	0.271017146651741	-15.6268598322802	4.7777489772839e-55	8.50975004963077e-53	12.266	8.869	3.590	15.506	18.041	12.456	14.694	9.929	1.523	16.920	8.699	2.706	15.012	14.156	13.329	7.780	5.206	4.360	8.770	2.959	7.352	13.588	12.445	10.791	137.540	292.647	295.440
Pdensi_DN13656_c0_g1d272376	FC_3_1	Needles	1550.77953308831	17319.2935137537	9435.036523421	-3.48126366833166	0.222808352548376	-15.6244756020796	4.959852777805e-55	8.80740987072642e-53	33.287	33.927	22.948	51.458	49.597	35.542	28.883	42.314	40.373	33.363	44.150	30.116	38.362	50.223	28.437	33.500	30.102	22.087	24.212	30.008	24.051	15.156	16.689	18.632	365.607	395.529	464.917
Pdensi_DN18020_c0_g2d530960	FC_3_1	Needles	2652.30263633621	2.49508231581348	1327.39885932601	10.0712246947923	0.64462558025292	15.6233711526633	5.04653572804293e-55	8.93434429178251e-53	39.077	81.438	56.742	72.535	89.463	70.981	65.200	46.588	51.549	52.328	46.576	37.643	38.194	61.294	45.167	42.986	21.995	12.248	20.986	10.478	18.210	2.940	8.547	1.583	0.064	0.017	0.098
Pdensi_DN8385_c0_g1d384512	FC_3_1	Needles	956.699161927192	8.15183985254468	482.425500889868	6.86568553567064	0.439524027714323	15.6207285671607	5.26011250151642e-55	9.28449346851744e-53	5.926	15.600	15.570	30.858	30.524	22.830	30.787	32.022	31.482	23.467	33.718	23.037	6.181	16.853	11.451	16.110	3.811	3.069	0.977	1.181	0.952	6.293	0.277	0.307	0.137	0.296	0.150
Pdensi_DN16675_c0_g1d528186	FC_3_1	Needles	299.73197489112	1874.93724505128	1087.3346099712	-2.64400002255857	0.169291905276804	-15.6179943644408	5.49057266627587e-55	9.66225717382325e-53	10.469	7.090	5.839	9.924	8.574	7.852	6.430	6.022	6.871	4.920	7.577	4.525	7.444	6.977	5.513	5.954	4.446	4.100	3.753	5.340	5.550	6.040	3.676	3.321	37.916	46.480	49.043
Pdensi_DN15156_c0_g2	FC_3_1	Needles	117.005602302079	11058.8093192497	5587.90746077587	-6.56148048557538	0.420489333636906	-15.6043922180467	6.79537746712808e-55	1.19227433249369e-52	5.792	7.428	8.307	1.880	3.579	4.732	1.001	3.721	3.699	1.501	3.292	3.663	1.357	3.161	4.046	0.466	2.407	2.782	5.953	6.490	8.272	0.798	5.414	15.795	189.591	240.845	369.951
Pdensi_GG_135967_c0_g1	FC_3_1	Needles	1040.7763465422	44.6096756031455	542.693011072672	4.52172930154759	0.290214474803294	15.5806470528818	9.85520882520373e-55	1.72398693190178e-52	15.879	27.830	24.644	36.433	30.026	25.217	28.914	21.626	22.378	22.430	17.711	14.503	17.408	25.348	19.878	11.859	4.544	4.215	3.765	1.280	3.192	0.474	0.627	0.718	0.728	1.147	1.365
Pdensi_DN11783_c0_g1d457849	FC_3_1	Needles	2.42402765328392	1610.61368001307	806.518853833176	-9.40942025292732	0.604096193107731	-15.5760297122901	1.05933307170848e-54	1.84760890076586e-52	0.210	0.347	0.199	0.147	0.038	0.023	0.000	0.000	0.012	0.000	0.027	0.013	0.338	0.158	0.265	0.448	0.135	0.334	0.243	0.714	1.027	0.287	1.734	1.311	24.993	40.070	52.599
Pdensi_DN25478_c0_g1d74559	FC_3_1	Needles	7324.71268073317	47205.6779748054	27265.1953277693	-2.6879785154941	0.172830437111306	-15.5526917620592	1.52556849723318e-54	2.65290945449333e-52	192.613	191.952	157.948	210.052	207.944	224.597	208.350	165.061	169.323	189.736	173.009	147.383	187.385	213.544	167.426	148.461	112.092	96.436	229.666	159.054	231.049	528.624	573.780	803.425	1025.337	1199.879	1106.096
Pdensi_DN30419_c0_g1d197815	FC_3_1	Needles	4.94282594997098	760.041301915892	382.492063932932	-7.26281730084728	0.467496351372408	-15.5355593247437	1.99325528345125e-54	3.45597539219511e-52	1.386	1.000	0.462	0.146	0.140	0.126	0.000	0.121	0.273	0.000	0.000	0.136	0.386	0.800	0.000	0.104	0.375	0.142	0.385	0.938	0.828	1.056	0.000	0.000	18.581	16.099	18.095
Pdensi_DN14591_c0_g1d342509	FC_3_1	Needles	6792.22697649513	96286.7619430324	51539.4944597638	-3.82541524711219	0.246373102737943	-15.5269191506718	2.28077095356121e-54	3.94284924521962e-52	178.304	194.152	133.568	231.127	228.376	139.427	102.492	128.498	123.810	77.765	126.824	66.631	191.788	225.995	152.771	183.288	174.234	136.027	135.314	215.979	164.673	89.529	10.078	2.305	1752.361	2529.875	2650.108
Pdensi_DN12469_c0_g1d459280	FC_3_1	Needles	527.766469681624	4165.39074250901	2346.57860609532	-2.97958266834222	0.192022379892589	-15.5168510566784	2.66827630186199e-54	4.59921631069039e-52	21.925	14.217	16.887	17.216	15.168	14.042	14.422	12.842	13.807	16.941	13.916	13.028	18.159	16.051	15.051	17.477	9.989	12.415	9.617	9.451	12.249	14.303	7.055	10.111	89.902	95.135	109.065
Pdensi_DN20496_c0_g1	FC_3_1	Needles	272.515601345174	1887.60159552619	1080.05859843568	-2.79390261254752	0.180111043862991	-15.5121115986248	2.87273896106398e-54	4.93716309691397e-52	12.491	9.029	6.711	9.014	7.151	7.805	5.273	4.975	5.653	4.207	4.685	5.385	9.431	8.738	7.266	7.300	4.057	4.451	4.131	4.805	6.160	4.605	1.228	1.235	32.428	50.667	53.608
Pdensi_DN20280_c0_g1d16456	FC_3_1	Needles	1340.41376309304	38.3786478990681	689.396205496056	5.14405179584808	0.331710506165006	15.5076541147878	3.07924988589486e-54	5.27664928697499e-52	5.216	26.140	25.346	40.188	47.029	30.772	50.583	56.448	52.860	39.109	53.558	34.113	10.250	31.482	21.248	29.502	9.448	10.338	65.940	4.586	9.787	66.306	0.889	0.218	0.791	1.175	0.773
Pdensi_DN15095_c0_g1d465751	FC_3_1	Needles	1402.63973195006	15.9754368488153	709.307584399439	6.45358595497379	0.416901198083024	15.4798930409612	4.74260682259593e-54	8.10337794220119e-52	13.187	40.105	27.166	52.686	41.962	29.125	44.513	39.104	40.312	30.242	42.622	29.835	13.390	33.340	17.297	23.809	13.676	17.845	4.488	10.030	4.851	15.709	0.369	0.221	0.301	0.513	0.332
Pdensi_DN12777_c0_g2d460069	FC_3_1	Needles	7.80121778136143	638.14002267383	322.970620227596	-6.35801298175387	0.41105451005397	-15.4675665300913	5.74376050020581e-54	9.76289614630739e-52	0.164	0.381	0.353	0.324	0.146	0.215	0.419	0.061	0.243	0.060	0.044	0.000	0.211	0.248	0.204	0.295	0.301	0.667	0.985	2.059	3.530	0.146	0.000	0.000	12.830	14.270	18.285
Pdensi_DN26687_c0_g2	FC_3_1	Needles	444.415216699047	222622.314294042	111533.36475537	-8.96863448052179	0.579836268486329	-15.4675293146711	5.74708145468866e-54	9.76289614630739e-52	21.717	2.565	3.160	24.532	6.229	8.627	42.291	129.691	273.341	247.770	219.897	305.787	83.453	68.559	7.198	16.046	36.260	47.218	19.394	44.578	7.549	48.138	353.835	293.465	5503.017	6254.629	3690.345
Pdensi_DN26099_c1_g1d76274	FC_3_1	Needles	77.3898346480246	2165.56626210055	1121.47804837429	-4.8054553664107	0.310947672470122	-15.4542252342231	7.06560293854742e-54	1.19681540034295e-51	1.475	2.334	2.868	1.505	2.738	2.536	1.167	4.885	4.388	2.522	5.552	3.411	2.265	4.271	2.562	0.922	3.677	2.604	2.610	6.083	3.199	6.887	9.919	2.691	37.954	54.955	63.590
Pdensi_DN10347_c0_g1d209793	FC_3_1	Needles	3566.15934915632	52411.7137824309	27988.9365657936	-3.87741890062989	0.251120750338833	-15.4404560172672	8.74795697388762e-54	1.47752490532814e-51	115.730	129.352	72.084	131.365	97.131	85.727	86.109	65.039	64.539	42.222	70.752	43.193	87.157	100.909	70.570	98.401	102.843	66.542	93.586	81.336	84.184	35.149	3.499	0.166	1184.229	1196.704	1298.009
Pdensi_DN20362_c0_g6d490465	FC_3_1	Needles	1063.13677272645	18.4895647563547	540.813168741403	5.95263911567489	0.385615616577579	15.4367169268346	9.27003037014535e-54	1.56121654746714e-51	3.975	21.072	21.570	36.121	29.910	27.505	30.766	31.015	36.740	28.146	29.549	27.859	7.913	24.098	15.505	28.884	23.074	22.414	74.601	5.175	7.099	44.594	1.450	0.545	0.489	0.280	0.475
Pdensi_DN16032_c0_g5	FC_3_1	Needles	51.7570362607407	4483.63253253004	2267.69478439539	-6.43506528347403	0.417101257072352	-15.4280649467277	1.06000998473298e-53	1.78012019636144e-51	2.373	3.743	1.299	0.819	1.837	1.875	1.434	1.133	0.514	2.041	1.090	0.254	2.636	2.740	3.837	1.932	0.695	0.526	1.909	2.249	1.861	2.297	0.000	0.434	78.827	152.570	92.900
Pdensi_DN30757_c0_g1	FC_3_1	Needles	1627.4790774924	9.67482759023125	818.576952541314	7.41783809805131	0.480828386852276	15.4272050088638	1.07422601516186e-53	1.79885420208458e-51	36.820	36.552	27.538	66.414	43.379	33.905	57.855	34.963	41.274	36.492	35.514	29.835	22.558	28.153	18.332	36.020	17.550	14.166	13.422	1.750	9.272	2.302	0.048	0.053	0.185	0.294	0.211
Pdensi_GG_44030_c3_g1	FC_3_1	Needles	4512.99697700558	124.748959338712	2318.87296817215	5.18814004593063	0.336370963464803	15.4238641542956	1.13127993804496e-53	1.88901252609285e-51	54.133	112.032	83.029	100.262	119.262	174.621	98.361	85.607	133.003	81.875	78.120	90.767	52.855	109.421	82.958	53.781	31.392	29.514	26.828	31.547	37.168	23.384	80.960	116.360	2.736	2.710	3.364
Pdensi_DN38447_c0_g2	FC_3_1	Needles	6.24576189949863	2112.84848706296	1059.54712448123	-8.3936872368887	0.544262698230306	-15.4221247647159	1.16216904581193e-53	1.93509376786651e-51	0.052	1.374	0.141	0.174	0.095	0.277	0.826	0.234	0.624	0.977	0.244	0.476	0.029	0.118	0.029	0.094	0.085	0.259	1.129	0.579	0.185	3.653	3.220	6.377	29.388	45.367	80.888
Pdensi_DN11678_c0_g1	FC_3_1	Needles	540.601092657134	2828.43749923097	1684.51929594405	-2.38829510910288	0.154912476540381	-15.4170610556363	1.2569575363107e-53	2.08701110485125e-51	15.407	14.968	14.182	16.109	15.067	16.278	10.458	11.544	12.723	11.097	10.058	9.339	15.991	16.133	15.678	13.381	9.551	10.010	6.954	8.398	9.306	5.978	4.946	0.870	49.653	72.238	82.452
Pdensi_DN37728_c0_g1d440083	FC_3_1	Needles	1437.40302979809	8.5092354931008	722.956132645597	7.67991911174252	0.498729766122125	15.3989587817422	1.66325966262492e-53	2.75384262507338e-51	11.619	38.583	28.833	43.269	45.445	37.643	47.795	41.701	51.955	38.238	41.975	39.492	14.481	37.557	26.194	25.871	14.200	14.089	9.181	2.225	9.422	0.523	0.251	0.094	0.321	0.193	0.079
Pdensi_DN19451_c1_g4	FC_3_1	Needles	200.650033962077	2167.45302241457	1184.05152818833	-3.434926548612	0.223162896927271	-15.3920145145429	1.85176091535941e-53	3.05733009331686e-51	10.961	6.830	3.913	7.312	5.492	4.876	4.955	4.943	3.548	4.079	4.731	2.450	9.415	7.729	4.190	6.393	5.626	4.331	3.916	7.527	3.541	6.100	1.129	0.951	37.469	58.141	61.260
Pdensi_DN15283_c0_g1	FC_3_1	Needles	11.0069001884902	3004.15077297758	1507.57883658304	-8.10035646999627	0.526390562189299	-15.3884910783854	1.95539193500873e-53	3.21938576369771e-51	1.597	0.828	0.465	0.483	0.330	0.148	0.450	0.485	0.899	0.321	1.006	0.326	1.068	0.095	0.309	0.722	1.122	0.655	0.281	0.703	0.826	0.496	0.000	0.056	33.039	85.680	106.320
Pdensi_DN17387_c1_g1	FC_3_1	Needles	11.7407320287491	812.130274313373	411.935503171061	-6.11171805216705	0.397317469741832	-15.3824548820829	2.14652331546085e-53	3.52419555622464e-51	8.884	1.115	1.943	0.395	0.270	0.354	0.033	0.000	0.088	0.053	0.171	0.143	5.599	0.517	0.271	0.204	0.316	0.151	0.155	0.314	0.150	0.000	0.037	0.000	15.633	15.819	26.639
Pdensi_DN22690_c2_g1	FC_3_1	Needles	690.699148354986	19.0138319297714	354.856490142379	5.21175152837828	0.33889586349923	15.378622431578	2.27741661210723e-53	3.72868290278068e-51	6.668	11.537	8.346	19.521	23.258	17.931	22.541	13.488	17.463	17.645	22.460	18.970	8.129	14.972	8.662	11.416	13.541	9.342	14.736	12.306	13.978	10.863	12.395	4.944	0.371	0.442	0.512
Pdensi_DN23543_c0_g2	FC_3_1	Needles	635.452100316555	10.8746260679219	323.163363192239	5.93600268928204	0.386028713363645	15.3771014533063	2.33154052176112e-53	3.80669325687647e-51	5.330	16.899	16.238	19.728	19.441	16.695	18.440	17.745	19.720	14.994	21.175	18.197	6.662	15.877	11.222	11.662	5.386	8.595	2.945	6.441	3.506	8.108	0.642	0.470	0.243	0.277	0.231
Pdensi_DN13697_c0_g1d106914	FC_3_1	Needles	3292.52926724672	26019.4182360384	14655.9737516425	-2.9825147960985	0.193963254381595	-15.3767001157386	2.34603443662155e-53	3.81974698286163e-51	55.870	73.696	42.377	109.134	101.902	78.850	66.638	77.586	71.281	55.771	73.903	49.723	55.455	83.346	62.440	58.393	57.461	47.203	65.939	78.712	67.651	61.169	36.022	39.232	429.804	712.357	749.049
Pdensi_DN15723_c1_g1	FC_3_1	Needles	422.446766569228	2073.51377392715	1247.98027024819	-2.29405665940961	0.149256978128164	-15.3698452707501	2.60791233080039e-53	4.23439953225013e-51	10.000	12.573	10.664	13.397	12.341	11.400	9.806	10.133	10.090	7.431	10.149	6.206	9.566	11.806	9.500	10.195	7.938	6.405	9.249	6.957	7.116	6.698	1.228	0.964	41.323	50.716	55.780
Pdensi_DN6197_c0_g1d449923	FC_3_1	Needles	1905.23876464381	39.7276303226459	972.483197483229	5.55246003015263	0.361484814506388	15.3601473902426	3.02885256506576e-53	4.90432141093307e-51	16.573	32.955	23.557	73.031	56.345	38.799	46.761	48.758	58.894	46.241	42.613	39.336	18.351	42.640	26.247	27.708	13.191	9.041	6.683	2.441	7.721	2.523	0.911	0.539	0.570	1.257	1.071
Pdensi_DN20674_c0_g1d537558	FC_3_1	Needles	2038.10993230719	76853.0587159442	39445.5843241257	-5.23683825551802	0.341824585925722	-15.3202504183125	5.60013388752537e-53	9.04283157986479e-51	78.895	71.232	37.002	77.735	63.534	38.712	26.564	24.978	19.779	15.608	27.434	10.092	85.659	91.652	58.540	62.241	40.972	35.391	21.862	44.128	30.381	20.660	1.235	0.373	1760.042	1534.462	2088.258
Pdensi_DN20715_c0_g1d17398	FC_3_1	Needles	2192.57917436379	10.5615440004821	1101.57035918214	7.75940484339019	0.507144057026936	15.3001987026697	7.62235613717564e-53	1.22744993609527e-50	10.752	42.425	44.105	72.246	73.825	47.155	67.362	78.411	75.221	61.479	65.914	51.250	16.045	51.044	23.351	61.862	20.642	18.842	74.892	3.127	5.507	94.478	0.931	0.359	0.227	0.395	0.112
Pdensi_GG_152382_c0_g1	FC_3_1	Needles	12.4556431561806	1700.78711147821	856.621377317198	-7.09436704698344	0.463687386419084	-15.2998922437185	7.65833214573221e-53	1.22987373915219e-50	1.462	0.654	0.212	0.534	0.146	0.425	0.033	0.221	0.107	0.320	0.269	0.288	0.743	0.699	0.308	0.761	0.268	0.259	0.104	0.283	0.261	4.296	1.847	8.830	25.572	48.269	50.791
Pdensi_DN21620_c1_g2	FC_3_1	Needles	81.5186728210398	9427.87385249172	4754.69626265638	-6.85474701131238	0.449076263415032	-15.2641044957152	1.32636169258216e-52	2.1242387249292e-50	1.067	0.644	1.473	3.831	1.806	1.563	1.052	1.603	0.820	1.006	5.820	1.504	3.274	0.519	1.097	6.185	26.410	18.216	83.558	119.669	72.860	118.496	0.807	1.683	215.067	164.439	280.876
Pdensi_DN6556_c0_g1d168735	FC_3_1	Needles	1580.7781856474	90.8415198959352	835.809852771665	4.09312281379438	0.268433100746567	15.2482044964297	1.69222782959357e-52	2.70282812880492e-50	19.643	18.065	19.541	48.889	52.567	37.650	59.712	43.228	50.889	33.055	33.621	19.236	20.120	42.647	18.962	25.632	27.437	20.983	62.763	32.787	42.607	33.224	34.373	88.324	1.310	2.801	2.517
Pdensi_GG_82040_c4_g1	FC_3_1	Needles	750.952202419197	19.1118440883426	385.03202325377	5.28673268750669	0.347087234411541	15.2317116948134	2.17813409811078e-52	3.46949018657608e-50	15.670	19.116	20.090	19.277	21.447	25.065	15.189	12.116	20.734	10.037	15.121	14.356	10.154	23.620	12.821	13.255	10.050	13.274	11.074	2.521	8.449	0.993	0.531	0.000	0.322	0.489	0.527
Pdensi_DN16114_c0_g1d397583	FC_3_1	Needles	28.8537931111476	1901.17402153094	965.013907321042	-6.04526222680853	0.397238033861647	-15.2182361996938	2.67650079709376e-52	4.25180236083189e-50	0.405	6.660	0.282	1.238	0.825	0.499	2.028	0.546	0.165	2.079	0.894	0.264	0.516	1.580	0.319	0.183	0.962	0.178	2.516	4.373	0.260	12.407	22.770	4.283	43.634	41.647	47.890
Pdensi_DN14346_c0_g1d273800	FC_3_1	Needles	76.9126113850432	2120.85389469474	1098.88325303989	-4.78734881673959	0.314595525302903	-15.217472696505	2.70791481125201e-52	4.29011075096926e-50	1.853	1.641	1.602	2.148	2.886	1.736	1.434	5.057	6.746	3.355	6.570	6.117	2.326	4.161	1.619	1.726	1.784	2.149	0.995	7.063	7.156	1.600	1.006	0.815	30.264	60.884	65.009
Pdensi_DN23018_c1_g2	FC_3_1	Needles	1506.82513368552	8086.78948409658	4796.80730889105	-2.42451943190246	0.159380874062448	-15.2121102746149	2.93913844929053e-52	4.64391775897713e-50	47.042	37.863	34.629	45.439	44.188	42.740	40.076	35.640	39.647	36.783	38.115	33.820	39.550	38.793	33.938	26.461	25.045	30.101	28.333	34.922	40.452	50.199	46.175	36.941	139.112	201.339	244.908
Pdensi_GG_107792_c0_g1	FC_3_1	Needles	387.619588163899	4002.90904734756	2195.26431775573	-3.3675847895726	0.221761551225341	-15.1856116218752	4.40435805523158e-52	6.94034727647042e-50	12.229	11.491	14.454	9.612	13.229	11.173	10.508	7.417	13.287	15.740	9.242	8.630	7.526	10.346	9.344	10.950	6.698	11.589	4.513	6.918	8.992	9.905	3.968	2.732	82.839	92.216	109.031
Pdensi_DN18677_c0_g2d13891	FC_3_1	Needles	63.4908541724146	1533.29306943702	798.391961804718	-4.59063399023589	0.302379769950733	-15.1816835861204	4.67623328919049e-52	7.34906320959223e-50	2.553	1.495	0.854	1.632	1.496	2.408	1.455	1.946	1.174	2.696	1.893	0.940	2.184	2.217	1.611	0.892	0.462	0.524	1.385	1.246	1.006	1.233	3.149	6.022	32.584	35.952	39.971
Pdensi_GG_33702_c1_g1	FC_3_1	Needles	3258.40364186356	290.493931285002	1774.44878657428	3.4826562521297	0.229639871709739	15.1657298281882	5.96323455338309e-52	9.34669432917862e-50	46.225	69.103	48.552	80.607	110.152	95.033	84.632	76.056	97.529	84.208	67.604	78.220	62.214	91.117	59.925	76.172	103.400	110.378	122.187	113.302	172.232	127.077	167.939	98.785	5.039	7.237	8.750
Pdensi_GG_149436_c0_g1	FC_3_1	Needles	6882.08811730302	1577.19864228041	4229.64337979172	2.12348997626255	0.140035882076498	15.1638990291255	6.13184983013788e-52	9.58541854962804e-50	188.653	202.745	234.895	222.046	203.411	179.853	188.713	176.396	200.185	167.330	182.940	152.885	194.381	206.254	155.765	221.513	198.274	202.007	163.181	74.617	109.026	100.512	82.455	67.910	27.895	41.991	43.959
Pdensi_DN17851_c0_g1d12654	FC_3_1	Needles	351.176860272875	7468.85175264957	3910.01430646122	-4.41118070600577	0.291039948357829	-15.156615890346	6.85094807484621e-52	1.06811187001389e-49	17.634	10.804	10.193	14.010	9.804	7.197	8.207	5.424	8.043	5.796	7.662	4.359	17.473	11.753	9.867	14.890	8.923	8.660	13.931	11.495	10.958	7.566	1.681	0.106	135.172	185.627	217.087
Pdensi_DN51142_c0_g1	FC_3_1	Needles	205.780127246432	2509.93814780657	1357.8591375265	-3.60777476862307	0.238207316796691	-15.1455245671664	8.11048987156648e-52	1.26113826238376e-49	9.290	5.301	6.232	7.330	5.780	4.995	5.929	6.515	7.412	6.066	8.218	6.098	7.067	6.107	3.565	10.875	10.218	11.663	14.205	10.213	12.522	15.997	6.312	6.088	55.218	62.293	59.287
Pdensi_DN9630_c0_g1d4250	FC_3_1	Needles	535.523867880411	3894.7304272517	2215.12714756606	-2.86394906423434	0.189199963893676	-15.1371543910219	9.21140168682641e-52	1.42854500513614e-49	17.662	16.858	13.425	16.117	16.157	14.765	14.222	13.494	13.321	12.854	16.888	10.476	16.085	18.106	13.043	13.528	8.963	7.176	9.290	8.329	12.193	19.225	32.774	50.250	60.488	109.751	114.429
Pdensi_DN23753_c0_g1d224506	FC_3_1	Needles	4984.88521825986	2.72783981165527	2493.80652903576	11.2032397205347	0.74015720906533	15.1362975099332	9.33217895484006e-52	1.44346705902272e-49	61.505	112.923	102.512	103.159	166.593	166.386	161.556	164.831	193.498	130.929	228.818	169.114	94.381	124.016	176.922	123.125	97.017	80.543	180.939	148.507	169.264	340.570	16.085	3.705	0.109	0.039	0.028
Pdensi_GG_64530_c0_g1	FC_3_1	Needles	9446.6380217803	1.85123059396061	4724.24462618713	12.4744977332937	0.82434651051414	15.1325899657336	9.87319026502153e-52	1.52000089152509e-49	179.782	339.248	199.240	197.420	388.144	243.471	482.693	539.678	706.986	473.973	992.656	668.251	300.865	369.113	237.616	228.524	326.981	165.877	168.615	138.649	104.537	22.162	47.901	4.716	0.071	0.051	0.037
Pdensi_DN19031_c0_g1d60220	FC_3_1	Needles	6893.40823872354	218535.439742264	112714.423990494	-4.98650275795639	0.329521573309147	-15.1325532585941	9.87869984113826e-52	1.52000089152509e-49	294.510	242.092	193.690	246.683	205.658	155.253	113.310	133.717	122.223	71.685	184.363	79.751	302.484	223.337	216.464	230.240	204.569	223.715	183.413	170.410	204.463	80.556	19.574	3.457	5616.607	4201.031	5240.620
Pdensi_DN19836_c2_g5	FC_3_1	Needles	661.119093304102	8.15183985254468	334.635466578323	6.33232303430217	0.419059321035593	15.1108034505796	1.37453490430617e-51	2.10942658147268e-49	7.676	13.771	16.085	19.519	18.912	19.592	22.541	18.709	23.792	19.708	25.016	19.997	11.023	15.898	16.268	16.471	13.926	8.418	9.057	11.638	13.205	7.850	0.937	0.237	0.158	0.295	0.151
Pdensi_DN39836_c3_g1	FC_3_1	Needles	1059.05207221233	50.6972951378312	554.87468367508	4.44935473962442	0.294520466766632	15.1071156054834	1.4536489536353e-51	2.22502928509954e-49	8.730	22.579	27.610	32.328	28.275	32.349	27.489	24.398	30.043	22.606	29.979	26.810	10.777	19.464	22.098	17.597	11.180	11.858	7.965	10.616	8.276	5.718	1.838	0.739	1.269	1.146	1.061
Pdensi_DN9601_c0_g1d48503	FC_3_1	Needles	89.8899342204217	14341.2146939852	7215.5523141028	-7.3187068793018	0.485027622411252	-15.0892578919893	1.90573664432971e-51	2.90944111022773e-49	1.037	1.588	0.163	4.535	1.577	1.830	2.522	1.421	0.576	1.278	0.551	0.322	1.234	3.214	1.407	0.590	2.747	1.220	6.817	0.825	0.859	0.495	0.134	0.331	321.838	264.096	420.982
Pdensi_DN19942_c0_g2	FC_3_1	Needles	159.668854308903	2790.3345285908	1475.00169144985	-4.12699240865364	0.27357179218107	-15.0855918870543	2.01459884767998e-51	3.0676703748727e-49	6.875	9.645	3.517	3.816	4.352	5.798	2.633	2.422	2.045	2.009	2.386	2.168	5.376	7.137	6.526	3.275	2.311	1.523	1.115	1.652	1.165	1.246	1.124	17.905	45.318	84.858	73.040
Pdensi_DN10075_c0_g1d386354	FC_3_1	Needles	6.38034524586887	386.902499133731	196.6414221898	-5.92989382267342	0.393297355200424	-15.0773803694956	2.28142847684719e-51	3.46500055771699e-49	0.080	0.057	0.106	0.233	0.191	0.142	0.014	0.096	0.062	0.124	0.134	0.095	0.162	0.168	0.000	0.181	0.147	0.067	0.335	0.031	0.190	0.040	0.049	0.000	6.868	10.368	10.689
Pdensi_GG_82628_c2_g1	FC_3_1	Needles	11749.1421601048	109.560611335021	5929.35138571992	6.76995068619231	0.449498374953637	15.0611238291809	2.91784452181966e-51	4.4201584396648e-49	126.819	462.526	237.145	355.240	390.192	288.179	370.814	296.815	342.147	205.923	281.154	171.130	113.218	357.321	201.867	190.227	131.314	178.225	97.610	46.086	112.794	3.971	1.353	0.000	3.178	1.353	2.899
Pdensi_DN32909_c0_g1d199954	FC_3_1	Needles	3340.88381447594	54.6070566288375	1697.74543555239	5.94675065827459	0.395778003331621	15.0254703601904	5.00051272804878e-51	7.55565903898517e-49	24.914	58.022	34.251	102.727	116.157	75.286	97.743	114.290	139.902	98.672	118.656	126.435	30.651	70.389	37.891	18.128	7.937	4.072	3.631	0.902	3.602	0.170	1.278	0.270	1.120	1.934	0.817
Pdensi_DN12077_c0_g1d105072	FC_3_1	Needles	1286.97434281852	43.1245898375445	665.049466328035	4.87498422277619	0.324727581437882	15.0125351261816	6.07795659670053e-51	9.16010397139146e-49	9.722	23.746	24.673	42.071	40.334	30.894	37.163	43.102	40.505	34.928	41.016	35.029	9.165	24.654	14.557	28.571	36.184	69.906	62.056	9.159	48.085	51.967	7.448	5.045	0.701	1.524	0.914
Pdensi_DN29597_c0_g1d502699	FC_3_1	Needles	104.192579421211	2825.54478171574	1464.86868056848	-4.76216224992092	0.317293366194403	-15.0087041120273	6.43934903297925e-51	9.67993908213354e-49	4.899	4.034	2.418	2.788	4.252	2.129	2.734	2.056	1.908	1.623	1.796	1.807	3.777	3.430	2.807	2.165	2.101	2.430	1.574	3.550	3.276	3.185	1.618	0.916	49.764	70.983	83.316
Pdensi_DN15934_c0_g1	FC_3_1	Needles	6.46710567865323	789.717007760999	398.092056719826	-6.9195500629996	0.461638570080831	-14.9891073048511	8.65081295741286e-51	1.29711437040269e-48	0.153	0.258	0.236	0.180	0.093	0.296	0.268	0.248	0.316	0.206	0.172	0.193	0.416	0.241	0.322	0.197	0.577	0.190	0.105	0.456	0.298	0.012	0.177	0.033	14.843	19.303	22.533
Pdensi_DN40925_c0_g1d573241	FC_3_1	Needles	77.6762136639514	21095.0283246556	10586.3522691598	-8.0866386581312	0.539988989046896	-14.9755621358214	1.06067198767362e-50	1.58633886563594e-48	0.627	0.340	0.944	4.353	1.527	1.016	2.420	2.303	1.870	1.853	2.761	1.474	0.347	0.362	0.000	3.091	5.707	6.869	4.517	10.513	6.765	6.180	1.524	0.630	385.514	613.959	519.261
Pdensi_DN18181_c0_g1d477311	FC_3_1	Needles	1746.19595483354	9629.91097775605	5688.05346629479	-2.46386130239696	0.164576952885825	-14.9708769010097	1.13810646270701e-50	1.69782953194239e-48	82.665	59.750	38.113	58.133	49.175	46.289	39.012	31.744	34.260	20.346	32.052	20.196	56.124	47.505	35.048	45.710	36.308	24.097	36.152	37.974	36.277	24.092	25.367	33.975	161.064	266.770	271.296
Pdensi_DN8570_c0_g1d170852	FC_3_1	Needles	1233.98780676097	169.953652463167	701.970729612067	2.867435682259	0.192058078850021	14.9300445960318	2.10125528938587e-50	3.12672106694262e-48	24.818	32.032	26.505	33.830	37.294	37.133	30.172	30.659	30.456	29.210	30.680	28.434	24.330	35.859	25.060	22.881	13.800	13.418	12.471	25.037	27.203	40.392	17.025	8.809	3.358	4.735	4.047
Pdensi_DN9933_c0_g1	FC_3_1	Needles	1112.86048251423	36.9867099071266	574.923596210679	4.99334595748691	0.334625397022106	14.922196587359	2.36362491036134e-50	3.50825205445223e-48	22.973	27.831	18.265	35.444	32.451	29.949	34.806	27.097	31.097	18.566	24.446	18.183	23.763	27.905	30.642	17.287	4.329	4.356	3.408	0.744	2.039	0.103	0.049	0.000	0.976	0.639	0.890
Pdensi_DN25650_c1_g1	FC_3_1	Needles	3319.13594007671	9.69892677823526	1664.41743342747	8.64429318097286	0.580654596768602	14.8871518956005	3.99425342050653e-50	5.91360789161492e-48	119.954	100.977	99.522	108.436	117.640	66.573	165.511	173.163	216.217	142.599	169.310	124.042	84.042	61.600	53.023	143.643	99.512	73.091	56.548	21.058	64.806	0.675	1.024	0.552	0.370	0.089	0.203
Pdensi_DN19427_c0_g1d407868	FC_3_1	Needles	24.110322856648	3359.23471354209	1691.67251819937	-7.12093519555157	0.479029017481441	-14.8653524853063	5.53229444557977e-50	8.17014247808649e-48	0.160	1.302	0.729	0.356	1.143	0.617	0.525	1.018	0.424	0.149	0.449	0.338	0.214	0.434	0.384	0.479	0.887	0.577	1.734	0.422	0.750	0.058	0.044	0.038	82.971	73.027	76.938
Pdensi_DN14421_c0_g1d107956	FC_3_1	Needles	463.165136539287	3682.37122628822	2072.76818141375	-2.99132701713251	0.201246259267399	-14.8640130158041	5.64405478420685e-50	8.31430095366731e-48	13.928	13.202	11.317	13.170	11.808	15.591	10.505	9.645	13.062	10.055	10.127	10.023	14.362	12.689	12.596	12.575	10.160	8.028	20.786	12.026	23.831	15.510	9.916	13.805	63.120	103.673	99.994
Pdensi_DN34393_c0_g1d201230	FC_3_1	Needles	7570.88473672064	144.546528279567	3857.7156325001	5.72933551372973	0.38566360389467	14.8557848235388	6.38161792572536e-50	9.37730892050898e-48	189.024	299.578	335.279	284.034	232.907	151.290	371.971	164.106	253.640	135.786	289.575	92.641	226.355	224.394	189.326	263.016	126.516	130.024	51.379	42.907	56.630	329.656	305.243	517.343	3.763	3.687	2.517
Pdensi_DN16725_c0_g1d111861	FC_3_1	Needles	3625.61136426436	257.58077813475	1941.59607119955	3.80982900005424	0.25651081438152	14.8525083016099	6.70135818207103e-50	9.82258677974037e-48	73.334	125.021	106.220	122.717	94.109	101.907	107.315	68.440	81.294	77.397	76.291	63.824	69.081	112.963	76.343	77.334	81.034	72.265	37.349	28.917	37.813	14.046	9.426	9.108	4.401	8.649	5.642
Pdensi_DN13591_c0_g1	FC_3_1	Needles	803.578160692104	4158.14945191182	2480.86380630196	-2.3720765410694	0.159961070343513	-14.8290864519437	9.5017247590043e-50	1.38581358848634e-47	20.709	23.451	16.429	26.778	23.942	19.994	16.465	18.863	17.758	14.087	18.217	12.327	17.636	23.721	16.776	17.261	16.469	12.539	15.952	17.902	20.170	16.751	14.627	12.441	75.478	111.421	112.539
Pdensi_DN19374_c0_g1d117395	FC_3_1	Needles	688.913317209263	15.4536964735377	352.183506841401	5.58194104304953	0.377041260537448	14.8045893839121	1.36819988870343e-49	1.9905615063941e-47	2.911	11.769	11.243	19.993	22.535	18.016	20.969	22.861	23.951	17.026	23.083	18.980	4.042	13.697	8.097	12.400	3.780	4.225	8.981	0.847	1.818	21.973	0.279	0.382	0.377	0.383	0.281
Pdensi_DN23883_c0_g5	FC_3_1	Needles	1037.94474648982	33.2512111320316	535.597978810923	4.95450716965858	0.334699637608935	14.8028459339041	1.40413602904376e-49	2.03780008343469e-47	8.989	21.841	17.233	35.149	31.904	24.359	31.925	29.588	30.658	25.239	33.831	26.096	8.859	22.827	14.479	17.106	9.241	6.586	21.867	8.889	8.156	18.015	7.739	6.855	0.584	1.115	0.696
Pdensi_DN14429_c0_g1d8303	FC_3_1	Needles	280.713975164033	1503.78681028286	892.250392723447	-2.41891816466471	0.163423592010832	-14.801523665594	1.43201591090273e-49	2.07314283731847e-47	5.952	7.349	6.415	8.329	8.654	7.672	6.429	5.785	6.342	5.705	7.010	4.927	5.804	8.007	6.616	8.618	7.710	7.161	8.835	9.964	6.640	6.687	7.066	4.457	30.913	36.656	39.210
Pdensi_GG_135966_c0_g1	FC_3_1	Needles	1490.53527517758	99.9789997088857	795.257137443233	3.91453872589979	0.264595714487486	14.7944146921734	1.59162842737039e-49	2.29855390849016e-47	24.590	44.547	28.983	54.252	40.575	36.471	39.226	30.714	30.486	28.873	27.485	23.055	21.391	38.964	26.635	27.806	15.606	14.425	12.615	3.233	5.808	1.233	2.084	0.998	2.127	2.397	2.560
Pdensi_DN26318_c8_g1	FC_3_1	Needles	54.5439799760817	1804.39854981795	929.471264897017	-5.04648833290685	0.342101806187294	-14.7514226514899	3.01246806198891e-49	4.33979988430201e-47	1.070	1.227	1.099	1.431	1.653	1.675	4.327	7.728	10.780	9.744	9.114	8.135	1.424	1.392	0.520	2.704	2.155	1.825	10.041	4.504	3.700	66.934	33.859	43.448	38.561	31.459	57.456
Pdensi_GG_66453_c1_g1	FC_3_1	Needles	179.09414814621	4643.5100149144	2411.3020815303	-4.69539270652219	0.318517627802359	-14.7413904182273	3.49513949067487e-49	5.02283163431288e-47	3.461	8.139	2.745	4.994	5.645	5.087	5.441	4.877	3.672	6.326	7.699	2.675	6.517	8.132	3.466	3.318	1.808	1.610	2.118	3.462	3.079	12.004	22.089	35.565	122.611	94.442	101.696
Pdensi_DN13677_c0_g1d340413	FC_3_1	Needles	97.8919987257168	2158.17812961479	1128.03506417026	-4.4648278237841	0.303073588516934	-14.7318274932249	4.0266769294333e-49	5.77258511905613e-47	5.120	3.646	2.915	3.753	2.482	2.396	1.470	1.956	2.035	1.472	1.803	1.071	4.715	3.842	3.079	1.974	2.033	3.709	1.130	2.599	2.106	2.583	0.297	0.102	31.151	63.089	64.512
Pdensi_DN14793_c0_g1	FC_3_1	Needles	438.662289354464	2377.39802009843	1408.03015472645	-2.43990098034163	0.165627621893384	-14.7312444171432	4.06157277778744e-49	5.80844435912439e-47	10.024	10.371	8.053	13.993	13.499	11.112	9.561	10.320	11.126	8.615	12.212	8.087	9.987	12.434	8.865	7.634	4.587	4.031	3.601	7.171	6.611	7.687	1.739	1.518	41.264	63.966	66.759
Pdensi_GG_73524_c1_g1	FC_3_1	Needles	2321.79438351016	15.4752688634027	1168.63482618678	7.41970814208222	0.503902441965596	14.7244933228341	4.48820915726202e-49	6.4029968358347e-47	49.086	63.607	63.114	69.439	71.135	63.438	77.161	52.010	75.355	45.541	84.890	74.155	64.236	65.326	65.171	41.633	25.028	18.360	22.645	7.175	12.576	2.462	1.468	1.102	0.537	0.165	0.294
Pdensi_GG_59100_c0_g1	FC_3_1	Needles	105.347267320888	6431.78516380659	3268.56621556374	-5.9315423090015	0.403152771873895	-14.7128898095655	5.32825365717077e-49	7.58302094933478e-47	5.056	3.162	12.536	2.015	4.589	2.647	3.119	7.128	5.440	1.530	5.722	7.956	6.261	4.556	10.023	10.546	10.524	10.488	11.574	11.438	10.130	5.292	11.866	14.994	157.541	149.553	139.487
Pdensi_GG_31657_c0_g1	FC_3_1	Needles	1219.38199037453	15.2360997665302	617.30904507053	6.3729550022534	0.43334207952731	14.7065224065132	5.85394110269914e-49	8.3110409708538e-47	7.586	33.726	19.510	40.519	38.578	28.310	33.357	41.659	34.435	28.790	45.440	34.976	11.722	27.236	16.398	26.103	38.319	26.890	10.004	38.323	20.664	19.171	2.131	1.290	0.323	0.526	0.198
Pdensi_DN39154_c0_g1	FC_3_1	Needles	5937.29061436222	5.01037901673929	2971.15049668948	10.2254055808343	0.695836777415821	14.6951209144322	6.92747217076417e-49	9.81147064532544e-47	67.735	134.499	95.101	133.735	198.531	187.757	179.249	104.684	146.421	55.638	129.980	67.087	143.743	201.886	203.483	67.894	82.927	46.375	31.076	13.666	18.785	8.962	7.121	0.104	0.119	0.258	0.000
Pdensi_DN25615_c3_g4	FC_3_1	Needles	479.359000492637	9709.77094508523	5094.56497278893	-4.34084541435818	0.295514044730736	-14.6891340420502	7.5674690367776e-49	1.06921424897759e-46	14.881	7.815	8.211	17.921	14.499	9.874	9.053	13.272	16.389	10.645	16.669	11.669	14.968	15.443	9.563	11.171	7.886	8.341	8.196	12.930	9.685	11.925	4.290	1.208	145.265	283.608	283.138
Pdensi_DN13827_c0_g2d392397	FC_3_1	Needles	950.286579315303	7.17469167813969	478.730635496721	7.08041581499609	0.48236242640178	14.6786221883263	8.83678245767692e-49	1.24556250003568e-46	5.401	18.668	11.060	28.737	33.846	21.098	21.322	13.225	15.925	9.739	6.581	7.716	9.788	19.036	11.696	6.064	10.775	38.709	3.871	2.921	2.868	1.276	4.263	4.178	0.138	0.206	0.149
Pdensi_GG_116687_c0_g1	FC_3_1	Needles	3.9982476631822	1292.79755964304	648.397903653111	-8.33667146187437	0.568266023237235	-14.6703676112518	9.98028841270464e-49	1.4033765838123e-46	0.023	0.151	0.023	0.044	0.239	0.075	0.089	1.591	0.027	0.068	1.611	0.069	0.000	0.000	0.000	0.011	0.506	0.044	0.443	0.857	0.503	0.000	0.000	0.000	29.709	26.578	34.235
Pdensi_GG_156497_c2_g1	FC_3_1	Needles	3730.9306957766	10.4318522594897	1870.68127401804	8.4349540754236	0.575017705701039	14.6690336519987	1.01784310530199e-48	1.42782253461421e-46	29.893	150.214	100.750	116.125	150.820	62.347	147.324	100.652	98.254	80.688	132.151	65.792	38.002	116.608	52.917	66.955	55.543	57.696	26.852	47.968	48.279	3.021	7.040	1.364	0.149	0.456	0.158
Pdensi_DN25053_c0_g1d557892	FC_3_1	Needles	7152.33526938447	1.52551453582561	3576.93039196015	12.4972666613526	0.851996866824068	14.6682072997966	1.03031342840902e-48	1.44187458051421e-46	175.071	201.429	180.774	226.620	194.089	207.572	200.461	139.538	172.837	123.758	142.571	124.457	174.386	246.282	197.130	172.758	221.822	166.950	214.096	81.904	103.208	51.685	35.324	0.474	0.044	0.032	0.034
Pdensi_DN19809_c0_g2	FC_3_1	Needles	6.8422666865894	5093.39769329747	2550.11997999203	-9.52797728851755	0.649700880802986	-14.6651752676426	1.07738605200532e-48	1.5041691206346e-46	0.093	0.039	0.218	0.093	0.122	0.375	0.221	0.742	0.948	0.806	2.474	1.058	0.416	1.236	0.310	0.210	0.581	0.805	0.528	2.105	0.307	0.250	0.415	0.389	63.641	100.698	213.713
Pdensi_DN25645_c0_g1d305813	FC_3_1	Needles	127.515116330899	5125.39567833225	2626.45539733157	-5.32892886353628	0.363746576809349	-14.6501141269278	1.34489616950923e-48	1.87319815533753e-46	2.934	4.458	1.570	3.800	4.315	3.121	2.306	4.464	5.831	2.333	3.886	2.054	5.607	6.664	2.604	2.183	1.910	1.907	0.577	3.996	0.993	12.445	34.394	24.340	111.423	81.220	168.523
Pdensi_DN11274_c0_g2	FC_3_1	Needles	576.236745530139	4979.88458656233	2778.06066604624	-3.112454028151	0.21261083667276	-14.63920690431	1.57899313554752e-48	2.19405388955263e-46	21.693	18.455	13.828	18.954	17.641	14.116	9.338	10.474	11.295	6.882	9.783	6.168	14.980	18.644	9.123	16.553	11.619	7.642	8.271	9.373	9.505	5.484	2.052	1.148	77.783	147.405	138.719
Pdensi_GG_63418_c0_g1	FC_3_1	Needles	57.2955197488596	16769.918658701	8413.60708922494	-8.19316076148356	0.559686186194937	-14.6388475606041	1.58735983228834e-48	2.20047756750971e-46	3.190	5.981	4.863	0.726	3.071	1.236	0.724	2.460	1.420	0.766	1.244	1.261	0.582	1.486	0.970	0.245	0.897	0.576	1.267	1.210	0.825	0.000	0.578	0.676	315.115	329.598	557.557
Pdensi_DN24084_c0_g2	FC_3_1	Needles	907.133373414345	6937.78283495374	3922.45810418404	-2.93589218936606	0.200735295597096	-14.6256899198176	1.92608471993871e-48	2.663752507855e-46	36.827	30.075	28.190	29.822	26.221	23.760	20.473	19.921	24.061	17.555	23.730	17.229	30.012	26.882	22.434	22.436	18.054	17.577	13.053	23.933	18.713	22.460	10.893	12.276	107.888	191.374	207.729
Pdensi_DN25811_c0_g1	FC_3_1	Needles	5190.18863919269	20.090161056134	2605.13940012441	7.95011926247055	0.543684952332484	14.6226582662688	2.01381340017487e-48	2.77203536819855e-46	60.905	143.042	92.988	163.872	169.584	123.393	170.332	119.200	144.069	109.506	137.773	97.512	66.829	136.496	91.977	147.775	106.522	105.190	65.453	40.487	57.541	10.634	7.630	2.614	0.212	1.034	0.277
Pdensi_DN13575_c0_g1	FC_3_1	Needles	118.369972038164	1899.167924604	1008.76894832108	-4.00621971208799	0.274073093605306	-14.6173404305691	2.17741262725966e-48	2.99022855122525e-46	1.651	4.846	2.479	3.724	3.766	2.932	2.571	2.377	1.409	1.554	2.296	1.150	2.469	3.991	3.178	2.556	1.466	1.582	1.699	2.751	2.691	3.724	2.204	1.158	28.341	48.014	62.813
Pdensi_DN20491_c0_g1d490961	FC_3_1	Needles	728.083481763524	13945.424781892	7336.75413182774	-4.25970541579987	0.291575200894547	-14.6092857099341	2.45073897929967e-48	3.35774090877148e-46	47.877	23.902	18.179	29.176	19.667	15.412	13.912	10.343	11.357	11.177	12.379	7.463	36.796	23.164	17.409	26.317	10.430	10.111	9.086	13.613	9.969	8.306	1.584	2.506	281.352	319.965	391.139
Pdensi_GG_29742_c0_g1	FC_3_1	Needles	1016.46217172529	144.092202918144	580.277187321716	2.83326770552343	0.19394574696416	14.6085580626164	2.47705188831614e-48	3.38589950789669e-46	12.323	20.663	19.070	28.124	30.291	30.763	22.946	20.800	20.037	17.565	20.245	14.266	12.968	23.883	28.012	17.291	16.832	15.004	11.828	15.207	13.430	11.592	62.097	39.284	2.987	3.674	3.615
Pdensi_DN21795_c0_g1d419723	FC_3_1	Needles	140.687934072459	1734.25133496994	937.469634521199	-3.62215542963428	0.247980136420153	-14.606635361702	2.54794093243589e-48	3.47471749851008e-46	2.884	2.396	3.597	3.371	4.507	4.450	1.974	3.015	4.105	2.295	4.324	2.889	2.934	3.954	4.191	3.697	2.706	3.806	2.827	4.041	6.250	3.526	1.684	3.386	34.992	38.918	49.511
Pdensi_DN9786_c0_g1	FC_3_1	Needles	7.82603133717749	11434.3704069072	5721.09821912219	-10.5154389259575	0.721062469336978	-14.5832564765526	3.58976330866152e-48	4.88415550910181e-46	0.000	0.000	0.013	0.230	0.347	0.141	0.063	0.068	0.629	0.077	0.045	0.328	0.058	0.051	0.015	0.000	0.102	0.133	0.000	0.000	0.019	0.217	0.307	1.362	417.655	105.930	213.369
Pdensi_DN52534_c0_g1	FC_3_1	Needles	1816.35545244719	6.62379851858003	911.489625482887	8.04478229169932	0.552152207177114	14.5698635034502	4.36762811267103e-48	5.92877777317472e-46	17.602	38.814	31.203	33.077	59.429	66.124	40.045	38.796	37.286	35.776	47.461	31.620	38.309	60.124	58.810	31.926	21.144	17.217	30.261	14.063	28.021	13.680	9.143	0.547	0.093	0.247	0.156
Pdensi_DN22657_c1_g1	FC_3_1	Needles	56.5133882947612	1434.37710973396	745.445249014363	-4.6674677743042	0.320372354664748	-14.5688843195864	4.43067871515943e-48	6.00050697790151e-46	3.665	3.141	1.778	2.245	1.315	1.421	0.888	0.655	0.593	0.603	0.527	1.240	2.239	2.158	2.501	1.871	1.518	2.219	1.536	2.741	2.082	5.390	0.163	0.243	26.061	45.836	31.512
Pdensi_DN24860_c0_g1	FC_3_1	Needles	3206.89843283186	165.435585470375	1686.16700915112	4.25645275472972	0.292224798046489	14.5656795151676	4.64344266387442e-48	6.27419837826544e-46	27.674	60.084	68.122	78.484	106.084	96.609	88.339	94.874	110.111	76.885	94.394	88.177	33.983	73.905	64.887	50.306	49.869	51.125	58.905	40.632	93.944	98.522	53.707	38.541	2.189	5.114	4.956
Pdensi_DN39387_c0_g1d242333	FC_3_1	Needles	988.98268310484	4.11860901021039	496.550646057525	7.78984504024289	0.534829142307902	14.565109535034	4.68233446114342e-48	6.31223790418869e-46	16.795	26.702	34.943	35.322	26.338	25.396	26.004	21.384	24.266	18.379	21.891	16.702	16.550	28.816	19.642	25.656	10.826	13.301	21.140	5.939	33.746	11.737	0.992	1.161	0.029	0.113	0.143
Pdensi_DN8388_c0_g1d3437	FC_3_1	Needles	326.774493412964	5731.50056039078	3029.13752690187	-4.13305980670361	0.283770174637026	-14.5648139801523	4.70262871216542e-48	6.325089423683e-46	0.815	1.998	1.848	9.048	10.722	8.938	15.647	15.588	33.766	32.886	32.963	41.794	5.986	10.045	5.079	3.757	7.846	12.517	15.282	29.890	17.804	23.821	158.452	260.706	85.031	133.771	201.419
Pdensi_DN11834_c0_g1d336839	FC_3_1	Needles	4123.02494272144	27840.8539825372	15981.9394626293	-2.75535126134651	0.189233605119028	-14.560581137866	5.00306757590791e-48	6.7138197011219e-46	108.685	118.231	70.649	137.883	125.439	99.688	75.624	93.854	70.844	62.853	86.644	48.943	94.751	115.052	73.441	77.165	48.773	34.457	23.930	41.040	33.744	16.324	10.142	2.404	581.694	732.297	660.308
Pdensi_DN17150_c0_g2d349886	FC_3_1	Needles	587.910389279469	4929.92477105837	2758.91758016892	-3.06887681237428	0.21076873167966	-14.56039891647	5.01642170480674e-48	6.71640588937188e-46	12.928	11.461	8.933	16.670	18.335	16.609	13.930	17.044	18.266	14.996	16.141	14.230	13.146	15.158	12.035	9.383	12.011	12.844	14.065	22.251	18.947	33.790	43.614	24.644	74.297	151.658	135.390
Pdensi_DN21248_c0_g1d294378	FC_3_1	Needles	1347.26126495135	143.183914118028	745.222589534688	3.23751822428432	0.222481592755051	14.5518475672223	5.68467194854188e-48	7.59381734362377e-46	17.622	21.305	22.624	44.208	42.362	32.047	38.380	36.984	40.290	30.833	30.701	28.787	13.598	22.127	14.796	26.402	10.313	10.857	10.506	11.581	19.822	8.410	3.653	5.155	2.770	3.805	3.692
Pdensi_GG_22680_c0_g1	FC_3_1	Needles	4107.90456106821	304.178680900217	2206.04162098421	3.74439738348695	0.25736607926199	14.5489156699445	5.93361289512079e-48	7.90838923212051e-46	99.483	111.927	107.677	114.577	137.266	109.075	116.127	103.507	142.109	93.806	122.735	103.073	117.496	107.402	90.266	59.291	19.610	21.881	17.775	19.933	25.279	10.800	6.249	7.019	4.426	10.210	7.707
Pdensi_DN22103_c0_g1	FC_3_1	Needles	12.0401996909015	1126.09692608171	569.068562886307	-6.53892591904755	0.449786600271705	-14.5378406450916	6.97586294432716e-48	9.2764772913737e-46	0.380	0.132	0.016	0.284	0.256	0.502	0.176	0.384	0.090	0.619	0.932	0.182	0.187	0.247	0.208	0.042	0.034	0.019	0.158	0.393	0.100	0.283	2.408	0.157	26.610	31.141	20.851
Pdensi_DN21084_c1_g1	FC_3_1	Needles	1.37862929531142	1230.03429374986	615.706461522586	-9.77370336428811	0.672584365392599	-14.5315649116866	7.64536621740714e-48	1.01438304776645e-45	0.000	0.072	0.033	0.042	0.000	0.072	0.000	0.000	0.000	0.000	0.000	0.000	0.018	0.000	0.358	0.000	0.281	0.084	0.000	0.000	0.000	0.000	0.041	0.000	23.089	27.436	37.717
Pdensi_DN46760_c0_g1d157579	FC_3_1	Needles	14.1223598570599	337.833337673406	175.977848765233	-4.58376519708631	0.315887213750091	-14.5107652274672	1.03558801114363e-47	1.37091793988714e-45	0.578	0.500	0.115	0.439	0.420	0.379	0.128	0.363	0.820	0.408	0.146	0.273	0.257	0.133	0.387	0.622	0.250	1.134	0.000	0.268	0.000	0.176	0.283	0.000	6.078	8.958	9.326
Pdensi_DN20354_c0_g1d412379	FC_3_1	Needles	208.724891521566	2768.86308287365	1488.79398719761	-3.73146898892406	0.25728573233521	-14.503209933392	1.15614352310725e-47	1.52707073837472e-45	5.974	7.471	4.085	6.532	6.735	5.104	2.927	4.725	2.730	2.499	4.803	2.258	5.429	7.500	4.160	6.990	5.148	3.930	5.002	7.971	3.761	3.710	0.907	0.408	39.740	81.737	82.268
Pdensi_GG_140227_c0_g2	FC_3_1	Needles	1359.87534655116	3.80047334649251	681.837909948825	8.38623225359609	0.578246214008557	14.5028744684042	1.16180879434578e-47	1.53111290370542e-45	7.193	34.417	29.741	43.918	46.917	28.980	44.187	51.221	49.829	36.612	51.631	34.417	9.019	32.949	15.456	39.573	33.669	30.770	101.893	3.887	11.092	73.923	1.746	1.147	0.049	0.158	0.075
Pdensi_DN14983_c0_g1d53575	FC_3_1	Needles	656.43887152868	16.1689343678189	336.303902948249	5.25479632532455	0.362469656465987	14.4972033702293	1.26187248201925e-47	1.65926350952226e-45	11.055	20.998	18.567	21.050	19.475	17.215	18.818	18.621	17.655	17.170	23.803	19.694	8.973	17.359	11.237	15.535	8.121	6.755	8.042	11.137	6.671	19.826	5.729	2.630	0.209	0.596	0.410
Pdensi_DN22222_c0_g3	FC_3_1	Needles	1307.91234737871	25456.098588255	13382.0054678169	-4.28255180520792	0.295540705463376	-14.4905650086114	1.38994768558713e-47	1.82359274811953e-45	23.826	26.747	24.253	33.622	39.533	41.458	32.198	41.337	52.977	42.426	56.226	46.775	33.845	44.634	37.325	26.270	21.929	20.611	35.256	37.965	40.237	57.129	185.396	290.699	543.126	458.883	796.447
Pdensi_DN14545_c0_g1d179910	FC_3_1	Needles	4310.70361011191	62673.5411383235	33492.1223742177	-3.86187509489481	0.26666791954644	-14.4819635652584	1.57531795592564e-47	2.0621929509007e-45	141.939	155.541	81.943	168.585	113.997	97.608	109.016	77.969	78.972	64.477	86.774	55.377	106.918	114.623	81.208	96.751	74.313	64.971	82.367	65.455	89.990	37.636	3.108	0.251	1298.873	1447.384	1700.246
Pdensi_DN16644_c6_g4	FC_3_1	Needles	17.9336533554418	1662.55649461678	840.245073986109	-6.53743677027803	0.45165880694518	-14.4742816253144	1.76156539138617e-47	2.30087842243344e-45	1.110	1.624	0.298	0.703	0.383	0.494	1.045	0.933	0.550	1.486	0.421	0.465	1.361	1.385	0.636	1.107	0.422	0.000	1.180	0.766	0.122	1.566	0.262	0.000	20.815	64.263	38.667
Pdensi_DN24858_c1_g1	FC_3_1	Needles	1602.39379942514	75.303803259274	838.848801342208	4.3871134915106	0.303186551940358	14.4700134733338	1.87435450550335e-47	2.44277017228316e-45	15.802	19.852	12.637	38.234	57.718	44.638	42.328	39.629	53.095	42.386	41.782	48.921	31.041	61.529	41.401	29.066	55.197	44.319	45.780	71.239	46.269	121.376	78.972	39.570	1.135	2.054	2.333
Pdensi_DN5887_c0_g1	FC_3_1	Needles	69.6734270110834	1638.48463590317	854.079031457126	-4.55867930133495	0.315186535011564	-14.4634329038444	2.06249052103961e-47	2.68201339281295e-45	4.221	3.194	2.480	2.295	2.182	1.645	1.039	1.165	1.235	1.221	1.304	0.858	3.023	2.891	1.848	1.559	1.074	1.351	0.798	1.561	2.938	1.701	1.031	0.948	22.029	53.308	45.853
Pdensi_GG_17837_c0_g1	FC_3_1	Needles	8459.03212369005	104.077738091469	4281.55493089076	6.34414390103759	0.438873304279033	14.4555247247484	2.31359872210776e-47	3.00190711013969e-45	187.605	299.408	303.822	285.798	267.378	192.079	299.418	412.159	464.543	352.590	545.398	399.420	213.801	384.731	169.744	239.683	161.437	116.360	14.776	21.218	30.180	0.746	0.203	0.380	1.935	4.164	1.417
Pdensi_DN48925_c0_g1d250984	FC_3_1	Needles	150.14095472148	2984.0051093957	1567.07303205859	-4.31289837830811	0.298598532041684	-14.4438030181141	2.74280889781734e-47	3.55097089398701e-45	4.578	2.592	1.949	5.064	3.947	4.195	12.810	8.251	7.400	13.949	9.077	9.344	6.059	4.786	4.313	5.668	5.054	6.493	24.647	5.485	5.000	33.334	25.835	22.166	58.048	99.684	55.808
Pdensi_DN20881_c1_g1	FC_3_1	Needles	1439.41309316195	38.2248569700717	738.818975066009	5.19706572048137	0.359924122352901	14.4393370650098	2.92643295865193e-47	3.78037252770735e-45	16.971	46.086	32.849	47.380	45.671	33.683	57.169	32.611	37.361	43.755	34.081	31.430	19.781	41.821	27.170	20.698	18.250	12.252	10.481	7.260	10.674	5.844	3.355	4.847	0.550	1.445	0.809
Pdensi_DN18731_c0_g1d115849	FC_3_1	Needles	1281.37818153971	7043.18264188614	4162.28041171293	-2.459130682155	0.170358288023099	-14.4350516237963	3.11412452044742e-47	4.01401089777057e-45	41.899	34.685	25.868	40.080	33.979	38.473	32.569	27.106	27.907	27.820	26.028	21.526	35.014	37.335	29.957	29.393	34.071	31.119	39.804	36.228	40.022	53.833	58.345	79.450	116.984	189.175	205.447
Pdensi_DN36567_c0_g4	FC_3_1	Needles	2855.16001282906	10.3212061102232	1432.74060946964	8.11601645503761	0.562294756471257	14.4337402432322	3.17391882059412e-47	4.08213187129235e-45	2.518	7.665	9.311	40.805	103.578	104.769	43.307	38.221	51.687	41.545	28.618	37.506	49.837	85.863	64.823	36.506	31.321	17.367	18.652	149.573	15.046	166.060	153.506	107.480	0.188	0.299	0.243
Pdensi_DN38830_c0_g1d90405	FC_3_1	Needles	12.0040058785009	1908.07632125903	960.040163568763	-7.31212987122722	0.506616552182205	-14.4332628685954	3.19596794099803e-47	4.10151545126728e-45	0.029	2.400	0.110	0.387	0.353	0.330	0.547	0.366	0.373	0.537	0.237	0.231	0.143	0.423	0.157	0.012	0.400	0.138	0.700	0.301	0.119	0.641	6.369	11.128	50.922	24.757	54.875
Pdensi_DN15003_c0_g1d108917	FC_3_1	Needles	1555.20509521668	18760.3840494002	10157.7945723084	-3.59262783433014	0.248980699809512	-14.4293426642256	3.38289804119482e-47	4.33195202978884e-45	78.554	56.198	53.933	53.736	48.864	34.487	34.426	37.686	39.696	31.210	52.788	31.657	76.475	55.911	52.777	53.331	47.369	46.173	43.726	41.594	47.176	55.210	39.493	19.269	348.414	421.704	577.036
Pdensi_DN25478_c0_g1d23167	FC_3_1	Needles	640.43122283321	9.77283974880255	325.102031291006	5.97842643879413	0.414820355070951	14.4120855346445	4.34392506134813e-47	5.55049746371433e-45	5.679	16.254	18.257	20.819	19.970	15.582	22.064	21.599	22.130	17.944	25.640	18.061	6.386	15.640	10.763	18.003	8.127	7.858	12.966	2.936	5.452	11.893	0.792	1.473	0.168	0.350	0.221
Pdensi_DN23580_c0_g1d70164	FC_3_1	Needles	4477.42756041924	45.3880834509026	2261.40782193507	6.59027379014425	0.457431685113365	14.4071213355301	4.66763134863801e-47	5.95117934444461e-45	58.292	121.924	106.099	167.297	129.753	97.829	141.979	120.701	129.874	113.667	142.385	101.988	46.872	96.914	59.766	102.328	42.388	33.535	16.417	40.859	15.319	73.617	7.401	5.177	0.521	2.001	0.842
Pdensi_DN22220_c0_g4	FC_3_1	Needles	77.7400898403359	4640.75930115216	2359.24969549625	-5.89745708127092	0.409421611354471	-14.404361952855	4.857832911249e-47	6.18027803083295e-45	3.759	2.411	0.966	1.428	1.905	3.429	2.508	4.719	2.194	13.614	6.173	4.523	1.683	1.421	1.130	0.725	2.247	0.733	1.515	1.044	0.469	6.758	1.833	7.747	100.685	124.599	102.291
Pdensi_DN26622_c1_g2	FC_3_1	Needles	1.82131685362062	1070.13560736598	535.978462109798	-9.16242153901617	0.636294673435446	-14.3996514846603	5.20050959584777e-47	6.60195145821046e-45	0.000	0.000	0.000	0.051	0.000	0.106	0.000	0.133	0.000	0.000	0.103	0.000	0.141	0.000	0.077	0.044	0.087	0.000	0.187	0.564	0.074	0.000	0.000	0.000	22.475	23.443	29.861
Pdensi_GG_106603_c0_g1	FC_3_1	Needles	2966.619761444	1.62858029067498	1484.12417086734	10.516733949573	0.730718996032224	14.3923095015711	5.78319825266109e-47	7.32584145897975e-45	94.013	133.687	236.856	91.599	99.938	69.590	85.551	81.629	204.191	41.714	75.176	73.652	81.497	81.462	102.252	165.050	47.611	55.608	5.610	4.159	5.687	0.517	0.000	0.100	0.000	0.138	0.000
Pdensi_GG_22266_c0_g1	FC_3_1	Needles	1734.58088028833	10876.8950871639	6305.73798372613	-2.64890965326971	0.184070520266227	-14.39073269005	5.91657721652462e-47	7.47868083990683e-45	62.874	50.797	45.596	55.145	43.901	53.237	38.882	34.621	36.205	35.102	33.794	28.985	46.460	47.052	34.964	41.856	41.397	42.491	47.050	56.830	58.995	50.716	17.466	18.000	182.016	291.153	316.368
Pdensi_DN22609_c2_g2	FC_3_1	Needles	1212.30732822299	7.9431815447069	610.125254883851	7.45524932172199	0.518194386097658	14.3869743126028	6.24696401149102e-47	7.87935201080273e-45	13.801	33.733	19.372	38.432	36.855	31.347	37.449	45.810	44.159	26.245	49.228	29.049	25.352	49.133	38.295	20.835	11.046	6.547	3.255	6.848	6.228	0.663	13.252	5.191	0.248	0.060	0.233
Pdensi_DN15296_c0_g1d466330	FC_3_1	Needles	11028.6249434341	784.33194096465	5906.47844219937	3.81272911082288	0.265106926152616	14.3818540170014	6.72680735527879e-47	8.46641447368782e-45	282.136	406.910	225.582	299.137	405.637	265.002	231.362	180.236	163.027	137.349	141.543	82.203	285.857	371.547	244.727	127.608	87.835	71.896	29.572	80.814	40.201	12.633	36.074	4.839	14.026	25.071	17.491
Pdensi_DN21477_c1_g5	FC_3_1	Needles	109.52202145516	1429.94189244566	769.731956950412	-3.70956935499658	0.257972967365553	-14.3796824639384	6.94122880539934e-47	8.71761977553326e-45	4.130	2.513	2.427	3.719	3.222	2.707	1.752	2.329	2.567	1.642	2.119	0.983	3.461	3.256	2.761	2.700	1.736	1.574	0.884	2.294	1.380	0.747	0.125	0.000	22.384	45.803	36.295
Pdensi_DN21997_c1_g3	FC_3_1	Needles	3279.75299059442	9.02339547396126	1644.38819303419	8.54260083863305	0.594306589995715	14.3740637954135	7.52811609898461e-47	9.43454328251639e-45	2.967	9.427	11.107	45.098	109.689	130.986	45.936	41.499	53.835	42.945	31.800	38.792	51.854	84.160	78.317	22.194	16.179	8.718	7.491	79.638	12.977	183.274	137.168	139.552	0.189	0.229	0.200
Pdensi_GG_37606_c0_g1	FC_3_1	Needles	2980.50972757263	2.17189305581753	1491.34081031422	10.4973486763249	0.730977402294337	14.3607020454758	9.12976000856146e-47	1.14174447664514e-44	111.956	100.344	96.325	77.897	113.596	70.572	175.386	266.937	376.297	316.047	378.376	333.470	119.244	81.232	64.082	147.279	206.967	160.722	232.299	135.136	207.828	20.434	14.596	0.902	0.041	0.029	0.083
Pdensi_DN14056_c1_g1d178994	FC_3_1	Needles	606.194506884384	12258.5387558648	6432.36663137458	-4.33831051464294	0.302170786584426	-14.357147372454	9.61020835493395e-47	1.19927646810606e-44	19.548	18.471	14.701	21.895	16.886	14.634	12.177	12.062	13.657	12.297	12.694	9.622	20.178	18.924	12.328	17.849	9.206	7.936	7.899	13.521	9.448	13.485	1.058	0.527	162.155	345.729	399.437
Pdensi_DN4636_c0_g1d205709	FC_3_1	Needles	1453.78993222473	11.4969053999098	732.643418812318	6.86320239795742	0.478602627571629	14.3400850780542	1.22904687344613e-46	1.52726613278103e-44	8.626	27.792	19.624	46.487	51.670	29.987	42.717	47.125	38.998	31.005	48.450	27.786	8.416	27.753	14.994	23.103	7.135	5.309	1.738	2.803	2.421	20.374	0.165	0.445	0.114	0.502	0.288
Pdensi_DN18887_c5_g2	FC_3_1	Needles	565.046257674218	22.9173710311132	293.981814352666	4.60328272712108	0.321040525810851	14.3386343997992	1.25500677799743e-46	1.55623488165305e-44	3.489	12.391	13.005	16.285	18.535	14.839	14.999	19.298	18.062	14.147	19.407	14.233	4.948	14.078	10.038	11.297	7.949	6.420	25.841	2.799	5.628	25.287	1.342	0.722	0.407	0.694	0.565
Pdensi_DN15958_c0_g1d397154	FC_3_1	Needles	4475.19235899464	720.210654198343	2597.70150659649	2.63349668311264	0.183862489686741	14.3231862442388	1.56767685801328e-46	1.93985984596729e-44	77.240	69.454	50.761	130.648	116.378	145.336	103.256	63.508	86.074	76.478	64.273	59.706	92.052	110.619	102.947	56.580	28.799	27.623	30.898	25.732	37.906	68.497	181.230	254.305	12.878	18.358	20.681
Pdensi_DN16288_c0_g1	FC_3_1	Needles	404.849108846871	3992.56727976425	2198.70819430556	-3.30200735657064	0.23070924265831	-14.3124190367226	1.83034123897785e-46	2.2601253572143e-44	11.087	10.877	8.333	14.380	11.331	9.928	8.306	14.992	14.017	11.417	12.742	13.468	10.194	11.545	7.325	8.818	9.058	7.341	13.003	10.773	9.331	7.975	5.387	7.290	77.998	89.233	117.888
Pdensi_DN15590_c0_g1d54346	FC_3_1	Needles	201.763094466267	3287.89455266754	1744.8288235669	-4.02750434703191	0.281494600816527	-14.3075722779385	1.96245253313524e-46	2.41712469579206e-44	9.813	5.130	6.059	5.735	5.796	6.164	2.994	3.579	4.722	3.158	2.740	4.214	6.402	5.476	5.198	4.669	2.071	3.344	2.039	5.739	5.025	20.434	12.542	19.455	43.639	94.025	105.666
Pdensi_DN24403_c1_g1	FC_3_1	Needles	7147.39251825395	40485.509870109	23816.4511941815	-2.50204836565937	0.174877225403827	-14.3074569023018	1.96571040473077e-46	2.41712469579206e-44	311.889	240.237	207.539	227.306	193.005	207.540	266.454	208.834	246.932	293.980	225.669	198.112	329.367	229.484	172.610	178.096	194.119	212.490	253.035	530.619	359.448	1475.570	2696.869	3725.700	650.118	1108.214	1191.830
Pdensi_DN22018_c0_g1	FC_3_1	Needles	1.82964023382329	814.010020727022	407.919830480423	-8.76723342745735	0.612900714934962	-14.3044920879031	2.05129958030782e-46	2.5171030361535e-44	0.061	0.033	0.015	0.019	0.036	0.097	0.000	0.110	0.035	0.106	0.115	0.144	0.101	0.052	0.017	0.000	0.034	0.057	9.237	0.422	5.059	0.113	0.260	0.401	13.232	25.825	20.204
Pdensi_DN20473_c0_g1d536949	FC_3_1	Needles	4015.36702117462	6.33734243728328	2010.85218180595	9.61747747312188	0.672595564754534	14.2990497961904	2.21817512717984e-46	2.71620165521353e-44	132.191	204.048	83.504	125.741	111.378	115.624	111.053	73.545	55.327	77.721	75.980	35.731	162.565	194.910	130.095	202.303	106.786	48.003	93.244	27.517	77.353	2.685	2.027	0.373	0.250	0.155	0.000
Pdensi_DN18784_c0_g1d405368	FC_3_1	Needles	1581.21928652015	100.266813794935	840.743050157543	3.99372118142194	0.279389365483599	14.2944638372658	2.36923445262435e-46	2.89514539338673e-44	17.772	34.965	36.100	53.374	47.848	38.017	52.018	47.867	54.068	52.777	47.591	42.729	23.161	35.176	25.323	33.948	20.871	26.573	34.569	16.061	34.439	45.880	5.456	4.459	2.126	2.041	2.947
Pdensi_DN15781_c1_g1	FC_3_1	Needles	128.31868434897	2161.48763524739	1144.90315979818	-4.07532305172685	0.285126605480743	-14.2930297397381	2.41854201534226e-46	2.9492664737712e-44	4.051	5.056	1.466	3.685	4.916	2.709	6.183	4.317	3.067	4.701	3.838	2.068	3.189	4.544	2.272	2.143	1.784	1.198	2.339	1.514	1.991	2.122	2.697	1.238	38.389	54.847	62.752
Pdensi_DN29727_c0_g1d233221	FC_3_1	Needles	1065.86731420621	4931.85663926153	2998.86197673387	-2.21129558500844	0.15472432922424	-14.291841471186	2.46017007144075e-46	2.99381814263091e-44	18.364	24.311	17.761	31.431	32.838	29.383	19.171	25.210	26.841	21.207	24.617	18.241	18.052	29.706	21.076	24.206	23.137	16.592	21.450	31.037	24.431	21.999	13.253	14.485	81.189	138.214	139.229
Pdensi_DN16420_c0_g1d10655	FC_3_1	Needles	696.658931231526	4980.09615289635	2838.37754206394	-2.83802821802179	0.198643671184336	-14.2870306468922	2.63611936627431e-46	3.20130553701457e-44	15.907	18.219	16.770	19.914	17.955	23.187	12.203	13.683	16.464	11.170	13.055	11.299	14.001	18.405	13.662	15.176	14.809	10.141	21.351	10.874	18.764	5.611	11.718	12.217	83.450	136.530	141.522
Pdensi_DN3220_c0_g1d166176	FC_3_1	Needles	1885.13368011952	37.8403887302036	961.487034424863	5.64497518866392	0.395364941511044	14.2778850524515	3.00585987099547e-46	3.64279228118558e-44	69.089	76.359	54.853	41.751	64.426	58.939	55.455	54.375	73.186	57.646	63.376	59.628	70.870	76.081	66.850	55.119	49.847	34.643	37.091	19.314	36.606	11.099	2.910	0.600	0.739	1.331	0.641
Pdensi_DN20668_c0_g1	FC_3_1	Needles	1602.34355322285	378.060242755127	990.201897988988	2.08828752861587	0.146271235379301	14.2768161026374	3.05231279950988e-46	3.69147714849367e-44	24.061	39.736	40.618	50.122	47.905	42.849	40.416	45.287	45.075	42.213	51.959	42.062	24.011	34.387	32.020	31.814	17.186	15.924	14.242	26.289	16.117	26.236	9.904	9.968	7.389	9.725	9.851
Pdensi_DN22799_c0_g1d68491	FC_3_1	Needles	1722.28202033951	4.35389330419121	863.31795682185	8.69582205763984	0.609321114570966	14.2713289424784	3.30225130891453e-46	3.98555287852299e-44	20.528	34.051	27.490	68.160	48.713	35.188	50.682	67.301	60.498	59.934	58.557	51.341	14.789	32.484	13.727	37.730	10.941	10.989	53.066	4.275	2.671	29.397	0.068	0.113	0.086	0.145	0.044
Pdensi_GG_10377_c1_g1	FC_3_1	Needles	2036.80370150566	199.844637259	1118.32416938233	3.3550745782326	0.235240221708722	14.2623338554191	3.75677276782238e-46	4.5248326429159e-44	31.697	66.841	45.605	52.573	72.037	54.246	52.348	64.442	44.630	46.174	65.737	29.876	42.689	78.109	53.967	39.821	23.110	17.987	12.922	21.917	25.578	6.610	2.173	1.795	4.026	5.487	4.757
Pdensi_DN11298_c0_g1	FC_3_1	Needles	2932.65619898277	142.660815737998	1537.65850736038	4.362597608093	0.30589144175622	14.261914563696	3.77941558226578e-46	4.5427956989537e-44	31.704	86.221	45.849	66.406	114.141	76.849	68.502	58.699	56.575	43.976	59.860	41.638	38.785	88.428	62.770	39.775	32.736	24.322	26.635	21.386	24.276	21.553	55.794	18.995	2.718	4.098	3.402
Pdensi_DN14846_c0_g1d213739	FC_3_1	Needles	522.311938594509	3969.81010232207	2246.06102045829	-2.92733017688155	0.205348748518836	-14.2554079243051	4.14870942186363e-46	4.97650395283426e-44	9.602	11.250	8.463	17.371	14.757	13.829	7.246	8.662	8.787	5.656	10.081	5.645	10.499	14.180	11.245	9.154	9.553	8.575	8.523	10.938	10.182	4.968	2.371	0.875	62.789	105.845	120.984
Pdensi_DN25252_c1_g7	FC_3_1	Needles	1239.60146559772	22.8028400789551	631.202152838339	5.70668718050253	0.400398479832859	14.2525195971891	4.32394465070467e-46	5.1761404222906e-44	7.584	21.169	23.317	38.504	40.716	29.880	39.097	40.955	41.494	30.880	43.670	32.161	9.292	24.759	16.637	20.149	8.077	9.569	11.769	2.238	3.159	17.252	0.581	0.496	0.314	0.929	0.470
Pdensi_DN4294_c0_g1d382336	FC_3_1	Needles	1561.64111397918	25.7064898226406	793.673801900911	5.86032432898255	0.411547548102745	14.239726019506	5.19302499482126e-46	6.20387053090669e-44	12.884	21.352	17.411	32.219	54.643	49.855	28.504	26.153	31.358	26.433	24.469	22.295	27.354	40.605	35.292	15.285	14.263	10.848	14.050	13.838	16.472	3.130	1.052	0.036	0.278	0.882	0.749
Pdensi_DN25409_c0_g2d74733	FC_3_1	Needles	1772.38740102586	40.8560426279083	906.621721826885	5.45243735080909	0.382944537787039	14.2381906850471	5.30836951844661e-46	6.32880395914273e-44	9.616	21.686	17.151	35.284	51.971	67.510	35.223	28.768	30.507	21.648	26.829	18.717	23.642	47.445	47.879	14.882	19.870	12.170	38.398	21.043	41.043	18.618	21.639	17.443	0.818	1.005	1.055
Pdensi_DN26284_c0_g1d23868	FC_3_1	Needles	138.892850532256	1348.86594047117	743.879395501711	-3.28317644479924	0.231101581645899	-14.2066377106403	8.33314826428828e-46	9.9149282495966e-44	3.977	3.993	4.226	4.513	3.937	3.760	2.557	3.601	3.973	3.305	3.927	3.502	4.682	5.074	3.114	4.340	2.753	2.946	7.322	3.616	4.299	2.119	0.738	0.381	20.461	38.900	39.443
Pdensi_DN24690_c0_g1d225993	FC_3_1	Needles	1321.7950509616	15.225992573974	668.510521767788	6.4869765247601	0.456946756030222	14.1963509733967	9.65084715124592e-46	1.14595523840158e-43	7.063	5.280	4.741	28.346	35.085	51.964	36.409	24.576	20.909	20.678	19.132	19.557	27.082	36.195	19.611	10.550	13.752	6.793	8.958	12.253	11.043	58.727	191.664	561.229	0.349	0.414	0.308
Pdensi_DN15567_c0_g1d182274	FC_3_1	Needles	3540.44524414784	127.17879151608	1833.81201783196	4.79562968314288	0.337965041714381	14.1897210990116	1.06079777950448e-45	1.25706675576482e-43	37.784	86.192	73.339	80.504	119.232	110.428	78.560	103.725	107.472	103.447	102.670	104.810	78.791	127.519	106.524	78.348	78.839	84.586	63.998	88.533	88.147	171.997	33.353	8.655	2.291	2.463	4.415
Pdensi_DN15515_c0_g2	FC_3_1	Needles	7266.42917654573	148.127789512497	3707.27848302911	5.64234389571701	0.398080464944169	14.173877877952	1.3295133070043e-45	1.57233005323524e-43	99.078	276.418	237.538	187.349	220.038	229.492	242.518	146.673	157.003	117.693	243.526	113.648	188.084	270.647	313.507	159.134	86.453	84.184	72.418	21.632	47.821	241.132	16.065	4.217	4.404	3.091	2.480
Pdensi_DN34798_c0_g2	FC_3_1	Needles	7.1451966545164	5482.45496704695	2744.80008185073	-9.58893163533147	0.676747865124727	-14.1691346651891	1.42242456778683e-45	1.67883230563868e-43	1.071	0.117	0.158	0.230	0.320	0.098	0.036	0.441	0.136	0.000	0.284	0.099	0.065	0.191	0.055	0.030	0.093	0.271	0.134	0.669	0.179	0.062	0.010	0.375	48.876	103.367	262.558
Pdensi_DN34137_c0_g1d86113	FC_3_1	Needles	3408.23293879502	1.6235266943969	1704.92823274471	10.723766263063	0.756863713794219	14.1686885863558	1.43148803346798e-45	1.6861437303236e-43	37.682	63.382	42.748	124.918	110.352	65.603	103.825	112.636	141.280	101.135	114.951	87.802	40.315	76.709	42.706	48.589	22.473	14.765	10.011	24.163	15.125	4.500	4.613	1.057	0.000	0.073	0.062
Pdensi_DN25947_c1_g1d76078	FC_3_1	Needles	627.350560678221	29.3033584575734	328.326959567897	4.37646867467753	0.309210110666529	14.1537049524146	1.77171579557508e-45	2.08272278633033e-43	14.644	14.831	17.000	20.991	18.574	15.640	20.466	19.440	21.944	19.617	17.132	16.920	10.948	14.125	10.725	15.168	7.309	6.077	10.199	6.126	10.708	23.642	6.393	9.019	0.450	0.865	0.850
Pdensi_DN10759_c0_g1d103777	FC_3_1	Needles	7319.73596512794	90122.3122778719	48721.0241214999	-3.62207169009295	0.256062359935816	-14.145271843159	1.99743293831941e-45	2.34337556518164e-43	355.613	270.236	177.739	264.139	180.784	199.109	141.444	116.448	134.293	71.553	123.938	74.123	241.268	192.205	163.120	203.628	160.622	133.474	157.874	159.321	157.488	54.180	14.548	1.148	1327.965	2522.375	2765.394
Pdensi_DN22597_c2_g1	FC_3_1	Needles	1174.36799383094	15467.0776686415	8320.7228312362	-3.71888136813916	0.262935267326034	-14.1437145574231	2.04214120375694e-45	2.39105445285302e-43	43.154	35.992	16.727	33.541	34.558	34.950	27.639	19.105	16.857	25.719	22.652	16.588	21.888	33.330	21.683	20.633	11.945	5.056	81.637	16.786	145.991	36.592	24.031	92.099	384.120	324.986	362.315
Pdensi_DN18226_c0_g1d353366	FC_3_1	Needles	13213.9549388885	3.48233768277463	6608.71863828564	11.8328645602977	0.837145238476117	14.1347809393713	2.3185434583675e-45	2.70928486784228e-43	340.757	505.070	171.328	351.631	604.096	209.855	809.651	1535.115	1031.451	978.498	2005.681	790.816	338.503	488.540	212.579	465.074	1419.240	590.339	1522.507	1212.003	855.331	294.759	940.452	99.901	0.052	0.214	0.000
Pdensi_DN30461_c0_g1d27118	FC_3_1	Needles	23.7083875100575	2272.75465052314	1148.2315190166	-6.58462572000577	0.465872602371684	-14.1339621314593	2.34566716888534e-45	2.73554125368202e-43	36.017	7.280	0.434	0.825	0.789	0.474	0.482	0.341	0.000	1.405	0.137	0.000	3.359	4.135	0.485	2.142	3.057	0.133	1.326	3.635	0.287	1.488	2.262	1.093	52.142	75.602	31.739
Pdensi_DN14090_c0_g1	FC_3_1	Needles	2150.82687100101	4.12113580834943	1077.47400340468	8.92462581840324	0.631661627455429	14.1288079416111	2.52380296886323e-45	2.93745677427474e-43	25.501	142.926	87.141	47.160	95.870	46.097	306.273	549.775	833.588	516.902	630.646	545.121	58.426	109.135	67.964	172.595	560.730	375.519	814.619	461.216	381.065	103.125	70.653	8.525	0.058	0.126	0.135
Pdensi_DN16616_c2_g1	FC_3_1	Needles	176.07540246353	2023.7847534245	1099.93007794402	-3.52322451398519	0.249460534689593	-14.1233743380258	2.72618540946386e-45	3.1667391267205e-43	6.046	4.046	3.434	5.354	4.143	5.948	4.021	2.010	2.082	3.238	2.499	2.912	3.340	4.758	3.957	3.699	3.592	3.082	2.632	2.263	2.804	1.690	0.298	0.327	33.929	51.649	61.261
Pdensi_DN12770_c0_g1d390406	FC_3_1	Needles	1057.57577673744	28.3629434618676	542.969360099656	5.24246206551779	0.371349315926553	14.117333304997	2.97019767197839e-45	3.443378867177e-43	34.675	39.831	30.712	22.736	32.646	37.098	33.435	41.317	51.009	39.630	41.601	38.026	34.584	43.421	36.507	34.242	89.254	88.519	124.343	111.841	136.544	28.152	3.225	1.728	0.598	0.703	0.703
Pdensi_DN22925_c0_g1d223401	FC_3_1	Needles	1395.16267941777	8615.68481277833	5005.42374609805	-2.62683772888234	0.186450126116512	-14.0886883993891	4.45763837363811e-45	5.15724578634723e-43	49.877	49.080	27.467	42.012	35.367	44.984	40.608	25.701	27.418	31.156	26.463	20.411	47.640	46.624	30.582	35.203	17.880	11.100	24.100	5.775	9.884	25.673	17.885	39.400	144.584	239.322	241.436
Pdensi_DN22893_c0_g4	FC_3_1	Needles	286.874349503717	4318.69711794006	2302.78573372189	-3.91245374788304	0.277704412314188	-14.088554500375	4.46609746201871e-45	5.15724578634723e-43	8.433	9.148	5.225	9.201	10.422	5.668	5.262	5.899	6.362	5.401	5.634	4.343	7.797	9.383	5.784	8.251	9.160	7.625	6.551	34.813	9.128	4.632	0.926	0.455	85.033	109.008	114.262
Pdensi_DN37391_c0_g1d89029	FC_3_1	Needles	863.213991852913	19.0163587279104	441.115175290412	5.52903821169914	0.393000605136858	14.0687778579214	5.90816101809524e-45	6.80909765020753e-43	8.371	11.104	17.924	18.792	29.383	27.421	21.906	24.406	25.404	19.071	26.090	23.982	12.908	19.055	22.985	6.543	1.422	5.942	5.381	3.510	4.713	4.889	2.105	2.356	0.418	0.462	0.495
Pdensi_DN48293_c0_g1d250334	FC_3_1	Needles	869.811242975883	12322.0238247081	6595.91753384198	-3.82450172417113	0.271918798000411	-14.0648669834344	6.24401543766479e-45	7.18208405830966e-43	29.870	12.108	19.682	32.219	20.422	23.897	28.984	34.754	61.300	74.616	50.817	69.820	35.746	19.235	19.899	31.870	17.595	21.835	43.505	37.143	28.884	83.956	201.645	234.159	226.146	268.901	390.755
Pdensi_DN9434_c0_g1d518297	FC_3_1	Needles	1109.39227467898	7.49030054371853	558.44128761135	7.22474035713625	0.513851895115205	14.0599663557074	6.69180201016032e-45	7.68211028810924e-43	7.589	27.176	30.333	30.350	43.121	24.170	32.664	29.985	29.811	25.785	27.306	26.227	15.604	28.263	15.772	12.180	8.804	10.893	16.266	5.459	19.597	11.558	0.524	0.000	0.161	0.120	0.257
Pdensi_DN15441_c0_g1d214349	FC_3_1	Needles	8436.64512799471	79996.364594952	44216.5048614734	-3.24516312895888	0.230945843337037	-14.0516195575037	7.52922438031696e-45	8.62661250296082e-43	196.288	264.567	153.852	281.667	265.198	196.190	187.719	176.384	166.671	135.403	197.666	115.278	209.280	259.947	183.204	200.495	168.208	136.314	153.993	160.105	159.419	100.881	45.436	9.054	1782.160	1812.186	2030.869
Pdensi_DN18993_c0_g1d532968	FC_3_1	Needles	536.751601227479	14.3392761637232	275.545438695601	5.25422864377392	0.374524582421843	14.0290621507345	1.03511375852019e-44	1.1836747351078e-42	6.164	8.940	6.935	18.076	15.468	13.684	16.151	12.624	15.413	15.550	11.113	12.984	5.952	13.014	8.783	7.652	6.357	4.474	6.470	4.574	8.282	7.655	7.716	4.638	0.288	0.302	0.403
Pdensi_DN19384_c0_g1d187799	FC_3_1	Needles	1135.72311818428	8651.19411955509	4893.45861886969	-2.92981174554413	0.209072805657056	-14.0133564302472	1.29153773436288e-44	1.47403327014848e-42	34.601	34.605	25.796	39.205	33.529	27.283	25.441	27.985	24.905	24.409	27.354	19.107	31.968	32.472	23.147	26.342	15.308	14.827	14.335	23.367	17.554	20.683	5.166	2.059	142.135	258.557	228.613
Pdensi_DN23717_c2_g2	FC_3_1	Needles	1030.75662287684	12.4689999780367	521.612811427441	6.23843196097786	0.445442925938237	14.0050084931483	1.45262358664063e-44	1.65466776263519e-42	9.244	19.824	25.721	33.099	34.419	23.265	36.292	38.574	38.924	27.266	36.049	23.966	9.795	21.821	12.056	36.182	26.740	17.832	13.537	7.307	9.875	48.714	0.803	0.202	0.093	0.512	0.333
Pdensi_GG_121678_c0_g1	FC_3_1	Needles	948.31385629062	23.286678482147	485.800267386384	5.24014252437392	0.374353801739738	13.9978344016312	1.60693084898458e-44	1.8268969924713e-42	18.635	25.823	21.104	28.056	28.756	26.484	24.452	28.648	36.331	18.477	26.279	21.587	12.354	24.299	16.149	18.913	4.093	2.150	1.265	1.572	1.393	0.131	0.084	0.000	0.213	0.678	0.887
Pdensi_DN39664_c1_g1	FC_3_1	Needles	74.4627489018567	1213.75827463386	644.110511767857	-4.02598246667341	0.287745500856824	-13.9914697351833	1.75742138042534e-44	1.99413043392394e-42	1.573	1.179	0.696	2.636	2.159	1.747	5.272	2.187	2.552	7.315	2.716	2.713	1.074	2.115	1.134	1.906	2.088	1.533	5.741	2.592	8.340	0.663	1.135	0.897	27.031	32.943	25.439
Pdensi_DN12621_c0_g1d176530	FC_3_1	Needles	30.6740138712246	4178.56870139518	2104.6213576332	-7.09171771990906	0.507459926569157	-13.9749315140111	2.21726797474907e-44	2.51106666188489e-42	0.277	0.358	0.165	0.975	1.265	0.479	1.644	1.786	2.854	1.749	1.466	1.830	0.185	0.636	0.062	1.046	2.481	1.305	5.663	0.965	3.640	0.418	0.000	0.000	86.433	60.668	149.071
Pdensi_DN24036_c0_g4	FC_3_1	Needles	3118.36187751756	62.6588041378408	1590.5103408277	5.61152357384234	0.402139922708992	13.9541568915631	2.96790619253699e-44	3.35470427459128e-42	41.537	68.374	35.989	117.235	78.203	79.221	73.523	65.261	94.343	71.714	60.626	89.310	30.238	74.863	36.606	57.584	58.911	35.366	23.731	26.080	33.508	3.265	1.814	11.085	0.847	2.558	1.258
Pdensi_DN15615_c0_g1d214491	FC_3_1	Needles	743.799022130749	5294.28388264257	3019.04145238666	-2.83102476481092	0.203185944721684	-13.9331722412628	3.98265827927201e-44	4.49306536815299e-42	18.989	18.177	16.410	24.852	21.972	18.634	14.779	16.693	16.880	13.825	17.731	10.842	17.849	20.389	14.358	22.144	18.043	15.093	19.799	17.272	14.410	11.250	5.489	1.333	111.569	119.251	144.026
Pdensi_DN15778_c1_g1d182724	FC_3_1	Needles	126.264064005074	1755.45486689819	940.85946545163	-3.79685482675364	0.272611588513866	-13.927708823576	4.29927142360311e-44	4.8409631506728e-42	1.274	2.188	1.349	4.100	3.126	3.859	8.349	3.885	5.969	5.914	2.386	3.179	2.101	3.478	1.905	0.895	1.762	1.752	5.385	5.102	5.269	0.678	1.159	1.723	34.390	36.107	54.807
Pdensi_GG_43112_c0_g1	FC_3_1	Needles	726.404912861227	4.99016463162697	365.697538746427	7.20158824900576	0.51760568662027	13.9132711157578	5.26168993601301e-44	5.91331451948445e-42	8.338	17.265	12.896	21.035	22.257	20.479	22.240	14.373	17.134	9.979	14.452	9.710	11.545	20.944	16.571	10.845	6.633	5.205	6.252	4.333	5.251	3.216	7.495	1.135	0.084	0.060	0.193
Pdensi_DN14374_c0_g1d8160	FC_3_1	Needles	1153.35643767883	7.50546133255277	580.430949505689	7.2789446545129	0.523239830047466	13.9112969550743	5.40896526239439e-44	6.06722807686556e-42	8.393	26.307	19.536	39.386	38.717	23.598	34.339	35.156	32.853	28.995	34.554	27.660	7.701	24.081	12.411	27.070	14.858	7.922	30.437	5.364	4.307	21.009	0.174	0.096	0.129	0.278	0.113
Pdensi_DN15830_c0_g1d396868	FC_3_1	Needles	214.469389031753	1111.83291756282	663.151153297287	-2.37387023157127	0.170734787244966	-13.9038462511175	6.00269981957614e-44	6.7203940437186e-42	8.103	7.019	5.366	6.791	6.645	5.446	5.405	5.166	6.319	4.641	6.073	4.549	5.156	5.366	4.636	5.386	3.547	3.542	4.029	5.000	10.002	5.527	2.955	3.279	21.457	30.008	28.107
Pdensi_DN13155_c0_g1d106280	FC_3_1	Needles	521.190697251838	7.17469167813969	264.182694464989	6.21597968382963	0.447376226670068	13.8943003969985	6.8590416390667e-44	7.66452263154797e-42	2.730	8.342	9.969	15.555	16.510	13.766	16.275	21.508	20.389	14.461	19.388	14.332	3.822	9.562	6.703	10.630	4.411	3.435	23.027	0.969	13.248	173.368	0.702	1.469	0.157	0.220	0.153
Pdensi_DN6872_c0_g1d169015	FC_3_1	Needles	7479.77315494418	2.17441985395657	3740.97378739907	11.8159778438569	0.850898250843556	13.8864756533968	7.6508295612098e-44	8.53307038176904e-42	118.096	106.008	66.305	95.910	248.812	306.647	79.647	78.091	55.854	37.823	77.238	53.623	218.737	224.320	325.339	56.000	32.694	27.412	38.176	40.544	75.770	17.323	26.662	1.818	0.073	0.053	0.057
Pdensi_DN15595_c0_g1d396269	FC_3_1	Needles	637.533174883644	3489.61215525752	2063.57266507058	-2.45368328449577	0.176746404108599	-13.8825075218399	8.0864714628941e-44	9.00186615860846e-42	11.263	13.148	10.664	20.484	19.875	15.745	13.252	13.463	15.905	10.120	12.058	10.056	12.066	14.141	11.031	10.545	8.815	6.729	6.984	9.473	9.560	4.317	0.559	0.288	59.718	93.722	99.309
Pdensi_DN68204_c0_g1	FC_3_1	Needles	101.817809840324	9776.1145678753	4938.96618885781	-6.5838162315276	0.474270048111009	-13.8819987847653	8.14407906566843e-44	9.04885699891859e-42	5.164	2.807	1.018	1.972	1.892	4.991	0.312	0.298	0.503	0.167	0.705	0.667	3.372	5.863	1.518	0.260	0.475	2.185	7.402	4.036	12.266	1.209	0.682	0.000	215.048	265.008	208.942
Pdensi_DN21749_c0_g1	FC_3_1	Needles	1461.14017545773	2.8283787683656	731.984277113049	8.99142992625221	0.647900268810827	13.8777993451914	8.63547275409683e-44	9.57673928429339e-42	7.958	23.482	17.934	46.580	49.624	32.474	45.376	62.788	48.352	41.288	58.543	33.265	10.150	27.785	14.826	26.798	5.762	5.145	2.794	1.024	4.954	4.794	0.054	0.000	0.068	0.123	0.026
Pdensi_GG_94203_c4_g1	FC_3_1	Needles	2853.43515908532	95.7454131333483	1474.59028610934	4.92772149380137	0.355907888672055	13.8454966878858	1.35441299439801e-43	1.49921530266915e-41	44.502	85.664	58.806	78.040	109.230	63.832	89.772	81.781	67.590	49.987	104.403	37.974	62.273	86.511	54.725	53.363	38.005	22.132	51.274	15.121	22.865	161.644	125.226	92.524	2.460	2.109	2.021
Pdensi_DN15185_c1_g9	FC_3_1	Needles	1091.08766387007	8.99424268967918	550.040953279875	6.75408733311628	0.488329207490423	13.8310124185	1.65672237803803e-43	1.83039795514927e-41	12.691	23.085	15.508	40.037	31.860	24.275	31.617	32.588	37.806	31.430	32.416	28.488	12.078	23.397	16.636	15.793	7.200	5.601	4.667	5.018	8.412	6.719	0.725	0.573	0.044	0.379	0.253
Pdensi_DN19942_c0_g1d410381	FC_3_1	Needles	3.79417698360072	560.477839934808	282.136008459205	-7.21832689579995	0.52238069951033	-13.8181347484053	1.98137585727656e-43	2.18497802557494e-41	0.161	0.106	0.212	0.174	0.069	0.096	0.058	0.019	0.104	0.029	0.031	0.071	0.209	0.072	0.129	0.285	0.146	0.595	0.169	0.083	0.317	0.049	0.091	0.017	8.466	14.630	17.991
Pdensi_DN26174_c0_g1d228635	FC_3_1	Needles	2367.86365238996	20409.9985630755	11388.9311077327	-3.10771350796172	0.224912937044582	-13.8174066320859	2.00151537525341e-43	2.20305373054812e-41	56.792	63.583	52.538	85.730	70.632	52.400	41.547	48.055	55.614	36.101	45.867	32.215	50.772	56.563	39.015	52.389	54.566	52.619	53.787	52.315	49.054	22.990	2.083	1.026	382.236	515.559	567.090
Pdensi_DN24769_c1_g2	FC_3_1	Needles	1520.01259844566	59.3575191947407	789.685058820202	4.66405771089568	0.337836994668524	13.8056452801207	2.35652872531293e-43	2.58627529329028e-41	21.395	25.749	44.052	44.033	34.432	54.610	34.169	27.625	75.738	26.893	35.614	56.629	14.778	32.107	29.148	64.113	22.393	27.697	12.323	7.298	19.262	9.701	3.028	1.106	0.982	1.374	1.953
Pdensi_DN24772_c5_g1	FC_3_1	Needles	397.525979017785	3578.50114428677	1988.01356165228	-3.17172055729134	0.229741833336319	-13.805585649037	2.35847960461335e-43	2.58627529329028e-41	16.112	12.530	12.452	12.840	11.575	10.531	8.916	11.337	12.354	9.993	11.145	10.035	14.283	11.578	9.805	12.490	8.056	9.023	6.482	7.299	11.188	5.133	3.129	2.380	52.288	109.045	101.646
Pdensi_DN15588_c0_g1d9544	FC_3_1	Needles	1886.29682020068	177.756123682742	1032.02647194171	3.39539974113468	0.246225918550466	13.7897738837708	2.936789823709e-43	3.2144449807848e-41	16.997	43.904	36.269	47.565	57.603	60.118	47.272	50.964	64.722	63.751	65.143	67.545	30.439	55.586	40.550	28.807	37.531	27.784	47.919	32.083	35.125	72.375	69.774	86.680	2.891	5.614	4.475
Pdensi_DN24227_c0_g1d225410	FC_3_1	Needles	246.765738007098	2350.67984846334	1298.72279323522	-3.25238320461114	0.235874627744682	-13.7886098038981	2.98456009174796e-43	3.26065963778197e-41	10.025	12.576	8.457	6.014	8.549	7.089	2.733	10.152	6.479	2.492	7.112	5.387	4.891	12.181	5.675	6.297	9.649	5.796	4.471	9.576	7.574	0.268	1.074	0.354	40.248	59.239	70.727
Pdensi_DN39903_c0_g1	FC_3_1	Needles	674.88669898778	36.9359847329795	355.91134186038	4.19079626921173	0.304038974512208	13.7837468894747	3.19262189253423e-43	3.48149790310732e-41	7.592	16.351	14.027	22.403	21.238	15.807	20.132	18.987	16.473	13.019	24.172	12.145	6.619	14.689	9.064	15.963	8.423	7.145	2.246	4.172	4.253	15.779	1.723	1.681	0.691	1.042	0.930
Pdensi_DN21054_c0_g1d220723	FC_3_1	Needles	2447.27170775828	50.2058763402221	1248.73879204925	5.65959530137201	0.410841631715099	13.775612947854	3.57337249571284e-43	3.88948361445396e-41	15.319	41.539	42.210	71.383	85.768	58.169	71.902	73.948	86.161	63.443	77.481	58.484	27.359	57.292	56.346	45.949	67.985	76.631	50.568	31.424	34.475	95.442	46.659	25.341	1.364	1.332	0.718
Pdensi_DN8416_c0_g1d331518	FC_3_1	Needles	949.105438701887	2.82585197022656	475.965645336057	8.36835215971875	0.607658738365223	13.7714668305965	3.78450260267036e-43	4.11167670013227e-41	8.468	22.152	15.301	29.569	29.530	24.385	30.852	29.609	31.047	30.003	31.627	24.755	10.516	23.690	17.309	12.846	12.025	9.551	9.440	6.863	10.573	6.110	1.538	0.303	0.052	0.111	0.040
Pdensi_DN20598_c4_g3	FC_3_1	Needles	1.61677641966331	2177.11460477367	1089.36569059667	-10.3793817061245	0.753969295812792	-13.7663188193033	4.06399680528333e-43	4.40718708900624e-41	0.056	0.056	0.188	0.052	0.012	0.078	0.045	0.043	0.109	0.037	0.071	0.271	0.024	0.060	0.179	0.073	0.107	0.433	0.012	0.060	0.253	0.047	0.217	2.075	20.690	82.718	61.192
Pdensi_DN26099_c0_g1d228419	FC_3_1	Needles	1010.4991496432	11.9713587907631	511.235254216984	6.54061056979132	0.475174355814918	13.7646539417605	4.15870810758457e-43	4.501590910488e-41	14.795	18.871	20.113	35.519	32.204	21.369	55.336	37.931	30.618	32.403	34.388	23.569	18.861	16.781	11.213	36.520	45.178	24.019	39.138	7.233	23.621	1.694	0.000	0.141	0.358	0.181	0.276
Pdensi_DN1936_c0_g1d165229	FC_3_1	Needles	854.656493680884	34.9348480129142	444.795670846899	4.5802216464781	0.332879586094255	13.7593948016422	4.472551742044e-43	4.83241128202427e-41	15.622	30.430	20.347	30.849	23.627	20.814	28.466	12.797	11.237	15.372	9.698	9.556	12.686	34.940	13.796	9.862	11.816	7.492	6.065	10.057	11.400	0.484	2.429	1.438	0.542	0.867	1.158
Pdensi_DN15008_c8_g5	FC_3_1	Needles	205.674343346538	1171.89618511858	688.785264232557	-2.51245412930059	0.182638203742554	-13.7564544428072	4.6581755600943e-43	5.02373550267271e-41	12.393	8.193	5.345	6.578	5.343	6.132	5.977	3.265	4.290	2.608	3.976	3.506	9.934	6.067	5.817	6.222	3.556	2.822	7.791	2.294	2.748	1.987	1.003	3.425	20.397	32.688	31.657
Pdensi_DN15466_c0_g1d182052	FC_3_1	Needles	212.595614536317	127878.146589975	64045.3711022558	-9.23261815928472	0.671365122156914	-13.752007446593	4.95357164571711e-43	5.33252894909001e-41	2.074	1.048	1.936	4.031	12.920	1.812	12.909	63.918	74.550	100.889	185.812	101.873	24.484	28.576	4.934	4.831	29.994	33.829	34.745	338.695	54.321	35.595	17.431	49.777	2617.250	3513.159	2961.209
Pdensi_DN15697_c0_g1	FC_3_1	Needles	5657.67304502389	72153.4229606412	38905.5480028325	-3.67277519139517	0.267464991799563	-13.7317978202827	6.54880805420104e-43	7.03691574043463e-41	190.798	179.963	110.755	209.816	155.829	132.971	128.511	103.691	112.153	69.868	124.317	73.855	169.596	158.937	134.262	177.516	143.987	124.483	182.159	108.398	144.183	38.657	17.601	3.924	1587.179	1511.674	1981.760
Pdensi_DN19167_c0_g1d285960	FC_3_1	Needles	848.198037762769	4.67455576604813	426.436296764408	7.54556047680877	0.550189261177707	13.7144815597766	8.31586627871916e-43	8.9193735814649e-41	16.549	23.340	14.738	20.590	24.081	29.546	22.006	22.158	24.654	30.357	22.379	29.753	17.721	25.525	20.866	16.068	15.440	18.635	15.103	4.095	7.318	1.170	0.636	0.092	0.078	0.137	0.092
Pdensi_DN18641_c0_g1	FC_3_1	Needles	8073.59168229603	681.072850279797	4377.33226628791	3.5652233772456	0.259973461708235	13.7137973769292	8.39467554165304e-43	8.98750171788234e-41	111.005	179.302	116.204	209.018	268.790	230.675	187.522	171.873	151.912	178.215	174.495	138.694	163.175	242.318	177.808	143.004	105.539	88.015	104.779	100.123	95.673	90.370	117.944	122.320	11.608	23.095	14.694
Pdensi_DN84893_c0_g1	FC_3_1	Needles	1004.37853062738	9.25867976794209	506.818605197662	6.87982460534723	0.501759677800595	13.7113939396329	8.677456539422e-43	9.27336114577467e-41	5.351	18.804	18.983	33.293	33.003	22.199	33.285	32.584	32.197	25.765	37.424	23.778	7.065	21.757	12.472	19.160	20.453	29.428	14.397	1.860	3.254	25.256	0.547	0.421	0.255	0.287	0.098
Pdensi_DN48611_c0_g1d250736	FC_3_1	Needles	2863.95865770603	35.0829495210974	1449.52080361356	6.41232263112812	0.467759905027007	13.7085769049784	9.02098299154478e-43	9.62298216504587e-41	13.307	52.742	55.723	92.503	90.938	68.651	91.486	107.164	97.218	72.035	102.116	62.809	16.262	59.137	31.915	77.008	35.948	35.304	160.236	9.693	7.522	174.225	21.852	11.194	0.987	1.016	0.381
Pdensi_DN25696_c2_g3	FC_3_1	Needles	639.957552096669	41.8749775772906	340.91626483698	3.98813331030542	0.290985085749486	13.7056279019705	9.39510215467515e-43	1.00039115823431e-40	14.931	18.861	17.258	20.488	17.641	18.102	17.942	14.967	17.111	18.840	15.679	15.817	13.186	20.355	15.054	14.045	11.118	10.958	37.469	4.539	12.101	12.179	4.444	10.101	0.969	1.075	0.874
Pdensi_DN25625_c0_g1d193398	FC_3_1	Needles	1882.57764559609	37.0530424832768	959.815344039681	5.68536960470834	0.414884839404417	13.703488449638	9.67614180250892e-43	1.02845314055347e-40	21.987	49.726	43.846	33.808	70.072	60.801	54.538	75.066	69.329	64.221	78.032	55.728	42.989	66.391	66.450	19.931	16.166	14.984	20.508	17.791	40.289	20.800	3.324	1.050	0.786	0.820	1.004
Pdensi_GG_128685_c2_g1	FC_3_1	Needles	4.85048584378187	7616.0181838773	3810.43433486054	-10.6100572051161	0.774300706550324	-13.7027605881779	9.77364804755294e-43	1.0369417171318e-40	0.073	2.041	0.218	0.184	0.000	0.237	0.000	0.000	0.257	0.000	0.000	0.515	0.000	0.084	0.407	0.000	0.079	0.360	0.244	0.507	1.561	0.772	0.178	1.321	108.157	152.441	299.487
Pdensi_GG_158124_c0_g1	FC_3_1	Needles	22.7714244989688	4781.77154661617	2402.27148555757	-7.71776788274258	0.563300253277811	-13.7009842225942	1.00157376611471e-42	1.06071173425089e-40	19.346	0.584	0.101	1.319	0.326	0.401	0.000	0.000	0.000	0.000	0.043	0.000	0.000	0.195	0.000	0.000	0.075	0.297	0.115	0.039	0.000	0.102	0.000	0.000	104.215	133.708	99.503
Pdensi_GG_83182_c0_g1	FC_3_1	Needles	1579.67925786455	31.9584540920478	805.818855978299	5.62564195555138	0.410640962724378	13.6996609355003	1.01999484598139e-42	1.07827764500446e-40	37.701	40.799	22.445	63.511	36.734	39.011	26.086	16.480	15.890	18.518	11.727	15.187	24.342	39.532	16.369	23.001	3.283	2.201	0.406	0.162	0.721	0.064	0.246	0.082	0.607	1.124	0.582
Pdensi_DN35358_c0_g1d238575	FC_3_1	Needles	746.50124237374	41.3892482004947	393.945245287117	4.20068040751127	0.306643159350178	13.6989209751593	1.03044212731365e-42	1.0873661924078e-40	13.033	22.349	15.479	20.580	21.492	23.397	22.059	15.208	16.699	16.670	16.429	14.120	16.423	22.849	22.999	12.989	8.586	7.549	9.070	4.425	6.750	3.496	1.405	0.644	0.886	0.799	1.213
Pdensi_DN13593_c0_g1d7381	FC_3_1	Needles	1294.49491089628	9735.06507078772	5514.779990842	-2.91131515042376	0.212558267245549	-13.6965510123424	1.06462466152336e-42	1.11941759803862e-40	33.188	31.577	26.012	41.263	40.096	32.529	28.007	31.088	34.061	24.319	33.217	22.353	31.242	34.506	28.847	28.066	17.668	13.398	17.558	21.240	19.335	16.842	9.604	8.099	151.871	256.342	302.848
Pdensi_DN20910_c1_g3	FC_3_1	Needles	315.41112303457	9842.04804365535	5078.72958334496	-4.96343343874639	0.362422620695673	-13.6951535453804	1.08530687746642e-42	1.13912647030078e-40	8.989	14.054	8.787	8.761	6.045	12.749	17.735	8.108	5.809	20.735	9.732	11.961	8.500	16.452	10.212	7.039	6.181	4.040	7.274	16.050	3.714	11.484	3.915	0.936	153.007	315.041	251.614
Pdensi_GG_154783_c1_g1	FC_3_1	Needles	1852.20911763787	25520.4165167208	13686.3128171794	-3.78449708497648	0.276433078819213	-13.6904638950664	1.15767791162475e-42	1.21292040305825e-40	55.327	57.280	38.826	62.867	63.471	37.036	35.462	36.995	36.319	23.960	37.663	21.810	54.932	58.794	42.208	46.126	37.258	30.687	28.381	44.137	44.277	33.430	5.520	3.123	413.967	702.264	741.763
Pdensi_DN53855_c0_g1	FC_3_1	Needles	165.88828572844	3715.76749794156	1940.827891835	-4.4861864424839	0.328083987727564	-13.6738963506173	1.45396543532333e-42	1.52063570092525e-40	4.110	3.691	3.793	5.662	5.911	3.087	1.057	2.497	2.878	1.165	2.738	1.875	5.045	3.502	4.152	6.897	6.270	5.619	5.198	5.111	4.948	2.246	0.072	0.060	68.843	82.694	115.366
Pdensi_DN14891_c0_g1	FC_3_1	Needles	5346.55754258901	129552.157356391	67449.3574494898	-4.59874788789666	0.336389894037553	-13.670885985009	1.5153878097537e-42	1.58205949012244e-40	146.041	160.397	100.202	172.536	127.433	169.243	111.696	95.798	135.839	69.821	115.413	98.387	105.896	126.035	162.096	92.482	92.502	119.310	115.930	71.612	138.012	52.905	20.405	13.359	3310.050	2280.410	3342.097
Pdensi_DN8925_c0_g1	FC_3_1	Needles	658.52777178677	5438.96237872045	3048.74507525361	-3.04515661651704	0.222808165131953	-13.6671679635871	1.59482225015236e-42	1.66203665597882e-40	17.471	18.658	17.542	21.474	18.715	17.724	14.536	15.905	17.014	13.968	16.660	13.187	17.510	16.876	14.340	20.016	12.416	11.106	20.241	12.972	14.041	7.908	2.938	2.492	125.914	122.808	131.827
Pdensi_GG_110112_c0_g1	FC_3_1	Needles	133.501708426797	20071.3225910476	10102.4121497372	-7.23119091300492	0.529124487558678	-13.6663319937598	1.61324521018658e-42	1.67826041980773e-40	0.555	1.921	3.017	2.340	2.506	6.744	2.049	1.872	1.518	0.986	1.715	0.986	2.872	2.162	2.828	2.262	1.350	0.948	1.442	0.531	0.812	0.021	3.264	0.310	505.689	377.735	503.619
Pdensi_DN8644_c0_g1d102483	FC_3_1	Needles	1389.1198542047	6437.64317209872	3913.38151315171	-2.21325350189328	0.16198038364463	-13.6637131737442	1.67233973992657e-42	1.73666277197286e-40	39.037	38.459	34.984	40.429	43.375	38.241	34.380	32.393	32.921	33.804	30.332	25.188	41.469	39.727	29.235	35.037	22.301	19.406	28.540	36.035	37.612	48.982	44.255	53.675	104.813	180.245	183.512
Pdensi_DN16288_c1_g1d469760	FC_3_1	Needles	13.8111065089303	2349.79305621406	1181.8020813615	-7.40400473508983	0.542193051024124	-13.6556614311171	1.86785604266482e-42	1.93627821198783e-40	0.313	1.884	0.203	0.325	0.196	0.672	0.443	0.394	0.151	0.551	0.445	0.286	0.643	1.074	0.364	0.149	0.037	0.129	0.678	0.252	0.252	0.278	0.048	0.189	53.869	70.383	40.536
Pdensi_GG_138077_c1_g1	FC_3_1	Needles	3.92271090219038	383.368543050472	193.645626976331	-6.59180059776063	0.482898232552117	-13.6504964263857	2.00507975555598e-42	2.0748692393013e-40	0.117	0.304	0.000	0.058	0.097	0.172	0.074	0.046	0.000	0.140	0.000	0.451	0.141	0.060	0.392	0.000	0.000	0.048	0.044	0.000	0.056	0.000	0.048	2.833	7.523	9.737	10.138
Pdensi_DN8042_c0_g1d264148	FC_3_1	Needles	86.1462385432736	1592.74029041466	839.443264478968	-4.21125941152603	0.308520754253833	-13.6498415534835	2.02317981157482e-42	2.08991985562272e-40	1.845	2.060	2.144	2.660	2.619	2.276	1.417	2.018	2.933	1.625	2.342	1.971	3.404	2.800	1.938	2.336	1.840	3.243	1.061	5.547	2.805	4.214	0.551	0.671	20.690	45.620	51.701
Pdensi_DN24744_c0_g3	FC_3_1	Needles	18659.394253374	803.72044417403	9731.55734877401	4.5377101934459	0.332440225961155	13.649702530211	2.02704314492428e-42	2.09023710402131e-40	744.772	680.993	295.394	770.335	538.716	340.317	436.729	745.664	419.687	419.302	883.008	302.712	504.594	519.665	326.852	245.577	205.273	66.214	45.989	129.310	53.687	207.894	139.699	61.821	15.898	21.492	19.959
Pdensi_DN15169_c0_g2d275555	FC_3_1	Needles	692.859806350113	23.0052759971284	357.932541173621	4.86856283138697	0.357068822488371	13.6348023819569	2.48663529297178e-42	2.55966659570932e-40	7.040	13.434	12.710	17.037	24.514	19.264	18.619	21.715	21.609	16.216	20.367	16.941	9.062	15.781	13.932	11.858	7.113	8.811	5.908	4.074	6.729	6.352	0.428	0.340	0.344	0.638	0.690
Pdensi_DN26948_c0_g1d79071	FC_3_1	Needles	1262.46555318594	137.862533218819	700.164043202377	3.22123629125783	0.236295996648816	13.6322084882599	2.57663075622617e-42	2.64766828599136e-40	30.615	37.432	28.101	33.933	37.906	38.885	32.285	28.081	29.322	26.848	30.035	22.372	32.001	43.180	36.371	27.660	23.412	19.712	23.863	8.085	18.235	7.723	4.314	3.679	3.171	3.250	3.249
Pdensi_DN26597_c0_g2	FC_3_1	Needles	14.8840621295168	2376.8466864615	1195.86537429551	-7.31143581264294	0.536655244927111	-13.6240833975935	2.88003516412071e-42	2.95427271974735e-40	1.518	1.743	0.411	0.294	0.214	0.800	0.184	0.462	0.263	0.274	0.774	0.424	0.646	0.760	0.482	0.241	0.744	1.008	3.016	0.829	31.509	0.969	0.000	0.000	51.710	54.891	61.005
Pdensi_DN24271_c1_g1	FC_3_1	Needles	6020.37149691315	8.18351943496581	3014.27750817406	9.72038570927524	0.713919121780174	13.6155278836589	3.23797621877735e-42	3.31565380158669e-40	160.627	227.631	87.312	157.913	288.500	84.971	415.135	676.375	515.077	508.699	869.900	391.143	177.079	216.239	94.882	281.478	1044.588	564.886	1048.493	972.476	556.089	149.009	424.916	35.414	0.304	0.149	0.080
Pdensi_DN34347_c0_g1d201250	FC_3_1	Needles	1333.57450617115	30.1976552622413	681.886080716694	5.44412379390037	0.400615877595536	13.5893859888319	4.62947803903275e-42	4.73229270783005e-40	3.174	21.462	10.575	52.844	28.723	35.872	49.794	38.696	77.195	53.633	71.706	74.669	5.233	20.211	9.202	14.838	7.066	9.582	14.778	4.326	16.438	0.910	12.953	0.996	0.503	1.043	0.657
Pdensi_DN16391_c0_g1	FC_3_1	Needles	2710.84427417778	11.016229619392	1360.93025189858	7.76859039064045	0.571819315884012	13.5857432144112	4.86567682651103e-42	4.96510220194165e-40	24.953	73.191	25.830	80.338	83.738	74.112	77.802	90.454	87.828	62.472	80.163	55.194	32.951	78.067	56.870	17.318	9.513	6.613	40.862	3.007	15.025	1.220	0.406	0.232	0.015	0.298	0.599
Pdensi_GG_102821_c0_g1	FC_3_1	Needles	2.39858775830007	1180.22396205987	591.311274909086	-8.96003091825277	0.659871552520236	-13.5784470235637	5.37541029621539e-42	5.47574507765428e-40	0.049	0.039	0.012	0.091	0.102	0.026	0.066	0.076	0.028	0.099	0.000	0.000	0.040	0.028	0.000	0.000	0.013	0.046	0.070	0.000	0.000	0.055	0.447	0.297	31.863	21.042	27.784
Pdensi_DN18820_c0_g1d187352	FC_3_1	Needles	1034.29547680306	7.85527657869177	521.075376690878	7.36686947700199	0.542578969247327	13.5775064913065	5.44487047115423e-42	5.53690573846077e-40	14.077	11.338	10.657	30.295	33.729	26.902	24.812	13.467	17.910	18.062	11.750	16.831	16.713	22.833	19.459	10.412	5.697	3.171	4.304	6.945	3.425	5.319	13.882	2.226	0.278	0.103	0.111
Pdensi_DN21791_c0_g1d495746	FC_3_1	Needles	904.019311004975	11.7588156800337	457.889063342504	6.354333855019	0.468016240948253	13.577165275599	5.47029001111736e-42	5.55314742631166e-40	11.039	18.172	15.015	28.133	31.086	20.373	31.660	33.747	38.872	23.667	35.021	21.123	10.649	16.806	15.305	16.616	6.171	6.795	6.821	1.631	5.494	0.487	1.487	0.285	0.313	0.359	0.152
Pdensi_DN38313_c0_g1	FC_3_1	Needles	2570.78512544702	75.2889180374884	1323.03702174225	5.12957758940888	0.377901976234825	13.5738310778809	5.72497416541354e-42	5.80166907793985e-40	52.125	59.452	60.861	89.394	86.671	50.743	83.340	66.155	75.628	82.975	79.673	68.021	43.634	34.968	15.461	14.962	8.024	12.433	3.023	5.121	8.823	0.000	0.000	0.000	2.000	1.533	1.655
Pdensi_DN17815_c0_g1	FC_3_1	Needles	1409.52973963359	4.68213616046525	707.105937897027	8.2734984358453	0.609766192369115	13.5683128047824	6.17265614020044e-42	6.24458192689435e-40	9.019	29.562	23.283	46.917	47.164	30.139	46.739	47.426	44.792	37.555	51.475	34.249	10.161	29.483	13.903	28.224	11.463	19.015	30.324	2.147	3.084	36.102	0.756	0.112	0.120	0.200	0.013
Pdensi_DN19923_c0_g1d410008	FC_3_1	Needles	668.436066044389	4130.76827730217	2399.60217167328	-2.62858644700945	0.193982461668885	-13.5506397042031	7.85426577496884e-42	7.93213366761758e-40	26.873	22.823	18.990	22.869	19.688	16.290	16.336	12.322	14.079	11.414	11.218	10.824	21.577	21.653	17.256	22.372	12.870	12.181	11.074	15.101	11.772	10.178	1.956	1.112	69.423	117.728	112.640
Pdensi_DN30837_c0_g1d143857	FC_3_1	Needles	1198.89166090659	22.3791118622488	610.635386384419	5.71134884478347	0.421557485698449	13.5482088174066	8.11871115749053e-42	8.18513697605182e-40	10.330	25.766	21.492	40.495	40.115	25.095	36.736	36.959	35.417	26.595	41.205	24.324	10.879	25.561	14.266	16.900	6.744	5.594	4.559	2.858	4.227	19.152	0.835	0.872	0.343	0.858	0.424
Pdensi_DN16418_c0_g1	FC_3_1	Needles	856.490787971116	5605.01553125146	3230.75315961129	-2.7107932447967	0.200097331790113	-13.5473732735233	8.21163630915868e-42	8.2646463586202e-40	17.978	21.849	18.395	27.331	27.873	20.185	22.483	19.780	21.465	15.087	22.075	13.977	21.702	24.199	20.138	23.569	18.683	17.781	19.004	21.700	21.314	36.740	29.493	8.340	97.161	144.104	164.220
Pdensi_DN17785_c0_g1	FC_3_1	Needles	68.3903512831348	734.232088430643	401.311219856889	-3.4220972826817	0.252659808391548	-13.5442882841836	8.5639906696296e-42	8.6045415314328e-40	1.192	2.984	1.819	2.318	1.943	1.750	2.021	1.809	1.986	1.774	2.242	1.867	1.495	2.150	1.515	1.966	2.356	2.605	1.889	1.555	3.073	1.519	0.984	1.749	15.661	16.681	19.561
Pdensi_DN33964_c0_g1d237237	FC_3_1	Needles	347.783807777079	4297.66585860167	2322.72483318938	-3.62834073216947	0.267989783470255	-13.5391009507353	9.19068583683981e-42	9.21844609952105e-40	21.928	15.009	18.325	12.964	8.975	8.680	10.666	6.199	9.842	6.107	8.647	5.823	17.784	14.210	9.509	21.340	13.247	11.351	12.614	9.245	14.829	9.839	4.951	4.815	64.630	119.443	130.896
Pdensi_DN35636_c0_g1d375687	FC_3_1	Needles	18.3407734405183	2263.86380796921	1141.10229070486	-6.95145127369361	0.513560502790114	-13.5357980918065	9.61326806962274e-42	9.62587831904967e-40	0.575	1.039	0.576	0.971	0.233	0.417	0.638	0.201	0.228	0.679	0.242	0.903	0.426	1.991	0.213	7.722	2.060	0.935	2.966	0.000	0.000	4.375	10.525	3.469	40.372	55.743	67.171
Pdensi_DN14839_c0_g1d394632	FC_3_1	Needles	149.211678256952	1007.67421740997	578.442947833463	-2.75731695960154	0.203784391258768	-13.5305601305856	1.03234027800589e-41	1.03193647143456e-39	4.006	3.705	3.546	4.424	3.944	4.701	4.386	3.912	4.918	3.230	4.647	4.071	3.824	4.048	2.741	4.120	1.583	2.547	2.400	2.233	2.004	2.472	0.245	0.081	17.332	26.173	29.438
Pdensi_DN13445_c0_g1d51882	FC_3_1	Needles	3624.36089690524	443.000950273517	2033.68092358938	3.03305034016716	0.224206335726505	13.5279421535482	1.0697650601697e-41	1.06753108559583e-39	29.490	85.439	84.530	99.567	128.071	90.960	110.455	133.185	128.291	113.716	114.694	96.379	42.635	87.117	64.673	83.739	55.903	49.080	63.287	54.685	94.838	197.758	47.062	52.674	8.437	12.994	10.334
Pdensi_DN10273_c1_g1	FC_3_1	Needles	115.614602959519	3339.26948464602	1727.44204380277	-4.85355722546736	0.358883825867557	-13.5240344524708	1.12815144231836e-41	1.12388741229062e-39	5.997	4.763	4.886	5.089	2.827	2.317	2.448	2.240	2.188	1.558	1.719	1.613	6.489	4.401	2.776	5.598	2.284	3.094	3.711	3.991	7.752	4.476	0.766	0.173	56.511	104.119	81.649
Pdensi_DN18861_c0_g4	FC_3_1	Needles	1227.00553160025	2.50013591209156	614.752833756171	8.95844210825797	0.66277431180874	13.5165801520128	1.24845938833642e-41	1.24163616697546e-39	11.753	29.481	16.866	32.407	33.388	41.683	30.719	22.204	26.858	13.640	22.634	14.496	18.840	36.964	29.891	19.793	11.608	6.036	7.138	4.968	5.464	0.325	0.883	0.057	0.055	0.077	0.058
Pdensi_DN26777_c0_g2	FC_3_1	Needles	596.436186506609	44.8183339109832	320.627260208796	3.68597413904282	0.272728381207624	13.5151835783337	1.27237909803879e-41	1.26328760549706e-39	8.561	14.704	16.944	17.593	18.566	16.263	17.938	19.813	21.408	14.599	23.038	16.836	7.351	14.943	11.411	13.430	11.024	10.652	28.114	6.229	15.577	14.156	2.450	2.989	0.642	1.388	1.272
Pdensi_DN20126_c0_g6	FC_3_1	Needles	576.818884455125	8.24732521297693	292.533104834051	6.0252165253818	0.44608125456363	13.5069933195822	1.4221182500238e-41	1.4095757905843e-39	2.955	12.398	11.688	17.095	19.372	14.284	19.629	22.227	20.859	15.516	22.038	14.394	5.175	14.014	8.464	11.840	3.886	2.749	9.550	1.668	2.386	19.612	0.165	0.046	0.117	0.319	0.215
Pdensi_DN1082_c0_g1d259095	FC_3_1	Needles	1037.66786735483	6.30313605672311	521.985501705777	7.31777977126083	0.542106366942611	13.4987895687923	1.58966437372107e-41	1.57299163121554e-39	23.588	25.380	23.829	37.327	33.174	21.052	33.080	49.516	46.816	46.469	52.531	41.765	23.479	42.945	18.107	39.205	44.876	48.163	28.060	35.489	44.391	18.514	1.218	1.971	0.110	0.265	0.113
Pdensi_DN21721_c0_g1	FC_3_1	Needles	8349.00007400414	50.166169750215	4199.58312187718	7.43581719103016	0.551054524586447	13.4937957303056	1.70112070813424e-41	1.68044994726061e-39	331.728	753.807	534.065	229.700	323.540	181.626	288.835	280.342	327.676	426.328	282.779	367.270	496.235	559.085	394.666	458.174	527.021	372.252	174.267	154.916	247.023	31.028	140.092	32.684	1.714	0.950	0.588
Pdensi_DN20772_c0_g1d493131	FC_3_1	Needles	352.440357465406	2412.15518256566	1382.29777001553	-2.77692102384404	0.206379031481381	-13.4554416885834	2.86025056634293e-41	2.81602927199227e-39	9.777	14.057	7.456	11.317	10.802	8.897	9.906	9.777	11.079	12.146	11.935	11.121	9.880	14.044	8.066	5.837	6.959	14.534	4.704	5.975	3.822	3.806	3.517	1.949	38.146	72.039	65.893
Pdensi_DN16611_c0_g1	FC_3_1	Needles	52.9962211352538	1333.50558711845	693.25090412685	-4.65024575132234	0.345879385080776	-13.4447034194777	3.30729130717016e-41	3.25071339735018e-39	0.632	5.084	1.188	1.092	1.885	1.655	3.780	2.227	2.857	2.500	1.675	0.508	1.156	3.473	1.582	1.022	0.532	0.103	0.660	0.000	0.240	0.000	5.763	23.254	30.639	27.988	34.740
Pdensi_DN14366_c0_g1d342022	FC_3_1	Needles	16484.4983832807	3.79036615393635	8244.14437471731	12.0207530694108	0.894356838300751	13.4406677006572	3.49270811550182e-41	3.4272271269591e-39	271.528	339.270	128.882	697.781	661.646	104.825	583.154	325.000	157.160	381.273	254.055	90.642	200.217	321.130	64.736	308.883	399.022	130.301	245.194	53.411	92.687	6.214	3.014	2.983	0.045	0.065	0.174
Pdensi_DN15606_c0_g2d467604	FC_3_1	Needles	25.3313699422934	1234.94203712492	630.136703533605	-5.61219064550167	0.417569312744497	-13.4401414907988	3.51763399270034e-41	3.44593288648246e-39	4.204	1.822	0.505	1.065	0.817	0.367	0.747	0.883	0.000	0.199	0.425	0.595	1.310	1.553	2.434	2.108	1.086	1.027	1.673	1.559	0.241	1.280	1.849	1.353	23.523	30.031	34.925
Pdensi_DN18948_c1_g1d481130	FC_3_1	Needles	499.266547104758	20.5519804562922	259.909263780525	4.64216516466887	0.345438577032915	13.4384677141214	3.59810097031458e-41	3.51645273437898e-39	7.692	14.405	15.092	13.620	15.647	14.556	16.744	16.821	17.914	14.571	18.798	12.668	10.697	12.270	16.720	11.821	11.314	12.170	11.011	8.606	11.366	14.734	17.599	19.758	0.457	0.609	0.400
Pdensi_DN23074_c4_g1	FC_3_1	Needles	885.87445835929	4.25588114561992	445.065169752455	8.0313849396721	0.59764460781646	13.438396054497	3.60158658335088e-41	3.51645273437898e-39	17.604	21.418	17.138	26.265	23.811	27.641	26.560	14.404	14.319	16.134	14.105	9.344	16.515	37.693	19.083	17.025	18.973	10.801	16.935	14.324	9.556	2.246	6.750	1.551	0.127	0.092	0.024
Pdensi_DN23680_c3_g1	FC_3_1	Needles	0.739881268039515	3485.51751229524	1743.12869678164	-12.2654744079557	0.913006352957621	-13.434161074808	3.81365720058653e-41	3.7173354772616e-39	0.056	0.030	0.000	0.065	0.000	0.000	0.067	0.014	0.097	0.063	0.018	0.165	0.103	0.209	0.364	0.050	0.046	0.035	0.064	0.178	0.204	0.062	0.051	0.166	63.381	119.069	68.767
Pdensi_DN6983_c0_g1d263165	FC_3_1	Needles	31.9306284301028	3598.39025620107	1815.16044231559	-6.81964358445096	0.507658624566786	-13.4335225571525	3.84669134111031e-41	3.74332743305366e-39	0.708	0.319	0.318	1.428	1.093	0.318	0.547	0.591	1.224	1.650	1.553	2.026	1.315	0.995	0.641	0.888	0.856	1.145	1.351	4.105	2.054	2.701	0.168	0.093	71.862	90.545	94.072
Pdensi_DN45572_c0_g1d156418	FC_3_1	Needles	536.620139082473	4996.27096946896	2766.44555427572	-3.21801275867368	0.240039364387914	-13.4061876345966	5.56256299110827e-41	5.4041448748491e-39	15.168	13.338	12.449	18.002	14.293	14.874	12.871	13.917	15.543	11.627	13.597	12.365	13.698	12.881	12.335	13.389	11.172	15.101	12.950	15.294	14.540	11.032	6.248	5.477	117.065	112.030	119.929
Pdensi_GG_156213_c0_g1	FC_3_1	Needles	2944.67045716252	238.240061353457	1591.45525925799	3.62352718390327	0.270335523141459	13.4038144221512	5.74337495333078e-41	5.57059982890963e-39	22.627	39.414	24.689	70.404	100.776	87.008	68.684	64.468	56.361	46.928	56.335	40.373	32.149	66.481	60.187	16.126	7.415	5.104	6.908	6.317	11.336	60.213	49.624	58.347	4.155	7.690	5.397
Pdensi_DN20014_c1_g1	FC_3_1	Needles	4496.21739004955	1.52551453582561	2248.87145229269	11.8205700387863	0.882401648686714	13.3959065652008	6.38910972610808e-41	6.18670020381309e-39	162.539	212.407	149.090	107.223	160.608	126.623	116.210	129.223	147.399	76.240	131.988	70.527	165.412	149.066	140.982	120.970	60.594	46.571	31.469	13.029	44.264	0.960	0.076	0.025	0.039	0.028	0.015
Pdensi_DN21247_c0_g1d495230	FC_3_1	Needles	692.113933033398	4.35389330419121	348.233913168795	7.38664411635949	0.551513680031779	13.3934014400764	6.60835802467367e-41	6.38847795421455e-39	8.529	17.812	11.567	18.380	21.936	20.418	26.475	19.159	21.451	21.384	17.090	17.602	11.253	17.863	13.496	12.425	6.636	5.346	9.381	4.725	6.946	2.517	0.301	0.152	0.100	0.155	0.051
Pdensi_GG_113482_c0_g1	FC_3_1	Needles	1016.11214657909	2.2749588106669	509.193552694877	8.49045402998437	0.633998643768354	13.3919119755823	6.74224604161479e-41	6.50720846614109e-39	9.025	18.756	19.085	34.626	29.726	25.121	31.720	32.691	38.629	35.590	33.132	33.652	10.331	19.554	15.269	20.486	18.004	21.603	9.888	9.374	8.285	45.891	7.223	3.179	0.000	0.121	0.042
Pdensi_DN32798_c0_g1	FC_3_1	Needles	2058.71058784082	212.903514806386	1135.8070513236	3.26317232947169	0.243776443232682	13.3859214869134	7.30852757560289e-41	7.04218566083952e-39	20.348	50.564	37.751	67.538	66.746	47.047	58.135	63.780	58.255	45.145	79.515	46.826	18.894	44.744	25.169	40.681	11.719	6.718	11.393	6.846	4.970	30.289	0.625	0.887	3.480	6.284	5.741
Pdensi_DN31811_c0_g1d199035	FC_3_1	Needles	16728.4729100172	9.36815712382218	8368.92053357051	10.9499377031278	0.818793159045259	13.3732647643219	8.66523733708853e-41	8.33578813358514e-39	636.790	872.409	548.266	417.127	618.950	433.161	444.197	519.904	562.869	315.193	483.277	279.991	577.811	628.522	500.091	767.744	573.073	400.278	319.846	88.051	258.702	4.043	0.270	1.337	0.328	0.000	0.268
Pdensi_DN14319_c0_g1d107753	FC_3_1	Needles	38.6572324831494	1917.41424125349	978.035736868318	-5.63439266169935	0.421518750037175	-13.3668850109335	9.44125640539568e-41	9.06746287156768e-39	2.289	1.882	1.032	1.249	1.185	0.987	0.403	0.177	0.244	0.067	0.672	0.158	2.553	1.463	1.608	1.244	0.887	0.636	0.491	1.801	3.239	5.094	0.199	0.427	20.956	49.055	73.638
Pdensi_DN19182_c0_g3	FC_3_1	Needles	415.432680460833	9.34405793581818	212.388369198326	5.51410630870827	0.412766481188661	13.3589003952769	1.05105302598916e-40	1.00779353521313e-38	3.760	9.589	6.423	12.056	12.103	12.293	13.146	15.029	16.023	10.199	14.693	10.940	4.427	11.511	7.487	6.823	3.037	1.332	2.538	1.094	1.631	1.469	0.013	0.011	0.220	0.218	0.246
Pdensi_DN15057_c0_g1	FC_3_1	Needles	1986.80567177007	51.0774319616387	1018.94155186586	5.33889386646042	0.399993116372573	13.3474643635805	1.22549769179258e-40	1.17314459007317e-38	26.731	61.540	37.837	55.166	69.211	50.269	59.285	65.658	46.630	65.940	76.720	44.628	29.835	73.330	46.336	39.715	57.434	49.890	34.596	109.028	51.964	53.318	26.653	2.671	1.434	1.269	0.759
Pdensi_DN11283_c0_g1d210457	FC_3_1	Needles	544.730418024877	39.5708659823416	292.150642003609	3.81166891800017	0.285601558132241	13.346106873252	1.24802932955754e-40	1.19277105533989e-38	7.446	14.872	12.036	17.818	15.566	14.529	16.311	15.080	15.652	11.959	14.165	13.009	6.145	13.178	8.825	12.360	5.691	4.079	8.244	3.157	4.773	12.054	4.989	1.922	0.822	1.095	0.863
Pdensi_DN23832_c0_g1d550346	FC_3_1	Needles	3487.94052086537	201.19387708438	1844.56719897487	4.10511670332152	0.307793585944395	13.33723927588	1.40569486110146e-40	1.34127478654156e-38	50.587	140.125	84.107	119.985	111.852	75.615	108.457	110.495	99.200	87.549	114.367	80.379	47.769	103.000	49.048	85.538	53.413	47.178	29.030	67.284	30.956	150.189	11.618	21.680	3.009	6.888	4.857
Pdensi_DN14628_c0_g1d464486	FC_3_1	Needles	48.8313492832262	2283.31358516272	1166.07246722297	-5.54619549719891	0.41641806105815	-13.3188159108796	1.79938694498894e-40	1.71414208210073e-38	3.481	1.131	0.832	1.451	0.874	1.940	1.005	1.580	0.551	2.830	1.272	0.508	2.594	1.601	1.424	4.218	1.019	0.566	1.639	1.745	0.982	8.716	1.895	1.877	34.785	51.342	80.882
Pdensi_DN18004_c0_g1d58330	FC_3_1	Needles	428.748620932006	3584.40121707043	2006.57491900122	-3.06455524121781	0.23010914925596	-13.3178330854154	1.82322806968928e-40	1.7340433050506e-38	176.632	39.109	30.062	14.606	13.218	9.924	12.290	6.996	7.666	9.548	7.015	8.487	37.039	13.439	9.060	14.748	5.515	7.674	2.243	5.733	4.453	8.291	3.198	2.988	59.898	90.930	109.387
Pdensi_DN14554_c1_g2	FC_3_1	Needles	1547.40164462847	12100.2712135996	6823.83642911406	-2.96679722380741	0.222814702454863	-13.3150873399318	1.89151129104201e-40	1.79608011556666e-38	26.900	40.408	16.470	43.617	50.751	41.577	55.986	67.518	63.770	73.986	83.739	77.084	33.927	53.067	21.947	18.709	40.207	41.413	111.754	185.471	94.155	57.389	319.421	287.874	268.322	329.494	254.132
Pdensi_DN12127_c0_g1d211291	FC_3_1	Needles	3062.55185105098	22958.2574994121	13010.4046752315	-2.90602760529065	0.218380373435117	-13.3071830566956	2.10260784676217e-40	1.99330615176032e-38	67.756	80.664	48.770	92.712	99.861	76.802	61.487	81.664	79.750	54.500	79.387	49.793	78.027	99.836	65.822	60.144	50.555	39.447	56.450	57.684	57.350	18.278	7.836	2.158	520.097	516.259	574.491
Pdensi_DN21299_c0_g1	FC_3_1	Needles	1244.44998356147	82.8840889539778	663.667036257726	3.92176959865866	0.294843451234854	13.3011928270193	2.27804780294793e-40	2.15614840118954e-38	12.698	34.151	21.039	33.833	44.563	30.992	20.501	33.995	35.152	15.340	27.389	24.735	12.339	32.604	15.037	18.768	18.521	11.290	39.034	3.807	8.390	56.529	0.899	0.449	1.753	1.740	2.403
Pdensi_DN18077_c2_g1	FC_3_1	Needles	43.4690939773167	7224.83282495688	3634.1509594671	-7.37753536545337	0.554667497912066	-13.3008250766894	2.2892806557144e-40	2.16329660933963e-38	1.542	0.639	0.473	1.644	1.358	0.835	1.503	1.112	0.626	0.347	1.573	0.631	1.649	1.434	1.263	1.335	1.232	1.030	7.064	2.551	1.867	13.370	7.421	8.873	243.633	110.156	120.420
Pdensi_DN4461_c0_g1d1679	FC_3_1	Needles	44.8828853164681	1148.68092580886	596.781905562664	-4.67660459845745	0.351616734010365	-13.300290191307	2.30571699975413e-40	2.17533110906177e-38	1.508	0.865	1.026	1.214	0.964	1.747	1.438	0.856	0.987	0.698	1.015	1.100	1.030	0.758	1.183	0.766	0.775	0.803	3.811	2.037	1.209	11.255	13.034	6.632	18.447	28.260	36.992
Pdensi_DN20684_c1_g1	FC_3_1	Needles	71.970632684015	1803.61343050108	937.792031592546	-4.64778598137838	0.349584772353969	-13.2951614284626	2.46939706189088e-40	2.32602165235192e-38	2.034	2.114	1.501	2.140	1.674	2.477	2.563	1.448	3.009	1.868	2.239	3.087	0.844	2.730	1.512	1.459	2.094	3.181	2.914	1.841	4.102	0.714	1.011	4.357	26.095	41.726	64.692
Pdensi_GG_36350_c0_g1	FC_3_1	Needles	2289.95636977522	4.15281539077055	1147.05459258299	9.70499969083262	0.730071519040833	13.2932177707508	2.53440264046696e-40	2.38343334397962e-38	26.338	47.997	55.624	60.239	74.581	66.106	72.408	60.958	73.875	35.125	76.234	51.662	29.247	43.291	46.707	21.046	7.065	14.945	3.636	1.230	11.793	0.066	0.216	0.357	0.203	0.000	0.053
Pdensi_DN18586_c0_g1d479377	FC_3_1	Needles	1831.25926948291	48.2152934258818	939.737281454397	5.22613166376362	0.39318595730883	13.2917556352572	2.58442272803612e-40	2.42659128891021e-38	28.031	53.397	49.914	69.415	57.835	34.485	66.539	50.453	52.351	51.149	52.654	42.430	25.659	42.502	26.046	39.013	30.270	21.717	15.961	8.546	12.636	19.702	3.684	2.897	0.751	1.671	1.119
Pdensi_DN22178_c0_g2d422800	FC_3_1	Needles	16.1398937644352	460.748202871034	238.444048317734	-4.83721932112624	0.363938514766122	-13.2913091768668	2.59989095275472e-40	2.43722153955445e-38	0.497	0.600	0.298	0.504	0.361	0.543	0.442	2.807	0.235	2.104	1.508	0.469	0.554	0.344	0.000	0.446	0.323	0.244	0.221	0.692	0.427	0.605	1.585	1.402	7.048	12.506	14.117
Pdensi_DN19354_c0_g1d60862	FC_3_1	Needles	1605.67462365834	2.17189305581753	803.923258357081	9.60556551632863	0.722862186014899	13.2882390338933	2.70878306369799e-40	2.53525704036587e-38	3.881	48.003	9.693	39.073	57.303	44.526	41.792	31.119	28.060	19.625	22.377	9.258	19.511	63.497	47.020	6.336	6.549	1.959	0.526	0.232	0.555	0.141	4.031	2.927	0.037	0.026	0.085
Pdensi_DN23921_c1_g1	FC_3_1	Needles	198.01901789727	4609.50230841965	2403.76066315846	-4.54122617588525	0.341883702876509	-13.2829559808692	2.90688268740326e-40	2.71634091760734e-38	11.150	3.897	4.225	8.038	3.953	5.457	6.410	3.612	3.654	6.232	6.420	3.669	8.525	5.868	4.352	9.832	9.493	6.213	10.080	9.908	8.919	0.458	2.656	2.358	85.340	147.350	98.881
Pdensi_DN12254_c0_g1	FC_3_1	Needles	6680.38780071771	43.1101512289278	3361.74897597332	7.29723465938793	0.549490543442858	13.2800004412574	3.02392385278099e-40	2.81675391909522e-38	26.120	43.428	38.708	100.330	241.800	241.025	98.056	108.294	102.102	72.713	86.750	71.254	112.388	185.524	180.028	91.476	121.830	98.189	170.852	156.009	143.474	90.966	61.791	14.556	1.032	1.442	0.531
Pdensi_GG_3907_c0_g1	FC_3_1	Needles	637.847328523364	7.27775743298906	322.562542978176	6.37513995002873	0.480074422192518	13.2794826287833	3.0449066849212e-40	2.83082021218262e-38	4.344	21.882	6.478	20.598	19.830	15.704	23.232	23.235	21.627	12.944	25.715	15.229	6.816	26.536	17.005	7.766	7.413	2.627	3.881	10.032	4.302	0.518	10.689	8.999	0.101	0.324	0.117
Pdensi_DN15539_c0_g1d467281	FC_3_1	Needles	76.4139984427205	1150.80678702932	613.610392736021	-3.91236171663013	0.294619073925485	-13.2793904498513	3.04865711811014e-40	2.83082021218262e-38	1.417	2.391	1.192	2.059	1.827	2.792	1.142	1.635	0.854	2.021	1.849	1.627	1.195	2.650	1.020	1.206	1.779	1.883	26.201	3.865	7.990	40.380	42.460	34.631	19.211	28.852	35.461
Pdensi_DN21805_c0_g1d297112	FC_3_1	Needles	3070.27498149081	700.403959312196	1885.3394704015	2.13492211996303	0.160790491365535	13.2776640075661	3.11975476688621e-40	2.89226854784339e-38	48.285	76.480	73.738	99.656	92.132	78.324	84.358	82.175	85.577	83.586	87.833	85.317	44.223	69.838	53.765	72.062	53.613	47.881	83.441	38.429	83.566	56.317	16.070	15.053	13.838	18.960	17.205
Pdensi_DN12945_c0_g1d212100	FC_3_1	Needles	0.467970868501107	6440.70966349254	3220.58881718052	-13.74305287912	1.03530646109977	-13.27438144694	3.25951455052784e-40	3.01707853128149e-38	0.076	0.143	0.000	0.024	0.000	0.020	0.000	0.000	0.000	0.000	0.000	0.000	1.034	0.087	0.236	0.103	0.021	0.239	0.499	0.354	0.218	1.340	0.023	0.000	119.833	170.023	172.803
Pdensi_DN13737_c0_g1d106979	FC_3_1	Needles	391.65207240524	2660.96295809364	1526.30751524944	-2.7657679022568	0.208659444981105	-13.2549375011865	4.22468723715179e-40	3.90431512166778e-38	12.510	10.539	7.052	12.384	11.265	10.791	8.586	9.301	10.966	8.149	10.014	9.577	10.974	9.640	7.687	7.829	6.808	6.656	13.178	9.668	9.721	17.701	48.008	144.718	43.048	66.461	84.210
Pdensi_DN1689_c0_g1d625	FC_3_1	Needles	57.1518231524492	677.25444844453	367.20313579849	-3.57073556993074	0.269441440778916	-13.2523622187005	4.37221296073794e-40	4.03431022281466e-38	1.480	1.301	1.434	2.139	1.450	1.449	1.163	1.956	1.848	1.994	2.380	1.519	2.507	1.920	1.262	1.920	1.417	1.791	1.301	3.101	4.479	1.253	0.175	0.109	11.587	19.433	18.091
Pdensi_DN21685_c0_g1d363125	FC_3_1	Needles	1.10671889577301	4613.11563845744	2307.11117867661	-11.9665685190564	0.903199074751369	-13.2490929780353	4.56689290815599e-40	4.20733956838064e-38	0.092	1.400	0.146	0.000	0.000	0.098	0.060	0.019	0.000	0.086	0.023	0.000	0.081	0.042	0.041	0.033	0.081	0.277	0.021	0.064	0.079	0.330	0.158	0.448	72.116	190.908	74.603
Pdensi_GG_10430_c0_g1	FC_3_1	Needles	2095.50556281591	6.10458494144149	1050.80507387867	8.62693680698879	0.651717426314721	13.2372351246946	5.34816785324588e-40	4.91939377011319e-38	19.402	46.296	28.953	91.357	59.985	34.113	60.256	55.633	51.971	48.892	72.324	43.850	13.924	39.605	15.362	52.047	12.342	15.887	1.508	12.657	2.756	13.986	0.036	0.000	0.181	0.131	0.070
Pdensi_DN25303_c1_g1d138101	FC_3_1	Needles	3.08774582116383	1110.28160707249	556.684676446825	-8.49731250052219	0.642555124523012	-13.2242545055259	6.35643380785148e-40	5.83768921756385e-38	0.306	0.714	0.000	0.077	0.174	0.038	0.000	0.040	0.000	0.000	0.125	0.000	0.102	0.144	0.075	0.000	0.113	0.054	0.000	0.071	0.000	0.046	0.000	0.000	28.632	29.700	18.232
Pdensi_DN16147_c0_g1d278122	FC_3_1	Needles	22.0858748321975	461.818241417296	241.952058124747	-4.38802241030153	0.331903620868483	-13.2207729425172	6.65762549722301e-40	6.10476215055034e-38	0.543	0.458	0.218	0.721	0.580	0.641	0.676	0.740	0.967	1.103	0.829	0.766	0.268	0.476	0.428	0.408	0.485	0.538	2.137	0.616	0.972	6.430	0.919	2.091	8.085	10.348	14.889
Pdensi_GG_154875_c0_g1	FC_3_1	Needles	22.2060853705845	932.028116104276	477.11710073743	-5.38650093452617	0.407482812248469	-13.2189647578108	6.81960879806071e-40	6.24355368105318e-38	0.564	0.526	0.359	0.626	0.581	0.733	0.922	0.824	0.895	0.890	2.224	0.722	0.384	0.441	0.520	0.546	0.504	0.247	0.616	0.299	0.630	0.834	0.036	0.389	24.391	23.062	16.619
Pdensi_DN20546_c0_g3	FC_3_1	Needles	545.78154909245	24.0779095319656	284.929729312208	4.42485821185408	0.334885287498363	13.2130564615375	7.37671408112379e-40	6.74309678921016e-38	3.018	10.856	11.684	15.461	17.766	14.736	15.363	17.053	16.596	12.444	16.772	13.512	4.855	13.262	9.869	9.386	8.113	10.247	65.371	4.812	71.304	24.361	5.245	4.366	0.303	0.764	0.731
Pdensi_DN1528_c0_g1d562	FC_3_1	Needles	4.02384414295799	402.249812683627	203.136828413292	-6.64927177741728	0.503531726678048	-13.2052687549294	8.18072168615619e-40	7.46643289669569e-38	0.329	0.133	0.000	0.155	0.099	0.089	0.150	0.086	0.145	0.481	0.183	0.049	0.046	0.142	0.092	0.037	1.636	4.843	14.125	0.144	4.413	0.248	0.202	0.501	8.066	8.355	12.247
Pdensi_DN16698_c0_g3	FC_3_1	Needles	2748.46339417941	21.3723642903928	1384.9178792349	7.11531058546775	0.538916685462533	13.2029881007691	8.43226331055836e-40	7.6840796992975e-38	12.105	50.759	53.360	89.665	94.487	58.072	81.732	102.980	96.743	76.092	89.603	64.158	18.158	61.611	28.757	76.938	21.515	24.690	171.493	5.528	7.472	121.180	0.840	1.068	0.681	0.523	0.192
Pdensi_DN20088_c0_g1d219424	FC_3_1	Needles	3440.12328038299	18.1955282806409	1729.15940433182	7.69730736419219	0.583530954070249	13.190915255655	9.89762250348082e-40	9.00545755243177e-38	62.563	97.353	64.305	90.631	110.813	100.399	78.290	67.945	85.516	47.039	72.396	53.830	69.356	106.399	75.254	44.544	23.715	13.608	10.653	2.868	8.025	3.230	0.459	0.225	0.663	0.124	0.415
Pdensi_DN21342_c0_g3	FC_3_1	Needles	111.546053555744	1847.48827981034	979.517166683042	-4.04798248519119	0.306971994013255	-13.1868136642342	1.04509974370082e-39	9.49425465772846e-38	1.907	2.620	2.530	2.259	3.397	4.072	1.450	2.095	2.550	1.676	2.590	2.625	2.293	2.874	3.275	2.091	1.868	1.916	2.303	3.629	5.867	3.661	1.436	1.355	37.327	45.219	48.978
Pdensi_DN21871_c0_g1d495792	FC_3_1	Needles	131.785008108667	5556.69432938876	2844.23966874871	-5.39722971944219	0.409355985915316	-13.1846849811516	1.07502105048894e-39	9.7510049821896e-38	9.175	2.368	0.936	4.462	2.336	4.749	1.933	1.272	0.812	0.491	1.699	0.685	5.749	3.777	4.264	1.478	0.699	0.958	1.976	1.327	1.256	3.501	0.169	0.417	141.647	106.298	135.392
Pdensi_DN20185_c0_g1	FC_3_1	Needles	1445.91247501043	21.5114410437239	733.711958027075	6.08799337285819	0.461847946548678	13.1818132317202	1.11674100549273e-39	1.01138191186204e-37	30.422	36.772	29.461	24.707	52.395	49.275	35.341	46.084	55.146	38.483	48.522	42.851	40.229	44.559	52.630	26.082	95.692	101.204	143.765	21.276	85.028	2.653	2.533	0.270	0.450	0.501	0.585
Pdensi_DN39978_c2_g1	FC_3_1	Needles	3414.63467167722	453.795459146453	1934.21506541183	2.92328592144722	0.221780219642673	13.1810038161074	1.12878810462892e-39	1.02071966808883e-37	24.554	75.205	54.966	105.298	102.838	92.003	112.504	115.904	101.832	81.022	155.689	96.328	29.480	78.517	61.451	69.664	38.223	33.414	56.661	16.496	34.961	133.256	16.320	31.494	10.666	10.791	10.219
Pdensi_DN19116_c1_g4	FC_3_1	Needles	2862.24843376371	37428.8522090457	20145.5503214047	-3.70900994491784	0.281399711532869	-13.1805747941735	1.13522584762412e-39	1.02496420346855e-37	72.258	81.834	59.231	96.899	99.703	55.868	64.298	68.869	67.671	56.759	65.413	45.103	80.291	89.242	61.377	65.608	57.718	54.053	44.022	250.611	74.752	48.660	11.987	5.970	659.053	936.093	1108.031
Pdensi_DN18714_c0_g1d59697	FC_3_1	Needles	843.151211803005	4426.68398925691	2634.91760052996	-2.39351692580339	0.181730154083131	-13.1707197293659	1.29358582326725e-39	1.16615174745673e-37	14.796	20.141	15.579	24.415	27.000	22.675	19.438	20.590	22.345	17.409	22.272	16.373	17.269	21.760	17.906	16.731	16.414	16.427	16.131	33.666	27.639	17.667	11.160	8.302	71.004	130.437	121.245
Pdensi_DN37112_c0_g2	FC_3_1	Needles	1264.70392827653	240.009541180631	752.356734728579	2.41480391221017	0.183390616287573	13.1675434713821	1.34916396385829e-39	1.21439219454362e-37	17.183	36.374	34.733	36.653	38.188	36.191	33.583	35.063	39.600	32.250	34.868	31.502	22.213	37.389	30.022	29.921	19.102	16.908	9.777	9.543	12.858	24.442	7.964	14.220	5.201	6.094	5.672
Pdensi_DN36065_c0_g1d239323	FC_3_1	Needles	7736.7753596402	4.0332308423343	3870.40429524127	10.9819693833983	0.834848338284521	13.1544483947401	1.60450161141966e-39	1.44201515618369e-37	2.613	3.211	2.430	107.682	239.527	326.364	86.771	77.115	53.948	18.466	36.877	25.439	133.525	256.536	219.147	40.453	100.462	52.405	228.352	130.271	107.834	135.109	17.011	2.409	0.105	0.190	0.000
Pdensi_DN17021_c0_g1	FC_3_1	Needles	660.832076096394	40.680232695878	350.756154396136	4.06721954358498	0.309205219797347	13.1537868159232	1.61860618722942e-39	1.45247047124861e-37	6.412	16.141	15.901	21.111	20.166	16.871	21.284	22.461	22.142	16.628	25.099	16.835	7.728	15.964	11.187	16.287	8.950	7.053	20.842	2.464	5.066	18.870	2.220	1.750	0.922	1.131	0.780
Pdensi_DN3666_c0_g1d99611	FC_3_1	Needles	5.42744357887742	442.239079384592	223.833261481735	-6.3476283847039	0.483053859458268	-13.1406224387123	1.92635613134778e-39	1.72599747457665e-37	1.359	0.945	0.291	0.123	0.235	0.106	0.431	0.813	0.115	0.000	0.368	0.115	0.108	0.673	0.217	0.436	0.632	0.239	0.000	0.451	0.417	0.000	0.953	0.196	10.409	10.145	10.284
Pdensi_DN21936_c1_g2	FC_3_1	Needles	3663.12817957884	107.026526444172	1885.07735301151	5.10205907301328	0.388321685092657	13.1387436470252	1.97478258062178e-39	1.76669399910512e-37	4.763	10.002	9.826	64.500	149.604	106.728	63.631	51.416	32.936	31.790	28.283	23.572	88.593	98.574	80.680	25.199	22.565	16.851	77.111	89.345	62.872	167.935	32.962	11.512	2.189	2.702	2.729
Pdensi_DN19355_c0_g1d533940	FC_3_1	Needles	4345.02630750058	3.92763828934588	2174.47697289496	10.4243912458135	0.793559578695478	13.1362427291849	2.0411274319619e-39	1.82327275179977e-37	5.312	10.198	27.403	135.439	192.873	55.754	183.817	140.358	79.668	164.130	29.377	40.945	1.209	26.004	2.028	66.720	15.243	27.886	104.971	1.725	67.271	0.000	0.000	0.000	0.168	0.041	0.044
Pdensi_DN19022_c0_g1d14437	FC_3_1	Needles	1503.90169801072	3.05608266792931	753.478890339323	9.21432585247132	0.701681932614857	13.1317701428247	2.16534995922418e-39	1.93130158654506e-37	22.840	35.832	14.291	36.092	54.683	41.196	41.595	64.150	43.536	46.731	57.499	35.076	35.808	49.582	37.031	35.268	50.470	24.985	49.953	74.620	52.830	63.152	21.855	3.722	0.093	0.101	0.000
Pdensi_GG_100046_c0_g1	FC_3_1	Needles	2674.6279182196	15012.6004898705	8843.61420404507	-2.48914571739052	0.189599393864793	-13.1284476529792	2.26246931840558e-39	2.0148660473928e-37	74.129	67.313	56.951	85.432	79.887	69.904	50.081	48.645	50.311	39.315	47.547	38.399	65.789	71.885	66.684	51.741	48.202	46.221	46.064	63.683	66.138	90.657	23.564	20.381	235.081	412.452	448.823
Pdensi_DN21837_c0_g2d221798	FC_3_1	Needles	2934.77144761899	53158.2172394254	28046.4943435222	-4.17901607390271	0.318422849178325	-13.1241086645838	2.39585085634592e-39	2.13042247781307e-37	54.728	50.998	30.692	103.892	101.824	53.379	61.296	104.295	85.343	118.264	123.283	90.480	72.747	86.048	35.803	56.803	87.099	69.917	75.861	97.319	82.213	31.707	12.353	1.187	1037.125	1198.465	1561.576
Pdensi_DN39529_c1_g1	FC_3_1	Needles	890.103064375669	10.4293254613506	450.26619491851	6.3574592283474	0.484525462691387	13.1210013051403	2.49614876035749e-39	2.21625582609565e-37	7.185	24.089	18.326	26.496	31.812	20.051	25.443	29.158	26.843	19.212	31.051	19.968	6.857	20.204	11.767	18.680	27.063	35.956	10.336	5.716	6.568	48.254	1.956	2.264	0.137	0.453	0.177
Pdensi_DN20226_c3_g2	FC_3_1	Needles	1227.70702754981	176.629344949281	702.168186249544	2.80695577609755	0.213982689019644	13.1176768969375	2.60807818327574e-39	2.31214195140872e-37	39.836	35.617	41.417	38.786	37.329	31.852	40.141	55.056	69.396	34.817	55.387	41.120	25.597	30.047	20.488	42.295	36.084	34.405	53.262	11.599	45.141	8.715	6.466	2.712	3.631	5.060	3.897
Pdensi_DN21431_c0_g1	FC_3_1	Needles	701.96748671176	13.651110868754	357.809298790257	5.58569615861653	0.425899539217857	13.1150556510918	2.69983977704281e-39	2.38988678577177e-37	5.080	8.328	8.310	17.569	24.061	19.952	15.925	17.673	20.904	13.781	16.008	17.479	6.566	14.239	13.117	7.168	3.800	2.576	2.498	2.006	3.355	0.704	0.419	0.509	0.163	0.332	0.531
Pdensi_DN24267_c1_g1	FC_3_1	Needles	2545.96489251026	517.321107401673	1531.64299995596	2.29370750417112	0.174926963624944	13.1123724818604	2.79709404775921e-39	2.47225258413749e-37	35.307	48.770	57.363	83.779	75.528	64.717	63.937	66.403	63.921	70.899	63.841	71.046	28.603	41.662	32.943	57.998	42.736	38.694	27.883	67.027	42.221	23.583	3.065	2.817	8.900	14.802	13.765
Pdensi_DN17914_c0_g1d402540	FC_3_1	Needles	1408.02225003548	177.774189692448	792.898219863966	2.98911746487019	0.227988023013157	13.1108530411604	2.85370437440097e-39	2.51850123144393e-37	18.823	31.389	24.199	37.807	41.124	44.501	38.917	37.157	38.679	36.777	41.343	34.316	22.964	36.980	30.357	22.920	13.707	12.752	19.456	23.234	30.177	36.077	23.470	11.422	3.469	3.974	5.272
Pdensi_DN21969_c0_g1d66448	FC_3_1	Needles	1648.85457641707	121.039639936591	884.947108176833	3.79657410141979	0.28962249773344	13.1086988446389	2.93592165330933e-39	2.58717641703992e-37	26.031	41.639	42.040	57.660	46.601	40.927	56.745	45.398	51.942	40.217	53.623	34.293	25.683	38.312	31.191	42.773	19.899	19.658	18.605	12.102	23.793	5.721	3.132	1.961	2.965	2.581	2.874
Pdensi_DN21649_c0_g2	FC_3_1	Needles	2800.75459636256	4.90478646375087	1402.82969141316	9.32914684785922	0.711906731096858	13.104450962959	3.10501032300271e-39	2.73208370890914e-37	32.843	126.381	55.806	85.858	122.444	39.140	99.671	91.188	77.145	60.814	107.429	48.623	26.183	87.985	38.866	101.266	45.737	23.289	4.783	4.401	5.954	0.564	0.623	0.038	0.168	0.127	0.045
Pdensi_GG_60556_c0_g1	FC_3_1	Needles	1525.78689773048	2.82585197022656	764.306374850351	9.05515720822736	0.691294140212837	13.0988484951419	3.34290899097637e-39	2.93701288135453e-37	29.678	24.336	44.748	61.771	43.761	29.249	54.381	46.649	58.734	42.758	53.995	40.708	17.329	18.391	17.188	50.158	33.328	35.625	39.897	14.950	23.272	11.211	0.017	0.047	0.051	0.104	0.061
Pdensi_GG_12940_c1_g1	FC_3_1	Needles	2132.70700298908	61.1759014128938	1096.94145220099	5.11388212744409	0.390425652956583	13.0982226416684	3.3705852241425e-39	2.9569087719317e-37	43.807	58.303	36.389	49.666	63.794	73.148	43.000	41.662	52.012	35.964	41.479	39.976	36.789	59.109	47.038	33.117	16.974	9.727	20.986	9.683	38.065	10.115	9.862	0.956	1.026	1.088	2.311
Pdensi_DN14982_c0_g1d524945	FC_3_1	Needles	342.789649723116	7443.39589591829	3893.09277282071	-4.44108291861112	0.339184050836313	-13.0934308605045	3.5901733057079e-39	3.14485270327263e-37	8.259	7.079	5.431	11.814	10.743	7.650	5.778	10.371	9.284	9.964	17.641	11.073	10.191	10.935	6.530	9.074	11.666	8.590	9.305	13.389	9.502	4.430	1.925	0.121	110.936	159.052	275.434
Pdensi_DN15852_c0_g1	FC_3_1	Needles	609.087310677216	23.0736887582487	316.080499717732	4.8367548832489	0.369432267496552	13.0923996326175	3.63925912666954e-39	3.18310615607523e-37	5.302	11.090	12.437	18.581	16.629	18.252	21.741	18.654	22.032	18.580	21.462	17.252	9.392	13.070	17.464	10.578	12.501	13.651	16.330	9.279	11.435	8.455	5.553	1.732	0.627	0.443	0.494
Pdensi_GG_23270_c0_g1	FC_3_1	Needles	345.526085555318	4714.82396277927	2530.17502416729	-3.77006957793215	0.288100245550287	-13.0859644729949	3.96100254492765e-39	3.45937364908191e-37	10.794	8.076	5.455	8.457	8.441	13.296	9.271	7.854	10.058	6.428	10.165	5.595	7.700	8.013	8.938	6.793	3.990	3.457	33.376	8.608	479.235	9.923	6.926	30.791	80.950	121.659	138.795
Pdensi_DN21963_c1_g6	FC_3_1	Needles	127.732895049996	6920.16695940821	3523.9499272291	-5.75860992613461	0.44016149419048	-13.0829479682804	4.12140616921784e-39	3.59412300308779e-37	1.760	1.770	1.242	2.536	3.606	5.006	1.066	1.601	0.906	0.608	1.332	0.740	3.729	3.666	5.441	2.178	1.999	3.120	4.894	6.825	6.418	9.743	1.408	0.563	170.792	107.032	201.636
Pdensi_DN15674_c0_g1	FC_3_1	Needles	2360.06220184621	23.2185412880753	1191.64037156714	6.77164270124059	0.518084365099417	13.070540547853	4.85195201812261e-39	4.22493605583989e-37	22.816	56.581	39.236	90.025	71.077	47.224	74.424	66.315	55.769	58.039	79.371	46.891	19.517	47.870	26.454	54.576	16.912	18.842	2.728	24.885	3.928	58.003	0.417	1.508	0.719	0.515	0.285
Pdensi_DN78763_c0_g1	FC_3_1	Needles	77.5834750742473	1101.73711409588	589.660294585064	-3.82675134320681	0.292899243177905	-13.0650776071909	5.21314361371602e-39	4.53273583111518e-37	3.269	2.356	7.888	2.530	2.637	1.684	1.209	2.279	5.356	2.455	3.674	2.358	1.316	1.887	0.813	5.628	7.795	6.932	8.599	9.914	10.401	0.414	0.000	0.000	24.859	25.399	27.096
Pdensi_GG_142091_c0_g1	FC_3_1	Needles	0.714441373055667	1866.52756893287	933.621005152962	-11.3693318459102	0.870693416023068	-13.0577900747661	5.73690727507758e-39	4.98077103260317e-37	0.000	0.000	0.000	0.000	0.060	0.000	0.000	0.000	0.000	0.000	0.000	0.000	0.000	0.058	0.000	0.000	0.055	0.000	0.056	0.116	0.143	0.076	0.000	0.000	37.992	45.003	49.726
Pdensi_DN16158_c1_g1	FC_3_1	Needles	142.259025935115	888.62138010576	515.440203020437	-2.64338935835596	0.202459545709895	-13.0563829385633	5.84390887778301e-39	5.0661863142987e-37	5.360	4.374	2.671	4.918	3.963	3.630	3.340	2.744	2.362	2.246	2.275	2.209	4.379	4.462	2.998	3.686	3.699	3.526	2.263	3.073	2.865	10.272	7.057	4.690	17.053	22.530	24.046
Pdensi_DN20667_c1_g1	FC_3_1	Needles	771.60722881571	69.0546413550545	420.330935085382	3.53107107343156	0.270466574654196	13.055480433936	5.91357927187381e-39	5.11903459297389e-37	10.186	16.728	12.527	23.213	23.380	21.211	18.521	23.997	24.028	25.022	20.296	23.752	9.130	17.077	11.542	11.758	11.040	7.295	35.497	7.328	30.386	1.196	2.555	0.666	1.699	1.484	1.634
Pdensi_DN17417_c1_g1	FC_3_1	Needles	834.340923713777	73.8568086771248	454.098866195451	3.49718349514737	0.267909661855641	13.0535922852673	6.06202055309042e-39	5.23981444189699e-37	11.707	22.192	17.114	27.627	26.616	19.237	29.875	31.762	32.017	32.849	35.670	28.871	13.185	21.545	13.209	21.764	11.833	11.117	8.049	9.549	10.882	12.186	5.412	1.360	1.391	1.936	1.992
Pdensi_DN18364_c0_g1d58897	FC_3_1	Needles	201.185153886384	2685.87531383602	1443.5302338612	-3.74019211346917	0.286556638787204	-13.052191459597	6.17453817330633e-39	5.32923392382417e-37	5.756	7.671	7.096	7.411	6.309	4.049	4.557	4.880	5.197	4.907	5.254	4.639	6.309	6.174	3.840	9.279	8.484	8.047	8.602	4.076	6.837	6.356	1.136	0.353	44.709	79.312	71.092
Pdensi_GG_97146_c0_g1	FC_3_1	Needles	1483.46306424958	1.62858029067498	742.545822270127	9.51653830781972	0.729276135158378	13.0492934692741	6.41394506798575e-39	5.52774852288854e-37	17.898	35.945	16.294	40.381	49.855	40.060	50.364	45.404	41.799	36.794	51.520	22.564	32.051	51.318	41.899	11.068	4.405	5.900	5.747	2.577	4.777	8.465	4.386	0.000	0.000	0.139	0.000
Pdensi_DN25782_c0_g1d193515	FC_3_1	Needles	3353.37019226838	31.1337388418866	1692.25196555514	6.7712956628607	0.519673594303286	13.0299013401649	8.27145363891991e-39	7.11817321427226e-37	28.334	84.326	67.050	116.917	106.536	72.168	102.971	93.473	91.226	72.258	129.553	82.645	27.735	76.642	40.888	88.126	30.448	28.937	5.015	38.253	2.674	55.713	1.191	1.252	0.698	1.195	0.312
Pdensi_DN21129_c0_g1	FC_3_1	Needles	688.820486511065	13.3596011911792	351.090043851122	5.73308944795245	0.440038815908249	13.0285993887136	8.4137939744526e-39	7.2300814098889e-37	22.416	17.654	11.540	24.805	17.211	18.574	20.430	16.451	25.142	16.482	17.531	18.830	16.444	18.802	13.330	9.044	4.570	3.613	2.551	1.293	3.125	0.390	0.758	0.173	0.314	0.219	0.441
Pdensi_DN20570_c1_g3	FC_3_1	Needles	0	8862.21537230814	4431.10768615407	-16.0597024090435	1.23307943446557	-13.0240615163645	8.9292168756288e-39	7.66178949341363e-37	0.000	0.123	0.000	0.000	0.000	0.000	0.050	0.024	0.000	0.054	0.000	0.000	0.000	0.000	0.000	0.000	0.177	0.173	0.000	0.320	0.131	0.069	0.000	0.000	147.194	182.930	313.078
Pdensi_DN15464_c0_g1d54275	FC_3_1	Needles	150345.037988297	2979.28847478763	76662.1632315422	5.65722735330247	0.434412067661073	13.0227214537609	9.08734305775972e-39	7.78610441553853e-37	3218.827	4241.455	2097.381	6722.895	4024.907	2557.393	3188.499	1664.230	688.535	1504.673	1396.025	430.888	1639.863	3351.376	1457.702	2081.434	2126.852	756.590	2007.369	2835.971	770.334	1652.292	5443.687	1652.212	57.760	101.956	53.594
Pdensi_DN16451_c0_g4	FC_3_1	Needles	70.3568488157505	1020.57897677088	545.467912793315	-3.8610893897392	0.296798431422269	-13.0091300389855	1.08571044511331e-38	9.28890870923221e-37	3.593	3.095	1.657	2.227	2.069	1.906	1.461	1.223	0.771	1.062	1.023	0.417	2.633	2.565	1.357	1.142	1.270	1.066	0.625	1.289	1.009	2.983	0.309	0.000	16.010	23.376	35.086
Pdensi_DN8859_c0_g1d171197	FC_3_1	Needles	5.59021052702944	490.439897871365	248.015054199197	-6.45028117592118	0.495964045632032	-13.0055418991134	1.13789423071087e-38	9.72122226722281e-37	0.358	0.055	0.000	0.192	0.061	0.219	0.083	0.053	0.000	0.209	0.064	0.091	0.142	0.234	0.000	0.115	0.056	0.288	1.248	0.030	0.584	0.077	0.094	0.052	8.271	15.080	12.263
Pdensi_DN18283_c0_g1d216916	FC_3_1	Needles	257.448534551359	3504.15408803799	1880.80131129467	-3.76620667467235	0.289779321655192	-12.9968096176088	1.27554462760674e-38	1.08813768616606e-36	9.696	9.817	4.889	8.588	8.283	5.812	4.031	5.486	4.280	4.482	5.663	2.974	11.376	9.931	6.435	7.908	6.099	3.844	3.158	6.661	4.149	4.116	1.592	0.278	81.370	93.656	70.190
Pdensi_DN13615_c0_g1d392086	FC_3_1	Needles	1753.85183686056	50.5074932103531	902.179665035458	5.15317555462685	0.396502303912036	12.9965841403284	1.27930998121817e-38	1.08976815602986e-36	29.197	42.804	40.576	59.808	43.924	50.439	47.869	43.679	46.405	41.433	49.833	40.381	30.099	44.531	34.408	47.686	18.072	12.649	15.009	11.732	16.475	10.430	1.042	0.373	1.248	1.571	0.715
Pdensi_DN16361_c0_g1d278432	FC_3_1	Needles	2021.96920193573	10253.7391383428	6137.85417013928	-2.34275279226356	0.180670704474143	-12.9669765725568	1.88312796034336e-38	1.60180335926341e-36	102.314	72.529	70.335	65.498	52.771	59.349	53.951	46.420	57.473	53.052	45.327	44.022	72.673	60.238	50.568	62.109	32.749	27.972	32.816	55.194	50.024	62.351	45.886	67.107	167.483	302.088	276.642
Pdensi_DN29772_c0_g1d233205	FC_3_1	Needles	875.312699143099	6.16333712317454	440.738018133137	6.89940623462853	0.532218962372797	12.9634731612508	1.97116317166166e-38	1.67426384018435e-36	4.505	14.654	18.281	22.033	32.131	22.710	19.070	42.586	32.173	24.210	34.155	20.510	4.779	20.570	10.929	8.434	1.320	5.496	7.246	0.237	7.358	2.181	0.250	0.000	0.000	0.230	0.248
Pdensi_DN11215_c0_g1d387893	FC_3_1	Needles	291.872343809425	3479.22098250908	1885.54666315925	-3.5764778317095	0.276070604743511	-12.9549389549543	2.20311281019189e-38	1.86857664710893e-36	7.497	10.016	8.672	8.075	9.996	7.593	6.504	6.297	8.175	5.390	6.854	5.307	9.383	9.823	7.792	6.421	4.400	5.953	5.540	6.427	6.887	8.501	2.295	1.215	49.109	93.747	113.370
Pdensi_DN22323_c1_g1	FC_3_1	Needles	1388.05677241102	236.846954568129	812.451863489576	2.55203123119894	0.197065508541179	12.9501669271853	2.3444372008707e-38	1.98557615786134e-36	23.271	29.880	23.784	42.953	44.515	34.624	32.971	45.978	38.562	46.930	38.370	37.152	16.715	29.022	16.513	25.198	33.475	33.449	38.008	35.328	36.510	38.019	20.612	11.691	4.510	6.709	5.783
Pdensi_DN3066_c0_g1d381512	FC_3_1	Needles	1110.86442209067	8.38459734838647	559.624509719531	7.11665788242925	0.549584653593408	12.9491568512651	2.37548733851279e-38	2.00897869490311e-36	5.344	26.224	23.801	36.625	37.952	23.341	35.834	40.753	36.597	31.454	40.582	25.101	7.161	28.370	13.308	30.070	18.786	9.601	51.861	15.096	6.777	42.684	0.446	0.336	0.180	0.315	0.079
Pdensi_DN15327_c0_g1	FC_3_1	Needles	690.402311150875	10.7665067167944	350.584408933834	6.1311342618027	0.473646683203199	12.9445311858594	2.52298700814761e-38	2.13065527841799e-36	3.912	16.408	7.445	17.642	22.758	20.143	17.146	17.961	26.772	14.195	21.983	18.564	4.741	14.790	10.060	4.384	2.289	1.227	1.260	0.518	1.435	0.012	0.000	0.000	0.274	0.125	0.296
Pdensi_DN24184_c0_g2d225214	FC_3_1	Needles	895.775869831941	75.3442320294986	485.56005093072	3.5433772004632	0.273751029906938	12.9437949572931	2.54728885803632e-38	2.14809178204879e-36	28.510	27.064	16.826	24.062	29.369	25.207	23.303	20.843	22.247	20.159	18.427	18.022	19.766	25.801	19.607	13.091	9.048	6.427	5.193	5.084	6.209	6.431	7.741	2.904	1.157	2.473	1.909
Pdensi_DN18491_c0_g1	FC_3_1	Needles	805.312694084849	65.3508221623806	435.331758123615	3.65020698157958	0.282109579406169	12.9389685712309	2.71246637136451e-38	2.28410653165748e-36	20.065	18.867	15.581	23.732	21.074	25.822	15.145	15.568	23.114	11.482	9.941	14.731	12.166	14.595	14.441	14.317	5.930	5.828	3.475	1.106	3.868	2.825	1.483	7.819	1.447	1.826	1.364
Pdensi_DN21037_c1_g1	FC_3_1	Needles	4642.05972928187	5.20387653574283	2323.6318029088	9.60481418664092	0.74266660704097	12.9328747187243	2.9363095286442e-38	2.46906244871417e-36	127.532	83.897	30.029	192.049	142.563	76.011	148.290	66.305	33.265	94.384	63.263	28.265	86.778	117.010	33.838	69.091	16.593	7.300	27.004	7.208	16.589	8.259	19.394	0.627	0.000	0.348	0.074
Pdensi_GG_39822_c3_g1	FC_3_1	Needles	786.625375244256	20.459021893999	403.542198569128	5.32654387905061	0.411874145264904	12.9324550722278	2.95238332120647e-38	2.4790319210079e-36	9.913	15.137	13.962	28.765	22.074	18.487	24.384	23.191	29.922	20.596	21.981	20.038	7.970	15.570	11.482	16.335	11.818	9.638	6.167	8.978	16.800	2.383	0.979	3.299	0.518	0.591	0.324
Pdensi_DN23582_c0_g1d549267	FC_3_1	Needles	3091.79004246596	254.435106903814	1673.11257468489	3.61701697997431	0.279728251779485	12.9304671836496	3.02972238322007e-38	2.53741072303812e-36	64.681	90.041	59.792	108.741	90.854	72.778	88.522	67.189	75.386	70.740	79.046	63.521	52.388	74.091	49.423	61.862	47.242	33.124	52.351	17.429	29.159	14.460	11.405	17.183	6.079	5.476	6.175
Pdensi_DN20927_c0_g1d494789	FC_3_1	Needles	519.999296861611	5.86930064746067	262.934298754536	6.58464370675199	0.509235607470065	12.9304463595254	3.03054311647882e-38	2.53741072303812e-36	9.415	10.749	12.596	14.283	15.441	15.909	14.456	14.140	19.276	10.280	13.802	10.425	8.201	11.997	10.103	7.856	0.902	0.832	0.137	0.140	0.316	0.000	0.000	0.000	0.125	0.068	0.168
Pdensi_DN17557_c1_g1d474536	FC_3_1	Needles	76.8098948560043	2805.78847832741	1441.29918659171	-5.1898585452347	0.401476675532436	-12.9269241814657	3.17258986486424e-38	2.64974800781447e-36	0.661	0.447	1.089	2.355	1.909	2.465	4.209	10.028	11.726	9.242	12.095	16.220	1.364	1.091	0.281	3.028	3.462	2.028	2.485	1.288	2.579	0.531	0.174	1.007	69.229	41.700	83.451
Pdensi_GG_134544_c0_g1	FC_3_1	Needles	765.259970223947	4085.95123434556	2425.60560228475	-2.4173091932551	0.186998416726072	-12.9268965779328	3.17372883526105e-38	2.64974800781447e-36	21.399	26.939	21.654	26.383	21.984	18.990	19.251	19.146	19.950	18.519	17.086	15.489	19.866	22.053	16.938	30.991	35.068	43.192	45.980	34.384	43.088	46.456	25.858	18.865	72.800	104.062	117.948
Pdensi_DN15098_c0_g1d108891	FC_3_1	Needles	1111.63939345069	95.0659970261826	603.352695238436	3.57469259414569	0.276889473049149	12.910178761152	3.94384431910327e-38	3.28804734104869e-36	12.174	21.538	17.961	31.099	33.533	32.928	27.298	22.604	25.637	20.451	21.214	15.713	16.038	25.716	22.307	18.799	19.050	15.602	25.766	34.159	39.300	68.527	55.449	71.560	2.167	2.667	1.822
Pdensi_DN27256_c9_g1	FC_3_1	Needles	48.3244408955266	1154.01505891439	601.169749904959	-4.58029801390264	0.355230919557295	-12.8938607585478	4.87412772460402e-38	4.05788392732366e-36	1.217	1.673	1.744	1.552	1.208	1.485	1.345	0.903	1.319	1.496	0.949	1.338	0.983	0.791	2.271	0.328	0.327	0.298	0.987	0.332	0.671	0.502	0.108	0.334	14.228	35.093	36.542
Pdensi_DN17897_c0_g1d282278	FC_3_1	Needles	3269.28909250776	54.2078742133041	1661.74848336053	5.89999005461357	0.457755506074666	12.8889548597832	5.19429656736914e-38	4.31831922687774e-36	41.469	111.897	56.771	129.357	105.457	54.243	92.488	101.777	71.249	95.073	115.236	76.913	32.658	80.805	28.392	72.421	28.027	20.523	9.629	28.668	15.084	26.227	9.944	8.878	0.833	2.065	1.063
Pdensi_DN31306_c0_g1	FC_3_1	Needles	72.8681709811777	3524.32195446579	1798.59506272348	-5.5948622524939	0.435010147365965	-12.8614522819098	7.41699182807168e-38	6.15746509433007e-36	2.268	2.491	1.331	2.387	1.080	2.900	1.909	0.935	0.481	0.180	0.941	0.244	3.855	4.196	4.831	1.584	0.596	0.968	1.318	0.478	0.478	1.236	1.200	28.875	74.411	73.181	101.812
Pdensi_DN22382_c0_g1	FC_3_1	Needles	13.5731159693703	2643.84000015313	1328.70655806125	-7.60025109889649	0.591534801650424	-12.8483583344399	8.78549126064147e-38	7.28328377752784e-36	2.277	0.794	0.411	0.370	0.106	0.698	1.097	0.215	0.276	0.449	0.633	0.105	0.885	0.509	0.299	0.160	0.228	0.444	0.168	0.172	0.253	0.177	0.326	12.059	50.675	65.136	73.419
Pdensi_DN17684_c0_g3	FC_3_1	Needles	877.805187267769	3.47223049021847	440.638708878994	7.90480237865821	0.615274605510542	12.8476005800678	8.87195819216255e-38	7.3446068543766e-36	1.996	3.847	1.802	18.667	30.352	27.842	18.182	11.828	8.260	9.012	9.252	6.691	19.026	23.154	14.731	6.110	9.871	8.261	10.745	12.784	3.783	10.987	73.069	30.166	0.071	0.104	0.111
Pdensi_DN16281_c0_g1d10344	FC_3_1	Needles	744.470012279462	19.6386380598983	382.05432516968	5.17703612771583	0.403186293138328	12.8403078572407	9.74860352072269e-38	8.05898268829139e-36	1.892	6.540	3.116	17.039	22.616	25.484	14.169	8.719	6.612	7.942	7.651	5.361	6.424	17.694	12.996	3.610	5.267	3.369	5.441	3.720	5.514	3.078	10.563	8.908	0.251	0.665	0.530
Pdensi_DN25551_c4_g4	FC_3_1	Needles	11729.875165169	1065.03196121989	6397.45356319443	3.46344275053813	0.269869314573007	12.8337775490261	1.0606389526391e-37	8.75578310663885e-36	180.273	222.038	204.226	262.973	352.876	410.135	385.287	380.155	401.665	390.351	387.047	337.932	232.432	372.777	279.191	259.245	216.112	163.115	314.647	208.958	264.643	250.073	204.223	460.544	23.159	27.546	24.434
Pdensi_DN25102_c0_g1d226878	FC_3_1	Needles	1215.44212195943	59.8331413789805	637.637631669204	4.34024259730276	0.338302473356235	12.8294734420474	1.12123602944e-37	9.24304209009747e-36	22.634	24.079	13.428	37.832	25.292	43.347	30.616	23.312	36.764	23.609	36.498	29.983	22.596	33.341	26.169	15.655	12.553	5.849	7.853	5.520	6.030	3.757	1.442	2.984	1.110	1.524	1.693
Pdensi_DN38616_c0_g3	FC_3_1	Needles	2043.18385981439	35.7483736328152	1039.4661167236	5.92392876264972	0.461823626412581	12.8272535744142	1.15382204064361e-37	9.49834707043552e-36	32.500	66.693	50.531	57.883	53.076	68.096	59.096	42.290	50.714	33.047	58.172	38.567	38.985	61.841	63.428	40.816	22.082	18.087	22.393	8.478	15.868	5.304	4.079	0.872	1.157	0.764	0.477
Pdensi_DN14395_c0_g1d52853	FC_3_1	Needles	4448.27254640694	588.115438309839	2518.19399235839	2.91342349658633	0.227180780121334	12.824251659979	1.19938994466771e-37	9.85965633255024e-36	146.557	162.325	153.207	150.588	127.649	113.249	156.715	72.404	77.466	58.875	131.750	56.980	125.386	150.754	104.236	141.124	187.266	193.779	198.433	236.390	208.664	61.273	21.658	3.249	9.253	14.999	18.678
Pdensi_DN20891_c1_g1	FC_3_1	Needles	939.534092119721	9063.51794066892	5001.52601639432	-3.2704433276454	0.255165436584018	-12.8169526853945	1.31778577900837e-37	1.08178065269239e-35	23.868	21.894	15.997	32.371	30.722	19.744	20.753	22.386	19.083	17.380	22.102	14.201	21.277	25.752	17.805	15.834	12.279	9.194	8.738	18.133	12.711	21.540	9.187	5.192	151.727	237.236	268.864
Pdensi_DN16301_c1_g1	FC_3_1	Needles	2.62856808724123	1168.81654403253	585.722556059886	-8.8091390883088	0.687644316400402	-12.8106040844223	1.43016818033456e-37	1.17239881639504e-35	0.123	0.081	0.056	0.165	0.023	0.060	0.123	0.078	0.209	0.033	0.107	0.190	0.115	0.065	0.022	0.043	0.026	0.052	0.424	1.116	0.121	0.831	0.023	0.115	32.646	25.386	21.458
Pdensi_DN25885_c1_g2	FC_3_1	Needles	10858.8781010415	128.705200943487	5493.79165099249	6.41694630410217	0.500913822201819	12.810479606843	1.43246433614849e-37	1.17264563072144e-35	173.324	320.548	211.504	352.387	318.930	283.807	319.968	293.643	391.993	303.571	329.808	337.118	164.011	334.046	169.903	192.338	164.950	114.977	106.773	80.468	124.388	77.239	70.026	25.119	3.755	3.643	1.292
Pdensi_DN18184_c0_g2d477123	FC_3_1	Needles	446.388899389111	26.3232689451815	236.356084167146	4.15818569454215	0.324716214111103	12.8055992089124	1.5254373164832e-37	1.24701848610477e-35	7.423	9.901	8.417	13.702	13.325	12.193	13.909	14.655	15.848	12.294	14.377	10.878	6.062	9.824	7.176	8.036	4.531	2.751	6.885	3.086	5.474	5.280	1.720	1.041	0.639	0.633	0.554
Pdensi_DN21105_c3_g1	FC_3_1	Needles	241.948253503491	9840.25737816034	5041.10281583191	-5.34611834839885	0.417556742035803	-12.8033337992192	1.57060881522727e-37	1.28216214350852e-35	15.600	11.108	4.227	7.474	8.482	5.366	5.523	4.459	4.241	4.026	3.964	3.165	6.882	12.921	3.554	8.002	7.106	3.053	4.754	10.925	2.588	8.154	2.738	0.000	182.620	380.747	144.926
Pdensi_DN13869_c0_g1d523246	FC_3_1	Needles	230.4341576534	1925.57036915788	1078.00226340564	-3.06309330843433	0.239375511158447	-12.7961849297392	1.72205618067616e-37	1.40384599350351e-35	6.851	8.282	6.830	5.853	6.625	7.707	5.756	8.314	12.455	15.347	12.568	15.583	10.747	12.711	5.450	8.082	6.562	9.193	4.801	8.959	7.172	5.551	3.523	4.211	33.163	46.674	59.538
Pdensi_DN21028_c0_g1	FC_3_1	Needles	4.36296792328555	2035.24833031025	1019.80564911677	-8.88258054136955	0.694493621126785	-12.7900102623808	1.86449284540918e-37	1.51785728496698e-35	0.052	0.000	0.104	0.198	0.189	0.000	1.122	0.512	0.978	0.490	0.396	0.789	0.000	0.000	0.000	0.465	0.115	0.000	1.863	1.460	0.824	0.079	1.027	2.998	36.448	45.458	64.755
Pdensi_DN20178_c0_g1d488974	FC_3_1	Needles	40.2367189968685	3099.14383819078	1569.69027859382	-6.26885374192935	0.490159255038146	-12.7894223713913	1.87865005428914e-37	1.52726714026214e-35	2.216	1.735	1.469	1.057	1.744	0.735	1.413	1.039	0.692	0.855	0.784	0.528	2.332	2.069	1.722	1.187	2.121	1.698	1.417	3.674	1.417	2.248	0.700	0.192	33.952	119.313	79.299
Pdensi_DN6385_c0_g1d328936	FC_3_1	Needles	2090.24956758046	17.5402113614792	1053.89488947097	6.98022968682533	0.545790017556658	12.7892219760152	1.88350022326744e-37	1.529095201975e-35	20.696	35.198	16.910	90.694	53.797	40.284	80.789	39.872	43.870	47.107	30.806	21.583	15.111	38.322	18.494	11.127	9.105	4.169	6.564	1.952	3.229	1.257	6.123	11.773	0.512	0.486	0.205
Pdensi_DN8876_c0_g1	FC_3_1	Needles	38.6617803879936	722.648048604881	380.654914496437	-4.22487736217773	0.330391804375747	-12.7874762818658	1.92628118888815e-37	1.56166937157626e-35	1.010	1.862	1.396	0.897	1.141	1.357	3.351	0.809	4.252	2.978	5.088	3.185	0.775	0.893	0.348	4.500	1.940	1.821	3.826	0.809	0.780	0.719	0.659	0.000	10.843	19.907	22.253
Pdensi_GG_24127_c0_g1	FC_3_1	Needles	8.81238310977157	666.059299100927	337.435841105349	-6.24605119109536	0.488650480597832	-12.7822471052392	2.06029618996677e-37	1.66801693054651e-35	0.000	0.013	0.025	0.261	0.397	0.107	0.169	0.331	0.255	0.129	0.062	0.000	0.000	0.014	0.057	0.033	0.190	0.201	0.056	0.000	0.591	0.918	0.136	0.300	14.321	14.340	18.359
Pdensi_DN19470_c1_g1	FC_3_1	Needles	14037.7248774047	142198.525575552	78118.1252264784	-3.34050965665828	0.261399801659495	-12.7793121320333	2.13953370421351e-37	1.72978504171331e-35	414.261	479.607	307.572	504.846	399.014	332.942	278.348	231.782	229.594	148.982	288.040	142.887	356.943	396.190	364.462	391.217	311.941	257.154	346.521	264.258	262.163	104.944	29.361	3.326	3269.605	3026.897	3659.743
Pdensi_GG_151434_c0_g1	FC_3_1	Needles	982.631620951578	165.734951109416	574.183286030497	2.55742003968195	0.200243793990198	12.7715320845705	2.36453891802506e-37	1.9090728569335e-35	21.066	29.895	24.663	31.246	29.199	25.957	28.311	27.483	29.810	25.508	30.515	22.649	20.485	27.522	22.399	19.029	14.412	19.563	13.018	16.945	18.404	27.123	13.188	18.855	2.857	4.980	4.168
Pdensi_DN20289_c0_g1d290110	FC_3_1	Needles	206.100238054124	2014.55711627439	1110.32867716426	-3.2909064117863	0.257678023012817	-12.7713895554942	2.36887314048425e-37	1.90994864990731e-35	17.720	12.345	9.033	7.493	5.120	5.518	6.622	4.767	6.766	4.359	6.260	5.015	10.306	7.970	8.400	7.482	23.500	28.035	15.197	11.927	9.721	22.800	11.256	7.447	31.297	61.331	54.677
Pdensi_DN16170_c0_g1d469184	FC_3_1	Needles	127.997367747574	923.526884457781	525.762126102678	-2.85476332157071	0.22371893024932	-12.7604906674159	2.72479311492949e-37	2.19390636871522e-35	4.059	3.538	3.471	3.847	3.732	3.655	2.496	3.340	2.430	3.064	3.279	2.242	3.875	3.983	3.527	4.207	3.049	4.025	2.776	3.811	4.016	4.911	2.513	1.370	14.712	24.144	28.473
Pdensi_GG_103374_c0_g1	FC_3_1	Needles	1223.00472731872	68.2955365008259	645.650131909773	4.15786224386962	0.325845948690617	12.7602084990702	2.73468134794425e-37	2.19885589039835e-35	16.628	24.849	17.073	34.065	46.781	26.822	32.012	34.470	18.324	30.166	34.162	14.722	26.564	30.723	19.219	22.195	6.058	4.810	7.452	6.939	5.306	6.256	6.134	1.050	1.234	1.699	1.992
Pdensi_DN14985_c0_g1d394887	FC_3_1	Needles	126.217970470077	14537.9107223496	7332.06434640983	-6.84755650455191	0.536651534924321	-12.7597818303409	2.74970119761252e-37	2.20791239470042e-35	0.704	0.726	0.986	2.855	4.014	4.175	3.288	9.996	14.947	13.223	26.481	19.561	3.735	3.194	5.095	1.595	1.191	4.904	2.543	4.942	3.768	2.550	1.846	1.179	213.142	177.970	674.160
Pdensi_DN26399_c0_g1d194017	FC_3_1	Needles	9289.55553588894	48.390020920208	4668.97277840458	7.61266669197631	0.597323651761995	12.7446262499741	3.33987567976872e-37	2.67814287625875e-35	34.273	129.897	52.906	310.831	299.559	208.072	237.770	104.828	125.201	137.926	197.356	159.335	48.368	172.927	56.851	80.444	78.987	57.903	161.387	87.494	204.674	3.913	0.000	0.000	1.328	1.641	0.324
Pdensi_DN12910_c0_g1d271080	FC_3_1	Needles	8537.12902821407	656.098751304315	4596.61388975919	3.69601297208191	0.290039743152598	12.7431259313222	3.40474409516678e-37	2.72643928721551e-35	320.572	284.582	213.747	291.592	210.030	248.648	201.595	99.055	120.125	99.962	93.250	80.880	207.613	194.042	161.833	215.992	121.313	91.253	109.030	38.006	94.874	28.710	5.844	0.416	8.667	21.330	18.628
Pdensi_DN35454_c0_g1	FC_3_1	Needles	939.372693966254	165.239114540063	552.305904253159	2.49249600654237	0.195616667907639	12.7417363418091	3.46594138014975e-37	2.77166852382397e-35	24.390	28.314	23.453	30.286	25.739	26.525	22.086	20.483	21.984	20.289	20.591	16.993	20.387	23.560	19.069	21.010	16.158	14.251	14.169	17.735	14.647	11.457	9.328	4.663	2.775	4.599	4.614
Pdensi_DN23725_c0_g1d130648	FC_3_1	Needles	2364.15261777702	25178.9002939146	13771.5264558458	-3.41273580524654	0.268035594703828	-12.7323977586541	3.90655084431737e-37	3.11977362739731e-35	503.034	176.950	68.343	79.595	62.006	66.245	41.811	23.730	8.018	35.845	40.767	19.881	227.689	172.060	74.172	72.152	49.663	33.409	57.434	170.782	45.618	303.288	387.115	178.063	549.717	753.541	473.659
Pdensi_GG_24960_c0_g1	FC_3_1	Needles	18.937278227609	1320.18895633039	669.563117278998	-6.1253146789975	0.481345658043845	-12.7253971790051	4.27296469927198e-37	3.40776181993364e-35	0.000	0.503	0.000	0.881	0.282	0.503	0.000	0.000	0.000	0.000	0.586	0.000	0.772	0.000	0.000	0.000	6.227	25.829	28.592	0.000	17.750	0.712	0.923	0.000	27.123	25.921	40.676
Pdensi_DN21942_c0_g1d66615	FC_3_1	Needles	444.542039886224	5.32598788231812	224.934013884271	6.3800466631472	0.501699141643295	12.7168777731005	4.76523141570878e-37	3.79520334581457e-35	6.706	18.997	21.592	12.570	12.912	13.513	15.636	18.239	24.115	39.038	18.703	43.258	14.661	17.505	11.359	17.575	10.106	9.965	4.474	18.963	18.885	6.181	19.954	2.051	0.101	0.174	0.108
Pdensi_DN19084_c0_g1d481969	FC_3_1	Needles	7.59863813024231	827.547496675259	417.573067402751	-6.75551637601914	0.531783128931564	-12.7035176719353	5.65304384522155e-37	4.49619699716626e-35	0.106	0.211	0.330	0.075	0.271	0.323	3.249	5.018	13.896	12.373	28.483	31.745	1.104	0.952	0.255	1.382	1.202	1.158	2.000	9.986	3.645	11.042	0.111	0.277	17.502	17.925	23.158
Pdensi_DN18427_c0_g1d478935	FC_3_1	Needles	1083.65783803748	41.6358084804181	562.646823258947	4.70375296426668	0.370562118579668	12.6935612908728	6.41988530890753e-37	5.099210794617e-35	5.160	15.120	5.123	37.552	24.757	32.887	25.034	12.566	10.116	14.013	11.312	11.946	9.822	27.642	13.154	5.861	5.716	4.217	5.308	12.180	5.298	29.561	0.568	5.921	0.808	1.434	0.755
Pdensi_GG_17847_c0_g1	FC_3_1	Needles	578.223388519092	57.8471654477494	318.035276983421	3.29560568424239	0.259789429543877	12.6856804375321	7.09946093546807e-37	5.63137672609996e-35	13.993	14.064	10.601	18.810	15.923	16.102	14.950	10.187	12.697	11.120	9.236	10.771	10.480	12.884	8.261	8.714	5.319	9.029	4.041	6.475	8.328	2.662	2.764	4.540	0.947	1.503	1.759
Pdensi_DN23272_c1_g3	FC_3_1	Needles	2115.38907984781	2.28001240694498	1058.83454612738	9.58062311518073	0.755635925927306	12.6788877903384	7.74226497671713e-37	6.13297989941378e-35	9.236	46.400	38.979	49.166	66.948	69.115	40.294	69.769	73.564	30.980	86.151	76.824	7.216	43.917	41.934	29.826	18.333	52.428	9.529	3.196	2.595	12.861	0.424	0.348	0.000	0.194	0.000
Pdensi_DN21040_c1_g1	FC_3_1	Needles	7355.53931322032	2.62982765308398	3679.0845704367	12.3311832397383	0.973138321458094	12.6715626831569	8.50039462055671e-37	6.72446426127135e-35	3.092	9.416	72.816	187.736	298.030	161.348	316.600	231.563	324.505	332.597	73.863	234.486	2.829	40.870	4.232	83.413	33.673	80.125	132.376	0.438	97.549	0.000	0.000	0.110	0.166	0.000	0.000
Pdensi_DN23083_c0_g1	FC_3_1	Needles	517.249777289919	26.810802939899	272.030290114909	4.2230728127021	0.333293902602031	12.6707172850523	8.59250797740798e-37	6.78819679285093e-35	8.245	9.309	10.521	17.634	14.964	12.931	14.151	11.044	12.871	9.667	9.986	10.218	7.416	11.843	7.335	10.225	3.446	2.535	2.194	1.696	2.394	2.721	0.415	0.251	0.384	0.853	0.703
Pdensi_DN16138_c0_g1d397717	FC_3_1	Needles	490.751663928423	3377.20750273121	1933.97958332981	-2.78390260871612	0.22013587077758	-12.6462924869201	1.17279893559188e-36	9.2528326224542e-35	12.194	14.044	12.299	15.141	13.329	14.611	10.575	12.432	14.847	10.863	11.685	11.726	10.509	13.732	10.466	12.138	7.017	6.838	5.605	9.117	7.813	9.362	2.200	1.202	52.454	86.805	107.463
Pdensi_DN19599_c2_g1	FC_3_1	Needles	3.78554043381416	402.357072333605	203.07130638371	-6.73938510490312	0.532919818109304	-12.6461521525192	1.17489502939486e-36	9.25694438910748e-35	0.157	0.067	0.041	0.115	0.150	0.084	0.124	0.517	0.447	0.219	0.263	0.144	0.092	0.105	0.000	0.066	0.000	0.053	0.239	4.827	0.266	4.222	0.281	0.085	7.067	13.598	8.431
Pdensi_DN19269_c0_g1d218316	FC_3_1	Needles	14.0807429560466	754.989770283466	384.535256619756	-5.74350359227469	0.45422131116265	-12.6447250517007	1.19642340254722e-36	9.41394622911887e-35	3.497	0.482	0.143	0.561	0.211	0.463	0.366	0.299	0.336	1.326	0.586	0.152	1.172	0.220	0.252	0.305	0.000	0.141	0.512	0.149	0.000	0.048	0.000	0.261	15.696	15.054	22.737
Pdensi_DN7369_c0_g1d2981	FC_3_1	Needles	1295.02533478628	120.468532391919	707.7469335891	3.45634598711843	0.273403895766545	12.641904671577	1.24012964636697e-36	9.74479949525554e-35	21.080	42.574	37.081	41.247	37.454	35.148	35.273	43.211	41.808	36.594	44.921	40.545	17.315	33.880	20.745	35.327	19.796	19.093	10.592	7.123	15.918	4.204	2.816	0.591	2.903	2.383	3.067
Pdensi_DN39270_c1_g3	FC_3_1	Needles	410.797360318459	12.5961649208901	211.696762619675	4.98257065154854	0.394282074886434	12.6370711957516	1.31875268419327e-36	1.03487752361586e-34	2.350	10.933	8.337	11.855	13.510	10.734	11.216	11.298	10.568	8.092	10.746	6.790	3.031	10.378	6.249	7.652	3.423	1.658	0.970	1.154	1.026	7.352	0.248	0.357	0.210	0.427	0.314
Pdensi_DN11761_c0_g1d5730	FC_3_1	Needles	519.60398345146	21.8573714869712	270.730677469216	4.59102141054995	0.363511135107925	12.6296582611889	1.44906178381242e-36	1.1356200595619e-34	7.359	9.803	8.962	16.052	15.450	14.160	11.714	15.628	12.702	15.615	13.048	14.580	6.413	12.130	7.829	11.130	15.822	12.641	22.370	34.070	25.696	31.057	18.256	13.896	0.462	0.740	0.387
Pdensi_DN14310_c0_g1d393378	FC_3_1	Needles	726.63101699967	5779.93862125828	3253.28481912897	-2.99210145033655	0.236936973622723	-12.6282589187659	1.47505900931966e-36	1.15445463902506e-34	28.119	19.109	17.031	21.093	24.984	17.850	13.330	13.376	11.956	11.131	10.574	8.147	25.426	21.649	16.491	16.466	7.876	9.539	8.387	21.186	16.568	71.603	94.621	105.678	100.781	185.755	131.674
Pdensi_DN24439_c0_g1d498110	FC_3_1	Needles	434.002679241158	6.20007030187374	220.101374771516	6.22081663994454	0.492694252685917	12.6261197609508	1.51569926522734e-36	1.18311096563436e-34	4.041	10.645	10.463	13.057	13.978	11.118	12.403	13.684	14.145	10.253	14.927	11.725	4.057	9.771	7.277	8.458	5.394	10.653	4.496	3.345	2.889	8.070	0.635	0.546	0.133	0.165	0.139
Pdensi_DN11022_c0_g1d210297	FC_3_1	Needles	666.820289909864	4.25588114561992	335.538085527742	7.61854900000853	0.603833939879271	12.6169605529821	1.70266904838051e-36	1.32729149412018e-34	7.090	17.296	14.237	20.462	20.543	17.612	29.280	19.582	25.077	16.755	21.341	13.681	11.179	17.660	18.854	14.767	9.050	7.432	14.158	8.842	8.613	5.934	0.154	0.037	0.131	0.092	0.021
Pdensi_DN12418_c0_g1d389916	FC_3_1	Needles	2062.24272266405	313.995576820333	1188.11914974219	2.71115676244548	0.214899570957738	12.6159245007457	1.72521116967158e-36	1.34308260820909e-34	12.519	41.476	44.774	66.284	66.606	48.672	65.259	75.698	75.180	53.726	72.920	51.311	13.837	44.739	26.688	48.199	12.211	10.455	72.413	3.152	3.881	93.889	0.445	0.334	5.519	9.216	7.948
Pdensi_DN13554_c0_g1d461922	FC_3_1	Needles	593.767824666206	6995.34723667091	3794.55753066856	-3.5586777206965	0.282108573796536	-12.6145677630596	1.75517975562203e-36	1.36460582666926e-34	11.747	10.526	11.788	17.713	14.761	19.588	10.046	8.727	11.123	6.634	9.461	5.753	14.528	15.208	17.359	11.216	6.590	7.130	12.171	31.731	50.565	10.673	3.373	2.073	107.417	163.181	240.824
Pdensi_DN15407_c0_g1d182088	FC_3_1	Needles	11458.9638891196	254.2214114997	5856.59265030966	5.49701719714377	0.435951712202438	12.6092341038706	1.87809244895499e-36	1.45823830742705e-34	257.422	339.912	330.788	303.354	358.167	343.609	578.425	770.530	885.363	865.349	831.528	857.761	271.774	352.759	221.510	387.339	217.737	169.709	182.995	108.839	153.159	40.377	79.621	72.590	5.410	3.170	9.400
Pdensi_DN40072_c0_g2	FC_3_1	Needles	181.966048096289	844.531984017456	513.249016056872	-2.21379571058167	0.175608196079179	-12.6064486738621	1.94564413865697e-36	1.50869558757046e-34	6.101	6.328	6.399	5.875	5.212	4.916	2.762	3.947	4.177	4.571	1.912	2.491	4.528	7.538	4.454	4.352	36.039	53.219	19.981	17.030	17.489	31.982	28.298	35.102	16.296	23.411	20.732
Pdensi_GG_36188_c0_g1	FC_3_1	Needles	895.749979813391	5.18618894876955	450.46808438108	7.17730739377264	0.569774895716517	12.5967420602953	2.20047396337036e-36	1.70404819690408e-34	15.146	23.747	19.750	31.208	28.842	18.945	25.002	16.422	16.222	12.693	15.066	7.836	13.150	20.706	10.001	19.131	17.514	7.721	14.753	3.315	7.953	2.928	0.853	0.140	0.000	0.156	0.251
Pdensi_DN42886_c0_g1d245585	FC_3_1	Needles	214.916699314363	3180.71559557924	1697.8161474468	-3.88845293872629	0.308728741619062	-12.5950467660838	2.24826648339406e-36	1.73876788282175e-34	15.927	15.780	10.748	7.284	5.682	5.942	11.224	4.324	3.930	3.246	1.038	3.230	13.687	6.336	9.138	6.640	2.943	14.388	6.993	1.907	5.531	2.085	1.002	0.000	46.902	71.899	114.517
Pdensi_DN15640_c0_g1d214494	FC_3_1	Needles	581.930839950612	50.8616398725526	316.396239911582	3.53248407844071	0.280507424981916	12.5931927779396	2.30171437681964e-36	1.77776433543138e-34	7.927	14.742	13.328	17.563	19.274	14.350	17.300	16.306	17.052	16.202	19.276	14.705	8.921	15.336	10.737	10.958	11.362	12.108	32.854	12.072	48.057	44.203	21.884	21.451	1.047	1.386	1.209
Pdensi_DN18699_c0_g1d59366	FC_3_1	Needles	372.725725668788	2486.4523984098	1429.58906203929	-2.73778048864732	0.217439487661565	-12.590999537805	2.36657500034103e-36	1.82546166397697e-34	9.896	10.509	7.857	13.202	10.521	9.117	7.905	8.325	8.491	6.353	8.917	6.076	9.280	10.688	7.169	8.972	7.259	6.322	9.861	7.137	7.365	6.117	4.029	2.905	49.462	57.897	69.865
Pdensi_DN15917_c0_g1d54933	FC_3_1	Needles	664.216535378439	4327.39363279092	2495.80508408468	-2.70501029384434	0.214864523489944	-12.5893760864201	2.41575215049867e-36	1.86095234796671e-34	24.561	22.280	20.966	20.206	20.708	17.489	17.485	16.876	18.567	18.103	15.806	15.321	23.207	20.803	12.657	21.359	12.751	12.613	10.070	14.086	15.323	20.129	7.027	8.328	64.556	124.123	128.736
Pdensi_DN36795_c0_g1d376592	FC_3_1	Needles	3439.93031032071	24.4961375392249	1732.21322392997	7.20624741972154	0.572470715311853	12.587975641332	2.45898907945207e-36	1.8917801194104e-34	32.043	45.482	39.779	133.210	124.331	46.918	103.478	85.780	113.704	85.454	72.810	68.556	32.790	44.967	10.390	15.477	10.793	9.789	5.092	2.136	7.256	0.425	0.142	0.091	0.737	0.369	0.543
Pdensi_GG_139834_c2_g1	FC_3_1	Needles	1412.45491487496	5.22544892560779	708.840181900285	8.22737680389829	0.653610454189682	12.5875844720052	2.47120273789169e-36	1.8986912852949e-34	19.840	46.685	33.761	23.301	43.540	56.316	26.493	24.502	21.901	16.569	25.434	15.996	27.496	57.048	46.316	26.198	31.307	19.915	30.395	38.059	21.535	35.265	98.449	27.770	0.143	0.102	0.096
Pdensi_DN22972_c0_g5	FC_3_1	Needles	1337.20481354168	14.3252841682754	675.765048854978	6.46351266883089	0.513729868366948	12.5815395732726	2.66779378478446e-36	2.0470615572882e-34	28.330	28.954	24.665	28.423	36.521	51.818	43.820	68.621	70.810	37.619	57.320	38.464	18.211	26.731	21.577	37.475	12.604	9.702	6.792	1.072	5.024	0.082	0.017	0.112	0.151	0.618	0.297
Pdensi_DN5039_c0_g1d261746	FC_3_1	Needles	61.3967083994519	5890.66147494314	2976.02909167129	-6.58560216267097	0.523580841879496	-12.5780044568297	2.7898849643723e-36	2.13795395763899e-34	2.838	1.193	1.684	3.105	1.486	0.844	0.460	0.590	0.426	0.392	0.847	0.190	4.014	1.742	1.265	4.383	2.230	3.327	2.871	2.119	2.421	0.546	0.018	0.089	141.566	105.531	162.670
Pdensi_DN25864_c0_g1d559642	FC_3_1	Needles	443.764658296939	36.739960415837	240.252309356388	3.62754200856027	0.288434219610048	12.57667004097	2.8374011859307e-36	2.17153554043553e-34	6.617	8.728	8.188	13.221	14.070	11.729	12.659	13.800	13.254	11.425	13.225	10.997	5.838	10.227	7.411	6.485	5.637	4.736	2.422	1.970	3.998	20.034	0.887	0.479	0.767	0.939	0.880
Pdensi_DN17680_c0_g2	FC_3_1	Needles	705.257366967211	6963.58948206955	3834.42342451838	-3.30413604948248	0.26283262175514	-12.5712555291583	3.0385965825461e-36	2.32249143475048e-34	18.329	17.178	13.339	22.137	21.945	17.949	16.997	18.432	21.667	14.151	19.409	16.011	16.357	19.780	14.662	13.471	9.710	8.021	12.381	14.660	14.762	9.442	7.432	9.015	106.142	164.035	239.278
Pdensi_DN19947_c0_g1d487943	FC_3_1	Needles	581.695899341556	27.2370579547443	304.46647864815	4.35100722237662	0.34615005647744	12.5697140328509	3.09842598974788e-36	2.3651452519404e-34	14.795	23.621	11.726	19.297	17.079	14.824	17.636	12.917	10.438	11.563	14.548	8.702	15.428	21.266	15.521	11.201	8.083	4.370	5.335	3.677	5.774	4.408	0.735	0.174	0.347	0.960	0.718
Pdensi_DN20055_c0_g1d219364	FC_3_1	Needles	367.74230409189	2100.83729082223	1234.28979745706	-2.51498263761019	0.200250073950073	-12.5592095323632	3.53850177299435e-36	2.69756833607379e-34	7.067	8.387	7.249	12.615	10.641	9.123	9.822	9.163	9.990	9.325	10.588	9.304	7.089	8.478	6.630	7.542	4.503	4.944	4.593	5.988	5.442	12.497	9.289	11.676	38.498	51.212	61.397
Pdensi_DN18388_c0_g1d114902	FC_3_1	Needles	1020.12354857162	60.466250083742	540.294899327679	4.09444223033546	0.32615114355968	12.5538184096118	3.78793564192423e-36	2.88398307286762e-34	13.152	23.641	20.170	26.127	30.806	32.479	25.377	21.025	24.628	19.735	20.262	19.304	20.873	36.493	28.692	16.439	19.631	17.142	13.347	17.910	17.009	22.985	19.170	17.122	1.304	1.906	1.095
Pdensi_DN21146_c1_g1	FC_3_1	Needles	4653.3365611968	3.37421833164718	2328.35538976423	10.5874136279427	0.843669111901215	12.5492488448272	4.01298684771481e-36	3.05137552326175e-34	104.536	110.635	47.540	145.624	221.525	44.717	195.251	297.877	164.375	218.105	195.045	81.128	68.689	123.473	21.550	152.425	123.483	38.113	55.245	38.250	43.509	5.796	0.613	0.109	0.107	0.060	0.064
Pdensi_DN147_c0_g1d202455	FC_3_1	Needles	1013.81259839915	45.206686953743	529.509642676446	4.44437085959135	0.354158961896812	12.5490848397231	4.02130649802554e-36	3.05375105987658e-34	11.787	16.574	25.782	25.612	29.989	33.194	20.780	23.356	31.622	20.668	23.252	26.532	14.258	25.386	25.702	21.639	17.254	24.324	27.266	15.153	68.579	41.155	46.285	22.277	0.595	1.093	1.648
Pdensi_DN23712_c0_g1d550166	FC_3_1	Needles	2576.60427351026	15345.4798399203	8961.04205671526	-2.57433936744486	0.205149016353931	-12.548631298351	4.04440309137498e-36	3.06732749034513e-34	50.832	62.178	59.687	88.256	77.847	60.833	71.265	85.207	87.111	78.188	100.553	79.459	44.829	68.301	44.785	71.867	48.341	37.296	29.087	115.742	61.033	117.837	25.004	37.443	289.575	362.385	448.349
Pdensi_GG_35121_c1_g1	FC_3_1	Needles	822.708664780207	84.455532469475	453.582098624841	3.2570653685962	0.259651529030361	12.543986861003	4.28864203968981e-36	3.2483700150367e-34	11.023	30.612	14.934	22.054	24.165	25.907	16.824	10.806	9.623	7.031	6.521	5.134	15.712	32.388	20.586	11.690	8.404	4.864	4.511	7.705	6.976	7.427	53.234	12.179	1.283	2.663	2.252
Pdensi_DN10363_c0_g1	FC_3_1	Needles	818.313012234927	4533.33616640017	2675.82458931755	-2.46901075135408	0.196838852751806	-12.543310006319	4.32543911217099e-36	3.27202489956337e-34	18.504	22.884	23.331	22.857	21.955	26.909	19.393	23.769	30.435	22.013	26.562	28.862	16.485	23.314	20.218	18.751	11.999	10.625	18.718	12.807	22.221	55.442	47.756	56.112	93.781	105.797	122.132
Pdensi_GG_108756_c0_g1	FC_3_1	Needles	42.6878984833737	1112.63203590886	577.659967196119	-4.70223523001497	0.374971023046725	-12.5402629563432	4.4950152960472e-36	3.39593205727206e-34	2.620	1.665	2.523	0.867	1.218	1.642	1.081	1.478	2.857	1.514	1.341	1.883	2.787	1.225	1.642	2.446	1.871	2.496	0.818	1.878	2.024	2.876	0.459	0.000	18.390	25.497	36.944
Pdensi_DN20485_c0_g2	FC_3_1	Needles	2097.55007724377	131.841332615966	1114.69570492987	4.0063700343484	0.319564974052653	12.5369497900239	4.68690540853647e-36	3.53635737095697e-34	31.223	67.916	51.853	61.494	53.087	69.299	53.008	37.942	44.842	40.924	37.661	37.741	27.045	59.181	44.056	35.743	23.357	16.835	11.858	10.011	14.400	7.000	5.834	6.852	2.954	3.980	2.337
Pdensi_DN14535_c0_g1d274242	FC_3_1	Needles	611.691552403369	49.168531623649	330.430042013509	3.62990938475858	0.289597446717521	12.5343279987522	4.84450431606801e-36	3.65058243827602e-34	4.609	13.125	7.256	18.241	17.866	17.595	17.826	14.070	16.844	11.066	15.031	11.857	6.548	16.467	14.131	6.765	9.147	14.176	4.824	4.473	4.374	2.473	4.662	1.647	0.882	1.043	1.609
Pdensi_DN37364_c0_g1	FC_3_1	Needles	874.667453073934	9.70398037451334	442.185716724223	6.74388100742448	0.538103574043658	12.5326820573716	4.94612305521541e-36	3.72238508087575e-34	9.745	18.393	19.735	30.342	26.139	20.583	22.963	22.255	23.906	17.136	23.483	17.325	8.301	16.440	12.076	22.185	5.712	4.382	18.438	6.640	23.818	32.524	3.505	3.182	0.332	0.123	0.158
Pdensi_DN19282_c0_g1d14910	FC_3_1	Needles	6266.10258569315	11.0118982033314	3138.55724194824	9.25531560183999	0.738510993113211	12.5324005846196	4.96371175955891e-36	3.73084509068534e-34	2.687	9.055	4.314	66.523	190.990	286.879	94.855	100.624	73.235	42.078	44.350	41.648	84.133	186.302	196.816	8.311	27.583	5.996	8.525	23.525	10.961	1252.659	3222.482	4800.101	0.344	0.283	0.113
Pdensi_GG_98672_c0_g1	FC_3_1	Needles	50.299105223553	1565.67970365758	807.989404440567	-4.95862312538673	0.395697262546703	-12.5313556466706	5.02955337201555e-36	3.77550521771338e-34	1.109	1.386	0.827	1.366	1.440	1.612	1.048	1.571	1.930	0.743	0.982	1.030	1.532	1.601	0.687	0.288	0.383	0.210	0.445	1.040	0.244	5.650	10.205	9.624	34.478	24.076	51.586
Pdensi_DN21873_c3_g1d420618	FC_3_1	Needles	73.0936851706095	607.698023697508	340.395854434059	-3.05566281101356	0.243853206727647	-12.5307468866971	5.06831071596905e-36	3.79974616010858e-34	1.878	1.693	2.140	2.018	1.896	2.498	2.031	2.003	2.319	2.164	2.060	2.120	1.974	2.295	2.269	1.526	0.720	0.855	0.867	1.149	0.767	1.131	0.516	0.722	10.791	16.703	16.406
Pdensi_DN12166_c0_g1d337469	FC_3_1	Needles	586.572166184732	21.8155847119939	304.193875448363	4.69026896605829	0.374344374669797	12.5292892946381	5.16232013015696e-36	3.86529541771001e-34	3.116	13.786	10.112	19.798	18.300	13.583	20.931	18.572	20.900	17.317	18.854	15.341	5.642	14.178	8.243	10.192	4.953	5.450	2.963	1.821	1.652	7.951	0.506	0.411	0.287	0.751	0.571
Pdensi_DN12908_c0_g1	FC_3_1	Needles	73.5396784499013	672.230093932345	372.884886191123	-3.19689643763502	0.255224883877729	-12.5258023005569	5.39430895746083e-36	4.03385874799841e-34	1.021	2.175	1.024	2.217	2.170	2.072	2.215	1.054	1.514	1.401	1.262	1.049	0.990	1.607	1.780	1.806	1.295	1.079	4.248	1.990	1.845	2.427	2.429	3.323	10.528	17.476	21.086
Pdensi_DN9008_c0_g1d265354	FC_3_1	Needles	1909.91420869147	37.4306525089452	973.672430600208	5.71295790832902	0.456112081104865	12.5253378390904	5.425981303272e-36	4.05238758656186e-34	1.854	6.586	3.075	32.851	71.882	62.318	25.477	21.929	17.099	11.405	15.118	9.250	30.690	53.987	46.762	15.462	22.618	12.930	22.058	26.665	16.835	31.995	10.934	5.360	0.921	0.942	0.709
Pdensi_DN15899_c0_g1d110224	FC_3_1	Needles	531.092616378476	21.166679393863	276.129647886169	4.59304077766008	0.36674799640501	12.5236969872573	5.53936037042863e-36	4.13181452401882e-34	10.950	12.709	13.383	14.458	14.386	17.692	15.338	14.331	15.370	13.267	12.513	12.344	11.438	13.539	13.426	12.609	8.403	7.937	7.320	4.880	7.553	0.508	0.199	0.015	0.272	0.730	0.540
Pdensi_DN20428_c0_g1	FC_3_1	Needles	681.861852483712	141.01454786035	411.438200172031	2.27799011225831	0.181958099665166	12.5193114043849	5.85408111388623e-36	4.36103074310381e-34	13.787	18.838	15.854	20.892	20.197	18.820	21.707	15.428	18.703	15.384	18.240	14.565	13.951	19.459	15.822	12.172	7.134	6.512	7.952	6.048	7.531	3.145	4.813	3.721	2.729	3.787	3.574
Pdensi_DN4523_c0_g1d205651	FC_3_1	Needles	23.1650364653566	566.676673252859	294.920854859108	-4.61625626664504	0.368861660208144	-12.5148714670973	6.19080090640236e-36	4.60603423893179e-34	1.867	1.215	1.124	0.869	0.618	0.574	0.517	0.247	0.370	0.162	0.200	0.441	0.462	0.608	0.598	0.675	0.442	0.997	0.854	0.461	0.907	0.149	0.065	0.000	9.839	12.079	19.059
Pdensi_GG_96891_c0_g1	FC_3_1	Needles	475.018075841682	7.49282734185757	241.25545159177	6.00192484677557	0.47970034876774	12.5118208944258	6.43323874366184e-36	4.78035997011646e-34	10.530	11.652	11.392	11.943	13.704	15.941	6.218	5.079	6.683	3.125	3.915	4.513	10.060	13.185	12.403	11.076	6.548	4.454	4.460	3.184	6.304	13.387	2.209	7.807	0.135	0.150	0.226
Pdensi_DN31557_c0_g1d27985	FC_3_1	Needles	557.731016502978	20.2262643981572	288.978640450568	4.82460797281349	0.385915311233631	12.5017272763575	7.30466914897418e-36	5.42104215365222e-34	6.998	8.461	5.094	19.847	16.483	12.827	15.404	14.013	13.342	12.219	12.716	11.118	7.525	12.539	7.500	7.456	6.781	4.434	8.167	5.271	9.441	1.810	15.474	2.949	0.424	0.573	0.408
Pdensi_DN16197_c0_g1	FC_3_1	Needles	94.8584279210293	1013.47077221501	554.164600068019	-3.42091161828756	0.273840995571424	-12.4923282985776	8.22119684349176e-36	6.09353451286148e-34	3.129	2.554	2.465	3.098	2.656	2.584	1.873	3.160	2.080	2.688	3.236	2.134	2.901	3.689	2.261	3.416	1.738	1.425	1.489	2.524	1.611	2.281	0.191	0.293	15.133	26.139	33.046
Pdensi_DN19430_c0_g1d61060	FC_3_1	Needles	749.264185431193	3.37421833164718	376.31920188142	8.00088995253076	0.640512344689466	12.4913907106814	8.31866794730079e-36	6.15801443247479e-34	7.508	23.060	18.619	23.032	25.575	17.329	22.833	18.137	19.537	18.531	17.037	15.678	8.818	17.792	10.973	13.266	11.355	8.403	18.008	5.162	13.119	10.379	0.509	0.398	0.097	0.045	0.072
Pdensi_DN12650_c0_g1d51001	FC_3_1	Needles	356.840604800162	2158.40162311923	1257.62111395969	-2.59893244528562	0.208090933511637	-12.4894074019822	8.52865158619602e-36	6.30551640606093e-34	9.800	10.828	10.259	10.828	10.643	9.888	8.702	8.747	9.585	9.683	8.890	8.798	9.739	10.796	8.568	9.639	5.417	4.569	4.280	6.598	6.810	6.304	4.998	4.710	32.912	59.910	65.168
Pdensi_DN9363_c0_g1d102979	FC_3_1	Needles	367.309451931194	3955.34361171549	2161.32653182334	-3.429684308244	0.274705917657264	-12.4849305668145	9.02220106235928e-36	6.66203406837049e-34	11.936	10.673	10.448	14.023	10.596	7.795	8.885	8.761	9.330	8.369	9.917	6.938	11.259	10.085	7.600	9.900	7.366	7.935	9.601	12.217	10.940	9.892	3.124	3.639	64.799	111.662	111.326
Pdensi_DN580_c0_g1d164215	FC_3_1	Needles	1460.35576325665	86.0652563797903	773.21050981822	4.07326783569241	0.326259268236676	12.4847574682156	9.0418439084658e-36	6.66816134765238e-34	26.290	29.802	26.091	56.659	40.392	31.804	48.274	41.859	51.000	37.096	43.735	38.591	20.892	29.998	19.175	27.426	12.869	11.118	8.512	3.509	8.984	7.936	3.635	2.351	1.456	2.127	2.680
Pdensi_DN9816_c0_g2d333514	FC_3_1	Needles	5529.4059866205	0.646378519991914	2765.02618257024	12.6901067338271	1.01652790960034	12.4837760124229	9.15402358962772e-36	6.74243163568357e-34	41.888	195.163	120.473	166.401	195.768	124.642	217.831	170.842	237.785	161.851	115.774	143.520	73.442	168.321	95.740	63.762	136.036	169.413	62.314	62.156	125.862	2.078	23.330	6.036	0.000	0.000	0.042
Pdensi_GG_23730_c0_g1	FC_3_1	Needles	663.023276959656	2.49760911395252	332.760443036804	8.0708486106839	0.646853874277659	12.4770816588161	9.95695831581901e-36	7.32465755855937e-34	28.517	29.135	22.741	20.223	20.021	18.037	14.318	9.983	16.744	4.786	7.597	5.314	19.195	20.360	21.403	14.740	8.208	10.792	6.646	4.884	10.818	0.940	0.028	0.070	0.036	0.051	0.068
Pdensi_DN22084_c0_g1	FC_3_1	Needles	1632.41274821443	3.59939543307185	818.006071823751	9.26524194691089	0.7436438357769	12.4592466193595	1.24541567527338e-35	9.13880114176573e-34	14.282	40.827	28.790	64.364	42.765	36.867	63.632	43.743	53.762	33.081	51.812	36.624	11.756	34.365	21.996	25.438	23.879	10.591	7.854	1.041	3.930	0.093	0.000	0.063	0.143	0.000	0.074
Pdensi_DN53210_c0_g1d254999	FC_3_1	Needles	2098.82665576214	23214.0326166139	12656.429636188	-3.46737757918023	0.278323071601693	-12.4581033085981	1.26339698019595e-35	9.25918756919919e-34	95.483	51.585	63.767	83.339	44.578	56.922	31.614	16.362	24.627	14.786	19.008	12.377	73.441	48.927	64.748	72.730	33.799	34.777	29.112	30.410	27.778	16.057	10.162	4.421	442.054	599.293	622.013
Pdensi_GG_148379_c1_g1	FC_3_1	Needles	0	5233.77898653805	2616.88949326903	-15.2992394689926	1.22818638669634	-12.4567733649496	1.28463833287803e-35	9.40313664901269e-34	0.000	0.000	0.000	0.000	0.000	0.000	0.000	0.000	0.000	0.000	0.000	0.000	0.000	0.000	0.000	0.000	0.000	0.000	0.000	0.000	0.000	0.000	0.000	0.000	128.804	113.154	121.075
Pdensi_DN14974_c0_g1d465599	FC_3_1	Needles	1752.15359376963	4.22672836133784	878.190161065482	8.4581396893414	0.679064529503468	12.4555757543779	1.30406957454207e-35	9.53349469936059e-34	47.297	54.100	37.174	72.300	48.353	34.152	57.349	30.336	34.478	39.220	41.923	29.120	27.956	42.643	24.555	62.626	50.926	37.056	39.474	15.407	20.781	5.976	6.691	1.533	0.000	0.270	0.072
Pdensi_DN21652_c0_g1d495574	FC_3_1	Needles	550.809427085564	5.65423073859216	278.231828912078	6.58616535243059	0.528828305472838	12.4542602660834	1.32575010443252e-35	9.67995203580502e-34	8.087	13.266	23.218	18.528	16.331	13.622	28.496	19.670	38.027	14.641	24.298	16.325	9.242	16.495	8.309	16.951	22.168	15.856	7.571	8.865	17.274	0.015	0.565	0.125	0.112	0.230	0.089
Pdensi_DN22739_c0_g1d302230	FC_3_1	Needles	2697.06007798172	45.9901483977782	1371.52511318975	5.82603685019839	0.467924606217808	12.4508024856605	1.38446078759544e-35	1.00960858204091e-33	71.288	74.470	76.677	71.225	98.593	67.217	56.787	81.340	98.841	38.195	72.902	67.192	47.017	62.319	45.108	72.636	45.434	34.287	20.636	28.475	36.460	1.933	0.879	0.471	0.410	2.009	1.109
Pdensi_DN13394_c0_g1d271800	FC_3_1	Needles	1541.47066504963	14.3328645626925	777.901764806162	6.67216310228375	0.535890997881501	12.4505974697473	1.38802183432622e-35	1.01095116922171e-33	23.575	44.727	22.703	58.534	42.265	35.121	44.582	42.928	42.390	44.188	46.900	41.683	16.656	38.338	24.221	22.357	10.271	13.170	17.372	31.073	9.392	4.815	14.428	4.351	0.147	0.715	0.240
Pdensi_DN8879_c0_g1d208839	FC_3_1	Needles	125.754622325877	2645.14385214147	1385.44923723367	-4.39478269027178	0.353029413147383	-12.4487720473224	1.42013269832417e-35	1.03305865853218e-33	1.714	1.514	1.844	3.326	3.047	4.629	1.907	2.041	3.117	1.476	2.701	1.602	2.390	3.496	1.990	2.281	2.037	2.009	2.810	1.619	2.363	1.118	0.018	0.059	37.352	63.059	94.299
Pdensi_DN19156_c0_g1d60460	FC_3_1	Needles	416.082857668463	2285.49751823611	1350.79018795229	-2.45739392147848	0.197444472908999	-12.4460000590195	1.4703114302454e-35	1.06823850352947e-33	15.954	13.910	10.092	14.048	12.843	9.753	10.036	9.032	10.550	7.650	10.267	7.080	13.286	13.019	9.959	10.887	9.775	7.437	6.780	8.742	7.396	14.177	11.221	8.520	45.218	59.500	58.371
Pdensi_DN19680_c0_g1d218763	FC_3_1	Needles	1356.67867969784	7069.90389083859	4213.29128526821	-2.3822530523891	0.191437665559463	-12.4440143240732	1.50733664945202e-35	1.09378674376347e-33	39.133	38.512	29.407	45.080	40.449	33.872	28.921	32.087	31.597	28.032	34.043	20.660	33.300	39.433	25.655	34.407	28.220	19.046	28.821	34.757	36.064	26.709	14.332	6.919	116.585	212.781	184.825
Pdensi_DN23548_c0_g1d549084	FC_3_1	Needles	389.285168983796	3884.96248707825	2137.12382803102	-3.32008466656202	0.266892299787963	-12.4397918905855	1.58917420934136e-35	1.15033118845391e-33	14.199	8.154	8.300	13.633	12.312	8.357	8.803	8.914	11.892	7.281	8.889	8.373	11.185	8.667	6.986	8.429	5.100	6.079	4.180	7.982	9.464	11.949	4.003	5.612	60.551	116.617	106.790
Pdensi_DN11385_c0_g1d174595	FC_3_1	Needles	112.784309415979	760.451293873709	436.617801644844	-2.75145203679822	0.221302653269324	-12.4329825971391	1.73054812651631e-35	1.24958755813574e-33	4.603	3.627	5.005	3.162	3.666	3.078	3.439	3.941	4.120	3.280	5.729	3.850	4.285	3.992	3.347	3.502	3.582	6.577	3.326	2.217	2.855	18.398	21.355	18.296	15.163	17.508	21.504
Pdensi_DN36148_c0_g1d148490	FC_3_1	Needles	0	5240.11921384053	2620.05960692026	-15.3010662344497	1.23090991041809	-12.4306954594692	1.78078305979253e-35	1.28428326264326e-33	0.000	0.000	0.000	0.000	0.000	0.000	0.000	0.000	0.000	0.000	0.000	0.000	0.000	0.000	0.000	0.000	0.354	0.000	0.728	0.191	0.472	0.000	0.000	0.000	125.937	102.954	135.693
Pdensi_DN16885_c0_g1d215590	FC_3_1	Needles	2915.32674655126	357.97881272155	1636.65277963641	3.01649627874442	0.242718514681659	12.4279611825276	1.84274377062556e-35	1.3273400809566e-33	61.904	107.265	87.851	91.154	96.484	68.953	94.193	84.699	80.752	96.196	90.904	67.610	68.135	90.633	69.886	73.941	43.676	50.397	24.016	29.403	35.255	29.015	7.640	0.751	5.445	10.933	9.850
Pdensi_DN20879_c1_g1	FC_3_1	Needles	9.63855505621961	982.780184464229	496.209369760224	-6.67362503598843	0.537161888458231	-12.423861743325	1.93967547567156e-35	1.39545049490266e-33	0.281	0.276	0.128	0.146	0.475	0.200	0.114	0.435	0.408	0.259	0.456	0.443	0.233	0.348	0.263	0.138	1.228	4.690	1.642	5.134	12.659	5.674	0.601	1.427	12.336	32.570	28.124
Pdensi_DN23745_c0_g4	FC_3_1	Needles	4437.59366560212	2.72783981165527	2220.16075270689	10.9759358263549	0.883965638024658	12.4166996478303	2.12133438040021e-35	1.52427470509515e-33	1.444	4.148	3.608	52.330	147.555	186.313	30.318	36.358	15.087	15.985	11.797	10.909	82.215	114.382	116.357	16.354	14.337	3.712	3.223	2.480	3.146	0.885	1.468	0.000	0.100	0.058	0.015
Pdensi_DN9616_c0_g1d266022	FC_3_1	Needles	218.196110735841	2582.06414084254	1400.13012578919	-3.56571490819883	0.287349099313071	-12.4089997731781	2.33552151863893e-35	1.6761287948845e-33	4.547	5.151	3.648	5.167	7.793	6.167	6.448	10.943	15.355	14.633	15.625	18.710	6.505	8.247	5.110	3.877	3.336	4.616	3.842	6.929	5.585	5.795	21.001	9.292	38.677	68.345	82.210
Pdensi_DN19699_c0_g4	FC_3_1	Needles	9320.75649025667	5.03447820474329	4662.89548423071	11.2569846997864	0.907304223562779	12.4070674504113	2.39256332413856e-35	1.71497188418161e-33	135.361	201.188	143.697	167.504	296.854	349.333	250.073	339.392	393.671	254.245	338.006	265.463	186.746	246.715	266.166	170.133	171.244	115.194	181.612	93.924	159.121	16.735	24.225	5.369	0.245	0.059	0.013
Pdensi_DN22052_c0_g1d124912	FC_3_1	Needles	890.297113098877	109.862932220124	500.080022659501	2.9974032348182	0.241615497555059	12.4056745744761	2.43453726803018e-35	1.74293297202205e-33	21.287	19.065	18.318	23.413	27.307	27.344	21.768	23.853	28.338	21.555	23.906	21.439	18.209	21.821	18.782	14.636	9.356	9.682	11.980	10.359	16.489	13.942	6.576	8.734	1.742	3.318	2.971
Pdensi_DN20300_c0_g1d62841	FC_3_1	Needles	3.60643989484069	526.639452408176	265.122946151508	-7.20722129445041	0.580967064309281	-12.4055591740285	2.43804747473271e-35	1.74332258421368e-33	0.061	0.268	0.000	0.184	0.112	0.035	0.000	0.000	0.000	0.147	0.039	0.450	0.035	0.514	0.010	0.034	0.142	0.000	0.000	0.144	0.000	1.093	0.000	2.102	11.999	14.655	10.292
Pdensi_DN19789_c2_g1	FC_3_1	Needles	128.089486943989	4636.49975921087	2382.29462307743	-5.17880130987615	0.417533008717188	-12.403333872422	2.50672789327675e-35	1.79025450040252e-33	4.100	6.718	1.966	3.828	4.682	2.748	4.085	2.103	0.840	2.475	1.359	1.076	4.097	6.872	1.814	2.915	0.648	1.616	1.174	0.522	1.005	3.208	1.133	1.760	47.737	149.491	151.618
Pdensi_GG_114923_c0_g1	FC_3_1	Needles	921.537934779862	4.58412400189396	463.061029390878	7.89716354210099	0.636798159142387	12.4013605076003	2.5692389784673e-35	1.83267183783219e-33	2.269	19.216	20.642	28.390	28.576	24.074	27.034	32.551	32.756	23.688	32.999	23.441	6.106	24.025	14.585	23.114	12.078	6.200	14.701	1.917	4.663	61.210	0.441	0.200	0.153	0.165	0.000
Pdensi_DN25889_c0_g1d559574	FC_3_1	Needles	2516.197035062	256.748947268587	1386.47299116529	3.30223649827298	0.266309932422091	12.3999749774224	2.61405213453608e-35	1.86237748256518e-33	34.544	87.507	59.123	63.504	80.503	76.610	73.141	78.122	75.395	85.338	91.893	75.326	55.047	87.390	73.590	49.774	54.670	43.860	69.165	67.735	84.656	189.014	76.477	42.136	5.654	7.352	5.112
Pdensi_DN15499_c0_g1d214308	FC_3_1	Needles	676.026050184493	4647.20269848829	2661.61437433639	-2.78224376261419	0.224381009763261	-12.3996400833995	2.62499987487951e-35	1.86791304655924e-33	25.271	21.082	20.417	23.590	18.456	17.449	17.099	13.710	14.707	14.936	13.737	10.975	20.387	16.896	13.242	26.120	26.782	28.582	52.595	20.631	55.250	26.074	10.479	9.927	71.516	137.736	130.753
Pdensi_DN22834_c0_g1d545846	FC_3_1	Needles	223.648684588715	1710.18395941321	966.916322000961	-2.93605717501294	0.236806765948411	-12.3985358410434	2.66142150979571e-35	1.8915401702692e-33	8.182	6.641	4.636	7.819	6.115	5.739	5.210	7.338	9.704	6.591	7.649	6.783	6.850	6.514	5.007	6.084	5.035	4.232	3.074	5.514	3.435	3.981	3.387	2.884	30.119	40.057	53.268
Pdensi_DN21279_c0_g4	FC_3_1	Needles	53.0619539820546	3960.35843746892	2006.71019572549	-6.22389676626071	0.502090862293761	-12.3959570541223	2.74844591271784e-35	1.95103146632629e-33	1.030	1.540	0.419	2.384	1.495	0.812	0.954	0.594	0.865	1.200	1.127	1.519	0.673	1.373	0.038	0.046	0.131	0.106	0.116	0.020	0.024	0.177	0.000	0.034	52.056	156.881	84.754
Pdensi_GG_20076_c1_g1	FC_3_1	Needles	1272.87617848213	50.184750563526	661.530464522828	4.63902182683612	0.374440337399222	12.3892149522611	2.989556010297e-35	2.11962766727656e-33	20.550	34.084	19.604	34.171	42.548	35.039	29.270	28.247	28.124	19.628	29.096	19.186	21.169	40.829	33.470	20.305	13.787	13.888	5.403	7.004	5.551	18.582	3.458	2.082	0.729	1.981	0.966
Pdensi_DN20413_c1_g1d491289	FC_3_1	Needles	280.028667395985	1576.88652162974	928.457594512864	-2.49608600799631	0.201505844615642	-12.3871643165359	3.06697578710111e-35	2.17189922696918e-33	6.136	6.756	5.991	9.526	7.749	7.351	4.755	6.310	7.200	4.609	6.718	3.962	6.425	7.988	5.666	6.360	5.613	4.913	11.135	5.399	11.627	3.167	1.755	0.801	25.823	45.164	43.723
Pdensi_DN24444_c0_g1d553649	FC_3_1	Needles	1225.11644765954	17.9310912023779	621.52376943096	6.15235059274092	0.496808856673686	12.383737749631	3.20081265699394e-35	2.26394904380424e-33	31.232	26.621	13.305	44.171	40.541	23.428	42.480	28.690	20.036	33.125	19.545	17.023	29.781	29.161	20.395	21.983	17.166	4.848	15.483	6.534	5.846	7.390	4.449	5.806	0.428	0.241	0.553
Pdensi_DN24641_c0_g1d226087	FC_3_1	Needles	3933.73702344051	258.024928113181	2095.88097577685	3.94207784775462	0.31835467359852	12.3826605188338	3.24407478198158e-35	2.29179066659293e-33	30.298	131.125	99.363	128.049	135.814	82.834	158.527	165.615	144.399	218.102	185.924	156.018	51.852	115.162	64.893	72.254	53.001	51.759	28.909	52.248	64.798	47.200	69.903	76.266	6.254	6.312	5.345
Pdensi_DN21751_c0_g1	FC_3_1	Needles	617.079740386729	22.170453554411	319.62509697057	4.81304466239636	0.388900259323025	12.3760387066201	3.52306750801984e-35	2.48589842639715e-33	9.906	26.263	19.272	21.400	20.127	12.903	8.061	24.220	5.047	2.272	34.231	3.805	14.289	25.828	8.419	62.119	225.717	78.120	115.295	17.386	53.497	0.136	0.446	0.100	0.429	0.625	0.518
Pdensi_GG_144210_c0_g1	FC_3_1	Needles	3331.86838316363	36.6853504387982	1684.27686680122	6.46085112434191	0.522978307145041	12.3539562465066	4.63735832654882e-35	3.26822554387962e-33	33.702	38.252	32.167	70.574	116.673	104.524	67.650	73.934	74.791	78.305	46.963	44.436	41.715	95.059	64.150	60.027	150.385	118.487	142.300	287.197	247.072	126.306	89.722	21.552	0.362	1.736	0.701
Pdensi_DN22365_c0_g1d496262	FC_3_1	Needles	874.92471184692	32.4138618911752	453.669286869047	4.77753212424843	0.386820946375614	12.3507585848501	4.82542648258978e-35	3.39669571697221e-33	33.546	41.900	24.235	28.582	20.650	27.570	27.262	18.727	21.269	18.618	23.846	18.626	24.932	40.261	28.198	27.126	16.544	17.026	10.316	3.497	6.062	0.481	0.742	0.179	0.701	1.072	0.525
Pdensi_DN17711_c0_g1d113656	FC_3_1	Needles	57.5221230859573	1203.92336106398	630.722742074969	-4.39043841170138	0.355489217071157	-12.3504123356365	4.84624016463218e-35	3.40726624589217e-33	2.005	1.565	0.981	2.302	1.664	1.114	1.816	1.713	1.303	1.753	2.263	1.326	2.072	2.112	0.783	1.390	0.625	0.427	0.753	1.505	1.196	1.433	0.300	0.441	20.217	39.182	28.042
Pdensi_DN16405_c0_g3	FC_3_1	Needles	0	4448.58262953721	2224.2913147686	-15.0649840356372	1.21994996279796	-12.3488540473296	4.94102128426983e-35	3.46975397879961e-33	0.000	0.000	0.000	0.000	0.000	0.000	0.000	0.000	0.000	0.000	0.089	0.000	0.156	0.000	0.000	0.000	0.000	0.174	0.000	0.163	0.302	0.107	0.086	0.000	93.339	132.975	89.134
Pdensi_DN43483_c0_g1d37305	FC_3_1	Needles	720.494889294881	5270.39436843126	2995.44462886307	-2.8714993428219	0.232560375691944	-12.3473284487017	5.03559785067795e-35	3.53194910345224e-33	12.697	17.213	13.259	22.839	24.481	16.117	16.985	20.881	23.454	16.155	20.273	13.255	16.586	22.978	15.090	20.571	18.021	15.662	13.248	16.590	16.235	10.394	6.238	1.164	87.866	139.284	155.582
Pdensi_DN11282_c0_g1d174432	FC_3_1	Needles	5375.70547366458	232.677260126285	2804.19136689543	4.53634808566598	0.367402472422396	12.3470809974589	5.05110673957245e-35	3.53860430073719e-33	135.593	142.975	140.951	181.651	108.802	181.095	151.078	113.892	188.646	130.914	151.391	161.559	94.726	152.676	95.180	166.110	174.067	161.597	164.338	32.362	84.411	0.320	9.234	0.322	5.198	7.135	4.073
Pdensi_DN20526_c2_g4	FC_3_1	Needles	6.40805909327481	599.981652826027	303.194855959651	-6.53275712169562	0.52946099791515	-12.3385049086138	5.61895809382223e-35	3.93173214143559e-33	0.280	0.202	0.559	0.118	0.113	0.343	0.103	0.000	0.770	0.110	0.000	0.440	0.104	0.215	1.507	0.000	0.000	1.033	0.208	0.000	0.534	2.128	0.000	1.128	11.554	15.781	15.593
Pdensi_DN9784_c0_g1d103179	FC_3_1	Needles	3359.19411479813	8.50165509868368	1683.84788494841	8.80042691156239	0.713329107347508	12.337120160828	5.71641476998503e-35	3.99516897663984e-33	2.215	4.560	6.702	41.514	107.598	143.217	45.225	48.599	33.242	17.622	19.205	17.795	35.812	89.527	110.008	9.693	29.531	14.090	8.026	23.685	8.212	860.763	1093.289	1016.400	0.278	0.100	0.142
Pdensi_DN21942_c0_g1d19788	FC_3_1	Needles	9156.98017261334	1.75321843538932	4579.36669552437	13.3367296960669	1.08124716322242	12.3345800569036	5.89956991563532e-35	4.11827815832894e-33	256.559	248.690	72.581	365.030	291.747	152.870	376.092	304.999	299.079	315.622	315.929	232.330	260.290	300.119	127.194	173.809	182.313	67.908	125.580	108.412	39.757	34.822	23.191	2.121	0.107	0.000	0.000
Pdensi_DN22699_c0_g2d301594	FC_3_1	Needles	4694.98522421402	1.20232527582966	2348.09377474493	12.439356896699	1.0088293496042	12.3304867186699	6.20706630150157e-35	4.32779046267328e-33	1.318	9.004	68.378	124.375	169.091	119.109	188.248	148.218	291.715	223.019	55.286	247.714	1.391	25.291	4.195	65.053	24.963	113.723	97.223	0.085	98.307	0.000	0.000	0.000	0.038	0.027	0.000
Pdensi_DN39280_c0_g2	FC_3_1	Needles	748.198703902723	77.9373265038834	413.068015203303	3.22974395561788	0.261943074026506	12.32994599159	6.2488593682824e-35	4.35176785651108e-33	16.230	23.355	15.511	21.574	23.285	20.841	15.967	17.967	19.266	15.163	17.070	16.606	14.040	21.473	16.303	13.331	9.540	6.862	4.638	3.903	6.602	1.936	0.936	0.616	1.157	2.551	2.057
Pdensi_DN19035_c4_g1	FC_3_1	Needles	1227.53960231565	60.2853001997513	643.912451257699	4.31768072476674	0.350193476967804	12.3294150483668	6.29016825393976e-35	4.37535170960731e-33	16.441	6.830	9.685	32.839	32.307	42.332	18.584	28.925	30.738	16.055	23.444	26.664	14.807	26.338	25.644	26.923	23.746	19.226	29.276	35.840	35.531	59.432	48.309	68.338	0.839	1.405	2.194
Pdensi_DN11784_c0_g1	FC_3_1	Needles	1155.61795704203	139.899938339169	647.758947690599	3.03392443219509	0.246083762820508	12.3288281901314	6.33614322415748e-35	4.40212163458989e-33	25.410	31.772	27.588	33.676	36.391	31.452	30.493	31.258	31.725	34.484	31.594	25.998	23.634	34.519	25.795	22.115	21.421	29.936	24.630	25.972	83.564	22.592	14.386	9.368	2.337	4.623	3.223
Pdensi_DN16604_c0_g1	FC_3_1	Needles	1084.34722803428	3.7075147841993	544.027371409238	8.3323595824279	0.675980278373846	12.3263353221967	6.53518681376204e-35	4.53504929577912e-33	4.511	15.617	16.767	38.519	32.552	24.519	38.881	51.016	51.369	43.737	49.955	33.588	6.993	20.126	10.529	33.039	10.110	7.053	6.341	1.739	1.120	1.735	0.255	0.000	0.076	0.151	0.000
Pdensi_DN12826_c0_g1d51242	FC_3_1	Needles	7756.48517684164	1.52804133396465	3879.0066090878	12.5746617196596	1.02043628575585	12.3228288676008	6.82571707435016e-35	4.73107514715896e-33	40.753	131.263	154.318	253.866	339.227	92.999	286.806	238.575	207.117	198.190	214.811	139.817	54.220	107.231	52.306	152.621	155.564	155.058	27.071	2.116	39.765	0.000	26.949	7.400	0.045	0.065	0.000
Pdensi_DN19776_c0_g1d535048	FC_3_1	Needles	2572.07179250134	3.27873297121493	1287.67526273628	10.1398572506367	0.823563608547873	12.3121725455008	7.78976542731135e-35	5.39292158446501e-33	31.952	66.230	53.290	44.395	89.060	91.233	48.401	56.181	76.041	55.366	78.985	110.118	71.305	104.179	86.438	58.555	63.149	49.038	85.970	55.878	180.750	11.298	89.206	16.347	0.153	0.022	0.035
Pdensi_DN22326_c2_g1	FC_3_1	Needles	581.040292099435	38.2439025617976	309.642097330616	3.91846540136779	0.318300364998418	12.310590348796	7.94399777857141e-35	5.49322773448343e-33	6.660	11.818	8.880	18.959	14.238	17.830	14.011	12.635	13.926	18.552	11.858	17.728	8.877	16.088	9.585	7.800	6.121	8.136	3.982	4.565	5.468	6.129	17.920	15.973	0.672	1.194	0.861
Pdensi_DN28079_c0_g1d231559	FC_3_1	Needles	473.461821634651	3.79794654835347	238.629884091502	6.861738354888	0.557429436780298	12.3096088978029	8.04119026216557e-35	5.55390176309407e-33	6.075	11.753	12.555	13.632	15.720	12.254	12.680	12.080	12.328	10.014	12.558	8.965	6.467	11.687	8.966	9.733	3.764	4.088	3.967	2.644	4.209	3.007	0.162	0.166	0.061	0.135	0.097
Pdensi_GG_39802_c0_g1	FC_3_1	Needles	1672.5901177995	1.29275703998383	836.94143741974	10.0125226487269	0.813422543640103	12.3091285421233	8.08918928998733e-35	5.58049623119232e-33	24.646	32.439	57.691	59.449	50.197	37.762	166.654	38.831	97.621	107.312	39.132	45.182	30.713	41.805	40.942	42.798	21.350	39.816	23.093	15.401	29.301	0.859	27.346	7.395	0.000	0.000	0.113
Pdensi_DN26379_c1_g1d77167	FC_3_1	Needles	187.262765569489	1034.48744429233	610.875104930909	-2.46828024525182	0.200530440857509	-12.3087558911103	8.1266220256857e-35	5.59974751235321e-33	5.916	5.930	5.670	5.496	6.284	4.692	5.430	5.493	7.545	7.650	5.151	6.210	5.618	5.443	5.325	7.362	7.421	9.369	6.889	9.038	7.995	7.812	7.147	9.182	17.968	28.504	28.332
Pdensi_DN9092_c0_g1d385103	FC_3_1	Needles	997.958239950295	5526.62906960543	3262.29365477786	-2.46846666715236	0.200621198703048	-12.3041168286811	8.60727529151893e-35	5.924002573883e-33	16.214	22.529	20.491	30.326	27.509	29.751	19.548	21.938	23.207	18.128	22.392	16.250	17.253	23.280	23.967	21.337	15.993	14.979	35.246	13.509	22.577	6.610	2.701	0.327	121.527	121.664	146.068
Pdensi_DN16349_c0_g1d184448	FC_3_1	Needles	0.442687558309205	16331.9529107928	8166.19779917555	-15.1005875859472	1.22816650938809	-12.2952282695535	9.60849487629457e-35	6.60536261221013e-33	0.000	0.000	0.000	0.000	0.000	0.028	0.072	0.000	0.000	0.000	0.000	0.016	0.000	0.000	0.000	0.000	0.147	0.700	0.000	0.015	0.019	0.020	0.000	0.081	165.860	247.164	813.830
Pdensi_DN24971_c0_g1	FC_3_1	Needles	1431.26587288971	37.9567243002833	734.611298594995	5.19892329841691	0.423098349235256	12.2877418638335	1.05409523881853e-34	7.23791540327533e-33	13.231	21.009	24.707	26.845	51.213	47.138	46.956	47.980	43.346	46.498	26.282	29.167	25.375	43.751	22.433	45.165	38.468	21.181	49.835	23.004	45.566	11.931	20.359	25.975	0.481	1.073	1.252
Pdensi_DN15514_c3_g1	FC_3_1	Needles	735.934890028842	6279.42763018578	3507.68126010731	-3.09380368338961	0.251896352136637	-12.28205036376	1.13095186830261e-34	7.7475475481611e-33	27.741	24.394	22.159	24.005	21.093	19.617	16.861	16.982	20.707	12.689	15.693	15.169	20.456	20.971	16.096	21.573	14.063	13.454	11.498	14.285	17.305	11.381	2.793	3.106	86.538	187.009	189.967
Pdensi_DN10313_c0_g1d455218	FC_3_1	Needles	777.446596174986	3130.78571505644	1954.11615561571	-2.01045080988311	0.163899306606961	-12.266377762685	1.37257557684754e-34	9.39183640050851e-33	7.697	14.645	10.932	21.765	25.824	20.706	16.099	19.504	18.314	16.434	19.288	13.138	13.427	19.960	16.531	13.259	10.566	9.078	12.099	15.921	16.347	14.388	3.251	1.565	55.753	81.876	88.294
Pdensi_DN10417_c0_g1d4758	FC_3_1	Needles	517.205832605975	12.2704488627551	264.738140734365	5.36173922495998	0.437155233332	12.2650692846401	1.39492924330711e-34	9.53369257370487e-33	3.486	10.401	13.578	18.883	15.319	11.389	14.758	17.554	17.620	13.976	16.853	12.665	4.549	12.482	6.524	17.321	6.523	4.450	28.555	10.442	12.261	27.042	0.356	0.253	0.193	0.395	0.298
Pdensi_DN19396_c2_g1	FC_3_1	Needles	719.919340822913	36.6804860538864	378.2999134384	4.28268582877589	0.349397087584874	12.2573598377106	1.53417310620572e-34	1.04731814940132e-32	6.070	15.921	12.730	23.283	23.694	16.423	21.264	19.803	18.665	12.798	20.507	13.289	4.831	13.481	8.577	13.747	10.806	10.655	3.584	4.453	6.624	21.285	1.770	5.572	0.643	0.788	1.229
Pdensi_DN19623_c1_g1	FC_3_1	Needles	9076.0013811198	1464.39665380789	5270.19901746385	2.63330061767379	0.214884167754303	12.2545120247513	1.58902961091062e-34	1.08350804455329e-32	104.928	246.791	178.502	284.660	288.768	225.126	284.194	296.749	294.568	296.061	309.554	276.636	122.250	229.154	165.995	177.232	164.447	137.183	157.099	137.910	166.520	276.943	230.359	336.299	30.206	42.670	31.205
Pdensi_DN38398_c1_g3	FC_3_1	Needles	4106.27634067611	31.7876977562956	2069.0320192162	7.02787800219638	0.573626489749327	12.2516622362882	1.6458744212479e-34	1.12096826022814e-32	40.893	136.930	67.843	160.771	120.867	80.970	120.671	112.529	101.424	93.032	161.813	90.709	33.962	99.679	44.171	89.995	33.275	30.206	3.688	21.562	2.544	75.106	0.664	1.141	0.702	1.286	0.286
Pdensi_DN14857_c0_g1d342973	FC_3_1	Needles	32.3751845114413	1144.38619663432	588.380690572882	-5.14298764778106	0.419974175962712	-12.2459616379786	1.7657168513299e-34	1.20119837234511e-32	2.715	1.974	1.380	1.053	0.536	1.265	0.346	0.157	0.194	0.080	0.306	0.216	4.332	1.532	2.736	0.972	0.371	0.345	0.400	0.203	0.195	0.125	0.028	0.000	16.809	32.316	34.935
Pdensi_DN15551_c0_g1	FC_3_1	Needles	3463.82415054434	21.1281415972422	1742.47614607079	7.38646736041368	0.603362567959788	12.2421703842025	1.85017967897714e-34	1.25720243920508e-32	32.094	81.849	58.727	140.914	88.102	76.637	99.457	84.422	91.405	74.679	96.508	72.926	26.972	64.249	38.805	67.445	21.285	25.099	2.096	29.258	6.014	47.190	0.641	0.911	0.502	0.838	0.149
Pdensi_DN12267_c0_g1d175845	FC_3_1	Needles	83.7034467619542	1595.39743104367	839.550438902814	-4.25480178763105	0.347746177365055	-12.2353660933689	2.01195658041632e-34	1.36555163888141e-32	3.347	2.625	2.108	2.774	2.454	2.137	2.121	2.429	3.584	2.833	2.815	2.879	3.268	3.414	2.718	2.559	1.508	1.980	1.027	3.423	2.067	3.319	1.498	0.200	20.847	39.265	58.029
Pdensi_DN26559_c0_g1d77557	FC_3_1	Needles	562.850103476719	3.80300014463155	283.326551810675	7.11361978592644	0.581434752237004	12.2345968460908	2.03110800090661e-34	1.37696003424784e-32	4.043	12.825	12.231	17.311	18.177	14.020	17.871	18.299	18.443	12.315	21.750	13.405	4.033	11.868	7.620	10.421	5.005	4.538	1.376	2.459	1.826	15.727	0.204	0.186	0.065	0.186	0.045
Pdensi_DN12107_c0_g1d337459	FC_3_1	Needles	476.823869963267	10.4267986632116	243.625334313239	5.45221239645158	0.446127762984193	12.2211905396364	2.3955060933769e-34	1.62212743836882e-32	14.227	15.800	11.145	12.531	14.598	14.687	11.234	10.967	11.816	8.563	8.937	8.715	14.052	14.388	13.887	11.983	6.427	5.895	10.812	2.235	5.295	0.391	0.091	0.063	0.124	0.425	0.216
Pdensi_GG_96760_c0_g1	FC_3_1	Needles	0.467970868501107	3976.3252157628	1988.39659331565	-13.04674095366	1.06768708357341	-12.2196298469719	2.44194018655192e-34	1.65166764493627e-32	0.302	0.281	0.110	0.013	0.000	0.022	0.022	0.031	0.023	0.012	0.013	0.000	0.301	0.046	0.034	0.210	1.059	3.687	0.392	0.023	0.216	0.045	0.025	0.021	92.944	84.596	100.250
Pdensi_DN22332_c0_g1	FC_3_1	Needles	256.876307201583	3646.82632968505	1951.85131844332	-3.8278956918221	0.313450517753738	-12.2121211323998	2.67814689369402e-34	1.80934988472016e-32	7.882	6.666	6.940	7.168	5.998	9.323	5.285	6.076	7.697	5.046	5.907	5.618	6.666	6.898	6.079	7.818	6.330	6.388	7.702	9.425	9.135	10.681	7.513	5.673	50.813	105.000	113.122
Pdensi_DN18754_c0_g7	FC_3_1	Needles	907.419574024213	18.8816133906399	463.150593707426	5.55628770264858	0.455157117088124	12.207405957299	2.83793716041489e-34	1.91510255427906e-32	12.283	44.619	19.687	17.198	28.235	33.804	19.293	13.750	13.241	11.396	10.885	7.917	16.438	40.492	31.375	8.317	8.828	3.267	1.950	1.117	1.209	0.436	0.519	0.208	0.296	0.507	0.577
Pdensi_DN27314_c0_g1d430970	FC_3_1	Needles	612.08458491522	81.9081095729592	346.99634724409	2.90646439498561	0.238096847444922	12.2070679480876	2.84974901168967e-34	1.92086809243215e-32	20.220	14.354	15.361	18.286	16.072	19.325	13.923	14.989	15.802	9.416	10.520	7.205	16.780	12.524	10.007	11.244	6.963	5.561	6.669	3.789	5.128	39.931	17.043	17.606	1.587	2.130	2.156
Pdensi_DN16743_c0_g1d348724	FC_3_1	Needles	756.765537066887	3.37927192792526	380.072404497406	8.01053221460434	0.656253241522744	12.2064649860121	2.87094112891161e-34	1.9329359305159e-32	4.513	18.388	18.942	21.639	26.991	17.947	23.145	27.307	27.706	19.727	25.732	20.315	6.214	18.619	12.239	22.026	7.391	4.766	8.883	1.872	2.435	31.985	0.876	0.261	0.086	0.103	0.022
Pdensi_DN13537_c0_g1d461758	FC_3_1	Needles	829.615492042458	3.60444902934993	416.609970535904	8.32905640739451	0.682483598530537	12.204038932698	2.95780274105549e-34	1.98913926442813e-32	33.978	10.576	15.395	27.821	24.841	20.362	35.124	31.815	44.912	21.510	38.145	30.399	22.919	7.869	9.495	19.234	6.671	8.304	12.292	12.361	10.248	24.731	5.138	2.676	0.166	0.053	0.028
Pdensi_DN19512_c0_g1d61257	FC_3_1	Needles	384.924923778361	12.4026674018865	198.663795590124	5.03431391849285	0.412529238653996	12.2035323724419	2.97626630488333e-34	1.99926862402432e-32	4.788	9.790	9.949	11.565	12.300	9.963	10.649	9.842	11.386	8.163	10.837	9.174	4.487	9.477	5.867	7.242	4.363	4.004	8.799	2.148	5.671	5.819	0.393	0.418	0.275	0.351	0.240
Pdensi_DN20378_c0_g1	FC_3_1	Needles	867.366387506127	174.874957720505	521.120672613316	2.32594888067891	0.19062562473266	12.201659057857	3.04554668210173e-34	2.0434714307522e-32	17.842	22.026	22.977	24.825	25.390	25.882	21.624	21.866	26.105	20.214	21.871	20.683	19.221	25.473	20.136	18.081	12.885	12.615	13.759	9.858	15.978	9.909	6.306	3.889	3.678	4.572	4.171
Pdensi_DN10938_c0_g1d387493	FC_3_1	Needles	3672.46005615053	15.447284872507	1843.95367051152	7.87446688570088	0.645373959387724	12.2014016387824	3.05519111565664e-34	2.04760511066078e-32	43.022	118.542	79.343	129.457	113.196	81.059	107.682	110.411	102.438	92.139	148.333	94.089	38.009	89.337	52.243	68.726	23.165	16.878	4.346	29.567	7.066	33.732	1.471	1.099	0.231	0.770	0.100
Pdensi_DN25168_c0_g1d22941	FC_3_1	Needles	1161.05993152313	8383.70012292199	4772.38002722256	-2.8526863991429	0.233906298844458	-12.1958511302847	3.27068623190444e-34	2.18953444934678e-32	34.892	34.530	24.960	35.208	31.327	35.359	19.255	18.865	20.071	12.554	20.571	13.764	38.690	37.285	37.263	21.204	11.608	8.822	7.658	11.724	14.365	15.664	8.599	6.268	120.035	240.150	256.712
Pdensi_GG_62276_c0_g1	FC_3_1	Needles	5022.17614256731	836189.444812143	420605.810477355	-7.379358909055	0.605273240992348	-12.191781181267	3.43823224065953e-34	2.29907822991178e-32	605.020	487.581	991.902	79.895	161.985	196.108	180.261	396.508	209.049	613.003	670.694	910.003	1090.462	322.935	1594.504	798.962	1395.876	2540.644	2237.885	1848.660	1441.637	268.729	1939.713	1476.028	28299.459	16613.426	9970.298
Pdensi_DN11064_c0_g1d210295	FC_3_1	Needles	1788.03130468687	1.85123059396061	894.941267640416	10.0727640410023	0.826224584402718	12.191314844842	3.45796605654001e-34	2.30964626028696e-32	12.473	40.757	36.216	66.964	57.073	33.843	51.642	46.051	40.835	36.135	57.869	26.660	20.285	54.831	25.910	52.734	21.578	11.123	5.578	2.113	5.202	0.490	0.029	0.000	0.036	0.052	0.028
Pdensi_DN13606_c0_g1d340396	FC_3_1	Needles	654.2112923334	6329.06671512713	3491.63900373027	-3.27475265255746	0.268620813540227	-12.1909862806184	3.47193733239072e-34	2.31634575012406e-32	16.870	18.849	12.024	21.793	18.371	17.364	18.643	11.859	14.603	19.133	15.396	15.809	21.799	24.616	14.690	23.342	16.209	9.389	17.737	15.147	13.453	17.146	23.430	11.399	94.509	151.036	218.268
Pdensi_DN14673_c0_g1d464608	FC_3_1	Needles	26.544396322846	477.23860823661	251.891502279728	-4.17037125074077	0.342324375417052	-12.1825132833735	3.85224943047323e-34	2.56716173214201e-32	0.882	1.901	0.267	0.973	0.521	0.831	1.116	0.796	0.324	1.804	0.724	0.330	0.698	1.923	0.407	0.278	0.360	0.093	0.223	0.430	0.026	0.388	1.591	2.059	8.156	13.681	12.741
Pdensi_DN18888_c0_g1d355750	FC_3_1	Needles	2954.72883666091	110.588363662643	1532.65860016178	4.73981884697331	0.389169528324274	12.1793164726501	4.0062528172334e-34	2.6667669517387e-32	45.167	79.825	80.913	76.232	95.634	87.314	85.281	78.321	84.088	70.403	90.960	64.808	59.261	85.316	78.702	75.448	50.751	44.327	36.213	48.235	41.580	16.130	4.079	0.411	2.062	4.201	1.688
Pdensi_DN14989_c0_g1	FC_3_1	Needles	807.662629801976	15680.3444518869	8244.00354084445	-4.27937396082887	0.351419294619389	-12.1774018283877	4.10140146216691e-34	2.72701440884372e-32	28.852	21.348	15.499	29.688	26.573	15.055	10.350	20.440	16.775	11.373	19.421	9.608	28.422	22.079	14.857	25.523	21.280	19.069	15.559	37.207	24.372	17.238	0.556	0.231	212.912	455.580	490.027
Pdensi_GG_133020_c0_g1	FC_3_1	Needles	3384.63472212399	143.893738158545	1764.26423014127	4.57292478744371	0.37573095730569	12.1707426511658	4.45015039602279e-34	2.95555355736759e-32	22.562	104.418	54.695	108.298	114.770	75.087	110.456	111.948	83.900	99.243	109.605	67.845	39.626	99.586	53.387	65.848	46.262	31.893	40.633	38.784	119.721	198.115	8.244	5.040	3.590	4.076	2.271
Pdensi_DN18910_c0_g1d217830	FC_3_1	Needles	660.763522684196	3135.46592557805	1898.11472413112	-2.24687628449926	0.184636419355144	-12.1691933387066	4.53542419815354e-34	3.00878812748161e-32	18.956	19.074	16.614	17.670	18.321	21.894	15.770	12.217	12.713	14.688	14.087	11.857	21.769	21.889	16.799	18.274	15.600	13.808	22.958	29.763	26.031	37.426	55.863	39.095	54.815	85.260	86.631
Pdensi_DN22604_c0_g1d190737	FC_3_1	Needles	298.624078136468	1698.52980839458	998.576943265522	-2.509299476011	0.206378078714834	-12.1587500554178	5.1541268886553e-34	3.41537898686012e-32	10.050	8.133	8.990	10.424	8.166	7.708	7.307	8.603	8.137	6.201	7.022	5.750	8.559	8.231	5.370	8.860	5.234	5.247	2.644	4.810	3.927	2.087	1.267	0.607	29.939	42.691	50.025
Pdensi_DN16515_c1_g2	FC_3_1	Needles	538.809300794844	3.47728408649655	271.14329244067	7.19796748829137	0.592671076032823	12.1449616479896	6.10111946929215e-34	4.03835021448857e-32	7.175	22.766	16.342	13.982	16.946	16.315	14.029	19.585	18.155	19.306	16.720	16.958	15.827	22.224	17.136	12.550	13.086	16.550	16.772	26.202	16.207	6.250	5.028	2.593	0.029	0.145	0.044
Pdensi_DN37103_c0_g1d88799	FC_3_1	Needles	565.33938727655	13.6687984557273	289.504092866139	5.27409225238726	0.434271850546456	12.1446790662363	6.12223447935841e-34	4.04776800892294e-32	8.088	11.201	12.468	20.300	16.228	13.294	16.827	15.333	13.501	13.668	12.438	10.526	6.545	9.783	7.100	16.260	9.348	6.114	16.456	6.150	12.882	34.680	3.197	2.084	0.169	0.519	0.348
Pdensi_DN26235_c1_g1	FC_3_1	Needles	2.69821200524442	1132.45544213045	567.576827067848	-8.68058700890842	0.715112032990035	-12.1387791121526	6.58004990382297e-34	4.34556846288767e-32	0.047	0.040	0.037	0.023	0.011	0.189	0.061	0.058	0.043	0.043	0.094	0.066	0.051	0.011	0.042	0.034	0.072	0.035	0.085	0.065	0.066	0.028	0.023	0.114	22.714	24.330	33.580
Pdensi_DN16253_c1_g1	FC_3_1	Needles	3.50499348448919	2595.86371838301	1299.68435593375	-9.5295746364094	0.785072424440309	-12.1384656239877	6.60530510798383e-34	4.35735149643059e-32	0.026	0.105	0.045	0.000	0.224	0.071	0.000	0.209	0.050	0.120	0.439	0.000	0.105	0.259	0.123	0.098	0.284	0.081	0.049	0.764	0.124	0.159	0.053	0.000	42.058	99.129	48.108
Pdensi_GG_6222_c2_g1	FC_3_1	Needles	3.40417341330547	1774.66663219426	889.035402803784	-9.0055975208649	0.741999902193253	-12.1369254823964	6.73078731285195e-34	4.43515118707958e-32	0.048	0.224	0.000	0.000	0.105	0.184	0.053	0.000	0.098	0.053	0.197	0.052	0.131	0.134	0.145	0.071	0.097	0.276	0.332	0.340	0.473	0.995	0.073	0.000	33.077	64.975	29.608
Pdensi_DN13606_c0_g7	FC_3_1	Needles	460.858784774754	4176.57304987043	2318.71591732259	-3.17997113309344	0.262069365467028	-12.1340818581618	6.96872428189933e-34	4.58679403266738e-32	13.944	11.928	4.732	17.561	10.970	12.054	10.100	5.424	5.939	4.238	5.599	4.285	9.005	13.731	6.813	6.377	3.825	1.833	4.597	6.303	5.203	9.160	20.363	22.177	82.056	122.269	94.035
Pdensi_DN15177_c0_g1	FC_3_1	Needles	399.997312945648	11314.5193842861	5857.25834861589	-4.82244925864902	0.397499918932078	-12.1319502947447	7.15254219081517e-34	4.70251646923427e-32	26.047	20.723	11.027	12.289	14.367	8.601	9.431	9.464	7.459	7.589	9.306	8.507	15.634	16.295	13.459	10.627	4.656	6.906	5.321	19.049	11.237	37.676	1.689	0.834	119.608	363.710	366.686
Pdensi_GG_44478_c1_g1	FC_3_1	Needles	1.41223598570599	1119.73219134654	560.572213666123	-9.63479711367951	0.794377134176509	-12.1287442691404	7.43812551755338e-34	4.88481233011436e-32	0.096	0.034	0.000	0.040	0.038	0.034	0.000	0.066	0.075	0.037	0.000	0.038	0.142	0.037	0.036	0.087	0.141	0.080	0.109	0.223	0.046	0.240	0.000	1.039	10.158	42.865	31.805
Pdensi_DN19836_c0_g1d118671	FC_3_1	Needles	313.373346504314	4345.43937202102	2329.40635926267	-3.79463289334441	0.312893949278583	-12.1275368286713	7.54859252498127e-34	4.95182614777705e-32	8.361	9.177	7.151	11.591	8.869	7.163	5.208	6.472	8.066	4.197	5.675	4.588	9.184	8.252	6.806	9.576	7.041	5.181	4.675	9.185	4.609	6.364	1.081	0.094	58.489	139.904	123.004
Pdensi_DN16606_c0_g1d56019	FC_3_1	Needles	314.136825039991	2954.54356638598	1634.34019571299	-3.23466369124942	0.266746371303181	-12.1263643641957	7.65741879024924e-34	5.01761543182251e-32	7.034	7.683	8.262	10.957	7.420	9.231	6.595	6.421	8.242	5.358	5.311	6.153	5.800	8.135	6.950	9.507	4.928	6.473	4.916	8.264	7.099	3.488	0.783	0.885	43.840	83.075	89.882
Pdensi_DN39360_c0_g1d151107	FC_3_1	Needles	603.627348046156	2.82585197022656	303.226600008191	7.71605399236375	0.636545883138226	12.1217561793392	8.10045268698439e-34	5.30200787954211e-32	2.694	11.174	12.974	19.188	19.474	14.484	17.749	21.075	22.681	16.095	17.870	14.483	4.079	13.847	8.222	13.587	7.393	7.097	12.332	1.092	3.143	25.344	0.130	0.284	0.068	0.092	0.040
Pdensi_DN22547_c1_g1	FC_3_1	Needles	12.3796366408129	478.656486364968	245.518061502891	-5.2668507202631	0.434613463455826	-12.1184711545376	8.43173269444339e-34	5.51270247587652e-32	0.075	0.211	0.044	0.422	0.204	0.445	0.249	0.094	0.264	0.210	0.213	0.067	0.172	0.349	0.370	0.068	0.091	0.071	0.114	0.125	0.018	0.249	1.047	9.114	11.000	10.599	11.896
Pdensi_DN9798_c0_g1	FC_3_1	Needles	4670.28590388234	1.20232527582966	2335.74411457908	12.4275762642696	1.02562875247251	12.1170318541774	8.58108691015469e-34	5.6041171702018e-32	56.286	118.815	96.946	113.190	179.905	117.174	162.764	233.503	244.600	175.869	214.700	167.161	86.178	120.145	98.790	119.735	115.985	86.135	98.434	63.580	100.444	9.964	8.233	0.796	0.042	0.015	0.000
Pdensi_DN20422_c0_g1d290701	FC_3_1	Needles	432.716713716094	6.94951457671503	219.833114146405	5.89012135010461	0.486306355496962	12.111956349173	9.12904599265164e-34	5.94875760875926e-32	5.366	9.972	11.836	13.982	13.803	10.286	11.818	14.418	14.418	12.661	12.037	9.799	5.013	10.265	6.209	17.363	11.284	10.448	50.351	2.273	24.885	19.079	0.243	0.377	0.103	0.267	0.158
Pdensi_DN21071_c1_g2d415963	FC_3_1	Needles	214.192184193568	1706.50953723711	960.350860715337	-2.99266500566855	0.247175607039989	-12.1074447495314	9.64522489172055e-34	6.27815485559976e-32	12.539	17.140	8.361	6.632	4.856	7.279	4.145	5.873	6.557	6.081	5.724	5.324	8.294	14.459	5.544	5.064	2.265	2.182	1.090	1.256	1.446	0.477	0.136	0.085	34.899	44.205	42.227
Pdensi_DN13362_c0_g2	FC_3_1	Needles	960.668176098677	5704.31869275426	3332.49343442647	-2.56990777922638	0.212367943106279	-12.1012038899876	1.04073587802006e-33	6.76674034318419e-32	27.174	26.235	20.239	24.402	26.166	33.520	31.897	30.736	33.992	41.772	35.170	33.557	24.207	25.493	21.960	19.379	13.645	12.956	15.468	10.965	14.292	77.795	38.445	83.659	102.290	151.317	157.716
Pdensi_DN15108_c0_g2	FC_3_1	Needles	558.245491242604	2.82079837394848	280.533144808276	7.60371841859041	0.629155675110807	12.0855914035127	1.25861254338616e-33	8.17430601796776e-32	28.750	14.901	7.739	18.344	14.576	16.147	16.373	9.034	15.852	6.930	10.911	6.983	14.744	13.013	10.076	11.694	2.922	1.656	2.903	0.078	1.023	0.019	0.032	0.027	0.042	0.059	0.109
Pdensi_DN21525_c0_g1d221509	FC_3_1	Needles	1178.33143837341	7.26006984601578	592.795754109715	7.27831749132869	0.602397646803073	12.0822475485334	1.31086848787499e-33	8.50429548695675e-32	108.494	117.317	96.088	26.957	52.516	24.191	19.436	70.140	76.325	49.842	45.006	58.517	113.652	90.595	81.638	42.385	106.495	99.893	17.568	97.350	38.938	12.284	0.409	0.036	0.082	0.138	0.315
Pdensi_DN20806_c0_g1d121142	FC_3_1	Needles	217.657965418575	2012.90832326385	1115.28314434121	-3.21073213615121	0.265764326260115	-12.0811253388791	1.32888430873005e-33	8.61166846904366e-32	5.780	5.943	4.182	7.764	6.755	4.684	5.778	6.501	5.544	5.674	6.286	4.286	5.665	5.623	3.743	5.501	3.372	3.948	1.903	5.419	3.901	2.095	0.102	0.000	33.679	61.308	51.163
Pdensi_DN36203_c0_g2	FC_3_1	Needles	1964.13701234941	2.17189305581753	983.154452702615	9.88965448757625	0.818673378190784	12.0800978156047	1.34559562934461e-33	8.71036060638637e-32	53.122	37.060	44.877	81.513	61.982	30.319	81.054	75.129	91.175	51.588	91.929	53.963	34.577	30.059	16.670	67.592	15.266	10.534	8.072	8.307	8.589	39.940	3.550	3.432	0.033	0.035	0.076
Pdensi_DN20257_c1_g1	FC_3_1	Needles	2.2470444819406	3005.3425749742	1503.79480972807	-10.3563825658806	0.857333904940894	-12.0797538814176	1.35123576558589e-33	8.7372480301256e-32	0.156	0.021	0.222	0.000	0.035	0.145	0.021	0.081	0.192	0.023	0.221	0.150	0.000	0.011	0.044	0.009	0.054	0.049	0.000	0.237	0.139	4.663	0.680	4.993	58.772	36.634	118.942
Pdensi_DN18807_c2_g2	FC_3_1	Needles	774.063182704573	89.822138333384	431.942660518979	3.10645369240784	0.257186418904587	12.0786070494659	1.37021276360174e-33	8.85021929738678e-32	13.395	21.550	17.567	26.520	23.397	18.269	22.550	19.641	19.672	15.804	18.645	14.478	11.856	17.910	11.969	24.176	15.677	15.821	10.901	10.688	7.898	9.704	4.200	1.545	1.667	2.346	2.435
Pdensi_DN27151_c1_g2	FC_3_1	Needles	790.732872510389	2.2749588106669	396.503915660528	8.13987770901491	0.674413124931515	12.0695719108988	1.5292776176875e-33	9.86677832434886e-32	7.052	15.213	14.739	25.616	26.722	17.343	23.394	21.166	19.829	15.257	27.139	15.142	6.525	15.042	9.884	15.737	3.890	3.033	0.471	6.585	0.943	14.723	0.027	0.011	0.000	0.118	0.053
Pdensi_DN18675_c1_g1	FC_3_1	Needles	645.827653789576	48.6061732667805	347.216913528178	3.69148319603893	0.305998200602741	12.0637415147135	1.64152490572844e-33	1.05793760289474e-31	2.930	9.018	9.953	19.227	21.800	15.783	31.181	32.619	43.774	27.159	41.371	28.038	6.447	16.930	10.017	8.636	3.702	4.001	3.485	3.824	5.707	0.882	0.203	0.225	0.687	1.403	1.477
Pdensi_DN14508_c0_g1d8354	FC_3_1	Needles	45.4766463967609	978.618619885655	512.047633141208	-4.42898569620184	0.367281080997587	-12.0588451879201	1.74208421213568e-33	1.12151679886855e-31	2.555	2.383	1.043	1.169	1.217	1.585	0.912	0.653	0.368	0.365	0.767	0.692	1.439	2.421	2.104	1.349	30.013	33.099	4.299	2.252	3.236	2.603	6.150	4.761	12.326	32.034	28.420
Pdensi_DN36157_c0_g1d315187	FC_3_1	Needles	71.7113831542225	2313.18532759656	1192.44835537539	-5.01220734935788	0.415851940966545	-12.0528651079715	1.87323451948233e-33	1.2046291613962e-31	1.681	1.139	1.476	2.660	2.300	1.370	3.959	9.711	12.508	12.672	8.761	15.350	1.634	1.213	0.467	2.635	9.253	4.628	3.718	1.704	6.343	0.320	0.769	0.845	51.011	37.289	74.461
Pdensi_DN22704_c0_g2d545033	FC_3_1	Needles	984.453670447245	104.400394382613	544.427032414929	3.23212438410814	0.268245865445086	12.0491116563726	1.96051411675409e-33	1.25937856000498e-31	16.517	23.691	27.504	35.044	27.455	24.215	29.316	25.511	27.769	25.118	21.904	21.686	15.471	25.648	16.652	26.426	10.927	10.320	7.400	8.333	9.927	11.190	5.611	3.138	1.885	3.198	2.462
Pdensi_DN39913_c4_g1	FC_3_1	Needles	585.199264011282	30.6429558688126	307.921109940047	4.2613681272913	0.353732705320288	12.0468592900756	2.0148156007989e-33	1.29284734244713e-31	24.916	27.849	21.832	13.404	19.073	18.785	15.172	18.672	14.416	14.117	17.838	12.269	20.122	27.794	20.030	17.200	8.265	10.054	9.883	9.746	8.655	4.757	3.681	0.857	0.588	0.881	0.709
Pdensi_DN8410_c0_g1d170709	FC_3_1	Needles	875.65661627559	29.4888289689909	452.572722622291	4.98047340772549	0.413441521947024	12.0463793386569	2.02657825078078e-33	1.29756198089479e-31	7.636	28.147	9.810	26.072	29.004	21.922	21.513	23.494	19.772	15.919	20.335	14.333	11.755	29.595	13.818	6.041	4.514	3.413	0.752	0.998	1.921	0.082	0.252	0.000	0.854	0.443	0.715
Pdensi_DN16592_c0_g1d184976	FC_3_1	Needles	1027.37092276908	9033.36438503189	5030.36765390049	-3.13661890609295	0.260469109263522	-12.0421915480179	2.13214984780473e-33	1.36367107295341e-31	32.216	25.852	23.988	29.044	34.575	26.668	21.024	21.437	24.353	17.675	31.926	17.664	33.834	32.823	28.758	20.936	16.553	15.755	17.607	15.581	15.316	8.652	4.932	2.510	143.244	208.068	307.284
Pdensi_DN12329_c0_g1d521167	FC_3_1	Needles	644.311898871377	4194.06977920323	2419.1908390373	-2.70308224425756	0.224504288774595	-12.0402254184618	2.18358161179262e-33	1.39504756952538e-31	18.246	15.006	14.447	18.564	16.156	21.761	14.515	12.514	14.184	15.573	10.987	11.993	17.528	18.478	13.512	14.062	9.014	8.615	15.195	15.493	17.212	21.813	15.719	31.856	67.222	117.479	121.020
Pdensi_DN20303_c2_g2	FC_3_1	Needles	1097.38275986825	1.29781063626191	549.340285252254	9.39674563788272	0.780540104477219	12.0387736440223	2.22234752891364e-33	1.41827275469009e-31	10.523	27.893	12.193	28.145	34.866	33.230	27.628	16.118	17.912	7.573	11.057	7.245	16.802	30.118	32.562	3.225	1.256	0.360	0.551	0.073	0.510	0.096	0.727	0.206	0.000	0.045	0.048
Pdensi_DN19724_c0_g2	FC_3_1	Needles	39.972893627406	1076.33032867403	558.151611150719	-4.7545290558929	0.394982993112946	-12.0373006909017	2.26237754658493e-33	1.44225341708918e-31	2.830	1.831	2.089	1.751	0.978	0.799	0.698	0.834	0.939	1.334	1.619	1.135	2.678	1.031	0.933	1.599	1.009	1.633	1.015	1.206	1.051	1.676	0.444	0.428	17.721	25.280	35.175
Pdensi_DN20711_c0_g1d493269	FC_3_1	Needles	992.953441227672	214.025258108815	603.489349668244	2.2237720086931	0.184769303627317	12.0353974661207	2.31516315371449e-33	1.47430492617418e-31	28.903	26.713	22.336	31.268	29.612	26.420	31.482	25.338	27.624	24.924	26.616	21.138	23.353	24.723	17.994	20.527	12.054	12.506	12.692	9.808	12.389	10.250	14.908	18.241	4.373	5.127	5.751
Pdensi_DN18443_c0_g1	FC_3_1	Needles	1163.09255683747	91.2972032621112	627.194880049791	3.70668012081354	0.308035620124687	12.0332840705667	2.37521213231027e-33	1.51090739719481e-31	29.845	36.283	25.024	35.708	31.786	34.638	30.143	23.501	24.860	24.721	22.830	20.212	29.136	32.831	25.682	28.761	12.646	11.444	9.965	3.742	9.562	0.885	9.471	1.550	2.252	2.400	1.651
Pdensi_DN23694_c0_g1d224375	FC_3_1	Needles	193.295507070036	1901.99551186165	1047.64550946584	-3.3009004706676	0.274365001234585	-12.0310551849333	2.44021915111787e-33	1.55058120048924e-31	5.198	5.319	5.701	5.657	6.420	4.924	4.830	5.501	6.280	4.144	5.419	4.196	5.221	5.189	4.358	4.152	3.521	3.871	3.074	5.499	4.603	4.976	1.991	1.057	26.389	55.486	58.424
Pdensi_DN7923_c0_g1d208111	FC_3_1	Needles	553.914691302306	3.69740759164314	278.806049446974	7.37699219638407	0.613324544725334	12.0278770185004	2.53598003466444e-33	1.60969004856881e-31	9.826	15.768	9.601	16.351	18.913	13.468	20.321	18.174	24.783	13.941	13.312	13.249	7.448	12.561	6.916	9.794	8.311	6.718	12.284	53.555	15.509	1.027	0.817	0.000	0.091	0.044	0.094
Pdensi_DN16907_c0_g1	FC_3_1	Needles	1284.84230397986	27.7677367291916	656.305020354524	5.49801993357198	0.457150040009323	12.026729634454	2.57146100662255e-33	1.63045052412356e-31	29.780	34.790	24.324	53.027	38.378	22.212	51.356	32.431	37.501	29.853	38.368	25.759	24.714	27.040	16.591	38.378	25.099	18.936	18.761	11.654	12.349	5.465	4.047	1.609	0.381	0.716	0.908
Pdensi_DN18550_c1_g1d404671	FC_3_1	Needles	7107.75301034064	71.758914947557	3589.7559626441	6.64180098051362	0.552392105968414	12.023707270164	2.66730016601285e-33	1.6875769844751e-31	34.799	143.455	96.955	183.088	271.846	169.928	132.713	170.770	135.132	138.893	237.473	137.031	66.892	205.675	107.994	120.707	75.691	48.725	52.310	51.240	70.368	145.957	81.863	42.588	1.694	2.700	0.648
Pdensi_DN20780_c0_g3d414322	FC_3_1	Needles	1728.7584454539	417.496620802001	1073.12753312795	2.04496951628683	0.170100764026588	12.0221065906981	2.71948618990552e-33	1.71874451380728e-31	27.537	46.651	44.337	56.573	48.704	46.742	47.623	38.523	43.329	34.761	36.706	31.004	23.659	47.301	28.441	33.882	20.948	19.498	18.580	14.634	22.255	13.415	8.825	11.766	7.359	12.176	10.619
Pdensi_DN25068_c0_g1d557578	FC_3_1	Needles	551.739244575329	3.24958018693285	277.494412381131	7.11511028527296	0.591989903178257	12.0189723626595	2.82462418194798e-33	1.78327535491253e-31	3.813	11.366	11.465	17.594	17.204	13.769	15.919	21.439	21.439	15.013	18.992	16.688	4.362	12.891	7.506	13.427	5.742	3.235	3.438	1.787	3.220	20.675	0.403	0.438	0.010	0.184	0.076
Pdensi_DN41060_c0_g1d442982	FC_3_1	Needles	2536.27997295828	2.2749588106669	1269.27746588447	9.86002261829188	0.820520464460038	12.0167906168928	2.90018461535441e-33	1.82901449717474e-31	55.007	193.595	103.398	91.787	101.009	31.676	181.621	87.551	116.488	161.778	128.303	94.599	45.682	95.395	31.309	174.452	102.182	55.722	36.440	2.767	32.981	0.240	0.389	0.107	0.000	0.119	0.063
Pdensi_DN20875_c0_g2	FC_3_1	Needles	509.852278064246	80.8992818161331	295.37577994019	2.6449994241515	0.220140842819682	12.0150326957639	2.96252445150585e-33	1.86632689910138e-31	7.152	10.930	11.022	14.694	15.714	14.372	15.923	16.761	17.677	14.446	15.519	12.485	8.165	11.568	9.816	10.747	8.419	6.996	7.480	10.700	10.560	9.278	9.711	4.129	1.448	2.182	2.214
Pdensi_DN17260_c0_g1d11775	FC_3_1	Needles	3946.62517003014	3.27873297121493	1974.95195150068	10.7065640205869	0.891164960380881	12.0141213990404	2.99536303465377e-33	1.88499414440947e-31	28.451	176.080	20.453	93.966	193.065	60.931	186.471	247.746	136.060	245.784	273.652	124.303	60.956	202.983	65.191	41.169	60.383	10.483	22.830	19.433	7.111	41.964	20.285	1.263	0.135	0.032	0.017
Pdensi_DN16823_c0_g1d56343	FC_3_1	Needles	2467.33010019192	59.3549923966017	1263.34254629426	5.36820065831162	0.446856553277174	12.013252617517	3.02700612658942e-33	1.90286993692563e-31	41.658	51.866	46.004	94.672	85.968	37.598	79.468	72.107	77.147	67.884	64.173	55.722	27.280	35.870	16.249	28.094	22.528	20.487	10.529	5.639	16.305	1.331	1.182	1.204	0.971	1.348	1.956
Pdensi_DN16749_c0_g1d399448	FC_3_1	Needles	6978.1484602018	1508.64131652039	4243.3948883611	2.20920517684003	0.18392097443561	12.0117087440371	3.0840590546816e-33	1.93666387881432e-31	117.027	164.207	162.729	225.890	220.345	168.032	201.147	194.321	185.536	168.413	209.947	151.741	102.767	141.994	110.201	130.740	72.939	62.800	63.817	70.421	74.878	85.174	16.367	15.238	27.871	37.284	43.291
Pdensi_DN21519_c2_g4	FC_3_1	Needles	1180.05866830191	16.7616143023558	598.41014130213	6.18408745926392	0.514845894419295	12.0115310742433	3.09069288220465e-33	1.93875833017441e-31	8.872	13.090	13.984	28.923	49.679	25.221	45.456	83.493	77.729	77.957	76.654	67.724	14.409	30.728	10.390	22.715	16.889	7.601	7.773	8.261	7.797	2.278	0.680	0.023	0.373	0.551	0.221
Pdensi_DN40067_c1_g1	FC_3_1	Needles	4063.42836519661	12.1187381187288	2037.77355165767	8.53904556698206	0.71093953966023	12.0109307340861	3.11321338422661e-33	1.95080323118003e-31	30.810	76.708	27.983	140.662	146.062	72.033	101.182	132.137	97.521	76.683	124.842	74.465	25.911	75.336	30.739	23.347	26.713	15.957	38.513	42.855	125.911	104.491	82.109	38.732	0.439	0.282	0.058
Pdensi_DN19643_c0_g2	FC_3_1	Needles	964.79675274216	8.78811117998044	486.79243196107	6.75463633575646	0.562409177477068	12.0101815657727	3.14154558367857e-33	1.966460327709e-31	3.277	9.188	6.149	17.586	27.212	39.335	17.643	14.314	20.579	13.748	10.470	17.904	25.352	36.952	36.863	5.209	47.306	54.596	54.131	2.657	6.812	348.248	25.725	11.083	0.147	0.191	0.317
Pdensi_DN18138_c0_g1d403157	FC_3_1	Needles	648.18138679946	3883.40293745011	2265.79216212479	-2.58179488569997	0.21497394075009	-12.009803963641	3.15592273544386e-33	1.9733581980977e-31	15.368	15.943	12.558	21.713	18.720	16.622	15.136	15.210	16.230	12.371	14.597	10.859	14.392	15.258	11.911	12.648	8.856	12.284	12.547	10.454	13.433	9.003	5.856	7.536	87.445	93.100	92.183
Pdensi_DN33033_c0_g1d435881	FC_3_1	Needles	8.37848868604087	537.575735878702	272.977112282372	-6.01127308292016	0.500622540896743	-12.0075957270171	3.24131914991737e-33	2.02245239569738e-31	1.198	1.296	0.199	0.380	0.242	0.109	0.222	0.209	0.236	0.000	0.126	0.000	0.111	0.922	0.782	0.807	0.975	0.123	0.222	1.159	0.286	0.000	1.470	0.000	12.655	13.238	11.660
Pdensi_DN26252_c2_g1d76740	FC_3_1	Needles	105.1053377753	1923.26417238223	1014.18475507876	-4.19499746401729	0.349466850723306	-12.0039925255707	3.38561570425322e-33	2.11024744696597e-31	4.967	2.718	3.521	3.321	2.696	3.202	1.601	1.721	3.055	1.353	1.211	1.298	3.320	2.493	3.083	2.335	1.390	2.482	1.085	3.343	2.785	1.736	0.448	0.220	25.226	46.142	70.954
Pdensi_DN15026_c0_g1d525123	FC_3_1	Needles	794.629261387949	6.98372095727519	400.806491172612	7.09847465756198	0.591399741340703	12.0028369330527	3.43323106007649e-33	2.13765913154784e-31	6.082	13.787	9.949	26.918	24.742	18.344	25.146	23.696	26.215	16.801	23.802	20.096	6.340	16.147	9.459	10.566	3.788	4.490	1.392	1.681	1.096	2.471	0.392	0.304	0.233	0.159	0.051
Pdensi_DN21976_c0_g1d66547	FC_3_1	Needles	308.328960895234	2157.64615118701	1232.98755604112	-2.8068771578611	0.233856578421342	-12.002558049934	3.44482150597219e-33	2.14260607043945e-31	11.950	10.943	8.897	9.344	8.554	9.178	9.834	9.873	7.860	7.986	6.850	9.543	8.115	10.959	7.490	4.026	1.913	2.593	4.370	8.309	2.267	18.420	3.134	0.210	40.331	69.261	45.468
Pdensi_DN33423_c0_g1d236814	FC_3_1	Needles	22.3432558389608	532.380419319397	277.361837579179	-4.56745216635089	0.380847830041738	-11.9928533289801	3.87329083499304e-33	2.40655830241423e-31	0.317	0.499	0.197	0.583	0.548	0.836	0.733	0.456	0.434	0.672	0.978	0.591	0.699	1.022	0.612	0.294	3.302	1.673	17.063	1.322	13.704	24.574	19.741	10.794	12.182	14.365	10.763
Pdensi_DN18248_c0_g1d353646	FC_3_1	Needles	1385.21779830066	285.109724189802	835.163761245229	2.27776745513381	0.189938710129374	11.9921181605495	3.90782700270739e-33	2.42545245763604e-31	14.985	24.114	16.637	36.013	42.848	42.600	33.096	35.104	38.660	35.782	33.364	32.510	18.914	32.910	27.299	15.547	9.586	10.726	14.408	11.939	20.500	18.878	16.983	31.201	5.188	7.903	7.426
Pdensi_DN819_c0_g1d446053	FC_3_1	Needles	176.536715005434	1419.25935420156	797.898034603496	-3.00881142097327	0.250904603582641	-11.9918541868533	3.92030223321441e-33	2.43062873799202e-31	5.716	4.522	2.165	4.311	5.918	5.249	5.733	5.264	5.224	10.218	5.927	5.595	4.911	5.600	2.591	3.453	1.922	1.926	5.757	2.483	3.727	2.360	0.941	6.224	22.187	41.792	39.708
Pdensi_DN16968_c0_g1d349388	FC_3_1	Needles	671.133825735609	5307.86659639321	2989.50021106441	-2.98434566538279	0.248889217260431	-11.990658728538	3.97729584234451e-33	2.46336688857201e-31	21.231	21.953	14.937	22.020	21.501	15.588	16.214	16.700	16.241	16.786	20.785	14.169	22.615	24.113	15.032	14.778	9.538	8.065	8.252	13.650	9.370	12.475	6.146	4.111	79.043	161.717	148.645
Pdensi_DN21396_c0_g4	FC_3_1	Needles	90.1812315385671	1296.24762861356	693.214430076063	-3.84568920288707	0.320808695369542	-11.9874843119735	4.13266167463688e-33	2.55689952894876e-31	1.249	3.133	1.355	1.946	3.433	2.524	3.106	5.381	6.412	5.790	7.190	6.305	1.220	2.733	1.486	1.332	2.410	5.190	1.241	2.884	2.703	2.731	2.922	4.595	22.216	30.719	40.866
Pdensi_DN14744_c0_g1	FC_3_1	Needles	1124.75834104134	5104.63285196723	3114.69559650428	-2.18206858650826	0.182063121175917	-11.985231124319	4.24658289631211e-33	2.62462043003719e-31	27.560	29.701	26.594	38.506	31.078	29.410	27.786	28.934	31.821	22.942	28.082	21.536	21.639	27.360	21.178	34.122	28.430	26.995	44.714	22.985	39.968	19.919	6.704	4.626	99.750	120.725	144.130
Pdensi_DN21038_c0_g1	FC_3_1	Needles	869.698704940986	5079.95925979265	2974.82898236682	-2.54697044580972	0.212517097904052	-11.9847789703944	4.26981679407543e-33	2.63620821119088e-31	23.169	18.498	18.321	27.736	23.070	25.588	19.493	21.722	24.685	25.811	21.141	23.249	18.913	22.734	14.143	23.993	21.871	16.690	21.710	26.024	27.581	42.851	25.148	53.432	80.861	129.038	160.508
Pdensi_DN20436_c1_g2	FC_3_1	Needles	3.4464166534866	631.924001737654	317.68520919557	-7.50104658372825	0.626093154746591	-11.9807196850192	4.48413906629015e-33	2.76562688246942e-31	0.449	0.338	0.179	0.056	0.054	0.161	0.049	0.093	0.053	0.105	0.113	0.053	0.100	0.103	0.050	0.047	0.394	0.503	1.485	0.313	9.557	0.215	0.000	0.000	13.109	21.621	10.184
Pdensi_DN38518_c0_g1d440833	FC_3_1	Needles	856.491710039515	125.617798950623	491.054754495069	2.77537309355976	0.231693771033442	11.9786262754521	4.59880861362165e-33	2.83337708472578e-31	12.400	18.688	17.717	28.330	25.899	21.148	24.662	26.699	28.136	23.289	26.327	22.900	10.579	18.675	10.714	21.282	9.868	9.156	14.018	5.797	8.754	13.922	3.722	3.738	2.457	3.547	2.961
Pdensi_DN19847_c1_g1d61791	FC_3_1	Needles	6529.01684528341	0	3264.5084226417	14.676295085076	1.2253835218419	11.9768993327214	4.69559304626138e-33	2.88997772230476e-31	110.876	194.070	134.494	241.586	195.980	138.371	306.202	182.545	169.808	218.615	192.441	121.251	167.671	295.184	138.820	201.462	115.192	139.989	152.622	156.344	131.560	20.048	20.099	2.786	0.000	0.000	0.000
Pdensi_GG_107815_c0_g1	FC_3_1	Needles	24.38332934973	1273.78077783568	649.082053592706	-5.70849079194817	0.476634984282965	-11.9766508548168	4.70968416760042e-33	2.89561826693567e-31	1.131	0.979	0.791	0.717	0.685	0.741	0.126	0.237	0.936	0.432	0.152	0.133	1.134	1.567	2.275	0.936	0.612	1.804	0.251	0.787	0.810	0.172	0.000	0.000	13.361	29.772	52.517
Pdensi_GG_15615_c0_g1	FC_3_1	Needles	366.229863879694	13.7833294078855	190.00659664379	4.71877667212596	0.394001860388231	11.976533987622	4.71632619141925e-33	2.89667193890333e-31	0.643	9.699	5.762	11.836	10.403	9.947	12.391	14.150	12.879	23.547	34.993	13.487	2.512	10.959	9.215	4.293	11.226	7.450	1.507	2.674	1.646	0.254	0.069	0.192	0.235	0.275	0.452
Pdensi_DN19979_c1_g1d410035	FC_3_1	Needles	744.526320745781	52.9334405848287	398.729880665305	3.76136418445066	0.314105851954672	11.974830016836	4.81423294389166e-33	2.95371784700543e-31	8.811	20.851	19.438	21.025	24.198	20.193	21.002	19.535	21.128	16.117	19.118	14.886	12.652	23.503	17.245	17.563	10.601	10.468	6.618	9.074	8.101	11.350	2.982	1.723	0.629	1.733	1.561
Pdensi_DN21064_c0_g1d415633	FC_3_1	Needles	345.89039902789	3826.95340644884	2086.42190273836	-3.46816579585311	0.289648945082537	-11.9736869570329	4.88103941951448e-33	2.99158346153079e-31	12.505	8.560	9.276	13.922	7.469	9.073	9.065	7.597	9.559	9.846	6.908	6.535	10.997	8.804	8.203	10.448	5.098	5.469	5.004	8.291	8.647	9.443	5.036	3.602	70.486	97.728	106.965
Pdensi_DN4342_c0_g1d261302	FC_3_1	Needles	5506.86165838467	0	2753.43082919233	14.4306899084573	1.20631509663068	11.9626206691462	5.57734798131329e-33	3.41478939893387e-31	66.832	210.531	150.627	138.240	180.028	164.645	186.114	171.947	165.217	117.443	143.532	90.914	91.182	139.130	148.472	171.586	46.517	33.692	22.371	3.232	15.388	1.713	0.057	0.063	0.000	0.000	0.000
Pdensi_DN19549_c0_g1d61229	FC_3_1	Needles	86.5741653045586	2163.34473182921	1124.95944856688	-4.64246963666374	0.388163655126301	-11.9600832673352	5.75042298087109e-33	3.51709273201519e-31	0.813	3.500	1.887	1.600	3.572	2.421	3.277	5.156	4.091	3.680	7.491	4.395	1.345	2.737	1.210	2.850	3.755	1.711	9.358	1.292	2.454	0.529	2.922	2.443	43.825	66.111	44.120
Pdensi_DN14701_c2_g1	FC_3_1	Needles	7219.36706857685	73826.870309646	40523.1186891114	-3.35417758104484	0.2804827538869	-11.9585875942924	5.85493000465348e-33	3.57728919837337e-31	176.110	138.171	119.527	186.044	240.013	207.416	180.385	180.598	219.816	180.769	227.911	187.940	193.985	208.585	173.919	131.573	101.699	97.976	110.587	111.405	140.443	181.531	196.747	222.316	1531.461	1381.105	2321.387
Pdensi_GG_53675_c0_g1	FC_3_1	Needles	432.316398047932	13.6075194758552	222.961958761894	5.08493665114509	0.4252176360072	11.9584330953267	5.8658321996673e-33	3.58022865212715e-31	3.783	7.970	8.224	13.936	12.289	11.791	12.498	15.408	13.718	10.944	18.021	13.340	4.335	8.247	6.618	3.304	2.131	1.067	6.058	1.866	3.034	6.588	1.898	3.246	0.351	0.386	0.206
Pdensi_DN24569_c0_g1d133942	FC_3_1	Needles	893.331808083249	14.2830507801292	453.807429431689	6.15558675407764	0.51526744934715	11.9463916493791	6.78057906978336e-33	4.13425410772465e-31	31.691	34.620	33.329	31.291	22.367	24.915	20.909	19.256	20.642	11.251	17.976	12.915	23.228	27.879	28.605	28.201	18.868	15.791	7.368	2.793	7.272	0.197	0.132	0.000	0.486	0.228	0.215
Pdensi_GG_80668_c0_g1	FC_3_1	Needles	2383.76601283172	326.645458491924	1355.20573566182	2.87651366476733	0.24083790474853	11.9437746635889	6.99740059115752e-33	4.26203331136234e-31	37.334	58.147	60.240	64.958	62.022	81.793	62.590	45.861	65.192	20.478	62.237	25.215	33.616	56.206	33.798	46.550	34.007	36.475	46.377	44.207	63.863	51.401	28.468	21.621	7.185	7.991	7.865
Pdensi_DN14838_c0_g1	FC_3_1	Needles	952.18974675482	6552.68556924386	3752.43765799934	-2.78344149205283	0.233232634248922	-11.9341853725416	7.85238563625499e-33	4.77784338035362e-31	22.316	30.615	22.049	33.746	27.134	22.989	17.863	17.753	18.706	15.251	20.138	13.707	24.133	27.519	21.022	26.564	17.899	16.930	25.795	22.133	24.988	11.763	6.483	2.276	102.624	177.925	197.957
Pdensi_DN11962_c0_g1d175453	FC_3_1	Needles	1.23313544673253	1987.71278015933	994.472957803031	-10.7019081412292	0.897003175066012	-11.9307360762035	8.1846555344021e-33	4.97486554648968e-31	0.000	0.253	0.117	0.119	0.000	0.000	0.000	0.000	0.138	0.550	0.000	0.000	0.362	0.000	0.000	0.000	0.253	0.000	0.000	0.135	0.000	0.000	0.000	0.000	33.098	76.595	34.902
Pdensi_DN14109_c0_g1	FC_3_1	Needles	367.321195639275	6.06532496460325	186.693260301939	5.75411415134741	0.482452652205335	11.9267955623103	8.58136027984496e-33	5.21060550793851e-31	2.834	11.549	10.949	10.594	11.602	10.064	10.403	13.407	16.822	10.429	14.082	12.289	5.954	10.342	11.836	9.156	19.938	21.489	37.741	3.237	7.161	41.022	2.898	0.560	0.064	0.170	0.230
Pdensi_DN19375_c0_g1d218468	FC_3_1	Needles	823.755731740382	5885.32921302165	3354.54247238101	-2.83756634225789	0.237921774243724	-11.9264676437354	8.61522103583006e-33	5.22576725307517e-31	28.982	21.569	20.040	23.645	24.052	24.606	19.671	18.219	26.562	20.609	18.746	21.316	25.907	23.822	19.307	16.809	12.361	13.486	14.196	34.452	29.668	36.799	42.213	47.197	84.665	159.284	188.889
Pdensi_DN18117_c1_g1	FC_3_1	Needles	2299.9415570549	56.8804000329492	1178.41097854392	5.39488906982539	0.452978751894401	11.9098060279063	1.05221748848709e-32	6.3693292812364e-31	41.172	68.276	45.427	57.356	67.371	76.665	65.200	66.647	84.750	58.593	73.691	72.915	54.080	72.062	83.997	50.814	33.876	25.760	25.428	15.083	27.335	7.599	1.151	0.311	1.762	1.162	0.842
Pdensi_DN21751_c0_g2	FC_3_1	Needles	1755.34125148146	9681.90702007976	5718.62413578061	-2.46310953500293	0.206818917277288	-11.9094982578434	1.05610831953897e-32	6.37974087333424e-31	27.421	35.970	48.991	48.846	48.670	56.359	61.300	48.580	64.643	78.832	52.916	71.458	30.831	43.906	30.965	45.720	45.422	43.020	60.745	33.731	57.831	21.837	19.795	21.479	206.245	212.801	265.509
Pdensi_DN25283_c0_g2	FC_3_1	Needles	428.020607115278	10.3212061102232	219.170906612751	5.37917344757101	0.451727169943906	11.9080139639132	1.0750743154526e-32	6.48764302252132e-31	14.009	13.652	8.822	13.960	14.342	9.400	12.843	11.003	11.172	9.623	9.592	7.647	10.605	12.995	8.966	9.766	9.374	24.353	3.646	3.230	3.607	0.674	0.289	0.147	0.173	0.286	0.265
Pdensi_DN23079_c0_g1d223546	FC_3_1	Needles	47.9569769286253	1028.92364251259	538.440309720606	-4.42624775397277	0.371947674948748	-11.9001893333052	1.18078955341729e-32	7.11828385448285e-31	1.819	1.486	1.233	1.450	1.451	1.314	0.833	0.628	1.421	0.993	0.513	0.984	1.169	1.227	1.293	1.372	0.654	1.610	0.250	2.474	1.862	2.597	0.377	0.526	12.671	37.568	26.424
Pdensi_DN37245_c1_g2	FC_3_1	Needles	295.882693876765	5173.12426950122	2734.50348168899	-4.12883154308842	0.347205904041473	-11.8915937057201	1.30884973057113e-32	7.88219883337902e-31	15.279	7.156	7.113	10.971	8.362	6.734	11.572	10.096	12.042	13.412	9.875	11.728	8.780	3.555	3.900	8.962	8.294	7.058	32.937	8.764	24.908	26.853	35.305	27.848	64.928	141.181	178.144
Pdensi_DN25698_c0_g1d429374	FC_3_1	Needles	496.652557334066	13.2501238352991	254.951340584682	5.17929142418769	0.435630614631089	11.8891814538189	1.34720408135511e-32	8.10487351993954e-31	5.751	16.476	13.691	15.636	16.684	11.397	13.596	14.129	14.335	10.498	15.853	10.701	5.509	13.344	8.005	9.266	4.430	3.027	0.661	6.854	1.348	4.780	0.133	0.095	0.207	0.497	0.270
Pdensi_DN32819_c0_g1d29053	FC_3_1	Needles	372.044741347213	9.02086867582222	190.532805011517	5.41521525294642	0.455530521484501	11.8877111357963	1.37112720077364e-32	8.24036231900536e-31	2.221	6.889	7.306	11.502	12.337	8.891	11.465	12.548	11.506	9.572	12.987	10.513	2.551	7.698	5.264	7.576	10.242	8.043	16.169	4.009	6.377	15.128	0.889	0.735	0.184	0.211	0.225
Pdensi_DN17584_c0_g1d281607	FC_3_1	Needles	4315.21135570232	17.9182680003165	2166.56481185132	7.85196725782528	0.660560135862299	11.8868318439702	1.38563499397913e-32	8.31904678663034e-31	49.653	109.065	70.748	163.148	131.576	86.186	120.808	129.399	115.136	114.921	138.763	105.588	38.079	89.516	39.184	73.258	23.096	13.462	4.922	35.220	7.816	37.406	2.378	1.318	0.136	1.008	0.198
Pdensi_DN18089_c0_g1d476615	FC_3_1	Needles	379.440387451065	23.0470627721057	201.243725111586	4.0757946182245	0.342917819336121	11.8856308666465	1.40569700042251e-32	8.43088291773815e-31	7.978	11.838	9.474	12.744	10.410	10.214	8.210	8.085	8.626	6.670	10.683	6.354	5.416	9.019	5.900	6.205	4.734	4.002	3.769	2.354	4.845	2.240	0.204	0.300	0.475	0.637	0.505
Pdensi_DN17414_c0_g1d57409	FC_3_1	Needles	4504.40423594017	40998.2492939294	22751.3267649348	-3.18627091090365	0.268301305160995	-11.8757190129646	1.5826737092025e-32	9.48265164177325e-31	121.707	137.644	89.447	145.506	147.242	103.904	112.091	105.382	117.978	77.937	126.053	75.981	111.481	118.728	81.571	96.935	73.770	67.315	62.611	75.996	74.471	41.858	18.980	5.712	579.528	1146.414	1293.589
Pdensi_DN14229_c0_g1d213190	FC_3_1	Needles	1920.94099477403	10746.1870707685	6333.56403277127	-2.48355132297391	0.209163391559348	-11.8737380593163	1.62061135763659e-32	9.70006861179284e-31	49.452	56.701	27.204	64.807	55.293	48.953	46.364	32.828	36.793	23.631	38.774	24.085	46.270	53.530	32.938	33.694	37.228	28.186	48.636	21.729	29.642	3.588	1.409	0.119	240.928	255.954	258.269
Pdensi_DN15659_c1_g3	FC_3_1	Needles	696.115923330378	3259.0223896012	1977.56915646579	-2.2283459588216	0.18767187447707	-11.8736276548133	1.62275210507992e-32	9.70300106615285e-31	17.768	18.485	16.292	21.546	22.406	17.283	17.404	18.004	19.162	17.197	20.244	16.687	13.320	18.443	10.952	15.882	11.026	9.898	6.802	11.903	11.082	16.056	7.100	4.629	54.207	88.072	94.420
Pdensi_DN14007_c0_g1d341217	FC_3_1	Needles	1021.39194406105	9667.10715478997	5344.24954942551	-3.24302872925356	0.273137678318347	-11.8732382482718	1.63032515659821e-32	9.7292496103921e-31	63.979	34.780	29.204	36.504	26.716	26.684	16.233	11.627	14.899	7.624	10.725	7.719	42.278	28.181	22.855	36.408	23.822	19.309	29.091	22.569	21.615	33.868	27.761	76.796	134.043	302.557	276.734
Pdensi_DN24140_c2_g1d552202	FC_3_1	Needles	500.160736344903	55.7833917430593	277.972064043981	3.12728322232257	0.263389386958527	11.8732317138313	1.63045253521551e-32	9.7292496103921e-31	15.633	13.938	13.816	15.552	15.118	13.314	16.481	11.687	13.007	16.415	11.325	11.719	13.830	16.645	12.754	10.131	6.544	6.849	6.187	3.991	9.133	3.766	2.157	0.312	0.848	1.629	1.598
Pdensi_GG_152231_c0_g1	FC_3_1	Needles	837.843952866831	86.1910633178911	462.017508092361	3.26200558647438	0.274804437649044	11.8702798775045	1.6890163524484e-32	1.00589711491244e-30	2.905	14.099	15.630	25.336	28.722	19.672	23.517	30.397	29.596	21.659	26.208	21.260	5.176	18.434	9.106	17.047	7.438	6.527	13.067	1.578	4.566	2.913	0.855	1.831	1.388	2.465	2.417
Pdensi_DN8842_c0_g1d3729	FC_3_1	Needles	0.459490903506491	3731.55613261323	1866.00781175837	-12.9579183471085	1.09187520474357	-11.8675818361052	1.74436987549222e-32	1.037741175828e-30	0.000	0.000	0.000	0.000	0.021	0.019	0.000	0.000	0.000	0.000	0.000	0.000	0.000	0.000	0.039	0.000	0.039	0.044	0.020	0.346	0.150	26.558	0.882	0.750	57.340	78.818	136.597
Pdensi_DN12020_c0_g1d5957	FC_3_1	Needles	2151.57334226795	29855.7496307949	16003.6614865314	-3.79449318831081	0.319897528106436	-11.8615895870515	1.87383486345381e-32	1.11363389048761e-30	51.427	35.815	31.367	72.550	56.421	60.177	45.339	57.698	64.353	53.916	67.264	56.937	49.976	45.581	47.760	31.542	24.310	23.712	30.672	56.265	44.464	86.641	122.995	259.304	660.723	501.453	937.200
Pdensi_DN16390_c0_g1d215132	FC_3_1	Needles	1595.99790554769	5.54863818560375	800.773271866645	8.27635556233762	0.698472402296484	11.8492234412213	2.17194153893371e-32	1.28949704882734e-30	1.830	5.445	2.349	20.467	54.842	63.739	27.444	24.703	18.614	8.959	15.375	12.861	23.224	37.873	26.086	5.687	13.775	7.070	26.610	29.499	8.264	50.637	197.358	62.201	0.148	0.108	0.116
Pdensi_GG_122594_c1_g1	FC_3_1	Needles	1376.65886565082	41.4220965763022	709.040481113561	5.07155247185459	0.428035591948286	11.8484363619634	2.19243536915562e-32	1.30035089498345e-30	25.508	39.672	35.717	55.691	42.562	23.465	51.904	42.550	34.247	46.575	44.585	26.245	18.760	31.985	16.573	39.294	46.903	45.642	52.574	22.740	24.979	57.464	25.170	9.385	0.905	1.156	0.886
Pdensi_DN7575_c0_g1d169807	FC_3_1	Needles	3304.98512353061	359.123229016794	1832.0541762737	3.20599768557018	0.270656476810529	11.8452649770303	2.27697521791757e-32	1.34899733341588e-30	44.147	55.908	101.787	78.479	96.705	114.029	186.527	199.303	211.544	211.442	195.880	167.524	64.479	119.372	73.508	197.272	168.288	152.579	266.080	91.193	117.275	45.834	73.105	111.420	7.394	7.764	10.331
Pdensi_DN32284_c0_g1d84405	FC_3_1	Needles	164.208417414491	2200.12020108425	1182.16430924937	-3.74334807834155	0.316022660401678	-11.8451888025485	2.27904512323183e-32	1.34899733341588e-30	2.811	4.712	4.359	3.230	5.599	5.536	4.521	3.757	3.656	2.115	5.155	4.811	7.081	6.783	3.970	2.746	3.562	10.901	6.506	13.609	16.910	6.212	0.622	0.514	40.697	51.694	65.653
Pdensi_DN13717_c0_g1d340628	FC_3_1	Needles	576.867698668829	3.47728408649655	290.172491377663	7.29864221134134	0.616628026377102	11.836377684977	2.53152265294218e-32	1.49693467778654e-30	6.278	15.188	8.699	15.143	15.290	20.081	14.214	13.633	16.812	10.730	14.972	13.560	8.339	16.415	12.979	8.312	5.424	3.197	4.067	2.336	4.329	2.099	1.761	0.940	0.066	0.165	0.050
Pdensi_DN26056_c0_g1d559828	FC_3_1	Needles	1348.13176383173	145.335146175565	746.733455003646	3.23238987960456	0.273119027519707	11.8350958882619	2.57049573799355e-32	1.51845254263364e-30	24.162	44.940	46.797	33.150	45.392	39.697	30.455	38.767	39.978	29.123	40.212	33.359	23.817	39.559	31.656	34.165	18.994	13.600	57.170	10.092	47.794	47.235	8.204	6.579	3.331	3.195	3.687
Pdensi_DN12005_c0_g1d337285	FC_3_1	Needles	1871.34295402364	15.9589180552284	943.650936039436	6.80090026584463	0.574662889442994	11.8345910111519	2.58600958739445e-32	1.52608318793457e-30	8.520	27.873	14.724	64.032	64.963	36.096	63.528	53.167	48.914	67.728	51.829	44.831	14.026	42.130	16.854	19.185	14.225	10.470	11.289	9.568	12.998	2.169	0.322	0.043	0.164	0.814	0.264
Pdensi_DN21385_c0_g1d417600	FC_3_1	Needles	2141.44265660746	350.814246401213	1246.12845150434	2.61274243214249	0.220790796378933	11.8335658686531	2.61779676780961e-32	1.54329228306465e-30	40.153	62.807	66.258	52.624	74.125	61.127	76.039	72.497	84.798	77.219	83.030	70.353	59.335	73.979	65.338	71.990	54.645	78.413	41.832	56.677	62.671	130.621	106.905	74.664	6.924	9.140	8.995
Pdensi_DN74752_c0_g1	FC_3_1	Needles	277.756204008008	3382.60378003868	1830.17999202334	-3.60723523115438	0.304913282214629	-11.8303643742723	2.71958651253377e-32	1.60169475397993e-30	10.718	8.223	6.434	11.291	7.409	5.836	4.875	6.691	7.108	5.230	7.350	5.421	10.454	8.451	6.660	8.564	5.293	4.627	7.275	8.034	7.862	5.971	1.155	0.852	55.923	99.556	90.407
Pdensi_DN16905_c0_g1d56614	FC_3_1	Needles	1353.99203246879	6.05269097390805	680.022361721351	7.67742314916899	0.649156775667023	11.8267627127211	2.83880337818947e-32	1.67023369529372e-30	21.790	30.932	25.095	45.297	41.468	32.448	58.101	49.196	63.961	49.981	49.277	39.199	17.321	27.392	19.196	24.256	12.490	11.744	10.090	3.448	14.584	2.076	1.219	0.588	0.050	0.048	0.346
Pdensi_DN16408_c1_g1d278964	FC_3_1	Needles	762.711347658102	2.72783981165527	382.719593734878	8.5038280582884	0.719894576605134	11.8126019206737	3.35999733853514e-32	1.9749056356708e-30	10.251	26.100	26.982	25.087	23.708	18.357	26.131	16.753	20.980	15.083	16.772	12.915	11.548	16.714	19.164	32.329	8.372	5.243	5.024	2.393	5.911	0.600	0.000	0.019	0.074	0.040	0.028
Pdensi_DN20430_c0_g2	FC_3_1	Needles	154.065313236925	1022.89781956668	588.481566401803	-2.73499030738008	0.231660850331337	-11.80600996443	3.6340112932339e-32	2.13382898883525e-30	5.295	3.705	3.020	4.778	4.279	4.482	1.660	2.088	1.763	1.848	2.016	1.133	4.298	5.266	3.965	3.371	2.365	1.429	1.601	4.119	2.032	7.674	11.099	12.389	15.503	31.045	28.379
Pdensi_DN16221_c0_g1d184059	FC_3_1	Needles	1155.14524884233	13301.7082751556	7228.42676199896	-3.52573525086414	0.29879672888358	-11.799778612161	3.91339662855631e-32	2.29558596443766e-30	31.650	26.293	21.443	36.768	36.655	28.237	21.222	34.658	34.533	26.747	31.148	25.846	25.968	29.800	21.978	21.830	19.217	14.480	16.477	28.407	24.218	13.764	9.368	8.049	192.951	305.550	478.497
Pdensi_DN19043_c0_g2	FC_3_1	Needles	1230.09962409175	30.9927711149516	630.546197603351	5.34830207304074	0.453756634239259	11.7867192884295	4.56998321369108e-32	2.67273535672757e-30	22.865	18.185	15.756	53.880	32.083	22.808	51.066	22.324	19.814	51.924	13.654	18.010	24.961	31.818	14.356	37.734	19.952	12.948	11.999	6.850	8.402	0.390	1.164	0.101	0.741	0.712	0.713
Pdensi_DN14634_c0_g1d464542	FC_3_1	Needles	2465.8793965811	1.30033743440095	1233.58986700775	10.5895842299801	0.898762785756689	11.7824017613997	4.81025917923677e-32	2.80839267596747e-30	45.201	96.387	78.316	43.946	63.727	107.080	54.354	47.419	72.383	42.802	59.000	61.478	83.032	110.144	146.570	60.557	85.074	72.533	101.736	257.160	421.894	65.486	9.240	5.679	0.000	0.085	0.018
Pdensi_DN15204_c0_g1d344164	FC_3_1	Needles	782.961988540001	37.7618687765272	410.361928658264	4.31760065984158	0.366445540508073	11.7823801426407	4.81149331319946e-32	2.80839267596747e-30	11.470	40.903	22.788	22.293	26.163	20.357	23.708	25.317	23.729	25.803	27.264	18.534	17.301	22.335	23.099	16.547	26.138	19.049	37.006	17.282	16.989	7.850	5.529	1.502	0.425	1.421	0.942
Pdensi_DN13837_c0_g1d178538	FC_3_1	Needles	361.968057132002	6385.07348638742	3373.52077175971	-4.14141753041666	0.351551861550788	-11.7803885667047	4.92654390882148e-32	2.87269316794445e-30	12.414	10.543	8.101	11.906	11.617	8.338	7.530	13.100	13.386	15.352	17.754	15.480	15.471	14.681	9.268	11.855	10.722	14.414	11.185	19.047	11.528	5.390	7.291	5.993	80.104	158.707	235.333
Pdensi_DN25523_c0_g1d74887	FC_3_1	Needles	151.248199241281	17904.8956959685	9028.07194760487	-6.88786154743825	0.584777008288606	-11.7786121030923	5.03147043145001e-32	2.93096865757519e-30	4.010	5.156	0.917	5.552	6.587	1.282	0.877	2.139	0.833	0.753	2.764	0.164	8.847	8.202	5.169	4.365	2.249	1.061	2.548	93.880	3.100	122.810	35.098	32.441	252.661	530.040	536.494
Pdensi_GG_142718_c0_g1	FC_3_1	Needles	5.14736638392829	876.873318947085	441.010342665507	-7.41226197660493	0.629431581710008	-11.7761202201956	5.18240237146481e-32	3.01590162561967e-30	0.018	0.038	0.035	0.159	0.127	0.173	0.194	0.055	0.123	0.144	0.000	0.063	0.138	0.131	0.118	0.081	0.344	0.157	3.020	1.776	3.764	1.918	12.598	0.791	8.509	18.835	38.771
Pdensi_DN37814_c0_g1d570439	FC_3_1	Needles	80.4903874292523	2949.20780251395	1514.8490949716	-5.19510766534917	0.441302254388818	-11.7722209974752	5.42764530344034e-32	3.15549661721378e-30	7.315	3.605	1.001	1.259	3.644	2.154	3.665	1.745	0.397	2.359	0.418	2.344	6.244	3.068	1.841	1.789	0.356	1.619	0.738	3.461	6.220	2.520	0.000	0.000	52.238	67.712	92.872
Pdensi_DN10628_c0_g1	FC_3_1	Needles	597.716020838558	66.3470159285115	332.031518383535	3.21669417442862	0.273299376270755	11.7698555273755	5.58200253193199e-32	3.24072839207803e-30	11.845	17.319	18.766	17.305	17.804	17.379	18.198	13.799	16.432	12.159	17.753	11.554	12.939	17.387	16.158	15.043	12.995	10.629	13.699	5.265	10.193	9.306	3.739	1.478	1.580	1.626	1.411
Pdensi_DN15443_c0_g2	FC_3_1	Needles	770.438467915567	10.6469221683582	390.542695041963	6.17450125153246	0.524605181926528	11.7698060641673	5.58527631756476e-32	3.24072839207803e-30	4.829	9.099	1.644	27.351	27.930	12.778	25.817	22.544	19.394	20.859	23.727	14.261	4.999	11.236	6.682	2.602	5.211	0.943	1.664	7.320	0.930	5.668	14.428	13.907	0.176	0.301	0.254
Pdensi_DN15238_c0_g1d54014	FC_3_1	Needles	2.0762673231698	283.742331999033	142.909299661101	-7.07560079211604	0.601227549342318	-11.7685904444266	5.6663355650008e-32	3.28451879195318e-30	0.000	0.060	0.000	0.035	0.033	0.090	0.000	0.058	0.065	0.098	0.035	0.000	0.000	0.064	0.031	0.000	0.922	5.878	5.409	0.097	1.338	0.251	0.171	0.113	5.018	7.583	7.833
Pdensi_DN14644_c0_g1d394256	FC_3_1	Needles	872.850708511387	4994.14690278527	2933.49880564833	-2.51640874127921	0.213846963825885	-11.7673344351434	5.75131507148743e-32	3.33049306361396e-30	18.145	25.003	20.677	27.556	29.477	19.821	19.409	24.753	23.768	22.364	24.444	15.955	19.993	27.498	18.309	24.229	19.996	18.126	14.874	20.758	17.284	12.180	5.488	1.431	97.920	139.017	119.852
Pdensi_DN19305_c0_g1d187818	FC_3_1	Needles	35845.4412126614	1622648.9227679	829247.18199028	-5.50041832806636	0.467435854341789	-11.7672152809323	5.75944226919698e-32	3.33191671512393e-30	892.497	822.404	555.779	1400.530	1129.624	637.442	446.013	682.141	509.097	362.224	699.329	343.742	1026.182	1175.988	966.966	1246.784	1399.349	1172.537	1181.467	1572.650	1068.426	694.747	88.140	12.198	48304.750	28124.765	32691.792
Pdensi_DN23271_c0_g1	FC_3_1	Needles	442.731839043377	3332.80662181677	1887.76923043007	-2.9136144183125	0.247712701220184	-11.7620711572746	6.12139843312209e-32	3.53783122619092e-30	14.158	10.126	8.974	14.454	13.778	10.754	8.517	10.410	10.240	7.342	10.578	6.376	12.549	11.449	11.057	9.322	4.750	4.573	5.249	8.728	7.035	8.037	3.748	2.455	49.459	90.377	104.658
Pdensi_DN19990_c0_g1d535540	FC_3_1	Needles	313.72856197674	1595.36000051098	954.54428124386	-2.34575001964114	0.19949120283538	-11.7586639726508	6.37348227376597e-32	3.67990341458883e-30	5.367	7.560	6.296	9.719	10.352	7.546	9.024	10.475	10.010	8.458	10.233	7.994	5.283	8.160	5.277	7.569	6.187	5.593	4.754	8.222	5.873	5.260	2.841	1.411	31.661	38.838	43.264
Pdensi_DN8156_c0_g1d3296	FC_3_1	Needles	909.577905068727	169.526228654936	539.552066861831	2.43793132677726	0.207437903818991	11.7525836980332	6.84921059264655e-32	3.95069726206071e-30	8.731	21.632	16.965	29.460	27.283	23.255	29.546	24.918	30.151	27.104	29.148	23.400	12.291	22.367	18.614	18.172	12.819	10.960	61.318	15.319	73.736	35.096	18.004	8.930	3.551	4.163	4.293
Pdensi_DN17090_c0_g2	FC_3_1	Needles	152.621580982577	4587.17171105937	2369.89664602097	-4.90993785894524	0.417943883534044	-11.7478399670019	7.24470832219537e-32	4.17063879582446e-30	9.262	4.706	5.047	6.153	2.463	4.817	4.184	1.539	2.341	2.537	1.877	2.962	6.913	4.947	4.542	5.157	1.612	2.379	2.202	1.785	2.759	3.850	4.481	0.736	68.555	157.694	110.417
Pdensi_DN17778_c0_g2	FC_3_1	Needles	3471.54982975262	1.20232527582966	1736.37607751423	12.0006356779095	1.02154118086286	11.7475789549404	7.26711602023909e-32	4.17944499336197e-30	74.937	93.230	101.007	126.573	104.942	74.647	122.106	115.468	135.781	99.514	118.361	86.447	47.273	79.300	49.760	133.913	67.319	52.280	43.315	17.535	36.408	2.696	0.901	0.100	0.044	0.024	0.008
Pdensi_DN15134_c5_g1	FC_3_1	Needles	8.20982889490022	225.769359613183	116.989594254042	-4.78113555719388	0.407024710828887	-11.7465486246703	7.35624310262595e-32	4.22656794567982e-30	0.056	0.199	0.303	0.201	0.286	0.220	0.273	0.320	0.204	0.501	0.305	0.308	0.052	0.391	0.044	0.191	0.364	0.205	0.348	0.093	0.269	0.205	0.139	0.207	4.146	5.756	6.333
Pdensi_DN18434_c0_g1d531719	FC_3_1	Needles	839.26277386913	116.759384035919	478.011078952525	2.82442827315106	0.240564596686077	11.7408309953304	7.87092405745679e-32	4.51786429028455e-30	8.252	14.302	11.546	26.838	22.567	24.341	26.383	22.159	38.326	23.586	25.026	27.849	9.264	15.780	14.052	13.435	8.978	9.396	10.950	17.747	16.765	36.418	19.397	35.758	1.806	3.051	3.650
Pdensi_GG_40043_c0_g1	FC_3_1	Needles	5.64894394282397	808.142829934046	406.895886938435	-7.16408654533656	0.610439702358747	-11.7359446275438	8.33900570599292e-32	4.78187061835264e-30	0.141	0.915	0.141	0.179	0.171	0.154	0.157	0.148	0.167	0.000	0.178	0.000	0.157	0.000	0.157	0.126	0.000	0.000	0.936	8.657	0.000	0.858	0.000	0.000	7.161	20.738	33.305
Pdensi_DN25389_c0_g2	FC_3_1	Needles	4772.74662476408	52.7959974032989	2412.77131108369	6.55515297313667	0.558674108373328	11.7334110797135	8.59247853783064e-32	4.91762522899777e-30	56.482	179.938	75.197	162.357	146.010	112.016	135.585	117.063	114.960	82.590	101.042	59.420	43.882	135.724	62.524	96.636	86.782	74.638	90.370	18.057	33.050	0.586	0.000	0.388	1.889	0.973	0.579
Pdensi_DN33897_c0_g1d85842	FC_3_1	Needles	320.838255483006	15.4144364966995	168.126345989853	4.34036405302445	0.369960286070942	11.7319729074708	8.73975120148662e-32	4.99704626818851e-30	5.272	7.634	9.789	10.127	9.784	8.306	10.236	11.231	10.568	7.933	11.991	8.971	3.339	6.330	3.887	9.420	2.335	1.507	1.023	4.457	2.965	1.908	0.066	0.133	0.223	0.454	0.441
Pdensi_DN34748_c0_g1d201607	FC_3_1	Needles	1808.2673214231	9.74368696452046	909.00550419381	7.36914968937974	0.628386661002036	11.7270943938065	9.2582448761436e-32	5.28835625933034e-30	27.820	60.373	42.563	42.325	72.673	43.863	40.271	49.154	68.860	28.866	54.969	43.810	11.733	42.082	27.924	35.050	46.941	33.831	12.824	4.252	18.462	1.833	0.110	0.000	0.000	0.503	0.277
Pdensi_DN39383_c1_g1	FC_3_1	Needles	4498.9415904504	34250.5823779503	19374.7619842003	-2.92836788109297	0.24989299886932	-11.7184870898458	1.02485889831198e-31	5.84836227826052e-30	731.401	400.810	220.607	151.175	114.334	129.872	122.403	47.972	47.837	62.712	71.630	74.972	260.034	298.740	171.931	222.077	172.642	144.030	107.776	189.065	85.215	335.961	632.744	255.239	778.493	933.157	692.180
Pdensi_DN83_c0_g1d163920	FC_3_1	Needles	2026.2779911465	68.6988611210536	1047.48842613378	4.85784297826181	0.414568375064702	11.7178329811183	1.03280141318924e-31	5.88796980242713e-30	24.994	46.243	30.547	76.222	65.857	36.891	66.122	65.787	60.854	76.409	73.036	51.033	27.573	46.726	27.773	33.172	28.800	23.029	13.149	18.896	17.463	20.172	6.867	3.156	0.888	2.462	1.748
Pdensi_DN16817_c0_g1d215591	FC_3_1	Needles	663.404508233006	4.21662116878168	333.810564700894	7.03251520301687	0.600285006411421	11.7152937819622	1.06421696786759e-31	6.0611899922823e-30	12.485	17.323	16.721	15.362	25.475	17.392	25.709	32.878	37.746	32.346	40.856	33.796	17.075	18.062	14.259	22.867	21.664	20.663	16.951	10.984	20.988	2.081	0.644	0.144	0.016	0.159	0.169
Pdensi_DN24471_c1_g2	FC_3_1	Needles	498.585957718101	4.99774502604409	251.791851372073	6.65676832304498	0.568227740991182	11.7149653965034	1.06834850413298e-31	6.07883059316789e-30	9.156	11.698	10.950	11.219	18.202	14.303	12.059	15.552	17.065	12.562	16.717	13.122	10.965	13.121	14.144	11.035	6.120	5.622	4.485	2.906	5.035	9.723	1.610	1.439	0.105	0.119	0.116
Pdensi_DN10870_c0_g1d267561	FC_3_1	Needles	1045.46730479469	194.410976638723	619.939140716705	2.42112756600961	0.20670718253338	11.7128371464239	1.09551354330168e-31	6.22736939406602e-30	14.468	18.782	13.620	35.489	27.827	28.625	20.306	12.574	19.258	18.002	17.837	18.392	10.737	23.732	12.306	30.846	26.013	16.655	39.456	29.605	20.346	7.387	1.642	0.000	3.439	5.574	5.017
Pdensi_DN25752_c0_g1d227908	FC_3_1	Needles	77.0325730788294	1360.74996578569	718.891269432259	-4.1417331351803	0.353743446212278	-11.7082964491019	1.15578488406893e-31	6.56148414340525e-30	1.730	1.374	1.352	1.913	2.275	2.573	1.895	1.755	1.638	1.829	1.558	1.509	1.463	1.892	1.756	2.378	1.480	1.591	2.886	1.962	1.060	1.674	3.938	3.504	26.242	46.946	24.296
Pdensi_DN31912_c0_g1	FC_3_1	Needles	2594.33457342309	12.6726046895964	1303.50358905634	7.54074071922605	0.644054037981235	11.7082422817536	1.15652339734383e-31	6.56148414340525e-30	55.310	53.525	43.578	75.679	72.546	79.397	81.623	59.670	114.289	72.379	65.218	89.676	62.196	62.867	56.734	91.912	74.923	63.338	82.481	48.227	61.032	30.443	7.955	0.503	0.000	0.702	0.301
Pdensi_DN20631_c2_g1	FC_3_1	Needles	1047.61641039591	1.85375739209965	524.735083894006	9.30567723619491	0.795380189489557	11.6996593065348	1.27966222617199e-31	7.25310575387765e-30	1.218	10.734	39.305	28.252	36.947	26.845	102.979	55.309	200.270	157.671	72.942	195.152	4.691	13.317	25.770	4.914	10.952	13.286	11.055	8.687	9.669	6.822	58.092	44.478	0.036	0.082	0.000
Pdensi_DN18891_c0_g2	FC_3_1	Needles	740.842793643238	2.17189305581753	371.507343349528	8.48952080484479	0.725724140670014	11.6979997344541	1.30493217339769e-31	7.38920986086665e-30	1.481	5.600	2.429	18.370	22.837	23.719	14.456	7.928	6.788	5.628	4.167	3.663	6.568	16.577	10.803	2.257	2.202	1.001	5.251	2.754	5.876	62.176	73.727	110.873	0.035	0.025	0.082
Pdensi_DN21594_c1_g1	FC_3_1	Needles	206.604338410042	1403.76830689003	805.186322650037	-2.76668442878947	0.236622587941819	-11.6923935827705	1.39401587521372e-31	7.88605111621144e-30	6.981	6.682	5.224	7.495	5.769	4.950	5.088	4.702	4.452	4.802	4.704	3.881	5.922	6.108	4.138	6.111	4.764	3.193	3.559	5.178	4.431	5.953	3.373	2.602	23.453	40.294	38.172
Pdensi_GG_77762_c4_g1	FC_3_1	Needles	6.20941150230613	444.147048500508	225.178230001407	-6.17390141534272	0.528053841579143	-11.6918028602532	1.40374728918885e-31	7.93346677083202e-30	0.341	0.171	0.226	0.212	0.245	0.073	0.074	0.084	0.086	0.000	0.057	0.172	0.327	0.130	0.237	0.456	0.401	0.335	1.695	0.377	1.281	0.272	0.028	0.000	6.278	12.606	13.821
Pdensi_DN18686_c0_g1d217541	FC_3_1	Needles	3854.97693111628	21433.9008713831	12644.4389012497	-2.47489191292951	0.211764420772857	-11.687005323638	1.4853200324987e-31	8.38642224305244e-30	54.837	68.742	59.574	102.393	125.641	110.278	80.808	83.466	78.652	68.561	83.708	55.501	81.801	107.595	85.257	73.271	69.489	54.457	74.136	89.682	77.010	91.596	101.968	56.420	471.557	471.835	566.081
Pdensi_DN22816_c0_g1d545542	FC_3_1	Needles	5060.10817455836	203.88202680603	2631.99510068219	4.62347791779219	0.395737482697071	11.6831943395449	1.55345816210255e-31	8.76272652532643e-30	93.731	140.397	73.389	109.226	187.254	147.071	137.572	151.228	137.325	125.391	130.023	106.266	124.434	176.792	128.707	122.583	81.214	51.603	70.482	34.709	59.367	12.577	12.161	13.388	2.661	4.584	7.852
Pdensi_DN19967_c2_g1	FC_3_1	Needles	109.009992653957	3244.42705030233	1676.71852147814	-4.8962043221522	0.419545507549642	-11.6702580150328	1.80873847044823e-31	1.01929262778078e-29	3.521	5.478	4.136	3.037	3.269	3.253	3.117	2.881	2.350	2.499	2.545	1.979	3.794	2.812	3.119	2.270	1.353	2.141	1.572	3.665	2.966	2.765	0.625	0.088	32.832	85.741	125.613
Pdensi_DN6707_c0_g1d46690	FC_3_1	Needles	571.453305987881	9.45723088322371	290.455268435552	5.87725362153967	0.503702089328219	11.6681144391878	1.85488834291965e-31	1.04429858363782e-29	6.327	14.321	11.312	17.823	17.970	14.459	14.191	13.612	11.932	13.403	15.881	10.710	8.079	15.061	10.368	9.493	8.940	5.986	4.288	3.182	3.791	12.962	4.266	1.194	0.166	0.428	0.127
Pdensi_DN21317_c0_g1d417264	FC_3_1	Needles	314.873299871907	4347.65956013182	2331.26643000186	-3.7870284498973	0.324641362761062	-11.6652678441489	1.91798543011059e-31	1.07775745339972e-29	9.496	6.310	4.580	11.130	10.026	6.607	8.106	9.891	11.949	8.372	13.311	9.876	7.599	8.444	4.366	8.385	6.837	6.348	12.224	7.174	9.886	8.106	10.938	10.906	105.863	88.060	108.110
Pdensi_DN24947_c0_g1d73360	FC_3_1	Needles	621.834192414298	36.5684818998673	329.201337157082	4.05206750298807	0.347369003388252	11.6650232561456	1.92350531171163e-31	1.07982685488514e-29	5.421	12.185	10.038	20.462	20.750	13.585	17.633	17.677	17.926	14.123	17.556	14.235	5.153	12.686	7.849	12.663	6.524	5.690	10.749	4.655	7.921	12.165	1.503	2.214	0.551	1.052	1.101
Pdensi_DN37707_c1_g1	FC_3_1	Needles	55.798082232411	6026.30840538609	3041.05324380925	-6.755959614071	0.579194178805821	-11.6644121458548	1.93736592556627e-31	1.08657020044855e-29	4.521	3.313	0.885	2.824	0.721	1.391	5.470	1.137	0.454	5.845	1.571	0.310	3.299	2.024	1.208	2.459	0.476	0.856	1.180	0.853	0.485	4.009	0.189	0.000	66.434	156.226	228.630
Pdensi_DN18851_c0_g2d405699	FC_3_1	Needles	354.118501307501	3039.31448384442	1696.71649257596	-3.10262520684575	0.266294666515533	-11.651097813725	2.26521659690433e-31	1.26923389815296e-29	19.388	13.092	11.917	11.907	8.446	10.752	8.936	9.787	13.267	9.110	10.954	9.490	13.807	10.641	10.661	12.418	4.673	5.752	3.147	6.659	6.512	6.545	2.098	1.017	44.001	90.252	89.264
Pdensi_DN18627_c0_g1d13791	FC_3_1	Needles	3261.69071983015	43.1698148022446	1652.4302673162	6.30660381206601	0.541369509962072	11.6493516831191	2.31211096378928e-31	1.2942756773204e-29	6.908	34.816	10.621	115.130	110.152	62.562	110.227	105.072	111.560	55.541	89.546	45.914	14.262	60.960	24.327	11.586	9.665	7.828	2.507	1.128	2.888	0.630	0.225	0.640	1.505	0.677	0.660
Pdensi_DN22613_c3_g4	FC_3_1	Needles	24.0888793467976	1020.70385800783	522.396368677312	-5.40189973538228	0.463862337327313	-11.6454803520092	2.41954521906781e-31	1.3531266350252e-29	0.600	0.431	0.000	0.588	0.482	1.012	0.736	0.625	0.626	0.469	0.673	0.629	0.222	0.767	0.299	0.180	0.218	0.000	0.448	0.077	0.286	1.110	3.841	2.153	18.172	36.845	18.726
Pdensi_DN22709_c2_g1	FC_3_1	Needles	1.7094296954363	2309.31128303992	1155.51035636768	-10.4298663542885	0.89566259392267	-11.6448609387711	2.43718869999872e-31	1.3616981009489e-29	0.106	0.129	0.119	0.100	0.048	0.000	0.087	0.041	0.000	0.047	0.181	0.047	0.183	0.230	0.199	0.225	0.262	0.239	0.045	0.185	0.000	0.240	0.177	0.599	16.573	92.299	67.992
Pdensi_DN20693_c0_g1d413532	FC_3_1	Needles	1268.44712339688	10871.1914645194	6069.81929395815	-3.09969175517009	0.266191373808277	-11.6445988118406	2.44469358060083e-31	1.36459406065503e-29	33.197	35.920	25.155	42.527	40.865	28.365	20.549	25.496	19.676	14.833	26.500	11.970	39.637	42.421	32.381	32.048	21.368	18.428	19.610	33.311	24.380	16.550	1.565	0.347	173.940	261.800	356.348
Pdensi_DN19176_c0_g1d285927	FC_3_1	Needles	146.444540932681	1435.80674065613	791.125640794408	-3.29587903319245	0.283073249003908	-11.6432020503179	2.48507239311422e-31	1.38581688852063e-29	5.890	3.777	2.507	4.839	4.361	3.694	6.182	3.540	5.544	5.263	4.276	4.375	3.889	4.030	1.585	2.642	1.654	2.008	1.453	10.000	7.969	5.648	1.337	4.174	21.508	49.024	34.811
Pdensi_DN19234_c0_g3	FC_3_1	Needles	4937.67404512504	70007.4689676384	37472.5715063817	-3.82559389027231	0.328592497555653	-11.6423652966221	2.50957842042274e-31	1.39815631106339e-29	140.501	153.060	82.043	194.562	140.532	100.819	113.900	106.115	90.604	84.024	116.935	65.345	138.561	150.341	105.114	152.394	114.725	79.747	185.769	101.158	100.891	41.645	20.922	1.066	1670.781	1494.169	1712.188
Pdensi_DN16006_c0_g7	FC_3_1	Needles	552.394672204567	34.4852159902824	293.439944097425	4.04359477073603	0.347396864595491	11.6396985201475	2.58929239204645e-31	1.44120112620563e-29	6.837	13.080	8.841	14.734	17.105	16.622	17.452	15.332	16.632	15.543	15.759	13.092	9.507	14.148	13.878	9.345	8.815	7.553	12.293	9.945	11.172	7.414	7.240	6.569	0.792	1.020	0.614
Pdensi_DN14344_c0_g3	FC_3_1	Needles	418.304683165195	27.0435604357407	222.674121800468	3.92420464280117	0.337235780963609	11.6363828048977	2.69191787220218e-31	1.49690498367481e-29	11.440	10.014	7.737	13.981	12.160	10.696	5.843	4.669	5.325	3.967	3.203	3.428	10.386	11.763	5.986	4.412	1.982	1.037	0.863	4.334	0.627	0.178	0.532	0.078	0.453	0.878	0.634
Pdensi_DN19860_c0_g2d535182	FC_3_1	Needles	1526.19003313172	161.988451915427	844.089242523571	3.24649223193377	0.279050323977906	11.6340744051271	2.76574000322522e-31	1.5365018919619e-29	26.021	48.621	37.301	50.387	50.285	33.808	42.567	35.126	37.659	29.874	35.227	23.850	20.867	35.622	27.031	41.360	19.092	22.195	14.416	18.695	18.094	17.619	3.936	2.967	3.466	4.491	3.509
Pdensi_DN41366_c0_g1d35604	FC_3_1	Needles	212.720174568175	2381.4711148822	1297.09564472519	-3.48530440746711	0.299615280177762	-11.6325989962837	2.81397247351774e-31	1.56182115274742e-29	11.941	8.525	4.187	6.658	7.961	4.136	4.894	4.652	3.026	3.430	7.182	2.701	13.066	8.780	5.024	6.992	5.163	3.720	5.423	4.044	3.332	2.278	2.177	0.027	45.657	57.998	66.838
Pdensi_DN28812_c0_g1d196288	FC_3_1	Needles	423.477710353882	3.56771585065072	213.522713102266	6.59744806992694	0.567171475123655	11.6321930126838	2.8273903319108e-31	1.56778793904454e-29	3.176	4.951	6.861	14.177	11.405	11.659	15.679	11.718	16.550	11.676	16.710	12.586	4.955	4.695	4.963	3.873	1.373	1.867	1.408	1.916	1.821	1.742	0.778	0.767	0.000	0.143	0.153
Pdensi_DN6534_c0_g1	FC_3_1	Needles	583.642084338569	8.83242475309676	296.237254545833	6.2725592113195	0.539274388423989	11.6314799033027	2.85111271940641e-31	1.57945195389774e-29	8.850	20.499	17.818	18.272	19.294	13.797	18.558	20.488	22.381	18.665	23.161	16.677	8.606	14.459	8.535	26.122	21.042	19.044	19.264	6.220	18.359	0.562	0.307	0.000	0.282	0.187	0.100
Pdensi_DN20610_c0_g1d63578	FC_3_1	Needles	9.74015805136306	753.770655642735	381.755406847049	-6.27547580769565	0.539609693176889	-11.6296573005379	2.91264535429674e-31	1.61202030121939e-29	0.696	0.287	0.443	0.378	0.286	0.193	3.867	3.766	6.444	5.538	8.625	5.773	1.467	1.301	0.167	0.785	0.796	0.574	1.222	2.935	0.860	0.134	2.789	1.668	21.963	16.622	12.375
Pdensi_GG_99666_c0_g1	FC_3_1	Needles	654.797239575304	13.0781987061605	333.937719140732	5.84465392701121	0.502595840945083	11.6289341273117	2.9374240332203e-31	1.6242048203254e-29	7.481	11.577	20.228	17.464	20.003	19.948	16.400	14.201	35.963	10.861	14.426	25.169	5.919	9.755	8.969	31.806	23.173	32.028	5.720	3.489	16.019	3.937	1.411	1.557	0.445	0.179	0.230
Pdensi_DN17082_c0_g1d528944	FC_3_1	Needles	1505.24332527924	34.4953231828385	769.869324231041	5.47376860619182	0.470721692322026	11.6284605011301	2.95376557199025e-31	1.631705629933e-29	18.431	29.432	16.666	64.124	34.095	34.617	54.298	39.021	43.561	43.667	45.914	45.922	20.453	41.443	18.223	10.951	6.234	2.902	2.363	1.198	1.719	0.339	0.473	0.092	0.797	1.120	0.516
Pdensi_DN21900_c0_g1d541648	FC_3_1	Needles	930.453067941237	3.37927192792526	466.916169934581	8.29389039383289	0.71373362435031	11.620428281465	3.24505409729601e-31	1.79093469180063e-29	18.198	20.558	20.859	32.510	32.724	16.892	26.757	29.418	26.195	17.572	25.066	15.001	11.064	14.496	5.810	34.080	4.535	3.065	1.112	3.594	5.279	3.423	0.044	0.029	0.079	0.113	0.026
Pdensi_GG_73115_c0_g1	FC_3_1	Needles	2163.66959652252	12423.0429699372	7293.35628322984	-2.52187442231243	0.217102740558449	-11.6160413996869	3.41600599763911e-31	1.88351392610914e-29	40.055	58.274	42.792	72.903	64.962	52.621	44.106	49.760	49.734	41.665	46.236	33.167	39.520	66.297	44.550	58.013	46.922	32.788	40.029	46.817	103.264	25.309	10.347	6.608	191.471	364.241	353.006
Pdensi_DN25573_c0_g2d75004	FC_3_1	Needles	465.096122468322	2482.56948064576	1473.83280155704	-2.41758378404234	0.208403966509497	-11.6004691490945	4.09825372842012e-31	2.25757319020946e-29	13.673	16.305	16.987	13.682	14.615	12.574	13.647	13.038	16.914	14.149	15.010	13.823	15.549	16.643	11.393	15.943	11.938	14.563	12.224	12.717	16.024	10.890	6.506	8.253	40.871	61.034	78.542
Pdensi_GG_31362_c0_g1	FC_3_1	Needles	1008.92035024504	1.61594629997978	505.26814827251	8.97270872541707	0.773685178066612	11.5973641214625	4.24966340170335e-31	2.33878713260223e-29	5.655	11.872	10.964	33.264	32.616	22.986	28.158	42.031	65.399	36.083	56.198	49.759	5.539	22.463	19.831	20.594	3.429	1.804	0.502	0.131	0.486	0.345	0.139	0.000	0.000	0.000	0.136
Pdensi_DN15221_c0_g1d214075	FC_3_1	Needles	5602.62767367721	125.150668552385	2863.8891711148	5.49484579410264	0.473859240786205	11.5959452114638	4.32068947018955e-31	2.37565168371685e-29	7.091	7.918	11.270	208.022	213.044	74.708	238.909	223.945	259.209	188.844	223.622	195.800	11.484	24.794	13.592	16.329	32.866	34.223	59.386	61.501	75.065	62.009	107.233	111.008	3.037	2.602	3.096
Pdensi_DN37968_c1_g1	FC_3_1	Needles	2609.96695669558	1.19979847769062	1305.58337758663	11.5947326790746	0.999954686446234	11.595258101426	4.35550624968008e-31	2.39255692371445e-29	5.882	13.078	27.343	67.012	82.598	79.257	161.962	123.347	145.768	181.879	220.962	161.269	19.354	47.975	46.078	18.491	15.145	13.586	10.785	11.810	13.475	5.364	20.619	1.498	0.056	0.000	0.019
Pdensi_DN21785_c0_g1d221698	FC_3_1	Needles	1303.90715902177	16.4650510285029	660.186105025135	6.44158289771113	0.555561072468707	11.5947340750264	4.3822464402658e-31	2.4049981234314e-29	30.869	38.167	39.151	28.298	37.702	47.960	34.444	35.435	46.791	33.788	49.381	40.194	40.626	46.168	46.277	30.890	53.413	65.669	53.611	93.239	50.385	49.702	29.774	9.288	0.524	0.361	0.180
Pdensi_DN18191_c0_g1	FC_3_1	Needles	1553.53240458461	168.183022007853	860.857713296231	3.23014642994196	0.278696647356855	11.5901876128633	4.62119220057981e-31	2.5337669213944e-29	25.380	36.423	35.373	42.135	45.029	49.042	41.647	48.429	44.677	40.390	44.674	28.802	27.284	39.315	30.951	42.161	40.946	38.647	50.602	68.804	152.865	49.525	29.688	16.696	4.080	4.177	3.410
Pdensi_DN24950_c0_g1d428738	FC_3_1	Needles	2579.43380088919	282.21673277277	1430.82526683098	3.20633635023066	0.276654053115846	11.5896959184908	4.64779655381329e-31	2.54597891932417e-29	23.794	48.386	25.194	82.358	75.958	68.499	73.211	64.640	92.047	67.323	68.659	79.405	16.118	48.746	30.104	33.481	25.988	16.390	24.616	17.216	18.124	25.439	25.764	9.423	6.871	7.348	5.409
Pdensi_DN20970_c1_g1	FC_3_1	Needles	2.94468250979898	1492.79487662175	747.869779565772	-8.96388754986682	0.774475039802524	-11.5741464723672	5.57230593445776e-31	3.04672954334534e-29	0.152	0.000	0.000	0.000	0.091	0.164	0.125	0.119	0.089	0.089	0.000	0.135	0.084	0.087	0.049	0.000	0.042	0.000	0.129	0.088	0.244	0.172	0.140	1.773	15.377	51.249	45.725
Pdensi_DN31795_c0_g1d372235	FC_3_1	Needles	2336.61755054046	2.58551407996765	1169.60153231021	9.56803459003893	0.826723086487543	11.5734455060281	5.61803239066453e-31	3.06625994592267e-29	8.577	23.324	23.416	70.728	85.612	49.499	82.177	112.788	159.815	94.089	125.418	127.829	13.285	42.910	33.890	40.360	5.612	5.750	1.301	0.780	2.173	2.561	0.411	0.000	0.000	0.000	0.203
Pdensi_DN13580_c0_g1d272262	FC_3_1	Needles	315.785249406353	9689.36333879717	5002.57429410176	-4.93959239965918	0.426804202808134	-11.5734389848071	5.61845953648318e-31	3.06625994592267e-29	9.099	10.585	5.032	12.591	10.738	4.609	6.430	4.898	2.902	4.035	6.993	1.474	11.480	10.040	6.164	8.898	6.125	4.024	7.618	5.092	2.893	1.769	0.078	0.000	232.017	223.491	219.351
Pdensi_GG_43114_c0_g1	FC_3_1	Needles	13.7726387441076	1050.42512282578	532.098880784945	-6.25454588086361	0.540601750319507	-11.5695997602062	5.87561177436722e-31	3.20362554046366e-29	0.409	0.328	0.156	0.593	0.324	0.295	0.283	0.121	0.181	0.124	0.256	0.445	0.453	0.602	0.212	0.178	0.227	0.106	1.277	0.274	0.392	0.300	0.115	0.089	28.890	14.814	27.859
Pdensi_DN19997_c0_g1	FC_3_1	Needles	859.813013102291	205.581719367329	532.69736623481	2.07082283124221	0.179006086326799	11.5684492842419	5.95492186740438e-31	3.24385952363695e-29	9.954	16.043	15.552	25.122	26.895	23.530	23.635	22.190	25.918	21.524	24.346	21.550	13.779	20.873	18.465	17.006	11.924	12.071	13.222	12.064	13.297	12.737	24.803	21.530	4.036	5.632	5.012
Pdensi_DN10519_c0_g1d386904	FC_3_1	Needles	400.709061045133	3400.35306113073	1900.53106108793	-3.08604524191622	0.266821254152939	-11.5659648318245	6.12983568870208e-31	3.33604955810039e-29	10.853	9.710	9.258	15.543	10.316	9.458	6.468	6.066	8.047	6.269	5.592	6.366	11.016	9.478	7.927	8.353	7.384	7.401	7.621	7.990	7.364	7.798	0.654	0.300	55.356	94.464	97.712
Pdensi_DN17965_c0_g1	FC_3_1	Needles	21.8883233347725	1354.56784161265	688.228082473711	-5.95410641633266	0.514838580173588	-11.5649965748975	6.19937706792223e-31	3.37077507790254e-29	0.518	3.204	0.343	1.141	0.295	0.502	1.343	0.204	0.259	1.179	0.311	0.233	0.519	0.339	0.332	0.379	0.299	0.247	1.177	0.658	0.211	5.614	10.781	34.835	28.044	38.690	29.423
Pdensi_DN32104_c0_g1d235565	FC_3_1	Needles	6.8820793895565	394.488558939686	200.685319164621	-5.85152298131213	0.506065519139554	-11.5627774665646	6.36172434267576e-31	3.45585093982859e-29	0.199	0.829	0.161	0.280	0.179	0.160	0.473	0.206	0.348	0.813	0.173	0.561	0.317	0.214	0.182	0.226	0.317	0.142	0.484	0.448	0.231	5.118	74.713	120.919	5.401	9.857	13.880
Pdensi_DN39582_c1_g1	FC_3_1	Needles	519.354257507835	4350.20485581684	2434.77955666234	-3.06612797665067	0.265214865338476	-11.5609205115165	6.50081523839534e-31	3.52814789720372e-29	13.853	14.546	11.904	12.342	16.554	16.599	14.514	14.850	19.054	14.072	19.714	19.963	13.122	14.457	13.050	8.184	3.744	3.566	4.089	6.261	6.116	12.127	11.703	7.242	80.692	139.530	92.626
Pdensi_DN37462_c2_g2	FC_3_1	Needles	34005.1799680409	1335.7824072332	17670.481187637	4.67244088400304	0.404182645651225	11.5602214352245	6.55395647537778e-31	3.55370756229963e-29	283.868	883.614	740.578	796.702	1112.029	1070.393	753.195	860.404	749.905	702.233	1005.930	702.511	452.015	1069.365	930.595	676.932	602.324	504.974	582.162	169.561	217.473	623.266	61.717	30.883	37.268	33.263	20.404
Pdensi_DN21510_c0_g1d221411	FC_3_1	Needles	5254.31755042929	0	2627.15877521464	14.362931585971	1.24246672315168	11.5600130919704	6.56987721911452e-31	3.55905689684695e-29	397.794	248.372	160.636	218.097	131.488	114.242	129.127	95.909	115.721	125.692	208.384	156.342	273.017	195.029	82.211	130.648	48.419	31.028	7.611	14.837	13.413	15.796	415.449	48.794	0.000	0.000	0.000
Pdensi_DN17824_c0_g1d475957	FC_3_1	Needles	552.589789767497	3383.8660631453	1968.2279264564	-2.61493257674501	0.226209039786153	-11.5598058292323	6.58575348646591e-31	3.56437230823211e-29	19.368	13.634	20.024	18.636	13.737	16.192	14.980	11.747	17.696	14.907	12.241	15.116	18.310	12.803	12.995	18.165	13.586	20.186	16.118	10.305	27.137	16.519	7.500	9.526	58.565	106.713	79.757
Pdensi_DN24748_c1_g1	FC_3_1	Needles	751.156132596199	146.497300082972	448.826716339586	2.34882703292496	0.203407037412108	11.5474226595522	7.6067455901142e-31	4.1131709802221e-29	15.280	18.395	18.658	23.893	22.882	19.313	21.949	17.680	17.758	19.317	18.451	16.431	14.005	19.652	11.804	14.532	7.842	7.879	16.690	6.160	13.992	5.810	2.277	2.667	2.561	4.140	3.872
Pdensi_DN20595_c0_g1	FC_3_1	Needles	449.412165041809	39.7048891393946	244.558527090602	3.4602422067843	0.29968132324639	11.5464059264694	7.69724397574011e-31	4.15828041509261e-29	8.630	13.241	9.195	12.819	13.396	13.243	10.699	10.550	11.549	9.844	10.020	10.100	8.449	13.166	8.973	7.158	3.978	5.140	3.693	2.152	6.432	1.101	1.068	0.676	0.612	1.021	1.309
Pdensi_DN23260_c0_g1d364596	FC_3_1	Needles	80.7370998325299	948.482660021755	514.609879927142	-3.55613738602328	0.308022141161796	-11.5450706647589	7.81771957948516e-31	4.21948671922314e-29	5.598	2.946	0.641	3.040	2.526	1.570	1.785	1.846	1.899	1.132	0.404	1.320	3.027	2.770	1.425	3.295	2.240	1.758	0.884	2.780	1.377	0.731	0.196	0.000	17.872	26.228	23.947
Pdensi_DN14728_c0_g2	FC_3_1	Needles	1029.1756040339	3.14398763394444	516.159795833923	8.30502033796712	0.719563876530759	11.5417416143904	8.12629985943219e-31	4.38201400768666e-29	21.862	28.971	32.701	17.673	31.738	40.359	30.108	21.826	55.542	26.154	34.283	51.468	26.760	32.183	33.648	19.148	18.635	25.439	16.694	14.365	36.987	3.827	9.890	0.534	0.026	0.055	0.118
Pdensi_GG_77121_c0_g1	FC_3_1	Needles	598.637489052437	9.35921872465242	303.998353888545	6.03132568950087	0.522578503770942	11.5414729958822	8.15171980802316e-31	4.39169234790263e-29	2.516	11.980	9.501	17.526	20.590	14.560	17.424	22.500	18.883	14.949	20.223	13.245	4.340	14.543	8.603	10.944	5.276	6.159	18.580	1.839	6.993	27.476	0.476	0.330	0.194	0.369	0.103
Pdensi_DN18991_c1_g1	FC_3_1	Needles	101.910419780062	1119.77291665436	610.841668217212	-3.46021210768408	0.30000530680928	-11.5338363327147	8.90836218456833e-31	4.79493410368473e-29	3.510	4.162	4.314	3.930	2.280	2.784	1.376	2.340	2.420	1.409	2.976	2.111	3.191	3.900	3.353	3.862	3.906	3.916	2.140	2.798	2.529	3.685	0.339	0.298	17.848	31.909	31.914
Pdensi_DN13138_c0_g1d339309	FC_3_1	Needles	646.082320533821	70.7584926210494	358.420406577435	3.22548923040293	0.279758211891359	11.5295605036806	9.3620416263777e-31	5.03451711503753e-29	7.745	15.478	8.423	20.525	18.035	18.199	19.849	11.226	10.299	11.455	10.682	6.548	10.489	18.547	10.707	7.843	5.874	6.071	11.763	2.514	22.563	1.417	1.212	0.385	1.634	1.438	1.889
Pdensi_DN32988_c0_g2	FC_3_1	Needles	1059.25485503024	5.42905363716749	532.341954333705	7.48667617806314	0.649394170289644	11.5287086342705	9.4551306730245e-31	5.07992884431774e-29	4.207	12.876	10.816	19.815	37.225	35.571	18.179	22.284	27.182	24.566	22.824	29.229	14.895	27.047	25.934	7.362	8.724	16.050	6.815	11.112	10.908	5.851	10.460	2.846	0.067	0.292	0.068
Pdensi_DN895_c0_g1d446090	FC_3_1	Needles	186.240294803952	1156.84311375576	671.541704279857	-2.63833090860285	0.22893922620476	-11.5241540400908	9.9686497846592e-31	5.35093450587136e-29	5.166	3.968	3.453	6.383	5.410	4.602	4.649	5.965	5.853	6.043	5.586	5.350	4.468	5.129	3.832	4.140	2.508	3.126	3.059	3.333	3.279	3.409	2.700	2.910	18.560	31.973	33.744
Pdensi_DN14892_c1_g1	FC_3_1	Needles	485.626075212877	14.4841286935499	250.055101953213	5.17960563152932	0.449596333908514	11.5205690991762	1.03922334324607e-30	5.57321445674945e-29	9.875	10.712	10.935	16.649	13.339	12.732	13.194	10.350	11.379	10.045	11.785	9.335	8.708	12.193	10.690	10.719	4.555	3.170	3.302	2.195	2.009	1.496	0.184	0.133	0.408	0.386	0.213
Pdensi_DN22677_c0_g1d126819	FC_3_1	Needles	114.109703203566	683.181161434217	398.645432318892	-2.58230459518164	0.224202835950386	-11.5177160192259	1.07420705405388e-30	5.75557593583634e-29	4.433	5.240	11.058	4.064	2.946	3.042	5.768	7.428	4.331	3.809	7.497	6.562	10.203	6.508	17.319	10.210	8.619	22.157	8.950	12.926	5.798	5.264	18.004	6.473	12.986	18.375	17.596
Pdensi_GG_124546_c0_g1	FC_3_1	Needles	535.708007067552	3.05355586979026	269.380781468671	7.7357298299125	0.671748796013517	11.5158075099205	1.09825869231194e-30	5.87908480491974e-29	4.414	11.626	13.779	17.653	15.591	13.872	17.867	14.933	20.741	13.739	16.531	14.639	3.738	10.729	7.011	16.292	7.730	8.902	38.782	1.443	4.399	24.631	0.257	0.075	0.077	0.069	0.015
Pdensi_GG_6223_c0_g1	FC_3_1	Needles	0	2552.37303488236	1276.18651744118	-14.2641598755395	1.23929764768332	-11.5098740824726	1.17650055435051e-30	6.29219045341764e-29	0.000	0.839	0.000	0.000	0.000	0.000	0.000	0.000	0.000	0.000	0.000	0.000	0.000	0.000	0.000	0.000	0.000	0.000	0.000	0.893	0.557	0.000	0.000	0.000	41.392	91.464	53.172
Pdensi_GG_27000_c0_g1	FC_3_1	Needles	20.6822753962781	363.749568241589	192.215921818933	-4.14178522473375	0.360039040625863	-11.503711424	1.26362503353662e-30	6.75200805419833e-29	0.340	1.201	0.579	0.732	0.467	0.628	1.598	0.959	0.852	0.567	1.285	0.688	0.216	0.390	0.163	0.656	0.000	3.922	0.930	0.000	3.399	0.073	0.119	0.098	5.582	9.986	11.036
Pdensi_DN22038_c1_g2	FC_3_1	Needles	1.15728551615682	465.787993739102	233.47263962763	-8.63444149748925	0.750726313482333	-11.5014504519462	1.29717044616605e-30	6.92495797586756e-29	0.077	0.270	0.000	0.048	0.000	0.062	0.021	0.180	0.090	0.023	0.195	0.023	0.107	0.089	0.043	0.053	0.043	0.024	0.220	0.157	0.028	0.000	0.071	0.000	8.929	14.262	10.164
Pdensi_DN22219_c2_g1	FC_3_1	Needles	1336.76181991485	1.84617699768253	669.303998456265	9.65228289363236	0.839277903264441	11.5006994180223	1.30850774118849e-30	6.97914333065661e-29	8.277	23.086	17.225	52.675	38.209	27.132	37.426	24.566	22.452	25.860	15.490	16.253	10.819	30.116	17.160	8.159	3.873	2.567	1.103	0.658	1.522	0.223	0.151	0.045	0.041	0.000	0.071
Pdensi_DN18816_c0_g1d59724	FC_3_1	Needles	439.661463488331	16.6433877586722	228.152425623501	4.82692209115389	0.419721049005951	11.5003097952456	1.31442801628465e-30	7.00436405377723e-29	3.781	9.230	6.172	11.662	12.533	14.324	10.691	12.451	10.926	8.155	11.716	8.522	4.788	12.449	7.269	6.549	5.744	11.194	3.537	0.925	3.094	8.631	0.032	0.053	0.446	0.287	0.411
Pdensi_DN11196_c0_g1d5219	FC_3_1	Needles	1082.75236487884	6643.77238662205	3863.26237575045	-2.61771038522646	0.22764032675231	-11.4993262510765	1.32949139748277e-30	7.07821701719606e-29	23.773	27.205	19.856	38.354	32.993	24.104	28.192	31.725	30.536	31.337	30.816	25.977	23.077	33.247	18.540	24.887	17.260	12.162	13.629	20.724	15.208	23.589	9.607	5.619	116.033	193.863	170.611
Pdensi_DN20355_c0_g1d490546	FC_3_1	Needles	2115.74495820475	235.194653512183	1175.46980585846	3.17578883448872	0.276208982576273	11.4977753614937	1.35359274990049e-30	7.20001095573764e-29	33.583	45.058	54.902	73.187	65.812	47.456	64.379	65.582	82.346	65.411	70.661	72.105	21.551	37.215	33.286	31.932	16.945	18.275	6.127	11.018	13.597	4.381	4.412	3.537	4.951	4.962	6.732
Pdensi_DN16018_c1_g1	FC_3_1	Needles	17.6170691785082	1906.75393339715	962.185501287827	-6.76003038020578	0.588176942530525	-11.4931917445148	1.42738794338883e-30	7.58567641487934e-29	0.303	0.094	0.176	0.724	0.515	0.325	0.193	0.684	0.088	0.157	1.095	0.239	0.685	0.058	0.312	0.742	2.612	1.925	7.113	12.828	10.901	23.660	0.000	0.257	51.813	58.311	20.309
[truncated: 12,573 more rows]
