# Supplementary material for: Transcriptional Regulation of Pine Male and Female Cone Initiation and Development: Key Players Identified Through Comparative Transcriptomics
Source: Front Genet. 2022 Mar 18;13:815093. doi: 10.3389/fgene.2022.815093 (PMC8971679; doi:10.3389/fgene.2022.815093)
Supplement: Supplementary file 2 [file DataSheet3.ZIP › SUP_DEG/salmon.gene.counts.matrix.FC_3_2_vs_FC_3_3.DESeq2.DE_results.P0.001_C2.DE.subset]

sampleA	sampleB	baseMeanA	baseMeanB	baseMean	log2FoldChange	lfcSE	stat	pvalue	padj	Bud_Rep1	Bud_Rep2	Bud_Rep3	FC_3_1_Rep1	FC_3_1_Rep2	FC_3_1_Rep3	FC_3_2_Rep1	FC_3_2_Rep2	FC_3_2_Rep3	FC_3_3_Rep1	FC_3_3_Rep2	FC_3_3_Rep3	FC_3_Rep1	FC_3_Rep2	FC_3_Rep3	MC_2_2_Rep1	MC_2_2_Rep2	MC_2_2_Rep3	MC_2_3_Rep1	MC_2_3_Rep2	MC_2_3_Rep3	MC_2_4_Rep1	MC_2_4_Rep2	MC_2_4_Rep3	Needles_Rep1	Needles_Rep2	Needles_Rep3
Pdensi_DN26680_c0_g1d229530	FC_3_2	FC_3_3	17.0643133540183	738.098826249509	377.581569801764	-5.43557167812543	0.52348995865649	-10.3833351303921	2.95275963102918e-25	1.66435249362591e-20	0.014	0.029	0.000	0.152	0.178	0.014	0.427	0.295	0.442	6.683	19.385	20.345	0.000	0.124	0.000	0.000	0.000	0.000	0.000	0.000	0.019	0.000	0.000	0.000	0.000	0.000	0.000
Pdensi_DN22990_c1_g1	FC_3_2	FC_3_3	135044.134678047	548968.139226935	342006.136952491	-2.02329077348723	0.234787425381401	-8.61754316782719	6.84059785356256e-18	2.07484543097935e-14	2649.721	2701.766	6930.257	1176.900	1642.391	2382.343	2543.522	3853.073	2810.724	12114.689	9002.177	13213.292	19242.512	3026.510	17215.937	8095.023	16867.319	30653.467	28802.133	21908.621	15816.226	1886.198	35186.206	28749.528	35126.542	7897.221	3929.035
Pdensi_DN15262_c0_g2d53999	FC_3_2	FC_3_3	0	237.740230211654	118.870115105827	-10.5438916084735	1.33655942055167	-7.88883116331741	3.05029858859173e-15	7.08689556374658e-12	0.658	5.558	0.527	3.505	5.271	0.000	0.000	0.000	0.000	3.103	4.328	7.451	4.253	1.976	1.828	0.826	0.000	0.563	0.000	0.458	0.189	0.000	44.498	19.107	0.000	0.000	0.000
Pdensi_DN21253_c0_g1	FC_3_2	FC_3_3	78.7349649955711	473.575949490823	276.155457243197	-2.58809610706135	0.335997045613701	-7.7027347140335	1.33184675135488e-14	2.58865082713342e-11	3.521	5.096	1.540	0.758	2.538	5.754	1.841	1.738	1.801	7.190	9.189	13.278	27.608	2.297	14.249	14.108	3.392	19.651	10.321	0.789	1.619	1.281	39.226	385.002	62.304	15.736	79.931
Pdensi_DN20199_c0_g1d289398	FC_3_2	FC_3_3	106.915274533158	1872.80405463977	989.859664586465	-4.13082315973706	0.607777784938795	-6.7966010968187	1.0711614824581e-11	1.54813046462137e-08	0.000	0.541	0.000	0.321	0.409	6.984	1.054	2.876	3.362	13.676	45.774	58.109	3.204	2.184	0.284	0.456	2.240	9.535	16.415	11.146	22.571	7.327	2.363	0.686	151.580	102.866	83.114
Pdensi_DN21832_c0_g1	FC_3_2	FC_3_3	61.924060367874	376.339362542021	219.131711454947	-2.60236350137171	0.399494484075401	-6.51414125878279	7.31066757697793e-11	1.0050563137657e-07	6.944	11.343	1.523	0.669	1.705	2.924	1.355	1.843	1.039	5.386	9.916	8.382	18.068	2.539	13.220	11.163	0.879	17.104	2.260	1.117	2.271	1.340	40.798	134.678	25.540	36.478	66.181
Pdensi_DN32793_c0_g1d565911	FC_3_2	FC_3_3	0	86.1345724192386	43.0672862096193	-9.07899555365952	1.44687173364378	-6.27491390048454	3.4982782397561e-10	4.48145343777482e-07	0.000	0.000	1.149	0.000	0.000	4.206	0.000	0.000	0.000	1.188	1.490	2.696	0.000	0.000	0.000	0.000	0.000	0.000	0.000	0.000	0.000	0.000	0.000	2.135	0.000	0.000	0.000
Pdensi_DN41254_c0_g1d152797	FC_3_2	FC_3_3	71.2989622140173	0	35.6494811070087	8.41668744692354	1.42098327350449	5.92314322333008	3.15845531929849e-09	3.70894776099122e-06	2.065	2.800	2.072	2.610	0.943	0.839	1.142	1.897	1.847	0.000	0.000	0.000	1.144	0.894	0.573	1.618	0.830	5.034	0.000	0.896	0.371	0.000	0.000	0.000	2.283	0.290	0.939
Pdensi_DN15380_c0_g3d344350	FC_3_2	FC_3_3	115.9072957635	868.838692189395	492.372993976448	-2.90552642743708	0.491502690097217	-5.91151683597576	3.38971610140598e-09	3.89928036269081e-06	4.895	8.006	2.277	0.387	2.452	6.463	2.272	4.135	1.466	12.452	26.849	15.550	39.911	2.925	17.489	21.610	8.789	52.385	9.660	2.132	2.131	2.745	49.570	563.433	177.504	164.019	174.336
Pdensi_DN17059_c0_g1d280234	FC_3_2	FC_3_3	473.424433385435	3852.49245773729	2162.95844556136	-3.02467216549116	0.527452344180643	-5.73449373931546	9.78040372630975e-09	1.02563283686757e-05	16.386	0.685	0.475	7.074	10.657	24.249	7.230	8.447	16.720	64.743	37.279	137.504	4.539	3.660	4.518	2.771	5.572	2.372	7.462	15.226	18.657	272.306	1753.024	934.692	1.056	1.724	1.018
Pdensi_DN10368_c0_g1	FC_3_2	FC_3_3	77.6027280768283	0	38.8013640384142	8.5387475297854	1.49861866422856	5.69774535283857	1.21402198085889e-08	1.24417387223804e-05	1.961	1.275	1.968	0.000	0.478	0.000	2.159	0.823	2.341	0.000	0.000	0.000	1.295	0.452	0.866	0.352	2.097	0.000	0.871	0.000	0.564	1.781	0.000	0.000	0.000	1.324	0.954
Pdensi_DN48888_c0_g1	FC_3_2	FC_3_3	0	54.0199446333072	27.0099723166536	-8.40639892804947	1.4814132335471	-5.6745806893605	1.39028774117321e-08	1.37482383892929e-05	2.320	2.265	1.164	0.294	0.282	0.252	0.000	0.000	0.000	0.823	1.464	1.093	1.030	1.875	0.773	4.363	3.735	2.547	1.027	1.881	0.334	0.000	0.000	0.467	0.343	0.521	0.281
Pdensi_DN27205_c0_g1d307336	FC_3_2	FC_3_3	0	49.4839440516944	24.7419720258472	-8.27987416413115	1.46088411570344	-5.66771455389826	1.44714786896341e-08	1.38254130138968e-05	0.287	0.311	0.863	0.362	0.000	0.620	0.000	0.000	0.000	1.017	1.083	1.011	0.000	0.331	0.318	0.000	2.457	1.746	0.952	0.000	0.412	0.435	0.000	1.153	1.265	0.322	0.000
Pdensi_GG_107787_c1_g1	FC_3_2	FC_3_3	55.4343210019543	0	27.7171605009771	8.05357136403868	1.42787639817839	5.64024405355603	1.698093072052e-08	1.59524523498805e-05	0.000	0.817	0.757	0.950	0.459	1.220	1.245	1.187	1.350	0.000	0.000	0.000	0.415	0.000	0.833	1.352	0.000	1.832	0.418	0.870	0.000	0.000	0.914	1.514	0.000	0.849	0.458
Pdensi_DN23165_c0_g1d21380	FC_3_2	FC_3_3	267.943183638353	58.0479908543049	162.995587246329	2.206077690831	0.394063957082474	5.5982732020561	2.16497388626052e-08	1.96824061408001e-05	0.117	1.323	0.175	18.248	15.143	4.655	8.379	4.683	5.234	1.060	1.515	1.075	0.942	3.363	0.263	0.053	0.000	0.000	0.000	0.000	0.000	0.000	0.000	0.059	0.000	0.000	0.000
Pdensi_DN19943_c1_g1	FC_3_2	FC_3_3	106.302226606635	584.42054002628	345.361383316458	-2.4582166774534	0.440153577048626	-5.58490673627272	2.33825661169278e-08	2.0920344789631e-05	9.063	9.212	1.994	0.842	1.797	6.756	1.694	3.665	1.870	8.223	14.693	13.800	30.078	5.708	29.496	15.909	7.225	30.877	11.336	1.986	1.956	2.003	72.375	624.496	109.718	37.761	119.384
Pdensi_DN18962_c1_g1	FC_3_2	FC_3_3	79.3838725783428	507.939231495082	293.661552036712	-2.67687797424515	0.479550214710147	-5.58205979714371	2.37686622575073e-08	2.0933506512604e-05	0.185	0.022	0.041	0.051	0.147	0.787	1.530	2.834	1.042	8.524	14.501	8.985	0.083	0.135	0.468	0.000	0.023	0.039	0.516	0.535	0.015	0.678	1.572	220.448	0.048	0.080	0.110
Pdensi_GG_156827_c0_g1	FC_3_2	FC_3_3	468.600435230747	87.1853146209093	277.892874925828	2.42616789321088	0.440368985986314	5.50939773330514	3.60063507903342e-08	3.02915517708653e-05	0.582	1.260	0.582	16.596	44.332	92.753	15.523	9.917	6.556	1.373	2.391	1.715	17.822	29.902	64.063	3.389	4.237	1.957	3.864	0.169	0.417	4.875	29.194	13.754	0.000	0.000	0.000
Pdensi_DN39970_c2_g4	FC_3_2	FC_3_3	67.0820095760727	283.513895539892	175.297952557983	-2.0801523792718	0.379564603348757	-5.48036450427513	4.24450468299277e-08	3.51831986708192e-05	0.029	0.174	0.029	0.496	0.141	0.283	1.517	1.339	1.729	8.240	4.871	4.648	0.098	0.286	0.066	0.080	0.065	0.018	0.017	0.222	0.063	0.725	1.027	0.299	0.206	0.544	0.246
Pdensi_DN8552_c0_g1	FC_3_2	FC_3_3	34.4788085059557	281.565375578854	158.022092042405	-3.03043167881476	0.554556158530493	-5.46460738411964	4.63932468807837e-08	3.78985761403225e-05	0.086	0.000	0.045	2.663	2.457	0.000	0.912	0.512	0.930	2.967	9.271	5.555	0.210	0.087	0.085	0.125	0.250	0.258	0.165	0.124	0.139	0.045	0.000	0.318	0.000	0.000	0.045
Pdensi_DN39575_c0_g1d151260	FC_3_2	FC_3_3	10.2519814776881	166.790746365092	88.5213639213902	-4.02057235314512	0.738376522078171	-5.44515194203245	5.17611826520589e-08	4.16795831623707e-05	0.110	0.356	0.438	0.556	0.779	0.000	0.122	0.459	0.130	5.032	2.496	2.924	0.122	0.000	0.000	0.590	0.119	0.000	0.000	0.000	0.000	0.000	0.000	0.000	0.000	0.000	0.000
Pdensi_DN4087_c0_g1d166714	FC_3_2	FC_3_3	3.79928875249705	394.160758182176	198.980023467336	-6.70040795939658	1.24021141233577	-5.40263369031354	6.56694790095644e-08	5.21341669556776e-05	0.000	0.000	0.027	0.000	0.000	0.000	0.000	0.086	0.161	0.901	5.803	17.839	0.122	0.000	0.031	0.025	0.000	0.345	6.639	5.376	2.599	93.945	0.304	0.392	0.000	0.000	0.000
Pdensi_DN24194_c1_g1d552023	FC_3_2	FC_3_3	196.307917368366	9.75851803939103	103.033217703879	4.328389297766	0.814325289979347	5.31530747114065	1.06477378355546e-07	8.11041068701176e-05	0.053	0.349	0.146	3.802	30.049	40.806	4.369	7.677	1.278	0.153	0.308	0.156	7.860	22.920	25.944	0.355	1.035	0.265	0.019	0.107	0.140	0.862	25.458	13.607	0.027	0.000	0.000
Pdensi_DN35973_c0_g1d314950	FC_3_2	FC_3_3	58.8816793956556	285.271973729665	172.07682656266	-2.27536998079946	0.429631206928605	-5.29610033932562	1.18301849358151e-07	8.77395005384414e-05	2.015	2.620	3.236	3.048	1.964	0.435	1.775	1.269	0.962	5.237	4.556	8.039	1.774	2.324	4.450	3.613	7.757	5.870	5.818	1.859	1.739	1.219	9.281	7.282	2.951	7.711	4.411
Pdensi_DN2382_c0_g1	FC_3_2	FC_3_3	74.8527977826708	469.112890038764	271.982843910717	-2.647707814464	0.510098396809199	-5.19058250530901	2.09637203973893e-07	0.000149574818217626	4.207	6.334	0.689	0.000	1.254	3.748	1.909	1.376	1.838	4.465	9.789	15.122	14.730	3.375	21.053	6.551	0.555	13.232	5.512	0.398	1.149	0.913	66.296	349.087	15.586	14.431	14.004
Pdensi_DN23567_c1_g2	FC_3_2	FC_3_3	42.718359263056	373.54586442079	208.132111841923	-3.12789328207691	0.60458532690732	-5.17361759022048	2.29604508569152e-07	0.000160646971098425	0.879	3.494	0.882	0.370	0.000	3.168	0.970	1.230	0.699	4.503	14.752	4.478	18.478	1.352	11.040	14.437	3.766	41.397	2.596	0.000	2.108	0.445	17.105	403.556	148.650	33.260	169.951
Pdensi_DN28386_c0_g1d308246	FC_3_2	FC_3_3	0	43.4165404387863	21.7082702193931	-8.09074612291232	1.56439690689563	-5.17179884928787	2.31851095305543e-07	0.000160646971098425	0.751	0.543	0.000	0.317	0.305	0.543	0.000	0.000	0.000	0.592	0.948	1.179	1.111	1.156	1.668	3.140	2.418	5.191	6.377	2.031	2.162	1.142	0.915	1.007	1.847	0.281	1.214
Pdensi_DN39381_c0_g1d571815	FC_3_2	FC_3_3	47.8334802240027	0	23.9167401120013	7.84065554421299	1.51647679158282	5.17031027954561	2.33705631587674e-07	0.000160646971098425	0.241	0.523	0.484	0.609	0.586	0.522	0.800	1.012	1.436	0.000	0.000	0.000	0.267	0.556	0.267	0.216	0.258	0.000	0.000	0.000	0.000	0.366	0.000	0.000	1.067	0.812	0.292
Pdensi_GG_94829_c0_g1	FC_3_2	FC_3_3	0	55.3794055139957	27.6897027569979	-8.4416771790023	1.63776564498005	-5.15438652952396	2.54462586475104e-07	0.000169150989567718	0.000	0.000	0.490	0.000	0.000	0.000	0.000	0.000	0.000	0.979	0.520	1.944	0.000	0.478	2.288	0.743	2.658	3.875	0.000	2.388	0.822	1.880	1.004	0.000	0.000	0.466	0.654
Pdensi_DN38581_c0_g1d317189	FC_3_2	FC_3_3	0	60.2685043775351	30.1342521887676	-8.56402995328435	1.66164964243358	-5.15393241426143	2.55079908335806e-07	0.000169150989567718	0.000	0.407	0.338	0.849	0.000	0.363	0.000	0.000	0.000	0.398	1.693	1.705	0.743	0.000	0.745	0.302	0.000	1.638	2.613	0.404	1.453	2.041	0.851	0.823	1.263	0.757	0.000
Pdensi_DN25867_c2_g3	FC_3_2	FC_3_3	56.8576173858931	378.033844364539	217.445730875216	-2.73277427019944	0.530989540065743	-5.14656893215088	2.65294005143359e-07	0.000173878626673379	0.150	0.334	0.229	0.432	0.193	1.575	1.238	1.586	1.046	4.403	13.773	5.787	0.306	0.304	0.920	0.073	2.971	1.900	12.461	0.067	3.093	0.860	62.686	70.341	0.000	0.116	0.000
Pdensi_DN52614_c0_g1	FC_3_2	FC_3_3	43.6859368594069	0	21.8429684297034	7.71016489095605	1.51190636242418	5.09963122226276	3.40315870986636e-07	0.000215530835775649	1.010	0.365	0.676	0.425	1.639	0.363	1.113	1.060	0.803	0.000	0.000	0.000	0.372	1.164	0.373	1.207	1.441	1.638	0.000	0.389	0.484	1.020	0.817	0.677	2.964	0.379	0.817
Pdensi_DN47999_c0_g1	FC_3_2	FC_3_3	43.9465396659908	0	21.9732698329954	7.7184849503545	1.52555033883738	5.05947575367245	4.2041072965166e-07	0.000260511349537069	0.337	1.094	0.338	0.000	1.229	0.727	0.742	1.060	1.205	0.000	0.000	0.000	0.743	1.164	2.235	0.302	1.081	0.819	0.000	0.778	0.000	0.000	2.861	0.000	0.000	0.000	0.817
Pdensi_DN5868_c0_g2	FC_3_2	FC_3_3	0	43.9193267841622	21.9596633920811	-8.10766044215571	1.61420130561221	-5.02270715180765	5.09481983819695e-07	0.000312146320651967	0.415	0.112	0.518	0.000	0.126	0.340	0.000	0.000	0.000	0.488	1.312	0.979	0.347	0.120	0.464	0.093	0.113	0.000	1.038	0.120	2.080	0.316	0.000	0.000	0.000	0.233	0.500
Pdensi_DN22150_c0_g1d299089	FC_3_2	FC_3_3	58.2348352000232	245.793269429808	152.014052314916	-2.07610053705676	0.414081961766446	-5.0137429995749	5.33812764765649e-07	0.000323536454825598	1.404	1.351	2.087	0.642	0.461	1.422	1.267	1.681	1.007	4.648	3.947	6.765	5.938	0.850	7.368	2.741	5.539	15.190	8.258	6.014	4.346	0.312	16.761	31.741	20.590	24.125	27.231
Pdensi_DN38705_c0_g1d441000	FC_3_2	FC_3_3	53.4093612795954	0	26.7046806397977	7.99975532048226	1.60055349495078	4.99811805460978	5.78925400789619e-07	0.000347145841924549	0.248	0.000	0.000	0.000	1.207	1.613	1.646	0.521	1.478	0.000	0.000	0.000	0.550	1.626	2.806	0.000	0.532	0.000	0.549	0.812	0.000	16.291	16.870	29.331	0.000	0.279	0.000
Pdensi_DN22501_c3_g4	FC_3_2	FC_3_3	210.685834464545	51.5643695747701	131.125102019658	2.03340324061504	0.407408927941074	4.99106205377301	6.00482008940153e-07	0.000355562288920664	8.429	11.926	6.439	8.890	27.487	57.435	5.192	4.615	4.585	0.705	0.992	1.516	21.848	27.635	43.337	9.415	12.924	7.058	10.118	30.501	14.339	19.358	25.041	10.130	0.000	0.000	0.000
Pdensi_DN23864_c1_g1d70605	FC_3_2	FC_3_3	194.690334590829	10.8343643500742	102.762349470452	4.16451654734745	0.835112789463924	4.98677136775829	6.13966486144594e-07	0.000356771494412641	0.454	2.076	3.030	7.608	55.578	183.681	4.222	7.299	1.709	0.117	0.444	0.131	15.299	45.669	65.429	2.495	1.261	0.398	0.184	0.012	0.043	0.064	166.365	449.982	0.031	0.011	0.000
Pdensi_DN9646_c0_g1d103117	FC_3_2	FC_3_3	24.0701701126695	132.689563757772	78.3798669352208	-2.46113365521345	0.497326054890824	-4.94873258903302	7.46982900192991e-07	0.000429637124002838	0.599	0.000	2.104	0.000	0.365	0.000	0.661	0.629	0.357	2.125	3.770	2.465	1.657	0.691	3.983	2.416	0.642	6.567	2.323	4.504	2.155	0.000	2.550	1.807	1.761	3.704	0.727
Pdensi_DN9629_c0_g1d518394	FC_3_2	FC_3_3	95.3958026897867	568.431690317372	331.913746503579	-2.57480227409645	0.520722247927729	-4.94467498621992	7.62710049648519e-07	0.000434251663217055	0.000	0.164	0.000	4.029	3.860	0.000	1.514	3.017	1.976	6.251	19.714	9.994	1.011	0.000	0.000	0.136	0.163	0.000	1.005	0.000	0.000	0.000	0.000	0.000	0.000	0.000	0.000
Pdensi_DN17377_c0_g1	FC_3_2	FC_3_3	474.300899792139	73.6703740850841	273.985636938612	2.68559694693448	0.543347780834165	4.94268503832199	7.70539133493406e-07	0.000434322087984893	7.055	23.152	37.650	19.304	31.966	17.308	17.922	6.633	7.908	1.634	2.131	0.883	11.064	14.539	13.608	36.106	11.796	11.661	2.332	0.033	8.878	0.000	0.000	0.000	0.000	0.000	0.000
Pdensi_DN1633_c0_g1d98587	FC_3_2	FC_3_3	0	37.418546275583	18.7092731377915	-7.87712469407584	1.62392479154423	-4.85067087779679	1.23044575146295e-06	0.000660526716447243	0.387	0.000	1.554	1.464	0.000	0.000	0.000	0.000	0.000	0.914	0.973	0.454	0.000	0.000	0.000	1.388	0.414	0.000	1.289	0.000	0.000	0.000	0.000	0.777	0.000	0.871	0.000
Pdensi_DN38678_c0_g1d510642	FC_3_2	FC_3_3	62.7459402616518	1443.80281067298	753.274375467316	-4.52484303840737	0.937578740644558	-4.82609389724076	1.39236881810929e-06	0.000737086805446836	0.000	0.000	0.000	0.000	0.000	0.161	0.164	0.927	3.222	8.773	33.860	47.894	0.000	0.000	0.000	0.000	0.000	0.183	0.000	0.000	0.000	0.000	0.000	0.000	0.000	0.000	0.000
Pdensi_DN22893_c1_g5	FC_3_2	FC_3_3	55.6966935321649	0	27.8483467660824	8.06064572437659	1.6724001140369	4.81980696887154	1.43697190378788e-06	0.000749966280823221	0.774	0.000	0.000	0.488	1.414	0.000	2.131	1.218	0.462	0.000	0.000	0.000	1.278	0.000	0.427	0.347	6.209	1.880	13.318	0.000	2.783	0.586	0.000	0.000	0.000	0.000	0.000
Pdensi_DN19421_c0_g1d407938	FC_3_2	FC_3_3	0	90.8925959031674	45.4462979515837	-9.15715502879229	1.91036619840269	-4.79340298024999	1.63975776884553e-06	0.000840241694534065	1.649	0.000	3.426	0.000	3.890	0.000	0.000	0.000	0.000	0.195	4.503	1.132	9.301	0.000	0.000	0.000	0.000	0.000	0.000	0.000	0.000	0.000	0.000	0.000	0.000	0.000	3.464
Pdensi_DN24182_c0_g1d497789	FC_3_2	FC_3_3	28.8968309685148	151.826410488896	90.3616207287055	-2.39114895411533	0.500797674783612	-4.77468062356421	1.79992672257771e-06	0.000905845264685852	0.000	1.222	0.645	0.408	0.587	0.878	0.716	0.845	0.382	3.041	2.444	3.987	0.359	2.231	1.256	1.875	0.867	0.590	1.425	0.560	2.312	0.000	0.394	0.648	0.000	0.181	1.556
Pdensi_DN25233_c0_g1d74016	FC_3_2	FC_3_3	357.553375592696	83.824180218969	220.688777905832	2.09144978119482	0.439131578961007	4.76269501306016	1.91024442226293e-06	0.00095010289404803	2.000	1.347	1.027	9.418	19.843	39.572	10.554	7.323	6.546	1.638	2.605	1.046	8.311	17.825	23.875	1.232	3.485	1.375	3.175	40.294	4.613	177.875	269.471	759.559	1.124	5.340	3.032
Pdensi_DN37970_c0_g1d316649	FC_3_2	FC_3_3	48.743594662442	0	24.371797331221	7.86836156842541	1.65249588703508	4.76150145374516	1.92157914206215e-06	0.00095010289404803	1.528	3.725	1.917	1.926	1.860	0.412	1.262	1.603	0.456	0.000	0.000	0.000	0.000	1.322	2.532	0.342	1.226	0.464	0.000	0.441	0.000	0.000	0.000	0.000	1.119	4.729	2.322
