# Supplementary material for: Transcriptional Regulation of Pine Male and Female Cone Initiation and Development: Key Players Identified Through Comparative Transcriptomics
Source: Front Genet. 2022 Mar 18;13:815093. doi: 10.3389/fgene.2022.815093 (PMC8971679; doi:10.3389/fgene.2022.815093)
Supplement: Supplementary file 2 [file DataSheet3.ZIP › SUP_DEG/salmon.gene.counts.matrix.FC_3_2_vs_MC_2_2.DESeq2.DE_results.P0.001_C2.DE.subset]

sampleA	sampleB	baseMeanA	baseMeanB	baseMean	log2FoldChange	lfcSE	stat	pvalue	padj	Bud_Rep1	Bud_Rep2	Bud_Rep3	FC_3_1_Rep1	FC_3_1_Rep2	FC_3_1_Rep3	FC_3_2_Rep1	FC_3_2_Rep2	FC_3_2_Rep3	FC_3_3_Rep1	FC_3_3_Rep2	FC_3_3_Rep3	FC_3_Rep1	FC_3_Rep2	FC_3_Rep3	MC_2_2_Rep1	MC_2_2_Rep2	MC_2_2_Rep3	MC_2_3_Rep1	MC_2_3_Rep2	MC_2_3_Rep3	MC_2_4_Rep1	MC_2_4_Rep2	MC_2_4_Rep3	Needles_Rep1	Needles_Rep2	Needles_Rep3
Pdensi_DN18081_c1_g3	FC_3_2	MC_2_2	43.0775250693917	10148.1485135169	5095.61301929317	-7.87858724061433	0.276112619158089	-28.5339629338108	4.44198082722241e-179	2.00849132734693e-174	54.689	37.439	117.619	34.518	1.056	1.431	1.455	0.768	0.994	0.611	0.617	0.369	24.608	0.258	1.373	213.401	204.292	250.150	146.636	308.407	229.805	334.305	4.254	0.458	0.000	0.000	0.062
Pdensi_DN15456_c1_g1d344623	FC_3_2	MC_2_2	18.8810272328215	7222.17007095149	3620.52554909216	-8.58127123909025	0.300885941061987	-28.5200139587858	6.61612888856766e-179	2.00849132734693e-174	1.522	0.525	135.978	74.636	0.163	0.233	0.415	0.479	0.507	0.697	1.096	0.900	0.060	0.031	3.783	136.744	179.551	156.101	172.899	149.644	124.563	0.489	0.033	0.000	0.000	0.030	0.000
Pdensi_GG_124630_c1_g1	FC_3_2	MC_2_2	62.9366482405171	11119.6166504095	5591.27664932499	-7.46679994271409	0.28869815194057	-25.8636915149051	1.70679686905626e-147	3.45427239682503e-143	155.861	70.586	222.477	66.039	1.472	2.812	1.406	1.317	1.944	0.608	1.497	0.740	69.765	0.287	1.780	353.132	207.873	187.658	140.196	215.829	249.835	185.895	11.085	2.160	0.032	0.047	0.000
Pdensi_DN20270_c0_g3d290192	FC_3_2	MC_2_2	7.72396408050931	2229.72889804956	1118.72643106503	-8.17794434835509	0.387775174593922	-21.0893963413698	9.95233872062236e-99	1.51064061355647e-94	57.694	12.328	40.775	8.340	0.101	0.833	0.258	0.070	0.256	0.138	0.085	0.341	33.161	0.116	0.533	62.257	40.548	46.173	34.847	54.196	55.234	71.172	41.960	24.451	0.000	0.000	0.000
Pdensi_DN18627_c0_g1d13791	FC_3_2	MC_2_2	4399.45323414646	436.949146529047	2418.20119033776	3.32660748863893	0.162084211700561	20.5239452611498	1.31587971781972e-93	1.59787274134849e-89	6.908	34.816	10.621	115.130	110.152	62.562	110.227	105.072	111.560	55.541	89.546	45.914	14.262	60.960	24.327	11.586	9.665	7.828	2.507	1.128	2.888	0.630	0.225	0.640	1.505	0.677	0.660
Pdensi_DN21087_c1_g1	FC_3_2	MC_2_2	1762.67561422402	228.169189198672	995.422401711347	2.95075521583404	0.161397232507521	18.2825638952424	1.13941699500908e-74	1.15299504753294e-70	8.586	52.717	29.522	32.553	55.647	80.278	44.696	39.868	46.445	31.067	30.270	39.380	14.398	61.176	58.979	5.406	4.964	4.720	5.431	6.196	14.952	34.983	244.720	615.406	9.130	25.402	21.742
Pdensi_DN37968_c1_g1	FC_3_2	MC_2_2	5791.133818222	710.445415624795	3250.7896169234	3.02491352477698	0.166064182533106	18.2153278246737	3.90074171603735e-74	3.38333618984583e-70	5.882	13.078	27.343	67.012	82.598	79.257	161.962	123.347	145.768	181.879	220.962	161.269	19.354	47.975	46.078	18.491	15.145	13.586	10.785	11.810	13.475	5.364	20.619	1.498	0.056	0.000	0.019
Pdensi_DN20745_c4_g2	FC_3_2	MC_2_2	6.08808211133932	949.6101373945	477.84910975292	-7.28280927859668	0.412919693359669	-17.6373503025274	1.27291452699074e-69	9.66062568828037e-66	2.751	1.094	6.364	1.727	0.267	0.093	0.100	0.226	0.122	0.371	0.654	0.131	0.443	0.035	0.041	20.646	20.962	20.916	12.597	15.136	21.806	8.526	0.023	0.000	0.000	0.000	0.000
Pdensi_GG_7186_c0_g1	FC_3_2	MC_2_2	92.3868170454509	7347.88579363109	3720.13630533827	-6.31389299083261	0.359859955011208	-17.5454170515748	6.44777475543944e-69	4.34974049196118e-65	42.784	17.178	77.578	25.419	10.355	4.615	1.570	2.731	2.535	1.118	6.860	4.453	11.018	3.821	0.525	120.659	199.877	157.124	74.820	0.274	8.161	0.000	0.000	0.000	0.000	0.266	0.286
Pdensi_DN37026_c0_g1d32315	FC_3_2	MC_2_2	379.101185034123	25825.9006252782	13102.5009051561	-6.09020878783657	0.379177072315548	-16.0616483234206	4.73791333451879e-58	2.87662408105308e-54	210.504	104.144	346.337	114.729	41.991	11.503	6.071	11.021	10.914	6.780	17.845	11.727	66.448	11.244	6.002	394.142	692.695	588.031	315.784	0.461	46.822	0.151	0.000	0.200	0.000	0.112	0.000
Pdensi_DN5177_c0_g1	FC_3_2	MC_2_2	41.0287618736657	729.883608414118	385.456185143892	-4.15558782089815	0.259840320483182	-15.9928521222984	1.43316505064258e-57	7.91041964088765e-54	4.940	1.878	20.307	6.560	1.374	1.011	0.924	0.905	1.210	0.909	0.826	0.811	1.231	1.002	0.618	17.633	16.321	14.383	62.585	4.523	94.526	0.327	0.045	0.308	0.170	1.674	1.337
Pdensi_DN21385_c0_g1	FC_3_2	MC_2_2	2108.27843836693	2.81675981695884	1055.54759909194	9.32235391232234	0.591677709891109	15.7557970436946	6.26642964384077e-56	3.17055229854827e-52	0.548	2.326	1.836	65.274	101.272	10.496	67.932	41.486	47.852	31.181	31.458	19.523	7.166	4.668	0.130	0.130	0.032	0.036	0.000	0.000	0.041	0.000	0.000	0.000	0.045	0.000	0.000
Pdensi_DN10553_c0_g1d103553	FC_3_2	MC_2_2	741.228043350369	12.3083945830246	376.768218966697	5.92609719875695	0.38074155267658	15.5646189839197	1.26621888103714e-54	5.9137291817054e-51	4.643	0.701	0.216	11.360	11.642	3.421	20.017	19.989	15.058	31.384	18.546	28.384	1.083	1.745	0.362	0.291	0.234	0.265	0.000	1.128	0.155	0.000	0.132	0.000	0.000	0.000	0.000
Pdensi_DN6782_c0_g1d450447	FC_3_2	MC_2_2	630.80781202092	9.29316711465058	320.050489567785	6.071887390295	0.421299464855334	14.4122836528643	4.33148048843467e-47	1.87847027039508e-43	1.311	1.744	0.403	11.881	9.276	6.605	14.332	14.767	17.739	15.059	12.747	15.819	1.685	4.772	2.255	0.271	0.109	0.248	0.785	0.000	0.144	0.000	0.000	0.000	0.000	0.000	0.000
Pdensi_DN36795_c0_g1d376592	FC_3_2	MC_2_2	4073.62596099682	539.18519366979	2306.4055773333	2.91354177744467	0.208353177781791	13.9836685404243	1.96112742299793e-44	7.93799009915462e-41	32.043	45.482	39.779	133.210	124.331	46.918	103.478	85.780	113.704	85.454	72.810	68.556	32.790	44.967	10.390	15.477	10.793	9.789	5.092	2.136	7.256	0.425	0.142	0.091	0.737	0.369	0.543
Pdensi_DN30813_c0_g1d371414	FC_3_2	MC_2_2	7356.99709630282	602.673368356035	3979.83523232943	3.60600190198531	0.262983290329756	13.711905031927	8.6165403618662e-43	3.26970780044191e-39	6.323	99.420	51.218	35.623	87.537	99.735	197.989	169.426	179.694	191.838	150.302	145.295	33.279	128.588	85.054	18.165	13.555	8.668	9.916	2.134	3.032	0.000	0.000	0.000	0.000	0.000	0.000
Pdensi_DN20154_c1_g1	FC_3_2	MC_2_2	13.2652501314065	1862.03849253318	937.651871332292	-7.12585888413738	0.526410375114865	-13.5366991628584	9.4961006203449e-42	3.39150440684847e-38	6.840	2.758	19.306	7.175	0.617	0.069	0.564	0.333	0.075	0.674	0.484	0.075	1.636	0.442	0.143	49.364	39.231	35.318	23.381	24.973	28.450	14.909	0.078	0.000	0.780	0.502	0.384
Pdensi_DN20745_c4_g3	FC_3_2	MC_2_2	9.38029745380947	744.386365523741	376.883331488775	-6.31593100884608	0.472694253031279	-13.3615565840784	1.01420860493175e-40	3.42098196935729e-37	0.412	0.643	10.052	3.251	0.157	0.140	0.163	0.213	0.327	0.153	0.259	0.288	0.124	0.086	0.126	12.529	20.160	15.736	8.443	1.974	20.273	0.308	0.023	0.000	0.000	0.000	0.067
Pdensi_DN27235_c1_g1	FC_3_2	MC_2_2	1207.7945636291	20.0042041709568	613.899383900029	5.85763206744086	0.438731372915649	13.3512951866496	1.16407187530358e-40	3.71982231100298e-37	6.584	1.047	0.346	23.096	14.632	4.742	35.608	26.245	28.108	47.632	30.995	56.140	3.163	2.636	0.854	0.810	0.227	0.343	0.310	0.242	0.099	0.000	0.000	0.000	0.106	0.311	0.083
Pdensi_GG_38489_c2_g1	FC_3_2	MC_2_2	7.95904001521173	1385.33682555952	696.647932787368	-7.4429218864442	0.561613434237018	-13.2527490133063	4.34973271813864e-40	1.32047010990894e-36	1.442	0.871	14.335	5.702	0.101	0.091	0.131	0.263	0.183	0.240	0.275	0.273	0.308	0.083	0.163	15.562	35.162	38.411	45.010	11.502	91.046	4.957	0.000	0.025	0.000	0.014	0.000
Pdensi_DN22306_c3_g4	FC_3_2	MC_2_2	9351.75068447416	901.58927978365	5126.66998212891	3.37296413801944	0.254903780743549	13.2323032957007	5.71100015596957e-40	1.65115892604615e-36	47.848	29.633	19.112	105.064	147.422	163.266	215.911	190.410	288.789	249.249	231.729	291.924	95.055	90.566	114.328	25.290	19.933	14.932	31.030	203.063	67.431	376.071	1135.251	350.271	0.000	0.606	0.869
Pdensi_GG_96436_c0_g1	FC_3_2	MC_2_2	1464.85129510449	85.8553076454481	775.35330137497	4.09528873508942	0.316358022256561	12.9451079061564	2.50411140845789e-38	6.91077837111458e-35	1.012	2.542	1.220	7.128	5.972	4.411	33.164	35.399	40.173	31.734	62.260	30.195	1.041	1.495	2.046	1.712	2.493	1.398	2.826	1.879	2.379	1.329	1.614	0.607	0.814	1.026	0.185
Pdensi_DN16986_c0_g1d349485	FC_3_2	MC_2_2	1.84124601218825	2030.92672453135	1016.38398527177	-10.0994804194895	0.790805216424152	-12.7711353058053	2.37662433545242e-37	6.27377158813015e-34	0.570	0.236	12.301	4.955	0.000	0.000	0.096	0.000	0.051	0.051	0.000	0.000	0.049	0.000	0.049	22.058	54.426	53.995	5.890	2.852	15.790	3.500	0.000	0.000	0.000	0.000	0.000
Pdensi_DN20257_c1_g2	FC_3_2	MC_2_2	393.139146425558	2108.71624838465	1250.9276974051	-2.42311499376322	0.193534075168901	-12.520353284808	5.77774048763531e-36	1.35639931316795e-32	25.585	51.243	44.196	17.248	14.314	42.897	9.362	8.775	11.061	10.647	8.076	13.762	45.458	64.344	58.372	46.047	48.754	44.095	23.277	18.826	24.999	7.912	2.243	3.772	0.798	0.752	0.136
Pdensi_DN26360_c0_g1d560098	FC_3_2	MC_2_2	3886.04166677547	430.475929152906	2158.25879796419	3.17552206815007	0.253637331959863	12.5199316820309	5.80851225271626e-36	1.35639931316795e-32	5.863	9.123	17.711	25.162	29.081	13.778	109.753	70.603	109.263	89.335	135.759	59.878	17.947	12.240	16.597	10.523	7.583	10.461	2.131	3.865	4.725	1.659	2.991	39.146	76.699	119.441	188.108
Pdensi_DN11481_c0_g1	FC_3_2	MC_2_2	28.1332166323403	1114.0655797228	571.099398177568	-5.30763487117945	0.43031852045989	-12.3342004092853	5.92744086268393e-35	1.28530204277805e-31	3.205	1.820	2.491	5.467	1.065	0.444	0.605	0.773	0.700	2.050	2.036	0.662	1.033	0.897	0.233	21.128	35.288	16.281	162.092	362.494	1488.073	6.885	2.932	1.387	0.032	1.552	1.342
Pdensi_DN15245_c0_g1	FC_3_2	MC_2_2	57.9349305153324	841.406459283491	449.670694899412	-3.86313221430524	0.316399736737185	-12.2096568541525	2.76050964150564e-34	5.7794600994488e-31	35.158	16.645	20.700	7.669	3.278	5.842	1.045	1.462	1.787	0.837	1.657	2.208	20.488	6.825	8.904	23.516	17.295	15.364	11.347	1.455	16.544	2.329	0.119	2.405	0.000	0.055	0.175
Pdensi_GG_88389_c0_g1	FC_3_2	MC_2_2	2690.97907272751	425.36281820751	1558.17094546751	2.66155800696182	0.221005631707573	12.042942011919	2.11283741564453e-33	4.27603078969526e-30	8.794	14.485	13.371	70.149	74.625	37.754	53.236	69.269	76.921	49.370	66.549	57.114	8.230	24.717	12.190	10.343	8.731	9.084	6.688	11.241	7.893	11.554	62.791	60.843	21.344	9.320	10.330
Pdensi_DN21098_c3_g2	FC_3_2	MC_2_2	31.6647118667496	1078.31527624031	554.989994053531	-5.08980826559056	0.423088466739684	-12.0301276582001	2.46778901340797e-33	4.83328419190533e-30	1.685	1.523	10.922	7.760	2.531	3.699	0.525	0.971	0.841	0.187	0.202	0.312	0.415	1.534	1.560	16.710	28.681	24.585	7.884	12.281	37.781	14.368	1.147	3.149	0.000	0.000	0.000
Pdensi_DN22738_c1_g1	FC_3_2	MC_2_2	27.8788875371445	2142.84553676351	1085.36221215033	-6.26661856869697	0.52287833266068	-11.9848503509585	4.26614053432212e-33	8.09433507941773e-30	8.324	6.268	27.254	15.977	0.257	1.575	0.234	0.891	0.925	0.824	0.612	0.834	1.523	0.000	1.511	63.333	48.037	32.060	27.798	31.734	109.303	29.256	0.000	7.363	0.000	0.000	0.000
Pdensi_DN21948_c1_g1	FC_3_2	MC_2_2	6.36633438251667	536.095851384632	271.231092883574	-6.39594186748522	0.537553564666974	-11.8982410086847	1.20867940419538e-32	2.22378697047644e-29	1.219	1.959	11.205	4.616	0.055	0.330	0.101	0.236	0.142	0.108	0.076	0.415	0.133	0.177	0.435	14.527	7.023	14.260	1.328	7.741	5.662	14.521	0.227	0.690	0.717	0.468	0.536
Pdensi_DN17028_c1_g1	FC_3_2	MC_2_2	2.93266692866018	310.554346118555	156.743506523607	-6.73371608401464	0.569158201841466	-11.8310094842317	2.69876424586958e-32	4.8192785643521e-29	1.852	0.796	3.177	1.255	0.170	0.038	0.030	0.102	0.091	0.032	0.077	0.000	0.491	0.110	0.000	8.273	6.580	5.828	4.303	4.164	4.528	3.479	0.000	0.000	0.000	0.000	0.000
Pdensi_DN19635_c0_g1d218821	FC_3_2	MC_2_2	1.357061315939	2289.37496650099	1145.36601390846	-10.7424011094375	0.910129594649881	-11.8031554765231	3.75944588607152e-32	6.52156448493807e-29	1.735	1.366	23.274	6.405	0.000	0.052	0.000	0.038	0.056	0.028	0.031	0.072	0.376	0.000	0.232	17.932	66.315	61.774	48.431	14.188	31.268	7.064	0.000	0.000	0.000	0.000	0.015
Pdensi_DN26950_c1_g1	FC_3_2	MC_2_2	424.714343390277	28.6627523520891	226.688547871183	3.85729089197264	0.327182314034814	11.7894235920166	4.42559523878146e-32	7.46388930340602e-29	3.832	1.368	0.472	7.713	5.096	2.431	10.525	10.927	10.079	15.919	10.901	20.459	1.263	2.000	0.947	0.884	0.507	0.546	0.174	0.595	0.155	0.246	0.000	0.314	0.382	1.536	0.511
Pdensi_GG_121151_c0_g1	FC_3_2	MC_2_2	1.07460508752488	723.06799172207	362.071298404798	-9.41259785472197	0.799003302578832	-11.7804242164485	4.92446065515429e-32	8.08077374804576e-29	7.103	2.675	17.683	4.563	0.000	0.034	0.023	0.022	0.037	0.025	0.053	0.013	2.409	0.000	0.178	20.910	15.504	11.931	17.087	0.000	3.544	0.189	3.806	6.666	0.000	0.000	0.000
Pdensi_DN26518_c3_g1	FC_3_2	MC_2_2	2116.23711807154	420.818162535886	1268.52764030371	2.3305547586757	0.202461695107826	11.5110898258285	1.16003076372054e-30	1.82523008168629e-27	19.991	29.621	18.240	61.240	81.867	48.838	51.073	56.323	49.639	35.243	43.208	30.316	23.875	40.820	26.490	9.483	10.318	7.921	12.863	14.674	14.533	21.264	14.027	10.603	1.578	4.644	3.285
Pdensi_GG_93564_c0_g1	FC_3_2	MC_2_2	0	2914.55948810372	1457.27974405186	-14.280663392221	1.24069927081349	-11.5101731162118	1.17242811802298e-30	1.82523008168629e-27	0.000	0.000	0.000	0.000	0.000	0.000	0.000	0.000	0.000	0.000	0.000	0.000	0.000	0.000	0.000	45.494	64.772	79.209	36.053	84.197	27.100	0.000	47.660	0.000	13.198	8.154	0.000
Pdensi_DN18181_c0_g1d283185	FC_3_2	MC_2_2	3.22381526257465	303.833599559709	153.528707411142	-6.57158496332837	0.573131141940427	-11.4661104281984	1.95239100972441e-30	2.96348550388544e-27	1.962	0.647	6.617	2.156	0.053	0.054	0.054	0.065	0.117	0.095	0.095	0.149	0.904	0.072	0.064	7.939	5.160	7.115	7.996	0.881	8.441	1.125	0.108	0.000	0.000	0.007	0.023
Pdensi_DN492_c0_g1d324418	FC_3_2	MC_2_2	74.8017811072047	868.13121358594	471.466497346572	-3.53884539006141	0.309011427037452	-11.4521505692814	2.2938301392023e-30	3.39682675369922e-27	4.659	3.257	14.466	5.580	1.716	2.681	1.994	1.335	2.239	1.347	1.436	1.839	1.007	1.422	1.250	24.149	19.036	14.723	13.883	2.135	11.261	8.992	4.080	10.042	0.951	3.076	2.630
Pdensi_DN20209_c0_g1d16607	FC_3_2	MC_2_2	3521.15571438714	828.24119702879	2174.69845570796	2.08907608983698	0.182832575219492	11.4261700210099	3.09459290447231e-30	4.47352876654848e-27	18.524	35.841	22.520	71.506	62.309	44.414	76.334	85.034	99.893	99.746	70.822	55.719	26.616	43.847	25.736	19.135	17.088	18.498	46.841	64.538	63.624	36.486	39.137	75.220	12.857	19.266	20.752
Pdensi_DN48703_c0_g1	FC_3_2	MC_2_2	22.7310476850853	345.928951415684	184.329999550385	-3.92477384409185	0.347608166988396	-11.2907987119384	1.45706538016104e-29	2.05734243154599e-26	3.513	1.191	3.085	0.278	0.801	2.863	0.730	0.461	0.523	0.779	4.160	4.655	3.415	1.268	3.905	7.473	7.781	7.500	1.943	3.307	0.631	1.002	5.357	1.325	7.469	2.713	1.860
Pdensi_DN18399_c0_g1d478280	FC_3_2	MC_2_2	563.171451639491	5899.74161760725	3231.45653462337	-3.38883832325034	0.3004868858088	-11.2778243687036	1.68870727583149e-29	2.33022414209338e-26	12.652	37.671	5.831	14.270	10.944	2.498	18.408	12.047	11.547	12.359	6.133	8.059	11.063	15.596	2.084	125.806	160.437	101.267	148.949	89.672	73.281	13.446	11.576	0.000	21.228	23.842	10.191
Pdensi_GG_105008_c0_g1	FC_3_2	MC_2_2	0	3066.00535101582	1533.00267550791	-14.3540395839745	1.30279040691996	-11.0179193120635	3.13215359837594e-28	4.13410229837815e-25	7.324	4.447	43.810	17.758	0.000	0.000	0.000	0.000	0.000	0.693	0.369	0.344	0.324	0.000	0.974	73.500	28.247	102.062	6.166	3.050	111.296	4.890	0.000	0.000	0.000	0.000	0.000
Pdensi_DN20401_c0_g1d63113	FC_3_2	MC_2_2	18.2124982797378	3123.51397120984	1570.86323474479	-7.42366686894194	0.675533827772311	-10.9893340107375	4.30087879084606e-28	5.5559118252387e-25	4.978	1.673	14.402	4.873	0.040	0.047	0.276	0.457	0.618	0.296	0.070	0.196	1.591	0.152	0.273	18.195	92.143	87.949	129.298	44.251	151.040	26.232	0.542	1.913	0.017	0.037	0.040
Pdensi_DN26072_c1_g2	FC_3_2	MC_2_2	304.714883716988	1425.33203917471	865.023461445851	-2.22464278660293	0.202581062991343	-10.9814942905004	4.69099272514247e-28	5.93361715222968e-25	13.900	10.793	21.119	13.344	5.276	3.759	7.216	7.296	8.113	5.173	6.609	8.373	2.855	4.775	4.007	29.310	31.687	32.626	30.632	27.431	10.370	32.660	3.851	6.218	9.704	5.677	5.475
Pdensi_DN6208_c0_g1d262563	FC_3_2	MC_2_2	564.56346201636	9.10551548811324	286.834488752237	5.87962941828468	0.536165734473235	10.966067095021	5.56402784237053e-28	6.89428470305157e-25	0.256	1.107	0.256	9.398	12.092	3.630	9.945	12.992	18.918	7.228	11.313	8.741	0.000	3.099	0.143	0.344	0.138	0.157	0.000	0.000	0.183	0.000	0.000	0.000	0.000	0.000	0.000
Pdensi_DN8591_c0_g1d47749	FC_3_2	MC_2_2	479.997839609983	59.9196976000068	269.958768604995	2.98577976356223	0.273901585387738	10.9009218012942	1.14095482244588e-27	1.38546144089603e-24	3.767	9.108	7.284	9.873	13.558	11.594	11.588	10.982	13.086	13.465	14.140	12.885	4.198	6.381	6.870	1.689	1.222	1.077	0.974	4.515	4.680	4.461	0.769	0.758	0.000	1.552	1.665
Pdensi_DN12818_c0_g1d390558	FC_3_2	MC_2_2	1273.64254126465	184.111924786784	728.877233025715	2.78734530512275	0.256008197835802	10.887718942932	1.31902646227197e-27	1.57028807170279e-24	24.065	51.513	28.576	25.459	18.014	32.383	36.558	29.827	28.383	76.522	61.611	58.189	26.977	46.047	30.785	4.419	4.689	3.068	2.915	1.957	3.139	0.890	3.649	0.923	0.442	0.890	1.409
Pdensi_DN19569_c0_g6	FC_3_2	MC_2_2	1625.7478943265	135.692116255645	880.72000529107	3.59484834996957	0.330581484347665	10.8743184968852	1.52793325370143e-27	1.78400899035542e-24	0.972	8.371	3.754	11.741	8.864	8.047	36.087	35.817	48.848	47.308	54.894	29.223	6.237	8.199	7.120	2.395	2.543	3.944	4.928	11.141	5.248	5.583	94.443	89.500	0.070	0.050	0.161
Pdensi_GG_26840_c0_g1	FC_3_2	MC_2_2	5.47186959458946	6173.51456342765	3089.49321651112	-10.1344566464007	0.941553601712216	-10.7635472138508	5.11620986204935e-27	5.86095625989295e-24	2.237	1.026	3.455	10.441	0.206	0.061	0.145	0.238	0.022	0.156	0.000	0.000	0.698	0.285	0.494	18.696	165.581	205.613	389.578	0.155	237.359	0.029	0.023	0.000	0.059	0.021	0.069
Pdensi_DN13830_c0_g1d462488	FC_3_2	MC_2_2	1403.78776139656	193.076579387045	798.432170391801	2.86358039950323	0.266203763784423	10.7570995946632	5.48699992606113e-27	6.16931852797781e-24	3.804	6.060	6.570	19.122	23.606	8.291	28.362	32.686	43.086	33.790	35.241	32.292	3.025	4.591	1.977	4.320	4.487	3.909	0.829	0.328	4.072	0.061	0.025	0.000	0.000	0.000	0.000
Pdensi_DN19315_c0_g3	FC_3_2	MC_2_2	0.796352816347532	870.740278030761	435.768315423554	-10.0948117194909	0.940171994762754	-10.7371967849758	6.80801942205143e-27	7.51543453108823e-24	0.000	0.000	17.699	7.882	0.057	0.000	0.026	0.024	0.028	0.000	0.030	0.000	0.000	0.000	0.053	13.912	17.197	25.581	4.482	1.122	7.446	13.996	0.000	0.000	0.000	0.000	0.000
Pdensi_DN1849_c0_g1	FC_3_2	MC_2_2	894.721024953327	18.6526826524905	456.686853802909	5.55978302477618	0.518304132542175	10.726873809604	7.61281981279725e-27	8.25379205239259e-24	2.623	7.985	1.221	12.105	19.246	6.212	11.603	27.453	26.978	13.269	27.375	12.832	3.218	8.676	2.528	0.536	0.465	0.235	0.768	0.000	0.408	0.000	0.000	0.000	0.000	0.528	0.170
Pdensi_GG_100193_c0_g1	FC_3_2	MC_2_2	0	3067.21252198897	1533.60626099449	-14.3546718375524	1.34729215025862	-10.6544611239641	1.66204423220598e-26	1.77036869400677e-23	0.000	0.000	0.000	0.000	0.000	0.161	0.000	0.000	0.000	0.249	0.000	0.000	0.000	0.000	0.148	34.644	120.579	41.114	74.181	29.565	16.398	0.000	0.000	0.000	2.749	1.917	0.000
Pdensi_GG_73590_c0_g1	FC_3_2	MC_2_2	0	1109.76799486553	554.883997432766	-12.8879771335171	1.21001397513256	-10.6510977545571	1.72320845738e-26	1.80387243947977e-23	0.000	0.138	0.000	0.000	0.000	0.000	0.000	0.000	0.000	0.000	0.000	0.000	0.000	0.000	0.000	25.255	26.132	21.815	5.821	16.248	3.200	0.000	0.223	0.000	2.440	0.000	0.000
Pdensi_DN18705_c0_g1d217585	FC_3_2	MC_2_2	6886.97744186652	704.585893559392	3795.78166771295	3.28675766484539	0.309071251271953	10.6343040684601	2.06363576294698e-26	2.12362110758179e-23	17.356	45.379	32.510	61.059	44.828	47.971	164.054	129.055	219.211	101.957	182.895	137.582	13.675	35.713	27.865	22.948	11.962	12.655	7.072	5.050	11.290	2.792	0.299	0.409	0.112	0.122	0.275
Pdensi_DN20341_c0_g1d119946	FC_3_2	MC_2_2	3.22801921981141	271.386426021453	137.307222620632	-6.40822838162847	0.607261660633909	-10.5526641924653	4.93767779794585e-26	4.83534044358519e-23	0.675	0.378	4.459	1.530	0.038	0.034	0.046	0.071	0.124	0.111	0.032	0.113	0.150	0.027	0.060	7.934	4.437	5.814	1.353	1.933	6.423	2.016	0.000	0.000	0.100	0.000	0.013
Pdensi_DN20838_c0_g1d63948	FC_3_2	MC_2_2	68.9515579326705	1139.73226735874	604.341912645704	-4.04659855050375	0.385021857898005	-10.5100488907197	7.76532813971081e-26	7.48368092067527e-23	0.888	0.346	0.732	0.655	2.721	0.772	1.378	1.798	1.934	1.461	0.818	0.422	1.208	4.234	0.000	17.136	30.806	25.918	25.292	57.844	18.266	5.255	21.810	8.030	71.957	76.392	10.332
Pdensi_DN13761_c0_g1	FC_3_2	MC_2_2	1121.23048020064	214.989518661389	668.109999431015	2.37563668916879	0.22956308786225	10.3485133925115	4.25034073229168e-25	4.02532589113228e-22	8.645	11.773	6.261	26.158	28.869	19.903	27.395	30.899	24.872	20.916	24.880	14.794	6.311	15.072	6.056	6.065	4.379	3.918	2.504	6.288	3.755	15.819	54.557	64.480	25.974	17.879	20.225
Pdensi_DN15055_c0_g1d181160	FC_3_2	MC_2_2	2417.66883065748	514.022477080849	1465.84565386916	2.23514046168811	0.216014214185631	10.3471915962315	4.3094158432611e-25	4.02532589113228e-22	12.508	18.751	20.109	65.700	85.229	27.720	75.394	51.924	52.842	79.962	41.276	44.163	20.711	26.888	13.825	11.943	10.477	11.571	7.479	7.905	10.120	8.373	13.761	10.529	0.057	0.000	0.000
Pdensi_DN38313_c0_g1	FC_3_2	MC_2_2	3025.03163772762	529.440096792145	1777.23586725988	2.5134717903855	0.243767532032268	10.3109375126003	6.28848468508104e-25	5.78492950991963e-22	52.125	59.452	60.861	89.394	86.671	50.743	83.340	66.155	75.628	82.975	79.673	68.021	43.634	34.968	15.461	14.962	8.024	12.433	3.023	5.121	8.823	0.000	0.000	0.000	2.000	1.533	1.655
Pdensi_GG_57086_c0_g1	FC_3_2	MC_2_2	1015.41145114429	29.6138564017284	522.512653773012	5.09358241960115	0.495061755708559	10.2887818759317	7.91715861740131e-25	7.17448187247046e-22	13.013	3.132	0.414	1.410	3.463	2.652	28.636	34.740	11.884	78.460	32.073	14.695	4.290	5.394	0.990	0.798	0.567	0.583	3.064	11.427	8.747	8.517	43.314	30.845	27.840	82.560	0.704
Pdensi_GG_58043_c0_g1	FC_3_2	MC_2_2	3.16831124541625	564.23779990613	283.703055575773	-7.47242905616116	0.730209197274686	-10.2332716214066	1.40684713291028e-24	1.25612828933305e-21	0.518	0.213	9.766	4.003	0.314	0.382	0.078	0.091	0.056	0.000	0.030	0.019	0.159	0.182	0.331	5.781	19.097	11.235	37.793	0.018	29.125	0.024	0.000	0.032	0.112	0.000	0.019
Pdensi_DN27842_c0_g1d80352	FC_3_2	MC_2_2	1226.50222044348	87.4967594542713	656.999489948876	3.79951748913907	0.373002362270247	10.1863094539499	2.28265776092868e-24	2.00857341963457e-21	0.873	12.636	3.046	10.563	22.296	6.561	36.511	22.920	31.990	31.741	21.961	22.754	1.458	12.490	4.073	2.354	2.378	1.079	0.325	0.169	1.561	3.310	0.625	0.000	0.000	0.000	0.000
Pdensi_DN19793_c0_g1d118277	FC_3_2	MC_2_2	0.522304502406945	943.098239366528	471.810271934468	-10.7979554467498	1.06347384037104	-10.1534753717895	3.19768937959783e-24	2.7735387240326e-21	0.175	0.150	16.559	8.179	0.042	0.038	0.000	0.036	0.000	0.041	0.044	0.083	0.000	0.040	0.079	26.554	16.965	19.529	1.506	2.762	12.496	29.739	0.000	0.000	0.000	0.000	0.126
Pdensi_DN19016_c0_g3	FC_3_2	MC_2_2	416.178624331756	22.3809493490176	219.279786840387	4.2553407226285	0.419203202761006	10.1510214964997	3.27912973193209e-24	2.80411777005996e-21	0.096	0.104	0.192	2.804	1.164	1.050	9.187	9.661	12.038	13.577	13.869	20.324	0.000	0.000	0.000	0.432	0.313	0.710	0.214	2.458	0.276	0.146	3.540	0.582	0.000	0.000	0.000
Pdensi_DN21638_c2_g1	FC_3_2	MC_2_2	547.635676366521	84.8911729154123	316.263424640967	2.68377344902175	0.264439763885456	10.1489027579992	3.35109799521024e-24	2.82585992748875e-21	1.286	3.260	10.077	5.439	3.112	6.092	13.018	12.945	14.713	11.530	18.089	5.766	1.302	2.220	2.082	2.349	1.410	1.906	2.079	1.250	1.524	0.390	0.254	27.156	0.017	0.000	0.039
Pdensi_DN35586_c0_g1d314565	FC_3_2	MC_2_2	6882.31302504718	255.296358052756	3568.80469154997	4.74757474023933	0.469261530039314	10.11711899725	4.63868807808862e-24	3.82600291849771e-21	37.939	39.858	18.683	249.422	155.175	67.438	241.169	127.035	145.907	217.676	107.130	91.164	32.291	61.479	23.144	9.043	5.889	2.362	0.536	0.073	0.675	0.000	0.000	0.000	0.000	0.000	0.000
Pdensi_DN15586_c0_g3d276568	FC_3_2	MC_2_2	556.921285488478	22.5465315979146	289.733908543196	4.64713317717028	0.459357045426565	10.1166036821203	4.66316751986874e-24	3.82600291849771e-21	0.130	0.448	0.244	3.183	4.862	3.355	9.530	13.950	17.771	12.515	14.487	18.219	0.307	1.772	0.874	0.389	0.619	0.462	0.971	0.700	0.468	0.408	0.064	0.848	3.762	1.452	3.264
Pdensi_DN19822_c0_g4	FC_3_2	MC_2_2	70.6118110721806	754.468319032421	412.540065052301	-3.41809584850106	0.338313833561698	-10.1033286535051	5.33982871646397e-24	4.32276934026813e-21	0.491	8.157	3.285	2.002	2.191	1.491	1.180	2.049	1.996	4.086	0.000	2.255	0.994	7.215	0.000	16.561	18.086	15.042	9.064	1.403	4.757	0.050	1.050	0.000	0.000	1.619	0.253
Pdensi_DN29576_c0_g1	FC_3_2	MC_2_2	84.5657982140467	2553.53244921834	1319.04912371619	-4.91519068045133	0.486834475087987	-10.0962255796757	5.74094121330028e-24	4.58633218112535e-21	2.954	6.953	53.029	14.878	1.829	1.357	3.612	1.237	1.500	1.681	4.117	1.188	1.498	0.867	0.189	43.754	47.208	75.803	9.350	10.012	75.152	4.386	0.000	0.000	0.369	0.563	0.303
Pdensi_GG_53048_c0_g1	FC_3_2	MC_2_2	520.683927806951	46.5646320710758	283.624279939013	3.46820584424479	0.343841450866502	10.08664265319	6.32974820784784e-24	4.99104756414911e-21	0.137	1.339	1.787	3.832	6.169	3.001	13.593	10.659	14.491	26.563	11.813	14.093	0.765	2.856	1.226	1.231	1.186	0.672	0.000	0.637	0.591	12.769	6.391	0.000	0.000	0.000	0.000
Pdensi_DN40073_c0_g1d318561	FC_3_2	MC_2_2	0	826.518357369662	413.259178684831	-12.461747383066	1.23919685768433	-10.0563097023609	8.61679467319909e-24	6.70729087927286e-21	0.742	0.964	3.564	4.701	0.000	0.000	0.000	0.000	0.000	0.000	0.000	0.000	0.000	0.000	0.331	15.021	17.440	21.588	0.000	0.000	14.474	0.226	0.000	0.000	0.000	0.000	0.000
Pdensi_DN15894_c0_g2	FC_3_2	MC_2_2	2419.66088944729	247.731708884099	1333.69629916569	3.27986776748902	0.328027849875041	9.99874787685999	1.54336091169232e-23	1.1861412373848e-20	2.807	16.972	11.771	40.555	82.971	87.609	70.653	55.422	54.029	103.199	117.105	80.979	18.842	43.382	31.357	8.689	4.409	3.692	6.259	2.651	5.526	45.789	44.885	0.365	0.060	0.000	0.000
Pdensi_DN17579_c0_g1d113322	FC_3_2	MC_2_2	1491.14281473268	247.830157000389	869.486485866535	2.58638613790701	0.260828083906676	9.91605696429688	3.54484348615509e-23	2.69031465327383e-20	7.973	5.588	8.551	24.408	28.454	9.762	44.187	26.904	40.095	58.001	37.120	27.265	7.392	9.287	5.245	6.638	4.895	4.960	4.620	17.659	13.504	43.941	32.599	21.103	4.230	12.733	9.473
Pdensi_DN19793_c0_g1d218948	FC_3_2	MC_2_2	0.522304502406945	993.828339354003	497.175321928205	-10.8742947266933	1.09742426699083	-9.90892497439568	3.80720505305197e-23	2.85375870118581e-20	0.153	0.132	16.473	9.730	0.073	0.033	0.000	0.032	0.000	0.000	0.116	0.109	0.000	0.000	0.138	32.294	14.896	19.920	1.842	2.311	17.327	13.577	0.000	0.000	0.000	0.000	0.000
Pdensi_DN21892_c1_g4d297417	FC_3_2	MC_2_2	11.106615665471	979.731809560478	495.419212612974	-6.46118113505669	0.653805764668422	-9.88241689538098	4.96214055800271e-23	3.67410199974554e-20	3.522	0.918	18.820	5.297	1.080	0.562	0.390	0.167	0.263	0.088	0.054	0.147	1.173	0.037	0.279	7.787	24.658	30.123	35.448	0.056	7.753	0.016	0.007	0.011	0.025	0.030	0.000
Pdensi_DN19929_c1_g1	FC_3_2	MC_2_2	41.3503542846497	3088.58226853747	1564.96631141106	-6.22261213432995	0.630997920325117	-9.86154143126778	6.11040253882955e-23	4.46979626680766e-20	1.637	1.981	18.413	7.571	0.721	0.000	0.984	1.098	0.987	0.319	1.065	0.606	0.325	0.000	0.000	17.972	103.132	74.692	21.179	10.290	124.779	53.233	0.000	0.000	0.000	0.000	0.000
Pdensi_DN22852_c0_g2	FC_3_2	MC_2_2	0	863.994017102474	431.997008551237	-12.5267836773889	1.27495132463617	-9.82530347263539	8.76097578442023e-23	6.33241243751279e-20	0.725	0.000	3.825	13.718	0.000	0.000	0.000	0.000	0.000	0.000	0.000	0.000	0.400	0.000	0.000	23.620	10.357	23.805	4.427	7.120	11.476	64.245	0.000	0.000	0.000	0.000	0.000
Pdensi_DN17384_c1_g1d112832	FC_3_2	MC_2_2	2916.19429333195	419.18363537905	1667.6889643555	2.80149942050873	0.285391502718017	9.81633788612398	9.57591991823105e-23	6.84002326865175e-20	8.443	13.512	5.836	56.709	42.798	76.967	85.973	67.326	63.782	85.401	87.964	63.210	16.813	34.851	29.343	9.431	6.476	11.809	33.007	15.391	29.776	162.082	128.295	883.351	72.265	64.084	51.012
Pdensi_DN16978_c0_g1d215734	FC_3_2	MC_2_2	438.658967720787	56.937355534151	247.798161627469	2.9387066372629	0.300869258770147	9.76738750005684	1.55407707306748e-22	1.08454930449761e-19	0.979	1.313	1.272	12.349	11.490	3.806	11.766	10.956	9.896	7.463	8.658	5.422	1.122	2.348	0.550	1.605	0.902	1.305	1.385	2.350	5.754	30.357	2.255	4.362	0.981	0.835	1.171
Pdensi_DN18458_c1_g1	FC_3_2	MC_2_2	47.4785455393344	661.40206143773	354.440303488532	-3.79998823293036	0.392735491800454	-9.6756934686746	3.82489647052433e-22	2.63896124099869e-19	4.954	4.152	0.462	4.267	1.673	0.000	1.526	0.742	1.271	1.858	0.000	0.000	0.000	2.638	0.000	13.579	17.670	12.107	13.366	18.483	12.867	8.737	23.771	8.673	13.365	11.908	4.815
Pdensi_DN18749_c0_g1d115901	FC_3_2	MC_2_2	1113.23069069835	1.92017321959366	557.575431958971	9.02451852260286	0.93652581476565	9.63616632912687	5.62495424973386e-22	3.79465663636213e-19	0.086	0.681	0.405	2.925	8.600	4.501	9.695	21.631	50.989	11.453	27.354	21.630	0.288	3.059	0.744	0.078	0.063	0.000	0.000	0.000	0.000	0.000	0.000	0.000	0.000	0.000	0.000
Pdensi_GG_61812_c1_g1	FC_3_2	MC_2_2	0	1631.35895283373	815.679476416867	-13.4434183888758	1.39717203255155	-9.62187767552509	6.46402430981113e-22	4.31278281285915e-19	0.400	0.000	35.012	9.614	0.000	0.146	0.000	0.000	0.000	0.157	0.000	0.000	0.000	0.000	0.297	17.541	17.463	70.397	6.363	2.009	24.805	0.406	0.000	0.000	0.000	0.000	0.000
Pdensi_DN9715_c0_g1	FC_3_2	MC_2_2	1172.03880511625	114.242046707256	643.140425911751	3.35775025211092	0.350108531630757	9.59059819671056	8.75757760555359e-22	5.77952526436072e-19	0.911	2.395	4.010	10.749	12.557	19.487	23.008	24.316	39.677	23.711	22.858	32.683	2.260	6.409	8.301	3.125	1.786	2.714	0.721	0.698	2.809	0.219	0.126	0.329	0.000	0.033	0.053
Pdensi_DN16142_c1_g1	FC_3_2	MC_2_2	2349.4080860185	407.844882790962	1378.62648440473	2.52271254648733	0.263723494843087	9.56574820149538	1.11392803754033e-21	7.2722732042216e-19	6.189	32.645	9.014	49.106	151.822	220.572	58.384	53.700	62.523	42.103	36.747	37.746	70.971	141.422	151.625	10.912	10.197	6.010	2.834	5.575	6.783	2.103	17.732	0.901	0.381	0.335	0.000
Pdensi_GG_64907_c0_g1	FC_3_2	MC_2_2	0	655.928785199068	327.964392599534	-12.1281702773443	1.26877404762174	-9.55896780839582	1.18936961949753e-21	7.68218898380774e-19	0.000	2.090	0.000	0.256	0.000	0.000	0.000	0.000	0.000	0.000	0.000	0.000	0.695	0.000	0.000	12.171	11.064	19.768	5.370	18.692	11.830	1.310	5.093	0.000	0.315	2.401	0.000
Pdensi_DN21590_c0_g1d65540	FC_3_2	MC_2_2	10.3696866324918	3652.32641249405	1831.34804956327	-8.46061921669255	0.886591227834851	-9.54286366824796	1.38941634823073e-21	8.87983300871879e-19	1.073	0.208	12.448	10.911	0.027	0.207	0.260	0.236	0.279	0.399	0.144	0.351	0.505	0.170	1.065	7.226	73.357	150.132	181.294	164.749	270.402	234.176	0.825	1.231	1.335	0.141	1.147
Pdensi_GG_89759_c0_g1	FC_3_2	MC_2_2	1139.43638489748	128.437291779472	633.936838338475	3.1437013692897	0.329822815225986	9.53148546481152	1.55048505107758e-21	9.80601040376823e-19	22.464	44.808	16.534	21.558	48.870	28.169	39.008	24.208	21.801	18.417	10.556	7.747	20.212	56.651	27.216	3.489	2.887	2.189	0.000	0.000	0.000	0.000	0.000	0.000	0.000	0.000	0.000
Pdensi_DN20546_c0_g2	FC_3_2	MC_2_2	2.3890584490426	267.41648839936	134.902773424201	-6.80749443906171	0.715605521270756	-9.51291491850581	1.85393367885858e-21	1.1604286939371e-18	0.126	0.034	1.000	4.345	0.169	0.034	0.068	0.065	0.055	0.092	0.000	0.019	0.087	0.000	0.035	5.173	8.389	3.896	53.302	0.000	43.104	0.118	0.000	0.000	0.000	0.000	0.000
Pdensi_GG_71020_c0_g1	FC_3_2	MC_2_2	995.468531855511	70.633190212362	533.050861033936	3.8271682705338	0.405500982884664	9.43812328963543	3.79515639270386e-21	2.3512542896226e-18	0.767	1.219	1.296	33.667	28.271	6.631	36.356	17.661	20.388	24.224	12.790	10.036	0.935	3.622	0.027	1.234	1.730	1.621	8.762	6.305	5.061	1.214	28.126	44.097	0.019	0.054	0.000
Pdensi_DN32794_c0_g1	FC_3_2	MC_2_2	303.362776607564	29.6218240158486	166.492300311706	3.35918478912765	0.35698991507835	9.40974701873691	4.97332467347176e-21	3.05005462171554e-18	0.240	1.154	0.998	3.062	3.782	2.955	6.433	7.592	8.485	7.302	11.227	10.027	0.326	2.185	1.084	0.739	0.514	0.714	0.636	0.888	1.385	48.743	0.661	0.658	0.185	0.022	0.076
Pdensi_DN8109_c0_g1d452019	FC_3_2	MC_2_2	113.313376477537	3486.14662007663	1799.72999827708	-4.94315249112456	0.526041499434329	-9.39688693086022	5.62012745637705e-21	3.41226038513932e-18	2.137	1.818	18.988	8.568	1.557	2.251	2.909	2.284	3.231	2.041	2.484	2.391	0.938	1.941	0.567	30.536	114.511	77.398	463.481	71.446	361.211	3.740	32.618	5.913	0.000	0.000	0.067
Pdensi_DN22939_c1_g1	FC_3_2	MC_2_2	6.85472303600268	612.32798995292	309.591356494461	-6.47723261859359	0.690303537276686	-9.38316591009644	6.402092665937e-21	3.84854511101352e-18	0.266	0.447	7.370	1.804	0.000	0.000	0.182	0.211	0.119	0.000	0.000	0.097	0.092	0.095	0.206	4.778	15.975	18.309	2.594	9.111	16.491	22.022	0.303	0.000	0.374	1.016	2.967
Pdensi_DN40591_c0_g1d152233	FC_3_2	MC_2_2	1317.14805824338	222.448715701757	769.798386972568	2.56085381087649	0.273520845665511	9.36255445045006	7.78317904674185e-21	4.54380495983588e-18	13.261	25.423	15.132	36.145	31.756	31.658	37.816	31.264	28.910	31.048	20.727	20.905	20.401	29.446	24.066	6.781	3.458	4.704	2.040	0.554	4.092	0.000	0.097	0.000	1.446	0.089	0.095
Pdensi_DN26217_c0_g1d193938	FC_3_2	MC_2_2	27.0854200467018	433.116699902984	230.101059974843	-3.99689777949637	0.426958490822715	-9.36132637108273	7.87419077469045e-21	4.55315707509839e-18	3.307	1.194	1.106	0.463	0.447	0.000	0.809	0.771	0.439	1.302	0.000	0.863	2.025	2.966	1.625	9.550	11.791	7.143	12.232	8.907	12.680	0.556	1.337	0.000	1.616	0.827	0.447
Pdensi_DN20875_c1_g4	FC_3_2	MC_2_2	360.21275034447	12.8206953671576	186.516722855814	4.77610268630204	0.510748107909129	9.35119017054057	8.66669263605459e-21	4.96413437167976e-18	1.149	2.955	2.156	7.282	3.836	6.899	12.770	6.325	7.833	6.944	4.358	2.370	1.120	4.975	1.601	0.386	0.310	0.176	2.066	6.826	3.502	0.656	0.351	1.155	2.360	6.462	45.740
Pdensi_DN29065_c0_g1d26096	FC_3_2	MC_2_2	1837.04871330907	201.248703381393	1019.14870834523	3.19074562455563	0.341943944192403	9.33119500651335	1.04683874289285e-20	5.94007610044296e-18	6.930	18.018	2.950	53.101	51.574	27.939	56.547	38.182	42.195	35.175	50.354	27.761	7.324	21.799	8.098	4.032	5.965	3.172	3.638	8.630	1.492	8.705	22.638	18.809	0.000	0.973	0.209
Pdensi_DN55183_c0_g1d256677	FC_3_2	MC_2_2	21.9407677754672	1064.13751677471	543.03914227509	-5.59688766620052	0.599904859014027	-9.32962549328118	1.06245647828321e-20	5.97287454434865e-18	2.976	4.573	14.936	2.823	0.302	0.000	1.097	0.260	0.296	0.293	1.251	0.876	1.375	0.573	0.826	25.985	15.962	28.727	15.648	12.353	36.393	0.754	0.000	0.000	0.000	0.279	0.300
Pdensi_DN8237_c0_g1d452245	FC_3_2	MC_2_2	1227.68152605753	12.0304916909373	619.856008874234	6.61298876876308	0.709585734863119	9.31950635963495	1.16882826404997e-20	6.51058789466002e-18	0.021	0.011	0.149	0.093	0.013	1.917	11.990	28.943	49.771	31.651	76.340	35.820	2.402	0.489	0.998	0.543	0.189	0.122	0.330	0.000	0.037	0.016	0.066	0.196	0.000	0.000	0.038
Pdensi_DN24570_c0_g1	FC_3_2	MC_2_2	3513.72494578995	268.900926519379	1891.31293615467	3.70252363513044	0.397698429324578	9.30987744009583	1.27979941099812e-20	7.06391102170462e-18	3.496	10.870	8.398	40.299	68.651	14.443	82.255	99.368	78.908	78.016	101.078	36.724	2.211	9.135	0.666	8.690	6.605	2.785	0.748	0.000	1.849	0.070	0.000	0.063	0.000	0.000	0.261
Pdensi_GG_21503_c1_g1	FC_3_2	MC_2_2	1.28474146983355	456.524156879155	228.904449174494	-8.44167523533417	0.908886686091708	-9.28792924851184	1.57319107417417e-20	8.60507171788153e-18	0.000	0.934	0.000	0.000	0.000	0.000	0.099	0.000	0.000	0.000	0.000	0.000	0.000	0.000	0.000	10.359	6.784	13.071	2.178	6.416	0.000	4.937	3.700	0.000	2.929	0.000	0.000
Pdensi_GG_18598_c0_g1	FC_3_2	MC_2_2	19.1279828538488	1229.5528796938	624.340431273826	-6.00927431191748	0.648861947379267	-9.26125246855475	2.02048048524812e-20	1.09529886305214e-17	5.274	2.447	24.867	9.077	0.000	0.274	0.140	0.526	0.744	0.740	0.476	0.741	1.959	0.000	0.140	35.805	12.626	34.157	9.186	5.826	99.911	25.643	0.000	0.000	0.000	0.000	0.000
Pdensi_GG_29525_c0_g1	FC_3_2	MC_2_2	0	2052.96188646133	1026.48094323067	-13.7752988309277	1.48914482229068	-9.25047626310636	2.23494581365788e-20	1.20083836350653e-17	0.000	0.000	1.932	4.036	0.000	0.000	0.000	0.000	0.000	0.000	0.000	0.000	0.000	0.000	0.000	6.425	65.124	57.882	11.482	9.763	4.235	20.786	0.000	0.000	0.000	0.000	0.000
Pdensi_DN17461_c0_g1d57286	FC_3_2	MC_2_2	1435.28852273073	7.12285720212523	721.20568996643	7.52050848255926	0.813078943502494	9.2494198043836	2.25714526587658e-20	1.20212784927804e-17	5.357	14.325	4.217	11.497	17.350	14.727	35.102	34.680	36.841	26.302	21.237	16.191	8.040	13.878	22.057	0.462	0.066	0.000	0.034	0.000	0.000	0.000	0.000	0.000	0.000	0.000	0.000
Pdensi_GG_118992_c0_g1	FC_3_2	MC_2_2	33.3189944233325	418.091204992682	225.705099708007	-3.64768404223013	0.394601123087447	-9.24397785208983	2.37499767124246e-20	1.2538955096477e-17	1.413	0.478	3.802	1.208	0.983	0.483	0.948	0.798	0.738	0.516	0.949	1.028	1.114	0.000	0.000	7.755	11.939	7.598	2.641	12.673	1.244	0.842	0.000	0.000	0.000	0.000	0.000
Pdensi_DN22756_c0_g3	FC_3_2	MC_2_2	687.55603606594	102.209480651069	394.882758358504	2.73556852225647	0.296483648333066	9.22670959304765	2.79072966694153e-20	1.44819787802013e-17	5.427	2.585	1.792	7.862	8.749	12.309	14.880	17.522	18.608	21.748	16.901	18.597	3.455	5.506	7.709	3.167	1.923	1.768	3.009	12.368	4.697	134.508	298.542	310.760	13.910	21.905	12.544
Pdensi_DN16464_c1_g2	FC_3_2	MC_2_2	7.17109511333773	613.117033704561	310.144064408949	-6.41708406873375	0.698207752810956	-9.19079463511946	3.89949923931059e-20	2.00642454504019e-17	0.333	0.581	10.714	3.447	0.221	0.042	0.080	0.280	0.158	0.258	0.357	0.190	0.082	0.028	0.149	7.974	9.037	22.730	4.770	13.083	18.010	25.887	0.407	0.100	0.000	0.000	0.000
Pdensi_GG_61813_c0_g1	FC_3_2	MC_2_2	0	930.095229682042	465.047614841021	-12.6324336775568	1.37620176562486	-9.17920176611675	4.34298756422503e-20	2.2001294076686e-17	0.000	0.000	11.348	6.059	0.000	0.000	0.000	0.000	0.000	0.000	0.000	0.000	0.000	0.000	0.183	10.684	12.292	37.163	6.070	1.070	16.015	1.593	0.000	0.000	0.000	0.000	0.000
Pdensi_DN17735_c0_g2	FC_3_2	MC_2_2	7.88672016910628	537.66026998245	272.773495075778	-6.08580411805877	0.663009034667238	-9.17906664893822	4.34843990645198e-20	2.2001294076686e-17	0.536	0.642	3.265	2.712	0.109	0.073	0.244	0.229	0.128	0.114	0.040	0.141	0.600	0.212	0.327	5.947	8.793	19.960	11.521	40.350	43.765	34.997	0.116	0.046	0.388	0.242	0.380
Pdensi_GG_141584_c0_g1	FC_3_2	MC_2_2	0	422.655221921456	211.327610960728	-11.4949169864346	1.25449416780677	-9.16298957892416	5.04790862944858e-20	2.53292373914852e-17	0.000	0.000	0.000	0.000	0.000	0.000	0.000	0.000	0.000	0.000	0.000	0.000	0.000	0.249	0.000	8.633	11.054	8.051	7.250	4.377	1.873	0.000	0.000	0.000	2.933	0.899	0.000
Pdensi_DN23799_c0_g1	FC_3_2	MC_2_2	2336.31925592536	525.668161477487	1430.99370870142	2.15350071978183	0.236765099273157	9.09551587794333	9.41384884202852e-20	4.68493305281772e-17	6.963	10.879	9.243	76.467	69.742	22.042	64.476	47.315	62.152	45.514	43.687	31.369	2.958	14.659	1.594	12.837	8.799	13.240	11.096	16.609	29.725	174.143	15.742	24.716	9.099	5.980	6.190
Pdensi_DN30503_c0_g1d197833	FC_3_2	MC_2_2	1233.21917293028	300.54877353099	766.883973230635	2.03048008983134	0.223335068228403	9.09163126927646	9.75640785790619e-20	4.77709921849011e-17	14.852	21.191	14.407	29.812	23.591	27.629	34.055	26.443	31.285	32.019	31.329	22.641	12.600	20.666	18.502	8.660	6.055	5.392	6.969	22.010	10.977	31.047	10.436	6.233	27.248	32.545	23.604
Pdensi_GG_59008_c0_g1	FC_3_2	MC_2_2	0	473.23503895057	236.617519475285	-11.6572581531072	1.28383012522978	-9.08006279337055	1.08512230848373e-19	5.27065607676715e-17	0.000	0.000	0.000	0.000	0.000	0.000	0.000	0.000	0.000	0.000	0.000	0.000	0.000	0.000	0.000	7.311	12.727	10.660	6.704	5.258	2.833	0.000	0.000	0.000	0.000	0.233	0.002
Pdensi_GG_54727_c0_g1	FC_3_2	MC_2_2	0	365.115807802594	182.557903901297	-11.2830152833411	1.24327267635412	-9.07525396313576	1.1341270418332e-19	5.46496217023038e-17	0.000	0.000	0.000	0.000	0.000	0.000	0.000	0.000	0.000	0.000	0.000	0.000	0.000	0.000	0.000	7.593	8.084	8.329	4.876	6.154	0.206	0.214	2.905	0.000	0.000	1.078	0.000
Pdensi_DN7352_c0_g1d101604	FC_3_2	MC_2_2	359.860664807466	2.27954124442786	181.070103025947	7.29054851797864	0.805043412329342	9.05609362963905	1.35206020972616e-19	6.39986499444974e-17	0.169	0.036	0.034	3.519	6.613	1.854	10.755	10.358	5.610	3.949	12.280	2.599	0.075	0.388	0.114	0.031	0.112	0.000	0.000	0.039	0.097	0.000	0.000	0.000	0.000	0.000	0.000
Pdensi_DN5196_c0_g1d449159	FC_3_2	MC_2_2	482.699634561177	0	241.349817280589	11.0974672496668	1.22549830407125	9.05547336361031	1.35976708273741e-19	6.39986499444974e-17	0.036	0.076	0.000	4.015	2.867	2.316	11.729	10.916	13.230	6.164	18.734	5.021	0.059	1.322	1.336	0.000	0.000	0.000	0.000	0.000	0.000	0.000	0.000	0.000	0.000	0.000	0.000
Pdensi_DN13133_c0_g1d460968	FC_3_2	MC_2_2	689.437957032164	104.882290268886	397.160123650525	2.70258262434172	0.298657203165005	9.04911247979702	1.44135046831138e-19	6.73166105257888e-17	6.053	5.631	5.689	11.549	12.248	8.241	17.829	14.337	19.114	12.431	17.729	17.634	7.221	7.242	4.635	3.297	1.934	1.819	0.594	0.099	0.438	0.013	0.026	0.043	0.013	0.024	0.031
Pdensi_DN3219_c0_g1	FC_3_2	MC_2_2	375.268477454115	10.1291021103417	192.698789782228	5.14542841982858	0.569213274463659	9.03954396474127	1.57326776213316e-19	7.29167573877214e-17	0.061	0.241	0.385	7.537	6.585	2.594	7.630	6.937	13.312	4.449	6.247	7.916	0.090	1.404	0.046	0.369	0.225	0.102	0.279	0.308	0.000	0.000	0.000	0.000	0.000	0.000	0.000
Pdensi_DN22617_c0_g1	FC_3_2	MC_2_2	11.1098032462956	857.275745062567	434.192774154431	-6.27501553800791	0.69598325409421	-9.01604385032878	1.95004379339488e-19	8.96946279666442e-17	0.655	0.270	12.907	5.121	0.000	0.154	0.196	0.097	0.528	0.224	0.230	0.212	0.000	0.000	0.071	12.179	14.284	29.209	10.774	5.466	30.743	2.210	0.088	0.218	0.000	0.018	0.098
Pdensi_DN24294_c0_g1	FC_3_2	MC_2_2	5275.52173314906	418.315909286889	2846.91882121798	3.65483442546672	0.405723536250286	9.00818931838379	2.09486495742732e-19	9.56313728497742e-17	5.348	31.166	8.434	119.615	113.463	32.490	162.661	101.281	129.455	222.416	101.437	99.143	27.627	74.197	18.750	10.681	12.462	4.540	3.615	14.039	2.745	1.653	0.825	0.082	2.346	2.567	4.684
Pdensi_DN20508_c0_g1d220025	FC_3_2	MC_2_2	117.666404856078	1494.79595273561	806.231178795845	-3.66734022290249	0.407259831022495	-9.00491515132984	2.15832643840266e-19	9.75844782390136e-17	21.101	11.751	20.089	4.269	2.858	4.032	2.929	1.766	4.090	3.064	1.897	2.808	10.671	3.513	3.155	25.228	38.214	33.910	87.550	13.924	60.481	6.147	1.487	1.767	0.893	1.468	0.698
Pdensi_DN26557_c0_g2	FC_3_2	MC_2_2	652.613146400052	128.506348323151	390.559747361601	2.34333678675707	0.260245441101896	9.00433366607782	2.1697940479728e-19	9.75844782390136e-17	3.960	3.317	3.196	12.540	8.969	5.530	18.408	14.373	15.786	9.069	16.532	8.365	2.244	4.334	3.421	3.442	2.093	3.017	25.289	2.652	15.028	3.391	1.875	2.528	0.194	1.567	1.446
Pdensi_DN36110_c0_g1d376138	FC_3_2	MC_2_2	0	590.433254193613	295.216627096806	-11.976894358195	1.33081915079765	-8.99964082348559	2.26457326663644e-19	1.010982102087e-16	0.146	0.317	13.483	6.867	0.000	0.000	0.000	0.000	0.000	0.000	0.000	0.000	0.000	0.000	0.000	12.857	6.317	19.877	1.296	1.867	1.260	0.669	0.000	0.000	0.000	0.000	0.000
Pdensi_DN21137_c0_g1d539048	FC_3_2	MC_2_2	959.060079790775	34.6952371809119	496.877658485843	4.75868539692021	0.529306220013462	8.99042032190588	2.46286719326833e-19	1.09148161780501e-16	0.783	1.267	0.939	12.307	9.754	2.768	24.371	28.946	17.789	20.087	22.969	9.592	1.221	1.709	1.074	1.257	0.848	0.254	1.316	0.312	0.414	1.574	0.178	0.000	0.000	0.000	0.000
Pdensi_DN17518_c0_g1	FC_3_2	MC_2_2	1971.8369882765	456.807567036143	1214.32227765632	2.10702237378881	0.234882222253683	8.97054853097029	2.95041408954305e-19	1.28873662911228e-16	4.285	11.287	8.377	52.664	32.823	59.291	60.503	44.975	41.371	40.180	73.245	30.871	11.241	35.747	34.367	12.509	9.701	8.245	10.345	22.809	11.118	49.417	5.038	2.340	0.135	0.902	0.000
Pdensi_DN18621_c0_g3	FC_3_2	MC_2_2	568.911266573061	85.3332057824746	327.122236177768	2.73783148960786	0.305305914744382	8.96750228995766	3.03314192257943e-19	1.30809954275299e-16	2.960	5.074	3.171	15.802	12.736	10.212	13.716	13.492	15.040	11.164	15.515	13.439	4.521	10.334	6.428	1.826	2.354	1.434	1.146	2.670	1.617	1.655	1.001	0.731	1.151	1.553	1.221
Pdensi_GG_29171_c2_g1	FC_3_2	MC_2_2	1518.45203596384	240.618533615901	879.535284789871	2.66567749071976	0.297277208605529	8.96697564950889	3.04767462919678e-19	1.30809954275299e-16	3.897	9.849	6.532	40.075	46.470	39.123	35.176	34.614	42.982	22.107	31.077	28.929	10.521	24.636	19.168	4.273	4.771	6.692	2.588	2.743	3.409	1.505	2.038	1.911	0.011	0.008	0.000
Pdensi_GG_37857_c0_g1	FC_3_2	MC_2_2	0	348.354299651794	174.177149825897	-11.2177181296922	1.25106244332926	-8.9665533399278	3.05937799672115e-19	1.30809954275299e-16	0.381	0.275	5.337	3.866	0.000	0.000	0.000	0.000	0.000	0.000	0.000	0.000	0.000	0.000	0.000	10.137	6.179	7.003	0.563	0.295	0.182	0.000	0.000	0.000	0.000	0.000	0.000
Pdensi_GG_121010_c0_g1	FC_3_2	MC_2_2	0	713.686049266956	356.843024633478	-12.2506870052694	1.36821268442095	-8.95378850434653	3.43486592612811e-19	1.45837681611796e-16	0.402	0.290	4.629	1.359	0.000	0.000	0.000	0.000	0.000	0.000	0.170	0.000	0.000	0.000	0.000	7.329	25.477	12.834	7.126	12.591	27.009	12.051	0.000	0.000	0.000	0.000	0.000
Pdensi_DN21882_c0_g2	FC_3_2	MC_2_2	1.84544996942501	668.886756390458	335.366103179942	-8.49704144591387	0.94922608803503	-8.95154647877766	3.5053646151098e-19	1.4779736986555e-16	0.000	0.033	22.193	8.265	0.012	0.011	0.078	0.021	0.048	0.072	0.052	0.049	0.034	0.047	0.327	4.378	26.480	11.505	5.618	0.248	0.161	0.108	0.101	0.000	0.000	0.035	0.012
Pdensi_DN39698_c0_g1d91137	FC_3_2	MC_2_2	1007.13366760475	43.6022850176099	525.36797631118	4.50051100157469	0.503298074759161	8.94203897705804	3.82054785726766e-19	1.59975560795866e-16	3.284	14.123	4.709	53.095	76.429	6.465	21.383	31.078	22.088	12.150	33.337	3.556	5.484	18.133	3.918	1.717	0.874	0.389	0.117	0.040	0.000	0.000	0.000	0.000	0.000	0.000	0.207
Pdensi_GG_69211_c0_g1	FC_3_2	MC_2_2	1486.41163570292	103.758847729621	795.08524171627	3.82491276434767	0.427940786623627	8.93794862257817	3.96461327682981e-19	1.64870887056659e-16	11.012	4.398	3.490	16.467	21.870	6.267	31.350	37.717	41.136	43.859	34.657	42.255	7.696	7.353	4.176	4.154	1.552	1.412	0.963	2.347	2.502	0.000	0.705	3.497	14.067	16.936	12.298
Pdensi_DN40431_c0_g1d572764	FC_3_2	MC_2_2	1136.72464306365	0	568.362321531824	12.3331692556524	1.38001730236678	8.93696711954303	3.99997329702707e-19	1.65209781448298e-16	3.840	4.161	2.174	0.846	4.868	7.644	9.086	28.386	46.403	13.597	20.681	14.756	1.858	6.939	4.647	0.000	0.000	0.000	0.000	0.000	0.479	0.000	0.000	0.000	0.000	0.000	0.000
Pdensi_GG_37493_c0_g1	FC_3_2	MC_2_2	0	1156.71633827553	578.358169137764	-12.9472818548417	1.45681390499191	-8.88739585095714	6.25578137419329e-19	2.54912594720903e-16	0.000	0.000	14.757	6.021	0.000	0.000	0.000	0.000	0.000	0.000	0.000	0.000	0.000	0.000	0.000	6.088	21.153	46.387	10.121	11.125	61.018	12.012	0.000	0.000	0.000	0.000	0.000
Pdensi_GG_157187_c0_g1	FC_3_2	MC_2_2	70.8289933219942	576.298499182552	323.563746252273	-3.0250081947335	0.340483100168169	-8.88445915007061	6.42324839813967e-19	2.599916843287e-16	6.258	4.525	9.942	6.591	3.491	2.824	2.018	1.095	2.177	2.158	0.329	3.068	0.867	3.310	3.472	14.011	11.462	12.712	2.887	4.829	3.533	5.150	1.587	2.622	2.690	0.293	1.264
Pdensi_DN19126_c0_g1d218174	FC_3_2	MC_2_2	2.13211015507589	217.616893997352	109.874502076214	-6.67760748827669	0.752590122944144	-8.87283434195733	7.13073665757988e-19	2.86717004082756e-16	0.715	0.164	4.859	2.123	0.000	0.031	0.032	0.061	0.068	0.034	0.111	0.035	0.227	0.000	0.058	5.938	2.573	6.047	2.490	1.069	10.182	1.452	0.000	0.000	0.000	0.000	0.000
Pdensi_DN17443_c2_g1	FC_3_2	MC_2_2	119.371505921802	533.434311471761	326.402908696782	-2.15845349291481	0.243604513684279	-8.86048234603834	7.9668978075593e-19	3.16150457768603e-16	4.559	5.428	7.046	3.969	4.630	1.926	2.789	3.420	2.638	1.544	2.351	1.927	1.974	3.431	2.586	12.231	11.418	11.584	5.882	10.071	5.172	13.626	1.723	1.725	0.657	0.670	0.173
Pdensi_GG_76313_c0_g1	FC_3_2	MC_2_2	22.3659947465996	223.968263361258	123.167129053929	-3.3227898183511	0.375869545163409	-8.84027413528947	9.54840300394722e-19	3.76448888561465e-16	0.775	1.484	2.516	1.702	0.652	0.717	0.478	0.542	0.634	0.537	0.844	0.471	0.441	0.648	0.235	4.621	4.874	5.226	19.139	4.007	2.541	9.839	10.233	9.357	0.618	0.610	0.276
Pdensi_DN36886_c0_g2	FC_3_2	MC_2_2	92.5969100121229	1875.47367915352	984.035294582821	-4.34033323485683	0.491761139704955	-8.82610048744585	1.08388648854653e-18	4.24568826787759e-16	2.573	2.678	0.712	3.527	3.145	1.072	1.845	1.850	3.178	2.556	1.452	1.034	1.274	3.211	1.236	21.315	56.704	42.467	23.734	15.865	8.036	0.698	3.238	0.404	1.675	1.775	0.178
Pdensi_DN42402_c0_g1d574646	FC_3_2	MC_2_2	328.127417897424	33.6677872018884	180.897602549656	3.26294584645698	0.370963261614275	8.79587329553342	1.41939685236329e-18	5.45434682855932e-16	4.076	3.310	5.338	3.845	8.174	9.310	7.026	8.710	8.595	7.487	11.593	7.735	8.687	5.173	7.548	1.059	0.543	0.654	0.750	1.741	2.086	1.829	0.000	0.544	0.402	0.928	0.811
Pdensi_DN24034_c1_g1	FC_3_2	MC_2_2	174.343489234737	790.662655180376	482.503072207556	-2.1797782662581	0.247925361169773	-8.7920745823395	1.46823246306159e-18	5.60652415061537e-16	4.691	5.161	5.756	1.429	2.104	4.931	3.693	4.946	4.295	2.652	6.571	8.612	5.175	6.704	12.084	17.248	16.083	18.787	17.494	12.405	2.484	2.854	17.132	7.225	24.430	9.498	5.247
Pdensi_DN6395_c0_g2	FC_3_2	MC_2_2	416.372763901776	0	208.186381950888	10.8842681230905	1.2382068092508	8.79034749427373	1.4909807725328e-18	5.65780610027055e-16	2.728	2.152	2.240	5.332	18.111	4.570	9.054	11.461	10.348	9.092	10.949	3.795	2.476	1.718	1.652	0.000	0.000	0.000	0.000	0.000	0.357	0.000	0.000	0.000	0.000	0.000	0.000
Pdensi_DN22283_c4_g2	FC_3_2	MC_2_2	0	532.73065463411	266.365327317055	-11.8297812210413	1.34942785949509	-8.76651622226599	1.84279568806201e-18	6.94940001246489e-16	0.673	0.000	12.160	1.699	0.000	0.000	0.000	0.000	0.000	0.000	0.000	0.000	0.000	0.000	0.000	18.403	4.684	13.103	0.747	1.946	10.654	3.061	0.000	0.000	0.000	0.000	0.000
Pdensi_DN23562_c0_g1d364807	FC_3_2	MC_2_2	469.418570401534	4.88088323569364	237.149726818614	6.44373282751894	0.735849318589195	8.75686457096022	2.00756627188538e-18	7.52403618503215e-16	1.006	2.210	1.028	5.735	7.878	4.406	8.346	9.353	17.130	6.454	10.860	7.903	1.213	4.920	3.714	0.227	0.102	0.000	0.000	0.000	0.000	0.000	0.000	0.046	0.000	0.026	0.000
Pdensi_DN5414_c0_g1	FC_3_2	MC_2_2	180.650356418248	1092.32082344173	636.48558992999	-2.59488847736483	0.297384372834287	-8.72570556628002	2.64526111455938e-18	9.78003546018761e-16	4.406	5.846	12.050	6.259	3.721	3.364	4.097	4.233	5.073	3.795	5.142	5.245	3.409	3.901	4.348	18.996	24.902	27.373	24.967	10.673	25.805	22.804	1.051	0.480	2.333	3.810	3.506
Pdensi_DN15773_c0_g1d468033	FC_3_2	MC_2_2	2034.08310764389	362.313671230221	1198.19838943706	2.4905139329425	0.285440198450607	8.72516886710847	2.65783719168402e-18	9.78003546018761e-16	5.385	31.092	8.865	27.660	66.978	126.432	42.321	50.016	58.536	64.796	102.233	90.578	37.756	72.556	57.684	7.180	9.743	6.790	15.530	40.158	26.396	82.148	196.452	3.591	0.357	0.029	0.000
Pdensi_GG_142261_c0_g1	FC_3_2	MC_2_2	375.985062549494	2.29649141870568	189.1407769841	7.22489249266914	0.82883023993711	8.71697501434956	2.85733167699903e-18	1.04507766728311e-15	0.007	0.268	0.474	0.472	1.193	9.790	4.506	10.813	12.427	4.186	12.657	7.759	0.229	1.797	3.033	0.104	0.016	0.036	0.000	0.000	0.010	0.000	0.000	0.015	0.847	0.727	1.374
Pdensi_DN26196_c1_g3	FC_3_2	MC_2_2	323.384532908227	7.25067574567154	165.317604326949	5.50290772645648	0.631615397591642	8.7124344141057	2.97417393347244e-18	1.08129922377712e-15	0.032	0.013	0.052	2.806	2.926	3.334	8.492	6.356	9.229	8.131	10.388	10.383	0.650	2.316	0.865	0.105	0.310	0.079	0.432	0.231	0.120	0.408	10.608	4.139	0.000	0.012	0.000
Pdensi_GG_100908_c0_g1	FC_3_2	MC_2_2	39.2470600325409	6561.59754215374	3300.42230109314	-7.3860004099817	0.848184506409118	-8.70801146940439	3.09252024790274e-18	1.11763313602033e-15	1.478	1.430	15.600	6.557	0.358	1.292	0.843	0.517	1.563	0.776	0.392	0.579	0.578	0.521	1.398	15.155	196.133	201.989	192.946	2.150	58.323	0.050	0.000	0.000	0.017	0.000	0.027
Pdensi_GG_94215_c0_g1	FC_3_2	MC_2_2	0	1373.11201745348	686.556008726741	-13.1949539685963	1.51803100193222	-8.69215052380428	3.55642454351162e-18	1.27016656564299e-15	0.000	0.000	4.086	3.435	0.000	0.000	0.000	0.000	0.000	0.087	0.000	0.000	0.000	0.000	0.000	3.916	43.420	39.184	81.645	61.460	109.938	82.436	0.000	0.000	0.000	0.000	0.000
Pdensi_DN17700_c0_g1	FC_3_2	MC_2_2	1957.24487069786	278.85040075439	1118.04763572612	2.80396693753848	0.323728227315537	8.66148423568099	4.65660929321868e-18	1.64375600719635e-15	35.782	47.742	21.177	84.558	87.069	26.137	52.134	49.334	43.984	28.688	49.729	20.433	21.408	50.717	8.205	9.504	5.468	3.887	6.296	0.843	28.350	0.203	4.644	21.026	3.062	10.546	7.083
Pdensi_DN22654_c1_g4	FC_3_2	MC_2_2	21.4621056677867	448.100640345307	234.781373006547	-4.38638135515426	0.506795861316006	-8.65512465663012	4.92373228911361e-18	1.71807129846858e-15	1.037	0.699	16.223	1.691	0.000	0.179	0.369	0.428	0.793	0.554	0.287	1.467	0.147	0.051	0.061	11.175	5.762	12.871	0.613	3.360	0.469	0.000	0.000	0.000	0.000	0.000	0.053
Pdensi_GG_138019_c0_g1	FC_3_2	MC_2_2	0	376.666956601187	188.333478300594	-11.3285417423535	1.30997538031373	-8.64790431377453	5.24537834202303e-18	1.81402621828614e-15	0.000	3.179	0.000	0.342	0.000	0.000	0.000	0.000	0.000	0.000	0.000	0.000	0.000	0.000	0.850	6.222	11.537	6.683	6.308	6.629	0.838	1.318	0.138	0.000	1.292	0.002	0.000
Pdensi_DN19864_c2_g1	FC_3_2	MC_2_2	1.29735334154384	265.65741677371	133.477385057627	-7.6533343398966	0.885022091072784	-8.64761955333745	5.25848002006688e-18	1.81402621828614e-15	0.221	0.186	4.531	0.671	0.000	0.000	0.041	0.049	0.000	0.000	0.000	0.000	0.051	0.000	0.042	4.162	4.860	8.263	0.625	2.731	3.234	2.603	0.000	0.000	0.000	0.000	0.000
Pdensi_DN34854_c1_g1	FC_3_2	MC_2_2	268.601538515872	11.868576371481	140.235057443676	4.50734947420856	0.521715505444177	8.63947769842704	5.64705863852134e-18	1.93706873015719e-15	0.281	0.364	0.348	3.138	2.739	13.167	6.087	4.583	9.315	4.724	7.258	4.831	0.233	1.513	4.731	0.286	0.220	0.280	0.588	0.108	0.401	4.257	2.879	338.603	5.397	6.379	89.371
Pdensi_DN24854_c2_g5	FC_3_2	MC_2_2	530.217084138611	5.73275345962529	267.974918799118	6.46538714948875	0.749795714369659	8.62286490250762	6.52994770970524e-18	2.22733581570086e-15	0.000	0.117	0.410	0.462	0.676	0.256	4.631	16.444	17.992	13.062	25.712	16.340	0.024	0.000	0.000	0.216	0.120	0.054	0.000	0.101	0.000	0.000	0.000	0.000	0.000	0.000	0.000
Pdensi_DN21385_c0_g2	FC_3_2	MC_2_2	432.794970558691	0.87963642308735	216.837303490889	9.13589074088994	1.06418002411019	8.58491094918725	9.0906818262584e-18	3.08346786078927e-15	0.037	2.685	0.743	16.408	39.627	4.354	10.201	10.983	10.930	7.255	5.749	5.704	1.638	6.004	0.164	0.000	0.060	0.000	0.000	0.000	0.000	0.000	0.000	0.000	0.028	0.000	0.000
Pdensi_DN9308_c0_g2d453636	FC_3_2	MC_2_2	1458.20002723457	147.818960552266	803.009493893418	3.29448899055301	0.383864692769452	8.58242253744258	9.28956873120042e-18	3.13342314174907e-15	4.477	13.598	10.524	25.049	20.567	12.654	28.797	33.543	45.841	27.523	33.993	30.342	3.977	10.863	5.573	5.161	2.022	2.837	0.521	0.733	0.984	0.129	0.000	0.058	0.000	1.061	0.722
Pdensi_DN15901_c0_g2d346209	FC_3_2	MC_2_2	12.2948479860836	16946.2850187068	8479.28993334642	-10.4312377622298	1.21658885913195	-8.57416840860488	9.98052967428192e-18	3.34788872471838e-15	5.721	3.457	98.346	60.053	0.019	0.319	0.017	0.228	0.659	0.165	0.020	0.000	0.365	0.000	3.002	124.620	444.148	511.915	519.807	819.865	557.963	16.935	0.058	0.096	0.098	0.018	0.019
Pdensi_GG_66613_c0_g1	FC_3_2	MC_2_2	0	748.386179130212	374.193089565106	-12.3188448243777	1.44011876120053	-8.55404787179384	1.18845582344217e-17	3.96467556704898e-15	0.000	0.000	0.000	0.000	0.000	0.000	0.000	0.000	0.000	0.000	0.000	0.000	0.000	0.000	0.000	4.485	16.620	26.567	0.000	16.671	0.000	0.000	0.000	0.000	0.000	0.500	0.000
Pdensi_DN19879_c2_g1	FC_3_2	MC_2_2	2.32094256017391	819.697409122952	411.009175841563	-8.44778786868242	0.991622845541585	-8.51915413875784	1.60722820706251e-17	5.30341633651089e-15	0.119	0.115	3.777	1.584	0.096	0.000	0.131	0.041	0.000	0.000	0.000	0.000	0.044	0.000	0.000	5.708	15.647	31.023	1.200	3.926	13.115	3.552	0.000	0.000	0.000	0.000	0.000
Pdensi_DN14380_c0_g1d213249	FC_3_2	MC_2_2	51.1267171360681	335.665078093713	193.395897614891	-2.71243811041987	0.318638691377127	-8.51258238193535	1.70101827909426e-17	5.58255809811934e-15	1.850	1.631	2.011	1.409	0.819	1.311	1.586	1.256	0.970	0.063	0.989	1.013	1.582	0.993	0.381	7.713	7.393	7.056	5.933	4.784	2.012	2.116	2.652	1.301	4.334	1.657	1.277
Pdensi_DN23507_c1_g8	FC_3_2	MC_2_2	1333.24665522901	172.282576058486	752.76461564375	2.94189378958639	0.345808164212415	8.50729998317598	1.78030487644137e-17	5.81135540715795e-15	9.252	21.846	7.498	42.500	29.713	17.967	39.955	28.128	31.235	34.368	43.442	29.384	11.565	23.159	13.318	6.047	3.006	2.628	4.850	3.514	3.294	5.304	3.654	18.596	21.429	23.049	24.490
Pdensi_DN21039_c0_g3d293316	FC_3_2	MC_2_2	11.217339508761	1507.36030291205	759.288821210403	-7.07120091892305	0.831759105517734	-8.50150106204311	1.87154665831305e-17	6.07652167697739e-15	0.459	0.266	3.333	3.186	0.042	0.164	0.270	0.183	0.371	0.206	0.356	0.501	0.078	0.081	0.158	4.619	51.315	39.030	53.671	5.040	132.293	21.530	0.000	0.143	0.000	0.000	0.000
Pdensi_DN8338_c0_g1d264529	FC_3_2	MC_2_2	0	350.1177164353	175.05885821765	-11.2251832613855	1.32297889493853	-8.48477878545979	2.16129500073397e-17	6.97994818987036e-15	0.000	0.122	3.210	4.415	0.000	0.000	0.000	0.000	0.000	0.000	0.071	0.000	0.000	0.000	0.063	10.438	8.966	4.000	0.763	0.263	4.044	0.085	0.000	0.000	0.000	0.000	0.000
Pdensi_GG_61715_c0_g1	FC_3_2	MC_2_2	0	349.496586655418	174.748293327709	-11.2207980729576	1.32373737157818	-8.4766044336876	2.31861611184337e-17	7.40919880160895e-15	0.000	0.249	0.000	3.208	1.763	0.000	0.000	0.000	0.000	0.000	0.000	0.000	0.746	1.429	1.647	6.045	11.117	5.579	0.000	5.323	2.353	3.953	3.248	6.375	0.000	0.000	0.000
Pdensi_DN19434_c0_g3d534290	FC_3_2	MC_2_2	1.3015572987806	424.097207485012	212.699382391896	-8.33159890074347	0.984343420080883	-8.46411804130195	2.58098315936371e-17	8.20441845658469e-15	0.200	0.358	5.889	2.469	0.000	0.029	0.014	0.083	0.000	0.031	0.135	0.016	0.015	0.000	0.000	7.030	15.635	4.830	0.961	2.416	0.458	9.838	0.016	0.000	0.000	0.015	0.000
Pdensi_DN9027_c0_g1d332337	FC_3_2	MC_2_2	321.770955800151	1800.79769681867	1061.28432630941	-2.48348640561101	0.295125432068136	-8.41501997373662	3.9282797255959e-17	1.23577981108578e-14	37.383	18.587	52.210	16.208	5.276	4.266	7.097	8.894	7.867	7.081	6.524	9.248	13.311	8.823	10.334	31.075	38.824	47.619	38.600	23.931	16.327	20.108	4.536	7.063	9.481	4.175	4.246
Pdensi_DN16549_c0_g1d348219	FC_3_2	MC_2_2	95.6408945178704	584.914382027681	340.277638272776	-2.60954636417227	0.310184779279712	-8.41287689947895	4.00074777774129e-17	1.24958852221902e-14	4.216	3.874	8.378	5.603	3.358	5.318	2.583	2.509	2.005	2.633	2.722	1.884	3.413	4.562	4.269	10.660	13.358	14.214	24.687	16.196	16.809	15.647	5.149	7.058	6.831	5.361	6.590
Pdensi_DN22487_c0_g1d300523	FC_3_2	MC_2_2	7.68005555864901	1643.79835556717	825.739205562908	-7.74905759791874	0.925675040998438	-8.3712504439577	5.70099995115313e-17	1.76600108180746e-14	0.832	0.564	11.363	3.340	0.000	0.023	0.048	0.068	0.459	0.026	0.055	0.207	0.218	0.000	0.098	10.304	43.286	50.980	8.049	3.201	46.683	38.877	0.000	0.044	0.000	0.000	0.026
Pdensi_DN9893_c0_g1d48638	FC_3_2	MC_2_2	408.305706990146	0	204.152853495073	10.8559241659907	1.29788536003461	8.36431668025071	6.04643180464272e-17	1.86349800517199e-14	0.221	0.592	0.329	3.229	11.227	2.363	6.628	9.464	14.170	5.891	5.532	2.350	0.440	1.872	0.248	0.000	0.000	0.000	0.000	0.000	0.000	0.000	0.000	0.000	0.000	0.000	0.000
Pdensi_DN6118_c0_g1d328817	FC_3_2	MC_2_2	4.05436811886993	250.339772124362	127.197070121616	-5.95909790689424	0.712748475091062	-8.36073048929764	6.23310928736285e-17	1.91132944637493e-14	0.000	0.000	4.562	1.931	0.161	0.216	0.073	0.035	0.196	0.078	0.042	0.119	0.000	0.038	0.075	4.023	7.293	4.938	2.240	3.772	2.201	1.610	0.000	0.000	0.000	0.000	0.000
Pdensi_GG_40068_c1_g1	FC_3_2	MC_2_2	1493.90003972658	236.792889886208	865.346464806394	2.65566167496118	0.317890006068669	8.35402694096499	6.59742893145051e-17	2.01287888227647e-14	24.165	25.753	32.321	32.416	34.166	45.129	33.427	37.095	40.318	30.035	45.930	38.695	24.786	26.708	32.379	7.029	3.106	5.795	4.796	15.077	15.733	10.682	3.528	7.478	0.917	7.887	10.739
Pdensi_DN23175_c2_g1	FC_3_2	MC_2_2	129.265070101962	708.225055173469	418.745062637716	-2.45130900253678	0.293451161259756	-8.3533797992605	6.63369151450795e-17	2.01382290151675e-14	2.513	3.705	6.344	0.535	2.217	1.780	3.881	2.853	2.893	3.969	4.008	4.067	4.217	1.439	4.764	13.933	14.044	18.514	5.413	11.608	7.441	2.190	12.006	2.531	13.495	5.220	7.435
Pdensi_GG_70304_c1_g1	FC_3_2	MC_2_2	3.4036713711455	7520.9015875361	3762.15262945362	-11.1063530389617	1.33072630205463	-8.34608365507886	7.05638348057133e-17	2.13148419414372e-14	4.961	1.826	19.197	8.467	0.000	0.045	0.030	0.196	0.025	0.033	0.080	0.033	1.128	0.000	0.427	16.844	216.824	240.144	297.245	0.954	58.051	0.220	0.000	0.000	0.033	0.032	0.042
Pdensi_DN6625_c0_g1d262914	FC_3_2	MC_2_2	1416.93775489248	118.665920656598	767.801837774539	3.57033293762667	0.428113077099797	8.33969604902865	7.44817343768929e-17	2.23869232806587e-14	3.186	4.964	4.120	18.865	12.891	22.358	21.482	32.870	50.558	25.862	31.767	38.495	2.734	9.951	5.821	3.726	2.455	1.782	3.609	3.765	2.542	3.614	10.461	10.970	3.440	4.144	4.935
Pdensi_DN23815_c2_g1	FC_3_2	MC_2_2	2449.47879584778	485.155242072857	1467.31701896032	2.33232602032968	0.279727100844712	8.33786219957447	7.56456539925672e-17	2.26247580401907e-14	16.716	42.589	27.793	80.648	70.231	83.553	72.363	46.554	63.674	47.054	40.363	47.408	21.482	47.620	41.656	14.835	9.789	7.971	9.541	6.163	19.753	17.527	7.591	6.470	1.047	0.606	1.151
Pdensi_DN18904_c1_g2	FC_3_2	MC_2_2	1413.13318933286	297.334456319872	855.233822826366	2.24131689510843	0.268872294570308	8.33599050690715	7.68520865716899e-17	2.28729139029419e-14	15.555	18.542	20.561	29.845	38.456	40.664	35.053	33.067	36.882	38.030	38.251	36.843	19.230	23.892	24.502	9.588	5.542	4.887	12.319	11.911	15.554	31.518	12.922	34.156	5.758	6.734	15.147
Pdensi_GG_70226_c0_g1	FC_3_2	MC_2_2	0	488.138608671091	244.069304335545	-11.7026859937165	1.40535972740729	-8.32718183500712	8.27895311656099e-17	2.45198360230244e-14	0.941	0.000	0.127	0.000	0.398	0.000	0.002	0.000	0.000	0.000	0.000	0.000	0.000	1.509	0.000	12.086	3.493	16.945	0.000	11.085	8.594	2.411	0.967	0.000	0.000	0.002	0.000
Pdensi_DN27234_c2_g2	FC_3_2	MC_2_2	378.336822354161	38.429638026839	208.3832301905	3.28150081145853	0.394565191329969	8.31675191721172	9.04067128285431e-17	2.66458425698301e-14	3.280	5.141	6.220	11.726	13.677	10.212	10.415	8.503	9.233	6.599	9.020	7.689	4.305	8.082	6.238	1.261	0.499	0.848	2.139	0.102	1.600	0.069	0.045	0.000	0.115	0.103	0.312
Pdensi_DN16391_c0_g1	FC_3_2	MC_2_2	3452.59995389129	493.446421805769	1973.02318784853	2.80250832931687	0.337392960239416	8.30636278637288	9.86802203545194e-17	2.89438143904572e-14	24.953	73.191	25.830	80.338	83.738	74.112	77.802	90.454	87.828	62.472	80.163	55.194	32.951	78.067	56.870	17.318	9.513	6.613	40.862	3.007	15.025	1.220	0.406	0.232	0.015	0.298	0.599
Pdensi_DN22733_c0_g2d301812	FC_3_2	MC_2_2	418.424382355177	6.91724045527274	212.670811405225	5.81667205600126	0.701692314468118	8.28949090088053	1.13734215765175e-16	3.31989082220317e-14	1.880	4.516	1.228	10.454	16.674	5.956	5.722	12.285	12.903	8.851	7.079	8.098	1.867	4.802	1.805	0.305	0.142	0.020	0.000	0.037	0.069	0.024	0.334	0.000	0.000	0.000	0.000
Pdensi_DN22283_c4_g1d423113	FC_3_2	MC_2_2	0	622.629744047585	311.314872023792	-12.0532381161239	1.45538086369761	-8.28184457881416	1.21281815921643e-16	3.519852690908e-14	0.060	0.132	0.236	1.428	0.000	0.000	0.000	0.000	0.000	0.000	0.000	0.000	0.000	0.000	0.000	4.249	10.434	25.127	0.402	0.951	7.087	0.090	0.000	0.000	0.000	0.000	0.000
Pdensi_DN4891_c0_g1d100175	FC_3_2	MC_2_2	11.6547122933522	306.108138563221	158.881425428287	-4.71375616832302	0.569198555112177	-8.28139166199049	1.21744060790691e-16	3.519852690908e-14	0.381	0.963	0.508	0.322	0.000	0.139	0.424	0.133	0.301	0.299	0.000	0.000	0.849	0.000	0.142	5.353	8.651	5.914	13.516	4.863	1.821	2.323	0.000	1.023	0.190	0.714	0.153
Pdensi_DN38069_c0_g1	FC_3_2	MC_2_2	367.339673380177	76.4141422114174	221.876907795797	2.25938098495329	0.273179958644818	8.27066888860207	1.3320952763585e-16	3.83308837460218e-14	5.414	5.993	7.270	5.947	11.500	9.583	9.447	9.218	8.622	7.516	12.095	6.020	9.028	9.321	11.226	2.102	1.298	1.696	2.090	2.885	4.769	3.533	2.133	3.828	0.570	1.180	2.525
Pdensi_DN20246_c0_g2	FC_3_2	MC_2_2	3.37003971325139	313.540125877231	158.455082795241	-6.52734455713382	0.789859930626929	-8.26392668375129	1.40957206196404e-16	4.03689470481823e-14	5.621	0.465	1.951	5.900	0.415	0.247	0.204	0.045	0.017	0.050	0.000	0.000	14.089	0.281	3.166	9.851	6.787	4.450	2.243	42.879	5.506	5.828	0.071	0.353	2938.826	4568.848	4400.371
Pdensi_DN9644_c0_g1d518386	FC_3_2	MC_2_2	22.3841111429856	241.656614856359	132.020362999672	-3.42740224457699	0.414892659476739	-8.26093729616624	1.44533000879495e-16	4.10642780092705e-14	0.592	0.963	2.085	0.000	1.082	0.000	0.654	0.622	0.402	0.350	0.786	2.494	2.622	1.367	3.672	5.321	4.360	6.263	2.625	1.462	1.279	0.449	4.756	2.383	10.453	4.329	2.514
Pdensi_DN17735_c0_g1d12535	FC_3_2	MC_2_2	0.5565045423547	496.166440850609	248.361472696482	-9.85911050908528	1.19348590265565	-8.26076829826606	1.44737799456212e-16	4.10642780092705e-14	0.943	0.575	0.723	3.884	0.077	0.023	0.000	0.000	0.050	0.025	0.027	0.000	0.190	0.049	0.000	10.637	16.257	5.641	17.675	68.840	7.889	60.886	0.000	0.000	0.000	0.000	0.000
Pdensi_DN12630_c0_g1d211812	FC_3_2	MC_2_2	207.197810961596	2597.62756378477	1402.41268737319	-3.64793242365473	0.442340203036833	-8.24689322519251	1.62565549547507e-16	4.56952191702634e-14	7.188	6.577	35.720	16.908	4.752	4.699	4.432	4.640	6.321	4.177	4.814	4.999	3.737	4.498	3.589	30.490	77.586	58.940	43.892	18.909	24.650	7.311	3.424	3.480	4.340	9.557	7.247
Pdensi_DN8857_c0_g1	FC_3_2	MC_2_2	673.675383803524	36.5259776536385	355.100680728581	4.18114708480385	0.507362725435093	8.24094257460138	1.7085922494839e-16	4.78051513490393e-14	1.092	1.427	0.551	11.362	7.645	2.573	22.479	15.425	12.324	6.833	9.554	1.673	1.467	1.915	1.313	1.183	0.946	0.325	0.225	1.787	0.691	75.181	78.508	3.504	0.000	0.000	0.000
Pdensi_DN23905_c1_g1d551037	FC_3_2	MC_2_2	413.480669603349	63.3773952633278	238.429032433339	2.71424325129889	0.330257908428777	8.21855641311385	2.05967349890721e-16	5.73637965532804e-14	2.149	4.327	3.222	15.821	11.824	7.074	10.883	8.781	11.115	7.009	6.750	6.492	2.497	5.402	2.373	1.232	1.688	1.236	1.043	0.594	0.926	0.000	0.000	0.000	0.000	0.076	0.082
Pdensi_DN17443_c1_g1	FC_3_2	MC_2_2	215.568800086861	875.768731311155	545.668765699008	-2.02290662980168	0.246617710184138	-8.20260081196631	2.35241321492507e-16	6.49212583382617e-14	13.809	11.385	13.062	9.272	3.622	5.408	6.630	4.132	5.331	2.623	4.441	4.077	3.201	5.007	4.155	22.726	17.940	17.562	6.526	14.047	5.489	17.620	4.392	4.779	4.096	4.374	2.764
Pdensi_DN22388_c3_g1	FC_3_2	MC_2_2	0.256948293966709	1286.91691113162	643.586929712791	-12.1395714832949	1.48086809218465	-8.19760486930738	2.45223853310606e-16	6.72022243119216e-14	0.000	0.000	2.315	2.934	0.000	0.000	0.023	0.000	0.000	0.000	0.000	0.000	0.000	0.000	0.100	4.150	40.512	36.510	6.531	4.345	3.624	14.187	0.000	0.000	0.000	0.000	0.000
Pdensi_DN20607_c0_g1	FC_3_2	MC_2_2	7.99324005515949	251.837699398019	129.915469726589	-4.97757337125902	0.608192306141168	-8.18420969979135	2.74096428498607e-16	7.46267473376365e-14	0.275	0.295	4.873	2.870	0.256	0.174	0.140	0.222	0.230	0.210	0.108	0.254	0.228	0.138	0.183	3.338	7.499	5.418	13.072	0.328	5.526	0.141	0.074	0.000	0.000	0.019	0.021
Pdensi_DN23660_c0_g3	FC_3_2	MC_2_2	0	317.447166938675	158.723583469337	-11.0822345362138	1.35615849631126	-8.17178417298374	3.03861774642233e-16	8.19954117662365e-14	0.000	0.000	0.000	0.000	0.000	0.000	0.000	0.000	0.000	0.000	0.000	0.000	0.000	0.000	0.000	5.495	10.719	4.405	2.286	1.322	0.000	1.043	0.000	0.000	0.000	0.000	0.000
Pdensi_DN23971_c0_g6	FC_3_2	MC_2_2	1530.81756392906	248.640091460648	889.728827694853	2.62335731148512	0.321295653912329	8.16493245252845	3.21615131486488e-16	8.60214216220359e-14	6.848	10.707	4.042	23.663	31.536	27.484	39.017	38.174	36.523	40.950	41.638	33.276	13.234	21.351	13.728	4.746	7.402	4.083	8.630	14.888	10.168	8.039	23.893	21.612	147.040	188.962	208.334
Pdensi_GG_37273_c0_g1	FC_3_2	MC_2_2	5.54418944069491	2254.85161642565	1130.19790293317	-8.66659679745157	1.0623352961793	-8.15806161069964	3.40443860303344e-16	9.02622226127402e-14	1.130	0.675	8.985	10.224	0.075	0.168	0.034	0.293	0.073	0.256	0.158	0.148	1.775	0.180	0.810	3.827	89.028	48.500	5.802	3.243	3.631	3386.968	1817.831	1519.957	0.679	0.422	0.489
Pdensi_DN18802_c0_g3	FC_3_2	MC_2_2	6.85370665959049	992.080848640637	499.467277650114	-7.18645903035691	0.881492137322954	-8.15260706939691	3.56161375058866e-16	9.40188603769524e-14	0.223	0.000	0.582	1.295	0.152	0.282	0.000	0.113	0.387	0.226	0.000	0.000	0.128	0.222	0.000	20.482	22.199	22.523	10.588	8.843	3.778	0.000	2.078	1.166	9.428	9.055	0.954
Pdensi_DN52367_c0_g1	FC_3_2	MC_2_2	0	434.744473534692	217.372236767346	-11.5345608280869	1.41575695645414	-8.14727469676435	3.72217503912969e-16	9.78319729440515e-14	0.911	0.000	0.914	0.000	0.000	0.000	0.000	0.000	0.000	0.000	0.288	0.268	0.000	0.263	0.253	4.486	6.600	16.943	7.054	2.638	2.620	0.000	0.555	0.000	0.000	0.767	0.551
Pdensi_DN24000_c2_g1	FC_3_2	MC_2_2	86.3203050384561	564.54626824668	325.433286642568	-2.70666456304324	0.332388945360473	-8.14306432516246	3.85397378795515e-16	1.00859490748145e-13	1.814	1.965	2.912	1.829	0.000	2.347	2.396	2.284	1.732	1.714	3.191	4.685	3.599	2.091	10.026	10.079	13.972	12.784	6.037	6.282	4.695	0.000	8.362	7.288	5.851	3.673	6.171
Pdensi_DN23668_c0_g1	FC_3_2	MC_2_2	333.781017266563	19.3169012498848	176.548959258224	4.07722693818637	0.501198987728198	8.13494647438805	4.12120393520118e-16	1.07390084517485e-13	0.838	1.583	0.839	6.721	4.848	2.655	11.349	7.119	6.444	7.632	9.937	5.644	1.207	3.572	1.020	0.585	0.485	0.194	0.211	0.045	0.329	0.069	0.000	0.000	0.000	0.000	0.000
Pdensi_DN17464_c0_g1d529765	FC_3_2	MC_2_2	48.0483941387848	1291.23741626623	669.642905202507	-4.74724945667801	0.584835263849027	-8.11724215368705	4.76896612559903e-16	1.23211820559892e-13	1.036	2.294	0.349	1.298	1.364	0.639	1.559	0.982	1.040	1.130	0.767	0.357	0.847	1.191	0.542	11.750	46.521	24.099	22.744	30.496	2.633	0.405	4.167	0.000	0.475	0.000	0.155
Pdensi_DN3389_c0_g1d166229	FC_3_2	MC_2_2	575.796210974636	114.705711624075	345.250961299355	2.32826406371249	0.287498863084302	8.09834181163278	5.57133471407855e-16	1.43332028459864e-13	3.953	6.453	3.941	10.614	25.984	24.475	12.788	14.981	14.930	8.681	10.232	8.260	11.291	18.235	15.579	2.501	2.986	2.036	5.120	42.865	11.582	72.610	0.427	0.569	0.961	0.772	0.160
Pdensi_DN22223_c0_g1d20422	FC_3_2	MC_2_2	383.570412940694	1936.98176087819	1160.27608690944	-2.33532841880684	0.288461958673625	-8.09579339176955	5.68923146370825e-16	1.45747547813944e-13	11.640	6.974	7.686	5.028	7.088	5.959	9.464	10.932	8.042	5.796	16.576	17.285	16.877	9.186	25.456	34.041	47.899	44.393	45.487	21.970	14.547	5.576	29.422	15.397	47.273	22.042	21.184
Pdensi_DN17836_c0_g1	FC_3_2	MC_2_2	561.776395621576	0.260134199126578	281.018264910351	10.3607332231563	1.28299140359091	8.0754502283944	6.72281254764873e-16	1.71502337743905e-13	0.130	14.842	1.645	44.284	29.589	5.274	22.413	9.691	9.948	16.112	6.421	6.342	6.862	11.727	0.021	0.017	0.000	0.000	0.000	0.000	0.053	0.000	0.000	0.000	0.000	0.000	0.000
Pdensi_GG_146677_c0_g1	FC_3_2	MC_2_2	1387.04817522828	266.184801458134	826.616488343209	2.38290392638377	0.29549318050307	8.06415878135303	7.37418650641753e-16	1.87332106166168e-13	8.353	23.103	22.018	19.941	45.262	38.036	28.061	39.562	35.099	35.636	50.805	29.641	26.603	30.223	48.436	6.799	4.080	6.836	8.719	14.704	14.606	19.213	7.483	9.286	1.627	1.745	2.132
Pdensi_GG_104094_c0_g1	FC_3_2	MC_2_2	317.781534053218	1664.53127379796	991.15640392559	-2.38887940600777	0.296776809721414	-8.04941399649867	8.3191393375876e-16	2.1045689370068e-13	40.153	27.973	4.878	18.061	10.889	6.580	6.262	9.061	8.205	12.401	8.912	9.306	8.271	11.795	2.757	33.758	44.237	31.099	11.822	27.442	15.810	9.658	8.409	5.143	33.204	42.995	21.083
Pdensi_DN18364_c2_g1	FC_3_2	MC_2_2	170.648892241174	1523.50598439329	847.077438317232	-3.15800083524902	0.392871230174877	-8.03825933969079	9.11236144466139e-16	2.29567230337185e-13	6.979	3.718	10.083	11.228	5.097	1.832	4.765	3.729	4.203	4.613	4.084	3.498	1.381	2.545	0.380	25.491	48.872	24.574	9.518	34.539	3.047	2.528	0.035	0.000	0.085	0.157	0.035
Pdensi_DN14043_c1_g1d523607	FC_3_2	MC_2_2	404.44562981405	13.4661303255537	208.955880069802	4.85094723653923	0.604147038727198	8.02941490329752	9.79386153942183e-16	2.44705474636212e-13	0.119	1.292	2.387	1.844	2.913	2.106	9.331	6.173	14.627	11.308	5.177	13.844	0.532	0.276	1.067	0.535	0.258	0.146	0.927	1.385	0.684	0.909	0.000	0.000	0.000	0.000	0.000
Pdensi_DN22939_c1_g2	FC_3_2	MC_2_2	0	476.174507694054	238.087253847027	-11.6660671511423	1.45345696382838	-8.02642764214637	1.00351976738676e-15	2.49707797856095e-13	0.212	0.460	12.200	1.073	0.000	0.000	0.000	0.000	0.000	0.000	0.000	0.000	0.000	0.000	0.000	4.177	6.602	19.828	1.407	9.970	12.798	16.311	0.000	0.000	0.000	0.000	0.000
Pdensi_GG_19984_c0_g1	FC_3_2	MC_2_2	14154.7880507389	1812.33274809693	7983.56039941792	2.96454396885541	0.370281872973901	8.00618173675587	1.18324826372968e-15	2.93228238091215e-13	45.633	50.958	34.387	430.094	309.472	116.697	512.292	266.333	279.065	291.561	199.991	135.732	72.537	128.672	32.964	62.223	32.570	27.912	48.624	90.118	47.290	89.804	359.329	395.374	125.115	301.445	241.327
Pdensi_DN24218_c0_g1d22241	FC_3_2	MC_2_2	244.849021196254	0	122.424510598127	10.1181952356567	1.26764968034571	7.98185444491043	1.4415095729686e-15	3.54337059606431e-13	2.327	0.912	0.053	3.739	4.610	1.342	5.231	6.035	6.901	8.586	6.402	11.454	0.849	0.882	1.680	0.000	0.000	0.000	0.000	0.114	0.000	0.150	0.000	0.000	0.000	0.000	0.000
Pdensi_DN19596_c0_g1	FC_3_2	MC_2_2	1385.56225187346	72.1076191622767	728.834935517869	4.24739819772375	0.532577783490135	7.97516969237682	1.52171598622758e-15	3.71929998956019e-13	12.157	8.565	4.320	46.618	17.080	18.435	38.343	20.848	44.164	38.034	28.912	59.095	7.601	17.319	7.691	3.101	0.921	0.955	1.315	0.662	0.507	2.145	0.529	0.031	28.389	33.524	13.587
Pdensi_DN5455_c0_g1d383036	FC_3_2	MC_2_2	1879.15918815831	312.637309313374	1095.89824873584	2.58615526450023	0.324299217597892	7.97459606488131	1.52879994132094e-15	3.71929998956019e-13	25.678	46.415	29.462	37.748	39.147	28.568	31.233	49.414	58.431	36.189	44.242	31.570	30.142	34.960	33.105	8.710	5.424	6.748	11.338	13.084	14.735	4.475	4.087	0.987	0.592	2.092	3.067
Pdensi_DN8410_c0_g1d170709	FC_3_2	MC_2_2	873.045998558061	209.144444558573	541.095221558317	2.05364493428581	0.257530310412574	7.97438146599437	1.53145844913127e-15	3.71929998956019e-13	7.636	28.147	9.810	26.072	29.004	21.922	21.513	23.494	19.772	15.919	20.335	14.333	11.755	29.595	13.818	6.041	4.514	3.413	0.752	0.998	1.921	0.082	0.252	0.000	0.854	0.443	0.715
Pdensi_DN20570_c0_g1	FC_3_2	MC_2_2	2.68020678295706	537.726326056297	270.203266419627	-7.65326879691117	0.959912448557996	-7.97288211899751	1.55016022715194e-15	3.74972024667449e-13	0.000	0.000	4.683	1.428	0.000	0.134	0.076	0.024	0.109	0.000	0.118	0.000	0.075	0.000	0.170	2.371	16.678	14.986	2.860	10.342	5.097	12.200	0.000	0.000	0.052	0.076	0.041
Pdensi_DN34392_c0_g1d86241	FC_3_2	MC_2_2	38.190450953707	285.353877488173	161.77216422094	-2.89789921614517	0.363858909342351	-7.96434865751376	1.66096325970119e-15	4.00180096479198e-13	1.571	0.426	1.773	0.249	0.955	1.068	0.871	1.031	0.935	1.161	1.489	3.009	2.401	1.814	3.276	5.804	5.276	7.668	2.388	3.186	1.693	0.598	2.157	0.395	7.570	2.206	2.611
Pdensi_DN16719_c1_g1d348807	FC_3_2	MC_2_2	2572.55009251676	358.960527816495	1465.75531016663	2.84576498464137	0.357978435845647	7.94954304417488	1.87200730653079e-15	4.49244757375561e-13	1.793	19.860	8.325	25.809	34.291	22.400	65.858	51.209	74.369	95.089	70.858	81.588	5.414	19.917	13.203	6.499	5.672	11.349	4.635	3.275	11.709	29.610	23.633	1.754	0.000	0.000	0.063
Pdensi_DN25184_c0_g3d73802	FC_3_2	MC_2_2	388.438810482617	38.429638026839	213.434224254728	3.32128094350602	0.418605965722902	7.9341462269187	2.11948261140231e-15	5.02673385747231e-13	3.278	23.875	9.400	5.333	9.118	26.164	9.590	7.871	11.440	10.800	6.797	10.477	6.497	17.843	16.905	1.258	0.503	0.857	1.814	1.085	5.053	11.034	10.562	34.853	0.000	3.420	3.118
Pdensi_DN15221_c0_g1d214075	FC_3_2	MC_2_2	9717.69541837769	1292.63320058295	5505.16430948032	2.91163320493854	0.367306604954329	7.9269829773428	2.24534053030786e-15	5.30450779368257e-13	7.091	7.918	11.270	208.022	213.044	74.708	238.909	223.945	259.209	188.844	223.622	195.800	11.484	24.794	13.592	16.329	32.866	34.223	59.386	61.501	75.065	62.009	107.233	111.008	3.037	2.602	3.096
Pdensi_GG_44836_c0_g1	FC_3_2	MC_2_2	62.7946277470771	674.64040252272	368.717515134898	-3.42835389066988	0.433293512045815	-7.9123130057562	2.52650194280286e-15	5.94560331229749e-13	4.482	2.597	16.442	6.728	0.359	1.082	1.256	1.370	2.046	0.940	1.602	1.103	0.973	0.284	0.500	24.508	10.820	10.564	9.357	16.179	12.523	7.243	1.927	16.299	0.307	3.188	0.594
Pdensi_DN21711_c0_g2	FC_3_2	MC_2_2	815.921487668583	53.7416255346769	434.83155660163	3.91184502975155	0.494575281111783	7.90950372804298	2.58416963599283e-15	6.05783241117007e-13	3.167	14.932	4.747	12.618	25.262	12.235	13.075	26.056	21.132	12.249	21.970	14.808	4.663	18.334	5.434	1.928	0.612	1.110	0.000	5.775	1.296	5.858	7.903	8.199	0.000	0.000	0.000
Pdensi_DN10160_c0_g1d209635	FC_3_2	MC_2_2	10.7554751661345	3175.14178618605	1592.94863067609	-8.20399301835127	1.03880755291091	-7.89750998186555	2.84530227654722e-15	6.64432798925249e-13	0.286	0.154	13.479	8.323	0.086	0.051	0.338	0.321	0.139	0.640	0.150	0.226	0.053	0.410	0.776	2.523	67.112	130.342	1.519	0.277	0.306	0.000	0.000	0.000	0.000	0.027	0.000
Pdensi_GG_106215_c1_g1	FC_3_2	MC_2_2	5.23594108680657	29466.0654711446	14735.6507061157	-12.4567034519676	1.57749367730686	-7.89651561281312	2.86808346547841e-15	6.67186542553722e-13	0.051	0.192	124.384	65.113	0.000	0.218	0.028	0.343	0.030	0.030	0.000	0.000	0.000	0.029	3.345	47.722	846.828	959.415	718.403	21.314	223.274	0.038	0.000	0.000	0.039	0.143	0.122
Pdensi_DN22119_c0_g4	FC_3_2	MC_2_2	791.32612991855	13.6047648939779	402.465447406264	5.87342156884509	0.744192583482722	7.89234090637971	2.96570272838467e-15	6.86134058026464e-13	1.035	2.098	1.733	8.594	10.524	10.003	13.310	16.345	29.027	8.488	18.696	14.727	2.457	7.003	5.737	0.127	0.619	0.117	0.478	0.109	0.000	0.568	0.000	0.000	0.000	0.000	0.000
Pdensi_DN29443_c0_g1	FC_3_2	MC_2_2	1245.84376846209	61.4795323219049	653.661650391999	4.36183577964032	0.552685857895228	7.89207054483234	2.97213632975311e-15	6.86134058026464e-13	2.273	5.059	3.411	24.666	35.855	28.290	28.508	28.992	35.001	19.496	38.978	22.344	4.363	13.274	10.011	0.679	0.819	2.476	0.000	1.026	1.811	0.962	0.155	0.000	0.000	0.000	0.000
Pdensi_DN18593_c0_g1d59240	FC_3_2	MC_2_2	279.840419289042	2797.16969902466	1538.50505915685	-3.32084664053275	0.421249193190012	-7.88333056589339	3.18768303723518e-15	7.33106725779295e-13	28.130	20.946	19.638	8.512	5.398	9.555	10.551	4.949	5.435	7.302	5.286	6.938	10.490	9.847	10.819	45.234	81.347	55.021	108.026	34.129	21.623	5.274	31.766	17.612	161.648	15.549	9.914
Pdensi_DN20126_c0_g2d536120	FC_3_2	MC_2_2	61.8463640881524	3464.16701931264	1763.0066917004	-5.80776459951027	0.737120071157453	-7.87899397501238	3.30027407176753e-15	7.56136378367417e-13	0.289	1.601	0.917	1.273	2.930	1.240	1.776	0.843	1.983	1.619	1.783	1.587	0.733	3.259	2.480	14.525	123.998	80.093	111.425	20.249	4.211	0.000	0.436	0.235	1.121	0.675	1.070
Pdensi_GG_103090_c0_g1	FC_3_2	MC_2_2	78.9493504067759	489.838497321174	284.393923863975	-2.63176539221741	0.334216412493227	-7.8744349285083	3.4228629288859e-15	7.8127489747108e-13	6.220	2.248	2.378	2.244	1.082	1.922	2.616	1.866	1.414	2.452	2.237	1.393	2.622	1.367	1.970	11.148	11.423	9.742	8.532	6.168	5.968	2.247	8.647	10.722	0.000	1.332	0.718
Pdensi_DN40176_c0_g1	FC_3_2	MC_2_2	669.056689673772	85.3450928904762	377.200891282124	2.9699882078472	0.377198715601293	7.87380254758488	3.44021739296329e-15	7.82295127392382e-13	3.746	6.207	7.148	25.989	16.926	8.547	21.727	15.258	12.856	27.166	14.005	10.715	4.771	6.771	1.838	2.393	1.184	2.142	3.271	1.152	2.199	2.608	7.051	2.087	0.112	0.371	0.096
Pdensi_GG_61812_c0_g1	FC_3_2	MC_2_2	1.1130090847094	1011.0919225075	506.102465796103	-9.86045463818182	1.26035930538485	-7.82352666898506	5.13636689537305e-15	1.15716111022962e-12	0.000	0.000	21.732	6.309	0.000	0.000	0.000	0.000	0.089	0.000	0.000	0.000	0.000	0.000	0.085	4.693	14.339	45.339	2.164	0.791	12.669	0.230	0.000	0.000	0.000	0.000	0.000
Pdensi_GG_106215_c2_g1	FC_3_2	MC_2_2	0	648.481774810127	324.240887405064	-12.1122991105577	1.54823533822543	-7.82329327558216	5.14590298545659e-15	1.15716111022962e-12	0.000	0.000	5.474	1.215	0.000	0.000	0.000	0.000	0.000	0.000	0.000	0.000	0.000	0.000	0.000	2.013	18.212	20.701	6.760	1.113	2.308	0.000	0.000	0.000	0.000	0.000	0.000
Pdensi_DN24097_c0_g1d71155	FC_3_2	MC_2_2	51.7700223457312	617.393409565337	334.581715955534	-3.57406724933646	0.457098068828671	-7.81903817378866	5.32284683955625e-15	1.19253374857438e-12	0.353	1.346	0.622	1.411	0.803	0.514	1.836	1.159	0.869	1.188	0.965	0.852	0.713	1.228	0.523	10.544	18.172	11.438	8.784	11.524	2.979	6.528	46.141	16.731	34.404	20.563	1.539
Pdensi_DN18912_c0_g1d116405	FC_3_2	MC_2_2	0	781.856467075977	390.928233537988	-12.3821333801663	1.58377125313028	-7.81813242012907	5.36127771428644e-15	1.19672785449596e-12	0.000	0.000	6.819	2.204	0.000	0.032	0.000	0.000	0.000	0.035	0.000	0.000	0.000	0.000	0.000	2.385	11.755	35.440	8.274	3.531	28.039	6.490	0.000	0.061	0.000	0.000	0.000
Pdensi_DN20491_c0_g3	FC_3_2	MC_2_2	0	478.840790307763	239.420395153881	-11.6742135764928	1.49412623627649	-7.81340511467497	5.5663321833135e-15	1.23794819966989e-12	0.000	0.033	13.099	3.233	0.000	0.066	0.000	0.000	0.000	0.000	0.000	0.000	0.000	0.000	0.000	3.205	7.029	20.405	0.501	0.638	10.196	4.997	0.000	0.000	0.000	0.000	0.000
Pdensi_DN43555_c0_g1d321640	FC_3_2	MC_2_2	0	328.37725386328	164.18862693164	-11.1294142372662	1.42486013615599	-7.81088189279498	5.67892123892401e-15	1.25837847817982e-12	0.352	0.000	0.352	0.223	0.000	0.000	0.000	0.000	0.000	0.208	0.000	0.622	0.000	0.000	0.000	3.621	4.919	12.664	9.526	2.445	2.020	0.000	0.644	0.000	0.523	0.395	0.000
Pdensi_DN23836_c0_g4	FC_3_2	MC_2_2	83.1512616076545	456.994140708817	270.072701158236	-2.45488598838943	0.314340549523364	-7.80963827960403	5.73523441876158e-15	1.26623548267312e-12	4.094	3.262	4.765	2.105	0.855	3.174	2.214	1.996	1.955	2.658	4.374	6.464	3.319	2.362	6.827	8.960	8.608	12.424	9.502	5.442	1.721	4.439	9.694	9.237	9.337	3.398	5.968
Pdensi_DN19653_c4_g1	FC_3_2	MC_2_2	71.6031895880506	382.029834712628	226.816512150339	-2.414420976978	0.309440072437977	-7.80254786639484	6.06696053420285e-15	1.3346214088193e-12	2.374	1.607	2.376	0.752	1.802	3.401	1.814	1.409	2.112	2.100	2.064	4.198	2.848	1.542	4.631	7.875	8.680	8.526	6.403	4.472	2.167	1.808	6.172	2.387	8.537	6.002	4.475
Pdensi_DN9737_c0_g1d454188	FC_3_2	MC_2_2	519.207970792152	79.2059842399782	299.206977516065	2.70573367595713	0.347001459406163	7.79747059446826	6.31603487616122e-15	1.38439731951671e-12	0.613	0.690	1.044	8.664	4.373	7.579	10.253	11.384	16.895	15.293	15.044	13.946	2.718	5.223	5.144	2.242	1.478	1.570	1.060	2.371	1.417	0.394	0.536	0.533	0.045	0.000	0.000
Pdensi_DN14626_c2_g1	FC_3_2	MC_2_2	17.7929577005058	648.314754028788	333.053855864647	-5.18707186030584	0.665622880272758	-7.79280883220284	6.55357371169888e-15	1.4312957838338e-12	1.251	2.662	1.693	1.067	0.304	0.000	0.222	0.677	0.418	1.796	0.647	1.155	0.654	1.097	1.239	7.576	23.231	10.774	14.083	3.575	4.633	0.659	1.709	0.000	0.529	1.974	1.866
Pdensi_DN19001_c2_g1	FC_3_2	MC_2_2	0.261152251203473	1067.68144863839	533.971300444795	-11.8699922975179	1.5233416876943	-7.7920747481703	6.59177159432084e-15	1.43447818046305e-12	0.000	0.055	5.236	3.549	0.000	0.021	0.000	0.028	0.000	0.106	0.000	0.000	0.000	0.046	0.022	2.895	22.984	41.652	25.605	0.920	42.168	7.294	0.000	0.000	0.000	0.000	0.000
Pdensi_DN19519_c0_g6	FC_3_2	MC_2_2	4281.77767092994	888.995082495415	2585.38637671268	2.26618258968737	0.291004948388116	7.78743661315665	6.83823267722167e-15	1.47752062988439e-12	22.192	11.906	30.417	20.829	31.069	24.067	81.068	103.778	132.522	89.184	101.163	64.610	21.981	8.816	20.933	27.138	17.411	15.134	25.883	22.945	33.299	5.078	1.163	0.000	0.000	0.000	0.000
Pdensi_DN14393_c0_g1d213260	FC_3_2	MC_2_2	112.881672020953	737.248929550206	425.06530078558	-2.70523565868801	0.34769177348957	-7.78055699028255	7.22059294974984e-15	1.55460390405696e-12	4.577	9.199	8.859	2.256	10.411	23.295	2.928	2.734	2.721	1.052	2.418	1.485	15.164	11.603	28.205	11.423	18.035	18.411	25.395	14.222	12.465	3.289	63.481	63.702	0.405	0.089	0.027
Pdensi_DN34013_c0_g1d566984	FC_3_2	MC_2_2	248.64478400712	0	124.32239200356	10.1406582588426	1.30398243223336	7.77668318849548	7.44507447271337e-15	1.59727101275898e-12	0.000	2.440	4.780	3.056	8.479	3.189	8.414	5.709	4.422	4.560	5.224	3.880	4.985	4.103	2.649	0.000	0.000	0.000	0.000	1.355	3.493	3.873	0.017	0.000	0.000	0.000	0.972
Pdensi_DN5035_c0_g1d516156	FC_3_2	MC_2_2	230.252258527629	0	115.126129263814	10.0295862170714	1.29029599697939	7.77308946206988	7.65946044789844e-15	1.63747937004984e-12	0.037	1.008	0.224	8.794	11.067	5.525	6.684	4.127	6.353	2.540	7.231	4.032	0.541	2.453	0.799	0.000	0.000	0.000	0.000	0.000	0.000	0.000	0.000	0.000	0.000	0.000	0.000
Pdensi_DN20981_c0_g1	FC_3_2	MC_2_2	1336.99684564237	6173.70135407627	3755.34909985932	-2.20682111410795	0.284467982191013	-7.75771352934237	8.64742065078693e-15	1.82647848517113e-12	62.418	47.018	70.247	23.143	25.418	44.395	36.208	33.414	29.754	36.507	33.085	43.501	36.696	34.719	39.349	100.557	159.491	141.347	209.247	104.683	56.343	28.127	118.670	80.640	369.510	33.483	30.195
Pdensi_DN18687_c0_g1d532247	FC_3_2	MC_2_2	16.8990612946323	222.676182071074	119.787621682853	-3.71449898056822	0.478828495749102	-7.75747269334311	8.66385248668838e-15	1.82647848517113e-12	0.526	0.620	0.562	0.616	0.217	0.260	0.403	0.504	0.326	0.530	0.094	0.450	0.000	0.804	0.548	3.651	5.059	5.780	2.963	5.222	3.500	1.255	1.848	1.103	0.808	1.885	1.117
Pdensi_GG_136005_c0_g1	FC_3_2	MC_2_2	6.90965867110743	1075.37606288177	541.142860776437	-7.28216431573961	0.938808171430008	-7.75681820562693	8.7086624663134e-15	1.82957246242982e-12	0.457	0.990	20.521	7.825	0.000	0.000	0.000	0.359	0.135	0.135	0.289	0.135	0.000	0.000	0.128	17.019	15.222	37.900	0.127	5.358	12.011	39.080	0.000	0.000	0.000	0.000	0.000
Pdensi_DN18599_c0_g1	FC_3_2	MC_2_2	1.55850559274731	306.785909426975	154.172207509861	-7.60368693129808	0.982682906663339	-7.73768107671283	1.01246427503574e-14	2.11243190580052e-12	0.059	0.016	9.505	2.174	0.000	0.049	0.033	0.079	0.000	0.000	0.000	0.045	0.000	0.000	0.158	6.594	2.569	11.123	0.432	0.172	1.374	1.103	0.073	0.281	0.000	0.026	0.018
Pdensi_DN19864_c3_g2	FC_3_2	MC_2_2	6.54125434846538	1250.95050834629	628.745881347377	-7.58568135201274	0.980757366042004	-7.73451376931882	1.03799045784169e-14	2.15316078492175e-12	0.000	0.753	21.951	11.287	0.000	0.152	0.000	0.146	0.330	0.328	0.528	0.164	0.155	0.000	0.310	18.323	49.549	12.765	12.629	35.001	141.235	27.341	0.000	0.000	0.000	0.000	0.000
Pdensi_DN18181_c0_g2d283186	FC_3_2	MC_2_2	2.16631019502364	149.690979705606	75.9286449503147	-6.12737799236607	0.79255287210688	-7.73119145487086	1.06544643504536e-14	2.20029184706732e-12	1.161	0.406	6.116	1.892	0.000	0.058	0.029	0.028	0.094	0.063	0.272	0.064	1.077	0.031	0.091	3.660	2.230	4.055	5.274	0.595	5.859	0.486	0.000	0.055	0.000	0.000	0.000
Pdensi_DN19519_c0_g5	FC_3_2	MC_2_2	2255.65751229142	468.639591075665	1362.14855168354	2.26477054758078	0.293105181667435	7.72681852533898	1.10267665658985e-14	2.26736273117575e-12	7.711	3.736	17.458	6.842	11.504	10.707	41.187	54.650	71.316	46.196	46.057	35.886	7.927	4.592	12.814	13.173	9.773	8.335	10.406	9.877	16.178	1.386	1.523	0.396	5.878	0.000	0.000
Pdensi_DN2150_c0_g1d165343	FC_3_2	MC_2_2	215.740200148835	3.43626204091961	109.588231094877	5.89086239217037	0.762422628754332	7.72650518229637	1.10539301396363e-14	2.26736273117575e-12	0.425	0.313	0.193	2.306	3.123	2.465	3.058	5.154	7.762	3.439	4.712	5.467	0.242	1.141	0.560	0.110	0.081	0.046	0.083	0.254	0.278	0.000	0.461	0.791	2.766	1.348	2.675
Pdensi_DN18830_c0_g1d355784	FC_3_2	MC_2_2	4.3455164527844	858.598904229075	431.47221034093	-7.63385413149887	0.988320982509472	-7.72406360544481	1.12678570070853e-14	2.29573133619189e-12	0.185	0.200	26.054	3.043	0.000	0.000	0.103	0.000	0.220	0.000	0.234	0.109	0.000	0.000	0.104	8.050	11.945	35.251	1.962	9.797	23.132	29.173	0.000	0.000	0.000	0.000	0.000
Pdensi_DN20901_c7_g2	FC_3_2	MC_2_2	143.090926409158	607.248540638014	375.169733523586	-2.08285071366724	0.269738959734407	-7.72172739050405	1.14763640907624e-14	2.33039279521953e-12	5.352	2.382	5.627	1.542	1.816	3.526	3.428	3.804	3.385	3.172	7.916	8.419	3.741	4.038	7.156	11.610	14.046	14.100	26.819	9.173	4.255	1.299	12.793	10.104	23.040	8.150	8.718
Pdensi_DN23485_c0_g1d364726	FC_3_2	MC_2_2	447.813503919127	98.9668079587319	273.390155938929	2.17721430271391	0.2822158387453	7.71471336404632	1.2125442892032e-14	2.45398755063241e-12	4.192	6.731	5.496	9.161	14.038	13.413	9.639	11.066	12.512	10.569	12.245	11.758	6.922	7.177	10.636	2.590	1.715	2.298	0.960	2.681	4.768	4.844	4.599	4.361	2.159	3.573	3.313
Pdensi_DN19434_c0_g5	FC_3_2	MC_2_2	0	249.441777726251	124.720888863125	-10.7330401343919	1.39151125666207	-7.71322551866242	1.22677030087654e-14	2.4745301932797e-12	0.172	0.062	2.684	2.455	0.000	0.000	0.000	0.000	0.000	0.000	0.000	0.000	0.000	0.000	0.000	2.788	7.522	5.691	5.478	17.462	45.597	13.838	0.000	0.000	0.000	0.000	0.000
Pdensi_GG_137073_c1_g1	FC_3_2	MC_2_2	345.288209258287	0	172.644104629143	10.614321122157	1.376328057247	7.71205750421767	1.23805320852612e-14	2.48901988594911e-12	0.000	0.000	0.000	4.509	3.342	0.891	15.167	5.477	5.240	11.362	6.918	0.323	0.000	0.000	0.000	0.000	0.000	0.000	0.000	0.318	0.000	0.417	0.000	0.000	0.000	0.000	0.000
Pdensi_DN10751_c0_g1d49359	FC_3_2	MC_2_2	549.76388481928	19.2775005071682	284.520692663224	4.78068686044918	0.620191011030973	7.70841043391135	1.27394478402459e-14	2.55272467201496e-12	1.273	2.514	0.813	5.630	4.136	2.385	12.297	13.000	15.525	10.574	13.916	8.955	1.058	1.902	1.404	0.946	0.175	0.256	0.000	0.026	0.032	0.000	0.000	0.000	0.000	0.000	0.000
Pdensi_GG_142349_c0_g1	FC_3_2	MC_2_2	460.61249782389	4.49374901170374	232.553123417797	6.55743040270734	0.850789102692312	7.70746872751007	1.28337740585492e-14	2.56316642093689e-12	3.027	10.813	6.774	25.042	40.647	9.567	17.384	9.752	7.273	4.496	4.164	1.986	4.118	10.541	6.407	0.242	0.000	0.083	0.000	1.173	0.000	0.204	0.000	0.000	0.000	0.000	0.000
Pdensi_DN19065_c0_g1d187560	FC_3_2	MC_2_2	1065.38036955467	18.7958143329486	542.088091943809	5.78094487520442	0.750393268735963	7.70388690312004	1.31988674648131e-14	2.6274401250037e-12	0.527	1.300	2.040	13.859	14.937	12.289	12.623	27.357	38.746	14.880	49.141	16.727	0.492	4.722	0.405	0.877	0.343	0.069	0.000	0.032	0.000	0.000	0.000	0.000	0.000	0.000	0.000
Pdensi_DN15855_c0_g1d468400	FC_3_2	MC_2_2	718.442803596965	4.4757838913886	361.459293744177	7.45539241067356	0.968144341636719	7.70070338692438	1.35319268237679e-14	2.68493770295774e-12	0.094	1.088	0.237	2.276	21.348	11.033	6.125	12.627	34.397	23.972	14.314	31.209	24.940	14.235	8.117	0.017	0.044	0.228	0.021	0.546	0.081	0.169	3.988	24.700	0.029	0.379	0.000
Pdensi_GG_97146_c0_g1	FC_3_2	MC_2_2	1850.58336751691	314.460486690599	1082.52192710376	2.55188955877394	0.333027813584031	7.66269198752685	1.82075654804124e-14	3.60088709492911e-12	17.898	35.945	16.294	40.381	49.855	40.060	50.364	45.404	41.799	36.794	51.520	22.564	32.051	51.318	41.899	11.068	4.405	5.900	5.747	2.577	4.777	8.465	4.386	0.000	0.000	0.139	0.000
Pdensi_DN12623_c0_g1d338398	FC_3_2	MC_2_2	0	553.848814083533	276.924407041766	-11.8845037218248	1.55198716814117	-7.65760437056901	1.89433385368141e-14	3.72215145392449e-12	0.000	0.000	5.054	2.198	0.000	0.000	0.000	0.000	0.000	0.000	0.000	0.000	0.000	0.000	0.000	1.978	11.726	21.389	10.117	0.183	1.132	0.000	0.000	0.000	0.000	0.000	0.000
Pdensi_DN40101_c2_g1	FC_3_2	MC_2_2	682.772403867137	148.62136472629	415.696884296714	2.19800779801108	0.287117285751593	7.65543527711091	1.92658561505962e-14	3.77331114897886e-12	1.511	14.758	6.409	8.295	12.980	13.223	16.911	17.897	15.877	11.392	18.127	12.081	3.281	16.236	9.019	3.390	3.985	2.428	1.272	1.459	1.735	4.937	0.503	0.000	0.272	0.988	0.041
Pdensi_DN1835_c0_g1d203547	FC_3_2	MC_2_2	14.1623341181046	224.882618651584	119.522476384844	-3.98993178540461	0.521372012235291	-7.65275406383721	1.96719925592108e-14	3.84046632872181e-12	0.339	0.672	2.949	0.813	0.369	0.110	0.172	0.438	0.439	0.453	0.550	0.255	0.000	0.000	0.145	4.421	4.905	5.416	0.762	0.923	1.584	0.154	0.042	0.000	0.000	0.000	0.000
Pdensi_DN18878_c0_g1d356011	FC_3_2	MC_2_2	0	278.945485849597	139.472742924798	-10.8977839147803	1.42723897228536	-7.63557058516295	2.24822492045123e-14	4.34716484220371e-12	0.109	0.088	6.200	2.933	0.000	0.058	0.000	0.000	0.000	0.000	0.000	0.000	0.000	0.000	0.031	10.638	6.182	2.183	0.402	1.518	3.307	12.867	0.000	0.000	0.000	0.000	0.000
Pdensi_DN48888_c0_g1	FC_3_2	MC_2_2	0	159.597851612439	79.7989258062197	-10.092038026436	1.32185313731553	-7.6347649686192	2.26232754059896e-14	4.36054655960209e-12	2.320	2.265	1.164	0.294	0.282	0.252	0.000	0.000	0.000	0.823	1.464	1.093	1.030	1.875	0.773	4.363	3.735	2.547	1.027	1.881	0.334	0.000	0.000	0.467	0.343	0.521	0.281
Pdensi_DN23946_c0_g1	FC_3_2	MC_2_2	167.069000336641	20.0685227020715	93.568761519356	3.06815083158381	0.402055458195664	7.63116323641767	2.32644875724273e-14	4.46994735113899e-12	2.784	2.664	1.509	2.984	2.782	2.277	4.568	3.620	4.259	7.019	3.378	9.049	1.540	3.170	1.186	0.451	0.407	0.462	0.314	0.299	0.696	0.070	0.000	0.000	0.143	1.353	1.726
Pdensi_DN19025_c1_g4	FC_3_2	MC_2_2	567.345355783378	24.6625204855201	296.003938134449	4.5021285482765	0.590019295681474	7.63047680174006	2.33887051732449e-14	4.47963796401755e-12	0.000	0.023	0.366	0.745	1.075	0.302	9.162	8.682	24.284	10.128	24.235	10.926	0.659	0.472	0.122	0.823	0.478	0.353	0.074	0.126	0.093	0.032	0.027	0.440	0.235	1.821	0.415
Pdensi_DN13286_c0_g1d212408	FC_3_2	MC_2_2	287.15749336118	49.008359427565	168.082926394372	2.53921498353627	0.332931500438718	7.62683909509987	2.40579560354386e-14	4.59332956192344e-12	4.835	4.473	3.533	6.218	8.468	6.264	6.709	7.944	6.652	6.836	8.194	5.343	5.175	6.377	4.258	1.417	0.848	1.018	0.937	5.472	5.966	7.194	3.892	4.742	0.000	1.520	1.967
Pdensi_DN22031_c0_g1	FC_3_2	MC_2_2	31.1358864632547	1828.11989685244	929.627891657849	-5.87766807831538	0.7714660500691	-7.61882921197752	2.55986891089005e-14	4.85695127889654e-12	9.276	8.817	32.401	12.464	0.000	0.179	0.118	0.808	1.371	0.581	0.706	0.291	2.030	0.000	0.033	66.230	38.617	19.281	11.092	43.653	75.785	19.967	0.753	0.238	0.000	0.000	0.000
Pdensi_DN30080_c0_g1d82384	FC_3_2	MC_2_2	0	607.962899253697	303.981449626848	-12.0190222550681	1.57800655266641	-7.61658577067328	2.60473531069657e-14	4.92668237971782e-12	0.000	0.000	3.115	0.197	0.000	0.000	0.000	0.000	0.000	0.000	0.000	0.000	0.000	0.000	0.173	2.229	8.770	27.641	0.860	1.577	6.094	0.000	0.000	0.000	0.000	0.000	0.188
Pdensi_DN22134_c2_g1	FC_3_2	MC_2_2	0	514.339278302372	257.169639151186	-11.7775509748737	1.54689120525386	-7.61369056522682	2.66378098407875e-14	5.02271622510377e-12	0.021	0.023	7.007	2.478	0.000	0.045	0.000	0.000	0.000	0.000	0.027	0.025	0.000	0.000	0.055	3.610	4.726	24.642	1.979	2.391	20.434	6.585	0.000	0.000	0.000	0.000	0.000
Pdensi_DN23165_c0_g1d21380	FC_3_2	MC_2_2	245.41570499526	0.780402597379735	123.09805379632	7.84164442316931	1.03044880287625	7.60993113028153	2.74242015670929e-14	5.15498575277413e-12	0.117	1.323	0.175	18.248	15.143	4.655	8.379	4.683	5.234	1.060	1.515	1.075	0.942	3.363	0.263	0.053	0.000	0.000	0.000	0.000	0.000	0.000	0.000	0.059	0.000	0.000	0.000
Pdensi_DN40067_c1_g1	FC_3_2	MC_2_2	4465.23624544818	1000.69439028146	2732.96531786482	2.157264490159	0.283645114612884	7.60550553850792	2.83792349865544e-14	5.30167769910353e-12	30.810	76.708	27.983	140.662	146.062	72.033	101.182	132.137	97.521	76.683	124.842	74.465	25.911	75.336	30.739	23.347	26.713	15.957	38.513	42.855	125.911	104.491	82.109	38.732	0.439	0.282	0.058
Pdensi_DN18878_c0_g5	FC_3_2	MC_2_2	1.6695136270641	514.060322861811	257.864918244438	-8.29642126942646	1.09222549257582	-7.59588686202591	3.05691525738992e-14	5.67585962851466e-12	0.230	0.370	9.285	3.216	0.000	0.000	0.000	0.000	0.134	0.045	0.048	0.045	0.085	0.000	0.043	7.492	7.396	18.543	0.909	13.670	6.032	31.074	0.000	0.000	0.000	0.000	0.000
Pdensi_GG_105055_c0_g1	FC_3_2	MC_2_2	0	335.652707107081	167.826353553541	-11.1612072664635	1.46981159513537	-7.59363125410338	3.11062792745076e-14	5.75798093338941e-12	0.000	0.000	2.772	1.578	0.000	0.000	0.000	0.000	0.000	0.000	0.000	0.000	0.000	0.000	0.000	3.648	3.875	14.178	1.941	0.898	3.408	26.247	0.000	0.000	0.000	0.000	0.000
Pdensi_GG_54551_c2_g1	FC_3_2	MC_2_2	0	366.053638088841	183.02681904442	-11.2868056678518	1.48793396469452	-7.58555549887529	3.31065572324161e-14	6.09110491626104e-12	0.000	0.360	2.670	0.839	0.000	0.000	0.000	0.000	0.000	0.000	0.000	0.000	0.367	0.000	0.000	2.087	11.037	10.116	2.213	0.000	0.478	0.000	0.000	0.000	0.000	0.000	0.000
Pdensi_DN24279_c0_g1d225436	FC_3_2	MC_2_2	440.738762356356	19.5331375942608	230.135949975308	4.52254988714696	0.59732451765267	7.57134481089007	3.69380157294089e-14	6.7348096847179e-12	0.075	1.968	0.334	5.409	6.040	0.603	9.961	7.429	15.398	18.028	18.791	14.865	0.249	2.084	0.880	0.202	0.657	0.373	0.296	0.087	0.000	0.168	32.461	36.863	0.000	0.042	0.000
Pdensi_DN20978_c0_g1	FC_3_2	MC_2_2	302.947184634477	6.38798949686201	154.667587065669	5.55962675651609	0.734724977509463	7.56694943917908	3.8209052699832e-14	6.93810384982594e-12	0.375	7.225	1.453	0.304	0.617	0.430	3.010	7.537	11.839	10.234	23.150	12.843	0.291	0.430	0.591	0.145	0.156	0.118	0.054	0.163	0.147	0.000	0.172	0.019	0.000	0.000	0.000
Pdensi_GG_92436_c0_g1	FC_3_2	MC_2_2	0	727.43987003175	363.719935015875	-12.2780732077327	1.62264504171817	-7.56670306324777	3.82815579295345e-14	6.93810384982594e-12	0.000	0.037	0.000	0.000	0.000	0.000	0.000	0.000	0.000	0.000	0.000	0.000	0.000	0.000	0.000	5.835	2.913	38.083	0.000	45.119	7.212	7.134	0.000	0.000	0.000	0.000	0.000
Pdensi_DN18653_c0_g1d284338	FC_3_2	MC_2_2	64.6213748741695	397.562925203764	231.092150038967	-2.61859309761304	0.346270435732569	-7.56227742074817	3.96072502114527e-14	7.15700653746532e-12	1.859	0.589	2.483	0.754	1.227	2.336	1.863	1.374	1.560	1.126	2.623	3.439	1.830	0.870	6.379	7.164	10.167	8.624	6.647	4.487	3.728	0.667	6.320	1.899	8.152	3.436	2.803
Pdensi_DN25859_c0_g1d559586	FC_3_2	MC_2_2	494.108425673807	113.646206425126	303.877316049467	2.10912825030838	0.279864051296793	7.53625998242865	4.83641897249632e-14	8.66204064646354e-12	2.084	2.572	2.658	8.080	11.456	8.116	11.745	11.208	13.761	10.153	8.451	9.127	1.845	3.871	4.132	3.402	2.072	2.133	1.429	0.930	1.479	1.748	5.510	8.502	0.133	0.405	0.166
Pdensi_DN10516_c0_g1d49225	FC_3_2	MC_2_2	1.07460508752488	393.966590789553	197.520597938539	-8.52791266662977	1.13318540437057	-7.52561110806629	5.24743091997762e-14	9.34304305883991e-12	0.038	0.124	0.821	0.192	0.046	0.041	0.021	0.020	0.045	0.067	0.048	0.159	0.043	0.022	0.043	1.565	12.730	10.588	5.014	0.201	2.085	0.000	0.000	0.000	1.882	2.670	3.158
Pdensi_GG_149683_c0_g1	FC_3_2	MC_2_2	1452.63687519543	270.100008743518	861.368441969475	2.42032574603509	0.321830234705197	7.52050455499357	5.45652523513684e-14	9.68692776758285e-12	9.926	20.938	14.596	28.275	32.360	28.453	31.540	37.633	38.571	24.799	45.628	25.945	16.919	21.885	21.854	9.315	4.449	4.538	3.707	4.304	4.854	2.873	0.441	0.104	0.000	0.288	0.988
Pdensi_GG_99216_c0_g1	FC_3_2	MC_2_2	451.928396457686	33.2265167164228	242.577456587055	3.75136187119515	0.500800175891933	7.49073592978259	6.84884921713321e-14	1.20181468271169e-11	4.734	4.764	1.877	9.425	15.122	30.073	11.632	10.579	11.383	5.777	8.850	6.504	7.414	12.016	21.846	0.827	1.080	0.287	4.811	21.871	16.607	87.577	214.994	685.234	0.672	0.583	1.745
Pdensi_DN19126_c0_g1d482175	FC_3_2	MC_2_2	2.15761808952329	247.576694888809	124.867156489166	-6.85319426598435	0.915014678132882	-7.48970965139983	6.90261421613813e-14	1.20775856522428e-11	1.098	0.670	4.692	1.404	0.000	0.000	0.000	0.077	0.087	0.173	0.187	0.175	0.288	0.043	0.093	6.286	2.374	7.861	1.559	1.919	12.611	1.393	0.136	0.075	0.000	0.042	0.089
Pdensi_DN39208_c0_g1d34103	FC_3_2	MC_2_2	7345.33904792115	1707.90644519272	4526.62274655693	2.10331412952089	0.281357796608738	7.47558501975973	7.68611467158969e-14	1.34098405829186e-11	187.217	173.346	119.895	166.131	164.040	145.117	172.177	167.498	205.918	205.244	158.961	165.629	132.731	167.990	117.742	53.424	36.820	24.515	22.406	33.644	36.008	40.492	46.692	129.095	50.020	92.741	118.951
Pdensi_DN16018_c0_g1d346449	FC_3_2	MC_2_2	9.78290181639928	482.831094441807	246.306998129103	-5.62426511989454	0.752409015651531	-7.47501027087553	7.71978244849033e-14	1.34299882911201e-11	0.620	0.794	3.237	2.171	0.167	0.086	0.152	0.373	0.186	0.140	0.201	0.331	0.354	0.206	0.000	7.055	19.571	4.465	4.235	8.347	3.140	2.812	0.147	0.731	0.000	0.000	0.000
Pdensi_GG_117861_c0_g1	FC_3_2	MC_2_2	1444.56940887382	322.427812456778	883.498610665299	2.15786710034708	0.288760384215036	7.47286407106365	7.84678927146204e-14	1.36119374461948e-11	15.012	36.171	13.083	32.393	40.803	30.753	42.762	34.270	30.473	30.065	39.653	16.156	22.552	45.339	32.253	10.304	6.103	5.329	7.819	4.329	3.357	4.798	1.152	0.064	0.291	0.176	0.038
Pdensi_DN21269_c2_g1	FC_3_2	MC_2_2	170.391375565153	935.719887873388	553.055631719271	-2.4565062539183	0.329094727748676	-7.46443515131087	8.36577024513446e-14	1.44708757958216e-11	16.832	16.533	12.455	9.680	3.877	3.048	4.587	3.921	4.177	3.073	3.355	3.420	2.981	7.206	3.176	16.866	26.886	17.270	5.803	5.792	3.770	3.843	1.840	1.439	5.485	4.971	3.268
Pdensi_DN12696_c1_g3	FC_3_2	MC_2_2	28.4954865687234	883.21350883327	455.854497700997	-4.95282148577933	0.663740121827594	-7.46198899675049	8.52260042769688e-14	1.47002751411255e-11	0.754	0.000	0.157	0.264	1.009	0.631	1.268	0.195	0.689	0.224	0.177	0.212	0.195	0.243	0.236	12.698	21.128	23.395	29.304	11.248	2.292	1.436	3.706	0.409	0.000	1.121	1.767
Pdensi_DN16626_c0_g4	FC_3_2	MC_2_2	0	577.751806433003	288.875903216501	-11.9454811522804	1.60611519280894	-7.43749963001648	1.0260887097394e-13	1.76484351308294e-11	0.000	0.000	3.846	0.707	0.000	0.000	0.000	0.000	0.000	0.000	0.000	0.021	0.000	0.000	0.046	1.928	7.703	27.056	0.899	0.782	7.338	0.021	0.000	0.000	0.000	0.000	0.000
Pdensi_DN11054_c0_g2	FC_3_2	MC_2_2	21811.6059225254	4253.68286575616	13032.6443941408	2.35839734870178	0.317161272946987	7.43595624644873	1.03814198176732e-13	1.77551522318318e-11	71.733	119.031	90.321	420.197	239.670	165.498	762.435	324.877	543.864	1107.186	312.554	383.622	192.535	108.836	114.721	98.262	86.910	95.961	102.484	91.127	78.415	190.184	216.998	40.335	0.399	0.624	0.359
Pdensi_DN20163_c0_g1d62509	FC_3_2	MC_2_2	188.814535193617	0	94.4072675968085	9.74330450543961	1.31091378705929	7.43245253930564	1.06602357493357e-13	1.81807925146325e-11	0.096	0.713	0.163	8.848	11.731	4.656	5.295	3.317	5.468	2.625	6.550	3.708	0.565	2.449	0.477	0.000	0.011	0.000	0.000	0.000	0.000	0.014	0.000	0.000	0.000	0.000	0.000
Pdensi_DN23697_c0_g1d549597	FC_3_2	MC_2_2	829.714173118636	9.79933374938355	419.75675343401	6.37278890995699	0.857702673759048	7.43006767371613	1.08542132507291e-13	1.84597635159108e-11	5.124	15.032	1.886	65.346	75.557	16.053	34.098	18.747	9.194	11.383	7.478	1.228	6.627	20.147	3.045	0.260	0.391	0.000	0.000	0.620	0.000	0.000	0.000	0.000	0.000	0.000	0.000
Pdensi_DN13791_c0_g2	FC_3_2	MC_2_2	18.4529149357843	447.531195959126	232.992055447455	-4.60023200535974	0.619583092902067	-7.4247216524465	1.13017332853682e-13	1.91297696706544e-11	4.530	2.596	4.531	1.182	0.485	1.019	0.444	0.279	0.631	1.256	0.168	0.628	2.523	0.923	0.892	4.418	12.663	11.579	18.152	1.854	11.463	0.609	0.163	1.072	0.000	0.599	0.321
Pdensi_DN15042_c0_g2	FC_3_2	MC_2_2	42.8401756064747	319.732617889053	181.286396747764	-2.89622669897288	0.390164435777328	-7.42309250509391	1.14416803943117e-13	1.92967118094621e-11	2.245	1.504	0.534	2.034	2.983	0.350	0.950	1.343	0.885	0.630	0.948	0.378	1.430	2.224	2.032	5.948	6.844	8.148	5.349	5.089	3.525	1.628	0.131	0.000	60.565	31.853	39.161
Pdensi_DN16271_c1_g1	FC_3_2	MC_2_2	283.733560657807	14.227552856581	148.980556757194	4.36948668620834	0.589699066886634	7.40968899489262	1.26595944764312e-13	2.11161340284758e-11	3.860	0.830	0.557	1.223	1.530	12.434	5.868	5.059	10.177	12.798	7.124	4.198	1.464	1.534	5.626	0.197	0.279	0.456	2.287	1.327	1.146	24.723	27.844	394.976	10.473	11.730	19.529
Pdensi_DN18407_c0_g1d284004	FC_3_2	MC_2_2	379.815827269901	14.6265180514861	197.221172660693	4.68659445794179	0.633480661295218	7.39816500216369	1.38079215173146e-13	2.29684371211989e-11	0.160	0.854	0.205	5.660	5.047	7.653	6.586	8.693	12.864	8.240	19.827	19.334	1.487	2.963	4.258	0.302	0.535	0.101	1.227	4.373	1.700	13.801	1.455	2.128	23.839	46.823	40.233
Pdensi_DN39065_c0_g1d571581	FC_3_2	MC_2_2	1285.83769858024	299.417223087337	792.627460833788	2.09784822274581	0.284294175001757	7.37914599457708	1.59308066961081e-13	2.64272931298963e-11	11.536	17.486	15.300	30.141	40.808	41.140	30.131	31.448	33.869	34.297	31.902	30.332	18.766	27.886	28.935	9.526	4.506	6.150	9.424	9.815	14.630	17.831	8.150	16.194	2.923	5.333	5.425
Pdensi_DN26423_c2_g1	FC_3_2	MC_2_2	164.227053841499	0	82.1135269207494	9.54213821445736	1.29465203211468	7.37042693925351	1.70082457235513e-13	2.80041233077118e-11	1.407	0.191	0.176	2.673	2.565	1.638	4.675	3.534	4.003	5.350	3.185	8.501	0.196	0.609	0.000	0.000	0.000	0.000	0.000	0.204	0.000	0.000	0.000	0.000	0.000	0.000	0.000
Pdensi_DN20287_c0_g2d489996	FC_3_2	MC_2_2	11.1102512406541	232.417757102718	121.764004171686	-4.38240485135929	0.594600330779631	-7.37033705583907	1.70197175336336e-13	2.80041233077118e-11	1.625	2.243	1.635	0.744	0.437	2.574	0.209	0.378	0.236	1.567	1.165	2.149	2.113	1.497	2.011	3.035	5.386	6.590	8.594	1.968	1.553	2.051	5.259	3.019	9.162	0.646	1.969
Pdensi_GG_62833_c0_g1	FC_3_2	MC_2_2	115.008966421102	2555.33259365707	1335.17078003909	-4.47437485386544	0.607444843012445	-7.36589487150155	1.75962453332712e-13	2.88744874435017e-11	31.706	21.324	80.600	19.200	3.038	4.638	3.019	2.123	3.432	0.945	2.116	1.307	10.404	4.429	2.517	126.293	27.370	25.132	14.796	1.234	30.767	4.630	6.755	6.706	23.524	10.124	11.824
Pdensi_DN22710_c0_g1	FC_3_2	MC_2_2	108.525878704203	444.853554694118	276.68971669916	-2.03254689157947	0.276047831968458	-7.3630242885288	1.79789642840705e-13	2.94229869678528e-11	6.210	4.184	7.273	4.588	2.403	1.874	2.459	2.891	2.712	2.830	3.208	2.953	1.301	2.901	1.317	9.456	8.611	11.229	11.769	8.371	2.446	7.444	0.583	1.259	8.848	7.088	6.582
Pdensi_DN28386_c0_g1d308246	FC_3_2	MC_2_2	0	163.538154578925	81.7690772894627	-10.1232053883424	1.37586947323972	-7.35767860631834	1.87135933644668e-13	3.05428984173011e-11	0.751	0.543	0.000	0.317	0.305	0.543	0.000	0.000	0.000	0.592	0.948	1.179	1.111	1.156	1.668	3.140	2.418	5.191	6.377	2.031	2.162	1.142	0.915	1.007	1.847	0.281	1.214
Pdensi_GG_46241_c0_g1	FC_3_2	MC_2_2	0	135.9238060272	67.9619030136002	-9.85805748716869	1.34182231921161	-7.34676815702457	2.0305662411593e-13	3.30525011613906e-11	0.000	0.000	0.000	0.000	0.000	0.000	0.000	0.000	0.000	0.000	0.000	0.000	0.000	0.000	0.000	2.773	3.579	2.580	0.000	2.665	0.465	0.491	1.510	0.000	2.214	2.225	0.112
Pdensi_GG_2636_c0_g1	FC_3_2	MC_2_2	2493.52737306875	494.412378336615	1493.96987570268	2.33082830791103	0.3173203921428	7.34534673984051	2.05226366828966e-13	3.33163605936382e-11	26.664	48.549	23.599	73.380	102.901	109.921	63.715	60.852	60.697	50.867	58.762	52.175	42.760	84.472	76.088	15.142	11.721	6.314	6.939	12.168	11.477	54.553	114.727	129.410	6.194	13.491	9.545
Pdensi_DN9194_c0_g1	FC_3_2	MC_2_2	0	264.368452810909	132.184226405454	-10.8171099635613	1.47405959267341	-7.33831251960646	2.1630362857548e-13	3.49278585344688e-11	0.000	0.000	22.519	6.859	0.000	0.000	0.000	0.000	0.000	0.000	0.000	0.000	0.000	0.000	0.478	1.959	8.643	6.238	3.990	0.180	0.277	0.000	0.000	0.000	0.000	0.000	0.000
Pdensi_DN19065_c0_g1	FC_3_2	MC_2_2	349.9589731042	6.47742224372907	178.218197673964	5.65473562807217	0.771706594819902	7.32757198918567	2.34359787233285e-13	3.764326582505e-11	0.334	0.773	0.567	3.520	6.078	3.197	4.326	9.046	12.498	7.342	13.064	7.073	0.185	2.809	0.063	0.302	0.115	0.035	0.000	0.000	0.000	0.000	0.000	0.000	0.000	0.000	0.000
Pdensi_DN49315_c0_g1d251426	FC_3_2	MC_2_2	413.605560008585	40.3267269227549	226.96614346567	3.34512615919945	0.456778157269457	7.32330586732968	2.41935497686172e-13	3.87575560475354e-11	1.120	1.463	0.853	3.219	3.771	3.755	6.578	9.796	14.241	9.733	13.070	12.145	1.819	2.014	1.432	1.180	0.831	0.670	1.328	1.185	1.459	1.125	0.236	0.000	0.000	0.179	0.000
Pdensi_DN22854_c1_g1	FC_3_2	MC_2_2	0.27825227117735	423.104670723012	211.691461497095	-10.5336857591245	1.43891453891452	-7.32057775096976	2.46905605550883e-13	3.94496680026891e-11	0.053	0.268	2.261	0.937	0.000	0.000	0.000	0.000	0.015	0.046	0.017	0.000	0.000	0.000	0.016	2.733	9.496	14.732	6.613	4.874	21.408	4.621	0.000	0.000	0.000	0.000	0.000
Pdensi_GG_91670_c0_g1	FC_3_2	MC_2_2	973.699079882108	237.949105553818	605.824092717963	2.03359495364213	0.277825742405849	7.31967792484631	2.48566808528419e-13	3.96108498157557e-11	2.306	4.107	5.842	31.128	21.376	11.702	29.837	19.122	23.634	20.872	21.663	14.448	2.038	8.135	4.219	5.232	5.966	4.463	3.685	3.916	3.901	0.806	2.004	2.583	0.000	0.021	0.044
Pdensi_DN23836_c6_g1	FC_3_2	MC_2_2	32.4148211534927	246.078447249716	139.246634201604	-2.92102144071422	0.39918952424709	-7.31737999944648	2.52859075215027e-13	4.01893684598963e-11	0.593	1.543	0.560	0.983	0.317	0.641	0.766	0.783	0.867	0.996	0.153	1.351	2.163	1.414	0.872	4.217	5.910	5.920	0.946	3.768	0.586	0.000	3.684	1.026	2.093	4.226	2.038
Pdensi_DN7418_c0_g1d207634	FC_3_2	MC_2_2	1.02779317586684	258.008774322089	129.518283748978	-7.94316781987495	1.08581386183119	-7.31540469236506	2.566068553259e-13	4.06785514911541e-11	0.410	0.001	0.000	0.777	0.813	0.021	0.074	0.000	0.000	0.000	0.000	0.000	0.000	3.512	0.000	4.244	8.579	3.894	5.062	5.893	3.969	7.332	17.976	24.371	2.891	5.194	3.565
Pdensi_DN42853_c0_g1d36829	FC_3_2	MC_2_2	0	408.834857049047	204.417428524523	-11.4463325212488	1.56535180045476	-7.31230674019953	2.62594806642918e-13	4.15193845972e-11	0.000	0.000	1.405	0.000	0.000	0.000	0.000	0.000	0.000	0.000	0.000	0.393	0.000	0.000	0.000	1.495	9.654	14.743	46.936	0.000	43.846	0.000	0.000	0.000	0.000	0.000	0.000
Pdensi_DN35674_c0_g1d568537	FC_3_2	MC_2_2	19.070307632278	394.959817548774	207.015062590526	-4.36854603389164	0.598489171446965	-7.29929001610811	2.892901599158e-13	4.5621433920228e-11	3.086	1.156	3.560	2.860	1.727	0.778	0.528	0.746	0.140	0.000	0.751	0.000	5.027	1.097	1.989	8.942	7.707	9.460	9.611	11.293	10.378	4.703	0.000	0.000	16.938	32.286	36.764
Pdensi_DN20491_c0_g1d290693	FC_3_2	MC_2_2	0	397.797943109568	198.898971554784	-11.4066226277499	1.56341266821808	-7.29597684580022	2.96499895991795e-13	4.63968844977882e-11	0.000	0.000	4.617	3.302	0.000	0.000	0.000	0.000	0.000	0.000	0.000	0.000	0.000	0.000	0.000	2.319	4.712	18.375	0.871	0.493	3.442	1.508	0.000	0.000	0.000	0.000	0.000
Pdensi_DN23124_c0_g1d21375	FC_3_2	MC_2_2	774.79408843068	66.2825845450267	420.538336487853	3.5298142991372	0.483914423791015	7.29429445703317	3.00228181594525e-13	4.68595219678962e-11	0.128	0.686	0.825	16.282	15.350	7.988	20.148	19.644	17.779	13.825	16.376	8.720	0.212	3.553	2.687	2.711	0.667	1.157	0.543	1.927	1.049	0.048	0.039	0.000	0.000	0.000	0.000
Pdensi_DN18221_c0_g6	FC_3_2	MC_2_2	0	669.550793044906	334.775396522453	-12.1583956498561	1.66818988475018	-7.28837631794947	3.13712697752097e-13	4.87137249207636e-11	0.000	0.000	3.890	3.976	0.000	0.000	0.000	0.000	0.000	0.000	0.000	0.000	0.000	0.000	0.209	1.549	7.525	33.390	4.671	0.595	21.977	25.150	0.000	0.000	0.000	0.000	0.000
Pdensi_DN25319_c2_g1	FC_3_2	MC_2_2	51.728448831615	256.371931899473	154.050190365544	-2.30559891189838	0.316767181690729	-7.27852834877766	3.37481321741158e-13	5.22708633916183e-11	0.647	0.702	0.649	0.546	0.525	0.469	1.195	1.360	1.284	1.020	0.818	1.525	1.198	0.996	0.959	5.217	5.560	6.052	3.341	1.999	0.930	0.656	2.368	4.340	4.468	1.938	2.349
Pdensi_DN36995_c0_g1d569650	FC_3_2	MC_2_2	19.8314440322656	194.777667851505	107.304555941885	-3.29519739365672	0.452973623364364	-7.2745900063283	3.47474138794638e-13	5.36816598903727e-11	0.886	0.959	0.775	0.000	0.268	0.121	0.369	0.696	0.393	0.261	1.261	1.307	1.358	0.895	1.362	4.769	4.199	3.942	5.533	2.185	1.111	0.844	2.173	0.669	4.500	1.743	1.868
Pdensi_DN10659_c0_g2d173515	FC_3_2	MC_2_2	550.797317483219	85.9915427949097	318.394430139064	2.67182748909754	0.367306660652339	7.27410574137795	3.48722758457819e-13	5.37378230450926e-11	4.343	3.848	4.740	4.172	7.986	1.582	15.804	13.797	11.383	15.360	19.310	12.263	3.373	3.800	1.469	2.714	1.138	1.934	1.312	1.679	2.831	1.203	0.322	0.265	1.577	1.627	2.857
Pdensi_GG_115428_c0_g1	FC_3_2	MC_2_2	26.1157500867643	929.336873029586	477.726311558175	-5.15291019240917	0.709157614292183	-7.26624108457516	3.69628661751228e-13	5.66717277732975e-11	0.383	0.407	6.086	1.835	0.038	0.042	0.358	0.854	0.716	1.091	0.787	0.485	0.044	0.030	0.015	5.769	22.974	30.411	16.323	0.553	0.703	0.237	0.097	0.107	0.000	0.000	0.016
Pdensi_DN16949_c0_g1d56497	FC_3_2	MC_2_2	2.8726747632382	906.295161310645	454.583918036941	-8.29531365250686	1.14188997648665	-7.26454721848928	3.74289863993534e-13	5.72418365047039e-11	0.250	0.669	0.000	0.397	0.641	0.108	0.000	0.213	0.000	0.299	0.000	0.000	0.279	0.237	0.141	11.026	23.922	23.471	0.000	29.376	4.240	1.362	0.464	0.229	0.000	0.431	0.625
Pdensi_DN39371_c0_g1d571814	FC_3_2	MC_2_2	355.720072608019	67.2169231838321	211.468497895926	2.39627856772388	0.33039668787136	7.25273180903336	4.08448354285342e-13	6.21527364171291e-11	2.795	2.751	2.414	8.216	9.864	4.719	10.453	7.324	8.726	6.736	5.945	4.795	1.416	4.255	1.276	1.709	1.648	1.089	0.845	0.000	0.546	0.000	0.000	0.000	0.000	0.000	0.000
Pdensi_DN39720_c1_g1	FC_3_2	MC_2_2	292.07799191579	54.6855804888789	173.381786202335	2.40862855604985	0.332285677788193	7.24866798979272	4.20890181591074e-13	6.38858684382552e-11	2.991	2.397	5.645	5.898	9.396	8.109	7.387	6.610	7.726	7.040	10.086	6.663	3.456	4.221	5.075	1.590	0.840	1.223	10.575	1.028	3.332	3.037	0.136	0.223	0.000	0.249	0.534
Pdensi_GG_32847_c0_g1	FC_3_2	MC_2_2	0.834756813532051	537.526686711496	269.180721762514	-9.37039267330864	1.29482911320629	-7.23677941570641	4.59464519673998e-13	6.95054178435343e-11	0.000	0.100	4.079	0.909	0.000	0.079	0.000	0.000	0.055	0.000	0.059	0.000	0.000	0.161	0.000	2.364	19.575	11.978	3.624	7.966	8.022	12.415	0.000	0.000	0.000	0.000	0.000
Pdensi_DN23517_c1_g1	FC_3_2	MC_2_2	103.00315704405	522.893695287179	312.948426165614	-2.34165815678307	0.323587117936173	-7.23656173866895	4.60202223060212e-13	6.95054178435343e-11	1.654	1.140	4.215	0.953	2.009	2.133	2.339	2.996	2.319	2.306	3.612	5.141	3.014	2.778	7.373	11.450	8.916	14.153	10.148	5.926	4.099	1.603	6.438	4.536	9.874	6.251	4.899
Pdensi_DN23971_c0_g1d224940	FC_3_2	MC_2_2	0	786.41123908402	393.20561954201	-12.390957855613	1.7135084818373	-7.23133733328644	4.78260717549854e-13	7.20535966899241e-11	0.000	0.000	0.000	0.000	0.000	0.000	0.000	0.000	0.000	0.000	0.000	0.000	0.000	0.000	0.000	1.035	37.255	10.823	53.495	9.811	4.690	0.000	0.000	2.637	0.000	0.000	0.000
Pdensi_DN22822_c0_g2	FC_3_2	MC_2_2	2741.19415824038	74.6642775893746	1407.92921791488	5.2059725582653	0.720637395523779	7.22412213215976	5.04349160836135e-13	7.57959388617969e-11	0.436	21.697	22.196	2.015	46.838	7.639	15.677	114.892	70.443	102.958	263.162	341.819	3.490	9.699	11.469	0.891	1.530	2.399	0.093	1.346	1.446	0.080	0.435	0.000	0.042	0.000	0.000
Pdensi_DN21948_c1_g4	FC_3_2	MC_2_2	0	237.230488649062	118.615244324531	-10.6640932505411	1.47687915262592	-7.22069455146696	5.17227134127871e-13	7.75393714779597e-11	0.666	0.365	3.765	3.557	0.000	0.033	0.000	0.000	0.000	0.054	0.019	0.018	0.034	0.000	0.000	9.052	5.558	1.558	2.878	5.208	10.639	0.578	0.000	0.000	0.000	0.000	0.000
Pdensi_DN21682_c2_g1	FC_3_2	MC_2_2	17.4174460308293	159.688102877989	88.5527744544094	-3.19753968652625	0.443377153042151	-7.21178271046875	5.52240491353859e-13	8.23815268613012e-11	0.880	0.458	0.823	0.442	0.162	0.128	0.513	0.440	0.348	0.216	0.269	0.540	0.424	0.554	0.423	4.181	3.807	2.605	6.394	3.141	1.475	3.086	1.204	0.942	0.469	0.531	0.396
Pdensi_DN17363_c0_g3	FC_3_2	MC_2_2	641.175711392465	118.232477494985	379.704094443725	2.43665299387778	0.337931293112631	7.21049823895906	5.57475178881767e-13	8.29585918769767e-11	14.809	12.381	11.698	17.970	17.903	14.562	18.284	12.083	17.408	12.708	11.705	11.669	12.743	16.332	14.877	3.380	1.712	2.820	3.091	2.696	5.118	7.790	9.867	7.329	1.067	2.080	5.424
Pdensi_DN19469_c0_g5	FC_3_2	MC_2_2	13.9172655104628	1833.81071257572	923.863989043093	-7.04524656069418	0.977564707670809	-7.20693628300116	5.72247633200614e-13	8.49486920532404e-11	0.680	0.305	47.950	21.563	0.000	0.184	0.000	0.295	0.731	0.066	0.215	0.469	0.000	0.000	0.254	62.291	26.413	35.532	1.020	2.175	1.135	2.828	0.000	0.000	0.000	0.000	0.000
Pdensi_DN53279_c0_g1	FC_3_2	MC_2_2	7.09457130999551	125.537474265576	66.3160227877858	-4.13773219663776	0.574257728382735	-7.20535744166776	5.78917834217212e-13	8.57292592792635e-11	0.452	0.489	0.812	0.114	0.219	0.296	0.201	0.219	0.107	0.319	0.343	0.961	0.806	0.835	1.417	2.843	2.218	3.229	2.619	2.625	1.165	0.138	0.553	1.641	2.188	1.117	0.544
Pdensi_DN7922_c0_g2d384281	FC_3_2	MC_2_2	251.322641206631	1439.93212623362	845.627383720127	-2.5187111034791	0.349617031060245	-7.20420025260464	5.83855078453315e-13	8.62500269788152e-11	0.570	12.780	3.026	4.967	5.225	0.000	5.867	4.270	8.571	8.252	0.022	6.396	6.046	13.066	0.000	30.449	37.593	26.520	34.480	18.089	29.438	2.948	7.968	0.139	0.000	0.275	0.000
Pdensi_DN21989_c2_g1	FC_3_2	MC_2_2	15.3324319784382	148.462157527323	81.8972947528807	-3.2704868016659	0.454483697706741	-7.19604865514055	6.19825190195925e-13	9.13414718998679e-11	0.723	0.470	1.880	0.183	0.877	0.631	0.482	0.303	0.343	0.511	2.741	2.386	1.449	0.668	2.739	3.108	2.962	3.712	1.920	1.341	0.622	1.321	1.769	3.780	5.614	1.299	1.395
Pdensi_GG_54628_c0_g1	FC_3_2	MC_2_2	365.387412045821	52.5732585307139	208.980335288268	2.81570077891093	0.39144987608136	7.19300465004034	6.33807830742427e-13	9.30668224329286e-11	1.400	2.335	1.018	7.251	9.544	34.840	7.868	8.666	10.595	3.829	11.746	5.587	5.920	11.230	13.442	0.843	1.305	1.280	1.601	1.589	0.684	21.907	63.947	118.277	10.578	21.547	15.962
Pdensi_DN22833_c0_g1d223278	FC_3_2	MC_2_2	7.88643597807946	190.376188333515	99.1313121557973	-4.58812823070945	0.637874855842342	-7.19283443874052	6.34598772745325e-13	9.30668224329286e-11	1.251	0.557	1.869	1.339	0.214	0.087	0.159	0.319	0.095	0.076	0.389	0.058	0.214	0.019	0.000	3.308	5.293	3.815	1.685	2.429	0.121	7.501	1.094	0.528	1.238	6.040	2.253
Pdensi_DN22251_c16_g1	FC_3_2	MC_2_2	0	119.565781328695	59.7828906643477	-9.67287814628893	1.34721736525976	-7.17989419949605	6.97653863155334e-13	1.01578067869247e-10	0.000	0.431	0.399	0.000	0.484	0.000	0.000	0.000	0.000	0.000	0.000	1.400	0.875	0.000	0.878	2.495	2.976	2.413	2.207	2.293	0.000	0.000	1.446	0.000	1.165	0.000	0.000
Pdensi_DN39133_c0_g1	FC_3_2	MC_2_2	482.299939959409	2.60134199126578	242.450640975337	7.30256549934769	1.01774648072029	7.17523041119183	7.21855088871317e-13	1.04624342962471e-10	2.052	0.234	0.108	10.265	7.718	2.005	14.638	14.919	6.253	17.534	12.289	16.032	1.323	2.244	0.845	0.194	0.000	0.000	0.000	0.251	0.000	0.000	0.000	0.000	0.000	0.000	0.000
Pdensi_DN49212_c0_g1	FC_3_2	MC_2_2	32.1323649250786	248.169899539721	140.1511322324	-2.94681345883127	0.410694336414686	-7.17519867587318	7.22022559520302e-13	1.04624342962471e-10	0.954	2.329	4.551	0.906	1.742	0.518	0.792	0.752	0.853	1.129	4.516	4.776	1.324	2.204	1.590	4.274	6.657	5.239	7.395	2.488	2.746	0.725	3.490	4.319	8.456	4.290	3.468
Pdensi_DN15429_c0_g1	FC_3_2	MC_2_2	357.147413729388	38.679337391886	197.913375560637	3.19837283045799	0.445808156493276	7.17432551170971	7.26645329647076e-13	1.05043502832196e-10	1.816	3.497	1.019	9.775	7.064	7.567	8.465	6.575	11.518	6.690	6.108	7.098	2.701	7.277	3.411	0.943	1.085	0.542	1.104	1.863	0.616	2.423	7.272	13.374	0.093	0.067	0.000
Pdensi_GG_5506_c0_g1	FC_3_2	MC_2_2	1846.97667323439	382.39183357551	1114.68425340495	2.26959197737135	0.31642119301524	7.17269268769251	7.35368039988261e-13	1.06051949044863e-10	13.003	29.250	17.642	99.172	64.596	71.851	58.691	29.834	49.380	39.318	41.809	42.711	11.258	34.949	23.212	11.064	7.527	7.025	5.626	1.797	2.637	12.842	60.494	6.421	0.000	0.238	0.874
Pdensi_DN19693_c0_g1d409066	FC_3_2	MC_2_2	0.783456753610418	233.928530293327	117.355993523468	-8.20456768344564	1.14445365772523	-7.16898200994298	7.55574838149219e-13	1.08707882223293e-10	0.640	0.330	1.519	1.521	0.056	0.067	0.000	0.065	0.000	0.000	0.098	0.148	0.121	0.072	0.193	2.664	5.768	6.608	1.629	0.253	1.405	0.560	2.256	2.780	7.577	2.037	10.496
Pdensi_DN36350_c0_g1	FC_3_2	MC_2_2	0	189.137172221683	94.5685861108416	-10.3337539836478	1.44308994077248	-7.16085234307447	8.01769731062615e-13	1.15081440239874e-10	0.096	0.104	4.974	0.728	0.000	0.000	0.000	0.000	0.000	0.000	0.000	0.000	0.000	0.000	0.000	1.978	6.135	4.006	1.279	0.000	0.274	33.960	16.682	13.706	0.000	0.000	0.000
Pdensi_DN22822_c1_g3	FC_3_2	MC_2_2	0	194.194229287702	97.0971146438511	-10.3708490251228	1.44934348502186	-7.15554948312782	8.33384195744723e-13	1.18776810902913e-10	0.196	0.207	21.219	1.260	0.000	0.000	0.000	0.000	0.000	0.000	0.000	0.000	0.000	0.000	0.000	2.428	2.884	7.242	0.000	0.663	34.134	0.000	0.000	0.000	0.000	0.000	0.000
Pdensi_GG_2667_c0_g1	FC_3_2	MC_2_2	0	298.625272710283	149.312636355142	-10.9927169372133	1.53732200649648	-7.15056240056398	8.64230846473752e-13	1.22884720945325e-10	0.000	0.000	0.756	1.194	0.000	0.000	0.000	0.000	0.000	0.000	0.000	0.000	0.000	0.000	0.000	1.520	6.893	10.585	1.042	0.000	8.668	3.732	0.000	0.000	0.000	0.000	0.000
Pdensi_DN21667_c9_g1	FC_3_2	MC_2_2	125.151339679253	652.900639219574	389.025989449414	-2.3812886868008	0.333948708321551	-7.13070189362108	9.98583841642677e-13	1.40997716151942e-10	3.257	3.728	5.261	2.548	1.739	3.032	2.871	3.706	2.713	2.252	3.391	7.799	5.388	3.428	8.572	11.523	16.326	14.727	12.365	7.784	1.920	3.061	13.275	10.134	16.780	7.747	7.147
Pdensi_DN49790_c0_g1d160013	FC_3_2	MC_2_2	29.744607043475	221.051266436465	125.39793673997	-2.89148121732925	0.405600243525506	-7.12889418457024	1.01178476575016e-12	1.42530190377078e-10	0.886	3.844	2.001	0.280	1.348	1.203	0.982	0.698	0.528	0.262	1.119	2.088	2.461	2.046	3.201	5.755	3.806	5.135	4.657	5.391	0.319	0.674	9.728	0.891	4.914	5.476	6.166
Pdensi_DN18818_c2_g2	FC_3_2	MC_2_2	1.8325539066879	579.471998692106	290.652276299397	-8.29737182168304	1.16451121328273	-7.1251970157444	1.0393191614156e-12	1.4585492507338e-10	0.065	0.025	3.430	1.511	0.116	0.053	0.054	0.057	0.029	0.060	0.024	0.090	0.055	0.031	0.060	0.864	22.005	13.449	6.115	2.825	2.968	3.942	0.199	0.078	0.232	0.081	0.336
Pdensi_DN34105_c0_g1d313256	FC_3_2	MC_2_2	0	3997.12855670006	1998.56427835003	-27.8262216024029	3.90678717420007	-7.12253326369139	1.05961169231432e-12	1.48235769352221e-10	0.000	0.000	0.000	0.089	0.000	0.000	0.000	0.000	0.000	0.000	0.000	0.000	0.000	0.000	0.000	0.000	78.827	172.625	0.865	0.000	1.207	0.000	0.086	0.000	0.000	0.000	0.084
Pdensi_GG_65765_c0_g1	FC_3_2	MC_2_2	0	3926.26998043931	1963.13499021966	-27.8065372881478	3.9067876737382	-7.1174938620458	1.09907112537861e-12	1.53050695819638e-10	0.000	0.000	0.000	0.000	0.000	0.000	0.000	0.000	0.000	0.000	0.000	0.000	0.000	0.000	0.000	0.000	11.527	237.034	3.017	0.000	0.395	0.000	0.000	0.000	0.000	0.000	0.000
Pdensi_DN23745_c4_g1	FC_3_2	MC_2_2	131.293520345146	1191.28447897645	661.288999660799	-3.18112935372524	0.446981445416954	-7.11691589515044	1.10368786675301e-12	1.53341896635947e-10	7.897	9.676	8.496	4.619	4.343	4.996	3.934	2.089	3.778	1.978	1.190	3.615	4.846	4.716	4.349	16.605	35.002	25.381	22.253	11.899	12.247	0.453	1.883	0.773	7.854	4.007	3.826
Pdensi_GG_10497_c0_g1	FC_3_2	MC_2_2	0	163.832811217936	81.9164056089681	-10.1253611297934	1.42353618280766	-7.11282315973384	1.13692918912842e-12	1.57599670588886e-10	0.000	0.000	0.000	0.190	0.202	0.000	0.000	0.000	0.000	0.000	0.000	0.000	0.000	0.000	0.000	2.444	2.498	5.706	0.000	1.480	0.000	0.000	0.002	0.000	0.345	0.000	0.254
Pdensi_DN18675_c1_g1	FC_3_2	MC_2_2	1448.9260316718	240.520052690345	844.723042181074	2.58407327427855	0.363379666296026	7.11122144124993	1.15020417585478e-12	1.58715105765962e-10	2.930	9.018	9.953	19.227	21.800	15.783	31.181	32.619	43.774	27.159	41.371	28.038	6.447	16.930	10.017	8.636	3.702	4.001	3.485	3.824	5.707	0.882	0.203	0.225	0.687	1.403	1.477
Pdensi_DN26310_c0_g1d306466	FC_3_2	MC_2_2	0	3773.64257682834	1886.82128841417	-27.7608642066383	3.90678882834818	-7.10580106229488	1.19626625439866e-12	1.62850461066848e-10	0.000	0.000	0.000	0.000	0.000	0.000	0.000	0.000	0.000	0.000	0.000	0.000	0.000	0.000	0.182	0.000	15.483	223.292	0.361	0.000	0.000	0.000	0.000	0.000	0.000	0.000	0.000
Pdensi_DN23181_c5_g6	FC_3_2	MC_2_2	14.0174102348669	199.607644427278	106.812527331073	-3.83167215896239	0.539327426160313	-7.10453793577973	1.20725757864302e-12	1.6397906909913e-10	0.707	0.531	1.146	0.343	0.926	1.061	0.300	0.457	0.291	0.515	0.617	1.486	0.301	1.632	1.595	4.381	5.885	2.867	5.597	0.819	2.396	0.662	1.313	0.546	4.246	0.540	1.056
Pdensi_DN32909_c0_g1d199954	FC_3_2	MC_2_2	4744.99868555226	438.830442669456	2591.91456411086	3.43102836080265	0.483122283692755	7.10178039103787	1.23159830865678e-12	1.66540069732954e-10	24.914	58.022	34.251	102.727	116.157	75.286	97.743	114.290	139.902	98.672	118.656	126.435	30.651	70.389	37.891	18.128	7.937	4.072	3.631	0.902	3.602	0.170	1.278	0.270	1.120	1.934	0.817
Pdensi_DN17532_c0_g1d113246	FC_3_2	MC_2_2	138.601459033911	0	69.3007295169555	9.29737317211521	1.30935335201965	7.1007365259914	1.24093756263668e-12	1.67430053589969e-10	0.198	0.170	0.098	0.074	0.047	0.042	3.825	3.070	3.430	1.958	4.580	1.777	0.088	0.204	0.155	0.000	0.000	0.000	0.158	0.000	0.000	0.000	0.000	0.000	0.000	0.000	0.000
Pdensi_GG_71144_c0_g1	FC_3_2	MC_2_2	2061.73277011127	23.3022128342505	1042.51749147276	6.44470921286367	0.907689980967398	7.10012157013679	1.24647194190801e-12	1.67803866857971e-10	2.245	7.100	0.959	15.285	25.204	10.735	45.807	28.473	79.259	32.857	39.147	44.267	1.583	6.820	2.093	0.935	0.652	0.000	0.000	0.000	0.000	0.000	0.000	0.000	0.000	0.000	0.000
Pdensi_GG_84489_c0_g1	FC_3_2	MC_2_2	2086.75261034882	460.672718989556	1273.71266466919	2.17733994926507	0.306683192145175	7.09963899239179	1.25083191984458e-12	1.68018274365848e-10	4.742	69.186	15.387	25.337	41.438	40.270	59.921	48.740	46.593	46.921	55.034	37.666	10.455	44.600	26.995	11.795	12.330	6.424	6.789	3.286	4.905	8.191	2.271	0.209	1.479	1.759	0.258
Pdensi_DN29212_c0_g1	FC_3_2	MC_2_2	83.5838620529553	456.00609147251	269.794976762733	-2.44416370662828	0.344429539849462	-7.09626621368346	1.28172476283474e-12	1.71629451294253e-10	1.789	1.697	4.487	1.414	0.272	3.399	2.229	2.114	1.864	2.115	3.671	7.232	4.469	3.614	7.694	8.410	8.641	12.819	10.141	3.109	1.929	2.380	11.180	4.048	13.221	3.265	5.682
Pdensi_DN15866_c0_g1d277131	FC_3_2	MC_2_2	0	454.907793775798	227.453896887899	-11.6006554037964	1.63479566824981	-7.09608890523663	1.28336936321487e-12	1.71629451294253e-10	0.000	0.000	2.676	0.862	0.000	0.000	0.000	0.000	0.000	0.000	0.000	0.000	0.000	0.000	0.000	1.000	12.019	15.679	4.040	0.278	0.555	0.000	0.000	0.000	0.000	0.000	0.036
Pdensi_DN49108_c0_g1d251202	FC_3_2	MC_2_2	246.012587379458	35.6692291268746	140.840908253166	2.79113698696003	0.393606559798289	7.09118513774364	1.32968315837557e-12	1.77432336177522e-10	1.207	1.706	1.390	4.585	6.402	3.545	7.521	6.308	4.490	4.910	6.220	3.067	1.448	4.821	1.973	0.834	0.706	0.800	1.654	4.312	1.329	2.118	1.822	2.807	0.000	0.730	1.117
Pdensi_DN9634_c0_g1d103132	FC_3_2	MC_2_2	27.7596353916859	1594.02160927658	810.890622334134	-5.84289664586275	0.825028845105743	-7.0820513495063	1.42036002903336e-12	1.89116577111316e-10	0.379	0.676	5.103	1.500	0.054	0.000	0.252	1.301	0.483	0.533	0.923	0.894	0.085	0.000	0.000	8.077	43.456	49.558	29.008	1.045	1.375	0.228	0.373	0.460	0.000	0.000	0.000
Pdensi_DN9259_c0_g1d332640	FC_3_2	MC_2_2	0.522304502406945	172.536990108277	86.529647305342	-8.34764244500551	1.17911867893938	-7.07956085685477	1.44611983760331e-12	1.92125089584432e-10	0.040	0.087	2.490	0.912	0.000	0.000	0.000	0.042	0.000	0.000	0.051	0.095	0.000	0.000	0.000	3.278	4.521	3.473	2.054	0.422	0.173	0.243	0.000	0.164	0.000	0.000	0.000
Pdensi_DN37427_c0_g1	FC_3_2	MC_2_2	71.1075912637279	502.750767601446	286.929179432587	-2.82287871757286	0.398839978520031	-7.07772256945672	1.46542720594501e-12	1.94170513244945e-10	2.194	2.379	4.404	0.000	1.145	2.371	1.037	1.974	2.244	4.406	3.944	5.837	2.772	2.892	6.250	12.924	9.064	11.448	6.254	3.988	4.059	1.901	6.476	3.782	9.672	5.639	3.804
Pdensi_GG_9840_c0_g1	FC_3_2	MC_2_2	148.916271510828	842.61034295626	495.763307233544	-2.49859303936503	0.353033891879719	-7.07748773371685	1.46791181058107e-12	1.94170513244945e-10	5.638	1.279	6.038	1.610	1.390	3.183	3.199	4.112	3.731	3.299	6.163	7.203	6.614	7.069	9.097	13.380	18.700	22.711	16.080	9.348	3.596	1.747	12.344	4.985	17.785	5.740	4.711
Pdensi_DN23065_c0_g1d68922	FC_3_2	MC_2_2	81.3930783637893	682.990024318301	382.191551341045	-3.06778541322193	0.433801942756002	-7.07185724833752	1.52873643897193e-12	2.01776593243871e-10	4.482	2.476	7.742	3.605	1.142	0.111	1.548	2.280	2.194	2.348	2.947	1.503	1.326	1.262	0.150	9.522	18.835	15.790	2.347	4.852	0.742	0.274	0.734	0.575	0.000	0.189	0.000
Pdensi_DN22712_c0_g2	FC_3_2	MC_2_2	0	352.778461585547	176.389230792774	-11.2333325415608	1.58928515929384	-7.0681667640765	1.56993817380245e-12	2.06765284647323e-10	0.000	0.000	4.226	1.910	0.000	0.000	0.000	0.000	0.000	0.043	0.000	0.000	0.041	0.000	0.083	1.442	6.081	14.918	0.883	1.122	0.584	8.769	0.000	0.000	0.000	0.000	0.000
Pdensi_DN11148_c0_g1d335521	FC_3_2	MC_2_2	196.806415773172	19.3945030258366	108.100459399504	3.32203238631067	0.47013258885431	7.06616062163719	1.5927904410101e-12	2.09320934255255e-10	0.237	0.381	0.875	2.201	1.510	2.683	3.982	4.967	5.633	3.202	5.747	3.146	0.204	0.557	0.562	0.608	0.276	0.430	0.300	0.061	0.544	0.118	0.113	0.910	6.538	3.816	5.083
Pdensi_DN14813_c0_g2	FC_3_2	MC_2_2	59.1746086353055	298.781128552076	178.977868593691	-2.33378667294434	0.330309052172662	-7.0654638666227	1.60080338315503e-12	2.09681902140385e-10	1.798	1.324	2.321	0.393	0.741	1.284	1.473	1.727	1.191	1.444	2.055	3.533	2.110	2.416	4.430	6.356	7.166	6.126	4.342	3.753	2.457	0.629	4.632	5.520	3.644	3.001	2.833
Pdensi_DN10504_c0_g1d455597	FC_3_2	MC_2_2	426.88159041829	88.3251641637269	257.603377291009	2.26067866978384	0.319968261144833	7.0653216093847	1.60244424924876e-12	2.09681902140385e-10	1.427	5.175	2.431	13.544	8.667	5.102	12.667	9.978	9.142	10.242	12.268	7.389	1.473	5.706	1.891	2.567	1.944	1.421	2.374	1.494	1.216	1.764	5.479	0.412	0.897	0.406	0.459
Pdensi_DN21584_c0_g1d295506	FC_3_2	MC_2_2	19.6731760919322	445.617027834335	232.645101963134	-4.50458139984754	0.637657995859869	-7.06425925667755	1.61475023900181e-12	2.10837765077408e-10	1.623	1.477	9.314	5.380	0.300	0.134	0.456	0.476	0.535	0.438	0.577	0.443	0.185	0.048	0.047	20.154	6.666	4.045	1.410	4.011	4.044	1.942	0.000	0.000	0.000	0.000	0.000
Pdensi_DN26083_c0_g1d306198	FC_3_2	MC_2_2	708.247980478848	148.314495925565	428.281238202207	2.24878261377003	0.31939818135671	7.040686970157	1.91294328098373e-12	2.4870310771933e-10	4.027	4.922	4.351	10.499	17.594	10.365	19.985	12.482	20.310	12.064	15.879	12.574	4.442	8.202	13.056	4.331	3.008	2.605	6.244	6.936	3.502	5.551	36.360	49.329	0.686	1.133	0.411
Pdensi_GG_121150_c0_g1	FC_3_2	MC_2_2	0	242.772884972366	121.386442486183	-10.693879136903	1.5198059145581	-7.03634525597462	1.97347591317569e-12	2.56024765103551e-10	0.532	0.289	5.074	0.000	0.000	0.000	0.000	0.000	0.000	0.000	0.000	0.000	0.590	0.000	0.000	1.430	6.847	7.136	15.737	0.000	13.018	0.000	5.507	11.773	0.000	0.000	0.000
Pdensi_DN21959_c2_g2	FC_3_2	MC_2_2	0	3120.03918259515	1560.01959129758	-27.4857004727876	3.90679501398273	-7.03535772274053	1.98750430854297e-12	2.57294934100611e-10	0.032	0.000	0.000	0.000	0.000	0.000	0.000	0.000	0.000	0.000	0.000	0.000	0.000	0.000	0.000	0.000	28.066	168.992	3.647	0.000	6.486	0.000	0.116	0.448	0.000	0.000	0.000
Pdensi_DN7501_c0_g1d207773	FC_3_2	MC_2_2	38.2756668625495	346.556947528002	192.416307195276	-3.17565793473446	0.45141502746616	-7.0348963625774	1.99409163562488e-12	2.57598454589286e-10	2.127	1.689	3.121	1.977	0.516	0.929	0.788	1.041	1.009	1.672	1.793	4.012	2.211	2.128	5.375	5.589	6.425	10.579	4.394	4.767	2.237	1.728	7.288	5.134	6.146	6.691	2.394
Pdensi_DN21270_c1_g1	FC_3_2	MC_2_2	20.1186725999701	179.52878750139	99.8237300506799	-3.15270086596452	0.44851033883921	-7.02927132989626	2.07614901784381e-12	2.67062261903362e-10	1.038	1.143	1.201	0.505	0.162	0.639	0.495	0.557	0.449	0.291	0.454	1.023	0.494	0.575	0.979	3.074	4.352	4.256	8.513	1.735	1.525	1.152	2.504	1.381	2.906	1.430	1.617
Pdensi_DN6746_c0_g1d450456	FC_3_2	MC_2_2	1007.00286478704	36.2086740188345	521.605769402939	4.76745615646988	0.679429400644171	7.01685289442852	2.26921299829504e-12	2.90665120657138e-10	17.981	28.270	13.371	19.458	19.750	15.115	26.396	18.727	29.845	12.716	22.266	18.277	13.688	19.142	16.758	1.788	0.564	0.165	0.000	0.000	0.094	0.000	0.000	0.067	0.000	0.000	0.000
Pdensi_DN17389_c0_g1d57157	FC_3_2	MC_2_2	0	431.931570203788	215.965785101894	-11.5256088393877	1.64341454346119	-7.01320849644765	2.32913955771391e-12	2.97713069992842e-10	0.098	0.000	3.674	2.370	0.000	0.000	0.000	0.000	0.000	0.000	0.000	0.000	0.000	0.000	0.000	1.661	4.420	21.412	2.716	6.401	12.181	16.296	0.000	0.000	0.000	0.000	0.000
Pdensi_DN68691_c0_g1	FC_3_2	MC_2_2	135.805085362518	766.767146566396	451.286115964457	-2.49570562862243	0.356062011690847	-7.00918813768131	2.39704949792348e-12	3.0470311267713e-10	5.884	3.418	6.113	1.862	1.278	3.654	2.562	3.973	3.502	2.982	1.858	6.190	7.004	5.823	10.980	13.740	15.347	21.019	14.176	9.982	6.645	4.475	15.125	8.877	15.552	10.148	10.419
Pdensi_DN19001_c2_g2	FC_3_2	MC_2_2	0	246.93114286307	123.465571431535	-10.7209293430122	1.52957698450062	-7.00908123726273	2.39888146025971e-12	3.0470311267713e-10	0.000	0.000	0.311	4.011	0.000	0.000	0.000	0.000	0.000	0.000	0.000	0.000	0.000	0.000	0.000	6.737	8.426	1.237	9.522	0.363	0.993	10.343	0.000	0.000	0.000	0.000	0.000
Pdensi_GG_71586_c0_g1	FC_3_2	MC_2_2	131.26517050043	0	65.632585250215	9.21882084925431	1.31556759179829	7.00748551935126	2.42639121471106e-12	3.06913213752462e-10	0.000	0.000	0.000	0.173	2.486	1.939	3.187	3.006	3.560	2.414	2.590	3.059	1.825	3.153	1.980	0.000	0.000	0.000	0.151	0.317	0.000	4.577	19.224	4.120	0.000	0.000	0.000
Pdensi_DN9016_c0_g1d265279	FC_3_2	MC_2_2	1000.97590125543	158.018274442592	579.497087849012	2.65288609999929	0.37864231342215	7.00631177752598	2.44682347372985e-12	3.08854235358644e-10	3.504	8.180	6.116	16.776	20.251	17.917	20.756	25.106	28.365	27.528	27.648	23.119	8.289	13.849	12.158	5.713	2.686	2.312	3.724	3.408	3.276	2.727	2.335	11.439	7.758	11.923	11.111
Pdensi_DN25194_c8_g1	FC_3_2	MC_2_2	359.802839129969	2118.12755264205	1238.96519588601	-2.55688678378611	0.364971075008907	-7.00572445014638	2.45711079971427e-12	3.09509299179776e-10	12.514	9.209	14.780	2.935	4.527	10.382	6.557	12.086	7.937	7.183	10.513	22.704	15.364	10.967	27.143	37.606	43.101	57.706	43.150	23.672	12.689	7.112	27.908	18.824	64.151	27.559	21.379
Pdensi_DN19039_c0_g2	FC_3_2	MC_2_2	16.2095125553648	178.296298393666	97.2529054745156	-3.4564540093582	0.493417726684082	-7.00512734430242	2.46761288239961e-12	3.10188646283421e-10	0.049	0.422	2.248	1.554	0.269	0.192	0.382	0.389	0.430	0.464	0.925	0.561	0.163	0.282	0.303	2.835	4.774	3.975	4.650	7.698	3.430	26.453	3.492	2.191	4.795	3.029	6.552
Pdensi_DN8685_c0_g1d264873	FC_3_2	MC_2_2	496.555676106159	5.51018653849497	251.032931322327	6.55239100824935	0.935572134870147	7.00361924434485	2.49433421571497e-12	3.1289979732879e-10	0.000	0.000	0.000	2.917	2.830	19.861	11.897	12.916	12.041	4.038	8.801	5.734	0.215	7.568	0.726	0.000	0.285	0.081	1.906	6.605	1.201	7.961	91.709	67.800	0.150	1.123	0.232
Pdensi_DN22733_c0_g1d496622	FC_3_2	MC_2_2	242.341478914924	2.63707580454174	122.489277359733	6.3398833982802	0.90591902834684	6.99828925091627	2.59106739048374e-12	3.24364240439629e-10	0.422	3.094	1.258	2.797	5.829	2.049	3.570	6.807	7.528	3.938	5.005	4.523	0.880	3.303	1.478	0.157	0.000	0.031	0.000	0.000	0.000	0.037	0.000	0.000	0.000	0.000	0.000
Pdensi_DN18422_c2_g1	FC_3_2	MC_2_2	5.32172537770278	344.657833533182	174.989779455442	-6.01626058723333	0.860025156023222	-6.99544722046582	2.6441411212319e-12	3.29648928491981e-10	0.249	0.381	6.536	2.203	0.052	0.047	0.095	0.160	0.152	0.121	0.000	0.102	0.048	0.099	0.097	3.823	2.696	15.770	1.425	0.631	9.670	0.000	0.106	0.614	0.200	0.049	0.156
Pdensi_DN24324_c0_g1	FC_3_2	MC_2_2	4484.19013842633	523.686338062367	2503.93823824435	3.09855007075208	0.443204996711417	6.99123451617951	2.7247784539484e-12	3.39005991457944e-10	8.493	12.878	10.099	23.510	41.153	26.075	60.610	174.111	95.402	61.288	184.215	62.934	10.925	17.866	11.921	10.433	13.708	10.184	9.199	17.248	14.245	21.611	45.715	58.058	8.111	11.925	13.640
Pdensi_DN24279_c0_g1	FC_3_2	MC_2_2	302.261639004501	34.7260926913556	168.493865847929	3.12548181648631	0.447424861393844	6.98548982448053	2.8386383687443e-12	3.52449751652986e-10	11.231	17.657	1.093	11.614	28.612	39.213	6.406	10.371	5.578	3.272	8.192	2.680	76.877	67.560	60.362	0.857	0.589	0.860	0.031	0.000	0.038	0.401	25.535	14.592	0.000	0.000	0.000
Pdensi_DN33732_c0_g1d200767	FC_3_2	MC_2_2	220.772791881555	1009.78225883223	615.277525356892	-2.19325167700319	0.3140690033957	-6.98334332038452	2.88236870368411e-12	3.57149011926899e-10	3.505	3.519	8.022	6.717	4.091	7.821	4.346	5.419	6.598	3.696	3.885	2.610	2.715	4.690	5.506	19.758	26.616	19.725	16.004	8.598	17.200	54.269	47.325	85.706	3.742	1.712	0.921
Pdensi_DN9082_c0_g2d385134	FC_3_2	MC_2_2	809.775550613572	148.610179174524	479.192864894048	2.43631730585764	0.348915757519622	6.9825373413255	2.89895879661337e-12	3.58473082151489e-10	10.871	16.048	16.685	17.143	24.799	18.914	20.315	21.355	18.427	16.903	22.912	17.540	10.891	17.535	15.924	5.188	2.146	2.762	4.720	2.756	7.630	1.568	0.825	3.202	0.000	0.975	1.061
Pdensi_DN18824_c0_g3	FC_3_2	MC_2_2	15.6014237620616	256.112167227234	135.856795494648	-4.03387201239027	0.577905889520804	-6.98015383739234	2.94857014424667e-12	3.63866740463286e-10	1.149	0.863	1.153	0.331	0.919	0.536	0.285	0.556	0.309	0.000	1.741	0.541	0.287	1.061	0.000	3.436	7.248	5.856	4.323	2.624	1.778	0.000	0.000	3.793	0.374	0.771	0.378
Pdensi_GG_62834_c0_g1	FC_3_2	MC_2_2	21.968446914327	862.750935985083	442.359691449705	-5.29750552676735	0.759135033864126	-6.97834415545565	2.98679282593169e-12	3.67835956240249e-10	5.926	3.218	14.031	2.589	0.243	1.245	0.690	0.110	0.853	0.354	0.268	0.129	1.709	0.848	0.449	37.458	10.852	11.287	6.984	0.128	11.808	1.325	1.723	1.415	8.685	2.107	2.157
Pdensi_DN27013_c0_g4	FC_3_2	MC_2_2	154.78568893769	739.43621296483	447.11095095126	-2.2545060479115	0.323382187828136	-6.97164572685023	3.13254599875185e-12	3.84227333968119e-10	6.882	4.541	8.959	1.481	1.710	2.756	3.110	4.781	3.547	2.625	4.778	13.822	3.909	5.492	15.380	14.041	16.089	18.294	12.282	8.879	5.717	3.876	10.540	12.744	14.088	10.151	9.612
Pdensi_DN19692_c0_g1d534737	FC_3_2	MC_2_2	167.786428145885	2.83554345595697	85.3109858009212	5.92899670592382	0.851433948360347	6.96354275906148	3.31820384778092e-12	4.06178924633102e-10	0.000	0.024	0.022	0.192	0.525	0.141	2.412	4.184	5.832	7.164	7.575	7.634	0.000	0.000	0.000	0.040	0.097	0.028	0.000	0.000	0.000	0.000	0.000	0.000	0.000	0.000	0.000
Pdensi_DN21319_c1_g4	FC_3_2	MC_2_2	0	2570.18750627373	1285.09375313686	-27.2019670363094	3.90680266357671	-6.96271846282753	3.33768430654857e-12	4.07741454068604e-10	0.000	0.000	0.000	0.028	0.027	0.000	0.000	0.000	0.000	0.026	0.000	0.000	0.000	0.000	0.051	0.000	19.979	142.426	0.410	0.000	0.225	0.000	0.000	0.000	0.000	0.000	0.000
Pdensi_DN25139_c0_g1d73829	FC_3_2	MC_2_2	100.949680417199	496.377378021349	298.663529219274	-2.29677206792391	0.330555465746031	-6.94821990839065	3.69924063640111e-12	4.48302186105974e-10	7.180	5.425	7.322	3.528	2.052	1.885	2.852	1.862	2.811	1.652	2.451	2.219	2.406	2.388	2.007	9.729	12.511	10.288	5.409	7.445	3.561	8.363	2.165	2.394	2.245	1.715	1.409
Pdensi_GG_107258_c0_g1	FC_3_2	MC_2_2	750.442352064583	108.852473479784	429.647412772184	2.78718569805336	0.401238503276197	6.94645622315755	3.74576091384262e-12	4.53035605346524e-10	3.816	3.796	2.947	9.015	8.028	14.187	21.169	13.343	21.422	9.181	8.887	14.467	6.590	7.924	7.988	2.049	3.307	1.771	6.392	11.580	6.704	74.402	136.030	164.410	4.248	2.307	9.355
Pdensi_DN5590_c0_g1d206296	FC_3_2	MC_2_2	0	2835.21200010887	1417.60600005443	-27.1075037467914	3.90679860023365	-6.9385464981917	3.96154606385452e-12	4.78181449834845e-10	0.000	0.000	0.000	0.000	0.000	0.000	0.000	0.000	0.000	0.000	0.130	0.000	0.000	0.000	0.116	0.000	5.829	173.705	0.175	0.000	0.296	0.000	0.000	0.000	0.000	0.000	0.000
Pdensi_GG_115100_c0_g1	FC_3_2	MC_2_2	179.314169149054	14.1203514167531	96.7172602829037	3.68378432764315	0.531023839306863	6.93713550120751	4.00130009864826e-12	4.82021697399661e-10	0.000	0.102	0.095	0.898	0.916	0.103	3.188	4.026	6.076	1.336	1.862	5.850	0.000	0.055	0.000	0.300	0.261	0.355	1.036	0.000	0.272	0.000	0.000	0.000	0.000	0.000	0.000
Pdensi_DN38133_c0_g2	FC_3_2	MC_2_2	229.123009283877	1550.37169342801	889.747351355943	-2.7574256417799	0.397606353887705	-6.93506432887306	4.06036352917058e-12	4.88168260739786e-10	25.609	14.488	20.422	14.235	4.855	3.176	8.454	4.477	4.191	4.450	5.301	5.980	5.794	6.817	4.242	25.275	37.732	37.853	21.381	27.709	11.967	22.500	5.737	2.485	5.085	4.242	1.885
Pdensi_DN22031_c0_g1d298355	FC_3_2	MC_2_2	8.61337233811929	1106.05869385585	557.336033096983	-7.00736547119357	1.01533016805257	-6.90156334528492	5.14333268871832e-12	6.099168831944e-10	3.805	0.855	13.301	8.246	0.127	0.000	0.000	0.330	0.310	0.186	0.067	0.250	0.176	0.061	0.000	30.227	36.216	6.965	5.716	32.381	73.428	19.008	1.362	0.000	0.000	0.000	0.000
Pdensi_GG_124397_c0_g1	FC_3_2	MC_2_2	223.531949940185	0	111.765974970093	9.98675397102111	1.44874158637215	6.89339911614558	5.44747561994116e-12	6.4472413696828e-10	0.070	0.000	0.000	6.151	2.483	2.241	5.596	2.079	8.999	7.669	0.274	7.748	0.157	0.406	0.000	0.000	0.000	0.000	0.000	0.000	0.000	0.000	0.000	0.000	0.000	0.000	0.000
Pdensi_DN23194_c0_g3d128592	FC_3_2	MC_2_2	211.631579105054	0	105.815789552527	9.90810034718053	1.43743438153066	6.89290619070194	5.46639252814654e-12	6.45704323631161e-10	0.746	3.326	1.117	20.001	24.222	5.188	9.624	3.022	3.237	1.644	2.004	1.210	1.455	4.583	1.148	0.000	0.000	0.000	0.000	0.325	0.000	0.000	0.000	0.000	0.000	0.000	0.000
Pdensi_GG_149381_c0_g1	FC_3_2	MC_2_2	27.3113558815453	454.562468871588	240.936912376567	-4.05581174618529	0.588698386016381	-6.8894562012141	5.60060643736744e-12	6.60273436591775e-10	5.740	2.728	4.622	2.662	2.379	0.612	0.623	0.734	0.664	0.330	1.239	0.660	4.990	0.485	0.468	10.662	3.777	15.756	0.775	0.649	2.409	0.213	0.171	0.000	1.884	2.674	4.221
Pdensi_DN25466_c0_g1d227511	FC_3_2	MC_2_2	142.762226651139	656.744215260317	399.753220955728	-2.19989209573253	0.319418685292512	-6.88717409790209	5.69115574751495e-12	6.69648296919322e-10	4.635	3.799	10.816	6.133	2.509	0.883	3.656	3.584	3.373	3.015	3.447	3.031	1.558	2.026	0.398	11.318	17.360	14.084	2.747	5.292	1.062	0.332	0.397	0.259	0.080	0.058	0.015
Pdensi_DN25364_c0_g1	FC_3_2	MC_2_2	10576.6421115494	1134.60285090663	5855.622481228	3.21911579285367	0.467930570443412	6.87947314449498	6.00743213340167e-12	7.05495632455478e-10	60.794	125.012	84.826	189.275	192.470	247.773	251.687	225.838	308.568	263.526	281.531	286.444	56.997	131.300	123.463	49.720	14.196	14.542	17.075	19.415	40.779	79.166	47.335	20.444	5.772	14.025	16.916
Pdensi_DN16934_c0_g1d112142	FC_3_2	MC_2_2	208.902548292871	15.8706417027703	112.386594997821	3.76627110823066	0.547959636424293	6.87326375498648	6.27493898353905e-12	7.35488263292613e-10	0.381	0.879	0.584	2.823	4.221	0.911	6.133	5.324	4.095	6.396	3.705	2.418	0.217	0.766	0.065	0.188	0.421	0.421	0.224	0.027	0.214	0.000	0.000	0.000	0.000	0.000	0.000
Pdensi_GG_61307_c0_g1	FC_3_2	MC_2_2	284.155523076056	38.4135063712442	161.28451472365	2.89489666099272	0.421281440090412	6.87164537885041	6.34655667870814e-12	7.42449303945597e-10	0.485	2.089	1.288	3.322	4.538	3.378	5.095	6.730	9.219	5.108	5.575	4.454	1.796	2.726	2.113	0.873	0.707	0.937	0.546	0.626	1.464	0.163	0.198	0.327	0.000	0.544	0.194
Pdensi_DN34854_c1_g2	FC_3_2	MC_2_2	100.203490896666	3.21186165506898	51.7076762758676	5.01433000866679	0.729769220069433	6.87111743105541	6.37009268004334e-12	7.43769571286215e-10	0.000	0.089	0.000	1.017	1.287	15.450	2.532	2.156	2.767	2.910	1.686	1.993	0.290	2.039	0.745	0.063	0.092	0.069	0.536	0.720	0.079	10.849	153.169	1557.252	0.000	0.046	0.050
Pdensi_DN21239_c1_g2	FC_3_2	MC_2_2	64.0124335077859	351.520451132748	207.766442320267	-2.45330432458484	0.357274612893481	-6.86671886568183	6.56953541733212e-12	7.6411751506383e-10	2.516	1.099	3.458	2.205	1.407	2.065	1.557	1.820	1.383	1.675	2.991	3.916	3.384	2.051	5.714	6.260	7.786	8.929	5.729	4.966	1.835	4.564	6.952	6.661	2.697	6.783	4.216
Pdensi_DN11848_c0_g1d5764	FC_3_2	MC_2_2	3252.66462873859	360.562370791337	1806.61349976496	3.17650757580519	0.463107255177227	6.85911857414018	6.92867123701806e-12	8.01284331724859e-10	11.527	17.607	22.242	42.844	39.064	13.739	53.284	66.543	121.322	107.623	101.856	113.345	11.794	17.056	2.991	5.625	6.258	11.608	5.749	4.003	7.153	0.309	0.302	1.662	30.306	15.402	17.558
Pdensi_DN10484_c0_g1d519088	FC_3_2	MC_2_2	174.225046246722	32.0283652851398	103.126705765931	2.44491091192677	0.356491031374886	6.85826766103326	6.97005755112459e-12	8.03533308003469e-10	1.721	2.585	3.433	3.876	2.982	6.348	4.139	4.218	4.578	3.600	4.444	3.180	2.166	3.623	4.023	0.740	0.734	0.647	1.004	0.696	1.285	2.271	0.459	0.000	0.000	0.084	0.090
Pdensi_DN4566_c0_g1d261416	FC_3_2	MC_2_2	0	362.411321544944	181.205660772472	-11.2745723240605	1.64446888689456	-6.85605693966738	7.07871720984084e-12	8.13985445824785e-10	1.328	0.096	4.595	3.810	0.000	0.000	0.000	0.000	0.000	0.000	0.000	0.000	0.000	0.000	0.000	16.141	8.081	0.763	1.776	0.308	0.127	0.538	0.000	0.000	0.000	0.000	0.000
Pdensi_DN15402_c0_g2	FC_3_2	MC_2_2	1137.04054076328	237.739934151698	687.39023745749	2.25939959730921	0.32959187682292	6.8551434552591	7.12409920107381e-12	8.17655355374662e-10	4.756	6.188	22.914	13.611	26.649	26.377	27.632	27.295	29.522	13.123	28.728	15.655	8.413	15.362	19.321	6.254	3.057	6.563	4.570	0.734	6.388	18.755	1.156	0.638	0.000	0.000	0.000
Pdensi_DN23190_c7_g2	FC_3_2	MC_2_2	109.90775918484	667.224112147125	388.565935665983	-2.60011230397824	0.379478305519719	-6.85180751088583	7.29226388994644e-12	8.35376985053016e-10	3.086	2.441	4.629	1.599	1.583	1.863	2.112	3.606	2.388	4.334	4.354	7.981	5.017	4.387	8.349	12.405	13.173	18.102	11.322	9.713	3.402	2.171	10.329	6.453	12.008	7.204	5.508
Pdensi_DN19533_c0_g2d287293	FC_3_2	MC_2_2	0	303.784737066479	151.89236853324	-11.0175363609945	1.60978352490238	-6.8441105220422	7.69524951758593e-12	8.79881496158625e-10	0.000	0.034	2.143	0.274	0.000	0.000	0.000	0.000	0.000	0.000	0.000	0.000	0.000	0.000	0.036	1.104	5.972	12.206	0.643	0.962	0.343	0.096	0.000	0.000	0.000	0.036	0.000
Pdensi_DN21039_c0_g3	FC_3_2	MC_2_2	0.27825227117735	433.598910168975	216.938581220076	-10.5695550336941	1.54536671357806	-6.83951255118078	7.94630969338454e-12	9.05178598562556e-10	0.207	0.045	0.864	0.363	0.000	0.022	0.000	0.000	0.024	0.024	0.052	0.000	0.000	0.000	0.047	1.331	13.674	12.331	9.957	1.127	41.619	5.459	0.000	0.000	0.000	0.000	0.000
Pdensi_DN7637_c1_g1	FC_3_2	MC_2_2	39.5014325433733	318.943670059401	179.222551301387	-3.00916291454184	0.440136835647242	-6.83688042178229	8.09362431092195e-12	9.2023295887196e-10	1.897	1.014	2.703	0.328	0.841	1.892	1.020	1.245	0.667	0.497	2.278	2.704	2.903	0.864	5.178	5.827	6.273	8.777	1.470	2.602	1.077	1.142	3.102	1.787	5.152	3.677	6.685
Pdensi_DN38840_c0_g1d317431	FC_3_2	MC_2_2	6.10967027957678	139.698285844259	72.903978061918	-4.51044678855149	0.660002228835648	-6.83398720714725	8.25863928288221e-12	9.35491201604838e-10	0.268	0.580	0.536	0.000	0.000	0.439	0.149	0.141	0.159	0.474	0.860	0.790	0.747	0.929	0.748	2.042	2.461	4.594	4.899	1.088	0.192	0.000	1.313	0.270	4.014	1.356	0.970
Pdensi_DN27823_c0_g1d501115	FC_3_2	MC_2_2	220.736661412585	1.82093939388605	111.278800403235	6.61008558772003	0.967800212353493	6.83001047462642	8.49084328091291e-12	9.60002886034687e-10	9.549	6.649	3.152	8.232	8.380	3.422	4.988	4.668	6.740	1.976	4.861	3.677	5.571	7.524	2.070	0.143	0.000	0.000	0.000	0.061	0.000	0.000	0.000	0.000	0.000	0.059	0.000
Pdensi_DN23071_c0_g1d191067	FC_3_2	MC_2_2	766.473551197275	30.4005895758624	398.437070386569	4.62770826824202	0.677650759809211	6.82904608495522	8.54811136243285e-12	9.64681378011358e-10	1.045	1.760	1.742	9.572	13.095	5.839	12.138	15.695	28.991	25.440	21.301	36.306	1.424	5.365	0.908	1.458	0.251	0.427	0.000	0.135	0.333	0.000	0.000	0.000	0.000	0.783	1.539
Pdensi_DN13523_c0_g1d461935	FC_3_2	MC_2_2	315.262280605382	39.3737894083953	177.318035006889	2.97430608248015	0.43591507223296	6.82313200882082	8.90767301852861e-12	1.00153586540734e-09	3.277	5.995	4.297	7.103	8.540	7.859	8.490	8.573	6.363	6.184	8.235	4.591	3.514	5.946	4.705	1.425	0.618	0.631	1.025	32.050	6.892	60.267	0.324	0.309	0.618	0.749	0.945
Pdensi_DN290_c0_g1d164067	FC_3_2	MC_2_2	685.562607024486	155.018336783309	420.290471903898	2.14241718506008	0.314130357609625	6.820153268098	9.09434315612758e-12	1.02063409376023e-09	11.672	13.752	7.237	28.140	22.689	17.412	20.568	15.969	14.507	19.242	24.299	19.293	8.443	14.612	6.375	3.660	4.110	2.457	10.634	17.755	8.454	9.245	10.856	8.010	14.440	5.384	4.150
Pdensi_GG_18818_c0_g1	FC_3_2	MC_2_2	325.819560128821	7.97554594473987	166.897553036781	5.39071698470314	0.79062779770713	6.81827403531289	9.21407596235342e-12	1.03216350932525e-09	6.618	2.397	0.160	0.905	1.757	2.647	15.814	3.166	5.553	4.528	7.751	2.427	3.430	2.005	0.700	0.109	0.178	0.202	1.031	1.749	0.057	4.123	16.974	52.262	22.271	49.145	9.483
Pdensi_DN25507_c0_g1d559344	FC_3_2	MC_2_2	112.754598406968	553.991180771689	333.372889589328	-2.29474054517951	0.336631354895672	-6.81677601271186	9.31062550400538e-12	1.04105824581158e-09	3.380	4.256	4.945	1.638	3.651	4.047	2.273	3.041	3.030	2.654	5.923	6.498	2.578	4.868	6.608	11.016	10.047	15.319	9.719	10.046	3.422	1.085	7.897	4.560	15.479	4.604	7.157
Pdensi_DN19830_c0_g1d361095	FC_3_2	MC_2_2	343.726278797516	1877.59774063044	1110.66200971398	-2.44916079663902	0.359314381732202	-6.81620586638355	9.3476320116637e-12	1.04327477497824e-09	28.270	21.525	30.400	13.164	5.736	7.266	11.128	5.299	9.239	5.969	4.232	6.721	6.318	12.033	5.961	34.090	47.923	40.539	16.053	22.571	9.685	7.142	4.905	2.707	7.904	9.463	3.270
Pdensi_DN24378_c0_g1d71852	FC_3_2	MC_2_2	5165.99107422487	644.933923452574	2905.46249883872	2.99936971129535	0.44014952013225	6.81443367334387	9.46358231886239e-12	1.05427779906372e-09	10.024	27.252	14.659	120.077	73.564	78.224	103.697	107.746	172.060	114.510	127.319	155.777	8.683	33.016	17.682	24.467	12.318	7.203	2.536	10.212	1.805	7.504	2.084	1.214	1.890	0.747	0.770
Pdensi_DN24244_c0_g1d304642	FC_3_2	MC_2_2	283.159681763666	1351.28560823728	817.222645000475	-2.25385010417796	0.330937573656983	-6.81049927112261	9.72606058707494e-12	1.07955716370065e-09	6.186	4.957	7.556	3.737	3.273	7.276	5.051	8.187	7.697	3.815	7.453	13.919	8.938	9.309	16.706	24.803	28.533	35.065	24.711	12.759	11.993	4.085	15.055	12.436	36.839	15.412	11.083
Pdensi_DN21360_c0_g1d122774	FC_3_2	MC_2_2	258.162649933892	45.6590629135531	151.910856423722	2.49456805725109	0.366410160255154	6.80813014440967	9.88754011780913e-12	1.09547809900143e-09	1.312	3.499	1.695	5.030	6.573	6.266	6.928	6.178	6.071	9.083	8.816	6.616	2.429	5.026	2.794	1.044	1.241	0.701	2.661	1.979	1.860	0.455	2.365	0.404	0.393	0.512	0.511
Pdensi_DN24900_c4_g4	FC_3_2	MC_2_2	267.843306733978	0	133.921653366989	10.2479206813946	1.50696446316754	6.80037315535238	1.04348511858014e-11	1.15401091028402e-09	1.035	0.748	0.000	2.610	0.840	30.520	13.679	3.982	2.470	8.155	2.168	0.405	0.761	9.944	26.555	0.000	0.000	0.000	0.000	0.000	0.496	10.452	170.452	47.143	0.000	3.879	0.000
Pdensi_DN21124_c0_g1d220933	FC_3_2	MC_2_2	1.82806575842431	933.553951877741	467.691008818083	-8.98911148381446	1.32202894688253	-6.79948158851711	1.04996281633052e-11	1.1574422323332e-09	0.486	0.000	10.919	3.150	0.000	0.000	0.000	0.131	0.000	0.000	0.000	0.072	0.000	0.000	0.343	7.402	6.126	46.503	5.972	5.881	58.871	0.185	0.000	0.000	0.000	0.000	0.000
Pdensi_DN8134_c0_g1d264281	FC_3_2	MC_2_2	59.9270529297927	395.141367835177	227.534210382485	-2.71794620875531	0.399731976113007	-6.79942154036465	1.05040051060791e-11	1.1574422323332e-09	1.743	1.477	3.167	1.081	0.877	1.998	1.271	1.743	1.430	1.345	4.010	3.406	2.380	2.069	5.895	6.440	8.464	10.815	5.575	4.248	2.010	1.006	7.741	4.125	12.537	4.711	3.555
Pdensi_DN25460_c4_g3	FC_3_2	MC_2_2	281.756136142733	1590.5146485381	936.135392340418	-2.49620846814463	0.367383469878702	-6.7945584731093	1.08644745119009e-11	1.19499378621388e-09	12.026	11.028	12.126	1.850	3.923	8.255	4.991	8.892	6.933	7.105	10.662	16.944	14.041	10.919	22.966	26.608	34.542	42.478	22.021	14.416	9.794	6.229	17.877	13.570	44.290	18.084	23.193
Pdensi_DN20602_c1_g1d291765	FC_3_2	MC_2_2	48.0685613518882	368.228524578307	208.148542965098	-2.93342595188325	0.431976940510025	-6.79070032863288	1.11590505115847e-11	1.22517495806666e-09	2.375	0.461	1.779	0.828	0.325	1.107	1.244	1.357	0.963	1.231	3.527	2.505	1.807	2.243	3.840	5.839	7.354	10.769	6.099	5.082	3.019	0.274	7.037	2.197	4.720	5.926	3.306
Pdensi_DN25295_c11_g1	FC_3_2	MC_2_2	26.5323872761985	183.061053766461	104.79672052133	-2.78155115610588	0.409684774548836	-6.78949116224556	1.12529724111357e-11	1.23325671469694e-09	1.353	0.628	1.744	0.489	0.000	0.881	0.680	0.609	0.690	0.913	1.465	3.643	2.792	1.785	3.868	3.497	3.562	4.951	4.486	2.015	1.665	0.882	4.716	1.554	7.451	3.038	1.635
Pdensi_GG_151687_c0_g1	FC_3_2	MC_2_2	815.133090857919	195.246463635596	505.189777246757	2.05698221179227	0.303035941478192	6.78791499700805	1.13765642495621e-11	1.24455513227417e-09	4.989	17.092	9.776	13.580	29.021	14.424	25.213	20.326	15.136	19.249	13.951	12.438	5.516	18.268	6.578	5.447	4.181	3.366	4.683	4.178	7.406	5.642	1.196	0.000	0.480	0.362	0.389
Pdensi_DN38281_c0_g1d570811	FC_3_2	MC_2_2	45.1856097246838	326.592817535006	185.889213629845	-2.85195125045835	0.420631845191639	-6.7801600926316	1.20042786831295e-11	1.30281114682613e-09	2.480	1.076	3.485	0.627	0.604	2.419	0.871	1.302	1.183	0.880	1.877	4.086	1.437	4.008	4.227	5.552	8.779	6.955	13.452	4.427	4.638	3.172	1.813	3.990	2.561	3.066	4.507
Pdensi_DN14422_c0_g1d524137	FC_3_2	MC_2_2	53.9386675484989	272.865742755645	163.402205152072	-2.33439823825624	0.344305784422752	-6.78001457968528	1.20163755616014e-11	1.30281114682613e-09	1.643	2.137	1.319	0.000	1.600	1.419	1.449	1.380	1.177	0.388	1.240	3.089	2.904	2.274	3.638	5.090	6.333	6.398	5.466	3.800	1.418	0.996	6.386	3.965	2.895	5.174	3.590
Pdensi_DN25925_c2_g1d75993	FC_3_2	MC_2_2	319.933419763841	2295.00451486887	1307.46896731635	-2.84220837521232	0.419539658565975	-6.77458809240406	1.24761197427794e-11	1.34784272274529e-09	21.024	10.456	39.474	16.717	3.737	4.238	9.401	5.371	9.078	5.966	6.723	8.683	3.968	3.266	2.314	30.018	61.950	56.173	22.029	24.422	17.052	18.598	5.152	4.727	4.927	1.166	1.949
Pdensi_DN25472_c1_g1	FC_3_2	MC_2_2	908.400431838453	71.3022987764989	489.851365307476	3.65416267105781	0.53962899932674	6.77162027173645	1.2734802905575e-11	1.36848417418051e-09	11.651	14.864	6.301	13.611	33.004	30.426	21.496	29.969	15.798	42.669	27.827	14.633	10.159	19.021	16.382	3.038	1.069	0.797	1.348	1.395	1.044	1.934	0.659	0.219	0.033	3.568	0.619
Pdensi_DN23941_c0_g1d191917	FC_3_2	MC_2_2	0	111.124058774002	55.5620293870011	-9.57089346729933	1.41403823619777	-6.7684827908435	1.30139864688708e-11	1.39601446723938e-09	1.569	1.700	0.000	0.000	0.000	0.000	0.000	0.000	0.000	0.000	0.000	0.000	0.432	0.452	0.000	3.516	2.517	1.429	1.742	0.452	0.000	0.000	0.951	0.000	0.575	0.441	0.954
Pdensi_DN16160_c0_g1d10297	FC_3_2	MC_2_2	256.235524594856	1171.44276054902	713.839142571939	-2.19215136585017	0.324085948186049	-6.76410494845558	1.34135829165742e-11	1.43578354451238e-09	7.144	7.259	8.962	1.432	2.390	6.839	7.289	7.586	4.157	6.192	11.703	14.281	5.777	8.591	13.357	29.766	20.351	27.773	16.515	17.825	6.438	0.782	27.258	10.666	18.132	16.348	6.787
Pdensi_DN26598_c0_g1d500036	FC_3_2	MC_2_2	350.172911010146	15.3524031965917	182.762657103369	4.47439448953629	0.661510442198228	6.76390606120697	1.34320193244344e-11	1.43578354451238e-09	0.930	0.896	0.170	3.833	3.132	2.310	10.212	5.426	10.487	15.246	6.326	10.289	0.605	3.661	0.840	0.498	0.461	0.070	2.832	7.055	1.057	4.045	3.069	0.281	6.106	12.909	7.549
Pdensi_DN43252_c0_g1d444943	FC_3_2	MC_2_2	385.980729379947	66.7609733166936	226.37085134832	2.53554889525115	0.374928838470682	6.76274704712911	1.35399521382532e-11	1.44477714248514e-09	1.719	1.598	2.465	7.144	9.564	5.059	11.955	7.739	9.075	13.361	4.957	7.516	3.542	3.118	2.181	1.320	1.844	1.198	0.000	1.423	3.533	0.373	0.598	0.988	0.000	0.000	0.000
Pdensi_DN18994_c1_g1d356221	FC_3_2	MC_2_2	1971.41501445927	434.750897317833	1203.08295588855	2.17753543557256	0.322024521879225	6.76201744781798	1.36083310275174e-11	1.44952599708021e-09	7.534	6.724	10.546	39.458	31.914	28.227	44.910	38.019	63.621	45.366	36.351	58.022	5.389	15.482	8.874	14.015	7.752	7.544	19.423	5.870	34.234	2.873	1.988	1.032	1.845	1.949	0.938
Pdensi_GG_114270_c1_g1	FC_3_2	MC_2_2	431.043892090497	106.653634986507	268.848763538502	2.01124912982515	0.297697136006585	6.75602445090592	1.41829494122292e-11	1.50570091822492e-09	7.028	8.785	10.082	8.638	10.561	12.169	11.511	8.902	11.672	8.889	14.835	8.568	10.441	10.223	12.732	2.988	1.722	2.443	3.288	2.353	3.619	5.100	2.483	4.093	0.774	1.955	2.160
Pdensi_DN9591_c0_g1d265862	FC_3_2	MC_2_2	0	1464.39215597961	732.196077989806	-26.3945815403869	3.9068354289658	-6.75600035381423	1.41853071765569e-11	1.50570091822492e-09	0.000	0.000	0.000	0.000	0.000	0.000	0.000	0.000	0.000	0.000	0.000	0.000	0.000	0.000	0.000	0.000	9.163	83.445	1.863	0.000	5.570	0.000	0.000	0.160	0.000	0.000	0.000
Pdensi_DN61_c0_g1d258429	FC_3_2	MC_2_2	1.39126135588675	263.648629325932	132.519945340909	-7.59874443939818	1.1249791669441	-6.75456458455088	1.43264840824095e-11	1.51803225316491e-09	0.575	0.828	2.200	0.364	0.116	0.000	0.000	0.000	0.113	0.225	0.121	0.113	0.427	0.111	0.107	3.612	4.991	8.483	5.756	0.778	2.606	0.729	0.822	0.386	0.000	0.108	0.115
Pdensi_GG_155254_c0_g1	FC_3_2	MC_2_2	492.641475023766	111.776446400481	302.208960712123	2.12661242781734	0.314970367614889	6.75178571216428	1.46036460489744e-11	1.54184063835385e-09	5.161	8.335	5.833	11.058	10.047	11.507	12.957	10.753	12.952	11.006	15.203	9.884	5.475	9.536	7.233	3.440	2.364	1.698	4.436	3.591	3.537	3.502	0.527	0.213	8.451	8.363	14.795
Pdensi_DN9308_c0_g1d518193	FC_3_2	MC_2_2	674.028633716274	53.634424094849	363.831528905562	3.63769238046465	0.538793638881345	6.75155034869623	1.46273607459741e-11	1.54184063835385e-09	7.539	13.360	12.667	19.362	19.461	24.090	13.852	11.241	25.024	5.431	8.816	10.296	9.018	11.035	11.744	2.044	0.601	1.023	0.044	0.000	0.121	0.059	0.096	0.792	0.000	0.000	0.000
Pdensi_DN22203_c0_g1	FC_3_2	MC_2_2	844.785334718071	161.08005174912	502.932693233596	2.37968920114182	0.352754979911803	6.74601164166925	1.51964431957662e-11	1.59905034424774e-09	6.651	9.027	6.079	16.271	17.932	11.378	22.839	19.020	21.003	15.339	19.508	12.053	6.721	8.790	7.743	5.668	2.959	2.286	2.939	3.119	1.940	2.553	0.444	0.138	1.283	1.787	2.140
Pdensi_DN24409_c0_g1d133598	FC_3_2	MC_2_2	43966.5589931722	9779.53897662069	26873.0489848964	2.16846596996876	0.321480090736186	6.74525742792654	1.52755942975798e-11	1.60459811034179e-09	140.560	370.470	56.935	939.866	810.582	547.917	1284.702	1042.939	944.082	1676.482	1193.732	1024.613	456.628	822.982	256.691	249.450	271.194	127.261	297.371	227.262	169.645	465.932	1870.417	961.145	19.163	24.087	22.766
Pdensi_DN49159_c0_g1d159560	FC_3_2	MC_2_2	24.9353572985716	551.962856784762	288.449107041667	-4.46543675654599	0.662040049380932	-6.74496469015973	1.5306424359743e-11	1.6050596804867e-09	0.964	1.045	2.418	0.000	0.586	0.261	0.533	1.012	0.287	1.140	1.216	0.851	0.000	1.112	0.802	6.256	11.115	18.216	15.999	5.861	3.813	1.831	3.523	0.484	0.711	0.812	0.584
Pdensi_DN3518_c0_g1	FC_3_2	MC_2_2	183.235761769509	0	91.6178808847546	9.70001700370796	1.43820225060482	6.74454305688142	1.53509363383063e-11	1.60681022980231e-09	3.387	0.000	0.986	2.653	7.344	1.074	1.914	6.142	5.439	5.479	0.000	3.401	1.882	0.365	0.034	0.000	0.000	0.000	0.000	1.104	0.000	3.450	0.000	0.000	0.000	0.000	1.820
Pdensi_DN23351_c9_g2	FC_3_2	MC_2_2	75.6898707334828	517.530468794206	296.610169763844	-2.77080218044087	0.410835791777648	-6.74430571993709	1.53760478220397e-11	1.60681022980231e-09	3.218	0.847	1.979	0.689	0.000	0.570	2.360	1.474	1.812	2.055	4.216	3.067	4.949	2.476	7.393	7.850	11.605	14.175	14.228	6.886	2.924	2.318	6.281	2.591	6.663	4.059	3.376
Pdensi_DN26107_c1_g1	FC_3_2	MC_2_2	500.232976636822	72.3955078966486	286.314242266735	2.78391748410588	0.412819846656547	6.74366193062907	1.54443668174875e-11	1.61117651430198e-09	5.493	4.642	0.895	3.743	7.333	3.959	8.686	12.413	15.967	24.246	15.437	11.690	6.583	5.798	1.555	1.768	1.931	1.096	4.437	5.477	2.961	59.086	23.905	125.675	20.114	45.419	59.665
Pdensi_DN18096_c0_g4	FC_3_2	MC_2_2	49.2470671266953	251.28968812843	150.268377627563	-2.34959258833133	0.34849069973434	-6.74219596139142	1.56010467344734e-11	1.61917530339069e-09	5.001	3.204	4.649	2.284	1.479	0.501	1.506	1.274	0.883	0.726	0.886	0.299	1.908	1.150	0.452	6.021	5.528	5.066	6.153	2.789	2.918	31.368	6.889	5.747	0.227	0.236	0.426
Pdensi_DN36247_c0_g1d315264	FC_3_2	MC_2_2	0	167.828630125653	83.9143150628264	-10.161196421742	1.50745608440999	-6.74062516767713	1.57706576658337e-11	1.62842768738281e-09	1.225	0.000	0.000	0.387	1.492	1.324	0.000	0.000	0.000	0.000	1.542	1.080	0.339	0.000	0.679	1.373	5.577	3.730	0.679	0.000	2.204	0.000	0.000	0.000	0.000	0.000	0.000
Pdensi_GG_94214_c0_g1	FC_3_2	MC_2_2	0	393.951979103981	196.97598955199	-11.3935570960199	1.69041169319891	-6.74010783400281	1.58269125444428e-11	1.63146179140212e-09	0.000	0.000	0.776	1.377	0.000	0.000	0.000	0.000	0.000	0.000	0.000	0.000	0.000	0.000	0.000	1.158	19.216	4.311	21.744	32.851	36.110	16.296	0.000	0.000	0.000	0.000	0.000
Pdensi_DN5201_c0_g1d261861	FC_3_2	MC_2_2	60.2768928616902	1179.20990130503	619.743397083362	-4.29147446782904	0.636956072614878	-6.73747319844423	1.61164656333706e-11	1.65568732813891e-09	13.171	10.700	61.902	14.904	1.181	4.647	1.081	1.596	1.798	0.646	1.857	1.230	1.908	2.045	3.227	55.367	17.804	8.809	1.582	1.424	2.717	4.172	3.006	5.819	0.748	1.031	1.324
Pdensi_GG_104539_c1_g1	FC_3_2	MC_2_2	237.74215484517	1401.16355731539	819.452856080282	-2.55832010859449	0.380035675509287	-6.73178933837218	1.67589168588223e-11	1.7187797923706e-09	4.669	8.310	3.749	4.602	7.291	2.487	7.360	7.010	3.279	5.539	3.395	3.161	2.639	9.791	3.173	28.354	33.136	30.426	12.395	8.863	7.600	0.705	3.988	2.063	0.000	0.691	0.000
Pdensi_DN73147_c0_g1	FC_3_2	MC_2_2	445.446166030354	75.6859862737068	260.566076152031	2.54996249391561	0.378923108944807	6.72949850173173	1.70248839961229e-11	1.74311270122193e-09	1.425	8.977	5.636	11.724	19.286	13.891	15.081	9.282	8.857	7.899	8.540	4.668	3.093	9.172	7.601	2.003	1.829	1.187	2.767	2.012	1.791	1.329	3.221	0.741	0.177	0.127	0.060
Pdensi_DN22155_c0_g1	FC_3_2	MC_2_2	616.586786304833	10163.8184185609	5390.20260243289	-4.04290937526485	0.600917633862913	-6.72789272179548	1.72137753084167e-11	1.75948546776182e-09	13.872	13.726	67.012	37.975	13.942	14.118	14.365	14.451	16.979	12.229	14.826	11.197	11.154	14.050	11.790	57.196	271.221	317.215	272.289	115.356	296.482	7.842	5.020	8.769	6.190	8.984	7.522
Pdensi_DN39154_c0_g1d34032	FC_3_2	MC_2_2	1341.19498753297	218.838924943175	780.016956238071	2.6228848756025	0.389965636075259	6.72593847498991	1.74464275758807e-11	1.78026865591529e-09	1.260	3.468	3.940	31.795	19.636	93.099	40.516	31.908	27.417	32.057	43.911	60.819	25.930	40.720	35.255	3.081	4.668	6.455	5.896	7.062	6.199	7.769	20.480	0.187	0.000	0.103	0.000
Pdensi_DN2424_c0_g1d165593	FC_3_2	MC_2_2	112.71647860081	602.558880141207	357.637679371008	-2.41620235572055	0.359278764159769	-6.72514659020058	1.75415752714352e-11	1.78588424358973e-09	6.252	2.130	5.020	1.660	2.168	2.720	2.373	2.978	3.022	3.076	3.799	7.057	3.524	3.643	7.341	10.013	12.647	16.632	13.536	7.506	4.268	2.257	9.260	5.100	13.069	4.542	7.682
Pdensi_DN28713_c0_g1	FC_3_2	MC_2_2	14.7840511595302	142.050068760746	78.4170599601381	-3.25778544410085	0.484429685848561	-6.7249913439848	1.75602881235785e-11	1.78588424358973e-09	0.418	0.722	0.667	0.423	0.303	0.364	0.370	0.436	0.295	0.196	0.634	0.986	1.303	0.482	0.842	2.628	3.090	3.606	2.424	2.136	0.478	0.762	1.743	0.843	3.039	1.970	0.804
Pdensi_DN61648_c0_g1	FC_3_2	MC_2_2	229.816575396669	50.9542689542397	140.385422175455	2.18471612894095	0.324995845219528	6.72228941100838	1.78891180517837e-11	1.81628395069238e-09	4.344	1.271	6.691	3.722	5.979	7.827	5.613	5.904	5.556	6.361	5.198	7.617	6.150	5.695	5.902	1.158	0.889	1.296	0.912	2.997	4.038	0.895	1.007	1.182	0.706	3.167	6.508
Pdensi_GG_2586_c0_g1	FC_3_2	MC_2_2	200.524416609613	0	100.262208304807	9.83001059879924	1.46368822095234	6.71591836163266	1.86885409584033e-11	1.8911246071491e-09	6.617	0.709	5.566	9.225	7.855	10.369	4.297	2.029	8.620	8.181	11.313	0.492	4.449	1.443	5.289	0.000	0.000	0.000	0.000	0.000	16.414	2.203	0.000	0.000	0.000	0.000	0.000
Pdensi_GG_61659_c0_g1	FC_3_2	MC_2_2	1396.50342207677	330.773795015671	863.638608546221	2.07258177895714	0.3086316555642	6.71538949939634	1.87564520325454e-11	1.89483857763061e-09	19.284	18.261	22.644	23.130	28.364	32.836	33.670	32.825	37.242	28.347	35.312	31.954	19.174	24.332	20.236	11.274	5.037	6.087	20.562	5.574	24.322	11.937	3.638	2.502	4.778	6.541	5.814
Pdensi_DN9914_c0_g1d454529	FC_3_2	MC_2_2	327.006679808775	35.9195622471606	181.463121027968	3.17638838481257	0.473091091903745	6.71411582076213	1.89209980670763e-11	1.90398840245788e-09	0.092	0.345	0.091	1.151	1.046	1.087	8.088	4.980	11.290	14.977	10.780	12.608	3.561	1.684	0.308	1.074	0.602	0.741	0.878	0.160	0.065	9.388	0.056	0.185	0.000	0.000	0.000
Pdensi_DN23056_c4_g1	FC_3_2	MC_2_2	2095.70759319817	343.935226722843	1219.82140996051	2.60185597274153	0.387528938482503	6.71396562777983	1.89404943556517e-11	1.90398840245788e-09	9.023	14.555	12.911	39.601	61.078	20.343	45.123	54.196	56.090	38.131	40.485	32.117	10.459	13.955	9.630	13.144	5.596	4.744	3.904	1.691	6.575	2.902	3.380	4.021	0.000	0.170	0.098
Pdensi_DN30054_c0_g1	FC_3_2	MC_2_2	135.030852968675	0	67.5154264843377	9.25991612090278	1.37920315426746	6.7139609507499	1.89411017884305e-11	1.90398840245788e-09	0.000	0.000	0.000	0.379	0.725	0.000	4.482	3.446	2.126	4.053	7.931	1.233	0.499	0.345	0.000	0.000	0.000	0.000	0.826	5.541	0.643	7.053	21.195	10.515	0.000	0.000	0.000
Pdensi_DN19926_c0_g1	FC_3_2	MC_2_2	3.72481578777095	1235.98164828715	619.853232037461	-8.37481786608481	1.24784419004009	-6.71142914550554	1.92727373666615e-11	1.93412272597827e-09	0.513	0.180	0.344	0.205	0.065	0.118	0.079	0.090	0.111	0.053	0.050	0.045	0.258	0.087	0.136	0.294	28.673	48.729	1.673	0.116	0.540	0.264	0.084	0.037	0.074	0.048	0.005
Pdensi_DN7559_c0_g1d47198	FC_3_2	MC_2_2	26.2322626457569	276.108207356716	151.170235001237	-3.39288843733367	0.505716456134936	-6.70907263580993	1.95865160867437e-11	1.95426936872656e-09	0.276	1.087	1.257	0.633	0.000	2.297	0.554	0.789	0.597	1.185	1.895	2.063	2.063	1.735	4.870	3.813	7.623	6.412	9.118	4.351	0.721	0.000	5.491	3.526	2.956	2.533	0.607
Pdensi_DN32007_c0_g1d84249	FC_3_2	MC_2_2	93.1279319717739	641.228645690872	367.178288831323	-2.78094488524915	0.414509111281898	-6.7090078590767	1.95952116285208e-11	1.95426936872656e-09	4.634	2.763	5.642	0.436	1.471	3.283	2.556	2.578	1.804	3.433	5.548	6.780	6.262	5.369	9.287	9.329	14.071	18.183	9.104	11.098	4.510	2.457	8.788	6.197	17.195	7.562	4.171
Pdensi_DN17128_c0_g1d56912	FC_3_2	MC_2_2	243.918624953647	0.780402597379735	122.349513775513	7.88724061525049	1.17562869440737	6.70895551696825	1.96022407239476e-11	1.95426936872656e-09	0.849	2.010	0.173	3.555	10.345	0.458	5.793	9.464	2.764	3.891	11.661	2.140	0.408	2.108	0.033	0.054	0.000	0.000	0.000	0.000	0.000	0.000	0.000	0.000	0.000	0.000	0.000
Pdensi_GG_13942_c0_g1	FC_3_2	MC_2_2	0	5755.52701096542	2877.76350548271	-15.2626901843212	2.27513264210612	-6.70848367337053	1.96657168050345e-11	1.95738359970109e-09	0.000	0.000	41.384	3.518	0.000	0.000	0.000	0.000	0.000	0.000	0.000	0.000	0.000	0.000	0.281	6.570	105.261	251.326	3.921	1.172	1.092	0.000	0.000	0.000	0.000	0.000	0.000
Pdensi_DN23731_c3_g2	FC_3_2	MC_2_2	85.9863849467886	434.274244011329	260.130314479059	-2.33277900534942	0.347951230069997	-6.7043275141753	2.02335994562431e-11	2.01061045987856e-09	2.599	2.059	5.396	0.235	0.903	3.712	2.472	1.949	1.987	3.070	3.753	5.468	4.335	1.929	4.337	7.811	8.584	12.004	7.435	8.174	1.728	1.413	5.211	10.591	10.629	3.126	6.056
Pdensi_DN23816_c1_g2	FC_3_2	MC_2_2	1749.38313375017	365.418803765078	1057.40096875762	2.25606256879964	0.336556788778263	6.70336372351716	2.03675642799404e-11	2.02061546610553e-09	14.305	12.359	7.704	48.623	49.244	13.909	60.554	32.738	37.343	32.487	16.353	13.929	7.436	13.940	3.639	11.547	6.385	6.703	5.181	0.460	8.032	0.000	0.000	0.000	0.000	0.000	0.000
Pdensi_DN23718_c4_g3	FC_3_2	MC_2_2	259.519393502382	1408.20227886672	833.860836184551	-2.43884464213166	0.364271225115644	-6.69513393861239	2.15474183260042e-11	2.12378490854439e-09	8.456	6.867	10.623	2.536	3.729	6.541	6.321	8.494	4.393	8.064	9.779	16.402	11.810	8.673	21.953	24.844	31.467	35.628	24.525	18.674	5.033	4.323	20.520	13.096	28.578	19.399	11.922
Pdensi_DN12428_c0_g1d270139	FC_3_2	MC_2_2	852.262571948606	201.941321933182	527.101946940894	2.07580345130688	0.310095571659721	6.69407641069035	2.170379952632e-11	2.13573126132985e-09	4.086	4.892	3.483	27.029	18.477	12.764	18.327	19.231	25.695	16.041	19.526	16.402	3.557	5.310	3.911	4.676	5.343	3.304	9.887	9.067	10.102	10.710	39.465	57.585	2.597	2.168	3.750
Pdensi_DN42839_c0_g1d245592	FC_3_2	MC_2_2	0	88.3748033131687	44.1874016565844	-9.23687799028307	1.3800296463353	-6.69324605801899	2.18273655846596e-11	2.14441505092655e-09	1.314	1.781	2.638	1.659	2.400	1.064	0.000	0.000	0.000	0.000	0.413	0.386	1.452	2.274	0.728	2.062	1.759	1.999	1.093	0.760	1.418	0.000	0.798	1.322	0.483	1.109	1.995
Pdensi_DN664_c0_g1d514033	FC_3_2	MC_2_2	4.77811689808519	83.1322812600359	43.9551990790605	-4.12273420389234	0.616460168261508	-6.6877544019088	2.26621036325977e-11	2.22282652997281e-09	0.596	0.967	0.099	0.504	0.120	0.109	0.110	0.104	0.117	0.000	0.000	0.117	0.111	0.574	0.445	1.963	2.049	1.466	0.995	0.231	0.285	0.605	0.609	1.402	0.300	0.558	0.718
Pdensi_DN20901_c7_g3	FC_3_2	MC_2_2	198.297847205206	919.425042926773	558.86144506599	-2.2112245672836	0.330932531151225	-6.68179873278503	2.36027046104516e-11	2.30762996847596e-09	4.480	4.256	8.038	2.366	2.557	4.691	4.938	5.861	3.911	3.787	5.960	13.386	8.626	5.327	13.768	15.886	20.944	23.155	21.369	10.891	3.897	3.705	15.771	10.408	23.468	10.552	8.032
Pdensi_GG_12728_c0_g1	FC_3_2	MC_2_2	6.85921118426627	5117.21126805284	2562.03523961855	-9.54246189710907	1.42891271568442	-6.67812791667853	2.4201376242749e-11	2.35856590462039e-09	1.359	0.077	2.487	5.280	0.086	0.281	0.234	0.124	0.139	0.222	0.180	0.028	0.502	0.164	2.437	3.795	40.273	279.809	48.619	0.000	5.311	0.643	0.000	0.000	0.037	0.000	0.000
Pdensi_DN8355_c0_g1d47648	FC_3_2	MC_2_2	175.419412953593	856.484500501784	515.951956727689	-2.28664159935429	0.342514750796131	-6.67603831379316	2.45487815982573e-11	2.3885885813112e-09	5.239	3.930	7.281	4.064	1.473	2.607	3.106	5.076	4.812	2.381	7.593	10.876	7.097	6.973	12.799	17.343	15.945	22.992	14.768	11.156	5.218	0.000	10.258	10.519	15.347	11.794	8.332
Pdensi_GG_11429_c0_g1	FC_3_2	MC_2_2	1934.19316320888	391.606984914145	1162.90007406151	2.29944890474812	0.34460187501777	6.67276956815614	2.51020379617376e-11	2.43851237575504e-09	11.000	14.430	12.759	31.804	23.343	15.421	56.290	39.370	48.430	28.956	35.829	17.093	8.733	12.744	7.857	14.010	6.532	6.055	3.103	0.524	3.498	0.000	0.079	0.000	0.000	0.000	0.000
Pdensi_DN12158_c0_g1d6103	FC_3_2	MC_2_2	210.943999493958	950.528786498766	580.736392996362	-2.17007177816758	0.325226079962198	-6.67250233566698	2.51478047355789e-11	2.43905585386689e-09	7.831	3.224	7.685	2.580	3.727	6.835	4.957	6.321	4.363	5.544	8.119	13.065	9.940	7.141	14.679	17.818	18.251	26.226	19.862	10.347	6.968	3.693	20.404	13.860	30.725	16.472	16.448
Pdensi_DN24819_c1_g1	FC_3_2	MC_2_2	676.083069465909	3856.14074722139	2266.11190834365	-2.51180605914048	0.376752199226366	-6.66699773564242	2.61089119862813e-11	2.52823379784221e-09	29.032	31.989	32.389	13.397	14.202	29.329	11.711	19.840	18.428	18.512	17.619	25.974	12.286	22.948	16.469	65.752	114.560	70.484	102.594	48.331	22.586	14.409	73.829	63.476	128.112	18.313	15.545
Pdensi_DN25279_c7_g2	FC_3_2	MC_2_2	107.972113748314	509.782021874361	308.877067811338	-2.23917413055096	0.336063006839266	-6.66295928138834	2.68368035012566e-11	2.59045552397265e-09	6.209	2.073	2.877	1.602	0.501	0.848	2.228	2.526	3.241	2.385	3.984	5.302	4.712	3.014	8.000	12.817	7.897	13.195	11.601	4.531	3.521	2.450	11.663	9.472	20.676	7.075	3.973
Pdensi_DN20467_c5_g1	FC_3_2	MC_2_2	190.628818759802	1126.46487370612	658.546846232961	-2.5614757558928	0.384480933523881	-6.66216587755372	2.69821234567221e-11	2.60034861218235e-09	6.035	5.224	7.167	2.483	2.695	4.965	4.498	5.940	3.677	2.958	6.922	14.323	9.984	8.368	17.778	17.319	24.946	30.942	22.096	10.238	3.744	4.666	15.998	9.370	38.255	14.053	12.191
Pdensi_DN21541_c0_g1	FC_3_2	MC_2_2	578.765610310741	49.7899733983364	314.277791854539	3.51292193735751	0.527360182408444	6.66133328707918	2.71354490747862e-11	2.61098065067455e-09	11.424	14.850	3.811	16.788	11.720	21.948	12.872	13.453	16.645	8.859	11.117	8.651	8.297	24.227	17.368	2.150	0.767	0.528	0.458	0.276	0.365	0.055	0.022	0.000	0.000	0.061	0.000
Pdensi_DN27199_c1_g1	FC_3_2	MC_2_2	322.107638258665	49.8067271452599	185.957182701962	2.67255263487349	0.40141305886395	6.65786171091979	2.77840001910991e-11	2.66493771185242e-09	0.903	0.343	1.380	9.718	7.710	1.484	9.729	7.204	7.068	8.805	2.502	2.221	0.938	0.382	0.016	1.699	0.783	0.891	2.253	6.444	1.270	10.255	0.460	4.918	0.043	0.047	0.083
Pdensi_GG_339_c1_g1	FC_3_2	MC_2_2	0	223.141685245783	111.570842622892	-10.571817994126	1.5880303479755	-6.65718889289708	2.79114380194122e-11	2.6694742968882e-09	0.000	0.190	0.352	0.459	0.000	0.000	0.000	0.000	0.000	0.000	0.000	0.000	0.000	0.000	0.033	1.401	3.103	9.761	0.169	1.231	3.099	1.346	0.000	0.000	0.000	0.000	0.000
Pdensi_DN23939_c0_g4	FC_3_2	MC_2_2	2089.86193288407	506.205796824283	1298.03386485417	2.04362633195772	0.307184417142585	6.65276693058665	2.87633498943943e-11	2.74585973087759e-09	6.031	21.905	10.554	58.951	73.512	37.326	56.498	53.738	45.046	41.824	44.503	28.349	16.746	38.686	20.856	13.046	13.496	7.004	15.731	25.497	11.763	78.313	92.493	62.901	0.954	0.374	0.533
Pdensi_DN30461_c0_g1d371046	FC_3_2	MC_2_2	94.2569223762428	592.127838876889	343.192380626566	-2.65123811600334	0.398539850826677	-6.65237895408445	2.88392984457735e-11	2.74878807713523e-09	3.778	2.426	3.516	1.242	1.003	2.629	1.363	3.054	2.534	2.145	4.269	5.150	5.541	3.396	8.059	12.874	13.666	12.424	12.034	4.855	2.525	0.360	6.583	9.109	15.620	4.518	5.171
Pdensi_DN22855_c0_g3	FC_3_2	MC_2_2	544.484254433919	2447.50231424341	1495.99328433867	-2.16865958858784	0.326140934754561	-6.64945536572976	2.94179539852119e-11	2.79954714139834e-09	61.025	33.454	24.831	26.395	13.962	16.809	17.107	12.739	10.720	20.570	35.320	21.347	45.676	22.099	19.626	67.113	61.475	34.361	34.814	35.542	30.587	4.138	17.898	0.781	0.581	1.308	0.156
Pdensi_DN44932_c0_g1d38472	FC_3_2	MC_2_2	0	194.070755902011	97.0353779510057	-10.3702525111582	1.56009552939557	-6.64719071092778	2.98739854121782e-11	2.83849612566573e-09	5.567	0.953	1.764	1.480	0.000	0.317	0.000	0.000	0.000	0.000	0.369	0.000	1.297	0.000	0.000	2.100	1.883	8.565	0.000	0.000	0.422	0.000	0.000	0.000	0.000	0.000	0.000
Pdensi_DN45680_c0_g1	FC_3_2	MC_2_2	117.719962951685	0	58.8599814758426	9.061645905464	1.36600759223231	6.63367169918549	3.274376811804e-11	3.08222927331287e-09	1.077	0.618	0.357	3.512	5.773	1.158	2.159	3.244	3.314	3.019	1.720	2.632	0.199	0.701	0.322	0.000	0.000	0.000	0.000	0.000	0.000	0.000	0.000	0.000	0.000	0.000	0.000
Pdensi_DN15136_c0_g1	FC_3_2	MC_2_2	180.82536321547	814.782304745026	497.803833980248	-2.17050791727046	0.32740607381955	-6.62940638806456	3.37039497087854e-11	3.16770171295497e-09	6.347	4.585	5.734	1.281	2.895	3.870	3.610	5.870	3.895	3.685	6.433	7.571	6.128	4.688	10.980	16.984	15.900	20.714	17.690	10.988	5.988	1.759	14.183	12.397	19.939	8.897	9.862
Pdensi_DN20311_c1_g1d16738	FC_3_2	MC_2_2	21.4384666828319	300.771244635028	161.10485565893	-3.80971815176973	0.574990892287673	-6.62570173348711	3.45602386936558e-11	3.24316057540234e-09	4.645	9.748	30.700	1.062	1.355	30.396	0.822	0.228	0.550	2.235	0.633	0.779	10.371	6.122	39.665	7.881	4.282	7.887	0.107	5.538	1.076	12.391	123.565	218.501	0.485	0.844	11.467
Pdensi_DN17235_c0_g2d280927	FC_3_2	MC_2_2	0	170.018161005061	85.0090805025305	-10.1796430026469	1.53652108256072	-6.62512419659205	3.46956340318094e-11	3.25084169790326e-09	0.048	0.051	0.638	0.685	0.000	0.000	0.000	0.000	0.000	0.000	0.000	0.000	0.026	0.027	0.000	1.140	5.114	4.541	1.434	0.359	3.770	0.356	0.000	0.000	0.000	0.000	0.000
Pdensi_DN50741_c0_g1d160854	FC_3_2	MC_2_2	0	115.220327673988	57.6101638369942	-9.61697503006631	1.45169652042357	-6.62464564374675	3.48082171114861e-11	3.25636502607685e-09	0.000	0.000	0.393	0.000	0.000	0.330	0.000	0.000	0.000	0.237	0.000	0.119	0.562	0.000	0.225	1.567	2.229	3.668	2.914	1.170	0.289	0.000	0.146	0.000	0.608	0.113	0.485
Pdensi_DN35760_c0_g1d148119	FC_3_2	MC_2_2	311.884689038929	18.6177673578975	165.251228198413	4.08578497517374	0.617234319036396	6.61950388881863	3.60406362657269e-11	3.36130142991337e-09	2.805	6.387	2.534	4.252	5.804	6.675	4.647	7.067	11.375	9.286	5.299	4.949	4.348	5.825	8.088	0.251	0.601	0.342	0.621	0.000	3.229	0.852	3.071	2.820	0.000	0.946	2.040
Pdensi_DN21431_c1_g6	FC_3_2	MC_2_2	51.0990560611012	441.618248669928	246.358652365515	-3.10848594244323	0.469624084733518	-6.61909395938902	3.61407093420897e-11	3.3654649811426e-09	3.535	1.837	3.225	0.505	1.085	2.906	1.129	1.508	1.144	1.656	2.850	4.404	3.754	3.235	7.394	5.929	9.620	13.026	10.366	5.733	2.967	1.830	7.402	9.440	11.034	5.031	4.582
Pdensi_DN1399_c0_g1d43663	FC_3_2	MC_2_2	87.0492741513203	585.419140861668	336.234207506494	-2.74699591723169	0.415298589771259	-6.61450817529792	3.72789057276881e-11	3.46083908449019e-09	3.530	4.250	2.362	0.494	1.433	2.961	2.591	2.470	1.405	2.780	3.449	3.222	2.159	2.715	6.498	9.493	13.842	14.762	13.485	5.430	4.514	1.187	12.361	7.087	7.469	3.531	5.722
Pdensi_GG_1730_c2_g1	FC_3_2	MC_2_2	509.570355676612	93.4153755488897	301.492865612751	2.45900838796069	0.371879563552497	6.61237838527676	3.78193790201187e-11	3.50565434688016e-09	0.543	4.407	1.358	7.569	10.375	4.891	9.805	15.506	12.382	10.238	11.325	7.840	1.512	5.798	2.271	1.703	1.905	2.491	16.680	1.731	51.178	0.207	0.997	2.184	0.000	0.000	0.000
Pdensi_DN14362_c0_g1d8198	FC_3_2	MC_2_2	15.3744715508059	157.560905110797	86.4676883308016	-3.3541086939187	0.507301642371884	-6.61166535601304	3.80020307534262e-11	3.51721539206443e-09	0.244	0.701	1.243	0.000	0.000	0.991	0.293	0.489	0.354	0.374	1.437	1.047	1.402	0.969	2.346	2.784	4.018	3.469	1.085	1.546	1.778	0.000	1.876	3.745	6.492	3.015	1.790
Pdensi_DN4709_c0_g1d205798	FC_3_2	MC_2_2	374.381221420197	1930.21677298113	1152.29899720066	-2.36514139775847	0.357812917677267	-6.60999444377726	3.84334448779532e-11	3.55172999355393e-09	11.543	9.519	14.097	3.231	4.215	12.319	10.026	9.955	7.829	4.832	18.483	21.747	16.107	11.525	27.641	31.976	34.024	59.946	40.709	24.973	8.224	2.780	23.411	13.566	66.806	18.538	19.589
Pdensi_DN19775_c0_g2d360137	FC_3_2	MC_2_2	0.817656793558173	159.541236467094	80.1794466303261	-7.6348219772263	1.15539457822649	-6.60797801989486	3.89604514792445e-11	3.59496019994275e-09	0.584	0.370	1.225	0.522	0.000	0.000	0.000	0.025	0.042	0.054	0.027	0.145	0.093	0.000	0.040	2.341	5.879	2.068	1.414	1.159	0.277	0.000	0.110	0.073	0.000	0.040	0.000
Pdensi_DN20228_c3_g1	FC_3_2	MC_2_2	353.905317350268	71.6310405275094	212.768178938889	2.30562043835299	0.34901476296675	6.60608284519083	3.94622113221017e-11	3.63573317211139e-09	2.225	7.349	4.054	10.580	12.083	6.672	9.962	9.606	6.732	7.464	9.067	5.370	2.454	8.325	4.856	1.596	1.811	1.303	0.699	3.128	0.930	0.327	1.926	1.254	0.000	0.168	0.233
Pdensi_DN21466_c0_g1d18864	FC_3_2	MC_2_2	401.948268443907	78.2558951363762	240.102081790142	2.34663193995861	0.355348217234375	6.60375323737969	4.00876593064412e-11	3.68776096180391e-09	5.900	10.706	6.195	11.496	10.107	13.397	10.240	11.543	8.048	7.266	9.396	7.052	6.182	11.052	6.718	2.488	1.430	1.348	0.651	0.681	1.161	0.221	0.268	0.147	0.995	2.220	0.964
Pdensi_DN16406_c8_g1	FC_3_2	MC_2_2	110.493363821189	504.538024219486	307.515694020337	-2.18928704520829	0.331776537449297	-6.59867952700802	4.14835932258504e-11	3.81040296930032e-09	3.309	3.333	5.694	1.196	1.726	2.307	2.093	2.980	3.099	1.118	3.878	10.018	4.985	5.458	8.663	9.737	10.653	12.685	13.604	8.489	4.421	1.437	4.898	5.230	9.077	9.029	7.155
Pdensi_DN11245_c0_g1d519946	FC_3_2	MC_2_2	39.8915454219479	215.697286732001	127.794416076974	-2.43027032706912	0.368319175077938	-6.59827261655565	4.15975848171722e-11	3.81510175555077e-09	3.661	2.378	1.831	0.929	1.036	1.067	1.221	0.895	0.867	0.431	0.926	1.008	2.720	2.819	1.499	4.596	4.092	5.535	4.451	2.483	1.574	0.930	2.791	1.720	3.664	3.429	2.501
Pdensi_DN21822_c0_g1d124161	FC_3_2	MC_2_2	110.09638437097	0	55.0481921854851	8.96500891446253	1.35900902717876	6.5967250659648	4.20339205357458e-11	3.84930540773425e-09	0.281	0.000	0.000	0.000	1.366	0.607	2.478	2.356	3.346	2.321	1.413	2.309	0.311	0.647	0.622	0.000	0.000	0.000	2.796	1.298	2.422	0.000	1.024	7.333	0.000	0.315	2.040
Pdensi_DN22125_c1_g1d125322	FC_3_2	MC_2_2	1260.66919289315	112.478243939782	686.573718416468	3.47577803090987	0.527602600609649	6.58787130103903	4.46177130127487e-11	4.05533599636084e-09	5.593	5.513	5.417	11.396	15.623	5.667	21.953	25.721	45.834	15.483	18.951	18.854	3.439	1.337	1.413	4.693	1.608	1.448	0.329	0.000	0.562	0.045	0.000	0.000	0.071	0.000	0.000
Pdensi_GG_130452_c0_g1	FC_3_2	MC_2_2	252.053265990464	0	126.026632995232	10.1602081719838	1.54283487421211	6.58541516127735	4.53616057130747e-11	4.11678608500648e-09	0.000	0.000	0.000	4.286	1.781	1.203	12.891	1.771	4.338	7.097	4.380	2.003	0.000	0.000	0.000	0.000	0.000	0.000	0.000	0.086	0.317	0.000	0.000	0.000	0.000	0.000	0.000
Pdensi_DN4999_c0_g1d327968	FC_3_2	MC_2_2	382.531528600689	52.3572186136922	217.444373607191	2.85125086829372	0.433446519610135	6.57809150447969	4.76524956423331e-11	4.31824070585709e-09	2.567	2.435	1.610	11.341	6.643	7.277	13.093	7.409	8.042	10.622	2.826	5.279	2.128	6.661	2.132	1.726	1.031	0.781	1.779	0.000	0.462	0.000	0.000	1.291	0.000	0.000	5.453
Pdensi_DN2650_c0_g1d165697	FC_3_2	MC_2_2	77.1251020907593	422.200679855064	249.662890972912	-2.45272884206132	0.372879466695466	-6.57780613075293	4.77440166874693e-11	4.32008639818137e-09	3.439	3.386	4.260	2.387	1.045	1.626	1.517	2.448	1.757	2.324	3.408	4.336	4.299	1.878	5.800	9.416	11.047	7.325	7.089	4.149	1.413	2.240	6.582	1.482	17.396	6.581	5.816
Pdensi_DN23973_c2_g1	FC_3_2	MC_2_2	25.1956569766946	647.258104216233	336.226880596464	-4.681651418304	0.712170528115453	-6.57377865760971	4.90541375507219e-11	4.42544125021112e-09	3.320	5.730	4.104	2.094	2.082	8.793	0.293	1.316	0.234	0.156	0.587	0.078	7.538	11.857	14.955	13.444	15.726	13.317	11.538	50.257	18.245	4930.576	1191.654	591.970	0.202	0.149	0.080
Pdensi_DN20834_c0_g1	FC_3_2	MC_2_2	1696.86839291959	311.691857612074	1004.28012526583	2.44112903220944	0.371382914286663	6.57307845434478	4.92854720073774e-11	4.43971429217792e-09	7.909	14.788	8.093	34.171	24.304	26.071	41.371	27.099	57.887	38.406	41.684	52.315	14.247	27.323	14.279	9.759	6.137	5.063	4.452	2.968	5.685	2.472	3.484	0.631	0.485	0.068	0.379
Pdensi_DN4494_c0_g1d45398	FC_3_2	MC_2_2	122.345196046418	639.706513848964	381.025854947691	-2.38499729740359	0.363129889717154	-6.56789034706368	5.1033097656331e-11	4.59033262845057e-09	6.065	3.398	8.021	1.187	3.436	2.891	2.453	3.619	2.993	4.309	3.332	6.462	5.047	3.437	8.193	13.781	10.071	18.368	12.161	11.827	7.216	1.901	10.667	6.933	9.238	6.535	1.902
Pdensi_DN15927_c5_g3	FC_3_2	MC_2_2	87.2608929682926	559.867138401044	323.564015684668	-2.67962307200146	0.408383048682813	-6.56154333693388	5.32536931269395e-11	4.78298517485522e-09	4.499	2.534	3.967	1.367	0.219	1.764	1.997	2.955	1.497	2.550	4.093	4.644	4.603	4.154	8.009	9.816	13.547	13.145	13.244	6.880	3.100	1.918	5.492	3.257	6.646	8.082	4.924
Pdensi_DN23853_c2_g6	FC_3_2	MC_2_2	18.6548072069511	166.888802756597	92.771804981774	-3.15819695127869	0.481348132836275	-6.56114927187827	5.33946364865299e-11	4.78856034605564e-09	0.966	0.000	0.688	0.883	0.190	1.038	0.515	0.603	0.275	0.370	1.221	1.452	1.065	0.236	2.103	4.222	3.145	3.708	4.059	1.637	1.628	0.000	2.697	0.439	0.728	1.338	1.296
Pdensi_DN34478_c0_g1	FC_3_2	MC_2_2	123.38687630969	0	61.6934381548451	9.12937902586505	1.39187227995651	6.55906375702107	5.41466500792617e-11	4.84884050082946e-09	0.000	1.006	0.000	1.468	3.387	3.775	2.054	2.924	4.146	3.018	3.807	1.093	0.515	2.143	0.515	0.000	0.000	0.000	0.000	0.000	0.000	0.000	0.000	1.400	0.000	0.000	0.000
Pdensi_DN31767_c0_g1d311298	FC_3_2	MC_2_2	211.812731064577	18.1752971629505	114.994014113764	3.49141060579063	0.532427413098555	6.557533515173	5.47050185887542e-11	4.88443412296501e-09	0.519	3.144	1.627	3.155	5.701	3.308	6.072	4.933	4.759	5.315	5.635	5.282	1.196	3.712	2.730	0.720	0.263	0.249	0.090	0.185	0.342	4.023	0.098	0.162	0.000	0.045	0.000
Pdensi_DN13979_c1_g1	FC_3_2	MC_2_2	56.9996063347815	339.182075695049	198.090841014915	-2.56927906868883	0.391906283091281	-6.55585067027469	5.53255739814757e-11	4.93258770085947e-09	2.031	1.948	2.877	0.531	0.888	1.773	1.397	1.759	1.083	1.518	1.818	2.483	3.082	3.406	5.252	6.489	6.586	9.162	6.330	3.648	1.051	1.755	8.097	2.849	8.114	4.128	2.578
Pdensi_DN53134_c0_g1	FC_3_2	MC_2_2	40.5718336736614	287.760037566666	164.165935620163	-2.82263356474017	0.430658510629186	-6.55422682955072	5.5930896877715e-11	4.97924399403295e-09	0.831	1.028	3.365	1.054	0.864	0.842	1.056	1.244	0.702	0.839	1.201	3.411	2.116	1.645	3.052	6.174	4.753	8.048	6.978	3.032	2.041	0.362	4.365	5.389	7.132	5.219	1.860
Pdensi_DN9202_c0_g1d453502	FC_3_2	MC_2_2	134.903367488117	1.63227282131138	68.2678201547143	6.45406418097255	0.985725023887288	6.54753001554167	5.84964667946718e-11	5.19241663952997e-09	0.322	0.514	0.315	0.826	0.896	0.990	2.104	3.688	4.196	3.662	5.900	5.251	0.305	0.664	0.157	0.033	0.000	0.060	0.325	0.293	0.227	0.385	0.112	0.987	0.130	0.431	0.078
Pdensi_DN24952_c0_g1d226542	FC_3_2	MC_2_2	5115.62316124911	922.996262696991	3019.30971197305	2.46835618879029	0.377505960282055	6.5385886541925	6.21020692928055e-11	5.4883946682863e-09	35.380	61.991	35.278	129.668	119.667	109.230	127.148	107.860	145.391	104.585	107.645	112.825	27.319	65.755	45.081	35.360	15.058	12.631	15.510	17.993	19.539	29.856	27.893	15.189	6.064	7.754	7.307
Pdensi_DN11554_c0_g1d520300	FC_3_2	MC_2_2	41.7956869893559	263.596815200977	152.696251095166	-2.65678660072876	0.406349030354752	-6.53818860699464	6.22683694539451e-11	5.49454014858372e-09	2.305	2.914	0.390	1.853	1.296	0.875	1.075	0.799	1.235	0.595	0.467	1.086	1.058	0.582	0.400	5.211	7.191	4.868	2.927	6.888	3.662	3.066	2.446	1.741	2.135	3.109	1.848
Pdensi_DN20832_c6_g1	FC_3_2	MC_2_2	263.190876477407	1543.80812896923	903.499502723317	-2.55122568399236	0.390215815000841	-6.53798638065671	6.23526008790938e-11	5.49454014858372e-09	9.668	6.991	8.307	3.374	3.499	5.769	6.050	8.462	4.981	4.247	10.758	18.037	12.894	8.560	19.819	23.393	33.957	42.916	31.012	16.766	7.641	4.462	23.502	10.071	29.551	16.924	9.329
Pdensi_DN42815_c0_g1d94006	FC_3_2	MC_2_2	956.014247887619	136.784485711756	546.399366799688	2.79638114639299	0.428179419657215	6.53086304015189	6.5391776445652e-11	5.75400247376487e-09	13.484	14.167	10.662	35.536	29.373	13.658	18.442	27.450	24.882	9.172	25.660	12.464	4.947	33.464	5.414	5.129	1.748	2.480	0.000	0.000	4.115	0.000	0.000	0.820	0.000	2.760	3.479
Pdensi_DN14495_c0_g1d393718	FC_3_2	MC_2_2	29.8379466757643	181.717696289469	105.777821482617	-2.60096877353868	0.398286560782727	-6.53039552333165	6.55962320346222e-11	5.76275639739539e-09	0.932	0.500	0.849	0.458	0.175	1.182	0.775	0.837	0.607	1.154	0.517	1.924	0.875	1.131	2.667	3.673	3.656	4.628	4.230	1.565	0.912	2.235	3.096	3.301	4.351	1.422	1.728
Pdensi_DN18910_c0_g1d285192	FC_3_2	MC_2_2	7158.80524062625	1124.08897899953	4141.44710981289	2.66935245531057	0.408770279410799	6.53020190009453	6.56810907847749e-11	5.76275639739539e-09	21.769	32.651	37.151	86.694	108.871	90.179	149.108	157.216	225.068	160.650	112.277	178.781	35.251	64.287	39.903	43.827	18.469	14.605	15.382	12.874	18.617	14.307	14.007	7.344	119.000	122.562	254.289
Pdensi_DN8607_c0_g1d208683	FC_3_2	MC_2_2	8.59684070019906	237.831602699439	123.214221699819	-4.79106257415963	0.733811817147683	-6.52900711354367	6.62071071279519e-11	5.80052598740779e-09	0.000	0.147	0.679	0.172	0.000	0.148	0.151	0.142	0.322	0.160	0.858	0.800	0.302	0.157	0.151	2.189	5.421	7.639	6.011	1.888	1.362	0.207	0.831	0.273	0.812	0.152	0.164
Pdensi_DN23934_c1_g2d71043	FC_3_2	MC_2_2	276.388248923971	6862.50459627426	3569.44642259911	-4.63379805984963	0.71015683579919	-6.52503478986425	6.79857520906473e-11	5.93921573839375e-09	34.112	35.389	31.591	9.597	9.006	14.590	9.235	5.435	5.965	6.907	5.620	5.228	158.564	19.041	29.664	25.383	198.685	209.632	150.107	3.761	57.010	41.455	12.472	1.902	15.009	20.403	14.902
Pdensi_DN12915_c0_g1d212117	FC_3_2	MC_2_2	319.434869000769	1433.81475982948	876.624814415127	-2.16520307746236	0.331915636137454	-6.52335365293156	6.87524936916144e-11	5.9926794550689e-09	11.797	11.283	13.991	3.411	4.336	7.621	6.976	10.388	6.283	6.489	11.388	16.975	11.842	10.655	18.182	26.739	29.823	37.318	38.727	21.654	9.116	5.323	22.352	15.499	43.838	18.936	14.665
Pdensi_DN23253_c0_g1d129038	FC_3_2	MC_2_2	74.5623808275704	426.216365148813	250.389372988192	-2.51633339181493	0.385748671062044	-6.52324578303008	6.88019792453995e-11	5.9926794550689e-09	7.059	4.905	5.613	3.623	1.832	1.513	1.999	1.610	1.949	1.125	1.364	0.891	1.565	1.700	1.057	10.240	11.966	5.960	3.641	1.120	0.881	3.949	0.894	0.622	1.022	0.185	0.592
Pdensi_GG_156213_c0_g1	FC_3_2	MC_2_2	2550.23934276892	419.544004075306	1484.89167342211	2.59926359037366	0.398473919004728	6.52304571618104	6.88938525840087e-11	5.9926794550689e-09	22.627	39.414	24.689	70.404	100.776	87.008	68.684	64.468	56.361	46.928	56.335	40.373	32.149	66.481	60.187	16.126	7.415	5.104	6.908	6.317	11.336	60.213	49.624	58.347	4.155	7.690	5.397
Pdensi_DN40101_c2_g6	FC_3_2	MC_2_2	421.799019828345	42.111113984682	231.955066906513	3.29604802376948	0.505390724764251	6.52178178637327	6.94770453166128e-11	6.03476224091294e-09	0.229	4.536	0.976	11.846	6.290	20.710	8.511	12.268	10.446	20.429	12.688	14.485	2.703	10.213	8.164	1.687	0.711	0.483	0.959	1.985	1.379	72.296	132.477	2.384	0.592	1.025	0.000
Pdensi_DN15860_c0_g1d110082	FC_3_2	MC_2_2	490.992190089334	94.8577376149691	292.924963852152	2.3578807791433	0.361781622470886	6.51741446411655	7.15295845507789e-11	6.18592730683178e-09	1.546	3.995	3.467	7.823	6.760	7.872	11.553	12.093	12.801	11.366	11.416	11.191	1.627	6.116	3.029	3.282	1.415	1.711	5.510	2.065	2.812	0.910	1.008	0.591	0.000	0.000	0.000
Pdensi_GG_122274_c0_g1	FC_3_2	MC_2_2	0	86.3641824006707	43.1820912003353	-9.20192478489395	1.41194134905814	-6.5172146074143	7.16249180054804e-11	6.18592730683178e-09	0.000	0.000	0.000	0.000	0.000	0.000	0.000	0.000	0.000	0.000	0.000	0.000	0.000	0.000	0.000	1.673	1.753	2.240	3.222	1.418	0.420	0.000	0.000	0.000	0.000	0.000	0.000
Pdensi_DN23693_c2_g4	FC_3_2	MC_2_2	65.8907829497196	320.819138569471	193.354960759595	-2.28155124506333	0.35010065967514	-6.51684360486609	7.18022191144991e-11	6.19243143968297e-09	7.299	4.043	10.158	2.455	0.968	1.111	1.376	1.792	1.716	1.564	0.525	1.682	2.587	1.739	1.518	7.215	5.378	8.584	4.896	0.722	1.590	3.061	1.636	1.996	4.771	1.834	1.207
Pdensi_DN10881_c0_g1d267596	FC_3_2	MC_2_2	24.6195536032902	258.796819479878	141.708186541584	-3.39004870637114	0.520290709787338	-6.51568179596514	7.23602255484169e-11	6.23170367967679e-09	2.221	1.573	1.009	0.304	1.255	0.259	0.792	0.754	0.284	0.622	0.903	2.168	1.693	0.551	3.007	5.074	6.465	5.424	1.056	4.164	0.000	0.725	2.450	1.920	3.311	4.290	2.312
Pdensi_DN26387_c0_g1d139957	FC_3_2	MC_2_2	88.7358877983583	425.97116768897	257.353527743664	-2.26076556711326	0.347009318106592	-6.5149995955406	7.26898541561267e-11	6.25122449729353e-09	5.370	3.959	4.448	1.648	2.857	1.694	2.594	2.464	1.555	3.083	2.629	4.295	4.046	2.708	7.025	9.808	7.548	10.805	6.640	8.149	2.626	1.188	4.761	8.390	7.687	4.103	5.373
Pdensi_DN34676_c0_g1	FC_3_2	MC_2_2	0	154.566142791963	77.2830713959817	-10.0416927447993	1.54162661603056	-6.51369964710069	7.33220389764139e-11	6.29667269653885e-09	1.612	0.873	0.404	0.000	0.000	0.435	0.000	0.000	0.000	0.000	0.506	0.946	1.331	0.465	2.225	1.084	3.879	4.892	4.475	0.000	0.000	0.000	1.465	2.427	2.361	0.454	0.490
Pdensi_DN20778_c0_g1d414249	FC_3_2	MC_2_2	9.84317817284808	133.270598567064	71.556888369956	-3.757878013775	0.576945309200364	-6.51340422367478	7.34664559690037e-11	6.30016366406506e-09	0.497	0.537	0.910	0.419	0.100	0.181	0.276	0.173	0.293	0.195	0.314	0.587	0.462	0.191	0.371	2.235	3.788	2.658	3.145	1.541	1.424	0.000	1.627	0.669	0.754	0.372	0.498
Pdensi_DN18221_c0_g2d353356	FC_3_2	MC_2_2	0.256948293966709	264.788926222383	132.522937258175	-9.85685196062634	1.51361935820823	-6.51210749068018	7.41036576764978e-11	6.3458442536369e-09	0.000	0.000	4.069	2.158	0.000	0.033	0.019	0.000	0.000	0.000	0.000	0.000	0.000	0.000	0.070	1.821	3.668	11.459	0.978	0.560	7.919	22.600	0.000	0.000	0.000	0.000	0.000
Pdensi_DN27992_c0_g1d501182	FC_3_2	MC_2_2	405.741779278642	82.9454481521816	244.343613715412	2.29278298616308	0.352219535273211	6.50952816794957	7.53872188885038e-11	6.43760196176583e-09	0.820	2.104	4.061	7.189	14.869	3.847	8.000	10.962	11.114	5.374	11.867	7.928	0.737	2.278	1.388	1.728	2.192	1.503	1.990	4.097	3.500	1.408	3.095	0.584	0.000	0.000	0.000
Pdensi_DN24933_c0_g3d557153	FC_3_2	MC_2_2	5.85272198561007	362.130306546884	183.991514266247	-5.95016745545337	0.914342925380932	-6.50758844442792	7.63667912232971e-11	6.51209231618326e-09	0.368	0.133	1.718	0.778	0.000	0.402	0.136	0.129	0.173	0.578	0.155	0.000	0.137	0.425	0.000	1.761	4.644	16.681	0.994	7.807	5.589	220.846	1.441	0.817	0.000	0.000	0.000
Pdensi_DN4574_c0_g1d327614	FC_3_2	MC_2_2	0	337.909437737628	168.954718868814	-11.1713499304097	1.7188749172262	-6.49922214726205	8.0736367689578e-11	6.87504707471631e-09	0.000	0.000	4.339	0.366	0.000	0.000	0.000	0.000	0.000	0.000	0.000	0.000	0.000	0.000	0.322	0.777	4.366	16.263	0.000	0.335	0.415	0.000	0.000	0.000	0.000	0.000	0.000
Pdensi_DN30107_c0_g1	FC_3_2	MC_2_2	63.489724426657	520.477526038581	291.983625232619	-3.03299454751735	0.466746788027377	-6.49815837048557	8.1309186663195e-11	6.90492730661952e-09	3.095	3.353	3.962	0.871	1.045	1.499	1.336	2.346	1.021	2.639	2.173	3.242	3.635	2.382	6.124	9.390	10.361	14.273	7.603	6.375	3.209	1.571	5.040	3.111	7.159	6.565	5.398
Pdensi_DN45525_c0_g1d38901	FC_3_2	MC_2_2	0	86.8284810727278	43.4142405363639	-9.2105242324908	1.41740755043744	-6.49814813646806	8.13147166965817e-11	6.90492730661952e-09	2.097	0.649	0.000	0.378	0.000	0.648	0.000	0.000	0.000	0.708	0.000	1.056	0.994	0.000	0.332	1.610	2.246	1.824	3.650	4.851	0.862	0.000	0.364	1.204	6.165	3.030	5.449
Pdensi_DN22723_c4_g2	FC_3_2	MC_2_2	34.9873712862893	234.147201048396	134.567286167343	-2.74040061288013	0.421881155246714	-6.4956696425029	8.26648773347688e-11	7.00977378125767e-09	1.113	1.205	1.335	0.706	0.810	1.338	0.619	1.166	0.790	1.179	1.549	1.182	1.861	1.543	3.484	4.994	4.823	5.601	4.326	4.264	2.233	1.357	3.412	2.691	3.183	1.752	1.073
Pdensi_DN54169_c0_g1d255847	FC_3_2	MC_2_2	51.773960175834	317.246781669358	184.510370922596	-2.61491114691225	0.402687765510107	-6.49364438375672	8.37843907400866e-11	7.09479676957372e-09	6.059	2.571	4.758	2.330	0.962	1.141	0.873	1.383	1.571	2.803	1.328	0.620	4.963	3.040	3.507	6.134	7.907	6.742	9.916	40.856	9.853	20.809	2.565	0.000	17.081	37.599	20.435
Pdensi_GG_47195_c4_g1	FC_3_2	MC_2_2	1266.14416911773	12054.345688406	6660.24492876188	-3.2509948311628	0.501219202283221	-6.48617374664305	8.80436299257473e-11	7.42440137630798e-09	11.886	12.316	60.435	22.893	12.607	10.087	18.844	38.474	36.183	25.333	44.904	35.585	8.554	10.668	7.656	127.416	372.829	272.505	292.307	617.633	470.634	2184.761	608.269	279.932	0.480	1.579	1.816
Pdensi_DN28494_c0_g1d561935	FC_3_2	MC_2_2	200.607376137307	1017.19525233841	608.901314237856	-2.34062735652528	0.361097501207342	-6.48198159416587	9.05256859036602e-11	7.62311653209533e-09	3.788	3.321	7.071	1.934	1.865	2.648	4.394	6.431	4.021	8.331	10.408	12.244	6.437	3.180	14.934	18.119	20.013	28.352	8.826	15.237	7.053	4.182	15.130	9.238	25.663	17.220	8.548
Pdensi_GG_106226_c1_g1	FC_3_2	MC_2_2	0	465.624639822896	232.812319911448	-11.6346462492026	1.79505296562822	-6.48150582293865	9.08116628622035e-11	7.63660680149403e-09	1.209	1.310	0.809	1.524	0.000	0.000	0.000	0.000	0.000	0.476	1.012	0.473	0.000	1.859	0.000	0.361	18.962	9.784	9.845	0.465	0.580	0.000	0.000	0.000	0.000	0.000	0.000
Pdensi_DN20894_c0_g2d292664	FC_3_2	MC_2_2	119.443152490688	738.375620225677	428.909386358182	-2.6278252944483	0.405520760391276	-6.48012518992316	9.16465447861240e-11	7.6855248158695e-09	4.259	4.685	2.598	3.194	2.581	1.660	3.782	1.826	3.307	2.204	1.314	1.265	1.381	3.690	2.037	14.456	20.757	13.095	6.914	12.344	6.623	3.602	7.732	4.507	16.672	13.118	6.389
Pdensi_GG_4952_c0_g1	FC_3_2	MC_2_2	0	211.168549936433	105.584274968216	-10.4938305198356	1.62163828435647	-6.47112899409623	9.72733464873932e-11	8.1177660815259e-09	0.000	0.352	5.296	2.459	0.000	0.000	0.000	0.000	0.000	0.000	0.000	0.000	0.000	0.000	0.000	5.824	0.695	7.631	0.000	0.376	0.934	1.969	0.000	0.000	0.000	0.000	0.000
Pdensi_DN24410_c0_g2	FC_3_2	MC_2_2	493.667785764969	110.153593467212	301.910689616091	2.15314103548782	0.332735326792605	6.47103226532325	9.73356453487748e-11	8.1177660815259e-09	4.017	18.667	9.490	8.028	12.134	11.850	13.700	10.247	12.802	20.373	9.054	12.586	10.324	15.463	9.213	3.571	1.736	2.099	1.329	1.508	2.067	1.513	0.274	0.199	0.672	3.982	0.226
Pdensi_DN18489_c1_g2	FC_3_2	MC_2_2	0	117.481029142332	58.7405145711659	-9.64609521855248	1.49172238882083	-6.46641445542523	1.00355595613577e-10	8.35814813124601e-09	0.000	0.000	0.639	0.000	0.000	0.000	0.000	0.000	0.000	0.000	0.000	0.000	0.000	0.000	0.000	1.260	3.591	2.661	1.841	0.741	0.366	0.000	0.000	0.257	1.149	0.287	0.000
Pdensi_DN44005_c0_g1d95125	FC_3_2	MC_2_2	104.902792399302	0	52.4513961996509	8.89564704668323	1.37589980554038	6.46533055013369	1.01077612610144e-10	8.40674965702044e-09	0.544	0.589	0.545	2.746	2.977	0.000	3.002	2.853	1.944	1.606	1.711	0.320	0.301	0.000	0.000	0.000	0.000	0.000	0.000	0.000	1.173	1.651	0.000	0.546	0.000	0.611	0.329
Pdensi_DN39682_c0_g1d379227	FC_3_2	MC_2_2	0	90.547524308567	45.2737621542835	-9.27248041097988	1.43448285085054	-6.46398833243771	1.0197873872721e-10	8.47009455789681e-09	0.000	1.328	3.281	0.000	0.000	1.762	0.000	0.000	0.000	0.000	0.000	0.479	1.799	0.471	0.000	1.832	2.622	1.488	3.631	0.942	0.000	0.000	0.990	0.820	0.000	0.460	0.497
Pdensi_DN22736_c3_g1	FC_3_2	MC_2_2	223.623765376711	1087.83205334312	655.727909359917	-2.28072958653012	0.352989906171388	-6.46117508363751	1.03893028604821e-10	8.6173022291553e-09	5.121	4.737	7.309	2.379	1.460	3.795	5.692	6.813	4.081	4.038	7.272	10.599	8.200	6.230	15.137	18.618	23.428	28.929	21.176	11.388	4.454	3.402	13.621	6.284	21.755	11.338	10.333
Pdensi_DN27720_c1_g1	FC_3_2	MC_2_2	3423.62035461719	371.294625897335	1897.45749025726	3.2058363791608	0.496475544563194	6.45718890742411	1.06665718270071e-10	8.83521021114237e-09	2.753	3.820	14.805	9.064	8.144	119.974	48.751	58.951	146.208	64.573	98.967	90.920	6.112	5.774	32.854	8.784	5.345	10.498	3.293	3.661	11.918	116.124	167.992	816.865	0.000	0.134	0.000
Pdensi_DN24291_c0_g1d225449	FC_3_2	MC_2_2	4.8036248325326	105.77790639339	55.2907656129614	-4.46056234255877	0.690929515739791	-6.45588622420156	1.07587418578318e-10	8.89941433103897e-09	0.998	0.336	6.652	1.416	0.000	0.135	0.069	0.130	0.146	0.000	0.000	0.000	0.972	0.072	0.070	2.246	1.499	3.247	4.271	0.725	6.069	0.094	0.153	0.000	0.000	0.000	0.000
Pdensi_DN18549_c0_g3d354668	FC_3_2	MC_2_2	329.122060049349	17.8980163621918	173.510038205771	4.24158226249903	0.657132052391022	6.45468783186839	1.0844220174114e-10	8.95791602546027e-09	0.000	0.000	0.085	8.884	33.019	22.209	9.492	10.189	4.742	5.532	3.680	6.164	5.819	10.076	3.642	0.154	0.465	0.528	1.337	1.094	1.226	0.390	67.787	53.008	0.000	0.000	0.000
Pdensi_DN14541_c0_g1d8394	FC_3_2	MC_2_2	293.429748638171	44.7863791585487	169.10806389836	2.72379915042738	0.42207702815681	6.45332242392361	1.09424205435587e-10	9.02675357747506e-09	1.409	3.541	1.687	3.973	5.326	5.145	5.361	7.234	9.150	7.950	5.760	8.413	2.295	4.512	3.198	0.826	1.110	0.986	1.295	0.929	0.821	0.549	0.594	0.369	0.748	2.360	1.368
Pdensi_DN139_c0_g1d258478	FC_3_2	MC_2_2	183.604233204995	0	91.8021166024975	9.70279442676455	1.50443878758213	6.44944447514444	1.1226087898206e-10	9.23566296395088e-09	0.000	0.000	0.000	2.427	3.496	3.754	2.977	2.013	8.663	3.850	1.453	6.775	0.426	3.762	0.000	0.000	0.000	0.000	0.000	2.221	4.405	0.583	89.582	50.107	0.000	0.000	0.000
Pdensi_DN19696_c2_g2	FC_3_2	MC_2_2	219.985320325783	1181.96320904992	700.974264687852	-2.4242523147717	0.3759750571913	-6.44790729704768	1.13405091300744e-10	9.31717201397111e-09	6.868	5.065	7.986	1.882	3.237	4.460	4.976	6.450	4.867	3.851	9.475	12.445	7.573	7.031	17.889	17.847	24.577	34.370	27.420	14.842	8.031	2.789	17.554	14.199	21.700	10.527	8.196
Pdensi_DN21255_c0_g1d221060	FC_3_2	MC_2_2	146.150160049279	878.66485649022	512.407508269749	-2.58643749696522	0.401338735105286	-6.44452496290122	1.1596304771747e-10	9.50161463180325e-09	5.656	3.676	9.836	1.901	1.836	3.659	2.905	4.748	3.151	4.454	5.211	7.081	7.475	6.523	14.580	16.557	14.518	26.560	19.668	13.053	2.711	3.424	17.372	6.057	16.577	10.183	5.041
Pdensi_DN4239_c0_g1d382290	FC_3_2	MC_2_2	103.577614179459	457.888585139934	280.733099659697	-2.14130869984724	0.332469145070989	-6.44062383410053	1.18983430816716e-10	9.73595552835164e-09	4.381	3.536	3.378	0.915	1.903	4.212	2.563	2.680	2.436	3.421	4.186	5.926	3.394	2.335	6.931	7.779	11.185	10.847	8.158	7.542	4.635	3.388	6.778	4.090	12.992	4.545	4.943
Pdensi_DN4111_c0_g1d515670	FC_3_2	MC_2_2	185.453890931316	0	92.7269454656582	9.71764113006604	1.51040906729168	6.43378098059936	1.24468176815065e-10	1.01301412269795e-08	3.774	1.592	4.243	0.000	13.921	3.169	8.495	3.801	1.614	5.514	3.945	8.565	2.431	1.898	12.490	0.000	0.000	0.000	0.000	0.000	0.000	0.000	0.000	0.000	0.000	0.000	0.000
Pdensi_DN10509_c0_g1d103569	FC_3_2	MC_2_2	76.5399020331327	370.743642278906	223.641772156019	-2.2749773846995	0.353655792733296	-6.43274458228693	1.25320144080006e-10	1.01820545239454e-08	0.795	1.723	3.591	1.503	0.969	1.715	1.751	2.503	1.424	2.818	4.495	4.199	3.501	2.690	2.634	9.201	6.802	8.583	15.006	3.669	2.288	1.805	6.207	2.394	6.987	4.393	4.350
Pdensi_DN36218_c0_g1d508525	FC_3_2	MC_2_2	144.973057165713	624.278641456327	384.62584931102	-2.10734400499344	0.327728335248944	-6.4301550349398	1.27473861825429e-10	1.03332116431654e-08	1.105	1.197	5.907	4.898	2.687	10.229	3.883	4.254	2.628	1.958	0.931	1.302	3.277	7.228	4.713	17.478	13.862	10.338	11.809	4.695	8.992	1.682	2.923	0.000	0.000	0.207	0.000
Pdensi_DN37366_c0_g1d509595	FC_3_2	MC_2_2	111.804138191887	0	55.9020690959435	8.98716253962125	1.39789569201704	6.4290651948813	1.28391056362581e-10	1.03936839827388e-08	0.000	0.270	0.624	1.900	2.272	0.955	2.499	1.963	3.844	2.501	0.790	2.651	0.696	2.163	0.836	0.000	0.000	0.000	0.000	0.000	0.000	0.000	0.000	0.000	0.749	0.000	0.000
Pdensi_DN23133_c4_g1d128503	FC_3_2	MC_2_2	28.9418971293713	224.526917556191	126.734407342781	-2.95327192365486	0.459391256832698	-6.42866375824472	1.28730522849922e-10	1.04072885417217e-08	2.687	1.941	1.346	0.568	0.725	1.304	0.498	0.940	0.709	1.057	2.266	3.096	1.821	1.207	3.330	4.151	5.173	5.355	4.958	3.463	1.500	1.683	4.385	1.202	7.779	2.517	2.703
Pdensi_DN21860_c2_g2	FC_3_2	MC_2_2	61.9601985402085	375.01506527001	218.487631905109	-2.59624239959183	0.403969583252198	-6.42682644245273	1.30295439110956e-10	1.05197973213055e-08	1.565	1.212	2.513	0.849	1.088	0.971	1.127	2.114	1.332	1.586	2.541	3.686	3.725	3.098	7.785	8.810	6.481	9.546	5.194	6.296	3.858	1.700	5.726	3.598	12.442	3.014	2.706
Pdensi_DN12044_c0_g1d520845	FC_3_2	MC_2_2	233.643061759145	1041.97234780264	637.807704780893	-2.15562122534319	0.33545284832143	-6.42600364292534	1.3100226407102e-10	1.05628186760584e-08	9.033	6.038	8.385	2.670	4.181	4.668	5.113	7.483	4.687	5.410	8.922	13.933	8.413	8.342	16.864	18.767	24.103	25.204	22.649	11.070	3.921	2.650	15.569	13.281	31.524	12.456	13.364
Pdensi_GG_19541_c0_g1	FC_3_2	MC_2_2	0	384.447391044856	192.223695522428	-11.357874055705	1.76807062500421	-6.42388029928269	1.32843679298423e-10	1.06829684187105e-08	0.056	0.060	0.223	0.211	0.000	0.000	0.000	0.000	0.000	0.000	0.000	0.000	0.124	0.000	0.000	0.403	9.053	14.757	26.792	0.325	16.862	0.085	0.000	0.000	0.000	0.000	0.000
Pdensi_GG_96695_c3_g1	FC_3_2	MC_2_2	1777.99489735999	444.07915761978	1111.03702748989	2.00310957983422	0.311822404081027	6.42387959818857	1.32844291462183e-10	1.06829684187105e-08	25.564	24.728	32.046	34.587	45.155	60.366	39.588	42.318	50.063	34.889	42.856	40.805	25.751	33.996	37.948	10.808	6.197	12.471	9.854	16.982	24.512	24.501	4.745	14.444	6.008	12.748	18.709
Pdensi_DN22868_c0_g1	FC_3_2	MC_2_2	0	111.850851384143	55.9254256920714	-9.5741068742113	1.4911873138664	-6.42045890893963	1.35864141609289e-10	1.09113642299048e-08	0.000	0.000	0.000	0.000	0.000	0.000	0.000	0.000	0.000	0.091	1.209	0.000	0.570	0.922	1.166	1.509	1.795	3.944	2.010	0.394	0.000	0.000	1.871	0.670	2.195	0.000	1.166
Pdensi_DN9508_c0_g1	FC_3_2	MC_2_2	230.433597070863	22.7174294775284	126.575513274196	3.30708791310761	0.51519044701339	6.41915612426263	1.37031819520973e-10	1.0990603596058e-08	0.524	2.013	0.671	6.339	8.774	14.261	6.003	4.752	6.405	6.956	7.329	7.283	4.198	7.630	8.464	0.737	0.564	0.208	0.882	0.768	0.473	3.503	20.310	4.573	0.000	0.000	0.017
Pdensi_DN7398_c0_g1d330159	FC_3_2	MC_2_2	0	101.715811551755	50.8579057758777	-9.43706001540411	1.47108115278178	-6.41505058885353	1.40776106181145e-10	1.12760175287444e-08	0.000	0.188	0.174	0.000	0.000	0.000	0.000	0.000	0.000	0.205	0.000	0.612	0.578	0.000	0.000	1.551	1.678	3.383	1.149	0.602	0.497	0.000	1.269	0.000	0.000	0.000	0.000
Pdensi_DN19780_c1_g1	FC_3_2	MC_2_2	1.63531358711635	735.914197198634	368.774755392875	-8.82552017919926	1.37591483983603	-6.41429245741037	1.4147838243416e-10	1.13173385895784e-08	0.045	0.000	0.221	0.445	0.000	0.095	0.000	0.046	0.078	0.000	0.028	0.132	0.000	0.000	0.025	0.463	18.987	26.809	16.391	26.703	35.921	8.889	0.000	0.000	0.000	0.000	0.000
Pdensi_DN13989_c0_g2	FC_3_2	MC_2_2	239.661724842812	1078.1961406086	658.928932725707	-2.16978078953159	0.338370543375543	-6.41243994789299	1.43208844415019e-10	1.14200281788283e-08	34.992	19.032	16.422	14.292	4.229	4.177	7.288	5.298	5.267	4.059	4.357	4.361	6.573	6.783	4.058	25.121	30.117	15.845	7.541	9.750	3.821	10.862	5.475	4.890	9.611	3.969	3.404
Pdensi_DN17345_c0_g2d473940	FC_3_2	MC_2_2	374.428079318856	1872.287361848	1123.35772058343	-2.32139770626	0.362027695658038	-6.41221026485423	1.43424831411347e-10	1.14200281788283e-08	10.488	6.686	12.320	4.430	4.384	8.848	7.533	13.231	6.915	7.803	10.751	20.146	15.204	9.532	27.424	35.424	40.745	46.425	40.304	21.740	10.058	4.792	21.647	14.885	46.520	18.824	13.634
Pdensi_DN22391_c3_g2	FC_3_2	MC_2_2	122.054495706862	719.29776385648	420.676129781671	-2.55718060591123	0.398804543052187	-6.41211503344535	1.43514477484081e-10	1.14200281788283e-08	4.026	2.626	4.345	0.777	0.761	2.420	2.441	3.938	2.648	2.807	3.967	7.349	5.742	3.842	8.923	12.022	14.353	20.549	12.228	9.689	4.918	1.810	11.146	6.237	19.269	8.725	6.648
Pdensi_DN13443_c0_g1d522706	FC_3_2	MC_2_2	19.9227328478376	184.358394550276	102.140563699057	-3.20723763146187	0.500218170158178	-6.41167758949597	1.4392696924478e-10	1.14378611749958e-08	1.698	2.173	0.000	0.300	0.114	0.122	0.685	0.521	0.270	0.178	0.135	0.217	0.232	0.609	0.078	4.452	4.366	3.388	3.621	4.047	2.236	1.816	6.016	3.814	5.426	3.260	0.934
Pdensi_DN22347_c1_g2d299696	FC_3_2	MC_2_2	301.763033312042	29.5315727502986	165.64730303117	3.341716549025	0.521297966731002	6.41037710156537	1.45160130530174e-10	1.15207808171758e-08	0.666	2.587	1.516	3.445	2.347	4.017	5.478	5.552	11.360	5.399	7.775	6.990	1.461	3.448	2.723	0.919	0.435	0.645	0.836	0.987	2.461	1.938	1.751	1.976	1.787	1.662	0.992
Pdensi_DN21662_c3_g3	FC_3_2	MC_2_2	40.4245928465725	234.687071604331	137.555832225451	-2.53498079248872	0.395593777150214	-6.40804011314399	1.47402132536021e-10	1.16834470978127e-08	1.565	2.425	2.468	0.566	0.816	1.699	0.743	1.174	1.065	0.264	1.412	2.633	2.235	1.807	5.714	4.605	5.041	5.727	3.215	4.145	0.643	1.020	0.545	4.947	3.636	4.018	1.894
Pdensi_DN49861_c0_g1d251893	FC_3_2	MC_2_2	2322.3092887341	286.522885118115	1304.41608692611	3.01435210289531	0.470463101575494	6.40720195229084	1.48214442534078e-10	1.1732516138796e-08	18.667	75.600	28.003	85.414	104.166	74.636	81.293	41.040	51.182	18.111	28.789	20.393	39.365	87.862	71.376	10.311	6.248	2.906	1.973	0.171	0.210	0.000	0.000	0.000	0.000	0.000	0.000
Pdensi_DN5597_c0_g1d383126	FC_3_2	MC_2_2	0	96.6276745318434	48.3138372659217	-9.36356881996764	1.46206945415064	-6.40432559026906	1.51035494483387e-10	1.19247334818711e-08	0.553	0.399	0.185	0.233	0.000	0.000	0.000	0.000	0.000	0.000	0.698	0.434	0.410	0.425	1.434	1.814	1.386	3.146	3.665	0.854	0.264	0.561	0.450	0.000	4.101	2.275	4.228
Pdensi_DN31070_c0_g1	FC_3_2	MC_2_2	333.132717006113	2175.52873224128	1254.3307246237	-2.70649143636805	0.422977547964178	-6.39866453762047	1.56741779470462e-10	1.23271724618511e-08	4.308	6.730	5.881	6.919	7.319	7.488	9.814	8.439	6.520	6.760	4.559	6.195	8.557	10.181	5.675	26.434	60.511	53.168	103.800	263.275	73.383	30.034	5.178	2.303	4.284	2.161	0.618
Pdensi_DN6277_c0_g1	FC_3_2	MC_2_2	910.271252698151	127.668731816918	518.969992257534	2.82245047521992	0.441194074116345	6.39729914975155	1.58149300879473e-10	1.24217785289744e-08	16.085	15.399	13.169	15.817	12.104	14.413	27.214	16.694	23.941	16.461	18.000	14.312	11.308	14.154	11.818	4.936	2.096	1.695	0.783	1.124	1.650	0.700	1.747	1.245	3.433	2.507	4.504
Pdensi_DN22683_c0_g1d301284	FC_3_2	MC_2_2	6.38792255075413	295.311789369558	150.849855960156	-5.53120791694628	0.864929521364657	-6.39498107108117	1.6056724573785e-10	1.25660786427594e-08	0.800	0.365	1.109	0.923	0.189	0.070	0.163	0.139	0.176	0.124	0.060	0.204	0.227	0.199	0.131	2.219	13.175	3.298	11.148	11.585	3.555	0.403	0.117	0.000	0.025	0.071	0.038
Pdensi_DN20994_c5_g1	FC_3_2	MC_2_2	22.7952438077441	185.28747369545	104.041358751597	-3.01999779247712	0.472247173825356	-6.39495154203709	1.60598278757229e-10	1.25660786427594e-08	2.018	1.458	0.764	1.491	0.000	0.183	0.747	0.353	0.599	0.794	0.638	0.198	0.748	0.582	0.562	3.464	4.345	4.312	4.276	2.144	2.173	0.256	1.027	0.338	8.008	0.756	1.421
Pdensi_DN18040_c0_g1d282924	FC_3_2	MC_2_2	0.539404522380823	384.292075323676	192.415739923028	-9.4909225986534	1.48412937710891	-6.39494288371392	1.60607379177819e-10	1.25660786427594e-08	0.105	0.094	7.000	0.764	0.021	0.037	0.000	0.028	0.020	0.020	0.000	0.041	0.039	0.000	0.039	1.569	3.028	19.898	1.234	0.147	11.795	0.078	0.000	0.000	0.027	0.000	0.000
Pdensi_DN19928_c0_g1d361566	FC_3_2	MC_2_2	0.5565045423547	374.756060901799	187.656282722077	-9.43848007698305	1.47684508510826	-6.39097504007415	1.64831289339224e-10	1.28468956768048e-08	0.182	0.117	10.973	0.319	0.000	0.000	0.000	0.000	0.042	0.000	0.000	0.043	0.000	0.000	0.122	1.888	3.955	18.072	0.494	3.208	9.266	5.718	0.000	0.000	0.000	0.000	0.000
Pdensi_DN7569_c0_g1d207740	FC_3_2	MC_2_2	100.518605822199	635.578372310031	368.048489066115	-2.65862325229898	0.416679670401702	-6.38049667682594	1.76514557119314e-10	1.36869294283822e-08	3.478	3.124	4.101	1.388	1.536	2.082	1.979	3.080	2.381	2.716	4.318	5.136	4.128	3.537	5.783	9.502	14.008	17.766	17.658	7.347	2.654	2.367	10.950	6.564	16.574	6.827	4.733
Pdensi_DN23707_c0_g1d130847	FC_3_2	MC_2_2	11.6031280424037	146.691065374144	79.1470967082736	-3.65878217653539	0.573460720561194	-6.38017922649501	1.76880852416285e-10	1.36869294283822e-08	3.217	2.104	2.878	0.707	0.283	0.936	0.355	0.284	0.236	0.303	0.394	0.410	1.805	1.006	1.205	4.347	1.747	3.784	16.058	2.425	11.523	2.783	0.143	0.087	25.147	23.750	29.737
Pdensi_DN22493_c5_g1	FC_3_2	MC_2_2	54.575331469379	254.994674073925	154.785002771652	-2.22158020070448	0.348349757825607	-6.37744149607435	1.80070802695017e-10	1.39096676661933e-08	0.916	0.992	2.286	0.498	1.429	1.034	1.164	1.646	1.240	1.388	2.151	4.166	0.729	2.267	4.381	5.278	5.796	5.675	6.233	5.615	1.876	0.997	4.327	1.580	7.057	2.499	0.991
Pdensi_DN22082_c11_g1	FC_3_2	MC_2_2	228.085710128579	1280.15038845678	754.118049292679	-2.4876719986768	0.390122001421859	-6.37665137985068	1.81001835891414e-10	1.39638201602887e-08	6.216	5.286	10.005	1.682	0.616	6.738	4.122	7.447	5.278	5.054	7.187	14.421	8.828	8.953	17.020	20.983	26.809	35.576	27.696	17.577	7.009	2.359	20.267	9.359	31.848	15.284	6.971
Pdensi_DN15526_c0_g1	FC_3_2	MC_2_2	116.67303700302	0	58.3365185015101	9.04868134147864	1.41914760384345	6.37613826565487	1.81608981033235e-10	1.39777079079218e-08	0.012	0.311	0.084	0.362	0.159	1.005	1.729	3.072	3.835	2.755	5.959	2.787	0.174	0.940	1.058	0.000	0.013	0.000	0.000	0.000	0.000	0.000	0.000	0.000	0.000	0.000	0.000
Pdensi_DN21620_c1_g2	FC_3_2	MC_2_2	47.2032400735915	798.100154875801	422.651697474696	-4.07832297040512	0.639625549857478	-6.37611016525818	1.81642288385906e-10	1.39777079079218e-08	1.067	0.644	1.473	3.831	1.806	1.563	1.052	1.603	0.820	1.006	5.820	1.504	3.274	0.519	1.097	6.185	26.410	18.216	83.558	119.669	72.860	118.496	0.807	1.683	215.067	164.439	280.876
Pdensi_GG_97364_c0_g1	FC_3_2	MC_2_2	0	264.257165648406	132.128582824203	-10.8183780680041	1.69703800251388	-6.37485904969627	1.83131297214422e-10	1.40744515321185e-08	0.000	0.000	0.000	0.000	0.000	0.000	0.000	0.000	0.000	0.000	0.000	0.000	0.000	0.000	0.000	6.557	10.320	0.543	0.000	0.000	0.000	0.000	0.060	1.246	1.503	0.000	0.000
Pdensi_DN19058_c1_g1	FC_3_2	MC_2_2	11.3503837056738	314.570342724536	162.960363215105	-4.78870985803987	0.751559655780126	-6.37169627349028	1.86948840548374e-10	1.43315642094627e-08	0.000	0.314	1.448	0.122	0.468	0.528	0.322	0.303	0.228	0.568	0.978	0.684	0.969	0.112	0.432	2.517	4.826	12.839	6.668	3.928	4.013	0.147	0.830	0.195	0.584	2.389	0.698
Pdensi_DN36611_c6_g1	FC_3_2	MC_2_2	122.175168807454	17.8167476567993	69.9959582321269	2.77816203846222	0.436073749252654	6.37085365313427	1.87978949479881e-10	1.43795332093928e-08	0.475	0.878	0.650	1.621	1.539	1.874	2.814	3.036	3.193	4.830	5.967	3.752	0.544	1.638	0.842	0.431	0.357	0.399	0.413	0.620	0.686	3.183	11.213	19.324	0.649	2.441	2.364
Pdensi_DN30830_c0_g1d310484	FC_3_2	MC_2_2	0	163.077157997696	81.5385789988478	-10.1202331748319	1.58853483618606	-6.37079712971843	1.88048247850744e-10	1.43795332093928e-08	0.000	0.000	2.394	0.501	0.000	0.000	0.000	0.000	0.000	0.000	0.000	0.000	0.000	0.000	0.439	1.069	6.377	2.896	7.503	1.834	1.144	0.000	0.000	0.000	0.000	0.000	0.000
Pdensi_DN15825_c1_g1	FC_3_2	MC_2_2	33.3668227114027	311.60848434287	172.487653527137	-3.21861575750035	0.505281630662254	-6.36994413052743	1.89097070262115e-10	1.44308780430694e-08	1.220	0.623	2.402	0.774	0.549	3.965	1.049	0.914	0.521	0.647	1.859	4.343	1.085	2.670	2.083	5.018	5.895	9.410	4.067	2.481	0.608	0.000	2.840	0.000	1.247	3.817	1.973
Pdensi_DN21948_c0_g1d297967	FC_3_2	MC_2_2	0	119.664297245982	59.8321486229912	-9.67255800828633	1.51848720859224	-6.36986466106196	1.89195074072028e-10	1.44308780430694e-08	0.069	0.037	4.661	0.741	0.000	0.000	0.000	0.000	0.000	0.000	0.088	0.000	0.000	0.000	0.000	2.259	1.184	4.427	0.118	12.602	6.205	3.864	0.000	0.000	0.000	0.000	0.000
Pdensi_DN24878_c1_g4	FC_3_2	MC_2_2	196.364417305556	0	98.1822086527782	9.79973847118574	1.54042749431889	6.36170057164472	1.99532131868263e-10	1.52002426428878e-08	0.000	0.000	0.000	0.000	0.840	0.252	2.825	1.936	9.839	1.257	2.338	10.084	0.000	0.534	0.000	0.000	0.000	0.000	0.000	0.000	0.000	0.000	0.425	0.000	0.000	0.000	0.000
Pdensi_DN23842_c0_g1d70813	FC_3_2	MC_2_2	148.922464805252	4.81738322326198	76.869924014257	4.80793636054575	0.756487555449321	6.35560535783044	2.07607396206082e-10	1.57245719946623e-08	0.278	0.944	0.406	1.889	3.351	1.864	3.719	3.455	3.880	2.993	4.902	3.701	0.742	2.046	1.133	0.243	0.046	0.050	0.046	0.304	0.305	0.750	0.046	0.000	0.000	0.095	0.097
Pdensi_DN16333_c0_g1d278592	FC_3_2	MC_2_2	5.32172537770278	737.851180302237	371.58645283997	-7.11543946143107	1.11956674564645	-6.35552948415107	2.07709902655343e-10	1.57245719946623e-08	0.414	0.374	0.619	0.258	0.325	0.128	0.094	0.149	0.139	0.152	0.137	0.090	0.470	0.324	0.159	0.532	17.725	28.137	7.477	0.434	3.944	0.422	0.187	0.022	0.204	0.037	0.156
Pdensi_GG_4217_c0_g1	FC_3_2	MC_2_2	0	543.614035296556	271.807017648278	-11.8580101522634	1.86586601321192	-6.35523133402857	2.08113186919945e-10	1.57354821218487e-08	0.000	0.000	1.402	0.818	0.000	0.000	0.000	0.000	0.000	0.000	0.000	0.000	0.000	0.000	0.061	0.195	14.458	19.502	4.509	0.063	4.260	1.554	0.000	0.000	0.000	0.000	0.000
Pdensi_DN19027_c0_g1d116570	FC_3_2	MC_2_2	244.560394453795	22.8317800127935	133.696087233294	3.37857997201788	0.532086746678627	6.34967886929628	2.15764857896896e-10	1.6253304401005e-08	0.379	1.474	0.493	8.152	4.478	1.942	7.642	4.995	5.586	6.267	2.464	2.865	0.453	1.641	0.360	0.897	0.386	0.292	0.497	0.237	0.334	0.044	0.036	0.000	0.000	0.000	0.105
Pdensi_DN11428_c0_g1d49867	FC_3_2	MC_2_2	238.183862750735	54.0180761528423	146.100969451789	2.1288367126483	0.335343199363558	6.34823284530171	2.17802259735247e-10	1.63864488225843e-08	0.784	0.977	1.026	2.021	4.857	7.734	5.244	6.004	6.419	5.595	5.777	6.633	2.474	4.788	3.842	1.452	1.223	0.926	0.653	1.774	3.539	27.957	26.861	36.034	0.191	0.971	0.940
Pdensi_DN24896_c1_g1	FC_3_2	MC_2_2	466.905061336937	9469.94810864603	4968.42658499148	-4.34203723854216	0.684018510341484	-6.34783587417024	2.1836485933661e-10	1.64084436072058e-08	32.182	43.604	35.044	12.902	16.296	21.294	12.737	11.466	10.499	17.052	12.553	8.368	129.879	29.709	34.956	37.267	236.937	325.514	108.221	4.930	44.018	68.878	27.176	4.403	16.621	18.922	19.365
Pdensi_DN22607_c0_g1d301507	FC_3_2	MC_2_2	204.475728409603	945.57299272229	575.024360565947	-2.21136948683538	0.348495310532945	-6.34547846125559	2.21735220041738e-10	1.6620560351647e-08	14.001	13.682	20.553	9.942	6.541	11.131	4.486	4.809	5.893	4.652	7.012	5.623	7.278	8.619	10.848	32.041	18.066	13.837	10.665	3.344	8.442	0.346	0.039	0.000	0.000	0.000	0.087
Pdensi_DN22643_c3_g5	FC_3_2	MC_2_2	20.6538731651142	144.122737411754	82.3883052884339	-2.79953205570641	0.441415451672829	-6.34217049968923	2.26550383615848e-10	1.69605506057167e-08	0.881	0.489	0.862	1.070	1.183	0.265	0.515	0.553	0.477	0.285	0.223	0.616	0.859	1.233	0.691	2.771	3.739	2.910	2.365	1.061	1.030	1.560	1.721	0.996	2.139	1.646	0.516
Pdensi_DN7517_c0_g1d517327	FC_3_2	MC_2_2	48.9207023764209	237.49339658721	143.207049481815	-2.2748931245064	0.358719010626816	-6.34171331073675	2.27223863433824e-10	1.69900207738727e-08	0.300	0.649	1.503	0.000	1.094	0.971	1.322	1.258	1.072	0.354	1.131	1.056	3.800	1.727	5.642	4.408	5.653	5.472	5.641	4.158	0.431	1.363	8.742	3.011	8.807	1.347	2.180
Pdensi_GG_22817_c1_g1	FC_3_2	MC_2_2	505.75523695521	65.9001321965148	285.827684575862	2.9206202143151	0.460622897312294	6.34058843222241	2.28889245234265e-10	1.70934938799489e-08	6.703	6.765	3.079	9.506	8.205	12.190	13.423	10.140	14.087	10.453	10.777	13.165	6.054	7.450	9.412	2.610	0.914	0.977	10.955	1.255	8.634	1.629	4.755	2.285	76.136	67.086	72.857
Pdensi_DN12094_c0_g1d458612	FC_3_2	MC_2_2	140.006125926423	5.3752188995114	72.6906724129671	4.6978713854491	0.741142622661946	6.33868737514496	2.31730898728249e-10	1.7284449037206e-08	0.105	0.969	0.146	2.204	1.707	0.763	2.807	4.281	3.276	3.350	2.167	1.812	0.070	0.962	0.212	0.095	0.208	0.026	0.000	0.730	0.150	0.000	0.000	0.000	0.000	0.000	0.000
Pdensi_DN19099_c2_g6	FC_3_2	MC_2_2	561.380700017971	75.6800485516612	318.530374284816	2.87703247624019	0.453961193136381	6.33761766366636	2.33344997295715e-10	1.7362183224031e-08	3.340	6.864	5.142	9.152	12.464	2.969	13.952	11.985	15.802	11.861	18.933	9.860	5.633	12.277	6.970	2.416	1.925	0.730	1.659	1.386	9.143	10.906	0.000	0.000	0.000	0.337	0.363
Pdensi_DN13267_c0_g2d339581	FC_3_2	MC_2_2	366.515205123481	16.5428279142848	191.529016518883	4.50203981430843	0.71048070610399	6.33661093908648	2.34874082077121e-10	1.74545653528916e-08	4.243	0.749	0.495	1.534	1.306	20.381	5.757	5.021	16.448	11.077	7.971	6.823	1.347	1.384	8.892	0.190	0.370	0.500	1.841	1.167	0.999	28.376	31.400	608.214	14.705	14.296	31.311
Pdensi_DN37423_c0_g1d316240	FC_3_2	MC_2_2	0	188.654812612219	94.3274063061095	-10.3296546785255	1.63063799062421	-6.33473201159217	2.3775415280587e-10	1.76039553507419e-08	0.671	0.242	2.468	0.000	0.000	0.000	0.000	0.000	0.000	0.000	0.000	0.263	0.248	0.000	0.248	0.801	4.080	7.091	2.226	0.000	0.000	0.000	0.000	0.000	0.000	0.000	0.000
Pdensi_DN5717_c0_g1d206434	FC_3_2	MC_2_2	757.081269473443	75.5693649458367	416.32531720964	3.31719853522955	0.523706332226272	6.33408139467813	2.38759453571805e-10	1.7635377400988e-08	7.938	16.297	5.814	27.051	24.666	16.485	22.748	16.711	16.932	15.985	7.100	8.295	4.301	20.483	6.060	1.959	2.451	0.608	0.000	7.758	1.307	0.107	0.345	0.000	0.428	1.182	0.675
Pdensi_DN40249_c1_g1	FC_3_2	MC_2_2	131.365228393561	0	65.6826141967804	9.21987358696767	1.45614075546546	6.33171865587986	2.42445275947907e-10	1.78789842669875e-08	2.076	0.460	0.000	0.809	0.129	19.194	3.888	1.447	4.488	0.832	3.490	1.847	0.580	1.157	7.788	0.000	0.000	0.000	0.827	0.481	0.730	1.458	10.478	1626.594	6.882	13.090	0.000
Pdensi_DN22744_c1_g2	FC_3_2	MC_2_2	6.79820264243209	412.030745978335	209.414474310384	-5.92683094994867	0.936072980800915	-6.3315906681524	2.42646512986869e-10	1.78789842669875e-08	1.183	0.851	6.463	2.177	0.000	0.000	0.021	0.156	0.331	0.143	0.000	0.048	0.147	0.000	0.021	7.551	3.498	16.030	1.248	1.580	10.868	0.198	0.000	0.000	0.000	0.000	0.000
Pdensi_DN17743_c0_g1d282049	FC_3_2	MC_2_2	348.622930657617	36.3485644338264	192.485747545722	3.2549770023139	0.514512650147545	6.32633036598903	2.51060011403186e-10	1.84764952634478e-08	3.070	6.233	2.474	5.867	6.427	10.345	5.893	12.630	7.194	6.233	7.159	5.729	4.795	8.210	6.063	1.110	0.492	0.838	1.498	1.441	0.484	10.853	9.672	15.748	0.182	1.017	1.369
Pdensi_DN20991_c1_g2d17890	FC_3_2	MC_2_2	94.7861342945668	540.301756030243	317.543945162405	-2.51109067327113	0.397233987935447	-6.32143962887486	2.59137618241036e-10	1.90478698444364e-08	6.556	6.442	4.421	4.427	2.627	0.923	2.870	2.520	1.668	1.444	1.798	1.627	1.794	3.479	0.639	13.093	14.764	7.865	7.404	6.723	1.426	8.523	1.805	2.980	3.718	1.864	0.969
Pdensi_DN25135_c0_g1	FC_3_2	MC_2_2	14.6441838066098	962.341522198648	488.492853002629	-6.03598034388473	0.955249492838839	-6.31874749909243	2.63691716468052e-10	1.93591808529115e-08	2.344	2.206	1.253	1.913	0.325	0.391	0.710	0.196	0.211	0.211	0.227	0.000	15.346	0.104	1.327	2.304	24.667	33.761	65.822	0.644	26.647	5.846	0.550	0.181	1.492	2.760	0.971
Pdensi_GG_40378_c0_g1	FC_3_2	MC_2_2	0	81.5920931689949	40.7960465844974	-9.12181485597568	1.44411254727438	-6.31655397856089	2.67460056740097e-10	1.95648642710542e-08	0.115	0.000	0.000	0.216	0.000	0.000	0.000	0.000	0.000	0.000	0.000	0.000	0.000	0.000	0.000	1.612	2.283	1.443	1.160	2.822	0.648	0.000	0.409	0.000	0.287	0.000	0.398
Pdensi_DN37196_c2_g1	FC_3_2	MC_2_2	1076.60395851554	202.875279381189	639.739618948363	2.40901960770934	0.381705703802669	6.31119625331755	2.76886802744228e-10	2.02300628503199e-08	1.606	14.621	9.367	8.748	49.558	41.435	19.610	36.065	23.835	33.026	50.103	27.313	12.188	41.214	28.763	4.029	5.576	3.670	3.542	5.939	4.344	21.732	36.077	2.145	0.048	0.000	0.000
Pdensi_DN23131_c8_g1	FC_3_2	MC_2_2	31.3277679975893	227.61874351839	129.47325575799	-2.85829527487022	0.453337902918573	-6.30499955214118	2.88194730558794e-10	2.10309411849486e-08	1.363	2.216	2.571	1.719	0.836	2.389	0.751	1.076	0.490	0.806	3.857	3.422	2.257	1.572	1.855	5.388	4.101	5.576	2.357	3.147	0.490	4.067	4.965	0.685	14.988	4.732	2.196
Pdensi_DN12004_c0_g1d337255	FC_3_2	MC_2_2	96.1689804481291	798.537180490329	447.353080469229	-3.0550805869634	0.484692434003201	-6.30313240446255	2.91689502579106e-10	2.1260417946087e-08	10.897	6.716	18.220	5.552	2.920	11.732	1.365	1.861	3.898	1.618	2.707	3.687	3.966	2.613	7.773	23.080	12.267	18.198	7.243	0.610	7.410	0.022	0.000	0.268	1.594	1.311	3.936
Pdensi_DN18006_c0_g1d186617	FC_3_2	MC_2_2	273.770594597041	1197.94202266538	735.85630863121	-2.12785000129909	0.33780760629753	-6.29899967209428	2.99572625983493e-10	2.1785998509036e-08	9.821	6.489	11.997	4.889	5.999	8.721	7.641	6.839	5.869	6.334	8.733	13.839	9.178	7.572	20.047	19.031	25.397	33.513	22.049	15.206	10.387	4.448	18.602	10.783	25.715	11.287	7.311
Pdensi_GG_31250_c0_g1	FC_3_2	MC_2_2	160.905374670586	5.09630106138669	83.0008378659861	4.9127402964708	0.779926794147643	6.29897617742415	2.99618031047435e-10	2.1785998509036e-08	0.086	0.328	0.055	5.715	4.883	1.189	6.485	3.202	2.361	2.588	3.720	1.176	0.116	1.376	0.080	0.181	0.141	0.047	0.197	0.225	0.000	0.129	0.000	0.293	0.028	0.000	0.000
Pdensi_DN53711_c0_g1	FC_3_2	MC_2_2	1.56691350722084	267.088064831321	134.327489169271	-7.40311921393266	1.17599999397931	-6.29516943183157	3.07064273368182e-10	2.23007265042455e-08	0.102	0.111	1.328	0.000	0.000	0.558	0.000	0.107	0.000	0.241	0.000	0.483	0.342	0.118	0.800	2.937	7.320	6.910	1.932	1.068	1.025	0.000	0.376	0.412	0.308	0.000	0.000
Pdensi_DN33925_c0_g1d313047	FC_3_2	MC_2_2	3332.68613986061	232.186053056546	1782.43609645858	3.83889427075674	0.60987358221533	6.29457379808481	3.08245603945636e-10	2.2359775201385e-08	10.373	11.626	12.701	28.145	23.869	18.631	48.279	87.791	110.388	80.829	128.659	131.003	6.936	14.391	4.121	9.232	5.209	1.457	1.060	1.242	0.779	3.262	8.177	10.062	0.000	0.484	0.102
Pdensi_DN35202_c0_g1d202048	FC_3_2	MC_2_2	744.28092901424	72.1625178053491	408.221723409794	3.35204567994968	0.532825820047942	6.2910721549644	3.15280732887161e-10	2.28155777082765e-08	16.636	15.629	8.199	33.248	24.367	18.684	17.210	14.763	23.368	18.773	8.621	11.719	6.308	21.612	7.357	2.590	1.751	0.567	0.256	2.011	0.828	0.176	0.000	0.000	0.000	0.649	0.418
Pdensi_DN24542_c0_g1d134162	FC_3_2	MC_2_2	104.044112409788	2.73630963024935	53.3902110200188	5.16178890113324	0.820632334996682	6.29001403064883	3.17437278977266e-10	2.29173234582708e-08	1.143	0.624	0.119	5.561	3.216	0.965	3.380	2.741	1.635	5.765	1.743	1.851	0.866	0.597	0.315	0.091	0.044	0.050	0.000	0.000	0.000	0.000	0.221	0.000	0.000	0.000	0.000
Pdensi_DN33358_c0_g1d236688	FC_3_2	MC_2_2	86.0414843852251	401.034018386095	243.53775138566	-2.21714060534019	0.352485915906605	-6.29001189916379	3.17441637625064e-10	2.29173234582708e-08	3.896	2.428	3.541	2.994	1.861	2.064	2.231	2.473	1.676	1.808	3.285	2.660	2.763	2.999	4.484	7.941	7.538	10.857	7.071	4.246	2.030	2.518	4.919	3.090	8.513	1.858	2.418
Pdensi_DN379_c0_g1d164130	FC_3_2	MC_2_2	861.778324350835	86.8195101764805	474.298917263658	3.30527854494406	0.525859040056359	6.28548392852544	3.26833976526192e-10	2.35394126747185e-08	1.674	3.379	1.766	16.919	14.876	8.702	10.714	19.080	33.959	23.097	23.213	38.978	0.834	9.176	1.380	2.869	1.315	1.707	0.000	0.674	0.586	0.000	0.126	0.000	0.264	1.761	1.597
Pdensi_DN39173_c0_g3	FC_3_2	MC_2_2	759.630929642267	37.8450394335609	398.737984537914	4.34519048916021	0.69166920582453	6.28218005452529	3.33857854328747e-10	2.39883782551123e-08	0.187	0.485	0.139	16.748	7.069	3.132	14.603	17.838	23.886	20.988	20.368	19.558	0.199	1.685	0.367	0.195	1.243	0.959	0.942	0.307	1.143	0.025	0.362	0.855	0.291	0.297	0.019
Pdensi_DN16523_c0_g2d55925	FC_3_2	MC_2_2	444.122941446155	2260.12370271403	1352.12332208009	-2.34671231096095	0.373742139300778	-6.27896098457438	3.40843102637726e-10	2.44497489867396e-08	11.767	11.899	29.399	1.978	3.822	6.768	8.637	14.818	9.366	9.267	11.288	27.076	15.545	14.434	35.522	36.769	48.238	62.144	55.635	35.713	12.977	10.685	43.738	38.587	67.877	26.396	24.797
Pdensi_DN11952_c1_g1	FC_3_2	MC_2_2	20.5202605861477	232.241936447095	126.381098516622	-3.4984408082707	0.557214157957533	-6.27844924309573	3.4196662671649e-10	2.4484084600344e-08	2.352	2.476	2.586	1.243	0.299	1.318	0.320	0.625	0.586	0.341	2.879	2.968	1.246	2.290	2.644	3.252	5.588	6.204	1.560	1.724	1.217	0.373	3.395	1.851	4.463	2.479	1.479
Pdensi_DN18121_c0_g2d353206	FC_3_2	MC_2_2	52.537515843475	476.59945217414	264.568484008807	-3.17909609184839	0.506374699763709	-6.27814954683136	3.42626285357984e-10	2.45024203951825e-08	3.900	3.871	2.336	1.681	3.331	0.572	2.153	0.847	0.921	0.510	1.167	0.355	2.909	1.345	0.527	7.890	12.057	11.051	0.033	9.115	4.002	2.188	5.833	0.000	1.186	5.793	2.234
Pdensi_DN9295_c0_g1d48238	FC_3_2	MC_2_2	1176.94112353505	93.0564120426745	634.99876778886	3.65068788125184	0.581520980147492	6.27782660623167	3.43338497565385e-10	2.45244669172733e-08	7.160	6.835	8.542	15.841	14.867	12.159	36.205	22.410	29.157	26.977	27.151	15.295	4.825	10.236	9.431	4.113	0.685	1.663	2.107	2.622	1.484	9.798	4.047	9.398	0.136	2.427	13.279
Pdensi_DN43343_c0_g1d321495	FC_3_2	MC_2_2	0	167.42179792689	83.710898963445	-10.1571533927377	1.6182586267586	-6.27659462139416	3.46068812397602e-10	2.46904441183553e-08	0.000	0.102	0.479	0.000	0.000	0.000	0.000	0.000	0.000	0.000	0.000	0.000	0.000	0.000	0.000	0.818	3.639	6.180	1.885	1.202	1.347	0.000	0.672	0.000	0.000	0.106	0.113
Pdensi_DN32135_c0_g1d235526	FC_3_2	MC_2_2	5.01376121484126	5533.91930382703	2769.46653252094	-10.1075690028465	1.61079890058473	-6.2748795018282	3.49905172978406e-10	2.49348504429389e-08	0.135	0.122	3.018	0.920	0.099	0.210	0.158	0.118	0.109	0.193	0.144	0.123	0.207	0.428	0.210	0.536	162.361	184.021	89.580	0.577	4.311	0.093	0.242	0.000	0.000	0.000	0.025
Pdensi_DN26589_c0_g1d77842	FC_3_2	MC_2_2	0	321.917403780261	160.958701890131	-11.1020500905516	1.76937475125893	-6.27456115933181	3.50621792372614e-10	2.49566261710472e-08	0.000	0.000	0.000	0.000	0.000	0.000	0.000	0.000	0.000	0.000	0.000	0.000	0.000	0.000	0.000	0.452	14.094	5.575	0.390	0.000	0.000	0.000	5.614	0.000	0.000	0.000	0.000
Pdensi_GG_86860_c0_g1	FC_3_2	MC_2_2	5743.87493241736	1219.17948258569	3481.52720750152	2.23583973768199	0.356814353956922	6.26611489388658	3.70167257145533e-10	2.62248599971891e-08	0.000	1.773	21.152	41.403	126.119	65.234	147.967	81.344	198.920	179.285	22.934	102.540	1.408	14.227	1.592	30.146	28.946	21.668	53.979	0.054	4.356	0.000	0.000	0.000	0.000	0.000	0.000
Pdensi_DN7288_c0_g1d101541	FC_3_2	MC_2_2	21.3082054880218	167.515201511554	94.411703499788	-2.97574907414269	0.47509336400431	-6.26350376494776	3.76422062682901e-10	2.66211172171933e-08	1.174	1.359	1.005	0.531	0.101	0.640	0.372	0.614	0.593	0.394	0.530	1.287	2.056	1.161	1.878	3.543	4.471	2.999	1.591	1.949	0.360	0.127	2.264	0.846	2.034	0.754	0.807
Pdensi_DN9221_c0_g1d102869	FC_3_2	MC_2_2	3.13382701444167	555.331897929188	279.232862471815	-7.46405975353016	1.19169178448448	-6.26341462676029	3.76637399152911e-10	2.66211172171933e-08	1.918	0.961	4.363	3.815	0.000	0.000	0.000	0.233	0.000	0.000	0.000	0.000	0.000	0.000	0.000	12.712	8.726	15.335	2.961	1.540	14.731	0.000	0.000	0.000	0.000	0.000	0.000
Pdensi_DN12211_c0_g1d6173	FC_3_2	MC_2_2	31.9432483289538	227.988972041278	129.966110185116	-2.83245843408162	0.452323057535931	-6.26202530888361	3.8000924306988e-10	2.68282106895207e-08	1.104	1.756	2.287	0.000	1.122	0.683	0.611	0.864	0.898	0.486	0.820	2.052	1.310	1.168	1.611	4.387	3.932	6.668	2.720	4.330	1.865	0.000	2.492	1.105	2.055	2.415	2.446
Pdensi_DN39367_c0_g5	FC_3_2	MC_2_2	383.707114576343	6.45148950929367	195.079302042818	5.88809404197445	0.940334510376982	6.26170152961195	3.80799272291256e-10	2.68527616924084e-08	0.000	0.165	0.712	0.899	10.255	4.913	13.912	13.123	1.495	4.719	6.635	2.231	0.000	0.411	0.057	0.138	0.224	0.063	0.000	0.000	0.000	0.000	0.000	0.000	0.000	0.000	0.000
Pdensi_GG_23478_c0_g1	FC_3_2	MC_2_2	1003.0792882836	85.201467745047	544.140378014322	3.5562298304808	0.568674864620361	6.25353792075	4.01257077072788e-10	2.82625561884853e-08	5.774	10.011	1.476	29.751	29.866	10.040	31.974	24.968	17.734	30.831	32.050	10.887	8.022	12.500	5.190	1.543	3.207	0.777	2.079	3.426	0.000	6.078	11.874	6.615	0.000	0.528	0.000
Pdensi_DN20155_c0_g1d119302	FC_3_2	MC_2_2	121.285967768813	620.391714980425	370.838841374619	-2.35275019113379	0.376328441445932	-6.25185325375366	4.05610427892294e-10	2.8512634759122e-08	4.877	3.273	4.460	0.658	1.882	3.840	2.818	4.022	2.119	2.786	3.775	5.087	6.137	3.125	8.858	11.771	13.147	15.724	14.352	9.707	4.910	1.508	10.113	6.170	16.097	7.595	6.189
Pdensi_GG_95231_c0_g1	FC_3_2	MC_2_2	6185.69500415539	1181.68267925648	3683.68884170594	2.38701415258269	0.381812255494211	6.25180076918426	4.05746791268737e-10	2.8512634759122e-08	72.974	32.344	34.845	99.275	128.735	49.523	127.005	128.743	203.522	85.841	126.313	104.260	40.711	24.848	12.113	42.175	15.367	22.832	18.607	13.817	15.392	0.900	0.087	0.108	0.551	2.182	0.127
Pdensi_DN16490_c1_g5	FC_3_2	MC_2_2	460.146862942684	35.0928062389814	247.619834590833	3.68368080996366	0.589507437680811	6.2487435687931	4.1376758838197e-10	2.90426579521518e-08	1.800	1.212	1.331	11.029	8.475	2.858	14.426	8.902	10.992	13.809	4.873	6.693	1.589	1.589	0.763	1.579	0.345	0.497	0.601	0.198	0.044	0.047	0.119	0.430	0.943	3.222	3.854
Pdensi_GG_132345_c0_g1	FC_3_2	MC_2_2	179.751739293399	0.439818211543675	90.0957787524713	8.70315666717098	1.39379571877195	6.24421251260493	4.25940560773568e-10	2.98281212772401e-08	0.009	3.237	1.557	5.905	10.371	5.898	3.820	2.180	7.394	1.006	2.775	1.954	0.000	4.634	0.547	0.000	0.020	0.000	0.000	0.000	0.000	4.213	0.406	7.989	0.000	3.325	0.000
Pdensi_DN23885_c0_g1d224817	FC_3_2	MC_2_2	551.468601941539	89.1564172839401	320.312509612739	2.61998047863151	0.419818886807283	6.24073990228602	4.35505894819231e-10	3.04277795212309e-08	0.933	2.696	1.090	7.293	9.068	3.734	8.814	17.744	14.156	13.398	7.277	7.151	2.944	5.749	4.159	2.787	1.676	1.521	3.047	5.769	3.926	1.659	3.994	4.067	0.000	1.190	0.939
Pdensi_DN10334_c0_g1d103491	FC_3_2	MC_2_2	2.59050272585091	153.527832314886	78.0591675203685	-5.87344862296946	0.941678977890341	-6.2372090286308	4.45446603650044e-10	3.10865408512786e-08	0.090	0.097	0.270	0.000	0.000	0.098	0.100	0.094	0.000	0.106	0.341	0.213	0.401	0.104	0.705	1.860	3.816	4.213	2.608	1.150	0.516	0.000	0.552	0.000	0.817	0.303	0.000
Pdensi_DN27161_c4_g1	FC_3_2	MC_2_2	87.4013287032668	578.562989335954	332.98215901961	-2.72459470726561	0.43713349433686	-6.232866487156	4.57976482414137e-10	3.19242733981336e-08	2.799	2.300	3.107	0.731	1.537	2.018	1.828	3.003	1.632	2.002	3.610	6.359	3.608	3.766	7.027	9.208	12.972	15.451	13.658	5.821	2.558	1.871	10.028	4.691	15.570	7.229	5.741
Pdensi_GG_24039_c0_g1	FC_3_2	MC_2_2	856.081822371673	112.643248570526	484.3625354711	2.91526648513487	0.467768732869708	6.23228163894163	4.59690058336927e-10	3.20069746467047e-08	1.303	6.042	13.311	14.709	19.793	14.277	18.119	24.181	21.120	17.412	24.354	18.002	5.075	14.482	12.117	4.514	1.280	1.936	1.753	0.985	1.864	17.959	0.000	0.000	0.000	0.073	0.000
Pdensi_DN19856_c2_g1	FC_3_2	MC_2_2	126.300763423959	780.241316995341	453.27104020965	-2.62574864133172	0.422267632379077	-6.21820959029732	5.02859589454664e-10	3.4892708541417e-08	3.897	3.048	3.863	1.230	1.369	2.530	2.299	4.345	2.684	3.226	4.903	7.450	5.514	3.428	10.021	12.449	19.059	19.211	18.431	7.575	4.024	1.694	10.190	7.112	22.740	8.090	5.523
Pdensi_GG_119237_c0_g1	FC_3_2	MC_2_2	0.5565045423547	141.969249047149	71.2628767947516	-8.04836683132534	1.29451607599938	-6.21727839502642	5.05851820820612e-10	3.50602663254834e-08	0.000	0.000	4.131	0.000	2.236	0.000	0.000	0.000	0.038	1.968	0.619	0.000	0.000	0.569	0.845	4.348	1.429	3.793	7.111	3.364	0.409	4.634	0.000	0.000	1.667	0.672	0.000
Pdensi_DN42086_c0_g1d513706	FC_3_2	MC_2_2	0	87.404085441938	43.702042720969	-9.21913534554928	1.48307440543196	-6.21623251792558	5.09233281810776e-10	3.52543884893287e-08	0.000	0.000	0.000	0.000	0.000	0.355	0.000	0.000	0.000	0.000	0.413	3.861	0.363	0.758	1.091	1.178	2.463	1.999	2.551	1.140	0.473	0.000	0.798	0.000	1.930	1.478	0.798
Pdensi_DN25127_c6_g1	FC_3_2	MC_2_2	271.395389678982	1254.26135626559	762.828372972285	-2.20705979963892	0.3551791304392	-6.21393435168829	5.16741237603879e-10	3.57255457367239e-08	9.009	6.977	8.699	1.805	4.581	6.229	6.586	8.286	5.249	4.518	9.481	16.332	12.702	8.105	16.761	20.082	29.567	31.916	28.047	13.813	6.889	3.433	19.933	11.303	48.393	13.791	14.137
Pdensi_DN21855_c0_g5	FC_3_2	MC_2_2	15.5572310491745	1668.38822974846	841.972730398816	-6.74552374546403	1.08557314120188	-6.21379019933727	5.17215757268884e-10	3.57255457367239e-08	1.446	2.463	24.655	9.934	0.000	0.000	0.000	0.651	0.492	0.000	0.522	0.000	0.229	0.000	0.459	28.855	13.533	67.019	3.883	17.231	52.543	16.024	0.000	0.000	0.000	0.000	0.000
Pdensi_DN37320_c0_g1	FC_3_2	MC_2_2	321.330546807488	28.1620861115171	174.746316459503	3.53020218632399	0.568182158991614	6.21315212112476	5.19321290559503e-10	3.58302183594548e-08	6.821	3.101	0.544	7.258	4.651	4.534	10.058	3.973	9.984	6.212	7.275	3.710	6.978	8.334	1.537	0.428	0.741	0.686	0.594	0.520	0.249	2.685	10.733	123.510	6.596	26.518	15.138
Pdensi_DN5039_c0_g1d261746	FC_3_2	MC_2_2	19.8488282432663	147.900032830304	83.8744305367853	-2.89901548460749	0.466624076608452	-6.21274304077557	5.20675573657342e-10	3.58828801981901e-08	2.838	1.193	1.684	3.105	1.486	0.844	0.460	0.590	0.426	0.392	0.847	0.190	4.014	1.742	1.265	4.383	2.230	3.327	2.871	2.119	2.421	0.546	0.018	0.089	141.566	105.531	162.670
Pdensi_DN16624_c2_g1	FC_3_2	MC_2_2	353.112050707771	1692.77778364959	1022.94491717868	-2.26093037114402	0.364102012965886	-6.20960689760278	5.31173065866266e-10	3.64929696272227e-08	24.148	23.726	33.476	14.088	7.172	5.283	7.080	6.558	12.599	5.538	5.383	7.247	5.761	7.063	4.498	30.922	36.814	42.962	17.087	25.940	16.290	14.150	1.843	3.833	5.868	13.227	7.146
Pdensi_DN2566_c0_g1d895	FC_3_2	MC_2_2	98.4274393196561	0	49.213719659828	8.80373885891758	1.41777175339322	6.20956006342148	5.3133138681487e-10	3.64929696272227e-08	0.298	1.736	0.535	0.451	1.006	0.646	3.484	2.052	1.820	2.866	1.281	0.634	1.394	1.168	1.003	0.000	0.000	0.000	0.000	0.000	0.000	0.000	0.000	0.000	0.000	0.000	0.000
Pdensi_DN24755_c3_g3	FC_3_2	MC_2_2	62.2608915527038	432.934048334896	247.5974699438	-2.79536662908493	0.450216547181294	-6.20893800235932	5.33438610502444e-10	3.65633948675627e-08	5.258	8.776	4.538	5.089	2.180	1.805	1.437	1.733	1.444	1.098	3.091	2.464	0.804	3.162	2.338	5.792	11.862	10.272	3.302	4.684	3.231	1.637	1.148	1.743	0.657	3.313	1.470
Pdensi_GG_58086_c0_g1	FC_3_2	MC_2_2	1.87095790387241	876.225883926719	439.048420915296	-8.87399420759477	1.42931921836425	-6.20854606415383	5.34770481629793e-10	3.66049490328668e-08	0.468	0.318	0.118	0.557	0.044	0.000	0.045	0.037	0.067	0.079	0.052	0.064	6.875	0.075	0.256	0.083	22.280	32.677	51.727	4.615	2.143	51.229	24.616	22.067	0.000	0.298	0.000
Pdensi_DN21876_c0_g2	FC_3_2	MC_2_2	313.960003125554	8.99116495284811	161.475584039201	5.11454287522701	0.824096998105219	6.20623893423526	5.42676515755464e-10	3.7104284520375e-08	0.018	2.270	0.178	7.060	11.588	2.447	13.670	7.149	2.656	8.610	3.947	0.573	0.833	4.366	0.564	0.185	0.325	0.068	0.550	0.291	0.537	0.911	0.615	7.928	0.000	0.020	0.000
Pdensi_DN20256_c1_g2	FC_3_2	MC_2_2	161.653694551258	26.8793802361993	94.2665373937289	2.59752066805549	0.418629468593229	6.20482040307447	5.47594016080118e-10	3.73563715576453e-08	0.145	3.060	0.937	3.415	4.595	35.285	4.385	4.268	3.353	4.694	4.235	3.442	10.146	20.279	12.869	0.559	0.681	0.528	0.908	1.013	0.263	0.567	2.347	0.868	0.284	0.246	0.174
Pdensi_DN22218_c9_g3	FC_3_2	MC_2_2	110.4509196701	561.81107417273	336.130996921415	-2.34470674999737	0.377971595574196	-6.20339405778734	5.52582439084116e-10	3.76543690112145e-08	3.161	2.807	5.138	0.785	1.700	2.469	2.071	3.370	2.716	1.944	4.085	5.736	5.410	2.850	7.651	9.666	12.236	14.746	11.217	5.611	3.021	1.470	6.877	5.536	7.826	8.029	4.865
Pdensi_GG_149569_c0_g1	FC_3_2	MC_2_2	218.922308162192	33.7608868781961	126.341597520194	2.68479529616973	0.432826648114815	6.2029343799958	5.54199519260702e-10	3.77222240043874e-08	5.634	4.553	3.733	3.422	4.524	5.546	6.968	3.997	5.368	3.684	4.545	1.634	3.343	1.277	2.770	0.905	0.824	0.526	3.500	1.052	1.033	1.114	1.263	2.059	5.048	2.067	8.780
Pdensi_DN9372_c0_g1d4061	FC_3_2	MC_2_2	315.851720748031	40.8710945907232	178.361407669377	2.92477435205345	0.472000470829	6.19654964944529	5.77143298316399e-10	3.92399276117359e-08	0.652	8.520	5.826	4.648	8.389	2.481	6.515	8.758	8.132	16.516	18.804	6.347	3.022	5.292	5.166	1.556	0.563	0.653	4.290	0.142	2.566	17.418	0.796	0.277	0.000	0.000	0.000
Pdensi_DN30607_c0_g1	FC_3_2	MC_2_2	0	125.426516949956	62.7132584749778	-9.74567735803391	1.57302885168631	-6.19548544680945	5.81056615271038e-10	3.9417712174504e-08	1.146	0.000	0.000	0.000	0.000	0.000	0.000	0.000	0.000	0.000	0.000	0.000	0.000	0.000	0.000	5.155	2.637	0.819	1.402	0.580	0.760	3.245	0.000	0.000	1.960	0.000	0.000
Pdensi_GG_23795_c0_g1	FC_3_2	MC_2_2	97.8638889097964	0	48.9319444548982	8.79546764436634	1.41980596650505	6.19483778196607	5.83450887922136e-10	3.95359605582505e-08	0.754	0.409	0.189	0.239	0.688	1.026	2.720	2.970	1.570	3.565	6.435	4.222	0.210	1.306	0.210	0.000	0.000	0.000	0.417	0.000	0.000	0.287	0.230	4.931	5.597	9.742	6.609
Pdensi_DN31872_c0_g1	FC_3_2	MC_2_2	22.9477230323749	163.006588354734	92.9771556935543	-2.83035144571453	0.457052842313073	-6.19261315910556	5.91748369021885e-10	4.00089111638795e-08	1.176	0.693	1.818	0.159	0.846	0.449	0.355	0.671	0.677	1.280	1.126	1.993	1.602	0.739	1.031	4.011	3.263	3.517	3.248	2.661	0.999	0.244	3.045	2.734	1.191	1.437	1.889
Pdensi_DN20596_c0_g5	FC_3_2	MC_2_2	78.7538767128948	468.480437831319	273.617157272107	-2.56949420244831	0.415044674617406	-6.19088584817261	5.98270257600528e-10	4.04048706231547e-08	2.802	3.422	4.234	1.873	3.031	2.133	1.952	2.259	1.622	2.607	3.809	4.868	4.194	3.980	5.593	6.874	10.853	12.650	14.528	5.423	2.900	1.834	8.865	3.483	11.203	6.569	4.521
Pdensi_DN22210_c5_g3	FC_3_2	MC_2_2	52.318300840837	255.256838165127	153.787569502982	-2.28590262121039	0.369420096275531	-6.18781339796266	6.10044804245286e-10	4.11086240729773e-08	0.871	0.944	2.184	0.275	0.265	2.365	0.964	1.600	1.296	1.544	2.474	1.794	1.934	1.005	3.871	5.653	5.843	5.310	4.092	2.017	0.939	0.331	4.513	0.000	8.691	1.956	1.843
Pdensi_DN26580_c0_g1	FC_3_2	MC_2_2	83.4208217733315	0	41.7104108866657	8.56493588186465	1.38522113665324	6.18308200419029	6.2862037714022e-10	4.22197856173324e-08	0.000	0.712	0.000	4.561	5.201	1.064	2.173	2.069	1.961	0.777	1.240	0.386	1.089	0.379	0.000	0.000	0.000	0.000	0.000	0.000	0.000	0.000	0.000	0.000	0.000	0.000	0.000
Pdensi_DN12148_c1_g1	FC_3_2	MC_2_2	225.58926115651	1122.90949030811	674.249375732308	-2.31425196628743	0.37467206046248	-6.17674016960542	6.54386340732936e-10	4.3804924672106e-08	7.852	5.611	7.367	1.568	2.858	4.770	4.779	7.569	4.338	4.344	8.133	17.037	11.037	7.528	15.908	19.051	25.472	28.697	25.100	15.253	6.586	3.511	19.789	11.987	28.207	13.425	11.787
Pdensi_DN16158_c0_g1d10221	FC_3_2	MC_2_2	9.17174582996665	181.165545770825	95.1686458003957	-4.29766783988359	0.695808729456721	-6.17650750550249	6.55350956012541e-10	4.38211820421822e-08	0.365	0.000	0.129	0.184	0.140	0.000	0.418	0.133	0.147	0.293	0.000	0.133	0.000	0.407	0.215	2.490	4.828	4.395	2.129	4.213	0.565	0.261	0.082	0.000	0.251	1.385	0.283
Pdensi_DN8023_c0_g1	FC_3_2	MC_2_2	12.4120927304615	113.295809296539	62.8539510135003	-3.18588542198257	0.515974528496212	-6.17450134848267	6.6372614974429e-10	4.428366283706e-08	1.036	0.298	0.482	0.000	0.614	0.375	0.305	0.360	0.244	0.324	0.524	1.223	0.461	1.035	1.006	2.175	2.938	2.307	2.863	1.044	0.297	0.419	2.203	1.255	2.629	0.697	0.913
Pdensi_DN18320_c0_g1d478187	FC_3_2	MC_2_2	1.09590906473552	178.958433144365	90.0271711045503	-7.37941089139826	1.19570706124549	-6.17158761587607	6.76076488136461e-10	4.49102669334849e-08	0.266	0.000	6.192	2.698	0.000	0.026	0.000	0.025	0.066	0.000	0.038	0.193	0.060	0.000	0.089	8.559	2.653	1.264	0.416	0.645	0.709	0.210	0.000	0.000	0.000	0.000	0.000
Pdensi_DN20512_c0_g1d291173	FC_3_2	MC_2_2	133.47244241188	574.356867012736	353.914654712308	-2.10451632382186	0.3410466558766	-6.17075783491434	6.79634477608595e-10	4.50972757464545e-08	8.957	6.590	13.838	4.835	2.738	3.143	3.916	2.161	3.884	1.463	3.768	2.893	1.374	4.034	3.332	11.755	12.937	13.024	5.140	7.653	6.923	11.299	1.512	1.035	3.408	3.963	2.137
Pdensi_DN24859_c3_g1	FC_3_2	MC_2_2	0	68.1355791588377	34.0677895794189	-8.86257671838516	1.43651149802406	-6.16951324829337	6.85005369698339e-10	4.53545267407139e-08	0.000	0.791	0.244	0.308	0.000	0.264	0.000	0.000	0.000	0.575	0.000	0.573	0.270	1.404	0.270	1.742	1.305	1.483	1.885	0.845	0.000	0.000	1.482	0.489	0.359	0.273	0.000
Pdensi_GG_578_c0_g1	FC_3_2	MC_2_2	0	223.058258021959	111.529129010979	-10.5718734901583	1.71375774832383	-6.168826078539	6.87988502796079e-10	4.55024204218561e-08	0.000	0.000	8.568	1.769	0.000	0.000	0.000	0.000	0.000	0.000	0.000	0.206	0.000	0.000	0.194	2.656	0.751	11.078	0.193	0.000	4.009	1.595	0.000	0.000	0.000	0.000	0.000
Pdensi_DN24000_c5_g1	FC_3_2	MC_2_2	125.601385815084	995.620614993383	560.611000404234	-2.98576969222768	0.484050269058731	-6.16830499450751	6.90259072005046e-10	4.55557060851339e-08	4.427	3.465	6.015	2.331	1.143	2.517	1.893	4.672	2.674	3.715	4.323	9.425	6.112	4.538	10.036	15.163	21.496	28.043	16.944	9.519	4.021	2.406	12.105	6.556	15.677	9.123	7.992
Pdensi_DN10039_c0_g1d266552	FC_3_2	MC_2_2	235.895356176182	1434.78714754735	835.341251861764	-2.60403984739987	0.422269829197997	-6.16676747269783	6.97001353995742e-10	4.59483574460928e-08	7.118	7.741	10.635	3.964	5.475	6.626	3.458	7.935	6.031	5.663	9.024	20.889	10.281	8.185	20.264	24.640	29.977	39.004	38.291	22.134	12.186	5.157	24.116	8.284	36.757	16.117	15.129
Pdensi_DN21124_c0_g1d362660	FC_3_2	MC_2_2	1.63531358711635	348.286922541088	174.961118064102	-7.74758826604646	1.25666569589121	-6.16519436424339	7.0396617235034e-10	4.630694057882e-08	1.335	0.542	4.744	3.521	0.000	0.000	0.000	0.032	0.092	0.000	0.297	0.000	0.348	0.000	0.000	4.234	1.182	17.221	0.393	0.135	6.880	0.000	0.000	0.000	0.000	0.000	0.000
Pdensi_DN25490_c5_g1	FC_3_2	MC_2_2	157.529687264583	882.087907775573	519.808797520078	-2.48385030335312	0.402927802837832	-6.16450462305976	7.0704131635274e-10	4.63883588888265e-08	4.589	3.644	6.864	2.191	1.890	4.138	2.992	5.284	3.371	3.613	5.508	9.300	6.856	5.735	10.920	14.537	18.506	24.408	15.868	10.721	4.545	2.837	11.412	8.218	22.842	9.290	7.911
Pdensi_DN22683_c0_g2d301285	FC_3_2	MC_2_2	0.27825227117735	185.332262558155	92.8052574146662	-9.34353000711257	1.51572806948061	-6.1643840971516	7.07580012731529e-10	4.63883588888265e-08	0.109	0.013	0.904	0.667	0.087	0.078	0.000	0.000	0.028	0.057	0.031	0.058	0.040	0.028	0.096	1.782	7.844	2.170	8.061	0.408	3.259	0.000	0.000	0.000	0.000	0.000	0.000
Pdensi_DN18829_c1_g1	FC_3_2	MC_2_2	1.57560561272119	73.8766814233816	37.7261435180514	-5.54220752394307	0.899091315003794	-6.16423207682713	7.08260045951448e-10	4.63883588888265e-08	0.133	0.000	0.202	0.612	0.077	0.017	0.038	0.056	0.020	0.000	0.051	0.043	0.000	0.083	0.000	1.505	2.101	1.233	2.859	3.501	6.498	0.509	0.040	0.000	0.450	0.126	0.140
Pdensi_DN8453_c0_g1	FC_3_2	MC_2_2	488.709120500373	36.6270449440664	262.66808272222	3.72605009092897	0.604958950999916	6.15917837858305	7.31233249339746e-10	4.7841408118171e-08	3.716	2.443	0.684	7.856	7.220	2.926	17.233	11.804	7.417	26.494	19.507	11.360	1.387	2.129	0.820	0.982	1.174	0.288	2.709	5.931	2.473	5.217	6.136	3.774	2.204	3.414	0.400
Pdensi_DN13480_c1_g1	FC_3_2	MC_2_2	69.0945948025226	389.887833329812	229.491214066167	-2.49280821828506	0.404966878609072	-6.15558543169514	7.48006595734846e-10	4.87287773176408e-08	1.318	2.857	2.644	0.278	0.267	1.193	1.703	1.845	1.569	1.298	2.774	6.724	4.146	1.521	4.149	5.900	8.724	10.714	12.145	5.088	1.894	1.002	6.963	6.184	8.443	3.207	2.391
Pdensi_DN34347_c0_g1d201250	FC_3_2	MC_2_2	2227.60836286382	466.749522648829	1347.17894275633	2.25292927722045	0.366012878719738	6.15532788108681	7.49223259167613e-10	4.87557236659825e-08	3.174	21.462	10.575	52.844	28.723	35.872	49.794	38.696	77.195	53.633	71.706	74.669	5.233	20.211	9.202	14.838	7.066	9.582	14.778	4.326	16.438	0.910	12.953	0.996	0.503	1.043	0.657
Pdensi_DN23444_c8_g1	FC_3_2	MC_2_2	87.6014724126361	687.259389401235	387.430430906936	-2.97008655225253	0.48264152185377	-6.15381482480988	7.56409982646514e-10	4.91181091939926e-08	3.637	3.304	5.084	1.194	0.849	2.559	1.604	3.043	1.818	4.169	3.937	6.973	6.188	3.715	10.503	9.608	14.580	20.374	11.693	10.330	3.322	1.584	14.513	4.807	17.903	7.798	8.500
Pdensi_DN14692_c0_g1d524504	FC_3_2	MC_2_2	350.372826374704	1709.24632833583	1029.80957735527	-2.28560592540225	0.371570821995463	-6.15119861437926	7.68995445389849e-10	4.98287710425237e-08	11.033	11.953	15.584	4.635	7.468	9.882	6.747	11.847	7.318	6.758	11.804	14.861	11.692	8.484	19.401	28.854	37.577	44.983	30.017	19.318	12.345	3.708	29.557	13.128	41.188	25.759	16.251
Pdensi_DN22988_c1_g2	FC_3_2	MC_2_2	7.8093437926836	590.947844305001	299.378594048842	-6.2381484393513	1.01452310039659	-6.14884810105627	7.80476784719619e-10	5.04650138277441e-08	0.577	0.328	13.768	5.659	0.896	0.109	0.111	0.458	0.000	0.079	0.128	0.120	0.188	0.428	0.190	17.107	7.352	15.179	1.500	1.852	7.418	16.213	0.582	0.000	0.000	0.000	0.285
Pdensi_DN35687_c0_g1d508053	FC_3_2	MC_2_2	161.424753002815	683.292021791829	422.358387397322	-2.07940507041015	0.338255079035266	-6.14744670306443	7.87401448926174e-10	5.0858594650588e-08	4.644	2.516	5.826	1.464	3.299	3.756	3.835	4.874	3.235	3.200	5.349	10.902	6.331	3.572	10.260	13.183	12.833	18.798	18.035	8.485	3.897	3.515	9.383	6.994	17.577	11.324	9.223
Pdensi_DN15747_c0_g4	FC_3_2	MC_2_2	1267.68551976112	238.069220711595	752.877370236356	2.41015985850113	0.392098647901164	6.14682012142173	7.905169010773e-10	5.10055617948015e-08	7.254	13.099	10.112	32.002	32.404	17.383	20.409	28.762	44.750	35.708	31.385	32.629	13.308	18.594	8.011	7.226	3.879	4.892	1.790	13.015	9.856	8.535	0.977	3.237	2.361	9.526	10.782
Pdensi_DN22821_c0_g1	FC_3_2	MC_2_2	0	91.8181583124392	45.9090791562196	-9.29359549963653	1.51213960547035	-6.14599040063218	7.94660897700004e-10	5.12185099828617e-08	0.000	0.608	0.000	0.000	0.000	0.607	0.000	0.000	0.000	0.000	0.000	0.000	0.000	0.324	0.311	2.010	3.006	1.025	0.311	1.298	1.614	0.000	0.341	0.000	1.652	0.315	0.680
Pdensi_DN21847_c2_g2	FC_3_2	MC_2_2	71.2097687409563	455.079596509741	263.144682625349	-2.6732920724796	0.435020327910765	-6.14521184634839	7.98568610600692e-10	5.14157934174136e-08	1.854	2.733	3.366	0.554	1.065	1.896	1.680	2.308	1.282	0.889	3.014	3.480	2.658	2.502	4.986	7.099	11.214	11.223	7.664	5.676	2.332	0.166	4.430	7.765	8.694	1.827	3.714
Pdensi_GG_18120_c0_g1	FC_3_2	MC_2_2	277.494707039362	1338.36548479953	807.930095919446	-2.2700434638324	0.369818933083869	-6.13825648379552	8.34320823873033e-10	5.3604009334869e-08	8.519	13.471	16.340	7.043	1.905	11.387	4.373	6.360	9.836	8.895	19.266	17.615	6.136	4.929	4.340	30.428	24.848	33.139	59.495	98.607	50.607	14.532	143.052	10.154	0.044	0.032	0.068
Pdensi_DN36339_c0_g1d239598	FC_3_2	MC_2_2	0	119.132904121324	59.5664520606622	-9.66627979275998	1.57486184363553	-6.1378589060521	8.36410969642433e-10	5.36814926235098e-08	3.339	1.064	1.970	0.497	0.000	0.641	0.000	0.000	0.000	0.232	0.000	0.231	0.437	0.000	0.000	0.879	3.799	2.875	0.434	0.000	0.000	0.000	0.000	0.000	0.000	0.000	0.000
Pdensi_DN22305_c3_g1	FC_3_2	MC_2_2	498.806559427277	2318.85422664974	1408.83039303851	-2.21632342920063	0.361106771363666	-6.1375847947437	8.37855001096202e-10	5.37173879530686e-08	14.522	9.353	15.849	5.369	6.905	11.382	9.119	16.862	10.882	11.482	17.583	27.443	21.686	14.601	32.178	39.992	52.421	58.856	48.643	26.876	12.098	6.030	34.721	27.758	58.518	28.268	21.095
Pdensi_DN39203_c0_g5	FC_3_2	MC_2_2	34732.7826675071	7875.68526142574	21304.2339644664	2.14066414525881	0.348844086369455	6.13644957418504	8.43861328306517e-10	5.40454014220783e-08	367.277	297.504	412.978	429.503	439.367	693.190	738.473	590.129	1254.172	734.649	827.833	1057.146	271.860	327.284	344.747	246.596	149.283	133.845	95.650	19.040	86.079	22.056	214.850	2418.466	181.031	269.515	240.864
Pdensi_GG_32521_c0_g1	FC_3_2	MC_2_2	3.38685554219844	556.814788386434	280.100821964316	-7.35496652206984	1.19913154549373	-6.13357771272833	8.59244148010696e-10	5.49726116401153e-08	0.300	0.317	0.618	0.632	0.227	0.045	0.115	0.109	0.025	0.029	0.159	0.025	0.138	0.241	0.095	0.610	9.436	25.075	4.293	0.098	8.210	0.063	0.000	0.043	0.000	0.212	0.149
Pdensi_DN31372_c0_g1d434439	FC_3_2	MC_2_2	656.831425435519	148.112798672594	402.472112054057	2.14294012953549	0.349401851570034	6.13316764037229	8.6146285122927e-10	5.50565442235633e-08	1.462	10.298	7.497	10.044	15.058	5.452	17.914	14.305	16.669	20.556	14.232	12.299	6.215	8.314	6.816	4.796	1.954	3.250	1.224	3.546	1.724	7.176	0.537	0.162	0.000	0.321	0.193
Pdensi_DN23954_c2_g1	FC_3_2	MC_2_2	275.861331169118	1270.94367694699	773.402504058052	-2.20312535427938	0.35933096334596	-6.13118706432831	8.72257695743136e-10	5.5687829649889e-08	14.329	5.572	11.428	3.242	7.154	8.321	5.258	7.713	7.456	4.341	14.774	14.236	11.337	9.745	21.119	20.088	33.409	29.017	19.979	19.086	8.454	8.342	16.046	19.929	25.857	15.297	14.289
Pdensi_DN19830_c3_g1	FC_3_2	MC_2_2	275.343299391328	1354.88907790056	815.116188645942	-2.2978383249221	0.374898910459805	-6.1292211335153	8.83103139451269e-10	5.63022119291712e-08	12.279	6.008	9.542	2.934	5.089	6.812	5.702	9.288	5.361	6.019	10.492	14.077	10.993	8.807	22.975	22.824	30.147	35.339	27.160	15.758	6.864	2.604	17.592	13.054	26.704	13.937	10.184
Pdensi_DN42387_c0_g1d574552	FC_3_2	MC_2_2	1443.43815326059	321.356593249362	882.397373254975	2.16503006420112	0.353237427374224	6.12910721351014	8.83735616709217e-10	5.63022119291712e-08	21.589	21.838	21.761	28.064	24.305	31.295	25.514	35.331	46.073	26.640	23.709	36.772	15.705	23.607	17.663	8.358	8.134	4.843	11.279	15.189	16.070	9.965	10.486	5.671	7.940	17.706	16.070
Pdensi_DN19277_c0_g1d14874	FC_3_2	MC_2_2	89.3348364918026	503.574406177346	296.454621334574	-2.49532361677141	0.407438446756216	-6.12441863706703	9.10153072213831e-10	5.7924469370506e-08	4.823	3.744	3.040	5.458	1.848	0.756	2.598	2.086	1.956	1.877	2.449	1.465	0.632	1.576	0.752	11.554	14.838	6.779	10.932	9.527	1.962	10.666	1.519	1.698	0.414	0.713	0.923
Pdensi_DN9820_c0_g1d266238	FC_3_2	MC_2_2	136.763771624847	714.022564492094	425.393168058471	-2.38248869871817	0.389153184847485	-6.12223872625351	9.22696396607808e-10	5.8661268816799e-08	5.461	3.170	6.320	2.201	2.367	5.453	3.210	4.591	2.309	2.316	5.711	8.577	5.103	4.672	10.844	13.858	13.757	19.244	16.415	5.919	3.886	1.851	9.975	5.683	21.402	8.195	7.188
Pdensi_DN37707_c0_g1d32844	FC_3_2	MC_2_2	174.823119586706	0	87.4115597933529	9.63219356361875	1.57343104862849	6.12177671974557	9.25376376326784e-10	5.87701115990384e-08	0.000	0.000	12.534	0.000	8.004	0.098	1.001	5.791	6.060	0.000	4.151	7.820	0.000	0.000	0.000	0.000	0.000	0.000	0.000	0.000	0.000	0.207	0.000	0.000	0.000	0.000	0.000
Pdensi_DN18480_c3_g1	FC_3_2	MC_2_2	124.989556551432	542.35457954547	333.672068048451	-2.11461513093492	0.345512989632407	-6.12021890460521	9.34468925917266e-10	5.92855599133404e-08	4.012	2.784	4.916	2.203	2.186	4.031	3.261	2.798	3.232	2.886	3.725	7.223	4.573	2.578	7.042	9.733	9.992	15.745	10.984	6.045	5.563	2.711	8.215	16.421	9.515	6.928	8.597
Pdensi_DN21616_c1_g1d419515	FC_3_2	MC_2_2	89.6399153287592	418.016888955373	253.828402142066	-2.22067587550002	0.362934272423335	-6.11867228926172	9.43582270745504e-10	5.98012500713082e-08	5.874	3.909	4.759	1.870	1.803	2.242	1.962	2.215	2.474	1.751	2.983	5.572	2.950	2.524	4.360	7.805	11.740	7.746	5.250	5.565	6.224	4.723	6.329	10.722	5.761	3.996	3.692
Pdensi_DN21936_c0_g4	FC_3_2	MC_2_2	811.619047373595	4394.98672371968	2603.30288554664	-2.43659100522212	0.398371714141746	-6.11637553251369	9.57275905497697e-10	6.0605846300618e-08	23.869	20.608	24.781	14.239	15.656	24.174	18.122	22.262	19.785	46.930	39.171	58.353	41.596	17.494	66.857	54.901	96.253	132.688	136.974	73.104	45.703	9.500	123.387	312.219	241.107	69.505	76.487
Pdensi_DN54022_c0_g1d255743	FC_3_2	MC_2_2	211.440977929142	970.063757557747	590.752367743445	-2.19649569055904	0.359246547939785	-6.11417340863969	9.70587204254158e-10	6.13817876739414e-08	7.509	12.264	10.160	1.791	3.106	6.957	4.070	6.831	4.735	2.296	6.427	9.338	4.952	9.077	8.061	17.876	19.066	26.571	21.040	16.983	13.686	6.451	18.652	14.620	26.572	13.579	16.374
Pdensi_DN21098_c3_g1	FC_3_2	MC_2_2	0.5565045423547	203.852012256907	102.204258399631	-8.56269049098018	1.40050212729025	-6.11401462670222	9.71553948030268e-10	6.13817876739414e-08	0.000	0.000	2.754	1.863	0.000	0.000	0.000	0.000	0.047	0.000	0.050	0.049	0.000	0.000	0.043	1.272	4.970	6.726	0.103	1.010	0.431	0.749	0.000	0.000	0.000	0.000	0.000
Pdensi_DN15866_c0_g1d277130	FC_3_2	MC_2_2	3.06077498295085	526.242418871312	264.651596927132	-7.44070777307719	1.2175905835763	-6.11100962297389	9.90027955386887e-10	6.24839369140487e-08	0.049	0.053	9.019	4.187	0.059	0.000	0.000	0.000	0.229	0.000	0.185	0.116	0.000	0.000	0.055	8.121	13.681	12.364	3.754	8.936	3.011	2.290	0.000	0.000	0.000	0.000	0.000
Pdensi_DN23014_c0_g1d128210	FC_3_2	MC_2_2	1535.78748979444	164.039702346007	849.913596070222	3.21877415088019	0.526928485888871	6.10855977059291	1.00534209897475e-09	6.3253207812696e-08	12.914	13.732	7.816	21.980	19.109	14.833	33.853	35.208	44.971	39.827	68.808	40.796	14.532	14.642	11.714	6.592	3.380	1.282	2.399	0.463	0.767	0.066	0.122	0.068	3.996	1.530	1.447
Pdensi_GG_38489_c4_g1	FC_3_2	MC_2_2	0	93.8366510219656	46.9183255109828	-9.32062351987482	1.52611705131707	-6.1074106418187	1.01260470637189e-09	6.36441974610447e-08	0.000	0.274	3.301	0.320	0.000	0.000	0.000	0.000	0.000	0.000	0.000	0.000	0.000	0.000	0.000	1.359	1.356	3.392	0.280	0.586	1.456	0.769	0.000	0.000	0.000	0.000	0.000
Pdensi_DN12935_c0_g1d106136	FC_3_2	MC_2_2	79.2467535146444	442.756634819217	261.001694166931	-2.47864458722775	0.405864621608813	-6.10707229766077	1.01475280649918e-09	6.37132540295738e-08	1.032	0.559	1.378	0.218	1.045	1.687	2.100	2.166	1.634	2.030	2.390	5.065	3.252	1.191	3.636	7.543	7.956	13.434	14.065	7.969	5.184	0.000	5.670	2.074	2.813	3.475	1.038
Pdensi_DN21426_c3_g4	FC_3_2	MC_2_2	118.13353294799	737.152055463455	427.642794205723	-2.63989316179791	0.432475648140329	-6.10414291105085	1.0335378012494e-09	6.48256690112163e-08	4.985	3.169	6.067	0.508	0.982	8.118	2.820	2.598	3.368	2.857	8.099	8.767	10.438	4.433	12.731	9.505	16.785	21.352	12.530	6.911	4.446	1.219	7.476	4.723	15.934	5.327	7.796
Pdensi_DN42265_c0_g1d93464	FC_3_2	MC_2_2	94.6636511526469	550.303699290804	322.483675221725	-2.53669671682093	0.415978399610362	-6.09814528638264	1.0730619806795e-09	6.72352509359708e-08	2.277	2.964	5.028	3.457	1.385	1.977	3.278	2.153	1.628	1.077	3.738	4.290	4.551	3.944	4.048	9.177	12.221	14.444	6.803	5.277	4.913	3.116	4.443	0.916	7.067	3.069	2.205
Pdensi_DN43621_c0_g1	FC_3_2	MC_2_2	81.6559791767904	373.728680801341	227.692329989066	-2.19162445512759	0.359465220787659	-6.09690264422606	1.08143334977235e-09	6.76899235375546e-08	1.373	0.893	5.512	2.775	1.671	4.456	1.820	2.594	1.638	2.272	0.692	4.845	3.650	1.901	5.787	7.869	7.062	9.703	5.777	2.860	4.346	0.834	2.673	1.656	6.469	2.777	6.325
Pdensi_DN16319_c0_g1d111066	FC_3_2	MC_2_2	153.940965719789	0	76.9704828598946	9.44853947866781	1.55030344472964	6.09463876945429	1.09684848442726e-09	6.858409447168e-08	2.717	0.431	0.057	0.359	1.694	1.428	1.821	2.048	7.558	0.936	2.214	2.232	1.292	2.725	1.255	0.000	0.000	0.000	0.000	0.033	0.000	0.000	0.000	0.000	0.000	0.000	0.000
Pdensi_DN38526_c0_g1d317218	FC_3_2	MC_2_2	0	236.946851866159	118.47342593308	-10.6588438213723	1.74893953243181	-6.09446102836486	1.09806778568534e-09	6.85896971274539e-08	0.000	0.000	0.000	0.271	0.000	0.000	0.000	0.000	0.000	0.000	0.000	0.000	0.000	0.000	0.000	0.766	2.296	11.999	0.946	0.495	2.459	0.976	0.000	0.000	0.000	0.000	0.000
Pdensi_DN30636_c0_g1	FC_3_2	MC_2_2	128.771118015634	630.634533870793	379.702825943213	-2.29046135159624	0.375852062520544	-6.09405023943708	1.10089085052856e-09	6.86953627850378e-08	6.216	2.925	7.699	1.205	1.846	3.909	2.377	4.289	2.855	1.694	3.026	10.822	8.427	4.325	10.479	11.726	13.894	15.634	19.504	7.495	3.203	3.407	12.765	7.704	16.629	6.523	4.274
Pdensi_DN21014_c0_g1	FC_3_2	MC_2_2	121.303490431402	578.913005273742	350.108247852572	-2.25305656181997	0.36978470121706	-6.09288744073123	1.10892037288659e-09	6.91253597944652e-08	2.765	3.712	4.853	1.079	0.773	1.278	2.181	3.553	3.235	2.593	3.729	6.865	5.695	3.715	7.355	10.821	11.360	15.755	11.044	9.201	3.014	1.782	8.763	6.641	7.275	6.963	5.057
Pdensi_DN25353_c1_g1	FC_3_2	MC_2_2	120.734658208363	732.155112165859	426.444885187111	-2.59866156518383	0.426683659673764	-6.09037048001962	1.12649690178634e-09	7.01489839917514e-08	3.681	2.061	6.545	1.496	1.792	2.112	2.306	3.398	3.213	2.911	2.952	7.235	4.767	4.048	8.455	11.541	13.059	23.086	14.562	7.029	4.974	1.565	10.035	10.245	11.341	8.922	6.863
Pdensi_DN40254_c2_g1	FC_3_2	MC_2_2	381.255597478928	74.7277331286302	227.991665303779	2.34635305812015	0.385392748206841	6.08821278822002	1.14178056080281e-09	7.10278757675644e-08	0.430	2.044	0.686	5.695	7.933	4.371	7.139	11.067	10.019	6.644	5.933	4.655	2.138	4.493	3.319	1.812	1.965	1.168	3.044	4.735	2.361	2.091	4.792	9.207	0.260	1.255	1.138
Pdensi_DN7676_c0_g1d451496	FC_3_2	MC_2_2	7.21006749257589	869.215672526393	438.212870009484	-6.91416899278485	1.13587113729276	-6.08710686078712	1.14969239423278e-09	7.14468512956429e-08	0.409	0.165	0.736	0.814	0.092	0.246	0.222	0.079	0.253	0.357	0.161	0.136	0.184	0.132	0.316	0.695	14.913	39.215	1.110	0.119	0.511	0.076	0.078	0.026	0.080	0.115	0.046
Pdensi_DN19097_c0_g2	FC_3_2	MC_2_2	355.705389710576	1610.83643223613	983.270910973351	-2.17846560332971	0.357966724983934	-6.08566509478635	1.1600871270967e-09	7.19455463959919e-08	6.722	6.797	12.687	3.956	2.531	9.813	5.843	11.028	9.423	5.053	16.751	20.119	13.530	9.304	17.668	30.523	31.792	43.249	45.950	17.655	8.632	4.889	29.087	15.442	46.830	19.183	13.382
Pdensi_DN19384_c0_g1d407766	FC_3_2	MC_2_2	7.89541227460663	550.13324134978	279.014326812193	-6.12017160735997	1.00600399413743	-6.08364543582906	1.17480252500108e-09	7.2783811536164e-08	2.648	0.854	2.398	1.120	0.450	0.634	0.267	0.165	0.152	0.337	0.128	0.120	1.249	0.679	0.894	0.943	11.784	21.969	41.133	0.554	27.008	0.605	0.071	0.177	1.374	3.971	2.718
Pdensi_DN16906_c3_g1	FC_3_2	MC_2_2	111.175882185481	608.010781687724	359.593331936603	-2.45064053596367	0.4028454163661	-6.08332734196127	1.17713670944638e-09	7.28540828889266e-08	4.612	6.471	3.964	0.508	1.964	2.776	2.772	1.749	3.785	1.911	7.087	9.747	7.579	6.970	7.368	10.951	14.219	14.545	8.573	9.631	4.963	0.616	15.213	14.732	21.469	10.030	2.630
Pdensi_DN26093_c3_g1	FC_3_2	MC_2_2	124.667964140448	569.196196076319	346.932080108383	-2.18843496857703	0.359773165625639	-6.08281878047069	1.18087794827015e-09	7.29369324814063e-08	6.630	2.245	5.406	1.045	3.029	3.574	3.193	2.610	3.463	2.447	2.602	2.916	5.927	3.346	7.320	9.991	10.633	16.591	12.888	3.343	1.788	1.880	8.033	2.496	13.861	4.665	1.512
Pdensi_DN16165_c0_g3d469408	FC_3_2	MC_2_2	556.056533820531	127.81045569663	341.93349475858	2.11233086890024	0.347354916735062	6.08118891407941	1.19294635606028e-09	7.35327289423351e-08	4.254	2.828	4.924	12.462	12.825	7.133	17.206	13.348	10.829	18.054	22.364	10.207	5.370	6.651	5.467	4.121	2.186	2.318	3.112	7.131	3.846	8.904	7.300	4.002	4.189	12.664	28.321
Pdensi_DN52982_c0_g1d254769	FC_3_2	MC_2_2	1138.80060422327	101.476698974966	620.138651599117	3.4843791927729	0.573033539347279	6.08058508537184	1.19744788435941e-09	7.36854934329289e-08	0.153	1.947	8.154	13.057	9.414	10.642	32.948	16.194	35.856	37.142	7.263	9.400	1.882	2.232	3.260	3.646	0.759	2.517	4.307	0.376	1.118	0.000	0.000	0.078	1.840	6.546	5.279
Pdensi_DN18954_c9_g1	FC_3_2	MC_2_2	133.609511270168	656.908064654756	395.258787962462	-2.29597592360718	0.37759464215104	-6.08053099092645	1.19785196439596e-09	7.36854934329289e-08	3.944	2.916	4.116	1.486	1.194	3.148	2.615	4.202	3.076	3.589	5.042	7.302	5.557	3.597	11.650	10.898	15.800	16.071	14.011	7.370	3.108	2.476	9.275	7.666	14.395	7.772	5.271
Pdensi_DN37535_c0_g1d509715	FC_3_2	MC_2_2	27.227156349115	260.12154527205	143.674350810582	-3.25436304574088	0.535294008078028	-6.0795805606449	1.20497330682265e-09	7.4048536764916e-08	1.065	2.598	1.335	1.682	0.324	0.864	0.882	0.838	0.317	0.629	2.012	1.252	0.295	2.150	1.772	6.435	6.561	4.217	4.715	2.464	2.297	0.404	4.535	3.746	7.450	3.589	0.968
Pdensi_DN24288_c6_g1	FC_3_2	MC_2_2	27.2267083547564	187.747954798863	107.48733157681	-2.78021645202584	0.457347423864563	-6.07900319746671	1.20931948258277e-09	7.4165487257589e-08	0.777	0.746	1.292	0.655	0.209	0.659	0.861	0.541	0.610	0.804	0.436	1.630	1.058	1.594	1.337	3.209	4.036	4.999	3.176	0.902	1.236	0.394	2.118	0.174	7.189	2.515	0.831
Pdensi_DN13074_c0_g1d522068	FC_3_2	MC_2_2	103.060263883567	605.549683286154	354.304973584861	-2.55320777282578	0.420017270619333	-6.07881616168061	1.21073069298805e-09	7.417710799674e-08	3.400	2.713	5.170	1.269	1.719	2.002	1.787	2.979	2.875	1.864	3.376	5.860	3.730	1.966	7.842	10.527	10.961	18.065	12.237	6.696	4.892	1.636	7.853	8.030	6.958	6.376	7.043
Pdensi_GG_74017_c0_g1	FC_3_2	MC_2_2	5309.00220151934	1278.08226522278	3293.54223337106	2.05273207052821	0.337748492005265	6.07769425805818	1.21922936635358e-09	7.45473423747808e-08	86.615	85.217	52.795	115.753	127.560	103.402	139.257	125.623	129.757	150.499	156.503	117.940	95.400	145.986	69.800	45.858	24.025	16.927	19.339	15.714	21.744	6.683	8.138	4.845	24.089	32.867	37.000
Pdensi_DN20466_c0_g2d490759	FC_3_2	MC_2_2	878.465958440162	176.960690958085	527.713324699123	2.30290933312194	0.379055745080229	6.07538432806107	1.23691114759123e-09	7.54006629779131e-08	2.272	9.486	3.348	7.381	5.585	2.533	27.722	18.963	18.786	22.296	21.077	12.507	3.355	3.119	3.494	6.145	3.377	2.460	2.512	2.632	2.320	1.257	0.000	0.000	0.000	0.000	0.000
Pdensi_DN18473_c0_g2	FC_3_2	MC_2_2	469.406793039011	94.82914123322	282.117967136116	2.30731802591075	0.379850389726093	6.0742810546398	1.24544432499425e-09	7.58446862507785e-08	1.838	2.238	1.736	11.824	11.561	9.884	9.507	8.891	16.478	5.669	4.537	6.839	2.482	6.292	4.026	2.229	2.175	1.882	1.122	1.080	1.823	0.000	0.000	0.000	0.000	0.000	0.000
Pdensi_DN25883_c0_g1d23496	FC_3_2	MC_2_2	211.551396946149	28.9674064972949	120.259401721722	2.89584878370942	0.476807899238318	6.07340773576827	1.25223960480691e-09	7.61818874363749e-08	6.077	1.879	0.108	2.614	3.418	4.268	6.995	4.430	4.361	7.535	8.920	4.224	3.628	2.882	5.701	0.487	0.588	0.799	4.097	3.023	4.508	20.661	1.863	9.180	4.248	8.048	11.109
Pdensi_DN17949_c1_g1d476484	FC_3_2	MC_2_2	154.127152657545	787.421063052608	470.774107855077	-2.35113883970133	0.387205309870485	-6.07207282484777	1.26269642541849e-09	7.66646134692839e-08	5.118	4.906	6.840	1.424	2.261	4.538	3.269	4.714	3.417	2.950	5.564	6.864	4.905	4.571	10.523	12.194	17.043	21.960	13.124	8.184	3.955	2.823	12.803	7.683	17.144	7.554	6.979
Pdensi_DN24150_c0_g1d225245	FC_3_2	MC_2_2	839.947601393351	76.7099657506439	458.328783571997	3.43827273997208	0.566470406166916	6.06964230177095	1.28195456920238e-09	7.77561155535688e-08	8.931	16.919	5.803	27.212	26.637	12.440	26.135	18.834	17.584	20.867	20.686	14.059	6.479	12.471	6.957	3.014	1.691	0.542	0.619	0.757	0.403	0.115	0.531	0.083	1.882	2.923	5.635
Pdensi_DN13833_c0_g1d272802	FC_3_2	MC_2_2	424.890637096063	39.2574089810556	232.07402303856	3.43883644092496	0.566887704304877	6.0661686870448	1.30997544250428e-09	7.93764061792889e-08	0.684	0.857	0.987	2.361	2.163	1.933	5.575	7.774	18.146	5.582	10.402	11.184	0.289	1.026	0.458	0.914	0.774	0.921	1.709	1.115	1.581	0.682	0.120	0.000	0.101	0.000	0.000
Pdensi_DN22943_c18_g1	FC_3_2	MC_2_2	51.5680096868692	344.451533764744	198.009771725807	-2.73561338926996	0.451170778033758	-6.06336563106327	1.33302153185414e-09	8.06923253305325e-08	1.842	1.883	2.489	1.255	1.207	1.613	1.646	1.302	0.887	2.053	0.313	4.086	2.476	2.290	4.680	5.552	7.183	9.676	8.785	2.873	2.854	0.754	7.552	4.489	14.271	5.295	2.403
Pdensi_DN9898_c0_g1d454380	FC_3_2	MC_2_2	2212.65775250553	354.973158219064	1283.8154553623	2.64260117821816	0.435871738702995	6.06279541335173	1.33775787437787e-09	8.08983758394942e-08	0.565	9.337	2.611	8.362	15.610	3.869	41.423	68.380	53.818	66.851	79.370	44.470	1.210	5.286	1.449	4.553	10.681	7.651	7.120	6.988	12.463	3.403	9.600	0.409	0.000	0.000	0.000
Pdensi_DN23727_c3_g1d130918	FC_3_2	MC_2_2	60.8090696493414	394.647071851365	227.728070750353	-2.6969415419166	0.444997069420577	-6.06058270322599	1.35629290932368e-09	8.19376358105347e-08	1.354	1.468	4.678	0.856	1.647	1.235	1.227	2.048	1.209	2.401	1.022	4.295	1.807	2.084	4.706	7.143	11.301	7.287	7.078	8.994	10.297	0.686	7.995	19.516	13.413	7.257	9.657
Pdensi_GG_125749_c0_g1	FC_3_2	MC_2_2	0	68.4800269014688	34.2400134507344	-8.8720014002033	1.46417651721848	-6.05937965530111	1.36647518944064e-09	8.24707168259331e-08	0.000	0.677	0.000	0.000	0.000	0.000	0.000	0.000	0.000	0.000	0.000	0.000	0.000	0.783	0.000	1.993	1.496	1.078	0.184	0.857	0.132	0.062	0.733	0.000	7.466	6.266	0.000
Pdensi_DN13068_c0_g1	FC_3_2	MC_2_2	123.074208574919	768.263022802622	445.668615688771	-2.64092029868876	0.43586976358591	-6.05896650632945	1.36998913143211e-09	8.2600685317677e-08	4.718	4.213	5.571	1.753	1.689	4.503	2.452	4.661	1.986	5.249	4.194	5.223	5.532	4.162	8.311	16.395	13.977	20.269	8.298	6.075	3.594	2.529	8.442	11.161	13.891	9.044	6.056
Pdensi_DN10354_c0_g1d334260	FC_3_2	MC_2_2	987.842731481668	214.50990685242	601.176319167044	2.20280170269176	0.363707829670201	6.05651438598171	1.39102705870456e-09	8.37859205052055e-08	6.604	7.866	6.299	12.466	13.740	14.446	18.049	19.188	36.087	19.580	25.872	21.688	10.404	13.150	12.789	5.420	4.260	4.597	7.205	7.960	4.872	9.128	18.526	37.134	9.879	13.163	15.388
Pdensi_DN20717_c1_g1	FC_3_2	MC_2_2	167.288097522948	882.858705721467	525.073401622207	-2.39837626142624	0.396128848183693	-6.0545357209482	1.40823224484698e-09	8.4677862343949e-08	5.177	4.180	6.484	2.240	2.541	3.506	3.374	5.727	3.259	3.433	5.094	8.408	6.988	5.651	11.033	15.302	18.287	24.017	16.064	9.676	4.431	2.325	13.798	10.229	17.781	7.162	6.409
Pdensi_DN22086_c0_g3	FC_3_2	MC_2_2	8.97030155315834	556.975868730126	282.973085141642	-5.95449416128226	0.983483877064676	-6.05449087691621	1.40862457329142e-09	8.4677862343949e-08	0.512	0.276	0.681	0.108	0.928	0.093	0.378	0.089	0.201	0.201	0.539	0.101	0.190	0.590	0.095	1.302	13.555	20.294	10.080	1.989	2.685	2.981	2.622	0.688	1.033	2.013	1.641
Pdensi_DN15581_c0_g1d182277	FC_3_2	MC_2_2	85.5970223174923	411.768336193433	248.682679255463	-2.26490068113911	0.374097562970927	-6.05430482666665	1.41025341536648e-09	8.46919249396396e-08	2.359	2.150	3.104	0.157	0.452	1.356	1.518	2.602	2.205	1.755	2.041	3.221	2.905	2.867	4.297	9.128	7.249	10.801	5.504	4.608	2.135	1.135	4.107	2.249	8.941	5.860	4.788
Pdensi_DN28565_c0_g1d81015	FC_3_2	MC_2_2	42.877563227247	267.906114171604	155.391838699426	-2.64207758466505	0.436585140765348	-6.05168920782188	1.43334801757401e-09	8.59937992954608e-08	2.248	0.886	3.448	0.678	0.115	1.925	0.754	1.233	1.205	1.753	0.631	2.991	1.953	1.757	4.773	5.983	4.244	7.473	3.684	3.548	1.783	0.570	7.034	8.381	6.333	4.695	2.702
Pdensi_DN21522_c0_g5	FC_3_2	MC_2_2	1185.09765401385	215.115655694393	700.10665485412	2.45520435401278	0.405773628725818	6.05067500744797	1.44240172246317e-09	8.64515504238412e-08	8.040	41.134	13.197	36.094	36.951	26.327	29.313	34.893	23.662	51.662	40.252	38.414	7.808	22.054	10.648	7.300	4.747	2.486	2.474	4.869	1.990	7.933	2.876	0.134	7.175	10.658	4.279
Pdensi_DN14482_c0_g1d107978	FC_3_2	MC_2_2	109.59934702762	469.644897005311	289.622122016466	-2.09706064327731	0.346708702859795	-6.0484799659769	1.46218800084979e-09	8.75510300508829e-08	5.227	1.456	2.990	1.893	1.814	2.445	2.158	3.290	2.658	1.762	1.888	4.050	5.489	3.449	5.161	8.698	10.307	11.687	14.543	6.406	3.214	0.910	7.491	1.803	8.472	5.035	5.587
Pdensi_DN6018_c0_g1	FC_3_2	MC_2_2	442.504443687985	1923.6805230141	1183.09248335104	-2.11940083367456	0.350451703501639	-6.04762599952564	1.46995698762805e-09	8.78429512833042e-08	12.730	8.046	13.840	2.675	5.164	11.063	8.568	14.847	9.284	7.523	20.892	22.841	15.996	11.010	23.078	34.547	40.877	50.311	38.842	12.258	9.156	1.071	29.189	17.767	49.800	16.311	20.620
Pdensi_DN1201_c0_g1d514335	FC_3_2	MC_2_2	319.323008393372	35.4619753426561	177.392491868014	3.14646909007106	0.52029759483283	6.04744115928887	1.47164386637472e-09	8.78572835269823e-08	1.963	3.221	0.783	4.169	3.319	1.624	6.781	10.739	6.100	4.516	12.800	2.595	1.137	4.346	1.055	1.341	0.513	0.581	0.702	0.182	0.112	0.000	0.000	0.000	7.865	5.552	6.418
Pdensi_DN22208_c1_g1d20470	FC_3_2	MC_2_2	817.189766758463	41.7743812917306	429.482074025097	4.29298767626214	0.709926988992345	6.04708335198738	1.47491463031439e-09	8.79660528286229e-08	8.953	17.481	8.813	5.024	4.164	5.156	20.416	17.350	23.009	47.454	55.431	44.549	4.149	9.265	7.007	0.444	1.911	0.334	0.607	0.237	1.035	0.076	0.013	0.000	0.000	0.000	0.000
Pdensi_DN23438_c3_g3	FC_3_2	MC_2_2	212.004528339002	855.795649489698	533.90008891435	-2.01124672577298	0.332661383040845	-6.04592786631333	1.48552553455614e-09	8.85119556727927e-08	7.196	6.038	9.052	2.701	3.010	4.666	4.838	5.898	4.977	4.539	5.134	8.405	6.628	6.097	13.022	15.910	15.186	24.987	10.566	8.992	4.779	3.260	11.583	7.620	16.887	8.148	7.435
Pdensi_DN14618_c0_g1	FC_3_2	MC_2_2	41.9659984193459	291.6400256491	166.803012034223	-2.79409676642704	0.462242948605717	-6.04464984237183	1.49734837541531e-09	8.91289280522948e-08	2.074	1.847	2.009	0.146	0.513	0.231	0.786	1.272	1.049	2.483	1.740	2.461	1.821	1.412	4.256	5.554	4.718	8.884	4.063	3.771	1.456	0.967	5.966	2.345	8.345	4.387	4.510
Pdensi_DN37979_c0_g1d316639	FC_3_2	MC_2_2	0	174.407304423254	87.2036522116269	-10.2171613613171	1.69105030517629	-6.04190267435717	1.52307334899927e-09	9.05688584114893e-08	0.333	0.000	0.000	0.000	0.000	0.000	0.000	0.000	0.000	0.000	0.000	0.000	0.367	0.000	0.000	0.596	6.765	3.642	0.000	0.385	0.478	0.504	0.000	0.000	0.000	0.374	0.000
Pdensi_DN26627_c0_g1d367578	FC_3_2	MC_2_2	48.7268134410057	298.971476635193	173.849145038099	-2.61386489761374	0.43263379094883	-6.04174928611365	1.52452233050386e-09	9.05688584114893e-08	2.799	1.479	2.487	0.143	1.882	0.947	1.006	1.540	1.070	1.465	2.718	3.223	2.487	1.903	4.598	4.867	7.065	7.528	5.986	4.836	1.631	2.585	4.991	4.767	8.608	2.796	2.408
Pdensi_DN24367_c5_g1	FC_3_2	MC_2_2	0	93.5542626817546	46.7771313408773	-9.31823440080052	1.54238511316111	-6.04144472174192	1.52740337998172e-09	9.06513159487683e-08	0.390	0.000	0.297	0.000	0.000	0.000	0.000	0.000	0.000	0.350	0.000	0.000	0.000	0.000	0.986	2.248	0.849	3.129	0.715	0.688	0.426	0.000	1.377	0.000	1.126	0.824	0.000
Pdensi_DN22409_c0_g1d222717	FC_3_2	MC_2_2	338.435489823705	18.6220680425771	178.528778933141	4.1878085701982	0.693285098890105	6.0405287477007	1.53610011879708e-09	9.10230695445321e-08	9.914	2.633	0.743	2.189	2.628	12.966	9.222	2.967	13.098	2.382	8.018	3.926	3.331	1.718	4.183	0.502	0.229	0.515	1.374	0.463	0.710	4.199	0.671	177.262	17.588	20.695	36.428
Pdensi_DN30368_c0_g1d310003	FC_3_2	MC_2_2	112.930680488768	783.346800522436	448.138740505602	-2.79213826058823	0.462238625471533	-6.0404693738866	1.53666550742231e-09	9.10230695445321e-08	2.219	2.523	4.566	1.601	1.545	2.398	3.148	3.333	1.892	1.875	3.192	5.964	7.575	4.389	8.782	10.802	15.963	23.994	8.789	5.135	5.019	3.366	9.249	8.290	28.888	10.698	4.619
Pdensi_DN54978_c0_g1	FC_3_2	MC_2_2	31.3586166533807	181.84937818981	106.603997421596	-2.53055234588082	0.419162761218492	-6.03715926129647	1.56850902078146e-09	9.28187380085244e-08	0.899	1.620	1.696	0.972	0.846	0.872	0.998	0.731	0.590	1.174	2.020	1.885	1.780	1.038	2.528	3.496	4.117	4.296	4.331	3.825	1.859	0.608	3.307	0.850	4.218	2.244	1.923
Pdensi_DN24750_c0_g1d72788	FC_3_2	MC_2_2	0	166.153137678006	83.076568839003	-10.1466174501937	1.68106032174076	-6.03584375823392	1.58134203325872e-09	9.34870316935768e-08	0.000	0.000	0.311	0.782	0.000	0.000	0.000	0.000	0.000	0.000	0.000	0.000	0.000	0.000	0.000	0.555	4.646	5.282	41.895	0.000	36.114	12.689	15.819	12.460	0.000	0.000	0.000
Pdensi_DN27259_c2_g2	FC_3_2	MC_2_2	53.8012990066543	315.844325474876	184.822812240765	-2.5498149973735	0.422661560168588	-6.03275821050878	1.61184498732159e-09	9.50788868497474e-08	6.130	2.498	5.777	3.840	1.411	1.156	1.289	1.717	0.967	1.138	1.279	1.607	1.113	1.140	0.420	6.089	5.829	8.800	2.829	5.166	2.147	2.515	0.155	0.536	0.682	0.286	0.319
Pdensi_DN20155_c2_g1	FC_3_2	MC_2_2	371.849878921945	1964.54250423585	1168.19619157889	-2.40073828245455	0.397957767930451	-6.03264586325178	1.61296637495248e-09	9.50788868497474e-08	12.591	8.664	17.326	5.697	6.176	10.825	6.630	12.549	8.306	8.743	12.449	19.310	13.964	11.797	23.350	30.847	42.714	54.199	46.979	23.838	11.463	5.675	26.073	18.980	29.541	20.585	9.284
Pdensi_DN12747_c0_g2	FC_3_2	MC_2_2	0.539404522380823	2297.60764963355	1149.07352707797	-12.0664048433505	2.00195656071209	-6.02730602658954	1.66715151011171e-09	9.80824650546825e-08	0.018	0.000	7.126	3.853	0.000	0.019	0.000	0.018	0.021	0.062	0.000	0.084	0.000	0.000	0.657	0.529	42.326	101.843	27.753	0.349	23.677	50.639	0.412	0.648	0.028	0.040	0.000
Pdensi_DN24325_c0_g2	FC_3_2	MC_2_2	1096.80798627799	264.868716715327	680.83835149666	2.04918874469428	0.340058364207252	6.02599130143844	1.68076222853357e-09	9.87833818285611e-08	10.889	25.329	16.892	22.678	20.514	16.340	35.304	29.042	17.297	54.406	50.999	25.840	9.304	25.461	16.731	6.478	6.166	4.909	10.138	14.313	5.559	20.845	101.246	72.939	1.036	0.570	0.980
Pdensi_DN44769_c0_g1d322761	FC_3_2	MC_2_2	1.30576125601736	249.399926220656	125.352843738337	-7.56640097265916	1.25565879895339	-6.02584155740864	1.68231930842020e-09	9.87833818285611e-08	0.000	0.000	1.730	0.000	0.000	0.000	0.000	0.095	0.000	0.107	0.000	0.000	0.000	0.000	0.102	2.621	3.468	9.993	3.657	1.695	1.959	0.555	0.783	0.184	0.828	0.205	0.110
Pdensi_DN34901_c0_g1d30567	FC_3_2	MC_2_2	681.355550316894	122.64515422865	402.000352272772	2.46518802060722	0.409180155482784	6.02470082572452	1.69422718188692e-09	9.93864766649897e-08	2.154	5.612	9.837	12.969	20.039	13.093	15.099	18.580	16.852	16.053	22.665	16.396	5.791	13.638	11.132	4.417	1.504	2.448	3.092	1.391	1.198	14.032	0.000	0.000	0.000	0.067	0.000
Pdensi_DN24281_c0_g1d132713	FC_3_2	MC_2_2	118.31007380019	0	59.1550369000951	9.06873030070488	1.50540096566339	6.02412945623996	1.70022242819753e-09	9.96418964556111e-08	0.846	0.913	0.141	0.089	0.425	0.919	1.324	2.648	4.762	1.158	2.363	1.998	0.628	0.894	0.553	0.000	0.000	0.000	0.000	0.000	0.000	0.000	0.000	0.000	0.000	0.000	0.000
Pdensi_DN15861_c0_g1	FC_3_2	MC_2_2	90.41614434764	464.300774516774	277.358459432207	-2.35726402719077	0.391325488571316	-6.02379373701639	1.70375468814802e-09	9.97526189883384e-08	2.755	3.447	3.670	0.701	1.641	0.755	2.113	2.702	1.873	2.119	2.840	4.034	3.542	1.197	6.369	7.765	9.362	13.158	7.500	4.900	2.577	1.896	5.077	5.256	5.365	4.842	3.692
Pdensi_DN51443_c0_g1d253349	FC_3_2	MC_2_2	0	86.3890440519824	43.1945220259912	-9.20361067193633	1.5284068026653	-6.02170224307214	1.7259218689786e-09	1.00834907875746e-07	0.000	0.633	1.953	0.247	0.237	0.636	0.000	0.000	0.000	0.691	0.492	0.689	0.433	1.124	1.733	1.221	2.931	1.426	1.292	1.580	1.119	1.186	1.189	4.310	4.622	0.438	3.061
Pdensi_DN21092_c5_g1	FC_3_2	MC_2_2	41.9968470751374	197.444387793098	119.720617434118	-2.22881350631349	0.370137634006815	-6.0215803569773	1.72722233699704e-09	1.00834907875746e-07	1.241	1.306	1.885	0.177	0.994	0.694	1.047	0.921	1.161	0.682	1.726	1.372	2.105	1.550	3.047	3.846	4.017	5.068	3.362	2.206	1.534	0.891	5.584	5.791	3.064	2.437	2.921
Pdensi_DN37635_c0_g1d439977	FC_3_2	MC_2_2	0	109.863695986121	54.9318479930604	-9.54835845807303	1.58625202188756	-6.01944604408509	1.7501498204072e-09	1.02075260659004e-07	0.000	0.000	0.000	0.000	0.001	1.246	0.000	0.000	0.000	0.000	0.000	0.000	0.214	1.467	1.137	0.876	2.195	3.947	0.000	2.614	1.512	0.000	0.000	0.000	0.000	0.059	0.049
Pdensi_DN20580_c1_g1	FC_3_2	MC_2_2	11.5518279824821	1071.9981490591	541.77498852079	-6.53454636711477	1.08566172473045	-6.0189525137189	1.75549355073627e-09	1.02288666922219e-07	0.321	0.820	4.305	0.751	0.576	0.157	0.349	0.332	0.156	0.425	0.440	0.285	0.178	0.414	0.316	0.702	36.649	29.806	10.385	96.108	85.030	38.954	0.148	0.054	0.104	0.150	0.032
Pdensi_DN34798_c0_g1d313806	FC_3_2	MC_2_2	70.3745205174291	340.436337142796	205.405428830112	-2.27308392012991	0.377951079843062	-6.01422787592979	1.80746109297987e-09	1.050382869746e-07	1.964	2.433	4.686	4.252	2.920	0.910	1.859	1.178	2.207	1.658	3.408	0.330	3.416	0.000	0.311	6.710	7.690	7.932	6.523	7.673	2.683	4.685	4.876	2.217	0.826	0.000	0.000
Pdensi_DN15086_c0_g1d213965	FC_3_2	MC_2_2	258.006630170029	18.4131655570823	138.209897863556	3.81569604235984	0.634593971622234	6.01281482804769	1.8232926760644e-09	1.05731819319245e-07	0.390	0.401	0.113	2.962	2.603	10.137	6.986	4.471	7.790	6.963	5.399	8.765	3.164	4.744	2.062	0.265	0.718	0.204	0.945	0.395	0.417	0.850	18.302	4.193	0.000	0.018	0.000
Pdensi_DN24262_c0_g1d365474	FC_3_2	MC_2_2	30.4509716116896	210.005963907167	120.228467759428	-2.78145096739368	0.462638312426643	-6.01215008070632	1.8307870623953e-09	1.06065111157758e-07	1.831	1.585	1.831	0.155	0.444	1.067	0.950	0.895	0.433	1.150	1.235	2.591	1.374	0.846	3.135	4.378	4.356	5.064	5.808	2.973	1.527	1.302	4.038	5.405	4.214	4.720	2.856
Pdensi_DN42785_c0_g1d36797	FC_3_2	MC_2_2	12.2235445163903	91.9121326445163	52.0678385804533	-2.90870283370816	0.4841147785225	-6.0082917579699	1.87488226910757e-09	1.08412835208444e-07	0.549	0.298	0.551	0.694	0.334	1.188	0.303	0.288	0.328	0.649	0.000	0.969	2.433	0.317	2.132	1.967	2.060	2.008	0.912	1.907	0.000	0.000	1.002	1.104	1.213	0.309	0.333
Pdensi_DN24126_c0_g2	FC_3_2	MC_2_2	61.1815141258885	340.543201865001	200.862357995445	-2.47326677584544	0.411815333600196	-6.00576659985801	1.90429970943348e-09	1.09904521728378e-07	0.987	2.139	2.143	0.625	1.399	1.256	1.279	1.900	1.368	1.165	1.456	3.685	3.846	1.900	5.864	6.043	6.556	9.647	5.822	2.098	1.181	2.757	5.228	3.971	9.801	4.251	1.391
Pdensi_DN25517_c4_g2	FC_3_2	MC_2_2	216.253054091785	1321.48001709705	768.866535594417	-2.61045716245772	0.434787508978827	-6.00398380484488	1.92533914149262e-09	1.10907937358372e-07	5.590	4.669	6.891	2.099	2.066	4.721	3.910	7.859	4.201	4.163	7.591	12.948	9.088	6.655	15.915	20.630	29.790	35.483	29.395	12.990	5.856	2.700	17.005	12.648	31.377	13.784	10.792
Pdensi_DN24783_c0_g1d22632	FC_3_2	MC_2_2	1.33155338149159	5590.76866045848	2796.05010691999	-12.0368842850297	2.0051945891342	-6.00285097030256	1.93882564074458e-09	1.11578956187495e-07	0.000	0.015	0.149	0.153	0.016	0.000	0.044	0.014	0.047	0.000	0.000	0.064	0.000	0.016	0.031	0.062	152.227	198.451	74.100	0.063	12.599	0.020	0.000	0.000	0.021	0.000	0.016
Pdensi_DN18812_c1_g3	FC_3_2	MC_2_2	0	185.482491990135	92.7412459950673	-10.3057045274103	1.71849741853495	-5.99692755791054	2.01085708573451e-09	1.15505381230247e-07	0.000	0.039	1.277	0.254	0.000	0.000	0.000	0.000	0.000	0.000	0.000	0.000	0.000	0.000	0.067	0.455	5.548	5.673	3.043	0.871	5.362	1.261	0.000	0.000	0.000	0.000	0.000
Pdensi_GG_9794_c0_g1	FC_3_2	MC_2_2	318.441496004984	49.4751253195814	183.958310662283	2.66601348855922	0.444959660732089	5.99158468471693	2.07806065549296e-09	1.19252790830109e-07	3.695	10.007	5.240	12.586	9.284	7.138	10.284	6.886	6.558	6.453	12.480	6.123	4.102	8.733	4.430	1.762	0.792	0.794	1.055	0.493	1.396	0.384	1.874	0.860	3.136	1.523	0.458
Pdensi_DN24015_c1_g1d132094	FC_3_2	MC_2_2	471.221741677738	2158.25768036984	1314.73971102379	-2.19495264738307	0.366496753967046	-5.9890097896486	2.11122457122271e-09	1.20927358341308e-07	11.392	10.686	16.382	5.805	2.000	9.578	7.757	16.069	10.965	14.710	12.950	27.766	17.705	9.688	26.757	42.883	41.147	57.713	37.455	26.963	9.455	7.372	30.709	26.398	59.831	31.287	12.367
Pdensi_DN21989_c10_g1	FC_3_2	MC_2_2	267.829610144716	1141.98495205151	704.907281098113	-2.09137555626325	0.349278511593845	-5.98770175330793	2.12826862826913e-09	1.21788717969237e-07	7.609	5.893	10.636	2.746	4.961	5.881	4.803	8.843	6.158	4.497	8.215	13.425	9.633	6.270	22.005	21.413	26.792	26.490	26.776	20.439	10.947	6.191	13.889	12.019	32.415	13.741	10.211
Pdensi_DN22869_c0_g7	FC_3_2	MC_2_2	0	284.874836321721	142.43741816086	-10.9256666663789	1.82537308149756	-5.9854430730486	2.15801591565461e-09	1.23258641880498e-07	0.130	0.000	0.000	0.084	0.000	0.000	0.000	0.000	0.000	0.000	0.000	0.045	0.023	0.000	0.024	0.313	12.535	4.968	12.897	0.164	0.264	0.000	0.000	0.000	3.307	0.885	2.471
Pdensi_DN14668_c0_g1d464682	FC_3_2	MC_2_2	126.563800117184	930.861436671483	528.712618394334	-2.87779316968552	0.480985411021347	-5.98311945382019	2.18904103501055e-09	1.24913182744986e-07	3.300	4.767	1.653	7.009	2.489	3.087	4.099	1.894	3.474	3.755	3.121	2.046	0.520	5.688	0.025	11.974	25.748	22.293	45.973	14.050	15.462	3.471	24.048	9.163	12.125	6.127	3.912
Pdensi_DN35326_c0_g1d507769	FC_3_2	MC_2_2	0	63.0680592426441	31.534029621322	-8.75240390429623	1.46314482744086	-5.98191220728626	2.20533135295728e-09	1.25724594455212e-07	0.196	0.213	0.985	0.000	0.000	0.427	0.000	0.000	0.000	0.000	0.496	0.463	0.873	0.000	1.092	1.759	1.266	1.198	1.086	0.910	0.000	0.299	0.000	0.000	0.000	0.000	0.000
Pdensi_DN13262_c0_g1d106441	FC_3_2	MC_2_2	53.8851709324212	380.248480824902	217.066825878662	-2.81896997204117	0.471320558054439	-5.98100363726458	2.21766921713613e-09	1.26309368216154e-07	2.500	0.904	3.762	0.000	1.014	1.359	1.155	0.875	1.984	2.709	1.842	6.873	2.546	1.203	3.937	6.530	9.845	8.386	8.755	6.276	0.599	1.585	5.337	2.933	9.869	5.849	1.512
Pdensi_DN24550_c0_g1d22506	FC_3_2	MC_2_2	14.3343506942556	105.517912484532	59.9261315893935	-2.87974889466664	0.481727998663328	-5.97795623807877	2.2595441032523e-09	1.28573777159291e-07	1.268	0.000	1.909	0.801	0.000	0.000	0.350	0.333	0.378	0.750	0.000	0.745	0.351	2.195	2.108	2.274	2.717	1.930	1.758	2.934	0.456	0.481	5.395	5.739	4.193	2.140	0.385
Pdensi_DN32646_c0_g1d312078	FC_3_2	MC_2_2	29.4005738911731	226.917130742533	128.158852316853	-2.94425710309983	0.492639186440606	-5.97649798095142	2.2798537823689e-09	1.2960797977203e-07	0.914	0.342	1.408	0.354	0.000	1.820	0.620	0.883	0.669	0.665	1.060	3.984	1.253	2.265	4.831	3.266	5.731	5.703	4.154	4.772	1.786	0.426	3.071	1.128	5.380	2.333	3.239
Pdensi_DN38553_c6_g2	FC_3_2	MC_2_2	142.904024433082	874.836373831213	508.870199132147	-2.61251665771613	0.437295019897606	-5.9742657447319	2.31128782162275e-09	1.31149383261519e-07	5.099	6.374	11.394	2.351	2.029	4.906	2.677	4.596	3.278	4.634	8.377	10.524	9.624	6.786	11.603	14.216	15.136	27.679	20.911	11.312	5.642	4.155	16.061	13.387	9.445	14.858	5.768
Pdensi_DN12889_c0_g1d6769	FC_3_2	MC_2_2	374.226502223774	1578.37608490671	976.301293565241	-2.07666970514172	0.347724508063453	-5.97216951059075	2.34119082398681e-09	1.32613084682527e-07	5.681	12.349	9.062	10.885	12.355	6.065	10.337	8.228	9.288	7.275	4.072	6.197	3.701	8.602	1.960	34.810	46.933	21.975	8.968	4.296	4.254	0.386	0.000	0.725	1.093	2.324	1.177
Pdensi_DN52708_c0_g1	FC_3_2	MC_2_2	291.136776695735	19.7207892207981	155.428782958266	3.91894593110446	0.6562033845857	5.97215135301187	2.34145148282417e-09	1.32613084682527e-07	0.385	1.885	0.428	7.314	9.795	8.731	6.432	7.563	7.601	6.989	6.538	7.983	2.716	5.681	2.464	0.130	0.624	0.481	1.361	2.768	0.975	0.395	3.705	0.770	0.222	0.080	0.000
Pdensi_DN27169_c0_g1	FC_3_2	MC_2_2	0	83.1611185423153	41.5805592711577	-9.15036960861639	1.53234990610317	-5.97146224382011	2.35136482366257e-09	1.33050433614793e-07	0.363	0.000	0.000	0.457	0.000	0.391	0.000	0.000	0.000	0.429	0.456	0.426	0.000	0.000	0.000	2.601	0.776	2.204	0.000	0.000	0.000	0.000	2.201	0.000	0.000	1.224	0.441
Pdensi_GG_122761_c0_g1	FC_3_2	MC_2_2	2.10631802960166	2045.75205686156	1023.92918744558	-9.92168899186848	1.66169995745905	-5.97080655104549	2.36083539444313e-09	1.3346193759182e-07	0.019	0.020	14.640	5.576	0.066	0.000	0.000	0.134	0.022	0.022	0.189	0.175	0.082	0.021	0.166	3.351	62.223	63.060	49.953	0.997	3.600	230.702	47.006	20.508	0.029	0.021	0.000
Pdensi_DN6787_c0_g1d46695	FC_3_2	MC_2_2	0	76.0341454189544	38.0170727094772	-9.01751987617544	1.51051711562666	-5.96982303800932	2.37511057096649e-09	1.34050110209421e-07	0.911	0.494	0.914	0.000	0.554	0.000	0.000	0.000	0.000	0.000	0.288	0.000	0.253	1.052	0.000	1.020	1.955	1.944	0.252	0.528	0.655	0.346	0.555	0.458	2.356	2.302	1.103
Pdensi_DN26362_c2_g1	FC_3_2	MC_2_2	111.268842590792	541.872893371251	326.570867981021	-2.28100468618581	0.382091557992477	-5.96978561413472	2.37565541604771e-09	1.34050110209421e-07	4.196	3.057	3.625	1.395	1.247	2.035	3.026	3.168	2.069	1.742	3.390	5.942	4.272	3.581	8.584	9.680	10.184	15.563	8.637	6.920	3.283	2.587	9.300	3.506	10.450	4.771	5.401
Pdensi_DN24354_c2_g1	FC_3_2	MC_2_2	374.105011334818	17.4155116692892	195.760261502054	4.41680586370735	0.7399793945665	5.9688227755245	2.38971508112317e-09	1.34718246193494e-07	0.542	1.051	0.330	6.448	8.475	2.095	17.944	6.592	3.544	11.740	17.690	7.101	0.562	1.483	1.081	0.427	0.522	0.220	0.838	1.663	0.300	0.497	0.579	0.036	0.027	0.000	0.000
Pdensi_DN26151_c4_g2	FC_3_2	MC_2_2	126.37620937136	571.378084395319	348.877146883339	-2.17390627939434	0.364241842099786	-5.9683046485329	2.39731443760355e-09	1.34896150212326e-07	1.904	3.545	3.033	1.166	2.355	3.718	3.060	3.345	2.982	4.080	3.319	8.480	5.893	3.599	10.886	9.000	12.274	15.904	11.100	5.646	1.940	2.458	8.554	7.001	17.560	9.660	9.163
Pdensi_DN18221_c0_g4	FC_3_2	MC_2_2	0	2091.2814359103	1045.64071795515	-13.8020797406628	2.31420881712251	-5.96405978515987	2.46046646605119e-09	1.3806582392449e-07	0.000	0.000	13.679	4.170	0.000	0.000	0.000	0.000	0.000	0.000	0.000	0.000	0.000	0.000	0.479	3.274	20.413	108.821	7.639	63.368	145.593	4.844	0.000	0.000	0.000	0.000	0.000
Pdensi_DN18830_c0_g1d355786	FC_3_2	MC_2_2	0	201.31742800062	100.65871400031	-10.4237289478276	1.74782146954266	-5.96384077519947	2.46376832296797e-09	1.38123447579871e-07	0.131	0.000	9.783	1.157	0.000	0.000	0.000	0.000	0.000	0.000	0.000	0.077	0.000	0.000	0.147	1.952	0.727	10.328	1.970	0.308	5.101	12.523	0.000	0.000	0.000	0.000	0.000
Pdensi_DN13742_c1_g1d178534	FC_3_2	MC_2_2	46.5871479445367	186.726157168179	116.656652556358	-2.00037896967741	0.33545889142188	-5.96311208565252	2.47478535213341e-09	1.38613092854963e-07	0.907	0.479	1.098	0.140	0.000	0.715	1.231	1.152	1.082	0.815	1.387	3.226	1.168	0.814	3.113	3.989	4.504	3.813	4.509	2.568	0.476	0.907	4.625	2.355	8.495	2.120	1.734
Pdensi_DN20781_c0_g4	FC_3_2	MC_2_2	192.759566867909	2763.61291457295	1478.18624072043	-3.84126247330858	0.64427778137682	-5.96212159466342	2.48983751352991e-09	1.3927803618145e-07	1.327	2.679	19.909	14.290	7.249	7.021	5.358	5.027	3.939	4.830	3.880	3.932	5.347	5.869	4.480	14.261	77.937	83.083	44.831	44.657	30.596	1802.554	21.706	11.584	1.313	0.729	0.379
Pdensi_DN14549_c0_g1d274223	FC_3_2	MC_2_2	6.56749446829816	1455.66630243412	731.116898451208	-7.79053808568579	1.30669235867387	-5.96202926723487	2.49124511723717e-09	1.3927803618145e-07	0.094	0.081	2.508	1.743	0.000	0.081	0.061	0.351	0.066	0.132	0.024	0.156	0.021	0.000	0.402	0.375	31.170	60.000	328.945	0.066	197.153	0.000	0.069	0.077	0.000	0.063	0.023
Pdensi_GG_94829_c0_g1	FC_3_2	MC_2_2	0	114.407661765419	57.2038308827095	-9.60716639768573	1.61155765940233	-5.96141648524613	2.50060711913379e-09	1.39602954580614e-07	0.000	0.000	0.490	0.000	0.000	0.000	0.000	0.000	0.000	0.979	0.520	1.944	0.000	0.478	2.288	0.743	2.658	3.875	0.000	2.388	0.822	1.880	1.004	0.000	0.000	0.466	0.654
Pdensi_DN161_c0_g1d513820	FC_3_2	MC_2_2	311.861937838013	19.8273685692973	165.844653203655	3.93252151767983	0.659825670109566	5.9599401718136	2.52330298093197e-09	1.40681671705495e-07	0.994	1.576	1.340	4.788	9.596	6.205	5.281	10.347	7.409	3.921	7.988	5.249	1.171	3.769	1.966	0.842	0.384	0.145	0.263	0.136	0.000	0.177	0.000	0.355	0.357	0.393	0.070
Pdensi_DN22547_c0_g1d20905	FC_3_2	MC_2_2	3933.49483700193	826.459651401985	2379.97724420196	2.25157232466483	0.377842395190929	5.95902512084987	2.5374709464307e-09	1.41341787626184e-07	1.241	1.423	4.191	16.380	31.107	7.179	81.448	77.073	133.681	88.382	192.691	61.298	16.749	12.367	2.725	13.697	24.189	15.804	6.888	1.750	1.540	31.260	49.246	830.099	1.654	2.812	3.248
Pdensi_GG_72700_c0_g1	FC_3_2	MC_2_2	0	453.32519301809	226.662596509045	-11.5957529555459	1.94605346239826	-5.95859938054098	2.54408917206706e-09	1.41450892016531e-07	0.000	0.000	4.003	0.338	0.000	0.000	0.000	0.000	0.000	0.000	0.000	0.000	0.000	0.000	0.149	0.239	3.292	25.163	1.417	4.860	32.392	4.795	0.000	0.000	0.000	0.000	0.000
Pdensi_DN22617_c0_g1d223031	FC_3_2	MC_2_2	0	88.6335297115493	44.3167648557747	-9.23823920340853	1.55111195012831	-5.95588165163987	2.58673478402327e-09	1.43690395619371e-07	0.055	0.000	1.301	0.578	0.000	0.000	0.000	0.000	0.000	0.000	0.000	0.000	0.000	0.000	0.000	0.914	1.956	2.827	0.155	0.054	0.479	0.066	0.000	0.000	0.000	0.000	0.000
Pdensi_DN31501_c0_g1d27920	FC_3_2	MC_2_2	11.3714034918576	148.752766046095	80.0620847689763	-3.70521081064297	0.622267209996772	-5.95437257679413	2.61071442216175e-09	1.44889877643099e-07	0.928	1.168	1.116	0.000	0.000	0.404	0.206	0.390	0.221	0.658	0.235	1.541	1.032	1.093	2.063	3.100	1.996	4.738	2.423	2.393	0.911	1.695	0.680	0.747	2.480	0.000	1.121
Pdensi_DN30313_c0_g1d27042	FC_3_2	MC_2_2	1220.8657559938	222.723669572824	721.794712783314	2.44959526816388	0.411515150789289	5.95262474167851	2.6387586736018e-09	1.4631254143172e-07	4.852	10.267	7.903	17.172	20.390	17.740	22.779	25.375	42.450	31.492	29.584	33.182	8.844	14.350	15.432	7.006	5.048	2.917	1.511	1.949	1.232	0.378	0.055	0.000	0.000	0.017	0.000
Pdensi_DN7529_c0_g1d330322	FC_3_2	MC_2_2	55.3038525878846	256.660073198286	155.981962893085	-2.20962888902146	0.371269047769033	-5.95155697007113	2.65603534657209e-09	1.47001992768573e-07	1.959	2.047	2.348	0.468	1.317	1.530	1.325	1.546	1.215	1.011	1.690	3.112	2.563	1.998	2.462	4.831	5.132	6.857	2.622	2.669	1.896	0.703	3.876	2.467	4.514	2.889	1.485
Pdensi_DN24000_c6_g1	FC_3_2	MC_2_2	45.6313904237485	287.019276612533	166.325333518141	-2.64954932151384	0.445234513631705	-5.95090730927821	2.6666007854406e-09	1.47452337602938e-07	1.113	1.026	1.798	0.504	0.535	1.059	0.976	1.295	1.118	1.087	1.594	2.611	2.016	1.390	2.958	5.333	4.595	8.873	5.378	3.119	1.059	0.640	3.486	2.738	5.105	3.606	2.401
Pdensi_DN20470_c0_g2d219894	FC_3_2	MC_2_2	1145.27619747294	165.137289433278	655.206743453111	2.7997660389091	0.470519321880146	5.95037421145964	2.67530112291579e-09	1.47798824092659e-07	1.271	0.678	0.700	42.720	35.882	9.214	43.766	22.496	19.356	34.289	14.294	11.327	0.651	2.800	0.130	2.304	4.058	4.322	25.114	16.283	10.379	1.601	48.286	56.530	0.000	0.000	0.000
Pdensi_DN46338_c0_g1d248713	FC_3_2	MC_2_2	0	85.8921008779374	42.9460504389687	-9.1931466945038	1.54574440501595	-5.94739121466135	2.72449715146937e-09	1.5012572775102e-07	0.000	1.094	0.338	0.000	0.410	0.000	0.000	0.000	0.000	0.398	0.000	0.395	0.743	0.000	1.118	0.905	2.162	2.457	2.240	0.778	0.000	0.510	0.817	2.707	0.000	0.379	0.409
Pdensi_DN21025_c2_g1	FC_3_2	MC_2_2	266.665282936192	1241.0682621932	753.866772564696	-2.2173167699976	0.372823029715663	-5.94737071818942	2.72483821101249e-09	1.5012572775102e-07	7.442	6.472	9.672	3.564	3.733	6.688	5.665	8.783	5.286	5.583	8.481	14.982	9.447	8.180	16.249	20.296	28.177	32.315	24.481	12.766	7.889	4.003	17.550	10.966	26.253	14.306	10.069
Pdensi_DN23317_c2_g3	FC_3_2	MC_2_2	538.670175075761	22.4875286975169	280.578851886639	4.55025934828314	0.7652187841597	5.94635082472506	2.74186176019154e-09	1.50926687914805e-07	2.323	2.763	2.234	11.406	17.035	6.718	11.191	15.823	12.872	5.894	11.470	6.306	2.472	4.104	2.568	1.157	0.080	0.339	0.021	0.063	0.154	0.000	0.000	0.000	0.000	0.000	0.000
Pdensi_DN20369_c1_g2	FC_3_2	MC_2_2	3.27062717423269	1031.39532980074	517.332978487486	-8.30680543858736	1.39713863832095	-5.94558421816341	2.75472571083764e-09	1.51416987672678e-07	0.781	0.708	18.119	1.100	0.029	0.026	0.000	0.076	0.171	0.000	0.031	0.087	0.108	0.000	0.247	5.210	1.346	59.528	0.389	0.255	74.984	0.439	0.030	0.050	0.000	0.027	0.029
Pdensi_DN30771_c0_g1	FC_3_2	MC_2_2	47.0252529145133	285.52312666651	166.274189790512	-2.59796114112765	0.437028551463421	-5.94460277807524	2.77128046305718e-09	1.52132272436272e-07	2.019	0.930	2.363	0.493	0.750	1.056	1.489	1.291	0.725	0.586	1.531	3.547	2.607	1.660	4.118	5.429	5.898	7.378	4.497	2.047	1.215	0.699	3.438	3.123	8.121	2.797	3.310
Pdensi_DN15327_c0_g1	FC_3_2	MC_2_2	833.817591581193	115.975538773174	474.896565177183	2.83452000282056	0.476963199484314	5.94284843334916	2.80111412227915e-09	1.53631114665021e-07	3.912	16.408	7.445	17.642	22.758	20.143	17.146	17.961	26.772	14.195	21.983	18.564	4.741	14.790	10.060	4.384	2.289	1.227	1.260	0.518	1.435	0.012	0.000	0.000	0.274	0.125	0.296
Pdensi_GG_83208_c1_g1	FC_3_2	MC_2_2	329.804454226286	2.86147619039236	166.332965208339	6.65942525590938	1.1206160823768	5.94264651439316	2.80456787679055e-09	1.5368171357341e-07	3.162	1.055	0.732	0.000	1.184	2.373	4.575	7.665	12.176	2.301	4.603	4.294	1.619	2.527	2.701	0.218	0.000	0.000	0.000	0.000	0.350	0.000	0.000	0.000	0.000	0.000	0.000
Pdensi_DN18878_c0_g2d285124	FC_3_2	MC_2_2	3.3390272541282	556.024135290179	279.681581272153	-7.39302757798734	1.244194968682	-5.94201693792325	2.81536320992387e-09	1.54134154454939e-07	0.070	0.606	18.991	4.612	0.000	0.000	0.000	0.000	0.248	0.000	0.000	0.249	0.000	0.000	0.157	13.712	7.354	15.899	1.966	55.585	33.983	17.365	0.000	0.000	0.000	0.000	0.000
Pdensi_DN6256_c0_g1d450023	FC_3_2	MC_2_2	157.10184109468	655.824976978885	406.463409036782	-2.05997610185391	0.346713101402469	-5.94144292073537	2.82524112771485e-09	1.54535599161448e-07	6.272	3.605	9.677	1.259	2.426	3.155	3.969	4.887	2.778	5.111	7.109	9.423	4.874	3.452	10.677	14.735	11.290	17.287	9.032	9.613	4.785	1.008	10.341	5.349	11.717	5.873	9.236
Pdensi_DN19672_c5_g1	FC_3_2	MC_2_2	114.533801437017	470.192594885098	292.363198161057	-2.03408335324497	0.342375835791753	-5.94108327925975	2.83144717020506e-09	1.54735657010801e-07	4.629	2.816	4.046	1.945	1.504	3.068	2.845	2.860	2.803	1.961	3.468	5.165	4.266	3.563	5.354	8.215	9.253	13.250	5.251	4.408	2.783	3.349	4.353	1.868	10.278	4.671	5.004
Pdensi_DN25283_c0_g2d73966	FC_3_2	MC_2_2	533.396032984837	2336.45586518237	1434.92594908361	-2.13070112416108	0.358686427714665	-5.94028923184139	2.84519645342211e-09	1.55347214630867e-07	41.048	24.427	46.558	24.583	7.398	6.940	13.785	8.389	17.591	6.437	8.837	13.426	10.256	8.069	7.942	41.875	49.970	60.856	24.216	29.324	19.488	31.291	6.693	7.159	9.800	5.140	5.360
Pdensi_DN17324_c1_g11	FC_3_2	MC_2_2	10.4891025812821	14438.1416857712	7224.31539417623	-10.4274399095841	1.7558802838716	-5.93858249071075	2.87496984963257e-09	1.56691018330738e-07	0.000	0.282	0.608	0.331	0.210	0.190	0.169	0.182	0.410	0.409	0.110	0.000	0.000	0.000	0.315	0.469	284.710	623.114	49.821	0.000	58.165	1.323	0.000	0.000	0.000	0.195	0.105
Pdensi_DN15626_c0_g1d467718	FC_3_2	MC_2_2	114.338309679243	10.6591715874354	62.4987406333391	3.43856720582954	0.579060085832572	5.93818722781691	2.88190819382845e-09	1.56928301334793e-07	0.730	3.623	1.965	3.779	2.731	2.856	3.067	3.123	2.318	2.141	4.057	3.360	0.813	2.524	1.063	0.197	0.318	0.180	0.000	0.679	0.627	0.111	0.090	0.000	0.333	0.409	0.088
Pdensi_DN27515_c0_g1	FC_3_2	MC_2_2	182.915003867713	860.160211837115	521.537607852414	-2.23250423314071	0.376233208122199	-5.93383089250218	2.95946657471625e-09	1.60863037675825e-07	5.023	6.169	7.073	1.982	2.861	3.187	2.951	5.558	5.000	3.788	5.976	8.279	6.716	5.093	12.909	15.903	18.070	22.303	18.765	11.368	4.590	4.960	16.974	13.145	26.999	10.532	6.991
Pdensi_DN19981_c4_g1	FC_3_2	MC_2_2	0	85.9170186663354	42.9585093331677	-9.19339997628455	1.54953863404764	-5.93299177850759	2.97463751443819e-09	1.61543038183466e-07	0.000	0.000	0.111	0.513	0.000	0.000	0.000	0.000	0.000	0.000	0.000	0.000	0.000	0.000	0.000	0.905	2.025	2.591	0.883	0.043	1.525	1.381	0.000	0.000	0.000	0.000	0.000
Pdensi_DN22697_c5_g1	FC_3_2	MC_2_2	78.0792314374451	465.306480171869	271.692855804657	-2.57418987249574	0.434084877985962	-5.93015330190559	3.02651978170056e-09	1.64213716305585e-07	2.666	0.642	4.162	0.374	0.361	0.320	1.635	1.555	2.626	0.350	4.101	3.918	3.933	3.075	3.939	7.166	12.058	10.961	11.715	3.427	0.426	0.899	5.764	4.765	24.827	5.328	5.388
Pdensi_DN6284_c0_g1d168411	FC_3_2	MC_2_2	179.395515995174	788.181746529859	483.788631262517	-2.13346120472916	0.359815793610928	-5.9293150623513	3.04200909612269e-09	1.64906769884901e-07	4.643	2.751	9.285	1.045	3.021	3.877	4.543	5.394	3.373	2.727	4.921	6.806	6.261	4.207	9.900	15.359	13.705	22.706	13.945	9.433	3.135	3.605	14.208	4.261	20.267	10.496	5.517
Pdensi_DN18967_c2_g6	FC_3_2	MC_2_2	590.265231468542	127.575087331723	358.920159400133	2.21882916121701	0.374324348660154	5.92755766265011	3.07473396484936e-09	1.66383665486478e-07	2.628	10.330	7.584	6.635	15.602	5.676	15.576	13.796	14.511	15.540	18.182	12.354	5.808	10.611	9.459	2.651	1.759	3.999	3.644	3.800	21.275	1.494	3.193	2.643	1.448	2.956	1.596
Pdensi_DN20004_c3_g1	FC_3_2	MC_2_2	171.017624170479	746.139901868395	458.578763019437	-2.12301736062484	0.358197112760945	-5.92695274470764	3.08607735736862e-09	1.66700344085975e-07	8.352	5.420	4.994	1.962	2.461	3.629	4.645	4.685	3.358	2.376	4.212	5.259	6.505	5.130	7.210	11.948	16.927	19.651	16.861	9.482	1.501	1.506	8.832	7.284	11.160	12.176	8.050
Pdensi_DN21583_c0_g1d495559	FC_3_2	MC_2_2	65.9648513576226	375.17556112481	220.570206241216	-2.50438500463073	0.422702932945151	-5.92469275569398	3.12881816145702e-09	1.68858839709212e-07	1.117	1.878	2.289	0.269	0.348	1.824	1.546	2.113	1.217	1.432	1.742	4.651	3.094	1.759	4.489	6.513	7.595	10.381	6.161	3.071	1.740	0.624	5.963	1.761	11.349	3.312	1.525
Pdensi_DN34517_c0_g1d567517	FC_3_2	MC_2_2	0	129.411019497083	64.7055097485417	-9.78649011350656	1.65235689393345	-5.92274595726697	3.16609754864514e-09	1.70416323285452e-07	0.207	0.223	0.103	0.000	0.125	0.000	0.000	0.000	0.000	0.000	0.000	0.000	0.000	0.000	0.000	0.741	5.151	2.283	1.377	0.000	0.148	0.157	0.000	0.000	0.000	0.000	0.000
Pdensi_DN24710_c2_g1	FC_3_2	MC_2_2	443.738573867646	1839.12203935968	1141.43030661366	-2.05045631277583	0.346251152425964	-5.92187577834637	3.18290019036485e-09	1.71168985879541e-07	13.420	9.677	14.837	5.112	6.665	11.006	8.964	14.245	9.621	8.037	14.691	20.754	16.890	13.708	24.930	30.547	42.992	46.232	39.915	19.747	9.908	6.558	27.377	19.292	45.064	19.890	16.632
Pdensi_DN23776_c0_g1	FC_3_2	MC_2_2	3537.99019718826	319.800654693524	1928.89542594089	3.46720995517669	0.585587807406365	5.9209053045919	3.20174187962589e-09	1.71895633381109e-07	8.831	22.855	18.347	3.145	17.244	12.961	28.119	99.135	133.595	52.099	90.011	63.601	7.557	25.347	15.617	7.227	9.331	4.483	4.827	2.738	1.925	0.281	0.321	0.000	17.016	32.247	21.393
Pdensi_DN20631_c2_g1	FC_3_2	MC_2_2	4813.19775000548	453.274243962563	2633.23599698402	3.41044917746008	0.576002966666047	5.9208882155591	3.20207463318841e-09	1.71895633381109e-07	1.218	10.734	39.305	28.252	36.947	26.845	102.979	55.309	200.270	157.671	72.942	195.152	4.691	13.317	25.770	4.914	10.952	13.286	11.055	8.687	9.669	6.822	58.092	44.478	0.036	0.082	0.000
Pdensi_DN655_c0_g1d445966	FC_3_2	MC_2_2	62.5187104836438	557.660914704969	310.089812594306	-3.15660692841325	0.533296561047596	-5.9190460973768	3.23814204821338e-09	1.73524973042608e-07	3.350	3.762	5.975	1.178	1.812	1.607	0.821	1.562	2.222	1.759	3.847	6.554	3.690	3.515	8.851	9.425	9.328	17.643	10.558	3.051	2.818	1.127	7.434	5.233	13.233	4.667	4.074
Pdensi_DN9057_c0_g1d385089	FC_3_2	MC_2_2	292.317891810098	20.6641220836715	156.491006946885	3.79856813169955	0.641868279814824	5.91798699383528	3.25905732542867e-09	1.74491768530337e-07	0.102	2.709	0.508	8.153	4.125	3.330	7.069	4.560	10.142	5.924	5.108	9.018	1.095	3.009	0.879	0.615	0.637	0.128	0.926	0.277	1.022	0.102	0.000	0.069	0.158	0.038	0.122
Pdensi_DN17291_c0_g1d57060	FC_3_2	MC_2_2	504.928242702039	103.72513214451	304.326687423275	2.27174861663382	0.383928966490965	5.9171065871824	3.27654373881225e-09	1.75273438856375e-07	1.107	9.366	4.213	10.268	11.981	11.656	12.901	11.688	12.938	11.513	14.007	11.858	3.338	10.260	6.246	3.163	2.567	1.219	1.601	1.244	0.813	6.539	0.827	1.689	0.114	0.100	0.000
Pdensi_DN19856_c2_g2	FC_3_2	MC_2_2	91.5313680523984	609.378603273045	350.454985662722	-2.73376338997431	0.462059669260727	-5.91647263728556	3.28919162423989e-09	1.75795131571941e-07	3.084	2.319	3.177	1.187	1.985	2.859	1.545	3.383	1.808	1.901	4.049	5.326	2.785	3.408	5.645	12.918	9.756	17.498	13.562	6.230	1.499	1.617	9.601	6.253	11.061	6.803	4.507
Pdensi_DN39465_c0_g1	FC_3_2	MC_2_2	24.4092534176498	263.347064492014	143.878158954832	-3.42802324711419	0.579612574794808	-5.91433553408975	3.33217998803719e-09	1.77936066819418e-07	0.435	0.139	1.504	0.000	0.468	0.000	0.768	0.404	0.671	0.454	1.138	0.408	1.155	0.000	0.914	3.590	4.604	8.875	3.134	3.578	2.580	0.392	2.686	0.000	0.322	0.633	0.000
Pdensi_DN22791_c5_g1	FC_3_2	MC_2_2	67.3985568645989	333.503262069545	200.450909467072	-2.30316503703999	0.389459020867015	-5.91375449954318	3.3439619023271e-09	1.78408301317917e-07	2.795	2.303	3.338	1.464	0.739	1.618	1.570	1.749	1.686	1.336	2.373	2.136	3.387	1.839	3.730	6.033	5.939	9.867	5.263	4.048	2.601	1.295	5.874	4.735	11.828	8.577	4.783
Pdensi_DN21179_c9_g3	FC_3_2	MC_2_2	36.8884456605678	230.21254355951	133.550494610039	-2.63995714848835	0.446439916094244	-5.9133537421664	3.35211187407926e-09	1.78686103981319e-07	1.538	0.000	0.685	0.455	0.338	1.570	0.820	0.688	1.238	1.492	2.742	2.366	3.117	0.414	3.944	4.317	4.518	6.231	2.607	6.033	2.100	0.983	2.412	2.521	5.572	3.292	1.149
Pdensi_DN23697_c0_g1d549598	FC_3_2	MC_2_2	127.959567685228	5.93122111104052	66.945394398134	4.44400934313095	0.751664302960195	5.9122261435452	3.37514708803909e-09	1.79598646319275e-07	1.064	2.699	2.361	11.763	9.638	6.223	3.301	1.934	4.311	1.095	0.830	0.781	0.987	3.251	1.783	0.090	0.214	0.077	0.104	0.075	0.131	0.000	0.000	0.000	0.000	0.000	0.037
Pdensi_DN27701_c0_g1d141142	FC_3_2	MC_2_2	60.0528259763393	342.208544852275	201.130685414307	-2.50645529400313	0.424215261669317	-5.90845148790747	3.45338476444587e-09	1.83600924670167e-07	0.919	0.995	1.493	0.291	0.975	1.256	1.661	1.444	1.359	0.677	2.180	2.440	2.305	1.592	3.210	5.153	7.215	9.866	7.268	6.400	3.458	0.875	6.761	2.545	3.110	2.195	1.246
Pdensi_DN25910_c7_g1	FC_3_2	MC_2_2	245.001111334692	30.0001721070353	137.500641720864	2.99791419272345	0.507414538177196	5.90821501388779	3.4583445213636e-09	1.83703751193868e-07	1.221	1.490	0.865	5.468	4.882	4.984	6.007	4.606	7.607	6.112	5.553	6.933	1.645	3.716	1.835	1.107	0.534	0.375	1.369	1.450	0.856	2.125	5.888	8.223	0.820	1.787	1.098
Pdensi_DN27386_c0_g4	FC_3_2	MC_2_2	4090.75339141472	911.310560259478	2501.0319758371	2.16440526550212	0.366412814021114	5.90701302650786	3.48366215554243e-09	1.84725369234724e-07	52.006	62.798	71.767	85.382	113.809	110.851	86.668	113.843	102.609	92.749	113.763	88.011	54.542	71.274	70.034	34.141	12.844	15.183	19.678	26.234	28.943	81.592	19.099	23.918	22.222	37.760	60.850
Pdensi_DN6385_c0_g1d328936	FC_3_2	MC_2_2	2200.93588951956	363.905647507691	1282.42076851363	2.59375515083683	0.43932294530296	5.90398288677629	3.54828985612161e-09	1.87988148878206e-07	20.696	35.198	16.910	90.694	53.797	40.284	80.789	39.872	43.870	47.107	30.806	21.583	15.111	38.322	18.494	11.127	9.105	4.169	6.564	1.952	3.229	1.257	6.123	11.773	0.512	0.486	0.205
Pdensi_DN11818_c0_g1d104950	FC_3_2	MC_2_2	286.480093006735	1370.2244584336	828.352275720167	-2.25703957630373	0.382347461653471	-5.90311118202042	3.56709700895421e-09	1.88819786310946e-07	6.166	2.751	6.915	2.286	4.414	4.303	5.192	9.899	6.061	7.715	9.573	13.630	9.997	8.784	20.051	25.035	27.167	37.470	33.810	17.590	4.173	4.942	33.449	13.848	30.851	13.468	11.019
Pdensi_DN18495_c1_g1d531767	FC_3_2	MC_2_2	362.313396984114	2477.0340775117	1419.67373724791	-2.77277792888904	0.469823746942814	-5.9017406994256	3.59686173719565e-09	1.89898661194638e-07	12.795	10.523	19.837	6.259	4.186	8.892	8.223	13.768	4.759	10.186	13.124	21.888	20.460	16.238	39.331	38.965	57.402	64.652	60.828	27.208	15.966	6.939	40.855	20.159	75.122	37.309	28.791
Pdensi_DN19775_c0_g1d360134	FC_3_2	MC_2_2	34.5553392230422	265.692165839509	150.123752531275	-2.94751711395896	0.499503806802362	-5.90089019106355	3.61545487312213e-09	1.90714459271599e-07	1.289	1.183	4.157	2.402	0.813	0.169	0.763	0.879	0.934	0.477	0.788	0.971	0.284	0.296	0.059	9.582	5.278	3.184	0.307	3.199	0.512	0.115	0.000	0.000	0.000	0.000	0.000
Pdensi_DN25205_c1_g1	FC_3_2	MC_2_2	272.276028859033	1702.73594122467	987.505985041853	-2.64393430318948	0.448136727801278	-5.89983846260847	3.63857633811442e-09	1.91767502056091e-07	7.797	7.255	8.245	2.954	3.135	7.490	5.965	9.904	4.257	4.923	12.000	19.518	12.887	8.184	20.956	25.408	40.892	44.137	31.353	16.513	8.677	5.010	22.971	15.930	49.199	16.069	14.801
Pdensi_DN2242_c0_g1d447078	FC_3_2	MC_2_2	53.6257672430153	380.562515178145	217.09414121058	-2.82406670342002	0.47904371692762	-5.89521708275889	3.74189117133926e-09	1.96870816696589e-07	1.433	1.698	2.437	0.812	0.260	2.515	1.422	1.130	1.432	2.023	2.139	4.196	1.922	0.644	3.056	5.741	6.377	12.634	8.227	4.756	3.340	2.371	5.447	2.581	3.428	5.019	1.293
Pdensi_DN17082_c0_g1d528944	FC_3_2	MC_2_2	1837.87310899872	295.107313689292	1066.49021134401	2.63357292216865	0.446780399652969	5.89455787275862	3.7568591442251e-09	1.97487188694049e-07	18.431	29.432	16.666	64.124	34.095	34.617	54.298	39.021	43.561	43.667	45.914	45.922	20.453	41.443	18.223	10.951	6.234	2.902	2.363	1.198	1.719	0.339	0.473	0.092	0.797	1.120	0.516
Pdensi_DN25553_c1_g1d139078	FC_3_2	MC_2_2	266.536606499848	1335.77929014462	801.157948322235	-2.32419660430508	0.394342612666468	-5.89385100582795	3.77297396434612e-09	1.98162728585877e-07	8.659	5.914	10.385	3.275	3.680	5.678	5.544	9.068	5.098	5.759	8.354	12.835	9.935	7.742	17.377	21.688	28.610	36.681	29.909	16.391	7.283	4.866	19.087	12.748	22.569	12.514	8.541
Pdensi_DN22752_c7_g1	FC_3_2	MC_2_2	284.973885786429	1311.92074525196	798.447315519194	-2.20175468453694	0.373606179460553	-5.89325018048694	3.78672418255908e-09	1.98713015336279e-07	6.210	5.211	10.248	2.718	4.047	7.254	6.201	9.739	5.136	4.747	9.178	11.525	11.809	7.300	23.406	23.050	29.211	33.381	28.179	13.395	6.406	3.553	18.395	12.951	38.066	15.086	12.135
Pdensi_DN4388_c0_g1d382397	FC_3_2	MC_2_2	16.3973285840506	278.039247945104	147.218288264577	-4.08699634217819	0.693541486797623	-5.89293707727507	3.79390904209902e-09	1.98918123912817e-07	0.807	0.292	1.079	0.340	1.309	0.873	0.297	0.282	0.641	0.318	1.355	0.949	0.596	0.621	0.597	5.779	9.799	2.622	16.673	2.178	1.161	0.000	2.291	1.081	1.188	0.302	0.000
Pdensi_DN20109_c1_g3	FC_3_2	MC_2_2	1075.18171966436	191.741996378946	633.461858021654	2.49166095941128	0.422874836877802	5.89219490525347	3.81099290024984e-09	1.99483184009325e-07	71.638	17.456	4.512	43.056	12.911	17.174	24.917	20.204	34.854	29.926	23.993	21.158	32.005	11.431	7.896	2.737	5.601	4.039	5.760	65.991	7.682	56.597	94.590	113.828	14.591	32.575	14.165
Pdensi_DN19197_c0_g1	FC_3_2	MC_2_2	200.901023282297	873.952017930212	537.426520606254	-2.12000133871413	0.35979893707858	-5.89218343980579	3.81125740674985e-09	1.99483184009325e-07	5.389	5.141	7.658	2.035	2.096	2.967	3.913	6.985	3.946	4.363	5.308	9.340	8.189	5.132	10.429	18.154	17.486	21.839	19.705	11.083	5.308	3.386	10.588	10.187	20.295	9.017	6.003
Pdensi_GG_67507_c0_g1	FC_3_2	MC_2_2	292.499081125702	46.3347312910643	169.416906208383	2.63879460243765	0.447886080221604	5.89166468654715	3.82324369503384e-09	1.99938192027545e-07	1.152	7.310	3.296	5.837	8.196	5.921	9.504	6.044	6.253	3.884	7.280	3.103	1.648	5.699	6.230	1.621	0.709	0.804	0.182	0.381	0.945	0.752	0.000	0.000	0.980	2.033	2.583
Pdensi_DN41289_c0_g1d152810	FC_3_2	MC_2_2	0	66.3281077732329	33.1640538866164	-8.82129035167828	1.49768734770771	-5.88994115839982	3.86333151546424e-09	2.01860734045965e-07	0.817	0.885	1.230	0.515	0.000	0.441	0.000	0.000	0.000	0.000	0.000	0.479	0.000	1.414	0.451	1.099	1.748	1.488	1.815	3.298	1.176	0.000	0.000	4.102	0.000	2.300	0.000
Pdensi_DN38969_c0_g3	FC_3_2	MC_2_2	325.578875200518	76.4639777882136	201.021426494366	2.09035513864279	0.355090744261958	5.88681955928621	3.93698135305572e-09	2.05532091875132e-07	10.368	6.129	5.767	5.555	7.122	7.590	8.671	7.720	7.832	4.528	5.002	4.792	7.623	6.665	7.169	2.110	1.043	1.969	2.493	3.225	3.215	15.465	2.359	5.598	0.644	3.003	2.574
Pdensi_DN20416_c1_g1d412594	FC_3_2	MC_2_2	114.752647988719	10.9889399483936	62.8707939685562	3.38765616198763	0.575824950010884	5.88313542496483	4.0256626528617e-09	2.09877381520599e-07	2.602	1.483	0.270	1.044	1.300	1.810	2.101	2.897	3.502	4.713	2.493	1.722	1.056	1.715	0.764	0.281	0.150	0.269	0.421	0.583	0.166	1.483	0.666	7.732	3.089	22.343	6.618
Pdensi_DN28812_c0_g1d196288	FC_3_2	MC_2_2	590.370200152552	104.006136011796	347.188168082174	2.49349682928478	0.423842422382787	5.88307516568696	4.02712920153994e-09	2.09877381520599e-07	3.176	4.951	6.861	14.177	11.405	11.659	15.679	11.718	16.550	11.676	16.710	12.586	4.955	4.695	4.963	3.873	1.373	1.867	1.408	1.916	1.821	1.742	0.778	0.767	0.000	0.143	0.153
Pdensi_DN22491_c7_g1	FC_3_2	MC_2_2	47.6865721967603	374.046802954828	210.866687575794	-2.96910873193444	0.505088853301213	-5.87838894588275	4.14278594579315e-09	2.15350384159958e-07	2.389	1.271	1.761	0.744	1.139	0.642	0.914	1.845	0.740	0.830	2.970	6.173	2.879	2.377	6.442	6.950	7.559	9.971	6.707	4.217	2.187	0.807	5.037	3.887	9.391	4.018	3.820
Pdensi_DN22120_c0_g1	FC_3_2	MC_2_2	275.297908434805	1207.34815584237	741.323032138587	-2.13144742353827	0.362714337160332	-5.87638040510128	4.19334101846136e-09	2.17791873341216e-07	14.019	8.785	12.619	3.889	4.652	5.518	6.149	8.799	5.429	5.956	7.571	12.485	13.544	5.761	18.813	21.051	23.601	34.201	22.047	16.910	7.099	5.160	19.308	9.476	20.395	19.816	11.087
Pdensi_DN22125_c0_g1d422770	FC_3_2	MC_2_2	9.76188203021546	96.9694141539847	53.3656480921001	-3.31009584858073	0.563352709345234	-5.87570769372521	4.2104070389067e-09	2.18491336211299e-07	0.622	0.691	0.283	0.263	0.276	0.277	0.246	0.283	0.178	0.271	0.312	0.176	0.512	0.452	0.497	2.099	2.626	1.647	2.359	0.722	0.678	0.069	0.462	0.312	2.070	1.053	0.630
Pdensi_DN26251_c12_g1	FC_3_2	MC_2_2	29.4037614719977	235.178502720304	132.291132096151	-2.99935596465714	0.510712092289052	-5.87289004889975	4.28262532771271e-09	2.22049185971031e-07	2.533	1.056	1.563	0.247	0.237	0.212	0.432	0.818	0.927	1.151	1.231	1.836	2.598	0.450	3.469	4.012	6.280	4.991	2.369	1.580	0.560	1.482	1.664	1.567	4.622	3.063	0.706
Pdensi_DN39350_c3_g4	FC_3_2	MC_2_2	0	174.524957154242	87.2624785771211	-10.2172123963766	1.74000544490705	-5.87194277252526	4.30717440085442e-09	2.23131479307061e-07	1.112	0.000	0.000	0.805	0.000	0.000	0.000	0.000	0.000	0.000	0.000	0.000	0.177	0.000	0.000	0.711	1.882	8.537	1.490	0.920	0.000	0.242	0.000	0.000	0.000	0.000	0.000
Pdensi_GG_103687_c0_g1	FC_3_2	MC_2_2	1628.59149709797	270.203587727081	949.397542412524	2.58959903136309	0.441205315139029	5.86937405898448	4.3744349434371e-09	2.26229827590105e-07	0.960	2.771	17.807	8.607	9.963	28.368	31.769	26.771	62.509	40.412	32.370	51.891	3.974	7.623	3.231	8.581	3.734	5.926	5.372	2.789	3.556	0.263	0.000	0.000	3.422	1.321	0.890
Pdensi_DN20704_c4_g2	FC_3_2	MC_2_2	259.380458265964	1464.16687976683	861.773669016395	-2.49599854096126	0.425320391004294	-5.8685136987379	4.39719074901599e-09	2.27213137299154e-07	8.584	6.272	11.350	2.639	3.620	6.950	4.981	9.039	5.135	5.041	10.539	14.479	12.351	8.678	20.811	22.353	30.643	42.175	37.103	14.721	6.724	4.886	18.211	16.100	42.885	16.068	14.296
Pdensi_DN31614_c0_g1d311179	FC_3_2	MC_2_2	37.9771269905737	218.503415287526	128.24027113905	-2.51937405247668	0.429322060252529	-5.86826134905524	4.40388700782664e-09	2.2736564598656e-07	0.591	1.278	1.082	0.998	0.238	1.075	0.984	1.133	0.698	0.695	1.743	1.743	1.097	1.591	1.542	3.889	4.808	5.569	5.695	2.172	1.128	1.648	3.623	2.778	1.783	1.438	1.541
Pdensi_GG_27620_c0_g1	FC_3_2	MC_2_2	2.61152251203473	2750.10006253079	1376.35579252141	-10.0372217899586	1.71050967754413	-5.86797135481254	4.41159444425416e-09	2.27570056654963e-07	7.886	9.641	33.201	14.331	0.224	0.201	0.000	0.193	0.000	0.218	0.466	1.085	0.809	0.000	0.410	49.194	74.375	55.761	55.216	32.493	166.413	17.221	0.000	0.000	0.000	0.000	0.000
Pdensi_GG_53675_c0_g1	FC_3_2	MC_2_2	561.531604343351	95.9891032951781	328.760353819265	2.53480044277149	0.432063228111691	5.8667349541633	4.44460292596568e-09	2.29078155050939e-07	3.783	7.970	8.224	13.936	12.289	11.791	12.498	15.408	13.718	10.944	18.021	13.340	4.335	8.247	6.618	3.304	2.131	1.067	6.058	1.866	3.034	6.588	1.898	3.246	0.351	0.386	0.206
Pdensi_DN23553_c5_g1	FC_3_2	MC_2_2	110.01371068884	559.552739314084	334.783225001462	-2.34526504161515	0.399789997298139	-5.8662424209333	4.45781903825149e-09	2.29564446910466e-07	3.725	1.866	4.142	0.983	1.820	2.136	1.856	3.801	2.448	2.687	3.713	6.672	4.741	4.244	8.916	10.862	12.042	13.777	12.151	8.035	4.330	3.128	7.101	6.580	10.940	7.277	5.039
Pdensi_DN11295_c0_g1d104310	FC_3_2	MC_2_2	6.07939000583897	142.334246092501	74.2068180491701	-4.54697961482571	0.775155307829885	-5.86589496181788	4.4671653839453e-09	2.29850801937491e-07	0.245	0.805	0.746	0.806	0.407	0.265	0.052	0.285	0.104	0.363	0.291	0.113	0.296	0.526	0.025	2.518	4.149	2.594	5.734	1.111	2.284	0.823	0.277	0.134	1.117	0.922	0.417
Pdensi_DN22016_c1_g2	FC_3_2	MC_2_2	10.0020144952351	105.283514592486	57.6427645438606	-3.38980243781378	0.577983218429584	-5.86488038013299	4.49456601504569e-09	2.30869353302452e-07	0.942	0.607	0.598	0.813	0.295	0.397	0.359	0.213	0.192	0.073	0.103	0.317	0.227	0.329	0.602	1.927	2.727	2.232	3.411	0.713	0.468	0.607	2.487	10.919	3.907	2.777	1.325
Pdensi_DN23222_c0_g1d547769	FC_3_2	MC_2_2	73.3940315290344	338.508381072526	205.95120630078	-2.20203946678645	0.375605753656054	-5.862635077744	4.55578726504672e-09	2.33618770099081e-07	1.935	0.572	1.938	0.446	1.069	1.724	1.952	2.030	1.463	1.038	1.556	2.279	2.543	2.436	4.697	5.825	8.514	7.727	10.692	3.464	2.525	1.607	2.577	2.829	14.636	2.567	2.549
Pdensi_DN47972_c0_g1	FC_3_2	MC_2_2	0	295.606383105639	147.803191552819	-10.9784775676765	1.87451757286764	-5.85669493131587	4.72169308807429e-09	2.41718040339318e-07	0.229	0.495	0.457	0.145	0.139	0.000	0.000	0.000	0.000	0.269	0.000	0.000	0.382	0.264	0.000	0.308	3.094	15.282	0.000	0.000	0.491	0.174	0.000	0.000	0.859	0.385	0.000
Pdensi_DN16539_c0_g1d279215	FC_3_2	MC_2_2	521.228865693943	110.286531214121	315.757698454032	2.23790058703825	0.382142804678278	5.85618925606177	4.73608486842547e-09	2.42250541521864e-07	5.282	10.340	9.599	10.994	14.790	10.591	10.576	10.292	17.837	7.530	8.359	9.643	6.810	7.351	7.353	3.139	1.742	2.506	2.498	1.644	3.818	1.652	2.620	5.603	0.984	1.138	3.597
Pdensi_DN26393_c1_g1	FC_3_2	MC_2_2	1918.57546045993	296.578545846916	1107.57700315343	2.68959267923367	0.459375983702216	5.85488309066057	4.77345682435902e-09	2.43904396761542e-07	2.097	2.795	2.109	13.329	15.238	6.473	31.912	69.958	39.663	28.388	62.506	25.881	2.071	3.338	1.555	10.842	5.077	4.265	4.945	5.697	3.220	0.238	0.451	2.526	0.000	0.000	0.063
Pdensi_DN35764_c0_g1d148086	FC_3_2	MC_2_2	20.9834254962132	130.678295273042	75.8308603846276	-2.63365115952138	0.449850484102216	-5.85450333520805	4.78437611049546e-09	2.43929850365239e-07	0.653	0.504	1.303	0.472	0.226	1.017	0.517	0.487	0.550	0.548	1.297	1.540	0.623	0.646	1.356	2.596	2.430	3.557	2.595	2.598	1.468	0.142	1.601	2.255	1.973	1.571	1.010
Pdensi_GG_62371_c0_g1	FC_3_2	MC_2_2	52.4064201394773	620.970918049839	336.688669094658	-3.56880111575035	0.60958442338868	-5.85448213376481	4.78498644132421e-09	2.43929850365239e-07	10.264	4.622	22.776	6.912	1.506	1.056	0.608	1.620	1.624	1.014	2.521	1.593	4.644	1.150	0.884	23.617	12.436	6.264	2.448	52.060	6.923	35.016	129.088	65.133	0.000	0.052	0.074
Pdensi_DN10290_c0_g1d4636	FC_3_2	MC_2_2	119.653591127916	10.0566195377525	64.8551053328343	3.56447367521939	0.608935101356667	5.8536183367948	4.80991728936524e-09	2.44995074013264e-07	1.476	0.868	1.184	8.793	9.554	6.099	3.077	1.842	4.003	1.296	0.662	1.435	1.656	2.061	0.908	0.274	0.178	0.203	0.046	0.047	0.173	0.000	0.000	0.000	0.126	0.000	0.024
Pdensi_DN22919_c8_g5	FC_3_2	MC_2_2	36.6668775862928	254.334604207032	145.500740896663	-2.78929151536768	0.476799603361047	-5.85002901786297	4.91487259786167e-09	2.5013117332705e-07	1.720	1.286	2.208	0.000	0.492	0.947	0.922	1.118	0.684	0.497	1.578	2.421	2.093	1.280	2.615	4.033	5.132	7.404	4.760	3.817	1.106	0.907	2.624	1.963	5.004	2.532	1.088
Pdensi_DN24273_c0_g1d192197	FC_3_2	MC_2_2	29.3489896402247	284.486682463419	156.917836051822	-3.27356129468445	0.559955441599836	-5.8461103357289	5.0320034449819e-09	2.55549732368879e-07	1.719	0.799	2.958	1.864	0.897	1.597	0.543	1.032	0.586	1.743	1.239	2.023	1.635	0.283	4.090	3.739	6.587	8.086	7.612	2.561	0.707	0.373	3.291	2.469	9.423	5.243	5.355
Pdensi_DN24917_c0_g6	FC_3_2	MC_2_2	5473.22559662946	37439.7023010482	21456.4639488388	-2.77406583241122	0.474659005661503	-5.84433414161221	5.08598488439744e-09	2.57759242283966e-07	253.960	162.832	414.012	56.542	57.402	171.774	116.918	144.422	144.409	429.596	351.518	535.236	655.862	151.244	689.111	405.978	648.034	1359.552	1211.285	654.525	756.342	97.693	1132.784	1430.538	1395.965	357.962	564.939
Pdensi_DN6463_c0_g2	FC_3_2	MC_2_2	173.222476814275	25.5472761119701	99.3848764631228	2.75750295847187	0.471892159607493	5.84350238148793	5.11145673448329e-09	2.5883410811856e-07	3.845	2.084	3.307	5.897	4.011	4.456	3.943	4.324	4.585	2.597	3.805	4.845	1.825	4.436	2.437	0.738	0.294	0.669	0.000	0.000	0.395	0.417	1.002	0.000	0.000	0.617	0.999
Pdensi_DN22391_c3_g1	FC_3_2	MC_2_2	88.6505695657135	518.392207897975	303.521388731844	-2.54576780291901	0.435759097860224	-5.84214492691007	5.15329428247859e-09	2.60301382995581e-07	2.322	2.340	3.994	0.838	1.570	1.635	1.664	3.045	1.846	1.949	3.439	4.206	3.635	2.309	6.718	9.427	9.409	15.084	9.621	5.540	3.741	1.689	7.871	4.702	8.859	5.789	4.186
Pdensi_DN21796_c4_g1	FC_3_2	MC_2_2	19.5187075301137	220.667406287207	120.09305690866	-3.49617149185538	0.598535467893792	-5.84121021960182	5.18229601055966e-09	2.61548713450648e-07	1.317	1.428	2.379	0.666	0.321	1.141	0.291	0.830	0.314	1.246	0.332	2.207	3.211	3.040	3.800	4.482	4.236	5.779	3.208	3.354	1.895	0.400	2.565	1.059	7.376	1.776	0.958
Pdensi_DN22105_c7_g2	FC_3_2	MC_2_2	345.061316381438	1641.72134612324	993.391331252336	-2.2492404428684	0.385137889196566	-5.84009131784079	5.21722171741820e-09	2.62865088093229e-07	12.686	8.773	13.580	3.449	5.452	10.526	8.075	10.576	6.918	7.666	11.189	16.802	15.003	12.460	25.943	23.725	36.539	46.195	30.872	18.963	10.601	5.158	29.190	17.666	30.305	16.855	13.482
Pdensi_DN20772_c0_g4	FC_3_2	MC_2_2	23.8061007669688	282.627357272854	153.216729019911	-3.56491149121561	0.610424368551624	-5.84005435378375	5.21837942271408e-09	2.62865088093229e-07	1.300	1.538	1.303	2.308	1.009	0.315	0.770	0.762	0.249	0.328	0.692	0.285	0.726	0.982	0.060	4.113	6.294	7.934	26.598	23.915	24.225	26.311	0.509	1.035	0.042	0.210	0.096
Pdensi_DN20826_c0_g4d292635	FC_3_2	MC_2_2	1.04040504757713	105.259218895417	53.1498119714968	-6.64134966698963	1.13722539234473	-5.8399590017037	5.22136698081915e-09	2.62865088093229e-07	0.318	0.120	3.190	0.840	0.067	0.020	0.020	0.058	0.000	0.022	0.047	0.000	0.083	0.064	0.105	1.115	3.113	2.532	1.979	0.065	2.000	6.844	2.494	1.708	0.058	0.000	0.045
Pdensi_DN37056_c4_g1	FC_3_2	MC_2_2	393.94879425005	1901.38434568183	1147.66656996594	-2.27025067785508	0.388974872429444	-5.83649700474389	5.33097203369983e-09	2.68160701761462e-07	9.221	7.570	13.607	4.189	4.649	8.542	7.503	13.513	8.086	7.460	14.143	20.326	16.618	10.269	22.593	30.684	41.669	51.398	43.674	21.190	10.647	7.522	29.997	19.959	45.169	22.555	14.915
Pdensi_DN2891_c0_g1	FC_3_2	MC_2_2	0	69.0782782664721	34.539139133236	-8.8835124855035	1.52217432931987	-5.83606773179047	5.3447176023167e-09	2.6862957717273e-07	0.714	0.309	0.286	0.181	0.000	0.000	0.000	0.000	0.000	0.000	0.361	0.168	0.000	0.494	0.000	1.662	2.001	0.873	0.948	0.000	0.205	0.000	0.000	0.000	1.066	0.160	0.172
Pdensi_DN40679_c0_g1d512444	FC_3_2	MC_2_2	745.035817011297	69.5609910506393	407.298404030968	3.40248022034225	0.583078692574019	5.83537053175772	5.367115863788e-09	2.69532208163679e-07	5.330	14.294	12.391	35.430	29.169	16.001	20.777	18.550	16.059	17.909	17.142	10.688	7.764	22.329	7.777	3.266	0.902	0.683	0.621	0.649	1.614	0.000	0.000	0.000	0.000	0.000	0.000
Pdensi_DN22200_c1_g5	FC_3_2	MC_2_2	1726.80283325205	11795.8403118203	6761.32157253619	-2.77201598122567	0.475153449630671	-5.83393845373598	5.4134096309985e-09	2.71408064199896e-07	15.325	21.198	221.251	98.554	57.526	105.446	41.229	30.165	57.109	30.860	39.424	57.714	37.083	68.726	83.617	124.013	267.891	366.469	65.260	106.102	95.665	610.893	1546.141	1392.269	5.923	13.412	13.565
Pdensi_GG_158210_c0_g1	FC_3_2	MC_2_2	13.8162501490854	335.651327322431	174.733788735758	-4.60066131482483	0.788945336993892	-5.83140694177199	5.49619610083818e-09	2.74915439277411e-07	2.478	1.344	1.555	1.956	0.755	0.000	0.342	0.325	0.370	0.910	1.170	1.093	0.343	2.051	1.373	1.666	7.964	11.696	7.555	1.434	5.796	7.989	3.767	3.738	5.333	2.787	6.392
Pdensi_DN45607_c0_g1d156537	FC_3_2	MC_2_2	353.467531044568	29.8829731610125	191.67525210279	3.55229476413556	0.609168378437363	5.83138404729394	5.49695039582931e-09	2.74915439277411e-07	1.183	1.121	1.267	5.745	1.972	8.496	8.636	3.677	14.059	12.495	4.646	11.113	2.004	2.393	4.819	0.944	0.537	0.523	1.082	1.211	1.457	1.320	2.103	7.443	0.324	0.702	0.333
Pdensi_DN31898_c0_g1d311317	FC_3_2	MC_2_2	106.070900922448	502.155526082823	304.113213502635	-2.24091258262562	0.384430173715171	-5.8291797466604	5.57004817241551e-09	2.78341954558196e-07	6.804	1.552	4.312	1.355	1.743	3.090	2.761	3.383	1.710	2.116	3.601	5.888	6.320	3.717	10.297	9.630	11.498	11.755	7.550	8.273	2.575	1.627	6.519	2.159	5.778	4.432	2.611
Pdensi_DN19533_c0_g1d359329	FC_3_2	MC_2_2	0	348.459478603423	174.229739301711	-11.215987545223	1.92427552616086	-5.82868066071607	5.58672940352775e-09	2.78945950440121e-07	0.000	0.000	6.265	0.557	0.000	0.000	0.000	0.000	0.000	0.000	0.000	0.000	0.000	0.000	0.110	0.251	2.906	18.887	0.780	2.418	13.710	7.117	0.000	0.000	0.025	0.000	0.000
Pdensi_DN49048_c0_g1	FC_3_2	MC_2_2	0	75.2862470332947	37.6431235166474	-9.00295349587466	1.54463247547397	-5.82854085928246	5.59141077267906e-09	2.78950291752843e-07	0.954	0.000	0.240	0.000	0.000	0.776	0.000	0.000	0.000	0.282	0.000	0.843	0.530	0.000	0.795	1.282	1.024	2.619	0.792	1.106	1.030	0.000	0.582	0.480	0.000	0.000	0.000
Pdensi_DN18132_c0_g2d13044	FC_3_2	MC_2_2	30.9062969893352	342.848282989156	186.877289989245	-3.46787774109954	0.595189971000524	-5.82650567056764	5.65999448111447e-09	2.82140036880841e-07	3.066	1.940	4.286	0.646	2.177	0.830	1.331	0.537	0.454	2.047	0.967	1.203	1.699	0.590	1.702	5.263	6.784	10.246	18.388	4.932	4.800	0.922	5.834	1.113	7.160	3.446	6.813
Pdensi_DN48495_c0_g1d41295	FC_3_2	MC_2_2	53.1056773606573	343.535978764936	198.320828062797	-2.69138661795534	0.46203531807172	-5.82506685676693	5.70897406496921e-09	2.84115049470988e-07	1.381	0.831	3.072	0.583	0.932	0.502	0.852	1.771	1.275	2.353	1.746	3.799	1.709	1.594	3.761	6.461	6.284	9.751	3.225	5.158	1.541	0.935	3.941	1.852	3.891	3.624	3.889
Pdensi_DN21120_c0_g1d362716	FC_3_2	MC_2_2	372.458289752943	4.4757838913886	188.467036822166	6.47845555430284	1.11259669215649	5.82282474860319	5.78612206002536e-09	2.87483143105106e-07	2.395	0.681	0.057	0.559	0.069	16.305	19.389	1.762	6.986	2.689	15.060	2.203	1.309	1.603	8.285	0.026	0.048	0.199	0.675	0.636	0.103	18.042	198.799	1700.736	0.427	1.018	0.293
Pdensi_DN2920_c0_g1d99307	FC_3_2	MC_2_2	16.4106726411462	196.0243476691	106.217510155123	-3.57384060474305	0.613831632554538	-5.82218382892726	5.80836102235858e-09	2.88230593849897e-07	0.709	0.438	1.821	0.385	0.000	0.996	0.338	0.530	0.359	0.596	0.640	1.076	1.580	1.754	1.812	3.182	2.747	6.865	2.815	1.999	0.725	1.234	1.615	2.449	2.139	1.821	2.195
Pdensi_DN30011_c0_g1d143137	FC_3_2	MC_2_2	54.1927124526679	363.899595433904	209.046153943286	-2.74357921962312	0.471233898414176	-5.82211769750855	5.8106604113032e-09	2.88230593849897e-07	1.691	1.126	3.903	1.154	0.473	1.847	1.735	1.363	0.924	1.686	2.796	4.448	2.899	1.953	5.371	6.296	6.183	11.308	7.782	5.280	2.797	1.387	3.983	1.309	4.677	4.092	2.666
Pdensi_DN38548_c0_g1d150528	FC_3_2	MC_2_2	0	78.6563570783794	39.3281785391897	-9.06792720649767	1.55803703821226	-5.82009733022939	5.88133690581512e-09	2.91282459070974e-07	0.707	0.383	0.710	0.000	0.000	0.000	0.000	0.000	0.000	0.000	0.889	0.831	0.000	0.000	1.173	1.902	0.757	2.580	0.000	0.000	0.000	0.000	0.429	0.000	0.000	0.796	0.859
Pdensi_DN21730_c1_g1d123865	FC_3_2	MC_2_2	167.776934170792	823.131886432362	495.454410301577	-2.29329743638604	0.394031623849553	-5.8200847281782	5.88178036434183e-09	2.91282459070974e-07	3.675	5.584	8.368	3.077	2.262	3.851	3.472	5.990	2.923	3.570	4.716	7.735	4.752	5.320	8.895	15.841	17.444	20.630	16.813	9.688	5.379	5.453	15.293	8.573	19.318	10.370	7.401
Pdensi_DN22559_c1_g1	FC_3_2	MC_2_2	117.15145833531	659.561557488599	388.356507911955	-2.4913659364322	0.428104765592397	-5.81952394990214	5.90154677293447e-09	2.92023155923974e-07	6.584	4.086	2.949	1.433	2.521	5.353	2.167	3.832	2.653	2.535	5.093	6.687	5.255	1.303	9.211	10.064	14.713	18.067	12.162	6.856	4.718	0.518	10.673	7.823	12.324	7.016	3.893
Pdensi_DN12725_c0_g1d6698	FC_3_2	MC_2_2	71.0236578584315	443.140920632449	257.08228924544	-2.63809295612109	0.4533672676356	-5.81888712407331	5.92407207950929e-09	2.92899052367595e-07	2.277	1.746	2.539	1.279	0.308	2.741	2.238	1.860	1.206	2.692	1.914	4.466	1.963	1.460	5.615	7.510	7.867	13.569	6.441	6.152	2.912	1.922	5.853	2.544	6.343	5.118	5.824
Pdensi_DN15719_c1_g1	FC_3_2	MC_2_2	125.737271922265	647.444621751821	386.590946837043	-2.3623544083743	0.406004514697455	-5.81854221531173	5.93630681512005e-09	2.93265149129385e-07	2.910	1.809	4.628	1.141	1.092	2.387	2.715	3.833	2.740	2.424	3.901	4.505	5.443	4.008	9.756	9.449	15.975	16.521	15.098	6.262	4.943	3.134	15.565	4.656	14.835	7.655	5.114
Pdensi_GG_130983_c0_g1	FC_3_2	MC_2_2	29.6488300796395	197.292273552483	113.470551816061	-2.72963202104499	0.469187240506299	-5.81778826316643	5.96313694502178e-09	2.94351105379673e-07	1.843	0.780	2.064	0.000	0.875	0.000	0.599	0.944	0.642	1.700	1.592	0.470	2.042	1.869	1.199	3.383	4.166	5.337	1.989	3.753	1.348	0.000	3.515	4.786	4.009	1.212	2.826
Pdensi_DN23827_c0_g3	FC_3_2	MC_2_2	71.102232478491	335.678646712257	203.390439595374	-2.2357689806922	0.384360614518296	-5.81685244596198	5.99660302918272e-09	2.95522526718205e-07	2.010	0.924	3.113	0.379	0.470	1.631	1.605	2.207	1.439	1.567	1.760	3.527	2.166	1.245	4.751	6.707	6.128	9.237	5.206	4.161	1.915	1.601	3.903	2.635	5.290	4.095	3.013
Pdensi_DN22723_c4_g1	FC_3_2	MC_2_2	247.576006334447	1129.39151027413	688.483758304289	-2.18844628961737	0.376297517182572	-5.81573406596669	6.03683748671257e-09	2.97264061642947e-07	11.780	7.252	11.282	2.762	3.824	8.607	4.732	8.240	5.332	5.431	9.161	15.772	10.099	7.320	17.594	19.619	23.373	30.744	23.751	20.825	8.755	4.715	18.661	15.472	31.865	14.360	11.173
Pdensi_GG_155713_c0_g1	FC_3_2	MC_2_2	1434.8229299221	316.249695918272	875.536312920184	2.17598174552968	0.374335402425652	5.81291999482164	6.13924070510593e-09	3.01572815057044e-07	7.310	31.404	14.027	34.233	39.990	35.952	41.910	31.629	33.299	26.317	46.809	20.863	10.022	37.897	20.779	11.480	5.858	4.163	3.409	3.174	5.174	15.131	1.774	0.000	2.315	1.984	0.483
Pdensi_DN17831_c0_g2d113981	FC_3_2	MC_2_2	69.9413951057113	382.086852194127	226.014123649919	-2.4465580036615	0.420926788271834	-5.81231243016426	6.1615705628268e-09	3.02425025644324e-07	7.179	2.713	4.014	0.846	1.825	1.820	1.483	2.103	1.586	0.788	3.165	4.132	4.273	2.699	6.134	5.831	8.807	10.194	8.491	5.417	4.793	1.780	6.527	4.364	12.921	7.688	3.024
Pdensi_DN25227_c2_g1	FC_3_2	MC_2_2	184.443538729493	885.976789471813	535.210164100653	-2.26277618775744	0.38936351493945	-5.81147462701871	6.1924920133008e-09	3.0345210055493e-07	6.008	3.525	6.068	1.926	1.820	3.372	3.649	6.422	3.552	3.497	6.662	9.338	7.728	5.913	12.573	15.909	19.199	22.806	19.335	10.590	4.590	2.923	13.170	8.462	18.741	8.813	7.584
Pdensi_DN27222_c4_g1	FC_3_2	MC_2_2	199.328587186508	1021.52672119204	610.427654189274	-2.35618293652804	0.405469336883709	-5.81100152883769	6.21001964253986e-09	3.03684653212579e-07	8.141	4.356	9.008	2.594	3.101	4.889	4.550	6.736	3.462	4.660	7.130	8.150	8.366	6.920	14.074	16.307	24.153	25.972	20.423	11.889	5.266	2.984	16.770	11.328	18.123	10.395	9.820
Pdensi_DN20975_c0_g2	FC_3_2	MC_2_2	11.9200685017924	3261.35804638727	1636.63905744453	-8.09580956826219	1.39324287771144	-5.81076687903868	6.21873098450186e-09	3.03757241934055e-07	0.257	0.568	0.570	0.108	1.003	0.247	0.406	0.164	0.307	0.703	0.291	0.615	0.293	0.439	0.835	1.406	128.280	74.181	117.969	26.979	2.220	3.459	2.454	0.220	2.341	0.794	0.582
Pdensi_DN9650_c0_g1d385775	FC_3_2	MC_2_2	75.6929379266122	1.39990482134051	38.5464213739764	5.66424663290303	0.974932814187024	5.80988407660308	6.25161151233329e-09	3.05117840009096e-07	0.853	2.561	0.670	2.538	4.801	3.582	2.018	1.867	1.734	0.367	0.849	0.265	1.097	1.651	1.259	0.040	0.049	0.000	0.000	0.000	0.000	0.000	0.000	0.000	0.000	0.000	0.000
Pdensi_GG_85155_c0_g1	FC_3_2	MC_2_2	0.783456753610418	254.736041310171	127.759749031891	-8.33269070936854	1.43475976835708	-5.80772537196954	6.33272773827779e-09	3.08580709975551e-07	0.000	0.000	0.713	0.966	0.000	0.000	0.000	0.053	0.000	0.000	0.065	0.000	0.000	0.000	0.000	0.968	10.647	4.389	6.340	0.892	3.659	11.201	0.000	0.000	0.000	0.000	0.000
Pdensi_DN49506_c0_g1d159913	FC_3_2	MC_2_2	0	79.5751978168289	39.7875989084145	-9.0824288537625	1.56434947539204	-5.80588225114236	6.40279489046567e-09	3.1149494533223e-07	0.392	0.000	1.181	0.000	0.000	0.846	0.000	0.000	0.000	0.463	0.000	1.381	3.023	0.452	0.000	1.055	1.258	2.857	2.612	1.810	0.000	0.000	5.705	4.725	1.149	2.648	0.477
Pdensi_DN22064_c1_g1	FC_3_2	MC_2_2	173.951937337135	785.56665584488	479.759296591008	-2.17359808653799	0.374476442080941	-5.80436535462538	6.46102560277087e-09	3.14076196535015e-07	8.395	5.289	7.316	2.223	2.546	5.254	3.967	5.650	3.264	5.181	4.705	9.683	8.082	4.313	12.465	13.497	19.934	17.741	16.884	8.907	6.444	4.000	15.897	10.336	17.583	9.371	6.186
Pdensi_DN26777_c0_g1d140329	FC_3_2	MC_2_2	0	222.723980885056	111.361990442528	-10.5696164978582	1.82145742018696	-5.80283479631013	6.52030271923175e-09	3.16450982892211e-07	0.000	0.000	0.971	0.000	0.000	0.000	0.000	0.000	0.000	0.000	0.000	0.000	0.135	0.000	0.000	0.435	2.363	11.306	1.346	0.000	5.392	0.000	0.000	0.000	0.000	0.682	6.521
Pdensi_DN18109_c0_g1d216800	FC_3_2	MC_2_2	2472.46799975057	319.862311759791	1396.16515575518	2.94622598551715	0.507776152575801	5.80221416577325	6.54448960339021e-09	3.1711786613714e-07	25.109	29.498	16.077	40.131	25.690	15.717	74.377	63.638	45.914	37.269	74.792	26.468	13.247	26.752	12.903	12.438	6.764	2.642	5.338	1.227	1.555	0.433	2.158	0.000	18.951	9.761	9.438
Pdensi_DN11539_c0_g1d336199	FC_3_2	MC_2_2	1050.1965473119	224.708575323596	637.452561317747	2.22630114348479	0.383872899815732	5.7995788307887	6.64816803894963e-09	3.21372231277728e-07	1.646	2.561	1.947	23.072	22.536	6.781	21.464	22.139	34.373	22.273	36.022	19.462	1.797	7.974	1.568	4.039	6.596	4.019	2.952	6.759	3.049	3.417	0.067	0.000	0.000	0.000	0.000
Pdensi_DN11307_c0_g1d335993	FC_3_2	MC_2_2	0	62.6159727323005	31.3079863661503	-8.74190109062568	1.5077523853955	-5.79796866866343	6.71229881545103e-09	3.24214178663572e-07	0.000	0.000	0.000	0.000	0.000	0.000	0.000	0.000	0.000	0.657	0.000	0.000	0.221	0.000	0.193	1.573	1.649	0.926	1.077	0.961	0.000	0.317	0.000	0.000	0.000	0.000	0.000
Pdensi_DN21555_c0_g3	FC_3_2	MC_2_2	130.261628107208	608.743776248262	369.502702177735	-2.22228989873659	0.383338155335547	-5.79720507287189	6.74292182939856e-09	3.25434418817117e-07	2.898	3.714	3.701	0.999	1.603	3.707	2.620	3.872	3.142	2.803	4.316	7.128	1.752	2.736	5.846	10.852	11.014	17.979	11.083	13.416	5.306	1.601	8.016	12.713	23.680	15.691	12.772
Pdensi_DN16556_c1_g2	FC_3_2	MC_2_2	369.040752355889	1633.52309994273	1001.28192614931	-2.14509483519904	0.370155078587519	-5.7951246903988	6.82704385688816e-09	3.29078964734672e-07	16.205	10.679	28.265	4.013	4.392	8.185	8.405	11.347	7.575	10.026	14.924	20.848	21.177	8.776	25.802	28.301	28.537	49.921	27.563	22.918	5.804	12.144	19.508	12.021	29.823	15.646	16.549
Pdensi_DN26056_c2_g2	FC_3_2	MC_2_2	559.015720343564	132.966762940541	345.991241642053	2.07655212849554	0.358330820924798	5.79506982719563	6.82927605312832e-09	3.29078964734672e-07	1.031	1.106	0.551	11.156	16.182	11.866	13.609	15.349	12.539	17.222	12.124	13.085	9.061	13.809	4.759	2.312	3.838	2.491	3.727	7.044	7.562	4.884	5.635	17.448	5.752	9.080	5.466
Pdensi_DN45143_c0_g1	FC_3_2	MC_2_2	0	60.1767869610214	30.0883934805107	-8.68061436608692	1.49822295381918	-5.79394031039159	6.87539028658442e-09	3.31038319785863e-07	0.000	0.000	1.068	0.000	0.324	0.000	0.000	0.000	0.000	0.315	0.000	0.313	0.590	0.307	2.067	1.192	1.141	1.622	0.000	0.308	0.000	0.404	0.972	0.535	0.000	0.000	0.323
Pdensi_DN24513_c1_g2	FC_3_2	MC_2_2	150.411510526055	725.54314315395	437.977326840003	-2.26886411382635	0.391688471251463	-5.7925220688197	6.93372114048105e-09	3.33318194017662e-07	9.623	5.607	16.404	6.754	2.105	3.632	3.774	2.670	4.758	1.889	2.096	2.865	1.473	3.379	2.603	11.496	16.588	19.110	4.868	8.365	6.969	5.773	0.531	1.314	2.404	1.349	2.059
Pdensi_DN5628_c0_g1d516438	FC_3_2	MC_2_2	224.984684979331	984.696510368896	604.840597674113	-2.12809181611763	0.367435535494544	-5.79174198068066	6.96601025774408e-09	3.34174246347348e-07	9.658	7.300	7.895	3.876	3.111	5.017	6.639	5.990	4.093	3.387	7.065	11.281	5.420	8.488	12.124	17.776	17.683	28.991	22.737	15.138	7.877	4.271	17.484	10.868	19.530	15.375	10.784
Pdensi_DN21852_c10_g1	FC_3_2	MC_2_2	63.6333043268191	334.819133927917	199.226219127368	-2.39457442231256	0.413449815963367	-5.7916930419549	6.96804077865013e-09	3.34174246347348e-07	1.746	1.135	2.804	0.440	1.275	1.884	1.154	1.466	2.084	1.238	0.878	4.511	2.312	2.416	5.409	5.946	8.240	7.645	11.235	3.229	2.009	1.587	3.816	6.317	16.396	7.464	3.818
Pdensi_DN18644_c0_g1d187143	FC_3_2	MC_2_2	149.04454336845	23.2338345189866	86.1391889437183	2.68649065199629	0.463882878849356	5.79131236457796	6.98385516188988e-09	3.34372247351453e-07	1.637	1.905	4.382	2.605	3.315	3.570	3.099	4.381	3.555	2.934	5.202	2.375	4.006	2.374	3.497	0.602	0.341	0.585	0.721	1.181	1.285	1.162	0.124	1.042	0.811	0.578	2.334
Pdensi_DN37151_c0_g1d316028	FC_3_2	MC_2_2	77.8997029355377	510.393173110938	294.146438023238	-2.70971078708141	0.467901747714083	-5.79119612251847	6.98869112886427e-09	3.34372247351453e-07	2.414	0.374	4.846	2.175	0.840	2.605	1.520	2.172	2.058	1.631	2.168	2.835	3.427	2.784	4.580	6.800	10.708	15.523	6.504	5.582	1.966	0.000	5.863	2.080	6.457	5.043	2.932
Pdensi_DN26302_c2_g3	FC_3_2	MC_2_2	0	66.5751551548766	33.2875775774383	-8.82849688491499	1.52466003683352	-5.79046913517219	7.01900961791436e-09	3.35558400749347e-07	0.466	0.101	3.722	0.823	0.000	0.102	0.000	0.000	0.000	0.436	0.000	0.000	0.209	0.000	0.208	1.250	2.054	1.052	1.550	0.110	1.615	9.296	2.990	0.682	0.000	0.000	0.000
Pdensi_DN25163_c0_g1d226978	FC_3_2	MC_2_2	0	101.068727892083	50.5343639460415	-9.42815367509688	1.62830517938017	-5.7901637816357	7.03178228148774e-09	3.35887382020534e-07	0.501	0.000	0.000	0.000	0.000	0.271	0.000	0.000	0.000	0.000	0.000	0.000	0.000	0.000	0.278	0.673	2.418	3.359	2.495	0.000	2.522	0.000	0.000	0.504	0.000	0.563	0.000
Pdensi_DN3551_c0_g1	FC_3_2	MC_2_2	508.604629180092	35.0133709983092	271.8090000892	3.83037459412167	0.6616710863745	5.78894056729828	7.08317525279e-09	3.37562782945954e-07	2.301	3.869	3.708	9.947	12.613	10.482	10.495	10.498	16.756	9.084	11.415	9.445	3.324	6.152	6.045	1.730	0.409	0.322	0.123	0.073	0.080	0.000	0.000	0.085	0.000	0.244	0.000
Pdensi_DN24201_c3_g4	FC_3_2	MC_2_2	62.3852436441162	319.063520988827	190.724382316471	-2.35063984181817	0.406095664452589	-5.78838940570026	7.10645133924987e-09	3.38281541388826e-07	1.528	1.199	3.795	0.000	0.862	1.185	1.433	1.902	1.276	1.535	3.342	2.827	2.810	1.765	5.383	5.529	6.576	8.738	10.092	4.147	2.003	1.539	4.489	1.044	8.115	6.717	2.984
Pdensi_DN21021_c2_g1	FC_3_2	MC_2_2	0.518100545170182	100.1626769335	50.3403887393349	-7.56757140587661	1.3074806047112	-5.78790337585783	7.1270385538138e-09	3.3885524337886e-07	0.000	0.095	0.967	1.058	0.000	0.014	0.027	0.013	0.000	0.015	0.064	0.015	0.000	0.029	0.028	1.386	3.448	1.611	0.376	8.724	6.048	5.787	0.000	0.000	0.000	0.000	0.000
Pdensi_DN37056_c4_g4	FC_3_2	MC_2_2	353.374582153008	1577.82521420048	965.599898176746	-2.15768367721112	0.372828045514664	-5.78734272587403	7.15085856747589e-09	3.39721735465023e-07	10.672	9.874	15.256	3.439	5.104	9.244	7.084	11.208	7.859	9.105	12.402	19.348	15.058	12.206	25.596	25.885	31.053	45.919	24.873	16.685	9.204	7.403	22.131	21.992	31.498	17.604	12.927
Pdensi_DN50020_c0_g1d42500	FC_3_2	MC_2_2	108.347195487525	0	54.1735977437625	8.94182739775927	1.54520276959873	5.78683107077355	7.17266451907193e-09	3.40491263702464e-07	0.958	1.662	0.576	0.000	0.699	3.337	1.063	2.616	4.331	1.585	2.050	2.032	1.278	1.770	1.279	0.000	0.000	0.000	0.000	0.000	0.000	0.000	0.000	0.000	0.000	0.000	0.000
Pdensi_DN53281_c0_g1d255049	FC_3_2	MC_2_2	37.5282790983795	201.911004360885	119.719641729632	-2.42429920176005	0.418979541044395	-5.78619947818209	7.19967121376511e-09	3.4123968598263e-07	0.714	0.967	0.895	1.131	0.868	0.584	1.189	0.750	0.849	0.422	1.128	2.104	1.589	1.649	3.775	4.636	3.265	5.448	3.158	1.655	1.282	0.000	4.360	1.795	13.263	2.406	3.667
Pdensi_DN39896_c0_g1d572193	FC_3_2	MC_2_2	0	68.0751684576941	34.037584228847	-8.85819975475387	1.53127721923436	-5.7848439482323	7.25796751852397e-09	3.43734397727912e-07	1.198	1.299	2.706	0.378	0.000	1.943	0.000	0.000	0.000	0.708	0.000	1.056	1.325	1.382	1.991	1.342	0.962	2.189	0.332	2.425	0.000	0.000	1.821	0.000	6.605	1.347	1.090
Pdensi_DN18487_c0_g5	FC_3_2	MC_2_2	4.95854138870969	546.022606457922	275.490573923316	-6.7787148212876	1.1719152163135	-5.78430480885081	7.28128126952572e-09	3.44569752361071e-07	0.757	0.229	0.308	0.291	0.139	0.498	0.253	0.060	0.068	0.068	0.049	0.023	0.537	0.222	0.676	0.527	14.735	19.067	37.112	12.309	26.621	5.196	5.419	13.603	0.301	0.543	0.116
Pdensi_GG_71936_c0_g1	FC_3_2	MC_2_2	0	236.001685538565	118.000842769283	-10.6532516383937	1.84226184024991	-5.78270222269193	7.35101193410261e-09	3.47598667896449e-07	0.000	0.000	0.996	0.314	0.000	0.000	0.000	0.000	0.000	0.000	0.000	0.000	0.000	0.000	0.000	0.444	2.128	12.398	0.824	0.287	12.546	0.000	0.000	0.000	0.000	0.000	0.000
Pdensi_GG_63438_c0_g1	FC_3_2	MC_2_2	402.989661944789	64.2339590266477	233.611810485718	2.62909518733592	0.454899680513281	5.77950546012564	7.49205229210553e-09	3.53670445227224e-07	4.532	11.061	5.097	13.677	12.670	12.086	12.023	8.550	9.450	8.703	7.584	7.712	7.546	13.218	12.616	2.442	1.102	0.838	1.510	0.413	0.591	0.402	0.460	0.496	0.266	0.043	0.104
Pdensi_DN19493_c1_g3	FC_3_2	MC_2_2	73.6030311472357	464.914081661078	269.258556404157	-2.6583265575817	0.459966092927024	-5.7793967826308	7.49689307432162e-09	3.53670445227224e-07	3.261	1.919	1.986	0.539	1.811	1.703	1.734	2.379	1.345	1.070	2.868	2.977	2.873	1.862	3.886	8.710	14.301	7.333	8.474	5.186	2.847	1.887	5.356	2.293	9.284	2.909	2.466
Pdensi_DN24852_c0_g1d305102	FC_3_2	MC_2_2	140.019201285021	13.5394314168259	76.7793163509233	3.36155506781558	0.581946902713828	5.77639480876938	7.63181776249816e-09	3.5947697086895e-07	0.149	0.776	0.116	3.471	4.313	5.565	4.152	2.328	3.959	2.371	2.287	3.279	3.212	3.914	2.186	0.313	0.400	0.182	1.485	2.238	0.666	0.828	3.934	0.568	0.349	0.000	0.000
Pdensi_DN22973_c0_g1d303072	FC_3_2	MC_2_2	203.963518903938	38.8445384499846	121.404028676961	2.37157541405417	0.410588679230503	5.7760370268825	7.64805500882974e-09	3.59962527024107e-07	0.921	2.087	2.388	4.413	5.628	4.473	5.787	4.117	5.292	7.385	6.469	4.675	1.200	2.449	2.486	1.264	0.640	0.709	3.100	1.756	8.562	15.019	5.092	20.289	10.542	16.881	24.974
Pdensi_DN43762_c0_g1d321825	FC_3_2	MC_2_2	139.60502935024	971.217662752747	555.411346051494	-2.79717429429605	0.484512799117157	-5.77316904608681	7.77943235427764e-09	3.64732228100361e-07	8.705	3.144	5.095	0.457	3.531	2.347	2.796	5.330	2.165	2.143	3.191	11.926	6.798	4.477	10.828	15.606	19.405	28.213	18.515	9.633	6.782	5.491	12.323	13.119	14.362	8.571	5.289
Pdensi_DN39369_c0_g1d571843	FC_3_2	MC_2_2	470.978344659835	45.4330254903365	258.205685075086	3.35598543571309	0.581329496884512	5.77294882454553	7.7896105583757e-09	3.64771771505546e-07	3.018	8.472	3.962	4.025	26.261	11.349	7.528	17.542	9.670	6.959	26.790	14.673	2.127	13.616	7.489	1.638	0.980	0.450	0.226	1.485	3.264	0.000	1.236	0.000	0.766	5.671	8.317
Pdensi_DN22019_c4_g1	FC_3_2	MC_2_2	111.654933379354	639.114927595872	375.384930487613	-2.51494384362871	0.435647218006816	-5.77289086140648	7.79229165186022e-09	3.64771771505546e-07	4.044	2.341	5.166	1.392	2.613	3.068	2.313	3.293	2.666	1.665	5.444	8.484	5.177	3.415	9.112	8.799	13.782	18.801	13.222	8.794	4.137	2.354	11.328	8.759	19.288	6.581	4.057
Pdensi_DN20077_c0_g1d410580	FC_3_2	MC_2_2	101.638438062916	561.267721450799	331.453079756858	-2.46387269102852	0.426830861569432	-5.77248018563842	7.81131323660196e-09	3.65380495500992e-07	3.902	5.717	4.119	1.512	2.750	4.068	1.607	3.225	2.682	2.395	5.055	5.035	2.982	2.195	6.977	9.471	12.513	14.580	8.509	18.793	13.029	3.068	10.581	3.806	9.017	4.540	4.536
Pdensi_DN24102_c6_g1	FC_3_2	MC_2_2	270.036925471802	1339.53580484137	804.786365156584	-2.30941344796868	0.400421784052385	-5.76745207165489	8.0478961895278e-09	3.75867705497831e-07	11.397	7.547	9.370	3.484	3.881	5.943	5.335	8.833	5.810	5.601	10.855	15.228	11.467	10.040	22.022	20.732	27.569	38.824	23.986	15.310	8.571	5.004	20.929	15.153	31.456	15.992	14.115
Pdensi_DN10061_c2_g1	FC_3_2	MC_2_2	49.2025902227814	227.766545410415	138.484567816598	-2.20661094287113	0.382648504061138	-5.76667860830986	8.08490207519426e-09	3.77305787467655e-07	1.764	1.030	1.425	0.239	0.509	1.197	1.133	1.457	1.056	0.358	1.553	1.688	1.524	1.137	2.905	4.237	5.297	5.348	2.853	1.582	0.658	0.669	2.742	2.626	4.408	1.934	0.882
Pdensi_DN24170_c5_g3	FC_3_2	MC_2_2	45.4696507115637	348.7123816315	197.091016171532	-2.93526814376883	0.50903561041676	-5.76633163515939	8.1015565028841e-09	3.77792629088025e-07	2.847	1.726	3.842	0.897	1.000	1.413	1.176	1.236	0.974	1.668	2.771	3.433	3.299	2.663	5.983	4.753	6.224	11.623	5.198	5.999	1.782	0.897	2.837	3.118	8.248	3.260	3.062
Pdensi_DN27129_c1_g1	FC_3_2	MC_2_2	260.64777210916	1179.82998461433	720.238878361746	-2.17718183755632	0.377715140194673	-5.76408410961289	8.21024654895856e-09	3.82567244221043e-07	9.978	6.595	10.564	3.869	3.615	6.386	5.192	8.295	5.775	5.169	8.329	12.719	9.029	7.313	14.856	18.735	25.679	32.362	24.565	14.045	7.071	4.207	18.398	17.747	26.093	13.815	13.748
Pdensi_DN42443_c0_g1d93672	FC_3_2	MC_2_2	195.452971968523	47.177422527484	121.315197248004	2.06731697336132	0.358745646398807	5.7626259555026	8.28151958291765e-09	3.85296905346242e-07	3.215	2.184	6.270	2.865	5.293	7.094	4.666	5.040	4.802	4.403	8.501	5.620	7.152	4.107	9.740	0.994	0.856	1.258	1.768	1.386	1.729	2.607	3.126	1.675	1.407	0.832	1.797
Pdensi_GG_13147_c0_g1	FC_3_2	MC_2_2	1253.74716258471	90.742750694516	672.244956639615	3.79577751998664	0.65874441439446	5.76213996968133	8.30540744023056e-09	3.85816995205508e-07	2.672	1.793	0.720	37.462	23.795	166.485	48.225	14.092	31.665	6.231	8.206	9.038	7.695	28.218	81.943	0.714	2.755	2.321	1.051	1.595	1.034	17.183	1258.546	8754.043	0.110	0.000	1.070
Pdensi_DN23747_c7_g1	FC_3_2	MC_2_2	192.135780945873	835.278803023815	513.707291984844	-2.11840151251761	0.36782252112285	-5.75930344354874	8.44617472927699e-09	3.91909909691982e-07	4.870	1.915	3.720	0.163	2.640	3.196	6.534	4.624	3.185	2.694	4.874	11.095	6.674	2.544	9.207	15.935	17.135	21.665	15.105	7.765	6.577	0.994	9.278	5.167	17.228	6.027	9.234
Pdensi_DN23440_c1_g1	FC_3_2	MC_2_2	355.448182577326	1576.69329412505	966.070738351186	-2.14845992966911	0.373045903376683	-5.75923742955489	8.44947824733268e-09	3.91909909691982e-07	9.316	8.493	11.460	4.661	4.608	6.674	6.418	11.866	7.987	7.328	11.199	14.672	11.125	10.925	22.706	26.423	36.933	39.371	30.693	16.169	7.905	5.876	29.908	14.312	32.560	13.170	13.903
Pdensi_DN22708_c0_g2	FC_3_2	MC_2_2	1.29314938430707	601.732210792018	301.512680088163	-8.85061364098346	1.53792902881516	-5.75489081430636	8.66978118190432e-09	4.01821194243756e-07	0.129	0.061	0.121	0.070	0.045	0.040	0.059	0.040	0.000	0.000	0.118	0.000	0.084	0.042	0.148	0.118	24.168	13.281	19.889	0.150	0.799	5.085	0.114	0.000	0.000	0.097	0.145
Pdensi_DN22789_c1_g6	FC_3_2	MC_2_2	634.658878001	50.9387265807079	342.798802290854	3.6189671126299	0.628914813870048	5.75430413279736	8.69994085557261e-09	4.02911448547743e-07	1.134	0.455	1.254	16.172	17.804	10.203	20.929	17.352	8.970	15.142	31.156	29.307	4.207	7.680	1.030	2.275	0.784	0.445	0.367	0.089	0.132	0.207	1.475	0.533	0.000	0.000	0.000
Pdensi_DN21876_c2_g2	FC_3_2	MC_2_2	207.529178050509	34.2166403179803	120.872909184245	2.60470317550001	0.452818452360781	5.75220192975865	8.80884913283624e-09	4.07644264558043e-07	0.578	1.435	1.105	4.443	4.350	1.813	7.433	4.042	4.026	4.177	3.760	2.474	0.789	1.428	1.049	0.785	0.736	0.725	0.152	0.258	0.603	0.000	0.463	0.045	0.449	0.149	0.665
Pdensi_DN22189_c4_g1	FC_3_2	MC_2_2	759.019712914014	3295.79825146	2027.40898218701	-2.11795647879625	0.368244497771914	-5.75149524734536	8.84575683063843e-09	4.09040461517298e-07	31.815	20.961	25.365	10.253	10.966	14.835	16.984	26.098	13.057	15.673	24.740	35.011	32.024	28.418	57.633	58.359	67.811	89.166	69.007	34.977	16.986	11.495	57.766	35.569	97.422	47.628	33.417
Pdensi_GG_36350_c0_g1	FC_3_2	MC_2_2	2786.70427810834	635.805473517392	1711.25487581287	2.13075178227813	0.370583376598435	5.74972304973899	8.9389753356211e-09	4.13036444065628e-07	26.338	47.997	55.624	60.239	74.581	66.106	72.408	60.958	73.875	35.125	76.234	51.662	29.247	43.291	46.707	21.046	7.065	14.945	3.636	1.230	11.793	0.066	0.216	0.357	0.203	0.000	0.053
Pdensi_DN25137_c3_g1	FC_3_2	MC_2_2	187.66077161145	761.415521807718	474.538146709584	-2.01849939317971	0.351294904873663	-5.74588291824395	9.14425663022214e-09	4.21879590656487e-07	6.017	4.079	8.711	3.393	3.430	5.465	4.345	5.415	4.144	4.386	5.842	8.459	6.385	5.967	10.693	12.087	17.746	19.657	15.729	9.969	6.216	3.932	9.485	9.369	15.092	7.473	9.511
Pdensi_DN21312_c0_g3	FC_3_2	MC_2_2	0	146.920028490559	73.4600142452797	-9.96860139841307	1.73642870393986	-5.74086420927901	9.41946013154849e-09	4.33259486278005e-07	0.000	0.114	2.539	0.000	0.000	0.000	0.000	0.000	0.000	0.000	0.000	0.000	0.000	0.000	0.000	0.524	2.406	6.423	0.000	1.532	12.475	0.240	0.000	0.000	0.000	0.000	0.000
Pdensi_DN34522_c0_g1d374677	FC_3_2	MC_2_2	237.880230220656	30.2290579410095	134.054644080833	2.98010814170423	0.519182980249237	5.73999583012835	9.46788823197242e-09	4.35157330813176e-07	1.189	1.376	1.187	1.827	2.977	1.573	6.966	6.122	4.603	4.090	6.226	2.105	0.757	0.686	0.285	0.534	1.016	0.419	0.663	1.085	0.851	1.033	0.000	0.171	0.000	0.191	0.204
Pdensi_DN20184_c1_g1d411065	FC_3_2	MC_2_2	4752.10491966709	945.946324402842	2849.02562203497	2.32673056043767	0.405414486123823	5.73914016414063	9.51584403812547e-09	4.37030613294091e-07	46.977	66.167	46.411	128.458	103.701	85.031	125.777	109.342	118.226	89.859	108.944	83.115	37.250	70.522	42.715	38.427	13.176	13.350	18.097	14.761	27.628	3.968	0.721	0.159	38.810	35.763	61.628
Pdensi_DN10011_c0_g2	FC_3_2	MC_2_2	0	69.2204394740689	34.6102197370345	-8.88136705011066	1.54755550930629	-5.73896509475891	9.52568485837854e-09	4.37151894313268e-07	0.000	0.000	1.718	0.503	0.000	0.000	0.000	0.000	0.000	0.000	0.117	0.073	0.034	0.000	0.000	0.892	1.494	2.084	0.280	0.179	0.529	0.093	0.038	0.000	0.000	0.035	0.000
Pdensi_DN30913_c0_g1d310589	FC_3_2	MC_2_2	656.199910018957	73.5255335771084	364.862721798033	3.15513782803515	0.549829341154086	5.73839479248697	9.55781075368585e-09	4.38294924403351e-07	1.147	5.132	9.809	12.433	17.522	13.473	13.523	20.279	14.763	14.237	24.436	14.118	5.293	11.906	10.914	2.429	0.535	2.021	3.383	0.381	1.524	12.445	0.201	0.000	0.000	0.184	0.000
Pdensi_DN20971_c7_g4	FC_3_2	MC_2_2	71.6442561996427	382.000660712726	226.822458456184	-2.41256932293455	0.420448766908903	-5.7380815757209	9.57549945516526e-09	4.38774678807818e-07	3.367	3.400	3.324	1.617	1.530	1.877	1.264	2.339	1.700	1.473	1.699	3.035	2.215	2.918	3.775	6.703	8.825	9.413	7.287	5.389	3.832	2.312	4.283	3.122	6.980	3.924	3.740
Pdensi_GG_71933_c0_g1	FC_3_2	MC_2_2	0	122.9126995691	61.45634978455	-9.71079450553068	1.69249802239619	-5.73755146359488	9.60550970292054e-09	4.39486451855931e-07	0.000	0.000	0.639	1.134	0.000	0.000	0.000	0.000	0.000	0.000	0.000	0.000	0.000	0.000	0.000	0.573	2.348	4.908	0.000	0.000	3.114	3.700	0.000	0.000	0.000	0.000	0.000
Pdensi_GG_129283_c0_g1	FC_3_2	MC_2_2	210.462147234089	47.0185520461397	128.740349640114	2.15524046128517	0.375711493804367	5.73642408290922	9.66963627274503e-09	4.42087324020869e-07	11.580	4.777	3.090	5.777	5.521	8.020	6.690	4.157	4.859	5.626	6.711	3.571	9.610	6.037	4.874	1.260	0.965	0.911	3.053	4.115	6.123	4.701	2.534	6.254	6.728	8.774	17.198
Pdensi_DN21405_c1_g1	FC_3_2	MC_2_2	196.990570874931	15.3701718895525	106.180371382242	3.69384493658369	0.644284605025426	5.73325034894776	9.85240429695393e-09	4.49428044244597e-07	0.415	0.327	0.083	0.797	0.995	0.802	3.411	3.917	7.280	7.310	7.061	10.217	1.688	1.556	0.311	0.225	0.518	0.243	0.126	0.675	0.237	4.609	3.087	0.899	0.000	0.248	0.033
Pdensi_DN4071_c0_g1d382202	FC_3_2	MC_2_2	105.952191807299	530.44695550108	318.199573654189	-2.32243565289734	0.405138368940137	-5.73245051801179	9.89899184907973e-09	4.50875686509284e-07	6.148	3.693	5.713	1.441	2.494	3.213	2.269	2.870	2.713	2.423	4.025	5.631	4.804	2.366	7.084	8.157	15.399	10.833	9.070	5.013	2.293	1.731	7.220	6.871	14.808	9.976	3.308
Pdensi_DN33364_c0_g1d312593	FC_3_2	MC_2_2	0	63.7174020310112	31.8587010155056	-8.76240983465625	1.52880804386249	-5.73153043629878	9.95284847275934e-09	4.52807120011784e-07	0.649	0.352	0.000	0.000	0.000	0.000	0.000	0.000	0.000	0.000	0.408	0.000	0.359	0.749	0.719	1.164	1.043	1.976	1.440	1.127	0.934	0.492	0.000	0.000	0.000	0.365	0.000
Pdensi_DN17190_c0_g1	FC_3_2	MC_2_2	85.088586838598	7.32030990750314	46.2044483730506	3.5506346831134	0.619567293866319	5.73082975532196	9.99405348468635e-09	4.5418335128947e-07	0.949	1.501	0.457	2.210	2.737	4.211	1.898	1.781	2.646	1.673	1.509	1.858	1.099	2.312	1.440	0.163	0.127	0.185	0.180	0.069	0.282	0.000	0.000	0.000	2.405	2.894	3.448
Pdensi_DN11623_c0_g1d520347	FC_3_2	MC_2_2	73.7819912670895	3.6159460533367	38.6989686602131	4.30685645133817	0.751579675708917	5.73040569155331	1.00190719343562e-08	4.54979770003317e-07	0.072	0.720	0.155	0.374	0.401	0.358	1.663	1.946	1.868	2.441	1.961	1.277	0.066	0.357	0.094	0.087	0.106	0.045	0.698	0.778	0.581	0.233	0.015	0.244	0.000	0.000	0.014
Pdensi_DN19040_c0_g1d356817	FC_3_2	MC_2_2	1.1130090847094	190.079069267715	95.5960391762124	-7.44635853198164	1.29987676370903	-5.72851114803716	1.01315896040168e-08	4.59402138019327e-07	0.419	0.132	2.770	0.894	0.043	0.077	0.000	0.000	0.084	0.048	0.000	0.000	0.000	0.041	0.040	2.112	2.430	7.744	0.331	0.298	5.696	0.162	0.000	0.000	0.000	0.000	0.000
Pdensi_GG_51282_c0_g1	FC_3_2	MC_2_2	158.421205247076	34.8451251020986	96.6331651745875	2.17941503918436	0.380498489555246	5.72778893743261	1.01748044992572e-08	4.61017354606269e-07	4.371	2.882	3.103	3.039	3.212	3.613	3.434	4.386	3.932	4.128	3.309	2.188	4.438	4.257	3.114	0.886	0.772	0.665	0.617	2.297	1.331	3.047	0.722	1.188	2.880	5.588	3.827
Pdensi_DN10588_c0_g2	FC_3_2	MC_2_2	438.631275660762	2022.65929057011	1230.64528311543	-2.20458111048478	0.384909409622013	-5.72753238911388	1.01901986556087e-08	4.61370552852559e-07	16.156	12.064	16.084	5.551	5.796	10.632	8.518	15.795	8.067	9.848	14.058	21.343	17.136	13.098	27.099	35.929	44.929	51.220	47.658	24.404	13.689	7.609	34.220	23.458	45.141	21.915	13.827
Pdensi_DN44860_c0_g1d322817	FC_3_2	MC_2_2	0	139.194857528577	69.5974287642883	-9.89581056791199	1.72875691177665	-5.72423485366835	1.03900937333117e-08	4.68547764669052e-07	0.751	0.543	1.257	1.584	0.000	0.000	0.000	0.000	0.000	0.000	0.000	0.000	0.000	0.000	0.000	7.626	1.612	0.611	0.555	4.641	1.802	4.949	0.000	0.000	0.000	0.000	0.000
Pdensi_DN40365_c0_g1	FC_3_2	MC_2_2	101.177160166236	0	50.5885800831181	8.84314275939897	1.54487311555964	5.72418710011373	1.03930163433357e-08	4.68547764669052e-07	1.092	1.486	0.219	0.069	0.463	1.686	0.966	3.278	3.230	1.952	2.424	2.115	0.381	2.963	1.538	0.000	0.000	0.000	0.000	0.000	0.000	0.000	0.000	0.000	0.000	0.000	0.000
Pdensi_DN20479_c0_g1d219991	FC_3_2	MC_2_2	20.4231649909803	206.926799098476	113.674982044728	-3.3371363331331	0.582992028029609	-5.72415431547481	1.03950232892895e-08	4.68547764669052e-07	0.893	0.580	0.537	0.226	0.000	0.195	0.546	0.750	0.212	0.211	0.677	0.842	0.794	1.237	1.987	4.316	4.762	4.509	5.125	2.896	2.051	0.816	2.098	2.873	1.857	2.350	0.647
Pdensi_DN22193_c6_g2	FC_3_2	MC_2_2	44.5047530909166	259.556071828562	152.030412459739	-2.54085996177413	0.443910172966131	-5.72381557466128	1.04157817266665e-08	4.68882353948629e-07	2.178	1.348	3.582	0.197	1.133	1.018	0.864	1.142	1.292	0.918	1.770	4.768	2.771	2.335	5.026	4.320	5.197	7.413	8.775	3.966	1.786	0.948	3.234	2.816	3.711	0.874	2.441
Pdensi_DN6695_c0_g1d262873	FC_3_2	MC_2_2	40.7173259389528	165.781917536901	103.249621737927	-2.02367430565628	0.353594414522332	-5.72315122225573	1.04566110863651e-08	4.6958072641173e-07	3.932	2.421	1.653	0.627	0.906	2.150	1.097	1.042	0.887	2.290	2.742	1.751	1.800	1.718	2.203	4.146	2.926	3.946	0.825	3.447	0.854	0.754	1.510	0.997	9.413	4.690	7.788
Pdensi_DN15433_c0_g1d214322	FC_3_2	MC_2_2	42.2135224224269	432.884638422074	237.549080422251	-3.35728558672508	0.586635910973477	-5.72294590890955	1.04692605415925e-08	4.69801296217879e-07	3.233	1.741	0.975	1.728	1.819	0.837	0.658	1.135	1.321	0.879	1.015	0.941	0.143	1.686	1.798	4.468	12.497	10.776	2.547	8.977	4.079	1.494	2.962	0.000	0.779	0.803	0.000
Pdensi_GG_150516_c1_g1	FC_3_2	MC_2_2	68275.8782965711	498803.975054041	283539.926675306	-2.869023513868	0.501368572932834	-5.72238402795213	1.05039543923768e-08	4.71010037616809e-07	1446.845	1564.543	3819.682	705.583	924.483	1422.593	1410.191	1950.181	1696.348	6100.612	4709.829	7407.207	10043.755	1757.581	9878.961	4475.143	10355.679	17154.780	16044.999	11584.871	8854.882	924.202	20931.173	19251.366	20406.833	4690.166	2202.918
Pdensi_GG_85559_c1_g1	FC_3_2	MC_2_2	0	88.0368381014703	44.0184190507352	-9.23600077887286	1.61463572870385	-5.72017614541892	1.06413675231203e-08	4.76468015609328e-07	0.000	0.388	1.207	0.903	0.000	0.000	0.000	0.000	0.000	0.423	0.000	0.000	0.000	0.000	0.000	3.852	1.514	0.701	5.960	0.414	5.656	0.000	0.000	0.000	0.000	0.000	0.000
Pdensi_DN24395_c1_g2	FC_3_2	MC_2_2	393.79644833428	96.9418443821833	245.369146358231	2.01441770215653	0.352283333099673	5.71817486916584	1.07674303788855e-08	4.81402456151717e-07	7.215	16.574	5.397	13.323	8.261	15.922	11.679	8.047	9.615	5.577	9.543	6.104	6.261	15.114	14.000	2.586	2.440	1.418	1.174	0.877	2.543	4.336	10.274	133.471	1.215	2.169	1.741
Pdensi_DN20891_c8_g4	FC_3_2	MC_2_2	56.1661681525814	423.438802776476	239.802485464529	-2.9129641293573	0.509519021644533	-5.71708612556869	1.08366200206249e-08	4.8398261231638e-07	1.786	3.839	4.083	1.809	1.953	1.876	0.793	1.874	1.486	1.265	2.708	6.311	4.171	2.061	6.955	6.394	9.987	11.114	10.264	6.620	3.076	3.534	6.976	5.027	19.843	6.015	6.419
Pdensi_DN11307_c0_g1d388127	FC_3_2	MC_2_2	27.0817844715187	273.649150511131	150.365467491325	-3.33292794869751	0.582983828059936	-5.7170161302568	1.08410829737343e-08	4.8398261231638e-07	1.244	3.015	2.286	0.299	0.863	1.282	0.983	0.568	0.478	1.118	0.895	2.505	3.148	1.620	4.104	5.115	3.482	9.356	5.494	3.401	1.700	1.078	3.853	1.902	6.982	2.125	1.560
Pdensi_DN13480_c0_g1d106608	FC_3_2	MC_2_2	78.3737311555158	433.133077252279	255.753404203898	-2.46506030972291	0.431483422297474	-5.71298961289744	1.11008457420485e-08	4.95215172100277e-07	2.819	1.697	6.117	0.992	1.332	1.367	1.392	1.808	2.603	2.218	3.763	5.908	4.883	2.170	5.235	7.997	7.764	12.631	13.512	5.264	3.821	0.477	10.724	7.875	16.578	7.917	3.592
Pdensi_DN20732_c4_g1	FC_3_2	MC_2_2	209.587283848575	1011.83996065029	610.713622249432	-2.27012904360393	0.397507226634697	-5.71091263628809	1.12371924039466e-08	5.00929615863156e-07	6.563	5.434	5.323	2.804	3.637	3.535	3.985	7.143	4.349	5.145	6.511	16.887	11.369	11.138	16.975	16.777	22.086	27.061	24.540	11.057	7.374	3.913	17.500	11.067	17.792	11.638	13.390
Pdensi_GG_99430_c0_g1	FC_3_2	MC_2_2	126.327441678936	10.011903164319	68.1696724216274	3.68202100906019	0.644830701550204	5.71005846993394	1.12937366534691e-08	5.01976003598371e-07	1.501	0.694	0.229	1.242	1.299	1.508	3.092	1.818	4.495	1.131	1.862	1.666	1.023	1.826	0.674	0.188	0.229	0.260	0.499	0.562	0.297	0.553	3.027	10.223	2.722	2.276	2.681
Pdensi_DN13059_c0_g1d390976	FC_3_2	MC_2_2	157.005183634656	11.2858229068335	84.145503270745	3.74509753802458	0.656226140473852	5.70702278839471	1.14969394574586e-08	5.1063400084828e-07	1.686	3.304	0.208	1.820	2.180	2.675	4.949	2.261	4.502	4.283	4.156	1.461	0.534	2.149	1.272	0.441	0.200	0.123	0.218	1.523	0.065	4.377	35.706	8.707	0.183	0.519	0.381
Pdensi_DN23715_c1_g1	FC_3_2	MC_2_2	1243.88879620209	5234.65031280679	3239.26955450444	-2.072931694188	0.363357961081512	-5.70492989342534	1.16390983655209e-08	5.16570071098393e-07	35.786	32.287	45.834	13.883	12.538	29.035	26.626	41.431	23.948	29.557	38.374	66.009	45.896	40.870	80.149	81.895	122.311	135.971	114.213	64.502	34.050	23.135	87.387	72.599	108.887	55.818	38.795
Pdensi_DN20643_c4_g1	FC_3_2	MC_2_2	161.480584626637	726.395424767241	443.938004696939	-2.16900805639398	0.380260069227435	-5.70401215357872	1.17019727879394e-08	5.18981210971324e-07	7.830	4.569	8.436	2.005	3.593	2.558	3.695	5.603	2.639	2.287	5.056	5.964	3.797	4.169	7.329	16.733	17.780	13.421	14.431	9.754	4.417	4.699	6.537	6.299	13.962	17.177	11.143
Pdensi_DN25483_c7_g1	FC_3_2	MC_2_2	316.94595001835	1353.51608107968	835.231015549016	-2.09322959392223	0.367037832696189	-5.7030349665749	1.17692827331163e-08	5.21585402292817e-07	6.473	5.843	11.693	2.676	3.631	5.592	6.694	10.074	6.668	4.658	7.647	15.671	13.608	9.738	22.375	22.572	27.056	38.601	25.087	15.240	6.640	3.189	20.168	13.506	31.639	16.572	8.885
Pdensi_DN10816_c0_g1	FC_3_2	MC_2_2	68.2087017324007	454.156611833961	261.182656783181	-2.73230809409713	0.479111053334278	-5.70287008634466	1.17806769372238e-08	5.21709555246931e-07	2.111	2.044	5.370	0.943	0.435	0.763	1.654	2.287	1.108	2.472	2.249	6.001	5.791	3.187	7.765	7.636	8.064	13.950	8.938	8.107	7.355	2.321	8.987	3.324	7.506	4.571	4.509
Pdensi_DN36411_c0_g1d315442	FC_3_2	MC_2_2	0	87.756164081067	43.8780820405335	-9.22369355794737	1.61784811190713	-5.70121106552729	1.18959233196829e-08	5.2604587352844e-07	0.000	0.000	0.000	0.000	0.000	0.000	0.000	0.000	0.000	0.000	0.000	0.000	0.000	0.000	0.000	0.816	1.467	3.333	0.504	0.264	0.328	0.000	0.000	0.000	0.000	0.000	0.000
Pdensi_DN23388_c2_g2	FC_3_2	MC_2_2	1584.33640002481	245.076974478304	914.706687251555	2.69741451222002	0.473211680079186	5.70022809193687	1.1964723121835e-08	5.28703176377157e-07	1.630	1.269	4.241	7.350	11.758	32.270	27.764	32.819	56.909	60.600	40.308	65.298	8.394	11.616	15.295	3.232	5.113	7.501	12.440	37.813	10.054	207.457	599.872	993.602	5.498	12.351	12.401
Pdensi_DN22693_c8_g4	FC_3_2	MC_2_2	0	69.7882843204236	34.8941421602118	-8.89864540350236	1.5614390701144	-5.6990026532706	1.20510350349305e-08	5.32129885196948e-07	0.673	1.094	1.351	0.000	0.000	0.363	0.000	0.000	0.000	0.000	0.423	0.000	0.000	0.388	0.373	2.413	0.721	1.638	1.493	1.167	0.000	0.000	0.000	0.000	9.880	9.085	12.670
Pdensi_DN27440_c0_g1d307448	FC_3_2	MC_2_2	752.899599084307	42.6366980136521	397.76814854898	4.12154337463069	0.7232504039455	5.69863957509973	1.20767238706651e-08	5.32876664104238e-07	1.171	4.884	15.494	8.722	16.451	22.610	9.414	20.441	25.763	9.363	30.048	26.273	3.573	9.910	17.202	2.148	0.343	0.507	2.300	0.166	0.000	2.190	0.000	0.000	0.000	0.307	1.189
Pdensi_DN24485_c4_g1	FC_3_2	MC_2_2	94.8845485210662	458.616841687907	276.750695104487	-2.27024735782865	0.398461632342174	-5.69753063672414	1.2155514360238e-08	5.35963728672366e-07	1.819	1.728	3.454	0.955	1.956	2.234	2.021	2.487	2.526	2.374	2.775	5.227	3.339	2.798	5.317	7.381	8.963	13.525	9.468	6.860	2.645	1.195	7.105	3.490	10.782	5.565	4.858
Pdensi_DN25665_c1_g3	FC_3_2	MC_2_2	25.6676343799555	118.180174698229	71.9239045390924	-2.20385344085175	0.386986033043079	-5.69491726489885	1.23431760949895e-08	5.43055026527021e-07	2.669	1.422	3.129	1.217	0.414	0.614	0.666	0.663	0.579	0.822	0.515	1.360	0.550	0.914	0.557	2.982	2.537	2.332	1.360	0.656	0.966	1.997	0.423	1.061	1.026	0.518	0.756
Pdensi_DN19476_c0_g1	FC_3_2	MC_2_2	2.84324706258085	375.431336424601	189.137291743591	-7.03517779979147	1.23632820529234	-5.69038041005295	1.26756661774064e-08	5.56473660131043e-07	1.081	0.167	0.070	0.417	0.073	0.214	0.131	0.082	0.000	0.116	0.000	0.000	0.023	0.210	0.047	1.482	3.613	18.822	4.143	4.318	5.755	4.236	1.453	0.083	0.000	2.564	1.889
Pdensi_DN25346_c1_g2	FC_3_2	MC_2_2	211.586961604429	1201.45904359454	706.523002599483	-2.50445051947153	0.440137015139083	-5.69016109376788	1.26919576784784e-08	5.56786279226025e-07	9.126	6.209	10.387	3.183	3.069	5.155	3.945	7.746	3.920	5.061	8.261	12.545	10.976	5.638	16.481	20.572	22.671	35.208	28.517	16.454	6.555	3.559	20.425	13.581	32.724	20.905	20.363
Pdensi_DN1294_c0_g1d164743	FC_3_2	MC_2_2	381.97124059859	1710.08746679296	1046.02935369577	-2.16189483248028	0.380106144941435	-5.68760821484057	1.28830965824122e-08	5.6476332779867e-07	12.581	10.173	21.027	5.308	7.286	8.904	6.422	11.115	10.692	8.025	10.345	26.115	12.872	11.758	18.430	30.577	30.892	50.425	22.738	22.673	14.918	5.773	28.508	13.254	24.560	19.960	14.001
Pdensi_DN22662_c0_g4	FC_3_2	MC_2_2	6.85370665959049	868.463235854182	437.658471256886	-6.99074027751231	1.22946887389324	-5.68598394473818	1.30061614567467e-08	5.69336043869055e-07	7.597	4.109	13.338	6.603	0.000	0.000	0.000	0.114	0.385	0.511	0.412	0.384	0.605	0.000	0.000	38.650	19.165	2.131	2.290	3.023	1.710	0.000	0.000	0.000	0.000	0.000	0.000
Pdensi_DN70495_c0_g1	FC_3_2	MC_2_2	491.374786325666	107.699475749819	299.537131037743	2.19636122381152	0.386332352151037	5.68515997063806	1.3069026794706e-08	5.71675765014825e-07	2.946	4.470	2.757	10.444	10.031	11.324	8.060	14.026	14.254	8.834	10.921	8.794	7.423	8.617	8.737	2.110	2.321	2.636	6.080	7.510	13.261	80.990	49.486	69.523	4.659	7.059	7.122
Pdensi_DN11160_c0_g1	FC_3_2	MC_2_2	52.6564248897412	367.84356053666	210.2499927132	-2.80236698919036	0.492949356785978	-5.6848983584475	1.30890482449748e-08	5.71833808542887e-07	1.329	1.079	2.767	0.281	0.805	0.605	0.862	1.971	1.048	0.782	2.521	3.136	2.098	1.791	4.580	6.260	8.518	9.188	8.854	3.085	1.269	0.337	4.888	4.461	6.333	2.614	2.268
Pdensi_DN7313_c0_g2	FC_3_2	MC_2_2	97.9498116522806	11.3403403591076	54.6450760056941	3.08830312407113	0.54324987916365	5.6848666562534	1.30914764699763e-08	5.71833808542887e-07	0.181	1.482	0.112	2.916	3.874	0.517	2.069	2.415	2.769	2.821	2.622	2.569	0.226	0.778	0.432	0.307	0.275	0.170	0.309	0.446	0.097	0.203	0.000	0.000	0.000	0.076	0.000
Pdensi_DN26137_c0_g1	FC_3_2	MC_2_2	0.783456753610418	140.684043142606	70.7337499481081	-7.47800950836491	1.31592260032189	-5.68271227087043	1.32575207804318e-08	5.78670290570754e-07	11.837	2.815	2.844	0.612	0.293	0.000	0.000	0.063	0.000	0.000	0.230	0.000	5.269	0.000	0.000	6.395	1.327	2.032	0.136	0.141	1.303	0.092	0.074	0.245	0.000	0.000	0.000
Pdensi_GG_139900_c0_g1	FC_3_2	MC_2_2	38.4352353703219	894.376073744657	466.40565455749	-4.53915311790802	0.798809608989354	-5.68239673988262	1.32820107438467e-08	5.79290858159012e-07	4.331	4.505	4.625	0.658	1.895	3.637	0.962	1.273	0.617	1.023	0.438	0.817	6.454	4.000	1.350	3.186	25.163	28.174	3.064	0.602	0.746	6.331	1.269	0.000	0.258	1.751	1.464
Pdensi_DN24627_c3_g12	FC_3_2	MC_2_2	0	73.8791931165169	36.9395965582585	-8.97517005765403	1.57952817222568	-5.68218422151176	1.32985301388681e-08	5.79290858159012e-07	0.218	0.000	0.000	0.000	0.000	0.000	0.000	0.000	0.000	0.206	0.275	0.000	0.000	0.000	0.000	0.975	1.169	2.655	3.611	0.756	0.000	0.000	0.531	0.000	0.000	0.244	0.263
Pdensi_DN19556_c0_g5	FC_3_2	MC_2_2	0.796352816347532	211.071456094507	105.933904455427	-8.04855459602517	1.41658687304039	-5.68165267460845	1.3339935583679e-08	5.80597984919763e-07	0.140	0.025	0.488	0.059	0.000	0.000	0.025	0.024	0.027	0.082	0.029	0.028	0.078	0.000	0.053	0.656	1.483	11.316	2.103	0.081	1.504	0.316	0.258	0.388	0.000	0.000	0.000
Pdensi_DN21730_c1_g1d123866	FC_3_2	MC_2_2	57.6827545606561	340.394373363028	199.038563961842	-2.55872489071923	0.450427073610114	-5.68066406446528	1.3417277829963e-08	5.83545862067481e-07	1.839	1.367	4.769	0.398	1.720	3.316	1.148	1.281	1.847	1.364	3.812	6.886	2.083	2.672	3.784	5.670	6.291	10.251	8.845	3.541	4.439	0.715	4.794	4.603	9.326	2.852	3.127
Pdensi_DN36008_c0_g1d568847	FC_3_2	MC_2_2	0	61.2793714960373	30.6396857480187	-8.70768894329841	1.53308180600684	-5.67985929334	1.34805592395871e-08	5.85544982066717e-07	0.805	0.524	1.129	0.204	0.196	0.000	0.000	0.000	0.000	0.570	0.611	0.190	0.896	0.558	0.718	1.010	1.760	1.181	2.672	0.560	1.156	0.000	2.166	0.000	3.119	0.362	1.944
Pdensi_GG_149380_c0_g1	FC_3_2	MC_2_2	35.2623925610055	410.606423704307	222.934408132656	-3.54194741951467	0.623750425989727	-5.67846893874988	1.35905705616679e-08	5.8981521919347e-07	4.494	2.672	4.020	2.514	1.185	1.125	1.013	0.404	1.224	0.210	1.170	0.354	3.023	1.203	0.908	10.881	3.990	12.554	2.890	1.843	3.851	0.315	0.551	0.729	3.609	3.726	4.522
Pdensi_DN18748_c0_g1d532538	FC_3_2	MC_2_2	4.00727201618506	235.221675795894	119.61447390604	-5.875067598073	1.03504574521846	-5.67614293881569	1.37765674956021e-08	5.974602110682e-07	3.332	0.570	1.633	0.599	0.000	0.114	0.058	0.110	0.124	0.124	0.067	0.062	1.176	0.122	0.059	1.382	1.910	11.762	0.000	0.000	0.303	0.000	0.000	0.000	0.000	0.000	0.000
Pdensi_GG_4215_c0_g1	FC_3_2	MC_2_2	56.3943413878537	917.687907154339	487.041124271097	-4.02308123633356	0.709240871715755	-5.67237647571148	1.40830061861161e-08	6.10313861948636e-07	2.894	5.827	0.000	3.541	0.391	0.000	2.966	0.859	0.426	3.267	0.000	0.662	0.000	0.616	0.000	15.599	27.350	16.721	22.753	19.903	10.479	5.564	8.459	5.248	25.864	20.837	6.646
Pdensi_DN5099_c0_g1	FC_3_2	MC_2_2	0	53.7013946093669	26.8506973046835	-8.51797977640192	1.50222963506361	-5.67022482953561	1.42610248079527e-08	6.17587818270219e-07	1.703	0.739	0.342	0.000	0.000	0.000	0.000	0.000	0.000	0.000	0.428	0.000	0.000	0.000	0.000	1.221	1.094	1.243	1.512	0.394	0.000	0.516	0.414	0.685	3.500	1.533	0.000
Pdensi_DN23567_c1_g2	FC_3_2	MC_2_2	39.2828882465911	910.138697881174	474.710793063883	-4.53305442592823	0.799510357053092	-5.66978824719242	1.42974117284049e-08	6.18165556186282e-07	0.879	3.494	0.882	0.370	0.000	3.168	0.970	1.230	0.699	4.503	14.752	4.478	18.478	1.352	11.040	14.437	3.766	41.397	2.596	0.000	2.108	0.445	17.105	403.556	148.650	33.260	169.951
Pdensi_DN17930_c0_g1d282565	FC_3_2	MC_2_2	27.3836757276508	255.933654908203	141.658665317927	-3.22096907996618	0.568102365235146	-5.66969841541317	1.43049099306881e-08	6.18165556186282e-07	0.743	1.243	2.098	0.000	0.347	0.372	0.533	0.773	0.718	0.440	1.851	1.519	1.685	0.787	2.326	3.576	4.205	8.857	5.290	3.638	1.531	0.952	1.989	1.276	5.120	1.676	1.574
Pdensi_GG_140618_c0_g1	FC_3_2	MC_2_2	107.646678543179	0	53.8233392715893	8.93250492806487	1.57564054910242	5.6691260790117	1.4352772269493e-08	6.19792722860787e-07	0.000	0.000	0.000	1.401	0.248	3.654	2.606	0.915	4.528	1.846	1.517	1.125	0.266	1.263	3.301	0.000	0.000	0.000	1.395	0.699	0.000	6.722	15.710	3.559	0.000	0.165	0.177
Pdensi_DN14402_c3_g1	FC_3_2	MC_2_2	111.401172666212	618.491995246461	364.946583956336	-2.471172853989	0.435938793361344	-5.66862342058343	1.43949359812042e-08	6.21171668869092e-07	3.737	3.279	3.815	0.929	1.285	2.714	2.093	3.224	2.938	1.541	5.272	8.035	4.581	3.344	7.477	8.636	14.019	17.421	13.573	8.272	2.921	1.649	13.458	4.902	19.635	7.435	3.993
Pdensi_DN20217_c3_g2	FC_3_2	MC_2_2	162.396189588443	716.699029375442	439.547609481942	-2.13982165225576	0.377506568149799	-5.66830310461421	1.44218672863797e-08	6.21891812707773e-07	4.726	3.818	6.019	1.562	1.185	4.655	3.696	5.199	3.112	1.956	6.658	8.927	5.713	4.852	11.242	12.287	15.041	19.458	14.294	8.199	3.416	1.894	8.886	7.544	22.671	8.822	6.592
Pdensi_DN37276_c0_g1d377085	FC_3_2	MC_2_2	385.524799492462	56.9177533764699	221.221276434466	2.7476655235853	0.485060922736308	5.6645781896535	1.47386644438692e-08	6.34201283989736e-07	4.864	8.901	5.942	16.044	15.599	6.958	13.130	8.049	7.579	5.622	6.965	6.470	2.954	6.303	6.620	2.023	0.686	1.166	2.510	0.000	0.443	0.000	0.000	0.432	0.000	0.000	0.090
Pdensi_DN14344_c0_g1d463866	FC_3_2	MC_2_2	75.2226837334052	1.77622302045252	38.4994533769289	5.34527506978795	0.944244897431607	5.66089907854134	1.5058196871615e-08	6.46119026897601e-07	0.129	0.385	0.073	0.827	1.198	1.747	1.256	2.083	2.220	1.553	1.483	0.828	0.244	0.843	0.424	0.050	0.031	0.046	0.000	0.043	0.079	0.041	0.045	0.056	0.000	0.032	0.044
Pdensi_DN39165_c0_g1d441340	FC_3_2	MC_2_2	912.985886146986	171.313595834884	542.149740990935	2.41730119751591	0.427078866901933	5.6600815091864	1.51301115665051e-08	6.48746273842059e-07	6.889	4.546	6.614	17.397	24.799	6.799	16.229	21.064	30.378	29.042	21.488	23.593	5.633	7.254	5.642	4.026	2.246	5.108	2.655	6.237	4.741	4.090	0.728	3.011	3.963	3.704	6.539
Pdensi_DN24114_c0_g1d551891	FC_3_2	MC_2_2	60.0647056626642	290.224802897677	175.144754280171	-2.27344122326284	0.401693585488704	-5.65964034625285	1.51690554165967e-08	6.49574200610336e-07	5.266	4.350	3.934	4.265	1.496	1.179	1.506	1.312	1.650	1.327	1.173	1.177	0.868	1.901	1.405	6.300	8.325	4.454	3.221	1.621	0.957	1.908	0.591	0.655	0.398	1.087	0.409
Pdensi_DN21238_c0_g1d221063	FC_3_2	MC_2_2	417.542442607686	74.7328523319929	246.13764746984	2.48220013043868	0.438580673748102	5.65962040512603	1.51708180262778e-08	6.49574200610336e-07	1.371	1.820	2.113	3.786	4.811	6.456	6.095	10.656	14.134	13.995	18.214	16.902	2.596	2.727	4.903	1.746	1.712	1.472	1.110	4.078	2.162	5.313	14.624	3.555	0.000	0.000	0.000
Pdensi_DN13353_c0_g1d51745	FC_3_2	MC_2_2	67.2339137626164	0	33.6169568813082	8.25385369000514	1.45854162436282	5.65897712628593	1.522778471939e-08	6.51095034674483e-07	0.854	0.132	0.000	1.702	1.776	0.267	2.035	1.663	1.300	1.869	2.470	3.311	0.272	0.141	0.136	0.000	0.000	0.000	0.000	0.000	0.000	0.000	0.000	0.000	0.000	0.000	0.000
Pdensi_GG_6795_c0_g1	FC_3_2	MC_2_2	116.186885749963	817.710396092768	466.948640921365	-2.81377427166295	0.49724475944917	-5.65873087286019	1.52496470738015e-08	6.51570951503066e-07	2.226	3.978	2.250	2.218	3.725	0.733	3.995	2.101	2.585	3.089	4.089	2.558	7.446	5.841	5.451	9.494	22.972	20.132	50.711	64.516	26.442	7.468	14.782	3.588	3.549	3.868	2.760
Pdensi_DN56053_c0_g1	FC_3_2	MC_2_2	84.6283506700741	432.532683721029	258.580517195551	-2.35060083303299	0.415413994404828	-5.65845365031754	1.52742953434178e-08	6.51783832666348e-07	1.585	4.813	3.501	0.801	0.386	1.370	2.099	2.663	1.514	1.125	3.591	6.336	3.505	4.755	6.323	7.107	9.850	11.196	7.031	4.401	0.000	5.290	8.864	5.739	3.262	4.993	3.079
Pdensi_DN32346_c0_g1d372680	FC_3_2	MC_2_2	682.155856455873	147.192068332338	414.673962394106	2.20126079348729	0.389156144277118	5.65649759321229	1.54493144219571e-08	6.58711464276069e-07	3.074	8.111	7.493	14.655	16.901	13.809	15.550	16.542	18.557	17.004	19.892	12.914	7.759	12.523	8.804	5.360	2.653	2.004	2.115	3.885	3.236	2.338	0.444	0.000	4.361	3.250	3.028
Pdensi_DN15927_c5_g2	FC_3_2	MC_2_2	294.007600573373	1353.58639346993	823.796997021651	-2.20200717255107	0.389527018187265	-5.65302808210457	1.57645538183184e-08	6.7168062110821e-07	10.678	2.857	10.971	1.045	3.589	8.855	5.147	8.073	8.531	5.419	7.187	16.424	10.261	8.315	19.360	22.270	25.812	40.163	34.813	18.353	12.092	7.359	25.145	10.882	33.314	13.558	8.888
Pdensi_DN415_c0_g1d97874	FC_3_2	MC_2_2	42.4506311099537	268.659950279309	155.555290694632	-2.65861620300129	0.470318004870262	-5.65280549643144	1.57849898015571e-08	6.72079702525625e-07	2.048	2.886	3.492	0.518	1.245	1.336	0.908	1.506	0.731	1.695	1.553	2.896	2.048	0.946	2.732	5.318	5.059	7.245	4.302	2.136	0.589	1.246	1.499	0.412	2.426	0.230	0.743
Pdensi_DN13468_c1_g1d272101	FC_3_2	MC_2_2	220.123482532542	975.97714217483	598.050312353686	-2.1472571178648	0.379913721496905	-5.65195989606364	1.5862860670195e-08	6.74449289629474e-07	7.650	5.757	8.222	2.533	3.227	5.241	4.169	7.267	4.829	4.868	5.748	12.670	8.786	7.227	16.896	16.420	21.524	25.681	18.687	11.002	5.365	4.411	13.444	9.972	22.514	10.174	7.988
Pdensi_DN26743_c9_g3	FC_3_2	MC_2_2	88.3693704891018	448.085869834817	268.227620161959	-2.33908818233447	0.413965948793142	-5.65043619929067	1.60041199773873e-08	6.79979107366739e-07	4.430	1.517	4.001	0.000	1.000	3.307	2.131	2.183	2.258	2.110	2.323	5.549	3.464	2.803	5.366	6.446	9.620	12.984	7.242	4.032	1.446	1.108	5.359	6.356	13.921	4.225	2.331
Pdensi_DN80322_c0_g1	FC_3_2	MC_2_2	81.5133034700235	0	40.7566517350117	8.53126723667643	1.51024165590622	5.64894181226729	1.61438483769505e-08	6.84957200703388e-07	0.428	0.696	0.429	2.436	1.301	1.627	1.895	1.123	3.055	2.865	1.891	3.275	1.188	0.000	0.000	0.000	0.000	0.000	0.000	0.000	0.000	0.000	0.000	0.000	0.000	0.000	0.000
Pdensi_DN23265_c4_g1	FC_3_2	MC_2_2	384.604117791323	1608.14189475146	996.373006271391	-2.06306230458089	0.365246192319534	-5.64841563844704	1.61933282264369e-08	6.86097643592543e-07	10.643	10.075	14.885	4.608	4.732	5.494	7.742	12.795	7.898	8.741	14.020	21.051	13.514	10.274	23.548	29.495	29.925	45.889	35.057	25.492	12.261	5.804	30.641	14.573	34.568	17.805	13.920
Pdensi_DN23515_c5_g1	FC_3_2	MC_2_2	125.099996203695	528.529008600915	326.814502402305	-2.07775034680154	0.367885501790764	-5.64781796696968	1.62497101831427e-08	6.8768095542584e-07	3.975	2.154	3.591	1.503	1.937	1.715	3.064	2.920	3.323	0.939	1.498	2.333	3.063	2.751	4.731	8.910	15.305	10.135	2.648	8.888	4.003	6.015	8.673	1.596	13.975	3.132	4.834
Pdensi_DN26487_c0_g1d430093	FC_3_2	MC_2_2	86.1825499817824	0	43.0912749908912	8.61187776100134	1.5248900686591	5.64754006731393	1.62759910259237e-08	6.8768095542584e-07	0.000	0.000	0.000	0.999	0.641	0.570	1.165	3.319	1.885	0.311	0.996	0.000	0.000	0.000	0.000	0.000	0.000	0.000	0.000	0.915	0.000	1.201	0.000	1.059	0.000	0.296	0.319
Pdensi_DN18527_c11_g1	FC_3_2	MC_2_2	0	57.2654751938329	28.6327375969164	-8.60915372690975	1.52477535991121	-5.64617841634789	1.64053595530696e-08	6.92664398654117e-07	0.220	0.476	0.000	0.000	0.000	0.954	0.000	0.000	0.000	0.000	0.000	0.259	0.976	0.254	1.464	0.983	1.415	1.339	0.000	0.763	0.000	0.000	1.875	0.442	0.974	0.493	0.531
Pdensi_DN25891_c0_g2	FC_3_2	MC_2_2	73.8581693998753	0	36.9290846999377	8.38927854677309	1.4859468924839	5.64574588042619	1.64466627760169e-08	6.93925733457864e-07	0.591	0.532	0.098	0.374	0.358	0.645	2.520	1.133	1.860	1.158	0.872	1.859	0.329	0.568	0.771	0.000	0.000	0.000	0.000	0.000	0.141	2.398	6.038	146.550	2.080	2.987	4.622
Pdensi_DN11159_c0_g1d267992	FC_3_2	MC_2_2	189.23835106883	1006.75936558052	597.998858324676	-2.4104152385632	0.426958642522391	-5.64554736337675	1.64656531335892e-08	6.94244534726299e-07	6.370	2.306	8.226	0.371	1.350	5.802	3.542	7.092	3.327	4.840	8.463	15.820	7.256	7.306	10.802	18.308	21.369	26.135	17.388	11.238	4.441	3.132	17.074	9.880	23.768	8.869	9.177
Pdensi_DN14686_c0_g2d213578	FC_3_2	MC_2_2	357.449747346565	63.391497026848	210.420622186706	2.50249952405137	0.443397038562024	5.64392475909897	1.66216736800816e-08	7.00336514563606e-07	4.282	6.555	5.768	4.544	5.056	4.567	5.920	12.381	8.074	6.591	9.105	12.152	3.243	4.569	4.936	1.269	1.406	1.486	0.926	7.710	4.097	26.824	24.751	54.457	51.792	83.513	84.677
Pdensi_DN21640_c9_g1	FC_3_2	MC_2_2	409.05541078134	1643.27757223524	1026.16649150829	-2.00530468451356	0.355323132677353	-5.64360859199803	1.66522412323838e-08	7.01137882402348e-07	10.666	7.363	15.833	4.782	4.104	10.098	8.312	13.380	8.559	9.290	14.013	21.523	17.437	11.480	24.277	29.926	31.048	46.596	30.527	24.444	10.418	6.803	21.851	12.185	25.822	15.088	10.017
Pdensi_DN16238_c1_g1	FC_3_2	MC_2_2	25.1747575782059	169.831592125558	97.5031748518818	-2.74919139579099	0.487212930288553	-5.6426897253379	1.67413889815642e-08	7.0440293278979e-07	1.730	3.624	2.635	0.302	0.290	0.518	0.528	0.752	0.569	1.411	1.204	1.966	1.589	1.928	3.180	3.205	2.877	5.023	4.754	2.212	1.716	1.088	2.908	1.440	2.466	1.877	2.601
Pdensi_DN12132_c1_g1	FC_3_2	MC_2_2	0.783456753610418	190.260953661036	95.522205207323	-7.91391147663358	1.40256733783184	-5.64244672121577	1.67650424464435e-08	7.04909662143918e-07	0.570	0.671	5.150	2.412	0.000	0.000	0.000	0.056	0.000	0.032	0.034	0.032	0.271	0.000	0.030	8.118	4.185	0.781	0.185	0.472	0.039	0.000	0.000	0.000	0.000	0.000	0.000
Pdensi_GG_29827_c0_g1	FC_3_2	MC_2_2	3654.52788123626	297.586906096119	1976.05739366619	3.62128731751012	0.641818641933166	5.64222831951836	1.67863288584587e-08	7.05316232969772e-07	2.637	1.906	0.294	55.493	31.742	162.827	139.057	53.816	80.741	46.767	50.525	64.762	8.753	33.451	93.192	1.837	8.160	8.922	12.332	17.285	7.588	127.140	220.941	979.782	1.723	17.124	0.355
Pdensi_DN19099_c3_g1	FC_3_2	MC_2_2	62.362191105108	300.169387165945	181.265789135527	-2.26574332553372	0.401631723835427	-5.64134551896637	1.68726383594843e-08	7.0796284588534e-07	1.974	2.940	5.152	2.177	1.623	4.222	1.176	1.633	1.817	1.356	2.045	2.427	4.860	5.046	5.157	5.376	7.884	6.306	7.822	9.836	9.279	2.168	2.114	0.776	4.810	10.679	8.457
Pdensi_DN14488_c0_g1d52923	FC_3_2	MC_2_2	24.6524530757989	164.876336715468	94.7643948956336	-2.7365734790463	0.485160931288855	-5.64054791422807	1.69509889301141e-08	7.10130386526511e-07	0.898	0.894	1.309	0.262	0.667	0.525	0.534	0.721	0.568	0.729	1.047	1.387	2.076	1.035	2.554	2.610	3.918	4.187	2.089	3.052	1.186	1.152	3.390	3.766	4.733	2.170	1.660
Pdensi_DN5819_c0_g1d262275	FC_3_2	MC_2_2	24.1953610724629	141.252290325114	82.7238256987885	-2.54502780136231	0.451222301220849	-5.64029702095032	1.69757077314097e-08	7.10130386526511e-07	3.285	2.850	2.308	0.415	0.800	1.129	0.724	0.690	0.392	1.165	0.826	1.158	0.726	0.379	2.547	3.829	2.814	2.799	3.280	2.660	2.364	0.000	2.794	2.643	3.860	4.435	1.655
Pdensi_DN21847_c2_g4	FC_3_2	MC_2_2	117.927239359833	580.275090252646	349.101164806239	-2.29692824407227	0.407236993077	-5.64027404955808	1.69779726942947e-08	7.10130386526511e-07	4.178	2.898	4.495	2.019	1.292	2.736	2.316	4.056	2.357	1.987	4.294	5.874	5.895	4.382	9.164	10.098	12.679	15.074	10.803	6.596	3.372	1.719	8.700	6.271	13.384	6.771	3.982
Pdensi_DN10933_c0_g1d103999	FC_3_2	MC_2_2	90.7178537365475	432.030184015736	261.374018876142	-2.24827589144474	0.39861455162036	-5.64022533122673	1.69827772582804e-08	7.10130386526511e-07	4.028	2.246	5.126	1.238	2.220	2.001	2.578	2.430	1.734	2.732	6.020	4.226	2.584	3.665	6.951	6.785	9.900	11.375	6.401	5.380	2.449	2.232	8.674	3.194	6.778	10.084	8.101
Pdensi_DN17973_c0_g1d402682	FC_3_2	MC_2_2	35.4811006611194	251.862914224033	143.672007442576	-2.82296119541087	0.500585934294942	-5.63931385604535	1.70729100550518e-08	7.13407938054007e-07	1.840	1.369	1.918	0.648	0.372	0.782	0.995	0.792	0.846	1.083	1.789	2.092	1.595	0.690	2.401	3.328	5.517	7.448	5.652	2.319	1.318	1.090	3.511	2.456	9.868	2.759	4.309
Pdensi_DN25194_c10_g1	FC_3_2	MC_2_2	225.220572642841	904.028316211456	564.624444427149	-2.00364143485158	0.355345256710415	-5.63857655903488	1.71461586588084e-08	7.1597594427067e-07	7.564	5.384	8.306	0.897	4.314	5.897	4.709	7.449	4.507	4.473	6.860	11.132	10.231	6.004	12.600	16.300	20.292	22.488	22.498	12.322	5.441	2.874	22.247	20.443	28.626	13.013	10.590
Pdensi_DN33479_c0_g1d85442	FC_3_2	MC_2_2	0	78.5256784601651	39.2628392300825	-9.06315354488444	1.6075695653852	-5.63779866205216	1.72237716106336e-08	7.18722538377745e-07	0.964	0.261	0.725	0.305	0.293	0.784	0.000	0.000	0.000	0.285	0.608	1.134	0.267	0.834	1.070	0.863	1.292	2.938	1.333	1.675	1.040	1.099	1.174	1.938	2.134	2.165	0.875
Pdensi_DN24351_c3_g2	FC_3_2	MC_2_2	190.289171431961	1071.11855678584	630.703864108903	-2.49181038042748	0.442228240023622	-5.63467041429642	1.75393446536119e-08	7.30886280469488e-07	5.696	4.240	8.454	3.385	1.853	6.384	3.221	6.636	4.190	5.311	6.811	14.750	9.036	5.775	17.504	16.244	23.542	29.763	21.816	9.792	4.558	2.177	15.663	11.301	24.835	14.053	8.392
Pdensi_GG_40056_c0_g1	FC_3_2	MC_2_2	0	74.3810590665703	37.1905295332851	-8.98529050759462	1.59477597994774	-5.63420230839509	1.75870468520765e-08	7.32371433212498e-07	0.000	0.000	0.000	0.000	0.000	0.000	0.000	0.000	0.000	0.000	0.000	0.000	0.000	0.000	0.000	0.723	1.830	2.205	0.000	1.976	0.000	0.000	0.000	0.000	0.000	0.000	0.000
Pdensi_DN22434_c3_g1	FC_3_2	MC_2_2	73.6736024315436	399.512485307694	236.593043869619	-2.43755722329801	0.432696428025522	-5.63341193829832	1.76678753795961e-08	7.34266021700738e-07	2.452	3.099	6.151	1.030	1.494	1.322	1.349	2.145	1.952	2.896	2.566	6.232	2.698	5.185	4.512	8.793	5.680	11.902	4.538	4.712	1.176	3.708	3.962	4.102	12.567	2.760	1.988
Pdensi_DN16986_c0_g2d349488	FC_3_2	MC_2_2	0	1469.97724480719	734.988622403596	-13.2934930355645	2.35976261352996	-5.63340268183961	1.76688241407359e-08	7.34266021700738e-07	0.000	0.000	6.811	2.288	0.000	0.000	0.000	0.000	0.000	0.000	0.000	0.000	0.000	0.000	0.000	1.035	45.662	45.538	8.536	2.007	68.867	55.727	0.000	0.000	0.000	0.000	0.000
Pdensi_DN25557_c11_g1	FC_3_2	MC_2_2	1165.51161390998	5500.21073373813	3332.86117382405	-2.23828233688421	0.397438890574529	-5.63176475671165	1.78374881316906e-08	7.4026185366753e-07	31.137	25.464	39.645	11.748	14.592	24.655	22.241	42.302	21.510	24.431	40.255	61.104	45.404	33.218	75.821	88.351	126.103	143.383	121.005	60.756	27.143	18.585	90.376	63.339	133.912	57.465	42.479
Pdensi_DN25645_c0_g3	FC_3_2	MC_2_2	25.9374787366593	185.249076234861	105.59327748576	-2.8317637205083	0.502879189413959	-5.63110142578848	1.79062379733513e-08	7.42607403382528e-07	0.501	1.446	2.011	0.950	0.305	2.016	0.697	0.630	0.597	1.043	0.702	3.402	1.166	1.231	3.175	2.595	5.013	4.359	6.813	5.217	3.016	2.518	4.538	3.678	2.359	3.789	3.160
Pdensi_DN29129_c0_g1	FC_3_2	MC_2_2	89.9206664110124	435.381847139445	262.651256775229	-2.27443220462454	0.40394028789894	-5.63061490215497	1.79568264165974e-08	7.44197075688539e-07	2.993	3.244	4.338	0.839	0.405	1.436	1.466	2.793	2.381	1.573	3.345	5.469	2.938	2.685	6.627	8.048	10.681	9.711	7.377	3.461	0.957	4.033	11.308	4.681	11.229	0.374	2.827
Pdensi_DN23876_c4_g1	FC_3_2	MC_2_2	19.1553597377889	142.348207565753	80.7517836517712	-2.88904089845971	0.513216975670192	-5.62927774297998	1.80965793802394e-08	7.49477364987201e-07	2.336	0.885	1.985	0.592	0.566	0.893	0.519	0.367	0.553	1.100	1.034	1.791	1.692	0.944	1.826	2.514	2.654	4.153	1.166	1.897	1.004	0.356	1.861	0.705	1.228	2.100	1.986
Pdensi_GG_92914_c0_g1	FC_3_2	MC_2_2	175.09329626656	22.034427241136	98.5638617538479	2.95182470272713	0.52441697336922	5.62877414848447	1.81494857822508e-08	7.51156120838008e-07	3.723	2.305	3.385	3.222	3.895	5.172	4.704	4.722	3.574	3.626	4.557	3.239	4.479	3.564	2.808	0.792	0.450	0.255	0.853	0.918	2.524	1.440	0.360	2.453	0.000	1.066	1.251
Pdensi_DN32464_c0_g1d311900	FC_3_2	MC_2_2	0	164.23558842572	82.1177942128602	-10.1295737354898	1.80001246207704	-5.62750200284793	1.82838040889116e-08	7.55350979383274e-07	1.081	0.167	2.784	0.196	0.000	0.000	0.000	0.000	0.000	0.000	0.000	0.000	0.000	0.000	0.172	0.830	0.999	8.685	0.342	0.179	0.443	0.000	0.000	0.000	0.000	0.000	0.000
Pdensi_DN30754_c0_g1d82967	FC_3_2	MC_2_2	27.3758361952309	160.349321110448	93.8625786528394	-2.54538430214385	0.452314883930301	-5.62746085210868	1.82881650283029e-08	7.55350979383274e-07	1.691	0.845	1.561	0.330	0.316	1.137	0.723	0.545	0.770	0.613	1.316	1.380	1.015	1.051	1.452	2.798	3.373	4.300	3.315	1.659	0.932	1.387	1.912	3.664	1.364	2.046	4.077
Pdensi_DN9601_c0_g1	FC_3_2	MC_2_2	53.7569424904354	395.568440740031	224.662691615233	-2.87689131640455	0.511573974138752	-5.62360765370809	1.87010129036988e-08	7.70829598403307e-07	1.109	1.278	1.736	0.922	0.399	0.838	1.063	1.440	1.484	1.161	2.951	5.187	1.876	1.583	3.793	5.649	6.596	13.476	5.344	3.916	2.575	0.737	5.225	2.870	5.841	1.945	2.506
Pdensi_DN19588_c0_g7	FC_3_2	MC_2_2	79.1716506664363	5.28395268792404	42.2278016771802	3.95365415148631	0.7032123504796	5.62227632775487	1.88457492567802e-08	7.762684302072e-07	0.000	1.928	1.001	2.400	3.373	2.509	2.599	1.632	1.681	0.131	0.000	0.525	0.401	1.671	0.124	0.100	0.121	0.137	0.000	0.129	2.393	0.000	0.000	0.000	0.000	0.000	0.000
Pdensi_DN35951_c0_g1	FC_3_2	MC_2_2	40.9828459507247	298.414655904981	169.698750927853	-2.86090313184818	0.508863956101029	-5.62213750364387	1.88609041228302e-08	7.76303245277887e-07	0.808	2.013	3.259	0.294	0.847	1.007	1.027	1.462	0.553	1.097	0.586	2.099	3.090	0.268	1.816	5.194	6.904	7.357	8.629	4.569	2.002	1.763	4.525	6.533	3.770	2.606	2.808
Pdensi_DN14568_c0_g1	FC_3_2	MC_2_2	13.9601576559109	462.23760990699	238.09888378145	-5.05307684870918	0.898798634741596	-5.6220344061403	1.88721665161848e-08	7.76303245277887e-07	0.195	0.418	4.371	2.338	0.200	0.498	0.042	0.217	0.781	0.409	0.272	0.899	0.065	0.145	0.662	7.410	10.642	12.026	8.742	6.054	18.449	0.000	0.000	0.079	0.000	0.000	0.000
Pdensi_DN21772_c0_g1	FC_3_2	MC_2_2	394.432005985524	2044.27682509846	1219.35441554199	-2.37310243665251	0.422240033574338	-5.62026868121379	1.90660713419672e-08	7.82688655529101e-07	13.814	11.697	18.546	4.615	5.560	9.751	7.226	14.231	7.650	9.738	14.369	22.833	16.354	12.676	28.079	32.570	42.430	58.074	40.257	26.790	14.171	6.379	34.995	25.722	41.902	26.063	21.349
Pdensi_DN6722_c0_g1d101251	FC_3_2	MC_2_2	81.5123739248845	399.628119705622	240.570246815253	-2.29219920477026	0.407857964892824	-5.62009180174427	1.90856017924195e-08	7.82961022180237e-07	2.393	2.722	4.680	1.081	1.866	2.976	1.327	2.723	1.971	2.015	4.006	4.992	4.513	1.970	8.492	7.858	8.927	9.409	8.413	5.954	2.590	1.299	7.233	3.431	9.764	5.156	3.271
Pdensi_GG_139016_c1_g1	FC_3_2	MC_2_2	1516.04109757379	9632.00207755077	5574.02158756228	-2.66741070388269	0.474698983148962	-5.61916245572754	1.91885367082909e-08	7.86265901887095e-07	78.859	107.278	74.047	70.315	1.303	0.449	53.864	43.455	15.577	67.206	73.009	16.428	0.000	18.251	0.000	167.730	255.693	204.201	245.663	159.293	95.123	28.033	0.000	0.000	100.134	75.184	55.930
Pdensi_DN16052_c2_g1	FC_3_2	MC_2_2	88.8261348857744	427.101125568433	257.963630227104	-2.26486016117157	0.403062373520584	-5.61913071018995	1.91920623667409e-08	7.86265901887095e-07	1.883	2.516	3.886	1.526	0.595	1.295	2.054	1.463	3.102	1.646	2.050	4.965	3.862	5.334	6.662	8.662	8.440	10.942	8.769	4.616	3.337	1.411	7.919	5.655	4.666	2.606	5.336
Pdensi_DN22600_c0_g1d426096	FC_3_2	MC_2_2	443.466253480246	76.0174033359413	259.741828408094	2.5307828875199	0.450405409635706	5.61889984751033	1.92177208948049e-08	7.8678619293869e-07	4.766	3.574	5.169	6.270	17.469	17.616	12.322	12.030	8.597	12.922	8.741	8.117	7.266	14.560	10.466	2.840	0.982	1.368	2.206	0.322	2.889	50.053	4.564	4.824	0.477	2.874	1.158
Pdensi_DN20280_c1_g2	FC_3_2	MC_2_2	326.582343193045	1354.16494206699	840.373642630017	-2.0507761110859	0.364999285183135	-5.61857569133852	1.92538044667072e-08	7.87732303366662e-07	10.723	11.280	10.134	4.990	4.670	7.132	6.652	10.567	6.940	6.612	12.423	12.723	13.320	8.937	17.796	22.869	27.832	37.647	29.794	21.794	9.029	7.612	25.031	19.065	31.955	19.338	15.883
Pdensi_DN25426_c7_g1	FC_3_2	MC_2_2	15.1307035106031	232.384775883107	123.757739696855	-3.93731290197747	0.701048601324541	-5.61631945993249	1.95067864401187e-08	7.97545143913673e-07	1.010	1.459	1.013	0.000	0.000	1.816	0.371	0.353	0.402	0.796	1.270	0.791	0.372	2.329	4.471	2.112	3.964	8.840	3.360	1.946	0.484	0.000	4.905	2.030	2.470	1.514	1.635
Pdensi_DN9651_c0_g1d172168	FC_3_2	MC_2_2	0	257.490971066226	128.745485533113	-10.7792230691229	1.91934244086857	-5.61610207725356	1.95313304263605e-08	7.98011256282959e-07	0.000	0.000	0.000	0.000	0.000	0.000	0.000	0.000	0.000	0.000	0.000	0.000	0.000	0.000	0.000	0.246	2.354	13.718	0.912	5.084	0.790	0.000	0.000	0.000	0.000	0.000	0.000
Pdensi_DN28490_c0_g1d80878	FC_3_2	MC_2_2	298.37637421277	27.3345115846548	162.855442898712	3.40891653795884	0.607107836589058	5.61500994141555	1.96550944377263e-08	8.02527948074346e-07	7.526	9.323	4.142	11.200	11.630	9.771	7.515	7.194	7.478	6.033	3.035	2.831	2.431	11.461	3.413	1.272	0.355	0.268	0.000	0.253	0.156	0.166	0.000	0.000	0.000	0.123	0.394
Pdensi_DN12935_c0_g1d390848	FC_3_2	MC_2_2	1005.3974766816	146.13349861452	575.765487648061	2.77994885065761	0.495210299834871	5.61367332542274	1.98076001128366e-08	8.07126470369712e-07	13.127	70.722	25.413	20.922	30.298	19.779	29.277	24.126	21.418	19.508	23.520	18.911	15.415	24.912	15.422	3.242	4.975	1.358	0.465	0.329	0.582	0.053	0.000	0.000	41.751	59.604	89.771
Pdensi_DN19559_c1_g1	FC_3_2	MC_2_2	1.1130090847094	249.359426273824	125.236217679267	-7.83556359932392	1.39590616266891	-5.61324522297592	1.98566883508983e-08	8.08584059842246e-07	0.070	0.000	0.154	0.899	0.000	0.037	0.000	0.000	0.081	0.041	0.044	0.041	0.155	0.000	0.054	1.099	9.673	4.962	2.205	1.415	0.335	6.536	0.000	0.000	0.000	0.000	0.042
Pdensi_GG_129990_c0_g1	FC_3_2	MC_2_2	65.9272999335186	0	32.9636499667593	8.225534462252	1.46604483844284	5.61069774031518	2.01512465060257e-08	8.19479525528031e-07	0.486	1.399	0.323	4.095	7.435	2.733	1.794	1.860	1.240	0.380	0.614	0.000	1.533	3.082	1.088	0.000	0.000	0.000	0.000	0.000	0.348	0.000	0.000	0.000	0.000	0.000	0.000
Pdensi_DN22915_c1_g2	FC_3_2	MC_2_2	282.6813545505	1481.54802574358	882.114690147039	-2.38887708042178	0.425839457845512	-5.60980678612556	2.02552628454212e-08	8.23158155060072e-07	7.579	7.534	15.862	2.040	2.062	6.679	5.735	9.747	5.409	6.772	12.028	15.894	12.350	8.585	21.148	23.423	28.026	45.013	30.093	25.450	11.391	7.639	20.578	12.754	33.250	18.433	16.650
Pdensi_DN18878_c0_g4	FC_3_2	MC_2_2	2.7825227117735	566.492049251893	284.637285981833	-7.68272697788968	1.36972949873665	-5.60893737411345	2.03572666113224e-08	8.26197488172754e-07	2.313	1.535	12.470	2.167	0.000	0.000	0.000	0.000	0.209	0.139	0.075	0.280	0.330	0.000	0.000	13.245	2.723	21.701	0.000	0.207	0.255	0.000	0.000	0.000	0.000	0.000	0.000
Pdensi_DN43664_c0_g1d37520	FC_3_2	MC_2_2	71.6645438004412	388.190435122614	229.927489461527	-2.43632696648617	0.434417209003595	-5.60826531728399	2.04364572549315e-08	8.28857382921285e-07	2.148	2.071	4.311	1.207	0.871	1.553	1.056	2.256	1.991	3.387	4.215	4.776	5.032	3.030	6.624	7.906	7.425	10.186	4.226	6.358	4.120	1.451	4.362	7.199	9.161	6.971	6.357
Pdensi_DN15238_c0_g1	FC_3_2	MC_2_2	72.7890099288607	429.368824178035	251.078917053448	-2.55783723159479	0.456364009746764	-5.60481803333732	2.08473866592815e-08	8.44395651112924e-07	0.349	0.757	1.752	0.881	0.425	1.130	1.539	2.566	1.250	1.651	4.829	4.511	2.698	2.819	3.091	7.198	9.346	11.468	10.460	4.036	2.009	1.587	5.936	1.404	7.685	7.071	1.697
Pdensi_GG_100124_c0_g1	FC_3_2	MC_2_2	355.324775523581	65.2348986530831	210.279837088332	2.42943915059791	0.433581925177179	5.60318364194988	2.1045004618753e-08	8.51265177322062e-07	3.774	2.561	4.381	8.222	8.173	6.125	8.371	7.797	10.244	5.157	9.321	8.391	3.912	5.874	4.421	2.366	0.859	1.189	4.305	1.937	4.021	7.074	1.077	0.708	0.133	2.859	3.801
[truncated: 2,756 more rows]
