# Supplementary material for: Transcriptional Regulation of Pine Male and Female Cone Initiation and Development: Key Players Identified Through Comparative Transcriptomics
Source: Front Genet. 2022 Mar 18;13:815093. doi: 10.3389/fgene.2022.815093 (PMC8971679; doi:10.3389/fgene.2022.815093)
Supplement: Supplementary file 2 [file DataSheet3.ZIP › SUP_DEG/salmon.gene.counts.matrix.FC_3_2_vs_MC_2_3.DESeq2.DE_results.P0.001_C2.DE.subset]

sampleA	sampleB	baseMeanA	baseMeanB	baseMean	log2FoldChange	lfcSE	stat	pvalue	padj	Bud_Rep1	Bud_Rep2	Bud_Rep3	FC_3_1_Rep1	FC_3_1_Rep2	FC_3_1_Rep3	FC_3_2_Rep1	FC_3_2_Rep2	FC_3_2_Rep3	FC_3_3_Rep1	FC_3_3_Rep2	FC_3_3_Rep3	FC_3_Rep1	FC_3_Rep2	FC_3_Rep3	MC_2_2_Rep1	MC_2_2_Rep2	MC_2_2_Rep3	MC_2_3_Rep1	MC_2_3_Rep2	MC_2_3_Rep3	MC_2_4_Rep1	MC_2_4_Rep2	MC_2_4_Rep3	Needles_Rep1	Needles_Rep2	Needles_Rep3
Pdensi_DN15456_c1_g1d344623	FC_3_2	MC_2_3	17.6893763416608	6489.77060372153	3253.72999003159	-8.52136582842911	0.295773337157777	-28.8104597605547	1.58638859256309e-182	9.24134810711705e-178	1.522	0.525	135.978	74.636	0.163	0.233	0.415	0.479	0.507	0.697	1.096	0.900	0.060	0.031	3.783	136.744	179.551	156.101	172.899	149.644	124.563	0.489	0.033	0.000	0.000	0.030	0.000
Pdensi_DN21590_c0_g1d65540	FC_3_2	MC_2_3	9.72932221124464	8981.93955485467	4495.83443853296	-9.85359208544654	0.395612331016946	-24.9071914925333	6.2183853737042e-137	1.81122910779882e-132	1.073	0.208	12.448	10.911	0.027	0.207	0.260	0.236	0.279	0.399	0.144	0.351	0.505	0.170	1.065	7.226	73.357	150.132	181.294	164.749	270.402	234.176	0.825	1.231	1.335	0.141	1.147
Pdensi_GG_124630_c1_g1	FC_3_2	MC_2_3	59.0718066861459	8842.27606899643	4450.67393784129	-7.2272399418333	0.354014000270504	-20.4151246456663	1.22718003828448e-92	2.3829381983408e-88	155.861	70.586	222.477	66.039	1.472	2.812	1.406	1.317	1.944	0.608	1.497	0.740	69.765	0.287	1.780	353.132	207.873	187.658	140.196	215.829	249.835	185.895	11.085	2.160	0.032	0.047	0.000
Pdensi_DN18081_c1_g3	FC_3_2	MC_2_3	40.4913119551533	9994.25258114408	5017.37194654962	-7.94730877348165	0.418427388902096	-18.9932805171632	1.93832720355306e-80	2.8228828228945e-76	54.689	37.439	117.619	34.518	1.056	1.431	1.455	0.768	0.994	0.611	0.617	0.369	24.608	0.258	1.373	213.401	204.292	250.150	146.636	308.407	229.805	334.305	4.254	0.458	0.000	0.000	0.062
Pdensi_DN14124_c1_g2	FC_3_2	MC_2_3	2.25129057883488	5279.81528533771	2641.03328795827	-11.2034786956487	0.599261467583435	-18.6954765185012	5.38868992153633e-78	6.27825485378355e-74	0.000	0.000	0.000	0.000	0.000	0.000	0.000	0.098	0.074	0.073	0.000	0.000	0.000	0.000	0.000	0.000	20.229	32.039	101.614	113.510	147.145	60.541	0.000	0.000	0.049	0.000	0.000
Pdensi_DN8385_c0_g1d384512	FC_3_2	MC_2_3	1189.9015698067	45.1288177582846	617.515193782493	4.7198982543234	0.263002678508615	17.9461984231039	5.13899175738684e-72	4.98944709724688e-68	5.926	15.600	15.570	30.858	30.524	22.830	30.787	32.022	31.482	23.467	33.718	23.037	6.181	16.853	11.451	16.110	3.811	3.069	0.977	1.181	0.952	6.293	0.277	0.307	0.137	0.296	0.150
Pdensi_DN17926_c2_g2	FC_3_2	MC_2_3	3.30570173876719	19160.3772092982	9581.84145551847	-12.5176651844524	0.697962838599814	-17.9345725763339	6.33489435899027e-72	5.2718990855517e-68	0.000	0.000	0.105	0.066	0.000	0.000	0.000	0.086	0.175	0.487	0.000	0.000	0.029	0.000	0.000	0.000	24.968	37.184	254.813	543.612	513.227	463.792	0.000	0.112	0.164	0.000	0.000
Pdensi_DN19678_c1_g1	FC_3_2	MC_2_3	4.74287754615635	2467.75784935144	1236.2503634488	-9.02717879177843	0.524825064364428	-17.200357613847	2.63897773289413e-66	1.92163761065019e-62	0.000	0.615	0.682	0.144	0.138	0.124	0.126	0.119	0.134	0.000	0.288	0.134	0.253	0.000	0.127	0.102	1.354	1.116	50.324	38.657	80.354	0.173	0.000	0.458	0.000	0.000	0.000
Pdensi_DN21620_c1_g2	FC_3_2	MC_2_3	44.0436861429923	4016.56326343036	2030.30347478668	-6.50880715758271	0.381186306892465	-17.0751337073052	2.27304420990831e-65	1.47126574893332e-61	1.067	0.644	1.473	3.831	1.806	1.563	1.052	1.603	0.820	1.006	5.820	1.504	3.274	0.519	1.097	6.185	26.410	18.216	83.558	119.669	72.860	118.496	0.807	1.683	215.067	164.439	280.876
Pdensi_DN19214_c1_g2	FC_3_2	MC_2_3	29.4711938063892	109492.720984296	54761.096089051	-11.859793875982	0.715504120211894	-16.5754375704639	1.04896594144275e-61	6.1106461952806e-58	0.124	0.146	0.553	0.108	0.059	0.225	0.175	1.128	1.009	2.164	0.109	0.176	0.233	0.496	0.278	0.236	317.221	290.811	1567.932	1627.279	4293.300	6.863	0.410	0.529	0.309	0.222	0.252
Pdensi_GG_20438_c0_g1	FC_3_2	MC_2_3	1.03018425372975	9907.90433898718	4954.46726162046	-13.2778792655229	0.804486587319938	-16.5047863753165	3.38930329037773e-61	1.79491339888786e-57	0.000	0.000	0.000	0.000	0.031	0.000	0.000	0.027	0.061	0.153	0.000	0.000	0.000	0.000	0.000	0.000	0.000	0.197	173.017	280.147	226.537	1.811	0.129	0.053	0.000	0.000	0.000
Pdensi_DN20270_c0_g3d290192	FC_3_2	MC_2_3	7.28710956103438	2104.82914402065	1056.05812679084	-8.18144505946374	0.500828728867287	-16.3358141973355	5.48945384223247e-60	2.66485536771175e-56	57.694	12.328	40.775	8.340	0.101	0.833	0.258	0.070	0.256	0.138	0.085	0.341	33.161	0.116	0.533	62.257	40.548	46.173	34.847	54.196	55.234	71.172	41.960	24.451	0.000	0.000	0.000
Pdensi_DN21649_c0_g2	FC_3_2	MC_2_3	3377.89712876053	220.313380347391	1799.10525455396	3.93971732477082	0.245793235056981	16.0285832271075	8.07017497279029e-58	3.61630748357635e-54	32.843	126.381	55.806	85.858	122.444	39.140	99.671	91.188	77.145	60.814	107.429	48.623	26.183	87.985	38.866	101.266	45.737	23.289	4.783	4.401	5.954	0.564	0.623	0.038	0.168	0.127	0.045
Pdensi_GG_11083_c0_g1	FC_3_2	MC_2_3	943.992072611813	35.9201351823734	489.956103897093	4.71341072523174	0.294854839054813	15.9855294908541	1.61191470669113e-57	6.7071770945418e-54	3.735	14.601	11.644	25.946	25.915	16.077	22.627	25.958	26.169	16.807	23.028	17.058	4.187	14.277	6.613	15.700	3.614	1.993	0.912	0.840	0.736	8.511	0.075	0.050	0.038	0.083	0.015
Pdensi_DN36203_c0_g2	FC_3_2	MC_2_3	3122.26453484403	362.977874767181	1742.62120480561	3.10493547134996	0.195513179548587	15.8809522637749	8.58648664893065e-57	3.33464795497871e-53	53.122	37.060	44.877	81.513	61.982	30.319	81.054	75.129	91.175	51.588	91.929	53.963	34.577	30.059	16.670	67.592	15.266	10.534	8.072	8.307	8.589	39.940	3.550	3.432	0.033	0.035	0.076
Pdensi_DN26146_c0_g1d193914	FC_3_2	MC_2_3	7403.23912908751	808.844278020261	4106.04170355389	3.19463620239162	0.203063310636343	15.7322176634495	9.0968347180699e-56	3.31204381041528e-52	70.788	122.251	78.607	220.514	184.609	120.551	204.575	189.713	192.661	168.621	207.506	139.865	59.520	103.537	71.929	70.751	25.786	18.682	15.753	19.339	20.443	15.450	17.106	12.189	2.524	4.461	5.381
Pdensi_DN21015_c2_g2	FC_3_2	MC_2_3	28.8863968393145	9120.08325188169	4574.4848243605	-8.30586261406025	0.543108285137959	-15.2931981362619	8.48775809106022e-53	2.90850505786248e-49	0.757	0.534	0.730	0.487	0.466	0.671	0.329	0.647	1.311	0.760	0.518	1.074	0.407	0.595	0.971	0.704	29.096	29.676	140.764	257.680	226.553	156.814	2.066	1.314	0.103	0.412	0.673
Pdensi_DN17417_c0_g1d401076	FC_3_2	MC_2_3	1759.25894387954	9667.54609603547	5713.4025199575	-2.45816615328642	0.162137364269694	-15.1610097053113	6.40766318434515e-52	2.0737333952269e-48	24.031	40.302	28.089	62.371	94.179	146.051	45.109	49.019	45.298	38.376	47.839	43.398	44.059	90.296	82.198	39.047	94.687	66.443	215.293	240.411	208.966	104.713	148.339	57.892	49.033	23.693	16.662
Pdensi_DN37968_c1_g1	FC_3_2	MC_2_3	5435.1081090569	525.319191273638	2980.21365016527	3.37154126687077	0.224877925594766	14.9927622195624	8.18760173696937e-51	2.51031869255481e-47	5.882	13.078	27.343	67.012	82.598	79.257	161.962	123.347	145.768	181.879	220.962	161.269	19.354	47.975	46.078	18.491	15.145	13.586	10.785	11.810	13.475	5.364	20.619	1.498	0.056	0.000	0.019
Pdensi_GG_99062_c0_g1	FC_3_2	MC_2_3	364.528151004508	23123.4068611718	11743.9675060882	-5.98731321646469	0.402857182659249	-14.8621235370376	5.80553743655724e-50	1.69097888914603e-46	3.965	6.347	18.414	10.798	9.551	7.323	10.275	7.472	11.150	6.966	7.582	7.300	4.409	7.651	2.614	16.485	71.901	110.084	338.356	468.190	776.137	121.333	20.953	8.251	0.178	0.392	0.350
Pdensi_DN1329_c0_g1d325161	FC_3_2	MC_2_3	4.93799085268317	614.738319369812	309.838155111248	-6.95434791422431	0.47017669416022	-14.7909243495053	1.67635700221406e-49	4.65021432414179e-46	0.013	0.000	0.113	0.300	0.106	0.014	0.137	0.157	0.103	0.133	0.096	0.000	0.084	0.029	0.028	0.103	3.263	3.855	17.242	12.435	12.718	23.092	58.872	57.456	0.020	0.028	0.061
Pdensi_DN19879_c0_g1d360847	FC_3_2	MC_2_3	2.45478635566459	795.665864592429	399.060325474047	-8.32687602585682	0.563619525316924	-14.7739310861784	2.15752977543873e-49	5.71294270629127e-46	0.022	0.012	0.011	0.068	0.052	0.035	0.059	0.086	0.038	0.064	0.124	0.016	0.012	0.045	0.000	0.019	6.049	2.583	21.169	17.512	16.118	20.811	3.016	0.822	0.000	0.012	0.000
Pdensi_DN27235_c1_g1	FC_3_2	MC_2_3	1133.3392030699	9.36220508464019	571.35070407727	6.90125268957948	0.467456188364564	14.7634213886955	2.52157449141436e-49	6.15692710780044e-46	6.584	1.047	0.346	23.096	14.632	4.742	35.608	26.245	28.108	47.632	30.995	56.140	3.163	2.636	0.854	0.810	0.227	0.343	0.310	0.242	0.099	0.000	0.000	0.000	0.106	0.311	0.083
Pdensi_DN19354_c0_g2	FC_3_2	MC_2_3	3055.03965778266	137.227862862084	1596.13376032237	4.47528389343874	0.303141466892174	14.7630211706753	2.53658548060581e-49	6.15692710780044e-46	8.008	47.444	20.438	88.014	65.697	33.605	102.609	74.396	65.661	93.890	57.359	52.576	9.868	41.328	12.236	31.776	9.709	3.875	3.889	2.935	2.634	0.149	2.261	2.055	0.603	4.051	1.805
Pdensi_GG_112185_c0_g1	FC_3_2	MC_2_3	4.21986320134163	911.079845178486	457.649854189914	-7.75330761418354	0.525347029200227	-14.7584495261864	2.71449694459475e-49	6.32521220041689e-46	0.031	0.066	0.000	0.116	0.111	0.000	0.134	0.096	0.108	0.036	0.116	0.000	0.034	0.000	0.000	0.000	0.000	0.077	16.930	17.752	27.779	0.046	0.000	0.000	0.000	0.000	0.000
Pdensi_DN12935_c0_g1d390848	FC_3_2	MC_2_3	942.449620716945	19.6924347751322	481.071027746039	5.58608660597324	0.379249707456945	14.7293102569035	4.17949790459588e-49	9.36432580516647e-46	13.127	70.722	25.413	20.922	30.298	19.779	29.277	24.126	21.418	19.508	23.520	18.911	15.415	24.912	15.422	3.242	4.975	1.358	0.465	0.329	0.582	0.053	0.000	0.000	41.751	59.604	89.771
Pdensi_DN3015_c0_g1d1085	FC_3_2	MC_2_3	564.046948829901	28367.4626835933	14465.7548162116	-5.65238529836643	0.384334090955881	-14.7069579081791	5.81639685334102e-49	1.25491993442418e-45	7.226	9.089	17.353	13.187	17.706	15.610	14.181	12.602	17.880	16.120	12.722	17.515	12.286	13.854	14.341	11.857	185.669	265.467	537.116	449.845	958.071	7.050	3.933	0.056	13.216	12.000	14.438
Pdensi_DN11895_c0_g1	FC_3_2	MC_2_3	2206.30905676844	171.878298532892	1189.09367765067	3.68078918257411	0.250806414508126	14.6758175614956	9.20987531784817e-49	1.91611455987831e-45	81.023	99.127	42.681	50.255	94.517	59.918	53.882	54.379	66.450	28.341	52.328	34.640	82.072	92.188	60.223	36.257	11.776	6.159	4.560	3.997	3.272	0.570	8.148	4.805	0.500	1.818	0.546
Pdensi_DN14562_c0_g1d393923	FC_3_2	MC_2_3	1258.74343393578	50.0110947328853	654.377264334333	4.65019929181127	0.319672858046264	14.5467441941482	6.12495513496225e-48	1.23035564286928e-44	28.775	33.728	31.017	46.037	35.705	34.507	28.494	32.183	38.957	19.028	31.855	28.845	17.384	25.992	19.228	41.355	10.018	5.028	1.383	1.128	0.920	0.547	0.000	0.000	34.252	26.759	35.235
Pdensi_DN16191_c0_g1d346738	FC_3_2	MC_2_3	10.2630692521015	29113.4635287621	14561.8632990071	-11.4717304195447	0.792581267118683	-14.4738853862248	1.77174539358976e-47	3.4403752052726e-44	0.102	0.016	0.014	0.055	0.157	0.530	0.063	0.377	0.374	0.918	0.092	0.069	0.065	0.468	0.049	0.000	0.081	0.037	284.826	403.432	1297.940	106.070	0.107	9.928	0.932	1.324	2.165
Pdensi_GG_8792_c0_g1	FC_3_2	MC_2_3	6269.25734996877	27.4566488476453	3148.35699940821	7.8357519970412	0.543695039734964	14.4120351012599	4.3470986556811e-47	8.16889951896924e-44	55.617	26.380	15.181	98.333	134.108	77.860	142.432	170.129	183.738	129.207	124.716	137.901	33.443	67.291	35.460	11.933	0.556	0.474	0.239	1.141	0.493	0.234	0.167	0.533	6.305	1.877	8.853
Pdensi_GG_122052_c0_g1	FC_3_2	MC_2_3	39.4226177444815	31202.2961358413	15620.8593767929	-9.62878360321841	0.670568915432739	-14.3591260817759	9.33974378124264e-47	1.70024198197659e-43	0.565	0.501	0.496	1.382	1.052	1.357	0.813	1.090	1.213	1.594	0.780	0.875	0.301	0.547	0.513	0.856	5.722	9.803	858.717	159.858	1127.990	0.795	1.198	2.631	0.763	0.402	0.455
Pdensi_DN17458_c0_g1d12111	FC_3_2	MC_2_3	38.0265654480275	45689.4287097568	22863.7276376024	-10.2316872965493	0.714884359196161	-14.312366979261	1.83171207254899e-46	3.23347136588694e-43	0.341	0.203	0.132	0.592	1.201	0.587	0.412	1.059	1.522	1.390	0.644	0.650	0.294	1.107	0.170	0.206	20.904	15.022	446.250	620.361	2050.290	16.769	0.905	0.192	0.412	3.840	0.816
Pdensi_DN20401_c0_g1d63113	FC_3_2	MC_2_3	17.063044575272	4716.16895574136	2366.61600015831	-8.11309093704246	0.575636241446345	-14.0941281192746	4.12713541497014e-45	7.07123960187266e-42	4.978	1.673	14.402	4.873	0.040	0.047	0.276	0.457	0.618	0.296	0.070	0.196	1.591	0.152	0.273	18.195	92.143	87.949	129.298	44.251	151.040	26.232	0.542	1.913	0.017	0.037	0.040
Pdensi_DN19354_c0_g1d60862	FC_3_2	MC_2_3	1271.29461796887	19.2323351766887	645.26347657278	6.05050647411647	0.429902339794758	14.0741417620687	5.47657126257893e-45	9.11520520943637e-42	3.881	48.003	9.693	39.073	57.303	44.526	41.792	31.119	28.060	19.625	22.377	9.258	19.511	63.497	47.020	6.336	6.549	1.959	0.526	0.232	0.555	0.141	4.031	2.927	0.037	0.026	0.085
Pdensi_DN33925_c0_g1d313047	FC_3_2	MC_2_3	3120.33340859428	44.8960640686985	1582.61473633149	6.11715078681645	0.436993121223656	13.9982770659807	1.5969543852193e-44	2.54817786633422e-41	10.373	11.626	12.701	28.145	23.869	18.631	48.279	87.791	110.388	80.829	128.659	131.003	6.936	14.391	4.121	9.232	5.209	1.457	1.060	1.242	0.779	3.262	8.177	10.062	0.000	0.484	0.102
Pdensi_DN11521_c0_g1d336257	FC_3_2	MC_2_3	1.71662303327192	2383.18988585989	1192.45325444658	-10.4258000386697	0.744842287638104	-13.9973256240995	1.61847394263684e-44	2.54817786633422e-41	0.076	0.041	0.000	0.111	0.045	0.014	0.069	0.039	0.029	0.029	0.016	0.000	0.112	0.058	0.057	0.023	3.317	5.683	41.733	36.210	85.338	24.117	17.085	14.187	0.000	0.071	0.045
Pdensi_DN18627_c0_g1d13791	FC_3_2	MC_2_3	4124.06398834261	95.0138591448425	2109.53892374373	5.4412307893001	0.388855623783977	13.9929332546387	1.72162084296583e-44	2.63924475226662e-41	6.908	34.816	10.621	115.130	110.152	62.562	110.227	105.072	111.560	55.541	89.546	45.914	14.262	60.960	24.327	11.586	9.665	7.828	2.507	1.128	2.888	0.630	0.225	0.640	1.505	0.677	0.660
Pdensi_DN18836_c1_g1	FC_3_2	MC_2_3	4.31165908629437	11785.2537747548	5894.78271692054	-11.4258180082257	0.81883659043513	-13.9537218313046	2.98607073874011e-44	4.46027089268119e-41	0.000	0.000	0.045	0.000	0.000	0.049	0.000	0.142	0.214	0.053	0.000	0.000	0.000	0.000	0.000	0.000	119.813	86.011	325.512	375.093	112.529	80.947	0.000	0.000	0.000	0.000	0.000
Pdensi_DN15359_c0_g1d344451	FC_3_2	MC_2_3	1245.21208142789	158.554287303394	701.883184365643	2.97241839863537	0.213945773515129	13.8933260975364	6.95300458318503e-44	1.0080966617598e-40	5.911	21.763	17.576	33.361	35.531	24.155	30.803	33.890	33.935	29.259	35.667	26.867	7.951	24.579	13.094	20.295	7.514	7.341	3.920	3.695	3.298	20.122	0.763	1.018	0.307	0.312	0.059
Pdensi_DN15026_c0_g1d525123	FC_3_2	MC_2_3	947.210139245188	60.515512480511	503.86282586285	3.96595205567132	0.285487126564678	13.8918770292531	7.09512876920926e-44	1.0080966617598e-40	6.082	13.787	9.949	26.918	24.742	18.344	25.146	23.696	26.215	16.801	23.802	20.096	6.340	16.147	9.459	10.566	3.788	4.490	1.392	1.681	1.096	2.471	0.392	0.304	0.233	0.159	0.051
Pdensi_GG_16380_c0_g1	FC_3_2	MC_2_3	2.03614160125693	3566.65691977698	1784.34653068912	-10.7955202674415	0.782763878290123	-13.7915411873927	2.86571525126392e-43	3.97474705350305e-40	0.000	0.000	0.113	0.071	0.034	0.015	0.000	0.059	0.100	0.083	0.108	0.186	0.000	0.000	0.016	0.000	62.684	50.952	52.249	134.054	58.258	1.193	0.000	0.000	0.000	0.000	0.051
Pdensi_DN19813_c1_g2	FC_3_2	MC_2_3	18.6310354408832	758.410193750815	388.520614595849	-5.34703668221999	0.391872429889134	-13.644840193868	2.16687997874769e-42	2.93556805306902e-39	0.051	0.174	0.108	0.660	0.454	0.264	0.444	0.534	0.501	0.675	0.458	0.434	0.057	0.156	0.144	0.155	1.369	1.957	18.419	12.311	21.433	53.570	33.423	29.235	0.000	0.000	0.000
Pdensi_GG_104047_c0_g1	FC_3_2	MC_2_3	2.08459541366205	5390.20573458464	2696.14516499915	-11.3734002916354	0.834569048356407	-13.627872150344	2.73437231058355e-42	3.62018464956214e-39	0.000	0.071	0.019	0.000	0.000	0.000	0.000	0.010	0.143	0.077	0.000	0.000	0.010	0.000	0.000	0.017	0.146	0.095	68.764	172.888	127.371	1.917	0.023	0.019	0.000	0.000	0.000
Pdensi_DN15901_c0_g2d346209	FC_3_2	MC_2_3	11.5513670037566	27636.673285498	13824.1123262509	-11.23024035188	0.8266101045853	-13.5858977401614	4.85541809511195e-42	6.18643391650447e-39	5.721	3.457	98.346	60.053	0.019	0.319	0.017	0.228	0.659	0.165	0.020	0.000	0.365	0.000	3.002	124.620	444.148	511.915	519.807	819.865	557.963	16.935	0.058	0.096	0.098	0.018	0.019
Pdensi_GG_46435_c0_g1	FC_3_2	MC_2_3	9.40377139869605	4077.19606224776	2043.29991682323	-8.75886757395959	0.644724059770481	-13.5854517001858	4.8850887520034e-42	6.18643391650447e-39	0.221	0.118	1.118	0.801	0.079	0.236	0.072	0.412	0.257	0.489	0.278	0.287	0.171	0.202	0.099	0.878	1.777	1.134	89.358	49.833	140.698	0.694	0.108	0.000	0.000	0.000	0.000
Pdensi_GG_96436_c0_g1	FC_3_2	MC_2_3	1372.95887309328	102.349847318548	737.654360205911	3.74520779076646	0.276058239792135	13.5667306782312	6.30731551024017e-42	7.81758207943683e-39	1.012	2.542	1.220	7.128	5.972	4.411	33.164	35.399	40.173	31.734	62.260	30.195	1.041	1.495	2.046	1.712	2.493	1.398	2.826	1.879	2.379	1.329	1.614	0.607	0.814	1.026	0.185
Pdensi_DN10712_c0_g1d334911	FC_3_2	MC_2_3	15.8614309687122	64998.1605802252	32507.011005597	-12.0004222232844	0.885740702835087	-13.5484597070829	8.0910131516831e-42	9.8194558362114e-39	0.012	0.038	0.000	0.000	0.043	0.025	0.039	0.751	0.457	1.442	0.000	0.042	0.066	0.191	0.000	0.032	2.462	4.733	885.228	749.043	2807.903	43.882	0.073	0.194	0.111	0.000	0.014
Pdensi_DN4636_c0_g1d205709	FC_3_2	MC_2_3	1625.20731604695	101.724707758303	863.466011902627	3.99922526376773	0.296318762628301	13.4963619188175	1.64290864263166e-41	1.95318367485439e-38	8.626	27.792	19.624	46.487	51.670	29.987	42.717	47.125	38.998	31.005	48.450	27.786	8.416	27.753	14.994	23.103	7.135	5.309	1.738	2.803	2.421	20.374	0.165	0.445	0.114	0.502	0.288
Pdensi_DN19885_c0_g1d288263	FC_3_2	MC_2_3	1.05441115993231	2284.64443711165	1142.84942413579	-11.1548149142655	0.829032619960698	-13.4552183420651	2.86890623206909e-41	3.34250527285905e-38	0.000	0.000	0.000	0.000	0.000	0.000	0.000	0.000	0.076	0.000	0.000	0.000	0.072	0.074	0.000	0.000	0.000	0.080	49.903	65.488	41.693	0.293	0.079	0.000	0.000	0.000	0.000
Pdensi_DN9308_c0_g2d453636	FC_3_2	MC_2_3	1367.41173341632	32.5666187019299	699.989176059126	5.39738682716888	0.404129140429969	13.3555992062992	1.09870454489466e-40	1.25497910898615e-37	4.477	13.598	10.524	25.049	20.567	12.654	28.797	33.543	45.841	27.523	33.993	30.342	3.977	10.863	5.573	5.161	2.022	2.837	0.521	0.733	0.984	0.129	0.000	0.058	0.000	1.061	0.722
Pdensi_DN17495_c0_g1	FC_3_2	MC_2_3	7.42773681059249	34158.7525206332	17083.0901287219	-12.166359709362	0.911425996290026	-13.3487082427815	1.20520715327133e-40	1.35015649051285e-37	0.012	0.000	1.837	0.891	0.043	0.013	0.026	0.363	0.197	0.831	0.137	0.000	0.027	0.097	0.163	0.219	162.523	146.509	643.647	216.432	1479.527	0.144	0.000	0.049	0.075	0.041	0.014
Pdensi_GG_122071_c0_g1	FC_3_2	MC_2_3	102.134416283678	331263.038345407	165682.586380846	-11.6630677907908	0.879974000087011	-13.2538777164298	4.28478819861904e-40	4.70954814570479e-37	0.000	0.000	0.195	0.062	0.000	0.159	0.269	5.656	2.122	4.297	0.000	0.058	0.272	0.563	0.275	0.177	3033.601	3751.144	9932.523	3829.052	9072.871	174.882	0.420	0.396	1.003	0.384	0.294
Pdensi_DN14864_c0_g1d108554	FC_3_2	MC_2_3	18345.3620031828	322.739164690875	9334.05058393685	5.82817920139112	0.439875758165901	13.24960308268	4.53595868068358e-40	4.89329142563965e-37	56.550	549.531	237.086	587.646	586.429	406.291	616.227	446.902	394.060	426.984	602.163	309.478	159.932	539.662	299.489	247.910	86.584	19.959	12.201	5.449	4.693	73.831	11.262	3.349	1.034	0.478	0.430
Pdensi_DN101207_c0_g1	FC_3_2	MC_2_3	763.236118831541	11.038884011911	387.137501421726	6.12455153447585	0.463757715507406	13.2063604112222	8.06297357952491e-40	8.54000841639352e-37	5.743	5.766	5.923	13.577	12.549	18.137	18.522	18.061	23.850	14.615	18.857	17.902	7.180	7.064	9.641	2.438	0.450	0.197	0.136	0.270	0.333	0.354	0.000	0.000	0.000	0.596	0.000
Pdensi_DN11481_c0_g1	FC_3_2	MC_2_3	26.3274867813163	29573.8989575245	14800.1132221529	-10.1335184786078	0.768140955460341	-13.1922642668295	9.72206315869307e-40	1.01133762008305e-36	3.205	1.820	2.491	5.467	1.065	0.444	0.605	0.773	0.700	2.050	2.036	0.662	1.033	0.897	0.233	21.128	35.288	16.281	162.092	362.494	1488.073	6.885	2.932	1.387	0.032	1.552	1.342
Pdensi_DN18806_c0_g1d284970	FC_3_2	MC_2_3	610.574196301344	13.0647539520193	311.819475126682	5.54845263610707	0.42079409642185	13.1856712898004	1.06105279757012e-39	1.08439595911666e-36	5.382	6.774	8.926	11.809	12.281	8.784	13.174	17.634	17.520	10.742	20.969	13.267	3.458	7.838	4.703	13.768	1.993	0.925	0.288	0.305	0.313	5.475	0.320	0.182	0.028	0.033	0.093
Pdensi_DN19833_c2_g1	FC_3_2	MC_2_3	181.06778307895	564888.818838921	282534.943311	-11.6072331825177	0.881102371358559	-13.1735352892317	1.24622602074099e-39	1.25168363124562e-36	0.147	0.297	0.200	0.196	0.060	0.789	0.313	8.212	5.737	8.161	0.530	0.072	1.205	1.157	0.118	0.223	5774.585	4099.383	12634.198	10954.575	15227.947	153.633	0.744	0.633	1.864	1.121	1.086
Pdensi_DN20745_c4_g2	FC_3_2	MC_2_3	5.6719629399244	722.195079112387	363.933521026156	-6.98703930099539	0.533068674234341	-13.1072029528485	2.9943953698337e-39	2.95653403176767e-36	2.751	1.094	6.364	1.727	0.267	0.093	0.100	0.226	0.122	0.371	0.654	0.131	0.443	0.035	0.041	20.646	20.962	20.916	12.597	15.136	21.806	8.526	0.023	0.000	0.000	0.000	0.000
Pdensi_GG_121678_c0_g1	FC_3_2	MC_2_3	1130.32776284099	61.7691393258309	596.048451083411	4.1940876788513	0.321294378040502	13.0537225843479	6.05165883222371e-39	5.875555560206e-36	18.635	25.823	21.104	28.056	28.756	26.484	24.452	28.648	36.331	18.477	26.279	21.587	12.354	24.299	16.149	18.913	4.093	2.150	1.265	1.572	1.393	0.131	0.084	0.000	0.213	0.678	0.887
Pdensi_DN17082_c0_g1d528944	FC_3_2	MC_2_3	1724.95882166394	76.1199370885191	900.539379376228	4.50106060065893	0.346592540239114	12.9866055326916	1.45749341559864e-38	1.39188231856202e-35	18.431	29.432	16.666	64.124	34.095	34.617	54.298	39.021	43.561	43.667	45.914	45.922	20.453	41.443	18.223	10.951	6.234	2.902	2.363	1.198	1.719	0.339	0.473	0.092	0.797	1.120	0.516
Pdensi_DN10586_c0_g1d209930	FC_3_2	MC_2_3	7.66581463746668	24197.1142228694	12102.3900187535	-11.6305706908411	0.896189406739136	-12.9778042491709	1.63500901993578e-38	1.53622282979579e-35	0.000	0.000	0.000	0.000	0.000	0.011	0.000	0.189	0.410	0.460	0.000	0.000	0.022	0.023	0.000	0.018	51.605	53.664	293.713	687.262	674.465	165.680	0.000	0.041	0.047	0.000	0.024
Pdensi_DN21862_c0_g1d221873	FC_3_2	MC_2_3	18.245000062981	3284.95199636888	1651.59849821593	-7.4935624865876	0.577813465700397	-12.9688263278951	1.83823480312369e-38	1.69975444795504e-35	0.000	1.259	0.283	0.026	0.088	0.418	0.436	0.427	0.578	1.330	1.199	0.852	0.117	0.133	0.345	0.058	0.047	0.133	38.813	50.600	134.969	364.244	84.819	79.669	0.561	0.118	0.152
Pdensi_GG_29171_c2_g1	FC_3_2	MC_2_3	1424.08185454596	127.262345635001	775.672100090482	3.48585242244425	0.269800511974359	12.9201104806485	3.46643374845319e-38	3.15521299347488e-35	3.897	9.849	6.532	40.075	46.470	39.123	35.176	34.614	42.982	22.107	31.077	28.929	10.521	24.636	19.168	4.273	4.771	6.692	2.588	2.743	3.409	1.505	2.038	1.911	0.011	0.008	0.000
Pdensi_GG_113712_c3_g1	FC_3_2	MC_2_3	5.17514817485129	26562.9137180313	13284.0444331031	-12.3372701603473	0.958549029590219	-12.8707763291164	6.57380694419871e-38	5.89154691888233e-35	0.000	0.018	0.049	0.061	0.010	0.009	0.009	0.085	0.324	0.487	0.000	0.010	0.018	0.066	0.000	0.037	118.761	79.365	337.208	420.435	1057.703	6.760	0.030	0.067	0.038	0.239	0.059
Pdensi_DN31795_c0_g1d372235	FC_3_2	MC_2_3	4489.22452192389	62.2510663420756	2275.73779413298	6.17507889657847	0.480408385445345	12.8538116395577	8.18744101742353e-38	7.22653316710591e-35	8.577	23.324	23.416	70.728	85.612	49.499	82.177	112.788	159.815	94.089	125.418	127.829	13.285	42.910	33.890	40.360	5.612	5.750	1.301	0.780	2.173	2.561	0.411	0.000	0.000	0.000	0.203
Pdensi_DN30421_c0_g1d370998	FC_3_2	MC_2_3	39.8707153688956	5963.91230806335	3001.89151171612	-7.22299177337337	0.569634888886917	-12.6800375368287	7.62953215105665e-37	6.63359352130827e-34	2.521	2.919	0.270	2.622	1.742	2.332	1.598	1.129	0.425	1.164	1.024	0.725	3.087	3.519	1.209	2.651	3.999	8.985	74.970	190.601	142.710	11.599	13.475	71.079	0.272	0.506	0.000
Pdensi_DN10914_c0_g1d387447	FC_3_2	MC_2_3	218.397477396413	18354.6973146207	9286.54739600853	-6.39334020682491	0.505622198886708	-12.6445006190431	1.19984454952118e-36	1.02787859393833e-33	0.728	3.582	3.943	8.522	34.115	92.658	3.811	5.501	7.940	2.164	5.415	6.252	12.048	24.961	34.077	3.335	40.866	40.919	321.609	690.329	248.605	1371.157	404.962	80.801	3.533	8.789	19.682
Pdensi_DN35586_c0_g1d314565	FC_3_2	MC_2_3	6467.86631785696	18.0582111450825	3242.96226450102	8.48871040303534	0.673499946657616	12.6038768750649	2.01015649633942e-36	1.69709647156169e-33	37.939	39.858	18.683	249.422	155.175	67.438	241.169	127.035	145.907	217.676	107.130	91.164	32.291	61.479	23.144	9.043	5.889	2.362	0.536	0.073	0.675	0.000	0.000	0.000	0.000	0.000	0.000
Pdensi_GG_82441_c0_g1	FC_3_2	MC_2_3	7.97497806160977	10934.5948218427	5471.28489995214	-10.4220300614228	0.832788181732195	-12.5146229137703	6.2102096936558e-36	5.10611328759568e-33	0.804	0.497	1.953	1.020	0.279	0.753	0.000	0.361	0.272	0.271	0.000	0.271	0.128	0.133	0.385	3.092	9.952	2.960	226.419	182.806	341.259	4.027	0.000	0.231	0.000	0.000	0.415
Pdensi_GG_140729_c0_g1	FC_3_2	MC_2_3	1240.78473805641	2.16868989433483	621.476713975372	9.15843412071225	0.731832875113856	12.5143792143629	6.22929815794871e-36	5.10611328759568e-33	53.959	65.040	54.797	49.535	37.434	38.166	35.025	26.999	36.329	10.466	28.211	14.326	33.601	38.636	37.126	49.396	1.189	0.320	0.078	0.013	0.065	0.000	0.000	0.000	0.000	0.000	0.000
Pdensi_DN15253_c0_g1d9232	FC_3_2	MC_2_3	44.0042894175227	557.897297709618	300.95079356357	-3.66467663991405	0.292861480752687	-12.5133446382072	6.31098562685634e-36	5.10611328759568e-33	0.382	0.996	0.501	0.835	2.300	0.393	0.963	1.313	1.223	0.922	1.289	0.905	1.269	0.860	0.230	3.337	6.517	6.503	13.804	12.260	12.349	2.181	0.017	0.000	0.000	0.000	0.000
Pdensi_DN19934_c1_g1	FC_3_2	MC_2_3	669.772658258375	53.7823685215058	361.77751338994	3.63781064042205	0.291334318812557	12.4867219737425	8.82138985788308e-36	7.0394691065907e-33	20.097	22.947	12.565	30.639	25.801	9.657	20.460	17.043	15.640	16.015	15.864	10.458	13.710	13.951	8.010	8.265	2.417	1.831	1.315	1.239	1.176	2.014	1.383	0.681	0.094	0.683	0.986
Pdensi_DN27178_c0_g1d230417	FC_3_2	MC_2_3	71.9123407699045	709.784683610553	390.848512190229	-3.30270150596795	0.264605866282245	-12.4815883803766	9.40906990554099e-36	7.40697240915385e-33	0.280	0.580	0.624	1.790	2.025	4.036	1.796	2.100	1.806	1.718	0.685	1.320	1.445	1.407	2.357	1.247	13.504	12.987	15.920	18.295	14.613	25.179	13.702	10.147	0.519	0.821	0.800
Pdensi_GG_13995_c0_g1	FC_3_2	MC_2_3	4.76618394765284	17797.8264275605	8901.29630575407	-11.869720781696	0.95503707829203	-12.4285444528746	1.82934918531487e-35	1.42089209921776e-32	0.000	0.000	0.000	0.000	0.000	0.016	0.000	0.189	0.177	0.585	0.000	0.000	0.034	0.070	0.000	0.000	0.336	0.210	120.231	333.580	759.086	95.479	0.000	0.031	0.047	0.017	0.000
Pdensi_DN69734_c0_g1	FC_3_2	MC_2_3	1165.11169593956	5.04603411008866	585.078865024822	7.82192169505993	0.63197305231562	12.3769861173661	3.48173537215685e-35	2.66875016275822e-32	5.795	11.029	3.137	32.151	28.344	14.867	39.849	28.921	23.795	25.320	20.595	12.001	3.662	13.201	6.980	6.454	0.675	0.000	0.173	0.182	0.000	0.000	0.000	0.000	0.000	0.000	0.000
Pdensi_DN23426_c0_g1	FC_3_2	MC_2_3	763.265206020576	14.1280447359894	388.696625378282	5.76652149956323	0.466969332369221	12.3488227166999	4.94294570141171e-35	3.73956310246802e-32	5.703	62.969	22.414	9.726	12.192	17.770	20.567	19.497	20.431	34.373	40.554	31.045	9.213	29.519	20.010	4.635	9.182	3.909	0.325	0.133	0.491	0.000	0.000	0.000	0.044	0.546	0.481
Pdensi_DN24150_c0_g1d225245	FC_3_2	MC_2_3	787.9264939662	25.8543365862163	406.890415276208	4.92528799600349	0.399131942609732	12.3399995595426	5.51561847641257e-35	4.11931844519151e-32	8.931	16.919	5.803	27.212	26.637	12.440	26.135	18.834	17.584	20.867	20.686	14.059	6.479	12.471	6.957	3.014	1.691	0.542	0.619	0.757	0.403	0.115	0.531	0.083	1.882	2.923	5.635
Pdensi_DN9713_c0_g1d266058	FC_3_2	MC_2_3	2575.12169887903	73.0576269231591	1324.08966290109	5.13858413490464	0.417157925494865	12.3180786480536	7.23986744036315e-35	5.3386232641888e-32	37.805	53.267	45.919	59.624	78.103	60.270	67.461	59.977	76.580	38.975	49.392	39.465	54.947	58.217	58.651	24.753	9.721	6.536	2.458	0.879	1.718	0.111	0.018	0.000	0.000	0.000	0.000
Pdensi_DN24215_c0_g1d71642	FC_3_2	MC_2_3	889.946076860634	65.8635307981555	477.904803829395	3.75277314118293	0.305991485198181	12.2643057820788	1.40813940677874e-34	1.02537191253111e-31	7.888	15.183	10.089	28.522	27.454	20.970	23.809	22.752	23.976	19.053	22.258	17.794	8.881	20.639	12.208	11.177	4.607	2.041	1.990	1.357	1.188	0.409	0.386	0.300	1.581	2.960	1.758
Pdensi_DN22219_c2_g2	FC_3_2	MC_2_3	921.900888588827	8.6535507632212	465.277219676024	6.73248536138305	0.549712488075024	12.2472847305303	1.73715149101897e-34	1.2493336167632e-31	20.077	21.869	15.133	34.035	29.096	23.694	30.242	19.838	23.110	13.615	19.622	15.984	16.408	22.826	17.421	9.456	1.772	1.275	0.312	0.056	0.223	0.000	0.000	0.000	0.000	0.000	0.000
Pdensi_DN21541_c0_g1	FC_3_2	MC_2_3	542.683699232599	16.04277212662	279.36323567961	5.07878331859748	0.41665762098291	12.1893445909292	3.54259013082819e-34	2.51670787172275e-31	11.424	14.850	3.811	16.788	11.720	21.948	12.872	13.453	16.645	8.859	11.117	8.651	8.297	24.227	17.368	2.150	0.767	0.528	0.458	0.276	0.365	0.055	0.022	0.000	0.000	0.061	0.000
Pdensi_DN39867_c0_g1d379399	FC_3_2	MC_2_3	7748.99689219045	1794.51291661627	4771.75490440336	2.11059020005605	0.173732369085014	12.1485144718383	5.8417382495566e-34	4.10005566252615e-31	290.832	273.443	158.592	249.408	251.828	309.844	215.095	207.945	191.439	286.122	209.766	222.275	265.448	282.565	202.786	120.711	65.539	35.003	37.281	42.516	43.460	33.050	103.391	108.838	159.267	286.470	201.031
Pdensi_DN20772_c0_g4	FC_3_2	MC_2_3	22.2373864693637	1086.26915340652	554.25326993794	-5.6054731136696	0.462624228461614	-12.1166872999924	8.61722890965289e-34	5.97604824884428e-31	1.300	1.538	1.303	2.308	1.009	0.315	0.770	0.762	0.249	0.328	0.692	0.285	0.726	0.982	0.060	4.113	6.294	7.934	26.598	23.915	24.225	26.311	0.509	1.035	0.042	0.210	0.096
Pdensi_DN19780_c1_g1	FC_3_2	MC_2_3	1.53316292749334	1154.42913534224	577.981149134865	-9.58545275522754	0.791456665862184	-12.1111529773844	9.21890931482722e-34	6.31809815559935e-31	0.045	0.000	0.221	0.445	0.000	0.095	0.000	0.046	0.078	0.000	0.028	0.132	0.000	0.000	0.025	0.463	18.987	26.809	16.391	26.703	35.921	8.889	0.000	0.000	0.000	0.000	0.000
Pdensi_GG_74017_c0_g1	FC_3_2	MC_2_3	4977.22672636049	825.964537043505	2901.595631702	2.59150464842147	0.214016252068233	12.1089152032961	9.47388062413243e-34	6.41734234742105e-31	86.615	85.217	52.795	115.753	127.560	103.402	139.257	125.623	129.757	150.499	156.503	117.940	95.400	145.986	69.800	45.858	24.025	16.927	19.339	15.714	21.744	6.683	8.138	4.845	24.089	32.867	37.000
Pdensi_DN12608_c0_g1d459878	FC_3_2	MC_2_3	2002.17035406759	71.6185285315048	1036.89444129955	4.80360641664804	0.399991260019186	12.0092784437781	3.17604065848549e-33	2.12663301746452e-30	11.735	29.586	24.575	26.507	32.367	41.266	38.970	47.228	72.079	29.268	39.967	45.125	23.829	32.786	41.634	22.756	5.765	6.577	2.207	1.276	1.467	0.634	0.523	0.000	0.000	0.000	0.000
Pdensi_DN20927_c0_g1d494789	FC_3_2	MC_2_3	605.0107006838	8.8597255269454	306.935213105373	6.10974536353184	0.509238603077675	11.9978048141019	3.64845051354426e-33	2.41519132063645e-30	9.415	10.749	12.596	14.283	15.441	15.909	14.456	14.140	19.276	10.280	13.802	10.425	8.201	11.997	10.103	7.856	0.902	0.832	0.137	0.140	0.316	0.000	0.000	0.000	0.125	0.068	0.168
Pdensi_GG_14711_c2_g1	FC_3_2	MC_2_3	32.3828552491516	162522.144148122	81277.2635016856	-12.2932482313254	1.02666852877719	-11.9739213648317	4.86726475432255e-33	3.1858161909922e-30	0.043	0.031	0.014	0.018	0.000	0.000	0.015	1.456	1.075	3.577	0.018	0.000	0.047	0.358	0.048	0.000	5.971	14.905	2944.966	1790.696	6397.227	1.508	0.209	0.260	0.266	0.064	0.051
Pdensi_GG_81284_c2_g1	FC_3_2	MC_2_3	6.9719138923277	25851.7813171544	12929.3766155234	-11.8643540618147	0.993809739595162	-11.9382549688512	7.47755204668406e-33	4.8399701880837e-30	0.000	0.012	0.021	0.013	0.000	0.011	0.000	0.111	0.437	0.449	0.000	0.000	0.024	0.000	0.000	0.010	60.078	78.677	233.790	719.927	811.921	162.554	0.013	0.044	0.033	0.012	0.000
Pdensi_DN21542_c0_g2	FC_3_2	MC_2_3	4.14496392112154	7515.15460039977	3759.64978216045	-10.8404271761076	0.908582889022409	-11.9311372766126	8.14530150091205e-33	5.21424608389154e-30	0.000	0.000	0.016	0.039	0.000	0.000	0.000	0.049	0.273	0.048	0.000	0.000	0.052	0.000	0.000	0.000	35.596	35.560	117.207	284.287	114.121	4.626	0.000	0.000	0.000	0.018	0.019
Pdensi_DN15512_c0_g1d214428	FC_3_2	MC_2_3	95.2461824148418	3346.58956643111	1720.91787442297	-5.1346790919233	0.432292503369577	-11.8777888857664	1.54397517994885e-32	9.77553510226628e-30	2.126	2.734	3.877	3.409	2.542	1.691	2.407	2.746	2.404	2.178	1.823	1.767	1.719	2.141	1.423	3.454	22.177	30.110	42.528	73.784	112.577	7.795	0.628	0.184	0.446	0.895	0.361
Pdensi_GG_15142_c1_g1	FC_3_2	MC_2_3	11.4744950499975	62900.9689418193	31456.2217184347	-12.4234858441588	1.04602160086125	-11.8768922495768	1.56062204228167e-32	9.77553510226628e-30	0.000	0.000	0.000	0.000	0.000	0.000	0.000	0.304	0.609	1.331	0.000	0.000	0.040	0.150	0.000	0.000	1.900	2.268	508.376	1385.840	2396.987	6.138	0.000	0.132	0.050	0.000	0.039
Pdensi_DN32796_c0_g1	FC_3_2	MC_2_3	224.935785586373	727616.252180496	363920.593983041	-11.6594947625658	0.981780429545787	-11.8758679758568	1.57985680595605e-32	9.7907423802302e-30	0.258	0.167	15.054	16.035	0.000	0.391	0.218	9.224	8.254	13.206	0.065	0.305	1.002	1.305	2.187	0.279	4633.509	7035.084	15942.158	11076.097	22945.987	2751.624	0.130	1.224	1.448	0.866	1.067
Pdensi_GG_94215_c0_g1	FC_3_2	MC_2_3	0	3683.69949702087	1841.84974851044	-14.7125418717674	1.24308879483145	-11.8354713942718	2.5590171635838e-32	1.56918932470958e-29	0.000	0.000	4.086	3.435	0.000	0.000	0.000	0.000	0.000	0.087	0.000	0.000	0.000	0.000	0.000	3.916	43.420	39.184	81.645	61.460	109.938	82.436	0.000	0.000	0.000	0.000	0.000
Pdensi_DN54376_c0_g1d163589	FC_3_2	MC_2_3	1607.89457746082	252.906932895971	930.400755178398	2.6683055819468	0.22651078293439	11.7800377861909	4.94708909204206e-32	3.00195549966477e-29	6.306	26.415	19.560	42.716	40.122	30.067	46.203	43.025	38.294	29.825	38.978	28.316	10.786	31.409	16.208	16.948	6.142	7.333	6.667	4.974	5.774	17.402	0.000	0.000	0.000	0.322	0.000
Pdensi_DN19721_c0_g1d15640	FC_3_2	MC_2_3	1975.54488117187	50.3342877545593	1012.93958446322	5.29235385645502	0.452484708975226	11.696204869422	1.33282008889638e-31	8.00434035655357e-29	17.706	21.411	9.615	75.186	67.218	52.324	47.507	49.888	59.039	40.999	45.171	39.835	15.741	39.631	20.781	9.992	4.156	1.391	1.867	0.597	1.041	0.320	0.188	0.187	0.125	0.192	0.271
Pdensi_DN16222_c0_g1d347070	FC_3_2	MC_2_3	859.248538894108	68.2752466778203	463.761892785964	3.65615074829181	0.314162807835888	11.6377580576046	2.64887095952815e-31	1.57456458037095e-28	8.306	10.175	8.063	28.288	27.687	20.740	21.688	19.797	26.554	13.511	20.652	18.613	6.663	13.228	7.810	6.250	2.459	1.634	1.371	1.475	1.877	0.170	0.252	0.454	0.569	0.683	0.846
Pdensi_DN30958_c0_g1	FC_3_2	MC_2_3	8.50599732452711	2391.26793269173	1199.88696500813	-8.14693686851022	0.70225143318875	-11.6011680197177	4.06492020192559e-31	2.39189759033307e-28	0.000	0.000	0.000	0.000	0.000	0.000	0.115	0.061	0.497	0.384	0.127	0.000	0.000	0.000	0.071	0.000	37.884	42.049	47.309	51.228	65.619	9.172	0.623	0.023	0.000	0.000	0.000
Pdensi_DN12089_c0_g1	FC_3_2	MC_2_3	16.0093885197402	79695.3011715814	39855.6552800506	-12.2793964673946	1.05969488511202	-11.5876717344885	4.7589308704063e-31	2.77226758924649e-28	0.000	0.000	0.017	0.065	0.021	0.056	0.075	1.024	0.162	1.800	0.000	0.047	0.019	0.060	0.020	0.000	977.591	1307.170	1760.284	234.191	3471.313	47.498	0.043	0.000	0.081	0.136	0.042
Pdensi_DN16524_c0_g1d279098	FC_3_2	MC_2_3	9.50906149380918	2151.89691666286	1080.70298907833	-7.82433480918773	0.67784538652031	-11.542949122002	8.01299923559432e-31	4.62167581653774e-28	0.000	0.019	0.041	0.081	0.085	0.050	0.119	0.307	0.330	0.278	0.406	0.427	0.013	0.081	0.007	0.005	18.323	28.954	29.129	27.159	90.829	14.057	0.585	0.119	0.009	0.007	0.007
Pdensi_DN3679_c0_g1	FC_3_2	MC_2_3	18.9272476073717	1257.48891015107	638.208078879222	-6.05478079077569	0.524808933218354	-11.5371145716693	8.5753713095417e-31	4.8975458849612e-28	0.034	0.126	0.902	1.409	0.242	0.198	0.494	0.470	0.529	0.412	0.848	0.777	0.037	0.096	0.189	0.183	54.001	56.990	39.550	34.734	12.612	38.998	4.989	2.942	0.681	0.566	0.785
Pdensi_DN25856_c0_g4	FC_3_2	MC_2_3	371.980818649345	6.47949075714267	189.230154703244	5.83745306278997	0.506813323426814	11.5179550200458	1.07123216744012e-30	6.00997281922579e-28	0.892	1.429	1.334	10.375	8.712	5.343	10.395	9.174	9.932	4.098	9.162	3.139	0.605	1.634	1.042	2.380	0.184	0.000	0.177	0.152	0.119	0.036	0.044	0.024	0.037	0.040	0.000
Pdensi_DN17735_c0_g2	FC_3_2	MC_2_3	7.37693277244807	1400.19633918854	703.786635980496	-7.56408962079476	0.65672946066513	-11.5178168086657	1.07295151096832e-30	6.00997281922579e-28	0.536	0.642	3.265	2.712	0.109	0.073	0.244	0.229	0.128	0.114	0.040	0.141	0.600	0.212	0.327	5.947	8.793	19.960	11.521	40.350	43.765	34.997	0.116	0.046	0.388	0.242	0.380
Pdensi_DN20781_c0_g4	FC_3_2	MC_2_3	180.515941440808	1743.56038623418	962.038163837496	-3.27151406839171	0.284208892912968	-11.5109489884735	1.16192691859437e-30	6.44637054436157e-28	1.327	2.679	19.909	14.290	7.249	7.021	5.358	5.027	3.939	4.830	3.880	3.932	5.347	5.869	4.480	14.261	77.937	83.083	44.831	44.657	30.596	1802.554	21.706	11.584	1.313	0.729	0.379
Pdensi_DN40101_c2_g1	FC_3_2	MC_2_3	639.358555191628	65.1756173631111	352.26708627737	3.29720182105724	0.288720720113783	11.4200387826611	3.32085723178695e-30	1.82503035075959e-27	1.511	14.758	6.409	8.295	12.980	13.223	16.911	17.897	15.877	11.392	18.127	12.081	3.281	16.236	9.019	3.390	3.985	2.428	1.272	1.459	1.735	4.937	0.503	0.000	0.272	0.988	0.041
Pdensi_DN39698_c0_g1d91137	FC_3_2	MC_2_3	941.081289088038	2.0787561589753	471.580022623507	8.76981552480848	0.770596928006117	11.380548255623	5.22700879703689e-30	2.8457399108653e-27	3.284	14.123	4.709	53.095	76.429	6.465	21.383	31.078	22.088	12.150	33.337	3.556	5.484	18.133	3.918	1.717	0.874	0.389	0.117	0.040	0.000	0.000	0.000	0.000	0.000	0.000	0.207
Pdensi_DN19635_c0_g1d218821	FC_3_2	MC_2_3	1.26956013751026	1358.07967724204	679.674618689776	-10.084983807015	0.889145753822331	-11.3423291554403	8.09605471993938e-30	4.36692195977174e-27	1.735	1.366	23.274	6.405	0.000	0.052	0.000	0.038	0.056	0.028	0.031	0.072	0.376	0.000	0.232	17.932	66.315	61.774	48.431	14.188	31.268	7.064	0.000	0.000	0.000	0.000	0.015
Pdensi_DN24100_c0_g1d365441	FC_3_2	MC_2_3	2830.56008624497	20601.6415775433	11716.1008318942	-2.86361588925557	0.252786974672309	-11.3281781744004	9.51635140023546e-30	5.08592233458089e-27	41.888	46.899	27.480	73.202	102.319	139.428	82.066	68.280	74.144	109.001	88.347	96.123	77.170	103.536	80.833	44.774	125.047	164.944	469.570	580.472	367.258	528.927	1437.373	615.670	124.537	118.842	77.238
Pdensi_GG_134905_c0_g1	FC_3_2	MC_2_3	1484.19839931129	351.108453660886	917.653426486088	2.07999248595825	0.183635846309412	11.3267236640368	9.67566424084443e-30	5.1240558607832e-27	15.151	23.543	30.430	34.277	45.868	51.139	37.295	39.921	40.387	35.718	44.657	36.929	23.677	26.486	42.340	11.998	5.066	10.157	7.791	8.121	8.214	11.726	2.639	7.592	2.034	1.611	0.755
Pdensi_GG_31362_c0_g1	FC_3_2	MC_2_3	1716.99280233191	15.7096537800287	866.351228055968	6.77408485776315	0.601770569805416	11.2569228168695	2.14104883705296e-29	1.12364557615931e-26	5.655	11.872	10.964	33.264	32.616	22.986	28.158	42.031	65.399	36.083	56.198	49.759	5.539	22.463	19.831	20.594	3.429	1.804	0.502	0.131	0.486	0.345	0.139	0.000	0.000	0.000	0.136
Pdensi_DN19443_c1_g2	FC_3_2	MC_2_3	675.996735014235	16.650790158177	346.323762586206	5.34800272646449	0.477728038459666	11.1946595048262	4.33062770659119e-29	2.25246773589074e-26	5.232	7.460	5.509	14.716	14.351	13.817	15.677	15.803	22.025	11.300	16.139	12.484	4.778	9.447	7.612	4.405	1.353	0.716	0.212	0.529	0.423	0.350	0.136	0.028	0.203	0.883	0.089
Pdensi_DN24343_c0_g2	FC_3_2	MC_2_3	0.239375883780514	4834.58571336159	2417.41254462268	-14.1430498177618	1.26415184359916	-11.1877777099112	4.68016632379899e-29	2.41272928342112e-26	0.000	0.000	0.000	0.000	0.000	0.027	0.000	0.026	0.000	0.099	0.000	0.000	0.000	0.000	0.000	0.000	30.437	26.113	101.588	160.054	70.830	2.825	0.062	0.000	0.000	0.057	0.030
Pdensi_DN20315_c0_g1d290251	FC_3_2	MC_2_3	2212.43527593142	301.843023096927	1257.13914951417	2.87384954096548	0.257146358089513	11.1759293902389	5.34875122591066e-29	2.72299769104001e-26	23.787	30.967	17.854	66.461	53.072	42.335	59.520	46.742	69.019	58.116	47.847	57.363	24.089	43.860	28.938	19.263	10.797	6.786	6.591	7.240	6.914	7.495	64.810	56.530	2.244	9.366	4.342
Pdensi_DN18176_c1_g1	FC_3_2	MC_2_3	1.77253881127385	483.042475200468	242.407507005871	-8.11052461089256	0.725742425118408	-11.1754864125096	5.37550613639581e-29	2.72299769104001e-26	0.000	0.000	0.271	0.000	0.000	0.160	0.000	0.062	0.087	0.000	0.000	0.052	0.000	0.041	0.056	0.003	5.458	2.046	13.829	10.665	8.788	8.061	0.531	4.296	0.000	0.000	0.059
Pdensi_DN33411_c0_g1	FC_3_2	MC_2_3	545.314431407904	28.5360499668465	286.925240687375	4.26175862843777	0.381700699097307	11.1651842360166	6.03659165593198e-29	3.03151388210915e-26	3.252	9.272	7.775	15.027	15.241	11.507	15.968	13.656	13.618	9.536	17.211	10.006	3.511	9.640	5.692	7.873	2.462	1.579	0.424	0.742	0.789	10.253	0.029	0.096	0.083	0.112	0.000
Pdensi_DN24829_c0_g1d556051	FC_3_2	MC_2_3	2358.53147171969	311.005977988757	1334.76872485423	2.92253058110982	0.261855148139834	11.1608673798124	6.33702536775985e-29	3.15518868182463e-26	51.434	46.440	55.321	71.136	58.335	40.198	68.396	53.192	65.431	39.413	43.517	34.601	36.599	48.117	32.507	48.720	20.820	16.598	8.715	5.797	6.931	0.485	1.097	1.436	0.000	0.022	0.023
Pdensi_GG_149683_c0_g1	FC_3_2	MC_2_3	1360.42813888934	187.47108473091	773.949611810127	2.86048055426423	0.256941957817015	11.1327888156802	8.6874232015411e-29	4.28878941680149e-26	9.926	20.938	14.596	28.275	32.360	28.453	31.540	37.633	38.571	24.799	45.628	25.945	16.919	21.885	21.854	9.315	4.449	4.538	3.707	4.304	4.854	2.873	0.441	0.104	0.000	0.288	0.988
Pdensi_GG_24045_c4_g1	FC_3_2	MC_2_3	1.5573898336959	8280.80423548598	4141.18081265984	-12.4036699953125	1.11533846417763	-11.1209918725955	9.91633511055823e-29	4.85433769353327e-26	0.000	0.000	0.011	0.000	0.000	0.000	0.000	0.022	0.099	0.334	0.000	0.000	0.000	0.000	0.000	0.000	13.206	16.764	33.987	152.758	376.784	0.762	0.000	0.000	0.000	0.000	0.013
Pdensi_DN26360_c0_g1d560098	FC_3_2	MC_2_3	3652.31262887826	156.490780962133	1904.4017049202	4.54606659767128	0.409378368090047	11.1048041421459	1.1887768083087e-28	5.77091701593459e-26	5.863	9.123	17.711	25.162	29.081	13.778	109.753	70.603	109.263	89.335	135.759	59.878	17.947	12.240	16.597	10.523	7.583	10.461	2.131	3.865	4.725	1.659	2.991	39.146	76.699	119.441	188.108
Pdensi_DN30837_c0_g1d143857	FC_3_2	MC_2_3	1376.52764539657	169.133924284417	772.830784840491	3.0250308478658	0.272798387035049	11.0888883205792	1.42041939214881e-28	6.83843894795343e-26	10.330	25.766	21.492	40.495	40.115	25.095	36.736	36.959	35.417	26.595	41.205	24.324	10.879	25.561	14.266	16.900	6.744	5.594	4.559	2.858	4.227	19.152	0.835	0.872	0.343	0.858	0.424
Pdensi_DN24952_c0_g1d226542	FC_3_2	MC_2_3	4801.47560400783	772.33756758432	2786.90658579608	2.63644531798602	0.237832577216527	11.0852993683273	1.47854998240908e-28	7.05995497338184e-26	35.380	61.991	35.278	129.668	119.667	109.230	127.148	107.860	145.391	104.585	107.645	112.825	27.319	65.755	45.081	35.360	15.058	12.631	15.510	17.993	19.539	29.856	27.893	15.189	6.064	7.754	7.307
Pdensi_DN96797_c0_g1	FC_3_2	MC_2_3	22.2613674874929	900.144182116333	461.202774801913	-5.33945724260273	0.482323049621741	-11.0702925078745	1.74829015195594e-28	8.28007272455619e-26	1.359	0.871	0.502	0.144	0.087	2.128	0.509	0.539	0.724	0.822	0.237	0.473	0.801	0.414	0.994	0.723	5.605	2.727	29.811	11.511	20.806	77.640	84.511	97.390	2.615	3.079	1.612
Pdensi_DN17385_c0_g1d57185	FC_3_2	MC_2_3	2726.53996680871	80.5085356299307	1403.52425121932	5.08035775270546	0.459465268734933	11.0571094235119	2.02519258757564e-28	9.51415879005092e-26	13.895	50.045	49.328	63.749	71.345	42.067	73.059	67.354	75.661	53.610	74.261	51.773	17.373	48.352	26.083	57.694	13.588	16.873	1.464	3.061	1.006	76.174	0.292	0.193	0.015	0.389	0.011
Pdensi_DN35590_c0_g2	FC_3_2	MC_2_3	36.3909881634857	2660.45052304479	1348.42075560414	-6.19053394687368	0.56073568550732	-11.0400213627796	2.4497491436155e-28	1.14166149289742e-25	0.059	1.077	0.191	2.139	0.688	0.662	1.330	0.978	0.584	0.860	0.892	0.472	0.376	0.913	0.199	0.348	8.532	10.724	36.166	42.150	103.579	2.051	1.917	1.921	10.113	2.993	3.073
Pdensi_DN18910_c0_g1d285192	FC_3_2	MC_2_3	6716.30922732966	681.802144635737	3699.0556859827	3.30049013364086	0.299619584871372	11.0156021177914	3.2138056498137e-28	1.48584947876387e-25	21.769	32.651	37.151	86.694	108.871	90.179	149.108	157.216	225.068	160.650	112.277	178.781	35.251	64.287	39.903	43.827	18.469	14.605	15.382	12.874	18.617	14.307	14.007	7.344	119.000	122.562	254.289
Pdensi_DN24898_c5_g1	FC_3_2	MC_2_3	546.508554881641	3.38523155417723	274.946893217909	7.3063455029687	0.663479715872965	11.0121610776834	3.33897034895575e-28	1.5315620370714e-25	1.623	0.502	0.434	7.061	8.936	3.862	13.463	12.250	17.541	15.414	18.108	16.846	0.587	0.548	0.035	2.139	0.092	0.026	0.131	0.060	0.030	0.000	0.000	0.063	0.000	0.000	0.000
Pdensi_DN17055_c0_g1d112238	FC_3_2	MC_2_3	1.01433981783006	1000.81712414815	500.915731982989	-9.96930281185026	0.905383772019598	-11.0111348578871	3.37722568271029e-28	1.53700706969223e-25	0.088	0.394	0.203	0.146	0.490	1.177	0.032	0.000	0.034	0.034	0.000	0.000	0.604	0.566	0.650	0.000	0.000	0.000	13.603	20.784	34.080	11.229	0.000	0.000	0.000	0.000	0.000
Pdensi_DN12818_c0_g1d390558	FC_3_2	MC_2_3	1194.20228175669	116.509607128271	655.355944442483	3.35863170063788	0.305576160191065	10.9911443960087	4.21546834455187e-28	1.90362707708159e-25	24.065	51.513	28.576	25.459	18.014	32.383	36.558	29.827	28.383	76.522	61.611	58.189	26.977	46.047	30.785	4.419	4.689	3.068	2.915	1.957	3.139	0.890	3.649	0.923	0.442	0.890	1.409
Pdensi_GG_58710_c1_g1	FC_3_2	MC_2_3	830.271492986034	52.9838181337121	441.627655559873	3.9726502386183	0.361953489354481	10.9755820995212	5.00822408990592e-28	2.24422373948753e-25	17.231	25.519	22.344	17.021	12.013	15.758	17.233	22.954	25.516	13.914	14.071	20.797	7.237	17.954	8.644	13.175	6.771	4.101	1.162	0.974	1.510	0.000	0.000	0.000	0.000	0.708	0.000
Pdensi_DN32377_c0_g1d199453	FC_3_2	MC_2_3	1627.73163490145	52.0952586725892	839.913446787019	4.96552100365748	0.455357116117772	10.9046742170012	1.09484744732141e-27	4.85289208559745e-25	32.992	29.848	19.296	55.954	77.650	32.903	63.225	42.165	24.159	23.806	29.915	18.406	19.503	40.735	18.530	12.009	2.852	1.871	1.384	0.964	1.216	0.316	0.382	0.000	0.000	0.000	0.000
Pdensi_DN23870_c0_g1d70822	FC_3_2	MC_2_3	1142.43096576198	77.6636460485109	610.047305905245	3.87561775198036	0.355421789230881	10.9042773105359	1.09963565643366e-27	4.85289208559745e-25	8.897	31.425	20.699	36.046	34.038	24.276	32.381	28.927	29.296	20.166	32.372	20.880	9.228	23.806	14.573	23.024	9.834	6.802	2.093	2.190	1.078	49.799	0.954	1.102	0.037	0.291	0.678
Pdensi_DN24806_c0_g1	FC_3_2	MC_2_3	24.8530011459431	3519.52536948653	1772.18918531624	-7.14580157955742	0.656565219084632	-10.8836127346495	1.3798348886027e-27	6.04367681207983e-25	0.598	0.386	0.327	1.237	0.861	3.018	0.881	0.465	0.628	0.209	0.490	0.389	0.332	0.618	1.209	0.162	11.624	22.152	47.017	35.139	158.312	37.258	6.268	64.763	16.794	25.408	30.135
Pdensi_DN9600_c0_g1d4244	FC_3_2	MC_2_3	194.925833063623	1036.02325287811	615.474542970867	-2.41053608991642	0.221655190901716	-10.875161913015	1.51386771758721e-27	6.58125746420337e-25	5.272	11.254	3.114	9.721	25.225	19.429	4.692	5.222	5.539	1.637	2.857	2.677	14.357	24.742	15.800	5.833	9.538	4.569	24.577	25.357	21.368	10.850	0.151	0.000	4.247	6.832	3.654
Pdensi_DN19626_c1_g2	FC_3_2	MC_2_3	0.263602789983077	2692.55692329997	1346.41026304498	-13.2985490859037	1.22353796014949	-10.8689305269114	1.62089674325997e-27	6.99434954680491e-25	0.000	0.000	0.000	0.000	0.000	0.000	0.000	0.000	0.029	0.000	0.000	0.000	0.000	0.000	0.000	0.000	0.000	0.000	50.568	62.558	71.609	0.944	0.000	0.075	0.000	0.000	0.000
Pdensi_DN18487_c0_g5	FC_3_2	MC_2_3	4.67530856740617	1101.32904783321	553.002178200307	-7.87501526537697	0.726300362603699	-10.8426426184698	2.16135981817266e-27	9.25793050351691e-25	0.757	0.229	0.308	0.291	0.139	0.498	0.253	0.060	0.068	0.068	0.049	0.023	0.537	0.222	0.676	0.527	14.735	19.067	37.112	12.309	26.621	5.196	5.419	13.603	0.301	0.543	0.116
Pdensi_DN8109_c0_g1d452019	FC_3_2	MC_2_3	106.398053566714	12970.2258453367	6538.31194945171	-6.92977354685101	0.639293963318669	-10.8397293646847	2.23130145329152e-27	9.48775436934629e-25	2.137	1.818	18.988	8.568	1.557	2.251	2.909	2.284	3.231	2.041	2.484	2.391	0.938	1.941	0.567	30.536	114.511	77.398	463.481	71.446	361.211	3.740	32.618	5.913	0.000	0.000	0.067
Pdensi_DN20154_c1_g1	FC_3_2	MC_2_3	12.4266235170082	1118.26852600806	565.347574762535	-6.48564521229878	0.599023563795559	-10.827028524895	2.56339163726908e-27	1.0820856263585e-24	6.840	2.758	19.306	7.175	0.617	0.069	0.564	0.333	0.075	0.674	0.484	0.075	1.636	0.442	0.143	49.364	39.231	35.318	23.381	24.973	28.450	14.909	0.078	0.000	0.780	0.502	0.384
Pdensi_DN19141_c1_g3	FC_3_2	MC_2_3	208.530384097089	577825.779717259	289017.155050678	-11.4362059490035	1.05664273871529	-10.8231529257544	2.67416480000071e-27	1.12072515294418e-24	0.091	0.122	0.113	0.114	0.027	0.317	0.099	8.558	7.771	8.737	0.029	0.081	0.328	0.913	0.102	0.165	3514.896	3927.191	13809.758	10446.447	15475.728	91.220	0.140	0.509	0.991	0.637	0.654
Pdensi_DN3551_c0_g1	FC_3_2	MC_2_3	477.451056711971	4.33200967692596	240.891533194448	6.78129343939534	0.629431294697625	10.7736833178163	4.58292028341906e-27	1.90695312993067e-24	2.301	3.869	3.708	9.947	12.613	10.482	10.495	10.498	16.756	9.084	11.415	9.445	3.324	6.152	6.045	1.730	0.409	0.322	0.123	0.073	0.080	0.000	0.000	0.085	0.000	0.244	0.000
Pdensi_DN13799_c0_g1d272487	FC_3_2	MC_2_3	2.54331151017196	1034.27506115137	518.409186330771	-8.68411144782111	0.806293559986252	-10.7704090405598	4.74886675259505e-27	1.96198924684874e-24	0.031	0.056	0.808	0.651	0.025	0.022	0.023	0.065	0.121	0.073	0.039	0.025	0.046	0.000	0.094	0.066	13.316	19.957	9.975	23.481	37.152	7.820	0.320	0.085	0.000	0.000	0.025
Pdensi_DN25945_c0_g2	FC_3_2	MC_2_3	0	2629.95055695368	1314.97527847684	-14.2264053464773	1.32339680069194	-10.7499166833704	5.93151711069627e-27	2.43334223779226e-24	0.290	0.000	0.582	0.366	0.000	0.000	0.000	0.000	0.000	0.000	0.000	0.000	0.000	0.334	0.000	0.260	1.552	1.412	27.604	62.019	90.061	0.880	0.000	0.000	0.000	0.000	0.000
Pdensi_DN19867_c0_g1d535216	FC_3_2	MC_2_3	511.214015180594	31.9266516327674	271.570333406681	4.0045673709619	0.372638005481481	10.7465350073127	6.15297950055093e-27	2.50654313164401e-24	11.476	9.839	5.120	20.198	20.595	9.434	16.717	12.321	11.563	9.310	9.091	7.363	6.381	12.328	4.772	5.651	1.653	1.484	0.626	0.701	0.845	0.118	0.221	0.088	0.000	0.000	0.000
Pdensi_GG_58204_c0_g1	FC_3_2	MC_2_3	25.0517289989368	78600.8170126914	39312.9343708452	-11.6143397686868	1.08218174697906	-10.732337521963	7.17576539517512e-27	2.90289609257313e-24	0.000	0.000	0.018	0.046	0.000	0.059	0.040	1.599	0.321	1.714	0.000	0.022	0.061	0.105	0.041	0.067	556.302	645.734	2141.793	379.646	2885.006	0.165	0.000	0.150	0.114	0.082	0.088
Pdensi_GG_74079_c0_g1	FC_3_2	MC_2_3	1049.12745272101	16.9103567374966	533.018904729254	5.95448664205953	0.558373860630533	10.6639781370416	1.50039228965371e-26	6.02785189251635e-24	12.054	20.519	12.963	23.898	26.072	16.017	24.669	20.448	37.883	9.670	19.722	9.634	14.504	17.572	14.730	17.697	2.874	1.743	0.593	0.151	0.434	0.000	0.000	0.000	0.000	0.000	0.000
Pdensi_DN23317_c2_g3	FC_3_2	MC_2_3	503.683204700095	3.59677642964514	253.63999056487	7.16586320734113	0.672726210610351	10.6519756393016	1.70703182575012e-26	6.81105698474298e-24	2.323	2.763	2.234	11.406	17.035	6.718	11.191	15.823	12.872	5.894	11.470	6.306	2.472	4.104	2.568	1.157	0.080	0.339	0.021	0.063	0.154	0.000	0.000	0.000	0.000	0.000	0.000
Pdensi_DN21912_c0_g1	FC_3_2	MC_2_3	920.321860668241	26.373001817112	473.347431242677	5.12945097638977	0.483692177555522	10.6047838158412	2.83117987353956e-26	1.12195613845696e-23	3.909	3.175	2.232	10.872	10.773	6.822	18.743	21.002	33.025	13.803	25.118	18.269	3.124	4.628	3.644	3.652	10.910	31.964	0.615	0.351	0.854	0.023	0.000	0.000	0.000	0.000	0.009
Pdensi_DN16912_c0_g1d399744	FC_3_2	MC_2_3	508.105991414352	28.5255813762157	268.315786395284	4.15987760846711	0.392856003856446	10.5888100668742	3.35833663841588e-26	1.32186853063702e-23	1.011	6.531	5.860	10.612	12.457	11.899	10.928	14.628	14.667	9.894	13.512	11.550	2.019	7.904	5.580	6.007	2.001	1.117	0.531	0.623	0.817	3.333	0.025	0.014	0.087	0.085	0.000
Pdensi_GG_94214_c0_g1	FC_3_2	MC_2_3	0	1323.51856017346	661.759280086729	-13.2357055742838	1.25128326868431	-10.5777052291291	3.78105282130513e-26	1.47826477216315e-23	0.000	0.000	0.776	1.377	0.000	0.000	0.000	0.000	0.000	0.000	0.000	0.000	0.000	0.000	0.000	1.158	19.216	4.311	21.744	32.851	36.110	16.296	0.000	0.000	0.000	0.000	0.000
Pdensi_DN22002_c1_g4	FC_3_2	MC_2_3	2022.41008776101	128.706889476368	1075.55848861869	3.97595832021574	0.376005430721064	10.574204507076	3.92494096675163e-26	1.52429007384766e-23	21.613	38.007	26.872	43.815	38.913	29.707	46.402	55.336	58.379	40.885	49.137	40.211	18.709	30.622	19.142	26.107	8.848	6.405	2.543	2.025	4.244	0.710	0.678	1.233	0.311	0.271	0.393
Pdensi_DN24036_c0_g2	FC_3_2	MC_2_3	4225.33624638197	0.428422193694601	2112.88233428783	13.141866897783	1.24364881983628	10.5671847937853	4.23002220680029e-26	1.63189214327778e-23	26.299	48.732	46.278	59.465	59.526	63.034	105.532	80.579	148.334	45.115	91.954	96.147	82.043	81.200	68.150	2.525	0.092	0.084	0.000	0.019	0.000	0.000	0.102	0.374	0.026	0.000	0.000
Pdensi_GG_38489_c2_g1	FC_3_2	MC_2_3	7.42865731529857	2152.04508425101	1079.73687078315	-8.17738857946917	0.774311463021525	-10.5608517631384	4.52536706549057e-26	1.73434692784926e-23	1.442	0.871	14.335	5.702	0.101	0.091	0.131	0.263	0.183	0.240	0.275	0.273	0.308	0.083	0.163	15.562	35.162	38.411	45.010	11.502	91.046	4.957	0.000	0.025	0.000	0.014	0.000
Pdensi_GG_29169_c0_g1	FC_3_2	MC_2_3	760.106783935616	67.7619138896833	413.93434891265	3.48555674556254	0.330185817488672	10.5563490645146	4.74769866477374e-26	1.80766299357993e-23	1.024	3.552	2.054	18.145	30.699	16.468	17.708	23.006	19.499	13.665	18.630	14.226	7.035	13.477	10.474	0.550	0.880	3.248	1.585	1.898	1.177	0.000	0.500	0.000	0.000	0.000	0.000
Pdensi_DN39270_c1_g3	FC_3_2	MC_2_3	417.19242311738	45.6842212038312	231.438322160605	3.1917977116904	0.303269567224585	10.5246225030114	6.65275768208005e-26	2.51655679228501e-23	2.350	10.933	8.337	11.855	13.510	10.734	11.216	11.298	10.568	8.092	10.746	6.790	3.031	10.378	6.249	7.652	3.423	1.658	0.970	1.154	1.026	7.352	0.248	0.357	0.210	0.427	0.314
Pdensi_GG_17837_c0_g1	FC_3_2	MC_2_3	14868.3059521452	966.065600159659	7917.18577615244	3.94425722843172	0.376038910912225	10.4889603548298	9.70908002921477e-26	3.64898547110888e-23	187.605	299.408	303.822	285.798	267.378	192.079	299.418	412.159	464.543	352.590	545.398	399.420	213.801	384.731	169.744	239.683	161.437	116.360	14.776	21.218	30.180	0.746	0.203	0.380	1.935	4.164	1.417
Pdensi_DN15973_c0_g1d110291	FC_3_2	MC_2_3	857.553375683968	104.544104945288	481.048740314628	3.03798477674131	0.289724238599786	10.4857805181356	1.00413100246112e-25	3.74965688572885e-23	3.866	29.258	20.613	20.817	20.736	18.479	23.412	21.803	22.755	19.181	24.399	17.281	10.120	27.158	17.389	17.940	7.786	4.132	1.830	2.654	2.691	5.270	0.660	0.383	0.608	2.263	1.949
Pdensi_DN17848_c0_g1d476052	FC_3_2	MC_2_3	912.762282661415	25.2675273687774	469.014905015096	5.16955441956498	0.493751289175158	10.4699562976353	1.18697791294161e-25	4.40421728283444e-23	3.973	16.909	13.054	18.723	17.210	21.543	16.105	25.283	30.736	14.965	25.238	23.228	5.277	14.464	13.096	12.626	3.525	1.874	0.897	0.442	0.396	21.842	0.339	0.399	0.054	0.013	0.000
Pdensi_GG_93564_c0_g1	FC_3_2	MC_2_3	0	2146.1072564085	1073.05362820425	-13.933178995173	1.33118557813082	-10.4667442496915	1.22793859563083e-25	4.52736297151128e-23	0.000	0.000	0.000	0.000	0.000	0.000	0.000	0.000	0.000	0.000	0.000	0.000	0.000	0.000	0.000	45.494	64.772	79.209	36.053	84.197	27.100	0.000	47.660	0.000	13.198	8.154	0.000
Pdensi_GG_598_c0_g1	FC_3_2	MC_2_3	1386.12900225683	289.836189817134	837.982596036983	2.25805400343382	0.216088820619067	10.4496567520929	1.47056486653178e-25	5.38781671288945e-23	102.341	54.351	41.167	55.407	42.093	47.324	40.667	32.291	36.971	32.773	32.850	37.043	54.549	51.447	28.904	36.159	13.510	8.283	6.268	6.889	6.751	5.361	5.633	3.596	44.886	51.494	28.704
Pdensi_DN26217_c0_g1d193938	FC_3_2	MC_2_3	25.3363217008558	491.469403715508	258.402862708182	-4.27452244569157	0.409645987321953	-10.4346742748199	1.72203325428462e-25	6.26970782469351e-23	3.307	1.194	1.106	0.463	0.447	0.000	0.809	0.771	0.439	1.302	0.000	0.863	2.025	2.966	1.625	9.550	11.791	7.143	12.232	8.907	12.680	0.556	1.337	0.000	1.616	0.827	0.447
Pdensi_DN22945_c2_g2	FC_3_2	MC_2_3	1.93923397644668	7138.11469646535	3570.0269652209	-11.8336907479008	1.13610341628554	-10.4160330637775	2.0951046759292e-25	7.58063526655775e-23	0.000	0.000	0.000	0.012	0.000	0.000	0.000	0.141	0.022	0.120	0.000	0.000	0.000	0.032	0.088	0.000	9.347	5.412	282.297	21.579	190.157	7.552	0.092	0.134	0.000	0.000	0.000
Pdensi_DN15209_c0_g1d395528	FC_3_2	MC_2_3	2971.28160971837	704.079993650864	1837.68080168462	2.07721357250548	0.199526627361329	10.4107085854952	2.21566275810426e-25	7.96735915497566e-23	64.639	74.829	49.091	86.139	88.274	81.003	90.548	69.566	75.618	67.627	66.502	51.880	52.129	76.912	56.021	28.257	21.191	30.388	17.329	15.276	15.867	20.526	47.797	48.084	5.356	14.222	8.745
Pdensi_DN17307_c0_g1d185963	FC_3_2	MC_2_3	2036.83989724643	303.494556600589	1170.16722692351	2.74725859187705	0.263953616622578	10.408111194041	2.27694356409144e-25	8.13748898052656e-23	27.835	27.567	16.016	63.490	47.473	32.894	63.654	48.621	49.383	54.196	51.321	40.157	18.401	27.877	13.476	16.486	12.766	9.161	6.978	5.742	8.131	0.351	0.072	0.040	0.000	0.044	0.023
Pdensi_DN13157_c0_g1	FC_3_2	MC_2_3	30.8552153498946	1388.81310690975	709.834161129823	-5.49237984717832	0.528414741938679	-10.3940700575982	2.63848061213772e-25	9.37207619387015e-23	0.665	0.758	1.114	1.120	0.725	1.241	0.721	0.851	0.861	0.900	0.796	0.788	0.902	0.876	0.795	1.455	4.889	6.411	13.539	41.635	39.747	3.746	0.570	0.525	1.130	1.202	1.034
Pdensi_DN21737_c0_g1d221676	FC_3_2	MC_2_3	465.860173189846	3146.13099740782	1805.99558529883	-2.75579104860006	0.265447536685469	-10.3816787415338	3.00444955609041e-25	1.06073457236661e-22	24.826	29.187	18.630	11.814	26.966	36.526	11.927	11.614	13.367	12.188	23.285	22.864	48.954	68.435	48.023	18.574	32.271	28.365	67.758	90.236	58.320	16.762	10.778	2.018	95.214	93.831	66.975
Pdensi_GG_72099_c0_g1	FC_3_2	MC_2_3	30.8645183249036	416.734199678576	223.79935900174	-3.75529033151547	0.362519481101519	-10.3588649087353	3.81461910678999e-25	1.3386555508852e-22	1.382	1.139	0.914	2.232	1.402	1.892	0.885	0.714	0.838	0.596	0.645	0.361	1.068	1.879	1.328	1.151	2.533	1.656	8.262	8.572	11.754	0.321	0.673	0.499	0.116	0.208	0.302
Pdensi_DN17406_c0_g1d350753	FC_3_2	MC_2_3	4945.50034690072	646.058549941795	2795.77944842126	2.93638301155376	0.283797594326803	10.3467508895526	4.32929266125454e-25	1.51017134544145e-22	53.298	47.216	53.694	102.118	68.041	53.222	109.136	113.514	168.597	112.434	128.697	136.996	35.562	33.715	20.909	57.286	21.972	17.980	13.746	16.233	14.414	9.396	15.853	11.878	74.887	46.911	66.957
Pdensi_GG_157683_c0_g1	FC_3_2	MC_2_3	0	3808.41359012245	1904.20679506122	-14.7606304378931	1.42710339673285	-10.3430700758512	4.49889274456484e-25	1.55999105917786e-22	0.000	0.000	0.000	0.105	0.000	0.000	0.000	0.000	0.000	0.000	0.000	0.000	0.000	0.000	0.000	0.000	55.860	27.911	66.025	170.664	25.018	4.426	0.000	0.000	0.000	0.000	0.000
Pdensi_DN18705_c0_g1d217585	FC_3_2	MC_2_3	6470.85705577036	341.425567638289	3406.14131170433	4.24495051168581	0.410547877604155	10.3397210002842	4.65891917705061e-25	1.60592117005862e-22	17.356	45.379	32.510	61.059	44.828	47.971	164.054	129.055	219.211	101.957	182.895	137.582	13.675	35.713	27.865	22.948	11.962	12.655	7.072	5.050	11.290	2.792	0.299	0.409	0.112	0.122	0.275
Pdensi_DN17802_c1_g1	FC_3_2	MC_2_3	317.410804280289	4310.38939548359	2313.90009988194	-3.76334062717547	0.364021418195012	-10.3382395624847	4.73149284303391e-25	1.62134343575351e-22	5.955	7.449	6.974	8.585	7.497	6.730	8.497	8.214	8.437	6.887	7.039	6.346	4.633	6.716	4.107	6.058	18.806	28.677	63.841	92.844	138.407	19.671	2.958	2.239	3.157	4.155	2.849
Pdensi_DN16549_c0_g1d348219	FC_3_2	MC_2_3	89.5573228701847	836.54980195003	463.053562410108	-3.22309361747396	0.312674882741425	-10.3081308905115	6.47483055422209e-25	2.20575894213833e-22	4.216	3.874	8.378	5.603	3.358	5.318	2.583	2.509	2.005	2.633	2.722	1.884	3.413	4.562	4.269	10.660	13.358	14.214	24.687	16.196	16.809	15.647	5.149	7.058	6.831	5.361	6.590
Pdensi_GG_143385_c0_g1	FC_3_2	MC_2_3	1872.38488831609	168.589382019275	1020.48713516768	3.47201188231785	0.339388366819143	10.2302029820841	1.45214689142291e-24	4.91821889610177e-22	26.183	53.306	37.492	59.484	58.820	46.742	53.753	46.615	48.116	25.328	46.706	24.631	22.580	49.793	31.303	37.975	13.946	7.528	5.589	2.902	3.162	4.932	0.078	0.023	4.543	1.936	1.351
Pdensi_DN17381_c1_g3	FC_3_2	MC_2_3	36.5955361091484	1601.09451334494	818.845024727045	-5.45043784386106	0.534037871955662	-10.2060886129693	1.86221006758171e-24	6.27058874432975e-22	0.480	0.729	0.329	1.117	1.069	1.575	1.151	0.960	0.790	0.945	0.792	0.666	0.697	1.233	0.986	0.854	0.585	0.354	23.544	22.787	63.172	3.465	1.278	0.303	5.332	5.286	2.595
Pdensi_DN21354_c1_g1	FC_3_2	MC_2_3	0	2158.00444900001	1079.00222450001	-13.9410520380103	1.36980726053856	-10.1773822052375	2.50201635138985e-24	8.37657819160141e-22	0.000	0.000	0.000	0.000	0.000	0.000	0.000	0.000	0.000	0.000	0.000	0.000	0.000	0.000	0.000	0.000	2.241	8.206	20.280	40.582	86.426	1.763	0.000	0.000	0.000	0.000	0.562
Pdensi_GG_111744_c0_g1	FC_3_2	MC_2_3	529.499385938474	27.2295745716445	278.364480255059	4.2862991979582	0.421541785251244	10.1681478513536	2.75089650587072e-24	9.15718428874244e-22	1.601	9.253	14.138	11.400	12.277	13.879	11.903	13.417	16.597	9.271	14.465	11.981	3.185	9.580	8.431	9.999	2.807	2.516	0.400	0.703	0.756	40.740	0.206	0.560	0.429	0.771	3.290
Pdensi_GG_55142_c0_g1	FC_3_2	MC_2_3	1.05441115993231	3740.73760833128	1870.89600974561	-11.8391836687648	1.16528403322499	-10.159912374324	2.99345361890299e-24	9.90799131338493e-22	0.000	0.000	0.000	0.000	0.022	0.039	0.000	0.000	0.084	0.021	0.000	0.000	0.000	0.021	0.000	0.000	0.020	0.023	18.580	142.489	94.167	25.863	0.110	0.147	0.000	0.000	0.000
Pdensi_DN19596_c0_g1	FC_3_2	MC_2_3	1304.05587633083	35.8674829273782	669.961679629104	5.17972411297636	0.511146115936429	10.1335488062685	3.92152987131115e-24	1.29064859391729e-21	12.157	8.565	4.320	46.618	17.080	18.435	38.343	20.848	44.164	38.034	28.912	59.095	7.601	17.319	7.691	3.101	0.921	0.955	1.315	0.662	0.507	2.145	0.529	0.031	28.389	33.524	13.587
Pdensi_DN17943_c1_g3	FC_3_2	MC_2_3	1.05441115993231	4688.22749290226	2344.6409520311	-12.1628048500285	1.2014557178514	-10.123390042023	4.35079640971832e-24	1.42388367444793e-21	0.000	0.000	0.015	0.000	0.017	0.000	0.000	0.000	0.085	0.136	0.000	0.000	0.016	0.017	0.000	0.013	0.000	0.037	18.471	135.457	165.457	25.255	0.000	0.030	0.046	0.000	0.000
Pdensi_GG_17059_c0_g1	FC_3_2	MC_2_3	4.03221186041161	1622.04241764845	813.037314754432	-8.6584177719621	0.856147365378752	-10.1132329807868	4.82647474561536e-24	1.57073441246412e-21	0.007	0.000	0.000	0.034	0.000	0.036	0.036	0.104	0.156	0.250	0.034	0.088	0.007	0.008	0.045	0.012	12.268	28.967	68.988	8.800	34.670	2.084	0.115	0.452	1.618	1.061	2.170
Pdensi_DN21560_c1_g3	FC_3_2	MC_2_3	454.451910900744	3.51221280602931	228.982061853387	7.02671502999444	0.695664103717058	10.1007296372624	5.48326858293143e-24	1.77456848905604e-21	16.685	16.530	5.978	15.471	20.703	9.624	10.686	14.326	10.997	10.083	12.663	4.682	10.293	14.799	4.719	2.048	0.784	0.280	0.123	0.000	0.128	0.000	0.000	0.082	0.062	0.045	0.000
Pdensi_DN6746_c0_g1d450456	FC_3_2	MC_2_3	946.23666845958	1.39640913056145	473.816538795071	9.49157435027464	0.939983089995344	10.0976011710186	5.66099830850146e-24	1.82196572079251e-21	17.981	28.270	13.371	19.458	19.750	15.115	26.396	18.727	29.845	12.716	22.266	18.277	13.688	19.142	16.758	1.788	0.564	0.165	0.000	0.000	0.094	0.000	0.000	0.067	0.000	0.000	0.000
Pdensi_DN22219_c2_g1	FC_3_2	MC_2_3	1062.96230569251	47.4460070204312	555.204156356469	4.48868288820631	0.444667211969732	10.0944768747911	5.84418375406558e-24	1.87058835389745e-21	8.277	23.086	17.225	52.675	38.209	27.132	37.426	24.566	22.452	25.860	15.490	16.253	10.819	30.116	17.160	8.159	3.873	2.567	1.103	0.658	1.522	0.223	0.151	0.045	0.041	0.000	0.071
Pdensi_DN25472_c1_g1	FC_3_2	MC_2_3	848.020663713741	54.9036063342449	451.462135023993	3.94785325075558	0.391638275633397	10.0803560233501	6.74811658945655e-24	2.14811357268963e-21	11.651	14.864	6.301	13.611	33.004	30.426	21.496	29.969	15.798	42.669	27.827	14.633	10.159	19.021	16.382	3.038	1.069	0.797	1.348	1.395	1.044	1.934	0.659	0.219	0.033	3.568	0.619
Pdensi_DN37705_c0_g1	FC_3_2	MC_2_3	74.6791837279573	454.600204340578	264.639694034267	-2.60543214747142	0.258554967664053	-10.0768984290286	6.98977148611276e-24	2.21294645734789e-21	0.740	0.698	0.734	1.629	1.988	2.496	1.863	2.158	1.889	1.638	1.910	2.262	0.858	1.639	1.860	0.697	4.608	8.753	10.261	10.696	10.288	16.274	10.320	12.275	0.879	0.787	1.011
Pdensi_DN18556_c0_g1d59326	FC_3_2	MC_2_3	0	842.95136612169	421.475683060845	-12.584953742789	1.25537530723443	-10.0248536595111	1.18535067422968e-23	3.73250909062572e-21	0.000	0.012	0.000	0.042	0.000	0.000	0.000	0.000	0.000	0.013	0.000	0.013	0.062	0.000	0.013	0.000	0.411	0.496	23.523	13.927	20.636	59.994	28.277	24.013	0.000	0.000	0.027
Pdensi_GG_150516_c1_g1	FC_3_2	MC_2_3	63864.262168643	528598.481821877	296231.37199526	-3.04909246976299	0.304740205124222	-10.0055470807342	1.44093036345195e-23	4.51290093508226e-21	1446.845	1564.543	3819.682	705.583	924.483	1422.593	1410.191	1950.181	1696.348	6100.612	4709.829	7407.207	10043.755	1757.581	9878.961	4475.143	10355.679	17154.780	16044.999	11584.871	8854.882	924.202	20931.173	19251.366	20406.833	4690.166	2202.918
Pdensi_DN24395_c0_g1d71780	FC_3_2	MC_2_3	401.473575775767	32.0640638062653	216.768819791016	3.64485979546679	0.364398042024051	10.0024132270892	1.48727753720849e-23	4.63314789585793e-21	4.067	4.240	3.857	6.767	8.474	6.476	9.192	11.379	11.211	8.245	11.467	7.333	3.790	5.200	3.124	4.323	2.058	1.412	0.685	0.872	0.634	0.094	0.000	0.000	0.246	0.035	0.028
Pdensi_DN17925_c0_g1d402590	FC_3_2	MC_2_3	96.2450858045633	189999.31131821	95047.7782020074	-10.946870089796	1.0969282677115	-9.97956786420882	1.87280633373085e-23	5.80310958325304e-21	0.000	0.035	2.367	6.145	0.039	0.104	0.041	5.294	2.258	1.690	0.082	0.000	0.164	0.076	0.155	0.088	2081.777	1249.719	6717.565	3320.102	3104.279	175.105	0.117	0.217	0.419	0.474	0.263
Pdensi_GG_95231_c0_g1	FC_3_2	MC_2_3	5806.34706646134	694.243095422734	3250.29508094204	3.06399969353272	0.307500217868741	9.96421958582354	2.18583753875518e-23	6.73723703611876e-21	72.974	32.344	34.845	99.275	128.735	49.523	127.005	128.743	203.522	85.841	126.313	104.260	40.711	24.848	12.113	42.175	15.367	22.832	18.607	13.817	15.392	0.900	0.087	0.108	0.551	2.182	0.127
Pdensi_GG_140741_c0_g1	FC_3_2	MC_2_3	426.362736652912	60.975921380796	243.669329016854	2.80696864301072	0.281993861340346	9.9540061959821	2.42230894462153e-23	7.42679922420962e-21	1.853	7.273	6.720	11.244	10.323	6.779	10.935	11.347	11.497	6.549	11.592	6.881	2.923	7.396	4.426	8.730	3.960	1.961	1.376	1.345	1.497	28.742	1.173	0.986	0.107	0.077	0.029
Pdensi_DN17372_c0_g5	FC_3_2	MC_2_3	40.1285829787476	2073.97411118044	1057.0513470796	-5.69190915452991	0.572021185112967	-9.95052159371655	2.50864877152032e-23	7.65124741026936e-21	0.069	0.166	0.119	1.671	3.855	10.829	1.304	0.763	1.118	0.260	0.496	0.832	2.922	3.515	7.086	0.776	6.398	8.977	17.881	57.417	66.306	4.126	0.063	0.035	0.000	0.000	0.021
Pdensi_DN26858_c0_g2	FC_3_2	MC_2_3	1174.27522655089	57.2315358198789	615.753381185386	4.36019552096713	0.438374642667432	9.94627676098259	2.61795120497962e-23	7.94302757785846e-21	16.412	35.422	27.319	41.271	34.068	32.847	39.940	26.227	27.098	21.284	29.489	22.107	22.806	40.317	37.298	14.177	5.203	3.263	1.553	0.689	1.675	8.019	0.862	0.413	0.692	0.245	0.313
Pdensi_DN27693_c0_g1d368546	FC_3_2	MC_2_3	1407.55905230222	0	703.779526151108	12.5178519276418	1.2586903067893	9.9451404846142	2.64800135405203e-23	7.99257362067083e-21	27.828	67.575	28.188	61.602	89.947	65.591	51.526	33.228	27.151	23.215	15.772	13.197	21.900	103.955	29.219	9.455	9.821	3.908	0.000	0.000	0.000	0.000	0.000	0.000	0.000	0.000	0.000
Pdensi_GG_71144_c0_g1	FC_3_2	MC_2_3	1941.44817277868	0	970.724086389341	12.9817093593098	1.30577008690759	9.94180330019189	2.73824579765415e-23	8.2223593142549e-21	2.245	7.100	0.959	15.285	25.204	10.735	45.807	28.473	79.259	32.857	39.147	44.267	1.583	6.820	2.093	0.935	0.652	0.000	0.000	0.000	0.000	0.000	0.000	0.000	0.000	0.000	0.000
Pdensi_DN20580_c1_g1	FC_3_2	MC_2_3	10.801796368689	2810.40655703764	1410.60417670317	-8.02092713595895	0.80742100211938	-9.93400854684856	2.96106864589226e-23	8.84585091783629e-21	0.321	0.820	4.305	0.751	0.576	0.157	0.349	0.332	0.156	0.425	0.440	0.285	0.178	0.414	0.316	0.702	36.649	29.806	10.385	96.108	85.030	38.954	0.148	0.054	0.104	0.150	0.032
Pdensi_DN22155_c0_g1	FC_3_2	MC_2_3	578.099366751524	9937.98075449435	5258.04006062294	-4.10360714343023	0.413297625608536	-9.92893955630187	3.11551141297781e-23	9.25974499242905e-21	13.872	13.726	67.012	37.975	13.942	14.118	14.365	14.451	16.979	12.229	14.826	11.197	11.154	14.050	11.790	57.196	271.221	317.215	272.289	115.356	296.482	7.842	5.020	8.769	6.190	8.984	7.522
Pdensi_GG_154859_c0_g1	FC_3_2	MC_2_3	1.01433981783006	424.750437155811	212.882388486821	-8.73358519844694	0.881455057826657	-9.90814576523134	3.83700944882457e-23	1.13462511894328e-20	0.000	0.000	0.000	0.000	0.000	0.000	0.038	0.000	0.040	0.000	0.000	0.000	0.000	0.000	0.000	0.000	0.000	0.000	6.730	11.442	10.940	1.187	0.042	0.000	0.000	0.000	0.000
Pdensi_DN24246_c2_g2	FC_3_2	MC_2_3	1130.82576873352	100.587668912174	615.706718822849	3.49306088522625	0.352817094436067	9.90048651358422	4.14254871360302e-23	1.21878804425369e-20	37.404	55.391	26.015	40.679	49.783	52.977	35.509	28.069	26.183	24.489	27.473	18.616	31.431	59.617	37.557	15.792	10.905	6.983	1.561	2.494	2.832	12.385	23.639	41.577	66.191	68.873	95.670
Pdensi_DN9016_c0_g1d265279	FC_3_2	MC_2_3	937.779610162429	150.91651121702	544.348060689724	2.63501789912551	0.266437958162406	9.88979917613443	4.60951666632313e-23	1.34936072301501e-20	3.504	8.180	6.116	16.776	20.251	17.917	20.756	25.106	28.365	27.528	27.648	23.119	8.289	13.849	12.158	5.713	2.686	2.312	3.724	3.408	3.276	2.727	2.335	11.439	7.758	11.923	11.111
Pdensi_GG_100193_c0_g1	FC_3_2	MC_2_3	0	1730.56765791957	865.283828959785	-13.6227501133401	1.37854423038058	-9.88198261116304	4.98369699526577e-23	1.45160142381106e-20	0.000	0.000	0.000	0.000	0.000	0.161	0.000	0.000	0.000	0.249	0.000	0.000	0.000	0.000	0.148	34.644	120.579	41.114	74.181	29.565	16.398	0.000	0.000	0.000	2.749	1.917	0.000
Pdensi_DN11635_c0_g1d210913	FC_3_2	MC_2_3	0.766581463746668	3457.77150264063	1729.26904205219	-12.1646886889462	1.23334501389211	-9.86316768781325	6.01220919404371e-23	1.74246385268568e-20	0.000	0.024	0.022	0.000	0.000	0.000	0.000	0.023	0.051	0.026	0.000	0.026	0.049	0.000	0.049	0.000	0.000	0.028	19.520	182.640	34.235	365.103	18.585	13.954	0.205	0.000	0.026
Pdensi_DN13549_c0_g1d51948	FC_3_2	MC_2_3	193.846439893088	1407.11827717911	800.482358536098	-2.86015727434558	0.29018920943328	-9.85618066202834	6.4454653069826e-23	1.85878285145032e-20	0.520	1.681	2.913	1.474	2.819	2.536	4.873	4.672	5.797	5.100	4.675	6.825	1.807	4.563	3.056	3.389	7.940	6.675	38.672	24.461	33.824	9.246	27.564	22.698	0.198	0.728	0.234
Pdensi_DN9295_c0_g1d48238	FC_3_2	MC_2_3	1105.73603040333	90.553668677683	598.144849540507	3.60852535476975	0.366607269223389	9.84302728752202	7.34662902455045e-23	2.10822919801065e-20	7.160	6.835	8.542	15.841	14.867	12.159	36.205	22.410	29.157	26.977	27.151	15.295	4.825	10.236	9.431	4.113	0.685	1.663	2.107	2.622	1.484	9.798	4.047	9.398	0.136	2.427	13.279
Pdensi_DN30313_c0_g1d27042	FC_3_2	MC_2_3	1145.99538855381	68.3119472234863	607.153667888646	4.06717816498356	0.413568380008427	9.83435475628162	8.00792808958253e-23	2.28040222985759e-20	4.852	10.267	7.903	17.172	20.390	17.740	22.779	25.375	42.450	31.492	29.584	33.182	8.844	14.350	15.432	7.006	5.048	2.917	1.511	1.949	1.232	0.378	0.055	0.000	0.000	0.017	0.000
Pdensi_DN18564_c0_g3	FC_3_2	MC_2_3	613.351740355666	49.0804269453676	331.216083650517	3.64044672537442	0.370188156563408	9.83404428485779	8.0326641632578e-23	2.28040222985759e-20	13.006	10.604	6.700	24.076	20.636	16.350	17.985	14.912	15.761	13.291	15.934	14.065	9.820	15.146	9.495	5.678	1.779	1.599	1.607	0.845	0.953	0.557	0.045	0.374	1.619	1.284	1.128
Pdensi_DN16531_c0_g1d279248	FC_3_2	MC_2_3	503.802845318305	53.3855860635751	278.59421569094	3.23476459165517	0.328948458359892	9.83365177567154	8.06404468964642e-23	2.28040222985759e-20	2.542	8.166	5.166	10.216	13.327	8.067	13.209	13.902	12.816	14.132	12.603	12.165	3.240	7.042	5.083	3.859	2.057	1.241	1.412	1.376	0.873	2.950	0.657	0.343	0.028	0.253	0.138
Pdensi_DN13590_c1_g1	FC_3_2	MC_2_3	82.2697215330036	15599.002727035	7840.63622428402	-7.56706672926757	0.771329690368262	-9.81041806604743	1.01546969698336e-22	2.857737764641e-20	2.305	1.772	1.931	2.124	2.307	2.184	1.829	2.030	2.664	2.666	2.367	1.528	1.864	1.985	1.304	1.494	5.706	5.688	94.563	162.503	804.653	140.826	60.484	37.648	2.492	5.548	9.465
Pdensi_DN35040_c0_g1d86938	FC_3_2	MC_2_3	4.48673672177007	2501.28632493105	1252.88653082641	-9.1240795992435	0.93286848161689	-9.78067088667122	1.36304021571114e-22	3.8174300349056e-20	0.323	3.405	0.321	0.081	0.039	0.278	0.035	0.168	0.151	0.075	0.204	0.076	0.323	0.297	0.363	0.409	7.326	24.204	133.819	14.374	26.231	217.327	118.171	108.453	2.048	2.210	0.271
Pdensi_DN19551_c0_g4	FC_3_2	MC_2_3	3283.45035976097	261.95746241201	1772.70391108649	3.64761807053186	0.373287963329988	9.77159305645051	1.49089082112518e-22	4.15551932506346e-20	14.096	99.539	37.068	96.952	85.053	94.559	122.226	80.654	58.240	97.017	107.669	49.816	24.140	115.502	71.693	28.293	25.591	15.719	7.410	4.830	5.817	4.935	10.320	0.292	10.869	6.701	4.000
Pdensi_DN40112_c0_g1	FC_3_2	MC_2_3	0	1620.48961449745	810.244807248724	-13.5277852504532	1.38712571447482	-9.75238589357048	1.80182888524893e-22	4.99827332768053e-20	0.000	0.000	0.981	0.104	0.198	0.000	0.000	0.000	0.000	0.192	0.104	0.000	0.183	0.094	0.000	0.147	0.357	0.404	32.640	13.515	64.961	0.249	0.000	0.000	0.000	0.000	0.000
Pdensi_DN21385_c0_g1	FC_3_2	MC_2_3	1980.18621452959	0.465469710187152	990.325842119889	12.0484675135644	1.23582634189993	9.74932084312212	1.85706466031773e-22	5.1270826882535e-20	0.548	2.326	1.836	65.274	101.272	10.496	67.932	41.486	47.852	31.181	31.458	19.523	7.166	4.668	0.130	0.130	0.032	0.036	0.000	0.000	0.041	0.000	0.000	0.000	0.045	0.000	0.000
Pdensi_DN19758_c0_g1	FC_3_2	MC_2_3	580.522562163337	1.7136887747784	291.118125469058	8.38706868630467	0.861025800616331	9.74078672242007	2.01984497716015e-22	5.5501910046928e-20	4.305	5.179	7.440	27.969	20.040	8.849	13.477	15.321	17.159	12.606	25.797	16.480	2.312	8.548	1.534	12.278	1.803	0.171	0.000	0.119	0.000	0.154	0.000	0.000	0.000	0.000	0.000
Pdensi_DN21507_c0_g1d540159	FC_3_2	MC_2_3	18467.1835144941	140076.965416433	79272.0744654637	-2.92318416592841	0.300166744329472	-9.73853440179847	2.06511149652359e-22	5.64793451260494e-20	338.512	345.615	950.112	179.364	244.606	367.491	438.937	573.776	450.423	1803.597	1349.439	1869.261	2843.460	427.335	2472.477	1181.524	2651.653	4524.448	4060.481	3358.287	2244.844	284.310	5382.250	4236.311	4724.433	980.116	457.011
Pdensi_DN23507_c1_g8	FC_3_2	MC_2_3	1251.41631592827	168.720956153285	710.068636040779	2.88974396727126	0.296747486243059	9.73805710658769	2.07483221367575e-22	5.64800354090968e-20	9.252	21.846	7.498	42.500	29.713	17.967	39.955	28.128	31.235	34.368	43.442	29.384	11.565	23.159	13.318	6.047	3.006	2.628	4.850	3.514	3.294	5.304	3.654	18.596	21.429	23.049	24.490
Pdensi_GG_41038_c0_g1	FC_3_2	MC_2_3	93.1229246593425	256146.522719985	128119.822822322	-11.4252841731246	1.17741410338812	-9.70370928991528	2.90732583678042e-22	7.87736554864216e-20	0.000	0.000	0.000	0.000	0.000	0.169	0.057	6.072	1.221	3.475	0.066	0.062	0.174	0.180	0.117	0.329	2871.985	2332.607	8866.490	1423.781	7397.522	135.034	0.192	0.211	0.638	0.467	0.313
Pdensi_GG_152418_c0_g1	FC_3_2	MC_2_3	0.487134237863907	1161.64778350912	581.067458873494	-11.1944394030519	1.15489982936398	-9.69299597976118	3.22914528711275e-22	8.70882544238269e-20	0.042	0.000	0.084	0.000	0.000	0.000	0.046	0.000	0.000	0.049	0.000	0.149	0.047	0.000	0.000	0.076	21.263	12.781	40.627	16.239	23.430	2.278	0.000	0.000	0.259	0.330	0.050
Pdensi_GG_106030_c0_g1	FC_3_2	MC_2_3	0.750737027846984	817.762679079269	409.256708053558	-10.0972097797397	1.04263633334513	-9.68430646124177	3.51586615409744e-22	9.4383993981932e-20	0.000	0.000	0.000	0.516	0.000	0.012	0.037	0.000	0.013	0.013	0.000	0.000	0.000	0.000	0.477	0.000	74.593	281.165	8.248	23.119	24.536	0.188	0.000	0.000	0.000	0.000	0.014
Pdensi_GG_24039_c0_g1	FC_3_2	MC_2_3	800.887618636242	66.7840769658689	433.835847801055	3.58538577665864	0.37042342593985	9.67915505765243	3.69759163462888e-22	9.8807111506271e-20	1.303	6.042	13.311	14.709	19.793	14.277	18.119	24.181	21.120	17.412	24.354	18.002	5.075	14.482	12.117	4.514	1.280	1.936	1.753	0.985	1.864	17.959	0.000	0.000	0.000	0.073	0.000
Pdensi_DN1883_c0_g1d325525	FC_3_2	MC_2_3	10.1446962352069	1427.40636512555	718.775530680378	-7.13544936468229	0.737604602917449	-9.67381349907448	3.8958427135269e-22	1.03629416179815e-19	0.000	0.065	0.060	0.229	0.213	0.064	0.413	0.198	0.210	0.083	0.077	0.057	0.101	0.140	0.054	0.000	3.458	4.679	44.539	8.055	45.817	33.576	201.723	78.435	0.141	0.000	0.000
Pdensi_DN13940_c0_g1d7805	FC_3_2	MC_2_3	4.16919082732411	8971.89423459704	4488.03171271218	-11.083486024378	1.1459750108422	-9.67166466940018	3.97853126533607e-22	1.05347891059494e-19	0.019	0.007	0.000	0.000	0.000	0.000	0.000	0.032	0.287	0.230	0.000	0.000	0.000	0.007	0.000	0.000	0.198	0.257	36.222	283.397	291.773	166.385	0.151	0.440	0.039	0.007	0.000
Pdensi_DN32909_c0_g1d199954	FC_3_2	MC_2_3	4447.41441963083	117.91757138089	2282.66599550586	5.23755563335427	0.541978458625716	9.66377085656694	4.29747561847249e-22	1.13278346008369e-19	24.914	58.022	34.251	102.727	116.157	75.286	97.743	114.290	139.902	98.672	118.656	126.435	30.651	70.389	37.891	18.128	7.937	4.072	3.631	0.902	3.602	0.170	1.278	0.270	1.120	1.934	0.817
Pdensi_GG_148628_c1_g1	FC_3_2	MC_2_3	1.93177201084987	408.262764786897	205.097268398873	-7.69877341174387	0.797142678129174	-9.65796164597814	4.54823324674051e-22	1.19348098898929e-19	0.033	0.000	0.000	0.122	0.039	0.000	0.071	0.068	0.000	0.076	0.164	0.000	0.000	0.037	0.073	0.148	0.036	0.122	9.168	5.866	12.996	3.925	2.413	1.389	0.050	0.147	0.118
Pdensi_DN25882_c0_g1d228169	FC_3_2	MC_2_3	412.374827987307	25.0874636031715	218.731145795239	4.04550197527667	0.419813337211184	9.63643032913366	5.61051208454766e-22	1.46348754826e-19	1.939	7.935	5.531	11.447	11.005	6.768	12.892	9.803	10.026	6.912	11.451	7.126	2.880	7.545	4.599	5.882	2.455	1.419	0.412	0.553	0.757	3.285	0.152	0.444	0.415	0.482	1.127
Pdensi_DN23166_c0_g2	FC_3_2	MC_2_3	554.534793877181	27.2984957877728	290.916644832477	4.33680065466477	0.450056689713546	9.63612085718596	5.62744551121364e-22	1.46348754826e-19	16.704	16.622	21.716	21.164	17.722	18.860	15.671	13.271	15.003	10.643	7.557	7.460	25.769	26.996	15.310	15.482	5.723	5.083	0.893	0.667	0.329	0.000	0.141	0.000	0.000	0.000	0.000
Pdensi_DN22509_c0_g1	FC_3_2	MC_2_3	1.19687941890257	1065.40384389097	533.300361654936	-9.7663620194271	1.01396365003886	-9.63186601319762	5.86545089407538e-22	1.51860433948208e-19	0.000	0.000	0.000	0.000	0.000	0.000	0.000	0.100	0.000	0.032	0.000	0.000	0.000	0.000	0.000	0.000	0.000	0.087	34.784	10.609	28.121	0.400	0.000	0.000	0.022	0.000	0.000
Pdensi_DN20466_c0_g2d490759	FC_3_2	MC_2_3	824.380647721389	108.897519731219	466.639083726304	2.92008407695357	0.303457279927572	9.62271881449185	6.41136867575113e-22	1.65260119839472e-19	2.272	9.486	3.348	7.381	5.585	2.533	27.722	18.963	18.786	22.296	21.077	12.507	3.355	3.119	3.494	6.145	3.377	2.460	2.512	2.632	2.320	1.257	0.000	0.000	0.000	0.000	0.000
Pdensi_GG_89759_c0_g1	FC_3_2	MC_2_3	1069.46424413577	0	534.732122067887	12.1215460396486	1.2603210421361	9.61782405783212	6.72384396552645e-22	1.72551016021047e-19	22.464	44.808	16.534	21.558	48.870	28.169	39.008	24.208	21.801	18.417	10.556	7.747	20.212	56.651	27.216	3.489	2.887	2.189	0.000	0.000	0.000	0.000	0.000	0.000	0.000	0.000	0.000
Pdensi_DN21636_c0_g3	FC_3_2	MC_2_3	11442.8707758671	1820.19536537981	6631.53307062346	2.65218484938094	0.27602947561371	9.60833926697216	7.37285086185845e-22	1.88376339520483e-19	91.216	133.236	160.129	166.869	178.918	166.771	281.551	300.200	324.616	341.790	288.403	279.345	98.027	152.796	98.595	138.001	69.023	50.847	54.927	31.749	38.892	114.449	81.355	67.012	42.868	50.203	50.766
Pdensi_DN22268_c0_g1	FC_3_2	MC_2_3	619.880312417288	50.3018331202253	335.091072768757	3.62283110995955	0.377166823650079	9.60538118092984	7.58766533674192e-22	1.93018277959198e-19	12.425	19.952	7.510	17.032	28.091	7.999	14.201	21.678	13.227	8.021	25.259	7.437	7.196	18.821	4.216	12.346	8.367	1.921	1.121	1.288	1.047	1.515	0.000	0.000	0.000	0.000	0.000
Pdensi_DN21774_c0_g1	FC_3_2	MC_2_3	585.63655001202	84.0535123721356	334.845031192078	2.79804631399273	0.291648030687194	9.5939146491058	8.4804920241455e-22	2.13862589772542e-19	16.277	12.961	9.513	16.499	7.800	6.885	16.357	14.791	15.273	28.880	13.510	14.574	12.058	7.180	6.760	13.112	3.227	2.148	2.314	1.965	1.528	0.076	0.109	0.026	0.020	0.128	0.091
Pdensi_DN17028_c1_g1	FC_3_2	MC_2_3	2.73842481669879	188.925946486969	95.832185651834	-6.11027324489308	0.63732391063942	-9.58739056057493	9.03408770486718e-22	2.2684126946523e-19	1.852	0.796	3.177	1.255	0.170	0.038	0.030	0.102	0.091	0.032	0.077	0.000	0.491	0.110	0.000	8.273	6.580	5.828	4.303	4.164	4.528	3.479	0.000	0.000	0.000	0.000	0.000
Pdensi_DN28860_c0_g1d308719	FC_3_2	MC_2_3	948.728221690722	114.229737015474	531.478979353098	3.05394804635574	0.318569504088251	9.58644191350381	9.11750737954435e-22	2.27953336861792e-19	20.708	30.326	15.112	40.092	34.366	22.991	25.851	19.480	29.826	30.836	16.096	20.562	7.151	26.064	9.844	8.187	7.205	4.588	2.977	2.178	2.708	0.408	0.000	0.541	3.169	8.159	7.171
Pdensi_DN11982_c0_g1d337024	FC_3_2	MC_2_3	11.0684240010441	20881.6150307049	10446.341727353	-10.8852042593526	1.13638224183004	-9.57882291597843	9.81571965194414e-22	2.44361082309553e-19	0.000	0.000	0.000	0.000	0.000	0.000	0.000	0.210	0.651	0.118	0.000	0.000	0.000	0.058	0.000	0.000	0.664	0.314	105.569	638.745	679.340	141.509	0.062	0.000	0.000	0.000	0.000
Pdensi_DN23166_c0_g1d547330	FC_3_2	MC_2_3	12250.2088446252	1040.06670620703	6645.13777541612	3.55810101377886	0.37202696733037	9.56409434324468	1.13188103933175e-21	2.80581268362687e-19	680.464	997.143	616.616	538.383	498.938	540.009	275.948	250.815	442.265	238.390	215.680	339.771	440.168	1237.658	433.053	780.993	301.942	143.140	27.910	16.264	27.455	1.572	3.255	2.486	11.996	21.955	24.531
Pdensi_GG_5584_c1_g1	FC_3_2	MC_2_3	213229.916424519	1617397.66774979	915313.792087156	-2.92319322164582	0.305885235969641	-9.55650315184205	1.2180271766406e-21	3.0065658961026e-19	4527.304	4584.608	11519.709	2303.443	2927.319	4101.809	4740.670	6828.005	5318.338	21209.665	15759.120	23059.995	30852.335	5204.706	28639.838	13183.625	28258.470	53188.353	48421.563	35772.585	27419.488	3307.837	60131.011	52884.551	53029.695	12241.142	6273.323
Pdensi_DN26538_c2_g1	FC_3_2	MC_2_3	1616.81769912171	78.5474163325884	847.68255772715	4.36325416991884	0.456811629658771	9.55153916107193	1.27783510112617e-21	3.14088632831241e-19	757.915	87.951	46.752	79.100	8.894	29.263	48.363	21.782	57.950	81.922	30.846	51.221	237.072	28.494	17.437	17.358	7.722	5.607	2.042	1.579	1.796	0.385	0.346	0.677	619.155	439.674	186.351
Pdensi_DN23645_c0_g2	FC_3_2	MC_2_3	1.03018425372975	2621.04543523234	1311.03780974303	-11.3408979150965	1.18965707578216	-9.53291343023384	1.52929904800886e-21	3.74318431692051e-19	0.012	0.000	0.046	0.000	0.000	0.000	0.000	0.024	0.067	0.000	0.029	0.041	0.051	0.026	0.013	0.000	0.153	2.233	8.280	116.331	54.149	155.590	22.707	18.871	0.018	0.026	0.193
Pdensi_DN53360_c0_g1	FC_3_2	MC_2_3	9.59745498418966	3764.46484566901	1887.0311503266	-8.61379840366915	0.904562701633051	-9.52261063618723	1.68882124578571e-21	4.11634279715483e-19	0.061	0.065	1.476	1.671	0.218	0.098	0.430	0.189	0.142	0.318	0.153	0.251	0.202	0.174	0.034	2.081	5.639	2.389	10.043	155.175	91.407	26.387	79.229	58.489	0.000	0.000	0.000
Pdensi_DN11119_c0_g1d104232	FC_3_2	MC_2_3	16.7676212493627	946.636462275452	481.702041762408	-5.81735617525412	0.611417034121395	-9.51454711040828	1.82506115344141e-21	4.42987968469065e-19	1.356	1.928	0.396	0.550	0.147	0.207	0.708	0.346	0.287	1.211	0.251	0.271	0.429	0.159	0.257	0.071	15.716	35.110	12.267	36.089	16.488	49.857	0.475	2.915	1.890	4.341	1.172
Pdensi_DN32862_c1_g1	FC_3_2	MC_2_3	11365.3008492942	76827.6939979608	44096.4974236275	-2.75699073141478	0.290028227372244	-9.50593932319646	1.98250612087959e-21	4.79207101932447e-19	231.836	256.703	603.489	115.982	177.725	231.457	268.337	354.439	277.658	1045.596	880.125	1290.530	1483.633	274.626	1325.897	617.361	1335.979	2769.269	2279.192	1712.576	1309.304	170.796	2854.125	2549.435	2685.147	610.887	324.044
Pdensi_DN17405_c1_g1	FC_3_2	MC_2_3	228.055827090153	2872.76987873689	1550.41285291352	-3.65502027437021	0.385383773932049	-9.48410525196286	2.44471338295378e-21	5.88488981035495e-19	4.642	4.632	6.994	7.214	9.023	9.486	7.225	4.895	5.969	4.314	5.123	4.531	5.615	7.981	6.818	10.261	16.061	17.794	44.301	93.244	59.435	51.670	4.002	5.055	2.384	1.344	1.664
Pdensi_DN17461_c0_g1d57286	FC_3_2	MC_2_3	1345.27208230662	0.412583491320176	672.84233289897	11.4907071502621	1.21170709714262	9.48307324217122	2.46902064604999e-21	5.91894356851836e-19	5.357	14.325	4.217	11.497	17.350	14.727	35.102	34.680	36.841	26.302	21.237	16.191	8.040	13.878	22.057	0.462	0.066	0.000	0.034	0.000	0.000	0.000	0.000	0.000	0.000	0.000	0.000
Pdensi_DN20542_c0_g5	FC_3_2	MC_2_3	4.26412577859532	710.7998873557	357.532006567148	-7.38563387644108	0.778891877109711	-9.48223250683711	2.48899935347262e-21	5.94238394824565e-19	0.000	0.063	0.290	0.267	0.256	0.062	0.127	0.081	0.136	0.068	0.024	0.000	0.022	0.022	0.000	0.281	15.664	9.979	17.052	4.825	26.949	10.064	0.119	0.000	0.000	0.000	0.023
Pdensi_GG_22106_c1_g1	FC_3_2	MC_2_3	600.027159924003	37.5385954480184	318.782877686011	4.00436788586566	0.422338772752966	9.4814119474839	2.50865279938621e-21	5.96485959899772e-19	2.776	16.722	17.739	14.844	18.442	8.441	18.114	14.921	14.570	12.795	10.990	11.388	3.497	15.053	7.144	11.472	1.436	1.332	0.535	0.840	1.211	0.920	0.000	0.000	0.000	0.000	0.000
Pdensi_DN17223_c0_g1d216017	FC_3_2	MC_2_3	1034.37980528285	0.893891903881753	517.636848593368	10.2151187304063	1.07747704271941	9.48059060694669	2.52847867665957e-21	5.98756084675312e-19	42.430	61.403	44.257	30.336	39.773	24.311	24.146	25.587	32.142	7.291	25.868	10.130	26.182	38.758	24.729	60.199	2.557	0.546	0.000	0.037	0.046	0.000	0.000	0.000	0.000	0.000	0.000
Pdensi_DN9308_c0_g1d518193	FC_3_2	MC_2_3	633.877809510006	2.68704582338896	318.282427666697	7.91137320416364	0.834778075727517	9.47721727989657	2.61154399408046e-21	6.159226066039e-19	7.539	13.360	12.667	19.362	19.461	24.090	13.852	11.241	25.024	5.431	8.816	10.296	9.018	11.035	11.744	2.044	0.601	1.023	0.044	0.000	0.121	0.059	0.096	0.792	0.000	0.000	0.000
Pdensi_GG_106603_c0_g1	FC_3_2	MC_2_3	4703.10900558353	224.249113163115	2463.67905937332	4.39054855183332	0.463941211133137	9.46358815831379	2.97553417364616e-21	6.97925647990095e-19	94.013	133.687	236.856	91.599	99.938	69.590	85.551	81.629	204.191	41.714	75.176	73.652	81.497	81.462	102.252	165.050	47.611	55.608	5.610	4.159	5.687	0.517	0.000	0.100	0.000	0.138	0.000
Pdensi_DN22239_c0_g1d496132	FC_3_2	MC_2_3	0	1182.97125523161	591.485627615807	-13.0737248529105	1.38154531173271	-9.46311694729265	2.98897808603089e-21	6.97925647990095e-19	0.000	0.000	0.000	0.000	0.000	0.000	0.000	0.000	0.000	0.033	0.000	0.000	0.000	0.000	0.000	0.000	0.000	0.000	10.730	24.075	45.922	1.575	0.104	0.000	0.000	0.000	0.000
Pdensi_DN35171_c1_g1	FC_3_2	MC_2_3	353.060095062683	16.852100406886	184.956097734785	4.38601839566431	0.46349621389272	9.46290015797084	2.99518336933985e-21	6.97925647990095e-19	8.138	4.813	5.267	15.081	6.272	4.458	10.662	8.913	8.447	6.978	10.864	6.844	5.080	5.462	2.780	8.365	1.136	0.824	0.561	0.242	0.383	0.000	0.000	0.000	0.000	0.000	0.000
Pdensi_DN6277_c0_g1	FC_3_2	MC_2_3	855.462869955047	51.6242225557715	453.543546255409	4.0545402669339	0.428595083470757	9.46007180973774	3.07731797810576e-21	7.14207496002283e-19	16.085	15.399	13.169	15.817	12.104	14.413	27.214	16.694	23.941	16.461	18.000	14.312	11.308	14.154	11.818	4.936	2.096	1.695	0.783	1.124	1.650	0.700	1.747	1.245	3.433	2.507	4.504
Pdensi_GG_83194_c0_g1	FC_3_2	MC_2_3	0.974268475727813	418.444390052585	209.709329264156	-8.72446436840773	0.923823881087472	-9.44386105080743	3.59290346981117e-21	8.30559518771348e-19	0.248	0.054	0.000	0.000	0.000	0.000	0.070	0.000	0.000	0.000	0.000	0.000	0.000	0.000	0.000	0.000	0.000	0.000	11.224	7.378	10.219	0.094	0.000	0.000	0.000	0.000	0.000
Pdensi_DN995_c0_g1d446142	FC_3_2	MC_2_3	931.424799095014	99.9213568810217	515.673077988018	3.22142170134762	0.341565788760842	9.43133594565938	4.048985886253e-21	9.32291003232341e-19	7.818	8.530	9.578	22.232	13.348	14.210	28.101	17.602	28.142	19.164	22.661	18.471	5.058	9.592	7.276	13.623	5.835	4.556	1.983	2.414	2.456	0.890	0.650	1.597	1.022	2.261	2.339
Pdensi_DN22990_c1_g1	FC_3_2	MC_2_3	116258.752267734	964012.210089477	540135.481178605	-3.05171251863019	0.324003605624847	-9.41876098182582	4.56442170647337e-21	1.04683394523189e-18	2649.721	2701.766	6930.257	1176.900	1642.391	2382.343	2543.522	3853.073	2810.724	12114.689	9002.177	13213.292	19242.512	3026.510	17215.937	8095.023	16867.319	30653.467	28802.133	21908.621	15816.226	1886.198	35186.206	28749.528	35126.542	7897.221	3929.035
Pdensi_DN15027_c0_g1d213970	FC_3_2	MC_2_3	5808.09886705014	383.054399885195	3095.57663346767	3.92244162740151	0.417368748384807	9.39802427129759	5.55972033472217e-21	1.26514478266345e-18	33.592	49.899	57.784	209.983	94.648	121.598	186.431	99.299	175.007	170.279	121.358	185.173	38.304	63.317	48.481	114.737	26.750	16.944	11.392	5.304	9.721	38.208	3.822	6.249	26.503	2.294	13.308
Pdensi_GG_114386_c0_g1	FC_3_2	MC_2_3	7.26288265483181	3140.2778377892	1573.77036022201	-8.7578874371725	0.931886056289939	-9.39802390867371	5.55973949191203e-21	1.26514478266345e-18	0.927	0.124	0.216	0.199	0.208	0.186	0.251	0.090	0.236	0.169	0.055	0.069	0.401	0.083	0.114	0.328	0.080	0.055	6.709	100.071	107.030	29.528	0.355	0.147	0.271	0.178	0.035
Pdensi_DN38825_c2_g1	FC_3_2	MC_2_3	10908.0284310063	71371.0187351369	41139.5235830716	-2.70995283376283	0.288484769462726	-9.39374663976142	5.79030771386647e-21	1.31248476872987e-18	481.494	317.024	811.586	100.660	127.535	332.316	252.829	309.726	301.238	886.915	752.465	1084.687	1329.088	291.741	1354.362	722.708	1136.931	2540.627	2193.223	1249.040	1482.479	190.098	2169.210	2564.670	2438.135	649.504	932.622
Pdensi_DN21358_c0_g1	FC_3_2	MC_2_3	1325.12090985581	85.2599700811587	705.190439968487	3.95930177028922	0.422152560144861	9.37884107330913	6.6701831502333e-21	1.50606530710733e-18	12.623	63.646	24.154	33.369	66.728	30.303	34.026	46.538	24.547	17.397	40.251	10.559	22.096	65.704	34.132	14.387	12.839	5.511	2.133	1.246	2.459	0.000	0.000	0.000	0.000	0.000	0.000
Pdensi_DN20518_c0_g2	FC_3_2	MC_2_3	2.06455974261093	2249.57051430295	1125.81753702278	-10.1094470821153	1.07874823384567	-9.37146107398545	7.15353144630714e-21	1.60896455935589e-18	0.000	0.028	0.000	0.000	0.000	0.000	0.028	0.027	0.120	0.060	0.032	0.030	0.000	0.000	0.000	0.046	0.085	0.096	8.246	106.881	38.405	0.461	0.000	0.052	0.079	0.000	0.000
Pdensi_DN20231_c0_g1	FC_3_2	MC_2_3	191.733066226052	4199.30723485747	2195.52015054176	-4.45328997280116	0.475445007842795	-9.36657215732851	7.49263874924607e-21	1.67875452960992e-18	0.813	1.626	0.648	7.801	5.263	8.681	4.006	4.352	6.805	4.499	11.733	7.376	4.868	8.651	4.142	1.321	6.922	5.519	48.900	107.239	131.010	383.104	23.903	7.229	42.951	57.175	32.732
Pdensi_GG_47195_c4_g1	FC_3_2	MC_2_3	1183.29780686244	20149.3717048699	10666.3347558661	-4.08986780890876	0.437203136381921	-9.35461680983011	8.39032940869828e-21	1.87268294779429e-18	11.886	12.316	60.435	22.893	12.607	10.087	18.844	38.474	36.183	25.333	44.904	35.585	8.554	10.668	7.656	127.416	372.829	272.505	292.307	617.633	470.634	2184.761	608.269	279.932	0.480	1.579	1.816
Pdensi_DN24722_c0_g2	FC_3_2	MC_2_3	459.726368102504	41.1723817251711	250.449374913837	3.48432472939239	0.372492973868867	9.35406832833043	8.43397195494517e-21	1.87523893993655e-18	2.200	4.857	6.745	11.825	12.796	9.868	10.168	13.695	12.521	10.218	13.721	8.924	2.204	6.328	4.199	8.840	1.658	3.040	0.733	0.980	1.109	21.566	0.091	0.108	0.017	0.012	0.000
Pdensi_DN16971_c0_g1d349341	FC_3_2	MC_2_3	614.991428387592	60.1929380625202	337.592183225056	3.3563089884879	0.359475076963504	9.3366945403802	9.93884941749984e-21	2.20143625082523e-18	33.027	29.487	22.771	21.820	18.760	9.557	17.154	14.101	17.516	9.262	14.941	9.876	12.611	16.257	8.004	13.928	4.983	3.895	0.983	1.417	1.744	1.158	0.079	0.000	0.596	1.764	0.539
Pdensi_DN18458_c1_g1	FC_3_2	MC_2_3	44.6772677230832	650.875457669947	347.776362696515	-3.86568494550022	0.414737417082808	-9.32080103283372	1.15465237807145e-20	2.54784544061266e-18	4.954	4.152	0.462	4.267	1.673	0.000	1.526	0.742	1.271	1.858	0.000	0.000	0.000	2.638	0.000	13.579	17.670	12.107	13.366	18.483	12.867	8.737	23.771	8.673	13.365	11.908	4.815
Pdensi_DN19731_c2_g1	FC_3_2	MC_2_3	372.377222186499	29.1971881811422	200.787205183821	3.67442768736577	0.394570791496311	9.31246753828742	1.24896400155351e-20	2.74555279043389e-18	2.749	8.693	5.385	12.655	12.120	7.074	8.943	11.470	9.103	5.899	11.851	5.667	2.157	7.040	2.158	9.695	5.642	4.044	0.521	0.828	0.650	12.592	0.000	0.000	0.169	0.074	0.000
Pdensi_GG_29119_c1_g1	FC_3_2	MC_2_3	260026.513951437	1781453.15212894	1020739.83304019	-2.77632436876784	0.29910629276484	-9.28206606121325	1.66223548080639e-20	3.640295702966e-18	5917.607	5585.057	13000.488	2787.164	4516.725	5693.334	6357.300	8224.758	6025.536	21801.835	18027.394	25849.504	39451.165	6662.252	33099.374	14858.660	31173.701	60461.437	51715.241	42069.194	29112.019	3846.018	57522.718	52762.454	76476.369	14435.896	7009.187
Pdensi_GG_3881_c0_g1	FC_3_2	MC_2_3	3656.97398280023	393.506165377825	2025.24007408903	3.21613130237773	0.346626854907472	9.27836737645801	1.72095223683803e-20	3.75476972302483e-18	28.764	59.635	41.673	94.804	81.860	72.740	101.691	82.851	105.307	66.661	74.668	58.454	28.582	71.241	44.065	61.703	26.641	10.469	11.808	5.644	9.677	0.353	0.000	0.000	0.000	0.782	0.562
Pdensi_GG_114142_c0_g1	FC_3_2	MC_2_3	1721.23951074068	305.868681698048	1013.55409621936	2.49348697398575	0.268822207944867	9.27559889135774	1.76623968511569e-20	3.82779911825532e-18	16.815	21.747	28.173	41.606	45.032	37.606	41.420	49.956	44.983	37.540	43.527	38.570	15.937	27.446	20.034	18.390	4.199	4.394	5.959	6.455	8.565	14.087	2.955	5.706	1.758	3.641	5.017
Pdensi_DN19101_c2_g2	FC_3_2	MC_2_3	0	468.910259891117	234.455129945558	-11.7389724262512	1.26558660431134	-9.27551886710977	1.76756611187331e-20	3.82779911825532e-18	0.000	0.000	0.005	0.020	0.000	0.000	0.000	0.000	0.006	0.006	0.000	0.000	0.000	0.000	0.000	0.000	0.965	2.922	13.746	9.094	9.499	0.070	0.000	0.043	0.000	0.006	0.000
Pdensi_DN19207_c0_g2	FC_3_2	MC_2_3	0	955.715281721598	477.857640860799	-12.7660115201614	1.37700722368474	-9.27083845355637	1.84688317855233e-20	3.96929820213997e-18	0.000	0.025	0.000	0.000	0.000	0.000	0.000	0.000	0.000	0.000	0.000	0.000	0.000	0.053	0.000	0.000	0.000	0.000	8.113	31.580	25.597	0.207	0.000	0.000	0.000	0.000	0.000
Pdensi_DN41180_c0_g1d243922	FC_3_2	MC_2_3	798.196446206849	1.2852665810838	399.740856393966	9.26167463358123	0.999067037877852	9.27032349426144	1.85582204002026e-20	3.96929820213997e-18	22.747	49.722	12.747	37.849	50.640	34.301	30.422	19.141	13.929	12.963	10.128	7.503	11.337	61.597	20.951	5.261	7.793	1.964	0.000	0.084	0.000	0.000	0.000	0.000	0.000	0.000	0.000
Pdensi_DN24917_c0_g6	FC_3_2	MC_2_3	5124.65782014388	37979.3856541587	21552.0217371513	-2.88970000636597	0.311717066824746	-9.27026561555137	1.85682939119647e-20	3.96929820213997e-18	253.960	162.832	414.012	56.542	57.402	171.774	116.918	144.422	144.409	429.596	351.518	535.236	655.862	151.244	689.111	405.978	648.034	1359.552	1211.285	654.525	756.342	97.693	1132.784	1430.538	1395.965	357.962	564.939
Pdensi_DN34524_c1_g1	FC_3_2	MC_2_3	73046.837779306	539774.346666696	306410.592223001	-2.88546289120824	0.311266422357182	-9.27007439272435	1.86016137807569e-20	3.96929820213997e-18	1826.568	1769.132	3357.554	889.653	1194.556	1796.957	1769.071	2323.988	1695.702	6281.907	5494.335	8113.874	11421.821	1917.705	10712.924	3529.750	9389.468	18215.621	16175.294	12366.773	8710.482	1149.151	19017.753	17441.605	26238.521	4773.732	2270.991
Pdensi_DN21322_c0_g1d294658	FC_3_2	MC_2_3	21241.358598459	1553.68277046998	11397.5206844645	3.77317730261125	0.407188749046458	9.26640854259152	1.92519265660792e-20	4.09307200795757e-18	1667.564	1025.614	789.990	947.041	877.854	702.742	665.094	587.333	434.121	531.435	449.238	299.913	1222.509	1457.359	821.295	302.898	160.311	112.258	42.439	19.082	45.457	31.672	2.876	1.262	242.537	168.919	189.094
Pdensi_GG_6795_c0_g1	FC_3_2	MC_2_3	109.20876410964	2056.35891925479	1082.78384168222	-4.234945691954	0.457773220837945	-9.25118704891041	2.22013163160064e-20	4.70296538426414e-18	2.226	3.978	2.250	2.218	3.725	0.733	3.995	2.101	2.585	3.089	4.089	2.558	7.446	5.841	5.451	9.494	22.972	20.132	50.711	64.516	26.442	7.468	14.782	3.588	3.549	3.868	2.760
Pdensi_GG_83182_c0_g1	FC_3_2	MC_2_3	735.658378358227	19.0525053749546	377.355441866591	5.27853942372372	0.5707351398985	9.24866729716775	2.27309057212332e-20	4.79770355755333e-18	37.701	40.799	22.445	63.511	36.734	39.011	26.086	16.480	15.890	18.518	11.727	15.187	24.342	39.532	16.369	23.001	3.283	2.201	0.406	0.162	0.721	0.064	0.246	0.082	0.607	1.124	0.582
Pdensi_DN18912_c0_g2d406093	FC_3_2	MC_2_3	0	1782.69517005105	891.347585025527	-13.6654058376902	1.47770966397702	-9.24769335331537	2.29389347546277e-20	4.82413250973314e-18	0.000	0.000	5.905	1.817	0.000	0.000	0.000	0.000	0.000	0.041	0.000	0.000	0.000	0.000	0.159	0.064	13.948	83.379	13.251	20.645	87.522	35.645	0.000	0.072	0.000	0.000	0.000
Pdensi_DN16403_c0_g1d398588	FC_3_2	MC_2_3	9.21049910158137	773.969469528613	391.589984315097	-6.39326934032726	0.691749538498427	-9.24217362573896	2.41539765113361e-20	5.06138758162365e-18	0.108	0.197	0.269	0.405	0.155	1.028	0.293	0.190	0.252	0.265	0.136	0.474	0.371	0.235	0.730	0.127	0.144	0.627	14.352	6.600	32.058	3.781	4.641	11.564	0.321	0.606	0.168
Pdensi_DN12820_c0_g1d211965	FC_3_2	MC_2_3	580.705619830277	4.80284949885681	292.754234664567	6.92181841661617	0.749501537898053	9.2352291044367	2.57733857385588e-20	5.38137208893908e-18	27.425	24.121	28.694	18.676	14.567	56.365	13.851	10.969	21.111	9.853	9.540	15.942	26.846	26.166	67.097	7.057	0.136	0.899	0.187	0.000	0.159	0.000	0.000	0.000	0.000	0.000	0.067
Pdensi_DN19506_c0_g1d287459	FC_3_2	MC_2_3	42.4584385606286	17812.0087029904	8927.2335707755	-8.7132707394424	0.944260295572595	-9.22761528817509	2.76723913375618e-20	5.75724101777973e-18	0.022	0.027	0.067	0.056	0.242	2.002	0.293	1.193	1.861	4.116	12.494	15.403	0.917	0.751	0.151	0.043	10.502	7.433	73.295	932.417	210.926	3.421	5.031	2.098	33.898	33.415	22.838
Pdensi_DN18221_c0_g4	FC_3_2	MC_2_3	0	3185.0801119836	1592.5400559918	-14.5027154202289	1.57295420778925	-9.22004934944176	2.96963512781959e-20	6.15558474124998e-18	0.000	0.000	13.679	4.170	0.000	0.000	0.000	0.000	0.000	0.000	0.000	0.000	0.000	0.000	0.479	3.274	20.413	108.821	7.639	63.368	145.593	4.844	0.000	0.000	0.000	0.000	0.000
Pdensi_DN38586_c0_g1	FC_3_2	MC_2_3	70.260049721116	2569.23980658352	1319.74992815232	-5.19276042455565	0.563225571879364	-9.21968156955039	2.97983811760994e-20	6.15558474124998e-18	0.000	1.269	0.284	3.855	4.737	2.255	2.354	1.314	1.926	3.317	2.142	3.097	5.558	7.944	1.993	0.205	65.346	50.645	108.118	40.351	29.837	78.515	34.074	6.691	0.000	0.000	0.028
Pdensi_GG_145983_c1_g1	FC_3_2	MC_2_3	215103.468259153	1566926.83540589	891015.151832519	-2.86483574019302	0.310838497071999	-9.21647661785418	3.07022981104518e-20	6.31989990857335e-18	5099.139	4765.738	9829.463	2526.720	3502.965	5101.044	5112.210	6614.896	5314.625	18364.932	14927.431	23174.457	32115.252	5657.413	27729.441	12182.358	29035.436	52098.542	48330.043	34572.136	25278.992	3024.693	50218.258	48393.099	75671.308	12594.917	6092.390
Pdensi_DN22260_c0_g1d222431	FC_3_2	MC_2_3	49.123933102751	742.018811546055	395.571372324403	-3.91739226698006	0.427008361215772	-9.17404112609534	4.55611128937076e-20	9.34548264264099e-18	1.529	0.799	1.078	1.103	0.436	4.856	1.614	0.914	1.389	0.750	1.172	1.480	0.678	0.515	2.626	1.695	2.286	0.802	17.875	11.349	21.783	118.937	40.274	265.800	1.915	2.634	1.253
Pdensi_GG_155713_c0_g1	FC_3_2	MC_2_3	1346.17427820024	171.291481365491	758.732879782865	2.97591730339211	0.324425447947928	9.17288493308873	4.60525927581366e-20	9.41314995976313e-18	7.310	31.404	14.027	34.233	39.990	35.952	41.910	31.629	33.299	26.317	46.809	20.863	10.022	37.897	20.779	11.480	5.858	4.163	3.409	3.174	5.174	15.131	1.774	0.000	2.315	1.984	0.483
Pdensi_GG_63618_c0_g1	FC_3_2	MC_2_3	2.89673751156873	5841.4222958544	2922.15951668298	-10.9684056461997	1.19742870632085	-9.15996550633951	5.19139085828863e-20	1.05741008062499e-17	0.000	0.000	0.000	0.000	0.000	0.000	0.000	0.205	0.015	0.153	0.000	0.000	0.000	0.000	0.000	0.000	0.000	0.000	175.658	16.653	209.991	0.177	0.000	0.080	0.000	0.000	0.000
Pdensi_DN19025_c1_g4	FC_3_2	MC_2_3	533.859823335509	4.34784837930039	269.103835857405	6.94047973026789	0.757828954822394	9.15837232940574	5.26859566628549e-20	1.06939641792263e-17	0.000	0.023	0.366	0.745	1.075	0.302	9.162	8.682	24.284	10.128	24.235	10.926	0.659	0.472	0.122	0.823	0.478	0.353	0.074	0.126	0.093	0.032	0.027	0.440	0.235	1.821	0.415
Pdensi_GG_84489_c0_g1	FC_3_2	MC_2_3	1956.6513991881	216.675627741725	1086.66351346491	3.17438869603248	0.346644689691001	9.15747100831728	5.31277490426968e-20	1.07361538872719e-17	4.742	69.186	15.387	25.337	41.438	40.270	59.921	48.740	46.593	46.921	55.034	37.666	10.455	44.600	26.995	11.795	12.330	6.424	6.789	3.286	4.905	8.191	2.271	0.209	1.479	1.759	0.258
Pdensi_DN34732_c1_g1	FC_3_2	MC_2_3	347.372894831135	16.1853204479899	181.779107639562	4.42757634300404	0.483507778586828	9.1571977516985	5.32624107086481e-20	1.07361538872719e-17	1.176	3.794	1.998	6.704	5.774	3.334	9.130	9.837	8.565	7.504	10.179	4.567	1.020	3.498	1.377	3.414	1.818	0.529	0.198	0.514	0.390	0.075	0.172	0.000	0.369	0.104	0.000
Pdensi_DN21336_c1_g1	FC_3_2	MC_2_3	286.819632320165	3.54389021077816	145.181761265472	6.35873477447091	0.695168888249835	9.14703589580904	5.85170759512506e-20	1.17546680774626e-17	0.278	0.560	0.728	2.745	14.549	3.545	8.586	8.567	5.613	3.430	1.902	2.674	0.295	2.353	0.474	0.704	0.000	0.112	0.051	0.064	0.111	0.083	0.683	0.249	0.243	0.037	0.066
Pdensi_DN22639_c0_g3	FC_3_2	MC_2_3	10.7172165612597	24806.2003704444	12408.4587935028	-11.179004705313	1.22228141449397	-9.14601545335704	5.90722432671524e-20	1.18254105130058e-17	0.211	0.210	0.135	0.132	0.126	0.097	0.164	0.156	0.544	0.632	0.228	0.125	0.150	0.086	0.068	0.164	0.216	0.114	5.948	797.066	884.165	0.045	0.074	0.000	0.141	0.118	0.162
Pdensi_GG_23961_c0_g1	FC_3_2	MC_2_3	1.58161673989846	1942.96725005113	972.274433395513	-10.2983964569404	1.12685423219114	-9.13906711510986	6.29933675197184e-20	1.25671768201838e-17	0.175	0.000	0.000	0.000	0.000	0.038	0.000	0.000	0.122	0.122	0.000	0.124	0.039	0.000	0.039	0.032	0.038	0.000	13.274	60.560	58.771	0.945	0.000	0.000	0.000	0.000	0.000
Pdensi_DN21939_c0_g1d495869	FC_3_2	MC_2_3	32282.0207772418	2748.2169288486	17515.1188530452	3.55405416825273	0.389182290632748	9.13210660863937	6.71791152607935e-20	1.33564920832842e-17	107.981	405.123	335.313	909.973	755.701	658.297	797.425	882.075	877.898	640.675	1007.476	841.652	154.334	492.306	352.529	486.793	199.694	126.704	98.547	52.819	38.804	334.245	26.979	26.915	38.751	12.918	13.474
Pdensi_DN22203_c0_g1	FC_3_2	MC_2_3	792.412494167932	116.371229380263	454.391861774098	2.7656561665008	0.302866947229376	9.13158795240282	6.75017965688286e-20	1.33749988344236e-17	6.651	9.027	6.079	16.271	17.932	11.378	22.839	19.020	21.003	15.339	19.508	12.053	6.721	8.790	7.743	5.668	2.959	2.286	2.939	3.119	1.940	2.553	0.444	0.138	1.283	1.787	2.140
Pdensi_GG_107194_c3_g1	FC_3_2	MC_2_3	68.4262549440898	3026.83789534834	1547.63207514621	-5.46856978759232	0.599363039432617	-9.12396899343193	7.24222920225471e-20	1.43013159304456e-17	0.221	0.059	1.516	2.000	0.374	0.629	1.079	1.085	3.234	0.429	0.764	0.762	0.143	0.190	0.682	0.333	96.142	186.316	54.258	107.547	46.048	50.858	0.000	0.000	0.029	0.000	0.022
Pdensi_DN15548_c0_g1d54388	FC_3_2	MC_2_3	0	533.356571203502	266.678285601751	-11.9243880888276	1.30712513936129	-9.12260634406764	7.33389586743708e-20	1.44334043872189e-17	0.000	0.000	0.000	0.000	0.000	0.000	0.000	0.000	0.000	0.021	0.000	0.000	0.020	0.000	0.000	0.000	0.000	0.022	10.965	8.165	17.489	0.133	0.000	0.000	0.000	0.000	0.000
Pdensi_DN25445_c0_g1	FC_3_2	MC_2_3	702.376286721877	4.64419084225588	353.510238782066	7.22144880459463	0.792044755050601	9.1174756963491	7.68944322110437e-20	1.50821826734752e-17	2.972	4.329	1.423	19.851	14.263	10.535	23.184	15.749	16.830	17.273	11.518	9.023	2.840	7.377	4.253	2.385	0.313	0.155	0.262	0.000	0.076	0.026	0.000	0.000	0.000	0.000	0.000
Pdensi_GG_106215_c1_g1	FC_3_2	MC_2_3	4.81593581696429	13826.6074679088	6915.71170186287	-11.481532271944	1.25989858196338	-9.11306071481692	8.00899636576266e-20	1.56562441037295e-17	0.051	0.192	124.384	65.113	0.000	0.218	0.028	0.343	0.030	0.030	0.000	0.000	0.000	0.029	3.345	47.722	846.828	959.415	718.403	21.314	223.274	0.038	0.000	0.000	0.039	0.143	0.122
Pdensi_DN15364_c0_g1d181907	FC_3_2	MC_2_3	930.438241114813	42.9182911704117	486.678266142612	4.44016513178601	0.488290037143008	9.09329454634274	9.60825140207665e-20	1.87197015778118e-17	6.401	15.445	14.950	12.774	18.055	16.200	18.537	19.634	35.355	11.442	20.224	17.515	13.018	17.666	21.501	14.457	4.898	3.911	1.081	0.581	1.281	0.155	0.697	0.000	0.000	0.029	0.000
Pdensi_GG_143379_c0_g1	FC_3_2	MC_2_3	287.988030550127	27.4464518898712	157.717241219999	3.39292682105695	0.373522506221922	9.08359406605904	1.05047492269833e-19	2.03981220489561e-17	1.266	4.707	2.420	7.829	8.246	6.594	7.668	7.777	7.401	5.214	4.805	4.565	2.495	6.333	4.069	5.055	2.721	0.986	0.532	0.721	0.620	0.054	0.000	0.074	0.000	0.167	0.132
Pdensi_GG_63269_c0_g1	FC_3_2	MC_2_3	2550.43089736774	196.614594355259	1373.5227458615	3.69686077661196	0.407535576220949	9.0712590318929	1.17649592163084e-19	2.27693001390973e-17	14.791	55.695	30.765	69.651	83.133	36.088	65.965	80.459	55.804	45.141	88.764	47.768	17.876	65.780	25.655	30.342	9.223	21.301	3.573	6.846	3.095	38.398	0.000	0.000	0.000	0.302	0.000
Pdensi_DN24064_c0_g2d225065	FC_3_2	MC_2_3	585.26680195817	42.1513428493972	313.709072403783	3.79560996258886	0.418856829176344	9.06183139010217	1.28278378164322e-19	2.47441345747829e-17	1.062	6.340	4.799	10.442	9.719	10.077	11.936	17.171	17.199	10.029	15.798	11.038	1.755	7.975	5.412	5.627	2.381	1.183	1.219	0.609	1.076	4.301	0.013	0.000	0.464	0.256	0.041
Pdensi_GG_97491_c0_g1	FC_3_2	MC_2_3	3270.18787216482	774.130683834843	2022.15927799983	2.07898355099844	0.229530761870754	9.05753779604101	1.33428314197842e-19	2.56525842088484e-17	56.744	79.737	68.602	63.973	72.651	53.094	74.851	87.683	96.369	95.908	81.884	91.698	52.974	66.323	36.124	66.192	25.960	23.482	15.746	18.069	19.327	23.651	35.664	23.107	15.517	29.803	18.975
Pdensi_GG_7375_c1_g1	FC_3_2	MC_2_3	182488.019591273	1309708.74207967	746098.38083547	-2.84337287866436	0.314019248197213	-9.0547725815796	1.36852661638003e-19	2.62243912863823e-17	4087.207	3995.176	8616.608	2020.942	3046.832	4184.844	4285.882	5825.846	4346.567	15618.876	12830.346	18780.537	27883.758	4770.533	23571.889	10072.872	23940.196	43901.858	39223.877	30154.318	21011.728	2547.683	41967.704	40648.139	57903.991	10423.577	5005.800
Pdensi_DN15055_c0_g1d181160	FC_3_2	MC_2_3	2268.91264986541	371.536310028223	1320.22447994682	2.61106543949309	0.288384661627187	9.05410650053429	1.3769040807182e-19	2.62984164977567e-17	12.508	18.751	20.109	65.700	85.229	27.720	75.394	51.924	52.842	79.962	41.276	44.163	20.711	26.888	13.825	11.943	10.477	11.571	7.479	7.905	10.120	8.373	13.761	10.529	0.057	0.000	0.000
Pdensi_GG_89376_c0_g1	FC_3_2	MC_2_3	0	3241.28047105431	1620.64023552716	-14.5279790187661	1.60526858045228	-9.0501858665127	1.4272519032437e-19	2.7170958291359e-17	0.000	0.000	0.000	0.000	0.000	0.000	0.000	0.000	0.000	0.000	0.000	0.000	0.000	0.000	0.000	0.000	0.000	0.000	8.319	171.239	41.675	0.839	0.000	0.000	0.000	0.000	0.000
Pdensi_GG_24377_c1_g1	FC_3_2	MC_2_3	5495.66844089302	1364.42905779521	3430.04874934411	2.00994964248662	0.222157998343808	9.0473881537952	1.4642875476446e-19	2.77852139415273e-17	88.490	345.783	203.308	133.243	146.509	134.439	169.223	145.174	121.808	219.779	173.944	152.663	202.698	298.819	196.491	101.851	80.539	45.801	35.556	28.093	30.320	1.380	28.211	0.778	5.186	5.377	0.871
Pdensi_DN20518_c0_g19	FC_3_2	MC_2_3	0.50716990891503	878.354911683437	439.431040796176	-10.7830526097676	1.19224052472701	-9.04436008181877	1.50544327592706e-19	2.84734066869659e-17	0.000	0.000	0.000	0.000	0.000	0.000	0.014	0.000	0.015	0.015	0.000	0.000	0.000	0.000	0.000	0.000	0.029	0.033	9.178	20.975	29.875	0.218	2.472	1.243	0.000	0.000	0.000
Pdensi_DN34829_c0_g1d313966	FC_3_2	MC_2_3	1564.2600579621	46.487832401527	805.373945181815	5.06923129932065	0.560524917982915	9.04372158433671	1.51426618766405e-19	2.85475930408354e-17	29.730	30.259	26.487	79.285	54.573	30.497	49.158	36.879	38.104	37.181	41.991	29.694	16.515	26.945	9.737	39.849	7.693	3.354	1.128	1.714	0.333	3.654	26.381	28.042	0.000	0.697	0.187
Pdensi_DN19919_c1_g1d487645	FC_3_2	MC_2_3	3193.5574051231	769.21944578406	1981.38842545358	2.05400625809786	0.227547529766852	9.02671305727829	1.76905524075817e-19	3.32434012887505e-17	27.359	84.753	54.946	72.462	81.313	67.860	76.682	84.494	91.728	76.944	86.061	72.816	42.736	77.672	68.768	51.809	40.256	31.055	17.424	15.134	20.310	5.728	3.914	3.498	12.381	11.751	12.609
Pdensi_DN22789_c1_g6	FC_3_2	MC_2_3	594.040979298713	8.51073080899469	301.275855053854	6.11412431262816	0.678364683926093	9.0130345188994	2.00432159222058e-19	3.75433279849574e-17	1.134	0.455	1.254	16.172	17.804	10.203	20.929	17.352	8.970	15.142	31.156	29.307	4.207	7.680	1.030	2.275	0.784	0.445	0.367	0.089	0.132	0.207	1.475	0.533	0.000	0.000	0.000
Pdensi_DN26836_c1_g1	FC_3_2	MC_2_3	102.571801932818	1617.05032311674	859.811062524777	-3.97839554586173	0.44249892329451	-8.99074627400589	2.45557337696099e-19	4.58483883017582e-17	2.359	3.629	3.476	2.676	2.259	3.120	3.312	2.472	2.352	3.657	2.669	2.635	1.107	3.441	1.525	3.005	4.027	4.107	43.760	19.296	48.225	14.189	5.324	5.498	0.745	1.395	3.442
Pdensi_DN26559_c0_g1d77557	FC_3_2	MC_2_3	689.006983536587	82.3761315532496	385.691557544918	3.06499348786701	0.340936470927243	8.98992554105802	2.47397981120172e-19	4.60444792082253e-17	4.043	12.825	12.231	17.311	18.177	14.020	17.871	18.299	18.443	12.315	21.750	13.405	4.033	11.868	7.620	10.421	5.005	4.538	1.376	2.459	1.826	15.727	0.204	0.186	0.065	0.186	0.045
Pdensi_GG_69211_c0_g1	FC_3_2	MC_2_3	1392.38326298574	84.6611378139189	738.522200399831	4.04185693957163	0.449709675185113	8.98770287276539	2.52451449077651e-19	4.68353717024505e-17	11.012	4.398	3.490	16.467	21.870	6.267	31.350	37.717	41.136	43.859	34.657	42.255	7.696	7.353	4.176	4.154	1.552	1.412	0.963	2.347	2.502	0.000	0.705	3.497	14.067	16.936	12.298
Pdensi_DN19717_c0_g2d287888	FC_3_2	MC_2_3	4215.28420434929	438.966057326727	2327.12513083801	3.26291322555979	0.36336390627406	8.97973950967714	2.7140856005029e-19	5.01924897053003e-17	3.812	5.099	9.374	139.625	302.767	225.410	131.548	123.658	79.549	68.002	59.865	60.325	161.319	207.492	123.897	40.674	38.581	9.765	13.453	9.997	6.837	19.825	8.946	0.000	0.310	0.000	0.000
Pdensi_DN22683_c0_g1d301284	FC_3_2	MC_2_3	5.99659324776692	380.685326621158	193.340959934462	-5.99145265742947	0.667945782451777	-8.96996854361009	2.96599129172341e-19	5.45409833601884e-17	0.800	0.365	1.109	0.923	0.189	0.070	0.163	0.139	0.176	0.124	0.060	0.204	0.227	0.199	0.131	2.219	13.175	3.298	11.148	11.585	3.555	0.403	0.117	0.000	0.025	0.071	0.038
Pdensi_DN25268_c8_g1	FC_3_2	MC_2_3	1.00595734752718	344.510209791661	172.758083569594	-8.43339610776088	0.940188854400852	-8.9698958547378	2.96794927819201e-19	5.45409833601884e-17	0.000	0.086	0.159	0.200	0.048	0.043	0.000	0.041	0.047	0.047	0.000	0.094	0.044	0.092	0.045	0.000	0.657	0.746	7.715	11.262	4.733	0.360	0.147	0.162	0.123	1.342	0.813
Pdensi_DN16875_c0_g1d471884	FC_3_2	MC_2_3	255.351453318868	8.2831132672806	131.817283293074	4.94861494007166	0.551762700564751	8.968737710988	2.99931848028285e-19	5.49441191038985e-17	2.863	2.991	0.928	4.116	2.866	3.419	6.095	5.702	8.429	5.771	4.448	1.761	2.307	7.655	1.804	0.176	0.904	0.245	0.133	0.228	0.203	0.118	0.000	0.000	0.000	0.000	0.000
Pdensi_GG_71719_c0_g1	FC_3_2	MC_2_3	500.269700520758	57.141096487791	278.705398504274	3.13414474043681	0.349837565037122	8.95885706300363	3.28061081564265e-19	5.9908684154999e-17	3.205	11.429	6.762	14.683	12.690	8.698	14.067	13.300	12.309	8.427	17.484	9.666	3.340	9.041	5.586	10.445	3.218	2.877	1.001	1.193	1.711	11.835	0.137	0.041	0.217	0.112	0.143
Pdensi_DN12166_c0_g1d337469	FC_3_2	MC_2_3	761.962824354665	92.8501170534551	427.40647070406	3.03432265765771	0.338946872090053	8.9522072853103	3.48443881552535e-19	6.34320308623793e-17	3.116	13.786	10.112	19.798	18.300	13.583	20.931	18.572	20.900	17.317	18.854	15.341	5.642	14.178	8.243	10.192	4.953	5.450	2.963	1.821	1.652	7.951	0.506	0.411	0.287	0.751	0.571
Pdensi_DN20856_c0_g2	FC_3_2	MC_2_3	14980.3830416774	2369.63661455454	8675.00982811599	2.66022317887678	0.297743138956845	8.93462461703394	4.08562930332061e-19	7.39143631787698e-17	151.992	431.555	248.436	439.340	355.986	282.536	460.571	355.310	372.781	327.740	514.380	341.938	167.604	372.797	232.599	332.840	155.542	94.363	58.910	66.667	37.636	331.556	66.952	67.863	53.419	64.920	56.457
Pdensi_DN22800_c0_g1d302678	FC_3_2	MC_2_3	4.77456641795571	746.632873228043	375.703719823	-7.29354580168152	0.816392358429105	-8.93387318778399	4.11348805956303e-19	7.41879670036485e-17	0.000	0.043	0.013	0.034	0.196	0.432	0.044	0.158	0.188	0.016	0.152	0.296	0.030	0.338	0.175	0.012	0.106	0.260	5.370	18.717	26.844	7.122	0.395	0.580	0.146	0.530	0.225
Pdensi_DN20875_c0_g4	FC_3_2	MC_2_3	341.609383038513	24.3629329103932	182.986157974453	3.81034865803247	0.426574698177637	8.93243006280167	4.1675183142081e-19	7.493043576416e-17	1.790	4.828	2.334	8.342	14.699	7.402	6.845	10.413	9.791	6.459	9.741	6.422	1.993	6.505	3.471	1.363	1.502	0.341	0.617	0.480	0.591	3.966	8.193	1.807	0.000	0.618	0.165
Pdensi_GG_157845_c0_g1	FC_3_2	MC_2_3	188.095237333485	8979.25339221557	4583.67431477453	-5.57701967091493	0.625200508313509	-8.92036970020873	4.64734215808161e-19	8.3300390792888e-17	0.051	0.000	0.022	3.597	4.106	11.271	5.943	4.410	4.588	4.872	5.727	7.573	1.946	7.112	2.247	0.086	2.157	0.321	203.554	56.929	355.786	33.826	117.673	60.012	0.045	0.000	0.000
Pdensi_DN20704_c0_g1d413955	FC_3_2	MC_2_3	342.987525866532	3.54389021077816	173.265708038655	6.61474431995091	0.741654050092557	8.91890810698788	4.70907897178924e-19	8.41480633198192e-17	10.738	7.060	10.514	12.445	10.446	5.512	6.247	7.950	12.895	5.433	8.505	9.809	3.990	2.459	1.223	15.330	0.382	0.192	0.061	0.054	0.132	0.781	0.520	0.014	0.000	0.015	0.008
Pdensi_GG_20076_c1_g1	FC_3_2	MC_2_3	1080.3044701256	261.056102671501	670.680286398549	2.04897013618112	0.230473447043931	8.89026550546869	6.0963061761847e-19	1.08603736999224e-16	20.550	34.084	19.604	34.171	42.548	35.039	29.270	28.247	28.124	19.628	29.096	19.186	21.169	40.829	33.470	20.305	13.787	13.888	5.403	7.004	5.551	18.582	3.458	2.082	0.729	1.981	0.966
Pdensi_DN41846_c0_g1d93086	FC_3_2	MC_2_3	669.931710020547	13.3237772656256	341.627743643086	5.64719122077556	0.635804449347748	8.88196241245062	6.56910350150309e-19	1.16669681517244e-16	26.045	13.438	4.304	7.299	12.265	23.161	21.276	8.849	22.983	5.534	6.065	6.242	13.300	16.281	19.827	1.509	0.086	0.082	0.253	0.483	0.149	0.836	1.914	2.807	0.000	0.058	0.031
Pdensi_DN9686_c0_g1d385880	FC_3_2	MC_2_3	424.794957939196	2477.24223098431	1451.01859446175	-2.54397662233105	0.286506452552878	-8.87929957480289	6.72826785462282e-19	1.19133287417385e-16	5.245	7.882	12.248	16.000	11.969	10.763	10.348	12.229	11.086	7.877	10.078	7.262	3.291	7.478	4.407	14.534	17.107	10.896	75.644	47.639	47.663	11.739	7.042	5.999	2.897	1.175	1.371
Pdensi_DN22738_c1_g1	FC_3_2	MC_2_3	26.0355975141061	2472.94561064185	1249.49060407798	-6.57035555078596	0.740896773037077	-8.86811198252737	7.43964947437684e-19	1.31330103175863e-16	8.324	6.268	27.254	15.977	0.257	1.575	0.234	0.891	0.925	0.824	0.612	0.834	1.523	0.000	1.511	63.333	48.037	32.060	27.798	31.734	109.303	29.256	0.000	7.363	0.000	0.000	0.000
Pdensi_DN22039_c0_g1d190162	FC_3_2	MC_2_3	0.73070135679586	948.568580746801	474.649641051798	-10.3223844767246	1.16482353028577	-8.86175820486064	7.87622804326758e-19	1.38616854511332e-16	0.000	0.115	0.000	0.000	0.000	0.214	0.050	0.000	0.000	0.027	0.000	0.000	0.087	0.083	0.166	0.000	0.000	0.000	6.670	31.983	26.116	4.874	0.000	0.000	0.000	0.000	0.000
Pdensi_GG_26519_c0_g1	FC_3_2	MC_2_3	12.8251183764183	3028.72026442968	1520.77269140305	-7.88814500407628	0.891421625425263	-8.84894956448151	8.83468852380576e-19	1.54551334914649e-16	0.000	0.000	0.078	0.000	0.047	0.000	0.043	0.243	0.729	0.091	0.393	0.323	0.000	0.045	0.044	0.106	0.043	0.340	101.666	25.719	81.729	0.000	0.000	0.237	0.000	0.000	0.047
Pdensi_DN27029_c2_g3	FC_3_2	MC_2_3	1668.99549527398	100.793421367102	884.89445832054	4.04900505009252	0.457750547834753	8.84544009667511	9.11682792737709e-19	1.59009489245936e-16	23.379	30.470	9.673	27.683	64.426	51.153	44.963	59.922	27.571	83.987	67.451	27.550	22.995	41.857	28.668	7.736	4.741	1.241	1.873	3.337	1.702	5.933	3.104	1.703	0.000	5.708	0.818
Pdensi_DN17178_c0_g1d280626	FC_3_2	MC_2_3	7.02807555840299	2836.03260672693	1421.53034114266	-8.65129537035233	0.978285924473807	-8.84331988626497	9.29157270493298e-19	1.61573515329303e-16	0.039	0.014	0.000	0.226	0.417	0.000	0.182	0.334	0.045	0.301	0.293	0.046	0.014	0.044	0.015	0.012	1.286	9.019	9.901	133.547	50.107	0.849	0.174	0.053	0.020	0.000	0.000
Pdensi_DN22044_c0_g1d363471	FC_3_2	MC_2_3	0	501.532823977444	250.766411988722	-11.8359392173852	1.33857588508815	-8.84218769308385	9.38623718627148e-19	1.62733887216982e-16	0.000	0.000	0.000	0.000	0.000	0.000	0.000	0.000	0.000	0.112	0.000	0.000	0.000	0.000	0.000	0.000	0.000	0.000	9.010	18.076	7.338	0.288	0.000	0.000	0.000	0.000	0.000
Pdensi_GG_121010_c0_g1	FC_3_2	MC_2_3	0	684.159154073644	342.079577036822	-12.2836366164251	1.38938234141446	-8.84107725445811	9.48000785193397e-19	1.63871922079098e-16	0.402	0.290	4.629	1.359	0.000	0.000	0.000	0.000	0.000	0.000	0.170	0.000	0.000	0.000	0.000	7.329	25.477	12.834	7.126	12.591	27.009	12.051	0.000	0.000	0.000	0.000	0.000
Pdensi_GG_61774_c0_g1	FC_3_2	MC_2_3	0	1085.86061155389	542.930305776944	-12.9501574169981	1.4695101550065	-8.81256748915818	1.22311703629719e-18	2.10803135598985e-16	0.000	0.000	0.000	0.000	0.000	0.000	0.000	0.000	0.000	0.000	0.000	0.000	0.000	0.000	0.000	0.000	0.000	0.000	16.551	7.456	50.233	0.000	0.000	0.000	0.000	0.000	0.355
Pdensi_DN21519_c2_g4	FC_3_2	MC_2_3	2613.90180409667	346.358452711911	1480.13012840429	2.91587940732131	0.330893275958538	8.81214463749538	1.22774074604467e-18	2.10975838997304e-16	8.872	13.090	13.984	28.923	49.679	25.221	45.456	83.493	77.729	77.957	76.654	67.724	14.409	30.728	10.390	22.715	16.889	7.601	7.773	8.261	7.797	2.278	0.680	0.023	0.373	0.551	0.221
Pdensi_DN17039_c0_g7	FC_3_2	MC_2_3	621.81431183929	57.7442876733176	339.779299756304	3.43279209994122	0.389616497050997	8.81069494213923	1.24372399304907e-18	2.13093816150237e-16	4.641	10.057	10.460	11.129	13.491	10.300	15.279	17.047	16.929	13.303	18.227	14.455	6.086	10.333	10.335	4.453	0.357	2.429	1.100	0.960	1.903	8.329	0.405	0.333	0.000	0.186	0.000
Pdensi_DN20094_c0_g1d62141	FC_3_2	MC_2_3	567.333216472941	113.594672130311	340.463944301626	2.3221071110838	0.264084320470602	8.79305180612681	1.4555131697674e-18	2.4864945510742e-16	7.155	16.644	12.463	15.699	15.814	10.578	14.885	15.641	14.435	13.255	12.722	8.029	5.923	13.326	5.781	7.622	4.096	2.736	2.407	2.409	3.003	0.114	0.052	0.000	0.795	1.312	0.436
Pdensi_DN22592_c0_g3	FC_3_2	MC_2_3	299.11518301965	3137.58357471187	1718.34937886576	-3.39107795304228	0.386166516679465	-8.78138783807873	1.61469715214018e-18	2.75036748247877e-16	9.056	9.228	4.300	5.054	9.672	5.018	7.644	6.927	9.128	9.772	11.550	7.929	12.299	15.505	6.795	10.355	24.672	27.395	55.771	106.873	52.763	24.514	23.586	11.301	8.702	12.288	5.633
Pdensi_DN10766_c0_g1	FC_3_2	MC_2_3	0	568.813832047338	284.406916023669	-12.0173042709421	1.36952462878572	-8.77479967745974	1.71208359830302e-18	2.90774687858729e-16	0.000	0.000	0.000	0.000	0.000	0.000	0.000	0.000	0.000	0.000	0.000	0.000	0.000	0.000	0.000	0.000	0.000	0.105	12.986	5.896	20.144	0.063	0.000	0.085	0.000	0.000	0.000
Pdensi_DN20686_c1_g2	FC_3_2	MC_2_3	0	870.25651244893	435.128256224465	-12.6309037059062	1.44130354456905	-8.76352781723217	1.8923318449213e-18	3.19524345779842e-16	0.000	0.000	0.000	0.000	0.000	0.000	0.000	0.000	0.000	0.008	0.000	0.000	0.000	0.000	0.007	0.000	0.029	0.090	5.776	34.459	19.198	0.272	0.000	0.000	0.000	0.000	0.000
Pdensi_DN20327_c1_g6	FC_3_2	MC_2_3	1235.18337940575	217.59485341414	726.389116409947	2.50539339283524	0.286001433654681	8.76007284585944	1.95124236315701e-18	3.2851928503858e-16	37.865	109.461	32.621	31.736	45.155	18.460	35.526	37.338	25.140	36.182	57.009	21.877	32.967	71.523	27.505	22.943	16.728	6.945	5.336	4.274	5.349	1.728	0.868	0.000	0.848	1.435	0.513
Pdensi_GG_75370_c0_g1	FC_3_2	MC_2_3	2.77849615880103	1361.28884937367	682.033672766233	-8.94402275268584	1.02222693393934	-8.74954714626663	2.14210620683146e-18	3.58581192450459e-16	0.385	2.809	0.384	0.000	0.116	0.210	0.000	0.101	0.114	0.000	0.000	0.000	0.107	0.444	0.538	0.259	4.283	13.965	65.955	8.490	20.251	131.633	59.716	67.287	1.162	0.649	0.347
Pdensi_DN7126_c0_g1d329927	FC_3_2	MC_2_3	318.120520149919	19.7981695438812	168.9593448469	4.00106379487724	0.457432065877509	8.74679344396606	2.19500966594522e-18	3.66384220859521e-16	17.260	12.563	5.385	11.908	8.881	7.449	8.231	6.639	10.318	4.252	5.030	5.094	11.411	9.232	7.111	8.584	1.080	0.634	0.575	0.441	0.362	0.048	0.039	0.000	0.000	0.355	0.152
Pdensi_DN8410_c0_g1d170709	FC_3_2	MC_2_3	817.273017046471	53.6871776813573	435.480097363914	3.93298123358132	0.449990357722017	8.74014557443236	2.328102402505e-18	3.87489363872932e-16	7.636	28.147	9.810	26.072	29.004	21.922	21.513	23.494	19.772	15.919	20.335	14.333	11.755	29.595	13.818	6.041	4.514	3.413	0.752	0.998	1.921	0.082	0.252	0.000	0.854	0.443	0.715
Pdensi_DN15894_c0_g2	FC_3_2	MC_2_3	2269.27930461231	209.561653034118	1239.42047882321	3.43690007787498	0.393367475119589	8.73712316156823	2.39121744746444e-18	3.96860345255252e-16	2.807	16.972	11.771	40.555	82.971	87.609	70.653	55.422	54.029	103.199	117.105	80.979	18.842	43.382	31.357	8.689	4.409	3.692	6.259	2.651	5.526	45.789	44.885	0.365	0.060	0.000	0.000
Pdensi_DN17164_c1_g1	FC_3_2	MC_2_3	437.947008953425	69.8780268669928	253.912517910209	2.64758492547328	0.303130522469728	8.73414166248363	2.45513267394548e-18	4.06310507920512e-16	37.767	25.794	22.729	18.147	14.852	10.483	13.538	10.314	10.899	6.815	9.247	7.939	20.203	16.111	9.779	17.833	7.784	4.454	1.738	1.489	1.563	2.381	2.750	1.627	0.687	1.321	1.443
Pdensi_DN20126_c2_g2	FC_3_2	MC_2_3	508.988364932997	108.315808992667	308.652086962832	2.23158938469497	0.255609912787799	8.73044930204869	2.53662890808773e-18	4.18608443092755e-16	8.920	14.699	7.413	13.195	13.844	9.359	14.751	13.145	12.470	9.976	10.901	6.777	12.259	16.238	7.171	8.482	2.647	3.008	2.676	2.502	2.267	1.317	0.000	0.931	0.140	3.657	1.567
Pdensi_DN22434_c0_g1d20852	FC_3_2	MC_2_3	127700.986304703	925048.519292836	526374.75279877	-2.85675986032279	0.327460907175091	-8.72397222913483	2.68609006364107e-18	4.42021159794766e-16	2863.710	2779.404	6036.914	1350.276	2145.536	3138.350	2971.206	4144.557	3001.701	10433.351	9559.769	13233.632	18791.539	3205.769	15724.805	6148.512	14641.386	27429.590	27619.908	21855.598	14368.100	1945.299	27945.141	25384.749	38523.572	7265.096	3561.359
Pdensi_DN5196_c0_g1d449159	FC_3_2	MC_2_3	452.742410441817	0	226.371205220909	10.8813155936544	1.24734109098177	8.72360870039954	2.69473162919507e-18	4.42194074160928e-16	0.036	0.076	0.000	4.015	2.867	2.316	11.729	10.916	13.230	6.164	18.734	5.021	0.059	1.322	1.336	0.000	0.000	0.000	0.000	0.000	0.000	0.000	0.000	0.000	0.000	0.000	0.000
Pdensi_DN24001_c1_g1	FC_3_2	MC_2_3	581.150750090954	86.7672124593562	333.958981275155	2.74481965163101	0.314849265834535	8.71788487216457	2.83446950741464e-18	4.63817940126215e-16	3.687	14.631	5.920	19.611	16.097	13.258	18.061	13.849	14.208	18.192	14.423	13.458	6.254	16.448	7.621	7.647	6.450	1.969	2.122	1.569	2.267	0.411	0.000	0.000	0.000	0.022	0.070
Pdensi_DN36795_c0_g1d376592	FC_3_2	MC_2_3	3823.52818813213	210.947547955102	2017.23786804362	4.18070061736046	0.479588125277018	8.71727300367502	2.84982406461199e-18	4.65024232660803e-16	32.043	45.482	39.779	133.210	124.331	46.918	103.478	85.780	113.704	85.454	72.810	68.556	32.790	44.967	10.390	15.477	10.793	9.789	5.092	2.136	7.256	0.425	0.142	0.091	0.737	0.369	0.543
Pdensi_DN25859_c0_g1d559586	FC_3_2	MC_2_3	463.430288357017	55.803177651712	259.616733004364	3.05512089557795	0.350501622082816	8.71642441316888	2.87125506166344e-18	4.67212548497604e-16	2.084	2.572	2.658	8.080	11.456	8.116	11.745	11.208	13.761	10.153	8.451	9.127	1.845	3.871	4.132	3.402	2.072	2.133	1.429	0.930	1.479	1.748	5.510	8.502	0.133	0.405	0.166
Pdensi_DN18210_c1_g1	FC_3_2	MC_2_3	0	474.303393158295	237.151696579148	-11.7550412124129	1.34907451694715	-8.71341135329846	2.9486427689492e-18	4.78468623572051e-16	0.087	0.047	0.044	0.000	0.000	0.047	0.000	0.000	0.000	0.000	0.000	0.052	0.000	0.000	0.049	0.079	2.207	3.105	6.421	9.147	16.881	1.779	0.107	0.177	0.134	0.147	0.682
Pdensi_DN20303_c2_g2	FC_3_2	MC_2_3	776.185112380363	16.5718682791616	396.378490329762	5.5511748200847	0.637229102111265	8.71142702317357	3.00072948487292e-18	4.8533416712433e-16	10.523	27.893	12.193	28.145	34.866	33.230	27.628	16.118	17.912	7.573	11.057	7.245	16.802	30.118	32.562	3.225	1.256	0.360	0.551	0.073	0.510	0.096	0.727	0.206	0.000	0.045	0.048
Pdensi_DN8713_c0_g1	FC_3_2	MC_2_3	0	588.618476215141	294.30923810757	-12.0670182584117	1.38523551781536	-8.71116723706486	3.00761551707837e-18	4.8533416712433e-16	0.000	0.000	0.000	0.000	0.000	0.000	0.000	0.000	0.000	0.000	0.000	0.000	0.000	0.000	0.000	0.000	0.037	0.000	24.561	8.881	7.381	0.050	0.000	0.000	0.000	0.000	0.000
Pdensi_DN21502_c0_g1d221401	FC_3_2	MC_2_3	658.781175971812	98.8527336542928	378.816954813052	2.73806323948346	0.314425865478009	8.70813613034314	3.08912183679687e-18	4.97109678123659e-16	3.895	12.040	10.390	15.057	16.996	11.697	16.635	16.538	19.012	13.688	17.877	13.662	4.603	11.965	6.920	8.952	5.244	4.667	1.721	2.540	2.527	10.015	3.012	3.290	0.309	0.741	0.360
Pdensi_DN22726_c2_g1	FC_3_2	MC_2_3	704.84316359749	75.5693228200178	390.206243208754	3.21875295658808	0.369967958673929	8.70008572668027	3.3163355184005e-18	5.32203331374387e-16	0.252	0.000	0.107	9.022	18.428	50.549	20.961	20.131	14.835	6.049	7.709	6.421	7.143	18.085	21.068	0.520	6.285	0.449	2.199	1.838	1.182	76.828	584.968	1282.490	0.999	0.403	0.345
Pdensi_GG_122220_c0_g1	FC_3_2	MC_2_3	336.547443820158	13.7734082734383	175.160426046798	4.60572994854155	0.529436980380552	8.69929778088228	3.33944164890437e-18	5.34439103888118e-16	1.827	8.940	5.364	5.533	11.698	3.075	9.239	10.809	6.670	9.060	12.205	4.900	2.859	10.553	3.773	3.364	0.000	1.588	0.297	0.466	0.192	5.970	0.328	1.079	0.000	0.151	0.323
Pdensi_GG_37493_c0_g1	FC_3_2	MC_2_3	0	1207.01049157664	603.505245788321	-13.102755296045	1.50650128037744	-8.69747372054159	3.39354295405684e-18	5.41609455467472e-16	0.000	0.000	14.757	6.021	0.000	0.000	0.000	0.000	0.000	0.000	0.000	0.000	0.000	0.000	0.000	6.088	21.153	46.387	10.121	11.125	61.018	12.012	0.000	0.000	0.000	0.000	0.000
Pdensi_DN19360_c0_g1	FC_3_2	MC_2_3	507.112428212381	48.9904932100081	278.051460711195	3.36829873863306	0.387481005070715	8.69280995598313	3.53583549801448e-18	5.62777489347912e-16	3.721	13.751	6.564	4.328	8.898	6.387	14.659	12.215	13.329	10.842	12.418	5.862	3.843	6.875	5.769	5.918	3.678	1.568	1.639	0.865	0.876	0.519	0.180	0.050	0.813	0.879	0.707
Pdensi_GG_97146_c0_g1	FC_3_2	MC_2_3	1734.26526644409	189.67861056478	961.971938504432	3.19266809021553	0.367306990119168	8.69209728129517	3.55809205635872e-18	5.64776824662455e-16	17.898	35.945	16.294	40.381	49.855	40.060	50.364	45.404	41.799	36.794	51.520	22.564	32.051	51.318	41.899	11.068	4.405	5.900	5.747	2.577	4.777	8.465	4.386	0.000	0.000	0.139	0.000
Pdensi_DN23905_c1_g1d551037	FC_3_2	MC_2_3	388.068462092288	36.9200711568457	212.494266624567	3.39379268074616	0.390858305395258	8.68292328421719	3.85724563604995e-18	6.10597791528407e-16	2.149	4.327	3.222	15.821	11.824	7.074	10.883	8.781	11.115	7.009	6.750	6.492	2.497	5.402	2.373	1.232	1.688	1.236	1.043	0.594	0.926	0.000	0.000	0.000	0.000	0.076	0.082
Pdensi_DN13133_c0_g1d460968	FC_3_2	MC_2_3	647.189181658037	16.0535123501074	331.621347004072	5.33296645037445	0.614360308924948	8.68051918866057	3.93966250883604e-18	6.21954199972181e-16	6.053	5.631	5.689	11.549	12.248	8.241	17.829	14.337	19.114	12.431	17.729	17.634	7.221	7.242	4.635	3.297	1.934	1.819	0.594	0.099	0.438	0.013	0.026	0.043	0.013	0.024	0.031
Pdensi_GG_58084_c0_g1	FC_3_2	MC_2_3	2.16276542432751	1794.60818792698	898.385476675653	-9.68086991969337	1.11537233671234	-8.67949616558414	3.97525871166256e-18	6.2587762429511e-16	0.000	0.090	0.412	0.104	0.100	0.000	0.045	0.129	0.000	0.145	0.052	0.000	0.046	0.000	0.000	0.000	20.464	94.145	37.030	6.402	79.540	37.796	0.457	0.846	0.000	0.000	0.000
Pdensi_DN11314_c0_g2	FC_3_2	MC_2_3	700.898431435887	146.907226634024	423.902829034956	2.25509006660192	0.260229423741898	8.66577666036173	4.48445301259206e-18	7.04143735297946e-16	7.024	10.734	7.073	15.087	12.460	9.038	16.393	18.833	20.276	15.139	20.037	14.389	5.034	8.944	5.939	8.183	6.878	3.561	3.294	3.107	3.705	8.228	1.697	3.321	2.274	1.764	2.026
Pdensi_DN14964_c0_g1d8894	FC_3_2	MC_2_3	650.665091899908	69.6138297365297	360.139460818219	3.22171983869248	0.372000443181955	8.66052688307325	4.69588676014014e-18	7.35360718616139e-16	2.441	10.217	12.974	15.921	17.932	10.997	14.972	17.819	18.716	10.853	15.447	12.133	2.988	11.371	4.915	16.254	7.299	5.204	2.272	1.323	1.242	33.816	0.360	0.345	0.070	0.253	0.068
Pdensi_DN10208_c0_g1d518818	FC_3_2	MC_2_3	114.383912284491	919.037415073622	516.710663679057	-3.00635625195726	0.34728453034412	-8.65675257397241	4.8539476914216e-18	7.58074715324595e-16	1.540	1.902	6.253	8.212	4.479	4.047	4.006	2.175	2.906	2.332	2.807	1.936	1.453	3.194	1.916	9.613	16.571	24.388	24.480	17.533	21.282	2.861	0.120	0.066	0.565	0.148	0.510
Pdensi_DN21510_c0_g1d221411	FC_3_2	MC_2_3	4295.99311526499	523.131553758588	2409.56233451179	3.03807711337984	0.35122784384023	8.64987547730366	5.15556549305327e-18	8.03027572813704e-16	397.794	248.372	160.636	218.097	131.488	114.242	129.127	95.909	115.721	125.692	208.384	156.342	273.017	195.029	82.211	130.648	48.419	31.028	7.611	14.837	13.413	15.796	415.449	48.794	0.000	0.000	0.000
Pdensi_GG_69128_c0_g1	FC_3_2	MC_2_3	3.75368513923492	503.042850072216	253.398267605726	-7.06975828979488	0.818524510626998	-8.63719802890126	5.76084768072134e-18	8.94913122113975e-16	0.000	0.099	0.091	0.462	0.000	0.696	0.202	0.000	0.108	0.107	0.000	0.000	0.000	0.421	0.000	0.164	2.576	2.358	9.245	14.723	10.577	18.314	1.119	1.103	0.000	0.000	0.000
Pdensi_GG_11843_c1_g1	FC_3_2	MC_2_3	1.01433981783006	2508.60129982869	1254.80781982326	-11.2858499587554	1.3070135622542	-8.63483768239616	5.88104847532598e-18	9.11155845429893e-16	0.000	0.000	0.000	0.039	0.038	0.000	0.034	0.000	0.037	0.073	0.119	0.037	0.000	0.036	0.035	0.000	0.035	0.000	18.439	7.104	145.168	0.141	0.731	0.637	0.146	0.000	0.075
Pdensi_DN13659_c0_g1d340477	FC_3_2	MC_2_3	55.7457852273056	171561.874940357	85808.8103627919	-11.5870589190964	1.34248482332267	-8.63105393654897	6.07892079875816e-18	9.39314196845777e-16	0.033	0.036	0.050	0.000	0.000	0.195	0.072	4.164	0.174	2.634	0.000	0.000	0.037	0.248	0.112	0.120	2563.858	2700.316	6684.813	303.892	4880.223	3.131	0.020	0.135	0.595	0.317	0.278
Pdensi_DN21638_c2_g1	FC_3_2	MC_2_3	513.410460734623	70.4707117929038	291.940586263763	2.86352546921968	0.331803334561786	8.63018894310255	6.12507075648722e-18	9.43941459916419e-16	1.286	3.260	10.077	5.439	3.112	6.092	13.018	12.945	14.713	11.530	18.089	5.766	1.302	2.220	2.082	2.349	1.410	1.906	2.079	1.250	1.524	0.390	0.254	27.156	0.017	0.000	0.039
Pdensi_DN22689_c2_g3	FC_3_2	MC_2_3	213370.606913623	1495783.93636136	854577.271637493	-2.80946898814534	0.325822069785924	-8.62270929035365	6.53883056617772e-18	1.00504758786838e-15	4757.600	4728.101	9617.098	2458.488	3447.041	5117.707	5220.266	6809.754	4880.636	17641.512	15586.522	22539.793	31058.261	5361.614	27967.120	10692.316	27039.315	51731.357	46133.799	33548.640	23590.994	3052.589	48334.208	48017.547	66680.520	11543.108	5976.491
Pdensi_DN22208_c1_g1d20470	FC_3_2	MC_2_3	766.958131394975	27.4521313034565	397.205131349216	4.80961336889375	0.557867273758922	8.62142949609944	6.61233930844951e-18	1.01101106056278e-15	8.953	17.481	8.813	5.024	4.164	5.156	20.416	17.350	23.009	47.454	55.431	44.549	4.149	9.265	7.007	0.444	1.911	0.334	0.607	0.237	1.035	0.076	0.013	0.000	0.000	0.000	0.000
Pdensi_GG_64907_c0_g1	FC_3_2	MC_2_3	0	524.640868985265	262.320434492632	-11.9007669896368	1.38050313491547	-8.62060120592589	6.66034875723278e-18	1.01568575001005e-15	0.000	2.090	0.000	0.256	0.000	0.000	0.000	0.000	0.000	0.000	0.000	0.000	0.695	0.000	0.000	12.171	11.064	19.768	5.370	18.692	11.830	1.310	5.093	0.000	0.315	2.401	0.000
Pdensi_DN17291_c0_g1d57060	FC_3_2	MC_2_3	473.480409752972	53.2164588163434	263.348434284658	3.14928859044347	0.366158218717611	8.60089554038459	7.90964528726722e-18	1.20305085264873e-15	1.107	9.366	4.213	10.268	11.981	11.656	12.901	11.688	12.938	11.513	14.007	11.858	3.338	10.260	6.246	3.163	2.567	1.219	1.601	1.244	0.813	6.539	0.827	1.689	0.114	0.100	0.000
Pdensi_DN15586_c0_g3d276568	FC_3_2	MC_2_3	521.755648322598	30.8794335150435	276.317540918821	4.07420501143376	0.473847639728296	8.59813296478572	8.10233944588085e-18	1.22632719604225e-15	0.130	0.448	0.244	3.183	4.862	3.355	9.530	13.950	17.771	12.515	14.487	18.219	0.307	1.772	0.874	0.389	0.619	0.462	0.971	0.700	0.468	0.408	0.064	0.848	3.762	1.452	3.264
Pdensi_DN21385_c0_g2	FC_3_2	MC_2_3	405.421733341074	0	202.710866670537	10.7221055608978	1.24703220480154	8.5980983647525	8.10478199739528e-18	1.22632719604225e-15	0.037	2.685	0.743	16.408	39.627	4.354	10.201	10.983	10.930	7.255	5.749	5.704	1.638	6.004	0.164	0.000	0.060	0.000	0.000	0.000	0.000	0.000	0.000	0.000	0.028	0.000	0.000
Pdensi_GG_31364_c0_g1	FC_3_2	MC_2_3	1352.69644316432	12.5730146178119	682.634728891066	6.75961342639717	0.78622962689349	8.5975053536273	8.14675811657125e-18	1.22948509669104e-15	2.548	7.578	6.449	22.731	24.960	22.941	24.698	34.914	47.293	27.666	46.542	41.400	3.256	13.439	15.975	9.369	1.095	1.265	0.233	0.036	0.606	0.165	0.058	0.096	0.049	0.018	0.038
Pdensi_DN15132_c1_g3	FC_3_2	MC_2_3	1.03018425372975	3909.14946675344	1955.08982550358	-11.9117937945622	1.38566115045294	-8.5964694836602	8.2205972507394e-18	1.23742292569657e-15	0.010	0.000	0.000	0.000	0.000	0.000	0.000	0.022	0.061	0.024	0.000	0.012	0.023	0.000	0.000	0.009	0.081	0.053	4.129	213.719	48.787	359.108	4.501	3.430	0.049	2.439	2.104
Pdensi_DN18919_c0_g1	FC_3_2	MC_2_3	4.20821000059338	1639.02876259885	821.618486299724	-8.6041682866463	1.00153954949452	-8.59094210606944	8.62590915434513e-18	1.2950868862815e-15	3.052	4.467	0.775	0.281	0.396	0.303	0.205	0.055	0.082	0.069	0.015	0.000	1.970	1.544	0.638	0.294	0.000	0.000	3.437	60.395	47.828	3.043	0.072	0.298	0.000	0.000	0.000
Pdensi_DN28812_c0_g1d196288	FC_3_2	MC_2_3	554.436804772129	75.0612768556925	314.749040813911	2.88603638736452	0.336073029379028	8.58752751655535	8.88608445542288e-18	1.33071970145554e-15	3.176	4.951	6.861	14.177	11.405	11.659	15.679	11.718	16.550	11.676	16.710	12.586	4.955	4.695	4.963	3.873	1.373	1.867	1.408	1.916	1.821	1.742	0.778	0.767	0.000	0.143	0.153
Pdensi_DN19434_c0_g5	FC_3_2	MC_2_3	0	1006.81553042581	503.407765212906	-12.8411076679063	1.49689645658189	-8.57848758439082	9.61286902701296e-18	1.43586685205029e-15	0.172	0.062	2.684	2.455	0.000	0.000	0.000	0.000	0.000	0.000	0.000	0.000	0.000	0.000	0.000	2.788	7.522	5.691	5.478	17.462	45.597	13.838	0.000	0.000	0.000	0.000	0.000
Pdensi_DN12005_c0_g1d337285	FC_3_2	MC_2_3	2087.00521835433	492.362556058789	1289.68388720656	2.08411382359584	0.242956398690307	8.57813926626573	9.64201658141816e-18	1.43653717118653e-15	8.520	27.873	14.724	64.032	64.963	36.096	63.528	53.167	48.914	67.728	51.829	44.831	14.026	42.130	16.854	19.185	14.225	10.470	11.289	9.568	12.998	2.169	0.322	0.043	0.164	0.814	0.264
Pdensi_DN23015_c0_g1	FC_3_2	MC_2_3	268.487147400282	26.5737688001076	147.530458100195	3.33809050159169	0.389422120855314	8.57190776492105	1.01784598515802e-17	1.51259183722947e-15	1.173	4.681	2.984	7.352	5.525	4.174	6.752	6.432	8.067	5.573	7.108	5.790	1.907	4.955	2.326	4.809	2.367	3.175	0.543	0.637	0.628	1.151	0.090	0.186	2.079	6.446	6.118
Pdensi_DN20838_c0_g1d63948	FC_3_2	MC_2_3	64.5690695427948	1476.69886575748	770.633967650135	-4.51575377842801	0.527101599787257	-8.567141098131	1.06085873532571e-17	1.57250037576753e-15	0.888	0.346	0.732	0.655	2.721	0.772	1.378	1.798	1.934	1.461	0.818	0.422	1.208	4.234	0.000	17.136	30.806	25.918	25.292	57.844	18.266	5.255	21.810	8.030	71.957	76.392	10.332
Pdensi_DN38300_c0_g10	FC_3_2	MC_2_3	88.5724240511329	9539.80239200263	4814.18740802688	-6.751599133368	0.788677273548731	-8.56066145153203	1.12221794193646e-17	1.65923055811083e-15	1.528	0.000	0.383	2.889	3.256	4.119	2.103	0.802	4.104	0.451	0.000	0.448	0.421	3.084	3.376	0.000	42.082	56.129	83.948	124.297	442.209	70.542	9.261	84.377	15.671	44.706	42.258
Pdensi_DN40072_c0_g2	FC_3_2	MC_2_3	137.620287056114	791.481961693541	464.551124374828	-2.52438465827767	0.29496365159559	-8.55829063893854	1.14553277641267e-17	1.68941433815553e-15	6.101	6.328	6.399	5.875	5.212	4.916	2.762	3.947	4.177	4.571	1.912	2.491	4.528	7.538	4.454	4.352	36.039	53.219	19.981	17.030	17.489	31.982	28.298	35.102	16.296	23.411	20.732
Pdensi_DN30813_c0_g1d371414	FC_3_2	MC_2_3	6899.24707760429	217.063466349172	3558.15527197673	4.98946408061588	0.583340032681426	8.55326876449902	1.19650858620661e-17	1.76013664598182e-15	6.323	99.420	51.218	35.623	87.537	99.735	197.989	169.426	179.694	191.838	150.302	145.295	33.279	128.588	85.054	18.165	13.555	8.668	9.916	2.134	3.032	0.000	0.000	0.000	0.000	0.000	0.000
Pdensi_DN20854_c0_g2	FC_3_2	MC_2_3	1.00595734752718	380.385860366455	190.695908856991	-8.57469258385834	1.00335216645296	-8.54604481911024	1.2737856826094e-17	1.86909599885964e-15	0.000	0.132	0.207	0.047	0.000	0.000	0.000	0.029	0.033	0.011	0.036	0.045	0.000	0.000	0.000	0.052	0.094	0.060	4.901	6.462	14.643	0.156	0.035	0.000	0.000	0.011	0.091
Pdensi_DN12992_c0_g2d390714	FC_3_2	MC_2_3	465.362864360262	0	232.681432180131	10.921079033416	1.27947596879245	8.5355874590776	1.39445077841542e-17	2.04101345843748e-15	7.257	14.282	7.774	15.925	27.088	23.622	16.494	9.792	10.671	12.005	5.052	5.085	9.955	29.810	10.269	2.706	3.179	1.493	0.000	0.000	0.000	0.000	0.000	0.000	0.000	0.000	0.000
Pdensi_GG_22680_c0_g1	FC_3_2	MC_2_3	4567.37801917232	917.510431945199	2742.44422555876	2.31585928081303	0.271829938707082	8.51951514917035	1.60222651758192e-17	2.33925071566961e-15	99.483	111.927	107.677	114.577	137.266	109.075	116.127	103.507	142.109	93.806	122.735	103.073	117.496	107.402	90.266	59.291	19.610	21.881	17.775	19.933	25.279	10.800	6.249	7.019	4.426	10.210	7.707
Pdensi_DN16265_c0_g1d278204	FC_3_2	MC_2_3	1308.9390707878	253.746150157944	781.342610472873	2.36733888596817	0.27846987984862	8.50123858011173	1.87578400792954e-17	2.7317869602386e-15	23.917	47.716	28.297	46.267	59.749	86.844	36.959	29.037	37.758	24.291	24.506	29.618	43.917	79.098	56.682	10.839	8.517	7.471	4.771	6.708	5.966	24.276	141.334	170.354	8.369	12.454	2.160
Pdensi_DN18749_c0_g1d115901	FC_3_2	MC_2_3	1045.51062617443	0	522.755313087213	12.0887676616865	1.4220491517407	8.50094924418677	1.88046584106787e-17	2.7317869602386e-15	0.086	0.681	0.405	2.925	8.600	4.501	9.695	21.631	50.989	11.453	27.354	21.630	0.288	3.059	0.744	0.078	0.063	0.000	0.000	0.000	0.000	0.000	0.000	0.000	0.000	0.000	0.000
Pdensi_DN16464_c1_g2	FC_3_2	MC_2_3	6.67372905230014	524.951617674859	265.81267336358	-6.2955696211487	0.741827650364369	-8.48656641209917	2.12832052511035e-17	3.08415880273081e-15	0.333	0.581	10.714	3.447	0.221	0.042	0.080	0.280	0.158	0.258	0.357	0.190	0.082	0.028	0.149	7.974	9.037	22.730	4.770	13.083	18.010	25.887	0.407	0.100	0.000	0.000	0.000
Pdensi_DN21096_c2_g1	FC_3_2	MC_2_3	2934.43452134575	223.086974512324	1578.76074792904	3.71725676877075	0.438140156981436	8.48417272313218	2.17258841169329e-17	3.1404954177365e-15	10.349	54.205	37.279	86.320	90.326	67.645	58.853	89.479	83.850	53.571	94.767	71.888	12.903	59.978	32.977	46.338	22.191	170.338	7.243	2.704	5.453	113.796	0.338	0.853	0.389	0.357	0.000
Pdensi_GG_56303_c0_g1	FC_3_2	MC_2_3	2539.14985525537	383.728501847396	1461.43917855138	2.72631326328354	0.321424733901563	8.48196475171843	2.21422653705421e-17	3.19276120518703e-15	34.889	23.240	25.331	30.606	24.819	22.807	48.586	63.830	88.327	86.435	70.058	75.410	18.183	25.270	8.517	48.638	23.980	12.834	8.704	8.279	9.392	0.520	0.378	0.353	27.220	30.303	20.758
Pdensi_DN12616_c0_g1	FC_3_2	MC_2_3	535.66317784683	2.95680936048263	269.309993603656	7.47854963655574	0.881980196861921	8.47927160174838	2.26608125032339e-17	3.25946412731701e-15	28.476	41.014	14.792	37.602	29.995	8.584	24.541	10.858	7.300	7.273	9.596	2.945	26.467	23.967	8.580	22.822	3.179	0.618	0.140	0.029	0.035	0.295	0.000	0.000	0.000	0.000	0.000
Pdensi_GG_80104_c0_g1	FC_3_2	MC_2_3	743.376097098443	75.3262888847256	409.351192991584	3.30595298075077	0.389913249817305	8.47868848339929	2.27746560297784e-17	3.26777047378993e-15	28.477	16.493	11.472	27.581	25.311	5.745	22.314	19.008	17.651	24.044	9.537	11.494	13.520	7.935	2.377	34.877	9.877	4.416	1.508	1.207	2.446	0.554	0.000	0.000	0.000	0.000	0.000
Pdensi_DN25849_c1_g2	FC_3_2	MC_2_3	416.373988727243	3460.19111859548	1938.28255366136	-3.05488495285805	0.360389357083486	-8.47662366497236	2.31823304836094e-17	3.31809208843288e-15	28.520	37.342	14.352	22.421	18.370	11.839	14.671	8.127	10.254	8.384	10.242	8.313	17.613	23.907	7.602	27.436	51.934	30.970	60.120	101.314	75.960	4.026	21.143	17.810	3.735	26.376	3.649
Pdensi_DN18689_c2_g3	FC_3_2	MC_2_3	5380.76759138236	823.346368898124	3102.05698014024	2.7078592713806	0.319658080907014	8.47111158177882	2.43062262989675e-17	3.47042869318641e-15	37.828	144.782	95.449	179.118	145.252	106.695	161.860	138.484	126.610	93.703	184.256	101.005	45.782	124.238	77.638	142.937	58.107	56.022	25.812	18.014	13.024	30.788	0.438	0.145	3.471	2.108	0.428
Pdensi_DN38524_c0_g1d241568	FC_3_2	MC_2_3	56.8107213561553	1989.01994646535	1022.91533391075	-5.13149932692328	0.606041612881729	-8.46723924207613	2.51277635899083e-17	3.57895535493036e-15	0.000	0.235	0.076	0.439	0.662	0.773	0.736	0.938	2.781	0.916	1.850	1.648	0.902	0.803	0.457	0.326	0.719	1.441	41.952	31.448	63.159	60.240	10.728	40.644	1.181	0.883	0.502
Pdensi_DN19572_c0_g2d287451	FC_3_2	MC_2_3	1943.6823925665	73.9283709139412	1008.80538174022	4.71525403633286	0.557380295496043	8.45967120552135	2.6813243087524e-17	3.80970405566005e-15	10.171	39.600	22.963	65.304	57.892	42.810	55.808	53.522	44.853	39.586	64.024	39.580	10.068	35.262	20.128	35.485	9.809	7.398	1.183	3.117	0.747	40.186	0.411	0.179	0.247	0.415	0.000
Pdensi_GG_91670_c0_g1	FC_3_2	MC_2_3	914.543368047156	167.524921415946	541.034144731551	2.44895617102251	0.289618204593528	8.45580882755474	2.77159375309077e-17	3.92838010930778e-15	2.306	4.107	5.842	31.128	21.376	11.702	29.837	19.122	23.634	20.872	21.663	14.448	2.038	8.135	4.219	5.232	5.966	4.463	3.685	3.916	3.901	0.806	2.004	2.583	0.000	0.021	0.044
Pdensi_DN19058_c1_g1	FC_3_2	MC_2_3	10.6267187332133	211.417430152485	111.022074442849	-4.31239885182366	0.51008047768037	-8.45434993206293	2.80646481999521e-17	3.96815052485439e-15	0.000	0.314	1.448	0.122	0.468	0.528	0.322	0.303	0.228	0.568	0.978	0.684	0.969	0.112	0.432	2.517	4.826	12.839	6.668	3.928	4.013	0.147	0.830	0.195	0.584	2.389	0.698
Pdensi_DN16352_c1_g3	FC_3_2	MC_2_3	82.2499654862045	971.963046345557	527.106505915881	-3.5633411844576	0.421697386350424	-8.44999589704953	2.91313059878566e-17	4.10899539713462e-15	1.177	0.915	1.618	3.181	2.448	7.328	2.770	1.486	2.275	1.160	0.977	2.702	1.836	2.950	4.226	4.579	10.527	11.230	31.113	20.558	15.453	54.655	48.752	44.761	2.607	2.095	1.908
Pdensi_DN21984_c0_g1d297873	FC_3_2	MC_2_3	0.770772698898107	2824.97247825716	1412.87162547803	-11.8646717132848	1.40473938271111	-8.44617290531598	3.0100777840858e-17	4.2354848124187e-15	0.000	0.010	0.000	0.023	0.000	0.000	0.010	0.000	0.032	0.053	0.000	0.011	0.000	0.011	0.000	0.000	0.000	0.012	2.260	101.820	88.207	0.110	0.000	0.000	0.000	0.000	0.000
Pdensi_DN10751_c0_g1d49359	FC_3_2	MC_2_3	515.397113794822	0.893891903881753	258.145502849352	9.20959553977496	1.09046830329366	8.4455417108028	3.02638752219724e-17	4.24817298115851e-15	1.273	2.514	0.813	5.630	4.136	2.385	12.297	13.000	15.525	10.574	13.916	8.955	1.058	1.902	1.404	0.946	0.175	0.256	0.000	0.026	0.032	0.000	0.000	0.000	0.000	0.000	0.000
Pdensi_DN21850_c3_g1	FC_3_2	MC_2_3	410.897726661535	0	205.448863330768	10.7414729318163	1.2723700365234	8.44209830747516	3.11691035423814e-17	4.3553024319272e-15	3.718	7.102	3.554	2.671	6.843	4.464	8.484	12.818	11.219	7.124	15.335	7.681	5.246	5.925	3.969	2.933	0.516	0.270	0.000	0.000	0.000	0.000	0.088	9.220	0.000	0.000	0.000
Pdensi_GG_37480_c0_g1	FC_3_2	MC_2_3	474.416411871467	0	237.208205935734	10.9489201932841	1.29694729864483	8.44207024042115	3.11765906910022e-17	4.3553024319272e-15	3.892	1.319	0.977	4.922	4.736	8.439	17.761	10.987	8.987	16.972	14.729	9.162	2.429	1.123	5.401	1.525	0.000	0.890	0.000	0.000	0.000	0.000	0.000	0.000	0.000	0.000	0.000
Pdensi_GG_54134_c0_g1	FC_3_2	MC_2_3	6.04085582502061	1157.79071094256	581.915783383788	-7.58609688710911	0.899013830473746	-8.43824269434379	3.22144198718954e-17	4.48951869669234e-15	0.035	0.025	0.151	0.146	0.126	0.249	0.139	0.109	0.217	0.177	0.088	0.138	0.065	0.067	0.144	0.042	1.499	2.895	40.527	3.263	36.156	23.662	80.001	55.843	0.000	0.078	0.028
Pdensi_DN21582_c1_g2	FC_3_2	MC_2_3	0	995.783679494705	497.891839747352	-12.825303529246	1.52053217031263	-8.43474658389441	3.31921231349956e-17	4.61473494297382e-15	0.000	0.000	0.000	0.000	0.000	0.000	0.000	0.000	0.000	0.000	0.000	0.000	0.000	0.013	0.000	0.000	0.039	0.081	32.448	3.505	32.709	0.000	0.000	0.024	0.000	0.000	0.000
Pdensi_DN18690_c0_g2	FC_3_2	MC_2_3	0	1404.77159736637	702.385798683186	-13.3217026605534	1.58134696392133	-8.42427561091277	3.62988923427547e-17	5.03465636794007e-15	0.000	0.000	0.000	0.000	0.000	0.000	0.000	0.000	0.000	0.000	0.000	0.000	0.000	0.000	0.000	0.000	23.917	10.966	28.348	3.685	64.233	0.064	0.000	0.000	0.000	0.000	0.000
Pdensi_DN24373_c0_g6	FC_3_2	MC_2_3	1270.71640796315	126.45847075441	698.587439358782	3.32770091867503	0.395070378581522	8.42305852092217	3.66781151735366e-17	5.07517083448742e-15	2.687	2.482	2.441	15.548	15.526	6.951	30.135	46.211	24.391	30.907	41.505	19.346	1.453	3.676	0.873	10.324	3.240	2.639	3.628	2.994	2.111	0.249	0.561	0.592	0.032	0.070	0.000
Pdensi_DN27223_c0_g1d24577	FC_3_2	MC_2_3	4509.2956471983	241.630490117504	2375.4630686579	4.22307616569802	0.501841710784914	8.41515576513726	3.92373181477572e-17	5.41642353407452e-15	16.430	57.459	37.035	104.036	113.296	67.303	106.638	149.021	101.673	97.411	120.507	60.800	21.250	58.336	32.587	52.911	8.835	5.448	3.948	3.103	9.486	17.670	0.218	0.000	0.000	0.000	0.000
Pdensi_DN17909_c0_g1	FC_3_2	MC_2_3	1233.55354958343	144.044249949407	688.798899766419	3.09762787925683	0.368243840099873	8.41189326728917	4.03444931332575e-17	5.5560948061106e-15	11.546	41.706	26.916	22.781	60.682	14.251	29.853	34.712	33.152	18.935	25.621	17.464	8.896	28.537	11.356	5.443	8.244	2.587	2.710	4.770	2.438	1.718	5.034	0.507	0.055	0.000	0.000
Pdensi_DN6263_c0_g1d516712	FC_3_2	MC_2_3	644.902271753241	1.86187884074861	323.382075296995	8.50242853946596	1.01158421919468	8.40506245365783	4.27633967320563e-17	5.87532762554058e-15	63.557	49.582	11.416	34.331	38.310	14.121	19.679	22.678	8.883	10.939	12.797	3.152	33.366	33.234	9.285	27.787	4.999	0.048	0.000	0.000	0.112	0.000	0.000	0.000	0.000	0.018	0.000
Pdensi_DN13866_c1_g1d523197	FC_3_2	MC_2_3	6.57644387528964	262.040463626493	134.308453750891	-5.32468090854474	0.633725553923606	-8.40218746991953	4.38237475229406e-17	6.00684373694442e-15	0.077	0.139	0.141	0.161	0.154	0.110	0.182	0.080	0.270	0.090	0.195	0.245	0.129	0.177	0.232	0.082	3.113	5.912	4.350	5.883	7.722	9.488	1.692	1.497	0.181	0.101	0.015
Pdensi_DN8201_c0_g1d47625	FC_3_2	MC_2_3	523.75820657792	95.1343460845393	309.446276331229	2.46223221987443	0.293178298644126	8.39841226742094	4.52555891028462e-17	6.18854245914837e-15	5.856	8.370	9.080	18.161	20.408	16.561	14.829	13.692	13.014	11.641	18.320	6.888	7.668	15.356	11.220	10.010	2.568	8.109	1.768	2.464	2.297	20.215	0.000	4.281	0.000	0.000	0.000
Pdensi_DN20215_c2_g1	FC_3_2	MC_2_3	0.502978673763591	3073.64691654418	1537.07494760897	-12.5885400021907	1.49948657600114	-8.39523354437897	4.64969104386669e-17	6.34339817492764e-15	0.000	0.000	0.006	0.008	0.000	0.013	0.000	0.026	0.015	0.175	0.000	0.000	0.000	0.000	0.000	0.000	0.000	0.000	39.172	4.471	166.073	0.000	0.000	0.000	0.029	0.163	0.090
Pdensi_DN21039_c0_g3d293316	FC_3_2	MC_2_3	10.5485487225479	2789.56062427403	1400.05458649829	-8.04844107230795	0.95896014492029	-8.39288380746726	4.74360359570803e-17	6.45639915570971e-15	0.459	0.266	3.333	3.186	0.042	0.164	0.270	0.183	0.371	0.206	0.356	0.501	0.078	0.081	0.158	4.619	51.315	39.030	53.671	5.040	132.293	21.530	0.000	0.143	0.000	0.000	0.000
Pdensi_GG_131908_c0_g1	FC_3_2	MC_2_3	0	1105.46847930809	552.734239654045	-12.9760750385597	1.54652997545384	-8.39044521898244	4.84304565539971e-17	6.57638185570291e-15	0.000	0.000	0.000	0.000	0.000	0.000	0.000	0.000	0.000	0.000	0.000	0.000	0.000	0.000	0.000	0.000	0.000	0.000	4.575	53.312	17.556	0.609	0.000	0.000	0.000	0.000	0.000
Pdensi_GG_29525_c0_g1	FC_3_2	MC_2_3	0	368.849016421865	184.424508210932	-11.3928113571424	1.35790088415985	-8.39001689301595	4.86072322183843e-17	6.58503652476688e-15	0.000	0.000	1.932	4.036	0.000	0.000	0.000	0.000	0.000	0.000	0.000	0.000	0.000	0.000	0.000	6.425	65.124	57.882	11.482	9.763	4.235	20.786	0.000	0.000	0.000	0.000	0.000
Pdensi_DN19638_c0_g1d287697	FC_3_2	MC_2_3	0.239375883780514	459.316258741438	229.777817312609	-10.7470995590097	1.28212362366978	-8.38226467448484	5.19189236852082e-17	7.01736654375433e-15	0.000	0.015	0.000	0.035	0.000	0.015	0.000	0.014	0.000	0.000	0.000	0.000	0.000	0.000	0.016	0.000	0.046	0.035	11.993	7.047	12.539	0.270	0.000	0.000	0.000	0.000	0.000
Pdensi_DN14253_c0_g1d179269	FC_3_2	MC_2_3	6.76317471151359	1797.80055759022	902.281866150867	-8.0561662860768	0.961591808614858	-8.37794812091988	5.38583737587098e-17	7.26265209476824e-15	0.075	0.101	0.242	0.445	0.236	0.060	0.153	0.155	0.218	0.240	0.047	0.178	0.062	0.075	0.074	0.213	2.660	5.236	3.242	76.044	43.226	29.579	0.172	0.019	0.527	0.641	0.763
Pdensi_DN22183_c0_g1	FC_3_2	MC_2_3	19251.8300496395	85485.073784711	52368.4519171753	-2.1506720389549	0.256845303975934	-8.37341390191979	5.59725831437653e-17	7.53031607033927e-15	351.229	320.392	749.772	161.897	277.875	309.804	497.835	616.386	412.323	1611.609	1328.064	1605.002	2302.736	377.375	1918.438	756.225	1415.032	3689.163	1981.786	2250.566	1648.723	265.000	2953.212	2416.784	2970.085	747.553	411.921
Pdensi_DN18754_c0_g7	FC_3_2	MC_2_3	582.665700916628	61.6109862659584	322.138343591293	3.23935340745856	0.386966292916991	8.37115135543199	5.70579657054149e-17	7.65865146129779e-15	12.283	44.619	19.687	17.198	28.235	33.804	19.293	13.750	13.241	11.396	10.885	7.917	16.438	40.492	31.375	8.317	8.828	3.267	1.950	1.117	1.209	0.436	0.519	0.208	0.296	0.507	0.577
Pdensi_DN43329_c0_g1d445036	FC_3_2	MC_2_3	181.314165024765	2304.26193736879	1242.78805119678	-3.66776677517935	0.438380985157569	-8.36661921789566	5.92949246900929e-17	7.94061274229121e-15	1.244	2.694	1.798	5.959	5.201	4.982	5.994	3.479	4.915	4.401	8.041	4.564	1.078	3.033	2.126	0.743	4.775	7.232	50.916	31.257	76.021	6.319	6.262	18.632	0.000	0.621	0.969
Pdensi_DN21245_c0_g1d294261	FC_3_2	MC_2_3	218.026708621544	2324.32585994761	1271.17628428458	-3.41426931653825	0.408908502105478	-8.34971466466974	6.84280731787507e-17	9.14268113521776e-15	0.096	0.069	0.101	6.415	4.605	7.965	5.439	5.922	5.906	3.080	7.334	3.408	2.209	6.274	6.316	0.173	4.872	3.455	34.265	80.968	44.121	115.256	200.883	422.278	37.488	174.125	122.426
Pdensi_GG_93041_c0_g1	FC_3_2	MC_2_3	14.0619374732962	581.880022291192	297.970979882244	-5.37353145920932	0.643782939572858	-8.34680624307098	7.01336331381535e-17	9.34911822615559e-15	0.088	0.000	0.065	0.082	0.105	0.211	0.358	0.273	0.485	0.332	0.884	0.986	0.097	0.050	0.049	0.099	1.258	2.722	8.359	23.956	7.606	33.284	3.572	11.267	0.000	0.000	0.000
Pdensi_DN19065_c0_g1d187560	FC_3_2	MC_2_3	997.777189337037	0.428422193694601	499.102805765366	11.0595622257411	1.32534144900951	8.34468901127814	7.14015250557814e-17	9.49640283241892e-15	0.527	1.300	2.040	13.859	14.937	12.289	12.623	27.357	38.746	14.880	49.141	16.727	0.492	4.722	0.405	0.877	0.343	0.069	0.000	0.032	0.000	0.000	0.000	0.000	0.000	0.000	0.000
Pdensi_DN22265_c1_g1	FC_3_2	MC_2_3	3.89942412865055	242.71986218057	123.30964315461	-5.94788442639121	0.713017986106343	-8.34184346298399	7.31412346668298e-17	9.70562524893281e-15	0.000	0.000	0.000	0.138	0.518	0.209	0.096	0.178	0.034	0.027	0.000	0.028	0.000	0.000	0.000	0.000	1.776	0.230	4.907	3.797	7.942	3.414	0.036	0.000	0.000	0.000	0.000
Pdensi_DN15968_c0_g1d54946	FC_3_2	MC_2_3	165.641501757585	673.38622002708	419.513860892332	-2.02359019064725	0.242739301183329	-8.33647530821113	7.65377905478251e-17	1.01332555694841e-14	5.416	3.535	6.916	6.384	4.535	4.405	4.127	4.234	4.750	4.444	4.596	4.401	3.327	3.697	2.320	8.444	18.228	17.338	15.875	13.658	16.770	11.710	7.788	11.605	2.111	3.207	3.504
Pdensi_GG_40718_c2_g1	FC_3_2	MC_2_3	1030.24415163124	118.768230757965	574.506191194603	3.11764412287349	0.374243971851427	8.33051259970912	8.04930670964613e-17	1.0632750863123e-14	17.205	23.272	24.896	29.013	30.501	25.597	35.840	24.626	21.383	20.225	27.920	16.180	14.867	24.957	18.430	8.594	2.199	2.492	2.972	1.923	3.293	1.540	0.000	0.000	0.000	0.103	0.996
Pdensi_DN11132_c0_g1d456794	FC_3_2	MC_2_3	13.4200071590811	426.948559161416	220.184283160249	-4.98660523932279	0.598817445364292	-8.3274214502705	8.26221885251427e-17	1.08893053627685e-14	0.130	0.755	0.872	0.698	0.629	0.277	0.507	0.434	0.129	0.718	0.307	0.288	0.109	0.602	0.149	0.160	16.289	14.437	12.671	9.583	7.179	0.583	0.054	0.575	0.137	0.310	0.185
Pdensi_DN17867_c0_g1d530420	FC_3_2	MC_2_3	38.8843998442211	6586.86801377141	3312.87620680782	-7.40474930203766	0.889683128185257	-8.32290628815407	8.58323056807163e-17	1.12868513208227e-14	0.400	0.177	1.801	4.241	0.282	1.236	0.051	1.488	1.509	0.769	3.144	1.114	0.026	0.459	0.159	3.364	125.982	112.782	103.322	203.289	144.966	40.667	0.000	0.143	0.000	0.026	0.000
Pdensi_GG_155163_c0_g1	FC_3_2	MC_2_3	702.906309158191	53.4069078846479	378.156608521419	3.72201213134373	0.447828690974062	8.3112408971566	9.47064455050672e-17	1.24257416136311e-14	20.083	77.514	15.333	24.163	66.121	45.966	20.991	21.823	12.982	17.716	12.535	9.015	40.210	101.858	45.703	6.394	7.166	2.917	0.918	0.959	1.775	0.314	0.886	0.624	0.156	1.044	1.119
Pdensi_DN23201_c0_g1	FC_3_2	MC_2_3	1166.80618984311	224.714469866347	695.760329854731	2.3760675860608	0.285917198260036	8.31033460218721	9.54325948392424e-17	1.24928772578994e-14	18.624	31.381	23.549	34.848	27.621	20.319	33.415	35.003	24.168	27.095	34.680	17.368	17.041	30.590	16.221	25.161	11.178	5.800	6.126	4.515	4.848	9.522	0.744	0.367	1.275	1.773	1.197
Pdensi_GG_156213_c0_g1	FC_3_2	MC_2_3	2389.13138043429	357.837690729423	1373.48453558186	2.74001236685989	0.329833873789024	8.30724975389436	9.79456539259091e-17	1.27931079008967e-14	22.627	39.414	24.689	70.404	100.776	87.008	68.684	64.468	56.361	46.928	56.335	40.373	32.149	66.481	60.187	16.126	7.415	5.104	6.908	6.317	11.336	60.213	49.624	58.347	4.155	7.690	5.397
Pdensi_GG_88389_c0_g1	FC_3_2	MC_2_3	2520.30677690037	376.188336420475	1448.24755666042	2.74410255557994	0.330591667029775	8.30057992760231	1.03604409336629e-16	1.34718108515535e-14	8.794	14.485	13.371	70.149	74.625	37.754	53.236	69.269	76.921	49.370	66.549	57.114	8.230	24.717	12.190	10.343	8.731	9.084	6.688	11.241	7.893	11.554	62.791	60.843	21.344	9.320	10.330
Pdensi_DN16142_c1_g1	FC_3_2	MC_2_3	2203.36382941993	222.337808835284	1212.8508191276	3.3099850203607	0.398826428778134	8.29931213561085	1.04715913636585e-16	1.35860152182308e-14	6.189	32.645	9.014	49.106	151.822	220.572	58.384	53.700	62.523	42.103	36.747	37.746	70.971	141.422	151.625	10.912	10.197	6.010	2.834	5.575	6.783	2.103	17.732	0.901	0.381	0.335	0.000
Pdensi_DN19907_c0_g2d288620	FC_3_2	MC_2_3	17.9633342754858	1227.14852335309	622.55592881429	-6.09682843112434	0.735383885530651	-8.29067450495585	1.1260805142489e-16	1.45774876171234e-14	0.127	0.387	0.207	0.047	0.726	1.865	0.330	0.314	0.773	0.170	0.692	1.346	2.351	1.520	2.832	0.686	1.276	9.183	9.242	52.335	22.296	83.499	34.734	7.665	0.000	0.000	0.000
Pdensi_DN3696_c0_g1d381951	FC_3_2	MC_2_3	2356.69207873672	502.821329410266	1429.75670407349	2.22849689435462	0.26885208244698	8.2889329852749	1.14268899973807e-16	1.47528256503529e-14	12.294	47.305	33.990	63.398	47.987	42.537	61.631	60.433	64.676	46.087	66.470	47.255	13.390	34.549	25.254	53.601	35.605	15.562	14.376	8.600	11.679	35.970	0.848	4.200	0.000	0.261	0.281
Pdensi_DN22991_c0_g1d426895	FC_3_2	MC_2_3	331.540819948663	0	165.770409974331	10.4318543928409	1.25856471808752	8.28869127103198	1.14501318136174e-16	1.47528256503529e-14	2.618	1.964	3.433	9.940	16.408	6.131	8.261	8.882	9.106	3.332	5.089	3.796	1.790	1.395	3.358	1.262	0.000	0.000	0.000	0.000	0.000	0.000	0.000	0.000	0.000	0.000	0.000
Pdensi_DN17899_c0_g1d216510	FC_3_2	MC_2_3	826.719926223137	10317.4416258866	5572.08077605489	-3.64159688772134	0.439357375343732	-8.2884619493922	1.14722251169188e-16	1.47528256503529e-14	6.966	11.441	10.358	8.965	16.662	15.090	14.538	22.505	28.283	25.833	24.544	39.918	9.337	16.835	16.922	7.233	12.289	9.628	145.171	229.195	331.757	526.938	4.244	3.058	0.359	0.505	0.528
Pdensi_DN22518_c1_g1d300794	FC_3_2	MC_2_3	328.419652349458	2.58127338565501	165.500462867556	6.9822490197485	0.843533047381822	8.27738645382084	1.25908094149169e-16	1.61556169968407e-14	0.181	1.711	0.288	7.709	7.375	3.188	7.591	6.322	12.084	4.561	5.915	7.651	1.003	2.864	0.609	2.056	0.238	0.000	0.123	0.000	0.052	0.400	0.177	2.932	0.000	0.081	0.000
Pdensi_DN17735_c0_g1d12535	FC_3_2	MC_2_3	0.527205579966154	1375.70819552417	688.117700552069	-11.4093929630185	1.37987345462891	-8.26843427181284	1.35729699623345e-16	1.73775778502381e-14	0.943	0.575	0.723	3.884	0.077	0.023	0.000	0.000	0.050	0.025	0.027	0.000	0.190	0.049	0.000	10.637	16.257	5.641	17.675	68.840	7.889	60.886	0.000	0.000	0.000	0.000	0.000
Pdensi_GG_31168_c0_g1	FC_3_2	MC_2_3	50.6762916843572	2497.19207105962	1273.93418137199	-5.62189013471432	0.680000096765949	-8.26748431574022	1.36815234238432e-16	1.74781461739597e-14	1.112	1.115	0.543	1.321	1.396	0.429	1.407	1.906	0.701	1.062	0.987	0.431	0.545	0.877	0.123	1.814	0.825	0.023	17.240	92.848	60.467	16.410	1.273	0.296	0.822	2.185	0.851
Pdensi_DN15327_c0_g1	FC_3_2	MC_2_3	782.421137264999	46.8642962818793	414.642716773439	4.06318690140981	0.491640950702564	8.26454121773917	1.4023300522246e-16	1.78755656153811e-14	3.912	16.408	7.445	17.642	22.758	20.143	17.146	17.961	26.772	14.195	21.983	18.564	4.741	14.790	10.060	4.384	2.289	1.227	1.260	0.518	1.435	0.012	0.000	0.000	0.274	0.125	0.296
Pdensi_DN22852_c0_g2	FC_3_2	MC_2_3	0	336.662841747898	168.331420873949	-11.2604833906377	1.36294165430921	-8.26189687213352	1.43375552730337e-16	1.82362433378887e-14	0.725	0.000	3.825	13.718	0.000	0.000	0.000	0.000	0.000	0.000	0.000	0.000	0.400	0.000	0.000	23.620	10.357	23.805	4.427	7.120	11.476	64.245	0.000	0.000	0.000	0.000	0.000
Pdensi_DN18827_c0_g1d284966	FC_3_2	MC_2_3	20.6125593210445	425.76463076181	223.188595041427	-4.36580629287372	0.528596377407531	-8.25924368662069	1.4659836737653e-16	1.86055365863886e-14	1.215	1.282	0.861	0.901	1.047	0.616	0.540	0.754	0.321	0.415	1.214	0.286	0.927	0.713	0.846	1.741	0.621	0.536	14.066	8.886	6.452	21.392	0.240	0.109	3.582	1.999	1.489
Pdensi_DN35986_c0_g1d239151	FC_3_2	MC_2_3	424.842377022949	45.6581855436828	235.250281283316	3.21838408906647	0.390128254336028	8.24955396922982	1.589867967544e-16	2.00999086318642e-14	1.462	5.686	8.586	10.378	10.844	7.920	9.621	12.151	11.863	8.454	11.641	7.912	1.987	6.868	4.376	10.560	2.982	1.744	1.290	0.687	1.171	25.781	0.111	0.210	0.071	0.065	0.054
Pdensi_GG_17781_c0_g1	FC_3_2	MC_2_3	545.213188020364	0	272.606594010182	11.1494509380122	1.35153105400183	8.2494966763798	1.59063032225931e-16	2.00999086318642e-14	0.000	0.888	0.294	4.735	5.053	3.437	6.909	16.235	19.875	11.284	22.187	9.975	0.000	1.160	0.140	0.450	0.679	0.000	0.000	0.000	0.000	0.000	0.000	0.000	0.000	0.000	0.000
Pdensi_DN34344_c0_g1d201263	FC_3_2	MC_2_3	758.396054036322	137.042662948607	447.719358492464	2.46721977370092	0.299164842981853	8.24702444682172	1.62387206703317e-16	2.04755505179546e-14	16.145	15.448	12.056	19.571	19.730	10.157	17.480	18.560	23.984	20.573	14.215	13.900	11.358	12.335	8.452	13.597	8.296	4.728	3.719	2.954	2.791	0.807	0.715	0.535	0.000	0.109	0.117
Pdensi_DN18675_c1_g1	FC_3_2	MC_2_3	1359.03722462247	189.883343876288	774.460284249378	2.8406770131198	0.344770532531644	8.23932658125031	1.73182628679774e-16	2.17895914710833e-14	2.930	9.018	9.953	19.227	21.800	15.783	31.181	32.619	43.774	27.159	41.371	28.038	6.447	16.930	10.017	8.636	3.702	4.001	3.485	3.824	5.707	0.882	0.203	0.225	0.687	1.403	1.477
Pdensi_DN20940_c1_g2	FC_3_2	MC_2_3	576000.918660956	3995513.50178366	2285757.21022231	-2.79423866313036	0.339369003710444	-8.23362956716711	1.81624737088349e-16	2.28025160222946e-14	13538.003	12593.744	26776.997	6491.082	10017.061	13330.977	14073.511	18432.450	13144.818	46172.110	39726.201	57788.244	79916.700	14928.644	71405.277	29917.372	65800.996	131873.685	127911.573	85329.394	62757.755	8221.097	122680.761	131910.191	179009.746	31384.257	16683.584
Pdensi_DN26196_c1_g3	FC_3_2	MC_2_3	303.725306570224	11.4780087601081	157.601657665166	4.71350010426986	0.572501032667873	8.23317310416858	1.82318440485179e-16	2.28403837247819e-14	0.032	0.013	0.052	2.806	2.926	3.334	8.492	6.356	9.229	8.131	10.388	10.383	0.650	2.316	0.865	0.105	0.310	0.079	0.432	0.231	0.120	0.408	10.608	4.139	0.000	0.012	0.000
Pdensi_GG_62280_c0_g1	FC_3_2	MC_2_3	264.041843125108	28.4198089384818	146.230826031795	3.21930553931972	0.391034752452686	8.23278626548481	1.82908377620898e-16	2.28438650475243e-14	1.685	9.000	5.155	8.809	8.801	8.167	7.605	7.384	5.972	4.460	6.792	7.827	1.525	5.836	2.825	2.079	0.913	0.517	0.585	0.611	0.754	0.321	0.387	0.000	0.000	0.000	0.000
Pdensi_DN16995_c0_g1d215705	FC_3_2	MC_2_3	1857.98738339237	297.916793297324	1077.95208834485	2.64057326904748	0.320744375201103	8.23264092282794	1.83130514251276e-16	2.28438650475243e-14	24.824	44.558	22.481	54.265	64.410	35.440	57.388	39.933	50.077	38.511	50.273	30.069	24.787	57.916	24.440	19.339	18.324	13.241	5.770	8.940	5.741	2.522	22.057	4.811	4.330	12.889	6.962
Pdensi_DN40371_c0_g1d318812	FC_3_2	MC_2_3	0	254.371840933865	127.185920466932	-10.8567641112574	1.31958349780866	-8.22741730954236	1.91293097127079e-16	2.37868724555106e-14	0.000	0.000	0.000	0.000	0.000	0.000	0.000	0.000	0.000	0.000	0.000	0.000	0.248	0.000	0.000	0.000	0.000	0.000	7.667	5.699	4.180	0.000	0.000	0.000	0.000	0.000	0.000
Pdensi_DN22286_c0_g1d222491	FC_3_2	MC_2_3	11.712818764945	729.439986526952	370.576402645948	-5.96111464746908	0.725366445810103	-8.21807333645216	2.06798500784752e-16	2.56315741802446e-14	0.000	0.178	0.103	0.143	0.273	0.388	0.237	0.344	0.350	0.435	0.484	0.148	0.103	0.404	0.128	0.085	0.218	0.432	7.934	8.357	33.482	98.479	1.158	0.465	0.000	0.012	0.000
Pdensi_DN23562_c0_g1d364807	FC_3_2	MC_2_3	440.80159493854	0	220.40079746927	10.8426884543027	1.32027447610262	8.21245025224584	2.16719858406771e-16	2.67474547280255e-14	1.006	2.210	1.028	5.735	7.878	4.406	8.346	9.353	17.130	6.454	10.860	7.903	1.213	4.920	3.714	0.227	0.102	0.000	0.000	0.000	0.000	0.000	0.000	0.046	0.000	0.026	0.000
Pdensi_DN20842_c0_g4	FC_3_2	MC_2_3	417.418126375284	1718.87544878319	1068.14678757924	-2.042003988908	0.248796831878727	-8.20751604225951	2.25811298672985e-16	2.78105949109853e-14	4.562	5.240	3.639	9.523	17.098	29.038	12.120	9.772	11.204	13.690	12.826	13.897	10.051	14.150	15.708	3.915	10.270	10.397	35.427	47.172	35.490	59.740	174.037	80.280	14.558	13.402	8.236
Pdensi_GG_85203_c0_g1	FC_3_2	MC_2_3	1006.81305968965	56.6709208884905	531.741990289072	4.14776580619058	0.505750556743646	8.2012085817495	2.37982195910695e-16	2.92472322602732e-14	7.278	32.353	12.704	30.539	31.960	14.058	33.407	23.666	22.868	19.765	22.797	10.679	9.304	22.118	9.833	5.034	6.310	1.780	2.250	0.866	0.775	0.000	0.000	0.046	0.000	0.000	0.000
Pdensi_GG_82819_c1_g1	FC_3_2	MC_2_3	0	466.419265130821	233.209632565411	-11.7308689067078	1.43042678711454	-8.20095723345016	2.38480367419057e-16	2.92472322602732e-14	0.000	0.000	0.000	0.000	0.000	0.000	0.000	0.000	0.000	0.000	0.335	0.000	0.000	0.000	0.000	0.000	0.856	0.000	6.188	5.799	19.919	0.404	0.000	0.000	0.000	0.289	0.000
Pdensi_DN21137_c0_g1d539048	FC_3_2	MC_2_3	896.468203100949	29.3300074724815	462.899105286715	4.92892005973635	0.601468044976669	8.19481616837607	2.50976436032247e-16	3.07150867744171e-14	0.783	1.267	0.939	12.307	9.754	2.768	24.371	28.946	17.789	20.087	22.969	9.592	1.221	1.709	1.074	1.257	0.848	0.254	1.316	0.312	0.414	1.574	0.178	0.000	0.000	0.000	0.000
Pdensi_DN18399_c0_g1d478280	FC_3_2	MC_2_3	528.545922245832	4513.85739405282	2521.20165814933	-3.09424148965333	0.37761954881824	-8.19407125329384	2.52535440811987e-16	3.08410892433155e-14	12.652	37.671	5.831	14.270	10.944	2.498	18.408	12.047	11.547	12.359	6.133	8.059	11.063	15.596	2.084	125.806	160.437	101.267	148.949	89.672	73.281	13.446	11.576	0.000	21.228	23.842	10.191
Pdensi_DN31070_c0_g1	FC_3_2	MC_2_3	312.08725238567	6415.54702677533	3363.8171395805	-4.36147357730535	0.53298014052194	-8.18318215953454	2.76444786253203e-16	3.369040706777e-14	4.308	6.730	5.881	6.919	7.319	7.488	9.814	8.439	6.520	6.760	4.559	6.195	8.557	10.181	5.675	26.434	60.511	53.168	103.800	263.275	73.383	30.034	5.178	2.303	4.284	2.161	0.618
Pdensi_DN11848_c0_g1d5764	FC_3_2	MC_2_3	3053.57695224637	246.046996030039	1649.81197413821	3.63388860773732	0.444624553306542	8.17293732591499	3.00970352569073e-16	3.65312318333064e-14	11.527	17.607	22.242	42.844	39.064	13.739	53.284	66.543	121.322	107.623	101.856	113.345	11.794	17.056	2.991	5.625	6.258	11.608	5.749	4.003	7.153	0.309	0.302	1.662	30.306	15.402	17.558
Pdensi_GG_13147_c0_g1	FC_3_2	MC_2_3	1182.12039294206	53.7767267769054	617.948559859483	4.45793079477675	0.545451300085956	8.17292175135385	3.01009223057423e-16	3.65312318333064e-14	2.672	1.793	0.720	37.462	23.795	166.485	48.225	14.092	31.665	6.231	8.206	9.038	7.695	28.218	81.943	0.714	2.755	2.321	1.051	1.595	1.034	17.183	1258.546	8754.043	0.110	0.000	1.070
Pdensi_DN20026_c0_g1d361623	FC_3_2	MC_2_3	2617.45536852669	493.454996263866	1555.45518239528	2.40774923301606	0.294774173490831	8.16811460957572	3.13246262477409e-16	3.79122963280102e-14	49.035	57.677	51.103	98.501	80.094	53.484	61.281	73.439	72.574	58.627	58.234	59.971	30.863	44.071	32.354	83.601	17.458	11.547	8.364	11.820	13.668	75.008	3.523	6.889	13.530	9.613	10.461
Pdensi_DN7352_c0_g1d101604	FC_3_2	MC_2_3	336.596291480761	1.82483132425606	169.210561402509	7.5801456199085	0.928035989784136	8.16794359631642	3.13690507606361e-16	3.79122963280102e-14	0.169	0.036	0.034	3.519	6.613	1.854	10.755	10.358	5.610	3.949	12.280	2.599	0.075	0.388	0.114	0.031	0.112	0.000	0.000	0.039	0.097	0.000	0.000	0.000	0.000	0.000	0.000
Pdensi_DN13937_c0_g1d178830	FC_3_2	MC_2_3	4350.14243560676	833.407860064077	2591.77514783542	2.38390129256318	0.291893074211662	8.16703616213425	3.16058180546674e-16	3.80778626656626e-14	61.536	50.783	63.700	72.896	65.237	62.146	91.030	112.642	140.453	72.835	119.379	82.452	43.590	42.959	35.793	78.732	35.991	25.091	22.604	15.433	19.380	198.606	118.546	183.449	40.217	24.727	46.198
Pdensi_DN22472_c0_g1d126278	FC_3_2	MC_2_3	0	1880.60544128053	940.302720640264	-13.742573753915	1.68271234243574	-8.16691802118864	3.16367726339491e-16	3.80778626656626e-14	0.000	0.000	0.000	0.000	0.000	0.000	0.000	0.000	0.000	0.013	0.000	0.000	0.000	0.013	0.000	0.000	0.051	0.238	32.700	2.440	93.488	0.052	0.000	0.000	0.000	0.000	0.000
Pdensi_GG_110272_c0_g1	FC_3_2	MC_2_3	1504.04671036501	142.496838343796	823.271774354401	3.40015816942189	0.416531281139143	8.16303198195111	3.26717953017733e-16	3.92425312063815e-14	6.778	13.659	33.437	25.202	34.502	19.148	30.498	36.231	52.208	23.088	47.032	34.430	5.450	18.300	9.821	18.358	11.911	13.832	3.951	1.976	3.870	0.819	0.000	0.000	0.000	0.000	0.000
Pdensi_GG_71436_c1_g1	FC_3_2	MC_2_3	0	605.423708492056	302.711854246028	-12.1072858715724	1.48429263524306	-8.15693993495415	3.43619162530406e-16	4.10506543687493e-14	0.000	0.000	0.000	0.000	0.000	0.000	0.000	0.000	0.000	0.121	0.000	0.000	0.000	0.000	0.000	0.000	0.000	0.000	3.426	14.313	23.547	4.381	0.000	0.000	0.000	0.000	0.000
Pdensi_DN13256_c1_g1	FC_3_2	MC_2_3	809.066328627932	182.045118058722	495.555723343327	2.15199069086973	0.26382631581166	8.15684623517993	3.43885730283751e-16	4.10506543687493e-14	22.306	27.565	14.933	27.950	21.823	20.618	22.853	19.369	21.935	17.603	22.102	20.584	19.464	25.360	24.079	15.311	6.298	7.825	4.783	3.356	4.395	27.635	13.613	7.222	4.233	8.866	5.398
Pdensi_DN16992_c1_g1	FC_3_2	MC_2_3	13992.5344727387	79605.8091813181	46799.1718270284	-2.50822128029002	0.307579210002766	-8.15471656965199	3.49999705804922e-16	4.16950569774232e-14	332.586	400.614	878.667	119.447	191.154	316.477	285.826	430.893	390.602	815.871	911.671	1010.346	1399.706	429.682	2034.708	797.145	1524.246	2796.337	2270.626	1879.827	1339.820	220.028	2190.347	2112.265	59699.254	13474.622	7308.902
Pdensi_DN22693_c0_g1d496573	FC_3_2	MC_2_3	366.371428316442	44.5948947597127	205.483161538077	3.03702361487582	0.372517538475875	8.15269967503154	3.55888652079914e-16	4.23100766087006e-14	5.034	7.168	4.643	8.282	7.024	9.150	8.032	9.880	11.095	13.276	15.420	16.009	4.538	5.887	5.988	3.582	2.983	2.040	1.247	0.840	0.970	4.880	8.952	14.428	2.444	2.284	2.080
Pdensi_DN12681_c0_g1d338362	FC_3_2	MC_2_3	0.770772698898107	714.570383596973	357.670578147935	-9.88747412780586	1.21330734181399	-8.14919170687894	3.66364765595765e-16	4.34668290326185e-14	0.012	0.079	0.122	0.015	0.117	0.013	0.013	0.000	0.043	0.043	0.015	0.000	0.000	0.014	0.000	0.089	0.651	3.257	3.392	29.595	15.760	30.795	0.060	0.050	0.000	0.000	0.015
Pdensi_GG_100280_c0_g1	FC_3_2	MC_2_3	821.98466188329	7.22546422791089	414.605063055601	6.8205006272271	0.837599417618747	8.14291472004295	3.85874058700486e-16	4.56884297063783e-14	4.403	8.487	5.992	34.374	28.781	12.917	18.631	18.814	27.588	14.078	16.040	19.053	3.726	13.457	4.161	4.986	0.686	0.779	0.377	0.000	0.119	0.000	0.000	0.000	0.000	0.000	0.000
Pdensi_DN31960_c0_g1d311431	FC_3_2	MC_2_3	0.50716990891503	313.194080324206	156.85062511656	-9.29639798772268	1.14255150472247	-8.1365242173313	4.06787508860901e-16	4.8066936189012e-14	0.000	0.000	1.945	0.084	0.000	0.018	0.018	0.000	0.020	0.020	0.085	0.120	0.000	0.019	0.057	0.138	14.939	3.902	5.449	6.892	9.111	0.454	0.000	0.000	0.000	0.000	0.000
Pdensi_DN5716_c0_g1d328531	FC_3_2	MC_2_3	0	211.458172364634	105.729086182317	-10.5897331741295	1.30167030013006	-8.13549573426651	4.10256083409186e-16	4.83786596820217e-14	0.000	0.000	0.000	0.000	0.721	0.000	0.000	0.000	0.000	0.000	0.000	0.000	0.000	0.000	0.000	0.000	2.221	1.804	4.266	5.140	5.115	0.449	0.360	0.000	0.000	0.000	0.000
Pdensi_DN39208_c0_g1d34103	FC_3_2	MC_2_3	6888.82838510381	1343.17897057301	4116.00367783841	2.35879746451028	0.289953562615786	8.13508702300682	4.11642546894006e-16	4.84440907611382e-14	187.217	173.346	119.895	166.131	164.040	145.117	172.177	167.498	205.918	205.244	158.961	165.629	132.731	167.990	117.742	53.424	36.820	24.515	22.406	33.644	36.008	40.492	46.692	129.095	50.020	92.741	118.951
Pdensi_DN24754_c2_g2	FC_3_2	MC_2_3	369.147858298525	0	184.573929149263	10.5867586127841	1.30195498612643	8.13143213520904	4.24248018923818e-16	4.98269034161051e-14	8.001	13.000	4.988	7.229	10.131	7.799	9.608	6.864	12.751	4.941	5.196	5.226	4.048	7.441	5.609	0.194	0.117	2.408	0.000	0.000	0.000	4.091	0.000	0.652	0.000	0.607	0.780
Pdensi_DN39154_c0_g1d34032	FC_3_2	MC_2_3	1257.3448558676	278.701730325263	768.023293096432	2.17376423331297	0.267532387785442	8.12523766302383	4.46486680119715e-16	5.23332697458629e-14	1.260	3.468	3.940	31.795	19.636	93.099	40.516	31.908	27.417	32.057	43.911	60.819	25.930	40.720	35.255	3.081	4.668	6.455	5.896	7.062	6.199	7.769	20.480	0.187	0.000	0.103	0.000
Pdensi_DN40679_c0_g1d512444	FC_3_2	MC_2_3	698.091858663389	41.8284967985497	369.960177730969	4.06653254008178	0.500754341931449	8.12081334012371	4.63069772468198e-16	5.41680050710088e-14	5.330	14.294	12.391	35.430	29.169	16.001	20.777	18.550	16.059	17.909	17.142	10.688	7.764	22.329	7.777	3.266	0.902	0.683	0.621	0.649	1.614	0.000	0.000	0.000	0.000	0.000	0.000
Pdensi_DN9507_c0_g1d333098	FC_3_2	MC_2_3	945.389995487988	147.573734960064	546.481865224026	2.67969403396245	0.33010219931611	8.11777091917021	4.74823980456045e-16	5.53207923149729e-14	6.824	10.299	18.740	15.140	13.256	15.620	26.185	17.920	30.799	25.487	15.090	16.699	6.593	14.867	6.013	23.694	13.898	9.491	3.451	3.089	3.610	0.134	0.326	0.000	0.000	0.000	0.000
Pdensi_DN22508_c1_g4	FC_3_2	MC_2_3	3.74438216422597	663.347068090345	333.545725127286	-7.47114792400916	0.920572739715658	-8.11576054958656	4.82751748609257e-16	5.61321763742189e-14	0.382	0.392	0.040	0.055	0.000	0.000	0.044	0.126	0.116	0.095	0.000	0.048	3.131	0.000	0.202	0.000	21.302	29.354	34.142	5.926	6.139	6.952	3.705	2.103	0.000	0.063	0.000
Pdensi_GG_81284_c3_g1	FC_3_2	MC_2_3	0	362.328192487086	181.164096243543	-11.366474685148	1.4012703248081	-8.11155027257471	4.99779752994846e-16	5.79963540457405e-14	0.000	0.000	0.000	0.000	0.000	0.000	0.000	0.000	0.000	0.000	0.000	0.000	0.000	0.000	0.000	0.000	0.150	2.213	4.774	5.807	14.165	1.484	0.000	0.000	0.000	0.000	0.000
Pdensi_DN14237_c0_g1d393298	FC_3_2	MC_2_3	91.0403563761663	795.596801676841	443.318579026504	-3.12756038661493	0.386051831699833	-8.1014002001853	5.43302045725103e-16	6.29215057090857e-14	1.405	1.196	2.607	2.289	1.683	1.364	2.657	2.116	2.442	1.608	1.803	1.599	1.145	0.973	0.446	2.563	5.927	5.210	22.703	11.317	20.778	16.606	2.305	2.528	0.575	1.247	1.618
Pdensi_GG_38833_c1_g1	FC_3_2	MC_2_3	877.305959254387	211.74953730562	544.527748280003	2.04979070846165	0.253294915634138	8.09250633132481	5.84493625838688e-16	6.75577215865217e-14	9.875	20.595	17.235	24.597	24.189	23.393	21.106	25.937	22.455	19.220	23.696	17.403	7.986	22.771	16.345	19.968	10.473	6.979	5.484	5.011	4.093	66.166	1.241	0.787	0.989	0.873	1.004
Pdensi_GG_28294_c0_g1	FC_3_2	MC_2_3	0.239375883780514	1981.33689992102	990.788137902403	-12.8561465834461	1.59012701782026	-8.08498090993336	6.21739351577964e-16	7.1720404330342e-14	0.000	0.000	0.000	0.030	0.201	0.026	0.000	0.025	0.000	0.000	0.000	0.000	0.053	0.000	0.027	0.000	86.240	77.818	116.971	13.277	8.343	164.154	20.718	18.657	0.000	0.107	0.000
Pdensi_DN23971_c0_g1d224940	FC_3_2	MC_2_3	0	973.680379699981	486.84018984999	-12.7930325660491	1.58262635441033	-8.08341939359128	6.2975585942829e-16	7.25015767492799e-14	0.000	0.000	0.000	0.000	0.000	0.000	0.000	0.000	0.000	0.000	0.000	0.000	0.000	0.000	0.000	1.035	37.255	10.823	53.495	9.811	4.690	0.000	0.000	2.637	0.000	0.000	0.000
Pdensi_DN39367_c0_g2	FC_3_2	MC_2_3	1082.89736514665	2.21620600145811	542.556785574055	8.94702624633013	1.10779736298662	8.07641049280797	6.67010807054785e-16	7.66391470496439e-14	0.000	0.046	0.000	10.955	32.014	14.262	39.592	42.067	4.580	21.241	10.627	1.458	0.520	6.649	1.957	1.190	0.047	0.000	0.000	0.099	0.061	0.000	0.000	0.000	0.000	0.000	0.000
Pdensi_DN25111_c0_g2	FC_3_2	MC_2_3	29.3259977694794	11257.0361142129	5643.18105599117	-8.58521368384518	1.06303608108936	-8.07612632964193	6.6856619166968e-16	7.66666435620581e-14	0.085	0.329	0.168	0.422	0.669	3.069	0.498	0.579	1.229	0.741	1.011	1.426	0.468	2.214	1.128	0.096	0.152	0.266	7.367	311.611	446.460	43.516	4.488	14.279	0.115	0.154	0.076
Pdensi_DN9899_c0_g1d386101	FC_3_2	MC_2_3	2950.83487753029	491.546023624791	1721.19045057754	2.58637901241371	0.320363305560588	8.07326859075803	6.8440824588813e-16	7.83291118977743e-14	54.413	65.072	49.903	99.769	100.910	27.534	76.224	73.709	83.865	62.858	57.855	50.068	39.667	39.873	11.559	27.835	22.297	19.056	7.953	10.972	14.776	1.459	3.927	0.807	2.064	2.336	2.117
Pdensi_GG_43879_c0_g1	FC_3_2	MC_2_3	0.263602789983077	3288.96728077005	1644.61544178001	-13.5872349494148	1.68331072553155	-8.07173312884601	6.93072341415693e-16	7.9165168974176e-14	0.000	0.000	0.019	0.000	0.000	0.000	0.000	0.000	0.024	0.022	0.000	0.000	0.000	0.000	0.000	0.000	0.000	0.024	2.039	93.394	128.229	1.654	0.023	0.038	0.000	0.000	0.000
Pdensi_DN11430_c0_g1d49866	FC_3_2	MC_2_3	650.206956916852	90.7864223672691	370.496689642061	2.83910700683328	0.351845626821259	8.06918372833883	7.07697028871766e-16	8.06774612913813e-14	3.853	3.923	8.382	9.926	8.943	10.103	16.262	14.254	20.953	20.590	13.528	19.064	4.773	9.745	3.748	14.763	5.947	3.928	2.042	2.587	1.646	1.444	6.025	14.034	2.781	4.433	3.793
Pdensi_DN11351_c0_g1	FC_3_2	MC_2_3	23.3451172934853	350.858766787536	187.101942040511	-3.91202876243872	0.484908521118349	-8.06756035842878	7.17167536839487e-16	8.15974173653271e-14	2.364	0.887	1.609	1.481	0.674	0.944	0.654	0.392	0.811	0.374	0.343	0.409	1.018	0.367	0.448	1.260	0.334	0.196	5.675	8.800	9.557	17.302	5.473	16.393	0.046	0.660	1.117
Pdensi_DN35146_c0_g1	FC_3_2	MC_2_3	491.514159433864	29.1235987448855	260.318879089375	4.07247440094762	0.504909388149333	8.06575297772664	7.27858486248101e-16	8.26523747717288e-14	4.893	7.918	5.756	19.966	9.344	13.565	13.810	10.244	14.890	10.456	10.641	8.345	4.182	11.632	8.036	7.432	2.517	1.919	1.098	0.420	0.517	0.088	0.021	0.000	0.907	2.141	1.691
Pdensi_DN20249_c0_g1d411572	FC_3_2	MC_2_3	1536.05385034778	7731.05380332516	4633.55382683647	-2.33153099610853	0.289077874370757	-8.06540798455653	7.29916951027211e-16	8.272486783101e-14	32.334	39.357	27.358	49.751	37.339	48.181	43.110	32.648	45.967	41.936	69.274	58.021	24.347	44.180	34.101	70.752	100.708	54.319	207.166	195.234	130.393	30.998	404.721	4.709	0.755	0.757	0.021
Pdensi_DN9893_c0_g1d48638	FC_3_2	MC_2_3	382.845142017648	0	191.422571008824	10.6393317824831	1.32311634762803	8.04111581083279	8.90240699249967e-16	1.00699187755549e-13	0.221	0.592	0.329	3.229	11.227	2.363	6.628	9.464	14.170	5.891	5.532	2.350	0.440	1.872	0.248	0.000	0.000	0.000	0.000	0.000	0.000	0.000	0.000	0.000	0.000	0.000	0.000
Pdensi_GG_145246_c0_g1	FC_3_2	MC_2_3	46.2036433016124	1474.79268373063	760.49816351612	-4.99765079653379	0.621549220355007	-8.04063561318491	8.93736585962772e-16	1.00894131144939e-13	0.000	0.548	1.214	0.642	3.679	2.323	1.463	0.424	1.768	0.477	0.897	1.673	0.113	1.286	0.566	1.091	8.760	30.554	19.189	43.877	37.876	6.322	9.813	1.224	0.000	0.000	0.000
Pdensi_DN2321_c0_g2	FC_3_2	MC_2_3	563.010319899047	65.76242658055	314.386373239798	3.10001388963125	0.385554496310367	8.04040393588297	8.95428053042422e-16	1.00894131144939e-13	11.951	34.401	10.846	30.297	42.641	45.516	15.961	12.625	16.070	11.612	6.239	9.699	18.324	42.659	31.245	5.507	2.969	1.345	0.974	1.781	1.728	0.167	0.000	0.442	0.000	0.000	0.000
Pdensi_GG_100409_c0_g1	FC_3_2	MC_2_3	1542.25689512378	44.1346365353673	793.195765829575	5.13058792876481	0.638464279344039	8.03582611393077	9.29504871345872e-16	1.04531615396491e-13	1.216	15.278	13.369	18.291	7.960	25.013	41.410	18.667	61.977	54.237	36.509	58.124	2.984	35.425	15.898	0.231	7.380	3.527	0.571	0.707	1.739	0.459	1.180	0.000	0.000	0.000	0.000
Pdensi_GG_84594_c0_g1	FC_3_2	MC_2_3	1.24952446645914	1589.99858152742	795.624052996942	-10.3170336830706	1.28408656914755	-8.03453126210923	9.39373268788198e-16	1.05437862042365e-13	0.043	0.023	0.043	0.189	0.129	0.023	0.024	0.045	0.050	0.076	0.000	0.102	0.000	0.099	0.170	0.059	24.019	57.189	85.816	1.430	23.586	0.194	0.106	0.088	0.034	0.000	0.026
Pdensi_DN6827_c0_g1d263081	FC_3_2	MC_2_3	679.556042222799	132.366523068745	405.961282645772	2.35913895428805	0.293668864356636	8.0333301913242	9.48619174988686e-16	1.06270887345752e-13	0.337	1.481	0.548	17.078	23.576	21.703	21.798	15.127	17.020	15.515	16.214	19.452	8.050	26.710	5.089	1.024	7.855	0.766	3.301	3.200	2.625	4.598	172.021	13.113	0.000	0.000	0.000
Pdensi_DN18829_c1_g1	FC_3_2	MC_2_3	1.46886467918853	188.143189182603	94.8060269308957	-6.98688246537209	0.87162189625811	-8.01595565160412	1.09283935830943e-15	1.21737815261009e-13	0.133	0.000	0.202	0.612	0.077	0.017	0.038	0.056	0.020	0.000	0.051	0.043	0.000	0.083	0.000	1.505	2.101	1.233	2.859	3.501	6.498	0.509	0.040	0.000	0.450	0.126	0.140
Pdensi_DN26950_c1_g1	FC_3_2	MC_2_3	397.792965203338	13.3712933727488	205.582129288043	4.89134002601643	0.610201456741443	8.01594288570997	1.09295288532132e-15	1.21737815261009e-13	3.832	1.368	0.472	7.713	5.096	2.431	10.525	10.927	10.079	15.919	10.901	20.459	1.263	2.000	0.947	0.884	0.507	0.546	0.174	0.595	0.155	0.246	0.000	0.314	0.382	1.536	0.511
Pdensi_GG_59459_c0_g1	FC_3_2	MC_2_3	0	352.338241758797	176.169120879399	-11.3267473634592	1.41327905042884	-8.01451585942793	1.10571693010603e-15	1.22924492454955e-13	0.000	0.000	0.000	0.000	0.000	0.000	0.000	0.000	0.000	0.000	0.000	0.000	0.000	0.000	0.000	0.000	0.000	0.000	13.900	6.843	3.692	0.461	0.000	0.000	0.000	0.000	0.000
Pdensi_DN20864_c0_g2	FC_3_2	MC_2_3	151.425688712644	675.360703612064	413.393196162354	-2.15715420475378	0.269325141153818	-8.00947952913826	1.15194910581513e-15	1.27820272781246e-13	2.478	3.539	3.418	6.672	3.829	2.734	4.089	4.046	3.858	5.491	3.849	4.246	1.549	1.806	0.886	4.937	7.838	5.922	15.009	18.447	12.974	14.812	1.695	2.224	2370.735	2837.411	2615.097
Pdensi_DN22925_c2_g2	FC_3_2	MC_2_3	0	1179.33965965251	589.669829826256	-13.0693406363242	1.63202452185508	-8.00805408332261	1.16537656935497e-15	1.29064347283659e-13	0.000	0.000	0.000	0.000	0.000	0.000	0.000	0.000	0.000	0.031	0.034	0.000	0.000	0.015	0.015	0.000	0.015	0.000	2.030	32.114	46.088	0.387	0.049	0.000	0.000	0.000	0.016
Pdensi_DN18389_c0_g1d217070	FC_3_2	MC_2_3	5973.90082775786	436.984401387859	3205.44261457286	3.77243130519248	0.471139337187758	8.00703954738784	1.17502713037135e-15	1.29873853293001e-13	36.293	137.116	82.550	194.677	173.950	111.822	170.204	165.547	138.106	110.720	190.398	104.262	45.086	128.234	61.730	116.240	42.193	40.170	16.730	8.690	4.857	102.826	0.271	0.146	0.990	1.703	0.087
Pdensi_DN21807_c0_g1	FC_3_2	MC_2_3	0	256.043948748037	128.021974374019	-10.8655639840402	1.35703895836384	-8.0068180187993	1.17714482333753e-15	1.29873853293001e-13	0.000	0.000	0.000	0.000	0.000	0.000	0.000	0.000	0.000	0.000	0.000	0.000	0.000	0.000	0.085	0.000	0.000	0.094	5.177	3.883	8.477	2.420	0.373	0.460	2.689	6.025	8.027
Pdensi_DN22733_c0_g2d301812	FC_3_2	MC_2_3	391.228291041107	1.3593616140689	196.293826327588	8.21699619683855	1.0262980884629	8.00644207488025	1.18074725025563e-15	1.30025047857073e-13	1.880	4.516	1.228	10.454	16.674	5.956	5.722	12.285	12.903	8.851	7.079	8.098	1.867	4.802	1.805	0.305	0.142	0.020	0.000	0.037	0.069	0.024	0.334	0.000	0.000	0.000	0.000
Pdensi_DN39573_c3_g1	FC_3_2	MC_2_3	3.90780659895343	257.108425251291	130.508115925122	-6.03080639341052	0.753746900131414	-8.00110274730027	1.2330983668647e-15	1.35533796723276e-13	0.106	0.000	0.105	0.266	0.064	0.028	0.145	0.138	0.031	0.093	0.167	0.063	0.147	0.030	0.060	0.120	5.876	2.426	9.949	3.911	3.941	0.676	0.033	0.054	0.000	0.030	0.032
Pdensi_DN15654_c0_g1	FC_3_2	MC_2_3	342.66844560997	27.5841356962258	185.126290653098	3.63187399328291	0.454197309841275	7.99624725772178	1.28268671779377e-15	1.40718704441352e-13	7.101	17.856	8.477	15.373	13.811	8.604	12.313	7.885	7.041	6.653	7.428	6.390	5.333	9.308	7.313	9.787	3.022	0.676	0.784	0.613	0.500	0.000	0.055	0.000	3.148	0.466	3.496
Pdensi_GG_45793_c0_g1	FC_3_2	MC_2_3	3.61159443246491	1612.97380826028	808.292701346373	-8.79304147133866	1.10061008385183	-7.98924305741911	1.35769781132064e-15	1.4866791033961e-13	0.000	0.095	0.000	0.000	0.000	0.000	0.097	0.183	0.000	0.087	0.000	0.000	0.000	0.000	0.000	0.000	0.000	0.000	20.486	8.264	81.336	0.133	0.000	0.177	0.000	0.000	0.000
Pdensi_DN18210_c1_g2	FC_3_2	MC_2_3	20.908771487533	1190.33506925157	605.621920369554	-5.8298003948402	0.730652099319925	-7.97890049213086	1.47642538390901e-15	1.61365261377553e-13	0.000	0.181	0.140	0.458	1.518	1.177	0.583	0.700	0.378	0.131	0.142	0.466	0.842	1.356	0.677	0.458	0.310	0.070	7.158	50.234	23.917	15.176	0.310	0.228	0.305	0.158	0.101
Pdensi_DN22069_c0_g1d541929	FC_3_2	MC_2_3	1698.23525131209	243.40832683129	970.82178907169	2.80234739153308	0.35126515212777	7.97786906716482	1.48881200916102e-15	1.62414334797127e-13	10.453	33.845	27.473	27.352	36.496	16.870	38.534	47.985	47.934	40.433	37.925	31.678	10.830	21.911	12.761	34.556	28.142	13.183	7.450	3.626	5.714	0.000	0.000	0.000	0.000	0.000	0.000
Pdensi_DN18389_c1_g1	FC_3_2	MC_2_3	206.136428259205	16.6086441627974	111.372536211001	3.63738111837728	0.456263828237585	7.97210055512714	1.55999789986554e-15	1.6986190216592e-13	1.838	3.653	3.382	6.962	4.477	2.979	4.732	6.109	5.483	3.985	1.927	3.961	1.355	4.593	1.018	1.647	0.328	0.000	0.339	0.354	0.441	2.323	0.000	0.000	0.000	0.000	0.000
Pdensi_GG_105918_c0_g1	FC_3_2	MC_2_3	491.642322777145	35.0152690911324	263.328795934139	3.81370737459635	0.478795223108304	7.96521600578645	1.6493541104026e-15	1.79256481991405e-13	1.326	9.070	4.607	13.005	11.015	10.946	13.702	13.133	12.153	8.446	14.435	8.192	3.470	9.681	6.954	4.453	1.741	0.590	0.410	1.169	0.828	11.761	0.609	0.225	0.344	0.201	0.017
Pdensi_DN22923_c1_g3d303290	FC_3_2	MC_2_3	0	1210.21241704293	605.106208521464	-13.106637689022	1.64579522671694	-7.96371108401342	1.66954824253209e-15	1.81113339516693e-13	0.000	0.000	0.491	0.000	0.000	0.000	0.000	0.000	0.000	0.000	0.000	0.000	0.000	0.000	0.000	0.000	0.352	3.791	30.349	1.893	50.888	4.230	6.190	7.556	0.000	0.000	0.197
Pdensi_DN25267_c3_g1d559055	FC_3_2	MC_2_3	516.921053090892	29.7901447399098	273.355598915401	4.11535445915053	0.516889116837349	7.96177424731022	1.69589685178097e-15	1.8362969368708e-13	1.205	3.920	4.594	13.104	15.244	11.233	14.661	13.413	12.921	10.827	8.510	11.627	1.871	5.840	2.675	1.726	0.000	0.000	1.067	0.279	0.693	1.465	0.000	0.000	0.000	0.271	0.000
Pdensi_DN5114_c0_g1d261767	FC_3_2	MC_2_3	5387.91565829409	150.20910205293	2769.06238017351	5.16431964209612	0.648856118544609	7.95911373029778	1.73275916313996e-15	1.87273009813646e-13	31.454	355.501	107.130	120.602	147.503	33.051	280.028	88.796	61.401	216.757	128.898	80.456	33.288	112.938	60.879	33.751	47.811	24.088	5.247	2.097	3.023	1.283	2.827	0.145	0.590	0.000	0.057
Pdensi_GG_154311_c0_g1	FC_3_2	MC_2_3	486.641588759041	4.49603844527059	245.568813602156	6.78019018434461	0.851937851731158	7.95855022824388	1.7406673483795e-15	1.87779325393517e-13	1.051	14.268	18.707	8.073	48.599	59.182	9.566	9.838	19.064	9.184	10.292	28.368	2.325	9.594	8.712	5.486	3.751	5.818	0.085	0.000	0.214	0.000	0.000	0.000	0.000	0.000	0.000
Pdensi_DN15258_c1_g4	FC_3_2	MC_2_3	61.3521388466084	2281.082333597	1171.21723622181	-5.21612915315809	0.655636442479066	-7.9558255386706	1.77940993079459e-15	1.91603966928851e-13	0.210	0.680	0.256	1.898	3.547	4.963	1.578	1.868	1.405	1.673	1.244	1.313	2.205	3.455	2.895	0.966	1.051	0.819	18.333	35.123	102.042	15.566	4.431	3.090	12.099	16.012	13.126
Pdensi_DN15223_c0_g1d181563	FC_3_2	MC_2_3	652.45912755108	48.7368400081455	350.597983779613	3.74130111871992	0.47078753661494	7.9468992438089	1.91237827350223e-15	2.05541852296308e-13	7.116	3.784	2.985	22.375	15.737	9.486	20.461	16.159	15.172	11.368	18.135	7.750	5.123	5.481	2.087	4.916	1.843	1.701	1.706	0.584	1.078	0.141	0.000	0.000	0.000	0.000	0.000
Pdensi_DN18500_c0_g1d354780	FC_3_2	MC_2_3	274.93625909969	1980.87557313586	1127.90591611778	-2.84915374259943	0.358733540513315	-7.94225635696776	1.98536072027158e-15	2.12993008100737e-13	13.478	9.047	22.337	3.497	3.788	7.847	6.376	7.479	7.937	22.642	18.144	29.903	34.894	7.877	38.597	19.297	32.069	69.349	64.786	31.075	40.958	4.755	61.562	77.678	71.458	19.556	25.956
Pdensi_GG_65836_c0_g1	FC_3_2	MC_2_3	727.57623003892	10012.4410532848	5370.00864166186	-3.78250018719529	0.476791663519476	-7.93323473668658	2.13510320982298e-15	2.28636585266596e-13	7.827	8.947	7.602	13.734	13.550	10.448	16.512	23.843	17.288	24.419	14.956	16.306	7.262	14.838	9.262	14.547	67.745	53.883	234.310	106.823	346.601	33.368	12.750	16.572	10.735	14.879	11.913
Pdensi_DN17492_c0_g1d474248	FC_3_2	MC_2_3	391.814766897876	2.14211096847301	196.978438933175	7.5014155544851	0.945908252256993	7.93038387876021	2.18469506139461e-15	2.33517846066939e-13	3.555	20.181	1.906	1.381	2.383	19.450	8.514	10.208	12.291	4.025	10.003	3.898	9.787	25.293	18.805	3.217	0.647	0.051	0.000	0.137	0.000	0.061	0.000	0.000	0.000	0.000	0.000
Pdensi_GG_89760_c0_g1	FC_3_2	MC_2_3	337.237614650701	0	168.61880732535	10.4565783096097	1.32006903644777	7.92123595122554	2.35161203664769e-15	2.5089891498695e-13	5.785	14.439	4.721	10.329	19.181	6.322	12.075	9.028	5.727	5.840	2.986	1.532	5.131	22.222	5.539	2.223	0.639	0.579	0.000	0.000	0.000	0.000	0.000	0.000	0.000	0.000	0.000
Pdensi_DN16853_c0_g1d279954	FC_3_2	MC_2_3	583.868313790115	0	291.934156895057	11.2482462696395	1.42233747113778	7.90828231547717	2.60964476092603e-15	2.77920010791563e-13	0.764	1.655	1.150	0.481	2.325	6.179	5.887	13.229	26.906	6.768	11.998	11.656	0.000	2.643	4.642	1.369	0.409	0.000	0.000	0.000	0.000	0.000	0.000	0.000	0.000	0.000	0.000
Pdensi_DN11560_c0_g3	FC_3_2	MC_2_3	521.285472592872	14.0805286288661	267.683000610869	5.21536351231693	0.659809339929418	7.90434932745091	2.69336738166158e-15	2.8579129954702e-13	4.197	12.039	5.835	10.291	13.275	16.238	12.698	14.248	14.355	7.030	15.824	7.985	6.268	13.884	13.354	5.092	1.012	0.787	0.415	0.069	0.518	0.092	0.028	0.063	0.000	0.000	0.000
Pdensi_DN18818_c2_g2	FC_3_2	MC_2_3	1.71243179812048	172.366222214526	87.039327006323	-6.64032775010622	0.840214192435836	-7.90313685472924	2.71970697424211e-15	2.88061472868182e-13	0.065	0.025	3.430	1.511	0.116	0.053	0.054	0.057	0.029	0.060	0.024	0.090	0.055	0.031	0.060	0.864	22.005	13.449	6.115	2.825	2.968	3.942	0.199	0.078	0.232	0.081	0.336
Pdensi_GG_18987_c0_g1	FC_3_2	MC_2_3	0.961694770273496	1859.84712277616	930.404408773215	-10.8963516319032	1.38050736886355	-7.89300504847953	2.94995677100862e-15	3.11881636548704e-13	0.000	0.000	0.000	0.000	0.000	0.000	0.012	0.057	0.000	0.026	0.000	0.000	0.000	0.013	0.000	0.000	0.024	0.694	58.620	1.381	68.167	30.425	0.108	0.000	0.017	0.000	0.000
Pdensi_GG_14504_c2_g1	FC_3_2	MC_2_3	0	181.49909667238	90.7495483361898	-10.3694920849009	1.31598457673647	-7.87964560391462	3.28310918374617e-15	3.45404915345955e-13	0.000	0.000	0.000	0.000	0.000	0.000	0.000	0.000	0.000	0.000	0.000	0.000	0.000	0.000	0.000	0.000	1.000	6.168	3.921	4.687	3.892	2.306	1.015	2.392	0.000	0.000	0.000
Pdensi_GG_83292_c0_g1	FC_3_2	MC_2_3	422.62163709036	48.6146856023238	235.618161346342	3.11704823137241	0.395585569202803	7.87958023254989	3.2848271895777e-15	3.45404915345955e-13	0.178	0.064	0.059	4.748	13.556	25.554	11.999	13.020	8.531	3.398	3.709	3.047	6.018	16.541	28.258	0.350	6.908	0.294	1.396	1.135	0.823	130.829	605.491	529.857	0.000	0.133	0.000
Pdensi_DN17685_c0_g1d475159	FC_3_2	MC_2_3	1010.88686726056	152.561935048338	581.724401154449	2.72989262538212	0.346606030009017	7.87606789561942	3.37844700309931e-15	3.54580089744639e-13	7.525	26.418	15.866	33.744	32.667	17.296	29.051	27.888	23.273	26.073	32.399	20.461	9.768	24.603	10.137	17.118	4.483	1.861	3.108	2.609	4.771	3.735	0.065	0.000	0.124	0.903	0.221
Pdensi_DN17686_c1_g1	FC_3_2	MC_2_3	0	279.795098435865	139.897549217932	-10.9936402968923	1.3958666050943	-7.87585307705643	3.38425738829984e-15	3.54580089744639e-13	0.000	0.000	0.000	0.000	0.000	0.000	0.000	0.000	0.000	0.000	0.000	0.000	0.000	0.000	0.000	0.000	0.000	0.000	3.051	8.083	8.008	0.043	0.000	0.000	0.000	0.000	0.000
Pdensi_DN37391_c0_g1d89029	FC_3_2	MC_2_3	905.597963511955	197.50617944679	551.552071479373	2.19684674928381	0.278983357362976	7.87447240598502	3.42183714240204e-15	3.57873789754916e-13	8.371	11.104	17.924	18.792	29.383	27.421	21.906	24.406	25.404	19.071	26.090	23.982	12.908	19.055	22.985	6.543	1.422	5.942	5.381	3.510	4.713	4.889	2.105	2.356	0.418	0.462	0.495
Pdensi_DN17702_c1_g5	FC_3_2	MC_2_3	1522.12373980418	367.406705081395	944.765222442789	2.05044784720643	0.260521981486551	7.87053681806992	3.53122722555597e-15	3.68652528311e-13	13.463	25.740	17.595	29.576	33.677	29.022	35.884	39.208	45.417	26.912	42.154	32.252	18.467	26.039	25.488	19.697	12.734	11.181	9.959	6.887	8.492	3.570	1.014	0.471	3.518	1.754	3.335
Pdensi_GG_133971_c0_g1	FC_3_2	MC_2_3	23.8652384600549	2574.30483294204	1299.08503570105	-6.75316905606397	0.85821180700815	-7.86888388264721	3.5781908911829e-15	3.72887177414971e-13	1.523	1.310	0.980	0.856	0.750	0.571	0.634	0.631	0.650	0.526	0.348	0.502	1.082	1.207	0.480	0.872	0.686	0.524	6.008	105.454	64.016	0.998	0.605	0.034	0.170	0.478	0.270
Pdensi_DN15822_c0_g1d345849	FC_3_2	MC_2_3	0	518.498669201111	259.249334600556	-11.8836155531975	1.5105552978753	-7.86705099105779	3.6309867416123e-15	3.77713395796219e-13	0.000	0.000	0.000	0.000	0.000	0.000	0.000	0.000	0.000	0.000	0.000	0.000	0.000	0.000	0.000	0.000	0.000	0.000	4.759	5.664	24.905	0.000	0.000	0.000	0.000	0.000	0.000
Pdensi_DN20680_c0_g1d291823	FC_3_2	MC_2_3	1.29378704371282	1633.50929226867	817.40153965619	-10.324746557838	1.31351334598898	-7.86040476053495	3.82894156029901e-15	3.96888187995833e-13	0.000	0.028	0.013	0.214	0.063	0.056	0.000	0.027	0.092	0.015	0.000	0.016	0.050	0.030	0.015	0.000	0.000	0.000	2.143	70.639	38.509	18.475	30.660	13.394	0.000	0.000	0.032
Pdensi_DN23841_c3_g3	FC_3_2	MC_2_3	7326.20974838963	30569.8170616162	18948.0134050029	-2.06097925671153	0.262239447679856	-7.85915038696845	3.86747681659212e-15	4.00170505281985e-13	270.383	175.818	279.641	58.801	65.394	155.403	167.916	216.750	195.519	467.182	411.481	546.037	580.600	167.816	576.597	311.110	476.799	911.488	890.936	655.090	562.524	118.292	790.113	1040.838	765.054	242.544	191.390
Pdensi_GG_18120_c0_g1	FC_3_2	MC_2_3	260.220692504023	3037.03337078237	1648.6270316432	-3.54522513116872	0.451209517989892	-7.85715945657011	3.92942496720848e-15	4.05859436240714e-13	8.519	13.471	16.340	7.043	1.905	11.387	4.373	6.360	9.836	8.895	19.266	17.615	6.136	4.929	4.340	30.428	24.848	33.139	59.495	98.607	50.607	14.532	143.052	10.154	0.044	0.032	0.068
Pdensi_DN18912_c0_g1d116405	FC_3_2	MC_2_3	0	583.227952819675	291.613976409837	-12.0533848438095	1.53417236110197	-7.85660408792122	3.946878936297e-15	4.06940682398311e-13	0.000	0.000	6.819	2.204	0.000	0.032	0.000	0.000	0.000	0.035	0.000	0.000	0.000	0.000	0.000	2.385	11.755	35.440	8.274	3.531	28.039	6.490	0.000	0.061	0.000	0.000	0.000
Pdensi_DN20272_c0_g2d219706	FC_3_2	MC_2_3	341.819590101309	26.7324274567085	184.276008779009	3.67976452578391	0.468719077196262	7.8506822205641	4.13780192362249e-15	4.25871931552481e-13	1.924	3.706	3.137	6.378	7.399	10.207	7.438	7.492	12.100	7.087	7.712	9.577	2.721	6.300	6.338	3.417	1.547	1.145	0.460	0.643	0.710	5.698	0.164	0.097	0.015	0.075	0.023
Pdensi_DN19960_c2_g1d487837	FC_3_2	MC_2_3	242.999922649612	3.58093772727071	123.290430188441	6.11069009769558	0.778447149531775	7.84984581338769	4.16549062700862e-15	4.27965592567479e-13	3.895	5.077	2.796	13.485	8.445	7.009	8.805	5.770	4.744	5.665	5.223	2.987	3.903	9.217	4.808	1.910	0.592	0.144	0.044	0.021	0.148	0.184	0.188	1.591	0.000	0.000	0.000
Pdensi_DN19888_c1_g1d409657	FC_3_2	MC_2_3	8.20781248449955	406.295716212173	207.251764348336	-5.62938691847231	0.71725404498754	-7.84852585748764	4.2095583949526e-15	4.3173171609079e-13	0.125	0.084	0.094	0.158	0.169	0.168	0.187	0.224	0.234	0.036	0.097	0.110	0.325	0.177	0.245	0.056	2.101	2.866	6.452	4.006	17.351	0.439	0.739	0.660	0.563	0.418	0.428
Pdensi_DN15699_c0_g1d9643	FC_3_2	MC_2_3	101.988434686777	1858.98619181209	980.487313249434	-4.18803661794512	0.533717764866774	-7.84691253248901	4.26404422109922e-15	4.36551198692292e-13	0.493	0.953	0.906	2.468	5.225	15.848	3.141	2.248	2.702	1.150	1.304	1.166	5.326	5.144	13.479	0.825	1.603	2.810	47.052	16.873	63.884	308.575	70.030	150.449	63.157	73.928	113.266
Pdensi_DN15890_c0_g1d468258	FC_3_2	MC_2_3	988.183560336433	38.3739217194479	513.27874102794	4.68723656387061	0.597392702578937	7.846156378603	4.28981972638945e-15	4.38419576037002e-13	22.025	23.082	15.358	30.344	45.797	18.104	40.565	24.052	14.050	15.371	19.420	10.659	16.832	24.298	11.602	6.885	1.371	1.823	0.458	1.379	0.801	0.652	0.634	0.801	0.000	0.071	0.000
Pdensi_DN17630_c1_g1	FC_3_2	MC_2_3	6.96759099304937	1459.07239651938	733.019993756213	-7.71043059350022	0.983051994772755	-7.84335989805156	4.38648471985561e-15	4.47513626743378e-13	0.147	0.158	0.234	0.276	0.053	0.063	0.336	0.061	0.166	0.412	0.056	0.035	0.179	0.101	0.099	0.227	0.016	0.074	3.688	52.532	43.195	14.443	0.072	0.000	0.184	0.050	0.617
Pdensi_DN16569_c0_g1d471007	FC_3_2	MC_2_3	8119.04754444326	1313.34498402465	4716.19626423395	2.6279250949194	0.335282924637033	7.83793298678814	4.58023324959282e-15	4.66463125387728e-13	364.707	255.806	179.017	137.303	133.276	118.422	193.860	193.220	255.668	157.200	203.246	161.344	250.819	186.580	84.481	239.184	99.685	50.265	42.202	21.729	26.752	7.310	29.164	26.820	15.194	21.391	36.051
Pdensi_DN56079_c0_g1d257401	FC_3_2	MC_2_3	540.320328921322	93.5953509636231	316.957839942473	2.52869433713523	0.322824543799462	7.83303000253306	4.76250604847447e-15	4.84179803399357e-13	6.318	8.651	5.006	12.588	14.574	14.000	17.960	11.868	13.098	13.761	12.545	10.548	11.386	28.763	14.358	2.981	0.712	0.809	2.213	2.307	1.914	8.065	4.039	5.349	0.000	0.000	0.000
Pdensi_DN23140_c0_g1d303626	FC_3_2	MC_2_3	827.84605829184	90.5706315804691	459.208344936155	3.19186686670577	0.407628705812351	7.83032897632858	4.86595035295343e-15	4.9383461996681e-13	1.603	7.517	12.176	16.259	26.028	16.347	15.916	25.062	24.505	18.238	26.765	13.744	8.338	18.390	15.533	6.042	1.969	2.362	2.731	1.365	2.143	25.233	0.262	0.215	0.000	0.120	0.000
Pdensi_DN50234_c0_g1d42698	FC_3_2	MC_2_3	192.487103295753	12.2237482670045	102.355425781379	3.980336844499	0.509077296116795	7.81872787268401	5.33598219219982e-15	5.40168856078683e-13	1.065	5.832	2.955	4.388	6.213	2.236	4.171	6.082	4.975	4.506	6.327	3.889	2.136	4.048	2.385	1.428	0.616	0.742	0.252	0.264	0.326	3.771	0.000	0.000	0.000	0.000	0.274
Pdensi_DN18435_c1_g1	FC_3_2	MC_2_3	0	1481.67094990356	740.835474951782	-13.3985977664225	1.7136806160166	-7.8186084625075	5.34104544067912e-15	5.40168856078683e-13	0.000	0.000	2.987	2.406	0.000	0.000	0.000	0.000	0.000	0.130	0.000	0.000	0.000	0.000	0.000	0.682	30.495	60.572	28.511	1.524	71.417	4.311	0.000	0.000	0.000	0.000	0.000
Pdensi_DN4768_c0_g1d167309	FC_3_2	MC_2_3	5.17736673646369	119.317645488085	62.2475061122744	-4.5213995175649	0.578509038383241	-7.81560739344859	5.46986182302942e-15	5.52238008039438e-13	0.128	0.172	0.127	0.880	0.383	0.171	0.139	0.166	0.112	0.037	0.201	0.000	0.673	0.183	0.752	0.750	1.089	0.639	2.824	2.817	2.599	2.876	0.156	0.065	184.339	259.384	313.578
Pdensi_DN23668_c0_g1	FC_3_2	MC_2_3	313.274764637794	8.39962592850195	160.837195283148	5.23123110848722	0.669386396350847	7.81496477521088	5.49784023843376e-15	5.54102396625814e-13	0.838	1.583	0.839	6.721	4.848	2.655	11.349	7.119	6.444	7.632	9.937	5.644	1.207	3.572	1.020	0.585	0.485	0.194	0.211	0.045	0.329	0.069	0.000	0.000	0.000	0.000	0.000
Pdensi_DN29759_c0_g1d309377	FC_3_2	MC_2_3	212.782659674858	18.2960256445707	115.539342659714	3.54149401545837	0.453461843049823	7.80990522077786	5.72310066837653e-15	5.75809164655624e-13	1.412	2.955	3.053	4.870	6.351	4.186	4.896	6.329	5.621	4.207	4.592	4.633	1.207	4.178	2.972	2.475	0.730	0.808	0.469	0.332	0.459	6.656	0.109	0.036	0.111	0.020	0.107
Pdensi_DN20518_c0_g1d291099	FC_3_2	MC_2_3	0.965886005424935	761.430494432083	381.198190218754	-9.60091626071816	1.2298497199354	-7.80657677526848	5.87621797895159e-15	5.90195176113527e-13	0.000	0.000	0.000	0.034	0.065	0.000	0.030	0.042	0.000	0.000	0.034	0.000	0.000	0.000	0.000	0.012	0.000	0.034	1.938	20.410	29.450	0.244	0.092	0.936	0.000	0.000	0.016
Pdensi_GG_31529_c0_g1	FC_3_2	MC_2_3	11.9349204917926	682.88262917902	347.408774835406	-5.83837497968763	0.748544211182515	-7.79963947682454	6.20842865793523e-15	6.22488473389602e-13	0.046	0.271	0.228	0.316	0.000	0.589	0.599	0.071	0.267	1.738	0.376	0.488	0.152	0.079	0.180	0.041	5.134	9.861	9.184	15.776	21.775	0.790	0.955	2.049	1.067	0.283	0.796
Pdensi_DN18027_c0_g1	FC_3_2	MC_2_3	280.267072679239	1682.0059027552	981.136487717218	-2.58529013834934	0.331540047232187	-7.79782159027923	6.29849701448684e-15	6.30434098078895e-13	0.815	1.422	1.012	7.894	24.073	22.222	6.587	8.069	7.534	2.236	6.117	4.864	10.473	19.631	17.344	4.120	8.047	7.636	46.397	25.580	43.832	9.877	17.517	5.973	17.276	12.328	12.863
Pdensi_DN19021_c0_g1d356802	FC_3_2	MC_2_3	0.790808369949231	648.553113252659	324.671960811304	-9.73156530855563	1.24814431442483	-7.79682701438263	6.34831696426549e-15	6.34330800062301e-13	0.000	0.000	0.000	0.000	0.000	0.000	0.000	0.000	0.057	0.011	0.000	0.000	0.011	0.000	0.000	0.000	0.000	0.012	3.544	22.349	18.351	8.471	0.072	0.060	0.000	0.000	0.000
Pdensi_GG_29811_c0_g1	FC_3_2	MC_2_3	2.50324016806971	317.214500827807	159.858870497938	-6.99038379255312	0.896828839853577	-7.79455731340488	6.46346721574306e-15	6.4473085477037e-13	0.126	0.335	0.155	0.037	0.129	2.060	0.065	0.050	0.084	0.042	0.038	0.021	0.120	0.639	0.749	0.082	5.933	4.881	14.271	2.414	5.337	6.032	5.559	6.333	0.178	0.040	0.201
Pdensi_GG_44836_c0_g1	FC_3_2	MC_2_3	58.9200354521667	554.97341575383	306.946725602999	-3.23683074201185	0.415722058382864	-7.7860452115602	6.91392179658435e-15	6.88484786902948e-13	4.482	2.597	16.442	6.728	0.359	1.082	1.256	1.370	2.046	0.940	1.602	1.103	0.973	0.284	0.500	24.508	10.820	10.564	9.357	16.179	12.523	7.243	1.927	16.299	0.307	3.188	0.594
Pdensi_DN22417_c1_g2	FC_3_2	MC_2_3	1429.30358152873	289.397721341605	859.350651435167	2.30501056323568	0.29612359246356	7.78394772283915	7.02958143813371e-15	6.98807571837954e-13	17.576	20.570	16.437	26.141	63.027	71.868	31.598	45.129	36.460	29.585	31.803	32.496	27.778	48.277	59.551	16.713	14.009	6.279	5.869	5.998	8.012	187.613	111.419	215.663	3.919	4.866	4.116
Pdensi_DN38313_c0_g1	FC_3_2	MC_2_3	2838.32187498714	248.214085846256	1543.2679804167	3.51649604656635	0.452798037837649	7.76614683084646	8.09097534706663e-15	7.98867250623761e-13	52.125	59.452	60.861	89.394	86.671	50.743	83.340	66.155	75.628	82.975	79.673	68.021	43.634	34.968	15.461	14.962	8.024	12.433	3.023	5.121	8.823	0.000	0.000	0.000	2.000	1.533	1.655
Pdensi_DN26051_c4_g3	FC_3_2	MC_2_3	11047.3978218748	56922.7454563044	33985.0716390896	-2.36530426202536	0.304682188544578	-7.76318521710796	8.28225218278386e-15	8.16369405509122e-13	459.135	252.387	504.346	93.491	112.584	231.479	232.161	339.467	302.801	809.184	659.923	934.497	1049.152	258.560	1013.591	540.856	844.615	1679.784	1729.604	1172.058	1026.757	178.816	1545.466	1733.179	1209.132	420.463	294.918
Pdensi_DN19099_c3_g1	FC_3_2	MC_2_3	58.3973986595522	392.195494532856	225.296446596204	-2.74835196321552	0.354111702669038	-7.76125709063111	8.40916551041052e-15	8.26083520478001e-13	1.974	2.940	5.152	2.177	1.623	4.222	1.176	1.633	1.817	1.356	2.045	2.427	4.860	5.046	5.157	5.376	7.884	6.306	7.822	9.836	9.279	2.168	2.114	0.776	4.810	10.679	8.457
Pdensi_DN21997_c1_g4	FC_3_2	MC_2_3	2315.73375427147	391.410083445313	1353.57191885839	2.56539451606676	0.330693677707794	7.7576158511672	8.65408136828764e-15	8.48711878835401e-13	41.584	61.608	41.047	60.077	80.160	40.163	57.913	58.758	66.761	46.610	54.310	52.311	33.750	42.931	21.834	33.522	23.623	16.117	8.373	6.351	12.129	2.545	4.076	1.677	12.624	14.592	10.508
Pdensi_DN39173_c0_g3	FC_3_2	MC_2_3	712.17739001975	34.2438032259291	373.21059662284	4.38075816968455	0.564982704191429	7.75379164208935	8.91886220490324e-15	8.7320907375535e-13	0.187	0.485	0.139	16.748	7.069	3.132	14.603	17.838	23.886	20.988	20.368	19.558	0.199	1.685	0.367	0.195	1.243	0.959	0.942	0.307	1.143	0.025	0.362	0.855	0.291	0.297	0.019
Pdensi_DN17836_c0_g1	FC_3_2	MC_2_3	528.257781325621	0.930939420374303	264.594360372998	9.23214591670377	1.19208370135355	7.74454504010176	9.59246899143946e-15	9.37583370180057e-13	0.130	14.842	1.645	44.284	29.589	5.274	22.413	9.691	9.948	16.112	6.421	6.342	6.862	11.727	0.021	0.017	0.000	0.000	0.000	0.000	0.053	0.000	0.000	0.000	0.000	0.000	0.000
Pdensi_GG_76901_c1_g1	FC_3_2	MC_2_3	0	278.714731742154	139.357365871077	-10.9881908651489	1.41905961887009	-7.74329049959021	9.68763540449468e-15	9.45299016504913e-13	0.000	0.000	0.000	0.000	0.000	0.000	0.000	0.000	0.000	0.000	0.000	0.000	0.000	0.000	0.000	0.000	0.314	0.357	2.921	9.829	6.324	0.000	0.000	0.000	0.000	0.000	0.000
Pdensi_GG_66792_c0_g1	FC_3_2	MC_2_3	0.790808369949231	1517.09794620338	758.944377286666	-10.9488408235882	1.41443607014729	-7.74078168301245	9.8807435244139e-15	9.62529821523758e-13	0.000	0.000	0.000	0.000	0.020	0.009	0.000	0.009	0.058	0.029	0.000	0.010	0.000	0.000	0.000	0.008	0.009	0.000	3.200	73.203	27.076	0.656	0.010	0.000	0.000	0.000	0.000
Pdensi_DN6400_c0_g1d101123	FC_3_2	MC_2_3	9.86759923506347	594.116304047344	301.991951641204	-5.91024608806032	0.764901840697702	-7.72680332769144	1.10280825264614e-14	1.07250403922618e-12	0.082	0.507	0.160	0.288	0.127	0.041	0.230	0.343	0.202	0.280	0.596	0.267	0.100	0.300	0.137	0.000	0.934	3.799	4.898	27.347	8.392	0.463	0.025	0.000	0.063	0.000	0.000
Pdensi_DN17842_c0_g1	FC_3_2	MC_2_3	482.867564171188	42.7537568053387	262.810660488263	3.50143989477262	0.453249616728923	7.72519107692206	1.11685682975089e-14	1.08435629600514e-12	8.287	25.043	7.236	22.836	37.429	33.146	14.177	11.577	12.562	9.639	5.243	7.983	14.278	31.671	27.770	3.482	1.939	0.842	0.521	1.136	1.267	0.138	0.000	0.000	0.000	0.069	0.000
Pdensi_DN16548_c0_g1d279087	FC_3_2	MC_2_3	939.721175780252	202.663243099402	571.192209439827	2.21202166561518	0.286415355670452	7.72312525086931	1.13511533261813e-14	1.10024972689412e-12	10.222	29.439	17.777	31.680	27.646	30.024	24.076	24.839	25.540	22.157	28.535	14.417	11.786	25.230	23.864	18.410	10.608	9.721	6.084	3.944	3.942	10.229	15.159	11.119	6.577	3.276	4.864
Pdensi_DN14853_c0_g2d524820	FC_3_2	MC_2_3	667.547258323621	56.2954225826478	361.921340453134	3.56561492245504	0.461740689080668	7.72211547904567	1.14414661325893e-14	1.10716140878382e-12	8.833	18.738	7.473	14.790	15.506	13.794	19.179	15.684	18.065	26.432	27.174	25.990	9.041	12.238	9.476	7.428	4.795	2.041	2.070	0.722	1.107	6.653	5.344	9.672	2.454	2.995	3.768
Pdensi_DN22030_c0_g1d125057	FC_3_2	MC_2_3	26.2273084260606	255.779608891597	141.003458658829	-3.28502723725359	0.425544375739174	-7.71958795495175	1.16706363947571e-14	1.12746476374822e-12	1.551	0.235	1.070	0.760	0.467	0.700	0.707	0.777	0.604	1.749	0.546	0.711	0.475	0.408	0.193	0.935	9.656	10.187	7.817	4.703	5.118	2.688	0.063	0.061	0.087	0.087	0.062
Pdensi_DN18484_c0_g2d354240	FC_3_2	MC_2_3	0	307.075816422282	153.537908211141	-11.1279811816215	1.44157182000159	-7.71933872958838	1.16934767817782e-14	1.12780098749289e-12	0.000	0.000	0.000	0.000	0.000	0.000	0.000	0.000	0.000	0.000	0.000	0.000	0.000	0.000	0.000	0.000	0.000	0.000	2.719	10.892	7.397	1.982	0.000	0.000	0.000	0.000	0.000
Pdensi_GG_59008_c0_g1	FC_3_2	MC_2_3	0	214.315055276832	107.157527638416	-10.6096171459491	1.37490658683475	-7.71660943917221	1.19465004136667e-14	1.15029989272353e-12	0.000	0.000	0.000	0.000	0.000	0.000	0.000	0.000	0.000	0.000	0.000	0.000	0.000	0.000	0.000	7.311	12.727	10.660	6.704	5.258	2.833	0.000	0.000	0.000	0.000	0.233	0.002
Pdensi_DN24057_c0_g1d365338	FC_3_2	MC_2_3	0	192.521251745376	96.2606258726881	-10.4546577378728	1.3554741630223	-7.71291554134981	1.22975475099132e-14	1.18214741360146e-12	0.000	0.000	0.000	0.000	0.000	0.000	0.000	0.000	0.000	0.000	0.000	0.000	0.000	0.000	0.000	0.000	0.801	2.572	3.831	6.014	3.362	2.257	0.000	0.000	0.000	0.000	0.000
Pdensi_DN6361_c0_g1d2438	FC_3_2	MC_2_3	658.786187495357	89.9988084978497	374.392497996603	2.87013014432159	0.372139768006372	7.71250586761382	1.23371003714432e-14	1.18399579083699e-12	7.477	5.927	4.731	23.175	21.184	8.046	22.973	14.364	15.013	22.068	14.062	10.609	10.097	9.851	4.951	5.148	3.163	1.736	2.549	2.075	1.579	4.342	31.637	13.351	0.195	0.000	0.030
Pdensi_DN21466_c0_g1d18864	FC_3_2	MC_2_3	375.966413281993	36.1529265409443	206.059669911469	3.38361722754021	0.438745219653242	7.7120321224569	1.23829952401409e-14	1.186445731446e-12	5.900	10.706	6.195	11.496	10.107	13.397	10.240	11.543	8.048	7.266	9.396	7.052	6.182	11.052	6.718	2.488	1.430	1.348	0.651	0.681	1.161	0.221	0.268	0.147	0.995	2.220	0.964
Pdensi_DN10773_c0_g1d519404	FC_3_2	MC_2_3	1.31801394991539	391.269218489992	196.293616219954	-8.2583820926013	1.07158589293174	-7.706691686662	1.29121237079305e-14	1.23308664669144e-12	0.283	0.204	0.000	0.239	0.229	0.103	0.000	0.000	0.112	0.000	0.239	2.342	0.632	0.000	0.000	0.000	0.718	0.930	12.517	5.266	9.199	2.300	0.580	0.000	43.397	42.880	39.683
Pdensi_DN20570_c0_g1	FC_3_2	MC_2_3	2.53165830942371	267.913315258905	135.222486784164	-6.73720637405407	0.874362310263092	-7.70527994513725	1.30556768449124e-14	1.244755153721e-12	0.000	0.000	4.683	1.428	0.000	0.134	0.076	0.024	0.109	0.000	0.118	0.000	0.075	0.000	0.170	2.371	16.678	14.986	2.860	10.342	5.097	12.200	0.000	0.000	0.052	0.076	0.041
Pdensi_DN3337_c0_g1d1243	FC_3_2	MC_2_3	29.3462793286039	1612.58354848925	820.964913908925	-5.78006064645321	0.750200857313019	-7.70468413906584	1.31167316388724e-14	1.24853281844914e-12	0.000	0.000	0.000	0.000	0.422	2.124	0.723	0.795	0.796	0.633	0.435	0.071	0.822	1.462	0.588	0.056	1.239	0.000	6.983	37.567	65.249	55.414	2.975	9.386	0.000	0.000	0.000
Pdensi_GG_4228_c0_g1	FC_3_2	MC_2_3	1.05441115993231	1133.49563176957	567.275021464753	-10.1088771788461	1.31215671838733	-7.70401662940853	1.31854679278223e-14	1.25217420468418e-12	0.016	0.000	0.000	0.000	0.000	0.000	0.000	0.000	0.074	0.000	0.000	0.000	0.000	0.000	0.000	0.029	0.018	0.020	3.702	47.894	25.694	0.311	2.037	0.553	0.000	0.000	0.000
Pdensi_DN18530_c0_g2	FC_3_2	MC_2_3	0	757.61670001127	378.808350005635	-12.4308203052675	1.61357592084063	-7.70389551846521	1.31979771633894e-14	1.25217420468418e-12	0.000	0.000	0.000	0.000	0.000	0.000	0.000	0.000	0.000	0.061	0.000	0.000	0.000	0.000	0.000	0.000	0.000	0.258	3.735	6.867	40.909	0.000	0.000	0.000	0.000	0.000	0.000
Pdensi_DN25422_c3_g1	FC_3_2	MC_2_3	528.301767711169	61.9178726575144	295.109820184342	3.09384113818478	0.401728017625587	7.70133274863655	1.34654337867335e-14	1.27547216229654e-12	9.561	9.926	7.684	24.797	16.325	12.910	13.721	12.062	16.064	11.345	11.951	12.096	6.743	11.138	5.205	4.594	2.137	1.400	1.694	0.883	1.701	0.277	0.109	0.022	0.310	0.735	0.841
Pdensi_DN16094_c0_g1d346425	FC_3_2	MC_2_3	0.527205579966154	363.285362835977	181.906284207972	-9.49770445884799	1.23347439639824	-7.69996076658046	1.36108014035811e-14	1.2850626012386e-12	0.068	0.000	0.406	0.238	0.000	0.000	0.000	0.000	0.032	0.016	0.000	0.032	0.000	0.000	0.000	0.383	3.269	2.605	5.103	13.429	6.380	17.018	0.000	0.000	0.000	0.000	0.000
Pdensi_DN23083_c0_g1	FC_3_2	MC_2_3	479.875514156148	91.5805305488437	285.728022352496	2.39061601595942	0.310667596580162	7.69509289760308	1.41391409462457e-14	1.3327856257e-12	8.245	9.309	10.521	17.634	14.964	12.931	14.151	11.044	12.871	9.667	9.986	10.218	7.416	11.843	7.335	10.225	3.446	2.535	2.194	1.696	2.394	2.721	0.415	0.251	0.384	0.853	0.703
Pdensi_GG_139768_c1_g1	FC_3_2	MC_2_3	221.409595674501	18.8090114618811	120.109303568191	3.56093102657659	0.462770704460496	7.69480650407196	1.41708458499834e-14	1.33361624256047e-12	6.948	14.742	6.573	6.997	9.680	2.695	7.049	4.674	5.834	4.425	3.713	2.631	5.626	6.102	2.754	2.738	0.762	1.152	0.391	0.409	0.505	0.000	0.000	0.000	0.000	0.000	0.141
Pdensi_GG_67993_c0_g1	FC_3_2	MC_2_3	531.262819767041	20.0682047138315	275.665512240436	4.72115835596318	0.613630681176304	7.69381079008781	1.42816206643387e-14	1.33971260898613e-12	1.936	8.024	3.131	10.648	10.241	6.739	15.302	11.580	15.246	10.869	12.089	13.093	3.011	8.067	4.829	2.050	2.704	0.482	0.873	0.169	0.346	0.219	0.237	0.196	0.297	0.488	0.871
Pdensi_DN20608_c1_g3	FC_3_2	MC_2_3	262.95408049968	1896.2263291471	1079.59020482339	-2.85001941813878	0.370521251160524	-7.69191890940701	1.4494447812264e-14	1.35749125861033e-12	4.101	4.497	4.966	10.251	11.067	2.774	6.377	9.219	5.261	6.508	5.617	3.706	5.878	5.550	3.457	18.952	49.918	34.380	50.210	50.552	29.921	76.634	43.200	18.393	0.000	3.311	1.950
Pdensi_DN23014_c0_g1d128210	FC_3_2	MC_2_3	1440.24581069416	52.2704579231798	746.258134308671	4.78144842001701	0.621854188979389	7.68901859110173	1.48267919904192e-14	1.38638834768841e-12	12.914	13.732	7.816	21.980	19.109	14.833	33.853	35.208	44.971	39.827	68.808	40.796	14.532	14.642	11.714	6.592	3.380	1.282	2.399	0.463	0.767	0.066	0.122	0.068	3.996	1.530	1.447
Pdensi_GG_21026_c0_g1	FC_3_2	MC_2_3	7.09564453715317	8346.87760015313	4176.98662234514	-10.1983386503683	1.32866979629535	-7.67560057344852	1.64645415927269e-14	1.53705994542101e-12	0.000	0.079	2.129	3.008	0.053	0.078	0.048	0.395	0.120	0.103	0.074	0.070	0.016	0.135	0.264	0.293	80.997	105.927	505.052	3.048	75.741	2.984	0.000	0.030	0.091	0.000	0.018
Pdensi_GG_62429_c0_g1	FC_3_2	MC_2_3	34.9039288226582	1737.41671461548	886.160321719068	-5.6365165316047	0.734723997763176	-7.67161076644392	1.69849710270745e-14	1.58109598302798e-12	0.840	1.667	0.420	2.307	1.020	0.306	1.556	0.734	0.498	0.660	1.239	0.165	0.780	0.323	0.000	1.254	0.302	0.000	10.693	64.114	43.767	14.503	1.714	1.690	0.000	2.831	0.338
Pdensi_GG_32847_c0_g1	FC_3_2	MC_2_3	0.790808369949231	286.33307948749	143.56194392872	-8.56066077018502	1.11589440900136	-7.67156883404961	1.69905257214185e-14	1.58109598302798e-12	0.000	0.100	4.079	0.909	0.000	0.079	0.000	0.000	0.055	0.000	0.059	0.000	0.000	0.161	0.000	2.364	19.575	11.978	3.624	7.966	8.022	12.415	0.000	0.000	0.000	0.000	0.000
Pdensi_GG_73590_c0_g1	FC_3_2	MC_2_3	0	367.716039984761	183.858019992381	-11.3882086662524	1.48481772517434	-7.66976880270961	1.72306644677567e-14	1.60088537145885e-12	0.000	0.138	0.000	0.000	0.000	0.000	0.000	0.000	0.000	0.000	0.000	0.000	0.000	0.000	0.000	25.255	26.132	21.815	5.821	16.248	3.200	0.000	0.223	0.000	2.440	0.000	0.000
Pdensi_DN39042_c0_g1d510956	FC_3_2	MC_2_3	1502.31148023753	138.126030396321	820.218755316927	3.44452061821858	0.449226913485034	7.66766307810125	1.75158252801817e-14	1.62478803482756e-12	20.305	50.030	48.001	29.877	29.089	20.297	32.697	35.827	50.341	29.612	35.394	31.216	27.649	36.186	36.329	13.556	10.899	11.559	1.717	3.497	4.212	5.458	0.509	20.371	0.000	0.000	0.019
Pdensi_DN35674_c0_g1d568537	FC_3_2	MC_2_3	17.7571912084843	455.075637044667	236.416414126576	-4.67506344870835	0.609839470026758	-7.66605586959339	1.7736595624103e-14	1.64265125832512e-12	3.086	1.156	3.560	2.860	1.727	0.778	0.528	0.746	0.140	0.000	0.751	0.000	5.027	1.097	1.989	8.942	7.707	9.460	9.611	11.293	10.378	4.703	0.000	0.000	16.938	32.286	36.764
Pdensi_DN11496_c0_g1d210701	FC_3_2	MC_2_3	5.39670694919308	3797.50663530885	1901.45167112902	-9.4565373672824	1.23389990298065	-7.66394206243054	1.80311259240684e-14	1.66727811044553e-12	0.018	0.038	0.059	0.067	0.094	2.411	0.156	0.183	0.091	0.021	0.023	0.021	0.337	0.745	1.228	0.016	0.000	0.045	148.662	0.777	113.255	0.264	0.217	0.322	0.000	0.020	0.000
Pdensi_DN22622_c0_g2	FC_3_2	MC_2_3	21.2290788960972	907.604890002934	464.416984449516	-5.41530952663716	0.707020797605931	-7.65933554567863	1.86897503539893e-14	1.72544012222074e-12	0.511	0.728	0.241	2.175	0.712	0.796	0.972	0.550	0.169	1.099	1.173	0.984	0.800	0.525	1.085	1.223	0.570	3.409	12.925	15.958	33.184	4.168	1.869	18.036	0.146	1.700	0.106
Pdensi_GG_2636_c0_g1	FC_3_2	MC_2_3	2336.90112431994	446.262061510599	1391.58159291527	2.38910827648012	0.312005714818686	7.65725806614951	1.89944711150395e-14	1.74803146972434e-12	26.664	48.549	23.599	73.380	102.901	109.921	63.715	60.852	60.697	50.867	58.762	52.175	42.760	84.472	76.088	15.142	11.721	6.314	6.939	12.168	11.477	54.553	114.727	129.410	6.194	13.491	9.545
Pdensi_GG_142261_c0_g1	FC_3_2	MC_2_3	351.632322446616	0	175.816161223308	10.5166877907246	1.37367057521522	7.65590235422847	1.91959542976554e-14	1.76378725813189e-12	0.007	0.268	0.474	0.472	1.193	9.790	4.506	10.813	12.427	4.186	12.657	7.759	0.229	1.797	3.033	0.104	0.016	0.036	0.000	0.000	0.010	0.000	0.000	0.015	0.847	0.727	1.374
Pdensi_DN22185_c0_g3d298815	FC_3_2	MC_2_3	0	171.629162875218	85.814581437609	-10.289073253958	1.34473680192152	-7.65136585780634	1.98855682150802e-14	1.82427384378155e-12	0.129	0.000	0.000	0.000	0.000	0.000	0.000	0.000	0.000	0.151	0.000	0.000	0.143	0.000	0.000	0.000	0.695	1.259	4.273	4.622	2.949	0.588	0.000	0.000	0.000	0.000	0.000
Pdensi_GG_154957_c0_g1	FC_3_2	MC_2_3	10.6500251347098	1342.96630704851	676.808166091609	-6.97792614954945	0.912013388559544	-7.65112249127236	1.99232444632249e-14	1.82485641974954e-12	0.000	0.037	0.326	0.259	0.331	0.296	0.188	0.376	0.262	0.101	0.065	0.266	0.000	0.159	0.039	0.125	0.000	0.000	3.235	56.629	31.684	2.095	0.064	0.070	0.081	0.039	0.104
Pdensi_DN23967_c1_g4	FC_3_2	MC_2_3	5925.15042669611	36098.7309239302	21011.9406753132	-2.60703236402362	0.340791251672013	-7.64993922594205	2.01074321058919e-14	1.83883571412343e-12	318.547	155.035	303.914	57.830	63.628	133.160	121.611	184.174	163.167	447.951	376.415	577.962	662.214	147.864	688.178	336.506	535.251	1107.257	1166.768	678.687	647.833	94.346	909.276	1164.660	970.529	299.274	198.938
Pdensi_GG_125392_c2_g1	FC_3_2	MC_2_3	0.502978673763591	2964.80341518221	1482.65319692799	-12.535211739312	1.63931954412162	-7.6465944569877	2.06371881591415e-14	1.88137520973807e-12	0.000	0.000	0.000	0.000	0.000	0.000	0.000	0.022	0.012	0.097	0.000	0.000	0.000	0.012	0.000	0.000	0.000	0.000	38.691	1.075	162.561	0.000	0.000	0.021	0.000	0.000	0.000
Pdensi_DN22339_c0_g1d423961	FC_3_2	MC_2_3	1285.72720649698	25.055514565566	655.391360531272	5.68331356631354	0.744368276412751	7.63508299104642	2.25675007360859e-14	2.05413623106242e-12	41.967	19.086	7.925	9.420	1.098	20.576	36.730	9.480	55.561	29.349	33.594	28.934	25.807	11.722	10.029	1.616	0.727	5.673	0.250	0.784	0.649	2.745	9.355	31.770	13.341	48.723	58.165
Pdensi_DN19591_c0_g2d359413	FC_3_2	MC_2_3	7.54560061115994	373.398323644987	190.471962128073	-5.63263576160914	0.738600016241333	-7.62609753283394	2.41966792564218e-14	2.19899119095725e-12	0.101	0.202	0.399	0.314	0.105	0.161	0.123	0.195	0.293	0.278	0.111	0.193	0.209	0.158	0.226	0.114	0.056	0.032	3.934	6.368	15.161	0.188	0.185	0.153	0.020	0.099	0.105
Pdensi_DN17389_c0_g1d57157	FC_3_2	MC_2_3	0	312.278616735455	156.139308367727	-11.1520208936512	1.46239036348666	-7.62588510708069	2.42365622734772e-14	2.19918488890832e-12	0.098	0.000	3.674	2.370	0.000	0.000	0.000	0.000	0.000	0.000	0.000	0.000	0.000	0.000	0.000	1.661	4.420	21.412	2.716	6.401	12.181	16.296	0.000	0.000	0.000	0.000	0.000
Pdensi_GG_25304_c0_g1	FC_3_2	MC_2_3	9265.97321212912	1436.4963495758	5351.23478085246	2.68942545519819	0.352787402152051	7.62336024130207	2.47155872125718e-14	2.23715622852277e-12	127.990	224.946	179.087	321.379	242.323	199.388	235.991	229.176	268.865	210.710	227.871	202.095	105.902	192.187	108.335	123.391	48.578	32.987	21.645	45.979	30.844	89.191	21.064	25.239	19.426	32.046	37.848
Pdensi_GG_62276_c0_g1	FC_3_2	MC_2_3	9927.1301112281	80185.8405856233	45056.4853484257	-3.01389336878499	0.395354123003997	-7.62327542175276	2.47318400653802e-14	2.23715622852277e-12	605.020	487.581	991.902	79.895	161.985	196.108	180.261	396.508	209.049	613.003	670.694	910.003	1090.462	322.935	1594.504	798.962	1395.876	2540.644	2237.885	1848.660	1441.637	268.729	1939.713	1476.028	28299.459	16613.426	9970.298
Pdensi_DN38167_c0_g1d89780	FC_3_2	MC_2_3	501.626373531923	74.3684989056328	287.997436218778	2.75707053626054	0.361998925665164	7.61623955428734	2.61172780970905e-14	2.35881537715955e-12	4.229	5.769	4.705	8.534	11.414	11.962	13.399	12.982	13.385	11.458	15.842	12.555	5.231	5.787	6.107	2.806	0.506	0.816	1.213	1.634	2.248	2.624	1.341	2.835	0.934	1.056	3.781
Pdensi_GG_83776_c1_g1	FC_3_2	MC_2_3	26.3978172741846	363.677786375621	195.037801824903	-3.7847876637586	0.496958354792957	-7.61590508994546	2.61850048651287e-14	2.36127132107307e-12	1.009	0.325	1.015	0.959	0.501	0.601	0.824	0.542	0.716	0.671	0.561	0.651	0.420	0.525	0.420	2.878	4.629	2.967	6.101	12.438	6.433	58.395	3.864	3.303	0.122	0.294	0.110
Pdensi_DN21431_c0_g1	FC_3_2	MC_2_3	688.626769395535	114.383100898301	401.504935146918	2.59145663174435	0.340416832924836	7.6125983826321	2.68639560101939e-14	2.41875254005848e-12	5.080	8.328	8.310	17.569	24.061	19.952	15.925	17.673	20.904	13.781	16.008	17.479	6.566	14.239	13.117	7.168	3.800	2.576	2.498	2.006	3.355	0.704	0.419	0.509	0.163	0.332	0.531
Pdensi_DN14979_c2_g12	FC_3_2	MC_2_3	14364.5428102199	76493.7699749656	45429.1563925927	-2.41283361346143	0.316964943312546	-7.61230433954408	2.69251622058419e-14	2.42052222089369e-12	584.536	309.285	642.834	116.667	137.873	309.578	300.996	451.867	384.176	1054.217	910.712	1282.778	1423.118	319.724	1418.134	679.332	1110.504	2307.261	2359.667	1573.700	1346.938	226.570	2010.081	2418.015	1851.083	550.662	393.322
Pdensi_DN21723_c0_g1d420031	FC_3_2	MC_2_3	47.1062320512064	388.62793801967	217.867085035438	-3.04295467391948	0.399918348512742	-7.60893988794447	2.7635323690841e-14	2.48053643495571e-12	14.368	13.294	11.704	4.194	2.162	2.010	1.599	1.254	0.882	0.884	2.057	0.966	9.732	5.745	3.645	4.070	6.473	3.748	10.272	6.936	9.563	8.012	7.843	3.464	37.741	69.911	116.080
Pdensi_DN21737_c0_g3	FC_3_2	MC_2_3	1.95180768190099	262.640759115009	132.296283398455	-7.05930163225365	0.929145101115344	-7.59763100917142	3.0160083199176e-14	2.70299305643815e-12	0.000	0.000	0.000	0.024	0.000	0.102	0.062	0.079	0.022	0.044	0.048	0.023	0.011	0.022	0.011	0.009	10.977	49.360	4.626	2.460	10.908	0.369	0.490	0.504	0.000	0.075	0.114
Pdensi_GG_104149_c0_g1	FC_3_2	MC_2_3	646.102614736797	76.7229319791588	361.412773357978	3.07594430959255	0.405154227059655	7.59203311764942	3.1492449782968e-14	2.81629110607196e-12	5.111	9.212	6.359	18.016	26.311	22.283	17.206	17.951	16.061	17.241	21.642	9.658	11.546	15.295	16.757	4.938	1.087	1.005	1.879	1.031	2.356	15.008	1.456	3.392	0.000	0.054	0.000
Pdensi_DN68204_c0_g1	FC_3_2	MC_2_3	14.0535550029933	345.398770279302	179.726162641148	-4.62159618526592	0.609180867484413	-7.58657474643057	3.28472897883191e-14	2.93030018273927e-12	5.164	2.807	1.018	1.972	1.892	4.991	0.312	0.298	0.503	0.167	0.705	0.667	3.372	5.863	1.518	0.260	0.475	2.185	7.402	4.036	12.266	1.209	0.682	0.000	215.048	265.008	208.942
Pdensi_DN19864_c3_g2	FC_3_2	MC_2_3	6.13265170997335	2776.20307708459	1391.16786439728	-8.82723755628347	1.1639933261193	-7.5835809005135	3.36145777593205e-14	2.99416454555268e-12	0.000	0.753	21.951	11.287	0.000	0.152	0.000	0.146	0.330	0.328	0.528	0.164	0.155	0.000	0.310	18.323	49.549	12.765	12.629	35.001	141.235	27.341	0.000	0.000	0.000	0.000	0.000
Pdensi_DN21948_c1_g4	FC_3_2	MC_2_3	0	273.968208451406	136.984104225703	-10.9631441624301	1.44589257907511	-7.58226739737671	3.39567511154347e-14	3.02002531218097e-12	0.666	0.365	3.765	3.557	0.000	0.033	0.000	0.000	0.000	0.054	0.019	0.018	0.034	0.000	0.000	9.052	5.558	1.558	2.878	5.208	10.639	0.578	0.000	0.000	0.000	0.000	0.000
Pdensi_DN13569_c0_g1d272134	FC_3_2	MC_2_3	634.757068848971	141.009680579305	387.883374714138	2.17067276535411	0.286298905032103	7.58184096132227	3.40685744019989e-14	3.02535172746043e-12	11.002	17.880	10.180	16.809	16.177	21.577	17.234	13.818	19.237	15.396	12.282	13.978	13.031	15.729	19.092	6.803	2.855	4.469	3.350	2.903	3.433	90.154	7.407	16.235	15.747	27.446	29.747
Pdensi_DN16405_c0_g1	FC_3_2	MC_2_3	27.9478768064106	741.472226860212	384.710051833311	-4.73126439817618	0.624689634519024	-7.57378406289548	3.62506789618424e-14	3.21422686795003e-12	0.101	0.018	0.067	1.580	0.987	1.782	0.542	0.584	1.083	0.615	1.289	0.781	0.690	1.703	0.790	0.061	1.329	1.232	6.641	23.909	20.138	70.378	3.331	0.516	14.803	19.029	8.301
Pdensi_DN32681_c0_g1d505378	FC_3_2	MC_2_3	238.175536889987	0	119.087768444994	9.954863165971	1.31442633337713	7.57354209451524	3.63182953744292e-14	3.21532823517021e-12	27.032	19.534	37.463	19.541	5.428	1.411	7.403	6.940	4.555	5.849	10.597	3.993	12.509	2.028	0.471	156.523	7.396	0.800	0.000	0.000	0.000	0.000	0.000	0.000	0.000	0.000	0.000
Pdensi_DN24698_c2_g2	FC_3_2	MC_2_3	9216.90884121116	47804.6431532995	28510.7759972553	-2.37480254957765	0.31377680710309	-7.56844513621881	3.77717780383142e-14	3.33893347169038e-12	407.556	241.897	416.336	73.193	88.231	197.200	204.412	276.031	249.330	632.854	534.361	766.011	915.817	223.741	873.087	501.377	758.847	1504.954	1516.562	948.081	836.506	156.426	1348.180	1595.369	1169.307	368.104	251.504
Pdensi_GG_117653_c0_g1	FC_3_2	MC_2_3	6.2676580033468	1889.8980851395	948.082871571422	-8.2378947873694	1.08864713092716	-7.56709364617854	3.81666771279256e-14	3.36872971122755e-12	0.091	0.262	0.061	0.190	0.200	0.179	0.083	0.189	0.231	0.284	0.115	0.126	0.067	0.227	0.051	0.055	0.000	0.019	2.364	28.117	97.896	0.341	0.037	0.031	0.047	0.068	0.073
Pdensi_DN22884_c1_g1d302828	FC_3_2	MC_2_3	0	396.253662363738	198.126831181869	-11.495802823018	1.51939649966999	-7.56603218811865	3.84796742464964e-14	3.39121776634705e-12	0.000	0.000	0.070	0.000	0.000	0.000	0.000	0.000	0.000	0.000	0.000	0.000	0.000	0.000	0.000	0.000	9.669	27.096	10.497	2.049	14.685	5.131	0.000	0.285	0.000	0.000	0.085
Pdensi_DN24410_c0_g2	FC_3_2	MC_2_3	463.428874931982	71.9777955451993	267.703335238591	2.6894084573144	0.355869008273532	7.55729887905056	4.11525629849315e-14	3.62130121468912e-12	4.017	18.667	9.490	8.028	12.134	11.850	13.700	10.247	12.802	20.373	9.054	12.586	10.324	15.463	9.213	3.571	1.736	2.099	1.329	1.508	2.067	1.513	0.274	0.199	0.672	3.982	0.226
Pdensi_DN34786_c0_g1d437499	FC_3_2	MC_2_3	540.964950988934	39.326303917812	290.145627453373	3.78072989339652	0.500447144510498	7.55470369821884	4.19814461788288e-14	3.68866842488913e-12	10.829	42.454	20.264	14.708	23.497	29.606	21.989	11.633	9.443	9.980	9.868	5.180	14.893	36.488	27.934	4.817	3.706	1.559	0.868	1.133	0.698	1.188	0.359	0.000	0.589	0.000	0.117
Pdensi_DN21015_c2_g6	FC_3_2	MC_2_3	0	180.482582434933	90.2412912174663	-10.3612701574201	1.37261007752065	-7.5485896010145	4.39996957583963e-14	3.86017812757472e-12	0.000	0.000	0.000	0.000	0.000	0.000	0.000	0.000	0.000	0.000	0.000	0.000	0.000	0.000	0.000	0.000	0.811	0.651	2.856	5.570	3.984	3.012	0.000	0.351	0.000	0.000	0.000
Pdensi_DN19065_c0_g1	FC_3_2	MC_2_3	327.729693670809	0	163.864846835405	10.4150927563778	1.37989540334197	7.54774074263413	4.42873401822936e-14	3.87957099996892e-12	0.334	0.773	0.567	3.520	6.078	3.197	4.326	9.046	12.498	7.342	13.064	7.073	0.185	2.809	0.063	0.302	0.115	0.035	0.000	0.000	0.000	0.000	0.000	0.000	0.000	0.000	0.000
Pdensi_DN13861_c0_g1	FC_3_2	MC_2_3	1206.5806747511	105.830775309602	656.20572503035	3.50909925045392	0.465000403990043	7.54644344465785	4.47305188726598e-14	3.91250997959147e-12	32.117	16.752	28.017	5.373	36.736	30.501	32.387	27.604	35.615	9.552	15.349	18.253	19.449	14.005	39.835	11.325	2.549	6.566	4.100	1.696	1.544	3.401	2.640	2.765	0.325	0.449	0.997
Pdensi_DN20930_c0_g1	FC_3_2	MC_2_3	14.5691073822112	1486.9121562885	750.740631835358	-6.67459774734413	0.885093743977262	-7.54111956248965	4.65953656094151e-14	4.06342279672285e-12	0.073	0.244	0.506	0.693	0.598	0.320	0.375	0.273	0.508	0.212	0.195	0.248	0.101	0.354	0.082	0.404	0.957	0.344	3.862	36.194	61.145	9.085	0.067	0.000	0.000	0.000	0.044
Pdensi_GG_53541_c0_g1	FC_3_2	MC_2_3	16.8993568122907	1155.02023330037	585.959795056331	-6.09278138814748	0.808068829226133	-7.53992873847439	4.70228345482578e-14	4.09457130609e-12	0.488	0.210	0.631	1.013	0.234	3.881	0.881	0.304	0.171	0.223	0.753	0.173	0.367	0.231	0.328	0.749	4.011	3.587	22.358	9.185	47.606	9.754	6.086	8.227	0.449	3.252	0.503
Pdensi_DN18206_c0_g1	FC_3_2	MC_2_3	2743.42842999444	426.706641476574	1585.06753573551	2.68477679860161	0.356157429579031	7.5381743454712	4.76596411852234e-14	4.14382796657314e-12	12.107	33.194	13.953	47.149	37.212	17.155	49.993	85.149	81.808	44.653	80.082	57.684	17.534	20.039	8.180	10.073	27.582	11.109	11.189	7.149	11.038	0.034	0.084	0.000	0.036	0.000	0.000
Pdensi_DN18274_c1_g1d353595	FC_3_2	MC_2_3	5643.89843601191	519.536168319594	3081.71730216575	3.44142137935646	0.45663426499378	7.53649395847099	4.82775325603601e-14	4.19129565092581e-12	2.521	25.024	9.764	12.158	29.630	17.936	93.425	120.010	232.152	89.369	133.193	114.215	14.007	25.056	30.283	8.155	39.618	24.875	14.181	8.178	13.418	0.025	1.011	0.000	0.000	0.018	0.039
Pdensi_DN22854_c1_g1	FC_3_2	MC_2_3	0.263602789983077	481.669475585074	240.966539187529	-10.8154896914846	1.43603542289283	-7.53149227314827	5.01636805937205e-14	4.34856406146815e-12	0.053	0.268	2.261	0.937	0.000	0.000	0.000	0.000	0.015	0.046	0.017	0.000	0.000	0.000	0.016	2.733	9.496	14.732	6.613	4.874	21.408	4.621	0.000	0.000	0.000	0.000	0.000
Pdensi_DN7418_c0_g1d207634	FC_3_2	MC_2_3	0.974268475727813	216.964155397227	108.969211936477	-7.7797814402506	1.03317249645044	-7.52999278143653	5.07431280265337e-14	4.39225881137844e-12	0.410	0.001	0.000	0.777	0.813	0.021	0.074	0.000	0.000	0.000	0.000	0.000	0.000	3.512	0.000	4.244	8.579	3.894	5.062	5.893	3.969	7.332	17.976	24.371	2.891	5.194	3.565
Pdensi_DN32798_c0_g1	FC_3_2	MC_2_3	2273.48262819231	335.940319622936	1304.71147390762	2.75776798016783	0.366422524940794	7.52619665129327	5.2239644903924e-14	4.51508646028663e-12	20.348	50.564	37.751	67.538	66.746	47.047	58.135	63.780	58.255	45.145	79.515	46.826	18.894	44.744	25.169	40.681	11.719	6.718	11.393	6.846	4.970	30.289	0.625	0.887	3.480	6.284	5.741
Pdensi_DN21483_c0_g2	FC_3_2	MC_2_3	2937.44373081935	529.525736488897	1733.48473365412	2.47186384701522	0.328445683054265	7.52594408922956	5.2340735723596e-14	4.51712180569239e-12	16.623	19.131	39.637	32.004	31.756	43.017	55.071	75.322	101.805	92.249	71.210	97.977	18.324	34.870	19.157	52.550	28.809	21.542	12.667	10.570	13.199	4.624	5.940	18.186	11.920	7.140	13.186
Pdensi_DN29686_c0_g1	FC_3_2	MC_2_3	467.540343852253	71.9616475409833	269.750995696618	2.70060531076838	0.359610518220466	7.5098062318431	5.92149446104201e-14	5.10282157298138e-12	8.513	13.267	7.476	19.119	23.034	12.390	11.620	10.339	15.060	17.091	9.820	13.206	8.316	15.693	8.157	5.620	2.094	2.009	1.322	1.905	1.714	2.048	18.455	14.721	0.000	4.363	1.081
Pdensi_DN19485_c0_g1d218531	FC_3_2	MC_2_3	0.965886005424935	360.115755492736	180.54082074908	-8.5180697301592	1.13434149436322	-7.50926398486457	5.94607138997732e-14	5.11643194611135e-12	0.000	0.000	0.103	0.000	0.083	0.000	0.038	0.036	0.000	0.000	0.000	0.041	0.000	0.119	0.000	0.031	0.381	0.952	2.118	13.969	8.472	3.133	0.042	0.070	0.000	0.000	0.000
Pdensi_DN22939_c1_g1	FC_3_2	MC_2_3	6.4068555318717	413.399891394397	209.903373463134	-6.00877185365407	0.800868727975922	-7.50281743281494	6.24605193865123e-14	5.36662993560751e-12	0.266	0.447	7.370	1.804	0.000	0.000	0.182	0.211	0.119	0.000	0.000	0.097	0.092	0.095	0.206	4.778	15.975	18.309	2.594	9.111	16.491	22.022	0.303	0.000	0.374	1.016	2.967
Pdensi_GG_151384_c0_g1	FC_3_2	MC_2_3	680.966730128613	7.38412288451182	344.175426506563	6.52728695616064	0.870164175007212	7.50121315452517	6.32298710994122e-14	5.42473182772483e-12	1.051	14.066	23.420	5.224	21.069	87.676	9.457	25.521	18.821	2.577	4.673	9.520	3.726	10.589	10.438	7.442	12.882	10.703	0.282	0.000	0.215	0.000	0.000	0.101	0.000	0.000	0.000
Pdensi_DN55183_c0_g1d256677	FC_3_2	MC_2_3	20.6814600928797	940.74129660799	480.711378350435	-5.50603741984796	0.734225529237323	-7.49910919818786	6.42529848367165e-14	5.50440202746777e-12	2.976	4.573	14.936	2.823	0.302	0.000	1.097	0.260	0.296	0.293	1.251	0.876	1.375	0.573	0.826	25.985	15.962	28.727	15.648	12.353	36.393	0.754	0.000	0.000	0.000	0.279	0.300
Pdensi_DN17780_c0_g1	FC_3_2	MC_2_3	3363.34442359608	19604.7977411901	11484.0710823931	-2.54323624349949	0.33917854858472	-7.49822255597112	6.46890004887915e-14	5.53361679071081e-12	138.930	94.576	87.770	128.436	110.881	146.643	90.086	79.337	97.098	88.327	71.114	87.846	93.136	103.970	91.760	76.196	149.147	173.243	290.824	467.201	584.444	475.688	588.555	654.846	102.833	121.309	97.830
Pdensi_DN38168_c0_g1	FC_3_2	MC_2_3	34.7741833734496	9845.65510413485	4940.21464375415	-8.14637497460973	1.08690572451673	-7.49501524452073	6.62906579184948e-14	5.66231083047507e-12	0.673	0.770	1.219	1.904	0.378	0.394	0.292	0.613	1.841	0.922	0.678	0.426	0.964	0.574	0.403	0.848	26.117	35.892	11.778	482.466	177.006	22.868	0.275	0.000	2.657	0.296	0.528
Pdensi_DN21623_c0_g1d221548	FC_3_2	MC_2_3	0	800.338373739534	400.169186869767	-12.510107708159	1.66949139388265	-7.49336459834326	6.71300826799102e-14	5.7205678156945e-12	0.000	0.000	0.000	0.000	0.000	0.000	0.000	0.000	0.000	0.057	0.000	0.000	0.000	0.000	0.000	0.000	0.000	0.000	2.235	43.674	8.740	0.178	0.000	0.000	0.000	0.000	0.000
Pdensi_GG_74422_c0_g1	FC_3_2	MC_2_3	85.9332863963924	1751.74240775868	918.837847077535	-4.34947017610073	0.580448790279498	-7.49328838123062	6.71690937263542e-14	5.7205678156945e-12	0.039	0.042	0.386	0.730	0.605	0.542	2.079	2.456	2.266	3.442	7.772	9.255	0.215	0.445	0.174	0.945	4.896	6.576	26.836	74.785	18.613	91.441	3.088	3.064	0.000	0.000	0.000
Pdensi_GG_155835_c0_g1	FC_3_2	MC_2_3	739.187840144727	72.5918102421455	405.889825193436	3.34509885054093	0.446474870688923	7.4922444019735	6.77056937957989e-14	5.749456977231e-12	1.811	13.777	13.021	17.654	18.877	15.813	16.563	21.735	20.238	12.988	19.547	14.274	3.743	14.940	9.378	12.455	5.058	3.869	2.613	1.390	1.025	20.037	0.225	0.218	0.167	0.154	0.009
Pdensi_DN19027_c0_g1d116570	FC_3_2	MC_2_3	229.622765786931	15.5614637140585	122.592114750495	3.8807913492238	0.518038130753664	7.4913237440222	6.81824026761714e-14	5.78151045923972e-12	0.379	1.474	0.493	8.152	4.478	1.942	7.642	4.995	5.586	6.267	2.464	2.865	0.453	1.641	0.360	0.897	0.386	0.292	0.497	0.237	0.334	0.044	0.036	0.000	0.000	0.000	0.105
Pdensi_DN24100_c0_g1	FC_3_2	MC_2_3	305.217607026671	0	152.608803513336	10.3125842175661	1.37706272562081	7.48882678014318	6.94919819325594e-14	5.883991156249e-12	10.342	3.490	0.461	35.185	12.864	3.741	13.232	5.311	5.750	7.338	1.741	5.683	4.848	3.449	1.021	1.852	0.493	0.280	0.000	0.000	0.000	0.000	0.000	0.000	0.000	0.000	0.000
Pdensi_DN6320_c0_g1d101054	FC_3_2	MC_2_3	119.499840214717	2147.32205897932	1133.41094959702	-4.16742031617304	0.556600093969333	-7.48727921774776	7.03160084618753e-14	5.9365054448378e-12	3.052	4.327	6.197	4.567	2.411	2.282	3.506	2.893	3.077	2.703	2.731	2.617	2.030	3.458	1.743	7.449	34.303	64.814	60.727	16.848	70.240	20.816	0.671	0.908	1.313	1.124	1.091
Pdensi_DN21622_c0_g1	FC_3_2	MC_2_3	92.2546241759483	1919.96714954517	1006.11088686056	-4.37900855191129	0.584908142932169	-7.48666026422395	7.06482635056215e-14	5.95592466317869e-12	0.327	3.186	1.962	5.669	11.101	14.180	2.909	2.626	1.805	1.284	4.138	1.415	6.563	17.632	18.896	3.131	5.199	8.300	26.039	82.027	23.593	642.100	1082.675	931.403	5.090	7.966	5.255
Pdensi_DN53102_c0_g1d162748	FC_3_2	MC_2_3	0.263602789983077	1029.77320364609	515.018403218037	-11.9118530699931	1.59138233898381	-7.48522386995918	7.1425279899063e-14	6.01272869254338e-12	0.000	0.000	0.000	0.000	0.222	0.199	0.000	0.000	0.021	0.432	0.000	0.000	0.203	0.000	0.203	0.164	0.393	3.996	11.645	3.305	55.259	36.030	40.256	28.428	0.000	0.000	0.000
Pdensi_DN30943_c0_g1d83233	FC_3_2	MC_2_3	919.07396922517	74.1418925573756	496.607930891273	3.6324301297776	0.485331798766933	7.48442640479441	7.1860288457685e-14	6.04061939944298e-12	47.228	41.922	18.695	29.157	24.180	47.365	17.116	26.976	28.595	24.784	27.413	20.896	21.869	47.396	23.715	15.489	4.598	2.282	2.147	0.843	2.098	0.494	30.833	21.087	3.674	2.331	3.656
Pdensi_DN12229_c0_g1d337510	FC_3_2	MC_2_3	187.020756766323	839.595345507491	513.308051136907	-2.166523349365	0.289621493294282	-7.48053372946189	7.4021366455963e-14	6.21331510306292e-12	3.644	4.879	2.601	6.450	6.571	14.589	5.296	5.141	4.399	7.243	4.986	7.360	6.449	8.605	10.370	5.548	9.766	20.473	24.496	17.716	15.687	13.161	24.748	18.123	4.219	1.956	3.872
Pdensi_DN20339_c0_g1d119909	FC_3_2	MC_2_3	317.53800250368	6.19388851767457	161.865945510677	5.6909599684404	0.761209988634024	7.4762024321997	7.65010853798423e-14	6.41222191038465e-12	29.741	31.803	8.824	17.605	12.813	11.566	14.608	5.922	4.790	6.437	5.936	3.838	33.778	40.713	21.715	8.795	1.526	0.807	0.113	0.086	0.213	0.000	0.000	0.000	0.000	0.000	0.000
Pdensi_DN6277_c0_g1d46369	FC_3_2	MC_2_3	2073.77457984572	262.471300796875	1168.1229403213	2.98195287907684	0.399005727259806	7.47345883868777	7.81138808997333e-14	6.53799715220268e-12	50.891	42.665	32.331	45.456	27.658	33.799	69.848	37.480	57.295	43.823	41.072	36.668	33.712	38.771	27.602	19.713	13.010	8.159	7.779	3.925	6.391	1.401	8.716	2.684	17.414	14.910	18.392
Pdensi_DN11627_c0_g1d457795	FC_3_2	MC_2_3	97.8919538894691	3089.6276416474	1593.75979776843	-4.97928819028952	0.666760879413033	-7.4678769316414	8.14990101099324e-14	6.81153993535725e-12	1.117	4.657	13.012	2.865	2.852	10.339	3.369	3.823	0.599	1.251	2.758	0.165	0.620	5.615	7.200	13.548	56.404	30.456	67.650	49.359	95.180	0.070	0.000	0.000	0.000	0.000	0.000
Pdensi_DN11064_c0_g1d210295	FC_3_2	MC_2_3	1745.846578094	186.864930460365	966.35575427718	3.22411073932916	0.432293727739112	7.45814832010447	8.77468632863906e-14	7.32321744109656e-12	12.473	40.757	36.216	66.964	57.073	33.843	51.642	46.051	40.835	36.135	57.869	26.660	20.285	54.831	25.910	52.734	21.578	11.123	5.578	2.113	5.202	0.490	0.029	0.000	0.036	0.052	0.028
Pdensi_DN16262_c0_g1d469738	FC_3_2	MC_2_3	6.12413757554357	241.069845467093	123.596991521318	-5.29265235766843	0.709721324457045	-7.45736696261373	8.82686137391778e-14	7.35497290841812e-12	0.077	0.182	0.092	0.290	0.240	0.099	0.319	0.112	0.054	0.234	0.214	0.201	0.017	0.106	0.000	0.154	1.400	1.243	6.224	3.924	6.441	0.855	0.511	0.157	0.000	0.000	0.000
Pdensi_DN19476_c0_g1	FC_3_2	MC_2_3	2.66247336764573	207.121411179648	104.891942273647	-6.26478495089012	0.840098718889247	-7.45720093368697	8.83798715262932e-14	7.35497290841812e-12	1.081	0.167	0.070	0.417	0.073	0.214	0.131	0.082	0.000	0.116	0.000	0.000	0.023	0.210	0.047	1.482	3.613	18.822	4.143	4.318	5.755	4.236	1.453	0.083	0.000	2.564	1.889
Pdensi_GG_56538_c0_g1	FC_3_2	MC_2_3	0	504.911969681374	252.455984840687	-11.8453263924833	1.58948205746253	-7.45231840577886	9.17140496292848e-14	7.62155527404330e-12	0.000	0.000	0.000	0.000	0.000	0.000	0.000	0.000	0.000	0.000	0.000	0.000	0.000	0.000	0.000	0.000	0.000	0.000	4.969	3.261	26.208	0.000	0.000	0.000	0.000	0.000	0.000
Pdensi_DN12841_c0_g1d270877	FC_3_2	MC_2_3	0	244.272635947962	122.136317973981	-10.7976632546545	1.45016351119861	-7.44582467512914	9.63406821571725e-14	7.99462976977767e-12	0.000	0.000	0.000	0.000	0.000	0.000	0.000	0.000	0.000	0.000	0.000	0.000	0.000	0.000	0.000	0.000	1.282	0.636	2.302	5.980	8.416	0.000	0.000	0.000	0.000	0.000	0.000
Pdensi_DN23165_c0_g1d21380	FC_3_2	MC_2_3	230.567054736145	0	115.283527368073	9.90791793862667	1.33288112027405	7.43345958459483	1.05793526479694e-13	8.75411376640352e-12	0.117	1.323	0.175	18.248	15.143	4.655	8.379	4.683	5.234	1.060	1.515	1.075	0.942	3.363	0.263	0.053	0.000	0.000	0.000	0.000	0.000	0.000	0.000	0.059	0.000	0.000	0.000
Pdensi_GG_136976_c0_g1	FC_3_2	MC_2_3	0	793.067909594289	396.533954797144	-12.4968236844607	1.68218749729041	-7.42891247532752	1.09494164620288e-13	9.04747952594362e-12	0.000	0.000	0.000	0.000	0.000	0.000	0.000	0.000	0.000	0.000	0.000	0.000	0.000	0.000	0.000	0.000	0.000	0.000	1.646	11.277	40.932	0.426	0.000	0.000	0.000	0.000	0.000
Pdensi_DN16986_c0_g2d349488	FC_3_2	MC_2_3	0	1166.98105515161	583.490527575806	-13.0541205914947	1.75811760736466	-7.42505537559698	1.12732740718648e-13	9.30188821221551e-12	0.000	0.000	6.811	2.288	0.000	0.000	0.000	0.000	0.000	0.000	0.000	0.000	0.000	0.000	0.000	1.035	45.662	45.538	8.536	2.007	68.867	55.727	0.000	0.000	0.000	0.000	0.000
Pdensi_DN21734_c0_g2d296754	FC_3_2	MC_2_3	10.7540171729166	7229.15538472391	3619.95470094841	-9.39537041215668	1.26556791484272	-7.42383739502775	1.13774827538882e-13	9.37459519582753e-12	0.000	0.034	0.000	0.267	0.081	0.000	0.217	0.082	0.563	0.707	0.186	0.164	0.065	0.139	0.000	0.027	0.202	0.094	1.905	333.907	156.612	8.999	0.000	0.058	0.133	0.000	0.621
Pdensi_DN25859_c0_g1d429552	FC_3_2	MC_2_3	303.438979377482	0	151.719489688741	10.3041768900215	1.38808888159717	7.42328321091745	1.14252107686651e-13	9.40062469092961e-12	3.168	4.532	4.996	8.689	9.923	6.774	4.636	12.935	6.416	5.816	7.248	3.117	1.591	10.458	4.203	1.429	0.000	0.000	0.000	0.000	0.000	3.733	6.545	9.534	0.000	1.593	4.872
Pdensi_DN19932_c0_g1d288834	FC_3_2	MC_2_3	0	163.019697206358	81.5098486031789	-10.2146867858657	1.37632186094083	-7.42172821325608	1.1560185004957e-13	9.49826540590646e-12	0.000	0.000	0.000	0.000	0.000	0.000	0.000	0.000	0.000	0.000	0.000	0.000	0.000	0.000	0.000	0.000	0.903	1.828	5.056	2.571	3.623	0.537	0.000	0.000	0.165	0.080	0.043
Pdensi_DN16689_c0_g1d215464	FC_3_2	MC_2_3	1.29378704371282	1261.09919811919	631.196492581452	-9.9507493130198	1.34097414999817	-7.42053775834036	1.16645747310979e-13	9.56162966883445e-12	0.000	0.000	0.010	0.026	0.000	0.022	0.000	0.011	0.072	0.000	0.000	0.000	0.000	0.000	0.000	0.000	31.627	34.635	18.635	66.028	1.967	105.791	0.190	0.148	0.000	0.000	0.000
Pdensi_DN31544_c0_g1d27991	FC_3_2	MC_2_3	0	165.884362099643	82.9421810498214	-10.2399439144548	1.37995807001348	-7.42047467743337	1.16701319987319e-13	9.56162966883445e-12	0.649	0.527	0.812	0.000	0.000	0.000	0.000	0.000	0.000	0.000	0.000	0.382	0.000	0.000	0.000	0.436	0.524	0.396	3.767	5.076	2.561	0.000	0.000	0.000	0.000	0.182	0.000
Pdensi_DN22044_c0_g1d541947	FC_3_2	MC_2_3	0.487134237863907	245.917336118605	123.202235178234	-8.9553604031978	1.20794765676137	-7.41369905647074	1.22824461617432e-13	1.00491800380082e-11	0.000	0.045	0.069	0.000	0.000	0.000	0.037	0.000	0.000	0.000	0.000	0.000	0.000	0.000	0.000	0.000	0.038	0.044	3.571	6.877	6.388	0.000	0.043	0.000	0.000	0.000	0.042
Pdensi_DN22455_c0_g2d543632	FC_3_2	MC_2_3	0.790808369949231	434.643148045359	217.716978207654	-9.15481630549209	1.23530199212329	-7.4109945291648	1.25355756197598e-13	1.02418993289409e-11	0.000	0.000	0.000	0.000	0.000	0.000	0.000	0.000	0.056	0.000	0.000	0.168	0.000	0.000	0.000	0.000	0.000	0.059	3.535	8.221	17.891	0.358	0.000	0.000	0.000	0.000	0.000
Pdensi_DN16853_c0_g1d56464	FC_3_2	MC_2_3	4.48019526087934	448.306511358054	226.393353309466	-6.64531610258137	0.896986648699023	-7.40848942648103	1.27746095908842e-13	1.04225785309155e-11	0.182	0.080	0.044	0.233	0.177	0.705	0.228	0.020	0.099	0.045	0.165	0.024	0.143	0.201	0.125	0.238	2.446	1.405	13.258	3.652	13.968	2.521	1.662	1.691	0.281	0.805	0.173
Pdensi_DN5035_c0_g1d516156	FC_3_2	MC_2_3	216.429989534736	0	108.214994767368	9.81650491863096	1.32537002098205	7.40661457798578	1.2956430531514e-13	1.05561385200394e-11	0.037	1.008	0.224	8.794	11.067	5.525	6.684	4.127	6.353	2.540	7.231	4.032	0.541	2.453	0.799	0.000	0.000	0.000	0.000	0.000	0.000	0.000	0.000	0.000	0.000	0.000	0.000
Pdensi_DN24797_c0_g2	FC_3_2	MC_2_3	482.243453102817	5.37409164677792	243.808772374797	6.50389468508263	0.878470778299492	7.40365513087709	1.32486224825058e-13	1.07791236605572e-11	29.778	12.469	11.062	45.531	17.511	6.340	19.772	8.007	10.582	15.336	3.186	4.206	14.382	10.242	2.561	3.307	0.413	0.440	0.123	0.000	0.250	0.000	0.000	0.000	0.000	0.000	0.000
Pdensi_DN24241_c0_g1	FC_3_2	MC_2_3	2000.52379664389	289.506510433267	1145.01515353858	2.78804813813836	0.37670370240393	7.40116999208255	1.34989791167283e-13	1.09674969242105e-11	13.153	34.373	38.746	50.121	51.362	39.924	50.484	50.844	57.138	40.138	51.500	42.454	14.829	35.546	22.156	32.702	11.453	11.069	6.517	9.353	4.030	30.336	0.725	0.444	0.349	0.709	0.528
Pdensi_DN39368_c0_g2	FC_3_2	MC_2_3	0.263602789983077	975.826174642214	488.044888716099	-11.8342353398425	1.59915057511265	-7.40032585049648	1.35850724179484e-13	1.10220725436653e-11	0.000	0.000	0.000	0.000	0.000	0.000	0.000	0.000	0.027	0.000	0.029	0.000	0.000	0.000	0.000	0.000	0.000	0.000	1.878	21.384	43.079	0.000	0.000	0.000	0.000	0.000	0.000
Pdensi_GG_100381_c0_g1	FC_3_2	MC_2_3	1571.43541874326	133.865085279354	852.650252011309	3.55195595258808	0.480433421360037	7.393232432775	1.43301653809534e-13	1.16104235619202e-11	2.276	8.270	5.152	43.332	34.720	19.327	44.328	39.037	41.233	28.464	36.054	24.668	3.452	14.156	5.043	7.781	2.870	16.754	5.300	1.689	2.262	3.665	0.078	0.104	0.000	0.000	0.000
Pdensi_DN34374_c0_g3	FC_3_2	MC_2_3	523.789021696602	52.9682510641944	288.378636380398	3.30771106449209	0.447904722412882	7.38485418656295	1.52620553983442e-13	1.23482746552103e-11	8.948	12.963	12.103	18.642	12.945	8.930	13.922	15.441	12.183	9.828	12.630	6.303	5.454	10.075	7.170	28.545	4.661	2.649	1.381	0.652	1.605	0.067	0.138	0.685	0.732	0.630	0.753
Pdensi_GG_10059_c0_g1	FC_3_2	MC_2_3	599.904734049218	92.8182810228043	346.361507536011	2.69274414013574	0.364695004672165	7.38355092786732	1.54122674316382e-13	1.24525135501061e-11	7.626	1.173	7.053	5.127	5.250	4.384	13.348	13.670	20.440	15.256	17.089	12.084	2.233	3.487	0.420	5.773	7.392	5.047	2.287	1.694	2.384	0.186	1.539	0.000	3.411	16.351	71.150
Pdensi_DN23318_c0_g4	FC_3_2	MC_2_3	289.400900107728	1.23775047396053	145.319325290844	7.81149897557575	1.05865812912058	7.37867944400965	1.59867218318139e-13	1.28987602990372e-11	6.969	3.736	7.469	1.859	5.929	6.210	5.245	7.560	10.062	3.906	5.666	4.761	3.397	6.749	1.761	6.200	1.067	0.077	0.087	0.000	0.000	0.000	0.000	0.000	0.471	0.000	0.000
Pdensi_DN10786_c0_g2d210040	FC_3_2	MC_2_3	1356.29359404493	133.605247067178	744.949420556056	3.34231694686046	0.453063255935684	7.37715297604034	1.61710168596776e-13	1.30294110116689e-11	23.285	37.709	14.447	35.112	49.971	17.628	27.075	48.519	31.776	21.896	41.245	14.771	17.292	34.336	11.431	25.340	13.010	3.070	4.714	2.360	2.132	1.096	0.000	0.000	0.000	0.000	0.000
Pdensi_DN15539_c0_g1d182358	FC_3_2	MC_2_3	845.035814883308	4702.70210251625	2773.86895869978	-2.47643481013805	0.335736600050475	-7.37612405012066	1.62964182720284e-13	1.31123142267782e-11	32.172	25.391	19.255	18.766	27.251	51.021	19.626	21.033	26.239	22.793	23.001	26.073	32.270	36.263	34.315	19.631	25.540	18.676	73.038	116.412	132.737	48.134	2.247	0.498	8.542	15.444	11.598
Pdensi_DN19174_c0_g1d285930	FC_3_2	MC_2_3	0	148.801522440122	74.4007612200611	-10.0829331489168	1.36707649673927	-7.37554421641104	1.6367506531241e-13	1.31513479375298e-11	0.272	0.000	0.000	0.000	0.000	0.000	0.000	0.000	0.000	0.321	0.000	0.000	0.000	0.000	0.000	0.487	0.874	0.331	4.212	2.516	3.519	0.000	0.000	0.000	0.000	0.305	0.000
Pdensi_GG_16375_c0_g1	FC_3_2	MC_2_3	1.19687941890257	1453.8852434841	727.541061451501	-10.2266579327306	1.38696283026879	-7.37341889021545	1.6630688634583e-13	1.33444095829063e-11	0.000	0.027	0.050	0.094	0.000	0.000	0.000	0.091	0.000	0.000	0.111	0.491	0.000	0.000	0.014	0.034	4.335	3.319	4.793	79.312	15.206	818.175	0.185	0.102	0.059	0.000	0.000
Pdensi_DN6625_c0_g1d262914	FC_3_2	MC_2_3	1328.54808102851	144.129862435465	736.338971731987	3.20369025513744	0.434602361933987	7.37154358959526	1.68663596731304e-13	1.35148956863622e-11	3.186	4.964	4.120	18.865	12.891	22.358	21.482	32.870	50.558	25.862	31.767	38.495	2.734	9.951	5.821	3.726	2.455	1.782	3.609	3.765	2.542	3.614	10.461	10.970	3.440	4.144	4.935
Pdensi_GG_136464_c0_g1	FC_3_2	MC_2_3	160.148264735782	3.42227907066978	81.7852719032259	5.53430297986121	0.751350911817298	7.36580323896241	1.76083375859873e-13	1.40900562875564e-11	0.508	1.493	0.193	2.433	5.535	9.715	3.873	4.405	4.401	0.986	2.103	1.453	0.973	3.560	6.488	0.016	0.443	0.066	0.141	0.020	0.075	0.000	0.000	0.036	0.000	0.000	0.000
Pdensi_DN19499_c0_g1d60977	FC_3_2	MC_2_3	16.0328603215423	855.584120716168	435.808490518855	-5.7391074743312	0.779176218044542	-7.36560914132408	1.7633978575835e-13	1.40912179417927e-11	0.610	0.624	0.978	0.491	0.526	0.767	0.276	0.434	0.555	0.687	1.179	1.445	0.381	0.679	0.218	1.961	9.969	2.893	7.143	41.502	9.916	12.366	23.852	27.390	8.096	16.620	9.348
Pdensi_DN25364_c0_g1	FC_3_2	MC_2_3	9925.84848398571	1129.33634827279	5527.59241612925	3.13597888791449	0.42604077145187	7.36074830873027	1.82882103019783e-13	1.45822332247142e-11	60.794	125.012	84.826	189.275	192.470	247.773	251.687	225.838	308.568	263.526	281.531	286.444	56.997	131.300	123.463	49.720	14.196	14.542	17.075	19.415	40.779	79.166	47.335	20.444	5.772	14.025	16.916
Pdensi_DN14393_c0_g1d213260	FC_3_2	MC_2_3	105.796572146802	753.496860055975	429.646716101388	-2.8325942376101	0.384828149490831	-7.36067317673596	1.82985073767742e-13	1.45822332247142e-11	4.577	9.199	8.859	2.256	10.411	23.295	2.928	2.734	2.721	1.052	2.418	1.485	15.164	11.603	28.205	11.423	18.035	18.411	25.395	14.222	12.465	3.289	63.481	63.702	0.405	0.089	0.027
Pdensi_GG_80966_c0_g1	FC_3_2	MC_2_3	0.527205579966154	753.399740119843	376.963472849904	-10.5376957304617	1.43250688416855	-7.35612222665021	1.89329668829133e-13	1.50672274972299e-11	0.072	0.000	0.036	0.045	0.000	0.000	0.000	0.000	0.042	0.084	0.000	0.000	0.000	0.000	0.000	0.261	0.040	0.045	24.851	2.220	24.893	1.576	1.241	0.147	0.000	0.000	0.000
Pdensi_DN23124_c0_g1d21375	FC_3_2	MC_2_3	725.821167801651	51.475451555103	388.648309678377	3.81832421870497	0.519403800343485	7.35135980171861	1.9620048875999e-13	1.5592719334549e-11	0.128	0.686	0.825	16.282	15.350	7.988	20.148	19.644	17.779	13.825	16.376	8.720	0.212	3.553	2.687	2.711	0.667	1.157	0.543	1.927	1.049	0.048	0.039	0.000	0.000	0.000	0.000
Pdensi_DN8237_c0_g1d452245	FC_3_2	MC_2_3	1150.85450561974	5.00388811470908	577.929196867225	7.82920852510286	1.06543524445241	7.3483663750271	2.0064391001118e-13	1.59241285201516e-11	0.021	0.011	0.149	0.093	0.013	1.917	11.990	28.943	49.771	31.651	76.340	35.820	2.402	0.489	0.998	0.543	0.189	0.122	0.330	0.000	0.037	0.016	0.066	0.196	0.000	0.000	0.038
Pdensi_DN19039_c0_g2	FC_3_2	MC_2_3	15.1903274087425	229.424593963308	122.307460686025	-3.91793686205446	0.533345248831931	-7.34596749597948	2.04276017453561e-13	1.61903334976051e-11	0.049	0.422	2.248	1.554	0.269	0.192	0.382	0.389	0.430	0.464	0.925	0.561	0.163	0.282	0.303	2.835	4.774	3.975	4.650	7.698	3.430	26.453	3.492	2.191	4.795	3.029	6.552
Pdensi_DN23071_c0_g1d191067	FC_3_2	MC_2_3	719.548347292946	7.26227778053167	363.405312536739	6.64733093587162	0.905801604307964	7.33861687179303	2.1581241281521e-13	1.70814351849691e-11	1.045	1.760	1.742	9.572	13.095	5.839	12.138	15.695	28.991	25.440	21.301	36.306	1.424	5.365	0.908	1.458	0.251	0.427	0.000	0.135	0.333	0.000	0.000	0.000	0.000	0.783	1.539
Pdensi_DN20767_c3_g2	FC_3_2	MC_2_3	8.27722247266187	298.10189713029	153.189559801476	-5.17360363923343	0.705592003897295	-7.33228779614472	2.26256558799812e-13	1.78837850425023e-11	0.065	0.042	0.000	0.163	0.156	0.167	0.297	0.094	0.273	0.091	0.148	0.093	0.058	0.120	0.015	0.000	0.029	0.033	9.225	3.096	8.245	2.161	1.310	2.334	0.142	0.044	0.094
Pdensi_DN20184_c1_g1d411065	FC_3_2	MC_2_3	4456.45955578973	881.556772523508	2669.00816415662	2.33812929209884	0.319269955068782	7.32336148446893	2.41835202959362e-13	1.90892519148979e-11	46.977	66.167	46.411	128.458	103.701	85.031	125.777	109.342	118.226	89.859	108.944	83.115	37.250	70.522	42.715	38.427	13.176	13.350	18.097	14.761	27.628	3.968	0.721	0.159	38.810	35.763	61.628
Pdensi_DN31327_c0_g1d434497	FC_3_2	MC_2_3	19.1032457475535	346.631346936405	182.867296341979	-4.18083704909503	0.570952477762337	-7.32256573345729	2.43274081762158e-13	1.91768448700579e-11	0.000	0.000	0.195	0.247	0.000	0.212	0.648	0.409	0.463	0.691	0.246	2.295	0.433	0.225	0.650	1.570	1.047	0.713	7.968	4.063	11.753	2.668	2.853	5.877	0.000	0.000	0.942
Pdensi_DN13080_c0_g1d271193	FC_3_2	MC_2_3	0.527205579966154	331.291562510199	165.909384045083	-9.36141498629825	1.27929765013308	-7.31762071580795	2.52406051957529e-13	1.9869813717208e-11	0.000	0.000	0.000	0.000	0.000	0.000	0.000	0.000	0.051	0.051	0.000	0.000	0.000	0.000	0.049	0.000	0.000	0.109	3.075	10.003	9.544	0.331	0.054	0.000	0.000	0.000	0.000
Pdensi_DN24854_c2_g5	FC_3_2	MC_2_3	495.361115938451	1.2852665810838	248.323191259767	8.57602510746037	1.17275015503161	7.31274693988785	2.61735664610275e-13	2.05764499409001e-11	0.000	0.117	0.410	0.462	0.676	0.256	4.631	16.444	17.992	13.062	25.712	16.340	0.024	0.000	0.000	0.216	0.120	0.054	0.000	0.101	0.000	0.000	0.000	0.000	0.000	0.000	0.000
Pdensi_DN22913_c1_g3	FC_3_2	MC_2_3	0	6303.82419478688	3151.91209739344	-28.5559297423338	3.90677767189377	-7.30933064038211	2.68476400651998e-13	2.10779302474144e-11	0.000	0.000	0.000	0.000	0.180	0.000	0.000	0.000	0.000	0.350	0.375	0.000	0.000	0.171	0.000	0.000	0.000	0.181	226.952	0.000	208.411	0.000	0.000	0.000	0.000	0.000	0.000
Pdensi_DN1809_c0_g1	FC_3_2	MC_2_3	758.55691240197	26.6846773857135	392.620794893842	4.83411997884051	0.661791263677591	7.30459926590324	2.7809430084309e-13	2.18036411861553e-11	13.030	16.972	5.913	31.230	32.128	6.327	23.288	25.117	11.844	10.905	18.578	8.247	16.428	15.858	3.681	8.820	5.333	2.238	0.165	0.722	0.918	3.539	0.889	0.337	0.000	0.163	0.074
Pdensi_DN6208_c0_g1d262563	FC_3_2	MC_2_3	529.399917080212	2.79281826112291	266.096367670668	7.61335353895336	1.04269803072637	7.30159002376719	2.84386697843751e-13	2.22670197529434e-11	0.256	1.107	0.256	9.398	12.092	3.630	9.945	12.992	18.918	7.228	11.313	8.741	0.000	3.099	0.143	0.344	0.138	0.157	0.000	0.000	0.183	0.000	0.000	0.000	0.000	0.000	0.000
Pdensi_GG_100246_c0_g1	FC_3_2	MC_2_3	2.51489336881796	265.024349559604	133.769621464211	-6.72635055653147	0.921300877136543	-7.30092711670628	2.85791535695464e-13	2.23469800273874e-11	0.000	0.000	0.093	0.000	0.000	0.000	0.000	0.097	0.110	0.000	0.118	0.000	0.000	0.108	0.000	0.000	1.215	2.180	3.737	4.764	9.611	4.681	0.229	0.188	0.000	0.000	0.000
Pdensi_DN25365_c0_g1d23124	FC_3_2	MC_2_3	228.781200130427	17.8517647485017	123.316482439464	3.6813076172967	0.504251356847733	7.30054082612679	2.86613306648779e-13	2.23811951280401e-11	1.092	2.096	0.709	2.925	2.627	1.128	7.142	6.472	4.560	7.667	6.891	1.796	0.739	2.184	0.266	3.040	3.279	1.300	0.482	0.276	0.475	0.072	0.116	0.000	0.000	0.000	0.000
Pdensi_DN19874_c1_g1	FC_3_2	MC_2_3	11.3910816353476	601.800586073903	306.595833854625	-5.72702998225023	0.784499066036004	-7.30023811397042	2.87258899556147e-13	2.24015795645834e-11	0.047	0.025	0.047	0.029	0.224	0.176	0.179	0.233	0.492	0.082	0.384	0.205	0.000	0.242	0.053	0.064	0.078	0.091	3.785	21.447	15.858	4.952	0.919	2.036	0.218	0.750	0.168
Pdensi_DN32697_c0_g1d565798	FC_3_2	MC_2_3	185.015761084359	0	92.5078805421796	9.59044827604397	1.31452765130251	7.29573719239849	2.97028193076968e-13	2.31324603736708e-11	2.095	3.027	1.402	4.844	6.375	3.391	5.000	5.498	4.167	1.238	1.317	2.461	1.156	4.832	1.159	0.000	0.374	0.000	0.000	0.000	0.000	0.000	0.000	0.000	0.000	0.000	0.000
Pdensi_DN48623_c0_g1d41436	FC_3_2	MC_2_3	341.671625837147	29.6154134170627	185.643519627105	3.52930431304359	0.484023134189826	7.29160253662473	3.0628964633374e-13	2.37953339005745e-11	14.296	4.827	10.791	7.523	12.638	1.617	12.153	8.381	6.622	10.964	3.050	4.593	4.954	4.500	1.033	7.645	0.998	2.038	0.821	0.430	0.800	0.283	0.000	0.000	0.000	0.000	0.000
Pdensi_DN22547_c0_g1d20905	FC_3_2	MC_2_3	3694.31036194344	146.708218355048	1920.50929014924	4.65308911900261	0.638146127432223	7.29157307233963	3.06356652340283e-13	2.37953339005745e-11	1.241	1.423	4.191	16.380	31.107	7.179	81.448	77.073	133.681	88.382	192.691	61.298	16.749	12.367	2.725	13.697	24.189	15.804	6.888	1.750	1.540	31.260	49.246	830.099	1.654	2.812	3.248
Pdensi_DN11144_c0_g1d519774	FC_3_2	MC_2_3	287.99533268437	3.15251553357611	145.573924108973	6.54143619831085	0.897467546629077	7.28877185908364	3.12793198924997e-13	2.42629227831915e-11	0.505	0.544	0.614	4.802	2.566	1.456	5.123	6.716	10.917	8.734	6.229	11.326	0.561	0.903	0.377	0.707	0.061	0.000	0.063	0.000	0.160	0.000	0.000	0.000	0.000	0.000	0.000
Pdensi_DN15364_c0_g2	FC_3_2	MC_2_3	3092.17223426138	623.049449907825	1857.6108420846	2.31135612461379	0.317553931396649	7.2786254430802	3.37238562138048e-13	2.60637627109592e-11	7.553	41.720	18.840	80.933	82.111	26.286	108.462	78.409	58.899	98.441	73.829	42.096	9.864	48.849	6.448	11.453	19.655	21.404	12.345	15.814	14.606	1.843	1.360	0.196	3.703	6.081	1.877
Pdensi_DN19727_c0_g2d486518	FC_3_2	MC_2_3	2321.74319497607	440.172770768682	1380.95798287238	2.39932779616537	0.329642281260586	7.27858024459148	3.37351548117953e-13	2.60637627109592e-11	30.616	46.155	32.440	79.338	81.317	52.125	82.763	50.288	51.444	50.078	49.269	36.012	40.124	50.481	37.500	26.349	14.408	13.113	10.638	7.965	11.666	17.545	8.892	7.805	0.327	0.424	0.202
Pdensi_DN22388_c3_g1	FC_3_2	MC_2_3	0.243567118931953	210.195209079058	105.219388098995	-9.61980500304767	1.3221143196379	-7.27607655416845	3.43668613934064e-13	2.65166509087615e-11	0.000	0.000	2.315	2.934	0.000	0.000	0.023	0.000	0.000	0.000	0.000	0.000	0.000	0.000	0.100	4.150	40.512	36.510	6.531	4.345	3.624	14.187	0.000	0.000	0.000	0.000	0.000
Pdensi_DN18343_c0_g1d353974	FC_3_2	MC_2_3	2.76684295805279	1323.56591217654	663.166377567294	-8.90604579671832	1.22433977657854	-7.27416193371304	3.48577647512761e-13	2.68598442833444e-11	0.000	0.000	0.000	0.000	0.012	0.000	0.064	0.051	0.102	0.103	0.037	0.012	0.000	0.011	0.000	0.000	0.000	0.000	1.119	75.717	13.451	0.102	0.000	0.000	0.000	0.000	0.000
Pdensi_DN25686_c0_g1d193387	FC_3_2	MC_2_3	3978.30997342634	951.308250478234	2464.80911195229	2.06396703361589	0.283852323486679	7.27127052638959	3.56121933885008e-13	2.74049235621364e-11	37.791	100.992	56.281	78.685	81.706	51.708	109.851	120.797	84.928	91.279	149.143	79.489	33.266	79.084	43.655	59.110	38.890	18.257	28.080	18.828	18.704	4.251	10.237	4.951	7.517	3.568	6.598
Pdensi_GG_58086_c0_g1	FC_3_2	MC_2_3	1.75669437537417	835.391595411667	418.57414489352	-8.89847604540133	1.22429680614615	-7.26823430456543	3.64216666124728e-13	2.79908676364511e-11	0.468	0.318	0.118	0.557	0.044	0.000	0.045	0.037	0.067	0.079	0.052	0.064	6.875	0.075	0.256	0.083	22.280	32.677	51.727	4.615	2.143	51.229	24.616	22.067	0.000	0.298	0.000
Pdensi_DN17166_c0_g1d472971	FC_3_2	MC_2_3	307.054391917668	4.09929365632484	155.576842786996	6.25905548817579	0.861582614084735	7.26460282027025	3.74135946008387e-13	2.87082936087335e-11	0.100	0.108	2.914	1.506	0.120	0.913	5.299	10.421	8.566	2.047	4.043	3.440	0.278	0.115	0.056	5.916	1.409	1.508	0.028	0.029	0.215	0.000	0.000	0.000	0.000	0.000	0.000
Pdensi_GG_61812_c1_g1	FC_3_2	MC_2_3	0	485.776108171147	242.888054085574	-11.7896067699956	1.62291626383663	-7.26445783599738	3.74537424771474e-13	2.87082936087335e-11	0.400	0.000	35.012	9.614	0.000	0.146	0.000	0.000	0.000	0.157	0.000	0.000	0.000	0.000	0.297	17.541	17.463	70.397	6.363	2.009	24.805	0.406	0.000	0.000	0.000	0.000	0.000
Pdensi_DN14424_c0_g1d213386	FC_3_2	MC_2_3	739.48124816636	9.89130123718172	374.686274701771	6.22116830095346	0.857912287493416	7.25152022140865	4.12119481047999e-13	3.15474484217742e-11	14.199	6.507	11.990	67.317	11.753	6.048	38.968	8.146	11.915	15.939	5.453	3.684	21.126	7.695	5.287	12.614	3.254	1.193	0.420	0.046	0.209	0.058	0.322	0.027	0.021	0.000	0.000
Pdensi_DN14007_c1_g2	FC_3_2	MC_2_3	3343.90958469075	16222.049336571	9782.97946063089	-2.2783657732483	0.314330945723267	-7.24830247943245	4.22027303350409e-13	3.22634888836939e-11	149.733	102.145	163.416	28.843	31.558	74.804	77.282	97.951	89.603	230.367	191.241	278.380	325.295	79.932	337.756	179.956	261.172	532.537	523.440	303.733	293.238	54.574	432.087	581.605	477.670	140.642	111.408
Pdensi_DN10213_c0_g1	FC_3_2	MC_2_3	421.428566929639	39.5432189050237	230.485892917331	3.4140602130404	0.471039821915409	7.24792268975829	4.23212044586971e-13	3.2311657202319e-11	53.515	18.862	19.244	14.726	24.290	15.349	11.677	15.015	6.750	10.144	7.644	4.219	18.049	42.794	20.898	4.088	2.514	1.576	0.816	1.056	0.866	0.092	0.000	0.000	3.051	2.512	1.963
Pdensi_GG_73859_c0_g1	FC_3_2	MC_2_3	0	5280.50604006328	2640.25302003164	-28.3077541749678	3.90678123801708	-7.2457996622651	4.29895159069936e-13	3.27789431890838e-11	0.000	0.000	0.000	0.000	0.000	0.000	0.000	0.000	0.000	0.128	0.000	0.000	0.000	0.000	0.000	0.000	0.000	0.000	135.932	0.000	226.803	0.000	0.000	0.000	0.000	0.000	0.000
Pdensi_DN54018_c0_g1d163424	FC_3_2	MC_2_3	269.373532746139	0	134.686766373069	10.1321851913444	1.39915124202063	7.24166543762038	4.43208087053891e-13	3.37498613114214e-11	0.150	0.567	0.375	4.270	3.355	1.225	3.490	7.526	10.250	8.990	4.650	11.792	0.251	1.472	0.252	0.405	0.000	0.093	0.000	0.000	0.000	0.000	0.000	0.000	0.000	0.000	0.000
Pdensi_DN22733_c0_g1d496622	FC_3_2	MC_2_3	226.719552150424	0	113.359776075212	9.88351304752879	1.36520922260758	7.2395592440044	4.50145216598271e-13	3.42074672280677e-11	0.422	3.094	1.258	2.797	5.829	2.049	3.570	6.807	7.528	3.938	5.005	4.523	0.880	3.303	1.478	0.157	0.000	0.031	0.000	0.000	0.000	0.037	0.000	0.000	0.000	0.000	0.000
Pdensi_DN28588_c0_g1	FC_3_2	MC_2_3	12.9381163252016	284.319533949062	148.628825137132	-4.45768364605479	0.615745965047096	-7.23948494849469	4.50391859167232e-13	3.42074672280677e-11	0.462	0.215	0.855	0.692	0.405	0.115	0.251	0.398	0.376	0.179	0.310	0.237	0.221	0.176	0.173	0.627	3.026	1.701	3.581	5.583	10.299	13.610	2.374	1.470	0.048	0.155	0.258
Pdensi_DN5064_c0_g1d206018	FC_3_2	MC_2_3	191.323689566293	1.34352291169448	96.3336062389935	7.19031646815485	0.9942556069014	7.23185910971474	4.76426335173074e-13	3.60906888545803e-11	30.966	31.316	9.318	22.798	20.140	9.552	6.009	4.298	4.881	2.461	2.135	3.202	20.207	16.891	8.274	4.211	0.909	0.563	0.043	0.000	0.054	0.000	0.000	0.000	0.000	0.000	0.000
Pdensi_DN20026_c0_g1d62114	FC_3_2	MC_2_3	1322.7630511124	170.370851909845	746.566951511125	2.95847446741464	0.409273499781584	7.22860011457737	4.87998021039656e-13	3.69192684644729e-11	24.051	24.907	24.865	44.956	42.151	26.151	30.520	38.001	36.242	28.815	30.494	29.314	14.852	19.686	14.735	32.068	4.618	2.751	2.596	3.206	5.846	5.211	0.676	5.654	4.512	4.384	4.270
Pdensi_DN22609_c2_g2	FC_3_2	MC_2_3	1609.07152256917	238.157677259265	923.614599914218	2.75693015984386	0.381643461253643	7.22383700951603	5.05408297019284e-13	3.81373768582401e-11	13.801	33.733	19.372	38.432	36.855	31.347	37.449	45.810	44.159	26.245	49.228	29.049	25.352	49.133	38.295	20.835	11.046	6.547	3.255	6.848	6.228	0.663	13.252	5.191	0.248	0.060	0.233
Pdensi_DN17457_c1_g5	FC_3_2	MC_2_3	308.90949439183	5.16254677131001	157.03602058157	5.89740439036512	0.816484540932379	7.22292229027462	5.08820938650912e-13	3.83452198708541e-11	0.082	2.642	1.018	7.586	7.620	2.321	9.345	6.154	9.005	6.602	3.889	4.283	0.409	2.318	0.367	1.699	3.460	0.510	0.231	0.000	0.117	0.000	0.000	0.000	0.000	0.000	0.000
Pdensi_DN14664_c0_g1	FC_3_2	MC_2_3	6641.11766274739	1605.85093742976	4123.48430008857	2.04819628558234	0.284014952071317	7.21157907583692	5.53067145634024e-13	4.16258055578352e-11	73.483	151.955	115.079	195.528	201.822	173.257	196.628	148.960	181.091	126.980	179.007	121.881	84.090	160.727	129.687	96.654	56.325	48.894	39.173	27.028	44.237	14.798	6.711	3.371	4.092	1.418	2.036
Pdensi_DN36465_c0_g1d376336	FC_3_2	MC_2_3	699.668217991669	105.46419113522	402.566204563445	2.72899265930186	0.37860651684184	7.20799177485335	5.67830591679011e-13	4.26268083603983e-11	2.742	8.514	6.226	14.350	16.662	11.941	14.197	20.528	20.642	16.620	29.331	18.948	4.877	9.704	7.523	6.053	0.590	0.892	2.222	3.176	1.837	0.835	0.000	0.000	0.000	0.205	0.000
Pdensi_DN22124_c0_g1d67031	FC_3_2	MC_2_3	266.552580139135	1202.72204760604	734.637313872588	-2.17387538888363	0.301792114079643	-7.20322131515319	5.88064055926953e-13	4.40322410205254e-11	10.490	6.849	6.246	7.352	7.055	6.816	5.655	7.386	8.050	9.058	8.235	8.205	6.777	6.714	5.051	6.667	13.296	10.208	22.420	28.408	31.686	35.101	23.172	35.512	7.593	11.515	13.060
Pdensi_DN25165_c1_g1d137016	FC_3_2	MC_2_3	3657.3846820377	20040.4959792888	11848.9403306632	-2.45404627275091	0.340935463150573	-7.19797890801137	6.1111594629765e-13	4.56995485694779e-11	124.795	108.187	171.561	36.578	57.700	81.980	83.342	111.175	95.127	294.740	228.752	358.175	409.643	79.978	434.196	256.951	418.304	837.098	645.054	432.043	307.388	52.341	822.306	851.270	996.755	240.136	155.465
Pdensi_DN18561_c3_g1	FC_3_2	MC_2_3	747.24905946328	75.4323329553162	411.340696209298	3.31082449053676	0.459978761685912	7.19777686778828	6.12021886776199e-13	4.57086192208471e-11	12.849	39.224	18.752	21.700	42.291	22.541	20.652	19.790	18.806	16.944	10.734	12.492	10.434	30.673	21.480	7.676	10.552	6.139	1.640	0.903	2.625	0.734	0.634	0.535	0.286	1.267	0.582
Pdensi_DN26393_c1_g1	FC_3_2	MC_2_3	1788.12024739905	201.572015225287	994.84613131217	3.14851516027495	0.437734707849697	7.19274735088187	6.35003829353146e-13	4.73642933100361e-11	2.097	2.795	2.109	13.329	15.238	6.473	31.912	69.958	39.663	28.388	62.506	25.881	2.071	3.338	1.555	10.842	5.077	4.265	4.945	5.697	3.220	0.238	0.451	2.526	0.000	0.000	0.063
Pdensi_DN24901_c5_g1	FC_3_2	MC_2_3	7639.5249023517	37116.8179723645	22378.1714373581	-2.28052595520986	0.317121724918797	-7.19132678719446	6.41646998847171e-13	4.77375533471815e-11	146.203	170.453	314.247	55.763	80.518	156.694	146.223	244.458	213.714	425.651	472.899	563.808	600.151	196.757	827.346	318.441	629.123	1256.479	1002.578	912.772	642.757	91.347	836.143	825.409	10424.904	3706.398	1945.056
Pdensi_DN19032_c2_g2	FC_3_2	MC_2_3	643.521314768097	47.0910989250234	345.30620684656	3.77301468242195	0.524797964187413	7.18946135445478	6.50474277078229e-13	4.83325619093305e-11	9.167	12.675	3.531	6.648	9.106	28.058	9.188	15.660	25.930	20.891	22.105	23.782	11.200	27.945	17.813	2.983	2.498	0.745	0.857	1.270	1.108	0.881	4.765	3.889	10.113	13.663	11.739
Pdensi_DN5210_c0_g1d328217	FC_3_2	MC_2_3	1305.60400953025	79.0349097554637	692.319459642855	4.04611814682391	0.562886030235985	7.18816586215084	6.56674613425606e-13	4.87311120133697e-11	12.533	31.565	17.273	32.589	27.214	35.225	45.540	27.265	30.911	39.017	44.238	33.572	13.125	27.070	23.227	18.399	6.299	3.822	2.666	0.639	2.133	1.123	4.863	0.398	0.121	0.616	0.094
Pdensi_DN19239_c0_g1d357751	FC_3_2	MC_2_3	0.527205579966154	505.834933615357	253.181069597661	-9.96542146909472	1.3880214816174	-7.17958734866444	6.99221387665843e-13	5.1822446204944e-11	0.000	0.000	0.000	0.000	0.000	0.000	0.000	0.000	0.036	0.000	0.000	0.000	0.000	0.000	0.000	0.000	0.000	0.000	2.525	20.348	11.642	0.258	0.000	0.000	0.000	0.000	0.000
Pdensi_GG_156483_c0_g1	FC_3_2	MC_2_3	0	4384.11360147268	2192.05680073634	-28.0455085787332	3.90678573051552	-7.17866566360998	7.03950564484855e-13	5.21066533462525e-11	0.000	0.000	0.000	0.000	0.000	0.000	0.000	0.000	0.000	0.086	0.000	0.000	0.000	0.000	0.000	0.000	0.081	0.218	123.117	0.000	178.422	0.000	0.000	0.000	0.000	0.000	0.000
Pdensi_DN23776_c0_g1	FC_3_2	MC_2_3	3309.86147654152	137.154198087858	1723.50783731469	4.59211220613127	0.640095993165014	7.17409928380452	7.27847773162273e-13	5.38071626621764e-11	8.831	22.855	18.347	3.145	17.244	12.961	28.119	99.135	133.595	52.099	90.011	63.601	7.557	25.347	15.617	7.227	9.331	4.483	4.827	2.738	1.925	0.281	0.321	0.000	17.016	32.247	21.393
Pdensi_DN41126_c0_g1d35485	FC_3_2	MC_2_3	338.528531525301	2560.79557645244	1449.66205398887	-2.91933334340118	0.406966690798183	-7.17339627396901	7.31596880650015e-13	5.40157727317947e-11	1.763	5.105	14.317	13.928	6.852	7.410	8.947	7.409	10.457	7.523	9.530	8.699	1.542	6.084	2.688	13.210	28.509	19.463	62.651	33.454	79.937	72.971	54.998	32.253	1.653	1.602	2.536
Pdensi_DN24279_c0_g1	FC_3_2	MC_2_3	281.997185497901	0.878053201507327	141.437619349704	8.34080785466511	1.16337715716349	7.16947879138475	7.52838302091684e-13	5.54435429204159e-11	11.231	17.657	1.093	11.614	28.612	39.213	6.406	10.371	5.578	3.272	8.192	2.680	76.877	67.560	60.362	0.857	0.589	0.860	0.031	0.000	0.038	0.401	25.535	14.592	0.000	0.000	0.000
Pdensi_DN22939_c1_g2	FC_3_2	MC_2_3	0	354.876677969211	177.438338984606	-11.3366344935169	1.58150719400884	-7.16824718626829	7.59640548850382e-13	5.58738643090027e-11	0.212	0.460	12.200	1.073	0.000	0.000	0.000	0.000	0.000	0.000	0.000	0.000	0.000	0.000	0.000	4.177	6.602	19.828	1.407	9.970	12.798	16.311	0.000	0.000	0.000	0.000	0.000
Pdensi_DN19910_c0_g1d219267	FC_3_2	MC_2_3	4352.60086791333	26899.5983559304	15626.0996119219	-2.62763666273117	0.367021550916637	-7.15935251259398	8.10590007176231e-13	5.95461668071174e-11	125.624	122.198	236.276	60.764	68.801	130.337	93.522	145.778	105.380	317.218	259.355	376.203	436.978	112.720	425.930	284.324	599.195	763.079	827.663	639.200	390.545	87.394	911.119	715.557	1011.225	198.818	111.954
Pdensi_DN14740_c0_g1d342909	FC_3_2	MC_2_3	19.3925051647723	1373.01499501723	696.203750090999	-6.14574436767499	0.858842205519787	-7.15584810361698	8.31571825419878e-13	6.10105606020272e-11	0.000	0.000	0.000	0.078	0.300	0.067	0.318	0.670	0.559	0.438	0.210	0.370	0.046	0.072	0.000	0.000	0.069	0.079	33.461	4.091	56.730	1.997	0.435	1.018	0.454	1.403	1.938
Pdensi_DN17104_c0_g1d56860	FC_3_2	MC_2_3	19.664112872858	1369.56674732886	694.61543010086	-6.12338894047532	0.856294062468497	-7.15103515119912	8.61259303208989e-13	6.30197532379278e-11	3.298	1.054	1.309	0.613	0.340	1.477	0.449	0.334	0.767	0.542	0.488	0.536	1.946	0.844	1.395	0.656	0.972	0.927	11.620	9.607	72.081	16.587	18.403	21.698	3.143	6.170	3.588
Pdensi_GG_106765_c0_g1	FC_3_2	MC_2_3	4.98225342993686	1110.5870826845	557.784668057217	-7.8009826006245	1.09091150005246	-7.1508849253577	8.62202481042134e-13	6.30197532379278e-11	0.040	0.086	0.040	0.100	0.111	0.128	0.115	0.124	0.139	0.015	0.033	0.079	0.059	0.259	0.060	0.060	0.000	0.067	1.683	61.544	12.569	139.465	3.889	1.243	3.704	2.753	4.068
Pdensi_DN14900_c0_g1d275032	FC_3_2	MC_2_3	0.502978673763591	225.783039524166	113.143009098965	-8.82427584355144	1.23428090146602	-7.14932543562037	8.72053663286611e-13	6.36599174199226e-11	0.009	0.000	0.955	0.774	0.000	0.010	0.010	0.019	0.021	0.000	0.011	0.011	0.020	0.010	0.101	0.212	4.767	3.136	3.702	3.449	8.288	1.341	4.163	1.720	0.000	0.000	0.043
Pdensi_GG_23307_c0_g1	FC_3_2	MC_2_3	1047.69117857507	228.247469177698	637.969323876382	2.19728327961882	0.307384120737909	7.14833048091099	8.78396354630063e-13	6.40426799031536e-11	7.764	9.133	10.137	14.470	14.226	10.703	25.536	29.327	28.146	34.664	20.286	23.190	7.849	17.882	5.383	33.446	16.773	5.724	6.753	5.201	3.797	2.267	11.898	19.675	5.403	7.817	5.742
Pdensi_GG_56261_c0_g1	FC_3_2	MC_2_3	5.14894859510968	4699.3280233449	2352.23848597	-9.83200285662877	1.37563205107787	-7.14726212501731	8.8525738115652e-13	6.44622293523649e-11	0.019	0.081	0.028	0.106	0.034	0.071	0.123	0.216	0.077	0.221	0.155	0.022	0.010	0.065	0.032	0.052	3.882	6.671	148.177	0.242	175.378	0.028	0.104	0.019	0.059	0.106	0.351
Pdensi_DN40579_c0_g1d34976	FC_3_2	MC_2_3	248.080643945337	5.12012914307376	126.600386544205	5.58692928975767	0.781774044251763	7.14647580184749	8.9034075736936e-13	6.47514487887574e-11	1.942	10.282	0.780	31.860	41.462	3.294	10.827	5.547	3.405	2.836	3.014	0.706	3.771	11.578	0.796	0.843	1.272	0.373	0.169	0.130	0.053	2.864	0.046	0.000	0.000	0.000	0.000
Pdensi_GG_126243_c0_g1	FC_3_2	MC_2_3	0	536.860152222681	268.43007611134	-11.9338847036392	1.67060478913572	-7.14345174947881	9.10158803282857e-13	6.61102131252364e-11	0.000	0.000	0.000	0.000	0.000	0.000	0.000	0.000	0.000	0.000	0.000	0.000	0.000	0.000	0.000	0.000	0.000	0.000	1.316	9.012	26.189	0.000	0.000	0.000	0.000	0.000	0.000
Pdensi_GG_122415_c0_g1	FC_3_2	MC_2_3	583.478696046884	119.820509685591	351.649602866238	2.28529675643398	0.319932363974896	7.1430621398881	9.12743375738911e-13	6.62153830763319e-11	6.757	11.064	11.099	17.670	14.554	11.192	18.079	15.327	12.929	14.152	15.565	12.710	3.968	8.069	7.362	7.490	9.704	7.908	2.668	2.255	3.312	8.336	0.921	0.506	0.000	0.632	0.601
Pdensi_DN22935_c0_g2	FC_3_2	MC_2_3	519.242016986143	64.6790135138885	291.960515250016	3.00641679552936	0.420993262575829	7.14124681505526	9.24881069083989e-13	6.69292196253648e-11	13.350	9.355	7.958	13.602	12.911	10.150	14.051	13.528	13.583	7.588	8.517	6.708	9.182	12.118	7.399	7.881	2.180	1.875	1.752	0.819	1.897	1.471	0.136	0.307	0.054	0.000	0.042
Pdensi_DN3192_c0_g1d260369	FC_3_2	MC_2_3	792.148795738365	132.85409182959	462.501443783978	2.57629285429008	0.360987456314258	7.1367932852694	9.55333456906821e-13	6.90471404449751e-11	5.948	6.777	8.462	11.638	15.637	18.064	18.672	19.447	24.580	16.143	20.177	16.337	6.323	7.546	12.656	5.653	1.750	3.640	3.596	2.020	3.539	1.418	0.082	0.000	0.407	0.000	0.000
Pdensi_GG_101389_c0_g1	FC_3_2	MC_2_3	102258.790639896	543715.067545498	322986.929092697	-2.41062701237662	0.337882141287633	-7.13452034839715	9.71252469832305e-13	7.00239373485286e-11	1586.707	2105.351	4732.485	720.411	1182.039	2113.988	1847.668	3354.122	2886.092	6006.270	6903.717	7859.143	9157.443	2655.130	13568.703	4150.007	8454.115	18321.377	13251.811	14725.359	9454.875	1268.583	11406.875	11131.366	205860.526	75530.118	38899.412
Pdensi_GG_43488_c0_g1	FC_3_2	MC_2_3	16.0276169175578	790.747099947938	403.387358432748	-5.62331062909183	0.789133411294375	-7.12593149473699	1.03379128340019e-12	7.44406395836767e-11	0.134	1.821	0.187	0.378	0.226	0.121	0.485	0.469	0.308	0.176	0.285	0.000	0.084	0.691	0.295	0.170	9.176	6.056	3.685	17.547	32.601	2.659	0.000	0.000	0.000	0.126	0.000
Pdensi_DN22261_c0_g1	FC_3_2	MC_2_3	1486.38573014779	338.25350178024	912.319615964015	2.13541972911942	0.299716527793259	7.12479803780595	1.04233411989688e-12	7.49631257042874e-11	53.588	47.689	44.584	49.359	32.453	24.421	41.403	33.275	43.138	25.998	37.423	24.691	31.833	29.727	18.990	59.553	23.541	15.424	6.692	9.956	6.594	2.994	0.219	0.363	1.244	2.002	2.640
Pdensi_DN22268_c0_g3d423328	FC_3_2	MC_2_3	0	516.448820894962	258.224410447481	-11.8781186344308	1.66731652219296	-7.12409340177831	1.04767982526281e-12	7.52546739098148e-11	0.000	0.000	0.000	0.000	0.000	0.000	0.000	0.000	0.000	0.000	0.000	0.000	0.000	0.000	0.000	0.000	0.033	0.127	20.123	0.967	14.644	0.099	0.018	0.000	0.000	0.000	0.000
Pdensi_DN16269_c1_g1	FC_3_2	MC_2_3	4314.2865604428	1055.72614932043	2685.00635488161	2.03115552244108	0.285300948867063	7.11934373336945	1.08442157216235e-12	7.77978993408197e-11	140.290	161.535	116.618	130.613	117.822	106.844	117.924	106.003	118.041	122.684	100.685	90.634	113.191	139.642	107.104	57.175	42.637	38.564	23.432	18.057	31.054	111.593	46.713	34.353	54.750	71.854	68.886
Pdensi_GG_141371_c0_g1	FC_3_2	MC_2_3	0	3709.89694735517	1854.94847367758	-27.8081237886845	3.90679054049765	-7.11789472725157	1.09588019028585e-12	7.85232528965703e-11	0.000	0.000	0.000	0.000	0.000	0.000	0.000	0.000	0.000	0.000	0.000	0.000	0.000	0.000	0.000	0.000	0.000	0.000	105.358	0.000	149.832	0.000	0.000	0.000	0.000	0.000	0.000
Pdensi_GG_141584_c0_g1	FC_3_2	MC_2_3	0	194.871914785276	97.435957392638	-10.4724305904373	1.47138081008922	-7.11741686355298	1.09968508563845e-12	7.86025214463587e-11	0.000	0.000	0.000	0.000	0.000	0.000	0.000	0.000	0.000	0.000	0.000	0.000	0.000	0.249	0.000	8.633	11.054	8.051	7.250	4.377	1.873	0.000	0.000	0.000	2.933	0.899	0.000
Pdensi_DN27004_c0_g1d24455	FC_3_2	MC_2_3	467.995985074214	45.0764748051309	256.536229939672	3.37549401247854	0.474529134145509	7.11335462796576	1.13255770885331e-12	8.08529617298294e-11	5.421	3.360	3.885	5.547	7.227	5.871	9.704	11.927	15.389	11.597	12.691	7.593	6.008	3.575	2.578	6.704	3.044	2.831	1.429	0.598	1.114	0.000	0.943	0.519	0.761	0.870	3.441
Pdensi_DN16986_c0_g1d349485	FC_3_2	MC_2_3	1.74504117462592	358.94014852383	180.342594849228	-7.68599647749451	1.08075310421595	-7.11170428057243	1.14618648675129e-12	8.17257620553363e-11	0.570	0.236	12.301	4.955	0.000	0.000	0.096	0.000	0.051	0.051	0.000	0.000	0.049	0.000	0.049	22.058	54.426	53.995	5.890	2.852	15.790	3.500	0.000	0.000	0.000	0.000	0.000
Pdensi_DN25601_c1_g2	FC_3_2	MC_2_3	195.976332612656	18.3172344586888	107.146783535673	3.42154958568854	0.481186155764029	7.11065674833433	1.15492050045144e-12	8.22478469844719e-11	4.105	2.930	4.023	7.924	3.582	3.484	5.589	4.704	5.251	3.653	5.741	4.190	2.418	3.209	2.276	7.078	1.498	0.907	0.502	0.266	0.503	0.000	0.000	0.000	0.000	0.000	0.000
Pdensi_DN19355_c0_g1	FC_3_2	MC_2_3	0	836.026591899952	418.013295949976	-12.5730254805351	1.76824615732828	-7.11044976878795	1.156653945403e-12	8.22707190909727e-11	0.087	0.522	0.201	0.000	0.173	1.141	0.000	0.000	0.000	0.000	0.000	0.000	0.481	0.961	1.742	0.000	0.032	0.036	0.800	42.541	13.668	11.052	0.000	0.000	0.000	0.000	0.000
Pdensi_GG_45478_c0_g1	FC_3_2	MC_2_3	0	4034.01663201267	2017.00831600633	-27.7774105167824	3.90678802204581	-7.11003780088294	1.16011176058973e-12	8.2416037196822e-11	0.000	0.000	0.000	0.000	0.000	0.000	0.000	0.000	0.000	0.000	0.000	0.000	0.000	0.000	0.000	0.000	0.246	1.637	122.123	0.000	155.629	0.000	0.000	0.000	0.000	0.000	0.000
Pdensi_DN18109_c0_g1d216800	FC_3_2	MC_2_3	2315.85029430678	116.717110337256	1216.28370232202	4.30907425547258	0.606291509416328	7.10726472092755	1.18365274358606e-12	8.3986001126507e-11	25.109	29.498	16.077	40.131	25.690	15.717	74.377	63.638	45.914	37.269	74.792	26.468	13.247	26.752	12.903	12.438	6.764	2.642	5.338	1.227	1.555	0.433	2.158	0.000	18.951	9.761	9.438
Pdensi_GG_103202_c0_g1	FC_3_2	MC_2_3	0.263602789983077	209.813412755946	105.038507772965	-9.61723110738102	1.35351085434958	-7.10539636714072	1.19977704885472e-12	8.50265355279597e-11	0.000	0.000	0.000	0.000	0.000	0.177	0.000	0.000	0.028	0.000	0.000	0.000	0.000	0.000	0.133	0.000	0.026	0.030	6.167	5.542	2.771	17.323	0.058	0.096	0.000	0.000	0.000
Pdensi_DN23070_c1_g1	FC_3_2	MC_2_3	22748.1573487558	142876.64377388	82812.4005613181	-2.65094770873024	0.373242968465546	-7.10247193571698	1.22544921185163e-12	8.66350951301031e-11	485.406	451.121	921.674	240.852	368.290	450.915	540.983	782.075	479.947	1728.753	1532.760	2111.306	2683.725	532.886	2362.288	1208.933	2430.254	5200.795	4649.055	3020.359	2202.587	312.796	4669.581	4864.720	7220.128	1104.281	644.265
Pdensi_DN52367_c0_g1	FC_3_2	MC_2_3	0	177.44977176885	88.7248858844252	-10.3372779190029	1.45593180673649	-7.10011133156997	1.24656428995948e-12	8.80210377543026e-11	0.911	0.000	0.914	0.000	0.000	0.000	0.000	0.000	0.000	0.000	0.288	0.268	0.000	0.263	0.253	4.486	6.600	16.943	7.054	2.638	2.620	0.000	0.555	0.000	0.000	0.767	0.551
Pdensi_DN39044_c0_g3	FC_3_2	MC_2_3	323.041282453077	1352.98426086523	838.012771659153	-2.06622520547797	0.291064321319329	-7.0988611593212	1.25789097949603e-12	8.87132943336101e-11	7.903	7.105	5.532	12.650	8.327	7.922	10.598	7.490	7.546	9.199	8.561	6.063	7.812	8.299	5.751	8.585	11.315	13.021	26.692	37.045	29.225	15.568	14.134	36.564	5.445	9.451	5.814
Pdensi_GG_75395_c0_g1	FC_3_2	MC_2_3	0	411.218606492043	205.609303246022	-11.5491656018915	1.62801644342411	-7.09401041281919	1.30280321813757e-12	9.16588148180993e-11	0.000	0.000	0.000	0.000	0.000	0.000	0.000	0.000	0.000	0.000	0.000	0.000	0.000	0.000	0.000	0.000	0.000	0.000	2.123	4.508	21.367	0.000	0.000	0.000	0.000	0.000	0.000
Pdensi_DN40374_c0_g1d91726	FC_3_2	MC_2_3	0	3434.79583053563	1717.39791526782	-27.7085233989633	3.90679304429334	-7.09239600992871	1.31809681722622e-12	9.26229336437834e-11	0.000	0.000	0.000	0.000	0.000	0.000	0.000	0.000	0.000	0.000	0.000	0.000	0.000	0.388	0.000	0.000	0.721	1.638	74.753	0.000	160.724	0.000	0.000	0.000	0.000	0.000	0.000
Pdensi_GG_9271_c0_g1	FC_3_2	MC_2_3	32791.0446522587	182035.833693339	107413.439172799	-2.47285094481589	0.348736042989303	-7.0908958065219	1.33246640833581e-12	9.35198772905953e-11	528.204	709.322	1541.358	231.430	380.849	683.008	581.187	1063.310	948.611	1840.572	2168.119	2529.202	2803.708	869.381	4185.508	1561.342	3115.374	6129.748	4747.401	4746.293	3048.347	385.626	3808.772	3469.709	70642.847	25994.346	12699.821
Pdensi_DN24957_c0_g1d305228	FC_3_2	MC_2_3	231.783033025395	24.1511540710535	127.967093548224	3.26728099090519	0.461128431377775	7.08540347673447	1.38639773552053e-12	9.70711702944869e-11	2.603	4.364	1.693	7.656	5.674	3.925	6.624	5.554	6.203	4.708	6.005	3.325	2.335	4.549	1.235	2.918	0.796	0.318	0.346	0.644	0.667	0.736	0.232	0.231	0.276	1.604	1.514
Pdensi_DN7989_c1_g1	FC_3_2	MC_2_3	72.7981189714858	451396.379449616	225734.588784294	-12.5983380361177	1.77868940728374	-7.08293307675162	1.41134844499745e-12	9.86995105820906e-11	0.000	0.000	0.000	0.000	0.000	0.000	0.000	2.031	3.697	9.144	0.000	0.000	0.000	0.446	0.000	0.000	0.000	0.000	5259.310	8297.513	17283.907	1076.154	0.000	0.000	0.567	0.000	0.000
Pdensi_DN21118_c0_g1d220932	FC_3_2	MC_2_3	0.746545792695545	580.117267792738	290.431906792717	-9.60328507863195	1.35679996742009	-7.07789306399546	1.46362592857386e-12	1.02110257297176e-10	0.020	0.021	0.040	0.000	0.024	0.000	0.022	0.021	0.023	0.047	0.000	0.024	0.066	0.046	0.022	0.054	0.022	0.175	1.114	30.269	8.203	0.478	0.122	0.041	0.155	0.000	0.000
Pdensi_GG_137041_c0_g1	FC_3_2	MC_2_3	1.94015448115275	991.52355722627	496.731855853712	-8.9871388179974	1.27003749816655	-7.07627832325533	1.4807731912448e-12	1.03059691138321e-10	0.000	0.000	0.074	0.047	0.000	0.000	0.123	0.039	0.000	0.087	0.094	0.000	0.000	0.000	0.042	0.202	5.581	6.991	38.084	1.345	29.139	3.370	0.000	0.076	0.000	0.000	0.000
Pdensi_GG_76904_c1_g1	FC_3_2	MC_2_3	0	678.352661820833	339.176330910417	-12.2714614230923	1.73422677409639	-7.07604196082508	1.48329965290112e-12	1.03112336491768e-10	0.000	0.000	0.209	0.000	0.000	0.000	0.000	0.000	0.000	0.000	0.000	0.000	0.000	0.000	0.000	0.000	0.227	2.831	0.699	22.743	22.713	2.394	0.000	0.000	0.000	0.000	0.000
Pdensi_DN21936_c0_g1d297829	FC_3_2	MC_2_3	3.79283597663109	244.034549815617	123.913692896124	-6.01560110389328	0.850232348375523	-7.07524374412107	1.49186303329892e-12	1.03584015663642e-10	0.057	0.222	1.837	0.883	0.544	0.061	0.042	0.099	0.156	0.045	0.289	0.090	0.042	0.460	0.021	0.668	4.469	6.527	2.138	5.996	8.524	5.236	0.000	0.000	0.000	0.000	0.000
Pdensi_DN24409_c0_g1d133598	FC_3_2	MC_2_3	41218.8366827211	10062.3550828993	25640.5958828102	2.03430379761217	0.287557021048302	7.07443619424077	1.5005758954921e-12	1.04064938352377e-10	140.560	370.470	56.935	939.866	810.582	547.917	1284.702	1042.939	944.082	1676.482	1193.732	1024.613	456.628	822.982	256.691	249.450	271.194	127.261	297.371	227.262	169.645	465.932	1870.417	961.145	19.163	24.087	22.766
Pdensi_GG_104749_c0_g1	FC_3_2	MC_2_3	28.2571718946806	2783.72672264242	1405.99194726855	-6.62317285883648	0.936921963327402	-7.06907631379973	1.55968363303508e-12	1.08035446324406e-10	0.031	0.506	0.498	0.247	0.782	0.812	0.198	0.834	1.203	0.310	0.880	1.511	0.243	0.662	0.683	0.069	3.645	8.539	63.959	8.442	118.620	0.159	0.354	0.680	1.467	5.142	9.893
Pdensi_DN36359_c0_g1d569102	FC_3_2	MC_2_3	411.483302734366	47.9004648742743	229.69188380432	3.1056675403281	0.439440183476137	7.06732715192567	1.57946291215458e-12	1.09145946007892e-10	15.869	8.800	13.769	10.867	5.807	10.093	13.203	7.771	11.660	13.547	14.151	8.932	14.830	14.325	10.466	23.506	5.633	3.783	0.792	1.106	1.373	0.000	0.582	0.000	0.000	0.000	0.000
Pdensi_DN19001_c2_g1	FC_3_2	MC_2_3	0.239375883780514	999.925313360469	500.082344622125	-11.869472638143	1.68046589910688	-7.06320351067601	1.62707153480313e-12	1.12302636479173e-10	0.000	0.055	5.236	3.549	0.000	0.021	0.000	0.028	0.000	0.106	0.000	0.000	0.000	0.046	0.022	2.895	22.984	41.652	25.605	0.920	42.168	7.294	0.000	0.000	0.000	0.000	0.000
Pdensi_GG_74876_c3_g1	FC_3_2	MC_2_3	228.37953689329	27.9489691165509	128.16425300492	3.03281118060405	0.429429152994246	7.06242498781793	1.63621648203491e-12	1.12800183366227e-10	4.933	4.805	3.270	5.650	7.722	4.609	7.173	4.903	6.048	4.326	5.027	3.981	3.324	7.288	4.864	2.021	0.847	1.220	0.526	0.710	0.700	0.076	1.501	0.104	0.810	0.855	2.348
Pdensi_DN21638_c1_g1	FC_3_2	MC_2_3	0	5146.49115532795	2573.24557766398	-27.5904788630039	3.90678181437417	-7.06220110923282	1.6388556023901e-12	1.12848574777344e-10	0.000	0.000	0.000	0.000	0.000	0.000	0.000	0.000	0.000	0.000	0.000	0.000	0.000	0.000	0.000	0.000	0.233	0.881	167.068	0.000	187.705	0.000	0.000	0.000	0.000	0.000	0.000
Pdensi_DN9388_c0_g1d265663	FC_3_2	MC_2_3	3.61997690276779	1077.54758996222	540.583783432495	-8.20935610119034	1.16282661471663	-7.05982817841753	1.66708610787507e-12	1.14579230277185e-10	0.084	0.000	0.107	0.000	0.000	0.209	0.144	0.152	0.000	0.000	0.106	0.338	0.000	0.053	0.134	0.000	2.115	1.349	48.954	2.670	23.177	14.184	50.303	56.908	0.000	0.000	0.100
Pdensi_GG_121462_c1_g1	FC_3_2	MC_2_3	20020.7281974202	1172.45708805697	10596.5926427386	4.09392505091548	0.579895911257794	7.05975843498493	1.66792301430036e-12	1.14579230277185e-10	1017.656	1051.972	936.981	932.057	541.783	948.533	559.725	290.586	735.193	496.863	246.834	605.248	855.311	1347.602	778.550	791.298	165.245	147.932	34.959	10.016	35.832	2.232	4.120	2.297	0.164	0.436	0.042
Pdensi_DN20163_c0_g1d62509	FC_3_2	MC_2_3	177.508641118733	0	88.7543205593664	9.53046032197942	1.35021527112755	7.05847469346177	1.68340146318274e-12	1.15506323717606e-10	0.096	0.713	0.163	8.848	11.731	4.656	5.295	3.317	5.468	2.625	6.550	3.708	0.565	2.449	0.477	0.000	0.011	0.000	0.000	0.000	0.000	0.014	0.000	0.000	0.000	0.000	0.000
Pdensi_DN22129_c0_g1d67028	FC_3_2	MC_2_3	60.4161344397493	398.743355290451	229.5797448651	-2.72218449990812	0.385775325765836	-7.05639868103042	1.70873125345295e-12	1.17106388751351e-10	1.373	2.618	1.850	2.574	1.715	4.031	1.904	1.319	1.566	2.450	2.030	1.054	0.904	2.301	2.055	1.963	3.813	3.208	6.671	10.000	10.659	4.526	0.035	0.058	4.346	4.999	4.897
Pdensi_DN24678_c0_g4	FC_3_2	MC_2_3	312.034814331915	7928.06483959632	4120.04982696412	-4.66741328460012	0.661766366737113	-7.0529623734327	1.75148225440504e-12	1.19895237659355e-10	2.430	1.736	24.419	4.001	2.482	1.392	3.458	6.572	14.568	5.227	9.793	15.246	1.075	1.288	0.771	32.092	98.621	231.056	93.942	143.918	303.872	102.047	45.148	7.951	0.000	0.395	0.784
Pdensi_DN22268_c0_g2d299346	FC_3_2	MC_2_3	0	647.965830556104	323.982915278052	-12.2053799767039	1.73227959086553	-7.04584874235309	1.84334411064295e-12	1.25887652780064e-10	0.000	0.000	0.000	0.000	0.000	0.000	0.000	0.000	0.000	0.000	0.000	0.000	0.000	0.000	0.000	0.000	0.065	0.148	21.711	0.682	22.316	0.117	0.000	0.000	0.000	0.000	0.000
Pdensi_DN16481_c0_g1	FC_3_2	MC_2_3	595.779216095053	58.5803535053473	327.1797848002	3.34463018316795	0.474748085228385	7.04506302865648	1.85377575476484e-12	1.26451818288139e-10	2.510	5.616	3.135	12.499	19.646	9.936	13.834	12.390	20.923	12.665	11.300	8.488	6.288	10.862	2.593	2.262	3.773	3.672	1.997	0.858	1.196	0.223	1.026	3.187	0.000	0.055	0.000
Pdensi_DN22110_c0_g1	FC_3_2	MC_2_3	0	3012.84452142427	1506.42226071214	-27.5200538460925	3.90679777284382	-7.04414598507878	1.86602427156661e-12	1.27138453702738e-10	0.000	0.000	0.000	0.000	0.000	0.000	0.000	0.000	0.000	0.088	0.000	0.000	0.000	0.000	0.000	0.000	0.249	1.042	63.900	0.000	142.572	0.228	0.000	0.000	0.058	0.000	0.000
Pdensi_GG_112050_c0_g1	FC_3_2	MC_2_3	0	209.180852004539	104.59042600227	-10.5739224434876	1.50137597970683	-7.04282110970782	1.88386031768927e-12	1.28203737087232e-10	0.000	0.000	0.608	0.000	0.000	0.000	0.000	0.000	0.000	0.000	0.000	0.524	0.179	0.252	0.000	0.441	0.000	0.621	4.243	1.853	8.280	3.330	0.000	0.000	0.809	0.000	0.000
Pdensi_DN26244_c0_g1d76795	FC_3_2	MC_2_3	3.31408420907007	153.390654000658	78.3523691048639	-5.5479897564203	0.787952282794097	-7.04102250550884	1.90834177188793e-12	1.29718251551412e-10	0.144	0.179	0.044	0.069	0.199	0.059	0.048	0.057	0.168	0.181	0.168	0.171	0.061	0.216	0.012	0.081	0.283	0.126	2.869	4.854	2.806	0.663	4.109	6.148	0.121	0.174	0.053
Pdensi_DN11297_c0_g3	FC_3_2	MC_2_3	2147.47039959117	404.349146921756	1275.90977325646	2.40904856064159	0.342534977485099	7.03300018680981	2.02139096028159e-12	1.37082781141145e-10	51.535	97.805	81.267	48.500	61.828	52.660	67.947	52.671	49.852	57.813	84.091	36.967	42.098	63.239	41.556	43.669	28.586	25.023	11.486	6.003	10.392	2.617	16.979	7.867	4.267	9.290	2.178
Pdensi_DN16639_c0_g1d279263	FC_3_2	MC_2_3	4.77456641795571	1220.38195497815	612.578260698054	-8.00038880951564	1.13809046362128	-7.0296598251595	2.07037676403007e-12	1.40241544199776e-10	0.045	0.019	0.141	0.122	0.064	0.190	0.039	0.147	0.176	0.145	0.090	0.116	0.039	0.051	0.050	0.040	0.887	2.389	39.868	1.084	43.197	0.146	0.011	0.000	0.028	0.000	0.021
Pdensi_DN21343_c1_g1d18680	FC_3_2	MC_2_3	512.980575212028	42.6591548498507	277.819865030939	3.58391120062194	0.509981470944824	7.02753218461477	2.10218329461284e-12	1.42065644599045e-10	0.484	1.416	0.758	3.226	7.750	2.851	10.989	13.042	16.564	12.151	18.761	26.590	4.306	6.846	1.470	1.864	4.747	1.282	1.625	0.723	0.593	0.209	0.085	0.000	0.000	0.000	0.000
Pdensi_DN20834_c0_g1	FC_3_2	MC_2_3	1596.33805263538	190.593047060149	893.465549847764	3.06676916471529	0.436682135303551	7.02288671045242	2.17330430500746e-12	1.46701818057827e-10	7.909	14.788	8.093	34.171	24.304	26.071	41.371	27.099	57.887	38.406	41.684	52.315	14.247	27.323	14.279	9.759	6.137	5.063	4.452	2.968	5.685	2.472	3.484	0.631	0.485	0.068	0.379
Pdensi_DN45633_c0_g1d248136	FC_3_2	MC_2_3	565.452362724182	141.306257006133	353.379309865157	2.00022443862955	0.284919297775688	7.02031927723019	2.21361816708351e-12	1.49077586942523e-10	25.666	30.264	33.168	10.126	14.458	9.703	15.216	15.829	13.787	17.071	9.284	19.987	17.731	18.873	14.571	14.957	14.776	16.014	3.913	2.598	3.232	1.460	0.780	0.000	0.000	0.000	0.000
Pdensi_DN16207_c0_g1d278359	FC_3_2	MC_2_3	0	271.562660655613	135.781330327807	-10.9506670459719	1.56031023500666	-7.0182626507767	2.24643962309252e-12	1.51113272290567e-10	0.000	0.000	0.000	0.000	0.000	0.000	0.000	0.000	0.000	0.000	0.000	0.000	0.000	0.000	0.000	0.000	0.000	0.000	1.407	10.304	6.817	0.071	0.019	0.032	0.000	0.000	0.000
Pdensi_DN22125_c1_g1d125322	FC_3_2	MC_2_3	1183.54456890772	12.9168731878907	598.230721047804	6.52333502556239	0.929768511267544	7.01608512926426	2.28171065149244e-12	1.53240308854514e-10	5.593	5.513	5.417	11.396	15.623	5.667	21.953	25.721	45.834	15.483	18.951	18.854	3.439	1.337	1.413	4.693	1.608	1.448	0.329	0.000	0.562	0.045	0.000	0.000	0.071	0.000	0.000
Pdensi_DN21957_c0_g2d421210	FC_3_2	MC_2_3	288.727446322019	1386.46831992388	837.597883122948	-2.26412361471537	0.322709232199331	-7.0159864943587	2.28332111246813e-12	1.53240308854514e-10	0.105	0.150	0.000	4.423	6.578	20.128	5.809	7.034	9.995	2.977	5.107	3.633	0.707	4.169	6.996	0.126	2.803	1.356	31.014	35.976	28.348	119.365	497.104	717.454	103.971	241.277	343.339
Pdensi_DN22506_c0_g3	FC_3_2	MC_2_3	0	116.768396478005	58.3841982390027	-9.73287042002356	1.38798292547441	-7.01224074258472	2.34531187305653e-12	1.56858550921969e-10	0.000	0.000	0.000	0.000	0.000	0.000	0.000	0.000	0.000	0.000	0.000	0.000	0.000	0.000	0.000	0.000	1.268	8.489	2.481	2.345	3.199	0.162	0.000	0.000	0.000	0.000	0.000
Pdensi_DN29765_c0_g1d432991	FC_3_2	MC_2_3	15887.2851907145	714.324210661116	8300.80470068783	4.47487636148986	0.638875274148831	7.00430356684519	2.4821740313905e-12	1.65757537864035e-10	52.241	505.129	191.576	569.280	506.669	328.904	524.604	379.459	357.573	358.251	509.470	282.686	128.022	528.950	263.027	381.303	253.882	31.542	34.294	9.209	6.206	57.475	13.705	3.613	0.508	0.000	0.000
Pdensi_DN24218_c0_g1d22241	FC_3_2	MC_2_3	229.436659535163	1.7136887747784	115.575174154971	7.05043452558856	1.00660135751778	7.00419731498725	2.48405827162602e-12	1.65757537864035e-10	2.327	0.912	0.053	3.739	4.610	1.342	5.231	6.035	6.901	8.586	6.402	11.454	0.849	0.882	1.680	0.000	0.000	0.000	0.000	0.114	0.000	0.150	0.000	0.000	0.000	0.000	0.000
Pdensi_DN40077_c1_g2	FC_3_2	MC_2_3	20.1600071332251	3017.36529713886	1518.76265213604	-7.22573733484525	1.0316853466868	-7.0038189047177	2.49078029324736e-12	1.66015921284704e-10	0.222	0.599	0.277	0.630	0.536	0.361	0.428	0.579	0.587	0.456	0.562	0.263	0.371	0.768	0.312	0.401	0.608	0.276	18.892	6.854	179.477	0.504	0.750	0.225	0.426	0.062	0.267
Pdensi_DN18173_c1_g1	FC_3_2	MC_2_3	0	370.552949209381	185.27647460469	-11.3990422545314	1.627765417354	-7.00287776912044	2.50757593648521e-12	1.66944375547439e-10	0.000	0.000	0.000	0.000	0.000	0.000	0.000	0.000	0.000	0.032	0.000	0.000	0.000	0.000	0.000	0.000	0.000	0.000	1.065	12.036	12.137	0.719	0.017	0.028	0.000	0.000	0.000
Pdensi_DN44689_c0_g1d95648	FC_3_2	MC_2_3	153.722408261512	0	76.8612041307559	9.32311397844206	1.33282858639177	6.99498350622982	2.6529013709902e-12	1.76417941170848e-10	0.735	5.174	4.055	2.316	4.919	4.359	4.449	4.242	3.509	3.907	0.923	3.882	2.429	2.119	4.874	2.305	0.786	0.893	0.000	0.000	0.000	0.000	0.000	0.000	0.000	0.000	0.000
Pdensi_DN43085_c0_g1d154392	FC_3_2	MC_2_3	53.5204353247285	374.644242820672	214.0823390727	-2.80855471746686	0.401548700681504	-6.99430657526773	2.66574072604702e-12	1.77069624008145e-10	0.658	1.248	0.000	2.919	1.000	1.974	1.097	1.382	1.759	1.360	2.496	3.879	4.578	3.990	2.382	2.358	5.316	6.431	7.278	10.870	7.558	1.002	0.000	0.993	1.225	2.033	0.596
Pdensi_DN20800_c0_g1d494050	FC_3_2	MC_2_3	29.7623279691989	1851.65815701016	940.710242489681	-5.96015997985582	0.852269006572368	-6.99328490640089	2.68523420211752e-12	1.781613134512e-10	0.609	0.561	0.826	0.632	0.472	1.629	0.744	0.452	1.148	1.149	0.670	1.260	0.418	0.855	1.129	0.591	1.207	1.546	31.945	6.922	87.815	7.079	2.250	7.355	1.474	3.221	2.617
Pdensi_GG_55579_c1_g1	FC_3_2	MC_2_3	289.14781671771	3.35355414942838	146.250685433569	6.4051352062553	0.916014666341887	6.99239372643919	2.70235204907618e-12	1.79093078801916e-10	4.263	18.554	3.753	12.703	13.470	23.239	8.075	6.128	8.708	3.092	4.336	2.809	7.934	21.380	23.481	3.934	0.603	0.228	0.207	0.000	0.043	0.000	0.000	0.000	0.000	0.000	0.000
Pdensi_DN20193_c0_g2	FC_3_2	MC_2_3	1267.15773772807	299.097177677214	783.127457702644	2.08287130572809	0.297961490937528	6.99040436122932	2.74095091752878e-12	1.81444721306502e-10	9.855	16.079	16.288	19.238	25.856	39.173	28.161	30.607	41.501	17.111	49.338	32.172	6.201	22.306	13.532	17.334	10.696	5.832	6.086	7.932	6.540	4.742	70.284	732.780	4.798	9.060	10.627
Pdensi_DN21098_c3_g2	FC_3_2	MC_2_3	29.5921966732751	849.792743795028	439.692470234152	-4.84371449415645	0.692964038872499	-6.98984972154907	2.75180841387109e-12	1.81956693917874e-10	1.685	1.523	10.922	7.760	2.531	3.699	0.525	0.971	0.841	0.187	0.202	0.312	0.415	1.534	1.560	16.710	28.681	24.585	7.884	12.281	37.781	14.368	1.147	3.149	0.000	0.000	0.000
Pdensi_DN31767_c0_g1d311298	FC_3_2	MC_2_3	198.611554231727	8.9284504481868	103.770002339957	4.4912723334499	0.642594315137582	6.98928114931784	2.76298242896359e-12	1.82488410903452e-10	0.519	3.144	1.627	3.155	5.701	3.308	6.072	4.933	4.759	5.315	5.635	5.282	1.196	3.712	2.730	0.720	0.263	0.249	0.090	0.185	0.342	4.023	0.098	0.162	0.000	0.045	0.000
Pdensi_DN16835_c0_g1d185532	FC_3_2	MC_2_3	422.419294690899	7.54250990825607	214.980902299578	5.81639713288929	0.832306772304548	6.9882852410109	2.78266210399806e-12	1.83580065918803e-10	6.155	7.401	3.984	13.018	12.061	4.269	13.699	10.778	9.064	3.913	3.581	2.325	4.041	4.139	1.348	4.076	0.360	0.318	0.000	0.296	0.208	0.000	0.000	0.000	0.000	0.000	0.000
Pdensi_DN16260_c0_g1d215108	FC_3_2	MC_2_3	120.717675809377	1270.06282155552	695.39024868245	-3.39501004107927	0.485922750153079	-6.98672791098946	2.81371162406757e-12	1.85418503335331e-10	3.487	3.305	3.095	3.907	2.782	4.984	3.597	2.900	3.077	3.221	2.341	2.678	3.655	3.907	3.668	3.204	4.321	4.952	13.875	30.912	42.018	12.067	10.659	35.518	7.947	9.574	8.071
Pdensi_GG_156692_c4_g1	FC_3_2	MC_2_3	0	597.706923422634	298.853461711317	-12.0888080366968	1.73064831256247	-6.98513265170416	2.8458695891832e-12	1.8732574807715e-10	0.000	0.000	0.000	0.000	0.000	0.000	0.000	0.000	0.000	0.000	0.105	0.000	0.000	0.000	0.000	0.000	7.967	23.601	8.172	1.064	31.561	0.632	0.000	0.000	0.000	0.000	0.000
Pdensi_DN20691_c0_g1	FC_3_2	MC_2_3	282.191259651006	10.4676418639899	146.329450757498	4.75470323425515	0.680732433636275	6.98468737394647	2.85490986059607e-12	1.87708712211246e-10	3.046	6.682	3.555	1.416	4.776	1.572	5.264	12.768	4.320	10.514	6.083	3.034	9.611	8.739	1.697	3.643	1.628	1.216	0.199	0.275	0.254	0.179	0.218	0.000	0.000	1.266	0.071
Pdensi_DN24279_c0_g1d225436	FC_3_2	MC_2_3	414.45450007055	5.41110149428556	209.932800782418	6.23752760105016	0.893233279430603	6.98308912653401	2.88759089636767e-12	1.89643427369789e-10	0.075	1.968	0.334	5.409	6.040	0.603	9.961	7.429	15.398	18.028	18.791	14.865	0.249	2.084	0.880	0.202	0.657	0.373	0.296	0.087	0.000	0.168	32.461	36.863	0.000	0.042	0.000
Pdensi_DN22135_c0_g1d222216	FC_3_2	MC_2_3	23.8027812211622	914.832273296039	469.317527258601	-5.26394090589098	0.753875510516583	-6.98250683628645	2.89958854118135e-12	1.9021692666439e-10	2.194	1.544	0.991	1.625	1.041	1.076	0.902	0.456	0.547	0.570	0.431	0.371	0.834	1.143	0.583	0.701	0.737	0.530	4.613	24.461	33.293	0.731	0.048	0.279	0.734	1.163	0.855
Pdensi_GG_41455_c1_g1	FC_3_2	MC_2_3	474.492365608884	116.582577960845	295.537471784865	2.02529992945826	0.290110876321964	6.98112375218428	2.92828222520508e-12	1.91706958274171e-10	18.143	8.398	13.485	5.146	8.250	2.609	12.474	12.255	12.853	7.170	8.303	8.166	7.714	2.619	3.066	10.704	6.457	7.463	2.250	3.185	2.566	0.000	0.000	0.000	0.000	0.000	0.000
Pdensi_GG_75461_c0_g1	FC_3_2	MC_2_3	0	2517.12379089774	1258.56189544887	-27.2737789636787	3.90680535794788	-6.98109490102797	2.92888373097148e-12	1.91706958274171e-10	0.000	0.000	0.000	0.000	0.000	0.000	0.000	0.000	0.000	1.141	0.000	0.000	0.000	0.000	0.000	0.000	0.000	135.028	0.000	156.672	15.068	0.000	0.000	0.000	0.000	0.000	0.000
Pdensi_DN25873_c0_g1d193593	FC_3_2	MC_2_3	30.8384504092889	434.781073765548	232.809762087418	-3.81720836344597	0.546960039758015	-6.97895291424721	2.97388118050158e-12	1.94215778350829e-10	0.294	1.031	0.806	0.557	1.153	0.400	0.650	0.921	0.865	0.862	1.114	0.607	0.246	0.763	0.494	1.388	3.364	2.180	5.591	8.458	15.674	1.561	0.271	0.000	0.559	2.887	1.148
Pdensi_DN40190_c0_g1d34731	FC_3_2	MC_2_3	140.186081246843	3.95647370209834	72.0712774744706	5.15770478693303	0.739198704520471	6.97742671272524	3.00635550750634e-12	1.9611672310669e-10	1.102	2.317	1.070	2.797	4.439	2.157	4.116	4.370	2.635	2.117	3.353	1.897	0.490	1.961	0.751	1.569	0.279	0.396	0.083	0.056	0.139	0.036	0.000	0.000	0.000	0.000	0.000
Pdensi_DN23745_c0_g4	FC_3_2	MC_2_3	1029.57242109151	128.759625019296	579.166023055403	2.99956966679383	0.429982710800433	6.97602389921676	3.03651095370951e-12	1.97862314426615e-10	1.444	4.148	3.608	52.330	147.555	186.313	30.318	36.358	15.087	15.985	11.797	10.909	82.215	114.382	116.357	16.354	14.337	3.712	3.223	2.480	3.146	0.885	1.468	0.000	0.100	0.058	0.015
Pdensi_DN340_c0_g1d324329	FC_3_2	MC_2_3	814.475722362344	123.090005808132	468.782864085238	2.72640054032668	0.391151440171318	6.9701917475558	3.16509296214764e-12	2.0578049711713e-10	15.184	18.492	15.411	28.691	19.588	22.380	26.266	19.015	19.379	14.185	21.091	14.807	13.321	18.250	15.875	19.120	5.739	4.224	3.530	1.713	3.227	4.684	10.726	14.434	0.000	0.000	0.043
Pdensi_GG_156752_c0_g1	FC_3_2	MC_2_3	0.742354557544106	244.976923401132	122.859638979338	-8.36235071858375	1.19994285352141	-6.96895747496907	3.19298188138908e-12	2.07362281514425e-10	0.099	0.222	0.092	0.029	0.034	0.088	0.000	0.038	0.021	0.018	0.023	0.018	0.041	0.101	0.000	0.042	0.391	0.098	1.958	4.771	9.974	0.565	0.188	0.150	0.937	0.684	0.446
Pdensi_DN17299_c0_g1d280926	FC_3_2	MC_2_3	47.2525139931279	850.97451297867	449.113513485899	-4.17021171185483	0.598471887192059	-6.96809959014257	3.21250795818611e-12	2.08166227581951e-10	0.062	0.354	0.184	0.874	1.100	1.134	1.727	1.037	0.983	1.248	1.630	0.830	0.236	1.038	0.742	0.106	0.898	7.546	7.901	30.826	19.448	22.099	0.505	0.112	0.967	1.217	0.648
Pdensi_DN23296_c0_g1d427204	FC_3_2	MC_2_3	507.677351476163	5.25220887381287	256.464780174988	6.59803107210477	0.947024194549048	6.96711985826994	3.23495059741428e-12	2.09387569001969e-10	2.725	5.030	14.084	4.256	9.866	3.975	22.596	10.177	7.674	8.496	4.712	1.693	1.757	2.232	1.848	4.321	5.159	2.039	0.000	0.250	0.103	1.414	0.704	0.724	0.218	2.736	0.000
Pdensi_GG_11272_c0_g1	FC_3_2	MC_2_3	4.03221186041161	2694.0592575518	1349.04573470611	-9.38680603238592	1.34745881637422	-6.96630273097635	3.2537859877384e-12	2.1037297328492e-10	0.020	0.000	0.000	0.049	0.000	0.000	0.043	0.115	0.161	0.128	0.031	0.070	0.022	0.000	0.000	0.137	2.189	3.047	95.556	0.298	90.159	0.100	0.000	0.353	0.000	0.000	0.000
Pdensi_DN48158_c0_g1d158735	FC_3_2	MC_2_3	520.01229119576	32.4929915966883	276.252641396224	3.99686263475074	0.57378379286985	6.96579911182213	3.2654483015674e-12	2.10892932771073e-10	16.686	9.793	10.664	13.044	18.231	5.411	18.311	14.259	8.777	10.987	6.028	7.089	8.500	4.072	2.667	11.900	3.002	3.284	1.273	0.443	0.546	0.000	0.000	0.000	0.000	0.000	0.000
Pdensi_DN23707_c0_g1d130847	FC_3_2	MC_2_3	10.8744770872967	434.02674048634	222.450608786818	-5.3176332328017	0.763548951390416	-6.96436452845405	3.29889409186766e-12	2.1281702815909e-10	3.217	2.104	2.878	0.707	0.283	0.936	0.355	0.284	0.236	0.303	0.394	0.410	1.805	1.006	1.205	4.347	1.747	3.784	16.058	2.425	11.523	2.783	0.143	0.087	25.147	23.750	29.737
Pdensi_DN34936_c0_g1d437621	FC_3_2	MC_2_3	47.1400252606717	320.072300588223	183.606162924447	-2.76394412413398	0.396907361344544	-6.96370083631348	3.31448079447259e-12	2.13586022346467e-10	0.000	1.294	2.156	1.207	1.742	0.259	1.056	1.253	1.422	0.847	0.301	1.124	0.794	0.826	0.530	1.068	5.121	4.657	8.187	5.252	8.582	5.441	2.327	4.799	0.000	0.536	0.000
Pdensi_DN22306_c0_g2	FC_3_2	MC_2_3	3257.82052183936	16409.6556487198	9833.73808527956	-2.33257896646288	0.335075497539072	-6.9613534370441	3.37019062492545e-12	2.16936005154041e-10	86.578	100.454	166.899	28.334	43.552	77.063	63.935	106.252	87.623	163.315	200.141	247.878	289.451	106.194	445.023	181.573	334.382	615.857	491.378	362.347	278.671	43.805	413.414	526.965	12713.410	2630.803	1594.574
Pdensi_DN3690_c0_g1d260757	FC_3_2	MC_2_3	1500.3245211114	123.159010312193	811.741765711798	3.60491394768193	0.517954094058821	6.95991013302531	3.40489866634297e-12	2.18866917772544e-10	3.248	14.145	18.455	48.105	32.675	16.931	43.375	36.255	39.354	40.854	25.111	23.704	8.261	20.640	8.876	44.041	6.775	12.963	5.098	1.989	1.466	67.812	0.000	0.000	0.000	0.000	0.000
Pdensi_DN22286_c0_g2d299585	FC_3_2	MC_2_3	649.981057803052	50.5343905149245	350.257724158988	3.68853274392959	0.529977274036647	6.95979417350362	3.40770237957388e-12	2.18866917772544e-10	2.289	13.553	10.046	13.299	16.520	13.050	17.409	14.142	19.953	12.535	17.183	12.099	4.833	14.125	10.263	5.637	3.544	2.537	0.481	1.291	1.660	0.037	0.106	0.000	4.725	12.377	2.871
Pdensi_DN1319_c0_g1	FC_3_2	MC_2_3	647.442594704483	64.5930917259893	356.017843215236	3.32596566557146	0.478152042946126	6.95587463158911	3.50381350838535e-12	2.24792017750529e-10	3.038	3.657	5.639	8.656	8.735	8.290	18.228	13.833	19.254	10.512	17.350	8.409	4.447	5.053	5.027	2.678	0.160	0.363	0.821	2.223	1.381	5.753	1.881	2.754	0.222	2.001	7.233
Pdensi_DN18871_c0_g1d405833	FC_3_2	MC_2_3	0	292.847664843046	146.423832421523	-11.059826869228	1.59009287738774	-6.9554596630843	3.51414322363436e-12	2.25206709955551e-10	0.000	0.000	0.000	0.000	0.000	0.000	0.000	0.000	0.000	0.325	0.000	0.591	0.000	0.204	0.000	0.370	0.736	2.905	6.984	11.943	1.270	0.479	0.000	0.000	0.148	0.000	0.000
Pdensi_DN20975_c0_g2	FC_3_2	MC_2_3	11.2233343013418	2105.97778499	1058.60055964567	-7.55231135232532	1.08684342163682	-6.94884948648014	3.68277199683163e-12	2.34979408437492e-10	0.257	0.568	0.570	0.108	1.003	0.247	0.406	0.164	0.307	0.703	0.291	0.615	0.293	0.439	0.835	1.406	128.280	74.181	117.969	26.979	2.220	3.459	2.454	0.220	2.341	0.794	0.582
Pdensi_DN52946_c0_g1	FC_3_2	MC_2_3	185.879662605477	0	92.9398313027387	9.59697078122128	1.38115624068311	6.94850480961856	3.6917792036045e-12	2.35296395762338e-10	1.007	0.484	1.678	0.426	0.814	1.957	2.986	5.625	6.088	4.084	8.068	4.092	0.374	0.258	0.875	1.707	0.121	0.000	0.000	0.000	0.000	0.000	0.000	0.000	0.000	0.000	0.000
Pdensi_DN18059_c0_g1d476739	FC_3_2	MC_2_3	590.936231831869	105.957167676794	348.446699754331	2.48101975338379	0.357324558668676	6.94332279490557	3.82982938776807e-12	2.43828285415345e-10	19.416	21.921	20.519	15.481	19.329	12.540	12.889	17.943	15.942	7.360	14.189	15.108	8.238	15.558	10.696	9.233	7.586	7.238	2.403	1.812	3.066	14.951	2.071	1.443	2.079	6.338	5.226
Pdensi_DN16048_c0_g1	FC_3_2	MC_2_3	970.398654181312	108.655346313444	539.527000247378	3.15801972898084	0.45487779760049	6.94256731289063	3.85037379135005e-12	2.44868640656447e-10	15.815	38.092	23.101	41.501	29.530	25.445	34.618	19.438	23.038	17.909	23.178	18.607	18.628	36.712	25.713	24.116	15.508	7.809	3.678	1.514	2.291	7.623	2.962	0.652	0.797	0.360	0.230
Pdensi_DN16752_c0_g1d471667	FC_3_2	MC_2_3	224.430591631585	1999.31108140382	1111.8708365177	-3.15556826967124	0.454628114792023	-6.94098795696964	3.89367209338314e-12	2.47352207336905e-10	0.285	0.000	0.142	5.270	3.606	15.899	3.087	6.100	8.531	2.771	6.344	3.140	1.923	4.948	9.560	0.192	5.016	2.206	43.040	56.267	38.130	213.974	458.179	993.342	62.374	137.220	175.151
Pdensi_GG_27744_c0_g1	FC_3_2	MC_2_3	0	2242.68360681909	1121.34180340955	-27.111410821565	3.90681099827228	-6.93952454663267	3.93421760597586e-12	2.49655678015814e-10	0.000	0.000	0.000	0.000	0.000	0.000	0.000	0.000	0.000	0.064	0.000	0.000	0.000	0.000	0.000	0.000	0.059	0.405	29.569	0.000	123.471	0.000	0.000	0.000	0.000	0.000	0.000
Pdensi_DN22823_c0_g1d302799	FC_3_2	MC_2_3	8.26243020559516	431.140499774323	219.701464989959	-5.7149580575929	0.823815270649705	-6.93718393091425	3.99992916030592e-12	2.5354937247493e-10	0.128	0.000	0.125	0.072	0.103	0.260	0.099	0.065	0.504	0.074	0.460	0.429	0.108	0.069	0.160	1.127	3.394	3.368	7.508	11.143	10.913	21.463	4.728	4.848	0.604	0.510	1.269
Pdensi_DN24245_c1_g1d552578	FC_3_2	MC_2_3	3071.35997169628	30451.0472854906	16761.2036285934	-3.30953487271053	0.477152504122268	-6.93601069703802	4.03327073975493e-12	2.55384949645308e-10	47.464	57.328	61.569	63.417	65.186	63.371	78.849	84.946	79.605	99.976	94.611	68.928	46.322	74.340	51.777	67.603	210.704	239.437	657.524	316.449	1115.616	174.442	76.960	84.564	49.076	72.291	63.226
Pdensi_DN10242_c0_g2d266732	FC_3_2	MC_2_3	12.473779272507	1610.39999620659	811.436887739549	-7.01279373351427	1.01113373085118	-6.93557490917729	4.04572446158262e-12	2.55895366758995e-10	0.067	0.270	0.217	0.398	0.221	0.323	0.547	0.104	0.332	0.313	0.127	0.079	0.056	0.250	0.170	0.162	0.222	0.105	2.678	56.151	50.810	0.100	0.000	0.000	0.000	0.019	0.000
Pdensi_DN20506_c0_g1d63299	FC_3_2	MC_2_3	483.495686914812	11.9907229445618	247.743204929687	5.32843280233687	0.768776538237743	6.93105543328777	4.1771231632368e-12	2.63633946642683e-10	2.640	9.928	6.341	11.936	13.235	10.669	12.251	12.817	13.231	8.318	17.497	8.558	2.387	9.148	6.897	7.548	3.043	3.496	0.156	0.612	0.078	18.373	0.022	0.000	0.014	0.051	0.011
Pdensi_DN3333_c0_g1	FC_3_2	MC_2_3	158.767941507099	0	79.3839707535495	9.36968116693149	1.35247918499309	6.92778215805176	4.27489332293394e-12	2.69512592677699e-10	1.474	0.506	0.468	8.063	4.092	1.490	5.434	3.626	3.554	5.656	2.424	3.270	1.020	1.056	0.000	0.574	0.045	0.051	0.000	0.000	0.000	0.000	0.000	0.000	0.000	0.000	0.000
Pdensi_GG_71436_c4_g1	FC_3_2	MC_2_3	0	187.915993949685	93.9579969748425	-10.4191159088689	1.50464350666748	-6.9246408619045	4.37082935495009e-12	2.75263019722446e-10	0.000	0.000	0.000	0.000	0.000	0.000	0.000	0.000	0.000	0.000	0.000	0.000	0.000	0.000	0.000	0.000	0.000	0.000	2.156	2.903	7.781	1.272	0.000	0.000	0.000	0.000	0.000
Pdensi_DN32907_c0_g1	FC_3_2	MC_2_3	0	145.942708378905	72.9713541894523	-10.0548462423109	1.45218027444305	-6.92396558420904	4.39172648477942e-12	2.76280382985249e-10	0.879	0.000	0.000	0.000	0.000	0.317	0.000	0.000	0.000	0.000	0.000	0.000	0.324	0.000	1.624	0.000	0.000	3.569	1.947	5.084	2.951	0.445	1.425	0.000	0.000	0.659	0.710
Pdensi_DN20809_c0_g1d538058	FC_3_2	MC_2_3	24058.5886082999	4352.58331840323	14205.5859633516	2.4666762339123	0.35655761072498	6.91802996126451	4.57967451875332e-12	2.8717369151287e-10	332.619	469.519	428.121	614.379	589.849	344.798	624.803	641.642	640.166	502.731	635.619	484.599	268.752	435.452	284.756	479.856	167.982	217.758	60.164	105.615	132.122	340.003	18.055	18.381	14.364	22.666	23.567
Pdensi_DN17168_c0_g1d280500	FC_3_2	MC_2_3	2.73004234639591	775.639399437314	389.184720891855	-8.15002705766353	1.17818113970259	-6.91746522077313	4.59796216125771e-12	2.88010416926781e-10	0.000	0.066	0.000	0.078	0.149	0.000	0.000	0.128	0.072	0.000	0.078	0.000	0.000	0.000	0.000	0.000	0.269	0.000	16.046	2.149	34.976	0.093	0.000	0.000	0.000	0.000	0.000
Pdensi_GG_15615_c0_g1	FC_3_2	MC_2_3	497.475721182259	84.6451861045897	291.060453643424	2.55491614025842	0.369786587121963	6.90916390489781	4.87518427482726e-12	3.05047244624905e-10	0.643	9.699	5.762	11.836	10.403	9.947	12.391	14.150	12.879	23.547	34.993	13.487	2.512	10.959	9.215	4.293	11.226	7.450	1.507	2.674	1.646	0.254	0.069	0.192	0.235	0.275	0.452
Pdensi_DN20191_c0_g2	FC_3_2	MC_2_3	2022.3165783649	326.664028376232	1174.49030337057	2.62982590821274	0.381033292050638	6.90182711872654	5.13378912815261e-12	3.20883853939273e-10	154.507	78.478	49.902	46.790	57.723	50.491	48.215	48.412	63.490	55.257	46.783	52.028	110.672	60.172	51.577	42.907	17.083	11.128	10.600	4.675	7.291	2.543	2.789	2.534	0.048	0.430	0.568
Pdensi_DN22140_c0_g1d222280	FC_3_2	MC_2_3	3.95718091606462	1161.08125482693	582.519217871499	-8.19546994694539	1.1876641090952	-6.90049474778604	5.18217375402191e-12	3.23560932333111e-10	0.035	0.000	0.062	0.000	0.000	0.025	0.257	0.000	0.070	0.144	0.167	0.030	0.000	0.134	0.000	0.160	4.144	3.545	13.155	6.620	59.423	0.786	0.056	0.000	1.049	0.260	1.424
Pdensi_DN32006_c0_g1d144938	FC_3_2	MC_2_3	2185.99066275486	99.1190661786244	1142.55486446674	4.46362154591596	0.646882022182444	6.90020960987081	5.19258636351086e-12	3.23863946488181e-10	16.705	20.216	22.856	50.612	36.013	22.888	56.899	56.312	60.006	45.336	53.615	53.115	9.547	17.756	11.144	29.018	7.922	3.072	2.997	0.489	3.335	0.020	0.041	0.150	0.042	0.015	0.000
Pdensi_DN22765_c1_g2	FC_3_2	MC_2_3	5.31434570337619	1438.87104969338	722.092697698378	-8.08446449024934	1.17185824048792	-6.89884169512113	5.24282547224439e-12	3.26647652470722e-10	0.063	0.159	0.295	0.667	0.281	0.000	0.094	0.089	0.221	0.173	0.215	0.000	0.000	0.000	0.000	1.142	2.041	0.784	72.585	0.888	26.656	0.258	0.417	0.000	0.000	0.000	0.000
Pdensi_GG_64263_c0_g1	FC_3_2	MC_2_3	2.71838914564766	164.001145537897	83.3597673417721	-5.91111766777056	0.856858919841466	-6.89858917365792	5.25215172717689e-12	3.26879109738208e-10	0.090	0.097	0.090	0.226	0.108	0.000	0.049	0.094	0.053	0.105	0.000	0.053	0.100	0.000	0.000	0.446	0.395	1.793	1.422	4.443	5.338	1.017	11.196	10.112	0.000	0.000	0.000
Pdensi_DN21557_c1_g1d65549	FC_3_2	MC_2_3	268.000847610404	25.5690059796049	146.784926795004	3.38918275001474	0.491317640001302	6.89814994227719	5.26841240706926e-12	3.27541191420932e-10	10.453	6.427	6.652	7.969	9.111	2.323	9.056	7.253	5.000	6.383	3.548	3.866	3.473	2.857	1.151	8.782	2.975	2.031	0.752	0.396	0.594	0.121	0.000	0.000	0.000	0.000	0.000
Pdensi_GG_72700_c0_g1	FC_3_2	MC_2_3	0	569.372067590197	284.686033795099	-12.0187080674192	1.74250055276571	-6.89739125094854	5.29661604608565e-12	3.28593260009237e-10	0.000	0.000	4.003	0.338	0.000	0.000	0.000	0.000	0.000	0.000	0.000	0.000	0.000	0.000	0.149	0.239	3.292	25.163	1.417	4.860	32.392	4.795	0.000	0.000	0.000	0.000	0.000
Pdensi_DN22617_c0_g1	FC_3_2	MC_2_3	10.4862231477821	687.016392933148	348.751308040465	-6.03876849069343	0.875911782449445	-6.89426562319587	5.41437725727422e-12	3.35541630580056e-10	0.655	0.270	12.907	5.121	0.000	0.154	0.196	0.097	0.528	0.224	0.230	0.212	0.000	0.000	0.071	12.179	14.284	29.209	10.774	5.466	30.743	2.210	0.088	0.218	0.000	0.018	0.098
Pdensi_DN17128_c0_g1d56912	FC_3_2	MC_2_3	227.106582951848	0	113.553291475924	9.88623219446832	1.43569174342672	6.88604099015837	5.73664675131135e-12	3.55135621520607e-10	0.849	2.010	0.173	3.555	10.345	0.458	5.793	9.464	2.764	3.891	11.661	2.140	0.408	2.108	0.033	0.054	0.000	0.000	0.000	0.000	0.000	0.000	0.000	0.000	0.000	0.000	0.000
Pdensi_DN19838_c0_g6	FC_3_2	MC_2_3	415.847852756291	41.2786597596335	228.563256257962	3.33270254583247	0.484286368736356	6.88167737309736	5.91518614401932e-12	3.65541563579947e-10	2.394	6.221	3.569	17.324	10.341	15.138	13.477	8.054	11.464	9.386	8.664	10.503	4.814	13.155	6.688	2.013	2.759	1.219	1.233	0.517	1.073	0.417	3.922	0.056	0.086	0.281	0.000
Pdensi_DN42477_c0_g1d93713	FC_3_2	MC_2_3	98.5417923380208	893.507762396342	496.024777367181	-3.18097703057961	0.462242015507289	-6.88162677529137	5.91728798805044e-12	3.65541563579947e-10	0.932	0.894	1.820	1.627	0.519	1.609	1.781	3.143	2.876	3.380	3.691	2.479	0.775	0.726	0.485	7.963	6.331	6.154	21.987	27.661	11.884	51.829	66.018	36.505	0.051	0.075	0.000
Pdensi_DN9250_c0_g1d453475	FC_3_2	MC_2_3	821.510751814198	151.805960914683	486.658356364441	2.4370330326693	0.35427324686695	6.8789643424149	6.02892473628635e-12	3.71649715965741e-10	26.784	24.248	18.495	26.371	27.625	11.620	24.214	19.676	21.275	15.744	15.583	12.363	14.087	15.451	7.096	20.722	9.649	7.856	3.746	2.282	4.424	0.884	0.121	0.200	0.419	0.606	0.383
Pdensi_GG_92546_c3_g1	FC_3_2	MC_2_3	158.890998679474	0	79.445499339737	9.37067856343269	1.3629026022145	6.87553061253739	6.1759542253125e-12	3.80310821819613e-10	1.658	2.618	1.192	2.500	2.972	1.605	3.024	4.841	4.707	2.881	2.625	2.586	1.648	2.947	1.523	1.660	0.375	0.804	0.000	0.000	0.000	0.668	0.000	0.000	0.000	0.000	0.000
Pdensi_DN20978_c0_g1	FC_3_2	MC_2_3	283.825336720469	5.72304869574372	144.774192708106	5.63920992414258	0.82050416820336	6.87285956936774	6.29275077567965e-12	3.87093879288746e-10	0.375	7.225	1.453	0.304	0.617	0.430	3.010	7.537	11.839	10.234	23.150	12.843	0.291	0.430	0.591	0.145	0.156	0.118	0.054	0.163	0.147	0.000	0.172	0.019	0.000	0.000	0.000
Pdensi_DN18907_c0_g1d217892	FC_3_2	MC_2_3	154.028267219031	5238.30277528834	2696.16552125368	-5.08768515367328	0.741074969304376	-6.86527728557467	6.636222333886e-12	4.0761803120317e-10	6.741	5.847	3.278	6.271	6.503	4.604	3.878	5.069	3.269	2.744	4.433	2.174	9.435	8.690	4.927	3.714	9.345	3.826	22.676	106.692	227.221	18.741	8.208	3.140	114.378	209.479	210.627
Pdensi_DN16830_c0_g1d349088	FC_3_2	MC_2_3	853.143631853038	205.640400756485	529.392016304762	2.05323078721686	0.299078614193077	6.8651875787125	6.64039399203159e-12	4.0761803120317e-10	19.274	16.807	18.269	20.554	23.160	23.610	19.274	20.545	27.697	15.491	22.612	19.491	17.393	16.545	19.724	23.994	6.420	10.661	4.418	4.385	5.341	0.076	0.000	0.000	0.000	0.000	0.012
Pdensi_DN19284_c0_g1d533799	FC_3_2	MC_2_3	1.76088561052561	466.729828265073	234.245356937799	-8.05650019697734	1.17459401330567	-6.85896582624653	6.93608274100185e-12	4.25320593678234e-10	0.049	0.042	0.010	0.208	0.000	0.021	0.064	0.020	0.068	0.068	0.086	0.000	0.022	0.045	0.044	0.142	0.206	0.000	0.828	20.225	10.741	0.277	0.024	0.000	0.000	0.000	0.070
Pdensi_DN17480_c0_g1d350665	FC_3_2	MC_2_3	270.802786259598	21.9193433310928	146.361064795346	3.62295636854956	0.528792548342388	6.85137561016411	7.31431840039122e-12	4.48042380753302e-10	16.273	9.190	5.239	17.461	6.691	1.178	9.009	5.084	7.391	8.844	6.390	5.660	9.485	3.896	1.225	3.880	0.793	0.471	0.741	0.339	0.397	0.137	0.000	0.000	0.684	2.894	1.334
Pdensi_DN22664_c0_g1d223003	FC_3_2	MC_2_3	6.21174222534487	278.383652708919	142.297697467132	-5.48582243814513	0.801166284658716	-6.84729567780302	7.52590674910379e-12	4.59553639163828e-10	0.787	0.463	1.162	0.745	0.155	0.107	0.147	0.171	0.172	0.263	0.201	0.161	0.353	0.210	0.086	3.624	0.734	0.155	8.043	1.651	9.485	0.608	0.022	0.012	0.037	0.126	0.028
Pdensi_DN19182_c0_g3	FC_3_2	MC_2_3	558.293129435717	76.3633933326076	317.328261384162	2.86881822698369	0.419190076568673	6.84371693735386	7.71643240108084e-12	4.70694296432003e-10	3.760	9.589	6.423	12.056	12.103	12.293	13.146	15.029	16.023	10.199	14.693	10.940	4.427	11.511	7.487	6.823	3.037	1.332	2.538	1.094	1.631	1.469	0.013	0.011	0.220	0.218	0.246
Pdensi_DN33334_c0_g1d200315	FC_3_2	MC_2_3	172.322382695639	958.885618940205	565.604000817922	-2.4766973124637	0.361958250860598	-6.84249442187065	7.78259369139319e-12	4.74233486295417e-10	0.172	1.532	0.742	7.483	10.225	12.490	5.560	2.825	5.282	2.110	3.165	2.228	2.692	8.133	8.857	2.956	9.962	8.492	23.622	20.377	22.001	3.484	41.165	4.956	0.379	0.289	0.000
Pdensi_DN21749_c0_g1	FC_3_2	MC_2_3	1975.70417273537	127.681536445431	1051.6928545904	3.95302036485557	0.577836024639452	6.84107635435521	7.8600345858515e-12	4.77952458000202e-10	7.958	23.482	17.934	46.580	49.624	32.474	45.376	62.788	48.352	41.288	58.543	33.265	10.150	27.785	14.826	26.798	5.762	5.145	2.794	1.024	4.954	4.794	0.054	0.000	0.068	0.123	0.026
Pdensi_DN49861_c0_g1d251893	FC_3_2	MC_2_3	2183.23339350151	33.8844985432496	1108.55894602238	6.00601387654396	0.878681750358391	6.83525505576309	8.18592547614162e-12	4.96732190299119e-10	18.667	75.600	28.003	85.414	104.166	74.636	81.293	41.040	51.182	18.111	28.789	20.393	39.365	87.862	71.376	10.311	6.248	2.906	1.973	0.171	0.210	0.000	0.000	0.000	0.000	0.000	0.000
Pdensi_DN32173_c0_g1d504902	FC_3_2	MC_2_3	209.449472170671	0	104.724736085335	9.76947641981482	1.42952565949561	6.83406859815434	8.25395238655862e-12	5.00338961838278e-10	0.774	2.322	0.601	5.766	11.121	3.280	6.195	7.905	2.533	0.707	2.173	0.000	10.153	9.423	3.368	3.012	0.000	0.106	0.000	0.000	0.000	0.000	0.000	0.000	0.000	0.000	0.000
Pdensi_DN15407_c0_g1d182088	FC_3_2	MC_2_3	28244.2264136163	6457.41625592654	17350.8213347714	2.12891860728553	0.311553094877834	6.83324493412693	8.30150354210566e-12	5.02698323640149e-10	257.422	339.912	330.788	303.354	358.167	343.609	578.425	770.530	885.363	865.349	831.528	857.761	271.774	352.759	221.510	387.339	217.737	169.709	182.995	108.839	153.159	40.377	79.621	72.590	5.410	3.170	9.400
Pdensi_GG_5506_c0_g1	FC_3_2	MC_2_3	1737.51716356259	145.274406787205	941.395785174898	3.57929948010704	0.523826982996129	6.83298034712635	8.3168353644431e-12	5.03103766687714e-10	13.003	29.250	17.642	99.172	64.596	71.851	58.691	29.834	49.380	39.318	41.809	42.711	11.258	34.949	23.212	11.064	7.527	7.025	5.626	1.797	2.637	12.842	60.494	6.421	0.000	0.238	0.874
Pdensi_DN13044_c0_g1d460723	FC_3_2	MC_2_3	641.912586382432	136.217412678034	389.064999530233	2.238436651837	0.327711212724049	6.83051590829115	8.460979567632e-12	5.11292431258127e-10	19.260	18.375	11.023	27.114	17.755	16.030	18.153	15.745	17.020	15.461	13.348	18.185	9.753	17.331	7.344	7.918	3.717	3.704	2.585	2.659	4.107	2.919	1.784	3.998	1.628	3.699	3.838
Pdensi_DN20096_c0_g1d62246	FC_3_2	MC_2_3	16.7392031080087	682.175301222035	349.457252165022	-5.34728555439516	0.783158498169315	-6.82784591739065	8.61990933873293e-12	5.19818010992286e-10	0.000	0.014	0.011	0.154	0.428	1.798	0.679	0.387	0.263	0.110	0.098	0.264	0.256	0.674	1.343	0.071	0.116	0.020	4.534	12.027	29.942	36.239	6.045	22.007	0.000	0.000	0.000
Pdensi_DN21000_c0_g2	FC_3_2	MC_2_3	0	707.037114366224	353.518557183112	-12.3312175067424	1.80637116107145	-6.82651371572393	8.70029806729902e-12	5.24123230209346e-10	0.000	0.000	0.022	0.000	0.000	0.000	0.000	0.000	0.000	0.000	0.027	0.000	0.000	0.025	0.000	0.000	0.120	4.298	17.325	0.428	30.799	0.000	0.000	0.132	0.000	0.000	0.000
Pdensi_DN15787_c1_g1d345433	FC_3_2	MC_2_3	0	168.279341090431	84.1396705452154	-10.2601658131399	1.50576771787583	-6.81391006815698	9.49810939395133e-12	5.71003988271662e-10	0.000	0.000	0.000	0.000	0.000	0.000	0.000	0.000	0.000	0.030	0.016	0.015	0.056	0.000	0.029	0.000	0.085	0.000	1.471	5.765	4.259	64.670	36.738	26.251	0.000	0.014	0.015
Pdensi_DN14284_c0_g1d273531	FC_3_2	MC_2_3	0	340.105882447485	170.052941223742	-11.2753927599083	1.65498069484437	-6.81300561090145	9.55804119180154e-12	5.74014568646605e-10	0.000	0.000	0.000	0.000	0.000	0.000	0.000	0.000	0.000	0.000	0.000	0.000	0.000	0.000	0.000	0.000	0.000	0.000	0.927	13.497	8.766	0.065	0.000	0.000	0.000	0.000	0.000
Pdensi_DN19929_c1_g1	FC_3_2	MC_2_3	38.7150911250552	2293.3887343446	1166.05191273483	-5.88831704518028	0.864625847129691	-6.81024869280486	9.74301705302851e-12	5.84520819162846e-10	1.637	1.981	18.413	7.571	0.721	0.000	0.984	1.098	0.987	0.319	1.065	0.606	0.325	0.000	0.000	17.972	103.132	74.692	21.179	10.290	124.779	53.233	0.000	0.000	0.000	0.000	0.000
Pdensi_GG_4550_c0_g1	FC_3_2	MC_2_3	87.1188096789792	394.76221204245	240.940510860715	-2.18114211880227	0.320408178000285	-6.80738591759766	9.93880657434776e-12	5.9504135476059e-10	2.190	3.644	3.535	2.893	2.713	2.351	2.102	1.932	2.860	3.522	1.850	1.602	2.232	2.737	2.048	6.454	8.219	5.246	9.334	8.576	9.249	2.949	1.821	3.143	0.314	2.995	1.375
Pdensi_DN21039_c0_g3	FC_3_2	MC_2_3	0.263602789983077	772.179150813763	386.221376801873	-11.4965279211973	1.6889005927904	-6.80710751732445	9.95805117631908e-12	5.95581430416111e-10	0.207	0.045	0.864	0.363	0.000	0.022	0.000	0.000	0.024	0.024	0.052	0.000	0.000	0.000	0.047	1.331	13.674	12.331	9.957	1.127	41.619	5.459	0.000	0.000	0.000	0.000	0.000
Pdensi_DN8349_c0_g1d208392	FC_3_2	MC_2_3	75.4621525801094	313.574488764011	194.51832067206	-2.05528341919003	0.301946058084213	-6.80679003471808	9.9800419258432e-12	5.96284474203148e-10	5.948	4.225	2.048	2.054	4.208	2.578	2.034	1.814	2.118	3.973	2.275	1.804	6.999	4.000	4.425	4.274	11.568	47.425	6.389	7.831	7.333	3.766	1.586	0.795	8.256	11.042	11.679
Pdensi_DN19255_c1_g2d14805	FC_3_2	MC_2_3	257.10806491811	6.01939115869921	131.563728038404	5.41108287014213	0.795150516526928	6.80510514383711	1.00975461910711e-11	6.02686942433051e-10	3.671	8.193	4.164	10.393	6.111	11.050	11.375	3.616	5.495	4.676	3.837	4.708	4.298	12.387	7.715	1.647	0.946	0.163	0.237	0.060	0.112	0.000	0.000	0.000	0.000	0.000	0.000
Pdensi_DN41637_c0_g1d153156	FC_3_2	MC_2_3	0	371.245109582275	185.622554791138	-11.4016460829441	1.67556992671522	-6.80463757504637	1.01303939746468e-11	6.04028629067631e-10	0.098	0.058	0.000	0.034	0.000	0.000	0.000	0.000	0.000	0.000	0.000	0.000	0.000	0.031	0.000	0.000	0.000	0.000	1.142	5.869	18.227	1.334	0.000	0.000	0.333	0.169	0.000
Pdensi_DN7587_c0_g1d330405	FC_3_2	MC_2_3	5.75629685928033	177.960229602519	91.8582632308995	-4.95376590827369	0.728192002269071	-6.80282932638313	1.02584157394515e-11	6.11036554689171e-10	0.209	0.193	0.178	0.112	0.179	0.064	0.033	0.217	0.209	0.105	1.131	0.071	0.033	0.034	0.034	0.432	1.778	1.572	4.074	5.069	3.119	2.110	0.147	0.121	0.000	0.034	0.000
Pdensi_DN9713_c0_g1d454199	FC_3_2	MC_2_3	0	1513.84727319072	756.92363659536	-26.5628857113565	3.90683590297768	-6.79907894035452	1.05290116214428e-11	6.2651383349901e-10	0.000	0.000	0.000	0.000	0.000	0.000	0.000	0.000	0.000	0.000	0.000	0.000	0.298	0.000	0.000	0.000	0.000	0.118	8.082	0.000	94.784	1.168	0.000	0.000	0.000	0.000	0.000
Pdensi_DN24846_c0_g3d135506	FC_3_2	MC_2_3	830.560460755814	154.887812428036	492.724136591925	2.42335149560137	0.356597318285512	6.79576477818909	1.07739442864732e-11	6.4043403108593e-10	12.224	13.065	8.311	31.886	24.315	16.711	25.546	17.105	23.229	16.309	21.210	16.069	7.492	14.907	7.810	11.542	2.300	5.936	2.618	4.421	3.598	10.706	44.357	53.090	2.645	3.928	5.498
Pdensi_GG_59010_c0_g1	FC_3_2	MC_2_3	11.8233522640425	597.705533486292	304.764442875167	-5.66561382259766	0.834403281007587	-6.7900186295482	1.12119065925099e-11	6.65788385973568e-10	0.473	0.061	0.563	0.071	0.565	0.809	0.062	0.196	0.682	0.352	0.357	2.170	1.674	0.736	0.701	1.420	4.757	8.422	8.937	17.623	14.409	0.141	1.922	0.000	0.000	0.021	0.000
Pdensi_DN9715_c0_g1d103187	FC_3_2	MC_2_3	333.431965793677	44.9914055847867	189.211685689232	2.89103020497719	0.425805937818606	6.78954882542943	1.12484758967039e-11	6.66949258235517e-10	3.863	2.836	5.416	7.127	5.767	9.690	6.975	7.625	11.770	6.043	5.266	7.142	2.925	7.651	3.321	10.631	4.311	2.083	0.917	0.993	1.152	1.172	2.455	13.450	0.682	1.095	0.322
Pdensi_DN16375_c0_g1d278578	FC_3_2	MC_2_3	2340.29112515963	77.7603457288824	1209.02573544425	4.9111960967141	0.723354488482367	6.78947345307558	1.12543537069646e-11	6.66949258235517e-10	20.585	7.430	19.677	60.528	21.490	34.188	103.271	27.238	55.766	91.849	35.927	55.228	18.591	13.006	6.513	19.389	1.318	0.838	2.966	0.498	1.915	0.111	0.019	1.159	4.406	9.207	16.473
Pdensi_DN22119_c0_g4	FC_3_2	MC_2_3	742.828360057367	8.31502463590121	375.571692346634	6.4673591409494	0.952622804743347	6.78900306474588	1.12911043388212e-11	6.68447146497651e-10	1.035	2.098	1.733	8.594	10.524	10.003	13.310	16.345	29.027	8.488	18.696	14.727	2.457	7.003	5.737	0.127	0.619	0.117	0.478	0.109	0.000	0.568	0.000	0.000	0.000	0.000	0.000
Pdensi_DN16018_c0_g1d346449	FC_3_2	MC_2_3	9.1084797369136	228.884485954422	118.996482845668	-4.64864445723655	0.684796390862748	-6.78836004287333	1.13415327828531e-11	6.70750914449061e-10	0.620	0.794	3.237	2.171	0.167	0.086	0.152	0.373	0.186	0.140	0.201	0.331	0.354	0.206	0.000	7.055	19.571	4.465	4.235	8.347	3.140	2.812	0.147	0.731	0.000	0.000	0.000
Pdensi_DN15972_c0_g1d277447	FC_3_2	MC_2_3	2.80691430015504	809.716721957982	406.261818129068	-8.18111155091237	1.2055039419534	-6.78646602984616	1.14913545711177e-11	6.7892228112159e-10	0.000	0.096	0.038	0.127	0.061	0.014	0.014	0.053	0.148	0.133	0.208	0.045	0.042	0.044	0.043	0.115	0.084	0.096	0.872	21.336	32.860	0.209	0.000	0.052	0.000	0.028	0.030
Pdensi_DN19548_c0_g1d484804	FC_3_2	MC_2_3	123.473489006955	2019.83498907324	1071.6542390401	-4.03164583166851	0.594098737083974	-6.78615452282749	1.15161806074097e-11	6.79137108046684e-10	0.395	2.937	1.068	2.755	6.155	8.494	3.872	3.410	2.520	1.665	1.629	1.596	2.773	7.253	5.296	1.406	2.529	0.959	30.227	21.409	86.503	3.987	7.274	2.050	0.000	0.122	0.065
Pdensi_DN19642_c2_g3	FC_3_2	MC_2_3	0	543.994480097297	271.997240048649	-11.9531066445662	1.76140309644146	-6.78612787085187	1.15183071162516e-11	6.79137108046684e-10	0.710	0.275	0.000	0.032	0.159	0.000	0.000	0.000	0.000	0.122	0.131	0.274	0.039	0.000	0.072	0.300	0.242	0.738	1.694	32.248	3.248	8.902	2.679	1.946	0.188	0.423	0.309
Pdensi_DN21549_c0_g1d65582	FC_3_2	MC_2_3	130.401403650283	542.809975923373	336.605689786828	-2.05710769795865	0.303209834096586	-6.7844359470985	1.1654092562712e-11	6.86448440999216e-10	6.932	12.153	16.662	5.341	8.683	5.103	3.193	3.686	3.439	5.398	2.942	13.587	3.644	6.874	6.008	1.209	15.560	6.556	9.852	13.295	14.058	15.284	42.992	38.088	2.423	4.930	4.178
Pdensi_GG_61813_c0_g1	FC_3_2	MC_2_3	0	338.54018362769	169.270091813845	-11.2686286332121	1.66118423420487	-6.78349119934059	1.17305942843984e-11	6.90256605498328e-10	0.000	0.000	11.348	6.059	0.000	0.000	0.000	0.000	0.000	0.000	0.000	0.000	0.000	0.000	0.183	10.684	12.292	37.163	6.070	1.070	16.015	1.593	0.000	0.000	0.000	0.000	0.000
Pdensi_DN18506_c0_g2	FC_3_2	MC_2_3	0	470.334834887524	235.167417443762	-11.7430307061353	1.73177307039951	-6.78092927234757	1.1940532638284e-11	7.01596797687086e-10	0.000	0.000	0.000	0.000	0.000	0.000	0.000	0.000	0.000	0.039	0.000	0.000	0.000	0.000	0.000	0.000	0.000	0.000	0.757	9.031	22.177	0.050	0.000	0.000	0.000	0.000	0.000
Pdensi_DN12367_c0_g1d50717	FC_3_2	MC_2_3	0	1438.04080531995	719.020402659975	-26.4916806866922	3.90683994203344	-6.78084617741052	1.19474031535275e-11	7.01596797687086e-10	0.000	0.000	0.000	0.381	0.000	0.000	0.000	0.000	0.000	0.000	0.000	0.000	0.000	0.000	0.168	0.000	10.051	48.744	90.002	0.000	10.697	0.000	0.000	0.000	0.000	0.000	0.000
Pdensi_GG_42234_c0_g1	FC_3_2	MC_2_3	2.15438295402463	1404.52473327844	703.339558116234	-9.33638888298552	1.37739272051167	-6.77830566689598	1.215933867057e-11	7.13323378565339e-10	0.000	0.051	0.000	0.059	0.057	0.000	0.000	0.172	0.000	0.000	0.000	0.000	0.000	0.027	0.000	0.000	4.762	3.176	53.906	3.800	39.426	2.033	13.583	9.040	0.037	0.106	0.057
Pdensi_DN16354_c0_g2	FC_3_2	MC_2_3	1.03437548888118	593.712816108964	297.373595798923	-9.1899702258031	1.35654642392805	-6.77453426119569	1.24807656576029e-11	7.31443181708249e-10	0.062	0.013	0.037	0.093	0.059	0.013	0.013	0.000	0.058	0.000	0.000	0.000	0.014	0.014	0.000	0.090	0.274	0.016	0.834	20.641	18.920	0.554	0.182	0.101	0.000	0.028	0.000
Pdensi_GG_126189_c0_g1	FC_3_2	MC_2_3	596.422264647377	105.275016943267	350.848640795322	2.50258322513841	0.369751100614415	6.76829148305407	1.3031202240672e-11	7.62168328642677e-10	2.150	16.197	6.419	33.033	34.448	15.407	14.687	19.655	12.948	15.241	13.052	7.410	2.139	15.905	3.717	10.583	5.649	3.179	2.831	1.718	2.689	0.000	0.000	0.000	0.000	0.000	0.000
Pdensi_DN18399_c1_g1	FC_3_2	MC_2_3	12.1524196951099	211.719089158275	111.935754426692	-4.12165294148964	0.609309639649202	-6.76446370331938	1.3380389789847e-11	7.81023273364475e-10	0.431	0.277	0.471	0.303	0.145	0.216	0.396	0.292	0.296	0.352	0.304	0.516	0.459	0.231	0.650	0.472	2.400	2.829	4.241	2.768	7.511	3.526	0.385	0.000	0.778	1.035	0.934
Pdensi_GG_107195_c0_g1	FC_3_2	MC_2_3	0.243567118931953	410.162366424075	205.202966771504	-10.5839943933356	1.56507640719401	-6.76260554736199	1.35531873024547e-11	7.90317690808006e-10	0.000	0.000	0.034	0.043	0.021	0.000	0.019	0.000	0.000	0.000	0.000	0.000	0.000	0.000	0.000	0.016	26.976	56.887	19.091	1.481	7.932	4.593	0.000	0.000	0.000	0.000	0.021
Pdensi_DN24678_c1_g6	FC_3_2	MC_2_3	834.92144298286	5608.97483528487	3221.94813913387	-2.74800614750957	0.406714293771948	-6.75660086107135	1.41266651900885e-11	8.22934753983413e-10	24.454	30.285	22.290	25.090	40.572	55.777	25.967	17.900	22.381	21.086	19.595	16.682	43.324	51.113	61.618	14.144	44.309	56.114	126.085	74.600	184.539	94.186	71.174	148.403	22.585	38.052	48.940
Pdensi_DN25068_c0_g1d557578	FC_3_2	MC_2_3	742.609072898503	122.709099721561	432.659086310032	2.59761522868443	0.384655117197197	6.75310196732087	1.44717156134297e-11	8.42193128216515e-10	3.813	11.366	11.465	17.594	17.204	13.769	15.919	21.439	21.439	15.013	18.992	16.688	4.362	12.891	7.506	13.427	5.742	3.235	3.438	1.787	3.220	20.675	0.403	0.438	0.010	0.184	0.076
Pdensi_DN21522_c0_g5	FC_3_2	MC_2_3	1108.11371281786	135.512272657309	621.812992737583	3.03098274768116	0.44895000063733	6.75127017124039	1.46556399743122e-11	8.52045559943697e-10	8.040	41.134	13.197	36.094	36.951	26.327	29.313	34.893	23.662	51.662	40.252	38.414	7.808	22.054	10.648	7.300	4.747	2.486	2.474	4.869	1.990	7.933	2.876	0.134	7.175	10.658	4.279
Pdensi_DN11863_c0_g1d269278	FC_3_2	MC_2_3	1.7324674691716	183.095291311502	92.413879390337	-6.72067509335298	0.995555157429225	-6.75068080678469	1.47153013516578e-11	8.54661181395288e-10	0.031	0.033	0.153	0.039	0.018	0.000	0.034	0.064	0.036	0.018	0.058	0.018	0.034	0.000	0.000	0.070	0.853	0.834	1.091	5.260	6.123	5.304	0.737	0.596	0.000	0.000	0.000
Pdensi_DN15561_c0_g1d467185	FC_3_2	MC_2_3	146.622196081189	8133.32859384006	4139.97539496062	-5.793802755858	0.858697007027176	-6.74720269017385	1.5072265659658e-11	8.74521677029598e-10	0.598	2.731	1.016	0.899	1.614	0.943	1.899	4.199	5.466	4.023	8.557	9.029	0.788	3.506	0.645	1.143	12.921	13.009	109.327	31.718	414.283	2.113	3.872	0.450	3.453	4.119	2.301
Pdensi_DN14304_c0_g1d273757	FC_3_2	MC_2_3	626.877810154441	105.374098773958	366.1259544642	2.57367451880887	0.381479210611576	6.74656559837908	1.5138564085841e-11	8.77494440056299e-10	7.241	13.241	11.377	17.882	17.234	13.445	17.380	15.743	16.573	14.056	16.198	12.193	5.792	12.367	6.883	14.956	4.717	2.523	1.534	3.146	2.535	17.168	0.382	0.476	0.849	1.749	1.004
Pdensi_DN43555_c0_g1d321640	FC_3_2	MC_2_3	0	201.104910875342	100.552455437671	-10.5177947635263	1.5595362737696	-6.74418090840774	1.53892696673189e-11	8.9113967713717e-10	0.352	0.000	0.352	0.223	0.000	0.000	0.000	0.000	0.000	0.208	0.000	0.622	0.000	0.000	0.000	3.621	4.919	12.664	9.526	2.445	2.020	0.000	0.644	0.000	0.523	0.395	0.000
Pdensi_DN39440_c0_g1d242393	FC_3_2	MC_2_3	1263.03169385072	311.706077942122	787.368885896423	2.01858091147063	0.299350928497563	6.74319241834944	1.54943788845211e-11	8.96335201130978e-10	11.487	24.302	18.057	39.004	40.406	27.006	35.572	34.300	30.305	27.947	42.734	28.083	10.943	24.797	15.438	21.449	10.183	7.828	5.850	9.325	6.219	35.398	3.975	3.418	3.472	4.895	4.753
Pdensi_DN23139_c0_g1d547112	FC_3_2	MC_2_3	30.8057093686566	267.198199451698	149.001954410177	-3.11545312109818	0.462025801622003	-6.74302844161727	1.55118828935034e-11	8.96457565553715e-10	1.111	1.860	0.614	0.625	1.504	0.676	0.964	0.905	0.584	1.887	0.631	0.724	0.684	0.427	0.138	0.664	2.790	1.662	7.759	6.444	4.232	3.771	9.343	10.156	0.000	0.416	0.444
Pdensi_DN26873_c0_g3	FC_3_2	MC_2_3	13.4028646662751	1155.78458872156	584.593726693916	-6.4300459205411	0.953893218612153	-6.74084456737869	1.57468593102808e-11	9.09135324342021e-10	3.315	1.368	0.615	0.888	0.588	0.545	0.538	0.226	0.318	0.424	0.161	0.194	2.601	1.335	0.532	2.373	0.724	0.480	2.687	55.621	20.510	233.402	51.484	39.898	5.265	14.667	47.156
Pdensi_DN21583_c1_g3	FC_3_2	MC_2_3	104.238970161211	2660.56611917555	1382.40254466838	-4.67390158348687	0.693666301219843	-6.73796835058529	1.60616541681624e-11	9.25475372811208e-10	6.786	0.622	0.810	2.008	2.048	6.090	3.325	1.772	3.159	3.006	1.822	1.555	4.109	3.317	4.429	1.973	1.275	2.108	57.550	15.318	109.621	40.523	22.456	31.282	10.794	11.991	6.518
Pdensi_DN18743_c1_g2	FC_3_2	MC_2_3	1676.05310080098	231.843264132909	953.948182466946	2.85435859370651	0.423662997129628	6.7373327693123	1.61320439190297e-11	9.28590103040183e-10	117.022	46.627	61.029	78.374	23.333	67.773	56.123	25.332	51.531	35.259	26.722	45.158	61.228	41.197	39.941	18.662	6.496	3.489	4.034	5.566	6.293	11.451	13.870	31.426	85.143	279.540	228.356
Pdensi_DN25320_c0_g1	FC_3_2	MC_2_3	472.468042608681	73.1885824534867	272.828312531084	2.68850463635603	0.399059984093933	6.73709402976169	1.61585619682979e-11	9.28590103040183e-10	6.262	2.989	9.553	3.801	8.231	17.643	12.745	11.575	13.139	8.590	10.109	10.317	7.499	7.228	10.287	2.692	1.343	4.580	1.664	2.321	1.081	4.949	2.135	4.533	0.000	1.970	3.642
Pdensi_DN19641_c0_g1d359695	FC_3_2	MC_2_3	0	283.190632004809	141.595316002404	-11.0110573751781	1.6344035544822	-6.73704933214403	1.61635315082697e-11	9.28590103040183e-10	0.000	0.000	0.000	0.000	0.000	0.000	0.000	0.000	0.000	0.000	0.000	0.000	0.000	0.000	0.000	0.000	0.000	0.000	0.948	7.662	10.671	0.000	0.000	0.000	0.000	0.000	0.000
Pdensi_DN3993_c0_g1d45134	FC_3_2	MC_2_3	0	157.457334396747	78.7286671983733	-10.1642912339446	1.50875843425208	-6.73685793775411	1.61848279196802e-11	9.2889750308675e-10	0.494	0.357	0.659	0.000	0.000	0.000	0.000	0.000	0.000	0.194	0.000	0.194	0.183	0.000	0.000	0.442	0.000	1.005	1.456	5.530	3.779	15.788	32.576	40.699	0.000	0.739	0.397
Pdensi_DN20631_c2_g1	FC_3_2	MC_2_3	4537.09095978747	427.334902747739	2482.2129312676	3.40827050161546	0.506029357389514	6.73532168014505	1.63567653278775e-11	9.37841542726554e-10	1.218	10.734	39.305	28.252	36.947	26.845	102.979	55.309	200.270	157.671	72.942	195.152	4.691	13.317	25.770	4.914	10.952	13.286	11.055	8.687	9.669	6.822	58.092	44.478	0.036	0.082	0.000
Pdensi_DN9807_c0_g1d333525	FC_3_2	MC_2_3	0.722318886492982	103.666519671524	52.1944192790084	-7.1301064678176	1.05865903651943	-6.73503575925577	1.638896233829e-11	9.38763630338981e-10	0.000	0.027	0.025	0.000	0.015	0.000	0.014	0.045	0.000	0.015	0.000	0.015	0.000	0.015	0.043	0.058	1.123	0.225	2.559	2.313	2.281	6.142	2.353	2.092	0.032	0.085	0.110
Pdensi_GG_91900_c1_g1	FC_3_2	MC_2_3	0	195.162779998669	97.5813899993343	-10.473724044034	1.55559456681085	-6.7329394608946	1.66269256290191e-11	9.5052495151411e-10	0.000	0.000	0.000	0.000	0.000	0.000	0.000	0.000	0.000	0.000	0.000	0.000	0.000	0.000	0.000	0.000	0.000	0.000	2.026	2.474	8.799	0.047	0.000	0.000	0.000	0.000	0.000
Pdensi_DN27842_c0_g1d80352	FC_3_2	MC_2_3	1152.47343818598	29.91696736586	591.195202775921	5.27348357490467	0.783403316131301	6.73150530042027	1.67916715004006e-11	9.58679616911036e-10	0.873	12.636	3.046	10.563	22.296	6.561	36.511	22.920	31.990	31.741	21.961	22.754	1.458	12.490	4.073	2.354	2.378	1.079	0.325	0.169	1.561	3.310	0.625	0.000	0.000	0.000	0.000
Pdensi_DN21762_c0_g1d420144	FC_3_2	MC_2_3	154.643573649715	1.69785007240398	78.1707118610594	6.48430641503856	0.963290724665847	6.73141165901694	1.68024837584744e-11	9.58679616911036e-10	22.594	5.683	0.612	4.835	22.041	11.636	4.666	3.134	4.469	0.978	1.282	0.748	9.912	22.887	10.832	0.056	0.486	0.019	0.041	0.094	0.000	0.361	31.466	28.627	0.016	0.012	0.038
Pdensi_DN15739_c0_g1	FC_3_2	MC_2_3	489.391462071051	87.9460879990229	288.668775035037	2.47456389395345	0.367623588462485	6.73124350997944	1.68219161186308e-11	9.58849218761958e-10	2.705	5.284	3.392	12.209	9.098	6.892	10.721	13.139	14.863	11.359	16.112	12.966	3.233	6.273	3.737	4.711	1.485	0.891	2.111	2.475	1.467	0.543	0.000	0.000	0.319	0.122	0.174
Pdensi_DN38163_c0_g1	FC_3_2	MC_2_3	0.487134237863907	266.664440948163	133.575787593014	-9.07488778909026	1.34971104910175	-6.72357820226019	1.77315246825859e-11	1.00872288951109e-09	0.000	0.000	0.000	0.044	0.000	0.000	0.038	0.000	0.000	0.000	0.000	0.000	0.039	0.000	0.000	0.000	0.000	0.000	2.907	3.961	11.355	0.106	0.000	0.071	0.000	0.039	0.000
Pdensi_DN17260_c0_g1d11775	FC_3_2	MC_2_3	7189.78947249941	713.906229074302	3951.84785078686	3.33184733621147	0.495600649453897	6.72284699360835	1.7820769245847e-11	1.01281082111958e-09	28.451	176.080	20.453	93.966	193.065	60.931	186.471	247.746	136.060	245.784	273.652	124.303	60.956	202.983	65.191	41.169	60.383	10.483	22.830	19.433	7.111	41.964	20.285	1.263	0.135	0.032	0.017
Pdensi_DN26645_c0_g1d24118	FC_3_2	MC_2_3	43.8594709328132	491.07095863407	267.465214783442	-3.48518143971098	0.518571681786716	-6.72073227697846	1.8081354705582e-11	1.02661913939471e-09	0.484	0.713	0.604	1.068	0.848	1.286	1.172	1.048	1.258	1.757	1.092	1.453	0.386	0.735	0.633	0.459	1.570	1.360	5.546	15.911	12.150	2.353	1.035	0.687	2.230	1.022	0.727
Pdensi_GG_23962_c0_g1	FC_3_2	MC_2_3	0	742.676835653839	371.33841782692	-12.4021435545557	1.84661370100031	-6.71615484485868	1.86582521574562e-11	1.05813198091142e-09	0.000	0.000	0.162	0.000	0.000	0.000	0.000	0.000	0.000	0.000	0.000	0.191	0.000	0.000	0.000	0.000	0.000	0.000	0.359	16.205	33.898	0.000	0.000	0.000	0.000	0.000	0.000
Pdensi_DN27823_c0_g1d501115	FC_3_2	MC_2_3	207.169968155918	0.856844387389202	104.013406271654	7.89981840515446	1.17626102463496	6.71604196662561	1.86727036148065e-11	1.05813198091142e-09	9.549	6.649	3.152	8.232	8.380	3.422	4.988	4.668	6.740	1.976	4.861	3.677	5.571	7.524	2.070	0.143	0.000	0.000	0.000	0.061	0.000	0.000	0.000	0.000	0.000	0.059	0.000
Pdensi_DN5833_c0_g1d516503	FC_3_2	MC_2_3	63.0975913096132	1282.6005194049	672.849055357258	-4.34513840775072	0.647033247894627	-6.71547933879644	1.87448987637032e-11	1.06064605654001e-09	0.000	0.489	0.000	0.571	0.824	1.960	2.249	1.422	1.344	3.469	1.709	0.797	0.251	0.000	0.752	0.202	1.211	9.358	13.729	57.253	16.874	56.610	2.201	0.000	0.000	0.000	0.000
Pdensi_DN12869_c0_g1d338718	FC_3_2	MC_2_3	20.4837169363615	570.574986149912	295.529351543137	-4.80064893744213	0.714885331750856	-6.71527128089852	1.87716654531706e-11	1.06064605654001e-09	0.854	0.700	1.273	0.675	0.161	0.120	0.367	0.582	0.655	1.179	0.623	0.931	0.473	0.206	0.278	2.602	3.025	7.215	4.629	24.615	9.757	4.578	5.728	11.688	0.105	0.000	0.000
Pdensi_DN22226_c1_g1d299369	FC_3_2	MC_2_3	0.722318886492982	467.406204876574	234.064261881534	-9.31332295155073	1.38688711692951	-6.71527108289093	1.87716909447033e-11	1.06064605654001e-09	0.000	0.043	0.000	0.000	0.000	0.086	0.029	0.038	0.000	0.000	0.000	0.032	0.068	0.000	0.060	0.000	0.472	0.168	23.759	1.023	7.764	4.178	4.669	28.166	0.000	0.045	0.045
Pdensi_GG_111124_c0_g1	FC_3_2	MC_2_3	85.5121130005294	2029.43002079699	1057.47106689876	-4.56928939697498	0.68054332461917	-6.71417855657013	1.89128602608265e-11	1.0675869783277e-09	0.544	0.000	1.091	0.343	1.323	0.882	3.302	0.571	2.917	0.642	0.000	0.320	1.204	1.568	1.206	0.243	46.012	27.814	70.851	29.558	39.877	11.969	0.331	6.010	0.000	1.527	0.988
Pdensi_DN41949_c0_g1d153418	FC_3_2	MC_2_3	481.013693273797	46.2557726535939	263.634732963696	3.38149935975527	0.503883828465173	6.71087097606465	1.93466120404953e-11	1.0910140733853e-09	12.608	4.557	17.917	8.776	19.170	4.567	17.000	13.243	8.005	12.920	8.761	9.161	11.440	6.308	2.570	7.905	1.354	4.357	0.930	0.730	1.510	0.000	0.000	0.000	0.000	0.000	0.000
Pdensi_DN28386_c0_g1d308246	FC_3_2	MC_2_3	0	152.44690945828	76.2234547291398	-10.1181909690125	1.5084296648689	-6.70776450812628	1.97628518455356e-11	1.11340925668262e-09	0.751	0.543	0.000	0.317	0.305	0.543	0.000	0.000	0.000	0.592	0.948	1.179	1.111	1.156	1.668	3.140	2.418	5.191	6.377	2.031	2.162	1.142	0.915	1.007	1.847	0.281	1.214
Pdensi_DN37688_c0_g1d89319	FC_3_2	MC_2_3	108.83117539381	1944.72506645966	1026.77812092674	-4.15932158222824	0.620171373248471	-6.70672940036176	1.99034852330936e-11	1.12024891668467e-09	0.000	0.178	1.612	2.443	11.198	18.101	2.340	3.516	2.759	0.367	3.693	1.157	2.366	6.909	8.322	0.435	8.804	14.570	15.891	80.750	36.307	51.027	14.208	10.072	0.052	0.186	0.000
Pdensi_DN5177_c0_g1	FC_3_2	MC_2_3	38.490261620268	2351.7733357225	1195.13179867138	-5.93338591220757	0.884736249679512	-6.70638951931368	1.99498760022847e-11	1.12177613575009e-09	4.940	1.878	20.307	6.560	1.374	1.011	0.924	0.905	1.210	0.909	0.826	0.811	1.231	1.002	0.618	17.633	16.321	14.383	62.585	4.523	94.526	0.327	0.045	0.308	0.170	1.674	1.337
Pdensi_DN17864_c7_g1	FC_3_2	MC_2_3	12.6468842344437	669.316104484366	340.981494359405	-5.72243631692	0.853313225299879	-6.70613808301046	1.99842629547865e-11	1.12262608887959e-09	0.326	0.414	0.383	0.668	0.461	0.254	0.711	0.265	0.035	0.553	0.299	0.105	0.394	0.510	0.199	0.535	0.424	0.222	11.367	22.615	11.970	0.178	0.073	0.361	0.193	0.638	1.263
Pdensi_GG_69279_c0_g1	FC_3_2	MC_2_3	580.634337384888	38.9666066453589	309.800472015124	3.89650104559736	0.581190260795079	6.70434676635303	2.02309322530695e-11	1.13538798407545e-09	2.232	3.766	0.747	8.782	11.470	8.602	7.682	13.285	24.835	7.919	9.072	9.340	3.026	10.306	3.579	1.555	0.266	1.210	0.824	1.149	0.714	0.377	3.323	7.481	0.000	0.000	0.000
Pdensi_DN18519_c0_g2	FC_3_2	MC_2_3	0	284.100053309223	142.050026654612	-11.0156988254701	1.64317577564672	-6.70390775517276	2.02918386709625e-11	1.13771007693768e-09	0.000	0.000	0.013	0.000	0.000	0.000	0.000	0.000	0.000	0.000	0.000	0.000	0.000	0.000	0.000	0.012	0.000	0.000	0.898	8.141	10.328	0.259	0.326	0.407	0.000	0.000	0.000
Pdensi_DN27322_c0_g1d230686	FC_3_2	MC_2_3	346.074489960117	14.8474392808958	180.460964620506	4.54484505055195	0.678460717002922	6.69875931893103	2.10196455193421e-11	1.17738310584976e-09	2.778	3.200	7.149	3.727	7.452	2.259	15.101	6.700	5.761	5.980	4.611	0.746	1.124	1.672	1.125	3.694	5.163	2.034	0.425	0.147	0.452	0.765	1.394	0.128	0.000	1.275	0.000
Pdensi_DN29384_c0_g1d196753	FC_3_2	MC_2_3	1054.2715936763	192.328140943932	623.299867310114	2.45509878581447	0.366539300084242	6.69805061899285	2.11218109181405e-11	1.18196923460649e-09	12.794	19.009	17.764	20.599	30.880	26.868	33.465	28.970	21.294	28.707	36.028	22.824	19.103	20.251	21.349	8.017	3.341	2.007	5.050	2.964	5.248	3.895	1.785	0.000	0.000	0.000	0.000
Pdensi_DN22567_c0_g1d190620	FC_3_2	MC_2_3	0	772.084018049731	386.042009024865	-12.4582974105003	1.86060928740669	-6.6958159860981	2.14471467634745e-11	1.19902311665974e-09	0.000	0.000	0.000	0.000	0.000	0.000	0.000	0.000	0.000	0.000	0.000	0.000	0.000	0.000	0.000	0.000	0.000	0.164	46.882	0.622	6.535	0.000	0.000	0.000	0.000	0.000	0.000
Pdensi_DN19709_c0_g1d218950	FC_3_2	MC_2_3	1.58161673989846	1192.44945324389	597.015534991893	-9.58219667201667	1.43159094558591	-6.69339010669346	2.18058802132081e-11	1.21790963177395e-09	0.098	0.000	0.000	0.000	0.000	0.000	0.000	0.000	0.115	0.000	0.000	0.233	0.000	0.000	0.000	0.000	0.000	0.000	2.163	50.222	28.849	0.371	0.000	0.199	0.000	0.000	0.000
Pdensi_DN48737_c0_g1d41536	FC_3_2	MC_2_3	0	3158.55683240907	1579.27841620453	-14.4906560004278	2.1659040251937	-6.69035000252693	2.22637459496527e-11	1.24229143347803e-09	0.942	2.127	3.418	1.733	3.002	0.000	0.000	0.000	0.000	0.101	0.108	0.000	0.286	1.383	0.000	0.385	42.173	76.599	188.760	12.432	19.732	3.904	2.311	0.000	0.000	0.000	0.000
Pdensi_GG_118736_c0_g1	FC_3_2	MC_2_3	1.7040493278176	2493.77320564898	1247.7386274884	-10.508672117386	1.57086947646714	-6.68971692098812	2.23602708087529e-11	1.24648345999339e-09	0.025	0.000	0.000	0.016	0.000	0.000	0.027	0.091	0.015	0.029	0.032	0.000	0.000	0.000	0.000	0.011	5.468	13.966	145.541	0.131	28.585	0.019	0.015	0.102	0.000	0.014	0.000
Pdensi_DN17319_c0_g1d112878	FC_3_2	MC_2_3	0	248.289681769502	124.144840884751	-10.821157062858	1.61807346138067	-6.68767971364201	2.2673669031425e-11	1.26274561735815e-09	0.000	0.000	0.000	0.000	0.000	0.000	0.000	0.000	0.000	0.000	0.000	0.000	0.000	0.000	0.000	0.000	0.000	0.000	1.906	2.604	12.389	0.050	0.000	0.000	0.000	0.000	0.000
Pdensi_DN12358_c0_g1	FC_3_2	MC_2_3	0	134.488737768436	67.2443688842181	-9.93662119984875	1.48666058256347	-6.68385327249002	2.3273984195631e-11	1.29370484287432e-09	0.000	0.000	0.000	0.000	0.000	0.000	0.000	0.000	0.000	0.000	0.000	0.000	0.000	0.000	0.000	0.000	2.177	4.835	3.056	1.518	4.655	0.172	0.000	0.000	0.000	0.077	0.000
Pdensi_DN16690_c0_g1d528169	FC_3_2	MC_2_3	355.893083991588	14.7787143596544	185.335899175621	4.59008017989109	0.686798104833326	6.68330350300693	2.33615039095925e-11	1.29733179099085e-09	24.955	14.409	66.221	17.365	4.421	3.937	6.168	7.601	14.325	5.099	11.382	10.158	8.463	1.396	0.512	97.066	4.828	0.296	0.488	0.125	0.422	0.000	0.000	0.000	0.000	0.000	0.000
Pdensi_DN10179_c0_g1d266668	FC_3_2	MC_2_3	0	218.568345238765	109.284172619383	-10.6371735926186	1.5916735374261	-6.68301215198942	2.34080156215567e-11	1.29867670668397e-09	0.000	0.000	0.000	0.000	0.000	0.000	0.000	0.000	0.000	0.000	0.000	0.000	0.000	0.000	0.000	0.000	0.000	0.000	1.862	2.629	10.394	0.000	0.000	0.000	0.000	0.000	0.000
Pdensi_GG_18916_c0_g1	FC_3_2	MC_2_3	16559.1648259847	72033.0185806822	44296.0917033334	-2.12103274854295	0.317542501951146	-6.67952395509333	2.39719655339983e-11	1.32869921999765e-09	336.529	452.630	837.671	114.608	183.367	354.051	315.148	529.386	465.466	842.310	1004.929	1105.871	1305.968	494.637	1995.779	700.239	1299.400	2505.438	1948.186	1765.678	1250.790	223.559	1789.153	1653.273	48927.946	11757.830	6856.716
Pdensi_DN23727_c3_g1d130918	FC_3_2	MC_2_3	56.7498885500101	383.939110867377	220.344499708693	-2.75684846575467	0.412902483165268	-6.67675438670398	2.44291851319701e-11	1.35275451585341e-09	1.354	1.468	4.678	0.856	1.647	1.235	1.227	2.048	1.209	2.401	1.022	4.295	1.807	2.084	4.706	7.143	11.301	7.287	7.078	8.994	10.297	0.686	7.995	19.516	13.413	7.257	9.657
Pdensi_GG_78411_c1_g1	FC_3_2	MC_2_3	0	1073.85885188672	536.92942594336	-26.083008126429	3.90686730048502	-6.67619504844479	2.45225553220355e-11	1.35663526849939e-09	0.000	0.000	0.000	0.000	0.000	0.041	0.000	0.000	0.000	0.000	0.000	0.000	0.000	0.000	0.043	0.000	17.203	7.334	72.751	0.000	2.637	0.000	0.000	0.000	0.000	0.000	0.000
Pdensi_DN6916_c0_g1d2772	FC_3_2	MC_2_3	298.316896388106	17.8305182653986	158.073707326752	4.05611663395951	0.607666889639868	6.67490150131983	2.47398270058151e-11	1.36735662466485e-09	7.948	11.899	5.609	4.286	3.985	11.782	6.088	7.547	9.948	3.476	4.230	3.365	6.610	10.616	11.108	3.810	1.172	0.535	0.634	0.438	0.148	0.360	0.016	0.000	0.000	0.043	0.015
Pdensi_DN18842_c0_g1	FC_3_2	MC_2_3	155.540443515176	3.00969557934961	79.2750695472628	5.68306329754377	0.851538647135935	6.67387594991512	2.49134228156621e-11	1.37564600256263e-09	1.200	4.795	2.713	6.690	7.398	5.724	6.139	2.905	3.332	1.312	1.883	0.852	1.942	4.230	5.287	0.768	0.306	0.232	0.126	0.021	0.053	0.028	0.000	0.000	0.000	0.000	0.000
Pdensi_DN23056_c4_g1	FC_3_2	MC_2_3	1962.71219519655	177.364958281438	1070.03857673899	3.46905286281048	0.519828551147616	6.67345580605743	2.49848846734576e-11	1.37828548462841e-09	9.023	14.555	12.911	39.601	61.078	20.343	45.123	54.196	56.090	38.131	40.485	32.117	10.459	13.955	9.630	13.144	5.596	4.744	3.904	1.691	6.575	2.902	3.380	4.021	0.000	0.170	0.098
Pdensi_DN22051_c0_g1d222112	FC_3_2	MC_2_3	0	351.12452735365	175.562263676825	-11.3213413698295	1.69675200542748	-6.67236068300809	2.51720975692031e-11	1.38549754911771e-09	0.000	0.000	0.016	0.000	0.000	0.000	0.006	0.000	0.000	0.000	0.000	0.000	0.000	0.000	0.000	0.000	11.593	13.042	8.059	0.768	15.258	0.700	0.000	0.000	0.000	0.000	0.000
Pdensi_DN22173_c1_g1d298907	FC_3_2	MC_2_3	8.19943001419667	409.450410705529	208.824920359863	-5.64232149307752	0.845635419578009	-6.67228614417921	2.51848898868789e-11	1.38549754911771e-09	0.000	0.000	0.030	0.113	0.054	0.097	0.164	0.265	0.228	0.369	0.285	0.286	0.000	0.035	0.034	0.000	0.017	0.000	9.720	16.641	1.872	0.428	0.037	0.000	0.023	0.000	0.000
Pdensi_GG_60361_c0_g1	FC_3_2	MC_2_3	83.6401976899896	1585.81054643291	834.725372061452	-4.24453364255604	0.636186103562051	-6.67184274977179	2.52611166431042e-11	1.38695672848953e-09	0.199	0.396	0.476	3.211	7.710	7.483	2.493	2.696	1.467	1.897	1.644	2.193	3.389	5.443	4.134	0.640	23.996	21.961	71.819	16.084	22.262	63.778	20.086	9.171	0.019	0.042	0.177
Pdensi_DN19371_c1_g2	FC_3_2	MC_2_3	0.243567118931953	767.574483983559	383.909025551245	-11.4879381121874	1.7221306237437	-6.6707704710657	2.54463936275039e-11	1.39581376118325e-09	0.000	0.000	0.020	0.000	0.000	0.000	0.022	0.000	0.000	0.000	0.000	0.000	0.000	0.000	0.000	0.000	0.000	0.171	17.190	0.573	34.865	0.443	0.000	0.040	0.000	0.000	0.000
Pdensi_DN18667_c0_g4	FC_3_2	MC_2_3	46.2174813277944	351.782550780469	199.000016054132	-2.92936881842335	0.439227460915156	-6.66936628306398	2.56910333137978e-11	1.40790729507242e-09	0.561	0.449	0.689	1.768	2.795	3.591	0.876	1.278	1.482	0.531	0.802	0.653	1.178	2.493	2.683	2.042	18.587	18.283	10.863	6.117	7.284	8.526	3.553	6.000	8.267	10.662	18.351
Pdensi_DN32159_c0_g1d235525	FC_3_2	MC_2_3	565.365005106636	68.6613265812484	317.013165843942	3.04503046076131	0.456637997268949	6.66836855227328	2.58662570169658e-11	1.41476865921567e-09	1.680	7.801	5.951	13.273	14.155	12.131	13.042	16.617	15.138	11.536	18.170	13.170	2.783	9.744	5.145	6.298	3.443	2.145	0.948	1.383	2.354	14.646	0.093	0.124	0.047	0.136	0.009
Pdensi_DN36715_c0_g1	FC_3_2	MC_2_3	0	167.087456183911	83.5437280919556	-10.2496866541046	1.53709047657356	-6.66823899459251	2.58890958685052e-11	1.41476865921567e-09	0.000	0.000	0.000	0.197	0.000	0.740	0.000	0.000	0.000	0.000	0.000	0.000	0.000	0.000	0.000	0.000	1.006	0.380	3.021	1.546	6.876	1.185	0.000	0.000	0.000	0.000	0.000
Pdensi_DN39883_c0_g1d151598	FC_3_2	MC_2_3	1997.76578800077	349.396824942006	1173.58130647139	2.51530918848925	0.377247455123624	6.66753123003834	2.601421182305e-11	1.42027356657915e-09	10.670	19.388	42.755	29.522	26.148	49.927	60.416	33.961	64.004	75.431	45.332	69.134	21.118	33.040	40.143	23.778	8.030	8.236	9.960	6.026	8.104	5.530	0.094	0.117	0.231	0.608	0.102
Pdensi_DN25516_c2_g1	FC_3_2	MC_2_3	7158.81618706992	41066.8155496862	24112.8158683781	-2.52017603021443	0.378003681764189	-6.66706741704861	2.60965237625896e-11	1.42343342253361e-09	154.533	134.773	285.929	66.259	102.197	112.122	162.356	254.144	150.763	571.636	503.049	638.166	755.407	153.751	659.622	393.982	703.330	1655.939	1330.999	849.359	656.808	88.345	1211.999	1908.742	1820.226	368.110	302.281
Pdensi_DN15302_c0_g1d525563	FC_3_2	MC_2_3	965.881669187781	5802.35864623043	3384.12015770911	-2.58670516426255	0.388045453195565	-6.66598498439026	2.62896138899912e-11	1.43262410434756e-09	3.328	28.209	1.040	53.421	45.409	64.951	27.324	25.499	23.776	11.042	25.837	19.160	23.990	29.723	41.153	2.398	21.578	8.577	86.183	200.199	111.428	1256.097	1433.742	2887.620	5916.402	7801.838	5819.507
Pdensi_GG_126998_c0_g1	FC_3_2	MC_2_3	0.478751767561028	611.18038509439	305.829568430976	-10.2849647007032	1.54306317406394	-6.66529074996705	2.64141905111184e-11	1.43806752713523e-09	0.000	0.034	0.000	0.039	0.038	0.000	0.000	0.032	0.000	0.000	0.000	0.000	0.000	0.000	0.000	0.000	0.207	0.782	33.536	1.707	7.419	0.000	0.000	0.000	0.000	0.000	0.000
Pdensi_GG_124436_c0_g1	FC_3_2	MC_2_3	54.1144710750425	2524.1234715527	1289.11897131387	-5.54376867326346	0.831880593797951	-6.66413991935234	2.66219748830498e-11	1.4480266338349e-09	0.035	0.000	0.173	0.480	0.042	0.150	2.777	0.181	1.342	2.357	0.351	1.728	0.386	0.040	0.039	0.157	5.472	12.128	41.792	90.970	40.478	289.794	617.845	73.041	0.054	0.000	0.000
Pdensi_DN21923_c1_g1	FC_3_2	MC_2_3	1274.29990083172	97.9706685053251	686.135284668522	3.70175628896436	0.555794569638865	6.66029589200489	2.73276841637171e-11	1.48364111209057e-09	95.160	78.640	71.059	56.075	37.704	62.146	23.907	22.660	54.070	28.876	14.868	34.414	39.222	78.074	36.826	84.776	16.280	10.817	2.631	1.162	2.924	0.283	0.217	0.000	0.000	0.000	0.000
Pdensi_DN12332_c0_g1d50692	FC_3_2	MC_2_3	792.624871726062	1.78778380776351	397.206327766913	8.8107272222088	1.32301517411269	6.65958138244173	2.74608613490871e-11	1.48948325607981e-09	0.198	0.099	0.648	0.192	0.040	0.064	2.509	8.937	50.787	29.155	51.743	58.316	0.269	0.641	0.070	0.087	3.043	2.282	0.000	0.061	0.058	0.107	0.544	0.228	0.548	0.058	0.315
Pdensi_DN20355_c0_g1d490546	FC_3_2	MC_2_3	2681.545704001	449.187728782084	1565.36671639154	2.57821845599535	0.387225051239584	6.65819127079192	2.77217865461811e-11	1.5010267241565e-09	33.583	45.058	54.902	73.187	65.812	47.456	64.379	65.582	82.346	65.411	70.661	72.105	21.551	37.215	33.286	31.932	16.945	18.275	6.127	11.018	13.597	4.381	4.412	3.537	4.951	4.962	6.732
Pdensi_GG_119584_c0_g1	FC_3_2	MC_2_3	0	1936.90464809939	968.452324049693	-26.0122783409268	3.90681918529715	-6.6581730833157	2.77252163832937e-11	1.5010267241565e-09	0.000	0.000	0.000	0.000	0.000	0.000	0.000	0.000	0.000	0.000	0.000	0.000	0.000	0.000	0.000	0.000	0.000	1.853	116.091	0.000	19.342	0.000	0.000	0.000	0.000	0.000	0.000
Pdensi_GG_147565_c1_g1	FC_3_2	MC_2_3	68.1049758544605	1070.47923753615	569.292106695305	-3.97478181428059	0.597038026104241	-6.65750193537355	2.78520739252309e-11	1.50649462807837e-09	0.070	0.533	0.718	0.609	0.759	0.702	0.869	2.127	2.402	0.832	1.646	1.198	0.222	1.138	0.584	0.529	35.774	42.292	28.095	11.424	34.092	0.704	0.086	0.232	0.027	0.042	0.000
Pdensi_DN6385_c0_g1d328936	FC_3_2	MC_2_3	2068.74395596087	169.426066454987	1119.08501120793	3.60939285760278	0.542211755400512	6.65679565530013	2.79861855141325e-11	1.5121831986079e-09	20.696	35.198	16.910	90.694	53.797	40.284	80.789	39.872	43.870	47.107	30.806	21.583	15.111	38.322	18.494	11.127	9.105	4.169	6.564	1.952	3.229	1.257	6.123	11.773	0.512	0.486	0.205
Pdensi_DN25324_c0_g2	FC_3_2	MC_2_3	218.132232733502	15.0852537803839	116.608743256943	3.85008639045575	0.578379806171158	6.65667498999162	2.8009161109931e-11	1.5121831986079e-09	14.998	7.981	1.528	4.000	23.031	14.891	4.555	4.288	8.412	2.471	3.489	2.157	5.437	28.678	13.215	0.414	3.270	1.893	0.374	0.405	0.265	2.698	216.338	129.414	0.213	0.246	0.460
Pdensi_DN49816_c0_g1d251899	FC_3_2	MC_2_3	142.863839801884	1066.48130764646	604.672573724174	-2.89975047553071	0.435776682125013	-6.6542121101809	2.84821668867102e-11	1.53629643501705e-09	3.341	2.588	4.301	3.019	4.065	5.176	2.377	5.515	3.413	4.233	4.516	5.056	4.502	3.030	7.684	6.838	7.659	10.477	20.779	21.839	30.553	6.892	23.826	23.516	7.399	8.579	6.357
Pdensi_DN31654_c0_g1d28101	FC_3_2	MC_2_3	149.437818083306	0	74.7189090416529	9.28243475841193	1.39549231794328	6.65172759395243	2.89672474213483e-11	1.56101575511862e-09	1.181	1.270	0.338	4.662	9.100	3.368	4.736	4.667	2.464	4.376	1.661	1.367	0.726	5.555	0.401	0.979	0.000	0.000	0.000	0.000	0.000	0.414	0.000	0.000	0.000	0.000	0.000
Pdensi_GG_46563_c0_g1	FC_3_2	MC_2_3	0	676.722496074954	338.361248037477	-12.2679821424748	1.84478112812038	-6.6501017142204	2.92890540072745e-11	1.57577953859302e-09	0.000	0.000	0.301	0.000	0.000	0.110	0.000	0.000	0.000	0.236	0.000	0.000	0.000	0.000	0.000	0.000	10.993	67.945	13.833	0.349	32.182	0.000	0.000	0.000	0.000	0.225	0.242
Pdensi_DN8648_c0_g1d331767	FC_3_2	MC_2_3	330.317053317976	66.138468152106	198.227760735041	2.32067176178123	0.34903705350675	6.64878338407229	2.95525546170227e-11	1.58814992311812e-09	7.889	6.084	6.108	9.652	7.948	7.851	9.916	6.891	9.390	4.949	5.712	4.954	5.742	6.016	4.615	5.101	2.508	1.705	1.608	1.360	1.600	0.565	0.112	0.000	0.142	0.204	0.125
Pdensi_DN17352_c0_g1	FC_3_2	MC_2_3	4.46343032027358	601.257360833513	302.860395576893	-7.07326911769137	1.06397972243961	-6.64793601655586	2.97231452843622e-11	1.59584525842879e-09	0.182	0.423	0.073	0.120	0.208	0.090	0.161	0.094	0.110	0.106	0.060	0.098	0.168	0.054	0.221	0.343	8.075	4.194	31.943	1.173	8.810	3.672	0.341	0.572	0.000	0.000	0.000
Pdensi_DN76051_c0_g1	FC_3_2	MC_2_3	0	220.130458553759	110.065229276879	-10.6475702425366	1.60212193139952	-6.6459175383958	3.01333938126535e-11	1.61566550978839e-09	0.000	0.000	0.000	0.086	0.000	0.074	0.000	0.000	0.000	0.000	0.000	0.000	0.000	0.158	0.000	0.000	0.000	0.085	4.290	1.206	9.589	0.207	0.084	0.000	0.000	0.310	0.082
Pdensi_GG_103687_c0_g1	FC_3_2	MC_2_3	1531.72842340688	169.626131546368	850.677277476625	3.17424232470943	0.477724853896259	6.64449902244094	3.04250127846083e-11	1.62902453562001e-09	0.960	2.771	17.807	8.607	9.963	28.368	31.769	26.771	62.509	40.412	32.370	51.891	3.974	7.623	3.231	8.581	3.734	5.926	5.372	2.789	3.556	0.263	0.000	0.000	3.422	1.321	0.890
Pdensi_DN39367_c0_g5	FC_3_2	MC_2_3	358.038918664145	0	179.019459332073	10.5428910058336	1.58687584087592	6.6438033362548	3.05690399001184e-11	1.63523310407851e-09	0.000	0.165	0.712	0.899	10.255	4.913	13.912	13.123	1.495	4.719	6.635	2.231	0.000	0.411	0.057	0.138	0.224	0.063	0.000	0.000	0.000	0.000	0.000	0.000	0.000	0.000	0.000
Pdensi_DN24748_c0_g1d498346	FC_3_2	MC_2_3	21.3470743607915	199.239635583471	110.293354972131	-3.22152761967855	0.484966304243922	-6.64278650183957	3.07807551514505e-11	1.64504780788312e-09	0.216	0.000	0.216	0.546	2.362	3.047	0.717	0.453	0.514	0.765	0.000	0.000	0.719	0.747	0.959	0.000	0.463	0.000	3.341	4.748	5.583	2.625	6.842	28.208	0.000	0.485	0.522
Pdensi_DN19690_c0_g1	FC_3_2	MC_2_3	632.076461578909	107.713198741838	369.894830160374	2.55296546388226	0.3845442891507	6.63893740177681	3.15952531816507e-11	1.68703013642885e-09	16.938	13.825	13.566	25.191	14.915	17.315	23.429	13.236	13.594	9.031	13.797	11.834	14.177	17.528	11.860	26.895	6.637	6.967	2.819	2.036	2.569	3.649	15.361	8.052	0.482	0.418	0.987
Pdensi_GG_19541_c0_g1	FC_3_2	MC_2_3	0	634.966085060609	317.483042530304	-12.1761707824252	1.83472825768769	-6.63649820152162	3.21222854895518e-11	1.71360038361571e-09	0.056	0.060	0.223	0.211	0.000	0.000	0.000	0.000	0.000	0.000	0.000	0.000	0.124	0.000	0.000	0.403	9.053	14.757	26.792	0.325	16.862	0.085	0.000	0.000	0.000	0.000	0.000
Pdensi_DN22020_c0_g2	FC_3_2	MC_2_3	1.97184335295212	1602.55622673253	802.264035042743	-9.66408398572706	1.45663368929411	-6.63453279761114	3.255319645544e-11	1.73499899937347e-09	0.027	0.029	0.027	0.000	0.032	0.029	0.030	0.074	0.032	0.032	0.034	0.000	0.030	0.031	0.030	0.049	0.030	0.177	46.167	0.094	64.010	0.000	0.033	0.110	0.168	0.030	0.032
Pdensi_DN15954_c0_g1d526628	FC_3_2	MC_2_3	853.751010572799	54.4480242799903	454.099517426395	3.9690137311094	0.598415391370383	6.63253951744168	3.29959961513033e-11	1.75538699524934e-09	38.351	42.544	21.641	23.289	25.026	25.086	16.842	22.832	27.857	23.550	21.862	30.102	18.776	38.996	13.996	5.213	4.066	1.642	1.023	2.237	0.508	0.603	1.164	1.914	11.340	16.297	24.878
Pdensi_DN23973_c2_g1	FC_3_2	MC_2_3	23.3094493384291	1169.27905080093	596.294250069679	-5.64656707992171	0.851599887458581	-6.63053995553322	3.34461121819953e-11	1.77770968891419e-09	3.320	5.730	4.104	2.094	2.082	8.793	0.293	1.316	0.234	0.156	0.587	0.078	7.538	11.857	14.955	13.444	15.726	13.317	11.538	50.257	18.245	4930.576	1191.654	591.970	0.202	0.149	0.080
Pdensi_DN21546_c0_g1d221469	FC_3_2	MC_2_3	1.46886467918853	142.016352779767	71.7426087294779	-6.58450650507038	0.993201670754207	-6.62957654921212	3.36651216991268e-11	1.7877192337839e-09	0.010	0.010	0.019	0.012	0.035	0.021	0.032	0.051	0.023	0.023	0.012	0.035	0.043	0.000	0.000	0.027	2.955	2.363	6.005	1.611	2.236	0.458	0.010	0.000	0.342	0.563	0.195
Pdensi_GG_101646_c0_g1	FC_3_2	MC_2_3	3129.5748332401	159.18656052202	1644.38069688106	4.29665191443699	0.648137966370443	6.6292242352321	3.3745562594271e-11	1.79035883731026e-09	5.361	60.020	40.507	37.008	94.996	59.133	39.856	111.976	95.321	37.110	114.396	78.301	6.885	63.312	31.985	31.907	40.543	30.216	2.825	6.603	1.513	73.680	0.707	0.390	0.570	0.918	0.000
Pdensi_DN16018_c1_g1	FC_3_2	MC_2_3	12.1076141653504	450.212818130127	231.160216147739	-5.21168259333976	0.786204953213204	-6.62891091189354	3.38172590920118e-11	1.79253012843135e-09	0.303	0.094	0.176	0.724	0.515	0.325	0.193	0.684	0.088	0.157	1.095	0.239	0.685	0.058	0.312	0.742	2.612	1.925	7.113	12.828	10.901	23.660	0.000	0.257	51.813	58.311	20.309
Pdensi_DN24876_c4_g1	FC_3_2	MC_2_3	168.178077095152	9.61079747660065	88.8944372858764	4.13203946740804	0.623566984106499	6.6264564557227	3.4384083885488e-11	1.82091856605929e-09	1.712	2.682	3.162	3.034	2.795	1.866	3.797	3.131	6.357	2.716	4.979	3.335	0.859	3.260	2.204	2.846	0.838	1.055	0.191	0.199	0.245	0.260	0.000	0.000	1.297	0.192	0.721
Pdensi_DN23083_c0_g1d68985	FC_3_2	MC_2_3	99.7285157495657	5024.97246104616	2562.35048839786	-5.65507856822809	0.853495329309426	-6.6257873640664	3.45402078846468e-11	1.8275252226269e-09	0.110	0.118	0.292	1.501	1.695	4.030	2.837	1.995	3.071	2.841	3.348	3.458	1.075	3.319	1.234	0.198	1.214	0.760	139.920	10.431	195.277	6.636	22.124	5.991	0.284	0.041	0.197
Pdensi_GG_115670_c0_g1	FC_3_2	MC_2_3	0	386.723220268406	193.361610134203	-11.4607079633436	1.73069786229249	-6.6220154384213	3.54334037992075e-11	1.87138486393385e-09	0.000	0.000	0.000	0.000	0.000	0.000	0.000	0.000	0.000	0.000	0.000	0.000	0.000	0.000	0.000	0.000	0.000	0.036	10.608	0.579	15.395	0.103	0.000	0.000	0.000	0.000	0.000
Pdensi_DN19136_c1_g1d482359	FC_3_2	MC_2_3	4518.56990908552	1111.13509013305	2814.85249960928	2.0240882387034	0.305712622266376	6.62088540439705	3.57053697679408e-11	1.88404040802683e-09	65.149	76.374	81.631	122.152	122.914	95.647	109.993	119.763	128.148	100.751	125.933	101.456	59.600	85.085	65.142	55.556	24.205	23.196	17.762	27.311	31.084	32.864	16.231	27.330	12.828	17.150	22.715
Pdensi_DN18948_c0_g1d14272	FC_3_2	MC_2_3	347.395479864409	1743.8940478187	1045.64476384155	-2.32752451940287	0.351596023711049	-6.6198829407573	3.59483424142436e-11	1.8951445601804e-09	5.650	7.100	5.248	9.266	9.303	14.252	9.886	8.614	9.063	8.507	12.779	8.967	7.762	10.010	11.322	7.209	10.812	14.121	37.758	27.015	54.952	61.474	31.882	25.499	8.708	3.235	3.319
Pdensi_DN21129_c0_g1	FC_3_2	MC_2_3	783.122155015531	101.239425067266	442.180790041398	2.95256370531591	0.446035421389528	6.61957226652053	3.60239701262048e-11	1.89741442652074e-09	22.416	17.654	11.540	24.805	17.211	18.574	20.430	16.451	25.142	16.482	17.531	18.830	16.444	18.802	13.330	9.044	4.570	3.613	2.551	1.293	3.125	0.390	0.758	0.173	0.314	0.219	0.441
Pdensi_DN11703_c0_g2	FC_3_2	MC_2_3	180.892525883576	769.604659300835	475.248592592206	-2.08903082339808	0.315616318650665	-6.61889357410031	3.61897268368708e-11	1.90442307782752e-09	3.004	5.913	7.103	4.154	5.137	5.219	3.946	5.866	4.531	4.668	4.489	9.820	4.715	3.942	5.635	7.464	14.003	18.044	21.015	17.731	14.293	8.321	4.681	4.120	14.302	25.005	31.906
Pdensi_DN15855_c0_g1d345937	FC_3_2	MC_2_3	0	264.647012369154	132.323506184577	-10.9133807681135	1.64893354241775	-6.61844791641014	3.62989753001735e-11	1.90844811113385e-09	0.000	0.000	0.000	0.000	0.000	0.000	0.000	0.000	0.000	0.000	0.000	0.000	0.000	0.000	0.000	0.000	0.000	0.482	6.110	0.900	11.140	0.146	0.000	0.000	0.000	0.000	0.000
Pdensi_GG_14024_c0_g1	FC_3_2	MC_2_3	0	214.891868674002	107.445934337001	-10.6131248197322	1.60396822224956	-6.6167924479497	3.67076298748356e-11	1.92819321075624e-09	0.108	0.093	0.043	0.054	0.000	0.000	0.000	0.000	0.000	0.000	0.000	0.000	0.072	0.000	0.000	0.332	0.405	0.189	1.474	10.111	3.081	3.036	0.106	0.088	0.000	0.000	0.000
Pdensi_GG_113498_c0_g1	FC_3_2	MC_2_3	2.75426925259847	2047.58554846306	1025.16990885783	-9.54003210807466	1.44385147610258	-6.60735003978822	3.91260177775017e-11	2.05337571136089e-09	0.024	0.038	0.212	0.059	0.014	0.025	0.000	0.123	0.097	0.041	0.030	0.070	0.026	0.000	0.040	0.021	13.685	20.922	77.806	0.426	63.299	0.443	0.000	0.000	0.037	0.040	0.142
Pdensi_DN27019_c1_g1	FC_3_2	MC_2_3	2605.04199192704	204.651936616138	1404.84696427159	3.67067546762333	0.555706579825502	6.6054201999479	3.9639138538965e-11	2.07843238204218e-09	135.461	18.260	63.460	153.283	23.045	70.740	87.320	28.379	90.906	88.956	30.790	63.640	102.683	18.656	57.503	38.474	3.839	7.072	3.906	3.311	6.805	44.619	5.492	9.530	2.095	1.079	3.938
Pdensi_DN19808_c0_g1d360932	FC_3_2	MC_2_3	0	248.659885301571	124.329942650785	-10.8233131847226	1.63867244295825	-6.60492780679433	3.97711106470055e-11	2.08347687017145e-09	0.000	0.000	0.000	0.000	0.000	0.000	0.000	0.000	0.000	0.000	0.000	0.000	0.000	0.000	0.000	0.000	0.000	0.000	1.697	2.599	12.613	0.000	0.000	0.000	0.000	0.000	0.000
Pdensi_DN19719_c0_g1d360250	FC_3_2	MC_2_3	0.263602789983077	527.214311663541	263.738957226762	-10.9460216688483	1.65861318336299	-6.5995023906986	4.12540100226474e-11	2.15921931703441e-09	0.000	0.000	0.000	0.000	0.000	0.012	0.000	0.000	0.013	0.000	0.000	0.000	0.000	0.000	0.000	0.000	0.000	0.014	0.743	20.358	14.789	0.033	0.000	0.000	0.000	0.000	0.000
Pdensi_DN26653_c0_g1d78124	FC_3_2	MC_2_3	55.5811813843882	743.073303995102	399.327242689745	-3.74124257988316	0.567008215443622	-6.59821582471437	4.16135187945074e-11	2.17608072159356e-09	2.171	1.835	1.820	1.872	1.273	1.314	0.995	1.698	1.692	1.137	2.650	1.462	1.741	1.450	1.044	5.485	2.594	1.192	13.439	28.679	8.960	8.653	4.918	3.234	0.000	0.000	0.025
Pdensi_DN39593_c0_g1	FC_3_2	MC_2_3	219.332908395176	15.9104584320092	117.621683413592	3.7923069617012	0.57526337823365	6.59229685947593	4.33073535645302e-11	2.26262473053645e-09	2.345	3.341	6.546	3.130	9.282	11.735	5.626	4.141	7.600	4.218	3.123	4.658	6.603	4.134	7.305	0.996	1.201	2.117	0.274	0.287	0.531	0.188	0.000	0.248	2.223	2.358	4.463
Pdensi_DN19315_c0_g3	FC_3_2	MC_2_3	0.746545792695545	190.08133611919	95.4139409559427	-7.99344081290528	1.21257721632539	-6.59210869649086	4.33622920626199e-11	2.26346501954826e-09	0.000	0.000	17.699	7.882	0.057	0.000	0.026	0.024	0.028	0.000	0.030	0.000	0.000	0.000	0.053	13.912	17.197	25.581	4.482	1.122	7.446	13.996	0.000	0.000	0.000	0.000	0.000
Pdensi_GG_44764_c0_g1	FC_3_2	MC_2_3	205.908711145125	0	102.954355572563	9.744504208884	1.47850328352805	6.5907896975591	4.37493230055212e-11	2.28097683892173e-09	0.850	1.430	1.887	2.274	3.316	2.990	2.517	4.348	9.366	3.444	2.748	4.014	0.105	1.418	0.211	2.461	0.103	0.465	0.000	0.000	0.000	0.000	0.000	0.000	0.000	0.000	0.000
Pdensi_GG_142821_c0_g1	FC_3_2	MC_2_3	1.43625530268309	555.582648169385	278.509451736034	-8.57648756952426	1.30130168037021	-6.59069891240309	4.37760858638805e-11	2.28097683892173e-09	0.000	0.057	1.572	0.132	0.127	0.228	0.000	0.110	0.000	0.185	0.066	0.000	0.000	0.000	0.000	0.332	1.728	2.354	4.858	5.994	27.016	17.641	0.000	0.000	0.081	0.472	0.632
Pdensi_DN9933_c0_g1	FC_3_2	MC_2_3	1172.34727051136	89.6509379803106	630.999104245835	3.70827764624527	0.562876242826137	6.58808697916692	4.4552963437613e-11	2.3193818874841e-09	22.973	27.831	18.265	35.444	32.451	29.949	34.806	27.097	31.097	18.566	24.446	18.183	23.763	27.905	30.642	17.287	4.329	4.356	3.408	0.744	2.039	0.103	0.049	0.000	0.976	0.639	0.890
Pdensi_DN39032_c1_g1	FC_3_2	MC_2_3	720.145748269107	139.877861168981	430.011804719044	2.36312967130846	0.358729137124222	6.58750412707667	4.47281555942095e-11	2.32642319284382e-09	19.080	9.502	4.333	25.106	12.333	35.410	20.454	13.522	23.077	18.351	24.925	19.641	26.303	17.043	27.440	7.467	4.139	3.426	3.951	2.957	2.736	5.621	2.568	88.467	17.162	24.417	19.833
Pdensi_DN13449_c0_g1d106715	FC_3_2	MC_2_3	1001.64160810408	165.218042118528	583.429825111303	2.60041007236448	0.394855128122718	6.58573204994896	4.52649519323454e-11	2.35014662198471e-09	12.023	8.813	21.648	22.740	23.669	13.734	21.810	21.528	35.871	20.062	29.338	19.519	10.144	8.563	4.694	9.191	1.135	4.300	2.746	4.495	4.069	3.749	0.859	2.132	0.000	0.398	1.289
Pdensi_DN18121_c0_g1	FC_3_2	MC_2_3	0.766581463746668	513.463966988753	257.11527422625	-9.408290845832	1.4287065599851	-6.58518068673957	4.54332524211357e-11	2.35678422666148e-09	0.101	0.091	0.017	0.021	0.020	0.000	0.000	0.017	0.039	0.000	0.043	0.060	0.019	0.019	0.019	0.031	0.019	0.000	0.751	24.610	9.641	0.328	0.145	0.378	0.000	0.000	0.020
Pdensi_DN15378_c0_g1	FC_3_2	MC_2_3	304.590734596141	61.843234358816	183.216984477479	2.30071474249321	0.349444683979446	6.58391684856346	4.5821345268276e-11	2.37480128759622e-09	15.379	9.852	6.124	10.984	7.350	8.553	7.709	6.930	9.499	8.759	6.781	7.716	8.438	8.357	4.219	4.974	1.798	1.270	1.270	1.526	1.439	1.323	1.589	4.674	5.217	12.967	9.735
Pdensi_DN24378_c0_g1d71852	FC_3_2	MC_2_3	4849.06431200174	211.945882824939	2530.50509741334	4.51562235389099	0.686289316183221	6.57976490003443	4.71192717589278e-11	2.43989871737296e-09	10.024	27.252	14.659	120.077	73.564	78.224	103.697	107.746	172.060	114.510	127.319	155.777	8.683	33.016	17.682	24.467	12.318	7.203	2.536	10.212	1.805	7.504	2.084	1.214	1.890	0.747	0.770
Pdensi_DN14007_c2_g1	FC_3_2	MC_2_3	16568.1696133401	82472.1888607159	49520.179237028	-2.31549747308818	0.352035252079422	-6.57745910220887	4.7855542527567e-11	2.47582306785159e-09	246.994	374.487	704.544	116.130	184.753	345.410	288.515	540.520	481.045	851.161	1037.464	1164.653	1254.840	439.569	1923.330	716.749	1434.599	2799.346	2172.657	2114.206	1395.863	182.195	1754.898	1610.671	32832.036	12216.468	5974.861
Pdensi_DN19692_c0_g1d534737	FC_3_2	MC_2_3	157.196812719352	0	78.5984063596758	9.35509911297151	1.42257393476599	6.57617778896703	4.82695349800072e-11	2.4928133783026e-09	0.000	0.024	0.022	0.192	0.525	0.141	2.412	4.184	5.832	7.164	7.575	7.634	0.000	0.000	0.000	0.040	0.097	0.028	0.000	0.000	0.000	0.000	0.000	0.000	0.000	0.000	0.000
Pdensi_DN18687_c0_g1d532247	FC_3_2	MC_2_3	15.7957029993741	170.438226616765	93.1169648080697	-3.42953045412155	0.521600536781209	-6.57501327603139	4.8648827134763e-11	2.51017606369219e-09	0.526	0.620	0.562	0.616	0.217	0.260	0.403	0.504	0.326	0.530	0.094	0.450	0.000	0.804	0.548	3.651	5.059	5.780	2.963	5.222	3.500	1.255	1.848	1.103	0.808	1.885	1.117
Pdensi_DN36125_c0_g1d315153	FC_3_2	MC_2_3	185.343290139399	0	92.6716450696996	9.59266516970886	1.45913126260183	6.57423044490449	4.89054394016975e-11	2.52118359903229e-09	5.223	4.956	6.333	3.580	1.853	4.020	2.893	3.429	8.294	2.316	2.199	0.256	1.451	6.031	3.871	1.949	0.234	0.265	0.000	0.000	0.000	13.240	0.796	4.378	0.000	0.244	0.527
Pdensi_DN30820_c0_g1d198101	FC_3_2	MC_2_3	186.015347940254	0	93.0076739701268	9.59787975102673	1.46043875855304	6.57191525137009	4.96721344561267e-11	2.55844431530257e-09	0.104	0.677	3.854	5.287	5.178	4.784	3.359	2.946	8.377	0.981	1.319	3.568	0.000	1.084	0.117	2.620	0.678	0.128	0.000	0.000	0.000	0.000	0.000	0.000	0.000	0.000	0.000
Pdensi_DN16934_c0_g1d112142	FC_3_2	MC_2_3	195.694483984675	6.98737809556607	101.340931040121	4.81113980634487	0.732132209424686	6.57140847569798	4.98415193418417e-11	2.5649009432329e-09	0.381	0.879	0.584	2.823	4.221	0.911	6.133	5.324	4.095	6.396	3.705	2.418	0.217	0.766	0.065	0.188	0.421	0.421	0.224	0.027	0.214	0.000	0.000	0.000	0.000	0.000	0.000
Pdensi_DN18718_c0_g2	FC_3_2	MC_2_3	1230.23427413896	274.598975937154	752.416625038056	2.16261684090471	0.329109982525347	6.57110679022977	4.99426229873204e-11	2.56783544528099e-09	6.313	16.614	9.837	34.053	24.513	25.585	37.929	29.627	30.083	26.332	42.027	25.004	7.565	16.394	12.663	8.347	7.893	5.700	8.639	5.594	4.722	1.186	5.956	0.393	1.289	0.625	0.550
Pdensi_GG_124397_c0_g1	FC_3_2	MC_2_3	210.922359663017	0	105.461179831508	9.77922708112939	1.48944191428124	6.56569886167634	5.17893855212333e-11	2.66043991547965e-09	0.070	0.000	0.000	6.151	2.483	2.241	5.596	2.079	8.999	7.669	0.274	7.748	0.157	0.406	0.000	0.000	0.000	0.000	0.000	0.000	0.000	0.000	0.000	0.000	0.000	0.000	0.000
Pdensi_DN28490_c0_g1d80878	FC_3_2	MC_2_3	279.673252361407	6.18314829418717	142.928200327797	5.50726092225427	0.840301805716299	6.55390823248287	5.60504189733987e-11	2.87679392676332e-09	7.526	9.323	4.142	11.200	11.630	9.771	7.515	7.194	7.478	6.033	3.035	2.831	2.431	11.461	3.413	1.272	0.355	0.268	0.000	0.253	0.156	0.166	0.000	0.000	0.000	0.123	0.394
Pdensi_DN11716_c0_g1d269111	FC_3_2	MC_2_3	9516.89623724419	415.916586927839	4966.40641208602	4.51592736227701	0.689289396655975	6.55156946296522	5.69354928006165e-11	2.91964806127387e-09	81.434	174.655	164.272	305.251	321.498	175.726	326.925	190.775	238.062	100.982	218.642	72.177	45.048	138.912	93.921	349.033	83.792	38.979	18.496	2.200	8.156	0.980	0.111	0.000	0.736	0.506	0.838
Pdensi_DN13827_c0_g2d392397	FC_3_2	MC_2_3	635.562519237497	140.073567342074	387.818043289786	2.18108469355207	0.332929907143568	6.55118283684718	5.70831167472992e-11	2.92464369656743e-09	5.401	18.668	11.060	28.737	33.846	21.098	21.322	13.225	15.925	9.739	6.581	7.716	9.788	19.036	11.696	6.064	10.775	38.709	3.871	2.921	2.868	1.276	4.263	4.178	0.138	0.206	0.149
Pdensi_DN15800_c2_g4	FC_3_2	MC_2_3	624.371314559701	70.7976451291814	347.584479844441	3.1395526146796	0.479477594505355	6.54786094419797	5.83670265376341e-11	2.98779680485355e-09	1.516	13.500	9.743	12.195	23.520	12.250	10.849	19.209	19.309	11.300	20.360	19.746	1.457	14.525	6.292	11.901	9.664	36.708	1.389	2.377	1.094	18.994	0.191	0.000	0.057	0.163	0.000
Pdensi_DN22031_c0_g1	FC_3_2	MC_2_3	29.1523498550369	1915.33652025638	972.244435055707	-6.03902094852851	0.922612725412784	-6.54556433288583	5.92711360280229e-11	3.0314141862831e-09	9.276	8.817	32.401	12.464	0.000	0.179	0.118	0.808	1.371	0.581	0.706	0.291	2.030	0.000	0.033	66.230	38.617	19.281	11.092	43.653	75.785	19.967	0.753	0.238	0.000	0.000	0.000
Pdensi_DN15045_c0_g1d275416	FC_3_2	MC_2_3	1.00595734752718	667.399726526262	334.202841936895	-9.38105834793499	1.43347586997303	-6.54427363894969	5.97852425112561e-11	3.05502589232518e-09	0.000	0.000	0.038	0.000	0.000	0.041	0.000	0.040	0.045	0.045	0.097	0.000	0.043	0.000	0.000	0.035	0.042	0.000	5.494	0.985	38.943	0.058	0.000	0.000	0.000	0.000	0.000
Pdensi_DN12747_c0_g2	FC_3_2	MC_2_3	0.502978673763591	749.551219868294	375.027099271029	-10.5516337019365	1.61262197737836	-6.5431538512766	6.02348056232788e-11	3.07260802695139e-09	0.018	0.000	7.126	3.853	0.000	0.019	0.000	0.018	0.021	0.062	0.000	0.084	0.000	0.000	0.657	0.529	42.326	101.843	27.753	0.349	23.677	50.639	0.412	0.648	0.028	0.040	0.000
Pdensi_DN21552_c0_g1d189722	FC_3_2	MC_2_3	3.9679136121068	2062.84430222806	1033.40610792009	-9.02172069532172	1.37924324643751	-6.54106570296734	6.10819870630379e-11	3.11309717792669e-09	0.032	0.120	0.048	0.160	0.153	0.086	0.070	0.133	0.093	0.168	0.141	0.000	0.089	0.096	0.000	0.131	1.806	3.040	72.486	0.130	69.808	0.527	0.294	0.391	0.150	0.000	0.077
Pdensi_DN18746_c0_g2d480199	FC_3_2	MC_2_3	3.42486359624096	1776.76170584063	890.093284718438	-9.01557986647076	1.37925717627424	-6.53654736879773	6.29552052846653e-11	3.20296290712043e-09	0.028	0.030	0.000	0.018	0.034	0.120	0.122	0.116	0.033	0.082	0.053	0.033	0.047	0.064	0.032	0.064	0.047	0.018	20.980	0.277	99.943	0.105	0.034	0.000	0.022	0.079	0.017
Pdensi_DN22937_c2_g1d546383	FC_3_2	MC_2_3	1.44044653783452	727.392637166387	364.416541852111	-8.9639418298426	1.37139715127016	-6.53635733568528	6.30352086102418e-11	3.20423476647559e-09	0.000	0.000	0.000	0.000	0.000	0.026	0.013	0.101	0.000	0.017	0.015	0.000	0.000	0.000	0.000	0.000	0.000	0.000	7.484	1.474	40.620	0.018	0.000	0.075	0.000	0.000	0.000
Pdensi_DN39409_c0_g1	FC_3_2	MC_2_3	128.092984149077	1135.88494582919	631.988964989134	-3.14915384058607	0.482039981602375	-6.53297228607012	6.44770785820702e-11	3.27467108606793e-09	4.620	3.676	12.777	1.550	1.648	3.413	3.624	1.852	4.667	11.690	8.246	30.747	14.374	1.882	32.423	9.737	18.773	63.998	29.929	16.695	31.554	1.863	46.581	56.018	40.675	8.550	7.210
Pdensi_DN40204_c0_g1d91556	FC_3_2	MC_2_3	147.361427868413	972.536322618663	559.948875243538	-2.7226245554531	0.417021133081892	-6.52874480324826	6.6323142154695e-11	3.36549505494739e-09	8.895	7.018	3.678	5.273	10.530	15.878	3.275	3.565	4.831	1.750	2.707	3.665	4.960	10.888	8.866	2.757	8.780	7.543	21.672	14.251	30.877	47.552	38.034	57.628	11.910	19.807	17.448
Pdensi_DN18964_c0_g1	FC_3_2	MC_2_3	158.009199561149	14.0327408888861	86.0209702250178	3.49851293013916	0.535918512667146	6.52806881540227	6.66230882089371e-11	3.37777317713092e-09	3.750	3.518	5.471	5.208	2.236	4.759	5.254	3.949	3.338	2.974	3.854	2.224	1.871	3.489	3.169	9.607	1.254	0.548	0.293	0.272	0.417	0.095	0.425	0.337	0.703	0.825	1.253
Pdensi_DN5413_c0_g1d206240	FC_3_2	MC_2_3	411.611401885877	29.3563147654866	220.483858325682	3.80454563135362	0.583056664662585	6.5251730439533	6.79230699122368e-11	3.44068740405865e-09	12.212	5.729	7.874	13.590	15.315	4.150	14.783	9.104	8.844	9.438	6.692	6.240	5.291	4.074	2.422	6.567	1.465	2.657	1.202	0.472	0.389	0.414	0.000	0.000	0.000	0.000	0.000
Pdensi_DN1750_c0_g1d259468	FC_3_2	MC_2_3	0	93.3420070636021	46.671003531801	-9.40992703816137	1.44215445004541	-6.52490933815383	6.80426788319258e-11	3.44375170519114e-09	0.000	0.000	0.000	0.146	0.000	0.000	0.000	0.000	0.000	0.000	0.000	0.273	0.000	0.000	0.258	0.000	0.500	1.700	2.307	1.609	2.483	0.000	0.000	0.000	0.000	0.260	0.000
Pdensi_DN19256_c0_g1d14827	FC_3_2	MC_2_3	0	302.215946773663	151.107973386831	-11.1051564972174	1.70207626948812	-6.52447642699186	6.82394809488501e-11	3.45071416943951e-09	0.000	0.000	0.025	0.000	0.000	0.000	0.000	0.000	0.010	0.000	0.000	0.000	0.000	0.000	0.019	0.000	9.550	6.879	2.723	16.567	1.430	26.393	0.000	0.000	0.000	0.000	0.000
Pdensi_GG_145152_c0_g1	FC_3_2	MC_2_3	1716.91773937693	410.47878244343	1063.69826091018	2.06482477778169	0.31654108278829	6.52308622815539	6.88752392679473e-11	3.47714175124659e-09	31.702	52.084	35.516	47.455	57.045	53.647	41.413	43.653	50.881	38.363	41.248	41.882	34.272	45.065	43.301	30.516	16.329	14.042	10.024	6.566	11.646	2.949	3.878	1.430	4.673	3.860	5.298
Pdensi_DN15185_c1_g9	FC_3_2	MC_2_3	1287.97511905008	264.394972037989	776.185045544035	2.28545175982466	0.350380920317167	6.52276316232017	6.90238094572418e-11	3.48130995335252e-09	12.691	23.085	15.508	40.037	31.860	24.275	31.617	32.588	37.806	31.430	32.416	28.488	12.078	23.397	16.636	15.793	7.200	5.601	4.667	5.018	8.412	6.719	0.725	0.573	0.044	0.379	0.253
Pdensi_DN34137_c0_g1d86113	FC_3_2	MC_2_3	4519.73587586865	719.643497387034	2619.68968662784	2.65093680160444	0.406464785515343	6.52193473105771	6.94062188135409e-11	3.49756909235641e-09	37.682	63.382	42.748	124.918	110.352	65.603	103.825	112.636	141.280	101.135	114.951	87.802	40.315	76.709	42.706	48.589	22.473	14.765	10.011	24.163	15.125	4.500	4.613	1.057	0.000	0.073	0.062
Pdensi_DN22291_c0_g1	FC_3_2	MC_2_3	2302.17207811713	498.202404948536	1400.18724153283	2.20789059502	0.338597485024407	6.52069401773863	6.99828185415866e-11	3.52357745144476e-09	12.095	44.003	27.821	69.776	45.874	37.993	83.213	49.360	50.402	48.884	60.737	42.585	9.804	40.599	22.063	23.287	14.958	7.995	14.452	10.331	9.591	4.625	4.600	1.683	6.638	1.650	0.991
Pdensi_DN23307_c1_g3	FC_3_2	MC_2_3	249.821182812745	1.86187884074861	125.841530826747	7.12730899468779	1.09328915135906	6.51914361889341	7.07099268448504e-11	3.55711233024172e-09	1.049	0.618	2.285	1.449	1.615	1.977	4.128	8.077	7.539	3.812	8.680	6.188	0.212	0.770	0.640	2.055	0.104	0.117	0.000	0.000	0.137	0.145	0.000	0.000	0.000	0.000	0.000
Pdensi_DN17729_c0_g1	FC_3_2	MC_2_3	0	186.795449052081	93.3977245260404	-10.411054119035	1.59753614231292	-6.51694433902558	7.17540361298256e-11	3.60652253727943e-09	0.000	0.000	0.037	0.047	0.045	0.000	0.000	0.000	0.000	0.044	0.047	0.000	0.125	0.000	0.000	0.135	0.000	0.094	1.909	8.881	1.982	8.512	100.110	64.278	0.000	0.000	0.045
Pdensi_DN30722_c0_g1d198088	FC_3_2	MC_2_3	319.16406138073	36.7455737978704	177.9548175893	3.117506789339	0.478622911112608	6.5134925991989	7.34232246829018e-11	3.68723838851531e-09	7.654	12.462	6.794	7.780	11.777	9.074	10.908	8.201	6.244	5.444	11.231	6.133	6.107	13.852	6.977	1.867	0.718	0.349	1.157	0.549	0.812	0.431	0.232	0.000	0.857	0.531	0.455
Pdensi_DN4126_c0_g1d448360	FC_3_2	MC_2_3	50.5198199988994	523.203839625989	286.861829812444	-3.37073072043904	0.517599975439205	-6.51223122176316	7.40426249528484e-11	3.71514132127754e-09	0.914	1.486	1.373	2.125	1.851	0.499	1.694	1.599	0.723	1.259	1.349	1.437	0.509	1.760	0.509	3.687	6.243	11.735	8.598	10.422	16.837	1.857	1.118	4.598	0.455	3.082	1.287
Pdensi_DN19507_c0_g1d359529	FC_3_2	MC_2_3	0	382.895066975174	191.447533487587	-11.4462190115122	1.7577143083808	-6.5119905760205	7.41613732744663e-11	3.71789727945849e-09	0.000	0.000	0.191	0.000	0.000	0.000	0.000	0.000	0.000	0.000	0.000	0.000	0.000	0.219	0.000	0.000	0.204	0.232	1.471	2.423	22.119	0.000	0.000	0.000	0.000	0.000	0.000
Pdensi_DN39110_c0_g4	FC_3_2	MC_2_3	3.38479225413871	979.962487813634	491.673640033886	-8.17036989561951	1.25566968066355	-6.50678281194296	7.67772891454195e-11	3.84573018218166e-09	0.000	0.033	0.000	0.115	0.018	0.000	0.150	0.111	0.000	0.054	0.116	0.055	0.017	0.088	0.017	0.042	0.289	0.811	43.916	1.355	22.732	4.020	4.218	4.564	0.000	0.052	0.441
Pdensi_DN16361_c0_g1d55551	FC_3_2	MC_2_3	0	553.671136517151	276.835568258575	-11.9785037181695	1.84149406811745	-6.50477453365628	7.78099936983373e-11	3.89410942689256e-09	0.000	0.000	0.065	0.000	0.000	0.000	0.000	0.000	0.000	0.000	0.000	0.000	0.000	0.025	0.000	0.000	0.143	0.299	0.395	28.627	8.693	15.830	3.212	8.099	0.000	0.000	0.000
Pdensi_DN20153_c0_g1d219497	FC_3_2	MC_2_3	10.6445358426521	474.469009212177	242.556772527415	-5.48181044875689	0.843001507670937	-6.50272911599193	7.88757554354626e-11	3.94067603528082e-09	0.076	0.139	0.080	0.067	0.071	0.798	0.152	0.212	0.482	0.075	0.265	0.575	0.030	0.315	0.364	0.005	0.113	0.048	13.532	2.429	16.691	0.546	1.697	4.113	0.034	0.320	0.129
Pdensi_GG_16343_c2_g1	FC_3_2	MC_2_3	53.8210334380827	3222.33757688301	1638.07930516054	-5.90294578731988	0.907862366858363	-6.50202718254187	7.9244776280401e-11	3.95571996352912e-09	2.196	1.429	1.763	1.945	1.069	0.954	1.703	2.306	0.262	1.558	1.387	0.259	1.463	1.268	0.244	2.360	0.472	0.268	16.031	140.174	63.778	28.385	0.536	0.000	0.000	1.727	1.063
Pdensi_GG_89773_c0_g1	FC_3_2	MC_2_3	0	627.324870402503	313.662435201251	-12.1587095397154	1.87032426150734	-6.50085645037633	7.98640136112494e-11	3.98321767886107e-09	0.000	0.000	0.000	0.000	0.000	0.000	0.000	0.000	0.000	0.000	0.000	0.000	0.000	0.000	0.000	0.000	0.000	0.000	0.695	38.065	4.059	0.000	0.000	0.000	0.000	0.000	0.000
Pdensi_DN25356_c2_g4	FC_3_2	MC_2_3	516.08466992719	76.1188882260773	296.101779076634	2.76149524066019	0.424829855159374	6.50023817093605	8.01929478986296e-11	3.99620187073291e-09	8.385	14.195	6.982	20.814	12.969	9.225	18.632	10.266	12.097	17.400	8.461	9.430	7.354	14.350	5.325	6.161	3.161	1.951	1.370	2.242	1.618	1.126	0.390	0.253	1.071	2.741	2.648
Pdensi_DN22031_c0_g1d298355	FC_3_2	MC_2_3	8.0234318740149	1639.15580152569	823.589616699851	-7.67572330920738	1.1809542368526	-6.49959420075768	8.05369584755199e-11	4.00991451199396e-09	3.805	0.855	13.301	8.246	0.127	0.000	0.000	0.330	0.310	0.186	0.067	0.250	0.176	0.061	0.000	30.227	36.216	6.965	5.716	32.381	73.428	19.008	1.362	0.000	0.000	0.000	0.000
Pdensi_DN18208_c1_g2	FC_3_2	MC_2_3	1260.28437989466	297.700496913796	778.992438404228	2.08174693609794	0.320304809617108	6.49926842680402	8.07115370131177e-11	4.01517495914787e-09	19.180	38.956	21.761	31.621	41.846	62.288	33.448	25.569	40.797	21.854	22.248	29.658	24.721	50.775	40.389	12.138	10.976	5.729	5.889	8.224	6.336	11.460	21.700	96.349	39.981	74.075	37.402
Pdensi_DN16443_c0_g1d215273	FC_3_2	MC_2_3	10.3416168149672	47425.1125163516	23717.7270665833	-12.161593100421	1.87187218661164	-6.49702110400776	8.19259734157553e-11	4.07211233392612e-09	0.000	0.000	0.029	0.036	0.000	0.000	0.000	0.767	0.051	1.169	0.018	0.000	0.016	0.083	0.000	0.026	62.820	33.557	1312.834	164.038	1785.447	0.478	0.018	0.000	0.113	0.033	0.017
Pdensi_DN884_c0_g1d258954	FC_3_2	MC_2_3	1.84521952988154	1337.41811161361	669.631665571744	-9.52144349579084	1.46562076966827	-6.49652604059776	8.21958938791587e-11	4.08204569653581e-09	0.000	0.046	0.351	0.000	0.000	0.355	0.000	0.000	0.150	0.025	0.013	0.114	0.024	0.000	0.241	0.000	0.759	10.691	50.187	1.902	40.375	0.016	0.000	0.349	0.017	0.000	0.064
Pdensi_GG_112407_c0_g1	FC_3_2	MC_2_3	123.858391728256	0	61.9291958641281	9.01140781650809	1.3872816588021	6.49573052403021	8.26314509849615e-11	4.10018104401869e-09	0.420	0.228	1.054	0.532	0.256	0.913	4.192	2.649	3.002	2.982	1.327	1.733	0.233	0.000	0.000	1.317	0.451	0.256	0.000	0.000	0.000	0.000	0.513	0.000	0.000	0.000	0.000
Pdensi_GG_60567_c0_g1	FC_3_2	MC_2_3	391.471759087909	2466.20401116724	1428.83788512757	-2.65530814777052	0.40900407206866	-6.49213132363331	8.4630434869649e-11	4.19579689608216e-09	2.670	6.230	6.004	8.958	10.347	10.219	9.357	10.841	10.809	9.226	12.047	9.015	6.481	9.349	6.704	7.132	12.092	13.350	69.346	29.788	70.727	31.523	27.085	22.521	9.556	16.314	15.573
Pdensi_DN161_c0_g1d513820	FC_3_2	MC_2_3	291.091565024561	5.85536239035459	148.473463707458	5.61658254585296	0.865325657312687	6.49071537217045	8.54297428878631e-11	4.23182333519522e-09	0.994	1.576	1.340	4.788	9.596	6.205	5.281	10.347	7.409	3.921	7.988	5.249	1.171	3.769	1.966	0.842	0.384	0.145	0.263	0.136	0.000	0.177	0.000	0.355	0.357	0.393	0.070
Pdensi_DN20703_c0_g1d493602	FC_3_2	MC_2_3	302.38792714112	60.8438793190418	181.615903230081	2.31569706509725	0.356891042976554	6.4885267105159	8.66797913257292e-11	4.2900973355047e-09	1.924	2.183	2.563	5.163	5.174	2.081	7.937	8.458	7.570	10.782	9.335	6.995	1.681	2.044	1.138	2.839	1.917	1.465	1.373	1.071	1.734	0.473	0.543	0.232	0.000	0.000	0.030
Pdensi_DN31819_c0_g1	FC_3_2	MC_2_3	1.84521952988154	17520.6208239786	8761.23302175426	-13.2238091455829	2.03966223317793	-6.48333284329107	8.97182691008764e-11	4.42919326118852e-09	0.000	0.000	0.000	0.000	0.000	0.023	0.000	0.000	0.151	0.479	0.000	0.000	0.048	0.025	0.000	0.000	0.000	0.000	52.928	275.601	862.747	0.129	0.000	0.044	0.000	0.024	0.000
Pdensi_GG_138019_c0_g1	FC_3_2	MC_2_3	0	199.762721251526	99.8813606257629	-10.5080695096068	1.62137048230907	-6.48097990204051	9.11288117221145e-11	4.49501930403053e-09	0.000	3.179	0.000	0.342	0.000	0.000	0.000	0.000	0.000	0.000	0.000	0.000	0.000	0.000	0.850	6.222	11.537	6.683	6.308	6.629	0.838	1.318	0.138	0.000	1.292	0.002	0.000
Pdensi_DN19842_c0_g1d360987	FC_3_2	MC_2_3	4.20728949588731	166.159095208744	85.1831923523157	-5.30130354957251	0.818007118043598	-6.48075479129261	9.12648921758353e-11	4.49792303621921e-09	0.015	0.000	0.000	0.036	0.000	0.131	0.069	0.155	0.101	0.052	0.073	0.017	0.016	0.017	0.126	0.000	5.920	12.479	1.401	4.621	5.336	35.657	38.913	102.591	0.203	0.197	1.312
Pdensi_DN20644_c1_g2	FC_3_2	MC_2_3	83.9582735215309	7274.35984676102	3679.15906014128	-6.43716031279185	0.993365257636563	-6.48015446816339	9.16287623191601e-11	4.51203881668669e-09	4.058	0.288	0.679	2.201	0.568	0.749	4.142	0.093	2.450	3.824	0.984	2.988	2.179	0.575	0.471	1.709	17.776	32.515	157.548	261.970	81.066	338.943	9.026	5.382	1.165	0.405	0.428
Pdensi_DN20442_c0_g3	FC_3_2	MC_2_3	15.1014247020349	1058.941303925	537.021364313516	-6.1330982957033	0.946501019988719	-6.47975878121759	9.18693727558809e-11	4.52006625044011e-09	0.152	0.660	1.068	1.159	1.110	0.000	0.508	0.160	0.542	0.539	1.349	0.180	0.000	0.704	0.340	0.137	14.128	13.598	19.220	3.180	50.075	1.625	8.388	1.533	0.000	0.171	0.920
Pdensi_GG_68319_c0_g1	FC_3_2	MC_2_3	1.23368003055945	981.229490684867	491.231585357713	-9.6321648881378	1.48665363163862	-6.47909148650921	9.22765432499123e-11	4.53626814386531e-09	0.075	0.020	0.037	0.000	0.089	0.060	0.061	0.019	0.022	0.087	0.047	0.066	0.041	0.085	0.105	0.084	0.041	0.140	31.813	0.130	35.708	0.056	0.046	0.000	0.000	0.021	0.045
Pdensi_DN17857_c0_g1d352278	FC_3_2	MC_2_3	946.504222898917	228.433476039784	587.46884946935	2.0510584910508	0.316680410566778	6.47674571148851	9.372194171101e-11	4.60343844218649e-09	9.873	20.706	14.116	25.560	26.979	21.135	29.511	22.005	23.595	25.581	26.951	23.191	10.507	20.528	13.222	11.059	6.772	6.558	6.112	3.772	5.836	1.177	0.967	0.618	1.434	0.969	0.780
Pdensi_GG_154507_c0_g1	FC_3_2	MC_2_3	17.7232837750726	1657.83710597657	837.780194875819	-6.54674243706119	1.01140242904859	-6.47293525211286	9.61171480057816e-11	4.71710896371424e-09	0.019	0.119	0.000	0.324	0.510	0.674	0.463	0.614	0.333	0.432	0.397	0.110	0.164	0.318	0.187	0.000	0.164	0.140	54.101	1.633	58.566	2.604	5.060	0.941	0.000	0.000	0.000
Pdensi_DN18847_c0_g2	FC_3_2	MC_2_3	0.527205579966154	617.874822383942	309.201013981954	-10.2441022548368	1.5826492955973	-6.4727557035753	9.62314742125211e-11	4.71874435923923e-09	0.000	0.000	0.000	0.000	0.000	0.000	0.000	0.000	0.031	0.000	0.017	0.032	0.000	0.000	0.030	0.012	0.000	0.000	0.878	27.996	13.251	1.108	0.017	0.110	0.021	0.000	0.000
Pdensi_DN11054_c0_g2	FC_3_2	MC_2_3	20531.1042953832	3949.76289120944	12240.4335932963	2.37794738489486	0.367558908715561	6.46956808421436	9.82834395144917e-11	4.81530991209184e-09	71.733	119.031	90.321	420.197	239.670	165.498	762.435	324.877	543.864	1107.186	312.554	383.622	192.535	108.836	114.721	98.262	86.910	95.961	102.484	91.127	78.415	190.184	216.998	40.335	0.399	0.624	0.359
Pdensi_DN23805_c2_g4	FC_3_2	MC_2_3	677.041308837293	146.948791694706	411.995050266	2.20400942498782	0.340712765403792	6.46881962985967	9.87714081232412e-11	4.83515093177419e-09	9.655	18.176	12.598	13.876	16.353	6.220	13.474	21.057	19.040	15.389	13.611	12.873	10.066	12.213	8.057	9.299	11.200	10.763	2.923	3.965	3.192	0.515	3.758	0.336	4.507	1.491	1.189
Pdensi_DN22545_c0_g1	FC_3_2	MC_2_3	0	90.9829057699477	45.4914528849738	-9.37346485528657	1.4491860298513	-6.46808943931675	9.92497515193062e-11	4.85448784635236e-09	0.613	0.332	0.307	0.000	0.000	0.331	0.000	0.000	0.000	0.000	1.156	0.360	1.355	0.000	0.000	1.098	0.000	0.373	2.716	1.772	1.763	1.859	4.842	3.079	0.000	1.033	0.000
Pdensi_DN20740_c0_g1d63766	FC_3_2	MC_2_3	745.199064684025	170.969382825206	458.084223754615	2.12300928011253	0.328323877700663	6.46620433146839	1.00495169428526e-10	4.911279865679e-09	7.739	22.164	12.346	25.424	15.786	15.134	17.028	20.168	21.810	13.890	16.339	11.562	8.187	18.422	14.741	13.550	5.461	4.390	5.202	3.078	3.546	2.015	1.513	3.291	1.150	0.970	0.391
Pdensi_DN42458_c0_g1d574608	FC_3_2	MC_2_3	828.751716347031	74.7343811883997	451.743048767715	3.47259446340702	0.537170038924496	6.46460936347033	1.01560824424272e-10	4.95919888182022e-09	1.916	5.907	14.753	15.879	21.118	16.412	20.150	26.125	19.404	23.472	27.769	15.466	4.924	15.318	15.280	5.942	0.954	2.343	1.957	0.684	2.537	16.391	0.180	0.000	0.000	0.000	0.000
Pdensi_DN35938_c0_g1d314953	FC_3_2	MC_2_3	0	96.679760179641	48.3398800898205	-9.46052491396699	1.46376820050899	-6.46313050842159	1.0255876564527e-10	4.99954672292849e-09	0.357	0.580	0.179	0.452	0.434	0.000	0.000	0.000	0.000	0.000	0.000	0.000	0.397	0.000	0.397	0.320	0.192	0.218	2.369	1.448	2.820	1.087	0.654	0.000	0.000	0.602	0.863
Pdensi_GG_105408_c0_g1	FC_3_2	MC_2_3	166.235818276333	5.51150382027581	85.8736610483046	4.89849400079275	0.75801814979585	6.4622384069722	1.0316539045547e-10	5.0249135916329e-09	5.801	9.912	3.013	4.819	5.862	7.035	4.164	3.145	5.860	1.445	1.355	1.811	9.830	7.105	9.874	1.795	0.394	0.611	0.185	0.189	0.047	3.327	1.637	2.776	0.403	0.438	0.351
Pdensi_DN25102_c0_g1d226878	FC_3_2	MC_2_3	1144.83949754916	281.686635401793	713.263066475479	2.02252702427608	0.313014200929853	6.46145452272734	1.03701322313643e-10	5.04423010516487e-09	22.634	24.079	13.428	37.832	25.292	43.347	30.616	23.312	36.764	23.609	36.498	29.983	22.596	33.341	26.169	15.655	12.553	5.849	7.853	5.520	6.030	3.757	1.442	2.984	1.110	1.524	1.693
Pdensi_GG_71436_c2_g1	FC_3_2	MC_2_3	0	175.44766523818	87.7238326190902	-10.3201566477583	1.597200047655	-6.46140517145007	1.03735154083625e-10	5.04423010516487e-09	0.000	0.000	0.000	0.000	0.000	0.000	0.000	0.000	0.000	0.000	0.000	0.000	0.000	0.000	0.000	0.000	0.000	0.000	1.044	4.042	6.891	1.622	0.000	0.000	0.000	0.000	0.000
Pdensi_DN6992_c0_g1d329621	FC_3_2	MC_2_3	1894.54009856154	177.71172049849	1036.12590953002	3.41320325870252	0.528328518297621	6.46038050283663	1.04440037678509e-10	5.0742701875929e-09	4.218	33.375	24.494	42.497	45.974	36.480	35.172	62.245	52.429	38.867	54.791	43.535	7.751	35.449	16.530	33.153	22.080	9.612	5.239	5.380	1.646	34.947	0.546	0.532	2.759	1.027	0.627
Pdensi_DN25686_c0_g3	FC_3_2	MC_2_3	2.39375883780514	490.734458001008	246.564108419407	-7.66513959063018	1.1866306562651	-6.45958331698262	1.04991669188085e-10	5.09682058073559e-09	0.362	0.000	0.178	0.224	0.000	0.000	0.000	0.186	0.000	0.000	0.000	0.209	0.197	0.000	0.000	0.635	1.933	2.030	15.201	9.631	9.046	17.658	26.105	19.713	0.000	0.000	0.000
Pdensi_DN23531_c3_g2	FC_3_2	MC_2_3	732.659736850119	169.502422681376	451.081079765748	2.11156647541673	0.326921808775591	6.45893427338209	1.0544289278775e-10	5.11446317773323e-09	13.102	18.030	13.296	27.666	17.991	14.748	23.971	17.223	16.982	17.384	20.551	12.836	11.712	15.557	10.982	13.545	6.309	6.430	3.480	4.846	3.317	7.549	0.639	0.671	1.127	1.077	0.956
Pdensi_DN21917_c0_g2	FC_3_2	MC_2_3	153.161608608564	3.88774878085693	78.5246786947107	5.29609878790797	0.820397715898718	6.4555260031487	1.07843660465429e-10	5.2222149598945e-09	0.568	7.740	0.809	2.246	5.901	2.361	5.987	2.846	3.361	3.406	3.197	1.288	1.381	4.816	2.980	0.706	1.400	0.342	0.156	0.029	0.106	0.000	0.000	0.000	24.276	23.227	14.939
Pdensi_GG_75787_c0_g1	FC_3_2	MC_2_3	0.239375883780514	885.519674521826	442.879525202803	-11.6942314087714	1.81176538908721	-6.45460581111063	1.0850094721206e-10	5.24967955057421e-09	0.000	0.000	0.000	0.000	0.000	0.000	0.000	0.022	0.000	0.000	0.000	0.000	0.000	0.000	0.000	0.000	0.302	2.090	40.801	0.268	20.410	0.000	0.039	0.000	0.016	0.012	0.000
Pdensi_DN7398_c0_g1	FC_3_2	MC_2_3	308.571348008877	52.6769317421561	180.624139875517	2.54884429604165	0.39492880715301	6.45393359480646	1.08983580303763e-10	5.26865517594641e-09	0.074	0.080	0.037	3.361	6.029	17.452	9.647	8.850	6.002	3.173	4.269	3.871	2.271	9.442	8.852	0.269	4.538	0.418	1.432	1.210	1.010	58.754	517.197	1081.033	0.000	0.000	0.000
Pdensi_DN10072_c0_g1d386355	FC_3_2	MC_2_3	0	268.42895588591	134.214477942955	-10.9337958043966	1.69467337494988	-6.45186026169793	1.10485433620212e-10	5.33435669846281e-09	0.022	0.000	0.000	0.000	0.000	0.000	0.000	0.000	0.000	0.000	0.000	0.000	0.000	0.000	0.000	0.000	0.035	0.000	0.739	6.068	11.484	1.167	0.000	0.000	0.050	0.025	0.019
Pdensi_DN24304_c1_g6	FC_3_2	MC_2_3	6.70633842880558	130.889599931013	68.7979691799093	-4.28682790977348	0.664438547546767	-6.45180494960935	1.10525775655657e-10	5.33435669846281e-09	0.398	0.302	0.681	0.058	0.000	1.269	0.108	0.235	0.194	0.097	0.215	0.433	0.155	0.110	0.448	0.332	0.197	0.967	2.254	4.392	2.327	2.983	0.170	1.007	0.294	1.574	2.461
Pdensi_DN22800_c0_g1d302673	FC_3_2	MC_2_3	36.476802980234	997.7118572227	517.094330101467	-4.7754246881289	0.740400665724059	-6.44978443321479	1.12009356176523e-10	5.4014843002543e-09	0.075	0.000	0.000	0.094	0.314	0.992	0.654	0.427	1.796	0.743	1.189	0.618	0.332	0.750	0.210	0.181	0.412	0.466	20.349	9.470	38.578	29.910	4.545	27.366	0.230	0.209	0.179
Pdensi_DN31494_c0_g1	FC_3_2	MC_2_3	0	99.6619112586191	49.8309556293095	-9.50500346614809	1.47414085538263	-6.44782581762238	1.13466058345174e-10	5.46720575917267e-09	0.642	1.044	0.000	0.000	0.782	0.347	0.000	0.000	0.000	0.000	0.000	0.000	1.064	1.110	1.066	0.288	0.344	0.781	2.490	2.969	1.385	0.000	0.390	0.000	4.242	1.804	0.779
Pdensi_DN20508_c0_g1d220025	FC_3_2	MC_2_3	110.746810329098	2341.82395892301	1226.28538462605	-4.40268515319008	0.682870726274219	-6.44731862677931	1.13846285362362e-10	5.48099298140417e-09	21.101	11.751	20.089	4.269	2.858	4.032	2.929	1.766	4.090	3.064	1.897	2.808	10.671	3.513	3.155	25.228	38.214	33.910	87.550	13.924	60.481	6.147	1.487	1.767	0.893	1.468	0.698
Pdensi_DN16999_c0_g1d349290	FC_3_2	MC_2_3	0	103.702442987605	51.8512214938024	-9.5621343458197	1.48353211869186	-6.4455189242895	1.1520554995204e-10	5.5372806162592e-09	0.000	0.000	0.000	0.000	0.000	0.000	0.000	0.000	0.000	0.000	0.000	0.000	0.000	0.000	0.000	0.000	0.295	1.761	1.916	3.561	1.655	10.101	0.410	0.178	0.000	0.000	0.000
Pdensi_DN19799_c1_g2d360352	FC_3_2	MC_2_3	0	274.672797256456	137.336398628228	-10.9669053210151	1.70153362049972	-6.44530627481472	1.15367202282904e-10	5.5404789792154e-09	0.000	0.000	0.022	0.000	0.000	0.014	0.000	0.000	0.000	0.030	0.016	0.015	0.014	0.000	0.028	0.000	0.042	0.048	1.154	3.085	14.452	0.019	0.016	0.000	0.000	0.028	0.015
[truncated: 2,707 more rows]
