# Supplementary material for: Transcriptional Regulation of Pine Male and Female Cone Initiation and Development: Key Players Identified Through Comparative Transcriptomics
Source: Front Genet. 2022 Mar 18;13:815093. doi: 10.3389/fgene.2022.815093 (PMC8971679; doi:10.3389/fgene.2022.815093)
Supplement: Supplementary file 2 [file DataSheet3.ZIP › SUP_DEG/salmon.gene.counts.matrix.FC_3_2_vs_MC_2_4.DESeq2.DE_results.P0.001_C2.DE.subset]

sampleA	sampleB	baseMeanA	baseMeanB	baseMean	log2FoldChange	lfcSE	stat	pvalue	padj	Bud_Rep1	Bud_Rep2	Bud_Rep3	FC_3_1_Rep1	FC_3_1_Rep2	FC_3_1_Rep3	FC_3_2_Rep1	FC_3_2_Rep2	FC_3_2_Rep3	FC_3_3_Rep1	FC_3_3_Rep2	FC_3_3_Rep3	FC_3_Rep1	FC_3_Rep2	FC_3_Rep3	MC_2_2_Rep1	MC_2_2_Rep2	MC_2_2_Rep3	MC_2_3_Rep1	MC_2_3_Rep2	MC_2_3_Rep3	MC_2_4_Rep1	MC_2_4_Rep2	MC_2_4_Rep3	Needles_Rep1	Needles_Rep2	Needles_Rep3
Pdensi_DN21564_c0_g1d65671	FC_3_2	MC_2_4	52055.6474635684	46.3479761288379	26050.9977198486	10.1429242933967	0.314099231309556	32.2921016110368	9.02954843646967e-229	5.10639023179233e-224	634.996	1027.729	683.716	1689.639	1475.283	875.807	1648.878	1411.688	1543.736	1039.813	1548.499	1017.486	453.634	1012.107	494.437	775.493	580.431	465.581	284.730	27.199	234.013	1.276	1.017	1.243	5.291	2.497	0.471
Pdensi_DN23284_c0_g1d191274	FC_3_2	MC_2_4	79.618944415633	28646.6154944218	14363.1172194187	-8.4912915901034	0.33219232480307	-25.5613720008047	4.10409710701783e-144	1.16047449798036e-139	1.743	2.768	2.000	1.430	2.864	4.940	1.834	2.604	2.599	2.397	2.021	1.461	3.891	5.155	4.486	4.503	4.805	5.301	9.485	2.769	6.405	725.968	834.245	620.756	0.334	0.184	1.114
Pdensi_DN32404_c0_g1d235795	FC_3_2	MC_2_4	35.2248102886381	8552.82670681406	4294.02575855135	-7.92701322839768	0.316697979231528	-25.0301983221765	2.8687161809248e-138	5.40772124878864e-134	0.820	0.894	0.362	0.585	0.560	1.835	1.031	0.849	1.212	0.652	1.082	0.724	0.519	0.969	0.746	1.108	0.101	0.065	0.372	0.498	0.390	222.070	217.138	212.409	0.954	0.438	0.354
Pdensi_DN16212_c0_g2	FC_3_2	MC_2_4	25338.9180830796	63.6758577989185	12701.2969704393	8.63701611889447	0.361501077384085	23.8920895655253	3.70123598965761e-126	5.23280744217792e-122	405.005	298.791	122.412	735.603	993.206	296.850	617.586	850.348	778.772	600.024	804.322	468.030	195.963	326.899	127.549	159.148	198.916	192.924	149.950	29.953	71.325	2.102	1.158	1.640	2.351	0.756	0.540
Pdensi_GG_66429_c0_g1	FC_3_2	MC_2_4	4.45609413097627	10161.661777328	5083.05893572948	-11.1575380611303	0.492728808497661	-22.6443793598143	1.58488747132507e-113	1.79257112556751e-109	4.159	1.542	1.380	0.639	0.111	1.396	0.203	0.096	0.108	0.000	0.000	0.000	2.310	2.337	1.555	0.292	0.405	0.690	0.938	0.054	3.832	302.254	265.346	211.805	3.619	10.774	9.866
Pdensi_DN19601_c0_g1d534643	FC_3_2	MC_2_4	15256.4150689102	178.990664853635	7717.70286688194	6.40967491221079	0.306813693128041	20.8910979391518	6.45190016345602e-97	6.08113096739608e-93	399.374	952.229	769.946	623.726	558.755	412.992	529.706	416.455	404.386	368.187	435.101	414.290	431.423	627.182	313.333	677.718	576.769	352.965	517.729	137.474	374.571	4.949	4.996	3.740	2.374	2.773	1.201
Pdensi_DN39511_c1_g6	FC_3_2	MC_2_4	36.149483006761	24822.013546735	12429.0815148709	-9.4241774656602	0.454085038418518	-20.7542126877437	1.1230664129809e-95	9.07309311241366e-92	0.601	0.757	0.657	0.365	0.471	0.331	1.395	0.825	0.972	1.014	1.487	1.498	0.720	0.309	0.508	0.277	1.097	1.736	12.338	1.767	8.286	911.267	609.229	406.165	0.118	0.387	0.393
Pdensi_DN19072_c0_g1d356753	FC_3_2	MC_2_4	5.78017436519268	2866.14243440443	1435.96130438481	-8.95492522644841	0.43904272323431	-20.3964779565867	1.79701862821993e-92	1.27031246828867e-88	0.260	0.169	0.156	0.167	0.141	0.059	0.136	0.195	0.183	0.037	0.099	0.047	0.200	0.144	0.044	0.235	0.288	0.139	0.315	102.329	7.256	81.559	77.850	59.929	0.135	0.071	0.160
Pdensi_GG_73731_c0_g1	FC_3_2	MC_2_4	43.5338947745995	18193.9301710766	9118.73203292562	-8.70699066613601	0.42873434290558	-20.3085915794097	1.07955836420305e-91	6.78346495693453e-88	0.775	1.591	1.512	2.437	5.579	6.492	1.539	1.193	1.108	0.524	1.412	1.637	2.831	6.435	10.020	0.554	1.468	2.834	6.682	22.560	7.927	329.590	473.550	563.886	2.128	3.760	3.818
Pdensi_DN21622_c0_g1	FC_3_2	MC_2_4	82.5015178116978	35328.6686450133	17705.5850814125	-8.74157732836321	0.430905435997598	-20.2865329561819	1.69108420307234e-91	9.56341938521468e-88	0.327	3.186	1.962	5.669	11.101	14.180	2.909	2.626	1.805	1.284	4.138	1.415	6.563	17.632	18.896	3.131	5.199	8.300	26.039	82.027	23.593	642.100	1082.675	931.403	5.090	7.966	5.255
Pdensi_DN96797_c0_g1	FC_3_2	MC_2_4	19.9553202791918	3426.84166184426	1723.39849106173	-7.42747746346134	0.383692740562011	-19.3578785269224	1.7494304996387e-83	8.99398123777887e-80	1.359	0.871	0.502	0.144	0.087	2.128	0.509	0.539	0.724	0.822	0.237	0.473	0.801	0.414	0.994	0.723	5.605	2.727	29.811	11.511	20.806	77.640	84.511	97.390	2.615	3.079	1.612
Pdensi_GG_37273_c0_g1	FC_3_2	MC_2_4	4.50401362058147	86292.9143819226	43148.7091977716	-14.2102981087476	0.744834453927337	-19.0784650653848	3.81292882059683e-81	1.79690625551993e-77	1.130	0.675	8.985	10.224	0.075	0.168	0.034	0.293	0.073	0.256	0.158	0.148	1.775	0.180	0.810	3.827	89.028	48.500	5.802	3.243	3.631	3386.968	1817.831	1519.957	0.679	0.422	0.489
Pdensi_DN21711_c0_g1d221681	FC_3_2	MC_2_4	74.0479497739849	8611.65879778722	4342.8533737806	-6.86262012447853	0.359785098763015	-19.0742199943051	4.13546330625772e-81	1.79899016073451e-77	0.136	2.475	0.485	1.900	3.279	3.342	2.541	1.742	2.244	1.106	1.263	0.801	1.021	2.828	1.034	0.539	1.105	1.832	0.400	0.912	1.161	201.934	258.174	193.395	0.000	0.000	0.000
Pdensi_DN16823_c0_g1d56343	FC_3_2	MC_2_4	2585.25145941952	48.5939649641482	1316.92271219183	5.73581590027252	0.301114552778379	19.0486173695301	6.74605296939898e-81	2.72501991089608e-77	41.658	51.866	46.004	94.672	85.968	37.598	79.468	72.107	77.147	67.884	64.173	55.722	27.280	35.870	16.249	28.094	22.528	20.487	10.529	5.639	16.305	1.331	1.182	1.204	0.971	1.348	1.956
Pdensi_DN21237_c1_g1	FC_3_2	MC_2_4	43.2985210798931	3288.40476597715	1665.85164352852	-6.24856399581849	0.328631214771669	-19.0139089500672	1.30830366292885e-80	4.93247924973014e-77	1.469	1.215	0.696	1.209	1.357	0.967	1.081	1.295	1.474	1.332	1.460	0.961	1.538	1.506	0.829	1.588	1.203	0.944	1.611	4.333	1.604	102.399	83.717	66.680	1.882	3.083	1.384
Pdensi_DN7120_c0_g1d169331	FC_3_2	MC_2_4	5136.36053464969	36.0054906542852	2586.18301265199	7.1445959217804	0.383248967383991	18.6421791832826	1.4616336002642e-77	5.1661439601338e-74	90.352	56.744	92.174	77.276	59.973	78.424	130.617	144.349	178.961	115.091	153.818	86.163	52.594	51.218	49.952	139.823	42.517	17.550	24.323	2.587	8.993	1.234	0.745	0.816	4.736	2.276	1.097
Pdensi_DN38138_c0_g1d241250	FC_3_2	MC_2_4	8.16828081881075	4073.06244289938	2040.61536185909	-8.95852708495825	0.491322819281577	-18.233484652835	2.79904678510278e-74	9.31127610536074e-71	0.000	0.000	0.267	0.048	0.046	0.451	0.153	0.318	0.238	0.060	0.016	0.227	0.042	0.029	0.345	0.000	0.424	5.679	0.044	0.015	1.333	105.715	76.181	128.153	0.020	0.000	0.000
Pdensi_DN24121_c0_g1d71452	FC_3_2	MC_2_4	45.17191236042	3941.47530372063	1993.32360804053	-6.4488829440349	0.360275899768071	-17.8998455022564	1.18249498044238e-71	3.71513645188765e-68	0.177	1.098	0.900	1.250	0.696	0.993	1.385	1.148	1.442	0.786	1.030	1.359	0.220	0.652	0.592	0.758	0.889	0.305	0.352	2.204	0.284	137.430	91.136	76.362	0.000	0.049	0.026
Pdensi_DN25650_c1_g1	FC_3_2	MC_2_4	6279.52825329396	29.6185273032486	3154.5733902986	7.71625488394067	0.435879456639371	17.7027266745558	3.994884783947e-70	1.18904591737774e-66	119.954	100.977	99.522	108.436	117.640	66.573	165.511	173.163	216.217	142.599	169.310	124.042	84.042	61.600	53.023	143.643	99.512	73.091	56.548	21.058	64.806	0.675	1.024	0.552	0.370	0.089	0.203
Pdensi_DN11855_c0_g1d211103	FC_3_2	MC_2_4	14.5304950393056	8566.37561676495	4290.45305590213	-9.20510979213885	0.521733172682264	-17.6433285712211	1.1451249202189e-69	3.23795522441096e-66	0.188	0.242	0.261	0.549	0.942	1.018	0.658	0.269	0.354	0.336	0.330	0.478	0.924	0.530	0.843	0.247	10.190	10.147	7.570	11.450	3.247	172.124	233.382	240.512	0.090	0.760	0.518
Pdensi_DN11853_c0_g1d458076	FC_3_2	MC_2_4	53.5634850872787	2149.84561608872	1101.704550588	-5.32486617505685	0.301975292214742	-17.6334498627464	1.36385433537514e-69	3.67279477972071e-66	0.109	0.215	0.054	0.979	3.595	4.985	1.484	1.923	1.336	0.594	1.055	0.517	1.230	3.610	4.091	0.165	0.985	0.114	0.394	0.549	0.130	54.769	56.726	52.148	0.000	0.061	0.065
Pdensi_DN27698_c0_g1d561255	FC_3_2	MC_2_4	12.4988525703585	1373.28581465171	692.892333611033	-6.78288132392972	0.391728417715083	-17.3152649059613	3.60857887448244e-67	9.27601602316959e-64	0.000	0.360	0.334	0.000	0.000	0.718	0.367	0.349	0.397	0.393	0.836	1.147	0.332	0.000	0.368	1.192	1.780	1.925	2.582	4.999	0.939	36.419	40.172	28.153	0.000	0.374	0.000
Pdensi_DN39627_c0_g1d151386	FC_3_2	MC_2_4	11.6469608761664	44220.8347607781	22116.2408608271	-11.8966538370747	0.695678161253367	-17.1008010595606	1.46378443513866e-65	3.59912771199833e-62	6.134	2.904	0.114	0.578	0.828	1.613	0.316	0.179	0.538	0.134	0.507	0.203	5.355	0.858	1.671	0.413	0.063	0.569	0.064	1.466	0.246	2069.914	854.000	566.356	0.088	0.064	0.344
Pdensi_DN26169_c0_g1d228600	FC_3_2	MC_2_4	2390.14145365549	48258.3253940114	25324.2334238334	-4.33558603634772	0.25487680670009	-17.0105161488835	6.86304724281504e-65	1.61716269864865e-61	5.262	5.348	4.523	66.458	157.933	268.989	77.989	75.168	58.899	38.369	36.644	38.545	83.355	156.954	180.046	10.094	31.486	8.052	16.376	24.578	17.915	1463.366	1141.356	1099.346	2.052	2.145	2.269
Pdensi_GG_17837_c0_g1	FC_3_2	MC_2_4	13292.4254640304	17.0402435581239	6654.73285379425	9.59126435510964	0.56711398601752	16.9124101884049	3.64490983028776e-64	8.24507762889734e-61	187.605	299.408	303.822	285.798	267.378	192.079	299.418	412.159	464.543	352.590	545.398	399.420	213.801	384.731	169.744	239.683	161.437	116.360	14.776	21.218	30.180	0.746	0.203	0.380	1.935	4.164	1.417
Pdensi_DN13837_c0_g1	FC_3_2	MC_2_4	306.362555880192	24837.5879902012	12571.9752730407	-6.34090422803176	0.376318716286787	-16.8498242410018	1.05226936366159e-63	2.28876680976117e-60	7.119	6.835	3.278	10.026	19.982	45.392	8.905	11.137	7.199	13.274	9.680	9.229	14.362	27.507	22.206	4.455	14.578	12.141	23.589	15.831	12.923	713.641	754.837	434.068	3.472	7.525	2.963
Pdensi_DN35040_c0_g1d86938	FC_3_2	MC_2_4	3.98197504154288	5709.06852249255	2856.52524876705	-10.4834301238378	0.623078056902793	-16.8252276062313	1.59447782547032e-63	3.33966333281473e-60	0.323	3.405	0.321	0.081	0.039	0.278	0.035	0.168	0.151	0.075	0.204	0.076	0.323	0.297	0.363	0.409	7.326	24.204	133.819	14.374	26.231	217.327	118.171	108.453	2.048	2.210	0.271
Pdensi_DN9506_c0_g1d333058	FC_3_2	MC_2_4	3979.81103741404	15.3838589178807	1997.59744816596	7.9493700296961	0.47789045342445	16.6342934300796	3.9336867072152e-62	7.94492323808693e-59	264.574	160.658	70.288	129.145	143.519	101.484	125.751	119.314	107.591	89.190	126.354	59.884	119.470	154.570	73.754	62.117	87.851	23.103	26.098	6.157	9.953	0.546	0.502	0.139	0.777	0.408	0.027
Pdensi_DN12099_c0_g1d5940	FC_3_2	MC_2_4	147.938192228268	7462.41238281401	3805.17528752114	-5.65717718969008	0.342526616473704	-16.5160221647312	2.81353396406917e-61	5.48658526675999e-58	1.235	1.749	1.310	2.362	4.621	3.309	4.377	3.930	4.778	2.872	3.082	2.472	2.471	2.944	1.916	1.698	7.713	3.859	2.608	2.890	1.186	267.269	158.847	152.006	0.766	2.942	2.036
Pdensi_DN2805_c0_g1d204265	FC_3_2	MC_2_4	1.95886144501629	23169.6322169738	11585.7955392094	-13.5155853372727	0.826370281057118	-16.3553622959228	3.98332326379137e-60	7.50882990713098e-57	0.000	0.062	0.000	0.000	0.000	0.000	0.000	0.121	0.068	0.136	0.000	0.068	0.258	0.000	0.000	0.052	0.000	0.072	0.000	0.000	0.000	645.970	791.279	335.591	0.000	0.000	0.000
Pdensi_DN13684_c0_g1	FC_3_2	MC_2_4	268.595665796768	8258.71232873065	4263.65399726371	-4.94277483376022	0.303126066064294	-16.3060039604507	8.94569111835095e-60	1.6319249165322e-56	1.431	2.876	1.972	8.241	10.716	12.091	8.225	7.279	8.239	13.621	12.834	9.072	5.497	10.042	8.668	2.810	4.600	2.935	4.518	45.484	25.330	232.842	237.874	161.183	27.452	49.695	48.954
Pdensi_DN20063_c0_g1d361691	FC_3_2	MC_2_4	5.63349745796655	7657.12729800974	3831.38039773385	-10.3967385159351	0.639363190464048	-16.2610839519698	1.86410679163254e-59	3.2943427275126e-56	0.107	0.172	0.106	0.067	0.223	0.057	0.116	0.276	0.093	0.280	0.134	0.252	0.295	0.061	0.000	0.120	0.382	0.334	0.696	1.360	1.027	138.501	281.734	155.792	0.206	0.179	0.128
Pdensi_DN19813_c1_g2	FC_3_2	MC_2_4	16.6536350051078	1500.11568140424	758.384658204672	-6.49372447817308	0.400728821489903	-16.2047852061889	4.66514170459221e-59	7.99463920236662e-56	0.051	0.174	0.108	0.660	0.454	0.264	0.444	0.534	0.501	0.675	0.458	0.434	0.057	0.156	0.144	0.155	1.369	1.957	18.419	12.311	21.433	53.570	33.423	29.235	0.000	0.000	0.000
Pdensi_DN23116_c1_g2	FC_3_2	MC_2_4	6.36405416279531	4697.90993983922	2352.13699700101	-9.52183476405986	0.591450972169395	-16.0991108512926	2.58796828209441e-58	4.30455242026479e-55	0.056	0.020	0.019	0.117	0.235	0.100	0.254	0.203	0.098	0.065	0.177	0.089	0.124	0.150	0.200	0.076	0.124	0.035	0.182	9.230	0.294	195.583	93.742	78.238	0.029	0.000	0.112
Pdensi_DN42252_c0_g1d320449	FC_3_2	MC_2_4	3.58304790898657	12344.8726302026	6174.22783905577	-11.7550443777127	0.735855018704064	-15.9746744656506	1.91853371837181e-57	3.09991196689608e-54	0.000	0.000	0.000	0.000	0.117	0.000	0.107	0.101	0.114	0.000	0.000	0.000	0.000	0.112	0.000	0.087	0.525	0.119	0.323	1.908	0.138	140.772	496.267	280.890	0.000	0.000	0.000
Pdensi_GG_8792_c0_g1	FC_3_2	MC_2_4	5607.8760938445	12.5813103242861	2810.22870208439	8.89113398506023	0.563176731130136	15.7874668706895	3.79517190214461e-56	5.96179337250228e-53	55.617	26.380	15.181	98.333	134.108	77.860	142.432	170.129	183.738	129.207	124.716	137.901	33.443	67.291	35.460	11.933	0.556	0.474	0.239	1.141	0.493	0.234	0.167	0.533	6.305	1.877	8.853
Pdensi_DN9306_c0_g1d265625	FC_3_2	MC_2_4	6.130611017498	9713.00356879272	4859.56708990511	-10.6242350048172	0.677774884884199	-15.6751677315875	2.23633875686716e-55	3.4180926859014e-52	0.081	0.232	0.697	2.095	0.162	0.434	0.059	0.308	0.189	0.157	0.204	0.000	0.269	0.836	0.788	0.122	23.490	22.676	121.544	0.094	46.682	400.677	198.352	160.471	0.125	0.212	0.259
Pdensi_DN19721_c0_g1d15640	FC_3_2	MC_2_4	1769.41144239371	9.2702057076472	889.340824050678	7.54697766907031	0.483236663775332	15.617560162155	5.52808473036098e-55	8.22695388608879e-52	17.706	21.411	9.615	75.186	67.218	52.324	47.507	49.888	59.039	40.999	45.171	39.835	15.741	39.631	20.781	9.992	4.156	1.391	1.867	0.597	1.041	0.320	0.188	0.187	0.125	0.192	0.271
Pdensi_DN18627_c0_g1d13791	FC_3_2	MC_2_4	3693.90721452864	19.4754936132897	1856.69135407096	7.59468258173711	0.486540185381547	15.6095689727691	6.26588638698194e-55	9.08585658863083e-52	6.908	34.816	10.621	115.130	110.152	62.562	110.227	105.072	111.560	55.541	89.546	45.914	14.262	60.960	24.327	11.586	9.665	7.828	2.507	1.128	2.888	0.630	0.225	0.640	1.505	0.677	0.660
Pdensi_DN8152_c0_g1d452050	FC_3_2	MC_2_4	12.6273568733791	7326.76711875645	3669.69723781492	-9.18461603721522	0.594618869692804	-15.4462236322238	7.99949604569489e-54	1.13096875094034e-50	0.251	0.585	0.208	0.158	0.452	0.271	0.459	0.218	0.441	0.098	0.053	0.198	0.186	0.433	0.329	0.038	0.367	0.991	0.000	0.729	0.120	275.809	204.888	89.120	6.827	3.894	3.062
Pdensi_GG_21940_c0_g1	FC_3_2	MC_2_4	1.56113977893311	32809.5169306571	16405.539035218	-14.362589020911	0.934238810304572	-15.3735735044326	2.46206437637906e-53	3.39596742958509e-50	0.256	0.169	0.078	0.099	0.071	0.084	0.021	0.061	0.069	0.253	0.025	0.163	1.986	0.203	0.089	0.303	1.696	4.500	2.469	26.735	0.394	265.000	1180.876	977.934	0.061	0.044	0.448
Pdensi_DN16818_c3_g4	FC_3_2	MC_2_4	16.8312642642067	4747.46557304637	2382.14841865529	-8.13931624617708	0.529491916879622	-15.3719367316187	2.52506668630779e-53	3.39994217247805e-50	0.374	0.335	0.279	0.391	1.047	0.938	0.341	0.615	0.546	0.218	0.393	0.369	0.899	0.895	0.840	0.479	0.172	0.351	0.142	59.783	0.847	95.709	175.520	87.198	0.000	0.874	1.831
Pdensi_DN22235_c0_g4	FC_3_2	MC_2_4	12.8444673567713	4209.12466098895	2110.98456417286	-8.35496988680321	0.552826040912227	-15.1131988518785	1.32545919829876e-51	1.7431946181905e-48	0.000	0.125	0.000	0.095	1.416	1.967	0.448	0.378	0.313	0.221	0.287	0.179	0.336	0.657	0.719	0.034	0.042	0.142	0.364	1.366	0.217	63.855	99.009	151.661	0.000	0.000	0.000
Pdensi_DN17852_c2_g1	FC_3_2	MC_2_4	20.2990045161956	3454.78467238288	1737.54183844954	-7.41496039273753	0.496613601176925	-14.9310457368965	2.06994260412651e-50	2.66044077610369e-47	0.456	0.000	0.082	0.207	0.116	0.914	0.315	0.571	0.916	0.113	0.417	0.458	0.199	0.206	0.326	0.550	0.473	0.191	2.285	5.153	0.867	89.879	90.847	82.538	1.118	2.381	12.517
Pdensi_DN36795_c0_g1d376592	FC_3_2	MC_2_4	3431.39449322482	8.54037736450848	1719.96743529466	8.56322602789131	0.57533235860741	14.8839638511183	4.18926283184957e-50	5.26469314815015e-47	32.043	45.482	39.779	133.210	124.331	46.918	103.478	85.780	113.704	85.454	72.810	68.556	32.790	44.967	10.390	15.477	10.793	9.789	5.092	2.136	7.256	0.425	0.142	0.091	0.737	0.369	0.543
Pdensi_GG_33888_c0_g1	FC_3_2	MC_2_4	315.651501359987	19917.0980232364	10116.3747622982	-5.9794475348932	0.402877359041893	-14.8418554696478	7.85527974830004e-50	9.65721261577965e-47	0.989	13.906	0.790	17.673	15.567	16.957	11.755	8.486	7.709	3.490	2.752	8.404	10.251	7.651	13.387	1.066	8.372	2.676	21.674	61.092	40.511	517.188	359.962	639.022	2183.219	2874.141	2624.824
Pdensi_DN19290_c1_g3	FC_3_2	MC_2_4	214.406381782641	9251.21805650755	4732.8122191451	-5.43061443395094	0.36844874304289	-14.7391313893525	3.61403124536354e-49	4.34852542527231e-46	0.339	0.066	0.000	5.012	13.944	29.333	5.877	8.364	4.849	2.191	1.435	1.092	4.333	12.355	23.348	0.389	0.813	0.154	0.489	1.205	0.835	267.733	178.568	261.686	0.190	0.274	0.369
Pdensi_DN17873_c0_g3	FC_3_2	MC_2_4	19.8795844535961	34511.3493133182	17265.6144488859	-10.7634192244903	0.732559462924272	-14.692894937872	7.15888050484866e-49	8.43435438146253e-46	0.157	0.078	0.132	0.784	0.058	31.836	1.046	0.162	0.530	0.309	0.259	0.787	0.749	1.452	10.149	0.153	0.107	0.106	7.776	0.392	8.842	758.377	627.433	1222.837	2.824	20.551	1.615
Pdensi_DN12428_c0_g1	FC_3_2	MC_2_4	215.126705508451	11820.9083364406	6018.01752097454	-5.78005441659534	0.393686604158145	-14.6818671388511	8.42385136728404e-49	9.72215596984994e-46	23.166	1.834	1.479	3.713	2.379	1.446	6.697	6.567	5.809	6.984	13.349	8.997	14.841	1.792	1.241	2.654	2.706	2.263	14.533	33.679	8.428	351.175	371.444	184.500	16.785	46.010	16.784
Pdensi_DN26298_c0_g1d76620	FC_3_2	MC_2_4	2.05343147257204	3022.41773075419	1512.23558111338	-10.5465781298037	0.719622105424758	-14.6557172859199	1.23841865304861e-48	1.4007010333441e-45	0.100	0.000	0.050	0.126	0.000	0.000	0.110	0.000	0.059	0.059	0.000	0.000	0.167	0.000	0.056	0.000	0.000	0.062	0.283	0.692	0.394	80.547	81.611	68.396	0.000	0.000	0.000
Pdensi_GG_1169_c0_g1	FC_3_2	MC_2_4	3.60242597966524	46571.0182236435	23287.3103248116	-13.663688535032	0.937040668905736	-14.5817454764139	3.67011536271996e-48	4.06965419593214e-45	0.200	0.215	0.079	0.000	0.000	0.000	0.000	0.124	0.187	0.000	0.000	0.236	2.524	0.000	0.313	0.504	0.044	0.348	0.045	0.046	0.057	2026.158	1038.028	592.114	0.430	0.000	1.435
Pdensi_DN9784_c0_g1d103179	FC_3_2	MC_2_4	1430.20452441343	39258.4420109575	20344.3232676855	-4.77862839487187	0.328443592341937	-14.5493122907294	5.89931235747418e-48	6.41572908538231e-45	2.215	4.560	6.702	41.514	107.598	143.217	45.225	48.599	33.242	17.622	19.205	17.795	35.812	89.527	110.008	9.693	29.531	14.090	8.026	23.685	8.212	860.763	1093.289	1016.400	0.278	0.100	0.142
Pdensi_DN11799_c0_g1d210965	FC_3_2	MC_2_4	56.6898885500286	15191.2713195639	7623.98060405697	-8.06630449060759	0.555863038092995	-14.5113165255253	1.02729778426392e-47	1.09614611878666e-44	4.440	1.686	2.098	1.916	3.804	9.331	1.981	1.405	1.633	0.483	0.920	1.355	2.763	2.961	3.479	2.043	8.824	53.572	15.462	1.608	12.763	683.131	189.265	321.978	18.907	26.700	45.774
Pdensi_GG_56303_c0_g1	FC_3_2	MC_2_4	2273.58687322666	16.0602358645234	1144.82355454559	7.13139751192982	0.491944158616394	14.4963557083126	1.27754850535447e-47	1.3379245013853e-44	34.889	23.240	25.331	30.606	24.819	22.807	48.586	63.830	88.327	86.435	70.058	75.410	18.183	25.270	8.517	48.638	23.980	12.834	8.704	8.279	9.392	0.520	0.378	0.353	27.220	30.303	20.758
Pdensi_DN27363_c1_g2	FC_3_2	MC_2_4	44.5438835649217	4934.06556406806	2489.30472381649	-6.79193854744192	0.469882414312325	-14.4545493522714	2.3466061464249e-47	2.41282310532038e-44	0.312	0.773	0.739	1.394	1.163	0.667	1.459	1.217	1.271	0.853	1.255	1.479	0.425	0.756	0.708	0.555	0.615	0.423	0.370	1.225	0.226	209.769	87.732	89.032	0.019	0.000	0.029
Pdensi_DN21356_c0_g1d221183	FC_3_2	MC_2_4	10735.0747738218	4.08449654006881	5369.57963518091	11.191383125103	0.777574228177178	14.392687822664	5.75164463060286e-47	5.80833941339023e-44	233.067	236.822	150.711	201.386	230.860	232.986	243.316	314.186	391.310	312.067	423.455	352.519	323.111	336.151	361.171	293.581	369.400	227.716	222.423	37.573	136.376	0.283	0.077	0.000	0.261	0.118	0.050
Pdensi_DN18557_c0_g2	FC_3_2	MC_2_4	264.882817511179	10320.6681313999	5292.77547445556	-5.28405673834412	0.367180359333449	-14.3909024653072	5.90207047817189e-47	5.85568227511538e-44	0.703	1.356	1.789	4.735	11.117	17.521	7.564	7.549	8.316	5.772	4.822	7.172	5.721	9.622	10.115	1.622	17.551	15.934	32.750	26.708	21.974	198.017	267.423	311.510	5.834	11.142	10.686
Pdensi_DN16693_c0_g1d56026	FC_3_2	MC_2_4	0.82696667468496	27374.0099903566	13687.4184785157	-14.9462538737842	1.0431581811183	-14.327888276504	1.46508106154804e-46	1.42850455504595e-43	0.161	0.043	0.000	0.000	0.000	0.000	0.000	0.083	0.000	0.000	0.000	0.000	0.579	0.000	0.000	0.181	0.000	0.000	0.408	0.233	0.000	1020.533	760.100	346.907	0.247	0.090	0.289
Pdensi_DN8362_c0_g1d517694	FC_3_2	MC_2_4	1.11492763259891	6872.24685780614	3436.68089271937	-12.593942067573	0.881087175368414	-14.2936390627943	2.39746853835789e-46	2.29799391154602e-43	1.876	0.263	0.263	0.051	0.171	0.306	0.022	0.042	0.048	0.000	0.026	0.000	1.242	0.631	0.206	0.258	0.068	0.026	0.000	0.024	0.029	293.631	157.775	87.462	0.000	0.000	0.073
Pdensi_DN39916_c1_g1	FC_3_2	MC_2_4	161.898792684112	6250.88308059188	3206.39093663799	-5.27109207054025	0.370164575722606	-14.2398609057889	5.18301142711591e-46	4.88516103710432e-43	1.600	3.111	1.597	3.682	4.138	3.863	4.805	4.368	5.146	16.024	3.704	7.422	3.006	3.415	3.456	1.301	0.697	1.580	3.544	8.439	3.093	120.258	182.517	168.026	1.700	0.959	0.000
Pdensi_DN11213_c0_g1d387891	FC_3_2	MC_2_4	30.947704975524	4169.55602823811	2100.25186660682	-7.07338429114939	0.497148152455301	-14.2279203014545	6.14831648147369e-46	5.69999333869344e-43	1.498	2.028	0.914	1.033	1.361	1.286	0.815	1.073	0.848	0.937	1.074	0.536	1.209	1.885	1.211	1.564	4.998	2.541	5.470	8.408	20.552	113.592	147.792	57.333	1.172	4.299	3.680
Pdensi_DN11349_c0_g1d388093	FC_3_2	MC_2_4	2.77425383850715	57659.3937322604	28831.0839930495	-14.3596164249711	1.01089530883117	-14.2048501951939	8.54852648907076e-46	7.79735919370854e-43	0.366	0.079	0.167	0.000	0.000	0.000	0.037	0.035	0.157	0.401	0.147	0.397	2.926	0.000	0.151	0.690	0.184	0.792	0.000	0.234	0.000	532.460	3010.648	733.521	0.725	0.000	1.473
Pdensi_DN25922_c2_g5	FC_3_2	MC_2_4	30.91168605836	7340.82794242544	3685.8698142419	-7.89388436526582	0.555892205259863	-14.2003868566131	9.11080656105078e-46	8.17832274032609e-43	0.371	0.847	0.876	0.931	0.779	1.299	0.457	0.867	1.410	0.650	1.227	0.985	1.029	0.905	0.727	0.585	1.015	2.133	0.993	0.646	0.463	265.193	137.403	166.244	1.423	2.025	4.222
Pdensi_DN11359_c0_g1d210550	FC_3_2	MC_2_4	708.067326137301	5936.01965695438	3322.04349154584	-3.06768022713584	0.218724419274046	-14.0253211658652	1.09117041439748e-44	9.64185457421977e-42	16.385	13.664	15.009	18.356	20.897	26.639	20.695	20.259	21.692	17.076	19.915	17.751	17.849	21.048	19.870	12.217	8.690	7.091	12.620	15.599	14.341	174.195	136.699	143.903	43.633	55.741	68.369
Pdensi_DN24215_c0_g1d71642	FC_3_2	MC_2_4	797.077009993784	14.2969484312882	405.686979212536	5.78166666204132	0.414246446722827	13.9570700190214	2.84907843536197e-44	2.47878590271677e-41	7.888	15.183	10.089	28.522	27.454	20.970	23.809	22.752	23.976	19.053	22.258	17.794	8.881	20.639	12.208	11.177	4.607	2.041	1.990	1.357	1.188	0.409	0.386	0.300	1.581	2.960	1.758
Pdensi_DN25952_c2_g1	FC_3_2	MC_2_4	5.615324853761	16851.6281824903	8428.62175367204	-11.5424634431135	0.827353728647213	-13.9510623370083	3.09953902358164e-44	2.65583531608468e-41	0.102	0.220	0.000	0.129	0.246	0.000	0.169	0.266	0.060	0.000	0.000	0.000	0.626	0.235	0.115	0.046	0.505	0.064	0.115	1.249	0.146	219.472	801.699	236.606	0.078	0.115	0.368
Pdensi_DN17932_c1_g4	FC_3_2	MC_2_4	230.482644556128	6382.21769108065	3306.35016781839	-4.79175786660814	0.344837290295423	-13.8957067621748	6.72563327692974e-44	5.67683601607359e-41	0.535	5.956	3.850	5.487	6.145	5.078	5.439	6.612	8.302	7.019	11.149	8.783	2.118	6.327	3.177	1.498	9.063	4.813	35.009	11.038	82.426	162.035	185.971	137.942	0.230	0.562	0.213
Pdensi_GG_93610_c0_g1	FC_3_2	MC_2_4	7052.87329141055	11.4498029208585	3532.1615471657	9.21300084576884	0.663658135645758	13.8821485806157	8.12707442744241e-44	6.7588575444224e-41	3.260	31.766	58.568	21.323	36.695	10.934	119.583	244.253	260.847	112.185	163.100	88.687	10.908	10.546	9.105	65.399	119.524	97.767	112.178	130.381	161.475	0.573	0.186	0.133	0.061	0.011	0.024
Pdensi_DN41060_c0_g1d442982	FC_3_2	MC_2_4	4369.8313287211	9.39446305095438	2189.61289588603	8.81296670800511	0.635128073392632	13.8758890957683	8.86865327637333e-44	7.26869681283282e-41	55.007	193.595	103.398	91.787	101.009	31.676	181.621	87.551	116.488	161.778	128.303	94.599	45.682	95.395	31.309	174.452	102.182	55.722	36.440	2.767	32.981	0.240	0.389	0.107	0.000	0.119	0.063
Pdensi_DN22816_c0_g1d545542	FC_3_2	MC_2_4	4807.83070475285	501.109071646075	2654.46988819946	3.26452584141592	0.236381779931036	13.8103953797469	2.2061737764761e-43	1.7823362772468e-40	93.731	140.397	73.389	109.226	187.254	147.071	137.572	151.228	137.325	125.391	130.023	106.266	124.434	176.792	128.707	122.583	81.214	51.603	70.482	34.709	59.367	12.577	12.161	13.388	2.661	4.584	7.852
Pdensi_DN32580_c0_g1d28812	FC_3_2	MC_2_4	39.9837297668948	5093.41806160236	2566.70089568463	-6.99159178809882	0.507602248953876	-13.7737604640403	3.66621690287726e-43	2.92016758157063e-40	0.000	0.209	0.000	0.271	1.957	3.330	1.587	1.287	0.685	0.290	0.375	0.231	0.208	0.875	2.278	0.163	0.159	0.125	0.591	8.825	0.655	94.401	162.927	125.920	0.117	0.440	0.000
Pdensi_DN15539_c0_g1d467281	FC_3_2	MC_2_4	40.5032668058785	1540.68190896052	790.592587883198	-5.24649933578783	0.382519614713992	-13.7156347909391	8.18469088034558e-43	6.42861998146255e-40	1.417	2.391	1.192	2.059	1.827	2.792	1.142	1.635	0.854	2.021	1.849	1.627	1.195	2.650	1.020	1.206	1.779	1.883	26.201	3.865	7.990	40.380	42.460	34.631	19.211	28.852	35.461
Pdensi_DN6592_c0_g1d262828	FC_3_2	MC_2_4	30.3454349962442	36020.3221416267	18025.3337883115	-10.2151666658989	0.745188552188164	-13.7081637068943	9.07249590768496e-43	7.02832587084109e-40	0.627	0.498	0.514	2.490	0.653	0.847	1.010	0.367	1.271	0.731	0.343	0.322	0.815	0.375	0.153	0.714	0.090	0.341	0.650	0.221	2.334	1833.020	539.531	488.876	0.337	0.061	0.163
Pdensi_DN9849_c1_g1	FC_3_2	MC_2_4	4.76584409251516	3536.32809465545	1770.54696937398	-9.54621792773305	0.698519896469898	-13.6663507739388	1.6128290204924e-42	1.23255009144441e-39	0.396	0.037	0.035	0.107	0.082	0.018	0.037	0.124	0.240	0.320	0.195	0.224	0.285	0.138	0.019	0.078	0.019	0.108	0.215	5.296	3.162	132.664	85.807	56.399	4.513	4.020	4.355
Pdensi_GG_34298_c0_g1	FC_3_2	MC_2_4	61.1224443421881	34388.9325277544	17225.0274860483	-9.136364140625	0.668959248033552	-13.6575795423741	1.81931011013325e-42	1.37180833797674e-39	0.000	0.000	0.000	0.000	0.345	1.840	3.131	0.893	1.353	0.335	2.499	0.667	0.942	4.906	0.943	0.254	0.911	0.000	0.000	19.682	0.408	1194.440	1036.173	431.102	0.000	0.000	0.000
Pdensi_DN14453_c0_g1d342034	FC_3_2	MC_2_4	2319.17487781711	6.63106371293881	1162.90297076502	8.36395999330541	0.614972001724946	13.6005541225376	3.97411011203716e-42	2.95715625073586e-39	43.586	144.463	70.877	54.903	49.841	63.432	90.686	57.244	57.241	56.901	89.197	41.489	30.130	87.715	65.250	23.504	36.028	17.609	19.283	5.105	8.514	0.212	0.239	0.072	1.435	0.278	1.508
Pdensi_DN8786_c0_g1d452804	FC_3_2	MC_2_4	1.75091430987193	748.190661203642	374.970787756757	-8.72235623670865	0.641947017862444	-13.5873459865152	4.7603108469732e-42	3.49617011711725e-39	0.035	0.000	0.000	0.000	0.166	0.000	0.038	0.072	0.040	0.040	0.000	0.000	0.000	0.278	0.039	0.000	0.000	0.000	0.000	3.359	0.000	18.994	18.812	19.168	0.000	0.078	0.000
Pdensi_DN3057_c0_g1d260296	FC_3_2	MC_2_4	1568.09984824107	21.9584188249254	795.029133532999	6.16888918503721	0.454074886823882	13.585620707163	4.8738252169548e-42	3.53364825216959e-39	0.610	2.560	5.160	13.011	20.707	6.526	51.072	54.562	33.790	72.054	25.942	12.144	1.740	6.441	1.537	24.748	17.475	4.573	15.929	0.686	2.772	0.442	0.657	0.526	0.000	0.021	0.000
Pdensi_DN14514_c0_g1d342273	FC_3_2	MC_2_4	2115.76220453073	4.72616438608127	1060.24418445841	8.65858412604689	0.641827308475607	13.4905199758666	1.77841845765137e-41	1.27307747616583e-38	46.379	97.357	75.265	62.455	64.393	59.704	70.408	52.067	64.412	68.080	77.794	59.200	45.934	78.788	58.802	85.345	71.710	62.268	51.534	5.438	34.745	0.184	0.181	0.025	13.205	19.462	20.061
Pdensi_DN19600_c0_g1d485629	FC_3_2	MC_2_4	2156.01266920297	108975.242720152	55565.6276946775	-5.6594660670485	0.420958083150404	-13.4442508496183	3.3275868874288e-41	2.35227117072342e-38	2.297	2.258	1.593	43.058	131.143	318.511	67.851	67.195	56.153	23.163	19.753	21.292	57.747	120.735	220.594	3.851	21.733	5.966	17.596	32.576	18.033	2171.696	2163.744	3873.470	1.815	1.619	1.848
Pdensi_DN61054_c0_g1	FC_3_2	MC_2_4	1.55993431245998	2461.74546254645	1231.65269842946	-10.6267376027385	0.791197655385412	-13.4312046179686	3.96902110268789e-41	2.77106273332353e-38	0.061	0.066	0.091	0.077	0.018	0.131	0.050	0.032	0.036	0.054	0.019	0.109	0.102	0.018	0.034	0.042	0.017	0.077	0.035	0.000	0.066	35.230	81.069	67.552	0.000	0.052	0.000
Pdensi_DN3928_c0_g1	FC_3_2	MC_2_4	3155.54379996421	88.716668016515	1622.13023399036	5.1668892725389	0.385080138738992	13.4176986885346	4.76274598421561e-41	3.28466842560197e-38	79.400	96.837	79.530	133.824	91.914	79.390	92.560	89.857	96.779	80.563	95.835	80.994	57.794	87.253	53.635	93.011	39.567	26.439	33.293	7.801	25.710	1.642	2.233	2.770	24.370	18.541	17.787
Pdensi_DN16580_c0_g1d55897	FC_3_2	MC_2_4	0	11775.6260489269	5887.81302446344	-16.5493291708483	1.23816741861256	-13.3659866364379	9.55594629290235e-41	6.51093825007487e-38	0.040	0.043	0.039	0.000	0.000	0.000	0.000	0.000	0.000	0.000	0.000	0.047	0.440	0.000	0.000	0.072	0.000	0.000	0.000	0.092	0.057	345.125	284.578	272.561	0.305	0.000	0.190
Pdensi_DN35431_c0_g1d238732	FC_3_2	MC_2_4	140.051056466888	8693.94689042506	4416.99897344597	-5.95640204968564	0.446157754011749	-13.3504393818712	1.17752318079147e-40	7.92753463334753e-38	3.622	1.227	1.323	3.209	1.410	5.300	4.516	3.025	4.816	4.038	3.237	1.969	2.101	2.593	1.644	2.222	1.161	0.445	2.776	2.803	1.784	184.994	176.150	295.365	25.211	26.252	23.291
Pdensi_DN22212_c0_g1d190376	FC_3_2	MC_2_4	3259.24057981205	21.9107694986922	1640.57567465537	7.18591142333863	0.540687442566706	13.2903242383923	2.63434198590359e-40	1.75267421160965e-37	87.662	73.730	84.137	80.997	78.974	101.643	94.319	81.907	111.493	77.270	92.434	81.339	69.907	79.142	73.852	115.163	66.128	51.618	61.197	13.453	55.733	0.533	0.893	0.252	5.819	3.163	4.621
Pdensi_DN21373_c0_g2	FC_3_2	MC_2_4	1620.01781022284	28.2269269029176	824.122368562879	5.81277506316242	0.438676174188822	13.2507197909964	4.46896369733291e-40	2.93870738385548e-37	15.038	31.464	27.410	41.258	39.679	37.612	50.064	42.900	50.220	36.357	41.099	27.840	20.637	32.832	29.109	30.564	10.548	8.364	8.399	2.726	6.219	1.143	0.579	0.507	0.260	0.214	0.238
Pdensi_DN22002_c1_g4	FC_3_2	MC_2_4	1808.8298006497	35.2450389564583	922.03741980308	5.71739145191599	0.432950585797455	13.2056443378754	8.14001891614823e-40	5.29119942236799e-37	21.613	38.007	26.872	43.815	38.913	29.707	46.402	55.336	58.379	40.885	49.137	40.211	18.709	30.622	19.142	26.107	8.848	6.405	2.543	2.025	4.244	0.710	0.678	1.233	0.311	0.271	0.393
Pdensi_DN23166_c0_g1d547330	FC_3_2	MC_2_4	11003.9713836296	97.6788544827289	5550.82511905616	6.81910253469949	0.518334154449073	13.1558039850709	1.57598163011874e-39	1.01278310393721e-36	680.464	997.143	616.616	538.383	498.938	540.009	275.948	250.815	442.265	238.390	215.680	339.771	440.168	1237.658	433.053	780.993	301.942	143.140	27.910	16.264	27.455	1.572	3.255	2.486	11.996	21.955	24.531
Pdensi_DN19919_c1_g1d487645	FC_3_2	MC_2_4	2858.13793535909	170.275933907254	1514.20693463317	4.06299410807022	0.30965857381602	13.1208836170775	2.50002840727304e-39	1.58855737627084e-36	27.359	84.753	54.946	72.462	81.313	67.860	76.682	84.494	91.728	76.944	86.061	72.816	42.736	77.672	68.768	51.809	40.256	31.055	17.424	15.134	20.310	5.728	3.914	3.498	12.381	11.751	12.609
Pdensi_DN27102_c0_g2	FC_3_2	MC_2_4	38.9248788265598	11705.4116751	5872.16827696327	-8.2337693228303	0.628861086224048	-13.0931448982945	3.60371859047286e-39	2.26441659698246e-36	0.640	1.065	2.722	0.513	1.190	5.917	1.793	0.424	1.228	0.477	1.101	4.395	2.004	1.405	2.216	0.681	1.716	5.698	3.136	3.244	10.230	412.454	224.765	268.476	0.533	2.347	0.977
Pdensi_DN18561_c3_g1	FC_3_2	MC_2_4	668.927910867846	24.7551653482572	346.841538108052	4.74567505842211	0.362760739710612	13.0821076784878	4.16722781981072e-39	2.58972601830699e-36	12.849	39.224	18.752	21.700	42.291	22.541	20.652	19.790	18.806	16.944	10.734	12.492	10.434	30.673	21.480	7.676	10.552	6.139	1.640	0.903	2.625	0.734	0.634	0.535	0.286	1.267	0.582
Pdensi_DN13314_c0_g1d391439	FC_3_2	MC_2_4	92.7317589755011	2253.03103273105	1172.88139585327	-4.60168410333508	0.352730306753585	-13.0458994172842	6.70608897598767e-39	4.12220373663103e-36	6.354	4.412	2.937	3.190	2.644	4.343	3.433	2.820	1.976	3.120	1.824	2.341	3.603	5.226	2.659	3.299	1.411	1.331	1.617	0.506	1.334	59.995	50.623	61.202	3.708	4.343	3.894
Pdensi_DN1329_c0_g1d325161	FC_3_2	MC_2_4	4.4088091171984	1873.79939170275	939.104100409972	-8.72686782873944	0.67055564942481	-13.0143826783432	1.01358083992216e-38	6.16344340422344e-36	0.013	0.000	0.113	0.300	0.106	0.014	0.137	0.157	0.103	0.133	0.096	0.000	0.084	0.029	0.028	0.103	3.263	3.855	17.242	12.435	12.718	23.092	58.872	57.456	0.020	0.028	0.061
Pdensi_DN15302_c0_g1d525563	FC_3_2	MC_2_4	864.727415499712	74452.2796068486	37658.5035111741	-6.42790411391073	0.494336439905269	-13.0030958574337	1.17488988387702e-38	7.068337522661e-36	3.328	28.209	1.040	53.421	45.409	64.951	27.324	25.499	23.776	11.042	25.837	19.160	23.990	29.723	41.153	2.398	21.578	8.577	86.183	200.199	111.428	1256.097	1433.742	2887.620	5916.402	7801.838	5819.507
Pdensi_DN18628_c0_g1d59396	FC_3_2	MC_2_4	2.43418600092281	17896.4871944875	8949.46069024419	-12.8418762402982	0.9879488942152	-12.9985228137731	1.24729274999507e-38	7.42493679976012e-36	0.020	0.108	0.159	0.100	0.024	0.536	0.109	0.062	0.047	0.280	0.354	0.095	0.266	0.322	0.270	0.036	0.022	2.290	0.114	0.186	1.832	1095.372	223.647	126.993	0.187	0.270	0.072
Pdensi_DN20739_c0_g1	FC_3_2	MC_2_4	1453.55895532348	21649.9770939865	11551.768024655	-3.89657341194098	0.300359097245734	-12.9730494187531	1.73968923197025e-38	1.02482193173314e-35	14.127	11.089	10.554	44.913	154.597	429.969	43.103	52.364	33.797	19.345	16.437	23.679	123.546	204.963	305.053	10.496	47.875	36.128	296.593	105.471	117.416	537.110	526.775	581.965	9.095	7.608	5.220
Pdensi_GG_75370_c0_g1	FC_3_2	MC_2_4	2.47053120933391	3317.40848803228	1659.93950962081	-10.399021570729	0.802375257063456	-12.9602969174143	2.05450743765877e-38	1.19779901664411e-35	0.385	2.809	0.384	0.000	0.116	0.210	0.000	0.101	0.114	0.000	0.000	0.000	0.107	0.444	0.538	0.259	4.283	13.965	65.955	8.490	20.251	131.633	59.716	67.287	1.162	0.649	0.347
Pdensi_DN28728_c0_g1d501895	FC_3_2	MC_2_4	0	13838.9556152794	6919.47780763971	-16.7822770445377	1.29679420350113	-12.9413572324956	2.62942766365381e-38	1.51734074729541e-35	0.000	0.000	0.000	0.000	0.000	0.000	0.000	0.000	0.000	0.000	0.000	0.000	0.225	0.000	0.000	0.000	0.109	0.000	0.000	0.351	0.144	366.462	455.923	233.762	0.000	0.000	0.000
Pdensi_DN25560_c0_g1d193354	FC_3_2	MC_2_4	201.452905772643	5018.34124137237	2609.89707357251	-4.63893124561364	0.359222428165873	-12.9138129523238	3.76200899793184e-38	2.14898113990951e-35	8.501	5.836	3.563	9.787	9.238	9.425	6.481	4.752	6.536	4.384	6.051	3.549	6.598	7.226	5.005	5.623	7.026	6.188	41.514	17.599	10.738	108.530	126.595	144.259	8.333	19.531	19.540
Pdensi_DN6672_c0_g2d262902	FC_3_2	MC_2_4	11.138427127731	12963.2559670152	6487.19719707148	-10.1850660513249	0.78915867300975	-12.9062334352614	4.15114883799212e-38	2.3475576908613e-35	0.297	0.107	0.099	0.251	0.120	0.216	0.549	0.207	0.234	0.465	0.125	0.233	0.331	0.343	0.000	0.266	0.429	0.365	0.220	0.345	0.708	698.317	207.825	128.960	0.000	0.333	0.357
Pdensi_DN17725_c0_g1d57805	FC_3_2	MC_2_4	1228.87747617681	47.4015394301142	638.13950780346	4.69892433608179	0.364234656722514	12.9008161342033	4.45355358544695e-38	2.49363725113065e-35	5.813	56.032	26.148	41.246	48.388	29.139	39.709	41.212	28.241	53.964	50.436	42.423	14.672	46.392	23.358	12.698	17.292	11.200	8.806	10.619	10.461	1.174	1.292	1.149	0.477	0.954	0.288
Pdensi_GG_121462_c1_g1	FC_3_2	MC_2_4	18058.4440825989	114.402552898529	9086.42331774873	7.30128143475721	0.569729502708817	12.8153472833034	1.34534669434798e-37	7.45902414301638e-35	1017.656	1051.972	936.981	932.057	541.783	948.533	559.725	290.586	735.193	496.863	246.834	605.248	855.311	1347.602	778.550	791.298	165.245	147.932	34.959	10.016	35.832	2.232	4.120	2.297	0.164	0.436	0.042
Pdensi_GG_36348_c1_g1	FC_3_2	MC_2_4	2398.73214442631	3.13919794709855	1200.9356711867	9.73547371627838	0.760238813369755	12.8058098916654	1.52130259050286e-37	8.35268971826383e-35	32.603	59.522	53.929	77.443	70.961	66.726	77.686	58.876	75.292	35.990	69.229	48.099	28.238	49.814	44.127	48.660	23.819	24.274	7.415	1.739	14.914	0.082	0.010	0.127	0.037	0.009	0.009
Pdensi_DN14737_c0_g1	FC_3_2	MC_2_4	129.233600168716	27992.1162688117	14060.6749344902	-7.75898242358142	0.608275941472889	-12.7556950629902	2.89778506675484e-37	1.57572635668384e-34	0.375	0.000	0.000	0.949	2.946	9.810	3.326	3.917	4.199	2.312	2.250	1.879	1.148	1.946	1.781	0.252	1.017	0.000	1.251	0.435	0.134	1100.576	243.959	834.171	0.142	0.105	0.113
Pdensi_GG_58086_c0_g1	FC_3_2	MC_2_4	1.5769014501924	1253.16019151141	627.368546480803	-9.64883996852944	0.757314034411989	-12.7408704052622	3.50462872949192e-37	1.88755965628788e-34	0.468	0.318	0.118	0.557	0.044	0.000	0.045	0.037	0.067	0.079	0.052	0.064	6.875	0.075	0.256	0.083	22.280	32.677	51.727	4.615	2.143	51.229	24.616	22.067	0.000	0.298	0.000
Pdensi_DN22972_c0_g5	FC_3_2	MC_2_4	2068.95998040785	2.88049269574591	1035.9202365518	9.54989555982473	0.749710282429058	12.7381146872937	3.63062483146128e-37	1.93697259876225e-34	28.330	28.954	24.665	28.423	36.521	51.818	43.820	68.621	70.810	37.619	57.320	38.464	18.211	26.731	21.577	37.475	12.604	9.702	6.792	1.072	5.024	0.082	0.017	0.112	0.151	0.618	0.297
Pdensi_DN26806_c0_g1d140369	FC_3_2	MC_2_4	8.31914511610208	4010.38035405819	2009.34974958715	-8.92470339670705	0.701144912134269	-12.7287572686514	4.09301935916445e-37	2.16325636261185e-34	0.000	0.000	0.000	0.202	0.064	1.085	0.234	0.056	0.431	0.042	0.068	0.062	0.218	0.186	0.718	0.016	0.000	0.051	7.728	0.106	1.257	120.223	103.593	83.862	0.251	0.160	0.043
Pdensi_GG_36350_c0_g1	FC_3_2	MC_2_4	2345.30360824876	8.53732495511038	1176.92046660194	8.20676993814819	0.646015712973241	12.7036692348815	5.64210347460838e-37	2.95437255274123e-34	26.338	47.997	55.624	60.239	74.581	66.106	72.408	60.958	73.875	35.125	76.234	51.662	29.247	43.291	46.707	21.046	7.065	14.945	3.636	1.230	11.793	0.066	0.216	0.357	0.203	0.000	0.053
Pdensi_DN32006_c0_g1d144938	FC_3_2	MC_2_4	1957.53782201881	2.85155983514183	980.194690926978	9.69192578273384	0.7634576479529	12.6947785626633	6.32084726801538e-37	3.27941793303492e-34	16.705	20.216	22.856	50.612	36.013	22.888	56.899	56.312	60.006	45.336	53.615	53.115	9.547	17.756	11.144	29.018	7.922	3.072	2.997	0.489	3.335	0.020	0.041	0.150	0.042	0.015	0.000
Pdensi_DN5607_c0_g1	FC_3_2	MC_2_4	29.01795594008	722.900255362653	375.959105651366	-4.63937778164567	0.36556772938474	-12.6908843662264	6.64314002381915e-37	3.41529867842746e-34	0.000	0.000	1.476	0.798	2.300	2.055	0.932	0.883	0.750	0.464	0.796	0.000	1.105	1.698	5.245	0.000	0.677	0.769	0.000	0.730	0.302	23.595	18.177	13.950	0.000	0.000	2.541
Pdensi_DN37728_c0_g1d440083	FC_3_2	MC_2_4	1601.2982177883	10.9034595575491	806.100838672924	7.1155841794327	0.561320580661666	12.6765068386502	7.98100865325091e-37	4.06614415638419e-34	11.619	38.583	28.833	43.269	45.445	37.643	47.795	41.701	51.955	38.238	41.975	39.492	14.481	37.557	26.194	25.871	14.200	14.089	9.181	2.225	9.422	0.523	0.251	0.094	0.321	0.193	0.079
Pdensi_DN20723_c1_g1	FC_3_2	MC_2_4	4917.79133921247	45454.8391885741	25186.3152638933	-3.20833872859322	0.253123648652388	-12.6749861013548	8.13731119018597e-37	4.10876091453033e-34	93.037	98.184	73.600	167.260	203.949	187.451	168.770	138.505	128.271	123.360	129.818	96.057	125.397	185.459	152.067	96.116	77.650	54.407	94.749	121.061	102.212	1218.196	1097.351	1152.029	235.098	380.624	293.985
Pdensi_DN24504_c0_g1	FC_3_2	MC_2_4	0	23918.9619648161	11959.4809824081	-17.5716817407336	1.38761661084519	-12.663210863432	9.45515091164895e-37	4.73192649872187e-34	0.317	0.000	0.000	0.000	0.000	0.000	0.000	0.000	0.000	0.000	0.000	0.000	0.351	0.000	0.000	0.000	0.340	0.772	0.000	0.000	0.000	1103.402	495.597	286.965	0.000	0.000	0.000
Pdensi_DN21448_c0_g1d18913	FC_3_2	MC_2_4	949.637288145594	12589.8808278824	6769.759058014	-3.72861869648437	0.294619726308149	-12.6556994102443	1.04044825860732e-36	5.16135350182116e-34	33.215	24.083	5.949	47.262	60.512	62.540	29.121	31.017	24.140	19.568	22.326	15.956	30.015	49.941	24.797	15.809	10.653	2.166	14.021	29.602	9.519	376.592	245.710	342.884	64.238	139.351	84.076
Pdensi_DN25626_c0_g1d559430	FC_3_2	MC_2_4	49.9949933830783	3391.60128311508	1720.79813824908	-6.08346228511374	0.481303630218326	-12.6395520481618	1.27779847526148e-36	6.28365733678149e-34	0.722	1.728	1.375	1.295	1.126	1.432	1.451	1.805	1.207	1.209	2.448	0.824	0.707	1.249	1.056	4.655	9.103	3.093	5.973	1.128	3.166	125.130	92.372	45.910	0.000	0.069	0.000
Pdensi_GG_81988_c1_g1	FC_3_2	MC_2_4	16.4694074229974	795.720440402058	406.094923912528	-5.58914192585782	0.442428645744672	-12.6328662929374	1.39116833611502e-36	6.78218549517039e-34	0.266	0.000	0.000	0.673	1.944	2.305	0.588	0.559	0.317	0.629	0.000	0.313	1.180	3.992	2.953	0.000	0.285	1.297	0.884	4.312	0.383	19.406	17.493	23.547	1.961	0.897	0.323
Pdensi_DN9713_c0_g1d266058	FC_3_2	MC_2_4	2309.63032904928	1.86302624065047	1155.74667764496	10.029225918209	0.794908296643318	12.61683386695	1.70540965983954e-36	8.24310487890987e-34	37.805	53.267	45.919	59.624	78.103	60.270	67.461	59.977	76.580	38.975	49.392	39.465	54.947	58.217	58.651	24.753	9.721	6.536	2.458	0.879	1.718	0.111	0.018	0.000	0.000	0.000	0.000
Pdensi_DN19842_c0_g1d360987	FC_3_2	MC_2_4	3.7412990974068	2373.22551224261	1188.48340567001	-9.30390496668723	0.740151571854915	-12.5702698210455	3.07672066757693e-36	1.47453141688823e-33	0.015	0.000	0.000	0.036	0.000	0.131	0.069	0.155	0.101	0.052	0.073	0.017	0.016	0.017	0.126	0.000	5.920	12.479	1.401	4.621	5.336	35.657	38.913	102.591	0.203	0.197	1.312
Pdensi_DN20355_c0_g1d490546	FC_3_2	MC_2_4	2402.9445723525	161.701906608896	1282.3232394807	3.89077211080574	0.309694960643898	12.5632399788369	3.36275018082383e-36	1.5980693128231e-33	33.583	45.058	54.902	73.187	65.812	47.456	64.379	65.582	82.346	65.411	70.661	72.105	21.551	37.215	33.286	31.932	16.945	18.275	6.127	11.018	13.597	4.381	4.412	3.537	4.951	4.962	6.732
Pdensi_DN8144_c0_g1d384419	FC_3_2	MC_2_4	0	77910.6434205353	38955.3217102677	-19.2753065163646	1.53775985782614	-12.5346662017913	4.82388238541804e-36	2.27333497216801e-33	0.000	0.105	0.000	0.000	0.000	0.317	0.000	0.000	0.000	0.227	0.122	0.456	1.077	0.112	0.000	0.260	0.000	0.119	0.000	2.693	0.138	493.656	3487.268	1762.477	0.000	0.000	0.698
Pdensi_DN26146_c0_g1d193914	FC_3_2	MC_2_4	6630.86305818935	586.401025997336	3608.63204209334	3.49785952025795	0.27938885004136	12.5196818689799	5.82682228488015e-36	2.72329300706233e-33	70.788	122.251	78.607	220.514	184.609	120.551	204.575	189.713	192.661	168.621	207.506	139.865	59.520	103.537	71.929	70.751	25.786	18.682	15.753	19.339	20.443	15.450	17.106	12.189	2.524	4.461	5.381
Pdensi_DN19857_c0_g1d535376	FC_3_2	MC_2_4	6.91029267840508	276138.841246108	138072.875769393	-15.2829399915438	1.22130926203088	-12.5135708593008	6.2930333411502e-36	2.91707886482562e-33	0.071	0.063	0.000	0.000	0.000	0.116	0.000	0.433	0.188	0.492	0.000	0.506	0.430	0.062	0.120	0.110	0.000	0.133	0.666	0.393	0.206	16022.471	3637.323	2536.148	0.665	0.120	0.553
Pdensi_DN18697_c0_g2	FC_3_2	MC_2_4	30.001814244422	544.525122755525	287.263468499974	-4.18457530522408	0.335405452385947	-12.4761695895419	1.00716381895426e-35	4.6306608365448e-33	0.771	0.315	0.738	1.145	1.316	2.183	0.826	0.797	1.025	0.780	0.728	1.022	0.833	1.072	1.445	0.965	1.849	2.317	1.963	6.149	4.694	15.079	13.145	13.360	5.560	12.237	13.032
Pdensi_DN23014_c0_g1d128210	FC_3_2	MC_2_4	1290.57621380711	3.12184339678343	646.849028601949	8.66022850820984	0.696651334353121	12.4312235994658	1.76905578404046e-35	8.0680357015368e-33	12.914	13.732	7.816	21.980	19.109	14.833	33.853	35.208	44.971	39.827	68.808	40.796	14.532	14.642	11.714	6.592	3.380	1.282	2.399	0.463	0.767	0.066	0.122	0.068	3.996	1.530	1.447
Pdensi_DN23957_c2_g7	FC_3_2	MC_2_4	56.9990675209217	4173.58936940791	2115.29421846441	-6.1947399656651	0.498647246290855	-12.4230906953646	1.95846510925214e-35	8.86040950867415e-33	3.488	2.471	2.919	2.031	2.623	2.181	1.650	1.656	1.741	0.833	1.065	1.171	1.998	1.937	2.413	1.846	0.950	0.459	0.802	0.980	0.650	168.754	104.031	53.283	0.912	1.939	2.407
Pdensi_DN13209_c0_g3	FC_3_2	MC_2_4	2.1801593184737	1444.67476275832	723.427461038396	-9.35821877091558	0.75450384443215	-12.403142594931	2.5127203275646e-35	1.12777269813042e-32	0.082	0.029	0.241	0.150	0.066	0.029	0.060	0.094	0.032	0.000	0.034	0.000	0.152	0.070	0.061	0.579	0.844	0.171	0.435	2.381	1.042	60.276	34.870	17.962	0.212	0.215	0.164
Pdensi_DN23256_c0_g1	FC_3_2	MC_2_4	93.2348273669564	3413.88409699329	1753.55946218012	-5.19516938699302	0.41927645000923	-12.390797019195	2.93115630623627e-35	1.305218515199e-32	0.649	1.431	1.996	1.969	2.453	3.447	1.878	2.615	3.735	1.940	1.624	3.865	0.406	1.467	1.338	0.929	3.407	11.828	1.670	6.246	2.816	89.592	72.555	97.918	0.270	1.379	1.258
Pdensi_DN13117_c0_g1d51549	FC_3_2	MC_2_4	0	10580.5766581052	5290.28832905262	-16.3949805436849	1.32481918838843	-12.3752589692096	3.55745010751921e-35	1.57172592562833e-32	0.030	0.000	0.030	0.000	0.000	0.000	0.000	0.000	0.000	0.000	0.000	0.000	0.165	0.034	0.000	0.000	0.072	0.000	0.169	1.622	0.127	443.697	204.011	180.459	0.000	0.033	0.036
Pdensi_DN15403_c0_g1d54328	FC_3_2	MC_2_4	4.35911317047427	1248.45559341871	626.40735329459	-8.15153877784489	0.659192316671311	-12.3659493165929	3.99463850147779e-35	1.75119997314397e-32	0.114	0.274	0.085	0.107	0.204	0.122	0.155	0.177	0.066	0.066	0.179	0.134	0.157	0.326	0.032	0.103	0.219	0.142	0.097	6.159	0.405	54.142	20.966	22.863	0.000	0.382	0.442
Pdensi_DN11521_c0_g1d336257	FC_3_2	MC_2_4	1.54296717472756	717.080319252936	359.311643213832	-8.85262716403332	0.716046389853306	-12.3632034034093	4.13349958420281e-35	1.79813591142952e-32	0.076	0.041	0.000	0.111	0.045	0.014	0.069	0.039	0.029	0.029	0.016	0.000	0.112	0.058	0.057	0.023	3.317	5.683	41.733	36.210	85.338	24.117	17.085	14.187	0.000	0.071	0.045
Pdensi_DN9455_c0_g1d48354	FC_3_2	MC_2_4	101.955292441894	1015.31656543085	558.635928936371	-3.31602338898612	0.268544819290126	-12.3481190132497	4.98636593000431e-35	2.15258752727942e-32	1.986	2.583	1.469	2.650	3.196	3.402	2.738	3.361	2.932	2.804	3.252	2.402	1.760	3.162	2.330	1.677	1.485	1.273	3.214	4.044	4.505	27.818	26.816	22.949	5.479	5.785	3.671
Pdensi_DN20191_c0_g2	FC_3_2	MC_2_4	1812.78186517239	103.756713595315	958.26928938385	4.12886362625211	0.33451669842574	12.3427728591213	5.32885062630498e-35	2.28300879256666e-32	154.507	78.478	49.902	46.790	57.723	50.491	48.215	48.412	63.490	55.257	46.783	52.028	110.672	60.172	51.577	42.907	17.083	11.128	10.600	4.675	7.291	2.543	2.789	2.534	0.048	0.430	0.568
Pdensi_DN23538_c1_g6	FC_3_2	MC_2_4	1923.64569318733	1.83409338004639	962.73989328369	10.0417710889214	0.81413218684127	12.3343251270807	5.91827059706965e-35	2.51646645718408e-32	18.755	29.095	31.341	61.424	45.067	26.149	57.125	53.368	59.641	49.960	62.460	48.616	9.998	17.459	6.240	48.611	33.467	23.891	20.663	0.531	11.390	0.068	0.019	0.031	3.681	1.231	1.114
Pdensi_DN17909_c0_g1d476153	FC_3_2	MC_2_4	4115.29635564523	13.9589113322335	2064.62763348873	8.14711603229646	0.660804885281669	12.329079602406	6.31640663851255e-35	2.66571215090419e-32	47.855	137.468	91.058	132.237	128.763	128.166	134.190	104.760	124.748	77.326	99.283	71.428	40.665	115.992	72.244	50.175	42.538	41.232	45.272	9.558	34.916	0.773	0.178	0.130	1.144	0.795	1.024
Pdensi_GG_30969_c0_g1	FC_3_2	MC_2_4	4143.01537507841	264.843715224768	2203.92954515159	3.96714985720925	0.321845499417717	12.3262554995693	6.54166188365017e-35	2.7403263914384e-32	100.699	138.992	61.961	127.299	146.196	118.714	115.390	116.820	134.152	139.988	105.121	139.353	97.111	123.796	95.788	87.684	79.176	55.304	77.790	58.747	76.899	8.772	5.021	6.656	93.452	67.176	61.348
Pdensi_DN25173_c1_g3	FC_3_2	MC_2_4	2239.66790692819	32902.4781376544	17571.0730222913	-3.87681754637968	0.314582573211401	-12.3236882030793	6.75335045084718e-35	2.8082020198258e-32	7.735	14.988	22.383	19.105	47.316	53.267	64.696	66.088	67.492	88.336	82.433	48.810	27.377	38.624	36.884	20.205	54.636	29.703	41.129	45.441	37.412	680.658	893.989	909.258	9.906	11.987	36.407
Pdensi_DN16352_c1_g3	FC_3_2	MC_2_4	74.0473152981576	1937.13571040511	1005.59151285164	-4.71057463078952	0.383062369967514	-12.2971479323041	9.38290050322423e-35	3.87315174641122e-32	1.177	0.915	1.618	3.181	2.448	7.328	2.770	1.486	2.275	1.160	0.977	2.702	1.836	2.950	4.226	4.579	10.527	11.230	31.113	20.558	15.453	54.655	48.752	44.761	2.607	2.095	1.908
Pdensi_DN17082_c0_g1d528944	FC_3_2	MC_2_4	1548.3475252851	11.757545243995	780.052535264547	6.98203021121819	0.569040253581676	12.2698353363784	1.31520542170598e-34	5.38967369625483e-32	18.431	29.432	16.666	64.124	34.095	34.617	54.298	39.021	43.561	43.667	45.914	45.922	20.453	41.443	18.223	10.951	6.234	2.902	2.363	1.198	1.719	0.339	0.473	0.092	0.797	1.120	0.516
Pdensi_DN35447_c0_g1d314473	FC_3_2	MC_2_4	0.478940955325903	5340.71545995642	2670.59720045587	-13.5445860052586	1.10416363121272	-12.2668285953073	1.364956408938e-34	5.55331042001882e-32	0.000	0.000	0.000	0.000	0.000	0.000	0.000	0.000	0.046	0.000	0.000	0.000	0.130	0.000	0.000	0.000	0.000	0.000	0.044	3.215	1.003	174.086	122.092	115.348	0.000	0.000	0.047
Pdensi_DN19648_c0_g2	FC_3_2	MC_2_4	10.10237133661	1912.1340566574	961.118213997006	-7.55441311884016	0.618439512975868	-12.2152821097881	2.57606339099686e-34	1.04058240634039e-31	0.000	0.037	0.035	0.174	0.208	0.075	0.228	0.541	0.122	0.122	0.044	0.000	0.039	0.040	0.000	0.094	0.038	0.000	0.000	1.896	0.000	55.029	55.910	35.507	0.000	0.000	0.000
Pdensi_DN23973_c2_g1	FC_3_2	MC_2_4	20.4436421602372	83365.3673595588	41692.9055008595	-11.9907998040692	0.983213989807954	-12.1955138234061	3.28425817735214e-34	1.31724374784126e-31	3.320	5.730	4.104	2.094	2.082	8.793	0.293	1.316	0.234	0.156	0.587	0.078	7.538	11.857	14.955	13.444	15.726	13.317	11.538	50.257	18.245	4930.576	1191.654	591.970	0.202	0.149	0.080
Pdensi_DN22612_c1_g1d426190	FC_3_2	MC_2_4	86.382387987855	3002.02557228469	1544.20398013627	-5.11793845310094	0.419731261285366	-12.1933697228746	3.37184627824168e-34	1.34284965300791e-31	1.544	1.878	1.160	3.214	2.463	3.167	2.440	3.514	1.741	2.555	2.940	1.736	1.897	2.232	1.557	1.416	3.750	2.170	5.405	19.132	4.512	105.375	64.516	62.402	3.240	5.414	3.696
Pdensi_DN26336_c0_g1d228877	FC_3_2	MC_2_4	8.80122208731018	3739.36993502129	1874.0855785543	-8.73476300508045	0.717657281255023	-12.1712177013034	4.42432420740086e-34	1.74968099704149e-31	1.423	0.246	0.032	0.266	0.372	2.570	0.462	0.085	0.229	0.114	0.144	0.097	0.344	0.806	1.213	0.059	0.054	0.082	0.709	0.284	0.490	123.506	58.087	106.517	0.178	2.272	0.744
Pdensi_DN22093_c1_g1	FC_3_2	MC_2_4	67.5028040449614	8978.58481777262	4523.04381090879	-7.05540125294991	0.58012948591772	-12.1617697845315	4.96707911066326e-34	1.95068234629325e-31	0.630	0.826	0.312	1.137	2.009	6.067	2.656	1.584	1.706	1.369	1.303	0.804	1.054	1.934	2.766	0.586	0.834	0.553	1.507	4.415	0.473	132.251	181.024	356.868	0.065	0.288	0.139
Pdensi_DN21862_c0_g1d221873	FC_3_2	MC_2_4	16.3553052324729	6610.76769503997	3313.56150013622	-8.66038610387324	0.712760532701262	-12.1504849196007	5.7026352160716e-34	2.22410639130539e-31	0.000	1.259	0.283	0.026	0.088	0.418	0.436	0.427	0.578	1.330	1.199	0.852	0.117	0.133	0.345	0.058	0.047	0.133	38.813	50.600	134.969	364.244	84.819	79.669	0.561	0.118	0.152
Pdensi_DN20133_c0_g2	FC_3_2	MC_2_4	0	5057.68557600044	2528.84278800022	-15.3301785763889	1.26183761879447	-12.1490898258645	5.80077655810197e-34	2.24688709529988e-31	0.000	0.000	0.000	0.000	0.000	0.000	0.000	0.000	0.000	0.000	0.000	0.000	0.000	0.000	0.000	0.000	0.000	0.000	0.000	0.000	0.000	157.862	134.227	96.865	0.000	0.000	0.103
Pdensi_DN19072_c0_g3	FC_3_2	MC_2_4	1.40288859051287	3191.79202347244	1596.59745603147	-11.1936319808919	0.921604734830482	-12.1458056342895	6.03848503187012e-34	2.32305037770285e-31	0.041	0.030	0.273	0.051	0.000	0.029	0.030	0.000	0.080	0.016	0.017	0.131	0.229	0.000	0.093	0.075	0.061	0.207	0.799	1.765	14.481	44.123	112.179	81.947	0.000	0.000	0.181
Pdensi_GG_74017_c0_g1	FC_3_2	MC_2_4	4459.15210730371	257.840436472568	2358.49627188814	4.10883715193167	0.338628121678649	12.1337741578087	6.99496648934089e-34	2.67283341152166e-31	86.615	85.217	52.795	115.753	127.560	103.402	139.257	125.623	129.757	150.499	156.503	117.940	95.400	145.986	69.800	45.858	24.025	16.927	19.339	15.714	21.744	6.683	8.138	4.845	24.089	32.867	37.000
Pdensi_DN25559_c0_g1d429259	FC_3_2	MC_2_4	5.79593603645197	2486.63591505674	1246.2159255466	-8.74674484431629	0.722006555645084	-12.1144950498426	8.85075287935401e-34	3.35924682438408e-31	0.031	0.049	0.106	0.095	0.219	0.098	0.149	0.174	0.178	0.036	0.038	0.036	0.034	0.088	0.052	0.028	0.051	0.115	0.070	0.301	0.807	128.994	40.935	27.964	0.048	0.068	0.055
Pdensi_DN34348_c0_g1d506925	FC_3_2	MC_2_4	0	4071.42031582681	2035.7101579134	-15.017129473052	1.24406398304699	-12.0710266334307	1.50248081983352e-33	5.66455302154833e-31	0.000	0.000	0.297	0.000	0.000	0.000	0.000	0.000	0.000	0.000	0.000	0.000	0.000	0.000	0.000	0.000	0.000	0.000	0.597	0.000	0.000	106.874	108.539	94.958	0.000	0.000	0.000
Pdensi_DN1994_c0_g1d380823	FC_3_2	MC_2_4	12.9286685696061	2249.09623655673	1131.01245256317	-7.44781223712109	0.617047520676923	-12.0700788635381	1.51988580674733e-33	5.69222398299173e-31	0.000	0.000	0.000	0.166	0.079	0.166	0.578	0.137	0.438	0.077	0.167	0.105	0.000	0.406	0.075	0.100	0.024	0.000	0.115	0.539	0.442	74.062	56.793	42.579	0.000	0.000	0.000
Pdensi_DN21040_c1_g1	FC_3_2	MC_2_4	9889.46993235733	1.3759105138633	4945.42292143559	13.3452604329936	1.11167903966392	12.004598410912	3.36091332551953e-33	1.25043664726829e-30	3.092	9.416	72.816	187.736	298.030	161.348	316.600	231.563	324.505	332.597	73.863	234.486	2.829	40.870	4.232	83.413	33.673	80.125	132.376	0.438	97.549	0.000	0.000	0.110	0.166	0.000	0.000
Pdensi_DN45663_c0_g1	FC_3_2	MC_2_4	4.88115174951285	14650.2941474515	7327.5876496005	-11.538986396878	0.961398752296166	-12.0022897567932	3.45600850474466e-33	1.27741302588444e-30	0.405	0.292	0.000	0.000	0.000	0.000	0.150	0.283	0.000	0.318	0.171	0.000	0.000	0.156	0.000	0.000	0.000	0.330	1.195	0.469	0.967	220.090	413.363	461.519	0.808	0.455	0.813
Pdensi_DN24570_c0_g1	FC_3_2	MC_2_4	2935.11666884626	1.40484337446738	1468.26075611037	11.066292438983	0.922156608273335	12.0004480146856	3.53378360150878e-33	1.29767876774367e-30	3.496	10.870	8.398	40.299	68.651	14.443	82.255	99.368	78.908	78.016	101.078	36.724	2.211	9.135	0.666	8.690	6.605	2.785	0.748	0.000	1.849	0.070	0.000	0.063	0.000	0.000	0.261
Pdensi_GG_54134_c0_g1	FC_3_2	MC_2_4	5.43214864583363	2147.4805143522	1076.45633149902	-8.63454424658262	0.719568852147235	-11.9996081275845	3.56982601024635e-33	1.30245677762227e-30	0.035	0.025	0.151	0.146	0.126	0.249	0.139	0.109	0.217	0.177	0.088	0.138	0.065	0.067	0.144	0.042	1.499	2.895	40.527	3.263	36.156	23.662	80.001	55.843	0.000	0.078	0.028
Pdensi_DN79500_c0_g1	FC_3_2	MC_2_4	15198.6455503502	27.1764160110394	7612.91098318061	9.10374646064355	0.759253273447908	11.9903947457504	3.98999175416232e-33	1.44642316462428e-30	338.859	355.763	357.742	401.984	459.618	285.718	388.905	424.662	529.511	286.853	413.636	344.493	225.691	315.240	196.994	554.908	365.037	271.641	212.532	91.976	212.692	1.619	0.216	0.356	0.000	0.199	0.000
Pdensi_DN24590_c1_g9	FC_3_2	MC_2_4	81.6665026481295	5961.29717629413	3021.48183947113	-6.18972053808111	0.516721396157336	-11.9788353726239	4.58722531020782e-33	1.65233608753422e-30	0.421	0.867	0.954	1.846	1.976	2.874	2.298	2.729	2.238	2.578	1.988	1.418	0.933	1.287	0.895	0.791	3.660	3.250	28.579	3.825	15.899	269.788	114.368	85.119	0.000	0.275	0.090
Pdensi_DN20270_c0_g3d290192	FC_3_2	MC_2_4	6.59315582573729	1761.23464075303	883.913898289382	-8.07065973636974	0.674268823669065	-11.969498593236	5.13379276862378e-33	1.83750790285577e-30	57.694	12.328	40.775	8.340	0.101	0.833	0.258	0.070	0.256	0.138	0.085	0.341	33.161	0.116	0.533	62.257	40.548	46.173	34.847	54.196	55.234	71.172	41.960	24.451	0.000	0.000	0.000
Pdensi_DN23735_c0_g1d497455	FC_3_2	MC_2_4	4.29847741838336	164846.797283785	82425.5478806018	-15.2212135666002	1.27231278614169	-11.9634210489693	5.52383535739422e-33	1.96467884988275e-30	0.653	0.202	0.279	0.000	0.000	0.000	0.000	0.292	0.110	0.110	0.000	0.110	1.766	0.000	0.000	0.167	0.101	0.115	0.388	1.191	0.308	10513.581	1936.279	925.690	1.409	0.105	1.010
Pdensi_DN44955_c0_g1d95956	FC_3_2	MC_2_4	0	5519.19508511345	2759.59754255672	-15.4561490423733	1.2920282641485	-11.9627019557189	5.57188983361203e-33	1.96938446169017e-30	0.000	0.000	0.000	0.000	0.000	0.000	0.000	0.000	0.000	0.136	0.000	0.273	0.000	0.000	0.000	0.000	0.000	0.283	0.000	0.134	0.331	209.459	117.816	101.886	0.174	0.000	0.000
Pdensi_GG_72043_c0_g1	FC_3_2	MC_2_4	49.7643780690829	1185.35188237914	617.558130224113	-4.57526761112676	0.382852220793279	-11.9504794869589	6.45517253452204e-33	2.26740942343038e-30	0.000	0.060	0.111	0.619	0.801	2.874	1.216	1.486	1.691	0.464	1.392	1.792	0.883	2.262	1.213	0.226	1.087	0.339	0.618	1.151	0.397	28.543	37.108	24.419	0.000	0.000	0.067
Pdensi_GG_130321_c0_g1	FC_3_2	MC_2_4	2736.1267690051	9.8570602418496	1372.99191462347	8.03382951357213	0.673094567713143	11.9356623852534	7.71423465067245e-33	2.69293455533845e-30	57.222	81.193	50.787	26.128	28.871	28.808	79.995	58.404	102.549	79.900	161.553	136.553	50.979	55.090	32.740	65.434	107.584	83.728	53.051	6.975	71.655	0.491	0.246	0.037	0.057	0.000	0.000
Pdensi_DN23877_c0_g1d224774	FC_3_2	MC_2_4	27.9549810948614	1418.13178647452	723.043383784692	-5.66840415360866	0.47576744219533	-11.9142329862947	9.97801660939408e-33	3.46182083002732e-30	0.945	1.022	3.162	4.353	0.383	0.677	0.692	0.660	1.122	0.741	1.183	1.109	0.347	1.088	0.347	0.843	1.007	4.198	0.695	1.473	2.706	49.913	36.573	23.320	2.303	0.705	1.141
Pdensi_DN37390_c0_g1	FC_3_2	MC_2_4	69.4817415216652	1361.4873698771	715.484555699381	-4.29062757880744	0.360288155937209	-11.9088776805508	1.06399716443473e-32	3.66897363677519e-30	0.056	0.165	0.056	1.463	4.979	5.990	1.963	2.452	1.762	0.866	1.465	1.079	1.273	3.742	5.587	0.368	0.914	0.212	0.352	0.504	0.280	28.995	34.504	39.376	0.000	0.016	0.050
Pdensi_GG_135967_c0_g1	FC_3_2	MC_2_4	824.084151475401	23.9514786489092	424.017815062155	5.13087276991484	0.434409521947484	11.8111425065289	3.41883701548752e-32	1.17177012666576e-29	15.879	27.830	24.644	36.433	30.026	25.217	28.914	21.626	22.378	22.430	17.711	14.503	17.408	25.348	19.878	11.859	4.544	4.215	3.765	1.280	3.192	0.474	0.627	0.718	0.728	1.147	1.365
Pdensi_DN19631_c0_g3d287514	FC_3_2	MC_2_4	0.718411432988855	9030.67679995331	4515.69760569315	-13.6902272233922	1.16013206146282	-11.8005765706794	3.87646231478272e-32	1.32061263147947e-29	0.000	0.000	0.000	0.000	0.000	0.000	0.000	0.000	0.059	0.000	0.000	0.000	0.113	0.000	0.000	0.000	0.055	0.063	0.342	0.000	1.739	414.733	196.262	100.889	0.000	0.000	0.000
Pdensi_GG_31364_c0_g1	FC_3_2	MC_2_4	1210.6261930054	4.02663081886065	607.326411912131	8.21551941146607	0.698712254090581	11.7580869139888	6.41718566248452e-32	2.17308193763368e-29	2.548	7.578	6.449	22.731	24.960	22.941	24.698	34.914	47.293	27.666	46.542	41.400	3.256	13.439	15.975	9.369	1.095	1.265	0.233	0.036	0.606	0.165	0.058	0.096	0.049	0.018	0.038
Pdensi_DN24228_c0_g2	FC_3_2	MC_2_4	1121.18869567124	49.9137002508874	585.551197961064	4.47004112422581	0.380836857328948	11.7374173171606	8.19509482043644e-32	2.7586250136031e-29	28.762	41.569	32.915	41.477	32.818	31.166	34.921	29.031	35.119	23.063	24.958	24.009	23.759	33.916	23.039	30.683	10.077	10.411	8.608	5.314	19.228	1.750	1.229	0.884	3.403	6.093	5.809
Pdensi_GG_98911_c0_g1	FC_3_2	MC_2_4	632.151350891175	19504.200896205	10068.1761235481	-4.94730217298387	0.422261403309363	-11.7162073876767	1.0528058377992e-31	3.52297489581185e-29	0.413	1.120	0.000	21.960	49.742	53.661	21.292	21.910	13.030	11.965	5.741	7.544	15.606	46.359	29.623	2.405	19.967	3.275	5.710	6.461	2.969	731.520	438.738	345.406	0.000	0.000	0.000
Pdensi_DN19514_c0_g2d359177	FC_3_2	MC_2_4	94.8253242548605	2399.84402778742	1247.33467602114	-4.66157673442541	0.398037979476003	-11.7113867891756	1.11441775987876e-31	3.7072090092155e-29	0.279	0.292	0.752	1.786	2.964	4.447	2.687	2.538	3.163	1.214	1.688	1.934	1.039	2.825	2.521	0.511	1.644	9.400	3.323	2.245	23.773	59.361	44.002	78.917	0.010	0.160	0.209
Pdensi_DN19799_c1_g2	FC_3_2	MC_2_4	264.273477840611	4679.34184565859	2471.8076617496	-4.14611942393073	0.354128137526111	-11.7079638260177	1.1603272417449e-31	3.83735825585718e-29	11.521	6.354	2.831	13.658	9.295	11.127	9.818	6.780	6.800	7.911	6.136	5.251	7.605	9.430	6.132	5.790	9.886	8.418	28.632	78.218	39.152	103.581	127.926	122.697	19.024	51.367	21.182
Pdensi_DN18206_c0_g1	FC_3_2	MC_2_4	2447.17177383031	1.6461940755049	1224.40898395291	10.4055968299095	0.889950529513059	11.692331747477	1.39503138751953e-31	4.58673343180258e-29	12.107	33.194	13.953	47.149	37.212	17.155	49.993	85.149	81.808	44.653	80.082	57.684	17.534	20.039	8.180	10.073	27.582	11.109	11.189	7.149	11.038	0.034	0.084	0.000	0.036	0.000	0.000
Pdensi_DN41308_c0_g1d319738	FC_3_2	MC_2_4	0	3945.11468046317	1972.55734023159	-14.9717788489263	1.28062884264662	-11.69095865277	1.41777173002029e-31	4.63455646682701e-29	0.201	0.000	0.000	0.000	0.000	0.000	0.000	0.000	0.000	0.000	0.000	0.000	0.045	0.000	0.045	0.000	0.000	0.050	0.499	1.492	0.746	144.539	81.958	79.530	0.000	0.000	0.000
Pdensi_DN30813_c0_g1d371414	FC_3_2	MC_2_4	6184.08740718478	0	3092.04370359239	14.5320182217557	1.24464899356876	11.6755955268066	1.69871904274086e-31	5.52103214397017e-29	6.323	99.420	51.218	35.623	87.537	99.735	197.989	169.426	179.694	191.838	150.302	145.295	33.279	128.588	85.054	18.165	13.555	8.668	9.916	2.134	3.032	0.000	0.000	0.000	0.000	0.000	0.000
Pdensi_DN14132_c0_g1	FC_3_2	MC_2_4	2.26137860771641	713.222823672754	357.742101140235	-8.31707690205776	0.712439735217235	-11.6740778074678	1.72930872243098e-31	5.58833524976666e-29	0.063	0.068	0.042	0.106	0.051	0.068	0.069	0.044	0.086	0.025	0.000	0.013	0.082	0.024	0.036	0.029	0.035	0.013	1.631	0.024	3.092	27.206	17.759	10.537	0.181	0.580	0.480
Pdensi_DN21416_c1_g2	FC_3_2	MC_2_4	1235.49874630612	21.4280680966171	628.463407201366	5.82557656633144	0.49936046570127	11.6660748426497	1.89988432881917e-31	6.10467378201031e-29	58.247	53.284	34.174	55.194	94.532	13.766	44.929	25.924	38.119	16.663	16.304	17.206	55.888	30.386	24.262	33.511	5.832	7.592	43.102	0.763	62.777	0.589	0.702	0.358	18.613	23.338	13.471
Pdensi_DN44557_c0_g1d322508	FC_3_2	MC_2_4	1.67629334364066	33671.7642971469	16836.7202952453	-14.3279703617887	1.22870261987501	-11.6610562474802	2.01526740334178e-31	6.4034104402728e-29	0.341	0.000	0.114	0.144	0.000	0.000	0.000	0.000	0.134	0.134	0.000	0.000	0.887	0.000	0.127	0.102	0.000	0.418	0.000	0.264	0.163	1443.373	768.216	429.272	0.000	0.000	0.000
Pdensi_DN20634_c0_g1	FC_3_2	MC_2_4	2.81373506280045	3481.61898497902	1742.21636002091	-10.2595502654273	0.879813868580627	-11.6610463096913	2.01550264954123e-31	6.4034104402728e-29	0.310	0.261	0.088	0.124	0.225	0.047	0.156	0.092	0.000	0.052	0.167	0.026	0.073	0.076	0.062	0.130	0.098	0.097	0.957	1.473	0.838	154.325	62.077	57.192	0.052	0.149	0.000
Pdensi_GG_73524_c1_g1	FC_3_2	MC_2_4	2318.60248162218	64.7021787336749	1191.65233017793	5.14870503856722	0.443285570637451	11.6148717206457	3.46307751076735e-31	1.09410033178165e-28	49.086	63.607	63.114	69.439	71.135	63.438	77.161	52.010	75.355	45.541	84.890	74.155	64.236	65.326	65.171	41.633	25.028	18.360	22.645	7.175	12.576	2.462	1.468	1.102	0.537	0.165	0.294
Pdensi_DN36223_c0_g1	FC_3_2	MC_2_4	7.58455511349826	204226.023868966	102116.80421204	-14.7110499753528	1.26688345514422	-11.6119994428992	3.58141668946149e-31	1.12520153679126e-28	0.163	0.000	0.491	0.000	0.000	0.356	0.181	0.514	0.000	0.386	0.000	0.000	0.727	0.377	0.364	0.732	0.528	0.599	1.084	3.219	0.469	12317.301	2439.330	1719.518	0.730	0.551	0.789
Pdensi_DN85610_c0_g1	FC_3_2	MC_2_4	0	19901.478268664	9950.73913433198	-17.3063977389226	1.49112509418318	-11.60626818396	3.82967527246794e-31	1.19655135916357e-28	0.000	0.000	0.000	0.000	0.000	0.401	0.000	0.000	0.000	0.000	0.000	0.000	0.410	0.000	0.000	0.000	0.000	0.000	0.000	0.000	0.000	860.808	577.310	124.837	0.000	0.000	0.000
Pdensi_DN9685_c0_g2	FC_3_2	MC_2_4	1.1464509751175	1764.63201638067	882.889233677894	-10.6179188193761	0.916369308038455	-11.5869428692504	4.79959058559288e-31	1.49135410327719e-28	0.027	0.029	0.000	0.000	0.000	0.029	0.059	0.000	0.031	0.000	0.000	0.000	0.030	0.068	0.000	0.024	0.000	0.000	0.153	0.031	0.000	46.822	63.990	23.942	0.000	0.393	0.065
Pdensi_DN22219_c2_g1	FC_3_2	MC_2_4	954.082686568547	5.34331369620177	479.713000132374	7.38250051006861	0.637381168969683	11.5825519633759	5.05193698455568e-31	1.56118655929286e-28	8.277	23.086	17.225	52.675	38.209	27.132	37.426	24.566	22.452	25.860	15.490	16.253	10.819	30.116	17.160	8.159	3.873	2.567	1.103	0.658	1.522	0.223	0.151	0.045	0.041	0.000	0.071
Pdensi_DN26423_c0_g1d499916	FC_3_2	MC_2_4	4.15776435834135	6509.93793926845	3257.0478518134	-10.625455323903	0.919187906182499	-11.5596117534138	6.60065416407635e-31	2.02869670808068e-28	0.000	0.000	0.000	0.047	0.045	6.484	0.170	0.000	0.187	0.044	0.047	0.133	0.084	0.216	2.175	0.000	0.041	0.000	0.107	0.000	0.224	166.587	105.066	223.451	0.060	2.459	0.237
Pdensi_GG_76313_c0_g1	FC_3_2	MC_2_4	18.7591733573502	386.840741397768	202.799957377559	-4.36820523322312	0.378570576407939	-11.5386813065896	8.42062154319458e-31	2.57407021357157e-28	0.775	1.484	2.516	1.702	0.652	0.717	0.478	0.542	0.634	0.537	0.844	0.471	0.441	0.648	0.235	4.621	4.874	5.226	19.139	4.007	2.541	9.839	10.233	9.357	0.618	0.610	0.276
Pdensi_DN32297_c0_g2	FC_3_2	MC_2_4	51.1616109969919	3736.82092508834	1893.99126804266	-6.18857628175296	0.537164849545017	-11.5208139307602	1.0362745071235e-30	3.15072021112088e-28	0.000	0.062	0.000	0.290	1.458	1.560	1.333	2.282	0.947	1.350	2.475	0.477	0.321	1.062	0.194	0.104	0.189	0.000	0.518	0.201	0.082	72.699	76.166	132.417	0.000	0.065	0.069
Pdensi_DN22084_c0_g1	FC_3_2	MC_2_4	1824.03620655667	1.76328743323525	912.899746994952	9.97773339729426	0.866137902597048	11.5197976758398	1.04856920900324e-30	3.17105272232894e-28	14.282	40.827	28.790	64.364	42.765	36.867	63.632	43.743	53.762	33.081	51.812	36.624	11.756	34.365	21.996	25.438	23.879	10.591	7.854	1.041	3.930	0.093	0.000	0.063	0.143	0.000	0.074
Pdensi_DN35103_c0_g1d87046	FC_3_2	MC_2_4	4.67980293737993	623.647777581957	314.163790259669	-7.06093288859751	0.615364784842263	-11.4743857018198	1.77433278369702e-30	5.33734402040607e-28	0.000	0.000	0.000	0.000	0.067	0.181	0.184	0.116	0.130	0.000	0.000	0.066	0.000	0.064	0.062	0.000	0.061	0.000	0.000	0.129	0.080	26.058	10.573	12.148	0.000	0.062	0.134
Pdensi_DN21886_c0_g1d190004	FC_3_2	MC_2_4	2.37113931588565	25422.4752508245	12712.4231950702	-13.3775886022915	1.16879411991546	-11.4456330455008	2.47292656622693e-30	7.39941498271244e-28	0.022	0.000	0.043	0.000	0.052	0.023	0.047	0.134	0.050	0.000	0.027	0.051	0.215	0.049	0.048	0.000	0.119	0.108	0.196	0.150	0.123	1783.740	190.312	109.577	0.904	0.266	0.207
Pdensi_DN17130_c0_g1d185805	FC_3_2	MC_2_4	39.1060157713027	10090.9024237033	5065.00421973729	-8.00990017880558	0.701375743912427	-11.4202697317769	3.31204410557906e-30	9.85803780308985e-28	1.674	0.869	0.185	1.563	3.960	0.067	1.778	1.422	0.291	1.598	1.644	0.000	2.621	1.356	0.208	0.726	14.561	10.527	25.890	11.389	33.976	331.681	264.822	181.689	0.946	0.278	0.149
Pdensi_GG_121678_c0_g1	FC_3_2	MC_2_4	1012.15909528836	2.7215262518085	507.440310770082	8.35636305286509	0.732441489286	11.4089154903159	3.77405338735754e-30	1.11743595372693e-27	18.635	25.823	21.104	28.056	28.756	26.484	24.452	28.648	36.331	18.477	26.279	21.587	12.354	24.299	16.149	18.913	4.093	2.150	1.265	1.572	1.393	0.131	0.084	0.000	0.213	0.678	0.887
Pdensi_DN21431_c0_g1	FC_3_2	MC_2_4	616.57552777503	20.7040159935046	318.639771884267	4.88927503406598	0.429666044310767	11.3792446454756	5.30572794079886e-30	1.5627579505628e-27	5.080	8.328	8.310	17.569	24.061	19.952	15.925	17.673	20.904	13.781	16.008	17.479	6.566	14.239	13.117	7.168	3.800	2.576	2.498	2.006	3.355	0.704	0.419	0.509	0.163	0.332	0.531
Pdensi_DN9933_c0_g1	FC_3_2	MC_2_4	1051.86254061424	1.93383218746162	526.898186400853	8.88137925050818	0.782615407262628	11.3483317196281	7.55911891569399e-30	2.2149393415561e-27	22.973	27.831	18.265	35.444	32.451	29.949	34.806	27.097	31.097	18.566	24.446	18.183	23.763	27.905	30.642	17.287	4.329	4.356	3.408	0.744	2.039	0.103	0.049	0.000	0.976	0.639	0.890
Pdensi_DN25906_c0_g1d429621	FC_3_2	MC_2_4	23.3906399067693	10396.2018016405	5209.79622077362	-8.79431161386214	0.775382666712936	-11.3418986410203	8.13598816212876e-30	2.37168248734384e-27	0.499	0.261	0.047	0.490	2.419	3.197	0.756	0.902	0.405	0.255	0.179	0.094	0.333	1.478	2.514	0.249	0.205	0.239	0.551	3.156	0.817	104.429	155.083	509.402	0.257	2.627	1.763
Pdensi_DN16391_c0_g1	FC_3_2	MC_2_4	2890.68433108828	23.7162327666679	1457.20028192747	6.88929768519841	0.608181050380734	11.3277085514019	9.56750266168167e-30	2.77467390012011e-27	24.953	73.191	25.830	80.338	83.738	74.112	77.802	90.454	87.828	62.472	80.163	55.194	32.951	78.067	56.870	17.318	9.513	6.613	40.862	3.007	15.025	1.220	0.406	0.232	0.015	0.298	0.599
Pdensi_DN39638_c0_g1d91086	FC_3_2	MC_2_4	1.67629334364066	17021.9490904445	8511.81269189405	-13.3463532868314	1.17845740167954	-11.3252742677081	9.83704934098106e-30	2.83828986903654e-27	0.000	0.000	0.000	0.000	0.000	0.000	0.000	0.000	0.135	0.000	0.000	0.000	0.127	0.000	0.000	0.000	0.000	0.000	0.127	0.000	0.491	687.996	294.230	346.386	0.000	0.000	0.000
Pdensi_DN11777_c0_g1	FC_3_2	MC_2_4	42.8536050071407	1667.33712750312	855.09536625513	-5.28326530487467	0.46689413002678	-11.3157672480732	1.09638927602845e-29	3.14736072781526e-27	0.455	1.103	1.295	1.532	1.324	0.973	1.569	1.023	1.197	1.912	1.668	1.543	1.029	1.653	1.021	0.930	1.439	0.843	5.267	2.750	3.131	64.278	38.997	26.541	0.000	0.044	0.000
Pdensi_GG_84303_c0_g1	FC_3_2	MC_2_4	1453.2021912676	103.128288723439	778.165239995517	3.816289014276	0.337871842388819	11.2950785933924	1.3877985245013e-29	3.96377687664634e-27	63.519	78.790	59.346	89.861	75.348	37.216	51.967	40.235	36.490	33.773	43.339	24.207	33.791	54.067	18.539	62.953	38.994	20.080	15.509	14.125	9.604	3.168	2.195	2.558	0.453	1.422	0.090
Pdensi_DN17307_c0_g1d185963	FC_3_2	MC_2_4	1826.83031914923	5.84778397330406	916.339051561268	8.17705113768591	0.723992606702584	11.2943848624756	1.39879995552745e-29	3.9751223660798e-27	27.835	27.567	16.016	63.490	47.473	32.894	63.654	48.621	49.383	54.196	51.321	40.157	18.401	27.877	13.476	16.486	12.766	9.161	6.978	5.742	8.131	0.351	0.072	0.040	0.000	0.044	0.023
Pdensi_DN17745_c0_g1	FC_3_2	MC_2_4	2.33961597336706	49071.6587224775	24536.9991692254	-14.3429685348074	1.27047107853399	-11.2894884245283	1.47894949460133e-29	4.18187759093472e-27	0.081	0.145	0.134	0.068	0.000	0.000	0.000	0.168	0.032	0.126	0.034	0.032	0.389	0.062	0.030	0.342	0.030	0.135	0.092	0.094	0.154	3218.767	454.980	318.787	0.126	0.000	0.194
Pdensi_DN42144_c0_g1	FC_3_2	MC_2_4	52.4668477879211	7736.64856547476	3894.55770663134	-7.20406648797532	0.638846346226857	-11.2766810525314	1.71079234616003e-29	4.81336959005185e-27	2.101	3.232	2.025	1.215	0.930	2.986	2.860	0.906	0.868	0.113	0.530	0.306	2.008	1.076	1.850	1.168	0.747	3.637	0.843	1.389	0.647	196.114	144.436	247.790	1.548	1.811	0.736
Pdensi_DN17804_c1_g1	FC_3_2	MC_2_4	25.8101156106158	1033.44404986668	529.627082738647	-5.3246299506649	0.472203794562424	-11.2761269858051	1.72159794057388e-29	4.81979241264029e-27	1.949	2.213	1.217	1.161	0.876	1.524	0.682	0.800	0.812	0.696	0.621	0.602	2.064	1.470	1.847	0.638	0.829	0.569	0.793	0.901	0.775	42.550	18.572	19.668	0.323	0.494	0.348
Pdensi_DN14420_c0_g1d8329	FC_3_2	MC_2_4	5.34972389011778	650.51877037273	327.934247131424	-6.92764501649825	0.615430012737527	-11.2565927451003	2.14908083959234e-29	5.98693692810966e-27	1.012	0.157	0.289	0.183	0.000	0.158	0.161	0.152	0.171	0.341	0.000	0.170	0.483	0.167	0.000	0.259	0.000	0.177	1.120	0.503	0.000	10.128	23.170	15.409	0.000	0.162	0.523
Pdensi_DN24936_c1_g6	FC_3_2	MC_2_4	11.4603223611098	7374.67816956297	3693.06924596204	-9.33159763643399	0.830474679912579	-11.2364625462348	2.69985409251276e-29	7.48143132198235e-27	1.541	1.392	0.915	1.397	0.775	0.145	0.535	0.162	0.312	0.365	0.205	0.132	0.634	0.829	0.150	0.562	0.271	0.196	0.249	0.311	0.064	406.678	124.500	58.993	0.000	0.050	0.027
Pdensi_DN22699_c0_g2d301594	FC_3_2	MC_2_4	7141.11264845803	0	3570.55632422901	14.7395957589497	1.31181107241103	11.236065976985	2.71200562492287e-29	7.48143132198235e-27	1.318	9.004	68.378	124.375	169.091	119.109	188.248	148.218	291.715	223.019	55.286	247.714	1.391	25.291	4.195	65.053	24.963	113.723	97.223	0.085	98.307	0.000	0.000	0.000	0.038	0.027	0.000
Pdensi_DN34344_c0_g1d201263	FC_3_2	MC_2_4	679.55125122887	27.1182475412978	353.334749385084	4.63174185797353	0.412238915569384	11.2355764655944	2.72707991711035e-29	7.48649628506914e-27	16.145	15.448	12.056	19.571	19.730	10.157	17.480	18.560	23.984	20.573	14.215	13.900	11.358	12.335	8.452	13.597	8.296	4.728	3.719	2.954	2.791	0.807	0.715	0.535	0.000	0.109	0.117
Pdensi_DN69209_c0_g1	FC_3_2	MC_2_4	0	8439.45977119495	4219.72988559748	-16.06879717407	1.43043968087252	-11.2334671562442	2.79299188081623e-29	7.63039984753235e-27	0.139	0.151	0.000	0.000	0.000	0.000	0.000	0.000	0.000	0.000	0.176	0.000	0.000	0.000	0.000	0.000	0.268	0.170	0.000	2.581	0.000	384.768	203.772	76.542	0.208	0.000	0.000
Pdensi_DN8760_c0_g1d3642	FC_3_2	MC_2_4	420.734620308575	3532.98260511317	1976.85861271087	-3.06974509823505	0.273301887738236	-11.2320669412104	2.83761645084572e-29	7.71504257347247e-27	7.455	9.526	9.614	12.306	11.574	15.170	14.706	12.027	10.550	11.841	10.076	8.166	8.047	12.205	11.590	14.156	17.856	12.828	27.463	28.993	13.347	98.457	82.541	89.015	13.945	13.110	9.000
Pdensi_DN73690_c0_g1	FC_3_2	MC_2_4	22.6510104608013	2755.97583918222	1389.31342482151	-6.92542155383106	0.616971180818476	-11.2248704139532	3.07837399843374e-29	8.32957925164713e-27	0.205	0.846	0.247	1.106	0.581	0.519	1.113	0.615	0.289	0.956	0.558	0.384	0.287	0.804	0.267	0.245	0.383	0.272	0.939	1.416	0.648	94.902	73.938	44.293	1.736	1.332	2.055
Pdensi_DN20377_c0_g1d16768	FC_3_2	MC_2_4	3314.05100588411	2.36308219304063	1658.20704403858	10.3078344870065	0.918375714523528	11.2239841755336	3.10939074030192e-29	8.37344119740734e-27	22.922	25.507	43.541	17.394	10.061	12.814	47.046	88.408	156.343	79.706	92.784	101.501	17.095	5.896	9.100	78.691	64.012	39.866	33.669	4.085	21.325	0.077	0.085	0.000	0.054	0.000	0.000
Pdensi_GG_33485_c0_g1	FC_3_2	MC_2_4	986.875813674202	31744.5773058802	16365.7265597772	-5.00740688866813	0.446392591579512	-11.2174955031175	3.34612828797794e-29	8.96825814889708e-27	0.743	1.684	0.465	20.935	78.820	80.746	27.914	40.972	19.149	17.164	15.005	15.368	24.598	67.864	55.751	2.212	12.722	2.375	6.059	6.670	5.145	1175.845	666.214	622.369	0.213	0.123	0.000
Pdensi_GG_29171_c2_g1	FC_3_2	MC_2_4	1276.30828333794	71.9657530644319	674.137018201185	4.15611312664795	0.370656671464157	11.2128377731085	3.52700867744426e-29	9.40846201541639e-27	3.897	9.849	6.532	40.075	46.470	39.123	35.176	34.614	42.982	22.107	31.077	28.929	10.521	24.636	19.168	4.273	4.771	6.692	2.588	2.743	3.409	1.505	2.038	1.911	0.011	0.008	0.000
Pdensi_DN19506_c0_g3	FC_3_2	MC_2_4	2757.98481866522	19.9769373112306	1388.98087798823	7.0868522977683	0.633604562507596	11.184976745939	4.83032053092657e-29	1.28246143974159e-26	6.112	39.478	122.734	26.356	35.732	98.896	89.563	47.921	104.967	133.239	50.949	110.043	26.399	32.758	56.578	32.461	16.963	21.841	50.980	20.399	9.227	0.444	0.825	0.273	3.502	1.991	1.709
Pdensi_DN37132_c2_g2	FC_3_2	MC_2_4	2.93129956045426	749.026188559945	375.9787440602	-8.00834866378574	0.717700487195784	-11.1583436359033	6.51948976323916e-29	1.72285133219954e-26	0.000	0.000	0.000	0.044	0.000	0.000	0.057	0.072	0.122	0.142	0.110	0.062	0.000	0.000	0.000	0.000	1.214	1.139	0.537	18.111	2.640	15.680	29.195	11.775	0.000	0.000	0.021
Pdensi_DN31804_c0_g1	FC_3_2	MC_2_4	2.79797339154116	6221.84240442894	3112.32018891024	-11.1054271260443	0.995933615734064	-11.150770443529	7.09890222387601e-29	1.86724241192854e-26	0.115	0.000	0.000	0.291	0.000	0.126	0.128	0.120	0.000	0.000	0.000	0.000	0.000	0.000	0.000	0.000	0.000	0.000	0.255	0.533	0.000	330.193	95.077	70.803	0.000	0.000	0.000
Pdensi_DN21835_c0_g2	FC_3_2	MC_2_4	71.6299877211918	2234.86972973043	1153.24985872581	-4.96235459601292	0.445067486139031	-11.1496677482812	7.1874238652371e-29	1.88177404827263e-26	1.662	3.049	1.635	1.766	1.773	1.554	2.861	2.287	1.214	2.686	1.902	1.105	3.677	2.201	1.929	2.064	1.199	1.277	3.981	3.613	1.783	53.485	60.659	55.568	33.406	18.332	16.933
Pdensi_DN19217_c0_g2	FC_3_2	MC_2_4	2839.77302992619	5.41853396772505	1422.59578194696	8.92976609255128	0.80130413805558	11.1440409058912	7.65647259845017e-29	1.99534026906707e-26	56.691	60.989	46.997	86.743	77.943	67.844	77.488	76.847	96.564	62.121	71.515	71.538	38.349	55.819	36.936	46.919	26.384	16.069	11.399	1.561	7.254	0.352	0.028	0.062	0.095	0.017	0.100
Pdensi_DN53360_c0_g1	FC_3_2	MC_2_4	8.63878350882475	2205.90010812479	1107.26944581681	-7.99517907991127	0.717724401425919	-11.1396227633156	8.04594287745916e-29	2.08722092479849e-26	0.061	0.065	1.476	1.671	0.218	0.098	0.430	0.189	0.142	0.318	0.153	0.251	0.202	0.174	0.034	2.081	5.639	2.389	10.043	155.175	91.407	26.387	79.229	58.489	0.000	0.000	0.000
Pdensi_DN24262_c0_g1d192184	FC_3_2	MC_2_4	0.82696667468496	20791.5644860197	10396.1957263472	-14.5681449646519	1.31430944259714	-11.0842580084219	1.49585445385408e-28	3.86271968376054e-26	0.075	0.000	0.000	0.000	0.000	0.000	0.000	0.078	0.000	0.000	0.000	0.000	0.249	0.086	0.000	0.000	0.000	0.000	1.834	0.173	0.747	1232.622	281.914	160.281	0.113	0.167	0.000
Pdensi_DN42969_c0_g1d94113	FC_3_2	MC_2_4	0	7280.49086738563	3640.24543369281	-15.8556821007022	1.43065278737959	-11.0828303279259	1.51990546482489e-28	3.90698608394442e-26	0.187	0.000	0.188	0.000	0.000	0.000	0.000	0.000	0.000	0.000	0.000	0.220	0.000	0.000	0.000	0.000	0.603	0.228	0.000	0.867	0.000	376.485	105.961	96.697	0.000	0.000	0.000
Pdensi_DN9715_c0_g1	FC_3_2	MC_2_4	987.14422338918	9.04179523221267	498.093009310696	6.84139704235973	0.61820188600768	11.0666065523371	1.8216885663433e-28	4.64502304538134e-26	0.911	2.395	4.010	10.749	12.557	19.487	23.008	24.316	39.677	23.711	22.858	32.683	2.260	6.409	8.301	3.125	1.786	2.714	0.721	0.698	2.809	0.219	0.126	0.329	0.000	0.033	0.053
Pdensi_DN16222_c0_g1d347070	FC_3_2	MC_2_4	770.728758676442	11.7762617096242	391.252510193033	6.11074989724261	0.552183507651854	11.0665201197848	1.82344588356673e-28	4.64502304538134e-26	8.306	10.175	8.063	28.288	27.687	20.740	21.688	19.797	26.554	13.511	20.652	18.613	6.663	13.228	7.810	6.250	2.459	1.634	1.371	1.475	1.877	0.170	0.252	0.454	0.569	0.683	0.846
Pdensi_DN35586_c0_g1d314565	FC_3_2	MC_2_4	5818.94101362525	0	2909.47050681262	14.4442121186991	1.30606301771709	11.0593531267325	1.97516848460281e-28	5.00895641889049e-26	37.939	39.858	18.683	249.422	155.175	67.438	241.169	127.035	145.907	217.676	107.130	91.164	32.291	61.479	23.144	9.043	5.889	2.362	0.536	0.073	0.675	0.000	0.000	0.000	0.000	0.000	0.000
Pdensi_DN1343_c0_g1d259304	FC_3_2	MC_2_4	1082.86014047902	7.97804136619803	545.419090922608	7.10122231815805	0.642662350020025	11.0496940079605	2.19963333829301e-28	5.55328859585475e-26	0.425	1.151	0.744	23.592	67.383	5.925	48.100	25.493	22.245	44.427	14.526	18.569	0.237	0.246	0.000	2.958	5.994	2.220	4.017	25.799	12.796	0.162	0.261	0.214	0.000	0.000	0.000
Pdensi_DN17857_c0_g1d352278	FC_3_2	MC_2_4	849.245346568786	35.541531548076	442.393439058431	4.5545281129747	0.412293249915322	11.0468170747644	2.27125392898558e-28	5.70862009742188e-26	9.873	20.706	14.116	25.560	26.979	21.135	29.511	22.005	23.595	25.581	26.951	23.191	10.507	20.528	13.222	11.059	6.772	6.558	6.112	3.772	5.836	1.177	0.967	0.618	1.434	0.969	0.780
Pdensi_DN23256_c1_g3	FC_3_2	MC_2_4	844.809038315438	35.529953237787	440.169495776612	4.55958258867313	0.412811364834337	11.0451963707513	2.31261469980193e-28	5.78685780987605e-26	30.804	51.502	23.608	28.619	29.590	36.936	31.710	21.937	21.122	32.968	24.578	20.594	29.568	63.458	32.987	18.052	12.319	12.570	3.956	1.712	10.666	1.126	0.853	0.731	5.933	13.230	20.143
Pdensi_GG_89808_c0_g1	FC_3_2	MC_2_4	4.54092981963837	349.346233357125	176.943581588381	-6.28220454482366	0.569733267438386	-11.026571386764	2.84505666314317e-28	7.08782574511332e-26	0.092	0.073	0.383	0.215	0.049	0.171	0.101	0.099	0.200	0.096	0.238	0.067	0.000	0.129	0.126	0.211	1.346	1.530	1.131	0.174	2.347	11.022	8.616	7.224	0.000	0.000	0.045
Pdensi_DN24604_c1_g1	FC_3_2	MC_2_4	68.3991710282962	1997.85858178591	1033.1288764071	-4.86987137930549	0.442110356977319	-11.0150583501379	3.23327048319597e-28	8.01964527919731e-26	0.309	0.334	0.308	1.823	0.622	2.020	2.055	1.507	2.461	1.089	1.708	1.456	4.629	1.425	4.108	1.291	1.004	2.146	13.328	4.456	3.090	75.857	36.819	42.653	6.398	3.811	1.114
Pdensi_DN24954_c0_g1d305220	FC_3_2	MC_2_4	1957.92718716373	44.8114345071898	1001.36931083546	5.44669466702303	0.494552608640151	11.0133776909995	3.29417407608649e-28	8.13502761357393e-26	36.068	51.283	50.410	42.871	50.349	41.645	47.727	55.554	69.737	36.353	45.775	37.474	27.404	42.986	37.788	31.212	13.699	13.400	4.956	4.437	11.622	0.814	1.658	0.912	0.015	0.011	0.000
Pdensi_DN21081_c1_g1	FC_3_2	MC_2_4	124.894798488001	3703.10024428972	1913.99752138886	-4.8901143542628	0.445361986561017	-10.9800892348787	4.7645293890122e-28	1.17149420003225e-25	1.484	2.616	1.780	3.224	2.717	3.933	5.372	2.496	3.168	2.090	2.293	1.854	4.592	2.440	9.113	1.821	12.196	15.729	54.033	3.541	18.069	102.886	77.504	102.476	8.838	7.401	8.615
Pdensi_DN15400_c0_g2	FC_3_2	MC_2_4	15.1882707202035	686.456131310598	350.822201015401	-5.50023083044049	0.501074185688237	-10.9768792477022	4.93684907511787e-28	1.20860904284011e-25	0.075	0.323	0.149	0.868	0.247	0.121	0.510	0.369	0.459	1.291	2.271	1.267	0.229	0.280	0.148	0.306	0.373	0.236	0.877	0.283	0.617	14.102	24.292	13.472	0.000	0.000	0.045
Pdensi_DN10352_c0_g1	FC_3_2	MC_2_4	124.792488156142	6186.69806005559	3155.74527410586	-5.63170778924077	0.514856125260068	-10.9384107771779	7.55119332122112e-28	1.8406684685418e-25	4.004	1.777	3.940	4.719	6.074	7.171	4.913	3.192	2.928	2.820	2.341	1.977	5.376	4.363	7.555	3.567	2.542	3.898	5.063	5.550	4.451	222.707	177.678	79.429	2.242	6.622	2.210
Pdensi_DN91978_c0_g1	FC_3_2	MC_2_4	3.75826623513922	923.455980581644	463.607123408391	-7.93832700449484	0.725968515096691	-10.9348089337422	7.85713166160397e-28	1.90702364689711e-25	0.153	0.110	0.101	0.128	0.245	0.000	0.056	0.159	0.119	0.179	0.129	0.060	0.170	0.176	0.000	0.092	0.056	0.127	0.115	0.533	0.000	12.067	33.904	22.874	0.000	0.000	0.000
Pdensi_DN24569_c0_g1d133942	FC_3_2	MC_2_4	687.344560076151	4.22610843369111	345.785334254921	7.17210503584945	0.656336799427408	10.9274766280154	8.51843024055519e-28	2.05869344856358e-25	31.691	34.620	33.329	31.291	22.367	24.915	20.909	19.256	20.642	11.251	17.976	12.915	23.228	27.879	28.605	28.201	18.868	15.791	7.368	2.793	7.272	0.197	0.132	0.000	0.486	0.228	0.215
Pdensi_DN24400_c0_g2	FC_3_2	MC_2_4	170.72316333381	1445.56505638883	808.144109861318	-3.08197718138164	0.282250371794299	-10.9193024681921	9.32088779716791e-28	2.24304190087421e-25	0.793	2.944	2.532	3.884	8.204	9.584	5.197	4.748	5.167	2.322	5.180	3.142	4.697	7.095	7.578	2.461	4.702	3.680	7.046	9.142	6.789	34.531	39.777	35.461	0.266	0.792	0.692
Pdensi_GG_67993_c0_g1	FC_3_2	MC_2_4	477.030222227802	8.69492948373377	242.862575855768	5.77805687754632	0.529300918102821	10.9163930760911	9.62423471991832e-28	2.30622763508822e-25	1.936	8.024	3.131	10.648	10.241	6.739	15.302	11.580	15.246	10.869	12.089	13.093	3.011	8.067	4.829	2.050	2.704	0.482	0.873	0.169	0.346	0.219	0.237	0.196	0.297	0.488	0.871
Pdensi_GG_34823_c0_g1	FC_3_2	MC_2_4	0.239470477662951	16153.7232834998	8076.98137698871	-16.0435775251916	1.46989159916643	-10.9148031965689	9.79411952652521e-28	2.33703395554453e-25	0.019	0.000	0.000	0.000	0.000	0.041	0.000	0.000	0.022	0.022	0.000	0.023	0.380	0.131	0.021	0.000	0.042	0.359	1.715	18.943	3.592	162.036	785.678	251.607	44.515	22.552	7.504
Pdensi_DN10101_c0_g1d333969	FC_3_2	MC_2_4	4.50160268763521	2414.52764687643	1209.51462478203	-9.0537047700726	0.829827671278882	-10.9103432958792	1.0286714945924e-27	2.44426177992393e-25	0.687	0.035	0.130	0.205	0.000	0.140	0.122	0.237	0.043	0.130	0.235	0.309	0.109	0.168	0.000	0.503	0.405	0.204	1.260	1.290	0.934	27.289	97.888	54.354	1.262	0.206	0.708
Pdensi_DN18117_c0_g1d216785	FC_3_2	MC_2_4	144.683112263541	2990.01857296829	1567.35084261591	-4.36830108641331	0.400396550184467	-10.9099368723352	1.03328076320427e-27	2.44494115986308e-25	0.185	1.038	0.480	3.287	10.546	16.442	4.432	4.961	3.461	1.607	1.845	2.088	4.456	7.756	11.143	0.902	1.745	1.252	3.767	1.765	1.949	61.615	65.227	98.748	2.016	0.669	1.549
Pdensi_GG_94445_c0_g1	FC_3_2	MC_2_4	5.9214584158805	1237.97336191924	621.947410167558	-7.70294002246719	0.706448947005966	-10.9037462014961	1.10607536590166e-27	2.60628225385294e-25	1.074	1.034	0.477	0.000	0.434	0.391	0.133	0.250	0.141	0.141	0.453	0.563	1.330	0.965	0.933	1.606	0.646	6.585	0.662	0.831	1.197	15.460	51.053	25.712	3.944	2.817	2.158
Pdensi_DN29429_c0_g1	FC_3_2	MC_2_4	1665.40860989976	57.0291300297487	861.218869964754	4.85096845018257	0.445208600320813	10.8959450619036	1.20508897375026e-27	2.82780878188899e-25	27.285	49.974	55.366	64.273	52.068	55.487	47.897	48.478	51.009	44.309	41.181	33.941	30.200	52.264	38.651	42.894	95.396	124.214	70.002	10.041	45.504	2.415	1.063	1.007	1.076	1.556	0.802
Pdensi_DN24896_c0_g1	FC_3_2	MC_2_4	289.072861697369	4082.7584888566	2185.91567527698	-3.82019326897171	0.351613235747579	-10.8647595726863	1.69669499307139e-27	3.96493782017246e-25	19.495	9.890	8.108	8.906	10.468	8.256	7.139	10.245	8.289	9.859	11.198	11.422	15.512	9.760	9.305	7.041	6.655	8.706	10.973	28.743	13.067	142.317	96.676	76.841	120.875	146.547	183.178
Pdensi_DN21774_c0_g1	FC_3_2	MC_2_4	524.670427213488	3.05103744997229	263.86073233173	7.36977378033848	0.678665451814461	10.8592145962858	1.80293137982117e-27	4.19585906961509e-25	16.277	12.961	9.513	16.499	7.800	6.885	16.357	14.791	15.273	28.880	13.510	14.574	12.058	7.180	6.760	13.112	3.227	2.148	2.314	1.965	1.528	0.076	0.109	0.026	0.020	0.128	0.091
Pdensi_DN18651_c0_g1d532296	FC_3_2	MC_2_4	0.20674166867124	4996.70310577039	2498.45492371953	-14.3506775871288	1.32205707904351	-10.8548093835036	1.89201135353781e-27	4.38512401906844e-25	0.018	0.000	0.000	0.000	0.000	0.076	0.000	0.018	0.000	0.021	0.045	0.021	0.060	0.020	0.020	0.000	0.039	0.022	0.000	0.000	0.025	76.825	155.770	141.243	0.000	0.040	0.042
Pdensi_DN21649_c0_g2	FC_3_2	MC_2_4	3023.25474657718	16.0833924851013	1519.66906953114	7.50360448530301	0.692359998384194	10.8377209873688	2.28082117971727e-27	5.26469385123964e-25	32.843	126.381	55.806	85.858	122.444	39.140	99.671	91.188	77.145	60.814	107.429	48.623	26.183	87.985	38.866	101.266	45.737	23.289	4.783	4.401	5.954	0.564	0.623	0.038	0.168	0.127	0.045
Pdensi_DN24966_c0_g1d498540	FC_3_2	MC_2_4	762.130870344449	5.51385845042815	383.822364397439	6.97528137632073	0.643668322929868	10.8367634818045	2.3048121431138e-27	5.2984445657468e-25	8.739	22.138	9.556	14.445	16.284	9.321	23.531	20.807	23.061	19.440	19.524	16.386	9.382	11.909	8.617	8.712	11.176	4.869	6.855	1.466	4.103	0.196	0.221	0.000	1.175	0.920	0.904
Pdensi_DN7585_c0_g1d207735	FC_3_2	MC_2_4	68.6896970114466	2174.22359745731	1121.45664723438	-4.98425322774871	0.461610090654001	-10.7975395873325	3.53550655282679e-27	8.09473548888504e-25	1.228	0.560	0.425	1.452	3.465	5.815	2.140	1.717	2.209	0.820	1.006	1.401	1.608	2.651	4.353	0.508	0.851	0.658	14.038	1.677	11.227	43.442	42.139	78.208	0.148	0.881	1.136
Pdensi_DN20842_c6_g2	FC_3_2	MC_2_4	311.387891862215	1949.74287129013	1130.56538157617	-2.64607585573887	0.245078388235665	-10.7968551400559	3.56195319755729e-27	8.12240230759112e-25	7.930	11.566	8.631	9.519	12.412	12.933	10.100	9.017	8.469	8.315	8.765	8.576	10.868	16.908	13.340	9.348	12.065	12.277	14.372	25.989	22.245	51.438	46.479	50.708	7.552	21.681	16.166
Pdensi_DN419_c1_g1	FC_3_2	MC_2_4	17.7678375547708	2340.63326138687	1179.20054947082	-7.04388182569723	0.652566909817015	-10.7941143195146	3.66983696183792e-27	8.33480401067703e-25	0.000	0.303	0.420	0.000	0.340	0.764	0.156	0.587	0.830	0.000	0.177	0.330	0.000	0.162	0.156	0.000	0.755	1.713	0.000	0.649	0.402	73.793	60.659	45.618	0.419	0.315	0.675
Pdensi_DN19924_c1_g1d361392	FC_3_2	MC_2_4	9.20617655223214	387.877706566977	198.541941559605	-5.40165620766719	0.50049229043884	-10.7926861429392	3.72733036460444e-27	8.43151947116442e-25	0.207	0.034	0.032	0.159	0.479	1.094	0.216	0.254	0.356	0.074	0.357	0.284	0.310	0.724	0.510	0.014	0.096	0.033	0.105	5.368	18.252	8.146	11.548	9.632	0.645	0.179	0.305
Pdensi_DN18995_c0_g2d356358	FC_3_2	MC_2_4	222.083494632517	2908.59452798834	1565.33901131043	-3.71170193978473	0.344606547138445	-10.770839876973	4.7266953204701e-27	1.0649564691762e-24	1.599	6.059	5.864	6.771	6.758	8.077	6.848	6.481	6.342	7.020	5.421	5.087	3.512	6.235	5.775	2.994	5.568	4.727	15.374	12.211	9.008	100.372	73.431	51.133	14.254	9.509	10.304
Pdensi_DN16818_c0_g1d349161	FC_3_2	MC_2_4	0	1885.31855654153	942.659278270763	-13.9065625816714	1.29261855039575	-10.7584426801037	5.40762643919149e-27	1.21354004122681e-24	0.000	0.000	0.000	0.000	0.000	0.000	0.000	0.000	0.000	0.038	0.000	0.000	0.000	0.000	0.000	0.000	0.000	0.000	0.110	23.607	0.000	45.873	61.601	35.867	0.000	0.000	0.000
Pdensi_DN17104_c0_g1d56860	FC_3_2	MC_2_4	17.6993345280137	749.020604533199	383.359969530607	-5.40832145581516	0.502857879981781	-10.7551689475585	5.60312490039798e-27	1.25244236904074e-24	3.298	1.054	1.309	0.613	0.340	1.477	0.449	0.334	0.767	0.542	0.488	0.536	1.946	0.844	1.395	0.656	0.972	0.927	11.620	9.607	72.081	16.587	18.403	21.698	3.143	6.170	3.588
Pdensi_GG_47912_c0_g1	FC_3_2	MC_2_4	87.2816824248607	21101.3775951684	10594.3296387967	-7.91701580730657	0.736390670703159	-10.7511082395257	5.85538166070708e-27	1.30367536880436e-24	0.276	0.210	0.160	0.783	4.817	11.408	4.015	2.621	1.111	0.504	1.424	0.203	0.804	2.561	5.697	0.305	0.915	0.279	4.005	15.193	1.742	229.431	483.784	851.255	0.000	0.384	0.165
Pdensi_GG_119031_c4_g1	FC_3_2	MC_2_4	4362.84251949434	55628.0181111922	29995.4303153433	-3.67249244923194	0.341774465129308	-10.7453681416559	6.23128331051074e-27	1.38192758343531e-24	48.493	57.407	41.182	138.334	221.166	162.115	163.811	108.233	113.805	96.583	95.867	71.638	127.507	185.713	158.324	94.100	86.625	68.495	77.033	217.241	82.913	1694.303	1459.004	1118.606	187.729	408.395	305.553
Pdensi_DN18943_c0_g1	FC_3_2	MC_2_4	0.445006679861063	1910.26790142282	955.356454051338	-12.0698412903213	1.12345831866178	-10.7434704873594	6.36074288539676e-27	1.40512785802718e-24	0.933	0.501	0.232	0.037	0.035	0.281	0.032	0.000	0.000	0.000	0.000	0.000	0.743	0.301	0.262	0.079	0.064	0.073	0.695	0.000	1.415	61.043	49.748	36.315	1.127	2.286	2.234
Pdensi_DN18345_c0_g1d403901	FC_3_2	MC_2_4	205.146185532008	10345.3374386205	5275.24181207625	-5.65650464397512	0.526795457219056	-10.7375729354913	6.78034457075673e-27	1.49199239753087e-24	0.386	1.356	1.603	9.008	6.474	27.236	8.427	3.020	6.591	3.233	2.341	4.019	4.121	6.959	18.404	0.506	1.579	0.919	8.772	8.179	8.612	299.565	194.176	297.994	0.541	0.746	0.336
Pdensi_DN9308_c0_g2d453636	FC_3_2	MC_2_4	1225.03484532381	2.12173149200311	613.578288407907	9.09865565088097	0.848122156317866	10.7280013652549	7.5205141257709e-27	1.64845005752169e-24	4.477	13.598	10.524	25.049	20.567	12.654	28.797	33.543	45.841	27.523	33.993	30.342	3.977	10.863	5.573	5.161	2.022	2.837	0.521	0.733	0.984	0.129	0.000	0.058	0.000	1.061	0.722
Pdensi_GG_27310_c1_g1	FC_3_2	MC_2_4	22.9820690424279	2902.0435747469	1462.51282189466	-6.9784072819381	0.650780747000349	-10.723131122277	7.92733666276004e-27	1.7309140654533e-24	0.000	3.017	0.691	2.683	13.901	2.053	1.137	0.673	0.228	0.175	0.551	0.054	7.328	8.282	1.222	0.378	0.032	0.000	0.000	0.385	0.114	71.971	92.262	56.535	0.040	0.000	0.049
Pdensi_DN23030_c0_g1d223609	FC_3_2	MC_2_4	150.998811781788	3112.44522938611	1631.72202058395	-4.36531479223188	0.407296166998634	-10.7177900160463	8.39860938645894e-27	1.82676214624241e-24	2.144	2.347	1.774	4.517	5.070	8.719	5.360	3.605	4.386	4.805	3.864	4.108	3.612	4.684	5.681	2.830	2.826	2.330	11.885	12.609	10.106	63.464	71.832	99.432	1.764	2.900	1.958
Pdensi_DN20807_c0_g1	FC_3_2	MC_2_4	98.4917848085644	6348.38739543865	3223.43959012361	-6.01110521900669	0.561191156872633	-10.7113327524706	9.00558988765393e-27	1.95128015067665e-24	6.023	1.991	9.018	6.628	1.893	3.090	2.971	1.933	3.760	4.610	1.863	4.440	2.944	0.803	0.904	15.881	1.492	0.783	6.373	0.812	5.891	278.127	130.886	89.550	0.061	0.015	0.186
Pdensi_DN21597_c0_g1d189745	FC_3_2	MC_2_4	633.239812507591	3.99769795825658	318.618755232924	7.40486462332892	0.691555181555951	10.7075542499277	9.3807344742974e-27	2.02480647324606e-24	10.132	16.399	15.547	11.593	14.019	12.827	15.515	17.091	23.287	12.598	20.619	14.206	16.643	12.373	15.340	10.821	8.601	5.619	3.174	1.280	2.688	0.097	0.048	0.132	0.000	0.000	0.000
Pdensi_DN20879_c1_g2	FC_3_2	MC_2_4	1.95765597854317	734.944065528745	368.450860753644	-8.53548103077252	0.797979376824499	-10.6963679496817	1.05846111283291e-26	2.27597311227857e-24	0.057	0.000	0.000	0.054	0.017	0.336	0.046	0.089	0.050	0.202	0.198	0.220	0.032	0.065	0.032	0.065	0.095	0.126	0.244	1.273	0.224	21.364	8.807	26.054	0.822	0.751	1.758
Pdensi_DN40371_c5_g4	FC_3_2	MC_2_4	11.6100446771095	793.571536819939	402.590790748524	-6.09548820476607	0.57019597665518	-10.6901634776919	1.13171324617427e-26	2.42426695066845e-24	0.000	0.000	0.000	0.580	0.831	2.248	0.254	0.359	0.406	0.000	0.000	0.135	0.127	0.528	0.639	0.000	0.248	0.000	0.000	0.000	0.164	20.201	11.349	28.770	0.000	0.000	0.000
Pdensi_DN22129_c0_g1	FC_3_2	MC_2_4	326.690427880494	5190.82801071479	2758.75921929764	-3.98991944902974	0.373364117056645	-10.6864030761275	1.17853340391241e-26	2.51503475690771e-24	1.121	0.168	0.188	6.151	18.079	6.520	12.573	9.589	6.816	6.361	6.481	2.986	6.710	13.288	4.984	2.243	4.360	1.579	7.335	16.800	2.860	161.122	130.733	107.122	0.000	0.085	0.141
Pdensi_GG_83937_c0_g1	FC_3_2	MC_2_4	2.80577718102574	12839.6940429059	6421.24991004344	-12.1764372134065	1.14176869097788	-10.6645394199571	1.49136109458733e-26	3.1706561135753e-24	0.275	0.074	0.000	0.087	0.083	0.000	0.076	0.000	0.162	0.161	0.000	0.081	0.766	0.079	0.000	0.372	0.075	0.085	5.475	0.160	0.099	75.144	511.161	358.850	0.210	0.000	0.579
Pdensi_DN1883_c0_g1d325525	FC_3_2	MC_2_4	9.13469160188307	4242.47155677662	2125.80312418925	-8.85978669144498	0.830943499150187	-10.6623214460501	1.52736631691199e-26	3.23504194584296e-24	0.000	0.065	0.060	0.229	0.213	0.064	0.413	0.198	0.210	0.083	0.077	0.057	0.101	0.140	0.054	0.000	3.458	4.679	44.539	8.055	45.817	33.576	201.723	78.435	0.141	0.000	0.000
Pdensi_DN19355_c0_g1d533940	FC_3_2	MC_2_4	4544.99858005038	0	2272.49929002519	14.0877460178551	1.32181839161345	10.6578529299015	1.60254304710157e-26	3.38160501491372e-24	5.312	10.198	27.403	135.439	192.873	55.754	183.817	140.358	79.668	164.130	29.377	40.945	1.209	26.004	2.028	66.720	15.243	27.886	104.971	1.725	67.271	0.000	0.000	0.000	0.168	0.041	0.044
Pdensi_DN23056_c4_g1	FC_3_2	MC_2_4	1755.15885707342	136.85245011448	946.005653593953	3.68937650113022	0.346232214189068	10.6557863478167	1.63854001697118e-26	3.44471059627338e-24	9.023	14.555	12.911	39.601	61.078	20.343	45.123	54.196	56.090	38.131	40.485	32.117	10.459	13.955	9.630	13.144	5.596	4.744	3.904	1.691	6.575	2.902	3.380	4.021	0.000	0.170	0.098
Pdensi_DN17434_c0_g1	FC_3_2	MC_2_4	921.535194691092	4.35614201702444	462.945668354058	7.78231987319421	0.731531243976623	10.6383971119119	1.97497555173332e-26	4.13662286672677e-24	1.296	8.980	4.672	13.249	19.878	10.383	20.018	21.370	39.714	29.193	25.315	26.501	2.417	11.795	4.417	4.810	10.170	5.225	4.583	0.637	6.616	0.105	0.069	0.143	0.000	0.032	0.084
Pdensi_DN38313_c0_g1	FC_3_2	MC_2_4	2546.24017640734	0	1273.12008820367	13.2518189849489	1.25456022711517	10.562919737557	4.42674499756477e-26	9.23768572333148e-24	52.125	59.452	60.861	89.394	86.671	50.743	83.340	66.155	75.628	82.975	79.673	68.021	43.634	34.968	15.461	14.962	8.024	12.433	3.023	5.121	8.823	0.000	0.000	0.000	2.000	1.533	1.655
Pdensi_GG_86860_c0_g1	FC_3_2	MC_2_4	4876.18744404438	0	2438.09372202219	14.1891960413635	1.3439792394394	10.5576006124039	4.68483612083719e-26	9.7403254524112e-24	0.000	1.773	21.152	41.403	126.119	65.234	147.967	81.344	198.920	179.285	22.934	102.540	1.408	14.227	1.592	30.146	28.946	21.668	53.979	0.054	4.356	0.000	0.000	0.000	0.000	0.000	0.000
Pdensi_DN14475_c0_g1d213391	FC_3_2	MC_2_4	855.050019740028	7.39423924139374	431.222129490711	6.7786222274051	0.642650448676971	10.5479148755911	5.19368892293697e-26	1.07587361161147e-23	7.141	14.693	16.864	26.049	20.522	18.634	27.547	18.104	29.688	19.303	17.043	20.800	6.407	13.569	11.067	10.763	6.508	6.221	4.885	8.152	8.386	0.375	0.139	0.109	0.209	0.075	0.421
Pdensi_DN25674_c0_g2	FC_3_2	MC_2_4	0.20674166867124	3157.13515146091	1578.67094656479	-13.6885915799637	1.29946908240762	-10.5339878918873	6.02276422240935e-26	1.24306336607917e-23	0.089	0.000	0.015	0.000	0.000	0.000	0.000	0.015	0.000	0.000	0.000	0.000	0.231	0.017	0.017	0.067	0.066	0.056	4.330	0.656	5.756	88.293	103.380	49.925	0.000	0.000	0.036
Pdensi_DN25099_c0_g1d73557	FC_3_2	MC_2_4	34.1798358486681	2137.17768224877	1085.67875904872	-5.96496552830365	0.56654725395247	-10.5286284360035	6.37566581244842e-26	1.30659307317062e-23	0.473	0.780	0.395	2.138	2.952	5.436	1.351	1.030	0.667	0.506	0.924	0.430	2.235	3.330	5.165	0.584	0.811	1.257	2.134	4.006	2.948	36.187	42.463	81.490	7.991	12.870	9.149
Pdensi_DN17358_c0_g1d57237	FC_3_2	MC_2_4	0.222503339930531	9345.92099132952	4673.07174733473	-15.2540446963408	1.44881820392372	-10.52861197839	6.37678045330123e-26	1.30659307317062e-23	0.079	0.028	0.000	0.000	0.000	0.000	0.029	0.000	0.000	0.000	0.000	0.031	0.554	0.000	0.030	0.071	0.203	0.429	1.801	0.000	0.902	78.988	225.002	385.950	0.041	0.030	0.315
Pdensi_DN24879_c0_g2	FC_3_2	MC_2_4	608.84173974433	2.26334338562541	305.552541564978	8.06048317529338	0.765656337648111	10.5275471238872	6.4493129658262e-26	1.31668428463323e-23	10.443	10.497	9.240	14.279	11.189	7.988	17.355	16.861	19.618	13.612	16.814	14.059	6.247	4.810	3.698	11.325	4.100	3.132	3.245	0.376	1.815	0.050	0.074	0.068	0.097	0.188	0.008
Pdensi_GG_138529_c0_g1	FC_3_2	MC_2_4	613.237297895505	20.3714523859427	316.804375140724	4.9598451474148	0.471528995354603	10.5186429599835	7.08871789156632e-26	1.4420186122441e-23	18.612	32.412	20.451	29.166	31.833	9.342	19.837	19.030	15.525	14.654	15.987	9.810	14.476	18.274	3.562	9.598	16.106	8.042	10.705	3.652	12.306	0.374	0.459	0.710	0.000	0.000	0.030
Pdensi_GG_22680_c0_g1	FC_3_2	MC_2_4	4097.89799781152	311.462303494018	2204.68015065277	3.71600998350352	0.353426613543116	10.514233623355	7.42822569393475e-26	1.50566673635626e-23	99.483	111.927	107.677	114.577	137.266	109.075	116.127	103.507	142.109	93.806	122.735	103.073	117.496	107.402	90.266	59.291	19.610	21.881	17.775	19.933	25.279	10.800	6.249	7.019	4.426	10.210	7.707
Pdensi_DN22612_c0_g1	FC_3_2	MC_2_4	35.1775887600417	4138.37486487873	2086.77622681939	-6.87816266275733	0.654245608726341	-10.5131201050741	7.51648249394771e-26	1.51638489949433e-23	0.524	0.367	1.056	0.929	1.751	2.688	0.580	1.380	1.163	0.736	1.213	2.152	0.391	0.128	0.987	0.955	8.623	3.553	2.888	2.525	0.411	114.939	159.622	42.173	0.267	0.898	0.241
Pdensi_DN30644_c0_g1d371195	FC_3_2	MC_2_4	77.7860222484009	5714.70157347757	2896.24379786299	-6.19950071478132	0.589704624098384	-10.5128914738627	7.53473187080753e-26	1.51638489949433e-23	1.300	1.207	1.861	1.175	0.677	4.446	1.854	2.144	2.870	1.316	2.581	2.625	1.238	1.071	1.239	1.994	7.185	10.419	1.436	0.430	2.666	79.962	235.410	111.611	0.551	4.586	2.691
Pdensi_DN13159_c0_g1d339247	FC_3_2	MC_2_4	1215.32307141593	1.14613812311474	608.234604769522	9.81507628063777	0.934380056850934	10.5043726144121	8.24693323377732e-26	1.65383180225736e-23	22.701	23.598	20.094	52.495	46.362	17.909	36.797	32.654	37.984	28.948	26.665	24.819	15.198	22.632	12.861	21.477	11.761	13.171	4.452	1.450	4.649	0.057	0.046	0.000	2.391	5.003	4.444
Pdensi_DN23785_c0_g3	FC_3_2	MC_2_4	443.957746582216	11108.6732538183	5776.31550020024	-4.64484391662852	0.44226251706967	-10.5024589183008	8.41588324427671e-26	1.68174921989518e-23	0.426	1.658	0.426	12.084	36.697	41.353	9.736	20.045	9.848	6.410	10.240	6.139	8.455	23.217	20.235	2.222	10.663	1.471	5.230	11.193	1.343	343.936	217.464	291.825	1.292	0.096	0.000
Pdensi_GG_29811_c0_g1	FC_3_2	MC_2_4	2.24561693645712	235.394824430146	118.820220683302	-6.72117947766584	0.640406828276859	-10.4951714767791	9.09124939921088e-26	1.81031104233864e-23	0.126	0.335	0.155	0.037	0.129	2.060	0.065	0.050	0.084	0.042	0.038	0.021	0.120	0.639	0.749	0.082	5.933	4.881	14.271	2.414	5.337	6.032	5.559	6.333	0.178	0.040	0.201
Pdensi_DN14041_c0_g1d523535	FC_3_2	MC_2_4	0	37282.2179512615	18641.1089756307	-18.2119535136996	1.74483740017475	-10.4376221600222	1.66939893997776e-25	3.31255610012709e-23	0.836	0.555	0.192	0.000	0.000	0.070	0.000	0.000	0.000	0.000	0.000	0.380	4.939	0.296	0.649	0.753	0.211	0.956	0.072	0.000	0.092	72.193	861.121	1786.137	0.098	0.361	2.627
Pdensi_DN16569_c0_g1d111429	FC_3_2	MC_2_4	3267.38768663526	0	1633.69384331763	13.6115959954477	1.30534451826213	10.4275888893834	1.85536531381376e-25	3.65966561142213e-23	5.717	8.686	71.753	52.585	177.738	89.186	135.702	76.291	76.978	91.291	24.148	60.046	0.710	19.035	1.345	85.506	30.476	58.446	156.130	0.464	81.227	0.000	0.000	0.000	0.062	0.000	0.000
Pdensi_DN26666_c1_g1	FC_3_2	MC_2_4	365.401966641596	7080.74819016649	3723.07507840404	-4.27679091442353	0.410152386247578	-10.427321790204	1.86058683424385e-25	3.65966561142213e-23	28.883	11.950	10.645	13.930	10.566	16.226	10.034	7.451	14.662	7.131	7.587	7.456	20.183	13.426	10.211	4.785	2.842	1.538	6.161	3.278	3.995	206.941	185.452	150.219	1.705	0.781	1.189
Pdensi_DN19629_c0_g1d61370	FC_3_2	MC_2_4	0	4028.96170513849	2014.48085256925	-15.0018585673967	1.43872900451867	-10.4271607233049	1.86374256629222e-25	3.65966561142213e-23	0.042	0.000	0.000	0.000	0.000	0.000	0.000	0.000	0.000	0.000	0.000	0.000	0.139	0.000	0.047	0.000	0.046	0.000	0.000	0.000	0.060	38.430	116.086	143.690	0.000	0.000	0.150
Pdensi_GG_64773_c0_g1	FC_3_2	MC_2_4	2.53598882731733	23081.9542989288	11542.2451438781	-13.16332018685	1.26268398813889	-10.4248729773249	1.90914259885014e-25	3.73584194637278e-23	0.444	0.300	0.000	0.000	0.000	0.000	0.000	0.048	0.163	0.106	0.000	0.055	2.665	0.000	0.260	0.424	0.204	0.116	0.733	0.106	0.265	73.862	971.410	646.036	0.285	0.000	1.759
Pdensi_DN96473_c0_g1	FC_3_2	MC_2_4	17.6413544082679	7870.03062918572	3943.83599179699	-8.80032664004423	0.845409366937417	-10.4095447533593	2.24291651885797e-25	4.37384189567089e-23	5.786	1.534	0.179	3.676	1.633	5.245	0.884	0.427	0.246	0.321	0.360	0.100	3.353	2.268	5.347	0.505	0.270	0.062	0.339	2.606	0.272	51.460	226.388	301.459	0.050	3.098	0.266
Pdensi_DN24685_c0_g1d365847	FC_3_2	MC_2_4	520.289081019106	2.90942555634999	261.599253287728	7.37947392893915	0.709736697322573	10.3974811458639	2.54573651277307e-25	4.94730210551005e-23	13.672	23.299	12.229	16.056	20.219	21.724	15.421	15.727	14.951	9.025	17.133	9.766	15.030	23.360	26.417	9.145	3.999	4.565	2.354	1.303	3.076	0.141	0.038	0.031	0.000	0.000	0.000
Pdensi_GG_11429_c0_g1	FC_3_2	MC_2_4	1631.05674538262	1.28775001673704	816.172247699679	10.2200544117212	0.983138845126585	10.3953317096379	2.60379372070857e-25	5.0427994004627e-23	11.000	14.430	12.759	31.804	23.343	15.421	56.290	39.370	48.430	28.956	35.829	17.093	8.733	12.744	7.857	14.010	6.532	6.055	3.103	0.524	3.498	0.000	0.079	0.000	0.000	0.000	0.000
Pdensi_DN37434_c0_g2	FC_3_2	MC_2_4	853.624526755687	4520.67037373706	2687.14745024637	-2.40491292407474	0.231354537424559	-10.3949243911369	2.61494253642553e-25	5.0471068368579e-23	27.276	23.590	14.502	29.951	33.752	35.543	27.282	23.083	25.139	16.872	19.891	15.370	23.311	34.482	21.536	15.870	15.420	8.767	11.017	22.332	17.043	124.604	109.469	111.260	16.823	33.177	25.958
Pdensi_DN11262_c0_g1d210459	FC_3_2	MC_2_4	11002.1370231637	291.858263303653	5646.99764323366	5.23730578579175	0.504068045234542	10.3900769654122	2.75131002253845e-25	5.29224776852362e-23	149.831	173.007	361.684	377.856	390.851	307.854	329.258	173.013	463.206	189.242	123.284	264.398	119.396	177.176	191.094	181.929	294.758	390.560	176.812	59.892	296.541	7.124	7.276	7.758	0.044	0.063	0.068
Pdensi_DN24466_c0_g3	FC_3_2	MC_2_4	41.3388529600926	3565.01307570892	1803.17596433451	-6.42904230550112	0.619649331264134	-10.3752912835157	3.21231234243452e-25	6.15805720641889e-23	1.923	5.423	1.779	4.789	31.888	2.762	1.928	1.299	0.451	0.696	0.490	0.142	13.824	14.345	2.712	0.367	0.150	0.014	0.050	0.726	0.064	110.545	102.439	61.120	0.023	0.000	0.000
Pdensi_DN16214_c0_g2	FC_3_2	MC_2_4	1903.09485564638	90.0438442071278	996.569349926752	4.41095361094699	0.425238515878916	10.3728929676798	3.29398624870884e-25	6.29329426814129e-23	45.375	49.960	56.193	45.153	58.856	45.090	48.870	54.003	65.345	32.151	66.545	47.302	30.620	41.655	31.523	44.143	53.544	42.678	32.827	13.431	47.386	2.577	1.414	2.874	19.784	24.548	24.141
Pdensi_DN13861_c0_g1	FC_3_2	MC_2_4	1082.5206894651	114.398718240647	598.459703852873	3.24105931453774	0.312654921258277	10.3662507581653	3.53108249225597e-25	6.72356151858787e-23	32.117	16.752	28.017	5.373	36.736	30.501	32.387	27.604	35.615	9.552	15.349	18.253	19.449	14.005	39.835	11.325	2.549	6.566	4.100	1.696	1.544	3.401	2.640	2.765	0.325	0.449	0.997
Pdensi_DN33423_c0_g1d236814	FC_3_2	MC_2_4	18.2233036564614	712.162273137317	365.192788396889	-5.28970989718952	0.510395942809388	-10.3639340627851	3.61769387092406e-25	6.84871622315068e-23	0.317	0.499	0.197	0.583	0.548	0.836	0.733	0.456	0.434	0.672	0.978	0.591	0.699	1.022	0.612	0.294	3.302	1.673	17.063	1.322	13.704	24.574	19.741	10.794	12.182	14.365	10.763
Pdensi_DN15787_c1_g1d345433	FC_3_2	MC_2_4	0	1636.96316832382	818.481584161911	-13.7029977238339	1.32219234961293	-10.3638458714766	3.62103223709516e-25	6.84871622315068e-23	0.000	0.000	0.000	0.000	0.000	0.000	0.000	0.000	0.000	0.030	0.016	0.015	0.056	0.000	0.029	0.000	0.085	0.000	1.471	5.765	4.259	64.670	36.738	26.251	0.000	0.014	0.015
Pdensi_DN11832_c0_g1d50232	FC_3_2	MC_2_4	60.8301147799917	3228.85148665154	1644.84080071577	-5.73023314267388	0.552966066639615	-10.36272112952	3.66387654343766e-25	6.90665154281622e-23	1.151	1.177	1.361	3.189	2.297	3.319	2.001	1.619	1.757	2.333	1.070	1.847	1.123	1.445	1.538	1.733	3.590	5.280	3.329	2.034	2.660	42.589	121.412	76.772	0.042	2.240	0.525
Pdensi_DN23779_c0_g2	FC_3_2	MC_2_4	3.27932527981332	817.263168030966	410.271246655389	-7.95366257430334	0.767854280633212	-10.358296847345	3.83733835976177e-25	7.20960660867932e-23	0.083	0.148	0.110	0.173	0.116	0.059	0.060	0.157	0.080	0.241	0.157	0.049	0.076	0.095	0.016	0.263	1.207	0.626	1.641	0.160	0.197	37.021	18.370	8.968	0.775	0.248	0.265
Pdensi_DN46337_c0_g1d39523	FC_3_2	MC_2_4	65.0798841406524	4935.30927666068	2500.19458040066	-6.24551394963541	0.603024393549297	-10.3569839237769	3.89036226262402e-25	7.28502538661966e-23	25.885	2.814	3.904	5.345	1.004	2.387	2.227	1.276	2.230	2.200	1.287	1.456	10.422	1.112	0.971	3.860	0.722	0.492	3.572	1.915	2.656	193.857	51.768	138.529	21.871	12.297	6.399
Pdensi_DN26873_c0_g3	FC_3_2	MC_2_4	12.0805473671235	4042.74135379694	2027.41095058203	-8.38770482160491	0.810658001100545	-10.346785956862	4.32770772904685e-25	8.07724513178407e-23	3.315	1.368	0.615	0.888	0.588	0.545	0.538	0.226	0.318	0.424	0.161	0.194	2.601	1.335	0.532	2.373	0.724	0.480	2.687	55.621	20.510	233.402	51.484	39.898	5.265	14.667	47.156
Pdensi_DN35049_c0_g1d314097	FC_3_2	MC_2_4	1.43682286597771	5520.76475671292	2761.10078978945	-11.950754920205	1.15519111678341	-10.3452621359152	4.39711283300306e-25	8.17978700434174e-23	0.219	0.000	0.110	0.000	0.000	0.000	0.000	0.000	0.130	0.258	0.000	0.129	0.489	0.000	0.000	0.197	0.119	0.000	2.313	0.000	0.157	110.044	208.447	98.251	0.000	0.000	0.396
Pdensi_DN22165_c0_g6	FC_3_2	MC_2_4	1.13189477033133	23931.0738797646	11966.1028872675	-14.3780278398273	1.39045697782219	-10.3405053656151	4.62094190088292e-25	8.5679838156961e-23	0.429	0.031	0.028	0.108	0.034	1.013	0.000	0.030	0.067	0.000	0.000	0.068	0.095	0.164	11.533	0.155	0.000	0.000	1.657	0.296	2.044	29.961	914.461	802.095	0.000	0.257	0.000
Pdensi_DN15699_c0_g1d9643	FC_3_2	MC_2_4	91.5734255346092	6719.4564729783	3405.51494925645	-6.19753700414855	0.599679818274893	-10.334743333496	4.90724013251119e-25	9.06909294031938e-23	0.493	0.953	0.906	2.468	5.225	15.848	3.141	2.248	2.702	1.150	1.304	1.166	5.326	5.144	13.479	0.825	1.603	2.810	47.052	16.873	63.884	308.575	70.030	150.449	63.157	73.928	113.266
Pdensi_DN13897_c0_g2d392421	FC_3_2	MC_2_4	11.2414989057802	188811.355782561	94411.2986407334	-14.0341849465139	1.35836679159311	-10.3316608101516	5.06754763324586e-25	9.33485191385406e-23	0.372	0.630	0.000	0.000	0.000	0.000	0.000	0.700	0.308	0.089	0.083	0.077	1.954	0.151	0.367	0.692	0.429	0.649	0.530	0.891	0.281	11815.190	2386.636	1089.227	1.489	0.515	1.291
Pdensi_DN16905_c0_g1d56614	FC_3_2	MC_2_4	1939.33702290774	49.728853355744	994.532938131744	5.26261745183713	0.509886114113233	10.3211625227127	5.6534447552452e-25	1.03803119415139e-22	21.790	30.932	25.095	45.297	41.468	32.448	58.101	49.196	63.961	49.981	49.277	39.199	17.321	27.392	19.196	24.256	12.490	11.744	10.090	3.448	14.584	2.076	1.219	0.588	0.050	0.048	0.346
Pdensi_GG_15615_c0_g1	FC_3_2	MC_2_4	444.694457063865	6.47787350902755	225.586165286446	6.11977427717789	0.593485961679492	10.3115737731347	6.24698465598566e-25	1.14329927593948e-22	0.643	9.699	5.762	11.836	10.403	9.947	12.391	14.150	12.879	23.547	34.993	13.487	2.512	10.959	9.215	4.293	11.226	7.450	1.507	2.674	1.646	0.254	0.069	0.192	0.235	0.275	0.452
Pdensi_DN23703_c1_g1	FC_3_2	MC_2_4	6389.24579577208	44.3185425403764	3216.78216915623	7.16770083066428	0.695619701805508	10.3040509233138	6.75551835017604e-25	1.23238088302953e-22	347.710	387.380	365.801	361.872	208.894	362.003	214.951	88.187	257.339	134.384	74.615	170.538	243.139	453.840	286.153	355.257	73.235	78.988	18.309	5.461	16.150	0.681	1.883	0.732	0.069	0.051	0.054
Pdensi_DN24866_c1_g2d556169	FC_3_2	MC_2_4	28.8200694350764	7492.93612329046	3760.87809636277	-8.02402475663473	0.779346332119656	-10.2958395079773	7.35749627554295e-25	1.3378814449341e-22	1.763	1.276	0.537	0.812	0.993	1.934	0.708	0.560	1.261	0.504	0.862	0.383	1.556	1.321	1.292	1.234	1.858	0.808	2.240	1.295	2.107	417.609	117.214	65.335	0.721	3.144	0.647
Pdensi_DN21728_c0_g1d541061	FC_3_2	MC_2_4	97.3994166410411	1436.83869322379	767.119054932415	-3.88209729687739	0.377756128648967	-10.2767288270387	8.97211922323271e-25	1.62625412279569e-22	0.095	0.410	0.284	3.960	6.425	9.747	3.464	2.999	2.174	2.660	1.800	2.660	4.442	5.126	11.594	0.751	2.061	1.985	6.487	2.570	1.631	45.256	26.801	38.410	0.717	3.460	6.408
Pdensi_DN39716_c2_g1	FC_3_2	MC_2_4	42.0078947376043	2383.26071562341	1212.63430518051	-5.82655045507569	0.56708542777507	-10.2745550664842	9.17668846263658e-25	1.65801944389465e-22	1.349	1.318	0.701	1.290	1.212	1.838	1.452	1.163	1.114	1.333	1.021	0.801	1.091	1.537	1.096	0.835	0.946	0.608	1.352	1.711	1.270	113.633	37.111	37.553	1.139	4.076	2.705
Pdensi_DN42477_c0_g1d93713	FC_3_2	MC_2_4	87.8533173282545	2025.75814930432	1056.80573331628	-4.52748541242031	0.440995944811303	-10.2665012358732	9.97571321092678e-25	1.79664501116029e-22	0.932	0.894	1.820	1.627	0.519	1.609	1.781	3.143	2.876	3.380	3.691	2.479	0.775	0.726	0.485	7.963	6.331	6.154	21.987	27.661	11.884	51.829	66.018	36.505	0.051	0.075	0.000
Pdensi_DN17749_c0_g1d216433	FC_3_2	MC_2_4	308.202266599913	9349.19506052313	4828.69866356152	-4.92269277072722	0.479536797659461	-10.2655162122158	1.00780514105448e-24	1.80931416942581e-22	0.225	0.000	0.045	7.524	17.694	30.011	11.599	10.807	5.042	3.126	3.179	3.225	6.439	14.126	17.205	1.019	2.509	0.424	2.384	1.594	0.772	278.988	274.775	163.677	0.035	0.050	0.000
Pdensi_DN16597_c0_g1d279070	FC_3_2	MC_2_4	427.373864773024	28.6531244990985	228.013494636061	3.90664126286024	0.38074264644609	10.2605823101915	1.06065192148598e-24	1.89227137477805e-22	14.552	9.873	9.005	27.802	16.310	10.564	12.600	11.604	13.580	11.996	9.959	9.967	6.131	11.620	4.062	10.000	5.929	3.818	4.960	1.504	2.590	0.776	0.656	0.744	0.660	1.027	1.153
Pdensi_DN10374_c0_g1d334259	FC_3_2	MC_2_4	2013.35469177099	0	1006.6773458855	12.9130465554532	1.2585107037253	10.2605774565361	1.06070523731193e-24	1.89227137477805e-22	4.523	10.391	27.665	23.106	23.293	18.664	51.639	58.797	67.643	46.178	75.457	46.832	2.996	10.550	5.570	24.473	17.967	16.052	5.361	0.295	3.370	0.000	0.000	0.000	0.000	0.000	0.000
Pdensi_DN24829_c0_g1d556051	FC_3_2	MC_2_4	2116.77617237497	40.7095575865692	1078.74286498077	5.72429033734931	0.558053790562763	10.2575960134178	1.09396228227889e-24	1.94546399331559e-22	51.434	46.440	55.321	71.136	58.335	40.198	68.396	53.192	65.431	39.413	43.517	34.601	36.599	48.117	32.507	48.720	20.820	16.598	8.715	5.797	6.931	0.485	1.097	1.436	0.000	0.022	0.023
Pdensi_DN9222_c0_g1	FC_3_2	MC_2_4	6.2792184741332	6021.14967568853	3013.71444708133	-9.89954649339112	0.966408215702877	-10.2436489389643	1.2637813321316e-24	2.24041886817261e-22	0.516	0.584	0.206	0.393	1.125	0.226	0.344	0.216	0.000	0.243	0.261	0.272	1.537	1.311	1.501	0.577	0.250	5.328	1.193	4.565	2.830	195.180	162.141	106.650	0.037	1.160	1.243
Pdensi_DN23775_c1_g3	FC_3_2	MC_2_4	1272.15104503912	19967.8008337924	10619.9759394158	-3.97226399866156	0.387928272202812	-10.2396867753553	1.31661923703705e-24	2.32679534665373e-22	18.452	24.389	13.648	36.171	70.300	48.873	43.936	43.431	25.752	28.569	30.876	18.438	34.539	68.858	35.927	17.819	20.100	9.944	17.695	25.270	14.501	454.013	607.690	451.728	5.098	11.919	7.301
Pdensi_DN33596_c0_g2	FC_3_2	MC_2_4	48.9097491506975	674.803138053904	361.856443602301	-3.78448439367327	0.369672973357227	-10.2373845707573	1.34831980599111e-24	2.37539506755169e-22	0.686	0.431	0.282	1.588	4.380	9.454	1.726	1.454	1.149	0.896	0.842	1.247	3.295	6.148	4.658	0.726	1.367	1.302	3.413	6.010	4.558	15.122	17.674	18.286	0.416	0.543	0.520
Pdensi_DN13527_c0_g1d272171	FC_3_2	MC_2_4	11.3027056485169	518.218426596687	264.760566122602	-5.51567925497903	0.538936124108358	-10.2343840174092	1.39077388035111e-24	2.4425790211682e-22	0.754	0.398	0.256	0.701	0.344	0.412	0.330	0.357	0.310	0.211	0.186	0.057	0.423	0.370	0.204	0.494	1.016	0.503	3.289	1.567	1.741	9.641	10.500	18.814	2.085	2.902	1.511
Pdensi_DN15024_c1_g2d343650	FC_3_2	MC_2_4	855.184406448305	2.12173149200311	428.653068970154	8.57900475473513	0.838993436098864	10.2253538414146	1.5266937778119e-24	2.67299029482411e-22	17.391	26.453	22.461	26.466	34.972	13.776	29.193	20.111	26.195	14.521	23.475	16.797	18.919	21.752	11.923	27.078	18.284	19.300	11.357	5.289	14.550	0.106	0.000	0.047	0.000	0.000	0.000
Pdensi_DN34430_c0_g1	FC_3_2	MC_2_4	44.7938134644142	2801.53357529275	1423.16369437858	-5.9662201512308	0.583555674833372	-10.2239090604926	1.54962899115016e-24	2.70477218233098e-22	0.000	0.277	0.513	0.000	1.244	1.107	1.978	1.073	0.914	0.604	0.000	0.000	0.000	0.590	1.134	0.687	0.000	1.557	0.000	0.296	0.000	43.095	65.334	100.960	0.000	0.574	0.000
Pdensi_DN14804_c0_g1	FC_3_2	MC_2_4	878.702381780943	35.0285353700828	456.865458575513	4.61802583688514	0.451995946435943	10.2169629469002	1.66475014791518e-24	2.89676770353536e-22	17.226	15.844	19.257	28.781	24.741	17.742	24.854	24.198	28.642	20.677	20.764	21.414	10.041	17.479	9.407	27.276	9.910	5.733	5.582	5.882	6.129	1.350	0.880	0.488	2.147	3.280	2.844
Pdensi_DN19114_c0_g1d116860	FC_3_2	MC_2_4	73.3416564909088	682.268438390409	377.805047440659	-3.21850129125067	0.315764427323394	-10.1927291764072	2.13679730334236e-24	3.70675340793304e-22	4.577	2.134	2.072	2.127	2.417	3.018	1.767	2.395	2.324	3.304	1.807	3.101	3.754	2.642	2.880	2.255	1.996	4.675	3.593	3.658	4.505	19.198	17.935	15.078	1.656	1.544	1.756
Pdensi_DN20094_c0_g1d62141	FC_3_2	MC_2_4	507.467762224722	2.29227624622949	254.880019235476	7.57771712087227	0.74384033536278	10.187289880128	2.25975990357441e-24	3.9080716228422e-22	7.155	16.644	12.463	15.699	15.814	10.578	14.885	15.641	14.435	13.255	12.722	8.029	5.923	13.326	5.781	7.622	4.096	2.736	2.407	2.409	3.003	0.114	0.052	0.000	0.795	1.312	0.436
Pdensi_DN24373_c0_g6	FC_3_2	MC_2_4	1130.09466749694	18.849515653745	574.472091575344	5.93858219881737	0.583234227049713	10.1821565391621	2.38222510848767e-24	4.10730470534131e-22	2.687	2.482	2.441	15.548	15.526	6.951	30.135	46.211	24.391	30.907	41.505	19.346	1.453	3.676	0.873	10.324	3.240	2.639	3.628	2.994	2.111	0.249	0.561	0.592	0.032	0.070	0.000
Pdensi_DN16511_c0_g1d279199	FC_3_2	MC_2_4	138.588764862606	8017.69594735631	4078.14235610946	-5.85393038139645	0.575010908880868	-10.1805553442279	2.42175304299192e-24	4.16276529140666e-22	9.573	2.018	1.119	4.299	4.435	7.974	5.415	4.812	2.124	10.527	3.860	1.989	1.388	3.304	2.097	0.954	4.837	4.019	3.851	6.454	3.213	341.279	124.493	162.237	0.762	0.490	0.974
Pdensi_DN10947_c0_g1d103965	FC_3_2	MC_2_4	597.494386457792	42.4210841173925	319.957735287592	3.82100082885078	0.375507004659967	10.1755780356503	2.54882141489679e-24	4.36790753500737e-22	16.193	17.760	13.079	20.749	20.655	21.408	18.100	14.730	19.896	10.329	14.558	13.244	14.570	18.796	17.527	13.116	7.733	6.865	6.041	0.786	3.329	1.160	0.977	1.075	4.667	2.010	3.958
Pdensi_GG_131201_c0_g1	FC_3_2	MC_2_4	2362.10641419221	0	1181.05320709611	13.1435254396036	1.29173664795868	10.1750813220127	2.56185909058687e-24	4.37698656467881e-22	10.327	34.583	15.236	48.546	31.128	14.636	48.349	76.308	84.414	48.918	72.092	56.214	19.465	22.825	8.999	17.928	54.935	19.770	20.522	9.342	17.764	0.000	0.000	0.000	0.000	0.000	0.147
Pdensi_DN18808_c0_g1d285150	FC_3_2	MC_2_4	1.76788144760435	558.605367266679	280.186624357141	-8.29994872830275	0.815759542350715	-10.1745040019825	2.57709554578369e-24	4.38511662489724e-22	0.000	0.052	0.000	0.000	0.058	0.121	0.018	0.067	0.056	0.056	0.041	0.076	0.018	0.018	0.000	0.000	0.516	0.304	3.547	0.392	5.474	9.007	21.071	11.814	0.050	0.018	0.058
Pdensi_DN10560_c0_g1d386863	FC_3_2	MC_2_4	123.469939679646	2507.5635806609	1315.51676017027	-4.34386119468945	0.426943883844185	-10.1743141407192	2.58212589491226e-24	4.38511662489724e-22	0.346	0.186	0.517	4.575	10.970	11.609	4.444	2.943	3.517	1.553	0.801	1.839	2.885	6.768	6.720	0.883	3.341	1.288	0.389	3.552	0.990	48.294	60.030	80.428	0.353	0.453	1.453
Pdensi_DN36948_c0_g1d439380	FC_3_2	MC_2_4	1.91576382130361	55670.1869095464	27836.0513366838	-14.8489066496761	1.45960960665051	-10.1732042472309	2.61172760480283e-24	4.42210836846736e-22	0.439	0.079	0.000	0.000	0.000	0.000	0.000	0.000	0.172	0.000	0.093	0.346	1.631	0.084	0.246	0.132	0.000	0.453	0.000	0.170	0.000	341.585	2620.931	1140.950	0.000	0.000	0.528
Pdensi_DN22397_c0_g3d423828	FC_3_2	MC_2_4	537.177401225305	9.49997809839576	273.33868966185	5.85417266186575	0.576018292684095	10.1631714412868	2.8950310527535e-24	4.8871580923975e-22	6.048	15.728	10.744	8.961	13.698	17.836	10.792	19.476	17.384	15.001	14.124	14.243	9.898	18.039	15.734	8.618	8.977	6.727	5.383	4.271	7.289	0.266	0.156	0.310	0.931	1.452	2.128
Pdensi_DN22789_c1_g2	FC_3_2	MC_2_4	3027.82222393345	0.429250005579013	1514.12573696951	12.5399475969466	1.23665691608304	10.1401993017315	3.66351377793346e-24	6.1660425943361e-22	28.400	39.893	25.364	40.120	69.143	16.542	91.568	90.404	86.233	89.451	106.630	60.555	19.830	25.574	5.147	45.471	17.305	9.021	5.656	0.338	4.596	0.000	0.017	0.000	0.000	0.000	0.000
Pdensi_DN9933_c0_g1d172540	FC_3_2	MC_2_4	530.118636473833	16.8724484647623	273.495542469298	4.95303519788722	0.488734293268504	10.134413046326	3.88700898184906e-24	6.52279323268629e-22	4.485	9.862	7.282	20.840	13.172	11.874	19.027	13.354	14.489	17.151	14.937	18.930	4.253	10.514	6.335	8.132	4.162	4.035	3.756	2.084	3.480	0.417	0.552	0.315	1.265	0.401	0.322
Pdensi_DN19867_c0_g1d535216	FC_3_2	MC_2_4	458.487642756973	5.81443678798785	232.151039772481	6.27713997907224	0.619444879378706	10.1334924026947	3.92379336209002e-24	6.56504030215725e-22	11.476	9.839	5.120	20.198	20.595	9.434	16.717	12.321	11.563	9.310	9.091	7.363	6.381	12.328	4.772	5.651	1.653	1.484	0.626	0.701	0.845	0.118	0.221	0.088	0.000	0.000	0.000
Pdensi_DN13830_c0_g1d462488	FC_3_2	MC_2_4	1178.98682322596	1.14613812311474	590.066480674538	9.77767696399624	0.966422276129932	10.1173960964054	4.62557747637231e-24	7.71639107503855e-22	3.804	6.060	6.570	19.122	23.606	8.291	28.362	32.686	43.086	33.790	35.241	32.292	3.025	4.591	1.977	4.320	4.487	3.909	0.829	0.328	4.072	0.061	0.025	0.000	0.000	0.000	0.000
Pdensi_DN18556_c0_g1d59326	FC_3_2	MC_2_4	0	1434.87836234471	717.439181172355	-13.5129114482814	1.33592736176951	-10.1150046289813	4.73994616045282e-24	7.88392456664494e-22	0.000	0.012	0.000	0.042	0.000	0.000	0.000	0.000	0.000	0.013	0.000	0.013	0.062	0.000	0.013	0.000	0.411	0.496	23.523	13.927	20.636	59.994	28.277	24.013	0.000	0.000	0.027
Pdensi_DN23468_c0_g1d129797	FC_3_2	MC_2_4	12.4559090389359	2112.45629844991	1062.45610374442	-7.40307414365339	0.732354060725204	-10.1085998435273	5.06022664768507e-24	8.39196297301719e-22	0.734	0.840	2.375	0.346	0.552	0.347	0.504	0.430	0.161	0.268	0.521	0.163	0.204	0.633	0.257	0.207	0.050	0.057	0.207	0.480	0.459	60.468	81.982	19.515	0.000	0.051	0.110
Pdensi_DN34866_c1_g2	FC_3_2	MC_2_4	109.436993354815	1334.00303569768	721.720014526246	-3.60606178001192	0.357434535659835	-10.0887335169083	6.19637903407593e-24	1.02191209736083e-21	0.901	1.217	1.778	3.051	6.970	9.701	3.207	4.059	2.448	1.798	1.766	1.628	3.409	6.267	10.991	1.022	3.051	4.503	23.216	6.813	23.598	37.086	27.108	37.696	2.650	4.469	4.904
Pdensi_GG_47035_c0_g1	FC_3_2	MC_2_4	2493.31381005672	0	1246.65690502836	13.2215239257524	1.31052722940674	10.0887060024977	6.19811588263482e-24	1.02191209736083e-21	78.453	77.190	47.762	98.924	110.021	59.932	104.700	58.502	57.349	53.216	30.459	24.949	48.189	84.054	36.187	58.459	21.633	17.039	9.454	1.242	16.128	0.000	0.000	0.000	0.000	0.000	0.000
Pdensi_GG_113503_c2_g1	FC_3_2	MC_2_4	5450.43228403826	16.2093144922559	2733.32079926526	8.35008369000946	0.828109088378909	10.0833136686803	6.54798320108799e-24	1.07645798252305e-21	6.183	13.817	102.531	79.578	95.628	146.285	174.755	94.379	209.926	240.596	105.215	244.233	39.226	58.838	19.247	77.339	46.714	49.085	87.258	25.595	54.401	0.986	0.212	0.124	1.396	2.267	2.201
Pdensi_DN16096_c0_g2d183737	FC_3_2	MC_2_4	781.434415226956	51.2981366656416	416.366275946299	3.92316943643071	0.389259271672031	10.0785510376646	6.873218095906e-24	1.12664994133239e-21	3.996	50.518	21.359	12.368	42.859	19.001	27.439	24.714	17.224	13.921	27.961	9.678	6.481	18.267	10.248	11.078	20.200	23.981	25.690	4.982	18.663	1.412	1.401	1.076	36.354	81.649	51.393
Pdensi_DN19089_c0_g1d285487	FC_3_2	MC_2_4	0	1688.0556242013	844.027812100651	-13.7473022728669	1.36475854686362	-10.0730655283016	7.26768316240007e-24	1.18786710462442e-21	0.000	0.000	0.000	0.000	0.000	0.000	0.000	0.000	0.000	0.000	0.069	0.000	0.122	0.000	0.000	0.000	0.000	0.000	0.062	0.000	0.079	74.878	33.246	24.606	0.168	0.000	0.000
Pdensi_DN13003_c0_g1	FC_3_2	MC_2_4	329.063588352897	21926.1914740453	11127.6275311991	-6.05803437889933	0.601609674874549	-10.0697090354516	7.52002224961415e-24	1.22556858288236e-21	0.401	0.420	0.146	4.903	7.708	9.073	13.423	9.466	6.312	10.344	8.595	5.269	4.928	8.741	3.844	1.713	3.108	1.430	4.623	10.292	1.999	260.291	672.994	696.711	7.628	23.309	6.055
Pdensi_DN20399_c0_g5	FC_3_2	MC_2_4	47.5395893691764	2533.04014702241	1290.28986819579	-5.73554734252366	0.570602800388212	-10.051733602817	9.02652922489527e-24	1.46686287565022e-21	2.287	2.490	0.909	2.274	1.339	2.793	1.690	1.438	1.100	0.914	0.929	0.570	2.099	2.196	2.983	2.058	0.763	0.330	2.158	1.324	2.325	73.609	92.647	28.023	1.162	0.474	0.202
Pdensi_DN25531_c0_g1d23271	FC_3_2	MC_2_4	49.1201072187881	3374.56813914133	1711.84412318006	-6.10156257490095	0.607377522845459	-10.0457497115076	9.59155235407728e-24	1.554216242773e-21	3.879	3.130	1.679	4.457	3.432	4.426	1.600	1.541	1.228	0.795	1.231	0.863	1.460	1.972	2.649	2.640	2.622	1.813	2.655	6.996	3.676	49.033	56.664	145.944	0.773	2.033	1.633
Pdensi_DN14366_c0_g1d342022	FC_3_2	MC_2_4	11995.6872683839	156.683236116432	6076.18525225014	6.25581203502677	0.623292538239027	10.0367189581655	1.05112384229064e-23	1.69354675863792e-21	271.528	339.270	128.882	697.781	661.646	104.825	583.154	325.000	157.160	381.273	254.055	90.642	200.217	321.130	64.736	308.883	399.022	130.301	245.194	53.411	92.687	6.214	3.014	2.983	0.045	0.065	0.174
Pdensi_DN40204_c0_g1d91556	FC_3_2	MC_2_4	132.061583251723	1883.66111692182	1007.86135008677	-3.83435322208971	0.382032559739642	-10.0367184009207	1.05112977840202e-23	1.69354675863792e-21	8.895	7.018	3.678	5.273	10.530	15.878	3.275	3.565	4.831	1.750	2.707	3.665	4.960	10.888	8.866	2.757	8.780	7.543	21.672	14.251	30.877	47.552	38.034	57.628	11.910	19.807	17.448
Pdensi_DN24459_c2_g13	FC_3_2	MC_2_4	282.924721416832	2416.49145488539	1349.70808815111	-3.09425596735755	0.308305620579633	-10.0363268160346	1.05530939878068e-23	1.69545048635923e-21	32.707	12.929	10.563	11.363	10.551	13.504	8.393	7.648	8.985	6.612	6.378	6.922	21.991	12.187	7.789	9.839	7.944	6.649	8.845	14.747	12.897	66.987	48.275	69.310	10.249	23.973	15.476
Pdensi_DN13825_c0_g1d340893	FC_3_2	MC_2_4	781.461279737358	3851.18005202178	2316.32066587957	-2.30112258559874	0.229286446257513	-10.036016620949	1.0586319766001e-23	1.69597041191753e-21	27.215	21.020	18.131	25.853	23.894	33.712	25.102	22.005	22.075	21.966	22.301	20.059	22.450	25.586	24.413	19.572	20.324	16.954	27.949	25.468	23.680	112.716	88.877	93.449	79.236	47.216	28.961
Pdensi_DN31756_c0_g1d235130	FC_3_2	MC_2_4	93.3792474335264	1692.91661863902	893.147933036274	-4.18039975611897	0.416600030091953	-10.0345642202576	1.07432734203541e-23	1.71625310301657e-21	4.492	5.218	4.830	2.835	5.861	13.169	2.123	2.694	3.447	1.517	0.404	1.508	5.674	5.921	5.331	1.438	1.375	0.781	2.135	10.391	4.617	34.058	43.276	50.331	3.300	9.021	8.180
Pdensi_DN47867_c0_g1d249996	FC_3_2	MC_2_4	10.0423065751649	1778.17971437432	894.111010474741	-7.46481104035602	0.744082822225327	-10.0322313825644	1.10002084319054e-23	1.75234869645384e-21	0.000	0.000	0.000	0.124	0.317	0.270	0.250	0.435	0.214	0.215	0.167	0.123	0.026	0.462	0.000	0.000	0.128	0.014	0.076	8.282	0.017	95.409	26.549	19.953	0.000	0.000	0.000
Pdensi_DN22739_c0_g1d302230	FC_3_2	MC_2_4	2680.38850145522	41.1510172297406	1360.76975934248	6.00212510370529	0.598384218080744	10.0305538186761	1.11887251102558e-23	1.7773729843685e-21	71.288	74.470	76.677	71.225	98.593	67.217	56.787	81.340	98.841	38.195	72.902	67.192	47.017	62.319	45.108	72.636	45.434	34.287	20.636	28.475	36.460	1.933	0.879	0.471	0.410	2.009	1.109
Pdensi_GG_148325_c0_g1	FC_3_2	MC_2_4	2156.58349743632	55.5675059310904	1106.07550168371	5.26595437775736	0.525809263071516	10.0149517089073	1.31025882801989e-23	2.07556742975296e-21	71.277	81.720	41.570	65.723	67.924	65.364	49.484	61.932	79.140	43.667	56.041	38.590	50.775	68.635	58.993	44.960	51.010	24.111	28.372	26.827	50.048	1.385	2.092	0.733	0.000	0.000	0.000
Pdensi_DN38994_c1_g1	FC_3_2	MC_2_4	981.381832151606	61.1129952425141	521.24741369706	4.02038927724378	0.401597531914004	10.0109909990799	1.36379493137626e-23	2.15433885360866e-21	22.313	32.593	24.825	22.301	17.759	20.252	24.124	28.604	34.051	19.760	19.742	24.215	15.972	22.942	26.893	18.342	17.810	15.921	13.060	12.649	8.211	1.268	1.519	1.868	7.030	8.097	12.739
Pdensi_GG_96436_c0_g1	FC_3_2	MC_2_4	1229.29886277845	45.9187519534955	637.608807365974	4.72237876591312	0.47205723756462	10.0038266339824	1.46619441371663e-23	2.30964419176888e-21	1.012	2.542	1.220	7.128	5.972	4.411	33.164	35.399	40.173	31.734	62.260	30.195	1.041	1.495	2.046	1.712	2.493	1.398	2.826	1.879	2.379	1.329	1.614	0.607	0.814	1.026	0.185
Pdensi_DN5336_c0_g1d1995	FC_3_2	MC_2_4	0.957881910651806	5599.43507906583	2800.19648048824	-12.5652181924206	1.25640270333305	-10.0009480710977	1.50944949785666e-23	2.37117744452193e-21	0.000	0.000	0.000	0.000	0.000	0.000	0.000	0.000	0.083	0.000	0.000	0.000	0.079	0.000	0.159	0.000	0.000	0.088	0.636	0.000	0.000	234.455	166.575	37.690	0.000	0.239	0.000
Pdensi_DN27119_c2_g5	FC_3_2	MC_2_4	1583.61816208458	0	791.809081042291	12.5666672223592	1.25768739405394	9.99188453487847	1.65406728039088e-23	2.59115825043394e-21	24.955	31.982	34.919	34.272	48.846	33.962	41.339	46.298	52.445	31.402	47.739	41.363	24.590	30.465	23.065	17.184	7.938	7.604	7.308	5.355	13.318	0.000	0.000	0.000	0.000	0.000	0.000
Pdensi_DN20044_c0_g1d488547	FC_3_2	MC_2_4	456.92666593567	23893.0352665043	12174.98096622	-5.70848331978541	0.571713544096518	-9.98486633512689	1.77540203615865e-23	2.77355071681889e-21	3.782	2.051	1.186	7.177	12.081	27.176	18.312	9.932	12.112	12.021	17.896	12.523	7.608	9.551	13.913	7.333	4.566	8.072	13.080	45.730	11.901	321.206	589.783	869.054	2.095	5.843	6.010
Pdensi_DN22397_c2_g1d125846	FC_3_2	MC_2_4	482.082595668789	9.55342949489179	245.81801258184	5.65119715408813	0.565997291764288	9.98449504320526	1.78206107692969e-23	2.77628424304485e-21	15.367	15.807	4.827	26.581	17.010	8.897	14.620	18.274	10.036	11.990	11.975	9.496	3.487	11.625	2.351	7.378	8.485	2.399	12.501	8.110	3.942	0.210	0.300	0.212	0.108	0.509	1.841
Pdensi_DN24850_c0_g1d192691	FC_3_2	MC_2_4	481.889766413974	4728.34268975383	2605.1162280839	-3.29493623906578	0.330046414428459	-9.98325112778946	1.80455117783797e-23	2.80359830244761e-21	19.101	20.874	23.298	17.532	17.526	17.135	12.777	13.351	16.460	12.638	11.443	14.502	14.321	15.968	15.793	13.812	10.376	12.907	7.434	6.809	8.369	131.692	138.424	91.477	6.417	9.630	12.533
Pdensi_DN20149_c1_g3	FC_3_2	MC_2_4	92.1829283127278	732.550293764852	412.36661103879	-2.99059010279326	0.299599641700393	-9.9819548709071	1.82828668600302e-23	2.83269229224227e-21	0.407	1.541	0.915	1.677	0.863	0.556	2.713	3.088	2.404	6.106	2.445	1.201	0.907	0.587	0.455	1.096	0.000	3.376	0.679	7.088	2.332	23.379	16.680	16.298	0.153	0.457	0.245
Pdensi_DN21564_c0_g2d123398	FC_3_2	MC_2_4	539.998015447703	8.69934380844589	274.348679628075	5.92592553298039	0.593890111701578	9.97815154052958	1.89972764199818e-23	2.93533873252133e-21	23.153	61.260	37.640	11.424	43.674	25.443	14.206	18.502	15.222	2.373	10.110	3.818	29.552	47.533	45.969	5.471	92.079	95.947	0.575	0.295	21.777	0.382	0.089	0.221	0.056	0.000	0.000
Pdensi_DN19499_c0_g1d60977	FC_3_2	MC_2_4	14.3358080353657	851.596392507887	432.966100271626	-5.89379578137506	0.59088303409576	-9.97455577717585	1.96980915306239e-23	3.03533098702954e-21	0.610	0.624	0.978	0.491	0.526	0.767	0.276	0.434	0.555	0.687	1.179	1.445	0.381	0.679	0.218	1.961	9.969	2.893	7.143	41.502	9.916	12.366	23.852	27.390	8.096	16.620	9.348
Pdensi_DN16060_c0_g1d277813	FC_3_2	MC_2_4	364.163918847096	4.95593677682983	184.559927811963	6.1835139874302	0.621161386958633	9.95476234880968	2.40396548235139e-23	3.68546440152258e-21	1.337	4.427	5.522	7.674	10.257	8.620	8.711	12.287	11.298	9.157	11.874	7.976	1.953	6.248	4.100	5.162	2.773	2.178	6.239	0.875	4.609	0.135	0.159	0.084	0.027	0.160	0.133
Pdensi_DN22356_c1_g1	FC_3_2	MC_2_4	139.502688080985	1570.31105332626	854.906870703622	-3.49320932844325	0.350913606238604	-9.95461351837135	2.40756504492344e-23	3.68546440152258e-21	1.202	3.821	4.553	5.442	5.327	15.409	4.184	3.917	4.237	2.952	2.796	3.951	2.058	6.796	8.883	2.862	8.130	6.791	12.042	86.740	62.212	55.547	29.043	36.975	29.461	32.232	41.439
Pdensi_DN22069_c0_g1d541929	FC_3_2	MC_2_4	1517.99562885573	0	758.997814427867	12.5056239145146	1.25628343968848	9.95446052971588	2.41127073943159e-23	3.68546440152258e-21	10.453	33.845	27.473	27.352	36.496	16.870	38.534	47.985	47.934	40.433	37.925	31.678	10.830	21.911	12.761	34.556	28.142	13.183	7.450	3.626	5.714	0.000	0.000	0.000	0.000	0.000	0.000
Pdensi_DN17483_c0_g1d350904	FC_3_2	MC_2_4	0.239470477662951	1883.81589373624	942.027682106952	-12.9438149702966	1.30184928120889	-9.94263710640684	2.71541653699423e-23	4.1391438274959e-21	0.000	0.071	0.000	0.000	0.000	0.000	0.000	0.000	0.026	0.000	0.000	0.026	0.073	0.000	0.000	0.000	0.000	0.028	0.601	29.678	2.358	73.218	41.890	31.621	0.000	0.000	0.000
Pdensi_DN22556_c0_g2d544080	FC_3_2	MC_2_4	1189.35358014021	1.14613812311474	595.249859131664	9.79398828769012	0.985208591185188	9.94103012835905	2.75958468527314e-23	4.19516218068727e-21	30.557	40.800	37.573	41.348	69.416	69.591	42.655	25.083	37.165	27.971	19.575	16.433	44.381	51.107	62.865	27.199	9.136	7.331	5.198	0.481	4.216	0.052	0.021	0.000	0.027	0.000	0.000
Pdensi_DN21590_c1_g1d123232	FC_3_2	MC_2_4	1123.36391524487	8.03149276269406	565.69770400378	7.10367110627227	0.714862733497626	9.93711208236576	2.87027697324239e-23	4.35174003728696e-21	6.564	13.136	16.991	26.954	28.222	23.605	33.466	27.666	38.000	28.168	30.234	25.504	7.131	22.284	12.378	17.592	15.086	12.363	10.606	2.528	9.336	0.077	0.408	0.104	0.000	0.000	0.000
Pdensi_DN40591_c0_g1d152233	FC_3_2	MC_2_4	1106.43409310762	1.28775001673704	553.860921562177	9.65993552740517	0.972256392508483	9.93558448351461	2.91461593609395e-23	4.40714867427768e-21	13.261	25.423	15.132	36.145	31.756	31.658	37.816	31.264	28.910	31.048	20.727	20.905	20.401	29.446	24.066	6.781	3.458	4.704	2.040	0.554	4.092	0.000	0.097	0.000	1.446	0.089	0.095
Pdensi_DN22405_c0_g1d222680	FC_3_2	MC_2_4	19.6370414452324	7287.18731874704	3653.41218009614	-8.53619740512191	0.859765107350689	-9.92852272340483	3.12856085798788e-23	4.71803663042481e-21	0.160	0.052	0.040	0.081	0.711	0.374	0.415	0.615	0.702	0.363	1.160	0.400	0.180	0.177	0.161	0.099	0.126	1.768	0.177	0.098	0.442	458.689	72.548	59.092	0.000	0.119	0.151
Pdensi_DN12064_c0_g1d211237	FC_3_2	MC_2_4	28.3783528633876	1907.48967984154	967.934016352463	-6.06981012843137	0.611370724623503	-9.92819885539875	3.13873727509998e-23	4.72079442503867e-21	0.018	0.019	0.036	0.588	0.996	4.993	1.042	0.787	0.674	0.337	0.387	0.535	0.461	1.099	2.074	0.082	0.220	0.045	10.849	0.818	21.339	32.343	29.129	81.398	1.125	1.135	0.390
Pdensi_DN1581_c0_g1	FC_3_2	MC_2_4	157.19616747559	1807.12396319884	982.160065337213	-3.52389607057893	0.355309633032379	-9.91781742730797	3.48288692375429e-23	5.2245151541685e-21	5.857	5.726	4.695	5.701	5.057	6.312	4.209	3.791	5.873	4.656	3.530	4.330	6.254	7.311	5.473	5.638	4.753	4.984	6.786	9.048	11.675	55.593	38.456	44.741	10.521	24.062	20.776
Pdensi_GG_44349_c0_g1	FC_3_2	MC_2_4	438.462387617886	9.5404892692888	224.001438443588	5.4465749599514	0.549264336460087	9.9161270783638	3.54235520174079e-23	5.29966326372606e-21	10.727	6.860	9.263	10.330	10.373	6.343	11.198	13.085	14.510	8.491	8.302	7.978	9.000	4.405	5.876	16.367	5.323	3.245	5.632	2.518	4.083	0.361	0.273	0.091	0.867	0.271	1.509
Pdensi_DN29353_c0_g1d81711	FC_3_2	MC_2_4	5.79834696939823	707.346558696214	356.572452832806	-6.93269905708478	0.699861646171649	-9.90581366332576	3.92759857972648e-23	5.86051595991271e-21	0.132	0.000	0.000	0.000	0.398	0.000	0.073	0.206	0.233	0.077	0.000	0.000	0.441	0.456	0.000	0.000	0.072	0.000	0.000	2.301	0.000	11.396	27.763	13.862	0.603	5.995	0.396
Pdensi_DN11560_c0_g3	FC_3_2	MC_2_4	466.290622760179	2.19253743881426	234.241580099497	7.68584888963024	0.77597567770134	9.90475489180009	3.9694217839549e-23	5.90733528226889e-21	4.197	12.039	5.835	10.291	13.275	16.238	12.698	14.248	14.355	7.030	15.824	7.985	6.268	13.884	13.354	5.092	1.012	0.787	0.415	0.069	0.518	0.092	0.028	0.063	0.000	0.000	0.000
Pdensi_DN26538_c2_g1	FC_3_2	MC_2_4	1459.49827605772	19.0128964223945	739.25558624006	6.29705447244016	0.635931507439326	9.90209542816363	4.07642981702e-23	6.05066296619725e-21	757.915	87.951	46.752	79.100	8.894	29.263	48.363	21.782	57.950	81.922	30.846	51.221	237.072	28.494	17.437	17.358	7.722	5.607	2.042	1.579	1.796	0.385	0.346	0.677	619.155	439.674	186.351
Pdensi_DN20680_c0_g1d291823	FC_3_2	MC_2_4	1.16462357932305	825.238759766315	413.201691672819	-9.51159937883282	0.960710798928073	-9.90058547217906	4.13845150627415e-23	6.1266416121156e-21	0.000	0.028	0.013	0.214	0.063	0.056	0.000	0.027	0.092	0.015	0.000	0.016	0.050	0.030	0.015	0.000	0.000	0.000	2.143	70.639	38.509	18.475	30.660	13.394	0.000	0.000	0.032
Pdensi_DN21241_c2_g1	FC_3_2	MC_2_4	524.327712908739	11.6622207612919	267.994966835016	5.42916933783948	0.548484218463669	9.89849690305921	4.22578244134814e-23	6.2395939588282e-21	6.193	37.183	15.056	21.310	13.793	13.588	17.757	17.054	11.740	31.380	21.719	16.697	8.349	22.651	11.934	11.375	7.547	5.712	6.359	4.350	5.940	0.473	0.271	0.142	9.358	10.444	5.948
Pdensi_DN53102_c0_g1d162748	FC_3_2	MC_2_4	0.239470477662951	1373.35356818912	686.796519333392	-12.4877267484591	1.26169699368643	-9.89756400383618	4.26537763648902e-23	6.28165719007102e-21	0.000	0.000	0.000	0.000	0.222	0.199	0.000	0.000	0.021	0.432	0.000	0.000	0.203	0.000	0.203	0.164	0.393	3.996	11.645	3.305	55.259	36.030	40.256	28.428	0.000	0.000	0.000
Pdensi_DN21385_c0_g1	FC_3_2	MC_2_4	1779.67362281797	0	889.836811408986	12.7350638474405	1.28794069271082	9.887927231056	4.69651162995114e-23	6.89862664148043e-21	0.548	2.326	1.836	65.274	101.272	10.496	67.932	41.486	47.852	31.181	31.458	19.523	7.166	4.668	0.130	0.130	0.032	0.036	0.000	0.000	0.041	0.000	0.000	0.000	0.045	0.000	0.000
Pdensi_DN22917_c2_g1	FC_3_2	MC_2_4	409.814373145086	9.5404892692888	209.677431207188	5.34762808606882	0.541017594221264	9.88438849898432	4.86543177442738e-23	7.12823569190199e-21	17.133	12.074	7.862	18.046	9.796	6.976	13.210	11.199	11.851	12.372	7.798	8.572	10.721	11.409	5.440	12.818	6.619	3.195	2.236	7.311	2.427	0.368	0.271	0.081	0.000	0.066	0.021
Pdensi_DN13048_c0_g2	FC_3_2	MC_2_4	1.0337083433562	6757.38469286349	3379.20920060342	-12.6306739112857	1.27895436413184	-9.87578154898393	5.30180328246733e-23	7.74748266744425e-21	0.000	0.000	0.000	0.000	0.000	0.096	0.000	0.092	0.000	0.000	0.000	0.000	0.098	0.268	0.000	0.000	0.192	0.109	0.786	0.000	0.212	76.076	336.779	90.050	0.667	1.234	0.106
Pdensi_GG_157612_c3_g1	FC_3_2	MC_2_4	23.72766233558	484.94390040094	254.33578136826	-4.35178387899234	0.440679493974468	-9.87516764109853	5.33436892027447e-23	7.77498018503511e-21	0.000	0.000	0.000	0.557	1.067	1.776	0.977	0.614	0.521	0.000	0.370	0.000	0.326	0.676	1.143	0.000	0.000	0.179	0.486	1.528	0.000	13.384	10.392	13.254	0.000	0.000	0.000
Pdensi_DN40022_c0_g1d151731	FC_3_2	MC_2_4	1.86486240810635	1323.72365640107	662.794259404587	-9.50125836221111	0.962659630090395	-9.86980035853268	5.62765049422396e-23	8.18135965936642e-21	0.000	0.000	0.000	0.000	0.327	0.038	0.061	0.000	0.108	0.105	0.000	0.182	0.253	0.454	0.000	0.000	0.410	0.000	0.000	10.052	0.340	61.457	27.622	15.348	0.000	0.000	0.000
Pdensi_DN34285_c0_g1d313399	FC_3_2	MC_2_4	0	7896.64797171228	3948.32398585614	-15.9727686991472	1.61878710256622	-9.86712129953715	5.77995786509098e-23	8.38123531247757e-21	0.071	0.038	0.000	0.000	0.000	0.000	0.000	0.000	0.000	0.000	0.000	0.000	0.078	0.041	0.040	0.064	0.117	0.044	0.000	0.000	0.051	28.898	282.351	267.447	0.000	0.040	0.085
Pdensi_DN17084_c0_g1d215790	FC_3_2	MC_2_4	4.39063651299285	810.311141696923	407.350889104958	-7.52326643283404	0.762528929518116	-9.86620460103515	5.83300461637558e-23	8.43652371010926e-21	0.024	0.065	0.012	0.136	0.173	0.168	0.197	0.125	0.070	0.113	0.046	0.014	0.321	0.235	0.054	0.066	0.067	0.015	0.083	17.209	1.121	40.006	12.726	11.453	0.000	0.000	0.000
Pdensi_DN9522_c0_g1d48421	FC_3_2	MC_2_4	3.27450341392081	2872.06923611036	1437.67186976214	-9.76981650153592	0.991416242150753	-9.85440432198441	6.56045453623588e-23	9.46445981972478e-21	0.438	0.000	0.000	0.675	0.000	0.000	0.221	0.070	0.000	0.157	0.042	0.000	0.187	0.000	0.038	0.760	0.000	0.000	7.819	0.234	2.597	133.077	51.395	41.978	0.000	0.226	0.000
Pdensi_DN18233_c0_g1d531394	FC_3_2	MC_2_4	111.067560564325	3543.26905107407	1827.1683058192	-4.99523141696359	0.507364839467148	-9.84544262509352	7.17228208484189e-23	1.0320786169516e-20	0.768	0.455	0.447	0.962	2.603	3.575	3.557	3.238	3.056	2.046	2.405	1.784	3.789	1.518	4.484	1.029	1.750	4.309	8.330	5.221	2.192	87.980	47.667	133.394	0.902	2.787	4.240
Pdensi_DN18703_c1_g5	FC_3_2	MC_2_4	2.2286497987247	410.551828345541	206.390239072133	-7.52726723320484	0.765428478621653	-9.83405692816601	8.03165536182789e-23	1.15280754827942e-20	0.300	0.154	0.194	0.014	0.162	0.072	0.072	0.060	0.066	0.041	0.088	0.134	0.107	0.116	0.155	0.210	0.200	1.234	0.232	1.217	0.403	5.909	14.848	9.900	0.634	0.393	0.270
Pdensi_GG_84900_c1_g1	FC_3_2	MC_2_4	1.78243765239051	22698.0432640728	11349.9128508626	-13.63722702752	1.38691901642554	-9.8327493285562	8.13665502673961e-23	1.16492181030931e-20	0.417	1.480	0.247	0.367	0.182	0.526	0.079	0.036	0.035	0.289	0.000	0.110	0.280	0.251	0.298	0.167	0.240	0.435	0.918	0.108	0.077	11.922	324.733	1312.991	383.843	280.956	573.957
Pdensi_DN10640_c0_g1d334753	FC_3_2	MC_2_4	41.3641948779554	2291.82975705079	1166.59697596437	-5.79125460607412	0.59029918105406	-9.81071089364048	1.01252701305956e-22	1.44597039501375e-20	0.790	0.517	0.455	1.865	3.299	3.866	2.019	0.959	0.676	0.588	0.922	0.352	1.786	4.540	6.230	1.753	2.363	3.351	2.900	9.238	5.236	40.549	61.122	70.422	10.229	14.743	8.319
Pdensi_DN12697_c0_g1d521551	FC_3_2	MC_2_4	40742.3277349248	312.341132974179	20527.3344339495	7.02755292153278	0.717083353537263	9.80018973647474	1.12374362446444e-22	1.60075439422451e-20	3499.062	1694.489	2370.495	2836.528	567.846	1960.690	1485.781	371.531	1708.112	1417.340	200.840	1287.617	2581.735	1559.755	1609.496	4105.652	626.053	606.796	146.585	25.025	133.037	11.110	4.240	8.816	0.512	0.393	0.424
Pdensi_GG_155811_c0_g1	FC_3_2	MC_2_4	948.479208043373	35.5806549734183	492.029931508396	4.72581227503217	0.482318884457537	9.79810749136906	1.14714717563242e-22	1.62998660995892e-20	20.472	33.482	27.865	33.999	36.240	25.026	34.876	25.766	23.350	21.287	25.382	18.258	22.582	29.151	20.277	18.728	3.436	3.738	2.880	1.703	6.106	1.410	0.580	0.814	0.000	3.611	3.467
Pdensi_DN5648_c0_g1d206357	FC_3_2	MC_2_4	1.33863643900257	436.565711589224	218.952174014113	-8.35447102769994	0.85306339729757	-9.79349372410793	1.20073676698063e-22	1.70185628186187e-20	0.113	0.061	0.225	0.071	0.068	0.000	0.000	0.059	0.066	0.000	0.071	0.067	0.126	0.000	0.127	0.255	0.000	0.421	0.127	4.995	2.022	9.572	14.908	8.574	1.470	0.000	0.136
Pdensi_DN32723_c0_g1d84827	FC_3_2	MC_2_4	0	1023.42051109444	511.710255547221	-13.0255902144514	1.33009391877811	-9.79298531521543	1.20679151234277e-22	1.70616184015021e-20	0.817	0.885	0.000	0.515	0.000	0.441	0.000	0.000	0.000	0.000	0.000	0.000	0.000	0.471	0.000	0.000	0.000	0.000	0.000	1.414	0.000	34.609	29.713	14.769	0.000	0.000	0.000
Pdensi_DN49861_c0_g1d251893	FC_3_2	MC_2_4	1965.22058917489	0	982.610294587446	12.8781417034875	1.31555306276779	9.78914653308868	1.25349449993818e-22	1.76777109627191e-20	18.667	75.600	28.003	85.414	104.166	74.636	81.293	41.040	51.182	18.111	28.789	20.393	39.365	87.862	71.376	10.311	6.248	2.906	1.973	0.171	0.210	0.000	0.000	0.000	0.000	0.000	0.000
Pdensi_DN1891_c0_g1d325527	FC_3_2	MC_2_4	0	1118.50721393881	559.253606969406	-13.1532784501773	1.34374618625206	-9.78851406965774	1.26135892994936e-22	1.77443706981333e-20	0.187	0.101	0.842	0.119	0.793	0.307	0.000	0.000	0.000	0.110	0.000	0.111	0.104	0.108	0.000	0.757	0.203	0.576	0.000	0.326	0.000	21.373	41.239	21.708	0.000	0.000	0.000
Pdensi_GG_32604_c0_g1	FC_3_2	MC_2_4	70.8191724941947	1271.6311103888	671.2251414415	-4.16669154712052	0.425845798811781	-9.78450781655394	1.3123220518206e-22	1.84154929713545e-20	0.604	0.663	0.000	3.842	9.617	8.227	1.997	2.491	1.786	1.570	4.313	0.000	5.778	6.768	11.604	2.982	2.401	0.123	7.552	4.637	0.917	48.210	29.795	20.895	1.408	2.019	5.948
Pdensi_GG_31364_c1_g1	FC_3_2	MC_2_4	2271.30321599282	0	1135.65160799641	13.0869552721804	1.33944856278354	9.77040525168366	1.50847467139192e-22	2.11156583209296e-20	2.432	8.442	11.719	33.534	49.429	29.800	42.789	58.765	98.570	51.204	100.648	72.147	4.318	29.762	20.254	14.157	1.827	0.890	0.000	0.000	0.700	0.000	0.000	0.000	0.000	0.000	0.000
Pdensi_DN21365_c1_g2	FC_3_2	MC_2_4	0.41348333734248	1267.78322389419	634.098353615764	-11.4931426608185	1.17637575530798	-9.76995879841949	1.51513675653915e-22	2.11565466310622e-20	0.000	0.024	0.000	0.028	0.000	0.000	0.000	0.047	0.000	0.000	0.000	0.027	0.075	0.000	0.000	0.000	0.000	0.057	6.856	0.026	0.357	36.996	40.345	19.833	0.000	0.000	0.027
Pdensi_DN14276_c0_g1	FC_3_2	MC_2_4	6.21842862975216	948.760344087367	477.489386358559	-7.26627873271875	0.744212517570118	-9.76371474702337	1.61142179940908e-22	2.23944374832512e-20	0.041	0.000	0.183	0.026	0.269	0.438	0.067	0.106	0.382	0.119	0.077	0.218	0.023	0.023	0.138	0.019	0.023	0.442	0.000	0.047	0.642	25.773	28.738	17.952	0.000	0.000	0.049
Pdensi_DN13970_c0_g2d341021	FC_3_2	MC_2_4	955.304991626576	74.2712981150344	514.788144870805	3.67137303677082	0.37602284812377	9.76369668782032	1.61170887955921e-22	2.23944374832512e-20	17.436	10.197	13.747	22.630	24.660	21.157	26.436	27.835	30.237	24.939	32.609	24.806	17.666	24.776	13.393	21.676	15.987	12.612	19.304	13.506	15.719	2.203	2.270	1.257	3.561	8.913	4.320
Pdensi_DN24636_c0_g1d428474	FC_3_2	MC_2_4	11.8301370840938	224.41617043131	118.123153757702	-4.24711793360779	0.435095522534146	-9.76134598874087	1.64951245667246e-22	2.28635363847404e-20	1.236	1.004	1.392	0.196	1.501	1.180	0.343	0.324	0.367	0.729	0.195	0.000	0.860	1.249	1.549	1.107	0.499	1.133	0.342	1.253	0.222	5.413	6.046	5.593	0.922	1.736	1.678
Pdensi_GG_69562_c0_g1	FC_3_2	MC_2_4	17473.386298763	73764.7592456838	45619.0727722234	-2.07776170537458	0.212863006262646	-9.7610277232056	1.65469775535144e-22	2.28793318974657e-20	235.272	397.532	268.720	434.804	540.770	463.453	501.170	527.642	518.684	591.469	456.813	472.395	276.082	446.463	293.020	344.441	551.551	413.433	514.101	1084.768	634.852	2053.744	1653.790	1928.902	141.705	344.885	253.819
Pdensi_DN177_c0_g1d513827	FC_3_2	MC_2_4	0	32529.1455026519	16264.5727513259	-18.015198000973	1.84639304922032	-9.75696805649279	1.7222719638206e-22	2.37555912434103e-20	0.000	0.236	0.000	0.000	0.000	0.000	0.000	0.000	0.000	0.000	0.000	0.129	2.552	0.000	0.000	0.196	0.118	0.669	0.000	0.000	0.000	28.076	1308.115	1036.625	0.000	0.000	0.657
Pdensi_DN25000_c2_g2	FC_3_2	MC_2_4	191.656296478311	6517.02972926702	3354.34301287267	-5.08736980587283	0.521434111042596	-9.75649597549486	1.73030503605685e-22	2.38083236980747e-20	2.829	1.601	1.004	6.227	11.345	21.464	6.549	5.681	4.771	4.124	3.819	5.348	5.654	7.878	12.705	2.466	4.732	4.429	12.661	17.436	10.964	90.232	162.638	233.010	20.744	17.997	16.693
Pdensi_DN8410_c0_g1d170709	FC_3_2	MC_2_4	730.494537334511	4.5093322209357	367.501934777723	7.23720001544247	0.741803992335099	9.75621604928377	1.73508584820792e-22	2.38161589533627e-20	7.636	28.147	9.810	26.072	29.004	21.922	21.513	23.494	19.772	15.919	20.335	14.333	11.755	29.595	13.818	6.041	4.514	3.413	0.752	0.998	1.921	0.082	0.252	0.000	0.854	0.443	0.715
Pdensi_DN24806_c0_g1d226435	FC_3_2	MC_2_4	30.9041269682741	476.618413619433	253.761270293854	-3.94454142514589	0.40452869667595	-9.75095576051477	1.82739618645462e-22	2.50224961589302e-20	0.709	0.384	0.355	0.224	1.938	2.317	1.180	0.930	0.632	0.628	1.120	0.418	0.788	2.659	1.775	0.635	0.381	0.865	0.000	1.437	0.509	11.871	11.900	12.472	6.056	8.357	6.207
Pdensi_DN24469_c1_g1d553845	FC_3_2	MC_2_4	2316.8979922332	10484.6929291782	6400.79546070569	-2.17812415135601	0.223662532819133	-9.73843997875753	2.06703095709209e-22	2.8235443160742e-20	30.967	52.815	42.989	72.326	90.543	135.933	73.124	65.120	66.807	65.160	74.609	57.786	54.028	89.369	93.925	57.747	59.584	55.176	112.664	57.107	57.127	308.974	258.831	235.834	15.087	11.874	6.702
Pdensi_DN40072_c0_g2	FC_3_2	MC_2_4	122.95501617041	1253.6053725587	688.280194364553	-3.34952215577498	0.343979136405051	-9.73757359466933	2.08472571778788e-22	2.83807729509488e-20	6.101	6.328	6.399	5.875	5.212	4.916	2.762	3.947	4.177	4.571	1.912	2.491	4.528	7.538	4.454	4.352	36.039	53.219	19.981	17.030	17.489	31.982	28.298	35.102	16.296	23.411	20.732
Pdensi_DN19278_c0_g4	FC_3_2	MC_2_4	68.9458989427035	1996.56510265875	1032.75550080073	-4.85563498040597	0.498656813170913	-9.73742833178078	2.08770716289339e-22	2.83807729509488e-20	0.460	0.149	0.366	0.751	0.221	0.397	3.129	1.627	1.346	1.399	1.277	0.978	0.460	0.264	1.857	0.249	0.000	0.401	1.868	1.176	0.658	43.062	59.891	48.058	0.353	2.527	4.801
Pdensi_DN26864_c0_g1d500265	FC_3_2	MC_2_4	585.748740664447	7388.9340713187	3987.34140599157	-3.6568919685498	0.375684816709651	-9.73393601737181	2.16066920392826e-22	2.93021977986933e-20	4.247	8.931	6.186	12.894	20.995	33.976	18.911	15.166	17.690	11.979	12.194	10.654	12.132	16.406	21.545	3.662	6.367	3.400	8.044	9.879	21.826	175.266	142.696	242.379	42.440	20.322	34.594
Pdensi_DN17461_c0_g1d57286	FC_3_2	MC_2_4	1204.67629264067	0	602.338146320335	12.1720917000646	1.25062367702171	9.73281725247012	2.18457212169254e-22	2.95554838818078e-20	5.357	14.325	4.217	11.497	17.350	14.727	35.102	34.680	36.841	26.302	21.237	16.191	8.040	13.878	22.057	0.462	0.066	0.000	0.034	0.000	0.000	0.000	0.000	0.000	0.000	0.000	0.000
Pdensi_DN19710_c0_g1d61594	FC_3_2	MC_2_4	585.140561457825	3190.63619699578	1887.8883792268	-2.4469517709073	0.251530375092668	-9.72825556359071	2.28477385113888e-22	3.08373581932233e-20	15.494	15.029	11.885	26.703	24.067	18.284	17.043	17.835	16.958	18.053	18.384	16.567	19.343	20.869	17.549	19.316	15.127	12.590	18.385	29.120	20.013	98.042	66.362	80.585	157.791	233.668	202.542
Pdensi_DN4429_c0_g1d205605	FC_3_2	MC_2_4	19.0768177154823	1954.94180943878	987.009313577131	-6.68185961334454	0.687978638862935	-9.71230680125194	2.67219772172318e-22	3.59805060854498e-20	0.155	0.022	0.041	0.168	0.248	3.050	0.786	0.214	0.687	0.193	0.196	0.209	0.172	0.605	1.875	0.150	0.092	0.130	0.118	1.273	0.133	29.526	49.242	67.328	0.711	3.759	1.697
Pdensi_DN7209_c0_g1d207498	FC_3_2	MC_2_4	31.8747251414117	2322.33518425304	1177.10495469722	-6.18700041389631	0.637733792741478	-9.70154080639156	2.96979422348133e-22	3.98925897687211e-20	0.000	0.162	0.000	0.379	0.725	2.282	1.494	0.627	0.709	0.529	0.000	0.352	0.333	1.380	1.498	0.134	0.000	0.000	0.000	0.000	0.643	30.261	67.606	75.105	0.000	0.000	0.000
Pdensi_DN27020_c0_g1d560734	FC_3_2	MC_2_4	0	893.382818689596	446.691409344798	-12.828160358485	1.32236113963559	-9.70095080230512	2.98701938423887e-22	4.00288910467953e-20	0.000	0.000	0.000	0.000	0.000	0.221	0.000	0.000	0.000	0.000	0.000	0.000	0.000	0.000	0.000	0.000	0.000	0.000	0.000	0.941	0.000	19.868	16.872	30.831	0.000	0.000	0.000
Pdensi_DN40475_c2_g1	FC_3_2	MC_2_4	2903.25220260643	190.826508608788	1547.03935560761	3.92121415905058	0.404406679075429	9.69621512685056	3.1289071354663e-22	4.18311953486738e-20	83.856	108.151	99.778	77.179	78.232	71.333	79.279	80.655	96.694	70.163	58.932	71.811	64.266	85.048	83.612	59.296	36.560	37.943	28.799	34.622	20.940	5.828	5.911	2.947	7.827	17.848	23.080
Pdensi_DN25848_c2_g8	FC_3_2	MC_2_4	361.793404765711	13.0973589116774	187.445381838694	4.80991438800134	0.49647343940632	9.68816054641919	3.38571297369013e-22	4.51577453038029e-20	7.127	6.714	11.865	8.736	8.774	7.452	10.685	10.468	10.887	9.866	10.952	8.647	6.676	7.048	5.914	5.285	2.350	3.744	3.421	0.869	4.444	0.421	0.179	0.375	0.037	0.149	0.187
Pdensi_DN24937_c0_g1	FC_3_2	MC_2_4	746.139706291757	103.110934173124	424.62532023244	2.85283998262376	0.294524684080926	9.68625088768411	3.4495952560532e-22	4.59015319812519e-20	7.566	9.874	11.196	17.206	21.102	19.301	19.855	24.002	22.266	26.589	26.946	18.235	7.461	11.712	12.249	6.312	1.110	2.253	1.521	3.785	3.703	3.142	2.310	2.420	0.256	5.985	8.512
Pdensi_GG_112720_c1_g1	FC_3_2	MC_2_4	1803.41733870652	20.5654565092804	911.991397607899	6.41726338800341	0.663091260775763	9.67779816687031	3.74698563309874e-22	4.9741674066432e-20	59.938	111.786	72.143	45.954	58.426	34.803	55.577	65.768	39.105	59.592	51.887	37.393	56.519	72.727	30.695	48.058	39.667	18.983	12.709	12.812	15.201	1.105	0.276	0.227	1.720	2.585	0.877
Pdensi_DN12472_c0_g1d337998	FC_3_2	MC_2_4	9.00169172421702	363439.577872411	181724.289782068	-15.3048721109087	1.58164062101482	-9.67658006980665	3.79188311281421e-22	5.02198065095713e-20	3.750	2.805	1.193	0.000	0.000	0.000	0.000	0.054	0.732	1.158	0.460	1.784	15.978	0.779	1.693	3.144	1.597	2.977	0.235	1.150	0.447	685.000	16262.470	9627.540	10.056	1.577	9.376
Pdensi_DN16720_c0_g1	FC_3_2	MC_2_4	427.667553893984	17.6819114041364	222.67473264906	4.5789543812401	0.473249741028051	9.67555602099885	3.8300398568997e-22	5.06066387821009e-20	5.924	8.849	6.300	15.201	11.324	8.351	13.841	11.079	12.888	11.459	9.303	12.045	6.972	9.615	6.503	8.261	6.755	5.262	3.220	4.741	5.118	0.650	0.309	0.396	3.377	3.131	4.138
Pdensi_GG_16834_c0_g1	FC_3_2	MC_2_4	59.3679499961512	1127.10947115234	593.238710574248	-4.24711554600727	0.439001942716602	-9.67448007114856	3.87053985460145e-22	5.1022557076322e-20	0.042	1.057	0.330	1.204	1.546	4.504	1.893	1.972	1.408	1.460	2.147	1.245	0.507	2.337	2.071	0.575	0.729	0.397	0.920	1.158	0.831	37.535	32.413	17.079	0.172	0.271	0.000
Pdensi_GG_95231_c0_g1	FC_3_2	MC_2_4	5209.82791186761	13.4169822936363	2611.62244708062	8.55511727077017	0.885940167375548	9.65654068503667	4.61174162133235e-22	6.06519098068807e-20	72.974	32.344	34.845	99.275	128.735	49.523	127.005	128.743	203.522	85.841	126.313	104.260	40.711	24.848	12.113	42.175	15.367	22.832	18.607	13.817	15.392	0.900	0.087	0.108	0.551	2.182	0.127
Pdensi_DN43266_c0_g1d154540	FC_3_2	MC_2_4	0	595.458381964833	297.729190982416	-12.2432005280854	1.26858745741014	-9.65104964310482	4.86551305819404e-22	6.38409499923409e-20	0.000	0.000	0.000	0.000	0.000	0.000	0.000	0.000	0.000	0.000	0.000	0.000	0.000	0.000	0.000	0.000	0.443	2.011	0.000	4.776	1.192	15.037	14.560	15.700	0.000	0.000	0.504
Pdensi_DN21466_c0_g1d18864	FC_3_2	MC_2_4	335.652647621745	8.43622423238113	172.044435927063	5.28732194204427	0.548109416690593	9.64647163693771	5.0876143932427e-22	6.66006410108011e-20	5.900	10.706	6.195	11.496	10.107	13.397	10.240	11.543	8.048	7.266	9.396	7.052	6.182	11.052	6.718	2.488	1.430	1.348	0.651	0.681	1.161	0.221	0.268	0.147	0.995	2.220	0.964
Pdensi_DN37284_c0_g2	FC_3_2	MC_2_4	3.97594770917724	1469.52700398957	736.751475849374	-8.52676143477887	0.884173591620846	-9.64376397981737	5.22366729129975e-22	6.8223748881659e-20	0.038	0.083	0.000	0.254	0.046	0.384	0.238	0.080	0.045	0.135	0.097	0.045	0.554	0.309	0.618	0.035	0.042	0.000	0.217	85.358	0.771	17.150	28.376	63.523	1.065	0.559	0.000
Pdensi_DN33771_c0_g1	FC_3_2	MC_2_4	2.0674166867124	19183.1385464579	9592.60298157231	-13.1575724649365	1.36442956223752	-9.6432771827074	5.24850664271697e-22	6.83902183545921e-20	0.178	0.128	0.000	0.075	0.072	0.064	0.000	0.186	0.000	0.209	0.000	0.000	0.331	0.205	0.000	0.054	0.000	0.000	0.200	0.000	0.170	1015.769	300.910	212.612	0.000	0.000	0.214
Pdensi_DN24416_c0_g1d553940	FC_3_2	MC_2_4	1793.39034948486	10136.5178165182	5964.95408300151	-2.49888824994277	0.25933876518742	-9.63561405151623	5.65528577287101e-22	7.3521315178713e-20	14.655	38.540	16.518	34.908	54.984	63.544	45.473	58.768	54.728	68.867	47.258	50.136	24.441	50.416	37.829	26.926	63.575	40.009	117.858	306.018	337.296	291.856	266.033	218.258	58.224	103.553	60.266
Pdensi_DN18774_c0_g1d355297	FC_3_2	MC_2_4	303.910478187796	4072.86400739359	2188.38724279069	-3.74462155184532	0.3886498183608	-9.63494995993805	5.6919725904247e-22	7.38285398930499e-20	3.097	4.681	6.242	7.352	9.208	7.780	7.967	9.828	9.134	9.843	6.993	6.896	2.658	7.349	3.252	5.074	9.711	10.283	26.416	74.755	43.162	121.768	125.949	64.951	0.826	1.437	1.513
Pdensi_DN31597_c0_g1d504377	FC_3_2	MC_2_4	18.2596488648725	251.647373923923	134.953511394398	-3.78387660101427	0.392966614163035	-9.62900273111854	6.03119540001994e-22	7.8049465048496e-20	0.712	0.539	0.395	0.602	0.702	1.008	0.615	0.499	0.512	0.293	0.290	0.941	0.093	0.768	1.058	0.322	0.208	0.289	0.381	1.530	0.717	6.737	5.719	6.720	0.585	0.211	0.752
Pdensi_DN35378_c0_g1	FC_3_2	MC_2_4	5.61653032023413	1531.03425669152	768.325393505877	-8.08270598374673	0.840064893925585	-9.62152572044358	6.48618361844351e-22	8.37458118699126e-20	0.066	0.072	0.066	0.335	0.080	0.216	0.147	0.277	0.078	0.467	0.168	0.392	0.074	0.306	0.149	0.179	0.580	1.233	0.744	1.004	0.570	81.698	26.883	13.548	0.000	0.000	0.000
Pdensi_GG_6417_c0_g1	FC_3_2	MC_2_4	95.2114898963373	1596.72852866362	845.970009279979	-4.06637446512625	0.422913558640353	-9.61514328885423	6.90131947956027e-22	8.89028289767864e-20	0.027	0.183	0.040	1.133	4.818	6.823	2.159	4.232	2.101	1.384	1.224	1.706	1.556	5.487	4.609	0.150	8.556	13.652	6.746	0.308	1.250	40.401	39.660	41.458	0.000	0.000	0.000
Pdensi_GG_115732_c0_g1	FC_3_2	MC_2_4	22.0402750942825	7038.22229384186	3530.13128446807	-8.31987802140728	0.865798574951244	-9.60948454076146	7.29130745954356e-22	9.37131862391153e-20	0.615	2.087	0.565	0.238	0.455	1.888	0.675	0.492	0.775	0.332	0.537	0.447	2.521	1.956	1.378	0.213	0.104	0.059	0.213	0.055	0.068	32.294	321.042	163.899	0.218	0.053	0.113
Pdensi_DN28485_c0_g1d80863	FC_3_2	MC_2_4	467.499168894587	15.3188292110957	241.408999052841	4.92785203487112	0.513221260879179	9.60180805142292	7.85541602294626e-22	1.0073457753507e-19	16.410	34.539	14.747	10.509	19.033	15.601	11.300	16.041	14.130	8.689	9.534	9.778	9.436	17.636	9.860	6.754	7.096	5.983	2.085	3.278	2.438	0.574	0.230	0.379	0.280	3.600	1.595
Pdensi_DN24306_c0_g1	FC_3_2	MC_2_4	19.3434700533085	16228.4879060425	8123.9156880479	-9.71482175922875	1.01229326407929	-9.59684520677385	8.24287789862967e-22	1.05464079394413e-19	0.131	0.141	0.000	0.000	0.105	0.188	0.621	0.136	0.920	0.509	1.263	3.042	0.387	0.507	0.488	0.079	0.096	0.217	0.492	0.961	0.311	1011.586	107.493	193.837	1.870	1.953	4.753
Pdensi_DN21905_c2_g4	FC_3_2	MC_2_4	4095.47626662105	284.323168586884	2189.89971760397	3.85146490988494	0.401599579789141	9.5903111051738	8.78198086309297e-22	1.12108032002175e-19	88.819	94.088	95.983	101.813	110.290	114.679	101.371	119.334	141.404	79.825	115.142	112.802	67.599	71.680	61.098	128.617	52.571	42.474	51.942	9.433	31.345	5.240	8.013	8.104	224.403	112.736	148.430
Pdensi_DN22378_c0_g3	FC_3_2	MC_2_4	14.3001879098905	1449.98038397118	732.140285940534	-6.66138426211749	0.694689182843242	-9.5890139455657	8.89308304687335e-22	1.13270637942969e-19	1.204	0.517	0.040	0.734	0.779	1.224	0.699	0.378	0.190	0.616	0.338	0.048	0.495	0.586	0.581	0.171	0.267	0.051	0.275	2.608	0.463	22.074	31.703	54.574	0.562	1.220	0.049
Pdensi_DN16895_c0_g1	FC_3_2	MC_2_4	233.946931516248	1211.77046404797	722.858697782109	-2.37245685874783	0.247477102078755	-9.58657119717216	9.10609406656349e-22	1.15723108236472e-19	2.070	3.617	2.559	4.554	7.331	8.431	7.374	6.572	6.776	9.560	8.286	9.435	4.160	5.945	5.089	2.321	6.319	4.567	9.050	13.711	11.237	32.609	28.355	31.485	4.300	3.478	3.439
Pdensi_DN3993_c0_g1d45134	FC_3_2	MC_2_4	0	1195.47457035914	597.73728517957	-13.2487074679511	1.38282393500247	-9.58090696334922	9.61964355303074e-22	1.21975354755828e-19	0.494	0.357	0.659	0.000	0.000	0.000	0.000	0.000	0.000	0.194	0.000	0.194	0.183	0.000	0.000	0.442	0.000	1.005	1.456	5.530	3.779	15.788	32.576	40.699	0.000	0.739	0.397
Pdensi_DN16187_c0_g1	FC_3_2	MC_2_4	476.12607857691	2.26334338562541	239.194710981268	7.70608576971895	0.804689784003094	9.57646775554108	1.00420657930032e-21	1.27046734838013e-19	14.593	8.395	17.138	18.680	13.137	7.012	16.895	11.035	14.112	12.289	11.535	11.551	11.356	4.715	3.943	22.530	14.770	19.230	10.280	4.159	8.938	0.059	0.049	0.054	0.000	0.000	0.016
Pdensi_GG_83182_c0_g1	FC_3_2	MC_2_4	660.61620666066	5.52679867603114	333.071502668346	6.89914981486699	0.72069985213693	9.57284755146055	1.04000990995254e-21	1.31282679525974e-19	37.701	40.799	22.445	63.511	36.734	39.011	26.086	16.480	15.890	18.518	11.727	15.187	24.342	39.532	16.369	23.001	3.283	2.201	0.406	0.162	0.721	0.064	0.246	0.082	0.607	1.124	0.582
Pdensi_DN12985_c0_g1d460508	FC_3_2	MC_2_4	398.05535835684	9.82948929655955	203.9424238267	5.39839047048145	0.564634522548739	9.5608579619137	1.16784494512388e-21	1.47091241284289e-19	3.699	5.807	2.725	7.229	6.332	3.377	14.467	9.889	10.831	8.638	12.770	7.306	1.346	2.317	0.978	1.892	2.999	1.193	3.477	3.151	1.947	0.245	0.160	0.333	0.102	0.550	0.783
Pdensi_DN38905_c0_g1d317577	FC_3_2	MC_2_4	15.5568799767144	3107.11852912169	1561.3377045492	-7.64189672481742	0.800476684835163	-9.54668245757972	1.33915997441133e-21	1.68293721939799e-19	0.104	0.227	0.208	0.087	0.042	1.059	0.380	0.506	0.488	0.163	0.483	0.206	0.463	0.080	0.586	0.283	0.077	0.043	0.118	0.040	0.050	17.840	125.061	85.767	0.000	0.000	0.000
Pdensi_DN12817_c0_g1	FC_3_2	MC_2_4	1028.28997511847	1.0753321763036	514.682653647386	9.60347937266213	1.00614561955742	9.54482053689846	1.36343459474364e-21	1.70964419516502e-19	22.040	16.215	7.890	47.515	33.863	14.549	38.254	25.016	27.649	18.415	19.717	15.006	15.676	13.436	6.662	9.567	3.427	2.049	1.970	0.076	0.609	0.099	0.000	0.000	0.000	0.037	0.196
Pdensi_DN13985_c0_g1d212973	FC_3_2	MC_2_4	1059.21155907541	71.3863910945763	565.298975084992	3.87879953687577	0.407027390344814	9.52957866936139	1.57922857613357e-21	1.97585253180322e-19	11.455	19.841	20.220	27.664	27.674	29.643	32.904	30.011	30.824	24.992	30.373	26.455	11.142	21.387	17.006	13.933	7.585	7.089	10.222	5.089	8.904	1.925	2.376	1.150	8.834	1.771	1.965
Pdensi_DN18754_c0_g7	FC_3_2	MC_2_4	522.745055797586	15.4257320040878	269.085393900837	5.04225620777402	0.529625032671724	9.52042652202081	1.72469714452336e-21	2.15309211737494e-19	12.283	44.619	19.687	17.198	28.235	33.804	19.293	13.750	13.241	11.396	10.885	7.917	16.438	40.492	31.375	8.317	8.828	3.267	1.950	1.117	1.209	0.436	0.519	0.208	0.296	0.507	0.577
Pdensi_DN14354_c0_g1d273859	FC_3_2	MC_2_4	570.37526318855	15.9315641965041	293.153413692527	5.1771196288069	0.544017063767381	9.5164655184798	1.79169390497446e-21	2.23180338577347e-19	37.509	25.780	23.784	30.166	20.259	20.153	19.572	10.582	20.057	8.142	9.891	10.785	25.857	20.362	19.330	21.046	7.432	6.514	4.142	1.242	2.962	0.414	0.355	0.453	4.061	3.050	2.356
Pdensi_DN23816_c1_g2	FC_3_2	MC_2_4	1478.60724294754	0	739.303621473769	12.4676910811491	1.3105428703181	9.51337904583231	1.84567786801138e-21	2.29399505036879e-19	14.305	12.359	7.704	48.623	49.244	13.909	60.554	32.738	37.343	32.487	16.353	13.929	7.436	13.940	3.639	11.547	6.385	6.703	5.181	0.460	8.032	0.000	0.000	0.000	0.000	0.000	0.000
Pdensi_DN18518_c0_g1d59209	FC_3_2	MC_2_4	647.774077812539	7678.43441314744	4163.10424547999	-3.56726202091146	0.375059256943579	-9.51119577738644	1.88483296139368e-21	2.33752354457753e-19	8.083	9.391	9.138	20.074	21.264	28.236	20.136	15.527	21.519	18.867	17.804	15.303	17.277	18.540	16.000	13.216	11.409	11.879	34.284	28.258	38.134	216.526	138.232	232.055	8.240	13.951	10.668
Pdensi_DN21129_c2_g5	FC_3_2	MC_2_4	99.0519904316478	1304.43446589253	701.743228162089	-3.71980307035424	0.391191597985438	-9.50890328297057	1.92683149241904e-21	2.38438018729282e-19	1.729	3.004	1.773	3.686	5.081	8.362	3.375	2.929	2.473	3.739	2.427	3.060	7.072	7.271	5.825	3.082	2.684	2.244	7.350	3.418	2.981	47.634	30.433	23.124	1.215	0.713	0.676
Pdensi_DN23532_c0_g1d70000	FC_3_2	MC_2_4	26.0224042281155	657.947534749031	341.984969488573	-4.65678524357348	0.48978637201023	-9.50778851698269	1.94758725368443e-21	2.40480249716948e-19	0.025	0.082	0.000	0.655	1.035	1.934	0.846	0.869	0.593	0.372	0.288	0.644	0.338	1.183	0.371	0.115	0.672	0.096	25.294	0.236	15.896	13.803	12.454	23.376	0.000	0.931	0.000
Pdensi_DN23124_c0_g1d21375	FC_3_2	MC_2_4	649.515366797135	1.14613812311474	325.330752460125	8.91189166696915	0.937883797517228	9.50212775885538	2.0564467595161e-21	2.5336857765611e-19	0.128	0.686	0.825	16.282	15.350	7.988	20.148	19.644	17.779	13.825	16.376	8.720	0.212	3.553	2.687	2.711	0.667	1.157	0.543	1.927	1.049	0.048	0.039	0.000	0.000	0.000	0.000
Pdensi_GG_17584_c0_g1	FC_3_2	MC_2_4	51.5784931562822	669.384430488829	360.481461822556	-3.69745653630889	0.389815145321054	-9.48515361880986	2.42026325424082e-21	2.97545059899624e-19	0.737	1.437	1.623	0.747	3.221	1.448	1.474	1.700	1.399	1.391	2.050	0.521	0.328	0.681	1.314	1.056	0.159	0.901	1.305	0.684	6.132	14.208	21.280	15.120	1.541	1.491	1.956
Pdensi_DN24036_c0_g2	FC_3_2	MC_2_4	3799.4953760737	6.1034368152586	1902.79940644448	9.41139019493474	0.992686634557198	9.48072621037436	2.52519477215715e-21	3.09771832440415e-19	26.299	48.732	46.278	59.465	59.526	63.034	105.532	80.579	148.334	45.115	91.954	96.147	82.043	81.200	68.150	2.525	0.092	0.084	0.000	0.019	0.000	0.000	0.102	0.374	0.026	0.000	0.000
Pdensi_DN39045_c0_g1	FC_3_2	MC_2_4	75.8981653701964	2049.44497255602	1062.67156896311	-4.75544877272747	0.501688955550767	-9.47887873574337	2.57030010193793e-21	3.14622535421632e-19	0.434	1.409	1.012	1.421	2.048	2.801	2.017	2.044	2.635	1.652	2.003	1.503	0.000	1.255	2.406	0.636	1.148	2.996	1.699	1.884	2.470	72.823	26.077	59.660	1.943	2.027	7.202
Pdensi_DN36350_c0_g1	FC_3_2	MC_2_4	0	823.307373149462	411.653686574731	-12.7117577722721	1.34131481673915	-9.477087417237	2.61479514639511e-21	3.19377743237444e-19	0.096	0.104	4.974	0.728	0.000	0.000	0.000	0.000	0.000	0.000	0.000	0.000	0.000	0.000	0.000	1.978	6.135	4.006	1.279	0.000	0.274	33.960	16.682	13.706	0.000	0.000	0.000
Pdensi_GG_140729_c0_g1	FC_3_2	MC_2_4	1114.10187033651	0	557.050935168257	12.0593023281839	1.27261842634331	9.47597652097068	2.64277090084436e-21	3.2209909479429e-19	53.959	65.040	54.797	49.535	37.434	38.166	35.025	26.999	36.329	10.466	28.211	14.326	33.601	38.636	37.126	49.396	1.189	0.320	0.078	0.013	0.065	0.000	0.000	0.000	0.000	0.000	0.000
Pdensi_GG_31362_c0_g1	FC_3_2	MC_2_4	1537.7597605039	5.65988466876257	771.709822586331	7.9706976042015	0.84155338154136	9.47141058313217	2.76089808407647e-21	3.35772706345576e-19	5.655	11.872	10.964	33.264	32.616	22.986	28.158	42.031	65.399	36.083	56.198	49.759	5.539	22.463	19.831	20.594	3.429	1.804	0.502	0.131	0.486	0.345	0.139	0.000	0.000	0.000	0.136
Pdensi_DN32985_c1_g2	FC_3_2	MC_2_4	156.389702746209	5488.26683227915	2822.32826751268	-5.13306027211553	0.542161288573456	-9.4677734842001	2.858719565598e-21	3.46923409600211e-19	0.198	0.107	0.197	3.555	8.394	19.996	5.238	3.881	4.701	3.641	1.396	2.699	3.207	6.739	11.214	0.516	1.175	0.746	1.269	1.311	0.921	117.327	76.825	220.056	0.461	0.750	4.417
Pdensi_DN24001_c0_g2d225091	FC_3_2	MC_2_4	393.540876599011	9502.91381975099	4948.227348175	-4.59362287805456	0.485352377246129	-9.46451092733614	2.94938008464077e-21	3.57159191748619e-19	113.766	128.428	29.047	45.936	67.825	60.444	12.635	14.667	7.744	8.008	14.075	8.878	103.036	136.310	70.941	54.229	40.849	28.543	23.396	51.499	74.541	370.360	142.855	226.489	27.050	47.357	48.055
Pdensi_DN38268_c3_g1	FC_3_2	MC_2_4	24.0611318501529	824.889516475735	424.475324162944	-5.09790119463043	0.538680164107477	-9.46368835220987	2.97268330677171e-21	3.59211936676397e-19	1.236	0.892	1.512	0.000	1.501	0.750	0.916	0.720	0.488	1.134	0.869	0.162	0.918	0.635	0.306	0.369	0.445	0.672	0.000	0.837	0.420	13.348	28.028	20.471	0.000	0.309	1.160
Pdensi_DN13436_c0_g1d272084	FC_3_2	MC_2_4	685.812723162335	3767.53891046474	2226.67581681354	-2.45784915196216	0.259909728547862	-9.4565492630629	3.18273313700616e-21	3.83773825935975e-19	17.494	18.402	15.067	22.894	30.584	35.025	19.828	20.537	20.346	20.818	17.716	18.039	20.082	26.407	28.748	11.139	12.079	10.789	27.265	15.645	17.001	120.305	78.385	91.208	7.091	13.390	11.937
Pdensi_DN22717_c0_g1d68502	FC_3_2	MC_2_4	121.032028565528	2203.41239965882	1162.22221411217	-4.18613218910155	0.442860619341115	-9.4524823528668	3.30888740113386e-21	3.98136596401962e-19	2.646	1.668	1.487	6.116	3.502	3.207	4.675	3.693	2.371	4.361	3.156	2.365	2.546	3.591	1.473	2.664	9.084	4.433	8.360	9.134	7.903	81.291	44.778	44.911	1.988	1.330	0.693
Pdensi_DN16858_c0_g3	FC_3_2	MC_2_4	68.5048349535089	1505.95827973534	787.231557344427	-4.45836209776327	0.471686708034082	-9.4519561858019	3.32556615287938e-21	3.98561765438225e-19	11.307	9.100	4.489	3.875	5.198	15.872	2.483	1.522	2.039	1.792	1.802	1.869	10.113	12.486	16.575	3.392	4.082	5.215	8.753	8.793	6.187	26.236	40.165	46.614	51.129	66.914	72.465
Pdensi_GG_58994_c0_g1	FC_3_2	MC_2_4	554.477881271125	9761.94031006718	5158.20909566915	-4.13774604301642	0.437767489600564	-9.45192628806643	3.32651636169971e-21	3.98561765438225e-19	0.244	0.643	0.333	9.157	34.181	46.958	12.826	22.460	14.109	8.283	9.057	11.078	10.082	32.329	36.197	1.051	25.839	21.890	21.330	3.329	4.982	179.420	267.255	287.281	0.029	0.000	0.000
Pdensi_DN20367_c0_g1d219855	FC_3_2	MC_2_4	42.8896239243047	1370.20236409226	706.54599400828	-4.99671168135636	0.528799559969434	-9.44916005914448	3.41560444780036e-21	4.08370534317137e-19	1.276	1.480	1.026	1.790	1.771	2.544	1.941	1.226	0.632	1.149	1.548	0.580	0.545	2.991	1.046	0.973	0.484	2.076	1.605	4.621	8.283	38.196	39.363	27.222	1.807	2.807	1.708
Pdensi_GG_81354_c0_g1	FC_3_2	MC_2_4	30.5099310945017	791.805535924449	411.157733509475	-4.69718884816555	0.497272932888117	-9.44589688581016	3.5237348336544e-21	4.20409815005956e-19	0.000	0.000	0.000	1.242	1.191	3.563	0.544	1.200	0.970	0.771	1.033	0.000	1.273	0.943	1.274	0.146	0.528	0.000	0.000	0.000	0.000	16.671	25.757	17.412	0.000	0.000	0.000
Pdensi_DN29871_c0_g1d370444	FC_3_2	MC_2_4	1292.06661190145	0	646.033305950723	12.2731015728046	1.29936062626114	9.44549290224379	3.53735483099531e-21	4.21146295584099e-19	7.584	14.043	18.590	26.357	27.023	17.033	29.472	34.311	50.207	23.884	37.721	30.696	7.201	15.246	11.327	15.722	14.809	11.861	6.349	3.242	6.831	0.000	0.000	0.000	0.000	0.017	0.000
Pdensi_GG_81961_c1_g1	FC_3_2	MC_2_4	21.7261836503882	5655.19562522409	2838.46090443724	-8.02567513890272	0.850146399293618	-9.44034479893252	3.71554709646293e-21	4.41431973527671e-19	0.094	0.000	0.140	0.185	0.178	1.144	0.626	0.416	0.858	0.227	0.948	1.419	0.645	0.777	0.640	0.090	0.052	0.310	0.997	0.989	1.190	337.159	81.530	37.136	24.214	30.404	25.799
Pdensi_DN15296_c0_g1d214116	FC_3_2	MC_2_4	227.611944534431	1691.5360694488	959.574006991613	-2.89267135286482	0.306437670287321	-9.43967283837071	3.73945139700897e-21	4.43340577366145e-19	1.900	4.988	2.546	9.010	10.222	13.948	7.080	7.599	5.530	7.564	7.701	5.416	5.216	10.730	10.624	3.465	4.889	5.537	10.712	17.379	14.613	39.843	41.472	46.969	5.538	9.011	12.375
Pdensi_DN19614_c0_g5	FC_3_2	MC_2_4	853.761369401809	23854.162366922	12353.9618681619	-4.80431657281974	0.509082554990352	-9.43720527392808	3.82854465356046e-21	4.52953676251362e-19	8.360	11.623	125.495	55.089	33.459	61.491	24.440	18.753	32.016	16.808	21.382	32.686	19.629	36.410	45.770	49.848	66.599	102.092	20.553	32.291	41.860	357.384	686.027	739.500	1.875	5.217	7.642
Pdensi_DN16394_c0_g1	FC_3_2	MC_2_4	457.850622812184	2.65072030499735	230.250671558591	7.23134081138509	0.766414229283126	9.43529038878754	3.89912700447549e-21	4.6034119072463e-19	2.610	16.182	8.174	14.886	22.993	11.876	16.112	11.870	12.511	19.974	10.516	13.899	2.897	10.854	4.341	4.840	4.372	1.886	1.209	0.719	2.215	0.140	0.066	0.000	0.000	0.085	0.193
Pdensi_DN15537_c0_g1d54463	FC_3_2	MC_2_4	70.5644478507367	953.2765262708	511.920487060768	-3.75484444251846	0.398045481261138	-9.43320454391767	3.97747598149618e-21	4.68612961886608e-19	2.105	1.769	1.341	2.085	2.162	2.592	2.548	1.810	1.874	0.972	1.351	0.564	2.617	1.547	2.275	2.048	3.046	2.467	4.229	5.665	2.920	22.224	19.897	30.099	13.140	10.210	17.776
Pdensi_GG_6593_c0_g1	FC_3_2	MC_2_4	743.231781586581	1.43377623507146	372.332778910826	8.73661430779342	0.926487545476173	9.42982380114262	4.10778427527752e-21	4.82959285520779e-19	16.701	20.139	16.968	20.909	22.241	24.767	20.714	19.989	24.952	20.811	21.058	18.144	26.374	26.013	26.433	13.708	6.446	5.442	4.216	0.323	2.098	0.119	0.000	0.000	0.000	0.000	0.000
Pdensi_GG_61809_c0_g1	FC_3_2	MC_2_4	13.0372238113022	736.636128637893	374.836676224597	-5.82308305813913	0.61758477502179	-9.42879956510209	4.14808973926534e-21	4.86686246752974e-19	0.061	0.039	0.097	0.456	0.364	1.273	0.568	0.214	0.368	0.283	0.368	0.259	0.175	0.320	0.752	0.066	0.081	0.199	0.876	1.283	0.486	13.407	26.557	15.470	0.133	0.095	0.146
Pdensi_DN26966_c1_g1	FC_3_2	MC_2_4	190.659848505859	85349.0424595595	42769.8511540327	-8.80631288502133	0.934208663851479	-9.42649455713179	4.24023208658006e-21	4.96467091015064e-19	1.928	0.666	0.128	1.596	0.873	4.441	9.274	2.535	4.973	7.892	7.599	4.412	1.104	2.777	8.708	0.114	0.513	0.856	1.142	9.657	0.761	386.587	4040.949	1845.376	1.084	0.654	0.278
Pdensi_DN15176_c2_g2	FC_3_2	MC_2_4	45.5078834150477	1376.5773041464	711.042593780722	-4.91850786301788	0.522417922759865	-9.4148911221002	4.73572953799157e-21	5.53336728992768e-19	0.000	0.000	0.343	1.090	4.719	6.816	1.776	1.036	1.205	0.869	0.347	0.664	1.499	3.535	1.972	0.227	0.799	0.355	0.173	1.660	0.642	21.974	35.088	46.003	0.793	2.871	0.866
Pdensi_DN14142_c0_g1	FC_3_2	MC_2_4	119.046266173081	1658.85459780652	888.950431989798	-3.80101736191953	0.403884689014389	-9.41114497604567	4.90761357085025e-21	5.72237861152006e-19	1.593	4.816	6.084	3.146	5.783	6.828	3.986	2.425	4.092	1.945	1.882	2.744	5.902	7.278	10.033	2.250	4.887	5.488	2.603	8.490	8.032	38.340	40.098	47.251	0.656	0.781	0.834
Pdensi_DN26039_c0_g1d429728	FC_3_2	MC_2_4	0	41128.3478925506	20564.1739462753	-18.3535887523244	1.95056387525584	-9.40937591695995	4.9909140246346e-21	5.8075343605172e-19	0.559	0.403	0.000	0.000	0.000	0.000	0.000	0.000	0.000	0.000	0.000	0.000	2.390	0.000	0.313	0.335	0.000	0.229	0.000	0.108	0.000	16.313	1292.519	1685.600	0.000	0.314	0.224
Pdensi_DN19424_c0_g1d61094	FC_3_2	MC_2_4	0	669.334356020262	334.667178010131	-12.4118293226805	1.31937166803588	-9.40737899970042	5.08662486471312e-21	5.90675173201758e-19	0.022	0.000	0.000	0.000	0.000	0.000	0.000	0.000	0.000	0.000	0.000	0.000	0.096	0.000	0.000	0.000	0.024	0.082	0.321	2.566	2.601	12.242	19.318	18.771	0.067	0.000	0.026
Pdensi_DN24750_c0_g1d72788	FC_3_2	MC_2_4	0	539.952653903542	269.976326951771	-12.1024935484431	1.28712159296301	-9.40275853859511	5.31509571289146e-21	6.15941173679176e-19	0.000	0.000	0.311	0.782	0.000	0.000	0.000	0.000	0.000	0.000	0.000	0.000	0.000	0.000	0.000	0.555	4.646	5.282	41.895	0.000	36.114	12.689	15.819	12.460	0.000	0.000	0.000
Pdensi_DN18675_c1_g1	FC_3_2	MC_2_4	1218.10286326415	16.4101540224004	617.256508643275	6.17586894694862	0.657425245909667	9.39402462161791	5.77503981015934e-21	6.6787331563217e-19	2.930	9.018	9.953	19.227	21.800	15.783	31.181	32.619	43.774	27.159	41.371	28.038	6.447	16.930	10.017	8.636	3.702	4.001	3.485	3.824	5.707	0.882	0.203	0.225	0.687	1.403	1.477
Pdensi_DN22286_c0_g2d299585	FC_3_2	MC_2_4	583.554215446811	1.6461940755049	292.600204761158	8.33707311659494	0.887717111161939	9.39158771613909	5.91025159256778e-21	6.82115404209986e-19	2.289	13.553	10.046	13.299	16.520	13.050	17.409	14.142	19.953	12.535	17.183	12.099	4.833	14.125	10.263	5.637	3.544	2.537	0.481	1.291	1.660	0.037	0.106	0.000	4.725	12.377	2.871
Pdensi_DN27235_c1_g1	FC_3_2	MC_2_4	1016.95858320006	0	508.479291600031	11.9277098425989	1.27102866658655	9.38429648060712	6.33378533840895e-21	7.29507593600209e-19	6.584	1.047	0.346	23.096	14.632	4.742	35.608	26.245	28.108	47.632	30.995	56.140	3.163	2.636	0.854	0.810	0.227	0.343	0.310	0.242	0.099	0.000	0.000	0.000	0.106	0.311	0.083
Pdensi_DN20929_c1_g2	FC_3_2	MC_2_4	786.526495735364	4.87219060441569	395.69934316989	7.18647186879009	0.76619404794836	9.37944100196723	6.63234154864815e-21	7.623418277625e-19	41.096	50.290	24.907	33.120	22.309	26.679	27.218	20.091	22.230	19.886	25.299	18.702	27.420	45.111	28.453	49.020	40.407	29.342	21.879	6.327	10.685	0.289	0.086	0.000	0.000	0.078	0.000
Pdensi_GG_135966_c0_g1	FC_3_2	MC_2_4	1134.8980519712	56.7858119163304	595.841931943764	4.31314258871354	0.460750709670863	9.36111979468168	7.88960301465127e-21	9.05015881713101e-19	24.590	44.547	28.983	54.252	40.575	36.471	39.226	30.714	30.486	28.873	27.485	23.055	21.391	38.964	26.635	27.806	15.606	14.425	12.615	3.233	5.808	1.233	2.084	0.998	2.127	2.397	2.560
Pdensi_DN21358_c0_g1	FC_3_2	MC_2_4	1179.5807009919	0	589.790350495951	12.1417899564618	1.29777009569839	9.35588668340192	8.29014113647739e-21	9.49036561842246e-19	12.623	63.646	24.154	33.369	66.728	30.303	34.026	46.538	24.547	17.397	40.251	10.559	22.096	65.704	34.132	14.387	12.839	5.511	2.133	1.246	2.459	0.000	0.000	0.000	0.000	0.000	0.000
Pdensi_DN19443_c1_g2	FC_3_2	MC_2_4	606.14696495128	6.70628398446209	306.426624467871	6.39476135788527	0.683584558900987	9.35474810631513	8.37991535253227e-21	9.57375703063444e-19	5.232	7.460	5.509	14.716	14.351	13.817	15.677	15.803	22.025	11.300	16.139	12.484	4.778	9.447	7.612	4.405	1.353	0.716	0.212	0.529	0.423	0.350	0.136	0.028	0.203	0.883	0.089
Pdensi_DN16527_c0_g1d279191	FC_3_2	MC_2_4	354.470979293466	6.67735112385801	180.574165208662	5.65576219587309	0.604763168776491	9.35202817875861	8.59828573717286e-21	9.80343256065725e-19	4.350	8.587	6.702	7.764	9.371	7.980	9.097	10.369	11.886	11.454	10.840	10.694	5.204	7.842	8.215	5.284	3.657	3.458	3.801	1.655	4.046	0.293	0.115	0.100	0.447	0.620	0.662
Pdensi_DN27693_c0_g1d368546	FC_3_2	MC_2_4	1263.11007065952	0	631.555035329758	12.2404525610792	1.3093107728416	9.34877556572283	8.8668216872933e-21	1.00892655947648e-18	27.828	67.575	28.188	61.602	89.947	65.591	51.526	33.228	27.151	23.215	15.772	13.197	21.900	103.955	29.219	9.455	9.821	3.908	0.000	0.000	0.000	0.000	0.000	0.000	0.000	0.000	0.000
Pdensi_DN31811_c0_g1d199035	FC_3_2	MC_2_4	17254.4785692972	70.8279899210275	8662.6532796091	7.92343605592927	0.847770484429452	9.34620419259078	9.0849701657551e-21	1.03167315826061e-18	636.790	872.409	548.266	417.127	618.950	433.161	444.197	519.904	562.869	315.193	483.277	279.991	577.811	628.522	500.091	767.744	573.073	400.278	319.846	88.051	258.702	4.043	0.270	1.337	0.328	0.000	0.268
Pdensi_DN18099_c0_g1	FC_3_2	MC_2_4	357.915969924677	21.2330048064988	189.574487365588	4.05708393759941	0.434520762156213	9.33691618662139	9.9180722243401e-21	1.12402168423022e-18	33.016	20.410	8.879	9.868	16.826	6.562	10.173	12.545	9.094	6.883	7.642	6.128	15.124	11.163	5.056	9.389	3.479	3.722	1.742	2.715	1.649	0.735	0.484	0.437	2.737	3.981	2.859
Pdensi_DN10183_c0_g1d266581	FC_3_2	MC_2_4	219.981400480737	10865.4181380157	5542.69976924821	-5.62613992785857	0.603418288766657	-9.32378092045898	1.12266717619509e-20	1.26978148296369e-18	1.064	0.345	0.319	6.741	5.411	8.830	7.327	6.902	5.279	2.253	3.632	3.137	2.844	2.333	3.210	1.145	1.844	0.784	5.080	31.230	5.636	133.953	458.485	217.022	0.160	0.000	0.000
Pdensi_DN10691_c1_g2	FC_3_2	MC_2_4	3.40541864988765	2598.53120282844	1300.96831073916	-9.58226244027159	1.02871964352498	-9.31474624848931	1.22244392749579e-20	1.37987323328826e-18	0.164	0.144	0.133	0.506	0.081	0.145	0.221	0.000	0.079	0.000	0.084	0.000	0.074	0.077	0.075	0.481	0.146	0.000	0.150	1.476	0.191	33.845	98.348	61.520	1.528	0.000	0.000
Pdensi_DN19808_c0_g1d486726	FC_3_2	MC_2_4	493.265071796059	4529.26373786227	2511.26440482916	-3.19887572970302	0.343740657734153	-9.30607322040158	1.32645863656904e-20	1.49430057400901e-18	4.248	10.767	7.888	11.242	23.035	20.244	16.490	14.331	12.886	16.797	16.188	12.228	20.956	27.005	24.050	8.709	17.432	17.872	24.901	65.458	37.815	103.383	142.970	97.028	12.056	21.219	16.454
Pdensi_DN38997_c0_g1d571459	FC_3_2	MC_2_4	379.589774648002	9362.3031339132	4870.9464542806	-4.62418833363168	0.496927639089445	-9.30555672472737	1.33292185201638e-20	1.4985963533843e-18	5.856	6.527	3.519	15.479	30.156	56.448	13.234	11.636	8.821	4.696	5.579	5.284	18.101	36.643	36.968	4.183	5.161	2.225	4.872	21.495	7.118	133.836	277.386	287.712	2.080	11.502	6.361
Pdensi_DN13590_c1_g1	FC_3_2	MC_2_4	73.7058607798828	3028.74894753175	1551.22740415581	-5.36162370234018	0.576618331580253	-9.298392729982	1.42584699281245e-20	1.59989085590337e-18	2.305	1.772	1.931	2.124	2.307	2.184	1.829	2.030	2.664	2.666	2.367	1.528	1.864	1.985	1.304	1.494	5.706	5.688	94.563	162.503	804.653	140.826	60.484	37.648	2.492	5.548	9.465
Pdensi_DN33190_c0_g1	FC_3_2	MC_2_4	0	11141.2755507588	5570.6377753794	-16.4693809723648	1.77202416304236	-9.294106319684	1.48448000632733e-20	1.6623824419371e-18	0.142	0.000	0.142	0.000	0.000	0.000	0.000	0.000	0.000	0.000	0.000	0.000	1.105	0.000	0.158	0.254	0.314	0.694	0.000	2.137	0.000	16.453	463.644	333.681	0.000	0.319	2.079
Pdensi_DN2437_c0_g1d203929	FC_3_2	MC_2_4	1.91576382130361	28376.7866373324	14189.3512005768	-13.8758032266645	1.49324953665852	-9.29235394756241	1.50913128172614e-20	1.68664806806673e-18	0.356	0.158	0.291	0.000	0.000	0.000	0.000	0.000	0.173	0.000	0.184	0.000	3.331	0.168	0.000	0.130	0.157	0.534	0.644	0.169	0.000	120.779	1098.909	862.807	0.652	0.327	1.755
Pdensi_DN15174_c0_g1d9112	FC_3_2	MC_2_4	1016.31616220923	0	508.158081104613	11.9268683546486	1.28384358353009	9.28996998361295	1.54331843726198e-20	1.72145452197317e-18	7.408	11.441	2.470	28.780	41.079	5.505	30.236	37.733	22.467	28.560	27.754	6.143	9.135	16.486	0.799	11.409	18.939	1.579	23.303	25.278	0.707	0.000	0.000	0.000	0.000	0.000	0.000
Pdensi_DN35342_c0_g1d314450	FC_3_2	MC_2_4	0.667510019791594	2050.27680015114	1025.47215508546	-11.5853406994745	1.24717885006993	-9.28923762524111	1.55397374008627e-20	1.72992761711336e-18	0.000	0.029	0.054	0.034	0.065	0.059	0.059	0.000	0.000	0.064	0.000	0.032	0.060	0.094	0.000	0.049	0.000	0.102	0.589	0.000	0.312	89.212	56.652	15.227	0.127	0.061	0.000
Pdensi_DN9903_c0_g1d518607	FC_3_2	MC_2_4	19.7242880668408	1040.83491127397	530.279599670406	-5.72385139998758	0.616892838671737	-9.27851814962204	1.71851909894647e-20	1.90934562050336e-18	0.429	0.231	0.784	0.541	0.345	0.466	0.237	0.671	0.840	0.000	0.181	0.338	0.159	0.494	0.240	1.735	0.545	0.618	2.000	5.649	6.137	38.374	24.813	17.604	0.435	0.160	0.172
Pdensi_DN19693_c2_g2	FC_3_2	MC_2_4	524.233351669462	4472.61337552278	2498.42336359612	-3.09277723036156	0.333535823298583	-9.27269880570786	1.81494373255609e-20	2.01252348948063e-18	17.486	10.927	13.241	12.707	32.623	51.379	11.770	20.104	14.729	8.558	17.306	17.514	20.130	24.657	35.801	5.658	7.596	4.817	3.079	5.412	3.846	137.939	103.957	101.671	1.904	2.191	3.493
Pdensi_GG_71202_c0_g1	FC_3_2	MC_2_4	1137.4377025003	15316.1624834247	8226.80009296249	-3.75113004762882	0.404710733058125	-9.26866954894936	1.88482218521947e-20	2.08591906494191e-18	14.413	22.559	26.272	36.537	34.471	51.882	43.618	32.169	25.039	36.515	23.456	20.020	41.162	43.336	36.753	19.176	12.008	9.250	47.379	37.717	21.489	308.006	442.318	404.995	11.729	18.599	9.050
Pdensi_DN17223_c0_g1d216017	FC_3_2	MC_2_4	926.701126227818	0	463.350563113909	11.7935938921352	1.27250389870876	9.2680218143948	1.8963012147242e-20	2.09452395107583e-18	42.430	61.403	44.257	30.336	39.773	24.311	24.146	25.587	32.142	7.291	25.868	10.130	26.182	38.758	24.729	60.199	2.557	0.546	0.000	0.037	0.046	0.000	0.000	0.000	0.000	0.000	0.000
Pdensi_DN69734_c0_g1	FC_3_2	MC_2_4	1044.56676222248	0	522.28338111124	11.9663820615981	1.29123383425777	9.26740125925887	1.90736339914953e-20	2.10263576898059e-18	5.795	11.029	3.137	32.151	28.344	14.867	39.849	28.921	23.795	25.320	20.595	12.001	3.662	13.201	6.980	6.454	0.675	0.000	0.173	0.182	0.000	0.000	0.000	0.000	0.000	0.000	0.000
Pdensi_DN36260_c0_g1d239483	FC_3_2	MC_2_4	18.4536107858765	1175.61836163593	597.035986210906	-5.99490495038511	0.647434038175697	-9.25948374181441	2.05423022698845e-20	2.25890733921211e-18	0.659	0.573	0.429	0.383	0.367	1.262	0.678	0.341	0.595	0.251	0.272	0.404	0.252	0.508	0.818	0.257	0.176	0.143	0.195	1.094	1.136	13.660	36.147	37.562	0.957	1.643	1.659
Pdensi_DN34656_c0_g1d147086	FC_3_2	MC_2_4	1.86067501804116	44052.769198156	22027.314936587	-14.5120852348957	1.56729253482548	-9.25933411436279	2.05711076477266e-20	2.25890733921211e-18	0.573	0.326	0.000	0.000	0.000	0.000	0.000	0.175	0.000	0.039	0.042	0.199	1.458	0.039	0.189	0.304	0.074	0.379	0.191	0.000	1.156	3012.131	356.224	231.840	0.468	0.000	1.091
Pdensi_GG_124041_c0_g1	FC_3_2	MC_2_4	376.558738722411	21.9628331496375	199.260785936024	4.10158569896966	0.443584742818585	9.24645350267853	2.32064852830805e-20	2.54335882893173e-18	7.840	7.275	11.205	6.921	14.103	18.193	10.116	9.688	13.441	10.234	12.745	12.214	11.850	12.287	12.177	4.516	2.266	2.911	0.930	2.110	3.413	0.640	0.514	0.563	0.209	1.258	1.182
Pdensi_DN18933_c0_g3d481284	FC_3_2	MC_2_4	471.718085299677	19.6950754393	245.706580369488	4.5939940373379	0.497064024246121	9.24225816645138	2.41348954510781e-20	2.63999343819994e-18	18.521	32.637	11.417	18.361	17.110	18.931	17.806	12.970	10.995	16.819	15.718	11.306	17.125	35.527	18.039	14.481	15.234	9.697	5.689	1.383	5.690	0.404	0.598	0.512	3.074	9.025	8.066
Pdensi_DN34938_c0_g1d375074	FC_3_2	MC_2_4	17.0968017426684	2090.7335719977	1053.91518687019	-6.93607040950246	0.750531293554954	-9.24154724668333	2.42958173036941e-20	2.65246536710137e-18	0.062	0.066	0.049	0.232	0.458	1.056	0.738	0.256	0.504	0.158	0.311	0.249	0.835	0.609	0.584	0.067	0.041	0.078	0.212	0.932	0.247	110.232	32.217	24.125	0.077	0.235	0.044
Pdensi_DN18717_c0_g5	FC_3_2	MC_2_4	1616.27274979416	0	808.136374897082	12.5961518084071	1.36323015153603	9.23993046531008	2.4665747694761e-20	2.68766351374591e-18	18.534	48.629	22.734	111.364	91.218	22.157	68.855	50.613	24.255	77.950	82.362	64.033	16.259	32.022	4.059	21.034	6.848	3.687	2.493	0.080	1.825	0.000	0.000	0.000	0.337	0.077	0.000
Pdensi_GG_71144_c0_g1	FC_3_2	MC_2_4	1750.46368051594	0	875.231840257969	12.7111562431091	1.37583105291593	9.23889326103607	2.49059934762041e-20	2.7086225828198e-18	2.245	7.100	0.959	15.285	25.204	10.735	45.807	28.473	79.259	32.857	39.147	44.267	1.583	6.820	2.093	0.935	0.652	0.000	0.000	0.000	0.000	0.000	0.000	0.000	0.000	0.000	0.000
Pdensi_DN21245_c0_g1d294261	FC_3_2	MC_2_4	195.05462740639	9950.01803113585	5072.53632927112	-5.67264765324705	0.614375440455362	-9.23319403692733	2.62679650219184e-20	2.85125903631388e-18	0.096	0.069	0.101	6.415	4.605	7.965	5.439	5.922	5.906	3.080	7.334	3.408	2.209	6.274	6.316	0.173	4.872	3.455	34.265	80.968	44.121	115.256	200.883	422.278	37.488	174.125	122.426
Pdensi_DN19627_c0_g3	FC_3_2	MC_2_4	3059.97399878662	4.37213465202553	1532.17306671932	9.32959759064621	1.0106559245837	9.23123029678887	2.67541014382508e-20	2.89846349527962e-18	0.828	10.794	14.909	9.737	13.899	4.718	49.182	96.749	124.488	74.610	95.146	70.170	2.006	6.305	3.837	28.484	52.934	34.523	40.061	12.649	30.815	0.317	0.027	0.023	0.000	0.000	0.000
Pdensi_DN10329_c0_g1	FC_3_2	MC_2_4	0	1344.89758855246	672.448794276232	-13.419505099711	1.45470423724477	-9.22490273701805	2.83818365583971e-20	3.06892852973322e-18	0.000	0.028	0.000	0.000	0.000	0.000	0.000	0.000	0.000	0.000	0.000	0.000	0.000	0.000	0.000	0.000	0.000	0.000	1.110	0.061	1.433	62.406	31.955	11.790	0.000	0.000	0.032
Pdensi_DN19603_c0_g1d218830	FC_3_2	MC_2_4	175.589722515282	2653.61263012105	1414.60117631817	-3.91753583812966	0.424739894112083	-9.22337621785978	2.87889611654018e-20	3.10701017524008e-18	8.291	2.627	1.948	7.075	6.526	10.258	6.607	3.862	5.048	3.969	3.752	3.422	6.359	6.014	6.846	2.404	2.087	1.947	5.875	35.122	23.771	58.398	57.566	84.718	12.683	25.241	21.688
Pdensi_DN18118_c2_g4	FC_3_2	MC_2_4	59.1686858257175	2515.32878999671	1287.24873791121	-5.40847445527523	0.586453778347562	-9.22233713032691	2.9069384318184e-20	3.13129870849894e-18	1.287	1.289	0.469	1.582	2.207	5.279	2.333	1.999	0.924	1.100	0.702	0.863	2.684	3.883	3.347	0.310	0.307	0.565	24.039	0.398	10.347	41.468	54.475	92.425	0.466	1.609	1.309
Pdensi_DN9772_c0_g1d385977	FC_3_2	MC_2_4	0.478940955325903	24258.2046999494	12129.3418204524	-15.6838817478243	1.7010855407587	-9.21992537825532	2.97307048519088e-20	3.19644642734819e-18	0.370	0.265	0.000	0.000	0.000	0.000	0.000	0.000	0.048	0.144	0.104	0.049	1.871	0.189	0.231	0.185	0.180	0.205	0.000	0.048	0.000	22.955	1122.043	626.057	0.063	0.184	1.084
Pdensi_DN10735_c0_g1d103743	FC_3_2	MC_2_4	7.08785845232248	1312.77978583951	659.933822145914	-7.54078826960222	0.818558405299314	-9.21227883164288	3.19273470477889e-20	3.42610119591377e-18	0.350	0.162	0.448	0.567	0.060	0.162	0.275	0.052	0.293	0.117	0.000	0.059	0.000	0.173	0.224	0.541	0.877	0.436	0.508	0.175	0.215	64.409	23.565	16.003	0.000	0.000	0.120
Pdensi_DN26507_c1_g2	FC_3_2	MC_2_4	818.4870720285	3.29680247572194	410.891937252111	7.77277652544478	0.844291956022226	9.2062662329098	3.37666254686343e-20	3.61661023390569e-18	4.969	9.547	24.072	23.381	27.415	25.930	21.901	23.520	26.953	10.942	25.790	22.407	2.734	15.148	9.071	7.545	6.764	5.051	3.071	12.022	3.089	0.242	0.030	0.000	0.208	0.118	0.000
Pdensi_DN30424_c0_g1d82695	FC_3_2	MC_2_4	0	1009.03979247285	504.519896236424	-13.0051389102732	1.41318426700193	-9.2027198532741	3.49001880116782e-20	3.73095544884012e-18	0.141	0.228	0.141	0.000	0.000	0.000	0.000	0.000	0.000	0.000	0.000	0.000	0.000	0.000	0.000	0.063	0.000	0.000	0.000	0.000	0.807	47.465	19.977	12.241	0.644	1.265	0.254
Pdensi_DN14886_c0_g1d53496	FC_3_2	MC_2_4	3.12107409139308	181.05511029126	92.0880921913264	-5.86208172448811	0.637134470623949	-9.20069780363216	3.55632701318442e-20	3.79466802357746e-18	0.046	0.081	0.038	0.142	0.000	0.073	0.074	0.098	0.106	0.022	0.058	0.090	1.363	0.065	0.234	0.034	5.825	19.624	43.332	0.088	20.760	6.288	3.363	4.348	1.854	2.388	2.082
Pdensi_DN22365_c0_g1d496262	FC_3_2	MC_2_4	760.830989820737	18.7889261019088	389.809957961323	5.30555362326617	0.576975249343801	9.19546138122947	3.73388734474133e-20	3.97662518116406e-18	33.546	41.900	24.235	28.582	20.650	27.570	27.262	18.727	21.269	18.618	23.846	18.626	24.932	40.261	28.198	27.126	16.544	17.026	10.316	3.497	6.062	0.481	0.742	0.179	0.701	1.072	0.525
Pdensi_DN36435_c0_g1d88190	FC_3_2	MC_2_4	0	1149.722452261	574.861226130498	-13.1933764789945	1.43497966105346	-9.19412089040264	3.78073310845398e-20	4.0189477208513e-18	0.000	0.000	0.000	0.000	0.000	0.000	0.000	0.000	0.000	0.000	0.000	0.000	0.000	0.268	0.000	0.000	0.000	0.000	0.000	0.000	0.000	53.955	25.172	11.665	0.000	0.000	0.000
Pdensi_DN22131_c0_g1d222311	FC_3_2	MC_2_4	71.2976601879105	12974.3140668946	6522.80586354127	-7.50753156605006	0.817442296197226	-9.1841731226478	4.14701064911727e-20	4.40003276226792e-18	4.825	3.621	5.192	4.045	2.051	1.473	3.265	1.724	1.313	1.425	1.230	0.806	2.708	2.241	1.858	6.370	12.655	11.639	5.659	2.039	3.066	726.741	226.064	87.006	1.720	2.951	1.403
Pdensi_DN22397_c2_g1	FC_3_2	MC_2_4	42906.2674333773	58.102343872491	21482.1848886249	9.51846357662131	1.03722680149958	9.17683920513808	4.43930468022491e-20	4.70134004262321e-18	392.478	828.670	581.220	1211.126	902.436	897.201	1406.669	1153.193	1235.593	1028.684	1323.921	1006.885	416.961	816.142	650.588	613.339	368.491	286.121	277.068	88.283	205.451	4.226	0.259	0.311	2.860	2.087	1.114
Pdensi_DN37742_c0_g1d377517	FC_3_2	MC_2_4	0	542.916137259628	271.458068629814	-12.1111220137942	1.32016644566817	-9.17393564541364	4.56057353275326e-20	4.82073933503294e-18	0.000	0.000	0.000	0.000	0.000	0.000	0.000	0.000	0.000	0.000	0.000	0.000	0.000	0.000	0.000	0.020	0.000	0.000	0.060	2.538	0.541	20.742	10.677	10.829	0.000	0.000	0.000
Pdensi_DN19791_c0_g1d15652	FC_3_2	MC_2_4	1571.07373754853	127.450118320175	849.261927934353	3.61620225853866	0.394202548315169	9.17346240909501	4.58064649932577e-20	4.83292389607968e-18	35.937	48.134	32.355	42.719	54.739	56.166	37.300	45.053	56.481	45.833	42.551	59.282	32.054	46.340	43.809	18.898	13.252	10.973	11.304	11.952	19.730	4.441	3.085	2.348	22.103	17.801	24.556
Pdensi_DN13749_c0_g1d52201	FC_3_2	MC_2_4	22.1016994144908	392.319411247616	207.210555331053	-4.14606796641991	0.452189845103902	-9.16886571273455	4.78022276019328e-20	5.03409976786686e-18	0.000	0.000	0.000	0.105	0.805	0.723	0.736	0.835	0.394	0.587	0.419	0.391	0.000	0.191	0.277	0.000	0.089	0.000	0.000	0.288	0.238	12.207	8.663	9.262	0.000	0.000	0.000
Pdensi_DN12506_c0_g1d105678	FC_3_2	MC_2_4	24.6685771084994	557.384813796694	291.026695452597	-4.49737938106902	0.490549389606731	-9.16804602422302	4.8167037191315e-20	5.06308975324023e-18	0.033	0.000	0.000	0.451	0.980	1.334	1.000	0.611	0.573	0.916	0.865	1.005	0.218	0.975	0.367	0.000	0.360	0.041	1.001	0.455	0.187	10.751	17.131	14.120	0.000	0.000	0.000
Pdensi_DN25952_c1_g1	FC_3_2	MC_2_4	1.56113977893311	413.224902158808	207.39302096887	-8.05363792709118	0.878677880657214	-9.16563180248421	4.92575735283786e-20	5.16811558103315e-18	0.000	0.000	0.024	0.000	0.000	0.051	0.026	0.050	0.056	0.000	0.000	0.000	0.026	0.000	0.027	0.022	0.237	0.210	0.054	13.142	0.546	17.328	10.511	4.562	0.000	0.134	0.000
Pdensi_DN22772_c1_g3	FC_3_2	MC_2_4	19.394679651086	660.697369748446	340.046024699766	-5.08814468444415	0.556001424929306	-9.15131590731282	5.6244192411748e-20	5.89022512827625e-18	0.043	0.069	0.000	0.939	1.306	0.939	0.838	0.554	0.324	0.400	0.593	0.228	0.735	1.373	0.312	0.155	0.212	0.027	1.266	1.365	0.764	12.235	20.951	16.517	0.000	0.000	0.000
Pdensi_GG_11428_c0_g1	FC_3_2	MC_2_4	1055.81814001827	0	527.909070009137	11.9818045427139	1.30966760884509	9.1487370244118	5.76030269872161e-20	6.02137963434574e-18	7.778	7.920	11.059	8.081	17.569	4.583	41.997	23.009	28.246	23.677	13.571	10.452	7.447	5.747	5.373	7.106	0.671	7.983	0.172	0.000	1.786	0.000	0.000	0.000	0.000	0.000	0.000
Pdensi_DN36506_c2_g5	FC_3_2	MC_2_4	4.86837200184562	2249.04438188758	1126.95637694471	-8.85029775255578	0.968373398950074	-9.13934414364481	6.28322198202844e-20	6.55588135659912e-18	0.665	0.304	0.183	0.292	0.206	0.829	0.241	0.115	0.086	0.143	0.217	0.131	0.368	0.593	1.191	0.279	0.300	0.217	0.521	1.442	0.387	9.180	90.069	65.771	0.211	0.649	0.000
Pdensi_DN21997_c1_g4	FC_3_2	MC_2_4	2074.08451714958	109.660724456216	1091.8726208029	4.23495356882011	0.463639305771059	9.13415561645953	6.59191697626275e-20	6.86530550352875e-18	41.584	61.608	41.047	60.077	80.160	40.163	57.913	58.758	66.761	46.610	54.310	52.311	33.750	42.931	21.834	33.522	23.623	16.117	8.373	6.351	12.129	2.545	4.076	1.677	12.624	14.592	10.508
Pdensi_DN24100_c0_g2d552315	FC_3_2	MC_2_4	616.409128249291	45.8826551073146	331.145891678303	3.73048895350869	0.408605812378958	9.12979903978674	6.86265652558156e-20	7.13413514402001e-18	21.940	24.702	20.963	17.794	17.081	16.468	17.048	16.099	21.282	11.990	10.975	18.387	14.952	20.012	20.067	10.223	6.272	7.445	6.143	4.973	4.400	1.418	1.312	0.810	1.018	4.874	5.540
Pdensi_DN39698_c0_g1d91137	FC_3_2	MC_2_4	838.661116590415	0	419.330558295208	11.6496718745927	1.27610359489091	9.1290957264239	6.90738251307326e-20	7.16745497026273e-18	3.284	14.123	4.709	53.095	76.429	6.465	21.383	31.078	22.088	12.150	33.337	3.556	5.484	18.133	3.918	1.717	0.874	0.389	0.117	0.040	0.000	0.000	0.000	0.000	0.000	0.000	0.207
Pdensi_DN25337_c0_g1d23084	FC_3_2	MC_2_4	3.93227909481875	946.897629278356	475.414954186587	-7.90473960095392	0.865943915940224	-9.12846600737545	6.94767279496685e-20	7.19605845972464e-18	0.072	0.031	0.129	0.163	0.190	0.340	0.063	0.180	0.101	0.051	0.091	0.069	0.064	0.149	0.163	0.066	0.144	0.309	0.017	0.151	0.062	7.333	25.769	36.733	0.023	0.081	0.104
Pdensi_DN11820_c0_g1d211086	FC_3_2	MC_2_4	111.59854491414	1219.44984373469	665.524194324414	-3.45016758617077	0.378059962961774	-9.12597980262625	7.10902507945119e-20	7.34971821376826e-18	3.765	5.815	4.298	3.248	3.767	6.011	3.836	2.780	3.237	2.861	3.094	2.422	5.874	7.190	6.695	3.769	4.718	4.686	5.111	9.620	6.867	40.556	21.935	31.503	3.287	4.774	4.686
Pdensi_DN30616_c0_g1d82905	FC_3_2	MC_2_4	2.13046337174957	787.081315839029	394.605889605389	-8.50543693651553	0.932199194273976	-9.12405523278725	7.23646605706628e-20	7.4678216872119e-18	0.000	0.039	0.000	0.000	0.000	0.039	0.079	0.112	0.000	0.042	0.091	0.000	0.040	0.082	0.000	0.000	0.000	0.090	0.000	3.044	0.103	37.402	10.869	13.903	0.000	0.040	0.043
Pdensi_DN19790_c1_g1	FC_3_2	MC_2_4	130.330427697551	7283.16306908698	3706.74674839227	-5.80391984408086	0.636264459647174	-9.12186710428442	7.38410404999118e-20	7.6062996764135e-18	2.763	0.998	0.738	3.965	0.896	5.816	4.701	4.254	2.628	5.874	3.724	2.821	1.024	2.551	2.869	0.660	0.990	0.225	3.665	1.707	1.058	94.197	133.086	314.431	10.389	29.366	42.946
Pdensi_DN42774_c0_g1d93930	FC_3_2	MC_2_4	0	11549.8558980629	5774.92794903146	-16.5213435498103	1.81140453274651	-9.12073656167796	7.46154680518188e-20	7.66947390958022e-18	0.000	0.000	0.000	0.000	0.000	0.000	0.000	0.000	0.000	0.000	0.000	0.000	0.572	0.000	0.000	0.000	0.000	0.944	0.000	0.000	0.000	13.725	525.108	304.706	0.000	0.000	0.000
Pdensi_DN15860_c0_g1d110082	FC_3_2	MC_2_4	411.856592990966	32.7447850247442	222.300689007855	3.63481958216672	0.398529574352793	9.12057678045506	7.47255645101623e-20	7.66947390958022e-18	1.546	3.995	3.467	7.823	6.760	7.872	11.553	12.093	12.801	11.366	11.416	11.191	1.627	6.116	3.029	3.282	1.415	1.711	5.510	2.065	2.812	0.910	1.008	0.591	0.000	0.000	0.000
Pdensi_DN13119_c0_g1	FC_3_2	MC_2_4	121.355056764938	3274.51837316428	1697.93671496461	-4.75446600520352	0.521748139789414	-9.11256915476978	8.04537720129662e-20	8.24243064289359e-18	2.797	2.765	15.829	10.524	5.463	3.738	3.332	3.356	4.051	2.789	3.452	3.238	1.861	3.475	2.906	7.113	27.342	48.289	9.131	12.364	5.524	77.978	126.884	44.046	0.000	1.380	0.457
Pdensi_DN22260_c0_g1d222431	FC_3_2	MC_2_4	44.2133959739408	5638.40152555939	2841.30746076667	-6.99499811371564	0.767840953062459	-9.10995706313498	8.24145811443341e-20	8.41981032111661e-18	1.529	0.799	1.078	1.103	0.436	4.856	1.614	0.914	1.389	0.750	1.172	1.480	0.678	0.515	2.626	1.695	2.286	0.802	17.875	11.349	21.783	118.937	40.274	265.800	1.915	2.634	1.253
Pdensi_DN37032_c0_g1d509284	FC_3_2	MC_2_4	0	503.836576719563	251.918288359782	-12.0021782338526	1.31749213007444	-9.10986711789655	8.24829346070626e-20	8.41981032111661e-18	0.000	0.000	0.000	0.259	0.000	0.223	0.000	0.000	0.000	0.000	0.000	0.241	0.000	0.000	0.000	0.000	2.440	6.157	0.796	0.000	0.293	9.809	15.174	12.980	0.000	0.230	0.123
Pdensi_DN24700_c1_g5	FC_3_2	MC_2_4	4.29365555249084	1063.67225927532	533.982957413903	-7.94019452599319	0.871757210763562	-9.1082636632721	8.37109181154744e-20	8.52976547975911e-18	0.228	0.844	0.302	0.349	0.668	0.353	0.166	0.210	0.030	0.059	0.319	0.030	0.197	0.698	0.199	0.138	0.279	0.064	0.058	0.000	0.109	12.955	43.295	22.955	2.907	20.251	12.961
Pdensi_DN16830_c0_g1d349088	FC_3_2	MC_2_4	764.61161635236	1.0753321763036	382.843474264332	9.17633679465473	1.00751675027023	9.10787517149813	8.40111480340687e-20	8.54496122953714e-18	19.274	16.807	18.269	20.554	23.160	23.610	19.274	20.545	27.697	15.491	22.612	19.491	17.393	16.545	19.724	23.994	6.420	10.661	4.418	4.385	5.341	0.076	0.000	0.000	0.000	0.000	0.012
Pdensi_DN22516_c0_g2d67897	FC_3_2	MC_2_4	0.668715486264723	1643.43429250786	822.05150399706	-11.266637028789	1.23769465625132	-9.10292128343909	8.79341547090821e-20	8.9279215747002e-18	0.000	0.000	0.000	0.013	0.012	0.022	0.011	0.011	0.012	0.012	0.000	0.000	0.068	0.023	0.000	0.009	0.011	0.026	0.070	0.769	1.136	101.848	18.734	12.355	0.016	0.011	0.012
Pdensi_DN19519_c0_g5	FC_3_2	MC_2_4	1892.10973117302	43.0253190321466	967.567525102585	5.43884551890561	0.597630939224036	9.10067595557787	8.97713498146351e-20	9.09811715899147e-18	7.711	3.736	17.458	6.842	11.504	10.707	41.187	54.650	71.316	46.196	46.057	35.886	7.927	4.592	12.814	13.173	9.773	8.335	10.406	9.877	16.178	1.386	1.523	0.396	5.878	0.000	0.000
Pdensi_DN19707_c0_g4	FC_3_2	MC_2_4	1.44719168069868	12973.1171778212	6487.28218475094	-13.1024969874435	1.44058232809104	-9.09527816074636	9.43446579444172e-20	9.54450643304594e-18	0.121	0.131	0.000	0.000	0.000	0.000	0.000	0.127	0.000	0.000	0.000	0.000	0.406	0.000	0.000	0.000	0.000	0.000	0.000	0.000	0.000	49.752	448.179	452.971	0.000	0.000	0.293
Pdensi_DN46633_c0_g1d97448	FC_3_2	MC_2_4	0	428.649821117763	214.324910558882	-11.7687637473418	1.2945390043242	-9.09108470894287	9.8055838679093e-20	9.90223890889298e-18	0.000	0.000	0.000	0.000	0.331	0.000	0.000	0.000	0.000	0.161	0.173	0.000	0.152	0.000	0.000	0.000	1.327	3.509	0.302	0.000	0.000	9.570	11.367	11.536	1.226	0.153	0.000
Pdensi_GG_29259_c0_g1	FC_3_2	MC_2_4	1470.69469367686	0	735.347346838432	12.4599172355733	1.3708217436002	9.08937817316041	9.96070899214053e-20	1.00409628328615e-17	36.139	11.522	13.611	13.719	12.905	20.222	26.658	34.356	68.342	34.820	21.024	21.024	21.163	7.883	11.358	37.933	12.677	8.800	7.058	15.249	7.320	0.000	0.000	0.000	0.000	0.882	0.000
Pdensi_DN17597_c0_g2	FC_3_2	MC_2_4	63.5721655715591	16563.5731942324	8313.57267990199	-8.02472916430647	0.883264263029428	-9.08530945968898	1.03404102605686e-19	1.04051758194961e-17	0.040	0.000	0.119	0.652	6.000	6.886	2.057	2.783	0.841	0.234	0.756	0.283	1.775	5.005	6.189	0.541	0.176	0.050	0.542	0.789	0.171	76.333	507.393	631.468	0.062	0.000	0.000
Pdensi_DN52566_c0_g1	FC_3_2	MC_2_4	934.13124549484	0	467.06562274742	11.8051600728004	1.2994882820581	9.0844682755459	1.04206778047307e-19	1.0467320980695e-17	34.904	49.709	56.950	36.426	37.493	15.978	36.705	23.447	22.509	22.736	17.597	20.061	23.802	31.570	12.402	64.922	45.992	30.424	11.574	0.257	4.035	0.000	0.000	0.000	0.000	0.000	0.000
Pdensi_DN40396_c0_g1d318870	FC_3_2	MC_2_4	0	3056.58284789194	1528.29142394597	-14.6034035105076	1.60811075543736	-9.08109311571385	1.07489815682723e-19	1.07779504547683e-17	0.000	0.000	0.000	0.000	0.000	0.000	0.000	0.000	0.000	0.000	0.000	0.000	0.000	0.000	0.281	0.000	0.000	0.000	0.000	0.000	0.364	12.301	112.126	99.714	0.000	0.000	0.000
Pdensi_DN16752_c0_g1d471667	FC_3_2	MC_2_4	200.627652295962	22527.1833826057	11363.9055174508	-6.81110442639878	0.750556015708011	-9.07474496753419	1.13944028673257e-19	1.14048897513806e-17	0.285	0.000	0.142	5.270	3.606	15.899	3.087	6.100	8.531	2.771	6.344	3.140	1.923	4.948	9.560	0.192	5.016	2.206	43.040	56.267	38.130	213.974	458.179	993.342	62.374	137.220	175.151
Pdensi_DN3986_c0_g1d260936	FC_3_2	MC_2_4	0.62022500601372	1019.03142886775	509.825826936884	-10.6116407105774	1.16963465160097	-9.07261143131528	1.16198055941937e-19	1.16099513420997e-17	0.000	0.000	0.000	0.000	0.000	0.000	0.000	0.058	0.000	0.000	0.000	0.000	0.000	0.064	0.000	0.000	0.000	0.000	0.375	0.259	0.318	41.608	27.489	10.573	0.255	0.000	0.000
Pdensi_GG_139768_c0_g1	FC_3_2	MC_2_4	619.092392020261	4.51374654564783	311.803069282954	6.9462144712338	0.765848927790235	9.06995390236592	1.1906737963646e-19	1.1875658647621e-17	24.528	38.870	19.748	30.355	22.462	12.717	22.293	15.372	17.052	12.718	11.939	8.991	14.619	18.091	7.334	9.472	4.936	4.161	3.674	0.620	2.418	0.267	0.109	0.000	0.184	0.067	0.036
Pdensi_DN22208_c1_g1d20470	FC_3_2	MC_2_4	688.200702495669	1.0753321763036	344.638017335986	9.02095808300528	0.994694203814822	9.06907675585961	1.20029714812669e-19	1.19505641409966e-17	8.953	17.481	8.813	5.024	4.164	5.156	20.416	17.350	23.009	47.454	55.431	44.549	4.149	9.265	7.007	0.444	1.911	0.334	0.607	0.237	1.035	0.076	0.013	0.000	0.000	0.000	0.000
Pdensi_DN30670_c0_g1	FC_3_2	MC_2_4	0	1007.85376729184	503.926883645919	-13.0031806319254	1.43473052569331	-9.06315185957431	1.26734409240531e-19	1.25959302484543e-17	0.000	0.000	0.000	0.000	0.000	0.000	0.000	0.000	0.000	0.000	0.000	0.000	0.000	0.000	0.000	0.000	0.000	0.000	0.000	0.000	0.000	49.061	11.410	19.236	0.000	0.000	0.000
Pdensi_DN9861_c0_g1d172401	FC_3_2	MC_2_4	190.732965062364	3744.38285416272	1967.55790961254	-4.29515885937801	0.474031533038605	-9.06091380007037	1.29362209109965e-19	1.28345467536609e-17	1.145	0.781	0.623	3.435	3.163	9.963	6.834	4.122	5.854	3.011	5.351	2.392	2.747	3.611	6.300	1.810	2.336	2.231	14.462	10.887	2.864	62.230	107.383	111.071	0.186	1.690	0.497
Pdensi_DN16985_c0_g1	FC_3_2	MC_2_4	781.892654692399	0	390.946327346199	11.5484483894207	1.27472334717698	9.05957234955804	1.309629964795e-19	1.29706118684915e-17	15.798	26.120	18.296	29.801	35.697	30.137	21.559	20.627	26.870	11.440	13.626	10.724	14.411	24.661	24.878	31.566	9.617	4.362	1.161	0.000	0.346	0.000	0.000	0.000	0.000	0.018	0.000
Pdensi_DN15479_c0_g1d109517	FC_3_2	MC_2_4	615.92706953467	2.93835841695407	309.432713975812	7.5136192363612	0.829381271569581	9.05930661074838	1.31282424710771e-19	1.29795169269992e-17	6.740	14.332	11.456	15.321	19.173	18.060	16.266	17.881	20.330	11.386	17.972	15.531	10.453	11.834	12.746	12.747	6.996	4.988	3.999	0.292	2.594	0.218	0.032	0.000	0.124	0.000	0.000
Pdensi_DN26372_c0_g2d228924	FC_3_2	MC_2_4	672.427917651956	2940.66243445295	1806.54517605245	-2.1284391982806	0.235187866546059	-9.04995325455606	1.43029556840828e-19	1.41162434528141e-17	12.786	12.074	11.064	18.467	20.129	20.769	20.221	19.081	20.188	21.538	18.413	19.423	10.449	14.772	12.273	6.171	14.996	11.118	9.213	35.246	14.414	74.765	71.939	77.120	11.075	16.238	12.725
Pdensi_DN13668_c0_g2	FC_3_2	MC_2_4	510.31297502546	18.8583443031692	264.585659664314	4.77843774937862	0.52810980927797	9.04818972386004	1.45358049826945e-19	1.43210599892219e-17	9.197	12.704	7.682	21.008	13.299	14.067	18.639	12.551	13.931	12.438	14.010	11.475	5.865	11.296	7.442	9.476	4.819	4.521	6.782	1.375	3.283	0.604	0.260	0.601	4.567	2.626	3.106
Pdensi_GG_89759_c0_g1	FC_3_2	MC_2_4	960.291806773021	0	480.145903386511	11.8450127158799	1.30989266034193	9.04273538931652	1.527994177476e-19	1.50280220390648e-17	22.464	44.808	16.534	21.558	48.870	28.169	39.008	24.208	21.801	18.417	10.556	7.747	20.212	56.651	27.216	3.489	2.887	2.189	0.000	0.000	0.000	0.000	0.000	0.000	0.000	0.000	0.000
Pdensi_DN14378_c0_g1d8188	FC_3_2	MC_2_4	16.1934376446332	536.006893599115	276.100165621874	-5.05144091714103	0.558981186960742	-9.036871070038	1.61220355348613e-19	1.58287040549909e-17	2.293	1.126	0.252	0.346	0.663	1.133	0.563	0.324	0.533	0.520	0.273	0.343	0.908	1.188	0.841	0.328	0.414	0.455	0.331	1.315	0.689	9.080	18.430	12.740	1.317	2.217	1.616
Pdensi_DN22746_c0_g1	FC_3_2	MC_2_4	6.60834650635077	305.575443695605	156.091895100978	-5.52536276899642	0.611454462649465	-9.03642561549838	1.61878437353404e-19	1.58657701719406e-17	0.000	0.000	0.000	0.000	0.109	0.099	0.100	0.284	0.213	0.106	0.114	0.320	0.000	0.000	0.000	0.000	0.000	0.334	0.000	0.105	0.259	7.152	5.990	10.027	0.000	0.203	0.000
Pdensi_DN22219_c2_g2	FC_3_2	MC_2_4	828.162128453783	0	414.081064226892	11.631423476414	1.2876776371859	9.03286905085455	1.67228732290773e-19	1.6361798042401e-17	20.077	21.869	15.133	34.035	29.096	23.694	30.242	19.838	23.110	13.615	19.622	15.984	16.408	22.826	17.421	9.456	1.772	1.275	0.312	0.056	0.223	0.000	0.000	0.000	0.000	0.000	0.000
Pdensi_DN22699_c0_g2	FC_3_2	MC_2_4	8906.04106079994	4.30132870521438	4455.17119475257	10.9168636730672	1.20919714698462	9.02819172232637	1.74531849957551e-19	1.70468483226242e-17	11.316	24.374	90.473	174.544	361.229	110.410	361.264	261.079	168.201	276.120	94.367	113.976	1.238	44.128	2.317	262.887	127.942	143.648	556.317	4.929	214.047	0.361	0.000	0.000	0.066	0.000	0.000
Pdensi_DN39557_c0_g1d441676	FC_3_2	MC_2_4	6.49319294164322	2372.69744247914	1189.59531771039	-8.50769135042525	0.943041315690596	-9.02154678577895	1.85452013449779e-19	1.8082210801055e-17	0.037	0.053	0.012	0.016	0.074	0.438	0.108	0.334	0.116	0.232	0.892	0.103	0.000	0.057	0.685	0.023	0.151	0.031	0.199	2.047	0.958	10.750	70.727	92.574	0.000	0.487	0.000
Pdensi_DN38059_c0_g1	FC_3_2	MC_2_4	1359.64761709398	18307.5616862087	9833.60465165136	-3.75102844632546	0.416028570695817	-9.01627606981843	1.94591624713962e-19	1.8940698039284e-17	12.873	9.764	4.540	49.904	34.282	27.209	50.556	43.113	27.116	38.666	37.183	21.648	12.066	16.700	12.524	9.966	17.199	8.803	51.710	161.860	47.841	430.241	379.548	578.228	7.285	8.520	5.857
Pdensi_GG_38319_c0_g1	FC_3_2	MC_2_4	742.095092072284	0	371.047546036142	11.4730824091545	1.27258372536175	9.01558159239629	1.95828588681468e-19	1.90283476754543e-17	23.550	36.634	57.309	10.887	14.696	2.226	21.795	19.142	24.617	7.747	3.364	2.172	40.050	13.004	20.720	7.336	3.740	27.230	0.000	6.407	2.943	0.000	0.000	0.000	0.000	0.690	0.000
Pdensi_GG_60414_c1_g1	FC_3_2	MC_2_4	0	10368.3117599179	5184.15587995894	-16.3656388126391	1.81540224027472	-9.01488301025919	1.97080701918613e-19	1.91171661319064e-17	0.179	0.000	0.000	0.000	0.072	0.130	0.000	0.000	0.000	0.000	0.000	0.000	0.993	0.069	0.000	0.000	0.000	0.000	0.000	0.000	0.086	11.152	373.663	371.428	0.548	0.000	0.287
Pdensi_DN23426_c0_g1	FC_3_2	MC_2_4	683.632436873498	0	341.816218436749	11.3547335623068	1.26001965357212	9.01155274055955	2.03159350854334e-19	1.96730609751957e-17	5.703	62.969	22.414	9.726	12.192	17.770	20.567	19.497	20.431	34.373	40.554	31.045	9.213	29.519	20.010	4.635	9.182	3.909	0.325	0.133	0.491	0.000	0.000	0.000	0.044	0.546	0.481
Pdensi_DN20647_c1_g1d291571	FC_3_2	MC_2_4	4305.21911404098	592.872164266436	2449.04563915371	2.85857542915711	0.317236710907439	9.01085949662102	2.04447814753897e-19	1.97639877264314e-17	28.711	40.927	40.870	90.847	110.730	51.992	115.288	120.293	144.974	109.300	89.203	76.714	22.759	35.809	18.474	47.659	66.656	63.582	51.669	35.350	93.129	20.141	13.348	12.334	40.003	62.036	45.820
Pdensi_DN20934_c1_g3	FC_3_2	MC_2_4	35.2317167962298	615.328590080421	325.280153438325	-4.1235243557936	0.457796191940277	-9.00733651434904	2.1112145989124e-19	2.03743017060911e-17	3.342	3.359	2.983	1.816	1.884	3.508	1.289	1.125	0.706	0.844	0.453	1.267	1.064	3.997	5.066	1.392	1.808	2.793	3.309	1.662	1.369	16.145	11.411	19.290	1.793	1.207	1.151
Pdensi_DN26963_c0_g1d430578	FC_3_2	MC_2_4	132.299494849738	1443.17230443904	787.735899644388	-3.44709798568966	0.382707758728192	-9.00712856500478	2.1152204088054e-19	2.03781847629919e-17	8.373	6.228	4.307	3.353	10.889	10.159	2.873	4.449	4.388	1.000	1.967	2.971	3.633	8.964	7.782	1.768	4.131	5.190	7.593	7.365	16.111	42.887	27.011	40.711	5.707	12.518	13.579
Pdensi_DN22133_c2_g3	FC_3_2	MC_2_4	2010.59269169203	75.4915973428918	1043.04214451746	4.71985523577161	0.524174829862363	9.00435306481798	2.16941051184663e-19	2.08647114397875e-17	3.957	12.545	9.978	27.717	35.158	14.041	55.421	55.719	66.577	55.493	101.971	42.839	11.957	21.535	8.637	20.341	36.523	23.423	34.657	4.723	9.787	3.262	1.752	0.882	0.031	0.000	0.024
Pdensi_DN52780_c0_g1	FC_3_2	MC_2_4	798.727607706546	0	399.363803853273	11.5791714855454	1.28683075241413	8.99820855526071	2.29430660222966e-19	2.2028459587316e-17	2.259	6.496	8.068	43.204	41.677	15.990	22.842	19.234	28.370	11.033	24.014	9.635	4.190	13.370	4.571	16.381	9.665	7.698	4.015	0.511	3.772	0.000	0.000	0.000	0.000	0.000	0.000
Pdensi_DN11779_c0_g1d336679	FC_3_2	MC_2_4	0	2918.80814948959	1459.4040747448	-14.537103096156	1.61648493912755	-8.99303342968475	2.40499064515526e-19	2.30520391465797e-17	0.000	0.000	0.000	0.000	0.000	0.000	0.000	0.000	0.000	0.000	0.000	0.000	0.000	0.000	0.000	0.000	0.000	0.045	0.000	0.704	0.255	154.447	67.337	11.060	0.000	0.000	0.000
Pdensi_DN11163_c1_g1	FC_3_2	MC_2_4	0	546.146928352494	273.073464176247	-12.1199443301724	1.34797354246736	-8.99123309793441	2.44471946383569e-19	2.33931937595323e-17	0.000	0.000	0.000	0.000	0.101	0.000	0.000	0.000	0.000	0.000	0.000	0.000	0.000	0.000	0.000	0.000	0.000	0.000	0.280	0.097	0.359	21.967	11.891	8.764	0.000	0.000	0.000
Pdensi_GG_63540_c0_g1	FC_3_2	MC_2_4	1013.64098163652	0	506.82049081826	11.9229701763682	1.32616123969957	8.99058863993736	2.45909807891965e-19	2.34910328647068e-17	19.435	12.446	20.099	38.515	29.918	22.353	38.877	19.186	31.251	20.492	16.845	21.229	22.351	22.168	30.949	13.212	1.759	1.714	2.851	0.271	2.358	0.000	0.000	0.000	0.000	0.000	0.283
Pdensi_DN16389_c0_g2d470198	FC_3_2	MC_2_4	1174.25397968287	1.14613812311474	587.700058902995	9.79498513163356	1.08958405302139	8.98965536846129	2.4800686973692e-19	2.36514072468167e-17	27.845	52.137	15.578	86.256	74.114	18.598	51.011	37.926	15.559	25.546	36.627	12.405	27.934	47.611	17.564	13.442	14.341	6.693	8.384	0.165	1.547	0.053	0.022	0.000	0.028	0.000	0.000
Pdensi_GG_66304_c0_g1	FC_3_2	MC_2_4	115.829652421718	2426.27762491096	1271.05363866634	-4.3874824665664	0.488099449948785	-8.98891090130661	2.49692349045624e-19	2.37720567731114e-17	0.053	0.234	0.082	1.471	6.200	8.304	3.010	4.899	2.419	2.142	2.562	1.824	1.720	5.967	6.807	0.279	1.106	0.237	0.481	0.548	0.418	44.573	57.755	80.017	0.000	0.000	0.000
Pdensi_DN23112_c0_g2	FC_3_2	MC_2_4	1070.01252899537	8431.76125654348	4750.88689276942	-2.97800035045165	0.331320542202507	-8.98827561567692	2.51139586751461e-19	2.38696569915439e-17	21.405	16.974	12.794	25.550	32.248	38.481	30.045	33.659	31.138	26.536	34.249	25.120	21.042	29.925	26.212	16.265	21.342	17.183	24.436	36.528	82.533	188.915	183.266	265.902	15.379	27.641	20.960
Pdensi_DN24659_c2_g3d554797	FC_3_2	MC_2_4	690.151524690758	3.29238815100981	346.721956420884	7.60907094310744	0.846726392471411	8.98645773978795	2.55326819739357e-19	2.42269166273492e-17	13.546	30.725	13.325	40.158	21.364	17.277	26.069	22.524	12.759	32.336	22.398	16.231	18.152	35.013	11.088	8.084	7.930	4.111	6.200	3.181	3.067	0.056	0.181	0.000	0.742	1.286	0.665
Pdensi_DN1824_c0_g1d446793	FC_3_2	MC_2_4	9.30918484509979	1364.86696898753	687.088076916317	-7.20067438799163	0.801558439552614	-8.98334298870417	2.62662165233333e-19	2.48811905666255e-17	0.000	0.113	0.157	0.066	0.000	0.057	0.058	0.273	0.492	0.000	0.066	0.124	0.000	0.060	0.118	0.236	0.115	0.000	0.059	0.061	0.000	23.143	49.040	30.262	0.000	0.000	0.000
Pdensi_DN27255_c0_g1d24590	FC_3_2	MC_2_4	89.9624992018434	6433.8656356906	3261.91406744622	-6.16050367766125	0.685829964716436	-8.98255251971731	2.64556633807141e-19	2.49846323990376e-17	2.579	2.392	1.832	2.531	1.810	4.900	2.612	2.471	2.864	2.840	2.190	2.525	2.527	2.729	3.554	1.428	1.015	1.636	1.901	2.272	2.138	356.668	75.757	82.407	2.404	7.684	6.237
Pdensi_DN37705_c0_g1	FC_3_2	MC_2_4	66.7376514669134	504.736924892864	285.737288179889	-2.91903714140396	0.324968665092245	-8.98251879323615	2.6463776359852e-19	2.49846323990376e-17	0.740	0.698	0.734	1.629	1.988	2.496	1.863	2.158	1.889	1.638	1.910	2.262	0.858	1.639	1.860	0.697	4.608	8.753	10.261	10.696	10.288	16.274	10.320	12.275	0.879	0.787	1.011
Pdensi_GG_63438_c0_g1	FC_3_2	MC_2_4	339.519260386448	17.978075416984	178.748667901716	4.26028775892563	0.4743736363465	8.98086957727508	2.68635123551452e-19	2.53197558451362e-17	4.532	11.061	5.097	13.677	12.670	12.086	12.023	8.550	9.450	8.703	7.584	7.712	7.546	13.218	12.616	2.442	1.102	0.838	1.510	0.413	0.591	0.402	0.460	0.496	0.266	0.043	0.104
Pdensi_GG_72142_c0_g1	FC_3_2	MC_2_4	17.6631434118928	409.343407022439	213.503275217166	-4.53061099272706	0.50484491202205	-8.97426295648034	2.85255165835229e-19	2.68415143732344e-17	0.000	0.000	0.000	0.428	2.286	1.628	0.713	0.520	0.352	0.285	0.251	0.645	0.554	0.852	0.222	0.000	0.216	0.000	1.144	0.346	0.854	9.013	8.777	13.161	0.000	0.223	0.000
Pdensi_GG_54400_c0_g1	FC_3_2	MC_2_4	26.2231185644211	1141.92706071595	584.075089640187	-5.44243699819713	0.606588797447791	-8.97220163164251	2.90645753454312e-19	2.73033200155287e-17	0.276	0.102	0.067	0.858	1.018	2.532	1.038	0.798	0.503	0.329	0.690	0.360	0.287	0.852	0.828	0.417	0.388	0.493	1.371	2.256	1.135	16.728	24.722	43.764	0.434	0.381	0.068
Pdensi_DN23645_c0_g2	FC_3_2	MC_2_4	0.925153101660095	2429.35653587075	1215.14084448621	-11.3872879916568	1.26937164967049	-8.97080693003716	2.94350010542234e-19	2.7605442448067e-17	0.012	0.000	0.046	0.000	0.000	0.000	0.000	0.024	0.067	0.000	0.029	0.041	0.051	0.026	0.013	0.000	0.153	2.233	8.280	116.331	54.149	155.590	22.707	18.871	0.018	0.026	0.193
Pdensi_DN15521_c0_g1	FC_3_2	MC_2_4	383.43233277923	5.98939586692636	194.710864323078	5.89205900210516	0.65683935573257	8.97031968423051	2.95655073831268e-19	2.76819300253408e-17	13.692	11.172	18.788	14.380	6.424	3.756	9.791	10.990	13.103	7.989	12.816	9.142	3.005	2.546	1.068	70.824	7.899	3.459	14.839	1.464	7.416	0.300	0.137	0.068	0.453	0.488	0.134
Pdensi_DN21343_c1_g1d18680	FC_3_2	MC_2_4	459.3247065012	3.7968584281121	231.560782464656	6.75157025653919	0.752826214778757	8.96829855815179	3.0112987308422e-19	2.81479282357997e-17	0.484	1.416	0.758	3.226	7.750	2.851	10.989	13.042	16.564	12.151	18.761	26.590	4.306	6.846	1.470	1.864	4.747	1.282	1.625	0.723	0.593	0.209	0.085	0.000	0.000	0.000	0.000
Pdensi_DN25113_c1_g1	FC_3_2	MC_2_4	231.645799862913	6881.3279619333	3556.4868808981	-4.89289938104949	0.545759598091862	-8.96530156896282	3.0943295307149e-19	2.88763240298661e-17	2.164	3.109	2.772	4.212	6.062	5.289	5.579	7.264	7.660	8.472	6.436	7.198	3.576	4.792	3.827	2.339	7.988	6.230	10.951	58.883	12.435	325.049	114.906	103.436	3.857	5.084	4.558
Pdensi_DN34080_c0_g2	FC_3_2	MC_2_4	399.987599917079	4.65535843927012	202.321479178174	6.27863860160864	0.700569278873974	8.96219516176945	3.18277902953711e-19	2.96528039008868e-17	3.163	4.370	3.420	12.574	8.417	5.312	13.106	10.000	12.218	8.508	9.031	6.622	1.706	4.389	1.520	5.012	3.784	2.434	3.723	2.783	3.036	0.204	0.166	0.000	0.208	0.051	0.000
Pdensi_GG_74079_c0_g1	FC_3_2	MC_2_4	943.047775317665	0	471.523887658833	11.8187972311874	1.31942989451856	8.9575029945034	3.32113709022874e-19	3.08909448563512e-17	12.054	20.519	12.963	23.898	26.072	16.017	24.669	20.448	37.883	9.670	19.722	9.634	14.504	17.572	14.730	17.697	2.874	1.743	0.593	0.151	0.434	0.000	0.000	0.000	0.000	0.000	0.000
Pdensi_GG_50191_c0_g1	FC_3_2	MC_2_4	421.470832676008	3346.68421084448	1884.07752176024	-2.98957139629699	0.333773970258829	-8.95687400062591	3.3401302722513e-19	3.0972249636632e-17	12.387	15.078	12.086	21.001	15.872	13.730	14.762	11.166	11.378	14.661	10.382	13.453	12.136	12.602	10.027	5.903	6.942	7.501	8.655	17.534	8.478	115.148	74.825	68.709	2.033	1.969	2.034
Pdensi_DN91975_c0_g1	FC_3_2	MC_2_4	59.359004225375	985.289144327432	522.324074276404	-4.05149193599988	0.452334420985574	-8.95685083432793	3.34083185003988e-19	3.0972249636632e-17	0.482	0.784	0.967	1.828	2.638	0.784	1.599	2.531	1.148	1.994	0.912	1.134	1.069	0.834	0.267	1.079	1.034	0.881	1.600	1.954	2.659	34.056	19.963	22.140	0.000	0.000	0.000
Pdensi_DN3986_c0_g2	FC_3_2	MC_2_4	0	823.317290856144	411.658645428072	-12.7118154166434	1.41957803978421	-8.95464360562786	3.40834855884601e-19	3.15464693453125e-17	0.000	0.000	0.000	0.000	0.000	0.000	0.000	0.000	0.000	0.000	0.000	0.000	0.000	0.000	0.000	0.000	0.000	0.000	0.133	0.138	0.424	36.610	19.280	8.873	0.000	0.000	0.000
Pdensi_DN26932_c0_g1d307035	FC_3_2	MC_2_4	20.8029610981372	681.811660979534	351.307311038836	-5.03445158225388	0.562367177885945	-8.9522500249382	3.4830896345302e-19	3.21855694463974e-17	0.515	0.089	0.231	0.950	0.464	1.467	0.900	0.403	0.543	0.678	0.214	0.412	0.386	0.418	0.921	0.081	0.085	0.627	0.394	1.151	0.719	12.775	15.335	23.152	0.477	0.604	0.603
Pdensi_DN39441_c0_g1d242362	FC_3_2	MC_2_4	293.204894135352	4213.58253496401	2253.39371454968	-3.84480075991197	0.429579024906658	-8.95015942816901	3.54969308304526e-19	3.27475111308932e-17	7.023	7.214	3.598	11.052	12.192	20.178	12.009	8.182	5.796	6.166	8.284	4.925	6.828	9.679	11.832	4.271	6.597	7.417	19.028	33.443	13.051	120.239	81.291	120.717	10.982	20.773	18.346
Pdensi_GG_114438_c1_g1	FC_3_2	MC_2_4	116.975360057312	1759.49537296071	938.23536650901	-3.91131237320291	0.437042585144394	-8.94949944502698	3.57097935575122e-19	3.2890232007564e-17	2.052	1.661	1.949	3.363	3.732	7.588	3.312	3.123	3.909	2.378	2.788	3.427	2.697	4.528	7.491	1.388	1.075	1.558	21.670	7.981	18.614	64.141	26.493	45.712	4.766	9.881	5.804
Pdensi_DN26053_c1_g3	FC_3_2	MC_2_4	12277.4903689675	519.941084982391	6398.71572697494	4.5609243547209	0.510170863929993	8.93999378872167	3.89192245800938e-19	3.57879672919262e-17	107.635	158.247	178.604	123.286	167.291	182.283	248.089	286.058	546.097	224.168	270.634	231.606	130.969	125.554	142.613	204.950	195.179	173.667	116.686	69.550	169.361	12.285	17.121	10.084	0.304	0.080	0.085
Pdensi_DN28937_c0_g2	FC_3_2	MC_2_4	3.99412031338279	404.443545305854	204.218832809618	-6.65976219386312	0.744970268106924	-8.93963488071348	3.90458307942271e-19	3.58461010239469e-17	0.000	0.000	0.000	0.189	0.015	0.296	0.178	0.091	0.073	0.044	0.127	0.015	0.042	0.087	0.595	0.000	0.000	0.032	0.086	0.000	0.000	4.877	12.280	12.929	0.098	0.028	0.000
Pdensi_GG_58710_c1_g1	FC_3_2	MC_2_4	742.343590288559	0	371.17179514428	11.473591376695	1.28402444965949	8.9356486784482	4.04796277331543e-19	3.71021703008969e-17	17.231	25.519	22.344	17.021	12.013	15.758	17.233	22.954	25.516	13.914	14.071	20.797	7.237	17.954	8.644	13.175	6.771	4.101	1.162	0.974	1.510	0.000	0.000	0.000	0.000	0.708	0.000
Pdensi_DN9757_c0_g1d518471	FC_3_2	MC_2_4	1.11251669965266	1012.26074244357	506.686629571612	-9.82988536926527	1.10117768237005	-8.92670231756656	4.38896432617731e-19	4.01625745265338e-17	0.000	0.000	0.000	0.000	0.000	0.000	0.096	0.000	0.000	0.000	0.000	0.000	0.000	0.000	0.040	0.000	3.576	5.537	0.604	7.098	2.296	39.593	24.866	14.447	0.435	0.163	0.000
Pdensi_DN22322_c1_g2d424376	FC_3_2	MC_2_4	48.1912742325272	998.704050921329	523.447662576928	-4.37292619197072	0.48990632058316	-8.92604567086502	4.4150827598333e-19	4.03363102155239e-17	0.623	1.526	1.471	1.298	2.504	3.626	2.118	0.974	1.156	0.591	0.597	0.838	1.906	1.580	2.036	0.325	0.218	0.829	0.270	8.144	0.563	23.952	21.107	30.713	5.875	7.679	7.609
Pdensi_DN2176_c0_g1d259742	FC_3_2	MC_2_4	67.6570400422734	1057.71451063742	562.685775339847	-3.96716383527151	0.444507261855093	-8.92485719741691	4.46274588583325e-19	4.07060008605874e-17	1.768	2.342	8.469	1.989	2.866	4.914	1.961	1.444	2.570	1.393	0.248	1.620	4.366	2.268	7.426	0.879	1.055	2.636	1.520	1.821	1.693	22.713	24.445	32.786	0.000	1.324	3.798
Pdensi_DN16594_c0_g2	FC_3_2	MC_2_4	635.954354921681	4.08449654006881	320.019425730875	7.11939122380349	0.798415311272213	8.91690217270419	4.79512931125591e-19	4.36673353961585e-17	23.784	29.469	16.404	25.962	24.299	19.945	20.146	16.397	19.650	11.771	16.222	12.726	15.636	24.680	15.650	24.925	13.911	8.618	7.820	3.912	5.968	0.281	0.062	0.000	0.193	0.171	0.929
Pdensi_DN7133_c0_g1d207470	FC_3_2	MC_2_4	206.318268728969	1933.65629227803	1069.9872805035	-3.22792030516128	0.362089156317089	-8.91471133240599	4.89088703163354e-19	4.44677561757139e-17	5.448	4.707	5.407	7.424	7.039	11.057	5.693	5.790	6.743	5.882	5.759	6.091	7.122	8.143	10.989	4.323	3.476	3.529	4.309	4.817	5.549	40.645	45.267	60.104	51.997	67.540	85.524
Pdensi_DN32909_c0_g1d199954	FC_3_2	MC_2_4	3981.64874546701	23.189690866005	2002.41921816651	7.41381307581706	0.832155929085444	8.90916331505922	5.14191219555028e-19	4.66750270437816e-17	24.914	58.022	34.251	102.727	116.157	75.286	97.743	114.290	139.902	98.672	118.656	126.435	30.651	70.389	37.891	18.128	7.937	4.072	3.631	0.902	3.602	0.170	1.278	0.270	1.120	1.934	0.817
Pdensi_DN19234_c0_g2d286190	FC_3_2	MC_2_4	0.478940955325903	2724.54670581909	1362.51282338721	-12.5473263205212	1.40884402217996	-8.90611460387657	5.2852291694278e-19	4.78990833316476e-17	0.000	0.083	0.000	0.506	0.000	0.000	0.000	0.000	0.044	0.045	0.049	0.000	0.000	0.000	0.092	0.034	2.821	10.680	12.582	0.136	3.566	87.056	109.090	13.974	0.000	0.000	0.000
Pdensi_DN23730_c0_g1	FC_3_2	MC_2_4	0	24871.6445647684	12435.8222823842	-17.6279558973557	1.98016653464678	-8.90225927411716	5.47212621715074e-19	4.95135490931694e-17	0.410	0.296	0.000	0.000	0.000	0.000	0.000	0.000	0.000	0.000	0.000	0.000	2.281	0.000	0.152	0.489	0.442	0.167	0.000	0.000	0.196	7.697	838.185	965.145	0.000	0.153	0.823
Pdensi_DN25409_c0_g3	FC_3_2	MC_2_4	535.992810102003	52.1062376897017	294.049523895852	3.34378716886973	0.375817656124483	8.89736582190315	5.71877608132568e-19	5.1662655742992e-17	11.250	18.977	10.707	13.052	18.647	17.965	15.180	15.752	16.491	16.582	15.484	13.136	7.562	16.439	10.693	7.202	6.403	4.902	4.000	3.701	5.365	1.826	1.263	0.963	7.834	17.001	13.394
Pdensi_DN26964_c0_g2d79103	FC_3_2	MC_2_4	615.989563409503	6733.43887100053	3674.71421720502	-3.45007939486723	0.387792419328282	-8.89671696224314	5.7522951735339e-19	5.18825831983555e-17	14.831	12.709	13.500	16.095	29.804	36.848	19.758	20.115	14.818	15.087	10.841	15.392	16.372	21.478	27.864	10.200	11.816	13.425	17.600	29.107	17.366	130.650	162.800	213.532	2.531	10.862	7.959
Pdensi_DN16315_c0_g1d469943	FC_3_2	MC_2_4	117.237806898406	1155.71493008425	636.476368491329	-3.29967491511288	0.370922738664557	-8.89585504246192	5.79712090965381e-19	5.22036276564876e-17	2.170	2.740	1.753	3.610	3.769	3.883	3.869	3.805	2.752	3.003	3.004	2.144	2.510	2.488	2.838	2.544	5.468	7.948	12.012	5.532	11.712	25.931	25.881	35.637	5.768	6.598	4.767
Pdensi_DN36983_c0_g1d32200	FC_3_2	MC_2_4	27.36947893243	562.184533790451	294.777006361441	-4.35881286287921	0.490583461482095	-8.88495680166401	6.39456113440867e-19	5.74920860529537e-17	1.355	1.101	1.358	1.288	1.853	2.585	0.564	1.067	0.805	0.600	0.642	2.196	0.565	1.174	0.943	0.607	1.276	1.862	1.686	3.141	0.486	10.577	17.798	13.966	0.000	0.951	1.432
Pdensi_DN83670_c0_g1	FC_3_2	MC_2_4	37.2481414626363	494.039501438656	265.643821450646	-3.72679730021836	0.419550654013285	-8.88283039144149	6.51803044081116e-19	5.85091519823417e-17	7.164	3.676	3.027	0.950	1.836	2.033	0.830	1.583	0.900	0.445	0.000	1.770	2.492	1.305	3.749	4.731	3.226	0.916	5.022	10.007	4.879	14.268	11.429	12.115	1.658	2.121	6.416
Pdensi_DN4451_c0_g1d327568	FC_3_2	MC_2_4	2.68764169272612	12681.6656335896	6342.17663764114	-12.1867455011051	1.37229202708133	-8.88057735569924	6.65142196091975e-19	5.96078777597241e-17	0.237	0.385	0.000	0.000	0.000	0.000	0.000	0.249	0.000	0.140	0.150	0.000	0.529	0.000	0.265	0.000	0.000	0.291	1.843	0.689	0.851	184.316	293.731	468.417	0.535	0.667	0.000
Pdensi_DN237_c0_g1d202516	FC_3_2	MC_2_4	7.35707581538508	481.511117658576	244.43409673698	-6.03461679344693	0.679542682638964	-8.88040876256935	6.66151130714132e-19	5.96078777597241e-17	0.000	0.000	0.019	0.822	0.694	0.248	0.168	0.220	0.248	0.338	1.461	0.572	0.214	1.285	0.130	0.070	1.622	0.218	0.044	2.062	0.993	9.254	20.506	6.599	3.244	10.806	13.163
Pdensi_DN11823_c0_g1d388823	FC_3_2	MC_2_4	374.377999321885	4042.16745509914	2208.27272721051	-3.43237660130767	0.387274233612689	-8.86290980241244	7.7952645901488e-19	6.96426229229218e-17	4.602	9.966	3.439	11.470	10.467	8.855	12.331	10.254	10.547	11.658	8.760	8.284	5.148	10.449	5.369	2.968	3.745	3.421	3.487	17.513	10.720	73.989	115.269	114.643	11.691	25.934	22.748
Pdensi_DN25314_c0_g1	FC_3_2	MC_2_4	20.7537455349503	605.619452286711	313.186598910831	-4.86967016955526	0.549600568237241	-8.86038052175596	7.974178283068e-19	7.1128664079505e-17	0.070	0.299	0.235	0.400	0.266	0.208	0.559	0.447	0.810	0.762	0.877	0.923	0.154	0.159	0.125	0.315	0.385	0.368	0.556	5.198	3.021	10.006	20.452	14.954	1.583	0.889	0.950
Pdensi_DN23220_c0_g1d128802	FC_3_2	MC_2_4	1172.28546489587	8.92775428388043	590.606609589876	6.96091037400882	0.786032402296341	8.85575499645178	8.31192700855103e-19	7.4024582076784e-17	6.667	11.334	27.977	14.869	10.444	25.676	31.810	22.386	48.844	46.284	32.338	47.682	8.969	14.283	11.600	20.412	7.860	7.926	11.540	4.456	7.002	0.502	0.148	0.055	5.800	7.001	8.183
Pdensi_GG_129064_c1_g1	FC_3_2	MC_2_4	470.013748877393	5081.95194575036	2775.98284731388	-3.43470848465419	0.387864403071914	-8.85543622320339	8.33571696968519e-19	7.41197273694398e-17	10.767	7.507	9.888	11.677	17.442	19.246	16.546	9.895	15.013	13.527	14.482	14.208	12.601	13.508	17.310	11.836	18.090	30.541	24.619	47.855	50.038	149.931	98.355	141.024	3.663	10.072	6.530
Pdensi_DN22647_c0_g1	FC_3_2	MC_2_4	13.6484395613582	1683.9878302395	848.81813490043	-6.94494411228168	0.784533690609483	-8.85232106079006	8.57176952990163e-19	7.60990126302978e-17	0.708	0.074	0.730	0.831	0.613	1.265	0.669	0.366	0.194	0.145	0.166	0.066	0.399	0.604	0.593	1.963	2.145	0.936	5.672	14.427	5.031	25.765	22.331	77.607	3.405	3.831	0.844
Pdensi_DN12935_c0_g1d390848	FC_3_2	MC_2_4	844.346502748526	0.716888117535731	422.531695433031	9.8751466482249	1.11572998795009	8.85083914107959	8.68636814268803e-19	7.69955315368798e-17	13.127	70.722	25.413	20.922	30.298	19.779	29.277	24.126	21.418	19.508	23.520	18.911	15.415	24.912	15.422	3.242	4.975	1.358	0.465	0.329	0.582	0.053	0.000	0.000	41.751	59.604	89.771
Pdensi_DN34050_c0_g1	FC_3_2	MC_2_4	748.084119643707	0	374.042059821854	11.4846939951083	1.29816580475118	8.84686220594876	9.00144250751611e-19	7.9663470529742e-17	66.892	69.117	67.468	43.913	47.619	30.709	27.191	16.729	22.124	10.622	17.511	10.564	36.236	50.134	26.984	56.598	45.637	38.828	1.284	1.006	14.176	0.000	0.000	0.000	0.000	0.000	0.000
Pdensi_GG_100280_c0_g1	FC_3_2	MC_2_4	737.241194759522	0	368.620597379761	11.463601160941	1.29588571780717	8.84615132601282	9.05893959711675e-19	8.00470550150229e-17	4.403	8.487	5.992	34.374	28.781	12.917	18.631	18.814	27.588	14.078	16.040	19.053	3.726	13.457	4.161	4.986	0.686	0.779	0.377	0.000	0.119	0.000	0.000	0.000	0.000	0.000	0.000
Pdensi_DN22699_c0_g2d301595	FC_3_2	MC_2_4	9597.87087370653	11.3834112987595	4804.62714250265	9.69018597900961	1.09561428970923	8.84452317756951	9.19199716043058e-19	8.10960722958924e-17	6.015	18.763	159.444	171.005	422.729	203.718	341.727	280.966	228.229	273.327	68.976	151.608	0.550	53.208	3.202	190.628	83.776	234.706	729.174	7.475	462.939	0.786	0.000	0.141	0.212	0.000	0.000
Pdensi_DN8148_c0_g1d102068	FC_3_2	MC_2_4	400.785862065287	3.19264934359458	201.989255704441	6.96159073517463	0.787322202785792	8.84211154028471	9.39263852451418e-19	8.2737148572948e-17	2.054	11.212	10.989	11.741	10.764	7.799	11.349	9.869	14.139	15.639	11.713	16.415	2.832	8.958	5.223	5.671	5.222	6.386	3.351	0.978	3.723	0.039	0.161	0.053	0.775	3.329	3.035
Pdensi_DN40679_c0_g1d512444	FC_3_2	MC_2_4	624.975148914626	0	312.487574457313	11.2253556658095	1.27008272954775	8.83828699080617	9.71973383022123e-19	8.54852857801977e-17	5.330	14.294	12.391	35.430	29.169	16.001	20.777	18.550	16.059	17.909	17.142	10.688	7.764	22.329	7.777	3.266	0.902	0.683	0.621	0.649	1.614	0.000	0.000	0.000	0.000	0.000	0.000
Pdensi_DN9451_c0_g1d265703	FC_3_2	MC_2_4	220.657702179015	2432.00286652356	1326.33028435129	-3.46174642762589	0.391695015888003	-8.83786182414867	9.75678397751848e-19	8.56778955740101e-17	5.513	4.967	6.031	7.304	9.518	16.648	7.539	6.129	5.860	6.761	5.224	6.296	8.864	8.218	14.486	4.298	5.096	4.654	12.638	8.803	19.354	62.165	43.435	79.397	18.003	17.267	20.694
Pdensi_DN14310_c0_g1d393378	FC_3_2	MC_2_4	436.122037470177	3607.21348047902	2021.6677589746	-3.04769390531518	0.344928211195064	-8.83573394810449	9.94431904183233e-19	8.71893225509615e-17	28.119	19.109	17.031	21.093	24.984	17.850	13.330	13.376	11.956	11.131	10.574	8.147	25.426	21.649	16.491	16.466	7.876	9.539	8.387	21.186	16.568	71.603	94.621	105.678	100.781	185.755	131.674
Pdensi_DN18744_c0_g1d187204	FC_3_2	MC_2_4	395.285491681416	7.50691827441195	201.396204977914	5.69390802722141	0.644433771578285	8.83552085309937	9.96329461633446e-19	8.72204701459669e-17	4.548	6.841	13.684	5.181	5.761	3.405	6.929	12.763	15.263	19.599	10.929	17.605	4.234	7.564	2.923	22.861	5.687	5.987	3.669	3.726	6.296	0.226	0.183	0.150	1.020	0.418	0.717
Pdensi_DN25197_c1_g4d73796	FC_3_2	MC_2_4	440.019068335349	4655.92505966548	2547.97206400041	-3.40307834736163	0.385459770286468	-8.82862132365332	1.05973850004565e-18	9.26280241956442e-17	31.137	39.207	24.582	12.400	19.309	17.704	9.784	16.495	12.828	12.744	9.930	23.589	28.137	23.478	27.497	24.104	34.539	24.881	41.119	86.580	100.846	110.633	97.419	145.098	24.800	54.005	32.687
Pdensi_GG_129410_c0_g1	FC_3_2	MC_2_4	0	987.144641678048	493.572320839024	-12.9734529670971	1.46954403531281	-8.82821654564134	1.06357988867317e-18	9.28203238645758e-17	0.000	0.000	0.000	0.291	0.280	0.000	0.000	0.000	0.000	0.000	0.000	0.000	0.000	0.000	0.000	0.000	0.000	0.000	0.000	0.000	0.000	39.471	30.049	7.581	0.000	0.000	0.278
Pdensi_DN5168_c0_g1d206099	FC_3_2	MC_2_4	4.44033245971698	1452.87347547841	728.656903969062	-8.35421777906223	0.946432953793005	-8.82705715770057	1.0746588802678e-18	9.3642694910485e-17	0.027	0.263	0.162	0.545	0.228	0.934	0.178	0.113	0.095	0.254	0.034	0.064	0.181	0.718	0.550	0.049	0.437	0.281	0.000	0.347	0.078	92.195	14.879	10.722	0.000	0.000	0.098
Pdensi_DN35146_c0_g1	FC_3_2	MC_2_4	441.577053465825	1.50458218188261	221.540817823854	7.96487345720119	0.903063846192425	8.81983426840016	1.14629255655994e-18	9.957778288568e-17	4.893	7.918	5.756	19.966	9.344	13.565	13.810	10.244	14.890	10.456	10.641	8.345	4.182	11.632	8.036	7.432	2.517	1.919	1.098	0.420	0.517	0.088	0.021	0.000	0.907	2.141	1.691
Pdensi_DN33089_c0_g1d236445	FC_3_2	MC_2_4	753.639316929043	0	376.819658464521	11.4953668958389	1.30511606577258	8.80792689425219	1.27481528219966e-18	1.10572628587354e-16	6.813	15.093	25.271	16.084	27.048	21.777	16.021	22.698	27.921	5.254	14.541	24.727	5.571	13.665	12.802	12.740	5.711	4.690	2.953	1.371	7.247	0.000	0.000	0.000	0.000	0.333	0.000
Pdensi_DN21541_c0_g1	FC_3_2	MC_2_4	486.19122575595	1.14613812311474	243.668681939532	8.49941418574354	0.96534280195774	8.80455540612776	1.31372286669857e-18	1.13729392262035e-16	11.424	14.850	3.811	16.788	11.720	21.948	12.872	13.453	16.645	8.859	11.117	8.651	8.297	24.227	17.368	2.150	0.767	0.528	0.458	0.276	0.365	0.055	0.022	0.000	0.000	0.061	0.000
Pdensi_DN18994_c1_g1d356221	FC_3_2	MC_2_4	1663.57642130719	75.9004403887576	869.738430847972	4.44090534516058	0.504394612991013	8.80442659533261	1.3152323974284e-18	1.13729392262035e-16	7.534	6.724	10.546	39.458	31.914	28.227	44.910	38.019	63.621	45.366	36.351	58.022	5.389	15.482	8.874	14.015	7.752	7.544	19.423	5.870	34.234	2.873	1.988	1.032	1.845	1.949	0.938
Pdensi_DN10553_c0_g1d103553	FC_3_2	MC_2_4	620.275832070865	1.71700002231605	310.99641604659	8.41382909717936	0.956172958446168	8.79948446863868	1.3744609242167e-18	1.18669487307333e-16	4.643	0.701	0.216	11.360	11.642	3.421	20.017	19.989	15.058	31.384	18.546	28.384	1.083	1.745	0.362	0.291	0.234	0.265	0.000	1.128	0.155	0.000	0.132	0.000	0.000	0.000	0.000
Pdensi_DN23776_c0_g1	FC_3_2	MC_2_4	2952.43883926324	7.51849658470092	1479.97866792397	8.55604296336023	0.973649702660465	8.78759880476637	1.52790485824742e-18	1.31716578572573e-16	8.831	22.855	18.347	3.145	17.244	12.961	28.119	99.135	133.595	52.099	90.011	63.601	7.557	25.347	15.617	7.227	9.331	4.483	4.827	2.738	1.925	0.281	0.321	0.000	17.016	32.247	21.393
Pdensi_DN19489_c0_g1d15183	FC_3_2	MC_2_4	599.800113534209	7.37688469107862	303.588499112644	6.23781511113572	0.710039639308399	8.78516461026254	1.56135724984222e-18	1.34395548239082e-16	12.402	23.346	14.640	20.094	19.381	18.728	18.522	15.965	18.539	12.891	17.432	12.215	13.276	19.526	18.257	13.048	7.587	5.610	5.765	2.021	4.131	0.324	0.238	0.000	1.116	1.641	1.548
Pdensi_DN25793_c1_g1d75331	FC_3_2	MC_2_4	77.7386737494415	6726.97895238585	3402.35881306765	-6.43577098346094	0.73264943562743	-8.78424341915919	1.57420466881104e-18	1.35295474818544e-16	0.987	0.178	0.165	0.625	0.400	0.897	2.193	1.727	2.931	4.273	1.248	2.133	1.648	1.520	1.099	0.442	0.000	0.000	3.068	4.563	1.653	323.164	164.507	44.663	0.490	1.276	0.397
Pdensi_DN27433_c0_g1	FC_3_2	MC_2_4	0	1046.21230546202	523.106152731009	-13.0571631213931	1.48709073002957	-8.78034060580386	1.62980336809961e-18	1.39861365816039e-16	0.000	0.000	0.000	0.000	0.130	0.000	0.000	0.000	0.000	0.000	0.000	0.000	0.000	0.000	0.000	0.000	0.000	0.000	0.239	3.491	0.462	56.938	12.117	14.498	0.000	0.000	0.000
Pdensi_DN22200_c1_g5	FC_3_2	MC_2_4	1460.27532996019	47652.8746855965	24556.5750077784	-5.02828592911051	0.572952117478813	-8.77610148512358	1.69239119297034e-18	1.45012282946756e-16	15.325	21.198	221.251	98.554	57.526	105.446	41.229	30.165	57.109	30.860	39.424	57.714	37.083	68.726	83.617	124.013	267.891	366.469	65.260	106.102	95.665	610.893	1546.141	1392.269	5.923	13.412	13.565
Pdensi_DN24784_c0_g2	FC_3_2	MC_2_4	0	2222.74003631535	1111.37001815768	-14.1440653825112	1.61213441083556	-8.77350256122904	1.73193004993386e-18	1.48175655346233e-16	0.000	0.000	0.000	0.000	0.000	0.000	0.000	0.000	0.000	0.000	0.000	0.000	0.000	0.000	0.000	0.000	0.000	0.000	1.605	0.335	0.417	59.366	101.871	8.742	0.000	0.000	0.000
Pdensi_DN11265_c0_g1d210500	FC_3_2	MC_2_4	57.4706850703002	471.045327532483	264.258006301392	-3.03449115980789	0.345978035999911	-8.77076243015806	1.77460514841164e-18	1.51368733564065e-16	2.467	1.445	1.491	2.664	1.783	2.311	1.348	1.822	1.917	2.148	1.279	2.221	1.789	1.886	0.990	1.653	1.376	1.057	3.246	1.465	4.008	11.724	11.755	12.296	1.261	2.043	1.438
Pdensi_DN63802_c0_g1	FC_3_2	MC_2_4	254.309163931698	7.54879136061902	130.928977646159	5.10026376183079	0.581519697856719	8.7705778164155	1.77751739180191e-18	1.51388800513828e-16	1.447	0.977	1.896	5.038	7.328	1.479	8.829	6.522	7.145	6.802	5.602	5.336	0.605	1.148	0.101	1.299	1.081	0.334	0.604	1.365	2.201	0.138	0.222	0.182	2.188	2.031	2.176
Pdensi_DN9388_c0_g1d265663	FC_3_2	MC_2_4	3.21145672888364	1642.58874689937	822.900101814128	-8.98519879742681	1.02474134210797	-8.76826027038551	1.81448015509643e-18	1.54142916412799e-16	0.084	0.000	0.107	0.000	0.000	0.209	0.144	0.152	0.000	0.000	0.106	0.338	0.000	0.053	0.134	0.000	2.115	1.349	48.954	2.670	23.177	14.184	50.303	56.908	0.000	0.000	0.100
Pdensi_DN21923_c1_g1	FC_3_2	MC_2_4	1146.30377478266	6.23074656796388	576.267260675314	7.43007206958078	0.847396464583123	8.76811785288248	1.8167761776516e-18	1.54142916412799e-16	95.160	78.640	71.059	56.075	37.704	62.146	23.907	22.660	54.070	28.876	14.868	34.414	39.222	78.074	36.826	84.776	16.280	10.817	2.631	1.162	2.924	0.283	0.217	0.000	0.000	0.000	0.000
Pdensi_DN23116_c1_g4	FC_3_2	MC_2_4	59.5648667188202	5420.72760152743	2740.14623412312	-6.50776487754408	0.742214318957178	-8.76804005437081	1.8180316389754e-18	1.54142916412799e-16	0.000	0.000	0.000	1.556	5.831	5.568	1.154	2.371	1.784	0.778	1.792	1.227	3.054	5.017	4.652	0.170	0.308	0.000	4.207	21.834	128.249	307.106	59.690	67.802	0.000	0.106	0.000
Pdensi_GG_122947_c2_g1	FC_3_2	MC_2_4	583.035385534017	0	291.517692767008	11.1251230247477	1.2689314327531	8.76731613512832	1.82975492303848e-18	1.5490464132885e-16	20.498	26.210	14.081	15.479	14.609	7.364	19.156	16.755	15.727	14.616	19.447	8.600	20.294	22.566	8.193	15.265	3.688	1.629	2.484	0.982	4.352	0.000	0.000	0.000	0.000	0.000	0.000
Pdensi_DN39788_c0_g3	FC_3_2	MC_2_4	1110.66846390365	11574.5097455643	6342.58910473399	-3.38145662012177	0.385704824349756	-8.76695443419053	1.8356403108551e-18	1.55170599192044e-16	15.767	31.209	26.520	25.039	29.919	28.343	28.395	36.167	33.881	43.337	40.726	37.195	24.478	30.610	30.038	17.882	17.191	18.778	17.601	22.423	22.519	233.931	386.501	253.238	6.015	7.027	5.981
Pdensi_DN9737_c0_g1d454188	FC_3_2	MC_2_4	436.714582052049	19.5245306850736	228.119556368561	4.50336849647869	0.514137407793274	8.75907574165352	1.96857814290909e-18	1.66159747966858e-16	0.613	0.690	1.044	8.664	4.373	7.579	10.253	11.384	16.895	15.293	15.044	13.946	2.718	5.223	5.144	2.242	1.478	1.570	1.060	2.371	1.417	0.394	0.536	0.533	0.045	0.000	0.000
Pdensi_DN22095_c1_g1	FC_3_2	MC_2_4	833.590235464783	50.9366401974756	442.263437831129	4.04010838743532	0.461302615736842	8.75804352633472	1.98668458042484e-18	1.6743813173202e-16	14.259	28.711	26.809	23.534	21.527	27.664	17.013	26.795	29.975	18.114	17.713	19.965	17.150	28.738	27.512	39.149	23.638	19.980	18.289	7.789	24.167	1.005	1.473	1.368	5.484	3.239	1.419
Pdensi_DN24478_c1_g1	FC_3_2	MC_2_4	23.1477252286439	10869.4015826525	5446.27465394056	-8.87699894211209	1.01377151179815	-8.75640993932328	2.01567649344337e-18	1.69628775382752e-16	0.028	0.747	1.383	0.692	1.292	1.670	0.262	0.471	1.307	0.348	0.340	1.346	0.635	1.205	1.504	0.051	0.676	0.912	0.260	7.878	2.171	705.028	104.692	73.595	0.177	0.016	0.086
Pdensi_DN20468_c2_g3	FC_3_2	MC_2_4	485.396598037682	17.6400383179293	251.518318177805	4.75566079785578	0.543360885571705	8.75230610840168	2.09036469250865e-18	1.75652754963966e-16	14.133	34.314	25.595	20.269	45.009	22.753	17.900	13.337	11.759	6.103	3.746	4.728	15.812	36.710	21.664	5.077	4.668	1.103	1.163	0.028	0.476	0.748	0.291	0.338	0.037	0.000	0.000
Pdensi_DN16455_c0_g1d111306	FC_3_2	MC_2_4	0	324.209920999235	162.104960499618	-11.3666136172958	1.29906813950093	-8.74982094600714	2.13691536031171e-18	1.79297978421881e-16	0.000	0.000	0.000	0.000	0.000	0.000	0.000	0.000	0.000	0.000	0.000	0.000	0.000	0.000	0.000	0.000	0.793	1.614	7.665	0.357	8.216	7.958	9.172	7.547	0.000	0.000	0.000
Pdensi_DN36606_c1_g2	FC_3_2	MC_2_4	16.3462959765151	14105.8702842657	7061.10829012112	-9.75271775924327	1.11470640832813	-8.74913581403977	2.14992788110043e-18	1.80122550417765e-16	0.064	23.607	0.138	0.193	0.229	2.268	0.530	0.533	0.398	1.271	2.992	0.868	1.050	1.116	0.503	0.342	0.538	0.483	0.073	0.200	0.054	13.425	481.331	533.653	0.199	0.284	0.214
Pdensi_GG_93761_c0_g1	FC_3_2	MC_2_4	80.5704363394177	2995.28638450826	1537.92841042384	-5.21620300338332	0.59648642209243	-8.74488137564854	2.23250068327264e-18	1.86763873728453e-16	0.972	0.584	0.216	1.369	0.654	3.185	3.840	1.469	1.787	3.304	1.639	1.401	1.444	1.621	1.328	0.775	0.585	0.265	0.480	1.629	0.619	51.307	69.096	104.167	3.414	14.923	19.374
Pdensi_DN15327_c0_g1	FC_3_2	MC_2_4	701.688217205741	0	350.844108602871	11.3922914860978	1.30276363010505	8.74471103033415	2.23587125524785e-18	1.86769558680615e-16	3.912	16.408	7.445	17.642	22.758	20.143	17.146	17.961	26.772	14.195	21.983	18.564	4.741	14.790	10.060	4.384	2.289	1.227	1.260	0.518	1.435	0.012	0.000	0.000	0.274	0.125	0.296
Pdensi_DN21451_c0_g2	FC_3_2	MC_2_4	3.34237196485049	203.214545397747	103.278458681299	-5.9269655810821	0.678184932198357	-8.73945335510428	2.34241073498731e-18	1.95380548502953e-16	0.000	0.049	0.102	0.014	0.000	0.061	0.136	0.083	0.080	0.040	0.259	0.149	0.013	0.013	0.000	0.052	2.375	1.796	34.027	0.212	22.489	3.716	6.532	5.018	0.000	0.026	0.014
Pdensi_DN29776_c0_g1	FC_3_2	MC_2_4	10.9716470668902	234.635081550332	122.803364308611	-4.4250815644968	0.506634480951819	-8.73426845362629	2.45238059314214e-18	2.04251881153718e-16	0.316	0.669	0.602	0.672	0.225	0.355	0.315	0.283	0.378	0.298	0.258	0.304	0.378	0.372	0.240	0.336	0.927	1.550	2.434	0.316	0.756	7.012	6.990	4.013	0.133	0.077	0.164
Pdensi_DN17351_c0_g3	FC_3_2	MC_2_4	84.4574244550491	2563.72555959565	1324.09149202535	-4.92382702949633	0.564304932603522	-8.72547224916034	2.65072102767242e-18	2.20446434642545e-16	5.838	5.200	3.466	2.957	3.167	2.555	3.722	2.185	1.577	1.322	1.937	1.576	4.000	4.698	2.580	2.677	1.485	35.175	1.841	6.949	7.389	108.989	42.222	49.607	4.187	1.573	2.308
Pdensi_DN95966_c0_g1	FC_3_2	MC_2_4	620.720195335784	0	310.360097667892	11.2154516030294	1.28584594448348	8.72223585659376	2.72761424222182e-18	2.26508136014872e-16	10.733	6.892	21.946	2.506	7.748	5.573	14.444	19.608	20.885	23.483	9.488	22.859	11.378	8.254	6.586	2.138	2.126	9.170	3.090	3.669	6.291	0.000	0.000	0.000	1.747	3.132	15.952
Pdensi_DN17780_c0_g1	FC_3_2	MC_2_4	3016.15206851669	22766.7967023022	12891.4743854095	-2.91612273574579	0.334391601564796	-8.72068174589223	2.76531686080078e-18	2.29302344739011e-16	138.930	94.576	87.770	128.436	110.881	146.643	90.086	79.337	97.098	88.327	71.114	87.846	93.136	103.970	91.760	76.196	149.147	173.243	290.824	467.201	584.444	475.688	588.555	654.846	102.833	121.309	97.830
Pdensi_DN16560_c0_g1d215377	FC_3_2	MC_2_4	52.8373785785807	4689.31598839732	2371.07668348795	-6.47249911602972	0.742257834886405	-8.72001454456896	2.78166055883259e-18	2.30319865187556e-16	0.245	0.157	0.016	0.224	0.429	2.109	1.311	1.198	2.145	0.912	0.329	0.579	0.704	0.579	0.879	0.208	0.919	5.735	3.872	14.012	1.490	238.955	34.653	98.620	0.127	0.164	0.117
Pdensi_DN15740_c0_g2d345609	FC_3_2	MC_2_4	0	1691.47775087204	845.738875436021	-13.7501234451261	1.5769753156043	-8.71930163336579	2.79922936424833e-18	2.3143570030259e-16	0.000	0.088	0.082	0.104	0.198	0.000	0.000	0.000	0.000	0.000	0.000	0.000	0.000	0.000	0.000	0.000	1.337	1.616	1.737	2.284	1.407	103.544	18.390	14.707	0.000	0.092	0.000
Pdensi_DN23444_c0_g1	FC_3_2	MC_2_4	6.11002748034619	1347.58264921248	676.846338346411	-7.77993350574042	0.892860821667279	-8.71348962452244	2.94660662993276e-18	2.43264960782419e-16	0.048	0.017	0.031	0.139	0.284	1.011	0.189	0.246	0.111	0.055	0.416	0.150	0.022	0.381	0.178	0.014	0.088	0.020	0.108	0.202	1.177	7.541	32.286	59.130	4.752	3.750	1.638
Pdensi_DN38645_c0_g6	FC_3_2	MC_2_4	32.6034147820129	574.957932486168	303.78067363409	-4.14006505260004	0.475344636970206	-8.70960715784731	3.04929720732486e-18	2.51375882898886e-16	0.349	1.673	0.508	0.701	1.283	1.625	0.961	1.020	0.915	1.003	1.493	1.182	0.414	1.643	0.996	0.407	0.621	0.345	13.398	1.287	32.416	10.398	20.116	12.718	1.225	1.272	0.508
Pdensi_DN5807_c0_g1d206501	FC_3_2	MC_2_4	0	673.800993426752	336.900496713376	-12.4227554694891	1.42643855648393	-8.70893135426056	3.06752966621491e-18	2.52510826322832e-16	0.000	0.101	0.000	0.354	0.000	0.000	0.000	0.000	0.000	0.000	0.000	0.000	0.000	0.000	0.000	0.000	0.000	0.000	0.000	0.108	0.000	23.263	22.301	6.578	0.000	0.000	0.000
Pdensi_GG_17550_c0_g1	FC_3_2	MC_2_4	625.972665765873	6.23074656796388	316.101706166919	6.54049392778276	0.751264242693738	8.70598326939016	3.14833288169489e-18	2.58785641170944e-16	47.100	75.659	61.421	21.131	37.794	39.873	24.739	14.339	16.253	4.300	10.242	3.516	66.184	42.942	53.027	61.234	25.559	19.212	15.504	2.714	9.471	0.260	0.229	0.000	0.542	0.240	0.864
Pdensi_DN22577_c0_g2	FC_3_2	MC_2_4	1346.29077307514	5780.82905574485	3563.55991440999	-2.10248240524625	0.241745772137131	-8.69708035288246	3.40532310852413e-18	2.79503385244204e-16	22.872	30.174	26.778	32.870	55.340	53.869	36.410	38.944	43.719	45.468	39.772	40.516	32.453	43.797	38.586	23.384	72.061	121.401	91.490	74.633	151.168	170.037	142.098	130.886	20.168	43.130	37.857
Pdensi_DN20632_c1_g1	FC_3_2	MC_2_4	2819.21809522392	18028.0285722792	10423.6233337515	-2.67692718881172	0.307843391107893	-8.69574357005935	3.44565817494024e-18	2.82404146535102e-16	27.574	68.099	67.400	79.397	84.755	74.692	81.890	75.880	91.400	73.293	100.683	77.953	33.937	65.741	55.875	71.151	69.903	46.193	61.344	46.277	42.400	605.132	357.787	428.041	4.969	11.475	4.955
Pdensi_DN20944_c5_g1	FC_3_2	MC_2_4	0	957.579866271935	478.789933135967	-12.9296039527923	1.48787460967894	-8.68998225299531	3.62496111038375e-18	2.96669755013635e-16	0.000	0.264	0.214	0.000	0.000	0.127	0.000	0.000	0.000	0.000	0.268	0.000	0.329	0.376	0.000	0.132	0.001	0.000	0.028	0.000	0.000	49.443	18.170	8.556	0.000	0.000	0.149
Pdensi_DN17729_c0_g1	FC_3_2	MC_2_4	0	2357.87995667202	1178.93997833601	-14.2289941893839	1.6392161426028	-8.68036485218518	3.94501243845349e-18	3.22001477025882e-16	0.000	0.000	0.037	0.047	0.045	0.000	0.000	0.000	0.000	0.044	0.047	0.000	0.125	0.000	0.000	0.135	0.000	0.094	1.909	8.881	1.982	8.512	100.110	64.278	0.000	0.000	0.045
Pdensi_DN17342_c2_g1	FC_3_2	MC_2_4	310.156777397393	1257.89926442028	784.028020908835	-2.02023907445222	0.23273731967106	-8.68034003875067	3.94587324195318e-18	3.22001477025882e-16	7.591	5.849	5.808	10.442	9.040	9.229	9.496	8.635	9.284	8.339	6.708	6.232	7.754	7.706	6.383	6.788	14.834	12.827	19.462	13.708	21.316	34.949	31.004	30.178	4.098	9.520	8.915
Pdensi_DN37386_c0_g2	FC_3_2	MC_2_4	250.052814204772	36357.2025600995	18303.6276871521	-7.18400644047615	0.827660146933926	-8.67989895017823	3.96120603890268e-18	3.22786922063435e-16	2.135	1.090	0.414	2.672	3.554	38.841	7.630	4.048	10.291	3.279	2.525	8.836	1.933	5.403	24.549	0.282	0.946	1.141	1.756	19.148	6.170	333.645	481.533	1869.076	19.435	33.479	55.634
Pdensi_DN21800_c0_g2d297024	FC_3_2	MC_2_4	6.65322058718239	420.290029057211	213.471624822197	-5.98120890354745	0.68917179683434	-8.67883585924684	3.99840255808242e-18	3.25349153186585e-16	0.171	0.098	0.094	0.341	0.543	1.402	0.226	0.182	0.175	0.091	0.168	0.217	0.293	0.821	0.765	0.020	0.000	0.000	1.079	6.972	30.248	18.849	4.605	9.572	0.797	0.226	0.193
Pdensi_DN15890_c0_g1d468258	FC_3_2	MC_2_4	886.636711494487	27.4780535153797	457.057382504933	5.02391407829454	0.579058824233384	8.67599951515411	4.09933912794086e-18	3.33083083855333e-16	22.025	23.082	15.358	30.344	45.797	18.104	40.565	24.052	14.050	15.371	19.420	10.659	16.832	24.298	11.602	6.885	1.371	1.823	0.458	1.379	0.801	0.652	0.634	0.801	0.000	0.071	0.000
Pdensi_DN17252_c0_g1d11803	FC_3_2	MC_2_4	1246.63094775864	14.4327840848843	630.531865921762	6.38911483990281	0.73646840140836	8.67534143716799	4.12311522429596e-18	3.34534307265976e-16	9.472	29.439	17.331	25.906	30.242	15.377	34.054	38.211	38.128	32.112	41.376	21.424	18.190	25.110	14.752	19.803	11.194	9.544	5.154	2.074	14.078	0.356	0.677	0.033	0.023	0.000	0.000
Pdensi_DN19282_c0_g1d14910	FC_3_2	MC_2_4	3026.18362686526	125261.580860727	64143.8822437963	-5.37128553400591	0.619382905092339	-8.67199512586668	4.24613841282318e-18	3.44022377538648e-16	2.687	9.055	4.314	66.523	190.990	286.879	94.855	100.624	73.235	42.078	44.350	41.648	84.133	186.302	196.816	8.311	27.583	5.996	8.525	23.525	10.961	1252.659	3222.482	4800.101	0.344	0.283	0.113
Pdensi_DN39426_c0_g1d90943	FC_3_2	MC_2_4	9.18004606625188	1785.65169198214	897.415869024197	-7.60985937597498	0.87758329641287	-8.67138128891053	4.26909551549501e-18	3.45387538758618e-16	0.000	0.000	0.000	0.062	0.015	0.782	0.186	0.142	0.481	0.014	0.047	0.084	0.014	0.071	0.735	0.045	64.944	77.294	44.180	0.000	0.409	101.904	17.025	24.336	0.000	0.000	0.015
Pdensi_DN36347_c0_g1d31699	FC_3_2	MC_2_4	639.899921871686	29.4438709728435	334.671896422265	4.41799312129409	0.509788536142659	8.66632497216014	4.46291947310323e-18	3.60552888632762e-16	11.117	19.229	13.931	20.255	16.743	12.007	13.071	22.635	21.036	17.317	14.222	16.728	9.541	19.037	8.415	12.602	5.663	5.322	4.390	4.891	2.565	1.168	0.626	0.514	0.575	0.144	0.616
Pdensi_DN858_c0_g1d258952	FC_3_2	MC_2_4	0	2943.18101554933	1471.59050777466	-14.5488691889373	1.68019743028288	-8.65902359253571	4.75822344539957e-18	3.83861700833433e-16	0.059	0.064	0.000	0.000	0.000	0.000	0.000	0.000	0.000	0.000	0.000	0.000	0.263	0.000	0.000	0.000	0.000	0.220	0.000	0.000	1.015	7.963	113.314	94.099	0.000	0.000	0.213
Pdensi_DN24294_c0_g1	FC_3_2	MC_2_4	4455.15251043594	32.2508338911502	2243.70167216354	7.08575149564678	0.819492071463272	8.64651622924744	5.30954914101515e-18	4.27728807724628e-16	5.348	31.166	8.434	119.615	113.463	32.490	162.661	101.281	129.455	222.416	101.437	99.143	27.627	74.197	18.750	10.681	12.462	4.540	3.615	14.039	2.745	1.653	0.825	0.082	2.346	2.567	4.684
Pdensi_GG_86282_c0_g1	FC_3_2	MC_2_4	38.7909816670009	7149.99187996796	3594.39143081748	-7.5264231248941	0.870554772102342	-8.6455480643891	5.35476529273122e-18	4.30757733761786e-16	0.146	0.687	2.000	1.155	0.314	3.150	1.678	0.686	1.044	0.725	0.408	0.408	1.278	0.949	2.879	0.338	0.460	2.146	0.352	4.883	0.507	33.415	293.610	198.211	0.000	0.020	0.000
Pdensi_DN14939_c0_g1	FC_3_2	MC_2_4	123.647632423926	1140.77212789413	632.209880159028	-3.20472784441944	0.370736977838544	-8.64420879488072	5.41794029078648e-18	4.35220680858746e-16	9.207	9.718	4.863	4.201	8.747	16.590	3.941	3.513	3.486	4.229	2.813	3.910	8.655	15.290	12.393	1.892	6.694	10.079	3.221	7.907	6.813	22.553	29.355	34.043	1.897	11.927	5.601
Pdensi_DN31293_c0_g1d198539	FC_3_2	MC_2_4	47.0665851391075	744.498785756374	395.782685447741	-3.98182269664098	0.460679164433246	-8.64337483450038	5.45765035277684e-18	4.37788713120902e-16	1.032	0.745	0.517	1.525	4.179	3.186	0.955	1.805	1.430	1.624	0.435	1.418	1.530	1.985	2.679	0.000	0.555	1.050	0.190	3.387	1.728	14.401	19.531	22.125	0.767	11.006	9.135
Pdensi_GG_122761_c0_g1	FC_3_2	MC_2_4	1.68666215836163	3681.84248682239	1841.76457449037	-11.0709810082777	1.28179583275049	-8.63708612979458	5.76649099236123e-18	4.61907363456108e-16	0.019	0.020	14.640	5.576	0.066	0.000	0.000	0.134	0.022	0.022	0.189	0.175	0.082	0.021	0.166	3.351	62.223	63.060	49.953	0.997	3.600	230.702	47.006	20.508	0.029	0.021	0.000
Pdensi_DN22728_c0_g1d545187	FC_3_2	MC_2_4	2824.27460241317	209.064197522724	1516.66939996795	3.74974633894493	0.434430854976439	8.63139967152722	6.06057097702381e-18	4.8477710027249e-16	25.974	77.307	43.153	64.530	86.553	44.252	71.797	90.460	87.962	71.090	78.154	57.512	29.153	52.286	36.661	46.151	59.590	49.557	58.336	37.484	46.171	8.296	4.833	3.216	6.874	9.579	17.564
Pdensi_DN14863_c0_g1d342967	FC_3_2	MC_2_4	643.307560094708	9.6821011629111	326.494830628809	6.00596016786109	0.696561100468021	8.62230199737779	6.56213669880618e-18	5.24155303094473e-16	12.121	36.555	19.016	45.349	56.647	70.622	30.055	12.860	13.923	16.191	8.908	6.617	35.759	65.364	49.170	3.746	2.369	1.233	1.560	0.421	1.072	0.311	0.349	0.105	0.120	0.986	1.519
Pdensi_GG_34709_c1_g1	FC_3_2	MC_2_4	22.845516250524	733.02229024535	377.933903247937	-5.00071058618257	0.580238553408561	-8.61837007693876	6.79138800661172e-18	5.41701797672646e-16	0.000	0.143	0.000	0.839	0.482	2.748	0.442	0.972	0.628	0.156	0.335	0.625	0.738	0.459	0.887	0.119	0.000	0.000	0.587	0.154	0.000	12.511	15.246	27.178	0.000	0.000	0.000
Pdensi_DN19547_c0_g1d218706	FC_3_2	MC_2_4	274.774314032907	5.53121300074326	140.152763516825	5.57500830851331	0.647089136880115	8.61551831234988	6.96258920657716e-18	5.54575133535707e-16	16.952	9.280	6.647	11.721	6.441	5.575	9.580	6.778	7.936	6.840	4.235	5.490	7.289	7.758	4.141	8.909	2.741	2.007	1.386	3.906	1.456	0.251	0.105	0.081	0.000	0.000	0.024
Pdensi_DN15140_c0_g1d214056	FC_3_2	MC_2_4	54.1498029397547	3062.72763007366	1558.43871650671	-5.82189954804179	0.676449156090694	-8.6065589639988	7.52864307404599e-18	5.98818316629323e-16	0.034	0.036	0.067	0.883	1.207	0.901	2.456	1.254	1.097	0.392	0.381	0.317	1.154	1.848	0.904	0.091	0.406	0.335	0.684	25.707	2.348	150.647	56.941	35.106	0.518	0.038	0.040
Pdensi_DN25389_c0_g2	FC_3_2	MC_2_4	4152.17391267303	12.6725232308105	2082.42321795192	8.35949211916717	0.971553771219542	8.60425060022557	7.68169844519963e-18	6.10134003473216e-16	56.482	179.938	75.197	162.357	146.010	112.016	135.585	117.063	114.960	82.590	101.042	59.420	43.882	135.724	62.524	96.636	86.782	74.638	90.370	18.057	33.050	0.586	0.000	0.388	1.889	0.973	0.579
Pdensi_DN24089_c0_g2d551537	FC_3_2	MC_2_4	6.68715486264723	338.021540304461	172.354347583554	-5.65877424764823	0.657766358316809	-8.60301560895992	7.76484107466848e-18	6.15872780441307e-16	0.173	0.563	0.868	0.658	0.421	0.000	0.192	0.182	0.206	0.000	0.000	0.612	0.578	0.000	0.771	1.086	0.000	0.000	0.574	1.204	0.746	9.232	4.020	12.539	0.773	1.751	0.209
Pdensi_DN18415_c0_g2d283800	FC_3_2	MC_2_4	626.570721383082	0	313.285360691541	11.2290499287262	1.30583418738183	8.59913918415645	8.03162341178106e-18	6.36140570284373e-16	11.026	10.498	8.366	9.513	17.019	3.201	23.771	18.350	13.470	16.848	14.229	4.745	8.044	7.757	3.580	15.893	9.223	3.605	1.191	4.046	1.934	0.000	0.000	0.000	0.000	0.302	0.000
Pdensi_DN9507_c0_g1d333098	FC_3_2	MC_2_4	850.338775051978	5.72627629086159	428.03252567142	7.13506088316893	0.829813653485306	8.59838935308055	8.08426261899518e-18	6.39414293187993e-16	6.824	10.299	18.740	15.140	13.256	15.620	26.185	17.920	30.799	25.487	15.090	16.699	6.593	14.867	6.013	23.694	13.898	9.491	3.451	3.089	3.610	0.134	0.326	0.000	0.000	0.000	0.000
Pdensi_DN6782_c0_g1d450447	FC_3_2	MC_2_4	529.820325033932	0	264.910162516966	10.9869770646915	1.27789474993486	8.59771672530273	8.13177168149294e-18	6.42273676161716e-16	1.311	1.744	0.403	11.881	9.276	6.605	14.332	14.767	17.739	15.059	12.747	15.819	1.685	4.772	2.255	0.271	0.109	0.248	0.785	0.000	0.144	0.000	0.000	0.000	0.000	0.000	0.000
Pdensi_DN18910_c0_g1d285192	FC_3_2	MC_2_4	6021.74256599966	463.552741289464	3242.64765364456	3.69713927933983	0.430028215294945	8.59743418650812	8.15181005863523e-18	6.42958385545243e-16	21.769	32.651	37.151	86.694	108.871	90.179	149.108	157.216	225.068	160.650	112.277	178.781	35.251	64.287	39.903	43.827	18.469	14.605	15.382	12.874	18.617	14.307	14.007	7.344	119.000	122.562	254.289
Pdensi_DN16236_c0_g1d278266	FC_3_2	MC_2_4	1292.9636223735	7094.64794107654	4193.80578172502	-2.45593062755141	0.286010417459885	-8.5868572528337	8.93805728777788e-18	7.03990272616176e-16	41.082	47.397	42.466	34.972	41.799	33.675	38.815	37.286	38.343	47.160	33.815	35.803	45.739	45.007	35.765	36.493	55.464	55.421	86.299	107.038	125.876	156.672	190.751	189.500	14.258	43.021	27.982
Pdensi_DN11039_c0_g1d5163	FC_3_2	MC_2_4	617.688506601632	55.0054468510767	336.346976726355	3.48920528864506	0.406507556564064	8.583371286224	9.21323826814045e-18	7.24655146787036e-16	10.079	14.245	9.112	15.180	15.683	13.341	16.236	15.918	22.382	18.145	15.634	21.682	9.015	13.804	10.647	9.513	9.132	5.214	11.516	5.117	5.581	1.758	1.058	1.372	0.938	1.805	1.007
Pdensi_DN16912_c0_g1d215698	FC_3_2	MC_2_4	29.3786979219248	3729.5802686899	1879.47948330591	-6.98793938219751	0.814526635192085	-8.57914165145696	9.55837091245719e-18	7.50756933112888e-16	0.746	0.418	0.394	0.682	0.399	1.831	1.248	0.661	0.679	1.176	0.397	0.773	3.288	0.506	0.857	0.298	1.278	1.410	5.446	5.791	3.022	25.355	75.199	173.834	1.771	0.855	0.507
Pdensi_DN22652_c1_g1d301570	FC_3_2	MC_2_4	1232.20685863004	4.96035110154196	618.583604865791	7.90749782246106	0.921733177154633	8.57894455624491	9.57476108291448e-18	7.51001232678197e-16	17.139	30.853	26.500	47.385	31.704	36.718	48.615	24.178	35.867	27.424	24.015	21.469	16.680	28.112	24.851	22.949	12.020	14.551	21.296	2.158	9.752	0.289	0.000	0.097	1.437	0.107	0.180
Pdensi_DN20088_c0_g1	FC_3_2	MC_2_4	2203.44573312624	16795.6720411341	9499.55888713016	-2.9302256901861	0.341603134444193	-8.57786534937315	9.66499942994084e-18	7.5702915202495e-16	23.911	37.227	26.650	77.364	99.950	166.572	75.731	63.648	55.870	39.259	51.133	40.056	68.398	105.212	130.527	47.458	65.583	46.509	224.051	133.083	169.535	355.733	501.221	412.497	37.253	22.225	13.224
Pdensi_GG_75930_c0_g1	FC_3_2	MC_2_4	404.660206644941	1.57538812869376	203.117797386818	7.82661532001774	0.912701912277874	8.57521520962357	9.89016868075178e-18	7.73001694376674e-16	1.047	1.576	2.974	6.382	13.474	5.205	8.292	13.310	14.224	5.768	13.056	10.877	0.719	1.694	0.618	2.004	3.985	3.645	1.732	2.702	4.892	0.047	0.078	0.000	0.000	0.000	0.000
Pdensi_GG_62371_c0_g1	FC_3_2	MC_2_4	43.5955547789463	3082.27905508132	1562.93730493013	-6.14379654104702	0.716465668893912	-8.57514436181134	9.89625878357463e-18	7.73001694376674e-16	10.264	4.622	22.776	6.912	1.506	1.056	0.608	1.620	1.624	1.014	2.521	1.593	4.644	1.150	0.884	23.617	12.436	6.264	2.448	52.060	6.923	35.016	129.088	65.133	0.000	0.052	0.074
Pdensi_DN32153_c0_g1d565337	FC_3_2	MC_2_4	0	633.014394111047	316.507197055523	-12.3320084529416	1.43817663429705	-8.574752334903	9.93002451413432e-18	7.74569305273551e-16	0.000	0.000	0.000	0.457	0.000	0.391	0.000	0.000	0.000	0.000	0.000	0.426	0.400	0.000	0.000	0.975	0.388	0.882	0.000	2.513	1.043	8.786	26.847	11.661	1.064	2.041	0.882
Pdensi_DN18883_c0_g2d480523	FC_3_2	MC_2_4	120.994341905021	1148.7877281887	634.891035046861	-3.24676266350281	0.378694172744353	-8.5735743963893	1.00321672995776e-17	7.81458850035413e-16	1.295	1.865	1.019	2.401	2.069	2.750	3.934	2.837	3.907	4.709	4.194	4.320	1.078	1.806	1.043	1.607	0.861	0.773	2.757	3.463	2.222	26.006	26.098	34.844	19.645	10.068	33.615
Pdensi_DN24513_c0_g1	FC_3_2	MC_2_4	974.448770767713	18.8974935587482	496.673132163231	5.64378085724258	0.658656410172979	8.56862663153979	1.04726486702018e-17	8.146481810141e-16	21.676	11.471	8.649	34.818	11.090	17.361	37.316	19.927	28.722	30.599	20.479	27.949	12.780	8.258	10.738	6.259	1.237	2.250	5.284	0.444	3.217	0.856	0.486	0.125	0.000	0.017	2.119
Pdensi_DN20595_c0_g1	FC_3_2	MC_2_4	370.712671734212	37.4883039611406	204.100487847676	3.28774535213368	0.383796799125919	8.56636991142548	1.0679842524918e-17	8.29624250644451e-16	8.630	13.241	9.195	12.819	13.396	13.243	10.699	10.550	11.549	9.844	10.020	10.100	8.449	13.166	8.973	7.158	3.978	5.140	3.693	2.152	6.432	1.101	1.068	0.676	0.612	1.021	1.309
Pdensi_GG_136404_c0_g1	FC_3_2	MC_2_4	32.718658953829	986.818892269923	509.768775611876	-4.91395826900613	0.573751491208763	-8.56461088868553	1.08441427093925e-17	8.41231767491862e-16	4.570	1.784	2.628	3.090	1.499	1.673	1.467	0.707	0.731	1.067	0.637	0.601	2.315	1.502	1.897	1.790	1.350	1.721	1.290	3.098	2.128	16.091	25.357	32.468	1.391	1.742	0.465
Pdensi_GG_17691_c0_g1	FC_3_2	MC_2_4	22.5859697411735	7005.43738452052	3514.01167713085	-8.27776414768083	0.966737232697976	-8.56257922804856	1.10370145840066e-17	8.55020888705126e-16	0.104	0.112	0.104	0.921	1.257	2.380	1.153	0.217	0.613	0.366	0.262	0.122	1.503	1.797	3.944	0.093	0.338	0.127	0.346	0.602	0.000	35.742	162.534	315.717	0.000	0.000	0.000
Pdensi_DN37337_c0_g3	FC_3_2	MC_2_4	1.73274170566638	4357.54111539369	2179.63692854968	-11.2859146291498	1.31822404192388	-8.56145410053256	1.11452789243303e-17	8.62226831366245e-16	0.000	0.000	0.047	0.000	0.000	0.257	0.105	0.050	0.000	0.000	0.000	0.000	0.000	0.110	0.000	0.000	0.000	0.000	0.000	0.000	0.000	15.616	45.214	257.509	1.172	9.361	49.116
Pdensi_GG_59041_c0_g1	FC_3_2	MC_2_4	94.1572251377564	894.056907765567	494.107066451662	-3.24581189294977	0.37912982664571	-8.56121482624187	1.11684376556296e-17	8.62838096039841e-16	6.517	6.917	1.150	3.727	4.031	6.282	3.221	3.348	1.816	4.819	6.464	3.466	7.934	8.412	6.419	4.812	1.657	0.157	2.832	6.522	2.931	24.146	21.447	22.632	2.591	7.467	3.543
Pdensi_DN39856_c1_g1	FC_3_2	MC_2_4	50.135071967293	669.681521363207	359.90829666525	-3.73658100443451	0.436517330859441	-8.55998316739845	1.12884001577854e-17	8.70916242459865e-16	0.661	0.808	0.338	1.218	2.682	4.378	1.485	1.829	1.132	0.976	1.279	0.682	1.273	2.822	4.366	0.445	0.348	0.090	0.415	0.354	0.071	16.390	12.535	21.947	0.555	1.035	1.521
Pdensi_DN15223_c0_g1d181563	FC_3_2	MC_2_4	584.861673014983	1.79222029383933	293.326946654411	8.10451340051629	0.946844327184427	8.55949934728572	1.13358709072468e-17	8.73387154695671e-16	7.116	3.784	2.985	22.375	15.737	9.486	20.461	16.159	15.172	11.368	18.135	7.750	5.123	5.481	2.087	4.916	1.843	1.701	1.706	0.584	1.078	0.141	0.000	0.000	0.000	0.000	0.000
Pdensi_DN8105_c0_g1d452005	FC_3_2	MC_2_4	524.28357300225	4906.09505291749	2715.18931295987	-3.22588508859532	0.377001404053093	-8.55669250542372	1.16151805652744e-17	8.93689375955642e-16	19.155	21.243	14.149	18.228	28.660	31.097	15.488	16.699	14.302	11.098	14.699	11.382	26.634	31.000	29.937	9.903	8.081	6.471	4.667	7.733	11.391	89.812	135.183	143.829	1.294	1.916	2.850
Pdensi_DN22125_c1_g1d125322	FC_3_2	MC_2_4	1061.99687052683	0.716888117535731	531.356879322185	10.2214720396706	1.19486225047521	8.55451918043728	1.18361042021139e-17	9.09450223964603e-16	5.593	5.513	5.417	11.396	15.623	5.667	21.953	25.721	45.834	15.483	18.951	18.854	3.439	1.337	1.413	4.693	1.608	1.448	0.329	0.000	0.562	0.045	0.000	0.000	0.071	0.000	0.000
Pdensi_DN1276_c0_g1	FC_3_2	MC_2_4	718.32181246627	4360.2581024437	2539.28995745498	-2.60212664764589	0.30423375969485	-8.55305029348435	1.19877632787904e-17	9.19853444969006e-16	24.957	23.372	23.485	29.924	22.632	23.862	21.120	19.246	23.126	19.088	17.105	19.862	17.218	22.270	17.873	28.751	85.004	138.685	51.504	25.904	17.143	143.477	106.438	86.294	17.652	29.348	28.822
Pdensi_DN30044_c0_g1	FC_3_2	MC_2_4	15.6933421615097	1217.69587935006	616.694610755786	-6.27776648544268	0.734327975104642	-8.54899540569471	1.24164459097832e-17	9.51456435081381e-16	0.765	0.893	1.084	1.756	1.506	0.384	0.537	0.489	0.380	0.249	0.609	0.333	0.735	0.760	0.354	1.448	1.868	0.651	1.119	2.674	1.173	67.689	16.212	13.557	0.000	0.013	0.054
Pdensi_DN20927_c0_g1d494789	FC_3_2	MC_2_4	542.515659172016	0	271.257829586008	11.0211181955703	1.29039695216836	8.54087432324647	1.33210032933455e-17	1.01939022766613e-15	9.415	10.749	12.596	14.283	15.441	15.909	14.456	14.140	19.276	10.280	13.802	10.425	8.201	11.997	10.103	7.856	0.902	0.832	0.137	0.140	0.316	0.000	0.000	0.000	0.125	0.068	0.168
Pdensi_GG_126189_c0_g1	FC_3_2	MC_2_4	531.607584852057	0	265.803792426029	10.991981260094	1.2874947083491	8.53749626216993	1.37161407449231e-17	1.04820971811742e-15	2.150	16.197	6.419	33.033	34.448	15.407	14.687	19.655	12.948	15.241	13.052	7.410	2.139	15.905	3.717	10.583	5.649	3.179	2.831	1.718	2.689	0.000	0.000	0.000	0.000	0.000	0.000
Pdensi_DN17909_c0_g1d216597	FC_3_2	MC_2_4	1135.63906711981	4.24346298400623	569.941265051909	8.02706366642401	0.940572460810802	8.53423207766943	1.41089380131118e-17	1.07677282391026e-15	17.327	24.128	19.943	48.569	22.056	27.688	51.235	19.444	29.441	28.264	19.623	15.820	15.607	18.429	19.029	22.189	8.354	12.496	22.122	2.000	9.374	0.245	0.000	0.121	0.159	0.000	0.262
Pdensi_DN37909_c0_g1d570535	FC_3_2	MC_2_4	466.977818885309	42.7550096402684	254.866414262789	3.45360317886301	0.404719563527275	8.53332403495307	1.42201674397264e-17	1.08379906880243e-15	10.792	7.924	8.346	15.371	11.308	14.048	12.723	12.307	16.211	11.326	11.778	11.625	7.643	8.855	7.887	12.988	5.444	5.169	7.894	1.933	4.921	1.306	0.809	1.147	2.944	2.336	1.812
Pdensi_DN34732_c1_g1	FC_3_2	MC_2_4	310.572472346797	2.8631381454308	156.717805246114	6.63722571394814	0.77806077245527	8.5304721031026	1.45751678440418e-17	1.10936055439603e-15	1.176	3.794	1.998	6.704	5.774	3.334	9.130	9.837	8.565	7.504	10.179	4.567	1.020	3.498	1.377	3.414	1.818	0.529	0.198	0.514	0.390	0.075	0.172	0.000	0.369	0.104	0.000
Pdensi_DN41180_c0_g1d243922	FC_3_2	MC_2_4	716.190324689972	0	358.095162344986	11.4219014406233	1.33906625319841	8.52975079712574	1.4666330865464e-17	1.11479884825769e-15	22.747	49.722	12.747	37.849	50.640	34.301	30.422	19.141	13.929	12.963	10.128	7.503	11.337	61.597	20.951	5.261	7.793	1.964	0.000	0.084	0.000	0.000	0.000	0.000	0.000	0.000	0.000
Pdensi_DN24433_c1_g2	FC_3_2	MC_2_4	1562.65574493598	3.91395178584244	783.284848360911	8.55529718966287	1.00337275941696	8.52653922420041	1.5079106138119e-17	1.14463571855424e-15	2.898	7.123	21.648	9.298	16.539	54.290	24.378	49.458	64.254	41.113	44.124	97.212	2.938	5.137	2.882	22.206	45.675	29.611	18.505	2.584	18.455	0.272	0.000	0.053	15.493	15.452	36.222
Pdensi_DN29021_c0_g1d196467	FC_3_2	MC_2_4	84.2426977826761	715.561132181603	399.901914982139	-3.0869895175336	0.362120401135788	-8.52476001863268	1.53126958007298e-17	1.16080907898508e-15	1.810	1.914	1.672	2.474	3.966	7.487	2.733	2.814	1.940	2.463	1.995	2.624	3.287	4.484	5.132	1.775	2.977	2.864	7.226	12.571	12.484	23.682	17.618	13.922	1.802	2.445	2.253
Pdensi_GG_22229_c0_g1	FC_3_2	MC_2_4	553.83088183591	0	276.915440917955	11.0510454975467	1.29652377882413	8.52359646467053	1.54673847153678e-17	1.17096591756824e-15	2.395	0.798	0.738	6.998	4.254	3.209	19.162	17.983	12.045	15.663	13.267	7.595	1.229	1.276	0.615	6.879	2.574	1.348	2.036	1.921	0.529	0.000	0.000	0.000	0.000	0.000	0.000
Pdensi_DN25422_c3_g1	FC_3_2	MC_2_4	473.961554185399	4.51374654564783	239.237650365524	6.56179521201179	0.770067116467055	8.52106923110321	1.58086997995595e-17	1.19520533564798e-15	9.561	9.926	7.684	24.797	16.325	12.910	13.721	12.062	16.064	11.345	11.951	12.096	6.743	11.138	5.205	4.594	2.137	1.400	1.694	0.883	1.701	0.277	0.109	0.022	0.310	0.735	0.841
Pdensi_DN31706_c0_g1d564976	FC_3_2	MC_2_4	0	1256.32321316945	628.161606584727	-13.321171501062	1.56387033284363	-8.51807929423394	1.62221125334679e-17	1.22482364217981e-15	0.000	0.000	0.000	0.000	0.000	0.000	0.000	0.000	0.000	0.000	0.000	0.000	0.000	0.000	0.000	0.000	0.000	0.000	1.349	0.000	0.656	72.203	20.132	8.583	0.455	1.370	1.104
Pdensi_DN24513_c0_g2d134142	FC_3_2	MC_2_4	464.351646741385	3.53951509207348	233.945580916729	7.27024571472949	0.854370502054216	8.50947650609331	1.74720390367158e-17	1.31743833547247e-15	2.722	6.903	4.269	4.916	4.607	7.257	12.957	11.089	16.916	14.003	14.575	15.319	3.632	9.034	8.099	5.189	2.542	2.832	2.082	0.259	3.179	0.028	0.030	0.205	0.000	0.000	0.105
Pdensi_DN8237_c0_g1d452245	FC_3_2	MC_2_4	1029.85011874986	3.9687650976525	516.909441923755	8.16827783000472	0.960112321519592	8.50762733372341	1.77528722027648e-17	1.33683146313017e-15	0.021	0.011	0.149	0.093	0.013	1.917	11.990	28.943	49.771	31.651	76.340	35.820	2.402	0.489	0.998	0.543	0.189	0.122	0.330	0.000	0.037	0.016	0.066	0.196	0.000	0.000	0.038
Pdensi_DN39018_c1_g1	FC_3_2	MC_2_4	64.4050326082467	25982.6591442304	13023.5320884193	-8.65590919102289	1.01765849699375	-8.5057111168365	1.80485864053913e-17	1.3572920989331e-15	0.226	1.132	0.404	2.635	1.694	7.662	2.650	1.996	1.070	1.562	1.043	0.695	0.484	0.828	0.728	0.259	0.333	0.095	1.753	1.100	0.108	55.563	620.311	1220.281	24.416	23.037	28.678
Pdensi_DN17030_c0_g1d56746	FC_3_2	MC_2_4	1311.47014656391	87.1491010309382	699.309623797423	3.89842205321031	0.458478429944215	8.50295629760519	1.84822498665446e-17	1.38805869117242e-15	20.578	34.704	27.006	38.058	41.647	36.555	38.355	35.127	42.431	29.814	38.269	31.192	21.200	40.979	26.169	21.121	14.099	15.231	13.678	6.337	15.200	2.892	2.699	1.170	1.095	1.435	1.414
Pdensi_DN32946_c0_g1d505646	FC_3_2	MC_2_4	1193.75533842477	13013.5884985412	7103.671918483	-3.44634020533171	0.405322506472377	-8.50271117517273	1.85213314856354e-17	1.38914898962288e-15	62.173	37.884	40.372	41.894	37.390	43.899	36.668	33.565	35.402	37.646	36.255	33.731	49.457	35.079	39.484	40.803	32.871	47.151	47.282	113.651	109.251	302.723	230.184	452.957	143.404	181.837	187.828
Pdensi_DN18357_c0_g1d531673	FC_3_2	MC_2_4	225.569325896863	1884.68859943813	1055.1289626675	-3.06192447831903	0.360384128288327	-8.49628004668763	1.95763359682521e-17	1.46633238632661e-15	4.574	7.631	3.975	6.878	10.115	11.641	7.912	6.556	5.506	7.379	7.367	4.615	7.929	10.557	8.394	6.107	15.761	10.446	17.253	31.394	26.948	40.585	45.594	56.228	14.116	22.037	19.203
Pdensi_DN24916_c0_g1d136025	FC_3_2	MC_2_4	8.07428178190081	4152.19285734316	2080.13356956253	-9.00784733575798	1.06054629579437	-8.49359181346338	2.00347064205678e-17	1.49868084324861e-15	0.224	0.269	0.171	0.161	0.134	0.239	0.215	0.214	0.281	0.141	0.152	0.174	0.048	0.296	0.301	0.055	0.229	0.315	1.737	36.661	7.463	295.336	27.619	17.864	1.644	6.360	6.935
Pdensi_GG_11773_c1_g1	FC_3_2	MC_2_4	423.293784896354	8322.80333529323	4373.04856009479	-4.29727915432252	0.506102119133633	-8.4909329399347	2.04984833497784e-17	1.53134772839718e-15	10.753	8.962	7.185	10.671	10.421	16.698	11.411	11.363	14.619	13.658	12.140	13.311	10.089	12.086	10.443	5.821	8.065	6.690	8.967	20.581	14.806	126.117	190.534	305.210	10.165	23.540	19.542
Pdensi_DN18696_c0_g1d532341	FC_3_2	MC_2_4	327.607206052103	17083.3754229625	8705.49131450729	-5.70446142534075	0.671935339475465	-8.48959876078827	2.07351741667495e-17	1.54698623941691e-15	4.698	4.632	5.303	8.643	8.697	21.105	12.247	7.571	9.124	11.029	13.360	10.030	6.509	9.537	11.676	5.751	3.025	6.125	7.048	19.375	10.590	172.256	354.949	737.227	15.927	22.147	22.895
Pdensi_DN26912_c1_g1	FC_3_2	MC_2_4	3336.4527197838	179.199321466657	1757.82602062523	4.2263665591098	0.49803530066056	8.48607830309264	2.13727457409665e-17	1.59245259175644e-15	41.776	56.825	61.858	72.709	89.515	64.922	92.474	87.745	114.427	72.249	69.150	83.125	31.599	52.564	46.718	50.989	13.814	17.988	24.709	5.807	31.161	2.986	3.631	6.764	2.757	4.360	14.302
Pdensi_DN25567_c0_g2	FC_3_2	MC_2_4	379.375863591898	7.6240116321423	193.49993761202	5.62961278013892	0.66340850485166	8.48589178306919	2.14070597146482e-17	1.59291058024051e-15	8.678	7.641	9.552	8.713	7.953	7.360	8.715	9.301	15.392	11.627	7.885	12.196	7.512	7.733	7.241	5.388	3.907	3.176	2.082	1.683	1.766	0.301	0.097	0.197	0.069	0.043	0.333
Pdensi_DN22779_c0_g1d21081	FC_3_2	MC_2_4	560.191011417077	1.47564932127853	280.833330369178	8.65710691782286	1.02092881783458	8.47963811638191	2.2589544566297e-17	1.67869109633801e-15	2.407	6.117	12.152	6.267	6.975	10.392	10.778	14.781	23.815	18.897	24.868	32.625	2.733	7.444	2.361	14.260	10.795	6.326	8.924	1.557	7.377	0.021	0.034	0.057	1.831	6.441	0.250
Pdensi_DN33732_c0_g1d200767	FC_3_2	MC_2_4	185.154411556697	2478.32939738973	1331.74190447321	-3.74229673561446	0.441412371695725	-8.47800599978223	2.2908615724078e-17	1.70016802680848e-15	3.505	3.519	8.022	6.717	4.091	7.821	4.346	5.419	6.598	3.696	3.885	2.610	2.715	4.690	5.506	19.758	26.616	19.725	16.004	8.598	17.200	54.269	47.325	85.706	3.742	1.712	0.921
Pdensi_DN19705_c0_g1d486548	FC_3_2	MC_2_4	81.1228836276773	6495.02552248616	3288.07420305692	-6.32316570729433	0.745886605914499	-8.47738202718062	2.30317708514165e-17	1.70706776564785e-15	5.807	7.038	3.191	2.134	4.934	8.862	0.534	3.371	3.303	0.489	3.263	2.536	5.753	10.779	7.012	0.878	2.096	1.583	0.496	6.580	1.715	162.283	206.669	125.375	2.728	10.607	5.248
Pdensi_DN20326_c0_g1d290432	FC_3_2	MC_2_4	648.380970938882	0	324.190485469441	11.2783816166461	1.33076608773034	8.47510446849582	2.34868675644621e-17	1.73852007134223e-15	3.570	4.864	5.856	9.513	8.516	5.758	11.863	24.021	21.652	12.287	14.292	12.572	1.482	3.291	1.756	7.498	5.473	6.582	21.034	0.199	34.623	0.000	0.000	0.000	0.000	0.000	0.000
Pdensi_DN73_c0_g2	FC_3_2	MC_2_4	40.7433717593687	4130.22916884751	2085.48627030344	-6.66239279088105	0.786334164463405	-8.47272456415202	2.397189415328e-17	1.77210269040038e-15	0.239	0.000	0.000	1.059	2.750	6.261	0.929	1.876	0.847	1.828	0.604	0.282	1.064	3.170	1.067	0.321	0.000	0.146	0.000	1.939	0.171	26.373	137.653	140.097	1.255	0.939	0.432
Pdensi_DN20001_c0_g1d361626	FC_3_2	MC_2_4	463.694922584591	0	231.847461292296	10.7946622149964	1.27422931899998	8.47152239713662	2.42206401349835e-17	1.78815357821617e-15	2.139	59.350	8.940	4.830	6.744	2.537	13.143	13.174	14.704	17.646	24.864	10.790	2.407	8.626	4.264	0.634	4.425	1.193	0.109	0.000	0.502	0.000	0.000	0.000	0.395	0.644	0.459
Pdensi_DN20497_c1_g1	FC_3_2	MC_2_4	567.439776537872	4517.07543815084	2542.25760734435	-2.99255357011601	0.353355390693379	-8.46896254856564	2.47588259961313e-17	1.82550342598855e-15	9.204	7.840	6.481	21.371	36.747	42.856	19.901	15.436	14.915	10.166	10.520	11.538	21.599	35.463	30.756	13.067	18.389	11.432	24.379	30.920	19.456	108.196	93.718	140.825	2.827	2.607	1.816
Pdensi_DN8397_c0_g1d208435	FC_3_2	MC_2_4	2719.13777157478	39.191304591073	1379.16453808292	6.09303514515965	0.719625416478867	8.46695378683666	2.51893972916479e-17	1.85483176515269e-15	43.179	74.618	54.337	87.438	84.369	56.773	75.613	77.755	87.148	67.416	78.959	64.277	36.855	68.411	38.622	52.573	46.996	48.460	28.064	28.457	22.571	2.120	0.756	0.239	0.476	1.164	1.159
Pdensi_DN33115_c0_g1d312458	FC_3_2	MC_2_4	552.945146775574	0	276.472573387787	11.0486731184662	1.30575926871217	8.46149315820146	2.63975557094873e-17	1.94126732182435e-15	10.129	20.002	15.054	16.352	17.267	17.637	11.615	19.374	18.043	6.749	13.012	12.902	4.728	11.883	9.462	7.024	5.806	7.383	1.806	1.136	8.911	0.000	0.000	0.000	0.000	0.000	0.000
Pdensi_DN26455_c0_g2	FC_3_2	MC_2_4	201.888767134777	5704.05798959819	2952.97337836648	-4.82025132790325	0.569726315484584	-8.46064364045279	2.65905801411507e-17	1.95292271187319e-15	12.744	4.786	2.226	10.246	5.260	4.038	9.850	4.326	3.667	6.211	4.106	2.225	9.485	4.928	2.316	11.695	5.363	2.135	13.697	19.899	4.758	103.901	171.903	153.051	27.971	59.034	18.359
Pdensi_DN25233_c0_g1d74016	FC_3_2	MC_2_4	275.850467417482	16289.7606518658	8282.80555964164	-5.88384837666924	0.695492487449046	-8.45997402250922	2.67437091735667e-17	1.96162158389564e-15	2.000	1.347	1.027	9.418	19.843	39.572	10.554	7.323	6.546	1.638	2.605	1.046	8.311	17.825	23.875	1.232	3.485	1.375	3.175	40.294	4.613	177.875	269.471	759.559	1.124	5.340	3.032
Pdensi_DN15267_c1_g3	FC_3_2	MC_2_4	23.6397812381444	1948.10929754456	985.874539391354	-6.36465177242849	0.752449355229797	-8.45857827931122	2.70656914757116e-17	1.98266707815342e-15	1.504	0.577	0.612	0.737	0.488	5.484	1.365	0.329	0.399	0.211	0.371	0.080	2.367	0.730	2.852	0.701	0.805	0.312	3.800	0.981	3.091	31.521	43.848	70.476	2.149	7.185	2.955
Pdensi_DN23371_c2_g1	FC_3_2	MC_2_4	9.26262491425786	164.420380451307	86.8415026827823	-4.14642418476237	0.490277664952634	-8.45729773385243	2.73644613440409e-17	2.00195991970013e-15	0.051	0.262	0.204	0.354	0.616	1.072	0.307	0.306	0.210	0.270	0.292	0.213	0.342	0.486	0.463	0.117	0.270	0.615	2.132	0.492	2.480	4.133	4.573	3.797	0.040	0.029	0.092
Pdensi_DN17059_c0_g1d280234	FC_3_2	MC_2_4	368.488345237401	40125.130525632	20246.8094354347	-6.76685450754644	0.800158495764256	-8.45689265735185	2.74596472505783e-17	2.00632812831357e-15	16.386	0.685	0.475	7.074	10.657	24.249	7.230	8.447	16.720	64.743	37.279	137.504	4.539	3.660	4.518	2.771	5.572	2.372	7.462	15.226	18.657	272.306	1753.024	934.692	1.056	1.724	1.018
Pdensi_GG_85203_c0_g1	FC_3_2	MC_2_4	903.335311339828	0.687955256931651	452.01163329838	10.7950007632143	1.27672780622911	8.45520925489827	2.78587291969718e-17	2.03053696385622e-15	7.278	32.353	12.704	30.539	31.960	14.058	33.407	23.666	22.868	19.765	22.797	10.679	9.304	22.118	9.833	5.034	6.310	1.780	2.250	0.866	0.775	0.000	0.000	0.046	0.000	0.000	0.000
Pdensi_DN5011_c0_g1d45740	FC_3_2	MC_2_4	2.62516599833476	167.978184169532	85.3016750839335	-5.9910398867138	0.708563415292697	-8.45519223461317	2.78627932513869e-17	2.03053696385622e-15	0.268	0.256	0.251	0.074	0.018	0.048	0.097	0.092	0.035	0.069	0.037	0.035	0.115	0.085	0.033	0.256	0.247	0.168	0.136	0.190	0.786	6.297	3.611	3.119	0.116	0.083	0.000
Pdensi_GG_152495_c0_g1	FC_3_2	MC_2_4	2.19592098973299	406.488294414124	204.342107701928	-7.52605451831714	0.890463368614291	-8.4518406748488	2.86745728829098e-17	2.08700700858985e-15	0.000	0.039	0.036	0.045	0.000	0.078	0.079	0.075	0.042	0.000	0.046	0.000	0.040	0.042	0.081	0.033	0.000	0.000	0.000	0.337	0.000	20.490	3.684	8.060	0.000	0.853	1.129
Pdensi_DN2768_c0_g1d971	FC_3_2	MC_2_4	36.8547884008356	1377.20342118995	707.029104795392	-5.22312495852163	0.618412967417453	-8.44601461113253	3.0141598587639e-17	2.19096103255548e-15	1.790	2.453	1.343	2.452	1.185	1.548	1.967	0.828	0.466	0.288	0.648	0.338	1.265	0.633	1.797	2.791	2.312	2.342	2.820	4.439	1.386	41.874	32.913	30.919	87.528	69.627	38.762
Pdensi_DN13084_c0_g1	FC_3_2	MC_2_4	1299.96232198754	51.4993047745561	675.730813381046	4.63647013842853	0.549024836451554	8.44491875521491	3.04256984515193e-17	2.20877291249078e-15	63.591	46.951	29.143	28.998	44.428	86.387	34.322	38.814	41.900	30.506	41.448	31.268	65.096	63.926	77.722	31.404	23.872	14.516	29.895	9.793	19.198	2.014	1.498	0.519	0.676	0.124	0.355
Pdensi_DN30971_c0_g1d198188	FC_3_2	MC_2_4	35.723437499223	1168.21509837777	601.969267938496	-5.0296076734934	0.595662003457471	-8.44372755740581	3.07375125141449e-17	2.22695933963903e-15	1.236	1.934	1.374	1.567	3.001	1.801	1.222	1.296	0.651	1.134	2.085	0.810	1.224	3.173	1.992	1.724	2.818	0.672	0.456	2.549	1.379	15.490	41.208	30.400	1.233	1.698	1.657
Pdensi_DN26142_c0_g1d76476	FC_3_2	MC_2_4	7.38980462437679	162.119855222483	84.75482992343	-4.45919155323975	0.528111140898057	-8.44366120672413	3.07549731973773e-17	2.22695933963903e-15	0.034	0.000	0.000	0.000	0.041	0.148	0.170	0.214	0.263	0.040	0.087	0.041	0.267	0.118	0.224	0.186	0.454	0.544	0.582	0.319	0.295	5.012	3.192	4.249	0.000	0.000	0.000
Pdensi_GG_75008_c0_g1	FC_3_2	MC_2_4	0.652953815005432	288.161096082722	144.407024948864	-8.76500782733519	1.03875777146472	-8.43797088032938	3.22894042832241e-17	2.33507722637454e-15	0.000	0.000	0.000	0.000	0.000	0.000	0.000	0.044	0.025	0.000	0.162	0.025	0.000	0.000	0.000	0.000	0.024	0.000	0.000	0.000	0.000	9.980	7.818	4.470	4.023	39.086	18.699
Pdensi_DN20896_c1_g2	FC_3_2	MC_2_4	294.893296613645	6309.76948257364	3302.33138959364	-4.41930776182878	0.523878019509194	-8.43575717486506	3.2906537637113e-17	2.37464829075521e-15	38.563	76.793	46.725	12.998	30.515	28.411	9.547	9.013	7.589	2.230	7.384	6.772	18.237	60.494	39.943	12.956	31.216	21.566	7.668	57.063	22.074	100.721	252.463	119.853	10.183	49.128	39.855
Pdensi_DN1526_c0_g1d259384	FC_3_2	MC_2_4	3.83152764260722	23891.927192894	11947.8793602683	-12.6173996059641	1.49571329928895	-8.43570730564625	3.2920573276844e-17	2.37464829075521e-15	0.567	0.307	0.854	0.000	0.000	0.000	0.000	0.000	0.338	0.335	0.357	0.333	0.000	0.327	0.000	2.286	1.823	2.073	5.024	13.777	2.856	986.973	568.447	313.632	0.000	0.000	0.000
Pdensi_GG_50428_c0_g1	FC_3_2	MC_2_4	575.309917815897	1.14613812311474	288.228027969506	8.75615245771913	1.03819895417486	8.43398312289605	3.34094915211487e-17	2.40684530510064e-15	0.293	1.525	6.418	6.127	8.470	9.720	14.295	12.022	24.275	15.020	13.981	24.613	0.999	2.597	2.359	5.613	2.822	5.113	7.557	0.340	8.215	0.051	0.041	0.000	0.000	0.063	0.094
Pdensi_DN55669_c0_g1d257129	FC_3_2	MC_2_4	26.4212043903088	50020.3968594693	25023.4090319298	-10.8872842373036	1.2909787863536	-8.43335642102606	3.35889715998735e-17	2.41669659276851e-15	0.157	0.000	0.314	0.595	0.000	40.837	1.566	0.000	0.744	0.185	0.990	0.739	1.569	3.436	12.389	0.561	0.169	0.191	0.346	1.271	0.674	1597.496	907.478	1342.763	3.035	27.095	5.105
Pdensi_DN28448_c0_g1d561986	FC_3_2	MC_2_4	0.239470477662951	417.975278272008	209.107374374836	-10.7719895544744	1.27735296626982	-8.43305635867529	3.36752423482056e-17	2.41982503846979e-15	0.000	0.034	0.064	0.074	0.150	0.073	0.000	0.000	0.025	0.000	0.258	0.138	0.132	0.078	0.000	0.086	2.100	2.751	1.329	2.194	0.674	13.555	9.505	9.139	0.000	0.000	0.000
Pdensi_DN15075_c0_g1d275390	FC_3_2	MC_2_4	1.16341811284992	624.624246587452	312.893832350151	-9.10215297178764	1.07969800254173	-8.43027675364792	3.44848674229453e-17	2.47485815038376e-15	0.000	0.015	0.000	0.017	0.000	0.030	0.030	0.000	0.065	0.082	0.000	0.050	0.000	0.000	0.000	0.013	0.000	0.088	0.016	0.049	0.000	5.317	19.542	21.285	17.823	11.461	49.200
Pdensi_DN19702_c3_g1d360283	FC_3_2	MC_2_4	1384.78730432491	10799.499174451	6092.14323938794	-2.96327675604743	0.351580075962623	-8.42845473519511	3.50259606087189e-17	2.51050459359223e-15	73.332	60.203	42.137	50.135	40.436	42.036	38.070	41.324	43.164	29.553	53.341	30.798	46.614	46.091	27.651	24.424	35.840	22.347	38.290	45.002	34.440	238.446	351.901	227.459	61.054	190.389	110.795
Pdensi_GG_113507_c0_g1	FC_3_2	MC_2_4	0	1294.8669250012	647.433462500601	-13.3647427493127	1.58573346785205	-8.42811419463565	3.51280174683914e-17	2.51463246059807e-15	0.000	0.000	0.000	0.000	0.000	0.000	0.000	0.000	0.000	0.000	0.000	0.000	0.060	0.000	0.060	0.000	0.000	0.000	0.060	0.374	0.153	67.341	29.635	6.178	0.000	0.000	0.000
Pdensi_DN17149_c0_g1d112553	FC_3_2	MC_2_4	97.9992393241203	3964.31861861709	2031.15892897061	-5.3377153990298	0.633400690585114	-8.42707543324431	3.54411402318117e-17	2.53383990188295e-15	0.066	0.142	0.000	2.081	5.569	6.372	4.662	2.477	1.550	1.934	1.167	0.935	1.469	3.268	2.070	0.119	0.720	0.572	29.958	0.384	12.841	95.563	56.335	148.750	0.101	0.444	0.476
Pdensi_DN15198_c2_g2	FC_3_2	MC_2_4	4295.17419698117	28703.2674016302	16499.2207993057	-2.7403709833384	0.325243913181456	-8.42558729703122	3.589452498798e-17	2.56301411252556e-15	93.868	87.025	56.074	132.371	127.765	180.130	135.710	124.741	119.917	131.044	112.235	110.372	81.591	121.303	113.278	48.878	60.856	75.679	84.492	197.697	146.341	624.086	662.652	883.186	252.588	266.380	241.090
Pdensi_DN21750_c0_g1d419832	FC_3_2	MC_2_4	35.6983583874257	936.882603663664	486.290481025545	-4.71465707009765	0.559658946087854	-8.42416100565209	3.63344356450358e-17	2.5910233309706e-15	0.528	1.170	1.442	1.003	1.197	0.583	1.023	1.001	1.141	0.614	1.966	0.521	0.250	0.733	0.268	2.969	2.873	2.536	0.982	0.973	0.552	14.930	37.704	17.626	0.215	0.329	0.066
Pdensi_DN1849_c0_g1	FC_3_2	MC_2_4	744.692052786321	0	372.346026393161	11.4781704270972	1.36255271718526	8.42401932954832	3.63784220680199e-17	2.5910233309706e-15	2.623	7.985	1.221	12.105	19.246	6.212	11.603	27.453	26.978	13.269	27.375	12.832	3.218	8.676	2.528	0.536	0.465	0.235	0.768	0.000	0.408	0.000	0.000	0.000	0.000	0.528	0.170
Pdensi_DN19065_c0_g1d187560	FC_3_2	MC_2_4	891.726690387235	0	445.863345193618	11.7380978982399	1.39405751106366	8.42009587487086	3.76176336157763e-17	2.67591498898035e-15	0.527	1.300	2.040	13.859	14.937	12.289	12.623	27.357	38.746	14.880	49.141	16.727	0.492	4.722	0.405	0.877	0.343	0.069	0.000	0.032	0.000	0.000	0.000	0.000	0.000	0.000	0.000
Pdensi_DN39985_c0_g2	FC_3_2	MC_2_4	7.57539176525042	2955.48496290433	1481.53017733479	-8.60377132356223	1.02186149783884	-8.41970398313132	3.77436754298137e-17	2.68150795591309e-15	0.000	0.000	0.000	0.000	0.401	0.068	0.138	0.393	0.147	0.294	0.000	0.000	0.070	0.417	0.000	0.000	0.000	0.078	0.000	0.076	0.180	10.167	148.348	58.338	0.000	0.368	0.000
Pdensi_DN23947_c1_g1	FC_3_2	MC_2_4	2757.58264612718	23.4585608518592	1390.52060348952	6.91598452197153	0.82143420697025	8.4194016554049	3.784119587849e-17	2.68506312336307e-15	7.057	18.724	40.859	47.007	32.910	118.618	92.902	39.419	109.674	95.999	39.589	116.373	16.892	38.706	40.613	26.118	10.784	11.160	17.665	3.662	11.839	0.324	0.206	1.221	0.376	0.395	1.055
Pdensi_DN16985_c0_g1d215750	FC_3_2	MC_2_4	21.4559149131427	1251.14487890867	636.300396910905	-5.86553834805305	0.696799716993975	-8.41782538798558	3.83536854694144e-17	2.71801706850417e-15	0.075	0.067	0.012	0.374	0.313	1.757	0.906	0.439	0.566	0.378	0.251	0.310	0.069	0.328	0.771	0.011	0.083	0.063	7.820	9.455	69.900	18.250	19.202	55.841	0.000	0.042	0.000
Pdensi_GG_68347_c0_g1	FC_3_2	MC_2_4	210.443195414623	3281.27618492701	1745.85969017081	-3.96296069268138	0.470831891457336	-8.41693344181737	3.86467096202813e-17	2.73535509692885e-15	7.225	7.104	8.167	14.112	8.086	14.443	5.901	4.278	8.331	4.812	7.792	9.563	8.610	8.183	14.352	3.331	16.451	28.619	28.168	3.080	5.343	66.689	75.167	105.594	5.529	7.919	5.779
Pdensi_DN9376_c0_g1d332717	FC_3_2	MC_2_4	46.5364345860041	833.453480112644	439.994957349324	-4.16436088938416	0.494934755589421	-8.41395929939249	3.96398310901784e-17	2.80213965976471e-15	0.553	1.026	0.573	0.771	1.054	1.908	0.741	1.389	1.985	0.883	1.609	1.523	1.012	2.161	2.485	0.889	2.538	1.724	6.019	14.764	14.498	24.709	20.554	18.667	0.155	0.360	0.217
Pdensi_DN10751_c0_g1d49359	FC_3_2	MC_2_4	461.622919716125	0	230.811459858062	10.7881840023294	1.28310208631087	8.40789218365877	4.17444605410819e-17	2.94723187580433e-15	1.273	2.514	0.813	5.630	4.136	2.385	12.297	13.000	15.525	10.574	13.916	8.955	1.058	1.902	1.404	0.946	0.175	0.256	0.000	0.026	0.032	0.000	0.000	0.000	0.000	0.000	0.000
Pdensi_DN32377_c0_g1d199453	FC_3_2	MC_2_4	1458.80341294974	9.09388471339467	733.948648831568	7.26189084299199	0.864274554446602	8.4022962444403	4.37831613238009e-17	3.08731339050322e-15	32.992	29.848	19.296	55.954	77.650	32.903	63.225	42.165	24.159	23.806	29.915	18.406	19.503	40.735	18.530	12.009	2.852	1.871	1.384	0.964	1.216	0.316	0.382	0.000	0.000	0.000	0.000
Pdensi_DN20664_c2_g2	FC_3_2	MC_2_4	355.498315756622	19.7457771749313	187.622046465777	4.1765876563703	0.497164157843885	8.40082212378995	4.4336355959254e-17	3.12089094383892e-15	9.253	10.213	12.349	7.760	8.216	8.718	10.334	8.748	12.294	8.530	7.595	7.876	7.650	9.638	10.531	5.807	3.236	4.323	2.565	3.212	2.120	0.674	0.307	0.569	0.668	1.501	1.965
Pdensi_DN21266_c0_g1d221055	FC_3_2	MC_2_4	137.457939573124	1125.21102608688	631.334482830001	-3.03384939030575	0.361140998118331	-8.40073380234632	4.43697184687808e-17	3.12089094383892e-15	2.235	2.709	3.369	5.234	5.057	3.375	4.460	3.985	3.721	3.369	4.905	2.516	1.582	2.632	1.562	4.938	8.515	9.434	4.322	2.378	2.138	29.301	35.450	21.058	0.421	1.399	1.950
Pdensi_DN14625_c0_g1	FC_3_2	MC_2_4	19.3624312256315	256.627427227404	137.994929226518	-3.73217091605784	0.444347962338221	-8.39920790098515	4.49500370363242e-17	3.15778198071827e-15	1.529	1.020	1.415	0.858	0.474	0.650	0.488	0.601	0.615	0.492	0.266	0.530	0.877	0.544	0.503	1.406	1.162	0.990	1.048	2.998	1.318	9.050	5.879	4.924	0.368	0.473	0.631
Pdensi_DN11385_c0_g1d174595	FC_3_2	MC_2_4	129.834447104051	764.095791112346	446.965119108199	-2.55716902993269	0.304479891300201	-8.39848247124951	4.52285460864974e-17	3.17340538248586e-15	4.603	3.627	5.005	3.162	3.666	3.078	3.439	3.941	4.120	3.280	5.729	3.850	4.285	3.992	3.347	3.502	3.582	6.577	3.326	2.217	2.855	18.398	21.355	18.296	15.163	17.508	21.504
Pdensi_DN38239_c0_g1	FC_3_2	MC_2_4	504.016526833596	17.6846610650011	260.850593949298	4.81188776839373	0.573105579223269	8.39616284126093	4.61305778146466e-17	3.23268455585365e-15	21.917	19.402	16.324	24.191	20.160	16.110	14.481	15.075	15.074	8.014	17.491	15.309	14.376	18.864	12.671	10.140	6.858	5.943	4.077	9.105	6.322	0.335	0.749	0.237	8.906	6.524	13.119
Pdensi_DN23166_c0_g2	FC_3_2	MC_2_4	497.230360612601	1.71700002231605	249.473680317459	8.09510565755023	0.964415071676916	8.39379837093849	4.70683066777022e-17	3.29431544460076e-15	16.704	16.622	21.716	21.164	17.722	18.860	15.671	13.271	15.003	10.643	7.557	7.460	25.769	26.996	15.310	15.482	5.723	5.083	0.893	0.667	0.329	0.000	0.141	0.000	0.000	0.000	0.000
Pdensi_DN15108_c0_g2	FC_3_2	MC_2_4	468.526133311993	1.47564932127853	235.000891316636	8.40113450725616	1.00158822660201	8.38781275989824	4.95270197221077e-17	3.46211621671772e-15	28.750	14.901	7.739	18.344	14.576	16.147	16.373	9.034	15.852	6.930	10.911	6.983	14.744	13.013	10.076	11.694	2.922	1.656	2.903	0.078	1.023	0.019	0.032	0.027	0.042	0.059	0.109
Pdensi_DN25323_c0_g1d74355	FC_3_2	MC_2_4	1410.10147540307	207.303279511111	808.702377457091	2.76470184967911	0.329760887105872	8.38395928014193	5.11765034322977e-17	3.57300447173247e-15	24.987	37.980	30.964	51.114	55.596	44.148	44.237	41.204	39.463	41.320	40.957	35.809	27.330	38.000	29.679	21.265	12.261	11.440	14.626	9.416	17.108	7.073	3.906	5.033	10.419	15.999	20.403
Pdensi_DN16569_c0_g4d471006	FC_3_2	MC_2_4	2334.03066615028	0	1167.01533307514	13.1262785818064	1.56569764049704	8.38366121420438	5.13063252526221e-17	3.57765142501392e-15	0.783	6.772	5.908	57.508	171.662	49.259	132.809	59.672	14.981	82.426	28.609	16.438	0.000	9.742	0.000	20.645	3.501	1.501	3.202	0.000	0.125	0.000	0.000	0.000	0.000	0.000	0.000
Pdensi_GG_41455_c1_g1	FC_3_2	MC_2_4	424.893336418731	0	212.446668209365	10.6686037083375	1.27346979477577	8.37758677285007	5.40239337141511e-17	3.76251416182595e-15	18.143	8.398	13.485	5.146	8.250	2.609	12.474	12.255	12.853	7.170	8.303	8.166	7.714	2.619	3.066	10.704	6.457	7.463	2.250	3.185	2.566	0.000	0.000	0.000	0.000	0.000	0.000
Pdensi_DN29192_c0_g1d81545	FC_3_2	MC_2_4	479.859156986476	0	239.929578493238	10.8441048350564	1.29483035564267	8.3749232382447	5.52598783526336e-17	3.84385810651677e-15	8.425	11.364	8.095	18.295	13.371	13.117	16.991	11.730	13.686	8.119	7.823	8.915	9.373	15.086	10.526	3.387	1.295	0.630	5.132	0.598	1.234	0.000	0.000	0.000	0.000	0.000	0.208
Pdensi_DN18341_c0_g1d186877	FC_3_2	MC_2_4	224.331268561194	2809.34983830622	1516.84055343371	-3.64705790355628	0.435570897984236	-8.37305228708891	5.61446785195768e-17	3.90060670717335e-15	6.033	5.421	6.654	7.614	8.299	10.762	8.396	4.700	6.706	6.824	5.493	5.300	7.311	7.790	9.291	5.511	4.966	8.284	11.659	10.572	8.498	104.411	57.712	56.010	5.616	6.251	7.500
Pdensi_DN19758_c0_g1	FC_3_2	MC_2_4	519.543016433823	1.79222029383933	260.667618363831	7.93383792327229	0.947635713475396	8.37224453495472	5.65309812973656e-17	3.92262583353205e-15	4.305	5.179	7.440	27.969	20.040	8.849	13.477	15.321	17.159	12.606	25.797	16.480	2.312	8.548	1.534	12.278	1.803	0.171	0.000	0.119	0.000	0.154	0.000	0.000	0.000	0.000	0.000
Pdensi_DN20703_c0_g1d493602	FC_3_2	MC_2_4	270.413043870213	16.4721313197873	143.442587595	4.00070083615216	0.477928805206999	8.37091381093758	5.71731170037217e-17	3.96232121665989e-15	1.924	2.183	2.563	5.163	5.174	2.081	7.937	8.458	7.570	10.782	9.335	6.995	1.681	2.044	1.138	2.839	1.917	1.465	1.373	1.071	1.734	0.473	0.543	0.232	0.000	0.000	0.030
Pdensi_GG_147061_c1_g1	FC_3_2	MC_2_4	54.9429169308231	6428.19215786973	3241.56753740028	-6.87092919948677	0.820838789338421	-8.37061952813487	5.73160904885897e-17	3.96736786941337e-15	0.000	0.000	0.000	0.436	1.320	2.208	1.328	1.202	2.300	1.420	1.534	1.405	0.900	1.862	0.943	0.079	0.511	0.036	1.744	94.653	175.926	34.434	257.307	181.019	0.045	0.000	0.000
Pdensi_DN11575_c0_g1	FC_3_2	MC_2_4	197.566090005889	4.16824271248295	100.867166359186	5.57986662238949	0.666632021109982	8.37023492075686	5.75034787117758e-17	3.97547277274859e-15	2.816	6.841	2.831	6.736	6.697	4.122	6.199	6.040	5.289	7.367	6.313	5.363	1.856	3.175	1.854	1.774	1.499	0.644	1.528	1.203	1.417	0.077	0.123	0.103	0.195	0.237	0.313
Pdensi_DN22347_c2_g1	FC_3_2	MC_2_4	24.0526029777324	1080.04166559445	552.047134286093	-5.48739970317918	0.655611560089792	-8.36989467120993	5.76697585831533e-17	3.98210035090902e-15	0.366	0.287	0.616	0.161	0.408	0.531	0.673	0.850	0.628	0.903	0.429	1.023	0.421	0.324	0.992	1.066	15.826	2.691	4.966	0.736	0.753	10.344	35.876	33.739	2.398	0.981	0.339
Pdensi_GG_28294_c0_g1	FC_3_2	MC_2_4	0.20674166867124	2501.64771529358	1250.92722848112	-13.3528438366582	1.5953998937944	-8.36959052623518	5.78187955242937e-17	3.98752259084129e-15	0.000	0.000	0.000	0.030	0.201	0.026	0.000	0.025	0.000	0.000	0.000	0.000	0.053	0.000	0.027	0.000	86.240	77.818	116.971	13.277	8.343	164.154	20.718	18.657	0.000	0.107	0.000
Pdensi_DN11716_c0_g1d269111	FC_3_2	MC_2_4	8558.12452320207	13.5456539616556	4285.83508858186	9.26287756496303	1.10714696680351	8.36643900285999	5.93856404625206e-17	4.09059286167657e-15	81.434	174.655	164.272	305.251	321.498	175.726	326.925	190.775	238.062	100.982	218.642	72.177	45.048	138.912	93.921	349.033	83.792	38.979	18.496	2.200	8.156	0.980	0.111	0.000	0.736	0.506	0.838
Pdensi_DN26971_c0_g1d230007	FC_3_2	MC_2_4	509.155720832654	0	254.577860416327	10.9297137541007	1.30674106901707	8.36410059593677	6.05752215825445e-17	4.16745733690518e-15	3.327	3.683	3.278	7.789	7.803	2.663	11.671	20.022	13.599	9.655	10.493	6.404	1.429	3.392	0.894	11.494	11.861	6.481	25.130	0.071	26.489	0.000	0.000	0.000	0.000	0.000	0.000
Pdensi_DN13133_c0_g1d460968	FC_3_2	MC_2_4	580.937886505477	1.11720526251066	291.027545883994	9.28554833848347	1.11065098524782	8.36045568033378	6.24764659056605e-17	4.29303657338628e-15	6.053	5.631	5.689	11.549	12.248	8.241	17.829	14.337	19.114	12.431	17.729	17.634	7.221	7.242	4.635	3.297	1.934	1.819	0.594	0.099	0.438	0.013	0.026	0.043	0.013	0.024	0.031
Pdensi_DN23317_c2_g3	FC_3_2	MC_2_4	449.315020171172	0	224.657510085586	10.7493060621972	1.28585979328093	8.35962530158114	6.29177683439313e-17	4.31811363517719e-15	2.323	2.763	2.234	11.406	17.035	6.718	11.191	15.823	12.872	5.894	11.470	6.306	2.472	4.104	2.568	1.157	0.080	0.339	0.021	0.063	0.154	0.000	0.000	0.000	0.000	0.000	0.000
Pdensi_GG_25065_c0_g1	FC_3_2	MC_2_4	244.347578381639	2.69259339120442	123.520085886422	6.48176280127241	0.775484933940547	8.35833491739936	6.36096471838595e-17	4.36030638489894e-15	4.066	6.112	6.212	4.305	9.003	3.326	5.783	8.689	7.226	7.573	8.186	6.360	3.174	5.338	2.453	10.898	11.214	7.000	5.667	0.869	5.093	0.073	0.080	0.066	2.155	3.081	3.002
Pdensi_DN17043_c0_g1	FC_3_2	MC_2_4	0	269.46065499647	134.730327498235	-11.0983732539248	1.32876190795154	-8.35241677798729	6.68801861544003e-17	4.57894465787366e-15	0.000	0.000	0.000	0.000	0.382	0.000	0.000	0.000	0.000	0.000	0.000	0.000	0.000	0.362	0.000	0.000	0.000	0.000	0.000	0.889	0.000	7.110	5.227	8.193	0.000	0.000	0.000
Pdensi_DN6197_c0_g1d449923	FC_3_2	MC_2_4	1747.08226368111	50.1250589245402	898.603661302823	5.10368163408998	0.611085959743671	8.35182277175995	6.7217469541838e-17	4.59647199217657e-15	16.573	32.955	23.557	73.031	56.345	38.799	46.761	48.758	58.894	46.241	42.613	39.336	18.351	42.640	26.247	27.708	13.191	9.041	6.683	2.441	7.721	2.523	0.911	0.539	0.570	1.257	1.071
Pdensi_DN3529_c0_g2	FC_3_2	MC_2_4	35.3116400118908	353.88182220827	194.59673111008	-3.32172141340497	0.397749686494085	-8.35128606306108	6.75236610534243e-17	4.61183342982277e-15	2.515	1.360	3.769	1.328	2.538	3.892	0.815	1.316	0.990	0.493	0.530	2.349	2.335	2.178	3.397	0.564	3.294	3.603	1.863	0.851	3.902	8.457	8.480	9.921	1.421	1.177	4.038
Pdensi_GG_130480_c0_g1	FC_3_2	MC_2_4	568.281607302082	0	284.140803651041	11.08806107739	1.32774287533995	8.3510604977271	6.76527559097916e-17	4.61507678191862e-15	6.568	29.945	17.180	14.896	22.371	23.184	19.801	11.120	19.146	12.650	10.383	8.938	9.853	27.277	13.959	10.305	17.204	3.714	4.199	2.637	1.086	0.000	0.000	0.000	3.409	0.284	12.029
Pdensi_DN26466_c2_g3	FC_3_2	MC_2_4	0.668715486264723	2471.1726132879	1235.92066438708	-11.8538602332651	1.42004136557287	-8.34754572693943	6.96960504836746e-17	4.74873620114791e-15	0.000	0.000	0.000	0.000	0.000	0.152	0.022	0.021	0.024	0.071	0.051	0.048	0.000	0.023	0.250	0.000	0.000	0.025	0.092	0.070	0.260	8.243	18.035	154.087	0.094	0.045	0.024
Pdensi_GG_156346_c0_g1	FC_3_2	MC_2_4	27.7665661226858	660.942280907586	344.354423515136	-4.57441707346907	0.548459097096142	-8.3404890131072	7.39839370363505e-17	5.0348250388444e-15	2.762	3.703	1.495	1.687	1.133	1.748	0.760	0.879	0.823	1.106	0.706	0.741	2.150	2.070	2.560	1.029	1.504	0.683	0.454	0.882	0.646	30.083	10.655	11.255	0.517	0.781	0.494
Pdensi_DN20485_c0_g1	FC_3_2	MC_2_4	100.964382552931	4532.98307953523	2316.97373104408	-5.48853365790494	0.65808023165548	-8.34021961744372	7.41526858609379e-17	5.04024361875933e-15	0.452	0.541	0.326	2.453	6.202	7.636	4.153	2.813	1.990	0.809	0.492	0.459	4.986	7.170	5.597	1.130	0.343	1.079	0.282	2.481	0.180	232.565	64.975	62.777	4.014	4.042	1.825
Pdensi_GG_44072_c0_g1	FC_3_2	MC_2_4	1309.00738285458	243.457269126298	776.232325990439	2.42310831538731	0.290665059137563	8.33642792352461	7.65684539975928e-17	5.198198331899e-15	23.871	41.658	26.084	50.666	47.280	34.304	43.949	36.367	35.544	38.258	34.045	29.987	23.114	35.916	21.778	33.721	28.770	25.596	23.585	14.151	22.228	7.441	6.130	5.112	19.047	21.450	21.893
Pdensi_DN27338_c0_g1d140850	FC_3_2	MC_2_4	0	1957.1838293146	978.591914657302	-13.9605385386739	1.67483136757602	-8.33548905814852	7.7178514219481e-17	5.23333253733824e-15	0.000	0.831	0.307	0.389	0.000	0.167	0.000	0.000	0.000	0.000	0.000	0.000	0.000	0.709	1.197	0.000	0.331	0.000	0.000	0.000	0.000	130.895	12.573	16.047	0.000	0.000	0.000
Pdensi_DN19605_c0_g2d359754	FC_3_2	MC_2_4	0	1114.23004452115	557.115022260574	-13.1470799556173	1.5773953482263	-8.33467650985564	7.77103633009795e-17	5.26308558730179e-15	0.000	0.000	0.000	0.000	0.000	0.000	0.000	0.000	0.000	0.260	0.000	0.000	0.000	0.761	0.000	0.000	0.000	0.000	0.000	52.365	0.631	8.351	17.780	55.914	0.000	0.493	0.000
Pdensi_DN31213_c0_g1d310806	FC_3_2	MC_2_4	4.58580390046999	1067.78373763164	536.184770766056	-7.87201659273108	0.944792427831728	-8.33200643954898	7.94836240999336e-17	5.3767439116022e-15	0.000	0.000	0.771	0.355	0.170	0.305	0.233	0.000	0.165	0.000	0.000	0.166	0.078	0.162	0.472	0.000	2.605	3.562	1.966	1.225	2.514	22.479	26.545	31.634	0.000	0.079	0.422
Pdensi_DN36051_c1_g1	FC_3_2	MC_2_4	24.7268019276441	726.070068543961	375.398435235802	-4.87553368333307	0.585367245600226	-8.32901690345482	8.15164286288508e-17	5.50766675247165e-15	0.380	0.120	0.153	0.774	1.059	1.517	1.232	0.453	0.500	0.336	0.341	0.214	1.141	0.705	1.405	0.404	0.609	3.993	1.408	1.471	0.910	18.020	14.498	22.632	1.487	2.430	1.992
Pdensi_DN11468_c1_g1	FC_3_2	MC_2_4	0	1173.72450936694	586.862254683469	-13.223062395023	1.5883930694039	-8.32480489227101	8.44677507790284e-17	5.70026281868211e-15	1.243	0.000	0.416	0.000	0.000	0.000	0.000	0.000	0.000	0.000	0.000	0.000	0.000	0.000	0.000	0.000	0.000	0.000	0.000	0.000	0.000	70.801	15.564	8.320	0.000	0.466	1.008
Pdensi_GG_53724_c0_g1	FC_3_2	MC_2_4	485.360017221278	4669.21079582085	2577.28540652106	-3.26637759984767	0.392597757521537	-8.31990895839105	8.8030903903363e-17	5.93363966334087e-15	21.059	25.774	15.515	18.719	16.878	17.892	14.891	12.913	15.081	23.528	11.702	9.536	25.837	26.771	21.401	19.944	37.924	19.197	43.005	26.910	18.281	182.545	92.714	88.480	8.010	38.122	23.437
Pdensi_DN38071_c0_g1d89605	FC_3_2	MC_2_4	0	325.266160530906	162.633080265453	-11.3727411791525	1.36706895063124	-8.31906918367296	8.86567919452521e-17	5.96871297391416e-15	0.000	0.000	0.000	0.000	0.000	0.000	0.000	0.000	0.000	0.000	0.000	0.000	0.000	0.000	0.000	0.347	0.000	0.000	0.000	4.466	0.557	10.545	9.852	4.663	0.000	0.000	0.000
Pdensi_DN16946_c0_g1	FC_3_2	MC_2_4	991.105224814929	6415.22950255517	3703.16736368505	-2.69445058644482	0.324004321830676	-8.31609458546958	9.09092789657145e-17	6.1130815030548e-15	22.008	19.712	21.680	27.520	28.146	36.195	32.114	22.293	32.994	21.913	24.038	24.330	29.563	28.156	24.638	22.208	11.624	11.790	17.436	12.672	21.089	173.396	148.127	168.012	27.319	41.914	44.985
Pdensi_DN6746_c0_g1d450456	FC_3_2	MC_2_4	850.660561571581	0.687955256931651	425.674258414256	10.7082547209799	1.28934588498191	8.30518392753094	9.96649386608583e-17	6.68918425831746e-15	17.981	28.270	13.371	19.458	19.750	15.115	26.396	18.727	29.845	12.716	22.266	18.277	13.688	19.142	16.758	1.788	0.564	0.165	0.000	0.000	0.094	0.000	0.000	0.067	0.000	0.000	0.000
Pdensi_DN21515_c0_g1d495523	FC_3_2	MC_2_4	11.0025359335815	8175.94050710231	4093.47152151794	-9.54007264178888	1.14869686062371	-8.30512641656296	9.97132255227333e-17	6.68918425831746e-15	0.000	0.000	0.000	0.467	0.159	2.841	0.576	0.000	0.401	0.475	0.450	0.267	0.271	0.975	1.168	0.269	0.000	0.000	13.147	0.838	0.486	178.075	303.348	137.698	1.825	0.798	0.000
Pdensi_GG_51728_c1_g1	FC_3_2	MC_2_4	362.338328951151	3440.0850242061	1901.21167657863	-3.24755932721933	0.391246352241026	-8.30054851276589	1.03631810408638e-16	6.94382244339964e-15	10.360	10.774	13.723	21.935	8.583	10.722	10.490	9.135	12.369	16.642	6.765	16.040	7.751	11.471	9.608	9.289	6.203	11.061	6.904	15.761	12.518	129.698	72.800	64.900	2.427	0.933	5.040
Pdensi_DN12241_c0_g2	FC_3_2	MC_2_4	66.290233854106	1142.39725063807	604.34374224609	-4.1057210080577	0.494767267263071	-8.29828745698867	1.05622859975437e-16	7.06885677790638e-15	1.501	2.957	2.089	2.069	5.994	10.647	1.906	2.124	1.850	1.323	1.378	1.436	3.714	6.243	6.379	1.897	2.927	2.969	2.360	10.908	8.819	21.085	21.327	43.361	0.592	0.773	0.695
Pdensi_DN14302_c0_g1	FC_3_2	MC_2_4	446.599280853735	0	223.299640426867	10.7405236591178	1.2947668255563	8.29533430044675	1.0828026190346e-16	7.23813873660106e-15	5.083	7.694	6.541	27.291	15.015	7.114	16.128	12.148	11.271	14.343	9.389	9.094	2.918	7.670	2.099	7.474	6.934	7.485	5.655	0.703	2.557	0.000	0.000	0.000	1.020	0.413	0.063
Pdensi_GG_3689_c1_g1	FC_3_2	MC_2_4	767.608111026945	0	383.804055513473	11.5218588342282	1.38957587138298	8.29163708978412	1.11700293604816e-16	7.45793979213644e-15	6.318	24.512	14.684	5.455	18.218	15.436	11.363	23.038	33.341	35.779	51.852	49.613	6.244	16.874	5.154	5.962	9.257	4.451	1.475	0.769	3.828	0.000	0.000	0.000	0.000	2.992	3.634
Pdensi_DN19154_c0_g1d406794	FC_3_2	MC_2_4	308.178139090009	2.09279863139903	155.135468860704	7.36750710314745	0.88917163404077	8.28580987189886	1.17308057451966e-16	7.82311941630142e-15	10.085	19.393	29.592	6.090	8.197	44.394	8.795	8.342	10.091	2.107	6.711	3.043	18.774	54.479	34.848	15.637	4.849	3.101	1.793	0.000	1.595	0.065	0.000	0.087	0.000	0.000	0.000
Pdensi_DN16582_c0_g1	FC_3_2	MC_2_4	559.54373136897	5.23063466318356	282.387183016077	6.60498707232177	0.797179625258225	8.28544391131705	1.17669355976344e-16	7.83797104731944e-15	16.879	13.094	10.169	36.023	19.457	16.418	18.418	16.306	14.842	18.153	13.118	9.022	11.431	15.867	7.291	14.676	7.533	5.347	9.792	4.442	8.165	0.332	0.083	0.013	0.426	0.763	0.592
Pdensi_GG_123907_c0_g1	FC_3_2	MC_2_4	333.564837477437	15.042769409428	174.303803443433	4.43566297411725	0.535471781925913	8.28365401098009	1.19452321970473e-16	7.94737377891083e-15	9.026	10.895	8.122	15.997	10.269	14.622	12.889	8.233	8.373	7.660	8.049	6.478	8.837	15.214	11.294	11.222	5.439	7.709	2.463	0.793	1.896	0.550	0.371	0.268	0.000	0.251	0.173
Pdensi_DN18170_c0_g2	FC_3_2	MC_2_4	42.1675326067149	2459.38552662155	1250.77652961413	-5.86572293141156	0.708134413538875	-8.28334680431336	1.19761005479399e-16	7.95854803980141e-15	0.501	0.382	0.158	2.049	1.335	3.880	2.452	0.706	0.575	0.578	1.032	0.377	2.015	4.920	3.389	0.226	0.803	0.656	1.010	1.029	0.357	45.968	64.867	74.175	0.247	5.071	0.790
Pdensi_GG_24905_c0_g1	FC_3_2	MC_2_4	962.963442171236	33.6352703059044	498.29935623857	4.80998243807703	0.580738031228659	8.28253391275344	1.20581604125572e-16	8.00367473768705e-15	43.272	73.149	67.505	37.345	25.034	27.435	34.178	24.248	26.713	32.627	23.195	26.583	31.772	36.996	29.934	77.014	70.154	61.490	17.774	7.556	10.865	1.328	0.995	0.287	2.444	1.998	1.543
Pdensi_DN24738_c2_g7	FC_3_2	MC_2_4	446.549739751277	5.84336964859193	226.196554699934	6.18763030010208	0.747620798351075	8.27642879083794	1.26924353285785e-16	8.41480190740648e-15	4.178	5.775	2.094	19.398	32.836	8.207	8.872	21.346	9.695	8.912	15.169	6.887	1.747	8.546	1.468	7.286	4.930	1.564	2.232	4.153	2.403	0.186	0.215	0.040	3.160	2.025	0.681
Pdensi_DN25249_c0_g1d428981	FC_3_2	MC_2_4	0	598.846961552046	299.423480776023	-12.252411845334	1.48156031052978	-8.26993795544699	1.34028744802037e-16	8.87540231386978e-15	0.000	0.000	0.000	0.000	0.000	0.000	0.000	0.000	0.000	0.000	0.000	0.000	0.000	0.000	0.000	0.000	0.388	0.000	0.000	1.256	0.000	13.179	26.407	5.831	0.000	2.041	0.441
Pdensi_DN37284_c0_g3	FC_3_2	MC_2_4	12.4770635667336	611.21862546676	311.847844516747	-5.61525220101097	0.679052967628875	-8.26924035192479	1.34815238684975e-16	8.91704254750022e-15	0.000	0.000	0.000	1.243	0.000	2.145	0.543	0.258	0.293	0.290	0.000	0.000	0.817	1.701	6.162	0.000	0.263	0.000	0.000	0.569	0.000	10.080	25.661	10.132	0.000	0.000	0.000
Pdensi_DN11909_c0_g1d211148	FC_3_2	MC_2_4	3.42238578762007	2794.55057537972	1398.98648058367	-9.68010385365625	1.17080225067438	-8.26792385142795	1.36311907724703e-16	9.00550351127034e-15	0.000	0.000	0.000	0.108	0.000	0.000	0.190	0.000	0.101	0.000	0.108	0.000	0.000	0.198	0.000	0.000	0.000	0.106	1.337	0.099	0.613	136.779	70.579	14.159	0.000	0.096	0.206
Pdensi_GG_106603_c0_g1	FC_3_2	MC_2_4	4231.68040319976	7.46945951291701	2119.57493135634	9.10406864843516	1.10198778124229	8.26149690895122	1.43856876534706e-16	9.49287524129605e-15	94.013	133.687	236.856	91.599	99.938	69.590	85.551	81.629	204.191	41.714	75.176	73.652	81.497	81.462	102.252	165.050	47.611	55.608	5.610	4.159	5.687	0.517	0.000	0.100	0.000	0.138	0.000
Pdensi_GG_91700_c1_g1	FC_3_2	MC_2_4	1108.55824718719	0	554.279123593597	12.0520859133241	1.4588594309161	8.26130719513938	1.44085738693003e-16	9.49668346704025e-15	0.917	1.761	0.760	2.748	3.854	5.520	28.974	12.876	55.088	22.107	14.572	21.351	6.001	2.532	4.253	3.675	9.927	17.832	4.123	5.333	3.126	0.000	0.000	0.000	0.000	0.000	0.000
Pdensi_DN35346_c0_g2	FC_3_2	MC_2_4	3.56366983830789	617.176581779799	310.370125809053	-7.4361276469582	0.900129991751878	-8.26117084765239	1.44250443807249e-16	9.49668346704025e-15	0.014	0.073	0.027	0.148	0.114	0.338	0.192	0.049	0.063	0.042	0.073	0.057	0.000	0.109	0.061	0.000	0.000	0.017	0.000	1.185	0.000	5.053	19.888	20.626	0.212	0.286	0.326
Pdensi_DN40201_c0_g1d243089	FC_3_2	MC_2_4	386.493405668135	1.83409338004639	194.16374952409	7.72685882439826	0.935619789043668	8.25854574142364	1.47457957816477e-16	9.69656096562488e-15	1.423	20.804	5.093	13.871	15.586	6.249	13.847	14.112	6.462	17.941	17.021	9.013	1.508	15.169	2.591	1.028	3.793	0.672	1.865	0.918	0.768	0.047	0.039	0.064	0.049	0.000	0.114
Pdensi_DN20485_c0_g2	FC_3_2	MC_2_4	1536.72519935053	257.607836930245	897.166518140385	2.57862015629519	0.312289325725203	8.25715112198306	1.4919048597077e-16	9.79909449781529e-15	31.223	67.916	51.853	61.494	53.087	69.299	53.008	37.942	44.842	40.924	37.661	37.741	27.045	59.181	44.056	35.743	23.357	16.835	11.858	10.011	14.400	7.000	5.834	6.852	2.954	3.980	2.337
Pdensi_DN5196_c0_g1d449159	FC_3_2	MC_2_4	405.847516283715	0	202.923758141858	10.6023980442009	1.28451312818633	8.25402077374717	1.53152716158947e-16	1.00476710025763e-14	0.036	0.076	0.000	4.015	2.867	2.316	11.729	10.916	13.230	6.164	18.734	5.021	0.059	1.322	1.336	0.000	0.000	0.000	0.000	0.000	0.000	0.000	0.000	0.000	0.000	0.000	0.000
Pdensi_DN19702_c4_g3	FC_3_2	MC_2_4	342.840931085111	31.6405199878365	187.240725536474	3.43024314968963	0.416002453167159	8.24572817677901	1.64157454505355e-16	1.0757163809023e-14	5.429	12.992	7.808	8.242	7.749	10.606	10.846	9.577	9.923	19.951	10.056	15.897	6.599	13.756	7.366	3.689	3.174	2.781	3.160	2.605	3.770	0.754	1.013	0.637	1.718	1.934	1.325
Pdensi_GG_50668_c0_g1	FC_3_2	MC_2_4	0	461.793730909279	230.896865454639	-11.8755035150227	1.44070759708498	-8.24282702406141	1.6818863837902e-16	1.10085693027897e-14	0.210	0.000	0.998	0.000	0.298	0.625	0.000	0.000	0.000	0.168	0.000	0.000	0.000	1.320	0.000	1.129	0.125	0.544	27.426	0.000	23.030	8.008	6.985	19.585	0.000	0.472	0.508
Pdensi_DN32909_c0_g1d373206	FC_3_2	MC_2_4	386.153283286854	0	193.076641643427	10.5306676032646	1.27867347015825	8.23561906071402	1.78631494217603e-16	1.16785760242704e-14	0.847	7.526	5.600	14.593	8.439	4.063	11.664	10.846	11.673	21.997	6.852	8.584	2.073	5.477	1.886	4.703	0.729	1.034	0.000	0.196	0.486	0.000	0.000	0.000	0.000	0.000	0.000
Pdensi_DN13292_c0_g1d339486	FC_3_2	MC_2_4	2137.54421033535	20.6117439201996	1079.07797712777	6.67205637311077	0.810209884358735	8.23497281620005	1.79598413040732e-16	1.17282326261888e-14	14.802	23.066	72.300	32.858	28.676	63.941	63.474	37.279	87.018	71.185	53.127	79.938	23.802	40.957	32.666	57.928	28.364	22.135	24.450	10.080	16.217	1.186	0.166	0.293	9.407	16.814	11.909
Pdensi_GG_137276_c0_g1	FC_3_2	MC_2_4	2.52818503783275	10835.7486177589	5419.13840139838	-12.0533005582948	1.46401113239558	-8.23306619162918	1.82481296524662e-16	1.19027477290227e-14	0.000	0.000	0.000	0.000	0.069	0.000	0.063	0.179	0.000	0.134	0.072	0.000	0.000	0.066	0.000	0.000	0.063	0.284	1.800	114.646	1.390	810.154	59.107	25.315	0.087	0.000	0.000
Pdensi_DN25718_c0_g2	FC_3_2	MC_2_4	1389.04044508101	17596.6176384119	9492.82904174644	-3.66304007122479	0.444942326579028	-8.23261769539516	1.83166038886331e-16	1.19336472708523e-14	2.639	1.297	0.864	57.080	86.685	136.840	54.075	42.212	27.052	12.455	16.902	15.630	33.466	62.754	59.075	5.708	12.587	2.125	5.995	9.054	3.135	408.863	351.692	572.772	0.142	7.089	0.668
Pdensi_DN22301_c1_g4	FC_3_2	MC_2_4	63.2033387375766	976.564371925149	519.883855331363	-3.94847265323765	0.479861995717039	-8.22835041841062	1.89809132031841e-16	1.23522278879916e-14	0.286	0.933	0.399	2.448	5.165	8.292	2.455	1.965	1.207	0.335	0.361	0.608	4.514	5.201	6.151	0.257	0.188	0.142	0.000	0.399	1.472	18.576	29.871	25.093	0.699	4.415	4.255
Pdensi_DN14605_c0_g1d524416	FC_3_2	MC_2_4	99.4077564553099	718.056011882531	408.731884168921	-2.8535171181354	0.34707282648989	-8.22166675217519	2.00694207817756e-16	1.30455848741491e-14	3.885	2.721	2.325	3.864	3.294	4.187	3.705	2.425	2.672	2.138	2.584	1.998	2.352	2.904	2.872	2.531	4.681	2.660	12.839	3.583	4.961	21.179	17.704	16.167	7.182	5.730	5.228
Pdensi_DN62108_c0_g1	FC_3_2	MC_2_4	190.565414689993	9.4118176012695	99.9886161456315	4.32353870661229	0.526094985588606	8.21817129044677	2.06629700576639e-16	1.34159848760162e-14	3.352	1.869	0.960	11.957	6.764	2.047	6.125	5.542	5.208	4.108	4.276	3.101	1.618	2.118	0.241	1.710	5.760	4.850	4.745	2.741	6.749	0.257	0.263	0.175	0.033	0.048	0.077
Pdensi_DN23071_c0_g1d191067	FC_3_2	MC_2_4	645.541703052912	0	322.770851526456	11.2719634936378	1.37173267904433	8.21731789716555	2.08104894088141e-16	1.34962706083401e-14	1.045	1.760	1.742	9.572	13.095	5.839	12.138	15.695	28.991	25.440	21.301	36.306	1.424	5.365	0.908	1.458	0.251	0.427	0.000	0.135	0.333	0.000	0.000	0.000	0.000	0.783	1.539
Pdensi_DN2986_c0_g1d381472	FC_3_2	MC_2_4	0	1226.94575464746	613.47287732373	-13.2867175874819	1.61755782328049	-8.2140603546003	2.13832018942188e-16	1.38518079441221e-14	0.000	0.000	0.140	0.000	0.112	0.151	0.000	0.000	0.000	0.000	0.118	0.055	0.104	0.269	0.052	0.000	0.000	0.000	0.000	0.000	0.134	8.244	65.491	16.842	0.000	0.000	0.000
Pdensi_DN7524_c0_g1d101692	FC_3_2	MC_2_4	602.973983148808	6758.20089490239	3680.5874390256	-3.48631334027554	0.424854983352707	-8.20589019049181	2.28888548156479e-16	1.48036529803069e-14	7.417	4.986	9.199	24.372	21.241	13.193	24.267	15.140	13.973	9.474	14.970	6.893	6.262	11.021	7.223	12.088	13.233	7.552	16.344	18.966	10.591	163.720	134.530	214.747	1.720	3.448	6.192
Pdensi_DN17365_c0_g1d473880	FC_3_2	MC_2_4	92.6811203683694	3116.54443785327	1604.61277911082	-5.07137183101665	0.618022400839116	-8.20580584802595	2.29049306085878e-16	1.48036529803069e-14	2.213	1.907	0.771	2.489	2.283	4.824	3.398	2.171	2.617	1.619	1.536	1.438	1.661	2.355	3.246	1.794	1.694	2.472	7.903	6.320	3.270	35.499	73.890	121.949	24.296	18.200	9.495
Pdensi_DN39126_c1_g2	FC_3_2	MC_2_4	382.715099464721	16.1470344463357	199.431066955528	4.51580732090114	0.550563266746845	8.2021587593085	2.36108198856671e-16	1.52424553216238e-14	18.198	17.961	18.885	11.108	15.451	13.752	12.749	9.643	11.413	10.380	7.455	9.703	12.956	13.557	12.849	9.060	4.228	4.765	2.516	1.364	5.678	0.698	0.372	0.206	7.870	12.885	14.509
Pdensi_DN20878_c0_g1d292683	FC_3_2	MC_2_4	8.69869417797972	1267.17380527666	637.936249727319	-7.19152308806199	0.87682749528626	-8.20175362511203	2.36905443165658e-16	1.52764841754895e-14	0.073	0.026	0.242	0.183	0.204	0.313	0.265	0.101	0.397	0.158	0.031	0.173	0.331	0.223	0.710	0.066	0.080	0.122	2.711	0.282	6.739	20.134	12.504	62.014	0.204	0.055	0.087
Pdensi_DN6503_c0_g1d46616	FC_3_2	MC_2_4	705.033017907991	65.979712355437	385.506365131714	3.41235675538984	0.416222496473823	8.19839577221038	2.43616157360187e-16	1.56913222449126e-14	12.973	18.100	15.617	21.090	21.595	20.177	24.506	15.680	22.034	10.816	26.408	12.814	11.176	25.169	16.576	6.197	2.399	4.530	8.812	3.419	8.035	2.240	1.354	1.484	1.113	0.620	0.775
Pdensi_DN21583_c1_g3	FC_3_2	MC_2_4	93.8982677257185	1222.59042942734	658.244348576528	-3.70359311761425	0.45212045773592	-8.19160702473122	2.57761063657851e-16	1.65835081592478e-14	6.786	0.622	0.810	2.008	2.048	6.090	3.325	1.772	3.159	3.006	1.822	1.555	4.109	3.317	4.429	1.973	1.275	2.108	57.550	15.318	109.621	40.523	22.456	31.282	10.794	11.991	6.518
Pdensi_DN23025_c0_g1	FC_3_2	MC_2_4	64.9787792752667	476.841528260965	270.910153768116	-2.8771283280607	0.351256051779461	-8.19097155333036	2.59125836302653e-16	1.66386830392656e-14	1.998	3.690	1.336	2.300	2.714	1.954	1.751	1.995	2.019	2.834	1.832	1.466	2.712	2.819	2.538	2.001	3.228	2.733	3.919	4.118	2.792	16.348	9.904	10.577	1.649	3.015	3.759
Pdensi_DN12820_c0_g1d211965	FC_3_2	MC_2_4	522.198327809404	0	261.099163904702	10.9660212273022	1.3387998813929	8.19093382044002	2.59207097142329e-16	1.66386830392656e-14	27.425	24.121	28.694	18.676	14.567	56.365	13.851	10.969	21.111	9.853	9.540	15.942	26.846	26.166	67.097	7.057	0.136	0.899	0.187	0.000	0.159	0.000	0.000	0.000	0.000	0.000	0.067
Pdensi_DN26720_c0_g4d78357	FC_3_2	MC_2_4	0	522.259623731415	261.129811865708	-12.0554079989156	1.47297573473517	-8.18439008507028	2.73686206788856e-16	1.75481886239494e-14	0.000	0.000	0.000	0.000	0.000	0.000	0.000	0.000	0.000	0.000	0.000	0.000	0.000	0.000	0.000	0.000	0.000	0.000	0.000	1.471	0.000	26.023	9.987	5.453	0.000	0.000	0.000
Pdensi_DN22078_c0_g1d421893	FC_3_2	MC_2_4	59.6919750998231	1503.74281183995	781.717393469886	-4.65564054320705	0.568959074896549	-8.18273360707634	2.77476123331426e-16	1.77710415930224e-14	1.288	0.930	0.437	0.986	0.880	1.882	2.451	0.807	1.989	2.075	1.443	2.880	4.288	1.411	4.274	1.723	1.752	4.548	12.495	3.658	2.799	33.257	33.178	47.329	3.731	4.218	2.301
Pdensi_DN52982_c0_g1d254769	FC_3_2	MC_2_4	966.959202506352	1.3759105138633	484.167556510107	9.93435390631633	1.21433572294858	8.18089570995598	2.81741672006977e-16	1.80238179132789e-14	0.153	1.947	8.154	13.057	9.414	10.642	32.948	16.194	35.856	37.142	7.263	9.400	1.882	2.232	3.260	3.646	0.759	2.517	4.307	0.376	1.118	0.000	0.000	0.078	1.840	6.546	5.279
Pdensi_DN43158_c0_g1d94314	FC_3_2	MC_2_4	0	298.497324911125	149.248662455563	-11.2475633691347	1.3749472977864	-8.18035963068744	2.82997981000381e-16	1.80837308717893e-14	0.114	0.000	0.000	0.000	0.276	0.124	0.000	0.000	0.000	0.134	0.000	0.000	0.253	0.000	0.127	0.306	0.000	0.000	0.126	0.660	0.163	5.716	10.592	6.182	0.513	0.383	0.000
Pdensi_DN21912_c0_g1	FC_3_2	MC_2_4	825.349209459387	0.358444058767865	412.853826759077	10.6646732058089	1.30427454746094	8.17670882757775	2.91701763819056e-16	1.86188692409653e-14	3.909	3.175	2.232	10.872	10.773	6.822	18.743	21.002	33.025	13.803	25.118	18.269	3.124	4.628	3.644	3.652	10.910	31.964	0.615	0.351	0.854	0.023	0.000	0.000	0.000	0.000	0.009
Pdensi_DN15877_c0_g1d110157	FC_3_2	MC_2_4	0	277.875615684011	138.937807842006	-11.1432548164155	1.36347635476833	-8.17267917954386	3.01615265044801e-16	1.9212298449905e-14	0.214	0.460	0.116	0.073	0.023	0.021	0.000	0.000	0.000	0.000	0.074	0.000	0.173	0.112	0.044	0.106	1.549	0.636	2.043	0.136	2.533	4.930	8.478	7.488	5.846	9.785	5.926
Pdensi_DN21615_c0_g1d363195	FC_3_2	MC_2_4	30.1534671098308	421.939930887309	226.04669899857	-3.80547429542401	0.465635072570763	-8.17265390773519	3.01678473325712e-16	1.9212298449905e-14	0.316	0.342	0.105	0.534	0.383	0.230	0.819	0.992	0.871	1.487	1.332	0.497	0.235	0.000	0.000	0.756	0.342	0.891	1.755	0.611	0.892	7.537	13.557	10.606	0.000	0.000	0.000
Pdensi_DN21129_c0_g1	FC_3_2	MC_2_4	703.388773745067	17.0256386686735	360.20720620687	5.33565252318573	0.652910814292268	8.17210008838557	3.03066934763329e-16	1.92790115801302e-14	22.416	17.654	11.540	24.805	17.211	18.574	20.430	16.451	25.142	16.482	17.531	18.830	16.444	18.802	13.330	9.044	4.570	3.613	2.551	1.293	3.125	0.390	0.758	0.173	0.314	0.219	0.441
Pdensi_GG_6671_c0_g1	FC_3_2	MC_2_4	11.9478556740377	519.114673562182	265.53126461811	-5.43694696817319	0.665482329582564	-8.16993438666301	3.0855722421124e-16	1.96062113972967e-14	0.000	0.000	0.000	0.285	1.193	0.095	0.387	0.505	0.172	0.069	0.260	0.175	0.000	0.400	0.000	0.027	0.423	0.000	1.718	31.236	21.024	12.803	19.510	7.197	0.000	0.000	0.000
Pdensi_DN8611_c0_g1d208702	FC_3_2	MC_2_4	427.999301195292	0	213.999650597646	10.6790892257023	1.30810319281652	8.16379723277706	3.24653705016089e-16	2.06058544624802e-14	45.830	37.762	37.844	33.108	27.849	22.192	15.480	9.928	12.378	4.817	8.035	5.670	22.712	31.065	17.963	23.552	10.899	13.566	0.339	1.437	5.127	0.000	0.000	0.000	0.231	0.000	0.404
Pdensi_DN21385_c0_g2	FC_3_2	MC_2_4	362.721032285499	0	181.360516142749	10.4403786211156	1.27904629023035	8.16262765535666	3.27813833177939e-16	2.07831030200435e-14	0.037	2.685	0.743	16.408	39.627	4.354	10.201	10.983	10.930	7.255	5.749	5.704	1.638	6.004	0.164	0.000	0.060	0.000	0.000	0.000	0.000	0.000	0.000	0.000	0.028	0.000	0.000
Pdensi_DN24597_c0_g2	FC_3_2	MC_2_4	0.222503339930531	374.328166286966	187.275334813448	-10.6107464406847	1.30022160897467	-8.16072150120022	3.33029237918156e-16	2.10901113804564e-14	0.013	0.014	0.053	0.066	0.016	0.042	0.014	0.000	0.000	0.015	0.017	0.000	0.029	0.015	0.015	0.012	0.029	0.033	0.000	0.031	0.057	8.251	8.682	11.345	0.000	0.015	0.063
Pdensi_DN22756_c0_g3	FC_3_2	MC_2_4	576.085720571161	9977.69717972754	5276.89145014935	-4.11429268936799	0.504228511929886	-8.1595796192106	3.36192607529887e-16	2.12666267796758e-14	5.427	2.585	1.792	7.862	8.749	12.309	14.880	17.522	18.608	21.748	16.901	18.597	3.455	5.506	7.709	3.167	1.923	1.768	3.009	12.368	4.697	134.508	298.542	310.760	13.910	21.905	12.544
Pdensi_DN3041_c0_g1d99377	FC_3_2	MC_2_4	1965.95434696325	140.234083759633	1053.09421536144	3.81355826799348	0.467474654506822	8.15778616279576	3.412209242859e-16	2.15605873857165e-14	32.090	61.003	64.389	55.083	63.417	55.217	53.836	56.169	63.874	51.960	54.050	44.420	46.940	65.589	62.850	59.847	47.527	45.654	26.407	14.884	35.605	2.138	4.528	3.841	2.117	3.500	3.004
Pdensi_DN23170_c0_g1d191209	FC_3_2	MC_2_4	0	480.425255064218	240.212627532109	-11.9327854549336	1.46304740066644	-8.15611678028888	3.4596794782981e-16	2.18361377072226e-14	0.000	0.000	0.000	0.000	0.000	0.000	0.000	0.000	0.000	0.206	0.000	0.000	0.000	0.000	0.000	0.000	0.000	0.108	0.000	8.360	0.251	5.472	10.875	19.292	0.000	0.000	0.000
Pdensi_DN19673_c0_g3	FC_3_2	MC_2_4	704.794599706408	0.687955256931651	352.74127748167	10.4370030971898	1.2804279678301	8.15118332261755	3.60380319232165e-16	2.2720432344724e-14	5.887	4.881	5.747	9.020	8.900	3.312	17.130	26.841	18.705	26.859	22.720	16.236	3.082	4.767	0.914	9.512	3.840	1.889	2.722	0.447	2.140	0.000	0.000	0.028	2.018	1.235	1.220
Pdensi_DN10696_c0_g1d455710	FC_3_2	MC_2_4	16.9537412348616	361.306507146762	189.130124190812	-4.41261172624401	0.541457797976457	-8.1495025886318	3.65424212161062e-16	2.30127728798801e-14	2.428	1.898	1.079	1.539	0.491	2.357	0.600	0.424	0.479	0.159	0.853	1.272	1.052	0.935	1.505	1.813	1.748	1.816	1.195	0.313	0.387	5.754	10.404	10.853	0.000	0.303	1.789
Pdensi_DN19032_c0_g1d218074	FC_3_2	MC_2_4	233.781864427345	10.6706347574025	122.226249592374	4.46169775905315	0.547777776888903	8.1450872001294	3.79008678078578e-16	2.38417116381532e-14	8.827	11.204	8.082	8.091	9.156	12.517	7.668	5.964	7.031	5.735	5.033	5.355	9.179	12.980	10.278	5.545	6.454	5.230	13.280	0.482	5.015	0.205	0.347	0.243	2.394	4.669	5.958
Pdensi_DN10207_c0_g1d266698	FC_3_2	MC_2_4	3.29388148459948	1361.67976181123	682.486821647914	-8.68811524775471	1.06692415086208	-8.14314235996498	3.8514897044958e-16	2.41834528891465e-14	0.060	0.046	0.214	0.161	0.134	0.138	0.112	0.116	0.070	0.080	0.011	0.041	0.057	0.087	0.048	0.234	0.029	0.065	4.081	1.129	1.845	90.850	14.454	5.699	0.054	0.328	0.093
Pdensi_DN21957_c0_g2d421210	FC_3_2	MC_2_4	258.672600554007	18122.8228356258	9190.7477180899	-6.1305952390942	0.752858034136829	-8.14309599036568	3.85296559858555e-16	2.41834528891465e-14	0.105	0.150	0.000	4.423	6.578	20.128	5.809	7.034	9.995	2.977	5.107	3.633	0.707	4.169	6.996	0.126	2.803	1.356	31.014	35.976	28.348	119.365	497.104	717.454	103.971	241.277	343.339
Pdensi_DN18621_c0_g3	FC_3_2	MC_2_4	477.733125930258	43.7697522647358	260.751439097497	3.42609808075312	0.420885791750553	8.14020845537041	3.94597918311182e-16	2.47398020801928e-14	2.960	5.074	3.171	15.802	12.736	10.212	13.716	13.492	15.040	11.164	15.515	13.439	4.521	10.334	6.428	1.826	2.354	1.434	1.146	2.670	1.617	1.655	1.001	0.731	1.151	1.553	1.221
Pdensi_DN25523_c0_g1d74887	FC_3_2	MC_2_4	42.9532779632421	2394.87191103671	1218.91259449998	-5.79992590324984	0.712731746573265	-8.13760005939856	4.03190143480636e-16	2.52505082991328e-14	4.010	5.156	0.917	5.552	6.587	1.282	0.877	2.139	0.833	0.753	2.764	0.164	8.847	8.202	5.169	4.365	2.249	1.061	2.548	93.880	3.100	122.810	35.098	32.441	252.661	530.040	536.494
Pdensi_DN17048_c0_g3	FC_3_2	MC_2_4	25.3088146610191	759.796635119684	392.552724890351	-4.90753473513876	0.603204886511053	-8.13576753915907	4.09336593857489e-16	2.56070830263592e-14	0.388	0.830	0.129	0.759	0.733	1.830	0.695	0.949	0.613	1.340	1.347	0.152	0.381	0.747	0.991	0.000	0.985	6.317	0.000	0.450	0.000	36.081	10.422	13.530	0.000	0.000	0.000
Pdensi_DN20782_c0_g1d189093	FC_3_2	MC_2_4	206.097940637847	1763.68070829645	984.889324467148	-3.09640160841406	0.380687721645337	-8.13370495647029	4.16365201411203e-16	2.60179943317197e-14	2.048	1.849	4.103	7.566	12.650	21.021	6.633	5.732	5.880	7.857	8.844	7.642	7.215	14.384	10.449	7.335	8.816	5.417	14.528	9.888	13.476	37.684	37.524	57.992	0.762	0.958	0.412
Pdensi_DN18705_c0_g1d217585	FC_3_2	MC_2_4	5815.6646540589	43.1314395766548	2929.39804681778	7.06018957379169	0.868260880437963	8.13141503073412	4.24307896400607e-16	2.64850553611999e-14	17.356	45.379	32.510	61.059	44.828	47.971	164.054	129.055	219.211	101.957	182.895	137.582	13.675	35.713	27.865	22.948	11.962	12.655	7.072	5.050	11.290	2.792	0.299	0.409	0.112	0.122	0.275
Pdensi_DN22617_c1_g2	FC_3_2	MC_2_4	91.0591091532069	1413.58269138046	752.320900266835	-3.95627411326273	0.486686830386936	-8.12899356680213	4.32869283873451e-16	2.69789827925096e-14	7.699	7.463	4.381	6.120	7.462	7.749	4.230	2.129	1.695	1.823	2.278	1.216	8.594	10.229	8.627	5.517	2.981	2.133	3.364	5.324	2.645	41.928	33.396	33.087	184.749	167.570	229.096
Pdensi_DN19596_c0_g1d218685	FC_3_2	MC_2_4	50.2899695623594	1685.12279927588	867.706384419117	-5.06642341142834	0.623260029366935	-8.1289079560813	4.3317506676331e-16	2.69789827925096e-14	0.039	0.043	0.101	0.847	2.768	5.957	1.488	1.195	1.759	0.470	0.555	0.893	1.467	3.253	6.407	0.151	0.299	0.359	0.359	2.680	0.274	23.168	30.451	71.909	0.000	0.000	0.000
Pdensi_GG_93903_c0_g1	FC_3_2	MC_2_4	354.542609094778	5766.08309684821	3060.31285297149	-4.02378556862123	0.49505750278841	-8.12791553699775	4.36735346623934e-16	2.71708001345178e-14	12.957	75.984	89.129	7.383	21.458	29.850	11.264	8.680	11.353	2.665	7.683	8.284	11.867	53.732	55.132	12.976	18.815	22.427	5.342	60.231	33.606	125.762	221.255	89.699	0.539	5.299	14.066
Pdensi_DN25185_c0_g1d226944	FC_3_2	MC_2_4	230.065717318165	3531.39783990042	1880.73177860929	-3.93957164956307	0.484899659143361	-8.12450900980801	4.4917696140586e-16	2.791412694662e-14	0.198	0.297	0.216	2.448	18.132	11.110	5.378	10.918	4.286	3.181	3.662	2.270	2.300	13.124	7.621	0.537	2.903	0.695	1.284	1.629	1.214	83.222	101.742	83.035	0.031	0.000	0.024
Pdensi_DN6263_c0_g1d516712	FC_3_2	MC_2_4	574.248919422139	0	287.12445971107	11.1032998194639	1.36758352020646	8.11891899500782	4.70354315096535e-16	2.91789465309842e-14	63.557	49.582	11.416	34.331	38.310	14.121	19.679	22.678	8.883	10.939	12.797	3.152	33.366	33.234	9.285	27.787	4.999	0.048	0.000	0.000	0.112	0.000	0.000	0.000	0.000	0.018	0.000
Pdensi_DN20483_c0_g1d16960	FC_3_2	MC_2_4	801.234058360596	90.4238060528628	445.828932206729	3.14263148709677	0.387077662610245	8.11886551630115	4.70561593511415e-16	2.91789465309842e-14	16.088	17.036	13.782	19.865	17.471	13.628	21.226	22.331	27.261	27.385	12.937	23.243	15.168	15.852	14.538	18.127	9.247	9.438	7.134	6.645	7.749	2.205	2.877	1.776	2.556	5.756	4.299
Pdensi_DN20551_c0_g5	FC_3_2	MC_2_4	26.2600982486595	1942.81734723732	984.53872274299	-6.20759807964803	0.765014272470991	-8.11435590554086	4.88368139559429e-16	3.02499397901039e-14	0.000	0.171	0.000	0.200	0.669	1.378	0.701	1.074	0.559	0.464	0.900	0.654	0.066	0.182	0.354	0.000	0.086	0.000	0.177	0.276	0.735	12.948	64.680	65.480	5.402	6.714	1.997
Pdensi_DN27234_c2_g2	FC_3_2	MC_2_4	318.22632792051	1.14613812311474	159.686233021812	7.8893255887955	0.97245397654219	8.11280099532117	4.9466047153283e-16	3.06061695690641e-14	3.280	5.141	6.220	11.726	13.677	10.212	10.415	8.503	9.233	6.599	9.020	7.689	4.305	8.082	6.238	1.261	0.499	0.848	2.139	0.102	1.600	0.069	0.045	0.000	0.115	0.103	0.312
Pdensi_DN6208_c0_g1d262563	FC_3_2	MC_2_4	474.195677261185	0	237.097838630592	10.8269306093387	1.33476074507601	8.11151410414161	4.99928566599732e-16	3.08983172659542e-14	0.256	1.107	0.256	9.398	12.092	3.630	9.945	12.992	18.918	7.228	11.313	8.741	0.000	3.099	0.143	0.344	0.138	0.157	0.000	0.000	0.183	0.000	0.000	0.000	0.000	0.000	0.000
Pdensi_DN50453_c0_g1d160633	FC_3_2	MC_2_4	256.591425245886	5.55573153663522	131.073578391261	5.46556093586057	0.673823183627099	8.1112687551654	5.00939198776886e-16	3.09269798790726e-14	5.047	6.262	7.671	6.271	5.742	4.939	7.344	7.197	8.159	7.155	8.111	7.914	6.034	3.789	4.548	10.199	8.319	6.780	12.301	1.708	6.700	0.115	0.242	0.067	0.189	0.086	0.026
Pdensi_DN26750_c2_g1	FC_3_2	MC_2_4	56.0078858106324	1088.64020827464	572.324047042634	-4.27955094746068	0.528016623713307	-8.10495494888871	5.27650650618039e-16	3.2540566623502e-14	5.381	2.226	0.905	2.480	2.310	3.058	1.470	1.906	1.582	2.187	1.463	1.417	3.622	2.150	1.506	1.359	1.421	0.651	3.565	3.213	2.016	15.023	29.341	36.805	25.485	19.304	8.748
Pdensi_DN37268_c0_g1d569921	FC_3_2	MC_2_4	0	2324.17000446933	1162.08500223466	-14.2082447654201	1.75420128615432	-8.09955213096917	5.51618854415383e-16	3.39816442863821e-14	0.000	0.000	0.000	0.000	0.000	0.000	0.000	0.000	0.000	0.006	0.000	0.000	0.608	0.000	0.106	0.159	0.000	0.000	0.000	0.005	0.000	4.553	110.550	54.919	0.000	0.213	0.275
Pdensi_DN31229_c0_g1d144237	FC_3_2	MC_2_4	0	872.775114256827	436.387557128413	-12.7949687789687	1.58038668004313	-8.09610011305554	5.67491260194818e-16	3.49213990713137e-14	0.064	0.000	0.000	0.000	0.000	0.070	0.000	0.000	0.000	0.075	0.000	0.000	0.000	0.000	0.000	0.000	0.000	0.000	0.289	0.000	0.184	4.579	31.882	27.685	0.000	0.000	0.000
Pdensi_DN27245_c4_g1	FC_3_2	MC_2_4	582.932042086934	0	291.466021043467	11.1247953787765	1.37422589307005	8.09531783302628	5.71150268994584e-16	3.51083587088932e-14	74.353	138.598	157.028	18.822	62.052	35.923	9.845	16.487	25.076	9.035	6.785	7.301	120.026	162.157	110.686	51.422	7.765	22.676	1.827	0.000	2.969	0.000	0.000	0.000	0.000	0.000	0.000
Pdensi_DN21018_c2_g1	FC_3_2	MC_2_4	1.73274170566638	698.996401551462	350.364571628564	-8.64172029186291	1.06776424392303	-8.09328495596811	5.80767829808234e-16	3.5660784268529e-14	0.096	0.000	0.000	0.000	0.000	0.000	0.106	0.050	0.000	0.000	0.061	0.000	0.000	0.055	0.054	0.000	0.528	0.060	0.543	0.000	3.030	6.393	31.535	13.844	0.000	0.000	0.000
Pdensi_DN9724_c0_g1d172251	FC_3_2	MC_2_4	3781.62134798931	257.286929123682	2019.4541385565	3.87593040256539	0.479023785372911	8.09131095556779	5.90259499634228e-16	3.62042898300595e-14	55.608	170.951	76.515	158.233	113.584	131.955	167.393	87.913	79.334	101.910	107.375	73.540	58.811	163.401	83.194	35.520	38.523	21.674	53.706	27.387	23.831	6.778	7.897	4.937	11.312	10.387	4.289
Pdensi_DN18207_c1_g3	FC_3_2	MC_2_4	576.702211372573	7671.90673764928	4124.30447451093	-3.73345168000867	0.461485801980236	-8.0900683487735	5.96312602989995e-16	3.65359375127738e-14	0.150	1.704	0.905	8.621	20.237	22.294	17.681	18.795	14.690	19.356	14.125	15.444	6.751	16.664	14.178	1.603	14.313	30.082	14.322	12.054	24.486	127.104	174.115	273.433	16.642	36.832	32.750
Pdensi_DN12890_c0_g1	FC_3_2	MC_2_4	21.747818561723	1889.13870211819	955.443260339959	-6.44479658570645	0.797037163114314	-8.08594239260349	6.16853401639237e-16	3.77535644691582e-14	0.799	0.747	1.451	0.436	0.208	1.606	0.304	0.289	1.299	0.284	0.307	0.534	0.771	1.037	1.989	0.314	0.229	0.651	0.551	0.847	0.894	82.596	37.259	28.462	0.000	0.195	0.083
Pdensi_GG_134608_c1_g1	FC_3_2	MC_2_4	318.537129482298	2.79233219861965	160.664730840459	6.69498885775705	0.828293495696596	8.08287025376983	6.32599168512313e-16	3.86754034353603e-14	1.133	2.842	5.226	5.207	7.361	9.195	6.152	10.453	11.577	8.598	10.237	7.557	1.431	3.973	3.639	2.303	0.693	1.378	3.499	0.292	3.868	0.095	0.116	0.000	0.000	0.035	0.038
Pdensi_DN25461_c0_g1d74575	FC_3_2	MC_2_4	1076.20616791541	81.5933178338296	578.89974287462	3.72568283744776	0.461002379401832	8.08169980007907	6.38701766189556e-16	3.89864338368329e-14	15.791	19.476	18.896	37.491	29.988	26.423	34.217	25.218	35.531	23.961	29.494	24.284	12.529	22.083	15.402	21.407	12.793	10.890	12.277	4.304	9.300	2.693	1.199	2.371	0.292	1.497	1.486
Pdensi_DN19286_c0_g1d117158	FC_3_2	MC_2_4	370.818344824606	9264.66136451501	4817.73985466981	-4.64272020101082	0.574478163921542	-8.08163041275297	6.39065358727262e-16	3.89864338368329e-14	0.444	0.573	0.088	9.316	15.526	14.633	13.026	12.778	7.159	8.982	7.057	5.509	7.298	16.929	7.171	1.882	4.078	1.604	7.262	9.545	3.174	120.127	234.643	334.910	0.341	0.995	0.213
Pdensi_DN19114_c0_g2d116861	FC_3_2	MC_2_4	70.3370955229866	639.315992884334	354.82654420366	-3.18416612685457	0.394031646262429	-8.08099084694808	6.42426328743092e-16	3.91492389472837e-14	4.072	1.958	3.278	1.577	2.056	2.842	1.760	2.487	2.006	3.861	2.003	2.935	2.269	2.612	1.769	1.725	1.347	4.024	3.138	0.787	3.403	22.572	11.646	15.259	0.000	0.381	1.226
Pdensi_DN21920_c1_g1	FC_3_2	MC_2_4	54.8240653748479	1711.97216948993	883.398117432391	-4.96402230983954	0.614448988749469	-8.07881923598305	6.53968809482133e-16	3.98097353216723e-14	0.436	0.202	0.319	1.829	2.704	2.949	2.629	1.326	0.910	0.599	0.568	0.665	1.575	2.070	2.402	1.152	1.274	5.709	4.037	3.838	1.664	26.261	49.518	52.264	3.994	8.418	4.276
Pdensi_DN19797_c0_g1d218952	FC_3_2	MC_2_4	15.627250067699	1296.13382579014	655.880537928918	-6.37494582682222	0.789607748180768	-8.073560374135	6.82773919122288e-16	4.15185276066706e-14	0.105	0.000	0.000	1.096	1.084	1.651	0.739	0.290	0.357	0.345	0.365	0.237	0.468	0.903	0.723	0.316	0.655	0.000	1.185	4.071	3.184	69.884	13.041	20.511	7.145	7.437	7.781
Pdensi_DN6376_c0_g1d383495	FC_3_2	MC_2_4	528.936410904963	19.3410457052443	274.138728305103	4.77740981711881	0.59194320875235	8.07072324925941	6.98829572420063e-16	4.24492051337265e-14	6.118	24.463	13.048	28.521	27.463	21.560	22.961	8.602	15.013	7.925	11.458	9.973	10.558	29.813	19.220	24.861	26.146	8.896	15.086	5.968	12.924	0.525	0.430	0.479	1.113	0.000	0.000
Pdensi_DN9464_c0_g1	FC_3_2	MC_2_4	189.838918404867	2583.34306211032	1386.59099025759	-3.76647232310201	0.466838887290079	-8.06803465959263	7.14387693627566e-16	4.33476961910151e-14	4.784	1.594	1.740	6.115	7.769	12.685	6.843	4.498	5.439	3.371	3.276	3.738	4.123	6.249	7.454	3.212	7.437	5.322	24.809	7.085	32.326	44.660	87.819	61.519	3.266	5.164	2.858
Pdensi_DN6395_c0_g2	FC_3_2	MC_2_4	348.056703571816	0	174.028351785908	10.3808750568157	1.28710843183858	8.06526847313639	7.30750999218582e-16	4.42930659247687e-14	2.728	2.152	2.240	5.332	18.111	4.570	9.054	11.461	10.348	9.092	10.949	3.795	2.476	1.718	1.652	0.000	0.000	0.000	0.000	0.000	0.357	0.000	0.000	0.000	0.000	0.000	0.000
Pdensi_DN48158_c0_g1d158735	FC_3_2	MC_2_4	465.476290679986	0	232.738145339993	10.8003054741787	1.33926265802405	8.06436691822165	7.36163496848944e-16	4.45733598220573e-14	16.686	9.793	10.664	13.044	18.231	5.411	18.311	14.259	8.777	10.987	6.028	7.089	8.500	4.072	2.667	11.900	3.002	3.284	1.273	0.443	0.546	0.000	0.000	0.000	0.000	0.000	0.000
Pdensi_DN5968_c0_g1d206580	FC_3_2	MC_2_4	94.498126772052	911.84138828276	503.169757527406	-3.27121133220031	0.405880220222249	-8.05954852988174	7.65767372266459e-16	4.63162314827944e-14	2.696	1.123	1.302	1.180	0.604	1.593	3.205	2.455	2.674	3.776	7.987	3.189	2.013	0.809	0.651	2.278	2.630	1.357	4.370	1.532	1.763	21.155	30.285	17.750	0.937	0.452	0.121
Pdensi_DN19752_c0_g1d409295	FC_3_2	MC_2_4	2098.27743371746	194.673260693811	1146.47534720564	3.42573994282751	0.425095019400398	8.05876283297686	7.7070461665901e-16	4.6565050727885e-14	33.484	52.793	28.489	57.234	54.653	46.359	69.353	53.446	62.655	41.719	50.970	45.578	24.405	43.378	30.479	17.404	19.830	8.704	8.951	16.413	12.112	7.807	3.554	3.863	13.997	17.494	14.714
Pdensi_DN22350_c0_g1d423860	FC_3_2	MC_2_4	11.6846656433408	931.151510259755	471.418087951548	-6.31395361062616	0.783670191593232	-8.05690158737522	7.8252600247149e-16	4.72275787026201e-14	0.191	0.241	0.125	0.249	0.258	0.652	0.288	0.438	0.300	0.223	0.241	0.473	0.644	0.352	0.791	0.083	0.663	1.385	31.594	1.368	14.277	8.282	16.368	44.083	5.069	5.619	4.972
Pdensi_DN16835_c0_g1d185532	FC_3_2	MC_2_4	378.500125448084	0	189.250062724042	10.5018613604866	1.30348212178723	8.05677437760887	7.8334044460068e-16	4.72275787026201e-14	6.155	7.401	3.984	13.018	12.061	4.269	13.699	10.778	9.064	3.913	3.581	2.325	4.041	4.139	1.348	4.076	0.360	0.318	0.000	0.296	0.208	0.000	0.000	0.000	0.000	0.000	0.000
Pdensi_DN20611_c0_g2	FC_3_2	MC_2_4	300.281858386889	3.43841436934423	151.860136378117	6.28352351791054	0.780146693795364	8.0542846209366	7.99449938340104e-16	4.81474897902125e-14	0.415	1.828	1.615	15.703	51.800	81.396	8.567	11.500	6.665	7.259	3.904	4.306	22.462	38.275	47.343	4.322	9.278	1.987	1.121	0.908	1.665	0.184	0.094	0.000	0.000	0.000	0.000
Pdensi_DN19548_c0_g3	FC_3_2	MC_2_4	444.421704667164	14.2666536553701	229.344179161267	4.90197548498429	0.608675741251366	8.05350887634589	8.04535615944171e-16	4.84022320775264e-14	11.309	24.253	10.117	16.648	13.895	8.597	15.356	11.706	12.241	11.948	10.207	8.102	7.396	11.552	5.818	8.103	6.422	3.036	2.391	1.000	2.340	0.551	0.466	0.103	0.138	0.356	0.751
Pdensi_DN23400_c1_g1	FC_3_2	MC_2_4	535.291637927914	36.3047070765309	285.798172502223	3.86397813689929	0.479895935655881	8.05170006622025	8.16518072187284e-16	4.90709139408451e-14	23.317	23.006	11.655	10.565	15.879	14.002	17.187	19.735	10.735	13.223	12.385	7.094	23.141	21.082	17.072	9.748	6.223	3.905	6.136	2.045	5.067	1.335	0.859	0.624	1.443	6.160	1.299
Pdensi_DN40241_c0_g1d151957	FC_3_2	MC_2_4	0	507.149100784574	253.574550392287	-12.0130574649997	1.49243130416959	-8.04932021422847	8.32551593925987e-16	4.99813776429962e-14	0.000	0.000	0.000	0.000	0.000	0.000	0.000	0.000	0.000	0.000	0.000	0.483	0.000	0.000	0.000	0.000	0.000	0.000	0.000	9.254	2.943	25.857	9.495	4.943	0.000	0.000	0.000
Pdensi_DN29861_c0_g1d82205	FC_3_2	MC_2_4	4.07099812027018	18864.1994138197	9434.13520597	-12.1881777669943	1.51485404730738	-8.04577694376463	8.56999620312551e-16	5.13945307825189e-14	0.287	0.311	0.000	0.000	0.000	0.000	0.000	0.000	0.342	0.339	0.000	0.000	0.634	0.000	0.636	0.000	0.307	0.698	12.699	0.000	0.000	276.692	660.754	472.707	0.000	0.000	1.043
Pdensi_DN26055_c0_g1d228389	FC_3_2	MC_2_4	113.248227388263	1034.89480175454	574.071514571404	-3.19265904262059	0.396818377299598	-8.04564310843431	8.57936795605711e-16	5.13962305774303e-14	4.655	4.728	3.331	4.385	4.871	8.667	4.166	2.631	3.200	4.160	2.419	2.395	5.040	6.007	5.556	2.561	1.293	1.147	2.614	1.912	1.399	25.331	31.908	21.455	8.263	4.885	4.882
Pdensi_GG_3881_c0_g1	FC_3_2	MC_2_4	3281.63724623827	4.30132870521438	1642.96928747174	9.47229720710241	1.17753919544239	8.04414599850642	8.68489301314632e-16	5.19733407068202e-14	28.764	59.635	41.673	94.804	81.860	72.740	101.691	82.851	105.307	66.661	74.668	58.454	28.582	71.241	44.065	61.703	26.641	10.469	11.808	5.644	9.677	0.353	0.000	0.000	0.000	0.782	0.562
Pdensi_DN25283_c0_g2	FC_3_2	MC_2_4	395.616867236817	13.8128851138991	204.714876175358	4.77986106622035	0.594536747052789	8.03963941659596	9.01032185639343e-16	5.38638183533574e-14	14.009	13.652	8.822	13.960	14.342	9.400	12.843	11.003	11.172	9.623	9.592	7.647	10.605	12.995	8.966	9.766	9.374	24.353	3.646	3.230	3.607	0.674	0.289	0.147	0.173	0.286	0.265
Pdensi_DN21297_c0_g1d18386	FC_3_2	MC_2_4	440.500265681569	1.93383218746162	221.217048934515	7.66032690521029	0.953033421402806	8.03783658912482	9.1438457795642e-16	5.46043048073827e-14	3.634	3.853	4.914	5.933	4.873	9.304	8.912	9.165	20.604	10.984	18.107	17.431	3.668	3.784	7.878	2.314	1.209	0.890	1.922	0.381	3.149	0.104	0.049	0.020	1.262	0.491	0.745
Pdensi_DN12992_c0_g2d390714	FC_3_2	MC_2_4	418.246233544956	0	209.123116772478	10.6458659787633	1.32480360455237	8.03580692427263	9.29650372348004e-16	5.54573711571986e-14	7.257	14.282	7.774	15.925	27.088	23.622	16.494	9.792	10.671	12.005	5.052	5.085	9.955	29.810	10.269	2.706	3.179	1.493	0.000	0.000	0.000	0.000	0.000	0.000	0.000	0.000	0.000
Pdensi_DN27323_c0_g1d195014	FC_3_2	MC_2_4	59.9212491116428	1979.56853593469	1019.74489252317	-5.04471104295797	0.628213507912537	-8.03024923758933	9.72748462582418e-16	5.79671981622349e-14	0.314	0.324	0.435	1.560	2.894	0.861	2.038	2.689	0.636	1.596	2.308	0.938	0.759	1.870	0.709	0.320	1.820	0.938	1.378	7.515	1.869	62.268	57.306	32.762	0.191	0.873	0.993
Pdensi_DN1611_c0_g1	FC_3_2	MC_2_4	1.11251669965266	1018.6765018191	509.894509259376	-9.83834203908383	1.22568345686703	-8.02682126772895	1.00030652581864e-15	5.95466680506272e-14	0.082	0.000	0.246	0.104	0.000	0.090	0.091	0.000	0.000	0.000	0.104	0.000	0.092	0.095	0.092	0.074	0.000	0.000	0.000	0.096	0.118	10.645	36.921	28.005	0.000	0.462	1.570
Pdensi_GG_57984_c0_g1	FC_3_2	MC_2_4	506.80746644734	0	253.40373322367	10.9228583928263	1.36177478233371	8.02104616308688	1.04848312280941e-15	6.22834218078968e-14	13.616	29.695	29.289	10.915	5.521	15.023	14.719	9.190	20.629	14.008	11.119	11.580	8.575	18.246	19.883	15.199	13.521	8.027	1.226	0.197	1.574	0.000	0.000	0.000	0.000	0.000	0.000
Pdensi_DN25445_c0_g1	FC_3_2	MC_2_4	630.605700436267	0.358444058767865	315.482072247517	10.2764597243582	1.28188853914616	8.01665621505838	1.08662703099553e-15	6.44815654321713e-14	2.972	4.329	1.423	19.851	14.263	10.535	23.184	15.749	16.830	17.273	11.518	9.023	2.840	7.377	4.253	2.385	0.313	0.155	0.262	0.000	0.076	0.026	0.000	0.000	0.000	0.000	0.000
Pdensi_DN24801_c1_g3	FC_3_2	MC_2_4	208.90041884536	7.14847421564409	108.024446530502	4.85073863089093	0.605278973290277	8.01405441943979	1.10987561621467e-15	6.57921235305789e-14	1.684	2.430	1.305	5.315	7.947	2.110	4.870	8.046	5.671	9.239	6.596	5.224	1.660	2.119	0.937	2.849	1.677	0.644	2.175	1.215	0.410	0.208	0.201	0.125	0.976	0.782	1.008
Pdensi_DN19807_c0_g1	FC_3_2	MC_2_4	4104.45930678058	19226.3862428681	11665.4227748243	-2.22781220988141	0.278006677975368	-8.01352048844956	1.11470685269307e-15	6.60093213963334e-14	39.525	86.906	52.634	117.072	199.215	244.521	108.087	143.454	112.885	117.829	113.451	90.993	74.799	193.923	123.970	52.215	53.081	45.524	69.074	79.211	72.328	479.819	541.660	441.147	67.520	115.765	83.690
Pdensi_DN12990_c0_g1d51297	FC_3_2	MC_2_4	487.392656518341	0	243.696328259171	10.8666423529897	1.35678550689767	8.00910851254344	1.15542927726893e-15	6.8349201347398e-14	96.172	35.860	50.268	41.958	24.384	22.052	21.230	12.320	9.636	6.141	16.115	4.321	53.619	15.210	13.059	73.857	31.364	25.038	5.509	0.244	4.866	0.000	0.000	0.000	0.000	0.000	0.050
Pdensi_DN23905_c1_g1d551037	FC_3_2	MC_2_4	348.252604907568	0	174.126302453784	10.3815822398752	1.29652169234188	8.00725687907558	1.17295320456771e-15	6.93133224918631e-14	2.149	4.327	3.222	15.821	11.824	7.074	10.883	8.781	11.115	7.009	6.750	6.492	2.497	5.402	2.373	1.232	1.688	1.236	1.043	0.594	0.926	0.000	0.000	0.000	0.000	0.076	0.082
Pdensi_DN995_c0_g1d446142	FC_3_2	MC_2_4	837.944544047909	41.7821401020081	439.863342074959	4.35058761165581	0.543405526958691	8.00615267202929	1.18352780604739e-15	6.98652030141877e-14	7.818	8.530	9.578	22.232	13.348	14.210	28.101	17.602	28.142	19.164	22.661	18.471	5.058	9.592	7.276	13.623	5.835	4.556	1.983	2.414	2.456	0.890	0.650	1.597	1.022	2.261	2.339
Pdensi_DN28769_c0_g1d308611	FC_3_2	MC_2_4	12.231892047952	13494.0469412627	6753.13941665531	-10.1112230544157	1.26299272337201	-8.0057650905701	1.18726175882204e-15	7.00125411729967e-14	0.000	0.242	0.000	0.283	0.000	0.000	0.248	0.000	0.799	0.264	0.000	0.000	0.728	0.000	0.000	0.200	0.000	0.000	0.000	0.000	0.000	152.722	439.312	410.318	0.000	0.251	0.000
Pdensi_DN18794_c2_g5	FC_3_2	MC_2_4	1104.92284078277	49.2243830786417	577.073611930706	4.47003605130115	0.558904973661846	7.99784625642936	1.26614325614917e-15	7.45863889809875e-14	21.991	55.758	12.439	35.707	55.136	25.409	29.622	46.345	22.593	29.302	47.791	20.645	18.480	54.955	14.385	12.533	13.760	3.587	4.971	12.414	6.189	1.918	1.310	0.583	2.973	6.081	2.236
Pdensi_DN17887_c0_g1d476084	FC_3_2	MC_2_4	577.672383782016	68.0623204220977	322.867352102057	3.07582866049643	0.38464959206215	7.99644331872697	1.28064684644485e-15	7.53622689491665e-14	3.124	6.006	4.388	9.676	10.653	7.831	16.489	21.478	13.443	24.933	24.762	14.157	6.018	12.044	4.406	15.446	15.913	5.856	14.878	3.764	2.216	2.119	1.746	1.361	0.878	0.495	0.411
Pdensi_DN18545_c0_g1d13764	FC_3_2	MC_2_4	22.5704256473859	806.287021288041	414.428723467713	-5.15489153675455	0.644994728429038	-7.992145221574	1.32610696508186e-15	7.7956342088679e-14	2.341	1.515	0.548	0.689	0.853	0.692	0.888	0.899	0.224	1.080	0.797	0.169	1.178	2.489	0.512	0.276	0.350	0.107	0.064	0.381	0.242	16.421	18.599	25.763	4.028	5.618	1.061
Pdensi_DN36004_c0_g1d148427	FC_3_2	MC_2_4	0	511.306876014022	255.653438007011	-12.0248345739489	1.50463365945977	-7.99186865078266	1.32908602963957e-15	7.80503355640468e-14	0.000	0.000	0.000	0.000	0.000	0.000	0.000	0.000	0.000	0.000	0.000	0.000	0.000	0.000	0.000	0.000	0.033	0.000	0.000	0.000	0.043	25.128	11.185	4.256	0.047	0.000	0.000
Pdensi_DN24395_c0_g1d71780	FC_3_2	MC_2_4	358.845020338488	1.0753321763036	179.960176257396	8.08609549057912	1.01189163344015	7.99106863161689	1.33774054855655e-15	7.84770783215455e-14	4.067	4.240	3.857	6.767	8.474	6.476	9.192	11.379	11.211	8.245	11.467	7.333	3.790	5.200	3.124	4.323	2.058	1.412	0.685	0.872	0.634	0.094	0.000	0.000	0.246	0.035	0.028
Pdensi_DN17894_c0_g2	FC_3_2	MC_2_4	343.625489081832	0	171.812744540916	10.3623192111855	1.29715046304416	7.9885252377486	1.36562512744495e-15	8.00298779349914e-14	1.549	3.359	2.799	9.781	13.208	2.678	8.546	10.408	11.463	2.931	10.917	8.742	3.426	2.144	1.373	4.721	0.000	1.509	0.000	0.000	0.446	0.000	0.000	0.000	0.000	0.000	0.000
Pdensi_DN21612_c0_g1d419047	FC_3_2	MC_2_4	129.13204204172	5043.75956583628	2586.445803939	-5.28735078146134	0.661925257523374	-7.98783657424439	1.37327329955839e-15	8.03947739509586e-14	3.207	3.093	2.479	4.113	3.774	6.707	4.125	3.856	3.460	3.830	3.606	2.966	3.198	5.042	4.158	3.026	2.673	4.834	1.103	5.873	3.434	45.034	124.570	203.113	4.980	6.662	5.668
Pdensi_DN17842_c0_g1	FC_3_2	MC_2_4	432.993866415648	1.79222029383933	217.393043354743	7.67455758380889	0.960899146792925	7.98685024273704	1.38430085806695e-15	8.09565482165482e-14	8.287	25.043	7.236	22.836	37.429	33.146	14.177	11.577	12.562	9.639	5.243	7.983	14.278	31.671	27.770	3.482	1.939	0.842	0.521	1.136	1.267	0.138	0.000	0.000	0.000	0.069	0.000
Pdensi_GG_3251_c0_g1	FC_3_2	MC_2_4	358.379529593924	0	179.189764796962	10.4229210234445	1.30529285378569	7.9851207284368	1.40384843616034e-15	8.20149140100612e-14	3.536	6.514	0.355	8.918	13.340	7.630	11.294	8.537	11.816	23.406	8.890	4.984	7.023	17.942	2.738	9.191	0.757	3.010	3.531	2.860	1.017	0.000	0.000	0.000	68.993	191.754	192.028
Pdensi_DN18305_c0_g1d283559	FC_3_2	MC_2_4	236.880370188323	15.431508244114	126.155939216218	3.9583183283954	0.49600713073508	7.98036577121218	1.45900285881568e-15	8.51491534280128e-14	2.450	2.754	3.913	5.973	6.187	4.174	5.760	7.475	7.738	5.783	6.967	5.246	1.764	3.163	1.886	3.906	4.113	3.433	7.490	1.406	3.500	0.460	0.286	0.452	0.369	0.537	0.406
Pdensi_DN40426_c0_g1d442421	FC_3_2	MC_2_4	24.8380943935335	4062.69860605336	2043.76835022345	-7.35548825501829	0.921715464992451	-7.9802157329307	1.46077750318877e-15	8.51648343920943e-14	0.076	0.041	0.188	0.238	0.182	0.204	0.664	0.394	1.108	1.992	3.584	0.851	0.126	0.174	0.128	0.068	0.208	0.520	0.986	2.773	0.812	250.880	55.235	22.508	0.818	0.807	0.772
Pdensi_DN20600_c2_g1	FC_3_2	MC_2_4	19.3796159408356	1816.76815552016	918.073885730495	-6.54652362767501	0.820386658712893	-7.97980264323882	1.46567449758801e-15	8.53623318100899e-14	0.812	2.201	1.558	0.514	2.470	0.221	0.225	1.280	0.242	0.000	0.770	0.239	0.462	2.813	0.677	0.182	0.000	0.000	0.000	0.706	0.000	31.819	62.557	42.156	6.918	40.082	30.626
Pdensi_GG_83292_c0_g1	FC_3_2	MC_2_4	377.311619358097	17154.2903087682	8765.80096406313	-5.50657505991175	0.690367125075642	-7.97629965260644	1.50785609664156e-15	8.77286810465777e-14	0.178	0.064	0.059	4.748	13.556	25.554	11.999	13.020	8.531	3.398	3.709	3.047	6.018	16.541	28.258	0.350	6.908	0.294	1.396	1.135	0.823	130.829	605.491	529.857	0.000	0.133	0.000
Pdensi_DN15459_c0_g1	FC_3_2	MC_2_4	51.1248306336375	103392.938194383	51722.0315125082	-10.9819881043873	1.37700616625556	-7.97526428966558	1.52055087614346e-15	8.83763547252467e-14	0.258	0.224	0.064	1.629	0.262	22.875	1.967	0.884	1.642	0.999	2.506	1.428	1.044	2.840	16.342	0.052	0.482	0.104	0.381	0.610	0.366	27.649	965.364	6513.549	3.141	8.626	6.105
Pdensi_DN15364_c0_g2	FC_3_2	MC_2_4	2771.48697259025	43.0746588524639	1407.28081572136	5.98883861833015	0.751081077830667	7.9736246792791	1.54087011734979e-15	8.94653869367202e-14	7.553	41.720	18.840	80.933	82.111	26.286	108.462	78.409	58.899	98.441	73.829	42.096	9.864	48.849	6.448	11.453	19.655	21.404	12.345	15.814	14.606	1.843	1.360	0.196	3.703	6.081	1.877
Pdensi_DN21848_c0_g1d124285	FC_3_2	MC_2_4	76.9768384014929	1080.57391842515	578.775378413322	-3.8118831011106	0.47818381581669	-7.97158535070931	1.56651646429272e-15	9.0861168296084e-14	0.000	0.000	0.609	0.738	1.027	2.088	2.679	1.769	2.338	1.151	4.030	0.968	1.898	0.911	0.783	1.226	0.936	2.275	1.866	6.889	2.804	20.670	38.398	22.338	0.000	0.569	0.271
Pdensi_DN40431_c0_g1d572764	FC_3_2	MC_2_4	951.890428189613	0	475.945214094806	11.8322906977287	1.48513319687964	7.96715791054237	1.62365138959214e-15	9.40786202707117e-14	3.840	4.161	2.174	0.846	4.868	7.644	9.086	28.386	46.403	13.597	20.681	14.756	1.858	6.939	4.647	0.000	0.000	0.000	0.000	0.000	0.479	0.000	0.000	0.000	0.000	0.000	0.000
Pdensi_DN23697_c0_g1d549597	FC_3_2	MC_2_4	698.601167692337	0	349.300583846168	11.3860309298462	1.43046877432675	7.95965010505385	1.72526455877571e-15	9.98640341124705e-14	5.124	15.032	1.886	65.346	75.557	16.053	34.098	18.747	9.194	11.383	7.478	1.228	6.627	20.147	3.045	0.260	0.391	0.000	0.000	0.620	0.000	0.000	0.000	0.000	0.000	0.000	0.000
Pdensi_DN37496_c0_g1d377271	FC_3_2	MC_2_4	498.261830145822	12.5292466733408	255.395538409581	5.31463287623255	0.668019581222401	7.95580402973722	1.77971912171713e-15	1.02910711422645e-13	7.207	23.276	5.191	46.285	46.763	16.578	19.264	13.232	11.614	15.158	14.364	11.902	6.901	22.752	6.819	7.049	28.783	67.106	2.515	1.284	3.638	0.154	0.536	0.261	5.383	5.507	3.852
Pdensi_DN31912_c0_g1d435016	FC_3_2	MC_2_4	45.7019723064148	439.041646412633	242.371809359524	-3.26111779176398	0.409993380060949	-7.95407426158733	1.80475855174247e-15	1.04251997567048e-13	3.117	2.956	1.758	0.740	0.948	0.636	1.080	1.841	1.159	0.921	1.231	1.607	0.866	0.675	1.733	1.744	3.140	9.269	1.508	1.354	1.399	10.078	11.410	11.753	8.666	3.282	4.238
Pdensi_DN24150_c0_g1d225245	FC_3_2	MC_2_4	706.763004432719	10.106936843778	358.434970638248	6.10097162209161	0.7671342894651	7.95293823503267	1.82139164473668e-15	1.05105449278723e-13	8.931	16.919	5.803	27.212	26.637	12.440	26.135	18.834	17.584	20.867	20.686	14.059	6.479	12.471	6.957	3.014	1.691	0.542	0.619	0.757	0.403	0.115	0.531	0.083	1.882	2.923	5.635
Pdensi_DN23426_c0_g1d224146	FC_3_2	MC_2_4	9.95128946184706	4886.05050037637	2448.00089491911	-8.94120190278788	1.1244394921727	-7.95169679207127	1.83974085438183e-15	1.06056090516821e-13	0.000	0.016	0.015	0.260	0.178	1.765	0.404	0.123	0.329	0.069	0.019	0.141	0.198	0.187	0.752	0.000	0.000	0.037	0.085	0.138	0.000	9.583	76.350	270.203	4.100	4.267	4.735
Pdensi_DN21331_c2_g1	FC_3_2	MC_2_4	623.117954386527	64.5445742050515	343.831264295789	3.25916158015047	0.409931453802159	7.95050379745536	1.85754546439634e-15	1.06973432894646e-13	8.537	11.735	8.572	14.247	15.570	12.269	15.611	17.374	22.062	14.376	17.180	16.870	7.799	11.196	7.610	8.997	6.048	4.816	7.987	3.512	6.115	2.317	1.432	1.268	4.092	7.601	8.911
Pdensi_DN14777_c0_g1	FC_3_2	MC_2_4	7.41650610100286	1200.73005110374	604.073278602369	-7.34123412183529	0.923661108665577	-7.94797361603894	1.89587016561974e-15	1.09069429914677e-13	0.082	0.355	0.253	0.832	0.406	0.000	0.364	0.086	0.194	0.000	0.208	0.000	0.275	0.000	0.000	0.370	0.447	0.203	0.148	0.612	0.696	12.240	62.611	14.350	0.672	0.369	1.226
Pdensi_DN20532_c0_g4	FC_3_2	MC_2_4	321.397215687662	14564.8356212571	7443.11641847237	-5.50194608538935	0.692271186087016	-7.94767454715035	1.90045131591373e-15	1.09221872782066e-13	1.105	0.953	0.349	7.825	10.456	23.951	11.917	7.592	8.892	4.429	4.576	6.422	4.876	7.137	11.421	0.758	2.886	0.989	5.538	7.903	4.064	152.744	256.769	668.901	9.561	10.881	3.487
Pdensi_DN41949_c0_g1d153418	FC_3_2	MC_2_4	430.544109122864	0	215.272054561432	10.687763710035	1.34488744562588	7.94695775084813	1.91147565872772e-15	1.09743930408497e-13	12.608	4.557	17.917	8.776	19.170	4.567	17.000	13.243	8.005	12.920	8.761	9.161	11.440	6.308	2.570	7.905	1.354	4.357	0.930	0.730	1.510	0.000	0.000	0.000	0.000	0.000	0.000
Pdensi_GG_37480_c0_g1	FC_3_2	MC_2_4	425.874593258436	0	212.937296629218	10.671987636589	1.34314888798296	7.94549862049575	1.93411207558504e-15	1.10930939247957e-13	3.892	1.319	0.977	4.922	4.736	8.439	17.761	10.987	8.987	16.972	14.729	9.162	2.429	1.123	5.401	1.525	0.000	0.890	0.000	0.000	0.000	0.000	0.000	0.000	0.000	0.000	0.000
Pdensi_DN18573_c0_g1d59219	FC_3_2	MC_2_4	1338.17343867206	306.781518273256	822.477478472655	2.12473548469421	0.267445407317772	7.94455775480807	1.94884811271491e-15	1.11662875856387e-13	17.797	16.338	20.111	41.634	36.548	28.476	40.268	35.208	42.776	37.239	31.069	31.461	17.171	22.362	13.899	29.643	12.684	12.753	22.801	17.554	21.521	8.632	7.441	7.397	9.243	16.910	11.701
Pdensi_DN6713_c0_g1d2681	FC_3_2	MC_2_4	271.015087256761	2.4512426901669	136.733164973464	6.87357363582367	0.865225768383076	7.94425442121185	1.95362251663817e-15	1.11823138219556e-13	4.109	6.918	6.836	7.909	19.517	12.227	6.310	8.637	9.047	3.263	5.795	3.131	6.550	9.652	7.881	8.932	5.005	3.767	2.984	1.004	3.903	0.101	0.000	0.092	0.527	0.567	1.171
Pdensi_GG_80151_c1_g1	FC_3_2	MC_2_4	4361.32828721384	19.6967659333841	2190.51252657361	7.7609852730664	0.977013156979354	7.94358317247349	1.96422881245856e-15	1.12316549850512e-13	10.342	60.624	33.293	27.772	57.209	14.851	90.442	130.872	164.154	82.569	121.373	78.342	17.079	38.214	20.368	47.149	74.025	48.546	44.159	48.310	62.062	0.940	0.635	0.000	0.365	0.023	0.000
Pdensi_DN28840_c0_g1d81294	FC_3_2	MC_2_4	7.4235848075515	186800.189173587	93403.8063791974	-14.6228638224789	1.84195682937905	-7.93876576760403	2.04202982505985e-15	1.16647344107863e-13	1.214	0.438	0.270	0.000	0.000	0.000	0.000	0.000	0.639	0.954	0.000	0.477	5.108	0.156	0.150	0.967	0.146	0.660	0.000	0.469	0.193	541.081	7979.740	5160.273	0.000	0.606	1.789
Pdensi_DN26768_c0_g2	FC_3_2	MC_2_4	606.673480696084	35.5633004231032	321.118390559594	4.07805485316933	0.513760763213593	7.93765336936386	2.06042191954087e-15	1.17579193132064e-13	24.240	22.942	18.803	35.661	29.645	15.340	24.834	14.931	13.930	11.504	12.674	7.560	17.578	25.780	7.489	8.592	4.719	2.065	3.442	1.316	2.289	1.371	0.683	0.702	0.985	1.370	0.418
Pdensi_DN22923_c1_g3d303290	FC_3_2	MC_2_4	0	239.672062438946	119.836031219473	-10.928995074983	1.37722583524653	-7.93551412940687	2.09625124348112e-15	1.19503226130388e-13	0.000	0.000	0.491	0.000	0.000	0.000	0.000	0.000	0.000	0.000	0.000	0.000	0.000	0.000	0.000	0.000	0.352	3.791	30.349	1.893	50.888	4.230	6.190	7.556	0.000	0.000	0.197
Pdensi_DN4344_c0_g1	FC_3_2	MC_2_4	2.57547005161063	634.483186255521	318.529328153566	-7.92958027968863	0.999468436444824	-7.93379759734553	2.12544388941268e-15	1.21045420779523e-13	0.000	0.000	0.000	0.000	0.484	0.218	0.111	0.104	0.000	0.000	0.000	0.000	0.111	0.346	0.223	0.000	0.000	0.000	0.000	0.000	0.000	12.768	27.922	7.243	0.000	0.000	0.000
Pdensi_DN14036_c0_g1d213013	FC_3_2	MC_2_4	400.576791205438	2321.90041902832	1361.23860511688	-2.53481033344024	0.319511817621639	-7.93338522596346	2.13251641905041e-15	1.21326024678208e-13	3.916	5.646	4.182	7.306	11.561	12.578	10.480	12.095	12.881	10.881	10.690	10.752	5.299	9.142	6.917	4.532	12.517	13.227	90.688	10.549	107.348	50.287	61.108	64.159	0.983	1.561	0.510
Pdensi_DN34445_c0_g1d146919	FC_3_2	MC_2_4	556.624259880516	64.9390892797636	310.78167458014	3.09997814010475	0.391161870280003	7.92505194303758	2.28050984732121e-15	1.29615470236894e-13	14.444	21.336	16.367	23.431	20.953	15.592	16.547	15.883	16.816	15.218	12.015	14.162	11.780	20.810	13.063	16.231	13.058	9.179	9.553	4.423	12.719	2.212	1.107	1.673	2.031	2.313	1.440
Pdensi_DN14793_c1_g1	FC_3_2	MC_2_4	0	999.585608727908	499.792804363954	-12.9907888195366	1.63980482321187	-7.9221555124418	2.33428103461787e-15	1.32538414728624e-13	0.000	0.000	0.000	0.000	0.000	0.000	0.000	0.000	0.000	0.000	0.052	0.000	0.000	0.000	0.047	0.019	0.000	0.000	0.000	0.000	0.059	3.827	39.952	29.519	0.355	0.023	0.000
Pdensi_DN5717_c0_g1d206434	FC_3_2	MC_2_4	637.245062779672	6.1555262964406	321.700294538056	6.62040188661023	0.835826486933392	7.92078498361564	2.36015768674116e-15	1.33873257272403e-13	7.938	16.297	5.814	27.051	24.666	16.485	22.748	16.711	16.932	15.985	7.100	8.295	4.301	20.483	6.060	1.959	2.451	0.608	0.000	7.758	1.307	0.107	0.345	0.000	0.428	1.182	0.675
Pdensi_DN11146_c0_g1d49667	FC_3_2	MC_2_4	310.564668407392	16.9432544115734	163.753961409483	4.17908733800541	0.528146582700567	7.91274141477262	2.51781982753947e-15	1.42673093073158e-13	12.835	11.250	8.192	10.916	8.892	8.875	8.983	7.573	10.870	9.895	7.237	9.995	7.721	11.285	7.038	9.861	7.148	5.932	4.367	2.619	3.033	0.404	0.588	0.291	1.872	3.088	3.269
Pdensi_DN35171_c1_g1	FC_3_2	MC_2_4	316.36056823051	0	158.180284115255	10.2431079184357	1.29506525549336	7.90933729013797	2.58762658267095e-15	1.46481940443651e-13	8.138	4.813	5.267	15.081	6.272	4.458	10.662	8.913	8.447	6.978	10.864	6.844	5.080	5.462	2.780	8.365	1.136	0.824	0.561	0.242	0.383	0.000	0.000	0.000	0.000	0.000	0.000
Pdensi_DN22123_c0_g1d298989	FC_3_2	MC_2_4	483.839818073838	2387.08882791935	1435.46432299659	-2.30210096582599	0.291165758466095	-7.90649621011	2.64734355931016e-15	1.49712572966108e-13	7.502	9.880	8.093	9.949	16.769	14.513	13.390	14.823	14.648	15.072	15.165	12.483	10.370	14.844	10.781	8.055	11.204	10.036	32.917	24.006	71.192	54.293	58.556	67.979	2.938	5.357	3.167
Pdensi_DN7418_c0_g1d207634	FC_3_2	MC_2_4	0.890013359722125	669.830724175711	335.360368767717	-9.55525304530481	1.20858902400883	-7.90612264011012	2.65529593856471e-15	1.50012283634078e-13	0.410	0.001	0.000	0.777	0.813	0.021	0.074	0.000	0.000	0.000	0.000	0.000	0.000	3.512	0.000	4.244	8.579	3.894	5.062	5.893	3.969	7.332	17.976	24.371	2.891	5.194	3.565
Pdensi_DN19464_c0_g1	FC_3_2	MC_2_4	79.4967121443768	1491.54166313253	785.519187638453	-4.23021400357991	0.535136766980441	-7.90492125489581	2.68103025434706e-15	1.51314992957919e-13	6.397	4.240	4.716	3.330	2.956	2.412	2.238	2.756	2.062	1.371	1.677	2.024	3.067	1.635	1.663	2.801	2.380	1.881	1.436	20.715	1.323	65.009	33.282	18.787	0.908	0.810	0.440
Pdensi_DN24611_c1_g2d134478	FC_3_2	MC_2_4	402.227352854788	2644.4034376174	1523.31539523609	-2.71679243486736	0.343735282185867	-7.90373457618561	2.70669060838885e-15	1.52610934482159e-13	5.057	11.726	8.320	16.819	10.554	17.514	11.272	12.132	12.213	14.260	7.425	9.307	11.512	14.960	19.114	12.814	8.357	10.430	45.063	14.972	14.723	54.525	81.432	63.723	30.017	26.513	21.323
Pdensi_DN34137_c0_g1d86113	FC_3_2	MC_2_4	4048.66581053677	131.313420030859	2089.98961528381	4.93920940616234	0.624937441046405	7.90352614798059	2.71122249383351e-15	1.5271419768055e-13	37.682	63.382	42.748	124.918	110.352	65.603	103.825	112.636	141.280	101.135	114.951	87.802	40.315	76.709	42.706	48.589	22.473	14.765	10.011	24.163	15.125	4.500	4.613	1.057	0.000	0.073	0.062
Pdensi_GG_145152_c0_g1	FC_3_2	MC_2_4	1537.60405600561	108.305220902066	822.954638453838	3.81908129610282	0.483350152082714	7.90127256533742	2.76070214437468e-15	1.55346495192713e-13	31.702	52.084	35.516	47.455	57.045	53.647	41.413	43.653	50.881	38.363	41.248	41.882	34.272	45.065	43.301	30.516	16.329	14.042	10.024	6.566	11.646	2.949	3.878	1.430	4.673	3.860	5.298
Pdensi_DN14195_c2_g3	FC_3_2	MC_2_4	216.452716292077	1.83409338004639	109.143404836062	6.89031680518812	0.872247577826875	7.89949663414912	2.8003199874598e-15	1.57419180845752e-13	3.529	3.255	4.906	4.783	6.106	4.340	6.914	6.662	5.608	2.910	4.443	3.696	4.217	2.547	6.094	9.810	5.084	5.852	10.846	1.783	4.732	0.062	0.017	0.028	0.021	0.000	0.000
Pdensi_DN21787_c0_g1	FC_3_2	MC_2_4	6721.53006851541	112.826633609411	3417.17835106241	5.89860189231264	0.747026291075076	7.89611016745304	2.87742375893895e-15	1.61592917989588e-13	42.989	92.006	239.900	109.279	110.811	261.315	216.612	107.056	266.564	294.999	133.634	282.350	97.582	145.863	102.575	136.453	76.108	73.496	101.767	66.372	117.378	4.317	0.758	3.687	52.419	134.752	94.643
Pdensi_DN2309_c0_g1	FC_3_2	MC_2_4	395.843050235281	0	197.92152511764	10.5664598612292	1.33860098308216	7.89365912230222	2.93452998461356e-15	1.64636448105026e-13	0.075	1.709	0.000	5.619	7.736	3.361	16.263	9.442	9.312	24.856	4.762	7.475	0.000	0.435	0.000	0.068	2.710	0.279	1.180	8.059	2.589	0.000	0.000	0.000	0.000	0.000	0.000
Pdensi_DN44148_c0_g1d246748	FC_3_2	MC_2_4	0	3194.66476276434	1597.33238138217	-14.667233463366	1.85834695096542	-7.89262384817125	2.9589844486976e-15	1.65843893501236e-13	0.000	0.000	0.000	0.000	0.000	0.000	0.000	0.000	0.000	0.000	0.000	0.000	0.052	0.000	0.000	0.042	0.051	0.116	0.000	0.542	0.000	4.640	188.365	40.782	0.143	0.000	0.000
Pdensi_DN24726_c1_g1	FC_3_2	MC_2_4	28.6038381269102	874.542075964563	451.572957045736	-4.93363051965682	0.625136759568192	-7.89208192310541	2.97186529228586e-15	1.6640091684094e-13	5.152	1.403	2.487	2.819	0.164	1.876	1.160	0.605	0.757	0.396	0.000	0.857	2.593	0.747	0.788	1.401	3.159	3.517	2.393	5.531	1.893	16.809	12.891	36.053	0.904	0.643	0.679
Pdensi_DN15407_c0_g2d525750	FC_3_2	MC_2_4	17.5946403851358	6472.79629504144	3245.19546771329	-8.52326127058342	1.0805411870463	-7.88795593611946	3.07176176684117e-15	1.71682161779155e-13	0.000	0.000	0.000	0.063	0.061	0.054	0.997	0.262	0.295	0.295	1.336	0.537	0.399	0.232	0.113	0.000	0.055	0.000	0.057	1.699	0.577	427.847	77.580	21.770	0.162	0.113	0.242
Pdensi_DN12107_c0_g1d337459	FC_3_2	MC_2_4	384.381694832722	6.63547803765094	195.508586435186	5.7557542662897	0.729690813876891	7.88793576242111	3.07225823526144e-15	1.71682161779155e-13	14.227	15.800	11.145	12.531	14.598	14.687	11.234	10.967	11.816	8.563	8.937	8.715	14.052	14.388	13.887	11.983	6.427	5.895	10.812	2.235	5.295	0.391	0.091	0.063	0.124	0.425	0.216
Pdensi_GG_53275_c0_g1	FC_3_2	MC_2_4	890.259866992602	128.327334796962	509.293600894782	2.7889262226192	0.353846284178632	7.88174511735514	3.22840051337994e-15	1.80229522046063e-13	4.169	7.808	8.586	14.406	14.253	15.612	23.206	33.001	22.927	30.737	36.598	25.509	8.030	17.662	6.624	18.376	14.344	6.486	9.324	3.784	3.386	4.288	2.922	2.697	1.088	1.053	0.592
Pdensi_GG_103371_c0_g1	FC_3_2	MC_2_4	454.803381421118	0	227.401690710559	10.7667019372147	1.36605192704776	7.88161981549498	3.23164026368324e-15	1.80232465672401e-13	1.652	3.711	9.975	3.753	6.809	4.410	8.098	13.231	18.824	17.213	20.500	27.085	3.106	7.034	1.570	9.726	3.129	4.134	0.984	1.197	4.639	0.000	0.000	0.000	0.000	1.407	0.013
Pdensi_GG_68757_c0_g1	FC_3_2	MC_2_4	406.928418957594	2745.78177258642	1576.35509577201	-2.75401536297202	0.349474248607391	-7.88045292019771	3.26196512930199e-15	1.81744484721464e-13	8.321	13.674	6.489	11.300	15.407	22.867	15.378	11.504	9.196	11.711	12.273	6.343	14.391	16.403	16.300	7.165	11.309	10.253	12.370	28.796	28.913	72.085	60.931	76.214	14.043	31.245	26.482
Pdensi_DN18999_c0_g1d406164	FC_3_2	MC_2_4	99.9410159023684	4888.32335621337	2494.13218605787	-5.61158328348965	0.712267461946209	-7.87847765522868	3.31393743082882e-15	1.84458454319125e-13	7.237	7.326	1.862	9.677	5.613	4.297	3.234	3.589	2.064	6.285	3.050	3.849	7.961	4.985	5.027	1.412	2.983	2.151	3.697	2.930	1.784	73.035	55.297	236.251	42.419	24.059	20.383
Pdensi_DN16662_c0_g1d348423	FC_3_2	MC_2_4	17.9215115766972	2085.06044410326	1051.49097783998	-6.86029062324281	0.870942853118219	-7.87685506423419	3.35723958369621e-15	1.86684968473145e-13	0.139	0.065	0.020	0.158	1.146	1.512	0.952	0.510	0.118	0.118	0.204	0.048	0.999	1.235	1.531	0.032	0.000	0.000	1.372	0.113	1.294	22.532	48.102	83.945	3.073	2.100	1.302
Pdensi_DN49882_c0_g1d42327	FC_3_2	MC_2_4	397.953429012217	0	198.976714506108	10.5740952052859	1.34248843571276	7.87648885755345	3.36708934665811e-15	1.87048759068968e-13	0.269	0.292	0.270	11.189	5.667	1.675	7.531	13.152	14.555	13.331	15.640	11.943	0.127	1.720	0.262	0.046	2.778	1.639	1.718	0.000	1.386	0.000	0.000	0.000	0.000	0.907	0.000
Pdensi_DN48630_c0_g1	FC_3_2	MC_2_4	61.5763425489712	1346.67709431407	704.126718431522	-4.45189406827835	0.565278994121068	-7.8755696117816	3.39193958093334e-15	1.88244325005831e-13	0.036	0.669	0.283	0.956	1.639	1.047	1.625	1.806	2.031	1.244	2.376	1.243	0.296	0.612	0.380	0.209	0.255	0.313	0.284	0.248	0.152	40.161	48.704	14.542	0.000	0.000	0.021
Pdensi_GG_112135_c1_g1	FC_3_2	MC_2_4	317.404872057466	0	158.702436028733	10.2477909819266	1.30194130021063	7.87116207179896	3.51362099589347e-15	1.94806171137027e-13	1.406	2.490	1.789	9.722	7.286	8.516	7.956	9.375	10.745	9.035	6.949	11.303	1.566	2.951	2.710	2.406	0.138	1.096	0.850	0.148	2.382	0.000	0.000	0.000	0.000	0.000	0.616
Pdensi_DN22991_c0_g1d426895	FC_3_2	MC_2_4	296.671474375529	0	148.335737187764	10.1503700525206	1.28978680996921	7.8698045088265	3.55195844764767e-15	1.96738838522401e-13	2.618	1.964	3.433	9.940	16.408	6.131	8.261	8.882	9.106	3.332	5.089	3.796	1.790	1.395	3.358	1.262	0.000	0.000	0.000	0.000	0.000	0.000	0.000	0.000	0.000	0.000	0.000
Pdensi_DN17804_c0_g2d58119	FC_3_2	MC_2_4	23.5173677526709	662.014309586432	342.765838669551	-4.81329483260479	0.611813148226109	-7.86726281800327	3.62484615275119e-15	2.00579549540494e-13	0.000	0.000	0.000	0.000	0.391	0.000	0.708	1.010	0.383	0.379	0.807	0.377	0.000	0.000	0.355	0.000	0.344	0.000	0.000	2.227	0.462	29.193	12.476	10.324	0.000	0.000	1.169
Pdensi_DN17061_c0_g1d280245	FC_3_2	MC_2_4	377.660814180675	5.94310845600716	191.801961318341	5.88474347820196	0.748091856742519	7.86633810428897	3.65172773497518e-15	2.01869508180172e-13	6.717	10.962	3.943	13.166	18.237	8.026	13.258	11.903	8.365	8.927	9.142	3.519	7.916	23.729	6.204	6.223	9.737	4.681	2.124	2.894	5.464	0.213	0.243	0.000	15.964	35.912	30.919
Pdensi_GG_598_c0_g1	FC_3_2	MC_2_4	1243.49408427201	190.53001601717	717.012050144588	2.70147737687159	0.343518653100703	7.8641359136898	3.71653860448107e-15	2.05251651524037e-13	102.341	54.351	41.167	55.407	42.093	47.324	40.667	32.291	36.971	32.773	32.850	37.043	54.549	51.447	28.904	36.159	13.510	8.283	6.268	6.889	6.751	5.361	5.633	3.596	44.886	51.494	28.704
Pdensi_DN20708_c0_g2d493712	FC_3_2	MC_2_4	1138.10939983876	12.2245567596024	575.166978299179	6.48092477164502	0.824225441496092	7.86304868226486	3.74895228630319e-15	2.06839755800018e-13	33.718	43.737	49.635	32.440	24.285	27.081	30.908	26.389	42.999	21.964	27.852	25.820	26.198	34.072	24.528	40.870	20.334	17.998	9.182	3.060	10.592	0.749	0.177	0.035	0.173	0.314	0.366
Pdensi_DN32112_c0_g1d504966	FC_3_2	MC_2_4	7.47898179539422	246.264227984365	126.87160488988	-5.03357023389296	0.640266912405361	-7.86167477401385	3.79031100580792e-15	2.08917805068664e-13	0.364	0.000	0.243	0.000	0.442	1.194	0.270	0.254	0.144	0.429	0.000	0.143	0.000	0.140	0.678	0.435	0.000	0.149	0.000	0.845	0.174	4.809	4.462	9.284	0.911	4.365	1.609
Pdensi_DN18044_c0_g1d58341	FC_3_2	MC_2_4	22.6995009410523	11222.8773754983	5622.78843821969	-8.94919955951782	1.13868592403886	-7.85923437761967	3.86488467908454e-15	2.12820796856464e-13	4.762	1.376	0.065	1.079	1.837	0.521	1.139	0.574	0.307	0.332	0.608	0.104	2.638	1.711	0.225	0.925	17.654	5.209	24.386	2.283	1.101	703.999	190.011	15.514	6.243	12.421	5.788
Pdensi_GG_125611_c1_g1	FC_3_2	MC_2_4	239.306897250724	24044.9650294407	12142.1359633457	-6.65072786918437	0.846383206147211	-7.85782116289723	3.90872823692362e-15	2.15025680208662e-13	1.250	1.807	0.418	12.920	9.882	38.267	8.312	5.908	6.943	2.463	1.842	0.982	2.083	11.305	19.687	0.373	2.685	1.016	2.534	4.827	3.294	114.401	503.246	1144.893	27.449	51.239	36.277
Pdensi_DN26929_c0_g3	FC_3_2	MC_2_4	46.0451397966269	1679.43888131668	862.742010556653	-5.18911976656895	0.660527010654575	-7.85602962916928	3.9650131715796e-15	2.1791003389618e-13	0.697	1.272	1.532	2.102	0.910	4.390	2.551	0.618	0.896	0.822	0.952	0.524	1.509	1.368	1.128	1.416	4.115	5.891	11.474	0.504	7.354	39.094	50.699	37.601	3.924	8.146	3.592
Pdensi_DN13806_c0_g1	FC_3_2	MC_2_4	296.651072052594	0	148.325536026297	10.1502765128369	1.29235634319713	7.85408495595445	4.0270126531058e-15	2.21102543260621e-13	26.179	15.910	15.803	24.644	51.452	76.152	9.468	8.311	8.481	5.127	5.225	3.637	37.932	52.850	46.439	13.502	3.309	2.641	2.065	0.108	1.367	0.000	0.000	0.000	0.000	0.000	0.000
Pdensi_DN18749_c0_g1d115901	FC_3_2	MC_2_4	938.143702053002	0	469.071851026501	11.8112881618181	1.50394078893585	7.853559294828	4.04393485078342e-15	2.21719736158638e-13	0.086	0.681	0.405	2.925	8.600	4.501	9.695	21.631	50.989	11.453	27.354	21.630	0.288	3.059	0.744	0.078	0.063	0.000	0.000	0.000	0.000	0.000	0.000	0.000	0.000	0.000	0.000
Pdensi_DN35202_c0_g1d202048	FC_3_2	MC_2_4	627.697014737035	2.15066435260719	314.923839544821	7.98473259188261	1.01671106798324	7.85349234736	4.04609505792393e-15	2.21719736158638e-13	16.636	15.629	8.199	33.248	24.367	18.684	17.210	14.763	23.368	18.773	8.621	11.719	6.308	21.612	7.357	2.590	1.751	0.567	0.256	2.011	0.828	0.176	0.000	0.000	0.000	0.649	0.418
Pdensi_DN15328_c0_g1	FC_3_2	MC_2_4	472.81527555916	74.9275708504972	273.871423204828	2.64594097063927	0.336949577364133	7.85263181315664	4.07396344537589e-15	2.23030765501353e-13	13.428	11.314	10.966	17.706	15.682	12.243	13.256	14.070	14.544	12.022	12.032	11.946	8.429	9.932	7.752	10.654	7.940	10.997	7.271	5.062	4.687	2.466	1.827	1.504	4.459	9.561	11.901
Pdensi_DN12559_c0_g1	FC_3_2	MC_2_4	959.006147000039	27.6026136072203	493.304380303629	5.10716172628835	0.650561102537006	7.85039515330973	4.14728461008277e-15	2.26825183045842e-13	2.523	17.990	12.864	19.160	12.348	27.072	32.889	17.090	34.399	40.591	28.765	47.268	5.463	20.674	21.547	6.553	7.547	25.120	5.022	2.107	13.195	1.264	0.326	0.573	0.536	1.088	0.094
Pdensi_DN8716_c0_g1	FC_3_2	MC_2_4	348.043661018083	3938.40740392857	2143.22553247333	-3.50013853719398	0.44613598424244	-7.84545219578597	4.31396156950146e-15	2.35713192926035e-13	1.836	2.476	2.201	10.610	32.341	37.481	9.232	11.942	9.730	4.645	6.033	4.978	9.545	22.987	19.077	2.874	6.393	4.546	8.760	16.978	24.094	66.286	135.277	93.962	1.215	2.733	2.920
Pdensi_GG_118886_c0_g1	FC_3_2	MC_2_4	10.6509572999846	138.06394652315	74.3574519115672	-3.69730967224835	0.47130684961779	-7.84480360352648	4.33631588083263e-15	2.36705922483443e-13	0.245	0.277	1.396	0.854	0.478	0.565	0.294	0.334	0.315	0.496	0.211	0.672	0.114	0.369	0.218	1.216	0.457	1.444	2.078	1.092	3.813	3.662	3.841	3.045	0.322	0.145	0.031
Pdensi_DN49083_c0_g1d41719	FC_3_2	MC_2_4	305.000961184425	0	152.500480592212	10.1903348731353	1.29910135373359	7.84414152433027	4.35925264731507e-15	2.37728501167755e-13	4.859	2.534	4.507	2.963	6.562	7.840	7.590	9.823	9.626	6.375	4.548	10.812	5.003	5.193	5.807	4.671	3.484	3.074	0.000	0.208	2.842	0.000	0.000	0.000	0.000	0.000	0.217
Pdensi_DN38180_c0_g2	FC_3_2	MC_2_4	523.77608138667	17568.0866358157	9045.93135860118	-5.06779043083814	0.646481250765823	-7.83903697877522	4.54014844242898e-15	2.47354985275765e-13	20.164	9.185	6.558	25.402	17.680	36.541	17.783	14.604	14.003	16.650	12.447	14.105	14.031	16.124	18.532	9.863	38.739	26.114	54.648	13.657	9.177	261.498	234.424	814.598	281.011	169.971	106.363
Pdensi_DN287_c0_g1	FC_3_2	MC_2_4	233.000261458356	2.7215262518085	117.860893855082	6.25168419426395	0.797527353616573	7.83883357218312	4.54750788088833e-15	2.47517483811354e-13	2.075	5.465	4.757	4.814	7.034	9.393	5.204	7.778	7.650	6.573	6.700	7.037	4.765	7.523	7.269	3.205	2.678	1.592	1.341	1.517	2.681	0.124	0.101	0.000	0.255	0.431	0.565
Pdensi_DN22311_c1_g3d423945	FC_3_2	MC_2_4	0	201.333330697824	100.666665348912	-10.6773433411449	1.36222555241937	-7.83816110495172	4.57192205872732e-15	2.48470240305615e-13	0.034	0.000	0.000	0.086	0.000	0.110	0.000	0.000	0.000	0.000	0.043	0.081	0.000	0.117	0.000	0.031	0.075	0.043	0.041	0.000	0.000	5.045	3.844	6.426	0.895	0.803	0.695
Pdensi_DN14607_c0_g1d213593	FC_3_2	MC_2_4	1133.24942109732	24053.1070212851	12593.1782211912	-4.40763234206873	0.562333598826139	-7.83810953368176	4.57379969157846e-15	2.48470240305615e-13	12.806	16.535	20.427	26.998	47.678	72.411	34.809	32.785	32.743	30.598	26.053	27.615	28.102	44.620	44.416	16.802	12.668	13.521	14.667	37.047	31.225	348.525	439.016	1006.454	13.710	30.704	26.637
Pdensi_GG_154311_c0_g1	FC_3_2	MC_2_4	437.118548478048	0	218.559274239024	10.7094363271959	1.36681961585361	7.83529604270984	4.67739330939157e-15	2.53854075271317e-13	1.051	14.268	18.707	8.073	48.599	59.182	9.566	9.838	19.064	9.184	10.292	28.368	2.325	9.594	8.712	5.486	3.751	5.818	0.085	0.000	0.214	0.000	0.000	0.000	0.000	0.000	0.000
Pdensi_DN40019_c0_g1d151732	FC_3_2	MC_2_4	20.0724043933085	426.235232264438	223.153818328873	-4.40909515039725	0.562961446779736	-7.83196642615271	4.80297807047894e-15	2.60419957662248e-13	0.683	0.988	1.600	1.729	3.048	3.460	0.756	0.478	0.543	0.539	1.150	0.804	1.011	2.892	3.542	1.020	0.978	1.389	0.000	1.583	3.930	7.271	15.550	9.161	0.000	0.256	0.827
Pdensi_DN14020_c0_g1d463019	FC_3_2	MC_2_4	236.18167213252	12.0914707668709	124.136571449695	4.22640384903436	0.539852534937314	7.82881171341563	4.9250256546619e-15	2.667816578759e-13	4.979	5.426	4.029	8.379	8.800	4.373	6.856	7.191	6.868	4.276	4.340	4.887	3.959	4.405	3.310	1.636	0.717	2.045	0.579	0.733	1.329	0.472	0.315	0.130	0.050	0.144	0.038
Pdensi_DN8802_c0_g1d331982	FC_3_2	MC_2_4	83.4239517958314	1213.3176997522	648.370825774015	-3.86209404545915	0.493332715113136	-7.82857882144196	4.93415569230985e-15	2.67020452355509e-13	0.160	0.361	0.159	2.362	2.836	6.679	2.698	2.189	2.481	1.083	1.675	0.759	0.585	2.992	3.349	0.189	6.585	6.261	16.102	5.314	9.149	17.939	38.628	34.110	25.234	27.733	15.491
Pdensi_DN19360_c0_g1	FC_3_2	MC_2_4	454.685544799925	9.35700428945944	232.021274544692	5.51773287496098	0.704859497664056	7.82813155422755	4.95173660844779e-15	2.67715687075468e-13	3.721	13.751	6.564	4.328	8.898	6.387	14.659	12.215	13.329	10.842	12.418	5.862	3.843	6.875	5.769	5.918	3.678	1.568	1.639	0.865	0.876	0.519	0.180	0.050	0.813	0.879	0.707
Pdensi_DN24766_c1_g1	FC_3_2	MC_2_4	597.442297458722	1.3759105138633	299.409103986292	9.2574665828375	1.18276306417301	7.8269831577048	4.99716003226279e-15	2.69913461456089e-13	1.960	2.028	7.289	16.806	10.790	7.835	21.368	12.037	19.253	14.855	10.930	10.489	2.092	3.535	2.550	6.484	3.004	5.062	8.670	0.250	4.778	0.000	0.000	0.097	0.259	0.482	0.744
Pdensi_GG_78180_c0_g1	FC_3_2	MC_2_4	166.132492338854	1082.14751364499	624.14000299192	-2.70306220087914	0.345452447468275	-7.82470125972221	5.08863839944637e-15	2.74592250730431e-13	1.429	4.063	0.895	7.011	9.333	13.422	4.955	5.998	3.821	6.115	4.739	7.153	5.362	8.452	7.749	1.918	2.305	3.269	5.922	8.068	6.153	26.641	31.611	24.059	0.796	5.213	2.804
Pdensi_DN17456_c0_g1d186038	FC_3_2	MC_2_4	9.51665159670697	161.770265643376	85.6434586200416	-4.08742729131604	0.52278708401668	-7.81853151365466	5.34431074315775e-15	2.88113880979082e-13	0.505	0.364	0.168	1.385	0.916	0.826	0.373	0.264	0.199	0.198	0.426	0.298	0.657	0.486	0.849	0.227	20.797	33.643	51.212	0.587	74.639	5.377	3.513	3.568	1.021	0.851	4.457
Pdensi_DN18473_c0_g2	FC_3_2	MC_2_4	396.180145316826	0	198.090072658413	10.5675576227604	1.35226060173912	7.81473453354306	5.50789877639964e-15	2.96650182479002e-13	1.838	2.238	1.736	11.824	11.561	9.884	9.507	8.891	16.478	5.669	4.537	6.839	2.482	6.292	4.026	2.229	2.175	1.882	1.122	1.080	1.823	0.000	0.000	0.000	0.000	0.000	0.000
Pdensi_DN20150_c0_g2	FC_3_2	MC_2_4	14.6954080359188	2609.57261680869	1312.13401242231	-7.47110339276412	0.956108906895675	-7.81407153398616	5.53696444772287e-15	2.97931887200403e-13	0.450	0.409	0.378	0.541	0.352	0.518	0.245	0.663	0.403	0.141	0.502	0.328	0.134	0.278	0.175	1.003	0.899	0.239	0.000	1.024	0.297	9.398	118.900	63.141	12.844	6.653	16.616
Pdensi_DN6400_c0_g1d329090	FC_3_2	MC_2_4	34.0654254735632	5676.76093896047	2855.41318221702	-7.38196818075409	0.944782220076825	-7.81340717880341	5.56624098509979e-15	2.99135937592404e-13	0.112	0.242	0.168	0.850	1.557	3.529	0.928	0.469	1.583	0.395	0.568	0.199	0.375	1.876	2.143	0.000	0.184	0.419	1.328	25.885	3.378	364.192	58.340	38.318	2.753	21.628	4.252
Pdensi_DN19792_c0_g1d218898	FC_3_2	MC_2_4	384.154369626899	1955.21488429693	1169.68462696192	-2.3478481838638	0.300492876799868	-7.81332392590289	5.56992046761921e-15	2.99135937592404e-13	29.574	15.380	16.288	10.946	8.614	9.636	11.367	10.889	11.724	17.092	9.972	11.580	20.988	15.874	10.131	22.907	20.670	19.567	13.087	33.278	24.860	64.911	38.626	47.229	17.496	40.907	31.588
Pdensi_DN9630_c0_g1d172224	FC_3_2	MC_2_4	765.109092038113	10.9786798290724	388.043885933593	6.06333796472409	0.776574529728121	7.80779916493896	5.81952193346454e-15	3.12244406433858e-13	19.231	40.941	22.148	27.750	28.188	26.101	29.371	17.693	20.543	18.403	16.101	14.163	26.253	33.147	21.102	24.927	8.222	8.303	9.756	2.492	6.761	0.656	0.134	0.089	5.580	9.604	9.159
Pdensi_GG_155163_c0_g1	FC_3_2	MC_2_4	627.507893162207	24.5468590840025	326.027376123105	4.68961805910973	0.600776800123652	7.80592402726689	5.90671561914119e-15	3.16622352316277e-13	20.083	77.514	15.333	24.163	66.121	45.966	20.991	21.823	12.982	17.716	12.535	9.015	40.210	101.858	45.703	6.394	7.166	2.917	0.918	0.959	1.775	0.314	0.886	0.624	0.156	1.044	1.119
Pdensi_DN6636_c0_g1d46626	FC_3_2	MC_2_4	1275.84602868376	42.5776294792352	659.211829081497	4.88661446358079	0.626177904636724	7.80387558774651	6.00343785365954e-15	3.21502289299389e-13	57.752	62.950	34.639	49.854	49.756	45.206	31.887	35.564	45.266	33.498	23.954	24.496	59.048	61.317	49.846	49.786	29.694	17.979	17.423	9.524	18.010	2.188	0.582	0.578	0.049	0.000	0.000
Pdensi_DN42539_c0_g1d36634	FC_3_2	MC_2_4	358.206894549595	0.787694064346878	179.497294306971	8.62413601920603	1.1054606408782	7.80139581663877	6.12261424728981e-15	3.27574343342227e-13	3.811	16.002	12.033	11.566	22.276	20.289	10.841	10.521	10.365	7.388	9.383	4.333	9.165	15.603	17.704	15.681	17.879	8.582	24.356	15.379	14.445	0.044	0.036	0.000	0.000	0.000	0.000
Pdensi_DN6758_c0_g1d2651	FC_3_2	MC_2_4	275.150971778301	2.09279863139903	138.62188520485	7.19802917346953	0.922736803525232	7.80073922051242	6.15455787544935e-15	3.28972171051429e-13	2.645	5.632	5.659	11.106	12.405	8.639	10.047	6.742	7.531	5.153	8.584	6.745	3.677	6.789	5.250	0.942	0.100	0.676	2.006	0.076	1.324	0.069	0.000	0.093	0.000	0.000	0.642
Pdensi_DN18_c0_g1d202326	FC_3_2	MC_2_4	53.218948796976	693.196992090441	373.207970443708	-3.70360824954037	0.474799439255613	-7.80036357108353	6.17290706512967e-15	3.29641397872722e-13	1.425	1.431	1.728	1.806	4.437	5.002	2.148	0.958	1.563	1.077	0.257	1.321	1.701	3.055	5.008	2.466	1.545	3.001	2.602	2.245	1.020	17.819	14.852	20.094	0.307	1.258	0.490
Pdensi_DN11428_c0_g1d49867	FC_3_2	MC_2_4	199.643322623343	1198.89951830887	699.271420466106	-2.58526540002818	0.331475658659695	-7.79926167273208	6.22704223515108e-15	3.32218577813457e-13	0.784	0.977	1.026	2.021	4.857	7.734	5.244	6.004	6.419	5.595	5.777	6.633	2.474	4.788	3.842	1.452	1.223	0.926	0.653	1.774	3.539	27.957	26.861	36.034	0.191	0.971	0.940
Pdensi_DN30313_c0_g1d27042	FC_3_2	MC_2_4	1028.14076076244	5.51827277514028	516.829516768789	7.43393841715878	0.953574948997363	7.79586169390796	6.39704232186799e-15	3.40966576235889e-13	4.852	10.267	7.903	17.172	20.390	17.740	22.779	25.375	42.450	31.492	29.584	33.182	8.844	14.350	15.432	7.006	5.048	2.917	1.511	1.949	1.232	0.378	0.055	0.000	0.000	0.017	0.000
Pdensi_DN23422_c0_g1d548261	FC_3_2	MC_2_4	107.964196800267	731.520314923631	419.742255861949	-2.76175372208922	0.354299174155486	-7.79497645929372	6.44204874138953e-15	3.43042128458626e-13	0.682	1.130	1.921	2.847	8.242	13.749	3.006	2.535	3.979	1.459	1.325	1.983	3.717	6.030	12.123	1.746	2.754	3.378	1.516	0.857	3.653	21.269	17.444	17.301	0.352	0.446	0.238
Pdensi_DN17836_c0_g1	FC_3_2	MC_2_4	475.820325473745	0	237.910162736873	10.8319452419412	1.39070376074728	7.78882285909746	6.76363519494875e-15	3.59827937483294e-13	0.130	14.842	1.645	44.284	29.589	5.274	22.413	9.691	9.948	16.112	6.421	6.342	6.862	11.727	0.021	0.017	0.000	0.000	0.000	0.000	0.053	0.000	0.000	0.000	0.000	0.000	0.000
Pdensi_DN21532_c0_g1d295568	FC_3_2	MC_2_4	90.3976174505207	950.873083828046	520.635350639284	-3.39442259204937	0.435875826624533	-7.78759083369252	6.82989380105369e-15	3.63011423155252e-13	3.460	1.921	1.440	2.698	3.321	3.873	2.298	2.385	3.304	2.909	2.060	2.398	3.142	3.017	2.372	1.375	1.756	2.369	7.613	5.393	7.034	19.101	21.598	30.972	4.423	6.520	6.171
Pdensi_DN27952_c0_g1d231457	FC_3_2	MC_2_4	1.95765597854317	157.340870767209	79.6492633728762	-6.31435801836216	0.810870373003544	-7.78713617932932	6.8545062550462e-15	3.63977500221007e-13	0.000	0.000	0.000	0.000	0.000	0.459	0.031	0.089	0.033	0.033	0.144	0.034	0.000	0.065	0.043	0.000	0.031	0.000	0.291	0.066	0.611	6.312	2.479	3.470	0.179	0.575	0.273
Pdensi_DN39626_c1_g2	FC_3_2	MC_2_4	280.449313871685	3470.81545462982	1875.63238425075	-3.62971680737169	0.466190922171273	-7.78590194435011	6.92176187647613e-15	3.6720401279407e-13	4.876	7.481	9.737	10.770	9.529	16.613	10.619	6.852	7.333	7.833	6.044	6.098	6.330	11.058	11.651	8.428	8.445	6.766	10.719	15.881	14.716	141.607	59.462	70.036	2.394	4.586	4.531
Pdensi_DN32975_c0_g1d435785	FC_3_2	MC_2_4	234.654484735719	1.57538812869376	118.114936432206	7.03883424863541	0.904245939932178	7.78420332101612	7.01538600006686e-15	3.7165147667265e-13	2.381	4.841	2.635	3.783	2.920	1.346	6.029	6.552	8.159	5.200	5.251	3.141	1.530	3.188	1.804	3.198	3.460	3.577	1.786	0.328	1.646	0.069	0.056	0.000	0.071	0.000	0.055
Pdensi_DN20311_c1_g1d16738	FC_3_2	MC_2_4	18.2917431980369	4852.6146041102	2435.45317365412	-8.05234655888376	1.03445513222084	-7.78414288650339	7.01873986925998e-15	3.7165147667265e-13	4.645	9.748	30.700	1.062	1.355	30.396	0.822	0.228	0.550	2.235	0.633	0.779	10.371	6.122	39.665	7.881	4.282	7.887	0.107	5.538	1.076	12.391	123.565	218.501	0.485	0.844	11.467
Pdensi_GG_143379_c0_g1	FC_3_2	MC_2_4	257.700062740054	1.40484337446738	129.552453057261	7.55653564900037	0.971917550300763	7.77487313266642	7.55230573671911e-15	3.99530396653825e-13	1.266	4.707	2.420	7.829	8.246	6.594	7.668	7.777	7.401	5.214	4.805	4.565	2.495	6.333	4.069	5.055	2.721	0.986	0.532	0.721	0.620	0.054	0.000	0.074	0.000	0.167	0.132
Pdensi_DN12191_c1_g2	FC_3_2	MC_2_4	119.024758232109	1113.04440035848	616.034579295292	-3.22442071836544	0.414746257533602	-7.7744419866265	7.57807099512979e-15	4.00518757865963e-13	1.908	1.938	1.138	3.392	4.788	4.729	3.508	3.495	3.522	2.737	3.160	2.230	2.305	3.611	2.963	1.805	3.094	1.939	3.513	13.004	4.454	19.383	31.599	32.551	2.744	2.484	2.402
Pdensi_DN22053_c0_g1	FC_3_2	MC_2_4	446.650835225414	51.8676108192922	249.259223022353	3.11599116210632	0.400862581984421	7.77321531653312	7.65185087570036e-15	4.04040588909997e-13	12.005	18.359	11.521	9.728	12.818	11.705	11.395	16.295	12.008	8.376	8.214	6.989	12.643	14.992	13.000	7.262	4.218	4.896	4.187	8.232	2.423	1.508	0.987	1.492	1.462	1.568	1.626
Pdensi_DN102998_c0_g1	FC_3_2	MC_2_4	376.454225717604	0	188.227112858802	10.4940261482288	1.35059136750142	7.76994907619074	7.85176864105235e-15	4.14210093459695e-13	14.196	14.105	14.919	19.337	17.684	8.897	15.857	9.371	8.116	10.200	8.106	3.687	9.330	9.952	4.265	14.903	12.506	8.404	4.603	1.848	5.151	0.000	0.000	0.000	0.000	0.000	0.117
Pdensi_GG_23329_c0_g1	FC_3_2	MC_2_4	485.160681150086	1.50458218188261	243.332631665984	8.1320865831261	1.04662369625736	7.76982846098919	7.85924876518336e-15	4.14218300250372e-13	15.987	34.574	5.149	17.878	28.127	10.901	14.885	22.173	6.361	10.459	20.646	3.551	17.744	33.412	11.834	12.192	7.436	1.816	4.264	1.101	1.432	0.075	0.041	0.000	0.000	0.019	0.040
Pdensi_GG_75931_c0_g1	FC_3_2	MC_2_4	425.903887410505	0	212.951943705253	10.6720224588972	1.37364051506057	7.76915236693247	7.90130772550988e-15	4.16047257442304e-13	0.368	1.397	3.323	6.998	12.315	3.008	6.949	14.309	16.425	5.004	13.500	10.200	0.205	2.126	1.434	4.947	10.099	8.989	1.832	4.695	9.521	0.000	0.000	0.000	0.000	0.000	0.000
Pdensi_DN7983_c0_g2d330913	FC_3_2	MC_2_4	171.698356930029	1810.10102588476	990.899691407395	-3.39713240737112	0.437507479713242	-7.76474132418884	8.18120218411826e-15	4.30384507829075e-13	2.065	4.021	1.754	2.487	6.003	5.639	4.130	6.375	4.757	4.616	4.570	2.680	1.726	5.126	5.888	5.560	11.309	6.089	25.592	9.708	7.246	39.307	34.821	62.614	1.245	2.088	2.611
Pdensi_DN16057_c0_g1d10178	FC_3_2	MC_2_4	95.1494582222287	1133.85122618472	614.500342203476	-3.57343610113121	0.460913392016063	-7.7529448330863	8.97856311034345e-15	4.71891915442512e-13	0.501	1.318	1.269	1.549	5.303	8.884	3.222	2.918	2.304	1.065	0.884	2.255	3.010	4.664	10.198	0.590	1.067	1.198	7.071	3.022	1.628	20.811	24.562	39.798	0.215	0.058	0.345
Pdensi_DN16725_c0_g1d111861	FC_3_2	MC_2_4	2909.45438774884	422.422633195557	1665.9385104722	2.78249602201029	0.358906305714079	7.75270865323541	8.99528405727544e-15	4.72331758595209e-13	73.334	125.021	106.220	122.717	94.109	101.907	107.315	68.440	81.294	77.397	76.291	63.824	69.081	112.963	76.343	77.334	81.034	72.265	37.349	28.917	37.813	14.046	9.426	9.108	4.401	8.649	5.642
Pdensi_DN7681_c0_g1d169920	FC_3_2	MC_2_4	177.159772077725	2331.09377206604	1254.12677207188	-3.71705078430377	0.479710418239943	-7.74853045289619	9.29620780267161e-15	4.87680096156479e-13	3.364	2.431	2.443	5.397	5.504	7.144	4.526	6.617	4.600	4.955	5.905	4.955	2.067	5.158	4.471	0.964	0.105	0.984	2.663	6.896	3.572	40.975	49.692	84.233	0.533	1.927	0.894
Pdensi_DN39786_c0_g1d511609	FC_3_2	MC_2_4	118.592839484496	964.761503236548	541.677171360522	-3.02416046747592	0.390327467246144	-7.74775213441194	9.35334871157821e-15	4.90222962314338e-13	0.000	1.056	1.172	1.480	6.396	4.451	3.673	4.091	2.781	2.763	1.477	1.377	2.815	5.622	9.099	0.872	1.256	5.229	3.446	1.129	1.119	23.418	31.140	18.805	0.000	0.000	0.000
Pdensi_GG_17781_c0_g1	FC_3_2	MC_2_4	486.538100704824	0	243.269050352412	10.8640450907319	1.40245708823026	7.74643672302381	9.45070747162495e-15	4.94867045310495e-13	0.000	0.888	0.294	4.735	5.053	3.437	6.909	16.235	19.875	11.284	22.187	9.975	0.000	1.160	0.140	0.450	0.679	0.000	0.000	0.000	0.000	0.000	0.000	0.000	0.000	0.000	0.000
Pdensi_DN21693_c0_g3d123597	FC_3_2	MC_2_4	673.416208045762	28.8672328336161	351.141720439689	4.50846460864282	0.582017384673239	7.7462713784297	9.46301561413661e-15	4.95053153571372e-13	4.135	5.424	6.921	12.379	9.586	10.653	20.838	18.768	19.980	23.667	23.795	19.343	3.641	8.197	2.969	12.883	8.834	5.057	10.694	3.529	4.213	1.232	0.782	0.247	22.659	17.034	14.422
Pdensi_DN39371_c0_g1d571814	FC_3_2	MC_2_4	299.899318010172	0	149.949659005086	10.1659489911931	1.31253832839366	7.74525876408855	9.538738825499e-15	4.98553380831441e-13	2.795	2.751	2.414	8.216	9.864	4.719	10.453	7.324	8.726	6.736	5.945	4.795	1.416	4.255	1.276	1.709	1.648	1.089	0.845	0.000	0.546	0.000	0.000	0.000	0.000	0.000	0.000
Pdensi_DN29248_c0_g1d502432	FC_3_2	MC_2_4	101.626372745821	3883.0858422767	1992.35610751126	-5.25565257187858	0.678844747630466	-7.74205382044074	9.78235608843848e-15	5.10814221157316e-13	0.614	0.388	0.179	3.350	3.249	5.783	4.973	2.024	1.982	0.970	1.274	1.024	1.322	2.942	3.726	0.619	0.555	0.586	1.717	7.587	1.444	47.909	95.518	145.273	0.056	0.202	0.000
Pdensi_DN3826_c0_g1d327173	FC_3_2	MC_2_4	118.572437161561	2662.10082717262	1390.33663216709	-4.4885303596432	0.580135258284651	-7.73704113919042	1.01757140587887e-14	5.30864374033781e-13	0.557	1.474	0.545	4.946	4.097	3.129	4.858	3.496	2.163	3.501	3.080	1.393	1.555	2.924	1.908	1.436	3.462	1.524	9.435	7.685	4.516	46.880	104.995	48.263	4.388	4.775	3.254
Pdensi_DN26682_c7_g1	FC_3_2	MC_2_4	90.4910002681909	1091.33884117465	590.914920721418	-3.59116438305821	0.464611393270737	-7.72939371498704	1.08059985722897e-14	5.63226572589981e-13	3.809	4.413	4.690	1.207	1.356	3.349	1.898	4.051	2.136	2.853	2.877	3.775	4.643	2.101	5.253	8.230	9.307	15.100	8.908	5.798	5.626	25.077	32.983	24.704	10.222	6.640	3.887
Pdensi_DN16237_c0_g1d55502	FC_3_2	MC_2_4	512.051571788389	120839.122807181	60675.5871894848	-7.88256331751344	1.02123518431573	-7.71865622980379	1.17562502225235e-14	6.1219103368706e-13	0.079	7.668	3.460	20.126	16.185	4.890	23.298	13.349	8.751	22.871	26.072	9.397	3.248	5.635	1.765	3.967	5.834	5.272	8.451	20.696	5.302	419.469	7016.193	1439.603	0.000	0.265	0.000
Pdensi_DN41457_c0_g1d319834	FC_3_2	MC_2_4	0.667510019791594	6136.77231505151	3068.71991253565	-13.1660832117066	1.70590790530104	-7.71793317259014	1.18231157028384e-14	6.1510656782605e-13	0.116	0.249	0.058	0.000	0.209	0.125	0.064	0.000	0.000	0.068	0.000	0.068	0.193	0.133	0.130	0.104	0.126	0.215	0.520	0.134	0.083	4.109	147.981	294.559	0.265	0.000	0.000
Pdensi_DN19598_c1_g1	FC_3_2	MC_2_4	95.1004509951861	2033.2806356554	1064.19054332529	-4.41808599520208	0.572913760859953	-7.71160739544895	1.24242841870072e-14	6.45788712632016e-13	1.558	3.318	1.872	3.574	4.151	5.964	4.864	1.710	1.831	0.986	1.326	1.434	3.958	5.131	3.850	1.168	1.055	0.924	1.019	5.859	1.150	48.986	46.244	59.092	2.375	6.152	5.679
Pdensi_DN24797_c0_g2	FC_3_2	MC_2_4	434.805950878935	0	217.402975439467	10.7018739610543	1.38799267418052	7.71032452845818	1.25498196669758e-14	6.51714785864843e-13	29.778	12.469	11.062	45.531	17.511	6.340	19.772	8.007	10.582	15.336	3.186	4.206	14.382	10.242	2.561	3.307	0.413	0.440	0.123	0.000	0.250	0.000	0.000	0.000	0.000	0.000	0.000
Pdensi_DN18864_c1_g3d480664	FC_3_2	MC_2_4	7.37524841959063	639.513452768032	323.444350593811	-6.43947960667339	0.83588661333604	-7.70377166464396	1.32107817803595e-14	6.85409294718246e-13	0.609	1.599	0.495	0.109	1.077	2.293	0.127	0.254	0.279	0.177	0.027	0.051	1.854	2.010	1.700	0.579	0.182	0.412	0.074	0.000	0.062	4.785	26.390	16.078	0.036	0.000	0.000
Pdensi_DN15752_c0_g1d345653	FC_3_2	MC_2_4	470.80602020641	2583.4572671938	1527.13164370011	-2.45569278603837	0.318867729347584	-7.70128978264066	1.34699629679321e-14	6.98215715639318e-13	9.395	13.991	13.325	13.539	16.468	14.979	13.875	13.254	14.511	16.287	10.727	11.696	11.945	17.142	13.962	12.755	8.710	8.533	9.498	20.176	14.205	55.249	65.579	74.412	5.314	10.499	8.989
Pdensi_DN11441_c0_g1d268615	FC_3_2	MC_2_4	18.0631219186321	254.655932790621	136.359527354627	-3.82032092124969	0.496110006672823	-7.70055203455943	1.35479655615958e-14	7.01615886849238e-13	0.495	0.319	0.171	0.489	0.574	0.767	0.473	0.405	0.717	0.228	0.177	0.691	0.243	0.592	0.565	0.227	0.415	0.389	0.829	0.900	1.126	5.555	6.778	6.956	0.926	0.421	0.616
Pdensi_DN19787_c2_g2	FC_3_2	MC_2_4	219.277309568396	1714.48103765225	966.879173610321	-2.96682943354687	0.385305146317019	-7.69994759194274	1.36122047731487e-14	7.04297716679877e-13	4.294	6.277	3.384	9.856	13.398	10.793	8.405	6.775	4.303	4.988	7.828	3.414	5.766	10.820	7.405	4.147	6.070	2.777	10.521	24.269	10.960	51.804	42.001	37.807	23.272	15.256	9.472
Pdensi_DN15767_c0_g1d214630	FC_3_2	MC_2_4	1895.378904911	446.846345763506	1171.11262533725	2.08161670987117	0.270500875336861	7.69541579959354	1.41034781111259e-14	7.28497116989252e-13	82.332	57.915	47.542	75.444	56.497	58.106	57.534	56.486	53.861	53.769	48.247	53.812	56.627	55.337	43.280	58.148	41.482	26.619	40.444	28.698	31.002	13.623	11.781	8.947	4.231	2.834	2.614
Pdensi_DN44970_c0_g1d38510	FC_3_2	MC_2_4	32.7828839834122	834.227062437009	433.504973210211	-4.66729927686931	0.606505417917727	-7.69539585135649	1.41056787222951e-14	7.28497116989252e-13	0.527	0.000	0.793	0.666	1.283	2.852	0.582	1.383	0.942	0.311	0.664	0.620	2.043	3.344	2.050	0.944	0.282	0.963	0.000	2.744	0.000	12.806	18.277	31.267	2.329	4.737	7.032
Pdensi_DN26017_c0_g2	FC_3_2	MC_2_4	85.7362953019265	655.833070563551	370.784682932739	-2.93331102282708	0.381319977808544	-7.6925186025786	1.44266497181834e-14	7.44394064655754e-13	1.092	1.132	1.034	1.943	2.901	3.048	2.334	2.702	2.565	1.984	2.914	3.088	1.660	2.396	2.121	1.584	2.942	1.790	1.836	2.279	3.012	13.647	15.257	20.612	2.094	1.866	2.221
Pdensi_DN24898_c5_g1	FC_3_2	MC_2_4	490.378301844747	0.687955256931651	245.53312855084	9.91353313891505	1.28885378866718	7.69174380064227	1.45143037349397e-14	7.48012232652742e-13	1.623	0.502	0.434	7.061	8.936	3.862	13.463	12.250	17.541	15.414	18.108	16.846	0.587	0.548	0.035	2.139	0.092	0.026	0.131	0.060	0.030	0.000	0.000	0.063	0.000	0.000	0.000
Pdensi_DN25071_c0_g2	FC_3_2	MC_2_4	54.9560954701792	622.899909888382	338.92800267928	-3.50143964505842	0.455225176129262	-7.69166519925554	1.45232251989799e-14	7.48012232652742e-13	4.558	4.252	2.183	2.262	3.154	6.465	2.055	1.540	1.279	2.552	0.893	1.496	4.387	6.321	5.529	1.703	5.291	6.995	2.489	5.262	3.101	11.483	18.450	16.888	1.154	5.787	1.558
Pdensi_DN35960_c0_g1d87787	FC_3_2	MC_2_4	739.528513019315	9438.86220887933	5089.19536094932	-3.67388607721199	0.47766273954575	-7.69138091178266	1.45555376442008e-14	7.48994326528518e-13	26.106	10.092	9.200	27.136	31.837	53.559	32.099	16.019	17.236	10.606	13.068	11.898	24.197	26.937	30.204	12.594	19.385	36.537	51.087	16.820	10.614	265.164	165.413	290.567	12.201	14.569	5.705
Pdensi_DN15935_c0_g1d468637	FC_3_2	MC_2_4	229.294428168067	2.7215262518085	116.007977209938	6.23118611259223	0.810222424998522	7.69071050162996	1.46320175864993e-14	7.52245325956096e-13	19.972	16.141	11.689	4.960	7.589	6.934	8.492	5.375	6.405	6.843	3.681	4.781	14.240	11.460	10.284	9.353	4.098	4.858	1.310	0.756	2.238	0.128	0.106	0.000	0.000	0.000	0.000
Pdensi_DN16361_c0_g1d55551	FC_3_2	MC_2_4	0	344.49071522142	172.24535761071	-11.4544890190394	1.49012158920412	-7.68694924093897	1.50684882205139e-14	7.73981058897822e-13	0.000	0.000	0.065	0.000	0.000	0.000	0.000	0.000	0.000	0.000	0.000	0.000	0.000	0.025	0.000	0.000	0.143	0.299	0.395	28.627	8.693	15.830	3.212	8.099	0.000	0.000	0.000
Pdensi_DN7519_c0_g1d263660	FC_3_2	MC_2_4	1.1464509751175	631.032765300862	316.08960813799	-9.12522269827385	1.18762529173096	-7.6835873754203	1.54694370993069e-14	7.93854452667882e-13	0.053	0.019	0.194	0.044	0.085	0.095	0.058	0.000	0.041	0.021	0.000	0.063	0.020	0.000	0.040	0.032	0.000	0.022	0.263	0.000	0.532	38.012	7.741	5.159	0.028	0.000	0.000
Pdensi_DN17071_c0_g1d528962	FC_3_2	MC_2_4	65.1428492338413	33375.5150515997	16720.3289504167	-9.00088766950204	1.17151134251698	-7.68314171859722	1.55233696423792e-14	7.9589990935252e-13	1.003	6.594	1.122	6.215	2.181	2.354	3.468	1.310	0.985	5.681	3.021	1.417	0.880	1.942	0.803	1.735	3.654	1.901	14.384	3.745	2.560	34.217	774.276	1621.983	755.124	679.810	848.719
Pdensi_DN39133_c0_g1	FC_3_2	MC_2_4	401.88872624159	0	200.944363120795	10.588439123939	1.37816801954025	7.68298130112708	1.55428283049816e-14	7.9617574846315e-13	2.052	0.234	0.108	10.265	7.718	2.005	14.638	14.919	6.253	17.534	12.289	16.032	1.323	2.244	0.845	0.194	0.000	0.000	0.000	0.251	0.000	0.000	0.000	0.000	0.000	0.000	0.000
Pdensi_DN20488_c0_g1d491072	FC_3_2	MC_2_4	517.880672090989	4.80138465760454	261.341028374297	6.6173376518519	0.861355254069835	7.68247203530193	1.56047614805944e-14	7.980079380726e-13	7.674	15.457	9.636	19.065	17.352	13.840	14.894	16.677	14.351	12.770	16.370	13.041	6.689	13.419	9.244	12.280	4.652	3.429	3.974	1.816	2.218	0.332	0.060	0.000	0.212	0.055	0.089
Pdensi_DN6719_c0_g1d46739	FC_3_2	MC_2_4	0.82696667468496	526.554734364063	263.690850519374	-9.25737313011735	1.20500190887946	-7.68245515787264	1.56068181409728e-14	7.980079380726e-13	0.000	0.000	0.000	0.000	0.000	0.000	0.000	0.071	0.000	0.000	0.000	0.000	0.000	0.000	0.000	0.000	0.148	0.084	0.000	4.566	0.000	6.158	12.544	20.378	0.000	0.000	0.000
Pdensi_DN22569_c0_g1	FC_3_2	MC_2_4	600.274359594006	27109.8681160777	13855.0712378359	-5.49702526343586	0.715727432544065	-7.68033334127853	1.58675153773541e-14	8.10604995140134e-13	0.798	0.525	0.526	14.474	31.354	62.149	17.894	16.827	18.381	4.182	5.816	5.109	6.592	16.223	33.949	0.897	6.659	1.075	6.167	15.256	4.618	233.206	500.564	1266.892	127.625	135.483	43.341
Pdensi_DN12151_c0_g1d269622	FC_3_2	MC_2_4	526.726160453096	8.781728065546	267.753944259321	5.8361651483037	0.759899313120128	7.68018216037142	1.58862528881393e-14	8.10829759323152e-13	8.410	5.464	4.329	29.780	18.939	12.130	24.469	11.474	10.641	4.194	8.588	2.159	5.361	10.345	5.249	11.518	8.069	3.248	9.557	2.961	3.956	0.396	0.248	0.032	0.000	0.000	0.000
Pdensi_DN21823_c1_g1	FC_3_2	MC_2_4	664.340865889624	19.3730309752465	341.856948432435	5.05908113831291	0.658873216433829	7.67838335529154	1.61108759284022e-14	8.21552980615872e-13	10.689	25.695	11.861	17.551	35.317	12.481	14.371	27.518	17.286	7.955	22.896	9.308	8.715	30.986	3.687	4.853	5.075	5.255	2.209	3.472	4.029	0.959	0.376	0.181	0.258	0.405	0.235
Pdensi_DN11848_c0_g1d5764	FC_3_2	MC_2_4	2739.6717688817	30.5794641222133	1385.12561650196	6.51729693122115	0.849083100582288	7.67568795887197	1.64533204379016e-14	8.38259619283075e-13	11.527	17.607	22.242	42.844	39.064	13.739	53.284	66.543	121.322	107.623	101.856	113.345	11.794	17.056	2.991	5.625	6.258	11.608	5.749	4.003	7.153	0.309	0.302	1.662	30.306	15.402	17.558
Pdensi_DN14200_c0_g1	FC_3_2	MC_2_4	82.7124920990281	2831.99578251979	1457.35413730941	-5.09796126894777	0.665280417696891	-7.66287588412149	1.81815035763131e-14	9.25472898512743e-13	12.060	5.273	5.433	5.047	3.273	6.568	3.115	1.156	2.991	2.125	1.336	2.709	9.478	3.539	6.376	5.490	3.390	4.999	3.817	15.558	12.990	60.065	39.116	114.474	6.421	15.009	11.802
Pdensi_GG_113752_c0_g1	FC_3_2	MC_2_4	662.090526033814	129.15826386283	395.624394948322	2.35479545164421	0.307360182204314	7.66135494440489	1.839815997278e-14	9.3565894134951e-13	4.443	11.561	16.649	11.595	19.835	18.575	19.944	17.723	20.852	15.411	23.863	16.020	9.504	13.665	22.322	4.512	0.952	2.526	2.297	3.427	7.673	4.045	2.882	2.978	0.871	3.330	7.184
Pdensi_GG_33122_c0_g1	FC_3_2	MC_2_4	80.5298766190143	2894.49955730549	1487.51471696225	-5.16720494486904	0.674531874911995	-7.66043108866159	1.85310001654607e-14	9.41567943717099e-13	0.470	1.011	0.748	0.944	1.693	2.736	2.988	2.344	1.814	0.934	1.955	0.999	0.834	2.428	1.948	0.296	0.566	0.409	1.271	2.346	0.537	25.344	82.197	106.359	0.216	1.263	0.225
Pdensi_DN24211_c0_g1d225377	FC_3_2	MC_2_4	667.762860770481	0	333.88143038524	11.3208921390935	1.47789436630443	7.66014973546596	1.85716427403175e-14	9.41920150455765e-13	0.336	1.628	2.544	10.910	22.936	4.454	35.036	16.729	7.517	48.022	3.179	3.161	0.684	2.534	0.567	5.170	0.897	1.814	1.115	0.000	0.418	0.000	0.000	0.000	0.000	0.000	0.000
Pdensi_DN12868_c0_g1d270958	FC_3_2	MC_2_4	316.253879903121	16.6021649031207	166.428022403121	4.25514165276803	0.555494449744742	7.66009751262741	1.85791961775432e-14	9.41920150455765e-13	28.243	15.316	7.624	17.909	9.035	11.018	11.110	5.982	10.748	7.710	5.136	5.160	17.509	8.172	8.625	11.703	2.535	3.566	4.408	1.217	1.928	0.400	0.469	0.389	6.408	2.861	9.290
Pdensi_DN10432_c0_g1d267119	FC_3_2	MC_2_4	440.000224818287	0	220.000112409144	10.7189548879853	1.39933454310586	7.66003736618573	1.85878994183872e-14	9.41920150455765e-13	4.366	5.863	6.494	3.472	6.567	1.199	7.010	12.350	19.424	6.574	15.170	9.071	5.889	3.870	1.348	5.370	2.602	2.151	0.081	0.000	0.468	0.000	0.000	0.000	0.000	0.000	0.000
Pdensi_DN25311_c0_g1d23078	FC_3_2	MC_2_4	223.959269724063	1284.02226714505	753.990768434555	-2.51888366772705	0.328886378728596	-7.65882636266213	1.87639884445073e-14	9.49992009412514e-13	0.746	2.401	1.826	5.700	6.556	6.543	6.163	7.128	6.564	6.224	7.099	5.419	3.149	6.796	3.936	3.626	4.003	2.766	6.624	5.712	5.648	27.178	37.180	32.682	2.940	3.109	4.136
Pdensi_DN21969_c0_g1d66448	FC_3_2	MC_2_4	1742.83489570985	138.218070802898	940.526483256374	3.64772193193794	0.476333595913076	7.65791446002394	1.88976681003947e-14	9.55212259050894e-13	26.031	41.639	42.040	57.660	46.601	40.927	56.745	45.398	51.942	40.217	53.623	34.293	25.683	38.312	31.191	42.773	19.899	19.658	18.605	12.102	23.793	5.721	3.132	1.961	2.965	2.581	2.874
Pdensi_DN25856_c0_g4	FC_3_2	MC_2_4	333.381779224613	0.787694064346878	167.08473664448	8.52119896187425	1.11273419064032	7.65789263379309	1.89008791533094e-14	9.55212259050894e-13	0.892	1.429	1.334	10.375	8.712	5.343	10.395	9.174	9.932	4.098	9.162	3.139	0.605	1.634	1.042	2.380	0.184	0.000	0.177	0.152	0.119	0.036	0.044	0.024	0.037	0.040	0.000
Pdensi_DN17775_c1_g5	FC_3_2	MC_2_4	237.40795571619	20.4119635568357	128.909959636513	3.54723944655267	0.463312799738492	7.65625177753527	1.91438234876042e-14	9.66626344527673e-13	4.654	10.939	5.634	3.886	8.833	4.987	5.922	7.652	7.471	7.688	9.133	6.011	5.678	7.234	5.103	6.562	6.160	3.156	3.034	1.876	2.531	0.437	0.608	0.516	0.216	0.483	0.302
Pdensi_DN7126_c0_g1d329927	FC_3_2	MC_2_4	285.752967305904	1.14613812311474	143.449552714509	7.74137172125572	1.0111498285088	7.65600853898411	1.91800977352775e-14	9.67594011708662e-13	17.260	12.563	5.385	11.908	8.881	7.449	8.231	6.639	10.318	4.252	5.030	5.094	11.411	9.232	7.111	8.584	1.080	0.634	0.575	0.441	0.362	0.048	0.039	0.000	0.000	0.355	0.152
[truncated: 5,985 more rows]
