# Supplementary material for: Transcriptional Regulation of Pine Male and Female Cone Initiation and Development: Key Players Identified Through Comparative Transcriptomics
Source: Front Genet. 2022 Mar 18;13:815093. doi: 10.3389/fgene.2022.815093 (PMC8971679; doi:10.3389/fgene.2022.815093)
Supplement: Supplementary file 2 [file DataSheet3.ZIP › SUP_DEG/salmon.gene.counts.matrix.FC_3_2_vs_Needles.DESeq2.DE_results.P0.001_C2.DE.subset]

sampleA	sampleB	baseMeanA	baseMeanB	baseMean	log2FoldChange	lfcSE	stat	pvalue	padj	Bud_Rep1	Bud_Rep2	Bud_Rep3	FC_3_1_Rep1	FC_3_1_Rep2	FC_3_1_Rep3	FC_3_2_Rep1	FC_3_2_Rep2	FC_3_2_Rep3	FC_3_3_Rep1	FC_3_3_Rep2	FC_3_3_Rep3	FC_3_Rep1	FC_3_Rep2	FC_3_Rep3	MC_2_2_Rep1	MC_2_2_Rep2	MC_2_2_Rep3	MC_2_3_Rep1	MC_2_3_Rep2	MC_2_3_Rep3	MC_2_4_Rep1	MC_2_4_Rep2	MC_2_4_Rep3	Needles_Rep1	Needles_Rep2	Needles_Rep3
Pdensi_DN15302_c0_g1d525563	FC_3_2	Needles	913.123279614483	276548.884317376	138731.003798495	-8.24242168576837	0.176845953941697	-46.6079178067357	0	0	3.328	28.209	1.040	53.421	45.409	64.951	27.324	25.499	23.776	11.042	25.837	19.160	23.990	29.723	41.153	2.398	21.578	8.577	86.183	200.199	111.428	1256.097	1433.742	2887.620	5916.402	7801.838	5819.507
Pdensi_DN20864_c0_g2	FC_3_2	Needles	143.174168808929	110882.141878258	55512.6580235335	-9.5967638853456	0.1472993904693	-65.1514161380442	0	0	2.478	3.539	3.418	6.672	3.829	2.734	4.089	4.046	3.858	5.491	3.849	4.246	1.549	1.806	0.886	4.937	7.838	5.922	15.009	18.447	12.974	14.812	1.695	2.224	2370.735	2837.411	2615.097
Pdensi_DN25096_c0_g2	FC_3_2	Needles	3952.31468459526	142004.307776315	72978.3112304551	-5.16714697319903	0.132630187376493	-38.9590565723262	0	0	216.942	173.299	120.480	204.867	136.512	114.451	116.161	102.541	112.641	87.354	126.291	75.956	202.085	157.644	124.323	164.182	106.174	92.738	102.342	131.218	107.992	111.349	78.168	33.150	2602.650	3588.838	3960.139
Pdensi_DN40925_c0_g1d573241	FC_3_2	Needles	78.8179343241956	21191.1955436058	10635.006738965	-8.06883778190774	0.176884750993509	-45.6163560543658	0	0	0.627	0.340	0.944	4.353	1.527	1.016	2.420	2.303	1.870	1.853	2.761	1.474	0.347	0.362	0.000	3.091	5.707	6.869	4.517	10.513	6.765	6.180	1.524	0.630	385.514	613.959	519.261
Pdensi_GG_107523_c0_g1	FC_3_2	Needles	21.8009449798246	10809.7887580404	5415.7948515101	-8.95229941189521	0.222953013231777	-40.1533008328916	0	0	0.189	0.145	0.027	0.169	0.356	1.737	0.677	0.588	0.567	1.511	0.374	0.575	0.150	0.433	0.121	0.049	0.297	0.169	0.184	0.376	0.231	3.174	5.622	99.042	196.442	314.182	264.174
Pdensi_GG_33888_c0_g1	FC_3_2	Needles	332.563766694197	108251.756598314	54292.1601825039	-8.34611120981927	0.20565772727103	-40.5825315711098	0	0	0.989	13.906	0.790	17.673	15.567	16.957	11.755	8.486	7.709	3.490	2.752	8.404	10.251	7.651	13.387	1.066	8.372	2.676	21.674	61.092	40.511	517.188	359.962	639.022	2183.219	2874.141	2624.824
Pdensi_DN17385_c0_g1d216077	FC_3_2	Needles	1405.05256121215	39595.4873352007	20500.2699482064	-4.8165369318582	0.134930728151444	-35.6963680389556	4.50087492183308e-279	3.77938467186323e-275	56.840	58.207	40.229	76.199	66.788	47.218	37.546	42.446	37.756	31.597	43.527	24.112	66.600	67.479	50.769	52.802	41.320	38.121	36.275	62.541	46.207	53.686	30.492	27.431	792.846	956.766	1058.542
Pdensi_DN15690_c0_g1d345161	FC_3_2	Needles	354.931486050231	25179.8817837987	12767.4066349245	-6.14866531429863	0.175120487473565	-35.111056410386	4.5709315235748e-270	3.35843480030254e-266	32.571	31.562	16.151	22.971	22.863	13.269	10.204	10.135	9.420	5.562	15.674	5.156	33.019	31.899	21.530	27.793	22.909	18.660	10.449	20.470	16.627	21.309	6.464	7.798	412.378	679.060	725.384
Pdensi_DN15144_c0_g1d109056	FC_3_2	Needles	98.3705089423333	22319.2522455533	11208.8113772478	-7.82453306883156	0.224862340260529	-34.7969920608579	2.70087263792859e-265	1.76393991983116e-261	12.650	8.051	7.200	7.363	5.982	4.500	3.174	2.839	2.242	2.324	3.822	1.591	11.824	8.836	6.242	10.655	8.212	7.841	4.193	12.340	8.504	6.146	0.730	0.085	416.806	507.553	666.707
Pdensi_DN24271_c1_g2	FC_3_2	Needles	53055.2383754553	12.9226684291124	26534.0805219422	12.1251508234106	0.352638887935271	34.3840433889872	4.36706512960346e-259	2.56691721252962e-255	929.832	1102.059	789.080	1044.160	1543.936	1049.384	1443.163	1320.932	1678.413	1184.613	1773.893	1638.996	1101.338	1249.907	936.735	1246.970	1525.105	1223.200	1624.861	804.722	1206.492	290.075	337.057	39.213	0.335	0.244	0.304
Pdensi_DN22435_c1_g4	FC_3_2	Needles	3531.33383799208	347580.0589331	175555.696385546	-6.62100062603511	0.192995380998911	-34.3065237715324	6.27261038601742e-258	3.3517978716338e-254	357.454	298.215	202.700	315.102	239.708	182.183	103.346	94.613	98.117	52.998	106.090	49.584	362.455	288.840	288.829	301.301	242.413	220.275	217.161	310.047	306.878	179.779	30.071	4.746	6230.633	7888.798	10738.231
Pdensi_DN20809_c0_g1d538058	FC_3_2	Needles	22751.226046378	842.302646717087	11796.7643465475	4.74889680874727	0.14184655704642	33.4791122719544	9.707029722673e-246	4.7547458339083e-242	332.619	469.519	428.121	614.379	589.849	344.798	624.803	641.642	640.166	502.731	635.619	484.599	268.752	435.452	284.756	479.856	167.982	217.758	60.164	105.615	132.122	340.003	18.055	18.381	14.364	22.666	23.567
Pdensi_DN20246_c0_g2	FC_3_2	Needles	2.99515744559129	165934.302685604	82968.6489215247	-15.7346088392026	0.478299850866081	-32.8969553528214	2.42962742545557e-237	1.09854669569887e-233	5.621	0.465	1.951	5.900	0.415	0.247	0.204	0.045	0.017	0.050	0.000	0.000	14.089	0.281	3.166	9.851	6.787	4.450	2.243	42.879	5.506	5.828	0.071	0.353	2938.826	4568.848	4400.371
Pdensi_DN19710_c0_g1d61594	FC_3_2	Needles	618.46006926657	8319.58620397337	4469.02313661997	-3.74995807483385	0.114912766973763	-32.6330848485273	1.39258044046161e-233	5.84674897927808e-230	15.494	15.029	11.885	26.703	24.067	18.284	17.043	17.835	16.958	18.053	18.384	16.567	19.343	20.869	17.549	19.316	15.127	12.590	18.385	29.120	20.013	98.042	66.362	80.585	157.791	233.668	202.542
Pdensi_DN36156_c0_g1	FC_3_2	Needles	11505.8368717965	64.7059699563173	5785.27142087642	7.50997840571403	0.23719369106452	31.6617966186596	5.21813826504484e-220	2.04477966054047e-216	130.685	262.805	213.166	279.374	244.444	282.106	352.940	309.230	303.164	303.338	280.607	252.007	239.752	384.531	247.772	156.510	175.330	143.072	172.330	142.938	174.281	25.815	73.981	29.112	1.479	1.241	1.790
Pdensi_DN15778_c1_g2d345464	FC_3_2	Needles	11.0059429127529	15833.1770842137	7922.09151356323	-10.4880841113782	0.331386314656336	-31.6491165975121	7.79850704829195e-220	2.8649277861972e-216	0.078	0.164	0.278	0.191	0.183	0.505	0.378	0.277	0.275	0.313	0.000	0.319	0.253	0.349	0.131	0.103	0.752	0.485	0.258	0.227	0.220	0.658	0.093	0.308	284.017	520.560	333.711
Pdensi_DN24409_c0_g1d133598	FC_3_2	Needles	38956.3030783283	932.337391039002	19944.3202346837	5.38701117512443	0.170674376671722	31.5630927159377	1.18572957206086e-218	4.09976461859794e-215	140.560	370.470	56.935	939.866	810.582	547.917	1284.702	1042.939	944.082	1676.482	1193.732	1024.613	456.628	822.982	256.691	249.450	271.194	127.261	297.371	227.262	169.645	465.932	1870.417	961.145	19.163	24.087	22.766
Pdensi_DN68204_c0_g1	FC_3_2	Needles	13.3044973178526	9783.32253972938	4898.31351852362	-9.53154591403178	0.307624162136344	-30.984386427381	8.74987821005789e-211	2.8572727294944e-207	5.164	2.807	1.018	1.972	1.892	4.991	0.312	0.298	0.503	0.167	0.705	0.667	3.372	5.863	1.518	0.260	0.475	2.185	7.402	4.036	12.266	1.209	0.682	0.000	215.048	265.008	208.942
Pdensi_DN16514_c0_g1d55876	FC_3_2	Needles	697.47995620932	20533.9547779304	10615.7173670698	-4.88005281712918	0.157772736434243	-30.93090053086	4.59044114656681e-210	1.42011336923185e-206	29.213	31.107	22.499	32.501	39.462	27.524	20.787	17.575	20.108	15.184	21.863	11.849	33.437	35.995	28.467	27.636	21.337	16.958	19.686	22.485	17.993	12.146	4.120	0.943	364.467	525.585	581.810
Pdensi_DN11585_c0_g1d336306	FC_3_2	Needles	210.631866345704	12261.5951264554	6236.11349640055	-5.86440340640537	0.189741624142562	-30.907311102171	9.52672992551692e-210	2.7998582914598e-206	10.644	11.078	8.059	11.324	9.057	8.216	4.971	5.803	6.838	5.709	5.556	4.816	9.571	11.236	8.690	11.071	8.884	8.852	8.634	11.694	9.541	11.792	4.092	4.903	225.399	328.797	322.847
Pdensi_DN19974_c0_g4	FC_3_2	Needles	4580.4184107549	33.9979201734126	2307.20816546416	7.15205343029794	0.236316108366437	30.2647732299645	3.33505703463527e-201	9.33482463994411e-198	34.478	102.031	80.424	142.488	153.697	101.253	130.045	131.065	122.915	93.512	138.744	92.539	31.711	86.511	52.843	91.423	17.288	12.341	30.279	21.395	42.893	75.339	0.474	0.381	0.829	0.825	0.679
Pdensi_DN16338_c0_g1d527521	FC_3_2	Needles	334.031272072555	3997.77816855814	2165.90472031535	-3.58185242717941	0.120892148498836	-29.6284950814146	6.41987538391422e-193	1.71524479632315e-189	9.012	10.923	9.539	11.828	12.090	9.419	9.793	9.406	8.822	7.070	10.728	5.800	9.460	12.906	8.932	10.501	7.824	7.222	7.396	10.492	8.353	11.446	11.103	8.443	73.360	108.842	103.842
Pdensi_GG_120481_c0_g2	FC_3_2	Needles	94.9520616836829	8079.36343446454	4087.15774807411	-6.41099421850499	0.216906541189529	-29.5564817148745	5.42108675809016e-192	1.38541764588601e-188	1.826	2.188	1.538	2.805	2.348	2.195	2.989	2.349	2.630	3.126	3.090	2.953	1.312	2.187	1.687	1.723	1.334	1.103	1.567	1.365	1.470	4.286	4.478	3.871	162.858	176.566	232.544
Pdensi_DN20567_c2_g1	FC_3_2	Needles	261.184556753487	8171.1113983923	4216.14797757289	-4.96695643992194	0.170587197304393	-29.1168183686082	2.19896754071511e-186	5.3855463781539e-183	10.145	11.296	7.091	13.377	14.587	9.104	6.786	7.626	7.474	6.041	7.488	5.081	12.353	12.963	9.401	12.505	12.093	10.395	11.364	16.853	9.707	10.794	7.862	6.659	180.039	197.203	197.141
Pdensi_DN14334_c1_g1	FC_3_2	Needles	2462.29423811821	46106.5988547124	24284.4465464153	-4.22687990701504	0.145584029274135	-29.0339532989282	2.45365815898964e-185	5.76894291709009e-182	85.020	139.489	69.996	122.406	118.090	76.887	67.020	74.977	64.413	48.045	79.756	43.916	88.646	114.771	76.681	83.055	95.295	76.416	76.388	100.530	72.708	45.438	11.854	1.939	867.091	1126.205	1294.504
Pdensi_DN26193_c0_g1	FC_3_2	Needles	135.690433029658	4427.39635469509	2281.54339386237	-5.0276842987153	0.173805243971972	-28.9271151077931	5.44610472439693e-184	1.23121765228972e-180	4.388	7.512	2.806	7.357	7.074	9.076	3.927	4.170	3.310	4.708	5.117	2.274	7.353	9.094	7.722	5.680	3.676	1.878	3.098	7.200	5.898	13.996	10.863	3.662	77.681	120.269	119.955
Pdensi_DN42376_c0_g1d245062	FC_3_2	Needles	690.534504256895	13949.2431419008	7319.88882307884	-4.33684952957668	0.150779960616091	-28.7627713381553	6.27078178273411e-182	1.36514919410122e-178	21.935	25.769	24.093	23.927	24.488	23.625	17.628	19.575	20.609	16.668	20.693	16.280	24.570	26.484	20.410	24.331	16.650	14.841	17.396	17.718	21.269	20.910	8.097	6.325	247.146	382.335	371.467
Pdensi_DN4768_c0_g1d167309	FC_3_2	Needles	4.89221019537433	10557.7685857487	5281.33039797204	-11.0663863365066	0.385972421497018	-28.6714431398621	8.66394543817691e-181	1.81877874610929e-177	0.128	0.172	0.127	0.880	0.383	0.171	0.139	0.166	0.112	0.037	0.201	0.000	0.673	0.183	0.752	0.750	1.089	0.639	2.824	2.817	2.599	2.876	0.156	0.065	184.339	259.384	313.578
Pdensi_DN17962_c0_g1d282686	FC_3_2	Needles	3396.62250348368	122.147282610388	1759.38489304703	4.82221488214199	0.169117317882271	28.5140217603198	7.85067631629317e-179	1.59122380412206e-175	52.803	113.761	91.390	109.208	107.732	75.352	94.338	98.877	91.516	124.485	101.399	92.003	69.813	92.043	76.725	93.580	50.010	38.291	24.996	61.235	35.502	72.163	34.057	12.198	2.652	3.124	2.805
Pdensi_DN18788_c0_g3	FC_3_2	Needles	5519.57624158703	113078.47090609	59299.0235738385	-4.35660750315926	0.153422208283943	-28.3961986461332	2.25292574498284e-177	4.41415741214488e-174	226.869	222.164	153.905	231.770	188.581	176.258	164.112	141.532	157.130	106.681	148.217	102.545	221.775	210.765	154.375	222.059	160.715	122.334	158.168	151.199	163.368	53.844	14.394	1.460	2373.751	2613.146	2994.452
Pdensi_DN17027_c0_g1d215839	FC_3_2	Needles	1083.80110735689	57482.6894248238	29283.2452660904	-5.72879589550616	0.203068176219897	-28.2111948910331	4.26255987181554e-175	8.08222602275631e-172	43.165	63.356	22.910	43.877	52.887	43.527	33.727	32.986	24.303	32.717	45.518	23.899	62.056	73.738	57.986	45.514	31.221	20.073	19.054	52.205	33.181	72.660	137.901	253.089	1039.948	1404.742	1667.082
Pdensi_DN22893_c0_g4	FC_3_2	Needles	209.428054156421	4336.88129943875	2273.15467679758	-4.37283023367196	0.156598291156937	-27.923869420067	1.36924241947838e-171	2.51508438045374e-168	8.433	9.148	5.225	9.201	10.422	5.668	5.262	5.899	6.362	5.401	5.634	4.343	7.797	9.383	5.784	8.251	9.160	7.625	6.551	34.813	9.128	4.632	0.926	0.455	85.033	109.008	114.262
Pdensi_DN20545_c1_g2	FC_3_2	Needles	4242.55559923443	115111.503361296	59677.029480265	-4.76198806173995	0.171806608549089	-27.7171413949386	4.33957882029558e-169	7.72957889327738e-166	212.016	217.428	145.889	216.248	192.059	152.093	128.858	110.748	116.229	87.927	128.252	75.526	219.346	203.589	155.855	177.202	114.056	95.427	98.212	124.515	130.165	131.763	50.600	5.796	2009.035	2828.509	3419.731
Pdensi_DN50783_c0_g1d252689	FC_3_2	Needles	6068.0970919954	117736.727638188	61902.4123650919	-4.27820181474535	0.155275902794069	-27.5522585137967	4.15805355115712e-167	7.1884185201019e-164	264.115	290.936	176.527	291.106	237.707	212.167	171.309	169.045	168.289	116.090	195.703	114.822	226.671	226.349	179.086	197.532	165.964	139.254	147.859	164.275	175.380	76.674	32.373	1.560	2143.884	2808.041	3462.929
Pdensi_GG_120096_c0_g1	FC_3_2	Needles	5957.52855816638	69.5810360205012	3013.55479709344	6.40373667584808	0.232626104158361	27.528022699846	8.11230873203826e-167	1.36238112845851e-163	51.208	135.292	102.737	200.160	157.522	96.303	169.983	178.210	151.477	132.322	186.713	135.381	42.503	122.739	59.925	144.623	94.300	65.146	105.528	17.769	41.420	110.478	1.993	3.992	1.247	2.296	1.492
Pdensi_GG_110112_c0_g1	FC_3_2	Needles	65.0013332841571	20067.167873076	10066.0846031801	-8.26897834011632	0.302979568288591	-27.2921979090024	5.24980863458025e-164	8.5716250481109e-161	0.555	1.921	3.017	2.340	2.506	6.744	2.049	1.872	1.518	0.986	1.715	0.986	2.872	2.162	2.828	2.262	1.350	0.948	1.442	0.531	0.812	0.021	3.264	0.310	505.689	377.735	503.619
Pdensi_DN15221_c0_g1d214075	FC_3_2	Needles	8619.37638094941	125.206357356209	4372.29136915281	6.13647868187907	0.226515045658012	27.0908215569212	1.26307518794207e-161	2.00654855329856e-158	7.091	7.918	11.270	208.022	213.044	74.708	238.909	223.945	259.209	188.844	223.622	195.800	11.484	24.794	13.592	16.329	32.866	34.223	59.386	61.501	75.065	62.009	107.233	111.008	3.037	2.602	3.096
Pdensi_DN16057_c4_g5	FC_3_2	Needles	4350.02629523507	420.103617971591	2385.06495660333	3.36251203018054	0.124530581751751	27.0014962018216	1.41930279286386e-160	2.19539997004591e-157	64.842	86.072	77.868	142.592	132.116	101.714	121.691	122.560	120.384	94.589	110.524	88.037	52.443	78.552	59.775	77.206	33.975	28.332	38.541	33.107	41.901	61.519	14.884	17.094	7.512	11.450	11.170
Pdensi_DN21824_c0_g1d19668	FC_3_2	Needles	1725.99502249645	50152.8965772636	25939.44579988	-4.86092338625823	0.180739033094621	-26.8947072639999	2.5327147626399e-159	3.81719079572335e-156	137.689	106.287	66.241	115.138	94.260	76.265	50.611	47.453	46.673	32.501	50.320	24.584	101.973	102.569	90.124	72.077	55.607	50.863	40.200	64.234	56.054	54.794	41.962	101.801	819.994	1298.304	1498.895
Pdensi_DN14591_c0_g1d342509	FC_3_2	Needles	4238.16811619867	96831.5846045572	50534.8763603779	-4.5140091314002	0.167903678645974	-26.8845159784618	3.33245553320019e-159	4.89696009464935e-156	178.304	194.152	133.568	231.127	228.376	139.427	102.492	128.498	123.810	77.765	126.824	66.631	191.788	225.995	152.771	183.288	174.234	136.027	135.314	215.979	164.673	89.529	10.078	2.305	1752.361	2529.875	2650.108
Pdensi_DN5385_c0_g1d382960	FC_3_2	Needles	26011.7770222681	7.91242347887083	13009.8447228735	11.8929579367182	0.444125623070144	26.7783647664928	5.77339078654023e-158	8.27693017175727e-155	519.922	585.692	498.742	713.032	651.871	663.803	729.500	628.439	820.613	673.056	750.813	625.331	646.110	550.783	696.537	592.826	412.273	360.656	671.694	241.443	332.739	61.245	49.519	12.484	0.270	0.078	0.210
Pdensi_DN12749_c0_g1d270721	FC_3_2	Needles	55.8639006954479	2694.76402104159	1375.31396086852	-5.59516845355012	0.209548166947502	-26.7011090340479	4.56927058256347e-157	6.39469418029758e-154	9.786	6.427	5.033	3.693	4.652	8.374	1.611	1.384	1.685	0.958	1.886	0.930	7.744	8.195	6.292	5.148	3.421	2.672	3.197	3.273	6.255	1.778	0.737	1.124	46.176	78.840	68.988
Pdensi_DN17324_c1_g1	FC_3_2	Needles	2106.4665683333	42.1749468518876	1074.3207575926	5.66673542820974	0.212608366871477	26.6533980369423	1.63452185343553e-156	2.23431534937412e-153	7.746	33.698	26.261	51.436	51.723	39.028	60.774	58.808	57.035	41.702	81.391	45.092	12.473	38.371	23.854	48.837	23.517	19.600	13.590	6.955	3.810	61.021	3.573	3.163	0.909	1.014	1.080
Pdensi_DN20674_c0_g1d537558	FC_3_2	Needles	849.174339291224	77020.3568266733	38934.7655829823	-6.50286275698862	0.246739406356415	-26.3551852256434	4.47601954536098e-153	5.97945347401757e-150	78.895	71.232	37.002	77.735	63.534	38.712	26.564	24.978	19.779	15.608	27.434	10.092	85.659	91.652	58.540	62.241	40.972	35.391	21.862	44.128	30.381	20.660	1.235	0.373	1760.042	1534.462	2088.258
Pdensi_DN18249_c0_g1	FC_3_2	Needles	210.540987585878	11895.2153587847	6052.87817318526	-5.82126249880506	0.222493544318853	-26.1637366451526	6.87691521094134e-151	8.98262664853158e-148	22.038	12.316	9.120	14.151	9.678	15.865	5.461	5.270	6.879	4.568	5.102	4.688	15.098	10.038	10.153	9.961	4.069	3.844	4.706	7.516	6.442	5.051	3.285	1.761	192.495	325.024	341.640
Pdensi_GG_105388_c1_g1	FC_3_2	Needles	6.04863201627524	8241.70087244576	4123.87475223102	-10.4029157234526	0.397806188433879	-26.1507136538216	9.67274296110046e-151	1.23598730110983e-147	1.083	0.334	0.264	0.776	0.499	0.997	0.285	0.106	0.108	0.138	0.468	0.080	1.248	0.773	1.395	0.335	0.345	0.400	0.441	0.789	0.372	0.667	0.341	1.628	144.111	203.832	243.201
Pdensi_DN17273_c0_g2d400720	FC_3_2	Needles	2908.41646195973	73.182589570774	1490.79952576525	5.35987436997483	0.20530790487286	26.1065172979775	3.07468665053492e-150	3.8452554602509e-147	55.743	75.901	68.279	101.906	103.784	124.947	81.276	78.836	83.609	69.306	75.590	66.234	50.514	95.043	67.631	71.195	58.797	44.900	40.319	30.088	40.990	100.459	15.600	6.606	1.747	1.741	1.630
Pdensi_DN16490_c1_g1	FC_3_2	Needles	6.54035570241545	10314.3792333423	5160.45979452233	-10.6184541377069	0.410419590080613	-25.8721912753269	1.36946414119053e-147	1.67699443239663e-144	0.011	0.051	0.022	0.056	0.236	0.208	0.242	0.169	0.139	0.114	0.028	0.142	0.103	0.204	0.100	0.010	0.247	0.239	0.097	0.264	0.150	0.366	0.082	0.068	142.111	292.888	318.081
Pdensi_DN20491_c0_g1d490961	FC_3_2	Needles	424.333290014911	14007.300973111	7215.81713156294	-5.04475244743252	0.195059392561596	-25.8626481974688	1.7535497362318e-147	2.10350816216263e-144	47.877	23.902	18.179	29.176	19.667	15.412	13.912	10.343	11.357	11.177	12.379	7.463	36.796	23.164	17.409	26.317	10.430	10.111	9.086	13.613	9.969	8.306	1.584	2.506	281.352	319.965	391.139
Pdensi_DN13536_c0_g2	FC_3_2	Needles	258.823819294021	11232.9407767268	5745.88229801042	-5.43930343946583	0.211275625021368	-25.7450590380017	3.66143072351878e-146	4.30430472995421e-143	23.199	21.836	18.601	17.536	17.722	15.419	8.072	7.576	6.089	5.847	7.410	3.461	28.388	25.237	23.670	19.328	17.252	16.342	17.326	20.901	19.220	12.165	1.131	0.145	195.248	271.229	339.405
Pdensi_DN17902_c0_g1d402633	FC_3_2	Needles	77.3182986650569	6168.1538697515	3122.73608420828	-6.31793920578851	0.245646506141829	-25.7196379668463	7.04968392925996e-146	8.12496807211708e-143	5.373	5.062	4.545	5.355	3.657	3.311	2.181	2.335	1.979	2.255	2.398	1.368	4.333	4.533	3.392	5.070	3.658	3.569	3.412	4.254	3.329	9.982	9.319	14.480	92.256	171.572	184.161
Pdensi_DN25551_c4_g4	FC_3_2	Needles	13928.5732736512	1066.59541694026	7497.58434529574	3.71211564531323	0.144678510863945	25.6576849121988	3.47048089748203e-145	3.92291147448262e-142	180.273	222.038	204.226	262.973	352.876	410.135	385.287	380.155	401.665	390.351	387.047	337.932	232.432	372.777	279.191	259.245	216.112	163.115	314.647	208.958	264.643	250.073	204.223	460.544	23.159	27.546	24.434
Pdensi_DN11613_c0_g1d174932	FC_3_2	Needles	2641.71006584538	77.1784770561107	1359.44427145075	5.13024282636836	0.201077810173669	25.5137194001537	1.38845476168295e-143	1.5398487252257e-140	32.257	59.150	47.243	77.581	75.129	55.174	74.914	68.974	77.491	65.202	65.639	57.510	38.583	56.237	38.650	54.142	32.052	28.241	19.513	12.039	27.811	38.983	17.116	10.368	1.738	1.836	1.835
Pdensi_DN10273_c1_g1	FC_3_2	Needles	81.9079964782573	3357.50690248266	1719.70744948046	-5.35807483219149	0.210071542891641	-25.5059526789656	1.69320428750554e-143	1.84305286694978e-140	5.997	4.763	4.886	5.089	2.827	2.317	2.448	2.240	2.188	1.558	1.719	1.613	6.489	4.401	2.776	5.598	2.284	3.094	3.711	3.991	7.752	4.476	0.766	0.173	56.511	104.119	81.649
Pdensi_DN9428_c0_g1d171961	FC_3_2	Needles	8.23325118252794	3443.25318781565	1725.74321949909	-8.71026283943637	0.341564725380827	-25.5010608303445	1.91855688630403e-143	2.05037918581936e-140	0.223	0.157	0.518	0.393	0.214	1.443	0.147	0.287	0.253	0.158	0.637	0.380	0.632	0.442	0.532	1.001	1.217	0.994	1.763	1.569	2.553	2.205	0.020	0.321	60.575	84.272	101.984
Pdensi_DN14658_c0_g1d53225	FC_3_2	Needles	997.962872493089	10998.0306391778	5997.99675583546	-3.46241163165373	0.136029113746176	-25.4534601917236	6.46349244385762e-143	6.78424325638406e-140	31.698	34.458	31.500	40.122	33.777	27.787	26.549	28.583	28.465	26.045	32.508	23.499	33.572	35.245	28.895	33.966	26.013	24.761	22.434	34.075	30.434	23.425	13.255	11.529	204.379	274.347	306.516
Pdensi_DN27479_c0_g1d230888	FC_3_2	Needles	9.83460443416153	2065.01710286843	1037.4258536513	-7.71212333589281	0.303865701367874	-25.380038948707	4.18955228097374e-142	4.32031041269045e-139	1.696	2.115	0.804	0.401	0.640	1.029	0.265	0.300	0.249	0.748	0.250	0.543	1.505	1.295	1.854	0.138	1.317	0.442	2.842	0.230	1.789	1.621	9.228	17.679	36.440	52.841	58.848
Pdensi_DN72545_c0_g1	FC_3_2	Needles	3057.4416455381	74915.6642240702	38986.5529348042	-4.61495772158912	0.183096367421349	-25.2050752649231	3.5240074229692e-140	3.5713384881846e-137	144.589	141.442	108.224	160.361	136.531	107.032	87.851	78.857	89.511	56.374	87.238	50.943	162.201	142.498	115.198	121.471	75.168	62.450	53.467	73.712	89.772	71.777	15.170	2.024	1263.048	1881.835	2244.298
Pdensi_DN15461_c0_g1d395884	FC_3_2	Needles	143.644185521717	12183.3844487748	6163.51431714827	-6.40623307407292	0.254940076382369	-25.1283876783052	2.4351960273057e-139	2.42607436083054e-136	9.439	7.475	7.424	10.741	10.019	6.114	3.326	4.893	3.799	2.483	5.654	2.581	9.108	8.984	8.355	10.015	7.223	10.536	7.768	14.832	8.943	11.812	1.190	0.708	189.458	354.282	339.447
Pdensi_DN19919_c0_g4	FC_3_2	Needles	2030.03935806368	23.5429648728033	1026.79116146824	6.36119736602549	0.256635926839757	24.7868544531469	1.24257376497714e-135	1.21728738885986e-132	38.656	58.227	37.860	58.482	83.855	73.594	57.652	56.780	55.739	35.884	51.502	34.604	50.289	72.560	65.532	47.260	49.547	36.260	62.014	35.521	48.989	45.808	53.479	56.095	0.358	0.660	0.718
Pdensi_GG_81736_c0_g1	FC_3_2	Needles	3987.1233522769	265.990158657958	2126.55675546743	3.90327090273654	0.157558255209137	24.7735093128283	1.73051084440518e-135	1.66750322825069e-132	33.776	65.590	80.649	106.835	104.219	78.516	117.185	109.699	107.507	81.614	113.798	76.210	31.081	70.865	51.390	78.018	21.895	22.599	132.720	9.941	32.488	91.235	3.794	3.865	5.019	6.358	7.569
Pdensi_DN13704_c0_g1	FC_3_2	Needles	274.571871844815	2727.52764135581	1501.04975660031	-3.3120057991502	0.134354132036913	-24.6513132788521	3.56270069203458e-134	3.37761264479195e-131	12.454	10.195	7.370	11.255	11.037	12.501	8.160	7.163	7.700	6.840	6.281	6.573	9.069	9.516	8.474	7.352	7.600	6.435	9.885	7.775	11.842	11.778	8.278	15.208	54.378	73.822	65.624
Pdensi_DN9899_c0_g1d386101	FC_3_2	Needles	2791.07415567168	93.0515939828914	1442.06287482729	4.93481052523724	0.200795911302661	24.5762500502262	2.26724030039769e-133	2.11533520027104e-130	54.413	65.072	49.903	99.769	100.910	27.534	76.224	73.709	83.865	62.858	57.855	50.068	39.667	39.873	11.559	27.835	22.297	19.056	7.953	10.972	14.776	1.459	3.927	0.807	2.064	2.336	2.117
Pdensi_DN97212_c0_g1	FC_3_2	Needles	4493.39846555387	65187.736276564	34840.5673710589	-3.8586871659515	0.157433022857902	-24.5100239829245	1.15495708305388e-132	1.06073784976287e-129	165.461	163.384	106.323	208.352	164.407	137.737	141.422	116.990	118.639	87.835	124.307	83.920	145.881	156.491	131.787	165.511	134.578	118.367	181.042	133.845	120.901	68.145	18.173	6.383	1310.682	1521.421	1787.400
Pdensi_DN13036_c0_g1d271206	FC_3_2	Needles	210.480241961222	3212.78461716098	1711.6324295611	-3.93108481903171	0.160466000239491	-24.4979298615575	1.55411955651152e-132	1.40537836018755e-129	9.461	6.711	5.469	8.551	7.778	5.528	6.573	5.921	5.188	4.558	6.145	3.833	8.209	6.889	5.228	6.028	3.347	2.884	2.371	3.972	3.615	2.802	0.444	0.129	63.410	89.408	75.767
Pdensi_DN19116_c1_g4	FC_3_2	Needles	2397.1266379901	37684.4200925583	20040.7733652742	-3.9747080316537	0.163030225116961	-24.3801910277813	2.77472661722695e-131	2.47114630051489e-128	72.258	81.834	59.231	96.899	99.703	55.868	64.298	68.869	67.671	56.759	65.413	45.103	80.291	89.242	61.377	65.608	57.718	54.053	44.022	250.611	74.752	48.660	11.987	5.970	659.053	936.093	1108.031
Pdensi_DN15626_c0_g1d54595	FC_3_2	Needles	209.1832247387	8663.66930496042	4436.42626484956	-5.37193843687036	0.220498362474533	-24.3627135212436	4.25127602128613e-131	3.72963810828623e-128	5.920	3.911	4.351	7.671	6.501	4.475	5.022	6.295	6.200	5.533	7.225	5.640	6.581	5.464	4.391	4.081	2.735	3.550	3.463	6.444	6.413	7.479	0.561	0.913	199.194	217.952	189.667
Pdensi_DN23968_c1_g4d551194	FC_3_2	Needles	8.45775918023045	2353.4761733743	1180.96696627727	-8.12020845088414	0.334962670186841	-24.2421295673178	8.00495977318384e-130	6.91946368394078e-127	0.241	0.773	0.198	0.464	0.048	0.525	0.288	0.193	0.232	0.728	0.084	0.330	0.470	0.274	0.602	0.171	0.132	0.102	0.167	0.092	0.171	0.139	0.260	0.054	48.207	52.576	65.608
Pdensi_GG_154783_c1_g1	FC_3_2	Needles	1297.90945930831	25714.995918827	13506.4526890676	-4.30858404467012	0.17779451145979	-24.2335042251546	9.86975911055624e-130	8.40774740230993e-127	55.327	57.280	38.826	62.867	63.471	37.036	35.462	36.995	36.319	23.960	37.663	21.810	54.932	58.794	42.208	46.126	37.258	30.687	28.381	44.137	44.277	33.430	5.520	3.123	413.967	702.264	741.763
Pdensi_DN20279_c0_g1	FC_3_2	Needles	769.726289003781	17868.1756837219	9318.95098636284	-4.53707923192223	0.187418110647148	-24.2083287269083	1.81793254670445e-129	1.52651795946773e-126	54.211	30.960	24.188	30.754	25.036	20.313	19.609	23.308	21.556	18.967	26.818	16.204	38.234	23.143	15.895	20.802	14.704	12.452	17.550	24.483	20.149	19.581	6.379	6.995	312.173	437.529	531.852
Pdensi_DN26146_c0_g1d193914	FC_3_2	Needles	7000.11922202753	170.212583998231	3585.16590301288	5.33854547785179	0.221508895140257	24.100817596835	2.45085292995221e-128	2.02899555450227e-125	70.788	122.251	78.607	220.514	184.609	120.551	204.575	189.713	192.661	168.621	207.506	139.865	59.520	103.537	71.929	70.751	25.786	18.682	15.753	19.339	20.443	15.450	17.106	12.189	2.524	4.461	5.381
Pdensi_DN30731_c1_g1	FC_3_2	Needles	162.388270882504	3494.72665833426	1828.55746460838	-4.42888051161929	0.184329935993545	-24.0269193809865	1.45526550237417e-127	1.18804237450072e-124	12.114	8.279	6.084	9.320	6.645	6.277	4.620	4.633	4.361	4.956	5.137	3.307	9.015	7.655	6.314	5.792	2.929	2.872	2.082	3.534	3.059	5.338	1.283	1.162	57.732	103.353	91.299
Pdensi_DN32946_c0_g1d505646	FC_3_2	Needles	1259.9750706566	7224.94234273653	4242.45870669656	-2.51938169785008	0.105740744933404	-23.8260256198952	1.79510674610518e-125	1.44540519766187e-122	62.173	37.884	40.372	41.894	37.390	43.899	36.668	33.565	35.402	37.646	36.255	33.731	49.457	35.079	39.484	40.803	32.871	47.151	47.282	113.651	109.251	302.723	230.184	452.957	143.404	181.837	187.828
Pdensi_DN23247_c0_g2	FC_3_2	Needles	3191.58175184849	11.3413887964682	1601.46157032248	8.10256039620048	0.341583412281272	23.7205909446462	2.21096680038798e-124	1.75619483189196e-121	13.517	51.797	59.002	98.670	91.463	60.582	84.267	88.177	94.844	72.121	79.264	68.811	17.902	55.045	28.816	74.655	33.423	38.783	94.690	8.964	15.454	116.682	0.997	1.079	0.220	0.396	0.233
Pdensi_DN14722_c0_g1d342863	FC_3_2	Needles	162.778335592177	2869.40720955527	1516.09277257372	-4.13840891429038	0.175169395653853	-23.6251823490228	2.12433263908552e-123	1.66488197590411e-120	3.904	3.855	2.722	5.161	5.224	4.585	4.712	5.040	3.913	4.441	4.649	3.554	3.906	4.363	2.675	4.418	2.988	3.008	3.969	5.150	4.709	2.957	0.534	0.498	56.854	80.283	66.935
Pdensi_DN18444_c0_g1d59020	FC_3_2	Needles	46.6044584022395	1788.5978186647	917.601138533471	-5.26159843819955	0.223485725751113	-23.5433311032096	1.46921996757817e-122	1.13630632202996e-119	14.759	4.157	2.281	3.843	4.883	9.264	1.181	1.337	1.384	0.722	1.235	1.221	7.319	7.929	7.908	2.379	2.018	1.325	3.636	6.944	1.511	3.789	18.333	11.261	39.091	46.797	40.097
Pdensi_DN5039_c0_g1d261746	FC_3_2	Needles	17.5442563328322	5899.67161552737	2958.6079359301	-8.39101767666759	0.357121244840469	-23.4962713585297	4.45292486842107e-122	3.39920092001198e-119	2.838	1.193	1.684	3.105	1.486	0.844	0.460	0.590	0.426	0.392	0.847	0.190	4.014	1.742	1.265	4.383	2.230	3.327	2.871	2.119	2.421	0.546	0.018	0.089	141.566	105.531	162.670
Pdensi_DN12493_c0_g1d338027	FC_3_2	Needles	315.978931226531	2505.50018761326	1410.73955941989	-2.98871955661636	0.128457601003358	-23.2661947076081	9.75394080959996e-120	7.35034470317277e-117	12.016	11.327	9.584	12.689	10.576	10.109	8.881	8.842	8.771	7.914	8.067	6.702	9.995	10.249	8.840	13.100	12.274	11.392	10.831	14.574	14.124	18.627	6.909	7.354	45.978	65.658	67.567
Pdensi_DN8397_c0_g1d208435	FC_3_2	Needles	2872.20190784795	38.3597861032031	1455.28084697558	6.15414928285058	0.264568112123096	23.2611150053762	1.09798456922264e-119	8.169422151182e-117	43.179	74.618	54.337	87.438	84.369	56.773	75.613	77.755	87.148	67.416	78.959	64.277	36.855	68.411	38.622	52.573	46.996	48.460	28.064	28.457	22.571	2.120	0.756	0.239	0.476	1.164	1.159
Pdensi_DN19939_c2_g2	FC_3_2	Needles	314.604631704218	4644.32023785558	2479.4624347799	-3.88461765931411	0.16796063844083	-23.1281429707271	2.41292567661974e-118	1.7728669793254e-115	8.597	8.372	6.767	9.062	11.114	8.984	7.890	8.792	9.648	8.221	9.093	7.211	6.495	8.176	6.248	5.697	3.363	3.477	4.650	5.096	6.478	5.143	1.367	0.737	87.667	115.645	127.848
Pdensi_DN17779_c0_g1d216423	FC_3_2	Needles	666.869278531165	24216.9519517051	12441.9106151181	-5.18280421456747	0.224492834994526	-23.0867244145848	6.29466410823967e-118	4.56782792121259e-115	44.094	39.704	25.518	36.824	24.748	28.466	15.457	17.669	22.621	16.209	17.114	15.094	38.869	38.697	31.220	35.159	21.520	14.072	14.248	36.199	21.181	30.737	3.572	1.849	457.071	587.606	681.558
Pdensi_GG_20391_c0_g1	FC_3_2	Needles	26.0359333931159	1631.63145661421	828.833695003662	-5.96883933678709	0.258864821466372	-23.0577461355153	1.22993607040917e-117	8.81639174177809e-115	0.012	0.000	0.012	1.059	1.271	3.315	0.933	0.593	0.653	0.125	0.572	0.665	0.449	0.205	0.658	0.043	0.132	0.225	0.860	2.700	1.875	4.388	1.858	0.535	31.624	39.972	44.467
Pdensi_DN17952_c0_g1d114223	FC_3_2	Needles	1769.80466749268	41637.3477089598	21703.5761882262	-4.55613148863666	0.198166637695512	-22.991415414926	5.68067081449326e-117	4.02294156391686e-114	101.422	75.768	50.154	88.180	74.004	80.842	47.231	51.113	49.935	39.637	57.646	38.087	86.516	86.447	81.833	56.235	42.041	44.136	54.088	42.530	49.014	50.937	19.578	7.725	932.443	880.437	1104.839
Pdensi_DN80885_c0_g1	FC_3_2	Needles	1196.08686952692	102256.626571661	51726.3567205941	-6.41767162187226	0.279221254827531	-22.9841801471608	6.71071674637574e-117	4.69582404327642e-114	58.036	46.067	38.632	89.395	101.747	64.394	24.646	44.066	31.376	23.255	45.545	15.575	87.099	83.534	72.543	90.439	85.281	66.441	97.312	112.043	88.144	40.267	1.421	0.335	2185.954	2410.890	2610.275
Pdensi_DN17909_c0_g1d476153	FC_3_2	Needles	4336.70578225233	43.1211198693245	2189.91345106083	6.72321517958693	0.292865944862652	22.9566301494698	1.26509870200416e-116	8.74838077707085e-114	47.855	137.468	91.058	132.237	128.763	128.166	134.190	104.760	124.748	77.326	99.283	71.428	40.665	115.992	72.244	50.175	42.538	41.232	45.272	9.558	34.916	0.773	0.178	0.130	1.144	0.795	1.024
Pdensi_DN22590_c0_g2	FC_3_2	Needles	4679.05783456275	17.9661041767356	2348.51196936974	8.09924616518173	0.354821220437335	22.8262733418227	2.5150549984273e-115	1.71898160177394e-112	111.264	112.732	87.076	117.876	129.256	82.849	138.423	112.532	141.199	85.430	129.582	88.964	99.682	80.023	63.566	128.260	110.931	65.681	80.017	14.145	82.899	4.342	6.623	0.597	0.457	0.271	0.534
Pdensi_DN18473_c0_g1d217202	FC_3_2	Needles	2314.22806509281	38.7809751843766	1176.50452013859	5.91039763879885	0.25981270620991	22.7486858707506	1.47864235048968e-114	9.99001364591183e-112	5.065	32.781	28.970	51.491	60.020	42.569	58.000	73.246	62.620	46.749	62.542	42.055	9.746	36.431	22.849	32.320	19.332	15.357	68.746	8.734	10.021	162.665	0.884	1.269	0.782	1.096	0.863
Pdensi_DN22794_c1_g1	FC_3_2	Needles	738.660354818593	7562.53494563878	4150.59765022868	-3.3562866183065	0.148966832612885	-22.5304288171875	2.08924041985823e-112	1.39549389362326e-109	27.313	27.466	21.464	31.446	27.322	28.823	21.942	17.921	22.058	18.758	21.885	18.951	26.326	30.533	25.535	24.741	21.951	19.668	29.905	27.299	34.137	28.184	17.822	26.222	143.945	198.566	196.748
Pdensi_DN25689_c0_g3	FC_3_2	Needles	2624.4600867059	19.5537155469429	1322.00690112642	7.04504266642966	0.312896556782411	22.5155646929308	2.92192475986698e-112	1.9297507355081e-109	43.055	76.774	56.681	66.785	98.098	80.193	66.313	68.538	84.770	47.606	54.315	48.388	39.582	64.883	56.153	46.323	14.664	11.180	4.830	0.705	5.607	1.657	0.142	0.143	0.346	0.507	0.535
Pdensi_DN18647_c1_g4	FC_3_2	Needles	1928.08234138361	61420.1234546449	31674.1028980143	-4.99351873176909	0.221818485652183	-22.5117339390688	3.18564984179214e-112	2.08054791167444e-109	108.129	114.017	82.451	130.503	105.905	88.437	61.594	50.333	49.896	32.226	54.592	28.622	116.155	116.217	87.763	104.355	82.958	71.061	75.908	90.036	89.889	61.134	11.655	0.635	958.232	1593.622	1892.347
Pdensi_DN19942_c0_g2	FC_3_2	Needles	84.4731684588202	2808.67754596834	1446.57535721358	-5.05551538630753	0.22500328392442	-22.4686293378976	8.41483064800365e-112	5.43533330394513e-109	6.875	9.645	3.517	3.816	4.352	5.798	2.633	2.422	2.045	2.009	2.386	2.168	5.376	7.137	6.526	3.275	2.311	1.523	1.115	1.652	1.165	1.246	1.124	17.905	45.318	84.858	73.040
Pdensi_DN29780_c0_g1	FC_3_2	Needles	82.0239965678033	4560.41457937438	2321.21928797109	-5.79561528816803	0.258188014702773	-22.447266945524	1.3608555623859e-111	8.69453577190007e-109	2.521	1.982	2.293	2.756	1.954	1.094	1.964	2.924	1.984	3.692	3.488	2.086	2.813	1.637	0.856	3.051	3.519	3.148	7.419	6.229	3.465	0.642	0.043	0.118	92.457	102.515	127.815
Pdensi_DN22300_c0_g1d125855	FC_3_2	Needles	4177.29629439006	41.8153001449969	2109.55579726753	6.68351609780111	0.298439006452067	22.394914717271	4.41158225870369e-111	2.78826229660585e-108	6.660	37.766	23.469	99.225	150.510	188.015	139.231	101.725	109.751	187.083	203.700	168.801	36.093	103.248	63.282	43.111	41.309	24.692	38.105	11.659	17.872	91.375	149.822	2.297	1.000	1.203	0.742
Pdensi_DN20526_c0_g1	FC_3_2	Needles	406.83634521548	2828.77499040043	1617.80566780796	-2.79708678292691	0.124992160737519	-22.378097685668	6.43309809262933e-111	4.02267098709212e-108	15.429	9.664	5.017	12.532	12.272	14.085	10.828	11.732	11.522	17.663	11.880	12.860	13.419	12.523	6.964	9.233	8.653	6.003	62.885	18.437	46.839	46.409	41.578	116.114	56.575	75.042	69.252
Pdensi_DN28757_c0_g1d141994	FC_3_2	Needles	824.176048256541	5250.24976146339	3037.21290485996	-2.67142548498809	0.119561073132529	-22.3436057823511	1.39330118947989e-110	8.62072111751982e-108	22.911	22.859	24.063	24.506	23.773	20.358	22.483	23.199	23.390	23.317	24.262	20.127	22.175	22.718	18.437	24.450	12.639	13.683	12.265	16.453	14.101	12.431	5.207	3.793	102.189	130.120	141.092
Pdensi_DN24241_c0_g1	FC_3_2	Needles	1892.27942906631	21.8536718358331	957.06655045107	6.38526717708336	0.28606956818354	22.3206796082086	2.32725393526048e-110	1.42493394854871e-107	13.153	34.373	38.746	50.121	51.362	39.924	50.484	50.844	57.138	40.138	51.500	42.454	14.829	35.546	22.156	32.702	11.453	11.069	6.517	9.353	4.030	30.336	0.725	0.444	0.349	0.709	0.528
Pdensi_GG_50313_c2_g1	FC_3_2	Needles	78.8592045852203	3211.60632451309	1645.23276454915	-5.34871540998815	0.240995136799837	-22.1942877396344	3.89979817968851e-109	2.3631570845764e-106	10.660	10.207	5.078	3.037	4.153	3.239	2.231	1.871	2.491	1.272	2.355	2.736	5.469	5.739	2.756	6.875	3.396	2.325	2.114	0.712	1.185	0.153	0.157	0.473	69.368	90.698	66.616
Pdensi_DN20280_c0_g1d16456	FC_3_2	Needles	1908.08199530496	38.4258573623442	973.253926333653	5.64739806257746	0.254913538179919	22.154170794144	9.50947847005625e-109	5.70364933664731e-106	5.216	26.140	25.346	40.188	47.029	30.772	50.583	56.448	52.860	39.109	53.558	34.113	10.250	31.482	21.248	29.502	9.448	10.338	65.940	4.586	9.787	66.306	0.889	0.218	0.791	1.175	0.773
Pdensi_DN16923_c0_g2	FC_3_2	Needles	46.3311158667933	3879.89610881685	1963.11361234182	-6.38890067048054	0.288398199821965	-22.1530532244118	9.74834458079006e-109	5.78785804155817e-106	2.479	2.152	1.563	1.840	2.014	1.423	0.892	1.598	1.389	0.923	1.351	1.378	2.842	2.033	1.951	1.218	1.421	1.200	1.308	2.814	1.904	3.144	0.197	0.388	65.204	115.092	99.518
Pdensi_DN21456_c0_g1d539896	FC_3_2	Needles	2405.01329906652	42.6842348589581	1223.84876696274	5.87177974241407	0.265203508814452	22.1406563158341	1.28354069188139e-108	7.54452383280965e-106	32.307	37.385	37.233	67.492	108.251	109.874	72.314	60.029	69.300	65.874	43.593	43.463	40.468	84.601	66.377	48.212	82.846	83.465	79.420	177.549	175.902	107.323	81.184	20.485	1.056	1.115	0.823
Pdensi_DN16823_c0_g1d56343	FC_3_2	Needles	2728.37305460329	59.876451742728	1394.12475317301	5.48329928167952	0.247733326327991	22.1338782430096	1.49178797118364e-108	8.68176288695082e-106	41.658	51.866	46.004	94.672	85.968	37.598	79.468	72.107	77.147	67.884	64.173	55.722	27.280	35.870	16.249	28.094	22.528	20.487	10.529	5.639	16.305	1.331	1.182	1.204	0.971	1.348	1.956
Pdensi_DN23091_c0_g1d223574	FC_3_2	Needles	2194.30914804338	63.2833893935694	1128.79626871847	5.1413814201285	0.232329426314575	22.1297039367155	1.63648083675748e-108	9.43046148076157e-106	33.802	55.427	60.894	62.264	57.389	65.477	60.402	55.335	68.055	43.682	58.199	50.727	34.827	55.791	51.220	46.879	26.356	21.924	95.960	13.156	80.504	10.145	2.971	1.456	1.396	1.481	1.581
Pdensi_DN11054_c0_g2	FC_3_2	Needles	19408.5803912708	19.3705731137593	9713.97548219227	9.97707612190047	0.451742682341816	22.0857503882071	4.33291819666399e-108	2.47266600661857e-105	71.733	119.031	90.321	420.197	239.670	165.498	762.435	324.877	543.864	1107.186	312.554	383.622	192.535	108.836	114.721	98.262	86.910	95.961	102.484	91.127	78.415	190.184	216.998	40.335	0.399	0.624	0.359
Pdensi_DN15441_c0_g1d214349	FC_3_2	Needles	6328.01569699635	80154.7640679645	43241.3898824804	-3.66288486188138	0.166429971104914	-22.0085651494368	2.38418647928421e-107	1.34750093332545e-104	196.288	264.567	153.852	281.667	265.198	196.190	187.719	176.384	166.671	135.403	197.666	115.278	209.280	259.947	183.204	200.495	168.208	136.314	153.993	160.105	159.419	100.881	45.436	9.054	1782.160	1812.186	2030.869
Pdensi_DN29597_c0_g1d502699	FC_3_2	Needles	79.8007249674739	2844.71586815507	1462.25829656127	-5.15538480421766	0.234262657111191	-22.0068570372729	2.47570920725705e-107	1.38590201422249e-104	4.899	4.034	2.418	2.788	4.252	2.129	2.734	2.056	1.908	1.623	1.796	1.807	3.777	3.430	2.807	2.165	2.101	2.430	1.574	3.550	3.276	3.185	1.618	0.916	49.764	70.983	83.316
Pdensi_DN11716_c0_g1d269111	FC_3_2	Needles	8995.8085739296	30.0397523703158	4512.92416314996	8.27495312871788	0.376706008809278	21.9666077397438	6.00925366397092e-107	3.33224453881648e-104	81.434	174.655	164.272	305.251	321.498	175.726	326.925	190.775	238.062	100.982	218.642	72.177	45.048	138.912	93.921	349.033	83.792	38.979	18.496	2.200	8.156	0.980	0.111	0.000	0.736	0.506	0.838
Pdensi_DN24271_c1_g1	FC_3_2	Needles	19193.1141884726	8.07112254876712	9600.59265551067	11.4855671391447	0.52323160668887	21.951210500887	8.43260241197851e-107	4.6323358614363e-104	160.627	227.631	87.312	157.913	288.500	84.971	415.135	676.375	515.077	508.699	869.900	391.143	177.079	216.239	94.882	281.478	1044.588	564.886	1048.493	972.476	556.089	149.009	424.916	35.414	0.304	0.149	0.080
Pdensi_DN22097_c0_g1d298406	FC_3_2	Needles	83.3011439432129	5646.19124540176	2864.74619467248	-6.08316733661902	0.277287148177479	-21.9381510344124	1.1237809238315e-106	6.11617767795296e-104	2.177	1.746	1.556	4.167	3.292	1.860	2.951	1.883	2.141	2.483	2.348	1.105	2.377	1.842	1.072	2.577	1.627	1.386	2.699	3.379	3.175	3.023	3.646	0.776	85.606	161.346	162.962
Pdensi_DN15641_c0_g2d54531	FC_3_2	Needles	241.632616295989	5964.30647430928	3102.96954530263	-4.6265421621594	0.212395380679113	-21.7826873040576	3.38616586877017e-105	1.82601324404075e-102	12.304	7.278	5.838	11.726	8.364	7.002	6.340	6.460	7.441	5.856	8.163	7.111	10.367	8.487	6.680	8.314	3.841	4.243	4.626	10.132	6.408	14.007	3.978	6.633	98.567	150.983	180.155
Pdensi_DN18654_c0_g2	FC_3_2	Needles	238.719635723582	2138.00563022258	1188.36263297308	-3.1637777360637	0.145371058332404	-21.7634635969247	5.15072108191824e-105	2.75231122249156e-102	4.311	6.662	7.510	12.857	6.966	6.975	6.183	7.094	6.726	6.449	8.286	5.707	3.821	6.448	4.532	4.188	6.652	6.808	36.274	15.364	62.526	26.569	36.092	43.613	40.181	56.460	56.004
Pdensi_DN21300_c0_g1d221097	FC_3_2	Needles	1800.36065124465	104.717329414251	952.538990329449	4.1078287611401	0.18878568748343	21.7592171096161	5.65047888450137e-105	2.99215764281177e-102	26.972	36.540	29.548	51.733	61.650	54.245	48.910	48.040	53.836	42.919	44.964	39.638	28.025	45.049	36.894	28.054	23.077	19.809	18.119	16.568	21.054	27.502	19.943	21.159	2.053	2.600	2.752
Pdensi_DN12949_c0_g1d106124	FC_3_2	Needles	6886.47028433876	148088.799832711	77487.6350585248	-4.42659119442506	0.203444001422103	-21.7582782656777	5.76734211512381e-105	3.02677323379341e-102	250.028	346.649	253.190	310.148	275.153	267.955	176.091	178.861	221.395	129.309	209.528	162.964	245.316	304.002	247.253	260.049	257.644	273.646	253.323	303.066	338.438	105.916	34.703	3.606	2711.310	3484.575	4381.917
Pdensi_DN23971_c0_g6	FC_3_2	Needles	1356.14549079874	7646.62978218677	4501.38763649275	-2.49534724840236	0.114802497228059	-21.7360014690732	9.371639140116e-105	4.87482811519361e-102	6.848	10.707	4.042	23.663	31.536	27.484	39.017	38.174	36.523	40.950	41.638	33.276	13.234	21.351	13.728	4.746	7.402	4.083	8.630	14.888	10.168	8.039	23.893	21.612	147.040	188.962	208.334
Pdensi_DN22020_c0_g1d298202	FC_3_2	Needles	18.5100880360838	3555.12052205756	1786.81530504682	-7.58502787921485	0.349013931932201	-21.7327366767935	1.00623003364583e-104	5.18817501295334e-102	3.627	2.644	1.674	1.704	2.058	1.356	0.670	0.437	0.454	0.076	0.857	0.115	3.268	2.861	2.471	2.398	3.348	1.538	1.872	4.433	4.667	7.682	1.111	0.525	50.066	95.794	113.209
Pdensi_DN15497_c0_g1d344675	FC_3_2	Needles	193.758741554081	3794.88201213539	1994.32037684474	-4.29131295439579	0.197919153372487	-21.6821509251279	3.02411541347188e-104	1.5456911294649e-101	8.678	4.689	4.720	12.665	6.129	4.113	6.669	5.009	4.612	5.089	4.466	2.874	8.081	5.029	4.074	8.825	3.438	3.773	3.816	4.812	3.166	7.246	0.619	0.626	71.104	98.041	101.740
Pdensi_DN10616_c0_g1d455771	FC_3_2	Needles	812.286450513722	6250.37780551469	3531.3321280142	-2.94328798886992	0.135813796553428	-21.6714948227815	3.81178882081639e-104	1.93149254395488e-101	14.214	21.519	17.214	32.785	32.739	30.022	21.938	23.729	22.413	17.874	21.357	14.719	22.841	30.955	25.026	17.344	16.703	12.089	25.750	25.150	25.210	75.325	145.308	174.978	129.226	169.309	144.192
Pdensi_DN18008_c1_g1d402900	FC_3_2	Needles	3568.224464178	27.6664699052727	1797.94546704163	6.99214781030887	0.322813638363428	21.6600136405545	4.89089223029406e-104	2.45710901200389e-101	67.193	99.344	103.026	140.831	121.720	75.625	105.518	98.847	94.898	73.073	113.727	64.900	41.674	74.634	39.244	124.409	27.584	16.039	17.685	31.722	15.499	37.263	1.608	0.817	0.496	1.049	0.450
Pdensi_DN16858_c0_g3	FC_3_2	Needles	72.0272632573415	2674.44227981052	1373.23477153393	-5.21534161984655	0.240975676255842	-21.6426060126892	7.1354355698679e-104	3.55435396068869e-101	11.307	9.100	4.489	3.875	5.198	15.872	2.483	1.522	2.039	1.792	1.802	1.869	10.113	12.486	16.575	3.392	4.082	5.215	8.753	8.793	6.187	26.236	40.165	46.614	51.129	66.914	72.465
Pdensi_DN5238_c0_g1d100335	FC_3_2	Needles	429.371108240162	5035.51220429199	2732.44165626607	-3.55113483416342	0.164667893343253	-21.56543550819	3.79330733565737e-103	1.87367068808911e-100	11.516	14.833	10.296	15.518	17.451	13.715	11.266	12.343	12.353	10.290	12.241	10.452	10.459	16.498	9.711	11.179	11.094	7.938	7.869	14.796	8.657	11.315	5.148	7.952	108.536	133.209	113.383
Pdensi_DN26610_c1_g1	FC_3_2	Needles	1807.44842993135	101.409347398019	954.428888664683	4.13368523737663	0.192465317958847	21.4775590803352	2.52426833493663e-102	1.23644973716033e-99	19.572	26.986	32.212	46.099	60.826	55.203	48.551	49.445	53.418	41.216	46.102	34.735	25.997	42.862	40.776	34.365	23.418	20.345	21.873	25.513	27.472	28.626	44.383	105.623	1.742	2.785	2.792
Pdensi_DN7575_c0_g1d169807	FC_3_2	Needles	7133.10919432521	360.687611015552	3746.89840267038	4.30961929407767	0.200680504337578	21.4750272245089	2.66563823118899e-102	1.29490536852114e-99	44.147	55.908	101.787	78.479	96.705	114.029	186.527	199.303	211.544	211.442	195.880	167.524	64.479	119.372	73.508	197.272	168.288	152.579	266.080	91.193	117.275	45.834	73.105	111.420	7.394	7.764	10.331
Pdensi_GG_21292_c0_g1	FC_3_2	Needles	240.540762418895	11830.2040889533	6035.3724256861	-5.6205078753601	0.262165421125886	-21.4387841509475	5.81121445704941e-102	2.79981454566317e-99	22.193	15.628	12.936	13.659	14.943	15.947	7.265	6.135	6.767	2.478	3.758	4.712	14.379	14.903	14.363	15.041	18.407	6.741	7.667	9.364	8.310	9.519	29.715	55.195	166.859	322.914	372.314
Pdensi_DN18907_c0_g1d217892	FC_3_2	Needles	145.571195558588	7374.8336377006	3760.20241662959	-5.66233263630948	0.264394650546869	-21.4162148311156	9.43515319672377e-102	4.50885259959534e-99	6.741	5.847	3.278	6.271	6.503	4.604	3.878	5.069	3.269	2.744	4.433	2.174	9.435	8.690	4.927	3.714	9.345	3.826	22.676	106.692	227.221	18.741	8.208	3.140	114.378	209.479	210.627
Pdensi_DN17242_c0_g1d350244	FC_3_2	Needles	3533.99720220214	23214.1231046513	13374.0601534267	-2.71587015737265	0.127713750712347	-21.2652916559444	2.38006510272496e-100	1.12820844091186e-97	90.740	112.087	80.379	121.588	127.602	102.118	100.174	102.068	94.084	88.216	101.321	74.050	82.024	103.101	72.181	82.025	79.300	64.220	67.478	93.847	92.073	84.823	46.305	45.518	406.493	625.172	635.144
Pdensi_DN11298_c0_g1	FC_3_2	Needles	2189.66380503881	143.191456745634	1166.42763089222	3.9311805292918	0.184900256969082	21.2610874302308	2.60314400632122e-100	1.22408161238044e-97	31.704	86.221	45.849	66.406	114.141	76.849	68.502	58.699	56.575	43.976	59.860	41.638	38.785	88.428	62.770	39.775	32.736	24.322	26.635	21.386	24.276	21.553	55.794	18.995	2.718	4.098	3.402
Pdensi_DN18190_c0_g2	FC_3_2	Needles	1164.48294980807	38244.516075875	19704.4995128415	-5.03761105835707	0.237527162450523	-21.2085683438685	7.95989740308039e-100	3.713292138537e-97	44.597	43.471	31.727	57.528	53.350	34.461	28.814	35.667	33.032	26.986	36.960	23.074	53.575	51.823	39.098	40.673	26.923	35.779	15.871	36.976	32.301	49.703	14.095	7.398	576.593	1021.143	1176.832
Pdensi_DN15579_c0_g1d467163	FC_3_2	Needles	10.0638537255385	23789.7898599242	11899.9268568249	-11.2053243236898	0.52915021025387	-21.1760745938546	1.58720648002559e-99	7.34601651097827e-97	1.198	2.790	0.840	1.533	1.196	2.081	0.291	0.299	0.252	0.084	0.533	0.086	2.204	2.942	4.281	1.599	1.245	0.702	0.484	0.514	0.339	0.262	0.076	0.189	778.884	328.546	476.898
Pdensi_DN23260_c0_g1d364596	FC_3_2	Needles	66.0830771529132	952.624563819353	509.353820486133	-3.85160656528079	0.182140474221566	-21.1463519118517	2.98124778130371e-99	1.36902158857227e-96	5.598	2.946	0.641	3.040	2.526	1.570	1.785	1.846	1.899	1.132	0.404	1.320	3.027	2.770	1.425	3.295	2.240	1.758	0.884	2.780	1.377	0.731	0.196	0.000	17.872	26.228	23.947
Pdensi_GG_118079_c0_g1	FC_3_2	Needles	2331.20043435487	146.362457023103	1238.78144568899	3.99447363731674	0.189068926503078	21.1270763059614	4.4847054279213e-99	2.0434612430061e-96	29.451	49.980	46.999	71.982	71.038	61.850	63.279	63.050	68.945	49.539	70.042	57.739	24.150	49.329	39.608	46.355	22.765	19.457	16.815	15.869	25.156	40.459	4.414	4.423	2.844	4.291	3.265
Pdensi_DN23112_c0_g1d547052	FC_3_2	Needles	3747.9752327423	153.141959345944	1950.55859604412	4.62253765368057	0.219019739822553	21.1055754948193	7.06889830191753e-99	3.19617517914162e-96	46.252	91.267	49.863	125.497	113.193	79.960	125.781	90.960	97.949	82.288	88.848	55.962	45.800	95.624	66.532	47.518	37.096	31.830	36.149	23.373	32.378	26.358	65.490	40.401	3.207	3.650	3.956
Pdensi_GG_16467_c0_g1	FC_3_2	Needles	27.7403537429135	1852.70557243762	940.222963090265	-6.06405929215459	0.287963893247884	-21.0584015369404	1.91528813152935e-98	8.5937955025316e-96	0.443	0.681	0.753	1.142	0.887	0.548	0.792	0.750	0.777	0.346	0.854	0.188	0.583	0.698	0.448	1.031	1.003	1.782	0.607	1.972	1.530	0.629	1.524	0.112	27.309	53.275	54.142
Pdensi_DN26597_c0_g2	FC_3_2	Needles	10.746167529328	2382.66230963578	1196.70423858255	-7.78827884184178	0.37037407307605	-21.0281426482101	3.62569362493013e-98	1.61450489075582e-95	1.518	1.743	0.411	0.294	0.214	0.800	0.184	0.462	0.263	0.274	0.774	0.424	0.646	0.760	0.482	0.241	0.744	1.008	3.016	0.829	31.509	0.969	0.000	0.000	51.710	54.891	61.005
Pdensi_DN24659_c2_g2	FC_3_2	Needles	1993.5446040995	38935.2706766236	20464.4076403615	-4.28777141351966	0.203947283388256	-21.0239202125434	3.96310021241828e-98	1.75148170966717e-95	106.960	94.225	60.051	70.802	68.263	59.171	59.788	54.900	52.538	47.317	42.700	50.295	55.499	88.999	61.579	50.665	42.399	33.286	27.260	70.517	37.583	63.695	14.483	7.597	614.524	1239.896	969.187
Pdensi_DN18998_c0_g1d217852	FC_3_2	Needles	142.960310316511	7728.85532763648	3935.90781897649	-5.75773425158154	0.274108900244459	-21.0052801877159	5.86863636815937e-98	2.57427296331373e-95	9.619	6.159	6.104	8.034	7.231	4.666	2.862	4.099	4.984	3.137	3.864	4.079	7.868	6.928	4.294	7.182	10.713	10.491	5.994	13.323	7.391	2.241	0.257	0.112	138.238	197.974	217.458
Pdensi_DN15095_c0_g1d465751	FC_3_2	Needles	1477.57702266388	16.0230685625826	746.80004561323	6.51162811919819	0.311124269507079	20.9293480367659	2.89427785774628e-97	1.26016857926273e-94	13.187	40.105	27.166	52.686	41.962	29.125	44.513	39.104	40.312	30.242	42.622	29.835	13.390	33.340	17.297	23.809	13.676	17.845	4.488	10.030	4.851	15.709	0.369	0.221	0.301	0.513	0.332
Pdensi_DN10347_c0_g1d209793	FC_3_2	Needles	2568.28769829637	52491.9452334168	27530.1164658566	-4.353116855546	0.209257725405509	-20.8026578092175	4.09478106981832e-96	1.76975835663861e-93	115.730	129.352	72.084	131.365	97.131	85.727	86.109	65.039	64.539	42.222	70.752	43.193	87.157	100.909	70.570	98.401	102.843	66.542	93.586	81.336	84.184	35.149	3.499	0.166	1184.229	1196.704	1298.009
Pdensi_DN14545_c0_g1d179910	FC_3_2	Needles	3166.18037025187	62906.3453212143	33036.2628457331	-4.31234218019339	0.207374563889029	-20.7949427322294	4.80927738733816e-96	2.06339062445511e-93	141.939	155.541	81.943	168.585	113.997	97.608	109.016	77.969	78.972	64.477	86.774	55.377	106.918	114.623	81.208	96.751	74.313	64.971	82.367	65.455	89.990	37.636	3.108	0.251	1298.873	1447.384	1700.246
Pdensi_DN12631_c0_g2d176571	FC_3_2	Needles	8599.16329961559	34.3548408481498	4316.75907023187	7.97208986450475	0.384363482816572	20.741017866958	1.47765581790002e-95	6.29385009567718e-93	82.363	220.986	161.469	183.992	268.418	218.333	215.667	219.435	284.337	236.762	270.769	253.481	150.277	228.591	210.959	130.069	118.235	115.693	66.308	135.481	102.611	211.046	2019.786	485.852	0.668	1.277	0.495
Pdensi_GG_83817_c0_g1	FC_3_2	Needles	2239.4020682744	19.9727953534983	1129.68743181395	6.91919926117351	0.333641810912052	20.7384057839124	1.56010970409169e-95	6.59724376236012e-93	7.065	35.931	37.194	56.170	58.511	42.424	55.727	69.488	62.323	46.946	65.201	42.888	10.735	36.747	22.546	56.175	16.467	10.583	60.270	7.358	21.513	72.267	0.607	0.458	0.528	0.354	0.458
Pdensi_DN22397_c2_g1	FC_3_2	Needles	45242.8520998234	90.2773355095993	22666.5647176665	9.00515999204513	0.43456185477838	20.7223894435871	2.17613483666684e-95	9.13650211174573e-93	392.478	828.670	581.220	1211.126	902.436	897.201	1406.669	1153.193	1235.593	1028.684	1323.921	1006.885	416.961	816.142	650.588	613.339	368.491	286.121	277.068	88.283	205.451	4.226	0.259	0.311	2.860	2.087	1.114
Pdensi_DN26169_c0_g1d228600	FC_3_2	Needles	2525.69964383582	92.434292571495	1309.06696820366	4.79683559031845	0.231515813682617	20.7192567713512	2.32242599833613e-95	9.68155161391486e-93	5.262	5.348	4.523	66.458	157.933	268.989	77.989	75.168	58.899	38.369	36.644	38.545	83.355	156.954	180.046	10.094	31.486	8.052	16.376	24.578	17.915	1463.366	1141.356	1099.346	2.052	2.145	2.269
Pdensi_DN24740_c2_g2	FC_3_2	Needles	1744.59488028665	31605.4198626645	16675.0073714756	-4.1794203407755	0.201873448947326	-20.7031700432583	3.24320203048633e-95	1.34248008556307e-92	66.886	59.920	49.456	73.678	70.853	51.129	44.982	47.971	53.122	36.030	49.018	31.266	67.404	61.364	46.313	53.642	45.559	37.472	38.586	72.542	64.035	85.556	56.542	79.684	503.469	855.067	926.475
Pdensi_DN25625_c0_g1d193398	FC_3_2	Needles	2376.89185649315	37.1713400611224	1207.03159827713	6.01939568234285	0.291116354421972	20.6769409925275	5.58734096491693e-95	2.2966315704675e-92	21.987	49.726	43.846	33.808	70.072	60.801	54.538	75.066	69.329	64.221	78.032	55.728	42.989	66.391	66.450	19.931	16.166	14.984	20.508	17.791	40.289	20.800	3.324	1.050	0.786	0.820	1.004
Pdensi_DN21064_c0_g1d415633	FC_3_2	Needles	313.12676837411	3848.61865230267	2080.87271033839	-3.62060026082838	0.175452189427962	-20.6358226285626	1.30899071789321e-94	5.34313648660033e-92	12.505	8.560	9.276	13.922	7.469	9.073	9.065	7.597	9.559	9.846	6.908	6.535	10.997	8.804	8.203	10.448	5.098	5.469	5.004	8.291	8.647	9.443	5.036	3.602	70.486	97.728	106.965
Pdensi_DN19600_c0_g1d485629	FC_3_2	Needles	2278.48960693569	75.9194308700307	1177.20451890286	4.94942007911041	0.239994557489643	20.6230513345037	1.70461146870156e-94	6.91002465646958e-92	2.297	2.258	1.593	43.058	131.143	318.511	67.851	67.195	56.153	23.163	19.753	21.292	57.747	120.735	220.594	3.851	21.733	5.966	17.596	32.576	18.033	2171.696	2163.744	3873.470	1.815	1.619	1.848
Pdensi_DN22203_c1_g1	FC_3_2	Needles	208.531502382637	1577.69172777026	893.111615076448	-2.9203702282028	0.141727267258461	-20.6055636624748	2.44654747384735e-94	9.84969958666256e-92	5.242	7.210	4.415	11.454	10.985	7.787	6.046	5.559	5.876	4.235	4.087	3.284	6.036	8.514	5.306	3.643	2.115	0.938	2.295	4.760	1.992	1.577	1.829	2.013	30.148	43.846	38.579
Pdensi_DN20898_c0_g1d292336	FC_3_2	Needles	242.881302430049	1892.18648460925	1067.53389351965	-2.96309148907665	0.144103666119513	-20.5622214123213	5.98302247980258e-94	2.39235427442392e-91	9.451	9.216	9.173	8.787	9.114	7.848	6.575	6.451	7.319	7.060	6.583	5.215	8.534	9.278	7.353	7.902	5.785	6.867	7.290	9.795	8.562	7.983	3.521	1.766	36.042	50.649	48.292
Pdensi_DN21620_c1_g2	FC_3_2	Needles	41.6153305240723	9457.8711737167	4749.74325212039	-7.82588237761702	0.380778301006296	-20.552332832347	7.33521649362336e-94	2.9132208802614e-91	1.067	0.644	1.473	3.831	1.806	1.563	1.052	1.603	0.820	1.006	5.820	1.504	3.274	0.519	1.097	6.185	26.410	18.216	83.558	119.669	72.860	118.496	0.807	1.683	215.067	164.439	280.876
Pdensi_GG_11332_c0_g1	FC_3_2	Needles	84.1075029941867	1097.35294235592	590.730222675051	-3.70781161695581	0.180707682180451	-20.5182844039429	1.47838029040262e-93	5.83206141540775e-91	1.800	3.194	2.621	2.947	2.979	2.533	2.245	2.245	2.532	4.183	2.219	2.060	3.020	2.783	3.025	4.166	3.675	3.371	3.853	5.789	4.833	5.357	2.056	2.322	20.851	30.436	27.036
Pdensi_DN19182_c0_g3d482227	FC_3_2	Needles	7.74017799071857	1684.43843629176	846.089307141237	-7.76454782518121	0.378626479803221	-20.5071442156307	1.85893385301201e-93	7.28441819641287e-91	0.116	0.062	0.000	0.097	0.209	0.767	0.358	0.120	0.181	0.113	0.171	0.069	0.021	0.155	0.370	0.018	0.171	0.097	0.839	2.630	1.660	2.175	3.443	18.869	32.378	43.216	44.404
Pdensi_GG_84900_c1_g1	FC_3_2	Needles	1.87061122240746	17674.0362922408	8837.95345173158	-13.2008695861141	0.644269634541822	-20.4896659385508	2.66213540326759e-93	1.03627587330242e-90	0.417	1.480	0.247	0.367	0.182	0.526	0.079	0.036	0.035	0.289	0.000	0.110	0.280	0.251	0.298	0.167	0.240	0.435	0.918	0.108	0.077	11.922	324.733	1312.991	383.843	280.956	573.957
Pdensi_DN20428_c1_g1d412583	FC_3_2	Needles	379.627073848753	3516.57776733238	1948.10242059056	-3.21053701106932	0.157065691656176	-20.4407275530122	7.26481103554136e-93	2.80933110432951e-90	9.901	9.921	8.201	11.856	10.680	9.734	11.096	9.893	10.832	8.334	9.718	8.875	10.705	11.270	9.350	10.485	7.338	7.615	8.119	7.848	8.992	8.895	8.763	11.872	74.869	83.283	89.826
Pdensi_DN18889_c0_g1d355776	FC_3_2	Needles	9557.53050128061	3.35414271065305	4780.44232199563	11.6728497021002	0.571279275188885	20.4328254306806	8.54136666857029e-93	3.28139210073133e-90	283.275	329.245	219.770	227.976	290.503	374.885	270.357	255.525	275.118	285.979	242.403	206.839	367.226	367.886	368.694	232.212	199.364	139.051	111.500	48.357	115.823	11.664	6.237	0.131	0.075	0.072	0.039
Pdensi_DN17412_c0_g1d529761	FC_3_2	Needles	2760.12701250644	36.2978764623028	1398.21244448437	6.28678327851824	0.308407534766076	20.3846617537626	2.28792392196201e-92	8.73258962396138e-90	13.002	39.237	30.806	56.850	86.414	89.020	65.316	75.496	90.051	73.567	68.803	73.693	38.911	61.980	66.821	22.420	35.079	31.755	87.031	66.418	149.272	42.565	30.412	6.226	0.846	1.016	0.691
Pdensi_DN22064_c0_g2d422082	FC_3_2	Needles	1670.41816454924	133.345357930531	901.881761239883	3.66859595968736	0.180543884366777	20.319691096457	8.61165220157883e-92	3.26570519197808e-89	21.713	47.509	38.463	43.192	72.614	118.953	47.894	48.285	43.893	43.685	58.480	38.504	53.194	85.025	96.317	38.883	53.939	53.872	56.238	51.879	48.715	76.367	92.241	39.983	2.932	3.450	3.009
Pdensi_DN18364_c0_g1d58897	FC_3_2	Needles	174.925601080406	2703.029464809	1438.9775329447	-3.95186510698159	0.194559814506618	-20.3118260417912	1.0107583988328e-91	3.8084210208329e-89	5.756	7.671	7.096	7.411	6.309	4.049	4.557	4.880	5.197	4.907	5.254	4.639	6.309	6.174	3.840	9.279	8.484	8.047	8.602	4.076	6.837	6.356	1.136	0.353	44.709	79.312	71.092
Pdensi_DN22127_c0_g1d66994	FC_3_2	Needles	6838.94617344036	3.68270789478023	3421.31444066757	10.9980856949587	0.541558019051991	20.3082316354785	1.08749791195775e-91	4.07146750108056e-89	138.898	167.098	98.120	174.833	162.909	145.639	185.244	187.750	199.955	199.089	256.507	194.342	130.027	193.986	134.589	103.669	119.709	76.285	115.109	46.137	60.053	24.457	17.921	1.437	0.079	0.095	0.061
Pdensi_DN19031_c0_g1d60220	FC_3_2	Needles	4407.72728253833	218323.840735861	111365.7840092	-5.63027042742622	0.277423053189016	-20.2948902865335	1.42672810000611e-91	5.30769942976324e-89	294.510	242.092	193.690	246.683	205.658	155.253	113.310	133.717	122.223	71.685	184.363	79.751	302.484	223.337	216.464	230.240	204.569	223.715	183.413	170.410	204.463	80.556	19.574	3.457	5616.607	4201.031	5240.620
Pdensi_DN22284_c0_g1d423478	FC_3_2	Needles	2298.71579194437	13.2114046563817	1155.96359830038	7.54383709458955	0.372107640785477	20.2732657643508	2.2146142599816e-91	8.18696928223011e-89	22.121	48.881	44.682	80.595	67.975	48.958	67.118	65.786	59.883	45.204	60.366	40.203	17.330	47.227	26.553	60.474	17.654	7.675	32.424	11.817	22.934	35.358	3.155	2.772	0.340	0.427	0.163
Pdensi_DN24641_c0_g1d226087	FC_3_2	Needles	5586.92093836353	257.724408468633	2922.32267341608	4.456932885325	0.220199677390168	20.2404151456945	4.31519224394317e-91	1.5852667806671e-88	30.298	131.125	99.363	128.049	135.814	82.834	158.527	165.615	144.399	218.102	185.924	156.018	51.852	115.162	64.893	72.254	53.001	51.759	28.909	52.248	64.798	47.200	69.903	76.266	6.254	6.312	5.345
Pdensi_DN10909_c0_g2	FC_3_2	Needles	761.03145248333	8442.29067018173	4601.66106133253	-3.4714502843852	0.171673252981308	-20.221264664701	6.36309070681278e-91	2.32308142022204e-88	36.604	31.485	26.596	25.821	24.375	23.665	18.966	21.120	23.603	20.863	29.270	20.315	41.264	34.531	30.036	27.704	21.211	20.782	21.891	26.289	18.242	30.195	29.480	24.517	179.497	210.521	205.691
Pdensi_DN22318_c0_g1d125957	FC_3_2	Needles	1350.85354550556	23344.6625736992	12347.7580596024	-4.11127479765594	0.203609094168987	-20.1919998437975	1.15109523800478e-90	4.17655722189401e-88	40.025	36.879	29.638	53.033	54.767	36.089	39.470	40.087	33.782	36.192	41.637	24.108	40.205	44.036	32.602	26.822	22.744	26.137	12.835	28.746	23.147	31.610	14.039	9.200	368.035	623.155	697.458
Pdensi_GG_1338_c1_g1	FC_3_2	Needles	38.7564720196824	852.274245977287	445.515358998484	-4.46123336189242	0.221001211139249	-20.186465670912	1.28751932196974e-90	4.64288946172145e-88	0.656	2.401	0.700	2.037	2.241	6.378	1.217	0.982	1.048	0.482	0.276	0.489	2.100	1.978	4.284	0.967	0.482	0.548	0.525	2.819	1.006	5.679	6.608	17.514	15.331	23.155	22.603
Pdensi_DN3696_c0_g1d381951	FC_3_2	Needles	2228.82860672275	6.97288862091029	1117.90074767183	8.03506095943429	0.398925896358181	20.1417381844269	3.17978744332788e-90	1.13966296421567e-87	12.294	47.305	33.990	63.398	47.987	42.537	61.631	60.433	64.676	46.087	66.470	47.255	13.390	34.549	25.254	53.601	35.605	15.562	14.376	8.600	11.679	35.970	0.848	4.200	0.000	0.261	0.281
Pdensi_DN17851_c0_g1d12654	FC_3_2	Needles	258.746871335081	7515.78332894675	3887.26510014091	-4.86096717659161	0.241775944292274	-20.1052556771957	6.63775670814979e-90	2.36461031241416e-87	17.634	10.804	10.193	14.010	9.804	7.197	8.207	5.424	8.043	5.796	7.662	4.359	17.473	11.753	9.867	14.890	8.923	8.660	13.931	11.495	10.958	7.566	1.681	0.106	135.172	185.627	217.087
Pdensi_DN17030_c0_g1d56746	FC_3_2	Needles	1383.75952102142	55.185714206897	719.472617614159	4.65140146422314	0.231849248890809	20.0621804317932	1.58001498633691e-89	5.59468077601791e-87	20.578	34.704	27.006	38.058	41.647	36.555	38.355	35.127	42.431	29.814	38.269	31.192	21.200	40.979	26.169	21.121	14.099	15.231	13.678	6.337	15.200	2.892	2.699	1.170	1.095	1.435	1.414
Pdensi_DN22002_c1_g4	FC_3_2	Needles	1913.18077626366	13.4078234085178	963.294299836091	7.19913678636041	0.359083607196274	20.0486367021076	2.07452323916169e-89	7.30170068710689e-87	21.613	38.007	26.872	43.815	38.913	29.707	46.402	55.336	58.379	40.885	49.137	40.211	18.709	30.622	19.142	26.107	8.848	6.405	2.543	2.025	4.244	0.710	0.678	1.233	0.311	0.271	0.393
Pdensi_DN16406_c0_g4	FC_3_2	Needles	1594.32574430544	38.9396742542729	816.632709279854	5.3798835361132	0.268525308727221	20.0349217048227	2.73268670167641e-89	9.56098759749034e-87	10.823	24.421	23.683	40.215	47.312	34.419	42.070	47.700	43.801	34.237	40.694	33.626	10.764	24.488	18.535	22.084	18.568	22.864	14.899	10.097	13.898	24.149	5.825	8.552	0.840	1.169	0.746
Pdensi_DN24971_c0_g1	FC_3_2	Needles	1649.04993335379	38.3863387411084	843.71813604745	5.35383825799497	0.267347305067096	20.0257797872746	3.28332042832551e-89	1.14195438731684e-86	13.231	21.009	24.707	26.845	51.213	47.138	46.956	47.980	43.346	46.498	26.282	29.167	25.375	43.751	22.433	45.165	38.468	21.181	49.835	23.004	45.566	11.931	20.359	25.975	0.481	1.073	1.252
Pdensi_DN3041_c0_g1d99377	FC_3_2	Needles	2076.75656151467	120.418164530269	1098.58736302247	4.09445728287264	0.204540074706832	20.0178732150227	3.84799489252131e-89	1.33047818698536e-86	32.090	61.003	64.389	55.083	63.417	55.217	53.836	56.169	63.874	51.960	54.050	44.420	46.940	65.589	62.850	59.847	47.527	45.654	26.407	14.884	35.605	2.138	4.528	3.841	2.117	3.500	3.004
Pdensi_DN21568_c0_g2	FC_3_2	Needles	42712.1936933698	10672.1439518015	26692.1688225856	2.00127951930746	0.0999861888194331	20.0155595781494	4.03085549060319e-89	1.3855535373226e-86	1195.064	1012.220	997.190	1340.599	1229.193	1027.376	1195.671	1160.826	1222.952	1000.946	1148.154	915.537	781.542	835.990	656.305	1063.176	423.354	325.157	726.920	343.173	961.039	365.673	115.789	118.867	217.590	278.289	260.529
Pdensi_DN36308_c0_g1	FC_3_2	Needles	19.7227846997412	1012.53156342599	516.127174062863	-5.68104446888525	0.283848238583698	-20.0143728114419	4.12799051756453e-89	1.41069275948794e-86	0.974	0.980	0.453	0.901	1.096	0.634	0.573	0.542	0.534	0.152	0.410	1.917	0.361	0.972	1.164	1.169	1.682	1.356	1.529	0.755	0.372	1.958	0.876	1.147	20.454	22.273	28.944
Pdensi_DN15240_c0_g1d181596	FC_3_2	Needles	14.6183134610303	1626.93582806889	820.777070764961	-6.79157383289703	0.339544106558486	-20.0020371483821	5.28682932136743e-89	1.79626902127547e-86	1.477	0.491	0.839	1.808	1.519	0.340	0.500	0.475	0.246	0.164	0.399	0.042	1.131	0.525	0.276	1.778	1.121	1.010	1.872	0.980	1.357	0.317	0.000	0.000	26.154	47.683	43.868
Pdensi_DN21402_c1_g1	FC_3_2	Needles	1912.77465799018	10183.7486068846	6048.26163243739	-2.41223107043597	0.120854498149526	-19.9597955175112	1.23215384600983e-88	4.16234315601217e-86	81.389	78.032	44.983	90.153	75.562	55.981	53.915	56.378	50.116	41.486	55.980	28.802	63.372	60.537	34.452	62.268	38.097	21.722	48.808	27.843	43.800	16.888	12.196	5.205	203.832	280.059	239.645
Pdensi_DN14761_c0_g1d342831	FC_3_2	Needles	797.006772089908	10147.9324960746	5472.46963408227	-3.67101329107541	0.184006525548632	-19.9504516490921	1.48540535700698e-88	4.98917951311504e-86	42.693	28.241	23.406	32.533	24.546	22.062	21.220	22.961	22.581	19.328	21.711	17.305	28.249	25.652	16.304	28.273	15.206	11.956	13.986	15.792	14.387	20.327	7.273	8.462	163.327	278.647	291.352
Pdensi_DN21356_c0_g1d221183	FC_3_2	Needles	11353.8945242754	6.55833378550418	5680.22642903045	11.0600988513562	0.55516830902993	19.922064482899	2.61964390321571e-88	8.74886641972252e-86	233.067	236.822	150.711	201.386	230.860	232.986	243.316	314.186	391.310	312.067	423.455	352.519	323.111	336.151	361.171	293.581	369.400	227.716	222.423	37.573	136.376	0.283	0.077	0.000	0.261	0.118	0.050
Pdensi_DN39959_c0_g2	FC_3_2	Needles	1978.46528401737	132.159028990486	1055.31215650393	3.88436152428111	0.195202147738971	19.8991741088596	4.13688812786277e-88	1.37379744219009e-85	9.199	25.050	28.048	46.750	52.282	40.421	51.401	56.055	58.243	42.906	61.407	43.117	14.069	34.344	26.232	29.538	6.990	5.346	28.988	1.836	1.187	22.351	0.154	0.224	2.224	3.559	3.743
Pdensi_DN21373_c0_g2	FC_3_2	Needles	1708.53695163013	9.89045274311022	859.213702186621	7.52771185844046	0.378477558082591	19.8894536748141	5.02191520833144e-88	1.65833232601412e-85	15.038	31.464	27.410	41.258	39.679	37.612	50.064	42.900	50.220	36.357	41.099	27.840	20.637	32.832	29.109	30.564	10.548	8.364	8.399	2.726	6.219	1.143	0.579	0.507	0.260	0.214	0.238
Pdensi_DN22093_c0_g1d298073	FC_3_2	Needles	11.1361443149595	2374.90521549655	1193.02067990575	-7.74097667844625	0.39005300176781	-19.8459610446846	1.19423198681891e-87	3.92155094710775e-85	1.433	0.726	1.521	0.522	0.548	2.405	0.260	0.288	0.394	0.162	0.200	0.518	0.815	1.596	2.592	0.342	0.373	0.649	0.317	0.485	1.278	0.447	0.585	6.872	61.839	50.139	51.746
Pdensi_DN9363_c0_g1d102979	FC_3_2	Needles	321.851138390153	3983.74826713709	2152.79970276362	-3.63119216655806	0.182972133865677	-19.8456021135098	1.2027908380707e-87	3.92771348171987e-85	11.936	10.673	10.448	14.023	10.596	7.795	8.885	8.761	9.330	8.369	9.917	6.938	11.259	10.085	7.600	9.900	7.366	7.935	9.601	12.217	10.940	9.892	3.124	3.639	64.799	111.662	111.326
Pdensi_DN18630_c0_g1d115702	FC_3_2	Needles	756.13001438367	4432.07085135714	2594.1004328704	-2.55126537309449	0.128569319723331	-19.8435006001787	1.25414430556677e-87	4.0727816650226e-85	26.613	21.915	18.401	35.172	23.661	18.537	21.241	19.894	22.216	19.164	19.902	13.571	22.540	18.981	14.347	24.727	14.738	16.756	18.132	17.906	13.912	15.482	3.169	2.200	87.610	109.956	117.230
Pdensi_DN15683_c0_g1	FC_3_2	Needles	9.31913823198405	3535.45074276732	1772.38494049965	-8.56157865350715	0.432262606121844	-19.8064290832824	2.62021290478449e-87	8.46227990825975e-85	2.168	1.775	0.894	0.896	1.143	0.786	0.200	0.380	0.214	0.364	0.579	0.239	2.604	1.895	1.548	1.929	0.710	0.600	0.712	0.703	0.551	0.605	0.360	0.037	94.536	73.770	74.647
Pdensi_DN24952_c0_g1d226542	FC_3_2	Needles	4542.39544227904	298.210070110968	2420.302756195	3.9328681845314	0.198691694905257	19.7938227181903	3.36523119171091e-87	1.08090122523265e-84	35.380	61.991	35.278	129.668	119.667	109.230	127.148	107.860	145.391	104.585	107.645	112.825	27.319	65.755	45.081	35.360	15.058	12.631	15.510	17.993	19.539	29.856	27.893	15.189	6.064	7.754	7.307
Pdensi_DN22657_c1_g1	FC_3_2	Needles	25.4987669572373	1439.6712412207	732.585004088971	-5.81778979442065	0.294549367287281	-19.7514930960501	7.78809126475936e-87	2.48791421984397e-84	3.665	3.141	1.778	2.245	1.315	1.421	0.888	0.655	0.593	0.603	0.527	1.240	2.239	2.158	2.501	1.871	1.518	2.219	1.536	2.741	2.082	5.390	0.163	0.243	26.061	45.836	31.512
Pdensi_DN18705_c0_g1d217585	FC_3_2	Needles	6124.42776339742	7.02810317133892	3065.72793328438	9.69484631078344	0.49085565818242	19.7509107803347	7.8784136855535e-87	2.50316366498999e-84	17.356	45.379	32.510	61.059	44.828	47.971	164.054	129.055	219.211	101.957	182.895	137.582	13.675	35.713	27.865	22.948	11.962	12.655	7.072	5.050	11.290	2.792	0.299	0.409	0.112	0.122	0.275
Pdensi_DN25650_c1_g1	FC_3_2	Needles	6631.70422768572	9.61046394993535	3320.65734581783	9.68381615491179	0.490475052211704	19.7437486600888	9.07860163649988e-87	2.86898454619261e-84	119.954	100.977	99.522	108.436	117.640	66.573	165.511	173.163	216.217	142.599	169.310	124.042	84.042	61.600	53.023	143.643	99.512	73.091	56.548	21.058	64.806	0.675	1.024	0.552	0.370	0.089	0.203
Pdensi_DN16675_c0_g1d528186	FC_3_2	Needles	230.582645494845	1881.93492440723	1056.25878495104	-3.02863665473911	0.15345274998332	-19.7366072297063	1.045680769549e-86	3.28684866060537e-84	10.469	7.090	5.839	9.924	8.574	7.852	6.430	6.022	6.871	4.920	7.577	4.525	7.444	6.977	5.513	5.954	4.446	4.100	3.753	5.340	5.550	6.040	3.676	3.321	37.916	46.480	49.043
Pdensi_DN15697_c0_g1	FC_3_2	Needles	4104.49625726656	72364.6843851111	38234.5903211888	-4.13996849297472	0.210126183648246	-19.7022970726251	2.06055776753114e-86	6.44242154349535e-84	190.798	179.963	110.755	209.816	155.829	132.971	128.511	103.691	112.153	69.868	124.317	73.855	169.596	158.937	134.262	177.516	143.987	124.483	182.159	108.398	144.183	38.657	17.601	3.924	1587.179	1511.674	1981.760
Pdensi_DN21142_c0_g1d495134	FC_3_2	Needles	2411.78351964761	56020.9440399271	29216.3637797874	-4.53791253540612	0.23073160740179	-19.6674941353133	4.09525050011632e-86	1.27362290553618e-83	97.857	84.606	66.934	97.595	89.032	70.700	61.119	64.256	76.466	51.756	67.206	52.140	81.536	87.492	64.129	70.418	60.057	61.659	63.715	88.302	111.716	74.259	47.739	48.400	887.036	1429.872	1731.713
Pdensi_DN20891_c1_g1	FC_3_2	Needles	741.841787229063	9131.20040729907	4936.52109726407	-3.62197562110113	0.184234269779926	-19.6596193825812	4.78301912978842e-86	1.47968990226228e-83	23.868	21.894	15.997	32.371	30.722	19.744	20.753	22.386	19.083	17.380	22.102	14.201	21.277	25.752	17.805	15.834	12.279	9.194	8.738	18.133	12.711	21.540	9.187	5.192	151.727	237.236	268.864
Pdensi_DN6197_c0_g1d449923	FC_3_2	Needles	1845.20844796543	40.0379120958387	942.623180030637	5.47860226765655	0.27948125361992	19.6027540190841	1.46477739839136e-85	4.50775658115421e-83	16.573	32.955	23.557	73.031	56.345	38.799	46.761	48.758	58.894	46.241	42.613	39.336	18.351	42.640	26.247	27.708	13.191	9.041	6.683	2.441	7.721	2.523	0.911	0.539	0.570	1.257	1.071
Pdensi_DN14864_c0_g1d108554	FC_3_2	Needles	17334.2684285911	29.4420551017261	8681.85524184639	9.31141292295471	0.475137011764384	19.5973218090873	1.62978896138654e-85	4.98944611256975e-83	56.550	549.531	237.086	587.646	586.429	406.291	616.227	446.902	394.060	426.984	602.163	309.478	159.932	539.662	299.489	247.910	86.584	19.959	12.201	5.449	4.693	73.831	11.262	3.349	1.034	0.478	0.430
Pdensi_DN12545_c0_g1d459570	FC_3_2	Needles	156.814344996315	2129.12046497813	1142.96740498722	-3.76576345824979	0.19236308275275	-19.5763314060112	2.46120745373027e-85	7.49571569548246e-83	7.099	5.824	5.143	5.418	5.262	4.898	4.172	4.285	4.676	4.579	3.830	3.674	6.473	5.735	4.572	5.959	3.118	3.671	4.718	5.045	6.036	8.032	4.090	4.604	35.330	60.768	57.523
Pdensi_DN15761_c0_g2	FC_3_2	Needles	960.136440299894	13046.3098318332	7003.22313606655	-3.76373306454042	0.192484928013781	-19.5533910284703	3.85990993027663e-85	1.169493019545e-82	64.026	37.661	32.267	78.377	56.107	106.166	29.255	28.545	22.786	26.949	21.150	22.493	61.729	75.710	84.620	31.192	12.784	19.235	17.642	33.416	28.456	86.007	63.505	85.680	294.115	308.630	312.117
Pdensi_DN19601_c0_g1d534643	FC_3_2	Needles	16084.4571880888	91.664003156521	8088.06059562265	7.47798352187149	0.382540042019607	19.5482373097251	4.27022061126431e-85	1.28717588363849e-82	399.374	952.229	769.946	623.726	558.755	412.992	529.706	416.455	404.386	368.187	435.101	414.290	431.423	627.182	313.333	677.718	576.769	352.965	517.729	137.474	374.571	4.949	4.996	3.740	2.374	2.773	1.201
Pdensi_DN23239_c1_g11	FC_3_2	Needles	1678.37787795209	44.3780567807865	861.377967366437	5.26037738077526	0.269148385750553	19.5445250994393	4.59245484299787e-85	1.37724440416618e-82	11.929	28.327	34.589	48.119	41.463	39.515	40.819	51.220	48.478	36.285	43.432	39.586	11.938	28.232	17.862	36.376	15.261	19.006	102.190	4.092	41.137	61.178	1.088	2.022	0.917	0.965	1.225
Pdensi_DN22058_c1_g1	FC_3_2	Needles	6.46639983495153	1258.88948729855	632.677943566752	-7.62389482325012	0.39017677835588	-19.5395914010453	5.05855306636074e-85	1.50932330298283e-82	0.470	0.222	0.099	0.229	0.077	0.074	0.097	0.152	0.295	0.192	0.021	0.106	0.717	0.183	0.017	0.370	0.230	0.019	0.800	1.072	0.012	3.061	0.295	0.000	25.062	32.254	32.102
Pdensi_DN15934_c0_g1	FC_3_2	Needles	9.90988049928082	794.150786340331	402.030333419806	-6.32963301733192	0.324642219805624	-19.4972576922426	1.15828488835752e-84	3.43852663902862e-82	0.153	0.258	0.236	0.180	0.093	0.296	0.268	0.248	0.316	0.206	0.172	0.193	0.416	0.241	0.322	0.197	0.577	0.190	0.105	0.456	0.298	0.012	0.177	0.033	14.843	19.303	22.533
Pdensi_DN21248_c0_g1d294378	FC_3_2	Needles	1380.27500456018	143.784931551279	762.029968055728	3.26147501553295	0.168437385608552	19.3631301254735	1.57987682468958e-83	4.66651155167984e-81	17.622	21.305	22.624	44.208	42.362	32.047	38.380	36.984	40.290	30.833	30.701	28.787	13.598	22.127	14.796	26.402	10.313	10.857	10.506	11.581	19.822	8.410	3.653	5.155	2.770	3.805	3.692
Pdensi_GG_81633_c0_g1	FC_3_2	Needles	1210.31465813054	7503.4944118374	4356.90453498397	-2.63237865524105	0.135968299500543	-19.3602381210227	1.67111245025594e-83	4.91131593567968e-81	30.842	27.257	32.613	36.880	39.210	17.947	32.339	32.804	36.228	35.176	32.376	26.929	30.783	36.453	19.462	34.801	47.233	34.871	21.412	28.840	31.093	48.533	17.979	14.632	145.158	186.028	202.708
Pdensi_DN17417_c1_g1	FC_3_2	Needles	1117.81338161567	74.2322510213875	596.022816318529	3.9042908415876	0.201820167861973	19.3453948777695	2.22890636185609e-83	6.51805408176812e-81	11.707	22.192	17.114	27.627	26.616	19.237	29.875	31.762	32.017	32.849	35.670	28.871	13.185	21.545	13.209	21.764	11.833	11.117	8.049	9.549	10.882	12.186	5.412	1.360	1.391	1.936	1.992
Pdensi_DN25409_c0_g2d74733	FC_3_2	Needles	1126.39363729816	40.9907232727519	583.692180285458	4.79387626213081	0.247953966492247	19.3337349264816	2.79437691725419e-83	8.13122182273683e-81	9.616	21.686	17.151	35.284	51.971	67.510	35.223	28.768	30.507	21.648	26.829	18.717	23.642	47.445	47.879	14.882	19.870	12.170	38.398	21.043	41.043	18.618	21.639	17.443	0.818	1.005	1.055
Pdensi_DN19596_c0_g2	FC_3_2	Needles	1386.70488064083	15178.5852609375	8282.64507078916	-3.45225714109969	0.178651583316754	-19.3239661076988	3.37681150649999e-83	9.77761593795876e-81	43.304	41.840	26.658	22.406	24.238	30.925	37.403	34.663	44.058	35.464	31.107	29.379	29.428	26.206	18.398	10.787	39.622	37.498	193.425	11.606	24.091	32.884	26.580	51.740	324.360	392.665	354.147
Pdensi_DN18814_c0_g1d116014	FC_3_2	Needles	3171.75275397559	75.9260729432159	1623.8394134594	5.36798076693761	0.27830963274984	19.2878008349881	6.80051144389877e-83	1.95944736353395e-80	46.425	57.678	64.138	48.991	62.295	69.350	76.870	84.158	104.305	83.827	93.502	78.188	59.029	59.182	66.967	68.740	53.387	50.131	38.148	20.936	36.923	9.148	3.022	1.521	1.277	1.779	2.401
Pdensi_DN15820_c0_g1d9909	FC_3_2	Needles	1397.01360574859	45773.6328515726	23585.3232286606	-5.03422292916986	0.261500217909529	-19.2513144708413	1.37626352230272e-82	3.9461167598747e-80	68.268	61.588	37.985	72.766	64.028	53.565	44.174	32.006	40.986	34.679	30.108	27.972	75.997	72.934	52.389	42.479	23.161	21.778	23.724	33.989	37.270	51.264	12.164	9.888	673.356	1227.366	1425.462
Pdensi_DN19156_c0_g1d60460	FC_3_2	Needles	353.344873608206	2294.22173174487	1323.78330267654	-2.69908493231787	0.140329673362635	-19.2338859461533	1.9263812945518e-82	5.49663913167281e-80	15.954	13.910	10.092	14.048	12.843	9.753	10.036	9.032	10.550	7.650	10.267	7.080	13.286	13.019	9.959	10.887	9.775	7.437	6.780	8.742	7.396	14.177	11.221	8.520	45.218	59.500	58.371
Pdensi_DN20839_c0_g1d121333	FC_3_2	Needles	61.1697941448262	5481.09182260297	2771.1308083739	-6.48667165004759	0.337505097995181	-19.2194775384999	2.54317812757561e-82	7.22152015269404e-80	3.269	2.575	1.649	1.898	1.915	3.254	1.228	1.850	2.015	1.096	1.365	1.550	1.802	2.020	2.547	2.107	2.552	2.732	8.836	4.186	6.805	0.855	2.721	8.027	102.758	107.427	179.731
Pdensi_DN19721_c0_g1d15640	FC_3_2	Needles	1869.00216041223	8.53425377512553	938.76820709368	7.74463203434505	0.403142095108341	19.2106756608082	3.01318876201161e-82	8.51501068472502e-80	17.706	21.411	9.615	75.186	67.218	52.324	47.507	49.888	59.039	40.999	45.171	39.835	15.741	39.631	20.781	9.992	4.156	1.391	1.867	0.597	1.041	0.320	0.188	0.187	0.125	0.192	0.271
Pdensi_DN21063_c0_g1d121673	FC_3_2	Needles	14982.6728128727	3677.21897688883	9329.94589488077	2.02764364183576	0.105580301015943	19.2047533708923	3.37724146223054e-82	9.49812803389708e-80	181.245	287.303	238.065	450.314	445.769	320.431	417.620	441.074	397.466	413.891	422.034	366.389	193.240	288.537	220.799	280.983	275.684	300.148	238.399	310.553	242.041	379.654	70.634	59.011	74.379	96.992	89.530
Pdensi_DN18226_c0_g1d353366	FC_3_2	Needles	40337.9050257079	3.47754170854968	20170.6912837082	13.4213473578007	0.699281834905909	19.1930444748456	4.23110742216929e-82	1.18428696746518e-79	340.757	505.070	171.328	351.631	604.096	209.855	809.651	1535.115	1031.451	978.498	2005.681	790.816	338.503	488.540	212.579	465.074	1419.240	590.339	1522.507	1212.003	855.331	294.759	940.452	99.901	0.052	0.214	0.000
Pdensi_DN22367_c0_g1d20648	FC_3_2	Needles	1213.02443798207	17.2492303731944	615.136834177632	6.23245967232804	0.32500390770881	19.1765684181005	5.80899700498765e-82	1.6182323931572e-79	5.272	20.003	19.220	35.096	33.387	26.401	32.765	33.610	35.239	27.285	38.150	31.417	7.302	20.057	12.539	19.415	13.441	16.120	43.116	2.834	4.250	16.596	1.026	0.827	0.464	0.448	0.312
Pdensi_DN23707_c0_g1d130847	FC_3_2	Needles	10.2747945712197	1122.30800494851	566.291399759864	-6.76475580262305	0.35298806676402	-19.1642620234678	7.35930220171592e-82	2.040435962805e-79	3.217	2.104	2.878	0.707	0.283	0.936	0.355	0.284	0.236	0.303	0.394	0.410	1.805	1.006	1.205	4.347	1.747	3.784	16.058	2.425	11.523	2.783	0.143	0.087	25.147	23.750	29.737
Pdensi_DN36795_c0_g1d376592	FC_3_2	Needles	3616.93002039111	24.3744863264379	1820.65225335878	7.33263994328621	0.382888746874741	19.1508369027231	9.52437726675534e-82	2.62832568714841e-79	32.043	45.482	39.779	133.210	124.331	46.918	103.478	85.780	113.704	85.454	72.810	68.556	32.790	44.967	10.390	15.477	10.793	9.789	5.092	2.136	7.256	0.425	0.142	0.091	0.737	0.369	0.543
Pdensi_DN19470_c1_g1	FC_3_2	Needles	8814.26934263379	142425.396893924	75619.833118279	-4.01418657202497	0.209612859210353	-19.1504785877502	9.59013644964395e-82	2.63410574940945e-79	414.261	479.607	307.572	504.846	399.014	332.942	278.348	231.782	229.594	148.982	288.040	142.887	356.943	396.190	364.462	391.217	311.941	257.154	346.521	264.258	262.163	104.944	29.361	3.326	3269.605	3026.897	3659.743
Pdensi_DN6983_c0_g1d263165	FC_3_2	Needles	28.2265847426846	3612.4295395587	1820.32806215069	-7.00595287090995	0.365898336330738	-19.1472662629907	1.02002717965905e-81	2.78865942293858e-79	0.708	0.319	0.318	1.428	1.093	0.318	0.547	0.591	1.224	1.650	1.553	2.026	1.315	0.995	0.641	0.888	0.856	1.145	1.351	4.105	2.054	2.701	0.168	0.093	71.862	90.545	94.072
Pdensi_GG_122093_c1_g1	FC_3_2	Needles	10624.8495165913	3.54603257793096	5314.1977745846	12.0273799002837	0.628661104687359	19.1317385640791	1.37414074766934e-81	3.7393805095952e-79	192.456	240.082	158.038	237.255	323.870	260.853	276.159	284.900	328.491	300.892	316.624	249.927	234.201	254.797	223.857	125.223	140.440	111.041	82.000	84.902	138.218	12.710	4.799	0.316	0.169	0.035	0.056
Pdensi_DN13591_c0_g1	FC_3_2	Needles	633.565927185376	4181.11833208341	2407.3421296344	-2.7232132817157	0.142498480195194	-19.1104724624814	2.06590042970992e-81	5.59592448654007e-79	20.709	23.451	16.429	26.778	23.942	19.994	16.465	18.863	17.758	14.087	18.217	12.327	17.636	23.721	16.776	17.261	16.469	12.539	15.952	17.902	20.170	16.751	14.627	12.441	75.478	111.421	112.539
Pdensi_DN24896_c0_g1	FC_3_2	Needles	306.492268444979	6330.9191519374	3318.70571019119	-4.36841671902426	0.229037284452544	-19.0729501944012	4.23712603059574e-81	1.14244968326783e-78	19.495	9.890	8.108	8.906	10.468	8.256	7.139	10.245	8.289	9.859	11.198	11.422	15.512	9.760	9.305	7.041	6.655	8.706	10.973	28.743	13.067	142.317	96.676	76.841	120.875	146.547	183.178
Pdensi_DN25523_c0_g1d74887	FC_3_2	Needles	45.876096996086	18074.155899854	9060.01599842504	-8.62008797552495	0.452538968859752	-19.0482777588076	6.78995542984732e-81	1.82240543475341e-78	4.010	5.156	0.917	5.552	6.587	1.282	0.877	2.139	0.833	0.753	2.764	0.164	8.847	8.202	5.169	4.365	2.249	1.061	2.548	93.880	3.100	122.810	35.098	32.441	252.661	530.040	536.494
Pdensi_DN12216_c0_g1	FC_3_2	Needles	3416.52040844519	11.3546651154209	1713.93753678031	8.20657723242112	0.431196320299712	19.032113323038	9.24481393728174e-81	2.47000417463402e-78	38.378	144.881	70.451	88.423	105.142	130.774	128.838	69.846	88.475	63.809	102.850	56.441	44.745	119.766	61.071	81.394	83.066	51.127	78.237	33.080	54.709	2.722	0.221	0.053	0.178	0.349	0.284
Pdensi_DN20871_c0_g1d414504	FC_3_2	Needles	326.86625622279	4443.26912072599	2385.06768847439	-3.76412614707265	0.197875632599871	-19.0226866118688	1.10664861026546e-80	2.94333478112187e-78	11.713	16.269	9.396	12.835	17.657	22.837	9.288	9.548	8.571	2.660	6.199	3.886	10.316	19.094	17.337	7.848	9.421	9.444	10.134	12.891	10.606	4.510	2.412	0.187	93.816	95.168	124.180
Pdensi_DN21385_c0_g1d417600	FC_3_2	Needles	2785.84876046202	352.180789551588	1569.0147750068	2.98490415349733	0.157000475772834	19.0120707520417	1.35496710626172e-80	3.58755006932242e-78	40.153	62.807	66.258	52.624	74.125	61.127	76.039	72.497	84.798	77.219	83.030	70.353	59.335	73.979	65.338	71.990	54.645	78.413	41.832	56.677	62.671	130.621	106.905	74.664	6.924	9.140	8.995
Pdensi_DN20278_c2_g1	FC_3_2	Needles	582.059236503466	3599.54613857623	2090.80268753985	-2.62824998825427	0.138249543515103	-19.0109125963743	1.38521592669244e-80	3.64649305559511e-78	25.968	18.195	13.090	27.540	17.905	13.440	15.809	17.559	15.425	17.220	18.840	12.310	18.905	17.590	11.594	14.293	8.429	6.529	6.786	12.594	9.596	8.042	4.235	1.501	70.460	88.614	96.789
Pdensi_DN19420_c0_g1d534137	FC_3_2	Needles	8931.32404633287	543.687983151333	4737.5060147421	4.04075036273228	0.212550863489824	19.0107454582311	1.389636510409e-80	3.64649305559511e-78	23.567	31.857	78.349	149.190	302.562	339.770	206.815	268.320	272.168	193.422	174.449	215.461	88.465	217.881	125.985	104.218	125.627	81.297	183.977	211.874	302.523	261.290	972.229	1465.585	11.285	12.516	14.643
Pdensi_DN20715_c0_g1d17398	FC_3_2	Needles	2638.56923532281	10.514392313983	1324.5418138184	8.02772044962216	0.422493062146379	19.0008337860962	1.67856628082107e-80	4.38508655201695e-78	10.752	42.425	44.105	72.246	73.825	47.155	67.362	78.411	75.221	61.479	65.914	51.250	16.045	51.044	23.351	61.862	20.642	18.842	74.892	3.127	5.507	94.478	0.931	0.359	0.227	0.395	0.112
Pdensi_GG_23270_c0_g1	FC_3_2	Needles	324.378197433586	4748.21907441887	2536.29863592623	-3.87275499376222	0.204048554666982	-18.979575719528	2.51619631031015e-80	6.54422579308497e-78	10.794	8.076	5.455	8.457	8.441	13.296	9.271	7.854	10.058	6.428	10.165	5.595	7.700	8.013	8.938	6.793	3.990	3.457	33.376	8.608	479.235	9.923	6.926	30.791	80.950	121.659	138.795
Pdensi_DN19234_c0_g3	FC_3_2	Needles	3700.87494096582	70043.3717763536	36872.1233586597	-4.24221607498876	0.223751069966891	-18.9595342521334	3.68391775531175e-80	9.53907496649645e-78	140.501	153.060	82.043	194.562	140.532	100.819	113.900	106.115	90.604	84.024	116.935	65.345	138.561	150.341	105.114	152.394	114.725	79.747	185.769	101.158	100.891	41.645	20.922	1.066	1670.781	1494.169	1712.188
Pdensi_DN26174_c0_g1d228635	FC_3_2	Needles	1735.74457684362	20519.6987757333	11127.7216762884	-3.56355678583287	0.188784818692514	-18.8762889437475	1.78710176436256e-79	4.60719537752048e-77	56.792	63.583	52.538	85.730	70.632	52.400	41.547	48.055	55.614	36.101	45.867	32.215	50.772	56.563	39.015	52.389	54.566	52.619	53.787	52.315	49.054	22.990	2.083	1.026	382.236	515.559	567.090
Pdensi_DN21997_c1_g3	FC_3_2	Needles	1687.36806278875	9.03479434810164	848.201428568426	7.58469938453542	0.402304719398456	18.8531205795358	2.77009290207504e-79	7.11018736642223e-77	2.967	9.427	11.107	45.098	109.689	130.986	45.936	41.499	53.835	42.945	31.800	38.792	51.854	84.160	78.317	22.194	16.179	8.718	7.491	79.638	12.977	183.274	137.168	139.552	0.189	0.229	0.200
Pdensi_GG_3087_c0_g1	FC_3_2	Needles	26.0352406164489	7236.98238664576	3631.50881363111	-8.11796457756609	0.431136676184238	-18.8292136252798	4.35174796925439e-79	1.11213649515132e-76	1.179	2.767	0.197	0.000	0.717	1.923	0.654	0.825	0.701	0.929	1.489	0.463	3.056	2.721	0.874	1.935	0.844	0.719	3.691	1.138	1.693	1.793	2.876	1.580	220.877	148.454	119.412
Pdensi_DN32284_c0_g1d84405	FC_3_2	Needles	142.320295417867	2213.92428800028	1178.12229170907	-3.95959988521274	0.21049203464526	-18.8111625786021	6.11812380438123e-79	1.55678441167846e-76	2.811	4.712	4.359	3.230	5.599	5.536	4.521	3.757	3.656	2.115	5.155	4.811	7.081	6.783	3.970	2.746	3.562	10.901	6.506	13.609	16.910	6.212	0.622	0.514	40.697	51.694	65.653
Pdensi_DN12373_c0_g1d521241	FC_3_2	Needles	648.286247443026	6287.91509383495	3468.10067063899	-3.27819299077714	0.174338546818925	-18.8036039682147	7.05553785028941e-79	1.78757525561276e-76	22.285	25.293	20.708	26.314	24.642	25.590	17.850	15.676	20.747	14.785	17.501	13.476	20.982	26.242	20.670	19.435	21.973	20.089	41.707	21.124	49.213	16.895	10.698	8.037	123.968	159.480	163.371
Pdensi_DN52534_c0_g1	FC_3_2	Needles	1384.8048839895	6.66634718983012	695.735615589665	7.61962757699363	0.405435421138558	18.7936898941783	8.50546106645033e-79	2.14567594860465e-76	17.602	38.814	31.203	33.077	59.429	66.124	40.045	38.796	37.286	35.776	47.461	31.620	38.309	60.124	58.810	31.926	21.144	17.217	30.261	14.063	28.021	13.680	9.143	0.547	0.093	0.247	0.156
Pdensi_DN14090_c0_g1	FC_3_2	Needles	20279.6193777117	4.16786287418565	10141.8936202929	12.1455819825736	0.646482112789918	18.7871895328378	9.61377620280856e-79	2.41490663002087e-76	25.501	142.926	87.141	47.160	95.870	46.097	306.273	549.775	833.588	516.902	630.646	545.121	58.426	109.135	67.964	172.595	560.730	375.519	814.619	461.216	381.065	103.125	70.653	8.525	0.058	0.126	0.135
Pdensi_GG_24644_c0_g1	FC_3_2	Needles	337.218872590747	2288.2052204138	1312.71204650227	-2.76288625262317	0.147111679049457	-18.7808763415332	1.08278173056937e-78	2.70829052515476e-76	17.773	14.719	11.415	19.969	9.228	13.247	8.636	9.856	9.742	8.025	10.093	4.235	17.088	14.063	10.880	9.477	3.432	2.192	4.415	4.396	3.156	6.077	1.462	2.008	44.089	63.019	56.003
Pdensi_DN20453_c0_g6d490799	FC_3_2	Needles	15652.8718907805	3.88787408101078	7828.37988243075	12.3283820438998	0.656547861478325	18.7775831241617	1.15206026694767e-78	2.86936230639479e-76	160.373	196.742	174.444	227.145	273.417	308.925	363.999	382.982	561.263	435.095	478.194	509.089	172.058	257.589	253.936	163.622	197.869	163.747	257.246	144.434	162.647	33.818	23.946	6.670	0.145	0.000	0.113
Pdensi_DN18371_c0_g1d114899	FC_3_2	Needles	1308.52528798442	8273.0898223756	4790.80755518001	-2.66095041630714	0.141740864348799	-18.7733468998679	1.24771430343894e-78	3.094489411048e-76	37.908	40.036	29.814	50.130	46.670	42.492	33.568	39.089	36.960	31.114	38.744	27.908	34.990	40.232	30.439	34.142	31.233	25.955	23.560	35.013	23.692	25.338	17.771	18.021	149.342	221.295	221.971
Pdensi_DN12365_c0_g1	FC_3_2	Needles	565.40796430833	3448.96870304	2007.18833367417	-2.60939211578897	0.139345971773461	-18.7259960412142	3.03933159535148e-78	7.50625511946069e-76	15.691	15.922	13.502	18.916	18.168	14.344	14.578	16.187	16.581	17.041	15.687	14.136	15.268	16.940	10.565	15.861	12.360	10.804	11.037	15.096	13.583	10.764	4.391	5.883	65.408	88.412	92.084
Pdensi_DN20505_c0_g1d291031	FC_3_2	Needles	37.196447645101	1214.30076876104	625.748608203068	-5.03294282064451	0.269482013076624	-18.6763590014204	7.71022962330312e-78	1.89623258170768e-75	2.445	1.786	1.928	1.798	2.354	1.862	0.903	0.902	1.307	0.662	0.882	0.907	1.667	2.028	1.678	1.520	1.666	1.063	1.237	3.339	5.224	5.269	0.469	0.430	23.430	35.451	27.741
Pdensi_DN11834_c0_g1d336839	FC_3_2	Needles	2866.636717222	27906.7713579547	15386.7040375883	-3.28303383271241	0.175827601897692	-18.6718910869449	8.38312089759038e-78	2.0531310968311e-75	108.685	118.231	70.649	137.883	125.439	99.688	75.624	93.854	70.844	62.853	86.644	48.943	94.751	115.052	73.441	77.165	48.773	34.457	23.930	41.040	33.744	16.324	10.142	2.404	581.694	732.297	660.308
Pdensi_DN12676_c0_g2	FC_3_2	Needles	1367.88861944939	93.3889105148219	730.638764982107	3.85484639093368	0.206455806728979	18.6715329154876	8.43953334058028e-78	2.05837066483804e-75	16.471	23.594	28.008	34.270	33.882	27.306	38.009	35.274	41.305	39.684	34.692	37.310	14.021	23.121	15.578	35.693	17.483	19.329	11.956	8.161	13.426	7.900	5.673	4.130	1.619	2.599	2.481
Pdensi_DN15003_c0_g1d108917	FC_3_2	Needles	1335.27508839089	18883.3793959087	10109.3272421498	-3.82203303672075	0.204761852510565	-18.6657475006168	9.40499556440706e-78	2.28436460446398e-75	78.554	56.198	53.933	53.736	48.864	34.487	34.426	37.686	39.696	31.210	52.788	31.657	76.475	55.911	52.777	53.331	47.369	46.173	43.726	41.594	47.176	55.210	39.493	19.269	348.414	421.704	577.036
Pdensi_DN21649_c0_g2	FC_3_2	Needles	3192.61929491497	4.86029331443967	1598.73979411471	9.56502766314421	0.512725994351255	18.6552423097774	1.14482036076386e-77	2.76919325042547e-75	32.843	126.381	55.806	85.858	122.444	39.140	99.671	91.188	77.145	60.814	107.429	48.623	26.183	87.985	38.866	101.266	45.737	23.289	4.783	4.401	5.954	0.564	0.623	0.038	0.168	0.127	0.045
Pdensi_DN38313_c0_g1	FC_3_2	Needles	2683.8197865867	75.1343726190214	1379.47707960286	5.20886552692334	0.279381351128745	18.6442849742071	1.40520563900196e-77	3.38510583011869e-75	52.125	59.452	60.861	89.394	86.671	50.743	83.340	66.155	75.628	82.975	79.673	68.021	43.634	34.968	15.461	14.962	8.024	12.433	3.023	5.121	8.823	0.000	0.000	0.000	2.000	1.533	1.655
Pdensi_DN36567_c0_g4	FC_3_2	Needles	1591.47655905281	10.362331403563	800.919445228189	7.25751620523038	0.389600421790168	18.6281015094464	1.90150426204421e-77	4.56198036811008e-75	2.518	7.665	9.311	40.805	103.578	104.769	43.307	38.221	51.687	41.545	28.618	37.506	49.837	85.863	64.823	36.506	31.321	17.367	18.652	149.573	15.046	166.060	153.506	107.480	0.188	0.299	0.243
Pdensi_DN16149_c0_g1d527092	FC_3_2	Needles	376.410159293174	3838.22931521048	2107.31973725182	-3.35124958406247	0.180150772975254	-18.6024713006521	3.06831321680715e-77	7.33139766547591e-75	8.405	12.973	9.623	14.221	12.911	13.028	9.769	11.340	10.435	10.618	11.662	9.506	10.679	14.157	12.516	9.581	6.475	5.869	7.291	9.344	8.988	15.600	6.464	7.532	64.024	110.498	102.288
Pdensi_DN19282_c0_g1d14910	FC_3_2	Needles	3201.24645365386	10.8981720485388	1606.0723128512	8.377829227236	0.450977803812127	18.5770322983038	4.93026798445344e-77	1.17326405610603e-74	2.687	9.055	4.314	66.523	190.990	286.879	94.855	100.624	73.235	42.078	44.350	41.648	84.133	186.302	196.816	8.311	27.583	5.996	8.525	23.525	10.961	1252.659	3222.482	4800.101	0.344	0.283	0.113
Pdensi_GG_156497_c2_g1	FC_3_2	Needles	4119.32348856807	10.472454082507	2064.89797132529	8.55179810362451	0.460656686028733	18.5643633599429	6.24226233875521e-77	1.47949168552295e-74	29.893	150.214	100.750	116.125	150.820	62.347	147.324	100.652	98.254	80.688	132.151	65.792	38.002	116.608	52.917	66.955	55.543	57.696	26.852	47.968	48.279	3.021	7.040	1.364	0.149	0.456	0.158
Pdensi_DN13697_c0_g1d106914	FC_3_2	Needles	2572.44377960697	26209.6986385657	14391.0712090863	-3.34907596745813	0.180440554509549	-18.5605501854124	6.70148274372001e-77	1.58195363129766e-74	55.870	73.696	42.377	109.134	101.902	78.850	66.638	77.586	71.281	55.771	73.903	49.723	55.455	83.346	62.440	58.393	57.461	47.203	65.939	78.712	67.651	61.169	36.022	39.232	429.804	712.357	749.049
Pdensi_DN15699_c0_g1d9643	FC_3_2	Needles	96.4313173067759	3504.78653649398	1800.60892690038	-5.18421725866442	0.2796542835645	-18.537950474371	1.02036743506372e-76	2.39904709862441e-74	0.493	0.953	0.906	2.468	5.225	15.848	3.141	2.248	2.702	1.150	1.304	1.166	5.326	5.144	13.479	0.825	1.603	2.810	47.052	16.873	63.884	308.575	70.030	150.449	63.157	73.928	113.266
Pdensi_DN79500_c0_g1	FC_3_2	Needles	16056.0773079817	2.62852147301742	8029.35291472734	12.2850619865309	0.663223942528794	18.5232486325651	1.34095971509616e-76	3.14024984436801e-74	338.859	355.763	357.742	401.984	459.618	285.718	388.905	424.662	529.511	286.853	413.636	344.493	225.691	315.240	196.994	554.908	365.037	271.641	212.532	91.976	212.692	1.619	0.216	0.356	0.000	0.199	0.000
Pdensi_GG_15065_c0_g1	FC_3_2	Needles	8306.30770089903	1544.04712647988	4925.17741368946	2.42622665196284	0.131076836942161	18.5099572782141	1.71636721724715e-76	4.00342653422898e-74	105.447	182.174	161.715	249.755	290.490	148.060	246.100	244.176	206.674	279.712	212.360	206.832	122.886	175.269	120.288	194.266	230.069	292.994	187.399	312.673	193.582	219.601	30.782	23.965	28.890	42.584	38.833
Pdensi_DN24394_c1_g1	FC_3_2	Needles	146.505041171718	3800.63924481551	1973.57214299361	-4.69839282393154	0.253838622016267	-18.5093694041187	1.73520038683311e-76	4.03135745208156e-74	14.629	7.527	6.061	7.420	5.694	4.742	4.773	3.421	4.092	5.093	2.996	3.329	8.841	6.429	5.817	6.945	4.155	5.597	5.973	7.338	5.524	34.866	6.762	5.043	57.295	111.385	107.377
Pdensi_DN34274_c0_g1d437057	FC_3_2	Needles	4612.19598262257	15.7032508125498	2313.94961671756	8.26073360723096	0.446697239340204	18.4929139464406	2.35479097149787e-76	5.44930151628636e-74	35.715	115.960	79.487	92.311	141.541	134.342	109.675	127.724	148.431	122.524	163.450	153.383	83.581	114.475	127.338	50.395	27.662	25.912	21.294	44.516	37.542	122.139	904.833	292.898	0.411	0.558	0.166
Pdensi_DN18586_c0_g1d479377	FC_3_2	Needles	2017.07130131514	48.5124224356773	1032.79186187541	5.34095282663582	0.289050996763898	18.4775450921499	3.13107181627189e-76	7.21730471720177e-74	28.031	53.397	49.914	69.415	57.835	34.485	66.539	50.453	52.351	51.149	52.654	42.430	25.659	42.502	26.046	39.013	30.270	21.717	15.961	8.546	12.636	19.702	3.684	2.897	0.751	1.671	1.119
Pdensi_DN15756_c1_g3	FC_3_2	Needles	1009.44701994032	17032.3707305042	9020.90887522224	-4.07703426277191	0.220790883490335	-18.4655915059572	3.90719708356454e-76	8.97113817870469e-74	38.158	44.364	31.216	28.787	28.090	26.609	27.091	24.592	32.831	29.902	24.799	26.014	28.907	26.827	22.874	23.558	24.639	16.728	16.544	15.612	18.894	10.331	5.563	6.439	274.442	465.560	490.612
Pdensi_DN39871_c0_g2	FC_3_2	Needles	1430.95096543128	24.7513214796041	727.851143455443	5.90938014229688	0.320557349280448	18.434704914929	6.91952277029266e-76	1.58257832262658e-73	23.441	50.852	37.964	59.095	62.955	55.692	44.805	36.730	38.523	29.882	35.940	26.078	28.208	53.087	47.268	29.469	19.386	13.926	27.653	11.246	20.273	6.972	3.129	0.874	0.601	0.727	0.416
Pdensi_DN17403_c0_g1d401157	FC_3_2	Needles	159.489563718088	8639.62292479027	4399.55624425418	-5.75940262299947	0.312814776564417	-18.411542722674	1.06155156631688e-75	2.41848602777286e-73	12.823	8.168	6.191	9.823	6.302	5.450	6.284	3.341	3.784	3.038	3.983	2.392	11.276	9.113	5.628	8.770	3.856	3.032	3.768	3.925	3.628	20.490	7.233	6.885	137.054	254.651	233.864
Pdensi_GG_10430_c0_g1	FC_3_2	Needles	2000.82844302185	6.04451689357542	1003.43647995771	8.62258240379122	0.46881589751897	18.3922568526856	1.51538595626901e-75	3.43910699318673e-73	19.402	46.296	28.953	91.357	59.985	34.113	60.256	55.633	51.971	48.892	72.324	43.850	13.924	39.605	15.362	52.047	12.342	15.887	1.508	12.657	2.756	13.986	0.036	0.000	0.181	0.131	0.070
Pdensi_DN16087_c1_g1	FC_3_2	Needles	429.976861828842	7758.77215835307	4094.37451009095	-4.17408741546385	0.227295054203329	-18.3641805585874	2.54258483659255e-75	5.72607640268481e-73	15.459	12.594	10.745	16.677	16.663	12.947	12.022	12.040	12.004	10.913	11.644	9.765	15.099	15.133	12.469	12.282	8.753	6.931	7.256	11.915	10.428	9.310	7.901	9.799	118.833	253.586	191.623
Pdensi_DN20030_c0_g1d410777	FC_3_2	Needles	356.449247567332	3473.95567067051	1915.20245911892	-3.28646173610713	0.179062619667702	-18.3537007456164	3.08375179515871e-75	6.91831476212344e-73	15.102	11.868	9.185	13.186	10.715	11.109	9.709	9.807	10.373	8.499	8.117	6.716	11.617	10.200	7.345	10.296	6.097	6.321	6.716	7.417	8.368	6.819	2.711	1.716	57.300	95.076	98.183
Pdensi_DN19673_c2_g1	FC_3_2	Needles	71.7593773605995	2315.77273031536	1193.76605383798	-5.01196294859874	0.273108333101207	-18.351556291552	3.20790957835824e-75	7.16949494700832e-73	3.803	3.177	2.103	1.801	2.609	2.328	1.658	2.586	1.756	1.343	1.455	1.192	2.873	2.584	2.520	2.196	2.680	2.061	3.367	23.903	4.576	30.805	3.785	8.254	38.557	68.397	60.197
Pdensi_DN13445_c0_g1d51882	FC_3_2	Needles	4441.71203627584	444.558637971292	2443.13533712357	3.31928497797688	0.181186666015383	18.3196978617349	5.76318988757729e-75	1.28316113031025e-72	29.490	85.439	84.530	99.567	128.071	90.960	110.455	133.185	128.291	113.716	114.694	96.379	42.635	87.117	64.673	83.739	55.903	49.080	63.287	54.685	94.838	197.758	47.062	52.674	8.437	12.994	10.334
Pdensi_DN21805_c0_g1d297112	FC_3_2	Needles	3007.99972618175	702.841535422901	1855.42063080232	2.09883174424147	0.114694123666058	18.2993834135078	8.36906621493959e-75	1.85632204923749e-72	48.285	76.480	73.738	99.656	92.132	78.324	84.358	82.175	85.577	83.586	87.833	85.317	44.223	69.838	53.765	72.062	53.613	47.881	83.441	38.429	83.566	56.317	16.070	15.053	13.838	18.960	17.205
Pdensi_DN17006_c0_g2	FC_3_2	Needles	44.3417694958367	3294.76769178021	1669.55473063802	-6.21822913261841	0.339880052165081	-18.2953635937368	9.00979986918825e-75	1.99092867109405e-72	1.513	1.989	1.840	1.933	2.338	1.926	0.868	1.232	1.603	1.248	0.792	1.549	2.145	3.038	2.444	2.031	1.408	1.900	0.891	2.740	2.232	2.846	0.833	0.484	56.260	74.545	105.637
Pdensi_DN12469_c0_g1d459280	FC_3_2	Needles	489.969955520065	4176.91376062961	2333.44185807484	-3.09081345236227	0.169550707253591	-18.2294341464436	3.01423607193483e-74	6.63572217499091e-72	21.925	14.217	16.887	17.216	15.168	14.042	14.422	12.842	13.807	16.941	13.916	13.028	18.159	16.051	15.051	17.477	9.989	12.415	9.617	9.451	12.249	14.303	7.055	10.111	89.902	95.135	109.065
Pdensi_DN15723_c1_g1	FC_3_2	Needles	358.398585258892	2082.23192503941	1220.31525514915	-2.53802391223297	0.139304126759148	-18.2193016910484	3.62754714603179e-74	7.95610424241054e-72	10.000	12.573	10.664	13.397	12.341	11.400	9.806	10.133	10.090	7.431	10.149	6.206	9.566	11.806	9.500	10.195	7.938	6.405	9.249	6.957	7.116	6.698	1.228	0.964	41.323	50.716	55.780
Pdensi_DN14310_c0_g1d393378	FC_3_2	Needles	460.870548040332	5805.92329327043	3133.39692065538	-3.65543713816516	0.200696052879511	-18.2137968620625	4.01138306136648e-74	8.76524479420299e-72	28.119	19.109	17.031	21.093	24.984	17.850	13.330	13.376	11.956	11.131	10.574	8.147	25.426	21.649	16.491	16.466	7.876	9.539	8.387	21.186	16.568	71.603	94.621	105.678	100.781	185.755	131.674
Pdensi_GG_143862_c0_g1	FC_3_2	Needles	5.44429328894338	1165.90649076597	585.675392027458	-7.75062100932509	0.426894940967837	-18.1558043104311	1.15523530031401e-73	2.5149472487836e-71	0.022	0.000	0.000	0.163	0.078	0.534	0.142	0.135	0.177	0.196	0.219	0.128	0.024	0.099	0.122	0.000	0.120	0.043	0.222	0.025	0.031	1.331	7.290	9.756	21.423	25.015	36.692
Pdensi_DN22000_c1_g2	FC_3_2	Needles	8711.22512657765	358.800041126422	4535.01258385204	4.6120011975773	0.254088017547878	18.151195172784	1.25637225504344e-73	2.72502969664938e-71	136.853	190.664	169.665	289.253	265.722	261.434	268.902	236.574	225.498	222.978	258.132	174.592	147.818	219.402	186.005	239.844	166.519	119.327	110.363	114.521	99.221	130.571	363.071	258.048	8.691	9.714	6.610
Pdensi_DN9542_c0_g1	FC_3_2	Needles	307.21868897214	2757.54029477744	1532.37949187479	-3.16799462620298	0.174618601788875	-18.1423662413315	1.47539936090766e-73	3.18832717039675e-71	12.085	10.495	8.666	10.069	10.422	9.676	8.714	8.565	8.470	7.158	8.576	5.998	9.876	11.084	7.612	8.819	4.894	3.523	4.332	6.037	5.422	4.222	0.563	0.145	45.369	78.415	75.293
Pdensi_DN14620_c0_g3	FC_3_2	Needles	884.309272297178	3866.03789338375	2375.17358284047	-2.12828333541396	0.117419382677042	-18.1254856471843	2.00564450460612e-73	4.31830689876349e-71	7.165	19.409	7.088	26.481	51.577	57.246	25.271	26.244	22.676	20.938	22.858	20.798	22.732	43.569	34.872	12.571	16.214	22.195	51.089	160.998	310.260	109.496	96.984	65.877	73.797	104.655	97.237
Pdensi_DN23883_c0_g5	FC_3_2	Needles	1099.34827566736	33.3670360211503	566.357655844255	5.02157931291367	0.277105230998857	18.1215608771181	2.15396725589664e-73	4.62073143556017e-71	8.989	21.841	17.233	35.149	31.904	24.359	31.925	29.588	30.658	25.239	33.831	26.096	8.859	22.827	14.479	17.106	9.241	6.586	21.867	8.889	8.156	18.015	7.739	6.855	0.584	1.115	0.696
Pdensi_DN23680_c3_g1	FC_3_2	Needles	2.16835300289309	3495.5032109186	1748.83578196075	-10.6843224222456	0.590203339583886	-18.1027820509765	3.02971112398968e-73	6.47575964207235e-71	0.056	0.030	0.000	0.065	0.000	0.000	0.067	0.014	0.097	0.063	0.018	0.165	0.103	0.209	0.364	0.050	0.046	0.035	0.064	0.178	0.204	0.062	0.051	0.166	63.381	119.069	68.767
Pdensi_DN15403_c0_g1d525914	FC_3_2	Needles	106.059051980626	4180.67021898912	2143.36463548487	-5.30035751894698	0.29285220339228	-18.0990870396392	3.23993523685948e-73	6.90000555388997e-71	5.062	4.226	4.002	9.044	7.648	5.814	2.221	3.901	2.773	4.762	5.194	3.017	4.297	9.322	2.358	6.853	20.715	15.577	27.296	9.086	14.959	3.000	0.666	0.267	80.668	94.725	121.783
Pdensi_GG_22266_c0_g1	FC_3_2	Needles	1308.31529224906	10955.9150922944	6132.11519227171	-3.06642065255381	0.169468663591176	-18.0943224993572	3.53261192050857e-73	7.49615148287267e-71	62.874	50.797	45.596	55.145	43.901	53.237	38.882	34.621	36.205	35.102	33.794	28.985	46.460	47.052	34.964	41.856	41.397	42.491	47.050	56.830	58.995	50.716	17.466	18.000	182.016	291.153	316.368
Pdensi_GG_94203_c4_g1	FC_3_2	Needles	2848.18173597935	95.5458558355909	1471.86379590747	4.93770127780795	0.273111338580887	18.0794444619719	4.62720252893722e-73	9.78353731828779e-71	44.502	85.664	58.806	78.040	109.230	63.832	89.772	81.781	67.590	49.987	104.403	37.974	62.273	86.511	54.725	53.363	38.005	22.132	51.274	15.121	22.865	161.644	125.226	92.524	2.460	2.109	2.021
Pdensi_DN24990_c0_g1d428723	FC_3_2	Needles	47.0188997885891	1918.062143973	982.540521880793	-5.3506891963019	0.296062099916	-18.0728610579335	5.21384248520289e-73	1.09700715825639e-70	5.787	4.295	2.320	2.751	2.829	2.902	1.681	0.986	1.287	1.172	1.035	1.939	2.366	4.290	3.012	4.336	3.681	3.837	2.786	4.686	3.943	4.221	0.699	0.862	36.664	59.505	40.893
Pdensi_DN18699_c0_g1d59366	FC_3_2	Needles	294.905020715553	2498.03650039046	1396.47076055301	-3.08237610338673	0.170553930784981	-18.0727356396888	5.22570993572175e-73	1.09700715825639e-70	9.896	10.509	7.857	13.202	10.521	9.117	7.905	8.325	8.491	6.353	8.917	6.076	9.280	10.688	7.169	8.972	7.259	6.322	9.861	7.137	7.365	6.117	4.029	2.905	49.462	57.897	69.865
Pdensi_DN8385_c0_g1d384512	FC_3_2	Needles	1125.22541570556	8.17249779361673	566.698956749589	7.08167385880175	0.392259488863847	18.0535437888663	7.39875554270429e-73	1.54765641297016e-70	5.926	15.600	15.570	30.858	30.524	22.830	30.787	32.022	31.482	23.467	33.718	23.037	6.181	16.853	11.451	16.110	3.811	3.069	0.977	1.181	0.952	6.293	0.277	0.307	0.137	0.296	0.150
Pdensi_DN21695_c0_g1d65833	FC_3_2	Needles	954.60565867144	30.2246976562041	492.415178163822	4.96249952266629	0.274917473108024	18.050869835823	7.76580248292558e-73	1.6186741281698e-70	4.477	14.414	18.304	23.768	23.521	19.963	24.708	26.865	28.367	20.388	28.630	19.852	6.477	18.040	13.962	18.386	8.919	8.689	33.217	2.613	9.550	28.899	1.654	1.051	0.554	0.911	0.711
Pdensi_DN15483_c0_g1d276277	FC_3_2	Needles	4100.28402930187	96.6371451820581	2098.46058724196	5.44151257139261	0.301480853462704	18.0492807715425	7.99247146294424e-73	1.66003349865866e-70	17.204	56.391	42.411	91.596	100.622	94.175	101.551	128.238	113.639	128.507	119.235	108.763	30.310	81.254	52.558	58.168	26.954	19.758	25.735	33.326	21.092	10.241	52.680	25.692	2.517	2.474	1.693
Pdensi_DN10759_c0_g1d103777	FC_3_2	Needles	4677.29758725666	90957.4957182246	47817.3966527406	-4.28150591952676	0.2373242052004	-18.0407469011069	9.32747085714274e-73	1.93049087856336e-70	355.613	270.236	177.739	264.139	180.784	199.109	141.444	116.448	134.293	71.553	123.938	74.123	241.268	192.205	163.120	203.628	160.622	133.474	157.874	159.321	157.488	54.180	14.548	1.148	1327.965	2522.375	2765.394
Pdensi_DN19384_c0_g1d187799	FC_3_2	Needles	934.253954938197	8707.64010123045	4820.94702808433	-3.2209369007187	0.178569210951982	-18.0374706454005	9.89713335275991e-73	2.04120561874342e-70	34.601	34.605	25.796	39.205	33.529	27.283	25.441	27.985	24.905	24.409	27.354	19.107	31.968	32.472	23.147	26.342	15.308	14.827	14.335	23.367	17.554	20.683	5.166	2.059	142.135	258.557	228.613
Pdensi_GG_144055_c0_g1	FC_3_2	Needles	1355.11516559642	6759.17842993865	4057.14679776753	-2.31804203065953	0.128612145863513	-18.0235079283997	1.27402908123582e-72	2.61839704076783e-70	39.807	44.240	28.355	53.356	47.678	36.703	36.258	40.883	36.444	38.101	41.757	27.782	34.888	43.890	30.386	35.083	34.299	25.630	26.725	29.346	22.646	15.559	7.689	4.859	135.839	183.117	161.008
Pdensi_DN20496_c0_g1	FC_3_2	Needles	189.828752638554	1900.25886806905	1045.0438103538	-3.32604655807221	0.184570378164944	-18.0204786441941	1.34574153994386e-72	2.75614431973381e-70	12.491	9.029	6.711	9.014	7.151	7.805	5.273	4.975	5.653	4.207	4.685	5.385	9.431	8.738	7.266	7.300	4.057	4.451	4.131	4.805	6.160	4.605	1.228	1.235	32.428	50.667	53.608
Pdensi_DN21473_c0_g4	FC_3_2	Needles	2.38403514224878	1874.82446514138	938.604250141814	-9.63677094829157	0.534833853321717	-18.0182516279402	1.40101566885781e-72	2.85938541665948e-70	0.000	0.000	0.000	0.000	0.000	0.000	0.000	0.097	0.109	0.000	0.059	0.000	0.000	0.000	0.000	0.000	0.000	0.058	0.000	0.108	0.000	0.000	0.000	0.282	40.490	43.762	47.774
Pdensi_DN4636_c0_g1d205709	FC_3_2	Needles	1536.41814897316	11.6280157491194	774.023082361139	6.89824457940758	0.383869213302953	17.9702991027921	3.32915014515654e-72	6.7710766914241e-70	8.626	27.792	19.624	46.487	51.670	29.987	42.717	47.125	38.998	31.005	48.450	27.786	8.416	27.753	14.994	23.103	7.135	5.309	1.738	2.803	2.421	20.374	0.165	0.445	0.114	0.502	0.288
Pdensi_DN23717_c2_g2	FC_3_2	Needles	1358.1329917772	12.6269876204536	685.379989698829	6.59357386479599	0.368342022107463	17.9006832483325	1.16484054588447e-71	2.36097111884632e-69	9.244	19.824	25.721	33.099	34.419	23.265	36.292	38.574	38.924	27.266	36.049	23.966	9.795	21.821	12.056	36.182	26.740	17.832	13.537	7.307	9.875	48.714	0.803	0.202	0.093	0.512	0.333
Pdensi_GG_3088_c0_g1	FC_3_2	Needles	18.5514462211499	4838.94839665323	2428.74992143719	-8.02628070932302	0.448399884431509	-17.8998277831827	1.18287125384314e-71	2.38927798727306e-69	1.199	1.287	0.373	0.425	0.321	1.301	0.467	0.574	0.521	0.542	0.721	0.614	1.486	0.738	0.925	1.198	0.929	0.562	9.401	1.618	2.758	1.124	0.175	3.855	149.773	90.930	85.164
Pdensi_DN21963_c1_g6	FC_3_2	Needles	42.6191286243847	6931.35588921752	3486.98750892095	-7.34366913096265	0.411019591904437	-17.866956406959	2.13320007555373e-71	4.29408791921139e-69	1.760	1.770	1.242	2.536	3.606	5.006	1.066	1.601	0.906	0.608	1.332	0.740	3.729	3.666	5.441	2.178	1.999	3.120	4.894	6.825	6.418	9.743	1.408	0.563	170.792	107.032	201.636
Pdensi_DN17071_c0_g1d528962	FC_3_2	Needles	68.2068695101198	32695.9125021801	16382.0596858451	-8.90390753710394	0.498799138418624	-17.8506874838088	2.85500155003555e-71	5.72744491841433e-69	1.003	6.594	1.122	6.215	2.181	2.354	3.468	1.310	0.985	5.681	3.021	1.417	0.880	1.942	0.803	1.735	3.654	1.901	14.384	3.745	2.560	34.217	774.276	1621.983	755.124	679.810	848.719
Pdensi_DN18677_c0_g2d13891	FC_3_2	Needles	54.5318933386296	1537.83944907539	796.185671207011	-4.81420904320269	0.270227823567009	-17.8153714138503	5.37002741233804e-71	1.07362190908101e-68	2.553	1.495	0.854	1.632	1.496	2.408	1.455	1.946	1.174	2.696	1.893	0.940	2.184	2.217	1.611	0.892	0.462	0.524	1.385	1.246	1.006	1.233	3.149	6.022	32.584	35.952	39.971
Pdensi_DN7133_c0_g1d207470	FC_3_2	Needles	217.884434522968	2868.05009681501	1542.96726566899	-3.71958515606182	0.208810100876081	-17.8132434228803	5.57816802389677e-71	1.11145470602247e-68	5.448	4.707	5.407	7.424	7.039	11.057	5.693	5.790	6.743	5.882	5.759	6.091	7.122	8.143	10.989	4.323	3.476	3.529	4.309	4.817	5.549	40.645	45.267	60.104	51.997	67.540	85.524
Pdensi_DN22132_c0_g2	FC_3_2	Needles	488.265316534869	12448.5029353157	6468.38412592528	-4.67262137478938	0.262347894768198	-17.8107828115714	5.82888737982293e-71	1.15748706519801e-68	15.357	13.605	13.939	17.622	16.985	15.854	13.126	12.945	14.826	10.084	13.595	9.737	13.182	15.939	12.315	13.975	9.061	6.884	9.152	13.421	11.302	20.493	14.239	17.379	179.504	322.723	403.032
Pdensi_DN37017_c0_g2	FC_3_2	Needles	1301.76490568186	17.5358573258456	659.650381503855	6.21722106950443	0.349309723769349	17.7985914689558	7.24687000757702e-71	1.43422145513593e-68	3.636	26.540	24.410	36.319	39.537	26.825	32.060	42.985	34.017	35.228	34.970	25.972	7.951	27.345	15.114	30.137	22.306	18.314	239.195	4.029	96.280	97.370	1.265	0.739	0.340	0.538	0.348
Pdensi_DN3841_c0_g1	FC_3_2	Needles	81.1551185950093	1055.17893433831	568.167026466661	-3.7042957435965	0.20827664618267	-17.7854589628241	9.16101566834637e-71	1.80696422808635e-68	11.101	5.717	8.356	4.557	2.365	4.203	2.452	2.039	2.317	1.969	1.049	2.285	3.995	2.882	3.078	3.231	2.082	2.705	0.615	2.890	0.799	4.636	1.013	1.116	17.977	29.004	28.935
Pdensi_DN23765_c0_g2d549920	FC_3_2	Needles	786.766472588966	109731.66283395	55259.2146532693	-7.12396441415964	0.40080319667665	-17.7742205482132	1.11942741905631e-70	2.2006295740706e-68	78.071	36.806	42.666	56.451	32.649	31.618	11.802	23.802	29.997	12.914	34.147	23.914	84.319	37.548	48.585	88.343	51.587	51.139	140.271	89.247	288.611	88.856	0.818	0.957	1874.075	2629.188	3378.273
Pdensi_DN12697_c0_g1d521551	FC_3_2	Needles	42578.9546072725	19.1171369584898	21299.0358721155	11.1592127004795	0.627856960574267	17.7734952404968	1.13399794267236e-70	2.22184216907796e-68	3499.062	1694.489	2370.495	2836.528	567.846	1960.690	1485.781	371.531	1708.112	1417.340	200.840	1287.617	2581.735	1559.755	1609.496	4105.652	626.053	606.796	146.585	25.025	133.037	11.110	4.240	8.816	0.512	0.393	0.424
Pdensi_DN16429_c0_g1d111299	FC_3_2	Needles	1940.80207552308	180.647616992994	1060.72484625804	3.44627900931031	0.194367725070068	17.7307163937221	2.42919211812018e-70	4.7437037711291e-68	12.240	45.369	19.355	27.583	83.067	69.243	50.994	58.117	53.508	39.325	49.507	41.294	33.437	71.440	55.761	28.413	25.906	20.137	17.759	16.850	23.803	8.096	5.575	0.470	4.108	4.333	4.206
Pdensi_GG_61143_c0_g1	FC_3_2	Needles	2555.51337993268	89.4367641136659	1322.47507202318	4.8254012430246	0.272369594528827	17.7163726787202	3.13485976904116e-70	6.10145438292947e-68	40.560	57.604	43.006	65.798	73.446	57.663	60.163	75.509	78.171	80.789	93.733	78.259	36.626	57.687	34.358	37.681	23.956	19.655	17.223	20.729	23.711	23.982	6.428	4.190	1.571	2.939	1.926
Pdensi_DN32798_c0_g1	FC_3_2	Needles	2149.72445936377	214.364943356823	1182.04470136029	3.30747570997392	0.186889951212717	17.6974507645377	4.38721668502186e-70	8.5107659910528e-68	20.348	50.564	37.751	67.538	66.746	47.047	58.135	63.780	58.255	45.145	79.515	46.826	18.894	44.744	25.169	40.681	11.719	6.718	11.393	6.846	4.970	30.289	0.625	0.887	3.480	6.284	5.741
Pdensi_GG_137996_c0_g1	FC_3_2	Needles	34.0447419336199	13289.1607086309	6661.60272528224	-8.60725272122921	0.486641151838289	-17.6870630211097	5.27543468583376e-70	1.0200157085481e-67	0.843	1.964	0.163	1.311	1.378	0.484	1.677	0.554	0.647	0.815	0.673	0.122	1.025	1.107	0.508	1.041	0.612	0.335	0.257	0.668	0.382	0.923	0.050	3.717	330.064	342.040	251.343
Pdensi_DN14429_c0_g1d8303	FC_3_2	Needles	221.347667802355	1508.97214430976	865.159906056058	-2.76791102045632	0.156751510850478	-17.6579543344662	8.83853671209749e-70	1.70334540787009e-67	5.952	7.349	6.415	8.329	8.654	7.672	6.429	5.785	6.342	5.705	7.010	4.927	5.804	8.007	6.616	8.618	7.710	7.161	8.835	9.964	6.640	6.687	7.066	4.457	30.913	36.656	39.210
Pdensi_DN30837_c0_g1d143857	FC_3_2	Needles	1301.56811866271	22.4842495661822	662.026184114445	5.80552662114211	0.329172440851707	17.6367335191269	1.28688189744169e-69	2.47194872711519e-67	10.330	25.766	21.492	40.495	40.115	25.095	36.736	36.959	35.417	26.595	41.205	24.324	10.879	25.561	14.266	16.900	6.744	5.594	4.559	2.858	4.227	19.152	0.835	0.872	0.343	0.858	0.424
Pdensi_DN19427_c0_g1d407868	FC_3_2	Needles	23.6559760758884	3357.08471489379	1690.37034548484	-7.14416509727683	0.40564397631624	-17.6119097395575	1.99595773581219e-69	3.82151139261579e-67	0.160	1.302	0.729	0.356	1.143	0.617	0.525	1.018	0.424	0.149	0.449	0.338	0.214	0.434	0.384	0.479	0.887	0.577	1.734	0.422	0.750	0.058	0.044	0.038	82.971	73.027	76.938
Pdensi_DN24603_c0_g1d226008	FC_3_2	Needles	201.976807916553	16154.2721708219	8178.12448936921	-6.32159723969053	0.358971283442332	-17.6103146164506	2.05300771333453e-69	3.91797858383411e-67	5.667	12.938	7.955	10.146	15.786	8.124	3.251	7.720	5.908	2.443	8.714	3.647	6.788	19.629	14.972	19.032	60.197	34.113	26.897	43.822	21.921	7.725	1.680	0.586	311.900	391.325	446.087
Pdensi_DN14374_c0_g1d8160	FC_3_2	Needles	1220.77455165965	7.50209110640973	614.138321383028	7.34813303721954	0.417686881831988	17.5924439019737	2.81472332064036e-69	5.35425961371909e-67	8.393	26.307	19.536	39.386	38.717	23.598	34.339	35.156	32.853	28.995	34.554	27.660	7.701	24.081	12.411	27.070	14.858	7.922	30.437	5.364	4.307	21.009	0.174	0.096	0.129	0.278	0.113
Pdensi_DN37391_c0_g1d89029	FC_3_2	Needles	856.575752480048	19.0751987270138	437.825475603531	5.50797842190666	0.31332654455778	17.5790354107421	3.56591190894077e-69	6.76131406760094e-67	8.371	11.104	17.924	18.792	29.383	27.421	21.906	24.406	25.404	19.071	26.090	23.982	12.908	19.055	22.985	6.543	1.422	5.942	5.381	3.510	4.713	4.889	2.105	2.356	0.418	0.462	0.495
Pdensi_DN22969_c1_g1	FC_3_2	Needles	1639.49919546205	8705.96692052685	5172.73305799445	-2.40908341596869	0.137113821494646	-17.5699531214857	4.18518099355735e-69	7.88463953911241e-67	42.526	35.271	28.977	52.521	48.820	42.067	43.247	45.207	48.843	49.724	56.005	45.553	44.721	46.995	33.823	40.834	33.768	36.297	49.445	53.891	42.106	51.013	51.443	73.316	163.145	219.736	238.343
Pdensi_DN83_c0_g1d163920	FC_3_2	Needles	2298.81870576281	69.2898840967006	1184.05429492976	5.0064935621615	0.284982943099341	17.5676954828006	4.35507438988939e-69	8.1784957687958e-67	24.994	46.243	30.547	76.222	65.857	36.891	66.122	65.787	60.854	76.409	73.036	51.033	27.573	46.726	27.773	33.172	28.800	23.029	13.149	18.896	17.463	20.172	6.867	3.156	0.888	2.462	1.748
Pdensi_GG_17711_c0_g1	FC_3_2	Needles	3391.24983905262	93800.9764243092	48596.1131316809	-4.78972051718011	0.272806202457627	-17.5572273431872	5.23716456278342e-69	9.80367184190594e-67	116.640	180.220	109.820	187.773	129.483	122.229	122.314	77.680	84.966	65.249	98.156	59.230	121.065	153.474	103.979	150.596	138.906	135.695	201.905	124.948	132.699	41.987	11.152	0.431	1613.518	2149.953	2966.681
Pdensi_DN9434_c0_g1d518297	FC_3_2	Needles	1102.51382578229	7.54192006326767	555.027872922778	7.19910774349661	0.410135717599932	17.5529890096502	5.64304904289202e-69	1.05299295140365e-66	7.589	27.176	30.333	30.350	43.121	24.170	32.664	29.985	29.811	25.785	27.306	26.227	15.604	28.263	15.772	12.180	8.804	10.893	16.266	5.459	19.597	11.558	0.524	0.000	0.161	0.120	0.257
Pdensi_GG_122594_c1_g1	FC_3_2	Needles	1531.33091075369	41.471349367299	786.401130060492	5.22632167577123	0.297787624964429	17.5504998785477	5.89588136553633e-69	1.09668990754703e-66	25.508	39.672	35.717	55.691	42.562	23.465	51.904	42.550	34.247	46.575	44.585	26.245	18.760	31.985	16.573	39.294	46.903	45.642	52.574	22.740	24.979	57.464	25.170	9.385	0.905	1.156	0.886
Pdensi_DN15888_c0_g3	FC_3_2	Needles	395.98881700287	11867.4787034746	6131.73376023871	-4.9058683595688	0.279662687045152	-17.5420911935125	6.83646968820332e-69	1.26763675647603e-66	25.590	12.515	11.996	13.812	11.780	13.275	9.648	10.500	12.985	10.235	11.953	9.784	20.002	13.693	14.735	11.288	7.099	8.681	9.899	10.634	12.998	27.092	9.811	12.793	193.509	266.438	394.639
Pdensi_DN15615_c0_g1d214491	FC_3_2	Needles	577.336995185934	5312.77174376376	2945.05436947485	-3.20161613060142	0.182682912346825	-17.5255369507309	9.14738982940227e-69	1.6908000842215e-66	18.989	18.177	16.410	24.852	21.972	18.634	14.779	16.693	16.880	13.825	17.731	10.842	17.849	20.389	14.358	22.144	18.043	15.093	19.799	17.272	14.410	11.250	5.489	1.333	111.569	119.251	144.026
Pdensi_DN13835_c0_g2d392407	FC_3_2	Needles	3276.09943243841	105.845725599131	1690.97257901877	4.9264252261115	0.28118670345169	17.5201215620706	1.00610202045938e-68	1.85384547525334e-66	18.991	75.260	57.422	84.575	106.668	70.472	80.335	105.330	88.755	67.515	88.882	57.919	28.057	88.654	44.254	67.386	87.160	70.451	305.596	19.359	261.699	139.918	4.561	2.752	1.518	3.622	2.592
Pdensi_GG_64530_c0_g1	FC_3_2	Needles	20683.891104108	1.84135394739011	10342.8662290277	13.5934548598291	0.776454948410366	17.5070747989422	1.26531286524911e-68	2.32418202832742e-66	179.782	339.248	199.240	197.420	388.144	243.471	482.693	539.678	706.986	473.973	992.656	668.251	300.865	369.113	237.616	228.524	326.981	165.877	168.615	138.649	104.537	22.162	47.901	4.716	0.071	0.051	0.037
Pdensi_DN19912_c0_g1d410094	FC_3_2	Needles	1163.93540876893	4879.41276160985	3021.67408518939	-2.06867798230446	0.118191549361791	-17.5027571215952	1.36498721991338e-68	2.49945743923018e-66	31.701	40.013	31.849	52.950	45.226	30.900	34.197	32.528	30.893	32.548	33.972	23.256	37.048	41.658	28.526	40.452	23.920	20.591	27.278	22.590	19.375	24.698	7.438	7.372	88.021	130.626	130.910
Pdensi_DN580_c0_g1d164215	FC_3_2	Needles	1684.3089865659	86.7602830072317	885.534634786564	4.2575457996447	0.2432746766062	17.5009822602152	1.40819566785513e-68	2.57056935282164e-66	26.290	29.802	26.091	56.659	40.392	31.804	48.274	41.859	51.000	37.096	43.735	38.591	20.892	29.998	19.175	27.426	12.869	11.118	8.512	3.509	8.984	7.936	3.635	2.351	1.456	2.127	2.680
Pdensi_DN21146_c1_g1	FC_3_2	Needles	7838.64891425426	3.36078087012938	3921.0048475622	11.3677168414983	0.649610310854591	17.4992863437521	1.45075522924341e-68	2.64006011206496e-66	104.536	110.635	47.540	145.624	221.525	44.717	195.251	297.877	164.375	218.105	195.045	81.128	68.689	123.473	21.550	152.425	123.483	38.113	55.245	38.250	43.509	5.796	0.613	0.109	0.107	0.060	0.064
Pdensi_DN15955_c3_g2	FC_3_2	Needles	3.02838254897752	1064.43463430803	533.731508428504	-8.44901973081098	0.483401342759703	-17.4782711247266	2.09763116716665e-68	3.80545254243484e-66	0.000	0.000	0.000	0.038	0.000	0.525	0.099	0.094	0.053	0.035	0.060	0.000	0.017	0.069	0.170	0.014	0.084	0.000	0.017	0.018	0.075	0.113	3.668	13.983	18.560	26.100	31.689
Pdensi_DN17400_c0_g1d401270	FC_3_2	Needles	3344.21059981727	146.265614576821	1745.23810719705	4.50036154792437	0.257674495587615	17.465296818226	2.63328145937691e-68	4.76251233540663e-66	42.076	136.757	68.356	81.957	131.778	127.535	76.461	92.784	110.417	65.913	90.243	72.565	40.488	124.696	65.488	65.672	85.187	47.803	45.358	56.417	38.629	17.946	106.274	93.292	2.348	4.237	3.960
Pdensi_DN20842_c6_g4	FC_3_2	Needles	2123.81882858663	112.750736194487	1118.28478239056	4.22086915285806	0.241888611814857	17.4496398205334	3.46410182970939e-68	6.24590311191682e-66	15.771	40.599	52.739	58.605	44.346	43.197	56.504	51.370	69.885	58.307	53.333	51.284	20.997	43.186	28.982	64.034	37.343	25.760	74.714	9.485	47.002	108.273	4.319	3.470	1.946	3.171	3.010
Pdensi_DN26579_c0_g1d194213	FC_3_2	Needles	40.8155724613753	1227.16522586443	633.990399162901	-4.91350827637868	0.282252530118536	-17.4081992261157	7.14977195254135e-68	1.28518790702883e-65	1.659	0.299	0.138	1.052	1.510	5.133	1.076	0.870	1.475	1.956	2.272	1.956	1.078	3.672	3.238	0.991	0.597	1.353	1.378	2.084	0.397	4.634	0.846	15.295	25.021	33.706	28.343
Pdensi_DN32600_c0_g1	FC_3_2	Needles	455.827208643504	8262.54435108638	4359.18577986494	-4.18079267352306	0.240431178451	-17.388729284023	1.0043637401079e-67	1.79439198418851e-65	15.549	13.787	13.556	15.878	13.314	12.163	11.024	12.107	15.008	11.814	12.105	13.235	14.333	15.271	10.183	12.787	6.083	5.826	5.035	8.968	7.437	13.747	3.240	1.641	129.039	235.730	233.790
Pdensi_DN18334_c4_g1	FC_3_2	Needles	112.588611637689	1782.18370105564	947.386156346663	-3.98577908051486	0.229396906986026	-17.3750340965044	1.27530471805593e-67	2.2715495764427e-65	6.469	6.423	3.792	4.138	4.452	3.643	3.541	3.162	2.753	2.942	2.423	3.168	3.825	5.445	4.174	3.463	2.723	3.246	2.035	5.693	3.335	4.694	0.657	0.081	28.682	54.279	46.049
Pdensi_DN20185_c0_g1	FC_3_2	Needles	1633.81153204966	21.5935975210872	827.702564785375	6.25567248910532	0.360884435691236	17.3342817545546	2.59285858308084e-67	4.60439983851689e-65	30.422	36.772	29.461	24.707	52.395	49.275	35.341	46.084	55.146	38.483	48.522	42.851	40.229	44.559	52.630	26.082	95.692	101.204	143.765	21.276	85.028	2.653	2.533	0.270	0.450	0.501	0.585
Pdensi_DN19425_c0_g1d286932	FC_3_2	Needles	951.604642541206	89.776802764041	520.690722652624	3.40445582907022	0.196457835798883	17.3291933876102	2.83273555327092e-67	5.0152217796901e-65	18.105	29.382	24.274	30.217	33.788	29.589	27.681	24.770	27.336	28.319	26.253	25.328	23.665	37.858	28.703	27.466	30.448	34.058	29.217	16.924	21.185	15.892	10.277	5.757	1.734	2.402	2.276
Pdensi_DN24910_c1_g2	FC_3_2	Needles	5104.36988949423	407.829937493048	2756.09991349364	3.6505579340476	0.210827258681687	17.3153981931687	3.6002326628549e-67	6.35489716786632e-65	32.366	65.459	54.803	97.758	190.558	236.559	117.385	154.898	154.804	124.133	151.983	151.709	103.533	160.044	160.053	69.946	107.767	85.359	160.806	113.743	148.701	94.878	184.502	130.749	8.668	9.961	10.173
Pdensi_DN31624_c0_g1d198850	FC_3_2	Needles	879.535898653696	6577.5171880698	3728.52654336175	-2.90295912513064	0.167724019780234	-17.307951055158	4.09738210227075e-67	7.21077911944229e-65	37.876	49.300	28.615	44.365	42.916	32.865	26.542	25.358	21.899	21.233	32.623	12.324	39.907	44.350	29.858	35.899	26.016	15.651	20.320	25.145	16.934	11.340	4.898	0.316	118.798	197.714	155.449
Pdensi_DN84893_c0_g1	FC_3_2	Needles	1169.89903418932	9.20013157747425	589.549582883398	7.11106928047142	0.411314325336425	17.2886496833172	5.72783512737495e-67	1.00500424164768e-64	5.351	18.804	18.983	33.293	33.003	22.199	33.285	32.584	32.197	25.765	37.424	23.778	7.065	21.757	12.472	19.160	20.453	29.428	14.397	1.860	3.254	25.256	0.547	0.421	0.255	0.287	0.098
Pdensi_DN15671_c0_g1d182671	FC_3_2	Needles	6.64885687092098	868.307833516997	437.478345193959	-7.03668238135016	0.407854310376914	-17.2529312607909	1.06363516822381e-66	1.86069677241153e-64	0.011	0.012	0.034	0.029	0.055	0.393	0.137	0.166	0.254	0.294	0.753	0.354	0.025	0.066	0.452	0.021	0.013	0.043	0.079	0.053	0.066	0.275	0.014	0.024	19.933	22.792	18.177
Pdensi_DN21513_c0_g1d295844	FC_3_2	Needles	1002.21169469416	21.5869593616109	511.899327027887	5.55283151429966	0.321955141363806	17.2472211214824	1.17412315268222e-66	2.04788678906553e-64	42.076	42.768	34.169	36.611	35.199	32.867	28.626	23.838	31.489	17.315	18.048	21.728	51.297	33.589	36.095	26.028	15.227	17.301	10.986	13.059	17.553	5.312	5.971	28.300	0.452	0.523	0.574
Pdensi_DN18784_c0_g1d405368	FC_3_2	Needles	1837.30976652773	100.68433900421	968.997052765967	4.20188449891894	0.243735810189581	17.2395040993388	1.34182899098314e-66	2.33347237458575e-64	17.772	34.965	36.100	53.374	47.848	38.017	52.018	47.867	54.068	52.777	47.591	42.729	23.161	35.176	25.323	33.948	20.871	26.573	34.569	16.061	34.439	45.880	5.456	4.459	2.126	2.041	2.947
Pdensi_DN19231_c0_g1d483147	FC_3_2	Needles	1295.26544127713	5.50203808912333	650.383739683125	7.71489575932988	0.448159086882891	17.2146364653449	2.06238696594851e-66	3.57595998440965e-64	12.594	21.242	13.865	35.040	48.007	50.054	38.161	32.385	38.030	30.451	39.448	27.707	22.581	32.953	39.721	20.075	13.615	8.091	13.557	4.925	7.243	44.932	15.533	28.237	0.072	0.153	0.212
Pdensi_DN51142_c0_g1	FC_3_2	Needles	237.248395950114	2513.78999646978	1375.51919620995	-3.40458243544229	0.19809661249096	-17.1864747843564	3.35310560572558e-66	5.79682924702777e-64	9.290	5.301	6.232	7.330	5.780	4.995	5.929	6.515	7.412	6.066	8.218	6.098	7.067	6.107	3.565	10.875	10.218	11.663	14.205	10.213	12.522	15.997	6.312	6.088	55.218	62.293	59.287
Pdensi_DN21604_c0_g1d221578	FC_3_2	Needles	11.9833287937035	2442.73503304644	1227.35918092007	-7.66220030960766	0.446240239631211	-17.1705723265566	4.41049644663311e-66	7.60248007732105e-64	0.371	0.433	0.184	0.625	0.706	1.276	0.507	0.371	0.129	0.193	0.234	0.319	0.179	0.856	0.689	0.000	0.636	0.350	0.055	0.000	0.622	1.145	8.765	7.204	40.159	73.398	62.894
Pdensi_DN12770_c0_g1d390406	FC_3_2	Needles	1504.46835492082	28.4451964187189	766.456775669768	5.74043575070797	0.334482870960803	17.1621217380088	5.10153758946204e-66	8.76793210441488e-64	34.675	39.831	30.712	22.736	32.646	37.098	33.435	41.317	51.009	39.630	41.601	38.026	34.584	43.421	36.507	34.242	89.254	88.519	124.343	111.841	136.544	28.152	3.225	1.728	0.598	0.703	0.703
Pdensi_DN31245_c0_g1d564486	FC_3_2	Needles	1045.16486112888	61.8233994842038	553.49413030654	4.06135387330542	0.236688908128372	17.1590375967372	5.37977287366841e-66	9.21917404493748e-64	30.500	29.383	32.727	36.084	32.091	28.200	31.476	25.591	30.563	26.887	23.455	20.844	27.855	32.237	26.643	32.431	21.951	19.745	18.507	10.554	25.533	8.702	6.595	2.607	1.095	1.698	1.651
Pdensi_GG_44030_c3_g1	FC_3_2	Needles	3789.45009423431	125.113733459163	1957.28191384674	4.93106038180351	0.288135156867611	17.1137060656197	1.17293207462599e-65	2.0041794887919e-63	54.133	112.032	83.029	100.262	119.262	174.621	98.361	85.607	133.003	81.875	78.120	90.767	52.855	109.421	82.958	53.781	31.392	29.514	26.828	31.547	37.168	23.384	80.960	116.360	2.736	2.710	3.364
Pdensi_DN23832_c0_g1d550346	FC_3_2	Needles	3793.71172367436	202.548643445835	1998.1301835601	4.21020533632777	0.246148141306079	17.1043555884198	1.3771651046759e-65	2.34633007790564e-63	50.587	140.125	84.107	119.985	111.852	75.615	108.457	110.495	99.200	87.549	114.367	80.379	47.769	103.000	49.048	85.538	53.413	47.178	29.030	67.284	30.956	150.189	11.618	21.680	3.009	6.888	4.857
Pdensi_DN25478_c0_g1d74559	FC_3_2	Needles	6466.26979574039	47284.7178148382	26875.4938052893	-2.87026946075626	0.16783126224333	-17.1021144832647	1.43116302157928e-65	2.43128124986731e-63	192.613	191.952	157.948	210.052	207.944	224.597	208.350	165.061	169.323	189.736	173.009	147.383	187.385	213.544	167.426	148.461	112.092	96.436	229.666	159.054	231.049	528.624	573.780	803.425	1025.337	1199.879	1106.096
Pdensi_DN21267_c0_g2	FC_3_2	Needles	1951.42924291371	11.1980753201426	981.313659116927	7.47988863205495	0.437447532417093	17.0989389075422	1.5113085795773e-65	2.56003478383211e-63	4.447	23.900	29.283	51.746	59.078	37.450	39.894	65.217	58.083	45.112	49.183	39.105	8.455	33.639	13.025	36.410	19.329	10.117	8.661	2.803	2.864	72.663	0.850	0.630	0.250	0.335	0.204
Pdensi_DN16418_c0_g1	FC_3_2	Needles	760.183391817379	5643.78343062016	3201.98341121877	-2.89304550497076	0.169208972377712	-17.0974710402049	1.54985139607378e-65	2.617779172696e-63	17.978	21.849	18.395	27.331	27.873	20.185	22.483	19.780	21.465	15.087	22.075	13.977	21.702	24.199	20.138	23.569	18.683	17.781	19.004	21.700	21.314	36.740	29.493	8.340	97.161	144.104	164.220
Pdensi_DN24867_c1_g5	FC_3_2	Needles	1.25474762539046	8083.00861790714	4042.13168276626	-12.735045030304	0.744893716093301	-17.096459206415	1.57698867050331e-65	2.65598329694883e-63	0.732	0.320	0.207	0.322	0.308	0.397	0.000	0.000	0.100	0.100	0.252	0.000	1.182	0.784	1.120	0.185	0.191	0.214	0.000	0.533	0.209	0.000	0.000	0.343	129.368	190.809	262.975
Pdensi_DN18969_c0_g1	FC_3_2	Needles	1493.93642167504	7.69398097368764	750.815201324363	7.70138243347913	0.450647998740188	17.089574246438	1.77464773187077e-65	2.98034340090378e-63	4.195	24.203	20.859	34.582	41.288	30.939	35.651	46.268	43.142	34.388	36.706	30.884	8.213	28.238	15.680	24.924	13.883	10.068	38.641	4.351	3.927	64.162	0.550	0.700	0.194	0.235	0.091
Pdensi_DN12077_c0_g1d105072	FC_3_2	Needles	1441.748874838	43.3389495306811	742.543912184342	5.02319346842456	0.294225388819808	17.0726037225187	2.37373295375143e-65	3.97508972332067e-63	9.722	23.746	24.673	42.071	40.334	30.894	37.163	43.102	40.505	34.928	41.016	35.029	9.165	24.654	14.557	28.571	36.184	69.906	62.056	9.159	48.085	51.967	7.448	5.045	0.701	1.524	0.914
Pdensi_DN16789_c0_g1	FC_3_2	Needles	609.710584660459	7563.89795459928	4086.80426962987	-3.63323535956678	0.212929824833133	-17.0630646148985	2.79499643177795e-65	4.66724702453057e-63	17.207	14.954	11.120	17.315	18.885	16.382	17.968	15.716	17.428	16.329	17.635	15.849	14.941	16.377	11.005	12.391	11.247	13.570	15.083	13.612	15.911	25.917	15.527	9.498	136.607	244.635	162.083
Pdensi_DN17897_c0_g1d282278	FC_3_2	Needles	3162.96758519204	54.4685339814425	1608.71805958674	5.83372608542063	0.341929615486554	17.0611898507809	2.88616153385214e-65	4.80582687813867e-63	41.469	111.897	56.771	129.357	105.457	54.243	92.488	101.777	71.249	95.073	115.236	76.913	32.658	80.805	28.392	72.421	28.027	20.523	9.629	28.668	15.084	26.227	9.944	8.878	0.833	2.065	1.063
Pdensi_DN13873_c0_g1d340772	FC_3_2	Needles	1375.85776508982	52.7599432235788	714.308854156699	4.66539183243281	0.273529160923639	17.056286856871	3.13883526573682e-65	5.21179655606624e-63	8.102	43.430	17.132	17.511	33.292	27.759	33.295	39.446	42.406	21.135	37.492	20.546	25.412	36.272	41.855	15.549	24.284	17.539	15.320	20.288	12.875	19.644	25.240	13.689	0.809	1.471	1.552
Pdensi_DN19451_c1_g4	FC_3_2	Needles	160.112197411814	2181.71814301889	1170.91517021535	-3.76838342267419	0.221153485106041	-17.0396745991468	4.17045479948815e-65	6.9052158495525e-63	10.961	6.830	3.913	7.312	5.492	4.876	4.955	4.943	3.548	4.079	4.731	2.450	9.415	7.729	4.190	6.393	5.626	4.331	3.916	7.527	3.541	6.100	1.129	0.951	37.469	58.141	61.260
Pdensi_DN11274_c0_g2	FC_3_2	Needles	371.517109781063	5017.82713641577	2694.67212309842	-3.75668121198286	0.220686078792573	-17.0227376032805	5.5704190729244e-65	9.19729389571414e-63	21.693	18.455	13.828	18.954	17.641	14.116	9.338	10.474	11.295	6.882	9.783	6.168	14.980	18.644	9.123	16.553	11.619	7.642	8.271	9.373	9.505	5.484	2.052	1.148	77.783	147.405	138.719
Pdensi_DN21279_c0_g4	FC_3_2	Needles	28.7746779352738	3988.31344445482	2008.54406119505	-7.11648790496089	0.418190082274471	-17.01735217214	6.10705608265909e-65	1.00550882208016e-62	1.030	1.540	0.419	2.384	1.495	0.812	0.954	0.594	0.865	1.200	1.127	1.519	0.673	1.373	0.038	0.046	0.131	0.106	0.116	0.020	0.024	0.177	0.000	0.034	52.056	156.881	84.754
Pdensi_DN12832_c0_g1d176950	FC_3_2	Needles	2167.32378040652	54199.6383475907	28183.4810639986	-4.64419963103807	0.273056358437467	-17.0082090657546	7.13868278439282e-65	1.17207998710566e-62	99.722	102.121	62.137	136.181	86.668	54.896	78.612	55.184	48.463	50.517	67.818	38.625	88.752	92.026	60.005	110.733	80.021	63.089	79.166	58.894	54.841	39.227	11.228	2.102	1259.902	1150.509	1373.508
Pdensi_GG_63418_c0_g1	FC_3_2	Needles	55.159216449653	16892.2654923398	8473.7123543947	-8.25806591266339	0.486186557760752	-16.9853850972308	1.053598285252e-64	1.72505441807319e-62	3.190	5.981	4.863	0.726	3.071	1.236	0.724	2.460	1.420	0.766	1.244	1.261	0.582	1.486	0.970	0.245	0.897	0.576	1.267	1.210	0.825	0.000	0.578	0.676	315.115	329.598	557.557
Pdensi_DN11196_c0_g1d5219	FC_3_2	Needles	1079.80711103626	6680.45519372965	3880.13115238296	-2.62989551225265	0.154991799522564	-16.9679655333622	1.41758768269907e-64	2.31456628892691e-62	23.773	27.205	19.856	38.354	32.993	24.104	28.192	31.725	30.536	31.337	30.816	25.977	23.077	33.247	18.540	24.887	17.260	12.162	13.629	20.724	15.208	23.589	9.607	5.619	116.033	193.863	170.611
Pdensi_DN12772_c0_g1d390389	FC_3_2	Needles	1782.7757128519	16.1817676324789	899.478740242189	6.80516426287235	0.401115033444636	16.9656175796553	1.47540317764485e-64	2.40229150633758e-62	24.616	51.104	48.728	64.480	60.048	51.252	55.184	44.156	50.194	42.055	46.959	37.854	32.652	61.510	31.207	73.091	90.322	59.469	86.500	41.479	81.890	15.154	16.791	4.552	0.343	0.589	0.199
Pdensi_DN22952_c0_g1d223342	FC_3_2	Needles	299.26891964141	1403.99166853421	851.630294087812	-2.22957764500773	0.131737611285434	-16.9243819077373	2.97453160469784e-64	4.8298340660921e-62	9.905	8.997	6.781	10.290	9.817	7.495	8.167	8.589	8.325	7.244	8.960	6.272	7.323	8.485	5.703	6.237	5.265	4.672	7.056	9.180	8.402	10.424	4.633	3.849	27.557	37.904	34.425
Pdensi_DN17815_c0_g1	FC_3_2	Needles	1657.54479030633	4.66176528768544	831.103277797009	8.49793973071742	0.502118670094808	16.9241660126139	2.98545785397565e-64	4.83422113495413e-62	9.019	29.562	23.283	46.917	47.164	30.139	46.739	47.426	44.792	37.555	51.475	34.249	10.161	29.483	13.903	28.224	11.463	19.015	30.324	2.147	3.084	36.102	0.756	0.112	0.120	0.200	0.013
Pdensi_DN21871_c0_g1d495792	FC_3_2	Needles	47.6151640502687	5552.90087536958	2800.25801970993	-6.86334280602915	0.405612951835999	-16.9209162946163	3.15483855364536e-64	5.09445756441541e-62	9.175	2.368	0.936	4.462	2.336	4.749	1.933	1.272	0.812	0.491	1.699	0.685	5.749	3.777	4.264	1.478	0.699	0.958	1.976	1.327	1.256	3.501	0.169	0.417	141.647	106.298	135.392
Pdensi_GG_140227_c0_g2	FC_3_2	Needles	1734.37142472408	3.82602137110583	869.098723047594	8.71094615282455	0.515120345709464	16.9105068851962	3.76456016392022e-64	6.06238580479635e-62	7.193	34.417	29.741	43.918	46.917	28.980	44.187	51.221	49.829	36.612	51.631	34.417	9.019	32.949	15.456	39.573	33.669	30.770	101.893	3.887	11.092	73.923	1.746	1.147	0.049	0.158	0.075
Pdensi_DN23028_c1_g1d546584	FC_3_2	Needles	2775.08634534267	90.5241452465193	1432.8052452946	4.90053127692658	0.289996793845124	16.8985705391755	4.60945994231346e-64	7.40271710243833e-62	62.307	83.825	56.058	84.463	84.156	71.411	87.798	67.203	77.801	59.864	69.956	57.038	56.344	81.763	55.879	61.830	57.917	43.004	37.824	31.110	44.429	10.751	6.297	3.561	1.153	2.886	2.625
Pdensi_DN23753_c0_g1d224506	FC_3_2	Needles	6210.20334104951	2.69037418292237	3106.44685761622	11.5273922845979	0.682176725758401	16.8979559831544	4.65774650256513e-64	7.45988233444893e-62	61.505	112.923	102.512	103.159	166.593	166.386	161.556	164.831	193.498	130.929	228.818	169.114	94.381	124.016	176.922	123.125	97.017	80.543	180.939	148.507	169.264	340.570	16.085	3.705	0.109	0.039	0.028
Pdensi_GG_19473_c0_g1	FC_3_2	Needles	64594.4065013652	107.596553182966	32351.0015272741	9.24316277145348	0.547315902602824	16.8881677427908	5.4984186368238e-64	8.78237905037679e-62	299.710	1517.647	1177.423	970.138	1627.511	1483.056	1058.727	1964.017	2366.000	862.107	2207.971	1755.041	330.154	1572.670	1086.890	856.980	1846.207	1136.315	535.098	396.143	597.897	6.224	0.000	0.589	3.016	3.293	1.066
Pdensi_DN53210_c0_g1d254999	FC_3_2	Needles	864.528630825732	23325.3517771802	12094.940204003	-4.75391018773838	0.281692794808053	-16.8762221659866	6.73172072457776e-64	1.07231385493213e-61	95.483	51.585	63.767	83.339	44.578	56.922	31.614	16.362	24.627	14.786	19.008	12.377	73.441	48.927	64.748	72.730	33.799	34.777	29.112	30.410	27.778	16.057	10.162	4.421	442.054	599.293	622.013
Pdensi_DN25478_c0_g1d23167	FC_3_2	Needles	785.081861824641	9.83523819268159	397.458550008661	6.24945194080682	0.370535466777333	16.8660020460668	8.00332573603823e-64	1.27142563091511e-61	5.679	16.254	18.257	20.819	19.970	15.582	22.064	21.599	22.130	17.944	25.640	18.061	6.386	15.640	10.763	18.003	8.127	7.858	12.966	2.936	5.452	11.893	0.792	1.473	0.168	0.350	0.221
Pdensi_GG_70084_c0_g1	FC_3_2	Needles	1.59117788761761	4579.38601133949	2290.48859461355	-11.4528981463747	0.67969438253035	-16.8500703268109	1.04789992958649e-63	1.66022937900712e-61	0.037	0.394	0.182	0.161	0.066	0.157	0.060	0.076	0.000	0.000	0.116	0.022	0.224	0.147	0.330	0.017	0.162	0.484	0.523	1.128	1.494	0.494	0.067	0.000	125.498	94.494	93.713
Pdensi_DN22799_c0_g1d68491	FC_3_2	Needles	2131.72177297607	4.33983826303458	1068.03080561955	8.99442687819935	0.534016556694717	16.842973809408	1.18146838511245e-63	1.86681532818614e-61	20.528	34.051	27.490	68.160	48.713	35.188	50.682	67.301	60.498	59.934	58.557	51.341	14.789	32.484	13.727	37.730	10.941	10.989	53.066	4.275	2.671	29.397	0.068	0.113	0.086	0.145	0.044
Pdensi_DN29429_c0_g1	FC_3_2	Needles	1759.25432573489	48.7836598810489	904.018992807971	5.1957666841342	0.308560365912996	16.8387364616985	1.26917677969157e-63	2.0000252529086e-61	27.285	49.974	55.366	64.273	52.068	55.487	47.897	48.478	51.009	44.309	41.181	33.941	30.200	52.264	38.651	42.894	95.396	124.214	70.002	10.041	45.504	2.415	1.063	1.007	1.076	1.556	0.802
Pdensi_DN18493_c0_g1d217177	FC_3_2	Needles	197.834325020182	20889.6225750811	10543.7284500506	-6.72185714039671	0.399204992699171	-16.8381088997604	1.28270695025006e-63	2.01594202750665e-61	5.813	5.996	3.699	4.636	3.890	4.076	3.829	8.477	4.274	5.770	8.612	6.302	4.235	4.720	1.964	5.731	7.382	4.493	25.527	8.817	7.760	1.017	1.128	0.764	521.986	451.606	473.837
Pdensi_DN13580_c0_g1d272262	FC_3_2	Needles	169.074743980923	9687.42322773212	4928.24898585652	-5.83938092171403	0.347170070916759	-16.8199433387048	1.74325364557002e-63	2.73244549421228e-61	9.099	10.585	5.032	12.591	10.738	4.609	6.430	4.898	2.902	4.035	6.993	1.474	11.480	10.040	6.164	8.898	6.125	4.024	7.618	5.092	2.893	1.769	0.078	0.000	232.017	223.491	219.351
Pdensi_DN18283_c0_g1d216916	FC_3_2	Needles	164.670581692607	3501.97457565829	1833.32257867545	-4.40932935879476	0.262404732092802	-16.8035436084871	2.29889838373538e-63	3.58426918030722e-61	9.696	9.817	4.889	8.588	8.283	5.812	4.031	5.486	4.280	4.482	5.663	2.974	11.376	9.931	6.435	7.908	6.099	3.844	3.158	6.661	4.149	4.116	1.592	0.278	81.370	93.656	70.190
Pdensi_DN22278_c0_g2	FC_3_2	Needles	5.70541817803744	747.848995579994	376.777206879016	-7.04727707565676	0.419474531870145	-16.8002501707025	2.43016874611459e-63	3.77891240020819e-61	0.000	0.153	0.000	0.114	0.170	0.098	0.199	0.084	0.201	0.249	0.308	0.193	0.090	0.221	0.069	0.065	0.068	0.128	0.861	0.319	1.104	0.243	0.312	4.766	13.251	19.414	20.971
Pdensi_DN30757_c0_g1	FC_3_2	Needles	1595.7766750068	9.691924716356	802.73429986158	7.37646123501471	0.439233806673977	16.7939287070631	2.70341721796011e-63	4.19272191700468e-61	36.820	36.552	27.538	66.414	43.379	33.905	57.855	34.963	41.274	36.492	35.514	29.835	22.558	28.153	18.332	36.020	17.550	14.166	13.422	1.750	9.272	2.302	0.048	0.053	0.185	0.294	0.211
Pdensi_DN13677_c0_g1d340413	FC_3_2	Needles	65.3010226832864	2178.04176249257	1121.67139258793	-5.06214505696556	0.30147081474055	-16.7914929387845	2.81669383880521e-63	4.35690650397714e-61	5.120	3.646	2.915	3.753	2.482	2.396	1.470	1.956	2.035	1.472	1.803	1.071	4.715	3.842	3.079	1.974	2.033	3.709	1.130	2.599	2.106	2.583	0.297	0.102	31.151	63.089	64.512
Pdensi_DN12254_c0_g1	FC_3_2	Needles	3681.16476259808	42.9397802888457	1862.05227144346	6.45273556073741	0.385231472798103	16.7502813668582	5.635909746591e-63	8.69483304448484e-61	26.120	43.428	38.708	100.330	241.800	241.025	98.056	108.294	102.102	72.713	86.750	71.254	112.388	185.524	180.028	91.476	121.830	98.189	170.852	156.009	143.474	90.966	61.791	14.556	1.032	1.442	0.531
Pdensi_DN19727_c0_g2d486518	FC_3_2	Needles	2193.8152179415	13.8818113435887	1103.84851464254	7.37030585229817	0.440519920119737	16.7309252446402	7.80168607530671e-63	1.20045891576035e-60	30.616	46.155	32.440	79.338	81.317	52.125	82.763	50.288	51.444	50.078	49.269	36.012	40.124	50.481	37.500	26.349	14.408	13.113	10.638	7.965	11.666	17.545	8.892	7.805	0.327	0.424	0.202
Pdensi_DN23056_c4_g1	FC_3_2	Needles	1856.64347554681	3.64076966330425	930.142122605059	8.69443687051958	0.520268305649038	16.7114482587464	1.08176040791615e-62	1.66017741558495e-60	9.023	14.555	12.911	39.601	61.078	20.343	45.123	54.196	56.090	38.131	40.485	32.117	10.459	13.955	9.630	13.144	5.596	4.744	3.904	1.691	6.575	2.902	3.380	4.021	0.000	0.170	0.098
Pdensi_DN25359_c0_g1d23093	FC_3_2	Needles	539.83062416166	2383.76380279925	1461.79721348046	-2.14420936830542	0.128342255303367	-16.7069634489208	1.16625043531466e-62	1.78518318586876e-60	18.896	22.362	17.477	25.418	18.873	17.968	14.408	15.384	15.452	14.135	18.731	12.600	17.809	23.815	18.319	22.944	14.212	13.467	12.029	16.130	10.219	6.390	1.683	0.832	43.861	64.063	62.545
Pdensi_DN12418_c0_g1d389916	FC_3_2	Needles	2581.24003911317	315.650581421323	1448.44531026725	3.02337963334326	0.180981465873613	16.7054654947629	1.19591074287737e-62	1.82582954689842e-60	12.519	41.476	44.774	66.284	66.606	48.672	65.259	75.698	75.180	53.726	72.920	51.311	13.837	44.739	26.688	48.199	12.211	10.455	72.413	3.152	3.881	93.889	0.445	0.334	5.519	9.216	7.948
Pdensi_DN17273_c0_g1d112741	FC_3_2	Needles	4318.86104041854	593.419889645662	2456.1404650321	2.86133702281939	0.171344210908078	16.6993504341645	1.3249938255239e-62	2.0176635251417e-60	83.945	98.436	102.014	122.377	113.377	109.412	114.599	112.987	134.022	102.396	118.929	101.056	73.192	96.892	77.101	115.105	85.858	97.577	59.704	54.666	46.032	97.236	46.639	16.056	11.050	17.128	14.244
Pdensi_DN12166_c0_g1d211357	FC_3_2	Needles	176.244858033576	2350.57211626631	1263.40848714994	-3.73897773903035	0.223968679457943	-16.6941991535582	1.44444319694456e-62	2.19387407424301e-60	12.188	10.054	6.533	6.893	6.065	13.497	5.657	4.104	5.013	6.443	3.439	6.593	7.765	11.863	7.384	4.906	2.826	2.074	3.470	8.270	4.772	28.687	38.045	86.140	38.973	63.109	67.344
Pdensi_DN32909_c0_g1d199954	FC_3_2	Needles	4208.58218292285	54.5677960379651	2131.57498948041	6.27650127549909	0.376037930126349	16.6911387725972	1.52042801900969e-62	2.30333088993224e-60	24.914	58.022	34.251	102.727	116.157	75.286	97.743	114.290	139.902	98.672	118.656	126.435	30.651	70.389	37.891	18.128	7.937	4.072	3.631	0.902	3.602	0.170	1.278	0.270	1.120	1.934	0.817
Pdensi_DN21791_c0_g1d495746	FC_3_2	Needles	1245.70534731093	11.705254052595	628.705300681762	6.8182562945254	0.408748868396803	16.6807955243228	1.8079515965298e-62	2.7318659869518e-60	11.039	18.172	15.015	28.133	31.086	20.373	31.660	33.747	38.872	23.667	35.021	21.123	10.649	16.806	15.305	16.616	6.171	6.795	6.821	1.631	5.494	0.487	1.487	0.285	0.313	0.359	0.152
Pdensi_DN18181_c0_g1d477311	FC_3_2	Needles	1251.74949189379	9696.76623678495	5474.25786433937	-2.95406180650572	0.177142086747433	-16.6762278843287	1.95159669623963e-62	2.94135646687869e-60	82.665	59.750	38.113	58.133	49.175	46.289	39.012	31.744	34.260	20.346	32.052	20.196	56.124	47.505	35.048	45.710	36.308	24.097	36.152	37.974	36.277	24.092	25.367	33.975	161.064	266.770	271.296
Pdensi_DN20494_c0_g1d290607	FC_3_2	Needles	812.077850243562	17904.1215675926	9358.09970891809	-4.46281662612076	0.268063154065229	-16.6483776619102	3.10917157532311e-62	4.6740152436296e-60	33.872	36.633	27.023	32.446	32.633	27.136	20.878	22.496	24.633	17.632	23.800	19.523	38.267	38.787	27.979	31.084	22.644	21.386	24.583	28.832	33.049	21.605	14.234	19.586	257.629	456.570	587.721
Pdensi_GG_81961_c1_g1	FC_3_2	Needles	22.84472245152	1138.66799269501	580.756357573267	-5.64456424921852	0.339070794174582	-16.647155538593	3.17330880362689e-62	4.75826321858125e-60	0.094	0.000	0.140	0.185	0.178	1.144	0.626	0.416	0.858	0.227	0.948	1.419	0.645	0.777	0.640	0.090	0.052	0.310	0.997	0.989	1.190	337.159	81.530	37.136	24.214	30.404	25.799
Pdensi_DN16032_c0_g5	FC_3_2	Needles	36.5603865997721	4500.02143792218	2268.29091226098	-6.94048520660286	0.417185295564479	-16.6364569422609	3.79413749586595e-62	5.67469740125966e-60	2.373	3.743	1.299	0.819	1.837	1.875	1.434	1.133	0.514	2.041	1.090	0.254	2.636	2.740	3.837	1.932	0.695	0.526	1.909	2.249	1.861	2.297	0.000	0.434	78.827	152.570	92.900
Pdensi_DN13362_c0_g2	FC_3_2	Needles	1153.29920761923	5737.94580368398	3445.6225056516	-2.31567750809043	0.139257276786774	-16.62877202199	4.31344196475697e-62	6.43502043772715e-60	27.174	26.235	20.239	24.402	26.166	33.520	31.897	30.736	33.992	41.772	35.170	33.557	24.207	25.493	21.960	19.379	13.645	12.956	15.468	10.965	14.292	77.795	38.445	83.659	102.290	151.317	157.716
Pdensi_DN18686_c0_g1d217541	FC_3_2	Needles	2897.79582377062	21488.4806982623	12193.1382610164	-2.89031644716616	0.173843454266807	-16.6259722539236	4.51974762495143e-62	6.72572773789924e-60	54.837	68.742	59.574	102.393	125.641	110.278	80.808	83.466	78.652	68.561	83.708	55.501	81.801	107.595	85.257	73.271	69.489	54.457	74.136	89.682	77.010	91.596	101.968	56.420	471.557	471.835	566.081
Pdensi_DN19623_c1_g1	FC_3_2	Needles	10448.1443109666	1466.88154841866	5957.5129296926	2.83379963122668	0.17057402713244	16.6133125826151	5.58236029336962e-62	8.28599888090841e-60	104.928	246.791	178.502	284.660	288.768	225.126	284.194	296.749	294.568	296.061	309.554	276.636	122.250	229.154	165.995	177.232	164.447	137.183	157.099	137.910	166.520	276.943	230.359	336.299	30.206	42.670	31.205
Pdensi_GG_134544_c0_g1	FC_3_2	Needles	696.107838769761	4112.16617752149	2404.13700814562	-2.56355906414285	0.154460983373457	-16.5968065731179	7.3498646773995e-62	1.08820578305508e-59	21.399	26.939	21.654	26.383	21.984	18.990	19.251	19.146	19.950	18.519	17.086	15.489	19.866	22.053	16.938	30.991	35.068	43.192	45.980	34.384	43.088	46.456	25.858	18.865	72.800	104.062	117.948
Pdensi_DN16117_c0_g1d469076	FC_3_2	Needles	32.0051754715857	595.77566550139	313.890420486488	-4.2161838773925	0.254358807308665	-16.5757337911879	1.04380958828969e-61	1.54155989422311e-59	1.870	0.638	1.024	1.179	0.523	0.934	0.912	0.834	0.936	1.283	0.880	0.827	1.722	1.081	0.825	1.188	0.560	0.768	0.560	0.670	0.449	1.568	0.707	0.355	12.738	15.918	13.385
Pdensi_DN14741_c0_g1d8588	FC_3_2	Needles	476.455582871123	4493.69507617055	2485.07532952084	-3.23809723838756	0.195752676433969	-16.5417776010834	1.83525841957038e-61	2.70362542967237e-59	12.588	10.537	6.654	9.570	8.750	7.501	11.744	13.351	14.778	17.818	20.808	14.542	9.563	12.958	6.172	9.018	15.566	7.293	17.949	15.755	27.005	21.921	51.541	31.560	82.985	135.011	103.879
Pdensi_DN10519_c0_g1d386904	FC_3_2	Needles	246.022839517165	3425.7404333017	1835.88163640943	-3.80120976424796	0.230283356844931	-16.5066629926175	3.28555825288193e-61	4.82804571365368e-59	10.853	9.710	9.258	15.543	10.316	9.458	6.468	6.066	8.047	6.269	5.592	6.366	11.016	9.478	7.927	8.353	7.384	7.401	7.621	7.990	7.364	7.798	0.654	0.300	55.356	94.464	97.712
Pdensi_DN19217_c0_g2	FC_3_2	Needles	2997.80166309391	3.3674190296057	1500.58454106176	9.99100981117937	0.605354401756105	16.5043977250284	3.41119364944751e-61	5.00016337957294e-59	56.691	60.989	46.997	86.743	77.943	67.844	77.488	76.847	96.564	62.121	71.515	71.538	38.349	55.819	36.936	46.919	26.384	16.069	11.399	1.561	7.254	0.352	0.028	0.062	0.095	0.017	0.100
Pdensi_DN3220_c0_g1d166176	FC_3_2	Needles	2187.73188319224	37.8722115135575	1112.8020473529	5.85253999642797	0.355273765014578	16.4733244409078	5.70473326042994e-61	8.34125662474655e-59	69.089	76.359	54.853	41.751	64.426	58.939	55.455	54.375	73.186	57.646	63.376	59.628	70.870	76.081	66.850	55.119	49.847	34.643	37.091	19.314	36.606	11.099	2.910	0.600	0.739	1.331	0.641
Pdensi_DN3066_c0_g1d381512	FC_3_2	Needles	1350.49827486315	8.34447318246567	679.421374022808	7.40064927534314	0.449356091159994	16.4694535601791	6.08172464268588e-61	8.87041421271547e-59	5.344	26.224	23.801	36.625	37.952	23.341	35.834	40.753	36.597	31.454	40.582	25.101	7.161	28.370	13.308	30.070	18.786	9.601	51.861	15.096	6.777	42.684	0.446	0.336	0.180	0.315	0.079
Pdensi_DN16288_c0_g2d55456	FC_3_2	Needles	233.290857205304	1883.91322832832	1058.60204276681	-3.0142315954826	0.183171184014316	-16.4558176096466	7.61861270074517e-61	1.10845157410173e-58	5.932	5.774	3.997	6.898	5.849	4.602	5.543	6.977	7.004	8.502	5.940	5.611	3.984	5.975	3.328	6.547	7.793	4.612	11.990	9.488	6.826	5.395	2.423	3.275	35.984	49.519	48.801
Pdensi_DN25252_c1_g7	FC_3_2	Needles	1450.7423765037	22.956128226635	736.84925236517	5.91231814639445	0.35970248597525	16.4366897002798	1.044717234547e-60	1.51623294640588e-58	7.584	21.169	23.317	38.504	40.716	29.880	39.097	40.955	41.494	30.880	43.670	32.161	9.292	24.759	16.637	20.149	8.077	9.569	11.769	2.238	3.159	17.252	0.581	0.496	0.314	0.929	0.470
Pdensi_DN15122_c1_g1d181428	FC_3_2	Needles	3992.25952021204	696.494440559179	2344.37698038561	2.51750027554856	0.153275291502064	16.4246973590956	1.273174397276e-60	1.84324920929768e-58	39.913	86.056	71.825	111.445	195.785	273.960	113.503	104.143	116.893	85.933	92.657	89.020	178.020	252.485	247.163	104.630	102.228	92.092	132.269	113.045	131.412	135.775	65.964	13.935	13.140	16.954	19.533
Pdensi_DN18920_c0_g1d480974	FC_3_2	Needles	2128.03109861876	8.33783502298935	1068.18446682087	8.05250197755848	0.490310369669879	16.4232748799095	1.30338153102197e-60	1.88234552854891e-58	35.715	43.730	32.265	58.016	44.347	26.297	66.187	55.827	56.553	47.585	58.006	35.470	24.044	28.185	22.918	43.690	25.542	26.014	24.026	11.494	18.876	3.753	1.818	0.066	0.203	0.329	0.039
Pdensi_DN16288_c1_g1d469760	FC_3_2	Needles	11.7723879480223	2346.49715127706	1179.13476961254	-7.63026217022648	0.464646250976949	-16.4216587440087	1.33856841600772e-60	1.92842433638524e-58	0.313	1.884	0.203	0.325	0.196	0.672	0.443	0.394	0.151	0.551	0.445	0.286	0.643	1.074	0.364	0.149	0.037	0.129	0.678	0.252	0.252	0.278	0.048	0.189	53.869	70.383	40.536
Pdensi_DN89992_c0_g1	FC_3_2	Needles	3956.28979598376	49554.5527989976	26755.4212974907	-3.64680022351815	0.222133031054698	-16.4171902134634	1.44086202505216e-60	2.07071953473205e-58	209.802	203.114	110.721	237.331	187.267	132.585	137.654	103.539	91.289	77.817	117.385	54.669	185.225	187.984	116.922	209.873	168.190	114.036	187.982	127.262	119.369	37.098	11.504	0.475	879.503	1225.500	1445.467
Pdensi_DN37728_c0_g1d440083	FC_3_2	Needles	1688.79477122455	8.3996877328943	848.59722947872	7.91135808958617	0.481964536842928	16.414813715152	1.49840000596207e-60	2.14713797402439e-58	11.619	38.583	28.833	43.269	45.445	37.643	47.795	41.701	51.955	38.238	41.975	39.492	14.481	37.557	26.194	25.871	14.200	14.089	9.181	2.225	9.422	0.523	0.251	0.094	0.321	0.193	0.079
Pdensi_DN20362_c0_g6d490465	FC_3_2	Needles	1177.0178476304	18.4732829091881	597.745565269794	6.0899389513693	0.371005314179146	16.4146946650707	1.50134181820722e-60	2.14713797402439e-58	3.975	21.072	21.570	36.121	29.910	27.505	30.766	31.015	36.740	28.146	29.549	27.859	7.913	24.098	15.505	28.884	23.074	22.414	74.601	5.175	7.099	44.594	1.450	0.545	0.489	0.280	0.475
Pdensi_DN14857_c0_g1d342973	FC_3_2	Needles	8.1918929974619	1154.96780947291	581.579851235185	-7.13868836850842	0.435109856876312	-16.406634452636	1.71449790611432e-60	2.44603088406538e-58	2.715	1.974	1.380	1.053	0.536	1.265	0.346	0.157	0.194	0.080	0.306	0.216	4.332	1.532	2.736	0.972	0.371	0.345	0.400	0.203	0.195	0.125	0.028	0.000	16.809	32.316	34.935
Pdensi_DN15780_c0_g1d214647	FC_3_2	Needles	319.370016456679	3243.51004115606	1781.44002880637	-3.34458545823601	0.203931116268943	-16.4005646584369	1.89468779440032e-60	2.69655820501348e-58	8.103	4.520	3.041	10.576	8.420	9.774	9.617	7.178	9.965	10.839	8.051	11.062	6.229	7.256	5.440	5.194	5.983	3.914	16.285	9.121	8.697	15.647	120.261	115.003	64.555	79.673	86.003
Pdensi_DN24389_c1_g2	FC_3_2	Needles	1124.38041565898	15.6923941038374	570.03640488141	6.07928346666473	0.370737969815139	16.3977902497984	1.98321652979956e-60	2.81573633828716e-58	0.690	0.501	0.264	18.895	77.003	40.596	27.064	36.904	30.204	13.853	18.026	14.274	16.499	54.113	8.968	1.545	6.834	1.220	3.968	10.116	2.036	23.673	6.033	38.326	0.190	0.418	0.543
Pdensi_DN19724_c0_g2	FC_3_2	Needles	29.4834332664388	1085.73862766972	557.611030468079	-5.20619399741989	0.317533191061282	-16.3957474178349	2.05102477303804e-60	2.90499241287718e-58	2.830	1.831	2.089	1.751	0.978	0.799	0.698	0.834	0.939	1.334	1.619	1.135	2.678	1.031	0.933	1.599	1.009	1.633	1.015	1.206	1.051	1.676	0.444	0.428	17.721	25.280	35.175
Pdensi_DN26053_c1_g3	FC_3_2	Needles	12955.6007828933	7.08542699638559	6481.34310494482	11.1271627118831	0.67883356555925	16.3915918075089	2.19617431020796e-60	3.10309927355081e-58	107.635	158.247	178.604	123.286	167.291	182.283	248.089	286.058	546.097	224.168	270.634	231.606	130.969	125.554	142.613	204.950	195.179	173.667	116.686	69.550	169.361	12.285	17.121	10.084	0.304	0.080	0.085
Pdensi_DN21636_c0_g3	FC_3_2	Needles	10823.684230758	2037.12941354761	6430.40682215281	2.41150326113107	0.14712470441382	16.3908792254781	2.22207212953157e-60	3.13216253481381e-58	91.216	133.236	160.129	166.869	178.918	166.771	281.551	300.200	324.616	341.790	288.403	279.345	98.027	152.796	98.595	138.001	69.023	50.847	54.927	31.749	38.892	114.449	81.355	67.012	42.868	50.203	50.766
Pdensi_DN19374_c0_g1d117395	FC_3_2	Needles	809.459912440303	15.4078764258042	412.433894433054	5.80709703404283	0.354402288609018	16.3856081653279	2.42333055270562e-60	3.40767814730822e-58	2.911	11.769	11.243	19.993	22.535	18.016	20.969	22.861	23.951	17.026	23.083	18.980	4.042	13.697	8.097	12.400	3.780	4.225	8.981	0.847	1.818	21.973	0.279	0.382	0.377	0.383	0.281
Pdensi_DN13038_c0_g3	FC_3_2	Needles	13790.9908094866	169.355385666238	6980.17309757641	6.33631873734771	0.38674598158779	16.3836705202052	2.50179348017606e-60	3.50961620456489e-58	68.224	256.642	158.759	254.891	485.896	132.995	276.446	516.459	361.203	222.764	217.952	189.302	122.264	266.474	101.692	119.760	197.396	122.038	63.813	148.154	123.545	86.105	90.098	22.356	2.306	6.334	3.793
Pdensi_DN15185_c1_g9	FC_3_2	Needles	1218.42016571844	9.12953143347493	613.774848575958	6.87133532767251	0.419506392785902	16.3795723875401	2.67617961469481e-60	3.74531337076539e-58	12.691	23.085	15.508	40.037	31.860	24.275	31.617	32.588	37.806	31.430	32.416	28.488	12.078	23.397	16.636	15.793	7.200	5.601	4.667	5.018	8.412	6.719	0.725	0.573	0.044	0.379	0.253
Pdensi_DN14056_c1_g1d178994	FC_3_2	Needles	452.589482697927	12393.6847839642	6423.13713333106	-4.77569993532529	0.291879876674971	-16.3618677304135	3.57978164368305e-60	4.99800439985857e-58	19.548	18.471	14.701	21.895	16.886	14.634	12.177	12.062	13.657	12.297	12.694	9.622	20.178	18.924	12.328	17.849	9.206	7.936	7.899	13.521	9.448	13.485	1.058	0.527	162.155	345.729	399.437
Pdensi_DN5931_c0_g1	FC_3_2	Needles	77.19814865516	1383.60129371866	730.39972118691	-4.16558627594828	0.254609915505861	-16.3606600617735	3.65148546571085e-60	5.08603469642223e-58	2.486	1.920	1.902	2.767	2.239	1.721	1.627	2.315	2.522	1.961	3.049	1.987	2.213	1.800	1.066	1.833	1.540	1.230	1.053	1.944	1.693	1.288	0.507	0.372	25.914	38.836	34.161
Pdensi_DN21342_c0_g3	FC_3_2	Needles	73.152371545835	1854.6413775278	963.896874536818	-4.66564787316052	0.285424345029879	-16.3463557135328	4.61784712983036e-60	6.41684246913236e-58	1.907	2.620	2.530	2.259	3.397	4.072	1.450	2.095	2.550	1.676	2.590	2.625	2.293	2.874	3.275	2.091	1.868	1.916	2.303	3.629	5.867	3.661	1.436	1.355	37.327	45.219	48.978
Pdensi_DN5887_c0_g1	FC_3_2	Needles	41.2103491567089	1653.58308909226	847.396719124484	-5.3293255750317	0.326070285019067	-16.3441007043008	4.79188659542837e-60	6.64297882529916e-58	4.221	3.194	2.480	2.295	2.182	1.645	1.039	1.165	1.235	1.221	1.304	0.858	3.023	2.891	1.848	1.559	1.074	1.351	0.798	1.561	2.938	1.701	1.031	0.948	22.029	53.308	45.853
Pdensi_DN15751_c0_g1d526247	FC_3_2	Needles	3.26915671003965	874.805552021376	439.037354365708	-8.05590301615982	0.493262504615453	-16.3318779367595	5.85538796486659e-60	8.0982082161622e-58	0.283	1.054	0.033	0.063	0.080	0.179	0.036	0.156	0.078	0.000	0.000	0.040	0.074	0.154	0.038	0.000	0.074	0.042	0.000	0.000	0.000	0.025	0.000	0.000	19.413	21.852	20.220
Pdensi_DN19269_c0_g1d218316	FC_3_2	Needles	11.9846489913588	758.55865231601	385.271650653684	-5.98342084290153	0.366814552828838	-16.3118414925416	8.13042196648718e-60	1.12182646189707e-57	3.497	0.482	0.143	0.561	0.211	0.463	0.366	0.299	0.336	1.326	0.586	0.152	1.172	0.220	0.252	0.305	0.000	0.141	0.512	0.149	0.000	0.048	0.000	0.261	15.696	15.054	22.737
Pdensi_DN13874_c0_g1d52282	FC_3_2	Needles	427.191463305091	6104.19089548682	3265.69117939595	-3.83724691879338	0.235712393203344	-16.2793600567412	1.38307705816647e-59	1.90388492744653e-57	12.448	10.838	8.778	8.997	12.033	10.412	9.414	11.568	14.713	14.460	16.391	16.933	13.852	11.569	8.401	9.188	9.440	8.723	12.765	12.507	11.576	24.206	49.390	180.021	120.952	155.007	157.620
Pdensi_DN20570_c1_g3	FC_3_2	Needles	0.913605377502623	8947.28342895021	4474.09851716386	-13.2220070385197	0.812282736324707	-16.2775920836932	1.42361367361149e-59	1.95510719909369e-57	0.000	0.123	0.000	0.000	0.000	0.000	0.050	0.024	0.000	0.054	0.000	0.000	0.000	0.000	0.000	0.000	0.177	0.173	0.000	0.320	0.131	0.069	0.000	0.000	147.194	182.930	313.078
Pdensi_DN25947_c1_g1d76078	FC_3_2	Needles	738.277118821656	29.5455435349027	383.911331178279	4.59017274866515	0.282032240498604	16.2753476005091	1.47678528103456e-59	2.0234023784133e-57	14.644	14.831	17.000	20.991	18.574	15.640	20.466	19.440	21.944	19.617	17.132	16.920	10.948	14.125	10.725	15.168	7.309	6.077	10.199	6.126	10.708	23.642	6.393	9.019	0.450	0.865	0.850
Pdensi_DN23580_c0_g1d70164	FC_3_2	Needles	4680.83130730713	45.7004521075631	2363.26587970735	6.63665759963929	0.40788529082977	16.2708922063313	1.58826550013677e-59	2.17108506587301e-57	58.292	121.924	106.099	167.297	129.753	97.829	141.979	120.701	129.874	113.667	142.385	101.988	46.872	96.914	59.766	102.328	42.388	33.535	16.417	40.859	15.319	73.617	7.401	5.177	0.521	2.001	0.842
Pdensi_DN2704_c0_g1d381355	FC_3_2	Needles	1090.07036643569	99.5655738403883	594.817970138038	3.4478754970585	0.211967022940972	16.2660938914949	1.71771797182725e-59	2.34259268366668e-57	53.943	40.970	35.575	46.107	34.743	19.786	31.966	32.388	27.100	25.329	36.464	18.958	34.309	22.232	12.171	40.851	17.779	13.540	18.201	10.442	20.842	22.938	3.489	2.976	1.900	2.904	2.333
Pdensi_GG_31657_c0_g1	FC_3_2	Needles	1306.10432417829	15.1960720800974	660.650198129194	6.46637122648243	0.397899749960332	16.2512573258141	2.18830071438066e-59	2.97745665950419e-57	7.586	33.726	19.510	40.519	38.578	28.310	33.357	41.659	34.435	28.790	45.440	34.976	11.722	27.236	16.398	26.103	38.319	26.890	10.004	38.323	20.664	19.171	2.131	1.290	0.323	0.526	0.198
Pdensi_DN21028_c0_g1	FC_3_2	Needles	30.9599898781935	2050.32078652786	1040.64038820303	-6.05151336525278	0.372487968796992	-16.246198192111	2.37652381947925e-59	3.22608992113558e-57	0.052	0.000	0.104	0.198	0.189	0.000	1.122	0.512	0.978	0.490	0.396	0.789	0.000	0.000	0.000	0.465	0.115	0.000	1.863	1.460	0.824	0.079	1.027	2.998	36.448	45.458	64.755
Pdensi_DN20361_c0_g1d219790	FC_3_2	Needles	382.243079862079	5125.58415511662	2753.91361748935	-3.74417993143222	0.230562060849851	-16.2393583646467	2.65688559302739e-59	3.59836585881467e-57	12.457	15.097	11.878	20.118	14.020	12.189	10.103	11.204	10.711	9.176	13.156	6.720	12.534	14.543	8.673	16.695	10.789	5.850	9.662	10.264	6.556	6.884	1.097	0.341	125.246	120.614	110.518
Pdensi_GG_105803_c0_g1	FC_3_2	Needles	2057.17006392244	5.66737531849594	1031.41871962047	8.47143118642123	0.52178798860329	16.2353894138065	2.83443481904682e-59	3.8300056144541e-57	21.168	57.664	43.576	32.614	40.543	41.872	42.598	58.916	70.365	44.602	87.155	69.292	12.060	55.116	21.965	36.446	38.141	29.080	40.286	20.720	32.630	4.597	3.059	1.267	0.084	0.213	0.097
Pdensi_GG_152382_c0_g1	FC_3_2	Needles	4.42353624860439	1715.66514564538	860.044340946994	-8.59311990247352	0.52934069253823	-16.2336280274786	2.91697024113432e-59	3.93249068356959e-57	1.462	0.654	0.212	0.534	0.146	0.425	0.033	0.221	0.107	0.320	0.269	0.288	0.743	0.699	0.308	0.761	0.268	0.259	0.104	0.283	0.261	4.296	1.847	8.830	25.572	48.269	50.791
Pdensi_DN20278_c2_g1d411698	FC_3_2	Needles	420.24137063953	3271.8223604323	1846.03186553591	-2.95910570774955	0.182298710939065	-16.2321811959419	2.98655405508788e-59	4.01708605958835e-57	19.099	14.354	8.774	20.775	12.403	9.610	12.608	11.318	11.336	11.475	12.398	9.419	14.572	13.356	7.807	15.229	16.885	8.714	11.834	15.095	9.558	6.790	3.964	1.908	74.343	80.440	74.540
Pdensi_GG_113503_c2_g1	FC_3_2	Needles	5722.67378652386	81.1852251638688	2901.92950584386	6.12998713352718	0.377701418332344	16.2297170092523	3.10889392100866e-59	4.17209305440566e-57	6.183	13.817	102.531	79.578	95.628	146.285	174.755	94.379	209.926	240.596	105.215	244.233	39.226	58.838	19.247	77.339	46.714	49.085	87.258	25.595	54.401	0.986	0.212	0.124	1.396	2.267	2.201
Pdensi_DN24806_c0_g1	FC_3_2	Needles	23.4911414485987	1005.21501042535	514.353075936975	-5.42085532607226	0.334195973477148	-16.2205883861223	3.60722486439325e-59	4.82981936911552e-57	0.598	0.386	0.327	1.237	0.861	3.018	0.881	0.465	0.628	0.209	0.490	0.389	0.332	0.618	1.209	0.162	11.624	22.152	47.017	35.139	158.312	37.258	6.268	64.763	16.794	25.408	30.135
Pdensi_DN9250_c0_g1d453475	FC_3_2	Needles	776.72193847892	19.3772112732357	398.049574876078	5.33725446780366	0.329070160953842	16.219199128639	3.68974504523341e-59	4.92908009122215e-57	26.784	24.248	18.495	26.371	27.625	11.620	24.214	19.676	21.275	15.744	15.583	12.363	14.087	15.451	7.096	20.722	9.649	7.856	3.746	2.282	4.424	0.884	0.121	0.200	0.419	0.606	0.383
Pdensi_GG_17837_c0_g1	FC_3_2	Needles	14070.2950784049	104.118402544299	7087.20674047461	7.07574893610488	0.436351176998644	16.2157209813757	3.90468433960034e-59	5.20438641263874e-57	187.605	299.408	303.822	285.798	267.378	192.079	299.418	412.159	464.543	352.590	545.398	399.420	213.801	384.731	169.744	239.683	161.437	116.360	14.776	21.218	30.180	0.746	0.203	0.380	1.935	4.164	1.417
Pdensi_DN16320_c0_g1d398274	FC_3_2	Needles	637.774727227752	10043.4430409576	5340.60888409269	-3.97748145523097	0.245412524691889	-16.2073287018445	4.47605644208001e-59	5.95244619024935e-57	23.815	16.913	13.735	21.875	23.138	24.899	17.141	15.673	20.572	14.112	17.277	15.500	21.656	18.800	17.902	12.882	16.374	12.139	17.337	14.195	24.489	19.994	29.165	115.909	171.683	230.435	318.797
Pdensi_DN20806_c0_g1d121142	FC_3_2	Needles	212.82894436207	2024.87223685857	1118.85059061032	-3.25163785506681	0.200679353476582	-16.2031509407182	4.79081190640797e-59	6.34232281636834e-57	5.780	5.943	4.182	7.764	6.755	4.684	5.778	6.501	5.544	5.674	6.286	4.286	5.665	5.623	3.743	5.501	3.372	3.948	1.903	5.419	3.901	2.095	0.102	0.000	33.679	61.308	51.163
Pdensi_DN21721_c0_g1	FC_3_2	Needles	10708.9551183216	49.5822969592151	5379.26870764039	7.8203048962843	0.48303804683427	16.1898321416645	5.94906394222312e-59	7.85797819011085e-57	331.728	753.807	534.065	229.700	323.540	181.626	288.835	280.342	327.676	426.328	282.779	367.270	496.235	559.085	394.666	458.174	527.021	372.252	174.267	154.916	247.023	31.028	140.092	32.684	1.714	0.950	0.588
Pdensi_DN14846_c0_g1d213739	FC_3_2	Needles	295.169472036974	4003.22428553756	2149.19687878727	-3.76268453376392	0.232471930613293	-16.1855434496433	6.37842272439302e-59	8.40621769769276e-57	9.602	11.250	8.463	17.371	14.757	13.829	7.246	8.662	8.787	5.656	10.081	5.645	10.499	14.180	11.245	9.154	9.553	8.575	8.523	10.938	10.182	4.968	2.371	0.875	62.789	105.845	120.984
Pdensi_DN15443_c0_g2	FC_3_2	Needles	806.785064810842	10.6908965876902	408.737980699266	6.22337918999835	0.384747977227404	16.175209639426	7.54405367508081e-59	9.92017742656767e-57	4.829	9.099	1.644	27.351	27.930	12.778	25.817	22.544	19.394	20.859	23.727	14.261	4.999	11.236	6.682	2.602	5.211	0.943	1.664	7.320	0.930	5.668	14.428	13.907	0.176	0.301	0.254
Pdensi_DN8570_c0_g1d170852	FC_3_2	Needles	1089.30947117621	170.494367816693	629.901919496452	2.67795953214622	0.165695322931132	16.1619500464673	9.35548099664653e-59	1.22746834263814e-56	24.818	32.032	26.505	33.830	37.294	37.133	30.172	30.659	30.456	29.210	30.680	28.434	24.330	35.859	25.060	22.881	13.800	13.418	12.471	25.037	27.203	40.392	17.025	8.809	3.358	4.735	4.047
Pdensi_DN14838_c0_g1	FC_3_2	Needles	648.286569831178	6607.95639487032	3628.12148235075	-3.35031454165686	0.207497913290322	-16.1462565503935	1.20665952419272e-58	1.57964900161524e-56	22.316	30.615	22.049	33.746	27.134	22.989	17.863	17.753	18.706	15.251	20.138	13.707	24.133	27.519	21.022	26.564	17.899	16.930	25.795	22.133	24.988	11.763	6.483	2.276	102.624	177.925	197.957
Pdensi_DN25064_c1_g4d557444	FC_3_2	Needles	3170.38282073018	697.319590682767	1933.85120570647	2.18043939268388	0.135277135845882	16.1183142964234	1.89713953361031e-58	2.47804365880179e-56	52.975	72.153	70.189	104.794	108.386	54.926	94.730	90.507	80.741	105.109	73.129	67.494	56.376	62.533	45.424	82.103	73.182	85.662	52.944	120.850	65.954	88.737	12.472	10.185	12.684	19.244	18.000
Pdensi_DN4294_c0_g1d382336	FC_3_2	Needles	1026.88172541877	25.9862346380191	526.433980028395	5.21695515333136	0.323756637519937	16.1138168264121	2.04031809269786e-58	2.65915426099086e-56	12.884	21.352	17.411	32.219	54.643	49.855	28.504	26.153	31.358	26.433	24.469	22.295	27.354	40.605	35.292	15.285	14.263	10.848	14.050	13.838	16.472	3.130	1.052	0.036	0.278	0.882	0.749
Pdensi_DN11262_c0_g1d210459	FC_3_2	Needles	11547.8645644391	2.51176063459712	5775.18816253687	12.1727329622926	0.755740838606042	16.1070202117767	2.27736874377458e-58	2.96153666792757e-56	149.831	173.007	361.684	377.856	390.851	307.854	329.258	173.013	463.206	189.242	123.284	264.398	119.396	177.176	191.094	181.929	294.758	390.560	176.812	59.892	296.541	7.124	7.276	7.758	0.044	0.063	0.068
Pdensi_DN21594_c1_g1	FC_3_2	Needles	170.048431514429	1413.02587743445	791.53715447444	-3.05754106120154	0.189855882444161	-16.1045368826051	2.37066306111182e-58	3.07605306995787e-56	6.981	6.682	5.224	7.495	5.769	4.950	5.088	4.702	4.452	4.802	4.704	3.881	5.922	6.108	4.138	6.111	4.764	3.193	3.559	5.178	4.431	5.953	3.373	2.602	23.453	40.294	38.172
Pdensi_DN22359_c0_g3	FC_3_2	Needles	82.5801349180309	4724.74342236126	2403.66177863965	-5.83882749848634	0.362644123954096	-16.1007089672999	2.52198196429802e-58	3.26518894007651e-56	3.915	3.713	2.084	7.493	6.632	3.003	2.278	2.440	2.217	1.328	2.513	1.089	4.820	5.626	4.093	4.355	4.199	3.782	5.314	15.612	5.236	3.562	0.683	0.053	56.618	120.183	170.250
Pdensi_DN23383_c0_g5	FC_3_2	Needles	847.208237200071	59.8541176540588	453.531177427065	3.82729195346355	0.237861928156085	16.0903932089211	2.9793911115846e-58	3.84891494830398e-56	10.445	17.237	18.886	31.296	36.692	40.806	26.654	21.268	23.174	17.280	21.615	16.203	16.028	30.332	29.701	18.551	12.868	11.656	18.196	8.776	19.726	10.440	5.477	2.233	1.197	1.614	1.459
Pdensi_GG_121462_c1_g1	FC_3_2	Needles	18953.5462660782	8.8030755239658	9481.17467080107	11.0472009684797	0.686610293082346	16.0894776553471	3.02377673168166e-58	3.8976879936736e-56	1017.656	1051.972	936.981	932.057	541.783	948.533	559.725	290.586	735.193	496.863	246.834	605.248	855.311	1347.602	778.550	791.298	165.245	147.932	34.959	10.016	35.832	2.232	4.120	2.297	0.164	0.436	0.042
Pdensi_DN11854_c0_g1d336843	FC_3_2	Needles	1291.98109065797	49.1656406766088	670.573365667289	4.68765578223446	0.291651504400951	16.0727982249324	3.95808443086773e-58	5.09085874752679e-56	22.615	21.297	17.730	37.318	35.835	36.438	36.721	32.087	39.427	29.730	37.315	31.085	21.255	31.431	20.062	20.763	13.802	12.670	14.184	11.025	10.974	35.281	9.771	4.394	0.793	1.121	1.641
Pdensi_DN35636_c0_g1d375687	FC_3_2	Needles	12.8101039283879	2279.014312348	1145.91220813819	-7.47144082781218	0.465044376282269	-16.0660814512833	4.41103685631078e-58	5.66105535757841e-56	0.575	1.039	0.576	0.971	0.233	0.417	0.638	0.201	0.228	0.679	0.242	0.903	0.426	1.991	0.213	7.722	2.060	0.935	2.966	0.000	0.000	4.375	10.525	3.469	40.372	55.743	67.171
Pdensi_DN21054_c0_g1d220723	FC_3_2	Needles	2771.20499889287	49.9150846062873	1410.56004174958	5.84956613658386	0.364274612777098	16.0581218987205	5.01507661580645e-58	6.42224811330038e-56	15.319	41.539	42.210	71.383	85.768	58.169	71.902	73.948	86.161	63.443	77.481	58.484	27.359	57.292	56.346	45.949	67.985	76.631	50.568	31.424	34.475	95.442	46.659	25.341	1.364	1.332	0.718
Pdensi_DN18990_c0_g1d59915	FC_3_2	Needles	3530.76250051969	2.17655729099362	1766.46952890534	10.7264040221828	0.668736932677774	16.0397960663424	6.7375233520259e-58	8.60923663279849e-56	127.441	243.434	163.697	92.007	105.037	106.399	102.794	97.968	95.319	85.839	89.473	56.803	113.848	148.028	103.062	218.600	132.435	89.079	42.291	15.551	48.665	0.914	0.114	0.000	0.072	0.052	0.056
Pdensi_DN39440_c0_g1d242393	FC_3_2	Needles	1193.9610202767	183.549493013419	688.755256645057	2.6974045671599	0.16817953582977	16.0388394096306	6.84210691506176e-58	8.72390894491139e-56	11.487	24.302	18.057	39.004	40.406	27.006	35.572	34.300	30.305	27.947	42.734	28.083	10.943	24.797	15.438	21.449	10.183	7.828	5.850	9.325	6.219	35.398	3.975	3.418	3.472	4.895	4.753
Pdensi_DN18138_c0_g1d403157	FC_3_2	Needles	555.816212365231	3888.1142746047	2221.96524348496	-2.8051489774534	0.174916160684319	-16.0371058138877	7.03576440692875e-58	8.95141117045162e-56	15.368	15.943	12.558	21.713	18.720	16.622	15.136	15.210	16.230	12.371	14.597	10.859	14.392	15.258	11.911	12.648	8.856	12.284	12.547	10.454	13.433	9.003	5.856	7.536	87.445	93.100	92.183
Pdensi_DN6556_c0_g1d168735	FC_3_2	Needles	1833.19756534743	91.5937172618528	962.395641304639	4.2928767029053	0.267777516651452	16.0315053951787	7.69947218459053e-58	9.77467117792757e-56	19.643	18.065	19.541	48.889	52.567	37.650	59.712	43.228	50.889	33.055	33.621	19.236	20.120	42.647	18.962	25.632	27.437	20.983	62.763	32.787	42.607	33.224	34.373	88.324	1.310	2.801	2.517
Pdensi_GG_24127_c0_g1	FC_3_2	Needles	8.91421548064826	668.266488809347	338.590352144998	-6.22567191341021	0.388345560009037	-16.0312684230646	7.72889141976624e-58	9.79087303367327e-56	0.000	0.013	0.025	0.261	0.397	0.107	0.169	0.331	0.255	0.129	0.062	0.000	0.000	0.014	0.057	0.033	0.190	0.201	0.056	0.000	0.591	0.918	0.136	0.300	14.321	14.340	18.359
Pdensi_DN22356_c1_g1	FC_3_2	Needles	147.256504193618	1456.80814683568	802.032325514648	-3.30599681164689	0.206295373035532	-16.0255499820516	8.4737825957244e-58	1.0711407896647e-55	1.202	3.821	4.553	5.442	5.327	15.409	4.184	3.917	4.237	2.952	2.796	3.951	2.058	6.796	8.883	2.862	8.130	6.791	12.042	86.740	62.212	55.547	29.043	36.975	29.461	32.232	41.439
Pdensi_DN18767_c0_g1d405330	FC_3_2	Needles	1766.02885930891	25528.5971094271	13647.312984368	-3.8536867343509	0.240585424713876	-16.0179559461427	9.57463221719908e-58	1.2076980838943e-55	56.358	56.586	50.022	77.527	86.665	45.161	42.957	55.824	49.107	41.952	49.927	33.924	67.291	70.729	48.068	76.149	62.275	51.420	33.235	63.744	47.046	30.252	8.040	0.896	384.852	696.017	771.720
Pdensi_DN22150_c0_g1d299089	FC_3_2	Needles	47.2990484684086	1015.94812818418	531.623588326293	-4.42137146539365	0.276140861283133	-16.0112901975066	1.06576678610804e-57	1.34142839230502e-55	1.404	1.351	2.087	0.642	0.461	1.422	1.267	1.681	1.007	4.648	3.947	6.765	5.938	0.850	7.368	2.741	5.539	15.190	8.258	6.014	4.346	0.312	16.761	31.741	20.590	24.125	27.231
Pdensi_DN39978_c2_g1	FC_3_2	Needles	3937.63216263861	453.824259729147	2195.72821118388	3.12876691534489	0.195658316483775	15.9909733027082	1.47705143038122e-57	1.85511978688841e-55	24.554	75.205	54.966	105.298	102.838	92.003	112.504	115.904	101.832	81.022	155.689	96.328	29.480	78.517	61.451	69.664	38.223	33.414	56.661	16.496	34.961	133.256	16.320	31.494	10.666	10.791	10.219
Pdensi_DN19305_c0_g1d187818	FC_3_2	Needles	19550.0671411437	1614131.14565926	816840.606400203	-6.36743710076451	0.398450806789938	-15.9804848986575	1.74781018717687e-57	2.19050181219764e-55	892.497	822.404	555.779	1400.530	1129.624	637.442	446.013	682.141	509.097	362.224	699.329	343.742	1026.182	1175.988	966.966	1246.784	1399.349	1172.537	1181.467	1572.650	1068.426	694.747	88.140	12.198	48304.750	28124.765	32691.792
Pdensi_DN20970_c0_g1d64260	FC_3_2	Needles	6.28940617733736	1016.26083515547	511.275120666402	-7.33072643392408	0.458802733331712	-15.9779484762223	1.82039086568829e-57	2.27661180200622e-55	0.361	0.296	0.108	0.272	0.390	2.998	0.237	0.172	0.127	0.126	0.091	0.341	0.464	1.549	0.946	0.065	0.040	0.000	0.572	1.677	2.888	0.920	0.354	0.843	17.009	36.157	20.378
Pdensi_GG_82628_c2_g1	FC_3_2	Needles	12040.542406668	109.300662475873	6074.92153457191	6.80769218516084	0.426489073884609	15.9621725432589	2.34427008464309e-57	2.92555947569504e-55	126.819	462.526	237.145	355.240	390.192	288.179	370.814	296.815	342.147	205.923	281.154	171.130	113.218	357.321	201.867	190.227	131.314	178.225	97.610	46.086	112.794	3.971	1.353	0.000	3.178	1.353	2.899
Pdensi_DN21735_c1_g1	FC_3_2	Needles	1323.44486419869	143.650365509047	733.547614853871	3.2098059948961	0.201216372705951	15.952012014384	2.75864169896875e-57	3.4353856021967e-55	18.731	37.393	26.601	36.524	25.133	32.369	33.652	36.478	40.675	27.969	39.955	28.643	14.692	24.404	21.210	43.758	25.338	19.177	21.341	16.427	20.162	25.810	26.098	7.905	2.921	3.806	3.474
Pdensi_DN41366_c0_g1d35604	FC_3_2	Needles	149.762848860155	2393.75843991804	1271.7606443891	-3.99741283121888	0.250691198283996	-15.9455651358385	3.05860652897209e-57	3.80088442212369e-55	11.941	8.525	4.187	6.658	7.961	4.136	4.894	4.652	3.026	3.430	7.182	2.701	13.066	8.780	5.024	6.992	5.163	3.720	5.423	4.044	3.332	2.278	2.177	0.027	45.657	57.998	66.838
Pdensi_DN22617_c1_g2	FC_3_2	Needles	95.6176058748306	8296.87195889499	4196.24478238491	-6.43815836704209	0.403816015060454	-15.9432962708977	3.17172749190758e-57	3.93314283221172e-55	7.699	7.463	4.381	6.120	7.462	7.749	4.230	2.129	1.695	1.823	2.278	1.216	8.594	10.229	8.627	5.517	2.981	2.133	3.364	5.324	2.645	41.928	33.396	33.087	184.749	167.570	229.096
Pdensi_DN25889_c0_g1d559574	FC_3_2	Needles	2704.81750992908	256.812922679369	1480.81521630422	3.4066809219319	0.213716793591131	15.9401648540982	3.33472929485818e-57	4.12656954152566e-55	34.544	87.507	59.123	63.504	80.503	76.610	73.141	78.122	75.395	85.338	91.893	75.326	55.047	87.390	73.590	49.774	54.670	43.860	69.165	67.735	84.656	189.014	76.477	42.136	5.654	7.352	5.112
Pdensi_GG_53153_c0_g1	FC_3_2	Needles	206.634668268253	4585.12509398274	2395.87988112549	-4.47199294918312	0.28106033752473	-15.9111491452957	5.30311077499664e-57	6.54856193788923e-55	2.677	3.486	3.164	13.496	8.925	6.593	7.552	5.160	4.670	4.611	4.362	3.477	2.873	5.584	2.961	4.512	3.819	2.351	4.254	2.719	4.552	3.861	3.487	4.032	70.831	140.474	121.502
Pdensi_DN15169_c0_g2d275555	FC_3_2	Needles	739.815393435569	23.2077615291998	381.511577482384	4.93872455490637	0.310684939431962	15.896247059597	6.72762115433146e-57	8.27286284164119e-55	7.040	13.434	12.710	17.037	24.514	19.264	18.619	21.715	21.609	16.216	20.367	16.941	9.062	15.781	13.932	11.858	7.113	8.811	5.908	4.074	6.729	6.352	0.428	0.340	0.344	0.638	0.690
Pdensi_DN24378_c0_g1	FC_3_2	Needles	4376.44472925071	678.043479997533	2527.24410462412	2.69386453890297	0.169478387940253	15.8950328218406	6.85925265606105e-57	8.41711924573303e-55	75.584	134.185	92.776	153.842	132.496	95.088	124.398	134.066	108.646	112.393	157.515	100.000	59.881	104.128	64.497	95.450	45.761	33.018	22.015	46.382	26.070	52.126	16.998	16.661	14.072	15.858	17.972
Pdensi_DN4843_c0_g1	FC_3_2	Needles	1281.89256196257	5628.04421209986	3454.96838703121	-2.13495260039088	0.134324126511527	-15.8940367291923	6.96914887768113e-57	8.5341583725254e-55	31.543	35.357	33.128	38.211	38.695	34.384	37.153	33.645	36.639	39.320	36.394	33.542	33.682	35.376	28.292	31.656	20.786	18.886	23.009	21.610	27.474	44.196	34.102	51.964	103.754	141.942	156.447
Pdensi_DN23543_c0_g2	FC_3_2	Needles	667.234717797942	10.8761482954918	339.055433046717	5.99110300788665	0.377349370757112	15.8768066735241	9.17310671655865e-57	1.11864323587676e-54	5.330	16.899	16.238	19.728	19.441	16.695	18.440	17.745	19.720	14.994	21.175	18.197	6.662	15.877	11.222	11.662	5.386	8.595	2.945	6.441	3.506	8.108	0.642	0.470	0.243	0.277	0.231
Pdensi_DN17021_c0_g1	FC_3_2	Needles	786.326427346364	40.6509910442901	413.488709195327	4.31496709949774	0.272211428740228	15.8515280547443	1.37203657822988e-56	1.6697088619415e-54	6.412	16.141	15.901	21.111	20.166	16.871	21.284	22.461	22.142	16.628	25.099	16.835	7.728	15.964	11.187	16.287	8.950	7.053	20.842	2.464	5.066	18.870	2.220	1.750	0.922	1.131	0.780
Pdensi_DN36434_c0_g2	FC_3_2	Needles	3970.12041915896	708.545396908566	2339.33290803376	2.48687796026658	0.156977004719241	15.8423073794436	1.58882188238662e-56	1.92953226084304e-54	111.652	99.169	89.595	124.980	106.133	85.693	107.106	107.658	117.797	94.816	100.767	87.414	80.335	89.812	62.986	101.994	52.099	44.684	50.700	25.877	35.348	24.162	5.625	4.813	13.956	20.347	16.174
Pdensi_DN16907_c0_g1	FC_3_2	Needles	1443.47724172855	28.0593074095451	735.768274569048	5.63507810323052	0.355780624917071	15.8386311917463	1.68447777023356e-56	2.04148286302182e-54	29.780	34.790	24.324	53.027	38.378	22.212	51.356	32.431	37.501	29.853	38.368	25.759	24.714	27.040	16.591	38.378	25.099	18.936	18.761	11.654	12.349	5.465	4.047	1.609	0.381	0.716	0.908
Pdensi_DN17711_c0_g1d113656	FC_3_2	Needles	57.6830369848009	1210.12171490487	633.902375944834	-4.39092065503699	0.277496519359578	-15.8233359653325	2.1480332635919e-56	2.59792689713309e-54	2.005	1.565	0.981	2.302	1.664	1.114	1.816	1.713	1.303	1.753	2.263	1.326	2.072	2.112	0.783	1.390	0.625	0.427	0.753	1.505	1.196	1.433	0.300	0.441	20.217	39.182	28.042
Pdensi_GG_37606_c0_g1	FC_3_2	Needles	9812.90998971195	2.18319545046994	4907.54659258121	12.1939707220065	0.770685006727305	15.8222498369184	2.18541633536031e-56	2.63771225413027e-54	111.956	100.344	96.325	77.897	113.596	70.572	175.386	266.937	376.297	316.047	378.376	333.470	119.244	81.232	64.082	147.279	206.967	160.722	232.299	135.136	207.828	20.434	14.596	0.902	0.041	0.029	0.083
Pdensi_DN17850_c1_g2	FC_3_2	Needles	1938.65410981011	177.965377400339	1058.30974360523	3.44964841510857	0.218167253083935	15.8119441224362	2.5739953075359e-56	3.1003457004437e-54	36.880	45.754	51.881	52.942	53.516	55.125	56.423	47.622	58.399	35.033	61.495	32.633	39.005	51.961	54.000	38.857	31.763	31.865	29.943	21.110	24.199	25.822	32.462	60.079	3.610	5.238	3.804
Pdensi_DN8925_c0_g1	FC_3_2	Needles	566.831543201641	5444.10904739467	3005.47029529815	-3.26299991185262	0.206748617164558	-15.7824509619598	4.10916927093271e-56	4.93932230217084e-54	17.471	18.658	17.542	21.474	18.715	17.724	14.536	15.905	17.014	13.968	16.660	13.187	17.510	16.876	14.340	20.016	12.416	11.106	20.241	12.972	14.041	7.908	2.938	2.492	125.914	122.808	131.827
Pdensi_DN15674_c0_g1	FC_3_2	Needles	2340.35988270677	22.9938439951659	1181.67686335097	6.79261834929476	0.430555822809481	15.7763941153351	4.52299890285725e-56	5.42566025532748e-54	22.816	56.581	39.236	90.025	71.077	47.224	74.424	66.315	55.769	58.039	79.371	46.891	19.517	47.870	26.454	54.576	16.912	18.842	2.728	24.885	3.928	58.003	0.417	1.508	0.719	0.515	0.285
Pdensi_DN21969_c0_g1d66448	FC_3_2	Needles	1837.12371172485	121.011941844118	979.067826784483	3.95406484431204	0.250752917637013	15.7687690399515	5.10347662882642e-56	6.10951634960872e-54	26.031	41.639	42.040	57.660	46.601	40.927	56.745	45.398	51.942	40.217	53.623	34.293	25.683	38.312	31.191	42.773	19.899	19.658	18.605	12.102	23.793	5.721	3.132	1.961	2.965	2.581	2.874
Pdensi_DN48611_c0_g1d250736	FC_3_2	Needles	3531.33976234098	34.8224970456576	1783.08112969332	6.72522679183462	0.426573875713864	15.7656789942424	5.35932414917462e-56	6.40275841797429e-54	13.307	52.742	55.723	92.503	90.938	68.651	91.486	107.164	97.218	72.035	102.116	62.809	16.262	59.137	31.915	77.008	35.948	35.304	160.236	9.693	7.522	174.225	21.852	11.194	0.987	1.016	0.381
Pdensi_GG_51082_c0_g1	FC_3_2	Needles	53.1169577159315	1547.87858426046	800.497770988196	-4.86607366004066	0.308681539170789	-15.764057912606	5.49861384192967e-56	6.55584225182118e-54	1.465	3.203	1.473	0.817	0.281	1.634	0.962	1.713	1.747	1.762	2.061	1.286	0.322	0.948	0.541	1.848	1.431	1.073	2.455	0.368	1.621	0.028	0.000	0.271	31.204	40.777	37.844
Pdensi_DN17885_c0_g1d282184	FC_3_2	Needles	363.033323775892	3684.65569222321	2023.84450799955	-3.34331688203784	0.212102701937008	-15.7627265070427	5.6157058889889e-56	6.68189426009875e-54	57.576	32.692	24.857	18.909	18.872	28.629	12.795	8.682	9.018	9.408	7.780	8.865	47.435	25.568	23.759	17.329	9.777	11.381	4.714	15.848	16.571	3.025	2.403	1.766	69.823	95.400	97.562
Pdensi_DN19151_c0_g1d285866	FC_3_2	Needles	2503.26262731401	4.79844060453471	1254.03053395927	8.89069041961272	0.564128762181544	15.7600374517894	5.85982527057671e-56	6.95827615311573e-54	14.695	41.861	37.742	61.894	53.337	28.448	66.675	70.126	72.898	55.287	76.086	58.742	12.318	29.485	11.391	32.516	23.506	16.128	44.658	2.310	39.909	5.026	0.134	0.198	0.057	0.286	0.015
Pdensi_DN74752_c0_g1	FC_3_2	Needles	223.363266373302	3404.79449929002	1814.07888283166	-3.93131995505458	0.249636000274466	-15.7482091955176	7.06539176363177e-56	8.37291658214742e-54	10.718	8.223	6.434	11.291	7.409	5.836	4.875	6.691	7.108	5.230	7.350	5.421	10.454	8.451	6.660	8.564	5.293	4.627	7.275	8.034	7.862	5.971	1.155	0.852	55.923	99.556	90.407
Pdensi_DN33156_c0_g1d236487	FC_3_2	Needles	197.341437279745	31893.3903489152	16045.3658930975	-7.33694001124154	0.46659626463533	-15.7243865142722	1.0294308350481e-55	1.21748320026745e-53	14.871	18.811	8.396	8.998	5.660	24.441	6.495	2.277	7.765	17.586	7.018	4.735	17.130	18.583	16.821	5.276	2.323	2.641	2.060	2.509	2.229	15.038	0.753	19.313	639.302	736.461	884.698
Pdensi_DN21062_c4_g4	FC_3_2	Needles	133.59668353417	15520.1823208638	7826.88950219897	-6.86024540785521	0.436434901640356	-15.718828586052	1.12382308984193e-55	1.32644974694415e-53	7.071	10.080	6.722	5.160	2.265	3.612	5.736	1.953	3.555	7.474	5.611	2.622	9.431	9.872	6.992	2.001	0.398	0.452	2.065	1.718	2.676	4.507	0.000	11.213	254.235	354.315	508.907
Pdensi_DN20889_c1_g2	FC_3_2	Needles	34.4143612515685	1253.79410497433	644.104233112947	-5.18222755931682	0.32983637432402	-15.7115101993753	1.26138209956454e-55	1.48582722305219e-53	1.401	2.018	0.784	1.433	3.045	1.421	0.920	1.283	0.683	0.463	1.967	0.536	1.698	2.657	1.469	1.290	1.771	0.709	0.719	1.561	0.755	0.890	4.496	19.265	28.678	32.398	26.856
Pdensi_DN19472_c0_g1	FC_3_2	Needles	8.20341786714703	763.589015043978	385.896216455562	-6.54222641997266	0.416420269172254	-15.7106339539549	1.27893808005909e-55	1.50349402815587e-53	0.113	1.289	1.315	0.535	1.180	0.392	0.276	0.204	0.212	0.131	0.638	0.166	0.187	0.872	0.979	0.172	0.434	0.366	0.320	0.033	0.040	0.000	0.000	0.057	10.621	24.414	20.810
Pdensi_GG_135966_c0_g1	FC_3_2	Needles	1196.40211535265	100.256201427938	648.329158390294	3.59087430302545	0.22861537424822	15.7070552006124	1.35320275838329e-55	1.58446025766955e-53	24.590	44.547	28.983	54.252	40.575	36.471	39.226	30.714	30.486	28.873	27.485	23.055	21.391	38.964	26.635	27.806	15.606	14.425	12.615	3.233	5.808	1.233	2.084	0.998	2.127	2.397	2.560
Pdensi_DN21978_c0_g1d297608	FC_3_2	Needles	8125.33947187939	74.5919016419871	4099.96568676069	6.73593001562169	0.428853673599748	15.706825964859	1.35810353531963e-55	1.58703713126347e-53	27.279	245.139	220.849	382.295	581.639	637.440	301.301	177.871	203.796	135.081	127.145	143.927	109.532	194.006	356.224	223.923	425.297	705.813	363.874	399.229	587.091	111.580	456.281	602.344	0.736	1.919	2.864
Pdensi_DN20126_c0_g6	FC_3_2	Needles	748.549376750318	8.32244942941866	378.435913089868	6.37565741448819	0.406048716267012	15.7017056305521	1.47229706957892e-55	1.71706645739642e-53	2.955	12.398	11.688	17.095	19.372	14.284	19.629	22.227	20.859	15.516	22.038	14.394	5.175	14.014	8.464	11.840	3.886	2.749	9.550	1.668	2.386	19.612	0.165	0.046	0.117	0.319	0.215
Pdensi_DN16698_c0_g3	FC_3_2	Needles	3361.48726791331	21.1392137288232	1691.31324082107	7.43126834518281	0.473675125552646	15.6885340696592	1.81191731543601e-55	2.10896411651511e-53	12.105	50.759	53.360	89.665	94.487	58.072	81.732	102.980	96.743	76.092	89.603	64.158	18.158	61.611	28.757	76.938	21.515	24.690	171.493	5.528	7.472	121.180	0.840	1.068	0.681	0.523	0.192
Pdensi_DN15026_c0_g1d395048	FC_3_2	Needles	198.06119381236	2289.74037066169	1243.90078223703	-3.53311131326589	0.225233528666226	-15.6864359147062	1.87279699157663e-55	2.17551648948385e-53	9.846	7.278	8.282	6.500	6.112	7.708	5.129	4.750	6.685	4.242	4.585	5.649	7.590	6.959	7.115	5.581	4.511	9.583	4.064	7.496	11.853	7.112	6.940	4.945	40.129	64.067	60.304
Pdensi_DN39903_c0_g1	FC_3_2	Needles	662.457676641633	37.0962110322648	349.776943836949	4.14945685995524	0.264652435614889	15.6788916388185	2.10902255620124e-55	2.4450934286184e-53	7.592	16.351	14.027	22.403	21.238	15.807	20.132	18.987	16.473	13.019	24.172	12.145	6.619	14.689	9.064	15.963	8.423	7.145	2.246	4.172	4.253	15.779	1.723	1.681	0.691	1.042	0.930
Pdensi_GG_84591_c0_g1	FC_3_2	Needles	5.47956067466578	1272.36663728812	638.923098981393	-7.87155634042994	0.502407836680191	-15.6676623367255	2.51666673704689e-55	2.90118609098805e-53	0.302	0.236	0.179	0.939	0.049	0.269	0.192	0.058	0.209	0.000	0.383	0.152	0.368	0.264	0.455	0.027	3.519	2.024	0.401	15.882	3.019	6.530	3.068	14.888	18.026	41.626	33.280
Pdensi_DN26235_c1_g1	FC_3_2	Needles	1.86721943440213	1138.21494899875	570.041084216576	-9.24368965108474	0.589985787505718	-15.6676480126145	2.51723388693905e-55	2.90118609098805e-53	0.047	0.040	0.037	0.023	0.011	0.189	0.061	0.058	0.043	0.043	0.094	0.066	0.051	0.011	0.042	0.034	0.072	0.035	0.085	0.065	0.066	0.028	0.023	0.114	22.714	24.330	33.580
Pdensi_DN1082_c0_g1d259095	FC_3_2	Needles	1547.42127054848	6.3245056867503	776.872888117615	7.87608507404984	0.502739949104094	15.6663203075176	2.57035966866808e-55	2.9566178270967e-53	23.588	25.380	23.829	37.327	33.174	21.052	33.080	49.516	46.816	46.469	52.531	41.765	23.479	42.945	18.107	39.205	44.876	48.163	28.060	35.489	44.391	18.514	1.218	1.971	0.110	0.265	0.113
Pdensi_DN22102_c0_g1	FC_3_2	Needles	1815.99172928756	66.8466104177758	941.419169852668	4.7818931046073	0.305397380940695	15.6579375038449	2.93254116771355e-55	3.36663744720771e-53	13.349	30.600	27.425	50.405	135.567	174.705	44.109	51.252	56.608	36.666	37.928	43.006	78.044	122.420	145.080	31.093	31.285	28.704	29.007	32.870	40.154	14.561	12.127	1.252	1.500	2.068	1.177
Pdensi_DN33033_c0_g1d435881	FC_3_2	Needles	7.76661951809416	537.441583700188	272.604101609141	-6.11009892274103	0.390254704049876	-15.6566951258585	2.99037966785942e-55	3.42634554575261e-53	1.198	1.296	0.199	0.380	0.242	0.109	0.222	0.209	0.236	0.000	0.126	0.000	0.111	0.922	0.782	0.807	0.975	0.123	0.222	1.159	0.286	0.000	1.470	0.000	12.655	13.238	11.660
Pdensi_GG_91809_c1_g1	FC_3_2	Needles	2974.86975419416	436.026238382482	1705.44799628832	2.76366694884363	0.176546748101506	15.6540235295337	3.11863200153777e-55	3.56634378245892e-53	55.993	28.351	40.230	58.129	49.881	21.494	84.759	78.049	86.502	80.099	69.782	70.840	22.996	21.935	11.525	56.685	42.034	31.995	22.339	44.427	30.776	22.623	13.299	7.681	7.605	10.879	12.806
Pdensi_DN16749_c0_g1d399448	FC_3_2	Needles	6928.5322407073	1517.51578575877	4223.02401323303	2.18913369147912	0.139970879065995	15.6399224330581	3.89201845901182e-55	4.44211559227682e-53	117.027	164.207	162.729	225.890	220.345	168.032	201.147	194.321	185.536	168.413	209.947	151.741	102.767	141.994	110.201	130.740	72.939	62.800	63.817	70.421	74.878	85.174	16.367	15.238	27.871	37.284	43.291
Pdensi_DN9153_c0_g1	FC_3_2	Needles	773.025393911847	48.3648864964067	410.695140204127	4.0426318745325	0.258556077091597	15.6354161929071	4.17736579843115e-55	4.75855395864311e-53	5.231	12.452	10.387	22.923	43.392	43.650	22.440	20.924	21.446	14.694	16.831	15.404	21.980	35.640	38.107	12.506	13.520	13.131	79.326	18.391	48.226	12.904	3.340	1.160	1.125	1.287	0.966
Pdensi_GG_44518_c0_g1	FC_3_2	Needles	1125.21062301958	6125.86506123559	3625.53784212758	-2.44387359004947	0.156404757455755	-15.6253149188304	4.89497190654454e-55	5.56521380454123e-53	71.615	49.488	35.917	47.810	39.337	39.716	31.572	31.949	30.807	28.012	32.065	23.520	46.813	42.500	27.378	37.416	36.363	26.786	33.131	32.421	33.173	77.483	127.082	103.172	133.244	162.937	135.530
Pdensi_DN20970_c1_g1d415337	FC_3_2	Needles	4.31161398407974	3214.96591264197	1609.63876331302	-9.55649063472787	0.611662976060551	-15.6237846800488	5.01390463847284e-55	5.68942665530493e-53	0.102	0.110	0.355	0.128	0.123	0.110	0.112	0.053	0.179	0.119	0.257	0.301	0.113	0.468	0.209	0.367	0.390	0.063	0.344	0.651	0.146	0.384	0.624	3.194	30.991	118.238	90.662
Pdensi_DN34137_c0_g1d86113	FC_3_2	Needles	4276.79177840291	1.65610223958853	2139.22394032125	11.0194223570196	0.705559634424231	15.6179886424653	5.49106535302625e-55	6.2188695642684e-53	37.682	63.382	42.748	124.918	110.352	65.603	103.825	112.636	141.280	101.135	114.951	87.802	40.315	76.709	42.706	48.589	22.473	14.765	10.011	24.163	15.125	4.500	4.613	1.057	0.000	0.073	0.062
Pdensi_GG_100046_c0_g1	FC_3_2	Needles	1778.20143075543	15137.5564120816	8457.87892141851	-3.09001148091234	0.197868909000055	-15.616457868636	5.62446570193402e-55	6.35770133642269e-53	74.129	67.313	56.951	85.432	79.887	69.904	50.081	48.645	50.311	39.315	47.547	38.399	65.789	71.885	66.684	51.741	48.202	46.221	46.064	63.683	66.138	90.657	23.564	20.381	235.081	412.452	448.823
Pdensi_DN13656_c0_g1d272376	FC_3_2	Needles	1334.01396158484	17377.1010257257	9355.55749365527	-3.70329808968252	0.237159103125371	-15.6152474894663	5.73222605553538e-55	6.46707323067781e-53	33.287	33.927	22.948	51.458	49.597	35.542	28.883	42.314	40.373	33.363	44.150	30.116	38.362	50.223	28.437	33.500	30.102	22.087	24.212	30.008	24.051	15.156	16.689	18.632	365.607	395.529	464.917
Pdensi_DN20113_c0_g1d411023	FC_3_2	Needles	1061.98022564767	189.898131727834	625.939178687752	2.48636182144766	0.159294370785109	15.6085981519197	6.36195283642699e-55	7.16377827150081e-53	16.283	25.036	18.657	28.949	32.686	24.166	29.881	29.950	29.201	29.355	29.708	27.799	19.770	27.341	22.483	16.278	22.678	17.276	20.555	24.633	22.139	23.829	28.550	26.173	3.731	5.218	4.534
Pdensi_DN39529_c1_g1	FC_3_2	Needles	971.846375504581	10.4790922419833	491.162733873282	6.46003032923921	0.413982387699388	15.6046018410091	6.77309543421671e-55	7.61215633896413e-53	7.185	24.089	18.326	26.496	31.812	20.051	25.443	29.158	26.843	19.212	31.051	19.968	6.857	20.204	11.767	18.680	27.063	35.956	10.336	5.716	6.568	48.254	1.956	2.264	0.137	0.453	0.177
Pdensi_DN14485_c0_g2d463984	FC_3_2	Needles	1149.21117509587	84.1646419959737	616.687908545921	3.78064826577736	0.242323907211319	15.6016313424678	7.09575055411088e-55	7.95956339351304e-53	15.415	33.658	15.719	40.978	42.106	34.088	38.296	30.375	27.855	25.250	26.236	17.550	25.208	41.793	27.379	23.190	19.655	11.139	16.524	24.678	15.717	7.834	35.421	9.775	1.731	2.053	2.175
Pdensi_DN24744_c0_g3	FC_3_2	Needles	19113.4468872683	806.57316928477	9960.01002827651	4.56688694538544	0.292973697252643	15.5880442108331	8.77800746249132e-55	9.82785715500528e-53	744.772	680.993	295.394	770.335	538.716	340.317	436.729	745.664	419.687	419.302	883.008	302.712	504.594	519.665	326.852	245.577	205.273	66.214	45.989	129.310	53.687	207.894	139.699	61.821	15.898	21.492	19.959
Pdensi_DN12329_c0_g1d521167	FC_3_2	Needles	491.793715871037	4226.32613049199	2359.05992318151	-3.10454691598693	0.199228494707768	-15.5828458200256	9.52194872154149e-55	1.0640506157861e-52	18.246	15.006	14.447	18.564	16.156	21.761	14.515	12.514	14.184	15.573	10.987	11.993	17.528	18.478	13.512	14.062	9.014	8.615	15.195	15.493	17.212	21.813	15.719	31.856	67.222	117.479	121.020
Pdensi_GG_60556_c0_g1	FC_3_2	Needles	1907.08278573283	2.83368765924797	954.95823669604	9.35628343526992	0.601061704746549	15.5662611032843	1.23413490854538e-54	1.37649365824268e-52	29.678	24.336	44.748	61.771	43.761	29.249	54.381	46.649	58.734	42.758	53.995	40.708	17.329	18.391	17.188	50.158	33.328	35.625	39.897	14.950	23.272	11.211	0.017	0.047	0.051	0.104	0.061
Pdensi_DN17260_c0_g1d11775	FC_3_2	Needles	6793.12009937532	3.21082923432745	3398.16546430483	11.5908435177295	0.744991136417618	15.5583643229173	1.39621602004148e-54	1.55432161822004e-52	28.451	176.080	20.453	93.966	193.065	60.931	186.471	247.746	136.060	245.784	273.652	124.303	60.956	202.983	65.191	41.169	60.383	10.483	22.830	19.433	7.111	41.964	20.285	1.263	0.135	0.032	0.017
Pdensi_DN12129_c0_g1d105271	FC_3_2	Needles	309.347631408611	3564.04960428952	1936.69861784906	-3.52767252680482	0.226799725415171	-15.5541305014686	1.49167263834428e-54	1.65744850679089e-52	10.994	12.097	8.616	13.477	15.720	9.631	8.410	8.552	8.955	6.965	8.841	5.660	12.048	10.201	8.793	8.009	5.352	5.915	4.770	8.339	7.476	9.920	5.632	2.537	53.471	99.896	105.475
Pdensi_DN16187_c0_g1d110613	FC_3_2	Needles	2.1147771714749	2193.93363332001	1098.02420524574	-10.0200898504065	0.644373205739642	-15.5501342407696	1.58772681737247e-54	1.76084895468559e-52	0.230	0.920	0.581	0.258	0.432	0.488	0.032	0.079	0.063	0.023	0.037	0.012	0.164	0.477	0.160	0.079	0.619	0.303	0.030	0.332	1.207	0.162	0.000	0.000	31.307	44.335	83.527
Pdensi_DN14366_c0_g1d342022	FC_3_2	Needles	12612.2274645366	3.85257400901112	6308.0400192728	11.5982013133475	0.745879385253633	15.5497008533137	1.59850705447397e-54	1.76946602928296e-52	271.528	339.270	128.882	697.781	661.646	104.825	583.154	325.000	157.160	381.273	254.055	90.642	200.217	321.130	64.736	308.883	399.022	130.301	245.194	53.411	92.687	6.214	3.014	2.983	0.045	0.065	0.174
Pdensi_GG_96760_c0_g1	FC_3_2	Needles	0.931913823198405	3980.8389621179	1990.88543797055	-12.0492281991107	0.775147913187373	-15.5444244822447	1.73574862270689e-54	1.91777384011444e-52	0.302	0.281	0.110	0.013	0.000	0.022	0.022	0.031	0.023	0.012	0.013	0.000	0.301	0.046	0.034	0.210	1.059	3.687	0.392	0.023	0.216	0.045	0.025	0.021	92.944	84.596	100.250
Pdensi_DN12166_c0_g1d337469	FC_3_2	Needles	720.591230880624	21.9969853121587	371.294108096391	4.96017533844454	0.319318529525225	15.5336282733718	2.05420830108292e-54	2.26537166471582e-52	3.116	13.786	10.112	19.798	18.300	13.583	20.931	18.572	20.900	17.317	18.854	15.341	5.642	14.178	8.243	10.192	4.953	5.450	2.963	1.821	1.652	7.951	0.506	0.411	0.287	0.751	0.571
Pdensi_GG_26486_c1_g1	FC_3_2	Needles	1097.8999810577	43.6171354711512	570.758558264427	4.63187663787684	0.298231752273361	15.5311317543118	2.13576912102553e-54	2.35090586450861e-52	14.219	37.916	24.578	36.556	31.851	36.711	37.766	25.617	28.829	29.472	29.985	23.610	15.716	29.772	25.507	17.848	7.710	5.755	6.484	1.623	7.182	4.186	1.716	0.468	0.760	1.145	1.241
Pdensi_DN24858_c1_g1	FC_3_2	Needles	1613.79211743878	75.9876192312076	844.889868334993	4.37922090670529	0.282004513563939	15.5289036028581	2.21128183969395e-54	2.42947542533403e-52	15.802	19.852	12.637	38.234	57.718	44.638	42.328	39.629	53.095	42.386	41.782	48.921	31.041	61.529	41.401	29.066	55.197	44.319	45.780	71.239	46.269	121.376	78.972	39.570	1.135	2.054	2.333
Pdensi_GG_3907_c0_g1	FC_3_2	Needles	812.008526703972	7.31683939860815	409.66268305129	6.70009772433466	0.431631151339215	15.5227390413004	2.43434096943955e-54	2.66955462393074e-52	4.344	21.882	6.478	20.598	19.830	15.704	23.232	23.235	21.627	12.944	25.715	15.229	6.816	26.536	17.005	7.766	7.413	2.627	3.881	10.032	4.302	0.518	10.689	8.999	0.101	0.324	0.117
Pdensi_DN15360_c0_g1d54109	FC_3_2	Needles	3.07517480438506	656.148192006973	329.611683405679	-7.7468037835177	0.499324982376546	-15.5145527601015	2.76554933577631e-54	3.02711777295337e-52	0.078	0.067	0.047	0.019	0.056	0.361	0.080	0.080	0.108	0.092	0.137	0.110	0.034	0.071	0.139	0.042	0.086	0.117	0.018	0.072	0.352	0.865	0.466	8.144	11.731	15.519	19.716
Pdensi_DN11344_c0_g1d5349	FC_3_2	Needles	204.114144857418	1968.05975824317	1086.08695155029	-3.27128086353858	0.21129952752023	-15.4817235132028	4.60956034529644e-54	5.03615887613717e-52	14.117	10.586	7.080	11.250	9.030	6.444	5.745	6.104	5.257	4.968	6.190	4.126	14.433	10.549	7.280	9.764	5.082	3.601	3.659	6.243	3.770	6.422	1.461	0.556	31.016	57.000	54.495
Pdensi_GG_104354_c0_g1	FC_3_2	Needles	10.4130997470924	4097.86955142969	2054.14132558839	-8.63245265986246	0.557682284902997	-15.4791588213421	4.79704144624268e-54	5.23126714598698e-52	0.027	0.000	0.053	0.101	0.097	0.173	0.147	0.167	0.564	0.094	0.068	0.318	0.060	0.000	0.000	0.073	0.148	0.067	0.336	0.031	0.384	0.161	15.481	9.004	59.369	110.941	127.750
Pdensi_DN18207_c1_g2	FC_3_2	Needles	189.916471725075	9079.58817081802	4634.75232127155	-5.57885713512757	0.360455247344503	-15.4772532130614	4.94124275144714e-54	5.37854273495021e-52	2.340	3.609	5.678	6.716	3.442	5.399	7.654	3.676	4.637	5.876	8.523	4.568	3.107	4.848	4.586	3.011	0.766	4.294	3.466	5.383	14.502	16.810	15.011	36.669	221.127	184.836	224.531
Pdensi_DN18948_c1_g1d481130	FC_3_2	Needles	614.390403101139	20.5614348523714	317.475918976755	4.93062332797954	0.318747288796599	15.4687537785644	5.63881230966685e-54	6.12650182532177e-52	7.692	14.405	15.092	13.620	15.647	14.556	16.744	16.821	17.914	14.571	18.798	12.668	10.697	12.270	16.720	11.821	11.314	12.170	11.011	8.606	11.366	14.734	17.599	19.758	0.457	0.609	0.400
Pdensi_DN20804_c0_g1d121146	FC_3_2	Needles	1926.49499572701	121.474149891028	1023.98457280902	3.99862572202752	0.258765830759835	15.4526805578852	7.23700953728329e-54	7.8339628654139e-52	26.331	56.932	38.512	63.893	49.875	38.016	56.784	54.230	50.575	42.764	60.851	40.155	22.347	44.333	24.109	42.250	16.560	14.845	3.943	13.168	5.331	35.804	1.513	1.342	2.602	3.743	2.234
Pdensi_DN33344_c0_g1d312594	FC_3_2	Needles	3127.49788489608	89.1263105552629	1608.31209772567	5.13301236533377	0.33249498822228	15.4378638691006	9.10667161030647e-54	9.83972519452581e-52	55.351	40.441	68.441	42.502	42.135	33.250	59.405	89.535	112.182	47.844	89.800	70.093	40.279	36.015	26.118	47.885	18.320	37.783	32.246	4.583	42.641	7.807	1.971	0.884	1.749	2.303	2.297
Pdensi_DN14891_c0_g1	FC_3_2	Needles	4101.4819836454	129525.318540617	66813.4002621312	-4.98094429174217	0.322681611629789	-15.4360958673306	9.35970230772277e-54	1.00945677421218e-51	146.041	160.397	100.202	172.536	127.433	169.243	111.696	95.798	135.839	69.821	115.413	98.387	105.896	126.035	162.096	92.482	92.502	119.310	115.930	71.612	138.012	52.905	20.405	13.359	3310.050	2280.410	3342.097
Pdensi_DN19923_c0_g1d410008	FC_3_2	Needles	509.374719806618	4157.87099623027	2333.62285801844	-3.03001984546419	0.196420289569351	-15.426205979573	1.09097999860941e-53	1.1744819292722e-51	26.873	22.823	18.990	22.869	19.688	16.290	16.336	12.322	14.079	11.414	11.218	10.824	21.577	21.653	17.256	22.372	12.870	12.181	11.074	15.101	11.772	10.178	1.956	1.112	69.423	117.728	112.640
Pdensi_DN22609_c2_g2	FC_3_2	Needles	1521.90330312963	7.91906163834716	764.911182383988	7.77240154501639	0.503997447941904	15.421509725407	1.17329109601314e-53	1.26078386348367e-51	13.801	33.733	19.372	38.432	36.855	31.347	37.449	45.810	44.159	26.245	49.228	29.049	25.352	49.133	38.295	20.835	11.046	6.547	3.255	6.848	6.228	0.663	13.252	5.191	0.248	0.060	0.233
Pdensi_GG_33702_c1_g1	FC_3_2	Needles	3083.55701769219	292.580728724043	1688.06887320812	3.39050566354803	0.21992702931873	15.4165028011829	1.26786774277955e-53	1.35992697176714e-51	46.225	69.103	48.552	80.607	110.152	95.033	84.632	76.056	97.529	84.208	67.604	78.220	62.214	91.117	59.925	76.172	103.400	110.378	122.187	113.302	172.232	127.077	167.939	98.785	5.039	7.237	8.750
Pdensi_DN9784_c0_g1d103179	FC_3_2	Needles	1513.36402603562	8.41960221132327	760.89181412347	7.73993081040019	0.502076368110579	15.4158436883361	1.28087052802164e-53	1.36936205464767e-51	2.215	4.560	6.702	41.514	107.598	143.217	45.225	48.599	33.242	17.622	19.205	17.795	35.812	89.527	110.008	9.693	29.531	14.090	8.026	23.685	8.212	860.763	1093.289	1016.400	0.278	0.100	0.142
Pdensi_DN1733_c0_g1d98645	FC_3_2	Needles	546.872192877216	20.5460492588007	283.709121068008	4.69902763932832	0.30481851635271	15.4158208482683	1.28132348297218e-53	1.36936205464767e-51	4.299	10.761	10.652	16.029	13.366	9.853	15.068	14.994	15.755	12.185	15.258	11.534	3.766	10.580	5.517	10.309	5.261	5.439	10.370	4.516	5.751	13.379	1.042	1.426	0.325	0.568	0.553
Pdensi_DN21519_c2_g4	FC_3_2	Needles	2473.38908850477	16.7088608433603	1245.04897467406	7.25049916569464	0.471865642015318	15.3656009679537	2.78444672258202e-53	2.9703628658194e-51	8.872	13.090	13.984	28.923	49.679	25.221	45.456	83.493	77.729	77.957	76.654	67.724	14.409	30.728	10.390	22.715	16.889	7.601	7.773	8.261	7.797	2.278	0.680	0.023	0.373	0.551	0.221
Pdensi_DN14892_c0_g1d108486	FC_3_2	Needles	75.5872835081637	2215.92311878823	1145.7552011482	-4.87638431161728	0.317706320435114	-15.3487167171835	3.61262125421572e-53	3.84685262140481e-51	3.911	3.162	3.216	4.520	4.698	2.357	1.741	1.908	2.668	1.265	1.627	1.733	3.719	2.960	2.845	3.524	2.302	3.462	1.944	3.835	2.705	3.323	0.253	0.140	32.740	58.589	69.590
Pdensi_DN25135_c0_g3d557984	FC_3_2	Needles	807.929662765075	4993.48480970317	2900.70723623412	-2.62855223367626	0.171282541016762	-15.3462940126456	3.75006297345948e-53	3.98598465672649e-51	19.562	23.805	22.166	35.758	22.596	22.569	20.548	22.490	24.600	17.899	23.923	16.757	21.738	23.264	20.175	26.140	19.067	13.876	22.933	23.145	31.840	14.545	6.925	3.658	88.533	128.716	140.715
Pdensi_DN41060_c0_g1d442982	FC_3_2	Needles	4585.57892928519	2.31323260784289	2293.94608094652	10.6638945316145	0.69566925003404	15.3289721100835	4.89673955674517e-53	5.19540531418636e-51	55.007	193.595	103.398	91.787	101.009	31.676	181.621	87.551	116.488	161.778	128.303	94.599	45.682	95.395	31.309	174.452	102.182	55.722	36.440	2.767	32.981	0.240	0.389	0.107	0.000	0.119	0.063
Pdensi_DN22972_c0_g5	FC_3_2	Needles	2192.76930876919	14.455065248891	1103.61218700904	7.15288426530826	0.466634886124164	15.3286530390379	4.92084965115601e-53	5.21157876838376e-51	28.330	28.954	24.665	28.423	36.521	51.818	43.820	68.621	70.810	37.619	57.320	38.464	18.211	26.731	21.577	37.475	12.604	9.702	6.792	1.072	5.024	0.082	0.017	0.112	0.151	0.618	0.297
Pdensi_DN24860_c0_g1	FC_3_2	Needles	3504.92180920626	167.113680295553	1836.01774475091	4.36872885474729	0.285193410390323	15.3184775509649	5.75497367271912e-53	6.08402153792729e-51	27.674	60.084	68.122	78.484	106.084	96.609	88.339	94.874	110.111	76.885	94.394	88.177	33.983	73.905	64.887	50.306	49.869	51.125	58.905	40.632	93.944	98.522	53.707	38.541	2.189	5.114	4.956
Pdensi_DN11523_c1_g1	FC_3_2	Needles	117.817843468614	3706.21609991469	1912.01697169165	-4.97573348406852	0.325218563222864	-15.2996601262849	7.68569349993937e-53	8.11054539017839e-51	1.036	3.496	1.479	3.312	8.420	5.998	2.577	4.174	3.106	1.428	3.985	1.763	2.198	5.987	3.678	1.392	4.121	1.676	4.407	6.467	6.766	6.885	2.238	0.347	53.653	124.867	92.000
Pdensi_DN19066_c0_g1d60179	FC_3_2	Needles	364.114900885626	2076.89372337976	1220.50431213269	-2.51410592657215	0.164621281418979	-15.27205902482	1.1740656146213e-52	1.23505679060183e-50	10.258	11.067	9.916	12.532	12.389	8.562	10.352	10.096	10.077	8.454	9.643	8.066	10.253	10.872	7.006	11.982	8.390	7.432	6.348	8.920	8.224	7.016	3.137	1.303	35.706	54.291	59.258
Pdensi_DN15640_c0_g1d214494	FC_3_2	Needles	604.400599906757	50.9979368542824	327.69926838052	3.57768492240771	0.234263853624099	15.2720313742831	1.17456361276378e-52	1.23505679060183e-50	7.927	14.742	13.328	17.563	19.274	14.350	17.300	16.306	17.052	16.202	19.276	14.705	8.921	15.336	10.737	10.958	11.362	12.108	32.854	12.072	48.057	44.203	21.884	21.451	1.047	1.386	1.209
Pdensi_DN36203_c0_g2	FC_3_2	Needles	2953.47417527232	2.18319545046994	1477.82868536139	10.4673626826428	0.685815987383152	15.2626402347119	1.35646806649487e-52	1.42378279429467e-50	53.122	37.060	44.877	81.513	61.982	30.319	81.054	75.129	91.175	51.588	91.929	53.963	34.577	30.059	16.670	67.592	15.266	10.534	8.072	8.307	8.589	39.940	3.550	3.432	0.033	0.035	0.076
Pdensi_DN9601_c0_g1d48503	FC_3_2	Needles	53.5390580426926	14388.4080358356	7220.97354693914	-8.06838561175264	0.529297659212547	-15.2435694194383	1.81668465739368e-52	1.90343863595264e-50	1.037	1.588	0.163	4.535	1.577	1.830	2.522	1.421	0.576	1.278	0.551	0.322	1.234	3.214	1.407	0.590	2.747	1.220	6.817	0.825	0.859	0.495	0.134	0.331	321.838	264.096	420.982
Pdensi_DN14793_c0_g1	FC_3_2	Needles	370.453645049989	2392.76002127411	1381.60683316205	-2.69321630649435	0.176770901709039	-15.2356314328662	2.05135685277704e-52	2.14549296173277e-50	10.024	10.371	8.053	13.993	13.499	11.112	9.561	10.320	11.126	8.615	12.212	8.087	9.987	12.434	8.865	7.634	4.587	4.031	3.601	7.171	6.611	7.687	1.739	1.518	41.264	63.966	66.759
Pdensi_DN19355_c0_g1d533940	FC_3_2	Needles	4794.40599611886	3.87459776205813	2399.14029694046	10.6026099592422	0.697296250484116	15.2053161792869	3.26052714621513e-52	3.40409458485575e-50	5.312	10.198	27.403	135.439	192.873	55.754	183.817	140.358	79.668	164.130	29.377	40.945	1.209	26.004	2.028	66.720	15.243	27.886	104.971	1.725	67.271	0.000	0.000	0.000	0.168	0.041	0.044
Pdensi_DN20708_c0_g2d493712	FC_3_2	Needles	1199.32521044264	11.1826897265719	605.253950084608	6.66842784802767	0.438708266208234	15.2001417836574	3.52856507562137e-52	3.67740295354518e-50	33.718	43.737	49.635	32.440	24.285	27.081	30.908	26.389	42.999	21.964	27.852	25.820	26.198	34.072	24.528	40.870	20.334	17.998	9.182	3.060	10.592	0.749	0.177	0.035	0.173	0.314	0.366
Pdensi_DN22185_c0_g2d222254	FC_3_2	Needles	48.2288907012571	2030.5246766313	1039.37678366628	-5.39356944726118	0.354842413094122	-15.1999007115041	3.54157421419384e-52	3.68442815462124e-50	0.484	0.480	0.257	0.302	0.390	0.315	1.130	1.672	1.237	1.373	2.661	1.958	0.256	0.272	0.396	0.267	3.654	10.853	15.207	0.640	6.877	0.627	0.451	0.214	53.511	38.742	47.397
Pdensi_GG_38833_c1_g1	FC_3_2	Needles	829.585207220529	41.2245513715057	435.404879296017	4.37927960120696	0.288135387555932	15.1986871114776	3.60779345488829e-52	3.74668712870811e-50	9.875	20.595	17.235	24.597	24.189	23.393	21.106	25.937	22.455	19.220	23.696	17.403	7.986	22.771	16.345	19.968	10.473	6.979	5.484	5.011	4.093	66.166	1.241	0.787	0.989	0.873	1.004
Pdensi_DN13043_c0_g1d271225	FC_3_2	Needles	1177.65792858852	98.1523535555613	637.905141072041	3.62030715479962	0.238378405644417	15.1872278238153	4.29711847585681e-52	4.45467948663823e-50	9.086	13.409	7.962	28.702	27.078	16.136	36.496	32.005	30.321	35.034	34.998	25.685	10.352	15.685	8.904	10.020	12.667	8.240	22.785	9.630	16.199	9.398	3.863	4.747	2.358	2.306	2.157
Pdensi_DN14983_c0_g1d53575	FC_3_2	Needles	656.884946981392	16.3163336747101	336.600640328051	5.23506737226564	0.344853446662883	15.1805569088114	4.75725462317673e-52	4.91458005842542e-50	11.055	20.998	18.567	21.050	19.475	17.215	18.818	18.621	17.655	17.170	23.803	19.694	8.973	17.359	11.237	15.535	8.121	6.755	8.042	11.137	6.671	19.826	5.729	2.630	0.209	0.596	0.410
Pdensi_GG_26427_c0_g1	FC_3_2	Needles	45.8529300246605	818.700861588445	432.276895806553	-4.16260615320368	0.274206474124971	-15.1805538745469	4.75747469886195e-52	4.91458005842542e-50	0.612	3.087	1.264	1.755	3.440	7.279	1.041	1.266	1.520	0.462	2.581	1.604	1.720	6.173	7.503	1.362	1.698	0.955	1.093	0.767	0.802	0.988	0.344	0.000	14.247	21.099	23.456
Pdensi_DN15867_c0_g1d277333	FC_3_2	Needles	1450.36665290711	5854.96614982811	3652.66640136761	-2.01405065826959	0.132701254157559	-15.1773294913872	4.9971629707486e-52	5.15312705715144e-50	44.284	45.092	37.819	53.709	47.353	41.307	38.659	41.588	41.255	39.217	42.727	33.575	46.493	46.514	33.479	43.344	28.698	22.639	23.877	33.793	27.014	31.861	11.049	3.148	105.159	166.838	147.961
Pdensi_DN14421_c0_g1d107956	FC_3_2	Needles	396.915996272045	3705.5169863856	2051.21649132882	-3.22406212754057	0.21243452652129	-15.1767331814467	5.04279008155591e-52	5.19107107186996e-50	13.928	13.202	11.317	13.170	11.808	15.591	10.505	9.645	13.062	10.055	10.127	10.023	14.362	12.689	12.596	12.575	10.160	8.028	20.786	12.026	23.831	15.510	9.916	13.805	63.120	103.673	99.994
Pdensi_DN22961_c0_g2d546367	FC_3_2	Needles	2451.20138816849	2.62852147301742	1226.91495482076	9.56305818705703	0.630130523684477	15.1763132043505	5.07517367612091e-52	5.21527331308935e-50	24.429	61.872	34.664	101.042	66.899	40.054	71.086	68.991	65.476	63.701	94.566	64.131	17.765	51.125	21.145	53.732	13.381	20.313	1.939	12.160	1.753	16.374	0.071	0.059	0.000	0.196	0.000
Pdensi_DN36965_c0_g1d315860	FC_3_2	Needles	196.790777313778	36610.6951053649	18403.7429413393	-7.5391969329634	0.49682307466518	-15.1748123575867	5.19260240682542e-52	5.32663135900159e-50	5.200	26.204	3.843	5.314	3.474	9.685	9.674	3.433	3.505	21.609	8.428	6.336	1.274	5.394	2.435	0.378	3.641	4.123	10.414	5.202	4.328	26.151	355.845	1253.553	731.059	659.664	1198.018
Pdensi_DN17082_c0_g1d528944	FC_3_2	Needles	1630.69731377615	34.4166935580548	832.5570036671	5.5952386326602	0.36872233991672	15.174666753102	5.20413770865226e-52	5.32916394384793e-50	18.431	29.432	16.666	64.124	34.095	34.617	54.298	39.021	43.561	43.667	45.914	45.922	20.453	41.443	18.223	10.951	6.234	2.902	2.363	1.198	1.719	0.339	0.473	0.092	0.797	1.120	0.516
Pdensi_DN39711_c0_g1d511698	FC_3_2	Needles	1.82721075500525	1285.76355310971	643.795381932357	-9.42591389592991	0.62183248414481	-15.1582848054217	6.6790875465957e-52	6.82765368524084e-50	0.035	1.389	0.069	0.350	0.251	0.526	0.115	0.036	0.000	0.163	0.044	0.124	0.194	0.241	0.000	0.000	0.038	0.044	0.000	0.000	0.000	0.000	0.000	0.000	25.223	39.372	27.078
Pdensi_DN22639_c0_g4	FC_3_2	Needles	1004.7135304903	19.7655198926498	512.239525191477	5.67574244597152	0.374564710272162	15.1529022631296	7.24933058549127e-52	7.39771532091304e-50	1.827	1.993	5.501	8.981	11.733	6.159	22.928	33.513	27.662	36.214	37.440	20.286	6.373	12.155	5.077	17.681	8.879	5.873	16.086	10.325	7.885	3.869	7.426	3.719	0.413	0.400	0.607
Pdensi_DN24837_c0_g3	FC_3_2	Needles	59.0612317444011	3074.53737187735	1566.79930181088	-5.70205396797858	0.376489432227547	-15.1453227630897	8.13542423483037e-52	8.2875580779739e-50	8.120	4.297	0.718	4.609	2.513	1.934	1.667	1.952	1.333	3.488	1.642	1.465	4.434	3.978	0.970	4.104	3.957	2.690	3.691	2.549	3.980	0.620	2.401	1.081	35.467	101.726	89.965
Pdensi_DN20220_c0_g1d119719	FC_3_2	Needles	622.09238175729	11.6765921400717	316.884486948681	5.6978952536609	0.376714514957928	15.1252341691619	1.10407202475722e-51	1.12277248344645e-49	7.813	19.306	16.302	24.871	18.746	11.833	19.179	17.487	15.547	14.383	17.850	12.958	5.521	13.548	7.325	19.461	8.914	4.884	3.499	25.756	6.637	19.296	0.927	0.391	0.206	0.395	0.259
Pdensi_DN16420_c0_g1d10655	FC_3_2	Needles	506.375004477893	5014.9965843332	2760.68579440555	-3.30892641996242	0.218806984971958	-15.1225813032728	1.14946979931291e-51	1.16692029937502e-49	15.907	18.219	16.770	19.914	17.955	23.187	12.203	13.683	16.464	11.170	13.055	11.299	14.001	18.405	13.662	15.176	14.809	10.141	21.351	10.874	18.764	5.611	11.718	12.217	83.450	136.530	141.522
Pdensi_DN21105_c3_g1	FC_3_2	Needles	169.395323605032	9848.13219033166	5008.76375696834	-5.86128530263777	0.387650730414584	-15.1200161453823	1.19513302488659e-51	1.21118489775533e-49	15.600	11.108	4.227	7.474	8.482	5.366	5.523	4.459	4.241	4.026	3.964	3.165	6.882	12.921	3.554	8.002	7.106	3.053	4.754	10.925	2.588	8.154	2.738	0.000	182.620	380.747	144.926
Pdensi_DN23921_c1_g1	FC_3_2	Needles	162.521367363085	4624.48808940609	2393.50472838459	-4.83033141661145	0.319717813701537	-15.1081084931998	1.43191340489446e-51	1.44864781456612e-49	11.150	3.897	4.225	8.038	3.953	5.457	6.410	3.612	3.654	6.232	6.420	3.669	8.525	5.868	4.352	9.832	9.493	6.213	10.080	9.908	8.919	0.458	2.656	2.358	85.340	147.350	98.881
Pdensi_DN20467_c0_g1d188801	FC_3_2	Needles	5924.39254308149	1.98466742371571	2963.1886052526	11.2538407420059	0.744984965799073	15.1061313431138	1.47551988417883e-51	1.49019902529463e-49	25.767	101.098	39.463	25.296	79.006	69.334	105.043	158.085	231.017	138.610	280.268	267.782	51.961	99.105	89.564	86.263	182.580	138.539	160.684	95.565	110.141	12.583	22.872	0.689	0.000	0.098	0.045
Pdensi_DN19836_c2_g5	FC_3_2	Needles	776.103608808072	8.17249779361673	392.138053300844	6.54767605453833	0.433607144754064	15.1004800860744	1.60758654964329e-51	1.62079467927072e-49	7.676	13.771	16.085	19.519	18.912	19.592	22.541	18.709	23.792	19.708	25.016	19.997	11.023	15.898	16.268	16.471	13.926	8.418	9.057	11.638	13.205	7.850	0.937	0.237	0.158	0.295	0.151
Pdensi_DN14401_c4_g2	FC_3_2	Needles	1814.151644861	357.87229398404	1086.01196942252	2.35353543707819	0.155865309132749	15.0998028372927	1.62418318607398e-51	1.63472368996991e-49	30.580	35.755	35.949	77.140	59.845	39.899	50.870	52.093	49.121	53.654	53.126	46.301	22.449	35.426	22.710	46.159	26.936	22.565	22.107	33.075	33.587	10.566	1.230	1.555	7.769	9.229	8.228
Pdensi_DN19547_c2_g1	FC_3_2	Needles	766.461479103934	9.85515267111056	388.158315887522	6.21947290549782	0.411911186339798	15.0990628848015	1.64251151533765e-51	1.65034503179542e-49	2.145	10.241	7.217	17.382	13.758	6.603	18.013	22.384	23.733	28.387	19.348	19.926	6.695	14.958	6.859	5.458	6.903	6.030	4.249	22.558	5.268	21.154	86.276	69.000	0.140	0.261	0.306
Pdensi_GG_66453_c1_g1	FC_3_2	Needles	166.671554336592	4633.22013027912	2399.94584230786	-4.79559584353004	0.317675019276659	-15.0959173763475	1.72275081136496e-51	1.72801313892868e-49	3.461	8.139	2.745	4.994	5.645	5.087	5.441	4.877	3.672	6.326	7.699	2.675	6.517	8.132	3.466	3.318	1.808	1.610	2.118	3.462	3.079	12.004	22.089	35.565	122.611	94.442	101.696
Pdensi_DN16617_c0_g1d471155	FC_3_2	Needles	488.487184137261	2533.22434301281	1510.85576357503	-2.3759832865989	0.157415651138494	-15.0936915701508	1.7818757826203e-51	1.78427387779623e-49	13.088	10.706	7.763	15.902	14.567	13.417	13.545	12.988	14.398	16.622	13.701	13.705	9.486	12.163	8.169	9.250	5.757	5.059	8.120	12.464	7.946	18.038	18.618	21.265	45.785	63.952	71.531
Pdensi_DN21220_c1_g1	FC_3_2	Needles	58.5825064053215	5728.10141379257	2893.34196009894	-6.60915009464162	0.438630069886059	-15.0677086419507	2.64115273920417e-51	2.64020947036874e-49	3.108	1.945	0.876	4.081	3.410	0.915	2.241	2.028	0.683	1.022	2.606	0.525	4.056	1.997	1.691	1.943	1.504	1.453	3.151	4.052	2.652	4.870	0.000	0.000	115.397	146.817	144.151
Pdensi_DN24947_c0_g1d73360	FC_3_2	Needles	635.099458156205	36.8955737308925	335.997515943549	4.05271476478741	0.2690435640659	15.0634146512969	2.81845653971479e-51	2.81266650166206e-49	5.421	12.185	10.038	20.462	20.750	13.585	17.633	17.677	17.926	14.123	17.556	14.235	5.153	12.686	7.849	12.663	6.524	5.690	10.749	4.655	7.921	12.165	1.503	2.214	0.551	1.052	1.101
Pdensi_DN45572_c0_g1d156418	FC_3_2	Needles	505.812899300028	4999.57511570238	2752.6940075012	-3.30444196731884	0.219626766083849	-15.0457160857036	3.68326319356551e-51	3.66946656363707e-49	15.168	13.338	12.449	18.002	14.293	14.874	12.871	13.917	15.543	11.627	13.597	12.365	13.698	12.881	12.335	13.389	11.172	15.101	12.950	15.294	14.540	11.032	6.248	5.477	117.065	112.030	119.929
Pdensi_DN17785_c0_g1	FC_3_2	Needles	69.3861517430061	736.515458889529	402.950805316267	-3.40560818338483	0.226371387359451	-15.0443402901318	3.76063803926352e-51	3.7402122387457e-49	1.192	2.984	1.819	2.318	1.943	1.750	2.021	1.809	1.986	1.774	2.242	1.867	1.495	2.150	1.515	1.966	2.356	2.605	1.889	1.555	3.073	1.519	0.984	1.749	15.661	16.681	19.561
Pdensi_GG_139834_c2_g1	FC_3_2	Needles	868.687954915845	5.20213481751949	436.945044866682	7.54956831628696	0.501846241587517	15.0435884353841	3.80360406459566e-51	3.77655478569034e-49	19.840	46.685	33.761	23.301	43.540	56.316	26.493	24.502	21.901	16.569	25.434	15.996	27.496	57.048	46.316	26.198	31.307	19.915	30.395	38.059	21.535	35.265	98.449	27.770	0.143	0.102	0.096
Pdensi_GG_39822_c3_g1	FC_3_2	Needles	925.713279444786	20.4048450570932	473.05906225094	5.55981501737922	0.369993807561973	15.0267785669574	4.90275291911668e-51	4.85967814220505e-49	9.913	15.137	13.962	28.765	22.074	18.487	24.384	23.191	29.922	20.596	21.981	20.038	7.970	15.570	11.482	16.335	11.818	9.638	6.167	8.978	16.800	2.383	0.979	3.299	0.518	0.591	0.324
Pdensi_DN20191_c0_g2	FC_3_2	Needles	1913.59239753061	13.8091019249713	963.700749727789	6.96024366205774	0.463328380718001	15.0222691976514	5.24799199465425e-51	5.19312662380105e-49	154.507	78.478	49.902	46.790	57.723	50.491	48.215	48.412	63.490	55.257	46.783	52.028	110.672	60.172	51.577	42.907	17.083	11.128	10.600	4.675	7.291	2.543	2.789	2.534	0.048	0.430	0.568
Pdensi_DN20802_c0_g2d414953	FC_3_2	Needles	3587.36884587909	872.735487766269	2230.05216682268	2.0373020220283	0.135630421066455	15.0209813256429	5.35096248184999e-51	5.28612140706993e-49	67.445	101.343	108.295	115.158	91.660	75.699	109.837	95.934	95.181	100.554	113.351	77.862	120.422	90.451	95.648	84.880	81.912	92.138	132.180	73.114	212.200	136.691	23.698	18.070	16.340	24.651	21.349
Pdensi_DN39836_c3_g1	FC_3_2	Needles	978.124494139982	50.6099346567816	514.367214398382	4.32775175951573	0.288368794982103	15.00769790221	6.537764672612e-51	6.44770586730639e-49	8.730	22.579	27.610	32.328	28.275	32.349	27.489	24.398	30.043	22.606	29.979	26.810	10.777	19.464	22.098	17.597	11.180	11.858	7.965	10.616	8.276	5.718	1.838	0.739	1.269	1.146	1.061
Pdensi_DN18887_c0_g1d217722	FC_3_2	Needles	428.630382647588	2936.07825016452	1682.35431640605	-2.77751142572187	0.185104507015426	-15.0050988520252	6.7989581509158e-51	6.69406970104991e-49	11.692	12.123	11.166	18.460	12.457	11.965	10.751	12.382	12.734	9.799	11.625	8.714	11.287	12.677	10.243	11.594	8.109	7.336	5.578	8.790	9.043	10.000	2.541	2.430	50.447	86.620	74.336
Pdensi_DN21123_c0_g2	FC_3_2	Needles	137.165216344248	5776.66079741095	2956.9130068776	-5.39761233774099	0.359836558702825	-15.0001777395795	7.32229806405661e-51	7.1972802325616e-49	4.940	4.439	5.333	6.735	4.410	6.864	3.010	2.674	5.753	3.947	3.205	3.321	6.174	4.738	4.267	6.451	2.974	5.637	3.944	6.791	6.731	6.465	0.229	0.380	113.352	156.406	141.286
Pdensi_DN35331_c0_g1	FC_3_2	Needles	57.1242063628861	2844.55038957678	1450.83729796983	-5.63632356523739	0.375888920155349	-14.9946520448328	7.95786379252656e-51	7.80893615794521e-49	11.483	6.723	2.433	2.636	2.672	3.979	2.500	1.183	1.119	2.066	1.711	0.770	5.510	6.282	3.313	3.296	1.275	1.189	5.079	2.502	2.775	2.046	0.032	0.026	62.778	69.189	68.021
Pdensi_DN16222_c0_g1d347070	FC_3_2	Needles	812.972860834882	29.7926479526093	421.382754393746	4.7761090574842	0.318526493723738	14.9943855584791	7.98986647617905e-51	7.8272726933888e-49	8.306	10.175	8.063	28.288	27.687	20.740	21.688	19.797	26.554	13.511	20.652	18.613	6.663	13.228	7.810	6.250	2.459	1.634	1.371	1.475	1.877	0.170	0.252	0.454	0.569	0.683	0.846
Pdensi_DN13554_c0_g1d461922	FC_3_2	Needles	356.986989547823	7066.48610888352	3711.73654921567	-4.30765959364549	0.287447277199376	-14.985911975286	9.07709924220966e-51	8.86283748102726e-49	11.747	10.526	11.788	17.713	14.761	19.588	10.046	8.727	11.123	6.634	9.461	5.753	14.528	15.208	17.359	11.216	6.590	7.130	12.171	31.731	50.565	10.673	3.373	2.073	107.417	163.181	240.824
Pdensi_DN14007_c0_g1d341217	FC_3_2	Needles	509.9063349401	9755.52097015174	5132.71365254592	-4.25840065720477	0.28422461954023	-14.9825186294322	9.55271863076776e-51	9.3117619966484e-49	63.979	34.780	29.204	36.504	26.716	26.684	16.233	11.627	14.899	7.624	10.725	7.719	42.278	28.181	22.855	36.408	23.822	19.309	29.091	22.569	21.615	33.868	27.761	76.796	134.043	302.557	276.734
Pdensi_DN9592_c0_g1d332963	FC_3_2	Needles	96.520911916611	2036.56707988115	1066.54399589888	-4.3974520921045	0.29361897073197	-14.9767301518086	1.04219906721019e-50	1.01422879091967e-48	3.488	4.802	2.809	4.645	6.572	10.233	3.502	2.247	2.356	1.131	1.989	1.343	5.900	7.123	7.744	3.991	2.617	2.438	4.596	7.477	3.475	15.639	34.739	58.892	47.653	43.415	51.036
Pdensi_DN14644_c0_g1d394256	FC_3_2	Needles	811.447173741608	5011.0493356446	2911.2482546931	-2.62658966993578	0.175406055306905	-14.9743386301008	1.08037217245249e-50	1.04963960205925e-48	18.145	25.003	20.677	27.556	29.477	19.821	19.409	24.753	23.768	22.364	24.444	15.955	19.993	27.498	18.309	24.229	19.996	18.126	14.874	20.758	17.284	12.180	5.488	1.431	97.920	139.017	119.852
Pdensi_DN21837_c0_g2d221798	FC_3_2	Needles	2999.8953936914	53444.7121173716	28222.3037555315	-4.15506250752959	0.27748572159999	-14.9739686913308	1.08640012777438e-50	1.05375434175661e-48	54.728	50.998	30.692	103.892	101.824	53.379	61.296	104.295	85.343	118.264	123.283	90.480	72.747	86.048	35.803	56.803	87.099	69.917	75.861	97.319	82.213	31.707	12.353	1.187	1037.125	1198.465	1561.576
Pdensi_DN27242_c0_g1d230527	FC_3_2	Needles	1289.27068847949	15493.2507759741	8391.26073222677	-3.58695632151351	0.239570895114234	-14.972421085638	1.11198271692904e-50	1.07679130343282e-48	618.227	143.991	105.782	61.053	49.589	42.755	47.006	28.004	33.313	32.013	23.716	33.895	107.280	54.692	33.682	69.386	41.477	34.807	18.239	26.293	23.396	27.460	15.210	15.632	311.656	397.036	390.538
Pdensi_DN18731_c0_g1d115849	FC_3_2	Needles	1043.94988250573	7095.17602262898	4069.56295256735	-2.765409825826	0.18479717590404	-14.9645675714331	1.25134631493868e-50	1.20975139877929e-48	41.899	34.685	25.868	40.080	33.979	38.473	32.569	27.106	27.907	27.820	26.028	21.526	35.014	37.335	29.957	29.393	34.071	31.119	39.804	36.228	40.022	53.833	58.345	79.450	116.984	189.175	205.447
Pdensi_DN20055_c0_g1d219364	FC_3_2	Needles	345.628496749552	2113.82524570525	1229.7268712274	-2.61378736755525	0.174760089881879	-14.9564318107294	1.41407291257847e-50	1.36482416631281e-48	7.067	8.387	7.249	12.615	10.641	9.123	9.822	9.163	9.990	9.325	10.588	9.304	7.089	8.478	6.630	7.542	4.503	4.944	4.593	5.988	5.442	12.497	9.289	11.676	38.498	51.212	61.397
Pdensi_DN22704_c0_g2d545033	FC_3_2	Needles	985.16582317838	104.855807583805	545.010815381092	3.21973936975227	0.215349438351599	14.95123179516	1.52894657366335e-50	1.47327787956325e-48	16.517	23.691	27.504	35.044	27.455	24.215	29.316	25.511	27.769	25.118	21.904	21.686	15.471	25.648	16.652	26.426	10.927	10.320	7.400	8.333	9.927	11.190	5.611	3.138	1.885	3.198	2.462
Pdensi_DN26503_c2_g1	FC_3_2	Needles	168.117285036509	5628.09573369067	2898.10650936359	-5.06613529523233	0.339147667793902	-14.9378450047635	1.86922948258372e-50	1.79822323660865e-48	11.788	10.410	9.303	7.296	6.981	11.935	4.950	3.639	5.494	2.182	3.062	3.971	9.457	9.921	9.487	5.644	4.692	7.857	3.011	4.655	5.871	5.831	12.162	38.980	73.486	151.394	186.986
Pdensi_DN19860_c0_g2d535182	FC_3_2	Needles	1375.07877837443	162.196051414939	768.637414894687	3.09537782864531	0.207248003407011	14.9356219493529	1.93262468013211e-50	1.85617232146218e-48	26.021	48.621	37.301	50.387	50.285	33.808	42.567	35.126	37.659	29.874	35.227	23.850	20.867	35.622	27.031	41.360	19.092	22.195	14.416	18.695	18.094	17.619	3.936	2.967	3.466	4.491	3.509
Pdensi_GG_87157_c0_g1	FC_3_2	Needles	254.027242631449	2289.77957894731	1271.90341078938	-3.17262937658214	0.212463230699163	-14.9326044141465	2.02211402897483e-50	1.93895335251406e-48	10.659	10.616	7.144	12.806	11.028	10.136	8.781	6.433	6.125	6.043	5.795	4.308	10.311	12.154	6.955	9.839	6.665	4.679	8.835	7.986	7.249	6.139	3.380	1.657	40.740	64.450	59.164
Pdensi_DN16582_c0_g1	FC_3_2	Needles	590.616210331889	24.879249362359	307.747729847124	4.54950442925237	0.304703804606062	14.9309078537245	2.07422743426281e-50	1.98568427294029e-48	16.879	13.094	10.169	36.023	19.457	16.418	18.418	16.306	14.842	18.153	13.118	9.022	11.431	15.867	7.291	14.676	7.533	5.347	9.792	4.442	8.165	0.332	0.083	0.013	0.426	0.763	0.592
Pdensi_DN22220_c0_g4	FC_3_2	Needles	112.183077294076	4646.28465977234	2379.23386853321	-5.37088137574373	0.359813457034236	-14.9268496515201	2.20437191268806e-50	2.10684189684376e-48	3.759	2.411	0.966	1.428	1.905	3.429	2.508	4.719	2.194	13.614	6.173	4.523	1.683	1.421	1.130	0.725	2.247	0.733	1.515	1.044	0.469	6.758	1.833	7.747	100.685	124.599	102.291
Pdensi_DN19699_c0_g4	FC_3_2	Needles	11762.6618276538	4.90223154591565	5883.78202959985	11.7055211330967	0.784289505131821	14.925000342991	2.26634425475217e-50	2.16255598944932e-48	135.361	201.188	143.697	167.504	296.854	349.333	250.073	339.392	393.671	254.245	338.006	265.463	186.746	246.715	266.166	170.133	171.244	115.194	181.612	93.924	159.121	16.735	24.225	5.369	0.245	0.059	0.013
Pdensi_DN15384_c2_g1	FC_3_2	Needles	4128.74777676984	460.574176960016	2294.66097686493	3.17341308262385	0.212686969501033	14.9205806546058	2.42156911563385e-50	2.30692724550797e-48	39.031	89.371	76.786	73.899	130.435	121.594	103.348	117.206	125.095	121.749	139.950	125.542	80.591	112.622	129.242	62.426	64.647	60.343	76.332	76.665	93.161	83.102	78.643	61.050	10.746	11.316	10.156
Pdensi_DN20970_c1_g1	FC_3_2	Needles	3.73443886880427	1511.33269103134	757.533564950072	-8.65723823231253	0.581135545207904	-14.8971067140891	3.44163164419414e-50	3.27339266042213e-48	0.152	0.000	0.000	0.000	0.091	0.164	0.125	0.119	0.089	0.089	0.000	0.135	0.084	0.087	0.049	0.000	0.042	0.000	0.129	0.088	0.244	0.172	0.140	1.773	15.377	51.249	45.725
Pdensi_DN19167_c0_g1d285960	FC_3_2	Needles	821.559823607816	4.68167976611441	413.120751686965	7.48395468982793	0.502480418985914	14.8940225470512	3.6041692869677e-50	3.42244695506744e-48	16.549	23.340	14.738	20.590	24.081	29.546	22.006	22.158	24.654	30.357	22.379	29.753	17.721	25.525	20.866	16.068	15.440	18.635	15.103	4.095	7.318	1.170	0.636	0.092	0.078	0.137	0.092
Pdensi_DN36065_c0_g1d239323	FC_3_2	Needles	2591.66801249262	3.99799675995476	1297.83300462629	9.41823467782719	0.632477887984778	14.8910101945791	3.77029522643226e-50	3.57442230829777e-48	2.613	3.211	2.430	107.682	239.527	326.364	86.771	77.115	53.948	18.466	36.877	25.439	133.525	256.536	219.147	40.453	100.462	52.405	228.352	130.271	107.834	135.109	17.011	2.409	0.105	0.190	0.000
Pdensi_DN24294_c0_g1	FC_3_2	Needles	4685.46371372051	133.774116178047	2409.61891494928	5.12445565808006	0.344289752650274	14.8841364537661	4.17846628938139e-50	3.95500917912317e-48	5.348	31.166	8.434	119.615	113.463	32.490	162.661	101.281	129.455	222.416	101.437	99.143	27.627	74.197	18.750	10.681	12.462	4.540	3.615	14.039	2.745	1.653	0.825	0.082	2.346	2.567	4.684
Pdensi_DN26099_c0_g1d228419	FC_3_2	Needles	1472.40243879961	11.9303347172546	742.16638675843	7.07100355943314	0.4753980691585	14.873858389769	4.87225185326791e-50	4.60427800133818e-48	14.795	18.871	20.113	35.519	32.204	21.369	55.336	37.931	30.618	32.403	34.388	23.569	18.861	16.781	11.213	36.520	45.178	24.019	39.138	7.233	23.621	1.694	0.000	0.141	0.358	0.181	0.276
Pdensi_DN21749_c0_g1	FC_3_2	Needles	1868.05695096117	2.82704949977165	935.442000230468	9.32835521972898	0.627380818800355	14.8687287532414	5.26027043087412e-50	4.96297649528652e-48	7.958	23.482	17.934	46.580	49.624	32.474	45.376	62.788	48.352	41.288	58.543	33.265	10.150	27.785	14.826	26.798	5.762	5.145	2.794	1.024	4.954	4.794	0.054	0.000	0.068	0.123	0.026
Pdensi_DN10856_c0_g1d387249	FC_3_2	Needles	358.535592805472	2421.2963055666	1389.91594918604	-2.7570573458783	0.185431084049413	-14.8683666495937	5.28879552901565e-50	4.98189282692325e-48	11.012	12.008	9.856	12.251	13.181	10.672	9.005	11.087	9.960	8.665	10.289	7.498	10.782	12.652	8.031	8.700	5.130	4.141	4.289	5.064	5.825	5.692	3.060	1.360	41.478	66.606	66.135
Pdensi_DN9933_c0_g1	FC_3_2	Needles	1108.50467108136	36.9266513399471	572.715661210652	4.97778734844305	0.33514592098507	14.8525971427974	6.69248177138669e-50	6.29403817664541e-48	22.973	27.831	18.265	35.444	32.451	29.949	34.806	27.097	31.097	18.566	24.446	18.183	23.763	27.905	30.642	17.287	4.329	4.356	3.408	0.744	2.039	0.103	0.049	0.000	0.976	0.639	0.890
Pdensi_DN18910_c0_g1d217830	FC_3_2	Needles	485.034534184673	3154.94608774951	1819.99031096709	-2.70242720890351	0.181974826222343	-14.8505552388965	6.89948335059446e-50	6.47835034927463e-48	18.956	19.074	16.614	17.670	18.321	21.894	15.770	12.217	12.713	14.688	14.087	11.857	21.769	21.889	16.799	18.274	15.600	13.808	22.958	29.763	26.031	37.426	55.863	39.095	54.815	85.260	86.631
Pdensi_DN20693_c0_g1d413532	FC_3_2	Needles	784.093318598883	10970.3122753675	5877.20279698319	-3.80660351204916	0.256428393604037	-14.8447036560511	7.52867661305313e-50	7.05786415691627e-48	33.197	35.920	25.155	42.527	40.865	28.365	20.549	25.496	19.676	14.833	26.500	11.970	39.637	42.421	32.381	32.048	21.368	18.428	19.610	33.311	24.380	16.550	1.565	0.347	173.940	261.800	356.348
Pdensi_DN25811_c0_g1	FC_3_2	Needles	5166.88536360054	20.2259250868546	2593.5556443437	7.93176739255053	0.535254233167927	14.8186915694361	1.10924079274342e-49	1.03821758848194e-47	60.905	143.042	92.988	163.872	169.584	123.393	170.332	119.200	144.069	109.506	137.773	97.512	66.829	136.496	91.977	147.775	106.522	105.190	65.453	40.487	57.541	10.634	7.630	2.614	0.212	1.034	0.277
Pdensi_DN29904_c0_g1d26754	FC_3_2	Needles	1447.14603765468	58.9369168847674	753.041477269722	4.57123685796857	0.308662277060061	14.8098332634249	1.26553848245048e-49	1.18262458600885e-47	9.973	13.354	9.680	36.215	26.537	20.526	38.770	39.407	43.055	34.778	33.085	28.334	8.361	17.557	8.245	14.610	12.187	8.127	38.734	10.094	12.950	5.658	4.972	1.597	0.731	1.530	2.054
Pdensi_DN19680_c0_g1d218763	FC_3_2	Needles	1105.37905316025	7115.03436422451	4110.20670869238	-2.68706603580999	0.181445574549287	-14.8092123077936	1.27728319914056e-49	1.19170522479814e-47	39.133	38.512	29.407	45.080	40.449	33.872	28.921	32.087	31.597	28.032	34.043	20.660	33.300	39.433	25.655	34.407	28.220	19.046	28.821	34.757	36.064	26.709	14.332	6.919	116.585	212.781	184.825
Pdensi_DN39387_c0_g1d242333	FC_3_2	Needles	854.298480433999	4.17450103366197	429.23649073383	7.55501109023719	0.510161717954323	14.8090513740069	1.28034475500134e-49	1.19266853176266e-47	16.795	26.702	34.943	35.322	26.338	25.396	26.004	21.384	24.266	18.379	21.891	16.702	16.550	28.816	19.642	25.656	10.826	13.301	21.140	5.939	33.746	11.737	0.992	1.161	0.029	0.113	0.143
Pdensi_DN15407_c0_g1d182088	FC_3_2	Needles	26728.3427603071	255.98298858262	13492.1628744448	6.70791253905736	0.453142016670251	14.8031131351447	1.39856809482344e-49	1.30073471591182e-47	257.422	339.912	330.788	303.354	358.167	343.609	578.425	770.530	885.363	865.349	831.528	857.761	271.774	352.759	221.510	387.339	217.737	169.709	182.995	108.839	153.159	40.377	79.621	72.590	5.410	3.170	9.400
Pdensi_DN37608_c0_g1d89265	FC_3_2	Needles	1867.01518761126	12.6909496049766	939.853068608117	7.24325809813297	0.489702068618938	14.7911527483649	1.67067782591114e-49	1.54646884927923e-47	13.000	24.524	13.170	24.976	37.453	17.862	43.438	43.234	69.316	72.147	65.623	48.656	24.020	29.788	13.248	15.991	17.277	12.348	9.427	3.800	8.618	1.991	2.451	0.521	0.276	0.442	0.163
Pdensi_DN11725_c0_g1	FC_3_2	Needles	655.780831144027	5173.32145741322	2914.55114427862	-2.97964870079866	0.201450246516106	-14.7909905911207	1.67470791749659e-49	1.54776189752409e-47	17.848	20.903	15.271	31.289	25.546	20.499	16.207	17.652	21.017	13.018	20.471	14.056	21.051	25.572	16.535	28.074	23.883	20.833	39.994	15.687	22.575	3.843	2.492	0.751	109.067	119.045	136.890
Pdensi_DN19659_c1_g2d359623	FC_3_2	Needles	41.4408600297137	5141.53908174189	2591.4899708858	-6.95804419715192	0.470863421348546	-14.7772026487515	2.05526608148655e-49	1.89351857372567e-47	1.907	0.903	1.393	1.400	1.145	2.179	0.925	0.712	1.808	0.488	1.087	0.842	2.191	0.908	3.460	0.938	0.746	2.514	4.051	3.452	6.084	4.658	0.000	0.279	90.171	94.418	182.884
Pdensi_DN20953_c0_g1d292950	FC_3_2	Needles	1072.20710751931	10885.3998144413	5978.80346098031	-3.34411144120174	0.226475714017632	-14.7658721629702	2.43156282339257e-49	2.23669532388407e-47	79.739	40.799	19.428	50.347	33.318	25.026	29.528	23.856	36.356	24.824	26.793	24.899	53.898	41.865	18.935	31.351	15.848	6.723	13.629	8.538	10.397	6.709	2.152	4.319	192.859	304.376	284.116
Pdensi_DN11283_c0_g1d210457	FC_3_2	Needles	560.963580622062	39.6299954199089	300.296788020986	3.84419203834675	0.260711787686635	14.7449874532229	3.31381381261914e-49	3.04347909518657e-47	7.446	14.872	12.036	17.818	15.566	14.529	16.311	15.080	15.652	11.959	14.165	13.009	6.145	13.178	8.825	12.360	5.691	4.079	8.244	3.157	4.773	12.054	4.989	1.922	0.822	1.095	0.863
Pdensi_DN19569_c0_g6	FC_3_2	Needles	1443.34277564236	3.51737066540762	723.430073153882	8.5988890081099	0.583194016587945	14.7444739889803	3.33911278242479e-49	3.06192995691336e-47	0.972	8.371	3.754	11.741	8.864	8.047	36.087	35.817	48.848	47.308	54.894	29.223	6.237	8.199	7.120	2.395	2.543	3.944	4.928	11.141	5.248	5.583	94.443	89.500	0.070	0.050	0.161
Pdensi_DN13371_c0_g1d51707	FC_3_2	Needles	122.465894454572	1969.54967097609	1046.00778271533	-4.00932755674882	0.271931343243425	-14.7438964149116	3.36780035420258e-49	3.08342581027529e-47	5.961	5.806	4.073	6.013	4.733	2.710	3.491	3.510	3.253	2.898	3.213	1.912	5.078	5.513	2.885	3.743	1.749	1.644	1.124	2.453	1.798	2.800	0.811	0.493	27.543	56.628	59.556
Pdensi_DN12826_c0_g1d51242	FC_3_2	Needles	8721.10384740903	1.50615060378661	4361.30499900641	12.7622061535332	0.866041753814655	14.7362481050359	3.77164281431754e-49	3.44779771357341e-47	40.753	131.263	154.318	253.866	339.227	92.999	286.806	238.575	207.117	198.190	214.811	139.817	54.220	107.231	52.306	152.621	155.564	155.058	27.071	2.116	39.765	0.000	26.949	7.400	0.045	0.065	0.000
Pdensi_GG_135967_c0_g1	FC_3_2	Needles	868.327116319518	44.9579488455652	456.642532582542	4.24468014286973	0.288121212349704	14.7322722553235	4.00025967203137e-49	3.65110657239646e-47	15.879	27.830	24.644	36.433	30.026	25.217	28.914	21.626	22.378	22.430	17.711	14.503	17.408	25.348	19.878	11.859	4.544	4.215	3.765	1.280	3.192	0.474	0.627	0.718	0.728	1.147	1.365
Pdensi_DN15380_c0_g3d344350	FC_3_2	Needles	93.8731273186692	7408.71178870402	3751.29245801134	-6.30090176608	0.427791868112749	-14.7288956049518	4.20521940914435e-49	3.83222622713327e-47	4.895	8.006	2.277	0.387	2.452	6.463	2.272	4.135	1.466	12.452	26.849	15.550	39.911	2.925	17.489	21.610	8.789	52.385	9.660	2.132	2.131	2.745	49.570	563.433	177.504	164.019	174.336
Pdensi_DN25168_c0_g1d22941	FC_3_2	Needles	694.454922661032	8463.70712849794	4579.08102557948	-3.60794745020825	0.245009814386564	-14.7257262295453	4.40709662525122e-49	4.00998037980869e-47	34.892	34.530	24.960	35.208	31.327	35.359	19.255	18.865	20.071	12.554	20.571	13.764	38.690	37.285	37.263	21.204	11.608	8.822	7.658	11.724	14.365	15.664	8.599	6.268	120.035	240.150	256.712
Pdensi_DN16491_c0_g3	FC_3_2	Needles	633.200581759485	4036.02116160247	2334.61087168097	-2.67344110686102	0.18162409240653	-14.719639181332	4.82226390542434e-49	4.38095595203921e-47	57.532	40.680	34.403	32.878	23.690	33.656	18.998	17.398	16.726	16.054	18.325	11.817	41.910	37.597	30.318	29.143	20.079	13.965	16.614	19.124	19.009	19.072	22.813	19.516	65.202	118.013	108.584
Pdensi_DN14512_c0_g1d342320	FC_3_2	Needles	564.681994531268	17.8556750758784	291.268834803573	4.91044064904363	0.33376035668899	14.7124742367751	5.36108146987633e-49	4.86294764996699e-47	15.012	19.592	29.892	21.394	19.068	8.585	17.344	15.750	14.297	11.957	11.390	10.367	9.958	12.727	7.340	34.685	13.590	17.467	33.436	11.734	41.964	21.634	1.763	1.895	0.226	0.515	0.535
Pdensi_DN15283_c0_g1	FC_3_2	Needles	22.18680789277	3045.06936682017	1533.62808735647	-7.10535270099496	0.483180281865012	-14.7053863075067	5.95302267523629e-49	5.39156733170592e-47	1.597	0.828	0.465	0.483	0.330	0.148	0.450	0.485	0.899	0.321	1.006	0.326	1.068	0.095	0.309	0.722	1.122	0.655	0.281	0.703	0.826	0.496	0.000	0.056	33.039	85.680	106.320
Pdensi_DN10417_c0_g1d4758	FC_3_2	Needles	596.280424427387	12.3469988272787	304.313711627333	5.54498344212031	0.377104951785285	14.7040854697594	6.06852296976259e-49	5.48771864061039e-47	3.486	10.401	13.578	18.883	15.319	11.389	14.758	17.554	17.620	13.976	16.853	12.665	4.549	12.482	6.524	17.321	6.523	4.450	28.555	10.442	12.261	27.042	0.356	0.253	0.193	0.395	0.298
Pdensi_DN15595_c0_g1d396269	FC_3_2	Needles	509.014197681598	3513.22121975553	2011.11770871856	-2.7883762247659	0.189690882559718	-14.6995795851604	6.48611485245568e-49	5.85633402323337e-47	11.263	13.148	10.664	20.484	19.875	15.745	13.252	13.463	15.905	10.120	12.058	10.056	12.066	14.141	11.031	10.545	8.815	6.729	6.984	9.473	9.560	4.317	0.559	0.288	59.718	93.722	99.309
Pdensi_DN34393_c0_g1d201230	FC_3_2	Needles	9393.63125719383	144.031721719654	4768.83148945674	6.04096709119605	0.410991664130502	14.6985148810168	6.58889482793116e-49	5.94000995538291e-47	189.024	299.578	335.279	284.034	232.907	151.290	371.971	164.106	253.640	135.786	289.575	92.641	226.355	224.394	189.326	263.016	126.516	130.024	51.379	42.907	56.630	329.656	305.243	517.343	3.763	3.687	2.517
Pdensi_DN48220_c0_g1	FC_3_2	Needles	922.2996292322	29.8478625030379	476.073745867619	4.98972423296496	0.339512370101858	14.6967376519093	6.76408166376766e-49	6.08860575979478e-47	3.220	7.409	15.548	15.254	24.901	22.846	22.338	29.555	25.342	21.792	39.271	24.437	8.981	14.255	18.540	4.622	0.717	0.949	6.632	0.254	0.625	7.092	0.067	0.000	0.668	0.551	0.852
Pdensi_DN22633_c1_g1	FC_3_2	Needles	2086.63983372755	24825.9991696911	13456.3195017093	-3.57274771023643	0.243240492335038	-14.6881289210488	7.6805436367101e-49	6.90297667312207e-47	67.744	53.240	42.855	58.839	67.725	64.668	52.077	57.744	64.822	57.464	70.074	59.104	63.410	59.540	55.752	43.299	42.432	34.390	42.987	78.862	67.921	181.024	210.644	323.820	410.725	574.792	801.013
Pdensi_DN21040_c1_g1	FC_3_2	Needles	10412.8944936486	2.54706070659678	5207.72077717758	12.952796973894	0.882226361460499	14.6819427980491	8.41445620182085e-49	7.5510430700279e-47	3.092	9.416	72.816	187.736	298.030	161.348	316.600	231.563	324.505	332.597	73.863	234.486	2.829	40.870	4.232	83.413	33.673	80.125	132.376	0.438	97.549	0.000	0.000	0.110	0.166	0.000	0.000
Pdensi_GG_156213_c0_g1	FC_3_2	Needles	2258.33334123016	239.300899786693	1248.81712050843	3.23005195697393	0.220048698263056	14.6788051120965	8.81297793665824e-49	7.896616313092e-47	22.627	39.414	24.689	70.404	100.776	87.008	68.684	64.468	56.361	46.928	56.335	40.373	32.149	66.481	60.187	16.126	7.415	5.104	6.908	6.317	11.336	60.213	49.624	58.347	4.155	7.690	5.397
Pdensi_DN18020_c0_g2d530960	FC_3_2	Needles	1945.62038733564	2.51839879407344	974.069393064855	9.60376218232233	0.65461485285083	14.6708589646236	9.90827578235736e-49	8.86451358007889e-47	39.077	81.438	56.742	72.535	89.463	70.981	65.200	46.588	51.549	52.328	46.576	37.643	38.194	61.294	45.167	42.986	21.995	12.248	20.986	10.478	18.210	2.940	8.547	1.583	0.064	0.017	0.098
Pdensi_DN16158_c1_g1	FC_3_2	Needles	100.329963381881	892.875777043659	496.60287021277	-3.15289888085904	0.215120403345133	-14.6564381240984	1.22534432933352e-48	1.09293648458111e-46	5.360	4.374	2.671	4.918	3.963	3.630	3.340	2.744	2.362	2.246	2.275	2.209	4.379	4.462	2.998	3.686	3.699	3.526	2.263	3.073	2.865	10.272	7.057	4.690	17.053	22.530	24.046
Pdensi_DN4461_c0_g1d1679	FC_3_2	Needles	38.9443631259933	1158.88077935352	598.912571239755	-4.89641651127594	0.334094530652421	-14.6557817085907	1.23724454728217e-48	1.1018787461318e-46	1.508	0.865	1.026	1.214	0.964	1.747	1.438	0.856	0.987	0.698	1.015	1.100	1.030	0.758	1.183	0.766	0.775	0.803	3.811	2.037	1.209	11.255	13.034	6.632	18.447	28.260	36.992
Pdensi_DN14925_c0_g1d53638	FC_3_2	Needles	3202.99249863491	47001.5283790401	25102.2604388375	-3.87513669035062	0.264511182950362	-14.6501809380129	1.34357436808562e-48	1.19476486810446e-46	84.741	109.292	79.197	127.345	133.607	88.223	94.222	85.459	88.879	66.105	91.016	61.930	106.201	116.241	102.564	131.634	134.185	142.958	166.373	167.896	127.279	64.696	33.002	9.028	1148.191	872.123	1239.169
Pdensi_DN3468_c0_g1d326887	FC_3_2	Needles	5187.36202359781	548.505092978099	2867.93355828796	3.24958980796991	0.221845750517984	14.6479695932083	1.38801856506069e-48	1.23242210325834e-46	108.000	130.287	131.926	154.891	108.553	108.552	154.663	127.618	152.551	147.688	162.513	124.892	106.749	135.663	101.508	128.189	108.461	110.371	72.988	73.028	109.556	28.885	33.000	3.496	13.057	13.568	11.642
Pdensi_DN22613_c3_g4	FC_3_2	Needles	23.6932564359331	1023.39179826132	523.542527348627	-5.43305494252107	0.37104536604772	-14.6425624456453	1.50295353370307e-48	1.33246011700653e-46	0.600	0.431	0.000	0.588	0.482	1.012	0.736	0.625	0.626	0.469	0.673	0.629	0.222	0.767	0.299	0.180	0.218	0.000	0.448	0.077	0.286	1.110	3.841	2.153	18.172	36.845	18.726
Pdensi_DN25257_c0_g1	FC_3_2	Needles	658.391511230007	3178.99438545126	1918.69294834063	-2.27203350216145	0.15517061335124	-14.6421635713879	1.51179796680438e-48	1.33828272124691e-46	13.274	20.624	17.578	23.322	22.809	19.672	17.231	17.282	20.611	16.310	18.341	14.817	17.498	21.716	17.319	19.648	20.860	39.182	28.065	19.476	37.112	17.526	16.672	24.695	61.336	83.410	81.702
Pdensi_DN23815_c2_g1	FC_3_2	Needles	2176.15203490233	40.4705746432601	1108.3113047728	5.79175206094496	0.395748691629308	14.6349240905893	1.68163266112861e-48	1.48638625847336e-46	16.716	42.589	27.793	80.648	70.231	83.553	72.363	46.554	63.674	47.054	40.363	47.408	21.482	47.620	41.656	14.835	9.789	7.971	9.541	6.163	19.753	17.527	7.591	6.470	1.047	0.606	1.151
Pdensi_DN39154_c0_g1	FC_3_2	Needles	5126.34347444653	4.98369231233629	2565.66358337944	10.0064069612435	0.684240509251856	14.6241077895029	1.97138233119362e-48	1.73987810878723e-46	67.735	134.499	95.101	133.735	198.531	187.757	179.249	104.684	146.421	55.638	129.980	67.087	143.743	201.886	203.483	67.894	82.927	46.375	31.076	13.666	18.785	8.962	7.121	0.104	0.119	0.258	0.000
Pdensi_DN15312_c1_g1	FC_3_2	Needles	2.55835909653842	698.204253090987	350.381306093763	-8.08024835173964	0.552668887566918	-14.6204147429256	2.08128592068529e-48	1.8341215162213e-46	0.019	0.376	0.000	0.048	0.000	0.000	0.145	0.040	0.044	0.133	0.024	0.045	0.000	0.044	0.000	0.000	0.042	0.024	0.065	2.462	0.136	1.427	0.304	0.310	14.704	15.580	18.923
Pdensi_DN18807_c2_g2	FC_3_2	Needles	737.46092027412	90.2818722218754	413.871396247998	3.02280847430849	0.206767954189204	14.6193276717458	2.11478351468369e-48	1.8608512007424e-46	13.395	21.550	17.567	26.520	23.397	18.269	22.550	19.641	19.672	15.804	18.645	14.478	11.856	17.910	11.969	24.176	15.677	15.821	10.901	10.688	7.898	9.704	4.200	1.545	1.667	2.346	2.435
Pdensi_DN25782_c0_g1d193515	FC_3_2	Needles	3429.38365237416	31.0227218905438	1730.20318713235	6.80575125852521	0.465592431077975	14.6174009804412	2.17547736654953e-48	1.91139587635896e-46	28.334	84.326	67.050	116.917	106.536	72.168	102.971	93.473	91.226	72.258	129.553	82.645	27.735	76.642	40.888	88.126	30.448	28.937	5.015	38.253	2.674	55.713	1.191	1.252	0.698	1.195	0.312
Pdensi_DN21062_c0_g1d121755	FC_3_2	Needles	610.9475633371	4057.87238846724	2334.40997590217	-2.73238371098689	0.187053288444901	-14.6075149691461	2.51526306683236e-48	2.20663653440805e-46	53.478	22.692	20.017	25.401	21.166	30.249	17.575	15.297	18.306	14.912	15.103	16.286	34.758	22.020	19.888	18.284	17.074	11.983	15.031	14.858	17.796	12.642	16.219	18.619	72.595	98.597	119.310
Pdensi_DN17887_c0_g1d282424	FC_3_2	Needles	1330.4082683914	18.5435766312741	674.475922511336	6.21183729379099	0.425358665402433	14.6037633626529	2.65760811797357e-48	2.32804094733783e-46	40.904	27.789	19.264	56.091	44.170	18.078	44.580	36.286	30.902	37.330	36.516	22.502	27.579	25.355	9.601	20.714	12.016	6.999	13.501	10.131	9.452	7.620	3.915	2.081	0.447	0.626	0.228
Pdensi_DN25056_c0_g1d136540	FC_3_2	Needles	4799.35561423555	404.234755272822	2601.79518475418	3.5755562791381	0.245001599549675	14.5940119807795	3.06622655661666e-48	2.68072244657845e-46	88.682	155.411	119.849	190.340	139.566	98.999	152.273	123.021	127.442	124.417	164.734	101.838	72.214	115.109	67.345	106.801	39.110	41.227	23.546	50.068	25.770	69.454	5.170	8.779	8.969	7.935	11.382
Pdensi_GG_36350_c0_g1	FC_3_2	Needles	2472.91226573425	4.06648762933604	1238.48937668179	9.85872302130275	0.675535265074371	14.5939428050694	3.06933804002671e-48	2.68072244657845e-46	26.338	47.997	55.624	60.239	74.581	66.106	72.408	60.958	73.875	35.125	76.234	51.662	29.247	43.291	46.707	21.046	7.065	14.945	3.636	1.230	11.793	0.066	0.216	0.357	0.203	0.000	0.053
Pdensi_DN23393_c0_g1d129216	FC_3_2	Needles	8496.10631864805	1.51278876326294	4248.80955370566	12.7226418685235	0.872110656622082	14.5883343723854	3.33234472708505e-48	2.90611113818e-46	88.843	23.390	74.744	129.084	76.356	36.974	196.437	245.081	269.199	220.931	283.960	217.933	43.656	9.852	1.751	125.263	74.413	75.360	87.646	56.719	84.280	59.154	15.644	43.828	0.062	0.030	0.016
Pdensi_DN9630_c0_g1d4250	FC_3_2	Needles	489.333829119058	3926.79305612413	2208.06344262159	-3.00574024204171	0.206042934180589	-14.5879316560659	3.35207115460416e-48	2.9189835614293e-46	17.662	16.858	13.425	16.117	16.157	14.765	14.222	13.494	13.321	12.854	16.888	10.476	16.085	18.106	13.043	13.528	8.963	7.176	9.290	8.329	12.193	19.225	32.774	50.250	60.488	109.751	114.429
Pdensi_DN18675_c1_g1	FC_3_2	Needles	1286.12695155909	49.0705971693223	667.598774364205	4.67217713788355	0.320321785129443	14.5858863017871	3.4540682424451e-48	3.00335321335326e-46	2.930	9.018	9.953	19.227	21.800	15.783	31.181	32.619	43.774	27.159	41.371	28.038	6.447	16.930	10.017	8.636	3.702	4.001	3.485	3.824	5.707	0.882	0.203	0.225	0.687	1.403	1.477
Pdensi_DN15852_c0_g1	FC_3_2	Needles	744.696105719862	22.9917347205479	383.843920220205	5.12256149581238	0.351216509999459	14.5851955986359	3.48920506914883e-48	3.02942370398078e-46	5.302	11.090	12.437	18.581	16.629	18.252	21.741	18.654	22.032	18.580	21.462	17.252	9.392	13.070	17.464	10.578	12.501	13.651	16.330	9.279	11.435	8.455	5.553	1.732	0.627	0.443	0.494
Pdensi_DN31811_c0_g1d199035	FC_3_2	Needles	18245.74577025	9.29517508476082	9127.5204726674	11.0899979646368	0.760940508975183	14.5740670050179	4.10695142342173e-48	3.56050881588947e-46	636.790	872.409	548.266	417.127	618.950	433.161	444.197	519.904	562.869	315.193	483.277	279.991	577.811	628.522	500.091	767.744	573.073	400.278	319.846	88.051	258.702	4.043	0.270	1.337	0.328	0.000	0.268
Pdensi_DN6872_c0_g1d169015	FC_3_2	Needles	2542.82735941054	2.17655729099362	1272.50195835077	10.2508349820596	0.703731744861885	14.5663955859649	4.5950379877827e-48	3.97778700859911e-46	118.096	106.008	66.305	95.910	248.812	306.647	79.647	78.091	55.854	37.823	77.238	53.623	218.737	224.320	325.339	56.000	32.694	27.412	38.176	40.544	75.770	17.323	26.662	1.818	0.073	0.053	0.057
Pdensi_DN21084_c0_g1d415604	FC_3_2	Needles	147.034293161315	11320.1091279342	5733.57171054775	-6.26624396462997	0.430420379334964	-14.5584276801945	5.16317169186726e-48	4.46303042465097e-46	3.223	3.492	1.797	4.967	6.101	4.249	6.398	3.007	2.992	2.116	3.601	4.206	2.370	3.304	0.792	0.642	0.000	1.306	0.000	1.655	1.030	2.712	6.954	40.698	224.740	394.796	188.456
Pdensi_DN35660_c0_g1	FC_3_2	Needles	2622.26481434792	125.591323185934	1373.92806876693	4.4024753465233	0.302915889726573	14.5336560274114	7.41546593925731e-48	6.40049445585324e-46	28.632	37.386	62.559	54.938	92.159	91.054	70.590	73.615	75.489	65.993	87.457	61.218	50.120	63.699	69.034	21.212	12.928	15.462	21.668	30.611	33.415	50.609	11.706	10.285	2.998	3.715	2.047
Pdensi_DN15567_c0_g1d182274	FC_3_2	Needles	3463.88032767372	128.258801769971	1796.06956472184	4.74979863665603	0.32686062581685	14.5315717510664	7.64460284111823e-48	6.58859399410687e-46	37.784	86.192	73.339	80.504	119.232	110.428	78.560	103.725	107.472	103.447	102.670	104.810	78.791	127.519	106.524	78.348	78.839	84.586	63.998	88.533	88.147	171.997	33.353	8.655	2.291	2.463	4.415
Pdensi_DN22597_c2_g1	FC_3_2	Needles	756.132391710654	15458.5667719699	8107.34958184026	-4.35330304746475	0.299752446147738	-14.522994235447	8.66414165273933e-48	7.45636284343141e-46	43.154	35.992	16.727	33.541	34.558	34.950	27.639	19.105	16.857	25.719	22.652	16.588	21.888	33.330	21.683	20.633	11.945	5.056	81.637	16.786	145.991	36.592	24.031	92.099	384.120	324.986	362.315
Pdensi_DN24807_c0_g1d366088	FC_3_2	Needles	2369.60799551666	117.19858003443	1243.40328777554	4.36346669385903	0.300469730336926	14.5221506637828	8.77144218795132e-48	7.53766959598816e-46	39.130	55.261	41.760	71.796	58.339	34.144	59.446	63.589	75.279	64.224	55.974	56.322	24.151	43.291	18.984	43.024	22.779	15.435	8.962	10.675	18.219	2.973	0.132	0.278	2.946	3.071	2.100
Pdensi_DN16885_c0_g1d215590	FC_3_2	Needles	3094.62558703652	360.778093872914	1727.70184045472	3.08791365177837	0.212667256469928	14.5199298802964	9.06028741563961e-48	7.77452020443622e-46	61.904	107.265	87.851	91.154	96.484	68.953	94.193	84.699	80.752	96.196	90.904	67.610	68.135	90.633	69.886	73.941	43.676	50.397	24.016	29.403	35.255	29.015	7.640	0.751	5.445	10.933	9.850
Pdensi_DN25806_c0_g1d228059	FC_3_2	Needles	2248.53324954625	17.3264725903789	1132.92986106831	6.90537257980738	0.475652179336712	14.5176935580045	9.36071977729575e-48	8.02060856836249e-46	41.791	39.183	34.678	60.575	55.458	61.838	62.400	48.733	77.073	44.266	50.812	73.725	43.638	42.894	46.310	76.518	90.552	62.994	87.280	38.479	50.813	24.449	9.015	0.807	0.102	0.496	0.720
Pdensi_DN18627_c0_g1d13791	FC_3_2	Needles	3900.06767945577	42.7285887869654	1971.39813412137	6.59483453246767	0.454746592247546	14.5022186969522	1.17296326229137e-47	1.00357507415174e-45	6.908	34.816	10.621	115.130	110.152	62.562	110.227	105.072	111.560	55.541	89.546	45.914	14.262	60.960	24.327	11.586	9.665	7.828	2.507	1.128	2.888	0.630	0.225	0.640	1.505	0.677	0.660
Pdensi_DN20354_c0_g1	FC_3_2	Needles	3.69917148308186	666.339710634603	335.019441058842	-7.47603967054262	0.515924515647947	-14.4905687630554	1.38987171214157e-47	1.18743124081351e-45	0.518	0.590	0.152	0.153	0.183	0.164	0.067	0.190	0.071	0.107	0.115	0.072	0.304	0.245	0.137	0.165	0.168	0.343	0.588	1.239	0.348	1.236	0.112	0.000	15.041	15.923	15.781
Pdensi_DN20430_c0_g2	FC_3_2	Needles	65.6612247695646	1030.98153336434	548.321379066953	-3.97568653612512	0.274456505091311	-14.4856706340497	1.49258730545338e-47	1.27333511215158e-45	5.295	3.705	3.020	4.778	4.279	4.482	1.660	2.088	1.763	1.848	2.016	1.133	4.298	5.266	3.965	3.371	2.365	1.429	1.601	4.119	2.032	7.674	11.099	12.389	15.503	31.045	28.379
Pdensi_DN8416_c0_g1d331518	FC_3_2	Needles	1091.73346312148	2.83368765924797	547.283575390364	8.55106775206938	0.590526365960152	14.4804165317259	1.61117842207632e-47	1.37251386190179e-45	8.468	22.152	15.301	29.569	29.530	24.385	30.852	29.609	31.047	30.003	31.627	24.755	10.516	23.690	17.309	12.846	12.025	9.551	9.440	6.863	10.573	6.110	1.538	0.303	0.052	0.111	0.040
Pdensi_DN16664_c0_g1d215439	FC_3_2	Needles	3977.72712577133	672.943926088577	2325.33552592996	2.55620277448687	0.176539783237033	14.4794715820782	1.63348099836279e-47	1.38949898122673e-45	70.739	94.109	71.766	148.013	133.511	82.616	113.194	115.187	105.169	99.331	101.049	91.670	48.818	73.191	48.976	86.157	61.181	63.023	45.576	110.637	64.248	51.652	4.054	2.744	10.985	18.027	19.564
Pdensi_DN22730_c6_g1	FC_3_2	Needles	99.9373394612881	5117.53726146008	2608.73730046068	-5.67739617198249	0.392216265536904	-14.4751675818715	1.73901389774787e-47	1.47713147248153e-45	7.955	9.563	3.153	3.356	3.809	2.365	2.799	3.855	1.731	4.264	2.378	1.757	7.296	6.632	1.877	4.037	1.904	0.759	5.741	9.077	4.043	16.405	0.680	0.224	78.925	182.582	110.928
Pdensi_DN21061_c0_g1d538481	FC_3_2	Needles	253.217074740626	7598.09618202767	3925.65662838415	-4.90756045238488	0.339057610174601	-14.4741197516778	1.76571712585301e-47	1.49764916220078e-45	15.592	25.441	18.025	13.028	9.982	13.360	8.741	4.235	8.268	5.161	5.980	10.931	11.617	17.858	14.595	10.745	9.354	11.212	9.794	25.546	11.198	40.227	29.674	10.958	147.264	173.102	219.635
Pdensi_DN22390_c0_g3d543432	FC_3_2	Needles	81.4921402305599	2585.2507894105	1333.37146482053	-4.98814709070687	0.344650153389662	-14.4730737579776	1.79278055543504e-47	1.51841279924952e-45	1.668	2.238	1.980	2.674	3.253	2.288	1.360	2.891	2.555	1.394	2.443	1.330	2.469	2.451	2.240	3.708	4.003	3.300	3.037	10.827	4.581	4.175	0.244	0.258	47.151	66.816	71.005
Pdensi_DN39244_c0_g1d34056	FC_3_2	Needles	4008.45275988901	904.893845103869	2456.67330249644	2.15010183085989	0.148602663002784	14.4687974455721	1.90778482624072e-47	1.61349186045472e-45	94.584	111.550	90.739	136.729	147.348	95.837	112.967	114.917	108.176	117.690	125.477	102.210	68.871	85.363	66.613	95.291	76.896	78.066	98.439	100.576	83.707	149.553	26.148	14.184	18.642	25.408	20.102
Pdensi_DN39471_c0_g1d511382	FC_3_2	Needles	6.30297332935866	668.477951054366	337.390462191862	-6.72434178949081	0.46493963756396	-14.4628275290161	2.08071445724934e-47	1.75721717072786e-45	0.158	0.260	0.167	0.288	0.086	1.442	0.314	0.089	0.115	0.217	0.109	0.266	0.048	0.222	0.932	0.078	0.000	0.177	0.163	0.098	0.903	2.086	16.030	20.217	12.482	17.813	17.436
Pdensi_GG_87763_c0_g1	FC_3_2	Needles	1912.19189094503	14122.2154604632	8017.20367570412	-2.88496216988688	0.199494601552803	-14.4613545801803	2.12572759518121e-47	1.79265627427771e-45	66.537	64.969	65.375	70.882	70.159	61.163	47.367	49.788	62.826	43.202	45.769	44.028	56.407	64.217	46.862	53.011	53.568	60.130	49.006	43.165	45.105	29.135	11.434	6.817	247.629	373.545	392.459
Pdensi_DN20047_c2_g1	FC_3_2	Needles	15.6058453979831	1091.38182299604	553.493834197013	-6.12333126303405	0.423556236106217	-14.4569498476195	2.26620046697629e-47	1.908381049404e-45	0.676	1.238	0.379	0.713	0.708	0.754	0.715	0.316	0.297	0.542	0.265	0.284	0.366	1.016	0.366	0.260	0.498	1.202	0.372	0.123	0.429	0.112	0.515	0.285	24.158	23.222	29.186
Pdensi_DN6737_c0_g1d168903	FC_3_2	Needles	627.402899268288	77.0813242742061	352.242111771247	3.02978680199219	0.209654868713914	14.4513066668941	2.45974737837465e-47	2.06840473753195e-45	13.008	17.580	17.131	23.756	18.608	13.936	18.688	17.296	16.638	15.824	18.742	17.049	8.511	14.257	8.435	21.981	21.641	21.145	8.111	15.573	10.129	19.516	2.339	3.548	1.511	2.046	1.891
Pdensi_DN16301_c1_g1	FC_3_2	Needles	4.7884210125295	1163.45280402189	584.120612517209	-7.9370230738215	0.549275235904214	-14.4499925629373	2.50712930478051e-47	2.10523647722419e-45	0.123	0.081	0.056	0.165	0.023	0.060	0.123	0.078	0.209	0.033	0.107	0.190	0.115	0.065	0.022	0.043	0.026	0.052	0.424	1.116	0.121	0.831	0.023	0.115	32.646	25.386	21.458
Pdensi_DN16817_c0_g1d215591	FC_3_2	Needles	1152.05114298931	4.31781450998757	578.184478749648	7.78646032704757	0.538925751043719	14.4481133290955	2.57647036537482e-47	2.16037591449881e-45	12.485	17.323	16.721	15.362	25.475	17.392	25.709	32.878	37.746	32.346	40.856	33.796	17.075	18.062	14.259	22.867	21.664	20.663	16.951	10.984	20.988	2.081	0.644	0.144	0.016	0.159	0.169
Pdensi_DN38518_c0_g1d440833	FC_3_2	Needles	949.124748491105	126.019464675915	537.57210658351	2.91424473050195	0.201712196677348	14.4475385153009	2.5980589527509e-47	2.1753747462072e-45	12.400	18.688	17.717	28.330	25.899	21.148	24.662	26.699	28.136	23.289	26.327	22.900	10.579	18.675	10.714	21.282	9.868	9.156	14.018	5.797	8.754	13.922	3.722	3.738	2.457	3.547	2.961
Pdensi_DN21486_c0_g1d495385	FC_3_2	Needles	333.138716939403	2519.05714651445	1426.09793172693	-2.91820975119278	0.202023510125757	-14.444901731369	2.69942013761776e-47	2.2570301034002e-45	9.279	10.675	8.067	11.295	11.865	16.097	10.877	8.229	8.860	9.636	8.486	8.971	11.697	13.253	12.638	10.826	9.191	7.547	13.790	10.048	10.335	35.761	36.124	70.951	50.916	57.563	69.933
Pdensi_DN22547_c0_g1d20905	FC_3_2	Needles	3497.80169857956	106.073532295944	1801.93761543775	5.02889148833096	0.348145641562882	14.4447923166737	2.70371017426607e-47	2.25740597064183e-45	1.241	1.423	4.191	16.380	31.107	7.179	81.448	77.073	133.681	88.382	192.691	61.298	16.749	12.367	2.725	13.697	24.189	15.804	6.888	1.750	1.540	31.260	49.246	830.099	1.654	2.812	3.248
Pdensi_DN22670_c0_g1d190756	FC_3_2	Needles	50.7675918464306	562.257766406116	306.512679126273	-3.46939604845974	0.240226459555668	-14.4421894860244	2.8077893045808e-47	2.34097939764475e-45	1.201	1.441	0.131	0.688	3.144	1.286	1.455	1.567	1.240	1.234	1.158	0.463	1.495	1.999	0.292	0.737	0.000	0.320	0.000	0.152	0.188	0.000	0.000	0.000	10.389	16.467	13.409
Pdensi_DN16604_c0_g1	FC_3_2	Needles	1688.33069907961	3.66943157582758	846.000065327719	8.96799071716942	0.621970276353555	14.4186805352602	3.94818379653933e-47	3.28246528114265e-45	4.511	15.617	16.767	38.519	32.552	24.519	38.881	51.016	51.369	43.737	49.955	33.588	6.993	20.126	10.529	33.039	10.110	7.053	6.341	1.739	1.120	1.735	0.255	0.000	0.076	0.151	0.000
Pdensi_DN31557_c0_g1d27985	FC_3_2	Needles	509.663746221161	20.2328696682443	264.948307944703	4.68904587261283	0.325524419716483	14.4045902199804	4.84181024963624e-47	4.01972831445436e-45	6.998	8.461	5.094	19.847	16.483	12.827	15.404	14.013	13.342	12.219	12.716	11.118	7.525	12.539	7.500	7.456	6.781	4.434	8.167	5.271	9.441	1.810	15.474	2.949	0.424	0.573	0.408
Pdensi_GG_146677_c0_g1	FC_3_2	Needles	1227.16721743475	77.853412628176	652.510315031462	3.98937871621155	0.2770095250797	14.40159400679	5.0563732167015e-47	4.19194021586033e-45	8.353	23.103	22.018	19.941	45.262	38.036	28.061	39.562	35.099	35.636	50.805	29.641	26.603	30.223	48.436	6.799	4.080	6.836	8.719	14.704	14.606	19.213	7.483	9.286	1.627	1.745	2.132
Pdensi_DN11678_c0_g1	FC_3_2	Needles	414.77710610013	2847.39204283959	1631.08457446986	-2.78054532666901	0.193123346248481	-14.3977689941818	5.34409152775429e-47	4.42423036492774e-45	15.407	14.968	14.182	16.109	15.067	16.278	10.458	11.544	12.723	11.097	10.058	9.339	15.991	16.133	15.678	13.381	9.551	10.010	6.954	8.398	9.306	5.978	4.946	0.870	49.653	72.238	82.452
Pdensi_DN22261_c0_g1	FC_3_2	Needles	1405.92065899846	81.0509694572597	743.485814227861	4.09091003419708	0.284746680551932	14.3668401200238	8.35575251597904e-47	6.90777464327331e-45	53.588	47.689	44.584	49.359	32.453	24.421	41.403	33.275	43.138	25.998	37.423	24.691	31.833	29.727	18.990	59.553	23.541	15.424	6.692	9.956	6.594	2.994	0.219	0.363	1.244	2.002	2.640
Pdensi_DN11461_c0_g1d210660	FC_3_2	Needles	130.111752370492	8120.42490472367	4125.26832854708	-5.96356795762777	0.41513693431206	-14.365303264356	8.54319252699668e-47	7.05281339247666e-45	2.727	2.160	1.657	5.617	5.461	1.078	2.140	5.312	3.437	2.460	4.676	1.932	2.855	2.805	1.214	5.263	6.080	4.024	3.637	8.387	5.126	3.666	0.047	0.031	146.804	165.165	267.690
Pdensi_GG_73524_c1_g1	FC_3_2	Needles	2439.62836095831	15.3330538188599	1227.48070738858	7.47736085297556	0.520576049076959	14.3636282657141	8.75224933406275e-47	7.21526596924087e-45	49.086	63.607	63.114	69.439	71.135	63.438	77.161	52.010	75.355	45.541	84.890	74.155	64.236	65.326	65.171	41.633	25.028	18.360	22.645	7.175	12.576	2.462	1.468	1.102	0.537	0.165	0.294
Pdensi_DN36711_c1_g3	FC_3_2	Needles	3.22575624263743	950.23861442087	476.732185331753	-8.18264646603808	0.569942392345315	-14.356971118373	9.63467484704404e-47	7.93160438143419e-45	0.716	0.231	0.000	0.000	0.000	0.231	0.078	0.149	0.042	0.292	0.045	0.000	0.238	0.164	0.000	0.000	0.157	0.045	0.284	0.166	0.000	2.635	0.044	0.000	25.224	20.931	19.253
Pdensi_DN26948_c0_g1d79071	FC_3_2	Needles	1069.32030101571	137.978767727606	603.649534371657	2.97909067953502	0.207514022283314	14.3560933702482	9.75744451248538e-47	8.0214381957955e-45	30.615	37.432	28.101	33.933	37.906	38.885	32.285	28.081	29.322	26.848	30.035	22.372	32.001	43.180	36.371	27.660	23.412	19.712	23.863	8.085	18.235	7.723	4.314	3.679	3.171	3.250	3.249
Pdensi_DN17914_c0_g1d402540	FC_3_2	Needles	1369.15263929299	178.753778441037	773.953208867012	2.93720831059433	0.204721083500582	14.3473659887404	1.10660946083064e-46	9.08455272320731e-45	18.823	31.389	24.199	37.807	41.124	44.501	38.917	37.157	38.679	36.777	41.343	34.316	22.964	36.980	30.357	22.920	13.707	12.752	19.456	23.234	30.177	36.077	23.470	11.422	3.469	3.974	5.272
Pdensi_DN15057_c0_g1	FC_3_2	Needles	2044.32547776984	50.7773811607722	1047.5514294653	5.38607716215145	0.375411206485865	14.3471400669395	1.11021951322213e-46	9.10147737345654e-45	26.731	61.540	37.837	55.166	69.211	50.269	59.285	65.658	46.630	65.940	76.720	44.628	29.835	73.330	46.336	39.715	57.434	49.890	34.596	109.028	51.964	53.318	26.653	2.671	1.434	1.269	0.759
Pdensi_DN15024_c0_g1	FC_3_2	Needles	1635.48735837355	3.8459358495348	819.666647111545	8.63608677091815	0.601990886366904	14.3458762690547	1.13063124107343e-46	9.25590163218039e-45	45.660	59.777	56.561	81.246	62.076	82.044	63.418	34.812	39.322	21.403	28.642	20.140	47.583	56.055	52.508	84.608	66.525	35.662	73.520	30.180	40.709	1.598	46.052	57.207	0.060	0.072	0.154
Pdensi_DN13155_c0_g1d106280	FC_3_2	Needles	695.015023953635	7.1868022412352	351.100913097435	6.61371434693658	0.461034881872159	14.3453664939186	1.13896998979715e-46	9.31119847430972e-45	2.730	8.342	9.969	15.555	16.510	13.766	16.275	21.508	20.389	14.461	19.388	14.332	3.822	9.562	6.703	10.630	4.411	3.435	23.027	0.969	13.248	173.368	0.702	1.469	0.157	0.220	0.153
Pdensi_DN24690_c0_g1d225993	FC_3_2	Needles	973.545949162339	15.2226247180027	494.384286940171	6.03834550398221	0.421091578892204	14.3397441475028	1.23509937629794e-46	1.00830425332523e-44	7.063	5.280	4.741	28.346	35.085	51.964	36.409	24.576	20.909	20.678	19.132	19.557	27.082	36.195	19.611	10.550	13.752	6.793	8.958	12.253	11.043	58.727	191.664	561.229	0.349	0.414	0.308
Pdensi_DN1500_c0_g1	FC_3_2	Needles	895.799702220551	14.7926842890259	455.296193254788	6.10793111017625	0.426287559852109	14.3281945930941	1.45863414513318e-46	1.18914086569741e-44	6.339	17.035	15.322	21.275	40.901	43.575	24.086	25.367	25.590	22.627	24.613	21.242	17.505	31.044	29.050	16.552	17.693	16.791	20.650	13.671	25.378	6.898	15.433	2.726	0.498	0.273	0.219
Pdensi_DN21030_c0_g1d17981	FC_3_2	Needles	430.171283354704	5501.60217798533	2965.88673067001	-3.67617021504345	0.256653475461655	-14.3234772427334	1.56112485803469e-46	1.27093293670944e-44	10.240	21.556	15.757	16.558	37.949	27.338	11.971	14.953	9.193	6.300	14.150	6.350	19.914	33.120	24.152	9.349	35.064	18.248	11.110	14.754	16.942	11.370	10.248	9.408	118.213	152.170	118.049
Pdensi_DN24267_c1_g1	FC_3_2	Needles	2317.51075494804	520.451834366458	1418.98129465725	2.14558499344472	0.149864037622063	14.3168770005757	1.71665868545038e-46	1.39562214207591e-44	35.307	48.770	57.363	83.779	75.528	64.717	63.937	66.403	63.921	70.899	63.841	71.046	28.603	41.662	32.943	57.998	42.736	38.694	27.883	67.027	42.221	23.583	3.065	2.817	8.900	14.802	13.765
Pdensi_DN14182_c1_g1	FC_3_2	Needles	4208.25170652319	24.226643965254	2116.23917524422	7.55985721340844	0.528091017040891	14.3154436819801	1.75242152585012e-46	1.42272907276166e-44	33.334	69.895	74.755	50.033	73.533	99.741	99.895	106.308	145.643	112.940	171.017	172.606	77.172	81.299	92.079	110.216	110.123	96.657	153.863	25.045	87.279	8.198	12.095	0.363	0.910	0.414	0.285
Pdensi_GG_10377_c1_g1	FC_3_2	Needles	1924.37424447402	200.445714839199	1062.40997965661	3.26561619023969	0.22814572254442	14.3137296365654	1.79616351930912e-46	1.45623028277891e-44	31.697	66.841	45.605	52.573	72.037	54.246	52.348	64.442	44.630	46.174	65.737	29.876	42.689	78.109	53.967	39.821	23.110	17.987	12.922	21.917	25.578	6.610	2.173	1.795	4.026	5.487	4.757
Pdensi_DN16968_c0_g1d349388	FC_3_2	Needles	586.518615682405	5351.33517965545	2968.92689766893	-3.19059837022377	0.222959486619546	-14.3102158091535	1.88926145865305e-46	1.52959916361112e-44	21.231	21.953	14.937	22.020	21.501	15.588	16.214	16.700	16.241	16.786	20.785	14.169	22.615	24.113	15.032	14.778	9.538	8.065	8.252	13.650	9.370	12.475	6.146	4.111	79.043	161.717	148.645
Pdensi_DN13615_c0_g1d392086	FC_3_2	Needles	1645.6955264947	50.3251105568351	848.010318525767	5.06541730558585	0.354002665839443	14.3089806783638	1.92311392288912e-46	1.55486538202888e-44	29.197	42.804	40.576	59.808	43.924	50.439	47.869	43.679	46.405	41.433	49.833	40.381	30.099	44.531	34.408	47.686	18.072	12.649	15.009	11.732	16.475	10.430	1.042	0.373	1.248	1.571	0.715
Pdensi_DN18887_c5_g2	FC_3_2	Needles	625.331195785822	23.0378954149689	324.184545600395	4.73531097272909	0.331073853507561	14.3028841527679	2.0992586900292e-46	1.69494954040146e-44	3.489	12.391	13.005	16.285	18.535	14.839	14.999	19.298	18.062	14.147	19.407	14.233	4.948	14.078	10.038	11.297	7.949	6.420	25.841	2.799	5.628	25.287	1.342	0.722	0.407	0.694	0.565
Pdensi_GG_128569_c0_g1	FC_3_2	Needles	4.67652805601864	2692.41345210968	1348.54499008285	-9.16619935031228	0.64118835999584	-14.2956421579015	2.32947073726919e-46	1.87824362779075e-44	0.000	0.000	0.000	0.114	0.542	0.000	0.199	0.098	0.106	0.316	0.340	0.000	0.000	0.517	0.000	0.000	0.292	0.110	0.599	1.249	0.257	0.682	0.000	0.000	68.757	91.356	27.193
Pdensi_DN26333_c0_g1	FC_3_2	Needles	16.8198915673097	464.901355661633	240.860623614471	-4.78044756337949	0.334848951738728	-14.2764298306943	3.06927400791346e-46	2.47135420426226e-44	0.191	0.699	0.266	0.384	0.367	0.864	0.460	0.556	0.402	0.358	0.289	0.724	1.231	1.274	0.858	0.104	0.504	0.382	1.299	10.708	0.711	0.460	0.188	0.078	10.789	10.829	10.914
Pdensi_DN13182_c0_g1d7020	FC_3_2	Needles	397.570769335612	14923.9971071831	7660.78393825937	-5.23048336914927	0.366585517743317	-14.2681123939317	3.4581264335825e-46	2.78064587742197e-44	28.492	25.494	17.769	36.091	37.331	20.992	9.211	12.885	11.180	5.184	11.573	5.285	30.351	30.662	22.771	20.290	16.319	14.667	10.888	23.202	18.624	11.810	0.931	0.112	175.278	393.836	528.839
Pdensi_DN4103_c0_g1d382243	FC_3_2	Needles	812.537359600893	13322.8268905862	7067.68212509354	-4.03539727877429	0.283052210906767	-14.2567241070005	4.07121824749676e-46	3.26915488209853e-44	22.774	21.922	18.086	31.832	37.913	28.972	17.579	28.484	21.942	23.277	36.158	18.982	35.897	36.475	22.165	30.527	32.698	25.885	23.667	38.509	25.651	10.795	5.111	1.672	228.350	309.754	418.239
Pdensi_DN12619_c0_g1d6598	FC_3_2	Needles	3502.30563192466	300.417971840446	1901.36180188255	3.54223272438409	0.24851670880209	14.2534992574886	4.26369825547896e-46	3.41904392576805e-44	30.101	58.294	45.366	91.176	167.088	179.788	94.973	99.091	99.399	89.264	85.904	89.820	85.263	141.356	138.725	51.584	61.008	53.016	81.182	89.192	98.642	106.483	96.407	45.986	5.726	9.968	5.799
Pdensi_DN23582_c0_g1d549267	FC_3_2	Needles	2754.23256671119	254.547386789222	1504.38997675021	3.45020921780492	0.242352199140964	14.2363437593488	5.45050562374875e-46	4.35884721167793e-44	64.681	90.041	59.792	108.741	90.854	72.778	88.522	67.189	75.386	70.740	79.046	63.521	52.388	74.091	49.423	61.862	47.242	33.124	52.351	17.429	29.159	14.460	11.405	17.183	6.079	5.476	6.175
Pdensi_DN27170_c1_g1	FC_3_2	Needles	2277.71444857531	303.517189792456	1290.61581918388	2.89976212714071	0.203728321259442	14.2334757838992	5.67876219005716e-46	4.53521688545339e-44	30.157	44.449	54.867	72.852	75.713	40.762	73.375	61.261	56.591	68.734	48.933	47.952	34.858	42.248	29.299	64.735	51.129	56.064	36.186	94.588	34.626	43.745	4.471	3.306	5.254	9.206	7.413
Pdensi_DN34347_c0_g1d201250	FC_3_2	Needles	1982.92717555433	30.3480966541007	1006.63763610422	6.00673789956113	0.422121051255799	14.2298942014175	5.97721341401887e-46	4.76709127900428e-44	3.174	21.462	10.575	52.844	28.723	35.872	49.794	38.696	77.195	53.633	71.706	74.669	5.233	20.211	9.202	14.838	7.066	9.582	14.778	4.326	16.438	0.910	12.953	0.996	0.503	1.043	0.657
Pdensi_DN19489_c0_g1d15183	FC_3_2	Needles	632.616986717063	60.6744759770677	346.645731347065	3.37522434881337	0.237281171026369	14.2245772566517	6.44928977928755e-46	5.13662335957646e-44	12.402	23.346	14.640	20.094	19.381	18.728	18.522	15.965	18.539	12.891	17.432	12.215	13.276	19.526	18.257	13.048	7.587	5.610	5.765	2.021	4.131	0.324	0.238	0.000	1.116	1.641	1.548
Pdensi_DN21477_c1_g5	FC_3_2	Needles	79.3014009569498	1439.53340720465	759.417404080799	-4.18486989049227	0.294293380367798	-14.2200612370627	6.87927144064975e-46	5.47167382963399e-44	4.130	2.513	2.427	3.719	3.222	2.707	1.752	2.329	2.567	1.642	2.119	0.983	3.461	3.256	2.761	2.700	1.736	1.574	0.884	2.294	1.380	0.747	0.125	0.000	22.384	45.803	36.295
Pdensi_DN13853_c0_g1	FC_3_2	Needles	6.21413011221807	779.860469414634	393.037299763426	-6.95555432387431	0.489143174571414	-14.2198740276173	6.89769916385467e-46	5.47891701557045e-44	0.056	0.000	0.000	0.000	0.034	0.000	0.231	0.222	0.068	0.099	0.107	0.108	0.000	0.000	0.000	0.080	0.124	0.000	0.205	1.047	0.161	0.000	1.243	0.897	17.517	15.902	21.242
Pdensi_DN14319_c0_g1d107753	FC_3_2	Needles	9.8583469501988	1945.71455339482	977.786450172512	-7.62543373529207	0.536339846130037	-14.2175409683122	7.13151353306514e-46	5.65699371066176e-44	2.289	1.882	1.032	1.249	1.185	0.987	0.403	0.177	0.244	0.067	0.672	0.158	2.553	1.463	1.608	1.244	0.887	0.636	0.491	1.801	3.239	5.094	0.199	0.427	20.956	49.055	73.638
Pdensi_GG_151864_c0_g1	FC_3_2	Needles	4049.37357059098	374.150904062801	2211.76223732689	3.44409716395642	0.242366762312059	14.2102701339963	7.91197178101735e-46	6.26762519294365e-44	11.323	45.019	35.338	88.085	308.964	111.761	110.873	133.310	95.499	69.321	104.463	73.283	79.006	222.649	101.078	80.866	192.083	152.049	271.509	607.812	232.778	538.394	467.050	85.306	8.573	9.879	7.734
Pdensi_DN16401_c0_g1d55717	FC_3_2	Needles	1.13607109286896	2779.6229934473	1390.37953227008	-11.217055234324	0.789478206703038	-14.2081885720036	8.15066481792113e-46	6.44802055629322e-44	0.036	0.058	0.000	0.136	0.087	0.039	0.039	0.056	0.000	0.000	0.046	0.000	0.000	0.062	0.041	0.016	0.041	0.000	0.000	0.021	0.129	0.081	0.000	0.000	80.491	52.098	56.282
Pdensi_DN27235_c1_g1	FC_3_2	Needles	1071.35262323976	6.64643271140115	538.999527975583	7.26475790285537	0.511458683991482	14.2039975666468	8.65320237956979e-46	6.83637879931092e-44	6.584	1.047	0.346	23.096	14.632	4.742	35.608	26.245	28.108	47.632	30.995	56.140	3.163	2.636	0.854	0.810	0.227	0.343	0.310	0.242	0.099	0.000	0.000	0.000	0.106	0.311	0.083
Pdensi_DN21723_c0_g1d420031	FC_3_2	Needles	44.4958666938006	3054.33489968708	1549.41538319044	-6.10038174236175	0.429505017625945	-14.2032839944016	8.74178625786049e-46	6.89709334833264e-44	14.368	13.294	11.704	4.194	2.162	2.010	1.599	1.254	0.882	0.884	2.057	0.966	9.732	5.745	3.645	4.070	6.473	3.748	10.272	6.936	9.563	8.012	7.843	3.464	37.741	69.911	116.080
Pdensi_DN9092_c0_g1d385103	FC_3_2	Needles	772.62351360176	5540.79764071785	3156.7105771598	-2.84176556233182	0.200264321126943	-14.1900741297322	1.05547102830757e-45	8.31629109556176e-44	16.214	22.529	20.491	30.326	27.509	29.751	19.548	21.938	23.207	18.128	22.392	16.250	17.253	23.280	23.967	21.337	15.993	14.979	35.246	13.509	22.577	6.610	2.701	0.327	121.527	121.664	146.068
Pdensi_DN16390_c0_g1d215132	FC_3_2	Needles	842.275378951612	5.53733816112299	423.906358556368	7.37459577187481	0.520383498889888	14.1714635218194	1.37602583198603e-45	1.08274996490371e-43	1.830	5.445	2.349	20.467	54.842	63.739	27.444	24.703	18.614	8.959	15.375	12.861	23.224	37.873	26.086	5.687	13.775	7.070	26.610	29.499	8.264	50.637	197.358	62.201	0.148	0.108	0.116
Pdensi_DN23703_c1_g1	FC_3_2	Needles	6695.4397386399	2.17655729099362	3348.80814796545	11.6407800830843	0.82160676567784	14.1683108871194	1.43920706999147e-45	1.13095123485332e-43	347.710	387.380	365.801	361.872	208.894	362.003	214.951	88.187	257.339	134.384	74.615	170.538	243.139	453.840	286.153	355.257	73.235	78.988	18.309	5.461	16.150	0.681	1.883	0.732	0.069	0.051	0.054
Pdensi_DN3996_c0_g1d45136	FC_3_2	Needles	135.050062044607	9311.20446140825	4723.12726172643	-6.10717476221314	0.431124541718491	-14.1656857154769	1.49401423988044e-45	1.17245210955851e-43	2.393	2.582	2.318	5.351	6.517	1.188	1.964	5.707	3.617	2.727	5.011	2.584	2.969	4.334	1.073	10.890	18.054	12.353	8.274	18.286	9.200	3.836	0.084	0.000	194.444	197.031	265.376
Pdensi_DN13394_c0_g1d271800	FC_3_2	Needles	1549.21218801827	14.4351507704621	781.823669394367	6.65371350396174	0.469842418007629	14.1615853506307	1.58380372373354e-45	1.24125865436445e-43	23.575	44.727	22.703	58.534	42.265	35.121	44.582	42.928	42.390	44.188	46.900	41.683	16.656	38.338	24.221	22.357	10.271	13.170	17.372	31.073	9.392	4.815	14.428	4.351	0.147	0.715	0.240
Pdensi_DN19792_c3_g2	FC_3_2	Needles	7.90228429865608	1278.09981266722	643.00104848294	-7.33357073037714	0.518048581156271	-14.1561448040429	1.71128037564039e-45	1.33937881757345e-43	0.000	0.000	0.000	0.000	0.147	0.663	0.270	0.254	0.144	0.000	0.461	0.000	0.000	0.701	0.000	0.000	0.131	0.000	0.000	0.000	0.000	0.000	0.000	0.000	13.300	43.922	37.735
Pdensi_DN17691_c0_g2d401637	FC_3_2	Needles	123.10594540088	2038.57098104023	1080.83846322056	-4.05140986043084	0.286584870563653	-14.1368588385791	2.2511040850882e-45	1.75954317842286e-43	1.264	0.995	0.804	0.874	1.811	4.395	2.555	3.250	4.485	3.112	3.924	9.488	1.280	1.725	2.054	0.412	0.124	0.000	0.128	0.533	0.823	0.700	1.127	331.570	36.796	55.658	53.579
Pdensi_DN15026_c0_g1d525123	FC_3_2	Needles	895.832189410545	6.88689896963136	451.359544190088	7.30275381869537	0.516625875819925	14.1354782261058	2.29569144718955e-45	1.79201125596752e-43	6.082	13.787	9.949	26.918	24.742	18.344	25.146	23.696	26.215	16.801	23.802	20.096	6.340	16.147	9.459	10.566	3.788	4.490	1.392	1.681	1.096	2.471	0.392	0.304	0.233	0.159	0.051
Pdensi_GG_113482_c0_g1	FC_3_2	Needles	1230.96292998669	2.31323260784289	616.638081297264	8.74428219423566	0.619251727055059	14.1207231440764	2.83071557644434e-45	2.20671924227881e-43	9.025	18.756	19.085	34.626	29.726	25.121	31.720	32.691	38.629	35.590	33.132	33.652	10.331	19.554	15.269	20.486	18.004	21.603	9.888	9.374	8.285	45.891	7.223	3.179	0.000	0.121	0.042
Pdensi_GG_92816_c0_g1	FC_3_2	Needles	2533.0635827574	513.128352894664	1523.09596782603	2.29921952243612	0.162876289736427	14.1163549719656	3.01171024645444e-45	2.34470617981914e-43	42.132	44.751	51.365	75.929	75.184	78.018	66.017	68.808	77.253	63.465	60.784	57.446	36.340	53.500	45.095	51.202	33.662	30.794	40.129	29.503	38.000	23.352	21.007	21.112	9.341	14.327	13.081
Pdensi_DN24084_c0_g2	FC_3_2	Needles	769.74965725529	6996.20362063063	3882.97663894296	-3.18487429586151	0.225712023251552	-14.1103440126095	3.27974150160627e-45	2.54663045869108e-43	36.827	30.075	28.190	29.822	26.221	23.760	20.473	19.921	24.061	17.555	23.730	17.229	30.012	26.882	22.434	22.436	18.054	17.577	13.053	23.933	18.713	22.460	10.893	12.276	107.888	191.374	207.729
Pdensi_DN20856_c0_g2	FC_3_2	Needles	14161.490514319	2478.68896355554	8320.08973893727	2.51574532263297	0.17829869092557	14.1097240230617	3.30870274069806e-45	2.5657287387268e-43	151.992	431.555	248.436	439.340	355.986	282.536	460.571	355.310	372.781	327.740	514.380	341.938	167.604	372.797	232.599	332.840	155.542	94.363	58.910	66.667	37.636	331.556	66.952	67.863	53.419	64.920	56.457
Pdensi_DN15375_c1_g2	FC_3_2	Needles	24.2955528809288	573.682749181271	298.9891510311	-4.55398302745176	0.322965741552734	-14.1005142079696	3.77012541296929e-45	2.91968645123745e-43	2.010	2.068	0.937	1.203	1.479	1.018	0.737	0.745	0.566	0.662	0.779	0.469	1.852	1.557	0.662	0.892	0.483	0.511	0.592	0.529	0.854	0.303	0.286	0.062	13.807	13.436	12.743
Pdensi_GG_149436_c0_g1	FC_3_2	Needles	6746.76924076694	1586.88559459862	4166.82741768278	2.08534563414206	0.147936465304885	14.0962245504807	4.00637451602929e-45	3.09856167996955e-43	188.653	202.745	234.895	222.046	203.411	179.853	188.713	176.396	200.185	167.330	182.940	152.885	194.381	206.254	155.765	221.513	198.274	202.007	163.181	74.617	109.026	100.512	82.455	67.910	27.895	41.991	43.959
Pdensi_DN14628_c0_g1d274346	FC_3_2	Needles	104.623830985575	1039.12389283858	571.873861912079	-3.31273023612153	0.235025234881657	-14.0952108304013	4.06432242603741e-45	3.1392484609731e-43	6.175	3.279	2.451	3.935	3.372	1.994	2.329	3.366	3.055	2.839	3.230	2.778	4.093	3.886	1.914	2.454	1.401	1.026	1.215	2.263	1.397	1.397	0.558	0.772	19.777	26.476	27.828
Pdensi_DN41510_c0_g1d573783	FC_3_2	Needles	21.1124750210128	928.354461709578	474.733468365295	-5.46132384168365	0.387587817089243	-14.0905456799386	4.34193550746537e-45	3.34927332274681e-43	0.299	0.092	0.042	0.268	0.359	0.138	0.327	0.648	0.785	0.399	0.645	0.454	0.568	0.245	0.000	0.346	0.094	0.180	0.289	0.050	0.305	0.000	0.261	0.000	20.537	23.840	20.907
Pdensi_DN20598_c4_g3	FC_3_2	Needles	2.16496121488776	2203.38877214283	1102.77686667886	-10.0138696233827	0.710724050373859	-14.0896732256565	4.39590974639635e-45	3.38646368261378e-43	0.056	0.056	0.188	0.052	0.012	0.078	0.045	0.043	0.109	0.037	0.071	0.271	0.024	0.060	0.179	0.073	0.107	0.433	0.012	0.060	0.253	0.047	0.217	2.075	20.690	82.718	61.192
Pdensi_DN21956_c2_g1	FC_3_2	Needles	68.4686083409002	7756.02631643824	3912.24746238957	-6.82234118818821	0.484350450995964	-14.0855473018751	4.66034233549789e-45	3.58547463531715e-43	45.114	3.402	0.993	1.661	3.021	2.001	1.656	3.002	1.097	1.643	2.362	0.664	9.331	2.404	1.256	0.713	1.786	1.461	2.402	4.432	2.907	8.824	161.271	29.605	166.964	265.647	116.758
Pdensi_DN15899_c0_g1d110224	FC_3_2	Needles	537.408629362002	21.333216784428	279.370923073215	4.5863434086286	0.325646499349793	14.0838099527739	4.77637097865037e-45	3.66993868959595e-43	10.950	12.709	13.383	14.458	14.386	17.692	15.338	14.331	15.370	13.267	12.513	12.344	11.438	13.539	13.426	12.609	8.403	7.937	7.320	4.880	7.553	0.508	0.199	0.015	0.272	0.730	0.540
Pdensi_GG_133020_c0_g1	FC_3_2	Needles	3648.53258107157	143.396308682533	1895.96444487705	4.68671835940445	0.333087600145414	14.0705278652174	5.76375670443477e-45	4.42281795469936e-43	22.562	104.418	54.695	108.298	114.770	75.087	110.456	111.948	83.900	99.243	109.605	67.845	39.626	99.586	53.387	65.848	46.262	31.893	40.633	38.784	119.721	198.115	8.244	5.040	3.590	4.076	2.271
Pdensi_DN26521_c0_g1d77593	FC_3_2	Needles	2411.95231925811	297.18604203252	1354.56918064532	3.01960704443604	0.214642383048327	14.0680838590773	5.96641913272673e-45	4.57236180185847e-43	60.056	53.883	45.207	51.100	51.506	38.670	63.980	60.418	77.504	65.082	67.812	60.309	45.876	49.420	29.770	50.348	40.173	29.130	37.780	116.004	32.314	45.148	17.240	2.611	5.705	8.789	6.733
Pdensi_DN8644_c0_g1d102483	FC_3_2	Needles	1189.03579534708	6485.16569748508	3837.10074641608	-2.44824891341576	0.174035192523312	-14.0675508092296	6.01155411262253e-45	4.60095233314896e-43	39.037	38.459	34.984	40.429	43.375	38.241	34.380	32.393	32.921	33.804	30.332	25.188	41.469	39.727	29.235	35.037	22.301	19.406	28.540	36.035	37.612	48.982	44.255	53.675	104.813	180.245	183.512
Pdensi_GG_69326_c0_g1	FC_3_2	Needles	9.31910892397025	530.732689348764	270.025899136367	-5.84194447036058	0.415309771481766	-14.0664748857639	6.10369340073342e-45	4.66539654618608e-43	0.504	0.212	0.163	0.109	0.144	1.088	0.190	0.181	0.395	0.191	0.138	0.312	0.412	0.251	0.813	0.070	0.049	0.193	0.226	0.216	0.344	0.540	1.410	5.065	11.424	14.149	11.881
Pdensi_DN20820_c0_g1d17595	FC_3_2	Needles	163.376378364068	3533.55659460568	1848.46648648488	-4.43621129361494	0.315383431597123	-14.0660886057003	6.13711509979622e-45	4.68485049936263e-43	13.397	7.863	8.759	9.975	6.466	5.667	5.123	3.488	5.100	3.841	3.174	3.417	9.733	4.985	4.084	7.670	6.236	8.842	4.867	5.488	9.351	7.270	2.908	1.788	47.967	107.531	102.953
Pdensi_DN22084_c0_g1	FC_3_2	Needles	1920.02756019971	3.55267073740728	961.79011546856	9.52616650478036	0.677359374683494	14.0636814973316	6.34952454828581e-45	4.84070951262895e-43	14.282	40.827	28.790	64.364	42.765	36.867	63.632	43.743	53.762	33.081	51.812	36.624	11.756	34.365	21.996	25.438	23.879	10.591	7.854	1.041	3.930	0.093	0.000	0.063	0.143	0.000	0.074
Pdensi_DN38830_c0_g1d90405	FC_3_2	Needles	15.2273641740229	1908.15070018315	961.689032178587	-6.96753206717271	0.495654955561438	-14.0572226485266	6.95630956551246e-45	5.29643678693338e-43	0.029	2.400	0.110	0.387	0.353	0.330	0.547	0.366	0.373	0.537	0.237	0.231	0.143	0.423	0.157	0.012	0.400	0.138	0.700	0.301	0.119	0.641	6.369	11.128	50.922	24.757	54.875
Pdensi_DN22635_c0_g1d127012	FC_3_2	Needles	1302.88205051134	89.8425715149776	696.362311013158	3.823253586027	0.272070142039861	14.052455581351	7.44085146928797e-45	5.65803115799841e-43	13.266	14.492	17.232	34.658	31.603	19.481	35.051	35.676	38.412	34.900	38.330	33.228	12.362	16.174	13.391	18.595	12.210	10.255	19.458	8.350	13.177	28.379	6.574	5.903	1.221	3.020	2.335
Pdensi_DN25053_c0_g1d557892	FC_3_2	Needles	6112.09122782174	1.51278876326294	3056.8020082925	12.247596029167	0.871738460973982	14.0496221945776	7.74460886991073e-45	5.88140006155663e-43	175.071	201.429	180.774	226.620	194.089	207.572	200.461	139.538	172.837	123.758	142.571	124.457	174.386	246.282	197.130	172.758	221.822	166.950	214.096	81.904	103.208	51.685	35.324	0.474	0.044	0.032	0.034
Pdensi_DN15499_c0_g1d214308	FC_3_2	Needles	542.32813388079	4683.8556433313	2613.09188860605	-3.11143269495394	0.221620907740689	-14.0394366518637	8.94206175779032e-45	6.78200578143429e-43	25.271	21.082	20.417	23.590	18.456	17.449	17.099	13.710	14.707	14.936	13.737	10.975	20.387	16.896	13.242	26.120	26.782	28.582	52.595	20.631	55.250	26.074	10.479	9.927	71.516	137.736	130.753
Pdensi_GG_6222_c2_g1	FC_3_2	Needles	1.94249549952142	1777.25104275723	889.596769128375	-9.87070111266257	0.703628950544487	-14.0282759898159	1.04665106773216e-44	7.92797720492641e-43	0.048	0.224	0.000	0.000	0.105	0.184	0.053	0.000	0.098	0.053	0.197	0.052	0.131	0.134	0.145	0.071	0.097	0.276	0.332	0.340	0.473	0.995	0.073	0.000	33.077	64.975	29.608
Pdensi_DN14229_c0_g1d213190	FC_3_2	Needles	1381.45864543695	10761.1461155704	6071.30238050367	-2.96122958286773	0.211323278046737	-14.0127940955601	1.30180702626689e-44	9.84799423384061e-43	49.452	56.701	27.204	64.807	55.293	48.953	46.364	32.828	36.793	23.631	38.774	24.085	46.270	53.530	32.938	33.694	37.228	28.186	48.636	21.729	29.642	3.588	1.409	0.119	240.928	255.954	258.269
Pdensi_DN23487_c0_g6	FC_3_2	Needles	1453.94318491529	204.125700615534	829.034442765414	2.82053736748884	0.201295589306985	14.0119183793312	1.31796125955553e-44	9.957383660079e-43	25.207	39.209	35.248	45.913	40.699	31.947	42.069	38.711	41.100	34.687	40.979	31.863	21.520	32.926	23.120	30.811	20.488	20.658	26.442	26.315	18.710	31.836	3.993	3.111	3.531	6.397	4.792
Pdensi_DN145_c0_g1d97651	FC_3_2	Needles	370.953588919044	12615.6100478985	6493.28181840879	-5.08775942499946	0.363171394939278	-14.0092515432008	1.36839487535241e-44	1.03251453630731e-42	22.594	18.908	9.433	26.748	20.957	11.997	14.187	9.873	7.169	8.941	11.019	3.448	29.903	23.302	15.506	23.473	12.168	9.891	9.042	12.479	9.464	5.453	0.460	0.027	171.913	331.159	417.642
Pdensi_GG_43275_c2_g1	FC_3_2	Needles	1157.26711861789	8.96419420410232	583.115656410998	6.79171173326874	0.484856905732931	14.0076621637514	1.39936073319211e-44	1.05452595559358e-42	6.376	5.341	20.357	15.369	27.161	28.516	29.750	30.113	36.988	23.300	27.726	24.876	9.941	10.027	20.559	7.529	1.242	6.001	3.852	1.341	7.088	18.909	0.352	0.000	0.000	0.326	0.351
Pdensi_DN21873_c3_g1d420618	FC_3_2	Needles	75.8891684693492	611.225806149128	343.557487309239	-3.01467238732984	0.215261279542904	-14.0047127552681	1.45868298880136e-44	1.0978223738637e-42	1.878	1.693	2.140	2.018	1.896	2.498	2.031	2.003	2.319	2.164	2.060	2.120	1.974	2.295	2.269	1.526	0.720	0.855	0.867	1.149	0.767	1.131	0.516	0.722	10.791	16.703	16.406
Pdensi_DN19396_c2_g1	FC_3_2	Needles	712.066657844757	36.9839790787027	374.52531846173	4.24770187304702	0.303343528373348	14.0029421290935	1.4954911637405e-44	1.12408535950771e-42	6.070	15.921	12.730	23.283	23.694	16.423	21.264	19.803	18.665	12.798	20.507	13.289	4.831	13.481	8.577	13.747	10.806	10.655	3.584	4.453	6.624	21.285	1.770	5.572	0.643	0.788	1.229
Pdensi_DN14804_c0_g1	FC_3_2	Needles	927.62683956169	115.1146544679	521.370747014795	3.00310244109622	0.214499296090477	14.0005235253989	1.54726731195061e-44	1.16151756486775e-42	17.226	15.844	19.257	28.781	24.741	17.742	24.854	24.198	28.642	20.677	20.764	21.414	10.041	17.479	9.407	27.276	9.910	5.733	5.582	5.882	6.129	1.350	0.880	0.488	2.147	3.280	2.844
Pdensi_DN21685_c0_g1d363125	FC_3_2	Needles	0.913605377502623	4628.85417327314	2314.88388932532	-12.2740975757273	0.876772444510155	-13.9991826300891	1.57673698731084e-44	1.18213040021867e-42	0.092	1.400	0.146	0.000	0.000	0.098	0.060	0.019	0.000	0.086	0.023	0.000	0.081	0.042	0.041	0.033	0.081	0.277	0.021	0.064	0.079	0.330	0.158	0.448	72.116	190.908	74.603
Pdensi_DN9398_c0_g1d171755	FC_3_2	Needles	433.942155000562	5132.4764164058	2783.20928570318	-3.56483265911725	0.254757014207829	-13.9930697107679	1.71832007377691e-44	1.28663867027431e-42	10.040	7.574	6.991	11.336	10.587	8.393	9.400	12.543	14.335	12.697	16.815	13.740	10.115	9.391	6.948	7.883	6.568	6.658	12.528	11.093	8.417	10.558	5.871	5.645	85.390	153.997	131.108
Pdensi_DN20257_c0_g1d489867	FC_3_2	Needles	136.944523926046	1132.98188899326	634.963206459652	-3.04593762993007	0.217699426678922	-13.9914820925203	1.7571160167055e-44	1.31401427921034e-42	3.621	4.098	2.943	5.423	5.642	3.893	4.346	3.798	3.353	3.781	3.612	2.757	4.216	4.304	2.124	3.770	2.549	1.750	1.962	3.948	2.624	4.207	1.197	0.609	24.014	31.496	24.588
Pdensi_DN19190_c2_g1	FC_3_2	Needles	1047.26678884277	135.217180556858	591.241984699814	2.94028533726146	0.210160645689889	13.9906561840323	1.77764174539479e-44	1.32767476686862e-42	13.764	25.022	24.786	36.745	29.509	20.042	28.097	29.852	29.785	33.174	27.393	26.482	12.081	21.296	14.301	27.201	22.435	14.180	10.015	28.737	28.285	23.000	13.070	21.069	2.392	4.182	3.157
Pdensi_DN17589_c0_g2	FC_3_2	Needles	13.2197386653844	997.186351939502	505.203045302443	-6.24052760027555	0.446436691188946	-13.9785275794779	2.10804260429622e-44	1.57244462230873e-42	1.509	1.267	1.585	1.206	0.611	0.377	0.553	0.164	0.390	0.420	0.421	0.235	1.170	0.686	1.069	1.243	0.875	1.767	1.405	1.193	2.111	1.449	1.338	2.936	16.012	29.912	26.228
Pdensi_DN19538_c0_g1d218756	FC_3_2	Needles	84.6969543718419	1193.37016713075	639.033560751295	-3.81364501694408	0.272831892403804	-13.9780030235604	2.12363528006749e-44	1.58206791035598e-42	5.000	2.951	1.729	3.992	3.097	2.098	2.469	2.387	2.256	2.761	2.118	1.722	3.498	2.332	1.391	3.504	1.235	1.126	1.931	2.618	2.044	1.766	0.216	0.000	28.210	23.807	31.106
Pdensi_DN18660_c0_g1d59368	FC_3_2	Needles	866.904827612051	38.6509380270037	452.777882819528	4.5086610476575	0.322618847861117	13.9751941882776	2.20910244253844e-44	1.64365610721477e-42	5.648	13.858	9.786	20.834	21.847	11.518	22.144	20.576	29.800	20.916	13.218	20.706	4.265	14.298	8.174	21.527	12.695	11.030	3.283	3.025	6.482	21.461	0.545	0.000	0.864	1.000	0.895
Pdensi_DN18224_c1_g1d353651	FC_3_2	Needles	1101.73527359307	18.7288283390757	560.232050966073	5.95182862052143	0.425903957051518	13.9745792965279	2.22826421018104e-44	1.65581721883984e-42	8.867	24.918	15.829	26.389	29.106	96.197	31.646	31.617	29.136	18.629	37.745	24.516	9.845	30.205	36.364	12.328	13.738	9.115	14.501	57.327	13.575	99.979	494.393	172.546	0.516	0.596	0.212
Pdensi_GG_53142_c1_g1	FC_3_2	Needles	68.821851003085	968.037594170363	518.429722586724	-3.81021017464503	0.272730173743385	-13.9706220340332	2.35560250629319e-44	1.74823181461373e-42	1.512	1.285	1.510	3.285	2.747	1.887	1.800	2.034	1.914	0.889	0.956	1.019	1.323	1.122	0.483	2.809	1.170	1.193	0.360	6.516	0.619	2.467	1.456	0.217	23.572	21.353	22.365
Pdensi_DN21900_c0_g1d541648	FC_3_2	Needles	982.588647796622	3.34750455117673	492.968076173899	8.38458283554081	0.600551042135986	13.9614824507161	2.67804835630991e-44	1.98503158052383e-42	18.198	20.558	20.859	32.510	32.724	16.892	26.757	29.418	26.195	17.572	25.066	15.001	11.064	14.496	5.810	34.080	4.535	3.065	1.112	3.594	5.279	3.423	0.044	0.029	0.079	0.113	0.026
Pdensi_DN10773_c0_g1d519404	FC_3_2	Needles	1.25474762539046	1807.48598285515	904.37036524027	-10.571584541614	0.757367618431278	-13.9583265568057	2.79929636481203e-44	2.07229018926053e-42	0.283	0.204	0.000	0.239	0.229	0.103	0.000	0.000	0.112	0.000	0.239	2.342	0.632	0.000	0.000	0.000	0.718	0.930	12.517	5.266	9.199	2.300	0.580	0.000	43.397	42.880	39.683
Pdensi_DN30570_c0_g1	FC_3_2	Needles	23.2808573319197	984.972816157961	504.126836744941	-5.40411048140472	0.387353072047764	-13.9513814950159	3.08569867538306e-44	2.28143751497284e-42	0.054	0.066	0.222	0.330	0.365	0.260	0.382	0.856	0.702	0.118	0.376	0.338	0.023	0.124	0.061	0.289	0.564	0.428	0.202	0.244	0.552	0.293	0.008	0.221	17.407	22.491	30.622
Pdensi_DN19182_c0_g3	FC_3_2	Needles	528.11982115503	9.37663585118147	268.748228503106	5.84212856653799	0.418902211314914	13.9462824705552	3.31436293862399e-44	2.4474238589118e-42	3.760	9.589	6.423	12.056	12.103	12.293	13.146	15.029	16.023	10.199	14.693	10.940	4.427	11.511	7.487	6.823	3.037	1.332	2.538	1.094	1.631	1.469	0.013	0.011	0.220	0.218	0.246
Pdensi_DN15539_c0_g1d467281	FC_3_2	Needles	43.00913471803	1159.90990174075	601.459518229389	-4.75175740929582	0.340761112287255	-13.9445413163524	3.39624410186952e-44	2.50474067834114e-42	1.417	2.391	1.192	2.059	1.827	2.792	1.142	1.635	0.854	2.021	1.849	1.627	1.195	2.650	1.020	1.206	1.779	1.883	26.201	3.865	7.990	40.380	42.460	34.631	19.211	28.852	35.461
Pdensi_GG_8790_c0_g1	FC_3_2	Needles	804.602795309172	76.2413578946815	440.422076601927	3.43908657936315	0.246642547652501	13.9436062921656	3.44104283113993e-44	2.5345997064107e-42	50.598	40.622	32.611	30.738	27.770	16.129	22.772	23.704	20.991	25.224	33.472	11.384	35.486	36.643	13.490	19.544	8.779	6.350	7.412	7.182	4.995	25.634	25.979	4.987	1.830	1.672	1.803
Pdensi_DN23201_c0_g1	FC_3_2	Needles	1102.56831690178	60.1715157938513	581.369916347818	4.20978736489769	0.301940593660901	13.9424358740765	3.4979491474596e-44	2.57329102551349e-42	18.624	31.381	23.549	34.848	27.621	20.319	33.415	35.003	24.168	27.095	34.680	17.368	17.041	30.590	16.221	25.161	11.178	5.800	6.126	4.515	4.848	9.522	0.744	0.367	1.275	1.773	1.197
Pdensi_GG_102821_c0_g1	FC_3_2	Needles	1.8421274126957	1177.7933203742	589.817723893447	-9.29734762786636	0.667163930970554	-13.9356269070798	3.84806653002592e-44	2.82731878210492e-42	0.049	0.039	0.012	0.091	0.102	0.026	0.066	0.076	0.028	0.099	0.000	0.000	0.040	0.028	0.000	0.000	0.013	0.046	0.070	0.000	0.000	0.055	0.447	0.297	31.863	21.042	27.784
Pdensi_DN6885_c0_g1d101318	FC_3_2	Needles	91.8830656026829	911.336046549615	501.609556076149	-3.3088311465565	0.237440031775308	-13.9354392846766	3.85819234255267e-44	2.83121957182152e-42	0.547	1.015	0.847	2.289	6.334	7.473	2.658	3.045	1.998	2.470	2.456	1.834	2.503	6.094	6.132	1.785	1.063	0.527	5.784	16.612	47.945	8.952	7.126	3.921	17.223	25.221	22.584
Pdensi_DN39771_c0_g2	FC_3_2	Needles	1823.22958368438	54.4118230002223	938.820703342302	5.0755819597043	0.364224094710269	13.9353272708161	3.86425026330533e-44	2.83212925469855e-42	36.364	40.727	11.274	69.826	67.619	44.082	61.258	59.843	32.251	76.312	75.947	31.261	48.808	81.404	34.231	18.153	11.109	3.222	12.438	10.127	3.689	3.821	0.070	0.000	1.132	1.227	1.478
Pdensi_DN37364_c0_g1	FC_3_2	Needles	825.114001002707	9.5971876309827	417.355594316845	6.68517240635457	0.47998326978273	13.9279279658658	4.28610254358108e-44	3.13739503622854e-42	9.745	18.393	19.735	30.342	26.139	20.583	22.963	22.255	23.906	17.136	23.483	17.325	8.301	16.440	12.076	22.185	5.712	4.382	18.438	6.640	23.818	32.524	3.505	3.182	0.332	0.123	0.158
Pdensi_DN15830_c0_g1d396868	FC_3_2	Needles	201.722457514409	1116.36268266761	659.042570091011	-2.46967323750015	0.177393729165814	-13.9219872602807	4.65771147329303e-44	3.4051694364265e-42	8.103	7.019	5.366	6.791	6.645	5.446	5.405	5.166	6.319	4.641	6.073	4.549	5.156	5.366	4.636	5.386	3.547	3.542	4.029	5.000	10.002	5.527	2.955	3.279	21.457	30.008	28.107
Pdensi_DN20708_c0_g1d63858	FC_3_2	Needles	875.67651742775	6135.1052287411	3505.39087308442	-2.80945576913771	0.201831217302564	-13.9198276990326	4.80059970795252e-44	3.50527267371107e-42	25.857	32.556	26.444	44.207	41.313	32.695	21.934	25.116	26.268	21.490	26.848	23.345	31.780	40.063	26.270	27.550	17.754	16.060	13.267	24.025	21.400	26.307	17.988	11.525	98.176	177.528	168.139
Pdensi_DN17340_c0_g1	FC_3_2	Needles	7094.25856041492	282.284173898835	3688.27136715688	4.63899468210244	0.33327853263006	13.9192724040577	4.83804056627952e-44	3.52822811966928e-42	41.916	61.623	54.372	103.239	167.485	121.399	192.617	186.247	215.320	243.422	182.762	181.436	83.507	124.906	77.154	66.095	70.243	56.910	88.792	114.027	158.200	144.810	188.450	268.168	3.239	7.923	9.613
Pdensi_DN38398_c1_g3	FC_3_2	Needles	3988.0291912748	31.6732140993218	2009.85120268706	6.98868852169409	0.502280387808795	13.9139187818627	5.21424765100456e-44	3.79787190431719e-42	40.893	136.930	67.843	160.771	120.867	80.970	120.671	112.529	101.424	93.032	161.813	90.709	33.962	99.679	44.171	89.995	33.275	30.206	3.688	21.562	2.544	75.106	0.664	1.141	0.702	1.286	0.286
Pdensi_DN35299_c0_g1d437911	FC_3_2	Needles	403.631092980595	1669.86812229007	1036.74960763533	-2.05078326250362	0.147412529322364	-13.9118653748823	5.36614484453716e-44	3.90367113634962e-42	10.154	9.712	7.819	16.432	14.023	9.587	11.609	11.618	10.623	10.128	11.167	7.338	12.299	11.343	8.298	10.757	6.878	6.618	6.886	9.010	8.279	9.337	3.119	1.854	29.674	44.117	45.920
Pdensi_DN15341_c0_g1d344263	FC_3_2	Needles	3123.82582338406	616.336499251062	1870.08116131756	2.33740674008658	0.168056959927351	13.9084197470727	5.63098356849066e-44	4.09126802437963e-42	53.306	106.537	79.743	66.995	87.669	101.591	81.229	85.811	94.539	96.916	74.750	73.544	76.877	109.596	104.666	51.213	47.899	37.935	41.598	23.711	42.373	27.592	11.156	2.690	11.080	17.948	15.201
Pdensi_DN22563_c0_g1d126726	FC_3_2	Needles	372.282453254076	2146.76042749469	1259.52144037438	-2.5299051505762	0.181922102141455	-13.9065298872209	5.7817235163834e-44	4.19560403172222e-42	16.651	13.715	9.878	15.605	11.523	10.941	10.998	10.397	9.835	10.556	10.975	7.635	11.900	14.510	8.605	14.520	11.041	8.091	5.500	11.984	8.629	13.422	10.281	6.346	35.024	61.012	59.022
Pdensi_DN20546_c0_g3	FC_3_2	Needles	584.992473140212	24.3434087173832	304.667940928798	4.50476754027272	0.323984626085851	13.9042632815516	5.96781720401345e-44	4.32530613359688e-42	3.018	10.856	11.684	15.461	17.766	14.736	15.363	17.053	16.596	12.444	16.772	13.512	4.855	13.262	9.869	9.386	8.113	10.247	65.371	4.812	71.304	24.361	5.245	4.366	0.303	0.764	0.731
Pdensi_DN16172_c0_g1d277967	FC_3_2	Needles	1213.20985862431	8150.4354758965	4681.82266726041	-2.74829606143482	0.197659886595697	-13.9041669443852	5.97585739444922e-44	4.32579952941294e-42	17.114	26.354	22.361	34.261	51.331	40.232	27.751	36.723	37.046	26.344	33.645	28.316	26.005	41.280	28.919	22.531	22.050	20.865	14.017	24.775	20.807	21.307	35.152	17.774	150.406	209.003	223.057
Pdensi_DN22203_c0_g1	FC_3_2	Needles	749.277882347131	72.9026046913081	411.090243519219	3.34623613464016	0.240721329294084	13.9008709550293	6.25752553793663e-44	4.52412169242776e-42	6.651	9.027	6.079	16.271	17.932	11.378	22.839	19.020	21.003	15.339	19.508	12.053	6.721	8.790	7.743	5.668	2.959	2.286	2.939	3.119	1.940	2.553	0.444	0.138	1.283	1.787	2.140
Pdensi_DN21827_c0_g3	FC_3_2	Needles	527.230366256348	2599.97956741771	1563.60496683703	-2.30117988405358	0.165637351667395	-13.892880204185	6.99643331613434e-44	5.05212965465676e-42	16.832	15.371	13.242	22.451	20.618	18.068	16.129	14.165	13.943	11.399	13.554	10.363	15.905	18.903	13.902	11.484	10.674	9.636	19.250	9.716	14.373	15.526	15.339	20.683	52.867	60.071	71.108
Pdensi_DN18184_c0_g2d477123	FC_3_2	Needles	530.535797250674	26.2973010402486	278.416549145461	4.39669563993689	0.316574556312559	13.8883417895276	7.45410784284795e-44	5.37601232999705e-42	7.423	9.901	8.417	13.702	13.325	12.193	13.909	14.655	15.848	12.294	14.377	10.878	6.062	9.824	7.176	8.036	4.531	2.751	6.885	3.086	5.474	5.280	1.720	1.041	0.639	0.633	0.554
Pdensi_DN21691_c1_g1	FC_3_2	Needles	141.731295613118	2991.09913544009	1566.4152155266	-4.4007577697127	0.316918756287398	-13.8860754764602	7.69368279022297e-44	5.54199731282495e-42	3.019	2.454	3.061	3.596	1.979	5.439	3.886	2.666	5.302	4.876	4.716	5.828	3.283	2.876	5.091	1.565	1.187	1.973	3.467	1.608	2.847	3.677	4.124	26.395	56.604	72.779	83.761
Pdensi_DN14157_c0_g2	FC_3_2	Needles	110.650090210435	8962.21425773315	4536.43217397179	-6.34027495988805	0.45697456492311	-13.8744592074941	9.04728682571136e-44	6.50906330879422e-42	6.890	6.053	1.861	5.359	2.424	14.855	4.531	1.346	3.421	2.085	1.488	2.098	4.748	5.919	9.827	0.993	1.361	2.100	6.353	7.092	4.507	15.702	14.809	70.915	144.453	254.671	248.786
Pdensi_DN39697_c2_g3	FC_3_2	Needles	1.21134715798825	2549.00733987582	1275.1093435169	-11.07498018683	0.798294587592674	-13.8732998556681	9.19474696731514e-44	6.60706640576793e-42	0.110	0.569	0.087	0.000	0.000	0.126	0.032	0.000	0.068	0.000	0.053	0.000	0.047	0.034	0.066	0.000	0.124	0.110	0.270	0.136	0.334	0.449	0.210	0.679	37.257	49.148	98.187
Pdensi_DN18993_c0_g1d532968	FC_3_2	Needles	527.007666076871	14.4001571203757	270.703911598623	5.21091127066179	0.375620999632166	13.872790061697	9.26034318168014e-44	6.64607706808275e-42	6.164	8.940	6.935	18.076	15.468	13.684	16.151	12.624	15.413	15.550	11.113	12.984	5.952	13.014	8.783	7.652	6.357	4.474	6.470	4.574	8.282	7.655	7.716	4.638	0.288	0.302	0.403
Pdensi_DN20178_c0_g1d488974	FC_3_2	Needles	37.4603955172396	3130.54801476317	1584.0042051402	-6.38401959218981	0.460259357202404	-13.8704830054815	9.56306596400182e-44	6.85496895485443e-42	2.216	1.735	1.469	1.057	1.744	0.735	1.413	1.039	0.692	0.855	0.784	0.528	2.332	2.069	1.722	1.187	2.121	1.698	1.417	3.674	1.417	2.248	0.700	0.192	33.952	119.313	79.299
Pdensi_DN22347_c0_g1d423857	FC_3_2	Needles	8.29363989797057	1553.64702606793	780.970332982952	-7.54023432954462	0.543669060106671	-13.8691621113498	9.74079971157374e-44	6.97386682395363e-42	0.084	0.819	0.504	0.000	0.713	0.367	0.208	0.375	0.099	0.198	0.319	0.107	0.094	0.097	0.094	0.227	0.092	0.462	0.660	0.098	1.103	0.000	0.000	0.000	27.979	27.141	55.668
Pdensi_DN12127_c0_g1d211291	FC_3_2	Needles	2663.59988448175	22994.5454624847	12829.0726734832	-3.1097176660178	0.224317139915372	-13.8630408144068	1.06083213411283e-43	7.58572408893161e-42	67.756	80.664	48.770	92.712	99.861	76.802	61.487	81.664	79.750	54.500	79.387	49.793	78.027	99.836	65.822	60.144	50.555	39.447	56.450	57.684	57.350	18.278	7.836	2.158	520.097	516.259	574.491
Pdensi_DN12684_c0_g1d51036	FC_3_2	Needles	557.990940981352	7075.72340579147	3816.85717338641	-3.66501498756059	0.264391966094194	-13.8620512631419	1.07556057532722e-43	7.68169806283822e-42	7.870	9.198	8.701	14.905	26.270	26.433	12.325	15.914	18.411	13.962	16.207	16.332	16.202	23.777	27.514	9.584	8.644	7.544	6.655	13.634	10.764	49.158	68.271	74.964	121.978	166.642	219.111
Pdensi_DN23018_c1_g2	FC_3_2	Needles	1376.15342536809	8146.34573995082	4761.24958265946	-2.56600818788186	0.185146435484524	-13.8593442599458	1.11689918706774e-43	7.96725938308917e-42	47.042	37.863	34.629	45.439	44.188	42.740	40.076	35.640	39.647	36.783	38.115	33.820	39.550	38.793	33.938	26.461	25.045	30.101	28.333	34.922	40.452	50.199	46.175	36.941	139.112	201.339	244.908
Pdensi_DN9987_c0_g1	FC_3_2	Needles	1.25474762539046	4962.87043711693	2482.06259237116	-12.0171796649553	0.867415352003342	-13.8540085060762	1.20306592304877e-43	8.5715165928344e-42	0.119	0.256	0.000	0.209	0.086	0.051	0.000	0.000	0.111	0.056	0.270	0.113	0.740	0.574	0.321	0.194	0.499	0.777	0.569	1.521	2.383	1.072	0.117	0.097	53.867	161.901	151.877
Pdensi_DN22019_c0_g1d20140	FC_3_2	Needles	18530.7475644055	6.9267279264893	9268.83714616597	11.5351212929706	0.833183969132097	13.8446270215526	1.37090472548206e-43	9.75549744057022e-42	176.496	361.137	55.541	359.133	473.771	100.290	664.423	657.941	238.806	845.708	838.217	226.325	248.480	439.816	69.188	435.469	622.827	100.641	668.056	249.136	76.426	21.071	13.978	0.000	0.240	0.000	0.194
Pdensi_DN12300_c0_g1d105477	FC_3_2	Needles	7.71169418100682	1191.19726988169	599.45448203135	-7.2699916937328	0.525173073034841	-13.8430396892235	1.40152252435192e-43	9.96131710506426e-42	0.478	0.127	0.035	0.274	0.195	0.736	0.329	0.153	0.174	0.319	0.273	0.246	0.385	0.394	0.450	0.034	0.911	1.067	0.342	7.416	1.942	8.436	3.223	15.692	13.716	32.154	41.861
Pdensi_DN40067_c1_g1	FC_3_2	Needles	3946.71430889936	11.9258058323963	1979.32005736588	8.54101152682615	0.617091765149181	13.8407478582401	1.44693327118193e-43	1.02716534718361e-41	30.810	76.708	27.983	140.662	146.062	72.033	101.182	132.137	97.521	76.683	124.842	74.465	25.911	75.336	30.739	23.347	26.713	15.957	38.513	42.855	125.911	104.491	82.109	38.732	0.439	0.282	0.058
Pdensi_DN9177_c0_g1d171516	FC_3_2	Needles	782.566273425107	6492.69270645261	3637.62948993886	-3.05316676722579	0.220627569872318	-13.8385550318699	1.49175177347702e-43	1.05770419171539e-41	26.006	24.420	19.883	26.940	25.929	22.174	25.225	18.032	22.409	17.849	22.870	14.664	27.253	26.358	18.832	25.052	17.963	17.643	24.145	25.197	24.494	32.419	55.800	74.430	104.823	187.531	177.084
Pdensi_DN33335_c0_g1d506039	FC_3_2	Needles	190.873960800309	2381.40875510649	1286.1413579534	-3.64014019367026	0.26330429148532	-13.8248418707342	1.80508693232871e-43	1.27832776861866e-41	12.538	6.691	4.689	5.213	4.322	4.685	4.360	6.287	5.340	4.642	3.547	3.307	6.241	3.888	5.204	9.883	3.218	4.337	3.723	3.035	2.418	13.385	8.678	1.881	53.035	50.422	63.529
Pdensi_DN18175_c1_g1	FC_3_2	Needles	2580.40285344656	22027.4069196731	12303.9048865598	-3.09381194145767	0.223794936499251	-13.824316089779	1.81832381741374e-43	1.28615229438944e-41	82.043	81.653	60.113	83.092	85.854	80.109	58.398	73.348	84.018	71.716	84.720	77.927	82.120	89.995	69.947	56.042	45.956	40.688	33.421	54.557	46.754	40.737	29.780	55.113	373.662	638.225	575.177
Pdensi_DN24036_c0_g4	FC_3_2	Needles	2786.19105748557	63.0576958850833	1424.62437668533	5.43760954411187	0.393523027251573	13.817767112865	1.99151923999299e-43	1.40696525730226e-41	41.537	68.374	35.989	117.235	78.203	79.221	73.523	65.261	94.343	71.714	60.626	89.310	30.238	74.863	36.606	57.584	58.911	35.366	23.731	26.080	33.508	3.265	1.814	11.085	0.847	2.558	1.258
Pdensi_DN4311_c0_g1d45354	FC_3_2	Needles	692.117280077661	6963.37115670085	3827.74421838926	-3.32993837772861	0.241012481519054	-13.8164561301583	2.02811277110091e-43	1.43109772596087e-41	21.748	28.354	22.539	29.358	28.211	28.288	18.946	20.891	18.180	18.013	22.567	15.913	22.393	26.435	22.687	19.731	15.389	13.935	14.382	18.247	17.182	17.645	6.780	4.957	171.653	146.545	164.871
Pdensi_DN20001_c0_g1d361626	FC_3_2	Needles	489.699158716237	21.0399516723005	255.369555194269	4.53181718501799	0.328022091656162	13.8155852922501	2.05278948598829e-43	1.44677353953124e-41	2.139	59.350	8.940	4.830	6.744	2.537	13.143	13.174	14.704	17.646	24.864	10.790	2.407	8.626	4.264	0.634	4.425	1.193	0.109	0.000	0.502	0.000	0.000	0.000	0.395	0.644	0.459
Pdensi_DN21942_c0_g1d19788	FC_3_2	Needles	11676.5260556954	1.69804047106452	5839.11204808323	13.7350890740443	0.994585066990726	13.8098685873115	2.22236628129647e-43	1.56441278620748e-41	256.559	248.690	72.581	365.030	291.747	152.870	376.092	304.999	299.079	315.622	315.929	232.330	260.290	300.119	127.194	173.809	182.313	67.908	125.580	108.412	39.757	34.822	23.191	2.121	0.107	0.000	0.000
Pdensi_DN38715_c0_g1	FC_3_2	Needles	76.2486191629328	629.256170904882	352.752395033907	-3.04508331086021	0.22051202557197	-13.809148516784	2.24469117583954e-43	1.57823806967311e-41	1.264	1.707	2.432	2.673	11.124	7.497	1.931	2.009	2.445	1.063	1.185	0.971	5.385	6.374	9.808	2.747	2.212	1.755	10.496	2.217	3.307	6.522	0.236	0.000	12.755	16.067	15.790
Pdensi_DN21995_c0_g2	FC_3_2	Needles	1273.35264695091	147.448031389543	710.400339170228	3.12021705136216	0.225983533922344	13.8072761196591	2.30379237026431e-43	1.61785677098884e-41	20.255	33.496	30.399	39.525	28.740	25.187	34.224	31.576	40.814	29.239	43.292	30.471	15.333	25.265	16.820	34.377	27.950	26.856	24.661	10.784	28.239	2.820	1.859	0.630	3.094	3.540	3.755
Pdensi_DN21569_c0_g1	FC_3_2	Needles	1470.37430940222	341.816348873407	906.095329137815	2.10468870383896	0.152485563794497	13.8025440013156	2.46015011026544e-43	1.72559860777198e-41	61.792	57.479	45.868	58.900	40.612	41.261	43.048	37.800	42.407	52.172	46.067	39.300	52.448	47.774	38.962	30.999	32.321	32.655	48.289	20.199	45.841	53.899	25.375	13.757	6.625	8.760	8.945
Pdensi_DN19456_c1_g1d358738	FC_3_2	Needles	4477.57154932093	994.551212330947	2736.06138082594	2.1716030741617	0.15738054239117	13.7984215911785	2.60493904588136e-43	1.82497869103528e-41	38.008	59.820	69.299	67.846	75.070	59.904	116.253	118.906	139.683	153.976	112.973	115.857	40.234	71.036	40.052	91.777	67.567	52.572	44.889	26.058	25.959	38.603	36.423	24.274	19.810	25.821	24.987
Pdensi_DN21654_c0_g1d221635	FC_3_2	Needles	826.138603753366	36.0664679737892	431.102535863578	4.46612709459488	0.323791933671407	13.7932006024808	2.80053822236622e-43	1.95967662110077e-41	17.147	20.459	21.185	25.737	23.520	24.103	19.757	24.562	24.831	16.195	22.888	15.607	13.916	18.445	15.765	18.386	8.922	7.065	5.015	7.792	7.268	2.558	1.122	0.823	0.501	0.960	1.181
Pdensi_GG_61659_c0_g1	FC_3_2	Needles	1238.42599417638	241.251186404149	739.838590290263	2.36252076674141	0.171348864494913	13.7877818665763	3.01900575231443e-43	2.10782476613223e-41	19.284	18.261	22.644	23.130	28.364	32.836	33.670	32.825	37.242	28.347	35.312	31.954	19.174	24.332	20.236	11.274	5.037	6.087	20.562	5.574	24.322	11.937	3.638	2.502	4.778	6.541	5.814
Pdensi_DN20355_c0_g1d490546	FC_3_2	Needles	2537.16954189947	236.151656432841	1386.66059916615	3.43052134804204	0.248808973079783	13.7877718218065	3.01942607578104e-43	2.10782476613223e-41	33.583	45.058	54.902	73.187	65.812	47.456	64.379	65.582	82.346	65.411	70.661	72.105	21.551	37.215	33.286	31.932	16.945	18.275	6.127	11.018	13.597	4.381	4.412	3.537	4.951	4.962	6.732
Pdensi_DN14744_c0_g1	FC_3_2	Needles	1057.35069347655	5129.92493634121	3093.63781490888	-2.27860444111214	0.165314409160282	-13.7834593650146	3.20536592816822e-43	2.23497276265481e-41	27.560	29.701	26.594	38.506	31.078	29.410	27.786	28.934	31.821	22.942	28.082	21.536	21.639	27.360	21.178	34.122	28.430	26.995	44.714	22.985	39.968	19.919	6.704	4.626	99.750	120.725	144.130
Pdensi_DN16391_c0_g1	FC_3_2	Needles	3057.70954757213	11.3238939282795	1534.51672075021	7.91623792988913	0.574509691908011	13.7791199023961	3.40396625778163e-43	2.37063664296382e-41	24.953	73.191	25.830	80.338	83.738	74.112	77.802	90.454	87.828	62.472	80.163	55.194	32.951	78.067	56.870	17.318	9.513	6.613	40.862	3.007	15.025	1.220	0.406	0.232	0.015	0.298	0.599
Pdensi_DN25247_c1_g1	FC_3_2	Needles	365.557604973006	2294.45332441953	1330.00546469627	-2.64854375045344	0.192239291894619	-13.7773278519217	3.48950990938481e-43	2.42733612974828e-41	8.696	11.764	7.965	14.301	12.253	6.649	11.281	9.559	9.832	8.324	9.634	7.513	9.091	9.415	6.923	12.159	10.035	11.813	10.189	10.359	8.984	6.272	4.069	4.880	49.601	63.072	49.185
Pdensi_DN15613_c0_g1d526148	FC_3_2	Needles	149.666980863243	1081.48828600986	615.577633436551	-2.85730422218081	0.207423357516433	-13.7752288671465	3.5924279932459e-43	2.49597310892436e-41	7.049	6.526	3.305	6.939	3.900	5.392	4.059	4.096	4.370	3.107	3.508	2.452	4.419	5.895	4.732	4.366	1.107	0.619	0.620	2.009	0.727	0.787	0.915	0.449	17.646	31.353	29.141
Pdensi_DN15551_c0_g1	FC_3_2	Needles	3282.39573880665	21.0155083090133	1651.70562355783	7.31468206831647	0.531148549276955	13.7714431834067	3.78574168388523e-43	2.62717958013093e-41	32.094	81.849	58.727	140.914	88.102	76.637	99.457	84.422	91.405	74.679	96.508	72.926	26.972	64.249	38.805	67.445	21.285	25.099	2.096	29.258	6.014	47.190	0.641	0.911	0.502	0.838	0.149
Pdensi_DN57206_c0_g1d258251	FC_3_2	Needles	823.90625313823	22.7690736661286	423.337663402179	5.15745259236533	0.374597029836342	13.7680018301762	3.97043496890785e-43	2.75210138015842e-41	2.729	6.259	10.568	12.524	21.218	19.273	20.047	26.932	22.029	20.641	33.867	20.481	7.077	12.089	16.207	4.373	0.720	0.377	6.947	0.529	0.434	4.806	0.062	0.000	0.387	0.453	0.788
Pdensi_DN24669_c0_g3	FC_3_2	Needles	5109.86146854363	717.160573877544	2913.51102121059	2.8381773843915	0.206181125125186	13.7654568655024	4.11276048811984e-43	2.84739633370078e-41	82.154	100.581	117.127	191.971	139.581	115.334	160.270	130.677	137.786	154.342	134.296	140.754	74.405	95.613	94.384	183.798	98.061	117.582	131.332	143.019	112.108	146.402	19.344	13.626	16.146	15.448	18.615
Pdensi_DN15188_c0_g1d53922	FC_3_2	Needles	112.878242904857	13156.3937161782	6634.63597954152	-6.86469129514853	0.499058505066297	-13.7552836500334	4.73420289072186e-43	3.27378484369106e-41	2.128	13.906	1.130	1.387	3.843	7.475	2.893	4.051	2.517	8.026	5.179	3.171	3.457	11.268	3.174	1.475	3.016	1.058	1.191	6.258	0.541	1.837	16.571	0.355	104.342	419.564	462.215
Pdensi_GG_97146_c0_g1	FC_3_2	Needles	1639.40147521398	1.64282592063589	820.52215056731	9.6358557967746	0.700717258459909	13.7514178228649	4.99411206496327e-43	3.44945843791394e-41	17.898	35.945	16.294	40.381	49.855	40.060	50.364	45.404	41.799	36.794	51.520	22.564	32.051	51.318	41.899	11.068	4.405	5.900	5.747	2.577	4.777	8.465	4.386	0.000	0.000	0.139	0.000
Pdensi_DN23939_c0_g3	FC_3_2	Needles	5314.50525704286	748.390503785096	3031.44788041398	2.82518572241449	0.20545096894538	13.7511433356422	5.01309724895705e-43	3.45850754925407e-41	85.960	99.663	71.503	156.314	301.374	233.811	130.373	164.430	150.244	129.733	137.856	136.526	128.865	202.242	157.583	69.328	99.012	85.984	91.626	133.209	122.438	146.683	66.679	28.262	13.178	23.153	17.468
Pdensi_DN18186_c0_g2d353085	FC_3_2	Needles	80.9406619896165	2207.0598803649	1144.00027117726	-4.76951255529028	0.346948753905018	-13.7470231600716	5.30685379355855e-43	3.65687642592706e-41	4.166	3.824	3.199	3.781	2.450	1.536	1.646	2.121	2.995	1.955	1.604	1.659	3.517	3.634	1.888	4.283	5.761	6.353	2.574	3.202	2.435	1.261	0.000	0.369	54.640	48.719	49.734
Pdensi_DN19318_c0_g5	FC_3_2	Needles	1445.25363306148	44.7862798786296	745.019956470054	5.02381761471297	0.365497566445205	13.7451465506984	5.44626632970625e-43	3.74854904676585e-41	18.981	24.259	18.535	49.072	44.637	16.336	39.862	41.796	39.471	43.035	30.353	28.234	13.115	18.246	7.103	21.112	23.559	14.209	8.034	5.533	11.125	3.813	1.120	1.204	0.919	0.664	1.542
Pdensi_DN25752_c0_g1d227908	FC_3_2	Needles	63.0669415583017	1362.66828218411	712.867611871208	-4.43314505609412	0.322625485904079	-13.7408396105823	5.7801561777387e-43	3.97370526282226e-41	1.730	1.374	1.352	1.913	2.275	2.573	1.895	1.755	1.638	1.829	1.558	1.509	1.463	1.892	1.756	2.378	1.480	1.591	2.886	1.962	1.060	1.674	3.938	3.504	26.242	46.946	24.296
Pdensi_DN16212_c0_g2	FC_3_2	Needles	26843.8491107285	57.3206318609101	13450.5848712947	8.91861374955391	0.649440112302835	13.7327731696917	6.46122538666151e-43	4.4367332593759e-41	405.005	298.791	122.412	735.603	993.206	296.850	617.586	850.348	778.772	600.024	804.322	468.030	195.963	326.899	127.549	159.148	198.916	192.924	149.950	29.953	71.325	2.102	1.158	1.640	2.351	0.756	0.540
Pdensi_DN11323_c0_g1d174533	FC_3_2	Needles	796.783591029512	142.788068954562	469.785829992037	2.48568806299316	0.181015518047401	13.7319059150622	6.53904365505596e-43	4.48492936990122e-41	12.767	12.784	9.559	16.573	18.367	14.319	21.684	22.187	22.887	19.291	20.116	16.366	10.040	12.273	7.728	7.403	9.953	10.095	20.582	13.662	32.962	3.024	4.357	1.031	2.884	3.862	3.434
Pdensi_GG_75744_c0_g1	FC_3_2	Needles	492.192847642819	21.26503233696	256.728939989889	4.552977004407	0.33158705997605	13.7308645419874	6.63371828643345e-43	4.54456092259058e-41	0.966	3.668	1.794	15.152	29.745	38.921	15.518	13.471	12.334	10.607	9.180	11.444	11.191	21.277	21.844	4.028	7.055	5.995	22.547	26.446	44.574	13.867	57.499	11.260	0.436	0.462	0.575
Pdensi_DN22264_c0_g1	FC_3_2	Needles	418.817631726847	15.0440111696774	216.930821448262	4.8030653081124	0.350020011137561	13.7222591717042	7.4700974999983e-43	5.11158161760652e-41	4.060	6.489	8.339	11.510	10.747	8.089	11.184	12.246	11.664	8.208	13.715	8.418	4.017	8.095	5.576	7.580	3.338	3.352	19.466	2.473	13.199	3.386	0.264	0.188	0.297	0.413	0.360
Pdensi_DN14193_c0_g1d341536	FC_3_2	Needles	912.950303639259	78.8146687309792	495.882486185119	3.50144717883992	0.255179771776835	13.7214919288433	7.54957595994915e-43	5.15995959709129e-41	4.343	22.266	21.364	20.142	25.908	37.720	25.158	23.464	27.849	20.455	25.009	27.234	13.501	25.210	31.798	9.330	12.375	14.862	18.899	11.804	29.969	37.615	28.442	33.833	1.203	2.184	2.341
Pdensi_DN20014_c1_g1	FC_3_2	Needles	4694.06051245494	1.51278876326294	2347.7866506091	11.8681202861414	0.865506117113032	13.7123470897335	8.56419548899183e-43	5.83984740890314e-41	162.539	212.407	149.090	107.223	160.608	126.623	116.210	129.223	147.399	76.240	131.988	70.527	165.412	149.066	140.982	120.970	60.594	46.571	31.469	13.029	44.264	0.960	0.076	0.025	0.039	0.028	0.015
Pdensi_DN12447_c0_g1	FC_3_2	Needles	11699.7803165203	2478.32712401996	7089.05372027015	2.23812647318698	0.163227252816249	13.7117205281064	8.63848182073957e-43	5.88367697498553e-41	243.086	281.824	250.606	423.261	318.961	271.270	322.969	344.854	312.964	297.065	305.060	251.821	174.950	234.015	172.287	318.822	220.064	196.792	148.713	337.166	160.260	294.409	22.355	19.563	45.284	75.645	56.802
Pdensi_DN39913_c4_g1	FC_3_2	Needles	575.523075858127	30.7451527076092	303.134114282868	4.22490205203947	0.308369454963741	13.7007799703646	1.00439534929103e-42	6.83302711064551e-41	24.916	27.849	21.832	13.404	19.073	18.785	15.172	18.672	14.416	14.117	17.838	12.269	20.122	27.794	20.030	17.200	8.265	10.054	9.883	9.746	8.655	4.757	3.681	0.857	0.588	0.881	0.709
Pdensi_DN24966_c0_g1d498540	FC_3_2	Needles	804.082272164819	43.608384123348	423.845328144084	4.27729358766589	0.312203117869787	13.7003551305015	1.01028952904419e-42	6.8651801419293e-41	8.739	22.138	9.556	14.445	16.284	9.321	23.531	20.807	23.061	19.440	19.524	16.386	9.382	11.909	8.617	8.712	11.176	4.869	6.855	1.466	4.103	0.196	0.221	0.000	1.175	0.920	0.904
Pdensi_DN16533_c0_g1d348108	FC_3_2	Needles	187.575728907234	1395.39709370336	791.486411305295	-2.89802893714638	0.211741435694797	-13.6866406314709	1.22021557156298e-42	8.2821075151155e-41	16.666	13.765	9.319	10.285	7.904	10.937	5.440	5.396	4.903	5.396	4.861	3.849	13.269	10.906	9.530	11.397	5.062	3.884	4.454	3.848	4.776	6.131	4.779	5.290	22.054	40.472	38.521
Pdensi_DN21134_c0_g1d64650	FC_3_2	Needles	17731.2710720202	712.608207930337	9221.93963997529	4.64047526346497	0.339121395809896	13.6838174199611	1.2685417178783e-42	8.6001861170898e-41	173.924	527.209	311.798	655.643	582.249	323.313	572.255	518.413	398.788	442.677	685.117	388.838	194.999	428.207	255.139	478.033	278.276	184.485	246.466	142.965	38.932	477.101	41.669	27.076	17.697	20.840	11.095
Pdensi_DN16602_c0_g1d528014	FC_3_2	Needles	131.635114716956	1942.2965516087	1036.96583316283	-3.88116253674335	0.283654209326933	-13.6827249838905	1.28774817537547e-42	8.72033986179661e-41	3.165	4.218	3.173	3.015	5.275	1.806	3.976	3.394	3.678	4.338	2.933	3.003	3.312	4.346	1.920	6.116	6.130	7.770	4.135	8.650	6.536	3.809	2.277	1.167	49.180	39.146	45.964
Pdensi_GG_78575_c0_g1	FC_3_2	Needles	21.8945001826259	1654.12357876573	838.009039474177	-6.24179868600405	0.456296822293648	-13.6792508320103	1.35077191621716e-42	9.13659637092385e-41	0.762	0.114	0.227	0.760	0.223	2.458	0.640	0.365	0.825	0.303	0.800	0.232	0.399	0.578	2.051	0.961	0.215	0.459	4.821	2.313	1.292	4.805	4.263	5.781	44.931	29.775	38.587
Pdensi_DN15368_c0_g1d395832	FC_3_2	Needles	313.02573007898	2631.92252162083	1472.4741258499	-3.07347346337214	0.224719317148341	-13.6769437642216	1.39430966443734e-42	9.42024457080029e-41	11.079	7.386	5.068	12.920	9.687	6.422	8.062	8.913	9.258	8.613	11.318	7.138	9.566	8.144	4.945	7.394	3.706	2.556	3.410	5.331	3.780	4.487	3.539	7.201	41.236	69.891	79.277
Pdensi_DN25864_c0_g1d559642	FC_3_2	Needles	474.080614790983	36.8095840796136	255.445099435298	3.71166265494549	0.271496185358403	13.6711410882098	1.5100841855901e-42	1.01907277089323e-40	6.617	8.728	8.188	13.221	14.070	11.729	12.659	13.800	13.254	11.425	13.225	10.997	5.838	10.227	7.411	6.485	5.637	4.736	2.422	1.970	3.998	20.034	0.887	0.479	0.767	0.939	0.880
Pdensi_GG_133265_c0_g1	FC_3_2	Needles	1.50569715046855	1861.9947578855	931.750227517986	-10.3441094470337	0.756988250857826	-13.6648216604572	1.64706802453466e-42	1.10896920291091e-40	0.000	0.000	0.000	0.000	0.000	0.294	0.000	0.000	0.131	0.000	0.000	0.557	0.000	0.000	0.904	0.000	0.000	0.662	1.203	0.000	0.000	0.000	0.000	0.000	29.808	49.234	55.505
Pdensi_DN17508_c0_g1d401538	FC_3_2	Needles	1740.90480874113	239.560086600765	990.232447670947	2.87663810778051	0.210535376561967	13.663442955554	1.67855852660166e-42	1.12887862282745e-40	21.475	40.293	31.665	51.405	81.308	86.201	54.246	43.212	48.587	27.127	43.690	26.730	48.404	70.513	78.809	46.875	50.471	37.231	50.724	42.139	47.785	70.705	89.621	112.761	5.483	5.887	5.421
Pdensi_DN24967_c3_g1	FC_3_2	Needles	360.340475905788	1667.91572248429	1014.12809919504	-2.21256299571417	0.162000961204742	-13.6577152336638	1.81592379040652e-42	1.21986496544348e-40	12.460	11.662	10.145	7.268	12.752	6.824	9.572	10.957	9.689	9.285	10.338	11.011	7.515	12.732	11.033	13.073	20.634	21.827	11.961	14.492	7.682	8.124	23.466	13.696	29.513	45.029	45.151
Pdensi_DN15177_c0_g1	FC_3_2	Needles	313.790439391353	11459.9862169031	5886.88832814723	-5.19081250784178	0.380206706251896	-13.6526063914368	1.94785077709677e-42	1.30699452998826e-40	26.047	20.723	11.027	12.289	14.367	8.601	9.431	9.464	7.459	7.589	9.306	8.507	15.634	16.295	13.459	10.627	4.656	6.906	5.321	19.049	11.237	37.676	1.689	0.834	119.608	363.710	366.686
Pdensi_GG_34222_c0_g1	FC_3_2	Needles	1445.47674547497	14.8388449834469	730.157795229209	6.5780469675477	0.481881187484388	13.6507652475245	1.99769651268357e-42	1.33891223852939e-40	33.941	80.991	73.995	70.500	100.778	47.293	57.804	38.376	25.581	35.937	34.862	10.980	37.841	83.241	44.142	55.563	40.416	27.641	20.226	12.929	22.180	20.422	20.362	6.127	0.240	0.527	0.313
Pdensi_GG_112668_c0_g1	FC_3_2	Needles	149.59597195053	2459.03385777788	1304.3149148642	-4.0391762728454	0.296310240402557	-13.6315784002534	2.59897637773656e-42	1.73992292149177e-40	14.260	10.298	7.013	12.720	6.349	5.434	5.087	4.245	3.232	4.447	4.950	1.231	10.715	8.281	4.044	10.300	4.750	1.948	4.466	4.560	3.435	3.557	1.326	0.649	38.858	58.945	79.813
Pdensi_GG_73115_c0_g1	FC_3_2	Needles	1714.80865217357	12522.0277194058	7118.41818578969	-2.86877412499595	0.210528261851057	-13.6265511327193	2.78430869026712e-42	1.86187577366566e-40	40.055	58.274	42.792	72.903	64.962	52.621	44.106	49.760	49.734	41.665	46.236	33.167	39.520	66.297	44.550	58.013	46.922	32.788	40.029	46.817	103.264	25.309	10.347	6.608	191.471	364.241	353.006
Pdensi_DN25615_c3_g4	FC_3_2	Needles	463.71906289508	9792.86058363333	5128.2898232642	-4.40090106439859	0.322990557342001	-13.6254790251922	2.82550193557307e-42	1.88727475308011e-40	14.881	7.815	8.211	17.921	14.499	9.874	9.053	13.272	16.389	10.645	16.669	11.669	14.968	15.443	9.563	11.171	7.886	8.341	8.196	12.930	9.685	11.925	4.290	1.208	145.265	283.608	283.138
Pdensi_DN14648_c0_g1d53257	FC_3_2	Needles	6924.75886287436	196986.440615995	101955.599739435	-4.83017195490189	0.354776944694296	-13.6146726193382	3.27610487123287e-42	2.18576808429281e-40	247.091	290.720	210.172	330.375	252.236	251.408	200.385	180.020	200.012	99.833	205.959	124.700	239.266	254.060	256.139	221.883	211.320	179.398	182.042	153.408	193.867	54.749	27.997	7.206	5654.747	3265.029	4465.395
Pdensi_DN23548_c0_g1d549084	FC_3_2	Needles	353.858742361301	3914.15748523179	2134.00811379654	-3.46874277621606	0.254790866031537	-13.6140782055614	3.30286723928077e-42	2.20112509589212e-40	14.199	8.154	8.300	13.633	12.312	8.357	8.803	8.914	11.892	7.281	8.889	8.373	11.185	8.667	6.986	8.429	5.100	6.079	4.180	7.982	9.464	11.949	4.003	5.612	60.551	116.617	106.790
Pdensi_DN21247_c0_g1d495230	FC_3_2	Needles	799.246000121942	4.33983826303458	401.792919192488	7.57757926015671	0.556610358178313	13.6137949084469	3.31569856910629e-42	2.20717379607586e-40	8.529	17.812	11.567	18.380	21.936	20.418	26.475	19.159	21.451	21.384	17.090	17.602	11.253	17.863	13.496	12.425	6.636	5.346	9.381	4.725	6.946	2.517	0.301	0.152	0.100	0.155	0.051
Pdensi_DN36475_c0_g1	FC_3_2	Needles	227.541447186541	941.974423281678	584.75793523411	-2.0522700718412	0.150793677392989	-13.6097886020294	3.50255454197596e-42	2.32892141881001e-40	4.671	5.481	6.042	6.167	7.622	5.159	6.540	6.131	6.404	6.646	6.334	5.843	5.683	6.233	4.062	5.087	4.175	4.295	7.025	5.576	11.921	2.616	0.874	0.377	17.362	24.785	25.227
Pdensi_DN26777_c0_g2	FC_3_2	Needles	706.470565146056	45.2113850008348	375.840975073445	3.91788535238068	0.287922997908973	13.6074067748465	3.61857058534911e-42	2.40334418572017e-40	8.561	14.704	16.944	17.593	18.566	16.263	17.938	19.813	21.408	14.599	23.038	16.836	7.351	14.943	11.411	13.430	11.024	10.652	28.114	6.229	15.577	14.156	2.450	2.989	0.642	1.388	1.272
Pdensi_DN25698_c0_g1d429374	FC_3_2	Needles	501.973533638457	13.3260562201839	257.64979492932	5.17232417130649	0.380573465162261	13.5908691613621	4.53660819083086e-42	3.00967599152198e-40	5.751	16.476	13.691	15.636	16.684	11.397	13.596	14.129	14.335	10.498	15.853	10.701	5.509	13.344	8.005	9.266	4.430	3.027	0.661	6.854	1.348	4.780	0.133	0.095	0.207	0.497	0.270
Pdensi_DN20757_c0_g2	FC_3_2	Needles	70.5826115513177	665.992754798801	368.287683175059	-3.24237671884223	0.238718846262685	-13.5824077973062	5.0924412485411e-42	3.37461785961665e-40	2.957	1.833	2.201	2.524	2.475	1.615	2.123	1.972	1.836	1.779	1.510	1.885	2.145	1.863	1.033	2.973	1.724	1.651	0.936	2.361	2.485	1.056	0.121	0.300	10.808	18.214	19.061
Pdensi_GG_148401_c0_g1	FC_3_2	Needles	12.3027708078902	1812.95643203426	912.629601421073	-7.19783105707722	0.530018696041133	-13.5803342614892	5.2386815506295e-42	3.46761782505013e-40	3.630	1.085	0.537	1.168	0.957	3.031	0.476	0.357	0.207	0.245	0.405	0.281	2.134	1.920	1.894	0.463	0.265	0.103	0.249	0.241	0.396	0.024	0.059	0.260	51.424	48.833	23.816
Pdensi_DN25885_c1_g2	FC_3_2	Needles	12013.7178378081	127.620034202035	6070.66893600508	6.57368475087728	0.48426384030496	13.5745934421566	5.6657199475175e-42	3.74606696057515e-40	173.324	320.548	211.504	352.387	318.930	283.807	319.968	293.643	391.993	303.571	329.808	337.118	164.011	334.046	169.903	192.338	164.950	114.977	106.773	80.468	124.388	77.239	70.026	25.119	3.755	3.643	1.292
Pdensi_DN20717_c1_g4d413972	FC_3_2	Needles	8.30177297965038	1315.63657057337	661.969171776512	-7.29908734091774	0.537709058355441	-13.5744176660175	5.67932768059272e-42	3.75084496334336e-40	0.000	0.349	0.000	0.272	0.000	0.352	0.119	0.450	0.127	0.000	0.815	0.127	0.120	0.000	0.120	0.096	0.116	0.264	0.358	0.374	0.000	0.164	0.132	0.649	25.722	33.799	34.025
Pdensi_DN11749_c0_g1d457961	FC_3_2	Needles	1015.59260282342	4.18988662723266	509.891244725326	8.21091361534896	0.605107747783088	13.5693414031319	6.08664703314629e-42	4.01534260338166e-40	2.497	13.544	13.411	22.101	25.418	18.664	26.339	30.034	28.692	21.240	30.846	20.570	5.060	17.319	10.387	16.989	4.244	4.023	25.265	1.211	3.098	34.562	0.151	0.038	0.135	0.138	0.007
Pdensi_DN12005_c0_g1d337285	FC_3_2	Needles	1972.61106953194	16.0846148505743	994.347842191255	6.85138626054548	0.505096444599906	13.5645109637874	6.5011809979999e-42	4.28400132154076e-40	8.520	27.873	14.724	64.032	64.963	36.096	63.528	53.167	48.914	67.728	51.829	44.831	14.026	42.130	16.854	19.185	14.225	10.470	11.289	9.568	12.998	2.169	0.322	0.043	0.164	0.814	0.264
Pdensi_DN25165_c1_g4d558050	FC_3_2	Needles	4119.44264754048	729.747410008996	2424.59502877474	2.49010888346701	0.183634134819965	13.5601634516824	6.89822023188828e-42	4.54054296763899e-40	63.244	86.193	85.304	159.985	140.294	98.001	111.769	122.851	110.656	107.766	108.829	98.702	45.680	76.729	55.720	110.321	73.302	55.143	51.135	90.709	48.174	62.106	10.444	6.799	11.651	20.643	20.463
Pdensi_GG_154875_c0_g1	FC_3_2	Needles	31.5032764214295	928.735488016018	480.119382218724	-4.87862908398001	0.359966502440542	-13.5530085463601	7.60481590038797e-42	5.00003885692287e-40	0.564	0.526	0.359	0.626	0.581	0.733	0.922	0.824	0.895	0.890	2.224	0.722	0.384	0.441	0.520	0.546	0.504	0.247	0.616	0.299	0.630	0.834	0.036	0.389	24.391	23.062	16.619
Pdensi_DN25696_c2_g3	FC_3_2	Needles	596.453543066667	41.8484909423785	319.151017004523	3.87707127946085	0.286097815559727	13.5515584831561	7.75656241608083e-42	5.09411153357335e-40	14.931	18.861	17.258	20.488	17.641	18.102	17.942	14.967	17.111	18.840	15.679	15.817	13.186	20.355	15.054	14.045	11.118	10.958	37.469	4.539	12.101	12.179	4.444	10.101	0.969	1.075	0.874
Pdensi_DN20186_c1_g2	FC_3_2	Needles	596.501709745516	3738.00833166665	2167.25502070608	-2.64754095690168	0.195378557556412	-13.5508266107311	7.83429137146154e-42	5.13941755048145e-40	24.605	18.928	13.320	22.379	16.469	13.419	14.141	19.416	16.391	13.896	18.132	10.955	20.037	18.209	11.941	16.091	14.268	9.590	10.654	13.321	10.929	12.444	7.739	4.703	73.402	104.234	88.404
Pdensi_DN11282_c0_g1d174432	FC_3_2	Needles	5420.34757518958	232.47131681469	2826.40944600214	4.54871340312451	0.33571436560301	13.5493558488452	7.99284508139178e-42	5.23758574179629e-40	135.593	142.975	140.951	181.651	108.802	181.095	151.078	113.892	188.646	130.914	151.391	161.559	94.726	152.676	95.180	166.110	174.067	161.597	164.338	32.362	84.411	0.320	9.234	0.322	5.198	7.135	4.073
Pdensi_DN18077_c2_g1	FC_3_2	Needles	38.5062738872989	7157.47712940734	3597.99170164732	-7.53638260735439	0.556426040806887	-13.5442665415617	8.56652664020318e-42	5.60725912454903e-40	1.542	0.639	0.473	1.644	1.358	0.835	1.503	1.112	0.626	0.347	1.573	0.631	1.649	1.434	1.263	1.335	1.232	1.030	7.064	2.551	1.867	13.370	7.421	8.873	243.633	110.156	120.420
Pdensi_DN19721_c0_g2d486406	FC_3_2	Needles	3620.78170090171	609.301459325751	2115.04158011373	2.56295600593498	0.189260891539394	13.5419208114716	8.84455632893193e-42	5.78280507740033e-40	52.088	75.129	64.921	95.422	128.938	110.192	102.802	99.329	101.375	89.976	101.271	78.227	59.670	98.286	82.201	54.247	61.568	53.259	64.892	46.022	64.129	68.388	72.866	82.619	9.615	18.646	15.857
Pdensi_DN6534_c0_g1	FC_3_2	Needles	733.732040270169	8.7348910764978	371.233465673334	6.6184198707474	0.488905942687349	13.5372047931514	9.43097613847497e-42	6.159370516038e-40	8.850	20.499	17.818	18.272	19.294	13.797	18.558	20.488	22.381	18.665	23.161	16.677	8.606	14.459	8.535	26.122	21.042	19.044	19.264	6.220	18.359	0.562	0.307	0.000	0.282	0.187	0.100
Pdensi_DN13593_c0_g1d7381	FC_3_2	Needles	1112.74783179621	9820.73476014767	5466.74129597194	-3.14218357170008	0.232133201543657	-13.5361230138771	9.57085318290134e-42	6.24378667300508e-40	33.188	31.577	26.012	41.263	40.096	32.529	28.007	31.088	34.061	24.319	33.217	22.353	31.242	34.506	28.847	28.066	17.668	13.398	17.558	21.240	19.335	16.842	9.604	8.099	151.871	256.342	302.848
Pdensi_DN25404_c1_g4	FC_3_2	Needles	423.533081202115	6255.83977451626	3339.68642785919	-3.88544140918632	0.287101756286191	-13.5333251159676	9.94227285311976e-42	6.47890084294375e-40	14.384	11.996	12.346	22.137	16.567	11.286	9.583	11.730	14.105	9.989	9.673	10.240	14.320	13.177	10.281	14.559	11.103	13.683	9.579	13.259	26.572	9.125	2.445	1.851	90.193	178.172	187.200
Pdensi_DN15123_c0_g1d214002	FC_3_2	Needles	484.677017630431	5389.69052343078	2937.18377053061	-3.47591270222025	0.256849892016567	-13.5328563891164	1.00058832210804e-41	6.51313189204744e-40	33.612	28.822	22.728	24.615	23.315	23.782	13.846	13.904	12.875	9.651	12.198	7.798	26.210	28.168	23.288	22.229	13.528	12.851	9.825	13.123	11.264	3.483	0.849	0.338	74.213	162.210	157.472
Pdensi_DN21935_c0_g1	FC_3_2	Needles	3274.25167744339	602.908812697725	1938.58024507056	2.43510755353433	0.179972642728304	13.53043171795	1.03414522481422e-41	6.72411749661006e-40	38.170	47.820	52.063	64.353	66.617	64.660	89.096	89.370	95.826	84.721	86.141	77.472	34.320	53.428	41.998	43.366	24.509	21.970	155.583	18.932	225.902	38.922	32.177	33.965	10.243	15.322	17.804
Pdensi_DN19489_c0_g1d60937	FC_3_2	Needles	680.658473932579	3845.79389972197	2263.22618682728	-2.49931849853655	0.184728377475843	-13.5296944231721	1.04456943225951e-41	6.784391895998e-40	47.536	23.993	17.070	25.887	36.107	70.794	19.735	16.196	21.094	20.627	20.136	21.804	61.092	58.348	71.973	21.510	15.155	16.897	27.138	65.530	49.521	131.168	55.511	55.012	67.484	106.224	102.486
Pdensi_DN17585_c0_g1	FC_3_2	Needles	3657.59255988053	112.766424296262	1885.1794920884	5.03680839132134	0.372372654240681	13.52625745731	1.09455876246983e-41	7.10122179903026e-40	295.163	432.286	358.410	118.143	174.597	130.677	76.727	85.407	143.183	74.570	49.361	76.442	273.478	486.204	245.143	404.005	61.558	115.017	28.476	7.969	25.983	15.431	5.293	3.514	2.827	2.576	2.418
Pdensi_DN10243_c0_g1d48987	FC_3_2	Needles	4079.13803477638	704.138870628855	2391.63845270262	2.53401734898873	0.187400778827895	13.5219147158183	1.16113808025551e-41	7.52486606607925e-40	31.753	78.786	76.257	79.854	92.580	94.492	113.506	102.792	125.370	121.291	82.906	101.054	50.183	97.896	66.115	89.859	64.299	42.382	58.568	53.970	58.457	60.887	255.154	224.636	13.596	20.887	15.768
Pdensi_GG_61014_c0_g1	FC_3_2	Needles	4850.23296683973	59046.8416889743	31948.537327907	-3.60579925891093	0.266765088928871	-13.5167584086401	1.24543867670546e-41	8.06229515176985e-40	170.750	112.291	94.452	151.954	146.608	120.736	122.063	121.058	162.644	150.011	140.804	135.669	139.926	136.409	121.286	172.734	181.297	195.154	185.661	351.658	252.550	402.078	487.435	593.615	979.699	1352.405	1915.567
Pdensi_DN19022_c0_g1d14437	FC_3_2	Needles	1781.60233862497	3.01230120757323	892.307319916272	9.44570474921988	0.699178003808676	13.5097281347035	1.37026523497641e-41	8.86059628676329e-40	22.840	35.832	14.291	36.092	54.683	41.196	41.595	64.150	43.536	46.731	57.499	35.076	35.808	49.582	37.031	35.268	50.470	24.985	49.953	74.620	52.830	63.152	21.855	3.722	0.093	0.101	0.000
Pdensi_GG_22680_c0_g1	FC_3_2	Needles	4321.4798909709	306.440783144014	2313.96033705745	3.80785325721719	0.281976834790932	13.5041350472654	1.47839855267722e-41	9.54931742063897e-40	99.483	111.927	107.677	114.577	137.266	109.075	116.127	103.507	142.109	93.806	122.735	103.073	117.496	107.402	90.266	59.291	19.610	21.881	17.775	19.933	25.279	10.800	6.249	7.019	4.426	10.210	7.707
Pdensi_DN20976_c0_g6	FC_3_2	Needles	5.55147425979354	674.775912386023	340.163693322908	-6.91091121288424	0.511827743284007	-13.5024162006971	1.5133041417044e-41	9.76405094898385e-40	0.168	0.330	0.267	0.000	0.092	0.000	0.168	0.199	0.090	0.000	0.145	0.045	0.170	0.088	0.172	0.279	0.422	0.527	0.087	0.178	0.055	0.173	0.235	0.078	18.048	13.729	14.591
Pdensi_DN8794_c0_g1d102526	FC_3_2	Needles	986.056286502229	8.52972489026725	497.293005696248	6.9838313696675	0.517646100158693	13.4915174045096	1.7545194330808e-41	1.13079931751158e-39	5.542	24.986	14.354	22.298	35.104	28.150	25.910	29.015	27.676	24.735	28.743	17.332	13.961	26.741	23.440	14.309	13.584	10.083	6.970	13.595	11.990	17.591	11.498	3.008	0.243	0.283	0.047
Pdensi_DN37408_c0_g1d316268	FC_3_2	Needles	2964.82004884408	46916.368421686	24940.5942352651	-3.98404357888988	0.295308671718132	-13.4911161115262	1.76409601998603e-41	1.13572617698531e-39	117.258	134.010	113.816	114.347	120.218	38.357	113.233	74.530	61.734	103.836	74.550	46.594	175.647	126.060	103.029	158.235	97.864	232.962	159.255	262.690	159.090	72.611	10.333	0.000	885.552	1042.818	1412.281
Pdensi_DN25283_c0_g2	FC_3_2	Needles	417.371045881482	10.362331403563	213.866688642523	5.32671309349476	0.39487171089109	13.4897308330197	1.79755601037561e-41	1.15600158352153e-39	14.009	13.652	8.822	13.960	14.342	9.400	12.843	11.003	11.172	9.623	9.592	7.647	10.605	12.995	8.966	9.766	9.374	24.353	3.646	3.230	3.607	0.674	0.289	0.147	0.173	0.286	0.265
Pdensi_DN16743_c0_g1d348724	FC_3_2	Needles	933.655910639702	3.34750455117673	468.50170759544	8.30735041109089	0.61592124302367	13.4876828899562	1.84818167171349e-41	1.18725978668467e-39	4.513	18.388	18.942	21.639	26.991	17.947	23.145	27.307	27.706	19.727	25.732	20.315	6.214	18.619	12.239	22.026	7.391	4.766	8.883	1.872	2.435	31.985	0.876	0.261	0.086	0.103	0.022
Pdensi_DN22699_c0_g2d301595	FC_3_2	Needles	10126.3283910581	3.39608094212903	5064.86223600013	12.2750575741185	0.910123272384318	13.4872472186768	1.85913315414184e-41	1.19299113173912e-39	6.015	18.763	159.444	171.005	422.729	203.718	341.727	280.966	228.229	273.327	68.976	151.608	0.550	53.208	3.202	190.628	83.776	234.706	729.174	7.475	462.939	0.786	0.000	0.141	0.212	0.000	0.000
Pdensi_DN6916_c0_g1d207363	FC_3_2	Needles	1907.44138750639	288.869928254373	1098.15565788038	2.71192635671042	0.201121968801581	13.4839887102831	1.94311503529126e-41	1.2455219046825e-39	26.779	38.529	33.716	48.363	87.097	82.922	51.528	53.117	55.167	52.886	53.223	47.928	51.182	67.381	65.716	25.491	22.892	23.182	32.454	28.695	67.160	51.762	67.576	37.931	4.783	9.078	6.990
Pdensi_DN32819_c0_g1d29053	FC_3_2	Needles	423.633245659447	9.04143250757796	216.337339083513	5.58959139682822	0.414734255334226	13.4775252464344	2.1210241900152e-41	1.35807931225385e-39	2.221	6.889	7.306	11.502	12.337	8.891	11.465	12.548	11.506	9.572	12.987	10.513	2.551	7.698	5.264	7.576	10.242	8.043	16.169	4.009	6.377	15.128	0.889	0.735	0.184	0.211	0.225
Pdensi_DN25102_c0_g1d226878	FC_3_2	Needles	1083.28494144882	60.1872117230442	571.736076585934	4.16044313063229	0.308700757747537	13.4772689286199	2.12840397634687e-41	1.36132162487152e-39	22.634	24.079	13.428	37.832	25.292	43.347	30.616	23.312	36.764	23.609	36.498	29.983	22.596	33.341	26.169	15.655	12.553	5.849	7.853	5.520	6.030	3.757	1.442	2.984	1.110	1.524	1.693
Pdensi_GG_54617_c0_g1	FC_3_2	Needles	578.1045326944	3802.53661283384	2190.32057276412	-2.7180914511022	0.201718316319627	-13.4746883708633	2.2041399186752e-41	1.4082297856501e-39	19.978	18.440	17.208	22.256	21.223	20.848	15.443	14.420	18.534	12.732	14.158	11.492	18.270	20.213	17.265	17.287	14.395	12.149	17.791	17.831	32.410	14.540	18.492	44.881	71.571	90.111	109.373
Pdensi_GG_151434_c0_g1	FC_3_2	Needles	1021.80729265154	166.637268836533	594.222280744035	2.60154264168193	0.193209675726567	13.464867284202	2.51770185829456e-41	1.60681864852004e-39	21.066	29.895	24.663	31.246	29.199	25.957	28.311	27.483	29.810	25.508	30.515	22.649	20.485	27.522	22.399	19.029	14.412	19.563	13.018	16.945	18.404	27.123	13.188	18.855	2.857	4.980	4.168
Pdensi_DN15544_c0_g1d109619	FC_3_2	Needles	250.551004265351	1793.27029952575	1021.91065189555	-2.84156995490216	0.211054484335181	-13.4636795984367	2.55851014162765e-41	1.63109183963917e-39	9.417	11.562	8.036	8.329	9.889	6.456	6.827	7.098	7.073	8.233	7.517	5.355	7.996	9.710	7.860	5.025	5.016	4.327	3.789	4.621	3.379	1.587	1.023	0.672	29.364	45.600	54.351
Pdensi_DN45632_c0_g1d156557	FC_3_2	Needles	526.691119963865	4241.29496175459	2383.99304085923	-3.01037518228171	0.223595726201601	-13.4634737140166	2.56565083051353e-41	1.6338720494773e-39	18.365	15.483	17.115	18.832	15.073	14.298	13.314	12.764	17.976	13.771	16.529	17.784	17.395	14.097	12.780	14.732	8.243	12.672	7.828	13.204	14.146	18.799	6.227	6.803	74.476	115.739	114.329
Pdensi_DN16349_c0_g1d184448	FC_3_2	Needles	0.916997165507947	16649.0908488764	8325.00392302097	-14.1251489081089	1.04939968142523	-13.4602184068943	2.68122517310796e-41	1.70562483171118e-39	0.000	0.000	0.000	0.000	0.000	0.028	0.072	0.000	0.000	0.000	0.000	0.016	0.000	0.000	0.000	0.000	0.147	0.700	0.000	0.015	0.019	0.020	0.000	0.081	165.860	247.164	813.830
Pdensi_DN23939_c0_g4	FC_3_2	Needles	1850.15873783914	27.7705672685669	938.964652553856	6.1687029840949	0.458374189020151	13.4577887059511	2.77084903375416e-41	1.7607322741085e-39	6.031	21.905	10.554	58.951	73.512	37.326	56.498	53.738	45.046	41.824	44.503	28.349	16.746	38.686	20.856	13.046	13.496	7.004	15.731	25.497	11.763	78.313	92.493	62.901	0.954	0.374	0.533
Pdensi_GG_99425_c0_g1	FC_3_2	Needles	465.303514999909	14.1750764557162	239.739295727813	5.00825448995199	0.372207930337667	13.4555287024876	2.85688542744662e-41	1.81344350475037e-39	1.888	7.666	6.088	13.809	13.078	9.269	13.852	12.617	12.558	9.709	13.802	9.588	2.856	8.425	4.427	9.204	1.927	1.400	6.814	0.436	0.548	6.251	0.010	0.000	0.268	0.485	0.283
Pdensi_DN10319_c0_g1d386662	FC_3_2	Needles	2428.28339988155	1.31426073650871	1214.79883030903	10.5242549946134	0.782232768715621	13.4541218618258	2.91177904824486e-41	1.84629407418322e-39	22.457	39.458	34.403	74.694	60.156	33.729	57.429	74.772	71.050	75.267	58.979	55.827	19.592	35.708	14.319	59.215	28.199	20.161	70.547	8.594	5.483	39.437	0.427	0.176	0.000	0.098	0.000
Pdensi_GG_23694_c0_g1	FC_3_2	Needles	772.254232500675	52.2041841864652	412.22920834357	3.91564700315622	0.291101711473938	13.4511301336227	3.03202541265126e-41	1.92046790657573e-39	18.301	18.590	20.150	31.438	20.006	17.520	18.850	25.061	20.767	25.964	23.280	33.356	10.228	17.332	9.724	27.193	56.268	58.107	46.649	92.521	194.395	28.170	3.207	4.785	1.196	1.368	1.098
Pdensi_DN15258_c1_g4	FC_3_2	Needles	57.9936531406408	582.700629739944	320.347141440293	-3.32500122494195	0.247227247504145	-13.4491697760224	3.11348330835602e-41	1.96994010098879e-39	0.210	0.680	0.256	1.898	3.547	4.963	1.578	1.868	1.405	1.673	1.244	1.313	2.205	3.455	2.895	0.966	1.051	0.819	18.333	35.123	102.042	15.566	4.431	3.090	12.099	16.012	13.126
Pdensi_DN26559_c0_g1d77557	FC_3_2	Needles	651.577485390946	3.8193832116295	327.698434301288	7.3030687161942	0.543159077246818	13.4455429764927	3.26996669525237e-41	2.06672443419612e-39	4.043	12.825	12.231	17.311	18.177	14.020	17.871	18.299	18.443	12.315	21.750	13.405	4.033	11.868	7.620	10.421	5.005	4.538	1.376	2.459	1.826	15.727	0.204	0.186	0.065	0.186	0.045
Pdensi_DN21785_c0_g1d221698	FC_3_2	Needles	1394.70298188282	16.2855585738598	705.494270228342	6.56530265814685	0.488418334740924	13.441966017982	3.43195734998586e-41	2.16677788479935e-39	30.869	38.167	39.151	28.298	37.702	47.960	34.444	35.435	46.791	33.788	49.381	40.194	40.626	46.168	46.277	30.890	53.413	65.669	53.611	93.239	50.385	49.702	29.774	9.288	0.524	0.361	0.180
Pdensi_DN15515_c0_g2	FC_3_2	Needles	6496.73020015298	147.176782203045	3321.95349117801	5.48578389073597	0.408200837697806	13.4389334467685	3.57552877372108e-41	2.25500006213038e-39	99.078	276.418	237.538	187.349	220.038	229.492	242.518	146.673	157.003	117.693	243.526	113.648	188.084	270.647	313.507	159.134	86.453	84.184	72.418	21.632	47.821	241.132	16.065	4.217	4.404	3.091	2.480
Pdensi_GG_57741_c0_g1	FC_3_2	Needles	12.3665220033244	2000.16713635877	1006.26682918105	-7.33613198397571	0.545906149387809	-13.4384490671201	3.59900766053843e-41	2.26737482613921e-39	0.073	0.154	0.085	0.274	0.179	0.215	0.543	0.244	0.242	0.330	0.108	0.105	0.130	0.350	0.124	0.276	0.298	0.215	0.228	0.319	0.219	0.055	0.150	0.174	21.212	49.339	77.182
Pdensi_DN19549_c0_g1d61229	FC_3_2	Needles	149.631736045883	2166.86125618752	1158.2464961167	-3.85573832079029	0.287077969854659	-13.4309794748178	3.98110727731183e-41	2.50541225538664e-39	0.813	3.500	1.887	1.600	3.572	2.421	3.277	5.156	4.091	3.680	7.491	4.395	1.345	2.737	1.210	2.850	3.755	1.711	9.358	1.292	2.454	0.529	2.922	2.443	43.825	66.111	44.120
Pdensi_DN20072_c0_g1d188476	FC_3_2	Needles	420.943349134335	10.6975347471665	215.820441940751	5.28460357869332	0.393499927146552	13.4297447448451	4.04804401465527e-41	2.54481261109542e-39	5.960	11.978	11.443	14.237	11.760	8.608	13.036	10.796	11.480	9.004	13.777	7.590	5.602	10.045	7.078	9.016	5.355	5.419	3.506	6.525	3.279	5.979	0.656	0.567	0.218	0.278	0.276
Pdensi_DN10783_c0_g1d334841	FC_3_2	Needles	1304.14563073473	265.663089904622	784.904360319674	2.28462223787502	0.170520761322964	13.3979124896585	6.21877934484898e-41	3.90527383665468e-39	8.932	25.772	27.374	17.731	37.429	40.062	35.954	34.705	38.576	29.500	49.454	31.277	22.399	30.945	29.743	18.393	11.696	10.567	16.218	13.349	20.910	55.086	20.081	26.350	4.642	7.273	7.147
Pdensi_DN17372_c0_g1d529397	FC_3_2	Needles	175.268808178993	2272.48915716336	1223.87898267117	-3.69790886567273	0.276220230898923	-13.387538101892	7.15120725037017e-41	4.48602786520286e-39	9.286	5.559	4.399	7.285	5.460	3.397	3.938	5.706	5.015	3.979	4.946	3.762	5.733	6.799	3.893	6.190	6.857	5.872	6.994	9.005	9.418	3.557	2.528	1.380	35.208	59.754	69.536
Pdensi_DN74180_c0_g1	FC_3_2	Needles	210.694173371776	2768.62956403239	1489.66186870208	-3.7172502985911	0.27767327448735	-13.3871374746238	7.18987741387202e-41	4.50547766002115e-39	5.570	4.834	5.180	7.261	6.499	6.301	4.464	5.802	7.325	4.179	5.882	4.943	5.376	6.945	5.329	4.832	3.670	3.257	3.002	5.063	4.408	5.861	2.946	3.637	47.205	71.358	80.523
Pdensi_DN20092_c0_g2d488108	FC_3_2	Needles	1103.57335922841	150.854360110267	627.213859669338	2.85234601329963	0.213090652423211	13.385598949853	7.34032459917426e-41	4.59485558695276e-39	19.252	31.922	21.878	41.358	34.445	26.699	32.839	30.550	29.179	29.620	36.459	21.602	16.031	29.944	18.927	26.656	13.767	9.173	11.814	24.058	42.606	20.573	7.541	11.041	2.452	4.731	3.704
Pdensi_DN22018_c0_g1	FC_3_2	Needles	1.85704407038616	818.948495751302	410.402769910844	-8.77318900177856	0.655542771553034	-13.383091664628	7.59224043670266e-41	4.7474925598824e-39	0.061	0.033	0.015	0.019	0.036	0.097	0.000	0.110	0.035	0.106	0.115	0.144	0.101	0.052	0.017	0.000	0.034	0.057	9.237	0.422	5.059	0.113	0.260	0.401	13.232	25.825	20.204
Pdensi_DN19116_c0_g9	FC_3_2	Needles	4984.90633030673	685.369301894599	2835.13781610066	2.85780044522916	0.213682054310386	13.3740779236334	8.57099858120062e-41	5.3538228013219e-39	52.684	93.260	76.084	184.349	185.998	97.945	138.474	152.064	127.453	134.618	123.639	103.975	46.533	98.670	55.202	103.649	88.785	87.275	55.573	125.317	59.763	136.568	27.685	13.266	11.288	22.130	16.168
Pdensi_DN19776_c0_g1d535048	FC_3_2	Needles	2161.28963557761	3.21082923432745	1082.25023240597	9.93957430556912	0.743870129608987	13.3619753098485	1.00851877707733e-40	6.29296445836819e-39	31.952	66.230	53.290	44.395	89.060	91.233	48.401	56.181	76.041	55.366	78.985	110.118	71.305	104.179	86.438	58.555	63.149	49.038	85.970	55.878	180.750	11.298	89.206	16.347	0.153	0.022	0.035
Pdensi_DN19643_c0_g2	FC_3_2	Needles	627.495168794495	8.86945711872903	318.182312956612	6.10909440957196	0.457303691781465	13.3589440001533	1.05043755966763e-40	6.54757893103964e-39	3.277	9.188	6.149	17.586	27.212	39.335	17.643	14.314	20.579	13.748	10.470	17.904	25.352	36.952	36.863	5.209	47.306	54.596	54.131	2.657	6.812	348.248	25.725	11.083	0.147	0.191	0.317
Pdensi_GG_142184_c1_g1	FC_3_2	Needles	617.43602184157	4.01127307890741	310.723647460238	7.35609324969533	0.550948486752391	13.3516897252162	1.15792219723547e-40	7.20990559653639e-39	7.629	8.550	14.241	21.695	17.860	11.656	18.379	16.925	16.466	13.451	17.806	11.262	5.655	9.022	6.312	18.438	9.664	11.989	2.097	8.954	1.724	6.718	3.997	1.991	0.077	0.138	0.049
Pdensi_DN18623_c1_g1	FC_3_2	Needles	5693.61433559305	38799.2157563587	22246.4150459759	-2.76868011020778	0.207395779437449	-13.3497418207723	1.18860151420799e-40	7.39310141837368e-39	285.102	314.423	231.071	251.302	201.591	208.112	185.153	125.004	167.431	134.128	151.906	110.680	263.023	253.731	244.175	162.710	113.374	91.341	98.071	72.091	102.890	168.092	401.983	585.462	691.756	1087.181	1004.704
Pdensi_DN15590_c0_g1d54346	FC_3_2	Needles	135.229650960806	3323.52047255468	1729.37506175775	-4.62082311661781	0.346382677521467	-13.340225757483	1.35049935644035e-40	8.39122639241093e-39	9.813	5.130	6.059	5.735	5.796	6.164	2.994	3.579	4.722	3.158	2.740	4.214	6.402	5.476	5.198	4.669	2.071	3.344	2.039	5.739	5.025	20.434	12.542	19.455	43.639	94.025	105.666
Pdensi_DN27266_c0_g2	FC_3_2	Needles	466.206951753047	26.1253256513997	246.166138702223	4.19848749671102	0.314800170579898	13.336992445007	1.41035586650564e-40	8.75388674523074e-39	6.142	16.941	13.767	13.611	14.406	30.714	14.580	11.894	12.634	20.118	12.825	11.643	23.289	29.215	23.431	15.191	8.459	6.676	12.837	3.745	8.993	77.526	59.745	39.238	0.589	0.603	0.627
Pdensi_DN1528_c0_g1d562	FC_3_2	Needles	4.71992852342085	404.422124082659	204.57102630304	-6.42480588923642	0.481880083861726	-13.3327898462805	1.49211558079635e-40	9.25158878941232e-39	0.329	0.133	0.000	0.155	0.099	0.089	0.150	0.086	0.145	0.481	0.183	0.049	0.046	0.142	0.092	0.037	1.636	4.843	14.125	0.144	4.413	0.248	0.202	0.501	8.066	8.355	12.247
Pdensi_DN9898_c0_g1d386048	FC_3_2	Needles	41.84929180111	974.361682485167	508.105487143138	-4.53992153067737	0.340541463957056	-13.331479456052	1.5185599383746e-40	9.40563062357435e-39	0.290	1.885	0.291	1.830	0.353	0.000	0.960	1.521	1.037	0.343	1.094	0.341	0.000	0.000	0.000	0.253	1.552	0.353	0.000	1.341	0.000	0.000	0.000	0.000	19.050	31.406	19.062
Pdensi_DN16606_c0_g1d56019	FC_3_2	Needles	253.72231605182	2981.43494463231	1617.57863034206	-3.55635012551036	0.266798131265902	-13.3297415114424	1.55435284830549e-40	9.61719011268931e-39	7.034	7.683	8.262	10.957	7.420	9.231	6.595	6.421	8.242	5.358	5.311	6.153	5.800	8.135	6.950	9.507	4.928	6.473	4.916	8.264	7.099	3.488	0.783	0.885	43.840	83.075	89.882
Pdensi_DN19817_c0_g1d219124	FC_3_2	Needles	2453.68019056821	604.853595917264	1529.26689324273	2.01783518958181	0.151380206757969	13.3295840506281	1.55763690341226e-40	9.62737534654774e-39	45.937	55.052	49.956	68.928	67.442	69.411	68.735	70.601	66.372	73.849	80.084	64.995	48.995	64.827	52.856	46.073	42.649	41.164	70.938	46.676	70.488	87.966	44.247	16.659	11.310	17.838	14.108
Pdensi_GG_114923_c0_g1	FC_3_2	Needles	1103.09243241043	4.51845181135984	553.805442110894	8.15486778477626	0.612112609826689	13.3224959817201	1.7128383099837e-40	1.05755171242155e-38	2.269	19.216	20.642	28.390	28.576	24.074	27.034	32.551	32.756	23.688	32.999	23.441	6.106	24.025	14.585	23.114	12.078	6.200	14.701	1.917	4.663	61.210	0.441	0.200	0.153	0.165	0.000
Pdensi_GG_15615_c0_g1	FC_3_2	Needles	470.419468320989	13.8929783879233	242.156223354456	5.06131421127183	0.379995849742577	13.3193933952188	1.78552334799371e-40	1.1012725799761e-38	0.643	9.699	5.762	11.836	10.403	9.947	12.391	14.150	12.879	23.547	34.993	13.487	2.512	10.959	9.215	4.293	11.226	7.450	1.507	2.674	1.646	0.254	0.069	0.192	0.235	0.275	0.452
Pdensi_DN17376_c0_g1	FC_3_2	Needles	265.931021467976	1262.97560646666	764.453313967317	-2.25085651956162	0.168995082454736	-13.319065187382	1.79338951164989e-40	1.10496480194202e-38	6.419	11.607	9.330	12.399	13.873	12.309	7.528	7.580	7.179	5.751	7.461	5.555	7.843	13.959	10.360	6.956	6.140	4.909	4.831	8.048	10.242	1.944	0.937	0.486	21.735	33.707	35.338
Pdensi_DN17414_c0_g1d57409	FC_3_2	Needles	4003.7346337812	41408.5289116118	22706.1317726965	-3.37063241079027	0.253077413845498	-13.3185824826233	1.80502116161198e-40	1.11096689904074e-38	121.707	137.644	89.447	145.506	147.242	103.904	112.091	105.382	117.978	77.937	126.053	75.981	111.481	118.728	81.571	96.935	73.770	67.315	62.611	75.996	74.471	41.858	18.980	5.712	579.528	1146.414	1293.589
Pdensi_GG_59100_c0_g1	FC_3_2	Needles	187.598641195596	6425.8080104991	3306.70332584735	-5.09786015439688	0.382941655854619	-13.3123677627076	1.96164983348653e-40	1.20610685734838e-38	5.056	3.162	12.536	2.015	4.589	2.647	3.119	7.128	5.440	1.530	5.722	7.956	6.261	4.556	10.023	10.546	10.524	10.488	11.574	11.438	10.130	5.292	11.866	14.994	157.541	149.553	139.487
Pdensi_GG_152231_c0_g1	FC_3_2	Needles	997.913776532631	86.8305767293177	542.372176630974	3.499368136615	0.263004971526022	13.3053307559579	2.15537187186273e-40	1.32383075502842e-38	2.905	14.099	15.630	25.336	28.722	19.672	23.517	30.397	29.596	21.659	26.208	21.260	5.176	18.434	9.106	17.047	7.438	6.527	13.067	1.578	4.566	2.913	0.855	1.831	1.388	2.465	2.417
Pdensi_DN37103_c0_g1d88799	FC_3_2	Needles	544.216565928323	13.8112111995893	279.013888563956	5.19180253947552	0.390235259299373	13.304288671395	2.18563296000141e-40	1.34101586384053e-38	8.088	11.201	12.468	20.300	16.228	13.294	16.827	15.333	13.501	13.668	12.438	10.526	6.545	9.783	7.100	16.260	9.348	6.114	16.456	6.150	12.882	34.680	3.197	2.084	0.169	0.519	0.348
Pdensi_DN22700_c2_g1	FC_3_2	Needles	16.7581533461979	1118.36609758774	567.562125466969	-6.06441677245079	0.455883527706574	-13.3025573504689	2.23684563707233e-40	1.37100677478075e-38	4.429	1.670	1.221	1.337	0.560	1.151	0.553	0.337	0.516	0.711	0.263	1.036	1.574	0.958	0.941	1.411	4.309	4.743	4.798	2.396	2.383	18.017	3.240	2.386	12.314	34.554	35.877
Pdensi_DN16905_c0_g1d56614	FC_3_2	Needles	2044.62114389439	6.19899741423563	1025.41007065431	8.23991647383593	0.619627811958272	13.2981707967473	2.37200506560871e-40	1.45233422657724e-38	21.790	30.932	25.095	45.297	41.468	32.448	58.101	49.196	63.961	49.981	49.277	39.199	17.321	27.392	19.196	24.256	12.490	11.744	10.090	3.448	14.584	2.076	1.219	0.588	0.050	0.048	0.346
Pdensi_DN10546_c0_g1d4860	FC_3_2	Needles	557.38220356745	4.48978989883651	280.935996733143	6.82037558806195	0.513199899899561	13.2899004645105	2.64930400994648e-40	1.61706584008976e-38	3.528	10.474	7.961	17.297	16.646	10.396	14.472	15.522	16.690	13.683	15.554	15.286	3.526	9.547	5.193	11.876	24.601	20.708	54.783	1.696	15.299	18.250	0.353	0.205	0.025	0.177	0.097
Pdensi_DN20105_c0_g1d411150	FC_3_2	Needles	21.5818710524636	610.401284524203	315.991577788333	-4.82425769653697	0.363105878584375	-13.2860908651358	2.78765974695375e-40	1.69798810638543e-38	4.796	1.780	2.964	1.411	0.750	1.901	0.728	0.538	0.567	0.587	0.511	0.338	1.825	0.771	1.245	3.575	1.115	10.115	0.544	0.924	0.723	1.149	0.950	1.745	9.545	14.246	20.320
Pdensi_DN15440_c0_g1d109497	FC_3_2	Needles	4253.48992733128	15.2799485430493	2134.38493793716	8.24429718768873	0.620928656847555	13.2773662429189	3.13218283142927e-40	1.90586516199359e-38	41.570	66.961	56.056	41.178	75.793	99.068	82.320	110.149	162.523	119.565	155.866	151.981	54.704	80.795	75.111	70.521	106.081	82.495	233.862	105.730	373.843	77.863	20.952	3.536	0.553	0.377	0.112
Pdensi_DN25050_c2_g2	FC_3_2	Needles	1619.37644018802	9.57727315255373	814.476856670287	7.60827173022802	0.57314807717787	13.2745306722313	3.25302805374683e-40	1.97734990663066e-38	2.431	9.435	12.361	29.888	44.680	77.088	46.031	33.276	56.237	70.995	70.568	75.521	11.673	25.803	28.421	14.699	12.318	10.545	14.826	3.734	8.981	16.498	18.839	0.749	0.324	0.196	0.066
Pdensi_DN15296_c0_g1d466330	FC_3_2	Needles	6840.00657637223	787.472874758159	3813.73972556519	3.11679541680951	0.234835877036238	13.2722284863166	3.35454313740615e-40	2.03694928795037e-38	282.136	406.910	225.582	299.137	405.637	265.002	231.362	180.236	163.027	137.349	141.543	82.203	285.857	371.547	244.727	127.608	87.835	71.896	29.572	80.814	40.201	12.633	36.074	4.839	14.026	25.071	17.491
Pdensi_DN13537_c0_g1d461758	FC_3_2	Needles	1336.52226786355	3.53939441845463	670.030831141001	9.00463885627608	0.678584785406032	13.2697329057977	3.46814670003835e-40	2.10375846110995e-38	33.978	10.576	15.395	27.821	24.841	20.362	35.124	31.815	44.912	21.510	38.145	30.399	22.919	7.869	9.495	19.234	6.671	8.304	12.292	12.361	10.248	24.731	5.138	2.676	0.166	0.053	0.028
Pdensi_DN18191_c0_g1	FC_3_2	Needles	1608.40472507655	167.949718892919	888.177221984732	3.28215815407039	0.24736620608366	13.2684177278458	3.52954714510063e-40	2.13879640867907e-38	25.380	36.423	35.373	42.135	45.029	49.042	41.647	48.429	44.677	40.390	44.674	28.802	27.284	39.315	30.951	42.161	40.946	38.647	50.602	68.804	152.865	49.525	29.688	16.696	4.080	4.177	3.410
Pdensi_DN39152_c0_g1	FC_3_2	Needles	470.03038037906	6.33778200570294	238.184081192382	6.15187791061737	0.463660384136503	13.2680688734585	3.54601437665392e-40	2.14656209109517e-38	3.878	7.023	4.476	7.956	8.460	5.983	14.772	12.823	11.851	12.342	17.662	12.395	4.600	8.884	5.251	3.725	4.174	2.773	3.762	3.339	3.525	8.783	126.310	23.634	0.120	0.216	0.144
Pdensi_DN893_c0_g1d258943	FC_3_2	Needles	289.313836069548	4377.39039537689	2333.35211572322	-3.92032850234025	0.295500365642284	-13.2667467054371	3.60912210372414e-40	2.18251633883541e-38	13.309	7.262	7.066	12.780	9.164	10.296	6.630	6.982	10.567	8.192	6.717	7.548	8.627	9.943	6.188	9.941	7.105	5.983	6.487	11.132	10.662	6.205	4.094	1.718	73.414	107.594	133.913
Pdensi_DN24439_c0_g1d498110	FC_3_2	Needles	480.310201057838	6.19446852937735	243.252334793608	6.3520500572621	0.479007331790573	13.2608618609606	3.90383246655416e-40	2.35830800155793e-38	4.041	10.645	10.463	13.057	13.978	11.118	12.403	13.684	14.145	10.253	14.927	11.725	4.057	9.771	7.277	8.458	5.394	10.653	4.496	3.345	2.889	8.070	0.635	0.546	0.133	0.165	0.139
Pdensi_DN9378_c0_g1d332754	FC_3_2	Needles	71.6515757084121	5965.49953509553	3018.57555540197	-6.37873275809203	0.481256204360866	-13.2543387499042	4.25853896587812e-40	2.5673093525677e-38	2.832	2.906	1.505	2.502	5.080	9.504	2.790	1.560	1.700	2.093	1.520	2.948	5.684	8.132	9.038	0.882	0.907	0.634	2.604	0.638	1.216	0.690	11.547	10.752	191.623	111.326	96.578
Pdensi_GG_5131_c1_g1	FC_3_2	Needles	0.451715006743325	22887.0510043985	11443.7513597026	-15.5799651685809	1.1756981227735	-13.2516713829801	4.41265168994003e-40	2.65749235330927e-38	3.088	13.533	0.842	0.105	0.036	0.032	0.000	0.035	0.000	0.041	0.000	0.073	0.068	0.107	0.000	0.000	0.375	1.049	0.064	0.314	0.077	1.428	61.806	706.790	578.354	244.217	751.893
Pdensi_DN14432_c0_g1	FC_3_2	Needles	291.281154605604	1188.88239121133	740.081772908468	-2.03150424886391	0.153318413069605	-13.2502300812468	4.4982209847184e-40	2.70625313470586e-38	6.155	7.602	5.602	10.760	9.554	7.716	7.841	8.268	8.305	8.118	8.568	6.454	5.934	9.211	5.596	6.580	8.400	9.667	10.615	10.168	12.282	8.714	7.257	6.519	21.728	33.753	29.629
Pdensi_DN13606_c0_g7	FC_3_2	Needles	255.157951749306	4188.3624844213	2221.7602180853	-4.03669746843575	0.304789941257427	-13.2441951718687	4.87479581950379e-40	2.92981210096741e-38	13.944	11.928	4.732	17.561	10.970	12.054	10.100	5.424	5.939	4.238	5.599	4.285	9.005	13.731	6.813	6.377	3.825	1.833	4.597	6.303	5.203	9.160	20.363	22.177	82.056	122.269	94.035
Pdensi_DN18117_c1_g1	FC_3_2	Needles	2588.55617723517	56.4118721037998	1322.48402466949	5.57769428355556	0.421182246102145	13.2429472874858	4.95649008816018e-40	2.97586854843685e-38	41.172	68.276	45.427	57.356	67.371	76.665	65.200	66.647	84.750	58.593	73.691	72.915	54.080	72.062	83.997	50.814	33.876	25.760	25.428	15.083	27.335	7.599	1.151	0.311	1.762	1.162	0.842
Pdensi_DN12818_c0_g1d390558	FC_3_2	Needles	1128.78280821757	37.2485822783069	583.015695247938	4.86683512928977	0.367741512577341	13.2343914484395	5.55448036139066e-40	3.33149797104267e-38	24.065	51.513	28.576	25.459	18.014	32.383	36.558	29.827	28.383	76.522	61.611	58.189	26.977	46.047	30.785	4.419	4.689	3.068	2.915	1.957	3.139	0.890	3.649	0.923	0.442	0.890	1.409
Pdensi_DN8174_c0_g1d170412	FC_3_2	Needles	0.95361405689951	1038.87738952358	519.915501790238	-10.1086498959841	0.764030481103668	-13.2306892800688	5.83497882270697e-40	3.49616942120176e-38	0.019	0.020	0.000	0.093	0.089	0.697	0.000	0.039	0.043	0.000	0.117	0.110	0.124	0.405	0.209	0.118	0.144	0.000	0.148	0.129	0.053	0.278	5.174	3.857	21.720	25.244	26.410
Pdensi_DN22816_c0_g1d545542	FC_3_2	Needles	5084.37700574236	206.5819916114	2645.47949867688	4.60872981745211	0.348416940775243	13.2276283902771	6.07749397887021e-40	3.63777004668036e-38	93.731	140.397	73.389	109.226	187.254	147.071	137.572	151.228	137.325	125.391	130.023	106.266	124.434	176.792	128.707	122.583	81.214	51.603	70.482	34.709	59.367	12.577	12.161	13.388	2.661	4.584	7.852
Pdensi_DN9042_c0_g1d453296	FC_3_2	Needles	762.087950227854	5080.88431429683	2921.48613226234	-2.73808228223908	0.207002087528323	-13.2273172456024	6.10270036074134e-40	3.6491416531436e-38	58.484	39.252	36.509	32.476	24.803	28.226	22.754	19.826	21.331	21.316	19.906	16.090	36.792	26.305	21.981	21.765	10.037	8.864	6.993	9.502	8.794	6.287	7.154	3.644	78.136	145.568	144.824
Pdensi_DN4995_c0_g1d1837	FC_3_2	Needles	27.0200081863847	1215.03920747463	621.029607830507	-5.49395810588167	0.415598326973549	-13.2193941825741	6.78078815884168e-40	4.05048726817637e-38	0.309	0.255	0.062	0.206	1.272	0.121	0.389	0.871	0.995	1.250	1.687	1.773	0.691	0.769	0.070	0.356	0.857	0.273	0.520	0.671	0.295	0.450	0.468	0.105	21.392	28.819	36.837
Pdensi_GG_122994_c0_g1	FC_3_2	Needles	188.70955256167	4729.44523504756	2459.07739380461	-4.64822355433519	0.351633021919499	-13.2189619989653	6.81985891492845e-40	4.0696902249805e-38	10.821	7.321	5.811	5.625	4.225	1.887	5.325	4.259	6.206	5.708	6.260	5.661	16.535	3.522	3.438	13.803	28.006	41.703	64.724	17.911	27.472	28.708	16.125	5.523	72.502	96.559	172.574
Pdensi_GG_142558_c0_g1	FC_3_2	Needles	64.5694002004849	2456.2554309646	1260.41241558254	-5.24737156961043	0.39713271603721	-13.2131435102385	7.36818638471165e-40	4.39244044124712e-38	3.550	2.722	3.340	5.135	4.443	1.417	2.616	1.922	0.911	0.853	1.595	0.747	5.813	3.631	2.672	6.951	5.274	10.160	14.690	3.277	5.562	1.687	0.179	0.000	48.900	65.494	60.102
Pdensi_DN16644_c6_g4	FC_3_2	Needles	29.9928672853003	1676.15618282531	853.074525055303	-5.80332162724396	0.439554390216423	-13.2027384014674	8.46026643035348e-40	5.0383586677786e-38	1.110	1.624	0.298	0.703	0.383	0.494	1.045	0.933	0.550	1.486	0.421	0.465	1.361	1.385	0.636	1.107	0.422	0.000	1.180	0.766	0.122	1.566	0.262	0.000	20.815	64.263	38.667
Pdensi_DN819_c0_g1d446053	FC_3_2	Needles	193.448658155537	1430.1203326062	811.784495380868	-2.88916612542782	0.218865833832041	-13.2006264972585	8.7008397321305e-40	5.17638318436132e-38	5.716	4.522	2.165	4.311	5.918	5.249	5.733	5.264	5.224	10.218	5.927	5.595	4.911	5.600	2.591	3.453	1.922	1.926	5.757	2.483	3.727	2.360	0.941	6.224	22.187	41.792	39.708
Pdensi_DN22103_c0_g1	FC_3_2	Needles	7.58419179013851	1124.44036073258	566.012276261357	-7.19983962509726	0.545617455546031	-13.1957648200459	9.28081304364792e-40	5.5158433760625e-38	0.380	0.132	0.016	0.284	0.256	0.502	0.176	0.384	0.090	0.619	0.932	0.182	0.187	0.247	0.208	0.042	0.034	0.019	0.158	0.393	0.100	0.283	2.408	0.157	26.610	31.141	20.851
Pdensi_DN39270_c1_g3	FC_3_2	Needles	394.453681020502	12.6755640114059	203.564622515954	4.90503530323149	0.371741107546823	13.1947616329025	9.4051898717359e-40	5.58411773202793e-38	2.350	10.933	8.337	11.855	13.510	10.734	11.216	11.298	10.568	8.092	10.746	6.790	3.031	10.378	6.249	7.652	3.423	1.658	0.970	1.154	1.026	7.352	0.248	0.357	0.210	0.427	0.314
Pdensi_DN6385_c0_g1d328936	FC_3_2	Needles	1954.34093695435	17.414567602567	985.877752278459	6.88682169646078	0.521975944937968	13.1937530134252	9.53191103283277e-40	5.65364478909059e-38	20.696	35.198	16.910	90.694	53.797	40.284	80.789	39.872	43.870	47.107	30.806	21.583	15.111	38.322	18.494	11.127	9.105	4.169	6.564	1.952	3.229	1.257	6.123	11.773	0.512	0.486	0.205
Pdensi_DN18267_c0_g4	FC_3_2	Needles	1293.46520868281	58.8334323652998	676.149320524053	4.42247814069448	0.335323785928865	13.1886800945062	1.01954696269175e-39	6.04112408468331e-38	12.163	21.238	15.725	25.537	41.882	27.041	35.718	38.414	34.298	33.289	34.741	28.194	18.071	35.023	16.482	26.108	15.403	6.934	21.801	18.152	18.248	17.763	21.301	13.884	0.781	1.328	2.164
Pdensi_DN20668_c0_g1	FC_3_2	Needles	1561.23771513658	379.624904824355	970.431309980469	2.04063783537807	0.154839007137114	13.1790940352067	1.15772730828065e-39	6.85297617859298e-38	24.061	39.736	40.618	50.122	47.905	42.849	40.416	45.287	45.075	42.213	51.959	42.062	24.011	34.387	32.020	31.814	17.186	15.924	14.242	26.289	16.117	26.236	9.904	9.968	7.389	9.725	9.851
Pdensi_DN10938_c0_g1d387493	FC_3_2	Needles	3823.26664673443	15.4428700758906	1919.35475840516	7.92584476608604	0.60153892261385	13.1759466729868	1.20703804804957e-39	7.13767499258607e-38	43.022	118.542	79.343	129.457	113.196	81.059	107.682	110.411	102.438	92.139	148.333	94.089	38.009	89.337	52.243	68.726	23.165	16.878	4.346	29.567	7.066	33.732	1.471	1.099	0.231	0.770	0.100
Pdensi_DN13575_c0_g1	FC_3_2	Needles	75.5542703005251	1918.1339670153	996.84411865791	-4.66561282461561	0.354119082964014	-13.1752651835759	1.21798718087931e-39	7.19518276431205e-38	1.651	4.846	2.479	3.724	3.766	2.932	2.571	2.377	1.409	1.554	2.296	1.150	2.469	3.991	3.178	2.556	1.466	1.582	1.699	2.751	2.691	3.724	2.204	1.158	28.341	48.014	62.813
Pdensi_DN25714_c0_g1d429389	FC_3_2	Needles	139.32309568994	916.940410914394	528.131753302167	-2.71453437436322	0.206116586505907	-13.1698977766907	1.30774613843181e-39	7.71767171394412e-38	4.891	6.906	4.554	6.545	5.658	7.947	4.171	3.867	3.664	2.814	4.396	2.881	5.101	5.999	5.743	4.351	3.515	2.062	2.288	3.177	3.679	8.168	7.681	19.335	20.042	20.844	23.556
Pdensi_GG_29742_c0_g1	FC_3_2	Needles	760.566162762108	144.532576541961	452.549369652035	2.40488744503677	0.182607262787417	13.1697250609163	1.31074116507332e-39	7.72758825896133e-38	12.323	20.663	19.070	28.124	30.291	30.763	22.946	20.800	20.037	17.565	20.245	14.266	12.968	23.883	28.012	17.291	16.832	15.004	11.828	15.207	13.430	11.592	62.097	39.284	2.987	3.674	3.615
Pdensi_DN16592_c0_g1d184976	FC_3_2	Needles	798.00148055975	9120.66461897649	4959.33304976812	-3.51506628975183	0.266956754475566	-13.1671749480815	1.35576418154935e-39	7.98501631535964e-38	32.216	25.852	23.988	29.044	34.575	26.668	21.024	21.437	24.353	17.675	31.926	17.664	33.834	32.823	28.758	20.936	16.553	15.755	17.607	15.581	15.316	8.652	4.932	2.510	143.244	208.068	307.284
Pdensi_DN12575_c0_g2	FC_3_2	Needles	1085.22535892692	21199.8127924773	11142.5190757021	-4.28815564545445	0.325801365422425	-13.1618713135059	1.4543854491947e-39	8.55728952134285e-38	30.317	27.832	23.886	27.936	33.852	25.979	20.363	34.935	35.370	28.750	44.119	28.950	34.507	38.217	23.368	27.950	26.979	20.725	27.980	46.035	30.799	31.307	15.754	16.145	314.000	598.542	628.405
Pdensi_DN17397_c0_g1d350604	FC_3_2	Needles	1097.60408784193	218.285697899593	657.94489287076	2.32053730315364	0.176344258088279	13.159131623055	1.50809155083212e-39	8.86441132663611e-38	15.771	23.885	21.083	36.114	36.430	26.955	32.867	30.118	29.088	26.839	28.808	22.346	13.814	22.962	15.725	18.192	10.703	9.087	12.536	13.071	13.483	17.339	5.230	3.853	3.892	6.438	5.350
Pdensi_DN19990_c0_g1d535540	FC_3_2	Needles	352.29025056419	1602.26905159878	977.279651081485	-2.18492091039623	0.166048252714219	-13.1583493031789	1.5237861209931e-39	8.94771472585947e-38	5.367	7.560	6.296	9.719	10.352	7.546	9.024	10.475	10.010	8.458	10.233	7.994	5.283	8.160	5.277	7.569	6.187	5.593	4.754	8.222	5.873	5.260	2.841	1.411	31.661	38.838	43.264
Pdensi_DN22347_c1_g1	FC_3_2	Needles	23.8844739745708	3492.03578587244	1757.96012992351	-7.19331014189949	0.546856103389727	-13.1539359208231	1.61541661187661e-39	9.47630469356241e-38	0.086	0.999	0.698	0.395	0.711	0.540	0.247	0.893	0.845	0.379	0.396	0.913	0.107	0.414	0.284	0.267	0.458	0.876	1.427	0.654	1.313	0.000	0.275	0.198	60.955	61.573	127.018
Pdensi_DN38616_c0_g3	FC_3_2	Needles	1812.53602463245	35.4247192853966	923.980371958922	5.76132847274308	0.438411091520878	13.1413839297647	1.90706641308357e-39	1.11760176166141e-37	32.500	66.693	50.531	57.883	53.076	68.096	59.096	42.290	50.714	33.047	58.172	38.567	38.985	61.841	63.428	40.816	22.082	18.087	22.393	8.478	15.868	5.304	4.079	0.872	1.157	0.764	0.477
Pdensi_DN15971_c0_g1d183380	FC_3_2	Needles	958.723167481957	47.0439915141306	502.883579498044	4.2986063644048	0.327180064508075	13.1383505008714	1.98506818134043e-39	1.16215460787858e-37	29.030	63.580	34.060	41.508	44.655	46.086	30.808	27.932	21.778	34.812	29.959	21.647	33.691	69.049	34.152	21.627	17.489	5.903	6.073	2.780	3.764	1.686	1.990	17.220	0.602	1.369	1.493
Pdensi_DN10313_c0_g1d455218	FC_3_2	Needles	643.664982940958	3150.15221562231	1896.90859928164	-2.29203759487379	0.174558278426783	-13.1305006873974	2.20195800883314e-39	1.28784964976321e-37	7.697	14.645	10.932	21.765	25.824	20.706	16.099	19.504	18.314	16.434	19.288	13.138	13.427	19.960	16.531	13.259	10.566	9.078	12.099	15.921	16.347	14.388	3.251	1.565	55.753	81.876	88.294
Pdensi_DN20354_c0_g1d412379	FC_3_2	Needles	123.747857568395	2794.3188442988	1459.0333509336	-4.49714948318993	0.342576080808555	-13.1274474054805	2.29254685859012e-39	1.33949912327106e-37	5.974	7.471	4.085	6.532	6.735	5.104	2.927	4.725	2.730	2.499	4.803	2.258	5.429	7.500	4.160	6.990	5.148	3.930	5.002	7.971	3.761	3.710	0.907	0.408	39.740	81.737	82.268
Pdensi_DN20257_c1_g1	FC_3_2	Needles	3.39122503056647	3032.47640377322	1517.93381440189	-9.82320060559513	0.748734157413107	-13.1197441820132	2.53790187106352e-39	1.47991402856391e-37	0.156	0.021	0.222	0.000	0.035	0.145	0.021	0.081	0.192	0.023	0.221	0.150	0.000	0.011	0.044	0.009	0.054	0.049	0.000	0.237	0.139	4.663	0.680	4.993	58.772	36.634	118.942
Pdensi_DN18641_c0_g1	FC_3_2	Needles	6092.08510105454	684.027561427028	3388.05633124078	3.15161789212577	0.240230537762614	13.1191393129214	2.55823823841686e-39	1.49029420630233e-37	111.005	179.302	116.204	209.018	268.790	230.675	187.522	171.873	151.912	178.215	174.495	138.694	163.175	242.318	177.808	143.004	105.539	88.015	104.779	100.123	95.673	90.370	117.944	122.320	11.608	23.095	14.694
Pdensi_DN23955_c0_g1d550875	FC_3_2	Needles	109.827984274096	1057.03357243207	583.430778353084	-3.27069094047144	0.249608428841028	-13.1032872393684	3.152999190297e-39	1.83495187531156e-37	10.753	13.914	7.625	2.650	4.897	6.032	2.822	2.820	3.543	3.172	2.833	1.585	6.487	9.240	6.992	2.676	1.449	1.461	0.496	0.693	0.214	0.000	0.000	0.000	16.944	29.369	30.096
Pdensi_DN8879_c0_g1d208839	FC_3_2	Needles	84.5231699144992	2675.53684562719	1380.03000777084	-4.98635418716891	0.380601453483839	-13.1012484096586	3.23885950542198e-39	1.88305561690602e-37	1.714	1.514	1.844	3.326	3.047	4.629	1.907	2.041	3.117	1.476	2.701	1.602	2.390	3.496	1.990	2.281	2.037	2.009	2.810	1.619	2.363	1.118	0.018	0.059	37.352	63.059	94.299
Pdensi_DN12945_c0_g1d212100	FC_3_2	Needles	0	6473.69153075504	3236.84576537752	-15.6069908424284	1.1914281154683	-13.0993978065508	3.31880382943606e-39	1.92762816492512e-37	0.076	0.143	0.000	0.024	0.000	0.020	0.000	0.000	0.000	0.000	0.000	0.000	1.034	0.087	0.236	0.103	0.021	0.239	0.499	0.354	0.218	1.340	0.023	0.000	119.833	170.023	172.803
Pdensi_DN6485_c0_g1d168638	FC_3_2	Needles	1658.65802202898	178.763401634679	918.710711831827	3.22047443549924	0.245861957954167	13.098709789416	3.34902322336412e-39	1.94325998071194e-37	24.971	35.821	36.322	43.860	60.472	54.492	45.780	45.677	47.533	41.510	48.785	40.999	30.558	44.167	39.526	30.266	28.202	24.871	37.087	35.559	29.872	35.767	18.938	8.266	3.738	5.522	3.394
Pdensi_DN24979_c1_g3	FC_3_2	Needles	1471.35518643369	10234.8394120222	5853.09729922795	-2.79853352512463	0.213675764660095	-13.0971031252721	3.42066145587314e-39	1.98287041138824e-37	49.349	53.120	35.011	63.874	67.088	56.409	38.143	44.381	40.763	27.717	50.732	27.542	46.775	57.185	46.142	44.407	42.929	35.062	45.138	55.325	48.950	42.743	41.704	24.858	174.526	240.129	320.352
Pdensi_DN11064_c0_g1d210295	FC_3_2	Needles	1650.18720658945	1.84135394739011	826.014280268422	9.94776316912768	0.75969331391751	13.0944461230415	3.54249057857627e-39	2.05146850953827e-37	12.473	40.757	36.216	66.964	57.073	33.843	51.642	46.051	40.835	36.135	57.869	26.660	20.285	54.831	25.910	52.734	21.578	11.123	5.578	2.113	5.202	0.490	0.029	0.000	0.036	0.052	0.028
Pdensi_GG_398_c9_g1	FC_3_2	Needles	51.5672033690586	836.712262441182	444.13973290512	-4.02406713081929	0.307316945643026	-13.0941921292345	3.55436023958561e-39	2.0563163437264e-37	2.210	2.594	6.091	2.566	1.120	2.206	1.431	1.354	1.533	2.175	1.164	0.651	1.229	2.339	1.229	1.814	0.594	0.449	0.814	1.494	2.909	7.569	5.171	1.111	12.577	20.680	27.370
Pdensi_DN7369_c0_g1d2981	FC_3_2	Needles	1436.68005046259	120.544592068524	778.612321265557	3.59925603835721	0.27492469435461	13.0917888144116	3.66864777372096e-39	2.1203485495727e-37	21.080	42.574	37.081	41.247	37.454	35.148	35.273	43.211	41.808	36.594	44.921	40.545	17.315	33.880	20.745	35.327	19.796	19.093	10.592	7.123	15.918	4.204	2.816	0.591	2.903	2.383	3.067
Pdensi_DN13861_c0_g1	FC_3_2	Needles	1141.36310682512	24.6016801794244	582.982393502274	5.49262917267375	0.419637552980204	13.0889838949491	3.80666113323942e-39	2.19795417240353e-37	32.117	16.752	28.017	5.373	36.736	30.501	32.387	27.604	35.615	9.552	15.349	18.253	19.449	14.005	39.835	11.325	2.549	6.566	4.100	1.696	1.544	3.401	2.640	2.765	0.325	0.449	0.997
Pdensi_DN27151_c1_g2	FC_3_2	Needles	767.369744251982	2.31323260784289	384.841488429912	8.06163827620208	0.616202499103137	13.0827743930535	4.13083012526012e-39	2.38278767352959e-37	7.052	15.213	14.739	25.616	26.722	17.343	23.394	21.166	19.829	15.257	27.139	15.142	6.525	15.042	9.884	15.737	3.890	3.033	0.471	6.585	0.943	14.723	0.027	0.011	0.000	0.118	0.053
Pdensi_DN19296_c0_g2	FC_3_2	Needles	387.711873799406	10.5189211988412	199.115397499124	5.12807200312476	0.392073128619404	13.079376342832	4.3196974020635e-39	2.48928915290089e-37	7.799	8.865	10.244	13.285	11.630	8.440	11.410	10.543	10.562	8.458	11.380	9.494	6.291	8.369	6.033	9.290	6.394	9.722	2.953	1.375	3.423	2.557	0.608	0.919	0.141	0.275	0.324
Pdensi_DN22604_c0_g1d190737	FC_3_2	Needles	287.149262598491	1710.0098766609	998.579569629696	-2.57573514417442	0.196933377338827	-13.0792208968357	4.32853967845099e-39	2.49194156473722e-37	10.050	8.133	8.990	10.424	8.166	7.708	7.307	8.603	8.137	6.201	7.022	5.750	8.559	8.231	5.370	8.860	5.234	5.247	2.644	4.810	3.927	2.087	1.267	0.607	29.939	42.691	50.025
Pdensi_DN12629_c0_g1d6533	FC_3_2	Needles	600.625759401678	44.5277019946752	322.576730698177	3.70617225168919	0.283421532666077	13.0765373287842	4.48405815124652e-39	2.57894769150802e-37	5.853	15.102	8.984	21.591	19.694	11.482	17.671	17.508	15.197	13.952	19.111	14.037	4.723	11.485	6.259	10.701	4.465	2.979	9.120	11.225	8.035	9.187	0.562	0.547	0.655	1.426	1.163
Pdensi_DN20088_c0_g1d219424	FC_3_2	Needles	2766.56400403553	18.0433424802113	1392.30367325787	7.38835855695192	0.56510465755156	13.0743189924564	4.61680034384208e-39	2.65269704213777e-37	62.563	97.353	64.305	90.631	110.813	100.399	78.290	67.945	85.516	47.039	72.396	53.830	69.356	106.399	75.254	44.544	23.715	13.608	10.653	2.868	8.025	3.230	0.459	0.225	0.663	0.124	0.415
Pdensi_DN15119_c0_g1d53903	FC_3_2	Needles	3329.00625482421	636.523212138594	1982.7647334814	2.38260439748128	0.182381662137717	13.0638375018327	5.29878844639573e-39	3.03564801257987e-37	57.227	85.263	104.532	130.058	90.596	72.145	101.402	80.212	97.505	80.579	86.592	75.669	48.739	71.800	49.374	125.056	70.425	69.069	39.721	40.251	32.992	58.435	11.411	8.452	11.224	18.432	16.072
Pdensi_DN13335_c0_g1	FC_3_2	Needles	520.555207658469	4816.56853991406	2668.56187378627	-3.21039158171498	0.245776907067327	-13.0622181718461	5.41273279410984e-39	3.09790672740976e-37	23.584	18.293	8.677	25.253	22.346	13.134	15.402	15.648	12.629	13.102	14.512	8.257	20.884	20.188	10.825	12.200	8.066	5.552	7.310	11.740	7.686	9.272	4.291	1.707	75.882	160.729	112.971
Pdensi_DN4575_c0_g1d100022	FC_3_2	Needles	836.560964280193	12.6161269980323	424.588545639113	6.25782846624431	0.479124380121634	13.0609685623922	5.50232414014372e-39	3.14611975324424e-37	10.852	23.254	20.149	30.804	20.213	18.323	25.882	20.662	23.613	19.291	25.658	21.304	8.698	18.605	10.763	25.358	15.464	8.393	3.172	8.594	2.110	20.032	2.870	1.372	0.459	0.213	0.177
Pdensi_DN18888_c0_g1d355750	FC_3_2	Needles	2954.8603956744	110.681265214662	1532.77083044453	4.73609717137927	0.362666729709287	13.0590891951289	5.63984976048038e-39	3.22162030195604e-37	45.167	79.825	80.913	76.232	95.634	87.314	85.281	78.321	84.088	70.403	90.960	64.808	59.261	85.316	78.702	75.448	50.751	44.327	36.213	48.235	41.580	16.130	4.079	0.411	2.062	4.201	1.688
Pdensi_DN16006_c0_g7	FC_3_2	Needles	589.467621772879	34.4432461959601	311.95543398442	4.13313870536715	0.316506929766501	13.0586041462546	5.675895372254e-39	3.23906266102639e-37	6.837	13.080	8.841	14.734	17.105	16.622	17.452	15.332	16.632	15.543	15.759	13.092	9.507	14.148	13.878	9.345	8.815	7.553	12.293	9.945	11.172	7.414	7.240	6.569	0.792	1.020	0.614
Pdensi_DN24912_c0_g1d556750	FC_3_2	Needles	771.349895465365	7410.80416984193	4091.07703265365	-3.26485654156325	0.250348421245537	-13.0412507709052	7.12780409761815e-39	4.06367795396603e-37	23.496	20.537	17.032	35.275	26.443	15.898	20.738	21.339	22.549	18.791	23.686	17.851	25.903	21.994	14.520	22.591	12.212	13.914	13.220	18.559	17.790	18.634	4.379	3.386	103.711	218.162	219.005
Pdensi_GG_35544_c1_g1	FC_3_2	Needles	3027.23053849969	89.8401479910285	1558.53534324536	5.08324430269359	0.389846593915923	13.0390886621158	7.33282893294665e-39	4.17651503730302e-37	18.557	83.648	39.711	84.295	86.779	43.215	101.771	92.294	60.450	95.180	92.329	59.769	28.058	81.570	46.958	74.485	53.286	53.183	46.993	43.521	105.138	166.599	6.817	3.148	1.983	3.014	1.353
Pdensi_DN16559_c2_g1	FC_3_2	Needles	39.5053306939367	1523.816135391	781.660733042467	-5.26604099850813	0.403973984660785	-13.0355943661323	7.67664550008741e-39	4.3638834221435e-37	1.186	1.252	0.186	1.515	0.707	2.072	1.623	1.031	0.681	0.930	1.723	0.788	1.098	1.702	1.214	0.854	0.146	0.342	0.415	0.578	0.528	4.521	2.210	22.447	37.554	31.562	36.579
Pdensi_DN25656_c0_g2	FC_3_2	Needles	59.2477440370291	826.018019150094	442.632881593561	-3.80358985903872	0.291798397863789	-13.034992264811	7.73748652878036e-39	4.3942195234317e-37	5.514	4.174	3.946	2.836	4.048	1.881	2.025	1.513	1.446	2.157	0.384	1.451	7.131	3.646	2.742	3.345	2.095	3.249	1.351	2.603	3.061	3.735	1.618	3.075	12.944	21.512	25.301
Pdensi_DN16469_c0_g1d215257	FC_3_2	Needles	1340.08484363885	302.78404289467	821.434443266758	2.15835430581431	0.165604861396166	13.0331578893147	7.92581704613293e-39	4.4924937334103e-37	20.382	29.296	13.906	31.066	33.168	32.073	37.861	35.920	38.516	36.082	38.628	28.843	18.674	24.939	21.261	13.607	11.564	15.778	14.109	16.791	14.825	11.616	14.896	4.543	6.578	7.340	7.422
Pdensi_DN22145_c0_g1d542458	FC_3_2	Needles	14421.9841171866	3302.86392262391	8862.42401990525	2.12625367438329	0.16316775790758	13.031089607713	8.14363307182007e-39	4.61150875075638e-37	177.402	261.330	219.496	462.162	387.564	317.750	411.296	420.091	378.022	378.642	394.412	317.994	174.036	275.292	191.162	249.565	242.453	201.239	265.351	337.681	254.831	363.164	88.158	55.349	62.881	99.851	73.239
Pdensi_DN13679_c0_g1d106910	FC_3_2	Needles	552.331308160157	42.5056213106328	297.418464735395	3.73909335521104	0.28696960803958	13.0295796156063	8.30640299463353e-39	4.69915362484663e-37	5.165	10.637	8.927	13.562	15.043	11.000	14.422	15.405	16.428	15.136	14.919	12.747	7.221	13.722	7.378	10.296	4.972	3.708	3.519	5.909	4.799	28.878	6.064	4.560	0.998	1.121	0.878
Pdensi_GG_71719_c0_g1	FC_3_2	Needles	472.944733025498	6.72156174025875	239.833147382879	6.30907550079118	0.484267170259358	13.0280883947021	8.4703232933154e-39	4.78728012363255e-37	3.205	11.429	6.762	14.683	12.690	8.698	14.067	13.300	12.309	8.427	17.484	9.666	3.340	9.041	5.586	10.445	3.218	2.877	1.001	1.193	1.711	11.835	0.137	0.041	0.217	0.112	0.143
Pdensi_DN18714_c0_g1d59697	FC_3_2	Needles	744.675646848836	4458.34298041574	2601.50931363229	-2.58302845603371	0.198267744257596	-13.0279812568894	8.4822233401955e-39	4.78940063125217e-37	14.796	20.141	15.579	24.415	27.000	22.675	19.438	20.590	22.345	17.409	22.272	16.373	17.269	21.760	17.906	16.731	16.414	16.427	16.131	33.666	27.639	17.667	11.160	8.302	71.004	130.437	121.245
Pdensi_DN24184_c0_g2d225214	FC_3_2	Needles	791.995964196993	75.8814086795864	433.93868643829	3.34967387459624	0.25717281648565	13.0249919893192	8.82103406131554e-39	4.97592668992386e-37	28.510	27.064	16.826	24.062	29.369	25.207	23.303	20.843	22.247	20.159	18.427	18.022	19.766	25.801	19.607	13.091	9.048	6.427	5.193	5.084	6.209	6.431	7.741	2.904	1.157	2.473	1.909
Pdensi_DN15204_c0_g1d344164	FC_3_2	Needles	867.929986392167	38.1147909601146	453.022388676141	4.44607256677897	0.341351333951792	13.024916338563	8.82978082690402e-39	4.97608520828947e-37	11.470	40.903	22.788	22.293	26.163	20.357	23.708	25.317	23.729	25.803	27.264	18.534	17.301	22.335	23.099	16.547	26.138	19.049	37.006	17.282	16.989	7.850	5.529	1.502	0.425	1.421	0.942
Pdensi_DN24032_c1_g2	FC_3_2	Needles	759.398143976193	51.8557084376179	405.626926206905	3.8153876988788	0.293050527604267	13.0195558085842	9.47202963126573e-39	5.33291599325832e-37	14.012	23.781	18.590	25.383	18.697	16.740	21.424	22.020	20.228	19.150	25.836	19.069	10.824	19.699	12.148	15.198	11.414	13.423	2.627	7.577	4.120	14.356	1.087	1.484	0.631	1.609	1.562
Pdensi_DN33897_c0_g1d85842	FC_3_2	Needles	382.313643941538	15.5291661490828	198.92140504531	4.57433598981296	0.351470679032923	13.0148438054614	1.00748087375168e-38	5.66686299313396e-37	5.272	7.634	9.789	10.127	9.784	8.306	10.236	11.231	10.568	7.933	11.991	8.971	3.339	6.330	3.887	9.420	2.335	1.507	1.023	4.457	2.965	1.908	0.066	0.133	0.223	0.454	0.441
Pdensi_DN38943_c0_g6	FC_3_2	Needles	693.916260179415	23.4611976844694	358.688728931942	4.79800021083562	0.368828453604131	13.0087583101313	1.09100425559347e-38	6.13079724087274e-37	11.359	29.806	22.762	17.767	29.381	21.744	19.350	17.884	20.911	14.533	17.216	15.044	17.829	31.045	25.557	12.568	9.903	8.750	3.345	8.274	5.634	13.014	1.743	1.538	0.268	0.885	0.603
Pdensi_DN22332_c0_g1	FC_3_2	Needles	228.001740108219	3683.16229074075	1955.58201542449	-4.01515956714401	0.308820042382957	-13.0016158801149	1.19785221767152e-38	6.72479040138626e-37	7.882	6.666	6.940	7.168	5.998	9.323	5.285	6.076	7.697	5.046	5.907	5.618	6.666	6.898	6.079	7.818	6.330	6.388	7.702	9.425	9.135	10.681	7.513	5.673	50.813	105.000	113.122
Pdensi_DN9816_c0_g2d333514	FC_3_2	Needles	7478.48747395753	0.670406687207002	3739.57894032237	13.1093280542097	1.00901906116991	12.9921510491685	1.3556259456771e-38	7.60327647528192e-37	41.888	195.163	120.473	166.401	195.768	124.642	217.831	170.842	237.785	161.851	115.774	143.520	73.442	168.321	95.740	63.762	136.036	169.413	62.314	62.156	125.862	2.078	23.330	6.036	0.000	0.000	0.042
Pdensi_DN18861_c0_g4	FC_3_2	Needles	950.875680672669	2.50512247512079	476.690401573895	8.57198021015225	0.659825304932161	12.9912874606007	1.37101111443638e-38	7.68223663445719e-37	11.753	29.481	16.866	32.407	33.388	41.683	30.719	22.204	26.858	13.640	22.634	14.496	18.840	36.964	29.891	19.793	11.608	6.036	7.138	4.968	5.464	0.325	0.883	0.057	0.055	0.077	0.058
Pdensi_DN21213_c0_g1	FC_3_2	Needles	654.409390652424	29.2477495379169	341.828570095171	4.50881767408804	0.347179348880061	12.9869984739377	1.45003133001681e-38	8.11727538543412e-37	8.430	5.278	5.691	18.521	12.901	10.573	16.399	17.187	21.166	26.350	20.807	24.048	5.627	6.143	2.686	13.978	7.619	5.228	32.956	4.023	9.834	22.666	37.059	19.317	0.634	0.883	0.532
Pdensi_DN38063_c0_g1d316747	FC_3_2	Needles	838.801437669923	11.3899651874205	425.095701428672	6.28449067846377	0.483965734515621	12.9854041934469	1.48054485193975e-38	8.2802041724231e-37	5.198	27.182	20.142	13.497	28.470	20.026	16.371	24.467	29.226	13.410	20.861	17.109	16.765	24.823	31.522	12.204	28.503	28.022	15.336	16.148	21.798	43.216	34.401	17.191	0.298	0.277	0.198
Pdensi_DN14989_c0_g1	FC_3_2	Needles	569.217550880306	15841.7903948429	8205.50397286161	-4.79877566646784	0.369560115508685	-12.9851016521697	1.48640695561786e-38	8.3050869243595e-37	28.852	21.348	15.499	29.688	26.573	15.055	10.350	20.440	16.775	11.373	19.421	9.608	28.422	22.079	14.857	25.523	21.280	19.069	15.559	37.207	24.372	17.238	0.556	0.231	212.912	455.580	490.027
Pdensi_DN15588_c0_g1d9544	FC_3_2	Needles	1948.13616600437	178.873838562954	1063.50500228366	3.43240816684798	0.264435809898388	12.9801185708052	1.58634808627944e-38	8.85507636879576e-37	16.997	43.904	36.269	47.565	57.603	60.118	47.272	50.964	64.722	63.751	65.143	67.545	30.439	55.586	40.550	28.807	37.531	27.784	47.919	32.083	35.125	72.375	69.774	86.680	2.891	5.614	4.475
Pdensi_DN15359_c0_g1d344451	FC_3_2	Needles	1177.67755131503	9.70731030992668	593.692430812477	7.05869465048102	0.543891405273869	12.9781323661967	1.62802079006835e-38	9.07907343637831e-37	5.911	21.763	17.576	33.361	35.531	24.155	30.803	33.890	33.935	29.259	35.667	26.867	7.951	24.579	13.094	20.295	7.514	7.341	3.920	3.695	3.298	20.122	0.763	1.018	0.307	0.312	0.059
Pdensi_DN53855_c0_g1	FC_3_2	Needles	77.0746361652716	3740.63700480654	1908.85582048591	-5.60193096504174	0.431679016529035	-12.9770749805833	1.65064794855591e-38	9.19653419603486e-37	4.110	3.691	3.793	5.662	5.911	3.087	1.057	2.497	2.878	1.165	2.738	1.875	5.045	3.502	4.152	6.897	6.270	5.619	5.198	5.111	4.948	2.246	0.072	0.060	68.843	82.694	115.366
Pdensi_DN33423_c0_g1d236814	FC_3_2	Needles	19.1727438885084	532.196587471744	275.684665680126	-4.78963541765906	0.369155322217632	-12.974580425622	1.70527578775999e-38	9.49189446294928e-37	0.317	0.499	0.197	0.583	0.548	0.836	0.733	0.456	0.434	0.672	0.978	0.591	0.699	1.022	0.612	0.294	3.302	1.673	17.063	1.322	13.704	24.574	19.741	10.794	12.182	14.365	10.763
Pdensi_GG_84077_c1_g1	FC_3_2	Needles	873.929840137316	8.00926983886217	440.969554988089	6.83772514044438	0.527074847453546	12.9729680205372	1.74153807986186e-38	9.68456639509934e-37	16.058	40.884	39.077	20.272	30.191	19.046	26.768	22.582	23.948	22.491	20.549	18.809	25.586	35.026	28.709	16.667	11.068	12.446	2.586	2.557	5.552	4.006	11.495	1.651	0.176	0.322	0.057
Pdensi_DN16179_c0_g1d527094	FC_3_2	Needles	1353.52394022267	327.830440166524	840.677190194597	2.03693381981935	0.15703147794904	12.9715000229468	1.7752189064949e-38	9.86253233505326e-37	28.230	33.791	29.134	37.329	47.557	41.459	40.542	35.459	37.484	41.819	35.173	32.876	39.330	43.182	41.362	26.023	21.134	21.700	26.447	43.687	39.581	70.563	37.864	27.405	5.853	9.030	8.652
Pdensi_DN25676_c0_g1	FC_3_2	Needles	14.3754677096183	367.880398979953	191.127933344786	-4.68423858518835	0.36140818331763	-12.9610750431501	2.03377107726192e-38	1.12882936874767e-36	2.448	2.094	1.913	0.631	0.537	0.849	0.403	0.355	0.443	1.170	0.575	0.824	1.583	2.154	1.351	0.588	1.063	1.061	0.997	1.373	1.080	3.044	4.362	2.839	5.975	11.804	8.842
Pdensi_DN21502_c0_g1d221401	FC_3_2	Needles	623.156618922818	18.9867933792035	321.071706151011	4.99309768038544	0.385494328136102	12.9524543318899	2.27560491696829e-38	1.26186586240075e-36	3.895	12.040	10.390	15.057	16.996	11.697	16.635	16.538	19.012	13.688	17.877	13.662	4.603	11.965	6.920	8.952	5.244	4.667	1.721	2.540	2.527	10.015	3.012	3.290	0.309	0.741	0.360
Pdensi_DN12621_c0_g1d176530	FC_3_2	Needles	75.1185802533799	4207.06191125693	2141.09024575515	-5.80855075577295	0.44851902438318	-12.9505114387535	2.3339393252044e-38	1.29299358714599e-36	0.277	0.358	0.165	0.975	1.265	0.479	1.644	1.786	2.854	1.749	1.466	1.830	0.185	0.636	0.062	1.046	2.481	1.305	5.663	0.965	3.640	0.418	0.000	0.000	86.433	60.668	149.071
Pdensi_GG_77762_c4_g1	FC_3_2	Needles	2.82422527930697	448.524693103772	225.674459191539	-7.31767149347162	0.565253458091827	-12.9458234862897	2.48088608993811e-38	1.37273590403967e-36	0.341	0.171	0.226	0.212	0.245	0.073	0.074	0.084	0.086	0.000	0.057	0.172	0.327	0.130	0.237	0.456	0.401	0.335	1.695	0.377	1.281	0.272	0.028	0.000	6.278	12.606	13.821
Pdensi_DN7923_c0_g1d208111	FC_3_2	Needles	755.920005991814	3.69598421373288	379.807995102773	7.80869772267222	0.603185173452667	12.9457719890142	2.48255034279959e-38	1.37273590403967e-36	9.826	15.768	9.601	16.351	18.913	13.468	20.321	18.174	24.783	13.941	13.312	13.249	7.448	12.561	6.916	9.794	8.311	6.718	12.284	53.555	15.509	1.027	0.817	0.000	0.091	0.044	0.094
Pdensi_DN52926_c0_g1d254762	FC_3_2	Needles	77.7768039874619	2137.67195207191	1107.72437802969	-4.77935347765325	0.369217756639064	-12.94453853238	2.52274567517111e-38	1.39365101542183e-36	2.619	3.722	1.464	3.552	5.263	9.566	2.944	1.527	2.069	1.941	2.509	1.258	4.959	5.163	6.891	1.282	0.691	0.478	2.820	23.331	13.987	9.244	20.321	79.068	55.542	44.258	47.598
Pdensi_DN37337_c0_g1d89013	FC_3_2	Needles	44.6599859760605	2827.58848676666	1436.12423637136	-5.98329969888161	0.462479236810262	-12.9374450194752	2.76678705265272e-38	1.52703264007394e-36	9.284	2.745	2.247	2.436	1.051	3.173	1.686	1.063	1.012	1.529	0.774	1.622	5.371	2.624	1.416	1.991	0.624	0.819	14.134	5.871	3.238	1.218	0.909	0.304	70.242	90.998	35.899
Pdensi_DN17584_c0_g1d281607	FC_3_2	Needles	4357.72931397381	18.0427296363847	2187.8860218051	7.84808110221413	0.606855403857665	12.9323740916293	2.95549518889572e-38	1.62965339313416e-36	49.653	109.065	70.748	163.148	131.576	86.186	120.808	129.399	115.136	114.921	138.763	105.588	38.079	89.516	39.184	73.258	23.096	13.462	4.922	35.220	7.816	37.406	2.378	1.318	0.136	1.008	0.198
Pdensi_DN13827_c0_g2d392397	FC_3_2	Needles	600.779707710163	7.1868022412352	303.983254975699	6.40247694293032	0.495153719591482	12.9302814249534	3.03705143258023e-38	1.67305385337988e-36	5.401	18.668	11.060	28.737	33.846	21.098	21.322	13.225	15.925	9.739	6.581	7.716	9.788	19.036	11.696	6.064	10.775	38.709	3.871	2.921	2.868	1.276	4.263	4.178	0.138	0.206	0.149
Pdensi_DN19430_c0_g1d61060	FC_3_2	Needles	721.07102091149	3.36078087012938	362.215900890809	7.93400158877868	0.613608383794807	12.9300736403104	3.0452703940701e-38	1.67601075368021e-36	7.508	23.060	18.619	23.032	25.575	17.329	22.833	18.137	19.537	18.531	17.037	15.678	8.818	17.792	10.973	13.266	11.355	8.403	18.008	5.162	13.119	10.379	0.509	0.398	0.097	0.045	0.072
Pdensi_DN21942_c0_g1d66615	FC_3_2	Needles	693.77661306033	5.33881013436876	349.55771159735	7.00608584669921	0.541914576141376	12.9283952769549	3.11247413847241e-38	1.71139492409046e-36	6.706	18.997	21.592	12.570	12.912	13.513	15.636	18.239	24.115	39.038	18.703	43.258	14.661	17.505	11.359	17.575	10.106	9.965	4.474	18.963	18.885	6.181	19.954	2.051	0.101	0.174	0.108
Pdensi_DN20881_c1_g1	FC_3_2	Needles	1512.31715915076	38.4653798972888	775.391269524027	5.26317492441075	0.407384681914286	12.9194227423556	3.49755571536844e-38	1.9213348354546e-36	16.971	46.086	32.849	47.380	45.671	33.683	57.169	32.611	37.361	43.755	34.081	31.430	19.781	41.821	27.170	20.698	18.250	12.252	10.481	7.260	10.674	5.844	3.355	4.847	0.550	1.445	0.809
Pdensi_GG_25304_c0_g1	FC_3_2	Needles	8764.99928520137	1234.89341128565	4999.94634824351	2.8241609283758	0.218643197752758	12.9167564205193	3.62086208061978e-38	1.98575308622956e-36	127.990	224.946	179.087	321.379	242.323	199.388	235.991	229.176	268.865	210.710	227.871	202.095	105.902	192.187	108.335	123.391	48.578	32.987	21.645	45.979	30.844	89.191	21.064	25.239	19.426	32.046	37.848
Pdensi_DN19455_c1_g3	FC_3_2	Needles	80.6018032278263	2005.69856640195	1043.15018481489	-4.63676986946671	0.358973660276588	-12.9167412057311	3.62157795885961e-38	1.98575308622956e-36	2.321	2.661	1.503	3.116	2.983	0.895	2.580	2.720	1.456	2.575	2.072	2.254	2.586	4.099	1.980	5.017	4.864	3.676	3.477	2.850	2.937	0.832	2.340	0.824	28.603	53.845	63.556
Pdensi_DN35848_c0_g1d87679	FC_3_2	Needles	87.409133414918	1451.55505124035	769.482092327632	-4.05602455911402	0.31413378712542	-12.9117742991925	3.86296054115853e-38	2.11613194453641e-36	6.340	1.865	1.876	2.797	4.822	3.410	1.899	2.322	3.077	3.050	2.526	1.348	5.710	2.645	3.178	1.580	2.457	2.444	0.635	3.648	2.887	2.175	0.464	0.000	24.494	34.043	45.768
Pdensi_DN19095_c0_g1d217977	FC_3_2	Needles	1523.31322612407	2.88226405020028	763.097745087135	9.79716182692471	0.7588076333998	12.9112589221448	3.8889049702159e-38	2.12836075646481e-36	6.866	21.107	13.375	24.698	58.912	63.696	42.124	43.892	41.688	33.175	47.185	31.806	32.692	40.645	49.810	22.025	33.537	32.952	96.014	65.087	49.836	38.651	14.961	4.131	0.168	0.000	0.032
Pdensi_DN23545_c0_g3	FC_3_2	Needles	126.124793486132	5016.75013285414	2571.43746317014	-5.31446729767635	0.411750402061599	-12.907011799059	4.10941002712333e-38	2.24694894869099e-36	4.619	1.640	3.423	9.481	3.730	7.287	3.602	1.980	4.948	1.446	1.891	2.458	5.365	2.443	6.222	7.581	5.043	9.600	11.611	12.464	10.953	2.840	6.066	8.666	125.212	106.343	116.025
Pdensi_GG_151687_c0_g1	FC_3_2	Needles	721.557406717584	18.1181650871556	369.83778590237	5.40523938766429	0.41884097864647	12.9052305367347	4.20554993973218e-38	2.29737936717024e-36	4.989	17.092	9.776	13.580	29.021	14.424	25.213	20.326	15.136	19.249	13.951	12.438	5.516	18.268	6.578	5.447	4.181	3.366	4.683	4.178	7.406	5.642	1.196	0.000	0.480	0.362	0.389
Pdensi_DN13882_c0_g1d107102	FC_3_2	Needles	8.17493405743527	362.913887286475	185.544410671955	-5.4687084484154	0.423798686032139	-12.9040240771315	4.27193283205916e-38	2.33147576541881e-36	0.655	0.458	0.065	0.082	0.157	0.598	0.250	0.238	0.191	0.344	0.289	0.271	0.508	0.338	0.331	0.089	0.324	0.696	0.928	3.991	0.140	7.326	2.207	2.855	6.929	11.741	7.297
Pdensi_DN9008_c0_g1d265354	FC_3_2	Needles	767.5791319625	37.3454247245893	402.462278343545	4.41268544757332	0.341978617586587	12.9033957699301	4.30691554243316e-38	2.34838764998774e-36	1.854	6.586	3.075	32.851	71.882	62.318	25.477	21.929	17.099	11.405	15.118	9.250	30.690	53.987	46.762	15.462	22.618	12.930	22.058	26.665	16.835	31.995	10.934	5.360	0.921	0.942	0.709
Pdensi_DN20436_c1_g2	FC_3_2	Needles	2.56988396622355	631.77416452353	317.172024244877	-7.93596999131686	0.615034941728386	-12.9032831354508	4.31321680709636e-38	2.3496438434135e-36	0.449	0.338	0.179	0.056	0.054	0.161	0.049	0.093	0.053	0.105	0.113	0.053	0.100	0.103	0.050	0.047	0.394	0.503	1.485	0.313	9.557	0.215	0.000	0.000	13.109	21.621	10.184
Pdensi_DN24922_c0_g1d136366	FC_3_2	Needles	39.8016283050608	619.565723050773	329.683675677917	-3.95666553476625	0.306645616049736	-12.9030559306105	4.32595554080068e-38	2.35440130308077e-36	1.933	0.771	1.180	0.830	0.728	2.191	1.017	1.117	1.192	1.063	1.044	1.306	1.561	1.267	1.209	1.073	0.730	1.158	0.753	0.449	1.065	0.580	0.541	2.298	14.875	15.833	12.493
Pdensi_DN20422_c0_g1d290701	FC_3_2	Needles	485.503508774039	6.9949123739573	246.249210573998	6.03728916845591	0.467931940460725	12.9020668315815	4.38184875650771e-38	2.38041301348213e-36	5.366	9.972	11.836	13.982	13.803	10.286	11.818	14.418	14.418	12.661	12.037	9.799	5.013	10.265	6.209	17.363	11.284	10.448	50.351	2.273	24.885	19.079	0.243	0.377	0.103	0.267	0.158
Pdensi_DN19360_c0_g1	FC_3_2	Needles	479.495810328528	34.1412336497382	256.818521989133	3.85390465828689	0.298754681027062	12.8998971498552	4.50698298073175e-38	2.44613067981931e-36	3.721	13.751	6.564	4.328	8.898	6.387	14.659	12.215	13.329	10.842	12.418	5.862	3.843	6.875	5.769	5.918	3.678	1.568	1.639	0.865	0.876	0.519	0.180	0.050	0.813	0.879	0.707
Pdensi_DN9798_c0_g1	FC_3_2	Needles	7665.15035963092	1.17758541965944	3833.16397252529	13.1315781510618	1.01844497888074	12.8937531465797	4.88093566738155e-38	2.64664684126403e-36	56.286	118.815	96.946	113.190	179.905	117.174	162.764	233.503	244.600	175.869	214.700	167.161	86.178	120.145	98.790	119.735	115.985	86.135	98.434	63.580	100.444	9.964	8.233	0.796	0.042	0.015	0.000
Pdensi_DN21129_c0_g1	FC_3_2	Needles	741.030311093283	13.4210997274705	377.225705410377	5.82051453580462	0.451526573702521	12.8907463586835	5.07502624353522e-38	2.74935453980421e-36	22.416	17.654	11.540	24.805	17.211	18.574	20.430	16.451	25.142	16.482	17.531	18.830	16.444	18.802	13.330	9.044	4.570	3.613	2.551	1.293	3.125	0.390	0.758	0.173	0.314	0.219	0.441
Pdensi_DN22326_c2_g1	FC_3_2	Needles	484.176985014529	38.3971954498208	261.287090232175	3.64085510104248	0.282701839236509	12.8787810892045	5.92641299532191e-38	3.20763010545144e-36	6.660	11.818	8.880	18.959	14.238	17.830	14.011	12.635	13.926	18.552	11.858	17.728	8.877	16.088	9.585	7.800	6.121	8.136	3.982	4.565	5.468	6.129	17.920	15.973	0.672	1.194	0.861
Pdensi_DN9302_c0_g2	FC_3_2	Needles	2.88119289873048	850.355100043623	426.618146471177	-8.2253665606513	0.638944353818863	-12.8733691932477	6.35675800888434e-38	3.43422682908284e-36	0.209	0.113	0.052	0.000	0.252	0.566	0.115	0.000	0.123	0.061	0.066	0.000	0.000	0.421	0.352	0.113	0.057	0.195	0.059	0.304	0.000	0.374	0.385	5.146	12.963	22.035	26.658
Pdensi_DN14634_c0_g1d464542	FC_3_2	Needles	2081.76208086493	1.32089889598503	1041.54148988046	10.3056476733018	0.800564798501333	12.8729712980062	6.38959713456363e-38	3.44879825502769e-36	45.201	96.387	78.316	43.946	63.727	107.080	54.354	47.419	72.383	42.802	59.000	61.478	83.032	110.144	146.570	60.557	85.074	72.533	101.736	257.160	421.894	65.486	9.240	5.679	0.000	0.085	0.018
Pdensi_DN20840_c1_g1	FC_3_2	Needles	3884.23160811768	383.915844619688	2134.07372636868	3.34826807558938	0.260129893156003	12.871523664454	6.5105026218097e-38	3.51083333584727e-36	20.037	46.809	34.335	78.766	76.099	57.339	95.570	105.777	123.659	125.876	117.476	108.045	23.465	42.774	27.381	28.223	31.261	22.810	31.463	23.827	35.650	123.871	5.579	2.400	9.328	9.714	7.700
Pdensi_DN18083_c0_g1	FC_3_2	Needles	661.368244524451	9923.31510056031	5292.34167254238	-3.9068100663468	0.30367513087073	-12.8650971686248	7.07528943075655e-38	3.8119013515164e-36	34.059	26.445	19.398	42.130	29.171	27.113	19.350	18.766	17.359	9.634	16.927	9.832	27.550	26.202	21.465	30.443	33.469	24.945	48.801	29.809	25.351	9.367	5.486	0.599	269.125	188.612	222.299
Pdensi_DN9706_c0_g1d385932	FC_3_2	Needles	14.9228388175266	1070.30398747929	542.61341314841	-6.16098311656993	0.478908224088007	-12.864642548794	7.11703993843447e-38	3.83088361301502e-36	1.118	0.828	0.488	1.542	1.433	1.058	0.532	0.423	0.302	0.402	0.355	0.166	1.659	1.779	1.073	0.939	0.453	0.542	0.883	1.237	0.797	0.664	0.056	0.018	23.631	15.369	35.838
Pdensi_DN31306_c0_g1	FC_3_2	Needles	39.0760380055753	3538.66366192128	1788.86984996343	-6.49847018837834	0.50529535429259	-12.8607360688605	7.48603944725378e-38	4.02581804821711e-36	2.268	2.491	1.331	2.387	1.080	2.900	1.909	0.935	0.481	0.180	0.941	0.244	3.855	4.196	4.831	1.584	0.596	0.968	1.318	0.478	0.478	1.236	1.200	28.875	74.411	73.181	101.812
Pdensi_DN20772_c0_g1d493131	FC_3_2	Needles	367.299116355464	2429.73003983249	1398.51457809398	-2.72787518316771	0.212205229384006	-12.854891423205	8.07391475375391e-38	4.33799483830805e-36	9.777	14.057	7.456	11.317	10.802	8.897	9.906	9.777	11.079	12.146	11.935	11.121	9.880	14.044	8.066	5.837	6.959	14.534	4.704	5.975	3.822	3.806	3.517	1.949	38.146	72.039	65.893
Pdensi_DN18948_c0_g3	FC_3_2	Needles	773.846260834921	5823.49133781963	3298.66879932728	-2.91257077336556	0.226581725656887	-12.8543939936977	8.12601777139245e-38	4.36200181355869e-36	34.918	33.226	28.294	38.226	29.794	23.376	23.556	20.884	20.482	19.680	21.154	16.958	25.450	30.467	20.260	28.754	27.158	20.990	18.735	18.371	23.489	37.522	15.660	15.654	85.768	169.474	168.363
Pdensi_DN22690_c2_g1	FC_3_2	Needles	636.976383203596	19.0818368864901	328.029110045043	5.07603484449514	0.394992416607023	12.8509678441378	8.494081514477e-38	4.55541621660076e-36	6.668	11.537	8.346	19.521	23.258	17.931	22.541	13.488	17.463	17.645	22.460	18.970	8.129	14.972	8.662	11.416	13.541	9.342	14.736	12.306	13.978	10.863	12.395	4.944	0.371	0.442	0.512
Pdensi_DN22576_c1_g1	FC_3_2	Needles	65.0824656845096	14657.6065450419	7361.34450536318	-7.81663565889816	0.608473575640694	-12.8463025706048	9.02204340469448e-38	4.83415395883808e-36	3.437	0.651	0.591	2.407	0.255	21.660	1.812	0.515	3.111	0.152	0.680	1.591	0.848	2.007	11.887	0.189	0.659	1.051	0.474	0.321	0.501	2.135	1.170	32.233	351.876	305.980	361.829
Pdensi_DN17090_c0_g2	FC_3_2	Needles	95.4818531702273	4618.10206391652	2356.79195854338	-5.59611823095997	0.435673197132573	-12.8447613206215	9.20353451906852e-38	4.92690852000299e-36	9.262	4.706	5.047	6.153	2.463	4.817	4.184	1.539	2.341	2.537	1.877	2.962	6.913	4.947	4.542	5.157	1.612	2.379	2.202	1.785	2.759	3.850	4.481	0.736	68.555	157.694	110.417
Pdensi_GG_43114_c0_g1	FC_3_2	Needles	6.82318082521062	1049.00207208255	527.912626453881	-7.26362193472792	0.565542096726406	-12.8436450208973	9.33724709587173e-38	4.99394037350541e-36	0.409	0.328	0.156	0.593	0.324	0.295	0.283	0.121	0.181	0.124	0.256	0.445	0.453	0.602	0.212	0.178	0.227	0.106	1.277	0.274	0.392	0.300	0.115	0.089	28.890	14.814	27.859
Pdensi_DN21774_c0_g1	FC_3_2	Needles	553.746374494213	2.98363929504989	278.365006894631	7.23412505507114	0.563274624035225	12.8429805753485	9.41775062587922e-38	5.03241785489595e-36	16.277	12.961	9.513	16.499	7.800	6.885	16.357	14.791	15.273	28.880	13.510	14.574	12.058	7.180	6.760	13.112	3.227	2.148	2.314	1.965	1.528	0.076	0.109	0.026	0.020	0.128	0.091
Pdensi_DN21431_c0_g1	FC_3_2	Needles	651.542450942731	13.8576783159236	332.700064629327	5.45770033216676	0.424997054895005	12.8417368292471	9.57030057879882e-38	5.10928880764047e-36	5.080	8.328	8.310	17.569	24.061	19.952	15.925	17.673	20.904	13.781	16.008	17.479	6.566	14.239	13.117	7.168	3.800	2.576	2.498	2.006	3.355	0.704	0.419	0.509	0.163	0.332	0.531
Pdensi_DN11215_c0_g1d387893	FC_3_2	Needles	250.697325290848	3515.37227328215	1883.0347992865	-3.81099809961403	0.296842738667894	-12.8384413804973	9.98647920974107e-38	5.32663576650971e-36	7.497	10.016	8.672	8.075	9.996	7.593	6.504	6.297	8.175	5.390	6.854	5.307	9.383	9.823	7.792	6.421	4.400	5.953	5.540	6.427	6.887	8.501	2.295	1.215	49.109	93.747	113.370
Pdensi_DN19836_c0_g1d118671	FC_3_2	Needles	236.344841964921	4385.93241521341	2311.13862858916	-4.21503021356718	0.328344423503977	-12.8372218677749	1.01450091222879e-37	5.40628731821363e-36	8.361	9.177	7.151	11.591	8.869	7.163	5.208	6.472	8.066	4.197	5.675	4.588	9.184	8.252	6.806	9.576	7.041	5.181	4.675	9.185	4.609	6.364	1.081	0.094	58.489	139.904	123.004
Pdensi_GG_17413_c1_g1	FC_3_2	Needles	1075.51379875823	124.702784329166	600.108291543696	3.11994227431487	0.243239500050831	12.8266267348144	1.16319283910935e-37	6.19305361322542e-36	19.822	74.504	36.948	18.096	31.522	26.074	27.321	32.480	30.285	39.272	42.358	35.431	16.459	34.668	29.191	31.065	31.514	17.466	14.919	12.212	17.074	2.249	3.658	0.490	2.661	3.623	2.537
Pdensi_DN9320_c0_g1d209152	FC_3_2	Needles	30.6249677376631	559.181868796961	294.903418267312	-4.19260593762667	0.327199796462214	-12.8135957997481	1.37606936009358e-37	7.31319899791505e-36	1.494	1.864	0.979	1.412	1.309	0.647	0.912	0.927	0.726	0.495	1.083	0.322	1.442	2.125	1.140	1.075	0.601	0.547	0.507	0.755	0.297	0.338	0.299	0.037	8.721	13.915	17.844
Pdensi_DN21893_c0_g1d221883	FC_3_2	Needles	453.0957998308	6578.40866236345	3515.75223109713	-3.85994795288279	0.301251489322944	-12.8130418925329	1.38592980371953e-37	7.35894922609125e-36	231.494	54.780	50.493	19.305	17.083	17.998	16.833	8.937	12.304	10.298	8.654	13.220	44.973	19.317	15.860	23.536	9.065	14.471	5.261	8.633	8.030	13.338	4.399	5.631	123.035	149.330	196.524
Pdensi_GG_131201_c0_g1	FC_3_2	Needles	2502.79977847263	2.01122006162101	1252.40549926713	10.0149057140161	0.781794121439322	12.8101573539312	1.43842576032375e-37	7.63079672978968e-36	10.327	34.583	15.236	48.546	31.128	14.636	48.349	76.308	84.414	48.918	72.092	56.214	19.465	22.825	8.999	17.928	54.935	19.770	20.522	9.342	17.764	0.000	0.000	0.000	0.000	0.000	0.147
Pdensi_DN20875_c0_g2	FC_3_2	Needles	601.072966052253	81.383753190623	341.228359621438	2.8686079904302	0.223961227124625	12.8085027362077	1.46942546223284e-37	7.78821994991744e-36	7.152	10.930	11.022	14.694	15.714	14.372	15.923	16.761	17.677	14.446	15.519	12.485	8.165	11.568	9.816	10.747	8.419	6.996	7.480	10.700	10.560	9.278	9.711	4.129	1.448	2.182	2.214
Pdensi_DN16531_c0_g1d279248	FC_3_2	Needles	476.358942439757	5.81068879482154	241.084815617289	6.19405581647052	0.483658003882153	12.8066852336837	1.50424264439795e-37	7.96557463018622e-36	2.542	8.166	5.166	10.216	13.327	8.067	13.209	13.902	12.816	14.132	12.603	12.165	3.240	7.042	5.083	3.859	2.057	1.241	1.412	1.376	0.873	2.950	0.657	0.343	0.028	0.253	0.138
Pdensi_DN22775_c0_g1d545346	FC_3_2	Needles	3014.3087008598	13549.5841854478	8281.94644315381	-2.16867594738705	0.169402404398521	-12.8019195187172	1.59948066035223e-37	8.46227486362231e-36	100.114	65.870	62.879	106.683	71.985	68.741	82.521	79.686	90.275	79.107	81.270	63.824	75.370	55.709	46.982	106.027	74.824	74.237	98.659	149.371	132.929	136.004	52.516	40.249	235.294	342.136	395.229
[truncated: 11,633 more rows]
