# Supplementary material for: Transcriptional Regulation of Pine Male and Female Cone Initiation and Development: Key Players Identified Through Comparative Transcriptomics
Source: Front Genet. 2022 Mar 18;13:815093. doi: 10.3389/fgene.2022.815093 (PMC8971679; doi:10.3389/fgene.2022.815093)
Supplement: Supplementary file 2 [file DataSheet3.ZIP › SUP_DEG/salmon.gene.counts.matrix.FC_3_3_vs_MC_2_2.DESeq2.DE_results.P0.001_C2.DE.subset]

sampleA	sampleB	baseMeanA	baseMeanB	baseMean	log2FoldChange	lfcSE	stat	pvalue	padj	Bud_Rep1	Bud_Rep2	Bud_Rep3	FC_3_1_Rep1	FC_3_1_Rep2	FC_3_1_Rep3	FC_3_2_Rep1	FC_3_2_Rep2	FC_3_2_Rep3	FC_3_3_Rep1	FC_3_3_Rep2	FC_3_3_Rep3	FC_3_Rep1	FC_3_Rep2	FC_3_Rep3	MC_2_2_Rep1	MC_2_2_Rep2	MC_2_2_Rep3	MC_2_3_Rep1	MC_2_3_Rep2	MC_2_3_Rep3	MC_2_4_Rep1	MC_2_4_Rep2	MC_2_4_Rep3	Needles_Rep1	Needles_Rep2	Needles_Rep3
Pdensi_DN18081_c1_g3	FC_3_3	MC_2_2	20.7133463269384	8775.7174581626	4398.21540224477	-8.72275177609402	0.285268749953792	-30.5773127182944	2.45174777946937e-205	1.42681913773999e-200	54.689	37.439	117.619	34.518	1.056	1.431	1.455	0.768	0.994	0.611	0.617	0.369	24.608	0.258	1.373	213.401	204.292	250.150	146.636	308.407	229.805	334.305	4.254	0.458	0.000	0.000	0.062
Pdensi_DN15456_c1_g1d344623	FC_3_3	MC_2_2	34.7101781281074	6244.40444585057	3139.55731198934	-7.49261602991952	0.294134208103104	-25.473460153581	3.88109966385981e-143	1.12932238018993e-138	1.522	0.525	135.978	74.636	0.163	0.233	0.415	0.479	0.507	0.697	1.096	0.900	0.060	0.031	3.783	136.744	179.551	156.101	172.899	149.644	124.563	0.489	0.033	0.000	0.000	0.030	0.000
Pdensi_GG_124630_c1_g1	FC_3_3	MC_2_2	36.5501752693447	9643.09360353992	4839.82188940463	-8.04447050197791	0.400877864814897	-20.0671356740846	1.43012712378568e-89	2.77425593652771e-85	155.861	70.586	222.477	66.039	1.472	2.812	1.406	1.317	1.944	0.608	1.497	0.740	69.765	0.287	1.780	353.132	207.873	187.658	140.196	215.829	249.835	185.895	11.085	2.160	0.032	0.047	0.000
Pdensi_DN20270_c0_g3d290192	FC_3_3	MC_2_2	7.42769806561554	1931.5272151494	969.477456607507	-8.03298431157429	0.430713698903909	-18.650403579029	1.25327692663836e-77	1.82339260056615e-73	57.694	12.328	40.775	8.340	0.101	0.833	0.258	0.070	0.256	0.138	0.085	0.341	33.161	0.116	0.533	62.257	40.548	46.173	34.847	54.196	55.234	71.172	41.960	24.451	0.000	0.000	0.000
Pdensi_DN37968_c1_g1	FC_3_3	MC_2_2	7282.56146492802	615.274677314068	3948.91807112104	3.56343491310048	0.196786825863855	18.1080969087118	2.75095371010941e-73	3.20189004227054e-69	5.882	13.078	27.343	67.012	82.598	79.257	161.962	123.347	145.768	181.879	220.962	161.269	19.354	47.975	46.078	18.491	15.145	13.586	10.785	11.810	13.475	5.364	20.619	1.498	0.056	0.000	0.019
Pdensi_DN22738_c1_g1	FC_3_3	MC_2_2	29.3756080256748	1857.78053545577	943.578071740722	-5.98339335793538	0.337320446840296	-17.7380096996261	2.13359409764453e-70	2.06944403510869e-66	8.324	6.268	27.254	15.977	0.257	1.575	0.234	0.891	0.925	0.824	0.612	0.834	1.523	0.000	1.511	63.333	48.037	32.060	27.798	31.734	109.303	29.256	0.000	7.363	0.000	0.000	0.000
Pdensi_DN22306_c3_g4	FC_3_3	MC_2_2	9976.46614140065	781.306190772352	5378.8861660865	3.67225639909644	0.222605292382372	16.4967164966975	3.87392798514572e-61	3.22067304319343e-57	47.848	29.633	19.112	105.064	147.422	163.266	215.911	190.410	288.789	249.249	231.729	291.924	95.055	90.566	114.328	25.290	19.933	14.932	31.030	203.063	67.431	376.071	1135.251	350.271	0.000	0.606	0.869
Pdensi_DN5177_c0_g1	FC_3_3	MC_2_2	33.0104280436354	631.839478740104	332.42495339187	-4.2580344987886	0.264291425156158	-16.1111337466689	2.13080968780252e-58	1.55005750739195e-54	4.940	1.878	20.307	6.560	1.374	1.011	0.924	0.905	1.210	0.909	0.826	0.811	1.231	1.002	0.618	17.633	16.321	14.383	62.585	4.523	94.526	0.327	0.045	0.308	0.170	1.674	1.337
Pdensi_DN13830_c0_g1d462488	FC_3_3	MC_2_2	1307.85360235816	167.073743340918	737.463672849539	2.97109309999108	0.187298496552914	15.8628774638974	1.14524222434145e-56	7.40539072086388e-53	3.804	6.060	6.570	19.122	23.606	8.291	28.362	32.686	43.086	33.790	35.241	32.292	3.025	4.591	1.977	4.320	4.487	3.909	0.829	0.328	4.072	0.061	0.025	0.000	0.000	0.000	0.000
Pdensi_DN10553_c0_g1d103553	FC_3_3	MC_2_2	1010.80913168015	10.6503450438708	510.729738362012	6.57827267641991	0.415018243200892	15.8505626781222	1.39327744484258e-56	8.10831741800587e-53	4.643	0.701	0.216	11.360	11.642	3.421	20.017	19.989	15.058	31.384	18.546	28.384	1.083	1.745	0.362	0.291	0.234	0.265	0.000	1.128	0.155	0.000	0.132	0.000	0.000	0.000	0.000
Pdensi_DN12818_c0_g1d390558	FC_3_3	MC_2_2	2533.47554294349	159.417219028494	1346.44638098599	3.98686913686889	0.253789982983978	15.7093242609208	1.3056331082048e-55	6.90751130591697e-52	24.065	51.513	28.576	25.459	18.014	32.383	36.558	29.827	28.383	76.522	61.611	58.189	26.977	46.047	30.785	4.419	4.689	3.068	2.915	1.957	3.139	0.890	3.649	0.923	0.442	0.890	1.409
Pdensi_DN25050_c2_g2	FC_3_3	MC_2_2	2801.92104114708	489.182349369208	1645.55169525814	2.51447064454104	0.160713351313841	15.6456860863463	3.5551693693947e-55	1.72413863851078e-51	2.431	9.435	12.361	29.888	44.680	77.088	46.031	33.276	56.237	70.995	70.568	75.521	11.673	25.803	28.421	14.699	12.318	10.545	14.826	3.734	8.981	16.498	18.839	0.749	0.324	0.196	0.066
Pdensi_DN15901_c0_g2d346209	FC_3_3	MC_2_2	2.37352625297893	14606.8958278243	7304.63467703862	-12.5639842089993	0.871840994953941	-14.41086652465	4.42128268931004e-47	1.9792382106699e-43	5.721	3.457	98.346	60.053	0.019	0.319	0.017	0.228	0.659	0.165	0.020	0.000	0.365	0.000	3.002	124.620	444.148	511.915	519.807	819.865	557.963	16.935	0.058	0.096	0.098	0.018	0.019
Pdensi_DN6782_c0_g1d450447	FC_3_3	MC_2_2	563.098147687189	8.0477923908027	285.572970038996	6.11359608341082	0.425249523575727	14.3764913173904	7.26872756357975e-47	3.02150620921491e-43	1.311	1.744	0.403	11.881	9.276	6.605	14.332	14.767	17.739	15.059	12.747	15.819	1.685	4.772	2.255	0.271	0.109	0.248	0.785	0.000	0.144	0.000	0.000	0.000	0.000	0.000	0.000
Pdensi_DN21098_c3_g2	FC_3_3	MC_2_2	8.93312589983303	931.582828597364	470.257977248599	-6.70788983899445	0.476322446550062	-14.0826658234958	4.85434672082167e-45	1.76564726103086e-41	1.685	1.523	10.922	7.760	2.531	3.699	0.525	0.971	0.841	0.187	0.202	0.312	0.415	1.534	1.560	16.710	28.681	24.585	7.884	12.281	37.781	14.368	1.147	3.149	0.000	0.000	0.000
Pdensi_DN27235_c1_g1	FC_3_3	MC_2_2	1738.90833585956	17.3764021950011	878.142369027281	6.59444345749111	0.47651100826717	13.839015978816	1.48221738717494e-43	5.07406606259017e-40	6.584	1.047	0.346	23.096	14.632	4.742	35.608	26.245	28.108	47.632	30.995	56.140	3.163	2.636	0.854	0.810	0.227	0.343	0.310	0.242	0.099	0.000	0.000	0.000	0.106	0.311	0.083
Pdensi_DN19793_c0_g1d118277	FC_3_3	MC_2_2	2.15425018136658	817.008644879794	409.58144753058	-8.57452624656678	0.619806758331067	-13.8341928856264	1.58505555763349e-43	5.12466073511326e-40	0.175	0.150	16.559	8.179	0.042	0.038	0.000	0.036	0.000	0.041	0.044	0.083	0.000	0.040	0.079	26.554	16.965	19.529	1.506	2.762	12.496	29.739	0.000	0.000	0.000	0.000	0.126
Pdensi_DN21385_c0_g1	FC_3_3	MC_2_2	1060.56476810976	2.45144635130041	531.508107230531	8.54766250514144	0.624925080748631	13.6778995890223	1.37610501307819e-42	4.21493722847886e-39	0.548	2.326	1.836	65.274	101.272	10.496	67.932	41.486	47.852	31.181	31.458	19.523	7.166	4.668	0.130	0.130	0.032	0.036	0.000	0.000	0.041	0.000	0.000	0.000	0.045	0.000	0.000
Pdensi_GG_88389_c0_g1	FC_3_3	MC_2_2	2233.89253022369	368.186443868573	1301.03948704613	2.60095406768262	0.193582672718077	13.4358826188463	3.72599110769106e-41	1.03256085001519e-37	8.794	14.485	13.371	70.149	74.625	37.754	53.236	69.269	76.921	49.370	66.549	57.114	8.230	24.717	12.190	10.343	8.731	9.084	6.688	11.241	7.893	11.554	62.791	60.843	21.344	9.320	10.330
Pdensi_GG_105008_c0_g1	FC_3_3	MC_2_2	18.2041238629054	2650.99800302864	1334.60106344577	-7.18323371546217	0.540132990983841	-13.2990093835558	2.3455530819481e-40	6.2046275980478e-37	7.324	4.447	43.810	17.758	0.000	0.000	0.000	0.000	0.000	0.693	0.369	0.344	0.324	0.000	0.974	73.500	28.247	102.062	6.166	3.050	111.296	4.890	0.000	0.000	0.000	0.000	0.000
Pdensi_DN22822_c0_g2	FC_3_3	MC_2_2	9144.67960180939	64.4082216701485	4604.54391173977	7.16261692745866	0.541002912594764	13.2395163883781	5.18818232652258e-40	1.31274547249699e-36	0.436	21.697	22.196	2.015	46.838	7.639	15.677	114.892	70.443	102.958	263.162	341.819	3.490	9.699	11.469	0.891	1.530	2.399	0.093	1.346	1.446	0.080	0.435	0.000	0.042	0.000	0.000
Pdensi_DN12696_c1_g3	FC_3_3	MC_2_2	7.9509823351558	762.619380625008	385.285181480082	-6.58168368698866	0.498016071827741	-13.2158057928404	7.11205837460881e-40	1.72455562153639e-36	0.754	0.000	0.157	0.264	1.009	0.631	1.268	0.195	0.689	0.224	0.177	0.212	0.195	0.243	0.236	12.698	21.128	23.395	29.304	11.248	2.292	1.436	3.706	0.409	0.000	1.121	1.767
Pdensi_DN37026_c0_g1d32315	FC_3_3	MC_2_2	469.652393467235	22310.6548472079	11390.1536203376	-5.57008948488095	0.425439077884191	-13.0925666550951	3.63126391231704e-39	8.45300138564811e-36	210.504	104.144	346.337	114.729	41.991	11.503	6.071	11.021	10.914	6.780	17.845	11.727	66.448	11.244	6.002	394.142	692.695	588.031	315.784	0.461	46.822	0.151	0.000	0.200	0.000	0.112	0.000
Pdensi_DN17833_c0_g1d282233	FC_3_3	MC_2_2	3854.5431859857	742.045183839685	2298.2941849127	2.3768543275019	0.182053996323939	13.0557657370654	5.89146600540342e-39	1.31869136788638e-35	11.743	25.267	13.019	52.761	54.400	68.877	86.145	34.192	56.919	111.313	82.577	104.788	21.683	39.194	24.136	20.933	17.720	18.152	44.016	24.980	35.080	104.236	114.474	32.393	40.466	39.024	37.417
Pdensi_DN20745_c4_g3	FC_3_3	MC_2_2	9.24542009696876	643.359479313057	326.302449705013	-6.1244305594019	0.470484600448984	-13.0172816571623	9.75833455469498e-39	2.10331865831492e-35	0.412	0.643	10.052	3.251	0.157	0.140	0.163	0.213	0.327	0.153	0.259	0.288	0.124	0.086	0.126	12.529	20.160	15.736	8.443	1.974	20.273	0.308	0.023	0.000	0.000	0.000	0.067
Pdensi_GG_38489_c2_g1	FC_3_3	MC_2_2	10.1224285596838	1195.28987384369	602.706151201689	-6.88388374821281	0.52938277008586	-13.0036037007708	1.16711180810039e-38	2.42575852800751e-35	1.442	0.871	14.335	5.702	0.101	0.091	0.131	0.263	0.183	0.240	0.275	0.273	0.308	0.083	0.163	15.562	35.162	38.411	45.010	11.502	91.046	4.957	0.000	0.025	0.000	0.014	0.000
Pdensi_DN21087_c1_g1	FC_3_3	MC_2_2	1300.07483499336	197.486368584806	748.780601789082	2.71881458874339	0.212310761551465	12.8058256156004	1.52099444964881e-37	3.05226872385386e-34	8.586	52.717	29.522	32.553	55.647	80.278	44.696	39.868	46.445	31.067	30.270	39.380	14.398	61.176	58.979	5.406	4.964	4.720	5.431	6.196	14.952	34.983	244.720	615.406	9.130	25.402	21.742
Pdensi_DN19793_c0_g1d218948	FC_3_3	MC_2_2	2.80369657326146	861.761605759959	432.28265116661	-8.28191519166508	0.657448213284393	-12.5970609157053	2.19159849086024e-36	4.25140885913674e-33	0.153	0.132	16.473	9.730	0.073	0.033	0.000	0.032	0.000	0.000	0.116	0.109	0.000	0.000	0.138	32.294	14.896	19.920	1.842	2.311	17.327	13.577	0.000	0.000	0.000	0.000	0.000
Pdensi_DN18755_c0_g1d59594	FC_3_3	MC_2_2	2534.44360748215	556.58845023811	1545.51602886013	2.19048052896419	0.174405841910664	12.55967406233	3.51778890674249e-36	6.60391107150923e-33	8.627	15.635	13.805	18.344	25.633	19.391	34.683	36.241	56.855	68.201	60.786	67.393	17.906	30.170	17.057	13.757	13.152	15.459	21.258	22.556	23.001	25.321	120.178	47.786	12.459	57.787	79.184
Pdensi_DN18569_c3_g6	FC_3_3	MC_2_2	3259.95056352348	777.45165978675	2018.70111165511	2.0674576491101	0.164921042074536	12.536045268109	4.74069303368486e-36	8.62154286838512e-33	66.290	67.499	55.103	62.602	63.324	85.021	80.926	76.547	69.573	82.825	93.954	75.744	56.495	71.830	51.734	22.839	17.406	19.418	12.952	27.076	28.266	315.718	140.686	189.870	29.508	90.044	78.917
Pdensi_DN24854_c2_g5	FC_3_3	MC_2_2	711.835587414734	4.97844585348465	358.407016634109	7.06118370372988	0.564300004932989	12.5131732092903	6.32462364251114e-36	1.11535696211993e-32	0.000	0.117	0.410	0.462	0.676	0.256	4.631	16.444	17.992	13.062	25.712	16.340	0.024	0.000	0.000	0.216	0.120	0.054	0.000	0.101	0.000	0.000	0.000	0.000	0.000	0.000	0.000
Pdensi_DN19469_c0_g5	FC_3_3	MC_2_2	9.66222535132086	1590.68187970384	800.172052527578	-7.37162328540518	0.591806493549788	-12.4561378858629	1.29491288350678e-35	2.21643382848707e-32	0.680	0.305	47.950	21.563	0.000	0.184	0.000	0.295	0.731	0.066	0.215	0.469	0.000	0.000	0.254	62.291	26.413	35.532	1.020	2.175	1.135	2.828	0.000	0.000	0.000	0.000	0.000
Pdensi_DN15586_c0_g3d276568	FC_3_3	MC_2_2	583.794779470583	19.4884890516899	301.641634261136	4.93020121393852	0.396468921512356	12.4352778904636	1.68154991455797e-35	2.79598510936044e-32	0.130	0.448	0.244	3.183	4.862	3.355	9.530	13.950	17.771	12.515	14.487	18.219	0.307	1.772	0.874	0.389	0.619	0.462	0.971	0.700	0.468	0.408	0.064	0.848	3.762	1.452	3.264
Pdensi_DN36795_c0_g1d376592	FC_3_3	MC_2_2	2927.5931484248	467.249791227066	1697.42146982593	2.6435918304937	0.212661963875288	12.4309574797494	1.77495531201542e-35	2.86931387050136e-32	32.043	45.482	39.779	133.210	124.331	46.918	103.478	85.780	113.704	85.454	72.810	68.556	32.790	44.967	10.390	15.477	10.793	9.789	5.092	2.136	7.256	0.425	0.142	0.091	0.737	0.369	0.543
Pdensi_DN30813_c0_g1d371414	FC_3_3	MC_2_2	6290.21707282339	522.585476011519	3406.40127441746	3.5862997133124	0.28884515286141	12.4159940985166	2.14011971761971e-35	3.36611911044856e-32	6.323	99.420	51.218	35.623	87.537	99.735	197.989	169.426	179.694	191.838	150.302	145.295	33.279	128.588	85.054	18.165	13.555	8.668	9.916	2.134	3.032	0.000	0.000	0.000	0.000	0.000	0.000
Pdensi_DN8591_c0_g1d47749	FC_3_3	MC_2_2	522.360928144199	51.9188417836328	287.139884963916	3.31325259752197	0.267295064693791	12.3954873664337	2.76459779270483e-35	4.23390876695395e-32	3.767	9.108	7.284	9.873	13.558	11.594	11.588	10.982	13.086	13.465	14.140	12.885	4.198	6.381	6.870	1.689	1.222	1.077	0.974	4.515	4.680	4.461	0.769	0.758	0.000	1.552	1.665
Pdensi_DN21238_c0_g1d221063	FC_3_3	MC_2_2	633.941052409083	64.6824370756414	349.311744742362	3.29286852239726	0.265751373807398	12.3907864528435	2.93154256269206e-35	4.3744628456007e-32	1.371	1.820	2.113	3.786	4.811	6.456	6.095	10.656	14.134	13.995	18.214	16.902	2.596	2.727	4.903	1.746	1.712	1.472	1.110	4.078	2.162	5.313	14.624	3.555	0.000	0.000	0.000
Pdensi_DN8237_c0_g1d452245	FC_3_3	MC_2_2	1857.58249566799	10.4671423289769	934.024818998481	7.39324968738849	0.599255910085829	12.3373830160967	5.69778711596936e-35	8.28971047502382e-32	0.021	0.011	0.149	0.093	0.013	1.917	11.990	28.943	49.771	31.651	76.340	35.820	2.402	0.489	0.998	0.543	0.189	0.122	0.330	0.000	0.037	0.016	0.066	0.196	0.000	0.000	0.038
Pdensi_DN492_c0_g1d324418	FC_3_3	MC_2_2	59.5905296715221	752.249908747731	405.920219209627	-3.66056891109254	0.297426090134028	-12.3074909448697	8.25497390160587e-35	1.17172307604355e-31	4.659	3.257	14.466	5.580	1.716	2.681	1.994	1.335	2.239	1.347	1.436	1.839	1.007	1.422	1.250	24.149	19.036	14.723	13.883	2.135	11.261	8.992	4.080	10.042	0.951	3.076	2.630
Pdensi_DN15894_c0_g2	FC_3_3	MC_2_2	3889.47112715072	215.015765665061	2052.24344640789	4.16948188885213	0.339246959608326	12.2904031141973	1.01996134538818e-34	1.41327786800501e-31	2.807	16.972	11.771	40.555	82.971	87.609	70.653	55.422	54.029	103.199	117.105	80.979	18.842	43.382	31.357	8.689	4.409	3.692	6.259	2.651	5.526	45.789	44.885	0.365	0.060	0.000	0.000
Pdensi_GG_27620_c0_g1	FC_3_3	MC_2_2	22.7221745610828	2377.54561696087	1200.13389576098	-6.71316312695103	0.552229298669249	-12.1564776500057	5.29948276040945e-34	7.17229531918113e-31	7.886	9.641	33.201	14.331	0.224	0.201	0.000	0.193	0.000	0.218	0.466	1.085	0.809	0.000	0.410	49.194	74.375	55.761	55.216	32.493	166.413	17.221	0.000	0.000	0.000	0.000	0.000
Pdensi_DN9737_c0_g1d454188	FC_3_3	MC_2_2	571.576176790316	68.6217602509316	320.098968520624	3.04545999362179	0.252808235926799	12.046522070205	2.02307307786731e-33	2.67579001908104e-30	0.613	0.690	1.044	8.664	4.373	7.579	10.253	11.384	16.895	15.293	15.044	13.946	2.718	5.223	5.144	2.242	1.478	1.570	1.060	2.371	1.417	0.394	0.536	0.533	0.045	0.000	0.000
Pdensi_DN19016_c0_g3	FC_3_3	MC_2_2	616.552240994807	19.3375675334931	317.94490426415	5.03036360855256	0.422572255177183	11.9041502297479	1.1260453663233e-32	1.45625191419001e-29	0.096	0.104	0.192	2.804	1.164	1.050	9.187	9.661	12.038	13.577	13.869	20.324	0.000	0.000	0.000	0.432	0.313	0.710	0.214	2.458	0.276	0.146	3.540	0.582	0.000	0.000	0.000
Pdensi_DN22031_c0_g1	FC_3_3	MC_2_2	20.4061311965253	1587.65629055966	804.031210878094	-6.28088589626021	0.528089739307492	-11.8935957825967	1.27784203918233e-32	1.61663685461423e-29	9.276	8.817	32.401	12.464	0.000	0.179	0.118	0.808	1.371	0.581	0.706	0.291	2.030	0.000	0.033	66.230	38.617	19.281	11.092	43.653	75.785	19.967	0.753	0.238	0.000	0.000	0.000
Pdensi_GG_136005_c0_g1	FC_3_3	MC_2_2	7.36141007195303	928.122015535334	467.741712803644	-6.97831822774944	0.591355468894796	-11.8005473776905	3.87780742165622e-32	4.80155065341926e-29	0.457	0.990	20.521	7.825	0.000	0.000	0.000	0.359	0.135	0.135	0.289	0.135	0.000	0.000	0.128	17.019	15.222	37.900	0.127	5.358	12.011	39.080	0.000	0.000	0.000	0.000	0.000
Pdensi_DN22617_c0_g1	FC_3_3	MC_2_2	8.87449986063253	739.717093915921	374.295796888277	-6.37953724820662	0.545400010185842	-11.6969877687256	1.3205836771224e-31	1.60109765987115e-28	0.655	0.270	12.907	5.121	0.000	0.154	0.196	0.097	0.528	0.224	0.230	0.212	0.000	0.000	0.071	12.179	14.284	29.209	10.774	5.466	30.743	2.210	0.088	0.218	0.000	0.018	0.098
Pdensi_DN16641_c4_g1	FC_3_3	MC_2_2	1398.25798660992	339.722672375679	868.990329492799	2.04391027201973	0.175015573095553	11.6784480139023	1.6426734797702e-31	1.95095971078993e-28	10.973	8.437	4.972	9.818	18.753	15.979	16.177	22.967	29.865	35.085	39.142	34.091	14.008	19.773	11.034	8.699	8.681	8.475	14.848	35.273	15.732	36.178	84.658	79.274	18.749	35.816	39.380
Pdensi_DN22988_c1_g2	FC_3_3	MC_2_2	4.00511620955105	511.804233888416	257.904675048984	-7.00347121657938	0.600460048243367	-11.6635090662033	1.95803044283677e-31	2.27899079302657e-28	0.577	0.328	13.768	5.659	0.896	0.109	0.111	0.458	0.000	0.079	0.128	0.120	0.188	0.428	0.190	17.107	7.352	15.179	1.500	1.852	7.418	16.213	0.582	0.000	0.000	0.000	0.285
Pdensi_DN19635_c0_g1d218821	FC_3_3	MC_2_2	1.55131285223338	1974.06773275953	987.809522805882	-10.3265509258715	0.886063037596474	-11.6544201571518	2.17858341380168e-31	2.48597726175692e-28	1.735	1.366	23.274	6.405	0.000	0.052	0.000	0.038	0.056	0.028	0.031	0.072	0.376	0.000	0.232	17.932	66.315	61.774	48.431	14.188	31.268	7.064	0.000	0.000	0.000	0.000	0.015
Pdensi_DN20978_c0_g1	FC_3_3	MC_2_2	597.107010644685	5.53117460537172	301.319092625028	6.74267231821637	0.581009180704365	11.6051046044438	3.88212613478823e-31	4.34469639500261e-28	0.375	7.225	1.453	0.304	0.617	0.430	3.010	7.537	11.839	10.234	23.150	12.843	0.291	0.430	0.591	0.145	0.156	0.118	0.054	0.163	0.147	0.000	0.172	0.019	0.000	0.000	0.000
Pdensi_DN9914_c0_g1d454529	FC_3_3	MC_2_2	494.954705691061	31.1280054057452	263.041355548403	3.9724861400919	0.343580577574817	11.5620218352618	6.41796304237588e-31	7.04716560781334e-28	0.092	0.345	0.091	1.151	1.046	1.087	8.088	4.980	11.290	14.977	10.780	12.608	3.561	1.684	0.308	1.074	0.602	0.741	0.878	0.160	0.065	9.388	0.056	0.185	0.000	0.000	0.000
Pdensi_DN20154_c1_g1	FC_3_3	MC_2_2	15.6630054915328	1612.78801272013	814.22550910583	-6.68111570960318	0.580072478948643	-11.5177257188833	1.07408616115832e-30	1.15754663397722e-27	6.840	2.758	19.306	7.175	0.617	0.069	0.564	0.333	0.075	0.674	0.484	0.075	1.636	0.442	0.143	49.364	39.231	35.318	23.381	24.973	28.450	14.909	0.078	0.000	0.780	0.502	0.384
Pdensi_DN16465_c0_g1d184695	FC_3_3	MC_2_2	1240.42926836355	308.523952168417	774.476610265986	2.00912601847368	0.175454810770605	11.4509599916327	2.32555652077493e-30	2.46069249605487e-27	9.168	5.147	6.639	18.569	23.011	11.719	26.090	24.264	37.305	29.082	32.490	34.516	7.168	8.001	6.048	8.406	7.183	8.011	7.077	7.330	9.415	3.684	6.758	2.414	25.693	33.561	30.958
Pdensi_DN20401_c0_g1d63113	FC_3_3	MC_2_2	7.28879492207629	2691.95451279395	1349.62165385801	-8.52549504187153	0.745558355067992	-11.43504728224	2.79384476768756e-30	2.90340339464902e-27	4.978	1.673	14.402	4.873	0.040	0.047	0.276	0.457	0.618	0.296	0.070	0.196	1.591	0.152	0.273	18.195	92.143	87.949	129.298	44.251	151.040	26.232	0.542	1.913	0.017	0.037	0.040
Pdensi_DN15773_c0_g1d468033	FC_3_3	MC_2_2	3326.70330312123	313.393338821595	1820.04832097141	3.40919176819728	0.298885168084359	11.406359807172	3.88656065052422e-30	3.96811023891066e-27	5.385	31.092	8.865	27.660	66.978	126.432	42.321	50.016	58.536	64.796	102.233	90.578	37.756	72.556	57.684	7.180	9.743	6.790	15.530	40.158	26.396	82.148	196.452	3.591	0.357	0.029	0.000
Pdensi_DN9752_c0_g1d454312	FC_3_3	MC_2_2	2729.08819054143	421.041268835874	1575.06472968865	2.69858568371671	0.23839596304824	11.3197625044122	1.04755327753899e-29	1.05109328516653e-26	32.385	20.196	12.009	18.726	12.178	19.938	12.145	27.590	39.650	73.305	54.842	83.330	36.805	21.723	11.864	10.410	10.286	11.331	16.937	37.423	27.808	1704.885	258.446	207.815	503.914	288.555	207.280
Pdensi_GG_70304_c1_g1	FC_3_3	MC_2_2	1.53474085381775	6474.95783085043	3238.24628585212	-12.0445700964375	1.06625918353519	-11.2960997498785	1.37176069505287e-29	1.35306754931012e-26	4.961	1.826	19.197	8.467	0.000	0.045	0.030	0.196	0.025	0.033	0.080	0.033	1.128	0.000	0.427	16.844	216.824	240.144	297.245	0.954	58.051	0.220	0.000	0.000	0.033	0.032	0.042
Pdensi_GG_18598_c0_g1	FC_3_3	MC_2_2	25.0836796613572	1064.73272918347	544.908204422416	-5.40743331303788	0.478862697721868	-11.2922416775479	1.43333695718196e-29	1.39024129266935e-26	5.274	2.447	24.867	9.077	0.000	0.274	0.140	0.526	0.744	0.740	0.476	0.741	1.959	0.000	0.140	35.805	12.626	34.157	9.186	5.826	99.911	25.643	0.000	0.000	0.000	0.000	0.000
Pdensi_DN12205_c0_g1d269792	FC_3_3	MC_2_2	1266.84999539346	309.390465977054	788.120230685255	2.0331400710542	0.181177006121855	11.2218438452767	3.18558307742883e-29	3.03915070121391e-26	6.060	10.105	8.015	16.048	21.860	16.437	19.994	33.324	40.265	29.533	35.308	33.296	11.844	20.579	11.486	8.539	7.916	7.202	4.836	8.806	7.498	4.571	9.304	11.167	3.322	5.349	5.427
Pdensi_DN18399_c0_g1d478280	FC_3_3	MC_2_2	342.485594549793	5105.4157559099	2723.95067522985	-3.89764146721479	0.3475800748022	-11.2136504643796	3.49476396863791e-29	3.28034328901374e-26	12.652	37.671	5.831	14.270	10.944	2.498	18.408	12.047	11.547	12.359	6.133	8.059	11.063	15.596	2.084	125.806	160.437	101.267	148.949	89.672	73.281	13.446	11.576	0.000	21.228	23.842	10.191
Pdensi_GG_93564_c0_g1	FC_3_3	MC_2_2	0	2517.08194363182	1258.54097181591	-13.8621110039308	1.23865213938598	-11.1912865308596	4.49858464157626e-29	4.15554971112971e-26	0.000	0.000	0.000	0.000	0.000	0.000	0.000	0.000	0.000	0.000	0.000	0.000	0.000	0.000	0.000	45.494	64.772	79.209	36.053	84.197	27.100	0.000	47.660	0.000	13.198	8.154	0.000
Pdensi_DN20745_c4_g2	FC_3_3	MC_2_2	14.6138540647129	821.48650380698	418.050178935847	-5.81037226092622	0.519256601974142	-11.1897898627306	4.57516623567996e-29	4.16025584768173e-26	2.751	1.094	6.364	1.727	0.267	0.093	0.100	0.226	0.122	0.371	0.654	0.131	0.443	0.035	0.041	20.646	20.962	20.916	12.597	15.136	21.806	8.526	0.023	0.000	0.000	0.000	0.000
Pdensi_DN9715_c0_g1	FC_3_3	MC_2_2	1022.99204631671	98.9253604107778	560.958703363742	3.36825343860286	0.301129522588892	11.1853975978346	4.80745805579853e-29	4.30422813869617e-26	0.911	2.395	4.010	10.749	12.557	19.487	23.008	24.316	39.677	23.711	22.858	32.683	2.260	6.409	8.301	3.125	1.786	2.714	0.721	0.698	2.809	0.219	0.126	0.329	0.000	0.033	0.053
Pdensi_GG_121151_c0_g1	FC_3_3	MC_2_2	1.22690167865884	626.714566208401	313.97073394353	-9.00046507750822	0.805167013020709	-11.1783827851337	5.20294608812237e-29	4.58773712946015e-26	7.103	2.675	17.683	4.563	0.000	0.034	0.023	0.022	0.037	0.025	0.053	0.013	2.409	0.000	0.178	20.910	15.504	11.931	17.087	0.000	3.544	0.189	3.806	6.666	0.000	0.000	0.000
Pdensi_DN18749_c0_g1d115901	FC_3_3	MC_2_2	781.018782560078	1.67031305958816	391.344547809833	8.68178152600236	0.777623457759623	11.1645056992173	6.08286104392802e-29	5.28355494496171e-26	0.086	0.681	0.405	2.925	8.600	4.501	9.695	21.631	50.989	11.453	27.354	21.630	0.288	3.059	0.744	0.078	0.063	0.000	0.000	0.000	0.000	0.000	0.000	0.000	0.000	0.000	0.000
Pdensi_DN26950_c1_g1	FC_3_3	MC_2_2	610.06910685152	24.848190833941	317.458648842731	4.59554363249081	0.41203033644326	11.1534108681428	6.89130725284973e-29	5.89774289539475e-26	3.832	1.368	0.472	7.713	5.096	2.431	10.525	10.927	10.079	15.919	10.901	20.459	1.263	2.000	0.947	0.884	0.507	0.546	0.174	0.595	0.155	0.246	0.000	0.314	0.382	1.536	0.511
Pdensi_DN15855_c0_g1d468400	FC_3_3	MC_2_2	897.051449820346	3.84989813330574	450.450673976826	8.06800006789565	0.73390821636931	10.9932003593154	4.12051078349197e-28	3.4256749365157e-25	0.094	1.088	0.237	2.276	21.348	11.033	6.125	12.627	34.397	23.972	14.314	31.209	24.940	14.235	8.117	0.017	0.044	0.228	0.021	0.546	0.081	0.169	3.988	24.700	0.029	0.379	0.000
Pdensi_GG_5506_c0_g1	FC_3_3	MC_2_2	1598.91303326521	331.384540769427	965.148787017317	2.2646587243299	0.206745462009177	10.9538497354267	6.36822592699091e-28	5.14729550065504e-25	13.003	29.250	17.642	99.172	64.596	71.851	58.691	29.834	49.380	39.318	41.809	42.711	11.258	34.949	23.212	11.064	7.527	7.025	5.626	1.797	2.637	12.842	60.494	6.421	0.000	0.238	0.874
Pdensi_DN6625_c0_g1d262914	FC_3_3	MC_2_2	1241.100915799	102.917385994142	672.009150896573	3.57956806902372	0.32713991188269	10.9420096386995	7.25731284066979e-28	5.78556956267971e-25	3.186	4.964	4.120	18.865	12.891	22.358	21.482	32.870	50.558	25.862	31.767	38.495	2.734	9.951	5.821	3.726	2.455	1.782	3.609	3.765	2.542	3.614	10.461	10.970	3.440	4.144	4.935
Pdensi_DN39164_c0_g1d150905	FC_3_3	MC_2_2	15.075920292335	803.308442881652	409.192181586994	-5.73901063684964	0.525047433802574	-10.9304612638248	8.24283539538634e-28	6.48243309013383e-25	2.109	1.629	43.345	10.945	0.119	6.124	3.095	0.205	0.154	0.308	0.415	0.468	0.329	0.151	2.293	35.892	16.383	10.872	7.396	15.624	6.967	64.437	36.546	152.886	0.000	0.111	0.000
Pdensi_DN26350_c0_g1d77028	FC_3_3	MC_2_2	1353.63105255895	286.394627526146	820.012840042546	2.24249172291641	0.206315389321226	10.8692411666147	1.61538780722023e-27	1.25345478438652e-24	12.909	11.983	7.151	18.936	17.523	19.957	27.993	23.763	35.315	30.800	38.777	35.276	10.815	13.850	9.609	7.287	7.688	6.819	13.848	8.621	11.041	16.437	104.341	695.545	21.924	17.025	11.975
Pdensi_DN18181_c0_g1d283185	FC_3_3	MC_2_2	4.30850036273315	263.043011607051	133.675755984892	-5.9372537653951	0.546308117376168	-10.8679581660086	1.63826147559495e-27	1.25447716886478e-24	1.962	0.647	6.617	2.156	0.053	0.054	0.054	0.065	0.117	0.095	0.095	0.149	0.904	0.072	0.064	7.939	5.160	7.115	7.996	0.881	8.441	1.125	0.108	0.000	0.000	0.007	0.023
Pdensi_DN24279_c0_g1d225436	FC_3_3	MC_2_2	667.028078239933	16.8632430943707	341.945660667152	5.34284410846814	0.494389970920754	10.8069427430285	3.19129013467121e-27	2.41195221658864e-24	0.075	1.968	0.334	5.409	6.040	0.603	9.961	7.429	15.398	18.028	18.791	14.865	0.249	2.084	0.880	0.202	0.657	0.373	0.296	0.087	0.000	0.168	32.461	36.863	0.000	0.042	0.000
Pdensi_DN49315_c0_g1d251426	FC_3_3	MC_2_2	450.923410933237	34.956188842678	242.939799887957	3.66658820280897	0.339930002420287	10.786303582217	3.99537988449208e-27	2.98096317638335e-24	1.120	1.463	0.853	3.219	3.771	3.755	6.578	9.796	14.241	9.733	13.070	12.145	1.819	2.014	1.432	1.180	0.831	0.670	1.328	1.185	1.459	1.125	0.236	0.000	0.000	0.179	0.000
Pdensi_DN38313_c0_g1	FC_3_3	MC_2_2	2977.42547640528	458.556149510716	1717.990812958	2.69784529391977	0.250482358652529	10.7706000072534	4.73902664901333e-27	3.44740493582475e-24	52.125	59.452	60.861	89.394	86.671	50.743	83.340	66.155	75.628	82.975	79.673	68.021	43.634	34.968	15.461	14.962	8.024	12.433	3.023	5.121	8.823	0.000	0.000	0.000	2.000	1.533	1.655
Pdensi_DN11848_c0_g1d5764	FC_3_3	MC_2_2	4167.01764010371	311.258182462001	2239.13791128286	3.74823351751247	0.349231080140636	10.7328176976776	7.13856598112828e-27	5.12883933133014e-24	11.527	17.607	22.242	42.844	39.064	13.739	53.284	66.543	121.322	107.623	101.856	113.345	11.794	17.056	2.991	5.625	6.258	11.608	5.749	4.003	7.153	0.309	0.302	1.662	30.306	15.402	17.558
Pdensi_DN20508_c0_g1d220025	FC_3_3	MC_2_2	100.524681697441	1291.76714744449	696.145914570965	-3.68274539753215	0.344172360772022	-10.7002938564599	1.01455958073488e-26	7.2004035805423e-24	21.101	11.751	20.089	4.269	2.858	4.032	2.929	1.766	4.090	3.064	1.897	2.808	10.671	3.513	3.155	25.228	38.214	33.910	87.550	13.924	60.481	6.147	1.487	1.767	0.893	1.468	0.698
Pdensi_DN38546_c2_g1	FC_3_3	MC_2_2	2286.51440586229	232.517597514914	1259.5160016886	3.30302420577546	0.309450841343037	10.6738252558633	1.34953654209475e-26	9.46236489201759e-24	1.334	1.330	2.151	3.351	4.428	8.307	21.283	27.717	52.404	65.561	47.997	63.613	6.341	3.150	5.683	4.363	6.867	6.287	13.525	45.502	10.061	57.380	179.293	141.143	2.145	4.565	5.033
Pdensi_DN1849_c0_g1	FC_3_3	MC_2_2	690.834313127185	16.1709531489183	353.502633138052	5.39138116687664	0.505773996809206	10.6596645950354	1.57163199872434e-26	1.08884161664002e-23	2.623	7.985	1.221	12.105	19.246	6.212	11.603	27.453	26.978	13.269	27.375	12.832	3.218	8.676	2.528	0.536	0.465	0.235	0.768	0.000	0.408	0.000	0.000	0.000	0.000	0.528	0.170
Pdensi_DN17384_c1_g1d112832	FC_3_3	MC_2_2	3053.86509350677	362.494068776787	1708.17958114178	3.07724980472704	0.294051045645246	10.4650190852902	1.25051335056133e-25	8.56174999403144e-23	8.443	13.512	5.836	56.709	42.798	76.967	85.973	67.326	63.782	85.401	87.964	63.210	16.813	34.851	29.343	9.431	6.476	11.809	33.007	15.391	29.776	162.082	128.295	883.351	72.265	64.084	51.012
Pdensi_DN27720_c1_g1	FC_3_3	MC_2_2	3285.69626785069	321.153139493346	1803.42470367202	3.35689509054781	0.323611002055893	10.3732415437718	3.28198902056739e-25	2.14605205663977e-22	2.753	3.820	14.805	9.064	8.144	119.974	48.751	58.951	146.208	64.573	98.967	90.920	6.112	5.774	32.854	8.784	5.345	10.498	3.293	3.661	11.918	116.124	167.992	816.865	0.000	0.134	0.000
Pdensi_DN19692_c0_g1d534737	FC_3_3	MC_2_2	288.59453614293	2.45086465557585	145.522700399253	6.94322745673856	0.669744798958437	10.3669748052339	3.50443728915784e-25	2.26604702755366e-22	0.000	0.024	0.022	0.192	0.525	0.141	2.412	4.184	5.832	7.164	7.575	7.634	0.000	0.000	0.000	0.040	0.097	0.028	0.000	0.000	0.000	0.000	0.000	0.000	0.000	0.000	0.000
Pdensi_DN21892_c1_g4d297417	FC_3_3	MC_2_2	3.69282201241533	844.545858889837	424.119340451126	-7.84004865914153	0.756485592669076	-10.3637778896486	3.62360768329207e-25	2.31735684326226e-22	3.522	0.918	18.820	5.297	1.080	0.562	0.390	0.167	0.263	0.088	0.054	0.147	1.173	0.037	0.279	7.787	24.658	30.123	35.448	0.056	7.753	0.016	0.007	0.011	0.025	0.030	0.000
Pdensi_DN6208_c0_g1d262563	FC_3_3	MC_2_2	352.344053126464	7.9070678057883	180.125560466126	5.40010406598875	0.521564492600397	10.353665064631	4.02765743215899e-25	2.54775599915135e-22	0.256	1.107	0.256	9.398	12.092	3.630	9.945	12.992	18.918	7.228	11.313	8.741	0.000	3.099	0.143	0.344	0.138	0.157	0.000	0.000	0.183	0.000	0.000	0.000	0.000	0.000	0.000
Pdensi_DN15747_c0_g4	FC_3_3	MC_2_2	1286.90255520342	206.334983115668	746.618769159542	2.63479146004754	0.254762512586434	10.3421474113215	4.54242805542211e-25	2.84248540982091e-22	7.254	13.099	10.112	32.002	32.404	17.383	20.409	28.762	44.750	35.708	31.385	32.629	13.308	18.594	8.011	7.226	3.879	4.892	1.790	13.015	9.856	8.535	0.977	3.237	2.361	9.526	10.782
Pdensi_GG_89309_c0_g1	FC_3_3	MC_2_2	0	1071.89638537336	535.948192686678	-12.6317277642244	1.22234211530812	-10.3340362784115	4.94356073500992e-25	3.06059000568763e-22	0.000	0.000	5.843	0.000	0.000	0.000	0.000	0.000	1.424	0.000	0.000	0.002	0.000	0.000	0.000	36.995	21.882	24.105	4.068	15.174	1.285	0.000	0.000	2.110	0.000	0.000	1.074
Pdensi_GG_73590_c0_g1	FC_3_3	MC_2_2	0	960.42825916295	480.214129581475	-12.4725058411076	1.21212046970435	-10.2898236213681	7.83197042834555e-25	4.7977826426105e-22	0.000	0.138	0.000	0.000	0.000	0.000	0.000	0.000	0.000	0.000	0.000	0.000	0.000	0.000	0.000	25.255	26.132	21.815	5.821	16.248	3.200	0.000	0.223	0.000	2.440	0.000	0.000
Pdensi_GG_96436_c0_g1	FC_3_3	MC_2_2	1604.12943165983	74.2782545916261	839.203843125727	4.43364597782578	0.431039339073485	10.2859427804336	8.15401284027513e-25	4.94303053388179e-22	1.012	2.542	1.220	7.128	5.972	4.411	33.164	35.399	40.173	31.734	62.260	30.195	1.041	1.495	2.046	1.712	2.493	1.398	2.826	1.879	2.379	1.329	1.614	0.607	0.814	1.026	0.185
Pdensi_DN20840_c1_g1	FC_3_3	MC_2_2	4535.57523190828	1080.44975504609	2808.01249347718	2.06951306306037	0.201857213191789	10.2523612128444	1.15487277060064e-24	6.92876038740979e-22	20.037	46.809	34.335	78.766	76.099	57.339	95.570	105.777	123.659	125.876	117.476	108.045	23.465	42.774	27.381	28.223	31.261	22.810	31.463	23.827	35.650	123.871	5.579	2.400	9.328	9.714	7.700
Pdensi_DN22756_c0_g3	FC_3_3	MC_2_2	738.573996849164	88.6226419239564	413.59831938656	3.04457505755114	0.297320086803253	10.2400584174652	1.31157153991633e-24	7.75861355095552e-22	5.427	2.585	1.792	7.862	8.749	12.309	14.880	17.522	18.608	21.748	16.901	18.597	3.455	5.506	7.709	3.167	1.923	1.768	3.009	12.368	4.697	134.508	298.542	310.760	13.910	21.905	12.544
Pdensi_DN19569_c0_g6	FC_3_3	MC_2_2	1696.7337661096	117.216031093074	906.974898601335	3.86449097695346	0.377411994290608	10.2394492899391	1.31985487240463e-24	7.75861355095552e-22	0.972	8.371	3.754	11.741	8.864	8.047	36.087	35.817	48.848	47.308	54.894	29.223	6.237	8.199	7.120	2.395	2.543	3.944	4.928	11.141	5.248	5.583	94.443	89.500	0.070	0.050	0.161
Pdensi_DN32794_c0_g1	FC_3_3	MC_2_2	368.752625129188	25.6393089302529	197.19596702972	3.84756479807376	0.377721421072447	10.1862499276571	2.28405537529151e-24	1.30316555510259e-21	0.240	1.154	0.998	3.062	3.782	2.955	6.433	7.592	8.485	7.302	11.227	10.027	0.326	2.185	1.084	0.739	0.514	0.714	0.636	0.888	1.385	48.743	0.661	0.658	0.185	0.022	0.076
Pdensi_GG_48615_c0_g1	FC_3_3	MC_2_2	583.052496339151	50.5932194574594	316.822857898305	3.53181560774554	0.34934647658568	10.1097788140403	4.99970240995411e-24	2.82488040242417e-21	1.520	7.023	4.403	1.797	6.284	2.988	2.255	8.133	9.206	11.079	17.702	16.372	2.283	5.495	2.005	1.209	1.470	1.169	0.202	0.415	1.214	0.000	0.000	0.091	0.069	0.651	1.072
Pdensi_DN18377_c1_g4d478242	FC_3_3	MC_2_2	562.240867906531	101.199332198141	331.720100052336	2.47615188877653	0.245106530857765	10.1023497012139	5.39341551937056e-24	3.0180308612047e-21	0.666	3.479	2.037	7.649	10.130	36.489	11.188	7.672	8.934	15.141	15.945	12.485	6.798	16.580	13.814	2.695	2.564	2.478	3.497	1.498	1.303	7.536	8.246	0.062	0.000	0.035	0.000
Pdensi_DN22487_c0_g1d300523	FC_3_3	MC_2_2	3.43977789922592	1416.46402291044	709.951900404833	-8.69751608140936	0.869425082683282	-10.0037556480042	1.46724618354923e-23	8.13217703788866e-21	0.832	0.564	11.363	3.340	0.000	0.023	0.048	0.068	0.459	0.026	0.055	0.207	0.218	0.000	0.098	10.304	43.286	50.980	8.049	3.201	46.683	38.877	0.000	0.044	0.000	0.000	0.026
Pdensi_DN10354_c0_g1d334260	FC_3_3	MC_2_2	867.029750555857	185.71038429938	526.370067427618	2.22164606432307	0.222129285876656	10.0015900900015	1.49969392842573e-23	8.2336026281758e-21	6.604	7.866	6.299	12.466	13.740	14.446	18.049	19.188	36.087	19.580	25.872	21.688	10.404	13.150	12.789	5.420	4.260	4.597	7.205	7.960	4.872	9.128	18.526	37.134	9.879	13.163	15.388
Pdensi_DN16986_c0_g1d349485	FC_3_3	MC_2_2	0.590196307948577	1752.35493232907	876.472564318509	-11.4888029992933	1.15286071837581	-9.96547355302307	2.1584277299305e-23	1.17394261842089e-20	0.570	0.236	12.301	4.955	0.000	0.000	0.096	0.000	0.051	0.051	0.000	0.000	0.049	0.000	0.049	22.058	54.426	53.995	5.890	2.852	15.790	3.500	0.000	0.000	0.000	0.000	0.000
Pdensi_DN379_c0_g1d164130	FC_3_3	MC_2_2	1100.88615359903	75.2943758597047	588.090264729369	3.85925493710017	0.389221060820379	9.91532916786631	3.5707747553552e-23	1.92411858946899e-20	1.674	3.379	1.766	16.919	14.876	8.702	10.714	19.080	33.959	23.097	23.213	38.978	0.834	9.176	1.380	2.869	1.315	1.707	0.000	0.674	0.586	0.000	0.126	0.000	0.264	1.761	1.597
Pdensi_DN26196_c1_g3	FC_3_3	MC_2_2	373.322638136808	6.26808468003084	189.79536140842	5.92144969309249	0.599163096668319	9.88286783017688	4.93985532987253e-23	2.61345291615693e-20	0.032	0.013	0.052	2.806	2.926	3.334	8.492	6.356	9.229	8.131	10.388	10.383	0.650	2.316	0.865	0.105	0.310	0.079	0.432	0.231	0.120	0.408	10.608	4.139	0.000	0.012	0.000
Pdensi_DN16719_c1_g1d348807	FC_3_3	MC_2_2	3194.47015349407	310.048565568565	1752.25935953132	3.3696631087549	0.342022532954456	9.85216698925393	6.70817934347837e-23	3.4856179024381e-20	1.793	19.860	8.325	25.809	34.291	22.400	65.858	51.209	74.369	95.089	70.858	81.588	5.414	19.917	13.203	6.499	5.672	11.349	4.635	3.275	11.709	29.610	23.633	1.754	0.000	0.000	0.063
Pdensi_DN21919_c0_g1d19982	FC_3_3	MC_2_2	510.336669471592	112.339746126238	311.338207798915	2.18314471426256	0.222538736520279	9.81017843634437	1.01788408194729e-22	5.15102452460907e-20	2.105	2.117	1.355	1.715	3.652	3.446	4.794	8.201	8.919	13.304	13.688	12.554	2.512	5.419	2.849	3.270	2.432	2.941	1.164	5.229	3.055	8.246	14.347	14.517	0.224	2.872	4.373
Pdensi_DN8109_c0_g1d452019	FC_3_3	MC_2_2	89.2592770081776	3007.80314348661	1548.53121024739	-5.07445563236218	0.517432220722932	-9.80699583275349	1.05049443080789e-22	5.2702218875255e-20	2.137	1.818	18.988	8.568	1.557	2.251	2.909	2.284	3.231	2.041	2.484	2.391	0.938	1.941	0.567	30.536	114.511	77.398	463.481	71.446	361.211	3.740	32.618	5.913	0.000	0.000	0.067
Pdensi_GG_62834_c0_g1	FC_3_3	MC_2_2	9.39332910819598	750.198146865591	379.795737986894	-6.31656231723376	0.644659297085796	-9.79829554275878	1.14501388786002e-22	5.69531865110269e-20	5.926	3.218	14.031	2.589	0.243	1.245	0.690	0.110	0.853	0.354	0.268	0.129	1.709	0.848	0.449	37.458	10.852	11.287	6.984	0.128	11.808	1.325	1.723	1.415	8.685	2.107	2.157
Pdensi_DN22031_c0_g1d298355	FC_3_3	MC_2_2	6.4455545009383	959.190281996099	482.817918248519	-7.21902940175855	0.737936607201965	-9.78272297552897	1.33567813581311e-22	6.5873834569305e-20	3.805	0.855	13.301	8.246	0.127	0.000	0.000	0.330	0.310	0.186	0.067	0.250	0.176	0.061	0.000	30.227	36.216	6.965	5.716	32.381	73.428	19.008	1.362	0.000	0.000	0.000	0.000
Pdensi_GG_100908_c0_g1	FC_3_3	MC_2_2	22.5457682224698	5649.70000507251	2836.12288664749	-7.9685314489743	0.81560005827257	-9.77014575728641	1.51234337348499e-22	7.39599453473381e-20	1.478	1.430	15.600	6.557	0.358	1.292	0.843	0.517	1.563	0.776	0.392	0.579	0.578	0.521	1.398	15.155	196.133	201.989	192.946	2.150	58.323	0.050	0.000	0.000	0.017	0.000	0.027
Pdensi_DN27842_c0_g1d80352	FC_3_3	MC_2_2	986.547815933145	75.8320966740538	531.1899563036	3.69201548730701	0.37853181927961	9.75351423384524	1.78190705788448e-22	8.64165526172045e-20	0.873	12.636	3.046	10.563	22.296	6.561	36.511	22.920	31.990	31.741	21.961	22.754	1.458	12.490	4.073	2.354	2.378	1.079	0.325	0.169	1.561	3.310	0.625	0.000	0.000	0.000	0.000
Pdensi_DN40073_c0_g1d318561	FC_3_3	MC_2_2	0	714.23651465339	357.118257326695	-12.044145421818	1.23936278322789	-9.71801443839501	2.52660114250977e-22	1.21519074454131e-19	0.742	0.964	3.564	4.701	0.000	0.000	0.000	0.000	0.000	0.000	0.000	0.000	0.000	0.000	0.331	15.021	17.440	21.588	0.000	0.000	14.474	0.226	0.000	0.000	0.000	0.000	0.000
Pdensi_GG_57086_c0_g1	FC_3_3	MC_2_2	1614.46819563426	25.6502723427307	820.059233988497	5.97148640063104	0.615099507112561	9.70816320218297	2.78307015453687e-22	1.32757008781498e-19	13.013	3.132	0.414	1.410	3.463	2.652	28.636	34.740	11.884	78.460	32.073	14.695	4.290	5.394	0.990	0.798	0.567	0.583	3.064	11.427	8.747	8.517	43.314	30.845	27.840	82.560	0.704
Pdensi_DN5455_c0_g1d383036	FC_3_3	MC_2_2	1446.04722770008	270.799766935379	858.423497317729	2.41434192112764	0.248733228873687	9.70655160173111	2.82741181592674e-22	1.33775656942823e-19	25.678	46.415	29.462	37.748	39.147	28.568	31.233	49.414	58.431	36.189	44.242	31.570	30.142	34.960	33.105	8.710	5.424	6.748	11.338	13.084	14.735	4.475	4.087	0.987	0.592	2.092	3.067
Pdensi_DN19084_c0_g1d481969	FC_3_3	MC_2_2	937.850846964976	48.8485166384365	493.349681801706	4.26203517989338	0.439651799146427	9.69411517971271	3.19394022938986e-22	1.49898827088365e-19	0.106	0.211	0.330	0.075	0.271	0.323	3.249	5.018	13.896	12.373	28.483	31.745	1.104	0.952	0.255	1.382	1.202	1.158	2.000	9.986	3.645	11.042	0.111	0.277	17.502	17.925	23.158
Pdensi_GG_69211_c0_g1	FC_3_3	MC_2_2	1558.67649771632	90.1566991807558	824.416598448536	4.09596584217009	0.423243267672634	9.67756880031036	3.7553993912012e-22	1.74839378376276e-19	11.012	4.398	3.490	16.467	21.870	6.267	31.350	37.717	41.136	43.859	34.657	42.255	7.696	7.353	4.176	4.154	1.552	1.412	0.963	2.347	2.502	0.000	0.705	3.497	14.067	16.936	12.298
Pdensi_DN18878_c0_g5	FC_3_3	MC_2_2	1.83812500699985	443.5278699284	222.6829974677	-7.91368194432347	0.823121241360331	-9.61423608901762	6.96242256698617e-22	3.19043420242777e-19	0.230	0.370	9.285	3.216	0.000	0.000	0.000	0.000	0.134	0.045	0.048	0.045	0.085	0.000	0.043	7.492	7.396	18.543	0.909	13.670	6.032	31.074	0.000	0.000	0.000	0.000	0.000
Pdensi_DN18705_c0_g1d217585	FC_3_3	MC_2_2	5455.59254928637	611.070890296062	3033.33171979122	3.15629368003389	0.32899783345514	9.5936609882395	8.50137515101923e-22	3.83524052936988e-19	17.356	45.379	32.510	61.059	44.828	47.971	164.054	129.055	219.211	101.957	182.895	137.582	13.675	35.713	27.865	22.948	11.962	12.655	7.072	5.050	11.290	2.792	0.299	0.409	0.112	0.122	0.275
Pdensi_DN18290_c0_g1d477683	FC_3_3	MC_2_2	1082.16379686751	258.409680744147	670.286738805829	2.06399833665384	0.215875426871226	9.56106198175608	1.16554478223377e-21	5.17786596541042e-19	5.034	10.036	8.597	18.791	25.600	29.695	30.737	24.151	24.888	32.894	24.804	26.139	10.363	16.691	19.129	7.759	5.951	6.138	9.129	8.938	11.959	56.390	117.081	283.077	6.644	11.128	11.185
Pdensi_GG_52065_c0_g1	FC_3_3	MC_2_2	3450.98039520286	735.564010663232	2093.27220293304	2.23051024222255	0.233825561079234	9.5392062010993	1.43929748151625e-21	6.34555729047878e-19	25.365	27.518	32.064	50.566	61.872	59.770	50.464	87.699	83.915	75.268	113.559	78.399	28.547	43.289	34.163	19.577	18.217	18.346	22.822	46.491	56.141	76.918	46.681	106.932	23.319	37.247	50.294
Pdensi_DN8654_c0_g1d452682	FC_3_3	MC_2_2	3033.60892072153	669.431739688038	1851.52033020478	2.17690493719195	0.229037391996755	9.50458315218154	2.00850808680858e-21	8.78850651277534e-19	40.542	45.051	51.971	77.790	55.983	66.186	55.560	78.313	93.925	71.697	79.673	83.626	39.497	49.112	42.234	23.206	15.319	13.262	16.628	21.271	29.409	14.456	12.411	18.492	5.000	19.158	19.860
Pdensi_DN19506_c0_g1	FC_3_3	MC_2_2	735.176813854161	88.8070080302994	411.99191094223	3.03893748873498	0.319814178733585	9.50219749721135	2.05506970955489e-21	8.92513707591467e-19	3.552	4.053	2.740	13.517	5.325	7.804	9.038	15.098	26.366	18.478	15.249	23.240	1.835	5.507	2.723	3.119	1.837	1.940	140.326	127.953	81.052	1.459	0.023	0.000	0.253	0.062	0.264
Pdensi_DN22852_c0_g2	FC_3_3	MC_2_2	0	747.918215703633	373.959107851816	-12.1116491487932	1.27583270861859	-9.49313265522651	2.24193415547707e-21	9.66456297126991e-19	0.725	0.000	3.825	13.718	0.000	0.000	0.000	0.000	0.000	0.000	0.000	0.000	0.400	0.000	0.000	23.620	10.357	23.805	4.427	7.120	11.476	64.245	0.000	0.000	0.000	0.000	0.000
Pdensi_DN18593_c0_g1d59240	FC_3_3	MC_2_2	251.644934194885	2417.52037605874	1334.58265512681	-3.26369594948497	0.344092599930313	-9.48493501501034	2.42534151386025e-21	1.03783216721038e-18	28.130	20.946	19.638	8.512	5.398	9.555	10.551	4.949	5.435	7.302	5.286	6.938	10.490	9.847	10.819	45.234	81.347	55.021	108.026	34.129	21.623	5.274	31.766	17.612	161.648	15.549	9.914
Pdensi_DN19929_c1_g1	FC_3_3	MC_2_2	25.8872663969592	2662.74548184944	1344.3163741232	-6.6852043603329	0.706343108791649	-9.46452832500818	2.94888917202959e-21	1.2526536806966e-18	1.637	1.981	18.413	7.571	0.721	0.000	0.984	1.098	0.987	0.319	1.065	0.606	0.325	0.000	0.000	17.972	103.132	74.692	21.179	10.290	124.779	53.233	0.000	0.000	0.000	0.000	0.000
Pdensi_DN40431_c0_g1d572764	FC_3_3	MC_2_2	633.128928662983	0	316.564464331491	11.6971103017811	1.23906168377234	9.44029700455998	3.7172423272157e-21	1.55632111132838e-18	3.840	4.161	2.174	0.846	4.868	7.644	9.086	28.386	46.403	13.597	20.681	14.756	1.858	6.939	4.647	0.000	0.000	0.000	0.000	0.000	0.479	0.000	0.000	0.000	0.000	0.000	0.000
Pdensi_DN26360_c0_g1d560098	FC_3_3	MC_2_2	3679.78275701675	372.527731716112	2026.15524436643	3.30473739187302	0.350645541754419	9.42472382605551	4.31238915571961e-21	1.77988510146283e-18	5.863	9.123	17.711	25.162	29.081	13.778	109.753	70.603	109.263	89.335	135.759	59.878	17.947	12.240	16.597	10.523	7.583	10.461	2.131	3.865	4.725	1.659	2.991	39.146	76.699	119.441	188.108
Pdensi_DN16624_c2_g1	FC_3_3	MC_2_2	234.558458460243	1462.93743152307	848.747944991657	-2.64013153302596	0.280239293703889	-9.42098981956333	4.46855413901508e-21	1.83135194840931e-18	24.148	23.726	33.476	14.088	7.172	5.283	7.080	6.558	12.599	5.538	5.383	7.247	5.761	7.063	4.498	30.922	36.814	42.962	17.087	25.940	16.290	14.150	1.843	3.833	5.868	13.227	7.146
Pdensi_DN20341_c0_g1d119946	FC_3_3	MC_2_2	3.36395581686398	235.140721646924	119.252338731894	-6.12756348081763	0.651579111708996	-9.40417421415787	5.24403605319835e-21	2.13413931574777e-18	0.675	0.378	4.459	1.530	0.038	0.034	0.046	0.071	0.124	0.111	0.032	0.113	0.150	0.027	0.060	7.934	4.437	5.814	1.353	1.933	6.423	2.016	0.000	0.000	0.100	0.000	0.013
Pdensi_DN19864_c3_g2	FC_3_3	MC_2_2	13.1167122297032	1081.70158391054	547.409148070121	-6.36470645119202	0.679880179407065	-9.36151198986678	7.86036753886452e-21	3.12992537120889e-18	0.000	0.753	21.951	11.287	0.000	0.152	0.000	0.146	0.330	0.328	0.528	0.164	0.155	0.000	0.310	18.323	49.549	12.765	12.629	35.001	141.235	27.341	0.000	0.000	0.000	0.000	0.000
Pdensi_DN19830_c0_g1d361095	FC_3_3	MC_2_2	218.455316162451	1623.14850614543	920.801911153942	-2.89294943460251	0.309678379765726	-9.34178691063631	9.47217889550908e-21	3.70273997888179e-18	28.270	21.525	30.400	13.164	5.736	7.266	11.128	5.299	9.239	5.969	4.232	6.721	6.318	12.033	5.961	34.090	47.923	40.539	16.053	22.571	9.685	7.142	4.905	2.707	7.904	9.463	3.270
Pdensi_DN10385_c1_g1	FC_3_3	MC_2_2	1566.07164266446	346.887628961552	956.479635813004	2.17700707596671	0.233041912973454	9.34169758645388	9.48017487204251e-21	3.70273997888179e-18	7.060	20.477	10.639	21.345	24.537	21.189	21.734	27.699	25.972	41.882	44.043	35.386	11.814	24.163	19.238	9.476	6.836	10.240	10.515	15.687	12.525	14.893	26.543	16.030	16.269	26.353	34.566
Pdensi_DN22733_c0_g2d301812	FC_3_3	MC_2_2	310.281394346817	6.01989531457734	158.150644830697	5.56092703545346	0.597097852672431	9.31325914264206	1.23968728761787e-20	4.80965609268064e-18	1.880	4.516	1.228	10.454	16.674	5.956	5.722	12.285	12.903	8.851	7.079	8.098	1.867	4.802	1.805	0.305	0.142	0.020	0.000	0.037	0.069	0.024	0.334	0.000	0.000	0.000	0.000
Pdensi_GG_104539_c1_g1	FC_3_3	MC_2_2	156.21490280281	1211.7778684424	683.996385622607	-2.95427263586216	0.319091629532797	-9.25838336840018	2.07550749094124e-20	7.94646275939581e-18	4.669	8.310	3.749	4.602	7.291	2.487	7.360	7.010	3.279	5.539	3.395	3.161	2.639	9.791	3.173	28.354	33.136	30.426	12.395	8.863	7.600	0.705	3.988	2.063	0.000	0.691	0.000
Pdensi_DN17028_c1_g1	FC_3_3	MC_2_2	1.21861567945102	268.99506648247	135.10684108096	-7.78130968730872	0.842355927474077	-9.23755556708916	2.52192598687409e-20	9.59254932889703e-18	1.852	0.796	3.177	1.255	0.170	0.038	0.030	0.102	0.091	0.032	0.077	0.000	0.491	0.110	0.000	8.273	6.580	5.828	4.303	4.164	4.528	3.479	0.000	0.000	0.000	0.000	0.000
Pdensi_DN39133_c0_g1	FC_3_3	MC_2_2	591.964930557693	2.27822844100618	297.12157949935	7.73104191918091	0.837170060349797	9.23473292385853	2.58931163062782e-20	9.78490776987121e-18	2.052	0.234	0.108	10.265	7.718	2.005	14.638	14.919	6.253	17.534	12.289	16.032	1.323	2.244	0.845	0.194	0.000	0.000	0.000	0.251	0.000	0.000	0.000	0.000	0.000	0.000	0.000
Pdensi_GG_64907_c0_g1	FC_3_3	MC_2_2	0	566.672242697505	283.336121348752	-11.7101824397357	1.26872479444533	-9.22988381010971	2.70925624624241e-20	1.01721210649241e-17	0.000	2.090	0.000	0.256	0.000	0.000	0.000	0.000	0.000	0.000	0.000	0.000	0.695	0.000	0.000	12.171	11.064	19.768	5.370	18.692	11.830	1.310	5.093	0.000	0.315	2.401	0.000
Pdensi_DN20834_c0_g1	FC_3_3	MC_2_2	1709.18314040704	270.292876394171	989.738008400605	2.65484712685963	0.28806312573763	9.21619912323551	3.07818254025337e-20	1.14831994302939e-17	7.909	14.788	8.093	34.171	24.304	26.071	41.371	27.099	57.887	38.406	41.684	52.315	14.247	27.323	14.279	9.759	6.137	5.063	4.452	2.968	5.685	2.472	3.484	0.631	0.485	0.068	0.379
Pdensi_DN9619_c0_g1d518389	FC_3_3	MC_2_2	324.285495692533	30.7142561516988	177.499875922116	3.41019505463769	0.370206114839408	9.21161190467372	3.2126376674357e-20	1.19084497894324e-17	1.646	2.674	3.262	3.240	3.511	9.735	6.486	3.282	9.867	7.326	7.221	10.583	3.760	3.349	4.976	0.756	0.756	0.804	0.546	0.191	1.181	1.754	0.201	0.993	7.142	13.121	10.601
Pdensi_DN24097_c0_g1d71155	FC_3_3	MC_2_2	39.0308912910138	533.74618876792	286.388540029467	-3.77169657916854	0.411776135126387	-9.15958030936127	5.20995423627404e-20	1.90690878449185e-17	0.353	1.346	0.622	1.411	0.803	0.514	1.836	1.159	0.869	1.188	0.965	0.852	0.713	1.228	0.523	10.544	18.172	11.438	8.784	11.524	2.979	6.528	46.141	16.731	34.404	20.563	1.539
Pdensi_DN16464_c1_g2	FC_3_3	MC_2_2	10.3926687160347	528.777988045871	269.585328380953	-5.66674186038957	0.619533595981784	-9.14678703002281	5.86519929303173e-20	2.13331961285796e-17	0.333	0.581	10.714	3.447	0.221	0.042	0.080	0.280	0.158	0.258	0.357	0.190	0.082	0.028	0.149	7.974	9.037	22.730	4.770	13.083	18.010	25.887	0.407	0.100	0.000	0.000	0.000
Pdensi_DN17581_c0_g1	FC_3_3	MC_2_2	1173.18800526296	266.413222572884	719.800613917921	2.13925457633384	0.234014322406049	9.14155404822583	6.15612228360471e-20	2.2114919284979e-17	11.609	17.478	6.846	38.405	21.932	13.018	35.176	22.506	30.827	35.658	30.341	24.923	8.150	16.033	5.762	7.636	5.755	7.063	4.279	1.584	4.773	2.577	7.889	6.485	23.216	42.852	27.705
Pdensi_DN17443_c2_g1	FC_3_3	MC_2_2	75.2215434319809	461.584612737762	268.403078084871	-2.61758905126243	0.286412467431081	-9.13922873099891	6.28993058624257e-20	2.24569816194462e-17	4.559	5.428	7.046	3.969	4.630	1.926	2.789	3.420	2.638	1.544	2.351	1.927	1.974	3.431	2.586	12.231	11.418	11.584	5.882	10.071	5.172	13.626	1.723	1.725	0.657	0.670	0.173
Pdensi_DN9221_c0_g1d102869	FC_3_3	MC_2_2	0	480.289224228929	240.144612114465	-11.4719747865214	1.25685462906508	-9.12752717874378	7.00817200524344e-20	2.4743996426992e-17	1.918	0.961	4.363	3.815	0.000	0.000	0.000	0.233	0.000	0.000	0.000	0.000	0.000	0.000	0.000	12.712	8.726	15.335	2.961	1.540	14.731	0.000	0.000	0.000	0.000	0.000	0.000
Pdensi_DN17735_c0_g2	FC_3_3	MC_2_2	3.98792016638962	463.516296517614	233.752108342002	-6.86061627891304	0.751649552988221	-9.12741350226087	7.0155327006215e-20	2.4743996426992e-17	0.536	0.642	3.265	2.712	0.109	0.073	0.244	0.229	0.128	0.114	0.040	0.141	0.600	0.212	0.327	5.947	8.793	19.960	11.521	40.350	43.765	34.997	0.116	0.046	0.388	0.242	0.380
Pdensi_DN18904_c1_g2	FC_3_3	MC_2_2	1460.3416185208	257.8868651188	859.114241819798	2.49426704947539	0.273621192604328	9.11576704178118	7.81159131108156e-20	2.73857450566086e-17	15.555	18.542	20.561	29.845	38.456	40.664	35.053	33.067	36.882	38.030	38.251	36.843	19.230	23.892	24.502	9.588	5.542	4.887	12.319	11.911	15.554	31.518	12.922	34.156	5.758	6.734	15.147
Pdensi_DN22300_c0_g1d125855	FC_3_3	MC_2_2	7223.73189759492	1423.50291075831	4323.61740417661	2.34243630605779	0.257503393130846	9.09672015415938	9.31008550489454e-20	3.24436967690325e-17	6.660	37.766	23.469	99.225	150.510	188.015	139.231	101.725	109.751	187.083	203.700	168.801	36.093	103.248	63.282	43.111	41.309	24.692	38.105	11.659	17.872	91.375	149.822	2.297	1.000	1.203	0.742
Pdensi_DN20838_c0_g1d63948	FC_3_3	MC_2_2	34.7269417739918	984.557272494043	509.642107134018	-4.82246535099333	0.53212598238428	-9.06263838007958	1.27332604566278e-19	4.41086205674948e-17	0.888	0.346	0.732	0.655	2.721	0.772	1.378	1.798	1.934	1.461	0.818	0.422	1.208	4.234	0.000	17.136	30.806	25.918	25.292	57.844	18.266	5.255	21.810	8.030	71.957	76.392	10.332
Pdensi_DN15866_c0_g1d277130	FC_3_3	MC_2_2	4.04333927310492	454.599964330406	229.321651801756	-6.82207073798182	0.754415431155779	-9.042856834901	1.52629701840163e-19	5.22496360487655e-17	0.049	0.053	9.019	4.187	0.059	0.000	0.000	0.000	0.229	0.000	0.185	0.116	0.000	0.000	0.055	8.121	13.681	12.364	3.754	8.936	3.011	2.290	0.000	0.000	0.000	0.000	0.000
Pdensi_DN23485_c0_g1d364726	FC_3_3	MC_2_2	446.317507885015	85.6816810391431	265.999594462079	2.3794509403153	0.263158838067191	9.04188116117068	1.53998451868409e-19	5.24099058768066e-17	4.192	6.731	5.496	9.161	14.038	13.413	9.639	11.066	12.512	10.569	12.245	11.758	6.922	7.177	10.636	2.590	1.715	2.298	0.960	2.681	4.768	4.844	4.599	4.361	2.159	3.573	3.313
Pdensi_DN25987_c0_g1d559726	FC_3_3	MC_2_2	576.43071803209	113.97679938125	345.20375870667	2.33657113232625	0.258590515636752	9.03579594391807	1.62813198486863e-19	5.50876563903576e-17	0.608	1.295	2.915	3.344	4.293	4.694	8.571	10.368	15.022	12.160	16.620	15.869	1.735	4.341	2.629	3.290	2.683	2.741	2.782	3.305	3.690	4.411	3.644	5.784	0.979	1.288	1.194
Pdensi_DN55183_c0_g1d256677	FC_3_3	MC_2_2	31.5322585622902	920.674890279686	476.103574420988	-4.86939625094131	0.539468643732263	-9.02628226406794	1.77603049608546e-19	5.94010751437869e-17	2.976	4.573	14.936	2.823	0.302	0.000	1.097	0.260	0.296	0.293	1.251	0.876	1.375	0.573	0.826	25.985	15.962	28.727	15.648	12.353	36.393	0.754	0.000	0.000	0.000	0.279	0.300
Pdensi_GG_68169_c0_g1	FC_3_3	MC_2_2	424.377738998089	75.7342197860607	250.055979392075	2.48122051414974	0.275384280944226	9.0100295690162	2.06000942002314e-19	6.85053189758095e-17	4.514	5.922	2.584	5.089	6.468	4.976	7.550	8.454	8.526	11.873	10.980	10.023	4.926	5.378	3.970	2.152	2.109	1.533	3.798	1.032	3.260	1.931	4.276	2.619	12.489	36.517	33.216
Pdensi_DN9308_c0_g2d453636	FC_3_3	MC_2_2	1185.6990571116	128.2471938663	656.973125488952	3.1996063967695	0.355284370064504	9.00576176821006	2.14173709697367e-19	7.08184841451588e-17	4.477	13.598	10.524	25.049	20.567	12.654	28.797	33.543	45.841	27.523	33.993	30.342	3.977	10.863	5.573	5.161	2.022	2.837	0.521	0.733	0.984	0.129	0.000	0.058	0.000	1.061	0.722
Pdensi_DN24354_c2_g1	FC_3_3	MC_2_2	471.798901719417	15.085862166497	243.442381942957	4.95310270364137	0.550340660511313	9.00006679324678	2.25580398567381e-19	7.41687959041091e-17	0.542	1.051	0.330	6.448	8.475	2.095	17.944	6.592	3.544	11.740	17.690	7.101	0.562	1.483	1.081	0.427	0.522	0.220	0.838	1.663	0.300	0.497	0.579	0.036	0.027	0.000	0.000
Pdensi_DN34854_c1_g1	FC_3_3	MC_2_2	216.957827492416	10.2708342022779	113.614330847347	4.40679528271242	0.490337297237286	8.98727326585534	2.53439901652562e-19	8.28606096436656e-17	0.281	0.364	0.348	3.138	2.739	13.167	6.087	4.583	9.315	4.724	7.258	4.831	0.233	1.513	4.731	0.286	0.220	0.280	0.588	0.108	0.401	4.257	2.879	338.603	5.397	6.379	89.371
Pdensi_GG_7186_c0_g1	FC_3_3	MC_2_2	160.652273725251	6349.98643706341	3255.31935539433	-5.30504323024728	0.592718953521014	-8.95035193110152	3.54350798239218e-19	1.14565550301831e-16	42.784	17.178	77.578	25.419	10.355	4.615	1.570	2.731	2.535	1.118	6.860	4.453	11.018	3.821	0.525	120.659	199.877	157.124	74.820	0.274	8.161	0.000	0.000	0.000	0.000	0.266	0.286
Pdensi_DN21590_c0_g1d65540	FC_3_3	MC_2_2	11.2894561096505	3141.76447819596	1576.5269671528	-8.11969227782694	0.907456240884582	-8.9477507696811	3.62799059280687e-19	1.16648917424856e-16	1.073	0.208	12.448	10.911	0.027	0.207	0.260	0.236	0.279	0.399	0.144	0.351	0.505	0.170	1.065	7.226	73.357	150.132	181.294	164.749	270.402	234.176	0.825	1.231	1.335	0.141	1.147
Pdensi_DN19596_c0_g1	FC_3_3	MC_2_2	1626.7186061827	62.6944105855443	844.706508384121	4.68043430188675	0.524609898547893	8.92174225999561	4.59009436248217e-19	1.46772050285172e-16	12.157	8.565	4.320	46.618	17.080	18.435	38.343	20.848	44.164	38.034	28.912	59.095	7.601	17.319	7.691	3.101	0.921	0.955	1.315	0.662	0.507	2.145	0.529	0.031	28.389	33.524	13.587
Pdensi_DN34347_c0_g1d201250	FC_3_3	MC_2_2	2582.24363789333	404.647775623407	1493.44570675837	2.67109235259084	0.299441104545844	8.92025948355366	4.65196963596585e-19	1.47937718543535e-16	3.174	21.462	10.575	52.844	28.723	35.872	49.794	38.696	77.195	53.633	71.706	74.669	5.233	20.211	9.202	14.838	7.066	9.582	14.778	4.326	16.438	0.910	12.953	0.996	0.503	1.043	0.657
Pdensi_GG_61813_c0_g1	FC_3_3	MC_2_2	0	801.704795624935	400.852397812467	-12.211096725344	1.37076623412951	-8.9082269619068	5.18551585886228e-19	1.64008848327364e-16	0.000	0.000	11.348	6.059	0.000	0.000	0.000	0.000	0.000	0.000	0.000	0.000	0.000	0.000	0.183	10.684	12.292	37.163	6.070	1.070	16.015	1.593	0.000	0.000	0.000	0.000	0.000
Pdensi_DN39970_c2_g4	FC_3_3	MC_2_2	229.111051314024	2.1474886605914	115.629269987308	6.66500119507508	0.748976440951917	8.89881287401263	5.64471696289853e-19	1.77567539660996e-16	0.029	0.174	0.029	0.496	0.141	0.283	1.517	1.339	1.729	8.240	4.871	4.648	0.098	0.286	0.066	0.080	0.065	0.018	0.017	0.222	0.063	0.725	1.027	0.299	0.206	0.544	0.246
Pdensi_DN23507_c1_g8	FC_3_3	MC_2_2	1383.8166758877	149.526381386251	766.671528636977	3.20077032141908	0.360933948133415	8.86802235692153	7.44563834922739e-19	2.31714636027613e-16	9.252	21.846	7.498	42.500	29.713	17.967	39.955	28.128	31.235	34.368	43.442	29.384	11.565	23.159	13.318	6.047	3.006	2.628	4.850	3.514	3.294	5.304	3.654	18.596	21.429	23.049	24.490
Pdensi_DN35586_c0_g1d314565	FC_3_3	MC_2_2	5365.11182891416	221.705312310863	2793.40857061251	4.59277695325067	0.518580185767552	8.85644511552806	8.26065311484695e-19	2.55711153548741e-16	37.939	39.858	18.683	249.422	155.175	67.438	241.169	127.035	145.907	217.676	107.130	91.164	32.291	61.479	23.144	9.043	5.889	2.362	0.536	0.073	0.675	0.000	0.000	0.000	0.000	0.000	0.000
Pdensi_DN19315_c0_g3	FC_3_3	MC_2_2	0.307839175158912	751.907545876178	376.107692525668	-11.1564756033399	1.26140235373306	-8.84450197062247	9.19374293374682e-19	2.8078749292217e-16	0.000	0.000	17.699	7.882	0.057	0.000	0.026	0.024	0.028	0.000	0.030	0.000	0.000	0.000	0.053	13.912	17.197	25.581	4.482	1.122	7.446	13.996	0.000	0.000	0.000	0.000	0.000
Pdensi_DN19025_c1_g4	FC_3_3	MC_2_2	585.113331311126	21.3993334550301	303.256332383078	4.74747591500554	0.536787429842132	8.84423824231831	9.21548064267895e-19	2.8078749292217e-16	0.000	0.023	0.366	0.745	1.075	0.302	9.162	8.682	24.284	10.128	24.235	10.926	0.659	0.472	0.122	0.823	0.478	0.353	0.074	0.126	0.093	0.032	0.027	0.440	0.235	1.821	0.415
Pdensi_DN21405_c1_g1	FC_3_3	MC_2_2	317.388743850919	13.2848093264941	165.336776588707	4.59889576005472	0.520421709422229	8.83686379102134	9.84430413238083e-19	2.98384960045851e-16	0.415	0.327	0.083	0.797	0.995	0.802	3.411	3.917	7.280	7.310	7.061	10.217	1.688	1.556	0.311	0.225	0.518	0.243	0.126	0.675	0.237	4.609	3.087	0.899	0.000	0.248	0.033
Pdensi_DN29576_c0_g1	FC_3_3	MC_2_2	90.2884760865844	2205.50736153807	1147.89791881233	-4.61011057437458	0.521873120793967	-8.83377662248795	1.0119964285305e-18	3.05151005983218e-16	2.954	6.953	53.029	14.878	1.829	1.357	3.612	1.237	1.500	1.681	4.117	1.188	1.498	0.867	0.189	43.754	47.208	75.803	9.350	10.012	75.152	4.386	0.000	0.000	0.369	0.563	0.303
Pdensi_DN41552_c0_g1d244286	FC_3_3	MC_2_2	16.4469000049901	269.235030072744	142.840965038867	-4.02832178413133	0.456547741378668	-8.82344039632468	1.10995783018339e-18	3.3296446332656e-16	0.620	1.344	3.108	1.569	0.502	1.572	1.374	1.735	0.000	0.488	0.522	0.270	1.377	0.715	3.674	5.919	6.434	8.062	9.364	3.829	2.375	1.571	3.024	3.324	4.519	2.261	1.972
Pdensi_GG_141584_c0_g1	FC_3_3	MC_2_2	0	365.625541404812	182.812770702406	-11.0788637076874	1.25818895410893	-8.80540531810157	1.30380556834438e-18	3.89109071053178e-16	0.000	0.000	0.000	0.000	0.000	0.000	0.000	0.000	0.000	0.000	0.000	0.000	0.000	0.249	0.000	8.633	11.054	8.051	7.250	4.377	1.873	0.000	0.000	0.000	2.933	0.899	0.000
Pdensi_DN36886_c0_g2	FC_3_3	MC_2_2	64.8113420992421	1618.93281973329	841.872080916267	-4.64120978653572	0.528509445467921	-8.78169695231573	1.61026470056665e-18	4.73287699566551e-16	2.573	2.678	0.712	3.527	3.145	1.072	1.845	1.850	3.178	2.556	1.452	1.034	1.274	3.211	1.236	21.315	56.704	42.467	23.734	15.865	8.036	0.698	3.238	0.404	1.675	1.775	0.178
Pdensi_DN21882_c0_g2	FC_3_3	MC_2_2	2.13322316097414	577.092390855344	289.612807008159	-8.07570173858801	0.92000136768172	-8.77792362302427	1.66520289564443e-18	4.86975616657907e-16	0.000	0.033	22.193	8.265	0.012	0.011	0.078	0.021	0.048	0.072	0.052	0.049	0.034	0.047	0.327	4.378	26.480	11.505	5.618	0.248	0.161	0.108	0.101	0.000	0.000	0.035	0.012
Pdensi_GG_21503_c1_g1	FC_3_3	MC_2_2	0	394.782506187254	197.391253093627	-11.1890241139244	1.27576756734407	-8.77042527207213	1.77992730752457e-18	5.17923247943501e-16	0.000	0.934	0.000	0.000	0.000	0.000	0.099	0.000	0.000	0.000	0.000	0.000	0.000	0.000	0.000	10.359	6.784	13.071	2.178	6.416	0.000	4.937	3.700	0.000	2.929	0.000	0.000
Pdensi_DN23071_c0_g1d191067	FC_3_3	MC_2_2	1071.88864626454	26.4562409380214	549.172443601281	5.30611609529456	0.606152326456937	8.75376677395549	2.06347304428031e-18	5.97442175546949e-16	1.045	1.760	1.742	9.572	13.095	5.839	12.138	15.695	28.991	25.440	21.301	36.306	1.424	5.365	0.908	1.458	0.251	0.427	0.000	0.135	0.333	0.000	0.000	0.000	0.000	0.783	1.539
Pdensi_DN19519_c0_g5	FC_3_3	MC_2_2	1654.03892898746	406.077126310824	1030.05802764914	2.0226302083242	0.231172149973209	8.74945450201765	2.14386542521768e-18	6.16530664965803e-16	7.711	3.736	17.458	6.842	11.504	10.707	41.187	54.650	71.316	46.196	46.057	35.886	7.927	4.592	12.814	13.173	9.773	8.335	10.406	9.877	16.178	1.386	1.523	0.396	5.878	0.000	0.000
Pdensi_GG_59008_c0_g1	FC_3_3	MC_2_2	0	408.844096574275	204.422048287138	-11.2392924881858	1.28462254537306	-8.74910107149164	2.15058981696436e-18	6.16530664965803e-16	0.000	0.000	0.000	0.000	0.000	0.000	0.000	0.000	0.000	0.000	0.000	0.000	0.000	0.000	0.000	7.311	12.727	10.660	6.704	5.258	2.833	0.000	0.000	0.000	0.000	0.233	0.002
Pdensi_DN13443_c0_g1d522706	FC_3_3	MC_2_2	7.05294685204831	159.61331502661	83.3331309393291	-4.50244914644571	0.515632217988005	-8.73190035334535	2.50428814946614e-18	7.14409574246724e-16	1.698	2.173	0.000	0.300	0.114	0.122	0.685	0.521	0.270	0.178	0.135	0.217	0.232	0.609	0.078	4.452	4.366	3.388	3.621	4.047	2.236	1.816	6.016	3.814	5.426	3.260	0.934
Pdensi_DN23776_c0_g1	FC_3_3	MC_2_2	2656.61964763566	276.89055506379	1466.75510134972	3.26103083839507	0.373607856456184	8.7284857158177	2.58105040065692e-18	7.32716142032341e-16	8.831	22.855	18.347	3.145	17.244	12.961	28.119	99.135	133.595	52.099	90.011	63.601	7.557	25.347	15.617	7.227	9.331	4.483	4.827	2.738	1.925	0.281	0.321	0.000	17.016	32.247	21.393
Pdensi_DN18407_c0_g1d284004	FC_3_3	MC_2_2	612.109157933856	12.6669091404765	312.388033537166	5.58250831848544	0.640034747781855	8.72219568989423	2.72858226402522e-18	7.70837735132094e-16	0.160	0.854	0.205	5.660	5.047	7.653	6.586	8.693	12.864	8.240	19.827	19.334	1.487	2.963	4.258	0.302	0.535	0.101	1.227	4.373	1.700	13.801	1.455	2.128	23.839	46.823	40.233
Pdensi_GG_53048_c0_g1	FC_3_3	MC_2_2	676.807832791439	40.3454754715862	358.576654131513	4.05928485377397	0.465466209271302	8.72090126612815	2.75996027193672e-18	7.75935497515117e-16	0.137	1.339	1.787	3.832	6.169	3.001	13.593	10.659	14.491	26.563	11.813	14.093	0.765	2.856	1.226	1.231	1.186	0.672	0.000	0.637	0.591	12.769	6.391	0.000	0.000	0.000	0.000
Pdensi_DN26680_c0_g1d229530	FC_3_3	MC_2_2	599.46251045978	0	299.73125522989	11.6182214385847	1.33286009282624	8.71675992185276	2.86276289876655e-18	8.00968027195279e-16	0.014	0.029	0.000	0.152	0.178	0.014	0.427	0.295	0.442	6.683	19.385	20.345	0.000	0.124	0.000	0.000	0.000	0.000	0.000	0.000	0.019	0.000	0.000	0.000	0.000	0.000	0.000
Pdensi_GG_54727_c0_g1	FC_3_3	MC_2_2	0	315.773830897784	157.886915448892	-10.8667223145775	1.2479361133687	-8.70775530747614	3.09951512802446e-18	8.58949439954815e-16	0.000	0.000	0.000	0.000	0.000	0.000	0.000	0.000	0.000	0.000	0.000	0.000	0.000	0.000	0.000	7.593	8.084	8.329	4.876	6.154	0.206	0.214	2.905	0.000	0.000	1.078	0.000
Pdensi_DN39203_c0_g5	FC_3_3	MC_2_2	33819.9171880466	6829.22153374794	20324.5693608972	2.3078104799392	0.265215242914318	8.70165098574208	3.2709022683739e-18	9.0214894981179e-16	367.277	297.504	412.978	429.503	439.367	693.190	738.473	590.129	1254.172	734.649	827.833	1057.146	271.860	327.284	344.747	246.596	149.283	133.845	95.650	19.040	86.079	22.056	214.850	2418.466	181.031	269.515	240.864
Pdensi_DN36110_c0_g1d376138	FC_3_3	MC_2_2	0	510.270505450982	255.135252725491	-11.5593936762598	1.32980660967922	-8.69253739011589	3.54433134776474e-18	9.68384540443741e-16	0.146	0.317	13.483	6.867	0.000	0.000	0.000	0.000	0.000	0.000	0.000	0.000	0.000	0.000	0.000	12.857	6.317	19.877	1.296	1.867	1.260	0.669	0.000	0.000	0.000	0.000	0.000
Pdensi_GG_106215_c1_g1	FC_3_3	MC_2_2	0.295098153974288	25363.6122756	12681.953686877	-16.2336463296164	1.86787819485103	-8.69095553145054	3.5940370843365e-18	9.77376552149751e-16	0.051	0.192	124.384	65.113	0.000	0.218	0.028	0.343	0.030	0.030	0.000	0.000	0.000	0.029	3.345	47.722	846.828	959.415	718.403	21.314	223.274	0.038	0.000	0.000	0.039	0.143	0.122
Pdensi_DN22208_c1_g1d20470	FC_3_3	MC_2_2	1903.46627419448	36.1002647348424	969.783269464662	5.72382363824743	0.659839947575855	8.67456367150221	4.15139116473493e-18	1.12369469871123e-15	8.953	17.481	8.813	5.024	4.164	5.156	20.416	17.350	23.009	47.454	55.431	44.549	4.149	9.265	7.007	0.444	1.911	0.334	0.607	0.237	1.035	0.076	0.013	0.000	0.000	0.000	0.000
Pdensi_DN86435_c0_g1	FC_3_3	MC_2_2	0	298.852239279419	149.426119639709	-10.788970407428	1.24429689100048	-8.6707364500068	4.29334404296725e-18	1.15673819409501e-15	0.000	0.000	0.000	0.019	0.367	0.000	1.525	0.597	0.000	0.000	0.000	0.000	0.000	0.000	0.000	8.872	7.217	6.852	5.782	3.164	2.553	0.000	0.592	0.000	0.000	0.461	0.530
Pdensi_DN6118_c0_g1d328817	FC_3_3	MC_2_2	3.08159868407432	216.356286948465	109.71894281627	-6.13790768805662	0.708121992648002	-8.66786761572549	4.40288216732723e-18	1.18078401202661e-15	0.000	0.000	4.562	1.931	0.161	0.216	0.073	0.035	0.196	0.078	0.042	0.119	0.000	0.038	0.075	4.023	7.293	4.938	2.240	3.772	2.201	1.610	0.000	0.000	0.000	0.000	0.000
Pdensi_DN9629_c0_g1d518394	FC_3_3	MC_2_2	464.739543383343	3.87182495826138	234.305684170802	6.83453454957225	0.788884334058464	8.6635445204135	4.57317829395093e-18	1.22082882566407e-15	0.000	0.164	0.000	4.029	3.860	0.000	1.514	3.017	1.976	6.251	19.714	9.994	1.011	0.000	0.000	0.136	0.163	0.000	1.005	0.000	0.000	0.000	0.000	0.000	0.000	0.000	0.000
Pdensi_DN13572_c0_g1d51959	FC_3_3	MC_2_2	764.267076806965	170.822020996042	467.544548901504	2.15320967301018	0.24857849718035	8.66209144167432	4.63186561589191e-18	1.23084954969153e-15	4.319	4.201	4.666	6.965	5.403	8.417	7.519	10.892	17.343	20.250	17.835	21.121	7.439	9.062	7.113	5.708	4.026	3.461	8.737	7.187	6.860	3.682	11.119	21.467	5.989	13.587	15.209
Pdensi_DN33732_c0_g1d200767	FC_3_3	MC_2_2	131.513981998003	873.34142675396	502.427704375981	-2.73038525912009	0.31558137153873	-8.65192151807667	5.06394661089961e-18	1.33955198621779e-15	3.505	3.519	8.022	6.717	4.091	7.821	4.346	5.419	6.598	3.696	3.885	2.610	2.715	4.690	5.506	19.758	26.616	19.725	16.004	8.598	17.200	54.269	47.325	85.706	3.742	1.712	0.921
Pdensi_DN13267_c0_g2d339581	FC_3_3	MC_2_2	333.857455696133	14.2718386373513	174.064647166742	4.60200308056938	0.532000405689288	8.65037513384371	5.13304168576224e-18	1.34575777898398e-15	4.243	0.749	0.495	1.534	1.306	20.381	5.757	5.021	16.448	11.077	7.971	6.823	1.347	1.384	8.892	0.190	0.370	0.500	1.841	1.167	0.999	28.376	31.400	608.214	14.705	14.296	31.311
Pdensi_GG_37493_c0_g1	FC_3_3	MC_2_2	0	995.767854862902	497.883927431451	-12.5240892729124	1.44781108809071	-8.6503614842655	5.13365569685963e-18	1.34575777898398e-15	0.000	0.000	14.757	6.021	0.000	0.000	0.000	0.000	0.000	0.000	0.000	0.000	0.000	0.000	0.000	6.088	21.153	46.387	10.121	11.125	61.018	12.012	0.000	0.000	0.000	0.000	0.000
Pdensi_DN15483_c1_g3	FC_3_3	MC_2_2	311.902701854771	1.23619728418893	156.56944956948	8.24352504426396	0.953061539660951	8.64952020537579	5.17163996704569e-18	1.34963569292462e-15	0.026	0.000	0.026	0.000	0.000	0.346	0.887	4.455	16.926	5.913	9.251	8.981	0.120	0.077	0.238	0.000	0.062	0.033	0.089	0.121	0.186	0.039	0.202	0.238	0.000	0.000	0.000
Pdensi_DN23562_c0_g1d364807	FC_3_3	MC_2_2	325.71351563485	4.25191749557879	164.982716565214	6.11059614673047	0.707512227053248	8.63673575251242	5.78419658643405e-18	1.50275493100052e-15	1.006	2.210	1.028	5.735	7.878	4.406	8.346	9.353	17.130	6.454	10.860	7.903	1.213	4.920	3.714	0.227	0.102	0.000	0.000	0.000	0.000	0.000	0.000	0.046	0.000	0.026	0.000
Pdensi_DN38133_c0_g2	FC_3_3	MC_2_2	203.03172047693	1339.44259898208	771.237159729503	-2.72117300951795	0.316186713550689	-8.60622187112145	7.55080478064135e-18	1.9530072667298e-15	25.609	14.488	20.422	14.235	4.855	3.176	8.454	4.477	4.191	4.450	5.301	5.980	5.794	6.817	4.242	25.275	37.732	37.853	21.381	27.709	11.967	22.500	5.737	2.485	5.085	4.242	1.885
Pdensi_DN15245_c0_g1	FC_3_3	MC_2_2	60.9186396511778	729.032221848527	394.975430749853	-3.5833076653623	0.41653582473154	-8.60263980336329	7.7903170325787e-18	2.00604110631836e-15	35.158	16.645	20.700	7.669	3.278	5.842	1.045	1.462	1.787	0.837	1.657	2.208	20.488	6.825	8.904	23.516	17.295	15.364	11.347	1.455	16.544	2.329	0.119	2.405	0.000	0.055	0.175
Pdensi_DN290_c0_g1d164067	FC_3_3	MC_2_2	810.997786422657	134.222592373964	472.61018939831	2.59204963235955	0.301526548727232	8.59642258136406	8.2239561371259e-18	2.10837599716378e-15	11.672	13.752	7.237	28.140	22.689	17.412	20.568	15.969	14.507	19.242	24.299	19.293	8.443	14.612	6.375	3.660	4.110	2.457	10.634	17.755	8.454	9.245	10.856	8.010	14.440	5.384	4.150
Pdensi_DN21948_c1_g1	FC_3_3	MC_2_2	7.77313625958251	464.087454209635	235.930295234609	-5.90639916307998	0.687785092134453	-8.58756496851396	8.88318921307404e-18	2.25749379669894e-15	1.219	1.959	11.205	4.616	0.055	0.330	0.101	0.236	0.142	0.108	0.076	0.415	0.133	0.177	0.435	14.527	7.023	14.260	1.328	7.741	5.662	14.521	0.227	0.690	0.717	0.468	0.536
Pdensi_GG_37857_c0_g1	FC_3_3	MC_2_2	0	301.853013014548	150.926506507274	-10.803916910151	1.25872242460382	-8.58324019574969	9.22374802553242e-18	2.33384886997341e-15	0.381	0.275	5.337	3.866	0.000	0.000	0.000	0.000	0.000	0.000	0.000	0.000	0.000	0.000	0.000	10.137	6.179	7.003	0.563	0.295	0.182	0.000	0.000	0.000	0.000	0.000	0.000
Pdensi_GG_142261_c0_g1	FC_3_3	MC_2_2	317.985083636088	1.99580066309917	159.990442149594	7.18860516272296	0.837958088114083	8.57871684119871	9.59373209568193e-18	2.41695598718747e-15	0.007	0.268	0.474	0.472	1.193	9.790	4.506	10.813	12.427	4.186	12.657	7.759	0.229	1.797	3.033	0.104	0.016	0.036	0.000	0.000	0.010	0.000	0.000	0.015	0.847	0.727	1.374
Pdensi_DN18802_c0_g3	FC_3_3	MC_2_2	2.95098153974288	857.986988126898	430.468984833321	-8.16335814727484	0.95243087332823	-8.5710767845527	1.02521856946449e-17	2.57170775295499e-15	0.223	0.000	0.582	1.295	0.152	0.282	0.000	0.113	0.387	0.226	0.000	0.000	0.128	0.222	0.000	20.482	22.199	22.523	10.588	8.843	3.778	0.000	2.078	1.166	9.428	9.055	0.954
Pdensi_DN12630_c0_g1d211812	FC_3_3	MC_2_2	180.380912976233	2242.46295882871	1211.42193590247	-3.63565622358546	0.424220964339036	-8.57019461367272	1.03310299950664e-17	2.58036318280208e-15	7.188	6.577	35.720	16.908	4.752	4.699	4.432	4.640	6.321	4.177	4.814	4.999	3.737	4.498	3.589	30.490	77.586	58.940	43.892	18.909	24.650	7.311	3.424	3.480	4.340	9.557	7.247
Pdensi_GG_37273_c0_g1	FC_3_3	MC_2_2	7.29770496602991	1942.77913696758	975.038420966807	-8.05455474730714	0.94053477215411	-8.56380325935188	1.0920411880855e-17	2.71591576845402e-15	1.130	0.675	8.985	10.224	0.075	0.168	0.034	0.293	0.073	0.256	0.158	0.148	1.775	0.180	0.810	3.827	89.028	48.500	5.802	3.243	3.631	3386.968	1817.831	1519.957	0.679	0.422	0.489
Pdensi_DN42402_c0_g1d574646	FC_3_3	MC_2_2	346.310329751868	29.1868096764524	187.74856971416	3.55034293401453	0.415291080613902	8.54904692093616	1.24109059826979e-17	3.0347272460886e-15	4.076	3.310	5.338	3.845	8.174	9.310	7.026	8.710	8.595	7.487	11.593	7.735	8.687	5.173	7.548	1.059	0.543	0.654	0.750	1.741	2.086	1.829	0.000	0.544	0.402	0.928	0.811
Pdensi_DN35660_c0_g1	FC_3_3	MC_2_2	2771.53835611334	642.403272704608	1706.97081440898	2.10764276951011	0.246793097389653	8.54012041585759	1.34082036673857e-17	3.26486954237314e-15	28.632	37.386	62.559	54.938	92.159	91.054	70.590	73.615	75.489	65.993	87.457	61.218	50.120	63.699	69.034	21.212	12.928	15.462	21.668	30.611	33.415	50.609	11.706	10.285	2.998	3.715	2.047
Pdensi_DN19065_c0_g1	FC_3_3	MC_2_2	354.795291825999	5.6403844729845	180.217838149492	5.8570591461202	0.686904447131811	8.52674512528855	1.50523016945202e-17	3.64993228922623e-15	0.334	0.773	0.567	3.520	6.078	3.197	4.326	9.046	12.498	7.342	13.064	7.073	0.185	2.809	0.063	0.302	0.115	0.035	0.000	0.000	0.000	0.000	0.000	0.000	0.000	0.000	0.000
Pdensi_DN19879_c2_g1	FC_3_3	MC_2_2	0	706.02447034072	353.01223517036	-12.0277342700674	1.41521282685682	-8.49888726403143	1.91416690638646e-17	4.62227623585338e-15	0.119	0.115	3.777	1.584	0.096	0.000	0.131	0.041	0.000	0.000	0.000	0.000	0.044	0.000	0.000	5.708	15.647	31.023	1.200	3.926	13.115	3.552	0.000	0.000	0.000	0.000	0.000
Pdensi_DN22388_c3_g1	FC_3_3	MC_2_2	0	1108.50361209934	554.25180604967	-12.6790489032763	1.49193960666984	-8.4983660508733	1.92277955864444e-17	4.62388757003602e-15	0.000	0.000	2.315	2.934	0.000	0.000	0.023	0.000	0.000	0.000	0.000	0.000	0.000	0.000	0.100	4.150	40.512	36.510	6.531	4.345	3.624	14.187	0.000	0.000	0.000	0.000	0.000
Pdensi_DN2150_c0_g1d165343	FC_3_3	MC_2_2	175.712793661388	2.98264519038548	89.3477194258865	5.78679236847175	0.682057610405612	8.48431610495542	2.16991137750394e-17	5.19671450721066e-15	0.425	0.313	0.193	2.306	3.123	2.465	3.058	5.154	7.762	3.439	4.712	5.467	0.242	1.141	0.560	0.110	0.081	0.046	0.083	0.254	0.278	0.000	0.461	0.791	2.766	1.348	2.675
Pdensi_DN23164_c0_g3d547144	FC_3_3	MC_2_2	3415.55836062074	848.347761791926	2131.95306120633	2.01000304125714	0.237012836537416	8.48056616098016	2.24100757915628e-17	5.34498676543357e-15	1.148	2.544	9.906	6.938	10.916	15.668	30.943	62.579	113.892	76.287	97.347	90.910	2.017	8.982	3.469	20.015	25.359	18.966	24.660	13.377	10.994	10.372	5.441	14.316	0.000	0.249	1.328
Pdensi_GG_17764_c0_g1	FC_3_3	MC_2_2	0	548.010664226411	274.005332113206	-11.661932229991	1.37573906287889	-8.47684894952909	2.31375030512926e-17	5.49595970437968e-15	0.953	0.000	9.065	9.055	0.000	0.000	0.000	0.333	0.000	0.000	0.000	0.000	0.884	0.000	0.354	5.832	12.662	22.313	3.689	4.049	48.553	2.903	0.000	0.000	0.000	0.000	0.000
Pdensi_DN24218_c0_g1d22241	FC_3_3	MC_2_2	341.122029307759	0	170.561014653879	10.8048590628351	1.27640224116836	8.46508938510238	2.5595631566875e-17	6.0551356693734e-15	2.327	0.912	0.053	3.739	4.610	1.342	5.231	6.035	6.901	8.586	6.402	11.454	0.849	0.882	1.680	0.000	0.000	0.000	0.000	0.114	0.000	0.150	0.000	0.000	0.000	0.000	0.000
Pdensi_DN22283_c4_g2	FC_3_3	MC_2_2	0	461.950764351969	230.975382175984	-11.417096941446	1.35079254678686	-8.45214682935882	2.85994612058289e-17	6.73835726451181e-15	0.673	0.000	12.160	1.699	0.000	0.000	0.000	0.000	0.000	0.000	0.000	0.000	0.000	0.000	0.000	18.403	4.684	13.103	0.747	1.946	10.654	3.061	0.000	0.000	0.000	0.000	0.000
Pdensi_DN23971_c0_g6	FC_3_3	MC_2_2	1495.37797149055	215.079383966582	855.228677728569	2.79849956683413	0.331820452402764	8.43377659987431	3.34685325319283e-17	7.85376902914557e-15	6.848	10.707	4.042	23.663	31.536	27.484	39.017	38.174	36.523	40.950	41.638	33.276	13.234	21.351	13.728	4.746	7.402	4.083	8.630	14.888	10.168	8.039	23.893	21.612	147.040	188.962	208.334
Pdensi_DN20894_c0_g2d292664	FC_3_3	MC_2_2	61.6990864823416	638.702832162918	350.20095932263	-3.37031897614496	0.401415689441899	-8.39608182936452	4.61623994348567e-17	1.07030557669758e-14	4.259	4.685	2.598	3.194	2.581	1.660	3.782	1.826	3.307	2.204	1.314	1.265	1.381	3.690	2.037	14.456	20.757	13.095	6.914	12.344	6.623	3.602	7.732	4.507	16.672	13.118	6.389
Pdensi_DN37196_c2_g1	FC_3_3	MC_2_2	1426.04633920091	175.4966051361	800.771472168505	3.02363535533891	0.360362486826996	8.3905385989594	4.83920017060262e-17	1.11754798860472e-14	1.606	14.621	9.367	8.748	49.558	41.435	19.610	36.065	23.835	33.026	50.103	27.313	12.188	41.214	28.763	4.029	5.576	3.670	3.542	5.939	4.344	21.732	36.077	2.145	0.048	0.000	0.000
Pdensi_DN36218_c0_g1d508525	FC_3_3	MC_2_2	53.8437051604485	540.985726128571	297.41471564451	-3.32863094469354	0.397227106643328	-8.37966717030299	5.30775796302833e-17	1.22091020717943e-14	1.105	1.197	5.907	4.898	2.687	10.229	3.883	4.254	2.628	1.958	0.931	1.302	3.277	7.228	4.713	17.478	13.862	10.338	11.809	4.695	8.992	1.682	2.923	0.000	0.000	0.207	0.000
Pdensi_DN18962_c1_g1	FC_3_3	MC_2_2	413.57634911796	0.856686442596082	207.216517780278	9.25283055248824	1.10584765287598	8.36718378740905	5.90116182614146e-17	1.35206304580366e-14	0.185	0.022	0.041	0.051	0.147	0.787	1.530	2.834	1.042	8.524	14.501	8.985	0.083	0.135	0.468	0.000	0.023	0.039	0.516	0.535	0.015	0.678	1.572	220.448	0.048	0.080	0.110
Pdensi_DN17579_c0_g1d113322	FC_3_3	MC_2_2	1578.99088704738	214.648238131083	896.819562589234	2.87736434628368	0.343926213308858	8.36622576279088	5.94931570372376e-17	1.35775049683885e-14	7.973	5.588	8.551	24.408	28.454	9.762	44.187	26.904	40.095	58.001	37.120	27.265	7.392	9.287	5.245	6.638	4.895	4.960	4.620	17.659	13.504	43.941	32.599	21.103	4.230	12.733	9.473
Pdensi_GG_90402_c0_g1	FC_3_3	MC_2_2	540.741881628016	119.01217695144	329.877029289728	2.1757925797872	0.260762466677831	8.34396379013921	7.18409960127595e-17	1.63314789217131e-14	10.292	7.711	11.982	11.614	13.023	14.088	11.566	13.620	13.107	12.649	14.304	14.941	14.242	11.232	11.753	3.957	2.449	2.775	5.899	5.381	13.611	10.338	4.021	2.961	1.531	3.940	5.314
Pdensi_DN23914_c0_g1d497570	FC_3_3	MC_2_2	1077.97860131942	1.90870240401296	539.943651861716	9.40542676791288	1.1275992921714	8.34110737139699	7.35980298312906e-17	1.66658013387618e-14	0.000	0.000	0.000	0.000	0.000	0.000	0.000	0.512	2.813	7.920	30.028	45.502	0.000	0.000	0.000	0.000	0.000	0.152	0.000	0.000	0.088	0.000	0.000	0.000	0.000	0.000	0.000
Pdensi_DN13658_c0_g1	FC_3_3	MC_2_2	574.567819355278	129.725948342267	352.146883848773	2.14411420928134	0.257502340599348	8.3265814372437	8.32103067139865e-17	1.87694070136712e-14	3.942	6.337	4.711	21.541	16.531	13.026	17.476	11.940	13.562	17.568	14.086	12.866	4.012	8.302	3.733	3.950	2.861	3.160	4.749	6.340	7.750	11.034	39.220	54.978	5.131	3.850	6.631
Pdensi_DN18627_c0_g1d13791	FC_3_3	MC_2_2	2466.48521133585	378.492152869052	1422.48868210245	2.70266441933106	0.32467216363395	8.32428745686423	8.48375040682956e-17	1.9062561338836e-14	6.908	34.816	10.621	115.130	110.152	62.562	110.227	105.072	111.560	55.541	89.546	45.914	14.262	60.960	24.327	11.586	9.665	7.828	2.507	1.128	2.888	0.630	0.225	0.640	1.505	0.677	0.660
Pdensi_GG_138019_c0_g1	FC_3_3	MC_2_2	0	325.618385358682	162.809192679341	-10.9114597580468	1.31189195632747	-8.31734633741676	8.99546055751215e-17	2.01346085617299e-14	0.000	3.179	0.000	0.342	0.000	0.000	0.000	0.000	0.000	0.000	0.000	0.000	0.000	0.000	0.850	6.222	11.537	6.683	6.308	6.629	0.838	1.318	0.138	0.000	1.292	0.002	0.000
Pdensi_GG_66613_c0_g1	FC_3_3	MC_2_2	0	644.602562047621	322.301281023811	-11.8964354568602	1.43262360867793	-8.30395044783507	1.00705656244849e-16	2.24546604246177e-14	0.000	0.000	0.000	0.000	0.000	0.000	0.000	0.000	0.000	0.000	0.000	0.000	0.000	0.000	0.000	4.485	16.620	26.567	0.000	16.671	0.000	0.000	0.000	0.000	0.000	0.500	0.000
Pdensi_DN23973_c2_g1	FC_3_3	MC_2_2	10.710041979893	559.889103022622	285.299572501258	-5.7077262393443	0.689167986540326	-8.2820536513855	1.21069021612194e-16	2.66883817490275e-14	3.320	5.730	4.104	2.094	2.082	8.793	0.293	1.316	0.234	0.156	0.587	0.078	7.538	11.857	14.955	13.444	15.726	13.317	11.538	50.257	18.245	4930.576	1191.654	591.970	0.202	0.149	0.080
Pdensi_GG_25539_c0_g1	FC_3_3	MC_2_2	414.023506750482	2000.25292386063	1207.13821530556	-2.27257667536562	0.274689457567893	-8.27325771977954	1.30347524121871e-16	2.84108783288254e-14	8.378	14.495	4.790	15.021	15.671	0.000	5.525	9.750	16.013	9.669	9.294	13.093	1.677	8.966	1.560	49.922	60.506	41.531	33.032	24.505	23.574	9.782	59.034	45.557	14.159	16.056	15.811
Pdensi_DN18621_c0_g3	FC_3_3	MC_2_2	517.976663916421	73.845302207676	295.910983062049	2.81032603592406	0.339871195796732	8.26879732875285	1.35317073683695e-16	2.93840015675235e-14	2.960	5.074	3.171	15.802	12.736	10.212	13.716	13.492	15.040	11.164	15.515	13.439	4.521	10.334	6.428	1.826	2.354	1.434	1.146	2.670	1.617	1.655	1.001	0.731	1.151	1.553	1.221
Pdensi_DN27146_c1_g1	FC_3_3	MC_2_2	72.5447288495542	371.542967726876	222.043848288215	-2.35537343596223	0.28589069622762	-8.23872013689782	1.74062561957452e-16	3.75175735395402e-14	13.572	8.830	7.365	7.171	3.087	2.757	4.842	2.388	2.691	1.746	2.227	1.643	2.172	7.142	2.127	9.446	9.477	9.386	14.884	10.456	8.239	1.695	3.901	0.950	6.875	4.066	2.345
Pdensi_DN3219_c0_g1	FC_3_3	MC_2_2	240.319176258258	8.79624757366421	124.557711915961	4.70684252152293	0.572370808216268	8.22341470591643	1.97789446237392e-16	4.24743712665359e-14	0.061	0.241	0.385	7.537	6.585	2.594	7.630	6.937	13.312	4.449	6.247	7.916	0.090	1.404	0.046	0.369	0.225	0.102	0.279	0.308	0.000	0.000	0.000	0.000	0.000	0.000	0.000
Pdensi_GG_62833_c0_g1	FC_3_3	MC_2_2	56.2513451435254	2225.2653703802	1140.75835776186	-5.30671144657922	0.645408473497154	-8.22225251835436	1.99716122825134e-16	4.27247954619108e-14	31.706	21.324	80.600	19.200	3.038	4.638	3.019	2.123	3.432	0.945	2.116	1.307	10.404	4.429	2.517	126.293	27.370	25.132	14.796	1.234	30.767	4.630	6.755	6.706	23.524	10.124	11.824
Pdensi_GG_146677_c0_g1	FC_3_3	MC_2_2	1498.95459557358	230.375802489274	864.665199031429	2.70280083653063	0.328734767907721	8.22182835643759	2.00423897881326e-16	4.27247954619108e-14	8.353	23.103	22.018	19.941	45.262	38.036	28.061	39.562	35.099	35.636	50.805	29.641	26.603	30.223	48.436	6.799	4.080	6.836	8.719	14.704	14.606	19.213	7.483	9.286	1.627	1.745	2.132
Pdensi_DN13133_c0_g1d460968	FC_3_3	MC_2_2	616.893510491496	90.9439301905666	353.918720341031	2.750322068547	0.334563993018184	8.22061586405539	2.02460780863181e-16	4.28451185567771e-14	6.053	5.631	5.689	11.549	12.248	8.241	17.829	14.337	19.114	12.431	17.729	17.634	7.221	7.242	4.635	3.297	1.934	1.819	0.594	0.099	0.438	0.013	0.026	0.043	0.013	0.024	0.031
Pdensi_GG_61812_c0_g1	FC_3_3	MC_2_2	0	869.943808815249	434.971904407624	-12.3291659785384	1.49989090458153	-8.22004183162789	2.03432210327832e-16	4.28947134501395e-14	0.000	0.000	21.732	6.309	0.000	0.000	0.000	0.000	0.089	0.000	0.000	0.000	0.000	0.000	0.085	4.693	14.339	45.339	2.164	0.791	12.669	0.230	0.000	0.000	0.000	0.000	0.000
Pdensi_DN26072_c1_g2	FC_3_3	MC_2_2	260.386283125787	1232.63982330522	746.513053215501	-2.24285237164345	0.273573712013774	-8.19834755003992	2.43713882123049e-16	5.10186082159458e-14	13.900	10.793	21.119	13.344	5.276	3.759	7.216	7.296	8.113	5.173	6.609	8.373	2.855	4.775	4.007	29.310	31.687	32.626	30.632	27.431	10.370	32.660	3.851	6.218	9.704	5.677	5.475
Pdensi_GG_40068_c1_g1	FC_3_3	MC_2_2	1480.80992961197	205.132018291042	842.970973951506	2.85011225369395	0.348054518691831	8.18869487575148	2.64074078733246e-16	5.50826347167024e-14	24.165	25.753	32.321	32.416	34.166	45.129	33.427	37.095	40.318	30.035	45.930	38.695	24.786	26.708	32.379	7.029	3.106	5.795	4.796	15.077	15.733	10.682	3.528	7.478	0.917	7.887	10.739
Pdensi_DN21522_c0_g5	FC_3_3	MC_2_2	1681.72042385434	186.71485771072	934.217640782531	3.16382600851345	0.387561060495061	8.16342592434869	3.2565369121429e-16	6.76847936210959e-14	8.040	41.134	13.197	36.094	36.951	26.327	29.313	34.893	23.662	51.662	40.252	38.414	7.808	22.054	10.648	7.300	4.747	2.486	2.474	4.869	1.990	7.933	2.876	0.134	7.175	10.658	4.279
Pdensi_DN22693_c0_g1d496573	FC_3_3	MC_2_2	577.087480689926	112.025249280216	344.556364985071	2.35565639284267	0.288583763254981	8.16281680671449	3.27300710189884e-16	6.77850253744146e-14	5.034	7.168	4.643	8.282	7.024	9.150	8.032	9.880	11.095	13.276	15.420	16.009	4.538	5.887	5.988	3.582	2.983	2.040	1.247	0.840	0.970	4.880	8.952	14.428	2.444	2.284	2.080
Pdensi_GG_122761_c0_g1	FC_3_3	MC_2_2	4.97068777581266	1761.19559655305	883.083142164433	-8.47312491154503	1.03833640194399	-8.16028880012439	3.34224487778346e-16	6.89735045771227e-14	0.019	0.020	14.640	5.576	0.066	0.000	0.000	0.134	0.022	0.022	0.189	0.175	0.082	0.021	0.166	3.351	62.223	63.060	49.953	0.997	3.600	230.702	47.006	20.508	0.029	0.021	0.000
Pdensi_DN40101_c2_g6	FC_3_3	MC_2_2	614.156838775892	36.5961505763137	325.376494676103	4.03999824746208	0.495429283146622	8.15454068803285	3.50509400668393e-16	7.2078604527554e-14	0.229	4.536	0.976	11.846	6.290	20.710	8.511	12.268	10.446	20.429	12.688	14.485	2.703	10.213	8.164	1.687	0.711	0.483	0.959	1.985	1.379	72.296	132.477	2.384	0.592	1.025	0.000
Pdensi_GG_61715_c0_g1	FC_3_3	MC_2_2	0	302.226187064187	151.113093532094	-10.8041622497942	1.3260214637524	-8.14780344446336	3.70594067005217e-16	7.56740081524056e-14	0.000	0.249	0.000	3.208	1.763	0.000	0.000	0.000	0.000	0.000	0.000	0.000	0.746	1.429	1.647	6.045	11.117	5.579	0.000	5.323	2.353	3.953	3.248	6.375	0.000	0.000	0.000
Pdensi_DN23668_c0_g1	FC_3_3	MC_2_2	299.969375768577	16.7567569218098	158.363066345193	4.12873087746166	0.507037059615631	8.14285819776471	3.8605430423017e-16	7.85553017097166e-14	0.838	1.583	0.839	6.721	4.848	2.655	11.349	7.119	6.444	7.632	9.937	5.644	1.207	3.572	1.020	0.585	0.485	0.194	0.211	0.045	0.329	0.069	0.000	0.000	0.000	0.000	0.000
Pdensi_DN24325_c0_g2	FC_3_3	MC_2_2	1694.10329505296	229.328802889542	961.716048971249	2.88412523813983	0.354457553105684	8.13672952620057	4.06098570189387e-16	8.23460362046745e-14	10.889	25.329	16.892	22.678	20.514	16.340	35.304	29.042	17.297	54.406	50.999	25.840	9.304	25.461	16.731	6.478	6.166	4.909	10.138	14.313	5.559	20.845	101.246	72.939	1.036	0.570	0.980
Pdensi_DN17443_c1_g1	FC_3_3	MC_2_2	144.000019427029	758.384632700831	451.19232606393	-2.39809801622021	0.295191393357882	-8.12387512027772	4.51530352233483e-16	9.12404874256243e-14	13.809	11.385	13.062	9.272	3.622	5.408	6.630	4.132	5.331	2.623	4.441	4.077	3.201	5.007	4.155	22.726	17.940	17.562	6.526	14.047	5.489	17.620	4.392	4.779	4.096	4.374	2.764
Pdensi_GG_44836_c0_g1	FC_3_3	MC_2_2	46.9498818950956	585.659547706222	316.304714800659	-3.64311856412332	0.449504384634407	-8.10474533432271	5.28561117655697e-16	1.06436480287512e-13	4.482	2.597	16.442	6.728	0.359	1.082	1.256	1.370	2.046	0.940	1.602	1.103	0.973	0.284	0.500	24.508	10.820	10.564	9.357	16.179	12.523	7.243	1.927	16.299	0.307	3.188	0.594
Pdensi_DN23388_c2_g2	FC_3_3	MC_2_2	2144.84594888366	211.488501886149	1178.16722538491	3.34833974009698	0.414021944628092	8.08734846918495	6.09776215124129e-16	1.21946861221182e-13	1.630	1.269	4.241	7.350	11.758	32.270	27.764	32.819	56.909	60.600	40.308	65.298	8.394	11.616	15.295	3.232	5.113	7.501	12.440	37.813	10.054	207.457	599.872	993.602	5.498	12.351	12.401
Pdensi_DN17464_c0_g1d529765	FC_3_3	MC_2_2	29.0525407653262	1114.47585480457	571.764197784949	-5.25956355117202	0.651430491018129	-8.07386762469744	6.81057114607662e-16	1.35735615896259e-13	1.036	2.294	0.349	1.298	1.364	0.639	1.559	0.982	1.040	1.130	0.767	0.357	0.847	1.191	0.542	11.750	46.521	24.099	22.744	30.496	2.633	0.405	4.167	0.000	0.475	0.000	0.155
Pdensi_DN24294_c0_g1	FC_3_3	MC_2_2	5455.38529261344	362.496764987085	2908.94102880026	3.91036029792471	0.484572240778835	8.06971586246816	7.04619533424054e-16	1.39952349375926e-13	5.348	31.166	8.434	119.615	113.463	32.490	162.661	101.281	129.455	222.416	101.437	99.143	27.627	74.197	18.750	10.681	12.462	4.540	3.615	14.039	2.745	1.653	0.825	0.082	2.346	2.567	4.684
Pdensi_DN19434_c0_g3d534290	FC_3_3	MC_2_2	2.45825837929449	366.823264196662	184.640761287978	-7.22379672384375	0.896466047917927	-8.05808177634977	7.75009678205894e-16	1.53409738887314e-13	0.200	0.358	5.889	2.469	0.000	0.029	0.014	0.083	0.000	0.031	0.135	0.016	0.015	0.000	0.000	7.030	15.635	4.830	0.961	2.416	0.458	9.838	0.016	0.000	0.000	0.015	0.000
Pdensi_DN19886_c1_g1d487252	FC_3_3	MC_2_2	83.4378693892555	727.028024968664	405.23294717896	-3.12220098112388	0.387659570244766	-8.05397627395744	8.01467615822328e-16	1.58109184306428e-13	4.454	3.382	1.367	4.862	1.405	1.203	3.073	3.093	6.079	2.547	1.512	2.399	2.349	2.357	0.726	14.172	23.168	17.371	7.008	20.427	8.929	5.199	5.232	5.675	8.349	8.009	1.143
Pdensi_DN33990_c0_g1d85909	FC_3_3	MC_2_2	815.576536056719	186.722461042398	501.149498549558	2.12130570872052	0.263450340348559	8.05201354423729	8.14428915981422e-16	1.60123328359645e-13	8.313	19.678	17.339	16.251	30.098	32.770	17.384	20.681	23.048	19.436	25.117	18.604	18.830	23.265	23.722	6.185	4.105	4.136	8.577	8.984	13.739	8.156	6.380	5.101	1.685	3.324	2.039
Pdensi_GG_70226_c0_g1	FC_3_3	MC_2_2	0	422.082889278033	211.041444639016	-11.2859223906879	1.40313680690256	-8.04335139322709	8.74141984799056e-16	1.71284737196518e-13	0.941	0.000	0.127	0.000	0.398	0.000	0.002	0.000	0.000	0.000	0.000	0.000	0.000	1.509	0.000	12.086	3.493	16.945	0.000	11.085	8.594	2.411	0.967	0.000	0.000	0.002	0.000
Pdensi_DN10389_c0_g1d386645	FC_3_3	MC_2_2	3733.11632412617	908.74460314228	2320.93046363423	2.03681447636867	0.253584672096087	8.03208829434649	9.58273637703266e-16	1.87139908120065e-13	44.485	43.014	62.458	63.024	100.948	59.082	82.994	105.805	86.352	98.706	110.422	80.048	53.917	57.170	52.987	32.049	17.995	20.394	15.996	50.862	52.715	73.280	51.325	38.295	1.658	6.773	5.697
Pdensi_DN22283_c4_g1d423113	FC_3_3	MC_2_2	0	536.155527235706	268.077763617853	-11.6304815858523	1.44825409382623	-8.03069132373382	9.69249352842468e-16	1.88650285411439e-13	0.060	0.132	0.236	1.428	0.000	0.000	0.000	0.000	0.000	0.000	0.000	0.000	0.000	0.000	0.000	4.249	10.434	25.127	0.402	0.951	7.087	0.090	0.000	0.000	0.000	0.000	0.000
Pdensi_DN30313_c0_g1d27042	FC_3_3	MC_2_2	1216.78743574566	193.198241518771	704.992838632218	2.64738086819023	0.330173479190188	8.01815116914729	1.07348644707664e-15	2.08242057580241e-13	4.852	10.267	7.903	17.172	20.390	17.740	22.779	25.375	42.450	31.492	29.584	33.182	8.844	14.350	15.432	7.006	5.048	2.917	1.511	1.949	1.232	0.378	0.055	0.000	0.000	0.017	0.000
Pdensi_DN17735_c0_g1d12535	FC_3_3	MC_2_2	0.6029373291332	429.585569911389	215.094253620261	-9.45815405608674	1.18033167808602	-8.01313243699744	1.11823110252581e-15	2.16201253297649e-13	0.943	0.575	0.723	3.884	0.077	0.023	0.000	0.000	0.050	0.025	0.027	0.000	0.190	0.049	0.000	10.637	16.257	5.641	17.675	68.840	7.889	60.886	0.000	0.000	0.000	0.000	0.000
Pdensi_DN23815_c2_g1	FC_3_3	MC_2_2	1740.27895494826	420.648782136542	1080.4638685424	2.04421289170671	0.255249583770637	8.00868256672106	1.15943746226296e-15	2.22896292499355e-13	16.716	42.589	27.793	80.648	70.231	83.553	72.363	46.554	63.674	47.054	40.363	47.408	21.482	47.620	41.656	14.835	9.789	7.971	9.541	6.163	19.753	17.527	7.591	6.470	1.047	0.606	1.151
Pdensi_GG_94215_c0_g1	FC_3_3	MC_2_2	1.18039261589715	1182.64274369681	591.911568156355	-9.94113709571956	1.24131271311607	-8.00856785778364	1.1605192217215e-15	2.22896292499355e-13	0.000	0.000	4.086	3.435	0.000	0.000	0.000	0.000	0.000	0.087	0.000	0.000	0.000	0.000	0.000	3.916	43.420	39.184	81.645	61.460	109.938	82.436	0.000	0.000	0.000	0.000	0.000
Pdensi_DN26107_c1_g1	FC_3_3	MC_2_2	662.814206776251	62.6974150414491	362.75581090885	3.39766417103177	0.424393946844926	8.00592043381167	1.18576379341715e-15	2.26995755663502e-13	5.493	4.642	0.895	3.743	7.333	3.959	8.686	12.413	15.967	24.246	15.437	11.690	6.583	5.798	1.555	1.768	1.931	1.096	4.437	5.477	2.961	59.086	23.905	125.675	20.114	45.419	59.665
Pdensi_GG_64108_c0_g1	FC_3_3	MC_2_2	0	206.572332390937	103.286166195469	-10.2556147200561	1.28168922791745	-8.00163916234198	1.22773726174156e-15	2.34260320276432e-13	0.000	0.640	0.955	2.448	0.000	0.000	2.066	0.000	1.477	0.000	0.000	0.000	0.000	0.000	0.806	5.408	5.883	4.429	1.542	2.694	1.728	0.000	1.333	3.040	9.911	3.034	4.206
Pdensi_DN24556_c2_g1	FC_3_3	MC_2_2	205.25536976071	919.88504535461	562.57020755766	-2.16404326820121	0.270482271209466	-8.00068432775523	1.23729619024832e-15	2.353127094369e-13	24.933	14.824	25.813	11.990	5.937	5.785	8.430	4.714	10.125	4.171	5.091	6.627	6.550	7.550	6.189	22.838	23.863	23.305	13.841	9.621	7.603	17.180	4.169	5.266	3.329	3.198	3.271
Pdensi_DN20126_c0_g2d536120	FC_3_3	MC_2_2	64.58804340293	2985.83005236654	1525.20904788473	-5.53052577800988	0.691552833253708	-7.99725705986792	1.27221456531698e-15	2.41165468544583e-13	0.289	1.601	0.917	1.273	2.930	1.240	1.776	0.843	1.983	1.619	1.783	1.587	0.733	3.259	2.480	14.525	123.998	80.093	111.425	20.249	4.211	0.000	0.436	0.235	1.121	0.675	1.070
Pdensi_GG_103687_c0_g1	FC_3_3	MC_2_2	1609.11743435143	234.223120423841	921.670277387637	2.77720010016086	0.34765610817671	7.98835410867926	1.36752172912812e-15	2.57554351289127e-13	0.960	2.771	17.807	8.607	9.963	28.368	31.769	26.771	62.509	40.412	32.370	51.891	3.974	7.623	3.231	8.581	3.734	5.926	5.372	2.789	3.556	0.263	0.000	0.000	3.422	1.321	0.890
Pdensi_DN22134_c1_g1	FC_3_3	MC_2_2	1.23964269984346	553.64625840854	277.442950554192	-8.81227251364704	1.10363672229516	-7.9847583318184	1.40797869343775e-15	2.64318477559044e-13	0.000	0.444	6.232	5.044	0.367	0.018	0.000	0.392	0.029	0.000	0.078	0.020	0.000	0.424	0.024	4.041	10.968	26.034	1.499	1.614	4.905	0.146	0.144	0.000	0.000	0.410	0.000
Pdensi_DN9202_c0_g1d453502	FC_3_3	MC_2_2	191.526732564142	1.40999689020772	96.468364727175	7.17213676464046	0.898344371645333	7.98372761161132	1.41979142259582e-15	2.6567904060896e-13	0.322	0.514	0.315	0.826	0.896	0.990	2.104	3.688	4.196	3.662	5.900	5.251	0.305	0.664	0.157	0.033	0.000	0.060	0.325	0.293	0.227	0.385	0.112	0.987	0.130	0.431	0.078
Pdensi_GG_63851_c0_g1	FC_3_3	MC_2_2	96.4872371832733	860.527072327388	478.50715475533	-3.15591395724138	0.396012267247007	-7.96923281993416	1.59662415491851e-15	2.96611262522927e-13	4.665	10.752	5.233	6.657	5.316	1.878	6.276	1.913	4.889	3.739	1.755	1.977	3.448	3.975	0.785	22.713	25.328	17.525	17.672	8.200	7.612	3.332	3.456	1.238	3.173	4.728	0.542
Pdensi_GG_58043_c0_g1	FC_3_3	MC_2_2	0.623964349525638	487.058615595003	243.841289972264	-9.6303108101081	1.20848045569405	-7.96894212457684	1.60038381387379e-15	2.96611262522927e-13	0.518	0.213	9.766	4.003	0.314	0.382	0.078	0.091	0.056	0.000	0.030	0.019	0.159	0.182	0.331	5.781	19.097	11.235	37.793	0.018	29.125	0.024	0.000	0.032	0.112	0.000	0.019
Pdensi_DN26695_c0_g4	FC_3_3	MC_2_2	1066.7125302171	71.0322887759554	568.872409496529	3.89791058789104	0.489702559220126	7.95975131128301	1.72385401904902e-15	3.1747281168537e-13	0.917	0.784	1.544	0.583	0.223	0.572	1.216	6.613	16.073	14.550	28.526	39.510	0.172	0.321	0.297	2.886	1.374	1.309	0.827	0.489	0.377	0.023	0.019	0.095	0.000	0.000	0.000
Pdensi_DN17461_c0_g1d57286	FC_3_3	MC_2_2	822.336706281823	6.22676994160052	414.281738111712	6.92828830025316	0.870822845786642	7.95602496394616	1.77654571047937e-15	3.26144650369267e-13	5.357	14.325	4.217	11.497	17.350	14.727	35.102	34.680	36.841	26.302	21.237	16.191	8.040	13.878	22.057	0.462	0.066	0.000	0.034	0.000	0.000	0.000	0.000	0.000	0.000	0.000	0.000
Pdensi_DN21269_c2_g1	FC_3_3	MC_2_2	127.206000741303	809.105170796368	468.155585768835	-2.66873130532095	0.335999637086216	-7.94266127328039	1.97888807690367e-15	3.61013700700582e-13	16.832	16.533	12.455	9.680	3.877	3.048	4.587	3.921	4.177	3.073	3.355	3.420	2.981	7.206	3.176	16.866	26.886	17.270	5.803	5.792	3.770	3.843	1.840	1.439	5.485	4.971	3.268
Pdensi_DN22939_c1_g1	FC_3_3	MC_2_2	1.2645006974669	527.859887561838	264.562194129652	-8.73227000087383	1.09978765170556	-7.9399600344046	2.02246409571624e-15	3.67810376607195e-13	0.266	0.447	7.370	1.804	0.000	0.000	0.182	0.211	0.119	0.000	0.000	0.097	0.092	0.095	0.206	4.778	15.975	18.309	2.594	9.111	16.491	22.022	0.303	0.000	0.374	1.016	2.967
Pdensi_DN29065_c0_g1d26096	FC_3_3	MC_2_2	1462.86204973984	174.129298504355	818.495674122098	3.0706976326767	0.38692971702517	7.93606047187363	2.0870428398875e-15	3.78372414673187e-13	6.930	18.018	2.950	53.101	51.574	27.939	56.547	38.182	42.195	35.175	50.354	27.761	7.324	21.799	8.098	4.032	5.965	3.172	3.638	8.630	1.492	8.705	22.638	18.809	0.000	0.973	0.209
Pdensi_DN9634_c0_g1d103132	FC_3_3	MC_2_2	30.489616824175	1373.2266140042	701.858115414185	-5.4933025216932	0.692307742436649	-7.93476973456768	2.10886217533818e-15	3.81140817254599e-13	0.379	0.676	5.103	1.500	0.054	0.000	0.252	1.301	0.483	0.533	0.923	0.894	0.085	0.000	0.000	8.077	43.456	49.558	29.008	1.045	1.375	0.228	0.373	0.460	0.000	0.000	0.000
Pdensi_DN36611_c6_g1	FC_3_3	MC_2_2	187.900495131571	15.4224979660568	101.661496548814	3.60619420331054	0.454538222646874	7.93375347470428	2.12619952631807e-15	3.83084543757296e-13	0.475	0.878	0.650	1.621	1.539	1.874	2.814	3.036	3.193	4.830	5.967	3.752	0.544	1.638	0.842	0.431	0.357	0.399	0.413	0.620	0.686	3.183	11.213	19.324	0.649	2.441	2.364
Pdensi_GG_130849_c0_g1	FC_3_3	MC_2_2	801.26859081561	163.665735156014	482.467162985812	2.28278852307766	0.287919744021086	7.92855846284192	2.21704282768525e-15	3.98219211111021e-13	5.292	9.843	9.156	6.193	18.279	14.376	10.559	14.653	14.954	21.512	22.650	17.920	9.070	14.417	13.927	5.837	3.663	3.155	4.959	4.808	7.784	10.131	3.323	1.911	0.609	3.049	3.600
Pdensi_DN14043_c1_g1d523607	FC_3_3	MC_2_2	391.519178785534	11.7033396131659	201.61125919935	5.01154880102956	0.633092335536191	7.91598400379477	2.4530515726356e-15	4.3919410478007e-13	0.119	1.292	2.387	1.844	2.913	2.106	9.331	6.173	14.627	11.308	5.177	13.844	0.532	0.276	1.067	0.535	0.258	0.146	0.927	1.385	0.684	0.909	0.000	0.000	0.000	0.000	0.000
Pdensi_DN61_c0_g1d258429	FC_3_3	MC_2_2	6.07080328737107	227.508321388288	116.789562337829	-5.22010438444167	0.659468879673311	-7.9156189857323	2.46025978002445e-15	4.3919410478007e-13	0.575	0.828	2.200	0.364	0.116	0.000	0.000	0.000	0.113	0.225	0.121	0.113	0.427	0.111	0.107	3.612	4.991	8.483	5.756	0.778	2.606	0.729	0.822	0.386	0.000	0.108	0.115
Pdensi_DN21039_c0_g3d293316	FC_3_3	MC_2_2	13.5959745004868	1298.61429690075	656.105135700621	-6.57898576040001	0.832332985881015	-7.90427133370934	2.69505412131251e-15	4.796372160364e-13	0.459	0.266	3.333	3.186	0.042	0.164	0.270	0.183	0.371	0.206	0.356	0.501	0.078	0.081	0.158	4.619	51.315	39.030	53.671	5.040	132.293	21.530	0.000	0.143	0.000	0.000	0.000
Pdensi_DN8338_c0_g1d264529	FC_3_3	MC_2_2	0.923517525476736	303.648358277352	152.285937901414	-8.36827233069065	1.05903396531773	-7.9017978693252	2.74908968978546e-15	4.87762267032789e-13	0.000	0.122	3.210	4.415	0.000	0.000	0.000	0.000	0.000	0.000	0.071	0.000	0.000	0.000	0.063	10.438	8.966	4.000	0.763	0.263	4.044	0.085	0.000	0.000	0.000	0.000	0.000
Pdensi_DN20257_c1_g2	FC_3_3	MC_2_2	418.945371817041	1824.41284621233	1121.67910901468	-2.12255740949421	0.269474594803642	-7.87665127037617	3.36271746620425e-15	5.91667949118677e-13	25.585	51.243	44.196	17.248	14.314	42.897	9.362	8.775	11.061	10.647	8.076	13.762	45.458	64.344	58.372	46.047	48.754	44.095	23.277	18.826	24.999	7.912	2.243	3.772	0.798	0.752	0.136
Pdensi_DN6395_c0_g2	FC_3_3	MC_2_2	307.759389727734	0	153.879694863867	10.6565301223892	1.35294243115688	7.87655843809775	3.3652156704633e-15	5.91667949118677e-13	2.728	2.152	2.240	5.332	18.111	4.570	9.054	11.461	10.348	9.092	10.949	3.795	2.476	1.718	1.652	0.000	0.000	0.000	0.000	0.000	0.357	0.000	0.000	0.000	0.000	0.000	0.000
Pdensi_DN22347_c1_g2d299696	FC_3_3	MC_2_2	260.423276329805	25.5968308003735	143.010053565089	3.32954331048537	0.423779636046714	7.85677986216012	3.94134651324616e-15	6.88800605660281e-13	0.666	2.587	1.516	3.445	2.347	4.017	5.478	5.552	11.360	5.399	7.775	6.990	1.461	3.448	2.723	0.919	0.435	0.645	0.836	0.987	2.461	1.938	1.751	1.976	1.787	1.662	0.992
Pdensi_DN23660_c0_g3	FC_3_3	MC_2_2	0	274.559377969862	137.279688984931	-10.6658361630838	1.35824627129308	-7.85265263635119	4.07328686072095e-15	7.09727551336875e-13	0.000	0.000	0.000	0.000	0.000	0.000	0.000	0.000	0.000	0.000	0.000	0.000	0.000	0.000	0.000	5.495	10.719	4.405	2.286	1.322	0.000	1.043	0.000	0.000	0.000	0.000	0.000
Pdensi_DN13129_c0_g1d271459	FC_3_3	MC_2_2	5.28681295017939	533.772774451222	269.529793700701	-6.66533033904943	0.850485062522861	-7.8370927753599	4.6109737501226e-15	7.96261805228887e-13	5.118	4.047	31.326	4.857	0.000	0.157	0.000	0.278	0.455	0.028	0.185	0.202	0.568	0.000	0.082	27.930	9.637	4.942	1.332	0.000	0.627	0.000	0.000	0.000	0.000	0.000	0.000
Pdensi_DN33925_c0_g1d313047	FC_3_3	MC_2_2	4396.91718522948	201.861381241864	2299.38928323567	4.44002508233503	0.566723960007374	7.83454626177665	4.70538807420116e-15	8.10162024752102e-13	10.373	11.626	12.701	28.145	23.869	18.631	48.279	87.791	110.388	80.829	128.659	131.003	6.936	14.391	4.121	9.232	5.209	1.457	1.060	1.242	0.779	3.262	8.177	10.062	0.000	0.484	0.102
Pdensi_DN9027_c0_g1d332337	FC_3_3	MC_2_2	295.028579482219	1555.83099588617	925.429787684197	-2.39801030308225	0.306132645952462	-7.83323939732526	4.75457764500112e-15	8.1621652102798e-13	37.383	18.587	52.210	16.208	5.276	4.266	7.097	8.894	7.867	7.081	6.524	9.248	13.311	8.823	10.334	31.075	38.824	47.619	38.600	23.931	16.327	20.108	4.536	7.063	9.481	4.175	4.246
Pdensi_DN39065_c0_g1d571581	FC_3_3	MC_2_2	1245.95826327401	259.580795400494	752.769529337251	2.25840746843401	0.288635941554376	7.8244152695327	5.10021900145913e-15	8.72977485320339e-13	11.536	17.486	15.300	30.141	40.808	41.140	30.131	31.448	33.869	34.297	31.902	30.332	18.766	27.886	28.935	9.526	4.506	6.150	9.424	9.815	14.630	17.831	8.150	16.194	2.923	5.333	5.425
Pdensi_DN11213_c0_g1d268182	FC_3_3	MC_2_2	10.9618380035908	196.22888086141	103.5953594325	-4.16112310676075	0.53208254208089	-7.82044659929502	5.26362579648351e-15	8.98304888129485e-13	12.197	3.257	1.129	2.020	2.046	0.867	1.245	1.377	1.052	0.332	0.358	0.168	1.313	1.902	1.272	5.924	5.699	3.412	2.186	2.912	1.825	0.713	1.275	0.861	6.822	1.749	1.588
Pdensi_DN9508_c0_g1	FC_3_3	MC_2_2	278.434508564438	19.7178721993932	149.076190381916	3.78071448312058	0.483629302737931	7.81738091905749	5.39337091335162e-15	9.17756180331611e-13	0.524	2.013	0.671	6.339	8.774	14.261	6.003	4.752	6.405	6.956	7.329	7.283	4.198	7.630	8.464	0.737	0.564	0.208	0.882	0.768	0.473	3.503	20.310	4.573	0.000	0.000	0.017
Pdensi_DN8453_c0_g1	FC_3_3	MC_2_2	740.243670530746	31.7553360456497	385.999503288198	4.53001228053575	0.579578546163445	7.81604548774697	5.45086839645898e-15	9.24835968514073e-13	3.716	2.443	0.684	7.856	7.220	2.926	17.233	11.804	7.417	26.494	19.507	11.360	1.387	2.129	0.820	0.982	1.174	0.288	2.709	5.931	2.473	5.217	6.136	3.774	2.204	3.414	0.400
Pdensi_GG_1747_c0_g1	FC_3_3	MC_2_2	30.2150174695817	272.193421655275	151.204219562429	-3.16701837628603	0.405379538349163	-7.81247713977661	5.60748169548325e-15	9.48642455669602e-13	2.903	1.201	3.623	2.394	1.675	1.579	1.412	1.186	2.703	0.909	0.690	0.746	4.046	1.296	1.600	5.522	6.716	8.298	2.313	2.005	4.495	0.102	0.017	0.139	0.811	0.985	0.917
Pdensi_DN5196_c0_g1d449159	FC_3_3	MC_2_2	386.456495014326	0	193.228247507163	10.9849338743554	1.40689507398966	7.80792688626342	5.81362921147377e-15	9.80666566930225e-13	0.036	0.076	0.000	4.015	2.867	2.316	11.729	10.916	13.230	6.164	18.734	5.021	0.059	1.322	1.336	0.000	0.000	0.000	0.000	0.000	0.000	0.000	0.000	0.000	0.000	0.000	0.000
Pdensi_DN9016_c0_g1d265279	FC_3_3	MC_2_2	1010.54416905996	137.18419336999	573.864181214977	2.87008871249775	0.367807146963114	7.80324345569495	6.03359911822009e-15	1.01365080051071e-12	3.504	8.180	6.116	16.776	20.251	17.917	20.756	25.106	28.365	27.528	27.648	23.119	8.289	13.849	12.158	5.713	2.686	2.312	3.724	3.408	3.276	2.727	2.335	11.439	7.758	11.923	11.111
Pdensi_DN20546_c0_g2	FC_3_3	MC_2_2	1.49651779026388	231.367998829122	116.432258309693	-7.25125920605287	0.930247016817527	-7.79498248847945	6.44174115853137e-15	1.07725163351118e-12	0.126	0.034	1.000	4.345	0.169	0.034	0.068	0.065	0.055	0.092	0.000	0.019	0.087	0.000	0.035	5.173	8.389	3.896	53.302	0.000	43.104	0.118	0.000	0.000	0.000	0.000	0.000
Pdensi_DN21711_c0_g2	FC_3_3	MC_2_2	633.281542560974	46.6289650013086	339.955253781141	3.75020391150925	0.481362876486016	7.79080418266986	6.65840370901955e-15	1.11029358810917e-12	3.167	14.932	4.747	12.618	25.262	12.235	13.075	26.056	21.132	12.249	21.970	14.808	4.663	18.334	5.434	1.928	0.612	1.110	0.000	5.775	1.296	5.858	7.903	8.199	0.000	0.000	0.000
Pdensi_DN24110_c1_g3	FC_3_3	MC_2_2	304.608423960134	53.6427811691491	179.125602564641	2.50222082543451	0.321244090007948	7.78915753865728	6.74574559708734e-15	1.12164403076598e-12	6.182	9.123	8.671	10.439	4.653	4.193	7.557	3.683	6.795	9.112	6.367	8.122	10.540	9.007	5.093	1.595	1.219	1.319	0.835	0.493	0.899	0.615	5.416	0.947	0.132	0.214	0.000
Pdensi_DN23428_c2_g3	FC_3_3	MC_2_2	173.832191331304	789.362626963727	481.597409147516	-2.1835754912705	0.280571780728805	-7.78259126986511	7.10539072240121e-15	1.17473101841154e-12	19.767	15.868	16.027	11.768	6.186	6.366	7.783	6.481	5.040	4.360	4.973	4.143	4.409	10.829	6.202	21.658	23.449	15.129	8.431	4.674	5.219	11.715	3.718	1.658	8.750	3.001	3.072
Pdensi_DN19864_c2_g1	FC_3_3	MC_2_2	0	229.354576053222	114.677288026611	-10.4043145688161	1.33734783664631	-7.77981186622863	7.26324805600849e-15	1.19742771633844e-12	0.221	0.186	4.531	0.671	0.000	0.000	0.041	0.049	0.000	0.000	0.000	0.000	0.051	0.000	0.042	4.162	4.860	8.263	0.625	2.731	3.234	2.603	0.000	0.000	0.000	0.000	0.000
Pdensi_DN13833_c0_g1d272802	FC_3_3	MC_2_2	350.70377564579	33.9683657075135	192.336070676652	3.37177371341962	0.433570508221051	7.77675983372136	7.44056708229018e-15	1.21981977651609e-12	0.684	0.857	0.987	2.361	2.163	1.933	5.575	7.774	18.146	5.582	10.402	11.184	0.289	1.026	0.458	0.914	0.774	0.921	1.709	1.115	1.581	0.682	0.120	0.000	0.101	0.000	0.000
Pdensi_DN17059_c0_g1d280234	FC_3_3	MC_2_2	3091.4162787153	142.804800188339	1617.11053945182	4.43677634251171	0.570517872367436	7.77675259164231	7.44099286313856e-15	1.21981977651609e-12	16.386	0.685	0.475	7.074	10.657	24.249	7.230	8.447	16.720	64.743	37.279	137.504	4.539	3.660	4.518	2.771	5.572	2.372	7.462	15.226	18.657	272.306	1753.024	934.692	1.056	1.724	1.018
Pdensi_DN37608_c0_g1d89265	FC_3_3	MC_2_2	2406.45902146157	598.081231589113	1502.27012652534	2.00811279225444	0.258415933491594	7.77085516795254	7.79579964987205e-15	1.27439425961785e-12	13.000	24.524	13.170	24.976	37.453	17.862	43.438	43.234	69.316	72.147	65.623	48.656	24.020	29.788	13.248	15.991	17.277	12.348	9.427	3.800	8.618	1.991	2.451	0.521	0.276	0.442	0.163
Pdensi_DN22939_c1_g2	FC_3_3	MC_2_2	0	410.156867044227	205.078433522113	-11.2437276076512	1.44748337465003	-7.76777668370089	7.98757235726333e-15	1.30208616499523e-12	0.212	0.460	12.200	1.073	0.000	0.000	0.000	0.000	0.000	0.000	0.000	0.000	0.000	0.000	0.000	4.177	6.602	19.828	1.407	9.970	12.798	16.311	0.000	0.000	0.000	0.000	0.000
Pdensi_DN30503_c0_g1d197833	FC_3_3	MC_2_2	1109.79700292161	260.463022164687	685.130012543151	2.08666450058612	0.26865758545165	7.76700385019153	8.03644017731768e-15	1.30639294010944e-12	14.852	21.191	14.407	29.812	23.591	27.629	34.055	26.443	31.285	32.019	31.329	22.641	12.600	20.666	18.502	8.660	6.055	5.392	6.969	22.010	10.977	31.047	10.436	6.233	27.248	32.545	23.604
Pdensi_DN20991_c1_g2d17890	FC_3_3	MC_2_2	62.8512225206614	467.935860531866	265.393541526264	-2.89759556459278	0.374096588555338	-7.7455813638465	9.51455034636839e-15	1.53807992210349e-12	6.556	6.442	4.421	4.427	2.627	0.923	2.870	2.520	1.668	1.444	1.798	1.627	1.794	3.479	0.639	13.093	14.764	7.865	7.404	6.723	1.426	8.523	1.805	2.980	3.718	1.864	0.969
Pdensi_DN15221_c0_g1d214075	FC_3_3	MC_2_2	7852.80191238545	1115.73998039453	4484.27094638999	2.81650788183173	0.364014029101521	7.73736080662491	1.01501708430009e-14	1.63628626697862e-12	7.091	7.918	11.270	208.022	213.044	74.708	238.909	223.945	259.209	188.844	223.622	195.800	11.484	24.794	13.592	16.329	32.866	34.223	59.386	61.501	75.065	62.009	107.233	111.008	3.037	2.602	3.096
Pdensi_DN24378_c0_g1d71852	FC_3_3	MC_2_2	5133.09605606793	560.268140609316	2846.68209833863	3.19289259638387	0.412791646211153	7.73487696684306	1.03503150449926e-14	1.66394180761987e-12	10.024	27.252	14.659	120.077	73.564	78.224	103.697	107.746	172.060	114.510	127.319	155.777	8.683	33.016	17.682	24.467	12.318	7.203	2.536	10.212	1.805	7.504	2.084	1.214	1.890	0.747	0.770
Pdensi_DN39154_c0_g1d34032	FC_3_3	MC_2_2	1766.38939490072	188.898966796168	977.644180848444	3.23113974386855	0.417783836663214	7.7339989255574	1.04219913411858e-14	1.67084905810371e-12	1.260	3.468	3.940	31.795	19.636	93.099	40.516	31.908	27.417	32.057	43.911	60.819	25.930	40.720	35.255	3.081	4.668	6.455	5.896	7.062	6.199	7.769	20.480	0.187	0.000	0.103	0.000
Pdensi_DN21360_c0_g1d122774	FC_3_3	MC_2_2	316.42100003679	39.5312671588696	177.97613359783	2.99588692975693	0.387477395746217	7.73177213082932	1.06059665666071e-14	1.6934969507403e-12	1.312	3.499	1.695	5.030	6.573	6.266	6.928	6.178	6.071	9.083	8.816	6.616	2.429	5.026	2.794	1.044	1.241	0.701	2.661	1.979	1.860	0.455	2.365	0.404	0.393	0.512	0.511
Pdensi_DN10659_c0_g2d173515	FC_3_3	MC_2_2	606.059885749539	74.5349572643653	340.297421506952	3.01649197265807	0.390151753057539	7.73158636099528	1.06214582964501e-14	1.6934969507403e-12	4.343	3.848	4.740	4.172	7.986	1.582	15.804	13.797	11.383	15.360	19.310	12.263	3.373	3.800	1.469	2.714	1.138	1.934	1.312	1.679	2.831	1.203	0.322	0.265	1.577	1.627	2.857
Pdensi_DN19154_c1_g1d357014	FC_3_3	MC_2_2	7631.24420638763	1634.45055212784	4632.84737925774	2.22399653843505	0.287722001789308	7.72967143494167	1.07824513871372e-14	1.7144686910542e-12	53.560	130.268	55.259	180.320	208.240	203.808	163.265	195.595	180.941	229.566	160.737	201.070	99.518	130.266	126.154	31.306	46.821	44.987	119.577	172.324	205.798	304.638	247.600	421.249	61.585	65.819	88.512
Pdensi_DN21297_c0_g1d18386	FC_3_3	MC_2_2	600.698752198725	56.1944311913409	328.446591695033	3.39965662478197	0.439914704295988	7.72799042992337	1.09257556391362e-14	1.73252118576341e-12	3.634	3.853	4.914	5.933	4.873	9.304	8.912	9.165	20.604	10.984	18.107	17.431	3.668	3.784	7.878	2.314	1.209	0.890	1.922	0.381	3.149	0.104	0.049	0.020	1.262	0.491	0.745
Pdensi_DN20610_c0_g1d63578	FC_3_3	MC_2_2	257.76491499501	27.9813606303696	142.87313781269	3.19759037095119	0.414245655526471	7.71906796919166	1.17183406096768e-14	1.8531536688064e-12	0.696	0.287	0.443	0.378	0.286	0.193	3.867	3.766	6.444	5.538	8.625	5.773	1.467	1.301	0.167	0.785	0.796	0.574	1.222	2.935	0.860	0.134	2.789	1.668	21.963	16.622	12.375
Pdensi_DN4111_c0_g1d515670	FC_3_3	MC_2_2	232.568671058563	0	116.284335529281	10.2521908236264	1.3282686865438	7.71846157896179	1.17742140737834e-14	1.85694352909999e-12	3.774	1.592	4.243	0.000	13.921	3.169	8.495	3.801	1.614	5.514	3.945	8.565	2.431	1.898	12.490	0.000	0.000	0.000	0.000	0.000	0.000	0.000	0.000	0.000	0.000	0.000	0.000
Pdensi_DN18364_c2_g1	FC_3_3	MC_2_2	157.468967010607	1317.27338290043	737.37117495552	-3.06396680185004	0.398333565458205	-7.69196238415297	1.44895222692369e-14	2.27286317514962e-12	6.979	3.718	10.083	11.228	5.097	1.832	4.765	3.729	4.203	4.613	4.084	3.498	1.381	2.545	0.380	25.491	48.872	24.574	9.518	34.539	3.047	2.528	0.035	0.000	0.085	0.157	0.035
Pdensi_DN9616_c0_g1d266022	FC_3_3	MC_2_2	632.042593531179	155.058363758177	393.550478644678	2.03343049304592	0.26470936778727	7.68174738220846	1.56933072239501e-14	2.45507448173386e-12	4.547	5.151	3.648	5.167	7.793	6.167	6.448	10.943	15.355	14.633	15.625	18.710	6.505	8.247	5.110	3.877	3.336	4.616	3.842	6.929	5.585	5.795	21.001	9.292	38.677	68.345	82.210
Pdensi_DN16905_c1_g1	FC_3_3	MC_2_2	739.310701272237	147.135706319126	443.223203795682	2.33588571992865	0.30428590758216	7.67661486031172	1.63347592900041e-14	2.54175842684781e-12	1.817	2.501	2.313	3.550	3.478	2.542	13.329	11.775	16.858	16.482	21.332	19.447	4.061	3.731	2.597	2.993	4.278	3.824	4.590	4.514	3.415	5.551	2.537	2.709	1.773	1.568	2.404
Pdensi_DN18830_c0_g1d355784	FC_3_3	MC_2_2	4.34289244905602	739.694277828858	372.018585138957	-7.4165593836121	0.966269164481603	-7.6754590296701	1.64827331936834e-14	2.55794437583894e-12	0.185	0.200	26.054	3.043	0.000	0.000	0.103	0.000	0.220	0.000	0.234	0.109	0.000	0.000	0.104	8.050	11.945	35.251	1.962	9.797	23.132	29.173	0.000	0.000	0.000	0.000	0.000
Pdensi_DN20607_c0_g1	FC_3_3	MC_2_2	7.35633100523041	217.491698866038	112.424014935634	-4.88453132926342	0.636822583413101	-7.67016034997438	1.71781463575171e-14	2.65877501442038e-12	0.275	0.295	4.873	2.870	0.256	0.174	0.140	0.222	0.230	0.210	0.108	0.254	0.228	0.138	0.183	3.338	7.499	5.418	13.072	0.328	5.526	0.141	0.074	0.000	0.000	0.019	0.021
Pdensi_DN37381_c0_g1d240517	FC_3_3	MC_2_2	311.085297045061	5.56385271422247	158.324574879642	5.87610327003472	0.766961665493639	7.66153451261829	1.8372449013517e-14	2.83608234161972e-12	1.256	0.490	0.249	0.885	0.191	16.284	15.335	1.017	13.120	12.192	5.050	6.880	2.630	1.544	2.667	0.124	0.025	0.286	1.766	0.900	0.522	9.266	1018.866	4705.394	4.250	0.563	4.318
Pdensi_DN13989_c0_g2	FC_3_3	MC_2_2	164.837223344807	933.599405557254	549.21831445103	-2.50235266082843	0.326948734287504	-7.6536545286882	1.95346642001977e-14	2.99168241524923e-12	34.992	19.032	16.422	14.292	4.229	4.177	7.288	5.298	5.267	4.059	4.357	4.361	6.573	6.783	4.058	25.121	30.117	15.845	7.541	9.750	3.821	10.862	5.475	4.890	9.611	3.969	3.404
Pdensi_DN19333_c0_g1	FC_3_3	MC_2_2	39.4036836615874	315.972978870836	177.688331266212	-3.00428968894801	0.392683545843549	-7.65066354510553	1.9994486368317e-14	3.05406595456843e-12	5.181	5.594	6.461	3.659	4.049	0.580	3.036	2.546	0.897	0.984	1.348	0.720	2.291	2.724	0.853	10.414	6.723	7.246	7.581	7.351	6.654	0.810	0.093	0.000	0.463	0.171	0.183
Pdensi_DN21385_c0_g2	FC_3_3	MC_2_2	241.405262671779	0.759021683185686	121.082142177482	8.48550562352175	1.11033109206433	7.64232010088584	2.13341974172396e-14	3.25017003375308e-12	0.037	2.685	0.743	16.408	39.627	4.354	10.201	10.983	10.930	7.255	5.749	5.704	1.638	6.004	0.164	0.000	0.060	0.000	0.000	0.000	0.000	0.000	0.000	0.000	0.028	0.000	0.000
Pdensi_DN34013_c0_g1d566984	FC_3_3	MC_2_2	176.713053900153	0	88.3565269500767	9.85609674131002	1.29182478009548	7.62959256794994	2.35496784675711e-14	3.56900283359054e-12	0.000	2.440	4.780	3.056	8.479	3.189	8.414	5.709	4.422	4.560	5.224	3.880	4.985	4.103	2.649	0.000	0.000	0.000	0.000	1.355	3.493	3.873	0.017	0.000	0.000	0.000	0.972
Pdensi_DN34065_c0_g1d567034	FC_3_3	MC_2_2	236.88224696057	0	118.441123480285	10.2789713442708	1.35086047797736	7.60920280950217	2.75791694469203e-14	4.14727996158391e-12	5.280	1.430	0.000	0.000	10.896	0.863	0.000	9.322	0.000	8.363	6.715	3.272	9.746	2.637	0.000	0.000	0.000	0.000	0.036	0.000	0.000	3.476	0.000	0.000	0.000	0.905	0.000
Pdensi_DN25184_c0_g3d73802	FC_3_3	MC_2_2	362.334809246297	33.3197172833897	197.827263264843	3.42854687693885	0.450792823278799	7.60559330115692	2.83599818344513e-14	4.25370490422095e-12	3.278	23.875	9.400	5.333	9.118	26.164	9.590	7.871	11.440	10.800	6.797	10.477	6.497	17.843	16.905	1.258	0.503	0.857	1.814	1.085	5.053	11.034	10.562	34.853	0.000	3.420	3.118
Pdensi_DN5414_c0_g1	FC_3_3	MC_2_2	183.130342708536	943.866435387289	563.498389047913	-2.36472933636011	0.311057807646821	-7.60221823155475	2.91097293511106e-14	4.35493524246075e-12	4.406	5.846	12.050	6.259	3.721	3.364	4.097	4.233	5.073	3.795	5.142	5.245	3.409	3.901	4.348	18.996	24.902	27.373	24.967	10.673	25.805	22.804	1.051	0.480	2.333	3.810	3.506
Pdensi_GG_106215_c2_g1	FC_3_3	MC_2_2	0	558.393405046082	279.196702523041	-11.6894779175878	1.53814535703535	-7.59972252565152	2.96766367907928e-14	4.42836296071019e-12	0.000	0.000	5.474	1.215	0.000	0.000	0.000	0.000	0.000	0.000	0.000	0.000	0.000	0.000	0.000	2.013	18.212	20.701	6.760	1.113	2.308	0.000	0.000	0.000	0.000	0.000	0.000
Pdensi_DN20246_c0_g2	FC_3_3	MC_2_2	0.590196307948577	271.951089994844	136.270643151396	-8.80351798647528	1.16001436256242	-7.58914567835929	3.22021559650038e-14	4.79293265611089e-12	5.621	0.465	1.951	5.900	0.415	0.247	0.204	0.045	0.017	0.050	0.000	0.000	14.089	0.281	3.166	9.851	6.787	4.450	2.243	42.879	5.506	5.828	0.071	0.353	2938.826	4568.848	4400.371
Pdensi_GG_28172_c0_g1	FC_3_3	MC_2_2	192.729524605096	0	96.3647623025481	9.98136266986314	1.31574708017426	7.58608004552151	3.29728771990924e-14	4.89512643234281e-12	0.716	2.739	6.297	2.601	4.462	5.251	0.734	1.863	6.499	6.629	3.732	4.574	0.810	4.050	2.360	0.000	0.000	0.000	0.000	0.000	0.000	0.000	2.284	11.927	0.000	2.649	3.070
Pdensi_DN7418_c0_g1d207634	FC_3_3	MC_2_2	0	223.089078203442	111.544539101721	-10.3661067476319	1.36752975026782	-7.58016909365355	3.45104879949068e-14	5.11036223753587e-12	0.410	0.001	0.000	0.777	0.813	0.021	0.074	0.000	0.000	0.000	0.000	0.000	0.000	3.512	0.000	4.244	8.579	3.894	5.062	5.893	3.969	7.332	17.976	24.371	2.891	5.194	3.565
Pdensi_DN19065_c0_g1d187560	FC_3_3	MC_2_2	1043.4279319001	16.3678429713419	529.89788743572	5.95488020392936	0.785932087618171	7.57683812347718	3.54078113346996e-14	5.22993144272634e-12	0.527	1.300	2.040	13.859	14.937	12.289	12.623	27.357	38.746	14.880	49.141	16.727	0.492	4.722	0.405	0.877	0.343	0.069	0.000	0.032	0.000	0.000	0.000	0.000	0.000	0.000	0.000
Pdensi_DN20491_c0_g3	FC_3_3	MC_2_2	0	412.244885076632	206.122442538316	-11.2511383638965	1.48687732089112	-7.56695808444601	3.82065109642649e-14	5.61481341433424e-12	0.000	0.033	13.099	3.233	0.000	0.066	0.000	0.000	0.000	0.000	0.000	0.000	0.000	0.000	0.000	3.205	7.029	20.405	0.501	0.638	10.196	4.997	0.000	0.000	0.000	0.000	0.000
Pdensi_DN39208_c0_g1d34103	FC_3_3	MC_2_2	6837.30787440097	1481.2942568607	4159.30106563084	2.20538307689787	0.291726952840572	7.55975084037952	4.03842183909162e-14	5.91989917752584e-12	187.217	173.346	119.895	166.131	164.040	145.117	172.177	167.498	205.918	205.244	158.961	165.629	132.731	167.990	117.742	53.424	36.820	24.515	22.406	33.644	36.008	40.492	46.692	129.095	50.020	92.741	118.951
Pdensi_DN21896_c0_g1d221829	FC_3_3	MC_2_2	1193.79244816905	63.5885520250814	628.690500097064	4.22063093305167	0.55857666604921	7.55604591023113	4.15507236731718e-14	6.06036570146342e-12	0.743	7.153	1.378	17.267	25.099	26.983	23.892	18.367	9.628	34.691	39.973	17.825	7.660	18.861	8.538	2.279	2.069	0.574	2.116	2.831	0.995	51.541	106.912	1.150	0.312	0.473	0.000
Pdensi_DN16142_c1_g1	FC_3_3	MC_2_2	1504.8767551908	353.39310366463	929.134929427716	2.0870515884858	0.276332546238371	7.55268106090355	4.26388264017245e-14	6.2035228531869e-12	6.189	32.645	9.014	49.106	151.822	220.572	58.384	53.700	62.523	42.103	36.747	37.746	70.971	141.422	151.625	10.912	10.197	6.010	2.834	5.575	6.783	2.103	17.732	0.901	0.381	0.335	0.000
Pdensi_DN17836_c0_g1	FC_3_3	MC_2_2	372.446999697813	0.227822844100618	186.337411270957	9.97606106242564	1.32233884757781	7.54425469742437	4.5488136830772e-14	6.60156511472221e-12	0.130	14.842	1.645	44.284	29.589	5.274	22.413	9.691	9.948	16.112	6.421	6.342	6.862	11.727	0.021	0.017	0.000	0.000	0.000	0.000	0.053	0.000	0.000	0.000	0.000	0.000	0.000
Pdensi_GG_54872_c0_g1	FC_3_3	MC_2_2	0	270.591065585886	135.295532792943	-10.6438580409789	1.41635837933707	-7.51494692039787	5.69340290514622e-14	8.1824700878716e-12	3.642	3.685	0.527	20.074	6.261	0.000	0.000	0.000	4.514	0.000	0.000	0.000	1.775	4.286	0.000	2.932	10.369	6.734	11.134	4.471	2.475	8.280	6.774	16.133	0.000	10.285	4.740
Pdensi_DN73735_c0_g1	FC_3_3	MC_2_2	659.894758459812	50.8029752180936	355.348866838953	3.70387747007695	0.492869551180807	7.51492450934183	5.69437828302288e-14	8.1824700878716e-12	1.940	4.280	3.349	6.278	8.943	6.655	8.471	9.986	10.531	17.565	18.690	14.868	4.198	6.289	4.717	1.574	0.492	1.876	3.220	4.875	5.815	9.183	5.893	4.658	0.070	0.317	1.083
Pdensi_DN72427_c0_g1	FC_3_3	MC_2_2	301.003271765272	63.1966749059671	182.09997333562	2.26469013911155	0.301458469163408	7.5124448996122	5.80331710056691e-14	8.31846901439882e-12	3.158	2.700	2.649	4.831	5.494	8.158	5.889	5.541	8.297	7.967	7.953	7.414	3.832	5.474	4.762	1.559	1.361	1.909	1.559	2.976	2.844	4.392	3.971	6.419	0.446	2.270	3.919
Pdensi_DN19126_c0_g1d218174	FC_3_3	MC_2_2	2.15041920413557	188.373304153476	95.2618616788058	-6.45537691901322	0.859424470042947	-7.51127893611248	5.85524811207951e-14	8.37228548232382e-12	0.715	0.164	4.859	2.123	0.000	0.031	0.032	0.061	0.068	0.034	0.111	0.035	0.227	0.000	0.058	5.938	2.573	6.047	2.490	1.069	10.182	1.452	0.000	0.000	0.000	0.000	0.000
Pdensi_DN22078_c0_g3	FC_3_3	MC_2_2	1735.31616305475	382.641998284272	1058.97908066951	2.17925322416667	0.290160656492413	7.51050556098963	5.88994531510631e-14	8.40125631269428e-12	19.687	19.799	15.824	20.711	20.741	40.253	25.933	36.054	37.058	50.012	31.404	53.074	27.608	25.717	30.600	12.473	8.169	8.877	76.621	15.639	12.972	93.434	156.588	347.010	158.161	131.976	67.265
Pdensi_DN21124_c0_g1d220933	FC_3_3	MC_2_2	0.948375523100177	803.429173349605	402.188774436353	-9.75256335642507	1.30096636999747	-7.4963992777492	6.55947776340213e-14	9.28796515617884e-12	0.486	0.000	10.919	3.150	0.000	0.000	0.000	0.131	0.000	0.000	0.000	0.072	0.000	0.000	0.343	7.402	6.126	46.503	5.972	5.881	58.871	0.185	0.000	0.000	0.000	0.000	0.000
Pdensi_GG_47809_c0_g1	FC_3_3	MC_2_2	304.162602272363	9.08826324401719	156.62543275819	5.14298851996011	0.686152742502025	7.49539891250225	6.6097029089483e-14	9.33636578857174e-12	19.590	5.219	0.402	1.733	0.202	83.538	38.013	1.470	6.891	10.471	6.757	6.338	7.180	5.572	46.462	0.122	0.111	0.463	0.535	0.039	0.337	9.015	61.065	5126.109	62.883	65.624	26.784
Pdensi_DN20209_c0_g1d16607	FC_3_3	MC_2_2	2919.6150910949	716.672843147624	1818.14396712126	2.02689551590217	0.270478976515465	7.4937266548932	6.69450712788832e-14	9.43325754999004e-12	18.524	35.841	22.520	71.506	62.309	44.414	76.334	85.034	99.893	99.746	70.822	55.719	26.616	43.847	25.736	19.135	17.088	18.498	46.841	64.538	63.624	36.486	39.137	75.220	12.857	19.266	20.752
Pdensi_DN603_c0_g1d202772	FC_3_3	MC_2_2	19.0644645034705	364.196464846736	191.630464675103	-4.25466457178359	0.568023341417689	-7.49029883378503	6.87169742378153e-14	9.65954838827029e-12	4.403	2.109	7.963	3.262	0.932	0.000	1.588	0.483	2.159	0.357	0.582	0.543	0.854	0.709	0.620	6.490	5.940	15.063	0.562	6.713	1.417	2.425	0.188	0.000	0.229	0.690	0.556
Pdensi_DN14568_c0_g1	FC_3_3	MC_2_2	20.3946291498541	399.273059671845	209.83384441085	-4.29228826073375	0.573286633540068	-7.48715914450803	7.03803436126917e-14	9.86952885996194e-12	0.195	0.418	4.371	2.338	0.200	0.498	0.042	0.217	0.781	0.409	0.272	0.899	0.065	0.145	0.662	7.410	10.642	12.026	8.742	6.054	18.449	0.000	0.000	0.079	0.000	0.000	0.000
Pdensi_DN39660_c2_g1	FC_3_3	MC_2_2	5859.85221853575	270.63638370186	3065.24430111881	4.43993324519725	0.593099551152507	7.48598314830891	7.10135079890258e-14	9.93438007434939e-12	97.216	19.689	32.715	20.057	12.023	53.651	157.267	39.567	108.261	133.959	154.230	165.735	39.437	14.122	53.112	4.337	2.419	13.683	9.013	6.268	2.462	84.533	351.848	1816.044	2.714	1.641	0.392
Pdensi_DN25364_c0_g1	FC_3_3	MC_2_2	10734.1365120716	986.682420657615	5860.40946636463	3.44194397976049	0.460421638074104	7.4756347120387	7.68321057368291e-14	1.06714110392852e-11	60.794	125.012	84.826	189.275	192.470	247.773	251.687	225.838	308.568	263.526	281.531	286.444	56.997	131.300	123.463	49.720	14.196	14.542	17.075	19.415	40.779	79.166	47.335	20.444	5.772	14.025	16.916
Pdensi_DN19126_c0_g1d482175	FC_3_3	MC_2_2	7.03637485363268	214.153495107303	110.594934980468	-4.92628053542237	0.659059659121156	-7.4747110784955	7.73736594211894e-14	1.07210416277989e-11	1.098	0.670	4.692	1.404	0.000	0.000	0.000	0.077	0.087	0.173	0.187	0.175	0.288	0.043	0.093	6.286	2.374	7.861	1.559	1.919	12.611	1.393	0.136	0.075	0.000	0.042	0.089
Pdensi_GG_23795_c0_g1	FC_3_3	MC_2_2	183.538160325157	0	91.7690801625783	9.91065342685431	1.3265656662315	7.47091054678689	7.96417833550207e-14	1.09830171187886e-11	0.754	0.409	0.189	0.239	0.688	1.026	2.720	2.970	1.570	3.565	6.435	4.222	0.210	1.306	0.210	0.000	0.000	0.000	0.417	0.000	0.000	0.287	0.230	4.931	5.597	9.742	6.609
Pdensi_DN22789_c1_g6	FC_3_3	MC_2_2	976.435934798175	44.3200156672081	510.377975232692	4.43932990891886	0.594375126958691	7.46890256265282	8.08663883046669e-14	1.10992932400434e-11	1.134	0.455	1.254	16.172	17.804	10.203	20.929	17.352	8.970	15.142	31.156	29.307	4.207	7.680	1.030	2.275	0.784	0.445	0.367	0.089	0.132	0.207	1.475	0.533	0.000	0.000	0.000
Pdensi_DN22854_c1_g1	FC_3_3	MC_2_2	0.898035483107488	364.487351641645	182.692693562376	-8.6412061331884	1.15716237842972	-7.46758302401308	8.16811909787107e-14	1.11847496239931e-11	0.053	0.268	2.261	0.937	0.000	0.000	0.000	0.000	0.015	0.046	0.017	0.000	0.000	0.000	0.016	2.733	9.496	14.732	6.613	4.874	21.408	4.621	0.000	0.000	0.000	0.000	0.000
Pdensi_GG_3689_c1_g1	FC_3_3	MC_2_2	1772.22825048767	260.238539227368	1016.23339485752	2.7675306200909	0.370645876020072	7.46677839723495	8.21819955251844e-14	1.1226909416863e-11	6.318	24.512	14.684	5.455	18.218	15.436	11.363	23.038	33.341	35.779	51.852	49.613	6.244	16.874	5.154	5.962	9.257	4.451	1.475	0.769	3.828	0.000	0.000	0.000	0.000	2.992	3.634
Pdensi_DN14541_c0_g1d8394	FC_3_3	MC_2_2	285.643199799688	38.7172436297238	162.180221714706	2.89639470938494	0.388012733090298	7.46468984746152	8.34960490530995e-14	1.13797097674337e-11	1.409	3.541	1.687	3.973	5.326	5.145	5.361	7.234	9.150	7.950	5.760	8.413	2.295	4.512	3.198	0.826	1.110	0.986	1.295	0.929	0.821	0.549	0.594	0.369	0.748	2.360	1.368
Pdensi_DN26423_c2_g1	FC_3_3	MC_2_2	219.703754852557	0	109.851877426279	10.1701031146293	1.36271967241545	7.46309260847651	8.45149004910721e-14	1.14916568901365e-11	1.407	0.191	0.176	2.673	2.565	1.638	4.675	3.534	4.003	5.350	3.185	8.501	0.196	0.609	0.000	0.000	0.000	0.000	0.000	0.204	0.000	0.000	0.000	0.000	0.000	0.000	0.000
Pdensi_DN13076_c0_g1d271338	FC_3_3	MC_2_2	394.708886722721	84.3777734093427	239.543330066032	2.23786027045543	0.300764484973634	7.44057354594779	1.00249085356884e-13	1.35361850845226e-11	6.275	8.286	3.530	9.834	8.036	8.241	9.683	9.371	8.425	10.716	9.406	10.483	3.375	6.116	3.460	2.013	1.762	2.659	3.656	1.361	4.585	19.413	19.467	8.345	5.557	5.971	5.530
Pdensi_DN21513_c0_g1d295842	FC_3_3	MC_2_2	15.9816177299045	356.180679923029	186.081148826467	-4.47837111588004	0.602362168614953	-7.43468190603242	1.04819891600844e-13	1.41205981750063e-11	4.530	2.404	2.548	1.119	0.731	0.839	2.671	1.124	0.632	0.395	0.297	0.558	3.951	1.103	2.263	5.295	14.065	7.165	1.901	3.108	2.189	0.934	0.696	0.000	0.045	0.000	0.114
Pdensi_GG_118992_c0_g1	FC_3_3	MC_2_2	32.0829837171933	361.563930295115	196.823457006154	-3.49561449912592	0.470270343904466	-7.4332020813884	1.05999770173454e-13	1.42465649538437e-11	1.413	0.478	3.802	1.208	0.983	0.483	0.948	0.798	0.738	0.516	0.949	1.028	1.114	0.000	0.000	7.755	11.939	7.598	2.641	12.673	1.244	0.842	0.000	0.000	0.000	0.000	0.000
Pdensi_DN12623_c0_g1d338398	FC_3_3	MC_2_2	0	476.680515477845	238.340257738923	-11.4609963462257	1.542079018892	-7.43217189639257	1.0682884291488e-13	1.43249109268994e-11	0.000	0.000	5.054	2.198	0.000	0.000	0.000	0.000	0.000	0.000	0.000	0.000	0.000	0.000	0.000	1.978	11.726	21.389	10.117	0.183	1.132	0.000	0.000	0.000	0.000	0.000	0.000
Pdensi_GG_71144_c0_g1	FC_3_3	MC_2_2	1501.13325221176	20.2715795591585	760.702415885461	6.18455741105323	0.832213637182702	7.4314540578665	1.0741030950395e-13	1.43368127795685e-11	2.245	7.100	0.959	15.285	25.204	10.735	45.807	28.473	79.259	32.857	39.147	44.267	1.583	6.820	2.093	0.935	0.652	0.000	0.000	0.000	0.000	0.000	0.000	0.000	0.000	0.000	0.000
Pdensi_DN32909_c0_g1d199954	FC_3_3	MC_2_2	4438.09568784815	381.538257983178	2409.81697291567	3.536351164341	0.476150592304532	7.42695949872778	1.11122366930701e-13	1.47645599678061e-11	24.914	58.022	34.251	102.727	116.157	75.286	97.743	114.290	139.902	98.672	118.656	126.435	30.651	70.389	37.891	18.128	7.937	4.072	3.631	0.902	3.602	0.170	1.278	0.270	1.120	1.934	0.817
Pdensi_DN20631_c2_g1	FC_3_3	MC_2_2	5493.37480596994	391.009030832403	2942.19191840117	3.81474568785653	0.514007854446694	7.4215708084129	1.15739348162612e-13	1.5308107058344e-11	1.218	10.734	39.305	28.252	36.947	26.845	102.979	55.309	200.270	157.671	72.942	195.152	4.691	13.317	25.770	4.914	10.952	13.286	11.055	8.687	9.669	6.822	58.092	44.478	0.036	0.082	0.000
Pdensi_DN24513_c1_g2	FC_3_3	MC_2_2	88.2745414407828	626.672807578269	357.473674509526	-2.82656151068225	0.380878424728664	-7.42116467399245	1.16094862205234e-13	1.53203097525982e-11	9.623	5.607	16.404	6.754	2.105	3.632	3.774	2.670	4.758	1.889	2.096	2.865	1.473	3.379	2.603	11.496	16.588	19.110	4.868	8.365	6.969	5.773	0.531	1.314	2.404	1.349	2.059
Pdensi_GG_29171_c2_g1	FC_3_3	MC_2_2	1060.17253929022	207.882255703801	634.027397497012	2.35699998822919	0.317650932854017	7.42009465249199	1.17036663266061e-13	1.54096508041441e-11	3.897	9.849	6.532	40.075	46.470	39.123	35.176	34.614	42.982	22.107	31.077	28.929	10.521	24.636	19.168	4.273	4.771	6.692	2.588	2.743	3.409	1.505	2.038	1.911	0.011	0.008	0.000
Pdensi_DN16895_c0_g1d528591	FC_3_3	MC_2_2	0	10520.3627224806	5260.18136124029	-28.9809299781724	3.906768422143	-7.41813356888846	1.18782281024062e-13	1.56041842584116e-11	0.000	0.000	0.000	0.084	0.000	0.000	0.049	0.000	0.000	0.000	0.000	0.000	0.000	0.000	0.302	0.000	79.532	694.951	8.550	0.078	3.619	0.000	0.000	0.000	0.000	0.050	0.027
Pdensi_DN34274_c0_g1d437057	FC_3_3	MC_2_2	5673.00784993738	1336.39245315674	3504.70015154706	2.08437383997461	0.281110224673111	7.4147919820363	1.21815852525144e-13	1.59343567252212e-11	35.715	115.960	79.487	92.311	141.541	134.342	109.675	127.724	148.431	122.524	163.450	153.383	83.581	114.475	127.338	50.395	27.662	25.912	21.294	44.516	37.542	122.139	904.833	292.898	0.411	0.558	0.166
Pdensi_DN16018_c0_g1d346449	FC_3_3	MC_2_2	8.65905476625118	417.536225905793	213.097640336022	-5.59486897957672	0.755363742892489	-7.40685402525739	1.29330682802981e-13	1.68002866437552e-11	0.620	0.794	3.237	2.171	0.167	0.086	0.152	0.373	0.186	0.140	0.201	0.331	0.354	0.206	0.000	7.055	19.571	4.465	4.235	8.347	3.140	2.812	0.147	0.731	0.000	0.000	0.000
Pdensi_DN19434_c0_g5	FC_3_3	MC_2_2	0	215.30957488084	107.65478744042	-10.3137868733924	1.39265771099378	-7.40583044345666	1.30332271577289e-13	1.68926879214073e-11	0.172	0.062	2.684	2.455	0.000	0.000	0.000	0.000	0.000	0.000	0.000	0.000	0.000	0.000	0.000	2.788	7.522	5.691	5.478	17.462	45.597	13.838	0.000	0.000	0.000	0.000	0.000
Pdensi_DN30080_c0_g1d82384	FC_3_3	MC_2_2	0	522.963434939207	261.481717469604	-11.5947083763417	1.56650715314824	-7.40163129995262	1.34521574979122e-13	1.73323565367495e-11	0.000	0.000	3.115	0.197	0.000	0.000	0.000	0.000	0.000	0.000	0.000	0.000	0.000	0.000	0.173	2.229	8.770	27.641	0.860	1.577	6.094	0.000	0.000	0.000	0.000	0.000	0.188
Pdensi_DN14282_c1_g1	FC_3_3	MC_2_2	3437.30011800771	441.634325050267	1939.46722152899	2.95750308658756	0.399670654894642	7.39985047780701	1.36337925270951e-13	1.75150593798416e-11	10.043	7.679	8.687	17.194	19.374	6.908	52.990	42.745	43.178	119.850	84.503	62.044	20.579	15.013	3.061	17.692	9.987	6.781	28.607	6.749	4.575	2.197	2.602	0.000	4.619	8.932	0.876
Pdensi_GG_121010_c0_g1	FC_3_3	MC_2_2	2.15487422611238	616.170215786617	309.162545006365	-8.16223369344119	1.10332810792155	-7.39782992460622	1.38427983820349e-13	1.77402683564443e-11	0.402	0.290	4.629	1.359	0.000	0.000	0.000	0.000	0.000	0.000	0.170	0.000	0.000	0.000	0.000	7.329	25.477	12.834	7.126	12.591	27.009	12.051	0.000	0.000	0.000	0.000	0.000
Pdensi_DN21246_c1_g1d18502	FC_3_3	MC_2_2	183.566667914024	6.69123704295225	95.1289524784883	4.80960377275179	0.650185712955085	7.39727692706782	1.39005470660159e-13	1.77402683564443e-11	0.158	0.133	0.022	2.345	1.410	6.207	8.958	2.292	2.159	5.213	2.917	6.100	1.406	4.443	1.203	0.112	0.236	0.127	0.193	0.548	0.225	1.837	94.477	33.289	0.000	0.000	0.000
Pdensi_DN27574_c0_g1	FC_3_3	MC_2_2	222.93277078676	1.59475990870433	112.263765347732	6.80597440522426	0.920623759621467	7.3927859607085	1.43783832395005e-13	1.83099429104151e-11	0.297	0.000	0.891	0.000	0.180	0.591	0.325	1.680	8.014	6.397	5.668	5.211	1.533	0.511	0.220	0.133	0.000	0.000	0.274	0.000	0.000	3.605	1.089	1.492	0.665	1.167	1.611
Pdensi_DN39165_c0_g1d441340	FC_3_3	MC_2_2	956.612804343444	148.153148417213	552.382976380328	2.69512594166408	0.364759959273437	7.38876588053272	1.48197841471405e-13	1.87898073687797e-11	6.889	4.546	6.614	17.397	24.799	6.799	16.229	21.064	30.378	29.042	21.488	23.593	5.633	7.254	5.642	4.026	2.246	5.108	2.655	6.237	4.741	4.090	0.728	3.011	3.963	3.704	6.539
Pdensi_DN22119_c0_g4	FC_3_3	MC_2_2	541.45526361416	11.7550360683494	276.605149841255	5.53608059349659	0.749569157443677	7.38568354703492	1.51672142873587e-13	1.91885044058071e-11	1.035	2.098	1.733	8.594	10.524	10.003	13.310	16.345	29.027	8.488	18.696	14.727	2.457	7.003	5.737	0.127	0.619	0.117	0.478	0.109	0.000	0.568	0.000	0.000	0.000	0.000	0.000
Pdensi_DN18878_c0_g4	FC_3_3	MC_2_2	6.17148336735645	489.544662494908	247.858072931132	-6.31204555362267	0.85529086519694	-7.37999879394159	1.58290966339887e-13	1.9982431837562e-11	2.313	1.535	12.470	2.167	0.000	0.000	0.000	0.000	0.209	0.139	0.075	0.280	0.330	0.000	0.000	13.245	2.723	21.701	0.000	0.207	0.255	0.000	0.000	0.000	0.000	0.000	0.000
Pdensi_GG_75926_c0_g1	FC_3_3	MC_2_2	0	584.79217371919	292.396086859595	-11.7563631726907	1.59487722664836	-7.37132800961533	1.68936612340473e-13	2.12801625362904e-11	0.000	0.000	0.000	0.000	0.000	0.000	0.000	0.000	0.888	0.000	0.000	0.000	0.000	0.000	0.000	1.528	26.030	15.036	29.697	16.794	0.000	0.000	2.784	0.000	0.000	1.740	0.000
Pdensi_GG_92436_c0_g1	FC_3_3	MC_2_2	0	625.920452185625	312.960226092812	-11.8541861714877	1.60897034271836	-7.36756039359932	1.73778718666684e-13	2.18202451058211e-11	0.000	0.037	0.000	0.000	0.000	0.000	0.000	0.000	0.000	0.000	0.000	0.000	0.000	0.000	0.000	5.835	2.913	38.083	0.000	45.119	7.212	7.134	0.000	0.000	0.000	0.000	0.000
Pdensi_DN17709_c4_g3	FC_3_3	MC_2_2	0	317.480730265964	158.740365132982	-10.8743394072808	1.47600561782813	-7.36741058159512	1.73974048544591e-13	2.18202451058211e-11	0.322	0.000	1.936	1.020	0.000	0.000	0.000	0.000	0.191	0.000	0.000	0.000	0.538	0.000	0.179	2.164	10.583	10.625	3.919	0.373	0.462	0.000	0.000	0.000	0.000	0.000	0.000
Pdensi_DN35859_c0_g1	FC_3_3	MC_2_2	24.6718576499934	467.754656859469	246.213257254731	-4.24486679728043	0.576216457708884	-7.36679201104148	1.74782848097585e-13	2.18745432857786e-11	5.073	0.000	1.591	0.400	0.000	1.028	1.049	0.666	0.000	0.375	0.798	0.745	1.052	0.732	0.703	5.970	14.605	14.284	10.547	2.201	0.456	0.481	3.468	0.638	2.330	1.783	0.770
Pdensi_DN20373_c0_g1d119899	FC_3_3	MC_2_2	519.829930299855	2113.01552872565	1316.42272951275	-2.02290562994997	0.274861501542129	-7.35972705744648	1.84286645092106e-13	2.30144755317172e-11	18.364	19.835	27.652	33.669	59.620	79.132	20.273	18.916	18.460	10.621	16.169	13.470	32.893	54.666	56.609	46.695	60.504	52.725	66.640	36.414	66.606	48.737	62.895	35.599	2.837	5.135	4.353
Pdensi_GG_17430_c0_g1	FC_3_3	MC_2_2	841.66229898874	176.773966491414	509.218132740077	2.2533149622478	0.30619245123756	7.35914603100245	1.85090463720635e-13	2.30653632263085e-11	5.518	11.651	8.540	8.281	14.834	16.788	14.914	16.481	17.656	23.545	25.655	16.017	9.116	15.731	13.371	4.947	3.498	5.100	5.465	3.985	6.662	7.607	3.295	2.568	2.282	4.017	5.476
Pdensi_DN19519_c0_g6	FC_3_3	MC_2_2	3291.42616606462	770.745729143896	2031.08594760426	2.09253671064632	0.284364857212996	7.35863331058156	1.85802644982403e-13	2.31046383064015e-11	22.192	11.906	30.417	20.829	31.069	24.067	81.068	103.778	132.522	89.184	101.163	64.610	21.981	8.816	20.933	27.138	17.411	15.134	25.883	22.945	33.299	5.078	1.163	0.000	0.000	0.000	0.000
Pdensi_DN17635_c0_g1	FC_3_3	MC_2_2	788.242945748973	4267.20928416911	2527.72611495904	-2.43657125814811	0.331213107520451	-7.35650613705758	1.88786206642875e-13	2.33757491101888e-11	110.346	58.835	115.401	67.653	38.805	38.082	40.449	22.200	36.080	28.451	17.245	15.405	47.715	15.391	16.424	127.483	121.609	77.858	112.928	107.106	96.017	43.074	120.128	31.466	0.138	0.000	0.027
Pdensi_DN16549_c0_g1d348219	FC_3_3	MC_2_2	93.371592101397	505.538914590436	299.455253345916	-2.43425917286704	0.33109977496952	-7.35204115765747	1.95202675985129e-13	2.406782824498e-11	4.216	3.874	8.378	5.603	3.358	5.318	2.583	2.509	2.005	2.633	2.722	1.884	3.413	4.562	4.269	10.660	13.358	14.214	24.687	16.196	16.809	15.647	5.149	7.058	6.831	5.361	6.590
Pdensi_DN21137_c0_g1d539048	FC_3_3	MC_2_2	679.799694436742	30.1413730070416	354.970533721892	4.47220249687362	0.608451100465283	7.3501428355602	1.97995159490187e-13	2.43091272187572e-11	0.783	1.267	0.939	12.307	9.754	2.768	24.371	28.946	17.789	20.087	22.969	9.592	1.221	1.709	1.074	1.257	0.848	0.254	1.316	0.312	0.414	1.574	0.178	0.000	0.000	0.000	0.000
Pdensi_DN1835_c0_g1d203547	FC_3_3	MC_2_2	16.143515851808	194.424071028453	105.283793440131	-3.58596804862923	0.488352218584442	-7.34299530577267	2.08865856009066e-13	2.55898049606392e-11	0.339	0.672	2.949	0.813	0.369	0.110	0.172	0.438	0.439	0.453	0.550	0.255	0.000	0.000	0.145	4.421	4.905	5.416	0.762	0.923	1.584	0.154	0.042	0.000	0.000	0.000	0.000
Pdensi_DN20317_c1_g1	FC_3_3	MC_2_2	749.071578147309	80.3608097738649	414.716193960587	3.22164875422944	0.438770825927183	7.34244066346403	2.09733516204214e-13	2.56421254391186e-11	1.437	10.174	2.269	20.610	9.365	30.934	17.359	9.981	9.794	23.652	17.975	16.405	3.936	15.484	11.453	1.656	3.078	1.309	8.320	6.914	2.465	3.277	6.354	3.260	0.436	0.379	0.068
Pdensi_GG_105055_c0_g1	FC_3_3	MC_2_2	0	289.229294332704	144.614647166352	-10.7394454940424	1.46544691732097	-7.32844388091211	2.32840424101569e-13	2.83480780774371e-11	0.000	0.000	2.772	1.578	0.000	0.000	0.000	0.000	0.000	0.000	0.000	0.000	0.000	0.000	0.000	3.648	3.875	14.178	1.941	0.898	3.408	26.247	0.000	0.000	0.000	0.000	0.000
Pdensi_GG_54551_c2_g1	FC_3_3	MC_2_2	0	315.483978339998	157.741989169999	-10.8652954641147	1.48268039986595	-7.32814399185222	2.33361917469818e-13	2.83522550085042e-11	0.000	0.360	2.670	0.839	0.000	0.000	0.000	0.000	0.000	0.000	0.000	0.000	0.367	0.000	0.000	2.087	11.037	10.116	2.213	0.000	0.478	0.000	0.000	0.000	0.000	0.000	0.000
Pdensi_DN18878_c0_g1d356011	FC_3_3	MC_2_2	0	242.40334962372	121.20167481186	-10.4881144143574	1.43141902511567	-7.32707490282928	2.35230367211229e-13	2.85197217713014e-11	0.109	0.088	6.200	2.933	0.000	0.058	0.000	0.000	0.000	0.000	0.000	0.000	0.000	0.000	0.031	10.638	6.182	2.183	0.402	1.518	3.307	12.867	0.000	0.000	0.000	0.000	0.000
Pdensi_DN24409_c0_g1d133598	FC_3_3	MC_2_2	50256.1129570803	8473.00533794248	29364.5591475114	2.56826577041045	0.35055462731187	7.32629259554916	2.36606911268789e-13	2.86269767322213e-11	140.560	370.470	56.935	939.866	810.582	547.917	1284.702	1042.939	944.082	1676.482	1193.732	1024.613	456.628	822.982	256.691	249.450	271.194	127.261	297.371	227.262	169.645	465.932	1870.417	961.145	19.163	24.087	22.766
Pdensi_DN24032_c1_g1	FC_3_3	MC_2_2	55.0856523918065	328.497883883548	191.791768137677	-2.57701411077531	0.351788506618821	-7.32546419877108	2.38073180278094e-13	2.87446199159003e-11	2.890	2.865	2.047	0.839	1.535	1.217	1.018	2.983	1.705	0.975	1.702	1.560	2.891	2.328	3.923	8.582	8.587	7.880	7.967	5.507	3.893	2.297	5.276	2.262	9.476	5.057	4.541
Pdensi_DN22744_c1_g2	FC_3_3	MC_2_2	2.40283927257918	355.682309600102	179.042574436341	-7.1971166240984	0.982728796781053	-7.32360407843211	2.41398209171484e-13	2.90857353642727e-11	1.183	0.851	6.463	2.177	0.000	0.000	0.021	0.156	0.331	0.143	0.000	0.048	0.147	0.000	0.021	7.551	3.498	16.030	1.248	1.580	10.868	0.198	0.000	0.000	0.000	0.000	0.000
Pdensi_DN9259_c0_g1d332640	FC_3_3	MC_2_2	1.88017904778473	149.196890544938	75.5385347963615	-6.33047207631408	0.866828517868891	-7.30302700686132	2.81364678450938e-13	3.3831195923824e-11	0.040	0.087	2.490	0.912	0.000	0.000	0.000	0.042	0.000	0.000	0.051	0.095	0.000	0.000	0.000	3.278	4.521	3.473	2.054	0.422	0.173	0.243	0.000	0.164	0.000	0.000	0.000
Pdensi_DN22079_c0_g2d541921	FC_3_3	MC_2_2	1860.87488486557	430.246721477835	1145.5608031717	2.11212299731459	0.289274336919547	7.3014530767104	2.846763601358e-13	3.41588153700269e-11	254.058	52.210	30.928	52.125	28.354	38.848	38.734	33.457	50.523	51.696	36.749	55.736	101.012	36.707	22.595	11.385	12.960	8.420	11.878	8.761	9.635	1.651	13.427	6.905	131.029	112.133	56.379
Pdensi_GG_57820_c0_g1	FC_3_3	MC_2_2	1006.09968263403	87.0937037773775	546.596693205704	3.54119454191406	0.485251479087187	7.29764811552032	2.92841285956749e-13	3.50662376081049e-11	0.132	3.125	0.465	5.022	3.247	3.650	15.252	12.710	13.047	31.658	25.915	20.386	0.659	0.923	1.023	1.037	2.691	2.764	8.615	11.605	12.861	5.584	17.740	4.709	0.000	0.027	0.000
Pdensi_DN27234_c2_g2	FC_3_3	MC_2_2	300.922620480974	33.3197172833897	167.121168882182	3.15936396362342	0.433332686472593	7.29085079951208	3.08003713880994e-13	3.67307051906113e-11	3.280	5.141	6.220	11.726	13.677	10.212	10.415	8.503	9.233	6.599	9.020	7.689	4.305	8.082	6.238	1.261	0.499	0.848	2.139	0.102	1.600	0.069	0.045	0.000	0.115	0.103	0.312
Pdensi_DN26598_c0_g1d500036	FC_3_3	MC_2_2	410.898066219197	13.3294294557009	212.113747837449	4.910817895732	0.675882288485026	7.2657887022598	3.70867924150133e-13	4.4088078721389e-11	0.930	0.896	0.170	3.833	3.132	2.310	10.212	5.426	10.487	15.246	6.326	10.289	0.605	3.661	0.840	0.498	0.461	0.070	2.832	7.055	1.057	4.045	3.069	0.281	6.106	12.909	7.549
Pdensi_DN31070_c0_g1	FC_3_3	MC_2_2	226.138746167708	1877.95441963614	1052.04658290192	-3.05326125994841	0.421657815982867	-7.24108778306738	4.45100180054122e-13	5.24353240454042e-11	4.308	6.730	5.881	6.919	7.319	7.488	9.814	8.439	6.520	6.760	4.559	6.195	8.557	10.181	5.675	26.434	60.511	53.168	103.800	263.275	73.383	30.034	5.178	2.303	4.284	2.161	0.618
Pdensi_DN19001_c2_g1	FC_3_3	MC_2_2	1.47549076987144	918.729960149382	460.102725459627	-9.26005842474747	1.2800560099587	-7.23410409599673	4.68612245155351e-13	5.50936529677996e-11	0.000	0.055	5.236	3.549	0.000	0.021	0.000	0.028	0.000	0.106	0.000	0.000	0.000	0.046	0.022	2.895	22.984	41.652	25.605	0.920	42.168	7.294	0.000	0.000	0.000	0.000	0.000
Pdensi_DN11481_c0_g1	FC_3_3	MC_2_2	61.2732844752797	963.817598254903	512.545441365092	-3.97452648800542	0.549580379352188	-7.23192937253391	4.76179844196317e-13	5.58704883323566e-11	3.205	1.820	2.491	5.467	1.065	0.444	0.605	0.773	0.700	2.050	2.036	0.662	1.033	0.897	0.233	21.128	35.288	16.281	162.092	362.494	1488.073	6.885	2.932	1.387	0.032	1.552	1.342
Pdensi_DN26534_c0_g1d306655	FC_3_3	MC_2_2	0	157.836796555314	78.9183982776569	-9.8661002080874	1.36494688094153	-7.22819352595016	4.89460914756577e-13	5.71331375709355e-11	0.000	0.145	0.402	0.000	0.000	0.000	0.149	0.281	0.000	0.000	0.000	0.000	0.149	0.310	0.748	2.883	5.356	3.609	3.266	0.933	1.922	1.021	1.149	0.539	0.602	0.151	0.485
Pdensi_DN29443_c0_g1	FC_3_3	MC_2_2	1043.69628398526	52.9892397056343	548.342761845449	4.31725760422295	0.597356058888902	7.22727683092921	4.92774972049632e-13	5.73550645468008e-11	2.273	5.059	3.411	24.666	35.855	28.290	28.508	28.992	35.001	19.496	38.978	22.344	4.363	13.274	10.011	0.679	0.819	2.476	0.000	1.026	1.811	0.962	0.155	0.000	0.000	0.000	0.000
Pdensi_DN15429_c0_g1	FC_3_3	MC_2_2	256.959629542683	33.5013870396926	145.230508291188	2.9289887165516	0.405420144273631	7.22457617837245	5.02667026292944e-13	5.82733272154266e-11	1.816	3.497	1.019	9.775	7.064	7.567	8.465	6.575	11.518	6.690	6.108	7.098	2.701	7.277	3.411	0.943	1.085	0.542	1.104	1.863	0.616	2.423	7.272	13.374	0.093	0.067	0.000
Pdensi_DN25925_c2_g1d75993	FC_3_3	MC_2_2	276.068443503475	1981.45911501675	1128.76377926011	-2.84309002326629	0.393957145698464	-7.21674947214283	5.32449384942803e-13	6.16032294356488e-11	21.024	10.456	39.474	16.717	3.737	4.238	9.401	5.371	9.078	5.966	6.723	8.683	3.968	3.266	2.314	30.018	61.950	56.173	22.029	24.422	17.052	18.598	5.152	4.727	4.927	1.166	1.949
Pdensi_DN21165_c0_g1d538955	FC_3_3	MC_2_2	991.912965374626	206.573215021533	599.24309019808	2.25746762007626	0.313065497845649	7.2108476839861	5.56046259153339e-13	6.40785506884905e-11	8.829	18.369	10.461	31.938	26.587	14.517	29.596	24.023	16.305	31.667	23.975	21.228	9.655	18.885	8.313	7.483	4.486	4.060	7.610	7.896	6.513	8.817	6.118	3.011	6.562	2.765	5.242
Pdensi_DN16271_c1_g1	FC_3_3	MC_2_2	310.766088106878	12.2766196699767	161.521353888427	4.70341650748776	0.652643104851001	7.20672059894291	5.73154373805542e-13	6.591954928456e-11	3.860	0.830	0.557	1.223	1.530	12.434	5.868	5.059	10.177	12.798	7.124	4.198	1.464	1.534	5.626	0.197	0.279	0.456	2.287	1.327	1.146	24.723	27.844	394.976	10.473	11.730	19.529
Pdensi_DN14393_c0_g1d213260	FC_3_3	MC_2_2	64.2577465853965	636.809254387225	350.533500486311	-3.30835001749574	0.459706189637288	-7.19666189421129	6.17045149624753e-13	7.08275335849351e-11	4.577	9.199	8.859	2.256	10.411	23.295	2.928	2.734	2.721	1.052	2.418	1.485	15.164	11.603	28.205	11.423	18.035	18.411	25.395	14.222	12.465	3.289	63.481	63.702	0.405	0.089	0.027
Pdensi_DN17743_c0_g1d282049	FC_3_3	MC_2_2	246.899580405653	31.4971345305848	139.198357468119	2.95936005531961	0.411643970187333	7.18912523842593	6.52077413695657e-13	7.45546113309085e-11	3.070	6.233	2.474	5.867	6.427	10.345	5.893	12.630	7.194	6.233	7.159	5.729	4.795	8.210	6.063	1.110	0.492	0.838	1.498	1.441	0.484	10.853	9.672	15.748	0.182	1.017	1.369
Pdensi_GG_90224_c0_g1	FC_3_3	MC_2_2	9.79356236413246	203.518753499199	106.656157931666	-4.37775848890728	0.609005994533837	-7.18836682758473	6.55708987760597e-13	7.4822824022972e-11	1.261	1.139	1.476	0.266	0.256	2.055	0.466	0.221	0.000	0.248	0.265	0.248	0.467	0.000	0.000	4.894	7.674	2.820	3.718	7.547	3.021	0.320	0.000	0.845	63.142	241.436	108.261
Pdensi_DN19097_c2_g1d356771	FC_3_3	MC_2_2	11745.7669312241	2747.57116000799	7246.66904561603	2.09525013582503	0.29152794553627	7.18713306187778	6.61659214851333e-13	7.53540502299182e-11	46.060	62.174	91.888	61.103	71.979	131.554	136.904	253.785	316.104	308.180	247.348	354.532	40.238	70.035	43.511	102.089	62.684	48.613	82.221	43.831	158.230	614.040	828.190	465.593	49.381	49.346	34.882
Pdensi_DN36859_c0_g1d439213	FC_3_3	MC_2_2	1029.01866889032	133.369101942097	581.193885416207	2.95433595136771	0.41109625632185	7.18648225552007	6.64819256985093e-13	7.55660575771572e-11	0.761	5.272	5.350	9.122	15.087	11.260	12.233	11.211	14.050	26.169	28.148	25.420	4.223	10.019	5.581	3.223	1.838	5.128	5.798	9.412	10.197	12.235	14.320	4.659	0.000	1.227	1.552
Pdensi_DN2314_c0_g1d259834	FC_3_3	MC_2_2	0	5390.51697337832	2695.25848668916	-28.0560924049845	3.90677713353138	-7.18139055442466	6.90059136763076e-13	7.8282030259384e-11	0.000	0.000	0.000	0.000	0.000	0.000	0.115	0.000	0.000	0.000	0.000	0.000	0.000	0.000	0.000	0.000	119.369	275.177	1.384	0.000	0.743	0.000	0.000	0.209	0.000	0.000	0.000
Pdensi_DN40438_c0_g1d91767	FC_3_3	MC_2_2	794.28154980879	32.2411482762325	413.261349042511	4.6191291929241	0.643252752123448	7.18089301239031	6.92575353285598e-13	7.84146211280324e-11	0.213	0.138	0.000	0.321	0.461	0.322	5.421	8.511	22.699	22.083	18.502	20.965	0.189	1.372	0.048	0.654	1.544	0.213	0.096	0.545	0.183	0.128	5.698	106.504	0.000	0.000	0.000
Pdensi_DN26922_c0_g1	FC_3_3	MC_2_2	486.528158632202	100.605843058537	293.567000845369	2.27674282323767	0.317251586981188	7.17645842185392	7.154039485897e-13	8.08420353245168e-11	2.500	2.069	1.277	2.201	5.153	1.022	3.970	10.556	8.846	11.819	12.436	13.432	3.254	2.164	0.668	2.941	1.694	3.093	3.101	0.739	0.792	1.028	3.603	0.172	4.809	8.995	9.948
Pdensi_GG_103090_c0_g1	FC_3_3	MC_2_2	78.5315198790899	423.915737456548	251.223628667819	-2.431225210527	0.338993564899633	-7.17189192439927	7.39683279197339e-13	8.31015600698231e-11	6.220	2.248	2.378	2.244	1.082	1.922	2.616	1.866	1.414	2.452	2.237	1.393	2.622	1.367	1.970	11.148	11.423	9.742	8.532	6.168	5.968	2.247	8.647	10.722	0.000	1.332	0.718
Pdensi_DN10493_c0_g1d386824	FC_3_3	MC_2_2	237.403881615724	51.244776360206	144.324328987965	2.21530941349966	0.309208516264905	7.16445148490594	7.80986195152106e-13	8.74043704097538e-11	2.755	2.717	3.268	1.900	4.878	5.157	3.879	4.735	5.972	6.812	5.686	5.896	4.166	2.602	3.614	1.346	1.343	1.221	1.941	1.450	2.162	4.568	0.610	2.015	3.325	0.844	3.338
Pdensi_DN25139_c0_g1d73829	FC_3_3	MC_2_2	81.7218929948887	429.264756587175	255.493324791032	-2.39257247011106	0.334287716127408	-7.15722521254467	8.23263886253347e-13	9.19590501428018e-11	7.180	5.425	7.322	3.528	2.052	1.885	2.852	1.862	2.811	1.652	2.451	2.219	2.406	2.388	2.007	9.729	12.511	10.288	5.409	7.445	3.561	8.363	2.165	2.394	2.245	1.715	1.409
Pdensi_DN23253_c0_g1d129038	FC_3_3	MC_2_2	43.3871488060002	369.133157622636	206.260153214318	-3.08938990333453	0.431987399881391	-7.15157410651971	8.57883852637416e-13	9.56425453794771e-11	7.059	4.905	5.613	3.623	1.832	1.513	1.999	1.610	1.949	1.125	1.364	0.891	1.565	1.700	1.057	10.240	11.966	5.960	3.641	1.120	0.881	3.949	0.894	0.622	1.022	0.185	0.592
Pdensi_DN13989_c0_g3	FC_3_3	MC_2_2	64.0201222048655	434.684661360642	249.352391782754	-2.76327847742416	0.386554063003293	-7.14849161319157	8.7736609592995e-13	9.75700289792551e-11	13.527	8.221	11.038	4.842	3.001	2.820	3.957	3.404	2.196	1.458	2.019	1.462	3.222	4.121	1.732	10.092	14.327	8.499	5.738	3.145	2.613	4.874	3.292	2.912	4.047	3.828	2.486
Pdensi_GG_145102_c0_g1	FC_3_3	MC_2_2	0	4933.29625102968	2466.64812551484	-27.9268667781139	3.90677878928123	-7.14831022804132	8.78525932798297e-13	9.75700289792551e-11	0.000	0.000	1.248	3.134	0.000	0.000	0.000	0.435	0.000	0.000	0.000	0.000	0.000	0.000	0.458	0.000	202.024	156.360	829.450	0.955	31.594	1.253	0.000	0.000	0.000	0.000	0.000
Pdensi_DN10751_c0_g1d49359	FC_3_3	MC_2_2	431.827980268332	16.78061361751	224.304296942921	4.6374157966553	0.649113952964081	7.14422448551482	9.05053898932388e-13	1.00173793240275e-10	1.273	2.514	0.813	5.630	4.136	2.385	12.297	13.000	15.525	10.574	13.916	8.955	1.058	1.902	1.404	0.946	0.175	0.256	0.000	0.026	0.032	0.000	0.000	0.000	0.000	0.000	0.000
Pdensi_GG_117309_c0_g1	FC_3_3	MC_2_2	15.0083842091809	193.27855815498	104.143471182081	-3.68369942156908	0.515623148391618	-7.1441699874407	9.05413005092865e-13	1.00173793240275e-10	0.213	0.427	0.470	0.000	0.128	0.075	0.244	0.257	0.984	0.391	0.352	0.413	0.198	0.288	0.000	3.280	5.791	5.431	2.670	3.101	1.618	0.338	0.000	0.440	3.950	2.670	1.023
Pdensi_DN18994_c1_g1d356221	FC_3_3	MC_2_2	1803.59416960707	377.042490350306	1090.31832997869	2.25448754350612	0.315875304997906	7.13727065026836	9.52022809706013e-13	1.04931665594036e-10	7.534	6.724	10.546	39.458	31.914	28.227	44.910	38.019	63.621	45.366	36.351	58.022	5.389	15.482	8.874	14.015	7.752	7.544	19.423	5.870	34.234	2.873	1.988	1.032	1.845	1.949	0.938
Pdensi_DN9893_c0_g1d48638	FC_3_3	MC_2_2	177.914770122624	0	88.9573850613121	9.86598605648425	1.38293628961827	7.13408573522036	9.74325890967848e-13	1.07186898961748e-10	0.221	0.592	0.329	3.229	11.227	2.363	6.628	9.464	14.170	5.891	5.532	2.350	0.440	1.872	0.248	0.000	0.000	0.000	0.000	0.000	0.000	0.000	0.000	0.000	0.000	0.000	0.000
Pdensi_DN18121_c0_g2d353206	FC_3_3	MC_2_2	26.3181565857219	411.819453310101	219.068804947912	-3.96681044179616	0.556695141085211	-7.12564229330857	1.03596443542096e-12	1.1353858057205e-10	3.900	3.871	2.336	1.681	3.331	0.572	2.153	0.847	0.921	0.510	1.167	0.355	2.909	1.345	0.527	7.890	12.057	11.051	0.033	9.115	4.002	2.188	5.833	0.000	1.186	5.793	2.234
Pdensi_GG_71020_c0_g1	FC_3_3	MC_2_2	606.852448322701	61.0472563746311	333.949852348666	3.32074041698232	0.466290965600842	7.12160573967664	1.06676845657089e-12	1.16257784828838e-10	0.767	1.219	1.296	33.667	28.271	6.631	36.356	17.661	20.388	24.224	12.790	10.036	0.935	3.622	0.027	1.234	1.730	1.621	8.762	6.305	5.061	1.214	28.126	44.097	0.019	0.054	0.000
Pdensi_DN21097_c0_g7	FC_3_3	MC_2_2	200.880850645561	13.5678188001257	107.224334722843	3.86722639710188	0.543270152956143	7.1184223467069	1.09169413062268e-12	1.18751834814425e-10	0.000	0.083	0.077	4.776	2.236	10.816	4.267	2.014	9.343	5.072	3.506	7.002	0.687	1.777	4.142	0.416	0.420	0.198	0.603	0.627	0.441	2.340	3.781	0.000	0.000	0.000	0.000
Pdensi_DN9383_c0_g1d102968	FC_3_3	MC_2_2	31.7630275655956	260.07806393299	145.920545749293	-3.0363118194984	0.426676299433296	-7.11619516605721	1.10947164750313e-12	1.20144839047311e-10	1.612	0.000	3.236	0.000	0.491	1.304	0.444	2.538	0.481	0.476	1.012	0.946	1.774	0.930	2.670	7.587	6.464	5.870	3.133	3.719	0.580	1.219	0.488	0.809	2.951	4.536	2.941
Pdensi_DN22733_c0_g1d496622	FC_3_3	MC_2_2	173.886266524793	2.29975835380819	88.0930124393008	6.0459611064445	0.850902777142254	7.10534889397092	1.2001895480948e-12	1.29584844046243e-10	0.422	3.094	1.258	2.797	5.829	2.049	3.570	6.807	7.528	3.938	5.005	4.523	0.880	3.303	1.478	0.157	0.000	0.031	0.000	0.000	0.000	0.037	0.000	0.000	0.000	0.000	0.000
Pdensi_DN18221_c0_g6	FC_3_3	MC_2_2	0	575.561112402846	287.780556201423	-11.7331290486573	1.6532037148288	-7.09720704315764	1.27303276490838e-12	1.37195212567793e-10	0.000	0.000	3.890	3.976	0.000	0.000	0.000	0.000	0.000	0.000	0.000	0.000	0.000	0.000	0.209	1.549	7.525	33.390	4.671	0.595	21.977	25.150	0.000	0.000	0.000	0.000	0.000
Pdensi_GG_29525_c0_g1	FC_3_3	MC_2_2	0	1768.33792115621	884.168960578105	-13.3530766626142	1.884224175802	-7.08677705874916	1.37271249486433e-12	1.47664281610211e-10	0.000	0.000	1.932	4.036	0.000	0.000	0.000	0.000	0.000	0.000	0.000	0.000	0.000	0.000	0.000	6.425	65.124	57.882	11.482	9.763	4.235	20.786	0.000	0.000	0.000	0.000	0.000
Pdensi_GG_61307_c0_g1	FC_3_3	MC_2_2	195.376037058196	33.2308739371298	114.303455497663	2.56508152838161	0.362328366867208	7.07943888180774	1.44739316287919e-12	1.5541050278029e-10	0.485	2.089	1.288	3.322	4.538	3.378	5.095	6.730	9.219	5.108	5.575	4.454	1.796	2.726	2.113	0.873	0.707	0.937	0.546	0.626	1.464	0.163	0.198	0.327	0.000	0.544	0.194
Pdensi_DN26363_c0_g1d429986	FC_3_3	MC_2_2	60.6517113660247	292.978981484383	176.815346425204	-2.27173489272725	0.320907206542258	-7.0791021404753	1.45091419550962e-12	1.55501662102905e-10	3.483	1.909	0.777	0.488	0.471	2.922	2.131	0.406	2.310	1.372	1.945	1.363	0.852	1.786	1.282	7.632	7.654	7.049	3.437	5.359	2.783	1.757	3.753	0.777	3.969	0.436	3.294
Pdensi_DN45607_c0_g1d156537	FC_3_3	MC_2_2	364.377962234468	25.9111702078357	195.144566221152	3.79874913169859	0.536859710391299	7.0758692786423	1.4851481138813e-12	1.5887808756514e-10	1.183	1.121	1.267	5.745	1.972	8.496	8.636	3.677	14.059	12.495	4.646	11.113	2.004	2.393	4.819	0.944	0.537	0.523	1.082	1.211	1.457	1.320	2.103	7.443	0.324	0.702	0.333
Pdensi_DN16765_c0_g1	FC_3_3	MC_2_2	200.575612588098	937.997891140625	569.286751864361	-2.22697157300839	0.314814040501648	-7.0739271014081	1.50609426480933e-12	1.60823232724484e-10	37.951	30.621	35.256	24.817	15.226	27.588	8.984	7.344	8.599	5.355	4.488	5.684	29.255	28.164	23.788	35.577	17.665	19.810	8.906	5.579	16.694	8.427	3.188	7.108	3.872	4.642	4.665
Pdensi_GG_93000_c0_g1	FC_3_3	MC_2_2	350.905218987068	34.5238181544525	192.71451857076	3.32496228418487	0.470276584975714	7.07022716080278	1.54680276878535e-12	1.64867644564528e-10	0.071	39.664	0.454	0.610	0.845	0.479	4.561	6.260	1.514	8.520	12.017	6.634	0.170	0.589	0.000	1.391	0.608	0.716	2.413	15.913	0.624	6.710	0.492	0.000	0.278	1.220	0.000
Pdensi_DN16391_c0_g1	FC_3_3	MC_2_2	2554.42275806243	428.337970615571	1491.380364339	2.57256907319763	0.36398286514368	7.0678301633296	1.57374985775838e-12	1.6743317499471e-10	24.953	73.191	25.830	80.338	83.738	74.112	77.802	90.454	87.828	62.472	80.163	55.194	32.951	78.067	56.870	17.318	9.513	6.613	40.862	3.007	15.025	1.220	0.406	0.232	0.015	0.298	0.599
Pdensi_DN20491_c0_g1d290693	FC_3_3	MC_2_2	0	342.307603455428	171.153801727714	-10.9828466720355	1.55446700851232	-7.06534562129206	1.6021671681985e-12	1.70145475402335e-10	0.000	0.000	4.617	3.302	0.000	0.000	0.000	0.000	0.000	0.000	0.000	0.000	0.000	0.000	0.000	2.319	4.712	18.375	0.871	0.493	3.442	1.508	0.000	0.000	0.000	0.000	0.000
Pdensi_DN9194_c0_g1	FC_3_3	MC_2_2	0	228.002948260768	114.001474130384	-10.3966110240234	1.47181231015398	-7.06381578160307	1.6199147139797e-12	1.71716861010497e-10	0.000	0.000	22.519	6.859	0.000	0.000	0.000	0.000	0.000	0.000	0.000	0.000	0.000	0.000	0.478	1.959	8.643	6.238	3.990	0.180	0.277	0.000	0.000	0.000	0.000	0.000	0.000
Pdensi_DN5035_c0_g1d516156	FC_3_3	MC_2_2	178.499658109965	0	89.2498290549825	9.87046600145541	1.39748397845345	7.0630262340315	1.62914950213998e-12	1.72068937253245e-10	0.037	1.008	0.224	8.794	11.067	5.525	6.684	4.127	6.353	2.540	7.231	4.032	0.541	2.453	0.799	0.000	0.000	0.000	0.000	0.000	0.000	0.000	0.000	0.000	0.000	0.000	0.000
Pdensi_DN39173_c0_g3	FC_3_3	MC_2_2	786.109159141516	32.6194683813644	409.36431376144	4.61058784972603	0.653755466541832	7.05246546405897	1.75775049581717e-12	1.849801950354e-10	0.187	0.485	0.139	16.748	7.069	3.132	14.603	17.838	23.886	20.988	20.368	19.558	0.199	1.685	0.367	0.195	1.243	0.959	0.942	0.307	1.143	0.025	0.362	0.855	0.291	0.297	0.019
Pdensi_DN39211_c0_g1	FC_3_3	MC_2_2	342.584231458974	18.3963217432918	180.490276601133	4.17429172332368	0.592073872002132	7.0502886898354	1.78546966241409e-12	1.87558109158575e-10	0.447	0.728	0.834	4.977	2.778	2.425	3.843	6.878	12.396	6.639	9.087	10.800	0.158	1.371	0.782	0.937	0.256	0.292	0.631	0.601	0.331	0.027	0.088	0.000	0.250	0.060	0.021
Pdensi_DN20163_c0_g1d62509	FC_3_3	MC_2_2	166.031864051145	0	83.0159320255726	9.76601160266959	1.38584981307266	7.0469480246324	1.8288459090017e-12	1.91768498234708e-10	0.096	0.713	0.163	8.848	11.731	4.656	5.295	3.317	5.468	2.625	6.550	3.708	0.565	2.449	0.477	0.000	0.011	0.000	0.000	0.000	0.000	0.014	0.000	0.000	0.000	0.000	0.000
Pdensi_DN19131_c0_g1d218111	FC_3_3	MC_2_2	0	182.276227151882	91.1381135759408	-10.0743974614081	1.43018711203877	-7.04411148485795	1.86648662086995e-12	1.95363408971488e-10	0.122	0.298	3.399	0.851	0.000	0.000	0.000	0.000	0.483	0.000	0.000	0.000	0.461	0.000	0.000	2.893	7.604	3.101	2.219	4.481	21.679	5.850	0.000	0.000	0.000	0.000	0.000
Pdensi_GG_31083_c0_g1	FC_3_3	MC_2_2	241.951591022023	19.5530787900959	130.752334906059	3.66331118525939	0.5200987679033	7.04349137381632	1.87481613008487e-12	1.95882943458563e-10	0.100	0.134	0.025	0.249	0.060	0.187	1.384	2.557	5.869	5.173	6.907	6.662	0.249	0.371	0.084	0.270	0.632	0.562	4.334	7.228	0.996	7.687	15.864	24.227	0.386	0.810	0.358
Pdensi_DN23946_c0_g1	FC_3_3	MC_2_2	250.979512504386	17.3636936953496	134.171603099868	3.85857994266011	0.54862626556969	7.03316662874933	2.01898008476404e-12	2.10567320811699e-10	2.784	2.664	1.509	2.984	2.782	2.277	4.568	3.620	4.259	7.019	3.378	9.049	1.540	3.170	1.186	0.451	0.407	0.462	0.314	0.299	0.696	0.070	0.000	0.000	0.143	1.353	1.726
Pdensi_GG_96355_c0_g1	FC_3_3	MC_2_2	8.38623172216094	723.478478340161	365.932355031161	-6.43376427361912	0.915152988902545	-7.03026089805434	2.06147704161653e-12	2.14614879989115e-10	0.000	0.000	13.542	9.956	0.000	0.000	0.000	0.000	0.417	0.000	0.432	0.212	0.000	0.000	0.000	10.637	17.986	25.541	0.956	6.336	3.263	1.085	0.000	0.000	0.000	0.000	0.000
Pdensi_DN24570_c0_g1	FC_3_3	MC_2_2	2786.41543477481	233.349578207997	1509.8825064914	3.57457945182108	0.508496923819801	7.02969729879393	2.06982081477196e-12	2.1509873595798e-10	3.496	10.870	8.398	40.299	68.651	14.443	82.255	99.368	78.908	78.016	101.078	36.724	2.211	9.135	0.666	8.690	6.605	2.785	0.748	0.000	1.849	0.070	0.000	0.063	0.000	0.000	0.261
Pdensi_DN45877_c0_g1d156757	FC_3_3	MC_2_2	401.661787801012	31.2008348615771	216.431311331295	3.70778526020346	0.527557478645394	7.02821097280986	2.09198423937533e-12	2.17014464874664e-10	0.269	0.000	6.207	1.359	1.309	1.746	8.914	4.235	15.073	13.352	6.098	11.705	1.490	0.621	0.298	0.482	0.865	0.983	0.000	1.867	2.708	0.817	0.000	0.000	0.000	0.000	0.000
Pdensi_DN8552_c0_g1	FC_3_3	MC_2_2	229.885354755906	8.35058669006259	119.117970722984	4.82225758590058	0.686498775231366	7.02442270822022	2.14953126994147e-12	2.22192045800202e-10	0.086	0.000	0.045	2.663	2.457	0.000	0.912	0.512	0.930	2.967	9.271	5.555	0.210	0.087	0.085	0.125	0.250	0.258	0.165	0.124	0.139	0.045	0.000	0.318	0.000	0.000	0.045
Pdensi_DN15042_c0_g2	FC_3_3	MC_2_2	25.0230947791631	276.337689586844	150.680392183004	-3.46242253694605	0.49361572421422	-7.01440891587851	2.30923104539421e-12	2.38276613329364e-10	2.245	1.504	0.534	2.034	2.983	0.350	0.950	1.343	0.885	0.630	0.948	0.378	1.430	2.224	2.032	5.948	6.844	8.148	5.349	5.089	3.525	1.628	0.131	0.000	60.565	31.853	39.161
Pdensi_GG_65765_c0_g1	FC_3_3	MC_2_2	0	3370.49335394256	1685.24667697128	-27.3983552218811	3.90678784075871	-7.01301333439194	2.3323921180214e-12	2.40240516283847e-10	0.000	0.000	0.000	0.000	0.000	0.000	0.000	0.000	0.000	0.000	0.000	0.000	0.000	0.000	0.000	0.000	11.527	237.034	3.017	0.000	0.395	0.000	0.000	0.000	0.000	0.000	0.000
Pdensi_DN7862_c0_g2d330691	FC_3_3	MC_2_2	881.120047903198	47.7268604606635	464.423454181931	4.21659074584752	0.601810465845036	7.00650949950957	2.44336978980528e-12	2.51077912000718e-10	0.356	0.681	0.138	0.541	1.703	1.207	2.924	10.491	24.612	10.782	26.759	30.666	0.326	1.223	0.191	0.575	1.761	1.206	0.441	1.543	1.436	0.231	1.574	0.094	0.000	0.347	0.000
Pdensi_DN18912_c0_g1d116405	FC_3_3	MC_2_2	0.590196307948577	672.465193689944	336.527694998946	-10.1178412635289	1.44538414294036	-7.00010534427621	2.55770121618382e-12	2.61595746884066e-10	0.000	0.000	6.819	2.204	0.000	0.032	0.000	0.000	0.000	0.035	0.000	0.000	0.000	0.000	0.000	2.385	11.755	35.440	8.274	3.531	28.039	6.490	0.000	0.061	0.000	0.000	0.000
Pdensi_DN24381_c0_g1d304722	FC_3_3	MC_2_2	0	195.247723737304	97.6238618686518	-10.1721233598649	1.45326560698421	-6.99949363074369	2.56889258554835e-12	2.62279426155389e-10	0.167	0.181	0.836	0.000	0.000	0.000	0.185	0.000	0.198	0.000	0.000	0.000	0.186	0.193	0.000	1.944	5.392	7.136	5.906	0.967	0.479	0.254	0.612	1.678	0.000	0.000	0.202
Pdensi_DN26310_c0_g1d306466	FC_3_3	MC_2_2	0	3239.80345242386	1619.90172621193	-27.3443640363857	3.90678899339135	-6.99919142872596	2.57443911533888e-12	2.62385391867358e-10	0.000	0.000	0.000	0.000	0.000	0.000	0.000	0.000	0.000	0.000	0.000	0.000	0.000	0.000	0.182	0.000	15.483	223.292	0.361	0.000	0.000	0.000	0.000	0.000	0.000	0.000	0.000
Pdensi_DN34105_c0_g1d313256	FC_3_3	MC_2_2	0	3436.36715572615	1718.18357786308	-27.3344970346237	3.90678729266589	-6.99666887059299	2.62119793113629e-12	2.66683976923789e-10	0.000	0.000	0.000	0.089	0.000	0.000	0.000	0.000	0.000	0.000	0.000	0.000	0.000	0.000	0.000	0.000	78.827	172.625	0.865	0.000	1.207	0.000	0.086	0.000	0.000	0.000	0.084
Pdensi_DN21948_c1_g4	FC_3_3	MC_2_2	1.21416065747421	206.176143388675	103.695152023075	-7.40253085852306	1.05819272651943	-6.99544673952841	2.64415019214011e-12	2.68549676408003e-10	0.666	0.365	3.765	3.557	0.000	0.033	0.000	0.000	0.000	0.054	0.019	0.018	0.034	0.000	0.000	9.052	5.558	1.558	2.878	5.208	10.639	0.578	0.000	0.000	0.000	0.000	0.000
Pdensi_DN15055_c0_g1d181160	FC_3_3	MC_2_2	2133.39804636663	444.786725861093	1289.09238611386	2.26252934947917	0.323461773865527	6.99473487219475	2.65761015237856e-12	2.69446481581573e-10	12.508	18.751	20.109	65.700	85.229	27.720	75.394	51.924	52.842	79.962	41.276	44.163	20.711	26.888	13.825	11.943	10.477	11.571	7.479	7.905	10.120	8.373	13.761	10.529	0.057	0.000	0.000
Pdensi_DN27259_c0_g1	FC_3_3	MC_2_2	72.7467130542708	326.218977769535	199.482845411903	-2.16689161967783	0.309841986699602	-6.99353771501174	2.68039762890932e-12	2.71284209412186e-10	9.566	7.591	6.275	3.243	2.168	0.954	2.783	2.818	2.546	1.504	2.265	1.864	2.019	3.868	1.292	10.099	7.247	7.751	1.756	1.702	1.058	1.139	0.284	0.000	3.342	1.588	0.349
Pdensi_DN21925_c0_g1	FC_3_3	MC_2_2	240.320625110197	2778.84832742633	1509.58447626826	-3.53137048608412	0.505213355059658	-6.98985973097865	2.7516120984174e-12	2.78008364026908e-10	192.501	27.488	47.388	17.961	9.327	20.571	3.780	7.162	12.150	5.220	6.929	6.467	46.787	10.069	11.576	36.114	118.873	51.113	108.549	19.574	33.125	16.890	4.463	2.581	11.852	9.821	3.896
Pdensi_DN25472_c1_g1	FC_3_3	MC_2_2	1098.39235375338	61.9997938571937	580.196073805286	4.13284134767131	0.591609218151139	6.98576225804427	2.83313487113259e-12	2.85748902877699e-10	11.651	14.864	6.301	13.611	33.004	30.426	21.496	29.969	15.798	42.669	27.827	14.633	10.159	19.021	16.382	3.038	1.069	0.797	1.348	1.395	1.044	1.934	0.659	0.219	0.033	3.568	0.619
Pdensi_DN22155_c0_g1	FC_3_3	MC_2_2	493.540326877891	8756.90239911363	4625.22136299576	-4.14907039134329	0.594662181956383	-6.97718892715397	3.01144629074193e-12	3.02162290234512e-10	13.872	13.726	67.012	37.975	13.942	14.118	14.365	14.451	16.979	12.229	14.826	11.197	11.154	14.050	11.790	57.196	271.221	317.215	272.289	115.356	296.482	7.842	5.020	8.769	6.190	8.984	7.522
Pdensi_GG_76313_c0_g1	FC_3_3	MC_2_2	23.5680069849383	193.687557865948	108.627782425443	-3.03679436563707	0.435280604264965	-6.9766360731031	3.02331511460018e-12	3.02387151635196e-10	0.775	1.484	2.516	1.702	0.652	0.717	0.478	0.542	0.634	0.537	0.844	0.471	0.441	0.648	0.235	4.621	4.874	5.226	19.139	4.007	2.541	9.839	10.233	9.357	0.618	0.610	0.276
Pdensi_DN17363_c0_g3	FC_3_3	MC_2_2	465.732959652868	102.407874506418	284.070417079643	2.18187839987553	0.312742342786132	6.97660054739566	3.02407935685759e-12	3.02387151635196e-10	14.809	12.381	11.698	17.970	17.903	14.562	18.284	12.083	17.408	12.708	11.705	11.669	12.743	16.332	14.877	3.380	1.712	2.820	3.091	2.696	5.118	7.790	9.867	7.329	1.067	2.080	5.424
Pdensi_DN9898_c0_g1d454380	FC_3_3	MC_2_2	2461.8571471435	306.537192218044	1384.19716968077	3.00816531333324	0.431493108880399	6.9715257356915	3.13521949954336e-12	3.12426770540112e-10	0.565	9.337	2.611	8.362	15.610	3.869	41.423	68.380	53.818	66.851	79.370	44.470	1.210	5.286	1.449	4.553	10.681	7.651	7.120	6.988	12.463	3.403	9.600	0.409	0.000	0.000	0.000
Pdensi_DN22982_c1_g1	FC_3_3	MC_2_2	0.295098153974288	392.806450001746	196.55077407786	-10.2197504624598	1.46634510744291	-6.96953971516404	3.17979601886094e-12	3.16199931462417e-10	1.119	0.000	0.000	0.214	0.000	0.000	0.000	0.242	0.000	0.026	0.000	0.000	0.000	0.048	0.000	2.244	12.068	14.616	269.658	0.000	86.527	0.599	0.027	0.000	0.065	0.000	0.000
Pdensi_GG_46241_c0_g1	FC_3_3	MC_2_2	0	117.584051516489	58.7920257582443	-9.44206727298238	1.35505620315141	-6.96802630844631	3.21418132010853e-12	3.18658426073315e-10	0.000	0.000	0.000	0.000	0.000	0.000	0.000	0.000	0.000	0.000	0.000	0.000	0.000	0.000	0.000	2.773	3.579	2.580	0.000	2.665	0.465	0.491	1.510	0.000	2.214	2.225	0.112
Pdensi_DN40591_c0_g1d152233	FC_3_3	MC_2_2	937.661720953782	192.788694228344	565.225207591063	2.27839053100372	0.327317687904849	6.96079257307369	3.38363666728747e-12	3.34887958315411e-10	13.261	25.423	15.132	36.145	31.756	31.658	37.816	31.264	28.910	31.048	20.727	20.905	20.401	29.446	24.066	6.781	3.458	4.704	2.040	0.554	4.092	0.000	0.097	0.000	1.446	0.089	0.095
Pdensi_DN31767_c0_g1d311298	FC_3_3	MC_2_2	209.70369389791	15.7926056987746	112.748149798342	3.67942053249179	0.52885660872845	6.9573121934476	3.46825830848891e-12	3.42680408354534e-10	0.519	3.144	1.627	3.155	5.701	3.308	6.072	4.933	4.759	5.315	5.635	5.282	1.196	3.712	2.730	0.720	0.263	0.249	0.090	0.185	0.342	4.023	0.098	0.162	0.000	0.045	0.000
Pdensi_DN22134_c2_g1	FC_3_3	MC_2_2	0.623964349525638	442.639149073436	221.631556711481	-9.48864864731455	1.36441191620706	-6.95438711330822	3.54098048169049e-12	3.49272712055017e-10	0.021	0.023	7.007	2.478	0.000	0.045	0.000	0.000	0.000	0.000	0.027	0.025	0.000	0.000	0.055	3.610	4.726	24.642	1.979	2.391	20.434	6.585	0.000	0.000	0.000	0.000	0.000
Pdensi_DN19032_c2_g2	FC_3_3	MC_2_2	862.090681477663	80.476048727306	471.283365102485	3.41034915651886	0.490785222023925	6.94876089067044	3.68508515158589e-12	3.62871769004555e-10	9.167	12.675	3.531	6.648	9.106	28.058	9.188	15.660	25.930	20.891	22.105	23.782	11.200	27.945	17.813	2.983	2.498	0.745	0.857	1.270	1.108	0.881	4.765	3.889	10.113	13.663	11.739
Pdensi_GG_32847_c0_g1	FC_3_3	MC_2_2	0.615678350317824	463.358032114832	231.986855232575	-9.56058959610757	1.37782841576218	-6.93888258271903	3.9521343255412e-12	3.8720270910639e-10	0.000	0.100	4.079	0.909	0.000	0.079	0.000	0.000	0.055	0.000	0.059	0.000	0.000	0.161	0.000	2.364	19.575	11.978	3.624	7.966	8.022	12.415	0.000	0.000	0.000	0.000	0.000
Pdensi_DN14686_c0_g2d213578	FC_3_3	MC_2_2	359.39366076238	54.8122467156047	207.102953738992	2.72099285859426	0.392413476942184	6.93399441781954	4.09120803716867e-12	3.99483125723268e-10	4.282	6.555	5.768	4.544	5.056	4.567	5.920	12.381	8.074	6.591	9.105	12.152	3.243	4.569	4.936	1.269	1.406	1.486	0.926	7.710	4.097	26.824	24.751	54.457	51.792	83.513	84.677
Pdensi_GG_63332_c0_g1	FC_3_3	MC_2_2	351.433444452155	15.607842680278	183.520643566216	4.46893864495033	0.644844344826673	6.93025949719932	4.20069348026339e-12	4.08801936082623e-10	0.715	0.767	0.313	1.098	1.326	4.439	3.041	3.562	11.274	4.862	6.532	15.802	0.489	0.662	0.720	0.624	0.273	0.311	1.263	0.934	1.060	0.660	0.191	0.106	0.324	0.568	0.466
Pdensi_DN21959_c2_g2	FC_3_3	MC_2_2	0	2679.80986009376	1339.90493004688	-27.0741041136591	3.90679520498626	-6.93000341535802	4.20830460302114e-12	4.08858922666808e-10	0.032	0.000	0.000	0.000	0.000	0.000	0.000	0.000	0.000	0.000	0.000	0.000	0.000	0.000	0.000	0.000	28.066	168.992	3.647	0.000	6.486	0.000	0.116	0.448	0.000	0.000	0.000
Pdensi_GG_2636_c0_g1	FC_3_3	MC_2_2	2088.55321473298	428.811964148091	1258.68258944053	2.28074259760481	0.329152659210307	6.92913313559945	4.23427175742894e-12	4.10073462848798e-10	26.664	48.549	23.599	73.380	102.901	109.921	63.715	60.852	60.697	50.867	58.762	52.175	42.760	84.472	76.088	15.142	11.721	6.314	6.939	12.168	11.477	54.553	114.727	129.410	6.194	13.491	9.545
Pdensi_DN26083_c0_g1d306198	FC_3_3	MC_2_2	523.346537621126	128.545149816192	325.945843718659	2.01711987749152	0.291107983291577	6.92911219638777	4.23489846676967e-12	4.10073462848798e-10	4.027	4.922	4.351	10.499	17.594	10.365	19.985	12.482	20.310	12.064	15.879	12.574	4.442	8.202	13.056	4.331	3.008	2.605	6.244	6.936	3.502	5.551	36.360	49.329	0.686	1.133	0.411
Pdensi_DN19926_c0_g1	FC_3_3	MC_2_2	1.83812500699985	1062.97611504625	532.407120026626	-9.17571073093696	1.3272772321203	-6.91318325130835	4.73897119361982e-12	4.5584986377504e-10	0.513	0.180	0.344	0.205	0.065	0.118	0.079	0.090	0.111	0.053	0.050	0.045	0.258	0.087	0.136	0.294	28.673	48.729	1.673	0.116	0.540	0.264	0.084	0.037	0.074	0.048	0.005
Pdensi_GG_2667_c0_g1	FC_3_3	MC_2_2	0	257.16692790791	128.583463953955	-10.5700658524789	1.53150714283173	-6.90174113908151	5.13689804069499e-12	4.92499041806072e-10	0.000	0.000	0.756	1.194	0.000	0.000	0.000	0.000	0.000	0.000	0.000	0.000	0.000	0.000	0.000	1.520	6.893	10.585	1.042	0.000	8.668	3.732	0.000	0.000	0.000	0.000	0.000
Pdensi_DN15141_c0_g1d214053	FC_3_3	MC_2_2	31.6535332653909	418.358044461183	225.005788863287	-3.72097364609637	0.539637816058603	-6.89531670199384	5.37449321180534e-12	5.13586218315638e-10	2.079	2.436	5.927	5.836	5.658	2.724	2.608	1.540	1.510	1.013	0.854	0.576	1.517	2.718	1.822	6.113	9.123	16.137	0.723	0.359	1.872	0.000	0.000	0.000	0.000	0.000	0.000
Pdensi_DN25089_c1_g1d557367	FC_3_3	MC_2_2	204.882722316211	5.29238834879328	105.087555332502	5.34786469652811	0.775817705319791	6.89319753836209	5.45520376585515e-12	5.20444325176568e-10	0.168	0.730	0.000	0.339	0.407	0.851	1.074	1.522	4.072	2.373	5.426	8.057	0.094	0.000	0.189	0.076	0.103	0.209	0.282	0.000	0.241	0.000	1.070	0.000	0.000	0.000	0.000
Pdensi_DN20079_c0_g2d410588	FC_3_3	MC_2_2	152.862324717444	0	76.4311623587222	9.64681820267845	1.40035743864615	6.88882562155338	5.62548442790239e-12	5.34935770859816e-10	0.635	0.688	0.954	0.201	0.579	0.693	0.000	2.833	3.016	2.624	6.224	2.995	0.177	0.917	0.177	0.000	0.000	0.000	0.000	0.184	0.228	0.000	0.000	0.000	3.550	2.497	0.767
Pdensi_DN15526_c0_g1	FC_3_3	MC_2_2	148.409842144449	0	74.2049210722246	9.6041919431049	1.39446619969798	6.88736087341883	5.68369127107818e-12	5.3958906559815e-10	0.012	0.311	0.084	0.362	0.159	1.005	1.729	3.072	3.835	2.755	5.959	2.787	0.174	0.940	1.058	0.000	0.013	0.000	0.000	0.000	0.000	0.000	0.000	0.000	0.000	0.000	0.000
Pdensi_DN15866_c0_g1d277131	FC_3_3	MC_2_2	0	391.554211482117	195.777105741059	-11.1772556751122	1.62313950381159	-6.88619533248057	5.73042945042501e-12	5.43140182894029e-10	0.000	0.000	2.676	0.862	0.000	0.000	0.000	0.000	0.000	0.000	0.000	0.000	0.000	0.000	0.000	1.000	12.019	15.679	4.040	0.278	0.555	0.000	0.000	0.000	0.000	0.000	0.036
Pdensi_DN22410_c0_g1d190564	FC_3_3	MC_2_2	133.472739433401	5.55270451817372	69.5127219757874	4.61798966115912	0.670797957737706	6.88432277989259	5.80630867518747e-12	5.49437300262131e-10	0.127	0.258	0.058	1.553	0.882	0.415	1.933	1.106	2.877	4.305	2.058	3.972	0.312	0.950	0.163	0.110	0.151	0.145	0.726	1.196	0.185	0.932	0.799	0.118	3.479	4.991	4.624
Pdensi_DN13286_c0_g1d212408	FC_3_3	MC_2_2	262.75121415095	42.4618189819178	152.606516566434	2.61993506759579	0.380659722542588	6.88261697375316	5.8762876209623e-12	5.55156549333639e-10	4.835	4.473	3.533	6.218	8.468	6.264	6.709	7.944	6.652	6.836	8.194	5.343	5.175	6.377	4.258	1.417	0.848	1.018	0.937	5.472	5.966	7.194	3.892	4.742	0.000	1.520	1.967
Pdensi_DN10516_c0_g1d49225	FC_3_3	MC_2_2	3.39772385844104	339.445227382673	171.421475620557	-6.64565996115948	0.966300668833748	-6.87742456929093	6.09442734275703e-12	5.73901769642538e-10	0.038	0.124	0.821	0.192	0.046	0.041	0.021	0.020	0.045	0.067	0.048	0.159	0.043	0.022	0.043	1.565	12.730	10.588	5.014	0.201	2.085	0.000	0.000	0.000	1.882	2.670	3.158
Pdensi_DN39720_c1_g1	FC_3_3	MC_2_2	307.104990965234	47.3752781848428	177.240134575039	2.68984538466206	0.391274796732934	6.87456848005987	6.21777843238606e-12	5.84571621407333e-10	2.991	2.397	5.645	5.898	9.396	8.109	7.387	6.610	7.726	7.040	10.086	6.663	3.456	4.221	5.075	1.590	0.840	1.223	10.575	1.028	3.332	3.037	0.136	0.223	0.000	0.249	0.534
Pdensi_GG_130452_c0_g1	FC_3_3	MC_2_2	174.045100259341	0	87.0225501296703	9.83430321415938	1.43206684922292	6.86720959953496	6.54698444933703e-12	6.13539946881833e-10	0.000	0.000	0.000	4.286	1.781	1.203	12.891	1.771	4.338	7.097	4.380	2.003	0.000	0.000	0.000	0.000	0.000	0.000	0.000	0.086	0.317	0.000	0.000	0.000	0.000	0.000	0.000
Pdensi_DN22822_c1_g3	FC_3_3	MC_2_2	0	167.459824216287	83.7299121081436	-9.9502345626355	1.45049417669701	-6.85989280239211	6.8912239891123e-12	6.447615293736e-10	0.196	0.207	21.219	1.260	0.000	0.000	0.000	0.000	0.000	0.000	0.000	0.000	0.000	0.000	0.000	2.428	2.884	7.242	0.000	0.663	34.134	0.000	0.000	0.000	0.000	0.000	0.000
Pdensi_DN36350_c0_g1	FC_3_3	MC_2_2	0	163.253710815123	81.6268554075613	-9.91447884168324	1.44538867260519	-6.8593860112472	6.91571356509955e-12	6.46014232158159e-10	0.096	0.104	4.974	0.728	0.000	0.000	0.000	0.000	0.000	0.000	0.000	0.000	0.000	0.000	0.000	1.978	6.135	4.006	1.279	0.000	0.274	33.960	16.682	13.706	0.000	0.000	0.000
Pdensi_GG_115428_c0_g1	FC_3_3	MC_2_2	30.6459076583444	800.684370044441	415.665138851393	-4.70547915313899	0.687609548529442	-6.84324288864571	7.74202175314222e-12	7.19735939210647e-10	0.383	0.407	6.086	1.835	0.038	0.042	0.358	0.854	0.716	1.091	0.787	0.485	0.044	0.030	0.015	5.769	22.974	30.411	16.323	0.553	0.703	0.237	0.097	0.107	0.000	0.000	0.016
Pdensi_DN23014_c0_g1d128210	FC_3_3	MC_2_2	1929.83705368224	142.608724364242	1036.22288902324	3.75099298138924	0.548178916991622	6.84264364265321	7.77448832777569e-12	7.21601471647901e-10	12.914	13.732	7.816	21.980	19.109	14.833	33.853	35.208	44.971	39.827	68.808	40.796	14.532	14.642	11.714	6.592	3.380	1.282	2.399	0.463	0.767	0.066	0.122	0.068	3.996	1.530	1.447
Pdensi_DN33782_c0_g1d373899	FC_3_3	MC_2_2	200.196332286225	0	100.098166143112	10.0358669179062	1.46799333335175	6.83645265267802	8.11781707870169e-12	7.51974019190629e-10	0.000	0.000	0.000	0.000	0.981	0.553	0.338	0.106	2.034	2.383	3.458	9.680	0.226	0.468	0.340	0.000	0.000	0.000	0.113	0.000	0.146	0.308	0.000	0.000	0.000	0.000	0.000
Pdensi_DN21258_c7_g1d122448	FC_3_3	MC_2_2	114.264455875699	641.384969089165	377.824712482432	-2.48777940166615	0.364010690559688	-6.83435807294846	8.2373041064838e-12	7.6091769806497e-10	3.325	3.965	4.338	3.357	2.024	1.436	2.566	6.981	3.572	2.359	3.345	3.125	4.775	3.835	6.535	11.914	19.330	16.994	12.541	10.382	3.828	5.041	12.520	2.860	9.276	9.934	4.038
Pdensi_DN35760_c0_g1d148119	FC_3_3	MC_2_2	252.020173642103	16.082691498383	134.051432570243	3.99105543648066	0.584120930352812	6.83258419462909	8.33984279505077e-12	7.69168765928327e-10	2.805	6.387	2.534	4.252	5.804	6.675	4.647	7.067	11.375	9.286	5.299	4.949	4.348	5.825	8.088	0.251	0.601	0.342	0.621	0.000	3.229	0.852	3.071	2.820	0.000	0.946	2.040
Pdensi_DN22501_c3_g4	FC_3_3	MC_2_2	41.6770489406142	387.791609254752	214.734329097683	-3.21966418136501	0.471784518243491	-6.82443797298012	8.82702019709751e-12	8.11528068547057e-10	8.429	11.926	6.439	8.890	27.487	57.435	5.192	4.615	4.585	0.705	0.992	1.516	21.848	27.635	43.337	9.415	12.924	7.058	10.118	30.501	14.339	19.358	25.041	10.130	0.000	0.000	0.000
Pdensi_DN16415_c0_g1	FC_3_3	MC_2_2	257.506322957908	39.424384074155	148.465353516032	2.69439588440494	0.395148410497069	6.81869346510993	9.18721938776589e-12	8.4331138720887e-10	1.137	1.686	1.354	2.712	3.363	1.946	3.056	6.816	9.436	5.996	5.439	8.483	1.144	1.515	0.603	1.290	0.980	0.761	0.588	1.534	1.032	0.711	0.076	0.504	0.192	0.000	0.000
Pdensi_DN11428_c0_g1d49867	FC_3_3	MC_2_2	232.478791386725	46.7990896494091	139.638940518067	2.30037315083636	0.337385599991107	6.81823157507908	9.21679902383694e-12	8.44694229907424e-10	0.784	0.977	1.026	2.021	4.857	7.734	5.244	6.004	6.419	5.595	5.777	6.633	2.474	4.788	3.842	1.452	1.223	0.926	0.653	1.774	3.539	27.957	26.861	36.034	0.191	0.971	0.940
Pdensi_GG_29539_c0_g1	FC_3_3	MC_2_2	1115.83968420806	78.9544058065401	597.397045007301	3.83259981413477	0.562504176626815	6.81346018996309	9.52787338218633e-12	8.71830376336031e-10	1.779	0.202	0.468	1.186	1.700	0.511	13.409	18.116	63.870	36.774	25.932	23.761	1.983	0.216	0.105	1.346	0.915	3.688	5.734	1.305	2.413	0.427	1.493	3.209	0.000	0.000	0.000
Pdensi_DN10692_c0_g1	FC_3_3	MC_2_2	448.286145097634	96.0887710442099	272.187458070922	2.23373901127838	0.328046877605644	6.80920674381065	9.81383617221387e-12	8.96587142665869e-10	1.829	1.808	2.078	2.200	2.897	2.986	3.692	6.723	12.227	9.980	11.804	12.954	2.670	3.709	2.192	1.966	2.365	2.926	1.649	1.622	2.830	1.727	0.810	0.336	0.653	1.481	0.857
Pdensi_DN21039_c0_g3	FC_3_3	MC_2_2	0.910776504292112	373.473501917784	187.192139211038	-8.67144108025789	1.27440113992962	-6.80432621139741	1.01523260297076e-11	9.23042505801567e-10	0.207	0.045	0.864	0.363	0.000	0.022	0.000	0.000	0.024	0.024	0.052	0.000	0.000	0.000	0.047	1.331	13.674	12.331	9.957	1.127	41.619	5.459	0.000	0.000	0.000	0.000	0.000
Pdensi_DN17389_c0_g1d57157	FC_3_3	MC_2_2	0	371.424109184764	185.712054592382	-11.1008338243332	1.63144892865236	-6.80427908552609	1.01556495659783e-11	9.23042505801567e-10	0.098	0.000	3.674	2.370	0.000	0.000	0.000	0.000	0.000	0.000	0.000	0.000	0.000	0.000	0.000	1.661	4.420	21.412	2.716	6.401	12.181	16.296	0.000	0.000	0.000	0.000	0.000
Pdensi_DN23934_c1_g2d71043	FC_3_3	MC_2_2	229.125376998243	5910.57852834967	3069.85195267396	-4.68891148950346	0.689128244048234	-6.80412032158019	1.01668541861778e-11	9.23042505801567e-10	34.112	35.389	31.591	9.597	9.006	14.590	9.235	5.435	5.965	6.907	5.620	5.228	158.564	19.041	29.664	25.383	198.685	209.632	150.107	3.761	57.010	41.455	12.472	1.902	15.009	20.403	14.902
Pdensi_GG_10497_c0_g1	FC_3_3	MC_2_2	0	141.378768833945	70.6893844169727	-9.70583573413056	1.4279764353481	-6.79691589712021	1.0688244895541e-11	9.68867756917298e-10	0.000	0.000	0.000	0.190	0.202	0.000	0.000	0.000	0.000	0.000	0.000	0.000	0.000	0.000	0.000	2.444	2.498	5.706	0.000	1.480	0.000	0.000	0.002	0.000	0.345	0.000	0.254
Pdensi_DN18599_c0_g1	FC_3_3	MC_2_2	0.632250348733451	265.060390241464	132.846320295099	-8.74617711355583	1.28809052379484	-6.79003296118407	1.12107928580731e-11	1.01465521177049e-09	0.059	0.016	9.505	2.174	0.000	0.049	0.033	0.079	0.000	0.000	0.000	0.045	0.000	0.000	0.158	6.594	2.569	11.123	0.432	0.172	1.374	1.103	0.073	0.281	0.000	0.026	0.018
Pdensi_GG_121150_c0_g1	FC_3_3	MC_2_2	0	209.210581551008	104.605290775504	-10.2722234675863	1.51645511705365	-6.77383943122855	1.25408854335222e-11	1.13151840106862e-09	0.532	0.289	5.074	0.000	0.000	0.000	0.000	0.000	0.000	0.000	0.000	0.000	0.590	0.000	0.000	1.430	6.847	7.136	15.737	0.000	13.018	0.000	5.507	11.773	0.000	0.000	0.000
Pdensi_DN61648_c0_g1	FC_3_3	MC_2_2	247.166058063572	44.0765484998214	145.621303281697	2.49546090474763	0.368475821553296	6.77238711139337	1.26674641245737e-11	1.1394499416047e-09	4.344	1.271	6.691	3.722	5.979	7.827	5.613	5.904	5.556	6.361	5.198	7.617	6.150	5.695	5.902	1.158	0.889	1.296	0.912	2.997	4.038	0.895	1.007	1.182	0.706	3.167	6.508
Pdensi_DN26254_c2_g1	FC_3_3	MC_2_2	737.14651538934	76.8779875723603	407.01225148085	3.2528519861355	0.480311388870496	6.77238154561551	1.26679516155447e-11	1.1394499416047e-09	1.029	1.393	1.581	4.322	1.681	2.622	10.982	7.698	19.978	24.582	9.871	22.686	1.728	1.372	1.983	3.007	1.430	1.559	2.850	0.780	2.925	0.265	0.530	0.283	2.936	1.351	10.469
Pdensi_DN19809_c1_g1	FC_3_3	MC_2_2	216.77915660965	1030.61107508683	623.695115848239	-2.24914027888178	0.332117791544734	-6.77211620738733	1.26912131831144e-11	1.13978062099464e-09	34.890	21.899	29.700	14.077	7.352	6.302	7.683	9.280	6.969	3.778	6.613	6.398	5.470	11.019	5.784	23.312	29.757	24.974	7.616	20.742	9.545	8.835	3.403	2.758	1.685	1.612	0.619
Pdensi_DN16626_c0_g4	FC_3_3	MC_2_2	0.316125174366726	496.882536995425	248.599331084896	-10.559014509627	1.5598180877192	-6.76938842597126	1.29327903152591e-11	1.15790256182588e-09	0.000	0.000	3.846	0.707	0.000	0.000	0.000	0.000	0.000	0.000	0.000	0.021	0.000	0.000	0.046	1.928	7.703	27.056	0.899	0.782	7.338	0.021	0.000	0.000	0.000	0.000	0.000
Pdensi_GG_83955_c0_g1	FC_3_3	MC_2_2	541.750436980967	133.774693513753	337.76256524736	2.00810171505319	0.296878358384726	6.76405557474447	1.34181574362985e-11	1.19767345116998e-09	6.027	8.998	5.733	15.719	12.230	11.543	14.424	14.358	16.823	13.863	15.468	12.640	6.374	9.802	7.873	4.797	2.860	2.711	3.514	3.311	4.044	4.595	3.882	6.663	3.070	4.761	5.909
Pdensi_DN19359_c0_g7	FC_3_3	MC_2_2	197.947825004821	3.88239145858557	100.915108231704	5.76335991370058	0.85501852872374	6.74062575264113	1.57705941677958e-11	1.39906325943452e-09	1.552	1.463	0.108	0.045	0.043	0.932	0.947	0.187	1.603	2.656	3.731	8.931	0.881	1.202	0.365	0.033	0.119	0.154	0.204	0.084	0.000	0.109	0.044	0.073	5.233	7.654	1.591
Pdensi_DN19001_c2_g2	FC_3_3	MC_2_2	0	214.163637210719	107.08181860536	-10.3084917803468	1.52944456549145	-6.74002315149903	1.58361396193581e-11	1.40273969754667e-09	0.000	0.000	0.311	4.011	0.000	0.000	0.000	0.000	0.000	0.000	0.000	0.000	0.000	0.000	0.000	6.737	8.426	1.237	9.522	0.363	0.993	10.343	0.000	0.000	0.000	0.000	0.000
Pdensi_DN25466_c0_g1d227511	FC_3_3	MC_2_2	122.789158344122	567.641458200995	345.215308272559	-2.20730357768244	0.32782694141405	-6.7331365999434	1.66044038385067e-11	1.46410588755415e-09	4.635	3.799	10.816	6.133	2.509	0.883	3.656	3.584	3.373	3.015	3.447	3.031	1.558	2.026	0.398	11.318	17.360	14.084	2.747	5.292	1.062	0.332	0.397	0.259	0.080	0.058	0.015
Pdensi_DN16724_c0_g3	FC_3_3	MC_2_2	213.125555885494	32.5912590547392	122.858407470117	2.69046108254207	0.399647758669956	6.73208099926804	1.67253482659237e-11	1.47253913416595e-09	1.184	2.671	0.929	2.844	3.247	6.509	4.056	4.618	6.376	5.044	5.605	5.862	1.623	3.802	3.926	1.047	0.925	0.543	1.584	0.937	0.721	3.360	23.214	48.510	4.168	6.916	3.875
Pdensi_DN25283_c0_g2d73966	FC_3_3	MC_2_2	370.367510803697	2018.96104014761	1194.66427547566	-2.44642380831025	0.36352474261378	-6.72973121642344	1.69976782089969e-11	1.49278704285126e-09	41.048	24.427	46.558	24.583	7.398	6.940	13.785	8.389	17.591	6.437	8.837	13.426	10.256	8.069	7.942	41.875	49.970	60.856	24.216	29.324	19.488	31.291	6.693	7.159	9.800	5.140	5.360
Pdensi_DN25883_c0_g1d23496	FC_3_3	MC_2_2	267.216638507576	25.0198484406325	146.118243474104	3.43958638224403	0.511108902686593	6.72965460817487	1.70066294833045e-11	1.49278704285126e-09	6.077	1.879	0.108	2.614	3.418	4.268	6.995	4.430	4.361	7.535	8.920	4.224	3.628	2.882	5.701	0.487	0.588	0.799	4.097	3.023	4.508	20.661	1.863	9.180	4.248	8.048	11.109
Pdensi_DN18221_c0_g2d353356	FC_3_3	MC_2_2	0	227.959204130645	113.979602065323	-10.3957980256425	1.54525153994425	-6.72757655107565	1.72512082205066e-11	1.50970122345955e-09	0.000	0.000	4.069	2.158	0.000	0.033	0.019	0.000	0.000	0.000	0.000	0.000	0.000	0.000	0.070	1.821	3.668	11.459	0.978	0.560	7.919	22.600	0.000	0.000	0.000	0.000	0.000
Pdensi_GG_18818_c0_g1	FC_3_3	MC_2_2	189.786299697046	6.88656656177305	98.3364331294095	4.82802547104704	0.717841423932221	6.72575489528019	1.74684402126932e-11	1.5264164363632e-09	6.618	2.397	0.160	0.905	1.757	2.647	15.814	3.166	5.553	4.528	7.751	2.427	3.430	2.005	0.700	0.109	0.178	0.202	1.031	1.749	0.057	4.123	16.974	52.262	22.271	49.145	9.483
Pdensi_GG_71586_c0_g1	FC_3_3	MC_2_2	104.055423055462	0	52.0277115277312	9.09188488614977	1.35240756251187	6.7227403470468	1.783382223736e-11	1.55135593262392e-09	0.000	0.000	0.000	0.173	2.486	1.939	3.187	3.006	3.560	2.414	2.590	3.059	1.825	3.153	1.980	0.000	0.000	0.000	0.151	0.317	0.000	4.577	19.224	4.120	0.000	0.000	0.000
Pdensi_GG_120748_c1_g1	FC_3_3	MC_2_2	0	224.566320434319	112.28316021716	-10.3744741512297	1.54488763050424	-6.71535841596686	1.87604509578589e-11	1.62952717006501e-09	0.000	0.569	0.000	0.000	0.629	0.000	0.692	0.000	0.000	0.000	0.000	0.000	0.561	0.000	0.000	1.282	6.847	8.406	3.233	0.000	1.106	2.412	1.738	0.000	0.000	0.000	0.000
Pdensi_DN9082_c0_g2d385134	FC_3_3	MC_2_2	740.598215178025	128.941044115355	434.76962964669	2.51341687336501	0.374452964380941	6.71223654890883	1.91663646608284e-11	1.65764478446603e-09	10.871	16.048	16.685	17.143	24.799	18.914	20.315	21.355	18.427	16.903	22.912	17.540	10.891	17.535	15.924	5.188	2.146	2.762	4.720	2.756	7.630	1.568	0.825	3.202	0.000	0.975	1.061
Pdensi_DN27637_c1_g1	FC_3_3	MC_2_2	778.36391439453	156.861285007647	467.612599701089	2.31710942817626	0.345249101059008	6.7114133565267	1.92748232637803e-11	1.66426945795098e-09	1.218	13.590	7.623	8.526	9.594	9.472	10.276	14.715	14.621	20.342	21.602	18.355	7.971	16.040	9.411	2.820	4.982	3.998	2.721	11.870	5.343	27.101	179.006	34.876	0.987	1.958	0.358
Pdensi_DN23159_c0_g1d191204	FC_3_3	MC_2_2	0	142.768974127271	71.3844870636357	-9.72100327839537	1.44860495857026	-6.71059644030889	1.93830489654301e-11	1.66880329695741e-09	0.000	0.000	0.000	0.204	0.082	0.000	0.185	0.071	0.000	0.000	0.000	0.000	0.000	0.000	0.056	1.852	5.346	3.414	3.571	3.986	0.000	0.166	0.000	0.673	5.944	0.610	0.089
Pdensi_DN21584_c0_g1d295506	FC_3_3	MC_2_2	18.6852582679264	387.75280514357	203.219031705748	-4.3777239238082	0.653568915913774	-6.69818257449954	2.11027515958775e-11	1.81402619183706e-09	1.623	1.477	9.314	5.380	0.300	0.134	0.456	0.476	0.535	0.438	0.577	0.443	0.185	0.048	0.047	20.154	6.666	4.045	1.410	4.011	4.044	1.942	0.000	0.000	0.000	0.000	0.000
Pdensi_DN23745_c4_g1	FC_3_3	MC_2_2	87.5569258060098	1028.98809284847	558.272509327241	-3.55493263193846	0.531298566784823	-6.69102620293387	2.21610973844103e-11	1.89939208156574e-09	7.897	9.676	8.496	4.619	4.343	4.996	3.934	2.089	3.778	1.978	1.190	3.615	4.846	4.716	4.349	16.605	35.002	25.381	22.253	11.899	12.247	0.453	1.883	0.773	7.854	4.007	3.826
Pdensi_DN9372_c0_g1d4061	FC_3_3	MC_2_2	537.54003939801	35.4897144646613	286.514876931336	3.90409255241286	0.584031562652856	6.6847287065775	2.31352828920213e-11	1.97416557651624e-09	0.652	8.520	5.826	4.648	8.389	2.481	6.515	8.758	8.132	16.516	18.804	6.347	3.022	5.292	5.166	1.556	0.563	0.653	4.290	0.142	2.566	17.418	0.796	0.277	0.000	0.000	0.000
Pdensi_DN18818_c2_g2	FC_3_3	MC_2_2	2.45763433454868	499.177867574782	250.817750954665	-7.66732264871807	1.14745011963455	-6.68205311718478	2.3561758612461e-11	2.00467851492804e-09	0.065	0.025	3.430	1.511	0.116	0.053	0.054	0.057	0.029	0.060	0.024	0.090	0.055	0.031	0.060	0.864	22.005	13.449	6.115	2.825	2.968	3.942	0.199	0.078	0.232	0.081	0.336
Pdensi_DN18675_c1_g1	FC_3_3	MC_2_2	1246.69186455681	208.759595660375	727.72573010859	2.57223923550995	0.38506524053478	6.68000890430311	2.38927732161378e-11	2.02691520420751e-09	2.930	9.018	9.953	19.227	21.800	15.783	31.181	32.619	43.774	27.159	41.371	28.038	6.447	16.930	10.017	8.636	3.702	4.001	3.485	3.824	5.707	0.882	0.203	0.225	0.687	1.403	1.477
Pdensi_DN15086_c0_g1d213965	FC_3_3	MC_2_2	272.762143992544	15.919855304842	144.340999648693	4.10576054902822	0.614756466927989	6.67867809434391	2.41107101963666e-11	2.03945768980778e-09	0.390	0.401	0.113	2.962	2.603	10.137	6.986	4.471	7.790	6.963	5.399	8.765	3.164	4.744	2.062	0.265	0.718	0.204	0.945	0.395	0.417	0.850	18.302	4.193	0.000	0.018	0.000
Pdensi_DN43321_c0_g1	FC_3_3	MC_2_2	614.182782941418	99.7630285070411	356.97290572423	2.61967278853044	0.392656732828283	6.67166145264107	2.52923495980431e-11	2.13630417591831e-09	6.324	5.804	16.114	8.922	17.167	18.196	11.034	18.141	17.685	14.671	16.877	16.033	10.796	10.950	16.744	3.485	1.305	2.966	2.692	4.227	6.299	9.243	3.556	4.402	3.590	3.553	5.008
Pdensi_DN8841_c0_g1d332009	FC_3_3	MC_2_2	869.676024552156	139.575710719674	504.625867635915	2.63925487882841	0.395646999743203	6.67073143620811	2.54531634195909e-11	2.14677144690799e-09	1.591	17.580	3.347	6.395	7.912	2.777	13.651	6.879	11.975	24.314	18.566	24.517	4.133	5.882	4.389	3.152	5.082	2.276	1.384	0.110	1.731	0.000	0.019	0.000	0.147	0.053	0.019
Pdensi_DN19097_c0_g1	FC_3_3	MC_2_2	0	140.698393563837	70.3491967819187	-9.69926992347776	1.45462116914616	-6.66790098288689	2.59487746495438e-11	2.18224695015152e-09	0.000	2.739	1.818	1.220	0.000	0.000	0.000	2.182	0.000	0.000	0.000	0.000	0.607	0.000	1.881	2.810	1.894	5.972	2.467	1.625	0.852	1.068	1.425	2.136	0.000	2.453	1.507
Pdensi_DN23852_c0_g1d365162	FC_3_3	MC_2_2	1573.08349715257	318.210720913724	945.647109033149	2.30526013517046	0.345938565445041	6.66378474514631	2.66864246504231e-11	2.24104353384708e-09	9.149	40.637	17.497	25.218	13.181	17.083	28.743	20.364	20.982	52.974	30.147	38.813	15.148	30.374	18.663	7.966	10.212	6.001	6.379	4.050	2.004	1.570	0.133	0.000	16.027	13.515	4.721
Pdensi_DN20151_c0_g1d289656	FC_3_3	MC_2_2	1311.18706669124	311.942259495558	811.564663093397	2.0664265116062	0.310148730734025	6.66269536785017	2.68850567025663e-11	2.25447083553682e-09	11.632	13.945	15.438	17.712	15.309	14.972	17.605	24.636	26.242	36.450	28.643	36.497	15.253	17.011	8.794	11.555	7.260	5.406	4.512	3.030	5.646	3.159	11.591	15.111	23.220	37.200	35.045
Pdensi_DN26006_c0_g1d76299	FC_3_3	MC_2_2	366.974344525	76.2886936251214	221.631519075061	2.25956965647764	0.339279679946495	6.65990269984331	2.74008926905477e-11	2.29442064894837e-09	6.883	9.577	7.493	4.991	8.301	8.387	7.750	7.146	7.513	11.999	7.597	8.856	5.106	10.362	6.012	2.365	1.900	1.588	1.174	3.955	4.012	2.271	2.249	3.855	4.017	12.655	13.251
Pdensi_DN12004_c0_g1d337255	FC_3_3	MC_2_2	103.780536229666	691.756838819796	397.768687524731	-2.73803285978799	0.411373247531	-6.65583597431589	2.81694273804532e-11	2.35200573290223e-09	10.897	6.716	18.220	5.552	2.920	11.732	1.365	1.861	3.898	1.618	2.707	3.687	3.966	2.613	7.773	23.080	12.267	18.198	7.243	0.610	7.410	0.022	0.000	0.268	1.594	1.311	3.936
Pdensi_DN39367_c0_g5	FC_3_3	MC_2_2	175.444740455412	5.58519784345355	90.5149691494327	4.96494490697326	0.746687183647229	6.64929707608178	2.94496059123459e-11	2.44835609382126e-09	0.000	0.165	0.712	0.899	10.255	4.913	13.912	13.123	1.495	4.719	6.635	2.231	0.000	0.411	0.057	0.138	0.224	0.063	0.000	0.000	0.000	0.000	0.000	0.000	0.000	0.000	0.000
Pdensi_DN13761_c0_g1	FC_3_3	MC_2_2	782.068898958275	186.287578787703	484.178238872989	2.06562094249501	0.310726325905601	6.64771784777114	2.97672224611375e-11	2.47123149550407e-09	8.645	11.773	6.261	26.158	28.869	19.903	27.395	30.899	24.872	20.916	24.880	14.794	6.311	15.072	6.056	6.065	4.379	3.918	2.504	6.288	3.755	15.819	54.557	64.480	25.974	17.879	20.225
Pdensi_DN4566_c0_g1d261416	FC_3_3	MC_2_2	0	315.495063596067	157.747531798034	-10.8675188766888	1.63855822813018	-6.63236660749623	3.30346841189175e-11	2.71921708201489e-09	1.328	0.096	4.595	3.810	0.000	0.000	0.000	0.000	0.000	0.000	0.000	0.000	0.000	0.000	0.000	16.141	8.081	0.763	1.776	0.308	0.127	0.538	0.000	0.000	0.000	0.000	0.000
Pdensi_GG_92765_c1_g1	FC_3_3	MC_2_2	241.521065898241	25.1956052624077	133.358335580325	3.22887992992204	0.487223341104448	6.62710436368412	3.42335610825691e-11	2.81392135700733e-09	5.388	1.230	4.268	11.818	7.593	4.906	9.393	3.572	5.411	6.370	4.999	7.337	0.314	2.944	2.201	1.016	0.608	0.345	2.826	0.000	0.816	0.000	0.000	2.851	0.000	0.319	5.500
Pdensi_GG_87323_c0_g1	FC_3_3	MC_2_2	162.731363475418	0.954351202006479	81.8428573387121	7.84966201710286	1.1851790612878	6.62318654918989	3.51536911217946e-11	2.87332051758983e-09	0.523	0.141	0.195	0.824	1.103	1.631	2.308	2.317	2.303	3.907	5.365	3.318	0.582	0.452	1.245	0.000	0.000	0.081	1.319	0.000	0.187	0.891	0.160	16.899	13.649	9.310	10.675
Pdensi_DN25135_c0_g2	FC_3_3	MC_2_2	3307.33122636455	78.9574376074567	1693.144331986	5.39571228388456	0.815024605769695	6.62030599528825	3.58456076557658e-11	2.92166804360637e-09	0.303	0.084	1.636	0.195	0.100	0.597	2.695	13.428	103.111	36.768	76.436	142.860	0.642	1.152	0.117	0.271	2.417	3.115	0.180	0.000	0.465	0.482	1.630	0.124	0.505	0.152	0.268
Pdensi_DN22131_c0_g1d222311	FC_3_3	MC_2_2	44.7358534087712	409.805496757247	227.270675083009	-3.19262072094649	0.482559215295763	-6.61601855223035	3.69002079806584e-11	2.99922416709832e-09	4.825	3.621	5.192	4.045	2.051	1.473	3.265	1.724	1.313	1.425	1.230	0.806	2.708	2.241	1.858	6.370	12.655	11.639	5.659	2.039	3.066	726.741	226.064	87.006	1.720	2.951	1.403
Pdensi_DN19533_c0_g2d287293	FC_3_3	MC_2_2	0	261.429357213789	130.714678606895	-10.5938792112038	1.60156555427604	-6.61470220992145	3.72300432272917e-11	3.01760389367057e-09	0.000	0.034	2.143	0.274	0.000	0.000	0.000	0.000	0.000	0.000	0.000	0.000	0.000	0.000	0.036	1.104	5.972	12.206	0.643	0.962	0.343	0.096	0.000	0.000	0.000	0.036	0.000
Pdensi_DN49159_c0_g1d159560	FC_3_3	MC_2_2	41.5190867346543	476.038279109457	258.778682922056	-3.51671334132821	0.531711459092084	-6.61395063279832	3.74196575854851e-11	3.02875437113337e-09	0.964	1.045	2.418	0.000	0.586	0.261	0.533	1.012	0.287	1.140	1.216	0.851	0.000	1.112	0.802	6.256	11.115	18.216	15.999	5.861	3.813	1.831	3.523	0.484	0.711	0.812	0.584
Pdensi_DN22500_c1_g1	FC_3_3	MC_2_2	287.729894521441	46.9280843426502	167.328989432045	2.61158880970305	0.395254536721294	6.60735947869601	3.91235241304933e-11	3.15409087800389e-09	3.324	4.240	6.765	2.559	9.099	7.524	3.959	8.829	5.478	5.592	8.708	7.981	2.513	7.128	4.110	1.277	1.413	0.873	0.132	3.167	7.145	5.065	2.910	1.673	0.891	4.669	4.005
Pdensi_GG_122191_c0_g1	FC_3_3	MC_2_2	352.43861592766	1768.08471235141	1060.26166413954	-2.32611908790414	0.352172942826837	-6.60504770534825	3.97389356750396e-11	3.19868202011702e-09	16.488	21.315	71.287	28.824	35.532	17.813	30.780	11.650	8.705	8.249	11.970	7.082	9.114	12.802	19.672	40.651	33.624	60.225	19.688	22.006	19.163	10.580	1.927	0.638	1.864	4.993	9.623
Pdensi_DN5045_c0_g1d100285	FC_3_3	MC_2_2	26.82610783136	309.232393268838	168.029250550099	-3.5263388447685	0.534013523492681	-6.6034635634407	4.01661051599366e-11	3.22763227121156e-09	0.681	0.739	1.368	0.000	0.415	0.735	0.000	2.146	0.407	0.403	0.857	0.800	0.752	1.179	1.885	4.885	8.753	9.532	3.779	7.878	1.470	0.000	2.482	2.055	1.000	3.065	0.000
Pdensi_DN6708_c0_g1d263007	FC_3_3	MC_2_2	0	169.580732486126	84.7903662430632	-9.96849185525693	1.50962194819273	-6.60330347421808	4.02095229333353e-11	3.22763227121156e-09	0.363	0.000	1.820	0.000	0.000	0.391	0.000	0.381	0.000	0.000	0.000	0.000	0.000	0.000	0.000	1.626	3.493	7.494	7.245	0.419	1.043	1.098	0.000	0.000	0.000	0.408	0.441
Pdensi_DN20772_c0_g4	FC_3_3	MC_2_2	16.8522123276492	244.013426115308	130.432819221479	-3.85371168570335	0.583658377152947	-6.60268375569549	4.03780300872796e-11	3.23669399305692e-09	1.300	1.538	1.303	2.308	1.009	0.315	0.770	0.762	0.249	0.328	0.692	0.285	0.726	0.982	0.060	4.113	6.294	7.934	26.598	23.915	24.225	26.311	0.509	1.035	0.042	0.210	0.096
Pdensi_DN25910_c7_g1	FC_3_3	MC_2_2	239.981159268945	26.0528734007283	133.017016334837	3.16856010115706	0.48000504814123	6.60109745392675	4.08125143934317e-11	3.26253446104417e-09	1.221	1.490	0.865	5.468	4.882	4.984	6.007	4.606	7.607	6.112	5.553	6.933	1.645	3.716	1.835	1.107	0.534	0.375	1.369	1.450	0.856	2.125	5.888	8.223	0.820	1.787	1.098
Pdensi_DN26687_c0_g2	FC_3_3	MC_2_2	9983.53166520428	1336.06711254643	5659.79938887535	2.9025518119401	0.44008545107382	6.59542778534896	4.24031398728927e-11	3.38503858442094e-09	21.717	2.565	3.160	24.532	6.229	8.627	42.291	129.691	273.341	247.770	219.897	305.787	83.453	68.559	7.198	16.046	36.260	47.218	19.394	44.578	7.549	48.138	353.835	293.465	5503.017	6254.629	3690.345
Pdensi_DN20570_c0_g1	FC_3_3	MC_2_2	1.53919587579456	463.310298149673	232.424747012734	-8.23620586678699	1.24907155427864	-6.59386232804213	4.28529116895837e-11	3.41625760094112e-09	0.000	0.000	4.683	1.428	0.000	0.134	0.076	0.024	0.109	0.000	0.118	0.000	0.075	0.000	0.170	2.371	16.678	14.986	2.860	10.342	5.097	12.200	0.000	0.000	0.052	0.076	0.041
Pdensi_GG_84489_c0_g1	FC_3_3	MC_2_2	1802.31947852435	399.103242590128	1100.71136055724	2.17313894780602	0.330124493972505	6.58278615335647	4.61713008360217e-11	3.67576610595502e-09	4.742	69.186	15.387	25.337	41.438	40.270	59.921	48.740	46.593	46.921	55.034	37.666	10.455	44.600	26.995	11.795	12.330	6.424	6.789	3.286	4.905	8.191	2.271	0.209	1.479	1.759	0.258
Pdensi_DN16949_c0_g1d56497	FC_3_3	MC_2_2	3.83627600166575	782.23542738863	393.035851695148	-7.66004856663868	1.16479049168646	-6.57633164188004	4.82196405925503e-11	3.82836317042846e-09	0.250	0.669	0.000	0.397	0.641	0.108	0.000	0.213	0.000	0.299	0.000	0.000	0.279	0.237	0.141	11.026	23.922	23.471	0.000	29.376	4.240	1.362	0.464	0.229	0.000	0.431	0.625
Pdensi_DN22669_c4_g2	FC_3_3	MC_2_2	113.567771437584	1.99580066309917	57.7817860503417	5.70848265577819	0.868061397103795	6.57612776564423	4.82857683851686e-11	3.82839043180282e-09	0.191	0.000	0.017	0.132	0.190	0.183	0.972	1.301	2.104	2.042	2.564	4.195	0.059	0.061	0.000	0.086	0.019	0.022	0.040	0.907	0.151	0.939	0.022	0.000	0.000	0.278	0.485
Pdensi_DN7352_c0_g1d101604	FC_3_3	MC_2_2	243.111165348449	1.97368905457261	122.542427201511	6.92752460540514	1.05349014073659	6.57578494333275	4.83971637784507e-11	3.83200182755199e-09	0.169	0.036	0.034	3.519	6.613	1.854	10.755	10.358	5.610	3.949	12.280	2.599	0.075	0.388	0.114	0.031	0.112	0.000	0.000	0.039	0.097	0.000	0.000	0.000	0.000	0.000	0.000
Pdensi_DN22140_c1_g11	FC_3_3	MC_2_2	148.855855479689	1087.69794405753	618.27689976861	-2.86896405273331	0.436491437969709	-6.57278425913226	4.93829868756487e-11	3.90474497855333e-09	7.150	13.317	27.509	14.366	12.950	9.554	14.509	5.199	4.938	2.160	5.325	4.049	2.270	4.862	6.276	21.181	26.084	34.855	13.430	10.239	7.423	2.919	0.265	0.435	2.764	2.984	3.479
Pdensi_DN44874_c0_g1d95894	FC_3_3	MC_2_2	8.81141879945522	142.171802858755	75.4916108291053	-4.01035152737131	0.610507070581658	-6.56888629242323	5.06929750828767e-11	3.99746392672506e-09	1.105	1.594	1.596	1.401	0.595	0.000	0.546	0.257	1.162	0.289	0.229	0.145	1.505	1.417	0.512	5.173	2.127	3.761	1.361	0.712	0.528	0.000	1.203	0.741	2.206	0.552	0.444
Pdensi_DN29247_c0_g1d562765	FC_3_3	MC_2_2	773.697822401478	172.822105657796	473.259964029637	2.15345503861692	0.327872862397999	6.56795753959921	5.10100808607388e-11	4.01702661132822e-09	11.007	11.303	10.913	15.413	16.570	16.365	16.120	18.487	22.074	19.869	18.955	21.108	10.460	13.841	8.357	6.670	3.780	3.012	5.593	7.859	7.209	6.003	4.227	1.939	4.149	7.790	8.507
Pdensi_DN18407_c0_g2	FC_3_3	MC_2_2	398.391898671157	2.5060512851068	200.448974978132	7.12022348196116	1.08458456456984	6.56493160105513	5.20567519233028e-11	4.09391180395747e-09	0.117	0.381	0.117	0.595	2.989	4.491	1.305	2.337	4.723	4.650	12.029	14.150	0.785	1.627	2.541	0.211	0.000	0.000	0.391	1.490	1.010	7.514	0.288	1.418	6.351	24.545	26.175
Pdensi_DN40176_c0_g1	FC_3_3	MC_2_2	669.471413000756	73.9045333622671	371.687973181512	3.17863439894116	0.484406314779937	6.56191775779223	5.31201130271509e-11	4.17190026683951e-09	3.746	6.207	7.148	25.989	16.926	8.547	21.727	15.258	12.856	27.166	14.005	10.715	4.771	6.771	1.838	2.393	1.184	2.142	3.271	1.152	2.199	2.608	7.051	2.087	0.112	0.371	0.096
Pdensi_DN23905_c1_g1d551037	FC_3_3	MC_2_2	261.499532068445	54.8114802363092	158.155506152377	2.26135634511976	0.345060770599379	6.55350169534406	5.62032947514395e-11	4.40216277436712e-09	2.149	4.327	3.222	15.821	11.824	7.074	10.883	8.781	11.115	7.009	6.750	6.492	2.497	5.402	2.373	1.232	1.688	1.236	1.043	0.594	0.926	0.000	0.000	0.000	0.000	0.076	0.082
Pdensi_DN22458_c2_g1	FC_3_3	MC_2_2	31.4865560767648	286.355920331467	158.921238204116	-3.18354556349843	0.485813569041842	-6.55301903110129	5.63853272909703e-11	4.41048455245337e-09	7.050	4.471	7.579	2.831	1.880	0.375	3.627	1.805	1.838	1.015	0.435	1.013	0.765	1.985	0.000	6.158	8.326	7.137	4.372	5.180	2.715	3.142	0.000	0.691	0.000	1.738	1.661
Pdensi_DN80322_c0_g1	FC_3_3	MC_2_2	103.567337449481	0	51.7836687247407	9.08517285479202	1.38724550566568	6.54907355452734	5.78951128968903e-11	4.52250200019789e-09	0.428	0.696	0.429	2.436	1.301	1.627	1.895	1.123	3.055	2.865	1.891	3.275	1.188	0.000	0.000	0.000	0.000	0.000	0.000	0.000	0.000	0.000	0.000	0.000	0.000	0.000	0.000
Pdensi_GG_13942_c0_g1	FC_3_3	MC_2_2	0	4949.02571108055	2474.51285554027	-14.8378554053644	2.26932479910686	-6.53844500849069	6.21617329577101e-11	4.83631579038355e-09	0.000	0.000	41.384	3.518	0.000	0.000	0.000	0.000	0.000	0.000	0.000	0.000	0.000	0.000	0.281	6.570	105.261	251.326	3.921	1.172	1.092	0.000	0.000	0.000	0.000	0.000	0.000
Pdensi_GG_94214_c0_g1	FC_3_3	MC_2_2	0	339.819448132979	169.90972406649	-10.9732721936043	1.67865519893747	-6.53694230986213	6.27892539205828e-11	4.87861604961581e-09	0.000	0.000	0.776	1.377	0.000	0.000	0.000	0.000	0.000	0.000	0.000	0.000	0.000	0.000	0.000	1.158	19.216	4.311	21.744	32.851	36.110	16.296	0.000	0.000	0.000	0.000	0.000
Pdensi_DN20256_c1_g2	FC_3_3	MC_2_2	159.864144328724	23.2522675337876	91.5582059312557	2.78904456762699	0.426910460328289	6.53309025382569	6.44262917530029e-11	4.9924799931528e-09	0.145	3.060	0.937	3.415	4.595	35.285	4.385	4.268	3.353	4.694	4.235	3.442	10.146	20.279	12.869	0.559	0.681	0.528	0.908	1.013	0.263	0.567	2.347	0.868	0.284	0.246	0.174
Pdensi_DN18487_c0_g5	FC_3_3	MC_2_2	1.81709798660741	469.846405079298	235.831751532953	-8.00781119840279	1.22777046318518	-6.52223802291861	6.92659774633575e-11	5.3390765886855e-09	0.757	0.229	0.308	0.291	0.139	0.498	0.253	0.060	0.068	0.068	0.049	0.023	0.537	0.222	0.676	0.527	14.735	19.067	37.112	12.309	26.621	5.196	5.419	13.603	0.301	0.543	0.116
Pdensi_DN27473_c1_g1	FC_3_3	MC_2_2	2.73616049010734	248.206475391926	125.471317941017	-6.49708770190099	0.996771573850237	-6.51813100648992	7.11888062770612e-11	5.47279229867881e-09	0.717	0.549	0.711	0.826	0.122	0.141	0.332	0.114	0.103	0.103	0.064	0.052	0.390	0.454	0.058	1.719	3.578	13.142	0.764	6.968	0.754	1.022	0.432	0.268	0.342	0.803	0.290
Pdensi_GG_137434_c0_g1	FC_3_3	MC_2_2	1614.06341587767	391.883988776573	1002.97370232712	2.03852678923539	0.312876991707963	6.51542568888585	7.24838007570965e-11	5.55766438584979e-09	28.791	30.766	31.067	39.096	40.471	44.016	42.406	37.910	52.654	33.893	42.587	48.543	21.255	29.425	36.548	13.866	9.827	6.634	13.651	10.611	16.496	10.441	5.579	6.341	6.326	14.497	22.937
Pdensi_DN36252_c0_g1d239469	FC_3_3	MC_2_2	988.375374868637	89.39397519464	538.884675031638	3.46162769067016	0.531441809011135	6.51365329557206	7.33446794274004e-11	5.61627232099604e-09	0.627	0.680	0.872	3.296	1.389	10.199	8.062	9.213	35.457	13.988	18.058	44.505	1.040	1.627	1.277	3.371	1.679	1.908	6.210	5.438	4.436	2.852	1.524	0.000	0.000	0.705	1.902
Pdensi_DN21195_c1_g2	FC_3_3	MC_2_2	303.08917017127	53.2550306101303	178.1721003907	2.49187152568873	0.382812584650979	6.50937723993751	7.54629955426882e-11	5.75575948702789e-09	2.462	2.304	1.268	4.944	2.451	4.701	3.847	3.435	4.910	7.365	8.068	8.057	2.333	2.079	3.420	2.063	0.928	1.168	1.864	1.123	10.902	2.778	18.644	17.637	4.503	6.666	5.920
Pdensi_DN18718_c0_g2	FC_3_3	MC_2_2	1205.48830629671	286.691351452319	746.089828874513	2.07039563819035	0.318226242664122	6.5060493467083	7.71528913106752e-11	5.86160530380686e-09	6.313	16.614	9.837	34.053	24.513	25.585	37.929	29.627	30.083	26.332	42.027	25.004	7.565	16.394	12.663	8.347	7.893	5.700	8.639	5.594	4.722	1.186	5.956	0.393	1.289	0.625	0.550
Pdensi_DN19800_c1_g1	FC_3_3	MC_2_2	6726.10729209337	624.444613079789	3675.27595258658	3.43078364439612	0.52764465421105	6.5020722128341	7.92210523377636e-11	6.01088443526531e-09	7.910	2.661	2.610	11.662	17.321	7.178	21.241	99.201	123.984	143.515	235.934	141.392	44.966	37.961	9.127	5.921	18.079	22.313	19.641	212.531	42.584	51.298	64.412	128.327	3150.828	3996.337	3513.714
Pdensi_DN27752_c6_g1	FC_3_3	MC_2_2	2882.46607147609	658.356943103959	1770.41150729003	2.13259829307655	0.32802412746174	6.50134582958474	7.96045920089901e-11	6.02427677055291e-09	12.785	12.076	10.790	30.157	51.973	82.310	50.437	46.697	70.856	70.687	65.192	87.449	31.736	46.307	66.878	11.322	18.349	19.762	57.181	21.769	43.072	122.232	365.288	814.359	17.067	20.655	14.395
Pdensi_DN37952_c1_g3	FC_3_3	MC_2_2	562.013741760437	120.124738126202	341.06923994332	2.22236532177145	0.342009280399514	6.49796788898656	8.14121751701865e-11	6.15306876130412e-09	0.241	0.422	2.423	1.019	3.097	2.048	5.707	15.207	27.839	11.341	13.851	18.342	0.217	0.983	0.164	3.453	3.488	2.254	3.263	4.435	2.347	13.715	9.569	3.157	0.247	0.538	0.689
Pdensi_DN15860_c0_g1d110082	FC_3_3	MC_2_2	438.600693133118	82.3016973972929	260.451195265206	2.40037620218447	0.369424488671454	6.4976098655962	8.16060946223876e-11	6.15972539902006e-09	1.546	3.995	3.467	7.823	6.760	7.872	11.553	12.093	12.801	11.366	11.416	11.191	1.627	6.116	3.029	3.282	1.415	1.711	5.510	2.065	2.812	0.910	1.008	0.591	0.000	0.000	0.000
Pdensi_DN19693_c0_g1d409066	FC_3_3	MC_2_2	3.128107746836	201.832686736278	102.480397241557	-6.02197219780011	0.927172508159949	-6.49498571711451	8.30412889565537e-11	6.25183810105511e-09	0.640	0.330	1.519	1.521	0.056	0.067	0.000	0.065	0.000	0.000	0.098	0.148	0.121	0.072	0.193	2.664	5.768	6.608	1.629	0.253	1.405	0.560	2.256	2.780	7.577	2.037	10.496
Pdensi_DN30140_c7_g1	FC_3_3	MC_2_2	21.5227228827649	205.091661986472	113.307192434618	-3.25040795099876	0.50051264062334	-6.49415756403412	8.34993228940878e-11	6.2781997353286e-09	0.402	0.000	2.387	0.396	0.000	2.054	0.453	0.000	0.000	0.395	0.715	0.564	1.641	1.020	2.001	3.781	5.414	6.222	4.886	0.530	2.583	0.796	4.187	2.171	1.506	2.118	1.474
Pdensi_DN20109_c1_g3	FC_3_3	MC_2_2	968.844969324639	165.633094189887	567.239031757263	2.5531299124069	0.393324386317653	6.49115590393361	8.51802738930763e-11	6.39632415416963e-09	71.638	17.456	4.512	43.056	12.911	17.174	24.917	20.204	34.854	29.926	23.993	21.158	32.005	11.431	7.896	2.737	5.601	4.039	5.760	65.991	7.682	56.597	94.590	113.828	14.591	32.575	14.165
Pdensi_DN25765_c0_g1d499303	FC_3_3	MC_2_2	300.691929071447	38.9454360409663	169.818682556207	2.97248592211833	0.458563437405872	6.48216948768072	9.04129894134797e-11	6.75439580475849e-09	2.145	4.499	5.364	3.739	6.018	6.589	6.259	5.902	5.717	6.636	7.797	8.851	7.766	6.192	10.768	0.721	0.724	1.477	0.742	4.042	1.538	17.974	1.970	20.496	1.003	1.807	7.274
Pdensi_DN14549_c0_g1d274223	FC_3_3	MC_2_2	3.97517914520499	1251.72641901433	627.85079907977	-8.29819795811157	1.28055771977686	-6.48014363581952	9.16353410712705e-11	6.83693629356879e-09	0.094	0.081	2.508	1.743	0.000	0.081	0.061	0.351	0.066	0.132	0.024	0.156	0.021	0.000	0.402	0.375	31.170	60.000	328.945	0.066	197.153	0.000	0.069	0.077	0.000	0.063	0.023
Pdensi_GG_46131_c1_g1	FC_3_3	MC_2_2	94.7762440318947	0	47.3881220159474	8.95728541234662	1.38240580555931	6.47949059265022	9.20328047405771e-11	6.85779910970887e-09	0.000	0.000	0.000	0.000	0.000	0.000	1.113	1.413	4.821	2.388	2.962	1.977	0.000	0.000	0.000	0.000	0.000	0.000	0.000	0.000	0.000	0.000	0.409	0.000	0.000	0.000	0.000
Pdensi_GG_61659_c0_g1	FC_3_3	MC_2_2	1234.11800679662	286.9485398435	760.533273320061	2.09972100245972	0.324122610223149	6.47816886644878	9.28424158529917e-11	6.90928034908018e-09	19.284	18.261	22.644	23.130	28.364	32.836	33.670	32.825	37.242	28.347	35.312	31.954	19.174	24.332	20.236	11.274	5.037	6.087	20.562	5.574	24.322	11.937	3.638	2.502	4.778	6.541	5.814
Pdensi_DN12889_c0_g1d6769	FC_3_3	MC_2_2	226.166282876805	1366.44401935111	796.305151113956	-2.59501651754894	0.400676621638835	-6.47658579862954	9.38212773006375e-11	6.96431511962742e-09	5.681	12.349	9.062	10.885	12.355	6.065	10.337	8.228	9.288	7.275	4.072	6.197	3.701	8.602	1.960	34.810	46.933	21.975	8.968	4.296	4.254	0.386	0.000	0.725	1.093	2.324	1.177
Pdensi_DN17377_c0_g1	FC_3_3	MC_2_2	60.0380009736787	752.17502515964	406.106513066659	-3.64794509026981	0.563458494127774	-6.47420374044903	9.53132218657549e-11	7.06604873847066e-09	7.055	23.152	37.650	19.304	31.966	17.308	17.922	6.633	7.908	1.634	2.131	0.883	11.064	14.539	13.608	36.106	11.796	11.661	2.332	0.033	8.878	0.000	0.000	0.000	0.000	0.000	0.000
Pdensi_DN139_c0_g1d258478	FC_3_3	MC_2_2	155.921352851957	0	77.9606764259785	9.6753583431418	1.4951046665213	6.47135853415114	9.7125665539074e-11	7.18211592339511e-09	0.000	0.000	0.000	2.427	3.496	3.754	2.977	2.013	8.663	3.850	1.453	6.775	0.426	3.762	0.000	0.000	0.000	0.000	0.000	2.221	4.405	0.583	89.582	50.107	0.000	0.000	0.000
Pdensi_DN9029_c0_g1d171413	FC_3_3	MC_2_2	2334.998187955	521.760605221196	1428.3793965881	2.15893363671398	0.33370941403417	6.46950174588997	9.83265946427891e-11	7.26169353024334e-09	11.945	13.434	13.581	43.049	23.593	31.276	46.494	40.183	73.845	60.354	49.566	70.993	9.657	18.906	11.194	19.894	12.259	8.424	17.536	7.342	7.850	3.030	3.346	5.090	3.505	1.963	1.605
Pdensi_GG_74017_c0_g1	FC_3_3	MC_2_2	5485.38930615659	1109.63638523152	3297.51284569406	2.30396653686755	0.35636660187139	6.46515842048249	1.01192738864049e-10	7.46389433578228e-09	86.615	85.217	52.795	115.753	127.560	103.402	139.257	125.623	129.757	150.499	156.503	117.940	95.400	145.986	69.800	45.858	24.025	16.927	19.339	15.714	21.744	6.683	8.138	4.845	24.089	32.867	37.000
Pdensi_DN24633_c1_g1	FC_3_3	MC_2_2	86.4218123933391	2.60313434879263	44.5124733710659	4.94084998150063	0.764250675438706	6.46495991470915	1.01325665546377e-10	7.46423852169239e-09	0.192	0.105	0.059	0.387	0.229	0.284	1.617	1.608	1.665	2.096	2.335	2.287	0.082	0.084	0.050	0.120	0.065	0.019	0.084	0.616	0.113	0.242	0.361	0.030	0.574	0.382	0.441
Pdensi_DN13353_c0_g1d51745	FC_3_3	MC_2_2	98.8902213819264	0	49.4451106909632	9.01833030374601	1.39502353008021	6.46464386391208	1.01537656980967e-10	7.47039884407629e-09	0.854	0.132	0.000	1.702	1.776	0.267	2.035	1.663	1.300	1.869	2.470	3.311	0.272	0.141	0.136	0.000	0.000	0.000	0.000	0.000	0.000	0.000	0.000	0.000	0.000	0.000	0.000
Pdensi_DN22973_c0_g1d303072	FC_3_3	MC_2_2	239.133769526989	33.6880799289338	136.410924727962	2.808604071278	0.434792971980476	6.45963539494406	1.04955545825196e-10	7.6926863285178e-09	0.921	2.087	2.388	4.413	5.628	4.473	5.787	4.117	5.292	7.385	6.469	4.675	1.200	2.449	2.486	1.264	0.640	0.709	3.100	1.756	8.562	15.019	5.092	20.289	10.542	16.881	24.974
Pdensi_DN9737_c0_g1d518439	FC_3_3	MC_2_2	11.4558092535308	579.656009443424	295.555909348478	-5.65794929167302	0.87634604971959	-6.45629576750352	1.07296814456044e-10	7.85439674727541e-09	3.009	1.362	7.179	3.060	0.219	0.000	0.000	0.665	0.100	0.425	0.455	0.000	0.200	0.173	0.000	14.760	14.800	14.570	13.735	14.184	20.625	7.240	0.000	0.000	0.000	0.000	0.000
Pdensi_DN22662_c0_g4	FC_3_3	MC_2_2	16.7834281550035	756.008313624804	386.395870889904	-5.49366031066103	0.851585073925684	-6.45109981241927	1.11041333131907e-10	8.09794664529381e-09	7.597	4.109	13.338	6.603	0.000	0.000	0.000	0.114	0.385	0.511	0.412	0.384	0.605	0.000	0.000	38.650	19.165	2.131	2.290	3.023	1.710	0.000	0.000	0.000	0.000	0.000	0.000
Pdensi_DN47264_c0_g1	FC_3_3	MC_2_2	421.870737884263	66.0288228353213	243.949780359792	2.6671977112466	0.413885106174277	6.44429497814185	1.16139011410245e-10	8.44421263701833e-09	1.587	2.161	1.585	3.191	4.989	4.555	2.275	6.789	8.110	7.850	9.750	15.090	2.252	4.290	2.288	2.137	1.744	1.209	2.923	4.210	4.201	2.461	1.585	1.933	10.047	13.317	17.627
Pdensi_DN19559_c1_g1	FC_3_3	MC_2_2	1.83812500699985	214.994010620651	108.416067813826	-6.86906129692168	1.06742283044871	-6.43518304178874	1.23324621794351e-10	8.92661652978116e-09	0.070	0.000	0.154	0.899	0.000	0.037	0.000	0.000	0.081	0.041	0.044	0.041	0.155	0.000	0.054	1.099	9.673	4.962	2.205	1.415	0.335	6.536	0.000	0.000	0.000	0.000	0.042
Pdensi_DN7313_c0_g2	FC_3_3	MC_2_2	103.352525514824	9.82615192655452	56.5893387206892	3.37076840103733	0.524150352259334	6.43091888903201	1.2683483307404e-10	9.16929185785944e-09	0.181	1.482	0.112	2.916	3.874	0.517	2.069	2.415	2.769	2.821	2.622	2.569	0.226	0.778	0.432	0.307	0.275	0.170	0.309	0.446	0.097	0.203	0.000	0.000	0.000	0.076	0.000
Pdensi_DN32648_c0_g1d236031	FC_3_3	MC_2_2	34.4871669029984	226.829458363271	130.658312633134	-2.71678419866139	0.422510526049653	-6.43009826065757	1.27521483765554e-10	9.20749413054609e-09	2.796	2.448	3.160	1.787	1.196	1.125	1.144	1.528	0.666	0.942	1.076	0.672	1.790	1.634	1.222	5.724	6.959	4.540	5.611	4.570	3.929	0.857	0.639	0.480	0.800	0.797	0.114
Pdensi_DN34901_c0_g1d30567	FC_3_3	MC_2_2	711.743308534151	106.425289744073	409.084299139112	2.73332520505086	0.425128980047917	6.42940221281265	1.28106739933869e-10	9.23828976107982e-09	2.154	5.612	9.837	12.969	20.039	13.093	15.099	18.580	16.852	16.053	22.665	16.396	5.791	13.638	11.132	4.417	1.504	2.448	3.092	1.391	1.198	14.032	0.000	0.000	0.000	0.067	0.000
Pdensi_DN22179_c1_g2d422633	FC_3_3	MC_2_2	206.046453843991	14.4137266138149	110.230090228903	3.8726368975591	0.602597363403539	6.42657457989195	1.30511404553284e-10	9.40005160814719e-09	0.000	0.182	0.337	2.983	3.269	0.550	1.494	3.001	2.797	7.345	4.464	4.162	0.000	1.165	0.000	0.301	0.181	0.616	1.116	0.000	0.241	0.512	0.000	0.000	0.000	0.000	0.000
Pdensi_GG_339_c1_g1	FC_3_3	MC_2_2	0	192.072945038827	96.0364725194133	-10.148504484439	1.58276240636135	-6.41189381530083	1.43722932546693e-10	1.03006154956741e-08	0.000	0.190	0.352	0.459	0.000	0.000	0.000	0.000	0.000	0.000	0.000	0.000	0.000	0.000	0.033	1.401	3.103	9.761	0.169	1.231	3.099	1.346	0.000	0.000	0.000	0.000	0.000
Pdensi_DN44071_c0_g1d322080	FC_3_3	MC_2_2	97.9317926640936	8.42672153667098	53.1792571003823	3.57755377662406	0.558410371047721	6.40667502272863	1.48727358200037e-10	1.06330925525913e-08	0.290	0.941	2.124	1.225	1.872	1.477	1.824	1.517	0.913	2.500	2.689	2.395	1.508	0.669	1.514	0.174	0.210	0.238	0.215	0.224	0.692	0.000	0.119	0.390	0.876	1.086	1.163
Pdensi_DN24324_c0_g1	FC_3_3	MC_2_2	3985.46176130074	452.961152045973	2219.21145667336	3.13762277635177	0.489853974974025	6.40522060991369	1.50152108479458e-10	1.07086422856256e-08	8.493	12.878	10.099	23.510	41.153	26.075	60.610	174.111	95.402	61.288	184.215	62.934	10.925	17.866	11.921	10.433	13.708	10.184	9.199	17.248	14.245	21.611	45.715	58.058	8.111	11.925	13.640
Pdensi_DN20369_c1_g2	FC_3_3	MC_2_2	1.57233987262581	886.513434927889	444.042887400257	-9.15153629956819	1.42907039505932	-6.40383869906446	1.51518187811551e-10	1.07928426657051e-08	0.781	0.708	18.119	1.100	0.029	0.026	0.000	0.076	0.171	0.000	0.031	0.087	0.108	0.000	0.247	5.210	1.346	59.528	0.389	0.255	74.984	0.439	0.030	0.050	0.000	0.027	0.029
Pdensi_DN15954_c0_g1d526628	FC_3_3	MC_2_2	974.803970573707	140.942182239854	557.87307640678	2.78275342943575	0.434692384052873	6.40166133919953	1.53695283102152e-10	1.09345363024606e-08	38.351	42.544	21.641	23.289	25.026	25.086	16.842	22.832	27.857	23.550	21.862	30.102	18.776	38.996	13.996	5.213	4.066	1.642	1.023	2.237	0.508	0.603	1.164	1.914	11.340	16.297	24.878
Pdensi_DN23941_c0_g1d191917	FC_3_3	MC_2_2	0	96.3986003821881	48.1993001910941	-9.15856968604999	1.43124331901549	-6.39903052427864	1.56366584157585e-10	1.1111000893327e-08	1.569	1.700	0.000	0.000	0.000	0.000	0.000	0.000	0.000	0.000	0.000	0.000	0.432	0.452	0.000	3.516	2.517	1.429	1.742	0.452	0.000	0.000	0.951	0.000	0.575	0.441	0.954
Pdensi_DN24952_c0_g1d226542	FC_3_3	MC_2_2	4195.93587652704	801.714976457944	2498.82542649249	2.38564049945418	0.372858352245994	6.39824878558777	1.57169059649069e-10	1.11544031650454e-08	35.380	61.991	35.278	129.668	119.667	109.230	127.148	107.860	145.391	104.585	107.645	112.825	27.319	65.755	45.081	35.360	15.058	12.631	15.510	17.993	19.539	29.856	27.893	15.189	6.064	7.754	7.307
Pdensi_DN5201_c0_g1d261861	FC_3_3	MC_2_2	48.0804626920115	1026.58547863562	537.332970663815	-4.4176297682196	0.69102668351084	-6.3928497605553	1.62822227581563e-10	1.15415375838449e-08	13.171	10.700	61.902	14.904	1.181	4.647	1.081	1.596	1.798	0.646	1.857	1.230	1.908	2.045	3.227	55.367	17.804	8.809	1.582	1.424	2.717	4.172	3.006	5.819	0.748	1.031	1.324
Pdensi_DN45680_c0_g1	FC_3_3	MC_2_2	95.2588957676541	0	47.629447883827	8.96464638081116	1.40251398844937	6.39184097601946	1.63900308676732e-10	1.16038228269478e-08	1.077	0.618	0.357	3.512	5.773	1.158	2.159	3.244	3.314	3.019	1.720	2.632	0.199	0.701	0.322	0.000	0.000	0.000	0.000	0.000	0.000	0.000	0.000	0.000	0.000	0.000	0.000
Pdensi_DN22707_c0_g1	FC_3_3	MC_2_2	291.350907961216	1188.45356567683	739.902236819024	-2.02786159297882	0.317682141403981	-6.3833037136327	1.73307698334073e-10	1.22400665197205e-08	13.312	16.477	9.109	14.277	13.843	10.296	16.403	8.195	9.936	6.488	7.751	8.315	9.548	15.360	10.646	24.170	38.499	26.894	32.839	29.906	24.332	25.233	48.967	51.615	44.120	34.080	18.969
Pdensi_DN21911_c0_g1d19842	FC_3_3	MC_2_2	239.162430010406	34.5210944594006	136.841762234903	2.80022169926674	0.438746441048988	6.38232344989913	1.74421064310473e-10	1.23037675861967e-08	2.521	2.046	0.590	1.666	0.589	11.448	6.420	2.866	6.304	4.825	8.622	5.092	2.293	1.456	2.969	0.853	0.814	0.951	1.797	1.022	0.585	5.551	21.892	335.773	4.106	5.923	7.187
Pdensi_GG_100182_c0_g1	FC_3_3	MC_2_2	183.40110197092	900.752854005554	542.076977988237	-2.29607393720443	0.360363959079276	-6.37154154669311	1.87137580796057e-10	1.31371033196711e-08	25.016	19.975	24.128	15.740	5.887	6.487	7.079	8.025	10.424	3.304	4.779	6.114	4.211	8.104	8.207	19.180	27.493	21.339	7.075	3.759	4.640	2.302	2.250	2.827	3.089	1.820	3.511
Pdensi_DN8867_c0_g1d452992	FC_3_3	MC_2_2	0	87.4073655118331	43.7036827559166	-9.01487249393379	1.41522765866208	-6.36990977300163	1.89139434768034e-10	1.32616368021211e-08	0.345	0.000	1.038	0.000	0.420	0.000	1.140	0.362	1.235	0.000	0.000	0.000	1.142	0.000	1.145	2.782	1.477	2.517	0.000	0.797	0.992	1.045	2.094	0.000	0.506	0.388	0.419
Pdensi_DN14408_c0_g1d213390	FC_3_3	MC_2_2	0	111.808828048006	55.9044140240028	-9.36753880906384	1.47128973881985	-6.36688924139288	1.92900364610372e-10	1.3492824061136e-08	0.050	0.163	3.363	0.380	0.000	0.000	0.000	0.105	0.059	0.000	0.000	0.000	0.000	0.000	0.000	1.408	3.589	3.322	0.625	0.234	3.893	0.304	0.000	0.000	0.000	0.000	0.000
Pdensi_GG_157752_c6_g1	FC_3_3	MC_2_2	0	130.666681069014	65.3333405345072	-9.59238288513438	1.50736701001557	-6.36366778720685	1.96991977154575e-10	1.37338201231827e-08	0.000	0.000	0.569	0.000	1.726	2.147	0.626	0.298	0.676	0.000	0.000	0.000	0.314	0.327	1.258	1.270	3.949	4.491	1.570	0.328	2.040	1.722	0.345	5.702	4.590	2.868	7.219
Pdensi_DN16978_c0_g1d215734	FC_3_3	MC_2_2	277.824023334534	49.3164739141356	163.570248624335	2.48938517380552	0.391337153715547	6.36122880276016	2.00146041403992e-10	1.39326543367784e-08	0.979	1.313	1.272	12.349	11.490	3.806	11.766	10.956	9.896	7.463	8.658	5.422	1.122	2.348	0.550	1.605	0.902	1.305	1.385	2.350	5.754	30.357	2.255	4.362	0.981	0.835	1.171
Pdensi_DN23842_c0_g1d70813	FC_3_3	MC_2_2	149.807629582743	4.19789425749696	77.0027619201201	5.02661610907977	0.790635831822445	6.35768821341329	2.04812647322939e-10	1.42234806964269e-08	0.278	0.944	0.406	1.889	3.351	1.864	3.719	3.455	3.880	2.993	4.902	3.701	0.742	2.046	1.133	0.243	0.046	0.050	0.046	0.304	0.305	0.750	0.046	0.000	0.000	0.095	0.097
Pdensi_DN30054_c0_g1	FC_3_3	MC_2_2	170.549077299703	0	85.2745386498515	9.80487697116253	1.54323203060732	6.35346906796894	2.10512534493521e-10	1.46018920826996e-08	0.000	0.000	0.000	0.379	0.725	0.000	4.482	3.446	2.126	4.053	7.931	1.233	0.499	0.345	0.000	0.000	0.000	0.000	0.826	5.541	0.643	7.053	21.195	10.515	0.000	0.000	0.000
Pdensi_DN17235_c0_g2d280927	FC_3_3	MC_2_2	0	146.573061394909	73.2865306974547	-9.75859922792528	1.53643367959018	-6.35146141194212	2.13278920193969e-10	1.47585969555389e-08	0.048	0.051	0.638	0.685	0.000	0.000	0.000	0.000	0.000	0.000	0.000	0.000	0.026	0.027	0.000	1.140	5.114	4.541	1.434	0.359	3.770	0.356	0.000	0.000	0.000	0.000	0.000
Pdensi_DN24513_c0_g2d134142	FC_3_3	MC_2_2	566.904745604273	135.208547099661	351.056646351967	2.05820397300334	0.324139087484247	6.34975556011389	2.15657324429509e-10	1.49054556442989e-08	2.722	6.903	4.269	4.916	4.607	7.257	12.957	11.089	16.916	14.003	14.575	15.319	3.632	9.034	8.099	5.189	2.542	2.832	2.082	0.259	3.179	0.028	0.030	0.205	0.000	0.000	0.105
Pdensi_DN18878_c0_g2d285124	FC_3_3	MC_2_2	3.16125174366726	481.023102502672	242.09217712317	-7.26174356465602	1.14528493966236	-6.34055623467538	2.2893708876925e-10	1.57858090260844e-08	0.070	0.606	18.991	4.612	0.000	0.000	0.000	0.000	0.248	0.000	0.000	0.249	0.000	0.000	0.157	13.712	7.354	15.899	1.966	55.585	33.983	17.365	0.000	0.000	0.000	0.000	0.000
Pdensi_GG_1730_c2_g1	FC_3_3	MC_2_2	379.600377999501	80.721459707684	230.160918853593	2.2454285829997	0.354422502297628	6.33545716889639	2.36638547724327e-10	1.62975348205502e-08	0.543	4.407	1.358	7.569	10.375	4.891	9.805	15.506	12.382	10.238	11.325	7.840	1.512	5.798	2.271	1.703	1.905	2.491	16.680	1.731	51.178	0.207	0.997	2.184	0.000	0.000	0.000
Pdensi_DN25135_c0_g1	FC_3_3	MC_2_2	5.73427513735771	828.309789536293	417.022032336825	-7.17069302865592	1.13296471278947	-6.32914065875978	2.46530302666658e-10	1.69587204420672e-08	2.344	2.206	1.253	1.913	0.325	0.391	0.710	0.196	0.211	0.211	0.227	0.000	15.346	0.104	1.327	2.304	24.667	33.761	65.822	0.644	26.647	5.846	0.550	0.181	1.492	2.760	0.971
Pdensi_DN26804_c0_g1d194511	FC_3_3	MC_2_2	36.4380889664225	203.379904094906	119.908996530664	-2.47955496844614	0.392232982633063	-6.32163810345799	2.58804929022265e-10	1.77820680630221e-08	1.304	0.283	1.047	0.000	1.270	0.565	1.730	1.095	0.000	0.925	0.986	0.920	2.766	1.806	2.898	4.670	6.285	4.449	5.808	2.113	0.375	0.000	2.857	0.000	5.381	2.931	1.580
Pdensi_DN40365_c0_g1	FC_3_3	MC_2_2	83.6697039495619	0	41.834851974781	8.77737061946723	1.38890063261736	6.31965341028497	2.62150588456871e-10	1.79907024125425e-08	1.092	1.486	0.219	0.069	0.463	1.686	0.966	3.278	3.230	1.952	2.424	2.115	0.381	2.963	1.538	0.000	0.000	0.000	0.000	0.000	0.000	0.000	0.000	0.000	0.000	0.000	0.000
Pdensi_GG_22817_c1_g1	FC_3_3	MC_2_2	444.091248368561	57.2481922399314	250.669720304246	2.93653617914741	0.465240224117331	6.31187078614861	2.75682365301613e-10	1.88748363895208e-08	6.703	6.765	3.079	9.506	8.205	12.190	13.423	10.140	14.087	10.453	10.777	13.165	6.054	7.450	9.412	2.610	0.914	0.977	10.955	1.255	8.634	1.629	4.755	2.285	76.136	67.086	72.857
Pdensi_GG_29492_c0_g1	FC_3_3	MC_2_2	2.65588338576859	327.061094474005	164.858488929887	-6.92654919479476	1.09745630963091	-6.31145780839716	2.76419164487843e-10	1.89030431216622e-08	0.743	2.192	0.000	0.000	0.000	0.000	0.000	0.000	0.709	0.216	0.000	0.000	0.770	0.496	0.000	7.450	8.830	8.528	5.594	16.828	3.755	3.667	7.725	0.000	9.060	6.234	0.631
Pdensi_DN26093_c3_g1	FC_3_3	MC_2_2	102.748868317211	491.682460914257	297.215664615734	-2.25629076293254	0.357655177440413	-6.30856452038487	2.81635322676714e-10	1.92371469935376e-08	6.630	2.245	5.406	1.045	3.029	3.574	3.193	2.610	3.463	2.447	2.602	2.916	5.927	3.346	7.320	9.991	10.633	16.591	12.888	3.343	1.788	1.880	8.033	2.496	13.861	4.665	1.512
Pdensi_DN33513_c0_g1d373690	FC_3_3	MC_2_2	356.066278394684	2.5060512851068	179.286164839896	6.9631546333566	1.10434193464302	6.30525239957262	2.87724626500481e-10	1.96070519482693e-08	0.000	1.795	0.474	3.888	1.726	2.307	2.616	4.146	8.732	4.752	8.053	14.749	0.787	1.364	0.788	0.212	0.000	0.000	0.000	2.464	1.360	5.389	6.627	6.180	1.745	0.797	2.862
Pdensi_DN24291_c0_g1d225449	FC_3_3	MC_2_2	0	91.4285243396767	45.7142621698384	-9.07763395984104	1.43996844378667	-6.30405061931057	2.89965723543891e-10	1.97032755537324e-08	0.998	0.336	6.652	1.416	0.000	0.135	0.069	0.130	0.146	0.000	0.000	0.000	0.972	0.072	0.070	2.246	1.499	3.247	4.271	0.725	6.069	0.094	0.153	0.000	0.000	0.000	0.000
Pdensi_GG_47195_c4_g1	FC_3_3	MC_2_2	1366.92982637083	10403.8108601143	5885.37034324255	-2.92804466491858	0.464477704836129	-6.3039509419545	2.90152366993413e-10	1.97032755537324e-08	11.886	12.316	60.435	22.893	12.607	10.087	18.844	38.474	36.183	25.333	44.904	35.585	8.554	10.668	7.656	127.416	372.829	272.505	292.307	617.633	470.634	2184.761	608.269	279.932	0.480	1.579	1.816
Pdensi_DN4574_c0_g1d327614	FC_3_3	MC_2_2	0	290.517598926477	145.258799463238	-10.7462997320108	1.70613186361768	-6.29863374641186	3.00280565733344e-10	2.03199160504857e-08	0.000	0.000	4.339	0.366	0.000	0.000	0.000	0.000	0.000	0.000	0.000	0.000	0.000	0.000	0.322	0.777	4.366	16.263	0.000	0.335	0.415	0.000	0.000	0.000	0.000	0.000	0.000
Pdensi_DN17082_c0_g1d528944	FC_3_3	MC_2_2	1749.04732033572	256.35104883258	1002.69918458415	2.76509363797462	0.439088767714869	6.29734541460688	3.02786067416611e-10	2.04656654812742e-08	18.431	29.432	16.666	64.124	34.095	34.617	54.298	39.021	43.561	43.667	45.914	45.922	20.453	41.443	18.223	10.951	6.234	2.902	2.363	1.198	1.719	0.339	0.473	0.092	0.797	1.120	0.516
Pdensi_GG_91326_c0_g1	FC_3_3	MC_2_2	108.422126175097	8.32905677726059	58.3755914761789	3.72955048154727	0.592513550957939	6.2944560095167	3.08479741033917e-10	2.08263190362063e-08	0.840	0.642	0.071	0.508	0.916	2.297	0.963	2.260	1.701	3.373	2.955	2.092	1.589	1.344	0.886	0.173	0.237	0.210	0.245	0.194	0.137	3.438	2.928	0.194	0.074	0.161	0.057
Pdensi_DN25280_c2_g1	FC_3_3	MC_2_2	539.628692049179	2536.86550018906	1538.24709611912	-2.23281484130642	0.355136910439119	-6.28719453166833	3.2325422015237e-10	2.17732668935039e-08	45.867	45.471	49.724	26.635	17.798	15.225	20.169	19.611	24.224	10.836	11.380	19.595	9.651	17.440	12.821	49.378	70.958	70.910	23.627	39.206	22.571	20.957	7.825	11.113	13.957	8.888	7.693
Pdensi_DN26485_c2_g1	FC_3_3	MC_2_2	98.6802477641833	0	49.3401238820917	9.01569561283225	1.43472856229935	6.28390334571955	3.30176028824619e-10	2.21625422992821e-08	0.000	0.000	0.000	0.000	0.000	0.000	1.049	0.999	4.542	3.375	2.793	1.491	0.000	0.000	0.000	0.000	0.000	0.000	0.000	0.000	0.000	0.000	0.385	1.913	0.000	0.000	0.000
Pdensi_DN22683_c0_g2d301285	FC_3_3	MC_2_2	1.53028583184094	160.071534142297	80.800909987069	-6.70785455291025	1.06760775456147	-6.28307027955746	3.31950904043227e-10	2.22560078475802e-08	0.109	0.013	0.904	0.667	0.087	0.078	0.000	0.000	0.028	0.057	0.031	0.058	0.040	0.028	0.096	1.782	7.844	2.170	8.061	0.408	3.259	0.000	0.000	0.000	0.000	0.000	0.000
Pdensi_DN19702_c4_g3	FC_3_3	MC_2_2	592.116603213855	126.069449857038	359.093026535447	2.22970775866876	0.354951297660999	6.28172871422568	3.34828751892061e-10	2.24231231819452e-08	5.429	12.992	7.808	8.242	7.749	10.606	10.846	9.577	9.923	19.951	10.056	15.897	6.599	13.756	7.366	3.689	3.174	2.781	3.160	2.605	3.770	0.754	1.013	0.637	1.718	1.934	1.325
Pdensi_DN18422_c2_g1	FC_3_3	MC_2_2	2.73999146733834	296.910811387266	149.825401427302	-6.75577849155518	1.07598923377912	-6.27866736902873	3.41487291619266e-10	2.28427522104308e-08	0.249	0.381	6.536	2.203	0.052	0.047	0.095	0.160	0.152	0.121	0.000	0.102	0.048	0.099	0.097	3.823	2.696	15.770	1.425	0.631	9.670	0.000	0.106	0.614	0.200	0.049	0.156
Pdensi_DN52708_c0_g1	FC_3_3	MC_2_2	277.717516974411	17.0039676793851	147.360742326898	4.0645015461363	0.647549202299699	6.27674550706213	3.45733285086465e-10	2.30984098314316e-08	0.385	1.885	0.428	7.314	9.795	8.731	6.432	7.563	7.601	6.989	6.538	7.983	2.716	5.681	2.464	0.130	0.624	0.481	1.361	2.768	0.975	0.395	3.705	0.770	0.222	0.080	0.000
Pdensi_DN6746_c0_g1d450456	FC_3_3	MC_2_2	688.062448656416	31.5431301798234	359.802789418119	4.41961645519212	0.704678035673049	6.27182377122181	3.568433408486e-10	2.37879210355386e-08	17.981	28.270	13.371	19.458	19.750	15.115	26.396	18.727	29.845	12.716	22.266	18.277	13.688	19.142	16.758	1.788	0.564	0.165	0.000	0.000	0.094	0.000	0.000	0.067	0.000	0.000	0.000
Pdensi_DN24337_c0_g2	FC_3_3	MC_2_2	365.861008873585	87.9215991976238	226.891304035605	2.06716706258908	0.329994374222693	6.2642494056401	3.74625475255629e-10	2.48310981298139e-08	4.112	11.690	5.036	7.297	5.620	9.488	9.167	7.325	10.327	9.868	8.235	10.245	4.183	10.138	6.531	1.800	2.481	2.346	1.914	1.260	2.211	5.186	132.369	79.957	0.412	0.203	0.089
Pdensi_DN23308_c0_g1d427354	FC_3_3	MC_2_2	309.309841312862	60.5585356654255	184.934188489144	2.36779233889378	0.378087425767212	6.26255246148182	3.78726400114555e-10	2.50458654330303e-08	0.545	1.061	0.728	4.119	7.898	8.094	6.317	4.993	6.477	7.930	7.756	8.270	1.653	7.452	4.302	1.097	1.764	1.689	1.535	9.516	2.802	12.956	15.352	4.017	2.190	8.375	1.982
Pdensi_DN21781_c1_g2	FC_3_3	MC_2_2	66.8926896595289	272.696397225489	169.794543442509	-2.03125389350194	0.324612731495632	-6.25746835049589	3.91277027489553e-10	2.5817185818347e-08	7.639	4.731	5.915	2.198	1.922	1.725	3.071	3.013	2.573	1.577	1.638	1.947	0.999	1.952	2.519	8.999	6.508	5.525	5.232	3.075	1.856	2.562	2.204	0.404	6.202	3.415	1.857
Pdensi_DN34854_c1_g2	FC_3_3	MC_2_2	84.9401861147221	2.77635225908686	43.8582691869045	4.97685303621205	0.795472548672256	6.25647364515476	3.93779612740709e-10	2.59528860057286e-08	0.000	0.089	0.000	1.017	1.287	15.450	2.532	2.156	2.767	2.910	1.686	1.993	0.290	2.039	0.745	0.063	0.092	0.069	0.536	0.720	0.079	10.849	153.169	1557.252	0.000	0.046	0.050
Pdensi_GG_111520_c0_g1	FC_3_3	MC_2_2	343.85538677122	17.1016324387955	180.478509605008	4.36116047199501	0.697202271287119	6.25522986886401	3.96930828983529e-10	2.61014536988988e-08	0.011	0.073	0.056	0.325	0.378	0.012	1.398	2.585	4.592	5.189	9.299	12.146	0.263	0.246	0.089	0.133	0.601	0.512	0.388	1.049	0.517	0.118	1.732	0.069	8.784	14.026	16.153
Pdensi_DN20924_c0_g5	FC_3_3	MC_2_2	438.528431640237	58.2193924439316	248.373912042084	2.91843453897387	0.46682850130704	6.25162030767776	4.06216000927631e-10	2.66217864752077e-08	20.858	4.487	2.035	2.035	2.332	18.252	17.634	3.142	10.463	8.196	17.284	8.463	6.586	3.822	16.925	1.527	1.086	1.840	2.380	2.599	0.975	26.937	264.377	1510.034	29.614	41.121	16.325
Pdensi_GG_20009_c0_g1	FC_3_3	MC_2_2	515.079721110255	2125.15617321395	1320.1179471621	-2.04471836863761	0.327155967530263	-6.24998035057535	4.10504326974189e-10	2.68423705759437e-08	20.529	30.550	14.419	22.119	17.256	20.026	14.933	14.545	16.155	10.150	12.875	16.867	12.387	19.647	10.420	46.891	68.254	45.439	38.871	28.022	18.168	23.933	6.268	4.787	57.727	57.855	20.822
Pdensi_DN25501_c0_g1d227565	FC_3_3	MC_2_2	389.402470640098	9.26285667434326	199.332663657221	5.33921619116991	0.854766503968701	6.24640315966968	4.20012221831255e-10	2.74025014144526e-08	3.578	1.386	0.769	0.000	0.622	3.598	1.695	5.635	11.273	6.043	9.665	14.433	0.850	0.885	0.567	0.458	0.274	0.000	0.000	0.000	0.368	0.000	0.000	0.000	3.015	3.159	1.858
Pdensi_DN53950_c0_g1d163347	FC_3_3	MC_2_2	14.6412949500757	135.922647718768	75.2819713344221	-3.21090563524779	0.514331585494882	-6.24287079736374	4.29611765827161e-10	2.79974090975112e-08	0.205	0.221	0.818	0.000	0.000	0.371	0.227	0.357	0.000	0.481	0.259	0.404	0.381	0.236	0.996	2.953	3.954	3.384	1.609	0.875	0.489	0.000	0.252	0.138	0.000	0.307	0.082
Pdensi_DN26064_c0_g1d367074	FC_3_3	MC_2_2	106.343871493605	0	53.1719357468024	9.12347418323248	1.46146617322365	6.24268583863852	4.30120266565696e-10	2.7999193549281e-08	0.000	0.000	0.000	0.000	0.000	0.000	0.956	0.680	1.541	3.826	1.363	3.049	0.000	0.000	0.000	0.000	0.000	0.000	0.000	0.000	0.000	0.000	0.000	0.000	0.000	0.000	0.000
Pdensi_DN41601_c0_g1d443563	FC_3_3	MC_2_2	373.840133732628	70.4545125919071	222.147323162267	2.40745419657393	0.385747330459154	6.24101323969851	4.34745444038123e-10	2.82686545935672e-08	7.727	3.740	7.849	5.754	7.845	4.337	8.318	8.957	6.742	10.353	6.687	11.917	6.040	3.558	2.477	2.151	1.315	1.972	0.818	3.292	2.163	2.876	2.223	1.181	0.292	1.340	1.832
Pdensi_GG_59998_c0_g1	FC_3_3	MC_2_2	11.9567225894527	369.861418204432	190.909070396942	-4.94972982167848	0.79361919202625	-6.23690791680698	4.46304520458447e-10	2.89652805209235e-08	3.231	3.200	2.815	0.756	0.598	0.225	0.777	0.412	0.253	0.249	0.406	0.259	77.566	0.843	16.789	2.097	10.573	14.587	23.556	2.011	44.217	11.299	1.094	0.267	1.622	2.619	1.951
Pdensi_GG_19541_c0_g1	FC_3_3	MC_2_2	0	330.718455955294	165.359227977647	-10.9336524122463	1.75309856521032	-6.23675851958422	4.46730775947903e-10	2.89652805209235e-08	0.056	0.060	0.223	0.211	0.000	0.000	0.000	0.000	0.000	0.000	0.000	0.000	0.124	0.000	0.000	0.403	9.053	14.757	26.792	0.325	16.862	0.085	0.000	0.000	0.000	0.000	0.000
Pdensi_GG_134905_c0_g1	FC_3_3	MC_2_2	1514.60994378461	350.860512876289	932.735228330449	2.10912799742966	0.338268015902553	6.23507957677337	4.51548492457096e-10	2.92306074160547e-08	15.151	23.543	30.430	34.277	45.868	51.139	37.295	39.921	40.387	35.718	44.657	36.929	23.677	26.486	42.340	11.998	5.066	10.157	7.791	8.121	8.214	11.726	2.639	7.592	2.034	1.611	0.755
Pdensi_GG_4952_c0_g1	FC_3_3	MC_2_2	0	182.672531905705	91.3362659528524	-10.0777022686566	1.61837969266537	-6.2270320829714	4.75353807791198e-10	3.06829443543837e-08	0.000	0.352	5.296	2.459	0.000	0.000	0.000	0.000	0.000	0.000	0.000	0.000	0.000	0.000	0.000	5.824	0.695	7.631	0.000	0.376	0.934	1.969	0.000	0.000	0.000	0.000	0.000
Pdensi_DN17128_c0_g1d56912	FC_3_3	MC_2_2	228.510772173401	0.683468532301855	114.597120352851	8.03133458163138	1.28976376861988	6.2269810774925	4.75508525476294e-10	3.06829443543837e-08	0.849	2.010	0.173	3.555	10.345	0.458	5.793	9.464	2.764	3.891	11.661	2.140	0.408	2.108	0.033	0.054	0.000	0.000	0.000	0.000	0.000	0.000	0.000	0.000	0.000	0.000	0.000
Pdensi_GG_24039_c0_g1	FC_3_3	MC_2_2	771.558817388754	97.8478588177877	434.703338103271	2.96886097400892	0.476775167027367	6.22696226508481	4.75565602578426e-10	3.06829443543837e-08	1.303	6.042	13.311	14.709	19.793	14.277	18.119	24.181	21.120	17.412	24.354	18.002	5.075	14.482	12.117	4.514	1.280	1.936	1.753	0.985	1.864	17.959	0.000	0.000	0.000	0.073	0.000
Pdensi_DN18910_c0_g1d285192	FC_3_3	MC_2_2	5829.12072189412	976.573362405704	3402.84704214991	2.57592701108225	0.413704335593804	6.22649266506945	4.76992544148192e-10	3.07409281276281e-08	21.769	32.651	37.151	86.694	108.871	90.179	149.108	157.216	225.068	160.650	112.277	178.781	35.251	64.287	39.903	43.827	18.469	14.605	15.382	12.874	18.617	14.307	14.007	7.344	119.000	122.562	254.289
Pdensi_DN24868_c0_g1	FC_3_3	MC_2_2	115.522954494571	2310.29179227696	1212.90737338576	-4.3211866461248	0.694247854348554	-6.22427079760956	4.83800837232817e-10	3.11452140747799e-08	6.815	1.671	11.937	3.343	6.051	1.600	0.869	1.714	8.020	6.381	0.971	1.613	4.029	3.434	3.267	53.116	83.777	37.663	60.414	23.112	24.260	4.535	3.795	0.110	126.483	119.434	99.203
Pdensi_DN17532_c0_g1d113246	FC_3_3	MC_2_2	107.573441622255	0	53.7867208111277	9.13993748897232	1.47035493151983	6.21614366235017	5.09521578353932e-10	3.27647710208679e-08	0.198	0.170	0.098	0.074	0.047	0.042	3.825	3.070	3.430	1.958	4.580	1.777	0.088	0.204	0.155	0.000	0.000	0.000	0.158	0.000	0.000	0.000	0.000	0.000	0.000	0.000	0.000
Pdensi_DN10504_c0_g1d455597	FC_3_3	MC_2_2	386.223691867257	76.5605549027043	231.39212338498	2.32534108926755	0.374134782877723	6.21524967922463	5.124310305268e-10	3.28792020424891e-08	1.427	5.175	2.431	13.544	8.667	5.102	12.667	9.978	9.142	10.242	12.268	7.389	1.473	5.706	1.891	2.567	1.944	1.421	2.374	1.494	1.216	1.764	5.479	0.412	0.897	0.406	0.459
Pdensi_DN21098_c3_g1	FC_3_3	MC_2_2	1.24792869905128	175.62733151375	88.4376301064005	-7.14972835133612	1.15089297379585	-6.21233121943135	5.22042412007615e-10	3.34222004501597e-08	0.000	0.000	2.754	1.863	0.000	0.000	0.000	0.000	0.047	0.000	0.050	0.049	0.000	0.000	0.043	1.272	4.970	6.726	0.103	1.010	0.431	0.749	0.000	0.000	0.000	0.000	0.000
Pdensi_DN18040_c0_g1d282924	FC_3_3	MC_2_2	0.927348502707739	330.411391199887	165.669369851297	-8.48327043257927	1.36671403907473	-6.20705589467895	5.3986401267656e-10	3.44872953696214e-08	0.105	0.094	7.000	0.764	0.021	0.037	0.000	0.028	0.020	0.020	0.000	0.041	0.039	0.000	0.039	1.569	3.028	19.898	1.234	0.147	11.795	0.078	0.000	0.000	0.027	0.000	0.000
Pdensi_DN20855_c3_g2	FC_3_3	MC_2_2	0	83.4745369667952	41.7372684833976	-8.9456447351431	1.44180851652981	-6.20446101724643	5.48846755610259e-10	3.49843217847696e-08	0.377	0.613	1.323	0.239	0.000	0.205	0.419	0.990	0.897	0.000	0.000	0.000	0.629	0.871	1.469	1.520	2.230	2.531	2.293	1.311	0.271	0.000	0.230	0.379	1.959	0.847	0.228
Pdensi_DN9057_c0_g1d385089	FC_3_3	MC_2_2	258.654810551487	17.9277827718681	138.291296661678	3.82548984796432	0.617191221194226	6.19822466133306	5.71035933786971e-10	3.62794838457059e-08	0.102	2.709	0.508	8.153	4.125	3.330	7.069	4.560	10.142	5.924	5.108	9.018	1.095	3.009	0.879	0.615	0.637	0.128	0.926	0.277	1.022	0.102	0.000	0.069	0.158	0.038	0.122
Pdensi_DN40067_c1_g1	FC_3_3	MC_2_2	3564.00099854757	866.404552659801	2215.20277560369	2.03998551589046	0.329262667791919	6.19561740652497	5.80569966593324e-10	3.68288722143002e-08	30.810	76.708	27.983	140.662	146.062	72.033	101.182	132.137	97.521	76.683	124.842	74.465	25.911	75.336	30.739	23.347	26.713	15.957	38.513	42.855	125.911	104.491	82.109	38.732	0.439	0.282	0.058
Pdensi_GG_48551_c0_g1	FC_3_3	MC_2_2	181.767849757536	31.8633551768015	106.815602467169	2.5325926561273	0.408778415640151	6.19551463391538	5.80948943101374e-10	3.68288722143002e-08	4.758	2.113	0.704	4.157	3.563	3.738	5.976	3.587	12.668	4.505	5.413	4.164	2.696	1.890	1.045	0.678	0.789	0.941	1.271	1.333	3.009	1.224	4.101	71.105	1.761	7.545	10.650
Pdensi_DN16333_c0_g1d278592	FC_3_3	MC_2_2	5.17722282624039	634.703902713346	319.940562769793	-6.93579911386661	1.11954316646362	-6.19520472424055	5.82093204614088e-10	3.68612580366937e-08	0.414	0.374	0.619	0.258	0.325	0.128	0.094	0.149	0.139	0.152	0.137	0.090	0.470	0.324	0.159	0.532	17.725	28.137	7.477	0.434	3.944	0.422	0.187	0.022	0.204	0.037	0.156
Pdensi_GG_82842_c0_g1	FC_3_3	MC_2_2	6651.57768725806	1151.3366238445	3901.45715555128	2.52969502628259	0.408512700162168	6.19245136143472	5.9235631938378e-10	3.74704003944114e-08	96.950	48.308	51.487	70.011	75.220	79.031	110.928	118.784	112.989	254.002	119.054	142.612	58.829	64.704	26.759	38.292	33.454	16.920	65.028	71.375	59.764	332.313	216.853	210.427	156.697	284.941	232.292
Pdensi_DN39369_c0_g1d571843	FC_3_3	MC_2_2	625.695729482787	39.4584377030376	332.577083592912	3.97235052024775	0.642573016899255	6.18194417720243	6.33169173794282e-10	3.97925628921512e-08	3.018	8.472	3.962	4.025	26.261	11.349	7.528	17.542	9.670	6.959	26.790	14.673	2.127	13.616	7.489	1.638	0.980	0.450	0.226	1.485	3.264	0.000	1.236	0.000	0.766	5.671	8.317
Pdensi_DN22712_c0_g2	FC_3_3	MC_2_2	0.590196307948577	303.562910207121	152.076553257535	-8.9698591309222	1.45136333075655	-6.18029885476469	6.39803674803463e-10	4.01661431055689e-08	0.000	0.000	4.226	1.910	0.000	0.000	0.000	0.000	0.000	0.043	0.000	0.000	0.041	0.000	0.083	1.442	6.081	14.918	0.883	1.122	0.584	8.769	0.000	0.000	0.000	0.000	0.000
Pdensi_DN43665_c0_g1d154926	FC_3_3	MC_2_2	0	93.3748665242017	46.6874332621008	-9.10695520897959	1.47451640642422	-6.17623186103737	6.56495561420993e-10	4.11253129089947e-08	0.377	0.000	0.378	0.000	0.459	0.000	0.000	0.791	0.450	0.000	0.000	0.000	0.415	0.000	0.000	1.352	2.420	3.206	1.674	0.000	0.000	0.000	0.000	0.000	0.000	0.000	0.000
Pdensi_DN27386_c0_g4	FC_3_3	MC_2_2	3802.22897028429	791.227755139721	2296.72836271201	2.26273799358919	0.36637585930568	6.17600187380607	6.57452068870764e-10	4.11409468817237e-08	52.006	62.798	71.767	85.382	113.809	110.851	86.668	113.843	102.609	92.749	113.763	88.011	54.542	71.274	70.034	34.141	12.844	15.183	19.678	26.234	28.943	81.592	19.099	23.918	22.222	37.760	60.850
Pdensi_DN27378_c0_g1d140778	FC_3_3	MC_2_2	534.356967845644	22.6749156069048	278.515941726275	4.56513835189406	0.739565772928252	6.17272799661721	6.71216321659437e-10	4.1912129887653e-08	0.344	0.000	0.086	9.030	7.899	19.115	20.874	10.690	9.626	15.452	13.476	12.481	3.161	12.498	4.042	0.232	1.215	0.212	0.671	2.097	1.969	5.358	305.941	132.976	0.000	0.000	0.000
Pdensi_DN42199_c0_g1d320373	FC_3_3	MC_2_2	907.347643613585	177.610313757669	542.478978685627	2.35178233085436	0.38109367721893	6.17113972610812	6.77994716214577e-10	4.22900112591892e-08	0.716	1.164	0.719	20.770	13.510	25.882	35.123	8.645	26.927	25.817	13.504	31.003	14.219	25.846	13.465	5.457	3.833	4.354	51.657	5.377	37.601	16.268	219.054	119.465	2.626	0.000	0.000
Pdensi_DN17953_c0_g1	FC_3_3	MC_2_2	64.3393584879831	369.460404255568	216.899881371775	-2.52160425219432	0.408706799602531	-6.16971446192378	6.84134254552429e-10	4.25380814088265e-08	6.810	4.972	7.946	3.511	1.856	2.297	1.470	3.726	2.382	1.143	1.952	1.875	0.909	2.737	1.444	7.915	11.616	8.359	4.815	5.018	3.301	1.706	1.248	1.041	2.829	1.352	0.391
Pdensi_DN18181_c0_g2d283186	FC_3_3	MC_2_2	5.21990091177107	129.509246349204	67.3645736304874	-4.63349551636255	0.751538977495382	-6.1653429231367	7.03305546752545e-10	4.36349356064085e-08	1.161	0.406	6.116	1.892	0.000	0.058	0.029	0.028	0.094	0.063	0.272	0.064	1.077	0.031	0.091	3.660	2.230	4.055	5.274	0.595	5.859	0.486	0.000	0.055	0.000	0.000	0.000
Pdensi_DN26870_c0_g1d560528	FC_3_3	MC_2_2	84.1560999537961	3.53537394227255	43.8457369480343	4.61949920259135	0.749458679611814	6.16378104391832	7.10281407637113e-10	4.4020805962566e-08	0.047	0.067	0.078	0.605	0.404	0.264	1.388	1.046	1.936	2.306	1.890	2.316	0.069	0.070	0.158	0.064	0.138	0.079	0.125	0.127	0.045	0.385	0.077	0.000	0.000	0.000	0.000
Pdensi_DN7010_c0_g2d207380	FC_3_3	MC_2_2	163.81232762827	0	81.9061638141349	9.74648375413795	1.58137562385244	6.16329454376831	7.12468029253888e-10	4.40782400964783e-08	0.835	0.000	0.000	0.176	0.000	0.000	0.928	0.438	0.824	1.148	3.166	8.365	0.000	0.000	0.000	0.000	0.000	0.000	1.694	0.323	0.000	0.000	0.000	0.000	0.000	0.000	0.000
Pdensi_DN22010_c1_g1	FC_3_3	MC_2_2	0.632250348733451	145.523173490573	73.0777119196533	-7.88366675235125	1.27914366581599	-6.16323792474248	7.12722935094956e-10	4.40782400964783e-08	0.311	0.124	2.080	0.587	0.000	0.000	0.000	0.132	0.000	0.000	0.000	0.040	0.181	0.000	0.000	4.219	5.063	1.837	2.061	2.862	1.245	2.348	0.000	0.069	0.000	0.000	0.000
Pdensi_DN38873_c0_g1d150714	FC_3_3	MC_2_2	36.0996886821717	170.231536312343	103.165612497257	-2.23667052586357	0.362927679955973	-6.1628546109652	7.14451002535094e-10	4.41382065217965e-08	0.869	0.000	2.036	0.366	1.058	0.313	0.320	1.007	1.383	1.028	0.730	1.022	1.603	0.334	1.606	4.619	4.164	4.236	1.404	3.017	0.417	0.440	1.410	0.000	4.013	1.629	1.405
Pdensi_DN10208_c0_g1d518818	FC_3_3	MC_2_2	91.3989231491003	675.694686162793	383.546804655947	-2.88431856229558	0.468063411194119	-6.16223890463288	7.17235308492627e-10	4.42568302556685e-08	1.540	1.902	6.253	8.212	4.479	4.047	4.006	2.175	2.906	2.332	2.807	1.936	1.453	3.194	1.916	9.613	16.571	24.388	24.480	17.533	21.282	2.861	0.120	0.066	0.565	0.148	0.510
Pdensi_DN15433_c0_g1d214322	FC_3_3	MC_2_2	36.4635710087917	373.521755717651	204.992663363221	-3.35483511617658	0.544431018335631	-6.16209400859007	7.17892084702575e-10	4.42568302556685e-08	3.233	1.741	0.975	1.728	1.819	0.837	0.658	1.135	1.321	0.879	1.015	0.941	0.143	1.686	1.798	4.468	12.497	10.776	2.547	8.977	4.079	1.494	2.962	0.000	0.779	0.803	0.000
Pdensi_GG_21140_c0_g1	FC_3_3	MC_2_2	168.429337932302	1072.41048313357	620.419910532935	-2.67088235256801	0.433524121709079	-6.1608621500428	7.23499527596564e-10	4.45082225243231e-08	7.659	8.455	8.030	11.479	9.239	7.009	6.597	4.159	13.768	3.964	2.443	6.627	4.478	9.289	8.835	25.605	32.640	23.072	17.103	20.045	9.595	2.961	3.643	0.200	23.725	62.791	43.611
Pdensi_DN42387_c0_g1d574552	FC_3_3	MC_2_2	1124.63972445038	278.405381845674	701.522553148027	2.01154094161362	0.326666993299038	6.15777223556899	7.37753540150159e-10	4.51940052869249e-08	21.589	21.838	21.761	28.064	24.305	31.295	25.514	35.331	46.073	26.640	23.709	36.772	15.705	23.607	17.663	8.358	8.134	4.843	11.279	15.189	16.070	9.965	10.486	5.671	7.940	17.706	16.070
Pdensi_GG_97364_c0_g1	FC_3_3	MC_2_2	0	229.135478505248	114.567739252624	-10.4056050008798	1.6899663444299	-6.15728534191019	7.40024459881349e-10	4.52378817933351e-08	0.000	0.000	0.000	0.000	0.000	0.000	0.000	0.000	0.000	0.000	0.000	0.000	0.000	0.000	0.000	6.557	10.320	0.543	0.000	0.000	0.000	0.000	0.060	1.246	1.503	0.000	0.000
Pdensi_DN2607_c0_g1d922	FC_3_3	MC_2_2	519.117045662338	70.9470042363131	295.032024949326	2.88474131885757	0.468611988482082	6.15592726981177	7.46394736137526e-10	4.55794208439239e-08	0.932	7.399	2.352	5.664	3.440	4.663	6.936	7.704	6.198	16.911	12.516	10.805	1.789	9.340	3.781	1.003	2.009	2.282	2.760	2.081	3.226	0.269	0.000	0.000	0.111	0.241	0.000
Pdensi_DN18489_c1_g2	FC_3_3	MC_2_2	0	101.397084477142	50.6985422385711	-9.22679182625892	1.49911490341003	-6.1548262946828	7.51598285433555e-10	4.58490710891941e-08	0.000	0.000	0.639	0.000	0.000	0.000	0.000	0.000	0.000	0.000	0.000	0.000	0.000	0.000	0.000	1.260	3.591	2.661	1.841	0.741	0.366	0.000	0.000	0.257	1.149	0.287	0.000
Pdensi_DN19928_c0_g1d361566	FC_3_3	MC_2_2	0.632250348733451	322.374616911585	161.503433630159	-9.0226062749437	1.4681181804455	-6.14569480517282	7.96142346484755e-10	4.83681135037568e-08	0.182	0.117	10.973	0.319	0.000	0.000	0.000	0.000	0.042	0.000	0.000	0.043	0.000	0.000	0.122	1.888	3.955	18.072	0.494	3.208	9.266	5.718	0.000	0.000	0.000	0.000	0.000
Pdensi_DN17770_c0_g3	FC_3_3	MC_2_2	83.0680147099203	3.30813279389649	43.1880737519084	4.58366197244884	0.746033187505678	6.14404566608366	8.04456979123251e-10	4.87892958055873e-08	0.043	0.108	0.057	0.215	0.566	1.230	0.913	0.163	0.769	1.843	2.638	1.969	0.298	1.200	0.387	0.125	0.048	0.054	1.440	0.100	0.634	0.294	0.070	0.095	0.000	0.177	0.017
Pdensi_DN22683_c0_g1d301284	FC_3_3	MC_2_2	4.92800969028198	254.965203740912	129.946606715597	-5.69488610996562	0.92690616644507	-6.14397262217707	8.04827204161176e-10	4.87892958055873e-08	0.800	0.365	1.109	0.923	0.189	0.070	0.163	0.139	0.176	0.124	0.060	0.204	0.227	0.199	0.131	2.219	13.175	3.298	11.148	11.585	3.555	0.403	0.117	0.000	0.025	0.071	0.038
Pdensi_DN50145_c0_g1d160403	FC_3_3	MC_2_2	4.59531251749963	76.5274798816999	40.5613961995997	-4.06190811011331	0.661280910719304	-6.14248505328092	8.12403245174912e-10	4.91973145225798e-08	4.436	2.180	1.913	0.639	0.488	1.101	1.232	0.422	0.595	0.119	0.127	0.119	0.899	0.815	1.127	2.443	1.968	1.487	0.336	0.234	0.289	0.153	0.124	0.000	3.041	1.133	1.820
Pdensi_GG_3939_c0_g1	FC_3_3	MC_2_2	236.892003569121	10.9339362132269	123.912969891174	4.39184272434019	0.715235511314257	6.14041480724315	8.23062674439169e-10	4.97393098667309e-08	0.082	0.286	2.015	0.692	0.662	8.400	4.035	4.927	7.510	6.498	6.195	5.670	0.068	0.540	4.051	0.575	0.045	0.257	0.023	0.024	0.439	0.000	0.100	0.000	0.000	0.000	0.000
Pdensi_DN23629_c0_g4	FC_3_3	MC_2_2	125.030819363278	3.06934653731805	64.0500829502981	5.46304148070227	0.889767027476378	6.13985606569053	8.25962861159122e-10	4.9811124008307e-08	0.071	0.074	0.136	0.432	0.495	0.297	2.644	1.712	8.118	3.448	3.196	3.069	0.152	0.158	0.000	0.062	0.000	0.169	0.000	0.239	0.196	0.000	0.000	0.000	0.000	0.000	0.000
Pdensi_GG_122274_c0_g1	FC_3_3	MC_2_2	0	74.648519762903	37.3242598814515	-8.78493505548547	1.43178062853804	-6.13567112194803	8.48004284005233e-10	5.10345990816634e-08	0.000	0.000	0.000	0.000	0.000	0.000	0.000	0.000	0.000	0.000	0.000	0.000	0.000	0.000	0.000	1.673	1.753	2.240	3.222	1.418	0.420	0.000	0.000	0.000	0.000	0.000	0.000
Pdensi_DN27259_c2_g2	FC_3_3	MC_2_2	52.2424846654995	272.956884775675	162.599684720587	-2.38305135757285	0.388551053133732	-6.13317436242452	8.61426436449945e-10	5.17353693453467e-08	6.130	2.498	5.777	3.840	1.411	1.156	1.289	1.717	0.967	1.138	1.279	1.607	1.113	1.140	0.420	6.089	5.829	8.800	2.829	5.166	2.147	2.515	0.155	0.536	0.682	0.286	0.319
Pdensi_GG_15516_c0_g1	FC_3_3	MC_2_2	0	226.781964411188	113.390982205594	-10.3887163056741	1.69407932063252	-6.13236710887618	8.65810252356251e-10	5.1945044789819e-08	0.000	0.000	1.170	0.000	0.000	0.000	0.000	0.000	0.588	0.000	0.000	0.000	0.000	0.000	0.000	0.683	4.252	11.776	0.000	0.000	0.091	0.000	0.000	0.000	0.482	0.000	0.000
Pdensi_DN37320_c0_g1	FC_3_3	MC_2_2	222.221413829401	24.3252317122819	123.273322770842	3.21170288884366	0.523825082951762	6.13125066624468	8.7190900140901e-10	5.22570713141079e-08	6.821	3.101	0.544	7.258	4.651	4.534	10.058	3.973	9.984	6.212	7.275	3.710	6.978	8.334	1.537	0.428	0.741	0.686	0.594	0.520	0.249	2.685	10.733	123.510	6.596	26.518	15.138
Pdensi_DN42346_c0_g1d153836	FC_3_3	MC_2_2	115.974805605872	0	57.9874028029359	9.24831705364228	1.50910582256205	6.12834230401496	8.8799380604836e-10	5.31117035321587e-08	0.000	0.000	0.000	0.000	0.000	0.000	0.000	0.187	0.212	1.265	4.965	2.735	0.000	0.000	0.000	0.000	0.000	0.000	0.197	1.034	0.000	0.000	0.000	0.000	0.000	0.000	0.000
Pdensi_DN27440_c0_g1d307448	FC_3_3	MC_2_2	848.403237142712	37.1302578940216	442.766747518367	4.49427998027579	0.733569050561847	6.12659432242074	8.97799928394003e-10	5.36430848386215e-08	1.171	4.884	15.494	8.722	16.451	22.610	9.414	20.441	25.763	9.363	30.048	26.273	3.573	9.910	17.202	2.148	0.343	0.507	2.300	0.166	0.000	2.190	0.000	0.000	0.000	0.307	1.189
Pdensi_DN21405_c2_g3	FC_3_3	MC_2_2	302.996958622983	39.3296277933675	171.163293208175	2.92182720924417	0.476983159993511	6.12564017833232	9.03197121398435e-10	5.39102150532342e-08	2.096	2.249	0.909	4.314	5.119	1.325	6.922	3.696	4.313	8.133	7.193	8.142	4.787	4.227	0.813	1.751	0.604	0.724	2.173	3.731	0.648	2.555	0.307	0.180	0.000	0.000	0.000
Pdensi_DN38279_c0_g1d510305	FC_3_3	MC_2_2	1300.06841768888	273.700871176311	786.884644432594	2.25200498855545	0.367675960403648	6.12497207074163	9.06995147745125e-10	5.40814442809173e-08	11.970	21.267	15.017	11.329	17.813	31.232	25.291	21.991	35.325	23.984	43.489	33.205	18.364	19.943	30.557	5.366	6.408	8.902	33.195	19.995	86.602	40.326	25.848	26.078	15.134	16.082	17.767
Pdensi_GG_19984_c0_g1	FC_3_3	MC_2_2	8093.38616336152	1572.69793155482	4833.04204745817	2.36274692602385	0.385889048526281	6.12286597675481	9.1906999037476e-10	5.47453399793752e-08	45.633	50.958	34.387	430.094	309.472	116.697	512.292	266.333	279.065	291.561	199.991	135.732	72.537	128.672	32.964	62.223	32.570	27.912	48.624	90.118	47.290	89.804	359.329	395.374	125.115	301.445	241.327
Pdensi_DN21624_c1_g4	FC_3_3	MC_2_2	1531.04558034472	369.492849662077	950.269215003397	2.0537735756561	0.335488879947489	6.12173368004793	9.25626424605528e-10	5.5023243520269e-08	12.211	32.430	14.394	52.348	22.907	120.197	36.805	21.103	22.599	38.463	29.301	50.856	34.405	61.226	54.023	8.364	7.634	12.099	14.023	6.559	6.989	14.116	37.086	1.143	14.112	15.217	0.498
Pdensi_DN14515_c0_g2d464251	FC_3_3	MC_2_2	99.9260168577941	0.379510841592843	50.1527638496935	8.06788557187306	1.31854992514257	6.1187562321546	9.43085425244823e-10	5.60038769464773e-08	0.000	0.067	0.000	0.000	0.114	0.068	0.182	0.490	1.358	2.345	2.833	2.565	0.000	0.036	0.000	0.000	0.035	0.000	0.000	0.282	0.090	0.095	0.000	0.000	0.000	0.000	0.000
Pdensi_DN14668_c0_g1d464682	FC_3_3	MC_2_2	115.277543844406	803.686511988867	459.482027916636	-2.80003117264689	0.458013251825821	-6.11342829379906	9.75131978146286e-10	5.77301938964407e-08	3.300	4.767	1.653	7.009	2.489	3.087	4.099	1.894	3.474	3.755	3.121	2.046	0.520	5.688	0.025	11.974	25.748	22.293	45.973	14.050	15.462	3.471	24.048	9.163	12.125	6.127	3.912
Pdensi_DN18967_c2_g6	FC_3_3	MC_2_2	594.908891271173	110.256422946887	352.58265710903	2.43913032899901	0.399138341857313	6.110989782763	9.90151059018246e-10	5.85597876327498e-08	2.628	10.330	7.584	6.635	15.602	5.676	15.576	13.796	14.511	15.540	18.182	12.354	5.808	10.611	9.459	2.651	1.759	3.999	3.644	3.800	21.275	1.494	3.193	2.643	1.448	2.956	1.596
Pdensi_GG_2586_c0_g1	FC_3_3	MC_2_2	258.203991831798	0	129.101995915899	10.4031879923896	1.70253857807001	6.11039780618808	9.9383100280138e-10	5.87177553695727e-08	6.617	0.709	5.566	9.225	7.855	10.369	4.297	2.029	8.620	8.181	11.313	0.492	4.449	1.443	5.289	0.000	0.000	0.000	0.000	0.000	16.414	2.203	0.000	0.000	0.000	0.000	0.000
Pdensi_DN30830_c0_g1d310484	FC_3_3	MC_2_2	0	140.692015484625	70.3460077423127	-9.70022158778472	1.58781301878072	-6.10917121414806	1.00149844444516e-09	5.90508647142154e-08	0.000	0.000	2.394	0.501	0.000	0.000	0.000	0.000	0.000	0.000	0.000	0.000	0.000	0.000	0.439	1.069	6.377	2.896	7.503	1.834	1.144	0.000	0.000	0.000	0.000	0.000	0.000
Pdensi_DN21109_c0_g2d539012	FC_3_3	MC_2_2	50.8084238916672	277.749616347796	164.279020119732	-2.44934152540103	0.401214817621258	-6.10481322679657	1.02920964128633e-09	6.0562067021536e-08	9.607	2.773	8.448	4.485	1.728	2.373	1.885	1.137	3.502	1.039	1.162	1.731	2.025	1.337	1.847	6.220	6.406	8.453	3.446	1.536	2.228	2.916	0.376	0.278	0.855	0.566	0.857
Pdensi_DN18096_c0_g4	FC_3_3	MC_2_2	24.6266925004577	217.518183279508	121.072437889983	-3.14118102995295	0.515022414629089	-6.09911518553068	1.06657194945753e-09	6.26339265092134e-08	5.001	3.204	4.649	2.284	1.479	0.501	1.506	1.274	0.883	0.726	0.886	0.299	1.908	1.150	0.452	6.021	5.528	5.066	6.153	2.789	2.918	31.368	6.889	5.747	0.227	0.236	0.426
Pdensi_DN20781_c0_g4	FC_3_3	MC_2_2	163.33964911252	2381.06811465932	1272.20388188592	-3.8652524225059	0.634098191898601	-6.09566857608071	1.0898099640269e-09	6.38054131453819e-08	1.327	2.679	19.909	14.290	7.249	7.021	5.358	5.027	3.939	4.830	3.880	3.932	5.347	5.869	4.480	14.261	77.937	83.083	44.831	44.657	30.596	1802.554	21.706	11.584	1.313	0.729	0.379
Pdensi_DN20875_c1_g4	FC_3_3	MC_2_2	176.413451621863	11.1169541445498	93.7652028832062	3.9634977048895	0.650477809487572	6.09320970996971	1.10668929186427e-09	6.46635442061579e-08	1.149	2.955	2.156	7.282	3.836	6.899	12.770	6.325	7.833	6.944	4.358	2.370	1.120	4.975	1.601	0.386	0.310	0.176	2.066	6.826	3.502	0.656	0.351	1.155	2.360	6.462	45.740
Pdensi_GG_134443_c0_g1	FC_3_3	MC_2_2	587.328601064972	98.4307267670445	342.879663916008	2.5712752466339	0.422053022382537	6.09230383452478	1.11297186553118e-09	6.49654069071741e-08	6.429	0.869	2.336	3.622	2.149	4.624	7.440	7.145	15.920	14.103	15.617	15.778	5.409	1.617	2.704	3.818	1.224	2.653	5.911	0.938	3.885	6.587	0.767	6.374	48.895	40.743	54.906
Pdensi_GG_155254_c0_g1	FC_3_3	MC_2_2	466.07091727836	96.9299840048441	281.500450641602	2.25564044529044	0.370370238719234	6.09023136710607	1.12747624070834e-09	6.57460995032693e-08	5.161	8.335	5.833	11.058	10.047	11.507	12.957	10.753	12.952	11.006	15.203	9.884	5.475	9.536	7.233	3.440	2.364	1.698	4.436	3.591	3.537	3.502	0.527	0.213	8.451	8.363	14.795
Pdensi_DN40490_c0_g1	FC_3_3	MC_2_2	18.668062224765	124.181510886531	71.4247865556482	-2.73607415572278	0.449490144830037	-6.08706150110891	1.1500180370538e-09	6.69264496843829e-08	2.418	4.366	0.809	0.508	0.982	0.869	1.331	2.538	0.000	0.476	0.506	0.473	1.331	4.184	0.445	3.613	3.448	2.446	0.000	0.000	2.899	0.000	0.488	0.000	7.673	13.154	11.762
Pdensi_GG_22293_c0_g1	FC_3_3	MC_2_2	0	6923.67919510036	3461.83959755018	-15.32223898401	2.5194955250459	-6.08147100548266	1.19084902958177e-09	6.90265439497419e-08	0.000	0.000	15.650	7.316	0.000	0.000	0.399	0.000	0.000	0.000	0.000	0.000	0.000	0.000	2.005	3.576	142.044	361.918	64.399	1.256	63.642	115.862	0.880	2.915	0.000	0.000	0.000
Pdensi_DN26589_c0_g1d77842	FC_3_3	MC_2_2	0	277.448109162019	138.72405458101	-10.6805433538605	1.75631542935077	-6.08122161621535	1.19270303394515e-09	6.90652196651461e-08	0.000	0.000	0.000	0.000	0.000	0.000	0.000	0.000	0.000	0.000	0.000	0.000	0.000	0.000	0.000	0.452	14.094	5.575	0.390	0.000	0.000	0.000	5.614	0.000	0.000	0.000	0.000
Pdensi_DN19911_c0_g1d361269	FC_3_3	MC_2_2	5.02485879303635	381.624597613186	193.324728203111	-6.2541508640611	1.028886538848	-6.07856223978167	1.21264913774923e-09	7.00112393060061e-08	0.982	0.227	9.331	2.774	0.000	0.136	0.000	0.044	1.031	0.000	0.106	0.292	0.141	0.000	0.000	8.122	3.945	16.985	2.547	1.249	19.602	0.064	0.000	0.000	0.000	0.000	0.000
Pdensi_GG_12728_c0_g1	FC_3_3	MC_2_2	5.7298201153809	4395.65690541446	2200.69336276492	-9.58143680135556	1.57780367090729	-6.0726419756939	1.25822770102364e-09	7.24988309789822e-08	1.359	0.077	2.487	5.280	0.086	0.281	0.234	0.124	0.139	0.222	0.180	0.028	0.502	0.164	2.437	3.795	40.273	279.809	48.619	0.000	5.311	0.643	0.000	0.000	0.037	0.000	0.000
Pdensi_DN24878_c1_g4	FC_3_3	MC_2_2	176.64220947325	0	88.3211047366251	9.85528455480629	1.62518034005212	6.06411750863923	1.32680126600005e-09	7.62236194236319e-08	0.000	0.000	0.000	0.000	0.840	0.252	2.825	1.936	9.839	1.257	2.338	10.084	0.000	0.534	0.000	0.000	0.000	0.000	0.000	0.000	0.000	0.000	0.425	0.000	0.000	0.000	0.000
Pdensi_DN6205_c0_g1d100952	FC_3_3	MC_2_2	5.1848847807024	187.776872418983	96.4808785998429	-5.17657595275544	0.853866382506923	-6.06251289289219	1.34011061908044e-09	7.69123053136147e-08	0.334	0.181	1.338	0.000	0.000	0.000	0.000	0.175	0.397	0.197	0.000	0.197	0.000	0.000	0.744	4.485	4.673	5.097	2.769	0.580	0.719	0.000	0.204	1.007	0.000	0.188	0.202
Pdensi_DN30913_c0_g1d310589	FC_3_3	MC_2_2	681.811012115836	63.72272728982	372.766869702828	3.41666884298994	0.563868651559838	6.05933462259049	1.36685777761467e-09	7.82159835064535e-08	1.147	5.132	9.809	12.433	17.522	13.473	13.523	20.279	14.763	14.237	24.436	14.118	5.293	11.906	10.914	2.429	0.535	2.021	3.383	0.381	1.524	12.445	0.201	0.000	0.000	0.184	0.000
Pdensi_DN23426_c0_g1	FC_3_3	MC_2_2	1368.06464755041	235.994773600497	802.029710575454	2.53600076998847	0.418692032260261	6.05695970925972	1.38718315609913e-09	7.93010913087868e-08	5.703	62.969	22.414	9.726	12.192	17.770	20.567	19.497	20.431	34.373	40.554	31.045	9.213	29.519	20.010	4.635	9.182	3.909	0.325	0.133	0.491	0.000	0.000	0.000	0.044	0.546	0.481
Pdensi_DN34934_c0_g2	FC_3_3	MC_2_2	19.8662749285694	376.804764876383	198.335519902476	-4.24526153668687	0.701904135334186	-6.04820704563259	1.46466654092422e-09	8.35664058976726e-08	1.408	5.638	5.576	3.725	3.369	15.471	2.465	1.756	2.126	0.487	0.690	0.361	1.549	5.082	6.154	14.002	2.495	12.941	17.142	0.327	7.441	2.154	1.279	2.861	0.040	0.000	0.219
Pdensi_DN17291_c0_g1d57060	FC_3_3	MC_2_2	482.461131857187	89.9659344214426	286.213533139315	2.41218115317903	0.399176256290029	6.04289737971393	1.51370938977227e-09	8.62141506181235e-08	1.107	9.366	4.213	10.268	11.981	11.656	12.901	11.688	12.938	11.513	14.007	11.858	3.338	10.260	6.246	3.163	2.567	1.219	1.601	1.244	0.813	6.539	0.827	1.689	0.114	0.100	0.000
Pdensi_DN26056_c2_g2	FC_3_3	MC_2_2	547.743661251934	114.957060471996	331.350360861965	2.25646323722195	0.373409658330904	6.04286254219579	1.51403639308066e-09	8.62141506181235e-08	1.031	1.106	0.551	11.156	16.182	11.866	13.609	15.349	12.539	17.222	12.124	13.085	9.061	13.809	4.759	2.312	3.838	2.491	3.727	7.044	7.562	4.884	5.635	17.448	5.752	9.080	5.466
Pdensi_DN12132_c1_g1	FC_3_3	MC_2_2	0.919062503499926	165.539418726031	83.2292406147655	-7.49624146241533	1.24073538707941	-6.04177291989782	1.52429898652405e-09	8.6713688973366e-08	0.570	0.671	5.150	2.412	0.000	0.000	0.000	0.056	0.000	0.032	0.034	0.032	0.271	0.000	0.030	8.118	4.185	0.781	0.185	0.472	0.039	0.000	0.000	0.000	0.000	0.000	0.000
Pdensi_DN52613_c0_g1	FC_3_3	MC_2_2	0	93.8178925190403	46.9089462595201	-9.11595499750722	1.5097346706766	-6.0381172762111	1.55922730912724e-09	8.86140551581729e-08	1.254	0.340	0.944	0.396	0.000	0.000	0.346	0.987	0.374	0.000	0.000	0.000	0.693	0.723	1.042	2.810	1.007	3.435	0.000	0.000	0.000	0.951	0.000	0.000	0.000	0.000	0.000
Pdensi_DN50020_c0_g1d42500	FC_3_3	MC_2_2	73.0743311603305	0	36.5371655801653	8.58195960865143	1.42151111063119	6.03720895634843	1.56802622976780e-09	8.90271750903089e-08	0.958	1.662	0.576	0.000	0.699	3.337	1.063	2.616	4.331	1.585	2.050	2.032	1.278	1.770	1.279	0.000	0.000	0.000	0.000	0.000	0.000	0.000	0.000	0.000	0.000	0.000	0.000
Pdensi_DN5622_c0_g1d206363	FC_3_3	MC_2_2	557.305363858844	27.415923378831	292.360643618837	4.35206238086957	0.721494106248398	6.03201376584943	1.61928980505467e-09	9.18481379093194e-08	0.239	0.403	0.712	1.283	5.360	0.440	5.590	16.641	3.745	13.773	25.496	3.871	0.303	0.431	0.206	0.493	0.938	0.639	2.512	14.732	0.877	6.661	9.865	0.138	158.263	215.611	142.220
Pdensi_DN21822_c0_g1d124161	FC_3_3	MC_2_2	77.6831912762511	0	38.8415956381256	8.67033958744175	1.43754321462134	6.03135926576342	1.62586280565833e-09	9.21311702415697e-08	0.281	0.000	0.000	0.000	1.366	0.607	2.478	2.356	3.346	2.321	1.413	2.309	0.311	0.647	0.622	0.000	0.000	0.000	2.796	1.298	2.422	0.000	1.024	7.333	0.000	0.315	2.040
Pdensi_GG_135756_c0_g1	FC_3_3	MC_2_2	30.7504187155608	215.501530376614	123.125974546087	-2.80566895245246	0.465221317477986	-6.03082629072608	1.63123455793026e-09	9.22559050858205e-08	0.000	0.623	0.008	0.946	1.131	0.000	1.038	0.000	1.687	1.036	0.655	0.695	0.000	1.595	0.296	4.249	6.846	5.150	5.364	5.520	4.293	3.980	3.635	0.000	0.000	4.414	1.554
Pdensi_DN43343_c0_g1d321495	FC_3_3	MC_2_2	0	144.156565245334	72.0782826226672	-9.7343115061834	1.61527567088105	-6.0264087930414	1.67642844745828e-09	9.45362693103509e-08	0.000	0.102	0.479	0.000	0.000	0.000	0.000	0.000	0.000	0.000	0.000	0.000	0.000	0.000	0.000	0.818	3.639	6.180	1.885	1.202	1.347	0.000	0.672	0.000	0.000	0.106	0.113
Pdensi_DN17724_c0_g1	FC_3_3	MC_2_2	541.925579381077	95.3021217301236	318.6138505556	2.50630205630725	0.416162265126137	6.02241545265426	1.71833135816154e-09	9.67118101736642e-08	2.822	2.092	6.071	11.673	16.946	12.513	5.824	8.832	16.869	8.049	15.777	18.136	2.238	3.478	5.111	2.930	1.910	2.508	0.775	1.214	3.727	0.409	0.020	22.136	15.434	41.245	21.292
Pdensi_DN16165_c0_g3d469408	FC_3_3	MC_2_2	653.435269538067	110.836368475274	382.13581900667	2.5534380582365	0.42401568865004	6.02203674672039	1.72235777082673e-09	9.68447660203212e-08	4.254	2.828	4.924	12.462	12.825	7.133	17.206	13.348	10.829	18.054	22.364	10.207	5.370	6.651	5.467	4.121	2.186	2.318	3.112	7.131	3.846	8.904	7.300	4.002	4.189	12.664	28.321
Pdensi_DN38982_c0_g1	FC_3_3	MC_2_2	50.4298417008689	292.327493213907	171.378667457388	-2.5336193421731	0.420830594492935	-6.02052078752947	1.73856775294255e-09	9.76618619210855e-08	4.967	3.065	4.128	4.040	1.564	1.164	2.176	1.302	1.501	1.050	1.275	1.562	1.004	1.778	0.934	5.414	8.701	7.859	4.665	4.849	2.043	3.763	1.087	0.940	0.826	0.863	0.664
Pdensi_DN32135_c0_g1d235526	FC_3_3	MC_2_2	5.78844615458141	4761.69035209286	2383.73939912372	-9.68346808363556	1.60871671098335	-6.01937433578123	1.75092526112003e-09	9.81665187824096e-08	0.135	0.122	3.018	0.920	0.099	0.210	0.158	0.118	0.109	0.193	0.144	0.123	0.207	0.428	0.210	0.536	162.361	184.021	89.580	0.577	4.311	0.093	0.242	0.000	0.000	0.000	0.025
Pdensi_DN34478_c0_g1	FC_3_3	MC_2_2	102.432857196535	0	51.2164285982673	9.06945946818698	1.5069019215129	6.01861298251013	1.75917907342743e-09	9.85343458683183e-08	0.000	1.006	0.000	1.468	3.387	3.775	2.054	2.924	4.146	3.018	3.807	1.093	0.515	2.143	0.515	0.000	0.000	0.000	0.000	0.000	0.000	0.000	0.000	1.400	0.000	0.000	0.000
Pdensi_DN15418_c0_g2d466840	FC_3_3	MC_2_2	447.615286009464	57.7479449938851	252.681615501674	2.96878275419768	0.494052245400547	6.00904617241598	1.86617976727404e-09	1.04027009325939e-07	0.038	0.427	0.132	2.905	2.102	0.791	6.877	7.063	6.236	13.641	10.421	10.614	0.399	0.861	0.277	0.719	1.883	1.681	3.382	7.091	5.398	2.149	1.184	1.233	0.000	0.000	0.000
Pdensi_GG_147801_c0_g1	FC_3_3	MC_2_2	1081.8763801324	141.252730538097	611.564555335247	2.93759021021669	0.489403058012742	6.00239447245179	1.94428626837542e-09	1.07967255414481e-07	0.632	4.066	2.123	3.135	9.338	2.563	8.937	22.797	33.985	25.631	32.059	26.105	1.225	3.700	1.257	2.671	5.962	1.931	1.594	1.606	0.233	0.000	4.865	0.051	0.000	0.000	0.000
Pdensi_DN31785_c0_g1d83908	FC_3_3	MC_2_2	171.024645550855	14.8574576266719	92.9410515887635	3.52691364126281	0.588119662867955	5.99693202581236	2.01080178368736e-09	1.1123633137212e-07	0.042	0.000	0.084	2.022	2.902	3.744	4.272	2.643	2.925	4.161	3.581	5.509	1.129	5.307	0.903	0.306	0.605	0.211	0.527	1.182	0.182	3.893	68.211	10.130	0.000	0.000	0.000
Pdensi_DN19780_c1_g1	FC_3_3	MC_2_2	1.88846504699254	633.117437212092	317.502951129542	-8.40043961174175	1.40119021779285	-5.9952171411631	2.03213722028426e-09	1.12309836345359e-07	0.045	0.000	0.221	0.445	0.000	0.095	0.000	0.046	0.078	0.000	0.028	0.132	0.000	0.000	0.025	0.463	18.987	26.809	16.391	26.703	35.921	8.889	0.000	0.000	0.000	0.000	0.000
Pdensi_DN11554_c0_g1d520300	FC_3_3	MC_2_2	27.7388431786457	228.008908714326	127.873875946486	-3.0401962883229	0.507121002848309	-5.99501158746583	2.03470933510158e-09	1.12345298354432e-07	2.305	2.914	0.390	1.853	1.296	0.875	1.075	0.799	1.235	0.595	0.467	1.086	1.058	0.582	0.400	5.211	7.191	4.868	2.927	6.888	3.662	3.066	2.446	1.741	2.135	3.109	1.848
Pdensi_DN39032_c1_g1	FC_3_3	MC_2_2	812.226368588084	192.822590418667	502.524479503376	2.06733321267659	0.344879839626706	5.99435796222317	2.04290931100866e-09	1.12691137690483e-07	19.080	9.502	4.333	25.106	12.333	35.410	20.454	13.522	23.077	18.351	24.925	19.641	26.303	17.043	27.440	7.467	4.139	3.426	3.951	2.957	2.736	5.621	2.568	88.467	17.162	24.417	19.833
Pdensi_GG_100768_c0_g1	FC_3_3	MC_2_2	907.192193523557	187.995018564349	547.593606043953	2.27531480896794	0.379758070515337	5.99148506806006	2.07933419943588e-09	1.14591792680275e-07	6.706	9.369	4.718	8.401	23.600	18.458	16.198	18.491	24.633	21.633	24.091	24.554	6.995	17.621	12.416	3.074	6.374	4.619	7.824	10.285	8.893	6.789	38.587	70.718	0.602	0.986	0.948
Pdensi_DN15626_c0_g1d467718	FC_3_3	MC_2_2	123.393776160024	9.21823654513649	66.3060063525803	3.75388158714935	0.626841951664416	5.98856151408165	2.1170506888791e-09	1.16449793846889e-07	0.730	3.623	1.965	3.779	2.731	2.856	3.067	3.123	2.318	2.141	4.057	3.360	0.813	2.524	1.063	0.197	0.318	0.180	0.000	0.679	0.627	0.111	0.090	0.000	0.333	0.409	0.088
Pdensi_DN25637_c0_g1d559413	FC_3_3	MC_2_2	697.019696748443	46.0995385944091	371.559617671426	3.89811481560068	0.650957011548066	5.98828301477301	2.12067815471023e-09	1.16539174590667e-07	8.245	12.955	3.506	12.893	12.048	3.658	12.580	9.178	13.187	17.010	12.486	24.511	5.136	7.915	6.191	2.499	0.788	0.378	1.067	1.408	0.244	0.185	0.000	0.000	2.186	1.015	0.353
Pdensi_DN28247_c0_g1d501460	FC_3_3	MC_2_2	107.754467285379	0.607333685693461	54.1809004855364	7.36400879848013	1.23012941538742	5.98636916276072	2.1457704522373e-09	1.17806846451322e-07	0.076	0.000	0.050	0.191	0.334	0.326	1.106	3.368	2.812	1.865	2.494	3.993	0.056	0.116	0.029	0.023	0.028	0.000	0.000	0.000	0.000	0.038	0.000	0.000	0.000	0.000	0.000
Pdensi_GG_102109_c1_g1	FC_3_3	MC_2_2	244.582347168921	2.27706504955706	123.429706109239	6.79775226677742	1.13567681167352	5.98563974971041	2.15540962674065e-09	1.18224522750046e-07	0.000	0.337	0.156	1.183	1.700	1.528	3.111	3.101	3.138	4.405	8.654	5.868	0.520	1.078	0.693	0.000	0.168	0.000	0.000	0.541	0.000	0.237	1.331	0.313	0.000	5.242	5.069
Pdensi_DN35389_c0_g1d202173	FC_3_3	MC_2_2	26.3284014279233	254.960870884266	140.644636156095	-3.2792006450069	0.547961911098351	-5.98435872747793	2.17244049198587e-09	1.190464659808e-07	2.805	0.608	4.504	2.480	3.414	0.303	0.620	0.294	1.338	0.663	0.707	0.660	0.932	0.971	0.311	11.809	3.907	4.443	3.106	0.974	0.807	0.426	0.000	1.128	0.000	0.946	0.000
Pdensi_DN15165_c2_g1	FC_3_3	MC_2_2	100.082653380484	3.53595563799711	51.8093045092408	4.75240735793983	0.795275214316665	5.97580217814697	2.28960703967788e-09	1.25113588057365e-07	0.000	0.031	0.000	0.471	0.346	0.248	0.473	1.158	1.585	1.787	3.824	2.119	0.320	0.265	0.032	0.157	0.064	0.072	0.066	0.302	0.248	0.043	1.187	0.117	1.610	4.717	2.031
Pdensi_GG_150485_c0_g1	FC_3_3	MC_2_2	949.873697598646	210.998118124805	580.435907861725	2.17494837662412	0.364156091144843	5.97257173369384	2.33542400323535e-09	1.27378008708795e-07	1.475	15.198	9.370	21.160	25.350	15.115	20.090	19.637	22.658	22.530	28.035	23.021	5.392	16.335	8.314	3.600	6.851	5.349	6.061	3.944	5.762	21.569	12.582	8.195	1.261	1.047	0.648
Pdensi_DN38826_c1_g3	FC_3_3	MC_2_2	9163.27362628577	1509.17343938781	5336.22353283679	2.60283488706712	0.435919199220734	5.97091133338483	2.35931946884655e-09	1.28440557351725e-07	3.839	22.296	9.280	66.087	99.243	46.602	173.459	136.946	201.634	236.674	274.279	198.848	38.704	50.521	24.007	18.157	49.938	44.065	69.364	147.885	86.591	152.996	464.882	181.703	216.183	485.024	207.371
Pdensi_DN14895_c0_g1	FC_3_3	MC_2_2	171.229681500501	919.013015383857	545.121348442179	-2.42448863072809	0.406347033461658	-5.96654689483998	2.42327115544994e-09	1.31675712570088e-07	23.693	46.192	22.625	19.216	28.653	37.452	16.991	7.974	6.709	3.573	6.325	3.360	23.428	37.680	43.920	24.697	29.332	15.950	24.878	12.863	14.998	8.304	8.565	5.305	14.862	18.315	19.161
Pdensi_DN21578_c0_g1d495512	FC_3_3	MC_2_2	597.042325456076	2681.17718268444	1639.10975407026	-2.16635519152201	0.363096840943464	-5.96632894379634	2.42650864765191e-09	1.31728635502566e-07	30.379	37.715	31.539	45.439	24.074	29.361	31.884	12.730	14.044	18.898	15.026	12.348	23.573	25.688	21.805	43.750	75.654	81.672	108.108	33.255	86.746	57.541	206.370	64.625	20.588	16.819	22.485
Pdensi_DN44967_c0_g1d247433	FC_3_3	MC_2_2	0	67.4613009011974	33.7306504505987	-8.64146075549342	1.44899142448324	-5.96377632709266	2.46474078266044e-09	1.33679454415384e-07	0.000	0.321	0.000	0.000	0.000	0.000	0.327	0.311	0.000	0.000	0.000	0.000	0.000	0.000	0.000	2.123	1.269	1.804	1.641	0.685	0.000	0.449	0.721	0.000	0.000	0.000	0.000
Pdensi_DN16514_c0_g1d527817	FC_3_3	MC_2_2	0.885294461922865	147.077036286501	73.9811653742119	-7.34088907286941	1.23219031615362	-5.95759354430297	2.55979196332952e-09	1.38447632990637e-07	2.920	0.403	1.425	0.000	1.593	0.401	0.410	0.391	0.280	0.065	0.000	0.000	1.896	0.858	2.770	3.190	1.792	6.216	1.652	4.653	0.000	0.000	0.903	0.748	0.546	2.513	0.905
Pdensi_GG_149683_c0_g1	FC_3_3	MC_2_2	1244.8244253837	234.365644786052	739.595035084877	2.40474677326085	0.404269364640048	5.94837745225138	2.70813527757962e-09	1.46063615026898e-07	9.926	20.938	14.596	28.275	32.360	28.453	31.540	37.633	38.571	24.799	45.628	25.945	16.919	21.885	21.854	9.315	4.449	4.538	3.707	4.304	4.854	2.873	0.441	0.104	0.000	0.288	0.988
Pdensi_DN22335_c5_g1	FC_3_3	MC_2_2	39.5872237336509	584.645919309297	312.116571521474	-3.88346851633989	0.653243119358316	-5.94490535186141	2.76616640075841e-09	1.4891750218181e-07	17.633	11.097	8.532	5.580	3.794	3.419	1.971	1.381	1.772	0.903	1.076	1.109	6.485	5.760	3.777	4.260	18.916	19.952	27.763	6.892	6.030	8.101	9.752	5.347	4.083	14.029	8.406
Pdensi_GG_40378_c0_g1	FC_3_3	MC_2_2	0	70.5802292393835	35.2901146196918	-8.70575414906561	1.46483881928123	-5.94314817062081	2.79599485532964e-09	1.50245352355276e-07	0.115	0.000	0.000	0.216	0.000	0.000	0.000	0.000	0.000	0.000	0.000	0.000	0.000	0.000	0.000	1.612	2.283	1.443	1.160	2.822	0.648	0.000	0.409	0.000	0.287	0.000	0.398
Pdensi_DN19775_c0_g2d360137	FC_3_3	MC_2_2	2.79478652930784	137.922089223521	70.3584378764142	-5.63296611208288	0.948005350128136	-5.94191384185913	2.81713484711903e-09	1.51241678563597e-07	0.584	0.370	1.225	0.522	0.000	0.000	0.000	0.025	0.042	0.054	0.027	0.145	0.093	0.000	0.040	2.341	5.879	2.068	1.414	1.159	0.277	0.000	0.110	0.073	0.000	0.040	0.000
Pdensi_DN23065_c0_g1d68922	FC_3_3	MC_2_2	87.5557050614527	589.851947993806	338.70382652763	-2.75055906034048	0.463036774815449	-5.94026049321192	2.84569529270057e-09	1.52634178114288e-07	4.482	2.476	7.742	3.605	1.142	0.111	1.548	2.280	2.194	2.348	2.947	1.503	1.326	1.262	0.150	9.522	18.835	15.790	2.347	4.852	0.742	0.274	0.734	0.575	0.000	0.189	0.000
Pdensi_DN20163_c3_g1	FC_3_3	MC_2_2	29.8573664754416	203.627484419623	116.742425447532	-2.76887416731814	0.466220579565937	-5.93897886252903	2.86802837543101e-09	1.53690404545656e-07	2.064	0.479	1.033	0.187	0.537	0.322	1.474	2.319	1.049	0.522	0.932	0.869	2.134	1.872	2.958	4.094	6.040	5.227	4.241	2.905	0.846	0.674	5.951	3.558	5.282	2.484	2.667
Pdensi_DN34804_c0_g1	FC_3_3	MC_2_2	211.637063968169	36208.909916168	18210.2734900681	-7.41860537040165	1.24941384937223	-5.93766859085894	2.89103695316284e-09	1.54638590557228e-07	2.580	1.865	96.076	51.404	8.722	1.860	6.646	15.946	6.838	4.067	7.940	4.382	0.000	0.661	2.860	32.869	1054.306	1559.761	6265.624	4.974	2523.113	0.000	0.000	0.000	0.843	0.644	0.348
Pdensi_DN21659_c0_g1d221623	FC_3_3	MC_2_2	0	69.8875150367658	34.9437575183829	-8.68947148979955	1.46377686076225	-5.93633614707817	2.9146191755294e-09	1.55328917160356e-07	0.000	1.091	1.895	0.000	1.280	0.818	1.369	0.000	0.522	0.000	0.005	0.000	0.346	0.729	0.000	1.502	1.504	2.306	3.146	2.176	1.121	0.167	0.000	0.225	0.000	0.000	0.000
Pdensi_DN24819_c1_g1	FC_3_3	MC_2_2	801.6618490531	3333.75260491729	2067.7072269852	-2.05599771486358	0.346491497958413	-5.93376093490858	2.96072850370321e-09	1.57303214036389e-07	29.032	31.989	32.389	13.397	14.202	29.329	11.711	19.840	18.428	18.512	17.619	25.974	12.286	22.948	16.469	65.752	114.560	70.484	102.594	48.331	22.586	14.409	73.829	63.476	128.112	18.313	15.545
Pdensi_DN15133_c0_g1d466015	FC_3_3	MC_2_2	102.380635907326	1.61570812578177	51.998172016554	6.14644913040398	1.03586065676405	5.93366404088075	2.96247719059526e-09	1.57303214036389e-07	0.027	0.000	0.109	0.138	0.263	0.118	0.599	1.196	2.595	3.108	2.803	2.014	0.061	0.220	0.092	0.000	0.091	0.034	0.000	0.000	0.118	0.000	5.518	0.279	0.000	0.062	0.460
Pdensi_GG_146212_c0_g1	FC_3_3	MC_2_2	411.814921249358	75.4046603124777	243.609790780918	2.45390415271225	0.413880283688921	5.92901921019422	3.04749437384327e-09	1.61669993236265e-07	0.812	0.847	0.505	5.064	6.620	7.516	6.874	8.235	12.107	9.158	11.578	11.158	3.759	6.082	4.488	1.461	2.693	1.525	2.807	5.154	3.057	3.876	15.400	4.469	1.232	1.370	1.320
Pdensi_DN24150_c0_g1d225245	FC_3_3	MC_2_2	717.815252591356	66.6833155617025	392.249284076529	3.41435441820576	0.575941226616555	5.92830354976296	3.06080300589685e-09	1.62228134545695e-07	8.931	16.919	5.803	27.212	26.637	12.440	26.135	18.834	17.584	20.867	20.686	14.059	6.479	12.471	6.957	3.014	1.691	0.542	0.619	0.757	0.403	0.115	0.531	0.083	1.882	2.923	5.635
Pdensi_DN30107_c0_g1	FC_3_3	MC_2_2	103.678175662912	449.710765506589	276.69447058475	-2.11474728700437	0.357098708149862	-5.9220244675791	3.1800229516668e-09	1.68087752675024e-07	3.095	3.353	3.962	0.871	1.045	1.499	1.336	2.346	1.021	2.639	2.173	3.242	3.635	2.382	6.124	9.390	10.361	14.273	7.603	6.375	3.209	1.571	5.040	3.111	7.159	6.565	5.398
Pdensi_DN15782_c0_g2d468050	FC_3_3	MC_2_2	215.924652510705	17.6116982772322	116.768175393968	3.62224309321091	0.611732771205957	5.92128338338013	3.19438862588304e-09	1.68693866126942e-07	0.421	1.979	0.581	4.816	2.489	2.228	4.873	3.158	2.802	7.058	4.976	4.704	0.855	3.601	1.350	0.314	0.761	0.248	0.334	0.353	0.190	0.080	0.187	0.044	0.000	0.000	0.000
Pdensi_DN13885_c0_g1d212868	FC_3_3	MC_2_2	26.4374633308509	6969.80319939223	3498.12033136154	-8.04207555491756	1.35865404843117	-5.91914885485652	3.23611975241402e-09	1.70588066224172e-07	0.899	1.005	4.563	3.199	0.537	0.466	1.059	0.879	1.420	0.964	0.533	0.561	0.497	0.698	0.587	3.573	195.298	310.522	52.044	4.718	52.363	10.620	0.986	0.323	0.166	0.770	0.860
Pdensi_GG_58086_c0_g1	FC_3_3	MC_2_2	2.44934833534087	753.692941929351	378.071145132346	-8.26515689821006	1.39672162363604	-5.91754058814789	3.26791233627709e-09	1.7210807811944e-07	0.468	0.318	0.118	0.557	0.044	0.000	0.045	0.037	0.067	0.079	0.052	0.064	6.875	0.075	0.256	0.083	22.280	32.677	51.727	4.615	2.143	51.229	24.616	22.067	0.000	0.298	0.000
Pdensi_DN24542_c0_g1d134162	FC_3_3	MC_2_2	120.567409686018	2.37531150469202	61.471360595355	5.59452954674255	0.946237165553533	5.91239675464432	3.37165188103279e-09	1.77250815599444e-07	1.143	0.624	0.119	5.561	3.216	0.965	3.380	2.741	1.635	5.765	1.743	1.851	0.866	0.597	0.315	0.091	0.044	0.050	0.000	0.000	0.000	0.000	0.221	0.000	0.000	0.000	0.000
Pdensi_DN21466_c0_g1d18864	FC_3_3	MC_2_2	306.186639215237	67.8637171756241	187.02517819543	2.15990850392844	0.365410783706534	5.91090520651709	3.40232797230152e-09	1.78540918553705e-07	5.900	10.706	6.195	11.496	10.107	13.397	10.240	11.543	8.048	7.266	9.396	7.052	6.182	11.052	6.718	2.488	1.430	1.348	0.651	0.681	1.161	0.221	0.268	0.147	0.995	2.220	0.964
Pdensi_DN42497_c0_g1d444231	FC_3_3	MC_2_2	121.625847717696	1220.65949787195	671.142672794825	-3.32706083902693	0.563053373082432	-5.90896173983108	3.44270642626434e-09	1.80497065930522e-07	5.101	2.646	1.240	7.173	4.421	0.000	2.090	6.193	4.333	2.309	2.302	4.800	0.159	3.024	0.000	14.227	45.721	30.584	12.137	12.450	22.387	0.000	29.890	2.407	0.000	0.000	0.376
Pdensi_DN27235_c0_g1d230449	FC_3_3	MC_2_2	90.3950144655941	2.1474886605914	46.2712515630927	5.33800447924872	0.903526433965369	5.90796713696738	3.46355088445362e-09	1.81426469191416e-07	0.908	1.440	0.242	0.794	1.948	0.444	1.400	1.382	1.244	1.869	1.461	3.673	0.723	0.821	0.591	0.084	0.068	0.039	0.070	0.110	0.000	0.023	0.000	0.000	0.000	0.035	0.074
Pdensi_GG_98981_c0_g1	FC_3_3	MC_2_2	324.811936645715	6.56049726253747	165.686216954126	5.68247046970155	0.962126025200055	5.90616023355152	3.50173398273753e-09	1.83096954950039e-07	0.139	0.000	0.000	0.176	0.000	0.456	12.991	2.042	17.237	7.545	10.554	7.053	0.155	0.000	0.000	0.000	0.300	0.170	0.000	0.161	0.200	1.484	18.732	113.889	0.000	0.313	0.000
Pdensi_DN30607_c0_g1	FC_3_3	MC_2_2	0	109.071935520647	54.5359677603233	-9.33695793765092	1.58161533028446	-5.90343161125759	3.56017245096286e-09	1.85957102127127e-07	1.146	0.000	0.000	0.000	0.000	0.000	0.000	0.000	0.000	0.000	0.000	0.000	0.000	0.000	0.000	5.155	2.637	0.819	1.402	0.580	0.760	3.245	0.000	0.000	1.960	0.000	0.000
Pdensi_DN1399_c0_g1d43663	FC_3_3	MC_2_2	122.072080045339	505.728215023428	313.900147534384	-2.04853729312515	0.347015100478381	-5.90330879060053	3.56282508886773e-09	1.85957102127127e-07	3.530	4.250	2.362	0.494	1.433	2.961	2.591	2.470	1.405	2.780	3.449	3.222	2.159	2.715	6.498	9.493	13.842	14.762	13.485	5.430	4.514	1.187	12.361	7.087	7.469	3.531	5.722
Pdensi_GG_156254_c1_g1	FC_3_3	MC_2_2	753.930217314553	102.222981394374	428.076599354464	2.87424828972302	0.487894322978065	5.8911287841573	3.83566476098276e-09	1.99839164216788e-07	1.603	6.176	2.706	2.894	12.458	6.277	7.050	27.362	8.618	16.888	26.387	15.096	4.223	11.756	2.880	3.885	2.879	1.180	1.988	1.615	1.099	12.450	37.016	61.519	0.859	13.897	0.701
Pdensi_DN38526_c0_g1d317218	FC_3_3	MC_2_2	0	203.708704399928	101.854352199964	-10.2337556444656	1.73800598358925	-5.88821657755824	3.9038532194782e-09	2.03028276997992e-07	0.000	0.000	0.000	0.271	0.000	0.000	0.000	0.000	0.000	0.000	0.000	0.000	0.000	0.000	0.000	0.766	2.296	11.999	0.946	0.495	2.459	0.976	0.000	0.000	0.000	0.000	0.000
Pdensi_GG_26840_c0_g1	FC_3_3	MC_2_2	2.06568707782002	5315.18515386729	2658.62542047255	-11.321111150195	1.92437718035238	-5.883000102985	4.0289567530534e-09	2.09160720071985e-07	2.237	1.026	3.455	10.441	0.206	0.061	0.145	0.238	0.022	0.156	0.000	0.000	0.698	0.285	0.494	18.696	165.581	205.613	389.578	0.155	237.359	0.029	0.023	0.000	0.059	0.021	0.069
Pdensi_DN19521_c1_g3	FC_3_3	MC_2_2	143.38620409597	4.5548965784096	73.9705503371898	5.09419447713822	0.865968355073078	5.88265662052782	4.0373298233863e-09	2.09408597506051e-07	0.000	2.512	0.405	0.000	0.000	0.173	0.200	1.024	0.933	2.394	4.083	4.622	0.155	0.338	0.146	0.045	0.054	0.259	0.056	0.093	0.000	0.000	0.131	0.046	0.520	0.927	0.794
Pdensi_DN19040_c0_g1d356817	FC_3_3	MC_2_2	0.590196307948577	163.815609973544	82.2029031407461	-8.07619524412731	1.37325983236428	-5.88103944628083	4.07697979909409e-09	2.11276862322422e-07	0.419	0.132	2.770	0.894	0.043	0.077	0.000	0.000	0.084	0.048	0.000	0.000	0.000	0.041	0.040	2.112	2.430	7.744	0.331	0.298	5.696	0.162	0.000	0.000	0.000	0.000	0.000
Pdensi_DN26376_c1_g2	FC_3_3	MC_2_2	67.1608751491518	365.127178113136	216.144026631144	-2.44262223600813	0.415750686467778	-5.87520914700267	4.22309826681631e-09	2.18459934876126e-07	15.001	6.771	9.003	3.166	2.387	0.973	2.973	2.437	4.245	1.054	2.257	1.893	1.589	3.504	1.192	8.293	10.180	9.204	2.171	1.241	1.795	2.175	0.872	0.000	4.512	1.404	0.670
Pdensi_GG_21026_c0_g1	FC_3_3	MC_2_2	3.05228566447407	2566.85195301595	1284.95211934021	-9.71522226368106	1.65401743032428	-5.8737121420639	4.26143084292155e-09	2.20247095323857e-07	0.000	0.079	2.129	3.008	0.053	0.078	0.048	0.395	0.120	0.103	0.074	0.070	0.016	0.135	0.264	0.293	80.997	105.927	505.052	3.048	75.741	2.984	0.000	0.030	0.091	0.000	0.018
Pdensi_DN15327_c0_g1	FC_3_3	MC_2_2	706.732037326897	100.751488027954	403.741762677425	2.79910782385241	0.476937743140104	5.86891657058509	4.38652082141628e-09	2.26310253300658e-07	3.912	16.408	7.445	17.642	22.758	20.143	17.146	17.961	26.772	14.195	21.983	18.564	4.741	14.790	10.060	4.384	2.289	1.227	1.260	0.518	1.435	0.012	0.000	0.000	0.274	0.125	0.296
Pdensi_DN23515_c5_g1	FC_3_3	MC_2_2	61.5247839127962	456.877111414999	259.200947663897	-2.89305450705353	0.493066708931256	-5.86747077961187	4.42492957725774e-09	2.28089638333119e-07	3.975	2.154	3.591	1.503	1.937	1.715	3.064	2.920	3.323	0.939	1.498	2.333	3.063	2.751	4.731	8.910	15.305	10.135	2.648	8.888	4.003	6.015	8.673	1.596	13.975	3.132	4.834
Pdensi_DN21301_c0_g1d189577	FC_3_3	MC_2_2	54.2641497445629	434.60138872678	244.432769235671	-3.00237868259355	0.511794654626098	-5.86637366266945	4.4542937043857e-09	2.29400067628699e-07	0.000	3.621	1.992	7.165	6.037	2.118	2.851	0.555	2.073	1.104	1.035	2.063	1.184	3.355	3.026	9.218	16.023	7.488	15.024	10.146	12.788	14.211	15.026	16.315	0.126	4.020	0.000
Pdensi_DN19737_c2_g5	FC_3_3	MC_2_2	34.3201897143724	253.067190759778	143.693690237075	-2.88179946061655	0.491566005480459	-5.86248729262689	4.55984516958951e-09	2.34214253741775e-07	3.189	3.341	3.106	2.528	2.470	3.586	1.710	0.475	0.457	0.931	0.634	1.070	1.344	2.301	2.296	5.109	8.944	4.986	4.640	5.390	3.934	4.429	12.024	21.622	1.614	1.601	1.918
Pdensi_DN11539_c0_g1d336199	FC_3_3	MC_2_2	1003.92833232117	194.310262285068	599.119297303121	2.37072789029086	0.404494201704012	5.86096878596454	4.60174481143516e-09	2.36157972703951e-07	1.646	2.561	1.947	23.072	22.536	6.781	21.464	22.139	34.373	22.273	36.022	19.462	1.797	7.974	1.568	4.039	6.596	4.019	2.952	6.759	3.049	3.417	0.067	0.000	0.000	0.000	0.000
Pdensi_DN38598_c1_g3	FC_3_3	MC_2_2	92.9717330254198	0	46.4858665127099	8.92979094495211	1.52385263567388	5.86000951529227	4.62840648856489e-09	2.37316955073588e-07	0.617	6.829	0.247	0.470	0.766	19.082	0.412	3.411	0.146	4.201	1.575	1.456	0.000	0.143	0.000	0.000	0.000	0.000	0.279	0.430	0.000	0.564	0.454	20.873	1.852	1.804	11.331
Pdensi_DN20315_c0_g1d290251	FC_3_3	MC_2_2	2107.81968511063	472.178299115306	1289.99899211297	2.15495429557322	0.368394293285483	5.84958652957	4.92796468469479e-09	2.52232042911608e-07	23.787	30.967	17.854	66.461	53.072	42.335	59.520	46.742	69.019	58.116	47.847	57.363	24.089	43.860	28.938	19.263	10.797	6.786	6.591	7.240	6.914	7.495	64.810	56.530	2.244	9.366	4.342
Pdensi_GG_93882_c1_g1	FC_3_3	MC_2_2	203.280655256664	1207.0819606861	705.18130797138	-2.56966559853981	0.439487115721229	-5.84696457897931	5.00624052923189e-09	2.55788563511132e-07	17.984	15.824	20.290	6.532	5.585	4.786	4.506	7.141	8.432	3.414	6.411	5.935	3.783	5.927	4.817	19.266	40.458	30.551	10.438	24.415	9.492	7.027	4.680	4.172	1.320	2.532	0.640
Pdensi_GG_139900_c0_g1	FC_3_3	MC_2_2	29.2526528358053	770.227090555081	399.739871695443	-4.71750145047913	0.806986984560853	-5.84582098687292	5.04075905936817e-09	2.57100801243637e-07	4.331	4.505	4.625	0.658	1.895	3.637	0.962	1.273	0.617	1.023	0.438	0.817	6.454	4.000	1.350	3.186	25.163	28.174	3.064	0.602	0.746	6.331	1.269	0.000	0.258	1.751	1.464
Pdensi_DN54018_c0_g1d163424	FC_3_3	MC_2_2	328.079449558671	6.2158065291227	167.147628043897	5.65322477354769	0.967099567451093	5.8455457574523	5.04910117846905e-09	2.57300781245346e-07	0.150	0.567	0.375	4.270	3.355	1.225	3.490	7.526	10.250	8.990	4.650	11.792	0.251	1.472	0.252	0.405	0.000	0.093	0.000	0.000	0.000	0.000	0.000	0.000	0.000	0.000	0.000
Pdensi_DN54190_c0_g1	FC_3_3	MC_2_2	0	222.046185129529	111.023092564765	-10.3586501783703	1.77216854237704	-5.84518341831982	5.06010405132493e-09	2.57635883964047e-07	0.000	0.393	0.728	0.000	0.000	0.000	0.799	0.000	0.000	0.000	0.000	0.000	0.000	0.000	0.000	0.325	6.902	9.038	88.157	0.211	3.652	15.653	0.000	0.000	0.000	0.000	0.000
Pdensi_DN21519_c2_g4	FC_3_3	MC_2_2	2869.90990334732	608.792367551696	1739.35113544951	2.23479401322704	0.382388699065209	5.84429931818133	5.0870488367928e-09	2.58781375966778e-07	8.872	13.090	13.984	28.923	49.679	25.221	45.456	83.493	77.729	77.957	76.654	67.724	14.409	30.728	10.390	22.715	16.889	7.601	7.773	8.261	7.797	2.278	0.680	0.023	0.373	0.551	0.221
Pdensi_DN20608_c1_g3	FC_3_3	MC_2_2	204.192822395577	1386.91137487845	795.552098637016	-2.76312394838365	0.472928853111176	-5.84257849823786	5.13989527552119e-09	2.61241349741687e-07	4.101	4.497	4.966	10.251	11.067	2.774	6.377	9.219	5.261	6.508	5.617	3.706	5.878	5.550	3.457	18.952	49.918	34.380	50.210	50.552	29.921	76.634	43.200	18.393	0.000	3.311	1.950
Pdensi_DN18188_c0_g1d58605	FC_3_3	MC_2_2	127.817616479559	1.61570812578177	64.7166623026706	6.44830798474721	1.10409317885478	5.84036574832905	5.20863443218202e-09	2.64351452454909e-07	0.691	3.657	1.149	2.811	2.576	1.271	6.495	2.429	1.909	4.756	3.542	1.617	0.801	2.523	2.149	0.000	0.071	0.020	0.000	0.000	0.000	0.000	0.000	0.000	0.000	0.000	0.000
Pdensi_GG_152133_c1_g1	FC_3_3	MC_2_2	712.01317204166	104.035155085414	408.024163563537	2.76931754518619	0.474172503124102	5.84031660828169	5.21017107646197e-09	2.64351452454909e-07	8.169	6.448	3.766	12.203	11.077	11.893	13.852	15.051	7.730	29.551	11.761	13.909	9.574	9.584	6.400	3.807	2.256	2.008	3.126	1.800	4.042	13.545	50.915	82.908	4.659	24.562	5.999
Pdensi_DN16604_c0_g1d471401	FC_3_3	MC_2_2	57.836512746092	288.068738865946	172.952625806019	-2.31616534316738	0.39668228000857	-5.83884246888301	5.25647409937633e-09	2.65825700164363e-07	3.481	3.291	2.432	0.676	1.238	1.442	0.776	4.473	1.431	1.216	1.385	1.885	2.511	1.491	2.885	6.331	8.951	6.480	5.165	4.843	2.448	1.345	5.053	3.326	4.607	3.418	2.472
Pdensi_GG_32521_c0_g1	FC_3_3	MC_2_2	2.7660975544534	478.729620958243	240.747859256348	-7.43574454229464	1.27368019593192	-5.83799965332276	5.28312673612342e-09	2.66889621124512e-07	0.300	0.317	0.618	0.632	0.227	0.045	0.115	0.109	0.025	0.029	0.159	0.025	0.138	0.241	0.095	0.610	9.436	25.075	4.293	0.098	8.210	0.063	0.000	0.043	0.000	0.212	0.149
Pdensi_DN9998_c0_g1d4477	FC_3_3	MC_2_2	79.7306840862047	0	39.8653420431023	8.7075899691401	1.4937649809062	5.82929047102015	5.56635394252806e-09	2.80953628828589e-07	0.000	0.000	0.000	0.722	0.284	0.000	0.740	1.512	3.205	1.108	2.349	2.724	0.000	0.039	0.000	0.000	0.000	0.000	0.000	0.000	0.000	0.000	0.000	0.000	0.000	0.000	0.000
Pdensi_DN17518_c0_g1	FC_3_3	MC_2_2	1863.48263095368	395.761090283614	1129.62186061865	2.23412633358961	0.38342107000841	5.82682201982433	5.64928038352291e-09	2.84892132755199e-07	4.285	11.287	8.377	52.664	32.823	59.291	60.503	44.975	41.371	40.180	73.245	30.871	11.241	35.747	34.367	12.509	9.701	8.245	10.345	22.809	11.118	49.417	5.038	2.340	0.135	0.902	0.000
Pdensi_DN22587_c1_g6	FC_3_3	MC_2_2	94.8070834972115	0.477175601003239	47.6421295491074	7.99053398071094	1.37158415855774	5.82577010011053	5.68498321175413e-09	2.8644440085822e-07	0.000	0.000	0.409	0.783	1.246	0.967	0.770	3.994	4.613	3.340	2.173	1.834	0.087	0.107	0.197	0.000	0.000	0.049	0.000	0.045	0.000	0.470	0.000	0.000	0.000	0.000	0.000
Pdensi_DN11197_c0_g1d268036	FC_3_3	MC_2_2	136.679606953838	1300.36201705845	718.520812006144	-3.24923440784994	0.557881474377954	-5.82423786606803	5.73738123325861e-09	2.888344621546e-07	4.339	4.351	14.523	9.969	5.114	4.338	2.564	5.019	5.235	3.311	3.689	3.595	2.073	3.382	2.176	13.105	27.517	56.159	16.087	15.324	26.690	8.967	0.674	1.297	1.811	3.231	4.349
Pdensi_DN19864_c2_g2	FC_3_3	MC_2_2	5.52711604218418	72.4481986006907	38.9876573214375	-3.71591811658588	0.638040676146205	-5.82395175654034	5.74721727957828e-09	2.89079565084129e-07	0.321	0.186	1.570	0.406	0.124	0.037	0.147	0.216	0.050	0.104	0.156	0.140	0.032	0.164	0.154	2.062	1.966	1.527	0.422	3.559	3.553	1.305	0.217	0.188	0.135	0.181	0.161
Pdensi_DN17310_c0_g1d529581	FC_3_3	MC_2_2	28.7643846973337	287.020541898241	157.892463297788	-3.31567844281836	0.569525479273878	-5.82182635102774	5.82080107460697e-09	2.92023568394679e-07	2.943	0.977	4.380	1.627	0.353	0.212	0.829	0.711	1.278	0.802	0.614	0.802	0.433	0.000	0.366	3.643	7.070	10.709	1.263	2.847	1.886	1.127	0.119	0.000	0.147	0.982	0.818
Pdensi_DN1065_c0_g1d98199	FC_3_3	MC_2_2	538.835324870924	67.3466983335045	303.091011602214	2.99945062403618	0.51525057503971	5.82134357405619	5.83764261668675e-09	2.92616235762878e-07	1.390	6.559	2.604	11.955	7.224	9.209	15.853	10.966	8.264	16.929	13.988	10.833	2.595	8.572	5.577	1.441	2.741	0.875	3.081	4.501	1.289	7.297	13.813	7.322	4.355	2.491	2.379
Pdensi_DN24001_c0_g2d225091	FC_3_3	MC_2_2	399.983485726224	1601.42843938304	1000.70596255463	-2.00204636033802	0.344030083349281	-5.81939329504919	5.90616139067726e-09	2.95796014020528e-07	113.766	128.428	29.047	45.936	67.825	60.444	12.635	14.667	7.744	8.008	14.075	8.878	103.036	136.310	70.941	54.229	40.849	28.543	23.396	51.499	74.541	370.360	142.855	226.489	27.050	47.357	48.055
Pdensi_GG_137073_c1_g1	FC_3_3	MC_2_2	240.059511609258	0	120.029755804629	10.2980996748558	1.77015342985196	5.81763111670894	5.9687439933799e-09	2.9867328068679e-07	0.000	0.000	0.000	4.509	3.342	0.891	15.167	5.477	5.240	11.362	6.918	0.323	0.000	0.000	0.000	0.000	0.000	0.000	0.000	0.318	0.000	0.417	0.000	0.000	0.000	0.000	0.000
Pdensi_DN22821_c0_g1	FC_3_3	MC_2_2	0	79.5056836348716	39.7528418174358	-8.87882894106395	1.52691102132531	-5.81489609876377	6.06715587414131e-09	3.02704389615648e-07	0.000	0.608	0.000	0.000	0.000	0.607	0.000	0.000	0.000	0.000	0.000	0.000	0.000	0.324	0.311	2.010	3.006	1.025	0.311	1.298	1.614	0.000	0.341	0.000	1.652	0.315	0.680
Pdensi_DN22125_c1_g1d125322	FC_3_3	MC_2_2	687.955460796676	97.771936099762	392.863698448219	2.80223894140445	0.481908221876945	5.81488095490514	6.06770515246277e-09	3.02704389615648e-07	5.593	5.513	5.417	11.396	15.623	5.667	21.953	25.721	45.834	15.483	18.951	18.854	3.439	1.337	1.413	4.693	1.608	1.448	0.329	0.000	0.562	0.045	0.000	0.000	0.071	0.000	0.000
Pdensi_DN17975_c0_g1d476518	FC_3_3	MC_2_2	348.894368105083	68.2768847339459	208.585626419514	2.3383678972468	0.402149618554912	5.81467142913006	6.07530976477897e-09	3.02704389615648e-07	4.126	3.396	2.846	2.875	1.555	4.972	6.329	4.574	6.782	8.150	7.928	10.969	5.547	3.635	4.094	2.695	1.363	1.274	1.590	0.805	2.096	0.157	0.065	4.548	24.310	16.722	17.610
Pdensi_DN25675_c0_g1d193428	FC_3_3	MC_2_2	53.5758653593465	225.080984609047	139.328424984197	-2.07423237698714	0.356794648299957	-5.81351874774573	6.11731172623512e-09	3.04536418494422e-07	1.146	1.242	1.917	0.000	0.930	1.648	0.421	0.802	0.000	1.354	1.440	1.345	2.103	1.762	1.266	7.189	5.960	4.175	4.664	2.204	3.845	0.578	3.241	3.835	8.395	5.158	0.929
Pdensi_DN37979_c0_g1d316639	FC_3_3	MC_2_2	0	150.330283785478	75.1651418927389	-9.79582122705885	1.68600605336876	-5.8100747666274	6.24449485588268e-09	3.10072203611731e-07	0.333	0.000	0.000	0.000	0.000	0.000	0.000	0.000	0.000	0.000	0.000	0.000	0.367	0.000	0.000	0.596	6.765	3.642	0.000	0.385	0.478	0.504	0.000	0.000	0.000	0.374	0.000
Pdensi_DN24896_c1_g1	FC_3_3	MC_2_2	490.206920674196	8154.07093507525	4322.13892787473	-4.0559033314066	0.698509135607486	-5.80651436703004	6.37868015480985e-09	3.16465192062501e-07	32.182	43.604	35.044	12.902	16.296	21.294	12.737	11.466	10.499	17.052	12.553	8.368	129.879	29.709	34.956	37.267	236.937	325.514	108.221	4.930	44.018	68.878	27.176	4.403	16.621	18.922	19.365
Pdensi_GG_34785_c0_g1	FC_3_3	MC_2_2	3.3728658608176	150.04323655804	76.7080512094286	-5.47305029094863	0.942675573354722	-5.80586836622016	6.4033255835994e-09	3.17147179287788e-07	0.059	0.055	1.264	0.539	0.020	0.054	0.037	0.245	0.039	0.059	0.128	0.071	0.122	0.058	0.076	0.965	4.845	5.254	65.573	0.147	59.788	0.013	0.135	0.035	0.119	0.038	0.020
Pdensi_DN25296_c0_g1d227052	FC_3_3	MC_2_2	162.310622305122	28.8934184860676	95.6020203955948	2.4877808873899	0.428546929876266	5.8051539142007	6.43069034057862e-09	3.18166022383286e-07	2.610	1.804	1.892	0.789	0.572	6.361	2.066	1.286	8.607	3.477	4.940	4.140	1.568	1.704	4.388	0.896	0.519	0.821	0.781	1.937	0.756	14.770	139.110	116.660	0.286	1.952	0.683
Pdensi_GG_72700_c0_g1	FC_3_3	MC_2_2	0	389.358065078254	194.679032539127	-11.1692620174761	1.9243991548187	-5.80402563028997	6.47413738477641e-09	3.19566496390541e-07	0.000	0.000	4.003	0.338	0.000	0.000	0.000	0.000	0.000	0.000	0.000	0.000	0.000	0.000	0.149	0.239	3.292	25.163	1.417	4.860	32.392	4.795	0.000	0.000	0.000	0.000	0.000
Pdensi_DN22819_c10_g1	FC_3_3	MC_2_2	0	99.1459360875774	49.5729680437887	-9.19338240204269	1.58431626372064	-5.80274444728149	6.52381833883905e-09	3.21566148537373e-07	3.492	1.135	0.350	2.202	0.850	0.377	0.000	0.733	0.833	0.000	0.000	0.000	1.927	0.000	0.000	1.252	1.495	4.672	0.775	1.211	0.502	0.000	2.544	0.000	0.000	0.393	0.424
Pdensi_DN10484_c0_g1d519088	FC_3_3	MC_2_2	144.992608596354	27.7210444609892	86.3568265286716	2.38706388912894	0.411371514428969	5.80269611628908	6.52569972889266e-09	3.21566148537373e-07	1.721	2.585	3.433	3.876	2.982	6.348	4.139	4.218	4.578	3.600	4.444	3.180	2.166	3.623	4.023	0.740	0.734	0.647	1.004	0.696	1.285	2.271	0.459	0.000	0.000	0.084	0.090
Pdensi_DN21654_c2_g2	FC_3_3	MC_2_2	0	70.4702255474635	35.2351127737317	-8.70137123368657	1.49988635921794	-5.80135366936972	6.57816883369739e-09	3.23877422543023e-07	0.232	0.503	0.348	0.295	0.000	0.000	0.000	0.243	0.550	0.000	0.000	0.000	0.129	0.658	0.389	1.146	2.137	1.994	2.319	0.943	0.166	0.000	2.102	0.702	1.047	0.392	0.280
Pdensi_DN24750_c0_g1d72788	FC_3_3	MC_2_2	0	143.07955654178	71.53977827089	-9.72391452524414	1.67635140095618	-5.80064210862812	6.60614610454694e-09	3.24979948182767e-07	0.000	0.000	0.311	0.782	0.000	0.000	0.000	0.000	0.000	0.000	0.000	0.000	0.000	0.000	0.000	0.555	4.646	5.282	41.895	0.000	36.114	12.689	15.819	12.460	0.000	0.000	0.000
Pdensi_DN22723_c4_g2	FC_3_3	MC_2_2	50.2335606076208	202.50610183171	126.369831219665	-2.00870133628715	0.346338355680433	-5.79982350594915	6.6384752333399e-09	3.26294514087373e-07	1.113	1.205	1.335	0.706	0.810	1.338	0.619	1.166	0.790	1.179	1.549	1.182	1.861	1.543	3.484	4.994	4.823	5.601	4.326	4.264	2.233	1.357	3.412	2.691	3.183	1.752	1.073
Pdensi_DN21682_c2_g1	FC_3_3	MC_2_2	12.9968681485846	138.335715155273	75.6662916519288	-3.41753818457439	0.589466519587979	-5.79767988682912	6.72386409705763e-09	3.2993422849272e-07	0.880	0.458	0.823	0.442	0.162	0.128	0.513	0.440	0.348	0.216	0.269	0.540	0.424	0.554	0.423	4.181	3.807	2.605	6.394	3.141	1.475	3.086	1.204	0.942	0.469	0.531	0.396
Pdensi_DN18221_c0_g4	FC_3_3	MC_2_2	0	1797.10909343384	898.554546716921	-13.3763400752422	2.30804861339	-5.79551920944826	6.81101310947033e-09	3.33367299342923e-07	0.000	0.000	13.679	4.170	0.000	0.000	0.000	0.000	0.000	0.000	0.000	0.000	0.000	0.000	0.479	3.274	20.413	108.821	7.639	63.368	145.593	4.844	0.000	0.000	0.000	0.000	0.000
Pdensi_GG_38489_c4_g1	FC_3_3	MC_2_2	0	80.959821707097	40.4799108535485	-8.900895863143	1.53659015555504	-5.79262845786477	6.92932881968893e-09	3.38588765735195e-07	0.000	0.274	3.301	0.320	0.000	0.000	0.000	0.000	0.000	0.000	0.000	0.000	0.000	0.000	0.000	1.359	1.356	3.392	0.280	0.586	1.456	0.769	0.000	0.000	0.000	0.000	0.000
Pdensi_DN21421_c1_g1	FC_3_3	MC_2_2	119.455754521372	18.2319252461481	68.84383988376	2.69235509350837	0.464811792949472	5.79235538845514	6.94060806092046e-09	3.38855391538026e-07	1.616	1.722	1.293	2.163	2.892	2.573	1.594	2.219	2.265	2.704	2.969	3.569	1.734	2.486	1.334	0.612	0.401	0.373	0.169	1.262	0.565	0.567	1.778	0.201	2.556	5.050	6.861
Pdensi_DN28812_c0_g1d196288	FC_3_3	MC_2_2	528.796400958966	90.2860634411387	309.541232200052	2.53938492620516	0.438496018770396	5.7911242462952	6.9916829928206e-09	3.41062852850115e-07	3.176	4.951	6.861	14.177	11.405	11.659	15.679	11.718	16.550	11.676	16.710	12.586	4.955	4.695	4.963	3.873	1.373	1.867	1.408	1.916	1.821	1.742	0.778	0.767	0.000	0.143	0.153
Pdensi_GG_53675_c0_g1	FC_3_3	MC_2_2	546.392134246056	83.3304657037459	314.861299974901	2.70128371282523	0.466603740401248	5.78924573236878	7.07031974388902e-09	3.43746305610163e-07	3.783	7.970	8.224	13.936	12.289	11.791	12.498	15.408	13.718	10.944	18.021	13.340	4.335	8.247	6.618	3.304	2.131	1.067	6.058	1.866	3.034	6.588	1.898	3.246	0.351	0.386	0.206
Pdensi_GG_151039_c0_g1	FC_3_3	MC_2_2	7.04082987560949	418.593169841832	212.816999858721	-5.89226507513761	1.01795990017355	-5.78830764761271	7.10991039143472e-09	3.45382591936506e-07	0.144	0.559	1.424	0.811	0.374	0.772	0.183	0.324	0.420	0.168	0.242	0.150	0.106	0.606	0.311	2.063	3.097	25.888	1.447	1.755	7.026	22.394	1.177	2.327	0.000	0.000	0.094
Pdensi_DN22408_c0_g2	FC_3_3	MC_2_2	286.994650446229	22.1223716385886	154.558511042409	3.71389622456898	0.641821512262199	5.78649383608034	7.18707228398445e-09	3.48839748656179e-07	0.924	2.785	0.935	0.756	2.288	4.200	4.693	4.670	13.814	6.559	7.370	8.300	0.712	1.220	1.345	0.221	0.970	0.423	1.432	3.038	0.663	10.345	10.519	65.440	6.204	10.028	12.125
Pdensi_DN24114_c0_g1d551891	FC_3_3	MC_2_2	47.3738208828982	251.208158962921	149.29098992291	-2.40694195906957	0.416339139305968	-5.78120510860908	7.41673978378493e-09	3.58790181593639e-07	5.266	4.350	3.934	4.265	1.496	1.179	1.506	1.312	1.650	1.327	1.173	1.177	0.868	1.901	1.405	6.300	8.325	4.454	3.221	1.621	0.957	1.908	0.591	0.655	0.398	1.087	0.409
Pdensi_DN988_c0_g1d259025	FC_3_3	MC_2_2	4.94075071146661	174.645742821743	89.7932467666047	-5.1454988745673	0.890775197481541	-5.77642809219991	7.6303089630372e-09	3.68509095778351e-07	0.497	0.537	0.496	0.315	0.100	0.542	0.092	0.346	0.195	0.097	0.105	0.196	0.646	1.148	1.114	1.415	7.755	3.680	1.203	0.798	0.000	0.504	0.712	0.836	1.633	0.931	1.794
Pdensi_DN18549_c0_g3d354668	FC_3_3	MC_2_2	198.49727119785	15.4319010749319	106.964586136391	3.72597620099989	0.645213568298085	5.77479517491874	7.70467515032494e-09	3.71736320554473e-07	0.000	0.000	0.085	8.884	33.019	22.209	9.492	10.189	4.742	5.532	3.680	6.164	5.819	10.076	3.642	0.154	0.465	0.528	1.337	1.094	1.226	0.390	67.787	53.008	0.000	0.000	0.000
Pdensi_DN18812_c1_g3	FC_3_3	MC_2_2	0	159.713231704876	79.8566158524382	-9.88288596173862	1.71141681657784	-5.77468087610621	7.70990684770858e-09	3.71736320554473e-07	0.000	0.039	1.277	0.254	0.000	0.000	0.000	0.000	0.000	0.000	0.000	0.000	0.000	0.000	0.067	0.455	5.548	5.673	3.043	0.871	5.362	1.261	0.000	0.000	0.000	0.000	0.000
Pdensi_DN19099_c2_g6	FC_3_3	MC_2_2	525.004174300991	65.6716357308378	295.337905015915	2.98817287392452	0.517577581502607	5.7733815774041	7.7696218398968e-09	3.73995792055115e-07	3.340	6.864	5.142	9.152	12.464	2.969	13.952	11.985	15.802	11.861	18.933	9.860	5.633	12.277	6.970	2.416	1.925	0.730	1.659	1.386	9.143	10.906	0.000	0.000	0.000	0.337	0.363
Pdensi_GG_75370_c0_g1	FC_3_3	MC_2_2	0	251.734259944768	125.867129972384	-10.539660401355	1.82640205630127	-5.7707230261771	7.89321206252965e-09	3.79630883628905e-07	0.385	2.809	0.384	0.000	0.116	0.210	0.000	0.101	0.114	0.000	0.000	0.000	0.107	0.444	0.538	0.259	4.283	13.965	65.955	8.490	20.251	131.633	59.716	67.287	1.162	0.649	0.347
Pdensi_DN44769_c0_g1d322761	FC_3_3	MC_2_2	1.47549076987144	214.927477208996	108.201483989434	-7.16211956955642	1.2412765896296	-5.76996265731043	7.92891008856546e-09	3.81032907939022e-07	0.000	0.000	1.730	0.000	0.000	0.000	0.000	0.095	0.000	0.107	0.000	0.000	0.000	0.000	0.102	2.621	3.468	9.993	3.657	1.695	1.959	0.555	0.783	0.184	0.828	0.205	0.110
Pdensi_DN27029_c2_g3	FC_3_3	MC_2_2	2309.3094207459	174.776461488918	1242.04294111741	3.71962736004924	0.645975594347359	5.75815463091488	8.50384403723492e-09	4.06981667426746e-07	23.379	30.470	9.673	27.683	64.426	51.153	44.963	59.922	27.571	83.987	67.451	27.550	22.995	41.857	28.668	7.736	4.741	1.241	1.873	3.337	1.702	5.933	3.104	1.703	0.000	5.708	0.818
Pdensi_DN7676_c0_g1d451496	FC_3_3	MC_2_2	8.77319573590135	747.270007497106	378.021601616504	-6.40991807966251	1.11323854764514	-5.75790165838362	8.51659435436845e-09	4.07256963883999e-07	0.409	0.165	0.736	0.814	0.092	0.246	0.222	0.079	0.253	0.357	0.161	0.136	0.184	0.132	0.316	0.695	14.913	39.215	1.110	0.119	0.511	0.076	0.078	0.026	0.080	0.115	0.046
Pdensi_DN24281_c0_g1d132713	FC_3_3	MC_2_2	71.1532503375182	0	35.5766251687591	8.54344822355921	1.48402283897646	5.75695198158251	8.56462601245718e-09	4.09217549606698e-07	0.846	0.913	0.141	0.089	0.425	0.919	1.324	2.648	4.762	1.158	2.363	1.998	0.628	0.894	0.553	0.000	0.000	0.000	0.000	0.000	0.000	0.000	0.000	0.000	0.000	0.000	0.000
Pdensi_DN34120_c0_g2	FC_3_3	MC_2_2	79.1994012886597	0.704998445103858	39.9521998668818	6.90454502643382	1.20108251635967	5.7486017258503	8.99845010113983e-09	4.29134865165845e-07	0.072	0.058	0.072	2.655	1.572	0.173	1.565	1.044	0.252	2.182	1.950	2.002	0.040	0.412	0.000	0.016	0.000	0.023	0.000	0.000	0.000	0.000	0.000	0.000	0.000	0.000	0.000
Pdensi_DN14626_c2_g1	FC_3_3	MC_2_2	46.1871969345212	559.956328049531	303.071762492026	-3.59850048226902	0.625988937006952	-5.74850491683538	9.00360283125123e-09	4.29134865165845e-07	1.251	2.662	1.693	1.067	0.304	0.000	0.222	0.677	0.418	1.796	0.647	1.155	0.654	1.097	1.239	7.576	23.231	10.774	14.083	3.575	4.633	0.659	1.709	0.000	0.529	1.974	1.866
Pdensi_DN18888_c0_g1d405534	FC_3_3	MC_2_2	74.0411508160838	1.21466737138692	37.6279090937353	5.84045213369804	1.01612323516723	5.74777933577793	9.04231382935873e-09	4.30627246819444e-07	0.000	0.000	0.009	0.232	0.218	0.151	0.551	0.671	1.192	1.439	2.353	1.930	0.143	0.226	0.068	0.045	0.063	0.012	0.138	0.363	0.385	0.194	1.115	0.628	0.341	0.903	0.954
Pdensi_GG_47845_c0_g1	FC_3_3	MC_2_2	142.729661577041	22.7756736285089	82.752667602775	2.64291710721114	0.460249371557245	5.74235897002724	9.33666313423481e-09	4.42833290757888e-07	2.421	2.193	1.918	5.888	3.246	3.452	3.460	2.349	1.806	4.639	2.778	3.640	2.386	1.519	1.049	0.644	0.602	0.478	1.550	3.134	0.787	6.818	3.711	4.538	0.000	0.000	0.000
Pdensi_DN48763_c0_g1d41497	FC_3_3	MC_2_2	24.430306468497	190.850660393515	107.640483431006	-2.96707565347198	0.516946012759721	-5.73962382963787	9.4887080666102e-09	4.49312330874245e-07	1.893	0.342	1.106	0.400	0.192	0.860	0.876	2.151	1.123	0.372	0.598	0.930	0.878	1.639	2.811	5.086	3.739	5.781	2.442	2.559	1.132	1.922	2.314	2.220	1.881	2.480	0.952
Pdensi_DN37635_c0_g1d439977	FC_3_3	MC_2_2	0	94.6638963100115	47.3319481550058	-9.12663282183378	1.59051696776803	-5.73815495639834	9.57135247978005e-09	4.52857259279089e-07	0.000	0.000	0.000	0.000	0.001	1.246	0.000	0.000	0.000	0.000	0.000	0.000	0.214	1.467	1.137	0.876	2.195	3.947	0.000	2.614	1.512	0.000	0.000	0.000	0.000	0.059	0.049
Pdensi_GG_51841_c0_g1	FC_3_3	MC_2_2	120.457964488153	6.48494411165364	63.4714542999034	4.27622932156861	0.746126076575191	5.73124228709043	9.96977366086025e-09	4.70179050216713e-07	0.052	1.689	0.289	0.354	0.247	4.450	3.513	1.305	1.468	3.892	2.409	3.036	0.800	9.633	2.039	0.066	0.240	0.182	0.496	0.281	0.037	1.161	0.356	0.000	0.484	3.354	0.185
Pdensi_DN6277_c0_g1	FC_3_3	MC_2_2	629.84795715337	110.905057428764	370.376507291067	2.49403597975084	0.435363787078449	5.7286252411743	1.01247789541105e-08	4.77102539282118e-07	16.085	15.399	13.169	15.817	12.104	14.413	27.214	16.694	23.941	16.461	18.000	14.312	11.308	14.154	11.818	4.936	2.096	1.695	0.783	1.124	1.650	0.700	1.747	1.245	3.433	2.507	4.504
Pdensi_DN8925_c0_g3	FC_3_3	MC_2_2	62.8302913240033	0	31.4151456620016	8.36431100463616	1.46130249677743	5.7238737517261	1.04122137040713e-08	4.89853830818216e-07	0.447	0.485	0.000	0.849	0.816	0.243	0.743	1.174	1.332	1.851	1.694	1.316	0.497	0.516	0.248	0.000	0.000	0.000	0.000	0.518	0.000	0.680	6.541	6.414	0.000	2.512	1.623
Pdensi_DN25849_c1_g2	FC_3_3	MC_2_2	348.167168132767	1469.86248663969	909.014827386226	-2.07745850873432	0.363069203139122	-5.72193535219308	1.0531738500275e-08	4.9467720239064e-07	28.520	37.342	14.352	22.421	18.370	11.839	14.671	8.127	10.254	8.384	10.242	8.313	17.613	23.907	7.602	27.436	51.934	30.970	60.120	101.314	75.960	4.026	21.143	17.810	3.735	26.376	3.649
Pdensi_DN6120_c0_g1d2340	FC_3_3	MC_2_2	1526.59814582107	349.060698691517	937.829422256295	2.12607938159181	0.371750684860669	5.71910010707486	1.07089691442226e-08	5.02596103481594e-07	8.674	35.253	14.338	15.808	30.002	24.901	24.914	37.725	31.702	32.439	54.261	31.511	13.811	29.451	20.960	11.839	9.439	5.655	17.057	11.108	12.269	38.363	35.511	0.243	0.389	0.316	0.091
Pdensi_DN19384_c0_g1d407766	FC_3_3	MC_2_2	7.54629405724251	473.249088796653	240.397691426948	-5.96684022005225	1.04379110692909	-5.71650800667113	1.08735349054152e-08	5.09087882023769e-07	2.648	0.854	2.398	1.120	0.450	0.634	0.267	0.165	0.152	0.337	0.128	0.120	1.249	0.679	0.894	0.943	11.784	21.969	41.133	0.554	27.008	0.605	0.071	0.177	1.374	3.971	2.718
Pdensi_DN25319_c2_g1	FC_3_3	MC_2_2	43.0506115410087	221.690051496966	132.370331518987	-2.36353592651681	0.413746276487803	-5.71252494785047	1.11312091571973e-08	5.20168530392326e-07	0.647	0.702	0.649	0.546	0.525	0.469	1.195	1.360	1.284	1.020	0.818	1.525	1.198	0.996	0.959	5.217	5.560	6.052	3.341	1.999	0.930	0.656	2.368	4.340	4.468	1.938	2.349
Pdensi_DN21514_c0_g1d418890	FC_3_3	MC_2_2	97.0754746482282	5.19472358938288	51.1350991188056	4.28995522802452	0.75098523655692	5.71243616944175	1.11370195351715e-08	5.20168530392326e-07	2.725	1.319	0.316	1.434	0.989	7.417	2.551	1.146	2.407	3.622	2.197	1.707	1.288	1.510	2.916	0.070	0.129	0.164	1.200	0.239	0.194	17.351	6.295	21.816	3.769	4.656	7.332
Pdensi_DN19277_c0_g1d14874	FC_3_3	MC_2_2	74.8729941292631	436.056121897495	255.464558013379	-2.54245362504018	0.445123039062239	-5.71179966419282	1.1178763999682e-08	5.21699558721328e-07	4.823	3.744	3.040	5.458	1.848	0.756	2.598	2.086	1.956	1.877	2.449	1.465	0.632	1.576	0.752	11.554	14.838	6.779	10.932	9.527	1.962	10.666	1.519	1.698	0.414	0.713	0.923
Pdensi_DN20703_c0_g1d493602	FC_3_3	MC_2_2	349.780888899092	80.3249150805266	215.052901989809	2.11173368008027	0.369905847282067	5.708841035081	1.13748067575723e-08	5.29998602132648e-07	1.924	2.183	2.563	5.163	5.174	2.081	7.937	8.458	7.570	10.782	9.335	6.995	1.681	2.044	1.138	2.839	1.917	1.465	1.373	1.071	1.734	0.473	0.543	0.232	0.000	0.000	0.030
Pdensi_GG_31533_c0_g1	FC_3_3	MC_2_2	0.632250348733451	310.313207423598	155.472728886166	-8.96542876195992	1.57106791145204	-5.70658257138849	1.15267001609317e-08	5.36646274052463e-07	0.167	0.090	1.333	1.419	0.050	0.135	0.000	0.087	0.098	0.000	0.000	0.049	0.000	0.000	0.047	0.529	11.971	10.121	44.051	0.000	52.679	0.063	0.000	0.000	0.000	0.000	0.000
Pdensi_DN11148_c0_g1d335521	FC_3_3	MC_2_2	156.274844263798	16.8115466391871	86.5431954514925	3.20089377230223	0.561020401590372	5.70548551038141	1.16011926737634e-08	5.39682660945112e-07	0.237	0.381	0.875	2.201	1.510	2.683	3.982	4.967	5.633	3.202	5.747	3.146	0.204	0.557	0.562	0.608	0.276	0.430	0.300	0.061	0.544	0.118	0.113	0.910	6.538	3.816	5.083
Pdensi_GG_23478_c0_g1	FC_3_3	MC_2_2	952.242088627665	73.7337929021768	512.987940764921	3.68991554193189	0.646750954131944	5.70531132325026	1.16130632634437e-08	5.39803378338155e-07	5.774	10.011	1.476	29.751	29.866	10.040	31.974	24.968	17.734	30.831	32.050	10.887	8.022	12.500	5.190	1.543	3.207	0.777	2.079	3.426	0.000	6.078	11.874	6.615	0.000	0.528	0.000
Pdensi_DN23921_c0_g1d304328	FC_3_3	MC_2_2	192.47279444075	42.0275184229477	117.250156431849	2.18051138122786	0.382673111174757	5.69810451153458	1.2114678184234e-08	5.61326283128726e-07	2.011	2.907	2.383	1.761	2.186	2.285	2.372	3.478	4.754	4.531	4.518	5.855	1.136	2.366	1.860	1.398	1.024	0.805	2.469	6.080	3.340	6.420	4.163	34.275	4.756	6.507	7.592
Pdensi_DN104051_c0_g1	FC_3_3	MC_2_2	767.297107972456	129.086572933471	448.191840452964	2.56458453442577	0.450386746038387	5.69418295938751	1.23964099513429e-08	5.73923208853105e-07	4.838	3.592	7.607	2.103	3.691	1.359	6.301	15.364	22.447	15.484	20.801	23.145	0.924	0.798	0.308	4.583	3.880	1.522	1.071	0.321	1.983	0.842	0.000	0.000	0.000	0.000	0.333
Pdensi_DN6902_c0_g1	FC_3_3	MC_2_2	501.179161088489	95.0523447160555	298.115752902272	2.40456229551756	0.422365880084524	5.69307893676535	1.24768667061052e-08	5.77188978401031e-07	4.691	3.628	2.816	14.615	13.826	6.735	12.219	14.894	23.028	12.799	11.357	14.699	3.733	3.870	2.842	2.523	1.303	3.445	2.524	9.948	9.419	6.740	21.668	17.799	1.806	1.205	1.940
Pdensi_DN9295_c0_g1d48238	FC_3_3	MC_2_2	896.153260063259	80.8969357686062	488.525097915933	3.46043476506151	0.608516516746419	5.68667352459644	1.29537756810724e-08	5.96878804066261e-07	7.160	6.835	8.542	15.841	14.867	12.159	36.205	22.410	29.157	26.977	27.151	15.295	4.825	10.236	9.431	4.113	0.685	1.663	2.107	2.622	1.484	9.798	4.047	9.398	0.136	2.427	13.279
Pdensi_DN23056_c4_g1	FC_3_3	MC_2_2	1429.44673494885	298.732722559095	864.089728753974	2.25344508114117	0.396348939466872	5.68550803787255	1.30424349745079e-08	6.00013870179021e-07	9.023	14.555	12.911	39.601	61.078	20.343	45.123	54.196	56.090	38.131	40.485	32.117	10.459	13.955	9.630	13.144	5.596	4.744	3.904	1.691	6.575	2.902	3.380	4.021	0.000	0.170	0.098
Pdensi_DN40101_c2_g1	FC_3_3	MC_2_2	537.403070133475	128.658342747588	333.030706440531	2.0609785216488	0.362711078834752	5.6821493522335	1.33012424895585e-08	6.09648577728968e-07	1.511	14.758	6.409	8.295	12.980	13.223	16.911	17.897	15.877	11.392	18.127	12.081	3.281	16.236	9.019	3.390	3.985	2.428	1.272	1.459	1.735	4.937	0.503	0.000	0.272	0.988	0.041
Pdensi_DN38499_c1_g1	FC_3_3	MC_2_2	147.853232492091	972.465977364269	560.15960492818	-2.71669394621327	0.478113511848581	-5.68211079354238	1.33042424516425e-08	6.09648577728968e-07	4.844	4.359	6.410	6.108	8.511	9.746	4.995	4.069	8.946	4.278	2.582	4.581	3.918	10.476	5.510	13.302	32.967	26.188	29.102	23.611	24.303	5.171	13.266	1.731	0.920	1.751	1.618
Pdensi_GG_134937_c0_g1	FC_3_3	MC_2_2	237.568199469337	1779.5733359915	1008.57076773042	-2.90460943542718	0.511318359239408	-5.68062809195393	1.34201002772674e-08	6.13508370570193e-07	4.040	5.427	5.624	6.265	5.872	4.238	10.684	5.240	8.595	8.812	3.588	6.028	6.360	3.755	4.143	24.489	64.901	43.085	55.870	41.496	24.922	19.674	11.671	10.034	6.997	3.465	7.934
Pdensi_DN22816_c0_g2	FC_3_3	MC_2_2	96.5142080649425	429.974907719283	263.244557892113	-2.15840142158023	0.380310716522384	-5.67536313811233	1.38394754173619e-08	6.31192877263945e-07	26.567	10.207	6.521	18.698	13.222	21.120	5.463	2.494	2.807	2.004	2.643	2.838	15.523	15.580	10.562	15.307	10.885	7.086	8.021	6.374	7.462	14.561	36.812	89.452	1.468	2.008	3.564
Pdensi_DN39657_c1_g2	FC_3_3	MC_2_2	320.658115109182	1284.39193571678	802.525025412979	-2.00069914906437	0.352573769182418	-5.67455472851479	1.39049858538319e-08	6.33684069498515e-07	53.817	14.435	22.856	14.695	5.848	7.701	10.189	6.257	9.413	9.062	7.624	8.170	112.176	8.064	17.798	22.839	29.187	44.712	20.641	2.055	14.275	11.256	1.124	1.047	5.095	4.212	10.929
Pdensi_DN8368_c0_g1d331302	FC_3_3	MC_2_2	2.74890151129196	502.206453864125	252.477677687708	-7.51190040988565	1.32391006574055	-5.6740262078782	1.39479779058455e-08	6.34649352782317e-07	0.069	0.110	0.261	0.171	0.164	0.073	0.211	0.177	0.146	0.066	0.086	0.054	0.038	0.092	0.051	0.134	14.488	22.055	16.648	0.026	4.172	0.000	0.000	0.000	0.000	0.000	0.000
Pdensi_GG_99216_c0_g1	FC_3_3	MC_2_2	272.970204342185	28.7942207680662	150.882212555126	3.23324703922648	0.570058601395651	5.67178011402803	1.41321293606621e-08	6.42024512313109e-07	4.734	4.764	1.877	9.425	15.122	30.073	11.632	10.579	11.383	5.777	8.850	6.504	7.414	12.016	21.846	0.827	1.080	0.287	4.811	21.871	16.607	87.577	214.994	685.234	0.672	0.583	1.745
Pdensi_DN21021_c2_g1	FC_3_3	MC_2_2	1.53474085381775	86.5511993036846	44.0429700787512	-5.81808245428115	1.02622239113247	-5.66941678972793	1.43284418186461e-08	6.49422118440754e-07	0.000	0.095	0.967	1.058	0.000	0.014	0.027	0.013	0.000	0.015	0.064	0.015	0.000	0.029	0.028	1.386	3.448	1.611	0.376	8.724	6.048	5.787	0.000	0.000	0.000	0.000	0.000
Pdensi_DN13523_c0_g1d461935	FC_3_3	MC_2_2	245.620388958986	34.1768006381394	139.898594798563	2.8241592844303	0.49825345888878	5.66811777027866	1.44374720445946e-08	6.53520209518862e-07	3.277	5.995	4.297	7.103	8.540	7.859	8.490	8.573	6.363	6.184	8.235	4.591	3.514	5.946	4.705	1.425	0.618	0.631	1.025	32.050	6.892	60.267	0.324	0.309	0.618	0.749	0.945
Pdensi_DN39595_c0_g3	FC_3_3	MC_2_2	77.957262409833	0.986844527286304	39.4720534685596	6.29063291609522	1.10983642951336	5.66807211298113	1.44413188095618e-08	6.53520209518862e-07	0.000	0.063	0.000	0.073	0.490	0.282	0.446	1.971	0.887	2.353	1.400	2.282	0.032	0.034	0.000	0.026	0.064	0.000	0.100	0.305	0.084	1.316	0.000	0.475	0.000	0.000	0.000
Pdensi_DN14552_c0_g1d180068	FC_3_3	MC_2_2	202.930338758421	42.4500890901445	122.690213924283	2.24833307924948	0.396692723396629	5.66769427984064	1.447319062521e-08	6.54453614316025e-07	4.554	2.234	1.379	5.698	4.548	9.272	6.634	3.930	6.871	4.375	6.695	4.642	3.624	4.152	5.077	1.320	1.065	0.867	1.427	0.603	0.464	3.165	1.544	7.621	4.116	13.656	5.524
Pdensi_DN34517_c0_g1d567517	FC_3_3	MC_2_2	0	111.629054046182	55.814527023091	-9.36625097888263	1.65264772566632	-5.6674213345172	1.44962572105397e-08	6.54987720981808e-07	0.207	0.223	0.103	0.000	0.125	0.000	0.000	0.000	0.000	0.000	0.000	0.000	0.000	0.000	0.000	0.741	5.151	2.283	1.377	0.000	0.148	0.157	0.000	0.000	0.000	0.000	0.000
Pdensi_GG_125749_c0_g1	FC_3_3	MC_2_2	0	59.3591157051711	29.6795578525855	-8.45856686601212	1.49256290872441	-5.66714261527581	1.45198485998669e-08	6.55544692876535e-07	0.000	0.677	0.000	0.000	0.000	0.000	0.000	0.000	0.000	0.000	0.000	0.000	0.000	0.783	0.000	1.993	1.496	1.078	0.184	0.857	0.132	0.062	0.733	0.000	7.466	6.266	0.000
Pdensi_DN19533_c0_g1d359329	FC_3_3	MC_2_2	0	299.335479161479	149.667739580739	-10.789717846333	1.90522435320239	-5.66322692033467	1.48552499730266e-08	6.69648433330951e-07	0.000	0.000	6.265	0.557	0.000	0.000	0.000	0.000	0.000	0.000	0.000	0.000	0.000	0.000	0.110	0.251	2.906	18.887	0.780	2.418	13.710	7.117	0.000	0.000	0.025	0.000	0.000
Pdensi_DN23946_c0_g1d71006	FC_3_3	MC_2_2	68.0787762719162	0	34.0393881359581	8.47971512912454	1.49763474447946	5.66207158346333	1.49556407060069e-08	6.73131064599209e-07	0.167	0.000	0.166	0.472	0.702	0.180	0.647	2.258	1.100	1.465	1.264	2.551	0.046	0.096	0.000	0.000	0.000	0.000	0.000	0.000	0.060	0.000	0.000	0.000	0.000	0.000	0.000
Pdensi_GG_124397_c0_g1	FC_3_3	MC_2_2	202.152408629205	0	101.076204314602	10.050074462296	1.77559581246394	5.66011385685224	1.51272598868277e-08	6.80329224400176e-07	0.070	0.000	0.000	6.151	2.483	2.241	5.596	2.079	8.999	7.669	0.274	7.748	0.157	0.406	0.000	0.000	0.000	0.000	0.000	0.000	0.000	0.000	0.000	0.000	0.000	0.000	0.000
Pdensi_DN47515_c0_g1d40493	FC_3_3	MC_2_2	0	64.4017270398963	32.2008635199481	-8.57225973315079	1.51513344784821	-5.65775888937379	1.53362377092407e-08	6.88663340838711e-07	2.169	0.000	1.555	1.956	0.000	1.674	0.684	0.000	0.740	0.000	0.000	0.000	1.370	0.000	0.687	1.666	0.996	2.264	2.060	0.000	0.446	3.760	0.377	0.623	0.911	0.348	1.504
Pdensi_DN34023_c1_g5	FC_3_3	MC_2_2	997.344936939175	186.995020167006	592.16997855309	2.40799979924952	0.425708127452049	5.65645719207171	1.54529497849902e-08	6.93369210244633e-07	4.224	10.840	9.049	16.975	21.064	19.309	17.734	28.131	37.236	23.155	25.336	28.760	6.186	9.968	9.146	8.499	2.952	3.320	4.518	12.121	7.967	12.779	35.520	154.121	1.222	2.134	4.157
Pdensi_DN13545_c0_g1	FC_3_3	MC_2_2	207.384128784729	17.3627150874714	112.3734219361	3.6181201844751	0.639775628214437	5.65529542688737	1.55578435810406e-08	6.97537954577996e-07	0.458	1.161	0.358	1.559	0.982	2.308	0.966	1.811	2.867	4.166	4.429	7.472	0.654	0.827	0.808	0.207	0.371	0.696	2.071	1.656	1.161	1.325	5.590	3.743	0.821	1.002	0.574
Pdensi_DN20228_c3_g1	FC_3_3	MC_2_2	282.720137117476	61.9920196841916	172.356078400834	2.18936064036546	0.387293619271412	5.65297369082441	1.57695452039243e-08	7.0648533694194e-07	2.225	7.349	4.054	10.580	12.083	6.672	9.962	9.606	6.732	7.464	9.067	5.370	2.454	8.325	4.856	1.596	1.811	1.303	0.699	3.128	0.930	0.327	1.926	1.254	0.000	0.168	0.233
Pdensi_DN42443_c0_g1d93672	FC_3_3	MC_2_2	239.266221199142	40.7899456187269	140.028083408934	2.56221378703844	0.45326129737278	5.6528404297691	1.57817808088557e-08	7.06489627655511e-07	3.215	2.184	6.270	2.865	5.293	7.094	4.666	5.040	4.802	4.403	8.501	5.620	7.152	4.107	9.740	0.994	0.856	1.258	1.768	1.386	1.729	2.607	3.126	1.675	1.407	0.832	1.797
Pdensi_DN39350_c3_g4	FC_3_3	MC_2_2	0	150.092188744413	75.0460943722065	-9.79261239293258	1.73244510495865	-5.65248062689196	1.58148628365836e-08	7.07426408637833e-07	1.112	0.000	0.000	0.805	0.000	0.000	0.000	0.000	0.000	0.000	0.000	0.000	0.177	0.000	0.000	0.711	1.882	8.537	1.490	0.920	0.000	0.242	0.000	0.000	0.000	0.000	0.000
Pdensi_DN20542_c0_g5	FC_3_3	MC_2_2	1.19313363708178	356.676771661311	178.934952649196	-8.208105315511	1.45251842302985	-5.65094747534389	1.59565847964617e-08	7.1236845115992e-07	0.000	0.063	0.290	0.267	0.256	0.062	0.127	0.081	0.136	0.068	0.024	0.000	0.022	0.022	0.000	0.281	15.664	9.979	17.052	4.825	26.949	10.064	0.119	0.000	0.000	0.000	0.023
Pdensi_DN10160_c0_g1d209635	FC_3_3	MC_2_2	12.9549099315341	2730.63938805862	1371.79714899508	-7.71832174965251	1.36585987160394	-5.6508884330783	1.5962067157752e-08	7.1236845115992e-07	0.286	0.154	13.479	8.323	0.086	0.051	0.338	0.321	0.139	0.640	0.150	0.226	0.053	0.410	0.776	2.523	67.112	130.342	1.519	0.277	0.306	0.000	0.000	0.000	0.000	0.027	0.000
Pdensi_DN22617_c0_g1d223031	FC_3_3	MC_2_2	0	76.4343251917735	38.2171625958868	-8.81780504786386	1.56154997789037	-5.64682858231446	1.63434641118939e-08	7.27715560409927e-07	0.055	0.000	1.301	0.578	0.000	0.000	0.000	0.000	0.000	0.000	0.000	0.000	0.000	0.000	0.000	0.914	1.956	2.827	0.155	0.054	0.479	0.066	0.000	0.000	0.000	0.000	0.000
Pdensi_DN37987_c0_g1d150018	FC_3_3	MC_2_2	0	60.2447779536878	30.1223889768439	-8.47521457466434	1.50112708145666	-5.64590078971874	1.64318587613241e-08	7.31092089047414e-07	0.162	0.351	0.325	0.206	0.000	0.177	0.180	0.511	0.000	0.000	0.000	0.000	0.542	0.187	0.361	1.162	1.572	1.783	0.717	0.188	0.000	0.494	0.397	0.000	0.000	0.000	0.000
Pdensi_DN23194_c0_g3d128592	FC_3_3	MC_2_2	62.5956913434669	0	31.2978456717335	8.35886617808825	1.48083369853481	5.6447028362191	1.65466798004048e-08	7.35638332822276e-07	0.746	3.326	1.117	20.001	24.222	5.188	9.624	3.022	3.237	1.644	2.004	1.210	1.455	4.583	1.148	0.000	0.000	0.000	0.000	0.325	0.000	0.000	0.000	0.000	0.000	0.000	0.000
Pdensi_GG_23124_c0_g1	FC_3_3	MC_2_2	484.31146966436	96.7589080938772	290.535188879119	2.31064623561107	0.409956791596985	5.63631651669912	1.73725947727072e-08	7.70591101671091e-07	3.872	6.624	3.355	3.932	3.767	4.777	9.570	6.208	11.399	11.966	13.837	11.692	3.297	4.443	2.908	3.951	2.197	1.392	2.136	0.804	1.099	2.895	10.200	11.410	3.704	4.578	3.217
Pdensi_DN19241_c1_g2	FC_3_3	MC_2_2	507.2108718438	4360.63165708946	2433.92126446663	-3.10393335569227	0.550898809875245	-5.63430760795287	1.75763053603681e-08	7.79033257236849e-07	829.048	379.303	150.867	83.369	81.705	29.260	51.918	15.971	4.259	15.268	17.471	6.557	228.123	226.661	64.087	145.206	148.005	42.050	29.072	53.274	14.885	136.787	171.175	111.270	366.269	313.990	153.142
Pdensi_DN3506_c0_g1d381844	FC_3_3	MC_2_2	0	73.3759420669333	36.6879710334666	-8.75899279231172	1.55472979207411	-5.63377175697307	1.76310332859123e-08	7.8028614249558e-07	0.000	1.363	0.000	0.000	0.000	0.000	0.000	0.000	0.635	0.000	0.000	0.000	0.000	0.000	0.000	0.911	2.020	2.545	1.398	1.940	0.000	0.072	0.000	0.000	0.000	0.000	0.097
Pdensi_DN20580_c1_g1	FC_3_3	MC_2_2	14.9414721707726	922.94159646443	468.941534317601	-5.94806664661843	1.05581125782054	-5.63364578901795	1.76439227405398e-08	7.8028614249558e-07	0.321	0.820	4.305	0.751	0.576	0.157	0.349	0.332	0.156	0.425	0.440	0.285	0.178	0.414	0.316	0.702	36.649	29.806	10.385	96.108	85.030	38.954	0.148	0.054	0.104	0.150	0.032
Pdensi_GG_17781_c0_g1	FC_3_3	MC_2_2	561.065188145872	14.9555192982359	288.010353722054	5.21356715354164	0.925435365688491	5.63363725532893	1.76447962664819e-08	7.8028614249558e-07	0.000	0.888	0.294	4.735	5.053	3.437	6.909	16.235	19.875	11.284	22.187	9.975	0.000	1.160	0.140	0.450	0.679	0.000	0.000	0.000	0.000	0.000	0.000	0.000	0.000	0.000	0.000
Pdensi_DN34073_c0_g1d201036	FC_3_3	MC_2_2	92.6778362395424	0.704998445103858	46.6914173423231	7.12874923140708	1.26555090581359	5.63292175657223	1.77181857556589e-08	7.82936627362435e-07	0.260	0.112	0.114	0.013	0.025	1.987	0.699	1.022	5.434	1.308	2.764	3.117	0.242	0.214	0.269	0.028	0.000	0.052	0.000	0.036	0.134	0.000	0.000	0.042	0.000	0.000	0.000
Pdensi_DN32793_c0_g1d565911	FC_3_3	MC_2_2	69.5127412220143	0	34.7563706110071	8.50971673200279	1.51077565379762	5.63268061052745	1.77429870895583e-08	7.83437690943804e-07	0.000	0.000	1.149	0.000	0.000	4.206	0.000	0.000	0.000	1.188	1.490	2.696	0.000	0.000	0.000	0.000	0.000	0.000	0.000	0.000	0.000	0.000	0.000	2.135	0.000	0.000	0.000
Pdensi_GG_147420_c0_g1	FC_3_3	MC_2_2	63.1182466295488	0	31.5591233147744	8.37056289500106	1.4862706216242	5.63192380527153	1.78210419423609e-08	7.86287609459922e-07	0.000	0.200	0.369	0.933	2.239	1.129	1.226	1.160	4.161	1.305	1.397	2.170	0.000	0.425	0.205	0.000	0.000	0.000	0.000	0.000	0.264	0.000	0.000	0.370	0.000	0.000	0.000
Pdensi_DN22452_c0_g1d496342	FC_3_3	MC_2_2	12911.3129942991	3209.73255490098	8060.52277460002	2.00757214678255	0.356493025869864	5.63144858692243	1.78702249981392e-08	7.87860313630083e-07	50.529	159.345	102.092	132.665	186.973	113.315	204.835	254.313	262.644	341.287	384.382	274.489	46.758	116.003	79.479	132.986	69.283	48.805	60.304	53.255	62.404	190.346	82.275	1.006	1.206	0.710	0.106
Pdensi_DN24008_c0_g7	FC_3_3	MC_2_2	253.278846912928	52.4488498862569	152.863848399593	2.28645836103402	0.406241124652207	5.62832815853273	1.81964657756065e-08	7.9861351604615e-07	3.109	3.250	5.800	3.672	6.755	7.402	5.266	5.703	5.451	6.411	7.422	5.776	5.415	4.921	8.259	1.213	0.965	1.816	1.639	2.021	3.043	4.469	1.258	2.706	0.634	1.180	2.147
Pdensi_GG_142558_c0_g1	FC_3_3	MC_2_2	41.3437368380643	293.751368766469	167.547552802267	-2.82711362987003	0.502364432758914	-5.62761502510025	1.82718317783533e-08	8.01316896890013e-07	3.550	2.722	3.340	5.135	4.443	1.417	2.616	1.922	0.911	0.853	1.595	0.747	5.813	3.631	2.672	6.951	5.274	10.160	14.690	3.277	5.562	1.687	0.179	0.000	48.900	65.494	60.102
Pdensi_DN23124_c0_g1d21375	FC_3_3	MC_2_2	502.278101430382	57.5854097352158	279.931755582799	3.11141072633289	0.553242927601974	5.6239502957937	1.86639372397212e-08	8.17896454520191e-07	0.128	0.686	0.825	16.282	15.350	7.988	20.148	19.644	17.779	13.825	16.376	8.720	0.212	3.553	2.687	2.711	0.667	1.157	0.543	1.927	1.049	0.048	0.039	0.000	0.000	0.000	0.000
Pdensi_DN19223_c1_g1d482829	FC_3_3	MC_2_2	87.917697023879	440.51457856922	264.21613779655	-2.32653469787535	0.413863694134871	-5.62149985815661	1.89306654322407e-08	8.28960876971167e-07	11.578	9.065	8.283	7.349	2.704	2.188	4.224	3.116	3.929	2.137	1.556	3.122	2.123	4.624	2.399	13.271	12.674	7.836	5.587	7.068	3.675	4.042	2.045	1.441	1.195	0.755	0.877
Pdensi_DN19981_c4_g1	FC_3_3	MC_2_2	0	74.1024704248391	37.0512352124196	-8.77318165288813	1.56081987967552	-5.62088026115607	1.89986921216135e-08	8.31314200533398e-07	0.000	0.000	0.111	0.513	0.000	0.000	0.000	0.000	0.000	0.000	0.000	0.000	0.000	0.000	0.000	0.905	2.025	2.591	0.883	0.043	1.525	1.381	0.000	0.000	0.000	0.000	0.000
Pdensi_DN11009_c0_g1d104057	FC_3_3	MC_2_2	0	203.233664026999	101.616832013499	-10.2308130745903	1.82056027198247	-5.61959591892536	1.91404591686662e-08	8.36888175642145e-07	0.000	0.322	1.241	0.478	0.458	0.088	0.000	0.076	0.000	0.000	0.000	0.000	0.000	0.375	0.031	0.253	5.224	9.422	0.539	1.335	4.773	4.985	0.000	0.000	0.000	0.000	0.000
Pdensi_DN30769_c0_g1d503707	FC_3_3	MC_2_2	0	90.9968313244578	45.4984156622289	-9.0698742815573	1.61404730492522	-5.61933609621034	1.91692633257332e-08	8.37518354733011e-07	0.000	0.000	1.213	0.000	0.000	0.435	0.000	0.423	0.000	0.000	0.000	0.000	0.444	1.859	0.890	0.723	2.586	3.424	5.370	1.394	0.580	0.000	0.000	0.000	0.000	0.000	0.000
Pdensi_DN18748_c0_g1d532538	FC_3_3	MC_2_2	3.34738381844835	202.345654421825	102.846519120137	-5.91249678379408	1.05287804230579	-5.61555711699126	1.95929920300088e-08	8.54747949159213e-07	3.332	0.570	1.633	0.599	0.000	0.114	0.058	0.110	0.124	0.124	0.067	0.062	1.176	0.122	0.059	1.382	1.910	11.762	0.000	0.000	0.303	0.000	0.000	0.000	0.000	0.000	0.000
Pdensi_DN26777_c0_g1d140329	FC_3_3	MC_2_2	0	191.430736554931	95.7153682774657	-10.1441475172282	1.80909487840157	-5.60730542015077	2.05500839112291e-08	8.95159194085244e-07	0.000	0.000	0.971	0.000	0.000	0.000	0.000	0.000	0.000	0.000	0.000	0.000	0.135	0.000	0.000	0.435	2.363	11.306	1.346	0.000	5.392	0.000	0.000	0.000	0.000	0.682	6.521
Pdensi_DN8039_c0_g1	FC_3_3	MC_2_2	9.79356236413246	82.5867327189511	46.1901475415418	-3.07289268372268	0.548161274199226	-5.6058186310437	2.07272924540333e-08	9.02203075284161e-07	0.212	0.230	0.638	1.341	0.258	1.843	0.470	1.559	1.009	0.251	0.268	0.250	0.000	0.489	0.707	1.899	2.277	2.069	2.344	1.473	0.305	0.322	1.552	8.955	0.627	0.238	1.282
Pdensi_DN34322_c0_g1d86240	FC_3_3	MC_2_2	106.177230878521	2.83037549716869	54.5038031878451	5.26125321064604	0.938592911021732	5.6054687275645	2.07692121661946e-08	9.03236563221792e-07	0.000	0.000	0.000	0.804	0.770	0.776	3.070	1.207	1.030	2.621	1.414	4.213	0.578	2.530	0.135	0.036	0.132	0.050	0.362	0.186	0.000	0.121	2.455	0.000	0.185	0.000	0.000
Pdensi_GG_156213_c0_g1	FC_3_3	MC_2_2	1854.3195004924	364.472068635544	1109.39578456397	2.34297081500704	0.417987461231623	5.60536148166584	2.07820770869816e-08	9.03236563221792e-07	22.627	39.414	24.689	70.404	100.776	87.008	68.684	64.468	56.361	46.928	56.335	40.373	32.149	66.481	60.187	16.126	7.415	5.104	6.908	6.317	11.336	60.213	49.624	58.347	4.155	7.690	5.397
Pdensi_DN23429_c0_g1d191463	FC_3_3	MC_2_2	0	98.0894786889467	49.0447393444734	-9.17818227656968	1.63765362158553	-5.60447102830185	2.08891926016252e-08	9.07214516898643e-07	0.000	0.000	0.518	0.979	0.000	0.000	0.000	0.271	0.000	0.000	0.000	0.000	0.000	0.000	0.000	0.693	2.491	4.090	0.572	3.586	0.000	5.098	0.000	0.000	0.381	0.870	3.128
Pdensi_DN25089_c1_g2	FC_3_3	MC_2_2	317.962225615323	24.4696586002264	171.215942107775	3.67322955192962	0.655570322179105	5.6031053079399	2.10545216891779e-08	9.13032000166465e-07	0.342	0.381	0.279	2.512	2.620	5.720	2.316	1.919	6.462	4.206	8.179	12.248	1.100	1.310	1.586	1.124	0.525	0.276	0.643	0.356	0.698	0.050	6.359	0.000	0.000	0.000	0.000
Pdensi_DN14093_c0_g1d52423	FC_3_3	MC_2_2	232.33386472805	0	116.166932364025	10.2507145848695	1.82994161188901	5.60166210674227	2.12306106311369e-08	9.18614584601966e-07	0.000	0.000	0.037	0.000	0.135	0.202	0.288	0.156	0.835	1.494	0.664	15.832	0.000	0.000	0.084	0.000	0.000	0.000	0.511	0.568	0.000	5.602	199.160	14.031	0.000	0.000	0.000
Pdensi_DN48220_c0_g1	FC_3_3	MC_2_2	1104.07864848093	77.884151380851	590.98139993089	3.81348003804829	0.680887285296652	5.60075084437334	2.1342531727039e-08	9.22771156305173e-07	3.220	7.409	15.548	15.254	24.901	22.846	22.338	29.555	25.342	21.792	39.271	24.437	8.981	14.255	18.540	4.622	0.717	0.949	6.632	0.254	0.625	7.092	0.067	0.000	0.668	0.551	0.852
Pdensi_GG_114270_c1_g1	FC_3_3	MC_2_2	417.233540069539	92.3746631692691	254.804101619404	2.17283706308237	0.387989268446358	5.60025041873748	2.14042373381214e-08	9.24752038700309e-07	7.028	8.785	10.082	8.638	10.561	12.169	11.511	8.902	11.672	8.889	14.835	8.568	10.441	10.223	12.732	2.988	1.722	2.443	3.288	2.353	3.619	5.100	2.483	4.093	0.774	1.955	2.160
Pdensi_DN20049_c3_g1	FC_3_3	MC_2_2	24.6457515628783	162.864728232384	93.7552398976314	-2.72706704633234	0.486993273174177	-5.59980434341027	2.1459387184242e-08	9.26446955915538e-07	0.946	0.996	0.462	0.693	0.494	0.000	0.989	0.417	0.216	0.455	0.644	0.799	0.575	0.990	0.671	4.346	5.078	2.982	7.617	0.924	0.413	0.495	0.729	0.793	2.242	1.966	1.501
Pdensi_DN14853_c0_g2d524820	FC_3_3	MC_2_2	1027.52544474129	182.865356489568	605.195400615431	2.48371246588452	0.443587014589338	5.59915503429217	2.15399101351311e-08	9.28545637203027e-07	8.833	18.738	7.473	14.790	15.506	13.794	19.179	15.684	18.065	26.432	27.174	25.990	9.041	12.238	9.476	7.428	4.795	2.041	2.070	0.722	1.107	6.653	5.344	9.672	2.454	2.995	3.768
Pdensi_DN16531_c0_g1d279248	FC_3_3	MC_2_2	502.049437342647	91.5641845044943	296.806810923571	2.4416685721624	0.436155622621477	5.59815911001434	2.16639882321518e-08	9.3251291357863e-07	2.542	8.166	5.166	10.216	13.327	8.067	13.209	13.902	12.816	14.132	12.603	12.165	3.240	7.042	5.083	3.859	2.057	1.241	1.412	1.376	0.873	2.950	0.657	0.343	0.028	0.253	0.138
Pdensi_DN20886_c2_g8	FC_3_3	MC_2_2	100.102701552632	8.4161550363468	54.2594282944894	3.54125599469199	0.632646404219032	5.59752805212491	2.17429679379094e-08	9.35220814571008e-07	0.400	1.664	1.169	2.750	2.449	2.384	2.491	2.270	4.246	2.841	1.905	3.004	0.611	0.920	1.017	0.268	0.269	0.115	0.000	0.148	0.036	0.044	0.000	0.000	0.098	0.283	2.058
Pdensi_DN26138_c0_g1	FC_3_3	MC_2_2	98.0266829238544	1215.43566920207	656.731176062961	-3.63147750882082	0.649023282167648	-5.59529620677427	2.20245419041376e-08	9.45933756939625e-07	3.320	4.993	4.644	4.380	5.265	3.852	4.912	5.329	4.028	2.232	3.139	2.236	3.444	4.750	1.597	8.089	32.703	48.972	42.644	3.636	30.701	0.871	0.724	0.511	2.050	0.629	0.818
Pdensi_DN23511_c3_g3	FC_3_3	MC_2_2	451.448951778456	1944.82482733438	1198.13688955642	-2.10770148161518	0.376753378312676	-5.59437977983026	2.21411824014854e-08	9.50242073036023e-07	66.417	35.485	27.541	36.020	10.765	12.310	23.242	14.802	17.294	13.546	8.729	12.702	12.131	15.669	9.772	77.557	44.094	30.066	44.040	35.973	13.147	23.865	17.023	10.276	72.380	52.875	54.155
Pdensi_GG_71936_c0_g1	FC_3_3	MC_2_2	0	202.807582611696	101.403791305848	-10.2275289863802	1.82871189471049	-5.59275029377956	2.23500619125181e-08	9.58499781179735e-07	0.000	0.000	0.996	0.314	0.000	0.000	0.000	0.000	0.000	0.000	0.000	0.000	0.000	0.000	0.000	0.444	2.128	12.398	0.824	0.287	12.546	0.000	0.000	0.000	0.000	0.000	0.000
Pdensi_DN32139_c0_g1	FC_3_3	MC_2_2	69.3897084383669	0	34.6948542191834	8.50735060696678	1.52137029912294	5.59190002057437	2.245981437635e-08	9.62497317706968e-07	1.279	1.593	0.238	0.969	1.346	2.474	0.688	1.792	0.000	1.191	2.754	1.408	1.151	0.798	0.503	0.000	0.010	0.000	2.139	0.586	0.401	0.301	0.242	0.398	0.000	0.000	0.000
Pdensi_DN11158_c0_g1d387732	FC_3_3	MC_2_2	75.3619730212367	0.227822844100618	37.7948979326686	7.67205782954638	1.37286239641744	5.58836621176822	2.29215868861497e-08	9.79401373293955e-07	0.105	0.168	0.052	0.366	0.121	0.103	0.355	0.071	0.000	2.352	1.588	1.889	0.027	0.000	0.000	0.022	0.000	0.000	0.000	0.000	0.000	0.000	0.000	0.000	0.000	0.000	0.000
Pdensi_DN24410_c0_g2	FC_3_3	MC_2_2	542.117324243185	95.5221017689519	318.819713006068	2.49856911892587	0.447249256504424	5.58652492449958	2.31658313669969e-08	9.89111314918381e-07	4.017	18.667	9.490	8.028	12.134	11.850	13.700	10.247	12.802	20.373	9.054	12.586	10.324	15.463	9.213	3.571	1.736	2.099	1.329	1.508	2.067	1.513	0.274	0.199	0.672	3.982	0.226
Pdensi_DN52614_c0_g1	FC_3_3	MC_2_2	0	56.4169914289086	28.2084957144543	-8.38094990883625	1.50077272207149	-5.58442313454909	2.34477192219476e-08	9.9968019622012e-07	1.010	0.365	0.676	0.425	1.639	0.363	1.113	1.060	0.803	0.000	0.000	0.000	0.372	1.164	0.373	1.207	1.441	1.638	0.000	0.389	0.484	1.020	0.817	0.677	2.964	0.379	0.817
Pdensi_DN22200_c1_g5	FC_3_3	MC_2_2	1652.71478964445	10173.2509382412	5912.98286394282	-2.62179024070478	0.469601018248249	-5.58301651577511	2.36382287522404e-08	1.00706468555299e-06	15.325	21.198	221.251	98.554	57.526	105.446	41.229	30.165	57.109	30.860	39.424	57.714	37.083	68.726	83.617	124.013	267.891	366.469	65.260	106.102	95.665	610.893	1546.141	1392.269	5.923	13.412	13.565
Pdensi_DN18086_c1_g2	FC_3_3	MC_2_2	6.67374061650427	163.113485890797	84.8936132536508	-4.60471445332907	0.82524165723656	-5.57983763052948	2.40743209471577e-08	1.02339604225039e-06	1.064	0.690	0.850	0.404	0.000	0.000	0.236	0.334	0.126	0.250	0.135	0.125	0.237	0.123	0.119	1.336	4.611	6.138	2.835	1.605	1.066	0.648	1.043	0.214	0.000	0.239	0.000
Pdensi_DN24705_c0_g1d226235	FC_3_3	MC_2_2	325.634008647835	75.8022996988141	200.718154173324	2.09457634368659	0.375440443422054	5.57898431131981	2.41927057577985e-08	1.02767788633638e-06	3.825	6.251	6.796	6.540	9.316	8.882	5.456	8.286	11.569	6.841	7.343	11.046	3.938	7.301	4.720	2.600	1.618	1.656	4.319	3.921	10.627	5.722	5.173	4.609	1.685	2.519	3.804
Pdensi_DN12589_c0_g1d176330	FC_3_3	MC_2_2	403.87993473577	51.3723955334152	227.626165134593	2.98874797822784	0.535736082829273	5.57876923735279	2.422263297179e-08	1.02819864947213e-06	4.708	2.223	0.797	10.683	9.233	25.202	8.850	7.105	8.989	14.058	6.029	11.228	5.761	9.106	6.737	0.772	1.397	1.684	6.349	31.512	7.941	131.067	50.067	199.686	19.634	36.773	21.772
Pdensi_DN26569_c0_g1d430218	FC_3_3	MC_2_2	2.14596418215876	548.708580113766	275.427272147962	-7.99827767670301	1.43373773322016	-5.57861977918303	2.42434510046968e-08	1.02833227016715e-06	0.359	0.152	0.131	0.041	0.040	0.000	0.000	0.165	0.039	0.039	0.065	0.039	3.632	0.178	0.416	0.053	14.693	25.335	28.069	5.014	1.618	18.592	8.349	8.238	0.204	0.096	0.000
Pdensi_DN16319_c0_g1d111066	FC_3_3	MC_2_2	69.4954584700967	0	34.7477292350483	8.50938125250823	1.52579754115243	5.57700548270719	2.44694160056021e-08	1.03716105889441e-06	2.717	0.431	0.057	0.359	1.694	1.428	1.821	2.048	7.558	0.936	2.214	2.232	1.292	2.725	1.255	0.000	0.000	0.000	0.000	0.033	0.000	0.000	0.000	0.000	0.000	0.000	0.000
Pdensi_DN21403_c2_g1	FC_3_3	MC_2_2	0.6029373291332	531.217636812349	265.910287070741	-9.77129029204506	1.75210866597471	-5.57687458649101	2.44878278452777e-08	1.03718604751367e-06	0.000	0.180	0.093	0.093	0.246	0.080	0.041	0.097	0.065	0.022	0.024	0.000	0.041	0.107	0.021	0.051	13.870	24.898	3.022	0.087	2.986	0.028	0.023	0.000	0.232	0.690	0.022
Pdensi_DN52367_c0_g1	FC_3_3	MC_2_2	7.17144701994092	374.673633267571	190.922540143756	-5.7103667961039	1.02429905800406	-5.57490193072231	2.47669348304639e-08	1.04748295014075e-06	0.911	0.000	0.914	0.000	0.000	0.000	0.000	0.000	0.000	0.000	0.288	0.268	0.000	0.263	0.253	4.486	6.600	16.943	7.054	2.638	2.620	0.000	0.555	0.000	0.000	0.767	0.551
Pdensi_DN18694_c0_g1d284318	FC_3_3	MC_2_2	794.892023630709	133.582696730721	464.237360180715	2.56418493487469	0.459979525788849	5.57456319491004	2.48151714398868e-08	1.04876086936503e-06	0.151	0.631	4.885	2.796	4.608	4.795	8.154	23.070	25.337	16.854	25.077	19.626	0.766	2.314	1.242	5.706	3.101	1.644	2.498	1.421	1.737	2.582	4.516	6.771	0.000	0.238	0.262
Pdensi_GG_107174_c0_g1	FC_3_3	MC_2_2	500.475818508147	89.7736981648156	295.124758336481	2.46818512150769	0.442851020902006	5.5733982874883	2.49817533515509e-08	1.05503491875679e-06	6.530	20.170	4.460	8.923	12.815	6.355	10.447	13.591	8.454	16.784	12.852	9.160	6.557	12.622	3.248	3.581	2.005	1.421	3.135	1.492	28.764	1.020	28.563	49.998	5.650	11.081	3.473
Pdensi_GG_9794_c0_g1	FC_3_3	MC_2_2	323.569441816885	42.9405548865238	183.254998351705	2.8984065487505	0.520103428101159	5.57275032647309	2.50748810495839e-08	1.05819998372849e-06	3.695	10.007	5.240	12.586	9.284	7.138	10.284	6.886	6.558	6.453	12.480	6.123	4.102	8.733	4.430	1.762	0.792	0.794	1.055	0.493	1.396	0.384	1.874	0.860	3.136	1.523	0.458
Pdensi_DN20826_c0_g4d292635	FC_3_3	MC_2_2	0.910776504292112	90.8346041716532	45.8726903379726	-6.62899197538765	1.19040610486192	-5.56868109825138	2.56674763985153e-08	1.08007552891395e-06	0.318	0.120	3.190	0.840	0.067	0.020	0.020	0.058	0.000	0.022	0.047	0.000	0.083	0.064	0.105	1.115	3.113	2.532	1.979	0.065	2.000	6.844	2.494	1.708	0.058	0.000	0.045
Pdensi_GG_116731_c7_g1	FC_3_3	MC_2_2	366.776911165995	76.4100029516494	221.593457058822	2.26118701524511	0.406230368696089	5.56626778668228	2.60253199304389e-08	1.09355199904103e-06	3.485	3.017	4.296	9.277	8.307	3.681	6.844	8.881	12.778	12.583	7.492	8.357	3.495	3.353	2.206	2.500	1.257	2.137	3.221	2.830	2.330	2.655	0.285	1.637	0.698	2.350	2.239
Pdensi_DN3551_c0_g1	FC_3_3	MC_2_2	386.645990355652	30.4912990019774	208.568644678815	3.63428353431038	0.653496140955208	5.56129303074106	2.67783125811736e-08	1.12356934316797e-06	2.301	3.869	3.708	9.947	12.613	10.482	10.495	10.498	16.756	9.084	11.415	9.445	3.324	6.152	6.045	1.730	0.409	0.322	0.123	0.073	0.080	0.000	0.000	0.085	0.000	0.244	0.000
Pdensi_DN41254_c0_g1d152797	FC_3_3	MC_2_2	0	98.9863779398011	49.4931889699005	-9.1916647637127	1.65285410159234	-5.561086580393	2.68100140549121e-08	1.12381011017206e-06	2.065	2.800	2.072	2.610	0.943	0.839	1.142	1.897	1.847	0.000	0.000	0.000	1.144	0.894	0.573	1.618	0.830	5.034	0.000	0.896	0.371	0.000	0.000	0.000	2.283	0.290	0.939
Pdensi_DN25356_c0_g1d138327	FC_3_3	MC_2_2	168.262397203589	14.1768975729928	91.219647388291	3.51806963516636	0.632632075341295	5.56100421128412	2.68226724006632e-08	1.12381011017206e-06	2.638	6.911	2.173	3.188	6.006	1.938	2.364	3.996	2.085	4.332	4.693	4.009	3.987	5.166	3.409	0.734	0.188	0.213	0.000	0.647	0.245	0.000	0.000	0.000	0.329	0.000	0.154
Pdensi_GG_157997_c3_g2	FC_3_3	MC_2_2	81.8437735127789	0	40.9218867563894	8.74546940018358	1.57382801997756	5.5568138889205	2.74743429321131e-08	1.15028551171026e-06	0.000	0.974	0.329	0.830	1.459	0.989	1.322	1.886	0.734	2.125	0.827	3.383	0.389	0.345	0.353	0.000	0.000	0.000	0.996	2.113	1.371	4.283	5.534	2.687	5.323	6.568	10.387
Pdensi_DN37273_c0_g2	FC_3_3	MC_2_2	87.569061012405	6.702385239001	47.135723125703	3.77789772408277	0.680111485929232	5.55482123481719	2.77896012960571e-08	1.16181295763315e-06	0.000	0.098	0.334	0.650	0.622	1.082	2.900	1.489	2.674	2.174	2.425	2.167	0.034	0.245	1.234	0.110	0.101	0.267	0.139	0.035	0.174	0.825	13.584	3.594	0.047	0.000	0.000
Pdensi_GG_35088_c0_g1	FC_3_3	MC_2_2	267.471928934962	1401.33250328047	834.402216107714	-2.38960880659902	0.430785820282586	-5.54709253204177	2.904590428943e-08	1.21172433407001e-06	123.076	72.596	45.617	72.742	40.631	14.831	29.092	11.175	6.749	8.951	8.137	3.637	77.864	38.568	7.216	50.949	33.212	24.504	23.284	6.348	13.227	0.318	0.000	0.000	0.213	0.314	0.000
Pdensi_DN21118_c0_g1	FC_3_3	MC_2_2	175.605717946388	20.9538573549995	98.2797876506938	3.08212100142152	0.555728232262176	5.54609397632234	2.92121857723736e-08	1.21778822579445e-06	1.817	2.298	2.159	1.912	5.533	3.928	2.674	6.041	3.614	3.582	6.480	3.561	2.345	5.649	3.692	0.543	0.324	0.738	3.020	2.489	2.615	5.514	1.105	3.045	0.000	1.703	2.939
Pdensi_DN30930_c0_g1d503864	FC_3_3	MC_2_2	240.672303751622	37.8209875358711	139.246645643746	2.65545710074642	0.478924916758283	5.54462089531803	2.94591735266207e-08	1.2263276556189e-06	3.290	11.484	8.058	5.786	17.773	14.131	7.504	4.988	5.649	4.748	8.083	5.814	10.771	11.813	11.996	1.472	0.590	0.892	1.212	2.753	3.674	0.000	0.892	0.000	0.000	0.000	0.000
Pdensi_DN11054_c0_g2	FC_3_3	MC_2_2	23248.3961890243	3680.61807235285	13464.5071306886	2.6591443721857	0.47960172638741	5.54448457101197	2.94821328332847e-08	1.22640614893913e-06	71.733	119.031	90.321	420.197	239.670	165.498	762.435	324.877	543.864	1107.186	312.554	383.622	192.535	108.836	114.721	98.262	86.910	95.961	102.484	91.127	78.415	190.184	216.998	40.335	0.399	0.624	0.359
Pdensi_DN18839_c0_g3	FC_3_3	MC_2_2	3992.31453671377	861.609130569671	2426.96183364172	2.21081466967859	0.398893036222413	5.5423746942674	2.98396929417218e-08	1.23862394467649e-06	2.213	2.325	3.214	3.810	2.425	23.189	20.050	21.919	54.523	136.421	62.028	111.046	24.538	13.137	10.365	33.945	18.272	14.966	31.797	5.461	7.676	41.940	126.391	46.327	0.000	0.000	0.000
Pdensi_DN21541_c0_g1	FC_3_3	MC_2_2	369.260968784741	43.3000961189174	206.280532451829	3.06872603476631	0.554189652179156	5.53732106454824	3.07133217281462e-08	1.27307156074871e-06	11.424	14.850	3.811	16.788	11.720	21.948	12.872	13.453	16.645	8.859	11.117	8.651	8.297	24.227	17.368	2.150	0.767	0.528	0.458	0.276	0.365	0.055	0.022	0.000	0.000	0.061	0.000
Pdensi_DN32771_c0_g1d145486	FC_3_3	MC_2_2	156.027589970833	26.4204422219652	91.2240160963991	2.56140802635151	0.462666819028687	5.53618267186066	3.09135149090634e-08	1.28045758978495e-06	1.632	3.053	2.822	2.445	2.522	4.697	3.463	2.645	3.872	3.326	5.253	3.498	2.478	3.084	2.481	0.798	0.480	0.726	0.328	1.204	1.490	2.034	0.726	0.298	0.665	2.834	4.833
Pdensi_GG_85155_c0_g1	FC_3_3	MC_2_2	0.923517525476736	219.654654237338	110.289085881407	-7.89696848668369	1.42722470790561	-5.53309401311594	3.14630718574742e-08	1.30044384219998e-06	0.000	0.000	0.713	0.966	0.000	0.000	0.000	0.053	0.000	0.000	0.065	0.000	0.000	0.000	0.000	0.968	10.647	4.389	6.340	0.892	3.659	11.201	0.000	0.000	0.000	0.000	0.000
Pdensi_DN29666_c0_g1d26466	FC_3_3	MC_2_2	0	69.8527496186113	34.9263748093056	-8.6918618191027	1.57134439847386	-5.53148108558794	3.17538108109186e-08	1.31152929308177e-06	0.735	0.796	0.369	0.000	0.000	0.396	0.000	0.386	0.439	0.000	0.000	0.000	0.000	0.000	0.000	1.647	2.751	0.893	1.223	0.000	1.057	1.112	2.229	0.000	2.155	0.000	0.447
Pdensi_DN30866_c0_g1d564119	FC_3_3	MC_2_2	9.35117924367675	848.670565768939	429.010872506308	-6.506524311321	1.17685612485238	-5.52873386467454	3.22550228621037e-08	1.32940036153186e-06	3.121	8.336	27.034	7.186	0.000	0.000	0.000	1.572	0.000	0.000	0.377	0.352	0.000	0.000	0.000	29.135	33.872	2.189	1.327	0.000	0.000	0.000	0.000	0.000	0.000	0.000	0.000
Pdensi_DN15225_c0_g1d53981	FC_3_3	MC_2_2	2.73616049010734	182.428647652146	92.5824040711266	-6.05309518366208	1.0953067765984	-5.52639252580967	3.26882346501289e-08	1.34439894254339e-06	0.254	0.136	0.561	0.512	0.169	0.045	0.107	0.146	0.115	0.099	0.071	0.050	0.063	0.081	0.064	0.704	3.233	9.502	0.629	0.360	0.262	0.148	0.017	0.029	0.000	0.190	0.423
Pdensi_DN86167_c0_g1	FC_3_3	MC_2_2	0	65.4718374297914	32.7359187148957	-8.59844060764779	1.55603239271618	-5.52587507040166	3.27847368216512e-08	1.3474156384695e-06	2.277	2.195	1.016	0.000	0.308	0.822	0.839	0.266	0.000	0.000	0.000	0.000	1.402	1.460	1.123	1.586	2.442	0.925	0.560	0.879	0.000	0.384	0.308	0.000	2.985	2.559	3.372
Pdensi_DN2359_c0_g1	FC_3_3	MC_2_2	36.2263790255378	270.406822402098	153.316600713818	-2.90042246655594	0.524979601290297	-5.52482888749825	3.2980688246388e-08	1.35451244402738e-06	1.961	1.275	1.968	0.494	1.433	0.846	1.727	2.881	0.937	0.463	0.986	1.381	4.318	2.262	3.466	5.977	6.292	8.251	7.402	4.977	1.128	1.187	2.852	2.362	6.894	5.297	2.384
Pdensi_DN7254_c0_g1d207503	FC_3_3	MC_2_2	31.3296411978496	1043.2251662269	537.277403712373	-5.057857380742	0.915678987566797	-5.52361411522839	3.32096422963299e-08	1.36295369751567e-06	6.140	2.560	20.246	6.342	0.000	0.076	0.154	0.437	1.641	0.491	0.441	1.483	2.175	0.482	0.235	17.574	3.729	57.735	0.547	0.000	0.499	0.106	0.000	0.000	0.000	0.000	0.000
Pdensi_DN31372_c0_g1d434439	FC_3_3	MC_2_2	607.485708392062	128.408469756238	367.94708907415	2.2376678145129	0.405196492524088	5.52242641730142	3.34349837234746e-08	1.37026923434601e-06	1.462	10.298	7.497	10.044	15.058	5.452	17.914	14.305	16.669	20.556	14.232	12.299	6.215	8.314	6.816	4.796	1.954	3.250	1.224	3.546	1.724	7.176	0.537	0.162	0.000	0.321	0.193
Pdensi_DN32346_c0_g1d372680	FC_3_3	MC_2_2	643.230472747403	127.801957239863	385.516214993633	2.32196439601074	0.420913396113401	5.51648965666364	3.45837833580114e-08	1.41500561087339e-06	3.074	8.111	7.493	14.655	16.901	13.809	15.550	16.542	18.557	17.004	19.892	12.914	7.759	12.523	8.804	5.360	2.653	2.004	2.115	3.885	3.236	2.338	0.444	0.000	4.361	3.250	3.028
Pdensi_DN25163_c0_g1d226978	FC_3_3	MC_2_2	0	87.0819465405924	43.5409732702962	-9.0063527413953	1.63272863637819	-5.51613571338694	3.46534696205645e-08	1.41621721772358e-06	0.501	0.000	0.000	0.000	0.000	0.271	0.000	0.000	0.000	0.000	0.000	0.000	0.000	0.000	0.278	0.673	2.418	3.359	2.495	0.000	2.522	0.000	0.000	0.504	0.000	0.563	0.000
Pdensi_DN21312_c0_g3	FC_3_3	MC_2_2	0	126.394130233476	63.1970651167382	-9.54449762123286	1.73118995444767	-5.51325843632104	3.52250397002268e-08	1.43654969193721e-06	0.000	0.114	2.539	0.000	0.000	0.000	0.000	0.000	0.000	0.000	0.000	0.000	0.000	0.000	0.000	0.524	2.406	6.423	0.000	1.532	12.475	0.240	0.000	0.000	0.000	0.000	0.000
Pdensi_DN37366_c0_g1d509595	FC_3_3	MC_2_2	76.4659103950479	0	38.2329551975239	8.6475356385121	1.56861178008629	5.51285904408828	3.53050979936987e-08	1.43880636053311e-06	0.000	0.270	0.624	1.900	2.272	0.955	2.499	1.963	3.844	2.501	0.790	2.651	0.696	2.163	0.836	0.000	0.000	0.000	0.000	0.000	0.000	0.000	0.000	0.000	0.749	0.000	0.000
Pdensi_DN17557_c1_g1d474536	FC_3_3	MC_2_2	484.897847637504	111.870071108377	298.383959372941	2.11346642640135	0.383405398555755	5.51235437571444	3.54065113373077e-08	1.44192955478374e-06	0.661	0.447	1.089	2.355	1.909	2.465	4.209	10.028	11.726	9.242	12.095	16.220	1.364	1.091	0.281	3.028	3.462	2.028	2.485	1.288	2.579	0.531	0.174	1.007	69.229	41.700	83.451
Pdensi_GG_116262_c0_g1	FC_3_3	MC_2_2	0.919062503499926	227.763703630758	114.341383067129	-7.95277908022427	1.44281853972233	-5.51197455624237	3.548302251917e-08	1.44349241553751e-06	0.636	0.666	0.291	0.195	0.126	0.924	0.076	0.054	0.034	0.020	0.029	0.016	0.548	0.577	0.379	0.230	10.560	5.732	10.646	0.015	0.396	0.009	0.000	0.024	2.198	1.993	4.020
Pdensi_DN15875_c0_g1d54839	FC_3_3	MC_2_2	115.792579721155	0	57.8962898605773	9.24642342673367	1.6775329346533	5.51191767131814	3.54944952683033e-08	1.44349241553751e-06	2.620	0.680	0.209	0.398	0.762	3.892	1.048	1.206	1.114	6.534	1.590	0.865	0.817	0.968	0.117	0.000	0.000	0.000	0.582	0.000	0.150	6.064	1.542	27.250	2.842	10.714	12.996
Pdensi_DN21349_c1_g6	FC_3_3	MC_2_2	403.908065851671	22.3720939626331	213.140079907152	4.20447522634412	0.762831956252544	5.51166635309675	3.55452250749498e-08	1.44454603244538e-06	0.000	0.042	0.000	2.108	3.490	1.293	5.600	4.256	6.546	9.601	12.204	9.471	1.119	1.469	0.391	0.105	0.596	0.967	4.473	11.166	3.158	6.415	94.958	13.958	0.000	0.000	0.000
Pdensi_DN38069_c0_g1	FC_3_3	MC_2_2	330.941288378508	66.1814620956799	198.561375237094	2.31921881634215	0.420836419596276	5.51097459332788	3.56852235951177e-08	1.44922349779586e-06	5.414	5.993	7.270	5.947	11.500	9.583	9.447	9.218	8.622	7.516	12.095	6.020	9.028	9.321	11.226	2.102	1.298	1.696	2.090	2.885	4.769	3.533	2.133	3.828	0.570	1.180	2.525
Pdensi_DN11623_c0_g1d520347	FC_3_3	MC_2_2	72.9617257513751	3.1343331878777	38.0480294696264	4.50089061363107	0.816858207543848	5.51000231382196	3.58828981832006e-08	1.45617895260715e-06	0.072	0.720	0.155	0.374	0.401	0.358	1.663	1.946	1.868	2.441	1.961	1.277	0.066	0.357	0.094	0.087	0.106	0.045	0.698	0.778	0.581	0.233	0.015	0.244	0.000	0.000	0.014
Pdensi_GG_140618_c0_g1	FC_3_3	MC_2_2	58.1464157029571	0	29.0732078514785	8.25260017967221	1.49782289741764	5.50973028513605	3.5938394324956e-08	1.45645598616653e-06	0.000	0.000	0.000	1.401	0.248	3.654	2.606	0.915	4.528	1.846	1.517	1.125	0.266	1.263	3.301	0.000	0.000	0.000	1.395	0.699	0.000	6.722	15.710	3.559	0.000	0.165	0.177
Pdensi_DN2587_c0_g1d326118	FC_3_3	MC_2_2	3.7272140987382	625.168397708366	314.447805903552	-7.39304909192937	1.3421594460345	-5.50832400261581	3.62266179281734e-08	1.46711500135559e-06	0.522	0.724	0.149	1.225	0.090	0.162	0.165	0.467	0.614	0.000	0.188	0.088	0.415	0.086	0.418	0.536	14.135	31.133	0.917	0.260	0.213	0.453	0.732	0.602	0.000	0.335	0.090
Pdensi_DN8217_c0_g1d102160	FC_3_3	MC_2_2	57.8087352871865	596.589283574275	327.199009430731	-3.36509036183848	0.611176531486391	-5.50592208384462	3.6724093937839e-08	1.48622765702815e-06	19.206	25.624	9.683	33.126	56.039	58.804	12.092	4.277	3.818	2.306	1.288	0.886	23.833	46.664	35.805	8.486	10.821	25.481	2.083	7.354	2.286	0.205	0.042	0.760	12.459	12.211	23.625
Pdensi_DN24621_c0_g1d134597	FC_3_3	MC_2_2	253.430163619088	1600.1023407876	926.766252203344	-2.65805001504585	0.482923919103261	-5.50407612855782	3.71109172300735e-08	1.50083873462221e-06	24.053	15.080	9.597	17.565	5.644	2.194	9.277	10.342	3.803	7.538	7.661	4.430	6.413	7.353	2.570	23.626	62.713	32.828	25.999	39.223	17.095	11.873	14.805	2.914	8.099	6.514	1.054
Pdensi_DN49108_c0_g1d251202	FC_3_3	MC_2_2	183.012676462814	30.8665258449156	106.939601153865	2.57078059557547	0.467213322541052	5.50237005570315	3.74719396235647e-08	1.5143868043979e-06	1.207	1.706	1.390	4.585	6.402	3.545	7.521	6.308	4.490	4.910	6.220	3.067	1.448	4.821	1.973	0.834	0.706	0.800	1.654	4.312	1.329	2.118	1.822	2.807	0.000	0.730	1.117
Pdensi_DN11295_c0_g1d104310	FC_3_3	MC_2_2	9.99626643732918	123.069257817633	66.5327621274813	-3.61680774761756	0.657699012679283	-5.4991837875561	3.81553283630521e-08	1.53986649751469e-06	0.245	0.805	0.746	0.806	0.407	0.265	0.052	0.285	0.104	0.363	0.291	0.113	0.296	0.526	0.025	2.518	4.149	2.594	5.734	1.111	2.284	0.823	0.277	0.134	1.117	0.922	0.417
Pdensi_DN35092_c0_g1	FC_3_3	MC_2_2	14.7145341446982	130.274235656941	72.4943849008195	-3.14675243347783	0.572314080953607	-5.49829636942466	3.83478031580497e-08	1.54494726943581e-06	1.619	1.495	2.419	1.675	4.108	2.817	1.019	2.891	1.356	0.271	0.584	0.273	0.643	2.728	1.879	3.332	3.856	2.726	3.314	0.941	1.323	0.000	0.146	0.000	6.198	0.067	1.003
Pdensi_DN23432_c0_g2d129670	FC_3_3	MC_2_2	303.677138394979	51.6148567479119	177.645997571445	2.56522145678309	0.466553511283137	5.49823631104628	3.83608633640584e-08	1.54494726943581e-06	4.962	3.063	8.075	3.770	6.679	9.482	6.598	6.601	6.386	6.251	10.173	7.074	8.977	4.847	12.304	1.358	0.768	1.831	1.953	1.904	3.210	3.653	3.146	2.849	1.668	1.395	2.795
Pdensi_DN10334_c0_g1d103491	FC_3_3	MC_2_2	8.63036579139674	132.491405821147	70.5608858062717	-3.93921834907602	0.716897371434924	-5.4948148870896	3.91120459364208e-08	1.57193689593643e-06	0.090	0.097	0.270	0.000	0.000	0.098	0.100	0.094	0.000	0.106	0.341	0.213	0.401	0.104	0.705	1.860	3.816	4.213	2.608	1.150	0.516	0.000	0.552	0.000	0.817	0.303	0.000
Pdensi_DN14645_c0_g1d108235	FC_3_3	MC_2_2	18.2041238629054	143.8888165856	81.0464702242529	-2.98221435657063	0.542935504282936	-5.49275988224291	3.95700636739483e-08	1.5892473606412e-06	6.153	0.635	2.058	0.000	0.357	0.950	0.647	3.690	1.049	0.693	0.369	0.344	2.269	2.365	1.624	4.462	4.080	2.498	2.596	0.339	1.265	1.778	4.989	1.178	4.309	3.622	1.776
Pdensi_GG_71933_c0_g1	FC_3_3	MC_2_2	0	105.800026239453	52.9000131197267	-9.28753083418091	1.69128125964092	-5.49141710241192	3.98721463184897e-08	1.59712294197641e-06	0.000	0.000	0.639	1.134	0.000	0.000	0.000	0.000	0.000	0.000	0.000	0.000	0.000	0.000	0.000	0.573	2.348	4.908	0.000	0.000	3.114	3.700	0.000	0.000	0.000	0.000	0.000
Pdensi_DN19376_c0_g1d218366	FC_3_3	MC_2_2	110.45260547438	19.8697449804564	65.1611752274181	2.45794681137931	0.447599274647453	5.49140034535419	3.98759302132746e-08	1.59712294197641e-06	0.973	2.181	1.642	2.553	3.433	1.709	2.732	3.671	5.634	2.898	2.931	2.739	0.417	2.847	1.399	0.673	0.408	0.462	0.167	0.870	1.392	0.114	0.184	0.000	0.000	0.000	0.000
Pdensi_GG_19622_c0_g1	FC_3_3	MC_2_2	228.385207897361	48.5257527299774	138.455480313669	2.2145530257327	0.403469461832194	5.48877482740874	4.04731171494634e-08	1.61992677141002e-06	1.972	2.435	1.802	6.422	5.162	6.285	5.793	5.334	6.497	6.031	5.496	6.159	2.560	4.298	3.646	1.889	1.013	0.895	2.079	2.405	1.546	1.554	5.713	17.808	1.010	1.742	1.606
Pdensi_DN44860_c0_g1d322817	FC_3_3	MC_2_2	0	121.404439667179	60.7022198335897	-9.49140804340783	1.73022725880629	-5.48564241783826	4.11969494165736e-08	1.64663301390585e-06	0.751	0.543	1.257	1.584	0.000	0.000	0.000	0.000	0.000	0.000	0.000	0.000	0.000	0.000	0.000	7.626	1.612	0.611	0.555	4.641	1.802	4.949	0.000	0.000	0.000	0.000	0.000
Pdensi_GG_4318_c0_g1	FC_3_3	MC_2_2	0.623964349525638	569.755188615027	285.189576482276	-9.84733515258345	1.79516982210955	-5.48546161555433	4.12391098785245e-08	1.64718684865519e-06	0.013	0.014	0.013	0.033	0.016	0.014	0.014	0.122	0.000	0.000	0.033	0.031	0.000	0.000	0.000	0.035	11.294	30.406	135.611	0.030	20.768	0.078	0.080	0.106	0.000	0.015	0.000
Pdensi_GG_26120_c1_g1	FC_3_3	MC_2_2	63.3326352819073	0	31.6663176409536	8.37581451206986	1.52717991188445	5.48449756763406	4.14646190375677e-08	1.65392389959581e-06	0.000	0.000	0.000	1.304	3.587	0.562	1.715	1.347	0.304	2.272	0.975	1.667	0.573	3.266	0.000	0.000	0.000	0.000	0.142	0.447	0.000	0.000	0.000	0.000	0.000	0.000	0.000
Pdensi_DN27675_c0_g1	FC_3_3	MC_2_2	4.59531251749963	72.1190086942496	38.3571606058746	-3.96780551261784	0.72372628374231	-5.48246706213397	4.19435110393741e-08	1.6707355020174e-06	1.210	0.327	0.906	0.639	0.976	0.110	0.448	0.211	0.952	0.119	0.127	0.119	0.674	0.466	0.451	1.267	2.187	1.982	0.785	1.755	1.588	2.302	0.742	1.422	0.000	0.000	0.121
Pdensi_DN37705_c1_g2	FC_3_3	MC_2_2	83.9405681506586	360.820573109234	222.380570629946	-2.10668359308824	0.384927714856414	-5.47293299957389	4.42647501955483e-08	1.75240231454431e-06	12.992	9.289	7.021	5.846	3.684	4.534	4.989	2.586	5.299	1.929	2.620	1.963	4.264	6.067	3.875	12.689	9.239	5.997	4.910	2.366	2.036	1.957	1.125	1.313	2.906	2.015	3.297
Pdensi_DN24306_c0_g4	FC_3_3	MC_2_2	70.1740638405396	0	35.0870319202698	8.52383036094861	1.55796109729648	5.47114454638176	4.47138410802028e-08	1.7675102906383e-06	0.000	0.084	0.000	0.000	0.000	0.000	0.771	0.083	0.095	2.781	0.880	1.783	0.086	0.093	0.000	0.000	0.000	0.000	0.000	0.104	0.000	1.527	0.479	0.000	0.000	1.095	0.834
Pdensi_DN38145_c0_g1d377869	FC_3_3	MC_2_2	1.83366998502304	147.570260293937	74.7019651394801	-6.32747106330723	1.15690881468297	-5.46929108241012	4.51839166465655e-08	1.78151979211621e-06	0.000	0.129	1.189	0.451	0.000	0.000	0.000	0.124	0.000	0.070	0.000	0.070	0.066	0.000	0.067	0.859	4.825	5.179	31.029	1.457	10.328	0.271	0.073	0.121	0.091	0.134	0.000
Pdensi_DN29384_c0_g1d196753	FC_3_3	MC_2_2	1130.16006247619	169.336614451263	649.748338463727	2.73134545534927	0.499413565161526	5.46910545865103	4.52312576220674e-08	1.78217892252799e-06	12.794	19.009	17.764	20.599	30.880	26.868	33.465	28.970	21.294	28.707	36.028	22.824	19.103	20.251	21.349	8.017	3.341	2.007	5.050	2.964	5.248	3.895	1.785	0.000	0.000	0.000	0.000
Pdensi_DN40249_c1_g1	FC_3_3	MC_2_2	79.5852803689388	0	39.7926401844694	8.70505960916974	1.59247564558663	5.46636906711563	4.59347437841727e-08	1.80867276675488e-06	2.076	0.460	0.000	0.809	0.129	19.194	3.888	1.447	4.488	0.832	3.490	1.847	0.580	1.157	7.788	0.000	0.000	0.000	0.827	0.481	0.730	1.458	10.478	1626.594	6.882	13.090	0.000
Pdensi_DN24513_c0_g1	FC_3_3	MC_2_2	1020.0205144943	122.115296356787	571.067905425543	3.05453871082052	0.558906584441492	5.46520437556284	4.62373765768369e-08	1.81935792242434e-06	21.676	11.471	8.649	34.818	11.090	17.361	37.316	19.927	28.722	30.599	20.479	27.949	12.780	8.258	10.738	6.259	1.237	2.250	5.284	0.444	3.217	0.856	0.486	0.125	0.000	0.017	2.119
Pdensi_DN16986_c0_g2d349488	FC_3_3	MC_2_2	0	1265.25299142882	632.626495714408	-12.8700947992094	2.35516583603083	-5.4646235956358	4.63890074464725e-08	1.82409099821278e-06	0.000	0.000	6.811	2.288	0.000	0.000	0.000	0.000	0.000	0.000	0.000	0.000	0.000	0.000	0.000	1.035	45.662	45.538	8.536	2.007	68.867	55.727	0.000	0.000	0.000	0.000	0.000
Pdensi_DN24312_c1_g1	FC_3_3	MC_2_2	12.6635469310564	201.04564674181	106.854596836433	-3.99405521007685	0.730954783442864	-5.46416180665031	4.65099159041298e-08	1.82761044291475e-06	3.884	3.518	5.922	5.719	3.095	1.418	0.979	0.200	0.292	0.247	0.192	0.529	3.391	3.806	1.473	9.939	2.722	3.295	0.630	1.774	2.396	0.433	0.889	0.897	0.000	0.022	0.160
Pdensi_DN37704_c0_g1d240845	FC_3_3	MC_2_2	275.731501186141	54.2299604620724	164.980730824106	2.32845772305328	0.42628003896693	5.46227247397318	4.70077822700456e-08	1.84219858383002e-06	2.654	6.252	6.632	2.117	3.252	4.729	2.724	4.919	4.013	6.953	7.819	6.577	3.571	4.751	5.202	2.043	1.401	0.788	1.431	0.696	0.742	7.212	0.082	0.950	0.395	0.179	0.590
Pdensi_GG_103910_c0_g1	FC_3_3	MC_2_2	90.4872727352759	2.95015186510565	46.7187123001908	4.9450048616303	0.905436071443156	5.4614621811439	4.72228855623606e-08	1.84938293956066e-06	0.475	0.079	0.073	0.871	0.263	0.707	6.555	0.607	2.648	3.884	1.382	1.771	0.406	0.252	0.369	0.099	0.040	0.091	0.372	0.042	0.052	0.440	1.568	10.520	1.015	0.942	4.862
Pdensi_DN1755_c0_g1d514576	FC_3_3	MC_2_2	124.370695731905	2.37472980896745	63.3727127704361	5.80058014537597	1.06214369554115	5.46120093705458	4.72924395510366e-08	1.85086133968536e-06	0.042	0.315	0.042	1.472	0.704	0.451	2.064	2.088	3.036	4.159	3.220	2.276	0.279	0.289	0.141	0.000	0.138	0.052	0.000	0.000	0.359	0.126	0.051	0.000	0.000	0.000	0.000
Pdensi_DN21120_c0_g1d362716	FC_3_3	MC_2_2	257.839947583588	3.84989813330574	130.844922858447	6.15997515594748	1.12819534334459	5.46002533363233	4.76066647124478e-08	1.86190689489625e-06	2.395	0.681	0.057	0.559	0.069	16.305	19.389	1.762	6.986	2.689	15.060	2.203	1.309	1.603	8.285	0.026	0.048	0.199	0.675	0.636	0.103	18.042	198.799	1700.736	0.427	1.018	0.293
Pdensi_DN22654_c1_g4	FC_3_3	MC_2_2	29.7439362592934	387.673933738626	208.70893499896	-3.70540233181143	0.678939154988109	-5.45763534859958	4.82517316531055e-08	1.88460253374774e-06	1.037	0.699	16.223	1.691	0.000	0.179	0.369	0.428	0.793	0.554	0.287	1.467	0.147	0.051	0.061	11.175	5.762	12.871	0.613	3.360	0.469	0.000	0.000	0.000	0.000	0.000	0.053
Pdensi_DN19838_c0_g6	FC_3_3	MC_2_2	368.366304536653	78.9531396665554	223.659722101604	2.21912577754289	0.406878473620078	5.45402600879544	4.92419948638295e-08	1.91813061117498e-06	2.394	6.221	3.569	17.324	10.341	15.138	13.477	8.054	11.464	9.386	8.664	10.503	4.814	13.155	6.688	2.013	2.759	1.219	1.233	0.517	1.073	0.417	3.922	0.056	0.086	0.281	0.000
Pdensi_GG_50101_c0_g1	FC_3_3	MC_2_2	617.001251064242	95.6151403075776	356.30819568591	2.68494277555365	0.492497414345818	5.45168907966765	4.98936340757271e-08	1.94091572772127e-06	0.764	1.242	4.600	7.222	9.767	9.062	23.550	8.418	19.609	23.012	15.837	8.966	1.262	3.525	1.688	3.081	2.860	1.392	1.272	2.204	4.944	10.408	64.830	11.506	0.000	5.158	0.000
Pdensi_GG_21811_c0_g1	FC_3_3	MC_2_2	22.2328499805883	268.606501925125	145.419675952857	-3.59268762446694	0.659175985146117	-5.45027080085535	5.0293180421805e-08	1.95384641376994e-06	0.000	0.000	0.200	0.248	0.929	0.378	0.100	0.720	0.726	0.842	0.191	0.678	0.397	0.000	0.195	4.595	8.595	6.955	3.913	7.801	3.851	0.936	2.528	0.179	1.716	0.666	0.000
Pdensi_DN25704_c0_g1	FC_3_3	MC_2_2	205.86048492524	48.1437029769036	127.002093951072	2.1015926353893	0.385688153314912	5.44894266864702	5.06701420545565e-08	1.96574160954198e-06	1.386	1.471	3.275	3.943	5.891	3.850	3.966	5.342	6.173	5.401	6.453	4.077	1.272	2.010	1.594	1.305	1.016	1.366	3.225	0.723	1.699	0.280	0.122	0.127	0.193	0.168	0.239
Pdensi_DN1428_c0_g1d325238	FC_3_3	MC_2_2	18.1920068864666	144.249890776585	81.2209488315258	-2.98714519145772	0.548216017053461	-5.44884698464843	5.06974053928756e-08	1.96574160954198e-06	5.049	3.044	1.674	1.402	0.918	0.245	1.150	0.447	0.522	0.654	0.482	0.272	1.070	1.430	0.534	4.920	3.518	2.711	2.637	0.953	1.048	2.959	1.048	0.000	0.806	0.617	0.000
Pdensi_DN19376_c0_g2	FC_3_3	MC_2_2	290.719896586996	58.0373804654987	174.378638526247	2.3078358855991	0.423731762858644	5.44645478080195	5.13836583518621e-08	1.99089439510317e-06	4.311	3.434	2.007	7.393	15.460	14.995	13.523	6.134	22.386	6.315	7.326	8.889	3.991	8.185	7.804	2.233	1.371	0.911	1.907	1.736	1.278	8.267	8.975	0.826	0.000	0.000	0.000
Pdensi_DN13799_c0_g1d272487	FC_3_3	MC_2_2	1.81709798660741	456.345660239036	229.081379112821	-7.96743315785467	1.4630646532389	-5.44571502032841	5.15976904373864e-08	1.99785708096749e-06	0.031	0.056	0.808	0.651	0.025	0.022	0.023	0.065	0.121	0.073	0.039	0.025	0.046	0.000	0.094	0.066	13.316	19.957	9.975	23.481	37.152	7.820	0.320	0.085	0.000	0.000	0.025
Pdensi_DN5198_c0_g1d261771	FC_3_3	MC_2_2	0	58.9201342353926	29.4600671176963	-8.44314063659484	1.55045609991091	-5.44558510046171	5.16353687544843e-08	1.99798664896009e-06	0.287	0.311	0.000	0.000	0.349	0.000	0.000	0.602	0.000	0.000	0.000	0.000	0.317	0.331	0.000	0.943	1.843	1.616	2.222	0.000	0.000	0.000	0.000	0.000	0.000	1.289	0.348
Pdensi_DN14508_c0_g1d8354	FC_3_3	MC_2_2	23.4239289509421	882.464258708499	452.94409382972	-5.23554174971124	0.961954745589782	-5.44260712233535	5.25063656569838e-08	2.02568782274832e-06	2.555	2.383	1.043	1.169	1.217	1.585	0.912	0.653	0.368	0.365	0.767	0.692	1.439	2.421	2.104	1.349	30.013	33.099	4.299	2.252	3.236	2.603	6.150	4.761	12.326	32.034	28.420
Pdensi_DN24980_c1_g1	FC_3_3	MC_2_2	258.118803490719	52.1658404126253	155.142321951672	2.32493146995806	0.427177427726975	5.44254288511707	5.2525309721067e-08	2.02568782274832e-06	1.102	0.605	0.661	1.473	1.498	1.649	4.386	4.965	10.994	6.025	6.341	7.606	2.545	2.074	0.883	1.017	1.050	1.878	1.075	1.532	1.199	0.560	5.344	5.381	0.844	0.487	9.934
Pdensi_DN9651_c0_g1d172168	FC_3_3	MC_2_2	0	221.220938140553	110.610469070276	-10.3531486032444	1.90272268784251	-5.44122833526715	5.29144388871258e-08	2.03934350031469e-06	0.000	0.000	0.000	0.000	0.000	0.000	0.000	0.000	0.000	0.000	0.000	0.000	0.000	0.000	0.000	0.246	2.354	13.718	0.912	5.084	0.790	0.000	0.000	0.000	0.000	0.000	0.000
Pdensi_DN23707_c0_g1d130847	FC_3_3	MC_2_2	14.4436699436016	127.062268780129	70.7529693618652	-3.1391164073804	0.576973757765044	-5.44065716184395	5.30843853527821e-08	2.04390970749692e-06	3.217	2.104	2.878	0.707	0.283	0.936	0.355	0.284	0.236	0.303	0.394	0.410	1.805	1.006	1.205	4.347	1.747	3.784	16.058	2.425	11.523	2.783	0.143	0.087	25.147	23.750	29.737
Pdensi_DN24080_c0_g3	FC_3_3	MC_2_2	731.495193774787	125.387781101933	428.44148743836	2.53756318176456	0.466577085818055	5.43867939274262	5.3676945957038e-08	2.06276942816868e-06	3.388	17.709	6.950	13.084	12.554	15.166	16.865	15.274	15.422	20.137	17.842	18.696	6.190	14.826	7.503	4.463	3.932	1.295	10.488	3.193	1.677	2.945	12.470	0.990	0.974	1.378	0.242
Pdensi_DN18687_c0_g1d532247	FC_3_3	MC_2_2	13.7088673806453	192.359978324018	103.034422852332	-3.80783740442112	0.700149710132298	-5.43860455744758	5.36994928118006e-08	2.06276942816868e-06	0.526	0.620	0.562	0.616	0.217	0.260	0.403	0.504	0.326	0.530	0.094	0.450	0.000	0.804	0.548	3.651	5.059	5.780	2.963	5.222	3.500	1.255	1.848	1.103	0.808	1.885	1.117
Pdensi_DN22590_c3_g1	FC_3_3	MC_2_2	4.00957123152786	723.039080323692	363.52432577761	-7.49572985479993	1.37851402476269	-5.4375434127994	5.40201907486169e-08	2.0737196707167e-06	0.000	0.040	0.000	0.062	0.560	0.158	0.120	0.140	0.043	0.043	0.171	0.088	0.027	0.198	0.153	0.078	20.190	32.540	7.595	0.257	0.123	0.000	0.015	0.000	0.000	0.014	0.000
Pdensi_DN21271_c1_g1	FC_3_3	MC_2_2	97.1270536627343	478.314009386759	287.720531524747	-2.29765241194776	0.422642186687862	-5.43640101323976	5.43675201252514e-08	2.08567712670345e-06	0.833	1.243	4.584	1.879	1.013	3.206	0.354	2.567	0.735	3.387	1.748	2.404	4.708	2.472	4.260	9.010	12.175	14.876	9.214	8.577	1.378	2.529	5.846	3.085	11.308	5.041	3.172
Pdensi_DN41682_c0_g1d443488	FC_3_3	MC_2_2	0	89.468775808475	44.7343879042375	-9.04520727695918	1.66426791588133	-5.43494661565304	5.48128404601524e-08	2.09901883744637e-06	0.000	0.796	1.106	0.000	0.894	0.000	0.809	0.000	0.439	0.000	0.000	0.000	0.810	0.424	1.218	0.659	1.965	4.018	0.000	0.000	0.528	1.112	0.891	2.952	0.000	0.827	3.572
Pdensi_DN22767_c0_g1	FC_3_3	MC_2_2	327.452163076465	70.6134890439589	199.032826060212	2.21603214018013	0.407816169477148	5.43389964900424	5.51355960904046e-08	2.10625108765389e-06	5.617	2.124	1.833	6.202	3.921	5.185	8.462	5.777	13.128	6.021	7.865	11.460	2.981	2.067	1.648	1.659	2.069	1.619	1.046	6.432	4.946	3.037	0.792	0.164	0.462	1.177	1.337
Pdensi_DN28277_c0_g1d308185	FC_3_3	MC_2_2	56.8327272312548	0	28.4163636156274	8.21949910865724	1.5138581353834	5.42950420289916	5.65108223541197e-08	2.15652709358711e-06	0.000	0.000	0.304	0.382	0.000	0.000	0.000	3.179	3.976	1.433	1.906	1.068	1.340	0.349	0.336	0.000	0.000	0.000	0.000	0.000	0.000	0.919	0.000	0.000	0.000	1.362	1.837
Pdensi_GG_97146_c0_g1	FC_3_3	MC_2_2	1431.87960128906	272.850685595739	852.365143442398	2.38874388612239	0.440122370416461	5.42745392346695	5.71636173207154e-08	2.17858144963743e-06	17.898	35.945	16.294	40.381	49.855	40.060	50.364	45.404	41.799	36.794	51.520	22.564	32.051	51.318	41.899	11.068	4.405	5.900	5.747	2.577	4.777	8.465	4.386	0.000	0.000	0.139	0.000
Pdensi_DN20813_c2_g1d414501	FC_3_3	MC_2_2	35.0333412121904	183.596463549228	109.314902380709	-2.38846160901452	0.440329103918984	-5.42426468692828	5.81935961179801e-08	2.21638384795941e-06	2.447	2.733	4.956	1.068	1.813	1.124	0.832	0.881	2.652	0.771	0.829	1.105	0.835	2.486	0.419	3.784	5.695	4.379	0.730	1.957	1.073	1.852	0.804	0.566	0.000	0.421	0.000
Pdensi_GG_5586_c0_g1	FC_3_3	MC_2_2	198.188903801679	34.0891206833287	116.139012242504	2.52573240034778	0.466255342056152	5.41705836379157	6.05875678241903e-08	2.30146603572918e-06	1.358	0.935	0.741	7.982	6.587	8.093	14.684	3.363	5.261	5.963	3.435	5.969	7.978	4.562	3.859	1.217	0.667	0.756	0.821	0.143	2.831	0.376	0.303	4.473	0.000	0.139	0.000
Pdensi_DN32464_c0_g1d311900	FC_3_3	MC_2_2	0	141.223481282059	70.6117406410293	-9.70477108851561	1.79155728296082	-5.41694713354464	6.06252565944882e-08	2.30146603572918e-06	1.081	0.167	2.784	0.196	0.000	0.000	0.000	0.000	0.000	0.000	0.000	0.000	0.000	0.000	0.172	0.830	0.999	8.685	0.342	0.179	0.443	0.000	0.000	0.000	0.000	0.000	0.000
Pdensi_DN34856_c0_g1d374976	FC_3_3	MC_2_2	422.072200602002	41.644093149842	231.858146875922	3.36251765106982	0.620841878649313	5.41606126568849	6.09262321506332e-08	2.31138396756079e-06	0.182	0.690	0.091	0.693	0.441	0.696	4.959	5.149	9.468	13.294	8.419	10.980	1.321	0.842	0.306	0.410	0.892	1.797	10.972	2.118	3.787	14.429	11.189	18.388	0.000	0.000	0.000
Pdensi_DN36411_c0_g1d315442	FC_3_3	MC_2_2	0	75.6216498376478	37.8108249188239	-8.80215184377346	1.62560395230537	-5.41469638486703	6.13927890048836e-08	2.32605126883347e-06	0.000	0.000	0.000	0.000	0.000	0.000	0.000	0.000	0.000	0.000	0.000	0.000	0.000	0.000	0.000	0.816	1.467	3.333	0.504	0.264	0.328	0.000	0.000	0.000	0.000	0.000	0.000
Pdensi_DN23224_c2_g1	FC_3_3	MC_2_2	59.8518597839194	270.902989004422	165.377424394171	-2.17510897344207	0.401718093906345	-5.41451581702756	6.14547711386615e-08	2.32688475028337e-06	3.662	2.939	1.717	2.868	1.452	1.681	0.805	3.133	1.169	1.412	1.408	1.808	2.914	2.368	4.117	5.337	6.306	8.818	7.200	4.194	2.107	1.753	4.012	0.681	14.784	6.578	3.135
Pdensi_DN44134_c0_g1d246771	FC_3_3	MC_2_2	52.5510437091386	0	26.2755218545693	8.1065052615493	1.4972125245064	5.41439850980533	6.14950707715211e-08	2.32689670911537e-06	0.049	0.000	0.000	0.248	0.000	0.000	0.811	0.154	1.614	1.497	1.304	1.279	0.000	0.000	0.000	0.000	0.000	0.000	0.000	0.000	0.000	0.000	0.241	0.299	0.000	0.000	0.000
Pdensi_DN23449_c2_g1	FC_3_3	MC_2_2	191.047566117093	72185.7046162396	36188.3760911784	-8.56162958275782	1.58238380176661	-5.41058975275113	6.28175297298573e-08	2.37168926106943e-06	2.855	4.418	9.001	6.354	3.880	4.961	2.999	7.047	8.316	4.174	5.954	4.677	2.640	2.608	6.210	6.980	1969.994	3296.695	849.324	5.254	745.788	14.535	3.707	4.126	4.972	3.686	3.310
Pdensi_DN24416_c0_g1d553941	FC_3_3	MC_2_2	99.058725016269	2.12537705206483	50.5920510341669	5.56994652246828	1.0299003330396	5.40823839334959	6.36476696937415e-08	2.40054425502073e-06	0.113	0.290	0.000	0.048	0.090	0.864	0.260	0.712	1.233	2.875	2.115	2.681	0.246	0.694	0.361	0.028	0.147	0.000	0.000	0.284	0.000	0.053	0.178	0.000	0.000	0.000	0.000
Pdensi_GG_134608_c1_g1	FC_3_3	MC_2_2	340.715331938008	55.4363607710216	198.075846354515	2.60877884063085	0.48245770560319	5.40726950846239	6.39928147296586e-08	2.41043744078137e-06	1.133	2.842	5.226	5.207	7.361	9.195	6.152	10.453	11.577	8.598	10.237	7.557	1.431	3.973	3.639	2.303	0.693	1.378	3.499	0.292	3.868	0.095	0.116	0.000	0.000	0.035	0.038
Pdensi_DN19476_c0_g1	FC_3_3	MC_2_2	1.47549076987144	322.829071863326	162.152281316599	-7.75422408078602	1.43460665288902	-5.40512206964223	6.47642704985132e-08	2.43476840176452e-06	1.081	0.167	0.070	0.417	0.073	0.214	0.131	0.082	0.000	0.116	0.000	0.000	0.023	0.210	0.047	1.482	3.613	18.822	4.143	4.318	5.755	4.236	1.453	0.083	0.000	2.564	1.889
Pdensi_DN6320_c0_g1d101054	FC_3_3	MC_2_2	104.048480969481	1444.80985260808	774.429166788782	-3.79496179394528	0.702623852041396	-5.40112861656978	6.62229221625993e-08	2.48799817829221e-06	3.052	4.327	6.197	4.567	2.411	2.282	3.506	2.893	3.077	2.703	2.731	2.617	2.030	3.458	1.743	7.449	34.303	64.814	60.727	16.848	70.240	20.816	0.671	0.908	1.313	1.124	1.091
Pdensi_DN35040_c0_g1d86938	FC_3_3	MC_2_2	4.60422256145325	434.692334003813	219.648278282633	-6.56057041756727	1.21549328935286	-5.397455070328	6.75927927910469e-08	2.53455552143541e-06	0.323	3.405	0.321	0.081	0.039	0.278	0.035	0.168	0.151	0.075	0.204	0.076	0.323	0.297	0.363	0.409	7.326	24.204	133.819	14.374	26.231	217.327	118.171	108.453	2.048	2.210	0.271
Pdensi_GG_129283_c0_g1	FC_3_3	MC_2_2	205.263970576056	40.7257527924745	122.994861684265	2.32757024679401	0.431458597466121	5.39465492277454	6.86553683587603e-08	2.56778137339744e-06	11.580	4.777	3.090	5.777	5.521	8.020	6.690	4.157	4.859	5.626	6.711	3.571	9.610	6.037	4.874	1.260	0.965	0.911	3.053	4.115	6.123	4.701	2.534	6.254	6.728	8.774	17.198
Pdensi_DN23703_c0_g1d427651	FC_3_3	MC_2_2	38.7924512182682	259.265867526054	149.029159372161	-2.743551804155	0.508800992841255	-5.39219035095512	6.96039765150779e-08	2.601588321947e-06	5.366	5.296	0.000	2.601	2.615	1.453	0.000	3.400	2.918	0.882	0.699	1.455	1.968	3.391	2.105	8.451	7.543	3.935	10.720	0.913	3.075	0.000	0.000	0.000	0.345	0.127	0.006
Pdensi_DN17163_c0_g1d349928	FC_3_3	MC_2_2	377.282330217059	1583.28084687419	980.281588545623	-2.07009430488569	0.384051994708446	-5.39014074502389	7.04025236216456e-08	2.62637516967006e-06	55.966	29.797	22.686	32.288	10.231	9.229	20.206	11.020	14.969	9.993	8.667	10.583	12.088	13.114	8.007	61.044	40.843	21.202	46.005	31.681	11.664	21.927	13.531	9.890	44.268	35.294	41.136
Pdensi_DN12700_c0_g2	FC_3_3	MC_2_2	0	87.4623332415279	43.731166620764	-9.01603106954656	1.67388021055368	-5.38630602877148	7.19204667158363e-08	2.67956688924124e-06	0.067	0.999	0.000	0.520	0.457	0.009	0.297	0.000	0.000	0.000	0.000	0.000	0.000	0.000	0.000	1.771	4.152	0.650	2.421	1.171	3.559	3.810	0.000	0.000	0.000	0.024	0.000
Pdensi_GG_45492_c0_g1	FC_3_3	MC_2_2	46.7560878658525	324.028935575541	185.392511720697	-2.79549142172145	0.519107903638568	-5.38518370097448	7.23706960111128e-08	2.6946161388757e-06	10.308	3.965	3.003	3.776	6.477	3.590	0.733	2.443	1.191	0.786	1.673	1.172	3.673	4.986	2.209	11.327	9.257	4.451	3.320	3.845	6.699	5.545	14.943	12.036	0.976	3.740	5.249
Pdensi_DN15461_c0_g1d214312	FC_3_3	MC_2_2	352.955344933605	63.0287196022058	207.992032267905	2.46945293260614	0.459311949281735	5.37641778418313	7.59823704388262e-08	2.81647772615155e-06	0.602	1.346	1.647	2.161	2.813	8.784	3.844	5.029	9.805	7.364	9.216	10.767	1.652	2.885	6.084	2.743	1.090	1.122	1.102	0.240	0.888	118.008	10.580	7.427	4.384	3.659	5.593
Pdensi_GG_61812_c1_g1	FC_3_3	MC_2_2	2.06568707782002	1405.57684830575	703.821267691786	-9.40054562653266	1.74874517866524	-5.37559487867055	7.63302440892532e-08	2.827571537249e-06	0.400	0.000	35.012	9.614	0.000	0.146	0.000	0.000	0.000	0.157	0.000	0.000	0.000	0.000	0.297	17.541	17.463	70.397	6.363	2.009	24.805	0.406	0.000	0.000	0.000	0.000	0.000
Pdensi_GG_110205_c0_g1	FC_3_3	MC_2_2	1727.92664215693	382.017192613602	1054.97191738527	2.17411693842821	0.404513072338082	5.37465186443006	7.67307890384415e-08	2.83699174007697e-06	13.163	13.550	17.179	29.158	31.569	31.813	35.026	41.899	31.265	60.269	31.936	41.737	24.116	23.462	23.825	15.794	7.618	6.474	14.719	48.158	27.503	63.040	19.068	11.054	10.071	10.581	8.317
Pdensi_GG_1076_c0_g1	FC_3_3	MC_2_2	0	72.1926934356659	36.096346717833	-8.73857850646527	1.62622400147421	-5.37353925322928	7.72059882317621e-08	2.85178938282943e-06	0.756	0.426	1.631	0.282	0.000	0.000	0.000	0.411	0.077	0.000	0.000	0.000	0.586	0.000	0.000	2.468	0.574	2.562	1.634	1.894	2.875	0.199	0.000	0.000	0.301	0.000	0.000
Pdensi_DN22833_c0_g1d223278	FC_3_3	MC_2_2	6.44297161319891	164.573420206768	85.5081959099836	-4.67481719933188	0.869978564796272	-5.37348549550368	7.72290203336859e-08	2.85178938282943e-06	1.251	0.557	1.869	1.339	0.214	0.087	0.159	0.319	0.095	0.076	0.389	0.058	0.214	0.019	0.000	3.308	5.293	3.815	1.685	2.429	0.121	7.501	1.094	0.528	1.238	6.040	2.253
Pdensi_DN15483_c1_g4	FC_3_3	MC_2_2	84.7804784706424	0	42.3902392353212	8.79619420915058	1.63749811233367	5.37172784682771	7.79857482656411e-08	2.87426130846564e-06	0.000	0.000	0.052	0.000	0.000	0.792	0.460	0.218	7.078	1.298	0.925	4.326	0.000	0.241	0.235	0.000	0.000	0.000	0.059	0.000	0.000	0.000	0.000	0.000	0.000	0.000	0.000
Pdensi_DN26727_c1_g1	FC_3_3	MC_2_2	91.2748248084519	1.1821740461071	46.2284994272795	6.44268381353542	1.1994963308176	5.37115758340335	7.82328053853835e-08	2.8797193815356e-06	0.326	0.099	0.061	0.276	0.078	0.393	3.729	1.252	0.629	3.127	2.934	1.019	0.088	0.070	0.277	0.011	0.000	0.078	0.049	0.014	0.018	0.037	0.023	0.815	0.000	0.145	0.463
Pdensi_DN28325_c0_g1d369177	FC_3_3	MC_2_2	979.53872118979	151.269824836543	565.404273013166	2.68725310864721	0.500381119852018	5.37041267552609	7.8556666236513e-08	2.8898127359672e-06	21.946	8.189	10.570	23.251	17.747	18.550	21.240	20.720	23.384	28.318	21.119	26.469	15.257	11.770	10.427	7.497	2.003	2.508	6.482	7.553	3.615	6.059	6.074	4.109	7.184	9.709	14.959
Pdensi_DN12747_c0_g2	FC_3_3	MC_2_2	1.83366998502304	1975.17637436946	988.50502217724	-10.0725761557326	1.87723492542768	-5.36564498097532	8.06604587293453e-08	2.96158741716907e-06	0.018	0.000	7.126	3.853	0.000	0.019	0.000	0.018	0.021	0.062	0.000	0.084	0.000	0.000	0.657	0.529	42.326	101.843	27.753	0.349	23.677	50.639	0.412	0.648	0.028	0.040	0.000
Pdensi_DN69353_c0_g1	FC_3_3	MC_2_2	122.590189424422	493.769801273656	308.179995349039	-2.00820383260636	0.374284706180375	-5.3654445384647	8.07500906436586e-08	2.96253345869382e-06	16.893	10.431	17.529	7.460	5.971	1.496	5.446	3.094	3.972	2.553	3.475	3.471	6.331	4.762	3.931	10.728	9.708	17.013	17.332	5.689	3.104	2.391	3.116	0.395	8.153	2.868	2.374
Pdensi_DN42337_c0_g1d36455	FC_3_3	MC_2_2	11.4582963175358	136.864249133865	74.1612727257004	-3.58517456067166	0.66867573419087	-5.36160410398307	8.24861628409461e-08	3.0190973161583e-06	2.764	2.138	3.423	1.335	1.757	0.288	1.317	1.518	1.247	0.155	0.254	0.466	2.200	2.128	0.186	4.956	3.694	1.934	0.583	1.221	0.944	0.201	1.129	0.000	2.568	0.296	0.476
Pdensi_DN10017_c0_g1d48818	FC_3_3	MC_2_2	0	103.654070537453	51.8270352687264	-9.25786797181091	1.72677904126287	-5.3613506711549	8.26019898991579e-08	3.02143645768158e-06	0.381	0.137	0.127	0.080	0.077	0.000	0.070	0.000	0.000	0.000	0.000	0.000	0.071	0.000	0.000	0.572	1.735	5.352	0.428	0.295	0.182	0.096	0.078	0.000	0.000	0.000	0.000
Pdensi_DN24402_c0_g1d553671	FC_3_3	MC_2_2	15.2996513859242	119.403301533505	67.3514764597147	-2.95907744550407	0.552070564385252	-5.35996236060709	8.3239292858477e-08	3.04283535627634e-06	1.512	1.377	2.338	1.598	1.067	1.400	1.132	0.994	0.939	0.399	0.428	0.371	0.948	0.587	0.637	2.030	3.381	3.570	2.549	0.856	3.500	1.413	1.730	12.999	0.000	0.336	0.778
Pdensi_GG_79663_c0_g1	FC_3_3	MC_2_2	267.990233488963	1291.80003145015	779.895132469557	-2.26847538499667	0.423398829503882	-5.35777434164086	8.42533774089105e-08	3.07411257159182e-06	18.902	17.937	16.937	15.980	8.932	11.535	8.324	8.360	11.625	6.652	5.433	8.685	5.608	12.191	5.893	18.917	40.858	36.705	25.196	16.460	18.297	24.502	19.552	17.048	18.606	21.796	13.166
Pdensi_DN17454_c0_g2	FC_3_3	MC_2_2	221.214289098432	22.5819044132909	121.898096755861	3.25912682959505	0.608371601427256	5.3571317628059	8.45534599542983e-08	3.07926980944953e-06	1.954	2.716	3.209	3.184	3.720	4.862	4.645	3.810	4.814	5.589	5.459	6.094	4.982	5.802	4.051	0.997	0.601	0.170	0.154	0.323	1.208	0.212	0.170	0.560	2.705	2.501	6.059
Pdensi_DN22086_c0_g3	FC_3_3	MC_2_2	11.0006851118905	479.341498689944	245.171091900917	-5.44418287582709	1.01633283905747	-5.35669287324804	8.47590147082215e-08	3.08289726247479e-06	0.512	0.276	0.681	0.108	0.928	0.093	0.378	0.089	0.201	0.201	0.539	0.101	0.190	0.590	0.095	1.302	13.555	20.294	10.080	1.989	2.685	2.981	2.622	0.688	1.033	2.013	1.641
Pdensi_DN37760_c0_g1d32841	FC_3_3	MC_2_2	0	53.5525896478691	26.7762948239346	-8.30672876521044	1.55123206197651	-5.35492333405384	8.55927008853869e-08	3.11127596547531e-06	0.241	0.261	0.242	0.609	0.000	0.522	0.533	0.253	0.000	0.000	0.000	0.000	0.000	0.278	0.267	1.079	1.809	1.175	0.000	0.558	0.693	0.732	0.294	0.000	0.000	0.271	0.000
Pdensi_DN18667_c0_g4	FC_3_3	MC_2_2	25.7891692047132	531.237086047359	278.513127626036	-4.36381478698894	0.815104867293632	-5.35368510493378	8.61807859730341e-08	3.12874424234978e-06	0.561	0.449	0.689	1.768	2.795	3.591	0.876	1.278	1.482	0.531	0.802	0.653	1.178	2.493	2.683	2.042	18.587	18.283	10.863	6.117	7.284	8.526	3.553	6.000	8.267	10.662	18.351
Pdensi_DN5526_c0_g1d328441	FC_3_3	MC_2_2	652.731697703839	79.1619441643232	365.946820934081	3.04085788558291	0.56802019530245	5.35343269610998	8.63011442478008e-08	3.12920958918693e-06	3.851	3.854	2.973	4.863	7.573	5.124	6.539	8.395	8.482	18.564	25.727	6.269	6.882	6.833	2.298	2.389	2.221	1.443	0.656	4.455	6.394	6.741	1.801	1.191	0.000	0.000	0.718
Pdensi_DN22547_c0_g1d20905	FC_3_3	MC_2_2	4422.67813897235	714.378628560942	2568.52838376665	2.63060015117466	0.49151264860796	5.35204975624723	8.69634775713824e-08	3.14930089654273e-06	1.241	1.423	4.191	16.380	31.107	7.179	81.448	77.073	133.681	88.382	192.691	61.298	16.749	12.367	2.725	13.697	24.189	15.804	6.888	1.750	1.540	31.260	49.246	830.099	1.654	2.812	3.248
Pdensi_DN44754_c0_g1d322721	FC_3_3	MC_2_2	0	56.2414467357162	28.1207233678581	-8.37587104103797	1.56530046937652	-5.35096692609708	8.74855118192988e-08	3.16230238871796e-06	0.000	0.352	0.652	0.000	0.000	0.000	0.000	0.341	0.000	0.000	0.000	0.000	0.718	0.000	0.719	0.873	1.738	1.581	0.360	0.376	0.000	0.000	0.789	0.653	0.000	0.365	0.394
Pdensi_DN12935_c0_g1d390848	FC_3_3	MC_2_2	799.946233049762	126.562393103621	463.254313076692	2.65753567042443	0.49675972004595	5.34974065566066	8.80803627092433e-08	3.17985408698953e-06	13.127	70.722	25.413	20.922	30.298	19.779	29.277	24.126	21.418	19.508	23.520	18.911	15.415	24.912	15.422	3.242	4.975	1.358	0.465	0.329	0.582	0.053	0.000	0.000	41.751	59.604	89.771
Pdensi_DN27852_c0_g1d307869	FC_3_3	MC_2_2	939.314090446905	182.700412412965	561.007251429935	2.35609953126099	0.440951410768098	5.34321803655617	9.13108190310139e-08	3.290355680699e-06	20.863	8.791	13.815	22.183	19.214	13.453	19.899	21.298	23.624	27.296	21.342	24.163	14.580	11.808	10.349	8.231	2.464	3.739	3.650	7.018	5.284	8.688	7.101	6.131	7.390	10.173	12.829
Pdensi_DN38715_c0_g1d150632	FC_3_3	MC_2_2	1235.08261215707	296.692671333931	765.887641745498	2.05278202544588	0.384270622580158	5.34202175451931	9.19156208891013e-08	3.3100999215731e-06	28.996	12.581	20.953	29.351	23.711	19.381	28.504	31.678	37.037	26.609	31.624	37.422	17.510	16.337	11.854	12.673	5.229	5.376	5.648	9.675	5.339	8.464	8.485	6.533	3.085	12.248	14.884
Pdensi_DN16934_c0_g1d112142	FC_3_3	MC_2_2	161.651688545923	13.6969982769377	87.6743434114301	3.59236419285188	0.673413713971066	5.33455752136082	9.57778233617236e-08	3.44067049898695e-06	0.381	0.879	0.584	2.823	4.221	0.911	6.133	5.324	4.095	6.396	3.705	2.418	0.217	0.766	0.065	0.188	0.421	0.421	0.224	0.027	0.214	0.000	0.000	0.000	0.000	0.000	0.000
Pdensi_GG_16479_c0_g1	FC_3_3	MC_2_2	352.613169508496	86.6820005453764	219.647585026936	2.0208431710771	0.378877754102746	5.33376042587362	9.619942818353e-08	3.45368409782154e-06	3.637	3.196	8.536	12.349	6.231	7.820	9.154	8.056	10.109	10.313	8.748	8.241	4.388	2.408	3.347	2.988	1.310	2.421	2.658	2.004	5.872	1.786	1.655	3.076	0.848	1.577	0.960
Pdensi_DN13148_c0_g1	FC_3_3	MC_2_2	475.539704550441	84.0504720863877	279.795088318414	2.48869285369012	0.466617849435208	5.33347118354435	9.63528598611857e-08	3.45449499710248e-06	8.719	9.679	11.702	9.970	11.197	16.151	11.576	10.019	12.215	12.198	13.018	11.619	13.652	12.048	14.782	3.784	1.106	1.717	4.369	4.512	11.406	8.833	2.934	5.700	0.570	3.100	6.572
Pdensi_DN22089_c2_g2	FC_3_3	MC_2_2	37303.4490619026	5033.18274821743	21168.31590506	2.88973109661306	0.541825248926731	5.33332675495865	9.64295621934359e-08	3.45449499710248e-06	249.160	1590.391	385.601	414.293	930.978	885.282	766.325	1100.970	819.079	1057.118	1001.299	831.721	469.423	1439.628	1145.137	105.472	227.200	45.112	144.030	9.890	11.634	59.685	1.804	1.601	114.547	222.094	177.537
Pdensi_DN27823_c0_g1d501115	FC_3_3	MC_2_2	135.596409129216	1.59475990870433	68.59558451896	6.16831817634729	1.15657328394039	5.33327050001722	9.64594537475347e-08	3.45449499710248e-06	9.549	6.649	3.152	8.232	8.380	3.422	4.988	4.668	6.740	1.976	4.861	3.677	5.571	7.524	2.070	0.143	0.000	0.000	0.000	0.061	0.000	0.000	0.000	0.000	0.000	0.059	0.000
Pdensi_DN8685_c0_g1d264873	FC_3_3	MC_2_2	239.811060710086	4.74945961793491	122.28026016401	5.7013904214993	1.06980453693606	5.3293758108637	9.85508818034808e-08	3.52722454946825e-06	0.000	0.000	0.000	2.917	2.830	19.861	11.897	12.916	12.041	4.038	8.801	5.734	0.215	7.568	0.726	0.000	0.285	0.081	1.906	6.605	1.201	7.961	91.709	67.800	0.150	1.123	0.232
Pdensi_DN19112_c1_g1d285936	FC_3_3	MC_2_2	331.209081458216	20.0781799110823	175.643630684649	4.00726348005742	0.751985154963781	5.32891301590977	9.88022989385419e-08	3.53404953228481e-06	1.178	4.559	2.291	0.215	0.940	6.492	1.683	9.636	7.008	5.350	12.517	7.777	2.854	10.435	13.084	1.176	0.270	0.184	0.251	0.000	0.070	0.000	0.030	0.000	0.038	0.000	0.000
Pdensi_DN48007_c0_g1	FC_3_3	MC_2_2	435.149143945974	81.1107432252938	258.129943585634	2.43741290800108	0.457544623573086	5.3271588877314	9.97608917739733e-08	3.5639563276109e-06	4.230	3.200	8.747	5.573	9.970	12.461	7.313	7.833	8.749	10.213	12.599	10.888	8.290	6.472	11.817	1.307	1.655	3.129	2.763	1.982	3.343	6.023	3.331	4.211	1.927	0.496	2.882
Pdensi_GG_40056_c0_g1	FC_3_3	MC_2_2	0	64.146557325748	32.073278662874	-8.56494000804106	1.60790285248018	-5.32677704677848	9.9970749473105e-08	3.56926241493056e-06	0.000	0.000	0.000	0.000	0.000	0.000	0.000	0.000	0.000	0.000	0.000	0.000	0.000	0.000	0.000	0.723	1.830	2.205	0.000	1.976	0.000	0.000	0.000	0.000	0.000	0.000	0.000
Pdensi_DN38623_c0_g1	FC_3_3	MC_2_2	21.1843225985142	340.056742458227	180.620532528371	-4.00299305148524	0.751562175720597	-5.32623005893979	1.00272115652036e-07	3.57782712598767e-06	3.174	1.079	2.737	0.870	0.425	1.236	0.479	0.642	0.918	0.499	0.473	0.667	1.679	0.793	0.991	2.354	7.455	15.358	1.958	0.580	2.219	0.158	0.059	0.128	0.309	0.658	0.679
Pdensi_DN24843_c2_g2	FC_3_3	MC_2_2	248.16054671207	53.5108779972852	150.835712354678	2.21858369035749	0.416656686871699	5.32472839213225	1.01103995702634e-07	3.6030913251136e-06	1.055	5.835	2.463	5.463	4.580	3.186	6.110	5.581	4.778	7.470	7.547	4.216	1.442	3.443	2.320	1.278	1.453	1.335	1.918	1.724	1.759	0.732	0.627	0.227	2.220	1.732	1.692
Pdensi_DN25333_c0_g2	FC_3_3	MC_2_2	73.2865602072485	299.407719071369	186.347139639309	-2.03348459916229	0.381909283528177	-5.32452256822989	1.01218535456924e-07	3.60406225705366e-06	22.593	33.141	22.503	17.248	9.954	25.361	4.781	2.116	4.771	1.506	1.616	2.538	13.937	27.549	19.077	9.631	7.553	5.870	4.978	10.214	6.241	2.060	1.312	0.059	5.680	8.045	12.514
Pdensi_DN13430_c0_g1d212581	FC_3_3	MC_2_2	165.633417367194	38.1232001394065	101.8783087533	2.10949249712867	0.396228865640439	5.32392432772162	1.01552166196742e-07	3.61242656722837e-06	1.193	0.719	0.399	3.476	1.522	1.269	3.840	3.093	3.837	4.597	3.392	4.857	0.775	0.814	0.425	1.250	0.822	0.865	0.256	0.078	0.383	0.167	0.016	0.027	0.000	0.015	0.000
Pdensi_DN4933_c0_g1d327998	FC_3_3	MC_2_2	10.3455356085272	165.259653721381	87.8025946649538	-3.99288871149008	0.750080758526677	-5.32327841515758	1.01913578002529e-07	3.62306816459083e-06	0.456	0.273	2.321	1.147	0.427	0.383	0.445	0.369	0.475	0.356	0.192	0.239	0.338	0.233	0.057	1.552	5.493	5.165	4.623	2.061	1.667	3.059	0.186	0.205	0.233	0.170	0.000
Pdensi_DN38167_c0_g1d89780	FC_3_3	MC_2_2	514.74218209311	51.6757028961294	283.20894249462	3.29894235386919	0.619823773104782	5.32238758340026	1.02414074261967e-07	3.63863825747828e-06	4.229	5.769	4.705	8.534	11.414	11.962	13.399	12.982	13.385	11.458	15.842	12.555	5.231	5.787	6.107	2.806	0.506	0.816	1.213	1.634	2.248	2.624	1.341	2.835	0.934	1.056	3.781
Pdensi_DN20191_c0_g1d219493	FC_3_3	MC_2_2	10.7381069100016	929.902244959256	470.320175934629	-6.43612567894012	1.2093161499567	-5.32212000904029	1.0256486967839e-07	3.64177251726881e-06	0.122	0.244	0.241	0.417	0.309	0.130	0.181	0.440	0.283	0.230	0.344	0.270	0.101	0.087	0.188	0.220	21.938	45.890	270.535	0.335	4.553	0.113	0.149	0.124	0.047	0.068	0.055
Pdensi_GG_107700_c0_g1	FC_3_3	MC_2_2	0	168.793357980003	84.3966789900016	-9.96273023574769	1.87211738591166	-5.32163758037864	1.02837292561372e-07	3.64921894994002e-06	0.000	0.000	0.629	0.000	0.000	0.000	0.000	0.000	0.000	0.000	0.000	0.000	0.000	0.000	0.000	0.196	3.724	8.449	1.696	0.506	11.866	1.726	0.000	0.000	0.000	0.000	0.000
Pdensi_DN24747_c0_g1d428613	FC_3_3	MC_2_2	0.295098153974288	117.317671745275	58.8063849496245	-8.47810854381789	1.59375619931043	-5.31957682579436	1.04008887190244e-07	3.68854430159869e-06	0.000	3.161	0.000	0.634	0.000	0.000	2.198	0.556	0.000	0.012	0.000	0.000	0.438	0.000	0.000	4.876	0.530	3.846	0.000	2.183	2.787	0.099	1.027	0.000	0.000	0.000	0.000
Pdensi_DN24900_c4_g4	FC_3_3	MC_2_2	138.442435718542	0	69.221217859271	9.50409651200625	1.78741086712086	5.3172422115321	1.05351788160437e-07	3.72935076872554e-06	1.035	0.748	0.000	2.610	0.840	30.520	13.679	3.982	2.470	8.155	2.168	0.405	0.761	9.944	26.555	0.000	0.000	0.000	0.000	0.000	0.496	10.452	170.452	47.143	0.000	3.879	0.000
Pdensi_DN52568_c0_g1d254371	FC_3_3	MC_2_2	0	52.0024498683716	26.0012249341858	-8.26536738616693	1.55471843908727	-5.3163114158595	1.05891859979319e-07	3.74391414541705e-06	0.269	1.166	0.810	0.000	0.327	0.000	0.297	0.282	0.000	0.000	0.000	0.000	0.000	0.621	0.000	1.204	1.729	0.983	1.489	0.934	0.000	0.000	0.982	0.541	2.377	0.302	0.000
Pdensi_DN27878_c0_g1d25128	FC_3_3	MC_2_2	446.044541061354	104.304874363669	275.174707712512	2.09027315976067	0.393219900965359	5.31578680180995	1.06197434384983e-07	3.75243830690254e-06	7.089	4.304	2.561	5.372	11.389	1.840	4.383	10.119	16.572	14.751	7.498	12.339	4.080	2.617	0.943	3.556	2.430	2.073	2.512	4.592	5.303	39.599	4.484	7.983	3.756	17.209	14.438
Pdensi_DN21047_c1_g4	FC_3_3	MC_2_2	146.726454180968	750.654287321671	448.690370751319	-2.35512273772843	0.443107628036184	-5.31501285176726	1.0664979946519e-07	3.76613575829866e-06	19.463	13.529	21.700	7.189	6.890	5.223	5.420	6.655	4.847	2.015	4.555	4.790	4.879	7.728	5.980	15.739	23.394	17.504	9.262	16.270	7.382	8.142	2.182	2.993	2.587	1.635	1.126
Pdensi_DN101207_c0_g1	FC_3_3	MC_2_2	663.181492444715	38.2482391138763	350.714865779296	4.09332496795204	0.770342339537191	5.31364402274869	1.07454434566987e-07	3.7899504691275e-06	5.743	5.766	5.923	13.577	12.549	18.137	18.522	18.061	23.850	14.615	18.857	17.902	7.180	7.064	9.641	2.438	0.450	0.197	0.136	0.270	0.333	0.354	0.000	0.000	0.000	0.596	0.000
Pdensi_DN19599_c2_g4	FC_3_3	MC_2_2	36.6987950340739	1693.01192809057	864.85536156232	-5.52750306797105	1.04061379368707	-5.31177186147626	1.08564461041908e-07	3.82612304384117e-06	0.717	1.079	5.486	1.403	1.080	1.398	1.120	1.366	0.801	1.037	0.836	0.967	0.499	0.925	1.233	1.090	78.262	43.532	4.463	3.953	30.667	0.708	0.137	2.941	0.174	0.999	0.543
Pdensi_DN22600_c0_g1d426096	FC_3_3	MC_2_2	384.365894014572	65.9900196633602	225.177956838966	2.52990099583114	0.476289015975054	5.31169292378484	1.08611507121204e-07	3.82612304384117e-06	4.766	3.574	5.169	6.270	17.469	17.616	12.322	12.030	8.597	12.922	8.741	8.117	7.266	14.560	10.466	2.840	0.982	1.368	2.206	0.322	2.889	50.053	4.564	4.824	0.477	2.874	1.158
Pdensi_DN18829_c1_g1	FC_3_3	MC_2_2	1.24792869905128	63.9214855217111	32.5847071103812	-5.69549789833931	1.07291364031804	-5.30844019901827	1.10567349111591e-07	3.88561440150855e-06	0.133	0.000	0.202	0.612	0.077	0.017	0.038	0.056	0.020	0.000	0.051	0.043	0.000	0.083	0.000	1.505	2.101	1.233	2.859	3.501	6.498	0.509	0.040	0.000	0.450	0.126	0.140
Pdensi_DN26608_c0_g1d77933	FC_3_3	MC_2_2	178.432774562995	34.0135675324448	106.22317104772	2.37384998337083	0.447578819714478	5.30375853103409	1.13442350685649e-07	3.97225694374371e-06	3.426	1.805	3.168	1.800	1.563	2.754	3.359	4.816	7.207	5.176	5.023	3.629	1.012	0.762	0.558	1.274	0.637	0.723	1.358	0.385	0.829	0.312	0.000	0.084	0.510	1.880	21.760
Pdensi_GG_149381_c0_g1	FC_3_3	MC_2_2	28.674390971805	392.946824793898	210.810607882851	-3.77665191773449	0.712088578250014	-5.30362658956806	1.1352441475067e-07	3.97274013279014e-06	5.740	2.728	4.622	2.662	2.379	0.612	0.623	0.734	0.664	0.330	1.239	0.660	4.990	0.485	0.468	10.662	3.777	15.756	0.775	0.649	2.409	0.213	0.171	0.000	1.884	2.674	4.221
Pdensi_GG_63438_c0_g1	FC_3_3	MC_2_2	309.917425311441	55.7939721326706	182.855698722056	2.45420379570749	0.462798766512398	5.30296096984465	1.13939289128641e-07	3.98486230176106e-06	4.532	11.061	5.097	13.677	12.670	12.086	12.023	8.550	9.450	8.703	7.584	7.712	7.546	13.218	12.616	2.442	1.102	0.838	1.510	0.413	0.591	0.402	0.460	0.496	0.266	0.043	0.104
Pdensi_DN40679_c0_g1d512444	FC_3_3	MC_2_2	590.570404741754	60.5479005328311	325.559152637292	3.26969077340916	0.616745535492239	5.30152321378305	1.1484044192377e-07	4.01396658149892e-06	5.330	14.294	12.391	35.430	29.169	16.001	20.777	18.550	16.059	17.909	17.142	10.688	7.764	22.329	7.777	3.266	0.902	0.683	0.621	0.649	1.614	0.000	0.000	0.000	0.000	0.000	0.000
Pdensi_DN20932_c0_g1d362532	FC_3_3	MC_2_2	43.5338097277358	354.061119967951	198.797464847844	-3.02055479651656	0.569970464277734	-5.29949354541414	1.16124341165126e-07	4.05397250056731e-06	12.516	4.400	4.762	3.317	1.865	1.242	3.961	1.491	1.573	1.394	1.122	0.847	119.201	1.101	22.845	5.259	6.435	14.898	2.417	0.828	2.870	8.973	0.483	0.400	2.056	2.846	2.468
Pdensi_DN17190_c0_g1	FC_3_3	MC_2_2	64.9615465270056	6.33383780988598	35.6476921684458	3.36799086713132	0.635675431644223	5.29828698652039	1.16894140225345e-07	4.078400110644e-06	0.949	1.501	0.457	2.210	2.737	4.211	1.898	1.781	2.646	1.673	1.509	1.858	1.099	2.312	1.440	0.163	0.127	0.185	0.180	0.069	0.282	0.000	0.000	0.000	2.405	2.894	3.448
Pdensi_DN161_c0_g1d513820	FC_3_3	MC_2_2	221.546534497477	17.24605932674	119.396296912108	3.64407162890181	0.687949908569898	5.2970014001122	1.17719792996844e-07	4.10228806781096e-06	0.994	1.576	1.340	4.788	9.596	6.205	5.281	10.347	7.409	3.921	7.988	5.249	1.171	3.769	1.966	0.842	0.384	0.145	0.263	0.136	0.000	0.177	0.000	0.355	0.357	0.393	0.070
Pdensi_GG_102485_c0_g1	FC_3_3	MC_2_2	0	1078.2837912653	539.141895632648	-12.639407780004	2.38626285170005	-5.29673743653149	1.17890017403933e-07	4.1044248805817e-06	0.000	0.000	4.141	2.463	0.010	0.000	0.009	0.044	0.000	0.000	0.000	0.000	0.009	0.000	0.174	0.825	46.678	30.862	69.948	0.010	1.446	1.255	1.788	0.454	0.000	0.019	0.000
Pdensi_DN24852_c0_g1d305102	FC_3_3	MC_2_2	102.308444039748	11.7237061345187	57.0160750871336	3.11581532223478	0.588257330396559	5.29668762501325	1.17922166477638e-07	4.1044248805817e-06	0.149	0.776	0.116	3.471	4.313	5.565	4.152	2.328	3.959	2.371	2.287	3.279	3.212	3.914	2.186	0.313	0.400	0.182	1.485	2.238	0.666	0.828	3.934	0.568	0.349	0.000	0.000
Pdensi_DN35010_c1_g2	FC_3_3	MC_2_2	138.208969773806	4.28401390870497	71.2464918412557	5.0530779639212	0.954444523885611	5.29426052270672	1.19498972172796e-07	4.15682138946085e-06	0.000	0.000	0.000	0.482	0.137	0.306	4.263	0.849	5.731	7.285	1.503	1.937	0.000	0.332	0.000	0.086	0.065	0.179	0.378	0.000	0.000	0.072	0.000	0.000	0.000	0.000	0.000
Pdensi_GG_120596_c0_g1	FC_3_3	MC_2_2	168.223358447821	37.4610767363357	102.842217592078	2.15254254136029	0.406736840309625	5.29222418043491	1.20837635731156e-07	4.19836838746887e-06	1.685	1.502	2.795	4.201	4.290	4.377	4.314	3.702	5.039	3.678	4.741	4.625	2.284	2.307	2.634	1.213	0.995	0.656	1.472	0.937	2.171	0.280	0.392	1.400	0.670	0.858	0.608
Pdensi_DN19663_c0_g2d359591	FC_3_3	MC_2_2	120.157787267456	10.6182486307446	65.3880179491004	3.45604990837983	0.653245397000546	5.29058440250584	1.21926138739941e-07	4.23365964803675e-06	0.019	0.000	0.038	0.261	0.182	0.325	0.413	0.884	1.967	3.935	2.246	3.143	0.126	0.130	0.064	0.429	0.293	0.119	2.637	5.720	2.519	22.760	6.786	25.561	1.002	0.553	1.907
Pdensi_GG_103314_c0_g1	FC_3_3	MC_2_2	84.4995884197477	6.3663311351658	45.4329597774567	3.71024121946913	0.701666984661729	5.28775231067459	1.23828494267766e-07	4.29459061526036e-06	1.523	4.568	1.162	1.554	2.506	2.931	2.477	1.507	1.696	2.233	2.946	1.381	1.728	4.593	1.669	0.192	0.195	0.088	0.080	0.329	0.000	1.171	22.304	87.221	0.819	1.944	0.085
Pdensi_DN11245_c0_g1d519946	FC_3_3	MC_2_2	30.5737249057448	186.520678180583	108.547201543164	-2.60917266939779	0.493458589165651	-5.28752103354697	1.2398510842064e-07	4.29746120884311e-06	3.661	2.378	1.831	0.929	1.036	1.067	1.221	0.895	0.867	0.431	0.926	1.008	2.720	2.819	1.499	4.596	4.092	5.535	4.451	2.483	1.574	0.930	2.791	1.720	3.664	3.429	2.501
Pdensi_DN20570_c0_g1d220081	FC_3_3	MC_2_2	0	270.416595617596	135.208297808798	-10.6432969702353	2.01341321188742	-5.28619605126063	1.24886048654765e-07	4.32125584829365e-06	0.000	0.000	0.916	0.927	0.000	0.000	0.000	0.000	0.000	0.000	0.000	0.000	0.000	0.000	0.000	0.055	5.421	14.352	1.101	1.994	3.857	3.616	0.000	0.000	0.000	0.000	0.000
Pdensi_DN30876_c0_g1d234323	FC_3_3	MC_2_2	22.2098641172023	189.497793406348	105.853828761775	-3.0956896406052	0.58561898686381	-5.28618386706292	1.24894362788334e-07	4.32125584829365e-06	2.465	2.374	2.136	3.267	1.607	1.204	1.783	1.005	0.591	0.716	0.607	0.395	2.832	2.717	1.284	8.350	3.723	2.824	5.757	2.712	4.011	3.982	2.236	0.200	0.141	0.615	0.347
Pdensi_DN12094_c0_g1d458612	FC_3_3	MC_2_2	94.4909583228448	4.65237655424907	49.5716674385469	4.33785084763458	0.821074548466027	5.28313885229882	1.26989067333779e-07	4.38851292313337e-06	0.105	0.969	0.146	2.204	1.707	0.763	2.807	4.281	3.276	3.350	2.167	1.812	0.070	0.962	0.212	0.095	0.208	0.026	0.000	0.730	0.150	0.000	0.000	0.000	0.000	0.000	0.000
Pdensi_DN21921_c0_g1d421069	FC_3_3	MC_2_2	260.230546623122	16.7905984221096	138.510572522616	3.93485343161573	0.745408911220751	5.27878507002506	1.30043230950592e-07	4.48872827307274e-06	1.657	1.437	1.162	2.520	2.416	2.461	2.761	4.001	0.592	11.933	2.933	5.328	1.107	1.148	1.715	0.742	0.178	0.405	0.916	2.881	0.952	4.291	0.405	1.333	1.974	4.404	3.602
Pdensi_DN33578_c0_g1d85545	FC_3_3	MC_2_2	58.0901900190055	2177.18940970724	1117.63979986312	-5.22827692007893	0.990561082426248	-5.27809643729689	1.30532767643659e-07	4.50028729016018e-06	21.713	16.670	42.406	16.158	2.144	0.305	1.735	1.902	1.561	1.325	2.177	1.001	7.271	1.479	0.365	148.831	26.073	3.104	0.219	0.000	0.000	0.000	0.000	0.000	0.000	0.000	0.000
Pdensi_DN53360_c0_g1	FC_3_3	MC_2_2	9.13966095026076	135.839375084906	72.4895180175834	-3.89080350371526	0.737242903494418	-5.27750553484266	1.30954250424064e-07	4.50947547791645e-06	0.061	0.065	1.476	1.671	0.218	0.098	0.430	0.189	0.142	0.318	0.153	0.251	0.202	0.174	0.034	2.081	5.639	2.389	10.043	155.175	91.407	26.387	79.229	58.489	0.000	0.000	0.000
Pdensi_DN3321_c0_g1d204707	FC_3_3	MC_2_2	0	6451.47405362953	3225.73702681477	-15.2203013399671	2.88505015422959	-5.2755759956733	1.32339753558508e-07	4.5468204006421e-06	0.000	0.044	17.163	5.837	0.147	0.022	0.022	0.360	0.048	0.000	0.000	0.000	0.000	0.047	0.920	0.519	168.808	302.216	699.039	50.435	56.734	4.136	0.251	0.000	0.127	0.023	0.025
Pdensi_DN19120_c1_g2	FC_3_3	MC_2_2	57.8061523994471	1016.61846320359	537.212307801517	-4.13519001361269	0.783839055739466	-5.27556005704716	1.32351257108525e-07	4.5468204006421e-06	13.284	9.344	4.336	4.836	3.566	1.632	4.552	2.105	1.554	2.199	1.604	0.691	49.887	3.642	4.552	5.179	26.201	43.544	152.601	3.016	54.945	21.029	5.310	2.811	5.386	5.145	3.716
Pdensi_DN19775_c0_g1d360134	FC_3_3	MC_2_2	29.0007609883732	230.710152253713	129.855456621043	-2.99668329729008	0.568089460653469	-5.27502005378346	1.32741571337623e-07	4.55716151383126e-06	1.289	1.183	4.157	2.402	0.813	0.169	0.763	0.879	0.934	0.477	0.788	0.971	0.284	0.296	0.059	9.582	5.278	3.184	0.307	3.199	0.512	0.115	0.000	0.000	0.000	0.000	0.000
Pdensi_GG_24233_c0_g1	FC_3_3	MC_2_2	184.765052888837	32.5157059038554	108.640379396346	2.48976166532891	0.472007747333674	5.27483220221137	1.32877611282876e-07	4.55716151383126e-06	2.743	3.635	4.576	5.092	4.991	5.248	4.329	4.828	3.422	3.495	5.820	5.005	1.240	2.759	2.273	1.101	0.858	0.520	1.173	0.573	2.649	1.163	0.000	0.916	0.000	1.142	2.001
Pdensi_DN61883_c0_g1	FC_3_3	MC_2_2	0	77.095654770537	38.5478273852685	-8.8301155821038	1.67401300759525	-5.27481897813231	1.32887193088385e-07	4.55716151383126e-06	0.000	0.261	0.000	0.000	0.000	0.000	0.000	0.000	0.000	0.000	0.000	0.000	0.000	0.000	0.802	0.647	1.551	3.526	1.866	0.000	0.000	0.000	0.587	29.553	1.067	0.812	9.920
Pdensi_DN83635_c0_g1	FC_3_3	MC_2_2	17.1683375020159	126.709276868011	71.9388071850135	-2.88534629102297	0.54709210662976	-5.27396805045773	1.33505159236136e-07	4.57027426288597e-06	8.048	11.434	1.671	3.856	1.013	1.801	3.372	3.204	0.993	0.328	0.699	0.326	1.537	4.803	1.847	3.728	3.271	2.705	1.537	1.284	0.799	1.686	3.377	0.558	11.440	10.604	7.402
Pdensi_DN9785_c0_g1d385930	FC_3_3	MC_2_2	441.862077359299	84.0038059351356	262.932941647217	2.40421193682928	0.455911205161348	5.2734214680651	1.33903567151181e-07	4.58121810342747e-06	0.622	1.022	0.617	4.073	4.977	17.494	8.148	10.013	13.180	9.210	14.090	10.920	3.232	5.823	7.751	1.269	2.725	2.296	8.058	15.395	4.143	95.238	117.842	318.275	35.381	20.291	24.294
Pdensi_DN19522_c1_g3	FC_3_3	MC_2_2	113.724608722721	1030.51601908987	572.120313906297	-3.17887389291453	0.602855358531705	-5.27302917346027	1.34190222275537e-07	4.58832795273041e-06	5.514	2.197	6.373	4.164	2.728	1.703	2.366	2.451	4.238	2.368	3.996	2.441	2.104	1.440	0.509	9.812	22.783	44.020	13.499	11.902	9.769	63.403	3.153	3.539	0.000	0.016	0.017
Pdensi_GG_92914_c0_g1	FC_3_3	MC_2_2	147.459152974856	19.1326501222264	83.2959015485414	2.91107072684592	0.552298058841846	5.27083280529784	1.35806137620818e-07	4.63540996186575e-06	3.723	2.305	3.385	3.222	3.895	5.172	4.704	4.722	3.574	3.626	4.557	3.239	4.479	3.564	2.808	0.792	0.450	0.255	0.853	0.918	2.524	1.440	0.360	2.453	0.000	1.066	1.251
Pdensi_DN11627_c0_g1d457795	FC_3_3	MC_2_2	54.1526190075867	1359.54524582881	706.8489324182	-4.64949786570359	0.882635062181722	-5.26774662022924	1.38108552480921e-07	4.70021363753199e-06	1.117	4.657	13.012	2.865	2.852	10.339	3.369	3.823	0.599	1.251	2.758	0.165	0.620	5.615	7.200	13.548	56.404	30.456	67.650	49.359	95.180	0.070	0.000	0.000	0.000	0.000	0.000
Pdensi_DN7133_c0_g2	FC_3_3	MC_2_2	832.064427159364	110.737697762974	471.401062461169	2.90915712666602	0.552326458896649	5.26709716655161	1.38597856732522e-07	4.71135564860153e-06	0.677	0.485	3.590	3.039	1.488	16.983	5.817	5.561	40.106	14.356	12.056	38.051	3.723	1.942	6.653	3.596	1.678	3.285	0.673	2.063	2.660	0.508	0.726	2.635	1.878	2.783	5.780
Pdensi_DN2969_c0_g1d447479	FC_3_3	MC_2_2	2.76547350970759	400.460668244773	201.61307087724	-7.17844108640209	1.36315609406768	-5.26604481881566	1.39394266880723e-07	4.73013921597118e-06	0.429	0.215	0.085	0.179	0.069	0.061	0.218	0.119	0.000	0.067	0.036	0.102	0.317	0.131	0.032	0.103	9.075	20.161	0.260	0.066	0.123	0.000	0.000	0.000	0.000	0.224	0.103
Pdensi_DN18613_c0_g5	FC_3_3	MC_2_2	0	51.9517320210662	25.9758660105331	-8.26693543219502	1.5704658490569	-5.26400203936909	1.40952884600154e-07	4.77467640988972e-06	0.070	0.056	0.809	0.613	0.021	0.000	0.000	0.109	0.020	0.000	0.000	0.000	0.000	0.000	0.000	1.855	1.392	0.768	0.778	0.264	0.946	0.000	0.000	0.000	0.000	0.000	0.000
Pdensi_DN20385_c1_g1	FC_3_3	MC_2_2	92.5862669659575	596.563332118794	344.574799542376	-2.68783456148752	0.510647361209513	-5.26358259273316	1.41274997123825e-07	4.78280380024323e-06	9.279	12.270	7.277	5.937	5.367	1.577	3.478	5.139	3.310	2.230	3.333	1.610	2.802	4.735	1.729	13.752	22.637	8.654	7.848	9.148	2.594	3.113	2.202	1.840	1.439	3.237	0.877
[truncated: 1,150 more rows]
