# Supplementary material for: Transcriptional Regulation of Pine Male and Female Cone Initiation and Development: Key Players Identified Through Comparative Transcriptomics
Source: Front Genet. 2022 Mar 18;13:815093. doi: 10.3389/fgene.2022.815093 (PMC8971679; doi:10.3389/fgene.2022.815093)
Supplement: Supplementary file 2 [file DataSheet3.ZIP › SUP_DEG/salmon.gene.counts.matrix.FC_3_3_vs_MC_2_3.DESeq2.DE_results.P0.001_C2.DE.subset]

sampleA	sampleB	baseMeanA	baseMeanB	baseMean	log2FoldChange	lfcSE	stat	pvalue	padj	Bud_Rep1	Bud_Rep2	Bud_Rep3	FC_3_1_Rep1	FC_3_1_Rep2	FC_3_1_Rep3	FC_3_2_Rep1	FC_3_2_Rep2	FC_3_2_Rep3	FC_3_3_Rep1	FC_3_3_Rep2	FC_3_3_Rep3	FC_3_Rep1	FC_3_Rep2	FC_3_Rep3	MC_2_2_Rep1	MC_2_2_Rep2	MC_2_2_Rep3	MC_2_3_Rep1	MC_2_3_Rep2	MC_2_3_Rep3	MC_2_4_Rep1	MC_2_4_Rep2	MC_2_4_Rep3	Needles_Rep1	Needles_Rep2	Needles_Rep3
Pdensi_DN15456_c1_g1d344623	FC_3_3	MC_2_3	32.0559342703627	5660.42480244297	2846.24036835667	-7.46538604667781	0.295753766504159	-25.2418967809589	1.39010121596067e-140	7.70991837408265e-136	1.522	0.525	135.978	74.636	0.163	0.233	0.415	0.479	0.507	0.697	1.096	0.900	0.060	0.031	3.783	136.744	179.551	156.101	172.899	149.644	124.563	0.489	0.033	0.000	0.000	0.030	0.000
Pdensi_DN21590_c0_g1d65540	FC_3_3	MC_2_3	10.4280630917558	7865.16454524324	3937.7963041675	-9.55625777530831	0.454993769968738	-21.0030519230294	6.15048385491014e-98	1.70562143022441e-93	1.073	0.208	12.448	10.911	0.027	0.207	0.260	0.236	0.279	0.399	0.144	0.351	0.505	0.170	1.065	7.226	73.357	150.132	181.294	164.749	270.402	234.176	0.825	1.231	1.335	0.141	1.147
Pdensi_DN18081_c1_g3	FC_3_3	MC_2_3	19.228852511267	8736.07953882314	4377.6541956672	-8.82722764271827	0.436926837845026	-20.2029879561878	9.21493218310195e-91	1.70362594557128e-86	54.689	37.439	117.619	34.518	1.056	1.431	1.455	0.768	0.994	0.611	0.617	0.369	24.608	0.258	1.373	213.401	204.292	250.150	146.636	308.407	229.805	334.305	4.254	0.458	0.000	0.000	0.062
Pdensi_DN21015_c2_g2	FC_3_3	MC_2_3	27.9966586423065	7976.0798961323	4002.0382773873	-8.15400717523303	0.410582832700671	-19.8595911124652	9.10488044621641e-88	1.26245996047125e-83	0.757	0.534	0.730	0.487	0.466	0.671	0.329	0.647	1.311	0.760	0.518	1.074	0.407	0.595	0.971	0.704	29.096	29.676	140.764	257.680	226.553	156.814	2.066	1.314	0.103	0.412	0.673
Pdensi_DN15901_c0_g2d346209	FC_3_3	MC_2_3	2.23268581266548	24128.0290943151	12065.1308900639	-13.3850596832028	0.679293117434352	-19.704394670974	1.97692198843002e-86	2.19292048488588e-82	5.721	3.457	98.346	60.053	0.019	0.319	0.017	0.228	0.659	0.165	0.020	0.000	0.365	0.000	3.002	124.620	444.148	511.915	519.807	819.865	557.963	16.935	0.058	0.096	0.098	0.018	0.019
Pdensi_DN33925_c0_g1d313047	FC_3_3	MC_2_3	4053.10050215409	39.1474624395599	2046.12398229682	6.69086243670966	0.347557810332988	19.2510777712038	1.38256603123067e-82	1.27802099650245e-78	10.373	11.626	12.701	28.145	23.869	18.631	48.279	87.791	110.388	80.829	128.659	131.003	6.936	14.391	4.121	9.232	5.209	1.457	1.060	1.242	0.779	3.262	8.177	10.062	0.000	0.484	0.102
Pdensi_GG_124630_c1_g1	FC_3_3	MC_2_3	33.829417759437	7741.1316924969	3887.48055512817	-7.83906461247945	0.463004247116747	-16.9308697734317	2.66414126472273e-64	2.11087524236167e-60	155.861	70.586	222.477	66.039	1.472	2.812	1.406	1.317	1.944	0.608	1.497	0.740	69.765	0.287	1.780	353.132	207.873	187.658	140.196	215.829	249.835	185.895	11.085	2.160	0.032	0.047	0.000
Pdensi_GG_99062_c0_g1	FC_3_3	MC_2_3	260.752238646242	20279.5296473654	10270.1409430058	-6.28119805408785	0.38681278311372	-16.2383414620536	2.7012917678638e-59	1.87277181651288e-55	3.965	6.347	18.414	10.798	9.551	7.323	10.275	7.472	11.150	6.966	7.582	7.300	4.409	7.651	2.614	16.485	71.901	110.084	338.356	468.190	776.137	121.333	20.953	8.251	0.178	0.392	0.350
Pdensi_GG_20438_c0_g1	FC_3_3	MC_2_3	1.94585541349448	8658.26538542479	4330.10562041914	-12.1019155622114	0.764982018067103	-15.8198693255425	2.2696323340973e-56	1.39867353495598e-52	0.000	0.000	0.000	0.000	0.031	0.000	0.000	0.027	0.061	0.153	0.000	0.000	0.000	0.000	0.000	0.000	0.000	0.197	173.017	280.147	226.537	1.811	0.129	0.053	0.000	0.000	0.000
Pdensi_DN30421_c0_g1d370998	FC_3_3	MC_2_3	35.0422933956402	5215.5485266427	2625.29541001917	-7.21724563499421	0.458913887897063	-15.7267971733579	9.90985815049253e-56	5.49630462600767e-52	2.521	2.919	0.270	2.622	1.742	2.332	1.598	1.129	0.425	1.164	1.024	0.725	3.087	3.519	1.209	2.651	3.999	8.985	74.970	190.601	142.710	11.599	13.475	71.079	0.272	0.506	0.000
Pdensi_GG_46435_c0_g1	FC_3_3	MC_2_3	12.6921868894378	3574.66958122772	1793.68088405858	-8.13626419484387	0.528193007884195	-15.4039604337733	1.5394489346175e-53	7.76204147824457e-50	0.221	0.118	1.118	0.801	0.079	0.236	0.072	0.412	0.257	0.489	0.278	0.287	0.171	0.202	0.099	0.878	1.777	1.134	89.358	49.833	140.698	0.694	0.108	0.000	0.000	0.000	0.000
Pdensi_DN17458_c0_g1d12111	FC_3_3	MC_2_3	32.3796364920278	40227.9472554966	20130.1634459943	-10.278307081846	0.667895033690576	-15.3891054183341	1.9369161736106e-53	8.95226514474706e-50	0.341	0.203	0.132	0.592	1.201	0.587	0.412	1.059	1.522	1.390	0.644	0.650	0.294	1.107	0.170	0.206	20.904	15.022	446.250	620.361	2050.290	16.769	0.905	0.192	0.412	3.840	0.816
Pdensi_GG_16380_c0_g1	FC_3_3	MC_2_3	4.82117328092961	3111.14314930163	1557.98216129128	-9.33530418673041	0.610886737040301	-15.2815630471194	1.01477260882654e-52	4.32941024641126e-49	0.000	0.000	0.113	0.071	0.034	0.015	0.000	0.059	0.100	0.083	0.108	0.186	0.000	0.000	0.016	0.000	62.684	50.952	52.249	134.054	58.258	1.193	0.000	0.000	0.000	0.000	0.051
Pdensi_DN20270_c0_g3d290192	FC_3_3	MC_2_3	6.79662950077963	1841.44208297998	924.119356240379	-8.08213761588962	0.530058310850673	-15.2476387039736	1.70695290800384e-52	6.76233779547264e-49	57.694	12.328	40.775	8.340	0.101	0.833	0.258	0.070	0.256	0.138	0.085	0.341	33.161	0.116	0.533	62.257	40.548	46.173	34.847	54.196	55.234	71.172	41.960	24.451	0.000	0.000	0.000
Pdensi_DN21519_c2_g4	FC_3_3	MC_2_3	2656.19888186295	302.514634504091	1479.35675818352	3.13448775053176	0.205954466737523	15.2193239611864	2.63237108973009e-52	9.73327984998002e-49	8.872	13.090	13.984	28.923	49.679	25.221	45.456	83.493	77.729	77.957	76.654	67.724	14.409	30.728	10.390	22.715	16.889	7.601	7.773	8.261	7.797	2.278	0.680	0.023	0.373	0.551	0.221
Pdensi_DN37968_c1_g1	FC_3_3	MC_2_3	6742.56097687168	459.346710286439	3600.95384357906	3.87617213136643	0.257472331622739	15.0547132848666	3.21490134465376e-51	1.11442545799082e-47	5.882	13.078	27.343	67.012	82.598	79.257	161.962	123.347	145.768	181.879	220.962	161.269	19.354	47.975	46.078	18.491	15.145	13.586	10.785	11.810	13.475	5.364	20.619	1.498	0.056	0.000	0.019
Pdensi_GG_82441_c0_g1	FC_3_3	MC_2_3	6.46402000807959	9577.94194156206	4792.20298078507	-10.5299415806886	0.706951704651274	-14.8948528045247	3.55967710961228e-50	1.16135512664956e-46	0.804	0.497	1.953	1.020	0.279	0.753	0.000	0.361	0.272	0.271	0.000	0.271	0.128	0.133	0.385	3.092	9.952	2.960	226.419	182.806	341.259	4.027	0.000	0.231	0.000	0.000	0.415
Pdensi_DN27235_c1_g1	FC_3_3	MC_2_3	1603.2047662767	8.13744366523289	805.671104970965	7.60271210651304	0.511028592202529	14.8772734491145	4.62986512572455e-50	1.42659005260034e-46	6.584	1.047	0.346	23.096	14.632	4.742	35.608	26.245	28.108	47.632	30.995	56.140	3.163	2.636	0.854	0.810	0.227	0.343	0.310	0.242	0.099	0.000	0.000	0.000	0.106	0.311	0.083
Pdensi_DN17406_c0_g1d350753	FC_3_3	MC_2_3	4506.39834854186	564.298954396558	2535.34865146921	2.99758373293432	0.20268494637203	14.7893752673286	1.71538568802899e-49	5.00739139027115e-46	53.298	47.216	53.694	102.118	68.041	53.222	109.136	113.514	168.597	112.434	128.697	136.996	35.562	33.715	20.909	57.286	21.972	17.980	13.746	16.233	14.414	9.396	15.853	11.878	74.887	46.911	66.957
Pdensi_DN31795_c0_g1d372235	FC_3_3	MC_2_3	4138.07117002586	54.5905200954986	2096.33084506068	6.24879308614561	0.427648782716073	14.6119744488887	2.35590064044614e-48	6.53326586105322e-45	8.577	23.324	23.416	70.728	85.612	49.499	82.177	112.788	159.815	94.089	125.418	127.829	13.285	42.910	33.890	40.360	5.612	5.750	1.301	0.780	2.173	2.561	0.411	0.000	0.000	0.000	0.203
Pdensi_GG_8792_c0_g1	FC_3_3	MC_2_3	4672.22292848303	23.9777019102072	2348.10031519662	7.60717834414806	0.528976976647288	14.3809252197764	6.81769889295438e-47	1.8006192080949e-43	55.617	26.380	15.181	98.333	134.108	77.860	142.432	170.129	183.738	129.207	124.716	137.901	33.443	67.291	35.460	11.933	0.556	0.474	0.239	1.141	0.493	0.234	0.167	0.533	6.305	1.877	8.853
Pdensi_DN12818_c0_g1d390558	FC_3_3	MC_2_3	2346.4980554511	101.887014843173	1224.19253514714	4.52694635538911	0.31490812904097	14.375450926515	7.37878924275858e-47	1.86022630805054e-43	24.065	51.513	28.576	25.459	18.014	32.383	36.558	29.827	28.383	76.522	61.611	58.189	26.977	46.047	30.785	4.419	4.689	3.068	2.915	1.957	3.139	0.890	3.649	0.923	0.442	0.890	1.409
Pdensi_DN9308_c0_g2d453636	FC_3_3	MC_2_3	1095.81257158894	28.5264657126804	562.16951865081	5.2719095814292	0.366944102727809	14.3670644717781	8.32873435724583e-47	2.00841997241707e-43	4.477	13.598	10.524	25.049	20.567	12.654	28.797	33.543	45.841	27.523	33.993	30.342	3.977	10.863	5.573	5.161	2.022	2.837	0.521	0.733	0.984	0.129	0.000	0.058	0.000	1.061	0.722
Pdensi_GG_107194_c3_g1	FC_3_3	MC_2_3	23.2762079598834	2638.6241624519	1330.95018520589	-6.82567444081755	0.475631871263659	-14.3507507658877	1.05390128177984e-46	2.43552194963981e-43	0.221	0.059	1.516	2.000	0.374	0.629	1.079	1.085	3.234	0.429	0.764	0.762	0.143	0.190	0.682	0.333	96.142	186.316	54.258	107.547	46.048	50.858	0.000	0.000	0.029	0.000	0.022
Pdensi_DN30313_c0_g1d27042	FC_3_3	MC_2_3	1124.11276901439	59.5824001856003	591.847584599997	4.23558322762668	0.295389429965096	14.3389803356443	1.24876713080475e-46	2.77041485503294e-43	4.852	10.267	7.903	17.172	20.390	17.740	22.779	25.375	42.450	31.492	29.584	33.182	8.844	14.350	15.432	7.006	5.048	2.917	1.511	1.949	1.232	0.378	0.055	0.000	0.000	0.017	0.000
Pdensi_DN3015_c0_g1d1085	FC_3_3	MC_2_3	552.21115453322	24871.4813706097	12711.8462625715	-5.49309549564746	0.383387689088877	-14.3277826909409	1.46730984202688e-46	3.13005406801295e-43	7.226	9.089	17.353	13.187	17.706	15.610	14.181	12.602	17.880	16.120	12.722	17.515	12.286	13.854	14.341	11.857	185.669	265.467	537.116	449.845	958.071	7.050	3.933	0.056	13.216	12.000	14.438
Pdensi_DN17082_c0_g1d528944	FC_3_3	MC_2_3	1616.36720881227	66.4357234144002	841.401466113333	4.60345824776888	0.323720188766808	14.2204854918239	6.83769157704873e-46	1.4045884738439e-42	18.431	29.432	16.666	64.124	34.095	34.617	54.298	39.021	43.561	43.667	45.914	45.922	20.453	41.443	18.223	10.951	6.234	2.902	2.363	1.198	1.719	0.339	0.473	0.092	0.797	1.120	0.516
Pdensi_DN23426_c0_g1	FC_3_3	MC_2_3	1266.34083750984	12.3907653137149	639.365801411779	6.68928245667497	0.473177770470725	14.1369330389726	2.24873230999492e-45	4.45433714675887e-42	5.703	62.969	22.414	9.726	12.192	17.770	20.567	19.497	20.431	34.373	40.554	31.045	9.213	29.519	20.010	4.635	9.182	3.909	0.325	0.133	0.491	0.000	0.000	0.000	0.044	0.546	0.481
Pdensi_DN20401_c0_g1d63113	FC_3_3	MC_2_3	6.74932658565194	4129.81203980678	2068.28068319622	-9.25402716371038	0.65890496758675	-14.0445551618823	8.3189095291802e-45	1.59100579040318e-41	4.978	1.673	14.402	4.873	0.040	0.047	0.276	0.457	0.618	0.296	0.070	0.196	1.591	0.152	0.273	18.195	92.143	87.949	129.298	44.251	151.040	26.232	0.542	1.913	0.017	0.037	0.040
Pdensi_GG_56303_c0_g1	FC_3_3	MC_2_3	2768.89704717095	335.35844044603	1552.12774380849	3.04611380287892	0.221149455669229	13.7740054284147	3.65380321257265e-43	6.75502958596389e-40	34.889	23.240	25.331	30.606	24.819	22.807	48.586	63.830	88.327	86.435	70.058	75.410	18.183	25.270	8.517	48.638	23.980	12.834	8.704	8.279	9.392	0.520	0.378	0.353	27.220	30.303	20.758
Pdensi_DN11848_c0_g1d5764	FC_3_3	MC_2_3	3849.75919923049	215.33111791245	2032.54515857147	4.16138704900124	0.302352521315115	13.7633614924091	4.23374393395158e-43	7.57471418737924e-40	11.527	17.607	22.242	42.844	39.064	13.739	53.284	66.543	121.322	107.623	101.856	113.345	11.794	17.056	2.991	5.625	6.258	11.608	5.749	4.003	7.153	0.309	0.302	1.662	30.306	15.402	17.558
Pdensi_DN12935_c0_g1d390848	FC_3_3	MC_2_3	740.067602103052	17.2323087023694	378.649955402711	5.43129860811043	0.395197187485764	13.7432623006865	5.58991171575501e-43	9.68853979659125e-40	13.127	70.722	25.413	20.922	30.298	19.779	29.277	24.126	21.418	19.508	23.520	18.911	15.415	24.912	15.422	3.242	4.975	1.358	0.465	0.329	0.582	0.053	0.000	0.000	41.751	59.604	89.771
Pdensi_DN20772_c0_g4	FC_3_3	MC_2_3	15.6224482618504	948.546516620531	482.084482441191	-5.9257999383551	0.43168272264015	-13.7272112771	6.97676005063992e-43	1.17258194754134e-39	1.300	1.538	1.303	2.308	1.009	0.315	0.770	0.762	0.249	0.328	0.692	0.285	0.726	0.982	0.060	4.113	6.294	7.934	26.598	23.915	24.225	26.311	0.509	1.035	0.042	0.210	0.096
Pdensi_DN19032_c2_g2	FC_3_3	MC_2_3	796.129748500018	41.1557645571698	418.642756528594	4.27624870561646	0.311816838940575	13.7139761923871	8.37400681934926e-43	1.36602217712226e-39	9.167	12.675	3.531	6.648	9.106	28.058	9.188	15.660	25.930	20.891	22.105	23.782	11.200	27.945	17.813	2.983	2.498	0.745	0.857	1.270	1.108	0.881	4.765	3.889	10.113	13.663	11.739
Pdensi_GG_122052_c0_g1	FC_3_3	MC_2_3	39.1619248842949	27358.0286792851	13698.5953020847	-9.44789231690628	0.689490347082075	-13.7027187645045	9.7792804585402e-43	1.5496806630629e-39	0.565	0.501	0.496	1.382	1.052	1.357	0.813	1.090	1.213	1.594	0.780	0.875	0.301	0.547	0.513	0.856	5.722	9.803	858.717	159.858	1127.990	0.795	1.198	2.631	0.763	0.402	0.455
Pdensi_DN14124_c1_g2	FC_3_3	MC_2_3	0.833938034354778	4620.46732863615	2310.65063333525	-12.4120205883326	0.906822584776057	-13.6873747927196	1.20795154763467e-42	1.8610171301795e-39	0.000	0.000	0.000	0.000	0.000	0.000	0.000	0.098	0.074	0.073	0.000	0.000	0.000	0.000	0.000	0.000	20.229	32.039	101.614	113.510	147.145	60.541	0.000	0.000	0.049	0.000	0.000
Pdensi_GG_94215_c0_g1	FC_3_3	MC_2_3	1.1119173791397	3224.89557954832	1613.00374846373	-11.4801542625047	0.848607089175216	-13.5282328051992	1.0655443944395e-41	1.59725104726481e-38	0.000	0.000	4.086	3.435	0.000	0.000	0.000	0.000	0.000	0.087	0.000	0.000	0.000	0.000	0.000	3.916	43.420	39.184	81.645	61.460	109.938	82.436	0.000	0.000	0.000	0.000	0.000
Pdensi_GG_31362_c0_g1	FC_3_3	MC_2_3	1693.19367162908	13.7437905936095	853.468731111347	6.94881195734944	0.513917889086378	13.5212494153545	1.17168773907784e-41	1.71013992295985e-38	5.655	11.872	10.964	33.264	32.616	22.986	28.158	42.031	65.399	36.083	56.198	49.759	5.539	22.463	19.831	20.594	3.429	1.804	0.502	0.131	0.486	0.345	0.139	0.000	0.000	0.000	0.136
Pdensi_DN24343_c0_g2	FC_3_3	MC_2_3	1.1119173791397	4212.68930309185	2106.90061023549	-11.8666185051748	0.880080024305481	-13.483567604593	1.95423998897772e-41	2.77917980791465e-38	0.000	0.000	0.000	0.000	0.000	0.027	0.000	0.026	0.000	0.099	0.000	0.000	0.000	0.000	0.000	0.000	30.437	26.113	101.588	160.054	70.830	2.825	0.062	0.000	0.000	0.057	0.030
Pdensi_DN19879_c0_g1d360847	FC_3_3	MC_2_3	2.55247801845165	694.219746434096	348.386112226274	-8.08980333957124	0.606600884743442	-13.336286746421	1.42376681090081e-40	1.97415946582479e-37	0.022	0.012	0.011	0.068	0.052	0.035	0.059	0.086	0.038	0.064	0.124	0.016	0.012	0.045	0.000	0.019	6.049	2.583	21.169	17.512	16.118	20.811	3.016	0.822	0.000	0.012	0.000
Pdensi_DN51340_c0_g1d253251	FC_3_3	MC_2_3	0	20494.2354004263	10247.1177002131	-17.0015481790202	1.28778372377864	-13.2021766272476	8.52360643933578e-40	1.15303605840215e-36	0.000	0.000	0.000	0.000	0.000	0.000	0.000	0.000	0.889	0.000	0.000	0.000	0.000	0.000	0.000	0.000	70.422	86.894	340.909	873.235	396.493	36.428	0.218	0.000	0.000	0.000	0.000
Pdensi_DN20315_c0_g1d290251	FC_3_3	MC_2_3	1947.81462821335	263.680278227771	1105.74745322056	2.88538187423645	0.218949319411942	13.1783094004862	1.16982972578028e-39	1.54481585907028e-36	23.787	30.967	17.854	66.461	53.072	42.335	59.520	46.742	69.019	58.116	47.847	57.363	24.089	43.860	28.938	19.263	10.797	6.786	6.591	7.240	6.914	7.495	64.810	56.530	2.244	9.366	4.342
Pdensi_DN8385_c0_g1d384512	FC_3_3	MC_2_3	958.420642275881	39.3992125898331	498.909927432857	4.60403411077746	0.351486891156948	13.0987363301741	3.34785243107364e-39	4.31818463685204e-36	5.926	15.600	15.570	30.858	30.524	22.830	30.787	32.022	31.482	23.467	33.718	23.037	6.181	16.853	11.451	16.110	3.811	3.069	0.977	1.181	0.952	6.293	0.277	0.307	0.137	0.296	0.150
Pdensi_DN101207_c0_g1	FC_3_3	MC_2_3	612.416968575403	9.6759768197491	311.046472697576	6.00018327997501	0.472265114868781	12.7051164506236	5.53869221320151e-37	6.98164741410899e-34	5.743	5.766	5.923	13.577	12.549	18.137	18.522	18.061	23.850	14.615	18.857	17.902	7.180	7.064	9.641	2.438	0.450	0.197	0.136	0.270	0.333	0.354	0.000	0.000	0.000	0.596	0.000
Pdensi_GG_104047_c0_g1	FC_3_3	MC_2_3	0.833938034354778	4713.3198879603	2357.07691299733	-12.4427856447476	0.982785551627263	-12.6607331824784	9.75836924241437e-37	1.20272985176006e-33	0.000	0.071	0.019	0.000	0.000	0.000	0.000	0.010	0.143	0.077	0.000	0.000	0.010	0.000	0.000	0.017	0.146	0.095	68.764	172.888	127.371	1.917	0.023	0.019	0.000	0.000	0.000
Pdensi_DN12608_c0_g1d459878	FC_3_3	MC_2_3	1360.7037768826	62.4658476996646	711.584812291132	4.44314553037613	0.351241576760316	12.6498279940478	1.12120017690364e-36	1.35185055242623e-33	11.735	29.586	24.575	26.507	32.367	41.266	38.970	47.228	72.079	29.268	39.967	45.125	23.829	32.786	41.634	22.756	5.765	6.577	2.207	1.276	1.467	0.634	0.523	0.000	0.000	0.000	0.000
Pdensi_GG_11083_c0_g1	FC_3_3	MC_2_3	679.629113929458	31.3438590919884	355.486486510723	4.43651033366551	0.353445061138441	12.5521921833497	3.8665520487599e-36	4.56277821873128e-33	3.735	14.601	11.644	25.946	25.915	16.077	22.627	25.958	26.169	16.807	23.028	17.058	4.187	14.277	6.613	15.700	3.614	1.993	0.912	0.840	0.736	8.511	0.075	0.050	0.038	0.083	0.015
Pdensi_DN29863_c0_g1d563305	FC_3_3	MC_2_3	10318.1106624845	1903.62964236867	6110.87015242658	2.43848047492098	0.194665936554807	12.5264877773541	5.34790059583232e-36	6.1793877238885e-33	86.216	226.704	181.981	116.819	130.496	121.451	150.701	173.203	183.411	280.707	306.631	276.966	138.187	193.419	135.116	112.851	107.280	91.461	51.514	44.355	53.947	63.171	16.987	0.568	8.895	6.604	2.579
Pdensi_DN14864_c0_g1d108554	FC_3_3	MC_2_3	16032.5865881423	280.825682422549	8156.70613528243	5.83442748733878	0.467469929794413	12.4808615816309	9.49535710149561e-36	1.05758920141471e-32	56.550	549.531	237.086	587.646	586.429	406.291	616.227	446.902	394.060	426.984	602.163	309.478	159.932	539.662	299.489	247.910	86.584	19.959	12.201	5.449	4.693	73.831	11.262	3.349	1.034	0.478	0.430
Pdensi_DN17417_c0_g1d401076	FC_3_3	MC_2_3	1546.37325905567	8441.56894291126	4993.97110098347	-2.44865425200802	0.196197833414566	-12.480536657273	9.53418676788771e-36	1.05758920141471e-32	24.031	40.302	28.089	62.371	94.179	146.051	45.109	49.019	45.298	38.376	47.839	43.398	44.059	90.296	82.198	39.047	94.687	66.443	215.293	240.411	208.966	104.713	148.339	57.892	49.033	23.693	16.662
Pdensi_DN22339_c0_g1d423961	FC_3_3	MC_2_3	1096.96468705604	21.9326296055439	559.448658330792	5.65049772865086	0.45799119977352	12.3375683450797	5.6846897480569e-35	6.18215583326431e-32	41.967	19.086	7.925	9.420	1.098	20.576	36.730	9.480	55.561	29.349	33.594	28.934	25.807	11.722	10.029	1.616	0.727	5.673	0.250	0.784	0.649	2.745	9.355	31.770	13.341	48.723	58.165
Pdensi_DN18836_c1_g1	FC_3_3	MC_2_3	0.555958689569852	10247.1698244336	5123.86289156156	-14.1473776063312	1.16565769586591	-12.1368199742565	6.73946968596024e-34	7.18829244600794e-31	0.000	0.000	0.045	0.000	0.000	0.049	0.000	0.142	0.214	0.053	0.000	0.000	0.000	0.000	0.000	0.000	119.813	86.011	325.512	375.093	112.529	80.947	0.000	0.000	0.000	0.000	0.000
Pdensi_DN10914_c0_g1d387447	FC_3_3	MC_2_3	164.046326422446	15992.6973632996	8078.37184486102	-6.60732544003276	0.54546657431247	-12.1131628429495	8.9957224120139e-34	9.41376890825523e-31	0.728	3.582	3.943	8.522	34.115	92.658	3.811	5.501	7.940	2.164	5.415	6.252	12.048	24.961	34.077	3.335	40.866	40.919	321.609	690.329	248.605	1371.157	404.962	80.801	3.533	8.789	19.682
Pdensi_DN24898_c5_g1	FC_3_3	MC_2_3	600.738989375003	2.93950968698331	301.839249530993	7.63907470858687	0.633064942346967	12.0668105238405	1.58145641091602e-33	1.62430216515992e-30	1.623	0.502	0.434	7.061	8.936	3.862	13.463	12.250	17.541	15.414	18.108	16.846	0.587	0.548	0.035	2.139	0.092	0.026	0.131	0.060	0.030	0.000	0.000	0.063	0.000	0.000	0.000
Pdensi_DN15512_c0_g1d214428	FC_3_3	MC_2_3	68.9699136441492	2935.53577603809	1502.25284484112	-5.41126785642758	0.448666239524858	-12.0607867936713	1.70149615453176e-33	1.71581965852355e-30	2.126	2.734	3.877	3.409	2.542	1.691	2.407	2.746	2.404	2.178	1.823	1.767	1.719	2.141	1.423	3.454	22.177	30.110	42.528	73.784	112.577	7.795	0.628	0.184	0.446	0.895	0.361
Pdensi_DN12332_c0_g1d50692	FC_3_3	MC_2_3	1654.85803275547	1.57063651535217	828.214334635411	10.0837225219702	0.843067749242652	11.9607499290877	5.70444032560353e-33	5.59637145526425e-30	0.198	0.099	0.648	0.192	0.040	0.064	2.509	8.937	50.787	29.155	51.743	58.316	0.269	0.641	0.070	0.087	3.043	2.282	0.000	0.061	0.058	0.107	0.544	0.228	0.548	0.058	0.315
Pdensi_DN14562_c0_g1d393923	FC_3_3	MC_2_3	949.797810810373	43.6033625864885	496.700586698431	4.44214351875477	0.371414560901065	11.9600683074405	5.75145904386821e-33	5.59637145526425e-30	28.775	33.728	31.017	46.037	35.705	34.507	28.494	32.183	38.957	19.028	31.855	28.845	17.384	25.992	19.228	41.355	10.018	5.028	1.383	1.128	0.920	0.547	0.000	0.000	34.252	26.759	35.235
Pdensi_GG_121678_c0_g1	FC_3_3	MC_2_3	791.829148609929	53.9575740932494	422.893361351589	3.876029307672	0.324223963674362	11.95478971926	6.12885160188567e-33	5.86076717923077e-30	18.635	25.823	21.104	28.056	28.756	26.484	24.452	28.648	36.331	18.477	26.279	21.587	12.354	24.299	16.149	18.913	4.093	2.150	1.265	1.572	1.393	0.131	0.084	0.000	0.213	0.678	0.887
Pdensi_DN24952_c0_g1d226542	FC_3_3	MC_2_3	3876.51558561957	675.292013009552	2275.90379931456	2.52169181703355	0.211471354358449	11.9245078118676	8.82037674160209e-33	8.29160263083859e-30	35.380	61.991	35.278	129.668	119.667	109.230	127.148	107.860	145.391	104.585	107.645	112.825	27.319	65.755	45.081	35.360	15.058	12.631	15.510	17.993	19.539	29.856	27.893	15.189	6.064	7.754	7.307
Pdensi_DN19354_c0_g2	FC_3_3	MC_2_3	2440.73890803908	119.678888351843	1280.20889819546	4.34908716760137	0.365345779784277	11.904030122284	1.12766772626619e-32	1.04239725169836e-29	8.008	47.444	20.438	88.014	65.697	33.605	102.609	74.396	65.661	93.890	57.359	52.576	9.868	41.328	12.236	31.776	9.709	3.875	3.889	2.935	2.634	0.149	2.261	2.055	0.603	4.051	1.805
Pdensi_DN22208_c1_g1d20470	FC_3_3	MC_2_3	1761.31821237342	24.0937428515157	892.705977612467	6.19987399116498	0.52145350743746	11.8896007078993	1.34045879213168e-32	1.21878468832786e-29	8.953	17.481	8.813	5.024	4.164	5.156	20.416	17.350	23.009	47.454	55.431	44.549	4.149	9.265	7.007	0.444	1.911	0.334	0.607	0.237	1.035	0.076	0.013	0.000	0.000	0.000	0.000
Pdensi_GG_26519_c0_g1	FC_3_3	MC_2_3	9.68507801219094	2646.63634212972	1328.16071007096	-8.09632111423597	0.682384334164764	-11.8647523234041	1.80435653431495e-32	1.58849248353508e-29	0.000	0.000	0.078	0.000	0.047	0.000	0.043	0.243	0.729	0.091	0.393	0.323	0.000	0.045	0.044	0.106	0.043	0.340	101.666	25.719	81.729	0.000	0.000	0.237	0.000	0.000	0.047
Pdensi_DN19214_c1_g2	FC_3_3	MC_2_3	29.5549263233311	96198.5675257466	48114.061226035	-11.6675245385777	0.984898209353038	-11.8464267959649	2.24563525982029e-32	1.94608856899082e-29	0.124	0.146	0.553	0.108	0.059	0.225	0.175	1.128	1.009	2.164	0.109	0.176	0.233	0.496	0.278	0.236	317.221	290.811	1567.932	1627.279	4293.300	6.863	0.410	0.529	0.309	0.222	0.252
Pdensi_DN19813_c1_g2	FC_3_3	MC_2_3	18.6301623713654	663.501593171378	341.065877771372	-5.15311199120835	0.43653638183174	-11.8045418564782	3.69799630419397e-32	3.15541490799246e-29	0.051	0.174	0.108	0.660	0.454	0.264	0.444	0.534	0.501	0.675	0.458	0.434	0.057	0.156	0.144	0.155	1.369	1.957	18.419	12.311	21.433	53.570	33.423	29.235	0.000	0.000	0.000
Pdensi_DN21542_c0_g2	FC_3_3	MC_2_3	0.555958689569852	6552.48280343057	3276.51938106007	-13.5019903278741	1.15334933163162	-11.7067656412243	1.17683726894756e-31	9.8895341587331e-29	0.000	0.000	0.016	0.039	0.000	0.000	0.000	0.049	0.273	0.048	0.000	0.000	0.052	0.000	0.000	0.000	35.596	35.560	117.207	284.287	114.121	4.626	0.000	0.000	0.000	0.018	0.019
Pdensi_DN35586_c0_g1d314565	FC_3_3	MC_2_3	4989.7940550678	15.8341828786075	2502.8141189732	8.30489859040729	0.714288689276202	11.6268096010631	3.01143539069246e-31	2.49288419513397e-28	37.939	39.858	18.683	249.422	155.175	67.438	241.169	127.035	145.907	217.676	107.130	91.164	32.291	61.479	23.144	9.043	5.889	2.362	0.536	0.073	0.675	0.000	0.000	0.000	0.000	0.000	0.000
Pdensi_DN20781_c0_g4	FC_3_3	MC_2_3	151.193462921432	1520.07539556159	835.634429241512	-3.32965116671647	0.287000070530753	-11.6015691583591	4.04590910829057e-31	3.29997436578117e-28	1.327	2.679	19.909	14.290	7.249	7.021	5.358	5.027	3.939	4.830	3.880	3.932	5.347	5.869	4.480	14.261	77.937	83.083	44.831	44.657	30.596	1802.554	21.706	11.584	1.313	0.729	0.379
Pdensi_GG_112185_c0_g1	FC_3_3	MC_2_3	1.99011068542486	798.00414545129	399.997128068357	-8.6517727626513	0.74780973436351	-11.5694840078742	5.88354368910315e-31	4.72926063230041e-28	0.031	0.066	0.000	0.116	0.111	0.000	0.134	0.096	0.108	0.036	0.116	0.000	0.034	0.000	0.000	0.000	0.000	0.077	16.930	17.752	27.779	0.046	0.000	0.000	0.000	0.000	0.000
Pdensi_DN16524_c0_g1d279098	FC_3_3	MC_2_3	13.0464647234378	1892.5101387248	952.778301724121	-7.18100122193581	0.621715936508992	-11.5502929879166	7.35692078524995e-31	5.82909853589026e-28	0.000	0.019	0.041	0.081	0.085	0.050	0.119	0.307	0.330	0.278	0.406	0.427	0.013	0.081	0.007	0.005	18.323	28.954	29.129	27.159	90.829	14.057	0.585	0.119	0.009	0.007	0.007
Pdensi_DN19596_c0_g1	FC_3_3	MC_2_3	1496.17927160681	31.208338023919	763.693804815367	5.57743062002154	0.483536815089105	11.5346555752818	8.82396278438654e-31	6.89300630859761e-28	12.157	8.565	4.320	46.618	17.080	18.435	38.343	20.848	44.164	38.034	28.912	59.095	7.601	17.319	7.691	3.101	0.921	0.955	1.315	0.662	0.507	2.145	0.529	0.031	28.389	33.524	13.587
Pdensi_DN35590_c0_g2	FC_3_3	MC_2_3	26.5881627021357	2337.36870233905	1181.97843252059	-6.4577442262185	0.563213272427547	-11.4658949679657	1.95725653087229e-30	1.5077127634968e-27	0.059	1.077	0.191	2.139	0.688	0.662	1.330	0.978	0.584	0.860	0.892	0.472	0.376	0.913	0.199	0.348	8.532	10.724	36.166	42.150	103.579	2.051	1.917	1.921	10.113	2.993	3.073
Pdensi_DN24150_c0_g1d225245	FC_3_3	MC_2_3	665.742356283883	22.5324399885984	344.137398136241	4.88026596159982	0.427000002487815	11.4291942228714	2.98869254044335e-30	2.27071033384397e-27	8.931	16.919	5.803	27.212	26.637	12.440	26.135	18.834	17.584	20.867	20.686	14.059	6.479	12.471	6.957	3.014	1.691	0.542	0.619	0.757	0.403	0.115	0.531	0.083	1.882	2.923	5.635
Pdensi_DN16191_c0_g1d346738	FC_3_3	MC_2_3	13.1196593528066	25631.018672183	12822.0691657679	-10.9300872465694	0.9595342468059	-11.3910340177576	4.63456907590006e-30	3.47360952238709e-27	0.102	0.016	0.014	0.055	0.157	0.530	0.063	0.377	0.374	0.918	0.092	0.069	0.065	0.468	0.049	0.000	0.081	0.037	284.826	403.432	1297.940	106.070	0.107	9.928	0.932	1.324	2.165
Pdensi_DN14176_c0_g1d107534	FC_3_3	MC_2_3	859.16888051967	7.90113382933343	433.535007174502	6.75943360711122	0.594335645759051	11.3730913757973	5.69347309848232e-30	4.210361312815e-27	0.655	7.594	1.321	4.434	4.798	1.217	5.093	9.321	3.413	17.814	34.959	19.068	1.046	2.253	0.585	0.227	0.702	4.790	0.154	0.358	0.138	0.087	2.078	0.118	0.509	0.453	0.254
Pdensi_DN32377_c0_g1d199453	FC_3_3	MC_2_3	863.234969201753	45.5007294619423	454.367849331848	4.2459026302264	0.373479998732879	11.3684873209587	6.00186980012722e-30	4.38002243058495e-27	32.992	29.848	19.296	55.954	77.650	32.903	63.225	42.165	24.159	23.806	29.915	18.406	19.503	40.735	18.530	12.009	2.852	1.871	1.384	0.964	1.216	0.316	0.382	0.000	0.000	0.000	0.000
Pdensi_DN24806_c0_g1	FC_3_3	MC_2_3	13.0754602975252	3098.01495928554	1555.54520979153	-7.88933145629321	0.694173320065129	-11.3650744392669	6.2411240691931e-30	4.49547356168386e-27	0.598	0.386	0.327	1.237	0.861	3.018	0.881	0.465	0.628	0.209	0.490	0.389	0.332	0.618	1.209	0.162	11.624	22.152	47.017	35.139	158.312	37.258	6.268	64.763	16.794	25.408	30.135
Pdensi_DN18487_c0_g5	FC_3_3	MC_2_3	1.69198682093864	961.531686557046	481.611836688992	-9.14686835586604	0.80502186572972	-11.3622607599295	6.4454724008948e-30	4.58314404834396e-27	0.757	0.229	0.308	0.291	0.139	0.498	0.253	0.060	0.068	0.068	0.049	0.023	0.537	0.222	0.676	0.527	14.735	19.067	37.112	12.309	26.621	5.196	5.419	13.603	0.301	0.543	0.116
Pdensi_DN38524_c0_g1d241568	FC_3_3	MC_2_3	52.5459401389399	1742.48287222757	897.514406183254	-5.05185459068308	0.445301394999904	-11.3447984834725	7.87073511199937e-30	5.45156406542901e-27	0.000	0.235	0.076	0.439	0.662	0.773	0.736	0.938	2.781	0.916	1.850	1.648	0.902	0.803	0.457	0.326	0.719	1.441	41.952	31.448	63.159	60.240	10.728	40.644	1.181	0.883	0.502
Pdensi_DN8109_c0_g1d452019	FC_3_3	MC_2_3	82.4405460473451	11335.0331411323	5708.73684358985	-7.10326787889656	0.626175974833053	-11.3438844101139	7.95340703186114e-30	5.45156406542901e-27	2.137	1.818	18.988	8.568	1.557	2.251	2.909	2.284	3.231	2.041	2.484	2.391	0.938	1.941	0.567	30.536	114.511	77.398	463.481	71.446	361.211	3.740	32.618	5.913	0.000	0.000	0.067
Pdensi_DN22693_c0_g1d496573	FC_3_3	MC_2_3	532.805883603459	38.9251843778848	285.865533990672	3.773432013618	0.332642858643603	11.3437938484676	7.9616445071444e-30	5.45156406542901e-27	5.034	7.168	4.643	8.282	7.024	9.150	8.032	9.880	11.095	13.276	15.420	16.009	4.538	5.887	5.988	3.582	2.983	2.040	1.247	0.840	0.970	4.880	8.952	14.428	2.444	2.284	2.080
Pdensi_DN19721_c0_g1d15640	FC_3_3	MC_2_3	1504.41725337069	43.8853999800856	774.151326675387	5.09688584542037	0.449664257151676	11.3348698820443	8.81630275415408e-30	5.96315365431278e-27	17.706	21.411	9.615	75.186	67.218	52.324	47.507	49.888	59.039	40.999	45.171	39.835	15.741	39.631	20.781	9.992	4.156	1.391	1.867	0.597	1.041	0.320	0.188	0.187	0.125	0.192	0.271
Pdensi_DN19678_c1_g1	FC_3_3	MC_2_3	4.86390473126133	2162.55113561718	1083.70752017422	-8.80157801220811	0.778034467201349	-11.3125811043668	1.13694888577375e-29	7.59742121104454e-27	0.000	0.615	0.682	0.144	0.138	0.124	0.126	0.119	0.134	0.000	0.288	0.134	0.253	0.000	0.127	0.102	1.354	1.116	50.324	38.657	80.354	0.173	0.000	0.458	0.000	0.000	0.000
Pdensi_DN17867_c0_g1d530420	FC_3_3	MC_2_3	60.3947578723853	5755.39176806146	2907.89326296693	-6.57486923645656	0.581866228827328	-11.2996233682565	1.31781961371113e-29	8.70121776610245e-27	0.400	0.177	1.801	4.241	0.282	1.236	0.051	1.488	1.509	0.769	3.144	1.114	0.026	0.459	0.159	3.364	125.982	112.782	103.322	203.289	144.966	40.667	0.000	0.143	0.000	0.026	0.000
Pdensi_DN19626_c1_g2	FC_3_3	MC_2_3	0	2355.45439212413	1177.72719606206	-13.8803364772697	1.22936940345953	-11.2906148780094	1.46011624184031e-29	9.52734436719873e-27	0.000	0.000	0.000	0.000	0.000	0.000	0.000	0.000	0.029	0.000	0.000	0.000	0.000	0.000	0.000	0.000	0.000	0.000	50.568	62.558	71.609	0.944	0.000	0.075	0.000	0.000	0.000
Pdensi_DN17735_c0_g2	FC_3_3	MC_2_3	3.66988545171781	1227.74557961534	615.707732533527	-8.38430179397958	0.746098463554376	-11.237527221323	2.66749726911549e-29	1.72031861670875e-26	0.536	0.642	3.265	2.712	0.109	0.073	0.244	0.229	0.128	0.114	0.040	0.141	0.600	0.212	0.327	5.947	8.793	19.960	11.521	40.350	43.765	34.997	0.116	0.046	0.388	0.242	0.380
Pdensi_DN1329_c0_g1d325161	FC_3_3	MC_2_3	2.81519766539356	536.368514652253	269.591856158823	-7.5691395694816	0.675131903904704	-11.211349257389	3.58683506470557e-29	2.28662796774442e-26	0.013	0.000	0.113	0.300	0.106	0.014	0.137	0.157	0.103	0.133	0.096	0.000	0.084	0.029	0.028	0.103	3.263	3.855	17.242	12.435	12.718	23.092	58.872	57.456	0.020	0.028	0.061
Pdensi_DN19635_c0_g1d218821	FC_3_3	MC_2_3	1.41797370868151	1185.07000642699	593.243990067836	-9.70903357471536	0.866740815058083	-11.2017726707202	3.99655313525589e-29	2.51887302887156e-26	1.735	1.366	23.274	6.405	0.000	0.052	0.000	0.038	0.056	0.028	0.031	0.072	0.376	0.000	0.232	17.932	66.315	61.774	48.431	14.188	31.268	7.064	0.000	0.000	0.000	0.000	0.015
Pdensi_DN9016_c0_g1d265279	FC_3_3	MC_2_3	935.612377823718	131.757956042467	533.685166933092	2.82770275618385	0.253519416602145	11.1537916664641	6.86186940788485e-29	4.27617823561256e-26	3.504	8.180	6.116	16.776	20.251	17.917	20.756	25.106	28.365	27.528	27.648	23.119	8.289	13.849	12.158	5.713	2.686	2.312	3.724	3.408	3.276	2.727	2.335	11.439	7.758	11.923	11.111
Pdensi_DN15359_c0_g1d344451	FC_3_3	MC_2_3	1096.91842339246	138.388154759294	617.653289075878	2.98606303150098	0.268002563091138	11.1419196781544	7.84107227753782e-29	4.83210435254533e-26	5.911	21.763	17.576	33.361	35.531	24.155	30.803	33.890	33.935	29.259	35.667	26.867	7.951	24.579	13.094	20.295	7.514	7.341	3.920	3.695	3.298	20.122	0.763	1.018	0.307	0.312	0.059
Pdensi_DN19780_c1_g1	FC_3_3	MC_2_3	1.70877034038031	1011.71228183333	506.710526086857	-9.21550217024511	0.828989032745215	-11.1165549919614	1.0421895338653e-28	6.35197341942537e-26	0.045	0.000	0.221	0.445	0.000	0.095	0.000	0.046	0.078	0.000	0.028	0.132	0.000	0.000	0.025	0.463	18.987	26.809	16.391	26.703	35.921	8.889	0.000	0.000	0.000	0.000	0.000
Pdensi_GG_152418_c0_g1	FC_3_3	MC_2_3	2.26228661902102	1012.81384698572	507.538066802369	-8.80571003436553	0.792266750211601	-11.114577296111	1.06554049926407e-28	6.42370355550903e-26	0.042	0.000	0.084	0.000	0.000	0.000	0.046	0.000	0.000	0.049	0.000	0.149	0.047	0.000	0.000	0.076	21.263	12.781	40.627	16.239	23.430	2.278	0.000	0.000	0.259	0.330	0.050
Pdensi_DN21483_c0_g2	FC_3_3	MC_2_3	3114.9150177325	462.788125925759	1788.85157182913	2.75110211353101	0.247667710941956	11.1080370673582	1.14652096805126e-28	6.83757983344376e-26	16.623	19.131	39.637	32.004	31.756	43.017	55.071	75.322	101.805	92.249	71.210	97.977	18.324	34.870	19.157	52.550	28.809	21.542	12.667	10.570	13.199	4.624	5.940	18.186	11.920	7.140	13.186
Pdensi_DN15253_c0_g1d9232	FC_3_3	MC_2_3	37.13037091158	487.124036875908	262.127203893744	-3.71419322967843	0.3358111169816	-11.060364120947	1.95303051433803e-28	1.15235033422053e-25	0.382	0.996	0.501	0.835	2.300	0.393	0.963	1.313	1.223	0.922	1.289	0.905	1.269	0.860	0.230	3.337	6.517	6.503	13.804	12.260	12.349	2.181	0.017	0.000	0.000	0.000	0.000
Pdensi_DN26146_c0_g1d193914	FC_3_3	MC_2_3	6171.27463833099	707.245421381559	3439.26002985628	3.12557520719545	0.282718002080505	11.0554516663054	2.06295827682685e-28	1.19434121370339e-25	70.788	122.251	78.607	220.514	184.609	120.551	204.575	189.713	192.661	168.621	207.506	139.865	59.520	103.537	71.929	70.751	25.786	18.682	15.753	19.339	20.443	15.450	17.106	12.189	2.524	4.461	5.381
Pdensi_DN15026_c0_g1d525123	FC_3_3	MC_2_3	724.358627644092	52.7821339085254	388.570380776309	3.77659694539911	0.341620507660864	11.0549479926077	2.07457033727674e-28	1.19434121370339e-25	6.082	13.787	9.949	26.918	24.742	18.344	25.146	23.696	26.215	16.801	23.802	20.096	6.340	16.147	9.459	10.566	3.788	4.490	1.392	1.681	1.096	2.471	0.392	0.304	0.233	0.159	0.051
Pdensi_DN19885_c0_g1d288263	FC_3_3	MC_2_3	0	1992.88162872213	996.440814361064	-13.6393091672041	1.23384262097155	-11.0543345929032	2.08879969942536e-28	1.19434121370339e-25	0.000	0.000	0.000	0.000	0.000	0.000	0.000	0.000	0.076	0.000	0.000	0.000	0.072	0.074	0.000	0.000	0.000	0.080	49.903	65.488	41.693	0.293	0.079	0.000	0.000	0.000	0.000
Pdensi_GG_17837_c0_g1	FC_3_3	MC_2_3	15491.2857300386	846.593055030971	8168.93939253479	4.19399887860814	0.380487591589307	11.0226955393991	2.97028759862011e-28	1.68103123553334e-25	187.605	299.408	303.822	285.798	267.378	192.079	299.418	412.159	464.543	352.590	545.398	399.420	213.801	384.731	169.744	239.683	161.437	116.360	14.776	21.218	30.180	0.746	0.203	0.380	1.935	4.164	1.417
Pdensi_DN18806_c0_g1d284970	FC_3_3	MC_2_3	536.930204656087	11.4170884727119	274.173646564399	5.55781119115808	0.50655926200481	10.9716900035781	5.22858580282468e-28	2.92922277153601e-25	5.382	6.774	8.926	11.809	12.281	8.784	13.174	17.634	17.520	10.742	20.969	13.267	3.458	7.838	4.703	13.768	1.993	0.925	0.288	0.305	0.313	5.475	0.320	0.182	0.028	0.033	0.093
Pdensi_DN22789_c1_g6	FC_3_3	MC_2_3	899.626612397572	7.40211221410902	453.514362305841	6.91060674930415	0.629918413538498	10.9706377854309	5.28979384658079e-28	2.93387836112911e-25	1.134	0.455	1.254	16.172	17.804	10.203	20.929	17.352	8.970	15.142	31.156	29.307	4.207	7.680	1.030	2.275	0.784	0.445	0.367	0.089	0.132	0.207	1.475	0.533	0.000	0.000	0.000
Pdensi_DN22219_c2_g2	FC_3_3	MC_2_3	587.460166440258	7.5563318826203	297.508249161439	6.27860608191001	0.573824332981123	10.9416867167196	7.28321241315173e-28	3.99949316901618e-25	20.077	21.869	15.133	34.035	29.096	23.694	30.242	19.838	23.110	13.615	19.622	15.984	16.408	22.826	17.421	9.456	1.772	1.275	0.312	0.056	0.223	0.000	0.000	0.000	0.000	0.000	0.000
Pdensi_DN15027_c0_g1d213970	FC_3_3	MC_2_3	5678.79161159383	334.665237945986	3006.72842476991	4.0848645458488	0.374931533192787	10.8949613041707	1.21818338155939e-27	6.6239318521008e-25	33.592	49.899	57.784	209.983	94.648	121.598	186.431	99.299	175.007	170.279	121.358	185.173	38.304	63.317	48.481	114.737	26.750	16.944	11.392	5.304	9.721	38.208	3.822	6.249	26.503	2.294	13.308
Pdensi_DN3551_c0_g1	FC_3_3	MC_2_3	357.53217559827	3.78151713140868	180.656846364839	6.56029079728446	0.60408442720956	10.8598906076562	1.78963460323078e-27	9.63674796106685e-25	2.301	3.869	3.708	9.947	12.613	10.482	10.495	10.498	16.756	9.084	11.415	9.445	3.324	6.152	6.045	1.730	0.409	0.322	0.123	0.073	0.080	0.000	0.000	0.085	0.000	0.244	0.000
Pdensi_DN17848_c0_g1d476052	FC_3_3	MC_2_3	755.731766506516	22.0017225899008	388.866744548209	5.09545183476915	0.469748719416608	10.8471862171276	2.05659254411871e-27	1.09677684879285e-24	3.973	16.909	13.054	18.723	17.210	21.543	16.105	25.283	30.736	14.965	25.238	23.228	5.277	14.464	13.096	12.626	3.525	1.874	0.897	0.442	0.396	21.842	0.339	0.399	0.054	0.013	0.000
Pdensi_DN11481_c0_g1	FC_3_3	MC_2_3	57.0860516970948	26092.0569534375	13074.5715025673	-8.8361834687661	0.818132105560518	-10.8004360282527	3.42572851920536e-27	1.80953505581606e-24	3.205	1.820	2.491	5.467	1.065	0.444	0.605	0.773	0.700	2.050	2.036	0.662	1.033	0.897	0.233	21.128	35.288	16.281	162.092	362.494	1488.073	6.885	2.932	1.387	0.032	1.552	1.342
Pdensi_DN26538_c2_g1	FC_3_3	MC_2_3	1960.17889804331	68.5937665151992	1014.38633227925	4.83675137797899	0.448159941465215	10.7924669977546	3.73623107461815e-27	1.9549300385995e-24	757.915	87.951	46.752	79.100	8.894	29.263	48.363	21.782	57.950	81.922	30.846	51.221	237.072	28.494	17.437	17.358	7.722	5.607	2.042	1.579	1.796	0.385	0.346	0.677	619.155	439.674	186.351
Pdensi_DN21862_c0_g1d221873	FC_3_3	MC_2_3	40.417901544541	2888.39154455974	1464.40472305214	-6.15887339100312	0.571925187971513	-10.7686696101762	4.83943373439809e-27	2.50850012346656e-24	0.000	1.259	0.283	0.026	0.088	0.418	0.436	0.427	0.578	1.330	1.199	0.852	0.117	0.133	0.345	0.058	0.047	0.133	38.813	50.600	134.969	364.244	84.819	79.669	0.561	0.118	0.152
Pdensi_GG_100409_c0_g1	FC_3_3	MC_2_3	1772.84289723002	38.7809230428044	905.811910136411	5.52147531262165	0.514862769596185	10.724168921657	7.83885645661188e-27	4.02561570049134e-24	1.216	15.278	13.369	18.291	7.960	25.013	41.410	18.667	61.977	54.237	36.509	58.124	2.984	35.425	15.898	0.231	7.380	3.527	0.571	0.707	1.739	0.459	1.180	0.000	0.000	0.000	0.000
Pdensi_GG_598_c0_g1	FC_3_3	MC_2_3	1223.62429116275	253.227721084523	738.426006123636	2.27320195612427	0.211993682112364	10.7229702954987	7.94113669079768e-27	4.04072719524506e-24	102.341	54.351	41.167	55.407	42.093	47.324	40.667	32.291	36.971	32.773	32.850	37.043	54.549	51.447	28.904	36.159	13.510	8.283	6.268	6.889	6.751	5.361	5.633	3.596	44.886	51.494	28.704
Pdensi_DN15894_c0_g2	FC_3_3	MC_2_3	3604.00655109987	183.143030013996	1893.57479055693	4.29877523636034	0.403757356940047	10.6469273252119	1.80215630464957e-26	9.08663592043448e-24	2.807	16.972	11.771	40.555	82.971	87.609	70.653	55.422	54.029	103.199	117.105	80.979	18.842	43.382	31.357	8.689	4.409	3.692	6.259	2.651	5.526	45.789	44.885	0.365	0.060	0.000	0.000
Pdensi_DN9713_c0_g1d266058	FC_3_3	MC_2_3	1526.45823185925	63.766662478132	795.112447168694	4.58047053040247	0.430835524007302	10.6315990097531	2.12438470270202e-26	1.06148422311678e-23	37.805	53.267	45.919	59.624	78.103	60.270	67.461	59.977	76.580	38.975	49.392	39.465	54.947	58.217	58.651	24.753	9.721	6.536	2.458	0.879	1.718	0.111	0.018	0.000	0.000	0.000	0.000
Pdensi_DN20336_c0_g2	FC_3_3	MC_2_3	2191.70361250743	13.1768987261166	1102.44025561677	7.36660460494285	0.692974133474436	10.6304178599108	2.15146335860938e-26	1.06541618087993e-23	19.342	89.759	45.898	27.589	11.502	14.924	32.472	19.080	1.413	62.913	79.144	40.853	9.689	33.025	6.960	8.964	2.698	0.554	0.771	0.103	0.169	0.000	0.000	0.000	0.000	0.000	0.000
Pdensi_DN20927_c0_g1d494789	FC_3_3	MC_2_3	412.045660973861	7.77394311807792	209.909802045969	5.74706039034922	0.540683732625261	10.6292459779485	2.17866766088188e-26	1.06934021659727e-23	9.415	10.749	12.596	14.283	15.441	15.909	14.456	14.140	19.276	10.280	13.802	10.425	8.201	11.997	10.103	7.856	0.902	0.832	0.137	0.140	0.316	0.000	0.000	0.000	0.125	0.068	0.168
Pdensi_DN33334_c0_g1d200315	FC_3_3	MC_2_3	89.6018497399658	837.468765530648	463.535307635307	-3.22477864664763	0.305220411493422	-10.5654095375503	4.31082911571733e-26	2.09729399337746e-23	0.172	1.532	0.742	7.483	10.225	12.490	5.560	2.825	5.282	2.110	3.165	2.228	2.692	8.133	8.857	2.956	9.962	8.492	23.622	20.377	22.001	3.484	41.165	4.956	0.379	0.289	0.000
Pdensi_DN24215_c0_g1d71642	FC_3_3	MC_2_3	706.224156592165	57.4109523244071	381.817554458286	3.6175585972983	0.342715975052109	10.5555587151963	4.78782618628142e-26	2.30910611973675e-23	7.888	15.183	10.089	28.522	27.454	20.970	23.809	22.752	23.976	19.053	22.258	17.794	8.881	20.639	12.208	11.177	4.607	2.041	1.990	1.357	1.188	0.409	0.386	0.300	1.581	2.960	1.758
Pdensi_DN13799_c0_g1d272487	FC_3_3	MC_2_3	1.69198682093864	908.113839863761	454.90291334235	-9.06449331883647	0.858984267404474	-10.552571988572	4.94252690172364e-26	2.36316697888188e-23	0.031	0.056	0.808	0.651	0.025	0.022	0.023	0.065	0.121	0.073	0.039	0.025	0.046	0.000	0.094	0.066	13.316	19.957	9.975	23.481	37.152	7.820	0.320	0.085	0.000	0.000	0.025
Pdensi_DN15586_c0_g3d276568	FC_3_3	MC_2_3	538.041098599655	26.890809653765	282.46595412671	4.31594860168514	0.410434956183989	10.5155482900691	7.32534744666398e-26	3.47252773875491e-23	0.130	0.448	0.244	3.183	4.862	3.355	9.530	13.950	17.771	12.515	14.487	18.219	0.307	1.772	0.874	0.389	0.619	0.462	0.971	0.700	0.468	0.408	0.064	0.848	3.762	1.452	3.264
Pdensi_DN1883_c0_g1d325525	FC_3_3	MC_2_3	2.54118455313643	1249.57336323636	626.057273894746	-8.94004097770642	0.850719782361443	-10.5087963899117	7.86914083846213e-26	3.69869625697988e-23	0.000	0.065	0.060	0.229	0.213	0.064	0.413	0.198	0.210	0.083	0.077	0.057	0.101	0.140	0.054	0.000	3.458	4.679	44.539	8.055	45.817	33.576	201.723	78.435	0.141	0.000	0.000
Pdensi_DN18910_c0_g1d285192	FC_3_3	MC_2_3	5378.24825178064	596.389012314543	2987.31863204759	3.17317766895017	0.302192781074972	10.5005078468864	8.59166451565967e-26	3.98229980152089e-23	21.769	32.651	37.151	86.694	108.871	90.179	149.108	157.216	225.068	160.650	112.277	178.781	35.251	64.287	39.903	43.827	18.469	14.605	15.382	12.874	18.617	14.307	14.007	7.344	119.000	122.562	254.289
Pdensi_DN19833_c2_g1	FC_3_3	MC_2_3	106.124079489921	494076.812831187	247091.468455339	-12.1845670276773	1.16040848412174	-10.5002395228946	8.61612203058807e-26	3.98229980152089e-23	0.147	0.297	0.200	0.196	0.060	0.789	0.313	8.212	5.737	8.161	0.530	0.072	1.205	1.157	0.118	0.223	5774.585	4099.383	12634.198	10954.575	15227.947	153.633	0.744	0.633	1.864	1.121	1.086
Pdensi_DN25945_c0_g2	FC_3_3	MC_2_3	0	2307.77218318097	1153.88609159049	-13.8508316567538	1.32218550795752	-10.4757097800521	1.11696531148455e-25	5.11985512982379e-23	0.290	0.000	0.582	0.366	0.000	0.000	0.000	0.000	0.000	0.000	0.000	0.000	0.000	0.334	0.000	0.260	1.552	1.412	27.604	62.019	90.061	0.880	0.000	0.000	0.000	0.000	0.000
Pdensi_GG_74017_c0_g1	FC_3_3	MC_2_3	5081.89494266356	722.216553636342	2902.05574814995	2.81515256067854	0.26877880824583	10.4738635424849	1.13897369466607e-25	5.17794246125117e-23	86.615	85.217	52.795	115.753	127.560	103.402	139.257	125.623	129.757	150.499	156.503	117.940	95.400	145.986	69.800	45.858	24.025	16.927	19.339	15.714	21.744	6.683	8.138	4.845	24.089	32.867	37.000
Pdensi_DN17405_c1_g1	FC_3_3	MC_2_3	166.540430466076	2509.14700743	1337.84371894804	-3.91329113919661	0.374060779594592	-10.4616451461119	1.29585875795465e-25	5.84326945466984e-23	4.642	4.632	6.994	7.214	9.023	9.486	7.225	4.895	5.969	4.314	5.123	4.531	5.615	7.981	6.818	10.261	16.061	17.794	44.301	93.244	59.435	51.670	4.002	5.055	2.384	1.344	1.664
Pdensi_DN17802_c1_g1	FC_3_3	MC_2_3	241.952090544737	3778.49468604482	2010.22338829478	-3.96492364855602	0.379032490013692	-10.4606432245763	1.30963563163675e-25	5.85776782560233e-23	5.955	7.449	6.974	8.585	7.497	6.730	8.497	8.214	8.437	6.887	7.039	6.346	4.633	6.716	4.107	6.058	18.806	28.677	63.841	92.844	138.407	19.671	2.958	2.239	3.157	4.155	2.849
Pdensi_GG_23961_c0_g1	FC_3_3	MC_2_3	2.81183666513394	1703.32816972077	853.070003192952	-9.23862398170213	0.886846408219828	-10.4173889594331	2.06545733930364e-25	9.16451683278381e-23	0.175	0.000	0.000	0.000	0.000	0.038	0.000	0.000	0.122	0.122	0.000	0.124	0.039	0.000	0.039	0.032	0.038	0.000	13.274	60.560	58.771	0.945	0.000	0.000	0.000	0.000	0.000
Pdensi_GG_71144_c0_g1	FC_3_3	MC_2_3	1384.64072085355	0	692.320360426777	12.6895559098089	1.22407013704526	10.3666902130622	3.5148865380033e-25	1.54719168299426e-22	2.245	7.100	0.959	15.285	25.204	10.735	45.807	28.473	79.259	32.857	39.147	44.267	1.583	6.820	2.093	0.935	0.652	0.000	0.000	0.000	0.000	0.000	0.000	0.000	0.000	0.000	0.000
Pdensi_DN11521_c0_g1d336257	FC_3_3	MC_2_3	0.564809743955927	2091.05809332758	1045.81145153577	-11.8513052728507	1.14369837239051	-10.3622647010327	3.68140602177727e-25	1.60773088335301e-22	0.076	0.041	0.000	0.111	0.045	0.014	0.069	0.039	0.029	0.029	0.016	0.000	0.112	0.058	0.057	0.023	3.317	5.683	41.733	36.210	85.338	24.117	17.085	14.187	0.000	0.071	0.045
Pdensi_DN25849_c1_g2	FC_3_3	MC_2_3	322.056258236218	3022.92789300094	1672.49207561858	-3.23058070821182	0.312131119349998	-10.3500756827431	4.18155124778981e-25	1.8118857566888e-22	28.520	37.342	14.352	22.421	18.370	11.839	14.671	8.127	10.254	8.384	10.242	8.313	17.613	23.907	7.602	27.436	51.934	30.970	60.120	101.314	75.960	4.026	21.143	17.810	3.735	26.376	3.649
Pdensi_DN6625_c0_g1d262914	FC_3_3	MC_2_3	1143.82158931513	125.670659085477	634.746124200305	3.18469110432751	0.307983145929125	10.3404720239477	4.62254997194463e-25	1.9874456518912e-22	3.186	4.964	4.120	18.865	12.891	22.358	21.482	32.870	50.558	25.862	31.767	38.495	2.734	9.951	5.821	3.726	2.455	1.782	3.609	3.765	2.542	3.614	10.461	10.970	3.440	4.144	4.935
Pdensi_DN30958_c0_g1	FC_3_3	MC_2_3	6.15980085719875	2092.26856723775	1049.21418404747	-8.40405301244674	0.813771981413845	-10.3272823400058	5.3042085232864e-25	2.2629793640541e-22	0.000	0.000	0.000	0.000	0.000	0.000	0.115	0.061	0.497	0.384	0.127	0.000	0.000	0.000	0.071	0.000	37.884	42.049	47.309	51.228	65.619	9.172	0.623	0.023	0.000	0.000	0.000
Pdensi_DN5114_c0_g1d261767	FC_3_3	MC_2_3	5116.56916631139	130.963525901658	2623.76634610652	5.2872991981221	0.512960348289716	10.3074228168916	6.52270103899918e-25	2.76159212004589e-22	31.454	355.501	107.130	120.602	147.503	33.051	280.028	88.796	61.401	216.757	128.898	80.456	33.288	112.938	60.879	33.751	47.811	24.088	5.247	2.097	3.023	1.283	2.827	0.145	0.590	0.000	0.057
Pdensi_DN9600_c0_g1d4244	FC_3_3	MC_2_3	85.1544720986129	904.248601286787	494.7015366927	-3.40913235917662	0.330910864587785	-10.3022678431044	6.88194288759913e-25	2.89161513920387e-22	5.272	11.254	3.114	9.721	25.225	19.429	4.692	5.222	5.539	1.637	2.857	2.677	14.357	24.742	15.800	5.833	9.538	4.569	24.577	25.357	21.368	10.850	0.151	0.000	4.247	6.832	3.654
Pdensi_DN17925_c0_g1d402590	FC_3_3	MC_2_3	21.4309627115975	165450.868612139	82736.1497874255	-12.9135775482131	1.25688572223717	-10.2742654481171	9.20429056856556e-25	3.83832757747633e-22	0.000	0.035	2.367	6.145	0.039	0.104	0.041	5.294	2.258	1.690	0.082	0.000	0.164	0.076	0.155	0.088	2081.777	1249.719	6717.565	3320.102	3104.279	175.105	0.117	0.217	0.419	0.474	0.263
Pdensi_DN17385_c0_g1d57185	FC_3_3	MC_2_3	2146.88080945056	70.1231228626038	1108.50196615658	4.93457232146284	0.480930531602878	10.2604679828011	1.06190847629057e-24	4.39527088212716e-22	13.895	50.045	49.328	63.749	71.345	42.067	73.059	67.354	75.661	53.610	74.261	51.773	17.373	48.352	26.083	57.694	13.588	16.873	1.464	3.061	1.006	76.174	0.292	0.193	0.015	0.389	0.011
Pdensi_DN26695_c0_g4	FC_3_3	MC_2_3	979.428745566824	21.6203385970296	500.524542081927	5.49587025788297	0.535755008296944	10.2581780343094	1.08738987403202e-24	4.4674003395139e-22	0.917	0.784	1.544	0.583	0.223	0.572	1.216	6.613	16.073	14.550	28.526	39.510	0.172	0.321	0.297	2.886	1.374	1.309	0.827	0.489	0.377	0.023	0.019	0.095	0.000	0.000	0.000
Pdensi_GG_38489_c2_g1	FC_3_3	MC_2_3	9.35002610856176	1891.55615274488	950.453089426719	-7.66062959488988	0.747192848233785	-10.2525467327452	1.15265777221331e-24	4.7007248544314e-22	1.442	0.871	14.335	5.702	0.101	0.091	0.131	0.263	0.183	0.240	0.275	0.273	0.308	0.083	0.163	15.562	35.162	38.411	45.010	11.502	91.046	4.957	0.000	0.025	0.000	0.014	0.000
Pdensi_GG_94214_c0_g1	FC_3_3	MC_2_3	0	1158.29310064615	579.146550323076	-12.8562814528226	1.2559941099008	-10.2359408786065	1.36858352100611e-24	5.54056553471257e-22	0.000	0.000	0.776	1.377	0.000	0.000	0.000	0.000	0.000	0.000	0.000	0.000	0.000	0.000	0.000	1.158	19.216	4.311	21.744	32.851	36.110	16.296	0.000	0.000	0.000	0.000	0.000
Pdensi_DN995_c0_g1d446142	FC_3_3	MC_2_3	720.453033772768	87.3505765978604	403.901805185314	3.04565371087397	0.297793673159683	10.2273956278474	1.49485376091507e-24	6.00790392330672e-22	7.818	8.530	9.578	22.232	13.348	14.210	28.101	17.602	28.142	19.164	22.661	18.471	5.058	9.592	7.276	13.623	5.835	4.556	1.983	2.414	2.456	0.890	0.650	1.597	1.022	2.261	2.339
Pdensi_GG_93564_c0_g1	FC_3_3	MC_2_3	0	1869.5036185005	934.751809250249	-13.547097961774	1.32485569366317	-10.2253385229579	1.52693517822756e-24	6.07468435785735e-22	0.000	0.000	0.000	0.000	0.000	0.000	0.000	0.000	0.000	0.000	0.000	0.000	0.000	0.000	0.000	45.494	64.772	79.209	36.053	84.197	27.100	0.000	47.660	0.000	13.198	8.154	0.000
Pdensi_GG_97491_c0_g1	FC_3_3	MC_2_3	3215.37523713595	676.781374512242	1946.07830582409	2.2486692475949	0.219920242192048	10.2249307529919	1.53337506103173e-24	6.07468435785735e-22	56.744	79.737	68.602	63.973	72.651	53.094	74.851	87.683	96.369	95.908	81.884	91.698	52.974	66.323	36.124	66.192	25.960	23.482	15.746	18.069	19.327	23.651	35.664	23.107	15.517	29.803	18.975
Pdensi_DN17381_c1_g3	FC_3_3	MC_2_3	28.5410319913553	1406.76172772643	717.651379858895	-5.62272957156312	0.550386126349328	-10.2159725733973	1.68183983565822e-24	6.61559452518522e-22	0.480	0.729	0.329	1.117	1.069	1.575	1.151	0.960	0.790	0.945	0.792	0.666	0.697	1.233	0.986	0.854	0.585	0.354	23.544	22.787	63.172	3.465	1.278	0.303	5.332	5.286	2.595
Pdensi_GG_157683_c0_g1	FC_3_3	MC_2_3	0	3311.0851737196	1655.5425868598	-14.3717282321287	1.41216278684036	-10.177104485443	2.50916531607339e-24	9.7584090741576e-22	0.000	0.000	0.000	0.105	0.000	0.000	0.000	0.000	0.000	0.000	0.000	0.000	0.000	0.000	0.000	0.000	55.860	27.911	66.025	170.664	25.018	4.426	0.000	0.000	0.000	0.000	0.000
Pdensi_GG_29171_c2_g1	FC_3_3	MC_2_3	978.719191791878	111.321795564338	545.020493678108	3.13798819209796	0.30834604416192	10.1768394682246	2.51600616195398e-24	9.7584090741576e-22	3.897	9.849	6.532	40.075	46.470	39.123	35.176	34.614	42.982	22.107	31.077	28.929	10.521	24.636	19.168	4.273	4.771	6.692	2.588	2.743	3.409	1.505	2.038	1.911	0.011	0.008	0.000
Pdensi_DN20978_c0_g1	FC_3_3	MC_2_3	552.368459994439	5.01161094890234	278.690035471671	6.7967295531384	0.669357569401866	10.1541087511895	3.17699586589348e-24	1.22365084520868e-21	0.375	7.225	1.453	0.304	0.617	0.430	3.010	7.537	11.839	10.234	23.150	12.843	0.291	0.430	0.591	0.145	0.156	0.118	0.054	0.163	0.147	0.000	0.172	0.019	0.000	0.000	0.000
Pdensi_DN17372_c0_g5	FC_3_3	MC_2_3	18.7504027754485	1818.89082251021	918.820612642829	-6.60066502996365	0.65025656709903	-10.1508625424746	3.28447546548746e-24	1.25632319132642e-21	0.069	0.166	0.119	1.671	3.855	10.829	1.304	0.763	1.118	0.260	0.496	0.832	2.922	3.515	7.086	0.776	6.398	8.977	17.881	57.417	66.306	4.126	0.063	0.035	0.000	0.000	0.021
Pdensi_DN10208_c0_g1d518818	FC_3_3	MC_2_3	84.6665313413477	802.593356968419	443.629944154883	-3.24491159217671	0.319764095518975	-10.1478297208767	3.38814102363127e-24	1.28709907940864e-21	1.540	1.902	6.253	8.212	4.479	4.047	4.006	2.175	2.906	2.332	2.807	1.936	1.453	3.194	1.916	9.613	16.571	24.388	24.480	17.533	21.282	2.861	0.120	0.066	0.565	0.148	0.510
Pdensi_GG_106603_c0_g1	FC_3_3	MC_2_3	2267.75194616391	195.995607882947	1231.87377702343	3.53273664968445	0.349444581122004	10.1095762834309	5.01004837648258e-24	1.8902878442507e-21	94.013	133.687	236.856	91.599	99.938	69.590	85.551	81.629	204.191	41.714	75.176	73.652	81.497	81.462	102.252	165.050	47.611	55.608	5.610	4.159	5.687	0.517	0.000	0.100	0.000	0.138	0.000
Pdensi_DN19443_c1_g2	FC_3_3	MC_2_3	476.552701620257	14.5650638836133	245.558882751935	5.03758567645198	0.498995288168346	10.0954574039033	5.78606948627766e-24	2.16832953998255e-21	5.232	7.460	5.509	14.716	14.351	13.817	15.677	15.803	22.025	11.300	16.139	12.484	4.778	9.447	7.612	4.405	1.353	0.716	0.212	0.529	0.423	0.350	0.136	0.028	0.203	0.883	0.089
Pdensi_DN21541_c0_g1	FC_3_3	MC_2_3	341.638783349216	14.0093530816396	177.824068215428	4.6073323561728	0.456581195156139	10.0909376142774	6.05880000867466e-24	2.2552968112827e-21	11.424	14.850	3.811	16.788	11.720	21.948	12.872	13.453	16.645	8.859	11.117	8.651	8.297	24.227	17.368	2.150	0.767	0.528	0.458	0.276	0.365	0.055	0.022	0.000	0.000	0.061	0.000
Pdensi_DN24036_c0_g2	FC_3_3	MC_2_3	2772.73886114669	0.372238481331695	1386.55554981401	12.7295586759149	1.26224094493151	10.0848880929034	6.44385679288761e-24	2.38263752869284e-21	26.299	48.732	46.278	59.465	59.526	63.034	105.532	80.579	148.334	45.115	91.954	96.147	82.043	81.200	68.150	2.525	0.092	0.084	0.000	0.019	0.000	0.000	0.102	0.374	0.026	0.000	0.000
Pdensi_DN22738_c1_g1	FC_3_3	MC_2_3	27.1340383909267	2176.62236211032	1101.87820025062	-6.32552644530128	0.628135802554755	-10.070316672882	7.47370585119375e-24	2.74037093892152e-21	8.324	6.268	27.254	15.977	0.257	1.575	0.234	0.891	0.925	0.824	0.612	0.834	1.523	0.000	1.511	63.333	48.037	32.060	27.798	31.734	109.303	29.256	0.000	7.363	0.000	0.000	0.000
Pdensi_DN32909_c0_g1d199954	FC_3_3	MC_2_3	4095.71911094371	103.179311123931	2099.44921103382	5.31158789512363	0.527475008472793	10.0698380203876	7.51016682682278e-24	2.74037093892152e-21	24.914	58.022	34.251	102.727	116.157	75.286	97.743	114.290	139.902	98.672	118.656	126.435	30.651	70.389	37.891	18.128	7.937	4.072	3.631	0.902	3.602	0.170	1.278	0.270	1.120	1.934	0.817
Pdensi_DN23776_c0_g1	FC_3_3	MC_2_3	2455.77529526678	119.349121474975	1287.56220837088	4.3609500937608	0.433102629030392	10.0690917151066	7.56736782272723e-24	2.74319556569882e-21	8.831	22.855	18.347	3.145	17.244	12.961	28.119	99.135	133.595	52.099	90.011	63.601	7.557	25.347	15.617	7.227	9.331	4.483	4.827	2.738	1.925	0.281	0.321	0.000	17.016	32.247	21.393
Pdensi_DN23166_c0_g1d547330	FC_3_3	MC_2_3	9437.86092341022	909.191748230535	5173.52633582038	3.37590885431718	0.335597980348448	10.0593837031201	8.35195356379584e-24	3.0079506526546e-21	680.464	997.143	616.616	538.383	498.938	540.009	275.948	250.815	442.265	238.390	215.680	339.771	440.168	1237.658	433.053	780.993	301.942	143.140	27.910	16.264	27.455	1.572	3.255	2.486	11.996	21.955	24.531
Pdensi_DN19025_c1_g4	FC_3_3	MC_2_3	541.984089906058	3.79736502314527	272.890727464602	7.15835977471781	0.711685986427571	10.058312108477	8.44334876155902e-24	3.02124807975708e-21	0.000	0.023	0.366	0.745	1.075	0.302	9.162	8.682	24.284	10.128	24.235	10.926	0.659	0.472	0.122	0.823	0.478	0.353	0.074	0.126	0.093	0.032	0.027	0.440	0.235	1.821	0.415
Pdensi_GG_61773_c1_g1	FC_3_3	MC_2_3	0.555958689569852	6128.97260664677	3064.76428266817	-13.4091633822859	1.33416395999832	-10.050611307401	9.12992853956245e-24	3.24402987989003e-21	0.000	0.046	0.000	0.106	0.000	0.000	0.000	0.264	0.000	0.050	0.000	0.000	0.000	0.000	0.000	0.000	0.279	0.053	181.263	25.454	273.186	0.383	0.052	0.601	0.000	0.000	0.000
Pdensi_DN39867_c0_g1d379399	FC_3_3	MC_2_3	8580.41763669709	1568.42059128857	5074.41911399283	2.45186038404583	0.243965213771242	10.0500409306093	9.1829271972799e-24	3.24402987989003e-21	290.832	273.443	158.592	249.408	251.828	309.844	215.095	207.945	191.439	286.122	209.766	222.275	265.448	282.565	202.786	120.711	65.539	35.003	37.281	42.516	43.460	33.050	103.391	108.838	159.267	286.470	201.031
Pdensi_DN13157_c0_g1	FC_3_3	MC_2_3	29.4070132429948	1216.61028246985	623.008647856422	-5.37026284586633	0.534819316471645	-10.0412656769682	1.00377822825016e-23	3.52357923249611e-21	0.665	0.758	1.114	1.120	0.725	1.241	0.721	0.851	0.861	0.900	0.796	0.788	0.902	0.876	0.795	1.455	4.889	6.411	13.539	41.635	39.747	3.746	0.570	0.525	1.130	1.202	1.034
Pdensi_DN22155_c0_g1	FC_3_3	MC_2_3	456.82364008043	8696.440243352	4576.63194171621	-4.25071553089256	0.423713073291337	-10.0320613142136	1.10191757227753e-23	3.84375184347351e-21	13.872	13.726	67.012	37.975	13.942	14.118	14.365	14.451	16.979	12.229	14.826	11.197	11.154	14.050	11.790	57.196	271.221	317.215	272.289	115.356	296.482	7.842	5.020	8.769	6.190	8.984	7.522
Pdensi_DN22452_c0_g1d496342	FC_3_3	MC_2_3	11961.1706490847	2235.85410788245	7098.51237848356	2.41952094895029	0.241814735229034	10.0056803679008	1.43899118669891e-23	4.98817301174261e-21	50.529	159.345	102.092	132.665	186.973	113.315	204.835	254.313	262.644	341.287	384.382	274.489	46.758	116.003	79.479	132.986	69.283	48.805	60.304	53.255	62.404	190.346	82.275	1.006	1.206	0.710	0.106
Pdensi_DN20644_c1_g2	FC_3_3	MC_2_3	92.8779315106009	6331.29654669236	3212.08723910148	-6.09076822760763	0.610161672733437	-9.98222028650515	1.82340167531062e-23	6.28144888930143e-21	4.058	0.288	0.679	2.201	0.568	0.749	4.142	0.093	2.450	3.824	0.984	2.988	2.179	0.575	0.471	1.709	17.776	32.515	157.548	261.970	81.066	338.943	9.026	5.382	1.165	0.405	0.428
Pdensi_GG_95231_c0_g1	FC_3_3	MC_2_3	3775.03252839487	606.082252564681	2190.55739047978	2.63878860950256	0.26466508182233	9.9702937438267	2.05619802366196e-23	7.03968586335577e-21	72.974	32.344	34.845	99.275	128.735	49.523	127.005	128.743	203.522	85.841	126.313	104.260	40.711	24.848	12.113	42.175	15.367	22.832	18.607	13.817	15.392	0.900	0.087	0.108	0.551	2.182	0.127
Pdensi_DN69734_c0_g1	FC_3_3	MC_2_3	694.634436563158	4.3717744255608	349.503105494359	7.28241518481028	0.731605058237636	9.95402519817576	2.42184627836435e-23	8.24066626606884e-21	5.795	11.029	3.137	32.151	28.344	14.867	39.849	28.921	23.795	25.320	20.595	12.001	3.662	13.201	6.980	6.454	0.675	0.000	0.173	0.182	0.000	0.000	0.000	0.000	0.000	0.000	0.000
Pdensi_DN18627_c0_g1d13791	FC_3_3	MC_2_3	2286.40746149047	83.1702309007993	1184.78884619564	4.78220371732372	0.480815574519209	9.94602498495535	2.62458045768328e-23	8.87604304417608e-21	6.908	34.816	10.621	115.130	110.152	62.562	110.227	105.072	111.560	55.541	89.546	45.914	14.262	60.960	24.327	11.586	9.665	7.828	2.507	1.128	2.888	0.630	0.225	0.640	1.505	0.677	0.660
Pdensi_DN21354_c1_g1	FC_3_3	MC_2_3	0	1897.25038291767	948.625191458837	-13.5682211526954	1.36617390667719	-9.93154757705491	3.03507906735182e-23	1.02020963825778e-20	0.000	0.000	0.000	0.000	0.000	0.000	0.000	0.000	0.000	0.000	0.000	0.000	0.000	0.000	0.000	0.000	2.241	8.206	20.280	40.582	86.426	1.763	0.000	0.000	0.000	0.000	0.562
Pdensi_DN16912_c0_g1d399744	FC_3_3	MC_2_3	416.959894781591	24.9721129056317	220.966003843611	4.06771509249006	0.40973654876281	9.92763546423288	3.15651802501699e-23	1.05463830856336e-20	1.011	6.531	5.860	10.612	12.457	11.899	10.928	14.628	14.667	9.894	13.512	11.550	2.019	7.904	5.580	6.007	2.001	1.117	0.531	0.623	0.817	3.333	0.025	0.014	0.087	0.085	0.000
Pdensi_DN21912_c0_g1	FC_3_3	MC_2_3	682.389906313532	23.1042181187761	352.747062216154	4.89013832446687	0.493679024156653	9.90550152058951	3.9398831657555e-23	1.30848946121136e-20	3.909	3.175	2.232	10.872	10.773	6.822	18.743	21.002	33.025	13.803	25.118	18.269	3.124	4.628	3.644	3.652	10.910	31.964	0.615	0.351	0.854	0.023	0.000	0.000	0.000	0.000	0.009
Pdensi_DN3679_c0_g1	FC_3_3	MC_2_3	24.4299382000243	1093.1957520862	558.812845143113	-5.48470224603493	0.556922264914951	-9.84823662396135	6.97570678585833e-23	2.30293824680989e-20	0.034	0.126	0.902	1.409	0.242	0.198	0.494	0.470	0.529	0.412	0.848	0.777	0.037	0.096	0.189	0.183	54.001	56.990	39.550	34.734	12.612	38.998	4.989	2.942	0.681	0.566	0.785
Pdensi_DN10717_c0_g1d519407	FC_3_3	MC_2_3	92.6406884774351	704.605147594583	398.622918036009	-2.92738093344922	0.297501530275083	-9.83988529653088	7.57972048555134e-23	2.48753868219014e-20	2.475	0.584	0.780	5.217	4.703	23.744	6.587	3.099	3.699	2.325	2.853	2.605	2.744	3.497	7.622	0.954	2.392	1.623	17.225	22.104	16.166	55.073	72.961	397.393	7.747	11.667	15.834
Pdensi_GG_41038_c0_g1	FC_3_3	MC_2_3	43.9665155695473	223946.489853961	111995.228184765	-12.3140326336004	1.25211328551525	-9.83459945362149	7.9884855606141e-23	2.60626690969612e-20	0.000	0.000	0.000	0.000	0.000	0.169	0.057	6.072	1.221	3.475	0.066	0.062	0.174	0.180	0.117	0.329	2871.985	2332.607	8866.490	1423.781	7397.522	135.034	0.192	0.211	0.638	0.467	0.313
Pdensi_DN39660_c2_g1	FC_3_3	MC_2_3	5408.78349045655	222.716730923923	2815.75011069024	4.60077169016216	0.467976152978076	9.83120969067349	8.26203036500027e-23	2.67974848031585e-20	97.216	19.689	32.715	20.057	12.023	53.651	157.267	39.567	108.261	133.959	154.230	165.735	39.437	14.122	53.112	4.337	2.419	13.683	9.013	6.268	2.462	84.533	351.848	1816.044	2.714	1.641	0.392
Pdensi_DN53360_c0_g1	FC_3_3	MC_2_3	8.45657310443359	3295.1414793106	1651.79902620751	-8.60507202701839	0.876072663435148	-9.82232682991984	9.02362649224877e-23	2.90975230313717e-20	0.061	0.065	1.476	1.671	0.218	0.098	0.430	0.189	0.142	0.318	0.153	0.251	0.202	0.174	0.034	2.081	5.639	2.389	10.043	155.175	91.407	26.387	79.229	58.489	0.000	0.000	0.000
Pdensi_DN23507_c1_g8	FC_3_3	MC_2_3	1281.70893260909	147.146142962003	714.427537785545	3.12165537738654	0.318512846468881	9.80072047954753	1.11785428164068e-22	3.58378913425647e-20	9.252	21.846	7.498	42.500	29.713	17.967	39.955	28.128	31.235	34.368	43.442	29.384	11.565	23.159	13.318	6.047	3.006	2.628	4.850	3.514	3.294	5.304	3.654	18.596	21.429	23.049	24.490
Pdensi_DN35040_c0_g1d86938	FC_3_3	MC_2_3	4.26857559161938	2170.83764864421	1087.55311211792	-8.99253639419916	0.92210951948963	-9.75213486482208	1.8062909065843e-22	5.75760416964856e-20	0.323	3.405	0.321	0.081	0.039	0.278	0.035	0.168	0.151	0.075	0.204	0.076	0.323	0.297	0.363	0.409	7.326	24.204	133.819	14.374	26.231	217.327	118.171	108.453	2.048	2.210	0.271
Pdensi_GG_114386_c0_g1	FC_3_3	MC_2_3	3.37268017656207	2757.33375196872	1380.35321607264	-9.67211247960258	0.992153722573769	-9.74860272107021	1.87024648633349e-22	5.92739890694366e-20	0.927	0.124	0.216	0.199	0.208	0.186	0.251	0.090	0.236	0.169	0.055	0.069	0.401	0.083	0.114	0.328	0.080	0.055	6.709	100.071	107.030	29.528	0.355	0.147	0.271	0.178	0.035
Pdensi_DN4636_c0_g1d205709	FC_3_3	MC_2_3	1282.88196391506	88.9254723620672	685.903718138565	3.85164316174909	0.395455907456796	9.73975376046163	2.04048192475249e-22	6.41763155590013e-20	8.626	27.792	19.624	46.487	51.670	29.987	42.717	47.125	38.998	31.005	48.450	27.786	8.416	27.753	14.994	23.103	7.135	5.309	1.738	2.803	2.421	20.374	0.165	0.445	0.114	0.502	0.288
Pdensi_DN22002_c1_g4	FC_3_3	MC_2_3	1555.47824112019	112.812596902749	834.14541901147	3.7878594982846	0.388922172903565	9.73937656988205	2.0480694974926e-22	6.41763155590013e-20	21.613	38.007	26.872	43.815	38.913	29.707	46.402	55.336	58.379	40.885	49.137	40.211	18.709	30.622	19.142	26.107	8.848	6.405	2.543	2.025	4.244	0.710	0.678	1.233	0.311	0.271	0.393
Pdensi_DN14853_c0_g2d524820	FC_3_3	MC_2_3	950.090543903161	49.0674860665986	499.57901498488	4.27259757931954	0.439648536403841	9.71821176585227	2.52171047401129e-22	7.85739483258922e-20	8.833	18.738	7.473	14.790	15.506	13.794	19.179	15.684	18.065	26.432	27.174	25.990	9.041	12.238	9.476	7.428	4.795	2.041	2.070	0.722	1.107	6.653	5.344	9.672	2.454	2.995	3.768
Pdensi_DN40438_c0_g1d91767	FC_3_3	MC_2_3	734.284277517957	10.6201815721539	372.452229545055	6.11120505997411	0.62997268883342	9.70074602962679	2.99302080395033e-22	9.27384987986017e-20	0.213	0.138	0.000	0.321	0.461	0.322	5.421	8.511	22.699	22.083	18.502	20.965	0.189	1.372	0.048	0.654	1.544	0.213	0.096	0.545	0.183	0.128	5.698	106.504	0.000	0.000	0.000
Pdensi_DN26360_c0_g1d560098	FC_3_3	MC_2_3	3415.56163459057	137.113959027885	1776.33779680923	4.63999912277917	0.478543144912741	9.69609359596037	3.13263482734223e-22	9.65251807938235e-20	5.863	9.123	17.711	25.162	29.081	13.778	109.753	70.603	109.263	89.335	135.759	59.878	17.947	12.240	16.597	10.523	7.583	10.461	2.131	3.865	4.725	1.659	2.991	39.146	76.699	119.441	188.108
Pdensi_DN21636_c0_g3	FC_3_3	MC_2_3	10866.5187436751	1588.20989317065	6227.36431842286	2.77432787261679	0.286961370937041	9.66794890740008	4.12563470620719e-22	1.26419932436668e-19	91.216	133.236	160.129	166.869	178.918	166.771	281.551	300.200	324.616	341.790	288.403	279.345	98.027	152.796	98.595	138.001	69.023	50.847	54.927	31.749	38.892	114.449	81.355	67.012	42.868	50.203	50.766
Pdensi_DN15699_c0_g1d9643	FC_3_3	MC_2_3	43.3252626292608	1629.33368714904	836.329474889152	-5.23290716686471	0.541466443363721	-9.66432404260662	4.27432284906306e-22	1.3025646603164e-19	0.493	0.953	0.906	2.468	5.225	15.848	3.141	2.248	2.702	1.150	1.304	1.166	5.326	5.144	13.479	0.825	1.603	2.810	47.052	16.873	63.884	308.575	70.030	150.449	63.157	73.928	113.266
Pdensi_DN20518_c0_g2	FC_3_3	MC_2_3	1.40515642176764	1964.50550581849	982.95533112013	-10.4438659956414	1.08108766375432	-9.66051722334222	4.43618486535707e-22	1.34450339446612e-19	0.000	0.028	0.000	0.000	0.000	0.000	0.028	0.027	0.120	0.060	0.032	0.030	0.000	0.000	0.000	0.046	0.085	0.096	8.246	106.881	38.405	0.461	0.000	0.052	0.079	0.000	0.000
Pdensi_DN18705_c0_g1d217585	FC_3_3	MC_2_3	5039.58674900449	299.239121062881	2669.41293503369	4.07473067750715	0.422389998877855	9.6468445946455	5.06915110067256e-22	1.52799091030762e-19	17.356	45.379	32.510	61.059	44.828	47.971	164.054	129.055	219.211	101.957	182.895	137.582	13.675	35.713	27.865	22.948	11.962	12.655	7.072	5.050	11.290	2.792	0.299	0.409	0.112	0.122	0.275
Pdensi_DN14965_c0_g1d465570	FC_3_3	MC_2_3	1266.56522275336	211.746446566505	739.155834659931	2.58140213563376	0.268004757305913	9.63192654333082	5.8619961313431e-22	1.74981509607421e-19	1.194	1.842	5.213	4.797	2.600	41.509	21.738	23.850	55.929	30.364	40.127	35.686	2.454	2.984	9.458	8.599	14.893	15.147	4.854	5.751	6.026	39.176	165.406	573.925	0.068	0.347	0.159
Pdensi_DN13590_c1_g1	FC_3_3	MC_2_3	78.560699183147	13767.242339128	6922.9015191556	-7.45314508084014	0.773804550849868	-9.63181861964286	5.86815729170444e-22	1.74981509607421e-19	2.305	1.772	1.931	2.124	2.307	2.184	1.829	2.030	2.664	2.666	2.367	1.528	1.864	1.985	1.304	1.494	5.706	5.688	94.563	162.503	804.653	140.826	60.484	37.648	2.492	5.548	9.465
Pdensi_DN40112_c0_g1	FC_3_3	MC_2_3	3.37115635496341	1423.44485116284	713.408003758902	-8.71812329750785	0.905473092566602	-9.62825220216756	6.07540192255937e-22	1.80192522369471e-19	0.000	0.000	0.981	0.104	0.198	0.000	0.000	0.000	0.000	0.192	0.104	0.000	0.183	0.094	0.000	0.147	0.357	0.404	32.640	13.515	64.961	0.249	0.000	0.000	0.000	0.000	0.000
Pdensi_DN20580_c1_g1	FC_3_3	MC_2_3	13.857210594894	2464.42655775548	1239.14188417519	-7.47428589139303	0.777042254937344	-9.61889246550139	6.6543773280226e-22	1.96314749863892e-19	0.321	0.820	4.305	0.751	0.576	0.157	0.349	0.332	0.156	0.425	0.440	0.285	0.178	0.414	0.316	0.702	36.649	29.806	10.385	96.108	85.030	38.954	0.148	0.054	0.104	0.150	0.032
Pdensi_GG_24377_c1_g1	FC_3_3	MC_2_3	6535.17939317813	1191.25346998899	3863.21643158356	2.45571225956931	0.256104711071841	9.58870396913723	8.91983784920795e-22	2.61757125201387e-19	88.490	345.783	203.308	133.243	146.509	134.439	169.223	145.174	121.808	219.779	173.944	152.663	202.698	298.819	196.491	101.851	80.539	45.801	35.556	28.093	30.320	1.380	28.211	0.778	5.186	5.377	0.871
Pdensi_GG_47195_c4_g1	FC_3_3	MC_2_3	1262.20310452586	17615.0265489061	9438.614826716	-3.80280933769009	0.397325240973006	-9.57102379999172	1.05852206406236e-21	3.0899373283732e-19	11.886	12.316	60.435	22.893	12.607	10.087	18.844	38.474	36.183	25.333	44.904	35.585	8.554	10.668	7.656	127.416	372.829	272.505	292.307	617.633	470.634	2184.761	608.269	279.932	0.480	1.579	1.816
Pdensi_DN21957_c0_g2d421210	FC_3_3	MC_2_3	139.895272903601	1210.19359124876	675.044432076181	-3.11314869367655	0.32536332672364	-9.56822247001682	1.08759407940238e-21	3.15817960344995e-19	0.105	0.150	0.000	4.423	6.578	20.128	5.809	7.034	9.995	2.977	5.107	3.633	0.707	4.169	6.996	0.126	2.803	1.356	31.014	35.976	28.348	119.365	497.104	717.454	103.971	241.277	343.339
Pdensi_GG_69211_c0_g1	FC_3_3	MC_2_3	1440.54004587117	74.173270294381	757.356658082774	4.28231621522147	0.447659843975889	9.56600479772342	1.11116799051165e-21	3.20982865925769e-19	11.012	4.398	3.490	16.467	21.870	6.267	31.350	37.717	41.136	43.859	34.657	42.255	7.696	7.353	4.176	4.154	1.552	1.412	0.963	2.347	2.502	0.000	0.705	3.497	14.067	16.936	12.298
Pdensi_DN21510_c0_g1d221411	FC_3_3	MC_2_3	5852.90314574971	457.658149455454	3155.28064760258	3.67716281739211	0.385211050662629	9.54583938094912	1.35009807408326e-21	3.87981810792123e-19	397.794	248.372	160.636	218.097	131.488	114.242	129.127	95.909	115.721	125.692	208.384	156.342	273.017	195.029	82.211	130.648	48.419	31.028	7.611	14.837	13.413	15.796	415.449	48.794	0.000	0.000	0.000
Pdensi_DN64036_c0_g1	FC_3_3	MC_2_3	125.074226659851	9159.7080802497	4642.39115345478	-6.19464550362397	0.650551613431421	-9.52214301790675	1.69643962193537e-21	4.84998096656707e-19	1.043	0.000	5.233	10.546	0.000	4.235	0.000	2.464	1.866	1.233	5.587	3.682	0.000	0.602	0.579	3.503	108.189	155.724	99.885	344.993	270.471	108.141	0.000	0.000	0.000	0.000	0.000
Pdensi_DN18274_c1_g1d353595	FC_3_3	MC_2_3	4016.48124406661	454.060678031248	2235.27096104893	3.14512983026317	0.330502250300343	9.51621305877658	1.79605025900377e-21	5.10842746231416e-19	2.521	25.024	9.764	12.158	29.630	17.936	93.425	120.010	232.152	89.369	133.193	114.215	14.007	25.056	30.283	8.155	39.618	24.875	14.181	8.178	13.418	0.025	1.011	0.000	0.000	0.018	0.039
Pdensi_GG_55142_c0_g1	FC_3_3	MC_2_3	0.277979344784926	3274.66314288516	1637.47056111497	-13.3939351903335	1.41397161760447	-9.47256297338225	2.73060037779879e-21	7.72690248744154e-19	0.000	0.000	0.000	0.000	0.022	0.039	0.000	0.000	0.084	0.021	0.000	0.000	0.000	0.021	0.000	0.000	0.020	0.023	18.580	142.489	94.167	25.863	0.110	0.147	0.000	0.000	0.000
Pdensi_GG_27620_c0_g1	FC_3_3	MC_2_3	20.7514935691263	3271.53353534161	1646.14251445537	-7.30112469276107	0.771252344805652	-9.46658346251237	2.89146417134674e-21	8.14057245357381e-19	7.886	9.641	33.201	14.331	0.224	0.201	0.000	0.193	0.000	0.218	0.466	1.085	0.809	0.000	0.410	49.194	74.375	55.761	55.216	32.493	166.413	17.221	0.000	0.000	0.000	0.000	0.000
Pdensi_GG_96436_c0_g1	FC_3_3	MC_2_3	1486.29334530331	89.3741332217831	787.833739262545	4.05558584609606	0.428769922648348	9.45865283890776	3.11935989210477e-21	8.73783119675792e-19	1.012	2.542	1.220	7.128	5.972	4.411	33.164	35.399	40.173	31.734	62.260	30.195	1.041	1.495	2.046	1.712	2.493	1.398	2.826	1.879	2.379	1.329	1.614	0.607	0.814	1.026	0.185
Pdensi_GG_140729_c0_g1	FC_3_3	MC_2_3	633.306407760223	1.8953313214741	317.600869540849	8.38460875996092	0.886792862604935	9.45497997732111	3.23083798540052e-21	9.00462146654619e-19	53.959	65.040	54.797	49.535	37.434	38.166	35.025	26.999	36.329	10.466	28.211	14.326	33.601	38.636	37.126	49.396	1.189	0.320	0.078	0.013	0.065	0.000	0.000	0.000	0.000	0.000	0.000
Pdensi_GG_58710_c1_g1	FC_3_3	MC_2_3	579.980018200095	46.367322732281	313.173670466188	3.64813000206159	0.385888291611839	9.45384993886055	3.26592288654856e-21	9.05689405283213e-19	17.231	25.519	22.344	17.021	12.013	15.758	17.233	22.954	25.516	13.914	14.071	20.797	7.237	17.954	8.644	13.175	6.771	4.101	1.162	0.974	1.510	0.000	0.000	0.000	0.000	0.708	0.000
Pdensi_DN38300_c0_g10	FC_3_3	MC_2_3	10.678570684052	8404.00105803864	4207.33981436135	-9.61915703162524	1.01859279342806	-9.44357459986745	3.60274296809916e-21	9.94124045968575e-19	1.528	0.000	0.383	2.889	3.256	4.119	2.103	0.802	4.104	0.451	0.000	0.448	0.421	3.084	3.376	0.000	42.082	56.129	83.948	124.297	442.209	70.542	9.261	84.377	15.671	44.706	42.258
Pdensi_DN15483_c1_g3	FC_3_3	MC_2_3	287.666087916794	5.03660435217845	146.351346134486	5.85423566298389	0.620687831496911	9.43185183583388	4.02911702908728e-21	1.10627187021915e-18	0.026	0.000	0.026	0.000	0.000	0.346	0.887	4.455	16.926	5.913	9.251	8.981	0.120	0.077	0.238	0.000	0.062	0.033	0.089	0.121	0.186	0.039	0.202	0.238	0.000	0.000	0.000
Pdensi_DN16222_c0_g1d347070	FC_3_3	MC_2_3	628.833491622566	59.7339885818738	344.28374010222	3.39874017461859	0.360586200513195	9.4255969024367	4.27666088723228e-21	1.1684553831949e-18	8.306	10.175	8.063	28.288	27.687	20.740	21.688	19.797	26.554	13.511	20.652	18.613	6.663	13.228	7.810	6.250	2.459	1.634	1.371	1.475	1.877	0.170	0.252	0.454	0.569	0.683	0.846
Pdensi_GG_134905_c0_g1	FC_3_3	MC_2_3	1400.61395267585	306.752108260836	853.683030468345	2.19124325719188	0.232765228993486	9.41396301615651	4.77775059441946e-21	1.29896265303082e-18	15.151	23.543	30.430	34.277	45.868	51.139	37.295	39.921	40.387	35.718	44.657	36.929	23.677	26.486	42.340	11.998	5.066	10.157	7.791	8.121	8.214	11.726	2.639	7.592	2.034	1.611	0.755
Pdensi_DN16531_c0_g1d279248	FC_3_3	MC_2_3	464.596218104351	46.5245812503928	255.560399677372	3.31619092306269	0.352775557121725	9.40028541126629	5.44152632328379e-21	1.47221158277214e-18	2.542	8.166	5.166	10.216	13.327	8.067	13.209	13.902	12.816	14.132	12.603	12.165	3.240	7.042	5.083	3.859	2.057	1.241	1.412	1.376	0.873	2.950	0.657	0.343	0.028	0.253	0.138
Pdensi_DN11351_c0_g1	FC_3_3	MC_2_3	13.2978909050645	307.059510673832	160.178700789448	-4.52862800751767	0.48220959384187	-9.39141001205949	5.92023310546229e-21	1.59395091615658e-18	2.364	0.887	1.609	1.481	0.674	0.944	0.654	0.392	0.811	0.374	0.343	0.409	1.018	0.367	0.448	1.260	0.334	0.196	5.675	8.800	9.557	17.302	5.473	16.393	0.046	0.660	1.117
Pdensi_DN24279_c0_g1d225436	FC_3_3	MC_2_3	617.711289208853	4.68062133994614	311.1959552744	7.00933901059738	0.746737345642845	9.38661907228336	6.19571130686601e-21	1.66006152759763e-18	0.075	1.968	0.334	5.409	6.040	0.603	9.961	7.429	15.398	18.028	18.791	14.865	0.249	2.084	0.880	0.202	0.657	0.373	0.296	0.087	0.000	0.168	32.461	36.863	0.000	0.042	0.000
Pdensi_DN6746_c0_g1d450456	FC_3_3	MC_2_3	635.189617196362	1.23923932903318	318.214428262698	9.10583350950867	0.970297590369197	9.38457809221593	6.31688323856143e-21	1.68439084163621e-18	17.981	28.270	13.371	19.458	19.750	15.115	26.396	18.727	29.845	12.716	22.266	18.277	13.688	19.142	16.758	1.788	0.564	0.165	0.000	0.000	0.094	0.000	0.000	0.067	0.000	0.000	0.000
Pdensi_DN26087_c0_g2	FC_3_3	MC_2_3	9241.64923516184	2076.31959144364	5658.98441330274	2.15415013962338	0.229848711961416	9.3720348538868	7.11474164193268e-21	1.88806179754312e-18	129.066	115.800	138.214	103.077	148.284	141.626	176.555	236.090	270.641	251.385	242.914	281.047	120.114	132.053	91.484	126.785	105.576	100.013	62.953	43.373	57.309	46.900	47.031	46.378	31.242	40.844	33.422
Pdensi_DN22822_c0_g2	FC_3_3	MC_2_3	8392.2390015233	37.1938116218853	4214.71640657259	7.82055446722426	0.835732197121531	9.35772786325594	8.14697679074835e-21	2.15169416069179e-18	0.436	21.697	22.196	2.015	46.838	7.639	15.677	114.892	70.443	102.958	263.162	341.819	3.490	9.699	11.469	0.891	1.530	2.399	0.093	1.346	1.446	0.080	0.435	0.000	0.042	0.000	0.000
Pdensi_DN18556_c0_g1d59326	FC_3_3	MC_2_3	0.562367333026788	736.37245900475	368.467413168888	-10.3460533648456	1.1065631672702	-9.3497178207806	8.78818702077547e-21	2.31004368120033e-18	0.000	0.012	0.000	0.042	0.000	0.000	0.000	0.000	0.000	0.013	0.000	0.013	0.062	0.000	0.013	0.000	0.411	0.496	23.523	13.927	20.636	59.994	28.277	24.013	0.000	0.000	0.027
Pdensi_DN26196_c1_g3	FC_3_3	MC_2_3	344.608058850926	9.9760857999577	177.292072325442	5.0945271596546	0.546037440545742	9.32999604306038	1.05874860294257e-20	2.76987612099075e-18	0.032	0.013	0.052	2.806	2.926	3.334	8.492	6.356	9.229	8.131	10.388	10.383	0.650	2.316	0.865	0.105	0.310	0.079	0.432	0.231	0.120	0.408	10.608	4.139	0.000	0.012	0.000
Pdensi_DN19758_c0_g1	FC_3_3	MC_2_3	655.205908419848	1.48895392532678	328.347431172587	8.76083528340253	0.939501064746625	9.32498707254286	1.10997123367037e-20	2.89025044756149e-18	4.305	5.179	7.440	27.969	20.040	8.849	13.477	15.321	17.159	12.606	25.797	16.480	2.312	8.548	1.534	12.278	1.803	0.171	0.000	0.119	0.000	0.154	0.000	0.000	0.000	0.000	0.000
Pdensi_DN26858_c0_g2	FC_3_3	MC_2_3	870.436880314855	50.0720435363492	460.254461925602	4.12157399448469	0.442304301046429	9.3184126510496	1.18093771172862e-20	3.06067048157031e-18	16.412	35.422	27.319	41.271	34.068	32.847	39.940	26.227	27.098	21.284	29.489	22.107	22.806	40.317	37.298	14.177	5.203	3.263	1.553	0.689	1.675	8.019	0.862	0.413	0.692	0.245	0.313
Pdensi_DN23645_c0_g2	FC_3_3	MC_2_3	0.855606375654726	2291.57812486367	1146.21686561966	-11.3940374606359	1.22527232321393	-9.29918781707971	1.4152257198907e-20	3.64860695916119e-18	0.012	0.000	0.046	0.000	0.000	0.000	0.000	0.024	0.067	0.000	0.029	0.041	0.051	0.026	0.013	0.000	0.153	2.233	8.280	116.331	54.149	155.590	22.707	18.871	0.018	0.026	0.193
Pdensi_DN15407_c0_g1d182088	FC_3_3	MC_2_3	30482.3277201342	5639.42632353238	18060.8770218333	2.43435033988359	0.26179303770938	9.29875890200714	1.4209456812268e-20	3.64860695916119e-18	257.422	339.912	330.788	303.354	358.167	343.609	578.425	770.530	885.363	865.349	831.528	857.761	271.774	352.759	221.510	387.339	217.737	169.709	182.995	108.839	153.159	40.377	79.621	72.590	5.410	3.170	9.400
Pdensi_DN25135_c0_g2	FC_3_3	MC_2_3	3027.15324095096	8.33454018273652	1517.74389056685	8.5185173122432	0.916213296547892	9.29752639951774	1.43750972297068e-20	3.67412911360012e-18	0.303	0.084	1.636	0.195	0.100	0.597	2.695	13.428	103.111	36.768	76.436	142.860	0.642	1.152	0.117	0.271	2.417	3.115	0.180	0.000	0.465	0.482	1.630	0.124	0.505	0.152	0.268
Pdensi_DN23071_c0_g1d191067	FC_3_3	MC_2_3	987.017666531996	6.40506994644679	496.711368239221	7.29429667217945	0.785226747439402	9.28941442196907	1.55139482965583e-20	3.9386009371669e-18	1.045	1.760	1.742	9.572	13.095	5.839	12.138	15.695	28.991	25.440	21.301	36.306	1.424	5.365	0.908	1.458	0.251	0.427	0.000	0.135	0.333	0.000	0.000	0.000	0.000	0.783	1.539
Pdensi_DN38141_c0_g1d316833	FC_3_3	MC_2_3	638.324574997857	38.9251843778848	338.624879687871	4.03472151460989	0.43434755072679	9.28915452120917	1.55518743169239e-20	3.9386009371669e-18	9.462	29.480	8.144	3.331	15.401	33.097	3.658	11.847	13.777	24.265	12.182	16.981	27.891	49.381	36.910	8.573	5.370	1.980	1.242	0.857	0.967	0.000	0.151	0.000	0.188	0.482	0.221
Pdensi_DN8237_c0_g1d452245	FC_3_3	MC_2_3	1720.10987354079	4.33337626189055	862.221624901338	8.6082863809022	0.92702945107626	9.28588231032809	1.60372874466369e-20	4.04307306205829e-18	0.021	0.011	0.149	0.093	0.013	1.917	11.990	28.943	49.771	31.651	76.340	35.820	2.402	0.489	0.998	0.543	0.189	0.122	0.330	0.000	0.037	0.016	0.066	0.196	0.000	0.000	0.038
Pdensi_DN18564_c0_g3	FC_3_3	MC_2_3	516.927480658899	42.7887916766817	279.85813616779	3.59147515638429	0.386987280708162	9.28060258159421	1.68522760229985e-20	4.22931124463153e-18	13.006	10.604	6.700	24.076	20.636	16.350	17.985	14.912	15.761	13.291	15.934	14.065	9.820	15.146	9.495	5.678	1.779	1.599	1.607	0.845	0.953	0.557	0.045	0.374	1.619	1.284	1.128
Pdensi_GG_72099_c0_g1	FC_3_3	MC_2_3	19.237703565653	364.71594964125	191.976826603451	-4.24421724390831	0.457445392440041	-9.27808502184141	1.72551796767164e-20	4.31091905589966e-18	1.382	1.139	0.914	2.232	1.402	1.892	0.885	0.714	0.838	0.596	0.645	0.361	1.068	1.879	1.328	1.151	2.533	1.656	8.262	8.572	11.754	0.321	0.673	0.499	0.116	0.208	0.302
Pdensi_GG_47995_c0_g1	FC_3_3	MC_2_3	872.068098095907	48.4252064119146	460.246652253911	4.16677114384983	0.449394032043591	9.27197703294301	1.8272701187901e-20	4.5446584124868e-18	1.218	2.421	11.405	5.398	7.903	8.832	11.257	13.222	50.266	19.924	22.322	31.103	0.903	4.454	1.129	12.365	10.034	6.936	2.021	0.941	0.875	0.000	0.477	0.408	2.106	0.000	0.000
Pdensi_GG_50969_c0_g1	FC_3_3	MC_2_3	2134.12766018453	8724.36702987137	5429.24734502795	-2.03142003453164	0.219217950409311	-9.26666831223764	1.92051132071995e-20	4.75523747237012e-18	4.409	9.554	11.721	142.465	386.380	456.115	114.391	113.910	95.745	50.046	62.249	66.844	185.579	352.477	346.614	82.712	189.714	190.813	253.617	199.870	234.002	85.752	8.420	0.385	0.000	0.430	0.000
Pdensi_GG_31364_c0_g1	FC_3_3	MC_2_3	1377.46141805087	11.071878948636	694.266648499755	6.97301232387369	0.753599523123617	9.25294152917061	2.18397909124705e-20	5.38355699279267e-18	2.548	7.578	6.449	22.731	24.960	22.941	24.698	34.914	47.293	27.666	46.542	41.400	3.256	13.439	15.975	9.369	1.095	1.265	0.233	0.036	0.606	0.165	0.058	0.096	0.049	0.018	0.038
Pdensi_DN19551_c0_g4	FC_3_3	MC_2_3	3053.05455050516	228.662019203445	1640.8582848543	3.73879444879943	0.404837346485914	9.23530025392436	2.57562619846773e-20	6.3208830020184e-18	14.096	99.539	37.068	96.952	85.053	94.559	122.226	80.654	58.240	97.017	107.669	49.816	24.140	115.502	71.693	28.293	25.591	15.719	7.410	4.830	5.817	4.935	10.320	0.292	10.869	6.701	4.000
Pdensi_DN24854_c2_g5	FC_3_3	MC_2_3	658.198676188582	1.11671544399508	329.657695816289	9.18053311286483	0.995185611212632	9.2249455874652	2.83704908051748e-20	6.93177326664057e-18	0.000	0.117	0.410	0.462	0.676	0.256	4.631	16.444	17.992	13.062	25.712	16.340	0.024	0.000	0.000	0.216	0.120	0.054	0.000	0.101	0.000	0.000	0.000	0.000	0.000	0.000	0.000
Pdensi_DN17307_c0_g1d185963	FC_3_3	MC_2_3	1742.23264280007	265.423456730286	1003.82804976518	2.7153206155513	0.294383494781898	9.22375290626609	2.86879644959799e-20	6.97859901245848e-18	27.835	27.567	16.016	63.490	47.473	32.894	63.654	48.621	49.383	54.196	51.321	40.157	18.401	27.877	13.476	16.486	12.766	9.161	6.978	5.742	8.131	0.351	0.072	0.040	0.000	0.044	0.023
Pdensi_DN31960_c0_g1d311431	FC_3_3	MC_2_3	2.84724088267824	274.229767801689	138.538504342184	-6.59427990333904	0.715184447754627	-9.22039052169304	2.96020117398768e-20	7.16950383025671e-18	0.000	0.000	1.945	0.084	0.000	0.018	0.018	0.000	0.020	0.020	0.085	0.120	0.000	0.019	0.057	0.138	14.939	3.902	5.449	6.892	9.111	0.454	0.000	0.000	0.000	0.000	0.000
Pdensi_DN11635_c0_g1d210913	FC_3_3	MC_2_3	0.562367333026788	3012.29950156627	1506.43093444965	-12.3801874035235	1.34466277933922	-9.20690867163527	3.35652065428844e-20	8.09403065429564e-18	0.000	0.024	0.022	0.000	0.000	0.000	0.000	0.023	0.051	0.026	0.000	0.026	0.049	0.000	0.049	0.000	0.000	0.028	19.520	182.640	34.235	365.103	18.585	13.954	0.205	0.000	0.026
Pdensi_DN20834_c0_g1	FC_3_3	MC_2_3	1575.8793927352	166.834597154138	871.356994944671	3.24095523106652	0.352928385075673	9.18303930235482	4.19092302359065e-20	1.00623880371172e-17	7.909	14.788	8.093	34.171	24.304	26.071	41.371	27.099	57.887	38.406	41.684	52.315	14.247	27.323	14.279	9.759	6.137	5.063	4.452	2.968	5.685	2.472	3.484	0.631	0.485	0.068	0.379
Pdensi_GG_31168_c0_g1	FC_3_3	MC_2_3	29.6660800144712	2185.05488121849	1107.36048061648	-6.20247807279845	0.676391660364724	-9.169950542344	4.73236109815305e-20	1.1313402740813e-17	1.112	1.115	0.543	1.321	1.396	0.429	1.407	1.906	0.701	1.062	0.987	0.431	0.545	0.877	0.123	1.814	0.825	0.023	17.240	92.848	60.467	16.410	1.273	0.296	0.822	2.185	0.851
Pdensi_DN21649_c0_g2	FC_3_3	MC_2_3	2597.3218496742	192.712297212037	1395.01707344312	3.75310267997888	0.410414990335959	9.14465301792864	5.98215936726643e-20	1.42398499994291e-17	32.843	126.381	55.806	85.858	122.444	39.140	99.671	91.188	77.145	60.814	107.429	48.623	26.183	87.985	38.866	101.266	45.737	23.289	4.783	4.401	5.954	0.564	0.623	0.038	0.168	0.127	0.045
Pdensi_DN19934_c1_g1	FC_3_3	MC_2_3	506.779129886211	46.9555444724534	276.867337179332	3.43164338873876	0.375867635908828	9.12992516751603	6.85466597724733e-20	1.62470230382935e-17	20.097	22.947	12.565	30.639	25.801	9.657	20.460	17.043	15.640	16.015	15.864	10.458	13.710	13.951	8.010	8.265	2.417	1.831	1.315	1.239	1.176	2.014	1.383	0.681	0.094	0.683	0.986
Pdensi_DN20631_c2_g1	FC_3_3	MC_2_3	5058.22700020835	373.155134928977	2715.69106756866	3.76076690447349	0.412465111134171	9.11778185100886	7.66775718144153e-20	1.80968858108209e-17	1.218	10.734	39.305	28.252	36.947	26.845	102.979	55.309	200.270	157.671	72.942	195.152	4.691	13.317	25.770	4.914	10.952	13.286	11.055	8.687	9.669	6.822	58.092	44.478	0.036	0.082	0.000
Pdensi_DN20154_c1_g1	FC_3_3	MC_2_3	14.6511729469085	977.740436533564	496.195804740236	-6.05925780668911	0.664748788400341	-9.11510921482109	7.85912755695762e-20	1.8469948800489e-17	6.840	2.758	19.306	7.175	0.617	0.069	0.564	0.333	0.075	0.674	0.484	0.075	1.636	0.442	0.143	49.364	39.231	35.318	23.381	24.973	28.450	14.909	0.078	0.000	0.780	0.502	0.384
Pdensi_DN18221_c0_g4	FC_3_3	MC_2_3	0	2806.77552323368	1403.38776161684	-14.1332680076084	1.55350064770626	-9.09769045058086	9.22730538847089e-20	2.15938412979224e-17	0.000	0.000	13.679	4.170	0.000	0.000	0.000	0.000	0.000	0.000	0.000	0.000	0.000	0.000	0.479	3.274	20.413	108.821	7.639	63.368	145.593	4.844	0.000	0.000	0.000	0.000	0.000
Pdensi_DN32796_c0_g1	FC_3_3	MC_2_3	164.389249652533	637343.053396705	318753.721323179	-11.9206201296469	1.31058040319646	-9.09568012811186	9.39962962321395e-20	2.19046915038788e-17	0.258	0.167	15.054	16.035	0.000	0.391	0.218	9.224	8.254	13.206	0.065	0.305	1.002	1.305	2.187	0.279	4633.509	7035.084	15942.158	11076.097	22945.987	2751.624	0.130	1.224	1.448	0.866	1.067
Pdensi_GG_145246_c0_g1	FC_3_3	MC_2_3	36.0755046094281	1290.39710369912	663.236304154272	-5.16108721159949	0.56814865712786	-9.08404366858866	1.04614282388225e-19	2.42770792640088e-17	0.000	0.548	1.214	0.642	3.679	2.323	1.463	0.424	1.768	0.477	0.897	1.673	0.113	1.286	0.566	1.091	8.760	30.554	19.189	43.877	37.876	6.322	9.813	1.224	0.000	0.000	0.000
Pdensi_GG_6795_c0_g1	FC_3_3	MC_2_3	116.438390980531	1790.28969300656	953.364041993547	-3.94274050835604	0.43421341339662	-9.08019049322794	1.08384991099445e-19	2.50473198389522e-17	2.226	3.978	2.250	2.218	3.725	0.733	3.995	2.101	2.585	3.089	4.089	2.558	7.446	5.841	5.451	9.494	22.972	20.132	50.711	64.516	26.442	7.468	14.782	3.588	3.549	3.868	2.760
Pdensi_GG_111744_c0_g1	FC_3_3	MC_2_3	425.76226423935	23.8371064385576	224.799685338954	4.16428368293929	0.45864482193346	9.07953929444656	1.0903538843296e-19	2.50930694965033e-17	1.601	9.253	14.138	11.400	12.277	13.879	11.903	13.417	16.597	9.271	14.465	11.981	3.185	9.580	8.431	9.999	2.807	2.516	0.400	0.703	0.756	40.740	0.206	0.560	0.429	0.771	3.290
Pdensi_GG_24039_c0_g1	FC_3_3	MC_2_3	713.725822800633	58.4112505453031	386.068536672968	3.61274854887869	0.398250044729474	9.07155842589492	1.17326714693537e-19	2.68060813044027e-17	1.303	6.042	13.311	14.709	19.793	14.277	18.119	24.181	21.120	17.412	24.354	18.002	5.075	14.482	12.117	4.514	1.280	1.936	1.753	0.985	1.864	17.959	0.000	0.000	0.000	0.073	0.000
Pdensi_DN18694_c0_g1d284318	FC_3_3	MC_2_3	734.71322571313	71.6086639893737	403.160944851252	3.35770497264363	0.370139903965263	9.07144821910026	1.17445463768095e-19	2.68060813044027e-17	0.151	0.631	4.885	2.796	4.608	4.795	8.154	23.070	25.337	16.854	25.077	19.626	0.766	2.314	1.242	5.706	3.101	1.644	2.498	1.421	1.737	2.582	4.516	6.771	0.000	0.238	0.262
Pdensi_DN24100_c0_g1d365441	FC_3_3	MC_2_3	3503.59353745443	17966.8805341396	10735.237035797	-2.35843627271739	0.260166538074501	-9.06510226169836	1.24487424801077e-19	2.82969100071398e-17	41.888	46.899	27.480	73.202	102.319	139.428	82.066	68.280	74.144	109.001	88.347	96.123	77.170	103.536	80.833	44.774	125.047	164.944	469.570	580.472	367.258	528.927	1437.373	615.670	124.537	118.842	77.238
Pdensi_GG_17059_c0_g1	FC_3_3	MC_2_3	4.48215514477264	1413.87166973008	709.176912437428	-8.29727345252633	0.915610895134107	-9.06200821399253	1.28070552527195e-19	2.89925594074115e-17	0.007	0.000	0.000	0.034	0.000	0.036	0.036	0.104	0.156	0.250	0.034	0.088	0.007	0.008	0.045	0.012	12.268	28.967	68.988	8.800	34.670	2.084	0.115	0.452	1.618	1.061	2.170
Pdensi_GG_103687_c0_g1	FC_3_3	MC_2_3	1483.07831385552	147.972929528522	815.525621692021	3.32446262300958	0.367120052303758	9.055519038385	1.35919809102574e-19	3.06443917571385e-17	0.960	2.771	17.807	8.607	9.963	28.368	31.769	26.771	62.509	40.412	32.370	51.891	3.974	7.623	3.231	8.581	3.734	5.926	5.372	2.789	3.556	0.263	0.000	0.000	3.422	1.321	0.890
Pdensi_DN20704_c0_g1d413955	FC_3_3	MC_2_3	282.605970902233	3.10957724723117	142.857774074732	6.53003521657464	0.721592528166339	9.04947731813176	1.4365430710074e-19	3.22570803025439e-17	10.738	7.060	10.514	12.445	10.446	5.512	6.247	7.950	12.895	5.433	8.505	9.809	3.990	2.459	1.223	15.330	0.382	0.192	0.061	0.054	0.132	0.781	0.520	0.014	0.000	0.015	0.008
Pdensi_DN27693_c0_g1d368546	FC_3_3	MC_2_3	624.768777235083	0	312.384388617541	11.5414825111927	1.2771409470572	9.03696850201748	1.61076769194543e-19	3.60233905235361e-17	27.828	67.575	28.188	61.602	89.947	65.591	51.526	33.228	27.151	23.215	15.772	13.197	21.900	103.955	29.219	9.455	9.821	3.908	0.000	0.000	0.000	0.000	0.000	0.000	0.000	0.000	0.000
Pdensi_DN18749_c0_g1d115901	FC_3_3	MC_2_3	720.243613044921	0	360.12180652246	11.7465787841601	1.30149300983863	9.0254643669707	1.78934846746792e-19	3.98564795386238e-17	0.086	0.681	0.405	2.925	8.600	4.501	9.695	21.631	50.989	11.453	27.354	21.630	0.288	3.059	0.744	0.078	0.063	0.000	0.000	0.000	0.000	0.000	0.000	0.000	0.000	0.000	0.000
Pdensi_DN19207_c0_g2	FC_3_3	MC_2_3	0	836.814623540162	418.407311770081	-12.3872973802875	1.3741600984978	-9.01444991295339	1.97860938879085e-19	4.38958450122027e-17	0.000	0.025	0.000	0.000	0.000	0.000	0.000	0.000	0.000	0.000	0.000	0.000	0.000	0.053	0.000	0.000	0.000	0.000	8.113	31.580	25.597	0.207	0.000	0.000	0.000	0.000	0.000
Pdensi_DN96797_c0_g1	FC_3_3	MC_2_3	18.2789321805627	785.664140135755	401.971536158159	-5.424191547349	0.602490764658117	-9.0029455479321	2.19741342890131e-19	4.8555833070579e-17	1.359	0.871	0.502	0.144	0.087	2.128	0.509	0.539	0.724	0.822	0.237	0.473	0.801	0.414	0.994	0.723	5.605	2.727	29.811	11.511	20.806	77.640	84.511	97.390	2.615	3.079	1.612
Pdensi_DN31070_c0_g1	FC_3_3	MC_2_3	209.025504377577	5586.86405040452	2897.94477739105	-4.74025062757121	0.527036656968404	-8.99415736058638	2.38051244755815e-19	5.23930007456022e-17	4.308	6.730	5.881	6.919	7.319	7.488	9.814	8.439	6.520	6.760	4.559	6.195	8.557	10.181	5.675	26.434	60.511	53.168	103.800	263.275	73.383	30.034	5.178	2.303	4.284	2.161	0.618
Pdensi_GG_21026_c0_g1	FC_3_3	MC_2_3	2.82557254137829	7236.70307227055	3619.76432240596	-11.322025958988	1.25938130075287	-8.99014933143723	2.46894742857144e-19	5.41245973244496e-17	0.000	0.079	2.129	3.008	0.053	0.078	0.048	0.395	0.120	0.103	0.074	0.070	0.016	0.135	0.264	0.293	80.997	105.927	505.052	3.048	75.741	2.984	0.000	0.030	0.091	0.000	0.018
Pdensi_DN9686_c0_g1d385880	FC_3_3	MC_2_3	301.704216362352	2160.00668580974	1230.85545108605	-2.83997774401207	0.316189909422048	-8.98187342285264	2.6619496050996e-19	5.81258704518264e-17	5.245	7.882	12.248	16.000	11.969	10.763	10.348	12.229	11.086	7.877	10.078	7.262	3.291	7.478	4.407	14.534	17.107	10.896	75.644	47.639	47.663	11.739	7.042	5.999	2.897	1.175	1.371
Pdensi_DN21385_c0_g1	FC_3_3	MC_2_3	984.183311228569	0.413079776344393	492.298195502457	11.2352660540104	1.25489088043817	8.95318169025771	3.4538072526133e-19	7.51209849614477e-17	0.548	2.326	1.836	65.274	101.272	10.496	67.932	41.486	47.852	31.181	31.458	19.523	7.166	4.668	0.130	0.130	0.032	0.036	0.000	0.000	0.041	0.000	0.000	0.000	0.045	0.000	0.000
Pdensi_DN11895_c0_g1	FC_3_3	MC_2_3	1377.01835169261	149.91029124869	763.464321470649	3.19858015495686	0.35752848978059	8.94636440558845	3.67382781927624e-19	7.9594340758015e-17	81.023	99.127	42.681	50.255	94.517	59.918	53.882	54.379	66.450	28.341	52.328	34.640	82.072	92.188	60.223	36.257	11.776	6.159	4.560	3.997	3.272	0.570	8.148	4.805	0.500	1.818	0.546
Pdensi_DN49315_c0_g1d251426	FC_3_3	MC_2_3	416.389573501652	50.6574145678164	233.523494034734	3.04070552358412	0.34010499470466	8.94049064532147	3.87446255578369e-19	8.36145201289613e-17	1.120	1.463	0.853	3.219	3.771	3.755	6.578	9.796	14.241	9.733	13.070	12.145	1.819	2.014	1.432	1.180	0.831	0.670	1.328	1.185	1.459	1.125	0.236	0.000	0.000	0.179	0.000
Pdensi_DN19354_c0_g1d60862	FC_3_3	MC_2_3	615.356384311233	16.8283744375645	316.092379374399	5.19579239807002	0.581964699490632	8.92801986549643	4.33701776827916e-19	9.32341149155299e-17	3.881	48.003	9.693	39.073	57.303	44.526	41.792	31.119	28.060	19.625	22.377	9.258	19.511	63.497	47.020	6.336	6.549	1.959	0.526	0.232	0.555	0.141	4.031	2.927	0.037	0.026	0.085
Pdensi_DN19101_c2_g2	FC_3_3	MC_2_3	0	409.032319841899	204.51615992095	-11.3548516725743	1.27263013190258	-8.92235016909334	4.56496235131636e-19	9.73794257273306e-17	0.000	0.000	0.005	0.020	0.000	0.000	0.000	0.000	0.006	0.006	0.000	0.000	0.000	0.000	0.000	0.000	0.965	2.922	13.746	9.094	9.499	0.070	0.000	0.043	0.000	0.006	0.000
Pdensi_DN12820_c0_g1d211965	FC_3_3	MC_2_3	419.686688670542	4.20374241929259	211.945215544917	6.64795037138218	0.745534296084674	8.91702823906995	4.78967588312153e-19	1.01781530078762e-16	27.425	24.121	28.694	18.676	14.567	56.365	13.851	10.969	21.111	9.853	9.540	15.942	26.846	26.166	67.097	7.057	0.136	0.899	0.187	0.000	0.159	0.000	0.000	0.000	0.000	0.000	0.067
Pdensi_DN21939_c0_g1d495869	FC_3_3	MC_2_3	29692.6808990032	2391.36604563281	16042.023472318	3.63408200416277	0.40759536266846	8.91590615842886	4.83843150720317e-19	1.02425162856492e-16	107.981	405.123	335.313	909.973	755.701	658.297	797.425	882.075	877.898	640.675	1007.476	841.652	154.334	492.306	352.529	486.793	199.694	126.704	98.547	52.819	38.804	334.245	26.979	26.915	38.751	12.918	13.474
Pdensi_DN34829_c0_g1d313966	FC_3_3	MC_2_3	1302.10078151535	40.4051809325674	671.252981223957	5.00612807242029	0.562502138449741	8.89974940578397	5.59729174850668e-19	1.18039008459097e-16	29.730	30.259	26.487	79.285	54.573	30.497	49.158	36.879	38.104	37.181	41.991	29.694	16.515	26.945	9.737	39.849	7.693	3.354	1.128	1.714	0.333	3.654	26.381	28.042	0.000	0.697	0.187
Pdensi_GG_69128_c0_g1	FC_3_3	MC_2_3	1.38989672392463	439.306279266052	220.348087994989	-8.28719307123874	0.931755955865679	-8.89416699627023	5.88591285432434e-19	1.23655448727042e-16	0.000	0.099	0.091	0.462	0.000	0.696	0.202	0.000	0.108	0.107	0.000	0.000	0.000	0.421	0.000	0.164	2.576	2.358	9.245	14.723	10.577	18.314	1.119	1.103	0.000	0.000	0.000
Pdensi_GG_29169_c0_g1	FC_3_3	MC_2_3	555.493313211232	59.0809354390335	307.287124325133	3.23086964457386	0.363409590106369	8.89043584025451	6.08696746255986e-19	1.27396783538097e-16	1.024	3.552	2.054	18.145	30.699	16.468	17.708	23.006	19.499	13.665	18.630	14.226	7.035	13.477	10.474	0.550	0.880	3.248	1.585	1.898	1.177	0.000	0.500	0.000	0.000	0.000	0.000
Pdensi_DN22260_c0_g1d222431	FC_3_3	MC_2_3	40.2912872317934	649.403259401258	344.847273316526	-4.01085847429697	0.452232714027612	-8.86901444739816	7.37961038818939e-19	1.53870425172988e-16	1.529	0.799	1.078	1.103	0.436	4.856	1.614	0.914	1.389	0.750	1.172	1.480	0.678	0.515	2.626	1.695	2.286	0.802	17.875	11.349	21.783	118.937	40.274	265.800	1.915	2.634	1.253
Pdensi_DN6106_c0_g1	FC_3_3	MC_2_3	2.00781279419701	1045.69283109933	523.850321946765	-9.03317695733565	1.01859029668109	-8.8683123987817	7.42627466539021e-19	1.54263472571737e-16	0.000	0.181	0.000	0.662	0.683	0.754	1.543	0.148	1.366	0.000	0.172	0.000	0.461	0.152	0.276	3.121	7.536	3.306	44.910	15.426	22.728	50.360	91.452	47.141	1.872	2.763	2.057
Pdensi_DN26950_c1_g1	FC_3_3	MC_2_3	562.034346271254	11.6485120459265	286.84142915859	5.58822220323001	0.630480850255771	8.86342892248511	7.75903701248645e-19	1.60574429038633e-16	3.832	1.368	0.472	7.713	5.096	2.431	10.525	10.927	10.079	15.919	10.901	20.459	1.263	2.000	0.947	0.884	0.507	0.546	0.174	0.595	0.155	0.246	0.000	0.314	0.382	1.536	0.511
Pdensi_GG_75370_c0_g1	FC_3_3	MC_2_3	0	1183.57857673856	591.78928836928	-12.8876244808745	1.4601329800826	-8.82633613285377	1.08160632183972e-18	2.23007923524894e-16	0.385	2.809	0.384	0.000	0.116	0.210	0.000	0.101	0.114	0.000	0.000	0.000	0.107	0.444	0.538	0.259	4.283	13.965	65.955	8.490	20.251	131.633	59.716	67.287	1.162	0.649	0.347
Pdensi_DN17178_c0_g1d280626	FC_3_3	MC_2_3	7.62447224873978	2477.14078164734	1242.38262694804	-8.34331243328347	0.9454740420872	-8.82447540798162	1.0997409638993e-18	2.25907159558322e-16	0.039	0.014	0.000	0.226	0.417	0.000	0.182	0.334	0.045	0.301	0.293	0.046	0.014	0.044	0.015	0.012	1.286	9.019	9.901	133.547	50.107	0.849	0.174	0.053	0.020	0.000	0.000
Pdensi_DN6827_c0_g1d263081	FC_3_3	MC_2_3	609.898799306298	115.488143115581	362.69347121094	2.39965760050781	0.27228586209091	8.81300843929466	1.21831374383677e-18	2.49340720200807e-16	0.337	1.481	0.548	17.078	23.576	21.703	21.798	15.127	17.020	15.515	16.214	19.452	8.050	26.710	5.089	1.024	7.855	0.766	3.301	3.200	2.625	4.598	172.021	13.113	0.000	0.000	0.000
Pdensi_DN17055_c0_g1d112238	FC_3_3	MC_2_3	0.277979344784926	877.934905198883	439.106442271834	-11.4945962981436	1.3049090302186	-8.8087338135886	1.2656733751126e-18	2.58081038249522e-16	0.088	0.394	0.203	0.146	0.490	1.177	0.032	0.000	0.034	0.034	0.000	0.000	0.604	0.566	0.650	0.000	0.000	0.000	13.603	20.784	34.080	11.229	0.000	0.000	0.000	0.000	0.000
Pdensi_DN38678_c0_g1d510642	FC_3_3	MC_2_3	1071.17304006229	0	535.586520031143	12.3192246350159	1.39861672172885	8.80814911163648	1.27229120739791e-18	2.58480173025312e-16	0.000	0.000	0.000	0.000	0.000	0.161	0.164	0.927	3.222	8.773	33.860	47.894	0.000	0.000	0.000	0.000	0.000	0.183	0.000	0.000	0.000	0.000	0.000	0.000	0.000	0.000	0.000
Pdensi_DN22031_c0_g1	FC_3_3	MC_2_3	18.9670514536555	1684.15172192779	851.559386690725	-6.47232465897137	0.73632214670877	-8.79007196497011	1.49464195336193e-18	3.0254498780771e-16	9.276	8.817	32.401	12.464	0.000	0.179	0.118	0.808	1.371	0.581	0.706	0.291	2.030	0.000	0.033	66.230	38.617	19.281	11.092	43.653	75.785	19.967	0.753	0.238	0.000	0.000	0.000
Pdensi_DN14237_c0_g1d393298	FC_3_3	MC_2_3	59.742883707662	695.329696539288	377.536290123475	-3.54085954696397	0.403103936287453	-8.78398653105433	1.57780594364797e-18	3.18217640191082e-16	1.405	1.196	2.607	2.289	1.683	1.364	2.657	2.116	2.442	1.608	1.803	1.599	1.145	0.973	0.446	2.563	5.927	5.210	22.703	11.317	20.778	16.606	2.305	2.528	0.575	1.247	1.618
Pdensi_DN21098_c3_g2	FC_3_3	MC_2_3	8.21552179879163	748.147974589763	378.181748194277	-6.5088660626935	0.741363000824315	-8.77959387702967	1.64066000362617e-18	3.29695383264921e-16	1.685	1.523	10.922	7.760	2.531	3.699	0.525	0.971	0.841	0.187	0.202	0.312	0.415	1.534	1.560	16.710	28.681	24.585	7.884	12.281	37.781	14.368	1.147	3.149	0.000	0.000	0.000
Pdensi_DN16549_c0_g1d348219	FC_3_3	MC_2_3	86.564165250384	729.680031194755	408.122098222569	-3.07553830000179	0.350651590752995	-8.77092356374978	1.77206715069661e-18	3.54816463462405e-16	4.216	3.874	8.378	5.603	3.358	5.318	2.583	2.509	2.005	2.633	2.722	1.884	3.413	4.562	4.269	10.660	13.358	14.214	24.687	16.196	16.809	15.647	5.149	7.058	6.831	5.361	6.590
Pdensi_DN25472_c1_g1	FC_3_3	MC_2_3	1022.97514464345	47.8930468446611	535.434095744057	4.41585267121073	0.50367649919316	8.76723984201069	1.83099476773749e-18	3.65296628787857e-16	11.651	14.864	6.301	13.611	33.004	30.426	21.496	29.969	15.798	42.669	27.827	14.633	10.159	19.021	16.382	3.038	1.069	0.797	1.348	1.395	1.044	1.934	0.659	0.219	0.033	3.568	0.619
Pdensi_GG_11843_c1_g1	FC_3_3	MC_2_3	2.83686600669351	2218.11149668298	1110.47418134484	-9.61174819113551	1.09715056237864	-8.76064646068001	1.94133781976708e-18	3.8592265052954e-16	0.000	0.000	0.000	0.039	0.038	0.000	0.034	0.000	0.037	0.073	0.119	0.037	0.000	0.036	0.035	0.000	0.035	0.000	18.439	7.104	145.168	0.141	0.731	0.637	0.146	0.000	0.075
Pdensi_GG_83194_c0_g1	FC_3_3	MC_2_3	0	365.565103004476	182.782551502238	-11.1925691706399	1.27988218112356	-8.74499960677186	2.23016422933243e-18	4.41755709469516e-16	0.248	0.054	0.000	0.000	0.000	0.000	0.070	0.000	0.000	0.000	0.000	0.000	0.000	0.000	0.000	0.000	0.000	0.000	11.224	7.378	10.219	0.094	0.000	0.000	0.000	0.000	0.000
Pdensi_DN16262_c0_g1d469738	FC_3_3	MC_2_3	7.63637094632317	210.772207635651	109.204289290987	-4.78597923064089	0.547349309874211	-8.74392119310569	2.25156530678023e-18	4.444077103557e-16	0.077	0.182	0.092	0.290	0.240	0.099	0.319	0.112	0.054	0.234	0.214	0.201	0.017	0.106	0.000	0.154	1.400	1.243	6.224	3.924	6.441	0.855	0.511	0.157	0.000	0.000	0.000
Pdensi_DN6277_c0_g1	FC_3_3	MC_2_3	583.086754849514	45.2477565795807	314.167255714547	3.69302382661896	0.422433543223976	8.74225990302314	2.28493096885427e-18	4.48640224226827e-16	16.085	15.399	13.169	15.817	12.104	14.413	27.214	16.694	23.941	16.461	18.000	14.312	11.308	14.154	11.818	4.936	2.096	1.695	0.783	1.124	1.650	0.700	1.747	1.245	3.433	2.507	4.504
Pdensi_DN20745_c4_g2	FC_3_3	MC_2_3	13.6140302353852	632.558936186737	323.086483211061	-5.53848087940568	0.633544884859557	-8.74204971386273	2.2891870878999e-18	4.48640224226827e-16	2.751	1.094	6.364	1.727	0.267	0.093	0.100	0.226	0.122	0.371	0.654	0.131	0.443	0.035	0.041	20.646	20.962	20.916	12.597	15.136	21.806	8.526	0.023	0.000	0.000	0.000	0.000
Pdensi_DN39173_c0_g3	FC_3_3	MC_2_3	727.103924773832	29.9977556287584	378.550840201295	4.60307941720116	0.527177361704865	8.73155744456673	2.51189390363851e-18	4.90553421047544e-16	0.187	0.485	0.139	16.748	7.069	3.132	14.603	17.838	23.886	20.988	20.368	19.558	0.199	1.685	0.367	0.195	1.243	0.959	0.942	0.307	1.143	0.025	0.362	0.855	0.291	0.297	0.019
Pdensi_DN19638_c0_g1d287697	FC_3_3	MC_2_3	0	401.66092907838	200.83046453919	-11.328331406402	1.29771741048727	-8.72942854496221	2.5596260829445e-18	4.98121198029301e-16	0.000	0.015	0.000	0.035	0.000	0.015	0.000	0.014	0.000	0.000	0.000	0.000	0.000	0.000	0.016	0.000	0.046	0.035	11.993	7.047	12.539	0.270	0.000	0.000	0.000	0.000	0.000
Pdensi_DN18399_c0_g1d478280	FC_3_3	MC_2_3	317.396757956766	3931.28957237146	2124.34316516411	-3.63057193432848	0.416362488911911	-8.71973828337977	2.78845571275233e-18	5.40755661525813e-16	12.652	37.671	5.831	14.270	10.944	2.498	18.408	12.047	11.547	12.359	6.133	8.059	11.063	15.596	2.084	125.806	160.437	101.267	148.949	89.672	73.281	13.446	11.576	0.000	21.228	23.842	10.191
Pdensi_DN22509_c0_g1	FC_3_3	MC_2_3	0.277979344784926	930.902046147135	465.59001274596	-11.579304774878	1.32828818405943	-8.71746426252924	2.84501570984129e-18	5.4980176416351e-16	0.000	0.000	0.000	0.000	0.000	0.000	0.000	0.100	0.000	0.032	0.000	0.000	0.000	0.000	0.000	0.000	0.000	0.087	34.784	10.609	28.121	0.400	0.000	0.000	0.022	0.000	0.000
Pdensi_DN19864_c3_g2	FC_3_3	MC_2_3	12.192695526444	2449.95752732175	1231.0751114241	-7.65084323189319	0.878118056963405	-8.71277292526059	2.96530272443733e-18	5.71057586824541e-16	0.000	0.753	21.951	11.287	0.000	0.152	0.000	0.146	0.330	0.328	0.528	0.164	0.155	0.000	0.310	18.323	49.549	12.765	12.629	35.001	141.235	27.341	0.000	0.000	0.000	0.000	0.000
Pdensi_DN17725_c0_g1d57805	FC_3_3	MC_2_3	1755.28820748939	380.607793706655	1067.94800059802	2.20578918165009	0.253899416660432	8.68764966325281	3.70014785602115e-18	7.10108306361595e-16	5.813	56.032	26.148	41.246	48.388	29.139	39.709	41.212	28.241	53.964	50.436	42.423	14.672	46.392	23.358	12.698	17.292	11.200	8.806	10.619	10.461	1.174	1.292	1.149	0.477	0.954	0.288
Pdensi_DN22031_c0_g1d298355	FC_3_3	MC_2_3	5.92820583821103	1443.92666431417	724.927435076189	-7.92729035819508	0.913387957641129	-8.67899592049332	3.99278020011875e-18	7.63626097376504e-16	3.805	0.855	13.301	8.246	0.127	0.000	0.000	0.330	0.310	0.186	0.067	0.250	0.176	0.061	0.000	30.227	36.216	6.965	5.716	32.381	73.428	19.008	1.362	0.000	0.000	0.000	0.000
Pdensi_GG_83182_c0_g1	FC_3_3	MC_2_3	542.335250087478	16.7237339982427	279.529492042861	5.02869629981372	0.580504245825648	8.66263483165647	4.60983252050546e-18	8.78608732250152e-16	37.701	40.799	22.445	63.511	36.734	39.011	26.086	16.480	15.890	18.518	11.727	15.187	24.342	39.532	16.369	23.001	3.283	2.201	0.406	0.162	0.721	0.064	0.246	0.082	0.607	1.124	0.582
Pdensi_GG_58084_c0_g1	FC_3_3	MC_2_3	2.24153686705156	1578.41820626515	790.3298715661	-9.45451808890945	1.09232445162632	-8.65541192896763	4.91134610876314e-18	9.29685970069386e-16	0.000	0.090	0.412	0.104	0.100	0.000	0.045	0.129	0.000	0.145	0.052	0.000	0.046	0.000	0.000	0.000	20.464	94.145	37.030	6.402	79.540	37.796	0.457	0.846	0.000	0.000	0.000
Pdensi_GG_37480_c0_g1	FC_3_3	MC_2_3	489.613839830152	0	244.806919915076	11.1897930277168	1.29310131218034	8.65345423619544	4.99636833900416e-18	9.42563187708122e-16	3.892	1.319	0.977	4.922	4.736	8.439	17.761	10.987	8.987	16.972	14.729	9.162	2.429	1.123	5.401	1.525	0.000	0.890	0.000	0.000	0.000	0.000	0.000	0.000	0.000	0.000	0.000
Pdensi_DN17461_c0_g1d57286	FC_3_3	MC_2_3	762.962315155885	0.356390589595105	381.65935287274	10.8679669688896	1.25621854454276	8.65133460742321	5.09006199666632e-18	9.56983418715607e-16	5.357	14.325	4.217	11.497	17.350	14.727	35.102	34.680	36.841	26.302	21.237	16.191	8.040	13.878	22.057	0.462	0.066	0.000	0.034	0.000	0.000	0.000	0.000	0.000	0.000	0.000	0.000
Pdensi_DN23870_c0_g1d70822	FC_3_3	MC_2_3	877.580950652776	67.622720946434	472.601835799605	3.69525971560657	0.427380386302142	8.64630159465052	5.31954058055695e-18	9.96748916281858e-16	8.897	31.425	20.699	36.046	34.038	24.276	32.381	28.927	29.296	20.166	32.372	20.880	9.228	23.806	14.573	23.024	9.834	6.802	2.093	2.190	1.078	49.799	0.954	1.102	0.037	0.291	0.678
Pdensi_DN27178_c0_g1d230417	FC_3_3	MC_2_3	44.523483799889	619.563420967476	332.043452383682	-3.79784821685938	0.439387536814816	-8.6435046482896	5.45145028114545e-18	1.01802621866387e-15	0.280	0.580	0.624	1.790	2.025	4.036	1.796	2.100	1.806	1.718	0.685	1.320	1.445	1.407	2.357	1.247	13.504	12.987	15.920	18.295	14.613	25.179	13.702	10.147	0.519	0.821	0.800
Pdensi_DN38168_c0_g1	FC_3_3	MC_2_3	24.2718511674677	8602.18671552897	4313.22928334822	-8.46907268263892	0.980404252814859	-8.63834755747253	5.70318922662688e-18	1.06146303381345e-15	0.673	0.770	1.219	1.904	0.378	0.394	0.292	0.613	1.841	0.922	0.678	0.426	0.964	0.574	0.403	0.848	26.117	35.892	11.778	482.466	177.006	22.868	0.275	0.000	2.657	0.296	0.528
Pdensi_DN22622_c0_g2	FC_3_3	MC_2_3	38.77321763873	796.752338480823	417.762778059777	-4.36066221345387	0.50508980704797	-8.63343934604429	5.95342308783643e-18	1.10433011612265e-15	0.511	0.728	0.241	2.175	0.712	0.796	0.972	0.550	0.169	1.099	1.173	0.984	0.800	0.525	1.085	1.223	0.570	3.409	12.925	15.958	33.184	4.168	1.869	18.036	0.146	1.700	0.106
Pdensi_DN27029_c2_g3	FC_3_3	MC_2_3	2151.33900836907	87.9068831180922	1119.62294574358	4.61262764924528	0.534827785683386	8.62451011843262	6.43675895156449e-18	1.19000653910207e-15	23.379	30.470	9.673	27.683	64.426	51.153	44.963	59.922	27.571	83.987	67.451	27.550	22.995	41.857	28.668	7.736	4.741	1.241	1.873	3.337	1.702	5.933	3.104	1.703	0.000	5.708	0.818
Pdensi_DN39164_c0_g1d150905	FC_3_3	MC_2_3	13.8932200447064	380.945579949987	197.419399997347	-4.7779077485532	0.554157143545816	-8.62193658279202	6.58311623476616e-18	1.21302118182337e-15	2.109	1.629	43.345	10.945	0.119	6.124	3.095	0.205	0.154	0.308	0.415	0.468	0.329	0.151	2.293	35.892	16.383	10.872	7.396	15.624	6.967	64.437	36.546	152.886	0.000	0.111	0.000
Pdensi_DN19506_c0_g1	FC_3_3	MC_2_3	677.793838606789	4414.00381501104	2545.89882680891	-2.70322313299437	0.313604668427845	-8.61984340522127	6.70457378756958e-18	1.23131051648997e-15	3.552	4.053	2.740	13.517	5.325	7.804	9.038	15.098	26.366	18.478	15.249	23.240	1.835	5.507	2.723	3.119	1.837	1.940	140.326	127.953	81.052	1.459	0.023	0.000	0.253	0.062	0.264
Pdensi_GG_154859_c0_g1	FC_3_3	MC_2_3	0	371.566545378261	185.783272689131	-11.2158982986635	1.30168590385108	-8.61643985348608	6.90680519644024e-18	1.26426447726127e-15	0.000	0.000	0.000	0.000	0.000	0.000	0.038	0.000	0.040	0.000	0.000	0.000	0.000	0.000	0.000	0.000	0.000	0.000	6.730	11.442	10.940	1.187	0.042	0.000	0.000	0.000	0.000
Pdensi_DN48737_c0_g1d41536	FC_3_3	MC_2_3	2.54606937499471	2736.17925164251	1369.36266050875	-10.069540142414	1.16896455884152	-8.61406795120738	7.05128646459827e-18	1.28646546442768e-15	0.942	2.127	3.418	1.733	3.002	0.000	0.000	0.000	0.000	0.101	0.108	0.000	0.286	1.383	0.000	0.385	42.173	76.599	188.760	12.432	19.732	3.904	2.311	0.000	0.000	0.000	0.000
Pdensi_DN19867_c0_g1d535216	FC_3_3	MC_2_3	308.029610926803	27.9274704843516	167.978540705577	3.46734093530142	0.40257792101799	8.6128442576623	7.12698854463472e-18	1.29601365787238e-15	11.476	9.839	5.120	20.198	20.595	9.434	16.717	12.321	11.563	9.310	9.091	7.363	6.381	12.328	4.772	5.651	1.653	1.484	0.626	0.701	0.845	0.118	0.221	0.088	0.000	0.000	0.000
Pdensi_GG_61774_c0_g1	FC_3_3	MC_2_3	0	956.04284333866	478.02142166933	-12.5794112439441	1.46189230785904	-8.6048822996865	7.63951119255663e-18	1.38467388651231e-15	0.000	0.000	0.000	0.000	0.000	0.000	0.000	0.000	0.000	0.000	0.000	0.000	0.000	0.000	0.000	0.000	0.000	0.000	16.551	7.456	50.233	0.000	0.000	0.000	0.000	0.000	0.355
Pdensi_DN22239_c0_g1d496132	FC_3_3	MC_2_3	0.277979344784926	1039.66094264361	519.969460994197	-11.7385662166896	1.36803534725576	-8.58060154676325	9.43782711320126e-18	1.70504952827193e-15	0.000	0.000	0.000	0.000	0.000	0.000	0.000	0.000	0.000	0.033	0.000	0.000	0.000	0.000	0.000	0.000	0.000	0.000	10.730	24.075	45.922	1.575	0.104	0.000	0.000	0.000	0.000
Pdensi_DN38499_c1_g1	FC_3_3	MC_2_3	136.427204785649	975.92764358375	556.177424184699	-2.83847266537855	0.330834715123487	-8.57973040803492	9.50957543591706e-18	1.71243370909827e-15	4.844	4.359	6.410	6.108	8.511	9.746	4.995	4.069	8.946	4.278	2.582	4.581	3.918	10.476	5.510	13.302	32.967	26.188	29.102	23.611	24.303	5.171	13.266	1.731	0.920	1.751	1.618
Pdensi_DN19141_c1_g3	FC_3_3	MC_2_3	107.050124726953	505300.607344737	252703.828734732	-12.2044833352054	1.42273149092007	-8.57820566501469	9.63645355741525e-18	1.72966544872143e-15	0.091	0.122	0.113	0.114	0.027	0.317	0.099	8.558	7.771	8.737	0.029	0.081	0.328	0.913	0.102	0.165	3514.896	3927.191	13809.758	10446.447	15475.728	91.220	0.140	0.509	0.991	0.637	0.654
Pdensi_DN21522_c0_g5	FC_3_3	MC_2_3	1557.80925274925	118.108813926342	837.959033337798	3.7204587497741	0.433788385944886	8.57666749576553	9.76614151519031e-18	1.74728873179677e-15	8.040	41.134	13.197	36.094	36.951	26.327	29.313	34.893	23.662	51.662	40.252	38.414	7.808	22.054	10.648	7.300	4.747	2.486	2.474	4.869	1.990	7.933	2.876	0.134	7.175	10.658	4.279
Pdensi_DN26904_c0_g3	FC_3_3	MC_2_3	8515.51085719804	2103.87545879518	5309.69315799661	2.01722610286574	0.235596014617296	8.5622250704985	1.10709806513878e-17	1.97437234684219e-15	141.313	128.400	103.466	118.792	109.061	109.437	143.387	132.543	216.793	259.420	225.048	228.706	144.393	133.464	99.913	116.433	49.211	58.254	49.863	50.585	64.718	55.792	48.107	160.814	133.426	245.580	321.252
Pdensi_GG_81284_c0_g1	FC_3_3	MC_2_3	0	471.185045048484	235.592522524242	-11.5584654086516	1.3523471005668	-8.54696653234014	1.26365815713405e-17	2.24635488362584e-15	0.000	0.000	0.000	0.000	0.000	0.000	0.000	0.000	0.293	0.000	0.000	0.000	0.000	0.000	0.000	0.000	3.425	5.391	7.340	9.958	19.433	2.240	0.000	0.000	0.000	0.000	0.000
Pdensi_DN20686_c1_g2	FC_3_3	MC_2_3	0	760.984242131897	380.492121065949	-12.2502979732921	1.43364794020453	-8.54484398139227	1.2871003863426e-17	2.28071721174823e-15	0.000	0.000	0.000	0.000	0.000	0.000	0.000	0.000	0.000	0.008	0.000	0.000	0.000	0.000	0.007	0.000	0.029	0.090	5.776	34.459	19.198	0.272	0.000	0.000	0.000	0.000	0.000
Pdensi_DN18912_c0_g2d406093	FC_3_3	MC_2_3	0.555958689569852	1571.96724662083	786.261602655199	-11.4461018861312	1.33973771088375	-8.54353937576397	1.30172133600919e-17	2.29927931398337e-15	0.000	0.000	5.905	1.817	0.000	0.000	0.000	0.000	0.000	0.041	0.000	0.000	0.000	0.000	0.159	0.064	13.948	83.379	13.251	20.645	87.522	35.645	0.000	0.072	0.000	0.000	0.000
Pdensi_DN30813_c0_g1d371414	FC_3_3	MC_2_3	5825.89034999331	188.714649307801	3007.30249965056	4.94726454878372	0.579719494800086	8.53389370748996	1.41502854800019e-17	2.49148343992807e-15	6.323	99.420	51.218	35.623	87.537	99.735	197.989	169.426	179.694	191.838	150.302	145.295	33.279	128.588	85.054	18.165	13.555	8.668	9.916	2.134	3.032	0.000	0.000	0.000	0.000	0.000	0.000
Pdensi_DN36203_c0_g2	FC_3_3	MC_2_3	2360.5573142479	317.150011771315	1338.85366300961	2.89606299780631	0.339535335305083	8.52948926568751	1.46995235931263e-17	2.57999897799229e-15	53.122	37.060	44.877	81.513	61.982	30.319	81.054	75.129	91.175	51.588	91.929	53.963	34.577	30.059	16.670	67.592	15.266	10.534	8.072	8.307	8.589	39.940	3.550	3.432	0.033	0.035	0.076
Pdensi_DN13133_c0_g1d460968	FC_3_3	MC_2_3	569.112803789967	14.0276441047187	291.570223947343	5.34267658797862	0.626581214445338	8.52671044839424	1.50568126783135e-17	2.63437224472335e-15	6.053	5.631	5.689	11.549	12.248	8.241	17.829	14.337	19.114	12.431	17.729	17.634	7.221	7.242	4.635	3.297	1.934	1.819	0.594	0.099	0.438	0.013	0.026	0.043	0.013	0.024	0.031
Pdensi_GG_17781_c0_g1	FC_3_3	MC_2_3	520.124511275166	0	260.062255637583	11.2769551066088	1.32268993676932	8.52577372301844	1.51791736868955e-17	2.6474292773468e-15	0.000	0.888	0.294	4.735	5.053	3.437	6.909	16.235	19.875	11.284	22.187	9.975	0.000	1.160	0.140	0.450	0.679	0.000	0.000	0.000	0.000	0.000	0.000	0.000	0.000	0.000	0.000
Pdensi_GG_114142_c0_g1	FC_3_3	MC_2_3	1428.14728736503	267.682474406976	847.914880886004	2.41675254589491	0.283485176863345	8.52514608571549	1.52617081041272e-17	2.65347998927651e-15	16.815	21.747	28.173	41.606	45.032	37.606	41.420	49.956	44.983	37.540	43.527	38.570	15.937	27.446	20.034	18.390	4.199	4.394	5.959	6.455	8.565	14.087	2.955	5.706	1.758	3.641	5.017
Pdensi_DN19919_c1_g1d487645	FC_3_3	MC_2_3	2816.70533031843	672.661415160933	1744.68337273968	2.06646537033816	0.242640790451922	8.51656214311428	1.64359476818053e-17	2.84870926961239e-15	27.359	84.753	54.946	72.462	81.313	67.860	76.682	84.494	91.728	76.944	86.061	72.816	42.736	77.672	68.768	51.809	40.256	31.055	17.424	15.134	20.310	5.728	3.914	3.498	12.381	11.751	12.609
Pdensi_DN24829_c0_g1d556051	FC_3_3	MC_2_3	1404.58390914304	271.497946977973	838.040928060508	2.37087526506552	0.278504684779873	8.5128739106828	1.69674548240234e-17	2.93166961652589e-15	51.434	46.440	55.321	71.136	58.335	40.198	68.396	53.192	65.431	39.413	43.517	34.601	36.599	48.117	32.507	48.720	20.820	16.598	8.715	5.797	6.931	0.485	1.097	1.436	0.000	0.022	0.023
Pdensi_GG_37493_c0_g1	FC_3_3	MC_2_3	0	1064.72722612479	532.363613062395	-12.7347479498849	1.4963816388796	-8.51036100618016	1.73392646477715e-17	2.98660756260668e-15	0.000	0.000	14.757	6.021	0.000	0.000	0.000	0.000	0.000	0.000	0.000	0.000	0.000	0.000	0.000	6.088	21.153	46.387	10.121	11.125	61.018	12.012	0.000	0.000	0.000	0.000	0.000
Pdensi_DN20542_c0_g5	FC_3_3	MC_2_3	1.12076843352578	623.747145099763	312.433956766644	-9.11116140747916	1.0733258490339	-8.48871888781966	2.08927420083309e-17	3.5875360681364e-15	0.000	0.063	0.290	0.267	0.256	0.062	0.127	0.081	0.136	0.068	0.024	0.000	0.022	0.022	0.000	0.281	15.664	9.979	17.052	4.825	26.949	10.064	0.119	0.000	0.000	0.000	0.023
Pdensi_DN18176_c1_g1	FC_3_3	MC_2_3	0.568775976483724	421.114614523019	210.841695249751	-9.53863134775914	1.12411694099266	-8.4854439960099	2.14896608706058e-17	3.67864524958768e-15	0.000	0.000	0.271	0.000	0.000	0.160	0.000	0.062	0.087	0.000	0.000	0.052	0.000	0.041	0.056	0.003	5.458	2.046	13.829	10.665	8.788	8.061	0.531	4.296	0.000	0.000	0.059
Pdensi_DN10766_c0_g1	FC_3_3	MC_2_3	0	498.813134451676	249.406567225838	-11.6407790860797	1.37217632508078	-8.48344259648584	2.18627098947348e-17	3.73098916582053e-15	0.000	0.000	0.000	0.000	0.000	0.000	0.000	0.000	0.000	0.000	0.000	0.000	0.000	0.000	0.000	0.000	0.000	0.105	12.986	5.896	20.144	0.063	0.000	0.085	0.000	0.000	0.000
Pdensi_DN25268_c8_g1	FC_3_3	MC_2_3	1.6935106425373	300.073678596659	150.883594619598	-7.46694056867904	0.881228891443978	-8.4733270109242	2.38481888152867e-17	4.05733771859584e-15	0.000	0.086	0.159	0.200	0.048	0.043	0.000	0.041	0.047	0.047	0.000	0.094	0.044	0.092	0.045	0.000	0.657	0.746	7.715	11.262	4.733	0.360	0.147	0.162	0.123	1.342	0.813
Pdensi_DN39883_c0_g1d151598	FC_3_3	MC_2_3	2264.36246395735	305.084601905959	1284.72353293166	2.89175983134245	0.341674827349394	8.4634851615374	2.59503442977909e-17	4.40147995653938e-15	10.670	19.388	42.755	29.522	26.148	49.927	60.416	33.961	64.004	75.431	45.332	69.134	21.118	33.040	40.143	23.778	8.030	8.236	9.960	6.026	8.104	5.530	0.094	0.117	0.231	0.608	0.102
Pdensi_DN8713_c0_g1	FC_3_3	MC_2_3	0	511.683995376477	255.841997688239	-11.677956540771	1.38020834998285	-8.46100991992703	2.6507185240229e-17	4.48221955786226e-15	0.000	0.000	0.000	0.000	0.000	0.000	0.000	0.000	0.000	0.000	0.000	0.000	0.000	0.000	0.000	0.000	0.037	0.000	24.561	8.881	7.381	0.050	0.000	0.000	0.000	0.000	0.000
Pdensi_DN20272_c0_g2d219706	FC_3_3	MC_2_3	290.024370272515	23.39233087874	156.708350575627	3.63724204463398	0.429972283679	8.45924768339114	2.69107930118853e-17	4.53663620917385e-15	1.924	3.706	3.137	6.378	7.399	10.207	7.438	7.492	12.100	7.087	7.712	9.577	2.721	6.300	6.338	3.417	1.547	1.145	0.460	0.643	0.710	5.698	0.164	0.097	0.015	0.075	0.023
Pdensi_DN15973_c0_g1d110291	FC_3_3	MC_2_3	727.734620833185	91.4380899349492	409.586355384067	2.99423107063755	0.354406057784815	8.44858885695332	2.94844809462974e-17	4.95544777795301e-15	3.866	29.258	20.613	20.817	20.736	18.479	23.412	21.803	22.755	19.181	24.399	17.281	10.120	27.158	17.389	17.940	7.786	4.132	1.830	2.654	2.691	5.270	0.660	0.383	0.608	2.263	1.949
Pdensi_GG_42234_c0_g1	FC_3_3	MC_2_3	0	1227.27082906091	613.635414530456	-12.939849627787	1.53236112492617	-8.44438652044929	3.05646314047785e-17	5.12146873596141e-15	0.000	0.051	0.000	0.059	0.057	0.000	0.000	0.172	0.000	0.000	0.000	0.000	0.000	0.027	0.000	0.000	4.762	3.176	53.906	3.800	39.426	2.033	13.583	9.040	0.037	0.106	0.057
Pdensi_DN17291_c0_g1d57060	FC_3_3	MC_2_3	446.132522502814	46.3478113099479	246.240166906381	3.26254314556351	0.386398052342919	8.44347720124655	3.08034468408584e-17	5.14593847028473e-15	1.107	9.366	4.213	10.268	11.981	11.656	12.901	11.688	12.938	11.513	14.007	11.858	3.338	10.260	6.246	3.163	2.567	1.219	1.601	1.244	0.813	6.539	0.827	1.689	0.114	0.100	0.000
Pdensi_GG_54134_c0_g1	FC_3_3	MC_2_3	5.07748428441459	1012.95778726419	509.0176357743	-7.63903416331893	0.905355680765766	-8.43760560143358	3.2390443769478e-17	5.3948083567164e-15	0.035	0.025	0.151	0.146	0.126	0.249	0.139	0.109	0.217	0.177	0.088	0.138	0.065	0.067	0.144	0.042	1.499	2.895	40.527	3.263	36.156	23.662	80.001	55.843	0.000	0.078	0.028
Pdensi_DN20518_c0_g19	FC_3_3	MC_2_3	0.277979344784926	770.700965625018	385.489472484901	-11.3066646311451	1.34038770861547	-8.43536878059269	3.30160070413898e-17	5.48253532495989e-15	0.000	0.000	0.000	0.000	0.000	0.000	0.014	0.000	0.015	0.015	0.000	0.000	0.000	0.000	0.000	0.000	0.029	0.033	9.178	20.975	29.875	0.218	2.472	1.243	0.000	0.000	0.000
Pdensi_DN39211_c0_g1	FC_3_3	MC_2_3	315.598325285612	20.2014786188462	167.899901952229	3.95951131812294	0.470086984867194	8.42293329869908	3.67173531467843e-17	6.07896882859731e-15	0.447	0.728	0.834	4.977	2.778	2.425	3.843	6.878	12.396	6.639	9.087	10.800	0.158	1.371	0.782	0.937	0.256	0.292	0.631	0.601	0.331	0.027	0.088	0.000	0.250	0.060	0.021
Pdensi_DN22219_c2_g1	FC_3_3	MC_2_3	689.120914970315	41.5599182584421	365.340416614379	4.05496916244174	0.481528894405478	8.42102978565435	3.73189367278913e-17	6.1601791301757e-15	8.277	23.086	17.225	52.675	38.209	27.132	37.426	24.566	22.452	25.860	15.490	16.253	10.819	30.116	17.160	8.159	3.873	2.567	1.103	0.658	1.522	0.223	0.151	0.045	0.041	0.000	0.071
Pdensi_DN39032_c1_g1	FC_3_3	MC_2_3	751.060900729124	122.003147341398	436.532024035261	2.62073333135873	0.311420218100059	8.41542449410491	3.91474687791531e-17	6.44283697595895e-15	19.080	9.502	4.333	25.106	12.333	35.410	20.454	13.522	23.077	18.351	24.925	19.641	26.303	17.043	27.440	7.467	4.139	3.426	3.951	2.957	2.736	5.621	2.568	88.467	17.162	24.417	19.833
Pdensi_DN15364_c0_g1d181907	FC_3_3	MC_2_3	586.139331924203	37.5674922717729	311.853412097988	3.96659335168248	0.471566662666903	8.41152198768624	4.0472428893295e-17	6.64119030683083e-15	6.401	15.445	14.950	12.774	18.055	16.200	18.537	19.634	35.355	11.442	20.224	17.515	13.018	17.666	21.501	14.457	4.898	3.911	1.081	0.581	1.281	0.155	0.697	0.000	0.000	0.029	0.000
Pdensi_GG_156254_c1_g1	FC_3_3	MC_2_3	698.43307853236	59.5218593273592	378.97746892986	3.54999190518481	0.422089769425886	8.41051397671496	4.08217915729705e-17	6.67875818882496e-15	1.603	6.176	2.706	2.894	12.458	6.277	7.050	27.362	8.618	16.888	26.387	15.096	4.223	11.756	2.880	3.885	2.879	1.180	1.988	1.615	1.099	12.450	37.016	61.519	0.859	13.897	0.701
Pdensi_DN18919_c0_g1	FC_3_3	MC_2_3	1.12076843352578	1436.95549446027	719.038131446898	-10.3168198245142	1.22717497455301	-8.40696725279297	4.20748490586182e-17	6.86352162746512e-15	3.052	4.467	0.775	0.281	0.396	0.303	0.205	0.055	0.082	0.069	0.015	0.000	1.970	1.544	0.638	0.294	0.000	0.000	3.437	60.395	47.828	3.043	0.072	0.298	0.000	0.000	0.000
Pdensi_GG_28294_c0_g1	FC_3_3	MC_2_3	0	1715.37257931657	857.686289658284	-13.4229724678	1.59737645441776	-8.40313654973251	4.347087173263e-17	7.0704544249468e-15	0.000	0.000	0.000	0.030	0.201	0.026	0.000	0.025	0.000	0.000	0.000	0.000	0.053	0.000	0.027	0.000	86.240	77.818	116.971	13.277	8.343	164.154	20.718	18.657	0.000	0.107	0.000
Pdensi_DN42420_c0_g1d245141	FC_3_3	MC_2_3	321.56941294715	8.12118819613351	164.845300571642	5.31859844216506	0.633275003315529	8.39856052160496	4.51984992434728e-17	7.32995427935887e-15	0.427	0.759	0.958	0.642	2.984	0.462	2.065	10.900	6.478	8.032	12.817	5.999	0.102	1.622	0.103	3.595	4.389	0.475	0.105	0.237	0.294	0.000	1.242	0.000	0.000	0.229	0.442
Pdensi_DN23014_c0_g1d128210	FC_3_3	MC_2_3	1786.43841269314	45.4501492699663	915.944280981552	5.29354837763556	0.630325719230893	8.39811579336253	4.53699690363043e-17	7.33631076577419e-15	12.914	13.732	7.816	21.980	19.109	14.833	33.853	35.208	44.971	39.827	68.808	40.796	14.532	14.642	11.714	6.592	3.380	1.282	2.399	0.463	0.767	0.066	0.122	0.068	3.996	1.530	1.447
Pdensi_DN17864_c7_g1	FC_3_3	MC_2_3	11.5378514170287	584.002692425206	297.770271921117	-5.65991020182022	0.674401991416562	-8.39248737971805	4.7596311353548e-17	7.65169874795469e-15	0.326	0.414	0.383	0.668	0.461	0.254	0.711	0.265	0.035	0.553	0.299	0.105	0.394	0.510	0.199	0.535	0.424	0.222	11.367	22.615	11.970	0.178	0.073	0.361	0.193	0.638	1.263
Pdensi_DN23914_c0_g1d497570	FC_3_3	MC_2_3	986.560107846225	1.23923932903318	493.899673587629	9.71963261492794	1.15813492122507	8.39248729728875	4.75963447351273e-17	7.65169874795469e-15	0.000	0.000	0.000	0.000	0.000	0.000	0.000	0.512	2.813	7.920	30.028	45.502	0.000	0.000	0.000	0.000	0.000	0.152	0.000	0.000	0.088	0.000	0.000	0.000	0.000	0.000	0.000
Pdensi_GG_84489_c0_g1	FC_3_3	MC_2_3	1669.85756661671	189.113473207785	929.485519912248	3.14206597918886	0.374426842071924	8.39166861489405	4.79290300300198e-17	7.68291269524562e-15	4.742	69.186	15.387	25.337	41.438	40.270	59.921	48.740	46.593	46.921	55.034	37.666	10.455	44.600	26.995	11.795	12.330	6.424	6.789	3.286	4.905	8.191	2.271	0.209	1.479	1.759	0.258
Pdensi_DN19434_c0_g5	FC_3_3	MC_2_3	0	886.897551382488	443.448775691244	-12.471092688016	1.48792381034197	-8.38153983512757	5.22397159963496e-17	8.34977339569319e-15	0.172	0.062	2.684	2.455	0.000	0.000	0.000	0.000	0.000	0.000	0.000	0.000	0.000	0.000	0.000	2.788	7.522	5.691	5.478	17.462	45.597	13.838	0.000	0.000	0.000	0.000	0.000
Pdensi_DN22683_c0_g1d301284	FC_3_3	MC_2_3	4.52549182737253	330.938439738788	167.73196578308	-6.1923850166436	0.740335476412951	-8.36429593600828	6.04749561663609e-17	9.6382830283186e-15	0.800	0.365	1.109	0.923	0.189	0.070	0.163	0.139	0.176	0.124	0.060	0.204	0.227	0.199	0.131	2.219	13.175	3.298	11.148	11.585	3.555	0.403	0.117	0.000	0.025	0.071	0.038
Pdensi_GG_106030_c0_g1	FC_3_3	MC_2_3	0.277979344784926	716.659393692986	358.468686518885	-11.2018142586258	1.34006824816154	-8.35913713648067	6.31786357388925e-17	1.0040334309416e-14	0.000	0.000	0.000	0.516	0.000	0.012	0.037	0.000	0.013	0.013	0.000	0.000	0.000	0.000	0.477	0.000	74.593	281.165	8.248	23.119	24.536	0.188	0.000	0.000	0.000	0.000	0.014
Pdensi_DN18210_c1_g2	FC_3_3	MC_2_3	8.79223024033094	1040.27641854556	524.534324392945	-6.88703214713457	0.824584747893623	-8.35212167667094	6.70475388293181e-17	1.06247361316871e-14	0.000	0.181	0.140	0.458	1.518	1.177	0.583	0.700	0.378	0.131	0.142	0.466	0.842	1.356	0.677	0.458	0.310	0.070	7.158	50.234	23.917	15.176	0.310	0.228	0.305	0.158	0.101
Pdensi_GG_64907_c0_g1	FC_3_3	MC_2_3	0	458.697564775194	229.348782387597	-11.5199416150481	1.38090516378094	-8.34231192495966	7.28519791381152e-17	1.15116504813028e-14	0.000	2.090	0.000	0.256	0.000	0.000	0.000	0.000	0.000	0.000	0.000	0.000	0.695	0.000	0.000	12.171	11.064	19.768	5.370	18.692	11.830	1.310	5.093	0.000	0.315	2.401	0.000
Pdensi_DN22647_c0_g1	FC_3_3	MC_2_3	4.52885282763215	319.045811295924	161.787332061778	-6.13870787273435	0.736312966909568	-8.33709054248978	7.61407594988632e-17	1.19971447275155e-14	0.708	0.074	0.730	0.831	0.613	1.265	0.669	0.366	0.194	0.145	0.166	0.066	0.399	0.604	0.593	1.963	2.145	0.936	5.672	14.427	5.031	25.765	22.331	77.607	3.405	3.831	0.844
Pdensi_DN19548_c0_g1d484804	FC_3_3	MC_2_3	58.2821785486487	1776.50230942922	917.392243988937	-4.92967092096535	0.591474545183105	-8.33454450595038	7.77971063631095e-17	1.22234020119466e-14	0.395	2.937	1.068	2.755	6.155	8.494	3.872	3.410	2.520	1.665	1.629	1.596	2.773	7.253	5.296	1.406	2.529	0.959	30.227	21.409	86.503	3.987	7.274	2.050	0.000	0.122	0.065
Pdensi_DN54376_c0_g1d163589	FC_3_3	MC_2_3	1160.51622380312	220.843976504286	690.680100153705	2.39357004892416	0.287215953901447	8.3336946169274	7.83578806310798e-17	1.22767320153717e-14	6.306	26.415	19.560	42.716	40.122	30.067	46.203	43.025	38.294	29.825	38.978	28.316	10.786	31.409	16.208	16.948	6.142	7.333	6.667	4.974	5.774	17.402	0.000	0.000	0.000	0.322	0.000
Pdensi_DN13866_c1_g1d523197	FC_3_3	MC_2_3	6.25044045492634	229.483068391313	117.866754423119	-5.19993000150222	0.624397279254271	-8.32791905773932	8.22757340695381e-17	1.2854250813236e-14	0.077	0.139	0.141	0.161	0.154	0.110	0.182	0.080	0.270	0.090	0.195	0.245	0.129	0.177	0.232	0.082	3.113	5.912	4.350	5.883	7.722	9.488	1.692	1.497	0.181	0.101	0.015
Pdensi_DN13549_c0_g1d51948	FC_3_3	MC_2_3	197.56125189842	1229.08154656476	713.321399231591	-2.63720171231105	0.31672858664228	-8.32637729441694	8.33538556114711e-17	1.29861092521883e-14	0.520	1.681	2.913	1.474	2.819	2.536	4.873	4.672	5.797	5.100	4.675	6.825	1.807	4.563	3.056	3.389	7.940	6.675	38.672	24.461	33.824	9.246	27.564	22.698	0.198	0.728	0.234
Pdensi_DN21096_c2_g1	FC_3_3	MC_2_3	2627.33958118121	194.806388988872	1411.07298508504	3.75338832072591	0.450810249910445	8.32587174198354	8.37104014398615e-17	1.30051260365799e-14	10.349	54.205	37.279	86.320	90.326	67.645	58.853	89.479	83.850	53.571	94.767	71.888	12.903	59.978	32.977	46.338	22.191	170.338	7.243	2.704	5.453	113.796	0.338	0.853	0.389	0.357	0.000
Pdensi_DN21466_c0_g1d18862	FC_3_3	MC_2_3	3941.70605756501	906.009820080341	2423.85793882268	2.12112896086245	0.254855318613719	8.32287500374837	8.58549713280682e-17	1.33010454602476e-14	128.907	121.172	53.445	134.997	135.236	103.352	114.111	103.669	77.721	134.480	98.277	96.960	84.438	120.327	50.081	60.309	36.832	17.097	24.437	25.749	21.229	12.462	19.323	11.599	23.922	76.078	29.690
Pdensi_DN20930_c0_g1	FC_3_3	MC_2_3	7.64033717885097	1308.40755637889	658.023946778869	-7.41981433270098	0.891899641990673	-8.31911347799215	8.86236698299199e-17	1.36917398322475e-14	0.073	0.244	0.506	0.693	0.598	0.320	0.375	0.273	0.508	0.212	0.195	0.248	0.101	0.354	0.082	0.404	0.957	0.344	3.862	36.194	61.145	9.085	0.067	0.000	0.000	0.000	0.044
Pdensi_DN15132_c1_g3	FC_3_3	MC_2_3	0.562367333026788	3409.58846081797	1705.0754140755	-12.5598748842738	1.50988350075035	-8.31843971937712	8.91288101194252e-17	1.37161070941969e-14	0.010	0.000	0.000	0.000	0.000	0.000	0.000	0.022	0.061	0.024	0.000	0.012	0.023	0.000	0.000	0.009	0.081	0.053	4.129	213.719	48.787	359.108	4.501	3.430	0.049	2.439	2.104
Pdensi_DN22733_c0_g2d301812	FC_3_3	MC_2_3	286.907910147996	1.19839803402048	144.053154091008	7.96813376263318	0.957910546862744	8.31824410820994	8.92759977102771e-17	1.37161070941969e-14	1.880	4.516	1.228	10.454	16.674	5.956	5.722	12.285	12.903	8.851	7.079	8.098	1.867	4.802	1.805	0.305	0.142	0.020	0.000	0.037	0.069	0.024	0.334	0.000	0.000	0.000	0.000
Pdensi_DN37705_c0_g1	FC_3_3	MC_2_3	68.8466603316612	397.065559972339	232.956110152	-2.52809710071247	0.304303772045633	-8.30780730622477	9.74866645105794e-17	1.49361957838405e-14	0.740	0.698	0.734	1.629	1.988	2.496	1.863	2.158	1.889	1.638	1.910	2.262	0.858	1.639	1.860	0.697	4.608	8.753	10.261	10.696	10.288	16.274	10.320	12.275	0.879	0.787	1.011
Pdensi_GG_157845_c0_g1	FC_3_3	MC_2_3	215.933635661351	7884.65203983833	4050.29283774984	-5.19039064568696	0.625272692398135	-8.30100324033028	1.03235877794286e-16	1.57734751793511e-14	0.051	0.000	0.022	3.597	4.106	11.271	5.943	4.410	4.588	4.872	5.727	7.573	1.946	7.112	2.247	0.086	2.157	0.321	203.554	56.929	355.786	33.826	117.673	60.012	0.045	0.000	0.000
Pdensi_DN17735_c0_g1d12535	FC_3_3	MC_2_3	0.564809743955927	1196.18895972299	598.376884733475	-11.0461368439237	1.33250440390882	-8.28975635016335	1.13480686537749e-16	1.72911519709978e-14	0.943	0.575	0.723	3.884	0.077	0.023	0.000	0.000	0.050	0.025	0.027	0.000	0.190	0.049	0.000	10.637	16.257	5.641	17.675	68.840	7.889	60.886	0.000	0.000	0.000	0.000	0.000
Pdensi_DN11430_c0_g1d49866	FC_3_3	MC_2_3	634.370191585574	79.1844759987549	356.777333792164	3.00087991516156	0.362094756484806	8.28755418690377	1.15600940381304e-16	1.75659587845706e-14	3.853	3.923	8.382	9.926	8.943	10.103	16.262	14.254	20.953	20.590	13.528	19.064	4.773	9.745	3.748	14.763	5.947	3.928	2.042	2.587	1.646	1.444	6.025	14.034	2.781	4.433	3.793
Pdensi_DN11132_c0_g1d456794	FC_3_3	MC_2_3	15.7588107364581	372.019098536378	193.888954636418	-4.55961501759142	0.550205678770038	-8.28711006361158	1.16033253842761e-16	1.75834763876532e-14	0.130	0.755	0.872	0.698	0.629	0.277	0.507	0.434	0.129	0.718	0.307	0.288	0.109	0.602	0.149	0.160	16.289	14.437	12.671	9.583	7.179	0.583	0.054	0.575	0.137	0.310	0.185
Pdensi_GG_88389_c0_g1	FC_3_3	MC_2_3	2064.2313323715	328.535747113938	1196.38353974272	2.65156452032404	0.320022668303678	8.2855521903464	1.17562342197481e-16	1.7766649006264e-14	8.794	14.485	13.371	70.149	74.625	37.754	53.236	69.269	76.921	49.370	66.549	57.114	8.230	24.717	12.190	10.343	8.731	9.084	6.688	11.241	7.893	11.554	62.791	60.843	21.344	9.320	10.330
Pdensi_DN18690_c0_g2	FC_3_3	MC_2_3	0	1236.12607931939	618.063039659697	-12.9501531696904	1.56378528256824	-8.28128600137614	1.21852147185281e-16	1.83649066286338e-14	0.000	0.000	0.000	0.000	0.000	0.000	0.000	0.000	0.000	0.000	0.000	0.000	0.000	0.000	0.000	0.000	23.917	10.966	28.348	3.685	64.233	0.064	0.000	0.000	0.000	0.000	0.000
Pdensi_DN30943_c0_g1d83233	FC_3_3	MC_2_3	873.791633516049	64.8441646037312	469.31789905989	3.75335476888543	0.453404906466387	8.27815207854105	1.25101398218387e-16	1.88035199170363e-14	47.228	41.922	18.695	29.157	24.180	47.365	17.116	26.976	28.595	24.784	27.413	20.896	21.869	47.396	23.715	15.489	4.598	2.282	2.147	0.843	2.098	0.494	30.833	21.087	3.674	2.331	3.656
Pdensi_GG_89759_c0_g1	FC_3_3	MC_2_3	440.436715378649	0	220.218357689324	11.0371036888957	1.33348348202621	8.27689569286976	1.26427876773274e-16	1.89515387283138e-14	22.464	44.808	16.534	21.558	48.870	28.169	39.008	24.208	21.801	18.417	10.556	7.747	20.212	56.651	27.216	3.489	2.887	2.189	0.000	0.000	0.000	0.000	0.000	0.000	0.000	0.000	0.000
Pdensi_DN16853_c0_g1d279954	FC_3_3	MC_2_3	361.935110296864	0	180.967555148432	10.7538134196848	1.30030187911102	8.27024369682288	1.3368547259593e-16	1.99854376457899e-14	0.764	1.655	1.150	0.481	2.325	6.179	5.887	13.229	26.906	6.768	11.998	11.656	0.000	2.643	4.642	1.369	0.409	0.000	0.000	0.000	0.000	0.000	0.000	0.000	0.000	0.000	0.000
Pdensi_DN39154_c0_g1d34032	FC_3_3	MC_2_3	1624.80819166002	243.43347962859	934.120835644306	2.73878337927139	0.331276953817381	8.26735258131228	1.36966444174434e-16	2.04208868098027e-14	1.260	3.468	3.940	31.795	19.636	93.099	40.516	31.908	27.417	32.057	43.911	60.819	25.930	40.720	35.255	3.081	4.668	6.455	5.896	7.062	6.199	7.769	20.480	0.187	0.000	0.103	0.000
Pdensi_DN24246_c2_g2	FC_3_3	MC_2_3	844.305922336623	88.0625426223251	466.184232479474	3.26342650076322	0.3948953667272	8.26402833694843	1.40837158405928e-16	2.09416925379838e-14	37.404	55.391	26.015	40.679	49.783	52.977	35.509	28.069	26.183	24.489	27.473	18.616	31.431	59.617	37.557	15.792	10.905	6.983	1.561	2.494	2.832	12.385	23.639	41.577	66.191	68.873	95.670
Pdensi_DN20767_c3_g2	FC_3_3	MC_2_3	3.97045172713316	260.60330813829	132.286879932711	-6.03761281787773	0.730968315278303	-8.2597462731049	1.45982442611407e-16	2.16487278464076e-14	0.065	0.042	0.000	0.163	0.156	0.167	0.297	0.094	0.273	0.091	0.148	0.093	0.058	0.120	0.015	0.000	0.029	0.033	9.225	3.096	8.245	2.161	1.310	2.334	0.142	0.044	0.094
Pdensi_DN21582_c1_g2	FC_3_3	MC_2_3	0	871.833415585861	435.916707792931	-12.4464891816385	1.50711365435875	-8.25849407285362	1.47521790107296e-16	2.18186694525892e-14	0.000	0.000	0.000	0.000	0.000	0.000	0.000	0.000	0.000	0.000	0.000	0.000	0.000	0.013	0.000	0.000	0.039	0.081	32.448	3.505	32.709	0.000	0.000	0.024	0.000	0.000	0.000
Pdensi_GG_69279_c0_g1	FC_3_3	MC_2_3	313.821467543342	33.9970721365201	173.909269839931	3.20487405249002	0.388158515794131	8.25661146692398	1.49866268727107e-16	2.21064703787541e-14	2.232	3.766	0.747	8.782	11.470	8.602	7.682	13.285	24.835	7.919	9.072	9.340	3.026	10.306	3.579	1.555	0.266	1.210	0.824	1.149	0.714	0.377	3.323	7.481	0.000	0.000	0.000
Pdensi_DN19065_c0_g1d187560	FC_3_3	MC_2_3	967.237195421898	0.372238481331695	483.804716951615	11.2101759263479	1.35808021123246	8.25442844511712	1.52630889772414e-16	2.24545544812928e-14	0.527	1.300	2.040	13.859	14.937	12.289	12.623	27.357	38.746	14.880	49.141	16.727	0.492	4.722	0.405	0.877	0.343	0.069	0.000	0.032	0.000	0.000	0.000	0.000	0.000	0.000	0.000
Pdensi_DN16752_c0_g1d471667	FC_3_3	MC_2_3	146.620879792592	1744.48392264169	945.55240121714	-3.57290673228273	0.432949739421674	-8.2524746106912	1.55147866501659e-16	2.27644606343426e-14	0.285	0.000	0.142	5.270	3.606	15.899	3.087	6.100	8.531	2.771	6.344	3.140	1.923	4.948	9.560	0.192	5.016	2.206	43.040	56.267	38.130	213.974	458.179	993.342	62.374	137.220	175.151
Pdensi_DN33411_c0_g1	FC_3_3	MC_2_3	439.619303621256	24.9788152858288	232.299059453542	4.14183293885347	0.501945628917057	8.25155694211231	1.56344110002487e-16	2.28794548102056e-14	3.252	9.272	7.775	15.027	15.241	11.507	15.968	13.656	13.618	9.536	17.211	10.006	3.511	9.640	5.692	7.873	2.462	1.579	0.424	0.742	0.789	10.253	0.029	0.096	0.083	0.112	0.000
Pdensi_GG_4228_c0_g1	FC_3_3	MC_2_3	0	991.632407128837	495.816203564419	-12.6322451805457	1.5310167852888	-8.25088614437552	1.5722428916295e-16	2.28942122841981e-14	0.016	0.000	0.000	0.000	0.000	0.000	0.000	0.000	0.074	0.000	0.000	0.000	0.000	0.000	0.000	0.029	0.018	0.020	3.702	47.894	25.694	0.311	2.037	0.553	0.000	0.000	0.000
Pdensi_DN23589_c3_g1	FC_3_3	MC_2_3	254.664791527587	18.7375180967956	136.701154812191	3.75883165945549	0.455568965365361	8.25085101317416	1.57270520532237e-16	2.28942122841981e-14	0.540	1.072	0.875	1.188	1.997	0.610	2.987	5.521	5.390	6.555	8.124	6.666	0.562	1.585	0.400	1.307	2.078	2.625	0.658	0.448	0.389	0.335	0.187	0.184	1.753	7.018	7.749
Pdensi_DN24001_c1_g1	FC_3_3	MC_2_3	550.670235845097	75.8591349291505	313.264685387124	2.86119587740551	0.3468875520848	8.24819414882338	1.60805968338406e-16	2.33475953454267e-14	3.687	14.631	5.920	19.611	16.097	13.258	18.061	13.849	14.208	18.192	14.423	13.458	6.254	16.448	7.621	7.647	6.450	1.969	2.122	1.569	2.267	0.411	0.000	0.000	0.000	0.022	0.070
Pdensi_DN9308_c0_g1d518193	FC_3_3	MC_2_3	292.022525856293	2.36510028456778	147.19381307043	6.9849436114038	0.847280325902338	8.24395822476459	1.66605344722993e-16	2.41264549200297e-14	7.539	13.360	12.667	19.362	19.461	24.090	13.852	11.241	25.024	5.431	8.816	10.296	9.018	11.035	11.744	2.044	0.601	1.023	0.044	0.000	0.121	0.059	0.096	0.792	0.000	0.000	0.000
Pdensi_DN20608_c1_g3	FC_3_3	MC_2_3	189.580694347797	1652.15291408112	920.86680421446	-3.12347796191427	0.379126020679326	-8.23862724145803	1.74197739297355e-16	2.51602323298156e-14	4.101	4.497	4.966	10.251	11.067	2.774	6.377	9.219	5.261	6.508	5.617	3.706	5.878	5.550	3.457	18.952	49.918	34.380	50.210	50.552	29.921	76.634	43.200	18.393	0.000	3.311	1.950
Pdensi_DN16464_c1_g2	FC_3_3	MC_2_3	9.6353326861341	460.707210141513	235.171271413823	-5.57948006819988	0.677516448209653	-8.23519500219328	1.79265395047444e-16	2.58249262480946e-14	0.333	0.581	10.714	3.447	0.221	0.042	0.080	0.280	0.158	0.258	0.357	0.190	0.082	0.028	0.149	7.974	9.037	22.730	4.770	13.083	18.010	25.887	0.407	0.100	0.000	0.000	0.000
Pdensi_GG_131908_c0_g1	FC_3_3	MC_2_3	0	964.985900047532	482.492950023766	-12.5929750330197	1.52942050595116	-8.23382123099495	1.81334234899358e-16	2.60552867104225e-14	0.000	0.000	0.000	0.000	0.000	0.000	0.000	0.000	0.000	0.000	0.000	0.000	0.000	0.000	0.000	0.000	0.000	0.000	4.575	53.312	17.556	0.609	0.000	0.000	0.000	0.000	0.000
Pdensi_GG_45793_c0_g1	FC_3_3	MC_2_3	1.1119173791397	1422.2879896632	711.699953521171	-10.3078453186463	1.25204858876316	-8.23278378423711	1.82912167643363e-16	2.62141022067283e-14	0.000	0.095	0.000	0.000	0.000	0.000	0.097	0.183	0.000	0.087	0.000	0.000	0.000	0.000	0.000	0.000	0.000	0.000	20.486	8.264	81.336	0.133	0.000	0.177	0.000	0.000	0.000
Pdensi_DN20838_c0_g1d63948	FC_3_3	MC_2_3	32.377507438161	1286.23350070443	659.305504071294	-5.31144326998487	0.645227539660719	-8.23189176453596	1.84279726891243e-16	2.63420270427037e-14	0.888	0.346	0.732	0.655	2.721	0.772	1.378	1.798	1.934	1.461	0.818	0.422	1.208	4.234	0.000	17.136	30.806	25.918	25.292	57.844	18.266	5.255	21.810	8.030	71.957	76.392	10.332
Pdensi_DN11144_c0_g1d519774	FC_3_3	MC_2_3	312.731333501841	2.77818006091217	157.754756781377	6.8543994896119	0.833398399274102	8.22463721502483	1.95782542539681e-16	2.7863365761753e-14	0.505	0.544	0.614	4.802	2.566	1.456	5.123	6.716	10.917	8.734	6.229	11.326	0.561	0.903	0.377	0.707	0.061	0.000	0.063	0.000	0.160	0.000	0.000	0.000	0.000	0.000	0.000
Pdensi_DN38586_c0_g1	FC_3_3	MC_2_3	102.239015425921	2232.71445218875	1167.47673380734	-4.4487642246241	0.540912870646045	-8.22454865847556	1.959272424334e-16	2.7863365761753e-14	0.000	1.269	0.284	3.855	4.737	2.255	2.354	1.314	1.926	3.317	2.142	3.097	5.558	7.944	1.993	0.205	65.346	50.645	108.118	40.351	29.837	78.515	34.074	6.691	0.000	0.000	0.028
Pdensi_DN11982_c0_g1d337024	FC_3_3	MC_2_3	1.38989672392463	18321.9195263192	9161.65471152158	-13.679414479	1.6642624285348	-8.2195056767839	2.04343689334084e-16	2.89208397551396e-14	0.000	0.000	0.000	0.000	0.000	0.000	0.000	0.210	0.651	0.118	0.000	0.000	0.000	0.058	0.000	0.000	0.664	0.314	105.569	638.745	679.340	141.509	0.062	0.000	0.000	0.000	0.000
Pdensi_DN22617_c0_g1	FC_3_3	MC_2_3	8.20758933373603	604.582286684594	306.394938009165	-6.20253255277805	0.754634791023855	-8.21925072439707	2.04778527108778e-16	2.89208397551396e-14	0.655	0.270	12.907	5.121	0.000	0.154	0.196	0.097	0.528	0.224	0.230	0.212	0.000	0.000	0.071	12.179	14.284	29.209	10.774	5.466	30.743	2.210	0.088	0.218	0.000	0.018	0.098
Pdensi_GG_79752_c0_g1	FC_3_3	MC_2_3	95.0485796810175	2036.9220943199	1065.98533700046	-4.42162856839249	0.537965760769976	-8.21916354316664	2.04927429525447e-16	2.89208397551396e-14	0.196	0.127	0.127	0.296	0.707	1.747	1.144	3.103	8.192	2.157	3.719	2.080	0.584	1.481	0.553	0.469	1.024	0.800	45.258	27.172	86.695	65.878	10.026	43.690	0.811	0.814	0.847
Pdensi_DN22707_c0_g1	FC_3_3	MC_2_3	268.866780706114	1102.34638290418	685.606581805146	-2.03593159265592	0.247736748077523	-8.21812512053656	2.06709246410032e-16	2.90982612528924e-14	13.312	16.477	9.109	14.277	13.843	10.296	16.403	8.195	9.936	6.488	7.751	8.315	9.548	15.360	10.646	24.170	38.499	26.894	32.839	29.906	24.332	25.233	48.967	51.615	44.120	34.080	18.969
Pdensi_DN26836_c1_g1	FC_3_3	MC_2_3	107.037623258077	1415.06977540851	761.053699333292	-3.72444379746382	0.453494489271051	-8.2127652828825	2.16151818293347e-16	3.03504513873516e-14	2.359	3.629	3.476	2.676	2.259	3.120	3.312	2.472	2.352	3.657	2.669	2.635	1.107	3.441	1.525	3.005	4.027	4.107	43.760	19.296	48.225	14.189	5.324	5.498	0.745	1.395	3.442
Pdensi_GG_133971_c0_g1	FC_3_3	MC_2_3	16.6681286706974	2253.83144344972	1135.24978606021	-7.07888247281697	0.862858828536127	-8.20398683852672	2.32543575461573e-16	3.25696068833971e-14	1.523	1.310	0.980	0.856	0.750	0.571	0.634	0.631	0.650	0.526	0.348	0.502	1.082	1.207	0.480	0.872	0.686	0.524	6.008	105.454	64.016	0.998	0.605	0.034	0.170	0.478	0.270
Pdensi_DN22039_c0_g1d190162	FC_3_3	MC_2_3	0.277979344784926	830.856550515573	415.567264930179	-11.4151916763964	1.39179683218584	-8.20176581266441	2.36881421193136e-16	3.3093587565831e-14	0.000	0.115	0.000	0.000	0.000	0.214	0.050	0.000	0.000	0.027	0.000	0.000	0.087	0.083	0.166	0.000	0.000	0.000	6.670	31.983	26.116	4.874	0.000	0.000	0.000	0.000	0.000
Pdensi_DN41180_c0_g1d243922	FC_3_3	MC_2_3	366.555192240581	1.11671544399508	183.835953842288	8.3365633434503	1.0165988452433	8.20044541901399	2.39497961905453e-16	3.33750639727692e-14	22.747	49.722	12.747	37.849	50.640	34.301	30.422	19.141	13.929	12.963	10.128	7.503	11.337	61.597	20.951	5.261	7.793	1.964	0.000	0.084	0.000	0.000	0.000	0.000	0.000	0.000	0.000
Pdensi_GG_22680_c0_g1	FC_3_3	MC_2_3	3814.52934732481	802.838738060542	2308.68404269268	2.24872586567854	0.274481470368469	8.19263268540427	2.55573231778116e-16	3.5525960285989e-14	99.483	111.927	107.677	114.577	137.266	109.075	116.127	103.507	142.109	93.806	122.735	103.073	117.496	107.402	90.266	59.291	19.610	21.881	17.775	19.933	25.279	10.800	6.249	7.019	4.426	10.210	7.707
Pdensi_DN11496_c0_g1d210701	FC_3_3	MC_2_3	0.84919773219779	3319.86499833684	1660.35709803452	-11.9328327841936	1.45989228612554	-8.1737761734892	2.9888407704976e-16	4.14425189135272e-14	0.018	0.038	0.059	0.067	0.094	2.411	0.156	0.183	0.091	0.021	0.023	0.021	0.337	0.745	1.228	0.016	0.000	0.045	148.662	0.777	113.255	0.264	0.217	0.322	0.000	0.020	0.000
Pdensi_DN20151_c0_g1d289656	FC_3_3	MC_2_3	1211.35344927853	168.251014000979	689.802231639757	2.84918455624834	0.348609827399775	8.17298977914636	3.00839477869209e-16	4.16096258380547e-14	11.632	13.945	15.438	17.712	15.309	14.972	17.605	24.636	26.242	36.450	28.643	36.497	15.253	17.011	8.794	11.555	7.260	5.406	4.512	3.030	5.646	3.159	11.591	15.111	23.220	37.200	35.045
Pdensi_DN20856_c0_g2	FC_3_3	MC_2_3	14148.1862833809	2064.96495960145	8106.57562149116	2.77632083172596	0.340007965956841	8.16545819423058	3.20217424234976e-16	4.41796492545883e-14	151.992	431.555	248.436	439.340	355.986	282.536	460.571	355.310	372.781	327.740	514.380	341.938	167.604	372.797	232.599	332.840	155.542	94.363	58.910	66.667	37.636	331.556	66.952	67.863	53.419	64.920	56.457
Pdensi_DN23317_c2_g3	FC_3_3	MC_2_3	283.065044976549	3.16626643398046	143.115655705265	6.5179524747738	0.798485340980601	8.16289559776923	3.27087202288282e-16	4.50154776687716e-14	2.323	2.763	2.234	11.406	17.035	6.718	11.191	15.823	12.872	5.894	11.470	6.306	2.472	4.104	2.568	1.157	0.080	0.339	0.021	0.063	0.154	0.000	0.000	0.000	0.000	0.000	0.000
Pdensi_DN15327_c0_g1	FC_3_3	MC_2_3	652.666598343206	41.0267577284021	346.846678035804	3.99430180992245	0.489443908838842	8.16089798604	3.32542944457254e-16	4.56530428921601e-14	3.912	16.408	7.445	17.642	22.758	20.143	17.146	17.961	26.772	14.195	21.983	18.564	4.741	14.790	10.060	4.384	2.289	1.227	1.260	0.518	1.435	0.012	0.000	0.000	0.274	0.125	0.296
Pdensi_DN19572_c0_g2d287451	FC_3_3	MC_2_3	1711.50833025504	64.355446308156	887.931888281597	4.73155998934044	0.580837410668742	8.14610061685385	3.75847435109291e-16	5.14706822060904e-14	10.171	39.600	22.963	65.304	57.892	42.810	55.808	53.522	44.853	39.586	64.024	39.580	10.068	35.262	20.128	35.485	9.809	7.398	1.183	3.117	0.747	40.186	0.411	0.179	0.247	0.415	0.000
Pdensi_DN22140_c0_g1d222280	FC_3_3	MC_2_3	3.96007685114843	1024.16952308998	514.064799970562	-8.0143655137531	0.984136442840812	-8.1435512037526	3.83850074077817e-16	5.24371346270393e-14	0.035	0.000	0.062	0.000	0.000	0.025	0.257	0.000	0.070	0.144	0.167	0.030	0.000	0.134	0.000	0.160	4.144	3.545	13.155	6.620	59.423	0.786	0.056	0.000	1.049	0.260	1.424
Pdensi_DN24722_c0_g2	FC_3_3	MC_2_3	393.281543804025	36.023665277209	214.652604540617	3.45195385685958	0.424417713966656	8.13338779995122	4.17456465889968e-16	5.68879311244602e-14	2.200	4.857	6.745	11.825	12.796	9.868	10.168	13.695	12.521	10.218	13.721	8.924	2.204	6.328	4.199	8.840	1.658	3.040	0.733	0.980	1.109	21.566	0.091	0.108	0.017	0.012	0.000
Pdensi_GG_147565_c1_g1	FC_3_3	MC_2_3	43.7335653789077	937.426965746638	490.580265562773	-4.42220126825542	0.544179275521904	-8.12636839948422	4.42343265602585e-16	6.01315797551866e-14	0.070	0.533	0.718	0.609	0.759	0.702	0.869	2.127	2.402	0.832	1.646	1.198	0.222	1.138	0.584	0.529	35.774	42.292	28.095	11.424	34.092	0.704	0.086	0.232	0.027	0.042	0.000
Pdensi_GG_148628_c1_g1	FC_3_3	MC_2_3	2.84175082855179	357.628228913614	180.234989871083	-6.97794501115523	0.859770158017264	-8.11605863042191	4.81568101460074e-16	6.53036958711004e-14	0.033	0.000	0.000	0.122	0.039	0.000	0.071	0.068	0.000	0.076	0.164	0.000	0.000	0.037	0.073	0.148	0.036	0.122	9.168	5.866	12.996	3.925	2.413	1.389	0.050	0.147	0.118
Pdensi_DN19888_c1_g1d409657	FC_3_3	MC_2_3	2.84083223922131	357.309259821971	180.075046030596	-6.97663952577896	0.859981140017918	-8.11254945153052	4.95685886509568e-16	6.70542105450736e-14	0.125	0.084	0.094	0.158	0.169	0.168	0.187	0.224	0.234	0.036	0.097	0.110	0.325	0.177	0.245	0.056	2.101	2.866	6.452	4.006	17.351	0.439	0.739	0.660	0.563	0.418	0.428
Pdensi_GG_22106_c1_g1	FC_3_3	MC_2_3	419.868533339457	32.906978072418	226.387755705938	3.67993306161959	0.45392693273299	8.10688416187064	5.19343295377771e-16	7.0083545478193e-14	2.776	16.722	17.739	14.844	18.442	8.441	18.114	14.921	14.570	12.795	10.990	11.388	3.497	15.053	7.144	11.472	1.436	1.332	0.535	0.840	1.211	0.920	0.000	0.000	0.000	0.000	0.000
Pdensi_DN24395_c0_g1d71780	FC_3_3	MC_2_3	323.641212995555	27.9821241171212	175.811668556338	3.53070064700114	0.435609412832125	8.10519824180612	5.26595838405544e-16	7.08897693822492e-14	4.067	4.240	3.857	6.767	8.474	6.476	9.192	11.379	11.211	8.245	11.467	7.333	3.790	5.200	3.124	4.323	2.058	1.412	0.685	0.872	0.634	0.094	0.000	0.000	0.246	0.035	0.028
Pdensi_DN15548_c0_g1d54388	FC_3_3	MC_2_3	0.277979344784926	467.416375253286	233.847177299035	-10.5851115556525	1.30644266712408	-8.10223963287565	5.39565300483724e-16	7.24598311397792e-14	0.000	0.000	0.000	0.000	0.000	0.000	0.000	0.000	0.000	0.021	0.000	0.000	0.020	0.000	0.000	0.000	0.000	0.022	10.965	8.165	17.489	0.133	0.000	0.000	0.000	0.000	0.000
Pdensi_DN20854_c0_g2	FC_3_3	MC_2_3	1.14243677482573	334.163730239675	167.653083507251	-8.20067552436101	1.01242313804513	-8.10004751589885	5.49377261064996e-16	7.35993020059127e-14	0.000	0.132	0.207	0.047	0.000	0.000	0.000	0.029	0.033	0.011	0.036	0.045	0.000	0.000	0.000	0.052	0.094	0.060	4.901	6.462	14.643	0.156	0.035	0.000	0.000	0.011	0.091
Pdensi_GG_29525_c0_g1	FC_3_3	MC_2_3	0	320.811016274596	160.405508137298	-11.004537991145	1.35913503215761	-8.09672161394841	5.6460074800574e-16	7.54565091244393e-14	0.000	0.000	1.932	4.036	0.000	0.000	0.000	0.000	0.000	0.000	0.000	0.000	0.000	0.000	0.000	6.425	65.124	57.882	11.482	9.763	4.235	20.786	0.000	0.000	0.000	0.000	0.000
Pdensi_DN18667_c0_g4	FC_3_3	MC_2_3	23.8242341843976	306.865742032043	165.34498810822	-3.68803370969895	0.455858845458585	-8.09029757004904	5.95191416431513e-16	7.9353609446012e-14	0.561	0.449	0.689	1.768	2.795	3.591	0.876	1.278	1.482	0.531	0.802	0.653	1.178	2.493	2.683	2.042	18.587	18.283	10.863	6.117	7.284	8.526	3.553	6.000	8.267	10.662	18.351
Pdensi_DN5210_c0_g1d328217	FC_3_3	MC_2_3	1396.5213191616	69.0666056234657	732.793962392533	4.3379127001939	0.536617910677416	8.0838015539172	6.2778456335613e-16	8.34983578835036e-14	12.533	31.565	17.273	32.589	27.214	35.225	45.540	27.265	30.911	39.017	44.238	33.572	13.125	27.070	23.227	18.399	6.299	3.822	2.666	0.639	2.133	1.123	4.863	0.398	0.121	0.616	0.094
Pdensi_DN12166_c0_g1d337469	FC_3_3	MC_2_3	615.642180482871	80.9107743511742	348.276477417023	2.92524836633725	0.362194005116378	8.07646820492605	6.66695352085634e-16	8.84615414180036e-14	3.116	13.786	10.112	19.798	18.300	13.583	20.931	18.572	20.900	17.317	18.854	15.341	5.642	14.178	8.243	10.192	4.953	5.450	2.963	1.821	1.652	7.951	0.506	0.411	0.287	0.751	0.571
Pdensi_DN49816_c0_g1d251899	FC_3_3	MC_2_3	164.792268193767	933.512110982588	549.152189588177	-2.50173390794656	0.309814560009098	-8.0749397571021	6.75099678519787e-16	8.93628961091716e-14	3.341	2.588	4.301	3.019	4.065	5.176	2.377	5.515	3.413	4.233	4.516	5.056	4.502	3.030	7.684	6.838	7.659	10.477	20.779	21.839	30.553	6.892	23.826	23.516	7.399	8.579	6.357
Pdensi_DN19692_c0_g1d534737	FC_3_3	MC_2_3	266.670674840736	0	133.335337420368	10.3131825468607	1.27770857169253	8.07162351051558	6.93694997438032e-16	9.16057277212038e-14	0.000	0.024	0.022	0.192	0.525	0.141	2.412	4.184	5.832	7.164	7.575	7.634	0.000	0.000	0.000	0.040	0.097	0.028	0.000	0.000	0.000	0.000	0.000	0.000	0.000	0.000	0.000
Pdensi_DN19717_c0_g2d287888	FC_3_3	MC_2_3	2247.17085437345	382.309105654302	1314.73998001388	2.55444211959316	0.316604160818981	8.068251892159	7.13118057376016e-16	9.39469520575914e-14	3.812	5.099	9.374	139.625	302.767	225.410	131.548	123.658	79.549	68.002	59.865	60.325	161.319	207.492	123.897	40.674	38.581	9.765	13.453	9.997	6.837	19.825	8.946	0.000	0.310	0.000	0.000
Pdensi_DN16403_c0_g1d398588	FC_3_3	MC_2_3	10.4601063090405	680.228291396443	345.344198852742	-6.02252538906638	0.746899066795141	-8.06337249142424	7.42179370482428e-16	9.75438256518173e-14	0.108	0.197	0.269	0.405	0.155	1.028	0.293	0.190	0.252	0.265	0.136	0.474	0.371	0.235	0.730	0.127	0.144	0.627	14.352	6.600	32.058	3.781	4.641	11.564	0.321	0.606	0.168
Pdensi_DN19021_c0_g1d356802	FC_3_3	MC_2_3	0	568.282281500454	284.141140750227	-11.8289759753378	1.46807444754397	-8.05747691823612	7.78852936959968e-16	1.02121797736668e-13	0.000	0.000	0.000	0.000	0.000	0.000	0.000	0.000	0.057	0.011	0.000	0.000	0.011	0.000	0.000	0.000	0.000	0.012	3.544	22.349	18.351	8.471	0.072	0.060	0.000	0.000	0.000
Pdensi_DN10751_c0_g1d49359	FC_3_3	MC_2_3	400.030265157408	0.785318257676087	200.407791707542	9.03822956231052	1.12389076917831	8.04191102033739	8.8448109916856e-16	1.15698054724495e-13	1.273	2.514	0.813	5.630	4.136	2.385	12.297	13.000	15.525	10.574	13.916	8.955	1.058	1.902	1.404	0.946	0.175	0.256	0.000	0.026	0.032	0.000	0.000	0.000	0.000	0.000	0.000
Pdensi_DN28812_c0_g1d196288	FC_3_3	MC_2_3	489.021852669887	65.6172672046951	277.319559937291	2.89924043874376	0.360575817384787	8.04058480619028	8.94107256197344e-16	1.16682048824643e-13	3.176	4.951	6.861	14.177	11.405	11.659	15.679	11.718	16.550	11.676	16.710	12.586	4.955	4.695	4.963	3.873	1.373	1.867	1.408	1.916	1.821	1.742	0.778	0.767	0.000	0.143	0.153
Pdensi_DN23562_c0_g1d364807	FC_3_3	MC_2_3	301.051008507833	0	150.525504253917	10.4880910843768	1.30459188126528	8.03936559393944	9.03047772408999e-16	1.17572156340658e-13	1.006	2.210	1.028	5.735	7.878	4.406	8.346	9.353	17.130	6.454	10.860	7.903	1.213	4.920	3.714	0.227	0.102	0.000	0.000	0.000	0.000	0.000	0.000	0.046	0.000	0.026	0.000
Pdensi_DN15258_c1_g4	FC_3_3	MC_2_3	50.5646242912522	2008.61034517758	1029.58748473442	-5.31166409992355	0.660792969873779	-8.03831811488272	9.10799262927523e-16	1.18303652271075e-13	0.210	0.680	0.256	1.898	3.547	4.963	1.578	1.868	1.405	1.673	1.244	1.313	2.205	3.455	2.895	0.966	1.051	0.819	18.333	35.123	102.042	15.566	4.431	3.090	12.099	16.012	13.126
Pdensi_DN15654_c0_g1	FC_3_3	MC_2_3	244.330359460107	24.0488304485437	134.189594954325	3.34058665223784	0.415972601777234	8.03078529202467	9.68507193791407e-16	1.25212854287303e-13	7.101	17.856	8.477	15.373	13.811	8.604	12.313	7.885	7.041	6.653	7.428	6.390	5.333	9.308	7.313	9.787	3.022	0.676	0.784	0.613	0.500	0.000	0.055	0.000	3.148	0.466	3.496
Pdensi_DN14253_c0_g1d179269	FC_3_3	MC_2_3	5.3441701638843	1573.65509108888	789.49963062638	-8.20020420987478	1.02177844852871	-8.02542294925333	1.01176744120451e-15	1.30501529282618e-13	0.075	0.101	0.242	0.445	0.236	0.060	0.153	0.155	0.218	0.240	0.047	0.178	0.062	0.075	0.074	0.213	2.660	5.236	3.242	76.044	43.226	29.579	0.172	0.019	0.527	0.641	0.763
Pdensi_DN21850_c3_g1	FC_3_3	MC_2_3	360.755012001353	0	180.377506000676	10.749104034187	1.3399538369775	8.02199578638729	1.04040711110747e-15	1.33884221817526e-13	3.718	7.102	3.554	2.671	6.843	4.464	8.484	12.818	11.219	7.124	15.335	7.681	5.246	5.925	3.969	2.933	0.516	0.270	0.000	0.000	0.000	0.000	0.088	9.220	0.000	0.000	0.000
Pdensi_DN19065_c0_g1	FC_3_3	MC_2_3	328.611408077954	0	164.305704038977	10.6144723969576	1.3232310376713	8.02163197111644	1.04349388778846e-15	1.33970605320397e-13	0.334	0.773	0.567	3.520	6.078	3.197	4.326	9.046	12.498	7.342	13.064	7.073	0.185	2.809	0.063	0.302	0.115	0.035	0.000	0.000	0.000	0.000	0.000	0.000	0.000	0.000	0.000
Pdensi_DN21039_c0_g3d293316	FC_3_3	MC_2_3	12.4920298554666	2456.16058211797	1234.32630598672	-7.61964787431094	0.950080553237512	-8.02000193388454	1.05743500598836e-15	1.35446923180444e-13	0.459	0.266	3.333	3.186	0.042	0.164	0.270	0.183	0.371	0.206	0.356	0.501	0.078	0.081	0.158	4.619	51.315	39.030	53.671	5.040	132.293	21.530	0.000	0.143	0.000	0.000	0.000
Pdensi_DN36795_c0_g1d376592	FC_3_3	MC_2_3	2710.58762494131	184.906501465163	1447.74706320324	3.87473174856756	0.483390999341086	8.01573002776061	1.09484754241878e-15	1.39915966002702e-13	32.043	45.482	39.779	133.210	124.331	46.918	103.478	85.780	113.704	85.454	72.810	68.556	32.790	44.967	10.390	15.477	10.793	9.789	5.092	2.136	7.256	0.425	0.142	0.091	0.737	0.369	0.543
Pdensi_DN9295_c0_g1d48238	FC_3_3	MC_2_3	832.197666917134	78.9327258484816	455.565196382808	3.39683869194464	0.423892383680034	8.01344591864305	1.1153832388947e-15	1.42212645008774e-13	7.160	6.835	8.542	15.841	14.867	12.159	36.205	22.410	29.157	26.977	27.151	15.295	4.825	10.236	9.431	4.113	0.685	1.663	2.107	2.622	1.484	9.798	4.047	9.398	0.136	2.427	13.279
Pdensi_DN17039_c0_g7	FC_3_3	MC_2_3	549.013406791185	50.6114988692235	299.812452830204	3.44368495959279	0.429967161990307	8.00918131434052	1.15474557361176e-15	1.468937012597e-13	4.641	10.057	10.460	11.129	13.491	10.300	15.279	17.047	16.929	13.303	18.227	14.455	6.086	10.333	10.335	4.453	0.357	2.429	1.100	0.960	1.903	8.329	0.405	0.333	0.000	0.186	0.000
Pdensi_GG_44836_c0_g1	FC_3_3	MC_2_3	43.4122493515229	484.95471182437	264.183480587946	-3.48205178555547	0.434948877394551	-8.00565759915005	1.18829938310413e-15	1.50816129714198e-13	4.482	2.597	16.442	6.728	0.359	1.082	1.256	1.370	2.046	0.940	1.602	1.103	0.973	0.284	0.500	24.508	10.820	10.564	9.357	16.179	12.523	7.243	1.927	16.299	0.307	3.188	0.594
Pdensi_DN35171_c1_g1	FC_3_3	MC_2_3	295.215849943487	14.7062863690933	154.96106815629	4.32494329676876	0.540734201430691	7.9982795342438	1.26169681362806e-15	1.59765959758569e-13	8.138	4.813	5.267	15.081	6.272	4.458	10.662	8.913	8.447	6.978	10.864	6.844	5.080	5.462	2.780	8.365	1.136	0.824	0.561	0.242	0.383	0.000	0.000	0.000	0.000	0.000	0.000
Pdensi_DN22044_c0_g1d363471	FC_3_3	MC_2_3	1.38989672392463	437.128442715308	219.259169719617	-8.28240429432645	1.03560845679298	-7.99762134038088	1.26845750266541e-15	1.60256169636291e-13	0.000	0.000	0.000	0.000	0.000	0.000	0.000	0.000	0.000	0.112	0.000	0.000	0.000	0.000	0.000	0.000	0.000	0.000	9.010	18.076	7.338	0.288	0.000	0.000	0.000	0.000	0.000
Pdensi_DN21322_c0_g1d294658	FC_3_3	MC_2_3	15343.8321433095	1359.34688011817	8351.58951171384	3.49675226478705	0.437465300397588	7.99321057375074	1.31469293331764e-15	1.65720032183173e-13	1667.564	1025.614	789.990	947.041	877.854	702.742	665.094	587.333	434.121	531.435	449.238	299.913	1222.509	1457.359	821.295	302.898	160.311	112.258	42.439	19.082	45.457	31.672	2.876	1.262	242.537	168.919	189.094
Pdensi_DN25364_c0_g1	FC_3_3	MC_2_3	9917.36262220823	991.192559689062	5454.27759094864	3.3230756719347	0.416769170913561	7.9734200700366	1.54342447905048e-15	1.9411100199904e-13	60.794	125.012	84.826	189.275	192.470	247.773	251.687	225.838	308.568	263.526	281.531	286.444	56.997	131.300	123.463	49.720	14.196	14.542	17.075	19.415	40.779	79.166	47.335	20.444	5.772	14.025	16.916
Pdensi_DN38313_c0_g1	FC_3_3	MC_2_3	2756.91647492447	217.868692927367	1487.39258392592	3.66289142797114	0.459932323392724	7.96397913708597	1.66593357287395e-15	2.09044510751828e-13	52.125	59.452	60.861	89.394	86.671	50.743	83.340	66.155	75.628	82.975	79.673	68.021	43.634	34.968	15.461	14.962	8.024	12.433	3.023	5.121	8.823	0.000	0.000	0.000	2.000	1.533	1.655
Pdensi_DN14686_c0_g1	FC_3_3	MC_2_3	166.578826110169	7.91942485241247	87.2491254812905	4.39094270430096	0.551462081679132	7.96236559172137	1.687809101723e-15	2.11311413564024e-13	0.788	2.490	1.507	2.513	0.553	2.902	3.338	2.582	5.399	4.989	4.603	4.361	0.699	1.897	2.444	0.947	0.279	0.232	0.252	0.171	0.198	0.129	0.000	1.210	0.349	1.444	1.971
Pdensi_DN23971_c0_g1d224940	FC_3_3	MC_2_3	0	843.433025134806	421.716512567403	-12.3988630778929	1.56066752951707	-7.94458963449414	1.94834700130252e-15	2.43381012912706e-13	0.000	0.000	0.000	0.000	0.000	0.000	0.000	0.000	0.000	0.000	0.000	0.000	0.000	0.000	0.000	1.035	37.255	10.823	53.495	9.811	4.690	0.000	0.000	2.637	0.000	0.000	0.000
Pdensi_DN22417_c1_g2	FC_3_3	MC_2_3	1119.46845886113	253.222050962684	686.345254911909	2.14561012207421	0.270163605608454	7.94189179272292	1.99120616449422e-15	2.48175882025489e-13	17.576	20.570	16.437	26.141	63.027	71.868	31.598	45.129	36.460	29.585	31.803	32.496	27.778	48.277	59.551	16.713	14.009	6.279	5.869	5.998	8.012	187.613	111.419	215.663	3.919	4.866	4.116
Pdensi_DN20096_c0_g1d62246	FC_3_3	MC_2_3	5.66548619126912	600.599655554991	303.13257087313	-6.72810246088978	0.847317189098804	-7.94047677475504	2.01405564849417e-15	2.50460915767785e-13	0.000	0.014	0.011	0.154	0.428	1.798	0.679	0.387	0.263	0.110	0.098	0.264	0.256	0.674	1.343	0.071	0.116	0.020	4.534	12.027	29.942	36.239	6.045	22.007	0.000	0.000	0.000
Pdensi_GG_154957_c0_g1	FC_3_3	MC_2_3	5.10067644731319	1175.30154134258	590.201108894948	-7.84845449986557	0.989131608799559	-7.93469183478091	2.11018620079152e-15	2.61828316005593e-13	0.000	0.037	0.326	0.259	0.331	0.296	0.188	0.376	0.262	0.101	0.065	0.266	0.000	0.159	0.039	0.125	0.000	0.000	3.235	56.629	31.684	2.095	0.064	0.070	0.081	0.039	0.104
Pdensi_DN20875_c0_g4	FC_3_3	MC_2_3	270.213461409657	21.2885338333478	145.750997621502	3.66715506271818	0.462460582286789	7.92965974437155	2.19747127518223e-15	2.72049886909446e-13	1.790	4.828	2.334	8.342	14.699	7.402	6.845	10.413	9.791	6.459	9.741	6.422	1.993	6.505	3.471	1.363	1.502	0.341	0.617	0.480	0.591	3.966	8.193	1.807	0.000	0.618	0.165
Pdensi_DN22852_c0_g2	FC_3_3	MC_2_3	0	295.342749761012	147.671374880506	-10.8844818401729	1.37272170319658	-7.9291249018842	2.20695494621558e-15	2.72615461429743e-13	0.725	0.000	3.825	13.718	0.000	0.000	0.000	0.000	0.000	0.000	0.000	0.000	0.400	0.000	0.000	23.620	10.357	23.805	4.427	7.120	11.476	64.245	0.000	0.000	0.000	0.000	0.000
Pdensi_DN20129_c0_g4	FC_3_3	MC_2_3	0	236.420645224066	118.210322612033	-10.564027770119	1.33236082222974	-7.92880396500991	2.2126650430705e-15	2.72713425075154e-13	0.501	0.000	0.000	0.000	0.000	0.000	0.000	0.526	0.000	0.000	0.000	0.000	0.000	0.289	0.834	0.000	1.343	3.054	5.823	8.316	4.524	3.045	0.000	0.000	2.586	0.281	0.303
Pdensi_DN17073_c0_g4	FC_3_3	MC_2_3	215.162281721823	7.31087653518131	111.236579128502	4.88862723972538	0.617268765863462	7.91977094918605	2.37948507195871e-15	2.92623903649769e-13	0.898	1.127	2.419	0.329	0.719	1.127	2.006	1.788	6.297	4.764	6.274	7.032	3.488	0.730	5.038	2.296	0.164	0.700	0.085	0.261	0.214	0.113	10.318	7.812	0.000	0.000	0.090
Pdensi_GG_100280_c0_g1	FC_3_3	MC_2_3	585.256861591368	6.28539677011394	295.771129180741	6.5298826739992	0.824746873695466	7.91743852843063	2.42453427094461e-15	2.97504301480976e-13	4.403	8.487	5.992	34.374	28.781	12.917	18.631	18.814	27.588	14.078	16.040	19.053	3.726	13.457	4.161	4.986	0.686	0.779	0.377	0.000	0.119	0.000	0.000	0.000	0.000	0.000	0.000
Pdensi_DN40101_c2_g1	FC_3_3	MC_2_3	497.208164717891	57.0124977077109	277.110331212801	3.12668137972681	0.39492835691907	7.91708502301226	2.43143489523804e-15	2.97692436191142e-13	1.511	14.758	6.409	8.295	12.980	13.223	16.911	17.897	15.877	11.392	18.127	12.081	3.281	16.236	9.019	3.390	3.985	2.428	1.272	1.459	1.735	4.937	0.503	0.000	0.272	0.988	0.041
Pdensi_DN16853_c0_g1d56464	FC_3_3	MC_2_3	2.84815947200872	392.394650531991	197.621405002	-7.1097612989729	0.8991315979894	-7.90736452246973	2.62894983937243e-15	3.20699303108802e-13	0.182	0.080	0.044	0.233	0.177	0.705	0.228	0.020	0.099	0.045	0.165	0.024	0.143	0.201	0.125	0.238	2.446	1.405	13.258	3.652	13.968	2.521	1.662	1.691	0.281	0.805	0.173
Pdensi_DN39208_c0_g1d34103	FC_3_3	MC_2_3	6328.96297087494	1175.30128387376	3752.13212737435	2.42917623648422	0.30720788823458	7.90727168642665	2.63091038916945e-15	3.20699303108802e-13	187.217	173.346	119.895	166.131	164.040	145.117	172.177	167.498	205.918	205.244	158.961	165.629	132.731	167.990	117.742	53.424	36.820	24.515	22.406	33.644	36.008	40.492	46.692	129.095	50.020	92.741	118.951
Pdensi_DN24064_c0_g2d225065	FC_3_3	MC_2_3	440.191341417637	36.8301252666694	238.510733342153	3.57967636733183	0.452764305696806	7.90626894013364	2.65217877538447e-15	3.22582875919186e-13	1.062	6.340	4.799	10.442	9.719	10.077	11.936	17.171	17.199	10.029	15.798	11.038	1.755	7.975	5.412	5.627	2.381	1.183	1.219	0.609	1.076	4.301	0.013	0.000	0.464	0.256	0.041
Pdensi_GG_106215_c1_g1	FC_3_3	MC_2_3	0.277979344784926	12022.9354141272	6011.60669673598	-15.270294175024	1.93220282232865	-7.90304930650115	2.72161864859434e-15	3.30304453188158e-13	0.051	0.192	124.384	65.113	0.000	0.218	0.028	0.343	0.030	0.030	0.000	0.000	0.000	0.029	3.345	47.722	846.828	959.415	718.403	21.314	223.274	0.038	0.000	0.000	0.039	0.143	0.122
Pdensi_DN12681_c0_g1d338362	FC_3_3	MC_2_3	0.842789088740853	624.942930262498	312.89285967562	-9.52737968259593	1.20570907316823	-7.90188934844862	2.74707236077982e-15	3.32665664510767e-13	0.012	0.079	0.122	0.015	0.117	0.013	0.013	0.000	0.043	0.043	0.015	0.000	0.000	0.014	0.000	0.089	0.651	3.257	3.392	29.595	15.760	30.795	0.060	0.050	0.000	0.000	0.015
Pdensi_DN25111_c0_g2	FC_3_3	MC_2_3	37.4367191163277	9902.71090576223	4970.07381243928	-8.04730003831675	1.01853339121128	-7.90087012144644	2.7696312985839e-15	3.3466679893978e-13	0.085	0.329	0.168	0.422	0.669	3.069	0.498	0.579	1.229	0.741	1.011	1.426	0.468	2.214	1.128	0.096	0.152	0.266	7.367	311.611	446.460	43.516	4.488	14.279	0.115	0.154	0.076
Pdensi_DN884_c0_g1d258954	FC_3_3	MC_2_3	1.98674968516524	1169.49333500691	585.74004234604	-9.20267315825419	1.16752968287051	-7.88217489736819	3.21731258553304e-15	3.87916973763954e-13	0.000	0.046	0.351	0.000	0.000	0.355	0.000	0.000	0.150	0.025	0.013	0.114	0.024	0.000	0.241	0.000	0.759	10.691	50.187	1.902	40.375	0.016	0.000	0.349	0.017	0.000	0.064
Pdensi_DN23412_c0_g5	FC_3_3	MC_2_3	1.41644988708286	701.525803334222	351.471126610653	-8.95270048008079	1.13647561082124	-7.87760018326431	3.33728582293298e-15	4.01509508887922e-13	0.136	0.000	0.000	0.000	0.218	0.049	0.000	0.191	0.000	0.056	0.062	0.000	0.000	0.225	0.056	0.046	0.249	0.117	2.749	31.555	20.314	2.688	1.762	0.194	0.000	0.787	0.131
Pdensi_DN40371_c0_g1d318812	FC_3_3	MC_2_3	0	221.613229766592	110.806614883296	-10.4708723159095	1.33036680644956	-7.87066564284918	3.52759261807601e-15	4.2348673025184e-13	0.000	0.000	0.000	0.000	0.000	0.000	0.000	0.000	0.000	0.000	0.000	0.000	0.248	0.000	0.000	0.000	0.000	0.000	7.667	5.699	4.180	0.000	0.000	0.000	0.000	0.000	0.000
Pdensi_DN23545_c0_g3	FC_3_3	MC_2_3	68.8979294793167	444.468511276848	256.683220378082	-2.68993644378095	0.341792465475439	-7.87008701329679	3.5439467618592e-15	4.24531143095025e-13	4.619	1.640	3.423	9.481	3.730	7.287	3.602	1.980	4.948	1.446	1.891	2.458	5.365	2.443	6.222	7.581	5.043	9.600	11.611	12.464	10.953	2.840	6.066	8.666	125.212	106.343	116.025
Pdensi_DN22923_c1_g3d303290	FC_3_3	MC_2_3	0	1063.27773724655	531.638868623273	-12.7328595208342	1.62399819979853	-7.84043943054482	4.4897245858753e-15	5.36667229970693e-13	0.000	0.000	0.491	0.000	0.000	0.000	0.000	0.000	0.000	0.000	0.000	0.000	0.000	0.000	0.000	0.000	0.352	3.791	30.349	1.893	50.888	4.230	6.190	7.556	0.000	0.000	0.197
Pdensi_GG_3881_c0_g1	FC_3_3	MC_2_3	2387.56509420912	343.708488199953	1365.63679120454	2.79628582289555	0.356776317825864	7.83764415736912	4.59077771789916e-15	5.46391211518972e-13	28.764	59.635	41.673	94.804	81.860	72.740	101.691	82.851	105.307	66.661	74.668	58.454	28.582	71.241	44.065	61.703	26.641	10.469	11.808	5.644	9.677	0.353	0.000	0.000	0.000	0.782	0.562
Pdensi_GG_154311_c0_g1	FC_3_3	MC_2_3	565.272958472117	3.96073020319606	284.616844337657	7.18216111342251	0.916476620633391	7.83670958071882	4.62506090185185e-15	5.49292832546915e-13	1.051	14.268	18.707	8.073	48.599	59.182	9.566	9.838	19.064	9.184	10.292	28.368	2.325	9.594	8.712	5.486	3.751	5.818	0.085	0.000	0.214	0.000	0.000	0.000	0.000	0.000	0.000
Pdensi_DN24218_c0_g1d22241	FC_3_3	MC_2_3	314.215230823753	1.48895392532678	157.85209237454	7.70167196752842	0.983492380370009	7.83094218242026	4.84227333192253e-15	5.73861123522264e-13	2.327	0.912	0.053	3.739	4.610	1.342	5.231	6.035	6.901	8.586	6.402	11.454	0.849	0.882	1.680	0.000	0.000	0.000	0.000	0.114	0.000	0.150	0.000	0.000	0.000	0.000	0.000
Pdensi_GG_124436_c0_g1	FC_3_3	MC_2_3	53.1258756655846	2201.20186959797	1127.16387263178	-5.3722915403592	0.686653806238394	-7.82387207578376	5.12228602764915e-15	6.05751279214296e-13	0.035	0.000	0.173	0.480	0.042	0.150	2.777	0.181	1.342	2.357	0.351	1.728	0.386	0.040	0.039	0.157	5.472	12.128	41.792	90.970	40.478	289.794	617.845	73.041	0.054	0.000	0.000
Pdensi_DN18210_c1_g1	FC_3_3	MC_2_3	0.568775976483724	416.270645301589	208.419710639036	-9.52081228056676	1.2183697176865	-7.81438683378089	5.52312303447199e-15	6.50823142005433e-13	0.087	0.047	0.044	0.000	0.000	0.047	0.000	0.000	0.000	0.000	0.000	0.052	0.000	0.000	0.049	0.079	2.207	3.105	6.421	9.147	16.881	1.779	0.107	0.177	0.134	0.147	0.682
Pdensi_GG_81284_c3_g1	FC_3_3	MC_2_3	0	318.352724646832	159.176362323416	-10.9927091138964	1.40822853988434	-7.80605477204661	5.90059451969358e-15	6.91891488046015e-13	0.000	0.000	0.000	0.000	0.000	0.000	0.000	0.000	0.000	0.000	0.000	0.000	0.000	0.000	0.000	0.000	0.150	2.213	4.774	5.807	14.165	1.484	0.000	0.000	0.000	0.000	0.000
Pdensi_DN32572_c0_g1d565724	FC_3_3	MC_2_3	511.425239278435	91.6138589126075	301.519549095521	2.48157900922395	0.318238352113004	7.79786280549481	6.29644080178912e-15	7.35198939346589e-13	4.250	5.750	10.741	6.736	4.867	3.354	8.007	9.770	11.733	15.016	11.348	16.571	2.105	5.044	1.319	16.728	4.088	4.487	2.488	2.191	2.538	0.360	0.579	0.713	0.000	0.531	0.427
Pdensi_DN21343_c1_g1d18680	FC_3_3	MC_2_3	682.483592912593	37.1123508011617	359.797971856877	4.1965340996659	0.538482832076039	7.79325514146253	6.53045670414802e-15	7.60921681054961e-13	0.484	1.416	0.758	3.226	7.750	2.851	10.989	13.042	16.564	12.151	18.761	26.590	4.306	6.846	1.470	1.864	4.747	1.282	1.625	0.723	0.593	0.209	0.085	0.000	0.000	0.000	0.000
Pdensi_GG_74079_c0_g1	FC_3_3	MC_2_3	467.138551779293	14.7721210673821	240.955336423337	4.98280142439181	0.640694977559695	7.77718196476349	7.41579028026241e-15	8.60464385594548e-13	12.054	20.519	12.963	23.898	26.072	16.017	24.669	20.448	37.883	9.670	19.722	9.634	14.504	17.572	14.730	17.697	2.874	1.743	0.593	0.151	0.434	0.000	0.000	0.000	0.000	0.000	0.000
Pdensi_DN22023_c0_g2	FC_3_3	MC_2_3	16311.5993454554	4000.58389418689	10156.0916198211	2.02756560427562	0.260726502536714	7.77659955757707	7.44999574724148e-15	8.62628630750009e-13	129.719	89.617	123.368	216.702	135.749	109.236	209.701	297.350	437.671	471.949	458.938	435.238	232.922	169.926	83.907	158.268	89.390	105.303	100.367	133.205	81.852	66.278	189.290	109.480	534.742	406.508	685.546
Pdensi_DN9508_c0_g1	FC_3_3	MC_2_3	257.319124910576	26.5661148476431	141.94261987911	3.27024595002807	0.420859806241976	7.77039266170222	7.82431927213348e-15	9.04083791229873e-13	0.524	2.013	0.671	6.339	8.774	14.261	6.003	4.752	6.405	6.956	7.329	7.283	4.198	7.630	8.464	0.737	0.564	0.208	0.882	0.768	0.473	3.503	20.310	4.573	0.000	0.000	0.017
Pdensi_DN25445_c0_g1	FC_3_3	MC_2_3	453.083527483061	4.03367485904473	228.558601171053	6.79221083518134	0.874473218314077	7.76720280613767	8.02383173985193e-15	9.25209521387542e-13	2.972	4.329	1.423	19.851	14.263	10.535	23.184	15.749	16.830	17.273	11.518	9.023	2.840	7.377	4.253	2.385	0.313	0.155	0.262	0.000	0.076	0.026	0.000	0.000	0.000	0.000	0.000
Pdensi_DN23973_c2_g1	FC_3_3	MC_2_3	9.9697793574951	1020.10927631376	515.039527835629	-6.67833142926852	0.860360907235561	-7.76224416184456	8.34395713194846e-15	9.60126336948667e-13	3.320	5.730	4.104	2.094	2.082	8.793	0.293	1.316	0.234	0.156	0.587	0.078	7.538	11.857	14.955	13.444	15.726	13.317	11.538	50.257	18.245	4930.576	1191.654	591.970	0.202	0.149	0.080
Pdensi_DN22800_c0_g1d302678	FC_3_3	MC_2_3	5.41161759871328	655.695776796457	330.553697197585	-6.9228450516893	0.891969916665878	-7.76129880878317	8.40639938271983e-15	9.65308755618613e-13	0.000	0.043	0.013	0.034	0.196	0.432	0.044	0.158	0.188	0.016	0.152	0.296	0.030	0.338	0.175	0.012	0.106	0.260	5.370	18.717	26.844	7.122	0.395	0.580	0.146	0.530	0.225
Pdensi_DN21270_c0_g1d362759	FC_3_3	MC_2_3	0	195.178593841797	97.5892969208987	-10.2871543778884	1.325784302231	-7.75929716514026	8.54013317110919e-15	9.78639268738077e-13	0.000	0.425	0.000	0.000	0.000	0.000	0.000	0.412	0.000	0.000	0.000	0.000	0.432	0.452	0.000	0.000	1.258	13.810	5.660	4.072	5.642	0.000	0.000	0.000	0.000	0.000	0.000
Pdensi_DN40276_c2_g4	FC_3_3	MC_2_3	504.71445048095	2227.16524299094	1365.93984673595	-2.14176517253515	0.276183901393966	-7.75485161055786	8.84468365458602e-15	1.01144884440063e-12	5.806	7.334	7.192	14.546	27.685	32.915	20.594	14.639	19.334	15.321	13.285	13.692	9.457	14.048	13.877	8.423	27.457	18.606	76.224	53.467	46.590	128.901	263.836	133.620	29.147	32.929	27.768
Pdensi_DN54018_c0_g1d163424	FC_3_3	MC_2_3	301.974841326614	0	150.987420663307	10.492579170696	1.35331521452068	7.75324112085167	8.95762992349509e-15	1.02225726017862e-12	0.150	0.567	0.375	4.270	3.355	1.225	3.490	7.526	10.250	8.990	4.650	11.792	0.251	1.472	0.252	0.405	0.000	0.093	0.000	0.000	0.000	0.000	0.000	0.000	0.000	0.000	0.000
Pdensi_DN20026_c0_g1d361623	FC_3_3	MC_2_3	2109.70457297823	431.888379418517	1270.79647619837	2.2890654334156	0.295293013535123	7.75184419709724	9.05674717508521e-15	1.03144634203645e-12	49.035	57.677	51.103	98.501	80.094	53.484	61.281	73.439	72.574	58.627	58.234	59.971	30.863	44.071	32.354	83.601	17.458	11.547	8.364	11.820	13.668	75.008	3.523	6.889	13.530	9.613	10.461
Pdensi_GG_92632_c0_g1	FC_3_3	MC_2_3	710.16425447072	50.5659594524212	380.365106961571	3.81229997057171	0.491906241227037	7.75005407750492	9.1853423247725e-15	1.04377753325974e-12	29.055	35.683	11.604	21.026	21.929	22.713	10.872	19.190	30.749	20.657	15.158	23.846	10.998	29.633	7.795	5.758	10.208	1.536	0.756	2.075	1.148	0.594	1.729	1.533	12.521	21.794	26.585
Pdensi_DN22508_c1_g4	FC_3_3	MC_2_3	1.68069335562343	575.58669205093	288.633692703276	-8.4132036961878	1.08563650017729	-7.7495586182059	9.22125054919831e-15	1.04377753325974e-12	0.382	0.392	0.040	0.055	0.000	0.000	0.044	0.126	0.116	0.095	0.000	0.048	3.131	0.000	0.202	0.000	21.302	29.354	34.142	5.926	6.139	6.952	3.705	2.103	0.000	0.063	0.000
Pdensi_GG_59459_c0_g1	FC_3_3	MC_2_3	0	306.145230879966	153.072615439983	-10.9370410636958	1.41131206023249	-7.74955544693222	9.22148083041442e-15	1.04377753325974e-12	0.000	0.000	0.000	0.000	0.000	0.000	0.000	0.000	0.000	0.000	0.000	0.000	0.000	0.000	0.000	0.000	0.000	0.000	13.900	6.843	3.692	0.461	0.000	0.000	0.000	0.000	0.000
Pdensi_DN26680_c0_g1d229530	FC_3_3	MC_2_3	550.985182885767	0.413079776344393	275.699131331056	10.3983071131372	1.34357212399871	7.7392995339841	9.99660197638783e-15	1.12920882976863e-12	0.014	0.029	0.000	0.152	0.178	0.014	0.427	0.295	0.442	6.683	19.385	20.345	0.000	0.124	0.000	0.000	0.000	0.000	0.000	0.000	0.019	0.000	0.000	0.000	0.000	0.000	0.000
Pdensi_DN22800_c0_g1d302673	FC_3_3	MC_2_3	30.3465586977143	875.988028316425	453.16729350707	-4.85139708694425	0.626944195707871	-7.73816413032842	1.00862589740041e-14	1.13702069405527e-12	0.075	0.000	0.000	0.094	0.314	0.992	0.654	0.427	1.796	0.743	1.189	0.618	0.332	0.750	0.210	0.181	0.412	0.466	20.349	9.470	38.578	29.910	4.545	27.366	0.230	0.209	0.179
Pdensi_DN15483_c0_g1d276277	FC_3_3	MC_2_3	4259.20401992316	1016.44845358206	2637.82623675261	2.066873622747	0.267148137919948	7.73680714692587	1.01944514368783e-14	1.14609808100827e-12	17.204	56.391	42.411	91.596	100.622	94.175	101.551	128.238	113.639	128.507	119.235	108.763	30.310	81.254	52.558	58.168	26.954	19.758	25.735	33.326	21.092	10.241	52.680	25.692	2.517	2.474	1.693
Pdensi_DN24373_c0_g6	FC_3_3	MC_2_3	1099.90171403455	110.193493810295	605.047603922422	3.31797737881713	0.428865597500489	7.7366368348381	1.0208110849e-14	1.14609808100827e-12	2.687	2.482	2.441	15.548	15.526	6.951	30.135	46.211	24.391	30.907	41.505	19.346	1.453	3.676	0.873	10.324	3.240	2.639	3.628	2.994	2.111	0.249	0.561	0.592	0.032	0.070	0.000
Pdensi_DN39573_c3_g1	FC_3_3	MC_2_3	3.9728941380623	223.756900772617	113.86489745534	-5.81769935535001	0.752327802467327	-7.73293149112706	1.05097862761367e-14	1.17758439643106e-12	0.106	0.000	0.105	0.266	0.064	0.028	0.145	0.138	0.031	0.093	0.167	0.063	0.147	0.030	0.060	0.120	5.876	2.426	9.949	3.911	3.941	0.676	0.033	0.054	0.000	0.030	0.032
Pdensi_DN22854_c1_g1	FC_3_3	MC_2_3	0.842789088740853	423.90204894792	212.37241901833	-8.96672972758819	1.15984696223939	-7.73095935887574	1.06739098854388e-14	1.19356262898405e-12	0.053	0.268	2.261	0.937	0.000	0.000	0.000	0.000	0.015	0.046	0.017	0.000	0.000	0.000	0.016	2.733	9.496	14.732	6.613	4.874	21.408	4.621	0.000	0.000	0.000	0.000	0.000
Pdensi_DN17804_c0_g1d216551	FC_3_3	MC_2_3	7.3559491906091	367.451033784164	187.403491487387	-5.64254040293872	0.730271857049874	-7.72662995084221	1.10431061275382e-14	1.23236176086851e-12	0.596	0.284	0.899	0.248	0.132	0.354	0.264	0.320	0.694	0.206	0.195	0.209	1.002	1.164	0.421	1.118	5.587	4.236	5.977	18.395	4.561	3.502	0.460	1.135	0.000	0.000	0.000
Pdensi_DN20680_c0_g1d291823	FC_3_3	MC_2_3	0.562367333026788	1429.69924296258	715.130805147805	-11.3057154608594	1.46348536098479	-7.72519887267725	1.11678847844776e-14	1.24378392329614e-12	0.000	0.028	0.013	0.214	0.063	0.056	0.000	0.027	0.092	0.015	0.000	0.016	0.050	0.030	0.015	0.000	0.000	0.000	2.143	70.639	38.509	18.475	30.660	13.394	0.000	0.000	0.032
Pdensi_DN5716_c0_g1d328531	FC_3_3	MC_2_3	0	184.82231315265	92.4111565763252	-10.208447652542	1.32291558534009	-7.71662815501384	1.19447471180163e-14	1.3260022088813e-12	0.000	0.000	0.000	0.000	0.721	0.000	0.000	0.000	0.000	0.000	0.000	0.000	0.000	0.000	0.000	0.000	2.221	1.804	4.266	5.140	5.115	0.449	0.360	0.000	0.000	0.000	0.000
Pdensi_DN22518_c1_g1d300794	FC_3_3	MC_2_3	215.752099325482	2.25172191106921	109.001910618276	6.57304303694053	0.851813308134875	7.71653010603089	1.1953935135868e-14	1.3260022088813e-12	0.181	1.711	0.288	7.709	7.375	3.188	7.591	6.322	12.084	4.561	5.915	7.651	1.003	2.864	0.609	2.056	0.238	0.000	0.123	0.000	0.052	0.400	0.177	2.932	0.000	0.081	0.000
Pdensi_GG_63269_c0_g1	FC_3_3	MC_2_3	2172.3465142484	171.421665233565	1171.88408974098	3.66320433261878	0.474861711860566	7.71425499492452	1.21690958916664e-14	1.34717478131635e-12	14.791	55.695	30.765	69.651	83.133	36.088	65.965	80.459	55.804	45.141	88.764	47.768	17.876	65.780	25.655	30.342	9.223	21.301	3.573	6.846	3.095	38.398	0.000	0.000	0.000	0.302	0.000
Pdensi_DN7418_c0_g1d207634	FC_3_3	MC_2_3	0	189.236339746207	94.6181698731037	-10.2428650074865	1.32804725681814	-7.71272630164332	1.2315802547367e-14	1.36069991371437e-12	0.410	0.001	0.000	0.777	0.813	0.021	0.074	0.000	0.000	0.000	0.000	0.000	0.000	3.512	0.000	4.244	8.579	3.894	5.062	5.893	3.969	7.332	17.976	24.371	2.891	5.194	3.565
Pdensi_GG_10059_c0_g1	FC_3_3	MC_2_3	531.288157078235	81.1387514974254	306.21345428783	2.71211806661056	0.35165764401234	7.71238195099602	1.23490888153243e-14	1.36166503571438e-12	7.626	1.173	7.053	5.127	5.250	4.384	13.348	13.670	20.440	15.256	17.089	12.084	2.233	3.487	0.420	5.773	7.392	5.047	2.287	1.694	2.384	0.186	1.539	0.000	3.411	16.351	71.150
Pdensi_GG_66792_c0_g1	FC_3_3	MC_2_3	0.277979344784926	1325.33833173218	662.808155538483	-12.0889548671749	1.56846714735461	-7.70749638432929	1.28309940377358e-14	1.41199488554552e-12	0.000	0.000	0.000	0.000	0.020	0.009	0.000	0.009	0.058	0.029	0.000	0.010	0.000	0.000	0.000	0.008	0.009	0.000	3.200	73.203	27.076	0.656	0.010	0.000	0.000	0.000	0.000
Pdensi_DN6277_c0_g1d46369	FC_3_3	MC_2_3	1452.58783363862	229.247829107847	840.917831373235	2.66364992733812	0.345623667981357	7.70679260160445	1.29019218428144e-14	1.41698869538221e-12	50.891	42.665	32.331	45.456	27.658	33.799	69.848	37.480	57.295	43.823	41.072	36.668	33.712	38.771	27.602	19.713	13.010	8.159	7.779	3.925	6.391	1.401	8.716	2.684	17.414	14.910	18.392
Pdensi_DN6320_c0_g1d101054	FC_3_3	MC_2_3	96.2165733311657	1880.61992177817	988.418247554667	-4.2887175093662	0.556564770473456	-7.70569345544076	1.30134671485206e-14	1.42381881591166e-12	3.052	4.327	6.197	4.567	2.411	2.282	3.506	2.893	3.077	2.703	2.731	2.617	2.030	3.458	1.743	7.449	34.303	64.814	60.727	16.848	70.240	20.816	0.671	0.908	1.313	1.124	1.091
Pdensi_DN21385_c0_g2	FC_3_3	MC_2_3	223.516830811773	0	111.758415405886	10.0585498463376	1.30535373893808	7.70561231511113	1.30217390690076e-14	1.42381881591166e-12	0.037	2.685	0.743	16.408	39.627	4.354	10.201	10.983	10.930	7.255	5.749	5.704	1.638	6.004	0.164	0.000	0.060	0.000	0.000	0.000	0.000	0.000	0.000	0.000	0.028	0.000	0.000
Pdensi_GG_53541_c0_g1	FC_3_3	MC_2_3	13.9490821390143	1014.99741021967	514.473246179341	-6.1860748310463	0.802820994416662	-7.70542234703412	1.30411257682261e-14	1.42381881591166e-12	0.488	0.210	0.631	1.013	0.234	3.881	0.881	0.304	0.171	0.223	0.753	0.173	0.367	0.231	0.328	0.749	4.011	3.587	22.358	9.185	47.606	9.754	6.086	8.227	0.449	3.252	0.503
Pdensi_DN18557_c0_g2	FC_3_3	MC_2_3	211.60304647238	1030.13531322075	620.869179846566	-2.28357207133237	0.296641959820686	-7.69807505557455	1.38131233494533e-14	1.5051419652863e-12	0.703	1.356	1.789	4.735	11.117	17.521	7.564	7.549	8.316	5.772	4.822	7.172	5.721	9.622	10.115	1.622	17.551	15.934	32.750	26.708	21.974	198.017	267.423	311.510	5.834	11.142	10.686
Pdensi_DN14740_c0_g1d342909	FC_3_3	MC_2_3	12.1289009670805	1206.10556564641	609.117233306744	-6.63508495173998	0.862344670203719	-7.69423779261315	1.42340119778032e-14	1.5479627574998e-12	0.000	0.000	0.000	0.078	0.300	0.067	0.318	0.670	0.559	0.438	0.210	0.370	0.046	0.072	0.000	0.000	0.069	0.079	33.461	4.091	56.730	1.997	0.435	1.018	0.454	1.403	1.938
Pdensi_DN16689_c0_g1d215464	FC_3_3	MC_2_3	0	1094.91234760864	547.45617380432	-12.7752502015388	1.66092017344286	-7.69167019933143	1.45226575165643e-14	1.57626253197888e-12	0.000	0.000	0.010	0.026	0.000	0.022	0.000	0.011	0.072	0.000	0.000	0.000	0.000	0.000	0.000	0.000	31.627	34.635	18.635	66.028	1.967	105.791	0.190	0.148	0.000	0.000	0.000
Pdensi_DN21560_c1_g3	FC_3_3	MC_2_3	329.222789818536	3.07788146375799	166.150335641147	6.75229011379571	0.878349718265494	7.68747342132663	1.50069008220048e-14	1.62564011775557e-12	16.685	16.530	5.978	15.471	20.703	9.624	10.686	14.326	10.997	10.083	12.663	4.682	10.293	14.799	4.719	2.048	0.784	0.280	0.123	0.000	0.128	0.000	0.000	0.082	0.062	0.045	0.000
Pdensi_DN28860_c0_g1d308719	FC_3_3	MC_2_3	806.952309097658	99.778739112459	453.365524105058	3.01586939574048	0.392456156943819	7.68460206925027	1.53473275480242e-14	1.65914982593387e-12	20.708	30.326	15.112	40.092	34.366	22.991	25.851	19.480	29.826	30.836	16.096	20.562	7.151	26.064	9.844	8.187	7.205	4.588	2.977	2.178	2.708	0.408	0.000	0.541	3.169	8.159	7.171
Pdensi_DN25968_c0_g1d228269	FC_3_3	MC_2_3	9.34910751923128	191.059319797257	100.204213658244	-4.35345930905851	0.566534869209535	-7.68436250911216	1.53760707233653e-14	1.65914982593387e-12	0.000	0.000	0.086	0.000	0.069	0.216	0.000	0.298	0.134	0.201	0.218	0.374	0.000	0.033	0.129	0.000	1.331	1.332	3.920	6.479	4.604	0.561	0.000	0.000	0.000	0.000	0.034
Pdensi_GG_111124_c0_g1	FC_3_3	MC_2_3	11.4804655011221	1769.1281523065	890.30430890381	-7.26606044226678	0.94751349934343	-7.66855611798853	1.73943257341205e-14	1.8696540468828e-12	0.544	0.000	1.091	0.343	1.323	0.882	3.302	0.571	2.917	0.642	0.000	0.320	1.204	1.568	1.206	0.243	46.012	27.814	70.851	29.558	39.877	11.969	0.331	6.010	0.000	1.527	0.988
Pdensi_DN56079_c0_g1d257401	FC_3_3	MC_2_3	440.518450166316	81.6903911914398	261.104420678878	2.43034409018158	0.317002588533837	7.66663799630825	1.76563187907592e-14	1.89414392474251e-12	6.318	8.651	5.006	12.588	14.574	14.000	17.960	11.868	13.098	13.761	12.545	10.548	11.386	28.763	14.358	2.981	0.712	0.809	2.213	2.307	1.914	8.065	4.039	5.349	0.000	0.000	0.000
Pdensi_DN22044_c0_g1d541947	FC_3_3	MC_2_3	0	215.167280231058	107.583640115529	-10.4276797568024	1.36074346923857	-7.66322234317786	1.81325029127023e-14	1.94147299043863e-12	0.000	0.045	0.069	0.000	0.000	0.000	0.037	0.000	0.000	0.000	0.000	0.000	0.000	0.000	0.000	0.000	0.038	0.044	3.571	6.877	6.388	0.000	0.043	0.000	0.000	0.000	0.042
Pdensi_DN21620_c1_g2	FC_3_3	MC_2_3	99.8522062501857	3503.80319910701	1801.8277026786	-5.13328838076179	0.670223211683893	-7.65907281525618	1.87280198866169e-14	2.0013721906964e-12	1.067	0.644	1.473	3.831	1.806	1.563	1.052	1.603	0.820	1.006	5.820	1.504	3.274	0.519	1.097	6.185	26.410	18.216	83.558	119.669	72.860	118.496	0.807	1.683	215.067	164.439	280.876
Pdensi_DN22472_c0_g1d126278	FC_3_3	MC_2_3	0.277979344784926	1657.27283609859	828.775407721687	-12.4113587202233	1.62147455000629	-7.65436541706757	1.94269143789753e-14	2.07206721577136e-12	0.000	0.000	0.000	0.000	0.000	0.000	0.000	0.000	0.000	0.013	0.000	0.000	0.000	0.013	0.000	0.000	0.051	0.238	32.700	2.440	93.488	0.052	0.000	0.000	0.000	0.000	0.000
Pdensi_DN21807_c0_g1	FC_3_3	MC_2_3	0	224.420093391281	112.21004669564	-10.4882845894178	1.37134415835593	-7.64817826765814	2.03846491513803e-14	2.17004567347985e-12	0.000	0.000	0.000	0.000	0.000	0.000	0.000	0.000	0.000	0.000	0.000	0.000	0.000	0.000	0.085	0.000	0.000	0.094	5.177	3.883	8.477	2.420	0.373	0.460	2.689	6.025	8.027
Pdensi_DN23668_c0_g1	FC_3_3	MC_2_3	278.155853950729	7.37000885327305	142.762931402001	5.25088507544944	0.686655266620402	7.64704696913399	2.05647226038014e-14	2.18502147466405e-12	0.838	1.583	0.839	6.721	4.848	2.655	11.349	7.119	6.444	7.632	9.937	5.644	1.207	3.572	1.020	0.585	0.485	0.194	0.211	0.045	0.329	0.069	0.000	0.000	0.000	0.000	0.000
Pdensi_DN21301_c0_g1d189577	FC_3_3	MC_2_3	49.8521371255169	481.074387851842	265.463262488679	-3.27068911364212	0.427743304496012	-7.64638295740433	2.06711439063565e-14	2.19212935846702e-12	0.000	3.621	1.992	7.165	6.037	2.118	2.851	0.555	2.073	1.104	1.035	2.063	1.184	3.355	3.026	9.218	16.023	7.488	15.024	10.146	12.788	14.211	15.026	16.315	0.126	4.020	0.000
Pdensi_DN15822_c0_g1d345849	FC_3_3	MC_2_3	0	456.995345384016	228.497672692008	-11.5143735094587	1.50649118107992	-7.64317352405917	2.1193206198457e-14	2.24320380798668e-12	0.000	0.000	0.000	0.000	0.000	0.000	0.000	0.000	0.000	0.000	0.000	0.000	0.000	0.000	0.000	0.000	0.000	0.000	4.759	5.664	24.905	0.000	0.000	0.000	0.000	0.000	0.000
Pdensi_DN30837_c0_g1d143857	FC_3_3	MC_2_3	1101.9279516271	147.785383767086	624.856667697093	2.89869210323785	0.379610177168651	7.6359704707022	2.24125692470715e-14	2.36774919647681e-12	10.330	25.766	21.492	40.495	40.115	25.095	36.736	36.959	35.417	26.595	41.205	24.324	10.879	25.561	14.266	16.900	6.744	5.594	4.559	2.858	4.227	19.152	0.835	0.872	0.343	0.858	0.424
Pdensi_DN17223_c0_g1d216017	FC_3_3	MC_2_3	517.918702672616	0.785318257676087	259.352010465146	9.4061163058752	1.23252662254598	7.63157252250292	2.31907319894731e-14	2.44529955956682e-12	42.430	61.403	44.257	30.336	39.773	24.311	24.146	25.587	32.142	7.291	25.868	10.130	26.182	38.758	24.729	60.199	2.557	0.546	0.000	0.037	0.046	0.000	0.000	0.000	0.000	0.000	0.000
Pdensi_DN17028_c1_g1	FC_3_3	MC_2_3	1.13847054229793	165.087159402769	83.1128149725333	-7.18589243342696	0.94173330988817	-7.63049619034956	2.33851876629558e-14	2.45806402780321e-12	1.852	0.796	3.177	1.255	0.170	0.038	0.030	0.102	0.091	0.032	0.077	0.000	0.491	0.110	0.000	8.273	6.580	5.828	4.303	4.164	4.528	3.479	0.000	0.000	0.000	0.000	0.000
Pdensi_DN23015_c0_g1	FC_3_3	MC_2_3	220.711223348188	23.2222633184921	121.96674333334	3.25044110829401	0.425984994652392	7.63041221897123	2.34004256293402e-14	2.45806402780321e-12	1.173	4.681	2.984	7.352	5.525	4.174	6.752	6.432	8.067	5.573	7.108	5.790	1.907	4.955	2.326	4.809	2.367	3.175	0.543	0.637	0.628	1.151	0.090	0.186	2.079	6.446	6.118
Pdensi_DN26834_c0_g2	FC_3_3	MC_2_3	245.934341789091	19.0914655550482	132.51290367207	3.68153273956889	0.482949841077561	7.6230126328536	2.47822616092858e-14	2.59829598418869e-12	2.234	4.513	1.827	4.504	2.712	2.961	5.798	3.732	5.048	7.357	5.593	7.688	2.147	3.759	2.135	2.061	1.392	0.595	0.541	0.653	0.330	0.030	0.066	0.229	0.047	0.068	0.024
Pdensi_DN10242_c0_g2d266732	FC_3_3	MC_2_3	6.17902678756956	1412.95733809042	709.568182438995	-7.83525920619182	1.02860502273934	-7.61736432642072	2.58907808896944e-14	2.70939694431155e-12	0.067	0.270	0.217	0.398	0.221	0.323	0.547	0.104	0.332	0.313	0.127	0.079	0.056	0.250	0.170	0.162	0.222	0.105	2.678	56.151	50.810	0.100	0.000	0.000	0.000	0.019	0.000
Pdensi_DN20339_c0_g1d119909	FC_3_3	MC_2_3	194.468709831287	5.43383623678625	99.9512730340366	5.17819564347342	0.68032871601958	7.61131423904851	2.7132265610795e-14	2.83396769787481e-12	29.741	31.803	8.824	17.605	12.813	11.566	14.608	5.922	4.790	6.437	5.936	3.838	33.778	40.713	21.715	8.795	1.526	0.807	0.113	0.086	0.213	0.000	0.000	0.000	0.000	0.000	0.000
Pdensi_GG_5506_c0_g1	FC_3_3	MC_2_3	1477.23945753082	126.545022955613	801.892240243215	3.54394491701224	0.465972158374585	7.60548640797406	2.83834335018189e-14	2.95907964720185e-12	13.003	29.250	17.642	99.172	64.596	71.851	58.691	29.834	49.380	39.318	41.809	42.711	11.258	34.949	23.212	11.064	7.527	7.025	5.626	1.797	2.637	12.842	60.494	6.421	0.000	0.238	0.874
Pdensi_DN22079_c0_g2d541921	FC_3_3	MC_2_3	1717.54783843593	383.781017918541	1050.66442817723	2.1618295677575	0.284304151889783	7.6039324553923	2.87265224466889e-14	2.98922910780621e-12	254.058	52.210	30.928	52.125	28.354	38.848	38.734	33.457	50.523	51.696	36.749	55.736	101.012	36.707	22.595	11.385	12.960	8.420	11.878	8.761	9.635	1.651	13.427	6.905	131.029	112.133	56.379
Pdensi_DN16375_c0_g1d278578	FC_3_3	MC_2_3	2188.27845943027	67.8777606783475	1128.07811005431	5.01038728118425	0.660620414216189	7.58436641278934	3.3411571037777e-14	3.47023588851728e-12	20.585	7.430	19.677	60.528	21.490	34.188	103.271	27.238	55.766	91.849	35.927	55.228	18.591	13.006	6.513	19.389	1.318	0.838	2.966	0.498	1.915	0.111	0.019	1.159	4.406	9.207	16.473
Pdensi_DN19239_c0_g1d357751	FC_3_3	MC_2_3	0	442.510401772714	221.255200886357	-11.4681153877089	1.51273636159856	-7.58104034439296	3.42794973048558e-14	3.55372665237237e-12	0.000	0.000	0.000	0.000	0.000	0.000	0.000	0.000	0.036	0.000	0.000	0.000	0.000	0.000	0.000	0.000	0.000	0.000	2.525	20.348	11.642	0.258	0.000	0.000	0.000	0.000	0.000
Pdensi_GG_83776_c1_g1	FC_3_3	MC_2_3	22.6238062613972	317.311652755198	169.967729508298	-3.80987730098847	0.503116096452672	-7.57256094140264	3.65937453133628e-14	3.78656510506537e-12	1.009	0.325	1.015	0.959	0.501	0.601	0.824	0.542	0.716	0.671	0.561	0.651	0.420	0.525	0.420	2.878	4.629	2.967	6.101	12.438	6.433	58.395	3.864	3.303	0.122	0.294	0.110
Pdensi_DN36359_c0_g1d569102	FC_3_3	MC_2_3	438.751495982917	41.9431183688255	240.347307175871	3.39066528269839	0.448068157588949	7.56729802212131	3.81066999201534e-14	3.93577634575692e-12	15.869	8.800	13.769	10.867	5.807	10.093	13.203	7.771	11.660	13.547	14.151	8.932	14.830	14.325	10.466	23.506	5.633	3.783	0.792	1.106	1.373	0.000	0.582	0.000	0.000	0.000	0.000
Pdensi_DN17686_c1_g1	FC_3_3	MC_2_3	0	245.081095946509	122.540547973255	-10.6154582590631	1.40471243859991	-7.55703300359727	4.12367364200992e-14	4.24325252702775e-12	0.000	0.000	0.000	0.000	0.000	0.000	0.000	0.000	0.000	0.000	0.000	0.000	0.000	0.000	0.000	0.000	0.000	0.000	3.051	8.083	8.008	0.043	0.000	0.000	0.000	0.000	0.000
Pdensi_GG_100193_c0_g1	FC_3_3	MC_2_3	3.05777279263419	1502.78171650971	752.919744651171	-8.93471165562904	1.18256368991354	-7.5553745915218	4.1765607194439e-14	4.28971457745402e-12	0.000	0.000	0.000	0.000	0.000	0.161	0.000	0.000	0.000	0.249	0.000	0.000	0.000	0.000	0.148	34.644	120.579	41.114	74.181	29.565	16.398	0.000	0.000	0.000	2.749	1.917	0.000
Pdensi_GG_65836_c0_g1	FC_3_3	MC_2_3	665.866723443586	8777.61508963439	4721.74090653899	-3.7204703754124	0.492646412009575	-7.55200948330482	4.28593270933264e-14	4.39391286243468e-12	7.827	8.947	7.602	13.734	13.550	10.448	16.512	23.843	17.288	24.419	14.956	16.306	7.262	14.838	9.262	14.547	67.745	53.883	234.310	106.823	346.601	33.368	12.750	16.572	10.735	14.879	11.913
Pdensi_DN15855_c0_g1d468400	FC_3_3	MC_2_3	826.03297995435	8.66816106393048	417.35057050914	6.57192182232797	0.8707723312867	7.54723317014098	4.44602188887723e-14	4.54962568307745e-12	0.094	1.088	0.237	2.276	21.348	11.033	6.125	12.627	34.397	23.972	14.314	31.209	24.940	14.235	8.117	0.017	0.044	0.228	0.021	0.546	0.081	0.169	3.988	24.700	0.029	0.379	0.000
Pdensi_GG_64585_c0_g1	FC_3_3	MC_2_3	754.646908546574	53.512390956069	404.079649751321	3.81919269042158	0.506258494664387	7.54395774228625	4.55918928026548e-14	4.65683821457393e-12	3.451	23.491	10.023	9.316	7.178	4.730	17.745	7.406	7.044	30.911	10.958	21.309	7.571	17.069	4.878	5.438	5.523	4.978	1.103	1.542	1.534	0.000	0.000	0.000	6.248	4.638	1.001
Pdensi_DN22388_c3_g1	FC_3_3	MC_2_3	0	183.155590656926	91.5777953284632	-10.195897150161	1.35157464488258	-7.54371738828138	4.56760427377261e-14	4.65685727640166e-12	0.000	0.000	2.315	2.934	0.000	0.000	0.023	0.000	0.000	0.000	0.000	0.000	0.000	0.000	0.100	4.150	40.512	36.510	6.531	4.345	3.624	14.187	0.000	0.000	0.000	0.000	0.000
Pdensi_DN39042_c0_g1d510956	FC_3_3	MC_2_3	1148.26965309216	121.048352576063	634.659002834113	3.24776780160055	0.430557738317792	7.54316439483756	4.58702306633853e-14	4.66807450143732e-12	20.305	50.030	48.001	29.877	29.089	20.297	32.697	35.827	50.341	29.612	35.394	31.216	27.649	36.186	36.329	13.556	10.899	11.559	1.717	3.497	4.212	5.458	0.509	20.371	0.000	0.000	0.019
Pdensi_GG_142261_c0_g1	FC_3_3	MC_2_3	293.614984727285	0	146.807492363642	10.4519945503403	1.38577463069383	7.54234802603307	4.61583895188355e-14	4.6887962598593e-12	0.007	0.268	0.474	0.472	1.193	9.790	4.506	10.813	12.427	4.186	12.657	7.759	0.229	1.797	3.033	0.104	0.016	0.036	0.000	0.000	0.010	0.000	0.000	0.015	0.847	0.727	1.374
Pdensi_DN22925_c2_g2	FC_3_3	MC_2_3	0.564809743955927	1037.17474701302	518.869778378486	-10.8404305869717	1.43829647362961	-7.53699309267956	4.8093179288607e-14	4.87640219905669e-12	0.000	0.000	0.000	0.000	0.000	0.000	0.000	0.000	0.000	0.031	0.034	0.000	0.000	0.015	0.015	0.000	0.015	0.000	2.030	32.114	46.088	0.387	0.049	0.000	0.000	0.000	0.016
Pdensi_GG_67993_c0_g1	FC_3_3	MC_2_3	429.61962591632	17.4690261156316	223.544326015976	4.61410681817738	0.612583522236992	7.53220850820129	4.98892072356194e-14	5.04927938122109e-12	1.936	8.024	3.131	10.648	10.241	6.739	15.302	11.580	15.246	10.869	12.089	13.093	3.011	8.067	4.829	2.050	2.704	0.482	0.873	0.169	0.346	0.219	0.237	0.196	0.297	0.488	0.871
Pdensi_DN16094_c0_g1d346425	FC_3_3	MC_2_3	0.562367333026788	317.024321521554	158.79334442729	-9.13110281699076	1.21356764476873	-7.52418116645725	5.30517422201218e-14	5.35957883197562e-12	0.068	0.000	0.406	0.238	0.000	0.000	0.000	0.000	0.032	0.016	0.000	0.032	0.000	0.000	0.000	0.383	3.269	2.605	5.103	13.429	6.380	17.018	0.000	0.000	0.000	0.000	0.000
Pdensi_DN13256_c1_g1	FC_3_3	MC_2_3	719.12387573609	159.029961548208	439.076918642149	2.17713938829129	0.289473315023459	7.52103656986433	5.43436450431406e-14	5.48011197277765e-12	22.306	27.565	14.933	27.950	21.823	20.618	22.853	19.369	21.935	17.603	22.102	20.584	19.464	25.360	24.079	15.311	6.298	7.825	4.783	3.356	4.395	27.635	13.613	7.222	4.233	8.866	5.398
Pdensi_GG_18987_c0_g1	FC_3_3	MC_2_3	0.277979344784926	1630.42598687453	815.351983109657	-12.3878284862636	1.64961915945594	-7.50950812813623	5.93499339654227e-14	5.97409326229445e-12	0.000	0.000	0.000	0.000	0.000	0.000	0.012	0.057	0.000	0.026	0.000	0.000	0.000	0.013	0.000	0.000	0.024	0.694	58.620	1.381	68.167	30.425	0.108	0.000	0.017	0.000	0.000
Pdensi_GG_117653_c0_g1	FC_3_3	MC_2_3	6.19184407448343	1668.73175490321	837.461799488845	-8.07287189589766	1.07658010814556	-7.49862628411682	6.4490103411462e-14	6.47019892535887e-12	0.091	0.262	0.061	0.190	0.200	0.179	0.083	0.189	0.231	0.284	0.115	0.126	0.067	0.227	0.051	0.055	0.000	0.019	2.364	28.117	97.896	0.341	0.037	0.031	0.047	0.068	0.073
Pdensi_DN24208_c0_g6	FC_3_3	MC_2_3	13.5777074285104	1017.42311849123	515.500412959869	-6.22750190934917	0.830490593891627	-7.49858210936199	6.45118368231696e-14	6.47019892535887e-12	0.000	0.000	0.000	0.233	0.000	1.404	1.635	0.193	0.219	0.435	0.466	0.217	0.410	0.638	0.205	0.000	0.990	0.899	10.994	60.337	8.728	1.121	6.969	31.480	0.000	0.000	0.000
Pdensi_DN21628_c0_g2d419422	FC_3_3	MC_2_3	52.374117230139	691.079061755685	371.726589492912	-3.72175111985215	0.496656490891328	-7.49361216073686	6.70035236925736e-14	6.70797190354009e-12	7.232	3.862	3.821	3.904	3.263	2.798	2.772	1.627	2.579	1.449	1.628	1.320	4.020	3.345	2.046	3.402	4.853	4.202	19.762	9.052	25.461	2.480	1.368	1.552	16.262	34.084	42.315
Pdensi_DN15954_c0_g1d526628	FC_3_3	MC_2_3	898.87914946976	47.3730716385477	473.126110554154	4.2434528292745	0.566393451342409	7.49205842549396	6.78017260053379e-14	6.77565248546677e-12	38.351	42.544	21.641	23.289	25.026	25.086	16.842	22.832	27.857	23.550	21.862	30.102	18.776	38.996	13.996	5.213	4.066	1.642	1.023	2.237	0.508	0.603	1.164	1.914	11.340	16.297	24.878
Pdensi_DN21948_c1_g4	FC_3_3	MC_2_3	1.12717707698272	240.749002675017	120.938089876	-7.73397339984347	1.03241008099917	-7.49118353470407	6.82552907988357e-14	6.80871077981264e-12	0.666	0.365	3.765	3.557	0.000	0.033	0.000	0.000	0.000	0.054	0.019	0.018	0.034	0.000	0.000	9.052	5.558	1.558	2.878	5.208	10.639	0.578	0.000	0.000	0.000	0.000	0.000
Pdensi_DN15782_c0_g2d468050	FC_3_3	MC_2_3	200.167685362934	11.222027509188	105.694856436061	4.14942091689399	0.554248362881828	7.48657315886145	7.06951454836114e-14	7.03943420818229e-12	0.421	1.979	0.581	4.816	2.489	2.228	4.873	3.158	2.802	7.058	4.976	4.704	0.855	3.601	1.350	0.314	0.761	0.248	0.334	0.353	0.190	0.080	0.187	0.044	0.000	0.000	0.000
Pdensi_DN39110_c0_g4	FC_3_3	MC_2_3	2.55888666190858	854.528841532554	428.543864097232	-8.38554232939662	1.12106763724377	-7.47996111101123	7.43446078502532e-14	7.38956090537382e-12	0.000	0.033	0.000	0.115	0.018	0.000	0.150	0.111	0.000	0.054	0.116	0.055	0.017	0.088	0.017	0.042	0.289	0.811	43.916	1.355	22.732	4.020	4.218	4.564	0.000	0.052	0.441
Pdensi_GG_113498_c0_g1	FC_3_3	MC_2_3	1.69595305346644	1790.83064022684	896.263296640153	-10.0436971100856	1.34304695725904	-7.47829184661075	7.52948416204307e-14	7.46565485120353e-12	0.024	0.038	0.212	0.059	0.014	0.025	0.000	0.123	0.097	0.041	0.030	0.070	0.026	0.000	0.040	0.021	13.685	20.922	77.806	0.426	63.299	0.443	0.000	0.000	0.037	0.040	0.142
Pdensi_GG_104441_c0_g1	FC_3_3	MC_2_3	603.22188523888	127.002354492692	365.112119865786	2.24784548978951	0.300588673882455	7.4781443384275	7.53793829521299e-14	7.46565485120353e-12	14.285	24.449	12.932	13.208	12.712	10.907	14.859	14.187	16.134	17.011	13.415	20.240	15.763	22.636	14.106	9.246	6.272	10.704	3.337	3.467	3.172	5.971	7.739	4.138	308.845	96.292	75.100
Pdensi_GG_98981_c0_g1	FC_3_3	MC_2_3	300.711642279822	4.71190954605652	152.711775912939	6.01685435631865	0.804746529395025	7.47670743089984	7.62078143992126e-14	7.53424957223445e-12	0.139	0.000	0.000	0.176	0.000	0.456	12.991	2.042	17.237	7.545	10.554	7.053	0.155	0.000	0.000	0.000	0.300	0.170	0.000	0.161	0.200	1.484	18.732	113.889	0.000	0.313	0.000
Pdensi_DN22135_c0_g1d222216	FC_3_3	MC_2_3	16.3782506283291	803.656638182253	410.017444405291	-5.61616062605882	0.751179866963573	-7.47645254226597	7.63556990352927e-14	7.53543796369118e-12	2.194	1.544	0.991	1.625	1.041	1.076	0.902	0.456	0.547	0.570	0.431	0.371	0.834	1.143	0.583	0.701	0.737	0.530	4.613	24.461	33.293	0.731	0.048	0.279	0.734	1.163	0.855
Pdensi_DN18743_c1_g2	FC_3_3	MC_2_3	1274.33860885449	202.87955867562	738.609083765053	2.65207325708653	0.35503209674188	7.46995350962503	8.02231587885379e-14	7.90304983283957e-12	117.022	46.627	61.029	78.374	23.333	67.773	56.123	25.332	51.531	35.259	26.722	45.158	61.228	41.197	39.941	18.662	6.496	3.489	4.034	5.566	6.293	11.451	13.870	31.426	85.143	279.540	228.356
Pdensi_DN8410_c0_g1d170709	FC_3_3	MC_2_3	604.809017681676	47.1201300517583	325.964573866717	3.68715630107781	0.493768159859933	7.46738368493373	8.18049805750091e-14	8.04459155608463e-12	7.636	28.147	9.810	26.072	29.004	21.922	21.513	23.494	19.772	15.919	20.335	14.333	11.755	29.595	13.818	6.041	4.514	3.413	0.752	0.998	1.921	0.082	0.252	0.000	0.854	0.443	0.715
Pdensi_DN22592_c0_g3	FC_3_3	MC_2_3	349.960483065849	2736.58098040157	1543.27073173371	-2.96715222102668	0.397591626699568	-7.46281365545144	8.46940890430434e-14	8.31396152317578e-12	9.056	9.228	4.300	5.054	9.672	5.018	7.644	6.927	9.128	9.772	11.550	7.929	12.299	15.505	6.795	10.355	24.672	27.395	55.771	106.873	52.763	24.514	23.586	11.301	8.702	12.288	5.633
Pdensi_DN40101_c2_g6	FC_3_3	MC_2_3	568.917888000695	55.248616346347	312.083252173521	3.36513459461008	0.450956885505038	7.46220914409896	8.50836860346295e-14	8.33744960872554e-12	0.229	4.536	0.976	11.846	6.290	20.710	8.511	12.268	10.446	20.429	12.688	14.485	2.703	10.213	8.164	1.687	0.711	0.483	0.959	1.985	1.379	72.296	132.477	2.384	0.592	1.025	0.000
Pdensi_DN16352_c1_g3	FC_3_3	MC_2_3	57.2196716566471	846.499845420482	451.859758538564	-3.88716999120997	0.521040845350919	-7.46039399001815	8.62641376480322e-14	8.43821493187444e-12	1.177	0.915	1.618	3.181	2.448	7.328	2.770	1.486	2.275	1.160	0.977	2.702	1.836	2.950	4.226	4.579	10.527	11.230	31.113	20.558	15.453	54.655	48.752	44.761	2.607	2.095	1.908
Pdensi_DN26586_c0_g2	FC_3_3	MC_2_3	291.185226821679	2257.83446574082	1274.50984628125	-2.95506886139735	0.396143715575814	-7.45958788492205	8.67935210705656e-14	8.47198691710613e-12	1.141	2.489	3.126	12.802	56.706	39.497	10.793	20.380	12.682	5.347	8.730	10.425	15.543	40.844	31.777	8.775	30.141	22.611	51.480	81.514	44.899	25.558	20.897	5.441	1.019	1.653	0.391
Pdensi_GG_14504_c2_g1	FC_3_3	MC_2_3	0	158.479699098771	79.2398495493853	-9.98678499598725	1.33881813145142	-7.45940375423548	8.69148902120943e-14	8.47198691710613e-12	0.000	0.000	0.000	0.000	0.000	0.000	0.000	0.000	0.000	0.000	0.000	0.000	0.000	0.000	0.000	0.000	1.000	6.168	3.921	4.687	3.892	2.306	1.015	2.392	0.000	0.000	0.000
Pdensi_DN5196_c0_g1d449159	FC_3_3	MC_2_3	358.811505484305	0	179.405752742152	10.7413118443666	1.44060292334486	7.45612248198615	8.91059166581114e-14	8.65513389773876e-12	0.036	0.076	0.000	4.015	2.867	2.316	11.729	10.916	13.230	6.164	18.734	5.021	0.059	1.322	1.336	0.000	0.000	0.000	0.000	0.000	0.000	0.000	0.000	0.000	0.000	0.000	0.000
Pdensi_GG_106765_c0_g1	FC_3_3	MC_2_3	1.41797370868151	968.266169903469	484.842071806075	-9.41661939564431	1.26325752988845	-7.45423571429323	9.03902699488086e-14	8.76453766113772e-12	0.040	0.086	0.040	0.100	0.111	0.128	0.115	0.124	0.139	0.015	0.033	0.079	0.059	0.259	0.060	0.060	0.000	0.067	1.683	61.544	12.569	139.465	3.889	1.243	3.704	2.753	4.068
Pdensi_DN16905_c1_g1	FC_3_3	MC_2_3	682.958079620789	158.247055126302	420.602567373545	2.10847627414812	0.283118705146477	7.44732239806361	9.52536490710657e-14	9.21998802518066e-12	1.817	2.501	2.313	3.550	3.478	2.542	13.329	11.775	16.858	16.482	21.332	19.447	4.061	3.731	2.597	2.993	4.278	3.824	4.590	4.514	3.415	5.551	2.537	2.709	1.773	1.568	2.404
Pdensi_DN46603_c0_g1d157411	FC_3_3	MC_2_3	282.916360577039	30.4293145690772	156.672837573058	3.21361880119205	0.431622787184868	7.44543359759091	9.66265241941287e-14	9.33657998498077e-12	4.248	6.061	2.917	5.940	9.793	3.642	3.962	8.689	5.326	9.782	6.776	7.109	4.718	5.937	3.230	4.405	3.840	3.818	0.989	0.777	0.643	3.400	0.273	0.000	0.331	1.507	2.435
Pdensi_DN3975_c0_g1d448203	FC_3_3	MC_2_3	7.35839160153824	155.449985991218	81.4041887963783	-4.40010812943239	0.591010330306936	-7.44506128538775	9.68994249242863e-14	9.33906572012456e-12	0.255	0.555	1.467	0.831	0.396	0.582	0.439	0.526	0.204	0.217	0.220	0.206	0.380	0.250	0.272	0.859	2.477	3.421	2.975	4.004	5.178	0.910	0.641	0.955	0.538	0.313	0.312
Pdensi_GG_76901_c1_g1	FC_3_3	MC_2_3	0	243.683534545433	121.841767272717	-10.6073661765526	1.4247753776677	-7.44493928152831	9.69890170887212e-14	9.33906572012456e-12	0.000	0.000	0.000	0.000	0.000	0.000	0.000	0.000	0.000	0.000	0.000	0.000	0.000	0.000	0.000	0.000	0.314	0.357	2.921	9.829	6.324	0.000	0.000	0.000	0.000	0.000	0.000
Pdensi_DN24754_c2_g2	FC_3_3	MC_2_3	183.431594976581	0	91.7157974882904	9.77336640946941	1.31287034826029	7.44427385569356	9.74790999470191e-14	9.3699884235035e-12	8.001	13.000	4.988	7.229	10.131	7.799	9.608	6.864	12.751	4.941	5.196	5.226	4.048	7.441	5.609	0.194	0.117	2.408	0.000	0.000	0.000	4.091	0.000	0.652	0.000	0.607	0.780
Pdensi_DN17899_c0_g1d216510	FC_3_3	MC_2_3	1073.12850233956	9044.95564845264	5059.0420753961	-3.07526317729973	0.413128082118076	-7.44384928163945	9.77930677033136e-14	9.3839046955517e-12	6.966	11.441	10.358	8.965	16.662	15.090	14.538	22.505	28.283	25.833	24.544	39.918	9.337	16.835	16.922	7.233	12.289	9.628	145.171	229.195	331.757	526.938	4.244	3.058	0.359	0.505	0.528
Pdensi_GG_61569_c0_g1	FC_3_3	MC_2_3	21.2549726465043	317.666383705142	169.460678175823	-3.90153009391987	0.524326077789224	-7.44103766566473	9.98974556161352e-14	9.56927906880433e-12	0.457	1.732	0.114	1.014	1.940	1.499	0.762	0.359	1.217	0.538	0.723	0.539	1.019	3.564	0.511	0.923	6.064	6.309	8.244	5.040	11.627	2.612	0.841	0.460	0.172	0.000	0.000
Pdensi_DN18484_c0_g2d354240	FC_3_3	MC_2_3	0	268.634098141918	134.317049070959	-10.7479804097407	1.44465708769239	-7.43981426548004	1.00826961536464e-13	9.64166511671883e-12	0.000	0.000	0.000	0.000	0.000	0.000	0.000	0.000	0.000	0.000	0.000	0.000	0.000	0.000	0.000	0.000	0.000	0.000	2.719	10.892	7.397	1.982	0.000	0.000	0.000	0.000	0.000
Pdensi_GG_110272_c0_g1	FC_3_3	MC_2_3	1247.12279881579	124.59014940585	685.85647411082	3.32381770623608	0.446931198161606	7.43697848775869	1.0301431832192e-13	9.83143469936021e-12	6.778	13.659	33.437	25.202	34.502	19.148	30.498	36.231	52.208	23.088	47.032	34.430	5.450	18.300	9.821	18.358	11.911	13.832	3.951	1.976	3.870	0.819	0.000	0.000	0.000	0.000	0.000
Pdensi_GG_73590_c0_g1	FC_3_3	MC_2_3	0	319.94792305849	159.973961529245	-11.0004661069285	1.47919665490237	-7.43678406145023	1.03165984440576e-13	9.83143469936021e-12	0.000	0.138	0.000	0.000	0.000	0.000	0.000	0.000	0.000	0.000	0.000	0.000	0.000	0.000	0.000	25.255	26.132	21.815	5.821	16.248	3.200	0.000	0.223	0.000	2.440	0.000	0.000
Pdensi_DN22479_c0_g1d67747	FC_3_3	MC_2_3	303.019999867577	40.7863767845433	171.90318832606	2.89191033804235	0.388899598980819	7.43613607630637	1.03673044423053e-13	9.86280971326892e-12	1.838	3.450	2.655	3.920	7.080	5.445	5.261	9.414	8.996	7.332	10.316	7.715	3.193	4.113	4.237	3.128	1.238	1.258	1.243	1.000	0.969	0.902	0.166	0.114	0.299	0.421	0.382
Pdensi_DN36465_c0_g1d376336	FC_3_3	MC_2_3	775.313210046117	91.9746968919526	433.643953469035	3.0745581631964	0.413624915799782	7.43320347917499	1.05998649569308e-13	1.00667861319564e-11	2.742	8.514	6.226	14.350	16.662	11.941	14.197	20.528	20.642	16.620	29.331	18.948	4.877	9.704	7.523	6.053	0.590	0.892	2.222	3.176	1.837	0.835	0.000	0.000	0.000	0.205	0.000
Pdensi_DN16569_c0_g1d471007	FC_3_3	MC_2_3	6230.9065488646	1145.41314983037	3688.15984934749	2.44342487550289	0.329005565713645	7.42669769188512	1.11342436873146e-13	1.05382006421421e-11	364.707	255.806	179.017	137.303	133.276	118.422	193.860	193.220	255.668	157.200	203.246	161.344	250.819	186.580	84.481	239.184	99.685	50.265	42.202	21.729	26.752	7.310	29.164	26.820	15.194	21.391	36.051
Pdensi_GG_122220_c0_g1	FC_3_3	MC_2_3	313.823433613142	11.9982002553245	162.910816934233	4.70423726075774	0.633657509087289	7.42394305014022	1.13684056806468e-13	1.07310579531302e-11	1.827	8.940	5.364	5.533	11.698	3.075	9.239	10.809	6.670	9.060	12.205	4.900	2.859	10.553	3.773	3.364	0.000	1.588	0.297	0.466	0.192	5.970	0.328	1.079	0.000	0.151	0.323
Pdensi_DN4126_c0_g1d448360	FC_3_3	MC_2_3	48.4170880221879	458.59311444214	253.505101232164	-3.2431457835014	0.436855181386865	-7.42384644084003	1.13767053286705e-13	1.07310579531302e-11	0.914	1.486	1.373	2.125	1.851	0.499	1.694	1.599	0.723	1.259	1.349	1.437	0.509	1.760	0.509	3.687	6.243	11.735	8.598	10.422	16.837	1.857	1.118	4.598	0.455	3.082	1.287
Pdensi_DN25882_c0_g1d228169	FC_3_3	MC_2_3	304.394109359896	21.9759140318991	163.185011695898	3.797881181782	0.511696829428329	7.42213155009191	1.15250254826512e-13	1.08525040465923e-11	1.939	7.935	5.531	11.447	11.005	6.768	12.892	9.803	10.026	6.912	11.451	7.126	2.880	7.545	4.599	5.882	2.455	1.419	0.412	0.553	0.757	3.285	0.152	0.444	0.415	0.482	1.127
Pdensi_DN24678_c0_g4	FC_3_3	MC_2_3	358.727131744096	6964.95993337602	3661.84353256006	-4.27917387737633	0.576781395430089	-7.41905670203782	1.17957408984093e-13	1.10698337977745e-11	2.430	1.736	24.419	4.001	2.482	1.392	3.458	6.572	14.568	5.227	9.793	15.246	1.075	1.288	0.771	32.092	98.621	231.056	93.942	143.918	303.872	102.047	45.148	7.951	0.000	0.395	0.784
Pdensi_DN12992_c0_g2d390714	FC_3_3	MC_2_3	265.621922845861	0	132.81096142293	10.3075671061706	1.39104668549792	7.40993613918931	1.26360249168476e-13	1.18383758439716e-11	7.257	14.282	7.774	15.925	27.088	23.622	16.494	9.792	10.671	12.005	5.052	5.085	9.955	29.810	10.269	2.706	3.179	1.493	0.000	0.000	0.000	0.000	0.000	0.000	0.000	0.000	0.000
Pdensi_DN18675_c1_g1	FC_3_3	MC_2_3	1153.54985492066	166.2975513242	659.923703122428	2.79568539231585	0.377341957099429	7.40889090046032	1.27360022365322e-13	1.19119206078378e-11	2.930	9.018	9.953	19.227	21.800	15.783	31.181	32.619	43.774	27.159	41.371	28.038	6.447	16.930	10.017	8.636	3.702	4.001	3.485	3.824	5.707	0.882	0.203	0.225	0.687	1.403	1.477
Pdensi_GG_37273_c0_g1	FC_3_3	MC_2_3	6.77191351628237	160.100763626444	83.4363385713633	-4.56205124547872	0.615847368295968	-7.40776283269957	1.28447744105396e-13	1.19744293110547e-11	1.130	0.675	8.985	10.224	0.075	0.168	0.034	0.293	0.073	0.256	0.158	0.148	1.775	0.180	0.810	3.827	89.028	48.500	5.802	3.243	3.631	3386.968	1817.831	1519.957	0.679	0.422	0.489
Pdensi_DN20466_c0_g2d490759	FC_3_3	MC_2_3	669.649918788047	95.0753480641117	382.362633426079	2.8161335659932	0.3801604480521	7.40775001824296	1.2846015253552e-13	1.19744293110547e-11	2.272	9.486	3.348	7.381	5.585	2.533	27.722	18.963	18.786	22.296	21.077	12.507	3.355	3.119	3.494	6.145	3.377	2.460	2.512	2.632	2.320	1.257	0.000	0.000	0.000	0.000	0.000
Pdensi_DN16265_c0_g1d278204	FC_3_3	MC_2_3	933.924903046021	221.762746647646	577.843824846833	2.07490544269736	0.280360295274557	7.40085339354277	1.35312057229504e-13	1.25919675002013e-11	23.917	47.716	28.297	46.267	59.749	86.844	36.959	29.037	37.758	24.291	24.506	29.618	43.917	79.098	56.682	10.839	8.517	7.471	4.771	6.708	5.966	24.276	141.334	170.354	8.369	12.454	2.160
Pdensi_DN9202_c0_g1d453502	FC_3_3	MC_2_3	176.754051631997	10.5342397332738	93.6441456826354	4.06395345037236	0.549200504311865	7.39976277965076	1.36427992968717e-13	1.2674549035216e-11	0.322	0.514	0.315	0.826	0.896	0.990	2.104	3.688	4.196	3.662	5.900	5.251	0.305	0.664	0.157	0.033	0.000	0.060	0.325	0.293	0.227	0.385	0.112	0.987	0.130	0.431	0.078
Pdensi_GG_25304_c0_g1	FC_3_3	MC_2_3	7650.08580315731	1255.01829375619	4452.55204845675	2.60782191188333	0.35287964159039	7.39011720860449	1.46699440474768e-13	1.36060051288496e-11	127.990	224.946	179.087	321.379	242.323	199.388	235.991	229.176	268.865	210.710	227.871	202.095	105.902	192.187	108.335	123.391	48.578	32.987	21.645	45.979	30.844	89.191	21.064	25.239	19.426	32.046	37.848
Pdensi_GG_29811_c0_g1	FC_3_3	MC_2_3	1.41400747615372	276.050446233525	138.732226854839	-7.60865314094526	1.02961488431616	-7.38980492303073	1.47044385747146e-13	1.36152299944808e-11	0.126	0.335	0.155	0.037	0.129	2.060	0.065	0.050	0.084	0.042	0.038	0.021	0.120	0.639	0.749	0.082	5.933	4.881	14.271	2.414	5.337	6.032	5.559	6.333	0.178	0.040	0.201
Pdensi_GG_59008_c0_g1	FC_3_3	MC_2_3	0	186.50633270717	93.2531663535848	-10.2221390473198	1.38433302879531	-7.38416178382702	1.53416809006751e-13	1.41815941299023e-11	0.000	0.000	0.000	0.000	0.000	0.000	0.000	0.000	0.000	0.000	0.000	0.000	0.000	0.000	0.000	7.311	12.727	10.660	6.704	5.258	2.833	0.000	0.000	0.000	0.000	0.233	0.002
Pdensi_DN17635_c0_g1	FC_3_3	MC_2_3	731.8044508812	4008.33711371234	2370.07078229677	-2.45341355092585	0.332559617890134	-7.37736459553058	1.61453433173972e-13	1.48996535176839e-11	110.346	58.835	115.401	67.653	38.805	38.082	40.449	22.200	36.080	28.451	17.245	15.405	47.715	15.391	16.424	127.483	121.609	77.858	112.928	107.106	96.017	43.074	120.128	31.466	0.138	0.000	0.027
Pdensi_DN16639_c0_g1d279263	FC_3_3	MC_2_3	4.23713760660287	1069.31609831802	536.776617962309	-7.97875900260565	1.08299936178493	-7.36727950555351	1.74145126773516e-13	1.60175972906128e-11	0.045	0.019	0.141	0.122	0.064	0.190	0.039	0.147	0.176	0.145	0.090	0.116	0.039	0.051	0.050	0.040	0.887	2.389	39.868	1.084	43.197	0.146	0.011	0.000	0.028	0.000	0.021
Pdensi_GG_103202_c0_g1	FC_3_3	MC_2_3	0	182.615288873754	91.3076444368771	-10.1917085469325	1.38351493171986	-7.36653310583577	1.75122470113291e-13	1.60808237746581e-11	0.000	0.000	0.000	0.000	0.000	0.177	0.000	0.000	0.028	0.000	0.000	0.000	0.000	0.000	0.133	0.000	0.026	0.030	6.167	5.542	2.771	17.323	0.058	0.096	0.000	0.000	0.000
Pdensi_DN19591_c0_g2d359413	FC_3_3	MC_2_3	7.04500803920902	328.308481536897	167.676744788053	-5.54017811270269	0.75300562316004	-7.35741931043349	1.87499672578966e-13	1.71889162648714e-11	0.101	0.202	0.399	0.314	0.105	0.161	0.123	0.195	0.293	0.278	0.111	0.193	0.209	0.158	0.226	0.114	0.056	0.032	3.934	6.368	15.161	0.188	0.185	0.153	0.020	0.099	0.105
Pdensi_DN21734_c0_g2d296754	FC_3_3	MC_2_3	12.9027187993938	6323.93737134581	3168.4200450726	-8.93621883129759	1.21496414327812	-7.35512968077117	1.907418470021e-13	1.74572855780156e-11	0.000	0.034	0.000	0.267	0.081	0.000	0.217	0.082	0.563	0.707	0.186	0.164	0.065	0.139	0.000	0.027	0.202	0.094	1.905	333.907	156.612	8.999	0.000	0.058	0.133	0.000	0.621
Pdensi_DN27223_c0_g1d24577	FC_3_3	MC_2_3	3340.35882163944	212.263411885756	1776.3111167626	3.97721616751658	0.540841514328636	7.35375532784982	1.92714352743544e-13	1.76087580662524e-11	16.430	57.459	37.035	104.036	113.296	67.303	106.638	149.021	101.673	97.411	120.507	60.800	21.250	58.336	32.587	52.911	8.835	5.448	3.948	3.103	9.486	17.670	0.218	0.000	0.000	0.000	0.000
Pdensi_DN17389_c0_g1d57157	FC_3_3	MC_2_3	0	274.469736502517	137.234868251258	-10.7787399638287	1.46687423295452	-7.34810096303796	2.01042623938738e-13	1.83048343963469e-11	0.098	0.000	3.674	2.370	0.000	0.000	0.000	0.000	0.000	0.000	0.000	0.000	0.000	0.000	0.000	1.661	4.420	21.412	2.716	6.401	12.181	16.296	0.000	0.000	0.000	0.000	0.000
Pdensi_DN25422_c3_g1	FC_3_3	MC_2_3	422.076302243861	54.1441165590641	238.110209401463	2.96413471144297	0.403398068823864	7.34791497660144	2.01322484931786e-13	1.83048343963469e-11	9.561	9.926	7.684	24.797	16.325	12.910	13.721	12.062	16.064	11.345	11.951	12.096	6.743	11.138	5.205	4.594	2.137	1.400	1.694	0.883	1.701	0.277	0.109	0.022	0.310	0.735	0.841
Pdensi_DN4111_c0_g1d515670	FC_3_3	MC_2_3	213.86468489542	0	106.93234244771	9.99483386921741	1.36039521204571	7.34700753186828	2.02693450828071e-13	1.83993238351511e-11	3.774	1.592	4.243	0.000	13.921	3.169	8.495	3.801	1.614	5.514	3.945	8.565	2.431	1.898	12.490	0.000	0.000	0.000	0.000	0.000	0.000	0.000	0.000	0.000	0.000	0.000	0.000
Pdensi_DN20191_c0_g2	FC_3_3	MC_2_3	1838.45009111499	285.062150550839	1061.75612083291	2.68885393339265	0.365999515860136	7.34660516441825	2.03304278018246e-13	1.84246162936699e-11	154.507	78.478	49.902	46.790	57.723	50.491	48.215	48.412	63.490	55.257	46.783	52.028	110.672	60.172	51.577	42.907	17.083	11.128	10.600	4.675	7.291	2.543	2.789	2.534	0.048	0.430	0.568
Pdensi_DN24057_c0_g1d365338	FC_3_3	MC_2_3	0	167.924221049733	83.9621105248665	-10.0704366624744	1.37132678296519	-7.34357177849277	2.07967782498969e-13	1.88165042752697e-11	0.000	0.000	0.000	0.000	0.000	0.000	0.000	0.000	0.000	0.000	0.000	0.000	0.000	0.000	0.000	0.000	0.801	2.572	3.831	6.014	3.362	2.257	0.000	0.000	0.000	0.000	0.000
Pdensi_DN21502_c0_g1d221401	FC_3_3	MC_2_3	540.051796052982	86.45817476952	313.254985411251	2.64472048235233	0.360336735868363	7.33958050649183	2.1426435050757e-13	1.93546313879501e-11	3.895	12.040	10.390	15.057	16.996	11.697	16.635	16.538	19.012	13.688	17.877	13.662	4.603	11.965	6.920	8.952	5.244	4.667	1.721	2.540	2.527	10.015	3.012	3.290	0.309	0.741	0.360
Pdensi_DN22884_c1_g1d302828	FC_3_3	MC_2_3	0	347.565262903134	173.782631451567	-11.1195987306314	1.51518756651986	-7.33876054445939	2.15580910148408e-13	1.94418927147336e-11	0.000	0.000	0.070	0.000	0.000	0.000	0.000	0.000	0.000	0.000	0.000	0.000	0.000	0.000	0.000	0.000	9.669	27.096	10.497	2.049	14.685	5.131	0.000	0.285	0.000	0.000	0.085
Pdensi_DN15890_c0_g1d468258	FC_3_3	MC_2_3	544.008541614648	33.5244524647211	288.766497039684	4.02122001991806	0.548146576521703	7.336030529343	2.20021852899542e-13	1.98101818626092e-11	22.025	23.082	15.358	30.344	45.797	18.104	40.565	24.052	14.050	15.371	19.420	10.659	16.832	24.298	11.602	6.885	1.371	1.823	0.458	1.379	0.801	0.652	0.634	0.801	0.000	0.071	0.000
Pdensi_DN90478_c0_g1	FC_3_3	MC_2_3	0	186.349851049708	93.1749255248542	-10.2202059678463	1.39483084989837	-7.32720097823397	2.35009262858084e-13	2.11253140128005e-11	0.875	0.884	0.392	0.836	0.717	1.068	0.000	0.206	1.869	0.000	0.000	0.000	0.000	0.454	0.437	0.900	3.861	0.792	2.823	6.078	5.681	9.360	0.642	0.790	1.165	2.298	1.859
Pdensi_DN21896_c0_g1d221829	FC_3_3	MC_2_3	1109.49227470695	75.3421985726376	592.417236639794	3.87848421277488	0.529388297648895	7.32635048791198	2.36504773602055e-13	2.12253466962634e-11	0.743	7.153	1.378	17.267	25.099	26.983	23.892	18.367	9.628	34.691	39.973	17.825	7.660	18.861	8.538	2.279	2.069	0.574	2.116	2.831	0.995	51.541	106.912	1.150	0.312	0.473	0.000
Pdensi_DN35146_c0_g1	FC_3_3	MC_2_3	351.948073641839	25.363457564768	188.655765603303	3.7896559336274	0.517498799595047	7.32302362168353	2.42445103125431e-13	2.17063894600383e-11	4.893	7.918	5.756	19.966	9.344	13.565	13.810	10.244	14.890	10.456	10.641	8.345	4.182	11.632	8.036	7.432	2.517	1.919	1.098	0.420	0.517	0.088	0.021	0.000	0.907	2.141	1.691
Pdensi_DN32681_c0_g1d505378	FC_3_3	MC_2_3	244.879502634675	0	122.439751317338	10.1901650408423	1.39154553849593	7.32291165394159	2.4264755720433e-13	2.17063894600383e-11	27.032	19.534	37.463	19.541	5.428	1.411	7.403	6.940	4.555	5.849	10.597	3.993	12.509	2.028	0.471	156.523	7.396	0.800	0.000	0.000	0.000	0.000	0.000	0.000	0.000	0.000	0.000
Pdensi_DN22823_c0_g1d302799	FC_3_3	MC_2_3	11.4026994069573	377.053626707668	194.228163057313	-5.04923169378647	0.689756923543583	-7.32030592436297	2.47406281940688e-13	2.20609238187724e-11	0.128	0.000	0.125	0.072	0.103	0.260	0.099	0.065	0.504	0.074	0.460	0.429	0.108	0.069	0.160	1.127	3.394	3.368	7.508	11.143	10.913	21.463	4.728	4.848	0.604	0.510	1.269
Pdensi_DN35668_c2_g1	FC_3_3	MC_2_3	325.055212242788	2367.12690727807	1346.09105976043	-2.86435741269637	0.391380985798555	-7.31859113403803	2.5058781645657e-13	2.23087513067909e-11	0.846	1.719	1.976	22.027	67.780	103.498	16.828	21.929	17.532	6.923	10.534	9.815	26.271	49.971	66.900	5.971	10.305	12.111	38.611	69.791	76.705	18.951	0.512	0.090	0.031	0.022	0.006
Pdensi_DN19874_c1_g1	FC_3_3	MC_2_3	7.97630767181062	526.960710964725	267.468509318268	-6.0475408928721	0.826438722995036	-7.31759140103654	2.5246117909371e-13	2.2439510218068e-11	0.047	0.025	0.047	0.029	0.224	0.176	0.179	0.233	0.492	0.082	0.384	0.205	0.000	0.242	0.053	0.064	0.078	0.091	3.785	21.447	15.858	4.952	0.919	2.036	0.218	0.750	0.168
Pdensi_DN15230_c0_g1	FC_3_3	MC_2_3	0.277979344784926	1537.00778486658	768.642882105681	-12.3027151562097	1.68245837181462	-7.31234446112361	2.62521077962293e-13	2.32963304752363e-11	0.000	0.000	0.000	0.000	0.000	0.000	0.000	0.000	0.100	0.025	0.000	0.000	0.024	0.000	0.000	0.000	0.000	0.000	1.241	86.743	31.889	1.216	0.026	0.000	0.000	0.000	0.000
Pdensi_DN39662_c0_g1d91100	FC_3_3	MC_2_3	19.7906146120256	872.512812746651	446.151713679339	-5.46211467571763	0.748351380655018	-7.29886363132884	2.90208264303565e-13	2.571217406241e-11	0.393	0.213	3.151	3.481	0.000	0.427	1.961	0.413	0.701	0.696	0.745	0.231	1.092	0.680	0.000	8.441	1.688	1.917	33.438	6.372	29.061	12.851	0.000	0.000	0.000	0.000	0.000
Pdensi_GG_136976_c0_g1	FC_3_3	MC_2_3	0	700.175867095977	350.087933547988	-12.1300429648906	1.66235139286621	-7.29691870018895	2.94432578128242e-13	2.60448390442212e-11	0.000	0.000	0.000	0.000	0.000	0.000	0.000	0.000	0.000	0.000	0.000	0.000	0.000	0.000	0.000	0.000	0.000	0.000	1.646	11.277	40.932	0.426	0.000	0.000	0.000	0.000	0.000
Pdensi_DN17780_c0_g1	FC_3_3	MC_2_3	2948.7809890337	17173.1921908798	10060.9865899567	-2.54194419741068	0.348773500524698	-7.28823776343833	3.14035417365329e-13	2.76905347429781e-11	138.930	94.576	87.770	128.436	110.881	146.643	90.086	79.337	97.098	88.327	71.114	87.846	93.136	103.970	91.760	76.196	149.147	173.243	290.824	467.201	584.444	475.688	588.555	654.846	102.833	121.309	97.830
Pdensi_DN22501_c3_g4	FC_3_3	MC_2_3	38.2962917245102	700.576350034348	369.436320879429	-4.1935649772776	0.57553047652537	-7.28643425209256	3.18265998180705e-13	2.80190270747563e-11	8.429	11.926	6.439	8.890	27.487	57.435	5.192	4.615	4.585	0.705	0.992	1.516	21.848	27.635	43.337	9.415	12.924	7.058	10.118	30.501	14.339	19.358	25.041	10.130	0.000	0.000	0.000
Pdensi_GG_149683_c0_g1	FC_3_3	MC_2_3	1152.36562420364	163.951337780969	658.158480992307	2.81396863531469	0.386398908693014	7.28254809215916	3.27573104351226e-13	2.87926895192267e-11	9.926	20.938	14.596	28.275	32.360	28.453	31.540	37.633	38.571	24.799	45.628	25.945	16.919	21.885	21.854	9.315	4.449	4.538	3.707	4.304	4.854	2.873	0.441	0.104	0.000	0.288	0.988
Pdensi_DN17104_c0_g1d56860	FC_3_3	MC_2_3	18.9514783987502	1208.89413725137	613.92280782506	-5.99499421463662	0.823387271862011	-7.28089250284319	3.3161885653354e-13	2.90939192546459e-11	3.298	1.054	1.309	0.613	0.340	1.477	0.449	0.334	0.767	0.542	0.488	0.536	1.946	0.844	1.395	0.656	0.972	0.927	11.620	9.607	72.081	16.587	18.403	21.698	3.143	6.170	3.588
Pdensi_DN19038_c1_g6	FC_3_3	MC_2_3	1892.63862458537	462.845787112557	1177.74220584896	2.03167452387638	0.279048667586136	7.28071752304371	3.32049310138126e-13	2.90939192546459e-11	0.857	1.019	3.563	3.365	2.770	0.475	25.800	45.827	80.969	52.875	63.964	41.354	1.150	1.172	0.183	9.417	19.363	13.708	12.717	12.543	11.231	0.221	3.033	0.060	0.000	0.000	0.018
Pdensi_DN37196_c2_g1	FC_3_3	MC_2_3	1321.73207202234	176.049072776463	748.890572399402	2.90857006558864	0.399669908350499	7.27743071174102	3.4023764894811e-13	2.97174814545024e-11	1.606	14.621	9.367	8.748	49.558	41.435	19.610	36.065	23.835	33.026	50.103	27.313	12.188	41.214	28.763	4.029	5.576	3.670	3.542	5.939	4.344	21.732	36.077	2.145	0.048	0.000	0.000
Pdensi_DN9737_c0_g1d454188	FC_3_3	MC_2_3	528.79018854548	61.9263587383838	295.358273641932	3.09436995781492	0.425371997973466	7.27450319380905	3.47697651107481e-13	3.03213126153683e-11	0.613	0.690	1.044	8.664	4.373	7.579	10.253	11.384	16.895	15.293	15.044	13.946	2.718	5.223	5.144	2.242	1.478	1.570	1.060	2.371	1.417	0.394	0.536	0.533	0.045	0.000	0.000
Pdensi_DN21737_c0_g3	FC_3_3	MC_2_3	1.41400747615372	230.859738792644	116.136873134399	-7.34989071352309	1.01041436359083	-7.27413522448645	3.48646613956271e-13	3.0356337754877e-11	0.000	0.000	0.000	0.024	0.000	0.102	0.062	0.079	0.022	0.044	0.048	0.023	0.011	0.022	0.011	0.009	10.977	49.360	4.626	2.460	10.908	0.369	0.490	0.504	0.000	0.075	0.114
Pdensi_DN22069_c0_g1d541929	FC_3_3	MC_2_3	1315.28329791937	212.517392729407	763.900345324389	2.62955826999352	0.361561113584605	7.27279060495042	3.52135956681625e-13	3.06120949301458e-11	10.453	33.845	27.473	27.352	36.496	16.870	38.534	47.985	47.934	40.433	37.925	31.678	10.830	21.911	12.761	34.556	28.142	13.183	7.450	3.626	5.714	0.000	0.000	0.000	0.000	0.000	0.000
Pdensi_DN28588_c0_g1	FC_3_3	MC_2_3	8.79650982992105	249.597599542824	129.197054686372	-4.82682989646718	0.664256004253804	-7.26652053659557	3.68865159933632e-13	3.20162259239421e-11	0.462	0.215	0.855	0.692	0.405	0.115	0.251	0.398	0.376	0.179	0.310	0.237	0.221	0.176	0.173	0.627	3.026	1.701	3.581	5.583	10.299	13.610	2.374	1.470	0.048	0.155	0.258
Pdensi_DN16262_c0_g1	FC_3_3	MC_2_3	571.829278917516	0.372238481331695	286.100758699424	10.4518821235755	1.43857359534884	7.2654483283777	3.71803038176218e-13	3.22207998536993e-11	0.018	0.000	0.000	0.343	0.810	0.176	2.326	3.371	45.803	3.773	20.641	23.854	0.223	0.063	0.000	0.000	6.543	0.023	0.000	0.021	0.000	0.137	2.577	0.929	0.000	0.000	0.000
Pdensi_GG_56538_c0_g1	FC_3_3	MC_2_3	0	445.530556390771	222.765278195386	-11.4777409325423	1.58021923506889	-7.2633851543023	3.77520981945918e-13	3.26652827171084e-11	0.000	0.000	0.000	0.000	0.000	0.000	0.000	0.000	0.000	0.000	0.000	0.000	0.000	0.000	0.000	0.000	0.000	0.000	4.969	3.261	26.208	0.000	0.000	0.000	0.000	0.000	0.000
Pdensi_DN24409_c0_g1d133598	FC_3_3	MC_2_3	46621.7932068799	8767.90875224602	27694.850979563	2.41067103495172	0.331976569405538	7.26156981279868	3.82623432244134e-13	3.30552078232966e-11	140.560	370.470	56.935	939.866	810.582	547.917	1284.702	1042.939	944.082	1676.482	1193.732	1024.613	456.628	822.982	256.691	249.450	271.194	127.261	297.371	227.262	169.645	465.932	1870.417	961.145	19.163	24.087	22.766
Pdensi_DN14900_c0_g1d275032	FC_3_3	MC_2_3	0	198.182117443889	99.0910587219443	-10.3088097193431	1.42088996463159	-7.25517807567592	4.01133738386283e-13	3.4546708900805e-11	0.009	0.000	0.955	0.774	0.000	0.010	0.010	0.019	0.021	0.000	0.011	0.011	0.020	0.010	0.101	0.212	4.767	3.136	3.702	3.449	8.288	1.341	4.163	1.720	0.000	0.000	0.043
Pdensi_DN50234_c0_g1d42698	FC_3_3	MC_2_3	176.276507232573	10.6884594017851	93.482483317179	4.04758413956779	0.557972045547855	7.25409842995556	4.04346006071938e-13	3.4769368270958e-11	1.065	5.832	2.955	4.388	6.213	2.236	4.171	6.082	4.975	4.506	6.327	3.889	2.136	4.048	2.385	1.428	0.616	0.742	0.252	0.264	0.326	3.771	0.000	0.000	0.000	0.000	0.274
Pdensi_GG_84594_c0_g1	FC_3_3	MC_2_3	1.97148998732223	1381.78311290278	691.877301445049	-9.45093726063666	1.30307186497692	-7.2528135359626	4.08201880012789e-13	3.5046595775773e-11	0.043	0.023	0.043	0.189	0.129	0.023	0.024	0.045	0.050	0.076	0.000	0.102	0.000	0.099	0.170	0.059	24.019	57.189	85.816	1.430	23.586	0.194	0.106	0.088	0.034	0.000	0.026
Pdensi_DN25859_c0_g1d559586	FC_3_3	MC_2_3	331.046361059642	48.7895197809608	189.917940420302	2.76413500908466	0.381265550371197	7.2498944800901	4.17096448735455e-13	3.5754900055973e-11	2.084	2.572	2.658	8.080	11.456	8.116	11.745	11.208	13.761	10.153	8.451	9.127	1.845	3.871	4.132	3.402	2.072	2.133	1.429	0.930	1.479	1.748	5.510	8.502	0.133	0.405	0.166
Pdensi_DN29686_c0_g1	FC_3_3	MC_2_3	479.125080372999	62.8957763305322	271.010428351766	2.9305435132815	0.404574729578377	7.24351596634701	4.37199747298338e-13	3.74203851611231e-11	8.513	13.267	7.476	19.119	23.034	12.390	11.620	10.339	15.060	17.091	9.820	13.206	8.316	15.693	8.157	5.620	2.094	2.009	1.322	1.905	1.714	2.048	18.455	14.721	0.000	4.363	1.081
Pdensi_GG_16343_c2_g1	FC_3_3	MC_2_3	38.6670264679535	2816.09810635593	1427.38256641194	-6.1862809495297	0.854634772792851	-7.23850836224885	4.53646244130845e-13	3.87682305673791e-11	2.196	1.429	1.763	1.945	1.069	0.954	1.703	2.306	0.262	1.558	1.387	0.259	1.463	1.268	0.244	2.360	0.472	0.268	16.031	140.174	63.778	28.385	0.536	0.000	0.000	1.727	1.063
Pdensi_DN44270_c0_g1d155350	FC_3_3	MC_2_3	367.543762150887	2.23343088799017	184.888596519439	7.34781214853496	1.01544319217054	7.23606421825406	4.6189267995382e-13	3.94122364742749e-11	0.463	1.506	0.928	6.852	4.690	2.360	5.321	6.645	18.151	10.390	7.227	13.295	0.172	1.605	0.516	0.415	0.000	0.944	0.000	0.179	0.000	0.000	0.000	0.000	0.000	0.694	0.559
Pdensi_DN19788_c0_g1d287932	FC_3_3	MC_2_3	398.467583971639	1637.94401435214	1018.20579916189	-2.03953286720206	0.281883154555169	-7.23538400306532	4.64213760833779e-13	3.9549443651496e-11	7.081	12.333	9.096	21.047	50.893	56.084	13.269	16.812	15.816	10.596	12.600	10.157	41.491	53.219	36.867	12.582	21.030	13.854	45.992	50.619	32.723	61.878	90.393	34.684	27.976	40.088	55.868
Pdensi_DN41846_c0_g1d93086	FC_3_3	MC_2_3	212.653710883447	11.6009683707167	112.127339627082	4.18939788361667	0.579153519416131	7.23365695479183	4.70158499761164e-13	3.99944798654194e-11	26.045	13.438	4.304	7.299	12.265	23.161	21.276	8.849	22.983	5.534	6.065	6.242	13.300	16.281	19.827	1.509	0.086	0.082	0.253	0.483	0.149	0.836	1.914	2.807	0.000	0.058	0.031
Pdensi_DN39368_c0_g2	FC_3_3	MC_2_3	0.286830399171001	859.538692663591	429.912761531381	-11.4641265472393	1.58536701041436	-7.23121300741773	4.78698825610476e-13	4.06586109721805e-11	0.000	0.000	0.000	0.000	0.000	0.000	0.000	0.000	0.027	0.000	0.029	0.000	0.000	0.000	0.000	0.000	0.000	0.000	1.878	21.384	43.079	0.000	0.000	0.000	0.000	0.000	0.000
Pdensi_DN3337_c0_g1d1243	FC_3_3	MC_2_3	13.7995328037815	1418.50639937886	716.152966091323	-6.68285579610724	0.924381834608868	-7.22954037595833	4.84631412166966e-13	4.10666986034235e-11	0.000	0.000	0.000	0.000	0.422	2.124	0.723	0.795	0.796	0.633	0.435	0.071	0.822	1.462	0.588	0.056	1.239	0.000	6.983	37.567	65.249	55.414	2.975	9.386	0.000	0.000	0.000
Pdensi_DN21049_c2_g1	FC_3_3	MC_2_3	1423.83555881281	126.422494404906	775.129026608856	3.49498684842164	0.483438014983382	7.2294415004616	4.84984360478921e-13	4.10666986034235e-11	2.505	5.346	16.261	9.084	16.063	24.849	22.669	32.673	81.536	27.428	40.492	51.912	3.608	11.154	8.502	16.700	13.663	11.880	3.144	1.814	4.952	0.751	9.287	25.780	0.745	2.375	7.988
Pdensi_DN37391_c0_g1d89029	FC_3_3	MC_2_3	824.631991228672	172.506154099807	498.56907266424	2.25711417344663	0.312261406408503	7.22828414630868	4.8913449297937e-13	4.13549792440774e-11	8.371	11.104	17.924	18.792	29.383	27.421	21.906	24.406	25.404	19.071	26.090	23.982	12.908	19.055	22.985	6.543	1.422	5.942	5.381	3.510	4.713	4.889	2.105	2.356	0.418	0.462	0.495
Pdensi_GG_36073_c0_g1	FC_3_3	MC_2_3	478.574008966262	105.118896538975	291.846452752619	2.18774818588425	0.302714629421878	7.22709764659342	4.93425332809821e-13	4.16542606295755e-11	0.744	1.956	5.495	2.483	4.802	5.886	6.578	12.368	22.169	11.823	12.313	16.050	2.002	2.725	1.606	8.563	2.325	3.778	2.675	2.628	2.962	4.527	7.247	6.119	0.126	3.319	0.000
Pdensi_DN20088_c0_g1	FC_3_3	MC_2_3	1557.55791485396	6667.10619253251	4112.33205369324	-2.09780384892713	0.290619044091605	-7.21839773262036	5.26036740920784e-13	4.43397807928411e-11	23.911	37.227	26.650	77.364	99.950	166.572	75.731	63.648	55.870	39.259	51.133	40.056	68.398	105.212	130.527	47.458	65.583	46.509	224.051	133.083	169.535	355.733	501.221	412.497	37.253	22.225	13.224
Pdensi_DN18938_c0_g1	FC_3_3	MC_2_3	36.8374237441579	297.406937574817	167.122180659487	-3.01395383604745	0.417664918748483	-7.21620059706869	5.34601798994241e-13	4.49933529250646e-11	1.053	2.205	1.779	0.532	1.243	2.074	0.639	1.102	1.487	0.817	0.947	1.320	1.956	2.354	3.564	1.226	2.107	2.570	9.977	7.351	6.207	5.408	2.241	4.436	0.488	0.533	0.585
Pdensi_DN22547_c0_g1d20905	FC_3_3	MC_2_3	4107.04412998862	127.396178244412	2117.22015411652	5.0095028802954	0.694366280986049	7.21449617798485	5.41340277150598e-13	4.54914481690964e-11	1.241	1.423	4.191	16.380	31.107	7.179	81.448	77.073	133.681	88.382	192.691	61.298	16.749	12.367	2.725	13.697	24.189	15.804	6.888	1.750	1.540	31.260	49.246	830.099	1.654	2.812	3.248
Pdensi_DN24110_c1_g3	FC_3_3	MC_2_3	281.645158953742	28.6426947948842	155.143926874313	3.30035651909969	0.457601288904074	7.2122972533662	5.50157107081683e-13	4.61624260666738e-11	6.182	9.123	8.671	10.439	4.653	4.193	7.557	3.683	6.795	9.112	6.367	8.122	10.540	9.007	5.093	1.595	1.219	1.319	0.835	0.493	0.899	0.615	5.416	0.947	0.132	0.214	0.000
Pdensi_DN39698_c0_g1d91137	FC_3_3	MC_2_3	590.414700269654	1.79780083971212	296.106250554683	8.32140507700919	1.1540277656439	7.2107494505266	5.56447582992573e-13	4.6619716458485e-11	3.284	14.123	4.709	53.095	76.429	6.465	21.383	31.078	22.088	12.150	33.337	3.556	5.484	18.133	3.918	1.717	0.874	0.389	0.117	0.040	0.000	0.000	0.000	0.000	0.000	0.000	0.207
Pdensi_DN12005_c0_g1d337285	FC_3_3	MC_2_3	1966.86883075913	430.54679060185	1198.70781068049	2.19207803105621	0.304402390882401	7.20125103059087	5.96625878005785e-13	4.98353329395103e-11	8.520	27.873	14.724	64.032	64.963	36.096	63.528	53.167	48.914	67.728	51.829	44.831	14.026	42.130	16.854	19.185	14.225	10.470	11.289	9.568	12.998	2.169	0.322	0.043	0.164	0.814	0.264
Pdensi_GG_3689_c1_g1	FC_3_3	MC_2_3	1635.39250022352	77.8367735216459	856.614636872584	4.39589023673669	0.611153022119755	7.19278164000525	6.34844316034122e-13	5.29479252634594e-11	6.318	24.512	14.684	5.455	18.218	15.436	11.363	23.038	33.341	35.779	51.852	49.613	6.244	16.874	5.154	5.962	9.257	4.451	1.475	0.769	3.828	0.000	0.000	0.000	0.000	2.992	3.634
Pdensi_DN18389_c0_g1d217070	FC_3_3	MC_2_3	4849.36121285319	379.806484708925	2614.58384878106	3.67384911161748	0.51164514934951	7.18046309300167	6.9475683416419e-13	5.78578052451178e-11	36.293	137.116	82.550	194.677	173.950	111.822	170.204	165.547	138.106	110.720	190.398	104.262	45.086	128.234	61.730	116.240	42.193	40.170	16.730	8.690	4.857	102.826	0.271	0.146	0.990	1.703	0.087
Pdensi_DN24378_c0_g1d71852	FC_3_3	MC_2_3	4733.19030139033	184.462758531166	2458.82652996075	4.68096914684877	0.652097466295135	7.17832745685013	7.05693770083783e-13	5.86805001051827e-11	10.024	27.252	14.659	120.077	73.564	78.224	103.697	107.746	172.060	114.510	127.319	155.777	8.683	33.016	17.682	24.467	12.318	7.203	2.536	10.212	1.805	7.504	2.084	1.214	1.890	0.747	0.770
Pdensi_DN21015_c2_g6	FC_3_3	MC_2_3	0	157.699641052736	78.8498205263679	-9.97954710169755	1.39078814471531	-7.17546172622888	7.20635566147576e-13	5.98332491096452e-11	0.000	0.000	0.000	0.000	0.000	0.000	0.000	0.000	0.000	0.000	0.000	0.000	0.000	0.000	0.000	0.000	0.811	0.651	2.856	5.570	3.984	3.012	0.000	0.351	0.000	0.000	0.000
Pdensi_DN22733_c0_g1d496622	FC_3_3	MC_2_3	160.658608953662	0	80.329304476831	9.5820968014595	1.33621667350197	7.17106513597578	7.44164845436714e-13	6.16944915133878e-11	0.422	3.094	1.258	2.797	5.829	2.049	3.570	6.807	7.528	3.938	5.005	4.523	0.880	3.303	1.478	0.157	0.000	0.031	0.000	0.000	0.000	0.037	0.000	0.000	0.000	0.000	0.000
Pdensi_DN18818_c2_g2	FC_3_3	MC_2_3	2.25832038649323	150.135046070114	76.1966832283039	-6.05335862451984	0.844848497205626	-7.1650226573659	7.77736901240563e-13	6.43815250052319e-11	0.065	0.025	3.430	1.511	0.116	0.053	0.054	0.057	0.029	0.060	0.024	0.090	0.055	0.031	0.060	0.864	22.005	13.449	6.115	2.825	2.968	3.942	0.199	0.078	0.232	0.081	0.336
Pdensi_DN20518_c0_g1d291099	FC_3_3	MC_2_3	0.286830399171001	669.517140578057	334.901985488614	-11.1036700586948	1.55040753736957	-7.16177507594767	7.96390157937095e-13	6.57294454310492e-11	0.000	0.000	0.000	0.034	0.065	0.000	0.030	0.042	0.000	0.000	0.034	0.000	0.000	0.000	0.000	0.012	0.000	0.034	1.938	20.410	29.450	0.244	0.092	0.936	0.000	0.000	0.016
Pdensi_DN14208_c0_g1	FC_3_3	MC_2_3	512.543303136603	94.2932880925037	303.418295614553	2.44068430288064	0.341071337600332	7.15593494326584	8.31045509661944e-13	6.84877817271625e-11	3.622	8.044	4.246	8.952	14.344	19.056	13.104	13.087	22.581	16.754	13.135	13.006	9.474	15.646	10.812	5.214	4.057	2.860	3.136	2.340	2.001	0.667	0.209	0.000	0.000	0.383	0.123
Pdensi_DN38045_c0_g2	FC_3_3	MC_2_3	11.0096563551534	189.276585322962	100.143120839058	-4.10259374291155	0.573548708830919	-7.15299970123546	8.49017893709477e-13	6.98528452799424e-11	0.000	0.043	0.161	0.314	0.776	0.522	1.138	0.294	0.517	0.346	0.153	0.429	0.224	0.185	0.362	0.364	1.341	2.493	4.911	5.197	4.782	10.516	8.816	6.217	0.000	0.000	0.000
Pdensi_DN16011_c1_g1	FC_3_3	MC_2_3	8.22193044224856	208.935972671028	108.578951556638	-4.66747479459333	0.652536282348741	-7.15282034248457	8.5012838403911e-13	6.98528452799424e-11	1.676	1.295	1.421	0.926	0.322	0.499	0.838	0.433	0.464	0.170	0.188	0.351	0.907	1.189	0.497	1.311	1.294	1.385	3.420	5.046	7.855	0.254	0.118	0.000	2.637	0.734	2.915
Pdensi_GG_60361_c0_g1	FC_3_3	MC_2_3	68.4585021017155	1378.78858666905	723.623544385385	-4.33211582474352	0.60582989322559	-7.15071321700262	8.63281776306697e-13	7.08110564478869e-11	0.199	0.396	0.476	3.211	7.710	7.483	2.493	2.696	1.467	1.897	1.644	2.193	3.389	5.443	4.134	0.640	23.996	21.961	71.819	16.084	22.262	63.778	20.086	9.171	0.019	0.042	0.177
Pdensi_GG_28172_c0_g1	FC_3_3	MC_2_3	178.548957113919	0	89.2744785569595	9.73451557380801	1.36136703536873	7.15054450482667	8.64343530195254e-13	7.08110564478869e-11	0.716	2.739	6.297	2.601	4.462	5.251	0.734	1.863	6.499	6.629	3.732	4.574	0.810	4.050	2.360	0.000	0.000	0.000	0.000	0.000	0.000	0.000	2.284	11.927	0.000	2.649	3.070
Pdensi_DN19371_c1_g6	FC_3_3	MC_2_3	0	7510.89300321953	3755.44650160977	-27.9337719179912	3.90677275746986	-7.15008874385669	8.67218176054938e-13	7.09047018956359e-11	0.000	0.000	0.000	0.000	0.000	0.000	0.000	0.572	0.000	0.000	0.000	0.000	0.000	0.000	0.000	0.000	0.198	1.235	413.220	0.000	185.786	0.000	0.000	0.000	0.000	0.000	0.000
Pdensi_DN21431_c0_g1	FC_3_3	MC_2_3	563.155468462514	100.120502209572	331.637985336043	2.49394585594464	0.348805656445626	7.14995817831128	8.68043426917707e-13	7.09047018956359e-11	5.080	8.328	8.310	17.569	24.061	19.952	15.925	17.673	20.904	13.781	16.008	17.479	6.566	14.239	13.117	7.168	3.800	2.576	2.498	2.006	3.355	0.704	0.419	0.509	0.163	0.332	0.531
Pdensi_DN40077_c1_g2	FC_3_3	MC_2_3	15.571784346463	2669.53800585762	1342.55489510204	-7.42148863017282	1.03852327134275	-7.14619386484934	8.92170375933357e-13	7.27683022946938e-11	0.222	0.599	0.277	0.630	0.536	0.361	0.428	0.579	0.587	0.456	0.562	0.263	0.371	0.768	0.312	0.401	0.608	0.276	18.892	6.854	179.477	0.504	0.750	0.225	0.426	0.062	0.267
Pdensi_DN21638_c1_g1	FC_3_3	MC_2_3	0	4511.04754509329	2255.52377254664	-27.9130320054098	3.90678174246895	-7.14476360477965	9.01508983420148e-13	7.3422015781838e-11	0.000	0.000	0.000	0.000	0.000	0.000	0.000	0.000	0.000	0.000	0.000	0.000	0.000	0.000	0.000	0.000	0.233	0.881	167.068	0.000	187.705	0.000	0.000	0.000	0.000	0.000	0.000
Pdensi_DN12841_c0_g1d270877	FC_3_3	MC_2_3	0	214.383807053632	107.191903526816	-10.4222748790705	1.45883972804808	-7.14422199964038	9.05070276152928e-13	7.36039776045013e-11	0.000	0.000	0.000	0.000	0.000	0.000	0.000	0.000	0.000	0.000	0.000	0.000	0.000	0.000	0.000	0.000	1.282	0.636	2.302	5.980	8.416	0.000	0.000	0.000	0.000	0.000	0.000
Pdensi_DN14964_c0_g1d8894	FC_3_3	MC_2_3	458.693601313214	60.6593089257758	259.676455119495	2.91606308827542	0.408340492444279	7.14125378754432	9.2483414767264e-13	7.51011366506115e-11	2.441	10.217	12.974	15.921	17.932	10.997	14.972	17.819	18.716	10.853	15.447	12.133	2.988	11.371	4.915	16.254	7.299	5.204	2.272	1.323	1.242	33.816	0.360	0.345	0.070	0.253	0.068
Pdensi_DN19255_c1_g2d14805	FC_3_3	MC_2_3	157.489974345094	5.2479207848018	81.3689475649477	4.89968144747598	0.686308321409368	7.13918408772058	9.38865286053689e-13	7.61290721643213e-11	3.671	8.193	4.164	10.393	6.111	11.050	11.375	3.616	5.495	4.676	3.837	4.708	4.298	12.387	7.715	1.647	0.946	0.163	0.237	0.060	0.112	0.000	0.000	0.000	0.000	0.000	0.000
Pdensi_GG_40718_c2_g1	FC_3_3	MC_2_3	769.897130954931	103.879876646409	436.88850380067	2.89074340217678	0.405214222833844	7.13386460613482	9.75893294339103e-13	7.9016014283109e-11	17.205	23.272	24.896	29.013	30.501	25.597	35.840	24.626	21.383	20.225	27.920	16.180	14.867	24.957	18.430	8.594	2.199	2.492	2.972	1.923	3.293	1.540	0.000	0.000	0.000	0.103	0.996
Pdensi_DN8552_c0_g1	FC_3_3	MC_2_3	212.279264484849	5.27961656827498	108.779440526562	5.32607952720739	0.746717636546953	7.13265532582944	9.84508763484705e-13	7.95973900133414e-11	0.086	0.000	0.045	2.663	2.457	0.000	0.912	0.512	0.930	2.967	9.271	5.555	0.210	0.087	0.085	0.125	0.250	0.258	0.165	0.124	0.139	0.045	0.000	0.318	0.000	0.000	0.045
Pdensi_DN31767_c0_g1d311298	FC_3_3	MC_2_3	193.897818053872	7.8464801965638	100.872149125218	4.64649599901431	0.651725516926427	7.12952903996676	1.00712929298756e-12	8.13077321353265e-11	0.519	3.144	1.627	3.155	5.701	3.308	6.072	4.933	4.759	5.315	5.635	5.282	1.196	3.712	2.730	0.720	0.263	0.249	0.090	0.185	0.342	4.023	0.098	0.162	0.000	0.045	0.000
Pdensi_DN22286_c0_g1d222491	FC_3_3	MC_2_3	12.7245434637848	642.388869911324	327.556706687554	-5.65731816606562	0.793594159452692	-7.1287295888962	1.01299520957355e-12	8.16624321345611e-11	0.000	0.178	0.103	0.143	0.273	0.388	0.237	0.344	0.350	0.435	0.484	0.148	0.103	0.404	0.128	0.085	0.218	0.432	7.934	8.357	33.482	98.479	1.158	0.465	0.000	0.012	0.000
Pdensi_DN39270_c1_g3	FC_3_3	MC_2_3	306.549521877367	39.9098228479395	173.229672362653	2.94202666032202	0.413186890948386	7.12032914105575	1.07669630428583e-12	8.66717084537082e-11	2.350	10.933	8.337	11.855	13.510	10.734	11.216	11.298	10.568	8.092	10.746	6.790	3.031	10.378	6.249	7.652	3.423	1.658	0.970	1.154	1.026	7.352	0.248	0.357	0.210	0.427	0.314
Pdensi_DN52946_c0_g1	FC_3_3	MC_2_3	194.208622727077	0	97.1043113635387	9.8556812091971	1.38447702813056	7.11870331464083	1.08947137697465e-12	8.75729724364419e-11	1.007	0.484	1.678	0.426	0.814	1.957	2.986	5.625	6.088	4.084	8.068	4.092	0.374	0.258	0.875	1.707	0.121	0.000	0.000	0.000	0.000	0.000	0.000	0.000	0.000	0.000	0.000
Pdensi_GG_62429_c0_g1	FC_3_3	MC_2_3	24.967297673348	1520.80960820568	772.888452939516	-5.92885877998608	0.832932174536064	-7.11805710145416	1.09459026081354e-12	8.78571051164995e-11	0.840	1.667	0.420	2.307	1.020	0.306	1.556	0.734	0.498	0.660	1.239	0.165	0.780	0.323	0.000	1.254	0.302	0.000	10.693	64.114	43.767	14.503	1.714	1.690	0.000	2.831	0.338
Pdensi_GG_32847_c0_g1	FC_3_3	MC_2_3	0.573660798342003	250.719953813085	125.646807305713	-8.78699598445918	1.23531106799242	-7.11318485856318	1.13395231547575e-12	9.08849671578491e-11	0.000	0.100	4.079	0.909	0.000	0.079	0.000	0.000	0.055	0.000	0.059	0.000	0.000	0.161	0.000	2.364	19.575	11.978	3.624	7.966	8.022	12.415	0.000	0.000	0.000	0.000	0.000
Pdensi_GG_126998_c0_g1	FC_3_3	MC_2_3	0	530.651100930112	265.325550465056	-11.7303426240504	1.64947440007007	-7.11156391608873	1.14735303275047e-12	9.18263221579212e-11	0.000	0.034	0.000	0.039	0.038	0.000	0.000	0.032	0.000	0.000	0.000	0.000	0.000	0.000	0.000	0.000	0.207	0.782	33.536	1.707	7.419	0.000	0.000	0.000	0.000	0.000	0.000
Pdensi_GG_121010_c0_g1	FC_3_3	MC_2_3	2.00781279419701	601.330920563825	301.669366679011	-8.23318862837749	1.15822649745312	-7.10844437291138	1.17358180437502e-12	9.36552052029523e-11	0.402	0.290	4.629	1.359	0.000	0.000	0.000	0.000	0.000	0.000	0.170	0.000	0.000	0.000	0.000	7.329	25.477	12.834	7.126	12.591	27.009	12.051	0.000	0.000	0.000	0.000	0.000
Pdensi_DN11627_c0_g1d457795	FC_3_3	MC_2_3	50.5519061847001	2705.68724876298	1378.11957747384	-5.74224182313392	0.807845442916604	-7.10809459096831	1.17655916485594e-12	9.37433862739548e-11	1.117	4.657	13.012	2.865	2.852	10.339	3.369	3.823	0.599	1.251	2.758	0.165	0.620	5.615	7.200	13.548	56.404	30.456	67.650	49.359	95.180	0.070	0.000	0.000	0.000	0.000	0.000
Pdensi_DN41126_c0_g1d35485	FC_3_3	MC_2_3	307.153950982888	2242.38864942558	1274.77130020423	-2.86795458503743	0.403487305588853	-7.10791775927602	1.17806718412178e-12	9.37433862739548e-11	1.763	5.105	14.317	13.928	6.852	7.410	8.947	7.409	10.457	7.523	9.530	8.699	1.542	6.084	2.688	13.210	28.509	19.463	62.651	33.454	79.937	72.971	54.998	32.253	1.653	1.602	2.536
Pdensi_GG_11272_c0_g1	FC_3_3	MC_2_3	2.80787043260614	2358.61137832146	1180.70962437703	-9.71192479774439	1.36699162139225	-7.10459716486999	1.20673997874682e-12	9.58874204029153e-11	0.020	0.000	0.000	0.049	0.000	0.000	0.043	0.115	0.161	0.128	0.031	0.070	0.022	0.000	0.000	0.137	2.189	3.047	95.556	0.298	90.159	0.100	0.000	0.353	0.000	0.000	0.000
Pdensi_DN22265_c1_g1	FC_3_3	MC_2_3	0.562367333026788	212.71711585348	106.639741593253	-8.55485438970842	1.20461036941968	-7.10176054173411	1.23177525150998e-12	9.77366963869789e-11	0.000	0.000	0.000	0.138	0.518	0.209	0.096	0.178	0.034	0.027	0.000	0.028	0.000	0.000	0.000	0.000	1.776	0.230	4.907	3.797	7.942	3.414	0.036	0.000	0.000	0.000	0.000
Pdensi_DN18907_c0_g1d217892	FC_3_3	MC_2_3	112.018506573523	4612.03704997005	2362.02777827179	-5.36360844201551	0.75528230559142	-7.10146180085017	1.23444133527977e-12	9.78083139694600e-11	6.741	5.847	3.278	6.271	6.503	4.604	3.878	5.069	3.269	2.744	4.433	2.174	9.435	8.690	4.927	3.714	9.345	3.826	22.676	106.692	227.221	18.741	8.208	3.140	114.378	209.479	210.627
Pdensi_GG_85946_c0_g1	FC_3_3	MC_2_3	183.977904684652	0	91.9889523423262	9.7776301981833	1.37701410869768	7.10060277264011	1.24213923861215e-12	9.82778439246018e-11	6.983	7.570	3.337	3.357	5.263	1.795	3.299	2.443	2.381	4.718	7.109	3.516	3.673	6.520	1.166	7.154	1.068	2.023	0.000	0.000	0.000	1.008	0.000	0.000	0.000	0.000	0.000
Pdensi_GG_54872_c0_g1	FC_3_3	MC_2_3	0	226.026696603132	113.013348301566	-10.4993700313028	1.4791800870824	-7.09810125419696	1.26482508137777e-12	9.99301901544949e-11	3.642	3.685	0.527	20.074	6.261	0.000	0.000	0.000	4.514	0.000	0.000	0.000	1.775	4.286	0.000	2.932	10.369	6.734	11.134	4.471	2.475	8.280	6.774	16.133	0.000	10.285	4.740
Pdensi_DN18055_c1_g1	FC_3_3	MC_2_3	300.140303230191	55.7602611956464	177.950282212918	2.42854540930259	0.342371882634181	7.0932968870503	1.30954101522832e-12	1.03169138249443e-10	12.182	4.477	3.384	11.682	10.163	4.760	12.304	5.305	6.432	7.827	8.527	8.830	6.480	5.498	3.986	4.845	2.672	2.494	1.680	1.209	1.529	1.163	1.120	0.499	1.628	1.005	1.233
Pdensi_DN15739_c0_g1	FC_3_3	MC_2_3	482.509589675493	76.6584536654788	279.584021670486	2.65212892269342	0.374122021193469	7.08894096699517	1.35142153343792e-12	1.06317578027046e-10	2.705	5.284	3.392	12.209	9.098	6.892	10.721	13.139	14.863	11.359	16.112	12.966	3.233	6.273	3.737	4.711	1.485	0.891	2.111	2.475	1.467	0.543	0.000	0.000	0.319	0.122	0.174
Pdensi_DN38163_c0_g1	FC_3_3	MC_2_3	0	234.599973423271	117.299986711635	-10.5522133235834	1.48869329562124	-7.08823862821245	1.35829616960671e-12	1.06707054468692e-10	0.000	0.000	0.000	0.044	0.000	0.000	0.038	0.000	0.000	0.000	0.000	0.000	0.039	0.000	0.000	0.000	0.000	0.000	2.907	3.961	11.355	0.106	0.000	0.071	0.000	0.039	0.000
Pdensi_DN17836_c0_g1	FC_3_3	MC_2_3	346.520176114616	0.826159552688785	173.673167833652	8.81091364489188	1.24406708396263	7.08234608766203	1.4173414304695e-12	1.1118812978519e-10	0.130	14.842	1.645	44.284	29.589	5.274	22.413	9.691	9.948	16.112	6.421	6.342	6.862	11.727	0.021	0.017	0.000	0.000	0.000	0.000	0.053	0.000	0.000	0.000	0.000	0.000	0.000
Pdensi_DN55183_c0_g1d256677	FC_3_3	MC_2_3	29.0537102149741	826.229619404761	427.641664809868	-4.83032898438386	0.682250008999875	-7.07999841797692	1.44156107411088e-12	1.12928392448321e-10	2.976	4.573	14.936	2.823	0.302	0.000	1.097	0.260	0.296	0.293	1.251	0.876	1.375	0.573	0.826	25.985	15.962	28.727	15.648	12.353	36.393	0.754	0.000	0.000	0.000	0.279	0.300
Pdensi_DN13885_c0_g1d212868	FC_3_3	MC_2_3	24.5263249922918	1385.00754195971	704.766933476003	-5.81900117253591	0.822340269600573	-7.07614765766283	1.48216934439739e-12	1.15945780463064e-10	0.899	1.005	4.563	3.199	0.537	0.466	1.059	0.879	1.420	0.964	0.533	0.561	0.497	0.698	0.587	3.573	195.298	310.522	52.044	4.718	52.363	10.620	0.986	0.323	0.166	0.770	0.860
Pdensi_DN21583_c1_g3	FC_3_3	MC_2_3	76.7020661504716	2337.58411677126	1207.14309146087	-4.92938230018192	0.696749004799667	-7.0748322081913	1.49629697950466e-12	1.16886083625728e-10	6.786	0.622	0.810	2.008	2.048	6.090	3.325	1.772	3.159	3.006	1.822	1.555	4.109	3.317	4.429	1.973	1.275	2.108	57.550	15.318	109.621	40.523	22.456	31.282	10.794	11.991	6.518
Pdensi_DN25859_c0_g1d429552	FC_3_3	MC_2_3	194.207299829243	0	97.1036499146216	9.8557189224681	1.39319746641077	7.07417229795781	1.50343394814349e-12	1.1727842062712e-10	3.168	4.532	4.996	8.689	9.923	6.774	4.636	12.935	6.416	5.816	7.248	3.117	1.591	10.458	4.203	1.429	0.000	0.000	0.000	0.000	0.000	3.733	6.545	9.534	0.000	1.593	4.872
Pdensi_GG_20577_c0_g1	FC_3_3	MC_2_3	0	3658.60236738105	1829.30118369053	-27.614434047006	3.90678697897533	-7.06832345751513	1.56816686034537e-12	1.22156233954122e-10	0.000	0.000	1.334	2.523	0.000	0.000	0.000	0.000	0.528	0.000	0.000	0.000	0.000	0.000	0.000	0.000	19.526	10.813	41.441	0.000	240.492	0.000	0.000	0.000	0.000	0.000	0.000
Pdensi_GG_139851_c0_g1	FC_3_3	MC_2_3	0	3634.54075067329	1817.27037533665	-27.6073834687494	3.90678716236615	-7.06651842585378	1.58869086494879e-12	1.23581432598394e-10	0.000	0.000	0.000	0.000	0.000	0.000	0.000	0.363	0.000	0.000	0.000	0.000	0.000	0.000	0.000	0.000	0.125	2.267	137.455	0.000	148.566	0.000	0.000	0.000	0.000	0.000	0.000
Pdensi_DN12969_c0_g1d51365	FC_3_3	MC_2_3	910.752112109905	4639.16089042348	2774.95650126669	-2.348829534565	0.332738249434024	-7.0590908576344	1.67595468438649e-12	1.30186939299899e-10	1.548	5.385	4.243	63.924	197.745	454.903	48.001	61.459	38.982	19.246	31.586	25.520	84.511	163.403	229.452	20.502	44.910	28.662	161.891	114.279	91.286	114.134	43.310	8.093	0.000	0.116	0.000
Pdensi_DN21997_c1_g4	FC_3_3	MC_2_3	1827.70294012801	342.808344734554	1085.25564243128	2.41541072234387	0.342198518863817	7.05850723832359	1.6830073248646e-12	1.30551937425127e-10	41.584	61.608	41.047	60.077	80.160	40.163	57.913	58.758	66.761	46.610	54.310	52.311	33.750	42.931	21.834	33.522	23.623	16.117	8.373	6.351	12.129	2.545	4.076	1.677	12.624	14.592	10.508
Pdensi_GG_45478_c0_g1	FC_3_3	MC_2_3	0	3538.89638926822	1769.44819463411	-27.5739362936087	3.90678791624872	-7.05795576435719	1.68969826084794e-12	1.30887897543868e-10	0.000	0.000	0.000	0.000	0.000	0.000	0.000	0.000	0.000	0.000	0.000	0.000	0.000	0.000	0.000	0.000	0.246	1.637	122.123	0.000	155.629	0.000	0.000	0.000	0.000	0.000	0.000
Pdensi_DN8681_c0_g1d452624	FC_3_3	MC_2_3	42.5673312089152	501.277709585566	271.92252039724	-3.55830720714934	0.504259329870415	-7.0565024707897	1.70745606439451e-12	1.32078989818009e-10	0.499	0.221	0.525	0.919	1.865	2.961	5.060	1.918	3.357	0.959	1.739	0.868	0.749	1.246	2.175	0.928	6.852	8.778	10.996	18.774	9.728	27.351	59.170	33.001	0.000	0.000	0.000
Pdensi_DN18206_c0_g1	FC_3_3	MC_2_3	2176.71500820367	372.970878749182	1274.84294347643	2.54520022430837	0.360872722446114	7.05290277152611	1.75223294111272e-12	1.3535389361133e-10	12.107	33.194	13.953	47.149	37.212	17.155	49.993	85.149	81.808	44.653	80.082	57.684	17.534	20.039	8.180	10.073	27.582	11.109	11.189	7.149	11.038	0.034	0.084	0.000	0.036	0.000	0.000
Pdensi_GG_137041_c0_g1	FC_3_3	MC_2_3	2.25923897582371	866.74952762185	434.504383298837	-8.58270475577934	1.21743079467133	-7.0498502201075	1.79110482493454e-12	1.38119477230221e-10	0.000	0.000	0.074	0.047	0.000	0.000	0.123	0.039	0.000	0.087	0.094	0.000	0.000	0.000	0.042	0.202	5.581	6.991	38.084	1.345	29.139	3.370	0.000	0.076	0.000	0.000	0.000
Pdensi_DN34512_c0_g1d374637	FC_3_3	MC_2_3	896.754187520254	196.63034103997	546.692264280112	2.18822477423857	0.310399619775247	7.04970185151325	1.79301558887473e-12	1.38119477230221e-10	46.521	23.641	20.275	27.855	24.078	23.059	22.523	26.483	20.133	25.577	28.868	20.525	34.805	20.597	21.002	12.145	3.541	3.316	6.159	5.294	4.093	16.737	6.286	4.018	1.919	2.886	10.499
Pdensi_GG_80966_c0_g1	FC_3_3	MC_2_3	1.1119173791397	659.63680339994	330.37436038954	-9.20020693261681	1.30536009914005	-7.048022180759	1.81478716822892e-12	1.39602691694148e-10	0.072	0.000	0.036	0.045	0.000	0.000	0.000	0.000	0.042	0.084	0.000	0.000	0.000	0.000	0.000	0.261	0.040	0.045	24.851	2.220	24.893	1.576	1.241	0.147	0.000	0.000	0.000
Pdensi_GG_49248_c0_g1	FC_3_3	MC_2_3	0	3417.67496979045	1708.83748489523	-27.5236704263136	3.90678893228417	-7.04508764189146	1.85344809661776e-12	1.42379212995445e-10	0.000	0.000	0.000	0.000	0.000	0.000	0.000	0.073	0.000	0.000	0.000	0.000	0.000	0.000	0.000	0.000	29.168	5.126	258.337	0.000	18.564	0.000	0.066	0.000	0.158	0.000	0.000
Pdensi_DN19932_c0_g1d288834	FC_3_3	MC_2_3	0	142.273123226343	71.1365616131713	-9.83126387201071	1.39587839949609	-7.04306612636158	1.88054924111604e-12	1.44062020110523e-10	0.000	0.000	0.000	0.000	0.000	0.000	0.000	0.000	0.000	0.000	0.000	0.000	0.000	0.000	0.000	0.000	0.903	1.828	5.056	2.571	3.623	0.537	0.000	0.000	0.165	0.080	0.043
Pdensi_DN19838_c0_g6	FC_3_3	MC_2_3	340.102264271038	36.0698004122694	188.086032341654	3.23767658683728	0.459713787340135	7.04280940880673	1.88401858290889e-12	1.4412872091569e-10	2.394	6.221	3.569	17.324	10.341	15.138	13.477	8.054	11.464	9.386	8.664	10.503	4.814	13.155	6.688	2.013	2.759	1.219	1.233	0.517	1.073	0.417	3.922	0.056	0.086	0.281	0.000
Pdensi_GG_104749_c0_g1	FC_3_3	MC_2_3	32.1364908673115	2446.59813021698	1239.36731054215	-6.25069205972898	0.88768471614623	-7.04156773912428	1.90088762176135e-12	1.45218912074035e-10	0.031	0.506	0.498	0.247	0.782	0.812	0.198	0.834	1.203	0.310	0.880	1.511	0.243	0.662	0.683	0.069	3.645	8.539	63.959	8.442	118.620	0.159	0.354	0.680	1.467	5.142	9.893
Pdensi_DN15800_c2_g4	FC_3_3	MC_2_3	612.071745180529	61.715857460486	336.893801320507	3.30864406160821	0.470234895506447	7.03615170465981	1.97621773031954e-12	1.50766112760265e-10	1.516	13.500	9.743	12.195	23.520	12.250	10.849	19.209	19.309	11.300	20.360	19.746	1.457	14.525	6.292	11.901	9.664	36.708	1.389	2.377	1.094	18.994	0.191	0.000	0.057	0.163	0.000
Pdensi_DN18912_c0_g1d116405	FC_3_3	MC_2_3	0.555958689569852	513.840095445905	257.198027067737	-9.83380062816707	1.39825330149064	-7.03291786808837	2.02258437262237e-12	1.54091479476311e-10	0.000	0.000	6.819	2.204	0.000	0.032	0.000	0.000	0.000	0.035	0.000	0.000	0.000	0.000	0.000	2.385	11.755	35.440	8.274	3.531	28.039	6.490	0.000	0.061	0.000	0.000	0.000
Pdensi_DN31787_c0_g1d144712	FC_3_3	MC_2_3	22.4386170500631	668.409266653755	345.423941851909	-4.89706985436543	0.696467155443195	-7.03130049434878	2.04617286451084e-12	1.55674740170597e-10	0.000	0.000	0.000	1.620	4.186	4.607	1.563	1.339	1.059	0.452	0.970	0.452	1.566	1.623	2.710	0.802	0.552	0.157	5.664	25.197	21.251	9.347	0.000	0.000	0.000	0.000	0.000
Pdensi_DN17685_c0_g1d475159	FC_3_3	MC_2_3	944.473876861562	133.6380641532	539.055970507381	2.82284322530341	0.401630432344074	7.02845949403828	2.08826226303955e-12	1.58659301225976e-10	7.525	26.418	15.866	33.744	32.667	17.296	29.051	27.888	23.273	26.073	32.399	20.461	9.768	24.603	10.137	17.118	4.483	1.861	3.108	2.609	4.771	3.735	0.065	0.000	0.124	0.903	0.221
Pdensi_DN17168_c0_g1d280500	FC_3_3	MC_2_3	0.860491197513004	682.362877149238	341.611684173376	-9.64136147701991	1.37244314275189	-7.02496240222235	2.1412389926109e-12	1.62461748628151e-10	0.000	0.066	0.000	0.078	0.149	0.000	0.000	0.128	0.072	0.000	0.078	0.000	0.000	0.000	0.000	0.000	0.269	0.000	16.046	2.149	34.976	0.093	0.000	0.000	0.000	0.000	0.000
Pdensi_GG_58086_c0_g1	FC_3_3	MC_2_3	2.26076279742237	722.703916679494	362.482339738458	-8.31991728705996	1.18496768966081	-7.02121868777833	2.19941283828964e-12	1.66647587773304e-10	0.468	0.318	0.118	0.557	0.044	0.000	0.045	0.037	0.067	0.079	0.052	0.064	6.875	0.075	0.256	0.083	22.280	32.677	51.727	4.615	2.143	51.229	24.616	22.067	0.000	0.298	0.000
Pdensi_DN43329_c0_g1d445036	FC_3_3	MC_2_3	203.216874931491	2019.26707286257	1111.24197389703	-3.31275219606817	0.471941506724746	-7.01941267903841	2.22802807912777e-12	1.68585431586171e-10	1.244	2.694	1.798	5.959	5.201	4.982	5.994	3.479	4.915	4.401	8.041	4.564	1.078	3.033	2.126	0.743	4.775	7.232	50.916	31.257	76.021	6.319	6.262	18.632	0.000	0.621	0.969
Pdensi_DN13569_c0_g1d272134	FC_3_3	MC_2_3	496.914167609025	123.218613666409	310.066390637717	2.01253505924364	0.286959146747251	7.01331559581283	2.32735653639862e-12	1.75861274629805e-10	11.002	17.880	10.180	16.809	16.177	21.577	17.234	13.818	19.237	15.396	12.282	13.978	13.031	15.729	19.092	6.803	2.855	4.469	3.350	2.903	3.433	90.154	7.407	16.235	15.747	27.446	29.747
Pdensi_DN26244_c0_g1d76795	FC_3_3	MC_2_3	6.22236347016945	133.838356365628	70.0303599178986	-4.42671147284753	0.631348644771319	-7.01151655192185	2.35748595375922e-12	1.77895569324282e-10	0.144	0.179	0.044	0.069	0.199	0.059	0.048	0.057	0.168	0.181	0.168	0.171	0.061	0.216	0.012	0.081	0.283	0.126	2.869	4.854	2.806	0.663	4.109	6.148	0.121	0.174	0.053
Pdensi_DN19355_c0_g1	FC_3_3	MC_2_3	0	730.077231522069	365.038615761034	-12.1905037660457	1.73885937364063	-7.0106323437315	2.37243408274984e-12	1.78780314580916e-10	0.087	0.522	0.201	0.000	0.173	1.141	0.000	0.000	0.000	0.000	0.000	0.000	0.481	0.961	1.742	0.000	0.032	0.036	0.800	42.541	13.668	11.052	0.000	0.000	0.000	0.000	0.000
Pdensi_DN11314_c0_g2	FC_3_3	MC_2_3	592.197700746249	128.416140067296	360.306920406772	2.206120771056	0.314740849904555	7.00932456567049	2.39471351175588e-12	1.80214376529873e-10	7.024	10.734	7.073	15.087	12.460	9.038	16.393	18.833	20.276	15.139	20.037	14.389	5.034	8.944	5.939	8.183	6.878	3.561	3.294	3.107	3.705	8.228	1.697	3.321	2.274	1.764	2.026
Pdensi_DN38167_c0_g1d89780	FC_3_3	MC_2_3	475.909756208425	65.1424238380212	270.526090023223	2.87228813654266	0.409850546241799	7.00813543590618	2.41514967900906e-12	1.81506025266774e-10	4.229	5.769	4.705	8.534	11.414	11.962	13.399	12.982	13.385	11.458	15.842	12.555	5.231	5.787	6.107	2.806	0.506	0.816	1.213	1.634	2.248	2.624	1.341	2.835	0.934	1.056	3.781
Pdensi_GG_141371_c0_g1	FC_3_3	MC_2_3	0	3256.89594963488	1628.44797481744	-27.3698770835221	3.90679040112592	-7.00571934333468	2.45720043377513e-12	1.84416383840961e-10	0.000	0.000	0.000	0.000	0.000	0.000	0.000	0.000	0.000	0.000	0.000	0.000	0.000	0.000	0.000	0.000	0.000	0.000	105.358	0.000	149.832	0.000	0.000	0.000	0.000	0.000	0.000
Pdensi_DN18829_c1_g1	FC_3_3	MC_2_3	1.14243677482573	165.045720056664	83.0940784157447	-7.18264968779193	1.0254657895778	-7.00428016301658	2.48258894781982e-12	1.86070041639095e-10	0.133	0.000	0.202	0.612	0.077	0.017	0.038	0.056	0.020	0.000	0.051	0.043	0.000	0.083	0.000	1.505	2.101	1.233	2.859	3.501	6.498	0.509	0.040	0.000	0.450	0.126	0.140
Pdensi_GG_121462_c1_g1	FC_3_3	MC_2_3	16031.4576325677	1026.01484700477	8528.73623978623	3.96584693911465	0.566270774259922	7.00344626525666	2.49741723600482e-12	1.86928815331357e-10	1017.656	1051.972	936.981	932.057	541.783	948.533	559.725	290.586	735.193	496.863	246.834	605.248	855.311	1347.602	778.550	791.298	165.245	147.932	34.959	10.016	35.832	2.232	4.120	2.297	0.164	0.436	0.042
Pdensi_GG_107195_c0_g1	FC_3_3	MC_2_3	0	357.172194363938	178.586097181969	-11.159191227626	1.59347557824692	-7.00305130493613	2.50447066110819e-12	1.87204118971757e-10	0.000	0.000	0.034	0.043	0.021	0.000	0.019	0.000	0.000	0.000	0.000	0.000	0.000	0.000	0.000	0.016	26.976	56.887	19.091	1.481	7.932	4.593	0.000	0.000	0.000	0.000	0.021
Pdensi_DN24678_c1_g6	FC_3_3	MC_2_3	685.757466111745	4914.95471198044	2800.35608904609	-2.84134579225232	0.405761922520983	-7.00249489799128	2.51444045080765e-12	1.87696380515673e-10	24.454	30.285	22.290	25.090	40.572	55.777	25.967	17.900	22.381	21.086	19.595	16.682	43.324	51.113	61.618	14.144	44.309	56.114	126.085	74.600	184.539	94.186	71.174	148.403	22.585	38.052	48.940
Pdensi_DN23166_c0_g2	FC_3_3	MC_2_3	306.932819330352	23.7403911115212	165.336605220937	3.6855926599347	0.526341085602443	7.00228950532375	2.51813053728793e-12	1.87719185469893e-10	16.704	16.622	21.716	21.164	17.722	18.860	15.671	13.271	15.003	10.643	7.557	7.460	25.769	26.996	15.310	15.482	5.723	5.083	0.893	0.667	0.329	0.000	0.141	0.000	0.000	0.000	0.000
Pdensi_GG_15615_c0_g1	FC_3_3	MC_2_3	864.110085795928	73.8861608300381	468.998123312983	3.54769933573198	0.506684558916426	7.00179090382968	2.5271105260976e-12	1.88135746454968e-10	0.643	9.699	5.762	11.836	10.403	9.947	12.391	14.150	12.879	23.547	34.993	13.487	2.512	10.959	9.215	4.293	11.226	7.450	1.507	2.674	1.646	0.254	0.069	0.192	0.235	0.275	0.452
Pdensi_DN22639_c0_g3	FC_3_3	MC_2_3	12.0736655868973	21795.184818089	10903.6292418379	-10.8174520528133	1.54546409815099	-6.99948453396969	2.56905937394142e-12	1.91002332515969e-10	0.211	0.210	0.135	0.132	0.126	0.097	0.164	0.156	0.544	0.632	0.228	0.125	0.150	0.086	0.068	0.164	0.216	0.114	5.948	797.066	884.165	0.045	0.074	0.000	0.141	0.118	0.162
Pdensi_DN13080_c0_g1d271193	FC_3_3	MC_2_3	0.555958689569852	290.246135344872	145.401047017221	-9.00775775072136	1.28704381292133	-6.99879651359776	2.58170498044428e-12	1.91685546627016e-10	0.000	0.000	0.000	0.000	0.000	0.000	0.000	0.000	0.051	0.051	0.000	0.000	0.000	0.000	0.049	0.000	0.000	0.109	3.075	10.003	9.544	0.331	0.054	0.000	0.000	0.000	0.000
Pdensi_GG_71436_c1_g1	FC_3_3	MC_2_3	1.38989672392463	532.236220096338	266.813058410131	-8.56942434889002	1.22457873998922	-6.99785491046942	2.59911034991909e-12	1.92719862750752e-10	0.000	0.000	0.000	0.000	0.000	0.000	0.000	0.000	0.000	0.121	0.000	0.000	0.000	0.000	0.000	0.000	0.000	0.000	3.426	14.313	23.547	4.381	0.000	0.000	0.000	0.000	0.000
Pdensi_DN20231_c0_g1	FC_3_3	MC_2_3	281.49212282995	3681.0211177776	1981.25662030378	-3.70899095609955	0.530064305639093	-6.99724715782864	2.6104056073711e-12	1.93298966891353e-10	0.813	1.626	0.648	7.801	5.263	8.681	4.006	4.352	6.805	4.499	11.733	7.376	4.868	8.651	4.142	1.321	6.922	5.519	48.900	107.239	131.010	383.104	23.903	7.229	42.951	57.175	32.732
Pdensi_DN31417_c0_g1d371953	FC_3_3	MC_2_3	799.345702481555	36.6645363917436	418.005119436649	4.44760933468624	0.635758369532611	6.99575427997271	2.63835593063577e-12	1.95108179974469e-10	1.114	1.643	3.946	2.439	8.708	2.102	9.563	22.150	19.619	22.756	25.231	18.882	0.790	2.573	0.453	10.637	8.899	1.991	1.351	0.235	1.305	0.000	3.354	0.000	0.611	0.569	0.975
Pdensi_DN29765_c0_g1d432991	FC_3_3	MC_2_3	13770.2995791277	619.885514460744	7195.0925467942	4.47308508171521	0.639670487195021	6.9927957772913	2.69461621968991e-12	1.99003328086101e-10	52.241	505.129	191.576	569.280	506.669	328.904	524.604	379.459	357.573	358.251	509.470	282.686	128.022	528.950	263.027	381.303	253.882	31.542	34.294	9.209	6.206	57.475	13.705	3.613	0.508	0.000	0.000
Pdensi_DN12696_c1_g3	FC_3_3	MC_2_3	7.34709813622303	533.421134476899	270.384116306561	-6.18180722935929	0.88451321189951	-6.98893713083576	2.76976493609629e-12	2.04281213631262e-10	0.754	0.000	0.157	0.264	1.009	0.631	1.268	0.195	0.689	0.224	0.177	0.212	0.195	0.243	0.236	12.698	21.128	23.395	29.304	11.248	2.292	1.436	3.706	0.409	0.000	1.121	1.767
Pdensi_GG_126243_c0_g1	FC_3_3	MC_2_3	0	473.543243147787	236.771621573894	-11.5657698210984	1.65502059893455	-6.98829357685587	2.78249681421102e-12	2.04633274230507e-10	0.000	0.000	0.000	0.000	0.000	0.000	0.000	0.000	0.000	0.000	0.000	0.000	0.000	0.000	0.000	0.000	0.000	0.000	1.316	9.012	26.189	0.000	0.000	0.000	0.000	0.000	0.000
Pdensi_DN14393_c0_g1d213260	FC_3_3	MC_2_3	59.3914178583023	656.272570068551	357.831993963427	-3.46664384569476	0.496064467700458	-6.98829299700628	2.7825083116198e-12	2.04633274230507e-10	4.577	9.199	8.859	2.256	10.411	23.295	2.928	2.734	2.721	1.052	2.418	1.485	15.164	11.603	28.205	11.423	18.035	18.411	25.395	14.222	12.465	3.289	63.481	63.702	0.405	0.089	0.027
Pdensi_DN20355_c0_g1d490546	FC_3_3	MC_2_3	2482.76836956979	393.569705471049	1438.16903752042	2.65799717822655	0.380358492152138	6.98813680532572	2.78560701808472e-12	2.04633274230507e-10	33.583	45.058	54.902	73.187	65.812	47.456	64.379	65.582	82.346	65.411	70.661	72.105	21.551	37.215	33.286	31.932	16.945	18.275	6.127	11.018	13.597	4.381	4.412	3.537	4.951	4.962	6.732
Pdensi_DN20739_c0_g1	FC_3_3	MC_2_3	707.81755745552	6524.22506043547	3616.02130894549	-3.20438584282462	0.458782128955482	-6.9845480906593	2.85774344358899e-12	2.09654794460022e-10	14.127	11.089	10.554	44.913	154.597	429.969	43.103	52.364	33.797	19.345	16.437	23.679	123.546	204.963	305.053	10.496	47.875	36.128	296.593	105.471	117.416	537.110	526.775	581.965	9.095	7.608	5.220
Pdensi_GG_2636_c0_g1	FC_3_3	MC_2_3	1931.06007562875	390.389597736574	1160.72483668266	2.30694811962445	0.330337427610097	6.9836110800844	2.87687782848401e-12	2.10758652470981e-10	26.664	48.549	23.599	73.380	102.901	109.921	63.715	60.852	60.697	50.867	58.762	52.175	42.760	84.472	76.088	15.142	11.721	6.314	6.939	12.168	11.477	54.553	114.727	129.410	6.194	13.491	9.545
Pdensi_DN15539_c0_g1d182358	FC_3_3	MC_2_3	856.549672192158	4117.14035915782	2486.84501567499	-2.26496109165657	0.32435702347771	-6.98292599732228	2.89094713143169e-12	2.11252438406582e-10	32.172	25.391	19.255	18.766	27.251	51.021	19.626	21.033	26.239	22.793	23.001	26.073	32.270	36.263	34.315	19.631	25.540	18.676	73.038	116.412	132.737	48.134	2.247	0.498	8.542	15.444	11.598
Pdensi_DN17480_c0_g1d350665	FC_3_3	MC_2_3	250.151029747851	19.1030541979302	134.627041972891	3.70655007710244	0.531216108330198	6.97748057519086	3.00520353156474e-12	2.19312636146283e-10	16.273	9.190	5.239	17.461	6.691	1.178	9.009	5.084	7.391	8.844	6.390	5.660	9.485	3.896	1.225	3.880	0.793	0.471	0.741	0.339	0.397	0.137	0.000	0.000	0.684	2.894	1.334
Pdensi_DN49043_c0_g1d41722	FC_3_3	MC_2_3	331.226734918703	1395.20410343912	863.215419178911	-2.07444973123185	0.297491379636261	-6.97314232690796	3.09938777107833e-12	2.25313067359549e-10	5.385	18.971	20.942	7.643	18.847	45.776	12.241	8.832	20.889	8.357	8.041	11.464	17.097	23.677	47.690	3.017	4.324	7.371	36.587	29.965	43.099	43.361	17.167	14.210	56.812	197.976	194.959
Pdensi_DN19929_c1_g1	FC_3_3	MC_2_3	23.9087784957306	2025.3366710516	1024.62272477367	-6.40485502344513	0.918522744489122	-6.97299556475053	3.10262410947159e-12	2.25313067359549e-10	1.637	1.981	18.413	7.571	0.721	0.000	0.984	1.098	0.987	0.319	1.065	0.606	0.325	0.000	0.000	17.972	103.132	74.692	21.179	10.290	124.779	53.233	0.000	0.000	0.000	0.000	0.000
Pdensi_DN16354_c0_g2	FC_3_3	MC_2_3	0	520.98356072507	260.491780362535	-11.7036171577041	1.67847267605433	-6.97277788591493	3.10743037642428e-12	2.25313067359549e-10	0.062	0.013	0.037	0.093	0.059	0.013	0.013	0.000	0.058	0.000	0.000	0.000	0.014	0.014	0.000	0.090	0.274	0.016	0.834	20.641	18.920	0.554	0.182	0.101	0.000	0.028	0.000
Pdensi_DN22268_c0_g3d423328	FC_3_3	MC_2_3	0	451.287955286747	225.643977643374	-11.496513058962	1.64877416606057	-6.97276394524714	3.10773842976497e-12	2.25313067359549e-10	0.000	0.000	0.000	0.000	0.000	0.000	0.000	0.000	0.000	0.000	0.000	0.000	0.000	0.000	0.000	0.000	0.033	0.127	20.123	0.967	14.644	0.099	0.018	0.000	0.000	0.000	0.000
Pdensi_DN12616_c0_g1	FC_3_3	MC_2_3	237.838661751759	2.56727120565161	120.202966478705	6.50875363936002	0.93390804367193	6.96937314488584	3.18356283600477e-12	2.30509067328111e-10	28.476	41.014	14.792	37.602	29.995	8.584	24.541	10.858	7.300	7.273	9.596	2.945	26.467	23.967	8.580	22.822	3.179	0.618	0.140	0.029	0.035	0.295	0.000	0.000	0.000	0.000	0.000
Pdensi_DN27019_c1_g1	FC_3_3	MC_2_3	2189.12716372163	179.400909676209	1184.26403669892	3.61005827708983	0.518034337954834	6.96876251744644	3.19740901103425e-12	2.31209773114723e-10	135.461	18.260	63.460	153.283	23.045	70.740	87.320	28.379	90.906	88.956	30.790	63.640	102.683	18.656	57.503	38.474	3.839	7.072	3.906	3.311	6.805	44.619	5.492	9.530	2.095	1.079	3.938
Pdensi_DN5177_c0_g1	FC_3_3	MC_2_3	30.5430413743635	2064.78794665679	1047.66549401558	-6.07891079033346	0.872642334188117	-6.96609659212684	3.25855460163351e-12	2.35104672416965e-10	4.940	1.878	20.307	6.560	1.374	1.011	0.924	0.905	1.210	0.909	0.826	0.811	1.231	1.002	0.618	17.633	16.321	14.383	62.585	4.523	94.526	0.327	0.045	0.308	0.170	1.674	1.337
Pdensi_DN40374_c0_g1d91726	FC_3_3	MC_2_3	0	3023.06000986127	1511.53000493063	-27.2099502517846	3.90679279412031	-6.96477947147219	3.28918576012963e-12	2.36919623135156e-10	0.000	0.000	0.000	0.000	0.000	0.000	0.000	0.000	0.000	0.000	0.000	0.000	0.000	0.388	0.000	0.000	0.721	1.638	74.753	0.000	160.724	0.000	0.000	0.000	0.000	0.000	0.000
Pdensi_DN16260_c0_g1d215108	FC_3_3	MC_2_3	98.0247781070107	1114.03303868479	606.028908395902	-3.50617401134492	0.503807572195018	-6.95935155573192	3.41842498556535e-12	2.45590809552346e-10	3.487	3.305	3.095	3.907	2.782	4.984	3.597	2.900	3.077	3.221	2.341	2.678	3.655	3.907	3.668	3.204	4.321	4.952	13.875	30.912	42.018	12.067	10.659	35.518	7.947	9.574	8.071
Pdensi_DN22939_c1_g2	FC_3_3	MC_2_3	0	311.750459630496	155.875229815248	-10.9626397037625	1.5753209955708	-6.9589878726845	3.42726011653467e-12	2.45907021789602e-10	0.212	0.460	12.200	1.073	0.000	0.000	0.000	0.000	0.000	0.000	0.000	0.000	0.000	0.000	0.000	4.177	6.602	19.828	1.407	9.970	12.798	16.311	0.000	0.000	0.000	0.000	0.000
Pdensi_DN35038_c0_g1d375103	FC_3_3	MC_2_3	3.40075716131896	220.654679549317	112.027718355318	-6.02039049668836	0.865396355157792	-6.95680130937301	3.48085328926113e-12	2.49429671811744e-10	0.000	0.000	0.057	0.145	0.139	0.125	0.127	0.000	0.203	0.068	0.073	0.136	0.000	0.000	0.194	0.000	0.000	0.000	8.165	1.810	7.422	1.220	0.212	0.583	0.000	0.000	0.138
Pdensi_GG_76904_c1_g1	FC_3_3	MC_2_3	0	595.572351594303	297.786175797152	-11.8966634179824	1.71032254016219	-6.95580110688023	3.50564156928673e-12	2.50881804332064e-10	0.000	0.000	0.209	0.000	0.000	0.000	0.000	0.000	0.000	0.000	0.000	0.000	0.000	0.000	0.000	0.000	0.227	2.831	0.699	22.743	22.713	2.394	0.000	0.000	0.000	0.000	0.000
Pdensi_DN40679_c0_g1d512444	FC_3_3	MC_2_3	548.184136941013	36.7405175643585	292.462327252686	3.90500121053161	0.561603014283557	6.95331241324134	3.56807307530708e-12	2.55020666205872e-10	5.330	14.294	12.391	35.430	29.169	16.001	20.777	18.550	16.059	17.909	17.142	10.688	7.764	22.329	7.777	3.266	0.902	0.683	0.621	0.649	1.614	0.000	0.000	0.000	0.000	0.000	0.000
Pdensi_DN37608_c0_g1d89265	FC_3_3	MC_2_3	2231.52938997578	276.988723133549	1254.25905655466	3.01032624656544	0.432958314287417	6.9529239818849	3.57791513406753e-12	2.55394989807963e-10	13.000	24.524	13.170	24.976	37.453	17.862	43.438	43.234	69.316	72.147	65.623	48.656	24.020	29.788	13.248	15.991	17.277	12.348	9.427	3.800	8.618	1.991	2.451	0.521	0.276	0.442	0.163
Pdensi_DN17260_c0_g1d11775	FC_3_3	MC_2_3	7723.19288270583	620.588695293081	4171.89078899945	3.63715572684095	0.523141175533145	6.9525319300937	3.58787591747587e-12	2.55776814924119e-10	28.451	176.080	20.453	93.966	193.065	60.931	186.471	247.746	136.060	245.784	273.652	124.303	60.956	202.983	65.191	41.169	60.383	10.483	22.830	19.433	7.111	41.964	20.285	1.263	0.135	0.032	0.017
Pdensi_DN18530_c0_g2	FC_3_3	MC_2_3	0.833938034354778	669.214899089394	335.024418561874	-9.63428633917678	1.38647042790741	-6.94878602908088	3.68442866619579e-12	2.62322807590779e-10	0.000	0.000	0.000	0.000	0.000	0.000	0.000	0.000	0.000	0.061	0.000	0.000	0.000	0.000	0.000	0.000	0.000	0.258	3.735	6.867	40.909	0.000	0.000	0.000	0.000	0.000	0.000
Pdensi_DN86435_c0_g1	FC_3_3	MC_2_3	0	144.582945197145	72.2914725985724	-9.85481636846016	1.41839633097666	-6.94785805154648	3.70873882003773e-12	2.63715104071478e-10	0.000	0.000	0.000	0.019	0.367	0.000	1.525	0.597	0.000	0.000	0.000	0.000	0.000	0.000	0.000	8.872	7.217	6.852	5.782	3.164	2.553	0.000	0.592	0.000	0.000	0.461	0.530
Pdensi_DN22487_c0_g1d300523	FC_3_3	MC_2_3	3.12674404906183	751.008647362295	377.067695705678	-7.90941660584988	1.13846247605851	-6.94745481048543	3.71935144591014e-12	2.64131100185037e-10	0.832	0.564	11.363	3.340	0.000	0.023	0.048	0.068	0.459	0.026	0.055	0.207	0.218	0.000	0.098	10.304	43.286	50.980	8.049	3.201	46.683	38.877	0.000	0.044	0.000	0.000	0.026
Pdensi_DN20163_c2_g1	FC_3_3	MC_2_3	0.277979344784926	5209.51962732333	2604.89880333406	-14.0637255535354	2.02449391621921	-6.94678578229552	3.73702485778225e-12	2.65046815456748e-10	0.000	0.000	0.000	0.035	0.000	0.000	0.000	0.087	0.328	0.033	0.000	0.000	0.031	0.064	0.000	0.000	0.000	0.000	9.829	345.282	53.066	35.618	10.468	7.415	0.000	0.000	0.000
Pdensi_DN16405_c0_g1	FC_3_3	MC_2_3	32.0946994881667	649.277181572996	340.685940530581	-4.33873218418973	0.624907420277748	-6.94299994431387	3.8385957282191e-12	2.71902981959407e-10	0.101	0.018	0.067	1.580	0.987	1.782	0.542	0.584	1.083	0.615	1.289	0.781	0.690	1.703	0.790	0.061	1.329	1.232	6.641	23.909	20.138	70.378	3.331	0.516	14.803	19.029	8.301
Pdensi_DN23140_c0_g1d303626	FC_3_3	MC_2_3	703.219439575077	79.0853488359482	391.152394205513	3.152276856459	0.454173009505388	6.94069614548858	3.90172423779552e-12	2.76022106378639e-10	1.603	7.517	12.176	16.259	26.028	16.347	15.916	25.062	24.505	18.238	26.765	13.744	8.338	18.390	15.533	6.042	1.969	2.362	2.731	1.365	2.143	25.233	0.262	0.215	0.000	0.120	0.000
Pdensi_DN22291_c0_g1	FC_3_3	MC_2_3	1819.76507170587	434.458949537146	1127.11201062151	2.06599193351416	0.297784182507137	6.93788338964124	3.98018030382280e-12	2.81213681771878e-10	12.095	44.003	27.821	69.776	45.874	37.993	83.213	49.360	50.402	48.884	60.737	42.585	9.804	40.599	22.063	23.287	14.958	7.995	14.452	10.331	9.591	4.625	4.600	1.683	6.638	1.650	0.991
Pdensi_DN21774_c0_g1	FC_3_3	MC_2_3	682.384494162044	73.2790546813628	377.831774421703	3.21792033767932	0.463990526191018	6.93531474466906	4.05317727274425e-12	2.86006833432843e-10	16.277	12.961	9.513	16.499	7.800	6.885	16.357	14.791	15.273	28.880	13.510	14.574	12.058	7.180	6.760	13.112	3.227	2.148	2.314	1.965	1.528	0.076	0.109	0.026	0.020	0.128	0.091
Pdensi_DN19131_c0_g1d218111	FC_3_3	MC_2_3	0	367.823978801575	183.911989400787	-11.2011923425888	1.61574576347736	-6.9325215611161	4.13404514336569e-12	2.91342497822734e-10	0.122	0.298	3.399	0.851	0.000	0.000	0.000	0.000	0.483	0.000	0.000	0.000	0.461	0.000	0.000	2.893	7.604	3.101	2.219	4.481	21.679	5.850	0.000	0.000	0.000	0.000	0.000
Pdensi_DN17857_c0_g1d352278	FC_3_3	MC_2_3	904.519215905765	199.636937120068	552.078076512917	2.18015972387531	0.314560239133302	6.93081786141261	4.18414484951718e-12	2.94499017498441e-10	9.873	20.706	14.116	25.560	26.979	21.135	29.511	22.005	23.595	25.581	26.951	23.191	10.507	20.528	13.222	11.059	6.772	6.558	6.112	3.772	5.836	1.177	0.967	0.618	1.434	0.969	0.780
Pdensi_DN22268_c0_g2d299346	FC_3_3	MC_2_3	0	567.545438552848	283.772719276424	-11.8271642648641	1.70806967574168	-6.92428677403252	4.38177476565443e-12	3.07628321300622e-10	0.000	0.000	0.000	0.000	0.000	0.000	0.000	0.000	0.000	0.000	0.000	0.000	0.000	0.000	0.000	0.000	0.065	0.148	21.711	0.682	22.316	0.117	0.000	0.000	0.000	0.000	0.000
Pdensi_DN40533_c0_g1d319005	FC_3_3	MC_2_3	0	197.197978472541	98.5989892362706	-10.3019371892252	1.48797453499465	-6.92346337046835	4.40733145867769e-12	3.08641192793738e-10	0.000	0.000	0.000	0.000	0.000	0.000	0.269	0.000	0.000	0.000	0.000	0.000	0.000	0.281	0.000	0.000	0.000	0.000	1.885	7.890	5.599	84.168	10.373	4.402	0.000	0.000	0.000
Pdensi_DN26873_c0_g3	FC_3_3	MC_2_3	9.5645242510455	1009.64377094908	509.604147600064	-6.72085379224242	0.971267287501331	-6.91967481941289	4.52681541277968e-12	3.16608780881462e-10	3.315	1.368	0.615	0.888	0.588	0.545	0.538	0.226	0.318	0.424	0.161	0.194	2.601	1.335	0.532	2.373	0.724	0.480	2.687	55.621	20.510	233.402	51.484	39.898	5.265	14.667	47.156
Pdensi_DN20508_c0_g1d220025	FC_3_3	MC_2_3	92.9002827826743	2045.00263835371	1068.95146056819	-4.46018286635301	0.645023407376868	-6.91476125570596	4.68651966559515e-12	3.27365793719023e-10	21.101	11.751	20.089	4.269	2.858	4.032	2.929	1.766	4.090	3.064	1.897	2.808	10.671	3.513	3.155	25.228	38.214	33.910	87.550	13.924	60.481	6.147	1.487	1.767	0.893	1.468	0.698
Pdensi_DN11119_c0_g1d104232	FC_3_3	MC_2_3	21.0163075351426	826.136228390158	423.57626796265	-5.29550004897479	0.766232061381237	-6.911091712123	4.80937985268752e-12	3.35525326754224e-10	1.356	1.928	0.396	0.550	0.147	0.207	0.708	0.346	0.287	1.211	0.251	0.271	0.429	0.159	0.257	0.071	15.716	35.110	12.267	36.089	16.488	49.857	0.475	2.915	1.890	4.341	1.172
Pdensi_DN17495_c0_g1	FC_3_3	MC_2_3	11.7282388072833	30038.6627079148	15025.195473361	-11.3218831520427	1.63868925417426	-6.90910929158914	4.87706126181524e-12	3.3981965925133e-10	0.012	0.000	1.837	0.891	0.043	0.013	0.026	0.363	0.197	0.831	0.137	0.000	0.027	0.097	0.163	0.219	162.523	146.509	643.647	216.432	1479.527	0.144	0.000	0.049	0.075	0.041	0.014
Pdensi_GG_75395_c0_g1	FC_3_3	MC_2_3	0	362.996247750677	181.498123875339	-11.1821298537819	1.61853445643861	-6.90879938286075	4.88772583663178e-12	3.40135430460613e-10	0.000	0.000	0.000	0.000	0.000	0.000	0.000	0.000	0.000	0.000	0.000	0.000	0.000	0.000	0.000	0.000	0.000	0.000	2.123	4.508	21.367	0.000	0.000	0.000	0.000	0.000	0.000
Pdensi_DN19806_c0_g1d61827	FC_3_3	MC_2_3	334.003687312999	34.5196786148712	184.261682963935	3.27154823042496	0.473618710163848	6.90755698670174	4.93070914028527e-12	3.42487444573385e-10	2.703	13.493	5.876	15.067	8.538	9.780	11.602	5.368	5.258	9.088	12.165	6.665	3.141	8.981	3.792	3.806	2.485	1.689	1.212	0.800	0.721	0.290	0.250	1.247	1.047	1.231	0.605
Pdensi_DN35986_c0_g1d239151	FC_3_3	MC_2_3	334.691763622379	39.8988612188878	187.295312420633	3.06910551532009	0.444317141791681	6.90746592162552	4.93387426237555e-12	3.42487444573385e-10	1.462	5.686	8.586	10.378	10.844	7.920	9.621	12.151	11.863	8.454	11.641	7.912	1.987	6.868	4.376	10.560	2.982	1.744	1.290	0.687	1.171	25.781	0.111	0.210	0.071	0.065	0.054
Pdensi_DN25267_c3_g1d559055	FC_3_3	MC_2_3	368.975828056588	25.9965917079125	197.48620988225	3.82567348440471	0.553980214670144	6.90579443650822	4.99232460254184e-12	3.46111624288473e-10	1.205	3.920	4.594	13.104	15.244	11.233	14.661	13.413	12.921	10.827	8.510	11.627	1.871	5.840	2.675	1.726	0.000	0.000	1.067	0.279	0.693	1.465	0.000	0.000	0.000	0.271	0.000
Pdensi_DN7126_c0_g1d329927	FC_3_3	MC_2_3	171.1000945646	17.2552665516658	94.1776805581329	3.30445322795912	0.478528868427793	6.90544175279519	5.00474407685647e-12	3.46539476572647e-10	17.260	12.563	5.385	11.908	8.881	7.449	8.231	6.639	10.318	4.252	5.030	5.094	11.411	9.232	7.111	8.584	1.080	0.634	0.575	0.441	0.362	0.048	0.039	0.000	0.000	0.355	0.152
Pdensi_DN24241_c0_g1	FC_3_3	MC_2_3	1600.85841853501	252.178408057123	926.518413296068	2.66556884025015	0.386187753489802	6.90226144190907	5.11811273210927e-12	3.53947489352838e-10	13.153	34.373	38.746	50.121	51.362	39.924	50.484	50.844	57.138	40.138	51.500	42.454	14.829	35.546	22.156	32.702	11.453	11.069	6.517	9.353	4.030	30.336	0.725	0.444	0.349	0.709	0.528
Pdensi_DN22991_c0_g1d426895	FC_3_3	MC_2_3	145.768848593897	0	72.8844242969486	9.44176214706232	1.36840715251232	6.89981934815801	5.20687111226333e-12	3.59444074629837e-10	2.618	1.964	3.433	9.940	16.408	6.131	8.261	8.882	9.106	3.332	5.089	3.796	1.790	1.395	3.358	1.262	0.000	0.000	0.000	0.000	0.000	0.000	0.000	0.000	0.000	0.000	0.000
Pdensi_GG_67117_c0_g1	FC_3_3	MC_2_3	0	2381.29441452946	1190.64720726473	-26.9558343809389	3.90680184505278	-6.89971886213612	5.21055543339503e-12	3.59444074629837e-10	0.000	0.000	0.411	0.098	0.000	0.000	0.000	0.175	0.000	0.000	0.000	0.000	0.000	0.000	0.000	0.108	1.713	12.822	185.814	0.000	7.480	0.000	0.000	0.000	0.000	0.000	0.000
Pdensi_DN29759_c0_g1d309377	FC_3_3	MC_2_3	160.255796258142	15.9930693733362	88.1244328157389	3.32723767743306	0.482371478540312	6.89766668523085	5.28635996548381e-12	3.6422035126165e-10	1.412	2.955	3.053	4.870	6.351	4.186	4.896	6.329	5.621	4.207	4.592	4.633	1.207	4.178	2.972	2.475	0.730	0.808	0.469	0.332	0.459	6.656	0.109	0.036	0.111	0.020	0.107
Pdensi_DN19371_c1_g2	FC_3_3	MC_2_3	0	675.237542117085	337.618771058543	-12.0777812156523	1.75212446103368	-6.89322104922096	5.45430184662199e-12	3.75324991711161e-10	0.000	0.000	0.020	0.000	0.000	0.000	0.022	0.000	0.000	0.000	0.000	0.000	0.000	0.000	0.000	0.000	0.000	0.171	17.190	0.573	34.865	0.443	0.000	0.040	0.000	0.000	0.000
Pdensi_DN21245_c0_g1d294261	FC_3_3	MC_2_3	165.122925511467	2029.15200974375	1097.13746762761	-3.61941874269338	0.525177640279089	-6.89179901255878	5.50911754019619e-12	3.78407769354251e-10	0.096	0.069	0.101	6.415	4.605	7.965	5.439	5.922	5.906	3.080	7.334	3.408	2.209	6.274	6.316	0.173	4.872	3.455	34.265	80.968	44.121	115.256	200.883	422.278	37.488	174.125	122.426
Pdensi_GG_122415_c0_g1	FC_3_3	MC_2_3	506.697702687661	104.823673821451	305.760688254556	2.27493800208071	0.3300979781067	6.89170535102569	5.51274683371319e-12	3.78407769354251e-10	6.757	11.064	11.099	17.670	14.554	11.192	18.079	15.327	12.929	14.152	15.565	12.710	3.968	8.069	7.362	7.490	9.704	7.908	2.668	2.255	3.312	8.336	0.921	0.506	0.000	0.632	0.601
Pdensi_GG_150485_c0_g1	FC_3_3	MC_2_3	878.464615094372	200.33142727618	539.398021185276	2.13293032490782	0.309538039800338	6.89068886746077	5.55228562117376e-12	3.80650701368554e-10	1.475	15.198	9.370	21.160	25.350	15.115	20.090	19.637	22.658	22.530	28.035	23.021	5.392	16.335	8.314	3.600	6.851	5.349	6.061	3.944	5.762	21.569	12.582	8.195	1.261	1.047	0.648
Pdensi_DN23657_c0_g2	FC_3_3	MC_2_3	37.3790413252153	220.249240524812	128.814140925014	-2.55914246045955	0.371566936311067	-6.88743321961536	5.68080253709671e-12	3.88629329319041e-10	5.344	2.830	3.636	2.595	1.792	2.236	2.781	2.143	1.479	0.937	1.009	1.207	2.914	3.282	1.524	2.550	3.201	5.161	6.561	5.277	5.539	4.504	2.509	4.579	6.155	6.133	5.205
Pdensi_DN39133_c0_g1	FC_3_3	MC_2_3	547.219647430296	3.35014633198525	275.284896881141	7.34154317517459	1.06594039027305	6.88738623863761	5.68267829143289e-12	3.88629329319041e-10	2.052	0.234	0.108	10.265	7.718	2.005	14.638	14.919	6.253	17.534	12.289	16.032	1.323	2.244	0.845	0.194	0.000	0.000	0.000	0.251	0.000	0.000	0.000	0.000	0.000	0.000	0.000
Pdensi_DN21137_c0_g1d539048	FC_3_3	MC_2_3	632.068163021592	25.5022369189055	328.785199970249	4.6266574397492	0.671878958512629	6.88614724591385	5.73236579089633e-12	3.91544586035078e-10	0.783	1.267	0.939	12.307	9.754	2.768	24.371	28.946	17.789	20.087	22.969	9.592	1.221	1.709	1.074	1.257	0.848	0.254	1.316	0.312	0.414	1.574	0.178	0.000	0.000	0.000	0.000
Pdensi_DN17512_c0_g1d216291	FC_3_3	MC_2_3	0	254.209658692692	127.104829346346	-10.6682764063774	1.55042708204569	-6.8808630408476	5.94910273778744e-12	4.05848813217595e-10	0.000	0.157	0.145	0.000	0.351	0.947	0.161	0.303	0.171	0.000	0.000	0.000	0.483	0.000	0.806	0.000	1.091	0.707	1.440	9.384	8.915	14.752	2.299	3.198	0.216	0.000	0.000
Pdensi_DN32738_c0_g1d236109	FC_3_3	MC_2_3	5.93645166032893	258.429412480085	132.182932070207	-5.44321811196513	0.791112269679611	-6.88046225622256	5.96586516223477e-12	4.0646201559228e-10	0.113	0.061	0.282	0.571	0.068	0.123	0.437	0.118	0.066	0.199	0.215	0.067	0.000	0.065	0.000	0.613	2.604	0.422	7.076	2.636	10.543	7.285	0.695	1.949	0.780	0.381	1.293
Pdensi_DN39436_c0_g1d511372	FC_3_3	MC_2_3	156.245569772433	0	78.1227848862163	9.54201258434891	1.38686036329038	6.88029800037697	5.97274836751904e-12	4.0646201559228e-10	0.000	0.000	0.000	0.915	0.441	0.391	2.396	2.284	3.464	6.000	3.647	3.408	0.000	1.673	0.401	0.000	0.388	0.000	0.000	0.000	0.000	0.000	0.440	0.000	0.000	0.000	0.000
Pdensi_DN13937_c0_g1d178830	FC_3_3	MC_2_3	3280.27406582039	727.801170113179	2004.03761796678	2.17217493786666	0.315829733265535	6.87767714397047	6.08363508848138e-12	4.13500800137798e-10	61.536	50.783	63.700	72.896	65.237	62.146	91.030	112.642	140.453	72.835	119.379	82.452	43.590	42.959	35.793	78.732	35.991	25.091	22.604	15.433	19.380	198.606	118.546	183.449	40.217	24.727	46.198
Pdensi_GG_91670_c0_g1	FC_3_3	MC_2_3	682.052610461764	146.36345364373	414.208032052747	2.22073717855882	0.322967638540111	6.87603621402152	6.15408621216469e-12	4.17777336089706e-10	2.306	4.107	5.842	31.128	21.376	11.702	29.837	19.122	23.634	20.872	21.663	14.448	2.038	8.135	4.219	5.232	5.966	4.463	3.685	3.916	3.901	0.806	2.004	2.583	0.000	0.021	0.044
Pdensi_DN6992_c0_g1d329621	FC_3_3	MC_2_3	1637.3872417953	154.478725651654	895.932983723475	3.40447102286188	0.495490543679412	6.87091018444262	6.37935513052159e-12	4.32540554528263e-10	4.218	33.375	24.494	42.497	45.974	36.480	35.172	62.245	52.429	38.867	54.791	43.535	7.751	35.449	16.530	33.153	22.080	9.612	5.239	5.380	1.646	34.947	0.546	0.532	2.759	1.027	0.627
Pdensi_DN29384_c0_g1d196753	FC_3_3	MC_2_3	1047.34096905704	168.179292077219	607.760130567129	2.63922950211278	0.384263148060942	6.86828678584139	6.49774959737768e-12	4.40030141537678e-10	12.794	19.009	17.764	20.599	30.880	26.868	33.465	28.970	21.294	28.707	36.028	22.824	19.103	20.251	21.349	8.017	3.341	2.007	5.050	2.964	5.248	3.895	1.785	0.000	0.000	0.000	0.000
Pdensi_DN16690_c0_g1d528169	FC_3_3	MC_2_3	316.837360466365	12.9176310409207	164.877495753643	4.61728771445252	0.672711140351357	6.86370038712442	6.70992883171988e-12	4.53844857065463e-10	24.955	14.409	66.221	17.365	4.421	3.937	6.168	7.601	14.325	5.099	11.382	10.158	8.463	1.396	0.512	97.066	4.828	0.296	0.488	0.125	0.422	0.000	0.000	0.000	0.000	0.000	0.000
Pdensi_DN16048_c0_g1	FC_3_3	MC_2_3	712.609548133398	94.7728295809671	403.691188857183	2.90956282681713	0.424055208376567	6.86128308140809	6.82447731452944e-12	4.6103043275974e-10	15.815	38.092	23.101	41.501	29.530	25.445	34.618	19.438	23.038	17.909	23.178	18.607	18.628	36.712	25.713	24.116	15.508	7.809	3.678	1.514	2.291	7.623	2.962	0.652	0.797	0.360	0.230
Pdensi_DN40370_c0_g1d91729	FC_3_3	MC_2_3	738.823778075898	122.127704447581	430.475741261739	2.5988863337323	0.379030021846238	6.85667673783001	7.04808702400643e-12	4.75557239187918e-10	0.570	0.757	3.624	2.229	1.420	30.766	12.058	12.862	40.782	16.673	20.293	25.150	1.266	2.162	7.361	4.270	4.818	8.163	2.610	2.649	4.283	24.626	96.576	390.040	0.000	0.046	0.049
Pdensi_DN7486_c0_g1d263556	FC_3_3	MC_2_3	1.40515642176764	1904.94253839036	953.173847406065	-10.401624736511	1.51705143191009	-6.8564746835343	7.05805817254079e-12	4.75651373540255e-10	0.028	0.000	0.056	0.035	0.068	0.000	0.000	0.000	0.099	0.066	0.036	0.033	0.031	0.000	0.000	0.051	0.000	0.000	25.121	0.164	121.720	0.042	0.138	0.000	0.523	0.505	0.068
Pdensi_DN22933_c0_g1d496755	FC_3_3	MC_2_3	131.86333879604	0	65.9316693980199	9.29717740647015	1.35702368936517	6.85115335814032	7.32569290079363e-12	4.93088477374656e-10	0.622	2.528	1.246	3.745	2.267	2.206	1.728	4.896	7.569	3.671	3.540	3.851	0.173	2.873	0.347	0.975	1.006	0.000	0.000	0.000	0.000	0.474	0.000	0.000	0.000	0.000	0.000
Pdensi_GG_147801_c0_g1	FC_3_3	MC_2_3	1000.58588101788	42.9661573353847	521.776019176633	4.5375994235468	0.662462470136367	6.84959469871969	7.40595105394163e-12	4.97886379763351e-10	0.632	4.066	2.123	3.135	9.338	2.563	8.937	22.797	33.985	25.631	32.059	26.105	1.225	3.700	1.257	2.671	5.962	1.931	1.594	1.606	0.233	0.000	4.865	0.051	0.000	0.000	0.000
Pdensi_DN25102_c0_g1d226878	FC_3_3	MC_2_3	1074.69184305307	245.833160033743	660.262501543407	2.12777695297954	0.310788284247944	6.84638727012637	7.57382757736575e-12	5.08555930900044e-10	22.634	24.079	13.428	37.832	25.292	43.347	30.616	23.312	36.764	23.609	36.498	29.983	22.596	33.341	26.169	15.655	12.553	5.849	7.853	5.520	6.030	3.757	1.442	2.984	1.110	1.524	1.693
Pdensi_GG_156752_c0_g1	FC_3_3	MC_2_3	0.84919773219779	215.442641874361	108.14591980328	-7.98653978739856	1.16713645704951	-6.84285007049501	7.76328923009286e-12	5.20647292102346e-10	0.099	0.222	0.092	0.029	0.034	0.088	0.000	0.038	0.021	0.018	0.023	0.018	0.041	0.101	0.000	0.042	0.391	0.098	1.958	4.771	9.974	0.565	0.188	0.150	0.937	0.684	0.446
Pdensi_DN21094_c1_g1	FC_3_3	MC_2_3	1.1119173791397	6316.63180227462	3158.87185982688	-12.464738577144	1.82167128346425	-6.84247410072796	7.78369813414214e-12	5.21385567166577e-10	0.000	0.000	0.000	0.000	0.000	0.000	0.000	0.000	0.195	0.097	0.000	0.000	0.000	0.000	0.000	0.000	0.000	0.000	16.677	242.456	231.088	139.190	0.000	0.000	0.000	0.000	0.000
Pdensi_DN26569_c0_g1d430218	FC_3_3	MC_2_3	1.98522586356658	429.705939629346	215.845582746456	-7.75928404537228	1.13434053227192	-6.84034804771682	7.90010050008899e-12	5.28544359513192e-10	0.359	0.152	0.131	0.041	0.040	0.000	0.000	0.165	0.039	0.039	0.065	0.039	3.632	0.178	0.416	0.053	14.693	25.335	28.069	5.014	1.618	18.592	8.349	8.238	0.204	0.096	0.000
Pdensi_DN16142_c1_g1	FC_3_3	MC_2_3	1392.04932161327	194.835979628718	793.442650620996	2.83818840758537	0.41509347602497	6.83746811625302	8.06050202470459e-12	5.38146712325464e-10	6.189	32.645	9.014	49.106	151.822	220.572	58.384	53.700	62.523	42.103	36.747	37.746	70.971	141.422	151.625	10.912	10.197	6.010	2.834	5.575	6.783	2.103	17.732	0.901	0.381	0.335	0.000
Pdensi_GG_6671_c0_g1	FC_3_3	MC_2_3	5.97978834292883	693.688873893726	349.834331118328	-6.8595405686264	1.00323475917422	-6.83742315135951	8.0630315334991e-12	5.38146712325464e-10	0.000	0.000	0.000	0.285	1.193	0.095	0.387	0.505	0.172	0.069	0.260	0.175	0.000	0.400	0.000	0.027	0.423	0.000	1.718	31.236	21.024	12.803	19.510	7.197	0.000	0.000	0.000
Pdensi_DN18343_c0_g1d353974	FC_3_3	MC_2_3	1.68557817748171	1153.59664588468	577.64111203108	-9.41537626195975	1.37739687243167	-6.83563063805839	8.16450573659782e-12	5.42959210634203e-10	0.000	0.000	0.000	0.000	0.012	0.000	0.064	0.051	0.102	0.103	0.037	0.012	0.000	0.011	0.000	0.000	0.000	0.000	1.119	75.717	13.451	0.102	0.000	0.000	0.000	0.000	0.000
Pdensi_DN23905_c1_g1d551037	FC_3_3	MC_2_3	241.884329752845	32.2541443660451	137.069237059445	2.90722494154251	0.425331625296658	6.83519580636591	8.1893095380977e-12	5.43956496900015e-10	2.149	4.327	3.222	15.821	11.824	7.074	10.883	8.781	11.115	7.009	6.750	6.492	2.497	5.402	2.373	1.232	1.688	1.236	1.043	0.594	0.926	0.000	0.000	0.000	0.000	0.076	0.082
Pdensi_DN11197_c0_g1d268036	FC_3_3	MC_2_3	126.292771792088	742.315232230447	434.304002011268	-2.55491359152264	0.373835438101418	-6.83432690196032	8.23909523103471e-12	5.46608778467557e-10	4.339	4.351	14.523	9.969	5.114	4.338	2.564	5.019	5.235	3.311	3.689	3.595	2.073	3.382	2.176	13.105	27.517	56.159	16.087	15.324	26.690	8.967	0.674	1.297	1.811	3.231	4.349
Pdensi_GG_141584_c0_g1	FC_3_3	MC_2_3	0	169.30512640285	84.6525632014248	-10.0825851540448	1.475599884987	-6.83287201132691	8.32312101960465e-12	5.51523609450816e-10	0.000	0.000	0.000	0.000	0.000	0.000	0.000	0.000	0.000	0.000	0.000	0.000	0.000	0.249	0.000	8.633	11.054	8.051	7.250	4.377	1.873	0.000	0.000	0.000	2.933	0.899	0.000
Pdensi_DN11172_c0_g1	FC_3_3	MC_2_3	33.0573594072794	6177.87442899832	3105.4658942028	-7.5459222675411	1.10593941397483	-6.82308829235092	8.91038528152682e-12	5.89030630356761e-10	1.907	1.515	2.331	0.814	0.937	1.107	2.044	1.655	1.483	1.005	0.636	1.134	1.536	0.526	2.715	3.288	2.390	4.235	5.274	422.579	56.155	3.045	3.294	5.291	6.786	2.939	5.195
Pdensi_DN19719_c0_g1d360250	FC_3_3	MC_2_3	0	462.078553441852	231.039276720926	-11.5305294343854	1.69051755965862	-6.82070965102181	9.05918737084135e-12	5.9815441565354e-10	0.000	0.000	0.000	0.000	0.000	0.012	0.000	0.000	0.013	0.000	0.000	0.000	0.000	0.000	0.000	0.000	0.000	0.014	0.743	20.358	14.789	0.033	0.000	0.000	0.000	0.000	0.000
Pdensi_DN17630_c1_g1	FC_3_3	MC_2_3	5.86167699271253	1279.30813116577	642.584904079244	-7.76692811200092	1.13896922899576	-6.81926070895617	9.15102007577935e-12	6.03499436935732e-10	0.147	0.158	0.234	0.276	0.053	0.063	0.336	0.061	0.166	0.412	0.056	0.035	0.179	0.101	0.099	0.227	0.016	0.074	3.688	52.532	43.195	14.443	0.072	0.000	0.184	0.050	0.617
Pdensi_DN11855_c0_g1d211103	FC_3_3	MC_2_3	13.8730755250052	281.110407048487	147.491741286746	-4.34130863430932	0.636672803328994	-6.81874364918647	9.18401118503234e-12	6.04955834151364e-10	0.188	0.242	0.261	0.549	0.942	1.018	0.658	0.269	0.354	0.336	0.330	0.478	0.924	0.530	0.843	0.247	10.190	10.147	7.570	11.450	3.247	172.124	233.382	240.512	0.090	0.760	0.518
Pdensi_DN20026_c0_g1d62114	FC_3_3	MC_2_3	1057.83341804563	149.441144633758	603.637281339693	2.82554325001336	0.41452629181381	6.81631854435542	9.34030701114313e-12	6.1452129034286e-10	24.051	24.907	24.865	44.956	42.151	26.151	30.520	38.001	36.242	28.815	30.494	29.314	14.852	19.686	14.735	32.068	4.618	2.751	2.596	3.206	5.846	5.211	0.676	5.654	4.512	4.384	4.270
Pdensi_DN18860_c0_g3d355806	FC_3_3	MC_2_3	4.75128343517149	8809.29602814433	4407.02365578975	-10.8547846833669	1.59379175312775	-6.81066686539493	9.7147357341406e-12	6.38398564007867e-10	0.000	0.093	0.086	0.000	0.000	0.000	0.000	0.361	0.000	0.304	0.000	0.102	0.096	0.000	0.097	0.078	135.326	149.751	349.780	19.553	325.497	0.262	0.106	0.000	0.000	0.097	0.000
Pdensi_DN25856_c0_g4	FC_3_3	MC_2_3	196.589668892296	5.65185504960667	101.120761970951	5.11667040906211	0.752400088434159	6.80046492247303	1.04282060906029e-11	6.83102470981976e-10	0.892	1.429	1.334	10.375	8.712	5.343	10.395	9.174	9.932	4.098	9.162	3.139	0.605	1.634	1.042	2.380	0.184	0.000	0.177	0.152	0.119	0.036	0.044	0.024	0.037	0.040	0.000
Pdensi_DN32006_c0_g1d144938	FC_3_3	MC_2_3	1813.20281885608	86.8227412034403	950.012780029758	4.38522095204229	0.644846261988401	6.80041307601031	1.04319599178143e-11	6.83102470981976e-10	16.705	20.216	22.856	50.612	36.013	22.888	56.899	56.312	60.006	45.336	53.615	53.115	9.547	17.756	11.144	29.018	7.922	3.072	2.997	0.489	3.335	0.020	0.041	0.150	0.042	0.015	0.000
Pdensi_DN20179_c0_g1d489350	FC_3_3	MC_2_3	674.3045644918	37.1340859183698	355.719325205085	4.1824955525704	0.615171752532129	6.79890702938601	1.05415814383125e-11	6.8946666428435e-10	0.267	0.452	0.304	0.099	0.162	4.017	1.214	3.810	8.808	10.750	10.082	36.345	2.454	0.957	1.380	3.299	3.022	3.808	1.048	0.934	0.938	0.000	0.572	0.387	0.000	0.000	0.000
Pdensi_DN12630_c0_g1d211812	FC_3_3	MC_2_3	166.547130984739	1102.30032632264	634.423728653689	-2.72670706125985	0.40110524718361	-6.79798402141488	1.06093218672258e-11	6.93079880709002e-10	7.188	6.577	35.720	16.908	4.752	4.699	4.432	4.640	6.321	4.177	4.814	4.999	3.737	4.498	3.589	30.490	77.586	58.940	43.892	18.909	24.650	7.311	3.424	3.480	4.340	9.557	7.247
Pdensi_DN38145_c0_g1d377869	FC_3_3	MC_2_3	1.68710199908036	535.026941797964	268.357021898522	-8.3054428714195	1.22187284743875	-6.79730537332839	1.06594003458368e-11	6.95532142801347e-10	0.000	0.129	1.189	0.451	0.000	0.000	0.000	0.124	0.000	0.070	0.000	0.070	0.066	0.000	0.067	0.859	4.825	5.179	31.029	1.457	10.328	0.271	0.073	0.121	0.091	0.134	0.000
Pdensi_DN19960_c2_g1d487837	FC_3_3	MC_2_3	166.458920545004	3.15041854224387	84.804669543624	5.75287800316804	0.846474744579144	6.79627837689156	1.07356246461942e-11	6.99682667158481e-10	3.895	5.077	2.796	13.485	8.445	7.009	8.805	5.770	4.744	5.665	5.223	2.987	3.903	9.217	4.808	1.910	0.592	0.144	0.044	0.021	0.148	0.184	0.188	1.591	0.000	0.000	0.000
Pdensi_DN16207_c0_g1d278359	FC_3_3	MC_2_3	0	237.716316009305	118.858158004653	-10.5715734229009	1.55759053900079	-6.78713253464081	1.14384123896172e-11	7.42867290825924e-10	0.000	0.000	0.000	0.000	0.000	0.000	0.000	0.000	0.000	0.000	0.000	0.000	0.000	0.000	0.000	0.000	0.000	0.000	1.407	10.304	6.817	0.071	0.019	0.032	0.000	0.000	0.000
Pdensi_DN21039_c0_g3	FC_3_3	MC_2_3	0.851640143126929	681.611498001311	341.231569072219	-9.64658927423567	1.42190763431964	-6.78425872497083	1.16684059326274e-11	7.56917892679896e-10	0.207	0.045	0.864	0.363	0.000	0.022	0.000	0.000	0.024	0.024	0.052	0.000	0.000	0.000	0.047	1.331	13.674	12.331	9.957	1.127	41.619	5.459	0.000	0.000	0.000	0.000	0.000
Pdensi_DN19690_c0_g1d534704	FC_3_3	MC_2_3	0	354.492711295051	177.246355647526	-11.1482229567094	1.6435221130629	-6.7831292734683	1.17600316635499e-11	7.61970369340499e-10	0.000	0.000	0.000	0.000	0.000	0.000	0.000	0.000	0.101	0.000	0.000	0.000	0.000	0.000	0.000	0.000	0.000	0.000	1.333	20.274	6.132	0.000	0.000	0.000	0.000	0.000	0.000
Pdensi_GG_25779_c0_g1	FC_3_3	MC_2_3	518.512339978162	0	259.256169989081	11.2724876088996	1.66249300651173	6.78047219732474	1.19783728064867e-11	7.75211774756327e-10	0.000	1.035	1.641	0.084	8.166	15.831	0.878	4.152	29.380	8.446	1.528	34.245	7.452	6.669	10.882	0.000	0.290	1.637	0.000	0.000	0.000	0.000	0.000	0.000	0.000	0.000	0.000
Pdensi_DN13443_c0_g1d522706	FC_3_3	MC_2_3	6.50430904748218	125.246398243614	65.875353645548	-4.26747671211452	0.629718462320879	-6.77680101102068	1.22865924796367e-11	7.94232259554883e-10	1.698	2.173	0.000	0.300	0.114	0.122	0.685	0.521	0.270	0.178	0.135	0.217	0.232	0.609	0.078	4.452	4.366	3.388	3.621	4.047	2.236	1.816	6.016	3.814	5.426	3.260	0.934
Pdensi_GG_90224_c0_g1	FC_3_3	MC_2_3	9.05678706593382	181.311182180812	95.1839846233731	-4.32365889428028	0.638199513268969	-6.77477623280178	1.24598955448219e-11	8.04497306871313e-10	1.261	1.139	1.476	0.266	0.256	2.055	0.466	0.221	0.000	0.248	0.265	0.248	0.467	0.000	0.000	4.894	7.674	2.820	3.718	7.547	3.021	0.320	0.000	0.845	63.142	241.436	108.261
Pdensi_DN34732_c1_g1	FC_3_3	MC_2_3	266.843210391088	14.1519841072689	140.497597249178	4.2399747324531	0.625870952741701	6.77451911433082	1.24820732167256e-11	8.04992124208435e-10	1.176	3.794	1.998	6.704	5.774	3.334	9.130	9.837	8.565	7.504	10.179	4.567	1.020	3.498	1.377	3.414	1.818	0.529	0.198	0.514	0.390	0.075	0.172	0.000	0.369	0.104	0.000
Pdensi_GG_72700_c0_g1	FC_3_3	MC_2_3	0	503.487657096913	251.743828548456	-11.654227954729	1.72203156950013	-6.76772026781832	1.30827386952111e-11	8.42750216321127e-10	0.000	0.000	4.003	0.338	0.000	0.000	0.000	0.000	0.000	0.000	0.000	0.000	0.000	0.000	0.149	0.239	3.292	25.163	1.417	4.860	32.392	4.795	0.000	0.000	0.000	0.000	0.000
Pdensi_DN39970_c2_g4	FC_3_3	MC_2_3	212.628534373798	4.16045799293745	108.394496183367	5.67341763980162	0.838485587384121	6.76626733382664	1.32147273681112e-11	8.50264993059804e-10	0.029	0.174	0.029	0.496	0.141	0.283	1.517	1.339	1.729	8.240	4.871	4.648	0.098	0.286	0.066	0.080	0.065	0.018	0.017	0.222	0.063	0.725	1.027	0.299	0.206	0.544	0.246
Pdensi_DN21623_c0_g1d221548	FC_3_3	MC_2_3	0.555958689569852	697.61722607444	349.086592382005	-10.2770416400176	1.51902739049472	-6.76554070343035	1.32812248996501e-11	8.53553391204278e-10	0.000	0.000	0.000	0.000	0.000	0.000	0.000	0.000	0.000	0.057	0.000	0.000	0.000	0.000	0.000	0.000	0.000	0.000	2.235	43.674	8.740	0.178	0.000	0.000	0.000	0.000	0.000
Pdensi_DN19333_c0_g1	FC_3_3	MC_2_3	36.5496962375129	273.609635507245	155.079665872379	-2.90454304253368	0.429334439444607	-6.76522257634641	1.33104413302967e-11	8.54440980905376e-10	5.181	5.594	6.461	3.659	4.049	0.580	3.036	2.546	0.897	0.984	1.348	0.720	2.291	2.724	0.853	10.414	6.723	7.246	7.581	7.351	6.654	0.810	0.093	0.000	0.463	0.171	0.183
Pdensi_DN27146_c1_g1	FC_3_3	MC_2_3	67.1424829379333	423.53133192359	245.336907430762	-2.65778866565457	0.392874970732404	-6.76497324505014	1.33333836275569e-11	8.54924226745885e-10	13.572	8.830	7.365	7.171	3.087	2.757	4.842	2.388	2.691	1.746	2.227	1.643	2.172	7.142	2.127	9.446	9.477	9.386	14.884	10.456	8.239	1.695	3.901	0.950	6.875	4.066	2.345
Pdensi_DN20724_c0_g1d292131	FC_3_3	MC_2_3	0	1515.86468461905	757.932342309523	-26.3893206427714	3.90682614842372	-6.75466981130416	1.43160907411624e-11	9.16874527456226e-10	0.012	0.000	0.000	0.131	0.000	0.000	0.000	0.060	0.000	0.000	0.000	0.000	0.000	0.013	0.000	0.011	10.336	22.279	115.470	0.000	7.416	0.000	0.000	0.024	0.091	0.013	0.000
Pdensi_DN18746_c0_g2d480199	FC_3_3	MC_2_3	1.96996616572357	1569.65727406828	785.813620117003	-9.6359250956729	1.42751897572713	-6.75012049543135	1.47722422130264e-11	9.44997543092367e-10	0.028	0.030	0.000	0.018	0.034	0.120	0.122	0.116	0.033	0.082	0.053	0.033	0.047	0.064	0.032	0.064	0.047	0.018	20.980	0.277	99.943	0.105	0.034	0.000	0.022	0.079	0.017
Pdensi_DN18027_c0_g1	FC_3_3	MC_2_3	157.550598036001	1470.11450363611	813.832550836054	-3.22223720403612	0.479131943810773	-6.725156286613	1.75404071468871e-11	1.11692721192629e-09	0.815	1.422	1.012	7.894	24.073	22.222	6.587	8.069	7.534	2.236	6.117	4.864	10.473	19.631	17.344	4.120	8.047	7.636	46.397	25.580	43.832	9.877	17.517	5.973	17.276	12.328	12.863
Pdensi_GG_59998_c0_g1	FC_3_3	MC_2_3	11.0621574492017	894.211460397951	452.636808923576	-6.33716510038965	0.942671976233249	-6.72255594752254	1.78564138840399e-11	1.1357457376726e-09	3.231	3.200	2.815	0.756	0.598	0.225	0.777	0.412	0.253	0.249	0.406	0.259	77.566	0.843	16.789	2.097	10.573	14.587	23.556	2.011	44.217	11.299	1.094	0.267	1.622	2.619	1.951
Pdensi_GG_101646_c0_g1	FC_3_3	MC_2_3	2738.89514386107	138.523613236219	1438.70937854865	4.30470937767427	0.64083369952847	6.71735799918404	1.85048948225986e-11	1.17564373602037e-09	5.361	60.020	40.507	37.008	94.996	59.133	39.856	111.976	95.321	37.110	114.396	78.301	6.885	63.312	31.985	31.907	40.543	30.216	2.825	6.603	1.513	73.680	0.707	0.390	0.570	0.918	0.000
Pdensi_DN9507_c0_g1d333098	FC_3_3	MC_2_3	684.916112456203	128.958853686238	406.93748307122	2.40955540008877	0.358715937037356	6.71716852055514	1.8528964141168e-11	1.17582601620321e-09	6.824	10.299	18.740	15.140	13.256	15.620	26.185	17.920	30.799	25.487	15.090	16.699	6.593	14.867	6.013	23.694	13.898	9.491	3.451	3.089	3.610	0.134	0.326	0.000	0.000	0.000	0.000
Pdensi_GG_62280_c0_g1	FC_3_3	MC_2_3	227.243622633363	24.8587345321331	126.051178582748	3.19553230010637	0.475813743611831	6.71593106127948	1.8686913163461e-11	1.18449401689718e-09	1.685	9.000	5.155	8.809	8.801	8.167	7.605	7.384	5.972	4.460	6.792	7.827	1.525	5.836	2.825	2.079	0.913	0.517	0.585	0.611	0.754	0.321	0.387	0.000	0.000	0.000	0.000
Pdensi_DN9893_c0_g1d48638	FC_3_3	MC_2_3	165.573421487788	0	82.786710743894	9.62562145300902	1.43342371429451	6.71512641867129	1.87903241034496e-11	1.18968920747674e-09	0.221	0.592	0.329	3.229	11.227	2.363	6.628	9.464	14.170	5.891	5.532	2.350	0.440	1.872	0.248	0.000	0.000	0.000	0.000	0.000	0.000	0.000	0.000	0.000	0.000	0.000	0.000
Pdensi_DN19983_c0_g1d288817	FC_3_3	MC_2_3	2.26076279742237	266.796613815303	134.528688306363	-6.8818500486895	1.02523012311968	-6.71249302327234	1.91326954832624e-11	1.20998482279154e-09	0.299	0.071	0.248	0.458	0.106	0.143	0.145	0.000	0.000	0.078	0.042	0.079	0.203	0.229	0.112	0.060	0.137	0.083	1.372	13.521	5.964	1.048	0.000	0.000	0.000	0.000	0.000
Pdensi_DN22372_c1_g5	FC_3_3	MC_2_3	0	4951.67285421278	2475.83642710639	-14.9522663515391	2.22770130689805	-6.71197090257995	1.92012990684279e-11	1.2129403761187e-09	0.000	0.000	0.088	0.000	0.000	0.000	0.000	0.000	0.414	0.000	0.000	0.000	0.000	0.000	0.000	0.000	1.813	1.514	9.623	302.117	75.471	0.133	0.000	0.000	0.000	0.000	0.000
Pdensi_DN9713_c0_g1d454199	FC_3_3	MC_2_3	0	1340.73770241193	670.368851205967	-26.2173099303415	3.90683488496394	-6.71062655635714	1.93790486255023e-11	1.22277607954065e-09	0.000	0.000	0.000	0.000	0.000	0.000	0.000	0.000	0.000	0.000	0.000	0.000	0.298	0.000	0.000	0.000	0.000	0.118	8.082	0.000	94.784	1.168	0.000	0.000	0.000	0.000	0.000
Pdensi_GG_89376_c0_g1	FC_3_3	MC_2_3	0	2827.04655348048	1413.52327674024	-14.1436586565733	2.10877499277596	-6.70704968762685	1.98598655152984e-11	1.25169059213067e-09	0.000	0.000	0.000	0.000	0.000	0.000	0.000	0.000	0.000	0.000	0.000	0.000	0.000	0.000	0.000	0.000	0.000	0.000	8.319	171.239	41.675	0.839	0.000	0.000	0.000	0.000	0.000
Pdensi_DN17352_c0_g1	FC_3_3	MC_2_3	3.38793987440508	522.524835997564	262.956387935985	-7.26816525148821	1.08410151578903	-6.70432163928695	2.02344134338076e-11	1.27093006812559e-09	0.182	0.423	0.073	0.120	0.208	0.090	0.161	0.094	0.110	0.106	0.060	0.098	0.168	0.054	0.221	0.343	8.075	4.194	31.943	1.173	8.810	3.672	0.341	0.572	0.000	0.000	0.000
Pdensi_DN18484_c0_g1d217176	FC_3_3	MC_2_3	0	112.064017536554	56.0320087682771	-9.48674953546362	1.4150238171879	-6.7043037864315	2.02368871794935e-11	1.27093006812559e-09	0.000	0.000	0.000	0.000	0.000	0.000	0.000	0.074	0.000	0.000	0.000	0.000	0.000	0.000	0.000	0.000	0.077	0.000	2.376	3.700	2.733	0.322	0.087	0.000	0.000	0.000	0.000
Pdensi_DN21466_c0_g1d18864	FC_3_3	MC_2_3	283.321200583023	31.6860297664638	157.503615174744	3.16621383812848	0.472275978044196	6.70416024808313	2.02567870512417e-11	1.27093006812559e-09	5.900	10.706	6.195	11.496	10.107	13.397	10.240	11.543	8.048	7.266	9.396	7.052	6.182	11.052	6.718	2.488	1.430	1.348	0.651	0.681	1.161	0.221	0.268	0.147	0.995	2.220	0.964
Pdensi_DN19727_c0_g2d486518	FC_3_3	MC_2_3	1619.4673763972	384.88373055105	1002.17555347413	2.0734309090323	0.309436278872633	6.7006716749129	2.07463705338582e-11	1.30017621346822e-09	30.616	46.155	32.440	79.338	81.317	52.125	82.763	50.288	51.444	50.078	49.269	36.012	40.124	50.481	37.500	26.349	14.408	13.113	10.638	7.965	11.666	17.545	8.892	7.805	0.327	0.424	0.202
Pdensi_DN22945_c2_g2	FC_3_3	MC_2_3	1.38989672392463	6233.86289014554	3117.62639343473	-12.1249874499511	1.81187310054445	-6.69196283465308	2.2019679843219e-11	1.37841704643844e-09	0.000	0.000	0.000	0.012	0.000	0.000	0.000	0.141	0.022	0.120	0.000	0.000	0.000	0.032	0.088	0.000	9.347	5.412	282.297	21.579	190.157	7.552	0.092	0.134	0.000	0.000	0.000
Pdensi_DN14741_c0_g1d394293	FC_3_3	MC_2_3	706.413512317927	4491.6037826277	2599.00864747281	-2.6686144316511	0.399181449127914	-6.68521655372811	2.30583412279373e-11	1.44180922156154e-09	9.167	4.436	15.304	12.460	4.059	5.292	15.500	6.529	36.611	19.641	14.648	25.094	21.188	4.348	3.108	42.488	30.679	67.628	143.256	68.863	141.667	26.394	0.513	1.418	270.757	104.286	25.340
Pdensi_DN41949_c0_g1d153418	FC_3_3	MC_2_3	368.417065611298	40.5382901648666	204.477677888082	3.18835974447295	0.476954947300497	6.68482371871526	2.31202782046533e-11	1.44315037337541e-09	12.608	4.557	17.917	8.776	19.170	4.567	17.000	13.243	8.005	12.920	8.761	9.161	11.440	6.308	2.570	7.905	1.354	4.357	0.930	0.730	1.510	0.000	0.000	0.000	0.000	0.000	0.000
Pdensi_GG_100908_c0_g1	FC_3_3	MC_2_3	20.8658958272282	3162.39674665556	1591.6313212414	-7.24348927265049	1.08358407707238	-6.68475056612208	2.31318299033723e-11	1.44315037337541e-09	1.478	1.430	15.600	6.557	0.358	1.292	0.843	0.517	1.563	0.776	0.392	0.579	0.578	0.521	1.398	15.155	196.133	201.989	192.946	2.150	58.323	0.050	0.000	0.000	0.017	0.000	0.027
Pdensi_DN26559_c0_g1d77557	FC_3_3	MC_2_3	567.282510548341	71.9770171708071	319.629763859574	2.97905114933725	0.445689183482528	6.68414504938066	2.3227665684733e-11	1.44750114817118e-09	4.043	12.825	12.231	17.311	18.177	14.020	17.871	18.299	18.443	12.315	21.750	13.405	4.033	11.868	7.620	10.421	5.005	4.538	1.376	2.459	1.826	15.727	0.204	0.186	0.065	0.186	0.045
Pdensi_DN22937_c2_g1d546383	FC_3_3	MC_2_3	0.564809743955927	642.6074481137	321.586128928828	-10.1498433908374	1.51885518070875	-6.68256165548391	2.34801120692004e-11	1.46159085936483e-09	0.000	0.000	0.000	0.000	0.000	0.026	0.013	0.101	0.000	0.017	0.015	0.000	0.000	0.000	0.000	0.000	0.000	0.000	7.484	1.474	40.620	0.018	0.000	0.075	0.000	0.000	0.000
Pdensi_DN16995_c0_g1d215705	FC_3_3	MC_2_3	1422.30638224801	260.007221911604	841.156802079806	2.45145872282742	0.36692858598204	6.68102409155827	2.37278212395468e-11	1.47354851977242e-09	24.824	44.558	22.481	54.265	64.410	35.440	57.388	39.933	50.077	38.511	50.273	30.069	24.787	57.916	24.440	19.339	18.324	13.241	5.770	8.940	5.741	2.522	22.057	4.811	4.330	12.889	6.962
Pdensi_DN6400_c0_g1d101123	FC_3_3	MC_2_3	13.6347799873546	518.152210194316	265.893495090835	-5.24873577983483	0.785632918691335	-6.6809010352798	2.37477564178342e-11	1.47354851977242e-09	0.082	0.507	0.160	0.288	0.127	0.041	0.230	0.343	0.202	0.280	0.596	0.267	0.100	0.300	0.137	0.000	0.934	3.799	4.898	27.347	8.392	0.463	0.025	0.000	0.063	0.000	0.000
Pdensi_GG_101935_c0_g1	FC_3_3	MC_2_3	164.836745871318	1.79780083971212	83.3172733555152	6.47026815197971	0.968476101841599	6.68087538729785	2.37519134680155e-11	1.47354851977242e-09	0.382	10.715	1.927	0.612	2.300	0.869	2.901	3.818	2.721	6.038	4.278	3.463	0.435	2.159	1.104	0.372	2.115	0.330	0.123	0.032	0.000	0.041	0.000	0.000	0.296	0.000	0.033
Pdensi_DN23318_c0_g4	FC_3_3	MC_2_3	170.693393335057	1.06917176878532	85.8812825519212	7.2513667843194	1.08558469287833	6.67968775894682	2.39451876311402e-11	1.48387926434182e-09	6.969	3.736	7.469	1.859	5.929	6.210	5.245	7.560	10.062	3.906	5.666	4.761	3.397	6.749	1.761	6.200	1.067	0.077	0.087	0.000	0.000	0.000	0.000	0.000	0.471	0.000	0.000
Pdensi_DN25567_c0_g2	FC_3_3	MC_2_3	377.501608076006	70.3824218433718	223.942014959689	2.422837589277	0.362782448938225	6.67848622877994	2.41422906901901e-11	1.49442396043528e-09	8.678	7.641	9.552	8.713	7.953	7.360	8.715	9.301	15.392	11.627	7.885	12.196	7.512	7.733	7.241	5.388	3.907	3.176	2.082	1.683	1.766	0.301	0.097	0.197	0.069	0.043	0.333
Pdensi_DN25687_c1_g1	FC_3_3	MC_2_3	302.6634375827	42.3720460369065	172.517741809803	2.84093611042757	0.425440821207146	6.6776293407076	2.42838268507284e-11	1.50150935186393e-09	6.599	18.294	7.812	6.361	9.879	13.884	5.353	8.257	6.658	8.891	8.316	8.127	8.816	16.208	10.787	2.703	3.346	1.209	0.757	1.130	1.431	0.903	2.250	3.656	18.262	20.269	28.503
Pdensi_DN20800_c0_g1d494050	FC_3_3	MC_2_3	36.4340058163693	1630.62065656261	833.52733118949	-5.48375725374204	0.821370762290389	-6.67634825282873	2.44969462715636e-11	1.51300014594625e-09	0.609	0.561	0.826	0.632	0.472	1.629	0.744	0.452	1.148	1.149	0.670	1.260	0.418	0.855	1.129	0.591	1.207	1.546	31.945	6.922	87.815	7.079	2.250	7.355	1.474	3.221	2.617
Pdensi_GG_156213_c0_g1	FC_3_3	MC_2_3	1717.19389662251	313.520111998918	1015.35700431071	2.45435156447853	0.367628798448794	6.67616784875027	2.45271046560912e-11	1.51317775922223e-09	22.627	39.414	24.689	70.404	100.776	87.008	68.684	64.468	56.361	46.928	56.335	40.373	32.149	66.481	60.187	16.126	7.415	5.104	6.908	6.317	11.336	60.213	49.624	58.347	4.155	7.690	5.397
Pdensi_DN16018_c0_g1d346449	FC_3_3	MC_2_3	7.94395109746364	199.428970894858	103.686460996161	-4.65109628839605	0.696730264577995	-6.67560535957654	2.46213702221692e-11	1.51730561848019e-09	0.620	0.794	3.237	2.171	0.167	0.086	0.152	0.373	0.186	0.140	0.201	0.331	0.354	0.206	0.000	7.055	19.571	4.465	4.235	8.347	3.140	2.812	0.147	0.731	0.000	0.000	0.000
Pdensi_DN5035_c0_g1d516156	FC_3_3	MC_2_3	164.976166679018	0	82.4880833395092	9.62030869475967	1.44135115639266	6.67450721643493	2.48064273225529e-11	1.52701318378552e-09	0.037	1.008	0.224	8.794	11.067	5.525	6.684	4.127	6.353	2.540	7.231	4.032	0.541	2.453	0.799	0.000	0.000	0.000	0.000	0.000	0.000	0.000	0.000	0.000	0.000	0.000	0.000
Pdensi_GG_142821_c0_g1	FC_3_3	MC_2_3	3.08432595579241	489.778796275775	246.431561115784	-7.30712258331966	1.0952507185778	-6.67164372446892	2.52954057462735e-11	1.55366455028302e-09	0.000	0.057	1.572	0.132	0.127	0.228	0.000	0.110	0.000	0.185	0.066	0.000	0.000	0.000	0.000	0.332	1.728	2.354	4.858	5.994	27.016	17.641	0.000	0.000	0.081	0.472	0.632
Pdensi_DN16986_c0_g1d349485	FC_3_3	MC_2_3	0.555958689569852	315.779628806853	158.167793748211	-9.13078165497091	1.36871010580418	-6.67108514524059	2.53918842096683e-11	1.55786512601862e-09	0.570	0.236	12.301	4.955	0.000	0.000	0.096	0.000	0.051	0.051	0.000	0.000	0.049	0.000	0.049	22.058	54.426	53.995	5.890	2.852	15.790	3.500	0.000	0.000	0.000	0.000	0.000
Pdensi_DN9898_c0_g1d454380	FC_3_3	MC_2_3	2284.18695566277	339.803593734706	1311.99527469874	2.74964395926579	0.41220564400423	6.67056358703709	2.54822934964013e-11	1.56168446871924e-09	0.565	9.337	2.611	8.362	15.610	3.869	41.423	68.380	53.818	66.851	79.370	44.470	1.210	5.286	1.449	4.553	10.681	7.651	7.120	6.988	12.463	3.403	9.600	0.409	0.000	0.000	0.000
Pdensi_DN40204_c0_g1d91556	FC_3_3	MC_2_3	96.4832939454279	851.909011877239	474.196152911334	-3.14235466658058	0.471109989759065	-6.67010832902872	2.55614675210164e-11	1.56480758622311e-09	8.895	7.018	3.678	5.273	10.530	15.878	3.275	3.565	4.831	1.750	2.707	3.665	4.960	10.888	8.866	2.757	8.780	7.543	21.672	14.251	30.877	47.552	38.034	57.628	11.910	19.807	17.448
Pdensi_DN37973_c3_g2	FC_3_3	MC_2_3	20.9815647665154	1775.27377932147	898.127672043994	-6.40293076798762	0.960280332431831	-6.66777247407819	2.59714992633912e-11	1.58785356398206e-09	0.531	0.041	0.000	0.380	0.227	0.734	0.539	0.315	1.063	0.443	0.573	0.762	0.210	0.131	0.043	0.205	0.000	0.000	84.531	2.465	53.837	0.000	0.000	0.000	0.000	0.000	0.000
Pdensi_DN2993_c0_g1d1032	FC_3_3	MC_2_3	85.9346423577341	402.696745791503	244.315694074619	-2.22810549529013	0.334167104168657	-6.66763863795998	2.59951866306494e-11	1.58785356398206e-09	6.697	6.632	6.770	7.632	3.538	3.561	3.445	3.250	2.994	2.705	2.308	2.184	4.032	4.628	2.508	4.817	9.346	14.528	12.126	8.513	11.099	10.862	12.357	12.511	9.340	15.931	16.670
Pdensi_DN34901_c0_g1d30567	FC_3_3	MC_2_3	658.47486388146	71.6982716916845	365.086567786572	3.19637918067336	0.479565985431116	6.66514990173857	2.64395353836109e-11	1.61209260325586e-09	2.154	5.612	9.837	12.969	20.039	13.093	15.099	18.580	16.852	16.053	22.665	16.396	5.791	13.638	11.132	4.417	1.504	2.448	3.092	1.391	1.198	14.032	0.000	0.000	0.000	0.067	0.000
Pdensi_DN15055_c0_g1d181160	FC_3_3	MC_2_3	1980.00064861504	325.051770281645	1152.52620944834	2.60724016201217	0.391178479755968	6.66509099283444	2.64501427792011e-11	1.61209260325586e-09	12.508	18.751	20.109	65.700	85.229	27.720	75.394	51.924	52.842	79.962	41.276	44.163	20.711	26.888	13.825	11.943	10.477	11.571	7.479	7.905	10.120	8.373	13.761	10.529	0.057	0.000	0.000
Pdensi_DN34344_c0_g1d201263	FC_3_3	MC_2_3	582.404428297715	119.565102400981	350.984765349348	2.28349050508987	0.34289355694426	6.65947335213727	2.74810522875365e-11	1.66942125194265e-09	16.145	15.448	12.056	19.571	19.730	10.157	17.480	18.560	23.984	20.573	14.215	13.900	11.358	12.335	8.452	13.597	8.296	4.728	3.719	2.954	2.791	0.807	0.715	0.535	0.000	0.109	0.117
Pdensi_DN40201_c0_g1d243089	FC_3_3	MC_2_3	527.405193101254	44.2623052876347	285.833749194445	3.571513582585	0.53653589190877	6.65661633535652	2.80203360676065e-11	1.70031936468015e-09	1.423	20.804	5.093	13.871	15.586	6.249	13.847	14.112	6.462	17.941	17.021	9.013	1.508	15.169	2.591	1.028	3.793	0.672	1.865	0.918	0.768	0.047	0.039	0.064	0.049	0.000	0.114
Pdensi_DN16719_c1_g1d348807	FC_3_3	MC_2_3	2955.11326676363	251.965801268136	1603.53953401588	3.55298376890113	0.533940016665593	6.65427512080699	2.84699685595463e-11	1.72571570078482e-09	1.793	19.860	8.325	25.809	34.291	22.400	65.858	51.209	74.369	95.089	70.858	81.588	5.414	19.917	13.203	6.499	5.672	11.349	4.635	3.275	11.709	29.610	23.633	1.754	0.000	0.000	0.063
Pdensi_DN27083_c0_g1d79136	FC_3_3	MC_2_3	965.908076706296	218.684117285975	592.296096996135	2.1428603362937	0.322328142569783	6.64807087339506	2.9695931778743e-11	1.79806273389129e-09	23.919	16.588	13.353	28.900	20.831	26.006	26.569	20.678	28.059	24.125	28.123	28.779	19.484	18.026	16.380	13.690	5.611	4.325	7.368	4.056	5.820	2.682	1.318	0.588	17.343	15.102	14.492
Pdensi_DN13449_c0_g1d106715	FC_3_3	MC_2_3	823.551035493419	144.469123285043	484.010079389231	2.51192249546415	0.37793144299077	6.64650306835014	3.00138196550398e-11	1.81532876720553e-09	12.023	8.813	21.648	22.740	23.669	13.734	21.810	21.528	35.871	20.062	29.338	19.519	10.144	8.563	4.694	9.191	1.135	4.300	2.746	4.495	4.069	3.749	0.859	2.132	0.000	0.398	1.289
Pdensi_GG_34785_c0_g1	FC_3_3	MC_2_3	3.12125399493537	1590.44649165382	796.783872824376	-8.99376464544354	1.35352459086341	-6.64469984967651	3.03835594329773e-11	1.83568993118869e-09	0.059	0.055	1.264	0.539	0.020	0.054	0.037	0.245	0.039	0.059	0.128	0.071	0.122	0.058	0.076	0.965	4.845	5.254	65.573	0.147	59.788	0.013	0.135	0.035	0.119	0.038	0.020
Pdensi_DN23083_c0_g1	FC_3_3	MC_2_3	356.365842247916	80.0695797286401	218.217710988278	2.15554359633702	0.324415411956612	6.64439332070112	3.04468532267149e-11	1.8375123182952e-09	8.245	9.309	10.521	17.634	14.964	12.931	14.151	11.044	12.871	9.667	9.986	10.218	7.416	11.843	7.335	10.225	3.446	2.535	2.194	1.696	2.394	2.721	0.415	0.251	0.384	0.853	0.703
Pdensi_DN20163_c0_g1d62509	FC_3_3	MC_2_3	153.510591302028	0	76.7552956510141	9.51639065403183	1.432379792614	6.64376215240024	3.05775870357283e-11	1.84170842559278e-09	0.096	0.713	0.163	8.848	11.731	4.656	5.295	3.317	5.468	2.625	6.550	3.708	0.565	2.449	0.477	0.000	0.011	0.000	0.000	0.000	0.000	0.014	0.000	0.000	0.000	0.000	0.000
Pdensi_DN25347_c0_g1	FC_3_3	MC_2_3	40.4463481030091	694.67866961909	367.56250886105	-4.10280020292999	0.617544035577979	-6.64373707227218	3.05827932129699e-11	1.84170842559278e-09	1.252	2.259	1.253	2.116	3.208	1.823	3.402	2.480	1.484	0.492	1.935	0.984	1.240	4.177	0.931	1.620	19.219	13.446	17.865	11.452	25.137	1.060	0.341	0.560	0.832	1.094	0.000
Pdensi_DN22806_c0_g1d302681	FC_3_3	MC_2_3	0	1103.3923683455	551.696184172751	-25.9459776367745	3.90685114907048	-6.64114824107072	3.11248799835081e-11	1.87232019362832e-09	0.000	0.000	0.025	0.000	0.000	0.000	0.000	0.151	0.000	0.000	0.000	0.000	0.000	0.000	0.000	0.096	0.846	6.633	86.210	0.000	3.379	0.025	0.000	0.000	0.000	0.000	0.000
Pdensi_DN22939_c1_g1	FC_3_3	MC_2_3	1.13755195296745	363.525653196239	182.331602574603	-8.32314764516331	1.25363895928766	-6.63919032150428	3.15410921175735e-11	1.8953018332795e-09	0.266	0.447	7.370	1.804	0.000	0.000	0.182	0.211	0.119	0.000	0.000	0.097	0.092	0.095	0.206	4.778	15.975	18.309	2.594	9.111	16.491	22.022	0.303	0.000	0.374	1.016	2.967
Pdensi_GG_155835_c0_g1	FC_3_3	MC_2_3	558.909094411837	63.1611530105014	311.035123711169	3.14232753388409	0.473390342408561	6.63792065950534	3.18139016527856e-11	1.90934596177534e-09	1.811	13.777	13.021	17.654	18.877	15.813	16.563	21.735	20.238	12.988	19.547	14.274	3.743	14.940	9.378	12.455	5.058	3.869	2.613	1.390	1.025	20.037	0.225	0.218	0.167	0.154	0.009
Pdensi_DN17299_c0_g1d280926	FC_3_3	MC_2_3	44.4713737614084	744.147821697965	394.309597729687	-4.06464558543875	0.612601297376184	-6.6350587288142	3.24373358279171e-11	1.94284228620277e-09	0.062	0.354	0.184	0.874	1.100	1.134	1.727	1.037	0.983	1.248	1.630	0.830	0.236	1.038	0.742	0.106	0.898	7.546	7.901	30.826	19.448	22.099	0.505	0.112	0.967	1.217	0.648
Pdensi_DN14284_c0_g1d273531	FC_3_3	MC_2_3	0	297.842616584696	148.921308292348	-10.8969155878133	1.64284055654258	-6.63297210701097	3.28993999526735e-11	1.96839203837662e-09	0.000	0.000	0.000	0.000	0.000	0.000	0.000	0.000	0.000	0.000	0.000	0.000	0.000	0.000	0.000	0.000	0.000	0.000	0.927	13.497	8.766	0.065	0.000	0.000	0.000	0.000	0.000
Pdensi_DN41637_c0_g1d153156	FC_3_3	MC_2_3	0	327.479278468939	163.739639234469	-11.0335968673952	1.66382630205386	-6.6314595783076	3.32383569531946e-11	1.98652908587827e-09	0.098	0.058	0.000	0.034	0.000	0.000	0.000	0.000	0.000	0.000	0.000	0.000	0.000	0.031	0.000	0.000	0.000	0.000	1.142	5.869	18.227	1.334	0.000	0.000	0.333	0.169	0.000
Pdensi_DN20691_c0_g1	FC_3_3	MC_2_3	236.285211986048	9.14951866990613	122.717365327977	4.69313327845217	0.707757559754001	6.63098996792544	3.3344289999951e-11	1.99071513053529e-09	3.046	6.682	3.555	1.416	4.776	1.572	5.264	12.768	4.320	10.514	6.083	3.034	9.611	8.739	1.697	3.643	1.628	1.216	0.199	0.275	0.254	0.179	0.218	0.000	0.000	1.266	0.071
Pdensi_GG_71436_c4_g1	FC_3_3	MC_2_3	0	165.255218038941	82.6276090194703	-10.0466028419194	1.51609063058683	-6.62665057037566	3.43389190955246e-11	2.04789190300547e-09	0.000	0.000	0.000	0.000	0.000	0.000	0.000	0.000	0.000	0.000	0.000	0.000	0.000	0.000	0.000	0.000	0.000	0.000	2.156	2.903	7.781	1.272	0.000	0.000	0.000	0.000	0.000
Pdensi_GG_44764_c0_g1	FC_3_3	MC_2_3	121.60885809324	0	60.8044290466202	9.18039575669114	1.38541158617762	6.62647537257866	3.43796799322379e-11	2.04812050277305e-09	0.850	1.430	1.887	2.274	3.316	2.990	2.517	4.348	9.366	3.444	2.748	4.014	0.105	1.418	0.211	2.461	0.103	0.465	0.000	0.000	0.000	0.000	0.000	0.000	0.000	0.000	0.000
Pdensi_DN6208_c0_g1d262563	FC_3_3	MC_2_3	325.621275414993	2.47847865806636	164.04987703653	7.0930756539424	1.0707647847832	6.62430792900848	3.48878820771065e-11	2.07616588373665e-09	0.256	1.107	0.256	9.398	12.092	3.630	9.945	12.992	18.918	7.228	11.313	8.741	0.000	3.099	0.143	0.344	0.138	0.157	0.000	0.000	0.183	0.000	0.000	0.000	0.000	0.000	0.000
Pdensi_DN12824_c0_g1d211967	FC_3_3	MC_2_3	5.96849487761361	195.088424049635	100.528459463624	-5.03215332476429	0.759748746035158	-6.62344406756207	3.50924748623475e-11	2.08610282239054e-09	0.082	0.439	0.114	0.572	0.861	2.395	0.391	0.169	0.267	0.095	0.206	0.194	0.398	1.518	1.599	0.163	0.018	0.226	6.455	2.105	6.771	35.308	0.100	0.067	0.000	0.000	0.000
Pdensi_DN22567_c0_g1d190620	FC_3_3	MC_2_3	0	669.251714596945	334.625857298473	-12.0650846225121	1.82441947764997	-6.61310886575993	3.7633147837427e-11	2.22996504114019e-09	0.000	0.000	0.000	0.000	0.000	0.000	0.000	0.000	0.000	0.000	0.000	0.000	0.000	0.000	0.000	0.000	0.000	0.164	46.882	0.622	6.535	0.000	0.000	0.000	0.000	0.000	0.000
Pdensi_DN39367_c0_g5	FC_3_3	MC_2_3	163.168733324414	0	81.5843666622068	9.60447583483218	1.45245600593742	6.61257607498646	3.7768890515801e-11	2.23562003700947e-09	0.000	0.165	0.712	0.899	10.255	4.913	13.912	13.123	1.495	4.719	6.635	2.231	0.000	0.411	0.057	0.138	0.224	0.063	0.000	0.000	0.000	0.000	0.000	0.000	0.000	0.000	0.000
Pdensi_GG_143385_c0_g1	FC_3_3	MC_2_3	1156.30956573133	146.942971078132	651.626268404732	2.97533556777386	0.449987515258026	6.61204026086765	3.79058866419585e-11	2.24133709042958e-09	26.183	53.306	37.492	59.484	58.820	46.742	53.753	46.615	48.116	25.328	46.706	24.631	22.580	49.793	31.303	37.975	13.946	7.528	5.589	2.902	3.162	4.932	0.078	0.023	4.543	1.936	1.351
Pdensi_DN19485_c0_g1d218531	FC_3_3	MC_2_3	0.568775976483724	315.064966953634	157.816871465059	-9.11833311305377	1.37923958174961	-6.61113067933193	3.81395612036628e-11	2.25275237810303e-09	0.000	0.000	0.103	0.000	0.083	0.000	0.038	0.036	0.000	0.000	0.000	0.041	0.000	0.119	0.000	0.031	0.381	0.952	2.118	13.969	8.472	3.133	0.042	0.070	0.000	0.000	0.000
Pdensi_DN21118_c0_g1d220932	FC_3_3	MC_2_3	0.840346677811714	506.21041243246	253.525379555136	-9.22668555381528	1.39670744986773	-6.60602587513157	3.94773919971265e-11	2.32929211950705e-09	0.020	0.021	0.040	0.000	0.024	0.000	0.022	0.021	0.023	0.047	0.000	0.024	0.066	0.046	0.022	0.054	0.022	0.175	1.114	30.269	8.203	0.478	0.122	0.041	0.155	0.000	0.000
Pdensi_DN22056_c0_g1d190192	FC_3_3	MC_2_3	125.395901571052	615.59464943358	370.495275502316	-2.29558163283069	0.347590691296941	-6.60426671458129	3.99489740946754e-11	2.35211247368682e-09	0.209	0.238	0.196	5.961	4.895	18.100	9.908	5.629	5.427	4.197	2.915	3.371	1.567	3.483	1.010	0.279	1.209	6.614	20.969	14.945	12.804	10.463	41.054	89.688	23.984	15.667	8.263
Pdensi_DN34065_c0_g1d567034	FC_3_3	MC_2_3	220.45662383713	0.356390589595105	110.406507213363	9.07686637411111	1.37455905788031	6.60347499954527	4.01630053319325e-11	2.36220653735416e-09	5.280	1.430	0.000	0.000	10.896	0.863	0.000	9.322	0.000	8.363	6.715	3.272	9.746	2.637	0.000	0.000	0.000	0.000	0.036	0.000	0.000	3.476	0.000	0.000	0.000	0.905	0.000
Pdensi_GG_61813_c0_g1	FC_3_3	MC_2_3	0	298.102983417601	149.051491708801	-10.898033070157	1.65094130625547	-6.60110267328342	4.08110773503156e-11	2.39778049055144e-09	0.000	0.000	11.348	6.059	0.000	0.000	0.000	0.000	0.000	0.000	0.000	0.000	0.000	0.000	0.183	10.684	12.292	37.163	6.070	1.070	16.015	1.593	0.000	0.000	0.000	0.000	0.000
Pdensi_DN26459_c0_g1d139993	FC_3_3	MC_2_3	0.853163964725586	999.327461175044	500.090312569885	-10.1969871168671	1.54486180832254	-6.60058204684291	4.09546653109767e-11	2.40367047845788e-09	0.000	0.000	0.000	0.000	0.000	0.060	0.000	0.000	0.194	0.000	0.000	0.065	0.000	0.000	0.000	0.050	0.120	0.068	1.733	68.504	8.106	134.025	0.405	0.111	0.084	0.062	0.132
Pdensi_DN9933_c0_g1d172540	FC_3_3	MC_2_3	607.889955489473	117.842093630202	362.866024559838	2.36742589800188	0.35878947146336	6.59837059417069	4.1570109459123e-11	2.43721245341579e-09	4.485	9.862	7.282	20.840	13.172	11.874	19.027	13.354	14.489	17.151	14.937	18.930	4.253	10.514	6.335	8.132	4.162	4.035	3.756	2.084	3.480	0.417	0.552	0.315	1.265	0.401	0.322
Pdensi_DN23117_c0_g2d223755	FC_3_3	MC_2_3	63.7291788830499	1704.03796253205	883.883570707549	-4.74089075836619	0.718695975051646	-6.59651775290031	4.20927120535996e-11	2.46524613371573e-09	0.415	0.818	0.756	3.381	6.428	8.769	2.040	1.749	3.257	1.413	1.368	2.591	5.518	4.206	10.823	2.302	3.171	3.973	70.442	9.012	55.268	8.934	1.991	6.309	0.160	0.311	0.083
Pdensi_DN21849_c0_g1d541253	FC_3_3	MC_2_3	42.6957397366109	687.450190678364	365.072965207488	-4.009034491059	0.607934964187445	-6.59451212255476	4.26656552842767e-11	2.49616586395764e-09	0.694	1.801	1.867	2.208	1.489	2.419	1.923	1.948	2.091	1.214	0.910	1.470	1.153	1.757	1.492	1.515	7.044	7.160	9.153	32.971	11.847	15.044	5.913	7.800	1.118	0.680	0.485
Pdensi_DN21923_c1_g1	FC_3_3	MC_2_3	929.094506034156	85.7375021064509	507.416004070303	3.43882675205232	0.521639501337004	6.59234345412556	4.32937597118335e-11	2.53024425173595e-09	95.160	78.640	71.059	56.075	37.704	62.146	23.907	22.660	54.070	28.876	14.868	34.414	39.222	78.074	36.826	84.776	16.280	10.817	2.631	1.162	2.924	0.283	0.217	0.000	0.000	0.000	0.000
Pdensi_DN22336_c0_g2	FC_3_3	MC_2_3	0.284387988241862	751.403764799858	375.84407639405	-11.2702558182788	1.71013226680449	-6.5902831243212	4.38988622338642e-11	2.56290799587033e-09	0.000	0.000	0.000	0.000	0.000	0.000	0.000	0.086	0.000	0.000	0.000	0.016	0.000	0.033	0.021	0.000	19.039	0.336	33.889	0.489	25.117	0.000	0.000	0.000	0.000	0.031	0.000
Pdensi_DN16971_c0_g1d349341	FC_3_3	MC_2_3	407.041505233969	52.7041148490965	229.872810041533	2.95213131233615	0.448023368595817	6.58923511420541	4.42098216217779e-11	2.57729163173415e-09	33.027	29.487	22.771	21.820	18.760	9.557	17.154	14.101	17.516	9.262	14.941	9.876	12.611	16.257	8.004	13.928	4.983	3.895	0.983	1.417	1.744	1.158	0.079	0.000	0.596	1.764	0.539
Pdensi_DN21129_c0_g1	FC_3_3	MC_2_3	629.955516047382	88.6357629210587	359.29563948422	2.83099861799535	0.429646152217905	6.58913993150239	4.42381701929379e-11	2.57729163173415e-09	22.416	17.654	11.540	24.805	17.211	18.574	20.430	16.451	25.142	16.482	17.531	18.830	16.444	18.802	13.330	9.044	4.570	3.613	2.551	1.293	3.125	0.390	0.758	0.173	0.314	0.219	0.441
Pdensi_DN19486_c0_g1d287099	FC_3_3	MC_2_3	19.2663857826781	1814.61633886936	916.941362326018	-6.5574898617699	0.995659520600714	-6.58607659153759	4.51600924030993e-11	2.62824155818793e-09	1.553	1.179	1.313	0.697	0.878	0.806	0.771	0.614	0.736	0.468	0.552	0.614	0.884	0.938	0.890	0.795	0.439	0.553	1.888	75.493	63.445	5.423	0.106	0.274	0.773	2.114	2.883
Pdensi_DN25637_c0_g1d559413	FC_3_3	MC_2_3	641.519009625295	34.3585371296954	337.938773377495	4.21855517920686	0.640560168823382	6.58572821809347	4.52661194769714e-11	2.63165071755898e-09	8.245	12.955	3.506	12.893	12.048	3.658	12.580	9.178	13.187	17.010	12.486	24.511	5.136	7.915	6.191	2.499	0.788	0.378	1.067	1.408	0.244	0.185	0.000	0.000	2.186	1.015	0.353
Pdensi_DN15378_c0_g1	FC_3_3	MC_2_3	277.516989767764	54.0392566832748	165.778123225519	2.361701479107	0.358692504985531	6.58419522649985	4.57355848699306e-11	2.6561599409853e-09	15.379	9.852	6.124	10.984	7.350	8.553	7.709	6.930	9.499	8.759	6.781	7.716	8.438	8.357	4.219	4.974	1.798	1.270	1.270	1.526	1.439	1.323	1.589	4.674	5.217	12.967	9.735
Pdensi_DN23628_c0_g1d304092	FC_3_3	MC_2_3	0	121.656056775831	60.8280283879154	-9.60539595093067	1.45902763934347	-6.58342288515721	4.59739089196376e-11	2.66720806528228e-09	0.000	0.254	0.235	0.296	0.570	1.524	0.000	0.738	0.558	0.000	0.000	0.000	0.260	0.000	0.000	0.629	2.010	0.571	2.332	4.883	2.358	1.068	0.000	0.000	0.000	0.000	0.000
Pdensi_DN32907_c0_g1	FC_3_3	MC_2_3	0	127.47716423096	63.7385821154799	-9.67264869725784	1.46971454473005	-6.58131113415255	4.6631759199163e-11	2.70254677164386e-09	0.879	0.000	0.000	0.000	0.000	0.317	0.000	0.000	0.000	0.000	0.000	0.000	0.324	0.000	1.624	0.000	0.000	3.569	1.947	5.084	2.951	0.445	1.425	0.000	0.000	0.659	0.710
Pdensi_DN23852_c0_g1d365162	FC_3_3	MC_2_3	1456.58575155443	156.211945820738	806.398848687585	3.21955466343007	0.489285916605644	6.58010900000005	4.70103508761312e-11	2.72164414472115e-09	9.149	40.637	17.497	25.218	13.181	17.083	28.743	20.364	20.982	52.974	30.147	38.813	15.148	30.374	18.663	7.966	10.212	6.001	6.379	4.050	2.004	1.570	0.133	0.000	16.027	13.515	4.721
Pdensi_DN18847_c0_g2	FC_3_3	MC_2_3	0.571218387412864	540.41745038693	270.494334387171	-9.89399104319278	1.50369713470796	-6.57977648212674	4.71156015688612e-11	2.72205480188932e-09	0.000	0.000	0.000	0.000	0.000	0.000	0.000	0.000	0.031	0.000	0.017	0.032	0.000	0.000	0.030	0.012	0.000	0.000	0.878	27.996	13.251	1.108	0.017	0.110	0.021	0.000	0.000
Pdensi_DN24916_c0_g1d136025	FC_3_3	MC_2_3	5.3795743814286	585.698159477941	295.538866929685	-6.76665008470071	1.02917611134337	-6.5748223361581	4.8711295548512e-11	2.81131590531438e-09	0.224	0.269	0.171	0.161	0.134	0.239	0.215	0.214	0.281	0.141	0.152	0.174	0.048	0.296	0.301	0.055	0.229	0.315	1.737	36.661	7.463	295.336	27.619	17.864	1.644	6.360	6.935
Pdensi_DN22506_c0_g3	FC_3_3	MC_2_3	0	102.149726622498	51.0748633112491	-9.35283873647019	1.42262482799977	-6.57435365416782	4.88649637430506e-11	2.81725310195511e-09	0.000	0.000	0.000	0.000	0.000	0.000	0.000	0.000	0.000	0.000	0.000	0.000	0.000	0.000	0.000	0.000	1.268	8.489	2.481	2.345	3.199	0.162	0.000	0.000	0.000	0.000	0.000
Pdensi_DN22964_c0_g1d127988	FC_3_3	MC_2_3	170.147753304823	713.442160117713	441.794956711268	-2.0679945026614	0.314604372097189	-6.57331774786189	4.92062939782493e-11	2.83398617125197e-09	7.906	5.358	6.087	6.697	5.728	6.831	5.381	3.847	5.496	4.622	5.108	4.501	6.032	4.988	5.014	8.653	12.938	8.396	22.366	13.926	19.971	18.114	20.902	21.977	18.659	14.725	14.289
Pdensi_DN3192_c0_g1d260369	FC_3_3	MC_2_3	628.616425382919	116.141823272252	372.379124327586	2.43695235717039	0.370755922923863	6.57292899854989	4.93349875291893e-11	2.83845063623592e-09	5.948	6.777	8.462	11.638	15.637	18.064	18.672	19.447	24.580	16.143	20.177	16.337	6.323	7.546	12.656	5.653	1.750	3.640	3.596	2.020	3.539	1.418	0.082	0.000	0.407	0.000	0.000
Pdensi_DN14541_c0_g1d8394	FC_3_3	MC_2_3	263.701257194952	38.6892821193482	151.19526965715	2.76613451617868	0.420857627200781	6.57261348588801	4.94396784682277e-11	2.8415263076511e-09	1.409	3.541	1.687	3.973	5.326	5.145	5.361	7.234	9.150	7.950	5.760	8.413	2.295	4.512	3.198	0.826	1.110	0.986	1.295	0.929	0.821	0.549	0.594	0.369	0.748	2.360	1.368
Pdensi_GG_106105_c0_g1	FC_3_3	MC_2_3	0.555958689569852	7763.48259733329	3882.01927801143	-13.7593443776855	2.0941475669608	-6.57037956386913	5.01871633202068e-11	2.88150169692405e-09	0.000	0.000	0.000	0.000	0.000	0.000	0.000	0.000	0.279	0.040	0.000	0.000	0.038	0.000	0.000	0.000	0.038	0.000	6.415	462.869	137.027	37.663	0.209	0.069	0.000	0.000	0.000
Pdensi_GG_70304_c1_g1	FC_3_3	MC_2_3	1.42285853053979	4424.99781111786	2213.2103348242	-11.6044900614941	1.76723705514575	-6.56645922385159	5.15257484658512e-11	2.95529740140797e-09	4.961	1.826	19.197	8.467	0.000	0.045	0.030	0.196	0.025	0.033	0.080	0.033	1.128	0.000	0.427	16.844	216.824	240.144	297.245	0.954	58.051	0.220	0.000	0.000	0.033	0.032	0.042
Pdensi_DN19017_c1_g2d481949	FC_3_3	MC_2_3	7.3327570277105	919.816534143503	463.574645585607	-6.97017152672595	1.06202711358447	-6.56308246519319	5.27066789059522e-11	3.01679105486153e-09	0.826	0.406	0.279	0.961	0.516	0.381	0.347	0.311	0.328	0.306	0.213	0.089	0.312	0.516	0.232	0.272	0.145	0.047	1.602	53.761	16.502	0.533	0.046	0.000	0.000	0.000	0.000
Pdensi_GG_155163_c0_g1	FC_3_3	MC_2_3	470.692433554871	46.8208362262753	258.756634890573	3.3333396706447	0.508204628415536	6.55905020195758	5.41515716140048e-11	3.09629754270881e-09	20.083	77.514	15.333	24.163	66.121	45.966	20.991	21.823	12.982	17.716	12.535	9.015	40.210	101.858	45.703	6.394	7.166	2.917	0.918	0.959	1.775	0.314	0.886	0.624	0.156	1.044	1.119
Pdensi_GG_33111_c2_g1	FC_3_3	MC_2_3	0	112.156661755631	56.0783308778157	-9.48792921872475	1.44678214623518	-6.55795293259201	5.45514198901931e-11	3.11594789018515e-09	0.117	0.506	0.700	0.148	0.425	0.128	0.130	0.122	0.000	0.000	0.000	0.000	0.000	0.000	0.130	0.943	0.758	3.151	2.073	4.065	2.677	0.356	0.000	0.000	0.175	0.262	0.281
Pdensi_DN21212_c3_g2	FC_3_3	MC_2_3	2425.12145918274	465.096980562181	1445.10921987246	2.38230698202177	0.363383923820604	6.55589536535986	5.53090038375212e-11	3.15597045251074e-09	26.439	45.252	24.961	75.587	64.044	79.280	75.763	38.191	99.360	60.591	50.051	93.558	46.127	78.705	50.019	28.432	17.967	12.230	15.827	9.207	11.707	20.837	44.963	887.640	4.452	8.256	13.034
Pdensi_DN35250_c0_g1d437919	FC_3_3	MC_2_3	131.794466719974	0	65.8972333599869	9.29638656210101	1.4180542209636	6.55573420583585	5.5368774532181e-11	3.15613395876501e-09	2.176	2.011	1.820	6.859	2.649	3.912	5.192	1.142	1.299	3.429	5.014	2.556	2.799	2.091	5.213	0.325	0.000	0.882	0.000	0.000	0.000	0.000	0.000	0.729	0.000	0.000	0.000
Pdensi_GG_154507_c0_g1	FC_3_3	MC_2_3	11.2952762897881	1452.60294922098	731.949112755386	-7.00647183872124	1.06900945461155	-6.55417200334043	5.59514472254863e-11	3.18607301588003e-09	0.019	0.119	0.000	0.324	0.510	0.674	0.463	0.614	0.333	0.432	0.397	0.110	0.164	0.318	0.187	0.000	0.164	0.140	54.101	1.633	58.566	2.604	5.060	0.941	0.000	0.000	0.000
Pdensi_DN5530_c0_g1d449440	FC_3_3	MC_2_3	113.181593919957	0	56.5907969599783	9.07677424612002	1.38524825891062	6.55245309837683	5.65994984034762e-11	3.21966972302769e-09	0.000	1.069	3.957	2.073	0.400	3.193	2.898	0.345	9.805	3.108	2.893	3.475	0.000	0.758	1.819	2.356	0.352	0.400	0.000	0.000	0.000	0.000	0.000	0.000	0.000	0.000	0.000
Pdensi_GG_152243_c0_g1	FC_3_3	MC_2_3	560.485032029882	82.4423833561916	321.463707693037	2.7676241117587	0.422509826820873	6.55043725866301	5.73688558933062e-11	3.26009103935496e-09	5.956	6.995	5.428	4.807	4.523	6.116	7.465	11.789	15.364	17.969	15.277	13.632	3.463	6.076	4.638	5.082	2.159	1.170	1.348	2.406	2.719	2.362	5.507	10.445	9.412	18.525	38.831
Pdensi_DN18717_c0_g5	FC_3_3	MC_2_3	2682.09559143947	55.7249331771489	1368.91026230831	5.58895708033269	0.853563647489094	6.54779183341931	5.83940355334452e-11	3.31495229559004e-09	18.534	48.629	22.734	111.364	91.218	22.157	68.855	50.613	24.255	77.950	82.362	64.033	16.259	32.022	4.059	21.034	6.848	3.687	2.493	0.080	1.825	0.000	0.000	0.000	0.337	0.077	0.000
Pdensi_GG_23124_c0_g1	FC_3_3	MC_2_3	447.977968674864	50.8811347980473	249.429551736456	3.13581849320701	0.478960594671833	6.54713253677072	5.8652308824721e-11	3.32620961589519e-09	3.872	6.624	3.355	3.932	3.767	4.777	9.570	6.208	11.399	11.966	13.837	11.692	3.297	4.443	2.908	3.951	2.197	1.392	2.136	0.804	1.099	2.895	10.200	11.410	3.704	4.578	3.217
Pdensi_DN32794_c0_g1	FC_3_3	MC_2_3	340.380455229483	37.1832575701964	188.78185639984	3.19955412473074	0.488726340815299	6.54671921180513	5.88147944772526e-11	3.33201730959332e-09	0.240	1.154	0.998	3.062	3.782	2.955	6.433	7.592	8.485	7.302	11.227	10.027	0.326	2.185	1.084	0.739	0.514	0.714	0.636	0.888	1.385	48.743	0.661	0.658	0.185	0.022	0.076
Pdensi_DN17069_c0_g2d472600	FC_3_3	MC_2_3	7.65254923349666	1549.31872338828	778.485636310889	-7.66168212991023	1.17118860997459	-6.54180041084624	6.07825886469269e-11	3.43998440216786e-09	0.175	0.159	0.694	0.235	0.096	0.129	0.073	0.264	0.438	0.204	0.305	0.111	0.134	0.169	0.106	0.280	2.468	3.467	62.204	0.577	59.372	0.221	0.165	0.301	0.147	0.316	0.290
Pdensi_DN19325_c2_g1d407563	FC_3_3	MC_2_3	49.1661898700038	472.384571927876	260.77538089894	-3.2636514250165	0.499030582811127	-6.53998279350291	6.15259115401216e-11	3.47850319240547e-09	1.275	2.986	1.855	2.360	6.261	3.114	2.202	1.989	3.489	1.657	1.400	1.063	2.602	4.484	4.417	2.740	4.615	5.217	6.999	14.011	15.903	4.427	0.401	0.062	3.755	4.326	4.029
Pdensi_GG_19541_c0_g1	FC_3_3	MC_2_3	0	554.397208424776	277.198604212388	-11.7933887443168	1.80337748088304	-6.53961185017241	6.1678699262317e-11	3.48359032299989e-09	0.056	0.060	0.223	0.211	0.000	0.000	0.000	0.000	0.000	0.000	0.000	0.000	0.124	0.000	0.000	0.403	9.053	14.757	26.792	0.325	16.862	0.085	0.000	0.000	0.000	0.000	0.000
Pdensi_DN22304_c4_g4	FC_3_3	MC_2_3	0	316.796211459586	158.398105729793	-10.9857618580683	1.680585103629	-6.53686732932835	6.28207272566723e-11	3.54448219311985e-09	0.000	0.348	1.610	0.000	0.391	0.000	0.000	0.000	0.383	0.000	0.000	0.000	0.000	0.000	1.066	0.000	0.687	3.515	4.935	1.113	18.487	8.817	0.390	0.000	0.000	0.000	0.000
Pdensi_GG_48615_c0_g1	FC_3_3	MC_2_3	537.92140464815	23.4031043668964	280.662254507523	4.53131923413946	0.693453012760702	6.5344286501833	6.3852825703622e-11	3.59905413821137e-09	1.520	7.023	4.403	1.797	6.284	2.988	2.255	8.133	9.206	11.079	17.702	16.372	2.283	5.495	2.005	1.209	1.470	1.169	0.202	0.415	1.214	0.000	0.000	0.091	0.069	0.651	1.072
Pdensi_DN19641_c0_g1d359695	FC_3_3	MC_2_3	0	248.908335969947	124.454167984974	-10.6378222442196	1.62820360807622	-6.53347173010414	6.4262328367107e-11	3.61845839413691e-09	0.000	0.000	0.000	0.000	0.000	0.000	0.000	0.000	0.000	0.000	0.000	0.000	0.000	0.000	0.000	0.000	0.000	0.000	0.948	7.662	10.671	0.000	0.000	0.000	0.000	0.000	0.000
Pdensi_DN16166_c0_g1d10275	FC_3_3	MC_2_3	59.62420185997	694.836768323921	377.230485091946	-3.5429871292547	0.542397348388949	-6.53208784994659	6.48590904176213e-11	3.64804950978563e-09	2.218	5.912	3.413	8.880	9.401	3.691	2.843	2.338	3.626	0.996	1.733	2.302	1.985	4.751	1.584	3.963	4.569	3.137	10.898	28.192	15.439	5.557	0.410	0.903	0.000	0.000	0.000
Pdensi_DN7862_c0_g2d330691	FC_3_3	MC_2_3	809.672640383345	44.0761680663484	426.874404224847	4.20157178708779	0.643234047532472	6.53194867903146	6.49194033167772e-11	3.64804950978563e-09	0.356	0.681	0.138	0.541	1.703	1.207	2.924	10.491	24.612	10.782	26.759	30.666	0.326	1.223	0.191	0.575	1.761	1.206	0.441	1.543	1.436	0.231	1.574	0.094	0.000	0.347	0.000
Pdensi_DN27842_c0_g1d80352	FC_3_3	MC_2_3	913.948700682104	26.3946364144116	470.171668548258	5.12111081308941	0.784092372781292	6.53125956948678	6.52188538800737e-11	3.66116730035478e-09	0.873	12.636	3.046	10.563	22.296	6.561	36.511	22.920	31.990	31.741	21.961	22.754	1.458	12.490	4.073	2.354	2.378	1.079	0.325	0.169	1.561	3.310	0.625	0.000	0.000	0.000	0.000
Pdensi_DN22532_c0_g2	FC_3_3	MC_2_3	0	462.572934493301	231.28646724665	-11.5319900518396	1.76654932702366	-6.52797511817518	6.66647676378395e-11	3.73477576514898e-09	0.000	0.000	0.000	0.000	0.000	0.038	0.019	0.000	0.021	0.000	0.000	0.000	0.000	0.000	0.000	0.016	0.000	0.000	0.524	9.978	25.141	1.064	0.281	1.140	0.000	0.000	0.000
Pdensi_DN20825_c0_g1d292675	FC_3_3	MC_2_3	3.62014012566097	11847.1625640809	5925.3913521033	-11.6739171236511	1.7893739544591	-6.52402316159784	6.84461326894015e-11	3.82684259813737e-09	0.013	0.000	11.931	5.861	0.000	0.014	0.000	0.307	0.000	0.270	0.000	0.015	0.000	0.015	0.536	1.740	160.400	143.077	450.411	19.420	463.162	0.404	0.000	0.026	0.020	0.029	0.015
Pdensi_DN20246_c0_g2	FC_3_3	MC_2_3	0.555958689569852	645.432649891356	322.994304290463	-10.1654426689187	1.55819205665423	-6.52387016446876	6.85160248611526e-11	3.82689253461642e-09	5.621	0.465	1.951	5.900	0.415	0.247	0.204	0.045	0.017	0.050	0.000	0.000	14.089	0.281	3.166	9.851	6.787	4.450	2.243	42.879	5.506	5.828	0.071	0.353	2938.826	4568.848	4400.371
Pdensi_DN7888_c0_g1d170051	FC_3_3	MC_2_3	1787.96075877295	437.896508839305	1112.92863380613	2.02956541242079	0.31118700273476	6.52201214891577	6.93703946295065e-11	3.87071448424177e-09	26.135	45.671	26.224	69.962	48.969	56.389	57.432	45.726	53.578	43.427	60.176	46.123	23.031	44.497	35.576	35.477	17.988	12.961	14.309	8.667	11.610	6.035	11.834	6.801	13.372	8.006	3.669
Pdensi_DN40146_c1_g1	FC_3_3	MC_2_3	13.3052181378519	3195.94719075813	1604.62620444799	-7.908123838283	1.21278020955666	-6.52065706215135	7.00000646511588e-11	3.901923201756e-09	0.065	0.070	0.097	0.644	0.208	1.555	0.346	0.226	0.557	0.370	0.410	0.353	0.168	0.233	0.681	0.016	0.306	0.958	158.391	0.504	94.963	2.778	13.438	17.370	0.253	0.430	0.123
Pdensi_DN25987_c0_g1d559726	FC_3_3	MC_2_3	532.106918137267	124.606778823906	328.356848480586	2.09567843911344	0.321607728118351	6.51625646987634	7.2083686799147e-11	4.01403365556334e-09	0.608	1.295	2.915	3.344	4.293	4.694	8.571	10.368	15.022	12.160	16.620	15.869	1.735	4.341	2.629	3.290	2.683	2.741	2.782	3.305	3.690	4.411	3.644	5.784	0.979	1.288	1.194
Pdensi_DN25068_c0_g1d557578	FC_3_3	MC_2_3	604.919737353536	107.251164710179	356.085451031857	2.49624768092566	0.383114414011071	6.51567153214318	7.23651740190686e-11	4.02566664655928e-09	3.813	11.366	11.465	17.594	17.204	13.769	15.919	21.439	21.439	15.013	18.992	16.688	4.362	12.891	7.506	13.427	5.742	3.235	3.438	1.787	3.220	20.675	0.403	0.438	0.010	0.184	0.076
Pdensi_DN19112_c1_g1d285936	FC_3_3	MC_2_3	306.077357559747	4.03367485904473	155.055516209396	6.22885750318983	0.956015234739209	6.51543749183976	7.24781011347825e-11	4.02790874071988e-09	1.178	4.559	2.291	0.215	0.940	6.492	1.683	9.636	7.008	5.350	12.517	7.777	2.854	10.435	13.084	1.176	0.270	0.184	0.251	0.000	0.070	0.000	0.030	0.000	0.038	0.000	0.000
Pdensi_DN17729_c3_g1d351891	FC_3_3	MC_2_3	561.563743714929	125.565642364365	343.564693039647	2.1621496191753	0.33201247479684	6.51225415701122	7.40313171047561e-11	4.11010904963072e-09	5.523	7.582	6.545	6.958	9.033	3.966	15.944	15.264	25.920	16.072	15.047	15.932	7.501	3.145	2.802	5.549	6.928	5.842	3.594	2.366	3.909	0.176	1.070	0.000	0.000	0.000	0.000
Pdensi_GG_64683_c0_g1	FC_3_3	MC_2_3	12.129819556411	168.263948592866	90.1968840746385	-3.79294600594265	0.582732231850075	-6.50890031241398	7.5702937154513e-11	4.19871200340075e-09	0.561	0.818	1.878	1.222	0.453	0.499	0.411	0.482	0.673	0.448	0.279	0.261	0.442	0.749	0.300	1.384	2.297	1.896	3.428	6.041	3.752	1.507	0.650	0.940	0.000	0.545	0.346
Pdensi_GG_89309_c0_g1	FC_3_3	MC_2_3	0	260.022725184584	130.011362592292	-10.7012605527708	1.64419403429442	-6.5085144025371	7.5897633836579e-11	4.20530516031786e-09	0.000	0.000	5.843	0.000	0.000	0.000	0.000	0.000	1.424	0.000	0.000	0.002	0.000	0.000	0.000	36.995	21.882	24.105	4.068	15.174	1.285	0.000	0.000	2.110	0.000	0.000	1.074
Pdensi_DN22051_c0_g1d222112	FC_3_3	MC_2_3	0	308.685396172749	154.342698086375	-10.9484302347649	1.68305013351432	-6.50511236519372	7.7635327379903e-11	4.29300913506636e-09	0.000	0.000	0.016	0.000	0.000	0.000	0.006	0.000	0.000	0.000	0.000	0.000	0.000	0.000	0.000	0.000	11.593	13.042	8.059	0.768	15.258	0.700	0.000	0.000	0.000	0.000	0.000
Pdensi_DN18519_c0_g2	FC_3_3	MC_2_3	0	249.607492952276	124.803746476138	-10.6418886887208	1.63598562497379	-6.50487909323242	7.77558930817897e-11	4.2953935238997e-09	0.000	0.000	0.013	0.000	0.000	0.000	0.000	0.000	0.000	0.000	0.000	0.000	0.000	0.000	0.000	0.012	0.000	0.000	0.898	8.141	10.328	0.259	0.326	0.407	0.000	0.000	0.000
Pdensi_DN14568_c0_g1	FC_3_3	MC_2_3	18.6811181619586	425.978602265257	222.329860213608	-4.51080096359054	0.693783591948581	-6.50174062335687	7.93959111442139e-11	4.38162728337466e-09	0.195	0.418	4.371	2.338	0.200	0.498	0.042	0.217	0.781	0.409	0.272	0.899	0.065	0.145	0.662	7.410	10.642	12.026	8.742	6.054	18.449	0.000	0.000	0.079	0.000	0.000	0.000
Pdensi_DN3696_c0_g1d381951	FC_3_3	MC_2_3	1909.01143560827	439.047363198116	1174.02939940319	2.12029914548673	0.326304420921561	6.49791731138213	8.14395426201352e-11	4.48994170212779e-09	12.294	47.305	33.990	63.398	47.987	42.537	61.631	60.433	64.676	46.087	66.470	47.255	13.390	34.549	25.254	53.601	35.605	15.562	14.376	8.600	11.679	35.970	0.848	4.200	0.000	0.261	0.281
Pdensi_DN12809_c0_g1	FC_3_3	MC_2_3	0	101.666145321648	50.8330726608238	-9.34591774022363	1.438552428201	-6.49675156567723	8.20728245224237e-11	4.52036252878569e-09	0.000	0.000	0.000	0.000	0.000	0.021	0.000	0.000	0.045	0.000	0.000	0.000	0.022	0.000	0.000	0.035	0.021	0.000	2.463	2.146	3.365	107.269	0.215	0.040	0.000	0.000	0.000
Pdensi_DN25686_c0_g3	FC_3_3	MC_2_3	2.55949189417676	427.769025116803	215.16425850549	-7.38693532852476	1.13766160919737	-6.49308658111113	8.4095325337329e-11	4.62716173530186e-09	0.362	0.000	0.178	0.224	0.000	0.000	0.000	0.186	0.000	0.000	0.000	0.209	0.197	0.000	0.000	0.635	1.933	2.030	15.201	9.631	9.046	17.658	26.105	19.713	0.000	0.000	0.000
Pdensi_DN38625_c1_g4	FC_3_3	MC_2_3	0.562367333026788	284.013322657679	142.287844995353	-8.9731214520595	1.38297022003838	-6.48829694381308	8.68120546761288e-11	4.77190980029944e-09	0.000	0.040	0.093	0.000	0.022	0.221	0.000	0.019	0.153	0.022	0.000	0.022	0.042	0.043	0.148	0.017	0.083	0.047	3.384	2.768	15.805	0.309	0.000	0.000	0.117	0.000	0.022
Pdensi_DN18754_c0_g7	FC_3_3	MC_2_3	361.381377380548	53.7202632945634	207.550820337556	2.74800854143965	0.423593502884401	6.48737179094453	8.73466112384013e-11	4.7965397020945e-09	12.283	44.619	19.687	17.198	28.235	33.804	19.293	13.750	13.241	11.396	10.885	7.917	16.438	40.492	31.375	8.317	8.828	3.267	1.950	1.117	1.209	0.436	0.519	0.208	0.296	0.507	0.577
Pdensi_DN6118_c0_g1d328817	FC_3_3	MC_2_3	2.82953877390609	104.376423834719	53.6029813043126	-5.20506636516548	0.802396459481379	-6.48690096231198	8.76198920470449e-11	4.80678741108334e-09	0.000	0.000	4.562	1.931	0.161	0.216	0.073	0.035	0.196	0.078	0.042	0.119	0.000	0.038	0.075	4.023	7.293	4.938	2.240	3.772	2.201	1.610	0.000	0.000	0.000	0.000	0.000
Pdensi_DN32798_c0_g1	FC_3_3	MC_2_3	2050.24957581686	292.431911004907	1171.34074341088	2.80887896291589	0.433220635604299	6.48371460652558	8.94914312612604e-11	4.90460795656451e-09	20.348	50.564	37.751	67.538	66.746	47.047	58.135	63.780	58.255	45.145	79.515	46.826	18.894	44.744	25.169	40.681	11.719	6.718	11.393	6.846	4.970	30.289	0.625	0.887	3.480	6.284	5.741
Pdensi_DN3333_c0_g1	FC_3_3	MC_2_3	136.025589301728	0	68.0127946508642	9.34209245345708	1.44099172872501	6.48309929004446	8.98573199075496e-11	4.91979914514553e-09	1.474	0.506	0.468	8.063	4.092	1.490	5.434	3.626	3.554	5.656	2.424	3.270	1.020	1.056	0.000	0.574	0.045	0.051	0.000	0.000	0.000	0.000	0.000	0.000	0.000	0.000	0.000
Pdensi_GG_23728_c1_g1	FC_3_3	MC_2_3	229.862032493965	975.69950529397	602.780768893967	-2.08589118197846	0.321847464859257	-6.48099304709643	9.11208716103186e-11	4.98406006126539e-09	2.196	4.986	3.444	10.853	20.248	14.198	9.211	9.288	7.280	5.728	8.035	5.461	8.261	17.789	8.242	4.883	12.604	12.495	25.536	30.532	20.873	57.005	8.030	3.170	6.215	6.951	4.855
Pdensi_DN27004_c0_g1d24455	FC_3_3	MC_2_3	381.698427574294	39.3657006888478	210.532064131571	3.27720393483279	0.505736819072362	6.4800580286876	9.16873486626099e-11	5.01010386095993e-09	5.421	3.360	3.885	5.547	7.227	5.871	9.704	11.927	15.389	11.597	12.691	7.593	6.008	3.575	2.578	6.704	3.044	2.831	1.429	0.598	1.114	0.000	0.943	0.519	0.761	0.870	3.441
Pdensi_DN24100_c0_g1	FC_3_3	MC_2_3	175.870022742771	0	87.9350113713857	9.71269682633235	1.49917177612276	6.47870843156604	9.25110726207608e-11	5.04517366840242e-09	10.342	3.490	0.461	35.185	12.864	3.741	13.232	5.311	5.750	7.338	1.741	5.683	4.848	3.449	1.021	1.852	0.493	0.280	0.000	0.000	0.000	0.000	0.000	0.000	0.000	0.000	0.000
Pdensi_GG_13509_c0_g1	FC_3_3	MC_2_3	118.510268727441	724.987021022933	421.748644875187	-2.61272460131879	0.40334493025523	-6.47764334031794	9.31662531203265e-11	5.07591345462934e-09	3.821	5.505	5.594	5.910	8.674	11.290	6.401	6.033	15.211	2.693	3.757	3.508	3.406	7.642	10.172	2.976	5.633	8.269	15.344	14.897	26.501	28.396	178.453	329.951	12.864	7.437	16.749
Pdensi_DN16140_c0_g1	FC_3_3	MC_2_3	210.651744464152	21.5878276588308	116.119786061491	3.29272449923343	0.508353907251267	6.47722866346716	9.34225626315861e-11	5.08488281769937e-09	0.749	6.761	1.936	7.093	5.890	4.244	4.609	4.320	3.951	5.908	7.023	4.677	1.727	5.602	1.513	2.301	1.550	1.237	0.442	0.487	0.770	0.000	0.000	0.000	0.093	0.537	0.072
Pdensi_DN17939_c0_g1d352565	FC_3_3	MC_2_3	2320.21981838751	550.207452854592	1435.21363562105	2.07636958369008	0.320632506542934	6.47585488470128	9.42766226526113e-11	5.12131667206835e-09	10.551	13.927	30.841	12.775	21.957	22.663	28.907	53.706	67.948	55.150	74.350	65.020	13.336	22.065	9.078	30.554	20.167	18.327	16.988	9.960	16.387	18.312	0.838	0.621	42.137	31.459	33.188
Pdensi_DN24437_c0_g1d428345	FC_3_3	MC_2_3	19.8278345263744	195.775772952614	107.801803739494	-3.30359144322444	0.510273304033884	-6.47416084107953	9.5340302353235e-11	5.17403051802101e-09	0.650	0.882	1.021	0.932	1.826	3.542	0.821	0.658	1.123	0.448	0.478	0.736	1.265	1.783	2.406	0.355	1.122	3.059	5.925	3.565	5.934	4.338	1.331	5.622	0.063	0.110	0.220
Pdensi_GG_78411_c1_g1	FC_3_3	MC_2_3	0	928.526299917453	464.263149958727	-25.2837663172125	3.90686839477448	-6.4716196611665	9.69579287586179e-11	5.25667409847431e-09	0.000	0.000	0.000	0.000	0.000	0.041	0.000	0.000	0.000	0.000	0.000	0.000	0.000	0.000	0.043	0.000	17.203	7.334	72.751	0.000	2.637	0.000	0.000	0.000	0.000	0.000	0.000
Pdensi_DN44172_c0_g1d246783	FC_3_3	MC_2_3	25.4982055395018	284.400224960196	154.949215249849	-3.47952510489077	0.53767528862189	-6.47142462843904	9.70831826102904e-11	5.25832476280717e-09	8.554	6.064	6.727	1.418	7.382	18.142	1.777	0.000	1.139	0.566	0.607	0.943	16.380	8.124	15.144	2.579	2.757	1.954	4.599	10.565	7.116	16.149	5.865	6.754	11.200	31.259	33.788
Pdensi_GG_115670_c0_g1	FC_3_3	MC_2_3	0	339.466656274506	169.733328137253	-11.085624078491	1.71305765262393	-6.4712498505295	9.71955628122020e-11	5.25920975936485e-09	0.000	0.000	0.000	0.000	0.000	0.000	0.000	0.000	0.000	0.000	0.000	0.000	0.000	0.000	0.000	0.000	0.000	0.036	10.608	0.579	15.395	0.103	0.000	0.000	0.000	0.000	0.000
Pdensi_DN9899_c0_g1d386101	FC_3_3	MC_2_3	2041.08635079397	430.56178737762	1235.82406908579	2.24578309657652	0.347047884046082	6.47110442050217	9.72891695924911e-11	5.25920975936485e-09	54.413	65.072	49.903	99.769	100.910	27.534	76.224	73.709	83.865	62.858	57.855	50.068	39.667	39.873	11.559	27.835	22.297	19.056	7.953	10.972	14.776	1.459	3.927	0.807	2.064	2.336	2.117
Pdensi_DN3155_c0_g1d381599	FC_3_3	MC_2_3	163.938833835692	8032.39188744027	4098.16536063798	-5.61459836353763	0.86771215222956	-6.47057707917434	9.76293353336321e-11	5.27245942123587e-09	4.188	6.828	10.953	11.965	11.240	13.734	7.723	6.302	7.942	4.531	5.339	3.849	6.709	9.054	10.197	4.995	31.666	59.092	289.066	14.517	328.021	89.704	29.823	22.688	0.899	0.961	1.571
Pdensi_GG_144104_c0_g1	FC_3_3	MC_2_3	14.439722447622	445.179365754507	229.809544101065	-4.94591641525998	0.764407537476316	-6.47026117977444	9.78336653893951e-11	5.27835465320236e-09	0.311	0.271	0.194	1.256	0.731	0.460	0.811	0.305	0.545	0.407	0.488	0.299	0.064	0.290	0.088	0.863	1.971	0.682	4.422	6.918	23.109	0.146	0.259	0.388	0.030	0.065	0.000
Pdensi_DN16858_c0_g3	FC_3_3	MC_2_3	65.0949863366019	300.637377102063	182.866181719332	-2.20795436320631	0.341259938517294	-6.47000750454164	9.79980502235964e-11	5.28208538343181e-09	11.307	9.100	4.489	3.875	5.198	15.872	2.483	1.522	2.039	1.792	1.802	1.869	10.113	12.486	16.575	3.392	4.082	5.215	8.753	8.793	6.187	26.236	40.165	46.614	51.129	66.914	72.465
Pdensi_DN15526_c0_g1	FC_3_3	MC_2_3	137.485351826514	0	68.7426759132569	9.35733953378894	1.44643418440279	6.46924667205128	9.84927006752051e-11	5.3035928714067e-09	0.012	0.311	0.084	0.362	0.159	1.005	1.729	3.072	3.835	2.755	5.959	2.787	0.174	0.940	1.058	0.000	0.013	0.000	0.000	0.000	0.000	0.000	0.000	0.000	0.000	0.000	0.000
Pdensi_DN2150_c0_g1d165343	FC_3_3	MC_2_3	161.907842131532	8.1370360878701	85.0224391097013	4.32580949679136	0.668832648117519	6.46770086503205	9.9505226696728e-11	5.35291793237694e-09	0.425	0.313	0.193	2.306	3.123	2.465	3.058	5.154	7.762	3.439	4.712	5.467	0.242	1.141	0.560	0.110	0.081	0.046	0.083	0.254	0.278	0.000	0.461	0.791	2.766	1.348	2.675
Pdensi_DN19175_c0_g1d286053	FC_3_3	MC_2_3	41.0617440638469	345.172883296733	193.11731368029	-3.07180163236981	0.474996634434765	-6.46699662625017	9.99698806335173e-11	5.37270299377594e-09	0.033	0.088	0.045	1.900	3.827	2.516	1.640	1.816	2.194	1.009	1.047	1.405	2.074	3.345	2.241	1.207	2.630	3.138	7.726	13.269	6.217	20.367	0.213	0.000	0.000	0.000	0.000
Pdensi_DN17319_c0_g1d112878	FC_3_3	MC_2_3	0	218.991355855144	109.495677927572	-10.452894443879	1.61664758822299	-6.465784206791	1.00774804478025e-10	5.41071924565798e-09	0.000	0.000	0.000	0.000	0.000	0.000	0.000	0.000	0.000	0.000	0.000	0.000	0.000	0.000	0.000	0.000	0.000	0.000	1.906	2.604	12.389	0.050	0.000	0.000	0.000	0.000	0.000
Pdensi_GG_91900_c1_g1	FC_3_3	MC_2_3	0	171.836869784937	85.9184348924685	-10.102961706092	1.56289967497056	-6.46424199063344	1.01807840219608e-10	5.4608977196326e-09	0.000	0.000	0.000	0.000	0.000	0.000	0.000	0.000	0.000	0.000	0.000	0.000	0.000	0.000	0.000	0.000	0.000	0.000	2.026	2.474	8.799	0.047	0.000	0.000	0.000	0.000	0.000
Pdensi_DN17128_c0_g1d56912	FC_3_3	MC_2_3	212.54513918427	0	106.272569592135	9.98584680288683	1.54521954747103	6.46241294269808	1.03046431630365e-10	5.51666432192561e-09	0.849	2.010	0.173	3.555	10.345	0.458	5.793	9.464	2.764	3.891	11.661	2.140	0.408	2.108	0.033	0.054	0.000	0.000	0.000	0.000	0.000	0.000	0.000	0.000	0.000	0.000	0.000
Pdensi_DN27083_c0_g2	FC_3_3	MC_2_3	109.392442870135	0	54.6962214350675	9.02760471600077	1.39764382059886	6.45915975368648	1.05285921450684e-10	5.63112156356729e-09	2.238	1.266	0.464	6.123	2.850	1.910	3.913	2.740	1.924	2.608	3.404	3.165	1.036	1.486	1.044	2.093	0.629	0.441	0.000	0.000	0.000	0.000	0.142	0.000	0.000	0.132	0.000
Pdensi_DN15971_c0_g1d183380	FC_3_3	MC_2_3	1034.49109954561	159.004782336871	596.747940941243	2.70113316045718	0.418337363751924	6.45682980891702	1.06919021300583e-10	5.71295730095785e-09	29.030	63.580	34.060	41.508	44.655	46.086	30.808	27.932	21.778	34.812	29.959	21.647	33.691	69.049	34.152	21.627	17.489	5.903	6.073	2.780	3.764	1.686	1.990	17.220	0.602	1.369	1.493
Pdensi_DN22020_c0_g2	FC_3_3	MC_2_3	0.564809743955927	1406.62940028218	703.597105013066	-11.2805728771616	1.74856541798401	-6.45133019396402	1.10872632811277e-10	5.91071344856457e-09	0.027	0.029	0.027	0.000	0.032	0.029	0.030	0.074	0.032	0.032	0.034	0.000	0.030	0.031	0.030	0.049	0.030	0.177	46.167	0.094	64.010	0.000	0.033	0.110	0.168	0.030	0.032
Pdensi_DN22125_c1_g1d125322	FC_3_3	MC_2_3	635.218636815347	11.3557324597452	323.287184637546	5.81349329298424	0.901143761229913	6.45123846282837	1.10939774263125e-10	5.91071344856457e-09	5.593	5.513	5.417	11.396	15.623	5.667	21.953	25.721	45.834	15.483	18.951	18.854	3.439	1.337	1.413	4.693	1.608	1.448	0.329	0.000	0.562	0.045	0.000	0.000	0.071	0.000	0.000
Pdensi_DN22300_c0_g1d125855	FC_3_3	MC_2_3	6685.30174911738	851.036621966585	3768.16918554198	2.97350551724837	0.461413868414421	6.44433494698885	1.16108412109892e-10	6.17422901327988e-09	6.660	37.766	23.469	99.225	150.510	188.015	139.231	101.725	109.751	187.083	203.700	168.801	36.093	103.248	63.282	43.111	41.309	24.692	38.105	11.659	17.872	91.375	149.822	2.297	1.000	1.203	0.742
Pdensi_DN9715_c0_g1	FC_3_3	MC_2_3	942.732620413832	54.6075883864892	498.670104400161	4.11400285118275	0.638494454829955	6.44328673500916	1.16913513626711e-10	6.21108640448108e-09	0.911	2.395	4.010	10.749	12.557	19.487	23.008	24.316	39.677	23.711	22.858	32.683	2.260	6.409	8.301	3.125	1.786	2.714	0.721	0.698	2.809	0.219	0.126	0.329	0.000	0.033	0.053
Pdensi_DN15787_c1_g1d345433	FC_3_3	MC_2_3	0.84919773219779	147.272670698187	74.0609342151925	-7.43800841563672	1.1544767984666	-6.44275261790971	1.17325849726313e-10	6.22702737164643e-09	0.000	0.000	0.000	0.000	0.000	0.000	0.000	0.000	0.000	0.030	0.016	0.015	0.056	0.000	0.029	0.000	0.085	0.000	1.471	5.765	4.259	64.670	36.738	26.251	0.000	0.014	0.015
Pdensi_DN10179_c0_g1d266668	FC_3_3	MC_2_3	0	192.626787247589	96.3133936237944	-10.2677784534237	1.59429551042853	-6.44032325642302	1.19219312681764e-10	6.32147298209245e-09	0.000	0.000	0.000	0.000	0.000	0.000	0.000	0.000	0.000	0.000	0.000	0.000	0.000	0.000	0.000	0.000	0.000	0.000	1.862	2.629	10.394	0.000	0.000	0.000	0.000	0.000	0.000
Pdensi_DN22119_c0_g4	FC_3_3	MC_2_3	499.502620240431	7.19120335884846	253.34691179964	6.1010883269536	0.947814514281674	6.43700664531126	1.21852600967479e-10	6.45492913797446e-09	1.035	2.098	1.733	8.594	10.524	10.003	13.310	16.345	29.027	8.488	18.696	14.727	2.457	7.003	5.737	0.127	0.619	0.117	0.478	0.109	0.000	0.568	0.000	0.000	0.000	0.000	0.000
Pdensi_DN19842_c0_g1d360987	FC_3_3	MC_2_3	1.70083787532472	145.730910553175	73.7158742142499	-6.42153573749469	0.997620021412514	-6.43685531531589	1.21974098888574e-10	6.45519985368031e-09	0.015	0.000	0.000	0.036	0.000	0.131	0.069	0.155	0.101	0.052	0.073	0.017	0.016	0.017	0.126	0.000	5.920	12.479	1.401	4.621	5.336	35.657	38.913	102.591	0.203	0.197	1.312
Pdensi_DN20327_c1_g6	FC_3_3	MC_2_3	1380.13990397256	190.146248738474	785.143076355516	2.85982154187897	0.444440837138805	6.43465069566911	1.23757601685571e-10	6.54334400599318e-09	37.865	109.461	32.621	31.736	45.155	18.460	35.526	37.338	25.140	36.182	57.009	21.877	32.967	71.523	27.505	22.943	16.728	6.945	5.336	4.274	5.349	1.728	0.868	0.000	0.848	1.435	0.513
Pdensi_DN18689_c2_g3	FC_3_3	MC_2_3	4530.98786320132	717.088476870202	2624.03817003576	2.65932062597739	0.413826674523049	6.42617015696816	1.3085891857747e-10	6.90564053383654e-09	37.828	144.782	95.449	179.118	145.252	106.695	161.860	138.484	126.610	93.703	184.256	101.005	45.782	124.238	77.638	142.937	58.107	56.022	25.812	18.014	13.024	30.788	0.438	0.145	3.471	2.108	0.428
Pdensi_DN9221_c0_g1d102869	FC_3_3	MC_2_3	0	248.988735202112	124.494367601056	-10.638177315558	1.65574930852706	-6.42499275752173	1.31875795843067e-10	6.95268751411027e-09	1.918	0.961	4.363	3.815	0.000	0.000	0.000	0.233	0.000	0.000	0.000	0.000	0.000	0.000	0.000	12.712	8.726	15.335	2.961	1.540	14.731	0.000	0.000	0.000	0.000	0.000	0.000
Pdensi_DN19072_c0_g1d356753	FC_3_3	MC_2_3	2.27205626273758	1401.01885274302	701.645454502881	-9.26937336989113	1.44293269439855	-6.42398180169784	1.32755081055694e-10	6.99239796827345e-09	0.260	0.169	0.156	0.167	0.141	0.059	0.136	0.195	0.183	0.037	0.099	0.047	0.200	0.144	0.044	0.235	0.288	0.139	0.315	102.329	7.256	81.559	77.850	59.929	0.135	0.071	0.160
Pdensi_DN6263_c0_g1d516712	FC_3_3	MC_2_3	323.596952699609	1.65231910537757	162.624635902493	7.67769414485608	1.19558282262854	6.42171667202136	1.34746045047851e-10	7.08381032842554e-09	63.557	49.582	11.416	34.331	38.310	14.121	19.679	22.678	8.883	10.939	12.797	3.152	33.366	33.234	9.285	27.787	4.999	0.048	0.000	0.000	0.112	0.000	0.000	0.000	0.000	0.018	0.000
Pdensi_DN15118_c1_g4	FC_3_3	MC_2_3	28.9175833989234	565.204546581956	297.061064990439	-4.28918158979792	0.667969863644389	-6.42122021253548	1.35186297492683e-10	7.10022501689077e-09	0.732	1.220	0.828	1.416	2.280	2.917	1.694	1.732	0.512	0.624	0.815	0.996	0.987	2.168	2.299	1.625	9.559	3.820	13.878	26.021	4.834	29.346	51.790	11.750	2.440	2.473	1.441
Pdensi_DN16904_c0_g1d185559	FC_3_3	MC_2_3	340.462578611743	51.0247667864632	195.743672699103	2.73910616981814	0.426631821892672	6.42030441533079	1.3600210341951e-10	7.13631472275904e-09	3.963	4.665	5.179	4.721	3.640	8.364	10.934	6.386	14.367	7.266	11.959	9.300	2.221	4.846	2.761	2.391	4.192	2.562	1.030	1.628	1.336	8.598	12.083	16.824	2.315	9.177	1.620
Pdensi_DN19412_c2_g3	FC_3_3	MC_2_3	0	869.65645565628	434.82822782814	-25.081096179875	3.90687580464779	-6.41973214250563	1.36514333308901e-10	7.15079040013377e-09	0.000	0.000	0.000	0.000	0.000	0.000	0.000	0.000	0.139	0.000	0.000	0.000	0.000	0.000	0.000	0.000	0.127	0.000	0.000	64.708	3.533	5.904	0.144	0.000	0.000	0.000	0.707
Pdensi_DN39575_c0_g1d151260	FC_3_3	MC_2_3	124.836839021636	0	62.4184195108178	9.2182562161903	1.43595699051095	6.41959075174684	1.36641179513626e-10	7.15079040013377e-09	0.110	0.356	0.438	0.556	0.779	0.000	0.122	0.459	0.130	5.032	2.496	2.924	0.122	0.000	0.000	0.590	0.119	0.000	0.000	0.000	0.000	0.000	0.000	0.000	0.000	0.000	0.000
Pdensi_DN22203_c0_g1	FC_3_3	MC_2_3	561.087999196333	101.435913184949	331.261956190641	2.46625219596055	0.384177494421257	6.4195644767683	1.36664764331929e-10	7.15079040013377e-09	6.651	9.027	6.079	16.271	17.932	11.378	22.839	19.020	21.003	15.339	19.508	12.053	6.721	8.790	7.743	5.668	2.959	2.286	2.939	3.119	1.940	2.553	0.444	0.138	1.283	1.787	2.140
Pdensi_DN15855_c0_g1d345937	FC_3_3	MC_2_3	0	232.55496837542	116.27748418771	-10.5398039021899	1.64276782847107	-6.41588161121915	1.40010222957874e-10	7.31893213563861e-09	0.000	0.000	0.000	0.000	0.000	0.000	0.000	0.000	0.000	0.000	0.000	0.000	0.000	0.000	0.000	0.000	0.000	0.482	6.110	0.900	11.140	0.146	0.000	0.000	0.000	0.000	0.000
Pdensi_GG_143379_c0_g1	FC_3_3	MC_2_3	173.937217711707	23.9825881728921	98.9599029422995	2.86020798795554	0.446107483408294	6.41147726575519	1.44116252908829e-10	7.52647809329792e-09	1.266	4.707	2.420	7.829	8.246	6.594	7.668	7.777	7.401	5.214	4.805	4.565	2.495	6.333	4.069	5.055	2.721	0.986	0.532	0.721	0.620	0.054	0.000	0.074	0.000	0.167	0.132
Pdensi_DN76051_c0_g1	FC_3_3	MC_2_3	0	193.58383700337	96.7919185016852	-10.2750692243051	1.60272294914896	-6.41100773515543	1.44560860966416e-10	7.54259551437474e-09	0.000	0.000	0.000	0.086	0.000	0.074	0.000	0.000	0.000	0.000	0.000	0.000	0.000	0.158	0.000	0.000	0.000	0.085	4.290	1.206	9.589	0.207	0.084	0.000	0.000	0.310	0.082
Pdensi_DN18878_c0_g5	FC_3_3	MC_2_3	1.69839546439558	263.781716341129	132.740055902762	-7.27904879152091	1.13558072938546	-6.40997914385189	1.45539544819038e-10	7.58652234426531e-09	0.230	0.370	9.285	3.216	0.000	0.000	0.000	0.000	0.134	0.045	0.048	0.045	0.085	0.000	0.043	7.492	7.396	18.543	0.909	13.670	6.032	31.074	0.000	0.000	0.000	0.000	0.000
Pdensi_GG_89773_c0_g1	FC_3_3	MC_2_3	0	546.122929511244	273.061464755622	-11.7717098456412	1.83655211214655	-6.40967918513483	1.45826166892554e-10	7.59432553461192e-09	0.000	0.000	0.000	0.000	0.000	0.000	0.000	0.000	0.000	0.000	0.000	0.000	0.000	0.000	0.000	0.000	0.000	0.000	0.695	38.065	4.059	0.000	0.000	0.000	0.000	0.000	0.000
Pdensi_GG_34953_c0_g1	FC_3_3	MC_2_3	0	106.349366638259	53.1746833191297	-9.41155859375353	1.46944828071789	-6.40482466600021	1.50542281318502e-10	7.82523575329718e-09	0.098	0.000	0.000	0.000	0.000	0.000	0.108	0.000	0.000	0.000	0.000	0.000	0.000	0.000	0.000	0.000	0.000	0.000	2.496	4.077	1.816	0.000	0.000	0.000	0.000	0.110	0.000
Pdensi_DN16361_c0_g1d55551	FC_3_3	MC_2_3	0	483.420959749113	241.710479874556	-11.5957330661357	1.81134726221095	-6.40171727865247	1.53638969765419e-10	7.97872488773358e-09	0.000	0.000	0.065	0.000	0.000	0.000	0.000	0.000	0.000	0.000	0.000	0.000	0.000	0.025	0.000	0.000	0.143	0.299	0.395	28.627	8.693	15.830	3.212	8.099	0.000	0.000	0.000
Pdensi_DN15972_c0_g1d277447	FC_3_3	MC_2_3	4.81812563773229	712.482697529515	358.650411583624	-7.20848135194999	1.12681508917216	-6.39721762800131	1.58233727850047e-10	8.20965130752772e-09	0.000	0.096	0.038	0.127	0.061	0.014	0.014	0.053	0.148	0.133	0.208	0.045	0.042	0.044	0.043	0.115	0.084	0.096	0.872	21.336	32.860	0.209	0.000	0.052	0.000	0.028	0.030
Pdensi_DN19879_c2_g1	FC_3_3	MC_2_3	0	236.333157631114	118.166578815557	-10.5629071242902	1.65187893995491	-6.39448016970207	1.61094453275857e-10	8.35026323555033e-09	0.119	0.115	3.777	1.584	0.096	0.000	0.131	0.041	0.000	0.000	0.000	0.000	0.044	0.000	0.000	5.708	15.647	31.023	1.200	3.926	13.115	3.552	0.000	0.000	0.000	0.000	0.000
Pdensi_DN28738_c0_g1d308616	FC_3_3	MC_2_3	0	90.5133989377118	45.2566994688559	-9.17871785722581	1.43578442704334	-6.39282449672981	1.62849142070368e-10	8.43333516960676e-09	0.000	0.000	0.204	0.000	0.247	0.662	0.450	0.000	0.242	0.000	0.000	0.000	0.000	0.234	0.000	0.727	0.218	0.248	2.694	2.117	2.334	0.927	0.496	0.408	0.902	1.140	0.982
Pdensi_DN19808_c0_g1d360932	FC_3_3	MC_2_3	0	219.388180162389	109.694090081195	-10.4555141695253	1.63596036679463	-6.3910559092645	1.64744127377951e-10	8.52351076190608e-09	0.000	0.000	0.000	0.000	0.000	0.000	0.000	0.000	0.000	0.000	0.000	0.000	0.000	0.000	0.000	0.000	0.000	0.000	1.697	2.599	12.613	0.000	0.000	0.000	0.000	0.000	0.000
Pdensi_GG_85203_c0_g1	FC_3_3	MC_2_3	638.394880483878	49.2926148369789	343.843747660428	3.69197130522754	0.577719344492569	6.39059664597232	1.65239726930061e-10	8.54118450579866e-09	7.278	32.353	12.704	30.539	31.960	14.058	33.407	23.666	22.868	19.765	22.797	10.679	9.304	22.118	9.833	5.034	6.310	1.780	2.250	0.866	0.775	0.000	0.000	0.046	0.000	0.000	0.000
Pdensi_GG_14024_c0_g1	FC_3_3	MC_2_3	0	187.452252691867	93.7261263459336	-10.2290247685434	1.60093839812593	-6.38939310876521	1.66545407631979e-10	8.60065916526297e-09	0.108	0.093	0.043	0.054	0.000	0.000	0.000	0.000	0.000	0.000	0.000	0.000	0.072	0.000	0.000	0.332	0.405	0.189	1.474	10.111	3.081	3.036	0.106	0.088	0.000	0.000	0.000
Pdensi_DN19025_c1_g3	FC_3_3	MC_2_3	116.023992944489	0	58.0119964722447	9.11255223193278	1.42660763861766	6.38756725063003	1.6854549447059e-10	8.69585000913704e-09	0.470	0.592	0.405	1.072	0.879	1.791	2.420	2.558	6.112	3.498	3.959	2.222	1.379	2.059	0.367	0.554	0.248	0.128	0.000	0.000	0.000	0.000	0.000	0.000	0.127	0.617	0.073
Pdensi_DN22918_c2_g1	FC_3_3	MC_2_3	0	168.103747444704	84.0518737223522	-10.0715741425297	1.57704761601378	-6.38634752702465	1.69894663525126e-10	8.74918080138723e-09	0.000	0.055	0.000	0.127	0.000	0.055	0.000	0.000	0.178	0.000	0.000	0.000	0.000	0.000	0.000	0.000	0.000	0.000	5.144	1.119	6.928	1.071	0.435	0.941	0.000	0.057	0.061
Pdensi_DN18173_c1_g1	FC_3_3	MC_2_3	0.277979344784926	325.212181534936	162.745080439861	-10.0618760579413	1.57578037105997	-6.38532897270008	1.71029394300199e-10	8.79944647130977e-09	0.000	0.000	0.000	0.000	0.000	0.000	0.000	0.000	0.000	0.032	0.000	0.000	0.000	0.000	0.000	0.000	0.000	0.000	1.065	12.036	12.137	0.719	0.017	0.028	0.000	0.000	0.000
Pdensi_GG_1006_c0_g1	FC_3_3	MC_2_3	26.2177065809622	378.022766570411	202.120236575686	-3.84900923566715	0.602840530573192	-6.38478841495186	1.71634612576531e-10	8.82240085016883e-09	0.181	0.000	1.817	0.230	0.882	0.198	0.604	3.046	3.018	1.071	0.688	0.427	0.000	0.000	0.000	1.786	2.535	6.196	11.426	5.253	13.018	3.036	0.221	0.000	0.000	0.000	0.000
Pdensi_DN18121_c0_g1	FC_3_3	MC_2_3	1.14243677482573	448.721129690812	224.931783232819	-8.62329563562505	1.3507535938299	-6.38406270026994	1.72450427438155e-10	8.85612783055776e-09	0.101	0.091	0.017	0.021	0.020	0.000	0.000	0.017	0.039	0.000	0.043	0.060	0.019	0.019	0.019	0.031	0.019	0.000	0.751	24.610	9.641	0.328	0.145	0.378	0.000	0.000	0.020
Pdensi_DN23307_c1_g3	FC_3_3	MC_2_3	222.787827956904	1.65231910537757	112.220073531141	7.14584542020208	1.11955075055981	6.38277935737076	1.7390238619246e-10	8.92243112432232e-09	1.049	0.618	2.285	1.449	1.615	1.977	4.128	8.077	7.539	3.812	8.680	6.188	0.212	0.770	0.640	2.055	0.104	0.117	0.000	0.000	0.137	0.145	0.000	0.000	0.000	0.000	0.000
Pdensi_GG_32076_c0_g1	FC_3_3	MC_2_3	162.0817940942	11.6917964722816	86.8867952832409	3.79051422943731	0.594082811220687	6.38044757034593	1.76571170945268e-10	9.0509860019754e-09	0.485	2.485	2.250	5.218	20.008	12.089	2.611	5.493	9.674	2.847	4.777	6.028	5.931	13.831	8.970	3.690	3.102	0.641	0.323	0.363	0.244	0.000	0.000	0.058	0.000	0.064	0.136
Pdensi_DN19521_c1_g3	FC_3_3	MC_2_3	131.994010292756	1.82949662318529	66.9117534579709	6.13976917201202	0.962589772694807	6.37838604374893	1.78963934243059e-10	9.16516776077817e-09	0.000	2.512	0.405	0.000	0.000	0.173	0.200	1.024	0.933	2.394	4.083	4.622	0.155	0.338	0.146	0.045	0.054	0.259	0.056	0.093	0.000	0.000	0.131	0.046	0.520	0.927	0.794
Pdensi_DN36715_c0_g1	FC_3_3	MC_2_3	0	146.844652071548	73.4223260357742	-9.87625489772924	1.54848857834105	-6.37799660641347	1.79419488768077e-10	9.18002131507735e-09	0.000	0.000	0.000	0.197	0.000	0.740	0.000	0.000	0.000	0.000	0.000	0.000	0.000	0.000	0.000	0.000	1.006	0.380	3.021	1.546	6.876	1.185	0.000	0.000	0.000	0.000	0.000
Pdensi_GG_145152_c0_g1	FC_3_3	MC_2_3	1449.01120386952	359.119001289287	904.065102579405	2.01311555369302	0.315655776981388	6.37756600859461	1.79924510825915e-10	9.19737586491896e-09	31.702	52.084	35.516	47.455	57.045	53.647	41.413	43.653	50.881	38.363	41.248	41.882	34.272	45.065	43.301	30.516	16.329	14.042	10.024	6.566	11.646	2.949	3.878	1.430	4.673	3.860	5.298
Pdensi_GG_43879_c0_g1	FC_3_3	MC_2_3	0.277979344784926	2892.67410300371	1446.47604117425	-13.2149674693507	2.07217478714656	-6.37734208104522	1.80187690528756e-10	9.19737586491896e-09	0.000	0.000	0.019	0.000	0.000	0.000	0.000	0.000	0.024	0.022	0.000	0.000	0.000	0.000	0.000	0.000	0.000	0.024	2.039	93.394	128.229	1.654	0.023	0.038	0.000	0.000	0.000
Pdensi_DN23707_c0_g1d130847	FC_3_3	MC_2_3	13.3244440682227	379.110298951922	196.217371510072	-4.83082921962955	0.757505752532771	-6.37728387339285	1.80256162940463e-10	9.19737586491896e-09	3.217	2.104	2.878	0.707	0.283	0.936	0.355	0.284	0.236	0.303	0.394	0.410	1.805	1.006	1.205	4.347	1.747	3.784	16.058	2.425	11.523	2.783	0.143	0.087	25.147	23.750	29.737
Pdensi_DN22226_c1_g1d299369	FC_3_3	MC_2_3	0.284387988241862	406.529864705721	203.407126346981	-10.384149336514	1.62834929040806	-6.37710188943045	1.80470403304289e-10	9.1998437302075e-09	0.000	0.043	0.000	0.000	0.000	0.086	0.029	0.038	0.000	0.000	0.000	0.032	0.068	0.000	0.060	0.000	0.472	0.168	23.759	1.023	7.764	4.178	4.669	28.166	0.000	0.045	0.045
Pdensi_DN21000_c0_g2	FC_3_3	MC_2_3	0.286830399171001	621.51462092038	310.900725659776	-10.9963824756258	1.7245705879984	-6.3763017600739	1.81415309701193e-10	9.23952003852827e-09	0.000	0.000	0.022	0.000	0.000	0.000	0.000	0.000	0.000	0.000	0.027	0.000	0.000	0.025	0.000	0.000	0.120	4.298	17.325	0.428	30.799	0.000	0.000	0.132	0.000	0.000	0.000
Pdensi_DN6698_c0_g1d329294	FC_3_3	MC_2_3	0	249.460780151161	124.730390075581	-10.6414462873696	1.66897528677125	-6.37603586566953	1.81730384318127e-10	9.24707550957459e-09	0.324	0.000	0.000	0.617	0.197	0.000	0.180	0.000	0.000	0.000	0.000	0.000	0.000	0.187	0.000	0.726	0.000	0.000	14.350	0.940	4.657	6.671	26.769	10.438	0.000	0.000	0.000
Pdensi_DN17164_c1_g1	FC_3_3	MC_2_3	286.278598869006	61.0215867408424	173.650092804924	2.22989697461973	0.349763289082477	6.37544603514379	1.82431220366253e-10	9.27422802490697e-09	37.767	25.794	22.729	18.147	14.852	10.483	13.538	10.314	10.899	6.815	9.247	7.939	20.203	16.111	9.779	17.833	7.784	4.454	1.738	1.489	1.563	2.381	2.750	1.627	0.687	1.321	1.443
Pdensi_GG_12910_c3_g1	FC_3_3	MC_2_3	107.932913440866	0	53.9664567204328	9.00830453147182	1.41392138313604	6.37114951291822	1.87616628797557e-10	9.52038525434485e-09	2.107	5.080	4.465	1.481	2.849	1.778	3.628	2.952	1.674	3.600	2.955	2.481	6.497	2.433	1.821	1.468	0.251	1.142	0.000	0.000	0.000	0.000	0.000	0.000	0.000	0.000	0.000
Pdensi_DN13206_c0_g1d339544	FC_3_3	MC_2_3	2.51951621183648	163.215412944421	82.8674645781289	-6.01091968036425	0.943579293936018	-6.37033868694859	1.88611226980131e-10	9.56210647349087e-09	0.203	0.146	0.034	0.255	0.163	0.109	0.074	0.352	0.079	0.158	0.043	0.000	0.150	0.078	0.038	0.061	0.112	0.000	4.838	3.540	4.471	0.254	0.000	0.000	0.366	0.190	0.000
Pdensi_DN19507_c0_g1d359529	FC_3_3	MC_2_3	0	338.6406372373	169.32031861865	-11.0819430238126	1.74111414315502	-6.36485727680742	1.954714116121e-10	9.90085013903371e-09	0.000	0.000	0.191	0.000	0.000	0.000	0.000	0.000	0.000	0.000	0.000	0.000	0.000	0.219	0.000	0.000	0.204	0.232	1.471	2.423	22.119	0.000	0.000	0.000	0.000	0.000	0.000
Pdensi_DN21749_c0_g1	FC_3_3	MC_2_3	1593.01368833818	112.095368333809	852.554528335993	3.83046931108754	0.602090205214354	6.36195254118746	1.99204999711017e-10	1.00715650856629e-08	7.958	23.482	17.934	46.580	49.624	32.474	45.376	62.788	48.352	41.288	58.543	33.265	10.150	27.785	14.826	26.798	5.762	5.145	2.794	1.024	4.954	4.794	0.054	0.000	0.068	0.123	0.026
Pdensi_DN23164_c0_g3d547144	FC_3_3	MC_2_3	3154.76426183746	617.209829068617	1885.98704545304	2.35323023945911	0.369994941186783	6.3601686874717	2.0153230176512e-10	1.01799508677585e-08	1.148	2.544	9.906	6.938	10.916	15.668	30.943	62.579	113.892	76.287	97.347	90.910	2.017	8.982	3.469	20.015	25.359	18.966	24.660	13.377	10.994	10.372	5.441	14.316	0.000	0.249	1.328
Pdensi_DN16602_c0_g1d279250	FC_3_3	MC_2_3	35.6430563727597	1539.06318025035	787.353118311555	-5.43165854017895	0.854422224092955	-6.35711289689959	2.05580904441188e-10	1.0375007919037e-08	1.662	0.656	0.641	2.593	0.614	0.632	2.533	0.604	0.715	1.875	0.490	0.588	1.336	0.640	0.240	1.595	0.431	0.470	8.264	34.645	76.120	6.225	0.181	0.117	1.617	0.497	0.315
Pdensi_DN19256_c0_g1d14827	FC_3_3	MC_2_3	0	262.776285791177	131.388142895588	-10.716420512307	1.68636374822514	-6.35475028657714	2.08765475245578e-10	1.05165845172983e-08	0.000	0.000	0.025	0.000	0.000	0.000	0.000	0.000	0.010	0.000	0.000	0.000	0.000	0.000	0.019	0.000	9.550	6.879	2.723	16.567	1.430	26.393	0.000	0.000	0.000	0.000	0.000
Pdensi_DN39044_c0_g3	FC_3_3	MC_2_3	285.256882044298	1181.64513268833	733.451007366314	-2.05037953132685	0.322716540034312	-6.35349998208598	2.10470212596046e-10	1.05890455543387e-08	7.903	7.105	5.532	12.650	8.327	7.922	10.598	7.490	7.546	9.199	8.561	6.063	7.812	8.299	5.751	8.585	11.315	13.021	26.692	37.045	29.225	15.568	14.134	36.564	5.445	9.451	5.814
Pdensi_DN20001_c0_g1d361626	FC_3_3	MC_2_3	639.196965432751	8.0348387798907	323.615902106321	6.3293190340394	0.996397110115552	6.35220533036812	2.12249744781198e-10	1.06630503576083e-08	2.139	59.350	8.940	4.830	6.744	2.537	13.143	13.174	14.704	17.646	24.864	10.790	2.407	8.626	4.264	0.634	4.425	1.193	0.109	0.000	0.502	0.000	0.000	0.000	0.395	0.644	0.459
Pdensi_DN15086_c0_g1d213965	FC_3_3	MC_2_3	251.427121217021	22.3422652877593	136.88469325239	3.4868353616051	0.549626263160551	6.34401154987486	2.23858033899408e-10	1.1225893430527e-08	0.390	0.401	0.113	2.962	2.603	10.137	6.986	4.471	7.790	6.963	5.399	8.765	3.164	4.744	2.062	0.265	0.718	0.204	0.945	0.395	0.417	0.850	18.302	4.193	0.000	0.018	0.000
Pdensi_DN19799_c1_g2	FC_3_3	MC_2_3	231.048534408918	1859.75521345471	1045.40187393181	-3.00878250781307	0.474327792469045	-6.34325577287235	2.24959478384768e-10	1.12709372625604e-08	11.521	6.354	2.831	13.658	9.295	11.127	9.818	6.780	6.800	7.911	6.136	5.251	7.605	9.430	6.132	5.790	9.886	8.418	28.632	78.218	39.152	103.581	127.926	122.697	19.024	51.367	21.182
Pdensi_DN39367_c0_g2	FC_3_3	MC_2_3	402.685340994791	1.94287499668387	202.314107995737	7.71050846859684	1.2156253359796	6.34283297689203	2.25577954486702e-10	1.12798038804045e-08	0.000	0.046	0.000	10.955	32.014	14.262	39.592	42.067	4.580	21.241	10.627	1.458	0.520	6.649	1.957	1.190	0.047	0.000	0.000	0.099	0.061	0.000	0.000	0.000	0.000	0.000	0.000
Pdensi_DN21405_c1_g1	FC_3_3	MC_2_3	292.453830637035	13.2916856397645	152.8727581384	4.45979856658659	0.703136203281537	6.34272356589336	2.2573827384656e-10	1.12798038804045e-08	0.415	0.327	0.083	0.797	0.995	0.802	3.411	3.917	7.280	7.310	7.061	10.217	1.688	1.556	0.311	0.225	0.518	0.243	0.126	0.675	0.237	4.609	3.087	0.899	0.000	0.248	0.033
Pdensi_DN12358_c0_g1	FC_3_3	MC_2_3	0	117.913219835704	58.9566099178521	-9.55975702595808	1.50720198703722	-6.34271790256204	2.25746575324974e-10	1.12798038804045e-08	0.000	0.000	0.000	0.000	0.000	0.000	0.000	0.000	0.000	0.000	0.000	0.000	0.000	0.000	0.000	0.000	2.177	4.835	3.056	1.518	4.655	0.172	0.000	0.000	0.000	0.077	0.000
Pdensi_DN20303_c2_g2	FC_3_3	MC_2_3	309.288163913132	14.4974130678124	161.892788490472	4.41720748634567	0.696601451935018	6.34108280147215	2.28155868574308e-10	1.13813752102369e-08	10.523	27.893	12.193	28.145	34.866	33.230	27.628	16.118	17.912	7.573	11.057	7.245	16.802	30.118	32.562	3.225	1.256	0.360	0.551	0.073	0.510	0.096	0.727	0.206	0.000	0.045	0.048
Pdensi_GG_43488_c0_g1	FC_3_3	MC_2_3	5.66579954833143	695.729182417697	350.697490983014	-6.94020642002676	1.0944868072639	-6.34105991407655	2.2818977036553e-10	1.13813752102369e-08	0.134	1.821	0.187	0.378	0.226	0.121	0.485	0.469	0.308	0.176	0.285	0.000	0.084	0.691	0.295	0.170	9.176	6.056	3.685	17.547	32.601	2.659	0.000	0.000	0.000	0.126	0.000
Pdensi_DN22752_c0_g2	FC_3_3	MC_2_3	0	271.452747514259	135.726373757129	-10.7629936002222	1.69939216972409	-6.33343720888723	2.39758907335942e-10	1.19476624236958e-08	0.078	0.000	0.000	0.000	0.378	2.724	0.000	0.082	0.000	0.000	0.000	0.000	0.000	0.361	0.175	0.000	0.085	0.097	7.555	0.638	13.041	1.900	5.214	25.095	0.594	0.000	0.000
Pdensi_DN42477_c0_g1d93713	FC_3_3	MC_2_3	114.044862367317	778.012745934709	446.028804151013	-2.77041951468454	0.437521795458147	-6.3320720097693	2.41890538181471e-10	1.20430654570547e-08	0.932	0.894	1.820	1.627	0.519	1.609	1.781	3.143	2.876	3.380	3.691	2.479	0.775	0.726	0.485	7.963	6.331	6.154	21.987	27.661	11.884	51.829	66.018	36.505	0.051	0.075	0.000
Pdensi_DN35159_c0_g1d375253	FC_3_3	MC_2_3	151.287841322051	0	75.6439206610256	9.49542964782786	1.49991918595322	6.33062750096989	2.44166157748929e-10	1.2145459737425e-08	2.552	5.373	0.993	0.000	1.033	0.000	0.788	4.014	3.194	5.183	5.737	1.672	0.158	0.982	0.000	0.635	1.377	0.000	0.000	0.000	0.000	0.000	0.000	0.000	0.000	0.000	0.000
Pdensi_DN34558_c0_g1	FC_3_3	MC_2_3	0	197.217655704073	98.6088278520363	-10.3022275414059	1.62796109443216	-6.32830082772913	2.47875536629007e-10	1.23189255269306e-08	0.491	0.533	0.247	0.000	0.299	0.000	0.272	0.079	0.000	0.000	0.000	0.000	0.000	0.283	0.000	0.486	4.545	1.087	8.185	0.854	6.559	0.220	0.000	0.000	0.000	0.963	0.843
Pdensi_DN20506_c0_g1d63299	FC_3_3	MC_2_3	411.549471831437	10.4251206086299	210.987296220033	5.29726244964912	0.837272086637439	6.32681124116225	2.50279200096973e-10	1.24272473365966e-08	2.640	9.928	6.341	11.936	13.235	10.669	12.251	12.817	13.231	8.318	17.497	8.558	2.387	9.148	6.897	7.548	3.043	3.496	0.156	0.612	0.078	18.373	0.022	0.000	0.014	0.051	0.011
Pdensi_DN23083_c0_g1d68985	FC_3_3	MC_2_3	115.011231378545	4409.49423739034	2262.25273438444	-5.26076660753333	0.831558770074379	-6.32639182803975	2.50960081192577e-10	1.24499096450661e-08	0.110	0.118	0.292	1.501	1.695	4.030	2.837	1.995	3.071	2.841	3.348	3.458	1.075	3.319	1.234	0.198	1.214	0.760	139.920	10.431	195.277	6.636	22.124	5.991	0.284	0.041	0.197
Pdensi_GG_100381_c0_g1	FC_3_3	MC_2_3	1066.47034416913	116.551053709939	591.510698939534	3.19246528989538	0.504775099833081	6.32453005497114	2.5400441274368e-10	1.25896753744439e-08	2.276	8.270	5.152	43.332	34.720	19.327	44.328	39.037	41.233	28.464	36.054	24.668	3.452	14.156	5.043	7.781	2.870	16.754	5.300	1.689	2.262	3.665	0.078	0.104	0.000	0.000	0.000
Pdensi_DN21180_c0_g1d220875	FC_3_3	MC_2_3	67.14033240221	274.658700135439	170.899516268824	-2.03279157227102	0.321629857160192	-6.32028254534393	2.61085489000529e-10	1.29290932825324e-08	1.620	3.205	2.617	3.324	3.538	4.135	2.479	2.421	3.581	1.633	1.895	2.106	1.993	5.387	1.927	6.594	19.423	8.545	7.910	6.984	6.755	4.199	2.015	1.761	1.348	2.879	1.709
Pdensi_DN6361_c0_g1d2438	FC_3_3	MC_2_3	560.072894501887	78.4452928761392	319.259093689013	2.8344899141478	0.448513329487501	6.31974509517177	2.6199510602765e-10	1.29485668523623e-08	7.477	5.927	4.731	23.175	21.184	8.046	22.973	14.364	15.013	22.068	14.062	10.609	10.097	9.851	4.951	5.148	3.163	1.736	2.549	2.075	1.579	4.342	31.637	13.351	0.195	0.000	0.030
Pdensi_DN44534_c0_g1d322554	FC_3_3	MC_2_3	170.217238842077	8.62976290026023	89.4235008711688	4.29659751115968	0.679872279705537	6.31971274519473	2.6204995596174e-10	1.29485668523623e-08	0.193	0.570	0.959	1.998	1.390	1.300	4.125	4.109	7.559	6.198	4.497	3.528	0.803	0.498	0.810	0.174	0.264	0.899	0.163	0.392	0.138	0.218	0.000	0.097	0.000	0.000	0.000
Pdensi_DN19476_c0_g1	FC_3_3	MC_2_3	1.38989672392463	181.23566884387	91.3127827838975	-7.0133526758405	1.10978125805266	-6.31958111109828	2.62273259485944e-10	1.29485668523623e-08	1.081	0.167	0.070	0.417	0.073	0.214	0.131	0.082	0.000	0.116	0.000	0.000	0.023	0.210	0.047	1.482	3.613	18.822	4.143	4.318	5.755	4.236	1.453	0.083	0.000	2.564	1.889
Pdensi_DN42458_c0_g1d574608	FC_3_3	MC_2_3	799.11513346118	65.4860366810524	432.300585071116	3.61089796133408	0.571389906109916	6.31949903686165	2.62412583921808e-10	1.29485668523623e-08	1.916	5.907	14.753	15.879	21.118	16.412	20.150	26.125	19.404	23.472	27.769	15.466	4.924	15.318	15.280	5.942	0.954	2.343	1.957	0.684	2.537	16.391	0.180	0.000	0.000	0.000	0.000
Pdensi_DN30377_c0_g1d233819	FC_3_3	MC_2_3	21.7883444054437	250.663119445184	136.225731925314	-3.52480117756715	0.557821367686712	-6.31887084602821	2.63481360573889e-10	1.29897481791196e-08	0.661	0.856	0.274	0.859	1.651	0.812	0.885	1.501	1.682	0.613	0.625	0.598	0.000	1.024	0.275	1.363	9.939	6.939	10.308	6.061	3.586	1.470	1.294	0.935	3.727	2.544	1.713
Pdensi_DN25833_c1_g1	FC_3_3	MC_2_3	5591.45401157579	1201.83710681241	3396.6455591941	2.21820851190432	0.351080831018892	6.31822735939964	2.64580568378554e-10	1.30323552966072e-08	83.257	60.637	22.466	27.227	78.232	19.137	69.613	197.000	180.156	137.935	179.856	150.704	51.681	32.051	10.588	30.451	73.001	26.966	20.240	34.829	38.909	0.848	7.574	1.756	0.000	0.057	0.000
Pdensi_DN19907_c0_g2d288620	FC_3_3	MC_2_3	25.9052763427559	1071.67064305873	548.787959700741	-5.37096716156733	0.850207401807483	-6.31724347512033	2.66269909630933e-10	1.31039290131858e-08	0.127	0.387	0.207	0.047	0.726	1.865	0.330	0.314	0.773	0.170	0.692	1.346	2.351	1.520	2.832	0.686	1.276	9.183	9.242	52.335	22.296	83.499	34.734	7.665	0.000	0.000	0.000
Pdensi_DN32730_c0_g1d199752	FC_3_3	MC_2_3	13.5535966762813	353.660193980922	183.606895328601	-4.70494458815648	0.745437891276177	-6.31165204132794	2.76072391665976e-10	1.35742934919947e-08	0.320	0.000	0.000	0.000	0.954	0.000	0.946	0.000	1.214	0.508	0.421	0.206	1.301	0.000	0.432	3.529	0.000	3.225	3.097	13.946	10.520	7.424	0.889	0.000	0.000	1.228	0.000
Pdensi_GG_155713_c0_g1	FC_3_3	MC_2_3	1125.90107936369	150.000928876526	637.951004120109	2.90906023311282	0.461012660854262	6.3101525839275	2.7876049921217e-10	1.36943255693575e-08	7.310	31.404	14.027	34.233	39.990	35.952	41.910	31.629	33.299	26.317	46.809	20.863	10.022	37.897	20.779	11.480	5.858	4.163	3.409	3.174	5.174	15.131	1.774	0.000	2.315	1.984	0.483
Pdensi_GG_105918_c0_g1	FC_3_3	MC_2_3	371.672427238674	30.6190816925535	201.145754465614	3.603417370158	0.571101036588956	6.30959697023194	2.79763035537186e-10	1.37314134867247e-08	1.326	9.070	4.607	13.005	11.015	10.946	13.702	13.133	12.153	8.446	14.435	8.192	3.470	9.681	6.954	4.453	1.741	0.590	0.410	1.169	0.828	11.761	0.609	0.225	0.344	0.201	0.017
Pdensi_DN13534_c0_g1d51910	FC_3_3	MC_2_3	92.648934299553	452.068781229557	272.358857764555	-2.2863445639314	0.36253703394405	-6.30651312793675	2.85391782890046e-10	1.39953001365434e-08	2.733	3.172	3.058	3.826	3.777	3.270	3.338	2.884	3.482	2.332	2.990	2.416	1.926	2.610	1.827	3.078	5.681	5.775	10.441	10.132	14.901	6.182	3.758	6.854	0.649	1.175	0.924
Pdensi_DN22286_c0_g2d299585	FC_3_3	MC_2_3	499.633915990297	44.3303613479641	271.982138669131	3.49853277772289	0.554875054935927	6.30508210200019	2.8804116815218e-10	1.4112744972813e-08	2.289	13.553	10.046	13.299	16.520	13.050	17.409	14.142	19.953	12.535	17.183	12.099	4.833	14.125	10.263	5.637	3.544	2.537	0.481	1.291	1.660	0.037	0.106	0.000	4.725	12.377	2.871
Pdensi_DN11560_c0_g3	FC_3_3	MC_2_3	368.792358464535	12.3432216385051	190.56779005152	4.90610866281601	0.778397600845879	6.30283117199305	2.92257187875719e-10	1.42940567999568e-08	4.197	12.039	5.835	10.291	13.275	16.238	12.698	14.248	14.355	7.030	15.824	7.985	6.268	13.884	13.354	5.092	1.012	0.787	0.415	0.069	0.518	0.092	0.028	0.063	0.000	0.000	0.000
Pdensi_DN19485_c0_g1d286980	FC_3_3	MC_2_3	1.40515642176764	208.843200936827	105.124178679298	-7.21050786989027	1.14431860413541	-6.30113662736277	2.95470790531539e-10	1.44384990795161e-08	0.000	0.027	0.000	0.000	0.000	0.000	0.028	0.000	0.030	0.059	0.032	0.030	0.000	0.029	0.000	0.298	0.168	0.350	1.096	10.133	5.094	1.109	0.000	0.052	0.000	0.000	0.000
Pdensi_DN27720_c1_g1	FC_3_3	MC_2_3	3032.22128379599	243.302492838484	1637.76188831724	3.64065898768191	0.578423841595008	6.29410256956692	3.09183342710343e-10	1.50952779372744e-08	2.753	3.820	14.805	9.064	8.144	119.974	48.751	58.951	146.208	64.573	98.967	90.920	6.112	5.774	32.854	8.784	5.345	10.498	3.293	3.661	11.918	116.124	167.992	816.865	0.000	0.134	0.000
Pdensi_DN26057_c2_g4	FC_3_3	MC_2_3	102.826412100507	0	51.4132060502536	8.93838689151944	1.42031942741558	6.29322300250711	3.10941127944039e-10	1.51677465076168e-08	0.599	0.000	0.000	0.000	0.000	0.217	0.886	1.678	3.765	3.304	2.271	3.059	0.000	0.000	0.000	0.179	0.215	0.000	0.000	0.000	0.000	0.000	0.000	0.000	0.000	0.000	0.000
Pdensi_DN19808_c0_g3	FC_3_3	MC_2_3	0	299.128208152422	149.564104076211	-10.9031057587715	1.7326371386818	-6.29278082257121	3.11828491843796e-10	1.51864682601606e-08	0.000	0.000	0.000	0.000	0.000	0.000	0.000	0.000	0.022	0.000	0.000	0.000	0.000	0.000	0.000	0.000	0.000	0.000	0.493	12.294	10.438	0.112	0.046	0.000	0.000	0.000	0.000
Pdensi_DN8726_c0_g1d208786	FC_3_3	MC_2_3	3.42731032447718	253.678441795287	128.552876059882	-6.21332035791631	0.987376198184391	-6.29275889913237	3.11872551941347e-10	1.51864682601606e-08	0.239	0.129	0.000	0.151	0.000	0.130	0.265	0.000	0.141	0.000	0.151	0.141	0.000	0.276	0.000	0.000	0.129	0.466	3.869	4.323	11.552	0.968	0.293	3.365	0.000	0.134	0.000
Pdensi_DN11863_c0_g1d269278	FC_3_3	MC_2_3	1.13602813136879	160.683245655131	80.90963689325	-7.14645088780214	1.13659307618161	-6.28760726909466	3.22396239683309e-10	1.56576730661605e-08	0.031	0.033	0.153	0.039	0.018	0.000	0.034	0.064	0.036	0.018	0.058	0.018	0.034	0.000	0.000	0.070	0.853	0.834	1.091	5.260	6.123	5.304	0.737	0.596	0.000	0.000	0.000
Pdensi_GG_64530_c0_g1	FC_3_3	MC_2_3	25478.7556030161	5205.41166822349	15342.0836356198	2.29117374147688	0.364538102058231	6.28514201544533	3.2755412085385e-10	1.58942556473465e-08	179.782	339.248	199.240	197.420	388.144	243.471	482.693	539.678	706.986	473.973	992.656	668.251	300.865	369.113	237.616	228.524	326.981	165.877	168.615	138.649	104.537	22.162	47.901	4.716	0.071	0.051	0.037
Pdensi_DN19264_c0_g1d357852	FC_3_3	MC_2_3	0	131.636399491809	65.8181997459044	-9.71883669584604	1.54688261959897	-6.28285338054005	3.32414540973687e-10	1.61088293366708e-08	0.014	0.000	0.000	0.000	0.000	0.000	0.000	0.000	0.016	0.000	0.000	0.000	0.000	0.000	0.000	0.013	0.000	0.000	1.262	5.416	3.610	0.083	0.000	0.028	0.000	0.000	0.017
Pdensi_DN4969_c0_g1d516130	FC_3_3	MC_2_3	6.15980085719875	88928.1279057021	44467.1438532796	-13.8168103160832	2.19915314347598	-6.28278678866556	3.32557012611797e-10	1.61088293366708e-08	0.000	0.109	0.000	0.000	0.000	0.000	0.000	0.000	3.320	0.392	0.127	0.000	0.300	0.000	0.000	0.000	1.203	13.008	5.998	5459.477	1479.698	141.669	0.247	0.000	0.259	0.113	0.243
Pdensi_DN22481_c2_g1	FC_3_3	MC_2_3	1826.436633141	136.326043126378	981.381338133691	3.74467552017452	0.596072100923784	6.28225262408873	3.33702003546825e-10	1.61501869308181e-08	14.732	28.273	16.517	39.186	14.678	26.887	30.362	22.750	59.425	70.848	19.309	63.240	13.396	25.502	13.005	19.995	8.915	9.771	3.637	2.019	5.052	0.000	0.183	0.000	0.000	0.000	0.000
Pdensi_DN19001_c2_g1	FC_3_3	MC_2_3	1.38989672392463	878.519944506213	439.954920615069	-9.29552114496721	1.47995486984501	-6.28094905754841	3.3651240305263e-10	1.62720029734159e-08	0.000	0.055	5.236	3.549	0.000	0.021	0.000	0.028	0.000	0.106	0.000	0.000	0.000	0.046	0.022	2.895	22.984	41.652	25.605	0.920	42.168	7.294	0.000	0.000	0.000	0.000	0.000
Pdensi_DN39203_c0_g5	FC_3_3	MC_2_3	31169.7269072185	2544.99812547544	16857.362516347	3.61442248177679	0.575528316634061	6.28018183868953	3.38177263124345e-10	1.63382626695693e-08	367.277	297.504	412.978	429.503	439.367	693.190	738.473	590.129	1254.172	734.649	827.833	1057.146	271.860	327.284	344.747	246.596	149.283	133.845	95.650	19.040	86.079	22.056	214.850	2418.466	181.031	269.515	240.864
Pdensi_DN19731_c2_g1	FC_3_3	MC_2_3	280.260243668997	25.5123833932316	152.886313531114	3.45854883952231	0.550759251251942	6.27960189803551	3.394410650543e-10	1.63850476859066e-08	2.749	8.693	5.385	12.655	12.120	7.074	8.943	11.470	9.103	5.899	11.851	5.667	2.157	7.040	2.158	9.695	5.642	4.044	0.521	0.828	0.650	12.592	0.000	0.000	0.169	0.074	0.000
Pdensi_DN36065_c0_g1d239323	FC_3_3	MC_2_3	963.839611050212	5876.4894536447	3420.16453234746	-2.60816067150717	0.415483164402749	-6.27741601818298	3.44246094596314e-10	1.66025401257351e-08	2.613	3.211	2.430	107.682	239.527	326.364	86.771	77.115	53.948	18.466	36.877	25.439	133.525	256.536	219.147	40.453	100.462	52.405	228.352	130.271	107.834	135.109	17.011	2.409	0.105	0.190	0.000
Pdensi_DN25839_c0_g1d75545	FC_3_3	MC_2_3	504.847797484112	3118.76847896802	1811.80813822607	-2.62707849769979	0.418882465517445	-6.2716363513917	3.57273229721722e-10	1.72158515552179e-08	15.051	9.957	12.679	25.052	17.319	27.142	26.134	11.984	13.301	12.103	16.919	13.262	18.611	16.422	22.039	15.677	50.101	62.529	109.997	43.309	92.848	94.215	107.861	39.169	67.881	35.606	34.709
Pdensi_DN24876_c4_g1	FC_3_3	MC_2_3	131.425882512254	8.40504170724274	69.9154621097483	3.97108274126496	0.63334603137742	6.2700049333672	3.61036666437452e-10	1.73820977696358e-08	1.712	2.682	3.162	3.034	2.795	1.866	3.797	3.131	6.357	2.716	4.979	3.335	0.859	3.260	2.204	2.846	0.838	1.055	0.191	0.199	0.245	0.260	0.000	0.000	1.297	0.192	0.721
Pdensi_DN20745_c4_g3	FC_3_3	MC_2_3	8.51364566327784	394.632174492175	201.572910077727	-5.53490096523925	0.883006232853335	-6.26824676803677	3.65135821175408e-10	1.7564204726671e-08	0.412	0.643	10.052	3.251	0.157	0.140	0.163	0.213	0.327	0.153	0.259	0.288	0.124	0.086	0.126	12.529	20.160	15.736	8.443	1.974	20.273	0.308	0.023	0.000	0.000	0.000	0.067
Pdensi_DN10072_c0_g1d386355	FC_3_3	MC_2_3	0	236.324168964897	118.162084482449	-10.5629385806488	1.68531937991655	-6.26761829628509	3.66612095850317e-10	1.76199364576656e-08	0.022	0.000	0.000	0.000	0.000	0.000	0.000	0.000	0.000	0.000	0.000	0.000	0.000	0.000	0.000	0.000	0.035	0.000	0.739	6.068	11.484	1.167	0.000	0.000	0.050	0.025	0.019
Pdensi_DN34137_c0_g1d86113	FC_3_3	MC_2_3	3632.23109246415	628.702031635599	2130.46656204987	2.53048995003917	0.403816662374599	6.26643273003868	3.69412861539266e-10	1.7739173627318e-08	37.682	63.382	42.748	124.918	110.352	65.603	103.825	112.636	141.280	101.135	114.951	87.802	40.315	76.709	42.706	48.589	22.473	14.765	10.011	24.163	15.125	4.500	4.613	1.057	0.000	0.073	0.062
Pdensi_DN16269_c1_g1	FC_3_3	MC_2_3	3754.42244369543	924.105239297383	2339.26384149641	2.02275806716475	0.322972750700698	6.26293723782062	3.77792704564586e-10	1.81102132871786e-08	140.290	161.535	116.618	130.613	117.822	106.844	117.924	106.003	118.041	122.684	100.685	90.634	113.191	139.642	107.104	57.175	42.637	38.564	23.432	18.057	31.054	111.593	46.713	34.353	54.750	71.854	68.886
Pdensi_DN9558_c0_g1d103063	FC_3_3	MC_2_3	98.3821035842081	0	49.191051792104	8.87462581380558	1.41740646888289	6.26117208340384	3.82094589715689e-10	1.83006150512964e-08	1.254	2.039	4.089	1.979	2.290	5.080	4.841	1.974	7.108	2.965	2.366	2.948	0.000	3.615	1.389	3.091	0.671	0.763	0.000	0.000	0.000	0.000	1.143	3.151	0.000	0.000	0.000
Pdensi_DN21622_c0_g1	FC_3_3	MC_2_3	81.9698360817381	1672.77912381608	877.37447994891	-4.35127647416729	0.695031195809265	-6.26054844790219	3.8362586400416e-10	1.83581029294761e-08	0.327	3.186	1.962	5.669	11.101	14.180	2.909	2.626	1.805	1.284	4.138	1.415	6.563	17.632	18.896	3.131	5.199	8.300	26.039	82.027	23.593	642.100	1082.675	931.403	5.090	7.966	5.255
Pdensi_GG_138019_c0_g1	FC_3_3	MC_2_3	0	173.344437755326	86.6722188776631	-10.1164754588972	1.61600952466171	-6.26015831250436	3.84586846656176e-10	1.83882243759409e-08	0.000	3.179	0.000	0.342	0.000	0.000	0.000	0.000	0.000	0.000	0.000	0.000	0.000	0.000	0.850	6.222	11.537	6.683	6.308	6.629	0.838	1.318	0.138	0.000	1.292	0.002	0.000
Pdensi_DN379_c0_g1d164130	FC_3_3	MC_2_3	1012.61734707036	16.4100008211724	514.513673945767	5.95168843876389	0.950771180991775	6.25985364065782	3.85338949069803e-10	1.84083153593958e-08	1.674	3.379	1.766	16.919	14.876	8.702	10.714	19.080	33.959	23.097	23.213	38.978	0.834	9.176	1.380	2.869	1.315	1.707	0.000	0.674	0.586	0.000	0.126	0.000	0.264	1.761	1.597
Pdensi_DN21800_c0_g1d297021	FC_3_3	MC_2_3	2739.20473911987	595.259936032684	1667.23233757628	2.20193085704886	0.351899081208381	6.25727935829692	3.9175131632952e-10	1.86985398085923e-08	17.898	58.935	23.862	78.011	60.740	53.776	93.411	64.745	70.933	68.635	97.992	62.464	28.202	53.553	34.231	24.257	22.195	14.893	21.273	11.917	13.904	7.020	10.936	9.801	26.635	13.354	15.532
Pdensi_GG_93041_c0_g1	FC_3_3	MC_2_3	25.8799551259905	507.056032113047	266.467993619519	-4.29297221287814	0.686187406620052	-6.25626785257398	3.94299314886063e-10	1.87878203621355e-08	0.088	0.000	0.065	0.082	0.105	0.211	0.358	0.273	0.485	0.332	0.884	0.986	0.097	0.050	0.049	0.099	1.258	2.722	8.359	23.956	7.606	33.284	3.572	11.267	0.000	0.000	0.000
Pdensi_DN22872_c1_g1d68686	FC_3_3	MC_2_3	5.03903242367297	647.24943922061	326.144235822142	-7.0022626098325	1.11943688134416	-6.25516518754014	3.97095376426368e-10	1.89048076074984e-08	0.000	0.000	0.000	0.087	0.041	0.000	0.378	0.251	0.000	0.323	0.087	0.000	0.000	0.000	0.000	0.031	0.000	0.043	17.271	3.693	29.662	0.104	0.000	0.000	0.000	0.000	0.000
Pdensi_GG_92546_c3_g1	FC_3_3	MC_2_3	96.7218681053482	0	48.3609340526741	8.85006215612297	1.41624960424103	6.24894236836573	4.13241350967887e-10	1.96566081035437e-08	1.658	2.618	1.192	2.500	2.972	1.605	3.024	4.841	4.707	2.881	2.625	2.586	1.648	2.947	1.523	1.660	0.375	0.804	0.000	0.000	0.000	0.668	0.000	0.000	0.000	0.000	0.000
Pdensi_GG_100246_c0_g1	FC_3_3	MC_2_3	1.43415199585501	232.638590299875	117.036371147865	-7.35032189178094	1.17664471881091	-6.2468490057126	4.18815573599007e-10	1.99046856542603e-08	0.000	0.000	0.093	0.000	0.000	0.000	0.000	0.097	0.110	0.000	0.118	0.000	0.000	0.108	0.000	0.000	1.215	2.180	3.737	4.764	9.611	4.681	0.229	0.188	0.000	0.000	0.000
Pdensi_DN10659_c0_g2d173515	FC_3_3	MC_2_3	561.630827241927	74.4323498386817	318.031588540304	2.91867056073645	0.467361807612433	6.24499159579767	4.23822903129441e-10	2.01240888073186e-08	4.343	3.848	4.740	4.172	7.986	1.582	15.804	13.797	11.383	15.360	19.310	12.263	3.373	3.800	1.469	2.714	1.138	1.934	1.312	1.679	2.831	1.203	0.322	0.265	1.577	1.627	2.857
Pdensi_GG_34823_c0_g1	FC_3_3	MC_2_3	0.562367333026788	309.32867519231	154.945521262668	-9.0972585978878	1.45675751031804	-6.24486816333741	4.24157723450867e-10	2.01240888073186e-08	0.019	0.000	0.000	0.000	0.000	0.041	0.000	0.000	0.022	0.022	0.000	0.023	0.380	0.131	0.021	0.000	0.042	0.359	1.715	18.943	3.592	162.036	785.678	251.607	44.515	22.552	7.504
Pdensi_DN12396_c0_g3	FC_3_3	MC_2_3	0	132.676009583486	66.3380047917429	-9.73027254140267	1.55835956419452	-6.24392005861112	4.26738155094405e-10	2.02292122188042e-08	0.220	0.000	0.000	0.278	1.069	0.000	0.243	0.231	0.523	0.000	0.000	0.000	0.244	0.254	0.244	0.000	0.472	0.000	4.858	1.125	4.479	0.000	0.268	0.000	0.000	0.121	0.000
Pdensi_DN24560_c1_g5	FC_3_3	MC_2_3	25.8811655905269	4737.32157794575	2381.60137176814	-7.51620714968091	1.20512668284737	-6.23686061943486	4.46439424879718e-10	2.11450638959042e-08	0.139	0.438	0.687	0.300	0.344	0.735	0.000	0.701	0.782	0.234	0.638	1.315	0.068	0.277	0.095	0.293	2.987	3.697	4.392	28.997	329.466	1.479	2.069	1.700	0.000	0.000	0.000
Pdensi_DN13693_c0_g1	FC_3_3	MC_2_3	0	379.943237211237	189.971618605618	-11.248268922533	1.80472362818905	-6.23268224942566	4.58515615962728e-10	2.16985081980724e-08	0.000	0.000	0.000	0.000	0.000	0.000	0.000	0.000	0.000	0.000	0.000	0.000	0.000	0.000	0.000	0.000	0.000	0.000	0.604	24.959	4.190	1.502	0.082	0.000	0.000	0.000	0.000
Pdensi_DN9715_c0_g1d103187	FC_3_3	MC_2_3	219.817357806636	39.3445589570635	129.58095838185	2.48462302968245	0.398778267433151	6.23058785443707	4.6468814355404e-10	2.19718657339623e-08	3.863	2.836	5.416	7.127	5.767	9.690	6.975	7.625	11.770	6.043	5.266	7.142	2.925	7.651	3.321	10.631	4.311	2.083	0.917	0.993	1.152	1.172	2.455	13.450	0.682	1.095	0.322
Pdensi_GG_97146_c0_g1	FC_3_3	MC_2_3	1329.63721814319	165.697369325023	747.667293734108	3.00444550881141	0.482281781610205	6.22964752842291	4.67485749445506e-10	2.20853169689064e-08	17.898	35.945	16.294	40.381	49.855	40.060	50.364	45.404	41.799	36.794	51.520	22.564	32.051	51.318	41.899	11.068	4.405	5.900	5.747	2.577	4.777	8.465	4.386	0.000	0.000	0.139	0.000
Pdensi_DN24294_c0_g1	FC_3_3	MC_2_3	5071.21581885847	259.161235280564	2665.18852706952	4.29014762223889	0.689048636319092	6.22618984511299	4.77914917743028e-10	2.25588043257716e-08	5.348	31.166	8.434	119.615	113.463	32.490	162.661	101.281	129.455	222.416	101.437	99.143	27.627	74.197	18.750	10.681	12.462	4.540	3.615	14.039	2.745	1.653	0.825	0.082	2.346	2.567	4.684
Pdensi_DN22326_c0_g3	FC_3_3	MC_2_3	0	378.308992287027	189.154496143513	-11.2421510916879	1.80605177853998	-6.22471139823911	4.82443243715577e-10	2.27531884576506e-08	0.000	0.082	0.000	0.000	0.091	0.041	0.000	0.039	0.000	0.000	0.000	0.000	0.042	0.087	0.000	0.000	1.536	0.814	25.236	0.515	4.688	0.342	21.908	6.985	0.000	0.000	0.000
Pdensi_DN18221_c0_g6	FC_3_3	MC_2_3	0	352.740258663487	176.370129331744	-11.1408597593096	1.79147001518075	-6.21883685738693	5.00853721804608e-10	2.36014018457511e-08	0.000	0.000	3.890	3.976	0.000	0.000	0.000	0.000	0.000	0.000	0.000	0.000	0.000	0.000	0.209	1.549	7.525	33.390	4.671	0.595	21.977	25.150	0.000	0.000	0.000	0.000	0.000
Pdensi_DN20975_c0_g2	FC_3_3	MC_2_3	19.1690241844313	1821.91638260482	920.542703394625	-6.57028671822317	1.05666488461559	-6.21794744377583	5.03700199573317e-10	2.37153855423895e-08	0.257	0.568	0.570	0.108	1.003	0.247	0.406	0.164	0.307	0.703	0.291	0.615	0.293	0.439	0.835	1.406	128.280	74.181	117.969	26.979	2.220	3.459	2.454	0.220	2.341	0.794	0.582
Pdensi_DN17943_c1_g3	FC_3_3	MC_2_3	1.66787606870956	4117.4606395455	2059.5642578071	-11.2644651472115	1.81169116115245	-6.2176519865814	5.04649268987492e-10	2.37399172229459e-08	0.000	0.000	0.015	0.000	0.017	0.000	0.000	0.000	0.085	0.136	0.000	0.000	0.016	0.017	0.000	0.013	0.000	0.037	18.471	135.457	165.457	25.255	0.000	0.030	0.046	0.000	0.000
Pdensi_DN18400_c0_g3	FC_3_3	MC_2_3	0	327.11017039109	163.555085195545	-11.0319654136959	1.7751602848542	-6.2146305929788	5.14455330507803e-10	2.41807084711477e-08	0.000	0.000	0.000	0.000	0.000	0.000	0.000	0.000	0.000	0.000	0.000	0.000	0.000	0.000	0.000	0.000	0.000	0.000	1.242	2.123	21.731	0.041	0.017	0.000	0.000	0.000	0.000
Pdensi_DN12205_c0_g1d269792	FC_3_3	MC_2_3	1170.46137246168	269.873998113188	720.167685287436	2.1172813915939	0.340711994279519	6.21428487151199	5.1558917082472e-10	2.42134819487311e-08	6.060	10.105	8.015	16.048	21.860	16.437	19.994	33.324	40.265	29.533	35.308	33.296	11.844	20.579	11.486	8.539	7.916	7.202	4.836	8.806	7.498	4.571	9.304	11.167	3.322	5.349	5.427
Pdensi_DN15185_c1_g9	FC_3_3	MC_2_3	1103.08713408374	231.696203997816	667.391669040776	2.25262629159549	0.362591728189262	6.21256944510242	5.21251312760794e-10	2.44586815225482e-08	12.691	23.085	15.508	40.037	31.860	24.275	31.617	32.588	37.806	31.430	32.416	28.488	12.078	23.397	16.636	15.793	7.200	5.601	4.667	5.018	8.412	6.719	0.725	0.573	0.044	0.379	0.253
Pdensi_DN32159_c0_g1d235525	FC_3_3	MC_2_3	511.962773067585	60.2370813050576	286.099927186321	3.09096416110413	0.497605501734716	6.21167601710317	5.2422425403544e-10	2.45773878288822e-08	1.680	7.801	5.951	13.273	14.155	12.131	13.042	16.617	15.138	11.536	18.170	13.170	2.783	9.744	5.145	6.298	3.443	2.145	0.948	1.383	2.354	14.646	0.093	0.124	0.047	0.136	0.009
Pdensi_DN19506_c0_g1d287459	FC_3_3	MC_2_3	379.502286230194	15528.7095537322	7954.1059199812	-5.35471653119119	0.86224878235351	-6.21017581094807	5.29253550913273e-10	2.47922210255936e-08	0.022	0.027	0.067	0.056	0.242	2.002	0.293	1.193	1.861	4.116	12.494	15.403	0.917	0.751	0.151	0.043	10.502	7.433	73.295	932.417	210.926	3.421	5.031	2.098	33.898	33.415	22.838
Pdensi_DN19793_c0_g1d118277	FC_3_3	MC_2_3	1.98278345263744	217.102319336504	109.542551394571	-6.7745247033692	1.09101754373669	-6.20936367362777	5.31995775683803e-10	2.48996470099163e-08	0.175	0.150	16.559	8.179	0.042	0.038	0.000	0.036	0.000	0.041	0.044	0.083	0.000	0.040	0.079	26.554	16.965	19.529	1.506	2.762	12.496	29.739	0.000	0.000	0.000	0.000	0.126
Pdensi_DN9388_c0_g1d265663	FC_3_3	MC_2_3	5.12875343207008	939.074652650851	472.10170304146	-7.51789363535906	1.21087464132278	-6.20864735192274	5.34425978346334e-10	2.49923001998505e-08	0.084	0.000	0.107	0.000	0.000	0.209	0.144	0.152	0.000	0.000	0.106	0.338	0.000	0.053	0.134	0.000	2.115	1.349	48.954	2.670	23.177	14.184	50.303	56.908	0.000	0.000	0.100
Pdensi_DN17456_c0_g1d186038	FC_3_3	MC_2_3	11.0774171470447	1614.17730168242	812.627359414734	-7.18739144939825	1.15778542329862	-6.20787868353083	5.37045822774774e-10	2.50725357479439e-08	0.505	0.364	0.168	1.385	0.916	0.826	0.373	0.264	0.199	0.198	0.426	0.298	0.657	0.486	0.849	0.227	20.797	33.643	51.212	0.587	74.639	5.377	3.513	3.568	1.021	0.851	4.457
Pdensi_DN23843_c0_g4d550370	FC_3_3	MC_2_3	0.860491197513004	433.930684233666	217.395587715589	-8.9876397041878	1.44787209340033	-6.20748182464125	5.38403334158768e-10	2.51147721803598e-08	1.746	0.030	4.344	5.446	0.000	0.303	1.381	0.023	0.201	0.000	0.060	0.000	0.542	0.000	0.207	8.863	0.056	7.109	22.021	1.008	11.498	7.983	0.529	0.729	0.000	0.000	0.000
Pdensi_GG_71436_c2_g1	FC_3_3	MC_2_3	0	154.250362892275	77.1251814461376	-9.94728221628101	1.60303167928065	-6.20529359765666	5.4594881921968e-10	2.54453440003203e-08	0.000	0.000	0.000	0.000	0.000	0.000	0.000	0.000	0.000	0.000	0.000	0.000	0.000	0.000	0.000	0.000	0.000	0.000	1.044	4.042	6.891	1.622	0.000	0.000	0.000	0.000	0.000
Pdensi_DN19272_c0_g1	FC_3_3	MC_2_3	1.41400747615372	206.244199951834	103.829103713994	-7.18724189411369	1.15843935151851	-6.20424529319771	5.49600064652563e-10	2.55940120787784e-08	0.000	0.000	0.000	0.019	0.018	0.016	0.017	0.016	0.000	0.036	0.039	0.018	0.000	0.018	0.000	0.014	0.051	0.077	1.562	2.444	11.902	0.000	0.000	0.000	0.000	0.000	0.000
Pdensi_DN22664_c0_g1d223003	FC_3_3	MC_2_3	7.34313190369523	243.902560952081	125.622846427888	-5.05286299360226	0.814491045584011	-6.2037060087987	5.5148766392271e-10	2.56603693826722e-08	0.787	0.463	1.162	0.745	0.155	0.107	0.147	0.171	0.172	0.263	0.201	0.161	0.353	0.210	0.086	3.624	0.734	0.155	8.043	1.651	9.485	0.608	0.022	0.012	0.037	0.126	0.028
Pdensi_GG_130932_c2_g1	FC_3_3	MC_2_3	2115.59978783885	449.446007608004	1282.52289772343	2.23552271248792	0.36036065104785	6.20357052299553	5.51962883757525e-10	2.56609534131128e-08	20.336	26.328	30.447	19.296	28.319	21.500	35.352	59.393	75.150	50.800	69.441	57.002	20.671	25.829	15.716	26.943	22.457	21.413	8.174	11.307	15.658	12.480	42.272	5.482	15.181	25.889	23.942
Pdensi_DN3566_c0_g1d381861	FC_3_3	MC_2_3	751.939286730253	136.249401311526	444.09434402089	2.46621094766352	0.397570880690771	6.2031981401116	5.53271085426379e-10	2.57002296574567e-08	6.745	13.669	15.220	19.462	20.134	23.904	16.982	19.970	26.886	18.636	23.218	21.177	10.579	16.322	13.505	8.877	2.206	2.217	2.268	3.686	4.701	4.097	0.919	0.466	0.353	1.746	2.768
Pdensi_DN24245_c1_g1d552578	FC_3_3	MC_2_3	3153.55101565443	26716.3716362104	14934.9613259324	-3.08266522049265	0.497072072310404	-6.20164638533068	5.58755134380873e-10	2.59332518980472e-08	47.464	57.328	61.569	63.417	65.186	63.371	78.849	84.946	79.605	99.976	94.611	68.928	46.322	74.340	51.777	67.603	210.704	239.437	657.524	316.449	1115.616	174.442	76.960	84.564	49.076	72.291	63.226
Pdensi_DN19181_c0_g4	FC_3_3	MC_2_3	1.14243677482573	113.24293311098	57.1926849429026	-6.6386126258761	1.07063347207524	-6.20063990060789	5.62340468657508e-10	2.60778339574844e-08	0.619	0.375	0.115	0.097	0.093	0.167	0.000	0.080	0.045	0.000	0.049	0.046	0.000	0.267	0.347	0.140	0.212	0.434	1.926	2.606	4.313	0.815	0.237	0.392	0.954	0.564	0.788
Pdensi_DN24410_c0_g2	FC_3_3	MC_2_3	502.581445554268	63.0136333893529	282.79753947181	2.99771189896633	0.483873372772485	6.19524046506242	5.81961128749014e-10	2.69490037069375e-08	4.017	18.667	9.490	8.028	12.134	11.850	13.700	10.247	12.802	20.373	9.054	12.586	10.324	15.463	9.213	3.571	1.736	2.099	1.329	1.508	2.067	1.513	0.274	0.199	0.672	3.982	0.226
[truncated: 2,333 more rows]
