# Supplementary material for: Transcriptional Regulation of Pine Male and Female Cone Initiation and Development: Key Players Identified Through Comparative Transcriptomics
Source: Front Genet. 2022 Mar 18;13:815093. doi: 10.3389/fgene.2022.815093 (PMC8971679; doi:10.3389/fgene.2022.815093)
Supplement: Supplementary file 2 [file DataSheet3.ZIP › SUP_DEG/salmon.gene.counts.matrix.FC_3_3_vs_MC_2_4.DESeq2.DE_results.P0.001_C2.DE.subset]

sampleA	sampleB	baseMeanA	baseMeanB	baseMean	log2FoldChange	lfcSE	stat	pvalue	padj	Bud_Rep1	Bud_Rep2	Bud_Rep3	FC_3_1_Rep1	FC_3_1_Rep2	FC_3_1_Rep3	FC_3_2_Rep1	FC_3_2_Rep2	FC_3_2_Rep3	FC_3_3_Rep1	FC_3_3_Rep2	FC_3_3_Rep3	FC_3_Rep1	FC_3_Rep2	FC_3_Rep3	MC_2_2_Rep1	MC_2_2_Rep2	MC_2_2_Rep3	MC_2_3_Rep1	MC_2_3_Rep2	MC_2_3_Rep3	MC_2_4_Rep1	MC_2_4_Rep2	MC_2_4_Rep3	Needles_Rep1	Needles_Rep2	Needles_Rep3
Pdensi_DN21564_c0_g1d65671	FC_3_3	MC_2_4	37901.0965339372	40.8528541450076	18970.9746940411	9.86513652979988	0.400474432805757	24.63362382633	5.5132051739337e-134	2.95579468990107e-129	634.996	1027.729	683.716	1689.639	1475.283	875.807	1648.878	1411.688	1543.736	1039.813	1548.499	1017.486	453.634	1012.107	494.437	775.493	580.431	465.581	284.730	27.199	234.013	1.276	1.017	1.243	5.291	2.497	0.471
Pdensi_GG_37273_c0_g1	FC_3_3	MC_2_4	5.97998412098788	75974.897234274	37990.4386091975	-13.6354203713302	0.555338559792648	-24.5533470184771	3.98326172607898e-133	1.06777305460136e-128	1.130	0.675	8.985	10.224	0.075	0.168	0.034	0.293	0.073	0.256	0.158	0.148	1.775	0.180	0.810	3.827	89.028	48.500	5.802	3.243	3.631	3386.968	1817.831	1519.957	0.679	0.422	0.489
Pdensi_DN19601_c0_g1d534643	FC_3_3	MC_2_4	12740.75617951	157.463075548203	6449.1096275291	6.33402635144357	0.280035083865852	22.6186885728854	2.83790502432419e-113	5.07162006896975e-109	399.374	952.229	769.946	623.726	558.755	412.992	529.706	416.455	404.386	368.187	435.101	414.290	431.423	627.182	313.333	677.718	576.769	352.965	517.729	137.474	374.571	4.949	4.996	3.740	2.374	2.773	1.201
Pdensi_DN32404_c0_g1d235795	FC_3_3	MC_2_4	25.6641886551432	7531.57933962408	3778.62176413961	-8.19842864175917	0.36593771790652	-22.4038907185115	3.60664221080899e-111	4.83407272120256e-107	0.820	0.894	0.362	0.585	0.560	1.835	1.031	0.849	1.212	0.652	1.082	0.724	0.519	0.969	0.746	1.108	0.101	0.065	0.372	0.498	0.390	222.070	217.138	212.409	0.954	0.438	0.354
Pdensi_DN26169_c0_g1d228600	FC_3_3	MC_2_4	1189.32354899734	42497.7249615814	21843.5242552894	-5.15920156369048	0.230655850127729	-22.367529637048	8.15281866210723e-111	8.7419413386311e-107	5.262	5.348	4.523	66.458	157.933	268.989	77.989	75.168	58.899	38.369	36.644	38.545	83.355	156.954	180.046	10.094	31.486	8.052	16.376	24.578	17.915	1463.366	1141.356	1099.346	2.052	2.145	2.269
Pdensi_DN23284_c0_g1d191274	FC_3_3	MC_2_4	62.3563924332597	25198.1447596009	12630.2505760171	-8.65927939932833	0.387506402955229	-22.3461582396841	1.31590909384832e-110	1.17583057080817e-106	1.743	2.768	2.000	1.430	2.864	4.940	1.834	2.604	2.599	2.397	2.021	1.461	3.891	5.155	4.486	4.503	4.805	5.301	9.485	2.769	6.405	725.968	834.245	620.756	0.334	0.184	1.114
Pdensi_DN11855_c0_g1d211103	FC_3_3	MC_2_4	12.1235600801979	7544.26218928394	3778.19287468207	-9.27961501515745	0.43981442085386	-21.0989330389438	8.13510631980866e-99	5.52497931459465e-95	0.188	0.242	0.261	0.549	0.942	1.018	0.658	0.269	0.354	0.336	0.330	0.478	0.924	0.530	0.843	0.247	10.190	10.147	7.570	11.450	3.247	172.124	233.382	240.512	0.090	0.760	0.518
Pdensi_DN39511_c1_g6	FC_3_3	MC_2_4	41.695857986429	21836.5145230217	10939.105190504	-9.03264297667574	0.428121780167631	-21.0983028547134	8.24423824758122e-99	5.52497931459465e-95	0.601	0.757	0.657	0.365	0.471	0.331	1.395	0.825	0.972	1.014	1.487	1.498	0.720	0.309	0.508	0.277	1.097	1.736	12.338	1.767	8.286	911.267	609.229	406.165	0.118	0.387	0.393
Pdensi_DN9222_c0_g1	FC_3_3	MC_2_4	8.19671126311428	5295.61110265475	2651.90390695893	-9.33612291831154	0.453698035193076	-20.5778341410239	4.33627702108421e-94	2.58312022145987e-90	0.516	0.584	0.206	0.393	1.125	0.226	0.344	0.216	0.000	0.243	0.261	0.272	1.537	1.311	1.501	0.577	0.250	5.328	1.193	4.565	2.830	195.180	162.141	106.650	0.037	1.160	1.243
Pdensi_DN21711_c0_g1d221681	FC_3_3	MC_2_4	33.4369879522064	7574.60941896411	3804.02320345816	-7.82492112716408	0.395901894614495	-19.7647983846693	5.9836932235904e-87	3.20803744796352e-83	0.136	2.475	0.485	1.900	3.279	3.342	2.541	1.742	2.244	1.106	1.263	0.801	1.021	2.828	1.034	0.539	1.105	1.832	0.400	0.912	1.161	201.934	258.174	193.395	0.000	0.000	0.000
Pdensi_DN1526_c0_g1d259384	FC_3_3	MC_2_4	10.9372682085913	21011.9777815605	10511.4575248846	-10.9083100487655	0.552490359065076	-19.7438921237006	9.05285725560361e-87	4.41228032767888e-83	0.567	0.307	0.854	0.000	0.000	0.000	0.000	0.000	0.338	0.335	0.357	0.333	0.000	0.327	0.000	2.286	1.823	2.073	5.024	13.777	2.856	986.973	568.447	313.632	0.000	0.000	0.000
Pdensi_DN9784_c0_g1d103179	FC_3_3	MC_2_4	572.597693483122	34560.2395483282	17566.4186209057	-5.91547080538109	0.303708213813306	-19.4774804774211	1.70464324599766e-84	7.61591986230604e-81	2.215	4.560	6.702	41.514	107.598	143.217	45.225	48.599	33.242	17.622	19.205	17.795	35.812	89.527	110.008	9.693	29.531	14.090	8.026	23.685	8.212	860.763	1093.289	1016.400	0.278	0.100	0.142
Pdensi_DN16212_c0_g2	FC_3_3	MC_2_4	19749.5886904671	56.1533712406284	9902.87103085387	8.45944695035459	0.441771050888855	19.1489391016771	9.87785898883454e-82	4.07370503052605e-78	405.005	298.791	122.412	735.603	993.206	296.850	617.586	850.348	778.772	600.024	804.322	468.030	195.963	326.899	127.549	159.148	198.916	192.924	149.950	29.953	71.325	2.102	1.158	1.640	2.351	0.756	0.540
Pdensi_DN26666_c1_g1	FC_3_3	MC_2_4	232.33579104727	6231.31609467374	3231.8259428605	-4.74550324928185	0.253096941599397	-18.7497455294938	1.94519540693134e-78	7.44912581084357e-75	28.883	11.950	10.645	13.930	10.566	16.226	10.034	7.451	14.662	7.131	7.587	7.456	20.183	13.426	10.211	4.785	2.842	1.538	6.161	3.278	3.995	206.941	185.452	150.219	1.705	0.781	1.189
Pdensi_DN17873_c0_g3	FC_3_3	MC_2_4	13.9910535860559	30473.928498029	15243.9597758075	-11.0858006590608	0.596936454031858	-18.5711570874664	5.50047565553289e-77	1.96598000880057e-73	0.157	0.078	0.132	0.784	0.058	31.836	1.046	0.162	0.530	0.309	0.259	0.787	0.749	1.452	10.149	0.153	0.107	0.106	7.776	0.392	8.842	758.377	627.433	1222.837	2.824	20.551	1.615
Pdensi_DN17749_c0_g1d216433	FC_3_3	MC_2_4	99.8726958657758	8218.70960480681	4159.29115033629	-6.36291728532501	0.346076121559543	-18.3858893721169	1.70421820519667e-75	5.71051566470055e-72	0.225	0.000	0.045	7.524	17.694	30.011	11.599	10.807	5.042	3.126	3.179	3.225	6.439	14.126	17.205	1.019	2.509	0.424	2.384	1.594	0.772	278.988	274.775	163.677	0.035	0.050	0.000
Pdensi_GG_56303_c0_g1	FC_3_3	MC_2_4	2434.19888336003	14.1416498957885	1224.17026662791	7.41086054203917	0.419700361464081	17.6575033583177	8.90942696571837e-70	2.80977122301799e-66	34.889	23.240	25.331	30.606	24.819	22.807	48.586	63.830	88.327	86.435	70.058	75.410	18.183	25.270	8.517	48.638	23.980	12.834	8.704	8.279	9.392	0.520	0.378	0.353	27.220	30.303	20.758
Pdensi_DN25922_c2_g5	FC_3_3	MC_2_4	29.8435428188882	6470.24805419055	3250.04579850472	-7.76073740321042	0.447945916660003	-17.3251660849516	3.03817064307223e-67	9.04919126039064e-64	0.371	0.847	0.876	0.931	0.779	1.299	0.457	0.867	1.410	0.650	1.227	0.985	1.029	0.905	0.727	0.585	1.015	2.133	0.993	0.646	0.463	265.193	137.403	166.244	1.423	2.025	4.222
Pdensi_DN20739_c0_g1	FC_3_3	MC_2_4	619.562017952329	19073.8061473542	9846.68408265329	-4.94408250230328	0.286265465803696	-17.2709708047482	7.78222017009369e-67	2.19593773673281e-63	14.127	11.089	10.554	44.913	154.597	429.969	43.103	52.364	33.797	19.345	16.437	23.679	123.546	204.963	305.053	10.496	47.875	36.128	296.593	105.471	117.416	537.110	526.775	581.965	9.095	7.608	5.220
Pdensi_DN32580_c0_g1d28812	FC_3_3	MC_2_4	9.4890614353095	4479.77905219827	2244.63405681679	-8.88576828111056	0.515948211391887	-17.2222096809662	1.80945969355891e-66	4.85052812753869e-63	0.000	0.209	0.000	0.271	1.957	3.330	1.587	1.287	0.685	0.290	0.375	0.231	0.208	0.875	2.278	0.163	0.159	0.125	0.591	8.825	0.655	94.401	162.927	125.920	0.117	0.440	0.000
Pdensi_DN26806_c0_g1d140369	FC_3_3	MC_2_4	1.98447659127489	3529.36895204986	1765.67671432057	-10.7957660308779	0.628376331171981	-17.1804148172525	3.72239912670296e-66	9.50328497047267e-63	0.000	0.000	0.000	0.202	0.064	1.085	0.234	0.056	0.431	0.042	0.068	0.062	0.218	0.186	0.718	0.016	0.000	0.051	7.728	0.106	1.257	120.223	103.593	83.862	0.251	0.160	0.043
Pdensi_DN21081_c1_g1	FC_3_3	MC_2_4	65.4786774352895	3264.83003512477	1665.15435628003	-5.64018131560749	0.328373341460351	-17.1761242569945	4.00811433246065e-66	9.76759244119148e-63	1.484	2.616	1.780	3.224	2.717	3.933	5.372	2.496	3.168	2.090	2.293	1.854	4.592	2.440	9.113	1.821	12.196	15.729	54.033	3.541	18.069	102.886	77.504	102.476	8.838	7.401	8.615
Pdensi_GG_17837_c0_g1	FC_3_3	MC_2_4	13602.625502313	15.0418685813839	6808.83368544717	9.80645929976341	0.574067299971527	17.0824209988094	2.00619151364306e-65	4.67643241830197e-62	187.605	299.408	303.822	285.798	267.378	192.079	299.418	412.159	464.543	352.590	545.398	399.420	213.801	384.731	169.744	239.683	161.437	116.360	14.776	21.218	30.180	0.746	0.203	0.380	1.935	4.164	1.417
Pdensi_DN55669_c0_g1d257129	FC_3_3	MC_2_4	19.8820859566761	44117.8267270865	22068.8544065216	-11.1158808684913	0.651853142958997	-17.0527380109457	3.33536565519701e-65	7.45078995300321e-62	0.157	0.000	0.314	0.595	0.000	40.837	1.566	0.000	0.744	0.185	0.990	0.739	1.569	3.436	12.389	0.561	0.169	0.191	0.346	1.271	0.674	1597.496	907.478	1342.763	3.035	27.095	5.105
Pdensi_DN12099_c0_g1d5940	FC_3_3	MC_2_4	88.653378805835	6572.31210560814	3330.48274220699	-6.21258148231993	0.365761888358428	-16.9853166227967	1.05482862199554e-64	2.26210107644188e-61	1.235	1.749	1.310	2.362	4.621	3.309	4.377	3.930	4.778	2.872	3.082	2.472	2.471	2.944	1.916	1.698	7.713	3.859	2.608	2.890	1.186	267.269	158.847	152.006	0.766	2.942	2.036
Pdensi_DN20063_c0_g1d361691	FC_3_3	MC_2_4	6.93713544540348	6724.73889114009	3365.83801329275	-9.91991951457575	0.584507378908604	-16.9714187921772	1.33663300180797e-64	2.75618865868963e-61	0.107	0.172	0.106	0.067	0.223	0.057	0.116	0.276	0.093	0.280	0.134	0.252	0.295	0.061	0.000	0.120	0.382	0.334	0.696	1.360	1.027	138.501	281.734	155.792	0.206	0.179	0.128
Pdensi_DN24121_c0_g1d71452	FC_3_3	MC_2_4	32.9036277477061	3469.71741466313	1751.31052120542	-6.71979682718438	0.397636224666233	-16.899357780657	4.5483333578742e-64	9.03147393761887e-61	0.177	1.098	0.900	1.250	0.696	0.993	1.385	1.148	1.442	0.786	1.030	1.359	0.220	0.652	0.592	0.758	0.889	0.305	0.352	2.204	0.284	137.430	91.136	76.362	0.000	0.049	0.026
Pdensi_DN18345_c0_g1d403901	FC_3_3	MC_2_4	99.6621327363409	9125.9278310975	4612.79498191692	-6.51634493461471	0.385737644437568	-16.8932045616548	5.04848933763471e-64	9.66659495923607e-61	0.386	1.356	1.603	9.008	6.474	27.236	8.427	3.020	6.591	3.233	2.341	4.019	4.121	6.959	18.404	0.506	1.579	0.919	8.772	8.179	8.612	299.565	194.176	297.994	0.541	0.746	0.336
Pdensi_DN25650_c1_g1	FC_3_3	MC_2_4	4585.74913166711	26.0142074181046	2305.88166954261	7.45001438141414	0.449775630333605	16.5638462357072	1.27196592283876e-61	2.35151410417774e-58	119.954	100.977	99.522	108.436	117.640	66.573	165.511	173.163	216.217	142.599	169.310	124.042	84.042	61.600	53.023	143.643	99.512	73.091	56.548	21.058	64.806	0.675	1.024	0.552	0.370	0.089	0.203
Pdensi_DN21515_c0_g1d495523	FC_3_3	MC_2_4	12.7394133956485	7176.56378201773	3594.65159770669	-9.1399880075222	0.553249135014961	-16.5205644781985	2.60944370362086e-61	4.66333684274084e-58	0.000	0.000	0.000	0.467	0.159	2.841	0.576	0.000	0.401	0.475	0.450	0.267	0.271	0.975	1.168	0.269	0.000	0.000	13.147	0.838	0.486	178.075	303.348	137.698	1.825	0.798	0.000
Pdensi_DN39627_c0_g1d151386	FC_3_3	MC_2_4	8.76256588789908	38920.5270679714	19464.6448169296	-12.1193136547658	0.734917051138224	-16.4907231856924	4.27798332947486e-61	7.39856516913341e-58	6.134	2.904	0.114	0.578	0.828	1.613	0.316	0.179	0.538	0.134	0.507	0.203	5.355	0.858	1.671	0.413	0.063	0.569	0.064	1.466	0.246	2069.914	854.000	566.356	0.088	0.064	0.344
Pdensi_DN19600_c0_g1d485629	FC_3_3	MC_2_4	673.259956893697	96198.5839730777	48435.9219649857	-7.15870205944498	0.434633817294929	-16.4706513266714	5.96249393969653e-61	9.98959961215469e-58	2.297	2.258	1.593	43.058	131.143	318.511	67.851	67.195	56.153	23.163	19.753	21.292	57.747	120.735	220.594	3.851	21.733	5.966	17.596	32.576	18.033	2171.696	2163.744	3873.470	1.815	1.619	1.848
Pdensi_DN21237_c1_g1	FC_3_3	MC_2_4	39.4200820768549	2893.93304929978	1466.67656568832	-6.19940316119348	0.376930401090739	-16.4470765511458	8.80152342650461e-61	1.42992750140967e-57	1.469	1.215	0.696	1.209	1.357	0.967	1.081	1.295	1.474	1.332	1.460	0.961	1.538	1.506	0.829	1.588	1.203	0.944	1.611	4.333	1.604	102.399	83.717	66.680	1.882	3.083	1.384
Pdensi_DN26336_c0_g1d228877	FC_3_3	MC_2_4	3.73981263535887	3300.4056746392	1652.07274363728	-9.78881323861542	0.603058888985324	-16.231935914394	2.99851346931605e-59	4.72821478324828e-56	1.423	0.246	0.032	0.266	0.372	2.570	0.462	0.085	0.229	0.114	0.144	0.097	0.344	0.806	1.213	0.059	0.054	0.082	0.709	0.284	0.490	123.506	58.087	106.517	0.178	2.272	0.744
Pdensi_GG_33485_c0_g1	FC_3_3	MC_2_4	499.089802066921	27956.8041389455	14227.9469705062	-5.80781857372661	0.35979855854561	-16.1418617050695	1.29573310279723e-58	1.9848039668648e-55	0.743	1.684	0.465	20.935	78.820	80.746	27.914	40.972	19.149	17.164	15.005	15.368	24.598	67.864	55.751	2.212	12.722	2.375	6.059	6.670	5.145	1175.845	666.214	622.369	0.213	0.123	0.000
Pdensi_DN19072_c0_g1d356753	FC_3_3	MC_2_4	1.99851137976363	2521.7589007364	1261.87870605808	-10.3085455611475	0.63912082002305	-16.1292595049177	1.58914372683279e-58	2.36663229518573e-55	0.260	0.169	0.156	0.167	0.141	0.059	0.136	0.195	0.183	0.037	0.099	0.047	0.200	0.144	0.044	0.235	0.288	0.139	0.315	102.329	7.256	81.559	77.850	59.929	0.135	0.071	0.160
Pdensi_DN9849_c1_g1	FC_3_3	MC_2_4	7.70725058809438	3110.97713681818	1559.34219370314	-8.65803208218782	0.537818992614994	-16.0984126649945	2.61733361726325e-58	3.79251641141445e-55	0.396	0.037	0.035	0.107	0.082	0.018	0.037	0.124	0.240	0.320	0.195	0.224	0.285	0.138	0.019	0.078	0.019	0.108	0.215	5.296	3.162	132.664	85.807	56.399	4.513	4.020	4.355
Pdensi_DN16823_c0_g1d56343	FC_3_3	MC_2_4	1975.13255678989	42.7970448766405	1008.96480083327	5.53106878266595	0.344367993068905	16.0615065685249	4.7487545316975e-58	6.69986780810258e-55	41.658	51.866	46.004	94.672	85.968	37.598	79.468	72.107	77.147	67.884	64.173	55.722	27.280	35.870	16.249	28.094	22.528	20.487	10.529	5.639	16.305	1.331	1.182	1.204	0.971	1.348	1.956
Pdensi_DN35040_c0_g1d86938	FC_3_3	MC_2_4	3.76006743116881	5027.71012236495	2515.73509489806	-10.39197425316	0.64741029597746	-16.0516048597438	5.57048264977293e-58	7.65769964877631e-55	0.323	3.405	0.321	0.081	0.039	0.278	0.035	0.168	0.151	0.075	0.204	0.076	0.323	0.297	0.363	0.409	7.326	24.204	133.819	14.374	26.231	217.327	118.171	108.453	2.048	2.210	0.271
Pdensi_DN13897_c0_g2d392421	FC_3_3	MC_2_4	2.48645682496926	166224.489940073	83113.4881984491	-16.0294704136575	0.998731450369015	-16.0498304201143	5.73204546265873e-58	7.68280383473806e-55	0.372	0.630	0.000	0.000	0.000	0.000	0.000	0.700	0.308	0.089	0.083	0.077	1.954	0.151	0.367	0.692	0.429	0.649	0.530	0.891	0.281	11815.190	2386.636	1089.227	1.489	0.515	1.291
Pdensi_GG_122874_c0_g1	FC_3_3	MC_2_4	31.3839321923342	1742.90374360996	887.143837901147	-5.79602630925225	0.361261097100327	-16.0438706403049	6.30962790463902e-58	8.25068489881492e-55	0.000	0.073	0.081	1.105	8.006	19.288	2.363	4.914	0.903	1.157	1.011	0.822	2.425	11.222	6.149	0.222	0.632	0.736	8.220	2.950	98.820	52.654	43.912	54.202	0.000	0.000	0.000
Pdensi_DN19290_c1_g3	FC_3_3	MC_2_4	50.1439983886545	8159.41174241848	4104.77787040357	-7.34684348301834	0.459138601673904	-16.0013631096004	1.25007829700938e-57	1.59572494613248e-54	0.339	0.066	0.000	5.012	13.944	29.333	5.877	8.364	4.849	2.191	1.435	1.092	4.333	12.355	23.348	0.389	0.813	0.154	0.489	1.205	0.835	267.733	178.568	261.686	0.190	0.274	0.369
Pdensi_DN2805_c0_g1d204265	FC_3_3	MC_2_4	2.22613669714028	20341.9950598491	10172.1105982731	-13.1549586505024	0.82498166493105	-15.9457588085935	3.04913863868874e-57	3.80170860083765e-54	0.000	0.062	0.000	0.000	0.000	0.000	0.000	0.121	0.068	0.136	0.000	0.068	0.258	0.000	0.000	0.052	0.000	0.072	0.000	0.000	0.000	645.970	791.279	335.591	0.000	0.000	0.000
Pdensi_DN16818_c3_g4	FC_3_3	MC_2_4	10.43058319739	4168.12806202105	2089.27932260922	-8.64270750326036	0.543150625035714	-15.9121744593262	5.21696178186031e-57	6.35674936388357e-54	0.374	0.335	0.279	0.391	1.047	0.938	0.341	0.615	0.546	0.218	0.393	0.369	0.899	0.895	0.840	0.479	0.172	0.351	0.142	59.783	0.847	95.709	175.520	87.198	0.000	0.874	1.831
Pdensi_DN1994_c0_g1d380823	FC_3_3	MC_2_4	3.49193252217228	1979.01430437242	991.253118447295	-9.15112862147518	0.575731042151754	-15.894798007197	6.88500260597427e-57	8.20279210475775e-54	0.000	0.000	0.000	0.166	0.079	0.166	0.578	0.137	0.438	0.077	0.167	0.105	0.000	0.406	0.075	0.100	0.024	0.000	0.115	0.539	0.442	74.062	56.793	42.579	0.000	0.000	0.000
Pdensi_GG_6417_c0_g1	FC_3_3	MC_2_4	44.823086398062	1406.42395654976	725.623521473909	-4.97049897602506	0.313539428376458	-15.8528673786351	1.34310101890705e-56	1.56538423753617e-53	0.027	0.183	0.040	1.133	4.818	6.823	2.159	4.232	2.101	1.384	1.224	1.706	1.556	5.487	4.609	0.150	8.556	13.652	6.746	0.308	1.250	40.401	39.660	41.458	0.000	0.000	0.000
Pdensi_DN26423_c0_g1d499916	FC_3_3	MC_2_4	2.2105071348052	5749.62529922494	2875.91790317987	-11.3352571672387	0.718692615461536	-15.7720518109948	4.84498831623073e-56	5.52668848081017e-53	0.000	0.000	0.000	0.047	0.045	6.484	0.170	0.000	0.187	0.044	0.047	0.133	0.084	0.216	2.175	0.000	0.041	0.000	0.107	0.000	0.224	166.587	105.066	223.451	0.060	2.459	0.237
Pdensi_DN22322_c1_g3d424371	FC_3_3	MC_2_4	17.8042297115511	1515.90202688457	766.853128298061	-6.40975264456344	0.410155194064561	-15.6276276329552	4.72053511140464e-55	5.27254268599452e-52	0.000	0.589	0.746	0.699	1.814	4.529	3.239	0.466	1.400	0.623	0.388	0.718	1.681	3.445	4.308	0.404	0.803	0.368	0.000	1.354	0.265	41.626	41.560	47.494	0.159	0.177	0.255
Pdensi_GG_73731_c0_g1	FC_3_3	MC_2_4	36.8490570427212	16032.9486463555	8034.89885169912	-8.76471434230168	0.56358724768677	-15.5516548294452	1.55047264322184e-54	1.69643856777658e-51	0.775	1.591	1.512	2.437	5.579	6.492	1.539	1.193	1.108	0.524	1.412	1.637	2.831	6.435	10.020	0.554	1.468	2.834	6.682	22.560	7.927	329.590	473.550	563.886	2.128	3.760	3.818
Pdensi_GG_8792_c0_g1	FC_3_3	MC_2_4	4098.86425551954	11.1331814605195	2054.99871849003	8.62148633860897	0.55602071915845	15.5056925786107	3.17474841519358e-54	3.40415573567547e-51	55.617	26.380	15.181	98.333	134.108	77.860	142.432	170.129	183.738	129.207	124.716	137.901	33.443	67.291	35.460	11.933	0.556	0.474	0.239	1.141	0.493	0.234	0.167	0.533	6.305	1.877	8.853
Pdensi_DN23116_c1_g2	FC_3_3	MC_2_4	3.49193252217228	4136.48466403995	2069.98829828106	-10.2138371793778	0.65886010994103	-15.5022849695545	3.34771465271993e-54	3.51923579757399e-51	0.056	0.020	0.019	0.117	0.235	0.100	0.254	0.203	0.098	0.065	0.177	0.089	0.124	0.150	0.200	0.076	0.124	0.035	0.182	9.230	0.294	195.583	93.742	78.238	0.029	0.000	0.112
Pdensi_DN6592_c0_g1d262828	FC_3_3	MC_2_4	14.7099347424667	31731.2410910705	15872.9755129065	-11.075694375844	0.714731868952689	-15.4962928854333	3.67493120613086e-54	3.78892474527488e-51	0.627	0.498	0.514	2.490	0.653	0.847	1.010	0.367	1.271	0.731	0.343	0.322	0.815	0.375	0.153	0.714	0.090	0.341	0.650	0.221	2.334	1833.020	539.531	488.876	0.337	0.061	0.163
Pdensi_DN21356_c0_g1d221183	FC_3_3	MC_2_4	11396.1384817352	3.59129435196695	5699.86488804358	11.4528561881103	0.744141157690376	15.3907038600809	1.88965493269187e-53	1.91151075295111e-50	233.067	236.822	150.711	201.386	230.860	232.986	243.316	314.186	391.310	312.067	423.455	352.519	323.111	336.151	361.171	293.581	369.400	227.716	222.423	37.573	136.376	0.283	0.077	0.000	0.261	0.118	0.050
Pdensi_DN19598_c1_g1	FC_3_3	MC_2_4	39.1860363619892	1792.38031599652	915.783176179254	-5.51459046755516	0.35898697945039	-15.361533379283	2.96478471287743e-53	2.94353708910181e-50	1.558	3.318	1.872	3.574	4.151	5.964	4.864	1.710	1.831	0.986	1.326	1.434	3.958	5.131	3.850	1.168	1.055	0.924	1.019	5.859	1.150	48.986	46.244	59.092	2.375	6.152	5.679
Pdensi_DN27539_c0_g1d307569	FC_3_3	MC_2_4	9.28169091374279	6850.40068778993	3429.84118935184	-9.53135316485073	0.6263306475806	-15.2177658903785	2.69580828551698e-52	2.62782490202585e-49	0.145	0.157	0.145	0.183	0.000	0.316	0.643	0.000	0.000	0.170	0.548	0.170	0.161	0.167	0.161	0.129	5.925	25.986	4.159	1.341	3.732	270.160	152.282	178.516	0.000	0.162	0.523
Pdensi_DN19721_c0_g1d15640	FC_3_3	MC_2_4	1321.89275296206	8.16719345659518	665.029973209325	7.3108617243489	0.485173692950234	15.0685452046939	2.60792527601729e-51	2.49676246112706e-48	17.706	21.411	9.615	75.186	67.218	52.324	47.507	49.888	59.039	40.999	45.171	39.835	15.741	39.631	20.781	9.992	4.156	1.391	1.867	0.597	1.041	0.320	0.188	0.187	0.125	0.192	0.271
Pdensi_DN8152_c0_g1d452050	FC_3_3	MC_2_4	3.43268336455673	6437.85061068789	3220.64164702622	-10.8652027120957	0.721363316257272	-15.0620394289924	2.87770907929514e-51	2.69635225404014e-48	0.251	0.585	0.208	0.158	0.452	0.271	0.459	0.218	0.441	0.098	0.053	0.198	0.186	0.433	0.329	0.038	0.367	0.991	0.000	0.729	0.120	275.809	204.888	89.120	6.827	3.894	3.062
Pdensi_DN13837_c0_g1	FC_3_3	MC_2_4	339.246656872373	21830.2048151187	11084.7257359955	-6.00795567103179	0.398904357283659	-15.0611432573537	2.91698712503176e-51	2.69635225404014e-48	7.119	6.835	3.278	10.026	19.982	45.392	8.905	11.137	7.199	13.274	9.680	9.229	14.362	27.507	22.206	4.455	14.578	12.141	23.589	15.831	12.923	713.641	754.837	434.068	3.472	7.525	2.963
Pdensi_DN42144_c0_g1	FC_3_3	MC_2_4	9.72593721963588	6827.81558318881	3418.77076020422	-9.45688731614363	0.6280797073838	-15.0568267131815	3.1137824822153e-51	2.82947830879676e-48	2.101	3.232	2.025	1.215	0.930	2.986	2.860	0.906	0.868	0.113	0.530	0.306	2.008	1.076	1.850	1.168	0.747	3.637	0.843	1.389	0.647	196.114	144.436	247.790	1.548	1.811	0.736
Pdensi_DN17852_c2_g1	FC_3_3	MC_2_4	10.3899940617381	3041.3755153937	1525.88275472772	-8.19199241409323	0.546470497825904	-14.9907313325871	8.44185319635581e-51	7.54321792360374e-48	0.456	0.000	0.082	0.207	0.116	0.914	0.315	0.571	0.916	0.113	0.417	0.458	0.199	0.206	0.326	0.550	0.473	0.191	2.285	5.153	0.867	89.879	90.847	82.538	1.118	2.381	12.517
Pdensi_DN7120_c0_g1d169331	FC_3_3	MC_2_4	3748.0117344833	31.7206373539713	1889.86618591863	6.87662164867557	0.461837406379749	14.8897026392471	3.8447566468434e-50	3.37916291979041e-47	90.352	56.744	92.174	77.276	59.973	78.424	130.617	144.349	178.961	115.091	153.818	86.163	52.594	51.218	49.952	139.823	42.517	17.550	24.323	2.587	8.993	1.234	0.745	0.816	4.736	2.276	1.097
Pdensi_DN8144_c0_g1d384419	FC_3_3	MC_2_4	8.34164307937277	68345.1797724642	34176.7607077718	-12.9977224277799	0.880494032783359	-14.7618518057326	2.58095646925206e-49	2.23181966429049e-46	0.000	0.105	0.000	0.000	0.000	0.317	0.000	0.000	0.000	0.227	0.122	0.456	1.077	0.112	0.000	0.260	0.000	0.119	0.000	2.693	0.138	493.656	3487.268	1762.477	0.000	0.000	0.698
Pdensi_DN22235_c0_g4	FC_3_3	MC_2_4	7.23955993869868	3713.39737123662	1860.31846558766	-9.00493947562812	0.612165537725953	-14.7099745423098	5.56283388531411e-49	4.73397163640231e-46	0.000	0.125	0.000	0.095	1.416	1.967	0.448	0.378	0.313	0.221	0.287	0.179	0.336	0.657	0.719	0.034	0.042	0.142	0.364	1.366	0.217	63.855	99.009	151.661	0.000	0.000	0.000
Pdensi_DN41060_c0_g1d442982	FC_3_3	MC_2_4	4068.96065729387	8.23469266162935	2038.59767497775	8.89458124746975	0.605012534359181	14.7014826013328	6.306369069271e-49	5.28286507673165e-46	55.007	193.595	103.398	91.787	101.009	31.676	181.621	87.551	116.488	161.778	128.303	94.599	45.682	95.395	31.309	174.452	102.182	55.722	36.440	2.767	32.981	0.240	0.389	0.107	0.000	0.119	0.063
Pdensi_DN20355_c0_g1d490546	FC_3_3	MC_2_4	2177.98462940128	142.286208556751	1160.13541897901	3.93300018373789	0.267930812193472	14.6791634435008	8.76653183077813e-49	7.23077032374627e-46	33.583	45.058	54.902	73.187	65.812	47.456	64.379	65.582	82.346	65.411	70.661	72.105	21.551	37.215	33.286	31.932	16.945	18.275	6.127	11.018	13.597	4.381	4.412	3.537	4.951	4.962	6.732
Pdensi_DN20377_c0_g1d16768	FC_3_3	MC_2_4	2858.74298269218	2.0684638745174	1430.40572328335	10.2414805199933	0.712250609631676	14.3790407217614	7.00588752631898e-47	5.69100981740212e-44	22.922	25.507	43.541	17.394	10.061	12.814	47.046	88.408	156.343	79.706	92.784	101.501	17.095	5.896	9.100	78.691	64.012	39.866	33.669	4.085	21.325	0.077	0.085	0.000	0.054	0.000	0.000
Pdensi_DN11853_c0_g1d458076	FC_3_3	MC_2_4	22.7475203127696	1892.6520050214	957.699762667084	-6.38057142261608	0.443906398222581	-14.3736865432986	7.56924553088341e-47	6.05686508428734e-44	0.109	0.215	0.054	0.979	3.595	4.985	1.484	1.923	1.336	0.594	1.055	0.517	1.230	3.610	4.091	0.165	0.985	0.114	0.394	0.549	0.130	54.769	56.726	52.148	0.000	0.061	0.065
Pdensi_DN18557_c0_g2	FC_3_3	MC_2_4	185.170976190154	9094.0347007373	4639.60283846373	-5.61773276818507	0.392563703506389	-14.31037234978	1.8850135571174e-46	1.48619458584905e-43	0.703	1.356	1.789	4.735	11.117	17.521	7.564	7.549	8.316	5.772	4.822	7.172	5.721	9.622	10.115	1.622	17.551	15.934	32.750	26.708	21.974	198.017	267.423	311.510	5.834	11.142	10.686
Pdensi_DN11349_c0_g1d388093	FC_3_3	MC_2_4	9.88346813860091	50443.4600667574	25226.671767448	-12.3164810258758	0.866394378490783	-14.2157905587181	7.31209927660419e-46	5.68150113792146e-43	0.366	0.079	0.167	0.000	0.000	0.000	0.037	0.035	0.157	0.401	0.147	0.397	2.926	0.000	0.151	0.690	0.184	0.792	0.000	0.234	0.000	532.460	3010.648	733.521	0.725	0.000	1.473
Pdensi_DN17725_c0_g1d57805	FC_3_3	MC_2_4	1545.5562109238	41.7246352613466	793.640423092575	5.21418247655268	0.366872693595343	14.2125117720096	7.66269709477607e-46	5.86885970488899e-43	5.813	56.032	26.148	41.246	48.388	29.139	39.709	41.212	28.241	53.964	50.436	42.423	14.672	46.392	23.358	12.698	17.292	11.200	8.806	10.619	10.461	1.174	1.292	1.149	0.477	0.954	0.288
Pdensi_DN36795_c0_g1d376592	FC_3_3	MC_2_4	2385.66362934917	7.51686833486297	1196.59024884201	8.22419249873814	0.580845077417736	14.1590121333221	1.64287351408342e-45	1.24055461564161e-42	32.043	45.482	39.779	133.210	124.331	46.918	103.478	85.780	113.704	85.454	72.810	68.556	32.790	44.967	10.390	15.477	10.793	9.789	5.092	2.136	7.256	0.425	0.142	0.091	0.737	0.369	0.543
Pdensi_DN23166_c0_g1d547330	FC_3_3	MC_2_4	8245.32274580823	85.8978602974811	4165.61030305286	6.58904179045767	0.468659005475557	14.0593517108919	6.75017329948549e-45	5.02634779312938e-42	680.464	997.143	616.616	538.383	498.938	540.009	275.948	250.815	442.265	238.390	215.680	339.771	440.168	1237.658	433.053	780.993	301.942	143.140	27.910	16.264	27.455	1.572	3.255	2.486	11.996	21.955	24.531
Pdensi_DN11799_c0_g1d210965	FC_3_3	MC_2_4	28.3842904146424	13402.2974151132	6715.34085276394	-8.88248873114383	0.632388425353256	-14.0459381845612	8.15807953515779e-45	5.99149476874541e-42	4.440	1.686	2.098	1.916	3.804	9.331	1.981	1.405	1.633	0.483	0.920	1.355	2.763	2.961	3.479	2.043	8.824	53.572	15.462	1.608	12.763	683.131	189.265	321.978	18.907	26.700	45.774
Pdensi_DN38138_c0_g1d241250	FC_3_3	MC_2_4	3.1676584592208	3594.29615277463	1798.73190561693	-10.1352675093259	0.721805603151389	-14.0415472879061	8.67966539295281e-45	6.28841757719431e-42	0.000	0.000	0.267	0.048	0.046	0.451	0.153	0.318	0.238	0.060	0.016	0.227	0.042	0.029	0.345	0.000	0.424	5.679	0.044	0.015	1.333	105.715	76.181	128.153	0.020	0.000	0.000
Pdensi_DN15539_c0_g1d467281	FC_3_3	MC_2_4	57.7512515954173	1355.74652596172	706.74888877857	-4.55387590608163	0.324369664667114	-14.0391547118164	8.97770523032929e-45	6.41762280684859e-42	1.417	2.391	1.192	2.059	1.827	2.792	1.142	1.635	0.854	2.021	1.849	1.627	1.195	2.650	1.020	1.206	1.779	1.883	26.201	3.865	7.990	40.380	42.460	34.631	19.211	28.852	35.461
Pdensi_DN19813_c1_g2	FC_3_3	MC_2_4	16.4277916545593	1320.78803297623	668.607912315396	-6.33065579957455	0.451944659613152	-14.0075906749144	1.400769817211e-44	9.88150950133331e-42	0.051	0.174	0.108	0.660	0.454	0.264	0.444	0.534	0.501	0.675	0.458	0.434	0.057	0.156	0.144	0.155	1.369	1.957	18.419	12.311	21.433	53.570	33.423	29.235	0.000	0.000	0.000
Pdensi_DN2768_c0_g1d971	FC_3_3	MC_2_4	13.4844894209904	1212.69658273103	613.09053607601	-6.49351896298081	0.466281794370448	-13.9261687704279	4.39296003211452e-44	3.05869826236046e-41	1.790	2.453	1.343	2.452	1.185	1.548	1.967	0.828	0.466	0.288	0.648	0.338	1.265	0.633	1.797	2.791	2.312	2.342	2.820	4.439	1.386	41.874	32.913	30.919	87.528	69.627	38.762
Pdensi_DN24423_c0_g3	FC_3_3	MC_2_4	4.73595832158008	2854.40422236135	1429.57009034147	-9.23792516216049	0.666656520258231	-13.8570986429146	1.15238869921802e-43	7.92089940143276e-41	0.327	0.180	0.205	0.526	0.186	1.016	0.000	0.075	0.510	0.170	0.167	0.129	0.619	0.452	0.571	0.098	0.040	0.045	0.000	0.000	0.067	148.627	62.508	44.363	0.000	0.000	0.000
Pdensi_DN14514_c0_g1d342273	FC_3_3	MC_2_4	2156.57502380183	4.13692774903481	1080.35597577543	8.87426473588931	0.646684709602761	13.7227069143795	7.42410114379391e-43	5.03833334964839e-40	46.379	97.357	75.265	62.455	64.393	59.704	70.408	52.067	64.412	68.080	77.794	59.200	45.934	78.788	58.802	85.345	71.710	62.268	51.534	5.438	34.745	0.184	0.181	0.025	13.205	19.462	20.061
Pdensi_DN27363_c1_g2	FC_3_3	MC_2_4	37.1578606314017	4346.94873561371	2192.05329812256	-6.87005501275949	0.500750760602079	-13.7195098905077	7.75880958856964e-43	5.1996632308998e-40	0.312	0.773	0.739	1.394	1.163	0.667	1.459	1.217	1.271	0.853	1.255	1.479	0.425	0.756	0.708	0.555	0.615	0.423	0.370	1.225	0.226	209.769	87.732	89.032	0.019	0.000	0.029
Pdensi_DN21622_c0_g1	FC_3_3	MC_2_4	72.1926567689025	31086.9027643975	15579.5477105832	-8.75071153052194	0.638567680367802	-13.7036555396629	9.65389490375873e-43	6.38980577129897e-40	0.327	3.186	1.962	5.669	11.101	14.180	2.909	2.626	1.805	1.284	4.138	1.415	6.563	17.632	18.896	3.131	5.199	8.300	26.039	82.027	23.593	642.100	1082.675	931.403	5.090	7.966	5.255
Pdensi_DN14737_c0_g1	FC_3_3	MC_2_4	67.9745438152727	24741.1182293306	12404.5463865729	-8.50785645328093	0.622086440990271	-13.6763251739383	1.40621882849484e-42	9.1940987868407e-40	0.375	0.000	0.000	0.949	2.946	9.810	3.326	3.917	4.199	2.312	2.250	1.879	1.148	1.946	1.781	0.252	1.017	0.000	1.251	0.435	0.134	1100.576	243.959	834.171	0.142	0.105	0.113
Pdensi_GG_21940_c0_g1	FC_3_3	MC_2_4	4.6954487299602	28855.5054269796	14430.1004378548	-12.5837703086017	0.921420710216133	-13.6569215007659	1.83582154033439e-42	1.18583012339696e-39	0.256	0.169	0.078	0.099	0.071	0.084	0.021	0.061	0.069	0.253	0.025	0.163	1.986	0.203	0.089	0.303	1.696	4.500	2.469	26.735	0.394	265.000	1180.876	977.934	0.061	0.044	0.448
Pdensi_DN23735_c0_g1d497455	FC_3_3	MC_2_4	2.21521191231214	145147.376932454	72574.7960721832	-15.9961325803697	1.17479107402432	-13.6161509344584	3.21047811893862e-42	2.04908765941257e-39	0.653	0.202	0.279	0.000	0.000	0.000	0.000	0.292	0.110	0.110	0.000	0.110	1.766	0.000	0.000	0.167	0.101	0.115	0.388	1.191	0.308	10513.581	1936.279	925.690	1.409	0.105	1.010
Pdensi_DN19278_c0_g4	FC_3_3	MC_2_4	38.634416915861	1756.51272614744	897.57357153165	-5.50744838338336	0.404588033631575	-13.6124846153966	3.37569346345122e-42	2.1291888665413e-39	0.460	0.149	0.366	0.751	0.221	0.397	3.129	1.627	1.346	1.399	1.277	0.978	0.460	0.264	1.857	0.249	0.000	0.401	1.868	1.176	0.658	43.062	59.891	48.058	0.353	2.527	4.801
Pdensi_DN20191_c0_g2	FC_3_3	MC_2_4	1614.83994918102	91.3382340468312	853.089091613927	4.14682202764801	0.306425144716138	13.5329038727859	9.99942088532141e-42	6.23370874331089e-39	154.507	78.478	49.902	46.790	57.723	50.491	48.215	48.412	63.490	55.257	46.783	52.028	110.672	60.172	51.577	42.907	17.083	11.128	10.600	4.675	7.291	2.543	2.789	2.534	0.048	0.430	0.568
Pdensi_DN22212_c0_g1d190376	FC_3_3	MC_2_4	2631.00686036759	19.2077557377284	1325.10730805266	7.06368911292536	0.522013830880477	13.5316129479004	1.01765971856546e-41	6.27124028637358e-39	87.662	73.730	84.137	80.997	78.974	101.643	94.319	81.907	111.493	77.270	92.434	81.339	69.907	79.142	73.852	115.163	66.128	51.618	61.197	13.453	55.733	0.533	0.893	0.252	5.819	3.163	4.621
Pdensi_DN4429_c0_g1d205605	FC_3_3	MC_2_4	6.20130988701126	1723.80790482408	865.004607355545	-8.11786084003485	0.600933878668857	-13.5087421897679	1.38873865059393e-41	8.46073241753323e-39	0.155	0.022	0.041	0.168	0.248	3.050	0.786	0.214	0.687	0.193	0.196	0.209	0.172	0.605	1.875	0.150	0.092	0.130	0.118	1.273	0.133	29.526	49.242	67.328	0.711	3.759	1.697
Pdensi_DN18117_c0_g1d216785	FC_3_3	MC_2_4	57.7946708005299	2637.62377531691	1347.70922305872	-5.51154228310212	0.408964961790371	-13.4768080350298	2.14173811885538e-41	1.29016860411453e-38	0.185	1.038	0.480	3.287	10.546	16.442	4.432	4.961	3.461	1.607	1.845	2.088	4.456	7.756	11.143	0.902	1.745	1.252	3.767	1.765	1.949	61.615	65.227	98.748	2.016	0.669	1.549
Pdensi_DN4451_c0_g1d327568	FC_3_3	MC_2_4	3.03054142412985	11190.1912734668	5596.61090744546	-11.8590462306418	0.888289193531105	-13.3504339769124	1.1776086237856e-40	7.01501457189081e-38	0.237	0.385	0.000	0.000	0.000	0.000	0.000	0.249	0.000	0.140	0.150	0.000	0.529	0.000	0.265	0.000	0.000	0.291	1.843	0.689	0.851	184.316	293.731	468.417	0.535	0.667	0.000
Pdensi_GG_93610_c0_g1	FC_3_3	MC_2_4	3839.9617658397	10.0830478196342	1925.02240682967	8.51638758044532	0.639698040491006	13.3131368886303	1.94155568014324e-40	1.14387499647824e-37	3.260	31.766	58.568	21.323	36.695	10.934	119.583	244.253	260.847	112.185	163.100	88.687	10.908	10.546	9.105	65.399	119.524	97.767	112.178	130.381	161.475	0.573	0.186	0.133	0.061	0.011	0.024
Pdensi_DN23785_c0_g3	FC_3_3	MC_2_4	239.796682872343	9794.5022369235	5017.14945989792	-5.35226086387229	0.403208176596767	-13.2741873169524	3.26797220943955e-40	1.90441080505089e-37	0.426	1.658	0.426	12.084	36.697	41.353	9.736	20.045	9.848	6.410	10.240	6.139	8.455	23.217	20.235	2.222	10.663	1.471	5.230	11.193	1.343	343.936	217.464	291.825	1.292	0.096	0.000
Pdensi_DN18651_c0_g1d532296	FC_3_3	MC_2_4	0.999255689881814	4397.47194798697	2199.23560183843	-12.1104307602694	0.912625765413582	-13.2698760206284	3.46152965228415e-40	1.97468634996815e-37	0.018	0.000	0.000	0.000	0.000	0.076	0.000	0.018	0.000	0.021	0.045	0.021	0.060	0.020	0.020	0.000	0.039	0.022	0.000	0.000	0.025	76.825	155.770	141.243	0.000	0.040	0.042
Pdensi_DN96797_c0_g1	FC_3_3	MC_2_4	16.1378867199386	3019.52142662649	1517.82965667322	-7.54760885949397	0.568778296488878	-13.2698608686127	3.4622296252216e-40	1.97468634996815e-37	1.359	0.871	0.502	0.144	0.087	2.128	0.509	0.539	0.724	0.822	0.237	0.473	0.801	0.414	0.994	0.723	5.605	2.727	29.811	11.511	20.806	77.640	84.511	97.390	2.615	3.079	1.612
Pdensi_DN25718_c0_g2	FC_3_3	MC_2_4	470.100466168726	15526.8904345451	7998.49545035691	-5.04559092154959	0.381165890769677	-13.2372571726216	5.34659839126372e-40	3.01733873211391e-37	2.639	1.297	0.864	57.080	86.685	136.840	54.075	42.212	27.052	12.455	16.902	15.630	33.466	62.754	59.075	5.708	12.587	2.125	5.995	9.054	3.135	408.863	351.692	572.772	0.142	7.089	0.668
Pdensi_GG_121462_c1_g1	FC_3_3	MC_2_4	14011.1140166384	100.483769460577	7055.79889304948	7.12215934451161	0.53852239497617	13.22537263251	6.26260898960637e-40	3.49747141416423e-37	1017.656	1051.972	936.981	932.057	541.783	948.533	559.725	290.586	735.193	496.863	246.834	605.248	855.311	1347.602	778.550	791.298	165.245	147.932	34.959	10.016	35.832	2.232	4.120	2.297	0.164	0.436	0.042
Pdensi_DN23957_c2_g7	FC_3_3	MC_2_4	31.9932855662636	3669.56183330261	1850.77755943444	-6.84184443121768	0.519154161050408	-13.1788299979615	1.1617859272191e-39	6.42132256865952e-37	3.488	2.471	2.919	2.031	2.623	2.181	1.650	1.656	1.741	0.833	1.065	1.171	1.998	1.937	2.413	1.846	0.950	0.459	0.802	0.980	0.650	168.754	104.031	53.283	0.912	1.939	2.407
Pdensi_DN26929_c0_g3	FC_3_3	MC_2_4	24.2410209992103	1477.12251257849	750.681766788849	-5.93105752139273	0.450257669309817	-13.1725852232217	1.26201088769309e-39	6.90410099202954e-37	0.697	1.272	1.532	2.102	0.910	4.390	2.551	0.618	0.896	0.822	0.952	0.524	1.509	1.368	1.128	1.416	4.115	5.891	11.474	0.504	7.354	39.094	50.699	37.601	3.924	8.146	3.592
Pdensi_DN17082_c0_g1d528944	FC_3_3	MC_2_4	1418.66097792481	10.3031565361468	714.482067230481	7.03881716978179	0.536283584869098	13.1251773658146	2.36229026862617e-39	1.27928755729147e-36	18.431	29.432	16.666	64.124	34.095	34.617	54.298	39.021	43.561	43.667	45.914	45.922	20.453	41.443	18.223	10.951	6.234	2.902	2.363	1.198	1.719	0.339	0.473	0.092	0.797	1.120	0.516
Pdensi_DN16580_c0_g1d55897	FC_3_3	MC_2_4	0.480130664038101	10369.5088027915	5184.99446672779	-14.353563480486	1.09379382198796	-13.1227322663046	2.4397734380839e-39	1.30803573335992e-36	0.040	0.043	0.039	0.000	0.000	0.000	0.000	0.000	0.000	0.000	0.000	0.047	0.440	0.000	0.000	0.072	0.000	0.000	0.000	0.092	0.057	345.125	284.578	272.561	0.305	0.000	0.190
Pdensi_DN16693_c0_g1d56026	FC_3_3	MC_2_4	0	24055.4022223357	12027.7011111678	-17.4215735712206	1.33905025227524	-13.0103956454351	1.06787763154356e-38	5.66852707524204e-36	0.161	0.043	0.000	0.000	0.000	0.000	0.000	0.083	0.000	0.000	0.000	0.000	0.579	0.000	0.000	0.181	0.000	0.000	0.408	0.233	0.000	1020.533	760.100	346.907	0.247	0.090	0.289
Pdensi_DN14276_c0_g1	FC_3_3	MC_2_4	4.17783893393076	834.059819529219	419.118829231575	-7.63414091633857	0.58684650748058	-13.0087524063372	1.09108853852874e-38	5.73495390354326e-36	0.041	0.000	0.183	0.026	0.269	0.438	0.067	0.106	0.382	0.119	0.077	0.218	0.023	0.023	0.138	0.019	0.023	0.442	0.000	0.047	0.642	25.773	28.738	17.952	0.000	0.000	0.049
Pdensi_DN22322_c1_g2d424376	FC_3_3	MC_2_4	21.0404673393693	880.836973246339	450.938720292854	-5.38544981957566	0.414284935364537	-12.9993860743136	1.2332935477558e-38	6.41947252192542e-36	0.623	1.526	1.471	1.298	2.504	3.626	2.118	0.974	1.156	0.591	0.597	0.838	1.906	1.580	2.036	0.325	0.218	0.829	0.270	8.144	0.563	23.952	21.107	30.713	5.875	7.679	7.609
Pdensi_DN34866_c1_g2	FC_3_3	MC_2_4	54.4650152769333	1176.34374835972	615.404381818327	-4.43255136451954	0.341364432976155	-12.9848072509334	1.49213348720182e-38	7.69209160089913e-36	0.901	1.217	1.778	3.051	6.970	9.701	3.207	4.059	2.448	1.798	1.766	1.628	3.409	6.267	10.991	1.022	3.051	4.503	23.216	6.813	23.598	37.086	27.108	37.696	2.650	4.469	4.904
Pdensi_DN25185_c0_g1d226944	FC_3_3	MC_2_4	96.3451206777301	3107.23909373723	1601.79210720748	-5.01179311055	0.387129323960449	-12.9460436096079	2.47378479288177e-38	1.26311451524543e-35	0.198	0.297	0.216	2.448	18.132	11.110	5.378	10.918	4.286	3.181	3.662	2.270	2.300	13.124	7.621	0.537	2.903	0.695	1.284	1.629	1.214	83.222	101.742	83.035	0.031	0.000	0.024
Pdensi_DN17104_c0_g1d56860	FC_3_3	MC_2_4	16.6413026394152	660.052102365542	338.346702502479	-5.308637462421	0.411574462097887	-12.8983645762706	4.59750727497789e-38	2.32534110880556e-35	3.298	1.054	1.309	0.613	0.340	1.477	0.449	0.334	0.767	0.542	0.488	0.536	1.946	0.844	1.395	0.656	0.972	0.927	11.620	9.607	72.081	16.587	18.403	21.698	3.143	6.170	3.588
Pdensi_DN22093_c1_g1	FC_3_3	MC_2_4	36.9570695953882	7929.94706534708	3983.45206747123	-7.74580427566457	0.602019774512727	-12.8663618764583	6.96041998763335e-38	3.48756071772885e-35	0.630	0.826	0.312	1.137	2.009	6.067	2.656	1.584	1.706	1.369	1.303	0.804	1.054	1.934	2.766	0.586	0.834	0.553	1.507	4.415	0.473	132.251	181.024	356.868	0.065	0.288	0.139
Pdensi_GG_130321_c0_g1	FC_3_3	MC_2_4	3939.3788975831	8.65677715519107	1974.01783736915	8.74675624854144	0.679992155042438	12.8630252329831	7.26756307281577e-38	3.60773943539696e-35	57.222	81.193	50.787	26.128	28.871	28.808	79.995	58.404	102.549	79.900	161.553	136.553	50.979	55.090	32.740	65.434	107.584	83.728	53.051	6.975	71.655	0.491	0.246	0.037	0.057	0.000	0.000
Pdensi_DN9569_c0_g1d172114	FC_3_3	MC_2_4	22.3484470738996	1146.87837801433	584.613412544114	-5.68116876319309	0.442912934903387	-12.8268296441429	1.16015124034043e-37	5.7063475640708e-35	1.981	3.045	2.083	1.454	3.031	5.467	2.433	0.546	0.986	0.736	0.659	0.738	1.510	3.010	2.798	2.714	1.809	1.921	1.390	1.331	0.597	24.294	41.043	32.768	0.471	1.640	1.758
Pdensi_GG_66429_c0_g1	FC_3_3	MC_2_4	0	8942.31040616873	4471.15520308436	-15.993956099286	1.24935695534851	-12.8017505572092	1.60296501469308e-37	7.81270575752183e-35	4.159	1.542	1.380	0.639	0.111	1.396	0.203	0.096	0.108	0.000	0.000	0.000	2.310	2.337	1.555	0.292	0.405	0.690	0.938	0.054	3.832	302.254	265.346	211.805	3.619	10.774	9.866
Pdensi_DN23973_c2_g1	FC_3_3	MC_2_4	8.82962982668216	73383.7374011871	36696.2835155069	-13.0232726385217	1.01889453113227	-12.7817671413442	2.07305167273295e-37	1.00128395793002e-34	3.320	5.730	4.104	2.094	2.082	8.793	0.293	1.316	0.234	0.156	0.587	0.078	7.538	11.857	14.955	13.444	15.726	13.317	11.538	50.257	18.245	4930.576	1191.654	591.970	0.202	0.149	0.080
Pdensi_DN39638_c0_g1d91086	FC_3_3	MC_2_4	0	15002.4950599604	7501.24752998018	-16.7404149314544	1.31309873960743	-12.7487860786914	3.16637380719064e-37	1.51570356182957e-34	0.000	0.000	0.000	0.000	0.000	0.000	0.000	0.000	0.135	0.000	0.000	0.000	0.127	0.000	0.000	0.000	0.000	0.000	0.127	0.000	0.491	687.996	294.230	346.386	0.000	0.000	0.000
Pdensi_DN11359_c0_g1d210550	FC_3_3	MC_2_4	573.716803629985	5229.06206190549	2901.38943276774	-3.18821254362992	0.250565107718606	-12.7240882525846	4.34517171839256e-37	2.06157248971841e-34	16.385	13.664	15.009	18.356	20.897	26.639	20.695	20.259	21.692	17.076	19.915	17.751	17.849	21.048	19.870	12.217	8.690	7.091	12.620	15.599	14.341	174.195	136.699	143.903	43.633	55.741	68.369
Pdensi_DN19648_c0_g2	FC_3_3	MC_2_4	1.76315082525151	1681.20871611605	841.485933470649	-9.91093995225694	0.779783576551795	-12.7098598255726	5.2127796814105e-37	2.45151541280229e-34	0.000	0.037	0.035	0.174	0.208	0.075	0.228	0.541	0.122	0.122	0.044	0.000	0.039	0.040	0.000	0.094	0.038	0.000	0.000	1.896	0.000	55.029	55.910	35.507	0.000	0.000	0.000
Pdensi_DN20993_c1_g1	FC_3_3	MC_2_4	2.22613669714028	2230.23938360784	1116.23276015249	-9.96560178157144	0.7847314434306	-12.6993787046495	5.96009820345558e-37	2.77859778245099e-34	0.000	0.117	0.054	0.069	0.526	7.848	0.121	0.795	0.000	0.128	0.000	0.064	1.244	1.993	0.606	0.000	0.000	0.067	0.000	0.882	0.000	56.240	84.159	51.801	0.000	0.000	0.000
Pdensi_DN28728_c0_g1d501895	FC_3_3	MC_2_4	0	12156.6805782746	6078.34028913732	-16.4369771370017	1.29440015689158	-12.6985283874455	6.02520347460936e-37	2.78473477486407e-34	0.000	0.000	0.000	0.000	0.000	0.000	0.000	0.000	0.000	0.000	0.000	0.000	0.225	0.000	0.000	0.000	0.109	0.000	0.000	0.351	0.144	366.462	455.923	233.762	0.000	0.000	0.000
Pdensi_DN14142_c0_g1	FC_3_3	MC_2_4	68.2953866382598	1461.82467663449	765.060031636377	-4.41864118913906	0.349048147900115	-12.6591165594826	9.96140151927056e-37	4.5646206807919e-34	1.593	4.816	6.084	3.146	5.783	6.828	3.986	2.425	4.092	1.945	1.882	2.744	5.902	7.278	10.033	2.250	4.887	5.488	2.603	8.490	8.032	38.340	40.098	47.251	0.656	0.781	0.834
Pdensi_DN61054_c0_g1	FC_3_3	MC_2_4	1.71634168227836	2165.5897578061	1083.65304974419	-10.2899793072847	0.813481415067946	-12.6493108713802	1.12860399025879e-36	5.12778353641904e-34	0.061	0.066	0.091	0.077	0.018	0.131	0.050	0.032	0.036	0.054	0.019	0.109	0.102	0.018	0.034	0.042	0.017	0.077	0.035	0.000	0.066	35.230	81.069	67.552	0.000	0.052	0.000
Pdensi_DN44557_c0_g1d322508	FC_3_3	MC_2_4	1.50594070108312	29616.7167244654	14809.1113325833	-14.2700143824481	1.13098870860254	-12.617291643946	1.69552717514835e-36	7.63884860850658e-34	0.341	0.000	0.114	0.144	0.000	0.000	0.000	0.000	0.134	0.134	0.000	0.000	0.887	0.000	0.127	0.102	0.000	0.418	0.000	0.264	0.163	1443.373	768.216	429.272	0.000	0.000	0.000
Pdensi_DN3928_c0_g1	FC_3_3	MC_2_4	2700.12483977793	78.1974527270199	1389.16114625248	5.12341992640788	0.406362472874453	12.6080045978822	1.90761792340081e-36	8.52275997727397e-34	79.400	96.837	79.530	133.824	91.914	79.390	92.560	89.857	96.779	80.563	95.835	80.994	57.794	87.253	53.635	93.011	39.567	26.439	33.293	7.801	25.710	1.642	2.233	2.770	24.370	18.541	17.787
Pdensi_DN11213_c0_g1d387891	FC_3_3	MC_2_4	27.0065375180043	3659.47480491693	1843.24067121747	-7.08355461403889	0.562280545139953	-12.5979009504513	2.16838574128198e-36	9.60774088821083e-34	1.498	2.028	0.914	1.033	1.361	1.286	0.815	1.073	0.848	0.937	1.074	0.536	1.209	1.885	1.211	1.564	4.998	2.541	5.470	8.408	20.552	113.592	147.792	57.333	1.172	4.299	3.680
Pdensi_DN6672_c0_g2d262902	FC_3_3	MC_2_4	8.69095625967319	11411.8964118071	5710.29368403337	-10.3588294450778	0.822878725687138	-12.5885250422871	2.44193611810906e-36	1.07311082869001e-33	0.297	0.107	0.099	0.251	0.120	0.216	0.549	0.207	0.234	0.465	0.125	0.233	0.331	0.343	0.000	0.266	0.429	0.365	0.220	0.345	0.708	698.317	207.825	128.960	0.000	0.333	0.357
Pdensi_GG_31364_c0_g1	FC_3_3	MC_2_4	1205.915383192	3.55213151552669	604.733757353765	8.39272622882805	0.666903999713451	12.5846092277662	2.56609472134015e-36	1.11850436012365e-33	2.548	7.578	6.449	22.731	24.960	22.941	24.698	34.914	47.293	27.666	46.542	41.400	3.256	13.439	15.975	9.369	1.095	1.265	0.233	0.036	0.606	0.165	0.058	0.096	0.049	0.018	0.038
Pdensi_DN9306_c0_g1d265625	FC_3_3	MC_2_4	4.0438319025004	8551.36760744519	4277.70571967384	-11.0534859453432	0.881376309855872	-12.5411652454679	4.44412348930536e-36	1.92147413413007e-33	0.081	0.232	0.697	2.095	0.162	0.434	0.059	0.308	0.189	0.157	0.204	0.000	0.269	0.836	0.788	0.122	23.490	22.676	121.544	0.094	46.682	400.677	198.352	160.471	0.125	0.212	0.259
Pdensi_DN19514_c0_g2d359177	FC_3_3	MC_2_4	50.3087459784589	2118.3069589007	1084.30785243958	-5.39519833758712	0.430529084338495	-12.5315536948609	5.01700803210789e-36	2.1518148130032e-33	0.279	0.292	0.752	1.786	2.964	4.447	2.687	2.538	3.163	1.214	1.688	1.934	1.039	2.825	2.521	0.511	1.644	9.400	3.323	2.245	23.773	59.361	44.002	78.917	0.010	0.160	0.209
Pdensi_GG_58994_c0_g1	FC_3_3	MC_2_4	296.169173499932	8598.53963629683	4447.35440489838	-4.85942904139141	0.387806321594472	-12.5305565453698	5.08048979513006e-36	2.16174840782784e-33	0.244	0.643	0.333	9.157	34.181	46.958	12.826	22.460	14.109	8.283	9.057	11.078	10.082	32.329	36.197	1.051	25.839	21.890	21.330	3.329	4.982	179.420	267.255	287.281	0.029	0.000	0.000
Pdensi_DN37728_c0_g1d440083	FC_3_3	MC_2_4	1254.10950802358	9.58533220938037	631.847420116478	6.94674035993889	0.554949074426677	12.5177979026555	5.96676737904357e-36	2.51886849994223e-33	11.619	38.583	28.833	43.269	45.445	37.643	47.795	41.701	51.955	38.238	41.975	39.492	14.481	37.557	26.194	25.871	14.200	14.089	9.181	2.225	9.422	0.523	0.251	0.094	0.321	0.193	0.079
Pdensi_DN25906_c0_g1d429621	FC_3_3	MC_2_4	5.75395357745757	9202.17617172377	4603.96506265061	-10.6455288912635	0.851113464858104	-12.5077669791517	6.77007248095702e-36	2.8356554368871e-33	0.499	0.261	0.047	0.490	2.419	3.197	0.756	0.902	0.405	0.255	0.179	0.094	0.333	1.478	2.514	0.249	0.205	0.239	0.551	3.156	0.817	104.429	155.083	509.402	0.257	2.627	1.763
Pdensi_DN17434_c0_g1	FC_3_3	MC_2_4	849.863701543388	3.84859558810971	426.856148565749	7.85979674627129	0.628852618486037	12.4986308639276	7.59480224945067e-36	3.15643513953332e-33	1.296	8.980	4.672	13.249	19.878	10.383	20.018	21.370	39.714	29.193	25.315	26.501	2.417	11.795	4.417	4.810	10.170	5.225	4.583	0.637	6.616	0.105	0.069	0.143	0.000	0.032	0.084
Pdensi_DN9506_c0_g1d333058	FC_3_3	MC_2_4	2913.07709667102	13.5014270025243	1463.28926183677	7.70652830035776	0.616854893856627	12.4932595608927	8.12550689819509e-36	3.35102154871487e-33	264.574	160.658	70.288	129.145	143.519	101.484	125.751	119.314	107.591	89.190	126.354	59.884	119.470	154.570	73.754	62.117	87.851	23.103	26.098	6.157	9.953	0.546	0.502	0.139	0.777	0.408	0.027
Pdensi_DN16946_c0_g1	FC_3_3	MC_2_4	735.212613445713	5652.62005638255	3193.91633491413	-2.94254983958013	0.235693365914564	-12.4846527952202	9.05374258091343e-36	3.68224822325934e-33	22.008	19.712	21.680	27.520	28.146	36.195	32.114	22.293	32.994	21.913	24.038	24.330	29.563	28.156	24.638	22.208	11.624	11.790	17.436	12.672	21.089	173.396	148.127	168.012	27.319	41.914	44.985
Pdensi_DN73690_c0_g1	FC_3_3	MC_2_4	20.2269329915658	2423.39083281938	1221.80888290547	-6.90616224248688	0.553176932001784	-12.4845448950583	9.06602438718656e-36	3.68224822325934e-33	0.205	0.846	0.247	1.106	0.581	0.519	1.113	0.615	0.289	0.956	0.558	0.384	0.287	0.804	0.267	0.245	0.383	0.272	0.939	1.416	0.648	94.902	73.938	44.293	1.736	1.332	2.055
Pdensi_GG_58086_c0_g1	FC_3_3	MC_2_4	1.98136658761429	1103.61028379859	552.795825193101	-9.11994116754077	0.73055801596956	-12.4835276161295	9.18263373054104e-36	3.70156798643231e-33	0.468	0.318	0.118	0.557	0.044	0.000	0.045	0.037	0.067	0.079	0.052	0.064	6.875	0.075	0.256	0.083	22.280	32.677	51.727	4.615	2.143	51.229	24.616	22.067	0.000	0.298	0.000
Pdensi_DN20634_c0_g1	FC_3_3	MC_2_4	2.52074640926794	3066.63962886102	1534.58018763515	-10.2590031360795	0.823200457552996	-12.4623389624624	1.19804520854716e-35	4.79334311685365e-33	0.310	0.261	0.088	0.124	0.225	0.047	0.156	0.092	0.000	0.052	0.167	0.026	0.073	0.076	0.062	0.130	0.098	0.097	0.957	1.473	0.838	154.325	62.077	57.192	0.052	0.149	0.000
Pdensi_DN24504_c0_g1	FC_3_3	MC_2_4	0	21044.3368152878	10522.1684076439	-17.228644020191	1.38379823207166	-12.4502572852679	1.39395079825754e-35	5.53584327014676e-33	0.317	0.000	0.000	0.000	0.000	0.000	0.000	0.000	0.000	0.000	0.000	0.000	0.351	0.000	0.000	0.000	0.340	0.772	0.000	0.000	0.000	1103.402	495.597	286.965	0.000	0.000	0.000
Pdensi_DN21034_c2_g2	FC_3_3	MC_2_4	33.9310325585974	1178.50218436166	606.216608460128	-5.11719479963707	0.411052395422714	-12.4490085853282	1.4159305082992e-35	5.58178546628271e-33	4.024	2.478	2.176	4.417	12.393	11.762	5.064	2.875	2.091	1.010	0.944	1.290	5.946	10.718	9.794	2.381	1.697	1.284	2.197	45.247	7.813	25.991	39.555	35.336	1.846	2.772	3.106
Pdensi_DN12472_c0_g1d337998	FC_3_3	MC_2_4	35.1531674862452	318986.330754189	159510.741960837	-13.147175408185	1.05649465657167	-12.4441475651639	1.50482355043932e-35	5.88891277443088e-33	3.750	2.805	1.193	0.000	0.000	0.000	0.000	0.054	0.732	1.158	0.460	1.784	15.978	0.779	1.693	3.144	1.597	2.977	0.235	1.150	0.447	685.000	16262.470	9627.540	10.056	1.577	9.376
Pdensi_DN26298_c0_g1d76620	FC_3_3	MC_2_4	0.752970350541562	2659.95307590906	1330.3530231298	-11.80030411928	0.948484969932077	-12.4412136126153	1.56113751035611e-35	6.06501922773349e-33	0.100	0.000	0.050	0.126	0.000	0.000	0.110	0.000	0.059	0.059	0.000	0.000	0.167	0.000	0.056	0.000	0.000	0.062	0.283	0.692	0.394	80.547	81.611	68.396	0.000	0.000	0.000
Pdensi_DN17745_c0_g1	FC_3_3	MC_2_4	2.00010615360996	43232.1423291016	21617.0712176276	-14.4029500724933	1.1596552778858	-12.4200271814842	2.0349234632654e-35	7.84880227597466e-33	0.081	0.145	0.134	0.068	0.000	0.000	0.000	0.168	0.032	0.126	0.034	0.032	0.389	0.062	0.030	0.342	0.030	0.135	0.092	0.094	0.154	3218.767	454.980	318.787	0.126	0.000	0.194
Pdensi_DN21920_c1_g1	FC_3_3	MC_2_4	19.1059098947281	1507.74204039024	763.423975142484	-6.30157712407641	0.507757449573401	-12.4106049637888	2.28916562559499e-35	8.76635976321603e-33	0.436	0.202	0.319	1.829	2.704	2.949	2.629	1.326	0.910	0.599	0.568	0.665	1.575	2.070	2.402	1.152	1.274	5.709	4.037	3.838	1.664	26.261	49.518	52.264	3.994	8.418	4.276
Pdensi_DN19919_c1_g1d487645	FC_3_3	MC_2_4	2475.85143089301	149.920666601597	1312.88604874731	4.04026787369081	0.326400437597043	12.3782550766023	3.42712912144154e-35	1.30311116019748e-32	27.359	84.753	54.946	72.462	81.313	67.860	76.682	84.494	91.728	76.944	86.061	72.816	42.736	77.672	68.768	51.809	40.256	31.055	17.424	15.134	20.310	5.728	3.914	3.498	12.381	11.751	12.609
Pdensi_DN32006_c0_g1d144938	FC_3_3	MC_2_4	1589.89090311278	2.52701664833095	796.208959880557	9.57127631440419	0.774017959325661	12.3657031456258	4.00689589245916e-35	1.51282894001699e-32	16.705	20.216	22.856	50.612	36.013	22.888	56.899	56.312	60.006	45.336	53.615	53.115	9.547	17.756	11.144	29.018	7.922	3.072	2.997	0.489	3.335	0.020	0.041	0.150	0.042	0.015	0.000
Pdensi_DN17932_c1_g4	FC_3_3	MC_2_4	282.159386468231	5613.86716429371	2948.01327538097	-4.31456466414126	0.349355648142725	-12.3500641454596	4.8672604702633e-35	1.82481423491067e-32	0.535	5.956	3.850	5.487	6.145	5.078	5.439	6.612	8.302	7.019	11.149	8.783	2.118	6.327	3.177	1.498	9.063	4.813	35.009	11.038	82.426	162.035	185.971	137.942	0.230	0.562	0.213
Pdensi_DN13314_c0_g1d391439	FC_3_3	MC_2_4	76.746637044146	1985.68687025702	1031.21675365058	-4.69319714816067	0.380050981423558	-12.3488620673504	4.94052879126214e-35	1.83942062559679e-32	6.354	4.412	2.937	3.190	2.644	4.343	3.433	2.820	1.976	3.120	1.824	2.341	3.603	5.226	2.659	3.299	1.411	1.331	1.617	0.506	1.334	59.995	50.623	61.202	3.708	4.343	3.894
Pdensi_DN19072_c0_g3	FC_3_3	MC_2_4	1.70541689745023	2805.99690496941	1403.85116093343	-10.6686516429592	0.864297248505142	-12.3437297311907	5.26587921507459e-35	1.94703160246754e-32	0.041	0.030	0.273	0.051	0.000	0.029	0.030	0.000	0.080	0.016	0.017	0.131	0.229	0.000	0.093	0.075	0.061	0.207	0.799	1.765	14.481	44.123	112.179	81.947	0.000	0.000	0.181
Pdensi_GG_119031_c4_g1	FC_3_3	MC_2_4	2783.62501929448	48947.0369145451	25865.3309669198	-4.13621966360439	0.335134378016155	-12.3419736527447	5.38201912346857e-35	1.97634377579809e-32	48.493	57.407	41.182	138.334	221.166	162.115	163.811	108.233	113.805	96.583	95.867	71.638	127.507	185.713	158.324	94.100	86.625	68.495	77.033	217.241	82.913	1694.303	1459.004	1118.606	187.729	408.395	305.553
Pdensi_DN24215_c0_g1d71642	FC_3_3	MC_2_4	620.937996273152	12.5810038599929	316.759500066572	5.60851903654985	0.454898128321721	12.3291758909663	6.30886389706196e-35	2.3009327898856e-32	7.888	15.183	10.089	28.522	27.454	20.970	23.809	22.752	23.976	19.053	22.258	17.794	8.881	20.639	12.208	11.177	4.607	2.041	1.990	1.357	1.188	0.409	0.386	0.300	1.581	2.960	1.758
Pdensi_DN10352_c0_g1	FC_3_3	MC_2_4	75.2188880755104	5435.8486174602	2755.53375276786	-6.1757077391079	0.501647154609652	-12.3108596996098	7.91752885266016e-35	2.86812482687614e-32	4.004	1.777	3.940	4.719	6.074	7.171	4.913	3.192	2.928	2.820	2.341	1.977	5.376	4.363	7.555	3.567	2.542	3.898	5.063	5.550	4.451	222.707	177.678	79.429	2.242	6.622	2.210
Pdensi_GG_98911_c0_g1	FC_3_3	MC_2_4	266.195092298476	17167.8399501256	8717.01752121202	-6.01114711765461	0.489455268512168	-12.281300262488	1.14148772139866e-34	4.1072873293521e-32	0.413	1.120	0.000	21.960	49.742	53.661	21.292	21.910	13.030	11.965	5.741	7.544	15.606	46.359	29.623	2.405	19.967	3.275	5.710	6.461	2.969	731.520	438.738	345.406	0.000	0.000	0.000
Pdensi_DN35431_c0_g1d238732	FC_3_3	MC_2_4	97.9371035156882	7672.44716408163	3885.19213379866	-6.29192921055969	0.51234714884553	-12.2805976860363	1.15144446410598e-34	4.11549280360759e-32	3.622	1.227	1.323	3.209	1.410	5.300	4.516	3.025	4.816	4.038	3.237	1.969	2.101	2.593	1.644	2.222	1.161	0.445	2.776	2.803	1.784	184.994	176.150	295.365	25.211	26.252	23.291
Pdensi_GG_33888_c0_g1	FC_3_3	MC_2_4	149.96852062221	17579.4427254394	8864.70562303081	-6.87270266269483	0.560419880031859	-12.2634883371806	1.42242067327291e-34	5.05034699047554e-32	0.989	13.906	0.790	17.673	15.567	16.957	11.755	8.486	7.709	3.490	2.752	8.404	10.251	7.651	13.387	1.066	8.372	2.676	21.674	61.092	40.511	517.188	359.962	639.022	2183.219	2874.141	2624.824
Pdensi_DN12890_c0_g1	FC_3_3	MC_2_4	11.5966202731866	1663.09240564194	837.344512957565	-7.16251426536727	0.585698838470876	-12.2290054118375	2.17586432429444e-34	7.67464565910512e-32	0.799	0.747	1.451	0.436	0.208	1.606	0.304	0.289	1.299	0.284	0.307	0.534	0.771	1.037	1.989	0.314	0.229	0.651	0.551	0.847	0.894	82.596	37.259	28.462	0.000	0.195	0.083
Pdensi_DN22002_c1_g4	FC_3_3	MC_2_4	1366.91356781493	31.1135651460546	699.01356648049	5.49248813881065	0.451136814657563	12.1747726196536	4.23572846129098e-34	1.4842490849359e-31	21.613	38.007	26.872	43.815	38.913	29.707	46.402	55.336	58.379	40.885	49.137	40.211	18.709	30.622	19.142	26.107	8.848	6.405	2.543	2.025	4.244	0.710	0.678	1.233	0.311	0.271	0.393
Pdensi_DN9715_c0_g1	FC_3_3	MC_2_4	824.201214873409	7.99365524880243	416.097435061105	6.77470462390839	0.55692469909383	12.1644894452185	4.80439778894658e-34	1.67258557570645e-31	0.911	2.395	4.010	10.749	12.557	19.487	23.008	24.316	39.677	23.711	22.858	32.683	2.260	6.409	8.301	3.125	1.786	2.714	0.721	0.698	2.809	0.219	0.126	0.329	0.000	0.033	0.053
Pdensi_DN24604_c1_g1	FC_3_3	MC_2_4	44.5065888743497	1760.70669166973	902.606640272042	-5.30655817981909	0.436346103253525	-12.1613511390427	4.99260250976083e-34	1.72689289261811e-31	0.309	0.334	0.308	1.823	0.622	2.020	2.055	1.507	2.461	1.089	1.708	1.456	4.629	1.425	4.108	1.291	1.004	2.146	13.328	4.456	3.090	75.857	36.819	42.653	6.398	3.811	1.114
Pdensi_DN14453_c0_g1d342034	FC_3_3	MC_2_4	1982.74365969121	5.81236773796276	994.278013714589	8.33580468198376	0.685909368147155	12.1529243790637	5.53497293639951e-34	1.90222117973838e-31	43.586	144.463	70.877	54.903	49.841	63.432	90.686	57.244	57.241	56.901	89.197	41.489	30.130	87.715	65.250	23.504	36.028	17.609	19.283	5.105	8.514	0.212	0.239	0.072	1.435	0.278	1.508
Pdensi_DN34656_c0_g1d147086	FC_3_3	MC_2_4	2.93070313086236	38812.4129560744	19407.6718296026	-13.6873189445778	1.12901870390067	-12.1231994627628	7.95902325349199e-34	2.71787970502845e-31	0.573	0.326	0.000	0.000	0.000	0.000	0.000	0.175	0.000	0.039	0.042	0.199	1.458	0.039	0.189	0.304	0.074	0.379	0.191	0.000	1.156	3012.131	356.224	231.840	0.468	0.000	1.091
Pdensi_DN13117_c0_g1d51549	FC_3_3	MC_2_4	0	9317.78626276859	4658.8931313843	-16.0533049355963	1.32457980076853	-12.1195453277198	8.32195254979836e-34	2.81652793061739e-31	0.030	0.000	0.030	0.000	0.000	0.000	0.000	0.000	0.000	0.000	0.000	0.000	0.165	0.034	0.000	0.000	0.072	0.000	0.169	1.622	0.127	443.697	204.011	180.459	0.000	0.033	0.036
Pdensi_DN22612_c1_g1d426190	FC_3_3	MC_2_4	76.4129564863561	2643.99894040806	1360.20594844721	-5.11358251307662	0.421939193613211	-12.1192403798454	8.35297299103137e-34	2.81652793061739e-31	1.544	1.878	1.160	3.214	2.463	3.167	2.440	3.514	1.741	2.555	2.940	1.736	1.897	2.232	1.557	1.416	3.750	2.170	5.405	19.132	4.512	105.375	64.516	62.402	3.240	5.414	3.696
Pdensi_DN36051_c1_g1	FC_3_3	MC_2_4	9.4828414279883	640.553101674634	325.017971551311	-6.07930552342604	0.501903663875382	-12.1124948092339	9.06930267320219e-34	3.03895327636493e-31	0.380	0.120	0.153	0.774	1.059	1.517	1.232	0.453	0.500	0.336	0.341	0.214	1.141	0.705	1.405	0.404	0.609	3.993	1.408	1.471	0.910	18.020	14.498	22.632	1.487	2.430	1.992
Pdensi_DN22301_c1_g4	FC_3_3	MC_2_4	13.5779868608009	859.241698125981	436.409842493391	-5.98118042866138	0.493846419157778	-12.1114180373362	9.18916361227408e-34	3.05999148288727e-31	0.286	0.933	0.399	2.448	5.165	8.292	2.455	1.965	1.207	0.335	0.361	0.608	4.514	5.201	6.151	0.257	0.188	0.142	0.000	0.399	1.472	18.576	29.871	25.093	0.699	4.415	4.255
Pdensi_DN23014_c0_g1d128210	FC_3_3	MC_2_4	1571.01628994784	2.73837041446974	786.877330181157	9.13180690034832	0.75451918023573	12.1028161238994	1.02049245187799e-33	3.37726307546509e-31	12.914	13.732	7.816	21.980	19.109	14.833	33.853	35.208	44.971	39.827	68.808	40.796	14.532	14.642	11.714	6.592	3.380	1.282	2.399	0.463	0.767	0.066	0.122	0.068	3.996	1.530	1.447
Pdensi_DN22972_c0_g5	FC_3_3	MC_2_4	1401.39870877193	2.54659806655108	701.972653419242	9.17108582088911	0.757978279830729	12.0994045145162	1.06380038830172e-33	3.49898958392761e-31	28.330	28.954	24.665	28.423	36.521	51.818	43.820	68.621	70.810	37.619	57.320	38.464	18.211	26.731	21.577	37.475	12.604	9.702	6.792	1.072	5.024	0.082	0.017	0.112	0.151	0.618	0.297
Pdensi_DN18697_c0_g2	FC_3_3	MC_2_4	26.4935116533459	479.595838689219	253.044675171283	-4.17679808309336	0.346331281130335	-12.0601236754052	1.71525149582375e-33	5.60730356375602e-31	0.771	0.315	0.738	1.145	1.316	2.183	0.826	0.797	1.025	0.780	0.728	1.022	0.833	1.072	1.445	0.965	1.849	2.317	1.963	6.149	4.694	15.079	13.145	13.360	5.560	12.237	13.032
Pdensi_DN35960_c0_g1d87787	FC_3_3	MC_2_4	372.381141620282	8330.40247358225	4351.39180760127	-4.48345559685336	0.372441987713956	-12.0379971774202	2.24336085968425e-33	7.28929125880313e-31	26.106	10.092	9.200	27.136	31.837	53.559	32.099	16.019	17.236	10.606	13.068	11.898	24.197	26.937	30.204	12.594	19.385	36.537	51.087	16.820	10.614	265.164	165.413	290.567	12.201	14.569	5.705
Pdensi_DN15140_c0_g1d214056	FC_3_3	MC_2_4	11.4532832307745	2695.4957777544	1353.47453049259	-7.87977740184309	0.656286645144027	-12.0066093987236	3.28019994841694e-33	1.0594057821354e-30	0.034	0.036	0.067	0.883	1.207	0.901	2.456	1.254	1.097	0.392	0.381	0.317	1.154	1.848	0.904	0.091	0.406	0.335	0.684	25.707	2.348	150.647	56.941	35.106	0.518	0.038	0.040
Pdensi_DN23538_c1_g6	FC_3_3	MC_2_4	1690.94413045331	1.61804301236177	846.281086732834	10.0407059255621	0.836856281205249	11.9981245896863	3.6343839162105e-33	1.16676781377122e-30	18.755	29.095	31.341	61.424	45.067	26.149	57.125	53.368	59.641	49.960	62.460	48.616	9.998	17.459	6.240	48.611	33.467	23.891	20.663	0.531	11.390	0.068	0.019	0.031	3.681	1.231	1.114
Pdensi_DN35447_c0_g1d314473	FC_3_3	MC_2_4	0	4703.1217558187	2351.56087790935	-15.0669573757038	1.25595535302013	-11.9964116076842	3.71036990676061e-33	1.18407179649498e-30	0.000	0.000	0.000	0.000	0.000	0.000	0.000	0.000	0.046	0.000	0.000	0.000	0.130	0.000	0.000	0.000	0.000	0.000	0.044	3.215	1.003	174.086	122.092	115.348	0.000	0.000	0.047
Pdensi_DN38567_c0_g1	FC_3_3	MC_2_4	56.7096116058693	1220.3830897385	638.546350672186	-4.42794772327259	0.36939693863767	-11.9869637783215	4.15870723778567e-33	1.31929450378345e-30	0.000	0.408	0.126	0.796	1.066	3.430	1.117	3.685	1.041	1.480	1.747	2.222	0.420	2.465	1.262	0.563	1.086	0.615	3.062	2.185	1.260	41.718	39.542	25.276	0.000	0.282	0.000
Pdensi_DN15699_c0_g1d9643	FC_3_3	MC_2_4	38.0481484072021	5931.30332485656	2984.67573663188	-7.28460752632534	0.608763329259317	-11.966239055806	5.33945247074758e-33	1.68390626655406e-30	0.493	0.953	0.906	2.468	5.225	15.848	3.141	2.248	2.702	1.150	1.304	1.166	5.326	5.144	13.479	0.825	1.603	2.810	47.052	16.873	63.884	308.575	70.030	150.449	63.157	73.928	113.266
Pdensi_DN19857_c0_g1d535376	FC_3_3	MC_2_4	10.312164426191	243193.872530828	121602.092347627	-14.5244101068705	1.21410083581722	-11.9631003277368	5.54521696743998e-33	1.73857144605473e-30	0.071	0.063	0.000	0.000	0.000	0.116	0.000	0.433	0.188	0.492	0.000	0.506	0.430	0.062	0.120	0.110	0.000	0.133	0.666	0.393	0.206	16022.471	3637.323	2536.148	0.665	0.120	0.553
Pdensi_DN37390_c0_g1	FC_3_3	MC_2_4	35.8547065205142	1199.59577082979	617.725238675152	-5.06425343909836	0.424768126740915	-11.922395114611	9.04697100313793e-33	2.81997242087927e-30	0.056	0.165	0.056	1.463	4.979	5.990	1.963	2.452	1.762	0.866	1.465	1.079	1.273	3.742	5.587	0.368	0.914	0.212	0.352	0.504	0.280	28.995	34.504	39.376	0.000	0.016	0.050
Pdensi_GG_54134_c0_g1	FC_3_3	MC_2_4	4.46471340892295	1887.27545256058	945.870082984753	-8.72295108549489	0.733561593974857	-11.8912319798927	1.31453122301525e-32	4.07375505546338e-30	0.035	0.025	0.151	0.146	0.126	0.249	0.139	0.109	0.217	0.177	0.088	0.138	0.065	0.067	0.144	0.042	1.499	2.895	40.527	3.263	36.156	23.662	80.001	55.843	0.000	0.078	0.028
Pdensi_DN24466_c0_g3	FC_3_3	MC_2_4	14.3061980281935	3134.16452632369	1574.23536217594	-7.77783637129452	0.654619970974157	-11.8814529286666	1.47776192216923e-32	4.55329022604938e-30	1.923	5.423	1.779	4.789	31.888	2.762	1.928	1.299	0.451	0.696	0.490	0.142	13.824	14.345	2.712	0.367	0.150	0.014	0.050	0.726	0.064	110.545	102.439	61.120	0.023	0.000	0.000
Pdensi_DN23877_c0_g1d224774	FC_3_3	MC_2_4	31.5396297053567	1247.29860135561	639.419115530486	-5.30637595105342	0.446885309874677	-11.8741337739241	1.61296145098333e-32	4.94146870123253e-30	0.945	1.022	3.162	4.353	0.383	0.677	0.692	0.660	1.122	0.741	1.183	1.109	0.347	1.088	0.347	0.843	1.007	4.198	0.695	1.473	2.706	49.913	36.573	23.320	2.303	0.705	1.141
Pdensi_DN20133_c0_g2	FC_3_3	MC_2_4	0	4449.42233214986	2224.71116607493	-14.9870008646932	1.26287508412817	-11.8673660230137	1.74887457234483e-32	5.32740979813199e-30	0.000	0.000	0.000	0.000	0.000	0.000	0.000	0.000	0.000	0.000	0.000	0.000	0.000	0.000	0.000	0.000	0.000	0.000	0.000	0.000	0.000	157.862	134.227	96.865	0.000	0.000	0.103
Pdensi_DN15403_c0_g1d54328	FC_3_3	MC_2_4	3.98609797469912	1100.13501364244	552.060555808571	-8.11122807763416	0.683638714233971	-11.8647875094712	1.80359814320635e-32	5.46306820631197e-30	0.114	0.274	0.085	0.107	0.204	0.122	0.155	0.177	0.066	0.066	0.179	0.134	0.157	0.326	0.032	0.103	0.219	0.142	0.097	6.159	0.405	54.142	20.966	22.863	0.000	0.382	0.442
Pdensi_DN25560_c0_g1d193354	FC_3_3	MC_2_4	147.290016069553	4421.59362047899	2284.44181827427	-4.90799357356288	0.41380442464289	-11.8606599670809	1.89475718810982e-32	5.70694478236696e-30	8.501	5.836	3.563	9.787	9.238	9.425	6.481	4.752	6.536	4.384	6.051	3.549	6.598	7.226	5.005	5.623	7.026	6.188	41.514	17.599	10.738	108.530	126.595	144.259	8.333	19.531	19.540
Pdensi_DN21448_c0_g1d18913	FC_3_3	MC_2_4	608.963079183377	11102.0411869245	5855.50213305394	-4.18836410410695	0.353355377280875	-11.8531211731857	2.07322305485541e-32	6.20959260558452e-30	33.215	24.083	5.949	47.262	60.512	62.540	29.121	31.017	24.140	19.568	22.326	15.956	30.015	49.941	24.797	15.809	10.653	2.166	14.021	29.602	9.519	376.592	245.710	342.884	64.238	139.351	84.076
Pdensi_DN44955_c0_g1d95956	FC_3_3	MC_2_4	4.14665935329268	4859.57363179912	2431.86014557621	-10.1874384092413	0.859635169471044	-11.850886016576	2.12927491555289e-32	6.34204533597429e-30	0.000	0.000	0.000	0.000	0.000	0.000	0.000	0.000	0.000	0.136	0.000	0.273	0.000	0.000	0.000	0.000	0.000	0.283	0.000	0.134	0.331	209.459	117.816	101.886	0.174	0.000	0.000
Pdensi_DN20270_c0_g3d290192	FC_3_3	MC_2_4	5.88325583138098	1549.08216911706	777.482712474222	-8.03524170640094	0.678205112485026	-11.8478046810335	2.20902176985022e-32	6.54322011861766e-30	57.694	12.328	40.775	8.340	0.101	0.833	0.258	0.070	0.256	0.138	0.085	0.341	33.161	0.116	0.533	62.257	40.548	46.173	34.847	54.196	55.234	71.172	41.960	24.451	0.000	0.000	0.000
Pdensi_DN7585_c0_g1d207735	FC_3_3	MC_2_4	33.3915731929117	1919.58209974945	976.486836471183	-5.84393545604831	0.494443865752366	-11.8192091374335	3.10594647119173e-32	9.14940154725288e-30	1.228	0.560	0.425	1.452	3.465	5.815	2.140	1.717	2.209	0.820	1.006	1.401	1.608	2.651	4.353	0.508	0.851	0.658	14.038	1.677	11.227	43.442	42.139	78.208	0.148	0.881	1.136
Pdensi_DN18628_c0_g1d59396	FC_3_3	MC_2_4	7.78364453785927	15758.8269646545	7883.3053045962	-10.9857544885489	0.933104583355683	-11.7733367561451	5.3563156516609e-32	1.56922486903003e-29	0.020	0.108	0.159	0.100	0.024	0.536	0.109	0.062	0.047	0.280	0.354	0.095	0.266	0.322	0.270	0.036	0.022	2.290	0.114	0.186	1.832	1095.372	223.647	126.993	0.187	0.270	0.072
Pdensi_DN34348_c0_g1d506925	FC_3_3	MC_2_4	0	3583.70974155854	1791.85487077927	-14.6747279740114	1.24695411457517	-11.7684586806236	5.67519162706293e-32	1.65360896033546e-29	0.000	0.000	0.297	0.000	0.000	0.000	0.000	0.000	0.000	0.000	0.000	0.000	0.000	0.000	0.000	0.000	0.000	0.000	0.597	0.000	0.000	106.874	108.539	94.958	0.000	0.000	0.000
Pdensi_DN53360_c0_g1	FC_3_3	MC_2_4	7.43911567909786	1939.21993437547	973.329525027284	-8.02555070681696	0.682268570717583	-11.7630373891853	6.05173022768325e-32	1.75379141998261e-29	0.061	0.065	1.476	1.671	0.218	0.098	0.430	0.189	0.142	0.318	0.153	0.251	0.202	0.174	0.034	2.081	5.639	2.389	10.043	155.175	91.407	26.387	79.229	58.489	0.000	0.000	0.000
Pdensi_GG_30969_c0_g1	FC_3_3	MC_2_4	4021.85503106045	233.499850023969	2127.67744054221	4.10637191727228	0.349277129816011	11.7567729654541	6.51781047314492e-32	1.87870630589634e-29	100.699	138.992	61.961	127.299	146.196	118.714	115.390	116.820	134.152	139.988	105.121	139.353	97.111	123.796	95.788	87.684	79.176	55.304	77.790	58.747	76.899	8.772	5.021	6.656	93.452	67.176	61.348
Pdensi_DN15302_c0_g1d525563	FC_3_3	MC_2_4	584.901122162719	65759.0516321844	33171.9763771735	-6.81285378645949	0.581586306132464	-11.714261004123	1.07726451300386e-31	3.08852311955486e-29	3.328	28.209	1.040	53.421	45.409	64.951	27.324	25.499	23.776	11.042	25.837	19.160	23.990	29.723	41.153	2.398	21.578	8.577	86.183	200.199	111.428	1256.097	1433.742	2887.620	5916.402	7801.838	5819.507
Pdensi_DN18170_c0_g2	FC_3_3	MC_2_4	20.8020380833003	2166.88899271803	1093.84551540066	-6.70443665785355	0.572677638332199	-11.7071738253632	1.17118678937878e-31	3.3399381563279e-29	0.501	0.382	0.158	2.049	1.335	3.880	2.452	0.706	0.575	0.578	1.032	0.377	2.015	4.920	3.389	0.226	0.803	0.656	1.010	1.029	0.357	45.968	64.867	74.175	0.247	5.071	0.790
Pdensi_DN18118_c2_g4	FC_3_3	MC_2_4	28.0728158445654	2220.05121259765	1124.06201422111	-6.30490075523348	0.53947284450316	-11.6871512986722	1.48276994606514e-31	4.20612408033811e-29	1.287	1.289	0.469	1.582	2.207	5.279	2.333	1.999	0.924	1.100	0.702	0.863	2.684	3.883	3.347	0.310	0.307	0.565	24.039	0.398	10.347	41.468	54.475	92.425	0.466	1.609	1.309
Pdensi_DN19147_c0_g1d406649	FC_3_3	MC_2_4	130.473872510609	4089.48100916794	2109.97744083927	-4.96976493432082	0.425374980689464	-11.6832563266077	1.55232542164565e-31	4.38025383319413e-29	1.113	0.336	1.098	6.823	2.186	6.202	11.472	4.897	5.560	4.011	3.872	4.602	3.031	1.183	2.514	5.894	2.563	3.346	7.632	10.550	7.241	122.774	74.447	155.535	0.000	0.034	0.037
Pdensi_DN38997_c0_g1d571459	FC_3_3	MC_2_4	163.020613989119	8244.60103879761	4203.81082639337	-5.66026380579003	0.48512461572201	-11.6676491407592	1.86505932446993e-31	5.23515317082756e-29	5.856	6.527	3.519	15.479	30.156	56.448	13.234	11.636	8.821	4.696	5.579	5.284	18.101	36.643	36.968	4.183	5.161	2.225	4.872	21.495	7.118	133.836	277.386	287.712	2.080	11.502	6.361
Pdensi_DN9713_c0_g1d266058	FC_3_3	MC_2_4	1341.1803640291	1.6376244305819	671.408994229839	9.43409691730531	0.809791216936824	11.6500361080618	2.29361617627965e-31	6.40456479473338e-29	37.805	53.267	45.919	59.624	78.103	60.270	67.461	59.977	76.580	38.975	49.392	39.465	54.947	58.217	58.651	24.753	9.721	6.536	2.458	0.879	1.718	0.111	0.018	0.000	0.000	0.000	0.000
Pdensi_GG_34298_c0_g1	FC_3_3	MC_2_4	36.9271283705399	30206.2914154745	15121.6092719225	-9.67663623415029	0.831925271065489	-11.6316171304148	2.84653240239622e-31	7.90731304091546e-29	0.000	0.000	0.000	0.000	0.345	1.840	3.131	0.893	1.353	0.335	2.499	0.667	0.942	4.906	0.943	0.254	0.911	0.000	0.000	19.682	0.408	1194.440	1036.173	431.102	0.000	0.000	0.000
Pdensi_DN79500_c0_g1	FC_3_3	MC_2_4	10936.8696647687	23.9681207186582	5480.41889274367	8.81045256732575	0.757938043123183	11.6242384813159	3.10348432853104e-31	8.57665491265643e-29	338.859	355.763	357.742	401.984	459.618	285.718	388.905	424.662	529.511	286.853	413.636	344.493	225.691	315.240	196.994	554.908	365.037	271.641	212.532	91.976	212.692	1.619	0.216	0.356	0.000	0.199	0.000
Pdensi_DN10640_c0_g1d334753	FC_3_3	MC_2_4	19.7965623860973	2019.30688801175	1019.55172519892	-6.67413231821366	0.577680763024152	-11.5533227786133	7.10204965604421e-31	1.95262660620256e-28	0.790	0.517	0.455	1.865	3.299	3.866	2.019	0.959	0.676	0.588	0.922	0.352	1.786	4.540	6.230	1.753	2.363	3.351	2.900	9.238	5.236	40.549	61.122	70.422	10.229	14.743	8.319
Pdensi_DN42252_c0_g1d320449	FC_3_3	MC_2_4	0	10838.4549468903	5419.22747344513	-16.2713362653847	1.41051807707716	-11.5357162235749	8.7158714918109e-31	2.38410213413499e-28	0.000	0.000	0.000	0.000	0.117	0.000	0.107	0.101	0.114	0.000	0.000	0.000	0.000	0.112	0.000	0.087	0.525	0.119	0.323	1.908	0.138	140.772	496.267	280.890	0.000	0.000	0.000
Pdensi_DN24936_c1_g6	FC_3_3	MC_2_4	7.50306961422034	6489.40961839496	3248.45634400459	-9.75834079459048	0.846012281473198	-11.534514342508	8.83845592796959e-31	2.40536110490474e-28	1.541	1.392	0.915	1.397	0.775	0.145	0.535	0.162	0.312	0.365	0.205	0.132	0.634	0.829	0.150	0.562	0.271	0.196	0.249	0.311	0.064	406.678	124.500	58.993	0.000	0.050	0.027
Pdensi_DN10101_c0_g1d333969	FC_3_3	MC_2_4	7.16779122240866	2119.68783095589	1063.42781108915	-8.20652978896819	0.711506383011347	-11.534021317188	8.8892350829243e-31	2.40696242677182e-28	0.687	0.035	0.130	0.205	0.000	0.140	0.122	0.237	0.043	0.130	0.235	0.309	0.109	0.168	0.000	0.503	0.405	0.204	1.260	1.290	0.934	27.289	97.888	54.354	1.262	0.206	0.708
Pdensi_DN23256_c0_g1	FC_3_3	MC_2_4	76.5432905855505	3010.07960258649	1543.31144658602	-5.29645607882189	0.459460172719506	-11.527562982168	9.58177342344661e-31	2.58144531935298e-28	0.649	1.431	1.996	1.969	2.453	3.447	1.878	2.615	3.735	1.940	1.624	3.865	0.406	1.467	1.338	0.929	3.407	11.828	1.670	6.246	2.816	89.592	72.555	97.918	0.270	1.379	1.258
Pdensi_DN17857_c0_g1d352278	FC_3_3	MC_2_4	795.342276358826	31.2526053904056	413.297440874616	4.64445328874186	0.403708582178398	11.5044700404449	1.25256371918842e-30	3.35768493384244e-28	9.873	20.706	14.116	25.560	26.979	21.135	29.511	22.005	23.595	25.581	26.951	23.191	10.507	20.528	13.222	11.059	6.772	6.558	6.112	3.772	5.836	1.177	0.967	0.618	1.434	0.969	0.780
Pdensi_DN19799_c1_g2	FC_3_3	MC_2_4	203.763467787385	4119.91405717977	2161.83876248358	-4.33769625432308	0.377274269860025	-11.4974611333353	1.35852854294362e-30	3.62362143148438e-28	11.521	6.354	2.831	13.658	9.295	11.127	9.818	6.780	6.800	7.911	6.136	5.251	7.605	9.430	6.132	5.790	9.886	8.418	28.632	78.218	39.152	103.581	127.926	122.697	19.024	51.367	21.182
Pdensi_DN25952_c2_g1	FC_3_3	MC_2_4	0	14757.8758694182	7378.93793470912	-16.716678598684	1.4559449025346	-11.4816697868049	1.63099817133301e-30	4.328846780182e-28	0.102	0.220	0.000	0.129	0.246	0.000	0.169	0.266	0.060	0.000	0.000	0.000	0.626	0.235	0.115	0.046	0.505	0.064	0.115	1.249	0.146	219.472	801.699	236.606	0.078	0.115	0.368
Pdensi_DN19842_c0_g1d360987	FC_3_3	MC_2_4	1.50434592723679	2098.46287449743	1049.98361021233	-10.4539504922974	0.910778333170647	-11.4780403876151	1.70091902425361e-30	4.49218579543392e-28	0.015	0.000	0.000	0.036	0.000	0.131	0.069	0.155	0.101	0.052	0.073	0.017	0.016	0.017	0.126	0.000	5.920	12.479	1.401	4.621	5.336	35.657	38.913	102.591	0.203	0.197	1.312
Pdensi_DN45663_c0_g1	FC_3_3	MC_2_4	5.29256247941514	12905.9538643687	6455.62321342406	-11.2556890887319	0.981662340373733	-11.4659477355999	1.95606382094756e-30	5.14070831531674e-28	0.405	0.292	0.000	0.000	0.000	0.000	0.150	0.283	0.000	0.318	0.171	0.000	0.000	0.156	0.000	0.000	0.000	0.330	1.195	0.469	0.967	220.090	413.363	461.519	0.808	0.455	0.813
Pdensi_DN20485_c0_g1	FC_3_3	MC_2_4	18.6819979286771	3993.84404697286	2006.26302245077	-7.74070799347589	0.675520016694414	-11.4588876749415	2.1222279509257e-30	5.55019546990144e-28	0.452	0.541	0.326	2.453	6.202	7.636	4.153	2.813	1.990	0.809	0.492	0.459	4.986	7.170	5.597	1.130	0.343	1.079	0.282	2.481	0.180	232.565	64.975	62.777	4.014	4.042	1.825
Pdensi_DN1581_c0_g1	FC_3_3	MC_2_4	131.049375322504	1592.52039534303	861.784885332769	-3.60307820760363	0.31453092120771	-11.4554022026478	2.2093531242189e-30	5.74247101807207e-28	5.857	5.726	4.695	5.701	5.057	6.312	4.209	3.791	5.873	4.656	3.530	4.330	6.254	7.311	5.473	5.638	4.753	4.984	6.786	9.048	11.675	55.593	38.456	44.741	10.521	24.062	20.776
Pdensi_DN1883_c0_g1d325525	FC_3_3	MC_2_4	2.24639149295021	3717.62062766515	1859.93350957905	-10.6958112577754	0.933716408477612	-11.4550961733815	2.2171702772479e-30	5.74247101807207e-28	0.000	0.065	0.060	0.229	0.213	0.064	0.413	0.198	0.210	0.083	0.077	0.057	0.101	0.140	0.054	0.000	3.458	4.679	44.539	8.055	45.817	33.576	201.723	78.435	0.141	0.000	0.000
Pdensi_DN85610_c0_g1	FC_3_3	MC_2_4	0	17469.6721070422	8734.83605352112	-16.9600611158436	1.48173451788441	-11.4460862665593	2.46003548580142e-30	6.34085973558997e-28	0.000	0.000	0.000	0.000	0.000	0.401	0.000	0.000	0.000	0.000	0.000	0.000	0.410	0.000	0.000	0.000	0.000	0.000	0.000	0.000	0.000	860.808	577.310	124.837	0.000	0.000	0.000
Pdensi_DN41308_c0_g1d319738	FC_3_3	MC_2_4	0	3474.77560756835	1737.38780378417	-14.6303083053875	1.28291072926145	-11.4039955950871	3.99360006342578e-30	1.02444440287295e-27	0.201	0.000	0.000	0.000	0.000	0.000	0.000	0.000	0.000	0.000	0.000	0.000	0.045	0.000	0.045	0.000	0.000	0.050	0.499	1.492	0.746	144.539	81.958	79.530	0.000	0.000	0.000
Pdensi_DN30813_c0_g1d371414	FC_3_3	MC_2_4	5130.22661456169	0	2565.11330728084	14.4458564946908	1.26678852236022	11.4035265079414	4.0151832118372e-30	1.02507627398204e-27	6.323	99.420	51.218	35.623	87.537	99.735	197.989	169.426	179.694	191.838	150.302	145.295	33.279	128.588	85.054	18.165	13.555	8.668	9.916	2.134	3.032	0.000	0.000	0.000	0.000	0.000	0.000
Pdensi_DN18627_c0_g1d13791	FC_3_3	MC_2_4	2014.69347946294	17.2136769024714	1015.95357818271	6.89253034022432	0.604858410531714	11.3952789945754	4.414137591924e-30	1.1215884299328e-27	6.908	34.816	10.621	115.130	110.152	62.562	110.227	105.072	111.560	55.541	89.546	45.914	14.262	60.960	24.327	11.586	9.665	7.828	2.507	1.128	2.888	0.630	0.225	0.640	1.505	0.677	0.660
Pdensi_DN18206_c0_g1	FC_3_3	MC_2_4	1909.57268536757	1.43637289291111	955.504529130241	10.235838413919	0.899099455088715	11.384545231327	4.99280308702418e-30	1.26056758999349e-27	12.107	33.194	13.953	47.149	37.212	17.155	49.993	85.149	81.808	44.653	80.082	57.684	17.534	20.039	8.180	10.073	27.582	11.109	11.189	7.149	11.038	0.034	0.084	0.000	0.036	0.000	0.000
Pdensi_GG_36088_c0_g1	FC_3_3	MC_2_4	2.76240651513333	1303.56905342563	653.16572997038	-8.88959000977086	0.780865505514492	-11.3842780184198	5.00813042860154e-30	1.26056758999349e-27	0.114	0.061	0.000	0.214	0.342	1.313	1.061	0.173	0.036	0.133	0.098	0.034	0.221	0.196	0.576	0.000	0.063	0.036	1.685	0.132	0.041	22.195	36.318	51.910	0.044	2.077	0.205
Pdensi_DN19506_c0_g3	FC_3_3	MC_2_4	3081.87969455232	17.5127343305804	1549.69621444145	7.43703327920897	0.654818087659617	11.3574035588871	6.81397815072997e-30	1.70709257287423e-27	6.112	39.478	122.734	26.356	35.732	98.896	89.563	47.921	104.967	133.239	50.949	110.043	26.399	32.758	56.578	32.461	16.963	21.841	50.980	20.399	9.227	0.444	0.825	0.273	3.502	1.991	1.709
Pdensi_DN19631_c0_g3d287514	FC_3_3	MC_2_4	0	7942.99681153902	3971.49840576951	-15.8230159974199	1.39361110958162	-11.353968039312	7.08717498777806e-30	1.76727773311509e-27	0.000	0.000	0.000	0.000	0.000	0.000	0.000	0.000	0.059	0.000	0.000	0.000	0.113	0.000	0.000	0.000	0.055	0.063	0.342	0.000	1.739	414.733	196.262	100.889	0.000	0.000	0.000
Pdensi_DN13684_c0_g1	FC_3_3	MC_2_4	375.366432660503	7262.83782015594	3819.10212640822	-4.27437736885547	0.376542672872834	-11.3516413325589	7.2783438288528e-30	1.80654559118651e-27	1.431	2.876	1.972	8.241	10.716	12.091	8.225	7.279	8.239	13.621	12.834	9.072	5.497	10.042	8.668	2.810	4.600	2.935	4.518	45.484	25.330	232.842	237.874	161.183	27.452	49.695	48.954
Pdensi_DN17909_c0_g1d476153	FC_3_3	MC_2_4	2607.46321583981	12.2953662552562	1309.87929104753	7.67404718457183	0.676184224691409	11.3490479433679	7.49745980203826e-30	1.84674071447556e-27	47.855	137.468	91.058	132.237	128.763	128.166	134.190	104.760	124.748	77.326	99.283	71.428	40.665	115.992	72.244	50.175	42.538	41.232	45.272	9.558	34.916	0.773	0.178	0.130	1.144	0.795	1.024
Pdensi_DN23422_c0_g1d548261	FC_3_3	MC_2_4	49.7382661201992	644.251083331771	346.994674725985	-3.69453730905789	0.325541118453874	-11.3489113959082	7.50917642653224e-30	1.84674071447556e-27	0.682	1.130	1.921	2.847	8.242	13.749	3.006	2.535	3.979	1.459	1.325	1.983	3.717	6.030	12.123	1.746	2.754	3.378	1.516	0.857	3.653	21.269	17.444	17.301	0.352	0.446	0.238
Pdensi_DN23776_c0_g1	FC_3_3	MC_2_4	2155.45413406377	6.57883409092153	1081.01648407735	8.25826290777061	0.727819189965619	11.3465858301438	7.71153764006501e-30	1.88784779678906e-27	8.831	22.855	18.347	3.145	17.244	12.961	28.119	99.135	133.595	52.099	90.011	63.601	7.557	25.347	15.617	7.227	9.331	4.483	4.827	2.738	1.925	0.281	0.321	0.000	17.016	32.247	21.393
Pdensi_DN21407_c0_g1	FC_3_3	MC_2_4	148.883749709246	3467.19988147192	1808.04181559058	-4.54152463899119	0.401063583092435	-11.3237023515657	1.00150971578025e-29	2.44063365418757e-27	2.092	0.219	0.863	10.010	1.850	3.583	12.930	3.917	4.884	6.158	4.035	3.900	3.552	0.907	1.375	13.158	3.898	4.229	15.447	11.155	8.896	108.960	79.988	111.350	0.000	0.000	0.036
Pdensi_DN39164_c0_g1d150905	FC_3_3	MC_2_4	12.1438148760078	2991.56446458158	1501.8541397288	-7.94382693501004	0.70213179861436	-11.3138686364682	1.12038236367997e-29	2.71796650063232e-27	2.109	1.629	43.345	10.945	0.119	6.124	3.095	0.205	0.154	0.308	0.415	0.468	0.329	0.151	2.293	35.892	16.383	10.872	7.396	15.624	6.967	64.437	36.546	152.886	0.000	0.111	0.000
Pdensi_GG_74017_c0_g1	FC_3_3	MC_2_4	4475.85858947346	226.613171146213	2351.23588030984	4.30110529540858	0.380659407646642	11.2990910220751	1.32583193120038e-29	3.20188411384893e-27	86.615	85.217	52.795	115.753	127.560	103.402	139.257	125.623	129.757	150.499	156.503	117.940	95.400	145.986	69.800	45.858	24.025	16.927	19.339	15.714	21.744	6.683	8.138	4.845	24.089	32.867	37.000
Pdensi_GG_2931_c0_g1	FC_3_3	MC_2_4	38.383585887078	20729.6092348479	10383.9964103675	-9.07717791235069	0.804075073331186	-11.2889681740102	1.48772878123887e-29	3.57675350441972e-27	1.508	0.000	0.000	7.603	2.754	15.451	14.527	1.187	1.801	1.781	0.947	0.885	2.492	7.392	4.999	0.000	1.210	0.458	5.022	3.481	0.542	154.096	563.207	1009.894	0.000	1.273	0.000
Pdensi_DN19603_c0_g1d218830	FC_3_3	MC_2_4	117.178255737461	2340.57175845135	1228.8750070944	-4.31971588183661	0.383010353741722	-11.2783266552359	1.67909443776774e-29	4.01880759339473e-27	8.291	2.627	1.948	7.075	6.526	10.258	6.607	3.862	5.048	3.969	3.752	3.422	6.359	6.014	6.846	2.404	2.087	1.947	5.875	35.122	23.771	58.398	57.566	84.718	12.683	25.241	21.688
Pdensi_DN20723_c1_g1	FC_3_3	MC_2_4	3678.96754909162	40039.1735254763	21859.070537284	-3.44404776380051	0.305522855529152	-11.2726354230867	1.79126684178514e-29	4.26248028684295e-27	93.037	98.184	73.600	167.260	203.949	187.451	168.770	138.505	128.271	123.360	129.818	96.057	125.397	185.459	152.067	96.116	77.650	54.407	94.749	121.061	102.212	1218.196	1097.351	1152.029	235.098	380.624	293.985
Pdensi_DN21431_c0_g1	FC_3_3	MC_2_4	493.261088388503	18.2488939981351	255.754991193319	4.7508161671882	0.421456961714529	11.2723637257323	1.79680403041521e-29	4.26248028684295e-27	5.080	8.328	8.310	17.569	24.061	19.952	15.925	17.673	20.904	13.781	16.008	17.479	6.566	14.239	13.117	7.168	3.800	2.576	2.498	2.006	3.355	0.704	0.419	0.509	0.163	0.332	0.531
Pdensi_DN29248_c0_g1d502432	FC_3_3	MC_2_4	34.3457353598025	3425.72387762873	1730.03480649426	-6.64014948314102	0.589539961326977	-11.2632729224918	1.9921961542791e-29	4.7051811638487e-27	0.614	0.388	0.179	3.350	3.249	5.783	4.973	2.024	1.982	0.970	1.274	1.024	1.322	2.942	3.726	0.619	0.555	0.586	1.717	7.587	1.444	47.909	95.518	145.273	0.056	0.202	0.000
Pdensi_DN27698_c0_g1d561255	FC_3_3	MC_2_4	24.4434068090701	1207.75348738093	616.098447095001	-5.62576627265564	0.49959412739969	-11.2606733428531	2.05184901519973e-29	4.82481496718873e-27	0.000	0.360	0.334	0.000	0.000	0.718	0.367	0.349	0.397	0.393	0.836	1.147	0.332	0.000	0.368	1.192	1.780	1.925	2.582	4.999	0.939	36.419	40.172	28.153	0.000	0.374	0.000
Pdensi_DN22397_c0_g3d423828	FC_3_3	MC_2_4	454.801031234774	8.38667913439189	231.593855184583	5.80221832426721	0.515388203325085	11.2579571803032	2.11607096073313e-29	4.9541009789426e-27	6.048	15.728	10.744	8.961	13.698	17.836	10.792	19.476	17.384	15.001	14.124	14.243	9.898	18.039	15.734	8.618	8.977	6.727	5.383	4.271	7.289	0.266	0.156	0.310	0.931	1.452	2.128
Pdensi_DN9933_c0_g1d172540	FC_3_3	MC_2_4	532.885984731313	14.8216586642088	273.853821697761	5.14506214156651	0.457419944605589	11.2480056942048	2.36887659788539e-29	5.52185134967084e-27	4.485	9.862	7.282	20.840	13.172	11.874	19.027	13.354	14.489	17.151	14.937	18.930	4.253	10.514	6.335	8.132	4.162	4.035	3.756	2.084	3.480	0.417	0.552	0.315	1.265	0.401	0.322
Pdensi_GG_34823_c0_g1	FC_3_3	MC_2_4	0.491055448866238	14146.8745202419	7073.68278784538	-14.8023039670775	1.31627887214982	-11.2455683064347	2.43523201299929e-29	5.6519521174429e-27	0.019	0.000	0.000	0.000	0.000	0.041	0.000	0.000	0.022	0.022	0.000	0.023	0.380	0.131	0.021	0.000	0.042	0.359	1.715	18.943	3.592	162.036	785.678	251.607	44.515	22.552	7.504
Pdensi_DN10560_c0_g1d386863	FC_3_3	MC_2_4	43.7116319443023	2210.89056052165	1127.30109623298	-5.65943260113133	0.503887396978062	-11.231542275263	2.85451904129749e-29	6.59652281728803e-27	0.346	0.186	0.517	4.575	10.970	11.609	4.444	2.943	3.517	1.553	0.801	1.839	2.885	6.768	6.720	0.883	3.341	1.288	0.389	3.552	0.990	48.294	60.030	80.428	0.353	0.453	1.453
Pdensi_DN36948_c0_g1d439380	FC_3_3	MC_2_4	4.37731513029786	48800.5017823947	24402.4395487625	-13.4400791915039	1.19782254992652	-11.2204259239638	3.23707601655264e-29	7.44847023499728e-27	0.439	0.079	0.000	0.000	0.000	0.000	0.000	0.000	0.172	0.000	0.093	0.346	1.631	0.084	0.246	0.132	0.000	0.453	0.000	0.170	0.000	341.585	2620.931	1140.950	0.000	0.000	0.528
Pdensi_GG_36348_c1_g1	FC_3_3	MC_2_4	1605.21421154518	2.78566516256792	803.999938353875	9.32225331340926	0.833097292003553	11.1898735032372	4.57085259399373e-29	1.0472526500931e-26	32.603	59.522	53.929	77.443	70.961	66.726	77.686	58.876	75.292	35.990	69.229	48.099	28.238	49.814	44.127	48.660	23.819	24.274	7.415	1.739	14.914	0.082	0.010	0.127	0.037	0.009	0.009
Pdensi_DN11262_c0_g1d210459	FC_3_3	MC_2_4	5981.11390994896	257.092925638269	3119.10341779361	4.54166040898025	0.405970110977663	11.1871792680573	4.71185358718771e-29	1.07496428242508e-26	149.831	173.007	361.684	377.856	390.851	307.854	329.258	173.013	463.206	189.242	123.284	264.398	119.396	177.176	191.094	181.929	294.758	390.560	176.812	59.892	296.541	7.124	7.276	7.758	0.044	0.063	0.068
Pdensi_DN17804_c1_g1	FC_3_3	MC_2_4	20.1379399390944	910.559214615647	465.34857727737	-5.49993982111807	0.494121016901755	-11.1307546794991	8.88798003453774e-29	2.01911556606641e-26	1.949	2.213	1.217	1.161	0.876	1.524	0.682	0.800	0.812	0.696	0.621	0.602	2.064	1.470	1.847	0.638	0.829	0.569	0.793	0.901	0.775	42.550	18.572	19.668	0.323	0.494	0.348
Pdensi_DN25559_c0_g1d429259	FC_3_3	MC_2_4	1.250245806729	2189.26640747196	1095.25832663934	-10.7807082550561	0.96864743877218	-11.1296513298186	8.99868003364041e-29	2.0356381124201e-26	0.031	0.049	0.106	0.095	0.219	0.098	0.149	0.174	0.178	0.036	0.038	0.036	0.034	0.088	0.052	0.028	0.051	0.115	0.070	0.301	0.807	128.994	40.935	27.964	0.048	0.068	0.055
Pdensi_DN96473_c0_g1	FC_3_3	MC_2_4	8.28562477155365	6938.65228699903	3473.46895588529	-9.71218809617497	0.873802587048402	-11.1148539042229	1.06224358594692e-28	2.39285988963748e-26	5.786	1.534	0.179	3.676	1.633	5.245	0.884	0.427	0.246	0.321	0.360	0.100	3.353	2.268	5.347	0.505	0.270	0.062	0.339	2.606	0.272	51.460	226.388	301.459	0.050	3.098	0.266
Pdensi_DN24590_c1_g9	FC_3_3	MC_2_4	63.3790924666441	5247.94318360507	2655.66113803586	-6.37210847360555	0.574254112486615	-11.0963218809409	1.30713139715276e-28	2.93218558977201e-26	0.421	0.867	0.954	1.846	1.976	2.874	2.298	2.729	2.238	2.578	1.988	1.418	0.933	1.287	0.895	0.791	3.660	3.250	28.579	3.825	15.899	269.788	114.368	85.119	0.000	0.275	0.090
Pdensi_GG_73524_c1_g1	FC_3_3	MC_2_4	2132.25349271601	56.9427366067116	1094.59811466136	5.21369817317684	0.47063612239046	11.0779813217383	1.60449306658393e-28	3.58423694911519e-26	49.086	63.607	63.114	69.439	71.135	63.438	77.161	52.010	75.355	45.541	84.890	74.155	64.236	65.326	65.171	41.633	25.028	18.360	22.645	7.175	12.576	2.462	1.468	1.102	0.537	0.165	0.294
Pdensi_DN24262_c0_g1d192184	FC_3_3	MC_2_4	0	18306.0721378042	9153.03606890208	-17.0275235104875	1.53724374891824	-11.0766581568276	1.62837495471267e-28	3.62249238369337e-26	0.075	0.000	0.000	0.000	0.000	0.000	0.000	0.078	0.000	0.000	0.000	0.000	0.249	0.086	0.000	0.000	0.000	0.000	1.834	0.173	0.747	1232.622	281.914	160.281	0.113	0.167	0.000
Pdensi_DN21373_c0_g2	FC_3_3	MC_2_4	1110.10961606276	24.8567886970289	567.483202379893	5.45647303130725	0.492967704507741	11.0686216995815	1.78119015067854e-28	3.94607221274085e-26	15.038	31.464	27.410	41.258	39.679	37.612	50.064	42.900	50.220	36.357	41.099	27.840	20.637	32.832	29.109	30.564	10.548	8.364	8.399	2.726	6.219	1.143	0.579	0.507	0.260	0.214	0.238
Pdensi_DN35049_c0_g1d314097	FC_3_3	MC_2_4	3.96121794541431	4845.98752291291	2424.97437042916	-10.2555854554932	0.92689608992575	-11.0644392256685	1.86626525627703e-28	4.11456752900032e-26	0.219	0.000	0.110	0.000	0.000	0.000	0.000	0.000	0.130	0.258	0.000	0.129	0.489	0.000	0.000	0.197	0.119	0.000	2.313	0.000	0.157	110.044	208.447	98.251	0.000	0.000	0.396
Pdensi_DN17351_c0_g3	FC_3_3	MC_2_4	50.5037177874869	2259.60435677799	1155.05403728274	-5.48407592107376	0.495662390896119	-11.0641356330445	1.87259522331539e-28	4.11456752900032e-26	5.838	5.200	3.466	2.957	3.167	2.555	3.722	2.185	1.577	1.322	1.937	1.576	4.000	4.698	2.580	2.677	1.485	35.175	1.841	6.949	7.389	108.989	42.222	49.607	4.187	1.573	2.308
Pdensi_DN39626_c1_g1	FC_3_3	MC_2_4	52.1873233572092	1386.30366534252	719.245494349866	-4.73041430321936	0.427992179349974	-11.0525718259708	2.13023270126393e-28	4.66155778828014e-26	3.516	4.689	4.110	4.467	3.586	8.760	5.817	2.836	2.372	1.617	1.277	2.108	3.444	5.288	4.064	2.773	1.953	3.019	1.784	4.001	2.271	29.693	45.619	43.160	0.157	2.274	2.647
Pdensi_DN26053_c1_g3	FC_3_3	MC_2_4	7615.83144954378	456.889124726141	4036.36028713496	4.05793962287705	0.367444625407	11.0436766312264	2.3520772859239e-28	5.12609428984708e-26	107.635	158.247	178.604	123.286	167.291	182.283	248.089	286.058	546.097	224.168	270.634	231.606	130.969	125.554	142.613	204.950	195.179	173.667	116.686	69.550	169.361	12.285	17.121	10.084	0.304	0.080	0.085
Pdensi_DN21416_c1_g2	FC_3_3	MC_2_4	525.294325905132	18.8242110418911	272.059268473512	4.77235385245118	0.432169747338017	11.0427763207556	2.37576968372074e-28	5.15676680377815e-26	58.247	53.284	34.174	55.194	94.532	13.766	44.929	25.924	38.119	16.663	16.304	17.206	55.888	30.386	24.262	33.511	5.832	7.592	43.102	0.763	62.777	0.589	0.702	0.358	18.613	23.338	13.471
Pdensi_DN9308_c0_g2d453636	FC_3_3	MC_2_4	961.738158793858	1.87669152659874	481.807425160228	8.92823764655538	0.808911478200824	11.0373481983634	2.52371542531295e-28	5.4558046410203e-26	4.477	13.598	10.524	25.049	20.567	12.654	28.797	33.543	45.841	27.523	33.993	30.342	3.977	10.863	5.573	5.161	2.022	2.837	0.521	0.733	0.984	0.129	0.000	0.058	0.000	1.061	0.722
Pdensi_DN19217_c0_g2	FC_3_3	MC_2_4	2145.22808894511	4.77849792039323	1075.00329343275	8.70540714145745	0.789671827123528	11.0240822104138	2.92486745565714e-28	6.29762726506612e-26	56.691	60.989	46.997	86.743	77.943	67.844	77.488	76.847	96.564	62.121	71.515	71.538	38.349	55.819	36.936	46.919	26.384	16.069	11.399	1.561	7.254	0.352	0.028	0.062	0.095	0.017	0.100
Pdensi_GG_67993_c0_g1	FC_3_3	MC_2_4	376.487129233715	7.64989642812124	192.068512830918	5.62222791376521	0.510045547137512	11.0229918589004	2.9605232966999e-28	6.34890142023888e-26	1.936	8.024	3.131	10.648	10.241	6.739	15.302	11.580	15.246	10.869	12.089	13.093	3.011	8.067	4.829	2.050	2.704	0.482	0.873	0.169	0.346	0.219	0.237	0.196	0.297	0.488	0.871
Pdensi_DN15787_c1_g1d345433	FC_3_3	MC_2_4	0.745155569374026	1440.55919231138	720.652173940375	-10.9179904016611	0.991350609381149	-11.0132482880871	3.29891027757938e-28	7.04639349449654e-26	0.000	0.000	0.000	0.000	0.000	0.000	0.000	0.000	0.000	0.030	0.016	0.015	0.056	0.000	0.029	0.000	0.085	0.000	1.471	5.765	4.259	64.670	36.738	26.251	0.000	0.014	0.015
Pdensi_DN33596_c0_g2	FC_3_3	MC_2_4	30.9254507077845	594.326046256435	312.62574848211	-4.26233016305817	0.387210264269875	-11.0077922936657	3.50486919796216e-28	7.4566092186645e-26	0.686	0.431	0.282	1.588	4.380	9.454	1.726	1.454	1.149	0.896	0.842	1.247	3.295	6.148	4.658	0.726	1.367	1.302	3.413	6.010	4.558	15.122	17.674	18.286	0.416	0.543	0.520
Pdensi_GG_1169_c0_g1	FC_3_3	MC_2_4	2.4006533201905	40966.2668153047	20484.3337343125	-14.0474978049123	1.27622717558395	-11.0070511533221	3.53381317767912e-28	7.48847137924548e-26	0.200	0.215	0.079	0.000	0.000	0.000	0.000	0.124	0.187	0.000	0.000	0.236	2.524	0.000	0.313	0.504	0.044	0.348	0.045	0.046	0.057	2026.158	1038.028	592.114	0.430	0.000	1.435
Pdensi_GG_64773_c0_g1	FC_3_3	MC_2_4	1.73508124827404	20272.703526975	10137.2193041117	-13.5114500488095	1.22757187375977	-11.0066468103632	3.54970394012544e-28	7.49253060401359e-26	0.444	0.300	0.000	0.000	0.000	0.000	0.000	0.048	0.163	0.106	0.000	0.055	2.665	0.000	0.260	0.424	0.204	0.116	0.733	0.106	0.265	73.862	971.410	646.036	0.285	0.000	1.759
Pdensi_GG_47912_c0_g1	FC_3_3	MC_2_4	22.6883124572578	18629.0111466481	9325.84972955267	-9.6826022540788	0.881371649845554	-10.9858335649615	4.4709205338626e-28	9.39997892478336e-26	0.276	0.210	0.160	0.783	4.817	11.408	4.015	2.621	1.111	0.504	1.424	0.203	0.804	2.561	5.697	0.305	0.915	0.279	4.005	15.193	1.742	229.431	483.784	851.255	0.000	0.384	0.165
Pdensi_DN24850_c0_g1d192691	FC_3_3	MC_2_4	402.636388902324	4157.7209219513	2280.17865542681	-3.36842981948408	0.306660148524347	-10.9842437489612	4.55033535325573e-28	9.52957536305077e-26	19.101	20.874	23.298	17.532	17.526	17.135	12.777	13.351	16.460	12.638	11.443	14.502	14.321	15.968	15.793	13.812	10.376	12.907	7.434	6.809	8.369	131.692	138.424	91.477	6.417	9.630	12.533
Pdensi_GG_75370_c0_g1	FC_3_3	MC_2_4	0	2923.42798456515	1461.71399228258	-14.3810511389747	1.31035224759777	-10.9749505641243	5.04334358606804e-28	1.05209641898781e-25	0.385	2.809	0.384	0.000	0.116	0.210	0.000	0.101	0.114	0.000	0.000	0.000	0.107	0.444	0.538	0.259	4.283	13.965	65.955	8.490	20.251	131.633	59.716	67.287	1.162	0.649	0.347
Pdensi_GG_83937_c0_g1	FC_3_3	MC_2_4	2.47712681398746	11281.6276356094	5642.0523812117	-12.1520500758651	1.10834800587447	-10.9641105604528	5.68568398956351e-28	1.1814983555522e-25	0.275	0.074	0.000	0.087	0.083	0.000	0.076	0.000	0.162	0.161	0.000	0.081	0.766	0.079	0.000	0.372	0.075	0.085	5.475	0.160	0.099	75.144	511.161	358.850	0.210	0.000	0.579
Pdensi_DN25674_c0_g2	FC_3_3	MC_2_4	0	2773.04739440695	1386.52369720347	-14.3049187941284	1.30674191201897	-10.9470115426441	6.8676126631072e-28	1.42159582126319e-25	0.089	0.000	0.015	0.000	0.000	0.000	0.000	0.015	0.000	0.000	0.000	0.000	0.231	0.017	0.017	0.067	0.066	0.056	4.330	0.656	5.756	88.293	103.380	49.925	0.000	0.000	0.036
Pdensi_DN17307_c0_g1d185963	FC_3_3	MC_2_4	1535.14174067329	5.15194038776255	770.146840530528	8.11287440446221	0.741322657592052	10.9437831440553	7.11669102726873e-28	1.46748906171138e-25	27.835	27.567	16.016	63.490	47.473	32.894	63.654	48.621	49.383	54.196	51.321	40.157	18.401	27.877	13.476	16.486	12.766	9.161	6.978	5.742	8.131	0.351	0.072	0.040	0.000	0.044	0.023
Pdensi_DN12064_c0_g1d211237	FC_3_3	MC_2_4	13.1118909852515	1686.86725625074	849.989573617994	-7.00580817644352	0.640394196929657	-10.9398370722792	7.43333709811934e-28	1.52690996874127e-25	0.018	0.019	0.036	0.588	0.996	4.993	1.042	0.787	0.674	0.337	0.387	0.535	0.461	1.099	2.074	0.082	0.220	0.045	10.849	0.818	21.339	32.343	29.129	81.398	1.125	1.135	0.390
Pdensi_DN23030_c0_g1d223609	FC_3_3	MC_2_4	134.203119839371	2744.59009024904	1439.3966050442	-4.35372705963797	0.398059589801533	-10.9373751347347	7.63792917592086e-28	1.5629476981246e-25	2.144	2.347	1.774	4.517	5.070	8.719	5.360	3.605	4.386	4.805	3.864	4.108	3.612	4.684	5.681	2.830	2.826	2.330	11.885	12.609	10.106	63.464	71.832	99.432	1.764	2.900	1.958
Pdensi_GG_61809_c0_g1	FC_3_3	MC_2_4	9.46410186199262	647.082626433162	328.273364147577	-6.09685698049439	0.55784612274846	-10.9292809107567	8.350753293958e-28	1.70231534733449e-25	0.061	0.039	0.097	0.456	0.364	1.273	0.568	0.214	0.368	0.283	0.368	0.259	0.175	0.320	0.752	0.066	0.081	0.199	0.876	1.283	0.486	13.407	26.557	15.470	0.133	0.095	0.146
Pdensi_DN17597_c0_g2	FC_3_3	MC_2_4	13.5218890089497	14598.0461421894	7305.78401559915	-10.0772986365733	0.922153540117904	-10.9280051511648	8.46897027915045e-28	1.71987463475793e-25	0.040	0.000	0.119	0.652	6.000	6.886	2.057	2.783	0.841	0.234	0.756	0.283	1.775	5.005	6.189	0.541	0.176	0.050	0.542	0.789	0.171	76.333	507.393	631.468	0.062	0.000	0.000
Pdensi_DN25884_c0_g1d559631	FC_3_3	MC_2_4	98.5133199967258	1890.16023900863	994.336779502679	-4.26146933301723	0.390366421466798	-10.916587848424	9.60362453214479e-28	1.9429400831769e-25	8.595	16.773	26.278	3.311	2.529	2.841	3.980	20.681	24.089	3.377	2.308	3.759	77.415	4.595	41.879	2.764	2.850	13.532	3.633	53.664	2.795	63.215	39.986	60.937	0.541	0.478	0.794
Pdensi_GG_121678_c0_g1	FC_3_3	MC_2_4	694.816290180741	2.38450936532055	348.600399773031	7.99974738931065	0.73305124348545	10.9129443001476	9.99652462943117e-28	2.01482584570561e-25	18.635	25.823	21.104	28.056	28.756	26.484	24.452	28.648	36.331	18.477	26.279	21.587	12.354	24.299	16.149	18.913	4.093	2.150	1.265	1.572	1.393	0.131	0.084	0.000	0.213	0.678	0.887
Pdensi_GG_31362_c0_g1	FC_3_3	MC_2_4	1483.2957485516	4.97027026831189	744.133009409955	8.0824633109761	0.741141388621395	10.9054270009267	1.08582272706989e-27	2.18030763544563e-25	5.655	11.872	10.964	33.264	32.616	22.986	28.158	42.031	65.399	36.083	56.198	49.759	5.539	22.463	19.831	20.594	3.429	1.804	0.502	0.131	0.486	0.345	0.139	0.000	0.000	0.000	0.136
Pdensi_DN1824_c0_g1d446793	FC_3_3	MC_2_4	1.96262702161862	1199.15495488288	600.558790952247	-9.24601725041141	0.849624525151163	-10.8824745245747	1.39717721445007e-27	2.79503216411611e-25	0.000	0.113	0.157	0.066	0.000	0.057	0.058	0.273	0.492	0.000	0.066	0.124	0.000	0.060	0.118	0.236	0.115	0.000	0.059	0.061	0.000	23.143	49.040	30.262	0.000	0.000	0.000
Pdensi_DN24228_c0_g2	FC_3_3	MC_2_4	754.551174671629	43.9200668349369	399.235620753283	4.08289046522731	0.375214824476868	10.8814742885486	1.41259564462705e-27	2.81537138644572e-25	28.762	41.569	32.915	41.477	32.818	31.166	34.921	29.031	35.119	23.063	24.958	24.009	23.759	33.916	23.039	30.683	10.077	10.411	8.608	5.314	19.228	1.750	1.229	0.884	3.403	6.093	5.809
Pdensi_GG_129064_c1_g1	FC_3_3	MC_2_4	442.069034900133	4481.82505553484	2461.94704521748	-3.34161240830973	0.30713610840992	-10.8799073661826	1.43708932514084e-27	2.85358036995466e-25	10.767	7.507	9.888	11.677	17.442	19.246	16.546	9.895	15.013	13.527	14.482	14.208	12.601	13.508	17.310	11.836	18.090	30.541	24.619	47.855	50.038	149.931	98.355	141.024	3.663	10.072	6.530
Pdensi_DN14475_c0_g1d213391	FC_3_3	MC_2_4	597.324896885101	6.51133488588736	301.918115885494	6.43656608528279	0.592743387472917	10.8589420334561	1.80832021617715e-27	3.57747128228433e-25	7.141	14.693	16.864	26.049	20.522	18.634	27.547	18.104	29.688	19.303	17.043	20.800	6.407	13.569	11.067	10.763	6.508	6.221	4.885	8.152	8.386	0.375	0.139	0.109	0.209	0.075	0.421
Pdensi_DN22617_c1_g2	FC_3_3	MC_2_4	56.4760875174752	1244.95217645798	650.714131987726	-4.46337059148287	0.411189565111215	-10.8547759237899	1.89270439271031e-27	3.73064561052859e-25	7.699	7.463	4.381	6.120	7.462	7.749	4.230	2.129	1.695	1.823	2.278	1.216	8.594	10.229	8.627	5.517	2.981	2.133	3.364	5.324	2.645	41.928	33.396	33.087	184.749	167.570	229.096
Pdensi_DN10183_c0_g1d266581	FC_3_3	MC_2_4	94.2027123871544	9532.46313906761	4813.33292572738	-6.66099320737339	0.614119794268054	-10.8464069543832	2.07419615452239e-27	4.07340214038128e-25	1.064	0.345	0.319	6.741	5.411	8.830	7.327	6.902	5.279	2.253	3.632	3.137	2.844	2.333	3.210	1.145	1.844	0.784	5.080	31.230	5.636	133.953	458.485	217.022	0.160	0.000	0.000
Pdensi_GG_66304_c0_g1	FC_3_3	MC_2_4	68.5497284510393	2139.53954303701	1104.04463574403	-4.96390879887291	0.457757011217724	-10.8439820193424	2.12993725354414e-27	4.16760313774679e-25	0.053	0.234	0.082	1.471	6.200	8.304	3.010	4.899	2.419	2.142	2.562	1.824	1.720	5.967	6.807	0.279	1.106	0.237	0.481	0.548	0.418	44.573	57.755	80.017	0.000	0.000	0.000
Pdensi_DN22084_c0_g1	FC_3_3	MC_2_4	1274.74653777695	1.5606460357956	638.153591906374	9.64621488998549	0.889692163936645	10.8421938294967	2.17199096603382e-27	4.23443460588986e-25	14.282	40.827	28.790	64.364	42.765	36.867	63.632	43.743	53.762	33.081	51.812	36.624	11.756	34.365	21.996	25.438	23.879	10.591	7.854	1.041	3.930	0.093	0.000	0.063	0.143	0.000	0.074
Pdensi_DN24866_c1_g2d556169	FC_3_3	MC_2_4	18.5104322212233	6595.60023916767	3307.05533569444	-8.4780789173241	0.782242253239718	-10.8381756191403	2.26951693868255e-27	4.40853665339085e-25	1.763	1.276	0.537	0.812	0.993	1.934	0.708	0.560	1.261	0.504	0.862	0.383	1.556	1.321	1.292	1.234	1.858	0.808	2.240	1.295	2.107	417.609	117.214	65.335	0.721	3.144	0.647
Pdensi_DN12428_c0_g1	FC_3_3	MC_2_4	307.446195426272	10385.0308071813	5346.23850130379	-5.07818354208831	0.469515750419972	-10.8157895396395	2.89786558137905e-27	5.60878221712906e-25	23.166	1.834	1.479	3.713	2.379	1.446	6.697	6.567	5.809	6.984	13.349	8.997	14.841	1.792	1.241	2.654	2.706	2.263	14.533	33.679	8.428	351.175	371.444	184.500	16.785	46.010	16.784
Pdensi_DN24459_c2_g13	FC_3_3	MC_2_4	208.322474909468	2131.1563433934	1169.73940915144	-3.35428843586882	0.310689418812741	-10.7962750990581	3.58451914672031e-27	6.91283543212648e-25	32.707	12.929	10.563	11.363	10.551	13.504	8.393	7.648	8.985	6.612	6.378	6.922	21.991	12.187	7.789	9.839	7.944	6.649	8.845	14.747	12.897	66.987	48.275	69.310	10.249	23.973	15.476
Pdensi_DN25099_c0_g1d73557	FC_3_3	MC_2_4	19.7528632467848	1887.25914683227	953.506005039529	-6.57894221420947	0.610428426055205	-10.7775816678866	4.39282895296884e-27	8.44131679768883e-25	0.473	0.780	0.395	2.138	2.952	5.436	1.351	1.030	0.667	0.506	0.924	0.430	2.235	3.330	5.165	0.584	0.811	1.257	2.134	4.006	2.948	36.187	42.463	81.490	7.991	12.870	9.149
Pdensi_GG_36350_c0_g1	FC_3_3	MC_2_4	1705.44559579755	7.53375519689467	856.489675497221	7.91035166066628	0.735198513137548	10.7594772286847	5.34726401450365e-27	1.02386737717709e-24	26.338	47.997	55.624	60.239	74.581	66.106	72.408	60.958	73.875	35.125	76.234	51.662	29.247	43.291	46.707	21.046	7.065	14.945	3.636	1.230	11.793	0.066	0.216	0.357	0.203	0.000	0.053
Pdensi_DN26864_c0_g1d500265	FC_3_3	MC_2_4	365.798622243014	6520.86108896622	3443.32985560462	-4.15580459127626	0.386266179455438	-10.7589139622194	5.38004538158437e-27	1.02647819588215e-24	4.247	8.931	6.186	12.894	20.995	33.976	18.911	15.166	17.690	11.979	12.194	10.654	12.132	16.406	21.545	3.662	6.367	3.400	8.044	9.879	21.826	175.266	142.696	242.379	42.440	20.322	34.594
Pdensi_DN15267_c1_g3	FC_3_3	MC_2_4	7.04470897580645	1719.02290532289	863.033807149349	-7.93503353895435	0.737678641770654	-10.7567619416333	5.50713554791404e-27	1.04700020613587e-24	1.504	0.577	0.612	0.737	0.488	5.484	1.365	0.329	0.399	0.211	0.371	0.080	2.367	0.730	2.852	0.701	0.805	0.312	3.800	0.981	3.091	31.521	43.848	70.476	2.149	7.185	2.955
Pdensi_DN34938_c0_g1d375074	FC_3_3	MC_2_4	7.46088570472206	1841.13117587795	924.296030791337	-7.94803239395097	0.739207344851789	-10.7521014899339	5.79265824640036e-27	1.09739147195852e-24	0.062	0.066	0.049	0.232	0.458	1.056	0.738	0.256	0.504	0.158	0.311	0.249	0.835	0.609	0.584	0.067	0.041	0.078	0.212	0.932	0.247	110.232	32.217	24.125	0.077	0.235	0.044
Pdensi_DN8362_c0_g1d517694	FC_3_3	MC_2_4	0.254100120507788	6044.45823064449	3022.3561653825	-14.4671917885712	1.34559844403784	-10.751492655683	5.83102643009167e-27	1.10077049294544e-24	1.876	0.263	0.263	0.051	0.171	0.306	0.022	0.042	0.048	0.000	0.026	0.000	1.242	0.631	0.206	0.258	0.068	0.026	0.000	0.024	0.029	293.631	157.775	87.462	0.000	0.000	0.073
Pdensi_DN37132_c2_g2	FC_3_3	MC_2_4	3.49663729967922	657.145543302648	330.321090301164	-7.55871243222951	0.70326438338056	-10.7480381643887	6.05354490741491e-27	1.13876737937276e-24	0.000	0.000	0.000	0.044	0.000	0.000	0.057	0.072	0.122	0.142	0.110	0.062	0.000	0.000	0.000	0.000	1.214	1.139	0.537	18.111	2.640	15.680	29.195	11.775	0.000	0.000	0.021
Pdensi_DN17149_c0_g1d112553	FC_3_3	MC_2_4	42.6565583367693	3504.05014471687	1773.35335152682	-6.36032681677928	0.593818299376106	-10.7108972954551	9.04805383165456e-27	1.69613045481292e-24	0.066	0.142	0.000	2.081	5.569	6.372	4.662	2.477	1.550	1.934	1.167	0.935	1.469	3.268	2.070	0.119	0.720	0.572	29.958	0.384	12.841	95.563	56.335	148.750	0.101	0.444	0.476
Pdensi_DN26538_c2_g1	FC_3_3	MC_2_4	1728.57221837746	16.7915924089097	872.681905393182	6.72299619423413	0.628838542008573	10.6911325326215	1.11994959779022e-26	2.09212048035983e-24	757.915	87.951	46.752	79.100	8.894	29.263	48.363	21.782	57.950	81.922	30.846	51.221	237.072	28.494	17.437	17.358	7.722	5.607	2.042	1.579	1.796	0.385	0.346	0.677	619.155	439.674	186.351
Pdensi_DN18943_c0_g1	FC_3_3	MC_2_4	0	1680.6498012191	840.324900609549	-13.5825854300294	1.27070094400144	-10.6890496100978	1.14538621994795e-26	2.13220803507185e-24	0.933	0.501	0.232	0.037	0.035	0.281	0.032	0.000	0.000	0.000	0.000	0.000	0.743	0.301	0.262	0.079	0.064	0.073	0.695	0.000	1.415	61.043	49.748	36.315	1.127	2.286	2.234
Pdensi_DN23775_c1_g3	FC_3_3	MC_2_4	823.324837021049	17562.1483941972	9192.73661560911	-4.41492704983597	0.413069283697309	-10.6881029988934	1.15713473389119e-26	2.14662506879267e-24	18.452	24.389	13.648	36.171	70.300	48.873	43.936	43.431	25.752	28.569	30.876	18.438	34.539	68.858	35.927	17.819	20.100	9.944	17.695	25.270	14.501	454.013	607.690	451.728	5.098	11.919	7.301
Pdensi_DN23703_c1_g1	FC_3_3	MC_2_4	3940.70032105102	38.8632377814241	1989.78177941622	6.65879070691682	0.623032195839279	10.6877152599583	1.16198143350626e-26	2.14818312395072e-24	347.710	387.380	365.801	361.872	208.894	362.003	214.951	88.187	257.339	134.384	74.615	170.538	243.139	453.840	286.153	355.257	73.235	78.988	18.309	5.461	16.150	0.681	1.883	0.732	0.069	0.051	0.054
Pdensi_DN9376_c0_g1d332717	FC_3_3	MC_2_4	41.951473336751	733.788831764319	387.870152550535	-4.12894775750379	0.386725083491855	-10.6767001514934	1.30840153797575e-26	2.41056122527471e-24	0.553	1.026	0.573	0.771	1.054	1.908	0.741	1.389	1.985	0.883	1.609	1.523	1.012	2.161	2.485	0.889	2.538	1.724	6.019	14.764	14.498	24.709	20.554	18.667	0.155	0.360	0.217
Pdensi_DN20399_c0_g5	FC_3_3	MC_2_4	25.4710120101294	2221.89212723738	1123.68156962375	-6.44801635541979	0.604187721052502	-10.6722068832966	1.37325416685579e-26	2.52137930300135e-24	2.287	2.490	0.909	2.274	1.339	2.793	1.690	1.438	1.100	0.914	0.929	0.570	2.099	2.196	2.983	2.058	0.763	0.330	2.158	1.324	2.325	73.609	92.647	28.023	1.162	0.474	0.202
Pdensi_DN9737_c0_g1d454188	FC_3_3	MC_2_4	464.838923348855	17.1947185229671	241.016820935911	4.7832067319431	0.448542656996783	10.6638837072243	1.50191701052259e-26	2.74820056945896e-24	0.613	0.690	1.044	8.664	4.373	7.579	10.253	11.384	16.895	15.293	15.044	13.946	2.718	5.223	5.144	2.242	1.478	1.570	1.060	2.371	1.417	0.394	0.536	0.533	0.045	0.000	0.000
Pdensi_DN20842_c6_g2	FC_3_3	MC_2_4	268.641122969063	1717.69249137428	993.166807171673	-2.67635874661861	0.251018352394405	-10.6620042761394	1.53258500187129e-26	2.79477822126957e-24	7.930	11.566	8.631	9.519	12.412	12.933	10.100	9.017	8.469	8.315	8.765	8.576	10.868	16.908	13.340	9.348	12.065	12.277	14.372	25.989	22.245	51.438	46.479	50.708	7.552	21.681	16.166
Pdensi_DN22208_c1_g1d20470	FC_3_3	MC_2_4	1548.5217269315	0.948136472409437	774.734931701953	10.3695809745199	0.973003791290848	10.6572873274861	1.61231638590482e-26	2.93020740330561e-24	8.953	17.481	8.813	5.024	4.164	5.156	20.416	17.350	23.009	47.454	55.431	44.549	4.149	9.265	7.007	0.444	1.911	0.334	0.607	0.237	1.035	0.076	0.013	0.000	0.000	0.000	0.000
Pdensi_DN11777_c0_g1	FC_3_3	MC_2_4	53.7433040510619	1467.01351596184	760.378410006452	-4.77166848881284	0.449562117555306	-10.614035975186	2.56427648812981e-26	4.64454578912512e-24	0.455	1.103	1.295	1.532	1.324	0.973	1.569	1.023	1.197	1.912	1.668	1.543	1.029	1.653	1.021	0.930	1.439	0.843	5.267	2.750	3.131	64.278	38.997	26.541	0.000	0.044	0.000
Pdensi_DN16662_c0_g1d348423	FC_3_3	MC_2_4	4.02198233284413	1840.69106124924	922.356521791043	-8.84335291245795	0.833730985628636	-10.60696203559	2.76596544371106e-26	4.98642702972927e-24	0.139	0.065	0.020	0.158	1.146	1.512	0.952	0.510	0.118	0.118	0.204	0.048	0.999	1.235	1.531	0.032	0.000	0.000	1.372	0.113	1.294	22.532	48.102	83.945	3.073	2.100	1.302
Pdensi_DN25233_c0_g1d74016	FC_3_3	MC_2_4	56.0941208288262	14410.0138062794	7233.05396355412	-8.00533593560694	0.75473828245312	-10.6067707465259	2.77163235569605e-26	4.98642702972927e-24	2.000	1.347	1.027	9.418	19.843	39.572	10.554	7.323	6.546	1.638	2.605	1.046	8.311	17.825	23.875	1.232	3.485	1.375	3.175	40.294	4.613	177.875	269.471	759.559	1.124	5.340	3.032
Pdensi_DN38313_c0_g1	FC_3_3	MC_2_4	2426.45609413149	0	1213.22804706575	13.3656813570243	1.2619569840207	10.5912337157802	3.27250045321261e-26	5.8678450434143e-24	52.125	59.452	60.861	89.394	86.671	50.743	83.340	66.155	75.628	82.975	79.673	68.021	43.634	34.968	15.461	14.962	8.024	12.433	3.023	5.121	8.823	0.000	0.000	0.000	2.000	1.533	1.655
Pdensi_DN20497_c1_g1	FC_3_3	MC_2_4	336.571646408719	3984.48625440346	2160.52895040609	-3.56504394052648	0.336884301394733	-10.5823985438528	3.59631954815598e-26	6.42698266450955e-24	9.204	7.840	6.481	21.371	36.747	42.856	19.901	15.436	14.915	10.166	10.520	11.538	21.599	35.463	30.756	13.067	18.389	11.432	24.379	30.920	19.456	108.196	93.718	140.825	2.827	2.607	1.816
Pdensi_DN47867_c0_g1d249996	FC_3_3	MC_2_4	5.23793855527446	1565.96081350291	785.599376029094	-8.22617874653191	0.778989093804766	-10.5600692127194	4.56325240062129e-26	8.12789538054848e-24	0.000	0.000	0.000	0.124	0.317	0.270	0.250	0.435	0.214	0.215	0.167	0.123	0.026	0.462	0.000	0.000	0.128	0.014	0.076	8.282	0.017	95.409	26.549	19.953	0.000	0.000	0.000
Pdensi_DN6203_c0_g1d328916	FC_3_3	MC_2_4	0	2387.72865411653	1193.86432705827	-14.0891611363028	1.33427797288191	-10.5593897393596	4.5964023979376e-26	8.15983184637844e-24	0.000	0.000	0.000	0.000	0.000	0.000	0.000	0.309	0.000	0.000	0.000	0.000	0.000	0.170	0.000	0.000	0.000	0.000	0.489	17.088	1.057	96.099	78.267	36.170	0.000	0.000	0.000
Pdensi_DN31804_c0_g1	FC_3_3	MC_2_4	0	5479.05883693521	2739.5294184676	-15.2872756851152	1.44787343934516	-10.5584336791407	4.64345107058335e-26	8.21614990914802e-24	0.115	0.000	0.000	0.291	0.000	0.126	0.128	0.120	0.000	0.000	0.000	0.000	0.000	0.000	0.000	0.000	0.000	0.000	0.255	0.533	0.000	330.193	95.077	70.803	0.000	0.000	0.000
Pdensi_DN21886_c0_g1d190004	FC_3_3	MC_2_4	0.734230784545889	22397.8788791708	11199.3065549777	-14.8862092353194	1.41041221046718	-10.5545096141705	4.84161075779116e-26	8.5385946564953e-24	0.022	0.000	0.043	0.000	0.052	0.023	0.047	0.134	0.050	0.000	0.027	0.051	0.215	0.049	0.048	0.000	0.119	0.108	0.196	0.150	0.123	1783.740	190.312	109.577	0.904	0.266	0.207
Pdensi_DN52157_c0_g1d254001	FC_3_3	MC_2_4	14.0690423096671	364.868070319297	189.468556314482	-4.69524952961536	0.444939732144845	-10.5525517062317	4.94359420545034e-26	8.68118958363813e-24	0.032	0.069	0.128	0.848	0.889	1.142	1.021	0.301	0.564	0.376	0.366	0.648	0.608	0.851	1.085	0.146	0.461	0.282	4.385	3.741	3.176	12.436	10.623	8.759	0.100	0.072	0.077
Pdensi_DN21728_c0_g1d541061	FC_3_3	MC_2_4	74.5935839029421	1267.14883107189	670.871207487415	-4.08594863647994	0.387207897654699	-10.5523380623907	4.9548505261658e-26	8.68118958363813e-24	0.095	0.410	0.284	3.960	6.425	9.747	3.464	2.999	2.174	2.660	1.800	2.660	4.442	5.126	11.594	0.751	2.061	1.985	6.487	2.570	1.631	45.256	26.801	38.410	0.717	3.460	6.408
Pdensi_DN46337_c0_g1d39523	FC_3_3	MC_2_4	51.9803123138745	4359.70155432526	2205.84093331957	-6.39023450802087	0.605789669288063	-10.5486026454212	5.15581583599155e-26	9.00386822198746e-24	25.885	2.814	3.904	5.345	1.004	2.387	2.227	1.276	2.230	2.200	1.287	1.456	10.422	1.112	0.971	3.860	0.722	0.492	3.572	1.915	2.656	193.857	51.768	138.529	21.871	12.297	6.399
Pdensi_GG_113503_c2_g1	FC_3_3	MC_2_4	6152.65594663755	14.2686175948614	3083.46228211621	8.70847912473089	0.826156092501753	10.5409609682354	5.59244952016115e-26	9.73467519884414e-24	6.183	13.817	102.531	79.578	95.628	146.285	174.755	94.379	209.926	240.596	105.215	244.233	39.226	58.838	19.247	77.339	46.714	49.085	87.258	25.595	54.401	0.986	0.212	0.124	1.396	2.267	2.201
Pdensi_DN22647_c0_g1	FC_3_3	MC_2_4	4.00483754069479	1490.43899399573	747.22191576821	-8.54303800634714	0.810717476883455	-10.5376265467819	5.79427730691494e-26	1.00533524030948e-23	0.708	0.074	0.730	0.831	0.613	1.265	0.669	0.366	0.194	0.145	0.166	0.066	0.399	0.604	0.593	1.963	2.145	0.936	5.672	14.427	5.031	25.765	22.331	77.607	3.405	3.831	0.844
Pdensi_DN19474_c1_g1	FC_3_3	MC_2_4	58.4121188898268	673.327236077309	365.869677483568	-3.52842824844078	0.334868241068071	-10.536765855092	5.84753560635757e-26	1.01130298859241e-23	0.574	3.086	1.578	1.643	3.418	2.647	3.451	2.919	4.376	1.831	1.913	1.828	2.948	2.552	2.423	4.630	9.612	16.982	8.532	6.682	4.985	21.789	21.666	15.171	0.763	0.000	0.497
Pdensi_DN13986_c0_g2d462878	FC_3_3	MC_2_4	2.51923117945368	1260.94711514823	631.73317316384	-8.97683554232431	0.853109199593005	-10.5224929547201	6.80488504034017e-26	1.17308778671305e-23	0.143	0.512	0.142	0.647	1.831	2.041	1.148	0.467	0.000	0.168	0.060	0.000	1.438	3.150	3.959	0.266	2.076	2.348	1.668	1.450	0.078	46.637	42.149	21.862	0.804	0.320	0.114
Pdensi_DN18717_c0_g5	FC_3_3	MC_2_4	2361.07192304024	0	1180.53596152012	13.3262707262475	1.26660442032422	10.5212570810674	6.89474740625934e-26	1.18476952785828e-23	18.534	48.629	22.734	111.364	91.218	22.157	68.855	50.613	24.255	77.950	82.362	64.033	16.259	32.022	4.059	21.034	6.848	3.687	2.493	0.080	1.825	0.000	0.000	0.000	0.337	0.077	0.000
Pdensi_DN23256_c1_g3	FC_3_3	MC_2_4	825.304156738822	31.2803187202836	428.292237729553	4.71155862245743	0.447834405098239	10.5207607294573	6.93116810598419e-26	1.18722273375761e-23	30.804	51.502	23.608	28.619	29.590	36.936	31.710	21.937	21.122	32.968	24.578	20.594	29.568	63.458	32.987	18.052	12.319	12.570	3.956	1.712	10.666	1.126	0.853	0.731	5.933	13.230	20.143
Pdensi_DN21593_c1_g4	FC_3_3	MC_2_4	4.74377310274762	9673.95997163388	4839.35187236831	-10.9952914307239	1.04565061023097	-10.5152632467696	7.34753270471847e-26	1.25453270986647e-23	0.037	0.020	0.184	0.905	0.155	1.508	1.957	0.307	0.519	0.216	0.140	0.110	0.226	0.340	1.438	0.017	0.061	0.116	0.169	0.301	0.424	24.732	422.232	357.349	0.087	0.042	0.155
Pdensi_DN9522_c0_g1d48421	FC_3_3	MC_2_4	2.26513105894589	2529.09356563405	1265.6793483465	-10.1326404739703	0.965149598387558	-10.4985180441442	8.77468325518486e-26	1.49345109003246e-23	0.438	0.000	0.000	0.675	0.000	0.000	0.221	0.070	0.000	0.157	0.042	0.000	0.187	0.000	0.038	0.760	0.000	0.000	7.819	0.234	2.597	133.077	51.395	41.978	0.000	0.226	0.000
Pdensi_DN36260_c0_g1d239483	FC_3_3	MC_2_4	9.39703792320954	1035.22612195467	522.311579938939	-6.78164602052795	0.646377715196296	-10.4917695351989	9.42465453427832e-26	1.59900001122235e-23	0.659	0.573	0.429	0.383	0.367	1.262	0.678	0.341	0.595	0.251	0.272	0.404	0.252	0.508	0.818	0.257	0.176	0.143	0.195	1.094	1.136	13.660	36.147	37.562	0.957	1.643	1.659
Pdensi_DN19791_c0_g1d15652	FC_3_3	MC_2_4	1537.7525933161	112.160043920209	824.956318618155	3.76839637643055	0.359803160715943	10.4734943654528	1.14342582267357e-25	1.93383244892739e-23	35.937	48.134	32.355	42.719	54.739	56.166	37.300	45.053	56.481	45.833	42.551	59.282	32.054	46.340	43.809	18.898	13.252	10.973	11.304	11.952	19.730	4.441	3.085	2.348	22.103	17.801	24.556
Pdensi_DN16447_c0_g1d527644	FC_3_3	MC_2_4	45.3685271389727	1805.89235196969	925.630439554333	-5.31441509400234	0.50749155985378	-10.4719280366624	1.1625077497822e-25	1.95992226380733e-23	0.328	0.507	0.433	0.914	1.001	4.644	1.667	0.796	3.075	0.890	1.704	1.759	3.986	1.791	4.935	0.591	1.436	3.881	12.754	5.099	3.067	61.793	30.886	64.153	3.022	1.627	2.392
Pdensi_DN22131_c0_g1d222311	FC_3_3	MC_2_4	36.6967494675593	11413.7305102896	5725.2136298786	-8.28131416967099	0.791599860111437	-10.4614901883702	1.29798006879751e-25	2.18146098521758e-23	4.825	3.621	5.192	4.045	2.051	1.473	3.265	1.724	1.313	1.425	1.230	0.806	2.708	2.241	1.858	6.370	12.655	11.639	5.659	2.039	3.066	726.741	226.064	87.006	1.720	2.951	1.403
Pdensi_DN35586_c0_g1d314565	FC_3_3	MC_2_4	4421.11630843271	0	2210.55815421636	14.2312393933915	1.36092525244304	10.4570323519566	1.3605019193444e-25	2.2793934188066e-23	37.939	39.858	18.683	249.422	155.175	67.438	241.169	127.035	145.907	217.676	107.130	91.164	32.291	61.479	23.144	9.043	5.889	2.362	0.536	0.073	0.675	0.000	0.000	0.000	0.000	0.000	0.000
Pdensi_DN18744_c0_g1d187204	FC_3_3	MC_2_4	503.835478939117	6.60654742079958	255.221013179958	6.22624674869613	0.595699848578102	10.4519864551884	1.43487862644716e-25	2.39651550777918e-23	4.548	6.841	13.684	5.181	5.761	3.405	6.929	12.763	15.263	19.599	10.929	17.605	4.234	7.564	2.923	22.861	5.687	5.987	3.669	3.726	6.296	0.226	0.183	0.150	1.020	0.418	0.717
Pdensi_DN13830_c0_g1d462488	FC_3_3	MC_2_4	1062.92788363792	1.00553344897561	531.966708543446	9.80801197414783	0.938464687383078	10.4511252325302	1.44796965738842e-25	2.41086947955172e-23	3.804	6.060	6.570	19.122	23.606	8.291	28.362	32.686	43.086	33.790	35.241	32.292	3.025	4.591	1.977	4.320	4.487	3.909	0.829	0.328	4.072	0.061	0.025	0.000	0.000	0.000	0.000
Pdensi_GG_22680_c0_g1	FC_3_3	MC_2_4	3348.61820285374	274.455276133076	1811.53673949341	3.60727905312078	0.345374168820528	10.4445537008162	1.55183577739235e-25	2.57580716821474e-23	99.483	111.927	107.677	114.577	137.266	109.075	116.127	103.507	142.109	93.806	122.735	103.073	117.496	107.402	90.266	59.291	19.610	21.881	17.775	19.933	25.279	10.800	6.249	7.019	4.426	10.210	7.707
Pdensi_DN37284_c0_g2	FC_3_3	MC_2_4	3.00247184715238	1298.70719499524	650.854833421194	-8.7604664539482	0.840090009306301	-10.4280093286458	1.84717555551797e-25	3.05656244006126e-23	0.038	0.083	0.000	0.254	0.046	0.384	0.238	0.080	0.045	0.135	0.097	0.045	0.554	0.309	0.618	0.035	0.042	0.000	0.217	85.358	0.771	17.150	28.376	63.523	1.065	0.559	0.000
Pdensi_DN16858_c0_g3	FC_3_3	MC_2_4	57.1338035061203	1326.92655896074	692.030181233431	-4.53692232906734	0.435260826288882	-10.4234565921083	1.93779815184471e-25	3.19665145584156e-23	11.307	9.100	4.489	3.875	5.198	15.872	2.483	1.522	2.039	1.792	1.802	1.869	10.113	12.486	16.575	3.392	4.082	5.215	8.753	8.793	6.187	26.236	40.165	46.614	51.129	66.914	72.465
Pdensi_DN9772_c0_g1d385977	FC_3_3	MC_2_4	3.00247184715238	21283.281837537	10643.1421546921	-12.7935485039111	1.22824165290466	-10.4161493576249	2.09254540390015e-25	3.44133855028524e-23	0.370	0.265	0.000	0.000	0.000	0.000	0.000	0.000	0.048	0.144	0.104	0.049	1.871	0.189	0.231	0.185	0.180	0.205	0.000	0.048	0.000	22.955	1122.043	626.057	0.063	0.184	1.084
Pdensi_GG_83292_c0_g1	FC_3_3	MC_2_4	106.554257262961	15091.0714163034	7598.81283678317	-7.14601372474914	0.686156516267231	-10.4145534660579	2.1279381688047e-25	3.48884247841365e-23	0.178	0.064	0.059	4.748	13.556	25.554	11.999	13.020	8.531	3.398	3.709	3.047	6.018	16.541	28.258	0.350	6.908	0.294	1.396	1.135	0.823	130.829	605.491	529.857	0.000	0.133	0.000
Pdensi_GG_17691_c0_g1	FC_3_3	MC_2_4	8.01126985523592	6188.26676385005	3098.13901685264	-9.59486363288515	0.923072002849458	-10.3944910074907	2.62685673454876e-25	4.29370945455374e-23	0.104	0.112	0.104	0.921	1.257	2.380	1.153	0.217	0.613	0.366	0.262	0.122	1.503	1.797	3.944	0.093	0.338	0.127	0.346	0.602	0.000	35.742	162.534	315.717	0.000	0.000	0.000
Pdensi_DN18233_c0_g1d531394	FC_3_3	MC_2_4	65.527001808077	3132.3675690268	1598.94728541744	-5.57897449429135	0.537457201083753	-10.3803139729855	3.04771206547534e-25	4.95510343282481e-23	0.768	0.455	0.447	0.962	2.603	3.575	3.557	3.238	3.056	2.046	2.405	1.784	3.789	1.518	4.484	1.029	1.750	4.309	8.330	5.221	2.192	87.980	47.667	133.394	0.902	2.787	4.240
Pdensi_DN18194_c0_g3	FC_3_3	MC_2_4	28.4719686274675	914.883072108983	471.677520368225	-5.00648904942481	0.482309424064134	-10.3802430548383	3.04997693252045e-25	4.95510343282481e-23	0.882	0.206	0.267	2.693	1.564	3.341	2.894	0.796	0.896	1.164	0.918	0.589	0.978	1.276	1.075	0.588	0.505	0.383	2.862	1.024	0.438	23.407	23.931	31.229	5.965	2.191	1.288
Pdensi_DN21862_c0_g1d221873	FC_3_3	MC_2_4	35.664719423193	5824.68148444975	2930.17310193647	-7.35202992779167	0.708849637369936	-10.3717763827461	3.332709996992e-25	5.39808402020339e-23	0.000	1.259	0.283	0.026	0.088	0.418	0.436	0.427	0.578	1.330	1.199	0.852	0.117	0.133	0.345	0.058	0.047	0.133	38.813	50.600	134.969	364.244	84.819	79.669	0.561	0.118	0.152
Pdensi_DN22816_c0_g1d545542	FC_3_3	MC_2_4	3803.69981402754	441.471300973306	2122.58555750042	3.10863598112186	0.299887420952679	10.3660099221447	3.53998976517986e-25	5.71655033977675e-23	93.731	140.397	73.389	109.226	187.254	147.071	137.572	151.228	137.325	125.391	130.023	106.266	124.434	176.792	128.707	122.583	81.214	51.603	70.482	34.709	59.367	12.577	12.161	13.388	2.661	4.584	7.852
Pdensi_DN24896_c0_g1	FC_3_3	MC_2_4	339.717417056355	3593.45724202227	1966.58732953932	-3.40332099846008	0.328400555096816	-10.3633229166033	3.6408908206694e-25	5.86183422127774e-23	19.495	9.890	8.108	8.906	10.468	8.256	7.139	10.245	8.289	9.859	11.198	11.422	15.512	9.760	9.305	7.041	6.655	8.706	10.973	28.743	13.067	142.317	96.676	76.841	120.875	146.547	183.178
Pdensi_DN16352_c1_g3	FC_3_3	MC_2_4	49.6257874221214	1705.50857849786	877.56718295999	-5.10178494267456	0.49240760871164	-10.3608978667554	3.73439893648593e-25	5.99438114316827e-23	1.177	0.915	1.618	3.181	2.448	7.328	2.770	1.486	2.275	1.160	0.977	2.702	1.836	2.950	4.226	4.579	10.527	11.230	31.113	20.558	15.453	54.655	48.752	44.761	2.607	2.095	1.908
Pdensi_DN16391_c0_g1	FC_3_3	MC_2_4	2081.61279822279	20.875165015661	1051.24398161923	6.60265356611965	0.637626548339735	10.3550480815326	3.96987055625749e-25	6.35333343679501e-23	24.953	73.191	25.830	80.338	83.738	74.112	77.802	90.454	87.828	62.472	80.163	55.194	32.951	78.067	56.870	17.318	9.513	6.613	40.862	3.007	15.025	1.220	0.406	0.232	0.015	0.298	0.599
Pdensi_DN25531_c0_g1d23271	FC_3_3	MC_2_4	30.4001469767233	2983.67092007263	1507.03553352468	-6.61692455749762	0.639035126626217	-10.3545553003192	3.99036570124642e-25	6.36712727205132e-23	3.879	3.130	1.679	4.457	3.432	4.426	1.600	1.541	1.228	0.795	1.231	0.863	1.460	1.972	2.649	2.640	2.622	1.813	2.655	6.996	3.676	49.033	56.664	145.944	0.773	2.033	1.633
Pdensi_DN24954_c0_g1d305220	FC_3_3	MC_2_4	1254.24799038094	39.3508511632099	646.799420772076	4.99134045301079	0.482422057279299	10.3464184062402	4.34434847052044e-25	6.91138144065319e-23	36.068	51.283	50.410	42.871	50.349	41.645	47.727	55.554	69.737	36.353	45.775	37.474	27.404	42.986	37.788	31.212	13.699	13.400	4.956	4.437	11.622	0.814	1.658	0.912	0.015	0.011	0.000
Pdensi_DN19282_c0_g1d14910	FC_3_3	MC_2_4	1342.56061880551	110498.850466772	55920.7055427888	-6.36289572696422	0.615364670553247	-10.3400406806644	4.6434037483134e-25	7.3652900934416e-23	2.687	9.055	4.314	66.523	190.990	286.879	94.855	100.624	73.235	42.078	44.350	41.648	84.133	186.302	196.816	8.311	27.583	5.996	8.525	23.525	10.961	1252.659	3222.482	4800.101	0.344	0.283	0.113
Pdensi_DN20879_c1_g2	FC_3_3	MC_2_4	6.45230000385845	649.691714870195	328.072007437027	-6.65263624089816	0.644093672040866	-10.3286781561115	5.22759789525549e-25	8.2674692023107e-23	0.057	0.000	0.000	0.054	0.017	0.336	0.046	0.089	0.050	0.202	0.198	0.220	0.032	0.065	0.032	0.065	0.095	0.126	0.244	1.273	0.224	21.364	8.807	26.054	0.822	0.751	1.758
Pdensi_DN1891_c0_g1d325527	FC_3_3	MC_2_4	2.45527724433119	982.169451648109	492.31236444622	-8.63672591112655	0.836225376733454	-10.3282274748276	5.25221331853284e-25	8.28196801901473e-23	0.187	0.101	0.842	0.119	0.793	0.307	0.000	0.000	0.000	0.110	0.000	0.111	0.104	0.108	0.000	0.757	0.203	0.576	0.000	0.326	0.000	21.373	41.239	21.708	0.000	0.000	0.000
Pdensi_DN23220_c0_g1d128802	FC_3_3	MC_2_4	1319.71837645767	7.85249524388625	663.785435850776	7.30320097489844	0.707394118526684	10.3240906075231	5.48359527404558e-25	8.62146608291513e-23	6.667	11.334	27.977	14.869	10.444	25.676	31.810	22.386	48.844	46.284	32.338	47.682	8.969	14.283	11.600	20.412	7.860	7.926	11.540	4.456	7.002	0.502	0.148	0.055	5.800	7.001	8.183
Pdensi_DN17358_c0_g1d57237	FC_3_3	MC_2_4	0.240065332019051	8250.2382434408	4125.23915438641	-14.9158244796522	1.44617210781525	-10.3140037060912	6.09097470950773e-25	9.54840430119409e-23	0.079	0.028	0.000	0.000	0.000	0.000	0.029	0.000	0.000	0.000	0.000	0.031	0.554	0.000	0.030	0.071	0.203	0.429	1.801	0.000	0.902	78.988	225.002	385.950	0.041	0.030	0.315
Pdensi_DN13048_c0_g2	FC_3_3	MC_2_4	0	5914.77870800157	2957.38935400079	-15.3976062814604	1.49464640305301	-10.3018387827441	6.91271250876918e-25	1.08049928785027e-22	0.000	0.000	0.000	0.000	0.000	0.096	0.000	0.092	0.000	0.000	0.000	0.000	0.098	0.268	0.000	0.000	0.192	0.109	0.786	0.000	0.212	76.076	336.779	90.050	0.667	1.234	0.106
Pdensi_DN5336_c0_g1d1995	FC_3_3	MC_2_4	0	4914.86931185208	2457.43465592604	-15.1305142526238	1.46998457506816	-10.2929748442579	7.57977081451278e-25	1.18132050197231e-22	0.000	0.000	0.000	0.000	0.000	0.000	0.000	0.000	0.083	0.000	0.000	0.000	0.079	0.000	0.159	0.000	0.000	0.088	0.636	0.000	0.000	234.455	166.575	37.690	0.000	0.239	0.000
Pdensi_DN9933_c0_g1	FC_3_3	MC_2_4	642.885460218382	1.69502140714808	322.290240812765	8.36349420602962	0.813193649132707	10.2847510121968	8.25551701239567e-25	1.28290734372629e-22	22.973	27.831	18.265	35.444	32.451	29.949	34.806	27.097	31.097	18.566	24.446	18.183	23.763	27.905	30.642	17.287	4.329	4.356	3.408	0.744	2.039	0.103	0.049	0.000	0.976	0.639	0.890
Pdensi_DN22219_c2_g1	FC_3_3	MC_2_4	607.939410714847	4.69204033585479	306.315725525351	6.92416138188501	0.67327238082895	10.2843389674767	8.29090174687515e-25	1.28468241432144e-22	8.277	23.086	17.225	52.675	38.209	27.132	37.426	24.566	22.452	25.860	15.490	16.253	10.819	30.116	17.160	8.159	3.873	2.567	1.103	0.658	1.522	0.223	0.151	0.045	0.041	0.000	0.071
Pdensi_DN26873_c0_g3	FC_3_3	MC_2_4	8.46803571980348	3561.02856712885	1784.74830142433	-8.71693394761965	0.848062696641367	-10.2786432915182	8.7956979870713e-25	1.35897336075174e-22	3.315	1.368	0.615	0.888	0.588	0.545	0.538	0.226	0.318	0.424	0.161	0.194	2.601	1.335	0.532	2.373	0.724	0.480	2.687	55.621	20.510	233.402	51.484	39.898	5.265	14.667	47.156
Pdensi_DN8237_c0_g1d452245	FC_3_3	MC_2_4	1512.98922870248	3.51296867908643	758.251098690784	8.93006612836652	0.869174736286531	10.2741897061107	9.21152272662889e-25	1.41913036765159e-22	0.021	0.011	0.149	0.093	0.013	1.917	11.990	28.943	49.771	31.651	76.340	35.820	2.402	0.489	0.998	0.543	0.189	0.122	0.330	0.000	0.037	0.016	0.066	0.196	0.000	0.000	0.038
Pdensi_DN12332_c0_g1d50692	FC_3_3	MC_2_4	1443.76281160344	10.6752517254219	727.219031664431	7.08312483837931	0.689516075800432	10.2726028978466	9.36433890785336e-25	1.43853954689611e-22	0.198	0.099	0.648	0.192	0.040	0.064	2.509	8.937	50.787	29.155	51.743	58.316	0.269	0.641	0.070	0.087	3.043	2.282	0.000	0.061	0.058	0.107	0.544	0.228	0.548	0.058	0.315
Pdensi_GG_124041_c0_g1	FC_3_3	MC_2_4	367.931857383526	19.349639982023	193.640748682775	4.25260948778518	0.414103726201506	10.2694306250116	9.67741161143251e-25	1.48008017407888e-22	7.840	7.275	11.205	6.921	14.103	18.193	10.116	9.688	13.441	10.234	12.745	12.214	11.850	12.287	12.177	4.516	2.266	2.911	0.930	2.110	3.413	0.640	0.514	0.563	0.209	1.258	1.182
Pdensi_DN35803_c0_g1d87701	FC_3_3	MC_2_4	311.284560576654	2298.64503892175	1304.9647997492	-2.88468526608829	0.28090363588882	-10.2693055465826	9.68996588703651e-25	1.48008017407888e-22	16.286	15.525	13.623	17.671	42.075	49.730	18.887	17.333	15.106	9.251	9.480	11.091	17.479	33.573	38.171	12.534	13.749	11.293	7.054	11.458	6.049	68.053	75.708	55.457	2.629	6.687	5.691
Pdensi_DN25000_c2_g2	FC_3_3	MC_2_4	138.422582814401	5747.78484645641	2943.10371463541	-5.37557089874354	0.524084786896284	-10.2570634239901	1.10001096898831e-24	1.67542295682869e-22	2.829	1.601	1.004	6.227	11.345	21.464	6.549	5.681	4.771	4.124	3.819	5.348	5.654	7.878	12.705	2.466	4.732	4.429	12.661	17.436	10.964	90.232	162.638	233.010	20.744	17.997	16.693
Pdensi_DN39441_c0_g1d242362	FC_3_3	MC_2_4	204.196315104433	3716.49592509264	1960.34612009854	-4.18600265190226	0.408685818178711	-10.2425933705187	1.27764913262103e-24	1.94047033844791e-22	7.023	7.214	3.598	11.052	12.192	20.178	12.009	8.182	5.796	6.166	8.284	4.925	6.828	9.679	11.832	4.271	6.597	7.417	19.028	33.443	13.051	120.239	81.291	120.717	10.982	20.773	18.346
Pdensi_DN19707_c0_g4	FC_3_3	MC_2_4	0	11420.5596644894	5710.2798322447	-16.3467833795295	1.59731130157446	-10.2339370938004	1.39720959574431e-24	2.11606209199547e-22	0.121	0.131	0.000	0.000	0.000	0.000	0.000	0.127	0.000	0.000	0.000	0.000	0.406	0.000	0.000	0.000	0.000	0.000	0.000	0.000	0.000	49.752	448.179	452.971	0.000	0.000	0.293
Pdensi_DN13003_c0_g1	FC_3_3	MC_2_4	256.540732585489	19307.5394555204	9782.04009405297	-6.23389555891322	0.610018142552571	-10.2191969780243	1.6268293030875e-24	2.45687885708254e-22	0.401	0.420	0.146	4.903	7.708	9.073	13.423	9.466	6.312	10.344	8.595	5.269	4.928	8.741	3.844	1.713	3.108	1.430	4.623	10.292	1.999	260.291	672.994	696.711	7.628	23.309	6.055
Pdensi_DN19629_c0_g1d61370	FC_3_3	MC_2_4	0	3550.85801263348	1775.42900631674	-14.6612957679978	1.43500995814298	-10.2168599491607	1.66651941063811e-24	2.5097501450152e-22	0.042	0.000	0.000	0.000	0.000	0.000	0.000	0.000	0.000	0.000	0.000	0.000	0.139	0.000	0.047	0.000	0.046	0.000	0.000	0.000	0.060	38.430	116.086	143.690	0.000	0.000	0.150
Pdensi_GG_31364_c1_g1	FC_3_3	MC_2_4	2343.03107424836	0	1171.51553712418	13.3152070778681	1.30453732645181	10.2068425394036	1.84780149913425e-24	2.77496307487631e-22	2.432	8.442	11.719	33.534	49.429	29.800	42.789	58.765	98.570	51.204	100.648	72.147	4.318	29.762	20.254	14.157	1.827	0.890	0.000	0.000	0.700	0.000	0.000	0.000	0.000	0.000	0.000
Pdensi_GG_131201_c0_g1	FC_3_3	MC_2_4	1856.47528668939	0	928.237643344694	12.9793961858704	1.2732438252649	10.1939596551117	2.10991346055657e-24	3.15974274750893e-22	10.327	34.583	15.236	48.546	31.128	14.636	48.349	76.308	84.414	48.918	72.092	56.214	19.465	22.825	8.999	17.928	54.935	19.770	20.522	9.342	17.764	0.000	0.000	0.000	0.000	0.000	0.147
Pdensi_DN24570_c0_g1	FC_3_3	MC_2_4	2293.88877769715	1.24460054499245	1147.56668912107	10.8928645291199	1.06885931897887	10.1911115295569	2.17265701354863e-24	3.24464235285188e-22	3.496	10.870	8.398	40.299	68.651	14.443	82.255	99.368	78.908	78.016	101.078	36.724	2.211	9.135	0.666	8.690	6.605	2.785	0.748	0.000	1.849	0.070	0.000	0.063	0.000	0.000	0.261
Pdensi_DN1329_c0_g1d325161	FC_3_3	MC_2_4	2.52234118311428	1649.54411372413	826.033227453621	-9.3617933642247	0.918652428222488	-10.1907893307798	2.17987033404183e-24	3.2463718949718e-22	0.013	0.000	0.113	0.300	0.106	0.014	0.137	0.157	0.103	0.133	0.096	0.000	0.084	0.029	0.028	0.103	3.263	3.855	17.242	12.435	12.718	23.092	58.872	57.456	0.020	0.028	0.061
Pdensi_DN16818_c0_g1d349161	FC_3_3	MC_2_4	0.501980233694375	1656.69549495864	828.598737596166	-11.7024941603388	1.14862197752819	-10.1882903072448	2.23662948217231e-24	3.32167358525496e-22	0.000	0.000	0.000	0.000	0.000	0.000	0.000	0.000	0.000	0.038	0.000	0.000	0.000	0.000	0.000	0.000	0.000	0.000	0.110	23.607	0.000	45.873	61.601	35.867	0.000	0.000	0.000
Pdensi_DN12678_c0_g2	FC_3_3	MC_2_4	240.11735742674	1950.47540887366	1095.2963831502	-3.02220512885217	0.296814134957127	-10.1821469159099	2.38246075344495e-24	3.52847702691834e-22	3.902	6.423	9.874	8.365	8.106	12.464	6.825	7.335	11.756	6.942	6.684	9.460	4.231	5.441	6.995	8.167	5.780	8.571	7.171	11.335	23.290	63.603	59.938	46.195	4.040	7.138	8.941
Pdensi_DN13749_c0_g1d52201	FC_3_3	MC_2_4	14.9405905194719	345.627414540639	180.284002530055	-4.53355503085921	0.44531468906732	-10.1805647605167	2.42151869891877e-24	3.57644303044441e-22	0.000	0.000	0.000	0.105	0.805	0.723	0.736	0.835	0.394	0.587	0.419	0.391	0.000	0.191	0.277	0.000	0.089	0.000	0.000	0.288	0.238	12.207	8.663	9.262	0.000	0.000	0.000
Pdensi_DN21835_c0_g2	FC_3_3	MC_2_4	60.4967932526012	1967.39300764829	1013.94490045044	-5.02387679983777	0.493661195659079	-10.1767707164637	2.51778385596767e-24	3.70840510631854e-22	1.662	3.049	1.635	1.766	1.773	1.554	2.861	2.287	1.214	2.686	1.902	1.105	3.677	2.201	1.929	2.064	1.199	1.277	3.981	3.613	1.783	53.485	60.659	55.568	33.406	18.332	16.933
Pdensi_DN30915_c0_g1d234365	FC_3_3	MC_2_4	0	4373.73320606624	2186.86660303312	-14.962006011838	1.47036033407022	-10.1757410514608	2.54455693880699e-24	3.73757071671943e-22	0.066	0.129	0.045	0.127	1.858	0.875	0.000	0.890	0.000	0.010	0.000	0.000	0.000	1.114	0.892	0.067	0.360	0.000	0.178	3.937	0.378	41.056	129.560	195.367	0.942	2.017	1.023
Pdensi_DN30644_c0_g1d371195	FC_3_3	MC_2_4	67.4362402011692	5014.24958358589	2540.84291189353	-6.21631235755018	0.610938179861334	-10.1750268070676	2.5632940088529e-24	3.7548055108369e-22	1.300	1.207	1.861	1.175	0.677	4.446	1.854	2.144	2.870	1.316	2.581	2.625	1.238	1.071	1.239	1.994	7.185	10.419	1.436	0.430	2.666	79.962	235.410	111.611	0.551	4.586	2.691
Pdensi_GG_27310_c1_g1	FC_3_3	MC_2_4	8.33235437049472	2550.69983138246	1279.51609287648	-8.26216474644916	0.813135151028222	-10.1608751460339	2.96403831175902e-24	4.32999961875576e-22	0.000	3.017	0.691	2.683	13.901	2.053	1.137	0.673	0.228	0.175	0.551	0.054	7.328	8.282	1.222	0.378	0.032	0.000	0.000	0.385	0.114	71.971	92.262	56.535	0.040	0.000	0.049
Pdensi_DN26087_c0_g2	FC_3_3	MC_2_4	8102.66204852831	1623.40325466106	4863.03265159468	2.31978586987616	0.228776772298461	10.1399536612475	3.6727375986913e-24	5.35071958909339e-22	129.066	115.800	138.214	103.077	148.284	141.626	176.555	236.090	270.641	251.385	242.914	281.047	120.114	132.053	91.484	126.785	105.576	100.013	62.953	43.373	57.309	46.900	47.031	46.378	31.242	40.844	33.422
Pdensi_DN9455_c0_g1d48354	FC_3_3	MC_2_4	88.9589133027908	893.648436265551	491.303674784171	-3.32931282424967	0.328919256675587	-10.1219760068149	4.41412589311725e-24	6.41340193787792e-22	1.986	2.583	1.469	2.650	3.196	3.402	2.738	3.361	2.932	2.804	3.252	2.402	1.760	3.162	2.330	1.677	1.485	1.273	3.214	4.044	4.505	27.818	26.816	22.949	5.479	5.785	3.671
Pdensi_GG_115732_c0_g1	FC_3_3	MC_2_4	13.6793403838827	6173.70032414266	3093.68983226327	-8.81823423636177	0.871354628214749	-10.1201439125064	4.49753833283413e-24	6.51693304427665e-22	0.615	2.087	0.565	0.238	0.455	1.888	0.675	0.492	0.775	0.332	0.537	0.447	2.521	1.956	1.378	0.213	0.104	0.059	0.213	0.055	0.068	32.294	321.042	163.899	0.218	0.053	0.113
Pdensi_DN37434_c0_g2	FC_3_3	MC_2_4	547.917455252004	3981.61308540418	2264.76527032809	-2.86138300582921	0.283178065262419	-10.1045361800095	5.2744559382981e-24	7.62208642102361e-22	27.276	23.590	14.502	29.951	33.752	35.543	27.282	23.083	25.139	16.872	19.891	15.370	23.311	34.482	21.536	15.870	15.420	8.767	11.017	22.332	17.043	124.604	109.469	111.260	16.823	33.177	25.958
Pdensi_DN21597_c0_g1d189745	FC_3_3	MC_2_4	497.336271200407	3.53255009730656	250.434410648857	7.23610839105487	0.7164490629939	10.0999621114955	5.52635366183465e-24	7.96463437827799e-22	10.132	16.399	15.547	11.593	14.019	12.827	15.515	17.091	23.287	12.598	20.619	14.206	16.643	12.373	15.340	10.821	8.601	5.619	3.174	1.280	2.688	0.097	0.048	0.132	0.000	0.000	0.000
Pdensi_DN22699_c0_g2d301594	FC_3_3	MC_2_4	5461.13064133346	0	2730.56532066673	14.5360297945895	1.43930743598915	10.0993223762509	5.562521309416e-24	7.99526688905416e-22	1.318	9.004	68.378	124.375	169.091	119.109	188.248	148.218	291.715	223.019	55.286	247.714	1.391	25.291	4.195	65.053	24.963	113.723	97.223	0.085	98.307	0.000	0.000	0.000	0.038	0.027	0.000
Pdensi_DN20044_c0_g1d488547	FC_3_3	MC_2_4	445.515561843537	21075.57542945	10760.5454956468	-5.5639446250599	0.551413649801183	-10.0903280632716	6.09654241307754e-24	8.73940985006219e-22	3.782	2.051	1.186	7.177	12.081	27.176	18.312	9.932	12.112	12.021	17.896	12.523	7.608	9.551	13.913	7.333	4.566	8.072	13.080	45.730	11.901	321.206	589.783	869.054	2.095	5.843	6.010
Pdensi_DN16222_c0_g1d347070	FC_3_3	MC_2_4	550.841735758232	10.3963987542489	280.61906725624	5.80428479376031	0.575378788208465	10.0877629010845	6.25794162111146e-24	8.94685397687064e-22	8.306	10.175	8.063	28.288	27.687	20.740	21.688	19.797	26.554	13.511	20.652	18.613	6.663	13.228	7.810	6.250	2.459	1.634	1.371	1.475	1.877	0.170	0.252	0.454	0.569	0.683	0.846
Pdensi_DN22822_c0_g2	FC_3_3	MC_2_4	7290.07345401504	6.17633101557994	3648.12489251531	10.1545754169193	1.00694607790914	10.0845275032051	6.46755907183898e-24	9.22194799251338e-22	0.436	21.697	22.196	2.015	46.838	7.639	15.677	114.892	70.443	102.958	263.162	341.819	3.490	9.699	11.469	0.891	1.530	2.399	0.093	1.346	1.446	0.080	0.435	0.000	0.042	0.000	0.000
Pdensi_DN15176_c2_g2	FC_3_3	MC_2_4	19.8308902123243	1213.58779522884	616.709342720585	-5.93447741455297	0.589830306631613	-10.0613300941476	8.18844699978781e-24	1.16447535543667e-21	0.000	0.000	0.343	1.090	4.719	6.816	1.776	1.036	1.205	0.869	0.347	0.664	1.499	3.535	1.972	0.227	0.799	0.355	0.173	1.660	0.642	21.974	35.088	46.003	0.793	2.871	0.866
Pdensi_DN9464_c0_g1	FC_3_3	MC_2_4	108.691359605526	2271.00451523297	1189.84793741925	-4.38489639669586	0.436895217259156	-10.0364943892138	1.05351877887074e-23	1.494240801365e-21	4.784	1.594	1.740	6.115	7.769	12.685	6.843	4.498	5.439	3.371	3.276	3.738	4.123	6.249	7.454	3.212	7.437	5.322	24.809	7.085	32.326	44.660	87.819	61.519	3.266	5.164	2.858
Pdensi_DN19627_c0_g3	FC_3_3	MC_2_4	2521.38962915052	3.84994286620393	1262.61978600836	9.21574897100841	0.918300746697091	10.0356544456217	1.06252443933405e-23	1.50303754000043e-21	0.828	10.794	14.909	9.737	13.899	4.718	49.182	96.749	124.488	74.610	95.146	70.170	2.006	6.305	3.837	28.484	52.934	34.523	40.061	12.649	30.815	0.317	0.027	0.023	0.000	0.000	0.000
Pdensi_DN24879_c0_g2	FC_3_3	MC_2_4	466.53441518517	1.9914854797311	234.262950332451	7.86194347264995	0.784115011475265	10.0265182499927	1.16554304892681e-23	1.64442788110824e-21	10.443	10.497	9.240	14.279	11.189	7.988	17.355	16.861	19.618	13.612	16.814	14.059	6.247	4.810	3.698	11.325	4.100	3.132	3.245	0.376	1.815	0.050	0.074	0.068	0.097	0.188	0.008
Pdensi_DN91978_c0_g1	FC_3_3	MC_2_4	3.75855220135454	811.51004165598	407.634296928667	-7.75904640950005	0.77398741441636	-10.0247707714355	1.18634565861959e-23	1.66938450907014e-21	0.153	0.110	0.101	0.128	0.245	0.000	0.056	0.159	0.119	0.179	0.129	0.060	0.170	0.176	0.000	0.092	0.056	0.127	0.115	0.533	0.000	12.067	33.904	22.874	0.000	0.000	0.000
Pdensi_DN23468_c0_g1d129797	FC_3_3	MC_2_4	10.2825413774709	1851.754628021	931.018584699234	-7.49527605249287	0.748326808171054	-10.0160464260417	1.29583248423103e-23	1.81867714599682e-21	0.734	0.840	2.375	0.346	0.552	0.347	0.504	0.430	0.161	0.268	0.521	0.163	0.204	0.633	0.257	0.207	0.050	0.057	0.207	0.480	0.459	60.468	81.982	19.515	0.000	0.051	0.110
Pdensi_DN22569_c0_g1	FC_3_3	MC_2_4	157.85428506207	23973.5183668882	12065.6863259751	-7.246685475826	0.725487701319243	-9.98870892318156	1.7079167853256e-23	2.39077134756296e-21	0.798	0.525	0.526	14.474	31.354	62.149	17.894	16.827	18.381	4.182	5.816	5.109	6.592	16.223	33.949	0.897	6.659	1.075	6.167	15.256	4.618	233.206	500.564	1266.892	127.625	135.483	43.341
Pdensi_DN18808_c0_g1d285150	FC_3_3	MC_2_4	1.7303764707671	490.558309368279	246.144342919523	-8.14347980873782	0.815327892162338	-9.98798138395638	1.72049619277378e-23	2.40210839539532e-21	0.000	0.052	0.000	0.000	0.058	0.121	0.018	0.067	0.056	0.056	0.041	0.076	0.018	0.018	0.000	0.000	0.516	0.304	3.547	0.392	5.474	9.007	21.071	11.814	0.050	0.018	0.058
Pdensi_DN13159_c0_g1d339247	FC_3_3	MC_2_4	845.022009217698	1.00553344897561	423.013771333337	9.47919334538426	0.949305309024846	9.98540011866316	1.76587189724918e-23	2.4590568838239e-21	22.701	23.598	20.094	52.495	46.362	17.909	36.797	32.654	37.984	28.948	26.665	24.819	15.198	22.632	12.861	21.477	11.761	13.171	4.452	1.450	4.649	0.057	0.046	0.000	2.391	5.003	4.444
Pdensi_DN21241_c2_g1	FC_3_3	MC_2_4	739.323436424402	10.2552387493327	374.789337586868	6.11899014633057	0.612810246470664	9.98513027739247	1.77068327832576e-23	2.45936897929739e-21	6.193	37.183	15.056	21.310	13.793	13.588	17.757	17.054	11.740	31.380	21.719	16.697	8.349	22.651	11.934	11.375	7.547	5.712	6.359	4.350	5.940	0.473	0.271	0.142	9.358	10.444	5.948
Pdensi_DN22129_c0_g1	FC_3_3	MC_2_4	167.927465651113	4568.59614682696	2368.26180623904	-4.76622360642996	0.477422153240954	-9.9832476856692	1.80461379998882e-23	2.50001962942637e-21	1.121	0.168	0.188	6.151	18.079	6.520	12.573	9.589	6.816	6.361	6.481	2.986	6.710	13.288	4.984	2.243	4.360	1.579	7.335	16.800	2.860	161.122	130.733	107.122	0.000	0.085	0.141
Pdensi_DN24966_c0_g1d498540	FC_3_3	MC_2_4	582.059525144054	4.82641570720727	293.44297042563	6.78194163387154	0.679454418488257	9.98145195517447	1.83757848943599e-23	2.53912617407556e-21	8.739	22.138	9.556	14.445	16.284	9.321	23.531	20.807	23.061	19.440	19.524	16.386	9.382	11.909	8.617	8.712	11.176	4.869	6.855	1.466	4.103	0.196	0.221	0.000	1.175	0.920	0.904
Pdensi_DN8760_c0_g1d3642	FC_3_3	MC_2_4	317.431172282814	3112.42851515073	1714.92984371677	-3.29360273260667	0.330146965868737	-9.97617144213335	1.93800860455259e-23	2.67101427547245e-21	7.455	9.526	9.614	12.306	11.574	15.170	14.706	12.027	10.550	11.841	10.076	8.166	8.047	12.205	11.590	14.156	17.856	12.828	27.463	28.993	13.347	98.457	82.541	89.015	13.945	13.110	9.000
Pdensi_DN22356_c1_g1	FC_3_3	MC_2_4	101.012057748273	1384.30407226239	742.658065005332	-3.77650025987372	0.37857170772004	-9.9756537080328	1.94814322719187e-23	2.67809750870353e-21	1.202	3.821	4.553	5.442	5.327	15.409	4.184	3.917	4.237	2.952	2.796	3.951	2.058	6.796	8.883	2.862	8.130	6.791	12.042	86.740	62.212	55.547	29.043	36.975	29.461	32.232	41.439
Pdensi_DN39426_c0_g1d90943	FC_3_3	MC_2_4	1.47938635391991	1574.6009710141	788.040178684011	-10.0511391438394	1.0079295755291	-9.97206490201784	2.01985131027902e-23	2.7695725907414e-21	0.000	0.000	0.000	0.062	0.015	0.782	0.186	0.142	0.481	0.014	0.047	0.084	0.014	0.071	0.735	0.045	64.944	77.294	44.180	0.000	0.409	101.904	17.025	24.336	0.000	0.000	0.015
Pdensi_DN9685_c0_g2	FC_3_3	MC_2_4	0	1548.48474704431	774.242373522156	-13.4644171059555	1.35093731222456	-9.96672235204154	2.1314691859031e-23	2.91516473121997e-21	0.027	0.029	0.000	0.000	0.000	0.029	0.059	0.000	0.031	0.000	0.000	0.000	0.030	0.068	0.000	0.024	0.000	0.000	0.153	0.031	0.000	46.822	63.990	23.942	0.000	0.393	0.065
Pdensi_DN10691_c1_g2	FC_3_3	MC_2_4	1.01640048203115	2282.70480757993	1141.86060403098	-11.152523054449	1.11950640826199	-9.96200019235536	2.23519754808031e-23	3.04925308257582e-21	0.164	0.144	0.133	0.506	0.081	0.145	0.221	0.000	0.079	0.000	0.084	0.000	0.074	0.077	0.075	0.481	0.146	0.000	0.150	1.476	0.191	33.845	98.348	61.520	1.528	0.000	0.000
Pdensi_DN26569_c0_g1d430218	FC_3_3	MC_2_4	1.74441125925584	396.347978576906	199.046194918081	-7.83279269872294	0.788310180578078	-9.93618107656437	2.89721952598452e-23	3.94235102656365e-21	0.359	0.152	0.131	0.041	0.040	0.000	0.000	0.165	0.039	0.039	0.065	0.039	3.632	0.178	0.416	0.053	14.693	25.335	28.069	5.014	1.618	18.592	8.349	8.238	0.204	0.096	0.000
Pdensi_DN10374_c0_g1d334259	FC_3_3	MC_2_4	1770.74465773338	0	885.372328866691	12.9111807861133	1.29946293146906	9.93578229393357	2.90883643387258e-23	3.9481379171952e-21	4.523	10.391	27.665	23.106	23.293	18.664	51.639	58.797	67.643	46.178	75.457	46.832	2.996	10.550	5.570	24.473	17.967	16.052	5.361	0.295	3.370	0.000	0.000	0.000	0.000	0.000	0.000
Pdensi_GG_3689_c1_g1	FC_3_3	MC_2_4	1432.09527299121	0	716.047636495603	12.6049655938213	1.26905287833783	9.93257712817368	3.00389642170072e-23	4.06686613274345e-21	6.318	24.512	14.684	5.455	18.218	15.436	11.363	23.038	33.341	35.779	51.852	49.613	6.244	16.874	5.154	5.962	9.257	4.451	1.475	0.769	3.828	0.000	0.000	0.000	0.000	2.992	3.634
Pdensi_GG_86282_c0_g1	FC_3_3	MC_2_4	16.4324964320663	6280.72791592207	3148.58020617707	-8.57852735647897	0.863859572610377	-9.93046512242345	3.0682096983488e-23	4.14347422059381e-21	0.146	0.687	2.000	1.155	0.314	3.150	1.678	0.686	1.044	0.725	0.408	0.408	1.278	0.949	2.879	0.338	0.460	2.146	0.352	4.883	0.507	33.415	293.610	198.211	0.000	0.020	0.000
Pdensi_DN39716_c2_g1	FC_3_3	MC_2_4	33.4058879156004	2099.8664137992	1066.6361508574	-5.97487673176418	0.602469206476293	-9.91731472336967	3.50046855201432e-23	4.71534222309407e-21	1.349	1.318	0.701	1.290	1.212	1.838	1.452	1.163	1.114	1.333	1.021	0.801	1.091	1.537	1.096	0.835	0.946	0.608	1.352	1.711	1.270	113.633	37.111	37.553	1.139	4.076	2.705
Pdensi_DN40204_c0_g1d91556	FC_3_3	MC_2_4	84.0524624211317	1661.60542864901	872.828945535069	-4.30429958728441	0.434136762177211	-9.91461668829472	3.59634219679745e-23	4.83234822548625e-21	8.895	7.018	3.678	5.273	10.530	15.878	3.275	3.565	4.831	1.750	2.707	3.665	4.960	10.888	8.866	2.757	8.780	7.543	21.672	14.251	30.877	47.552	38.034	57.628	11.910	19.807	17.448
Pdensi_DN20336_c0_g2	FC_3_3	MC_2_4	1934.77702069789	0	967.388510348944	13.0389890383947	1.31802189031788	9.89284710229663	4.47127159902966e-23	5.99295710596944e-21	19.342	89.759	45.898	27.589	11.502	14.924	32.472	19.080	1.413	62.913	79.144	40.853	9.689	33.025	6.960	8.964	2.698	0.554	0.771	0.103	0.169	0.000	0.000	0.000	0.000	0.000	0.000
Pdensi_DN419_c1_g1	FC_3_3	MC_2_4	4.89955015980217	2059.46640180817	1032.18297598399	-8.71099370677401	0.882215075007554	-9.87400233066684	5.39673019226382e-23	7.21533405979651e-21	0.000	0.303	0.420	0.000	0.340	0.764	0.156	0.587	0.830	0.000	0.177	0.330	0.000	0.162	0.156	0.000	0.755	1.713	0.000	0.649	0.402	73.793	60.659	45.618	0.419	0.315	0.675
Pdensi_DN21040_c1_g1	FC_3_3	MC_2_4	6729.42932457247	1.22501912677232	3365.32717184962	12.8633945129517	1.30537467244983	9.85417810260607	6.57524360473412e-23	8.76911779553758e-21	3.092	9.416	72.816	187.736	298.030	161.348	316.600	231.563	324.505	332.597	73.863	234.486	2.829	40.870	4.232	83.413	33.673	80.125	132.376	0.438	97.549	0.000	0.000	0.110	0.166	0.000	0.000
Pdensi_DN27027_c0_g1d560751	FC_3_3	MC_2_4	10.0720990941719	33806.209156734	16908.1406279141	-11.7116452674965	1.18923272842208	-9.84806841217351	6.98738915084016e-23	9.29565495146386e-21	1.243	0.898	0.000	1.045	2.524	0.893	0.000	1.740	0.495	0.489	0.000	0.486	0.912	0.478	0.000	0.000	0.886	1.508	0.460	1.910	1.788	2097.097	644.658	329.491	1.820	0.000	0.504
Pdensi_DN19089_c0_g1d285487	FC_3_3	MC_2_4	0.762300361523364	1485.97628724734	743.369293804431	-10.9530551714285	1.11281237485566	-9.84267916040132	7.37210151081448e-23	9.78318015592319e-21	0.000	0.000	0.000	0.000	0.000	0.000	0.000	0.000	0.000	0.000	0.069	0.000	0.122	0.000	0.000	0.000	0.000	0.000	0.062	0.000	0.079	74.878	33.246	24.606	0.168	0.000	0.000
Pdensi_DN21590_c1_g1d123232	FC_3_3	MC_2_4	881.325192617595	7.02790767498294	444.176550146289	6.94297635122165	0.70570769495974	9.83831748018242	7.69875355200851e-23	1.01914388687366e-20	6.564	13.136	16.991	26.954	28.222	23.605	33.466	27.666	38.000	28.168	30.234	25.504	7.131	22.284	12.378	17.592	15.086	12.363	10.606	2.528	9.336	0.077	0.408	0.104	0.000	0.000	0.000
Pdensi_GG_71144_c0_g1	FC_3_3	MC_2_4	1211.95575608828	0	605.977878044141	12.364183747621	1.25837858924368	9.82548801553607	8.74494370242586e-23	1.15478489339448e-20	2.245	7.100	0.959	15.285	25.204	10.735	45.807	28.473	79.259	32.857	39.147	44.267	1.583	6.820	2.093	0.935	0.652	0.000	0.000	0.000	0.000	0.000	0.000	0.000	0.000	0.000	0.000
Pdensi_DN20367_c0_g1d219855	FC_3_3	MC_2_4	34.8275816438228	1205.05298548238	619.9402835631	-5.11435816709637	0.520696718795896	-9.82214402833813	9.0400080723526e-23	1.19081560880354e-20	1.276	1.480	1.026	1.790	1.771	2.544	1.941	1.226	0.632	1.149	1.548	0.580	0.545	2.991	1.046	0.973	0.484	2.076	1.605	4.621	8.283	38.196	39.363	27.222	1.807	2.807	1.708
Pdensi_DN35342_c0_g1d314450	FC_3_3	MC_2_4	0.993035682560613	1800.48231459216	900.737675137359	-10.8245449232729	1.10408720384098	-9.80406700269299	1.08141725491098e-22	1.4210299825378e-20	0.000	0.029	0.054	0.034	0.065	0.059	0.059	0.000	0.000	0.064	0.000	0.032	0.060	0.094	0.000	0.049	0.000	0.102	0.589	0.000	0.312	89.212	56.652	15.227	0.127	0.061	0.000
Pdensi_DN39045_c0_g1	FC_3_3	MC_2_4	54.0596837888138	1809.93453437299	931.997109080902	-5.06543934319363	0.516868912226297	-9.80023991262192	1.12318553730069e-22	1.47230675333256e-20	0.434	1.409	1.012	1.421	2.048	2.801	2.017	2.044	2.635	1.652	2.003	1.503	0.000	1.255	2.406	0.636	1.148	2.996	1.699	1.884	2.470	72.823	26.077	59.660	1.943	2.027	7.202
Pdensi_DN22397_c2_g1d125846	FC_3_3	MC_2_4	352.225540549888	8.39678136285988	180.311160956374	5.38405646184647	0.549783240097328	9.79305309651369	1.20598254831726e-22	1.57698396007155e-20	15.367	15.807	4.827	26.581	17.010	8.897	14.620	18.274	10.036	11.990	11.975	9.496	3.487	11.625	2.351	7.378	8.485	2.399	12.501	8.110	3.942	0.210	0.300	0.212	0.108	0.509	1.841
Pdensi_DN26966_c1_g1	FC_3_3	MC_2_4	210.610298400846	74824.7783169867	37517.6943076938	-8.47285115591143	0.865359105269309	-9.79113885128023	1.22903672168624e-22	1.60322009147845e-20	1.928	0.666	0.128	1.596	0.873	4.441	9.274	2.535	4.973	7.892	7.599	4.412	1.104	2.777	8.708	0.114	0.513	0.856	1.142	9.657	0.761	386.587	4040.949	1845.376	1.084	0.654	0.278
Pdensi_DN22779_c0_g1d21081	FC_3_3	MC_2_4	792.357569794115	1.30199752155863	396.829783657837	9.34882911085278	0.955295447261461	9.7863222709299	1.28899287723699e-22	1.67734891085696e-20	2.407	6.117	12.152	6.267	6.975	10.392	10.778	14.781	23.815	18.897	24.868	32.625	2.733	7.444	2.361	14.260	10.795	6.326	8.924	1.557	7.377	0.021	0.034	0.057	1.831	6.441	0.250
Pdensi_DN16752_c0_g1d471667	FC_3_3	MC_2_4	128.942898812528	19907.1709211617	10018.0569099871	-7.27050355549365	0.74313443550575	-9.78356432984513	1.32461751398361e-22	1.71953314230516e-20	0.285	0.000	0.142	5.270	3.606	15.899	3.087	6.100	8.531	2.771	6.344	3.140	1.923	4.948	9.560	0.192	5.016	2.206	43.040	56.267	38.130	213.974	458.179	993.342	62.374	137.220	175.151
Pdensi_DN16560_c0_g1d215377	FC_3_3	MC_2_4	19.3585743294537	4140.81068910981	2080.08463171963	-7.74082016115088	0.792098071205925	-9.77255272111182	1.47683258140641e-22	1.9124981929213e-20	0.245	0.157	0.016	0.224	0.429	2.109	1.311	1.198	2.145	0.912	0.329	0.579	0.704	0.579	0.879	0.208	0.919	5.735	3.872	14.012	1.490	238.955	34.653	98.620	0.127	0.164	0.117
Pdensi_GG_135967_c0_g1	FC_3_3	MC_2_4	576.637500489622	21.100711087643	298.869105788632	4.79489188047724	0.491429832194324	9.75702239944851	1.72134962027698e-22	2.22377631787734e-20	15.879	27.830	24.644	36.433	30.026	25.217	28.914	21.626	22.378	22.430	17.711	14.503	17.408	25.348	19.878	11.859	4.544	4.215	3.765	1.280	3.192	0.474	0.627	0.718	0.728	1.147	1.365
Pdensi_GG_29171_c2_g1	FC_3_3	MC_2_4	857.566452470377	63.3513983278373	460.458925399107	3.76636256270611	0.386333984069985	9.74898072136422	1.86329642186414e-22	2.40136805445678e-20	3.897	9.849	6.532	40.075	46.470	39.123	35.176	34.614	42.982	22.107	31.077	28.929	10.521	24.636	19.168	4.273	4.771	6.692	2.588	2.743	3.409	1.505	2.038	1.911	0.011	0.008	0.000
Pdensi_DN14804_c0_g1	FC_3_3	MC_2_4	658.279656116131	30.8035318063442	344.541593961238	4.38631569025361	0.45006789057058	9.74589785708285	1.92073353702096e-22	2.46945532662601e-20	17.226	15.844	19.257	28.781	24.741	17.742	24.854	24.198	28.642	20.677	20.764	21.414	10.041	17.479	9.407	27.276	9.910	5.733	5.582	5.882	6.129	1.350	0.880	0.488	2.147	3.280	2.844
Pdensi_DN16985_c0_g1d215750	FC_3_3	MC_2_4	9.93179251138832	1106.71315943084	558.322475971113	-6.79909842279146	0.698289189865897	-9.73679461384357	2.10076333562878e-22	2.69445513667621e-20	0.075	0.067	0.012	0.374	0.313	1.757	0.906	0.439	0.566	0.378	0.251	0.310	0.069	0.328	0.771	0.011	0.083	0.063	7.820	9.455	69.900	18.250	19.202	55.841	0.000	0.042	0.000
Pdensi_DN27119_c2_g5	FC_3_3	MC_2_4	1259.54581305197	0	629.772906525986	12.419736692771	1.2757782416874	9.73502783394715	2.13759168212563e-22	2.7351480394702e-20	24.955	31.982	34.919	34.272	48.846	33.962	41.339	46.298	52.445	31.402	47.739	41.363	24.590	30.465	23.065	17.184	7.938	7.604	7.308	5.355	13.318	0.000	0.000	0.000	0.000	0.000	0.000
Pdensi_DN27235_c1_g1	FC_3_3	MC_2_4	1402.86873603294	0	701.434368016469	12.5752333215059	1.29205566852671	9.73273337041664	2.18637481079721e-22	2.79090744598264e-20	6.584	1.047	0.346	23.096	14.632	4.742	35.608	26.245	28.108	47.632	30.995	56.140	3.163	2.636	0.854	0.810	0.227	0.343	0.310	0.242	0.099	0.000	0.000	0.000	0.106	0.311	0.083
Pdensi_DN22078_c0_g1d421893	FC_3_3	MC_2_4	66.4169270454699	1326.17866747273	696.297797259098	-4.31829778310569	0.443729164350903	-9.73183223019067	2.20583411287932e-22	2.80905900935389e-20	1.288	0.930	0.437	0.986	0.880	1.882	2.451	0.807	1.989	2.075	1.443	2.880	4.288	1.411	4.274	1.723	1.752	4.548	12.495	3.658	2.799	33.257	33.178	47.329	3.731	4.218	2.301
Pdensi_DN34285_c0_g1d313399	FC_3_3	MC_2_4	0	6949.1024750052	3474.5512375026	-15.6300378382301	1.60696581469201	-9.72642833800777	2.32617471492178e-22	2.95528921779861e-20	0.071	0.038	0.000	0.000	0.000	0.000	0.000	0.000	0.000	0.000	0.000	0.000	0.078	0.041	0.040	0.064	0.117	0.044	0.000	0.000	0.051	28.898	282.351	267.447	0.000	0.040	0.085
Pdensi_DN20088_c0_g1	FC_3_3	MC_2_4	1368.50312219679	14777.6480481571	8073.07558517692	-3.43274881782359	0.353336489751596	-9.71524005413903	2.59636506200951e-22	3.29075461157248e-20	23.911	37.227	26.650	77.364	99.950	166.572	75.731	63.648	55.870	39.259	51.133	40.056	68.398	105.212	130.527	47.458	65.583	46.509	224.051	133.083	169.535	355.733	501.221	412.497	37.253	22.225	13.224
Pdensi_DN19234_c0_g2d286190	FC_3_3	MC_2_4	1.01018047470995	2386.43666314381	1193.72342180926	-11.2199205189784	1.15520887661298	-9.71246044427453	2.66817177713101e-22	3.37378994073879e-20	0.000	0.083	0.000	0.506	0.000	0.000	0.000	0.000	0.044	0.045	0.049	0.000	0.000	0.000	0.092	0.034	2.821	10.680	12.582	0.136	3.566	87.056	109.090	13.974	0.000	0.000	0.000
Pdensi_DN22789_c1_g2	FC_3_3	MC_2_4	2711.91081735191	0.373442467369322	1356.14212990964	12.5643400407993	1.2940366506582	9.7094159075081	2.74907918274505e-22	3.46791487587083e-20	28.400	39.893	25.364	40.120	69.143	16.542	91.568	90.404	86.233	89.451	106.630	60.555	19.830	25.574	5.147	45.471	17.305	9.021	5.656	0.338	4.596	0.000	0.017	0.000	0.000	0.000	0.000
Pdensi_DN36223_c0_g1	FC_3_3	MC_2_4	4.26683198640219	179882.325967087	89943.2963995368	-15.364895336272	1.58405742738351	-9.69970852739293	3.0236115139294e-22	3.80527896939664e-20	0.163	0.000	0.491	0.000	0.000	0.356	0.181	0.514	0.000	0.386	0.000	0.000	0.727	0.377	0.364	0.732	0.528	0.599	1.084	3.219	0.469	12317.301	2439.330	1719.518	0.730	0.551	0.789
Pdensi_DN18518_c0_g1d59209	FC_3_3	MC_2_4	546.672588816967	6775.60532883317	3661.13895882507	-3.63152319150902	0.374498214942531	-9.69703738659021	3.10380120771297e-22	3.89705138522519e-20	8.083	9.391	9.138	20.074	21.264	28.236	20.136	15.527	21.519	18.867	17.804	15.303	17.277	18.540	16.000	13.216	11.409	11.879	34.284	28.258	38.134	216.526	138.232	232.055	8.240	13.951	10.668
Pdensi_DN16527_c0_g1d279191	FC_3_3	MC_2_4	346.27326346747	5.87924390428107	176.076253685876	5.80539165442526	0.598793139804302	9.69515391629668	3.16160619035314e-22	3.96035496923838e-20	4.350	8.587	6.702	7.764	9.371	7.980	9.097	10.369	11.886	11.454	10.840	10.694	5.204	7.842	8.215	5.284	3.657	3.458	3.801	1.655	4.046	0.293	0.115	0.100	0.447	0.620	0.662
Pdensi_DN41403_c0_g1d35652	FC_3_3	MC_2_4	27.9996114424932	3729.20225821325	1878.60093482787	-7.05727616040678	0.728899218184364	-9.68210142684191	3.5925448019995e-22	4.48967609486246e-20	3.234	0.038	0.495	2.050	0.171	0.497	2.059	0.184	0.830	1.328	0.403	0.924	13.087	0.082	0.439	0.545	0.234	0.621	2.133	1.857	0.406	111.397	173.091	40.412	0.877	0.358	0.468
Pdensi_DN42477_c0_g1d93713	FC_3_3	MC_2_4	100.527664389168	1779.89051436076	940.209089374962	-4.14683929667204	0.428368653024186	-9.68053863744764	3.6478896538989e-22	4.54823972126701e-20	0.932	0.894	1.820	1.627	0.519	1.609	1.781	3.143	2.876	3.380	3.691	2.479	0.775	0.726	0.485	7.963	6.331	6.154	21.987	27.661	11.884	51.829	66.018	36.505	0.051	0.075	0.000
Pdensi_DN14605_c0_g1d524416	FC_3_3	MC_2_4	70.7243512276995	632.202766640435	351.463558934067	-3.16124040085607	0.326669892657305	-9.67717096650956	3.77003732591659e-22	4.68962902910363e-20	3.885	2.721	2.325	3.864	3.294	4.187	3.705	2.425	2.672	2.138	2.584	1.998	2.352	2.904	2.872	2.531	4.681	2.660	12.839	3.583	4.961	21.179	17.704	16.167	7.182	5.730	5.228
Pdensi_DN17483_c0_g1d350904	FC_3_3	MC_2_4	0.240065332019051	1658.02775468455	829.133910008283	-12.6013049833025	1.30285401905844	-9.67207745378054	3.96251337040545e-22	4.91764419739693e-20	0.000	0.071	0.000	0.000	0.000	0.000	0.000	0.000	0.026	0.000	0.000	0.026	0.073	0.000	0.000	0.000	0.000	0.028	0.601	29.678	2.358	73.218	41.890	31.621	0.000	0.000	0.000
Pdensi_DN14354_c0_g1d273859	FC_3_3	MC_2_4	300.675953032393	14.045090082782	157.360521557587	4.44175033893378	0.459256226993154	9.67161701435133	3.98038461701351e-22	4.92841479149989e-20	37.509	25.780	23.784	30.166	20.259	20.153	19.572	10.582	20.057	8.142	9.891	10.785	25.857	20.362	19.330	21.046	7.432	6.514	4.142	1.242	2.962	0.414	0.355	0.453	4.061	3.050	2.356
Pdensi_DN16905_c0_g1d56614	FC_3_3	MC_2_4	1457.744400861	43.7215098534545	750.732955357226	5.03711376177353	0.521123650004665	9.66587058892537	4.21024741126373e-22	5.20101369723692e-20	21.790	30.932	25.095	45.297	41.468	32.448	58.101	49.196	63.961	49.981	49.277	39.199	17.321	27.392	19.196	24.256	12.490	11.744	10.090	3.448	14.584	2.076	1.219	0.588	0.050	0.048	0.346
Pdensi_DN22069_c0_g1d541929	FC_3_3	MC_2_4	1158.17570772366	0	579.087853861828	12.2986775024399	1.27318524061922	9.65977071526397	4.4686297645949e-22	5.50750913952245e-20	10.453	33.845	27.473	27.352	36.496	16.870	38.534	47.985	47.934	40.433	37.925	31.678	10.830	21.911	12.761	34.556	28.142	13.183	7.450	3.626	5.714	0.000	0.000	0.000	0.000	0.000	0.000
Pdensi_DN22612_c0_g1	FC_3_3	MC_2_4	42.1165391026836	3628.28175493191	1835.1991470173	-6.42832860328941	0.666307003592599	-9.64769778589914	5.02716279123754e-22	6.18168070473895e-20	0.524	0.367	1.056	0.929	1.751	2.688	0.580	1.380	1.163	0.736	1.213	2.152	0.391	0.128	0.987	0.955	8.623	3.553	2.888	2.525	0.411	114.939	159.622	42.173	0.267	0.898	0.241
Pdensi_DN18303_c0_g1d13413	FC_3_3	MC_2_4	13.9380657378653	2595.43914514109	1304.68860543948	-7.54099045794973	0.782470288193029	-9.63741444466123	5.55699848213938e-22	6.81755971677205e-20	0.000	0.000	0.000	0.391	0.000	4.376	1.541	0.000	0.455	0.182	0.684	0.457	0.172	0.446	1.906	0.000	0.000	0.095	0.086	0.000	0.221	70.692	26.947	124.550	1.879	4.514	3.161
Pdensi_DN8716_c0_g1	FC_3_3	MC_2_4	164.225686728824	3462.02298343282	1813.12433508082	-4.39790088575115	0.456889105517733	-9.62575126576411	6.22503536944743e-22	7.619699115575e-20	1.836	2.476	2.201	10.610	32.341	37.481	9.232	11.942	9.730	4.645	6.033	4.978	9.545	22.987	19.077	2.874	6.393	4.546	8.760	16.978	24.094	66.286	135.277	93.962	1.215	2.733	2.920
Pdensi_DN16187_c0_g1	FC_3_3	MC_2_4	371.080097789361	1.9914854797311	186.535791634546	7.5316911552823	0.782770950081447	9.62183273983102	6.46684931174796e-22	7.89765813555224e-20	14.593	8.395	17.138	18.680	13.137	7.012	16.895	11.035	14.112	12.289	11.535	11.551	11.356	4.715	3.943	22.530	14.770	19.230	10.280	4.159	8.938	0.059	0.049	0.054	0.000	0.000	0.016
Pdensi_DN22095_c1_g1	FC_3_3	MC_2_4	583.480093015125	44.8351008650914	314.157596940108	3.71312780387498	0.385991043060494	9.61972530355592	6.60072013342756e-22	8.04282746621482e-20	14.259	28.711	26.809	23.534	21.527	27.664	17.013	26.795	29.975	18.114	17.713	19.965	17.150	28.738	27.512	39.149	23.638	19.980	18.289	7.789	24.167	1.005	1.473	1.368	5.484	3.239	1.419
Pdensi_DN23426_c0_g1	FC_3_3	MC_2_4	1113.87773161987	0	556.938865809934	12.2424120467794	1.27268844965426	9.61933146333273	6.62604047653471e-22	8.05537206504434e-20	5.703	62.969	22.414	9.726	12.192	17.770	20.567	19.497	20.431	34.373	40.554	31.045	9.213	29.519	20.010	4.635	9.182	3.909	0.325	0.133	0.491	0.000	0.000	0.000	0.044	0.546	0.481
Pdensi_DN18556_c0_g1d59326	FC_3_3	MC_2_4	0.491055448866238	1263.47620876738	631.983632108121	-11.3160576524149	1.17663256078975	-9.61732492327057	6.7565425747373e-22	8.19544156242966e-20	0.000	0.012	0.000	0.042	0.000	0.000	0.000	0.000	0.000	0.013	0.000	0.013	0.062	0.000	0.013	0.000	0.411	0.496	23.523	13.927	20.636	59.994	28.277	24.013	0.000	0.000	0.027
Pdensi_DN29429_c0_g1	FC_3_3	MC_2_4	1257.73082985817	50.2308744225318	653.980852140351	4.63150004743598	0.481670097429838	9.61550254447885	6.87726929449467e-22	8.32304827733054e-20	27.285	49.974	55.366	64.273	52.068	55.487	47.897	48.478	51.009	44.309	41.181	33.941	30.200	52.264	38.651	42.894	95.396	124.214	70.002	10.041	45.504	2.415	1.063	1.007	1.076	1.556	0.802
Pdensi_DN26695_c0_g4	FC_3_3	MC_2_4	851.510214565549	1.91450708494479	426.712360825247	8.98951898909749	0.937171550678822	9.59218083667404	8.62425016321067e-22	1.04137820720769e-19	0.917	0.784	1.544	0.583	0.223	0.572	1.216	6.613	16.073	14.550	28.526	39.510	0.172	0.321	0.297	2.886	1.374	1.309	0.827	0.489	0.377	0.023	0.019	0.095	0.000	0.000	0.000
Pdensi_DN18995_c0_g2d356358	FC_3_3	MC_2_4	184.671392290978	2558.84984285155	1371.76061757126	-3.79298176147673	0.395444065697511	-9.59170231771316	8.6643491275942e-22	1.04386910062406e-19	1.599	6.059	5.864	6.771	6.758	8.077	6.848	6.481	6.342	7.020	5.421	5.087	3.512	6.235	5.775	2.994	5.568	4.727	15.374	12.211	9.008	100.372	73.431	51.133	14.254	9.509	10.304
Pdensi_DN34344_c0_g1d201263	FC_3_3	MC_2_4	513.447115462405	23.8600101984271	268.653562830416	4.41476670919721	0.460640109455138	9.58398241616248	9.3373505591165e-22	1.12242909310743e-19	16.145	15.448	12.056	19.571	19.730	10.157	17.480	18.560	23.984	20.573	14.215	13.900	11.358	12.335	8.452	13.597	8.296	4.728	3.719	2.954	2.791	0.807	0.715	0.535	0.000	0.109	0.117
Pdensi_DN22874_c0_g2	FC_3_3	MC_2_4	80.9760312006606	1274.66628929825	677.821160249453	-3.97693601491484	0.415128775525557	-9.58000564976495	9.7039628041694e-22	1.16388939109605e-19	3.494	2.928	1.768	2.654	6.010	4.441	3.662	5.372	1.756	3.248	2.381	2.031	3.885	5.106	3.295	1.649	1.699	0.895	1.123	7.222	0.793	33.782	44.216	31.970	0.170	2.612	0.932
Pdensi_DN33771_c0_g1	FC_3_3	MC_2_4	2.25891105162469	16891.0791100837	8446.66901056768	-12.8717869685752	1.34402298908026	-9.57705863155186	9.98479811957258e-22	1.19489951246573e-19	0.178	0.128	0.000	0.075	0.072	0.064	0.000	0.186	0.000	0.209	0.000	0.000	0.331	0.205	0.000	0.054	0.000	0.000	0.200	0.000	0.170	1015.769	300.910	212.612	0.000	0.000	0.214
Pdensi_DN25626_c0_g1d559430	FC_3_3	MC_2_4	47.6370098938508	2981.07218599569	1514.35459794477	-5.96859032760289	0.624000786308774	-9.56503654892745	1.1216183884234e-21	1.33927230865353e-19	0.722	1.728	1.375	1.295	1.126	1.432	1.451	1.805	1.207	1.209	2.448	0.824	0.707	1.249	1.056	4.655	9.103	3.093	5.973	1.128	3.166	125.130	92.372	45.910	0.000	0.069	0.000
Pdensi_DN38994_c1_g1	FC_3_3	MC_2_4	664.68119411058	53.8620028927475	359.271598501664	3.64301871094593	0.381119950079912	9.55871953221572	1.19222594540912e-21	1.42041799136042e-19	22.313	32.593	24.825	22.301	17.759	20.252	24.124	28.604	34.051	19.760	19.742	24.215	15.972	22.942	26.893	18.342	17.810	15.921	13.060	12.649	8.211	1.268	1.519	1.868	7.030	8.097	12.739
Pdensi_DN19614_c0_g5	FC_3_3	MC_2_4	732.898982230922	21010.4584476122	10871.6787149216	-4.84127481253498	0.506515549102305	-9.55799840916069	1.20056074080515e-21	1.42717656312165e-19	8.360	11.623	125.495	55.089	33.459	61.491	24.440	18.753	32.016	16.808	21.382	32.686	19.629	36.410	45.770	49.848	66.599	102.092	20.553	32.291	41.860	357.384	686.027	739.500	1.875	5.217	7.642
Pdensi_DN21774_c0_g1	FC_3_3	MC_2_4	603.415288227215	2.68097343790356	303.048130832559	7.76630547759974	0.812668505750673	9.55654786994101	1.21750118569141e-21	1.44411263425827e-19	16.277	12.961	9.513	16.499	7.800	6.885	16.357	14.791	15.273	28.880	13.510	14.574	12.058	7.180	6.760	13.112	3.227	2.148	2.314	1.965	1.528	0.076	0.109	0.026	0.020	0.128	0.091
Pdensi_DN8148_c0_g1d102068	FC_3_3	MC_2_4	457.276356764396	2.79576739103592	230.036062077716	7.33980790810177	0.768109525271166	9.55567880180967	1.22776386188929e-21	1.45307072687573e-19	2.054	11.212	10.989	11.741	10.764	7.799	11.349	9.869	14.139	15.639	11.713	16.415	2.832	8.958	5.223	5.671	5.222	6.386	3.351	0.978	3.723	0.039	0.161	0.053	0.775	3.329	3.035
Pdensi_GG_125611_c1_g1	FC_3_3	MC_2_4	56.0242650625108	21256.2119289497	10656.1180970061	-8.5678187520092	0.896797982698356	-9.55378905540094	1.25037587813205e-21	1.47657273027078e-19	1.250	1.807	0.418	12.920	9.882	38.267	8.312	5.908	6.943	2.463	1.842	0.982	2.083	11.305	19.687	0.373	2.685	1.016	2.534	4.827	3.294	114.401	503.246	1144.893	27.449	51.239	36.277
Pdensi_DN28840_c0_g1d81294	FC_3_3	MC_2_4	15.1028262159438	164038.131857229	82026.6173417226	-13.4067644847072	1.40335131718427	-9.55339145696393	1.25518560389252e-21	1.47899485234044e-19	1.214	0.438	0.270	0.000	0.000	0.000	0.000	0.000	0.639	0.954	0.000	0.477	5.108	0.156	0.150	0.967	0.146	0.660	0.000	0.469	0.193	541.081	7979.740	5160.273	0.000	0.606	1.789
Pdensi_DN69209_c0_g1	FC_3_3	MC_2_4	1.77870084355452	7417.6154489955	3709.69707491953	-12.0362948749591	1.26160017656783	-9.54049872417087	1.42147063524079e-21	1.67125669226237e-19	0.139	0.151	0.000	0.000	0.000	0.000	0.000	0.000	0.000	0.000	0.176	0.000	0.000	0.000	0.000	0.000	0.268	0.170	0.000	2.581	0.000	384.768	203.772	76.542	0.208	0.000	0.000
Pdensi_DN27323_c0_g1d195014	FC_3_3	MC_2_4	51.3395024852825	1740.11912197762	895.72931223145	-5.0841708692459	0.532970180615214	-9.53931580820747	1.43777720484809e-21	1.68672974362189e-19	0.314	0.324	0.435	1.560	2.894	0.861	2.038	2.689	0.636	1.596	2.308	0.938	0.759	1.870	0.709	0.320	1.820	0.938	1.378	7.515	1.869	62.268	57.306	32.762	0.191	0.873	0.993
Pdensi_DN32723_c0_g1d84827	FC_3_3	MC_2_4	0	899.353298257078	449.676649128539	-12.6808492401657	1.32956432545856	-9.53759738987587	1.46179593187392e-21	1.71116299771957e-19	0.817	0.885	0.000	0.515	0.000	0.441	0.000	0.000	0.000	0.000	0.000	0.000	0.000	0.471	0.000	0.000	0.000	0.000	0.000	1.414	0.000	34.609	29.713	14.769	0.000	0.000	0.000
Pdensi_DN17365_c0_g1d473880	FC_3_3	MC_2_4	48.5006607182805	2750.55126628667	1399.52596350247	-5.82535278790906	0.611044747784071	-9.53343074960461	1.52169472655751e-21	1.77739911492217e-19	2.213	1.907	0.771	2.489	2.283	4.824	3.398	2.171	2.617	1.619	1.536	1.438	1.661	2.355	3.246	1.794	1.694	2.472	7.903	6.320	3.270	35.499	73.890	121.949	24.296	18.200	9.495
Pdensi_DN23532_c0_g1d70000	FC_3_3	MC_2_4	13.3067419481438	580.904570543177	297.10565624566	-5.44427934694136	0.571259347160666	-9.53031118703108	1.56812458477864e-21	1.8276492035595e-19	0.025	0.082	0.000	0.655	1.035	1.934	0.846	0.869	0.593	0.372	0.288	0.644	0.338	1.183	0.371	0.115	0.672	0.096	25.294	0.236	15.896	13.803	12.454	23.376	0.000	0.931	0.000
Pdensi_DN18341_c0_g1d186877	FC_3_3	MC_2_4	185.586359705895	2474.44724516979	1330.01680243784	-3.73736615347349	0.392205144555598	-9.52911048045595	1.58636640740282e-21	1.84489939696501e-19	6.033	5.421	6.654	7.614	8.299	10.762	8.396	4.700	6.706	6.824	5.493	5.300	7.311	7.790	9.291	5.511	4.966	8.284	11.659	10.572	8.498	104.411	57.712	56.010	5.616	6.251	7.500
Pdensi_GG_89808_c0_g1	FC_3_3	MC_2_4	4.26515766852378	307.499260342311	155.882209005418	-6.17956857841724	0.648717176238871	-9.52582851936356	1.63730595008901e-21	1.90001913208056e-19	0.092	0.073	0.383	0.215	0.049	0.171	0.101	0.099	0.200	0.096	0.238	0.067	0.000	0.129	0.126	0.211	1.346	1.530	1.131	0.174	2.347	11.022	8.616	7.224	0.000	0.000	0.045
Pdensi_DN12559_c0_g1	FC_3_3	MC_2_4	1215.02570864222	24.3584500480593	619.692079345142	5.62766603121458	0.591458726980145	9.51489220549365	1.81901383059346e-21	2.10632372569346e-19	2.523	17.990	12.864	19.160	12.348	27.072	32.889	17.090	34.399	40.591	28.765	47.268	5.463	20.674	21.547	6.553	7.547	25.120	5.022	2.107	13.195	1.264	0.326	0.573	0.536	1.088	0.094
Pdensi_DN26682_c7_g1	FC_3_3	MC_2_4	98.8389502014274	959.894297392737	529.366623797082	-3.27951413777241	0.344930620974033	-9.50775007597629	1.94830691583967e-21	2.25117626463172e-19	3.809	4.413	4.690	1.207	1.356	3.349	1.898	4.051	2.136	2.853	2.877	3.775	4.643	2.101	5.253	8.230	9.307	15.100	8.908	5.798	5.626	25.077	32.983	24.704	10.222	6.640	3.887
Pdensi_DN10735_c0_g1d103743	FC_3_3	MC_2_4	1.73508124827404	1155.62053159567	578.677806421973	-9.37877586789184	0.986540534975976	-9.50673138648097	1.96747416974434e-21	2.26843425080652e-19	0.350	0.162	0.448	0.567	0.060	0.162	0.275	0.052	0.293	0.117	0.000	0.059	0.000	0.173	0.224	0.541	0.877	0.436	0.508	0.175	0.215	64.409	23.565	16.003	0.000	0.000	0.120
Pdensi_DN21297_c0_g1d18386	FC_3_3	MC_2_4	484.520974073793	1.69502140714808	243.107997740471	7.96079750140594	0.837655140238595	9.50366937298136	2.02621799713826e-21	2.3311507613857e-19	3.634	3.853	4.914	5.933	4.873	9.304	8.912	9.165	20.604	10.984	18.107	17.431	3.668	3.784	7.878	2.314	1.209	0.890	1.922	0.381	3.149	0.104	0.049	0.020	1.262	0.491	0.745
Pdensi_DN26146_c0_g1d193914	FC_3_3	MC_2_4	5434.02997764051	515.741905946124	2974.88594179331	3.3964546601266	0.357626150730514	9.49722119925723	2.15565792051873e-21	2.47475991633342e-19	70.788	122.251	78.607	220.514	184.609	120.551	204.575	189.713	192.661	168.621	207.506	139.865	59.520	103.537	71.929	70.751	25.786	18.682	15.753	19.339	20.443	15.450	17.106	12.189	2.524	4.461	5.381
Pdensi_DN17084_c0_g1d215790	FC_3_3	MC_2_4	2.00321615727056	713.783480571355	357.893348364313	-8.48377037828338	0.895335045517152	-9.47552586125241	2.65420412257689e-21	3.04059499195972e-19	0.024	0.065	0.012	0.136	0.173	0.168	0.197	0.125	0.070	0.113	0.046	0.014	0.321	0.235	0.054	0.066	0.067	0.015	0.083	17.209	1.121	40.006	12.726	11.453	0.000	0.000	0.000
Pdensi_DN45645_c0_g1d156523	FC_3_3	MC_2_4	17.0233106301679	2164.1615154253	1090.59241302773	-6.99102018517315	0.73821185460184	-9.47020850666752	2.79285647174335e-21	3.19261010702721e-19	0.082	0.029	0.000	3.082	3.928	2.958	5.398	1.503	1.109	0.638	0.655	0.291	0.940	2.287	2.192	0.173	0.603	0.000	0.777	0.540	0.304	26.126	51.322	104.075	0.169	0.061	0.000
Pdensi_DN11320_c0_g1	FC_3_3	MC_2_4	49.2425854378581	12448.4904708141	6248.86652812597	-7.98166570685862	0.843909355569934	-9.45796566204459	3.13992358057397e-21	3.58171750904919e-19	1.070	0.057	0.053	0.134	0.481	1.893	9.254	1.026	4.492	1.574	1.213	1.930	0.504	0.613	1.291	0.218	0.029	0.469	1.610	2.044	0.611	58.989	418.074	557.871	0.290	0.599	0.320
Pdensi_DN19596_c0_g1d218685	FC_3_3	MC_2_4	19.7574471781559	1489.46510265111	754.611274914635	-6.23471623262691	0.659479074694137	-9.45400160803971	3.26119212668621e-21	3.71215060484135e-19	0.039	0.043	0.101	0.847	2.768	5.957	1.488	1.195	1.759	0.470	0.555	0.893	1.467	3.253	6.407	0.151	0.299	0.359	0.359	2.680	0.274	23.168	30.451	71.909	0.000	0.000	0.000
Pdensi_DN11039_c0_g1d5163	FC_3_3	MC_2_4	578.174845768621	48.493995622755	313.334420695688	3.57669859211569	0.37856371997925	9.4480754582392	3.45117518255214e-21	3.92008167504593e-19	10.079	14.245	9.112	15.180	15.683	13.341	16.236	15.918	22.382	18.145	15.634	21.682	9.015	13.804	10.647	9.513	9.132	5.214	11.516	5.117	5.581	1.758	1.058	1.372	0.938	1.805	1.007
Pdensi_DN9724_c0_g1d172251	FC_3_3	MC_2_4	2983.81527074313	226.17222947381	1604.99375010847	3.7192543083841	0.393751910642395	9.44567939319009	3.53106097257033e-21	4.0023419011081e-19	55.608	170.951	76.515	158.233	113.584	131.955	167.393	87.913	79.334	101.910	107.375	73.540	58.811	163.401	83.194	35.520	38.523	21.674	53.706	27.387	23.831	6.778	7.897	4.937	11.312	10.387	4.289
Pdensi_GG_15615_c0_g1	FC_3_3	MC_2_4	763.824125211514	5.72528711470845	384.774706163111	7.07834465422008	0.750129258531165	9.43616659891423	3.86667173020138e-21	4.37349939812841e-19	0.643	9.699	5.762	11.836	10.403	9.947	12.391	14.150	12.879	23.547	34.993	13.487	2.512	10.959	9.215	4.293	11.226	7.450	1.507	2.674	1.646	0.254	0.069	0.192	0.235	0.275	0.452
Pdensi_GG_112720_c1_g1	FC_3_3	MC_2_4	1573.33550383843	18.1172131829711	795.726358510703	6.40483599327515	0.679108567262662	9.43124016104177	4.05268556239479e-21	4.57218330965627e-19	59.938	111.786	72.143	45.954	58.426	34.803	55.577	65.768	39.105	59.592	51.887	37.393	56.519	72.727	30.695	48.058	39.667	18.983	12.709	12.812	15.201	1.105	0.276	0.227	1.720	2.585	0.877
Pdensi_DN13119_c0_g1	FC_3_3	MC_2_4	99.1539355555008	2872.07607064152	1485.61500309851	-4.85659649745786	0.514957274864413	-9.43106687586186	4.05938719227871e-21	4.57218330965627e-19	2.797	2.765	15.829	10.524	5.463	3.738	3.332	3.356	4.051	2.789	3.452	3.238	1.861	3.475	2.906	7.113	27.342	48.289	9.131	12.364	5.524	77.978	126.884	44.046	0.000	1.380	0.457
Pdensi_DN13392_c0_g2d339854	FC_3_3	MC_2_4	145.937974657303	1132.25967943992	639.098827048611	-2.95575780379634	0.313513156271946	-9.42785891011372	4.18545060866949e-21	4.7042885426121e-19	3.723	4.372	2.869	4.988	6.442	10.805	7.918	3.006	7.541	3.880	4.977	5.144	6.281	7.000	9.749	3.626	8.300	9.142	15.713	11.480	7.617	31.099	36.903	29.779	22.748	21.391	14.088
Pdensi_DN9757_c0_g1d518471	FC_3_3	MC_2_4	0	890.258209907839	445.129104953919	-12.6662011146486	1.34355968868378	-9.42734529870951	4.2059904714569e-21	4.71748466833093e-19	0.000	0.000	0.000	0.000	0.000	0.000	0.096	0.000	0.000	0.000	0.000	0.000	0.000	0.000	0.040	0.000	3.576	5.537	0.604	7.098	2.296	39.593	24.866	14.447	0.435	0.163	0.000
Pdensi_GG_54400_c0_g1	FC_3_3	MC_2_4	14.4837451108722	1008.09339931743	511.28857221415	-6.12151021816399	0.649505907808923	-9.42487226762048	4.30629382715343e-21	4.81990252516027e-19	0.276	0.102	0.067	0.858	1.018	2.532	1.038	0.798	0.503	0.329	0.690	0.360	0.287	0.852	0.828	0.417	0.388	0.493	1.371	2.256	1.135	16.728	24.722	43.764	0.434	0.381	0.068
Pdensi_DN35484_c0_g1d375532	FC_3_3	MC_2_4	1.51527071206493	647.998554695668	324.756912703867	-8.75442820012914	0.929142990557278	-9.42204621796526	4.42381430791269e-21	4.94112409354423e-19	0.000	0.000	0.000	0.079	0.076	0.000	0.000	0.131	0.000	0.074	0.079	0.000	0.209	0.145	0.000	0.000	0.274	0.000	0.352	2.481	0.000	11.972	29.331	14.077	1.341	4.928	0.603
Pdensi_DN18994_c1_g1d356221	FC_3_3	MC_2_4	1453.92926226163	66.7299433924786	760.329602827056	4.43041736227094	0.470298640204803	9.42043413168621	4.49226755944996e-21	5.00715053357153e-19	7.534	6.724	10.546	39.458	31.914	28.227	44.910	38.019	63.621	45.366	36.351	58.022	5.389	15.482	8.874	14.015	7.752	7.544	19.423	5.870	34.234	2.873	1.988	1.032	1.845	1.949	0.938
Pdensi_DN14735_c0_g1	FC_3_3	MC_2_4	5046.48930393705	235.64593116673	2641.06761755189	4.41986340789099	0.469422174706207	9.41554030901333	4.70655433744451e-21	5.2351140600293e-19	9.430	22.879	24.275	27.112	59.937	33.520	81.769	135.621	188.543	120.994	197.824	164.060	22.446	33.666	15.168	36.075	53.162	35.939	43.985	21.798	35.285	5.108	9.733	5.370	7.919	1.658	2.680
Pdensi_DN15691_c0_g1d345102	FC_3_3	MC_2_4	95.4190280878167	5523.88493304086	2809.65198056434	-5.8552112357796	0.622263639484426	-9.40953458349408	4.98338608720714e-21	5.53155855679993e-19	7.614	6.909	1.389	7.719	5.644	10.864	8.901	4.181	4.922	3.059	3.434	2.601	6.664	6.735	6.296	2.932	2.380	3.315	11.828	15.925	6.820	71.602	136.996	255.623	28.349	27.968	15.485
Pdensi_DN22165_c0_g6	FC_3_3	MC_2_4	0.720195996057151	21049.07331949	10524.896757743	-14.813520072398	1.57461253986381	-9.40772393040846	5.06996384200652e-21	5.61603246821272e-19	0.429	0.031	0.028	0.108	0.034	1.013	0.000	0.030	0.067	0.000	0.000	0.068	0.095	0.164	11.533	0.155	0.000	0.000	1.657	0.296	2.044	29.961	914.461	802.095	0.000	0.257	0.000
Pdensi_DN27020_c0_g1d560734	FC_3_3	MC_2_4	0	788.665072529025	394.332536264512	-12.489966069323	1.32815929819098	-9.40396689338012	5.25438346304957e-21	5.8083146516387e-19	0.000	0.000	0.000	0.000	0.000	0.221	0.000	0.000	0.000	0.000	0.000	0.000	0.000	0.000	0.000	0.000	0.000	0.000	0.000	0.941	0.000	19.868	16.872	30.831	0.000	0.000	0.000
Pdensi_GG_148325_c0_g1	FC_3_3	MC_2_4	1454.88802965542	48.7463813414817	751.817205498449	4.88626830464262	0.520288520359942	9.39145899521717	5.91748009278723e-21	6.52785720606176e-19	71.277	81.720	41.570	65.723	67.924	65.364	49.484	61.932	79.140	43.667	56.041	38.590	50.775	68.635	58.993	44.960	51.010	24.111	28.372	26.827	50.048	1.385	2.092	0.733	0.000	0.000	0.000
Pdensi_DN12506_c0_g1d105678	FC_3_3	MC_2_4	29.0298876249489	490.384079329459	259.706983477204	-4.07741978817216	0.434496181760451	-9.38424768579472	6.33671850641051e-21	6.97598540624613e-19	0.033	0.000	0.000	0.451	0.980	1.334	1.000	0.611	0.573	0.916	0.865	1.005	0.218	0.975	0.367	0.000	0.360	0.041	1.001	0.455	0.187	10.751	17.131	14.120	0.000	0.000	0.000
Pdensi_DN24001_c0_g2d225091	FC_3_3	MC_2_4	325.166537643194	8382.87804134832	4354.02228949576	-4.68829979658756	0.499605674778051	-9.38400028916871	6.35161077004762e-21	6.97805139783941e-19	113.766	128.428	29.047	45.936	67.825	60.444	12.635	14.667	7.744	8.008	14.075	8.878	103.036	136.310	70.941	54.229	40.849	28.543	23.396	51.499	74.541	370.360	142.855	226.489	27.050	47.357	48.055
Pdensi_DN38960_c1_g1	FC_3_3	MC_2_4	7.43441090159092	1036.24473841012	521.839574655855	-7.12147664736195	0.759496360789402	-9.3765777099446	6.81488122988915e-21	7.47170199137111e-19	0.066	0.012	0.087	0.370	0.512	1.536	1.239	0.364	0.895	0.256	0.180	0.260	0.219	0.214	0.828	0.060	0.109	0.664	0.377	0.140	1.600	21.601	11.965	54.265	1.508	2.129	2.458
Pdensi_DN5648_c0_g1d206357	FC_3_3	MC_2_4	1.48249635758052	383.555328469051	192.518912413316	-8.01138596002047	0.85471663805534	-9.3731484837455	7.04004854960412e-21	7.70281883448828e-19	0.113	0.061	0.225	0.071	0.068	0.000	0.000	0.059	0.066	0.000	0.071	0.067	0.126	0.000	0.127	0.255	0.000	0.421	0.127	4.995	2.022	9.572	14.908	8.574	1.470	0.000	0.136
Pdensi_DN15024_c1_g2d343650	FC_3_3	MC_2_4	574.358380670525	1.87669152659874	288.117536098562	8.19198115873451	0.874163585425245	9.37122215488928	7.16974493750055e-21	7.82874817381297e-19	17.391	26.453	22.461	26.466	34.972	13.776	29.193	20.111	26.195	14.521	23.475	16.797	18.919	21.752	11.923	27.078	18.284	19.300	11.357	5.289	14.550	0.106	0.000	0.047	0.000	0.000	0.000
Pdensi_DN2437_c0_g1d203929	FC_3_3	MC_2_4	2.0328009640623	24946.5584460616	12474.2956235128	-13.5902649757702	1.45028883220859	-9.37072993596321	7.20326247351146e-21	7.84935997951971e-19	0.356	0.158	0.291	0.000	0.000	0.000	0.000	0.000	0.173	0.000	0.184	0.000	3.331	0.168	0.000	0.130	0.157	0.534	0.644	0.169	0.000	120.779	1098.909	862.807	0.652	0.327	1.755
Pdensi_DN29871_c0_g1d370444	FC_3_3	MC_2_4	965.57641923201	0	482.788209616005	12.0362908754835	1.28511045612685	9.36595824747953	7.53632912545872e-21	8.19564327389895e-19	7.584	14.043	18.590	26.357	27.023	17.033	29.472	34.311	50.207	23.884	37.721	30.696	7.201	15.246	11.327	15.722	14.809	11.861	6.349	3.242	6.831	0.000	0.000	0.000	0.000	0.017	0.000
Pdensi_DN21957_c0_g2d421210	FC_3_3	MC_2_4	122.789910238128	15984.7327339817	8053.7613221099	-7.02438327425793	0.750875919528673	-9.35491882422751	8.36639361735352e-21	9.07990811755413e-19	0.105	0.150	0.000	4.423	6.578	20.128	5.809	7.034	9.995	2.977	5.107	3.633	0.707	4.169	6.996	0.126	2.803	1.356	31.014	35.976	28.348	119.365	497.104	717.454	103.971	241.277	343.339
Pdensi_DN25337_c0_g1d23084	FC_3_3	MC_2_4	2.23857671178268	835.130913681781	418.684745196782	-8.54377307803009	0.91413005417924	-9.34634304929532	9.07305552939493e-21	9.82694396156466e-19	0.072	0.031	0.129	0.163	0.190	0.340	0.063	0.180	0.101	0.051	0.091	0.069	0.064	0.149	0.163	0.066	0.144	0.309	0.017	0.151	0.062	7.333	25.769	36.733	0.023	0.081	0.104
Pdensi_DN26039_c0_g1d429728	FC_3_3	MC_2_4	0	36256.5784696488	18128.2892348244	-18.013384609769	1.92746054556061	-9.34565672498876	9.13209671944948e-21	9.8709496254001e-19	0.559	0.403	0.000	0.000	0.000	0.000	0.000	0.000	0.000	0.000	0.000	0.000	2.390	0.000	0.313	0.335	0.000	0.229	0.000	0.108	0.000	16.313	1292.519	1685.600	0.000	0.314	0.224
Pdensi_DN38905_c0_g1d317577	FC_3_3	MC_2_4	8.75945588423848	2729.73174851882	1369.24560220153	-8.2852484128217	0.88727984121678	-9.33780756413855	9.83494703166112e-21	1.06092759599285e-18	0.104	0.227	0.208	0.087	0.042	1.059	0.380	0.506	0.488	0.163	0.483	0.206	0.463	0.080	0.586	0.283	0.077	0.043	0.118	0.040	0.050	17.840	125.061	85.767	0.000	0.000	0.000
Pdensi_DN379_c0_g1d164130	FC_3_3	MC_2_4	882.932773855047	1.49376986947729	442.213271862262	9.11339130672971	0.976209529943193	9.33548692897931	1.00528097118372e-20	1.08225158048339e-18	1.674	3.379	1.766	16.919	14.876	8.702	10.714	19.080	33.959	23.097	23.213	38.978	0.834	9.176	1.380	2.869	1.315	1.707	0.000	0.674	0.586	0.000	0.126	0.000	0.264	1.761	1.597
Pdensi_DN20807_c0_g1	FC_3_3	MC_2_4	113.72064798134	5587.12136149334	2850.42100473734	-5.61852117921519	0.601936113952049	-9.33408222066365	1.01869962395392e-20	1.09449985849783e-18	6.023	1.991	9.018	6.628	1.893	3.090	2.971	1.933	3.760	4.610	1.863	4.440	2.944	0.803	0.904	15.881	1.492	0.783	6.373	0.812	5.891	278.127	130.886	89.550	0.061	0.015	0.186
Pdensi_DN43266_c0_g1d154540	FC_3_3	MC_2_4	0	524.556608218382	262.278304109191	-11.9019663103441	1.27607053625637	-9.32704421282317	1.08864455970983e-20	1.16731001559446e-18	0.000	0.000	0.000	0.000	0.000	0.000	0.000	0.000	0.000	0.000	0.000	0.000	0.000	0.000	0.000	0.000	0.443	2.011	0.000	4.776	1.192	15.037	14.560	15.700	0.000	0.000	0.504
Pdensi_DN18933_c0_g3d481284	FC_3_3	MC_2_4	463.097108814285	17.3290938943196	240.213101354302	4.75200057881608	0.509606091441843	9.324850425887	1.11140241312128e-20	1.18933368412517e-18	18.521	32.637	11.417	18.361	17.110	18.931	17.806	12.970	10.995	16.819	15.718	11.306	17.125	35.527	18.039	14.481	15.234	9.697	5.689	1.383	5.690	0.404	0.598	0.512	3.074	9.025	8.066
Pdensi_GG_95231_c0_g1	FC_3_3	MC_2_4	3311.41688644136	11.8267112529747	1661.62179884717	8.08172310813093	0.866847253304267	9.32312247322103	1.12965846838783e-20	1.20646174234416e-18	72.974	32.344	34.845	99.275	128.735	49.523	127.005	128.743	203.522	85.841	126.313	104.260	40.711	24.848	12.113	42.175	15.367	22.832	18.607	13.817	15.392	0.900	0.087	0.108	0.551	2.182	0.127
Pdensi_DN33732_c0_g1d200767	FC_3_3	MC_2_4	107.514718981205	2187.78147311664	1147.64809604892	-4.34665469923893	0.46681204240957	-9.31135940024718	1.26206554218519e-20	1.34519125075894e-18	3.505	3.519	8.022	6.717	4.091	7.821	4.346	5.419	6.598	3.696	3.885	2.610	2.715	4.690	5.506	19.758	26.616	19.725	16.004	8.598	17.200	54.269	47.325	85.706	3.742	1.712	0.921
Pdensi_DN22260_c0_g1d222431	FC_3_3	MC_2_4	35.1374996819818	4996.60698402675	2515.87224185436	-7.1514035337349	0.768980240094188	-9.29985344338493	1.40639405770387e-20	1.49605167888249e-18	1.529	0.799	1.078	1.103	0.436	4.856	1.614	0.914	1.389	0.750	1.172	1.480	0.678	0.515	2.626	1.695	2.286	0.802	17.875	11.349	21.783	118.937	40.274	265.800	1.915	2.634	1.253
Pdensi_DN33423_c0_g1d236814	FC_3_3	MC_2_4	23.458386297845	626.038634634491	324.748510466168	-4.74061482617742	0.509951462296405	-9.29620792698497	1.45544054376127e-20	1.54515908658759e-18	0.317	0.499	0.197	0.583	0.548	0.836	0.733	0.456	0.434	0.672	0.978	0.591	0.699	1.022	0.612	0.294	3.302	1.673	17.063	1.322	13.704	24.574	19.741	10.794	12.182	14.365	10.763
Pdensi_DN26964_c0_g2d79103	FC_3_3	MC_2_4	432.022245676983	5936.24753808848	3184.13489188273	-3.78014663111122	0.406665753150835	-9.29546341638742	1.46566317355351e-20	1.55293675343329e-18	14.831	12.709	13.500	16.095	29.804	36.848	19.758	20.115	14.818	15.087	10.841	15.392	16.372	21.478	27.864	10.200	11.816	13.425	17.600	29.107	17.366	130.650	162.800	213.532	2.531	10.862	7.959
Pdensi_DN3390_c0_g1d260519	FC_3_3	MC_2_4	7.19586079938614	740.365421321627	373.780641060506	-6.68402427628365	0.719227708950308	-9.29333532774869	1.49527639700362e-20	1.58118843141135e-18	0.218	0.472	0.109	0.830	1.583	2.842	0.835	0.228	0.516	0.128	0.276	0.257	0.486	1.511	2.194	0.587	0.709	0.256	0.848	0.253	0.312	8.789	25.759	27.762	0.000	0.858	0.131
Pdensi_DN16060_c0_g1d277813	FC_3_3	MC_2_4	305.202314993624	4.35641342683151	154.779364210228	6.11503442925554	0.658233313333491	9.29007132484252	1.5418496945749e-20	1.62722810384338e-18	1.337	4.427	5.522	7.674	10.257	8.620	8.711	12.287	11.298	9.157	11.874	7.976	1.953	6.248	4.100	5.162	2.773	2.178	6.239	0.875	4.609	0.135	0.159	0.084	0.027	0.160	0.133
Pdensi_GG_6593_c0_g1	FC_3_3	MC_2_4	630.666043772755	1.26418196321258	315.965112867984	8.6861112641969	0.935029005380151	9.28967038906502	1.54766856867116e-20	1.6301602155632e-18	16.701	20.139	16.968	20.909	22.241	24.767	20.714	19.989	24.952	20.811	21.058	18.144	26.374	26.013	26.433	13.708	6.446	5.442	4.216	0.323	2.098	0.119	0.000	0.000	0.000	0.000	0.000
Pdensi_DN11832_c0_g1d50232	FC_3_3	MC_2_4	55.0403972426924	2836.58218531626	1445.81129127948	-5.68736947729239	0.612639565602183	-9.2833858546209	1.64176689525526e-20	1.72588330500628e-18	1.151	1.177	1.361	3.189	2.297	3.319	2.001	1.619	1.757	2.333	1.070	1.847	1.123	1.445	1.538	1.733	3.590	5.280	3.329	2.034	2.660	42.589	121.412	76.772	0.042	2.240	0.525
Pdensi_DN22739_c0_g1d302230	FC_3_3	MC_2_4	1855.94574041608	36.1958865682178	946.070813492148	5.65748465853713	0.609474396158552	9.28256329420172	1.65449447271495e-20	1.73585933787997e-18	71.288	74.470	76.677	71.225	98.593	67.217	56.787	81.340	98.841	38.195	72.902	67.192	47.017	62.319	45.108	72.636	45.434	34.287	20.636	28.475	36.460	1.933	0.879	0.471	0.410	2.009	1.109
Pdensi_DN21649_c0_g2	FC_3_3	MC_2_4	2289.91168348175	14.0862232360324	1151.99895335889	7.30197781782104	0.786772414483782	9.28092760167757	1.6800943356249e-20	1.75871911863494e-18	32.843	126.381	55.806	85.858	122.444	39.140	99.671	91.188	77.145	60.814	107.429	48.623	26.183	87.985	38.866	101.266	45.737	23.289	4.783	4.401	5.954	0.564	0.623	0.038	0.168	0.127	0.045
Pdensi_DN19221_c0_g1d218281	FC_3_3	MC_2_4	25.4365633377666	2120.56371017901	1073.00013675839	-6.38161065933093	0.687617737212733	-9.28075340987984	1.68284354141668e-20	1.75871911863494e-18	1.572	2.090	1.314	3.403	5.917	16.175	4.213	2.870	2.298	0.553	1.163	0.708	3.511	5.178	13.026	1.692	1.897	1.125	4.084	1.476	2.138	24.000	67.029	87.126	26.023	27.560	31.006
Pdensi_DN24433_c1_g2	FC_3_3	MC_2_4	1874.6804364966	3.45691898061447	939.068677738609	8.99462884357198	0.969260380517659	9.27988910345037	1.69655050417209e-20	1.7695945949451e-18	2.898	7.123	21.648	9.298	16.539	54.290	24.378	49.458	64.254	41.113	44.124	97.212	2.938	5.137	2.882	22.206	45.675	29.611	18.505	2.584	18.455	0.272	0.000	0.053	15.493	15.452	36.222
Pdensi_DN32985_c1_g2	FC_3_3	MC_2_4	81.3065222107578	4852.92973238353	2467.11812729714	-5.89909330784835	0.635835980110607	-9.27769659531091	1.73181847952336e-20	1.80287347849875e-18	0.198	0.107	0.197	3.555	8.394	19.996	5.238	3.881	4.701	3.641	1.396	2.699	3.207	6.739	11.214	0.516	1.175	0.746	1.269	1.311	0.921	117.327	76.825	220.056	0.461	0.750	4.417
Pdensi_DN24373_c0_g6	FC_3_3	MC_2_4	971.391000091149	16.6004430997069	493.995721595428	5.89982520980805	0.636072362862719	9.2753993952122	1.76954822876112e-20	1.83858118582499e-18	2.687	2.482	2.441	15.548	15.526	6.951	30.135	46.211	24.391	30.907	41.505	19.346	1.453	3.676	0.873	10.324	3.240	2.639	3.628	2.994	2.111	0.249	0.561	0.592	0.032	0.070	0.000
Pdensi_DN18891_c0_g2	FC_3_3	MC_2_4	141.969899519281	2893.67137220209	1517.82063586069	-4.34902403741935	0.468944292418357	-9.27407393102351	1.79168653395889e-20	1.85798240125993e-18	1.481	5.600	2.429	18.370	22.837	23.719	14.456	7.928	6.788	5.628	4.167	3.663	6.568	16.577	10.803	2.257	2.202	1.001	5.251	2.754	5.876	62.176	73.727	110.873	0.035	0.025	0.082
Pdensi_DN21343_c1_g1d18680	FC_3_3	MC_2_4	594.220707582343	3.33264583772999	298.776676710036	7.31762687458646	0.78924722790945	9.27165356534646	1.83282110202579e-20	1.89696984059669e-18	0.484	1.416	0.758	3.226	7.750	2.851	10.989	13.042	16.564	12.151	18.761	26.590	4.306	6.846	1.470	1.864	4.747	1.282	1.625	0.723	0.593	0.209	0.085	0.000	0.000	0.000	0.000
Pdensi_DN22772_c1_g3	FC_3_3	MC_2_4	12.7799229872683	581.14679393121	296.963358459239	-5.5093890069763	0.594691608750028	-9.264279041294	1.9639963940222e-20	2.02771528558507e-18	0.043	0.069	0.000	0.939	1.306	0.939	0.838	0.554	0.324	0.400	0.593	0.228	0.735	1.373	0.312	0.155	0.212	0.027	1.266	1.365	0.764	12.235	20.951	16.517	0.000	0.000	0.000
Pdensi_DN20532_c0_g4	FC_3_3	MC_2_4	160.125432677994	12880.3810994658	6520.25326607188	-6.32968355492611	0.683246282819483	-9.26413171075889	1.96670947065868e-20	2.02771528558507e-18	1.105	0.953	0.349	7.825	10.456	23.951	11.917	7.592	8.892	4.429	4.576	6.422	4.876	7.137	11.421	0.758	2.886	0.989	5.538	7.903	4.064	152.744	256.769	668.901	9.561	10.881	3.487
Pdensi_DN39255_c0_g1d242195	FC_3_3	MC_2_4	20.1178059894203	1869.66678293345	944.892294461436	-6.53978089825245	0.706230270506343	-9.26012544543531	2.04192169507266e-20	2.10121972817525e-18	0.282	0.206	0.000	1.250	1.026	2.308	0.940	0.295	0.000	0.831	0.891	0.166	1.883	3.319	3.142	0.757	0.912	1.034	1.248	1.470	0.404	41.851	53.971	64.045	0.000	4.749	0.680
Pdensi_GG_46837_c0_g1	FC_3_3	MC_2_4	97.9848267179719	20218.6129730318	10158.2988998749	-7.68885293774778	0.830663539062061	-9.25627835601116	2.11681978577192e-20	2.1741199075592e-18	0.172	0.062	0.000	4.656	12.999	49.102	10.377	12.382	10.857	3.095	2.857	3.420	4.321	15.093	31.225	0.281	5.482	0.000	3.097	1.169	0.353	108.348	516.898	1052.407	0.438	0.000	0.000
Pdensi_GG_57906_c0_g1	FC_3_3	MC_2_4	104.962751689195	1783.1068357156	944.0347937024	-4.08587402480189	0.441452141294075	-9.25553110428808	2.13167978694868e-20	2.18519595444894e-18	8.301	2.245	2.073	5.785	6.535	10.654	5.124	2.606	4.903	3.784	3.149	3.061	6.538	4.193	6.264	1.397	0.338	1.402	0.692	8.333	3.715	41.451	41.353	69.546	7.940	21.738	22.113
Pdensi_DN8786_c0_g1d452804	FC_3_3	MC_2_4	0.501980233694375	658.952505972901	329.727243103298	-10.3723443077663	1.12203470186075	-9.244227732498	2.36945531532165e-20	2.42430549275457e-18	0.035	0.000	0.000	0.000	0.166	0.000	0.038	0.072	0.040	0.040	0.000	0.000	0.000	0.278	0.039	0.000	0.000	0.000	0.000	3.359	0.000	18.994	18.812	19.168	0.000	0.078	0.000
Pdensi_DN38705_c0_g1d441000	FC_3_3	MC_2_4	0	732.680372221866	366.340186110933	-12.3836570816657	1.34106442448844	-9.23419997990735	2.60223306047493e-20	2.65740040135699e-18	0.248	0.000	0.000	0.000	1.207	1.613	1.646	0.521	1.478	0.000	0.000	0.000	0.550	1.626	2.806	0.000	0.532	0.000	0.549	0.812	0.000	16.291	16.870	29.331	0.000	0.279	0.000
Pdensi_DN11820_c0_g1d211086	FC_3_3	MC_2_4	88.1732481417969	1075.43583231706	581.80454022943	-3.60869286531981	0.390981918400468	-9.22982034586971	2.71086192593159e-20	2.76306920979031e-18	3.765	5.815	4.298	3.248	3.767	6.011	3.836	2.780	3.237	2.861	3.094	2.422	5.874	7.190	6.695	3.769	4.718	4.686	5.111	9.620	6.867	40.556	21.935	31.503	3.287	4.774	4.686
Pdensi_DN21365_c1_g2	FC_3_3	MC_2_4	0.240065332019051	1113.70990942492	556.974987378469	-12.0273334445803	1.30379525817688	-9.22486361961332	2.83921978095937e-20	2.88840778209819e-18	0.000	0.024	0.000	0.028	0.000	0.000	0.000	0.047	0.000	0.000	0.000	0.027	0.075	0.000	0.000	0.000	0.000	0.057	6.856	0.026	0.357	36.996	40.345	19.833	0.000	0.000	0.027
Pdensi_DN23071_c0_g1d191067	FC_3_3	MC_2_4	862.0355249391	0	431.01776246955	11.872687567088	1.28757489554452	9.22096851078086	2.94428642932953e-20	2.98962174878114e-18	1.045	1.760	1.742	9.572	13.095	5.839	12.138	15.695	28.991	25.440	21.301	36.306	1.424	5.365	0.908	1.458	0.251	0.427	0.000	0.135	0.333	0.000	0.000	0.000	0.000	0.783	1.539
Pdensi_DN26571_c1_g2	FC_3_3	MC_2_4	3.98458274488485	650.697914147632	327.341248446258	-7.35213235762204	0.797443115556682	-9.21963236523729	2.98120577483714e-20	3.02138724397625e-18	0.533	1.316	0.332	0.193	0.644	0.167	0.000	0.159	0.000	0.179	0.096	0.090	0.257	1.054	0.257	0.069	0.498	0.000	0.000	0.000	0.000	7.172	22.767	24.763	2.546	13.193	10.466
Pdensi_GG_114438_c1_g1	FC_3_3	MC_2_4	89.4418327341858	1552.56197142194	821.001902078064	-4.11738552130663	0.446638456999586	-9.21860949674211	3.00977784660708e-20	3.04458905075746e-18	2.052	1.661	1.949	3.363	3.732	7.588	3.312	3.123	3.909	2.378	2.788	3.427	2.697	4.528	7.491	1.388	1.075	1.558	21.670	7.981	18.614	64.141	26.493	45.712	4.766	9.881	5.804
Pdensi_GG_136404_c0_g1	FC_3_3	MC_2_4	24.6588720460043	869.885622469289	447.272247257647	-5.1403485553165	0.557772469212536	-9.21585205267239	3.08815791910166e-20	3.11799266509976e-18	4.570	1.784	2.628	3.090	1.499	1.673	1.467	0.707	0.731	1.067	0.637	0.601	2.315	1.502	1.897	1.790	1.350	1.721	1.290	3.098	2.128	16.091	25.357	32.468	1.391	1.742	0.465
Pdensi_DN22365_c0_g1d496262	FC_3_3	MC_2_4	641.102013295217	16.4693853232587	328.785699309238	5.24628061351552	0.569381465066053	9.21399963890096	3.14194228688794e-20	3.1663336809572e-18	33.546	41.900	24.235	28.582	20.650	27.570	27.262	18.727	21.269	18.618	23.846	18.626	24.932	40.261	28.198	27.126	16.544	17.026	10.316	3.497	6.062	0.481	0.742	0.179	0.701	1.072	0.525
Pdensi_GG_83182_c0_g1	FC_3_3	MC_2_4	476.911879674678	4.84464984733319	240.878264761006	6.6170596006651	0.718201071712561	9.2133802931909	3.16013059158277e-20	3.17868820650145e-18	37.701	40.799	22.445	63.511	36.734	39.011	26.086	16.480	15.890	18.518	11.727	15.187	24.342	39.532	16.369	23.001	3.283	2.201	0.406	0.162	0.721	0.064	0.246	0.082	0.607	1.124	0.582
Pdensi_DN1343_c0_g1d259304	FC_3_3	MC_2_4	823.883607082567	7.01780544651495	415.450706264541	6.88855715075882	0.748042164439488	9.20878190859797	3.29846609507996e-20	3.31162289804348e-18	0.425	1.151	0.744	23.592	67.383	5.925	48.100	25.493	22.245	44.427	14.526	18.569	0.237	0.246	0.000	2.958	5.994	2.220	4.017	25.799	12.796	0.162	0.261	0.214	0.000	0.000	0.000
Pdensi_DN36350_c0_g1	FC_3_3	MC_2_4	0	724.875018160834	362.437509080417	-12.3697301873753	1.34333009903995	-9.20825804187352	3.31460081438375e-20	3.32160174694497e-18	0.096	0.104	4.974	0.728	0.000	0.000	0.000	0.000	0.000	0.000	0.000	0.000	0.000	0.000	0.000	1.978	6.135	4.006	1.279	0.000	0.274	33.960	16.682	13.706	0.000	0.000	0.000
Pdensi_DN36347_c0_g1d31699	FC_3_3	MC_2_4	505.414032052295	25.9197191225707	265.666875587433	4.25753039752196	0.46269957997286	9.20150045904882	3.52985811570892e-20	3.5307142380131e-18	11.117	19.229	13.931	20.255	16.743	12.007	13.071	22.635	21.036	17.317	14.222	16.728	9.541	19.037	8.415	12.602	5.663	5.322	4.390	4.891	2.565	1.168	0.626	0.514	0.575	0.144	0.616
Pdensi_DN1276_c0_g1	FC_3_3	MC_2_4	586.214748129409	3837.68793099544	2211.95133956243	-2.71104111564427	0.294677081874418	-9.20004059494396	3.5781455874623e-20	3.57234859181781e-18	24.957	23.372	23.485	29.924	22.632	23.862	21.120	19.246	23.126	19.088	17.105	19.862	17.218	22.270	17.873	28.751	85.004	138.685	51.504	25.904	17.143	143.477	106.438	86.294	17.652	29.348	28.822
Pdensi_DN6400_c0_g1d329090	FC_3_3	MC_2_4	12.2857575347415	5000.48101339792	2506.38338546633	-8.67033190644402	0.942660542897545	-9.19772443195002	3.65609978044425e-20	3.64339177563119e-18	0.112	0.242	0.168	0.850	1.557	3.529	0.928	0.469	1.583	0.395	0.568	0.199	0.375	1.876	2.143	0.000	0.184	0.419	1.328	25.885	3.378	364.192	58.340	38.318	2.753	21.628	4.252
Pdensi_DN24659_c2_g3d554797	FC_3_3	MC_2_4	752.421693401501	2.87274578582222	377.647219593662	7.92503617772016	0.861691819909676	9.19706558030326	3.67857959287696e-20	3.65899235088891e-18	13.546	30.725	13.325	40.158	21.364	17.277	26.069	22.524	12.759	32.336	22.398	16.231	18.152	35.013	11.088	8.084	7.930	4.111	6.200	3.181	3.067	0.056	0.181	0.000	0.742	1.286	0.665
Pdensi_DN9029_c0_g1d171413	FC_3_3	MC_2_4	1886.34010153527	134.354914045024	1010.34750779015	3.82067314668239	0.415497415612404	9.19541976224107	3.73533312347913e-20	3.7085632360942e-18	11.945	13.434	13.581	43.049	23.593	31.276	46.494	40.183	73.845	60.354	49.566	70.993	9.657	18.906	11.194	19.894	12.259	8.424	17.536	7.342	7.850	3.030	3.346	5.090	3.505	1.963	1.605
Pdensi_DN33190_c0_g1	FC_3_3	MC_2_4	0	9788.73343049129	4894.36671524564	-16.1243455670288	1.7536749530371	-9.19460333233586	3.76380679722383e-20	3.7299255789198e-18	0.142	0.000	0.142	0.000	0.000	0.000	0.000	0.000	0.000	0.000	0.000	0.000	1.105	0.000	0.158	0.254	0.314	0.694	0.000	2.137	0.000	16.453	463.644	333.681	0.000	0.319	2.079
Pdensi_DN2637_c0_g1	FC_3_3	MC_2_4	18.2717612728827	1639.62917235604	828.950466814464	-6.48622930760382	0.705478166923152	-9.19408935912593	3.78184198865024e-20	3.7408836630536e-18	0.491	0.266	0.123	1.089	2.531	3.085	2.047	1.158	2.034	0.289	0.621	0.869	1.368	2.835	2.193	0.220	0.398	5.115	1.769	2.136	2.463	24.690	33.840	79.558	2.579	6.897	7.397
Pdensi_DN36506_c2_g5	FC_3_3	MC_2_4	4.99316844574847	1976.38991564206	990.691542043906	-8.63027407729465	0.939250701160432	-9.18846700527565	3.98479481240037e-20	3.93437945261917e-18	0.665	0.304	0.183	0.292	0.206	0.829	0.241	0.115	0.086	0.143	0.217	0.131	0.368	0.593	1.191	0.279	0.300	0.217	0.521	1.442	0.387	9.180	90.069	65.771	0.211	0.649	0.000
Pdensi_DN27102_c0_g2	FC_3_3	MC_2_4	60.1711577605783	10316.7077571502	5188.4394574554	-7.42100050996204	0.808351940772231	-9.18040785907267	4.29461689952333e-20	4.23248705577471e-18	0.640	1.065	2.722	0.513	1.190	5.917	1.793	0.424	1.228	0.477	1.101	4.395	2.004	1.405	2.216	0.681	1.716	5.698	3.136	3.244	10.230	412.454	224.765	268.476	0.533	2.347	0.977
Pdensi_DN24513_c0_g2d134142	FC_3_3	MC_2_4	459.399233108831	3.13952621171711	231.269379660274	7.45419691614138	0.812168377794774	9.17814226697825	4.38592313735753e-20	4.31454123235136e-18	2.722	6.903	4.269	4.916	4.607	7.257	12.957	11.089	16.916	14.003	14.575	15.319	3.632	9.034	8.099	5.189	2.542	2.832	2.082	0.259	3.179	0.028	0.030	0.205	0.000	0.000	0.105
Pdensi_DN31025_c0_g1d434182	FC_3_3	MC_2_4	0	740.005181034553	370.002590517276	-12.3996302618557	1.35122187079377	-9.17660565586581	4.44893995871171e-20	4.36851681330423e-18	0.000	0.000	0.000	0.000	0.952	0.282	0.288	0.000	0.000	0.000	0.000	0.000	0.000	0.602	0.000	0.000	0.000	0.000	0.000	0.000	0.000	32.086	21.902	11.536	1.153	0.293	1.264
Pdensi_DN18561_c3_g1	FC_3_3	MC_2_4	422.5141700288	21.7915463239097	222.152858176355	4.27049214414374	0.465452724432435	9.17492136145749	4.51904180172341e-20	4.42923927085552e-18	12.849	39.224	18.752	21.700	42.291	22.541	20.652	19.790	18.806	16.944	10.734	12.492	10.434	30.673	21.480	7.676	10.552	6.139	1.640	0.903	2.625	0.734	0.634	0.535	0.286	1.267	0.582
Pdensi_DN39018_c1_g1	FC_3_3	MC_2_4	34.9695625444848	22954.8890750488	11494.9293187966	-9.3586993467405	1.02012386727018	-9.17408135130111	4.5544107436078e-20	4.45575954739133e-18	0.226	1.132	0.404	2.635	1.694	7.662	2.650	1.996	1.070	1.562	1.043	0.695	0.484	0.828	0.728	0.259	0.333	0.095	1.753	1.100	0.108	55.563	620.311	1220.281	24.416	23.037	28.678
Pdensi_DN53848_c0_g1d163273	FC_3_3	MC_2_4	0	1054.72903315514	527.364516577572	-12.9102101839406	1.40742575633258	-9.17292448703054	4.60356927302432e-20	4.49564953432883e-18	0.382	0.000	0.767	0.481	0.000	1.236	0.000	0.401	0.912	0.000	0.000	0.000	0.000	0.000	1.266	0.685	0.409	0.000	0.000	0.441	1.099	17.240	50.164	22.488	0.000	0.000	0.000
Pdensi_DN25231_c0_g3	FC_3_3	MC_2_4	10.976342114429	1541.7161090174	776.346225565916	-7.13536722143259	0.778045411191546	-9.17088786694989	4.69138890056739e-20	4.57308060229308e-18	0.062	0.199	0.184	0.000	0.149	0.534	0.612	0.385	2.098	0.578	0.233	0.218	0.617	0.142	0.138	0.222	1.753	6.569	0.553	6.233	0.705	92.324	25.146	21.998	0.000	0.138	0.074
Pdensi_DN32909_c0_g1d199954	FC_3_3	MC_2_4	3587.39931376469	20.2699619238919	1803.83463784429	7.45598628991567	0.813413428664969	9.16629358105503	4.89562342449348e-20	4.7635037868851e-18	24.914	58.022	34.251	102.727	116.157	75.286	97.743	114.290	139.902	98.672	118.656	126.435	30.651	70.389	37.891	18.128	7.937	4.072	3.631	0.902	3.602	0.170	1.278	0.270	1.120	1.934	0.817
Pdensi_DN16569_c0_g1d111429	FC_3_3	MC_2_4	1845.98353692679	0	922.991768463394	12.9712240849279	1.41563882663918	9.16280610621738	5.05650098421709e-20	4.91112658092085e-18	5.717	8.686	71.753	52.585	177.738	89.186	135.702	76.291	76.978	91.291	24.148	60.046	0.710	19.035	1.345	85.506	30.476	58.446	156.130	0.464	81.227	0.000	0.000	0.000	0.062	0.000	0.000
Pdensi_DN20929_c1_g2	FC_3_3	MC_2_4	671.126773068845	4.28078231013942	337.703777689492	7.14583567015545	0.780036536852569	9.16089866634805	5.14669070560088e-20	4.98968406508824e-18	41.096	50.290	24.907	33.120	22.309	26.679	27.218	20.091	22.230	19.886	25.299	18.702	27.420	45.111	28.453	49.020	40.407	29.342	21.879	6.327	10.685	0.289	0.086	0.000	0.000	0.078	0.000
Pdensi_DN40475_c2_g1	FC_3_3	MC_2_4	2101.78744019408	167.658073321026	1134.72275675755	3.64158197327726	0.397718556271271	9.15617819650701	5.37678350247048e-20	5.20334826566696e-18	83.856	108.151	99.778	77.179	78.232	71.333	79.279	80.655	96.694	70.163	58.932	71.811	64.266	85.048	83.612	59.296	36.560	37.943	28.799	34.622	20.940	5.828	5.911	2.947	7.827	17.848	23.080
Pdensi_DN36095_c0_g1d568910	FC_3_3	MC_2_4	13.4315398147281	1205.88238051514	609.656960164934	-6.48784025021948	0.708991699518324	-9.15079859838585	5.65142018878613e-20	5.4592719023674e-18	0.044	0.156	0.150	0.629	0.925	2.082	1.627	0.946	0.684	0.487	0.396	0.391	0.345	0.773	2.026	0.075	0.385	0.227	1.155	0.680	1.272	16.602	22.735	61.923	0.000	0.031	0.049
Pdensi_DN11521_c0_g1d336257	FC_3_3	MC_2_4	0.505090237354975	631.20599285631	315.855541546832	-10.3103529805884	1.12724495691762	-9.14650619398777	5.8804611143515e-20	5.67030866409581e-18	0.076	0.041	0.000	0.111	0.045	0.014	0.069	0.039	0.029	0.029	0.016	0.000	0.112	0.058	0.057	0.023	3.317	5.683	41.733	36.210	85.338	24.117	17.085	14.187	0.000	0.071	0.045
Pdensi_DN1963_c0_g1d44028	FC_3_3	MC_2_4	0	6305.03655726428	3152.51827863214	-15.4897098174575	1.69374560554189	-9.14523985584112	5.94976830916383e-20	5.72683892924956e-18	0.000	0.000	0.144	0.182	0.000	0.157	0.000	0.000	0.341	0.000	0.000	0.000	0.160	0.000	0.000	0.000	0.000	0.176	0.000	0.000	0.206	15.532	248.318	259.409	0.000	0.000	0.000
Pdensi_GG_63150_c0_g1	FC_3_3	MC_2_4	16.8393049080717	2438.40138004502	1227.62034247655	-7.17957480579841	0.785100222576482	-9.14478763263757	5.97471381333225e-20	5.74054357839036e-18	2.042	0.201	0.000	16.926	1.128	3.032	2.884	1.169	0.883	0.439	0.938	0.219	5.573	1.929	0.207	0.499	0.599	1.132	122.300	0.430	102.102	29.950	108.302	67.937	0.000	0.000	0.000
Pdensi_DN26455_c0_g2	FC_3_3	MC_2_4	133.823587727169	5019.97522093257	2576.89940432987	-5.22946462666753	0.572130571148322	-9.14033420058551	6.22596262844242e-20	5.97124390695319e-18	12.744	4.786	2.226	10.246	5.260	4.038	9.850	4.326	3.667	6.211	4.106	2.225	9.485	4.928	2.316	11.695	5.363	2.135	13.697	19.899	4.758	103.901	171.903	153.051	27.971	59.034	18.359
Pdensi_DN18703_c1_g5	FC_3_3	MC_2_4	2.71870737582078	360.788651867755	181.753679621788	-7.04864755884998	0.771272217767334	-9.13898802066836	6.30394517354739e-20	6.03523951052493e-18	0.300	0.154	0.194	0.014	0.162	0.072	0.072	0.060	0.066	0.041	0.088	0.134	0.107	0.116	0.155	0.210	0.200	1.234	0.232	1.217	0.403	5.909	14.848	9.900	0.634	0.393	0.270
Pdensi_DN21579_c0_g2	FC_3_3	MC_2_4	22.120901300555	371.448145773173	196.784523536864	-4.06932992834734	0.445405849432194	-9.13622920205236	6.46678933065339e-20	6.1801065309148e-18	0.224	0.525	0.162	0.637	2.709	1.942	1.375	1.668	0.760	0.856	0.591	0.651	1.287	2.547	3.207	0.461	0.743	1.305	0.116	0.568	0.553	9.063	12.340	10.524	0.000	0.000	0.024
Pdensi_DN40022_c0_g1d151731	FC_3_3	MC_2_4	2.93540790836929	1164.54348197278	583.739444940576	-8.62540943623839	0.945212990386002	-9.12536065835911	7.14977957993693e-20	6.82066072276083e-18	0.000	0.000	0.000	0.000	0.327	0.038	0.061	0.000	0.108	0.105	0.000	0.182	0.253	0.454	0.000	0.000	0.410	0.000	0.000	10.052	0.340	61.457	27.622	15.348	0.000	0.000	0.000
Pdensi_DN16720_c0_g1	FC_3_3	MC_2_4	342.960348895512	15.5875019784517	179.273925436982	4.44463412922811	0.487108830722046	9.12451971490599	7.20550382699821e-20	6.86161059816794e-18	5.924	8.849	6.300	15.201	11.324	8.351	13.841	11.079	12.888	11.459	9.303	12.045	6.972	9.615	6.503	8.261	6.755	5.262	3.220	4.741	5.118	0.650	0.309	0.396	3.377	3.131	4.138
Pdensi_DN19424_c0_g1d61094	FC_3_3	MC_2_4	0	589.290715980382	294.645357990191	-12.0697504033096	1.32291043512295	-9.12363383254124	7.264670214501e-20	6.90568730868869e-18	0.022	0.000	0.000	0.000	0.000	0.000	0.000	0.000	0.000	0.000	0.000	0.000	0.096	0.000	0.000	0.000	0.024	0.082	0.321	2.566	2.601	12.242	19.318	18.771	0.067	0.000	0.026
Pdensi_DN22397_c2_g1	FC_3_3	MC_2_4	35276.2218454597	51.2250113225151	17663.7234283911	9.41763548007069	1.03257119408134	9.12056769940149	7.4731826584839e-20	7.09132286494332e-18	392.478	828.670	581.220	1211.126	902.436	897.201	1406.669	1153.193	1235.593	1028.684	1323.921	1006.885	416.961	816.142	650.588	613.339	368.491	286.121	277.068	88.283	205.451	4.226	0.259	0.311	2.860	2.087	1.114
Pdensi_DN6376_c0_g1d383495	FC_3_3	MC_2_4	307.025428645634	17.0421090114887	162.033768828561	4.17862891840003	0.458236294608455	9.11893921883798	7.58632146257688e-20	7.18596205959601e-18	6.118	24.463	13.048	28.521	27.463	21.560	22.961	8.602	15.013	7.925	11.458	9.973	10.558	29.813	19.220	24.861	26.146	8.896	15.086	5.968	12.924	0.525	0.430	0.479	1.113	0.000	0.000
Pdensi_DN13292_c0_g1d339486	FC_3_3	MC_2_4	2130.78325627863	18.1840893492894	1074.48367281396	6.84522013287604	0.750860659244488	9.11649857879579	7.75906227044091e-20	7.33636741426426e-18	14.802	23.066	72.300	32.858	28.676	63.941	63.474	37.279	87.018	71.185	53.127	79.938	23.802	40.957	32.666	57.928	28.364	22.135	24.450	10.080	16.217	1.186	0.166	0.293	9.407	16.814	11.909
Pdensi_GG_47035_c0_g1	FC_3_3	MC_2_4	1152.4227887797	0	576.211394389852	12.2914928679319	1.34829674185674	9.11631133292313	7.77247438364221e-20	7.33636741426426e-18	78.453	77.190	47.762	98.924	110.021	59.932	104.700	58.502	57.349	53.216	30.459	24.949	48.189	84.054	36.187	58.459	21.633	17.039	9.454	1.242	16.128	0.000	0.000	0.000	0.000	0.000	0.000
Pdensi_DN23116_c1_g4	FC_3_3	MC_2_4	39.594439611841	4778.02617751183	2408.81030856183	-6.91530303664586	0.758842103426939	-9.11296698669759	8.01592070603509e-20	7.55285688598698e-18	0.000	0.000	0.000	1.556	5.831	5.568	1.154	2.371	1.784	0.778	1.792	1.227	3.054	5.017	4.652	0.170	0.308	0.000	4.207	21.834	128.249	307.106	59.690	67.802	0.000	0.106	0.000
Pdensi_GG_122761_c0_g1	FC_3_3	MC_2_4	3.96424840504285	3241.23202545634	1622.59813693069	-9.67489798868705	1.06223768401704	-9.10803498525838	8.38875138975398e-20	7.89028295191018e-18	0.019	0.020	14.640	5.576	0.066	0.000	0.000	0.134	0.022	0.022	0.189	0.175	0.082	0.021	0.166	3.351	62.223	63.060	49.953	0.997	3.600	230.702	47.006	20.508	0.029	0.021	0.000
Pdensi_DN21905_c2_g4	FC_3_3	MC_2_4	3209.76222994654	250.374848901672	1730.0685394241	3.68347489179064	0.404538649037384	9.10537200970937	8.59712955802504e-20	8.07211746049731e-18	88.819	94.088	95.983	101.813	110.290	114.679	101.371	119.334	141.404	79.825	115.142	112.802	67.599	71.680	61.098	128.617	52.571	42.474	51.942	9.433	31.345	5.240	8.013	8.104	224.403	112.736	148.430
Pdensi_DN24750_c0_g1d72788	FC_3_3	MC_2_4	0	475.029637010409	237.514818505205	-11.7593418003324	1.29177378853001	-9.10325159462638	8.7667038304113e-20	8.21694567237484e-18	0.000	0.000	0.311	0.782	0.000	0.000	0.000	0.000	0.000	0.000	0.000	0.000	0.000	0.000	0.000	0.555	4.646	5.282	41.895	0.000	36.114	12.689	15.819	12.460	0.000	0.000	0.000
Pdensi_DN22200_c1_g5	FC_3_3	MC_2_4	1324.95064985864	41933.7881297912	21629.3693898249	-4.9840730181176	0.547526892300093	-9.10288259482583	8.79654940371124e-20	8.23053059653003e-18	15.325	21.198	221.251	98.554	57.526	105.446	41.229	30.165	57.109	30.860	39.424	57.714	37.083	68.726	83.617	124.013	267.891	366.469	65.260	106.102	95.665	610.893	1546.141	1392.269	5.923	13.412	13.565
Pdensi_GG_119031_c1_g1	FC_3_3	MC_2_4	16.5133947691702	373.595590767639	195.054492768405	-4.49610479276329	0.493978407287513	-9.10182454624256	8.88268478986436e-20	8.29664424458184e-18	0.763	0.722	0.381	1.208	1.269	1.353	0.953	0.897	0.225	0.448	0.362	0.788	1.169	1.101	2.027	0.257	0.518	0.235	0.000	1.328	0.137	11.462	8.538	12.299	2.448	5.569	7.343
Pdensi_DN22717_c0_g1d68502	FC_3_3	MC_2_4	104.769775434349	1940.94075213268	1022.85526378351	-4.21203496637355	0.462892256780693	-9.09938523419524	9.08445755932525e-20	8.47034822831486e-18	2.646	1.668	1.487	6.116	3.502	3.207	4.675	3.693	2.371	4.361	3.156	2.365	2.546	3.591	1.473	2.664	9.084	4.433	8.360	9.134	7.903	81.291	44.778	44.911	1.988	1.330	0.693
Pdensi_DN10553_c0_g1d103553	FC_3_3	MC_2_4	820.279349101973	1.49376986947729	410.886559485725	9.00795347433994	0.990180412873707	9.09728505757553	9.26180234316693e-20	8.62071196222584e-18	4.643	0.701	0.216	11.360	11.642	3.421	20.017	19.989	15.058	31.384	18.546	28.384	1.083	1.745	0.362	0.291	0.234	0.265	0.000	1.128	0.155	0.000	0.132	0.000	0.000	0.000	0.000
Pdensi_DN39993_c1_g2	FC_3_3	MC_2_4	80.3535983996568	942.958602208484	511.65610030407	-3.5515469665075	0.390416527217668	-9.09681511645487	9.30195157265536e-20	8.64307677061996e-18	76.738	36.108	26.707	8.869	12.979	13.499	7.968	3.367	2.221	2.458	2.391	2.873	29.363	30.158	19.885	10.664	5.171	6.163	1.331	7.755	5.494	20.827	27.859	31.903	12.285	28.957	24.284
Pdensi_DN22556_c0_g2d544080	FC_3_3	MC_2_4	676.416179516261	1.00553344897561	338.710856482618	9.16964405968912	1.00839023968721	9.09334868466544	9.60346658144075e-20	8.89460799117687e-18	30.557	40.800	37.573	41.348	69.416	69.591	42.655	25.083	37.165	27.971	19.575	16.433	44.381	51.107	62.865	27.199	9.136	7.331	5.198	0.481	4.216	0.052	0.021	0.000	0.027	0.000	0.000
Pdensi_DN19797_c0_g1d218952	FC_3_3	MC_2_4	9.97700688051514	1143.16344505788	576.570225969196	-6.84180342370072	0.752398687562563	-9.09332184757674	9.60583818643129e-20	8.89460799117687e-18	0.105	0.000	0.000	1.096	1.084	1.651	0.739	0.290	0.357	0.345	0.365	0.237	0.468	0.903	0.723	0.316	0.655	0.000	1.185	4.071	3.184	69.884	13.041	20.511	7.145	7.437	7.781
Pdensi_DN13825_c0_g1d340893	FC_3_3	MC_2_4	675.153851779005	3392.4988528322	2033.8263523056	-2.32912369004688	0.256264570002473	-9.08874640776289	1.0018749898517e-19	9.26095238464124e-18	27.215	21.020	18.131	25.853	23.894	33.712	25.102	22.005	22.075	21.966	22.301	20.059	22.450	25.586	24.413	19.572	20.324	16.954	27.949	25.468	23.680	112.716	88.877	93.449	79.236	47.216	28.961
Pdensi_GG_75850_c0_g1	FC_3_3	MC_2_4	1497.27215576746	31150.5723061362	16323.9222309518	-4.37890467331658	0.481912896883839	-9.08650650694678	1.0227237971256e-19	9.43739947251202e-18	7.411	24.391	8.975	54.269	152.107	59.512	106.816	91.240	36.866	55.593	54.771	30.971	84.407	153.653	64.657	20.366	41.374	15.262	35.078	97.335	32.718	1216.359	968.811	554.477	4.899	4.595	2.787
Pdensi_DN30616_c0_g1d82905	FC_3_3	MC_2_4	1.51838071572553	693.893943435244	347.706162075485	-8.85116294598781	0.974492240434628	-9.0828459978708	1.05772218001197e-19	9.7435840613371e-18	0.000	0.039	0.000	0.000	0.000	0.039	0.079	0.112	0.000	0.042	0.091	0.000	0.040	0.082	0.000	0.000	0.000	0.090	0.000	3.044	0.103	37.402	10.869	13.903	0.000	0.040	0.043
Pdensi_DN32572_c0_g1d565724	FC_3_3	MC_2_4	448.12851379402	19.0896441896918	233.609078991856	4.58983439169247	0.505410858365166	9.08139252595214	1.07194492672413e-19	9.85766438361245e-18	4.250	5.750	10.741	6.736	4.867	3.354	8.007	9.770	11.733	15.016	11.348	16.571	2.105	5.044	1.319	16.728	4.088	4.487	2.488	2.191	2.538	0.360	0.579	0.713	0.000	0.531	0.427
Pdensi_DN8681_c0_g1d452624	FC_3_3	MC_2_4	37.4931803253172	1397.65386956528	717.573524945298	-5.2210652991667	0.575250295985339	-9.07616273403841	1.12470148368971e-19	1.03251062748384e-17	0.499	0.221	0.525	0.919	1.865	2.961	5.060	1.918	3.357	0.959	1.739	0.868	0.749	1.246	2.175	0.928	6.852	8.778	10.996	18.774	9.728	27.351	59.170	33.001	0.000	0.000	0.000
Pdensi_DN16067_c0_g2d397404	FC_3_3	MC_2_4	10.4494023074178	1668.22818405826	839.338793182841	-7.31866887786752	0.806916491875889	-9.06992105323483	1.19103281266273e-19	1.09153576385106e-17	0.391	0.249	0.206	0.900	0.785	4.231	1.738	0.642	0.859	0.509	0.204	0.269	0.449	1.098	3.302	0.000	0.077	0.161	0.000	0.458	0.213	17.811	34.647	86.983	0.000	0.372	0.557
Pdensi_DN21923_c1_g1	FC_3_3	MC_2_4	812.340989246761	5.45850668881356	408.899747967788	7.11022099775199	0.784061181923434	9.06845175055016	1.20720106602835e-19	1.10446537121123e-17	95.160	78.640	71.059	56.075	37.704	62.146	23.907	22.660	54.070	28.876	14.868	34.414	39.222	78.074	36.826	84.776	16.280	10.817	2.631	1.162	2.924	0.283	0.217	0.000	0.000	0.000	0.000
Pdensi_DN21385_c0_g1	FC_3_3	MC_2_4	868.839053174673	0	434.419526587336	11.8839712390896	1.3119874735297	9.05799139005316	1.32874741073485e-19	1.21359684721853e-17	0.548	2.326	1.836	65.274	101.272	10.496	67.932	41.486	47.852	31.181	31.458	19.523	7.166	4.668	0.130	0.130	0.032	0.036	0.000	0.000	0.041	0.000	0.000	0.000	0.045	0.000	0.000
Pdensi_GG_76313_c0_g1	FC_3_3	MC_2_4	19.2275182136198	340.556963262429	179.892240738024	-4.14832791459171	0.458021415321358	-9.05706103650449	1.34012615616876e-19	1.2219078845353e-17	0.775	1.484	2.516	1.702	0.652	0.717	0.478	0.542	0.634	0.537	0.844	0.471	0.441	0.648	0.235	4.621	4.874	5.226	19.139	4.007	2.541	9.839	10.233	9.357	0.618	0.610	0.276
Pdensi_DN24569_c0_g1d133942	FC_3_3	MC_2_4	442.090333781915	3.70608830509931	222.898211043507	6.74425957889747	0.745206011254582	9.05019481464362	1.4271349472795e-19	1.29903201915952e-17	31.691	34.620	33.329	31.291	22.367	24.915	20.909	19.256	20.642	11.251	17.976	12.915	23.228	27.879	28.605	28.201	18.868	15.791	7.368	2.793	7.272	0.197	0.132	0.000	0.486	0.228	0.215
Pdensi_DN18675_c1_g1	FC_3_3	MC_2_4	1013.92721307193	14.468521854438	514.197867463182	6.09505686316047	0.674264579021848	9.03956258832777	1.57299976063661e-19	1.42937688418662e-17	2.930	9.018	9.953	19.227	21.800	15.783	31.181	32.619	43.774	27.159	41.371	28.038	6.447	16.930	10.017	8.636	3.702	4.001	3.485	3.824	5.707	0.882	0.203	0.225	0.687	1.403	1.477
Pdensi_DN13970_c0_g2d341021	FC_3_3	MC_2_4	864.634693681215	65.2719175638748	464.953305622545	3.71563036457662	0.411459206867668	9.03037361312863	1.71086672587913e-19	1.55202534305513e-17	17.436	10.197	13.747	22.630	24.660	21.157	26.436	27.835	30.237	24.939	32.609	24.806	17.666	24.776	13.393	21.676	15.987	12.612	19.304	13.506	15.719	2.203	2.270	1.257	3.561	8.913	4.320
Pdensi_DN42774_c0_g1d93930	FC_3_3	MC_2_4	0	10135.6790280773	5067.83951403867	-16.1745969525737	1.79129266037184	-9.0295669213629	1.72352527048355e-19	1.56086757308167e-17	0.000	0.000	0.000	0.000	0.000	0.000	0.000	0.000	0.000	0.000	0.000	0.000	0.572	0.000	0.000	0.000	0.000	0.944	0.000	0.000	0.000	13.725	525.108	304.706	0.000	0.000	0.000
Pdensi_DN40591_c0_g1d152233	FC_3_3	MC_2_4	766.177616717644	1.12032740210797	383.648972059876	9.31954303299147	1.03229923707446	9.0279472252669	1.74922153438211e-19	1.58146735451649e-17	13.261	25.423	15.132	36.145	31.756	31.658	37.816	31.264	28.910	31.048	20.727	20.905	20.401	29.446	24.066	6.781	3.458	4.704	2.040	0.554	4.092	0.000	0.097	0.000	1.446	0.089	0.095
Pdensi_DN24829_c0_g1d556051	FC_3_3	MC_2_4	1235.653510744	35.8899915489753	635.771751146486	5.12958150036056	0.568309011019832	9.02604287613796	1.77991832285522e-19	1.60651112867402e-17	51.434	46.440	55.321	71.136	58.335	40.198	68.396	53.192	65.431	39.413	43.517	34.601	36.599	48.117	32.507	48.720	20.820	16.598	8.715	5.797	6.931	0.485	1.097	1.436	0.000	0.022	0.023
Pdensi_GG_29811_c0_g1	FC_3_3	MC_2_4	1.250245806729	207.413174925845	104.331710366287	-7.38089612734769	0.81790312388572	-9.02416913666045	1.81064109442929e-19	1.63149413438046e-17	0.126	0.335	0.155	0.037	0.129	2.060	0.065	0.050	0.084	0.042	0.038	0.021	0.120	0.639	0.749	0.082	5.933	4.881	14.271	2.414	5.337	6.032	5.559	6.333	0.178	0.040	0.201
Pdensi_DN10329_c0_g1	FC_3_3	MC_2_4	0	1182.09130961165	591.045654805823	-13.0750513485568	1.44975003803749	-9.01883152647221	1.90106102784411e-19	1.70774207404361e-17	0.000	0.028	0.000	0.000	0.000	0.000	0.000	0.000	0.000	0.000	0.000	0.000	0.000	0.000	0.000	0.000	0.000	0.000	1.110	0.061	1.433	62.406	31.955	11.790	0.000	0.000	0.032
Pdensi_DN13209_c0_g3	FC_3_3	MC_2_4	0.254100120507788	1270.33341508985	635.293757605181	-12.217181548431	1.35463514207891	-9.01879861885304	1.90163210080398e-19	1.70774207404361e-17	0.082	0.029	0.241	0.150	0.066	0.029	0.060	0.094	0.032	0.000	0.034	0.000	0.152	0.070	0.061	0.579	0.844	0.171	0.435	2.381	1.042	60.276	34.870	17.962	0.212	0.215	0.164
Pdensi_DN3986_c0_g1d260936	FC_3_3	MC_2_4	0	895.342724597355	447.671362298678	-12.6743895291615	1.40553118834965	-9.01750856488896	1.92415354501155e-19	1.72507765900843e-17	0.000	0.000	0.000	0.000	0.000	0.000	0.000	0.058	0.000	0.000	0.000	0.000	0.000	0.064	0.000	0.000	0.000	0.000	0.375	0.259	0.318	41.608	27.489	10.573	0.255	0.000	0.000
Pdensi_DN51102_c0_g1d161213	FC_3_3	MC_2_4	262.618468493858	4420.15089559492	2341.38468204439	-4.07266686477978	0.452034944455003	-9.00962838103148	2.06755899827208e-19	1.85055159556529e-17	7.286	3.309	3.306	4.114	3.457	5.941	8.874	5.828	14.283	7.945	6.192	11.185	5.397	3.647	6.724	3.038	6.244	12.142	24.242	12.731	8.788	98.870	109.086	169.420	2.205	5.557	2.855
Pdensi_DN16597_c0_g1d279070	FC_3_3	MC_2_4	335.442371735596	25.24711802643	180.344744881013	3.74009539026877	0.415408802524965	9.00340909373003	2.18815184477577e-19	1.95522308089939e-17	14.552	9.873	9.005	27.802	16.310	10.564	12.600	11.604	13.580	11.996	9.959	9.967	6.131	11.620	4.062	10.000	5.929	3.818	4.960	1.504	2.590	0.776	0.656	0.744	0.660	1.027	1.153
Pdensi_GG_148135_c2_g1	FC_3_3	MC_2_4	3447.26751889755	23066.6361336804	13256.951826289	-2.74231052916686	0.304619481272161	-9.00241349540201	2.20809151934069e-19	1.96975724835961e-17	191.068	123.735	100.045	146.252	103.821	133.250	169.819	83.502	123.206	125.390	96.782	106.149	145.535	95.566	87.482	67.966	58.974	65.410	107.418	54.468	89.528	849.312	582.440	585.393	374.711	491.421	624.584
Pdensi_GG_103371_c0_g1	FC_3_3	MC_2_4	673.040138843021	0	336.52006942151	11.5156300684415	1.28101386194594	8.98946561823193	2.4843539518894e-19	2.21251940901406e-17	1.652	3.711	9.975	3.753	6.809	4.410	8.098	13.231	18.824	17.213	20.500	27.085	3.106	7.034	1.570	9.726	3.129	4.134	0.984	1.197	4.639	0.000	0.000	0.000	0.000	1.407	0.013
Pdensi_DN31945_c0_g1d504740	FC_3_3	MC_2_4	11.1570787448005	278.64176783453	144.899423289665	-4.64020846988848	0.516209602021382	-8.98900069219611	2.49488463108229e-19	2.21821309662048e-17	0.905	0.734	1.017	0.430	0.685	1.236	1.383	0.829	0.936	0.399	0.286	0.400	0.630	0.392	1.011	1.420	1.225	1.804	1.255	1.575	1.458	9.477	5.407	9.338	0.510	0.635	0.545
Pdensi_DN37386_c0_g2	FC_3_3	MC_2_4	149.489784341851	32201.6819768318	16175.5858805868	-7.75074613867236	0.863091654111148	-8.98021212666509	2.70245228114945e-19	2.39878434021963e-17	2.135	1.090	0.414	2.672	3.554	38.841	7.630	4.048	10.291	3.279	2.525	8.836	1.933	5.403	24.549	0.282	0.946	1.141	1.756	19.148	6.170	333.645	481.533	1869.076	19.435	33.479	55.634
Pdensi_DN15537_c0_g1d54463	FC_3_3	MC_2_4	30.5467944129639	840.908009282522	435.727401847743	-4.78347649225788	0.532703252587247	-8.97962696684385	2.71686309298835e-19	2.40758976866751e-17	2.105	1.769	1.341	2.085	2.162	2.592	2.548	1.810	1.874	0.972	1.351	0.564	2.617	1.547	2.275	2.048	3.046	2.467	4.229	5.665	2.920	22.224	19.897	30.099	13.140	10.210	17.776
Pdensi_DN24513_c0_g1	FC_3_3	MC_2_4	828.006618913956	16.6044849339895	422.305551923973	5.59033331903051	0.622712965811803	8.97738384448546	2.77281157205847e-19	2.4531146338741e-17	21.676	11.471	8.649	34.818	11.090	17.361	37.316	19.927	28.722	30.599	20.479	27.949	12.780	8.258	10.738	6.259	1.237	2.250	5.284	0.444	3.217	0.856	0.486	0.125	0.000	0.017	2.119
Pdensi_DN36435_c0_g1d88190	FC_3_3	MC_2_4	0	1011.07788912661	505.538944563307	-12.8496839730382	1.43152884813184	-8.9761963161323	2.80289047871275e-19	2.47564031689006e-17	0.000	0.000	0.000	0.000	0.000	0.000	0.000	0.000	0.000	0.000	0.000	0.000	0.000	0.268	0.000	0.000	0.000	0.000	0.000	0.000	0.000	53.955	25.172	11.665	0.000	0.000	0.000
Pdensi_GG_155811_c0_g1	FC_3_3	MC_2_4	683.132394702211	31.3762554945742	357.254325098393	4.4349940010611	0.494135210231808	8.97526407596124	2.82672886655893e-19	2.49258905794118e-17	20.472	33.482	27.865	33.999	36.240	25.026	34.876	25.766	23.350	21.287	25.382	18.258	22.582	29.151	20.277	18.728	3.436	3.738	2.880	1.703	6.106	1.410	0.580	0.814	0.000	3.611	3.467
Pdensi_DN19286_c0_g1d117158	FC_3_3	MC_2_4	227.870561299197	8170.97365590687	4199.42210860303	-5.16419007752001	0.575437172228074	-8.97437692028903	2.84960036962886e-19	2.50863094609051e-17	0.444	0.573	0.088	9.316	15.526	14.633	13.026	12.778	7.159	8.982	7.057	5.509	7.298	16.929	7.171	1.882	4.078	1.604	7.262	9.545	3.174	120.127	234.643	334.910	0.341	0.995	0.213
Pdensi_DN19519_c0_g5	FC_3_3	MC_2_4	1349.61869549009	37.7368499851308	693.67777273761	5.13826670280924	0.572713016958829	8.9718000999768	2.91707454314317e-19	2.56382159805794e-17	7.711	3.736	17.458	6.842	11.504	10.707	41.187	54.650	71.316	46.196	46.057	35.886	7.927	4.592	12.814	13.173	9.773	8.335	10.406	9.877	16.178	1.386	1.523	0.396	5.878	0.000	0.000
Pdensi_DN30424_c0_g1d82695	FC_3_3	MC_2_4	0	887.931661194444	443.965830597222	-12.6623694401999	1.41138415171027	-8.97159672995907	2.9224665147885e-19	2.56435674725623e-17	0.141	0.228	0.141	0.000	0.000	0.000	0.000	0.000	0.000	0.000	0.000	0.000	0.000	0.000	0.000	0.063	0.000	0.000	0.000	0.000	0.807	47.465	19.977	12.241	0.644	1.265	0.254
Pdensi_GG_86860_c0_g1	FC_3_3	MC_2_4	3213.07791562547	0	1606.53895781273	13.7707803653564	1.53516326913789	8.97023830767509	2.95873593259085e-19	2.59193969859467e-17	0.000	1.773	21.152	41.403	126.119	65.234	147.967	81.344	198.920	179.285	22.934	102.540	1.408	14.227	1.592	30.146	28.946	21.668	53.979	0.054	4.356	0.000	0.000	0.000	0.000	0.000	0.000
Pdensi_DN25567_c0_g2	FC_3_3	MC_2_4	330.911664475089	6.73082056368407	168.821242519387	5.61427262307808	0.626060608343464	8.96761838751245	3.02994741870884e-19	2.64999300096635e-17	8.678	7.641	9.552	8.713	7.953	7.360	8.715	9.301	15.392	11.627	7.885	12.196	7.512	7.733	7.241	5.388	3.907	3.176	2.082	1.683	1.766	0.301	0.097	0.197	0.069	0.043	0.333
Pdensi_DN23042_c1_g2	FC_3_3	MC_2_4	130.924300581895	748.859186158052	439.891743369973	-2.51614888971667	0.280870459997681	-8.95839630033522	3.29434596119904e-19	2.87654348563134e-17	5.305	6.397	4.455	6.248	13.160	17.458	5.800	4.615	6.365	3.600	4.564	4.364	11.015	16.129	14.800	8.478	7.839	6.220	7.752	12.195	13.418	24.459	20.338	20.273	10.948	21.168	28.780
Pdensi_DN16830_c0_g1d349088	FC_3_3	MC_2_4	602.410537878769	0.948136472409437	301.679337175589	9.01644738778622	1.00659625715437	8.95736232248223	3.32537555607367e-19	2.89891641768744e-17	19.274	16.807	18.269	20.554	23.160	23.610	19.274	20.545	27.697	15.491	22.612	19.491	17.393	16.545	19.724	23.994	6.420	10.661	4.418	4.385	5.341	0.076	0.000	0.000	0.000	0.000	0.012
Pdensi_GG_27307_c0_g1	FC_3_3	MC_2_4	2.16058798817145	3067.92231746989	1535.04145272903	-10.457311814031	1.16753744557103	-8.95672498873601	3.34464555457618e-19	2.9109818525567e-17	1.658	0.998	1.108	0.700	9.006	1.062	1.022	0.967	0.000	0.000	0.000	0.217	4.711	5.102	1.229	0.495	0.000	0.000	0.000	0.000	0.000	87.366	104.350	73.775	0.000	0.000	0.000
Pdensi_DN24478_c1_g1	FC_3_3	MC_2_4	20.5258467008646	9575.67303861274	4798.0994426568	-8.86470584612105	0.989917598327282	-8.954993689475	3.39755062588375e-19	2.95223471159652e-17	0.028	0.747	1.383	0.692	1.292	1.670	0.262	0.471	1.307	0.348	0.340	1.346	0.635	1.205	1.504	0.051	0.676	0.912	0.260	7.878	2.171	705.028	104.692	73.595	0.177	0.016	0.086
Pdensi_DN14378_c0_g1d8188	FC_3_3	MC_2_4	11.9287886613377	471.162450722616	241.545619691977	-5.30374749497079	0.592354503486156	-8.95367126232163	3.43851754704509e-19	2.98299743122538e-17	2.293	1.126	0.252	0.346	0.663	1.133	0.563	0.324	0.533	0.520	0.273	0.343	0.908	1.188	0.841	0.328	0.414	0.455	0.331	1.315	0.689	9.080	18.430	12.740	1.317	2.217	1.616
Pdensi_GG_50428_c0_g1	FC_3_3	MC_2_4	555.075056072633	1.00553344897561	278.040294760804	8.8813274215685	0.991968700899477	8.95323351786732	3.45218546346106e-19	2.99001646611531e-17	0.293	1.525	6.418	6.127	8.470	9.720	14.295	12.022	24.275	15.020	13.981	24.613	0.999	2.597	2.359	5.613	2.822	5.113	7.557	0.340	8.215	0.051	0.041	0.000	0.000	0.063	0.094
Pdensi_GG_63540_c0_g1	FC_3_3	MC_2_4	612.424692641416	0	306.212346320708	11.3794544098328	1.27271099878816	8.94111422048523	3.85265913985943e-19	3.33149378169812e-17	19.435	12.446	20.099	38.515	29.918	22.353	38.877	19.186	31.251	20.492	16.845	21.229	22.351	22.168	30.949	13.212	1.759	1.714	2.851	0.271	2.358	0.000	0.000	0.000	0.000	0.000	0.283
Pdensi_DN52566_c0_g1	FC_3_3	MC_2_4	633.869857343794	0	316.934928671897	11.4290949705867	1.27861362926568	8.9386619296015	3.93910933201012e-19	3.40076438996874e-17	34.904	49.709	56.950	36.426	37.493	15.978	36.705	23.447	22.509	22.736	17.597	20.061	23.802	31.570	12.402	64.922	45.992	30.424	11.574	0.257	4.035	0.000	0.000	0.000	0.000	0.000	0.000
Pdensi_DN19702_c3_g1	FC_3_3	MC_2_4	581.291580070193	4944.65057373414	2762.97107690217	-3.08838098952278	0.345519613836697	-8.9383666392451	3.949647574123e-19	3.40438031175975e-17	57.525	25.172	45.786	42.926	13.441	39.136	24.814	11.541	32.732	17.107	13.615	25.367	30.347	18.127	25.266	16.483	37.792	28.144	101.222	5.112	76.293	147.051	141.589	139.290	107.357	192.728	130.487
Pdensi_DN177_c0_g1d513827	FC_3_3	MC_2_4	1.20032666009525	28594.8697504187	14298.0350385394	-14.5265689979039	1.62582593124082	-8.93488578252487	4.07599047661127e-19	3.50764169217592e-17	0.000	0.236	0.000	0.000	0.000	0.000	0.000	0.000	0.000	0.000	0.000	0.129	2.552	0.000	0.000	0.196	0.118	0.669	0.000	0.000	0.000	28.076	1308.115	1036.625	0.000	0.000	0.657
Pdensi_DN22808_c3_g2	FC_3_3	MC_2_4	71.3010893352086	4600.3261590697	2335.81362420245	-6.01147384595886	0.672870932779905	-8.93406677729859	4.10629295806402e-19	3.52805583911356e-17	0.794	0.655	0.356	3.608	7.282	15.702	5.301	4.780	4.380	2.163	2.339	2.323	3.383	5.881	10.664	1.460	57.229	5.266	46.340	9.720	21.504	100.933	51.313	238.264	0.223	0.285	0.583
Pdensi_DN24036_c0_g2	FC_3_3	MC_2_4	2419.0221398887	5.40789434581109	1212.21501711725	8.93644349032009	1.00089785623749	8.92842704640547	4.32108717732833e-19	3.70666314940966e-17	26.299	48.732	46.278	59.465	59.526	63.034	105.532	80.579	148.334	45.115	91.954	96.147	82.043	81.200	68.150	2.525	0.092	0.084	0.000	0.019	0.000	0.000	0.102	0.374	0.026	0.000	0.000
Pdensi_DN40396_c0_g1d318870	FC_3_3	MC_2_4	0	2688.9077139122	1344.4538569561	-14.26018407034	1.59719936275664	-8.92824302517132	4.32827967249617e-19	3.70690188628654e-17	0.000	0.000	0.000	0.000	0.000	0.000	0.000	0.000	0.000	0.000	0.000	0.000	0.000	0.000	0.281	0.000	0.000	0.000	0.000	0.000	0.364	12.301	112.126	99.714	0.000	0.000	0.000
Pdensi_GG_29259_c0_g1	FC_3_3	MC_2_4	812.094614224127	0	406.047307112063	11.7865445007966	1.32034322327961	8.92687923335563	4.38195355774243e-19	3.74688478614426e-17	36.139	11.522	13.611	13.719	12.905	20.222	26.658	34.356	68.342	34.820	21.024	21.024	21.163	7.883	11.358	37.933	12.677	8.800	7.058	15.249	7.320	0.000	0.000	0.000	0.000	0.882	0.000
Pdensi_DN22286_c0_g2d299585	FC_3_3	MC_2_4	439.344154939445	1.43637289291111	220.390263916178	8.11707199660194	0.909429419394742	8.92545570166857	4.43867998070906e-19	3.78934633448654e-17	2.289	13.553	10.046	13.299	16.520	13.050	17.409	14.142	19.953	12.535	17.183	12.099	4.833	14.125	10.263	5.637	3.544	2.537	0.481	1.291	1.660	0.037	0.106	0.000	4.725	12.377	2.871
Pdensi_DN13985_c0_g1d212973	FC_3_3	MC_2_4	857.575705164473	62.6962588893515	460.135982026912	3.76179353608511	0.421487722615803	8.92503703960574	4.45550090127233e-19	3.79765929761388e-17	11.455	19.841	20.220	27.664	27.674	29.643	32.904	30.011	30.824	24.992	30.373	26.455	11.142	21.387	17.006	13.933	7.585	7.089	10.222	5.089	8.904	1.925	2.376	1.150	8.834	1.771	1.965
Pdensi_DN13527_c0_g1d272171	FC_3_3	MC_2_4	4.77184267972509	457.469934513115	231.12088859642	-6.58709266449517	0.738249051755538	-8.92258872372572	4.5551372726813e-19	3.87642181905178e-17	0.754	0.398	0.256	0.701	0.344	0.412	0.330	0.357	0.310	0.211	0.186	0.057	0.423	0.370	0.204	0.494	1.016	0.503	3.289	1.567	1.741	9.641	10.500	18.814	2.085	2.902	1.511
Pdensi_DN27255_c0_g1d24590	FC_3_3	MC_2_4	79.2267147737299	5670.48512819306	2874.85592148339	-6.16148347096404	0.690667419568261	-8.92105707666883	4.61858490196966e-19	3.92418688350712e-17	2.579	2.392	1.832	2.531	1.810	4.900	2.612	2.471	2.864	2.840	2.190	2.525	2.527	2.729	3.554	1.428	1.015	1.636	1.901	2.272	2.138	356.668	75.757	82.407	2.404	7.684	6.237
Pdensi_GG_60414_c1_g1	FC_3_3	MC_2_4	0	9126.11960964541	4563.05980482271	-16.0232157677102	1.79650363938338	-8.91911122050934	4.70045135234079e-19	3.987425606852e-17	0.179	0.000	0.000	0.000	0.072	0.130	0.000	0.000	0.000	0.000	0.000	0.000	0.993	0.069	0.000	0.000	0.000	0.000	0.000	0.000	0.086	11.152	373.663	371.428	0.548	0.000	0.287
Pdensi_DN49861_c0_g1d251893	FC_3_3	MC_2_4	705.717759695571	0	352.858879847785	11.5839792573799	1.29951736442299	8.91406269320868	4.9195986031299e-19	4.16673680741869e-17	18.667	75.600	28.003	85.414	104.166	74.636	81.293	41.040	51.182	18.111	28.789	20.393	39.365	87.862	71.376	10.311	6.248	2.906	1.973	0.171	0.210	0.000	0.000	0.000	0.000	0.000	0.000
Pdensi_DN44970_c0_g1d38510	FC_3_3	MC_2_4	16.6302983105549	736.338436825012	376.484367567783	-5.46721070279659	0.613392578058669	-8.91306953876066	4.96388285369775e-19	4.197612798664e-17	0.527	0.000	0.793	0.666	1.283	2.852	0.582	1.383	0.942	0.311	0.664	0.620	2.043	3.344	2.050	0.944	0.282	0.963	0.000	2.744	0.000	12.806	18.277	31.267	2.329	4.737	7.032
Pdensi_DN25638_c0_g2	FC_3_3	MC_2_4	4.46782341258355	200.220281592118	102.344052502351	-5.48398598276787	0.615364141827016	-8.91177371253047	5.02225563994795e-19	4.24028648227605e-17	0.614	0.439	0.694	0.230	0.343	1.056	0.543	0.106	0.238	0.167	0.129	0.145	0.294	0.865	0.655	0.537	0.419	0.428	0.023	0.427	0.263	4.418	6.585	6.115	0.549	0.457	0.455
Pdensi_DN19705_c0_g1d486548	FC_3_3	MC_2_4	65.0493034933392	5708.51514671057	2886.78222510196	-6.45547632573363	0.724434202569575	-8.9110595590821	5.05471524601487e-19	4.26098189441188e-17	5.807	7.038	3.191	2.134	4.934	8.862	0.534	3.371	3.303	0.489	3.263	2.536	5.753	10.779	7.012	0.878	2.096	1.583	0.496	6.580	1.715	162.283	206.669	125.375	2.728	10.607	5.248
Pdensi_DN16394_c0_g1	FC_3_3	MC_2_4	467.281753625163	2.32711238875437	234.804433006959	7.46390954365456	0.837802128827882	8.90891689914522	5.15335193641685e-19	4.33731016274909e-17	2.610	16.182	8.174	14.886	22.993	11.876	16.112	11.870	12.511	19.974	10.516	13.899	2.897	10.854	4.341	4.840	4.372	1.886	1.209	0.719	2.215	0.140	0.066	0.000	0.000	0.085	0.193
Pdensi_DN31135_c0_g1d198379	FC_3_3	MC_2_4	970.019585674586	70.8777458524524	520.448665763519	3.77753645410256	0.42408800531941	8.90743526513428	5.2226680616361e-19	4.38876023179461e-17	22.549	9.121	24.995	14.438	20.896	7.629	23.369	31.443	14.863	40.988	24.122	26.882	22.672	8.151	9.687	5.430	0.721	4.914	0.747	15.566	7.264	2.041	2.044	2.030	0.988	0.379	4.087
Pdensi_GG_93761_c0_g1	FC_3_3	MC_2_4	67.3592090661182	2642.29058033432	1354.82489470022	-5.29377972848386	0.594705964637251	-8.90150770845702	5.50931345775775e-19	4.62239158702295e-17	0.972	0.584	0.216	1.369	0.654	3.185	3.840	1.469	1.787	3.304	1.639	1.401	1.444	1.621	1.328	0.775	0.585	0.265	0.480	1.629	0.619	51.307	69.096	104.167	3.414	14.923	19.374
Pdensi_DN19867_c0_g1d535216	FC_3_3	MC_2_4	271.227898411667	5.10329836157016	138.165598386619	5.70700149712684	0.641738229701791	8.89303649523704	5.94612743299399e-19	4.9810895322673e-17	11.476	9.839	5.120	20.198	20.595	9.434	16.717	12.321	11.563	9.310	9.091	7.363	6.381	12.328	4.772	5.651	1.653	1.484	0.626	0.701	0.845	0.118	0.221	0.088	0.000	0.000	0.000
Pdensi_DN11848_c0_g1d5764	FC_3_3	MC_2_4	3377.70681174325	27.107695173468	1702.40725345836	6.99952628006391	0.787316610540683	8.89035768628969	6.09125054796981e-19	5.09469915176764e-17	11.527	17.607	22.242	42.844	39.064	13.739	53.284	66.543	121.322	107.623	101.856	113.345	11.794	17.056	2.991	5.625	6.258	11.608	5.749	4.003	7.153	0.309	0.302	1.662	30.306	15.402	17.558
Pdensi_GG_6671_c0_g1	FC_3_3	MC_2_4	5.22852900026058	455.434016404269	230.331272702265	-6.44703211496851	0.725459689280442	-8.88682336211278	6.28808585257746e-19	5.25113935847718e-17	0.000	0.000	0.000	0.285	1.193	0.095	0.387	0.505	0.172	0.069	0.260	0.175	0.000	0.400	0.000	0.027	0.423	0.000	1.718	31.236	21.024	12.803	19.510	7.197	0.000	0.000	0.000
Pdensi_DN18774_c0_g1d355297	FC_3_3	MC_2_4	250.078619186105	3578.62467476104	1914.35164697357	-3.83927767190484	0.432126124116773	-8.88462293214042	6.41379312898749e-19	5.34778679664707e-17	3.097	4.681	6.242	7.352	9.208	7.780	7.967	9.828	9.134	9.843	6.993	6.896	2.658	7.349	3.252	5.074	9.711	10.283	26.416	74.755	43.162	121.768	125.949	64.951	0.826	1.437	1.513
Pdensi_DN37742_c0_g1d377517	FC_3_3	MC_2_4	0	478.27244830534	239.13622415267	-11.7698598916818	1.32542435346076	-8.88006913480202	6.68188203237172e-19	5.56266679194945e-17	0.000	0.000	0.000	0.000	0.000	0.000	0.000	0.000	0.000	0.000	0.000	0.000	0.000	0.000	0.000	0.020	0.000	0.000	0.060	2.538	0.541	20.742	10.677	10.829	0.000	0.000	0.000
Pdensi_GG_87643_c0_g1	FC_3_3	MC_2_4	4.23086808422511	636.902496010029	320.566682047127	-7.23557066408443	0.815085494125495	-8.87706960341316	6.86448489453576e-19	5.70582370001156e-17	0.000	0.000	0.000	0.963	0.394	9.366	0.844	0.227	1.667	0.128	0.137	0.128	0.242	0.251	2.305	0.000	0.000	0.000	0.000	0.252	0.000	36.363	5.987	14.862	0.000	0.732	0.000
Pdensi_DN22405_c0_g1d222680	FC_3_3	MC_2_4	20.3077930867414	6420.61023507816	3220.45901408245	-8.305415381619	0.935907000122735	-8.87418876077411	7.04449958384217e-19	5.84638941468313e-17	0.160	0.052	0.040	0.081	0.711	0.374	0.415	0.615	0.702	0.363	1.160	0.400	0.180	0.177	0.161	0.099	0.126	1.768	0.177	0.098	0.442	458.689	72.548	59.092	0.000	0.119	0.151
Pdensi_DN24916_c0_g1d136025	FC_3_3	MC_2_4	4.71099874826321	3658.74356095261	1831.72727985044	-9.60095167233626	1.08198444569036	-8.87346552030176	7.09041998738925e-19	5.87540474163678e-17	0.224	0.269	0.171	0.161	0.134	0.239	0.215	0.214	0.281	0.141	0.152	0.174	0.048	0.296	0.301	0.055	0.229	0.315	1.737	36.661	7.463	295.336	27.619	17.864	1.644	6.360	6.935
Pdensi_GG_147061_c1_g1	FC_3_3	MC_2_4	45.5075188821099	5648.08472849484	2846.79612368848	-6.95554876034216	0.784480361917984	-8.86644089258839	7.55210016369063e-19	6.24831398265349e-17	0.000	0.000	0.000	0.436	1.320	2.208	1.328	1.202	2.300	1.420	1.534	1.405	0.900	1.862	0.943	0.079	0.511	0.036	1.744	94.653	175.926	34.434	257.307	181.019	0.045	0.000	0.000
Pdensi_DN9861_c0_g1d172401	FC_3_3	MC_2_4	113.578634959101	3297.45726892452	1705.51795194181	-4.85975560786754	0.548343244241977	-8.86261599627367	7.81584227989988e-19	6.45656012561283e-17	1.145	0.781	0.623	3.435	3.163	9.963	6.834	4.122	5.854	3.011	5.351	2.392	2.747	3.611	6.300	1.810	2.336	2.231	14.462	10.887	2.864	62.230	107.383	111.071	0.186	1.690	0.497
Pdensi_DN6106_c0_g1	FC_3_3	MC_2_4	1.77870084355452	2197.3572208818	1099.56796086268	-10.2826597093072	1.16128792577314	-8.85453080248075	8.40365568107394e-19	6.93146449276026e-17	0.000	0.181	0.000	0.662	0.683	0.754	1.543	0.148	1.366	0.000	0.172	0.000	0.461	0.152	0.276	3.121	7.536	3.306	44.910	15.426	22.728	50.360	91.452	47.141	1.872	2.763	2.057
Pdensi_DN7133_c0_g1d207470	FC_3_3	MC_2_4	185.772956865355	1704.81970186515	945.296329365252	-3.19725243924933	0.361180112503729	-8.8522383391647	8.57812695396319e-19	7.06450261724775e-17	5.448	4.707	5.407	7.424	7.039	11.057	5.693	5.790	6.743	5.882	5.759	6.091	7.122	8.143	10.989	4.323	3.476	3.529	4.309	4.817	5.549	40.645	45.267	60.104	51.997	67.540	85.524
Pdensi_DN14200_c0_g1	FC_3_3	MC_2_4	64.2189394693392	2504.3543444647	1284.28664196702	-5.28457017154124	0.597073769088824	-8.85078267565808	8.69076447980102e-19	7.14628766956399e-17	12.060	5.273	5.433	5.047	3.273	6.568	3.115	1.156	2.991	2.125	1.336	2.709	9.478	3.539	6.376	5.490	3.390	4.999	3.817	15.558	12.990	60.065	39.116	114.474	6.421	15.009	11.802
Pdensi_DN12241_c0_g2	FC_3_3	MC_2_4	43.4590883557126	1009.00417799171	526.231633173711	-4.53592567698371	0.512612103166308	-8.84865115155526	8.85833974429604e-19	7.2729275453437e-17	1.501	2.957	2.089	2.069	5.994	10.647	1.906	2.124	1.850	1.323	1.378	1.436	3.714	6.243	6.379	1.897	2.927	2.969	2.360	10.908	8.819	21.085	21.327	43.361	0.592	0.773	0.695
Pdensi_DN20680_c0_g1d291823	FC_3_3	MC_2_4	0.491055448866238	724.302385505442	362.396720477154	-10.513494624784	1.18860027525423	-8.84527359085054	9.13043284978362e-19	7.48486080084785e-17	0.000	0.028	0.013	0.214	0.063	0.056	0.000	0.027	0.092	0.015	0.000	0.016	0.050	0.030	0.015	0.000	0.000	0.000	2.143	70.639	38.509	18.475	30.660	13.394	0.000	0.000	0.032
Pdensi_DN11779_c0_g1d336679	FC_3_3	MC_2_4	0	2564.07079921008	1282.03539960504	-14.1918534781816	1.60452393283135	-8.84489984087592	9.16104442266019e-19	7.4984896890394e-17	0.000	0.000	0.000	0.000	0.000	0.000	0.000	0.000	0.000	0.000	0.000	0.000	0.000	0.000	0.000	0.000	0.000	0.045	0.000	0.704	0.255	154.447	67.337	11.060	0.000	0.000	0.000
Pdensi_DN23730_c0_g1	FC_3_3	MC_2_4	0	21910.0086418794	10955.0043209397	-17.286730172757	1.95613254540756	-8.83719777238069	9.81493044882652e-19	8.02146137428257e-17	0.410	0.296	0.000	0.000	0.000	0.000	0.000	0.000	0.000	0.000	0.000	0.000	2.281	0.000	0.152	0.489	0.442	0.167	0.000	0.000	0.196	7.697	838.185	965.145	0.000	0.153	0.823
Pdensi_DN32553_c0_g1d199602	FC_3_3	MC_2_4	7.01512416901471	3285.94871084075	1646.48191750488	-8.87315746956623	1.0041809557691	-8.8362136511246	9.90173321115066e-19	8.08008558066089e-17	59.944	1.520	2.284	7.783	6.796	13.103	3.755	0.363	1.100	0.319	0.249	0.090	20.625	2.111	11.623	4.690	0.522	1.110	5.076	1.713	3.327	24.929	38.032	209.291	0.000	0.478	0.146
Pdensi_DN10947_c0_g1d103965	FC_3_3	MC_2_4	398.330170954307	37.3777010242672	217.853935989287	3.41951640270105	0.387005525407323	8.83583354295011	9.93546261509305e-19	8.09528810308486e-17	16.193	17.760	13.079	20.749	20.655	21.408	18.100	14.730	19.896	10.329	14.558	13.244	14.570	18.796	17.527	13.116	7.733	6.865	6.041	0.786	3.329	1.160	0.977	1.075	4.667	2.010	3.958
Pdensi_DN23645_c0_g2	FC_3_3	MC_2_4	0.734230784545889	2140.59683114967	1070.66553096711	-11.4978340376292	1.30139485875769	-8.83500803791783	1.00091062275503e-18	8.14291672500234e-17	0.012	0.000	0.046	0.000	0.000	0.000	0.000	0.024	0.067	0.000	0.029	0.041	0.051	0.026	0.013	0.000	0.153	2.233	8.280	116.331	54.149	155.590	22.707	18.871	0.018	0.026	0.193
Pdensi_DN30670_c0_g1	FC_3_3	MC_2_4	0	889.096127052635	444.548063526317	-12.6639792127204	1.43429527800344	-8.82940870470465	1.05230537563556e-18	8.54806789453781e-17	0.000	0.000	0.000	0.000	0.000	0.000	0.000	0.000	0.000	0.000	0.000	0.000	0.000	0.000	0.000	0.000	0.000	0.000	0.000	0.000	0.000	49.061	11.410	19.236	0.000	0.000	0.000
Pdensi_DN21997_c1_g4	FC_3_3	MC_2_4	1603.39309719432	96.2367126314087	849.814904912866	4.05159566122023	0.458984141774678	8.82731077713186	1.07222562082617e-18	8.69670683953911e-17	41.584	61.608	41.047	60.077	80.160	40.163	57.913	58.758	66.761	46.610	54.310	52.311	33.750	42.931	21.834	33.522	23.623	16.117	8.373	6.351	12.129	2.545	4.076	1.677	12.624	14.592	10.508
Pdensi_GG_71202_c0_g1	FC_3_3	MC_2_4	846.743416549832	13481.6952624565	7164.21933950318	-3.99293750241114	0.452503119104658	-8.82411045102129	1.10333290245984e-18	8.9354965105105e-17	14.413	22.559	26.272	36.537	34.471	51.882	43.618	32.169	25.039	36.515	23.456	20.020	41.162	43.336	36.753	19.176	12.008	9.250	47.379	37.717	21.489	308.006	442.318	404.995	11.729	18.599	9.050
Pdensi_DN13668_c0_g2	FC_3_3	MC_2_4	398.292255027197	16.6585643156514	207.475409671424	4.60258254387639	0.521703314929013	8.82222215609777	1.12210354708487e-18	9.07380655654012e-17	9.197	12.704	7.682	21.008	13.299	14.067	18.639	12.551	13.931	12.438	14.010	11.475	5.865	11.296	7.442	9.476	4.819	4.521	6.782	1.375	3.283	0.604	0.260	0.601	4.567	2.626	3.106
Pdensi_DN18791_c3_g1	FC_3_3	MC_2_4	28.7462822416815	2425.21973139044	1226.98300681606	-6.39810645585024	0.725471375781043	-8.81924038555212	1.15238804510077e-18	9.30466570210656e-17	0.000	0.000	0.000	1.330	2.556	10.277	0.000	1.545	1.751	1.242	0.531	0.990	0.700	3.154	2.803	0.376	0.677	0.256	0.000	0.487	0.302	25.572	68.191	109.484	0.000	1.416	0.254
Pdensi_DN19316_c0_g2	FC_3_3	MC_2_4	74.2908825356224	1630.30019802261	852.295540279117	-4.4554529192025	0.505349071538103	-8.81658475327102	1.18003884365811e-18	9.51359737218684e-17	0.584	0.847	0.435	5.228	15.881	20.013	6.114	5.661	4.087	1.771	2.832	2.520	6.181	12.288	16.675	1.451	3.053	1.096	2.684	2.033	0.750	27.847	55.184	55.379	1.355	1.308	0.280
Pdensi_DN35346_c0_g2	FC_3_3	MC_2_4	1.74441125925584	543.437126008949	272.590768634103	-8.28517878646466	0.93976400586919	-8.81623336786737	1.18374625808078e-18	9.52915737755028e-17	0.014	0.073	0.027	0.148	0.114	0.338	0.192	0.049	0.063	0.042	0.073	0.057	0.000	0.109	0.061	0.000	0.000	0.017	0.000	1.185	0.000	5.053	19.888	20.626	0.212	0.286	0.326
Pdensi_DN23253_c1_g2	FC_3_3	MC_2_4	2.44435245950305	1081.44651884421	541.945435651858	-8.78180907383532	0.996460376320967	-8.81300379073642	1.21836428353073e-18	9.793128085897e-17	0.048	0.000	0.313	0.000	0.000	0.234	0.127	0.075	0.763	0.085	0.000	0.143	0.457	0.000	0.218	0.088	0.661	3.701	0.717	2.591	0.393	63.870	14.469	19.239	0.000	0.033	0.029
Pdensi_DN25848_c2_g8	FC_3_3	MC_2_4	309.554867880598	11.5653681825493	160.560118031574	4.76488791635163	0.541368284229037	8.80156458211678	1.34921762880848e-18	1.08207473772915e-16	7.127	6.714	11.865	8.736	8.774	7.452	10.685	10.468	10.887	9.866	10.952	8.647	6.676	7.048	5.914	5.285	2.350	3.744	3.421	0.869	4.444	0.421	0.179	0.375	0.037	0.149	0.187
Pdensi_DN15860_c0_g1d110082	FC_3_3	MC_2_4	356.169012532649	28.7816384405466	192.475325486598	3.61190566130866	0.410374854258129	8.80147899860538	1.35024714069499e-18	1.08207473772915e-16	1.546	3.995	3.467	7.823	6.760	7.872	11.553	12.093	12.801	11.366	11.416	11.191	1.627	6.116	3.029	3.282	1.415	1.711	5.510	2.065	2.812	0.910	1.008	0.591	0.000	0.000	0.000
Pdensi_DN12817_c0_g1	FC_3_3	MC_2_4	559.354112256926	0.948136472409437	280.151124364668	8.9110958087118	1.01291319782943	8.7974920534231	1.39907707342936e-18	1.11953312145923e-16	22.040	16.215	7.890	47.515	33.863	14.549	38.254	25.016	27.649	18.415	19.717	15.006	15.676	13.436	6.662	9.567	3.427	2.049	1.970	0.076	0.609	0.099	0.000	0.000	0.000	0.037	0.196
Pdensi_DN17729_c0_g1	FC_3_3	MC_2_4	1.01018047470995	2070.56321750099	1035.78669898785	-11.013236071895	1.25255263310796	-8.79263336389131	1.46094612968283e-18	1.16567463875823e-16	0.000	0.000	0.037	0.047	0.045	0.000	0.000	0.000	0.000	0.044	0.047	0.000	0.125	0.000	0.000	0.135	0.000	0.094	1.909	8.881	1.982	8.512	100.110	64.278	0.000	0.000	0.045
Pdensi_DN42969_c0_g1d94113	FC_3_3	MC_2_4	2.16058798817145	6413.82058635167	3207.99058716992	-11.5238270717334	1.31062458028549	-8.79262242222189	1.46108846221164e-18	1.16567463875823e-16	0.187	0.000	0.188	0.000	0.000	0.000	0.000	0.000	0.000	0.000	0.000	0.220	0.000	0.000	0.000	0.000	0.603	0.228	0.000	0.867	0.000	376.485	105.961	96.697	0.000	0.000	0.000
Pdensi_DN17461_c0_g1d57286	FC_3_3	MC_2_4	673.480256101771	0	336.740128050886	11.516518677126	1.3113799925831	8.7819844303414	1.60615327934273e-18	1.27950513767313e-16	5.357	14.325	4.217	11.497	17.350	14.727	35.102	34.680	36.841	26.302	21.237	16.191	8.040	13.878	22.057	0.462	0.066	0.000	0.034	0.000	0.000	0.000	0.000	0.000	0.000	0.000	0.000
Pdensi_GG_91700_c1_g1	FC_3_3	MC_2_4	607.054816032575	0	303.527408016287	11.3667521923452	1.29445774433175	8.78109172904148	1.61895441744847e-18	1.28778936472797e-16	0.917	1.761	0.760	2.748	3.854	5.520	28.974	12.876	55.088	22.107	14.572	21.351	6.001	2.532	4.253	3.675	9.927	17.832	4.123	5.333	3.126	0.000	0.000	0.000	0.000	0.000	0.000
Pdensi_DN23617_c0_g1d70234	FC_3_3	MC_2_4	27.2481976238696	510.845344720786	269.046771172328	-4.23005751854864	0.482266020180014	-8.77121203142136	1.76753247679766e-18	1.40389212857116e-16	2.054	0.697	0.314	1.755	1.239	1.576	1.526	0.545	0.777	1.043	0.995	0.540	1.205	1.046	0.927	0.747	0.698	0.242	0.920	0.407	0.952	13.570	16.814	13.665	2.729	1.730	2.562
Pdensi_DN23779_c0_g2	FC_3_3	MC_2_4	5.01972279291168	718.715700471644	361.867711632278	-7.1666529030133	0.817439294307019	-8.76719892587106	1.83166004045664e-18	1.45267440457103e-16	0.083	0.148	0.110	0.173	0.116	0.059	0.060	0.157	0.080	0.241	0.157	0.049	0.076	0.095	0.016	0.263	1.207	0.626	1.641	0.160	0.197	37.021	18.370	8.968	0.775	0.248	0.265
Pdensi_DN23426_c0_g1d224146	FC_3_3	MC_2_4	2.44746246316365	4327.98084910198	2165.21415578257	-10.783080961027	1.23114059007886	-8.75861055018605	1.97671796380176e-18	1.56540295706504e-16	0.000	0.016	0.015	0.260	0.178	1.765	0.404	0.123	0.329	0.069	0.019	0.141	0.198	0.187	0.752	0.000	0.000	0.037	0.085	0.138	0.000	9.583	76.350	270.203	4.100	4.267	4.735
Pdensi_DN19579_c0_g1d408610	FC_3_3	MC_2_4	9.76190112181296	645.889866189565	327.825883655689	-6.04916276123932	0.690852951020717	-8.75607863048401	2.02160711717215e-18	1.59859030048599e-16	0.043	0.051	0.282	0.565	0.790	2.015	1.034	0.366	0.534	0.358	0.379	0.165	0.236	0.823	1.738	0.146	0.230	0.084	1.328	1.034	0.640	9.626	17.700	27.184	0.059	0.117	0.025
Pdensi_DN35378_c0_g1	FC_3_3	MC_2_4	10.6395484928031	1347.23466723351	678.937107863157	-6.98425523095789	0.797793751405922	-8.75446218856665	2.05079039803947e-18	1.6192787276891e-16	0.066	0.072	0.066	0.335	0.080	0.216	0.147	0.277	0.078	0.467	0.168	0.392	0.074	0.306	0.149	0.179	0.580	1.233	0.744	1.004	0.570	81.698	26.883	13.548	0.000	0.000	0.000
Pdensi_GG_32315_c0_g1	FC_3_3	MC_2_4	735.492984919009	20958.5184462222	10847.0057155706	-4.83264650448979	0.552119448698974	-8.75290032958907	2.0793832564132e-18	1.63944080185413e-16	1.019	1.272	0.991	24.633	100.923	116.355	36.474	57.242	31.827	21.963	22.831	25.603	23.499	82.533	76.072	2.783	15.779	3.963	7.265	9.082	8.981	272.336	763.399	733.190	0.097	0.000	0.000
Pdensi_DN8410_c0_g1d170709	FC_3_3	MC_2_4	532.12102868927	3.93567621136401	268.028352450317	6.97777653139947	0.797337913780771	8.75134169691324	2.10830939990749e-18	1.65980604783025e-16	7.636	28.147	9.810	26.072	29.004	21.922	21.513	23.494	19.772	15.919	20.335	14.333	11.755	29.595	13.818	6.041	4.514	3.413	0.752	0.998	1.921	0.082	0.252	0.000	0.854	0.443	0.715
Pdensi_DN26925_c2_g1	FC_3_3	MC_2_4	122.377362079169	2689.15026647765	1405.76381427841	-4.45777676243176	0.509469436615805	-8.74984138801913	2.13652830802516e-18	1.67955560378524e-16	0.504	3.799	2.342	4.961	5.149	19.154	7.645	2.927	4.671	4.127	4.718	2.732	4.620	8.353	12.871	3.147	22.462	26.504	12.395	15.576	5.467	89.491	44.413	99.191	7.825	10.835	2.923
Pdensi_GG_11429_c0_g1	FC_3_3	MC_2_4	867.240900812024	1.12032740210797	434.180614107066	9.50060645934513	1.08597778176916	8.74843539051761	2.16331170776769e-18	1.69812050642093e-16	11.000	14.430	12.759	31.804	23.343	15.421	56.290	39.370	48.430	28.956	35.829	17.093	8.733	12.744	7.857	14.010	6.532	6.055	3.103	0.524	3.498	0.000	0.079	0.000	0.000	0.000	0.000
Pdensi_GG_70813_c0_g1	FC_3_3	MC_2_4	119.451767566325	14901.8306981256	7510.64123284598	-6.96321794365944	0.796315476622178	-8.74429563167115	2.2441117058302e-18	1.75897018837243e-16	13.420	13.065	1.785	7.935	8.282	1.541	8.744	9.106	0.898	4.305	6.124	0.704	5.646	8.882	2.136	5.632	2.843	2.501	0.834	2.860	0.535	545.565	447.173	312.169	2.606	8.960	3.423
Pdensi_DN21024_c2_g3	FC_3_3	MC_2_4	5.99872368698355	7059.92137314848	3532.96004841773	-10.2018634628766	1.16695213347958	-8.74231527599768	2.28381102276064e-18	1.7874738739163e-16	26.094	5.782	1.188	8.108	5.759	13.433	1.045	0.208	0.355	0.327	0.142	0.086	7.626	3.431	7.997	1.063	0.676	0.334	0.524	0.447	0.321	9.431	248.685	325.785	2.912	3.888	4.237
Pdensi_DN14132_c0_g1	FC_3_3	MC_2_4	0.491055448866238	627.261214563969	313.876135006418	-10.3063989480466	1.18044383342388	-8.73095242333795	2.52536900144625e-18	1.97365318184457e-16	0.063	0.068	0.042	0.106	0.051	0.068	0.069	0.044	0.086	0.025	0.000	0.013	0.082	0.024	0.036	0.029	0.035	0.013	1.631	0.024	3.092	27.206	17.759	10.537	0.181	0.580	0.480
Pdensi_DN6603_c1_g1	FC_3_3	MC_2_4	15.2834037582511	365.374472087614	190.328937922933	-4.57687902127079	0.524230790520383	-8.73065661924874	2.53198313559174e-18	1.97594194830393e-16	0.000	0.669	0.773	1.175	2.251	1.517	1.373	0.648	0.917	0.365	0.391	0.728	0.516	1.427	2.238	0.138	0.666	5.098	0.000	1.432	0.443	13.885	7.179	10.875	0.000	2.777	4.102
Pdensi_DN40201_c0_g1d243089	FC_3_3	MC_2_4	466.553999841087	1.61804301236177	234.086021426725	8.18267286229122	0.93728258174234	8.7302090337369	2.54202361244591e-18	1.98089406880905e-16	1.423	20.804	5.093	13.871	15.586	6.249	13.847	14.112	6.462	17.941	17.021	9.013	1.508	15.169	2.591	1.028	3.793	0.672	1.865	0.918	0.768	0.047	0.039	0.064	0.049	0.000	0.114
Pdensi_DN3986_c0_g2	FC_3_3	MC_2_4	0	723.895876027338	361.947938013669	-12.3678510902386	1.41742231841912	-8.7255935859912	2.64788020653075e-18	2.06038899147653e-16	0.000	0.000	0.000	0.000	0.000	0.000	0.000	0.000	0.000	0.000	0.000	0.000	0.000	0.000	0.000	0.000	0.000	0.000	0.133	0.138	0.424	36.610	19.280	8.873	0.000	0.000	0.000
Pdensi_DN29021_c0_g1d196467	FC_3_3	MC_2_4	73.8873431513417	629.75128462261	351.819313886976	-3.09265525878105	0.354495937736205	-8.72409223792692	2.6832433053959e-18	2.08488004829261e-16	1.810	1.914	1.672	2.474	3.966	7.487	2.733	2.814	1.940	2.463	1.995	2.624	3.287	4.484	5.132	1.775	2.977	2.864	7.226	12.571	12.484	23.682	17.618	13.922	1.802	2.445	2.253
Pdensi_DN42508_c0_g1d245245	FC_3_3	MC_2_4	63.9027631819306	697.430702336638	380.666732759284	-3.44880003432745	0.395352097582466	-8.72336344088341	2.70057727757395e-18	2.0953118608187e-16	3.927	4.513	2.752	3.700	4.444	4.552	3.426	2.008	1.674	2.257	2.324	1.479	2.606	4.049	2.526	2.027	0.909	1.339	3.170	3.398	3.947	20.316	21.116	18.877	0.760	1.595	2.211
Pdensi_DN15327_c0_g1	FC_3_3	MC_2_4	572.120915348045	0	286.060457674023	11.2812182867079	1.29328077512949	8.72294594000939	2.71055703065536e-18	2.10001581047003e-16	3.912	16.408	7.445	17.642	22.758	20.143	17.146	17.961	26.772	14.195	21.983	18.564	4.741	14.790	10.060	4.384	2.289	1.227	1.260	0.518	1.435	0.012	0.000	0.000	0.274	0.125	0.296
Pdensi_DN17780_c0_g1	FC_3_3	MC_2_4	2587.91366690952	20057.2847851336	11322.5992260216	-2.95420801391258	0.338754471576112	-8.7207941497204	2.76257277521387e-18	2.13722675609727e-16	138.930	94.576	87.770	128.436	110.881	146.643	90.086	79.337	97.098	88.327	71.114	87.846	93.136	103.970	91.760	76.196	149.147	173.243	290.824	467.201	584.444	475.688	588.555	654.846	102.833	121.309	97.830
Pdensi_GG_100280_c0_g1	FC_3_3	MC_2_4	512.142241277243	0	256.071120638622	11.1214752109963	1.27556733468283	8.71884604489478	2.81051410357794e-18	2.16971796240589e-16	4.403	8.487	5.992	34.374	28.781	12.917	18.631	18.814	27.588	14.078	16.040	19.053	3.726	13.457	4.161	4.986	0.686	0.779	0.377	0.000	0.119	0.000	0.000	0.000	0.000	0.000	0.000
Pdensi_GG_16834_c0_g1	FC_3_3	MC_2_4	51.1757102568925	990.617248465312	520.896479361102	-4.27630635755733	0.490471883771356	-8.71875942138779	2.81266480866971e-18	2.16971796240589e-16	0.042	1.057	0.330	1.204	1.546	4.504	1.893	1.972	1.408	1.460	2.147	1.245	0.507	2.337	2.071	0.575	0.729	0.397	0.920	1.158	0.831	37.535	32.413	17.079	0.172	0.271	0.000
Pdensi_DN11163_c1_g1	FC_3_3	MC_2_4	0	480.68167755684	240.34083877842	-11.7774020223393	1.3509456563954	-8.71789473291164	2.83422272650184e-18	2.18320665281528e-16	0.000	0.000	0.000	0.000	0.101	0.000	0.000	0.000	0.000	0.000	0.000	0.000	0.000	0.000	0.000	0.000	0.000	0.000	0.280	0.097	0.359	21.967	11.891	8.764	0.000	0.000	0.000
Pdensi_DN13251_c0_g1d271683	FC_3_3	MC_2_4	0.960261328076202	541.181527704507	271.070894516292	-9.10638964080747	1.04499021300025	-8.71433007459691	2.92483054457303e-18	2.24976958373306e-16	0.000	0.000	0.246	0.424	1.096	1.524	0.317	0.197	0.000	0.000	0.000	0.098	1.182	0.353	1.520	0.068	0.372	7.121	0.093	0.517	0.463	15.912	10.607	20.160	0.127	0.046	0.000
Pdensi_DN38059_c0_g1	FC_3_3	MC_2_4	1032.54557886287	16149.9218349626	8591.23370691274	-3.96724241361219	0.455291191820927	-8.71363752447152	2.94276296603172e-18	2.26032021343637e-16	12.873	9.764	4.540	49.904	34.282	27.209	50.556	43.113	27.116	38.666	37.183	21.648	12.066	16.700	12.524	9.966	17.199	8.803	51.710	161.860	47.841	430.241	379.548	578.228	7.285	8.520	5.857
Pdensi_DN22221_c0_g1d299154	FC_3_3	MC_2_4	50.3556346654641	607.394778842308	328.875206753886	-3.59380043929437	0.412932825638334	-8.70311153815122	3.22906272625374e-18	2.47667725239831e-16	5.752	6.538	4.610	4.619	3.598	5.315	3.614	1.562	1.292	1.498	1.547	1.778	2.182	3.855	4.995	3.822	4.856	3.819	2.432	2.908	2.269	26.043	14.803	12.765	0.844	2.330	2.183
Pdensi_DN35385_c0_g1d238631	FC_3_3	MC_2_4	0	603.91580381466	301.95790190733	-12.1054189863098	1.39097576957809	-8.70282520448333	3.23722329497886e-18	2.47938932162431e-16	0.000	0.240	0.000	0.000	0.000	0.000	0.245	0.000	0.000	0.000	0.000	0.000	0.000	0.000	0.000	0.000	0.000	0.000	0.735	0.000	0.319	9.425	24.438	17.410	0.000	0.000	0.000
Pdensi_DN19355_c0_g1d533940	FC_3_3	MC_2_4	2512.03020568716	0	1256.01510284358	13.4156747024051	1.54187753863059	8.70086914575602	3.29351863152341e-18	2.51890748062574e-16	5.312	10.198	27.403	135.439	192.873	55.754	183.817	140.358	79.668	164.130	29.377	40.945	1.209	26.004	2.028	66.720	15.243	27.886	104.971	1.725	67.271	0.000	0.000	0.000	0.168	0.041	0.044
Pdensi_DN19443_c1_g2	FC_3_3	MC_2_4	418.451328639659	5.8988253225012	212.17507698108	6.04700944943365	0.69548804080224	8.69462750568431	3.47969445343549e-18	2.65750511014298e-16	5.232	7.460	5.509	14.716	14.351	13.817	15.677	15.803	22.025	11.300	16.139	12.484	4.778	9.447	7.612	4.405	1.353	0.716	0.212	0.529	0.423	0.350	0.136	0.028	0.203	0.883	0.089
Pdensi_DN4953_c0_g1	FC_3_3	MC_2_4	102.904672975688	900.302816107243	501.603744541465	-3.12951937580761	0.360002561693409	-8.6930475191252	3.52844707994044e-18	2.69090516780721e-16	8.884	5.633	5.808	4.807	6.141	7.083	3.636	4.063	5.209	2.927	3.587	3.293	7.937	6.356	6.600	5.413	4.389	3.524	3.348	9.936	5.744	23.734	32.093	21.820	13.655	29.427	39.482
Pdensi_DN23056_c4_g1	FC_3_3	MC_2_4	1164.84068503012	120.601473718071	642.721079374097	3.27945295393314	0.377639178314108	8.68409090543408	3.81783383281062e-18	2.90746484770562e-16	9.023	14.555	12.911	39.601	61.078	20.343	45.123	54.196	56.090	38.131	40.485	32.117	10.459	13.955	9.630	13.144	5.596	4.744	3.904	1.691	6.575	2.902	3.380	4.021	0.000	0.170	0.098
Pdensi_DN21466_c0_g1d18864	FC_3_3	MC_2_4	249.072230262621	7.4108293321044	128.241529797363	5.04450569378725	0.580974055822164	8.68284158859475	3.86001817026277e-18	2.93542062641557e-16	5.900	10.706	6.195	11.496	10.107	13.397	10.240	11.543	8.048	7.266	9.396	7.052	6.182	11.052	6.718	2.488	1.430	1.348	0.651	0.681	1.161	0.221	0.268	0.147	0.995	2.220	0.964
Pdensi_DN13590_c1_g1	FC_3_3	MC_2_4	69.4089161902337	2665.2698433164	1367.33937975332	-5.26365767910204	0.606697659941152	-8.6759155781359	4.10236419156139e-18	3.11529817850115e-16	2.305	1.772	1.931	2.124	2.307	2.184	1.829	2.030	2.664	2.666	2.367	1.528	1.864	1.985	1.304	1.494	5.706	5.688	94.563	162.503	804.653	140.826	60.484	37.648	2.492	5.548	9.465
Pdensi_DN31811_c0_g1d199035	FC_3_3	MC_2_4	11358.2723520479	62.5648816761749	5710.41861686204	7.49959064883592	0.866799085837839	8.65205186688319	5.0581645382083e-18	3.83569130674628e-16	636.790	872.409	548.266	417.127	618.950	433.161	444.197	519.904	562.869	315.193	483.277	279.991	577.811	628.522	500.091	767.744	573.073	400.278	319.846	88.051	258.702	4.043	0.270	1.337	0.328	0.000	0.268
Pdensi_DN35103_c0_g1d87046	FC_3_3	MC_2_4	0.720195996057151	549.629930986815	275.175063491436	-9.54105290472335	1.10353594467697	-8.64589227994401	5.33864603268977e-18	4.04266708687284e-16	0.000	0.000	0.000	0.000	0.067	0.181	0.184	0.116	0.130	0.000	0.000	0.066	0.000	0.064	0.062	0.000	0.061	0.000	0.000	0.129	0.080	26.058	10.573	12.148	0.000	0.062	0.134
Pdensi_DN20878_c0_g1d292683	FC_3_3	MC_2_4	3.69148826257145	1122.65852319428	563.175005728428	-8.2445319315403	0.953797313033859	-8.64390349907353	5.43244412667896e-18	4.1078931870753e-16	0.073	0.026	0.242	0.183	0.204	0.313	0.265	0.101	0.397	0.158	0.031	0.173	0.331	0.223	0.710	0.066	0.080	0.122	2.711	0.282	6.739	20.134	12.504	62.014	0.204	0.055	0.087
Pdensi_DN20181_c0_g2d489133	FC_3_3	MC_2_4	1900.7376085734	80.8916965445406	990.814652558968	4.54372332493137	0.525875545825053	8.64030160939059	5.60648157457174e-18	4.22788693120004e-16	11.665	12.870	41.281	27.528	29.088	22.525	37.565	70.437	68.570	65.979	48.675	67.147	9.776	19.558	3.344	71.951	40.175	19.717	21.345	5.878	17.318	2.688	3.336	1.058	4.283	2.332	2.760
Pdensi_DN28769_c0_g1d308611	FC_3_3	MC_2_4	3.01188140216625	11876.2213364325	5939.61660891732	-11.9476101847156	1.38277834858582	-8.64029307150671	5.60690058023843e-18	4.22788693120004e-16	0.000	0.242	0.000	0.283	0.000	0.000	0.248	0.000	0.799	0.264	0.000	0.000	0.728	0.000	0.000	0.200	0.000	0.000	0.000	0.000	0.000	152.722	439.312	410.318	0.000	0.251	0.000
Pdensi_DN16315_c0_g1d469943	FC_3_3	MC_2_4	86.0220697086393	1019.09767745471	552.559873581676	-3.56591679750647	0.412735684812703	-8.63971042175493	5.63556788395891e-18	4.24353512588046e-16	2.170	2.740	1.753	3.610	3.769	3.883	3.869	3.805	2.752	3.003	3.004	2.144	2.510	2.488	2.838	2.544	5.468	7.948	12.012	5.532	11.712	25.931	25.881	35.637	5.768	6.598	4.767
Pdensi_DN23186_c0_g1	FC_3_3	MC_2_4	165.133437472902	6604.82925164081	3384.98134455685	-5.32173369491929	0.616337989657067	-8.63444049243229	5.9015173230163e-18	4.43756028385516e-16	2.955	1.242	1.491	11.826	15.107	26.138	10.843	8.868	7.553	5.766	5.462	4.443	6.382	12.025	12.861	4.860	5.833	4.685	14.713	57.660	17.999	159.794	84.868	318.515	1.035	2.303	2.131
Pdensi_DN24784_c0_g2	FC_3_3	MC_2_4	0	1944.52140348202	972.260701741009	-13.7928417839669	1.59807006226881	-8.63093684665173	6.08514774692277e-18	4.56923005820407e-16	0.000	0.000	0.000	0.000	0.000	0.000	0.000	0.000	0.000	0.000	0.000	0.000	0.000	0.000	0.000	0.000	0.000	0.000	1.605	0.335	0.417	59.366	101.871	8.742	0.000	0.000	0.000
Pdensi_DN31756_c0_g1d235130	FC_3_3	MC_2_4	35.7691003457279	1491.7109440205	763.740022183115	-5.38119190280677	0.623500848184779	-8.6306087930325	6.10262749059832e-18	4.57594640074752e-16	4.492	5.218	4.830	2.835	5.861	13.169	2.123	2.694	3.447	1.517	0.404	1.508	5.674	5.921	5.331	1.438	1.375	0.781	2.135	10.391	4.617	34.058	43.276	50.331	3.300	9.021	8.180
Pdensi_GG_94445_c0_g1	FC_3_3	MC_2_4	11.8553456271693	1086.40925688077	549.132301253968	-6.51687053137101	0.755358411810894	-8.62752096153598	6.26960485167257e-18	4.69458554347376e-16	1.074	1.034	0.477	0.000	0.434	0.391	0.133	0.250	0.141	0.141	0.453	0.563	1.330	0.965	0.933	1.606	0.646	6.585	0.662	0.831	1.197	15.460	51.053	25.712	3.944	2.817	2.158
Pdensi_GG_129410_c0_g1	FC_3_3	MC_2_4	0	866.459157780643	433.229578890322	-12.6270361718993	1.46378752243859	-8.62627668178462	6.33815806411869e-18	4.73422014418944e-16	0.000	0.000	0.000	0.291	0.280	0.000	0.000	0.000	0.000	0.000	0.000	0.000	0.000	0.000	0.000	0.000	0.000	0.000	0.000	0.000	0.000	39.471	30.049	7.581	0.000	0.000	0.278
Pdensi_DN23947_c1_g1	FC_3_3	MC_2_4	2614.9888081827	20.7908271916877	1317.88981768719	7.01583361776799	0.813313068494805	8.62623986941728	6.34019745869102e-18	4.73422014418944e-16	7.057	18.724	40.859	47.007	32.910	118.618	92.902	39.419	109.674	95.999	39.589	116.373	16.892	38.706	40.613	26.118	10.784	11.160	17.665	3.662	11.839	0.324	0.206	1.221	0.376	0.395	1.055
Pdensi_DN12935_c0_g1d390848	FC_3_3	MC_2_4	650.468110269885	0.632090981606291	325.550100625746	9.68447549656676	1.12301572839988	8.62363300144125	6.48627627822478e-18	4.83400543696345e-16	13.127	70.722	25.413	20.922	30.298	19.779	29.277	24.126	21.418	19.508	23.520	18.911	15.415	24.912	15.422	3.242	4.975	1.358	0.465	0.329	0.582	0.053	0.000	0.000	41.751	59.604	89.771
Pdensi_DN91975_c0_g1	FC_3_3	MC_2_4	42.5349500178776	868.175287451915	455.355118734896	-4.35178555664224	0.504640597374201	-8.62353441099648	6.4918656195581e-18	4.83400543696345e-16	0.482	0.784	0.967	1.828	2.638	0.784	1.599	2.531	1.148	1.994	0.912	1.134	1.069	0.834	0.267	1.079	1.034	0.881	1.600	1.954	2.659	34.056	19.963	22.140	0.000	0.000	0.000
Pdensi_DN22219_c2_g2	FC_3_3	MC_2_4	515.483390634594	0	257.741695317297	11.1308166891365	1.29117481429067	8.62068913205334	6.65523609372828e-18	4.94878186814222e-16	20.077	21.869	15.133	34.035	29.096	23.694	30.242	19.838	23.110	13.615	19.622	15.984	16.408	22.826	17.421	9.456	1.772	1.275	0.312	0.056	0.223	0.000	0.000	0.000	0.000	0.000	0.000
Pdensi_GG_135966_c0_g1	FC_3_3	MC_2_4	835.62373905905	49.8552592370274	442.739499148039	4.05920642548869	0.470902278917051	8.62006111931287	6.69183846572282e-18	4.96910714214401e-16	24.590	44.547	28.983	54.252	40.575	36.471	39.226	30.714	30.486	28.873	27.485	23.055	21.391	38.964	26.635	27.806	15.606	14.425	12.615	3.233	5.808	1.233	2.084	0.998	2.127	2.397	2.560
Pdensi_DN13218_c0_g1d51658	FC_3_3	MC_2_4	5062.05906428746	892.422948258295	2977.24100627288	2.5032828534486	0.290473301107142	8.61794472644238	6.81665706404539e-18	5.05015275972765e-16	72.374	50.391	59.854	84.615	72.003	97.846	138.271	116.078	191.566	179.275	131.972	172.299	54.817	68.178	46.118	85.928	51.488	34.827	70.824	35.734	58.186	30.487	25.118	22.193	105.998	80.761	46.197
Pdensi_DN20485_c0_g2	FC_3_3	MC_2_4	1220.43859130943	227.012708471731	723.725649890582	2.42940595908795	0.281902590301493	8.61789157910795	6.8198209353008e-18	5.05015275972765e-16	31.223	67.916	51.853	61.494	53.087	69.299	53.008	37.942	44.842	40.924	37.661	37.741	27.045	59.181	44.056	35.743	23.357	16.835	11.858	10.011	14.400	7.000	5.834	6.852	2.954	3.980	2.337
Pdensi_GG_58710_c1_g1	FC_3_3	MC_2_4	506.579704362538	0	253.289852181269	11.1057404099004	1.28937212579757	8.61329339117728	7.09911080313882e-18	5.24971899984388e-16	17.231	25.519	22.344	17.021	12.013	15.758	17.233	22.954	25.516	13.914	14.071	20.797	7.237	17.954	8.644	13.175	6.771	4.101	1.162	0.974	1.510	0.000	0.000	0.000	0.000	0.708	0.000
Pdensi_DN15223_c0_g1	FC_3_3	MC_2_4	50.3321490198577	2156.43185501336	1103.38200201661	-5.42007546002668	0.62942965588892	-8.611090070696	7.2369099887543e-18	5.34424869458794e-16	0.429	0.691	0.639	1.030	1.843	4.839	1.171	2.262	4.882	1.460	1.126	2.280	0.119	2.132	1.643	0.161	1.492	5.441	1.820	8.378	2.654	40.908	37.426	104.200	1.322	0.921	1.284
Pdensi_GG_13555_c2_g1	FC_3_3	MC_2_4	100.334405139946	1332.52421726239	716.42931120117	-3.73077312424153	0.433350102128101	-8.60914329065669	7.36085945950243e-18	5.42830478957777e-16	5.557	3.555	1.642	4.325	6.895	5.382	6.741	2.912	3.590	3.869	2.556	3.128	4.363	5.835	4.794	3.284	2.185	2.785	2.800	3.370	2.716	43.500	25.688	46.269	0.568	5.536	3.198
Pdensi_DN25314_c0_g1	FC_3_3	MC_2_4	26.8068609314693	532.480506178094	279.643683554781	-4.31152128454692	0.501064745205699	-8.60471890269778	7.65040147838787e-18	5.63407931951661e-16	0.070	0.299	0.235	0.400	0.266	0.208	0.559	0.447	0.810	0.762	0.877	0.923	0.154	0.159	0.125	0.315	0.385	0.368	0.556	5.198	3.021	10.006	20.452	14.954	1.583	0.889	0.950
Pdensi_DN20096_c0_g1d62246	FC_3_3	MC_2_4	4.91206971847664	723.974066545776	364.443068132126	-7.19949386272617	0.837021542277558	-8.60132445711751	7.88013609548393e-18	5.79530502725899e-16	0.000	0.014	0.011	0.154	0.428	1.798	0.679	0.387	0.263	0.110	0.098	0.264	0.256	0.674	1.343	0.071	0.116	0.020	4.534	12.027	29.942	36.239	6.045	22.007	0.000	0.000	0.000
Pdensi_DN9252_c0_g1d332607	FC_3_3	MC_2_4	104.96681705427	6159.62293983388	3132.29487844407	-5.87462313507535	0.683069856964352	-8.60032553798071	7.94902992302719e-18	5.83796357894872e-16	0.254	1.655	0.651	2.781	16.271	26.153	5.446	6.719	5.819	2.632	3.254	4.211	4.356	13.104	22.964	1.083	3.396	1.543	2.387	1.900	3.013	57.710	187.567	270.305	0.000	0.000	0.044
Pdensi_DN25113_c1_g1	FC_3_3	MC_2_4	232.306683504671	6061.23850937246	3146.77259643857	-4.70567040605115	0.547303843688611	-8.59791222063562	8.11793511534025e-18	5.95385575018792e-16	2.164	3.109	2.772	4.212	6.062	5.289	5.579	7.264	7.660	8.472	6.436	7.198	3.576	4.792	3.827	2.339	7.988	6.230	10.951	58.883	12.435	325.049	114.906	103.436	3.857	5.084	4.558
Pdensi_DN12016_c0_g1d458499	FC_3_3	MC_2_4	335.549744875831	3885.52139311932	2110.53556899757	-3.53335228255852	0.411057977199654	-8.59575164221261	8.27215368000943e-18	6.0586745252233e-16	23.241	9.221	6.575	20.499	18.728	26.817	17.718	11.126	14.088	11.632	10.037	10.308	19.594	16.726	18.567	8.924	4.188	7.026	11.694	13.805	13.420	77.407	130.694	123.321	8.713	16.703	15.396
Pdensi_DN16389_c0_g2d470198	FC_3_3	MC_2_4	792.630299083419	1.00553344897561	396.817916266197	9.41441922541068	1.0957620947347	8.59166352865133	8.57190993217214e-18	6.26965630550539e-16	27.845	52.137	15.578	86.256	74.114	18.598	51.011	37.926	15.559	25.546	36.627	12.405	27.934	47.611	17.564	13.442	14.341	6.693	8.384	0.165	1.547	0.053	0.022	0.000	0.028	0.000	0.000
Pdensi_DN9451_c0_g1d265703	FC_3_3	MC_2_4	191.64090131053	2146.80585669403	1169.22337900228	-3.48518814129719	0.405837973420101	-8.5876343998237	8.87782425369892e-18	6.48456119500763e-16	5.513	4.967	6.031	7.304	9.518	16.648	7.539	6.129	5.860	6.761	5.224	6.296	8.864	8.218	14.486	4.298	5.096	4.654	12.638	8.803	19.354	62.165	43.435	79.397	18.003	17.267	20.694
Pdensi_GG_67976_c0_g1	FC_3_3	MC_2_4	58.189039261893	712.960002447701	385.574520854797	-3.61579249909195	0.421795076037589	-8.57239143960448	1.01357886658138e-17	7.3865804737307e-16	0.920	2.332	5.862	6.042	8.169	1.807	5.455	2.303	5.332	1.400	2.285	1.873	1.104	2.372	1.090	2.563	6.474	10.045	2.235	0.178	0.182	19.713	25.878	16.075	0.000	0.000	0.000
Pdensi_DN14366_c0_g1d342022	FC_3_3	MC_2_4	7776.4658645416	138.022467266876	3957.24416590424	5.8138890146859	0.67821492533747	8.5723401203431	1.01403078146453e-17	7.3865804737307e-16	271.528	339.270	128.882	697.781	661.646	104.825	583.154	325.000	157.160	381.273	254.055	90.642	200.217	321.130	64.736	308.883	399.022	130.301	245.194	53.411	92.687	6.214	3.014	2.983	0.045	0.065	0.174
Pdensi_DN30313_c0_g1d27042	FC_3_3	MC_2_4	986.238570560709	4.85547631517954	495.547023437944	7.5443321108713	0.880230571908512	8.57085899040488	1.02715957308417e-17	7.47206325532719e-16	4.852	10.267	7.903	17.172	20.390	17.740	22.779	25.375	42.450	31.492	29.584	33.182	8.844	14.350	15.432	7.006	5.048	2.917	1.511	1.949	1.232	0.378	0.055	0.000	0.000	0.017	0.000
Pdensi_DN27433_c0_g1	FC_3_3	MC_2_4	0	922.243416894302	461.121708447151	-12.7168922846583	1.48385233623924	-8.57018719051836	1.03316959742105e-17	7.50559913638684e-16	0.000	0.000	0.000	0.000	0.130	0.000	0.000	0.000	0.000	0.000	0.000	0.000	0.000	0.000	0.000	0.000	0.000	0.000	0.239	3.491	0.462	56.938	12.117	14.498	0.000	0.000	0.000
Pdensi_DN23461_c1_g1	FC_3_3	MC_2_4	72.3564046350133	1302.54923987471	687.45282225486	-4.16979323385777	0.486731209173396	-8.56693212859564	1.06278489919252e-17	7.71029591345178e-16	3.023	2.923	1.382	8.678	6.739	6.456	5.478	3.009	3.928	1.977	2.634	2.296	3.461	3.306	4.087	0.969	0.625	0.480	2.226	0.865	0.910	22.708	47.210	40.863	4.550	10.566	1.282
Pdensi_DN15890_c0_g1d468258	FC_3_3	MC_2_4	479.937496050258	24.2220031592342	252.079749604746	4.3246089094752	0.504903386148815	8.56522065035344	1.07869078429294e-17	7.81511473220238e-16	22.025	23.082	15.358	30.344	45.797	18.104	40.565	24.052	14.050	15.371	19.420	10.659	16.832	24.298	11.602	6.885	1.371	1.823	0.458	1.379	0.801	0.652	0.634	0.801	0.000	0.071	0.000
Pdensi_DN6782_c0_g1d450447	FC_3_3	MC_2_4	456.180375845083	0	228.090187922542	10.9545281255154	1.2794245487168	8.56207436108851	1.10854659577077e-17	8.02058146276091e-16	1.311	1.744	0.403	11.881	9.276	6.605	14.332	14.767	17.739	15.059	12.747	15.819	1.685	4.772	2.255	0.271	0.109	0.248	0.785	0.000	0.144	0.000	0.000	0.000	0.000	0.000	0.000
Pdensi_DN26254_c2_g1	FC_3_3	MC_2_4	597.053518052577	12.8679887428237	304.9607533977	5.53285365272357	0.64624425158008	8.56155182687604	1.11358338843738e-17	8.04616525664329e-16	1.029	1.393	1.581	4.322	1.681	2.622	10.982	7.698	19.978	24.582	9.871	22.686	1.728	1.372	1.983	3.007	1.430	1.559	2.850	0.780	2.925	0.265	0.530	0.283	2.936	1.351	10.469
Pdensi_DN20094_c0_g1d62141	FC_3_3	MC_2_4	359.757280911589	2.01106689795123	180.88417390477	7.29295564030696	0.851930080868928	8.5605096052818	1.12369707510812e-17	8.10831376686021e-16	7.155	16.644	12.463	15.699	15.814	10.578	14.885	15.641	14.435	13.255	12.722	8.029	5.923	13.326	5.781	7.622	4.096	2.736	2.407	2.409	3.003	0.114	0.052	0.000	0.795	1.312	0.436
Pdensi_DN17646_c0_g1d216334	FC_3_3	MC_2_4	0	840.191339854469	420.095669927234	-12.5826378668849	1.47009676823258	-8.55905416485768	1.13797246686613e-17	8.20028465942122e-16	0.000	0.000	0.034	0.196	0.000	0.266	0.000	0.176	0.000	0.000	0.000	0.000	0.000	0.222	0.273	2.328	0.000	0.599	0.000	0.000	0.473	48.669	18.104	9.118	0.000	0.000	0.000
Pdensi_DN29776_c0_g1	FC_3_3	MC_2_4	8.93875682882771	206.233080142188	107.585918485508	-4.53125688839904	0.529700644028272	-8.55437300196522	1.18511115423346e-17	8.5285052767676e-16	0.316	0.669	0.602	0.672	0.225	0.355	0.315	0.283	0.378	0.298	0.258	0.304	0.378	0.372	0.240	0.336	0.927	1.550	2.434	0.316	0.756	7.012	6.990	4.013	0.133	0.077	0.164
Pdensi_DN21787_c0_g1	FC_3_3	MC_2_4	7425.43275975589	99.7988775830926	3762.61581866949	6.2197122788504	0.727202936328655	8.55292514390982	1.20007729790042e-17	8.62463058610393e-16	42.989	92.006	239.900	109.279	110.811	261.315	216.612	107.056	266.564	294.999	133.634	282.350	97.582	145.863	102.575	136.453	76.108	73.496	101.767	66.372	117.378	4.317	0.758	3.687	52.419	134.752	94.643
Pdensi_GG_28294_c0_g1	FC_3_3	MC_2_4	0	2204.63548535419	1102.31774267709	-13.9739618199973	1.6338836048662	-8.55260544776789	1.20340697103658e-17	8.63698232104207e-16	0.000	0.000	0.000	0.030	0.201	0.026	0.000	0.025	0.000	0.000	0.000	0.000	0.053	0.000	0.027	0.000	86.240	77.818	116.971	13.277	8.343	164.154	20.718	18.657	0.000	0.107	0.000
Pdensi_DN70495_c0_g1	FC_3_3	MC_2_4	299.446604494081	2295.76388207942	1297.60524328675	-2.93855961063822	0.343622293182647	-8.55171410277585	1.21273865488601e-17	8.69232052197908e-16	2.946	4.470	2.757	10.444	10.031	11.324	8.060	14.026	14.254	8.834	10.921	8.794	7.423	8.617	8.737	2.110	2.321	2.636	6.080	7.510	13.261	80.990	49.486	69.523	4.659	7.059	7.122
Pdensi_DN21570_c1_g1	FC_3_3	MC_2_4	351.034904212036	6636.27374411973	3493.65432416588	-4.24057460857566	0.496038135001016	-8.5488882998219	1.24279718421665e-17	8.89587255506108e-16	19.882	30.636	28.469	24.409	35.373	51.617	23.732	14.639	15.450	9.034	13.953	10.500	31.165	42.904	46.308	21.619	28.567	19.434	19.759	22.194	29.227	119.603	182.780	260.656	19.563	29.135	31.850
Pdensi_DN15740_c0_g2d345609	FC_3_3	MC_2_4	0	1490.200595839	745.100297919498	-13.4090373250015	1.56880432590936	-8.54729752050428	1.2600407773165e-17	9.00727549256928e-16	0.000	0.088	0.082	0.104	0.198	0.000	0.000	0.000	0.000	0.000	0.000	0.000	0.000	0.000	0.000	0.000	1.337	1.616	1.737	2.284	1.407	103.544	18.390	14.707	0.000	0.092	0.000
Pdensi_DN26932_c0_g1d307035	FC_3_3	MC_2_4	13.8977152343096	601.453183036917	307.675449135613	-5.43437487177988	0.635854802324808	-8.54656574411447	1.26805210405058e-17	9.05247369566762e-16	0.515	0.089	0.231	0.950	0.464	1.467	0.900	0.403	0.543	0.678	0.214	0.412	0.386	0.418	0.921	0.081	0.085	0.627	0.394	1.151	0.719	12.775	15.335	23.152	0.477	0.604	0.603
Pdensi_DN22200_c0_g1d423539	FC_3_3	MC_2_4	53.5419531466485	819.68271673553	436.612334941089	-3.93477580752238	0.460454200871445	-8.54542275882273	1.28066593356907e-17	9.13036472027112e-16	14.996	3.153	3.335	4.118	2.776	5.530	1.798	0.804	3.901	1.416	1.724	2.011	5.920	4.664	4.335	6.547	5.599	7.915	2.514	8.956	9.116	16.720	22.116	30.950	26.308	66.489	43.109
Pdensi_DN23589_c3_g1	FC_3_3	MC_2_4	223.729084820633	8.16719345659518	115.948139138614	4.75273949056342	0.556187388732627	8.54521261511052	1.28299848927678e-17	9.13484701269538e-16	0.540	1.072	0.875	1.188	1.997	0.610	2.987	5.521	5.390	6.555	8.124	6.666	0.562	1.585	0.400	1.307	2.078	2.625	0.658	0.448	0.389	0.335	0.187	0.184	1.753	7.018	7.749
Pdensi_DN28485_c0_g1d80863	FC_3_3	MC_2_4	292.805470084308	13.5190381039343	153.162254094121	4.43528965009216	0.519149671313234	8.54337370352698	1.30358974370719e-17	9.26914548134925e-16	16.410	34.539	14.747	10.509	19.033	15.601	11.300	16.041	14.130	8.689	9.534	9.778	9.436	17.636	9.860	6.754	7.096	5.983	2.085	3.278	2.438	0.574	0.230	0.379	0.280	3.600	1.595
Pdensi_DN26963_c0_g1d430578	FC_3_3	MC_2_4	61.1817803177278	1272.97077448579	667.076277401758	-4.37816603892805	0.512765977263655	-8.53833177913222	1.36173454608773e-17	9.66975817475516e-16	8.373	6.228	4.307	3.353	10.889	10.159	2.873	4.449	4.388	1.000	1.967	2.971	3.633	8.964	7.782	1.768	4.131	5.190	7.593	7.365	16.111	42.887	27.011	40.711	5.707	12.518	13.579
Pdensi_GG_44349_c0_g1	FC_3_3	MC_2_4	259.808583528888	8.37854722273397	134.093565375811	4.88124659979026	0.571719794665837	8.53783032410708	1.36765551796135e-17	9.69895704820927e-16	10.727	6.860	9.263	10.330	10.373	6.343	11.198	13.085	14.510	8.491	8.302	7.978	9.000	4.405	5.876	16.367	5.323	3.245	5.632	2.518	4.083	0.361	0.273	0.091	0.867	0.271	1.509
Pdensi_DN40431_c0_g1d572764	FC_3_3	MC_2_4	514.409539219137	0	257.204769609569	11.1277981793097	1.303988328231	8.53366394345393	1.41784298555363e-17	1.00312344027167e-15	3.840	4.161	2.174	0.846	4.868	7.644	9.086	28.386	46.403	13.597	20.681	14.756	1.858	6.939	4.647	0.000	0.000	0.000	0.000	0.000	0.479	0.000	0.000	0.000	0.000	0.000	0.000
Pdensi_DN5594_c0_g1d46004	FC_3_3	MC_2_4	1.48249635758052	237.182783957049	119.332640157315	-7.31617376263742	0.857334249656111	-8.53363057124109	1.41825222935841e-17	1.00312344027167e-15	0.000	0.028	0.181	0.032	0.000	0.000	0.000	0.000	0.121	0.000	0.065	0.061	0.029	0.000	0.087	0.070	0.143	0.098	0.561	1.175	0.371	5.604	6.934	7.801	0.000	0.058	0.093
Pdensi_GG_65940_c0_g1	FC_3_3	MC_2_4	10.0065916873069	355.974851831967	182.990721759637	-5.15546211029238	0.604306997100074	-8.53119711509585	1.44840999563024e-17	1.0217746100945e-15	0.097	0.840	0.097	1.443	3.173	5.194	2.337	1.422	0.585	0.228	0.491	0.229	2.164	4.820	4.888	0.610	1.370	1.194	5.510	1.240	0.973	14.039	6.789	10.371	0.586	0.000	0.931
Pdensi_DN24685_c0_g1d365847	FC_3_3	MC_2_4	377.628260279	2.56617948477121	190.097219881886	7.11908218495452	0.834476529098684	8.53119523043245	1.44843359571712e-17	1.0217746100945e-15	13.672	23.299	12.229	16.056	20.219	21.724	15.421	15.727	14.951	9.025	17.133	9.766	15.030	23.360	26.417	9.145	3.999	4.565	2.354	1.303	3.076	0.141	0.038	0.031	0.000	0.000	0.000
Pdensi_DN29861_c0_g1d82205	FC_3_3	MC_2_4	3.76485175270781	16583.0647724943	8293.4148121235	-12.1067513532383	1.41927430417939	-8.53024064311396	1.46043600659173e-17	1.02888772170042e-15	0.287	0.311	0.000	0.000	0.000	0.000	0.000	0.000	0.342	0.339	0.000	0.000	0.634	0.000	0.636	0.000	0.307	0.698	12.699	0.000	0.000	276.692	660.754	472.707	0.000	0.000	1.043
Pdensi_DN858_c0_g1d258952	FC_3_3	MC_2_4	0	2588.05835084314	1294.02917542157	-14.2050440048881	1.66618520268461	-8.5254892325298	1.52165295194108e-17	1.07060865764327e-15	0.059	0.064	0.000	0.000	0.000	0.000	0.000	0.000	0.000	0.000	0.000	0.000	0.263	0.000	0.000	0.000	0.000	0.220	0.000	0.000	1.015	7.963	113.314	94.099	0.000	0.000	0.213
Pdensi_DN39133_c0_g1	FC_3_3	MC_2_4	480.619994163103	0	240.309997081551	11.0298153759522	1.29406766911134	8.52336832085963	1.54978956559653e-17	1.08897598925723e-15	2.052	0.234	0.108	10.265	7.718	2.005	14.638	14.919	6.253	17.534	12.289	16.032	1.323	2.244	0.845	0.194	0.000	0.000	0.000	0.251	0.000	0.000	0.000	0.000	0.000	0.000	0.000
Pdensi_GG_96436_c0_g1	FC_3_3	MC_2_4	1308.5909567969	40.3016821918078	674.446319494352	5.00676133681038	0.587653336459102	8.51992327139425	1.59659060302885e-17	1.12039282722757e-15	1.012	2.542	1.220	7.128	5.972	4.411	33.164	35.399	40.173	31.734	62.260	30.195	1.041	1.495	2.046	1.712	2.493	1.398	2.826	1.879	2.379	1.329	1.614	0.607	0.814	1.026	0.185
Pdensi_DN12697_c0_g1d521551	FC_3_3	MC_2_4	30287.9979198902	275.765757411373	15281.8818386508	6.77945958082347	0.795872185735262	8.5182768066713	1.61944768431363e-17	1.13494704181839e-15	3499.062	1694.489	2370.495	2836.528	567.846	1960.690	1485.781	371.531	1708.112	1417.340	200.840	1287.617	2581.735	1559.755	1609.496	4105.652	626.053	606.796	146.585	25.025	133.037	11.110	4.240	8.816	0.512	0.393	0.424
Pdensi_DN3993_c0_g1d45134	FC_3_3	MC_2_4	3.9284435909299	1053.68101301492	528.804728302924	-8.06287316852033	0.946589955448696	-8.51780976769231	1.62598994384203e-17	1.13804437153006e-15	0.494	0.357	0.659	0.000	0.000	0.000	0.000	0.000	0.000	0.194	0.000	0.194	0.183	0.000	0.000	0.442	0.000	1.005	1.456	5.530	3.779	15.788	32.576	40.699	0.000	0.739	0.397
Pdensi_DN37337_c0_g3	FC_3_3	MC_2_4	0	3865.47363602296	1932.73681801148	-14.783760957221	1.73586994056402	-8.51662939241718	1.64264105768783e-17	1.14819967439136e-15	0.000	0.000	0.047	0.000	0.000	0.257	0.105	0.050	0.000	0.000	0.000	0.000	0.000	0.110	0.000	0.000	0.000	0.000	0.000	0.000	0.000	15.616	45.214	257.509	1.172	9.361	49.116
Pdensi_DN19464_c0_g1	FC_3_3	MC_2_4	52.7718380039576	1312.00914184585	682.390489924904	-4.6364591248265	0.544806524895525	-8.51028560224314	1.73505447823515e-17	1.21121713205236e-15	6.397	4.240	4.716	3.330	2.956	2.412	2.238	2.756	2.062	1.371	1.677	2.024	3.067	1.635	1.663	2.801	2.380	1.881	1.436	20.715	1.323	65.009	33.282	18.787	0.908	0.810	0.440
Pdensi_DN38045_c0_g2	FC_3_3	MC_2_4	9.61062845209745	292.116950535151	150.863789493624	-4.92424660628193	0.578801596395273	-8.50765899221723	1.7748026969301e-17	1.23735366697677e-15	0.000	0.043	0.161	0.314	0.776	0.522	1.138	0.294	0.517	0.346	0.153	0.429	0.224	0.185	0.362	0.364	1.341	2.493	4.911	5.197	4.782	10.516	8.816	6.217	0.000	0.000	0.000
Pdensi_DN21722_c2_g3	FC_3_3	MC_2_4	2980.65057150927	612.730350237376	1796.69046087332	2.28225669492555	0.268313511880587	8.50593277591355	1.80141325050279e-17	1.25427491687281e-15	75.730	124.567	72.723	70.673	93.451	96.628	60.981	80.195	121.114	76.952	98.182	111.103	102.430	121.268	92.048	64.338	50.974	37.255	38.659	45.948	74.153	19.918	16.670	16.679	16.408	30.645	26.016
Pdensi_GG_72142_c0_g1	FC_3_3	MC_2_4	12.0486813602472	361.0800628383	186.564372099274	-4.90046519459131	0.576724193856556	-8.49706887068825	1.94438082670576e-17	1.35206341455481e-15	0.000	0.000	0.000	0.428	2.286	1.628	0.713	0.520	0.352	0.285	0.251	0.645	0.554	0.852	0.222	0.000	0.216	0.000	1.144	0.346	0.854	9.013	8.777	13.161	0.000	0.223	0.000
Pdensi_GG_134608_c1_g1	FC_3_3	MC_2_4	277.564533229931	2.44190634188672	140.003219785909	6.67605035922507	0.78580489649116	8.49581160544496	1.96554586065085e-17	1.36501049516935e-15	1.133	2.842	5.226	5.207	7.361	9.195	6.152	10.453	11.577	8.598	10.237	7.557	1.431	3.973	3.639	2.303	0.693	1.378	3.499	0.292	3.868	0.095	0.116	0.000	0.000	0.035	0.038
Pdensi_DN32297_c0_g2	FC_3_3	MC_2_4	45.796070735156	3298.33598331162	1672.06602702339	-6.17102097402855	0.726475346421158	-8.49446716179551	1.98843000532626e-17	1.37911640201238e-15	0.000	0.062	0.000	0.290	1.458	1.560	1.333	2.282	0.947	1.350	2.475	0.477	0.321	1.062	0.194	0.104	0.189	0.000	0.518	0.201	0.082	72.699	76.166	132.417	0.000	0.065	0.069
Pdensi_GG_63438_c0_g1	FC_3_3	MC_2_4	252.054762429917	15.8353240248423	133.945043227379	4.01514502050255	0.472794590181011	8.49236667231183	2.02471024558349e-17	1.40246499220243e-15	4.532	11.061	5.097	13.677	12.670	12.086	12.023	8.550	9.450	8.703	7.584	7.712	7.546	13.218	12.616	2.442	1.102	0.838	1.510	0.413	0.591	0.402	0.460	0.496	0.266	0.043	0.104
Pdensi_DN12952_c0_g1	FC_3_3	MC_2_4	0	5784.19848664664	2892.09924332332	-15.365278403884	1.80944998398116	-8.49168451181905	2.03663262141871e-17	1.40890302880156e-15	0.000	0.000	0.000	0.056	0.000	2.978	0.317	0.000	0.026	0.000	0.000	0.000	0.025	0.360	2.645	0.081	0.000	0.000	0.000	0.000	0.000	13.132	71.359	390.522	0.070	0.503	0.000
Pdensi_DN7524_c0_g1d101692	FC_3_3	MC_2_4	331.186317686659	5962.75823537505	3146.97227653086	-4.17028481229073	0.491121523513011	-8.49135012951687	2.04250201918046e-17	1.41114253549384e-15	7.417	4.986	9.199	24.372	21.241	13.193	24.267	15.140	13.973	9.474	14.970	6.893	6.262	11.021	7.223	12.088	13.233	7.552	16.344	18.966	10.591	163.720	134.530	214.747	1.720	3.448	6.192
Pdensi_DN22746_c0_g1	FC_3_3	MC_2_4	5.64630050302253	269.660760319307	137.653530411165	-5.56997481955227	0.656231437225174	-8.4878207650406	2.10547963774974e-17	1.45278095004732e-15	0.000	0.000	0.000	0.000	0.109	0.099	0.100	0.284	0.213	0.106	0.114	0.320	0.000	0.000	0.000	0.000	0.000	0.334	0.000	0.105	0.259	7.152	5.990	10.027	0.000	0.203	0.000
Pdensi_DN5807_c0_g1d206501	FC_3_3	MC_2_4	0	591.304112038999	295.652056019499	-12.076055497591	1.42304454779726	-8.48606989590283	2.13742912379038e-17	1.47293043205365e-15	0.000	0.101	0.000	0.354	0.000	0.000	0.000	0.000	0.000	0.000	0.000	0.000	0.000	0.000	0.000	0.000	0.000	0.000	0.000	0.108	0.000	23.263	22.301	6.578	0.000	0.000	0.000
Pdensi_DN18910_c0_g1d285192	FC_3_3	MC_2_4	4710.98644716328	407.347945377584	2559.16719627043	3.52928076946384	0.415931374035152	8.48524778312484	2.15259543444565e-17	1.48147752281045e-15	21.769	32.651	37.151	86.694	108.871	90.179	149.108	157.216	225.068	160.650	112.277	178.781	35.251	64.287	39.903	43.827	18.469	14.605	15.382	12.874	18.617	14.307	14.007	7.344	119.000	122.562	254.289
Pdensi_DN26571_c0_g1d306621	FC_3_3	MC_2_4	38.5314303770046	16318.0518585499	8178.29164446346	-8.72647483234479	1.02846564073445	-8.48494542424674	2.15820000638695e-17	1.48343047362081e-15	3.455	1.038	0.103	0.971	0.744	1.791	3.472	0.575	0.975	1.008	1.835	0.797	1.052	2.632	2.842	0.016	0.305	0.217	0.886	3.985	0.592	32.985	690.424	631.383	0.564	1.083	0.165
Pdensi_DN24306_c0_g1	FC_3_3	MC_2_4	48.7571901279131	14314.7067550684	7181.73197259815	-8.19727305493828	0.966286549689656	-8.48327347366163	2.18945245987282e-17	1.50298482370246e-15	0.131	0.141	0.000	0.000	0.105	0.188	0.621	0.136	0.920	0.509	1.263	3.042	0.387	0.507	0.488	0.079	0.096	0.217	0.492	0.961	0.311	1011.586	107.493	193.837	1.870	1.953	4.753
Pdensi_DN39626_c1_g2	FC_3_3	MC_2_4	210.15631824346	3059.05557375908	1634.60594600127	-3.86381708049776	0.455678163333332	-8.47926758709161	2.26615943710944e-17	1.55365224938297e-15	4.876	7.481	9.737	10.770	9.529	16.613	10.619	6.852	7.333	7.833	6.044	6.098	6.330	11.058	11.651	8.428	8.445	6.766	10.719	15.881	14.716	141.607	59.462	70.036	2.394	4.586	4.531
Pdensi_DN39093_c0_g2	FC_3_3	MC_2_4	1.49342114240865	251.7092728692	126.601347005804	-7.39761130061852	0.872533808301267	-8.4783090697894	2.28490326497001e-17	1.56450215510648e-15	0.000	0.000	0.000	0.069	0.066	0.037	0.121	0.000	0.000	0.032	0.070	0.045	0.000	0.000	0.062	0.000	0.000	0.208	1.907	0.643	1.709	4.349	8.185	8.837	0.180	1.337	0.561
Pdensi_DN22125_c1_g1d125322	FC_3_3	MC_2_4	556.786430571227	0.632090981606291	278.709260776417	9.45881457823242	1.11634593389762	8.47301386695419	2.39124104241507e-17	1.63522456641581e-15	5.593	5.513	5.417	11.396	15.623	5.667	21.953	25.721	45.834	15.483	18.951	18.854	3.439	1.337	1.413	4.693	1.608	1.448	0.329	0.000	0.562	0.045	0.000	0.000	0.071	0.000	0.000
Pdensi_DN24854_c2_g5	FC_3_3	MC_2_4	577.870173328522	0	288.935086664261	11.2956288057133	1.33363376018055	8.4698131848313	2.45786910314451e-17	1.67864632136161e-15	0.000	0.117	0.410	0.462	0.676	0.256	4.631	16.444	17.992	13.062	25.712	16.340	0.024	0.000	0.000	0.216	0.120	0.054	0.000	0.101	0.000	0.000	0.000	0.000	0.000	0.000	0.000
Pdensi_DN8960_c0_g1d453072	FC_3_3	MC_2_4	888.606368521838	0	444.303184260919	11.9164590508839	1.40724943598673	8.46790820884456	2.49839067916971e-17	1.7041503750932e-15	0.044	2.867	2.430	0.056	0.534	21.159	0.828	5.402	14.862	11.318	36.238	38.513	2.071	7.194	8.864	2.042	6.185	5.917	0.000	2.115	4.126	0.000	0.000	0.000	0.000	0.000	0.000
Pdensi_GG_34709_c1_g1	FC_3_3	MC_2_4	11.5560311375347	647.10172085186	329.328875994697	-5.80379581864941	0.68601509561915	-8.46015759086366	2.67016441956291e-17	1.81900285928877e-15	0.000	0.143	0.000	0.839	0.482	2.748	0.442	0.972	0.628	0.156	0.335	0.625	0.738	0.459	0.887	0.119	0.000	0.000	0.587	0.154	0.000	12.511	15.246	27.178	0.000	0.000	0.000
Pdensi_DN29353_c0_g1d81711	FC_3_3	MC_2_4	0.752970350541562	620.871528748398	310.81224954947	-9.69837314214637	1.14673632280355	-8.45736979747504	2.73475617901958e-17	1.86039384950759e-15	0.132	0.000	0.000	0.000	0.398	0.000	0.073	0.206	0.233	0.077	0.000	0.000	0.441	0.456	0.000	0.000	0.072	0.000	0.000	2.301	0.000	11.396	27.763	13.862	0.603	5.995	0.396
Pdensi_DN37909_c0_g1d570535	FC_3_3	MC_2_4	363.799710082915	37.7032257048225	200.751467893869	3.27651417365078	0.387421334682009	8.45723732881181	2.73786347949469e-17	1.86039384950759e-15	10.792	7.924	8.346	15.371	11.308	14.048	12.723	12.307	16.211	11.326	11.778	11.625	7.643	8.855	7.887	12.988	5.444	5.169	7.894	1.933	4.921	1.306	0.809	1.147	2.944	2.336	1.812
Pdensi_DN18749_c0_g1d115901	FC_3_3	MC_2_4	629.927950512391	0	314.963975256195	11.4200892501836	1.35045050731017	8.45650335822387	2.75514335373354e-17	1.86976583067995e-15	0.086	0.681	0.405	2.925	8.600	4.501	9.695	21.631	50.989	11.453	27.354	21.630	0.288	3.059	0.744	0.078	0.063	0.000	0.000	0.000	0.000	0.000	0.000	0.000	0.000	0.000	0.000
Pdensi_DN8105_c0_g1d452005	FC_3_3	MC_2_4	390.14347041671	4321.19188420654	2355.66767731163	-3.46921464008808	0.410253798306494	-8.4562645231045	2.76078941893294e-17	1.87122886368207e-15	19.155	21.243	14.149	18.228	28.660	31.097	15.488	16.699	14.302	11.098	14.699	11.382	26.634	31.000	29.937	9.903	8.081	6.471	4.667	7.733	11.391	89.812	135.183	143.829	1.294	1.916	2.850
Pdensi_DN16039_c0_g2d469034	FC_3_3	MC_2_4	3.9284435909299	1307.82401414198	655.876228866456	-8.37523064157783	0.990500363970909	-8.4555553397291	2.77762187910302e-17	1.88026062884281e-15	0.000	0.172	0.000	0.201	0.193	0.693	0.882	0.667	0.000	0.187	0.000	0.187	0.884	0.000	1.062	0.285	1.198	0.582	0.000	9.019	0.456	61.201	14.174	40.241	0.000	0.000	0.192
Pdensi_DN11911_c0_g1d50350	FC_3_3	MC_2_4	0.480130664038101	1367.84274822129	684.161439442664	-11.4413365337206	1.35358022210093	-8.45264753939897	2.84770355605664e-17	1.92527024906513e-15	0.000	0.000	0.000	0.000	0.000	0.159	0.000	0.000	0.288	0.000	0.000	0.058	0.000	0.000	0.110	0.000	0.000	0.000	0.000	0.000	0.000	81.264	29.430	13.147	0.000	0.000	0.000
Pdensi_DN22112_c0_g3	FC_3_3	MC_2_4	11.4626927857883	595.305519539912	303.38410616285	-5.70081006415913	0.674767383955501	-8.44855605014702	2.94927658315194e-17	1.99143029537185e-15	0.439	0.000	0.441	3.890	5.610	0.477	0.486	0.923	1.046	0.519	0.277	0.259	0.000	1.014	0.488	0.590	0.236	0.000	0.000	9.158	0.947	24.378	21.158	7.067	0.000	0.493	0.000
Pdensi_DN20973_c0_g1d220569	FC_3_3	MC_2_4	0	1120.44113036854	560.220565184269	-12.9967787725193	1.53906566732305	-8.44459014872641	3.05114031314913e-17	2.05761994476559e-15	0.000	0.000	0.000	0.000	0.000	0.451	0.229	0.000	0.049	0.000	0.000	0.000	0.000	0.096	0.141	0.000	0.046	0.000	0.000	0.000	0.000	13.929	15.701	64.074	0.000	0.000	0.000
Pdensi_GG_25065_c0_g1	FC_3_3	MC_2_4	232.654166339204	2.36492794710042	117.509547143152	6.59691024482186	0.781479723746361	8.44156290222953	3.13122341895363e-17	2.10897338141157e-15	4.066	6.112	6.212	4.305	9.003	3.326	5.783	8.689	7.226	7.573	8.186	6.360	3.174	5.338	2.453	10.898	11.214	7.000	5.667	0.869	5.093	0.073	0.080	0.066	2.155	3.081	3.002
Pdensi_DN27693_c0_g1d368546	FC_3_3	MC_2_4	551.865592104285	0	275.932796052143	11.2292004279944	1.33045142040613	8.44014313921104	3.16949284259024e-17	2.13207051154066e-15	27.828	67.575	28.188	61.602	89.947	65.591	51.526	33.228	27.151	23.215	15.772	13.197	21.900	103.955	29.219	9.455	9.821	3.908	0.000	0.000	0.000	0.000	0.000	0.000	0.000	0.000	0.000
Pdensi_DN22652_c1_g1d301570	FC_3_3	MC_2_4	767.362597642809	4.38547403480378	385.874035838807	7.40069969024557	0.877084472831212	8.43784141606822	3.23251796606661e-17	2.17174167562317e-15	17.139	30.853	26.500	47.385	31.704	36.718	48.615	24.178	35.867	27.424	24.015	21.469	16.680	28.112	24.851	22.949	12.020	14.551	21.296	2.158	9.752	0.289	0.000	0.097	1.437	0.107	0.180
Pdensi_DN16455_c0_g1d111306	FC_3_3	MC_2_4	0	285.286199605986	142.643099802993	-11.02374363972	1.30705290746729	-8.43404545962949	3.33916908280456e-17	2.2405866337472e-15	0.000	0.000	0.000	0.000	0.000	0.000	0.000	0.000	0.000	0.000	0.000	0.000	0.000	0.000	0.000	0.000	0.793	1.614	7.665	0.357	8.216	7.958	9.172	7.547	0.000	0.000	0.000
Pdensi_DN19298_c2_g1	FC_3_3	MC_2_4	2163.18217412735	208.527021296376	1185.85459771186	3.37598932316782	0.400294713396984	8.43375945317507	3.34734390727243e-17	2.24326436125746e-15	1.441	11.084	14.111	5.308	12.965	33.823	39.145	68.876	139.607	59.243	67.220	81.212	6.486	17.811	17.512	20.826	41.589	20.392	7.386	4.761	14.160	8.044	3.777	6.427	0.504	0.182	0.260
Pdensi_DN23710_c1_g1	FC_3_3	MC_2_4	1154.33193497321	95.2280639888538	624.779999481032	3.59727468997921	0.426869166867487	8.42711296385555	3.54297792637056e-17	2.37140668622353e-15	16.087	25.364	16.982	22.323	44.759	42.550	21.163	45.707	42.964	30.909	50.077	28.662	27.406	39.591	22.059	25.909	21.741	12.750	25.026	13.116	15.925	3.387	2.478	2.449	1.947	2.119	2.980
Pdensi_DN40006_c1_g2	FC_3_3	MC_2_4	0	6047.24662500753	3023.62331250377	-15.4294449135297	1.83377761585881	-8.41402184217609	3.96186900274269e-17	2.64847484842948e-15	0.000	0.000	0.000	0.363	0.437	2.232	0.295	0.080	0.000	0.000	0.000	0.000	0.167	0.091	0.774	0.018	0.023	0.091	0.022	8.270	2.191	10.935	79.275	406.178	38.895	71.930	79.549
Pdensi_DN20326_c0_g1d290432	FC_3_3	MC_2_4	410.638455713065	0	205.319227856532	10.8027565301967	1.28462047721137	8.40929809374295	4.12471598783007e-17	2.75390284253466e-15	3.570	4.864	5.856	9.513	8.516	5.758	11.863	24.021	21.652	12.287	14.292	12.572	1.482	3.291	1.756	7.498	5.473	6.582	21.034	0.199	34.623	0.000	0.000	0.000	0.000	0.000	0.000
Pdensi_DN24044_c0_g3	FC_3_3	MC_2_4	772.094567916201	20084.863545071	10428.4790564936	-4.70117562618244	0.55907439026731	-8.4088552579464	4.14031666447041e-17	2.76088056383398e-15	11.116	18.727	18.688	35.567	54.083	61.175	41.533	32.570	33.532	25.771	24.828	22.904	26.444	46.132	39.890	27.216	34.680	39.940	53.096	102.243	57.643	263.672	794.394	639.495	29.583	63.460	51.428
Pdensi_DN69734_c0_g1	FC_3_3	MC_2_4	614.775806048374	0	307.387903024187	11.3849352134094	1.3544777688116	8.40540574054485	4.26384894431205e-17	2.83972339691182e-15	5.795	11.029	3.137	32.151	28.344	14.867	39.849	28.921	23.795	25.320	20.595	12.001	3.662	13.201	6.980	6.454	0.675	0.000	0.173	0.182	0.000	0.000	0.000	0.000	0.000	0.000	0.000
Pdensi_DN7686_c0_g1d207829	FC_3_3	MC_2_4	130.185202871602	3968.02262314099	2049.1039130063	-4.92937891742006	0.587251522900699	-8.39398234860532	4.69946730493311e-17	3.12596204242406e-15	0.090	0.146	0.000	5.485	11.556	23.648	7.996	8.173	7.219	3.558	3.759	5.215	3.205	8.136	11.169	0.225	2.917	1.445	3.780	10.383	3.937	66.240	79.666	189.056	0.456	0.608	0.081
Pdensi_DN17406_c0_g1d350753	FC_3_3	MC_2_4	3948.94278294435	433.287960728798	2191.11537183657	3.18871558097628	0.379925330904836	8.39300599773643	4.73867419541288e-17	3.14813555933916e-15	53.298	47.216	53.694	102.118	68.041	53.222	109.136	113.514	168.597	112.434	128.697	136.996	35.562	33.715	20.909	57.286	21.972	17.980	13.746	16.233	14.414	9.396	15.853	11.878	74.887	46.911	66.957
Pdensi_DN49882_c0_g1d42327	FC_3_3	MC_2_4	429.920919087129	0	214.960459543565	10.8689450069993	1.29520561729182	8.39167531540322	4.79262978785704e-17	3.18004035663836e-15	0.269	0.292	0.270	11.189	5.667	1.675	7.531	13.152	14.555	13.331	15.640	11.943	0.127	1.720	0.262	0.046	2.778	1.639	1.718	0.000	1.386	0.000	0.000	0.000	0.000	0.907	0.000
Pdensi_DN21129_c2_g5	FC_3_3	MC_2_4	96.8377678402672	1148.00782466401	622.42279625214	-3.56821895263152	0.42548008606087	-8.38633597559498	5.01528663597179e-17	3.32366579004148e-15	1.729	3.004	1.773	3.686	5.081	8.362	3.375	2.929	2.473	3.739	2.427	3.060	7.072	7.271	5.825	3.082	2.684	2.244	7.350	3.418	2.981	47.634	30.433	23.124	1.215	0.713	0.676
Pdensi_DN31785_c0_g1d504535	FC_3_3	MC_2_4	408.830806414975	0	204.415403207488	10.7963947174195	1.28744149707885	8.38593034473104	5.03261300008135e-17	3.33103062683162e-15	1.705	1.969	3.864	3.892	5.375	4.473	7.710	6.430	10.085	14.055	12.654	12.204	4.941	3.676	2.287	5.507	8.864	4.742	4.038	2.243	5.376	0.000	0.000	0.000	0.000	0.000	0.000
Pdensi_DN17909_c0_g1d216597	FC_3_3	MC_2_4	674.185617975814	3.75338305319749	338.969500514506	7.45170652224279	0.888806568397273	8.38394627942497	5.11821590958567e-17	3.3835130648658e-15	17.327	24.128	19.943	48.569	22.056	27.688	51.235	19.444	29.441	28.264	19.623	15.820	15.607	18.429	19.029	22.189	8.354	12.496	22.122	2.000	9.374	0.245	0.000	0.121	0.159	0.000	0.262
Pdensi_GG_137276_c0_g1	FC_3_3	MC_2_4	2.26824106260649	9547.57527594154	4774.92175850207	-12.0436087286833	1.43696809877561	-8.38126381437784	5.23623878619451e-17	3.45458734747464e-15	0.000	0.000	0.000	0.000	0.069	0.000	0.063	0.179	0.000	0.134	0.072	0.000	0.000	0.066	0.000	0.000	0.063	0.284	1.800	114.646	1.390	810.154	59.107	25.315	0.087	0.000	0.000
Pdensi_DN15479_c0_g1d109517	FC_3_3	MC_2_4	468.78909955651	2.58576090299134	235.687430229751	7.31515113329903	0.872803663978788	8.38121038579509	5.23861659205209e-17	3.45458734747464e-15	6.740	14.332	11.456	15.321	19.173	18.060	16.266	17.881	20.330	11.386	17.972	15.531	10.453	11.834	12.746	12.747	6.996	4.988	3.999	0.292	2.594	0.218	0.032	0.000	0.124	0.000	0.000
Pdensi_DN21245_c0_g1d294261	FC_3_3	MC_2_4	145.26459392457	8791.06694655992	4468.16577024225	-5.91932778829211	0.706680111817012	-8.37624787978307	5.46417658187727e-17	3.59789878207856e-15	0.096	0.069	0.101	6.415	4.605	7.965	5.439	5.922	5.906	3.080	7.334	3.408	2.209	6.274	6.316	0.173	4.872	3.455	34.265	80.968	44.121	115.256	200.883	422.278	37.488	174.125	122.426
Pdensi_DN8841_c0_g1d332009	FC_3_3	MC_2_4	704.793080537182	0.373442467369322	352.583261502276	10.6203278531327	1.26792682649978	8.37613624947982	5.46935912445493e-17	3.59789878207856e-15	1.591	17.580	3.347	6.395	7.912	2.777	13.651	6.879	11.975	24.314	18.566	24.517	4.133	5.882	4.389	3.152	5.082	2.276	1.384	0.110	1.731	0.000	0.019	0.000	0.147	0.053	0.019
Pdensi_DN7418_c0_g1d207634	FC_3_3	MC_2_4	0	590.614810054422	295.307405027211	-12.0727705232457	1.44137664362787	-8.3758610746315	5.48215509194889e-17	3.60189682530215e-15	0.410	0.001	0.000	0.777	0.813	0.021	0.074	0.000	0.000	0.000	0.000	0.000	0.000	3.512	0.000	4.244	8.579	3.894	5.062	5.893	3.969	7.332	17.976	24.371	2.891	5.194	3.565
Pdensi_DN16214_c0_g2	FC_3_3	MC_2_4	1526.41240234085	79.5103779170874	802.961390128966	4.27013913248419	0.510071958603992	8.37164062923802	5.68215072414697e-17	3.72872884667921e-15	45.375	49.960	56.193	45.153	58.856	45.090	48.870	54.003	65.345	32.151	66.545	47.302	30.620	41.655	31.523	44.143	53.544	42.678	32.827	13.431	47.386	2.577	1.414	2.874	19.784	24.548	24.141
Pdensi_DN25422_c3_g1	FC_3_3	MC_2_4	370.390642351678	3.96473681933628	187.177689585507	6.38947051895837	0.763244363698667	8.37146112418717	5.69081467941999e-17	3.72984899031472e-15	9.561	9.926	7.684	24.797	16.325	12.910	13.721	12.062	16.064	11.345	11.951	12.096	6.743	11.138	5.205	4.594	2.137	1.400	1.694	0.883	1.701	0.277	0.109	0.022	0.310	0.735	0.841
Pdensi_DN25638_c0_g1	FC_3_3	MC_2_4	44.0856660658234	404.326857295288	224.206261680556	-3.19461911218883	0.381694160305546	-8.36957817125507	5.78248577268166e-17	3.785304148117e-15	3.337	3.191	3.252	3.035	2.937	3.661	2.784	1.370	1.106	1.195	1.337	1.707	1.504	3.697	3.007	2.425	3.579	2.558	1.800	2.757	1.824	11.868	9.654	13.372	0.558	1.031	1.148
Pdensi_DN35146_c0_g1	FC_3_3	MC_2_4	309.896525367795	1.32157893977876	155.609052153787	7.64147258308046	0.913368541936484	8.36625330546128	5.9479259112546e-17	3.88885551073284e-15	4.893	7.918	5.756	19.966	9.344	13.565	13.810	10.244	14.890	10.456	10.641	8.345	4.182	11.632	8.036	7.432	2.517	1.919	1.098	0.420	0.517	0.088	0.021	0.000	0.907	2.141	1.691
Pdensi_DN14310_c0_g1d393378	FC_3_3	MC_2_4	314.492415738688	3177.92134499009	1746.20688036439	-3.33681798789244	0.39918178338142	-8.35914394596532	6.31749895364842e-17	4.12545762974364e-15	28.119	19.109	17.031	21.093	24.984	17.850	13.330	13.376	11.956	11.131	10.574	8.147	25.426	21.649	16.491	16.466	7.876	9.539	8.387	21.186	16.568	71.603	94.621	105.678	100.781	185.755	131.674
Pdensi_DN21129_c0_g1	FC_3_3	MC_2_4	552.343923150017	14.9087392874631	283.62633121874	5.173666811414	0.619026806997868	8.35774275512404	6.39296597182897e-17	4.16966039717356e-15	22.416	17.654	11.540	24.805	17.211	18.574	20.430	16.451	25.142	16.482	17.531	18.830	16.444	18.802	13.330	9.044	4.570	3.613	2.551	1.293	3.125	0.390	0.758	0.173	0.314	0.219	0.441
Pdensi_GG_124436_c0_g1	FC_3_3	MC_2_4	46.7081224162297	11302.0291581047	5674.36864026047	-7.9185628232046	0.947761944631414	-8.35501242485964	6.54258256434347e-17	4.26205928337967e-15	0.035	0.000	0.173	0.480	0.042	0.150	2.777	0.181	1.342	2.357	0.351	1.728	0.386	0.040	0.039	0.157	5.472	12.128	41.792	90.970	40.478	289.794	617.845	73.041	0.054	0.000	0.000
Pdensi_DN39856_c1_g1	FC_3_3	MC_2_4	31.235810828383	591.068590348788	311.152200588585	-4.24187273298987	0.508021668971115	-8.34978701121321	6.8386173288556e-17	4.4494998889798e-15	0.661	0.808	0.338	1.218	2.682	4.378	1.485	1.829	1.132	0.976	1.279	0.682	1.273	2.822	4.366	0.445	0.348	0.090	0.415	0.354	0.071	16.390	12.535	21.947	0.555	1.035	1.521
Pdensi_GG_598_c0_g1	FC_3_3	MC_2_4	1072.79599074071	167.519033076675	620.157511908692	2.67348910212094	0.320250975479427	8.34810603814284	6.93662856392117e-17	4.50779960239401e-15	102.341	54.351	41.167	55.407	42.093	47.324	40.667	32.291	36.971	32.773	32.850	37.043	54.549	51.447	28.904	36.159	13.510	8.283	6.268	6.889	6.751	5.361	5.633	3.596	44.886	51.494	28.704
Pdensi_GG_11773_c1_g1	FC_3_3	MC_2_4	409.776711718259	7344.06694516808	3876.92182844317	-4.16350703317561	0.498945238602138	-8.34461722661236	7.14449067735987e-17	4.63725882185587e-15	10.753	8.962	7.185	10.671	10.421	16.698	11.411	11.363	14.619	13.658	12.140	13.311	10.089	12.086	10.443	5.821	8.065	6.690	8.967	20.581	14.806	126.117	190.534	305.210	10.165	23.540	19.542
Pdensi_DN31706_c0_g1d564976	FC_3_3	MC_2_4	0	1105.50715982589	552.753579912946	-12.9783703252526	1.55600676243633	-8.34081871529372	7.37779276580437e-17	4.78289726182672e-15	0.000	0.000	0.000	0.000	0.000	0.000	0.000	0.000	0.000	0.000	0.000	0.000	0.000	0.000	0.000	0.000	0.000	0.000	1.349	0.000	0.656	72.203	20.132	8.583	0.455	1.370	1.104
Pdensi_DN24294_c0_g1	FC_3_3	MC_2_4	4490.35164194008	28.3170252725477	2259.33433360631	7.28698739541278	0.874170078815739	8.33589203291498	7.69160824779509e-17	4.98031634044732e-15	5.348	31.166	8.434	119.615	113.463	32.490	162.661	101.281	129.455	222.416	101.437	99.143	27.627	74.197	18.750	10.681	12.462	4.540	3.615	14.039	2.745	1.653	0.825	0.082	2.346	2.567	4.684
Pdensi_DN23816_c1_g2	FC_3_3	MC_2_4	666.816952280155	0	333.408476140077	11.5021792283263	1.38064965174354	8.33099056940397	8.0168717465405e-17	5.18466278585375e-15	14.305	12.359	7.704	48.623	49.244	13.909	60.554	32.738	37.343	32.487	16.353	13.929	7.436	13.940	3.639	11.547	6.385	6.703	5.181	0.460	8.032	0.000	0.000	0.000	0.000	0.000	0.000
Pdensi_DN18299_c0_g1	FC_3_3	MC_2_4	16.8376688321217	1968.00468904023	992.421178936174	-6.86816004320398	0.824603330787823	-8.3290471754973	8.14955897111113e-17	5.26412415805038e-15	0.118	0.227	0.924	0.967	0.774	2.825	0.695	0.433	1.416	0.448	0.500	0.672	0.222	0.994	1.806	0.729	1.285	2.763	0.418	3.911	4.798	13.432	46.179	103.996	4.362	12.323	10.421
Pdensi_DN11351_c0_g1	FC_3_3	MC_2_4	11.6543542009879	448.852883869724	230.253619035356	-5.26610917514992	0.632322708663765	-8.32819872352576	8.20816487036757e-17	5.29559979777396e-15	2.364	0.887	1.609	1.481	0.674	0.944	0.654	0.392	0.811	0.374	0.343	0.409	1.018	0.367	0.448	1.260	0.334	0.196	5.675	8.800	9.557	17.302	5.473	16.393	0.046	0.660	1.117
Pdensi_DN16569_c0_g4d471006	FC_3_3	MC_2_4	1369.31581815331	0	684.657909076655	12.5402735545373	1.50650246344998	8.32409760938546	8.49735667244971e-17	5.47558633750055e-15	0.783	6.772	5.908	57.508	171.662	49.259	132.809	59.672	14.981	82.426	28.609	16.438	0.000	9.742	0.000	20.645	3.501	1.501	3.202	0.000	0.125	0.000	0.000	0.000	0.000	0.000	0.000
Pdensi_DN28937_c0_g2	FC_3_3	MC_2_4	2.01254616825237	356.171396659333	179.091971413793	-7.47553504015326	0.898272368516497	-8.32212511723939	8.64000362372445e-17	5.560822500345e-15	0.000	0.000	0.000	0.189	0.015	0.296	0.178	0.091	0.073	0.044	0.127	0.015	0.042	0.087	0.595	0.000	0.000	0.032	0.086	0.000	0.000	4.877	12.280	12.929	0.098	0.028	0.000
Pdensi_DN21583_c1_g3	FC_3_3	MC_2_4	67.8095958353005	1078.0897154638	572.949655649552	-3.99118211890988	0.479640119921977	-8.32120156995859	8.70760200035714e-17	5.59760990461807e-15	6.786	0.622	0.810	2.008	2.048	6.090	3.325	1.772	3.159	3.006	1.822	1.555	4.109	3.317	4.429	1.973	1.275	2.108	57.550	15.318	109.621	40.523	22.456	31.282	10.794	11.991	6.518
Pdensi_DN19790_c1_g1	FC_3_3	MC_2_4	131.754702014794	6437.70909689411	3284.73189945445	-5.61059207748641	0.674275893979722	-8.32091452116356	8.72871837742098e-17	5.60446441160085e-15	2.763	0.998	0.738	3.965	0.896	5.816	4.701	4.254	2.628	5.874	3.724	2.821	1.024	2.551	2.869	0.660	0.990	0.225	3.665	1.707	1.058	94.197	133.086	314.431	10.389	29.366	42.946
Pdensi_DN11823_c0_g1d388823	FC_3_3	MC_2_4	302.153905927676	3559.18184919286	1930.66787756027	-3.55805901566222	0.427634703259867	-8.32032337071587	8.77236481521914e-17	5.62575113442995e-15	4.602	9.966	3.439	11.470	10.467	8.855	12.331	10.254	10.547	11.658	8.760	8.284	5.148	10.449	5.369	2.968	3.745	3.421	3.487	17.513	10.720	73.989	115.269	114.643	11.691	25.934	22.748
Pdensi_DN23232_c1_g1	FC_3_3	MC_2_4	96.7623323120921	1267.12678688399	681.94455959804	-3.71004811191512	0.445995736494437	-8.31857304528605	8.90286262241213e-17	5.70261856362463e-15	3.460	3.921	3.668	5.798	4.468	6.950	4.374	2.547	4.228	2.235	3.519	3.554	3.635	5.165	7.088	2.255	10.652	22.581	27.271	2.277	18.200	31.473	28.732	48.314	2.302	3.793	2.161
Pdensi_DN16912_c0_g1d215698	FC_3_3	MC_2_4	24.8022886324486	3297.03492950971	1660.91860907108	-7.0542386904858	0.849194661041558	-8.30697484818569	9.81727461087043e-17	6.28082987723862e-15	0.746	0.418	0.394	0.682	0.399	1.831	1.248	0.661	0.679	1.176	0.397	0.773	3.288	0.506	0.857	0.298	1.278	1.410	5.446	5.791	3.022	25.355	75.199	173.834	1.771	0.855	0.507
Pdensi_GG_64585_c0_g1	FC_3_3	MC_2_4	664.571737252692	0	332.285868626346	11.4973385032826	1.38519770983283	8.30014258734955	1.03986515537844e-16	6.63997171879305e-15	3.451	23.491	10.023	9.316	7.178	4.730	17.745	7.406	7.044	30.911	10.958	21.309	7.571	17.069	4.878	5.438	5.523	4.978	1.103	1.542	1.534	0.000	0.000	0.000	6.248	4.638	1.001
Pdensi_GG_24905_c0_g1	FC_3_3	MC_2_4	865.61750434133	29.5312179314737	447.574361136402	4.8434736611947	0.583544834051284	8.30008831981029	1.04034026146385e-16	6.63997171879305e-15	43.272	73.149	67.505	37.345	25.034	27.435	34.178	24.248	26.713	32.627	23.195	26.583	31.772	36.996	29.934	77.014	70.154	61.490	17.774	7.556	10.865	1.328	0.995	0.287	2.444	1.998	1.543
Pdensi_DN14193_c0_g1d393153	FC_3_3	MC_2_4	70.1583757567789	2017.86200057737	1044.01018816707	-4.84540828738675	0.583831522495026	-8.29932626227462	1.04703463899322e-16	6.67475244950577e-15	1.282	1.869	1.572	2.427	3.313	7.705	4.360	2.100	3.251	2.147	2.012	2.539	2.916	3.545	5.436	0.991	4.650	5.429	18.075	3.689	2.918	45.708	30.333	95.713	3.744	7.644	6.218
Pdensi_DN13133_c0_g1d460968	FC_3_3	MC_2_4	498.188272163194	0.985952030755483	249.587112096975	9.24800669511567	1.11464188645775	8.29684117156693	1.06916167193199e-16	6.80771552461873e-15	6.053	5.631	5.689	11.549	12.248	8.241	17.829	14.337	19.114	12.431	17.729	17.634	7.221	7.242	4.635	3.297	1.934	1.819	0.594	0.099	0.438	0.013	0.026	0.043	0.013	0.024	0.031
Pdensi_DN40679_c0_g1d512444	FC_3_3	MC_2_4	484.138018236094	0	242.069009118047	11.0402848512608	1.33107376832356	8.29426971967573	1.09254303889431e-16	6.94834044415663e-15	5.330	14.294	12.391	35.430	29.169	16.001	20.777	18.550	16.059	17.909	17.142	10.688	7.764	22.329	7.777	3.266	0.902	0.683	0.621	0.649	1.614	0.000	0.000	0.000	0.000	0.000	0.000
Pdensi_DN26466_c2_g3	FC_3_3	MC_2_4	1.74130125559524	2194.29647957146	1098.01889041353	-10.2999971948138	1.24202478906199	-8.29290790773395	1.10512902260392e-16	7.02005714323035e-15	0.000	0.000	0.000	0.000	0.000	0.152	0.022	0.021	0.024	0.071	0.051	0.048	0.000	0.023	0.250	0.000	0.000	0.025	0.092	0.070	0.260	8.243	18.035	154.087	0.094	0.045	0.024
Pdensi_DN29663_c0_g1d197030	FC_3_3	MC_2_4	51.5827956069225	560.228939677093	305.905867642008	-3.44238164867642	0.415299204448809	-8.28891943880605	1.14281913145874e-16	7.25088308815356e-15	8.475	11.628	3.699	3.784	3.184	9.914	4.910	0.875	0.565	2.109	1.510	1.267	8.645	12.543	10.399	5.352	1.550	1.902	3.971	29.079	0.171	19.643	15.799	13.457	287.885	255.959	288.835
Pdensi_DN21800_c0_g2d297024	FC_3_3	MC_2_4	4.94324929911472	370.974447097809	187.958848198462	-6.22832999142039	0.752073552447515	-8.28154370161162	1.21588696475872e-16	7.70536026496563e-15	0.171	0.098	0.094	0.341	0.543	1.402	0.226	0.182	0.175	0.091	0.168	0.217	0.293	0.821	0.765	0.020	0.000	0.000	1.079	6.972	30.248	18.849	4.605	9.572	0.797	0.226	0.193
Pdensi_GG_84303_c0_g1	FC_3_3	MC_2_4	1070.10347504794	90.8797824736802	580.491628760809	3.55770051753555	0.429653261058493	8.28039919625143	1.22763049296884e-16	7.77059664929617e-15	63.519	78.790	59.346	89.861	75.348	37.216	51.967	40.235	36.490	33.773	43.339	24.207	33.791	54.067	18.539	62.953	38.994	20.080	15.509	14.125	9.604	3.168	2.195	2.558	0.453	1.422	0.090
Pdensi_DN8397_c0_g1d208435	FC_3_3	MC_2_4	2211.68080537811	34.4643968808179	1123.07260112946	5.98031483245074	0.722494950957797	8.27731020752845	1.2598871087583e-16	7.9653688162569e-15	43.179	74.618	54.337	87.438	84.369	56.773	75.613	77.755	87.148	67.416	78.959	64.277	36.855	68.411	38.622	52.573	46.996	48.460	28.064	28.457	22.571	2.120	0.756	0.239	0.476	1.164	1.159
Pdensi_DN17097_c0_g1d56764	FC_3_3	MC_2_4	4.42101426961041	807.775814309684	406.098414289647	-7.51040305722869	0.907712309533868	-8.27399053460612	1.2954845176698e-16	8.18077873331342e-15	0.074	0.103	1.975	0.199	0.000	0.057	0.012	0.187	0.186	0.099	0.107	0.252	0.000	0.000	0.060	1.099	0.400	0.522	0.146	0.111	0.273	53.448	12.393	7.945	0.000	0.012	0.025
Pdensi_DN19981_c0_g1d118767	FC_3_3	MC_2_4	2.99936184349178	1558.52434550748	780.761853675488	-9.02353051337805	1.09062218637072	-8.27374559782778	1.29814995665376e-16	8.18796630895038e-15	4.038	0.321	0.000	0.726	0.507	4.222	1.570	0.053	0.061	0.160	0.065	0.061	0.883	2.750	4.810	0.303	0.000	0.000	0.000	0.102	0.000	4.871	61.197	63.433	0.000	0.020	0.000
Pdensi_DN14103_c0_g3	FC_3_3	MC_2_4	6.42263565303463	817.527974844283	411.975305248659	-6.98944174223814	0.845210672060024	-8.2694669782184	1.34559237379328e-16	8.4698071698008e-15	0.550	0.419	0.163	0.776	1.217	1.727	0.688	0.596	0.508	0.117	0.222	0.294	0.731	0.617	0.201	0.241	0.000	0.122	0.659	0.290	0.166	10.719	12.023	45.721	1.389	2.334	0.895
Pdensi_GG_62491_c0_g1	FC_3_3	MC_2_4	6.65026097041128	702.311506480842	354.480883725627	-6.7201688088141	0.812651857327717	-8.26943142776091	1.34599364121953e-16	8.4698071698008e-15	0.092	0.891	0.823	0.696	0.665	0.800	0.203	0.287	0.000	0.215	0.116	0.324	0.408	2.435	0.718	1.234	0.697	1.015	0.612	0.745	1.574	34.699	5.619	21.977	0.000	0.000	0.220
Pdensi_GG_57984_c0_g1	FC_3_3	MC_2_4	385.570619715779	0	192.78530985789	10.711890951785	1.29677816622995	8.26038811474371	1.4519956781802e-16	9.11691728206281e-15	13.616	29.695	29.289	10.915	5.521	15.023	14.719	9.190	20.629	14.008	11.119	11.580	8.575	18.246	19.883	15.199	13.521	8.027	1.226	0.197	1.574	0.000	0.000	0.000	0.000	0.000	0.000
Pdensi_GG_113507_c0_g1	FC_3_3	MC_2_4	0	1137.68695641878	568.843478209391	-13.0197454541666	1.5761700045947	-8.26036875223651	1.45223124221395e-16	9.11691728206281e-15	0.000	0.000	0.000	0.000	0.000	0.000	0.000	0.000	0.000	0.000	0.000	0.000	0.060	0.000	0.060	0.000	0.000	0.000	0.060	0.374	0.153	67.341	29.635	6.178	0.000	0.000	0.000
Pdensi_GG_138529_c0_g1	FC_3_3	MC_2_4	427.404163786226	17.9693167875838	222.686740286905	4.6099458802685	0.558117611448111	8.25981080996061	1.45903537126443e-16	9.14891969118129e-15	18.612	32.412	20.451	29.166	31.833	9.342	19.837	19.030	15.525	14.654	15.987	9.810	14.476	18.274	3.562	9.598	16.106	8.042	10.705	3.652	12.306	0.374	0.459	0.710	0.000	0.000	0.030
Pdensi_GG_33122_c0_g1	FC_3_3	MC_2_4	40.9694832851544	2551.58716047159	1296.27832187837	-5.96087102172322	0.721872481371223	-8.25751247699639	1.48739659691193e-16	9.31586375586907e-15	0.470	1.011	0.748	0.944	1.693	2.736	2.988	2.344	1.814	0.934	1.955	0.999	0.834	2.428	1.948	0.296	0.566	0.409	1.271	2.346	0.537	25.344	82.197	106.359	0.216	1.263	0.225
Pdensi_DN22241_c0_g1d67410	FC_3_3	MC_2_4	3129.09108868599	556.752791123338	1842.92193990466	2.49031296312224	0.301586973315227	8.25736249728297	1.48926611003193e-16	9.31668890981821e-15	35.143	43.624	78.100	64.711	53.038	79.380	87.860	66.781	111.843	109.612	81.687	107.730	44.211	55.892	48.380	57.928	37.853	29.857	37.966	26.603	35.396	19.690	13.874	14.999	56.126	104.965	100.605
Pdensi_DN21301_c0_g1d189577	FC_3_3	MC_2_4	43.3934188006079	528.975131737871	286.184275269239	-3.60563895914108	0.436675586081107	-8.25701979700642	1.49354660479022e-16	9.33257740356854e-15	0.000	3.621	1.992	7.165	6.037	2.118	2.851	0.555	2.073	1.104	1.035	2.063	1.184	3.355	3.026	9.218	16.023	7.488	15.024	10.146	12.788	14.211	15.026	16.315	0.126	4.020	0.000
Pdensi_DN8802_c0_g1d331982	FC_3_3	MC_2_4	37.0255692199535	1067.65942218805	552.342495704002	-4.85025619572402	0.587800906610964	-8.25152894657606	1.56380746672103e-16	9.76023395964079e-15	0.160	0.361	0.159	2.362	2.836	6.679	2.698	2.189	2.481	1.083	1.675	0.759	0.585	2.992	3.349	0.189	6.585	6.261	16.102	5.314	9.149	17.939	38.628	34.110	25.234	27.733	15.491
Pdensi_DN20001_c0_g1d361626	FC_3_3	MC_2_4	564.665827323374	0	282.332913661687	11.2622625686	1.36584186272146	8.2456563061845	1.64256159148615e-16	1.0239843558645e-14	2.139	59.350	8.940	4.830	6.744	2.537	13.143	13.174	14.704	17.646	24.864	10.790	2.407	8.626	4.264	0.634	4.425	1.193	0.109	0.000	0.502	0.000	0.000	0.000	0.395	0.644	0.459
Pdensi_GG_50191_c0_g1	FC_3_3	MC_2_4	403.206269817226	2946.99156876626	1675.09891929174	-2.86990474450418	0.348156530357792	-8.24314494849444	1.67742160408135e-16	1.04450179395602e-14	12.387	15.078	12.086	21.001	15.872	13.730	14.762	11.166	11.378	14.661	10.382	13.453	12.136	12.602	10.027	5.903	6.942	7.501	8.655	17.534	8.478	115.148	74.825	68.709	2.033	1.969	2.034
Pdensi_DN4344_c0_g1	FC_3_3	MC_2_4	0	555.81306173183	277.906530865915	-11.986471071716	1.45417171586571	-8.24281681519304	1.68202994626813e-16	1.04615628201013e-14	0.000	0.000	0.000	0.000	0.484	0.218	0.111	0.104	0.000	0.000	0.000	0.000	0.111	0.346	0.223	0.000	0.000	0.000	0.000	0.000	0.000	12.768	27.922	7.243	0.000	0.000	0.000
Pdensi_DN12985_c0_g1d460508	FC_3_3	MC_2_4	302.614507705749	8.6831432069749	155.648825456362	5.17668803295725	0.628223120283864	8.24020617168333	1.71914156291695e-16	1.06799926550019e-14	3.699	5.807	2.725	7.229	6.332	3.377	14.467	9.889	10.831	8.638	12.770	7.306	1.346	2.317	0.978	1.892	2.999	1.193	3.477	3.151	1.947	0.245	0.160	0.333	0.102	0.550	0.783
Pdensi_DN17383_c0_g2	FC_3_3	MC_2_4	12.9795582716996	869.866990671169	441.423274471434	-6.06668188818589	0.736468551375474	-8.23753013873489	1.7580204481e-16	1.09088831347205e-14	0.147	0.221	1.110	0.626	0.282	0.536	0.994	0.945	1.853	0.686	0.296	0.243	0.978	0.540	1.221	0.159	0.032	0.331	0.534	1.570	0.756	13.276	21.073	39.047	0.000	0.033	0.000
Pdensi_DN95966_c0_g1	FC_3_3	MC_2_4	582.62084783992	0	291.31042391996	11.3074889272608	1.37281332810617	8.2367272343282	1.76985363241128e-16	1.0969614195892e-14	10.733	6.892	21.946	2.506	7.748	5.573	14.444	19.608	20.885	23.483	9.488	22.859	11.378	8.254	6.586	2.138	2.126	9.170	3.090	3.669	6.291	0.000	0.000	0.000	1.747	3.132	15.952
Pdensi_DN50453_c0_g1d160633	FC_3_3	MC_2_4	242.498159791631	4.86423126555332	123.681195528592	5.57236657342908	0.677197186791881	8.22857312775814	1.89456628320243e-16	1.17290279608929e-14	5.047	6.262	7.671	6.271	5.742	4.939	7.344	7.197	8.159	7.155	8.111	7.914	6.034	3.789	4.548	10.199	8.319	6.780	12.301	1.708	6.700	0.115	0.242	0.067	0.189	0.086	0.026
Pdensi_DN16985_c0_g1	FC_3_3	MC_2_4	375.992052782053	0	187.996026391027	10.6755756715139	1.29740479994472	8.22840771975624	1.89718373897263e-16	1.17316853284359e-14	15.798	26.120	18.296	29.801	35.697	30.137	21.559	20.627	26.870	11.440	13.626	10.724	14.411	24.661	24.878	31.566	9.617	4.362	1.161	0.000	0.346	0.000	0.000	0.000	0.000	0.018	0.000
Pdensi_DN15521_c0_g1	FC_3_3	MC_2_4	313.848894459625	5.26673434089491	159.55781440026	5.79736106285403	0.70465949072395	8.22718084290323	1.91670973576967e-16	1.18387740856935e-14	13.692	11.172	18.788	14.380	6.424	3.756	9.791	10.990	13.103	7.989	12.816	9.142	3.005	2.546	1.068	70.824	7.899	3.459	14.839	1.464	7.416	0.300	0.137	0.068	0.453	0.488	0.134
Pdensi_DN18044_c0_g1d58341	FC_3_3	MC_2_4	11.0807260971393	9866.74391935774	4938.91232272744	-9.79971101532229	1.19160815129445	-8.22393754580885	1.96928668287034e-16	1.21495243876556e-14	4.762	1.376	0.065	1.079	1.837	0.521	1.139	0.574	0.307	0.332	0.608	0.104	2.638	1.711	0.225	0.925	17.654	5.209	24.386	2.283	1.101	703.999	190.011	15.514	6.243	12.421	5.788
Pdensi_DN20595_c0_g1	FC_3_3	MC_2_4	313.79789298509	32.9658609376796	173.381876961385	3.23341803487436	0.393355856362927	8.22008362801917	2.03361323870188e-16	1.25319662720142e-14	8.630	13.241	9.195	12.819	13.396	13.243	10.699	10.550	11.549	9.844	10.020	10.100	8.449	13.166	8.973	7.158	3.978	5.140	3.693	2.152	6.432	1.101	1.068	0.676	0.612	1.021	1.309
Pdensi_DN1849_c0_g1	FC_3_3	MC_2_4	563.586750336968	0	281.793375168484	11.259508889671	1.36986701299686	8.21941749297147	2.04493989455539e-16	1.25872976540526e-14	2.623	7.985	1.221	12.105	19.246	6.212	11.603	27.453	26.978	13.269	27.375	12.832	3.218	8.676	2.528	0.536	0.465	0.235	0.768	0.000	0.408	0.000	0.000	0.000	0.000	0.528	0.170
Pdensi_DN38621_c2_g3	FC_3_3	MC_2_4	6.46785002216145	2168.47801813624	1087.4729340792	-8.38928062568604	1.02087584056197	-8.21772863296277	2.0739359615027e-16	1.27511386128491e-14	0.000	0.081	0.000	0.378	0.407	3.740	1.993	0.548	0.594	0.088	0.309	0.224	0.209	0.520	2.187	0.086	0.083	0.024	0.086	0.110	0.081	30.507	12.179	138.587	0.000	0.275	0.023
Pdensi_GG_62371_c0_g1	FC_3_3	MC_2_4	53.5824244963401	2704.73144583962	1379.15693516798	-5.65779792752908	0.68870070093305	-8.21517666507949	2.11852133678441e-16	1.30103418589945e-14	10.264	4.622	22.776	6.912	1.506	1.056	0.608	1.620	1.624	1.014	2.521	1.593	4.644	1.150	0.884	23.617	12.436	6.264	2.448	52.060	6.923	35.016	129.088	65.133	0.000	0.052	0.074
Pdensi_DN1611_c0_g1	FC_3_3	MC_2_4	1.01640048203115	895.594865484462	448.305632983246	-9.80081197307286	1.19333421214473	-8.21296487884839	2.15792681309254e-16	1.32371773718913e-14	0.082	0.000	0.246	0.104	0.000	0.090	0.091	0.000	0.000	0.000	0.104	0.000	0.092	0.095	0.092	0.074	0.000	0.000	0.000	0.096	0.118	10.645	36.921	28.005	0.000	0.462	1.570
Pdensi_DN25124_c3_g7	FC_3_3	MC_2_4	48.3417736575653	640.518964246357	344.430368951961	-3.72867006036482	0.454190116187687	-8.20949185698265	2.2212652861065e-16	1.36101366610318e-14	1.032	1.201	0.792	1.406	2.399	2.853	3.782	0.912	0.841	1.865	1.506	1.219	1.946	2.839	1.690	0.928	1.297	1.764	1.596	3.230	2.046	15.800	23.967	15.382	0.482	1.070	1.050
Pdensi_DN15695_c0_g1d214518	FC_3_3	MC_2_4	4.46933864239782	603.081733673386	303.775536157892	-7.07723659106478	0.86221154323853	-8.20823688405071	2.24460044921157e-16	1.37374159684452e-14	0.012	0.089	0.568	0.119	0.085	0.267	0.013	0.049	0.277	0.042	0.225	0.183	0.013	0.082	0.147	0.216	0.975	3.119	0.068	2.003	0.425	35.695	11.620	7.250	0.279	0.908	1.739
Pdensi_DN20551_c0_g5	FC_3_3	MC_2_4	21.1573708807541	1710.42163400116	865.789502440957	-6.33706529535732	0.772160407100993	-8.20692855665737	2.26918497802786e-16	1.38720426712665e-14	0.000	0.171	0.000	0.200	0.669	1.378	0.701	1.074	0.559	0.464	0.900	0.654	0.066	0.182	0.354	0.000	0.086	0.000	0.177	0.276	0.735	12.948	64.680	65.480	5.402	6.714	1.997
Pdensi_DN287_c0_g1	FC_3_3	MC_2_4	212.589147807806	2.38450936532055	107.486828586564	6.29907832834791	0.768216720373908	8.19961107496073	2.41165996276879e-16	1.47262329822236e-14	2.075	5.465	4.757	4.814	7.034	9.393	5.204	7.778	7.650	6.573	6.700	7.037	4.765	7.523	7.269	3.205	2.678	1.592	1.341	1.517	2.681	0.124	0.101	0.000	0.255	0.431	0.565
Pdensi_DN13436_c0_g1d272084	FC_3_3	MC_2_4	594.131765573588	3320.16564755167	1957.14870656263	-2.48247389187552	0.302893774075756	-8.19585644984118	2.48815134217825e-16	1.51760247904667e-14	17.494	18.402	15.067	22.894	30.584	35.025	19.828	20.537	20.346	20.818	17.716	18.039	20.082	26.407	28.748	11.139	12.079	10.789	27.265	15.645	17.001	120.305	78.385	91.208	7.091	13.390	11.937
Pdensi_DN11575_c0_g1	FC_3_3	MC_2_4	200.478667154683	3.66692546865905	102.072796311671	5.78513658142022	0.706033133981822	8.19385989548922	2.52979519468925e-16	1.54124897469176e-14	2.816	6.841	2.831	6.736	6.697	4.122	6.199	6.040	5.289	7.367	6.313	5.363	1.856	3.175	1.854	1.774	1.499	0.644	1.528	1.203	1.417	0.077	0.123	0.103	0.195	0.237	0.313
Pdensi_DN19065_c0_g1d187560	FC_3_3	MC_2_4	851.828056571926	0	425.914028285963	11.8554431546086	1.44689439158771	8.19371698690417	2.53280217261633e-16	1.54132943110646e-14	0.527	1.300	2.040	13.859	14.937	12.289	12.623	27.357	38.746	14.880	49.141	16.727	0.492	4.722	0.405	0.877	0.343	0.069	0.000	0.032	0.000	0.000	0.000	0.000	0.000	0.000	0.000
Pdensi_DN21331_c2_g1	FC_3_3	MC_2_4	506.236104030935	56.826595375485	281.53134970321	3.14204897940632	0.383528924026403	8.19246941383231	2.55920276504272e-16	1.55562968075097e-14	8.537	11.735	8.572	14.247	15.570	12.269	15.611	17.374	22.062	14.376	17.180	16.870	7.799	11.196	7.610	8.997	6.048	4.816	7.987	3.512	6.115	2.317	1.432	1.268	4.092	7.601	8.911
Pdensi_DN27338_c0_g1d140850	FC_3_3	MC_2_4	0	1725.56893970876	862.784469854382	-13.6205215597206	1.66280756906339	-8.1912795040936	2.58463577446781e-16	1.56931005409448e-14	0.000	0.831	0.307	0.389	0.000	0.167	0.000	0.000	0.000	0.000	0.000	0.000	0.000	0.709	1.197	0.000	0.331	0.000	0.000	0.000	0.000	130.895	12.573	16.047	0.000	0.000	0.000
Pdensi_DN37496_c0_g1d377271	FC_3_3	MC_2_4	436.052691383953	10.991297216225	223.521994300089	5.31049521925068	0.64857700213739	8.18791785979137	2.65784110127242e-16	1.61193252220043e-14	7.207	23.276	5.191	46.285	46.763	16.578	19.264	13.232	11.614	15.158	14.364	11.902	6.901	22.752	6.819	7.049	28.783	67.106	2.515	1.284	3.638	0.154	0.536	0.261	5.383	5.507	3.852
Pdensi_DN15118_c1_g4	FC_3_3	MC_2_4	25.2588158649199	1069.82481812399	547.541816994456	-5.40473817560602	0.66021483333073	-8.18633254321106	2.69306946830767e-16	1.63145235485174e-14	0.732	1.220	0.828	1.416	2.280	2.917	1.694	1.732	0.512	0.624	0.815	0.996	0.987	2.168	2.299	1.625	9.559	3.820	13.878	26.021	4.834	29.346	51.790	11.750	2.440	2.473	1.441
Pdensi_GG_53275_c0_g1	FC_3_3	MC_2_4	977.531807996907	113.000171073049	545.265989534978	3.10808754953641	0.379719129544989	8.18522773203651	2.71789194842994e-16	1.64463138861371e-14	4.169	7.808	8.586	14.406	14.253	15.612	23.206	33.001	22.927	30.737	36.598	25.509	8.030	17.662	6.624	18.376	14.344	6.486	9.324	3.784	3.386	4.288	2.922	2.697	1.088	1.053	0.592
Pdensi_DN14036_c0_g1d213013	FC_3_3	MC_2_4	338.699940366774	2045.08453463213	1191.89223749945	-2.59363132515883	0.3170127797588	-8.18147245398814	2.8039620289395e-16	1.69480063424502e-14	3.916	5.646	4.182	7.306	11.561	12.578	10.480	12.095	12.881	10.881	10.690	10.752	5.299	9.142	6.917	4.532	12.517	13.227	90.688	10.549	107.348	50.287	61.108	64.159	0.983	1.561	0.510
Pdensi_DN25173_c1_g3	FC_3_3	MC_2_4	2326.21210981769	28975.3183505483	15650.765230183	-3.63877211014009	0.44497590142447	-8.17745882078455	2.89892453882606e-16	1.75022569031624e-14	7.735	14.988	22.383	19.105	47.316	53.267	64.696	66.088	67.492	88.336	82.433	48.810	27.377	38.624	36.884	20.205	54.636	29.703	41.129	45.441	37.412	680.658	893.989	909.258	9.906	11.987	36.407
Pdensi_DN21906_c0_g1	FC_3_3	MC_2_4	1543.40737249413	81.19898708497	812.303179789548	4.23647480067901	0.518152123923677	8.17612165438704	2.93126045257665e-16	1.7677577800224e-14	21.238	41.890	33.644	49.250	36.193	33.671	43.425	42.231	56.148	43.734	51.804	52.144	24.742	37.143	26.979	32.745	47.019	62.686	36.799	6.542	10.295	2.993	3.147	1.018	1.510	1.082	0.483
Pdensi_DN17656_c0_g2d57685	FC_3_3	MC_2_4	310.425776677971	27152.2073408486	13731.3165587633	-6.45065529744569	0.789334872100391	-8.17226696228526	3.02647909267116e-16	1.82313060219527e-14	13.127	2.151	0.508	6.874	1.785	36.993	15.046	4.900	9.360	8.867	11.192	9.580	5.995	5.788	13.257	0.790	1.763	5.238	31.021	31.287	10.556	220.259	496.393	1540.821	71.145	64.471	42.870
Pdensi_DN11909_c0_g1d211148	FC_3_3	MC_2_4	1.27050060253894	2454.36017219601	1227.81533639928	-10.9283036947765	1.33779812634845	-8.16887352399392	3.11282283126595e-16	1.87303895008599e-14	0.000	0.000	0.000	0.108	0.000	0.000	0.190	0.000	0.101	0.000	0.108	0.000	0.000	0.198	0.000	0.000	0.000	0.106	1.337	0.099	0.613	136.779	70.579	14.159	0.000	0.096	0.206
Pdensi_DN24973_c0_g2	FC_3_3	MC_2_4	2.48645682496926	667.367307361309	334.926882093139	-8.06802434528067	0.987714228161223	-8.1683791882805	3.12560181749006e-16	1.87861984575218e-14	0.040	0.103	0.016	0.110	0.057	1.214	0.430	0.141	0.246	0.089	0.065	0.080	0.057	0.060	0.202	0.014	0.070	0.192	0.145	0.190	0.126	4.126	16.708	34.596	0.701	2.963	0.682
Pdensi_DN26113_c0_g1d499669	FC_3_3	MC_2_4	26.9096501403332	28832.7436410644	14429.8266456023	-10.0654756333732	1.23246576387169	-8.16694136943272	3.16306526993638e-16	1.89900804386449e-14	0.176	0.000	0.000	1.114	0.427	5.594	1.367	0.554	0.000	0.415	1.334	0.829	0.587	2.436	6.262	0.000	1.135	0.215	0.389	0.000	0.252	22.224	525.791	1818.971	0.523	7.306	3.823
Pdensi_DN23124_c0_g1d21375	FC_3_3	MC_2_4	411.631181566994	1.00553344897561	206.318357507985	8.4583491815857	1.03677338851104	8.15833939732302	3.39661965039076e-16	2.03694596550783e-14	0.128	0.686	0.825	16.282	15.350	7.988	20.148	19.644	17.779	13.825	16.376	8.720	0.212	3.553	2.687	2.711	0.667	1.157	0.543	1.927	1.049	0.048	0.039	0.000	0.000	0.000	0.000
Pdensi_DN31213_c0_g1d310806	FC_3_3	MC_2_4	1.68045732413335	940.981463192828	471.330960258481	-9.1100669501095	1.1166772653891	-8.15819147794251	3.40078098082761e-16	2.03716280139788e-14	0.000	0.000	0.771	0.355	0.170	0.305	0.233	0.000	0.165	0.000	0.000	0.166	0.078	0.162	0.472	0.000	2.605	3.562	1.966	1.225	2.514	22.479	26.545	31.634	0.000	0.079	0.422
Pdensi_DN22917_c2_g1	FC_3_3	MC_2_4	302.902368830703	8.37854722273397	155.640458026719	5.11123489923013	0.626708149585815	8.15568602803091	3.47203353667956e-16	2.07633795791869e-14	17.133	12.074	7.862	18.046	9.796	6.976	13.210	11.199	11.851	12.372	7.798	8.572	10.721	11.409	5.440	12.818	6.619	3.195	2.236	7.311	2.427	0.368	0.271	0.081	0.000	0.066	0.021
Pdensi_GG_68347_c0_g1	FC_3_3	MC_2_4	229.918308883913	2893.64658109342	1561.78244498867	-3.65326082865867	0.447943960902385	-8.15562022825168	3.47392451131827e-16	2.07633795791869e-14	7.225	7.104	8.167	14.112	8.086	14.443	5.901	4.278	8.331	4.812	7.792	9.563	8.610	8.183	14.352	3.331	16.451	28.619	28.168	3.080	5.343	66.689	75.167	105.594	5.529	7.919	5.779
Pdensi_DN32377_c0_g1d199453	FC_3_3	MC_2_4	760.714822564504	7.95781000726647	384.336316285885	6.50364182159829	0.797873880864453	8.15121534565331	3.60284887106956e-16	2.14711829058112e-14	32.992	29.848	19.296	55.954	77.650	32.903	63.225	42.165	24.159	23.806	29.915	18.406	19.503	40.735	18.530	12.009	2.852	1.871	1.384	0.964	1.216	0.316	0.382	0.000	0.000	0.000	0.000
Pdensi_DN11468_c1_g1	FC_3_3	MC_2_4	0	1033.3839191961	516.691959598048	-12.881041580481	1.58027008876753	-8.151164583851	3.60436174346335e-16	2.14711829058112e-14	1.243	0.000	0.416	0.000	0.000	0.000	0.000	0.000	0.000	0.000	0.000	0.000	0.000	0.000	0.000	0.000	0.000	0.000	0.000	0.000	0.000	70.801	15.564	8.320	0.000	0.466	1.008
Pdensi_DN19419_c1_g1d484369	FC_3_3	MC_2_4	13.1368505585684	215.308522995374	114.222686776971	-4.0369332095797	0.495412815111388	-8.14862491732685	3.68085696510178e-16	2.19025287980024e-14	1.693	2.519	1.692	1.073	1.538	1.965	1.999	1.329	0.875	0.374	0.401	0.499	1.179	1.100	0.828	0.855	0.574	2.209	1.764	4.299	2.425	6.930	7.526	4.264	3.826	10.821	4.588
Pdensi_DN20927_c0_g1d494789	FC_3_3	MC_2_4	362.089473682173	0	181.044736841086	10.6212190478019	1.30516696417708	8.13782400207985	4.0244528312184e-16	2.39205088292807e-14	9.415	10.749	12.596	14.283	15.441	15.909	14.456	14.140	19.276	10.280	13.802	10.425	8.201	11.997	10.103	7.856	0.902	0.832	0.137	0.140	0.316	0.000	0.000	0.000	0.125	0.068	0.168
Pdensi_DN38678_c0_g1d510642	FC_3_3	MC_2_4	927.521540996337	0	463.760770498168	11.9782984774581	1.47281870586768	8.13290762110559	4.19114020149177e-16	2.48836765916476e-14	0.000	0.000	0.000	0.000	0.000	0.161	0.164	0.927	3.222	8.773	33.860	47.894	0.000	0.000	0.000	0.000	0.000	0.183	0.000	0.000	0.000	0.000	0.000	0.000	0.000	0.000	0.000
Pdensi_GG_17993_c0_g1	FC_3_3	MC_2_4	46.0453834739493	1417.14542782357	731.595405648759	-4.94332041920381	0.607866189160143	-8.13225099101783	4.21391179292718e-16	2.49912005480315e-14	0.786	0.344	0.232	2.335	5.144	9.503	3.651	2.905	3.038	1.505	1.542	1.334	1.753	2.949	4.033	0.458	1.141	0.355	2.216	4.492	2.941	38.057	18.141	65.173	2.974	5.244	4.146
Pdensi_DN39110_c0_g4	FC_3_3	MC_2_4	2.25261150027142	148.742266226637	75.4974388634544	-6.05041778289047	0.744030088309837	-8.13195309968553	4.2242826744163e-16	2.50250239804951e-14	0.000	0.033	0.000	0.115	0.018	0.000	0.150	0.111	0.000	0.054	0.116	0.055	0.017	0.088	0.017	0.042	0.289	0.811	43.916	1.355	22.732	4.020	4.218	4.564	0.000	0.052	0.441
Pdensi_DN26142_c0_g1d76476	FC_3_3	MC_2_4	1.99851137976363	142.93404152362	72.4662764516917	-6.16530688684741	0.758258623336393	-8.13087605877744	4.26198942480851e-16	2.52205341095208e-14	0.034	0.000	0.000	0.000	0.041	0.148	0.170	0.214	0.263	0.040	0.087	0.041	0.267	0.118	0.224	0.186	0.454	0.544	0.582	0.319	0.295	5.012	3.192	4.249	0.000	0.000	0.000
Pdensi_DN18696_c0_g1d532341	FC_3_3	MC_2_4	361.957300056685	15093.3928537489	7727.67507690279	-5.38191672252618	0.662203741606106	-8.12728226130662	4.3902226397539e-16	2.59507173522741e-14	4.698	4.632	5.303	8.643	8.697	21.105	12.247	7.571	9.124	11.029	13.360	10.030	6.509	9.537	11.676	5.751	3.025	6.125	7.048	19.375	10.590	172.256	354.949	737.227	15.927	22.147	22.895
Pdensi_DN16541_c0_g2	FC_3_3	MC_2_4	202.447393337487	1163.87131204131	683.159352689398	-2.52317867654736	0.310632751859226	-8.12270651257928	4.55900841376636e-16	2.69187354721647e-14	6.885	9.313	5.284	11.208	12.248	17.688	12.938	7.399	8.373	7.221	6.083	5.953	9.724	13.233	13.371	9.250	8.851	9.462	15.103	19.041	20.057	32.238	35.635	32.604	10.151	9.759	11.676
Pdensi_DN19673_c0_g3	FC_3_3	MC_2_4	695.738357041624	0.612509563386161	348.175433302505	10.6016294771929	1.30529938107347	8.12199073324787	4.58598352380233e-16	2.70482216349411e-14	5.887	4.881	5.747	9.020	8.900	3.312	17.130	26.841	18.705	26.859	22.720	16.236	3.082	4.767	0.914	9.512	3.840	1.889	2.722	0.447	2.140	0.000	0.000	0.028	2.018	1.235	1.220
Pdensi_DN40276_c2_g4	FC_3_3	MC_2_4	443.645785895916	6138.17537197573	3290.91057893582	-3.79039011213366	0.466902086394064	-8.11816914635627	4.73268889358756e-16	2.78631026217785e-14	5.806	7.334	7.192	14.546	27.685	32.915	20.594	14.639	19.334	15.321	13.285	13.692	9.457	14.048	13.877	8.423	27.457	18.606	76.224	53.467	46.590	128.901	263.836	133.620	29.147	32.929	27.768
Pdensi_DN16539_c0_g1d185072	FC_3_3	MC_2_4	415.015207914787	13923.9846946866	7169.49995130071	-5.06819092300683	0.62430585756779	-8.11812168918582	4.73453947520941e-16	2.78631026217785e-14	11.067	7.484	5.550	17.818	7.632	41.597	19.237	8.367	12.936	11.707	13.226	14.828	15.166	14.858	18.582	6.600	5.474	10.016	58.180	26.241	13.440	153.361	410.833	604.081	295.418	156.245	316.559
Pdensi_DN15832_c0_g1d396974	FC_3_3	MC_2_4	41.9467272571403	36540.7285991737	18291.3376632154	-9.76656101016945	1.20336988041782	-8.11600919143697	4.8176422036026e-16	2.83210802041389e-14	2.572	0.417	0.140	2.076	1.310	25.219	6.353	1.170	2.181	0.946	1.155	1.957	1.172	3.518	10.989	0.032	0.348	0.484	1.277	1.227	0.755	35.415	491.939	2468.003	2.500	17.014	7.641
Pdensi_DN31912_c0_g1d435016	FC_3_3	MC_2_4	39.0971228535498	386.676599991424	212.886861422487	-3.30401355847288	0.407128321710428	-8.11541074959377	4.84144423692615e-16	2.84298302162455e-14	3.117	2.956	1.758	0.740	0.948	0.636	1.080	1.841	1.159	0.921	1.231	1.607	0.866	0.675	1.733	1.744	3.140	9.269	1.508	1.354	1.399	10.078	11.410	11.753	8.666	3.282	4.238
Pdensi_DN37705_c0_g1	FC_3_3	MC_2_4	60.234318482526	444.836580372807	252.535449427667	-2.88454901064662	0.355725836364893	-8.10891061533055	5.1075600464653e-16	2.99596954891843e-14	0.740	0.698	0.734	1.629	1.988	2.496	1.863	2.158	1.889	1.638	1.910	2.262	0.858	1.639	1.860	0.697	4.608	8.753	10.261	10.696	10.288	16.274	10.320	12.275	0.879	0.787	1.011
Pdensi_DN41457_c0_g1d319834	FC_3_3	MC_2_4	1.47316634659871	5422.17345680844	2711.82331157752	-11.8411750266846	1.46030973085058	-8.10867364404093	5.11752923409826e-16	2.9985365554941e-14	0.116	0.249	0.058	0.000	0.209	0.125	0.064	0.000	0.000	0.068	0.000	0.068	0.193	0.133	0.130	0.104	0.126	0.215	0.520	0.134	0.083	4.109	147.981	294.559	0.265	0.000	0.000
Pdensi_DN15407_c0_g1d182088	FC_3_3	MC_2_4	26766.5629114385	2264.63469462725	14515.5988030329	3.56339174736888	0.439580982123198	8.10633738101572	5.21684602940777e-16	3.05339264382793e-14	257.422	339.912	330.788	303.354	358.167	343.609	578.425	770.530	885.363	865.349	831.528	857.761	271.774	352.759	221.510	387.339	217.737	169.709	182.995	108.839	153.159	40.377	79.621	72.590	5.410	3.170	9.400
Pdensi_DN17636_c0_g1d216395	FC_3_3	MC_2_4	5.94720976650347	570.272903620422	288.110056693463	-6.58336161118449	0.812700304257844	-8.10060187832266	5.4687943904833e-16	3.19736612493981e-14	0.064	0.092	0.277	0.261	0.051	0.860	0.449	0.111	0.061	0.193	0.162	0.229	0.071	0.025	0.429	0.039	0.047	0.054	0.592	1.460	0.420	34.419	5.211	11.853	0.233	0.615	0.308
Pdensi_DN24597_c0_g2	FC_3_3	MC_2_4	0.505090237354975	330.008253884212	165.256672060783	-9.37184739416936	1.15696262302477	-8.10038907710569	5.47836943287362e-16	3.19947516780668e-14	0.013	0.014	0.053	0.066	0.016	0.042	0.014	0.000	0.000	0.015	0.017	0.000	0.029	0.015	0.015	0.012	0.029	0.033	0.000	0.031	0.057	8.251	8.682	11.345	0.000	0.015	0.063
Pdensi_GG_22034_c0_g1	FC_3_3	MC_2_4	83.456385804269	1350.19012161076	716.823253707516	-4.01629662213823	0.495839763827214	-8.09998897857211	5.49641671312109e-16	3.2065221897776e-14	5.802	3.591	0.832	8.356	3.534	1.340	4.105	3.045	0.495	3.916	1.561	2.430	2.736	4.302	2.745	2.972	2.658	0.503	4.143	6.687	1.788	46.365	40.668	30.786	26.094	34.988	34.274
Pdensi_DN19924_c1_g1d361392	FC_3_3	MC_2_4	7.44525614238699	341.289501733092	174.367378937739	-5.51812231337707	0.681292048932332	-8.09949612948609	5.51872824798018e-16	3.21603888651045e-14	0.207	0.034	0.032	0.159	0.479	1.094	0.216	0.254	0.356	0.074	0.357	0.284	0.310	0.724	0.510	0.014	0.096	0.033	0.105	5.368	18.252	8.146	11.548	9.632	0.645	0.179	0.305
Pdensi_DN22699_c0_g2	FC_3_3	MC_2_4	5148.43334112577	3.79254588963775	2576.11294350771	10.3158175130561	1.27371089422894	8.09902589339232	5.54009926975047e-16	3.22216189168803e-14	11.316	24.374	90.473	174.544	361.229	110.410	361.264	261.079	168.201	276.120	94.367	113.976	1.238	44.128	2.317	262.887	127.942	143.648	556.317	4.929	214.047	0.361	0.000	0.000	0.066	0.000	0.000
Pdensi_DN22319_c0_g9	FC_3_3	MC_2_4	1.99851137976363	1467.2795221263	734.639016753032	-9.52254048709631	1.17576736547954	-8.09900050526791	5.54125541218802e-16	3.22216189168803e-14	0.205	0.000	0.041	1.799	2.802	6.040	2.421	1.064	0.527	0.048	0.103	0.048	0.500	2.163	7.623	0.000	0.899	0.051	0.139	0.190	0.176	3.266	43.004	74.977	0.126	0.918	0.000
Pdensi_GG_54872_c0_g1	FC_3_3	MC_2_4	0	366.345226950558	183.172613475279	-11.3830077757783	1.40563206497643	-8.09814179642321	5.58050023041171e-16	3.241466509784e-14	3.642	3.685	0.527	20.074	6.261	0.000	0.000	0.000	4.514	0.000	0.000	0.000	1.775	4.286	0.000	2.932	10.369	6.734	11.134	4.471	2.475	8.280	6.774	16.133	0.000	10.285	4.740
Pdensi_DN11146_c0_g1d49667	FC_3_3	MC_2_4	283.620822576125	14.879055640775	149.24993910845	4.23488496492333	0.522973165855283	8.09770986623663	5.60034375910259e-16	3.2494721856793e-14	12.835	11.250	8.192	10.916	8.892	8.875	8.983	7.573	10.870	9.895	7.237	9.995	7.721	11.285	7.038	9.861	7.148	5.932	4.367	2.619	3.033	0.404	0.588	0.291	1.872	3.088	3.269
Pdensi_DN6719_c0_g1d46739	FC_3_3	MC_2_4	0	464.682723987313	232.341361993657	-11.7264864686409	1.44833775813844	-8.0965136776611	5.65566211440322e-16	3.27802176150811e-14	0.000	0.000	0.000	0.000	0.000	0.000	0.000	0.071	0.000	0.000	0.000	0.000	0.000	0.000	0.000	0.000	0.148	0.084	0.000	4.566	0.000	6.158	12.544	20.378	0.000	0.000	0.000
Pdensi_DN9507_c0_g1d333098	FC_3_3	MC_2_4	603.925042773002	4.9986066369058	304.461824704954	6.83418874524721	0.844332578903398	8.09419050739854	5.76464105326745e-16	3.33757776229835e-14	6.824	10.299	18.740	15.140	13.256	15.620	26.185	17.920	30.799	25.487	15.090	16.699	6.593	14.867	6.013	23.694	13.898	9.491	3.451	3.089	3.610	0.134	0.326	0.000	0.000	0.000	0.000
Pdensi_DN36480_c0_g1d31739	FC_3_3	MC_2_4	24.8768874181992	777.282773962721	401.07983069046	-4.96384600795661	0.613416617334177	-8.09212836380075	5.86310719612159e-16	3.39092520070838e-14	2.763	2.353	2.501	2.294	3.016	5.562	1.805	0.904	1.244	0.726	0.477	1.190	1.750	3.320	3.871	1.790	2.407	2.941	1.325	2.258	1.579	12.161	28.620	25.156	0.576	1.483	3.592
Pdensi_GG_72043_c0_g1	FC_3_3	MC_2_4	37.5364786842939	1042.09794424355	539.817211463921	-4.7946414672371	0.592565928016602	-8.09132155688636	5.90208118860517e-16	3.40978748668846e-14	0.000	0.060	0.111	0.619	0.801	2.874	1.216	1.486	1.691	0.464	1.392	1.792	0.883	2.262	1.213	0.226	1.087	0.339	0.618	1.151	0.397	28.543	37.108	24.419	0.000	0.000	0.067
Pdensi_DN34050_c0_g1	FC_3_3	MC_2_4	406.93433622621	0	203.467168113105	10.7896615128655	1.33408563746907	8.0876828367142	6.08105058259441e-16	3.50940112900575e-14	66.892	69.117	67.468	43.913	47.619	30.709	27.191	16.729	22.124	10.622	17.511	10.564	36.236	50.134	26.984	56.598	45.637	38.828	1.284	1.006	14.176	0.000	0.000	0.000	0.000	0.000	0.000
Pdensi_DN30044_c0_g1	FC_3_3	MC_2_4	12.7284090667883	1072.67098412287	542.69969659483	-6.39854303831911	0.791200131463922	-8.08713596455068	6.10840656725593e-16	3.52139786333647e-14	0.765	0.893	1.084	1.756	1.506	0.384	0.537	0.489	0.380	0.249	0.609	0.333	0.735	0.760	0.354	1.448	1.868	0.651	1.119	2.674	1.173	67.689	16.212	13.557	0.000	0.013	0.054
Pdensi_DN12820_c0_g1d211965	FC_3_3	MC_2_4	366.102429712315	0	183.051214856158	10.6372176793672	1.31535616612043	8.08694857966953	6.11780791714995e-16	3.52302938627455e-14	27.425	24.121	28.694	18.676	14.567	56.365	13.851	10.969	21.111	9.853	9.540	15.942	26.846	26.166	67.097	7.057	0.136	0.899	0.187	0.000	0.159	0.000	0.000	0.000	0.000	0.000	0.067
Pdensi_GG_103687_c0_g1	FC_3_3	MC_2_4	1297.01335377623	2.84440941722831	649.92888159673	8.68723657363494	1.0745308824731	8.08467836088688	6.23284682835344e-16	3.58542507519863e-14	0.960	2.771	17.807	8.607	9.963	28.368	31.769	26.771	62.509	40.412	32.370	51.891	3.974	7.623	3.231	8.581	3.734	5.926	5.372	2.789	3.556	0.263	0.000	0.000	3.422	1.321	0.890
Pdensi_DN33939_c0_g3	FC_3_3	MC_2_4	0	486.360449550578	243.180224775289	-11.7930606088616	1.45877786931068	-8.08420586640395	6.25705618946182e-16	3.59549360649107e-14	0.000	0.044	0.000	0.051	0.049	0.503	0.000	0.170	0.000	0.000	0.000	0.000	0.000	0.094	0.046	0.000	0.090	0.000	2.345	0.522	0.352	20.538	4.908	17.277	0.000	0.000	0.000
Pdensi_DN18883_c0_g2d480523	FC_3_3	MC_2_4	138.426093598397	1012.85975818453	575.642925891463	-2.87013972477082	0.355079459773934	-8.08309139198909	6.31452651874101e-16	3.62463287204777e-14	1.295	1.865	1.019	2.401	2.069	2.750	3.934	2.837	3.907	4.709	4.194	4.320	1.078	1.806	1.043	1.607	0.861	0.773	2.757	3.463	2.222	26.006	26.098	34.844	19.645	10.068	33.615
Pdensi_GG_37480_c0_g1	FC_3_3	MC_2_4	432.805095236364	0	216.402547618182	10.8785814671661	1.34672410266762	8.07781003222382	6.5940221317241e-16	3.78101934276069e-14	3.892	1.319	0.977	4.922	4.736	8.439	17.761	10.987	8.987	16.972	14.729	9.162	2.429	1.123	5.401	1.525	0.000	0.890	0.000	0.000	0.000	0.000	0.000	0.000	0.000	0.000	0.000
Pdensi_DN27031_c0_g1	FC_3_3	MC_2_4	19.7777019739658	380.424856095218	200.101279034592	-4.26394623456354	0.527889236881426	-8.07735020276857	6.61892594203503e-16	3.79124440737526e-14	1.448	0.914	0.965	0.612	1.610	2.110	1.208	0.379	0.430	0.427	0.611	0.857	1.346	1.533	1.815	0.541	0.261	0.888	0.268	1.400	0.692	7.725	13.885	10.934	0.000	0.407	1.018
Pdensi_DN13394_c0_g1d212532	FC_3_3	MC_2_4	203.335370443152	1645.97279337445	924.6540819088	-3.01771226197228	0.373665283030924	-8.0759770816668	6.6938454051819e-16	3.82746883083972e-14	6.235	7.360	7.770	5.087	4.153	5.283	7.350	11.813	10.170	5.576	7.711	6.118	8.515	4.754	6.592	6.588	5.122	5.543	6.917	13.222	4.365	66.100	43.204	35.439	3.830	2.672	1.694
Pdensi_GG_140729_c0_g1	FC_3_3	MC_2_4	556.252455435699	0	278.126227717849	11.2406187727017	1.3918668452503	8.07592968469645	6.69644631587051e-16	3.82746883083972e-14	53.959	65.040	54.797	49.535	37.434	38.166	35.025	26.999	36.329	10.466	28.211	14.326	33.601	38.636	37.126	49.396	1.189	0.320	0.078	0.013	0.065	0.000	0.000	0.000	0.000	0.000	0.000
Pdensi_DN18487_c0_g5	FC_3_3	MC_2_4	1.50123592357619	286.496527568259	143.998881745918	-7.57993461864959	0.938860272381307	-8.07354921880335	6.82836331216618e-16	3.89871184510293e-14	0.757	0.229	0.308	0.291	0.139	0.498	0.253	0.060	0.068	0.068	0.049	0.023	0.537	0.222	0.676	0.527	14.735	19.067	37.112	12.309	26.621	5.196	5.419	13.603	0.301	0.543	0.116
Pdensi_DN21541_c0_g1	FC_3_3	MC_2_4	300.290003582876	1.00553344897561	150.647768515926	7.99462701847128	0.990994249254995	8.06727892162991	7.18822052075932e-16	4.09858667737032e-14	11.424	14.850	3.811	16.788	11.720	21.948	12.872	13.453	16.645	8.859	11.117	8.651	8.297	24.227	17.368	2.150	0.767	0.528	0.458	0.276	0.365	0.055	0.022	0.000	0.000	0.061	0.000
Pdensi_DN25249_c0_g1d428981	FC_3_3	MC_2_4	0	524.472704436361	262.236352218181	-11.9028239902375	1.47546179669847	-8.06718548516236	7.19372179024765e-16	4.09858667737032e-14	0.000	0.000	0.000	0.000	0.000	0.000	0.000	0.000	0.000	0.000	0.000	0.000	0.000	0.000	0.000	0.000	0.388	0.000	0.000	1.256	0.000	13.179	26.407	5.831	0.000	2.041	0.441
Pdensi_GG_11428_c0_g1	FC_3_3	MC_2_4	506.617756164718	0	253.308878082359	11.1057776927582	1.37674391907311	8.0666981992084	7.22247907945771e-16	4.11060266334359e-14	7.778	7.920	11.059	8.081	17.569	4.583	41.997	23.009	28.246	23.677	13.571	10.452	7.447	5.747	5.373	7.106	0.671	7.983	0.172	0.000	1.786	0.000	0.000	0.000	0.000	0.000	0.000
Pdensi_DN16594_c0_g2	FC_3_3	MC_2_4	426.888184778825	3.59129435196695	215.239739565396	6.73778949598094	0.835612545287966	8.06329384829782	7.42657190622568e-16	4.22227783253953e-14	23.784	29.469	16.404	25.962	24.299	19.945	20.146	16.397	19.650	11.771	16.222	12.726	15.636	24.680	15.650	24.925	13.911	8.618	7.820	3.912	5.968	0.281	0.062	0.000	0.193	0.171	0.929
Pdensi_DN16251_c0_g1d469719	FC_3_3	MC_2_4	16.982801038548	1271.74231963039	644.362560334468	-6.22784401047215	0.772401772661003	-8.06295924078034	7.4469359049555e-16	4.2293704944108e-14	0.210	0.453	0.628	0.619	0.676	4.031	0.928	1.899	0.905	0.739	0.531	0.331	2.338	1.533	6.431	0.252	0.611	2.142	2.038	3.337	1.403	79.731	15.247	20.383	0.853	0.236	0.000
Pdensi_DN19710_c0_g1d61594	FC_3_3	MC_2_4	556.472844888154	2812.16689137203	1684.31986813009	-2.33730052553241	0.289892519308576	-8.06264518693728	7.46609906705325e-16	4.23576687070821e-14	15.494	15.029	11.885	26.703	24.067	18.284	17.043	17.835	16.958	18.053	18.384	16.567	19.343	20.869	17.549	19.316	15.127	12.590	18.385	29.120	20.013	98.042	66.362	80.585	157.791	233.668	202.542
Pdensi_DN13084_c0_g1	FC_3_3	MC_2_4	1083.02269431965	45.2253819513998	564.124038135527	4.5611571486687	0.566477341411257	8.05179098126953	8.1591163108022e-16	4.62404548383762e-14	63.591	46.951	29.143	28.998	44.428	86.387	34.322	38.814	41.900	30.506	41.448	31.268	65.096	63.926	77.722	31.404	23.872	14.516	29.895	9.793	19.198	2.014	1.498	0.519	0.676	0.124	0.355
Pdensi_DN39211_c0_g1	FC_3_3	MC_2_4	275.722191340061	1.43637289291111	138.579282116486	7.44670197065924	0.925015607485924	8.05035278366648	8.25557232299346e-16	4.67376978830674e-14	0.447	0.728	0.834	4.977	2.778	2.425	3.843	6.878	12.396	6.639	9.087	10.800	0.158	1.371	0.782	0.937	0.256	0.292	0.631	0.601	0.331	0.027	0.088	0.000	0.250	0.060	0.021
Pdensi_DN24898_c5_g1	FC_3_3	MC_2_4	527.200498656843	0.612509563386161	263.906504110115	10.2014542155436	1.26748284996778	8.04859349047827	8.37509206954942e-16	4.73643260680119e-14	1.623	0.502	0.434	7.061	8.936	3.862	13.463	12.250	17.541	15.414	18.108	16.846	0.587	0.548	0.035	2.139	0.092	0.026	0.131	0.060	0.030	0.000	0.000	0.063	0.000	0.000	0.000
Pdensi_DN26683_c1_g1	FC_3_3	MC_2_4	127.766010375584	9562.44589490033	4845.10595263796	-6.22568858556694	0.7736633962669	-8.04702486327683	8.48309531121726e-16	4.79033840830879e-14	0.758	1.050	0.535	5.563	5.349	34.565	9.527	5.373	8.345	3.791	3.946	4.510	2.276	5.397	11.229	0.686	1.564	0.726	1.023	7.220	1.481	77.867	189.532	528.140	1.157	4.761	3.391
Pdensi_DN38071_c0_g1d89605	FC_3_3	MC_2_4	0	285.76880098417	142.884400492085	-11.0276581489149	1.37041463758835	-8.04695005908676	8.48827987222008e-16	4.79033840830879e-14	0.000	0.000	0.000	0.000	0.000	0.000	0.000	0.000	0.000	0.000	0.000	0.000	0.000	0.000	0.000	0.347	0.000	0.000	0.000	4.466	0.557	10.545	9.852	4.663	0.000	0.000	0.000
Pdensi_GG_6431_c0_g1	FC_3_3	MC_2_4	33.245205690871	1680.85259499031	857.048900340588	-5.65922337042494	0.703514691140578	-8.04421491362161	8.68000751723945e-16	4.89338846500272e-14	0.060	0.044	0.099	1.260	2.746	6.103	1.972	2.723	1.659	1.178	0.880	1.116	0.920	2.649	2.738	0.153	0.466	0.187	0.885	1.359	1.488	20.128	33.615	87.041	0.186	0.022	0.024
Pdensi_DN17804_c0_g2d58119	FC_3_3	MC_2_4	16.5072160639527	582.931844185386	299.719530124669	-5.14474491318184	0.639852927667911	-8.04051164059376	8.94641313161493e-16	5.03827780698814e-14	0.000	0.000	0.000	0.000	0.391	0.000	0.708	1.010	0.383	0.379	0.807	0.377	0.000	0.000	0.355	0.000	0.344	0.000	0.000	2.227	0.462	29.193	12.476	10.324	0.000	0.000	1.169
Pdensi_DN16725_c0_g1d111861	FC_3_3	MC_2_4	2288.09204151825	372.031280006336	1330.06166076229	2.61894716518506	0.325894580565542	8.03617894056496	9.26833642524857e-16	5.21409570584314e-14	73.334	125.021	106.220	122.717	94.109	101.907	107.315	68.440	81.294	77.397	76.291	63.824	69.081	112.963	76.343	77.334	81.034	72.265	37.349	28.917	37.813	14.046	9.426	9.108	4.401	8.649	5.642
Pdensi_DN26309_c1_g2	FC_3_3	MC_2_4	54.6536462325044	413.349641551694	234.001643892099	-2.92103934306025	0.363715805435488	-8.0311036787714	9.65996743348851e-16	5.42871943408406e-14	3.378	1.754	2.706	3.128	2.374	2.411	2.058	1.719	2.334	1.852	1.623	1.746	2.300	2.336	1.641	3.953	2.230	0.794	1.579	2.373	1.133	13.861	13.162	9.027	2.810	4.199	5.000
Pdensi_DN12725_c0_g1d211925	FC_3_3	MC_2_4	246.375611088553	2106.37868526008	1176.37714817431	-3.09558087654471	0.3855793974168	-8.02838766096852	9.8761987293192e-16	5.54442557565435e-14	2.800	6.239	5.165	10.973	23.132	15.231	14.869	11.624	10.243	7.889	8.813	6.741	7.591	11.012	12.566	6.856	8.050	7.717	19.755	20.379	20.830	67.367	43.220	71.880	20.837	32.030	45.483
Pdensi_DN15075_c0_g1d275390	FC_3_3	MC_2_4	1.48409113142685	550.136292609135	275.810191870281	-8.53090337376883	1.06278597397423	-8.02692506551249	9.99460894668642e-16	5.60503106128347e-14	0.000	0.015	0.000	0.017	0.000	0.030	0.030	0.000	0.065	0.082	0.000	0.050	0.000	0.000	0.000	0.013	0.000	0.088	0.016	0.049	0.000	5.317	19.542	21.285	17.823	11.461	49.200
Pdensi_DN11560_c0_g3	FC_3_3	MC_2_4	324.291844247976	1.93408850316492	163.11296637557	7.35509755766387	0.916653250234432	8.02386022826278	1.02472894484073e-15	5.74073071261714e-14	4.197	12.039	5.835	10.291	13.275	16.238	12.698	14.248	14.355	7.030	15.824	7.985	6.268	13.884	13.354	5.092	1.012	0.787	0.415	0.069	0.518	0.092	0.028	0.063	0.000	0.000	0.000
Pdensi_DN22516_c0_g2d67897	FC_3_3	MC_2_4	0.250990116847187	1447.50592052513	723.878455320988	-12.4053549919638	1.54612735611432	-8.02350139068787	1.02772822731764e-15	5.75152332475791e-14	0.000	0.000	0.000	0.013	0.012	0.022	0.011	0.011	0.012	0.012	0.000	0.000	0.068	0.023	0.000	0.009	0.011	0.026	0.070	0.769	1.136	101.848	18.734	12.355	0.016	0.011	0.012
Pdensi_DN17043_c0_g1	FC_3_3	MC_2_4	0	237.719241766353	118.859620883176	-10.7592419536943	1.34117866984251	-8.02222865276988	1.03843608849946e-15	5.80538832249441e-14	0.000	0.000	0.000	0.000	0.382	0.000	0.000	0.000	0.000	0.000	0.000	0.000	0.000	0.362	0.000	0.000	0.000	0.000	0.000	0.889	0.000	7.110	5.227	8.193	0.000	0.000	0.000
Pdensi_DN995_c0_g1d446142	FC_3_3	MC_2_4	633.234478202554	36.9239625672073	335.079220384881	4.1289007680899	0.514715757488593	8.02171044507299	1.04282731630948e-15	5.82386467805212e-14	7.818	8.530	9.578	22.232	13.348	14.210	28.101	17.602	28.142	19.164	22.661	18.471	5.058	9.592	7.276	13.623	5.835	4.556	1.983	2.414	2.456	0.890	0.650	1.597	1.022	2.261	2.339
Pdensi_DN6197_c0_g1d449923	FC_3_3	MC_2_4	1347.12537006484	44.1152579784223	695.620314021631	4.91286429505626	0.612692513003019	8.01848266592422	1.0705938780467e-15	5.97271067468444e-14	16.573	32.955	23.557	73.031	56.345	38.799	46.761	48.758	58.894	46.241	42.613	39.336	18.351	42.640	26.247	27.708	13.191	9.041	6.683	2.441	7.721	2.523	0.911	0.539	0.570	1.257	1.071
Pdensi_DN17030_c0_g1d56746	FC_3_3	MC_2_4	1040.97747879064	76.5441392687454	558.760809029695	3.75255448423932	0.468140963830736	8.01586439591327	1.09365114991653e-15	6.09500198549636e-14	20.578	34.704	27.006	38.058	41.647	36.555	38.355	35.127	42.431	29.814	38.269	31.192	21.200	40.979	26.169	21.121	14.099	15.231	13.678	6.337	15.200	2.892	2.699	1.170	1.095	1.435	1.414
Pdensi_DN16428_c0_g1d10679	FC_3_3	MC_2_4	11.4485784532675	190.472088199036	100.960333326152	-4.05767397749038	0.506543172334502	-8.01051953536321	1.14224869405554e-15	6.35922941167185e-14	0.940	0.762	0.635	1.025	0.528	1.103	0.590	0.384	0.670	0.331	0.418	0.346	0.507	0.579	0.533	0.537	0.175	0.109	0.181	0.311	0.282	4.888	6.675	4.840	0.111	0.080	0.047
Pdensi_DN19758_c0_g1	FC_3_3	MC_2_4	575.053063345216	1.58022745401573	288.316645399616	8.28601971365186	1.03462728130101	8.00870019900542	1.15927126959425e-15	6.44730400173822e-14	4.305	5.179	7.440	27.969	20.040	8.849	13.477	15.321	17.159	12.606	25.797	16.480	2.312	8.548	1.534	12.278	1.803	0.171	0.000	0.119	0.000	0.154	0.000	0.000	0.000	0.000	0.000
Pdensi_DN14607_c0_g1d213593	FC_3_3	MC_2_4	883.854142347665	21257.2355695309	11070.5448559393	-4.58794778052245	0.573008659250629	-8.00676866999268	1.17761708292238e-15	6.54254763385676e-14	12.806	16.535	20.427	26.998	47.678	72.411	34.809	32.785	32.743	30.598	26.053	27.615	28.102	44.620	44.416	16.802	12.668	13.521	14.667	37.047	31.225	348.525	439.016	1006.454	13.710	30.704	26.637
Pdensi_GG_3110_c0_g1	FC_3_3	MC_2_4	387.343808933834	3.96473681933628	195.654272876585	6.46474029134371	0.807530203484945	8.00557089189325	1.18913702687728e-15	6.59971049916893e-14	5.205	5.790	7.050	8.869	8.282	16.334	8.534	5.294	20.523	10.025	10.430	16.959	6.034	12.064	18.585	4.391	4.215	6.477	2.060	2.792	6.176	0.262	0.105	0.000	0.000	0.097	0.517
Pdensi_DN19094_c0_g3	FC_3_3	MC_2_4	505.719547627112	0	252.859773813556	11.1032993463892	1.38704914884374	8.00497902734377	1.19487034763466e-15	6.62467259025202e-14	0.244	1.453	6.712	1.238	2.664	3.735	4.885	6.522	32.363	9.490	12.504	27.349	0.816	1.409	0.136	5.253	5.280	2.393	7.848	1.699	4.024	0.000	0.000	0.000	0.000	0.000	0.000
Pdensi_DN23914_c0_g1d497570	FC_3_3	MC_2_4	853.547394616523	0	426.773697308261	11.8583914779631	1.48189167413887	8.00219859852713	1.22217053532057e-15	6.7690319122047e-14	0.000	0.000	0.000	0.000	0.000	0.000	0.000	0.512	2.813	7.920	30.028	45.502	0.000	0.000	0.000	0.000	0.000	0.152	0.000	0.000	0.088	0.000	0.000	0.000	0.000	0.000	0.000
Pdensi_DN19808_c0_g1d486726	FC_3_3	MC_2_4	476.796503603809	3982.12420750094	2229.46035555237	-3.06222530874826	0.382694483114577	-8.00174929052072	1.22663944931442e-15	6.7867720119808e-14	4.248	10.767	7.888	11.242	23.035	20.244	16.490	14.331	12.886	16.797	16.188	12.228	20.956	27.005	24.050	8.709	17.432	17.872	24.901	65.458	37.815	103.383	142.970	97.028	12.056	21.219	16.454
Pdensi_DN25409_c0_g3	FC_3_3	MC_2_4	475.800116225317	45.8541553381018	260.827135781709	3.3596920279503	0.419954493350562	8.00013354100669	1.24284346465391e-15	6.8693367701536e-14	11.250	18.977	10.707	13.052	18.647	17.965	15.180	15.752	16.491	16.582	15.484	13.136	7.562	16.439	10.693	7.202	6.403	4.902	4.000	3.701	5.365	1.826	1.263	0.963	7.834	17.001	13.394
Pdensi_GG_53326_c0_g1	FC_3_3	MC_2_4	127.005746870347	9411.44214541088	4769.22394614061	-6.21146455310072	0.776875407727226	-7.99544494692213	1.29106757389006e-15	7.12852789278762e-14	0.909	0.416	0.168	10.391	14.888	19.310	14.654	9.976	5.906	4.345	4.637	3.041	3.499	7.311	10.349	1.087	3.980	0.747	1.121	3.006	0.726	65.958	263.698	454.191	0.151	0.014	0.029
Pdensi_DN14886_c0_g1d53496	FC_3_3	MC_2_4	1.71945168593897	159.616229091774	80.6678403888565	-6.5275765266751	0.816564945017265	-7.99394655196359	1.30686434205273e-15	7.20668284211836e-14	0.046	0.081	0.038	0.142	0.000	0.073	0.074	0.098	0.106	0.022	0.058	0.090	1.363	0.065	0.234	0.034	5.825	19.624	43.332	0.088	20.760	6.288	3.363	4.348	1.854	2.388	2.082
Pdensi_DN35117_c0_g1d437824	FC_3_3	MC_2_4	170.486567009755	4006.88838984066	2088.68747842521	-4.5546739912716	0.569780287758517	-7.99373739163464	1.30908449530248e-15	7.20668284211836e-14	1.456	6.124	3.293	7.648	6.891	30.295	9.625	5.412	5.730	5.209	6.844	4.118	6.614	10.493	21.078	3.262	20.177	27.198	14.743	12.763	9.270	115.254	57.164	171.983	10.715	15.478	4.021
Pdensi_DN10751_c0_g1d49359	FC_3_3	MC_2_4	352.218925882582	0	176.109462941291	10.5813301010306	1.32370514972298	7.99372133835471	1.30925504788452e-15	7.20668284211836e-14	1.273	2.514	0.813	5.630	4.136	2.385	12.297	13.000	15.525	10.574	13.916	8.955	1.058	1.902	1.404	0.946	0.175	0.256	0.000	0.026	0.032	0.000	0.000	0.000	0.000	0.000	0.000
Pdensi_GG_130480_c0_g1	FC_3_3	MC_2_4	336.958043227996	0	168.479021613998	10.5174423432806	1.31705068888502	7.98560179349242	1.3983841382335e-15	7.68939167211414e-14	6.568	29.945	17.180	14.896	22.371	23.184	19.801	11.120	19.146	12.650	10.383	8.938	9.853	27.277	13.959	10.305	17.204	3.714	4.199	2.637	1.086	0.000	0.000	0.000	3.409	0.284	12.029
Pdensi_GG_151067_c0_g1	FC_3_3	MC_2_4	16.3560229382693	796.711299910365	406.533661424317	-5.6066590902528	0.702166543492941	-7.98479953539563	1.40750849123726e-15	7.7281799984748e-14	0.027	0.189	0.081	0.591	0.178	0.101	0.440	0.056	0.315	0.583	0.409	0.576	0.090	0.155	0.137	0.245	0.299	0.221	1.760	1.724	9.089	47.881	11.079	13.090	0.190	0.485	0.485
Pdensi_GG_81961_c1_g1	FC_3_3	MC_2_4	26.5976952458883	4977.61028961233	2502.10399242911	-7.54763678288883	0.945259057662022	-7.98472833633243	1.40832108975619e-15	7.7281799984748e-14	0.094	0.000	0.140	0.185	0.178	1.144	0.626	0.416	0.858	0.227	0.948	1.419	0.645	0.777	0.640	0.090	0.052	0.310	0.997	0.989	1.190	337.159	81.530	37.136	24.214	30.404	25.799
Pdensi_DN21358_c0_g1	FC_3_3	MC_2_4	723.907060686403	0	361.953530343202	11.6206769299806	1.45561885851319	7.98332397386654	1.42444392837586e-15	7.80866179263959e-14	12.623	63.646	24.154	33.369	66.728	30.303	34.026	46.538	24.547	17.397	40.251	10.559	22.096	65.704	34.132	14.387	12.839	5.511	2.133	1.246	2.459	0.000	0.000	0.000	0.000	0.000	0.000
Pdensi_DN6698_c0_g1d329294	FC_3_3	MC_2_4	0	516.723022372037	258.361511186019	-11.8808521895137	1.48831009083764	-7.98278010923582	1.43073650712455e-15	7.83514569524704e-14	0.324	0.000	0.000	0.617	0.197	0.000	0.180	0.000	0.000	0.000	0.000	0.000	0.000	0.187	0.000	0.726	0.000	0.000	14.350	0.940	4.657	6.671	26.769	10.438	0.000	0.000	0.000
Pdensi_DN24700_c1_g5	FC_3_3	MC_2_4	4.29633724916186	933.636656154257	468.96649670171	-7.76936476154178	0.97334320863028	-7.9821430844266	1.43814178411665e-15	7.86766280324958e-14	0.228	0.844	0.302	0.349	0.668	0.353	0.166	0.210	0.030	0.059	0.319	0.030	0.197	0.698	0.199	0.138	0.279	0.064	0.058	0.000	0.109	12.955	43.295	22.955	2.907	20.251	12.961
Pdensi_DN21693_c0_g3d123597	FC_3_3	MC_2_4	702.773533389135	25.3564746240928	364.065004006614	4.75782070563681	0.59614230460569	7.98101505106873	1.45134766015182e-15	7.93181468947191e-14	4.135	5.424	6.921	12.379	9.586	10.653	20.838	18.768	19.980	23.667	23.795	19.343	3.641	8.197	2.969	12.883	8.834	5.057	10.694	3.529	4.213	1.232	0.782	0.247	22.659	17.034	14.422
Pdensi_DN37268_c0_g1d569921	FC_3_3	MC_2_4	0	2038.04975643236	1019.02487821618	-13.8604034020759	1.73712019443734	-7.97895473580936	1.47577677587812e-15	8.05711000867145e-14	0.000	0.000	0.000	0.000	0.000	0.000	0.000	0.000	0.000	0.006	0.000	0.000	0.608	0.000	0.106	0.159	0.000	0.000	0.000	0.005	0.000	4.553	110.550	54.919	0.000	0.213	0.275
Pdensi_DN20150_c0_g2	FC_3_3	MC_2_4	9.96289254799433	2289.33285473063	1149.64787363931	-7.84459100877489	0.983343199941034	-7.97747013376946	1.4936302964256e-15	8.14628698700565e-14	0.450	0.409	0.378	0.541	0.352	0.518	0.245	0.663	0.403	0.141	0.502	0.328	0.134	0.278	0.175	1.003	0.899	0.239	0.000	1.024	0.297	9.398	118.900	63.141	12.844	6.653	16.616
Pdensi_GG_122947_c2_g1	FC_3_3	MC_2_4	451.743434425208	0	225.871717212604	10.9403605242665	1.37160258100853	7.97633416249637	1.50743476709935e-15	8.21322156183915e-14	20.498	26.210	14.081	15.479	14.609	7.364	19.156	16.755	15.727	14.616	19.447	8.600	20.294	22.566	8.193	15.265	3.688	1.629	2.484	0.982	4.352	0.000	0.000	0.000	0.000	0.000	0.000
Pdensi_DN40098_c0_g1	FC_3_3	MC_2_4	510.032618748824	10637.9445861598	5573.98860245433	-4.38257020127018	0.549484842764205	-7.97577996732993	1.51421495166689e-15	8.24178743184944e-14	0.527	0.081	0.897	6.345	3.152	7.285	18.157	7.422	12.491	15.070	18.577	14.961	2.599	2.113	4.713	1.532	18.077	28.069	45.546	118.435	74.787	255.439	502.578	160.124	0.117	0.253	0.000
Pdensi_DN30872_c0_g1d234296	FC_3_3	MC_2_4	16.7410613886506	1479.5420728218	748.141567105224	-6.46620252420978	0.810865885532948	-7.97444144534433	1.53071495092368e-15	8.32314611195448e-14	0.000	0.025	0.000	0.262	1.115	2.018	1.419	0.989	0.515	0.434	0.762	0.385	0.408	0.961	0.810	0.063	0.231	0.058	0.424	0.297	0.166	10.283	61.371	52.174	2.202	2.983	4.263
Pdensi_DN18754_c0_g7	FC_3_3	MC_2_4	318.661045507772	13.5392425608703	166.100144034321	4.5187945520326	0.56674678190599	7.9732160751504	1.54597532297271e-15	8.39760638201984e-14	12.283	44.619	19.687	17.198	28.235	33.804	19.293	13.750	13.241	11.396	10.885	7.917	16.438	40.492	31.375	8.317	8.828	3.267	1.950	1.117	1.209	0.436	0.519	0.208	0.296	0.507	0.577
Pdensi_DN13433_c0_g1	FC_3_3	MC_2_4	206.950582541919	1012.25116156089	609.600872051404	-2.2895200826375	0.287162019925336	-7.97292094279318	1.54967314198701e-15	8.4091726883957e-14	1.831	4.238	3.872	9.125	15.013	14.086	12.524	9.495	8.493	6.312	6.725	6.739	5.202	11.360	10.413	6.979	7.129	10.288	11.036	9.518	17.146	27.093	30.093	30.028	7.180	13.200	27.241
Pdensi_DN37608_c0_g1d89265	FC_3_3	MC_2_4	1968.17801025296	56.1126104816763	1012.14531036732	5.11887520296292	0.64217520211474	7.97115053042535	1.5720388482282e-15	8.52191291911615e-14	13.000	24.524	13.170	24.976	37.453	17.862	43.438	43.234	69.316	72.147	65.623	48.656	24.020	29.788	13.248	15.991	17.277	12.348	9.427	3.800	8.618	1.991	2.451	0.521	0.276	0.442	0.163
Pdensi_DN2124_c0_g1d203712	FC_3_3	MC_2_4	46.9324817020571	2660.3627698107	1353.64762575638	-5.82487129277757	0.731361262305489	-7.96442414028831	1.6599497604976e-15	8.98938247571289e-14	3.106	1.513	0.937	3.990	6.635	8.647	3.860	3.386	2.348	1.627	1.743	1.087	3.708	5.526	5.641	1.793	1.173	0.976	30.273	1.110	25.999	26.258	63.754	132.296	6.552	8.594	9.951
Pdensi_DN20934_c1_g3	FC_3_3	MC_2_4	26.5979338779845	543.00673320497	284.802333541477	-4.34916789349611	0.546087928135578	-7.96422639911632	1.66260610339856e-15	8.99468224233171e-14	3.342	3.359	2.983	1.816	1.884	3.508	1.289	1.125	0.706	0.844	0.453	1.267	1.064	3.997	5.066	1.392	1.808	2.793	3.309	1.662	1.369	16.145	11.411	19.290	1.793	1.207	1.151
Pdensi_DN19702_c4_g3	FC_3_3	MC_2_4	481.648153112211	27.813920549917	254.731036831064	4.10869385432595	0.515939603734802	7.96351709499289	1.67216898258318e-15	9.03246837350521e-14	5.429	12.992	7.808	8.242	7.749	10.606	10.846	9.577	9.923	19.951	10.056	15.897	6.599	13.756	7.366	3.689	3.174	2.781	3.160	2.605	3.770	0.754	1.013	0.637	1.718	1.934	1.325
Pdensi_DN21912_c0_g1	FC_3_3	MC_2_4	598.514515284443	0.316045490803146	299.415280387623	10.3844803727293	1.30401637066957	7.96345859323624	1.67296012065929e-15	9.03246837350521e-14	3.909	3.175	2.232	10.872	10.773	6.822	18.743	21.002	33.025	13.803	25.118	18.269	3.124	4.628	3.644	3.652	10.910	31.964	0.615	0.351	0.854	0.023	0.000	0.000	0.000	0.000	0.009
Pdensi_DN26720_c0_g4d78357	FC_3_3	MC_2_4	0	459.529687558863	229.764843779432	-11.712497532021	1.47154661623183	-7.95931124629473	1.72999560860536e-15	9.33101152556933e-14	0.000	0.000	0.000	0.000	0.000	0.000	0.000	0.000	0.000	0.000	0.000	0.000	0.000	0.000	0.000	0.000	0.000	0.000	0.000	1.471	0.000	26.023	9.987	5.453	0.000	0.000	0.000
Pdensi_DN25952_c1_g1	FC_3_3	MC_2_4	0	363.199845030279	181.599922515139	-11.3734199653212	1.42961032028373	-7.95560846473459	1.7825327974959e-15	9.60471667056761e-14	0.000	0.000	0.024	0.000	0.000	0.051	0.026	0.050	0.056	0.000	0.000	0.000	0.026	0.000	0.027	0.022	0.237	0.210	0.054	13.142	0.546	17.328	10.511	4.562	0.000	0.134	0.000
Pdensi_DN26912_c1_g1	FC_3_3	MC_2_4	2344.80077603832	158.225175915674	1251.512975977	3.89773093791045	0.490215058146215	7.95106325915408	1.84917485836688e-15	9.95379635357669e-14	41.776	56.825	61.858	72.709	89.515	64.922	92.474	87.745	114.427	72.249	69.150	83.125	31.599	52.564	46.718	50.989	13.814	17.988	24.709	5.807	31.161	2.986	3.631	6.764	2.757	4.360	14.302
Pdensi_GG_106603_c0_g1	FC_3_3	MC_2_4	1981.86398739497	6.5977924704258	994.230889932696	8.18456941623818	1.02954693786939	7.94968069467127	1.86992852231137e-15	1.00554140287542e-13	94.013	133.687	236.856	91.599	99.938	69.590	85.551	81.629	204.191	41.714	75.176	73.652	81.497	81.462	102.252	165.050	47.611	55.608	5.610	4.159	5.687	0.517	0.000	0.100	0.000	0.138	0.000
Pdensi_GG_17781_c0_g1	FC_3_3	MC_2_4	458.269140054336	0	229.134570027168	10.9610573590307	1.37896089146103	7.94878043815825	1.88356540796142e-15	1.01185964145327e-13	0.000	0.888	0.294	4.735	5.053	3.437	6.909	16.235	19.875	11.284	22.187	9.975	0.000	1.160	0.140	0.450	0.679	0.000	0.000	0.000	0.000	0.000	0.000	0.000	0.000	0.000	0.000
Pdensi_DN2958_c0_g2	FC_3_3	MC_2_4	386.27483279162	2658.64179857591	1522.45831568376	-2.78293519468254	0.350390791809612	-7.94237536982616	1.98345612276425e-15	1.06445478588348e-13	2.373	7.528	4.404	9.893	12.926	12.198	10.177	13.720	16.254	12.335	13.653	10.741	5.462	9.799	9.509	7.502	20.597	23.033	96.125	18.482	105.493	64.852	87.853	75.747	1.279	0.948	0.927
Pdensi_DN85463_c0_g1	FC_3_3	MC_2_4	12.4182493363576	1513.2097853451	762.814017340731	-6.92848835555223	0.872709824860926	-7.93905162767744	2.03732966409016e-15	1.09227355280866e-13	0.068	0.037	0.051	0.556	1.351	3.128	1.116	1.010	0.658	0.459	0.345	0.385	0.549	1.294	1.846	0.077	0.321	1.418	1.424	0.337	0.733	11.027	26.368	88.212	0.000	0.000	0.000
Pdensi_DN23112_c0_g2	FC_3_3	MC_2_4	902.606769374956	7436.62741150846	4169.61709044171	-3.04235901506501	0.383458519013322	-7.93399771869278	2.12201996370168e-15	1.13654202111826e-13	21.405	16.974	12.794	25.550	32.248	38.481	30.045	33.659	31.138	26.536	34.249	25.120	21.042	29.925	26.212	16.265	21.342	17.183	24.436	36.528	82.533	188.915	183.266	265.902	15.379	27.641	20.960
Pdensi_DN10239_c0_g1d266783	FC_3_3	MC_2_4	1.20032666009525	1466.01147377513	733.60590021761	-10.2343015229015	1.29013010467507	-7.93276700219249	2.14316293730837e-15	1.14672050457e-13	0.000	0.035	0.000	0.000	0.234	0.245	0.000	0.000	0.114	0.000	0.000	0.115	0.000	0.037	0.000	0.000	0.000	0.000	0.000	0.000	0.000	14.119	32.452	75.818	0.000	0.000	0.000
Pdensi_DN21540_c0_g1	FC_3_3	MC_2_4	9.20689173782424	219.864937167967	114.535914452896	-4.57703193093465	0.577028421781161	-7.93207363478969	2.15516579749851e-15	1.15199305983338e-13	0.798	0.436	0.288	0.230	0.396	0.409	0.834	0.324	0.475	0.295	0.319	0.258	1.084	0.324	1.134	0.307	0.170	0.782	0.533	1.317	0.763	4.234	7.793	6.733	1.027	2.796	4.413
Pdensi_DN63802_c0_g1	FC_3_3	MC_2_4	186.591835403098	6.64436297914563	96.6180991911217	4.83701953676638	0.609882734005765	7.93106488684538	2.17274650437079e-15	1.16023364879314e-13	1.447	0.977	1.896	5.038	7.328	1.479	8.829	6.522	7.145	6.802	5.602	5.336	0.605	1.148	0.101	1.299	1.081	0.334	0.604	1.365	2.201	0.138	0.222	0.182	2.188	2.031	2.176
Pdensi_DN24738_c2_g7	FC_3_3	MC_2_4	327.209390634878	5.12287977979029	166.166135207334	5.92601477557499	0.747421155493124	7.92861525529766	2.21602934918227e-15	1.18216897012646e-13	4.178	5.775	2.094	19.398	32.836	8.207	8.872	21.346	9.695	8.912	15.169	6.887	1.747	8.546	1.468	7.286	4.930	1.564	2.232	4.153	2.403	0.186	0.215	0.040	3.160	2.025	0.681
Pdensi_DN15505_c0_g2d525980	FC_3_3	MC_2_4	3.17547324038834	337.828221481466	170.501847360927	-6.72411540591788	0.848186228253533	-7.927640395392	2.23348948936708e-15	1.19029892637612e-13	0.462	0.486	0.370	0.951	0.637	0.112	0.426	0.000	0.000	0.104	0.000	0.197	0.254	0.882	0.278	0.039	1.351	0.968	4.331	1.438	1.031	9.132	9.337	10.608	1.289	3.169	1.870
Pdensi_DN18705_c0_g1d217585	FC_3_3	MC_2_4	4418.84194203038	38.0267318254751	2228.43433692793	6.84555608454168	0.863698782729342	7.92586052154582	2.26571792888439e-15	1.20627542523614e-13	17.356	45.379	32.510	61.059	44.828	47.971	164.054	129.055	219.211	101.957	182.895	137.582	13.675	35.713	27.865	22.948	11.962	12.655	7.072	5.050	11.290	2.792	0.299	0.409	0.112	0.122	0.275
Pdensi_GG_145152_c0_g1	FC_3_3	MC_2_4	1271.26785753044	95.0421013907028	683.154979460574	3.73239377693303	0.471043550539172	7.92367026925814	2.30600621849661e-15	1.22650705746289e-13	31.702	52.084	35.516	47.455	57.045	53.647	41.413	43.653	50.881	38.363	41.248	41.882	34.272	45.065	43.301	30.516	16.329	14.042	10.024	6.566	11.646	2.949	3.878	1.430	4.673	3.860	5.298
Pdensi_DN25760_c3_g2	FC_3_3	MC_2_4	29.5896017864446	449.038867017093	239.314234401769	-3.92344109383841	0.495226424361743	-7.92251968156792	2.32745235047862e-15	1.23668684703876e-13	0.570	1.099	0.572	0.529	1.936	1.757	1.190	1.335	1.541	1.054	0.888	0.889	1.960	1.379	2.244	0.321	0.345	0.179	0.494	0.420	0.503	17.432	7.534	14.287	2.835	2.060	4.721
Pdensi_DN21612_c0_g1d419047	FC_3_3	MC_2_4	109.586473004969	4451.32888635619	2280.45767968058	-5.34398818386504	0.674604848113936	-7.92165695044408	2.3436617796088e-15	1.24406672267492e-13	3.207	3.093	2.479	4.113	3.774	6.707	4.125	3.856	3.460	3.830	3.606	2.966	3.198	5.042	4.158	3.026	2.673	4.834	1.103	5.873	3.434	45.034	124.570	203.113	4.980	6.662	5.668
Pdensi_DN10531_c0_g1d455577	FC_3_3	MC_2_4	64.804489021534	8734.0932791108	4399.44888406617	-7.07403119315435	0.893278227671216	-7.91918013226003	2.39081775029543e-15	1.26784284912551e-13	1.210	0.775	2.065	16.000	13.258	76.152	6.810	5.715	7.640	0.965	1.630	3.741	8.555	15.127	103.403	1.363	6.227	15.702	1.449	2.412	1.818	50.753	244.747	430.443	1.153	0.499	9.117
Pdensi_DN18278_c0_g1	FC_3_3	MC_2_4	1008.50764899517	89.5721451953271	549.039897095247	3.48604402077125	0.440229881016992	7.91869014597103	2.40025666419878e-15	1.27159051914713e-13	14.278	16.917	13.511	22.917	13.577	18.029	25.205	24.093	27.989	33.798	34.137	27.922	9.562	15.599	7.341	17.003	14.933	11.848	11.102	4.332	13.092	2.528	3.549	1.719	2.801	3.613	2.754
Pdensi_DN32946_c0_g1d505646	FC_3_3	MC_2_4	1130.1843830392	11491.2078191034	6310.69610107131	-3.34579957657677	0.422541316350362	-7.91827792244229	2.40822600076435e-15	1.27455301657433e-13	62.173	37.884	40.372	41.894	37.390	43.899	36.668	33.565	35.402	37.646	36.255	33.731	49.457	35.079	39.484	40.803	32.871	47.151	47.282	113.651	109.251	302.723	230.184	452.957	143.404	181.837	187.828
Pdensi_DN23371_c2_g1	FC_3_3	MC_2_4	8.22167083643116	144.687604784103	76.4546378102672	-4.13950850293847	0.522840419641279	-7.9173459958941	2.42633869236521e-15	1.2828727447118e-13	0.051	0.262	0.204	0.354	0.616	1.072	0.307	0.306	0.210	0.270	0.292	0.213	0.342	0.486	0.463	0.117	0.270	0.615	2.132	0.492	2.480	4.133	4.573	3.797	0.040	0.029	0.092
Pdensi_DN26507_c1_g2	FC_3_3	MC_2_4	614.826595163982	2.90180639379449	308.864200778888	7.57028512257249	0.956678692256592	7.91309055364856	2.51076593104768e-15	1.3262038804065e-13	4.969	9.547	24.072	23.381	27.415	25.930	21.901	23.520	26.953	10.942	25.790	22.407	2.734	15.148	9.071	7.545	6.764	5.051	3.071	12.022	3.089	0.242	0.030	0.000	0.208	0.118	0.000
Pdensi_GG_106794_c0_g1	FC_3_3	MC_2_4	298.301576352311	3300.28486669779	1799.29322152505	-3.46794701577941	0.43848065209555	-7.9090080695823	2.59447797375423e-15	1.36907231896541e-13	13.454	15.671	12.635	12.356	11.646	17.600	9.525	9.355	13.784	10.918	8.928	8.522	14.969	15.921	16.290	12.198	17.560	15.401	20.266	32.155	18.349	147.508	62.664	81.491	16.016	16.432	22.742
Pdensi_GG_75930_c0_g1	FC_3_3	MC_2_4	309.339483020725	1.37897591634494	155.359229468535	7.63411631368422	0.965636372945162	7.9057878592543	2.66244257631598e-15	1.40261129396706e-13	1.047	1.576	2.974	6.382	13.474	5.205	8.292	13.310	14.224	5.768	13.056	10.877	0.719	1.694	0.618	2.004	3.985	3.645	1.732	2.702	4.892	0.047	0.078	0.000	0.000	0.000	0.000
Pdensi_DN6746_c0_g1d450456	FC_3_3	MC_2_4	556.466030663709	0.612509563386161	278.539270113548	10.2793967750126	1.30024321522124	7.90574921266828	2.66326879163349e-15	1.40261129396706e-13	17.981	28.270	13.371	19.458	19.750	15.115	26.396	18.727	29.845	12.716	22.266	18.277	13.688	19.142	16.758	1.788	0.564	0.165	0.000	0.000	0.094	0.000	0.000	0.067	0.000	0.000	0.000
Pdensi_GG_123907_c0_g1	FC_3_3	MC_2_4	233.333852743641	13.2326762598193	123.28326450173	4.10322683107747	0.519095121494795	7.90457598457437	2.68847145600311e-15	1.41449480049749e-13	9.026	10.895	8.122	15.997	10.269	14.622	12.889	8.233	8.373	7.660	8.049	6.478	8.837	15.214	11.294	11.222	5.439	7.709	2.463	0.793	1.896	0.550	0.371	0.268	0.000	0.251	0.173
Pdensi_DN14302_c0_g1	FC_3_3	MC_2_4	346.793664258002	0	173.396832129001	10.5589603326328	1.33646073939508	7.90068875305091	2.77366466871238e-15	1.45788709689879e-13	5.083	7.694	6.541	27.291	15.015	7.114	16.128	12.148	11.271	14.343	9.389	9.094	2.918	7.670	2.099	7.474	6.934	7.485	5.655	0.703	2.557	0.000	0.000	0.000	1.020	0.413	0.063
Pdensi_DN52354_c0_g1d254223	FC_3_3	MC_2_4	1.25495058423594	912.617830142851	456.936390363543	-9.51337639004423	1.2043886412541	-7.89892569904859	2.81317504881796e-15	1.47720620854336e-13	0.000	0.230	0.000	0.000	0.000	0.000	0.118	0.000	0.000	0.125	0.000	0.000	0.069	0.123	0.000	0.000	0.000	0.000	0.118	129.913	53.195	26.869	41.955	10.640	0.000	0.000	0.000
Pdensi_DN23041_c0_g7	FC_3_3	MC_2_4	351.189725907676	10217.1009429373	5284.14533442249	-4.86256611216079	0.615707029650146	-7.89753223204837	2.84479456399201e-15	1.49234805243937e-13	8.240	11.470	7.066	24.338	40.172	61.063	28.399	18.054	16.001	9.957	13.891	9.568	16.215	36.754	42.133	13.789	22.231	21.178	22.617	23.676	16.362	118.310	349.671	391.621	50.073	120.875	95.140
Pdensi_DN34901_c0_g1d375097	FC_3_3	MC_2_4	388.14850194252	2057.4949296502	1222.82171579636	-2.40565482900584	0.304646810124474	-7.89653706868923	2.86759001649786e-15	1.50283581187195e-13	18.123	17.052	12.579	16.970	15.566	19.598	15.859	14.783	15.734	12.815	11.965	12.243	14.769	16.406	12.859	12.417	11.501	9.122	10.695	26.459	20.170	54.415	55.817	66.753	22.406	38.614	31.551
Pdensi_DN24801_c1_g3	FC_3_3	MC_2_4	222.668666190132	6.29050192999643	114.479584060064	5.12910944739035	0.649622226705311	7.89552640987002	2.89092448153454e-15	1.51358529520031e-13	1.684	2.430	1.305	5.315	7.947	2.110	4.870	8.046	5.671	9.239	6.596	5.224	1.660	2.119	0.937	2.849	1.677	0.644	2.175	1.215	0.410	0.208	0.201	0.125	0.976	0.782	1.008
Pdensi_DN18529_c0_g2d404670	FC_3_3	MC_2_4	508.789112909829	14171.4479611087	7340.11853700928	-4.79981087782476	0.608155097610339	-7.89241247287895	2.9640020079478e-15	1.55033209416688e-13	5.496	6.390	4.215	34.395	24.224	5.405	30.965	13.441	8.899	22.870	15.058	9.970	3.163	5.812	1.078	11.911	10.785	11.189	29.002	77.012	29.866	223.780	591.492	388.823	7.105	7.023	4.248
Pdensi_DN41949_c0_g1d153418	FC_3_3	MC_2_4	324.600714306957	0	162.300357153479	10.4635557044119	1.32602975004405	7.89089061091153	3.00037561716445e-15	1.56782785539023e-13	12.608	4.557	17.917	8.776	19.170	4.567	17.000	13.243	8.005	12.920	8.761	9.161	11.440	6.308	2.570	7.905	1.354	4.357	0.930	0.730	1.510	0.000	0.000	0.000	0.000	0.000	0.000
Pdensi_DN17345_c0_g2d350648	FC_3_3	MC_2_4	45.2488730721593	580.771291805501	313.01008243883	-3.68047551258173	0.466695989299281	-7.88623771570819	3.11433107429413e-15	1.62578998915415e-13	1.742	1.804	1.995	1.402	1.618	0.990	1.737	2.493	1.498	1.767	1.203	1.323	3.941	1.095	3.100	0.934	2.446	1.398	3.058	5.959	2.303	14.218	13.608	21.893	5.742	6.931	4.885
Pdensi_DN16057_c0_g1d10178	FC_3_3	MC_2_4	43.0332603795114	1000.52365414972	521.778457264615	-4.53739397774165	0.575598936716057	-7.88290889421838	3.19846278176855e-15	1.66808545835561e-13	0.501	1.318	1.269	1.549	5.303	8.884	3.222	2.918	2.304	1.065	0.884	2.255	3.010	4.664	10.198	0.590	1.067	1.198	7.071	3.022	1.628	20.811	24.562	39.798	0.215	0.058	0.345
Pdensi_DN18274_c1_g7	FC_3_3	MC_2_4	277.412738933744	0	138.706369466872	10.2369402386726	1.29869686603056	7.88247088788439	3.2096981161109e-15	1.67231822253697e-13	0.352	1.524	0.705	0.891	2.565	1.724	4.295	9.045	15.049	7.890	9.335	9.324	1.174	2.436	0.979	2.204	3.405	0.859	0.583	1.426	1.262	0.000	0.000	0.000	1.307	3.554	3.398
Pdensi_DN19489_c0_g1d15183	FC_3_3	MC_2_4	447.104434677834	6.46404013778918	226.784237407812	6.01160486216666	0.762892669294701	7.88001393134951	3.2734458003353e-15	1.7038762106153e-13	12.402	23.346	14.640	20.094	19.381	18.728	18.522	15.965	18.539	12.891	17.432	12.215	13.276	19.526	18.257	13.048	7.587	5.610	5.765	2.021	4.131	0.324	0.238	0.000	1.116	1.641	1.548
Pdensi_GG_79640_c0_g1	FC_3_3	MC_2_4	0	478.16067718109	239.080338590545	-11.7677922559105	1.49342235960089	-7.87974827098171	3.28041280606789e-15	1.70584647693228e-13	0.246	2.131	0.000	0.000	0.000	0.000	1.359	0.258	0.000	0.000	0.000	0.000	0.000	0.000	0.000	0.440	0.000	0.000	0.000	0.000	0.000	5.218	12.566	22.314	5.074	6.899	7.858
Pdensi_DN15459_c0_g1	FC_3_3	MC_2_4	51.6478670516989	91782.7032765876	45917.1755718196	-10.7953557204358	1.37050226968727	-7.87693385060873	3.35512419896408e-15	1.74300652789788e-13	0.258	0.224	0.064	1.629	0.262	22.875	1.967	0.884	1.642	0.999	2.506	1.428	1.044	2.840	16.342	0.052	0.482	0.104	0.381	0.610	0.366	27.649	965.364	6513.549	3.141	8.626	6.105
Pdensi_DN22481_c2_g1	FC_3_3	MC_2_4	1601.97751151534	2.24065480421593	802.109083159778	9.41532761532447	1.1956306656403	7.8747792992431	3.41344862464565e-15	1.77158974940104e-13	14.732	28.273	16.517	39.186	14.678	26.887	30.362	22.750	59.425	70.848	19.309	63.240	13.396	25.502	13.005	19.995	8.915	9.771	3.637	2.019	5.052	0.000	0.183	0.000	0.000	0.000	0.000
Pdensi_DN22201_c1_g3	FC_3_3	MC_2_4	6.64244618924375	36098.2731368966	18052.4577915429	-12.4071129071039	1.57619805651675	-7.87154435053831	3.50289919137257e-15	1.8162566184435e-13	0.194	0.049	0.396	0.140	0.324	8.682	0.587	0.262	0.547	0.171	0.147	0.337	0.206	0.636	3.470	0.056	0.084	0.397	0.053	1.002	0.215	0.882	830.416	2133.660	0.000	0.113	0.028
Pdensi_DN24938_c0_g1d556943	FC_3_3	MC_2_4	30.3112334682839	274.515735345652	152.413484406968	-3.17930918975455	0.403934187244386	-7.87085938787107	3.52213331278013e-15	1.82446505602011e-13	0.441	0.605	0.505	1.147	1.252	1.184	1.727	0.736	1.877	0.732	1.150	1.017	0.617	1.224	2.821	0.221	0.471	1.266	0.396	3.116	1.486	7.945	8.581	7.244	0.500	0.808	2.385
Pdensi_GG_70393_c0_g1	FC_3_3	MC_2_4	322.357592738761	26.9819253087342	174.669759023748	3.55788985808243	0.452146240774397	7.86889182577032	3.57796374505436e-15	1.85159623806563e-13	5.904	7.788	6.706	8.086	8.615	9.097	8.144	10.819	12.691	9.614	10.463	10.748	5.187	8.742	5.829	6.329	4.500	3.946	4.600	3.772	8.583	0.805	1.029	0.520	1.023	1.310	1.553
Pdensi_DN26483_c0_g1	FC_3_3	MC_2_4	0.752970350541562	2793.06640582272	1396.90968808663	-11.8639824835541	1.5078617305291	-7.8680838191915	3.60114285210226e-15	1.8617943271915e-13	0.196	0.070	0.065	0.742	0.315	6.665	0.433	0.068	0.691	0.077	0.000	0.000	0.218	0.903	2.490	0.059	0.214	0.405	0.000	0.380	0.187	12.672	36.558	181.141	0.000	1.906	0.157
Pdensi_GG_44789_c0_g1	FC_3_3	MC_2_4	11.6200646166892	224.44538411019	118.03272436344	-4.26875924934059	0.542580382575384	-7.86751490918031	3.61755167933785e-15	1.86847589772967e-13	2.451	0.609	0.470	0.482	0.378	1.714	1.354	0.439	1.515	0.405	0.241	0.476	2.115	1.033	1.781	1.480	0.759	1.149	1.604	3.562	0.926	7.784	4.512	7.224	0.482	1.398	2.036
Pdensi_DN23316_c0_g1d303820	FC_3_3	MC_2_4	11.8819795183645	237.391746768987	124.636863143676	-4.31687437104237	0.548799655414628	-7.86602966756764	3.66073761941726e-15	1.88896175158631e-13	5.514	2.472	1.715	0.722	1.156	1.862	1.476	0.200	1.131	0.449	0.240	0.448	1.902	1.097	1.692	0.851	0.613	1.160	2.942	1.983	1.092	6.944	5.105	8.411	0.000	1.708	0.459
Pdensi_GG_126909_c0_g1	FC_3_3	MC_2_4	316.261062327475	0	158.130531163737	10.4260580610978	1.32570668962703	7.86452851349119	3.70490194578873e-15	1.90991257711126e-13	0.372	1.210	2.241	1.407	7.248	2.007	2.049	8.984	11.552	7.035	10.755	12.671	0.000	1.288	0.411	1.001	2.787	1.808	0.413	0.430	16.055	0.000	0.000	0.000	0.000	0.000	0.000
Pdensi_DN22133_c2_g3	FC_3_3	MC_2_4	2116.58353029991	66.3869088111758	1091.48521955554	4.98385240951354	0.633843919916018	7.86290165909281	3.75335680397634e-15	1.93281224752947e-13	3.957	12.545	9.978	27.717	35.158	14.041	55.421	55.719	66.577	55.493	101.971	42.839	11.957	21.535	8.637	20.341	36.523	23.423	34.657	4.723	9.787	3.262	1.752	0.882	0.031	0.000	0.024
Pdensi_DN17979_c0_g1d58195	FC_3_3	MC_2_4	431.392952623197	1.12032740210797	216.256640012652	8.49294925940445	1.08014369939707	7.86279572259243	3.75653360551678e-15	1.93281224752947e-13	19.440	15.409	17.282	9.165	13.401	11.952	7.261	11.910	15.697	16.725	8.865	15.664	14.209	12.146	11.384	27.638	13.529	11.650	5.712	0.834	7.645	0.000	0.089	0.000	0.000	0.000	0.000
Pdensi_GG_77572_c0_g1	FC_3_3	MC_2_4	390.017675886608	4803.6372693814	2596.827472634	-3.62231186729592	0.460701312889976	-7.86260374335204	3.76229738577623e-15	1.93392185756108e-13	18.620	13.338	7.844	19.521	32.625	32.259	23.344	16.293	25.389	12.215	13.984	10.894	25.104	23.603	30.130	16.432	19.943	17.297	33.319	37.494	24.895	97.253	119.947	191.483	15.280	26.111	21.443
Pdensi_DN44270_c0_g1d155350	FC_3_3	MC_2_4	321.300434852488	0	160.650217426244	10.4488892296064	1.32906474562222	7.86183612500726	3.78543067732019e-15	1.94394918489624e-13	0.463	1.506	0.928	6.852	4.690	2.360	5.321	6.645	18.151	10.390	7.227	13.295	0.172	1.605	0.516	0.415	0.000	0.944	0.000	0.179	0.000	0.000	0.000	0.000	0.000	0.694	0.559
Pdensi_DN17226_c0_g1d57101	FC_3_3	MC_2_4	220.642604632716	3827.2522938472	2023.94744923996	-4.11683387338843	0.523718171285081	-7.86078104429083	3.81745573994548e-15	1.95851918263825e-13	10.543	13.145	9.287	12.239	14.989	17.839	11.943	7.003	9.187	6.719	8.047	6.233	11.601	16.242	12.559	5.873	8.138	8.534	14.002	25.570	50.253	198.535	76.163	67.594	12.673	18.994	24.777
Pdensi_GG_146717_c0_g1	FC_3_3	MC_2_4	168.024353861814	5974.94830261297	3071.48632823739	-5.15235595663982	0.655550837916914	-7.85958259623618	3.85415611549529e-15	1.97484494622183e-13	0.994	1.849	3.344	9.233	38.770	33.239	9.889	11.859	7.863	3.280	8.310	4.441	7.324	40.316	30.755	2.264	16.045	6.785	3.912	28.023	9.955	120.095	292.360	100.222	0.000	0.303	0.000
Pdensi_DN10536_c0_g1d386866	FC_3_3	MC_2_4	22.6447724060094	2628.56099113846	1325.60288177223	-6.85993841553506	0.872821029807977	-7.85950175495229	3.85664420699133e-15	1.97484494622183e-13	0.000	0.000	0.000	0.663	1.273	4.564	3.294	0.916	1.452	0.824	1.103	0.206	0.777	0.604	1.360	0.469	1.690	0.639	0.772	1.213	0.251	23.653	102.522	94.404	3.632	4.312	6.534
Pdensi_GG_136407_c0_g1	FC_3_3	MC_2_4	15.9381718914753	380.30491726834	198.121544579908	-4.57798378609286	0.58258134909173	-7.85810220878188	3.89997024206156e-15	1.99512504377525e-13	2.520	2.274	1.961	4.614	2.379	1.223	2.801	0.734	0.332	0.330	0.708	0.495	4.834	2.425	2.654	1.254	0.755	3.596	2.170	7.791	2.610	16.849	6.854	9.856	1.884	2.674	3.039
Pdensi_GG_74079_c0_g1	FC_3_3	MC_2_4	411.152570025975	0	205.576285012988	10.8045357460588	1.37514765000263	7.85700047993986	3.93441346203024e-15	2.01082658665231e-13	12.054	20.519	12.963	23.898	26.072	16.017	24.669	20.448	37.883	9.670	19.722	9.634	14.504	17.572	14.730	17.697	2.874	1.743	0.593	0.151	0.434	0.000	0.000	0.000	0.000	0.000	0.000
Pdensi_DN40076_c1_g1	FC_3_3	MC_2_4	8.73609108476794	164.634938984953	86.6855150348606	-4.24042917205803	0.539899184671599	-7.8541129389505	4.02611377543944e-15	2.05573369373938e-13	0.319	0.866	0.601	0.620	0.331	0.177	0.369	1.561	0.506	0.231	0.390	0.229	2.547	0.381	0.464	1.604	0.570	0.540	0.667	4.260	0.046	5.741	4.654	3.997	0.000	0.590	0.085
Pdensi_DN52780_c0_g1	FC_3_3	MC_2_4	471.699008611361	0	235.849504305681	11.0027291935162	1.40092729800519	7.85389021199259	4.03327374788278e-15	2.05743011841332e-13	2.259	6.496	8.068	43.204	41.677	15.990	22.842	19.234	28.370	11.033	24.014	9.635	4.190	13.370	4.571	16.381	9.665	7.698	4.015	0.511	3.772	0.000	0.000	0.000	0.000	0.000	0.000
Pdensi_DN17252_c0_g1d11803	FC_3_3	MC_2_4	1003.32343866577	12.620789735149	507.972114200462	6.27255839324587	0.799060481358451	7.84991692065931	4.16312959068545e-15	2.12165272571691e-13	9.472	29.439	17.331	25.906	30.242	15.377	34.054	38.211	38.128	32.112	41.376	21.424	18.190	25.110	14.752	19.803	11.194	9.544	5.154	2.074	14.078	0.356	0.677	0.033	0.023	0.000	0.000
Pdensi_GG_48615_c0_g1	FC_3_3	MC_2_4	470.882423215731	1.22501912677232	236.053721171251	9.10974134481349	1.16071253236391	7.84840439885714	4.21363637215407e-15	2.1453531511899e-13	1.520	7.023	4.403	1.797	6.284	2.988	2.255	8.133	9.206	11.079	17.702	16.372	2.283	5.495	2.005	1.209	1.470	1.169	0.202	0.415	1.214	0.000	0.000	0.091	0.069	0.651	1.072
Pdensi_DN39681_c0_g1d511589	FC_3_3	MC_2_4	23.494350200022	4436.90857520794	2230.20146270398	-7.56137271007641	0.963795205679509	-7.84541432196208	4.31526379987733e-15	2.19501174670611e-13	0.520	0.282	0.000	1.154	1.262	4.547	2.024	0.682	1.849	0.920	0.822	0.460	1.304	0.150	3.484	0.233	0.703	0.000	1.585	3.319	0.746	19.027	83.168	264.351	0.195	0.146	0.157
Pdensi_DN19656_c3_g1	FC_3_3	MC_2_4	15.7932783171451	849.004371795747	432.398825056446	-5.74658052152912	0.732547231704292	-7.844655297051	4.34144339337752e-15	2.20623511515781e-13	0.428	0.927	0.143	2.894	5.716	5.453	3.648	1.496	0.846	0.673	0.180	0.673	3.020	3.955	4.773	0.639	0.770	0.524	0.316	2.647	0.819	12.607	22.002	37.026	0.000	0.802	0.344
Pdensi_DN22350_c0_g1d423860	FC_3_3	MC_2_4	9.61214368191171	823.62397746182	416.618060571866	-6.4183900395432	0.818454291986777	-7.84208733753808	4.43117979302565e-15	2.24970494548754e-13	0.191	0.241	0.125	0.249	0.258	0.652	0.288	0.438	0.300	0.223	0.241	0.473	0.644	0.352	0.791	0.083	0.663	1.385	31.594	1.368	14.277	8.282	16.368	44.083	5.069	5.619	4.972
Pdensi_DN26680_c0_g1d229530	FC_3_3	MC_2_4	479.62401312421	0	239.812006562105	11.0268253038501	1.40698258601125	7.83721519618153	4.60648217714451e-15	2.33649317846025e-13	0.014	0.029	0.000	0.152	0.178	0.014	0.427	0.295	0.442	6.683	19.385	20.345	0.000	0.124	0.000	0.000	0.000	0.000	0.000	0.000	0.019	0.000	0.000	0.000	0.000	0.000	0.000
Pdensi_DN25389_c0_g2	FC_3_3	MC_2_4	2565.86817349038	11.2209863231522	1288.54457990677	7.84190646932012	1.00087257752806	7.83506976351369	4.68582463448524e-15	2.37449070064894e-13	56.482	179.938	75.197	162.357	146.010	112.016	135.585	117.063	114.960	82.590	101.042	59.420	43.882	135.724	62.524	96.636	86.782	74.638	90.370	18.057	33.050	0.586	0.000	0.388	1.889	0.973	0.579
Pdensi_GG_22229_c0_g1	FC_3_3	MC_2_4	387.63436997588	0	193.81718498794	10.7195552344206	1.36852888061846	7.83290392057803	4.76728621902127e-15	2.41348929235493e-13	2.395	0.798	0.738	6.998	4.254	3.209	19.162	17.983	12.045	15.663	13.267	7.595	1.229	1.276	0.615	6.879	2.574	1.348	2.036	1.921	0.529	0.000	0.000	0.000	0.000	0.000	0.000
Pdensi_DN33115_c0_g1d312458	FC_3_3	MC_2_4	339.298290244873	0	169.649145122436	10.5274747594616	1.34520497163519	7.82592614615802	5.03933122151785e-15	2.54880815829468e-13	10.129	20.002	15.054	16.352	17.267	17.637	11.615	19.374	18.043	6.749	13.012	12.902	4.728	11.883	9.462	7.024	5.806	7.383	1.806	1.136	8.911	0.000	0.000	0.000	0.000	0.000	0.000
Pdensi_GG_147867_c0_g1	FC_3_3	MC_2_4	2.76089128531906	11484.4429084227	5743.60189985402	-12.0244954699352	1.5365665514745	-7.8255611241807	5.05397559120107e-15	2.55380578106562e-13	6.183	0.060	0.028	1.319	0.033	0.030	0.665	0.029	0.000	0.259	0.000	0.000	4.149	0.000	0.031	1.177	0.092	0.069	0.157	0.000	0.000	828.511	148.201	80.969	0.043	0.031	0.133
Pdensi_DN18917_c0_g1d405959	FC_3_3	MC_2_4	7.23022992771688	165.078522255975	86.1543760918461	-4.51448536167125	0.577120962856837	-7.82242485063072	5.1815387895183e-15	2.61579886179327e-13	0.196	0.331	0.341	0.492	0.374	0.149	0.298	0.662	0.385	0.304	0.219	0.180	0.508	0.121	0.336	0.205	0.577	0.763	0.238	1.277	0.149	4.154	5.521	4.520	0.542	0.566	0.396
Pdensi_DN20664_c2_g2	FC_3_3	MC_2_4	251.727298819272	17.4250306686102	134.576164743941	3.86112759336662	0.493730141698299	7.82031978052905	5.26893155218499e-15	2.65741512048254e-13	9.253	10.213	12.349	7.760	8.216	8.718	10.334	8.748	12.294	8.530	7.595	7.876	7.650	9.638	10.531	5.807	3.236	4.323	2.565	3.212	2.120	0.674	0.307	0.569	0.668	1.501	1.965
Pdensi_DN13444_c0_g1d522647	FC_3_3	MC_2_4	20.3701109459138	4885.38761385736	2452.87886240164	-7.90589973536385	1.01107516058492	-7.81929973513558	5.3117994162288e-15	2.67651787690108e-13	0.000	0.000	0.000	1.800	0.666	7.477	2.636	0.961	1.839	0.432	0.816	0.710	0.924	2.709	7.825	0.042	0.456	0.115	0.156	0.430	0.066	11.494	261.607	134.436	0.000	0.000	0.000
Pdensi_DN24089_c0_g1	FC_3_3	MC_2_4	115.523273492765	7016.23609398648	3565.87968373962	-5.92432797368691	0.757917337117099	-7.81658854278405	5.4274145307017e-15	2.73220634023014e-13	10.911	9.248	11.732	38.646	16.937	17.991	14.001	4.545	5.794	5.552	2.107	3.291	10.750	10.159	14.423	12.790	12.445	13.219	16.748	38.218	17.660	82.199	139.933	365.182	22.010	28.966	13.308
Pdensi_DN21532_c0_g1d295568	FC_3_3	MC_2_4	77.5088578616373	838.617834054503	458.06334595807	-3.43434777632782	0.439429604727738	-7.81546745912959	5.47594234379179e-15	2.75404968928433e-13	3.460	1.921	1.440	2.698	3.321	3.873	2.298	2.385	3.304	2.909	2.060	2.398	3.142	3.017	2.372	1.375	1.756	2.369	7.613	5.393	7.034	19.101	21.598	30.972	4.423	6.520	6.171
Pdensi_DN16853_c0_g1d279954	FC_3_3	MC_2_4	316.379643246913	0	158.189821623457	10.4265738202525	1.33430133950648	7.81425717829901	5.52881068011521e-15	2.77803305522977e-13	0.764	1.655	1.150	0.481	2.325	6.179	5.887	13.229	26.906	6.768	11.998	11.656	0.000	2.643	4.642	1.369	0.409	0.000	0.000	0.000	0.000	0.000	0.000	0.000	0.000	0.000	0.000
Pdensi_DN26992_c1_g3	FC_3_3	MC_2_4	103.801101214777	1079.82728381031	591.814192512543	-3.37818546691772	0.432422840185148	-7.81222718363188	5.61861668380259e-15	2.82051401000663e-13	3.103	3.855	2.615	5.289	6.700	7.799	5.352	3.171	4.181	2.984	3.856	3.061	3.357	4.767	5.576	3.984	5.880	4.058	13.705	5.540	11.540	32.057	20.999	40.074	3.478	3.625	4.066
Pdensi_DN19499_c0_g1d60977	FC_3_3	MC_2_4	34.398564119929	750.294767710583	392.346665915256	-4.44570540475957	0.569193118199429	-7.81053962638024	5.69436520212256e-15	2.85586530946115e-13	0.610	0.624	0.978	0.491	0.526	0.767	0.276	0.434	0.555	0.687	1.179	1.445	0.381	0.679	0.218	1.961	9.969	2.893	7.143	41.502	9.916	12.366	23.852	27.390	8.096	16.620	9.348
Pdensi_DN18458_c0_g1d283906	FC_3_3	MC_2_4	257.376228168558	4462.06979859578	2359.72301338217	-4.11561582071153	0.526948054526891	-7.81028753281316	5.70576676107764e-15	2.8589090968379e-13	35.834	13.720	10.876	14.135	9.148	20.917	18.279	5.741	9.769	11.428	5.464	7.545	43.345	11.742	24.787	14.395	9.099	12.084	30.896	20.599	20.623	83.669	136.405	159.380	105.684	170.899	131.171
Pdensi_DN25305_c0_g1d227229	FC_3_3	MC_2_4	46.0264465779612	28052.979935339	14049.5031909585	-9.25162953188471	1.18469711785651	-7.80927833151464	5.75163587947752e-15	2.87920125496198e-13	5.141	1.982	0.351	1.906	1.767	4.583	7.972	0.781	1.197	0.711	2.569	1.103	2.223	4.857	5.197	0.218	1.349	1.029	1.905	12.514	1.123	24.297	998.925	1295.292	0.550	2.015	0.404
Pdensi_DN3326_c0_g1d204696	FC_3_3	MC_2_4	10.9871873552251	245.237303221077	128.112245288151	-4.4795516004811	0.573733262170064	-7.80772511521788	5.8229410826124e-15	2.91217668154943e-13	0.432	0.818	0.324	0.958	0.916	1.297	0.480	0.452	0.893	0.381	0.410	0.255	0.842	0.125	1.569	0.291	0.468	0.795	0.480	0.251	0.773	5.262	6.751	8.916	2.113	0.121	0.390
Pdensi_GG_126189_c0_g1	FC_3_3	MC_2_4	379.149189463928	0	189.574594731964	10.6876232030287	1.36926675751691	7.80536235496592	5.93308270074001e-15	2.96449545978354e-13	2.150	16.197	6.419	33.033	34.448	15.407	14.687	19.655	12.948	15.241	13.052	7.410	2.139	15.905	3.717	10.583	5.649	3.179	2.831	1.718	2.689	0.000	0.000	0.000	0.000	0.000	0.000
Pdensi_GG_34709_c2_g1	FC_3_3	MC_2_4	10.8047764069753	451.940514538178	231.372645472577	-5.38849306340776	0.690441978247485	-7.8044111354369	5.97800113825597e-15	2.98415805423945e-13	0.000	0.000	0.000	0.444	1.416	1.276	1.947	0.367	0.000	0.275	0.591	0.138	0.651	1.483	1.174	0.105	0.379	0.000	0.130	0.135	0.335	11.922	9.733	17.164	0.000	0.000	0.000
Pdensi_DN15198_c2_g2	FC_3_3	MC_2_4	3715.70746841132	25306.8247388502	14511.2661036307	-2.76777252987158	0.354653934462759	-7.80415007679047	5.99038726611048e-15	2.98755937207424e-13	93.868	87.025	56.074	132.371	127.765	180.130	135.710	124.741	119.917	131.044	112.235	110.372	81.591	121.303	113.278	48.878	60.856	75.679	84.492	197.697	146.341	624.086	662.652	883.186	252.588	266.380	241.090
Pdensi_DN29192_c0_g1d81545	FC_3_3	MC_2_4	259.833221865901	0	129.91661093295	10.1425060628001	1.29968105133725	7.80384237530001	6.00501883691073e-15	2.9920731868336e-13	8.425	11.364	8.095	18.295	13.371	13.117	16.991	11.730	13.686	8.119	7.823	8.915	9.373	15.086	10.526	3.387	1.295	0.630	5.132	0.598	1.234	0.000	0.000	0.000	0.000	0.000	0.208
Pdensi_DN22093_c1_g1d298076	FC_3_3	MC_2_4	29.2528494669224	1011.66928188167	520.461065674298	-5.11304404034114	0.655449437089216	-7.80082146846849	6.15054751418602e-15	3.06173912607293e-13	2.055	2.865	1.499	1.571	2.856	4.051	2.367	1.114	0.729	0.833	1.311	0.642	4.252	5.066	5.507	1.318	0.637	0.289	0.526	1.826	0.271	51.158	12.714	26.199	0.310	0.209	0.510
Pdensi_GG_139768_c0_g1	FC_3_3	MC_2_4	354.96175219609	3.96473681933628	179.463244507713	6.33993455869801	0.812956944015733	7.7986104988302	6.25925315504154e-15	3.112962332108e-13	24.528	38.870	19.748	30.355	22.462	12.717	22.293	15.372	17.052	12.718	11.939	8.991	14.619	18.091	7.334	9.472	4.936	4.161	3.674	0.620	2.418	0.267	0.109	0.000	0.184	0.067	0.036
Pdensi_DN44148_c0_g1d246748	FC_3_3	MC_2_4	0	2791.42156307504	1395.71078153752	-14.3142585210233	1.83602246395761	-7.79634171259996	6.37276714019066e-15	3.16647974686786e-13	0.000	0.000	0.000	0.000	0.000	0.000	0.000	0.000	0.000	0.000	0.000	0.000	0.052	0.000	0.000	0.042	0.051	0.116	0.000	0.542	0.000	4.640	188.365	40.782	0.143	0.000	0.000
Pdensi_GG_154311_c0_g1	FC_3_3	MC_2_4	488.908108845674	0	244.454054422837	11.0545287226773	1.41865415737929	7.79226470748764	6.58186614294714e-15	3.26734805112801e-13	1.051	14.268	18.707	8.073	48.599	59.182	9.566	9.838	19.064	9.184	10.292	28.368	2.325	9.594	8.712	5.486	3.751	5.818	0.085	0.000	0.214	0.000	0.000	0.000	0.000	0.000	0.000
Pdensi_DN7398_c0_g1	FC_3_3	MC_2_4	118.050880154816	20051.1312483242	10084.5910642395	-7.40811196660604	0.95129563621622	-7.78739193640351	6.84065027048782e-15	3.39267144266109e-13	0.074	0.080	0.037	3.361	6.029	17.452	9.647	8.850	6.002	3.173	4.269	3.871	2.271	9.442	8.852	0.269	4.538	0.418	1.432	1.210	1.010	58.754	517.197	1081.033	0.000	0.000	0.000
Pdensi_DN22181_c0_g1d422934	FC_3_3	MC_2_4	26.4591042830869	1042.54460234858	534.501853315835	-5.30064291549948	0.680709004330068	-7.78694402715622	6.8649345282688e-15	3.40156871408572e-13	2.031	3.713	2.391	1.793	4.338	4.896	1.386	5.061	1.312	0.307	1.463	0.750	8.424	2.502	9.463	1.135	2.038	7.641	4.355	10.556	1.980	36.159	19.833	34.636	5.947	4.863	5.876
Pdensi_DN20895_c0_g1d121178	FC_3_3	MC_2_4	19.8027410913148	379.238915177834	199.520828134574	-4.25723560792342	0.54679703221861	-7.78576941182331	6.92902230828121e-15	3.43015395211339e-13	3.124	0.252	1.050	1.205	0.675	2.088	1.151	0.706	1.013	0.657	0.473	0.750	1.743	0.592	1.266	1.253	0.052	0.471	9.938	0.027	8.351	13.122	6.042	13.785	0.583	0.816	0.450
Pdensi_DN25637_c0_g1d559413	FC_3_3	MC_2_4	559.942627318271	1.89627294481887	280.919450131545	8.00552126616483	1.02838390842908	7.78456488918982	6.99535336395017e-15	3.45925724130253e-13	8.245	12.955	3.506	12.893	12.048	3.658	12.580	9.178	13.187	17.010	12.486	24.511	5.136	7.915	6.191	2.499	0.788	0.378	1.067	1.408	0.244	0.185	0.000	0.000	2.186	1.015	0.353
Pdensi_DN18646_c0_g1	FC_3_3	MC_2_4	1051.89949679601	257.716213426409	654.807855111209	2.02732303959719	0.260431803667967	7.78446799140511	7.00071644342462e-15	3.45925724130253e-13	32.877	29.196	23.760	50.246	39.298	35.626	33.987	36.329	43.898	33.712	30.851	36.031	21.453	26.428	16.948	31.242	31.494	52.176	37.644	17.384	23.732	8.791	7.037	6.656	12.326	22.185	18.944
Pdensi_DN46633_c0_g1d97448	FC_3_3	MC_2_4	3.53563166148483	377.494393896101	190.515012778793	-6.7459923374096	0.86671946629531	-7.78336312930013	7.06215501768308e-15	3.48640255030426e-13	0.000	0.000	0.000	0.000	0.331	0.000	0.000	0.000	0.000	0.161	0.173	0.000	0.152	0.000	0.000	0.000	1.327	3.509	0.302	0.000	0.000	9.570	11.367	11.536	1.226	0.153	0.000
Pdensi_DN23286_c2_g2	FC_3_3	MC_2_4	18.0145924508181	19344.4746616045	9681.24462702765	-10.068899845844	1.29380631491858	-7.78238576341906	7.116946014395e-15	3.51021919659392e-13	0.364	0.131	0.121	0.689	0.366	18.554	5.220	0.127	0.143	0.213	1.073	0.430	0.270	2.377	8.370	0.164	0.265	0.000	13.500	0.141	1.129	8.821	835.436	757.968	0.000	2.452	0.000
Pdensi_GG_112135_c1_g1	FC_3_3	MC_2_4	283.997524618867	0	141.998762309434	10.2708427100209	1.31983378474756	7.7819213515476	7.14312730652627e-15	3.51989415702935e-13	1.406	2.490	1.789	9.722	7.286	8.516	7.956	9.375	10.745	9.035	6.949	11.303	1.566	2.951	2.710	2.406	0.138	1.096	0.850	0.148	2.382	0.000	0.000	0.000	0.000	0.000	0.616
Pdensi_DN36004_c0_g1d148427	FC_3_3	MC_2_4	0	449.538907073535	224.769453536768	-11.6808019237554	1.50164326175381	-7.7786796779636	7.32853604656641e-15	3.60794125862778e-13	0.000	0.000	0.000	0.000	0.000	0.000	0.000	0.000	0.000	0.000	0.000	0.000	0.000	0.000	0.000	0.000	0.033	0.000	0.000	0.000	0.043	25.128	11.185	4.256	0.047	0.000	0.000
Pdensi_DN38180_c0_g2	FC_3_3	MC_2_4	453.390819099604	15549.2954015112	8001.3431103054	-5.09988080224956	0.655671503752842	-7.77810347568801	7.36198436777291e-15	3.62108319182944e-13	20.164	9.185	6.558	25.402	17.680	36.541	17.783	14.604	14.003	16.650	12.447	14.105	14.031	16.124	18.532	9.863	38.739	26.114	54.648	13.657	9.177	261.498	234.424	814.598	281.011	169.971	106.363
Pdensi_DN41180_c0_g1d243922	FC_3_3	MC_2_4	323.756124284827	0	161.878062142414	10.4597695575931	1.34587695632472	7.77171308895599	7.74316813371313e-15	3.8050822470464e-13	22.747	49.722	12.747	37.849	50.640	34.301	30.422	19.141	13.929	12.963	10.128	7.503	11.337	61.597	20.951	5.261	7.793	1.964	0.000	0.084	0.000	0.000	0.000	0.000	0.000	0.000	0.000
Pdensi_GG_84900_c1_g1	FC_3_3	MC_2_4	4.22313284708964	20117.2295161442	10060.7263244956	-12.2178556542415	1.57249701444829	-7.76971628052857	7.86621209148995e-15	3.85990785683246e-13	0.417	1.480	0.247	0.367	0.182	0.526	0.079	0.036	0.035	0.289	0.000	0.110	0.280	0.251	0.298	0.167	0.240	0.435	0.918	0.108	0.077	11.922	324.733	1312.991	383.843	280.956	573.957
Pdensi_DN5011_c0_g1d45740	FC_3_3	MC_2_4	1.50123592357619	147.903539309461	74.7023876165185	-6.6321574675312	0.853595858111666	-7.76966922286025	7.86913488802693e-15	3.85990785683246e-13	0.268	0.256	0.251	0.074	0.018	0.048	0.097	0.092	0.035	0.069	0.037	0.035	0.115	0.085	0.033	0.256	0.247	0.168	0.136	0.190	0.786	6.297	3.611	3.119	0.116	0.083	0.000
Pdensi_DN17689_c0_g3	FC_3_3	MC_2_4	74.4677098288076	1428.51505216166	751.491380995232	-4.2613956972601	0.548990182979025	-7.76224389685109	8.3439745711174e-15	4.08908143218754e-13	1.442	2.988	4.475	3.771	2.270	7.081	4.273	0.982	2.081	3.572	1.260	2.228	2.344	4.276	3.668	8.593	5.400	5.509	4.243	0.709	2.142	33.980	39.945	48.460	0.000	0.000	0.067
Pdensi_GG_113058_c0_g1	FC_3_3	MC_2_4	21.4036149179906	334.091879448533	177.747747183262	-3.96158604347624	0.510490648999127	-7.76034987368206	8.46954068874635e-15	4.1468263465366e-13	0.389	0.455	1.664	0.724	1.090	1.857	0.779	0.648	1.350	0.536	0.441	1.102	0.685	0.939	1.699	0.618	1.938	2.842	40.808	1.036	62.403	11.010	8.024	9.995	0.201	0.258	0.738
Pdensi_DN24937_c0_g1	FC_3_3	MC_2_4	757.892644432254	90.832487725582	424.362566078918	3.0596035286845	0.39430801178334	7.75942521392556	8.53151564460218e-15	4.17335901691657e-13	7.566	9.874	11.196	17.206	21.102	19.301	19.855	24.002	22.266	26.589	26.946	18.235	7.461	11.712	12.249	6.312	1.110	2.253	1.521	3.785	3.703	3.142	2.310	2.420	0.256	5.985	8.512
Pdensi_DN15430_c0_g3	FC_3_3	MC_2_4	7.43600567543726	232.747001181231	120.091503428334	-4.96527949172126	0.640197297057486	-7.75585825579549	8.77479902559146e-15	4.28845305523277e-13	0.043	0.186	0.215	0.326	0.272	0.373	0.285	0.000	0.658	0.354	0.109	0.256	0.048	0.099	0.340	0.117	0.190	0.485	2.256	0.402	1.361	6.760	4.828	8.502	0.067	0.097	0.259
Pdensi_DN6208_c0_g1d262563	FC_3_3	MC_2_4	285.716867699372	0	142.858433849686	10.2794634991478	1.32571493611358	7.75390185259789	8.91112103866108e-15	4.35111049404132e-13	0.256	1.107	0.256	9.398	12.092	3.630	9.945	12.992	18.918	7.228	11.313	8.741	0.000	3.099	0.143	0.344	0.138	0.157	0.000	0.000	0.183	0.000	0.000	0.000	0.000	0.000	0.000
Pdensi_DN22966_c4_g1	FC_3_3	MC_2_4	826.761456557048	5832.56782408545	3329.66464032125	-2.8183970274241	0.36357988718505	-7.75179575868463	9.06020336372311e-15	4.4198788256532e-13	92.226	106.009	108.472	62.723	71.194	98.985	60.270	30.965	34.693	25.122	29.299	24.332	123.491	117.148	117.078	67.256	56.069	43.411	40.045	36.844	94.550	154.729	136.878	209.534	17.780	24.718	27.469
Pdensi_DN22728_c0_g1d545187	FC_3_3	MC_2_4	2176.70172300711	183.939307493258	1180.32051525019	3.55931907009448	0.459556965557468	7.74510960959286	9.54994285428333e-15	4.65455532951538e-13	25.974	77.307	43.153	64.530	86.553	44.252	71.797	90.460	87.962	71.090	78.154	57.512	29.153	52.286	36.661	46.151	59.590	49.557	58.336	37.484	46.171	8.296	4.833	3.216	6.874	9.579	17.564
Pdensi_DN86298_c0_g1	FC_3_3	MC_2_4	0	223.319943503819	111.659971751909	-10.67216407943	1.37810735923267	-7.74407306363433	9.62816354416602e-15	4.68841718522591e-13	0.000	0.000	0.000	0.000	0.353	1.253	0.000	0.000	0.346	0.000	0.000	0.000	0.321	0.000	0.321	0.260	0.000	0.353	1.605	1.341	0.417	9.675	5.992	4.079	0.000	0.326	0.000
Pdensi_DN9903_c0_g1d518607	FC_3_3	MC_2_4	5.39371561232901	915.831050301672	460.612382957	-7.40454079588874	0.956430114449514	-7.74185241976673	9.79786798318818e-15	4.76443667941435e-13	0.429	0.231	0.784	0.541	0.345	0.466	0.237	0.671	0.840	0.000	0.181	0.338	0.159	0.494	0.240	1.735	0.545	0.618	2.000	5.649	6.137	38.374	24.813	17.604	0.435	0.160	0.172
Pdensi_DN20703_c0_g1d493602	FC_3_3	MC_2_4	286.231287114679	14.4677976150596	150.34954236487	4.27580849535546	0.552301727092473	7.74179816142337	9.80205110214692e-15	4.76443667941435e-13	1.924	2.183	2.563	5.163	5.174	2.081	7.937	8.458	7.570	10.782	9.335	6.995	1.681	2.044	1.138	2.839	1.917	1.465	1.373	1.071	1.734	0.473	0.543	0.232	0.000	0.000	0.030
Pdensi_DN38668_c0_g1	FC_3_3	MC_2_4	87.9891598154932	4430.05598441704	2259.02257211627	-5.65355972688298	0.730491300851092	-7.73939363863204	9.9892063083205e-15	4.85100831347814e-13	3.162	1.329	2.932	2.365	1.884	7.090	4.005	2.352	2.694	2.895	2.343	3.194	2.480	2.151	4.032	3.769	2.982	3.738	4.287	7.314	7.443	54.594	68.835	247.177	5.812	17.147	18.124
Pdensi_DN24699_c0_g1	FC_3_3	MC_2_4	853.291692371139	4407.38352632666	2630.3376093489	-2.36889132879543	0.306322053199654	-7.7333358928991	1.04764395138854e-14	5.08301675708539e-13	36.061	32.917	34.358	20.341	19.535	36.361	30.062	21.591	36.793	27.467	30.061	23.599	25.836	25.322	30.694	23.415	25.592	25.854	21.294	31.226	33.683	125.344	141.015	114.724	42.173	70.126	185.879
Pdensi_DN399_c0_g1	FC_3_3	MC_2_4	22.4543049843204	1482.17533801887	752.314821501594	-6.04358911290262	0.781526637396901	-7.73305582140172	1.04995229611329e-14	5.0896105290707e-13	0.137	0.000	0.068	0.990	7.400	4.885	0.994	1.861	1.244	0.492	0.634	1.053	0.557	6.009	3.865	0.062	1.272	0.000	0.461	1.073	0.196	10.978	53.060	59.820	0.000	0.693	1.338
Pdensi_DN2986_c0_g1d381472	FC_3_3	MC_2_4	1.75063126657704	1073.31517179516	537.532901530869	-9.2637566921805	1.19843581056721	-7.72987306495459	1.07653873229367e-14	5.21377335631982e-13	0.000	0.000	0.140	0.000	0.112	0.151	0.000	0.000	0.000	0.000	0.118	0.055	0.104	0.269	0.052	0.000	0.000	0.000	0.000	0.000	0.134	8.244	65.491	16.842	0.000	0.000	0.000
Pdensi_DN24150_c0_g1d225245	FC_3_3	MC_2_4	587.265611751651	8.83772303526337	298.051667393457	6.02546306154159	0.779976424713753	7.72518613463593	1.11690016465697e-14	5.40436539059152e-13	8.931	16.919	5.803	27.212	26.637	12.440	26.135	18.834	17.584	20.867	20.686	14.059	6.479	12.471	6.957	3.014	1.691	0.542	0.619	0.757	0.403	0.115	0.531	0.083	1.882	2.923	5.635
Pdensi_DN21172_c0_g1d495091	FC_3_3	MC_2_4	1.21125144492339	293.685073035537	147.44816224023	-7.90246506316224	1.02331874861557	-7.72238862412453	1.14169668300377e-14	5.519367381955e-13	0.029	0.063	0.087	0.000	0.000	0.063	0.032	0.000	0.137	0.034	0.000	0.106	0.036	0.000	0.066	0.185	0.000	0.265	0.000	0.544	0.378	8.421	12.572	4.508	0.000	0.033	0.105
Pdensi_DN27327_c0_g2	FC_3_3	MC_2_4	45.0635525104168	1067.01758553753	556.040569023975	-4.56590908228694	0.591269050957059	-7.7222189710358	1.1432177506195e-14	5.52174173549217e-13	0.948	1.698	0.942	1.849	1.348	2.566	2.839	1.895	0.902	1.968	1.549	0.705	0.818	1.410	1.024	1.173	0.888	0.132	1.113	0.326	1.505	21.576	35.776	33.734	15.546	12.943	29.572
Pdensi_GG_80151_c1_g1	FC_3_3	MC_2_4	2968.44328805842	17.266259562284	1492.85477381035	7.39381805871906	0.957732149381216	7.72013142035188	1.16209823561263e-14	5.60788233176418e-13	10.342	60.624	33.293	27.772	57.209	14.851	90.442	130.872	164.154	82.569	121.373	78.342	17.079	38.214	20.368	47.149	74.025	48.546	44.159	48.310	62.062	0.940	0.635	0.000	0.365	0.023	0.000
Pdensi_GG_41455_c1_g1	FC_3_3	MC_2_4	247.422669524751	0	123.711334762375	10.0718788598976	1.30491806651541	7.7183994293167	1.17799553995677e-14	5.67948515141208e-13	18.143	8.398	13.485	5.146	8.250	2.609	12.474	12.255	12.853	7.170	8.303	8.166	7.714	2.619	3.066	10.704	6.457	7.463	2.250	3.185	2.566	0.000	0.000	0.000	0.000	0.000	0.000
Pdensi_DN20247_c0_g1	FC_3_3	MC_2_4	86.9225602526283	2865.50305005294	1476.21280515279	-5.0423383635373	0.653332609239317	-7.71787339592333	1.18286603313155e-14	5.69784336336766e-13	2.252	0.645	0.551	2.271	3.046	6.044	4.164	1.906	3.614	2.335	2.222	3.845	4.570	2.249	8.961	1.302	1.801	3.661	6.576	5.201	2.300	37.944	63.397	139.347	5.510	4.645	2.776
Pdensi_GG_3881_c0_g1	FC_3_3	MC_2_4	2100.52456081021	3.79254588963775	1052.15855334993	9.00905051930595	1.16746458134082	7.7167655989693	1.19318791554404e-14	5.74240428330904e-13	28.764	59.635	41.673	94.804	81.860	72.740	101.691	82.851	105.307	66.661	74.668	58.454	28.582	71.241	44.065	61.703	26.641	10.469	11.808	5.644	9.677	0.353	0.000	0.000	0.000	0.782	0.562
Pdensi_DN34137_c0_g1d86113	FC_3_3	MC_2_4	3196.04353365891	115.165567154872	1655.60455040689	4.786988883041	0.620489276506642	7.7148615847026	1.21113600241651e-14	5.82162170913046e-13	37.682	63.382	42.748	124.918	110.352	65.603	103.825	112.636	141.280	101.135	114.951	87.802	40.315	76.709	42.706	48.589	22.473	14.765	10.011	24.163	15.125	4.500	4.613	1.057	0.000	0.073	0.062
Pdensi_DN41824_c0_g1d93160	FC_3_3	MC_2_4	0	2116.690308824	1058.345154412	-13.914832715438	1.80365680186891	-7.71478958803014	1.21181986223297e-14	5.82162170913046e-13	0.000	0.000	0.000	0.000	0.000	0.000	0.115	0.000	0.000	0.000	0.000	0.000	0.000	0.000	0.116	0.000	0.000	0.000	0.000	0.482	0.149	7.900	17.050	149.039	0.000	0.000	0.000
Pdensi_DN25461_c0_g1d74575	FC_3_3	MC_2_4	815.513630897866	72.0353669748531	443.77449893636	3.50613150606745	0.454589138007078	7.71274809037091	1.23136993368602e-14	5.91024496461134e-13	15.791	19.476	18.896	37.491	29.988	26.423	34.217	25.218	35.531	23.961	29.494	24.284	12.529	22.083	15.402	21.407	12.793	10.890	12.277	4.304	9.300	2.693	1.199	2.371	0.292	1.497	1.486
Pdensi_DN28015_c0_g1	FC_3_3	MC_2_4	8.1358673316524	325.959444028752	167.047655680202	-5.3229684674935	0.690212752784095	-7.71206913523746	1.23794035223218e-14	5.93646655672842e-13	0.980	0.000	1.309	0.207	0.198	1.425	0.181	0.343	0.582	0.193	0.207	0.385	0.727	0.566	1.456	0.000	0.176	2.195	1.084	22.530	5.628	16.671	4.792	7.556	0.000	0.918	0.000
Pdensi_DN3472_c0_g1d1288	FC_3_3	MC_2_4	599.435218489108	5576.81379622968	3088.1245073594	-3.21795857484011	0.417449118709528	-7.7086246697271	1.27180842987071e-14	6.09342853893281e-13	2.427	1.871	1.587	38.459	65.996	84.942	35.270	32.515	30.343	16.806	21.818	18.612	32.945	52.420	48.887	12.206	13.309	9.216	25.720	57.695	43.531	172.255	213.017	99.940	7.306	6.964	6.366
[truncated: 5,703 more rows]
