# Supplementary material for: Transcriptional Regulation of Pine Male and Female Cone Initiation and Development: Key Players Identified Through Comparative Transcriptomics
Source: Front Genet. 2022 Mar 18;13:815093. doi: 10.3389/fgene.2022.815093 (PMC8971679; doi:10.3389/fgene.2022.815093)
Supplement: Supplementary file 2 [file DataSheet3.ZIP › SUP_DEG/salmon.gene.counts.matrix.FC_3_3_vs_Needles.DESeq2.DE_results.P0.001_C2.DE.subset]

sampleA	sampleB	baseMeanA	baseMeanB	baseMean	log2FoldChange	lfcSE	stat	pvalue	padj	Bud_Rep1	Bud_Rep2	Bud_Rep3	FC_3_1_Rep1	FC_3_1_Rep2	FC_3_1_Rep3	FC_3_2_Rep1	FC_3_2_Rep2	FC_3_2_Rep3	FC_3_3_Rep1	FC_3_3_Rep2	FC_3_3_Rep3	FC_3_Rep1	FC_3_Rep2	FC_3_Rep3	MC_2_2_Rep1	MC_2_2_Rep2	MC_2_2_Rep3	MC_2_3_Rep1	MC_2_3_Rep2	MC_2_3_Rep3	MC_2_4_Rep1	MC_2_4_Rep2	MC_2_4_Rep3	Needles_Rep1	Needles_Rep2	Needles_Rep3
Pdensi_DN20864_c0_g2	FC_3_3	Needles	152.861860613897	98879.5029849951	49516.1824228045	-9.33719585291539	0.215326001162124	-43.3630671749911	0	0	2.478	3.539	3.418	6.672	3.829	2.734	4.089	4.046	3.858	5.491	3.849	4.246	1.549	1.806	0.886	4.937	7.838	5.922	15.009	18.447	12.974	14.812	1.695	2.224	2370.735	2837.411	2615.097
Pdensi_DN11585_c0_g1d336306	FC_3_3	Needles	181.514825915054	10959.0398770383	5570.27735147666	-5.91655614513032	0.184715016504779	-32.0307263431245	4.07337368172079e-225	1.13663419214737e-220	10.644	11.078	8.059	11.324	9.057	8.216	4.971	5.803	6.838	5.709	5.556	4.816	9.571	11.236	8.690	11.071	8.884	8.852	8.634	11.694	9.541	11.792	4.092	4.903	225.399	328.797	322.847
Pdensi_DN24271_c1_g2	FC_3_3	Needles	51568.3994518925	11.4902028827131	25789.9448273876	12.2313858989617	0.384084996346298	31.845518609984	1.51845172310349e-222	2.82472512543199e-218	929.832	1102.059	789.080	1044.160	1543.936	1049.384	1443.163	1320.932	1678.413	1184.613	1773.893	1638.996	1101.338	1249.907	936.735	1246.970	1525.105	1223.200	1624.861	804.722	1206.492	290.075	337.057	39.213	0.335	0.244	0.304
Pdensi_DN6983_c0_g1d263165	FC_3_3	Needles	58.5052289448334	3225.81541858324	1642.16032376404	-5.78388043448518	0.188711449327753	-30.6493350302227	2.69715153340098e-206	3.76306581940105e-202	0.708	0.319	0.318	1.428	1.093	0.318	0.547	0.591	1.224	1.650	1.553	2.026	1.315	0.995	0.641	0.888	0.856	1.145	1.351	4.105	2.054	2.701	0.168	0.093	71.862	90.545	94.072
Pdensi_DN21123_c0_g2	FC_3_3	Needles	118.047343524911	5157.33376667203	2637.69055509847	-5.44936374084588	0.180636149831913	-30.1676256160058	6.29996732559107e-200	7.03177153013173e-196	4.940	4.439	5.333	6.735	4.410	6.864	3.010	2.674	5.753	3.947	3.205	3.321	6.174	4.738	4.267	6.451	2.974	5.637	3.944	6.791	6.731	6.465	0.229	0.380	113.352	156.406	141.286
Pdensi_DN17779_c0_g1d216423	FC_3_3	Needles	545.322949662721	21647.4242721076	11096.3736108851	-5.31117279222243	0.181591524313338	-29.2479112794821	4.77347843261195e-188	4.43997140612013e-184	44.094	39.704	25.518	36.824	24.748	28.466	15.457	17.669	22.621	16.209	17.114	15.094	38.869	38.697	31.220	35.159	21.520	14.072	14.248	36.199	21.181	30.737	3.572	1.849	457.071	587.606	681.558
Pdensi_DN18998_c0_g1d217852	FC_3_3	Needles	124.197243369519	6912.4959155581	3518.34657946381	-5.79900086140608	0.198431889909011	-29.2241376326414	9.57287388545994e-188	7.63204208285355e-184	9.619	6.159	6.104	8.034	7.231	4.666	2.862	4.099	4.984	3.137	3.864	4.079	7.868	6.928	4.294	7.182	10.713	10.491	5.994	13.323	7.391	2.241	0.257	0.112	138.238	197.974	217.458
Pdensi_GG_120481_c0_g2	FC_3_3	Needles	103.217370508318	7218.07824778364	3660.64780914598	-6.12814442876598	0.219794364248719	-27.8812627872086	4.50242022442327e-171	3.14088834855767e-167	1.826	2.188	1.538	2.805	2.348	2.195	2.989	2.349	2.630	3.126	3.090	2.953	1.312	2.187	1.687	1.723	1.334	1.103	1.567	1.365	1.470	4.286	4.478	3.871	162.858	176.566	232.544
Pdensi_DN24952_c0_g1d226542	FC_3_3	Needles	3649.81800472638	266.130621056659	1957.97431289152	3.78067675191737	0.137209272200208	27.5540908518254	3.95307600303531e-167	2.45125850641549e-163	35.380	61.991	35.278	129.668	119.667	109.230	127.148	107.860	145.391	104.585	107.645	112.825	27.319	65.755	45.081	35.360	15.058	12.631	15.510	17.993	19.539	29.856	27.893	15.189	6.064	7.754	7.307
Pdensi_DN14157_c0_g2	FC_3_3	Needles	63.7834966253739	8022.66203196719	4043.22276429628	-6.97429102881711	0.254238541732851	-27.4320761174974	1.13690704746517e-165	6.34485085049363e-162	6.890	6.053	1.861	5.359	2.424	14.855	4.531	1.346	3.421	2.085	1.488	2.098	4.748	5.919	9.827	0.993	1.361	2.100	6.353	7.092	4.507	15.702	14.809	70.915	144.453	254.671	248.786
Pdensi_DN18249_c0_g1	FC_3_3	Needles	161.17803387236	10650.0923241564	5405.6351790144	-6.04672788833533	0.220756765148662	-27.3909063863268	3.51954995862219e-165	1.78562767355261e-161	22.038	12.316	9.120	14.151	9.678	15.865	5.461	5.270	6.879	4.568	5.102	4.688	15.098	10.038	10.153	9.961	4.069	3.844	4.706	7.516	6.442	5.051	3.285	1.761	192.495	325.024	341.640
Pdensi_DN16858_c0_g3	FC_3_3	Needles	61.3058846357638	2389.78131993188	1225.54360228382	-5.28550918642787	0.193335090883071	-27.3385920904785	1.47583258066551e-164	6.86360538848173e-161	11.307	9.100	4.489	3.875	5.198	15.872	2.483	1.522	2.039	1.792	1.802	1.869	10.113	12.486	16.575	3.392	4.082	5.215	8.753	8.793	6.187	26.236	40.165	46.614	51.129	66.914	72.465
Pdensi_DN36156_c0_g1	FC_3_3	Needles	9424.78206072232	57.7062530707907	4741.24415689656	7.37551871551375	0.272369737575501	27.0790682590765	1.73727807636677e-161	7.45800114506745e-158	130.685	262.805	213.166	279.374	244.444	282.106	352.940	309.230	303.164	303.338	280.607	252.007	239.752	384.531	247.772	156.510	175.330	143.072	172.330	142.938	174.281	25.815	73.981	29.112	1.479	1.241	1.790
Pdensi_DN5385_c0_g1d382960	FC_3_3	Needles	23092.1027563858	7.02146077384029	11549.5621085798	11.8766626338259	0.444118613453607	26.7420960843528	1.52589988656795e-157	6.08267291925603e-154	519.922	585.692	498.742	713.032	651.871	663.803	729.500	628.439	820.613	673.056	750.813	625.331	646.110	550.783	696.537	592.826	412.273	360.656	671.694	241.443	332.739	61.245	49.519	12.484	0.270	0.078	0.210
Pdensi_DN40925_c0_g1d573241	FC_3_3	Needles	68.9399133019203	18934.2446112893	9501.59226229559	-8.1030707968275	0.305821963620842	-26.496039397856	1.07664145730789e-154	4.00568042996258e-151	0.627	0.340	0.944	4.353	1.527	1.016	2.420	2.303	1.870	1.853	2.761	1.474	0.347	0.362	0.000	3.091	5.707	6.869	4.517	10.513	6.765	6.180	1.524	0.630	385.514	613.959	519.261
Pdensi_DN22300_c0_g1d125855	FC_3_3	Needles	6307.94185348229	37.1935479636188	3172.56770072295	7.44087672185828	0.288921478471491	25.7539756518743	2.90929338742351e-146	1.01476153353332e-142	6.660	37.766	23.469	99.225	150.510	188.015	139.231	101.725	109.751	187.083	203.700	168.801	36.093	103.248	63.282	43.111	41.309	24.692	38.105	11.659	17.872	91.375	149.822	2.297	1.000	1.203	0.742
Pdensi_GG_13919_c0_g1	FC_3_3	Needles	376.567316101026	4418.25526841861	2397.41129225982	-3.55180937433966	0.139196816516192	-25.5164554997312	1.29469185740736e-143	4.2502448928347e-140	10.864	6.281	6.880	4.004	4.855	6.293	4.480	6.768	15.604	11.180	10.929	11.405	5.235	3.611	2.920	5.991	7.335	5.478	9.222	1.565	6.032	0.338	0.275	0.000	105.524	125.939	118.129
Pdensi_GG_63418_c0_g1	FC_3_3	Needles	36.2734538722572	15118.270538314	7577.27199609311	-8.70360196077347	0.343235714145229	-25.3575068155374	7.42677629609664e-142	2.30263073073645e-138	3.190	5.981	4.863	0.726	3.071	1.236	0.724	2.460	1.420	0.766	1.244	1.261	0.582	1.486	0.970	0.245	0.897	0.576	1.267	1.210	0.825	0.000	0.578	0.676	315.115	329.598	557.557
Pdensi_DN13874_c0_g1d52282	FC_3_3	Needles	536.330179177601	5450.84460553001	2993.58739235381	-3.34543328894522	0.13280697911886	-25.1901918945924	5.13055246212464e-140	1.50697827266448e-136	12.448	10.838	8.778	8.997	12.033	10.412	9.414	11.568	14.713	14.460	16.391	16.933	13.852	11.569	8.401	9.188	9.440	8.723	12.765	12.507	11.576	24.206	49.390	180.021	120.952	155.007	157.620
Pdensi_DN15221_c0_g1d214075	FC_3_3	Needles	6844.23461016397	111.51636323656	3477.87548670026	5.96356934261429	0.239570568992311	24.8927460818682	8.91538862615211e-137	2.48775004224148e-133	7.091	7.918	11.270	208.022	213.044	74.708	238.909	223.945	259.209	188.844	223.622	195.800	11.484	24.794	13.592	16.329	32.866	34.223	59.386	61.501	75.065	62.009	107.233	111.008	3.037	2.602	3.096
Pdensi_DN14090_c0_g1	FC_3_3	Needles	19045.445233216	3.74202538171212	9524.59362929887	12.1853220517799	0.492119602805073	24.760895486227	2.36631406013891e-135	6.28853595563011e-132	25.501	142.926	87.141	47.160	95.870	46.097	306.273	549.775	833.588	516.902	630.646	545.121	58.426	109.135	67.964	172.595	560.730	375.519	814.619	461.216	381.065	103.125	70.653	8.525	0.058	0.126	0.135
Pdensi_DN29663_c0_g1d197030	FC_3_3	Needles	55.2342888102401	10658.7536774182	5356.99398311423	-7.59247313289366	0.311285939424198	-24.3906716343754	2.14802702375891e-131	5.44895873372441e-128	8.475	11.628	3.699	3.784	3.184	9.914	4.910	0.875	0.565	2.109	1.510	1.267	8.645	12.543	10.399	5.352	1.550	1.902	3.971	29.079	0.171	19.643	15.799	13.457	287.885	255.959	288.835
Pdensi_DN15302_c0_g1d525563	FC_3_3	Needles	629.34821546516	246470.152409475	123549.75031247	-8.6134359104008	0.353293147131577	-24.3804216989041	2.7591397975285e-131	6.69487277480306e-128	3.328	28.209	1.040	53.421	45.409	64.951	27.324	25.499	23.776	11.042	25.837	19.160	23.990	29.723	41.153	2.398	21.578	8.577	86.183	200.199	111.428	1256.097	1433.742	2887.620	5916.402	7801.838	5819.507
Pdensi_DN17412_c0_g1d529761	FC_3_3	Needles	2427.20139822959	32.3040598441673	1229.75272903688	6.26903823986237	0.258692904492508	24.2335144528246	9.86730902041533e-130	2.29447825754725e-126	13.002	39.237	30.806	56.850	86.414	89.020	65.316	75.496	90.051	73.567	68.803	73.693	38.911	61.980	66.821	22.420	35.079	31.755	87.031	66.418	149.272	42.565	30.412	6.226	0.846	1.016	0.691
Pdensi_DN16923_c0_g2	FC_3_3	Needles	40.803315033063	3470.18322635339	1755.49327069323	-6.4114034767433	0.264844649335542	-24.2081669115408	1.82507999736772e-129	4.07416257972392e-126	2.479	2.152	1.563	1.840	2.014	1.423	0.892	1.598	1.389	0.923	1.351	1.378	2.842	2.033	1.951	1.218	1.421	1.200	1.308	2.814	1.904	3.144	0.197	0.388	65.204	115.092	99.518
Pdensi_DN10273_c1_g1	FC_3_3	Needles	54.9570013087981	3002.01841752769	1528.48770941824	-5.77302528304671	0.242673011154699	-23.7893173846453	4.30827920482724e-125	9.24755561011534e-122	5.997	4.763	4.886	5.089	2.827	2.317	2.448	2.240	2.188	1.558	1.719	1.613	6.489	4.401	2.776	5.598	2.284	3.094	3.711	3.991	7.752	4.476	0.766	0.173	56.511	104.119	81.649
Pdensi_GG_110112_c0_g1	FC_3_3	Needles	41.5717616255684	17863.6355509741	8952.60365629984	-8.74884176856848	0.368987738288281	-23.7103861747656	2.8175558028392e-124	5.82378349055e-121	0.555	1.921	3.017	2.340	2.506	6.744	2.049	1.872	1.518	0.986	1.715	0.986	2.872	2.162	2.828	2.262	1.350	0.948	1.442	0.531	0.812	0.021	3.264	0.310	505.689	377.735	503.619
Pdensi_DN29597_c0_g1d502699	FC_3_3	Needles	58.6523091925695	2545.45477747594	1302.05354333425	-5.44083496456934	0.232487754462631	-23.4026733027088	4.01395956619359e-121	8.00039483821899e-118	4.899	4.034	2.418	2.788	4.252	2.129	2.734	2.056	1.908	1.623	1.796	1.807	3.777	3.430	2.807	2.165	2.101	2.430	1.574	3.550	3.276	3.185	1.618	0.916	49.764	70.983	83.316
Pdensi_DN21972_c0_g1d297903	FC_3_3	Needles	89.5735406359164	6818.67814272316	3454.12584167954	-6.25051599477661	0.27035587153032	-23.1195866374059	2.94192500416492e-118	5.66148105629089e-115	4.519	2.310	2.274	5.824	4.826	5.162	3.086	1.970	7.185	1.750	3.048	3.238	7.251	3.811	4.930	3.069	2.344	2.516	2.247	3.687	5.448	7.269	14.303	91.860	146.838	212.464	185.169
Pdensi_DN12631_c0_g2d176571	FC_3_3	Needles	8554.83378369932	30.5915559342254	4292.71266981677	8.12707160806242	0.354304668555443	22.9380878360926	1.93760420257324e-116	3.60446051124025e-113	82.363	220.986	161.469	183.992	268.418	218.333	215.667	219.435	284.337	236.762	270.769	253.481	150.277	228.591	210.959	130.069	118.235	115.693	66.308	135.481	102.611	211.046	2019.786	485.852	0.668	1.277	0.495
Pdensi_DN13704_c0_g1	FC_3_3	Needles	221.443512851168	2434.48091128949	1327.96221207033	-3.45868916672095	0.151548092304164	-22.8223867033522	2.74882686998926e-115	4.94859774065679e-112	12.454	10.195	7.370	11.255	11.037	12.501	8.160	7.163	7.700	6.840	6.281	6.573	9.069	9.516	8.474	7.352	7.600	6.435	9.885	7.775	11.842	11.778	8.278	15.208	54.378	73.822	65.624
Pdensi_GG_44030_c3_g1	FC_3_3	Needles	2812.29639464692	111.634627344154	1461.96551099553	4.66831292943606	0.205290503116886	22.7400335551717	1.8009146469475e-114	3.14079514427644e-111	54.133	112.032	83.029	100.262	119.262	174.621	98.361	85.607	133.003	81.875	78.120	90.767	52.855	109.421	82.958	53.781	31.392	29.514	26.828	31.547	37.168	23.384	80.960	116.360	2.736	2.710	3.364
Pdensi_DN19710_c0_g1d61594	FC_3_3	Needles	596.970444597744	7430.11558179239	4013.54301319507	-3.63805840203154	0.160805427831585	-22.6239776299203	2.51730198756625e-113	4.25713907036659e-110	15.494	15.029	11.885	26.703	24.067	18.284	17.043	17.835	16.958	18.053	18.384	16.567	19.343	20.869	17.549	19.316	15.127	12.590	18.385	29.120	20.013	98.042	66.362	80.585	157.791	233.668	202.542
Pdensi_DN15626_c0_g1d54595	FC_3_3	Needles	207.167975571439	7716.09430849261	3961.63114203202	-5.21912371505372	0.231480646484846	-22.5466957791454	1.44693525710864e-112	2.37501655378585e-109	5.920	3.911	4.351	7.671	6.501	4.475	5.022	6.295	6.200	5.533	7.225	5.640	6.581	5.464	4.391	4.081	2.735	3.550	3.463	6.444	6.413	7.479	0.561	0.913	199.194	217.952	189.667
Pdensi_DN21356_c0_g1d221183	FC_3_3	Needles	12239.1534705448	5.77537865187779	6122.46442459833	11.3548873570152	0.50934202609161	22.2932465324841	4.29676543836931e-110	6.85125387384327e-107	233.067	236.822	150.711	201.386	230.860	232.986	243.316	314.186	391.310	312.067	423.455	352.519	323.111	336.151	361.171	293.581	369.400	227.716	222.423	37.573	136.376	0.283	0.077	0.000	0.261	0.118	0.050
Pdensi_GG_33888_c0_g1	FC_3_3	Needles	161.181693086173	96612.4227382075	48386.8022156469	-9.22682019814192	0.415308387537907	-22.2167923283267	2.36360704262203e-109	3.66411616207361e-106	0.989	13.906	0.790	17.673	15.567	16.957	11.755	8.486	7.709	3.490	2.752	8.404	10.251	7.651	13.387	1.066	8.372	2.676	21.674	61.092	40.511	517.188	359.962	639.022	2183.219	2874.141	2624.824
Pdensi_DN19420_c0_g1d534137	FC_3_3	Needles	6537.93239796942	485.376343232344	3511.65437060088	3.75405590476059	0.170951833093758	21.9597288711242	6.99149368744112e-107	1.05454399921274e-103	23.567	31.857	78.349	149.190	302.562	339.770	206.815	268.320	272.168	193.422	174.449	215.461	88.465	217.881	125.985	104.218	125.627	81.297	183.977	211.874	302.523	261.290	972.229	1465.585	11.285	12.516	14.643
Pdensi_DN18493_c0_g1d217177	FC_3_3	Needles	233.019782321421	18587.7869846743	9410.40338349785	-6.31794967349258	0.288146569003334	-21.9261665871839	1.46241299631222e-106	2.14774590784716e-103	5.813	5.996	3.699	4.636	3.890	4.076	3.829	8.477	4.274	5.770	8.612	6.302	4.235	4.720	1.964	5.731	7.382	4.493	25.527	8.817	7.760	1.017	1.128	0.764	521.986	451.606	473.837
Pdensi_DN21604_c0_g1d221578	FC_3_3	Needles	8.24286596198452	2185.27081331631	1096.75683963915	-8.0496712575669	0.368329913425313	-21.854514021705	7.04167862392962e-106	1.00764615549811e-102	0.371	0.433	0.184	0.625	0.706	1.276	0.507	0.371	0.129	0.193	0.234	0.319	0.179	0.856	0.689	0.000	0.636	0.350	0.055	0.000	0.622	1.145	8.765	7.204	40.159	73.398	62.894
Pdensi_DN17273_c0_g2d400720	FC_3_3	Needles	2377.75899930349	65.1620612327197	1221.4605302681	5.22133908987232	0.238984098857864	21.8480606652316	8.11046202030297e-106	1.13157166107267e-102	55.743	75.901	68.279	101.906	103.784	124.947	81.276	78.836	83.609	69.306	75.590	66.234	50.514	95.043	67.631	71.195	58.797	44.900	40.319	30.088	40.990	100.459	15.600	6.606	1.747	1.741	1.630
Pdensi_DN24910_c1_g2	FC_3_3	Needles	4800.39253550976	363.829834317708	2582.11118491373	3.72652613866698	0.171644486487091	21.7107243869861	1.62476771452311e-104	2.21158625883184e-101	32.366	65.459	54.803	97.758	190.558	236.559	117.385	154.898	154.804	124.133	151.983	151.709	103.533	160.044	160.053	69.946	107.767	85.359	160.806	113.743	148.701	94.878	184.502	130.749	8.668	9.961	10.173
Pdensi_DN20453_c0_g6d490799	FC_3_3	Needles	15955.737767755	3.43733193126189	7979.58754984315	12.5519331659661	0.581379881202018	21.5898994303255	2.23498600657719e-103	2.96976426321571e-100	160.373	196.742	174.444	227.145	273.417	308.925	363.999	382.982	561.263	435.095	478.194	509.089	172.058	257.589	253.936	163.622	197.869	163.747	257.246	144.434	162.647	33.818	23.946	6.670	0.145	0.000	0.113
Pdensi_DN23247_c0_g2	FC_3_3	Needles	2479.6982539387	10.1280682006222	1244.91316106966	7.89643861220826	0.366016175582287	21.5740154096906	3.15117715588466e-103	4.08978824920026e-100	13.517	51.797	59.002	98.670	91.463	60.582	84.267	88.177	94.844	72.121	79.264	68.811	17.902	55.045	28.816	74.655	33.423	38.783	94.690	8.964	15.454	116.682	0.997	1.079	0.220	0.396	0.233
Pdensi_DN53210_c0_g1d254999	FC_3_3	Needles	522.036447519766	20842.6134494136	10682.3249484667	-5.31951582648676	0.247882245058182	-21.4598501205207	3.69492778995282e-102	4.68651204776562e-99	95.483	51.585	63.767	83.339	44.578	56.922	31.614	16.362	24.627	14.786	19.008	12.377	73.441	48.927	64.748	72.730	33.799	34.777	29.112	30.410	27.778	16.057	10.162	4.421	442.054	599.293	622.013
Pdensi_DN19673_c2_g1	FC_3_3	Needles	45.136680458522	2071.57985751273	1058.35826898563	-5.52272246371797	0.257659928200566	-21.4341535460609	6.41903940008306e-102	7.83245444042095e-99	3.803	3.177	2.103	1.801	2.609	2.328	1.658	2.586	1.756	1.343	1.455	1.192	2.873	2.584	2.520	2.196	2.680	2.061	3.367	23.903	4.576	30.805	3.785	8.254	38.557	68.397	60.197
Pdensi_DN25689_c0_g3	FC_3_3	Needles	1691.2788041532	17.4875213083643	854.383162730784	6.56636478366724	0.306354366353097	21.433886716989	6.45593650120706e-102	7.83245444042095e-99	43.055	76.774	56.681	66.785	98.098	80.193	66.313	68.538	84.770	47.606	54.315	48.388	39.582	64.883	56.153	46.323	14.664	11.180	4.830	0.705	5.607	1.657	0.142	0.143	0.346	0.507	0.535
Pdensi_DN20839_c0_g1d121333	FC_3_3	Needles	44.7443629939324	4904.97960610732	2474.86198455062	-6.77643187451812	0.316340017275581	-21.4213552015292	8.44946367078534e-102	1.00329291178551e-98	3.269	2.575	1.649	1.898	1.915	3.254	1.228	1.850	2.015	1.096	1.365	1.550	1.802	2.020	2.547	2.107	2.552	2.732	8.836	4.186	6.805	0.855	2.721	8.027	102.758	107.427	179.731
Pdensi_DN20953_c0_g1d292950	FC_3_3	Needles	860.731637847205	9732.0833404193	5296.40748913325	-3.499599930223	0.163913228329335	-21.3503203243096	3.87275234366769e-101	4.50272005823763e-98	79.739	40.799	19.428	50.347	33.318	25.026	29.528	23.856	36.356	24.824	26.793	24.899	53.898	41.865	18.935	31.351	15.848	6.723	13.629	8.538	10.397	6.709	2.152	4.319	192.859	304.376	284.116
Pdensi_DN21691_c1_g1	FC_3_3	Needles	172.690326062578	2673.55885812453	1423.12459209356	-3.95270478619963	0.185670974902973	-21.2887597981602	1.44296123464952e-100	1.64344450170042e-97	3.019	2.454	3.061	3.596	1.979	5.439	3.886	2.666	5.302	4.876	4.716	5.828	3.283	2.876	5.091	1.565	1.187	1.973	3.467	1.608	2.847	3.677	4.124	26.395	56.604	72.779	83.761
Pdensi_DN42376_c0_g1d245062	FC_3_3	Needles	604.551243245658	12472.7860475621	6538.6686454039	-4.36716143752753	0.206060699670597	-21.1935679365777	1.09478729346801e-99	1.22195778547725e-96	21.935	25.769	24.093	23.927	24.488	23.625	17.628	19.575	20.609	16.668	20.693	16.280	24.570	26.484	20.410	24.331	16.650	14.841	17.396	17.718	21.269	20.910	8.097	6.325	247.146	382.335	371.467
Pdensi_DN24409_c0_g1d133598	FC_3_3	Needles	44065.2755840207	831.943282402239	22448.6094332115	5.727460923654	0.271668598020801	21.0825283650026	1.15069330341458e-98	1.25917435052865e-95	140.560	370.470	56.935	939.866	810.582	547.917	1284.702	1042.939	944.082	1676.482	1193.732	1024.613	456.628	822.982	256.691	249.450	271.194	127.261	297.371	227.262	169.645	465.932	1870.417	961.145	19.163	24.087	22.766
Pdensi_DN22893_c0_g4	FC_3_3	Needles	173.698339143226	3873.5928533964	2023.64559626982	-4.47968305824733	0.212845940680577	-21.0465985112213	2.45692217010909e-98	2.63684447056631e-95	8.433	9.148	5.225	9.201	10.422	5.668	5.262	5.899	6.362	5.401	5.634	4.343	7.797	9.383	5.784	8.251	9.160	7.625	6.551	34.813	9.128	4.632	0.926	0.455	85.033	109.008	114.262
Pdensi_DN11613_c0_g1d174932	FC_3_3	Needles	2122.56083249626	68.7893113204352	1095.67507190835	4.96828703287502	0.236451246748947	21.011887656275	5.10640503193851e-98	5.3769481513665e-95	32.257	59.150	47.243	77.581	75.129	55.174	74.914	68.974	77.491	65.202	65.639	57.510	38.583	56.237	38.650	54.142	32.052	28.241	19.513	12.039	27.811	38.983	17.116	10.368	1.738	1.836	1.835
Pdensi_DN16490_c1_g1	FC_3_3	Needles	3.15908257581259	9251.24884676577	4627.20396467079	-11.5035824366638	0.550483434883854	-20.8972363338978	5.6736099252796e-97	5.863570790926e-94	0.011	0.051	0.022	0.056	0.236	0.208	0.242	0.169	0.139	0.114	0.028	0.142	0.103	0.204	0.100	0.010	0.247	0.239	0.097	0.264	0.150	0.366	0.082	0.068	142.111	292.888	318.081
Pdensi_DN20567_c2_g1	FC_3_3	Needles	210.332065521111	7284.89057061254	3747.61131806682	-5.11448503154308	0.245076038336269	-20.868972202519	1.02514145099242e-96	1.04020171085428e-93	10.145	11.296	7.091	13.377	14.587	9.104	6.786	7.626	7.474	6.041	7.488	5.081	12.353	12.963	9.401	12.505	12.093	10.395	11.364	16.853	9.707	10.794	7.862	6.659	180.039	197.203	197.141
Pdensi_GG_120096_c0_g1	FC_3_3	Needles	5123.0356584213	62.1403662475094	2592.5880123344	6.35168335269636	0.305168604137049	20.813685505616	3.25346149236097e-96	3.2423067672443e-93	51.208	135.292	102.737	200.160	157.522	96.303	169.983	178.210	151.477	132.322	186.713	135.381	42.503	122.739	59.925	144.623	94.300	65.146	105.528	17.769	41.420	110.478	1.993	3.992	1.247	2.296	1.492
Pdensi_DN26053_c1_g3	FC_3_3	Needles	8175.49347491604	6.22942354590811	4090.86144923097	10.7430400623532	0.516669633371174	20.7928613730536	5.0224911584322e-96	4.91745941350499e-93	107.635	158.247	178.604	123.286	167.291	182.283	248.089	286.058	546.097	224.168	270.634	231.606	130.969	125.554	142.613	204.950	195.179	173.667	116.686	69.550	169.361	12.285	17.121	10.084	0.304	0.080	0.085
Pdensi_DN15699_c0_g1d9643	FC_3_3	Needles	40.8377031473885	3137.32112253951	1589.07941284345	-6.26453631027882	0.301395993419135	-20.7850683056927	5.90800972786738e-96	5.68472770504866e-93	0.493	0.953	0.906	2.468	5.225	15.848	3.141	2.248	2.702	1.150	1.304	1.166	5.326	5.144	13.479	0.825	1.603	2.810	47.052	16.873	63.884	308.575	70.030	150.449	63.157	73.928	113.266
Pdensi_DN17885_c0_g1d282184	FC_3_3	Needles	292.623130152562	3292.32895871114	1792.47604443185	-3.49237414179719	0.168210926047049	-20.7618745337646	9.57576629987449e-96	9.05770111293891e-93	57.576	32.692	24.857	18.909	18.872	28.629	12.795	8.682	9.018	9.408	7.780	8.865	47.435	25.568	23.759	17.329	9.777	11.381	4.714	15.848	16.571	3.025	2.403	1.766	69.823	95.400	97.562
Pdensi_DN24896_c0_g1	FC_3_3	Needles	364.707119885596	5659.51768518133	3012.11240253346	-3.95612913254665	0.191009954062703	-20.7116385738094	2.72043763043634e-95	2.53036972132318e-92	19.495	9.890	8.108	8.906	10.468	8.256	7.139	10.245	8.289	9.859	11.198	11.422	15.512	9.760	9.305	7.041	6.655	8.706	10.973	28.743	13.067	142.317	96.676	76.841	120.875	146.547	183.178
Pdensi_DN19942_c0_g2	FC_3_3	Needles	73.9250262074777	2513.2173677736	1293.57119699054	-5.08914568144627	0.246644848543396	-20.6334967525213	1.37350003237617e-94	1.25659491486638e-91	6.875	9.645	3.517	3.816	4.352	5.798	2.633	2.422	2.045	2.009	2.386	2.168	5.376	7.137	6.526	3.275	2.311	1.523	1.115	1.652	1.165	1.246	1.124	17.905	45.318	84.858	73.040
Pdensi_DN22397_c2_g1	FC_3_3	Needles	37871.3861606894	79.8457472195143	18975.6159539545	8.92260882990579	0.433141820816062	20.5997398567867	2.75921172770125e-94	2.48364658225083e-91	392.478	828.670	581.220	1211.126	902.436	897.201	1406.669	1153.193	1235.593	1028.684	1323.921	1006.885	416.961	816.142	650.588	613.339	368.491	286.121	277.068	88.283	205.451	4.226	0.259	0.311	2.860	2.087	1.114
Pdensi_DN12770_c0_g1d390406	FC_3_3	Needles	1342.21231342674	25.3824957206818	683.797404573711	5.73637871378607	0.278758229104648	20.5783295876535	4.29218894065947e-94	3.80219810159244e-91	34.675	39.831	30.712	22.736	32.646	37.098	33.435	41.317	51.009	39.630	41.601	38.026	34.584	43.421	36.507	34.242	89.254	88.519	124.343	111.841	136.544	28.152	3.225	1.728	0.598	0.703	0.703
Pdensi_DN22101_c2_g1	FC_3_3	Needles	5254.72585074741	672.47441370658	2963.600132227	2.96414768203735	0.144194346386502	20.5566151261728	6.71577519297961e-94	5.85615596827822e-91	55.940	53.620	64.119	62.186	82.381	73.977	95.803	122.251	188.683	158.824	141.318	168.302	56.309	70.518	45.903	96.015	101.899	76.914	240.328	125.013	461.864	100.996	166.629	264.104	14.459	19.146	19.992
Pdensi_DN23545_c0_g3	FC_3_3	Needles	64.6400960905307	4464.47267838361	2264.55638723707	-6.10892128726126	0.298275346729536	-20.4808119552722	3.19291637753384e-93	2.74138887996013e-90	4.619	1.640	3.423	9.481	3.730	7.287	3.602	1.980	4.948	1.446	1.891	2.458	5.365	2.443	6.222	7.581	5.043	9.600	11.611	12.464	10.953	2.840	6.066	8.666	125.212	106.343	116.025
Pdensi_DN19601_c0_g1d534643	FC_3_3	Needles	13678.4592136145	81.3470152161311	6879.9031144153	7.41518743290072	0.363015632588378	20.4266339166412	9.69600178401169e-93	8.19870405397159e-90	399.374	952.229	769.946	623.726	558.755	412.992	529.706	416.455	404.386	368.187	435.101	414.290	431.423	627.182	313.333	677.718	576.769	352.965	517.729	137.474	374.571	4.949	4.996	3.740	2.374	2.773	1.201
Pdensi_DN25551_c4_g4	FC_3_3	Needles	12572.0794120407	950.812358539004	6761.44588528986	3.72731547230147	0.182603820422652	20.4120344452503	1.30728386477919e-92	1.08890892426264e-89	180.273	222.038	204.226	262.973	352.876	410.135	385.287	380.155	401.665	390.351	387.047	337.932	232.432	372.777	279.191	259.245	216.112	163.115	314.647	208.958	264.643	250.073	204.223	460.544	23.159	27.546	24.434
Pdensi_DN27242_c0_g1d230527	FC_3_3	Needles	1003.90197819651	13830.7986812472	7417.35032972187	-3.78405671257055	0.185428050549177	-20.4071428317528	1.44487953819908e-92	1.18582113629139e-89	618.227	143.991	105.782	61.053	49.589	42.755	47.006	28.004	33.313	32.013	23.716	33.895	107.280	54.692	33.682	69.386	41.477	34.807	18.239	26.293	23.396	27.460	15.210	15.632	311.656	397.036	390.538
Pdensi_DN22617_c1_g2	FC_3_3	Needles	60.5890308659994	7401.89432067643	3731.24167577121	-6.93389330245121	0.340096071832879	-20.3880428994148	2.13517910020648e-92	1.72695761194671e-89	7.699	7.463	4.381	6.120	7.462	7.749	4.230	2.129	1.695	1.823	2.278	1.216	8.594	10.229	8.627	5.517	2.981	2.133	3.364	5.324	2.645	41.928	33.396	33.087	184.749	167.570	229.096
Pdensi_DN22794_c1_g1	FC_3_3	Needles	670.727713684076	6756.29055099071	3713.50913233739	-3.33285258019901	0.163684516292643	-20.3614407500852	3.67613483363043e-92	2.93082475421781e-89	27.313	27.466	21.464	31.446	27.322	28.823	21.942	17.921	22.058	18.758	21.885	18.951	26.326	30.533	25.535	24.741	21.951	19.668	29.905	27.299	34.137	28.184	17.822	26.222	143.945	198.566	196.748
Pdensi_DN19596_c0_g2	FC_3_3	Needles	1081.47794152732	13534.8708704347	7308.174405981	-3.64550522178979	0.179109010045051	-20.3535557528504	4.31788707704528e-92	3.39398087317948e-89	43.304	41.840	26.658	22.406	24.238	30.925	37.403	34.663	44.058	35.464	31.107	29.379	29.428	26.206	18.398	10.787	39.622	37.498	193.425	11.606	24.091	32.884	26.580	51.740	324.360	392.665	354.147
Pdensi_DN17403_c0_g1d401157	FC_3_3	Needles	106.352256189009	7733.74562550282	3920.04894084591	-6.18536741427164	0.304361131734035	-20.3224616068149	8.1391093414164e-92	6.30871408508009e-89	12.823	8.168	6.191	9.823	6.302	5.450	6.284	3.341	3.784	3.038	3.983	2.392	11.276	9.113	5.628	8.770	3.856	3.032	3.768	3.925	3.628	20.490	7.233	6.885	137.054	254.651	233.864
Pdensi_DN4768_c0_g1d167309	FC_3_3	Needles	2.72853591205311	9448.1310511078	4725.42979350993	-11.7839046089055	0.582180528942977	-20.2409802854463	4.26599422723727e-91	3.26132336758435e-88	0.128	0.172	0.127	0.880	0.383	0.171	0.139	0.166	0.112	0.037	0.201	0.000	0.673	0.183	0.752	0.750	1.089	0.639	2.824	2.817	2.599	2.876	0.156	0.065	184.339	259.384	313.578
Pdensi_DN24659_c2_g2	FC_3_3	Needles	1574.29595141614	34837.3558734804	18205.8259124483	-4.46795007796844	0.220985703219367	-20.2182766254939	6.76037762928488e-91	5.0984210099342e-88	106.960	94.225	60.051	70.802	68.263	59.171	59.788	54.900	52.538	47.317	42.700	50.295	55.499	88.999	61.579	50.665	42.399	33.286	27.260	70.517	37.583	63.695	14.483	7.597	614.524	1239.896	969.187
Pdensi_DN20809_c0_g1d538058	FC_3_3	Needles	18297.432303053	753.642278301357	9525.53729067717	4.59854572953067	0.228891110201357	20.0905387958724	8.92879196867933e-90	6.64397362917408e-87	332.619	469.519	428.121	614.379	589.849	344.798	624.803	641.642	640.166	502.731	635.619	484.599	268.752	435.452	284.756	479.856	167.982	217.758	60.164	105.615	132.122	340.003	18.055	18.381	14.364	22.666	23.567
Pdensi_DN17962_c0_g1d282686	FC_3_3	Needles	3587.65079857428	108.883392644609	1848.26709560945	5.0523059566671	0.251657822965084	20.0760933919709	1.19425597717783e-89	8.76961020715001e-87	52.803	113.761	91.390	109.208	107.732	75.352	94.338	98.877	91.516	124.485	101.399	92.003	69.813	92.043	76.725	93.580	50.010	38.291	24.996	61.235	35.502	72.163	34.057	12.198	2.652	3.124	2.805
Pdensi_GG_67501_c0_g1	FC_3_3	Needles	46.335347326028	5585.33143469397	2815.83339101	-6.91492316706853	0.344480864319303	-20.0734609184533	1.25922970401714e-89	9.12663523659593e-87	0.754	0.817	0.000	1.901	0.918	0.813	0.000	1.187	0.900	0.891	1.895	1.328	0.831	0.870	0.417	0.338	1.613	2.290	0.000	0.870	0.542	3.995	0.000	0.000	116.590	198.234	133.367
Pdensi_DN34347_c0_g1d201250	FC_3_3	Needles	2240.11768429341	27.1282457315045	1133.62296501246	6.32965913259387	0.315381180543763	20.0698694883462	1.35359528100938e-89	9.68480069776558e-87	3.174	21.462	10.575	52.844	28.723	35.872	49.794	38.696	77.195	53.633	71.706	74.669	5.233	20.211	9.202	14.838	7.066	9.582	14.778	4.326	16.438	0.910	12.953	0.996	0.503	1.043	0.657
Pdensi_DN15144_c0_g1d109056	FC_3_3	Needles	87.9097784957188	19961.0166163371	10024.4631974164	-7.82800616425731	0.390577523232278	-20.0421317117165	2.36422272949623e-89	1.67015876060412e-86	12.650	8.051	7.200	7.363	5.982	4.500	3.174	2.839	2.242	2.324	3.822	1.591	11.824	8.836	6.242	10.655	8.212	7.841	4.193	12.340	8.504	6.146	0.730	0.085	416.806	507.553	666.707
Pdensi_DN19974_c0_g4	FC_3_3	Needles	3665.45137754418	30.2399622228136	1847.8456698835	6.9631395563531	0.347500929313214	20.0377580863302	2.58135304073519e-89	1.80075188121687e-86	34.478	102.031	80.424	142.488	153.697	101.253	130.045	131.065	122.915	93.512	138.744	92.539	31.711	86.511	52.843	91.423	17.288	12.341	30.279	21.395	42.893	75.339	0.474	0.381	0.829	0.825	0.679
Pdensi_DN21519_c2_g4	FC_3_3	Needles	2505.85464840431	14.8485601531228	1260.35160427872	7.44225949532413	0.371588797313603	20.028212769405	3.12679658510743e-89	2.15432424471204e-86	8.872	13.090	13.984	28.923	49.679	25.221	45.456	83.493	77.729	77.957	76.654	67.724	14.409	30.728	10.390	22.715	16.889	7.601	7.773	8.261	7.797	2.278	0.680	0.023	0.373	0.551	0.221
Pdensi_DN34274_c0_g1d437057	FC_3_3	Needles	4931.78668547154	13.9306480033767	2472.85866673746	8.52290208390461	0.426910170463127	19.9641579741674	1.12914760817963e-88	7.68481338015716e-86	35.715	115.960	79.487	92.311	141.541	134.342	109.675	127.724	148.431	122.524	163.450	153.383	83.581	114.475	127.338	50.395	27.662	25.912	21.294	44.516	37.542	122.139	904.833	292.898	0.411	0.558	0.166
Pdensi_DN13606_c0_g7	FC_3_3	Needles	159.076048150421	3737.6852905514	1948.38066935091	-4.55509756570502	0.228272804928243	-19.9546221335341	1.36652083721763e-88	9.18828854017367e-86	13.944	11.928	4.732	17.561	10.970	12.054	10.100	5.424	5.939	4.238	5.599	4.285	9.005	13.731	6.813	6.377	3.825	1.833	4.597	6.303	5.203	9.160	20.363	22.177	82.056	122.269	94.035
Pdensi_DN20505_c0_g1d291031	FC_3_3	Needles	27.4613065972362	1083.91844445406	555.689875525648	-5.30376078752306	0.267255938161287	-19.8452495537154	1.21125732343998e-87	8.04736294125457e-85	2.445	1.786	1.928	1.798	2.354	1.862	0.903	0.902	1.307	0.662	0.882	0.907	1.667	2.028	1.678	1.520	1.666	1.063	1.237	3.339	5.224	5.269	0.469	0.430	23.430	35.451	27.741
Pdensi_DN18814_c0_g1d116014	FC_3_3	Needles	2879.03209911892	67.9957066241438	1473.51390287153	5.384740118575	0.271407389645714	19.8400645082068	1.34286314156542e-87	8.81676543582154e-85	46.425	57.678	64.138	48.991	62.295	69.350	76.870	84.158	104.305	83.827	93.502	78.188	59.029	59.182	66.967	68.740	53.387	50.131	38.148	20.936	36.923	9.148	3.022	1.521	1.277	1.779	2.401
Pdensi_DN19210_c0_g1d533664	FC_3_3	Needles	1358.35012534862	16920.7935295179	9139.57182743324	-3.63907632058785	0.183454188017855	-19.8364308817724	1.44350045026053e-87	9.36731082885345e-85	36.928	42.262	40.038	70.355	61.533	54.636	37.212	52.291	61.922	39.322	40.642	40.934	37.869	49.671	44.278	47.367	43.074	43.173	37.664	58.505	54.282	26.602	9.274	7.429	332.651	467.902	555.293
Pdensi_DN20185_c0_g1	FC_3_3	Needles	1460.17325821652	19.2802243627194	739.726741289621	6.25231260019843	0.316163131511481	19.7755904374681	4.83138837468885e-87	3.09919680936362e-84	30.422	36.772	29.461	24.707	52.395	49.275	35.341	46.084	55.146	38.483	48.522	42.851	40.229	44.559	52.630	26.082	95.692	101.204	143.765	21.276	85.028	2.653	2.533	0.270	0.450	0.501	0.585
Pdensi_DN8397_c0_g1d208435	FC_3_3	Needles	2373.6804361647	34.416044790387	1204.04824047754	6.04658298568832	0.306730574996689	19.7130103047392	1.66746280865472e-86	1.05747459574321e-83	43.179	74.618	54.337	87.438	84.369	56.773	75.613	77.755	87.148	67.416	78.959	64.277	36.855	68.411	38.622	52.573	46.996	48.460	28.064	28.457	22.571	2.120	0.756	0.239	0.476	1.164	1.159
Pdensi_DN19182_c0_g3d482227	FC_3_3	Needles	4.02902968766153	1504.82769636846	754.428363028061	-8.5552444120191	0.439104279945925	-19.4834001915733	1.51851807943653e-84	9.44596947812015e-82	0.116	0.062	0.000	0.097	0.209	0.767	0.358	0.120	0.181	0.113	0.171	0.069	0.021	0.155	0.370	0.018	0.171	0.097	0.839	2.630	1.660	2.175	3.443	18.869	32.378	43.216	44.404
Pdensi_DN26087_c0_g2	FC_3_3	Needles	8694.74574111666	1329.4572429961	5012.10149205638	2.7109340198455	0.13914185951834	19.4832383959061	1.52332506635395e-84	9.44596947812015e-82	129.066	115.800	138.214	103.077	148.284	141.626	176.555	236.090	270.641	251.385	242.914	281.047	120.114	132.053	91.484	126.785	105.576	100.013	62.953	43.373	57.309	46.900	47.031	46.378	31.242	40.844	33.422
Pdensi_DN25625_c0_g1d193398	FC_3_3	Needles	2235.54422340887	33.1737944668199	1134.35900893784	6.08745709719138	0.313803129869908	19.3989687091873	7.87350382858108e-84	4.82862089742256e-81	21.987	49.726	43.846	33.808	70.072	60.801	54.538	75.066	69.329	64.221	78.032	55.728	42.989	66.391	66.450	19.931	16.166	14.984	20.508	17.791	40.289	20.800	3.324	1.050	0.786	0.820	1.004
Pdensi_DN22127_c0_g1d66994	FC_3_3	Needles	7327.28410519814	3.26705849817917	3665.27558184816	11.2464487320339	0.579898395445887	19.3938262639724	8.70164267256321e-84	5.27849211163486e-81	138.898	167.098	98.120	174.833	162.909	145.639	185.244	187.750	199.955	199.089	256.507	194.342	130.027	193.986	134.589	103.669	119.709	76.285	115.109	46.137	60.053	24.457	17.921	1.437	0.079	0.095	0.061
Pdensi_GG_61143_c0_g1	FC_3_3	Needles	2847.20807290997	79.8783601333697	1463.54321652167	5.14124877058787	0.266030893153907	19.3257584096201	3.26155370839038e-83	1.95721278879409e-80	40.560	57.604	43.006	65.798	73.446	57.663	60.163	75.509	78.171	80.789	93.733	78.259	36.626	57.687	34.358	37.681	23.956	19.655	17.223	20.729	23.711	23.982	6.428	4.190	1.571	2.939	1.926
Pdensi_DN68204_c0_g1	FC_3_3	Needles	17.0992555305238	8717.05707831892	4367.07816692472	-8.99484241789455	0.465753293154211	-19.3124612323811	4.21975875126729e-83	2.5052797488375e-80	5.164	2.807	1.018	1.972	1.892	4.991	0.312	0.298	0.503	0.167	0.705	0.667	3.372	5.863	1.518	0.260	0.475	2.185	7.402	4.036	12.266	1.209	0.682	0.000	215.048	265.008	208.942
Pdensi_DN18444_c0_g1d59020	FC_3_3	Needles	35.748414852739	1594.15387979264	814.95114732269	-5.4786409521857	0.283757235520018	-19.3074934006368	4.645795340127e-83	2.72918469833481e-80	14.759	4.157	2.281	3.843	4.883	9.264	1.181	1.337	1.384	0.722	1.235	1.221	7.319	7.929	7.908	2.379	2.018	1.325	3.636	6.944	1.511	3.789	18.333	11.261	39.091	46.797	40.097
Pdensi_DN15820_c0_g1d9909	FC_3_3	Needles	1045.86358566438	41037.5604985578	21041.7120421111	-5.29427699087917	0.274637344524834	-19.2773382659926	8.32516410499406e-83	4.83969539970322e-80	68.268	61.588	37.985	72.766	64.028	53.565	44.174	32.006	40.986	34.679	30.108	27.972	75.997	72.934	52.389	42.479	23.161	21.778	23.724	33.989	37.270	51.264	12.164	9.888	673.356	1227.366	1425.462
Pdensi_DN24271_c1_g1	FC_3_3	Needles	20081.412414441	7.11403681220256	10044.2632256266	11.6703116796007	0.606233650318189	19.2505178052644	1.39759085934518e-82	8.04090213178721e-80	160.627	227.631	87.312	157.913	288.500	84.971	415.135	676.375	515.077	508.699	869.900	391.143	177.079	216.239	94.882	281.478	1044.588	564.886	1048.493	972.476	556.089	149.009	424.916	35.414	0.304	0.149	0.080
Pdensi_DN5238_c0_g1d100335	FC_3_3	Needles	371.469698184797	4488.91541764215	2430.19255791348	-3.59486705667427	0.187176515675121	-19.2057590329003	3.31246677340683e-82	1.88634842541111e-79	11.516	14.833	10.296	15.518	17.451	13.715	11.266	12.343	12.353	10.290	12.241	10.452	10.459	16.498	9.711	11.179	11.094	7.938	7.869	14.796	8.657	11.315	5.148	7.952	108.536	133.209	113.383
Pdensi_DN32600_c0_g1	FC_3_3	Needles	416.919215148555	7399.23615303121	3908.07768408988	-4.15009879287079	0.216571721994241	-19.162699334224	7.58363617294483e-82	4.27502593474449e-79	15.549	13.787	13.556	15.878	13.314	12.163	11.024	12.107	15.008	11.814	12.105	13.235	14.333	15.271	10.183	12.787	6.083	5.826	5.035	8.968	7.437	13.747	3.240	1.641	129.039	235.730	233.790
Pdensi_DN19427_c0_g1d407868	FC_3_3	Needles	10.4421900552899	2987.77463379926	1499.10841192727	-8.16327726811727	0.427659683088072	-19.0882554305128	3.16152433729548e-81	1.76438350215786e-78	0.160	1.302	0.729	0.356	1.143	0.617	0.525	1.018	0.424	0.149	0.449	0.338	0.214	0.434	0.384	0.479	0.887	0.577	1.734	0.422	0.750	0.058	0.044	0.038	82.971	73.027	76.938
Pdensi_DN20428_c1_g1d412583	FC_3_3	Needles	302.635463527076	3137.46717243013	1720.0513179786	-3.37357748073274	0.177287623094213	-19.0288381210909	9.84105140484184e-81	5.43771680001399e-78	9.901	9.921	8.201	11.856	10.680	9.734	11.096	9.893	10.832	8.334	9.718	8.875	10.705	11.270	9.350	10.485	7.338	7.615	8.119	7.848	8.992	8.895	8.763	11.872	74.869	83.283	89.826
Pdensi_GG_152382_c0_g1	FC_3_3	Needles	9.85287399510909	1537.44452610236	773.648700048736	-7.28699158683699	0.383195724137381	-19.0163697761526	1.24833382906935e-80	6.83009944438255e-78	1.462	0.654	0.212	0.534	0.146	0.425	0.033	0.221	0.107	0.320	0.269	0.288	0.743	0.699	0.308	0.761	0.268	0.259	0.104	0.283	0.261	4.296	1.847	8.830	25.572	48.269	50.791
Pdensi_DN18788_c0_g3	FC_3_3	Needles	4033.61102396386	100925.479326217	52479.5451750905	-4.64509691563951	0.244689884151442	-18.9836082997391	2.33028897756299e-80	1.25675194954729e-77	226.869	222.164	153.905	231.770	188.581	176.258	164.112	141.532	157.130	106.681	148.217	102.545	221.775	210.765	154.375	222.059	160.715	122.334	158.168	151.199	163.368	53.844	14.394	1.460	2373.751	2613.146	2994.452
Pdensi_DN23091_c0_g1d223574	FC_3_3	Needles	1715.22500287916	56.436694427062	885.83084865311	4.9420247224462	0.260334768188681	18.9833450093167	2.34199761240178e-80	1.25675194954729e-77	33.802	55.427	60.894	62.264	57.389	65.477	60.402	55.335	68.055	43.682	58.199	50.727	34.827	55.791	51.220	46.879	26.356	21.924	95.960	13.156	80.504	10.145	2.971	1.456	1.396	1.481	1.581
Pdensi_GG_21292_c0_g1	FC_3_3	Needles	121.8728852166	10610.4459376314	5366.15941142398	-6.44406211357813	0.340147108550016	-18.9449269201434	4.86265618697073e-80	2.5845249188806e-77	22.193	15.628	12.936	13.659	14.943	15.947	7.265	6.135	6.767	2.478	3.758	4.712	14.379	14.903	14.363	15.041	18.407	6.741	7.667	9.364	8.310	9.519	29.715	55.195	166.859	322.914	372.314
Pdensi_DN15483_c0_g1d276277	FC_3_3	Needles	4017.99060361438	85.8354548309455	2051.91302922266	5.57981242228091	0.294619605346241	18.9390397686652	5.43798313406705e-80	2.86304681835862e-77	17.204	56.391	42.411	91.596	100.622	94.175	101.551	128.238	113.639	128.507	119.235	108.763	30.310	81.254	52.558	58.168	26.954	19.758	25.735	33.326	21.092	10.241	52.680	25.692	2.517	2.474	1.693
Pdensi_DN16104_c0_g1d214980	FC_3_3	Needles	859.988120663895	16678.9989261922	8769.49352342804	-4.27782703191093	0.226303834418325	-18.9030249659991	1.07697193373959e-79	5.6171635213214e-77	259.975	123.043	80.303	155.885	56.246	130.843	53.751	18.059	30.970	21.369	29.170	26.023	121.055	92.709	84.632	76.706	42.729	29.201	58.841	38.765	61.625	47.976	98.932	128.720	310.400	566.240	469.762
Pdensi_DN12647_c0_g2	FC_3_3	Needles	2662.7530971429	36.8146987146161	1349.78389792876	6.21099796817179	0.328676826858966	18.8969755718036	1.2078056446258e-79	6.24122383474784e-77	5.955	11.921	13.292	9.768	19.177	11.587	28.939	70.493	104.936	71.580	75.102	91.220	10.632	18.724	10.075	21.232	48.085	34.951	51.774	37.858	45.083	5.366	7.632	1.995	1.011	0.641	1.238
Pdensi_DN15761_c0_g2	FC_3_3	Needles	794.689312482266	11627.5718157004	6211.13056409134	-3.87076955810937	0.204900462467254	-18.8909752154804	1.35322631827632e-79	6.92851874957477e-77	64.026	37.661	32.267	78.377	56.107	106.166	29.255	28.545	22.786	26.949	21.150	22.493	61.729	75.710	84.620	31.192	12.784	19.235	17.642	33.416	28.456	86.007	63.505	85.680	294.115	308.630	312.117
Pdensi_DN19939_c2_g2	FC_3_3	Needles	276.802193594757	4150.96054015566	2213.88136687521	-3.9071619990827	0.206842785962556	-18.8895251091329	1.39091362970961e-79	7.05673707698489e-77	8.597	8.372	6.767	9.062	11.114	8.984	7.890	8.792	9.648	8.221	9.093	7.211	6.495	8.176	6.248	5.697	3.363	3.477	4.650	5.096	6.478	5.143	1.367	0.737	87.667	115.645	127.848
Pdensi_DN24241_c0_g1	FC_3_3	Needles	1509.49523943478	19.551618929718	764.523429182251	6.22265186797031	0.329544672013931	18.8825746444089	1.58660042236442e-79	7.97702670011834e-77	13.153	34.373	38.746	50.121	51.362	39.924	50.484	50.844	57.138	40.138	51.500	42.454	14.829	35.546	22.156	32.702	11.453	11.069	6.517	9.353	4.030	30.336	0.725	0.444	0.349	0.709	0.528
Pdensi_DN18889_c0_g1d355776	FC_3_3	Needles	8304.20308607569	2.97218740941436	4153.58763674255	11.6149795886838	0.615537088613336	18.8696665132716	2.02572794737292e-79	1.00939129720525e-76	283.275	329.245	219.770	227.976	290.503	374.885	270.357	255.525	275.118	285.979	242.403	206.839	367.226	367.886	368.694	232.212	199.364	139.051	111.500	48.357	115.823	11.664	6.237	0.131	0.075	0.072	0.039
Pdensi_DN18705_c0_g1d217585	FC_3_3	Needles	4750.26922014489	6.31566603618219	2378.29244309054	9.48349691335414	0.503312496096244	18.8421646331242	3.40741071963258e-79	1.68283873841818e-76	17.356	45.379	32.510	61.059	44.828	47.971	164.054	129.055	219.211	101.957	182.895	137.582	13.675	35.713	27.865	22.948	11.962	12.655	7.072	5.050	11.290	2.792	0.299	0.409	0.112	0.122	0.275
Pdensi_DN23239_c1_g11	FC_3_3	Needles	1341.14809037185	39.615335424816	690.381712898331	5.09441127008391	0.27103716776568	18.7959876945297	8.1449660514539e-79	3.98731811753982e-76	11.929	28.327	34.589	48.119	41.463	39.515	40.819	51.220	48.478	36.285	43.432	39.586	11.938	28.232	17.862	36.376	15.261	19.006	102.190	4.092	41.137	61.178	1.088	2.022	0.917	0.965	1.225
Pdensi_DN14722_c0_g1d342863	FC_3_3	Needles	142.705164392488	2560.84208195272	1351.7736231726	-4.16621767279399	0.222103358091197	-18.7580129746769	1.66508704668059e-78	8.08045025227394e-76	3.904	3.855	2.722	5.161	5.224	4.585	4.712	5.040	3.913	4.441	4.649	3.554	3.906	4.363	2.675	4.418	2.988	3.008	3.969	5.150	4.709	2.957	0.534	0.498	56.854	80.283	66.935
Pdensi_DN39383_c1_g1	FC_3_3	Needles	2347.91107938314	30490.9761514002	16419.4436153917	-3.69883753288389	0.197702574803697	-18.7091014700063	4.17352126269655e-78	2.00789547093594e-75	731.401	400.810	220.607	151.175	114.334	129.872	122.403	47.972	47.837	62.712	71.630	74.972	260.034	298.740	171.931	222.077	172.642	144.030	107.776	189.065	85.215	335.961	632.744	255.239	778.493	933.157	692.180
Pdensi_DN25096_c0_g2	FC_3_3	Needles	3275.07388746474	126967.549783428	65121.3118354462	-5.27683137615222	0.282216058039901	-18.6978424006127	5.15487247718557e-78	2.4588301128784e-75	216.942	173.299	120.480	204.867	136.512	114.451	116.161	102.541	112.641	87.354	126.291	75.956	202.085	157.644	124.323	164.182	106.174	92.738	102.342	131.218	107.992	111.349	78.168	33.150	2602.650	3588.838	3960.139
Pdensi_DN25650_c1_g1	FC_3_3	Needles	4921.0392141527	8.49709348379616	2464.76815381825	9.40477043599162	0.504149487885508	18.6547257549282	1.1559373693452e-77	5.46699599223872e-75	119.954	100.977	99.522	108.436	117.640	66.573	165.511	173.163	216.217	142.599	169.310	124.042	84.042	61.600	53.023	143.643	99.512	73.091	56.548	21.058	64.806	0.675	1.024	0.552	0.370	0.089	0.203
Pdensi_DN20842_c6_g4	FC_3_3	Needles	1834.72926751615	100.853655230126	967.791461373138	4.16639637991116	0.223370105370682	18.6524350382386	1.20654845280907e-77	5.65840807179568e-75	15.771	40.599	52.739	58.605	44.346	43.197	56.504	51.370	69.885	58.307	53.333	51.284	20.997	43.186	28.982	64.034	37.343	25.760	74.714	9.485	47.002	108.273	4.319	3.470	1.946	3.171	3.010
Pdensi_DN26169_c0_g1d228600	FC_3_3	Needles	1275.90224425375	82.3991099635881	679.15067710867	3.97455482838035	0.213436917793577	18.6216839592123	2.143658790611e-77	9.96944248220157e-75	5.262	5.348	4.523	66.458	157.933	268.989	77.989	75.168	58.899	38.369	36.644	38.545	83.355	156.954	180.046	10.094	31.486	8.052	16.376	24.578	17.915	1463.366	1141.356	1099.346	2.052	2.145	2.269
Pdensi_DN25050_c2_g2	FC_3_3	Needles	2437.20155549814	8.44159534471012	1222.82157542142	8.42646654535023	0.452779088798306	18.610547072115	2.63909088589673e-77	1.21720978644731e-74	2.431	9.435	12.361	29.888	44.680	77.088	46.031	33.276	56.237	70.995	70.568	75.521	11.673	25.803	28.421	14.699	12.318	10.545	14.826	3.734	8.981	16.498	18.839	0.749	0.324	0.196	0.066
Pdensi_DN22002_c1_g4	FC_3_3	Needles	1467.21928702879	11.9651697662461	739.592228397516	6.97028466863201	0.375147124938826	18.5801361792887	4.65322960286872e-77	2.12858555472867e-74	21.613	38.007	26.872	43.815	38.913	29.707	46.402	55.336	58.379	40.885	49.137	40.211	18.709	30.622	19.142	26.107	8.848	6.405	2.543	2.025	4.244	0.710	0.678	1.233	0.311	0.271	0.393
Pdensi_GG_122093_c1_g1	FC_3_3	Needles	9790.08634831025	3.12026158686266	4896.60330494856	12.051568630618	0.648728287440533	18.5772207932627	4.91298431743544e-77	2.22913681941006e-74	192.456	240.082	158.038	237.255	323.870	260.853	276.159	284.900	328.491	300.892	316.624	249.927	234.201	254.797	223.857	125.223	140.440	111.041	82.000	84.902	138.218	12.710	4.799	0.316	0.169	0.035	0.056
Pdensi_DN17909_c0_g1d476153	FC_3_3	Needles	2799.0032121768	38.3496085794826	1418.67641037814	6.24028661057737	0.338166674803383	18.4532867237897	4.90680179678234e-76	2.20837737640991e-73	47.855	137.468	91.058	132.237	128.763	128.166	134.190	104.760	124.748	77.326	99.283	71.428	40.665	115.992	72.244	50.175	42.538	41.232	45.272	9.558	34.916	0.773	0.178	0.130	1.144	0.795	1.024
Pdensi_DN3220_c0_g1d166176	FC_3_3	Needles	2031.32191360539	33.7549387662251	1032.53842618581	5.90622386240769	0.320269321059285	18.4414287415134	6.1105078225637e-76	2.70736597086985e-73	69.089	76.359	54.853	41.751	64.426	58.939	55.455	54.375	73.186	57.646	63.376	59.628	70.870	76.081	66.850	55.119	49.847	34.643	37.091	19.314	36.606	11.099	2.910	0.600	0.739	1.331	0.641
Pdensi_DN19721_c0_g1d15640	FC_3_3	Needles	1418.5378457736	7.64322456868975	713.090535171143	7.50140608620442	0.406769641922767	18.4414108455732	6.11253068251148e-76	2.70736597086985e-73	17.706	21.411	9.615	75.186	67.218	52.324	47.507	49.888	59.039	40.999	45.171	39.835	15.741	39.631	20.781	9.992	4.156	1.391	1.867	0.597	1.041	0.320	0.188	0.187	0.125	0.192	0.271
Pdensi_DN22590_c0_g2	FC_3_3	Needles	3428.31610296637	16.014443130672	1722.16527304852	7.79429049995325	0.422834493791382	18.4334310809534	7.08441603385765e-76	3.1131266930514e-73	111.264	112.732	87.076	117.876	129.256	82.849	138.423	112.532	141.199	85.430	129.582	88.964	99.682	80.023	63.566	128.260	110.931	65.681	80.017	14.145	82.899	4.342	6.623	0.597	0.457	0.271	0.534
Pdensi_GG_87763_c0_g1	FC_3_3	Needles	1495.51125256195	12632.0057121398	7063.75848235089	-3.07871913374504	0.167194534185274	-18.4139939068427	1.01457128438081e-75	4.42353079990035e-73	66.537	64.969	65.375	70.882	70.159	61.163	47.367	49.788	62.826	43.202	45.769	44.028	56.407	64.217	46.862	53.011	53.568	60.130	49.006	43.165	45.105	29.135	11.434	6.817	247.629	373.545	392.459
Pdensi_DN32909_c0_g1d199954	FC_3_3	Needles	3852.5495726492	48.5812996637135	1950.56543615645	6.31356351562443	0.342981067128674	18.4079067934552	1.13526305168898e-75	4.91137677431463e-73	24.914	58.022	34.251	102.727	116.157	75.286	97.743	114.290	139.902	98.672	118.656	126.435	30.651	70.389	37.891	18.128	7.937	4.072	3.631	0.902	3.602	0.170	1.278	0.270	1.120	1.934	0.817
Pdensi_GG_37606_c0_g1	FC_3_3	Needles	11563.5542481386	1.95059959348882	5782.75242386604	12.5904284804246	0.684245506973192	18.4004547375389	1.30266989863827e-75	5.59226166947725e-73	111.956	100.344	96.325	77.897	113.596	70.572	175.386	266.937	376.297	316.047	378.376	333.470	119.244	81.232	64.082	147.279	206.967	160.722	232.299	135.136	207.828	20.434	14.596	0.902	0.041	0.029	0.083
Pdensi_DN21028_c0_g1	FC_3_3	Needles	18.5463213679975	1835.28402858127	926.915174974636	-6.62624795466655	0.360280495325613	-18.3919141908526	1.52499472531661e-75	6.49671035347093e-73	0.052	0.000	0.104	0.198	0.189	0.000	1.122	0.512	0.978	0.490	0.396	0.789	0.000	0.000	0.000	0.465	0.115	0.000	1.863	1.460	0.824	0.079	1.027	2.998	36.448	45.458	64.755
Pdensi_DN21525_c0_g1d221509	FC_3_3	Needles	1717.02314594595	6.62163675276421	861.822391349356	7.93126040178485	0.43311455732086	18.3121538348784	6.61987456300488e-75	2.79880272433467e-72	108.494	117.317	96.088	26.957	52.516	24.191	19.436	70.140	76.325	49.842	45.006	58.517	113.652	90.595	81.638	42.385	106.495	99.893	17.568	97.350	38.938	12.284	0.409	0.036	0.082	0.138	0.315
Pdensi_DN15026_c0_g1d395048	FC_3_3	Needles	162.06066520213	2047.4652630034	1104.76296410276	-3.66037996092696	0.1999732091998	-18.3043517457869	7.63958045067913e-75	3.20563688565038e-72	9.846	7.278	8.282	6.500	6.112	7.708	5.129	4.750	6.685	4.242	4.585	5.649	7.590	6.959	7.115	5.581	4.511	9.583	4.064	7.496	11.853	7.112	6.940	4.945	40.129	64.067	60.304
Pdensi_DN15683_c0_g1	FC_3_3	Needles	13.4359979313409	3141.74352866247	1577.58976329691	-7.87320440582947	0.430745224090631	-18.2781002910735	1.23658756894523e-74	5.15011037669367e-72	2.168	1.775	0.894	0.896	1.143	0.786	0.200	0.380	0.214	0.364	0.579	0.239	2.604	1.895	1.548	1.929	0.710	0.600	0.712	0.703	0.551	0.605	0.360	0.037	94.536	73.770	74.647
Pdensi_DN18537_c1_g1d354792	FC_3_3	Needles	938.084667230973	45.5153117323759	491.799989481674	4.39055203383558	0.240364837480504	18.2661993320537	1.53796360050523e-74	6.35782760125895e-72	9.302	14.113	11.508	16.611	13.784	12.384	24.479	18.367	31.806	27.833	27.219	28.450	6.426	12.201	7.556	9.018	8.867	9.198	10.491	9.406	12.976	2.605	0.513	0.307	1.131	1.235	1.229
Pdensi_DN6197_c0_g1d449923	FC_3_3	Needles	1444.55568206141	35.8583786168913	740.207030339153	5.2843183742954	0.289512919608196	18.2524440755417	1.97856084214436e-74	8.11908260870532e-72	16.573	32.955	23.557	73.031	56.345	38.799	46.761	48.758	58.894	46.241	42.613	39.336	18.351	42.640	26.247	27.708	13.191	9.041	6.683	2.441	7.721	2.523	0.911	0.539	0.570	1.257	1.071
Pdensi_DN21267_c0_g2	FC_3_3	Needles	1504.99536400916	9.97017166148845	757.482767835326	7.26548128790637	0.398476586350614	18.2331447738151	2.81649886543382e-74	1.14732239913964e-71	4.447	23.900	29.283	51.746	59.078	37.450	39.894	65.217	58.083	45.112	49.183	39.105	8.455	33.639	13.025	36.410	19.329	10.117	8.661	2.803	2.864	72.663	0.850	0.630	0.250	0.335	0.204
Pdensi_DN26579_c0_g1d194213	FC_3_3	Needles	69.6958308454844	1094.8095313475	582.252681096491	-3.97403693817116	0.218206041498745	-18.2123139711236	4.12153223220649e-74	1.66677152764478e-71	1.659	0.299	0.138	1.052	1.510	5.133	1.076	0.870	1.475	1.956	2.272	1.956	1.078	3.672	3.238	0.991	0.597	1.353	1.378	2.084	0.397	4.634	0.846	15.295	25.021	33.706	28.343
Pdensi_DN15756_c1_g3	FC_3_3	Needles	908.325671219989	15250.4007106072	8079.36319091357	-4.06972113612647	0.223641426349961	-18.1975280812153	5.39897065707195e-74	2.16766729805663e-71	38.158	44.364	31.216	28.787	28.090	26.609	27.091	24.592	32.831	29.902	24.799	26.014	28.907	26.827	22.874	23.558	24.639	16.728	16.544	15.612	18.894	10.331	5.563	6.439	274.442	465.560	490.612
Pdensi_DN17006_c0_g2	FC_3_3	Needles	39.7480531486817	2950.66228178649	1495.20516746759	-6.21275113213277	0.341461761115246	-18.194573564669	5.698085575968e-74	2.27141971302587e-71	1.513	1.989	1.840	1.933	2.338	1.926	0.868	1.232	1.603	1.248	0.792	1.549	2.145	3.038	2.444	2.031	1.408	1.900	0.891	2.740	2.232	2.846	0.833	0.484	56.260	74.545	105.637
Pdensi_DN17902_c0_g1d402633	FC_3_3	Needles	68.3016792887471	5527.61489027098	2797.95828477986	-6.33991108820971	0.348936774104568	-18.1692259420894	9.04655471702095e-74	3.5806391889894e-71	5.373	5.062	4.545	5.355	3.657	3.311	2.181	2.335	1.979	2.255	2.398	1.368	4.333	4.533	3.392	5.070	3.658	3.569	3.412	4.254	3.329	9.982	9.319	14.480	92.256	171.572	184.161
Pdensi_DN9899_c0_g1d386101	FC_3_3	Needles	1926.5678967121	82.9222543742144	1004.74507554316	4.55387560425001	0.250646515134846	18.1685175307547	9.16410097612685e-74	3.60162075546259e-71	54.413	65.072	49.903	99.769	100.910	27.534	76.224	73.709	83.865	62.858	57.855	50.068	39.667	39.873	11.559	27.835	22.297	19.056	7.953	10.972	14.776	1.459	3.927	0.807	2.064	2.336	2.117
Pdensi_DN18186_c0_g2d353085	FC_3_3	Needles	58.6205852967399	1964.04342304729	1011.33200417202	-5.06473321033392	0.279338757894103	-18.1311510386752	1.80931947657473e-73	7.0611539404673e-71	4.166	3.824	3.199	3.781	2.450	1.536	1.646	2.121	2.995	1.955	1.604	1.659	3.517	3.634	1.888	4.283	5.761	6.353	2.574	3.202	2.435	1.261	0.000	0.369	54.640	48.719	49.734
Pdensi_DN23707_c0_g1d130847	FC_3_3	Needles	12.5311598449218	1000.91574282752	506.72345133622	-6.31887012477647	0.349352793417317	-18.0873610969766	4.00826160957954e-73	1.5534240549126e-70	3.217	2.104	2.878	0.707	0.283	0.936	0.355	0.284	0.236	0.303	0.394	0.410	1.805	1.006	1.205	4.347	1.747	3.784	16.058	2.425	11.523	2.783	0.143	0.087	25.147	23.750	29.737
Pdensi_DN36795_c0_g1d376592	FC_3_3	Needles	2557.36365001664	21.6208256155989	1289.49223781612	6.99270606688341	0.386881422732211	18.0745459875017	5.05699040322768e-73	1.94634841671262e-70	32.043	45.482	39.779	133.210	124.331	46.918	103.478	85.780	113.704	85.454	72.810	68.556	32.790	44.967	10.390	15.477	10.793	9.789	5.092	2.136	7.256	0.425	0.142	0.091	0.737	0.369	0.543
Pdensi_DN38313_c0_g1	FC_3_3	Needles	2602.04766219085	66.7981450140729	1334.42290360246	5.32396649837559	0.29466681193962	18.0677507023306	5.71985749616309e-73	2.18639593935527e-70	52.125	59.452	60.861	89.394	86.671	50.743	83.340	66.155	75.628	82.975	79.673	68.021	43.634	34.968	15.461	14.962	8.024	12.433	3.023	5.121	8.823	0.000	0.000	0.000	2.000	1.533	1.655
Pdensi_DN79500_c0_g1	FC_3_3	Needles	11748.8834900782	2.35896871011852	5875.62122939415	11.9915482646819	0.664265927798634	18.0523307953213	7.56306625574653e-73	2.8712898068075e-70	338.859	355.763	357.742	401.984	459.618	285.718	388.905	424.662	529.511	286.853	413.636	344.493	225.691	315.240	196.994	554.908	365.037	271.641	212.532	91.976	212.692	1.619	0.216	0.356	0.000	0.199	0.000
Pdensi_DN14864_c0_g1d108554	FC_3_3	Needles	15178.6751591264	26.0033252341976	7602.33924218031	9.27750970809451	0.513994734512597	18.0498146870941	7.91558574924973e-73	2.98481763171709e-70	56.550	549.531	237.086	587.646	586.429	406.291	616.227	446.902	394.060	426.984	602.163	309.478	159.932	539.662	299.489	247.910	86.584	19.959	12.201	5.449	4.693	73.831	11.262	3.349	1.034	0.478	0.430
Pdensi_DN22435_c1_g4	FC_3_3	Needles	2364.29472039221	311053.59486253	156708.944791461	-7.03964978883308	0.392940411749389	-17.915311274532	8.95667281410394e-72	3.35472480811753e-69	357.454	298.215	202.700	315.102	239.708	182.183	103.346	94.613	98.117	52.998	106.090	49.584	362.455	288.840	288.829	301.301	242.413	220.275	217.161	310.047	306.878	179.779	30.071	4.746	6230.633	7888.798	10738.231
Pdensi_DN17090_c0_g2	FC_3_3	Needles	82.5672124720102	4133.26526151421	2107.91623699311	-5.64552764426904	0.315350523547812	-17.9023886840419	1.1297084678693e-71	4.20311801165667e-69	9.262	4.706	5.047	6.153	2.463	4.817	4.184	1.539	2.341	2.537	1.877	2.962	6.913	4.947	4.542	5.157	1.612	2.379	2.202	1.785	2.759	3.850	4.481	0.736	68.555	157.694	110.417
Pdensi_GG_104354_c0_g1	FC_3_3	Needles	5.25740368439268	3674.33403517553	1839.79571942996	-9.43874759444752	0.528076065560963	-17.8738409293763	1.88553425172263e-71	6.96873480265804e-69	0.027	0.000	0.053	0.101	0.097	0.173	0.147	0.167	0.564	0.094	0.068	0.318	0.060	0.000	0.000	0.073	0.148	0.067	0.336	0.031	0.384	0.161	15.481	9.004	59.369	110.941	127.750
Pdensi_DN21142_c0_g1d495134	FC_3_3	Needles	1927.89728857502	50191.2577977348	26059.5775431549	-4.70242878462968	0.263354405885471	-17.8558956278661	2.6007502344248e-71	9.5488598080776e-69	97.857	84.606	66.934	97.595	89.032	70.700	61.119	64.256	76.466	51.756	67.206	52.140	81.536	87.492	64.129	70.418	60.057	61.659	63.715	88.302	111.716	74.259	47.739	48.400	887.036	1429.872	1731.713
Pdensi_DN21300_c0_g1d221097	FC_3_3	Needles	1436.31720790124	93.5202331764132	764.918720538825	3.94033281648462	0.220986579239812	17.8306430645665	4.08693268240112e-71	1.49074208587871e-68	26.972	36.540	29.548	51.733	61.650	54.245	48.910	48.040	53.836	42.919	44.964	39.638	28.025	45.049	36.894	28.054	23.077	19.809	18.119	16.568	21.054	27.502	19.943	21.159	2.053	2.600	2.752
Pdensi_DN7575_c0_g1d169807	FC_3_3	Needles	6486.62769340836	322.156207197742	3404.39195030305	4.3331257644759	0.243413121488323	17.8015290958083	6.87654061920623e-71	2.49198687582247e-68	44.147	55.908	101.787	78.479	96.705	114.029	186.527	199.303	211.544	211.442	195.880	167.524	64.479	119.372	73.508	197.272	168.288	152.579	266.080	91.193	117.275	45.834	73.105	111.420	7.394	7.764	10.331
Pdensi_DN10519_c0_g1d386904	FC_3_3	Needles	204.501689282191	3067.06326108998	1635.78247518609	-3.90776917289144	0.220313667917606	-17.7372979617084	2.16078668846706e-70	7.77994732322387e-68	10.853	9.710	9.258	15.543	10.316	9.458	6.468	6.066	8.047	6.269	5.592	6.366	11.016	9.478	7.927	8.353	7.384	7.401	7.621	7.990	7.364	7.798	0.654	0.300	55.356	94.464	97.712
Pdensi_DN23680_c3_g1	FC_3_3	Needles	2.88679712260359	3119.91652575205	1561.40166143733	-10.0619119128486	0.567548829133919	-17.7287158326149	2.5171825761826e-70	9.00505930843579e-68	0.056	0.030	0.000	0.065	0.000	0.000	0.067	0.014	0.097	0.063	0.018	0.165	0.103	0.209	0.364	0.050	0.046	0.035	0.064	0.178	0.204	0.062	0.051	0.166	63.381	119.069	68.767
Pdensi_DN42563_c0_g1d93719	FC_3_3	Needles	541.945506960551	5129.40378890404	2835.67464793229	-3.24292749574281	0.18294659236342	-17.7260885477484	2.63758166785745e-70	9.37567883565533e-68	11.968	18.544	16.701	29.995	30.607	27.971	13.281	23.357	21.243	16.241	17.495	14.341	14.458	23.780	17.544	16.959	22.546	19.821	37.503	23.381	91.545	7.938	3.616	1.908	111.473	146.815	150.367
Pdensi_DN16288_c1_g1d469760	FC_3_3	Needles	14.7076085011013	2087.71652033921	1051.21206442015	-7.15074142098153	0.403624691359753	-17.7163131345898	3.13817897191573e-70	1.10845248142198e-67	0.313	1.884	0.203	0.325	0.196	0.672	0.443	0.394	0.151	0.551	0.445	0.286	0.643	1.074	0.364	0.149	0.037	0.129	0.678	0.252	0.252	0.278	0.048	0.189	53.869	70.383	40.536
Pdensi_DN19298_c2_g1	FC_3_3	Needles	2323.08614337284	12.5019683369533	1167.7940558549	7.73300202487307	0.437253176163418	17.6854107561313	5.43237413307434e-70	1.90672915483404e-67	1.441	11.084	14.111	5.308	12.965	33.823	39.145	68.876	139.607	59.243	67.220	81.212	6.486	17.811	17.512	20.826	41.589	20.392	7.386	4.761	14.160	8.044	3.777	6.427	0.504	0.182	0.260
Pdensi_DN20491_c0_g1d490961	FC_3_3	Needles	351.312026097093	12512.1464172058	6431.72922165143	-5.1546902784363	0.291924780067191	-17.6575975401947	8.89457557023672e-70	3.10242795889857e-67	47.877	23.902	18.179	29.176	19.667	15.412	13.912	10.343	11.357	11.177	12.379	7.463	36.796	23.164	17.409	26.317	10.430	10.111	9.086	13.613	9.969	8.306	1.584	2.506	281.352	319.965	391.139
Pdensi_DN15641_c0_g2d54531	FC_3_3	Needles	237.154982862274	5340.77494999181	2788.96496642704	-4.49384467859638	0.254511017160958	-17.6567785894878	9.02454474160634e-70	3.12820989403458e-67	12.304	7.278	5.838	11.726	8.364	7.002	6.340	6.460	7.441	5.856	8.163	7.111	10.367	8.487	6.680	8.314	3.841	4.243	4.626	10.132	6.408	14.007	3.978	6.633	98.567	150.983	180.155
Pdensi_DN14421_c0_g1d107956	FC_3_3	Needles	339.703722245211	3314.82215873665	1827.26294049093	-3.28785585631903	0.186224450696143	-17.6553392641427	9.2575726113714e-70	3.1891766191075e-67	13.928	13.202	11.317	13.170	11.808	15.591	10.505	9.645	13.062	10.055	10.127	10.023	14.362	12.689	12.596	12.575	10.160	8.028	20.786	12.026	23.831	15.510	9.916	13.805	63.120	103.673	99.994
Pdensi_DN24858_c1_g1	FC_3_3	Needles	1491.66599703841	68.1079273858769	779.886962212143	4.41686763642928	0.250800518806173	17.6110785474203	2.0254855207355e-69	6.93486478166912e-67	15.802	19.852	12.637	38.234	57.718	44.638	42.328	39.629	53.095	42.386	41.782	48.921	31.041	61.529	41.401	29.066	55.197	44.319	45.780	71.239	46.269	121.376	78.972	39.570	1.135	2.054	2.333
Pdensi_DN21342_c0_g3	FC_3_3	Needles	77.0767689053202	1656.08316396933	866.579966437323	-4.42558021819056	0.251594434506053	-17.5901355961198	2.93175268545207e-69	9.97653987010422e-67	1.907	2.620	2.530	2.259	3.397	4.072	1.450	2.095	2.550	1.676	2.590	2.625	2.293	2.874	3.275	2.091	1.868	1.916	2.303	3.629	5.867	3.661	1.436	1.355	37.327	45.219	48.978
Pdensi_DN21997_c1_g3	FC_3_3	Needles	1275.90132461694	8.05287095145125	641.977097784196	7.33625561156739	0.41787104892607	17.5562667727798	5.32652519684437e-69	1.80159223142722e-66	2.967	9.427	11.107	45.098	109.689	130.986	45.936	41.499	53.835	42.945	31.800	38.792	51.854	84.160	78.317	22.194	16.179	8.718	7.491	79.638	12.977	183.274	137.168	139.552	0.189	0.229	0.200
Pdensi_GG_53153_c0_g1	FC_3_3	Needles	140.492316181004	4104.79144407748	2122.64188012924	-4.86977024902163	0.277429711757584	-17.5531676768521	5.62532237086354e-69	1.89119271610333e-66	2.677	3.486	3.164	13.496	8.925	6.593	7.552	5.160	4.670	4.611	4.362	3.477	2.873	5.584	2.961	4.512	3.819	2.351	4.254	2.719	4.552	3.861	3.487	4.032	70.831	140.474	121.502
Pdensi_GG_3088_c0_g1	FC_3_3	Needles	21.0988991520928	4286.69622553903	2153.89756234556	-7.66673807816021	0.437022699853171	-17.5431117896989	6.71477117498621e-69	2.24393981876425e-66	1.199	1.287	0.373	0.425	0.321	1.301	0.467	0.574	0.521	0.542	0.721	0.614	1.486	0.738	0.925	1.198	0.929	0.562	9.401	1.618	2.758	1.124	0.175	3.855	149.773	90.930	85.164
Pdensi_DN12676_c0_g2	FC_3_3	Needles	1255.57560089917	83.5142080992095	669.54490449919	3.89117508214663	0.221968171695685	17.5303290215922	8.40815301676821e-69	2.79310835452262e-66	16.471	23.594	28.008	34.270	33.882	27.306	38.009	35.274	41.305	39.684	34.692	37.310	14.021	23.121	15.578	35.693	17.483	19.329	11.956	8.161	13.426	7.900	5.673	4.130	1.619	2.599	2.481
Pdensi_DN24641_c0_g1d226087	FC_3_3	Needles	6327.05568838759	229.30423141769	3278.17995990264	4.79678398413501	0.274019359269311	17.5052740686859	1.30596928979796e-68	4.31263515532808e-66	30.298	131.125	99.363	128.049	135.814	82.834	158.527	165.615	144.399	218.102	185.924	156.018	51.852	115.162	64.893	72.254	53.001	51.759	28.909	52.248	64.798	47.200	69.903	76.266	6.254	6.312	5.345
Pdensi_DN12062_c0_g2	FC_3_3	Needles	13.4206388436706	1535.01722291719	774.21893088043	-6.8434540967638	0.391375735424005	-17.4856371444433	1.84341095790242e-68	6.05159286697756e-66	1.073	0.725	0.832	1.377	1.617	1.727	1.197	0.426	0.342	0.360	0.555	0.261	1.155	0.960	1.767	0.532	1.251	0.314	0.252	0.545	0.252	0.198	0.018	0.030	26.317	49.771	48.231
Pdensi_DN16823_c0_g1d56343	FC_3_3	Needles	2117.97818041778	53.6493688921448	1085.81377465496	5.28081975575905	0.302240866639263	17.4722227820433	2.33228588489614e-68	7.6117082259815e-66	41.658	51.866	46.004	94.672	85.968	37.598	79.468	72.107	77.147	67.884	64.173	55.722	27.280	35.870	16.249	28.094	22.528	20.487	10.529	5.639	16.305	1.331	1.182	1.204	0.971	1.348	1.956
Pdensi_DN2504_c0_g1d447251	FC_3_3	Needles	10.1293322475477	2165.31427751357	1087.72180488056	-7.74020334823435	0.443368246964268	-17.4577304559615	3.00651448455194e-68	9.75509071824854e-66	0.000	0.000	0.184	0.583	0.445	1.506	1.225	0.385	0.326	0.433	0.233	0.217	0.205	0.531	1.030	0.000	0.100	0.227	0.410	0.321	0.263	5.459	28.554	23.927	48.130	45.059	78.154
Pdensi_DN9466_c0_g1d385560	FC_3_3	Needles	1034.42883200392	32.6433294442009	533.536080724061	5.01724722448519	0.287478825734277	17.4525800697501	3.2902889191531e-68	1.06141297109882e-65	12.615	26.362	12.417	62.854	71.337	52.476	66.949	26.792	31.141	28.990	33.771	29.122	44.172	63.871	35.691	26.781	13.312	8.530	23.249	12.533	16.008	1.083	77.368	20.246	0.842	0.937	0.785
Pdensi_DN39702_c2_g1	FC_3_3	Needles	9.08209489849292	865.229334812247	437.15571485537	-6.57776961563036	0.37710629269881	-17.4427468938683	3.90829516616692e-68	1.25352952088186e-65	0.645	0.184	0.080	0.303	0.193	4.375	0.117	0.123	0.439	0.188	0.339	0.286	0.340	2.579	1.710	0.122	0.178	0.067	0.092	0.842	0.192	0.042	0.000	0.790	17.007	29.194	23.436
Pdensi_DN12373_c0_g1d521241	FC_3_3	Needles	516.402069481575	5615.41264168217	3065.90735558187	-3.44312169210376	0.198110918699409	-17.3797674288107	1.17428743187093e-67	3.74483617130589e-65	22.285	25.293	20.708	26.314	24.642	25.590	17.850	15.676	20.747	14.785	17.501	13.476	20.982	26.242	20.670	19.435	21.973	20.089	41.707	21.124	49.213	16.895	10.698	8.037	123.968	159.480	163.371
Pdensi_DN23765_c0_g2d549920	FC_3_3	Needles	797.016755860462	98243.2138816599	49520.1153187602	-6.94568315914753	0.399708545284924	-17.3768693241133	1.23514872484297e-67	3.91654432022935e-65	78.071	36.806	42.666	56.451	32.649	31.618	11.802	23.802	29.997	12.914	34.147	23.914	84.319	37.548	48.585	88.343	51.587	51.139	140.271	89.247	288.611	88.856	0.818	0.957	1874.075	2629.188	3378.273
Pdensi_DN20246_c0_g2	FC_3_3	Needles	0.531549648484767	148367.911365354	74184.2214575012	-18.0871703629315	1.04170653178618	-17.3630190567376	1.57233524086589e-67	4.9575641312002e-65	5.621	0.465	1.951	5.900	0.415	0.247	0.204	0.045	0.017	0.050	0.000	0.000	14.089	0.281	3.166	9.851	6.787	4.450	2.243	42.879	5.506	5.828	0.071	0.353	2938.826	4568.848	4400.371
Pdensi_GG_90224_c0_g1	FC_3_3	Needles	8.5370211318304	4976.02580264608	2492.28141188896	-9.18817008376495	0.529221376293103	-17.3616760307811	1.60955357852786e-67	5.04640259047657e-65	1.261	1.139	1.476	0.266	0.256	2.055	0.466	0.221	0.000	0.248	0.265	0.248	0.467	0.000	0.000	4.894	7.674	2.820	3.718	7.547	3.021	0.320	0.000	0.845	63.142	241.436	108.261
Pdensi_DN7133_c0_g1d207470	FC_3_3	Needles	199.319748926902	2565.75214027028	1382.53594459859	-3.68696717913113	0.21255061344629	-17.3463022258592	2.10356560149638e-67	6.55842397141396e-65	5.448	4.707	5.407	7.424	7.039	11.057	5.693	5.790	6.743	5.882	5.759	6.091	7.122	8.143	10.989	4.323	3.476	3.529	4.309	4.817	5.549	40.645	45.267	60.104	51.997	67.540	85.524
Pdensi_DN14545_c0_g1d179910	FC_3_3	Needles	2335.64015167054	56163.0502781909	29249.3452149307	-4.58777332556274	0.264751128435934	-17.3286261428454	2.86081092329815e-67	8.86978533374572e-65	141.939	155.541	81.943	168.585	113.997	97.608	109.016	77.969	78.972	64.477	86.774	55.377	106.918	114.623	81.208	96.751	74.313	64.971	82.367	65.455	89.990	37.636	3.108	0.251	1298.873	1447.384	1700.246
Pdensi_DN15588_c0_g1d9544	FC_3_3	Needles	2206.08247486594	160.030379163774	1183.05642701486	3.76609040305181	0.217494608231704	17.3157874288069	3.5759693803097e-67	1.10258397334985e-64	16.997	43.904	36.269	47.565	57.603	60.118	47.272	50.964	64.722	63.751	65.143	67.545	30.439	55.586	40.550	28.807	37.531	27.784	47.919	32.083	35.125	72.375	69.774	86.680	2.891	5.614	4.475
Pdensi_DN21084_c0_g1d415604	FC_3_3	Needles	110.512841142584	10087.3924310435	5098.95263609303	-6.51216910443072	0.376380544353986	-17.302087480659	4.53649250910832e-67	1.39105809861713e-64	3.223	3.492	1.797	4.967	6.101	4.249	6.398	3.007	2.992	2.116	3.601	4.206	2.370	3.304	0.792	0.642	0.000	1.306	0.000	1.655	1.030	2.712	6.954	40.698	224.740	394.796	188.456
Pdensi_DN18364_c0_g1d58897	FC_3_3	Needles	166.827755021342	2418.30225514672	1292.56500508403	-3.85923499148581	0.223476185083837	-17.2691107557524	8.03712780984541e-67	2.45101655088444e-64	5.756	7.671	7.096	7.411	6.309	4.049	4.557	4.880	5.197	4.907	5.254	4.639	6.309	6.174	3.840	9.279	8.484	8.047	8.602	4.076	6.837	6.356	1.136	0.353	44.709	79.312	71.092
Pdensi_GG_1338_c1_g1	FC_3_3	Needles	14.062034609958	761.942423218935	388.002228914446	-5.75821461599534	0.333999139784357	-17.2402079230296	1.3255921001971e-66	4.02057847433694e-64	0.656	2.401	0.700	2.037	2.241	6.378	1.217	0.982	1.048	0.482	0.276	0.489	2.100	1.978	4.284	0.967	0.482	0.548	0.525	2.819	1.006	5.679	6.608	17.514	15.331	23.155	22.603
Pdensi_GG_105388_c1_g1	FC_3_3	Needles	7.86490719020247	7375.06053908723	3691.46272313872	-9.88220534009471	0.573496378395907	-17.231504351842	1.54091185325302e-66	4.64838965980242e-64	1.083	0.334	0.264	0.776	0.499	0.997	0.285	0.106	0.108	0.138	0.468	0.080	1.248	0.773	1.395	0.335	0.345	0.400	0.441	0.789	0.372	0.667	0.341	1.628	144.111	203.832	243.201
Pdensi_DN11282_c0_g1d174432	FC_3_3	Needles	4976.42050791272	206.914739530784	2591.66762372175	4.59430836388805	0.266923061495394	17.2121072572342	2.15447309538913e-66	6.46434594126217e-64	135.593	142.975	140.951	181.651	108.802	181.095	151.078	113.892	188.646	130.914	151.391	161.559	94.726	152.676	95.180	166.110	174.067	161.597	164.338	32.362	84.411	0.320	9.234	0.322	5.198	7.135	4.073
Pdensi_DN18226_c0_g1d353366	FC_3_3	Needles	42871.7591004108	3.09678506509646	21437.427942738	13.6797281782344	0.795574311402685	17.1947836703218	2.90540229387562e-66	8.67083910249253e-64	340.757	505.070	171.328	351.631	604.096	209.855	809.651	1535.115	1031.451	978.498	2005.681	790.816	338.503	488.540	212.579	465.074	1419.240	590.339	1522.507	1212.003	855.331	294.759	940.452	99.901	0.052	0.214	0.000
Pdensi_DN9428_c0_g1d171961	FC_3_3	Needles	13.4234795336522	3081.08540830762	1547.25444392063	-7.84647138628756	0.456829326853131	-17.1759362305787	4.02112337810462e-66	1.19367475258119e-63	0.223	0.157	0.518	0.393	0.214	1.443	0.147	0.287	0.253	0.158	0.637	0.380	0.632	0.442	0.532	1.001	1.217	0.994	1.763	1.569	2.553	2.205	0.020	0.321	60.575	84.272	101.984
Pdensi_DN15888_c0_g3	FC_3_3	Needles	360.102137761325	10635.3822255487	5497.74218165503	-4.88465385579442	0.285154853733168	-17.1298289047018	8.89158133417143e-66	2.62550989998645e-63	25.590	12.515	11.996	13.812	11.780	13.275	9.648	10.500	12.985	10.235	11.953	9.784	20.002	13.693	14.735	11.288	7.099	8.681	9.899	10.634	12.998	27.092	9.811	12.793	193.509	266.438	394.639
Pdensi_DN18473_c0_g1d217202	FC_3_3	Needles	1709.31536497914	34.5926517715579	871.95400837535	5.6301494812777	0.328994370016773	17.113209204737	1.18298216244257e-65	3.47472992218922e-63	5.065	32.781	28.970	51.491	60.020	42.569	58.000	73.246	62.620	46.749	62.542	42.055	9.746	36.431	22.849	32.320	19.332	15.357	68.746	8.734	10.021	162.665	0.884	1.269	0.782	1.096	0.863
Pdensi_DN26597_c0_g2	FC_3_3	Needles	16.6593575478161	2125.32979215353	1070.99457485067	-6.99908351256698	0.409016829589584	-17.111969499128	1.20843367454118e-65	3.53090400569602e-63	1.518	1.743	0.411	0.294	0.214	0.800	0.184	0.462	0.263	0.274	0.774	0.424	0.646	0.760	0.482	0.241	0.744	1.008	3.016	0.829	31.509	0.969	0.000	0.000	51.710	54.891	61.005
Pdensi_DN41510_c0_g1d573783	FC_3_3	Needles	16.8590203619033	827.317567143485	422.088293752694	-5.6183742967535	0.328345641293271	-17.1111584567535	1.2253791663355e-65	3.55576561813886e-63	0.299	0.092	0.042	0.268	0.359	0.138	0.327	0.648	0.785	0.399	0.645	0.454	0.568	0.245	0.000	0.346	0.094	0.180	0.289	0.050	0.305	0.000	0.261	0.000	20.537	23.840	20.907
Pdensi_DN30757_c0_g1	FC_3_3	Needles	1149.16913567348	8.64261312898088	578.905874401231	7.05981437643525	0.412594392321891	17.1107860596599	1.23323896530155e-65	3.55576561813886e-63	36.820	36.552	27.538	66.414	43.379	33.905	57.855	34.963	41.274	36.492	35.514	29.835	22.558	28.153	18.332	36.020	17.550	14.166	13.422	1.750	9.272	2.302	0.048	0.053	0.185	0.294	0.211
Pdensi_DN15442_c2_g3	FC_3_3	Needles	45.0077999884378	1849.85235416058	947.43007707451	-5.36222810764799	0.313385355118524	-17.110653130616	1.23605671215406e-65	3.55576561813886e-63	1.070	0.940	0.112	1.040	0.340	5.072	0.717	0.470	2.756	1.165	1.321	1.515	0.684	1.426	2.857	0.111	0.217	0.536	0.586	1.009	0.970	2.778	0.554	12.300	31.722	50.396	67.228
Pdensi_DN12216_c0_g1	FC_3_3	Needles	2524.71102234823	10.1502674562566	1267.43064490224	7.92906087948654	0.463913963671835	17.0916624641534	1.7122214961172e-65	4.90029011565686e-63	38.378	144.881	70.451	88.423	105.142	130.774	128.838	69.846	88.475	63.809	102.850	56.441	44.745	119.766	61.071	81.394	83.066	51.127	78.237	33.080	54.709	2.722	0.221	0.053	0.178	0.349	0.284
Pdensi_DN3996_c0_g1d45136	FC_3_3	Needles	117.05472148569	8314.77881628035	4215.91676888302	-6.15117087053618	0.36005213628194	-17.0841115791061	1.94888853431917e-65	5.54916180220837e-63	2.393	2.582	2.318	5.351	6.517	1.188	1.964	5.707	3.617	2.727	5.011	2.584	2.969	4.334	1.073	10.890	18.054	12.353	8.274	18.286	9.200	3.836	0.084	0.000	194.444	197.031	265.376
Pdensi_DN36567_c0_g4	FC_3_3	Needles	1209.14853807377	9.25455456214493	609.201546317957	7.01754023746335	0.411334522010103	17.060421292067	2.92438559307642e-65	8.2844726486502e-63	2.518	7.665	9.311	40.805	103.578	104.769	43.307	38.221	51.687	41.545	28.618	37.506	49.837	85.863	64.823	36.506	31.321	17.367	18.652	149.573	15.046	166.060	153.506	107.480	0.188	0.299	0.243
Pdensi_DN19659_c1_g2d359623	FC_3_3	Needles	27.0289249639842	4607.03528934513	2317.03210715455	-7.41462260579622	0.43463637479818	-17.0593697070088	2.97750457999283e-65	8.39235230304242e-63	1.907	0.903	1.393	1.400	1.145	2.179	0.925	0.712	1.808	0.488	1.087	0.842	2.191	0.908	3.460	0.938	0.746	2.514	4.051	3.452	6.084	4.658	0.000	0.279	90.171	94.418	182.884
Pdensi_DN15238_c0_g1d344146	FC_3_3	Needles	794.129628044967	4213.11827402277	2503.62395103387	-2.40698036154072	0.141249331315637	-17.0406496025249	4.10150528249231e-65	1.15023521007704e-62	48.488	42.194	33.315	37.485	40.254	51.489	21.298	26.309	30.508	21.530	24.680	24.521	37.278	44.311	40.571	28.374	25.361	23.817	20.040	29.633	30.001	26.763	49.791	49.674	99.077	123.454	111.432
Pdensi_DN12949_c0_g1d106124	FC_3_3	Needles	5643.7736328666	132459.867029946	69051.8203314061	-4.55277403410879	0.267413299221963	-17.0252341501154	5.33785270407476e-65	1.48947441854502e-62	250.028	346.649	253.190	310.148	275.153	267.955	176.091	178.861	221.395	129.309	209.528	162.964	245.316	304.002	247.253	260.049	257.644	273.646	253.323	303.066	338.438	105.916	34.703	3.606	2711.310	3484.575	4381.917
Pdensi_DN1082_c0_g1d259095	FC_3_3	Needles	1587.39849462464	5.64822646393211	796.523360544286	8.06600995258386	0.474154563428358	17.0113515185067	6.76588014637656e-65	1.87855840402479e-62	23.588	25.380	23.829	37.327	33.174	21.052	33.080	49.516	46.816	46.469	52.531	41.765	23.479	42.945	18.107	39.205	44.876	48.163	28.060	35.489	44.391	18.514	1.218	1.971	0.110	0.265	0.113
Pdensi_DN11054_c0_g2	FC_3_3	Needles	20504.9392318109	17.2630270023273	10261.1011294066	10.2160733572013	0.600849071006023	17.002728056309	7.83856299662945e-65	2.16561645403909e-62	71.733	119.031	90.321	420.197	239.670	165.498	762.435	324.877	543.864	1107.186	312.554	383.622	192.535	108.836	114.721	98.262	86.910	95.961	102.484	91.127	78.415	190.184	216.998	40.335	0.399	0.624	0.359
Pdensi_GG_100768_c0_g1	FC_3_3	Needles	788.861032746507	31.379814146333	410.12042344642	4.61845569861013	0.271695842141246	16.9986248674691	8.40689518702349e-65	2.31119215072614e-62	6.706	9.369	4.718	8.401	23.600	18.458	16.198	18.491	24.633	21.633	24.091	24.554	6.995	17.621	12.416	3.074	6.374	4.619	7.824	10.285	8.893	6.789	38.587	70.718	0.602	0.986	0.948
Pdensi_DN15384_c2_g1	FC_3_3	Needles	4356.63914786806	410.151417842551	2383.3952828553	3.41727778717038	0.201176817378275	16.9864392513221	1.03483690806541e-64	2.83098912575071e-62	39.031	89.371	76.786	73.899	130.435	121.594	103.348	117.206	125.095	121.749	139.950	125.542	80.591	112.622	129.242	62.426	64.647	60.343	76.332	76.665	93.161	83.102	78.643	61.050	10.746	11.316	10.156
Pdensi_GG_64530_c0_g1	FC_3_3	Needles	24031.2307843443	1.63352924908959	12016.4321567967	13.9597524191057	0.822512487395671	16.9720856923481	1.32153808701028e-64	3.59767792974974e-62	179.782	339.248	199.240	197.420	388.144	243.471	482.693	539.678	706.986	473.973	992.656	668.251	300.865	369.113	237.616	228.524	326.981	165.877	168.615	138.649	104.537	22.162	47.901	4.716	0.071	0.051	0.037
Pdensi_GG_17837_c0_g1	FC_3_3	Needles	14613.7871296181	92.7826014585211	7353.28486553829	7.29536847954592	0.430000975110486	16.9659347346164	1.46745843262836e-64	3.97553010719047e-62	187.605	299.408	303.822	285.798	267.378	192.079	299.418	412.159	464.543	352.590	545.398	399.420	213.801	384.731	169.744	239.683	161.437	116.360	14.776	21.218	30.180	0.746	0.203	0.380	1.935	4.164	1.417
Pdensi_DN21721_c0_g1	FC_3_3	Needles	12096.0047680649	43.7711291899123	6069.8879486274	8.17091343316728	0.481679708110105	16.9633748227142	1.53282100931543e-64	4.1325446805737e-62	331.728	753.807	534.065	229.700	323.540	181.626	288.835	280.342	327.676	426.328	282.779	367.270	496.235	559.085	394.666	458.174	527.021	372.252	174.267	154.916	247.023	31.028	140.092	32.684	1.714	0.950	0.588
Pdensi_DN21963_c1_g6	FC_3_3	Needles	30.3327499577959	6177.71387724751	3104.02331360265	-7.67167221938252	0.452849892515376	-16.940872342422	2.24766745949046e-64	6.03066469130978e-62	1.760	1.770	1.242	2.536	3.606	5.006	1.066	1.601	0.906	0.608	1.332	0.740	3.729	3.666	5.441	2.178	1.999	3.120	4.894	6.825	6.418	9.743	1.408	0.563	170.792	107.032	201.636
Pdensi_DN13038_c0_g3	FC_3_3	Needles	7102.99095793394	151.614709307952	3627.30283362095	5.53433146972706	0.326888405576493	16.9303388413757	2.68828091254077e-64	7.17835316588876e-62	68.224	256.642	158.759	254.891	485.896	132.995	276.446	516.459	361.203	222.764	217.952	189.302	122.264	266.474	101.692	119.760	197.396	122.038	63.813	148.154	123.545	86.105	90.098	22.356	2.306	6.334	3.793
Pdensi_DN14892_c0_g1d108486	FC_3_3	Needles	51.6997564382417	1986.68616721816	1019.1929618282	-5.26547121801346	0.31150934790855	-16.9030921651804	4.26919704996939e-64	1.13454928078425e-61	3.911	3.162	3.216	4.520	4.698	2.357	1.741	1.908	2.668	1.265	1.627	1.733	3.719	2.960	2.845	3.524	2.302	3.462	1.944	3.835	2.705	3.323	0.253	0.140	32.740	58.589	69.590
Pdensi_DN15934_c0_g1	FC_3_3	Needles	6.38844996100992	710.005426382217	358.196938171613	-6.79635601760217	0.402461733160037	-16.8869620578303	5.6119178061963e-64	1.48431236458864e-61	0.153	0.258	0.236	0.180	0.093	0.296	0.268	0.248	0.316	0.206	0.172	0.193	0.416	0.241	0.322	0.197	0.577	0.190	0.105	0.456	0.298	0.012	0.177	0.033	14.843	19.303	22.533
Pdensi_DN22799_c0_g1d68491	FC_3_3	Needles	1914.53493067604	3.8568006757088	959.195865675874	8.99520129176057	0.53278484228741	16.8833656249329	5.96453083723246e-64	1.57013460832202e-61	20.528	34.051	27.490	68.160	48.713	35.188	50.682	67.301	60.498	59.934	58.557	51.341	14.789	32.484	13.727	37.730	10.941	10.989	53.066	4.275	2.671	29.397	0.068	0.113	0.086	0.145	0.044
Pdensi_DN970_c0_g1d202929	FC_3_3	Needles	251.131699963936	3433.98935305473	1842.56052650933	-3.77434381744903	0.223760208534181	-16.8678061312786	7.76263329715067e-64	2.03388281242904e-61	10.340	10.761	8.961	11.522	8.754	10.068	5.526	8.493	10.642	6.940	8.039	7.342	9.302	10.170	7.891	8.868	9.571	8.122	10.948	10.256	19.981	5.912	3.578	2.269	65.436	95.683	114.607
Pdensi_DN9601_c0_g1d48503	FC_3_3	Needles	24.5701602039175	12840.4087102337	6432.48943521879	-9.03001571048765	0.535572925927664	-16.8604783276653	8.78750000653953e-64	2.29164859983625e-61	1.037	1.588	0.163	4.535	1.577	1.830	2.522	1.421	0.576	1.278	0.551	0.322	1.234	3.214	1.407	0.590	2.747	1.220	6.817	0.825	0.859	0.495	0.134	0.331	321.838	264.096	420.982
Pdensi_GG_19473_c0_g1	FC_3_3	Needles	54070.233367818	95.3061960232304	27082.7697819206	9.1601705033931	0.543395841366933	16.8572701630368	9.27762215916996e-64	2.40821180213468e-61	299.710	1517.647	1177.423	970.138	1627.511	1483.056	1058.727	1964.017	2366.000	862.107	2207.971	1755.041	330.154	1572.670	1086.890	856.980	1846.207	1136.315	535.098	396.143	597.897	6.224	0.000	0.589	3.016	3.293	1.066
Pdensi_DN17027_c0_g1d215839	FC_3_3	Needles	1157.65686905881	51415.4161860538	26286.5365275563	-5.47302492492385	0.324725491373892	-16.8543125510961	9.75356074111699e-64	2.5200311011123e-61	43.165	63.356	22.910	43.877	52.887	43.527	33.727	32.986	24.303	32.717	45.518	23.899	62.056	73.738	57.986	45.514	31.221	20.073	19.054	52.205	33.181	72.660	137.901	253.089	1039.948	1404.742	1667.082
Pdensi_DN22058_c1_g1	FC_3_3	Needles	3.4378786579882	1124.0122620692	563.725070363596	-8.34446331889521	0.495904895258513	-16.8267411729123	1.55424472701317e-63	3.9972022914816e-61	0.470	0.222	0.099	0.229	0.077	0.074	0.097	0.152	0.295	0.192	0.021	0.106	0.717	0.183	0.017	0.370	0.230	0.019	0.800	1.072	0.012	3.061	0.295	0.000	25.062	32.254	32.102
Pdensi_DN27479_c0_g1d230888	FC_3_3	Needles	17.4952376084721	1847.30439518847	932.399816398473	-6.72029510168397	0.399561445147921	-16.8191780846024	1.76591628611489e-63	4.52074569245411e-61	1.696	2.115	0.804	0.401	0.640	1.029	0.265	0.300	0.249	0.748	0.250	0.543	1.505	1.295	1.854	0.138	1.317	0.442	2.842	0.230	1.789	1.621	9.228	17.679	36.440	52.841	58.848
Pdensi_DN23959_c0_g1d224877	FC_3_3	Needles	1534.34985667199	8.78086494474377	771.565360808367	7.67604215421221	0.456457941338993	16.8165376457138	1.84638954495642e-63	4.70517386871818e-61	6.433	27.463	20.757	11.057	25.233	18.644	24.826	37.637	57.956	47.641	38.507	50.749	11.715	21.287	18.843	18.503	28.650	21.000	210.150	24.825	446.389	1.831	2.214	0.000	0.342	0.123	0.175
Pdensi_DN15156_c0_g2	FC_3_3	Needles	94.0630059136745	9991.37386994268	5042.71843792818	-6.73102763961671	0.40078278876253	-16.7947023383905	2.66839790402221e-63	6.76899773762144e-61	5.792	7.428	8.307	1.880	3.579	4.732	1.001	3.721	3.699	1.501	3.292	3.663	1.357	3.161	4.046	0.466	2.407	2.782	5.953	6.490	8.272	0.798	5.414	15.795	189.591	240.845	369.951
Pdensi_DN16406_c0_g4	FC_3_3	Needles	1222.91125402347	34.6852278099202	628.798240916694	5.15392410490923	0.30713949484965	16.7804017110602	3.39531554211075e-63	8.57401673186047e-61	10.823	24.421	23.683	40.215	47.312	34.419	42.070	47.700	43.801	34.237	40.694	33.626	10.764	24.488	18.535	22.084	18.568	22.864	14.899	10.097	13.898	24.149	5.825	8.552	0.840	1.169	0.746
Pdensi_DN17082_c0_g1d528944	FC_3_3	Needles	1522.43783178071	30.6039328281744	776.520882304441	5.66196981783275	0.338192923492933	16.7418340968068	6.49555404916599e-63	1.6329003620534e-60	18.431	29.432	16.666	64.124	34.095	34.617	54.298	39.021	43.561	43.667	45.914	45.922	20.453	41.443	18.223	10.951	6.234	2.902	2.363	1.198	1.719	0.339	0.473	0.092	0.797	1.120	0.516
Pdensi_DN20715_c0_g1d17398	FC_3_3	Needles	2016.42264574478	9.33603097268999	1012.87933835873	7.79472827974196	0.466161974333503	16.7210727363306	9.20473323284822e-63	2.30357736438921e-60	10.752	42.425	44.105	72.246	73.825	47.155	67.362	78.411	75.221	61.479	65.914	51.250	16.045	51.044	23.351	61.862	20.642	18.842	74.892	3.127	5.507	94.478	0.931	0.359	0.227	0.395	0.112
Pdensi_GG_121462_c1_g1	FC_3_3	Needles	15019.138853374	7.83819900709971	7513.48852619056	10.8720245219902	0.6503091146116	16.7182410298578	9.65263724382437e-63	2.40488562188996e-60	1017.656	1051.972	936.981	932.057	541.783	948.533	559.725	290.586	735.193	496.863	246.834	605.248	855.311	1347.602	778.550	791.298	165.245	147.932	34.959	10.016	35.832	2.232	4.120	2.297	0.164	0.436	0.042
Pdensi_DN39711_c0_g1d511698	FC_3_3	Needles	3.70599131196763	1147.05012900562	575.378060158794	-8.26699256990973	0.494760080463273	-16.7090937534185	1.12532744288431e-62	2.79121217477721e-60	0.035	1.389	0.069	0.350	0.251	0.526	0.115	0.036	0.000	0.163	0.044	0.124	0.194	0.241	0.000	0.000	0.038	0.044	0.000	0.000	0.000	0.000	0.000	0.000	25.223	39.372	27.078
Pdensi_DN17385_c0_g1d216077	FC_3_3	Needles	1124.1735479439	35360.7377643668	18242.4556561554	-4.97531137648404	0.298184945353401	-16.6853204831902	1.67604193505258e-62	4.13878532351391e-60	56.840	58.207	40.229	76.199	66.788	47.218	37.546	42.446	37.756	31.597	43.527	24.112	66.600	67.479	50.769	52.802	41.320	38.121	36.275	62.541	46.207	53.686	30.492	27.431	792.846	956.766	1058.542
Pdensi_DN19282_c0_g1d14910	FC_3_3	Needles	1440.60299806028	9.63217932758659	725.117588693935	7.38991287345074	0.442966117018999	16.6827948900069	1.74843739874289e-62	4.29853719599309e-60	2.687	9.055	4.314	66.523	190.990	286.879	94.855	100.624	73.235	42.078	44.350	41.648	84.133	186.302	196.816	8.311	27.583	5.996	8.525	23.525	10.961	1252.659	3222.482	4800.101	0.344	0.283	0.113
Pdensi_DN21893_c0_g1d221883	FC_3_3	Needles	359.298436526106	5883.24952535401	3121.27398094006	-4.0332736805527	0.242209013729761	-16.6520379173532	2.92470619113886e-62	7.15885978574901e-60	231.494	54.780	50.493	19.305	17.083	17.998	16.833	8.937	12.304	10.298	8.654	13.220	44.973	19.317	15.860	23.536	9.065	14.471	5.261	8.633	8.030	13.338	4.399	5.631	123.035	149.330	196.524
Pdensi_DN15440_c0_g1d109497	FC_3_3	Needles	4795.11884675376	13.4680580137928	2404.29345238378	8.62656530412153	0.518233212493794	16.6461066102066	3.22940696657331e-62	7.87016349303594e-60	41.570	66.961	56.056	41.178	75.793	99.068	82.320	110.149	162.523	119.565	155.866	151.981	54.704	80.795	75.111	70.521	106.081	82.495	233.862	105.730	373.843	77.863	20.952	3.536	0.553	0.377	0.112
Pdensi_DN19923_c0_g1d410008	FC_3_3	Needles	376.57282633513	3720.24341590369	2048.40812111941	-3.30551229546179	0.198597597370997	-16.6442713266405	3.32994783146441e-62	8.07990124253764e-60	26.873	22.823	18.990	22.869	19.688	16.290	16.336	12.322	14.079	11.414	11.218	10.824	21.577	21.653	17.256	22.372	12.870	12.181	11.074	15.101	11.772	10.178	1.956	1.112	69.423	117.728	112.640
Pdensi_DN26146_c0_g1d193914	FC_3_3	Needles	5831.48256642258	152.611411481465	2992.04698895202	5.24263313060055	0.314995900551866	16.6434963801611	3.37333202394478e-62	8.14973651914762e-60	70.788	122.251	78.607	220.514	184.609	120.551	204.575	189.713	192.661	168.621	207.506	139.865	59.520	103.537	71.929	70.751	25.786	18.682	15.753	19.339	20.443	15.450	17.106	12.189	2.524	4.461	5.381
Pdensi_DN19699_c0_g4	FC_3_3	Needles	9660.49441215033	4.27882395241929	4832.38661805138	11.6694447890416	0.702657862874441	16.6075773226306	6.1424256460487e-62	1.47757107954606e-59	135.361	201.188	143.697	167.504	296.854	349.333	250.073	339.392	393.671	254.245	338.006	265.463	186.746	246.715	266.166	170.133	171.244	115.194	181.612	93.924	159.121	16.735	24.225	5.369	0.245	0.059	0.013
Pdensi_DN18586_c0_g1d479377	FC_3_3	Needles	1649.98980845726	43.4017065352262	846.695757496244	5.21360914053397	0.31465845792568	16.5691053560219	1.16546879091107e-61	2.79152284477103e-59	28.031	53.397	49.914	69.415	57.835	34.485	66.539	50.453	52.351	51.149	52.654	42.430	25.659	42.502	26.046	39.013	30.270	21.717	15.961	8.546	12.636	19.702	3.684	2.897	0.751	1.671	1.119
Pdensi_DN17851_c0_g1d12654	FC_3_3	Needles	201.818754401036	6722.69881544279	3462.25878492191	-5.0585463441347	0.305334146905354	-16.5672473760451	1.20203755644482e-61	2.86680820299455e-59	17.634	10.804	10.193	14.010	9.804	7.197	8.207	5.424	8.043	5.796	7.662	4.359	17.473	11.753	9.867	14.890	8.923	8.660	13.931	11.495	10.958	7.566	1.681	0.106	135.172	185.627	217.087
Pdensi_GG_83817_c0_g1	FC_3_3	Needles	1751.01435390241	17.7516480459411	884.383000974177	6.70148839796903	0.404691197262036	16.5595111613704	1.36700150849434e-61	3.24636681642775e-59	7.065	35.931	37.194	56.170	58.511	42.424	55.727	69.488	62.323	46.946	65.201	42.888	10.735	36.747	22.546	56.175	16.467	10.583	60.270	7.358	21.513	72.267	0.607	0.458	0.528	0.354	0.458
Pdensi_GG_142558_c0_g1	FC_3_3	Needles	36.270618507902	2192.56671833888	1114.41866842339	-5.92030085497159	0.358257527593642	-16.5252657626967	2.41373574644128e-61	5.70787137870317e-59	3.550	2.722	3.340	5.135	4.443	1.417	2.616	1.922	0.911	0.853	1.595	0.747	5.813	3.631	2.672	6.951	5.274	10.160	14.690	3.277	5.562	1.687	0.179	0.000	48.900	65.494	60.102
Pdensi_DN17030_c0_g1d56746	FC_3_3	Needles	1117.67871855661	49.2782591035906	583.478488830102	4.50147756700829	0.272468476680597	16.5210949238916	2.58659355075634e-61	6.09082754770505e-59	20.578	34.704	27.006	38.058	41.647	36.555	38.355	35.127	42.431	29.814	38.269	31.192	21.200	40.979	26.169	21.121	14.099	15.231	13.678	6.337	15.200	2.892	2.699	1.170	1.095	1.435	1.414
Pdensi_DN893_c0_g1d258943	FC_3_3	Needles	252.178750190252	3919.57445223487	2085.87660121256	-3.95875938479479	0.23967654301741	-16.5170914723483	2.76410191150157e-61	6.48147056626386e-59	13.309	7.262	7.066	12.780	9.164	10.296	6.630	6.982	10.567	8.192	6.717	7.548	8.627	9.943	6.188	9.941	7.105	5.983	6.487	11.132	10.662	6.205	4.094	1.718	73.414	107.594	133.913
Pdensi_DN15407_c0_g1d182088	FC_3_3	Needles	28714.6665404861	228.993479224086	14471.8300098551	6.97171448353722	0.422987617345539	16.4820770104058	4.93595747824729e-61	1.15257704998337e-58	257.422	339.912	330.788	303.354	358.167	343.609	578.425	770.530	885.363	865.349	831.528	857.761	271.774	352.759	221.510	387.339	217.737	169.709	182.995	108.839	153.159	40.377	79.621	72.590	5.410	3.170	9.400
Pdensi_DN19217_c0_g2	FC_3_3	Needles	2303.07156600422	2.99438666504877	1153.03297633464	9.76799026413367	0.59268191709009	16.4809993058197	5.02474053101835e-61	1.1684196648128e-58	56.691	60.989	46.997	86.743	77.943	67.844	77.488	76.847	96.564	62.121	71.515	71.538	38.349	55.819	36.936	46.919	26.384	16.069	11.399	1.561	7.254	0.352	0.028	0.062	0.095	0.017	0.100
Pdensi_GG_113503_c2_g1	FC_3_3	Needles	6590.11288751204	72.626124287975	3331.36950590001	6.49379799747294	0.394068969473042	16.4788361949853	5.20777141984198e-61	1.20595563235909e-58	6.183	13.817	102.531	79.578	95.628	146.285	174.755	94.379	209.926	240.596	105.215	244.233	39.226	58.838	19.247	77.339	46.714	49.085	87.258	25.595	54.401	0.986	0.212	0.124	1.396	2.267	2.201
Pdensi_GG_51082_c0_g1	FC_3_3	Needles	58.0978894325851	1381.50556369849	719.80172656554	-4.57308819943534	0.277529358315555	-16.4778538284792	5.29307293519791e-61	1.22064386102283e-58	1.465	3.203	1.473	0.817	0.281	1.634	0.962	1.713	1.747	1.762	2.061	1.286	0.322	0.948	0.541	1.848	1.431	1.073	2.455	0.368	1.621	0.028	0.000	0.271	31.204	40.777	37.844
Pdensi_DN21071_c1_g2d415963	FC_3_3	Needles	192.87486998907	1527.65392093593	860.264395462498	-2.9854721713478	0.181268095073257	-16.4699263273068	6.03438225342131e-61	1.38587162468698e-58	12.539	17.140	8.361	6.632	4.856	7.279	4.145	5.873	6.557	6.081	5.724	5.324	8.294	14.459	5.544	5.064	2.265	2.182	1.090	1.256	1.446	0.477	0.136	0.085	34.899	44.205	42.227
Pdensi_DN17400_c0_g1d401270	FC_3_3	Needles	2574.20780670858	130.904633577819	1352.5562201432	4.28185012381674	0.260034273283817	16.4664837051817	6.3877035901413e-61	1.4610039424533e-58	42.076	136.757	68.356	81.957	131.778	127.535	76.461	92.784	110.417	65.913	90.243	72.565	40.488	124.696	65.488	65.672	85.187	47.803	45.358	56.417	38.629	17.946	106.274	93.292	2.348	4.237	3.960
Pdensi_GG_143862_c0_g1	FC_3_3	Needles	6.15990394107469	1043.25223446396	524.706069202517	-7.40921756166761	0.450257970308069	-16.4554945170614	7.65937574530954e-61	1.74471200650708e-58	0.022	0.000	0.000	0.163	0.078	0.534	0.142	0.135	0.177	0.196	0.219	0.128	0.024	0.099	0.122	0.000	0.120	0.043	0.222	0.025	0.031	1.331	7.290	9.756	21.423	25.015	36.692
Pdensi_DN24990_c0_g1d428723	FC_3_3	Needles	45.8451886298273	1711.68903264658	878.767110638202	-5.22111890933388	0.317318882084835	-16.4538551095047	7.8695848672249e-61	1.78530809865889e-58	5.787	4.295	2.320	2.751	2.829	2.902	1.681	0.986	1.287	1.172	1.035	1.939	2.366	4.290	3.012	4.336	3.681	3.837	2.786	4.686	3.943	4.221	0.699	0.862	36.664	59.505	40.893
Pdensi_DN15606_c0_g2d467604	FC_3_3	Needles	13.5575331978287	1109.74379097172	561.650662084773	-6.35403482970264	0.386489465390036	-16.4403829824709	9.8295795391914e-61	2.22092783369714e-58	4.204	1.822	0.505	1.065	0.817	0.367	0.747	0.883	0.000	0.199	0.425	0.595	1.310	1.553	2.434	2.108	1.086	1.027	1.673	1.559	0.241	1.280	1.849	1.353	23.523	30.031	34.925
Pdensi_GG_107523_c0_g1	FC_3_3	Needles	27.8981874184767	9658.45317586305	4843.17568164076	-8.43492541765519	0.513100027747475	-16.4391443412794	1.0032541153579e-60	2.25764538991506e-58	0.189	0.145	0.027	0.169	0.356	1.737	0.677	0.588	0.567	1.511	0.374	0.575	0.150	0.433	0.121	0.049	0.297	0.169	0.184	0.376	0.231	3.174	5.622	99.042	196.442	314.182	264.174
Pdensi_DN11262_c0_g1d210459	FC_3_3	Needles	6416.85004987239	2.24547068225363	3209.54776027732	11.4799500032496	0.698428970155746	16.4368181931079	1.04250502442413e-60	2.33655102020328e-58	149.831	173.007	361.684	377.856	390.851	307.854	329.258	173.013	463.206	189.242	123.284	264.398	119.396	177.176	191.094	181.929	294.758	390.560	176.812	59.892	296.541	7.124	7.276	7.758	0.044	0.063	0.068
Pdensi_DN37608_c0_g1d89265	FC_3_3	Needles	2109.49622974715	11.2755309383616	1060.38588034275	7.58330061401859	0.461391555538153	16.4357160918857	1.06163215198445e-60	2.36990268551794e-58	13.000	24.524	13.170	24.976	37.453	17.862	43.438	43.234	69.316	72.147	65.623	48.656	24.020	29.788	13.248	15.991	17.277	12.348	9.427	3.800	8.618	1.991	2.451	0.521	0.276	0.442	0.163
Pdensi_DN16320_c0_g1d398274	FC_3_3	Needles	526.942255937456	8993.78253933753	4760.36239763749	-4.0935300459568	0.249587479121936	-16.4011835063124	1.87548439384699e-60	4.1700013168053e-58	23.815	16.913	13.735	21.875	23.138	24.899	17.141	15.673	20.572	14.112	17.277	15.500	21.656	18.800	17.902	12.882	16.374	12.139	17.337	14.195	24.489	19.994	29.165	115.909	171.683	230.435	318.797
Pdensi_DN26174_c0_g1d228635	FC_3_3	Needles	1288.9949438604	18342.828584505	9815.91176418269	-3.83105032613053	0.233715925402726	-16.3919096207461	2.18472100625299e-60	4.83829007607011e-58	56.792	63.583	52.538	85.730	70.632	52.400	41.547	48.055	55.614	36.101	45.867	32.215	50.772	56.563	39.015	52.389	54.566	52.619	53.787	52.315	49.054	22.990	2.083	1.026	382.236	515.559	567.090
Pdensi_DN19727_c0_g2d486518	FC_3_3	Needles	1530.57466637728	12.3304176377388	771.452542007509	7.01318929688708	0.428074943551956	16.3830875937168	2.52589004178889e-60	5.57173404949227e-58	30.616	46.155	32.440	79.338	81.317	52.125	82.763	50.288	51.444	50.078	49.269	36.012	40.124	50.481	37.500	26.349	14.408	13.113	10.638	7.965	11.666	17.545	8.892	7.805	0.327	0.424	0.202
Pdensi_DN20467_c0_g1d188801	FC_3_3	Needles	7678.0367410542	1.79142578822331	3839.91408342121	11.7756545168954	0.719197037713401	16.373335677709	2.96507847115256e-60	6.51476768968828e-58	25.767	101.098	39.463	25.296	79.006	69.334	105.043	158.085	231.017	138.610	280.268	267.782	51.961	99.105	89.564	86.263	182.580	138.539	160.684	95.565	110.141	12.583	22.872	0.689	0.000	0.098	0.045
Pdensi_DN3041_c0_g1d99377	FC_3_3	Needles	1696.75436501217	107.63824480398	902.196304908077	3.96554626393303	0.242274306831716	16.3680016911059	3.23667919312164e-60	7.08363107489148e-58	32.090	61.003	64.389	55.083	63.417	55.217	53.836	56.169	63.874	51.960	54.050	44.420	46.940	65.589	62.850	59.847	47.527	45.654	26.407	14.884	35.605	2.138	4.528	3.841	2.117	3.500	3.004
Pdensi_DN22278_c0_g2	FC_3_3	Needles	8.56773930717095	668.910573666479	338.739156486825	-6.29288629149755	0.384704788812433	-16.3577019951413	3.83321969883009e-60	8.33697016564919e-58	0.000	0.153	0.000	0.114	0.170	0.098	0.199	0.084	0.201	0.249	0.308	0.193	0.090	0.221	0.069	0.065	0.068	0.128	0.861	0.319	1.104	0.243	0.312	4.766	13.251	19.414	20.971
Pdensi_DN20545_c1_g2	FC_3_3	Needles	3299.57061175741	103013.777131517	53156.6738716371	-4.96445846704123	0.30349540924976	-16.3576064603856	3.83923690612787e-60	8.33697016564919e-58	212.016	217.428	145.889	216.248	192.059	152.093	128.858	110.748	116.229	87.927	128.252	75.526	219.346	203.589	155.855	177.202	114.056	95.427	98.212	124.515	130.165	131.763	50.600	5.796	2009.035	2828.509	3419.731
Pdensi_DN18969_c0_g1	FC_3_3	Needles	1149.59737638734	6.82898808512316	578.213182236233	7.47935679812633	0.457584729629297	16.3452936993452	4.6990135284613e-60	1.01644398060608e-57	4.195	24.203	20.859	34.582	41.288	30.939	35.651	46.268	43.142	34.388	36.706	30.884	8.213	28.238	15.680	24.924	13.883	10.068	38.641	4.351	3.927	64.162	0.550	0.700	0.194	0.235	0.091
Pdensi_DN17952_c0_g1d114223	FC_3_3	Needles	1528.35197354244	37134.3361311902	19331.3440523663	-4.60273367820558	0.281619914180194	-16.343779137936	4.81723150659384e-60	1.03799249389957e-57	101.422	75.768	50.154	88.180	74.004	80.842	47.231	51.113	49.935	39.637	57.646	38.087	86.516	86.447	81.833	56.235	42.041	44.136	54.088	42.530	49.014	50.937	19.578	7.725	932.443	880.437	1104.839
Pdensi_GG_5131_c1_g1	FC_3_3	Needles	1.30934223431208	20408.8024346331	10205.0558884337	-13.9098291999967	0.852330305000178	-16.3197637329037	7.14114508560689e-60	1.53281932668288e-57	3.088	13.533	0.842	0.105	0.036	0.032	0.000	0.035	0.000	0.041	0.000	0.073	0.068	0.107	0.000	0.000	0.375	1.049	0.064	0.314	0.077	1.428	61.806	706.790	578.354	244.217	751.893
Pdensi_DN18907_c0_g1d217892	FC_3_3	Needles	106.047422916594	6605.06432709917	3355.55587500788	-5.96186394851843	0.365692387329326	-16.3029479286082	9.40446922289139e-60	2.01089892103878e-57	6.741	5.847	3.278	6.271	6.503	4.604	3.878	5.069	3.269	2.744	4.433	2.174	9.435	8.690	4.927	3.714	9.345	3.826	22.676	106.692	227.221	18.741	8.208	3.140	114.378	209.479	210.627
Pdensi_DN37728_c0_g1d440083	FC_3_3	Needles	1345.94102493293	7.40890790096737	676.674966416951	7.74722088143383	0.475272081994214	16.3006016446978	9.77254068793204e-60	2.08162576607676e-57	11.619	38.583	28.833	43.269	45.445	37.643	47.795	41.701	51.955	38.238	41.975	39.492	14.481	37.557	26.194	25.871	14.200	14.089	9.181	2.225	9.422	0.523	0.251	0.094	0.321	0.193	0.079
Pdensi_DN97212_c0_g1	FC_3_3	Needles	3341.84766647099	58222.2576199166	30782.0526431938	-4.12288644027522	0.253149977101639	-16.2863393766766	1.23397676401747e-59	2.61847054168392e-57	165.461	163.384	106.323	208.352	164.407	137.737	141.422	116.990	118.639	87.835	124.307	83.920	145.881	156.491	131.787	165.511	134.578	118.367	181.042	133.845	120.901	68.145	18.173	6.383	1310.682	1521.421	1787.400
Pdensi_DN29780_c0_g1	FC_3_3	Needles	105.196825894533	4073.31285604571	2089.25484097012	-5.27564705334259	0.32397190858806	-16.2842731529873	1.27636617966303e-59	2.6981607482816e-57	2.521	1.982	2.293	2.756	1.954	1.094	1.964	2.924	1.984	3.692	3.488	2.086	2.813	1.637	0.856	3.051	3.519	3.148	7.419	6.229	3.465	0.642	0.043	0.118	92.457	102.515	127.815
Pdensi_DN15567_c0_g1d182274	FC_3_3	Needles	3494.61938034761	114.885239730332	1804.75231003897	4.9193490780786	0.302203553264608	16.2782635244902	1.40808112297813e-59	2.96536570985522e-57	37.784	86.192	73.339	80.504	119.232	110.428	78.560	103.725	107.472	103.447	102.670	104.810	78.791	127.519	106.524	78.348	78.839	84.586	63.998	88.533	88.147	171.997	33.353	8.655	2.291	2.463	4.415
Pdensi_DN22576_c1_g2	FC_3_3	Needles	6.36006961540642	1478.46785897463	742.413964295018	-7.85805032260816	0.483315672963109	-16.2586292193507	1.94030553797787e-59	4.07084855125823e-57	0.628	0.228	0.146	1.202	0.088	8.296	1.060	0.076	0.744	0.171	0.153	0.262	0.471	0.801	3.885	0.067	0.244	0.608	0.448	0.086	0.105	1.399	1.711	15.218	22.048	57.683	41.387
Pdensi_DN22367_c0_g1d20648	FC_3_3	Needles	1089.4037492327	15.3248043027875	552.364276767745	6.22159501369238	0.382720906941328	16.2562193516284	2.01812896517165e-59	4.21826746398125e-57	5.272	20.003	19.220	35.096	33.387	26.401	32.765	33.610	35.239	27.285	38.150	31.417	7.302	20.057	12.539	19.415	13.441	16.120	43.116	2.834	4.250	16.596	1.026	0.827	0.464	0.448	0.312
Pdensi_DN16616_c2_g1	FC_3_3	Needles	97.1621341653273	1825.91672543169	961.539429798508	-4.23314520898608	0.260478999301779	-16.251387713916	2.18365127047783e-59	4.54720933219503e-57	6.046	4.046	3.434	5.354	4.143	5.948	4.021	2.010	2.082	3.238	2.499	2.912	3.340	4.758	3.957	3.699	3.592	3.082	2.632	2.263	2.804	1.690	0.298	0.327	33.929	51.649	61.261
Pdensi_DN16420_c0_g1d10655	FC_3_3	Needles	399.980579960825	4488.4270965433	2444.20383825206	-3.48911575968369	0.214976797221204	-16.2301969551323	3.08468072197163e-59	6.39962311270604e-57	15.907	18.219	16.770	19.914	17.955	23.187	12.203	13.683	16.464	11.170	13.055	11.299	14.001	18.405	13.662	15.176	14.809	10.141	21.351	10.874	18.764	5.611	11.718	12.217	83.450	136.530	141.522
Pdensi_DN18190_c0_g2	FC_3_3	Needles	984.067685976488	34277.7659410961	17630.9168135363	-5.12252218344316	0.315748191482928	-16.2234410888783	3.44349730358187e-59	7.11758138956656e-57	44.597	43.471	31.727	57.528	53.350	34.461	28.814	35.667	33.032	26.986	36.960	23.074	53.575	51.823	39.098	40.673	26.923	35.779	15.871	36.976	32.301	49.703	14.095	7.398	576.593	1021.143	1176.832
Pdensi_DN22093_c0_g1d298073	FC_3_3	Needles	9.50195813405622	2111.55336556077	1060.52766184741	-7.78972688917847	0.480463598857129	-16.2129387277366	4.08556338521214e-59	8.41354691519996e-57	1.433	0.726	1.521	0.522	0.548	2.405	0.260	0.288	0.394	0.162	0.200	0.518	0.815	1.596	2.592	0.342	0.373	0.649	0.317	0.485	1.278	0.447	0.585	6.872	61.839	50.139	51.746
Pdensi_DN20708_c0_g2d493712	FC_3_3	Needles	849.719871969958	10.0354921622599	429.877682066109	6.31714039070974	0.390496152771116	16.17721543703	7.30230743554583e-59	1.49826166677552e-56	33.718	43.737	49.635	32.440	24.285	27.081	30.908	26.389	42.999	21.964	27.852	25.820	26.198	34.072	24.528	40.870	20.334	17.998	9.182	3.060	10.592	0.749	0.177	0.035	0.173	0.314	0.366
Pdensi_DN21279_c0_g4	FC_3_3	Needles	42.8019652661658	3570.93084138991	1806.86640332804	-6.38262289740486	0.394666124917787	-16.1722085946303	7.9207178896796e-59	1.61919202925729e-56	1.030	1.540	0.419	2.384	1.495	0.812	0.954	0.594	0.865	1.200	1.127	1.519	0.673	1.373	0.038	0.046	0.131	0.106	0.116	0.020	0.024	0.177	0.000	0.034	52.056	156.881	84.754
Pdensi_DN17897_c0_g1d282278	FC_3_3	Needles	3246.78570545603	48.6884641434902	1647.73708479976	6.03492589112297	0.373187393326758	16.1713016008525	8.03820009806604e-59	1.63721120829514e-56	41.469	111.897	56.771	129.357	105.457	54.243	92.488	101.777	71.249	95.073	115.236	76.913	32.658	80.805	28.392	72.421	28.027	20.523	9.629	28.668	15.084	26.227	9.944	8.878	0.833	2.065	1.063
Pdensi_DN9434_c0_g1d518297	FC_3_3	Needles	891.936159235089	6.7475116745781	449.341835454834	7.04715455016932	0.435907664359546	16.1666222605269	8.67246006610597e-59	1.75997327770633e-56	7.589	27.176	30.333	30.350	43.121	24.170	32.664	29.985	29.811	25.785	27.306	26.227	15.604	28.263	15.772	12.180	8.804	10.893	16.266	5.459	19.597	11.558	0.524	0.000	0.161	0.120	0.257
Pdensi_DN24867_c1_g5	FC_3_3	Needles	4.08395540937601	7243.83923920091	3623.96159730514	-10.8073184836869	0.669306885864171	-16.1470301769465	1.19162365615392e-58	2.40949757255935e-56	0.732	0.320	0.207	0.322	0.308	0.397	0.000	0.000	0.100	0.100	0.252	0.000	1.182	0.784	1.120	0.185	0.191	0.214	0.000	0.533	0.209	0.000	0.000	0.343	129.368	190.809	262.975
Pdensi_DN16087_c1_g1	FC_3_3	Needles	364.246015615022	6943.63208136652	3653.93904849077	-4.25328895561689	0.263877962509913	-16.1183939543914	1.89469596126805e-58	3.81729935763348e-56	15.459	12.594	10.745	16.677	16.663	12.947	12.022	12.040	12.004	10.913	11.644	9.765	15.099	15.133	12.469	12.282	8.753	6.931	7.256	11.915	10.428	9.310	7.901	9.799	118.833	253.586	191.623
Pdensi_DN21385_c0_g1d417600	FC_3_3	Needles	2598.6901627526	314.495734090233	1456.59294842142	3.04566217338185	0.189074241575801	16.1082871363036	2.23119089514883e-58	4.47907559267863e-56	40.153	62.807	66.258	52.624	74.125	61.127	76.039	72.497	84.798	77.219	83.030	70.353	59.335	73.979	65.338	71.990	54.645	78.413	41.832	56.677	62.671	130.621	106.905	74.664	6.924	9.140	8.995
Pdensi_DN19116_c1_g4	FC_3_3	Needles	1890.83062999476	33720.9738375379	17805.9022337664	-4.15665447733585	0.258088789664139	-16.1055212151797	2.33323642366084e-58	4.66714187568689e-56	72.258	81.834	59.231	96.899	99.703	55.868	64.298	68.869	67.671	56.759	65.413	45.103	80.291	89.242	61.377	65.608	57.718	54.053	44.022	250.611	74.752	48.660	11.987	5.970	659.053	936.093	1108.031
Pdensi_DN18334_c4_g1	FC_3_3	Needles	95.4758335540959	1594.68867942018	845.082256487136	-4.06339769259942	0.25279768077972	-16.0737142843495	3.90001173080052e-58	7.77328052401841e-56	6.469	6.423	3.792	4.138	4.452	3.643	3.541	3.162	2.753	2.942	2.423	3.168	3.825	5.445	4.174	3.463	2.723	3.246	2.035	5.693	3.335	4.694	0.657	0.081	28.682	54.279	46.049
Pdensi_DN20362_c0_g6d490465	FC_3_3	Needles	962.49625581246	16.4351891412507	489.465722476855	5.95765658915714	0.370830271511801	16.0657234504318	4.43657861528784e-58	8.81126616946562e-56	3.975	21.072	21.570	36.121	29.910	27.505	30.766	31.015	36.740	28.146	29.549	27.859	7.913	24.098	15.505	28.884	23.074	22.414	74.601	5.175	7.099	44.594	1.450	0.545	0.489	0.280	0.475
Pdensi_DN16514_c0_g1d55876	FC_3_3	Needles	553.805601189345	18367.2740697274	9460.53983545836	-5.05186006657471	0.314552866692262	-16.0604483427491	4.83047065455691e-58	9.55953568402525e-56	29.213	31.107	22.499	32.501	39.462	27.524	20.787	17.575	20.108	15.184	21.863	11.849	33.437	35.995	28.467	27.636	21.337	16.958	19.686	22.485	17.993	12.146	4.120	0.943	364.467	525.585	581.810
Pdensi_DN17589_c0_g2	FC_3_3	Needles	12.3198078821494	892.386177022125	452.352992452137	-6.18403209339573	0.385065812621835	-16.059675750724	4.89101340942134e-58	9.64514757431046e-56	1.509	1.267	1.585	1.206	0.611	0.377	0.553	0.164	0.390	0.420	0.421	0.235	1.170	0.686	1.069	1.243	0.875	1.767	1.405	1.193	2.111	1.449	1.338	2.936	16.012	29.912	26.228
Pdensi_DN9987_c0_g1	FC_3_3	Needles	4.84872673727009	4458.1874227617	2231.51807474949	-9.85250987833132	0.613690937307807	-16.0545142177806	5.31534409581815e-58	1.04450254682894e-55	0.119	0.256	0.000	0.209	0.086	0.051	0.000	0.000	0.111	0.056	0.270	0.113	0.740	0.574	0.321	0.194	0.499	0.777	0.569	1.521	2.383	1.072	0.117	0.097	53.867	161.901	151.877
Pdensi_DN45572_c0_g1d156418	FC_3_3	Needles	422.760772350289	4453.82839680003	2438.29458457516	-3.39648179389615	0.211566262767316	-16.0539858740694	5.36079653650941e-58	1.04973801091059e-55	15.168	13.338	12.449	18.002	14.293	14.874	12.871	13.917	15.543	11.627	13.597	12.365	13.698	12.881	12.335	13.389	11.172	15.101	12.950	15.294	14.540	11.032	6.248	5.477	117.065	112.030	119.929
Pdensi_DN15778_c1_g2d345464	FC_3_3	Needles	7.09128207797839	14137.9172949637	7072.50428852083	-10.9552798019489	0.682873567642275	-16.0429109004375	6.40791248707955e-58	1.25039433594033e-55	0.078	0.164	0.278	0.191	0.183	0.505	0.378	0.277	0.275	0.313	0.000	0.319	0.253	0.349	0.131	0.103	0.752	0.485	0.258	0.227	0.220	0.658	0.093	0.308	284.017	520.560	333.711
Pdensi_GG_105803_c0_g1	FC_3_3	Needles	2257.12867869144	5.05848428640248	1131.09358148892	8.7635132713404	0.547928153971354	15.9939094347004	1.409041545762e-57	2.73992301692981e-55	21.168	57.664	43.576	32.614	40.543	41.872	42.598	58.916	70.365	44.602	87.155	69.292	12.060	55.116	21.965	36.446	38.141	29.080	40.286	20.720	32.630	4.597	3.059	1.267	0.084	0.213	0.097
Pdensi_DN14182_c1_g1	FC_3_3	Needles	5111.54540620654	21.3643096922421	2566.45485794939	8.02265012392967	0.501851526311989	15.986102867688	1.59715072051983e-57	3.09492317398509e-55	33.334	69.895	74.755	50.033	73.533	99.741	99.895	106.308	145.643	112.940	171.017	172.606	77.172	81.299	92.079	110.216	110.123	96.657	153.863	25.045	87.279	8.198	12.095	0.363	0.910	0.414	0.285
Pdensi_GG_50313_c2_g1	FC_3_3	Needles	70.8429102158757	2861.77530704126	1466.30910862857	-5.33585974257901	0.333814367493241	-15.9845119389208	1.63845133497292e-57	3.16396858485013e-55	10.660	10.207	5.078	3.037	4.153	3.239	2.231	1.871	2.491	1.272	2.355	2.736	5.469	5.739	2.756	6.875	3.396	2.325	2.114	0.712	1.185	0.153	0.157	0.473	69.368	90.698	66.616
Pdensi_DN20092_c0_g1d219442	FC_3_3	Needles	547.186701005764	4488.62305980663	2517.9048804062	-3.03552377994099	0.190019301068781	-15.9748181519846	1.91411797250226e-57	3.68355502791057e-55	28.169	21.465	19.011	26.710	18.140	27.269	22.088	13.465	20.449	16.358	15.924	16.423	22.767	21.317	19.503	18.006	12.491	9.371	19.651	11.235	15.044	19.343	26.318	35.514	112.335	110.418	130.255
Pdensi_DN39471_c0_g1d511382	FC_3_3	Needles	6.61699598094515	597.326262322255	301.9716291516	-6.49092082220734	0.406381841863199	-15.9724676487696	1.98764206487664e-57	3.81190131809744e-55	0.158	0.260	0.167	0.288	0.086	1.442	0.314	0.089	0.115	0.217	0.109	0.266	0.048	0.222	0.932	0.078	0.000	0.177	0.163	0.098	0.903	2.086	16.030	20.217	12.482	17.813	17.436
Pdensi_DN41060_c0_g1d442982	FC_3_3	Needles	4358.14737532785	2.08629687698812	2180.11683610242	10.7391021702973	0.673959423339521	15.9343453009148	3.66014052844283e-57	6.99538091134717e-55	55.007	193.595	103.398	91.787	101.009	31.676	181.621	87.551	116.488	161.778	128.303	94.599	45.682	95.395	31.309	174.452	102.182	55.722	36.440	2.767	32.981	0.240	0.389	0.107	0.000	0.119	0.063
Pdensi_GG_53142_c1_g1	FC_3_3	Needles	32.2392456648771	861.751942209657	446.995593937267	-4.73728670637055	0.297396875563878	-15.9291744319386	3.97571513609568e-57	7.57258396980299e-55	1.512	1.285	1.510	3.285	2.747	1.887	1.800	2.034	1.914	0.889	0.956	1.019	1.323	1.122	0.483	2.809	1.170	1.193	0.360	6.516	0.619	2.467	1.456	0.217	23.572	21.353	22.365
Pdensi_DN20496_c0_g1	FC_3_3	Needles	159.775702537396	1700.34297316847	930.059337852932	-3.41333024103808	0.214634051806909	-15.9030229001539	6.03795491402303e-57	1.14614349606053e-54	12.491	9.029	6.711	9.014	7.151	7.805	5.273	4.975	5.653	4.207	4.685	5.385	9.431	8.738	7.266	7.300	4.057	4.451	4.131	4.805	6.160	4.605	1.228	1.235	32.428	50.667	53.608
Pdensi_DN21513_c0_g1d295844	FC_3_3	Needles	639.325669463931	19.2691247349022	329.297397099416	5.0612888873436	0.31829417195256	15.9012929966495	6.20702989243554e-57	1.17424381097303e-54	42.076	42.768	34.169	36.611	35.199	32.867	28.626	23.838	31.489	17.315	18.048	21.728	51.297	33.589	36.095	26.028	15.227	17.301	10.986	13.059	17.553	5.312	5.971	28.300	0.452	0.523	0.574
Pdensi_DN14761_c0_g1d342831	FC_3_3	Needles	658.079020226037	9086.13733686339	4872.10817854471	-3.78779029305538	0.238250712019876	-15.8983377675672	6.50684385406775e-57	1.22680385745883e-54	42.693	28.241	23.406	32.533	24.546	22.062	21.220	22.961	22.581	19.328	21.711	17.305	28.249	25.652	16.304	28.273	15.206	11.956	13.986	15.792	14.387	20.327	7.273	8.462	163.327	278.647	291.352
Pdensi_DN12684_c0_g1d51036	FC_3_3	Needles	521.804541898806	6334.61764047535	3428.21109118708	-3.60209007462982	0.226855237400095	-15.8783641758156	8.9481724272976e-57	1.68141281758459e-54	7.870	9.198	8.701	14.905	26.270	26.433	12.325	15.914	18.411	13.962	16.207	16.332	16.202	23.777	27.514	9.584	8.644	7.544	6.655	13.634	10.764	49.158	68.271	74.964	121.978	166.642	219.111
Pdensi_DN24690_c0_g1d225993	FC_3_3	Needles	667.678102980589	13.5543005040668	340.616201742328	5.65911723937224	0.356681477385155	15.8660250060066	1.08924552748006e-56	2.03988638918144e-54	7.063	5.280	4.741	28.346	35.085	51.964	36.409	24.576	20.909	20.678	19.132	19.557	27.082	36.195	19.611	10.550	13.752	6.793	8.958	12.253	11.043	58.727	191.664	561.229	0.349	0.414	0.308
Pdensi_DN16158_c1_g1	FC_3_3	Needles	75.7435455133931	797.8234496414	436.783497577397	-3.39843974127899	0.214218088092275	-15.8643920853925	1.1179470683014e-56	2.0802749460419e-54	5.360	4.374	2.671	4.918	3.963	3.630	3.340	2.744	2.362	2.246	2.275	2.209	4.379	4.462	2.998	3.686	3.699	3.526	2.263	3.073	2.865	10.272	7.057	4.690	17.053	22.530	24.046
Pdensi_DN21805_c0_g1d297112	FC_3_3	Needles	2886.19411553634	627.467895363073	1756.83100544971	2.2006856875	0.138718721040769	15.8643741161167	1.11826706531782e-56	2.0802749460419e-54	48.285	76.480	73.738	99.656	92.132	78.324	84.358	82.175	85.577	83.586	87.833	85.317	44.223	69.838	53.765	72.062	53.613	47.881	83.441	38.429	83.566	56.317	16.070	15.053	13.838	18.960	17.205
Pdensi_GG_17711_c0_g1	FC_3_3	Needles	2516.91016779656	83990.6669841445	43253.7885759705	-5.06055424790378	0.31901316347002	-15.8631518300321	1.14024907925173e-56	2.11412028620866e-54	116.640	180.220	109.820	187.773	129.483	122.229	122.314	77.680	84.966	65.249	98.156	59.230	121.065	153.474	103.979	150.596	138.906	135.695	201.905	124.948	132.699	41.987	11.152	0.431	1613.518	2149.953	2966.681
Pdensi_DN16777_c0_g1d471592	FC_3_3	Needles	3182.83279568463	294.457705664366	1738.6452506745	3.42907458955492	0.21631751032993	15.8520435277054	1.36082721073809e-56	2.51473658863813e-54	13.938	14.501	17.047	30.708	37.611	42.572	50.207	65.011	105.748	106.031	76.823	100.744	29.827	29.084	31.189	28.043	31.250	30.915	35.807	44.291	40.402	34.278	137.616	159.497	5.997	8.904	8.706
Pdensi_DN23753_c0_g1d224506	FC_3_3	Needles	5950.4319302423	2.37134560406752	2976.40163792318	11.601951771054	0.732124948203083	15.8469559049034	1.47557467455467e-56	2.71778453589265e-54	61.505	112.923	102.512	103.159	166.593	166.386	161.556	164.831	193.498	130.929	228.818	169.114	94.381	124.016	176.922	123.125	97.017	80.543	180.939	148.507	169.264	340.570	16.085	3.705	0.109	0.039	0.028
Pdensi_DN22102_c0_g1	FC_3_3	Needles	1318.25064807909	59.5039596245314	688.877303851812	4.48461576798022	0.283011826455848	15.8460366273063	1.49731336337521e-56	2.74875211129092e-54	13.349	30.600	27.425	50.405	135.567	174.705	44.109	51.252	56.608	36.666	37.928	43.006	78.044	122.420	145.080	31.093	31.285	28.704	29.007	32.870	40.154	14.561	12.127	1.252	1.500	2.068	1.177
Pdensi_DN17829_c0_g2d216588	FC_3_3	Needles	1.90466606321498	1502.44643823486	752.175552149037	-9.65079379490622	0.609052935268411	-15.8455747211088	1.50835644242914e-56	2.75994610947821e-54	1.099	0.669	0.266	1.370	1.207	0.718	0.213	0.000	0.046	0.040	0.122	0.000	0.538	0.721	1.244	0.088	0.185	0.000	0.000	0.000	0.065	0.000	0.000	0.000	33.025	47.617	39.235
Pdensi_DN20355_c0_g1d490546	FC_3_3	Needles	2337.67904319569	210.878282629527	1274.27866291261	3.47471184429775	0.219446022796578	15.8340160373685	1.81272604545528e-56	3.30603317466563e-54	33.583	45.058	54.902	73.187	65.812	47.456	64.379	65.582	82.346	65.411	70.661	72.105	21.551	37.215	33.286	31.932	16.945	18.275	6.127	11.018	13.597	4.381	4.412	3.537	4.951	4.962	6.732
Pdensi_DN37017_c0_g2	FC_3_3	Needles	1087.00566715458	15.640597381055	551.323132267816	6.11509661850815	0.386304005420049	15.8297520416825	1.939841215769e-56	3.52634067002073e-54	3.636	26.540	24.410	36.319	39.537	26.825	32.060	42.985	34.017	35.228	34.970	25.972	7.951	27.345	15.114	30.137	22.306	18.314	239.195	4.029	96.280	97.370	1.265	0.739	0.340	0.538	0.348
Pdensi_DN19919_c0_g4	FC_3_3	Needles	1377.09657963745	21.1036717682625	699.100125702858	5.98003466874675	0.377882230236874	15.8251280167321	2.08774067592706e-56	3.78287765071874e-54	38.656	58.227	37.860	58.482	83.855	73.594	57.652	56.780	55.739	35.884	51.502	34.604	50.289	72.560	65.532	47.260	49.547	36.260	62.014	35.521	48.989	45.808	53.479	56.095	0.358	0.660	0.718
Pdensi_DN16789_c0_g1	FC_3_3	Needles	560.471461867019	6754.10816625466	3657.28981406084	-3.59140261522204	0.227232365768914	-15.8049783228255	2.87489179995882e-56	5.19229649100653e-54	17.207	14.954	11.120	17.315	18.885	16.382	17.968	15.716	17.428	16.329	17.635	15.849	14.941	16.377	11.005	12.391	11.247	13.570	15.083	13.612	15.911	25.917	15.527	9.498	136.607	244.635	162.083
Pdensi_DN21373_c0_g2	FC_3_3	Needles	1190.85129420773	8.80178693424639	599.82654057099	7.14947915241556	0.452666854575608	15.7941300100677	3.41471751627628e-56	6.14737274672085e-54	15.038	31.464	27.410	41.258	39.679	37.612	50.064	42.900	50.220	36.357	41.099	27.840	20.637	32.832	29.109	30.564	10.548	8.364	8.399	2.726	6.219	1.143	0.579	0.507	0.260	0.214	0.238
Pdensi_DN20191_c0_g2	FC_3_3	Needles	1731.63773894002	12.4819806287843	872.059859784404	6.95979784941913	0.440742579952374	15.7910720815111	3.58435852423407e-56	6.43202188168665e-54	154.507	78.478	49.902	46.790	57.723	50.491	48.215	48.412	63.490	55.257	46.783	52.028	110.672	60.172	51.577	42.907	17.083	11.128	10.600	4.675	7.291	2.543	2.789	2.534	0.048	0.430	0.568
Pdensi_DN15095_c0_g1d465751	FC_3_3	Needles	1158.72497025618	14.3019392207302	586.513454738454	6.32248643229613	0.400500924892144	15.7864465206886	3.85704772217984e-56	6.89917048972476e-54	13.187	40.105	27.166	52.686	41.962	29.125	44.513	39.104	40.312	30.242	42.622	29.835	13.390	33.340	17.297	23.809	13.676	17.845	4.488	10.030	4.851	15.709	0.369	0.221	0.301	0.513	0.332
Pdensi_DN22390_c0_g3d543432	FC_3_3	Needles	58.4987289671195	2311.39837997844	1184.94855447278	-5.30615615462628	0.336302921886051	-15.7779067897131	4.41591223501757e-56	7.87358562338213e-54	1.668	2.238	1.980	2.674	3.253	2.288	1.360	2.891	2.555	1.394	2.443	1.330	2.469	2.451	2.240	3.708	4.003	3.300	3.037	10.827	4.581	4.175	0.244	0.258	47.151	66.816	71.005
Pdensi_DN37391_c0_g1d89029	FC_3_3	Needles	776.465306531728	17.0236540526486	396.744480292188	5.52124365196855	0.351009344780755	15.7296201199919	9.47779865939031e-56	1.68451269930973e-53	8.371	11.104	17.924	18.792	29.383	27.421	21.906	24.406	25.404	19.071	26.090	23.982	12.908	19.055	22.985	6.543	1.422	5.942	5.381	3.510	4.713	4.889	2.105	2.356	0.418	0.462	0.495
Pdensi_DN41667_c0_g1d35792	FC_3_3	Needles	817.504957066677	8082.7636612789	4450.13430917279	-3.30593362805378	0.210650509677645	-15.6939265568965	1.66434206594389e-55	2.94456637678324e-53	5.600	2.635	3.568	10.742	7.691	7.667	11.557	14.283	24.101	21.430	22.762	28.899	10.675	8.259	4.384	9.564	7.160	8.699	11.956	17.389	17.231	25.619	18.200	66.968	147.729	252.633	251.618
Pdensi_DN17899_c0_g1d216510	FC_3_3	Needles	1005.79935741626	17.1926502195995	511.496003817932	5.84985763717468	0.372749262216575	15.6938141269232	1.66729317492744e-55	2.94456637678324e-53	6.966	11.441	10.358	8.965	16.662	15.090	14.538	22.505	28.283	25.833	24.544	39.918	9.337	16.835	16.922	7.233	12.289	9.628	145.171	229.195	331.757	526.938	4.244	3.058	0.359	0.505	0.528
Pdensi_DN72545_c0_g1	FC_3_3	Needles	2200.11266174404	67067.8210421019	34633.966851923	-4.93003788610042	0.314421976319104	-15.6796860824288	2.08281016245407e-55	3.66679714656898e-53	144.589	141.442	108.224	160.361	136.531	107.032	87.851	78.857	89.511	56.374	87.238	50.943	162.201	142.498	115.198	121.471	75.168	62.450	53.467	73.712	89.772	71.777	15.170	2.024	1263.048	1881.835	2244.298
Pdensi_DN10347_c0_g1d209793	FC_3_3	Needles	1763.36313537822	46791.7028739933	24277.5330046857	-4.72988415450998	0.301862226408256	-15.669016328373	2.4636273004188e-55	4.32358843967838e-53	115.730	129.352	72.084	131.365	97.131	85.727	86.109	65.039	64.539	42.222	70.752	43.193	87.157	100.909	70.570	98.401	102.843	66.542	93.586	81.336	84.184	35.149	3.499	0.166	1184.229	1196.704	1298.009
Pdensi_GG_84900_c1_g1	FC_3_3	Needles	4.49212949625407	15789.5973521437	7897.04474081999	-11.774923469237	0.751566228285162	-15.6671801181163	2.53582989252836e-55	4.43635092922327e-53	0.417	1.480	0.247	0.367	0.182	0.526	0.079	0.036	0.035	0.289	0.000	0.110	0.280	0.251	0.298	0.167	0.240	0.435	0.918	0.108	0.077	11.922	324.733	1312.991	383.843	280.956	573.957
Pdensi_DN12749_c0_g1d270721	FC_3_3	Needles	42.7098213913968	2409.73349672198	1226.22165905669	-5.82063279229386	0.372065604903243	-15.6441033935602	3.64466378098743e-55	6.35629363404209e-53	9.786	6.427	5.033	3.693	4.652	8.374	1.611	1.384	1.685	0.958	1.886	0.930	7.744	8.195	6.292	5.148	3.421	2.672	3.197	3.273	6.255	1.778	0.737	1.124	46.176	78.840	68.988
Pdensi_DN20674_c0_g1d537558	FC_3_3	Needles	604.450148999468	68682.4951553104	34643.4726521549	-6.82830498202387	0.436629268912616	-15.638679008004	3.96875750499114e-55	6.89995074263382e-53	78.895	71.232	37.002	77.735	63.534	38.712	26.564	24.978	19.779	15.608	27.434	10.092	85.659	91.652	58.540	62.241	40.972	35.391	21.862	44.128	30.381	20.660	1.235	0.373	1760.042	1534.462	2088.258
Pdensi_DN52534_c0_g1	FC_3_3	Needles	1297.45151559177	5.96529680833134	651.708406200051	7.69259740440471	0.492232012282881	15.6279908913845	4.69370464198959e-55	8.13497728758245e-53	17.602	38.814	31.203	33.077	59.429	66.124	40.045	38.796	37.286	35.776	47.461	31.620	38.309	60.124	58.810	31.926	21.144	17.217	30.261	14.063	28.021	13.680	9.143	0.547	0.093	0.247	0.156
Pdensi_GG_70084_c0_g1	FC_3_3	Needles	1.63238061000599	4067.32592446062	2034.47915253531	-11.3065523613647	0.723665509676579	-15.6240033692055	4.99673310354374e-55	8.63336473816004e-53	0.037	0.394	0.182	0.161	0.066	0.157	0.060	0.076	0.000	0.000	0.116	0.022	0.224	0.147	0.330	0.017	0.162	0.484	0.523	1.128	1.494	0.494	0.067	0.000	125.498	94.494	93.713
Pdensi_DN12772_c0_g1d390389	FC_3_3	Needles	1430.35983409236	14.3945152590925	722.377174675727	6.64681173757021	0.425594604381507	15.6177067780961	5.51538967444463e-55	9.50008848615451e-53	24.616	51.104	48.728	64.480	60.048	51.252	55.184	44.156	50.194	42.055	46.959	37.854	32.652	61.510	31.207	73.091	90.322	59.469	86.500	41.479	81.890	15.154	16.791	4.552	0.343	0.589	0.199
Pdensi_DN22347_c1_g1	FC_3_3	Needles	18.7795430474068	3129.7116519949	1574.24559752116	-7.37848034203372	0.472543804762256	-15.6143838257406	5.81037296469659e-55	9.97739367427037e-53	0.086	0.999	0.698	0.395	0.711	0.540	0.247	0.893	0.845	0.379	0.396	0.913	0.107	0.414	0.284	0.267	0.458	0.876	1.427	0.654	1.313	0.000	0.275	0.198	60.955	61.573	127.018
Pdensi_DN25404_c1_g4	FC_3_3	Needles	336.021933153991	5607.93437518143	2971.97815416771	-4.06151351580169	0.260128338838577	-15.6134988365188	5.89155020585322e-55	1.00857556407441e-52	14.384	11.996	12.346	22.137	16.567	11.286	9.583	11.730	14.105	9.989	9.673	10.240	14.320	13.177	10.281	14.559	11.103	13.683	9.579	13.259	26.572	9.125	2.445	1.851	90.193	178.172	187.200
Pdensi_DN32946_c0_g1d505646	FC_3_3	Needles	1212.19420570578	6451.78868092305	3831.99144331441	-2.41217014420474	0.154655404676889	-15.5970633502549	7.62204161324325e-55	1.30082843532685e-52	62.173	37.884	40.372	41.894	37.390	43.899	36.668	33.565	35.402	37.646	36.255	33.731	49.457	35.079	39.484	40.803	32.871	47.151	47.282	113.651	109.251	302.723	230.184	452.957	143.404	181.837	187.828
Pdensi_DN3696_c0_g1d381951	FC_3_3	Needles	1801.88474616067	6.3143887700504	904.099567465362	7.92973656120409	0.508567407397857	15.5923019168246	8.21203013364292e-55	1.39724688322666e-52	12.294	47.305	33.990	63.398	47.987	42.537	61.631	60.433	64.676	46.087	66.470	47.255	13.390	34.549	25.254	53.601	35.605	15.562	14.376	8.600	11.679	35.970	0.848	4.200	0.000	0.261	0.281
Pdensi_GG_137996_c0_g1	FC_3_3	Needles	18.5536665715939	11815.7182360663	5917.13595131896	-9.31677219734724	0.597572440150782	-15.5910339422554	8.37667179578604e-55	1.42092796224689e-52	0.843	1.964	0.163	1.311	1.378	0.484	1.677	0.554	0.647	0.815	0.673	0.122	1.025	1.107	0.508	1.041	0.612	0.335	0.257	0.668	0.382	0.923	0.050	3.717	330.064	342.040	251.343
Pdensi_DN19800_c1_g1	FC_3_3	Needles	5884.70833710479	134425.518829127	70155.113583116	-4.51370882846311	0.289533799689559	-15.5895748037111	8.57020734986417e-55	1.44935191448854e-52	7.910	2.661	2.610	11.662	17.321	7.178	21.241	99.201	123.984	143.515	235.934	141.392	44.966	37.961	9.127	5.921	18.079	22.313	19.641	212.531	42.584	51.298	64.412	128.327	3150.828	3996.337	3513.714
Pdensi_DN12545_c0_g1d459570	FC_3_3	Needles	136.258942694155	1905.09764018996	1020.67829144206	-3.80698035199446	0.244499752042371	-15.5704875779781	1.15523250022936e-54	1.94777085718429e-52	7.099	5.824	5.143	5.418	5.262	4.898	4.172	4.285	4.676	4.579	3.830	3.674	6.473	5.735	4.572	5.959	3.118	3.671	4.718	5.045	6.036	8.032	4.090	4.604	35.330	60.768	57.523
Pdensi_DN12697_c0_g1d521551	FC_3_3	Needles	32385.0710741572	17.0027320631459	16201.0369031102	10.9227920139948	0.701683106730178	15.5665597607084	1.22838732452583e-54	2.06487469298607e-52	3499.062	1694.489	2370.495	2836.528	567.846	1960.690	1485.781	371.531	1708.112	1417.340	200.840	1287.617	2581.735	1559.755	1609.496	4105.652	626.053	606.796	146.585	25.025	133.037	11.110	4.240	8.816	0.512	0.393	0.424
Pdensi_DN12077_c0_g1d105072	FC_3_3	Needles	1249.23266055976	38.741769003768	643.987214781762	4.97886287977293	0.319870913800578	15.5652254236438	1.25427456138355e-54	2.10205870035115e-52	9.722	23.746	24.673	42.071	40.334	30.894	37.163	43.102	40.505	34.928	41.016	35.029	9.165	24.654	14.557	28.571	36.184	69.906	62.056	9.159	48.085	51.967	7.448	5.045	0.701	1.524	0.914
Pdensi_DN12818_c0_g1d390558	FC_3_3	Needles	2214.43588349759	33.4943536248164	1123.9651185612	5.99638072903556	0.385301298107873	15.5628355224403	1.30200602639484e-54	2.17551953057015e-52	24.065	51.513	28.576	25.459	18.014	32.383	36.558	29.827	28.383	76.522	61.611	58.189	26.977	46.047	30.785	4.419	4.689	3.068	2.915	1.957	3.139	0.890	3.649	0.923	0.442	0.890	1.409
Pdensi_DN13536_c0_g2	FC_3_3	Needles	189.736672711911	10053.9533890554	5121.84503088364	-5.72814934839446	0.368143452451641	-15.5595578578079	1.37042304233602e-54	2.28300206408026e-52	23.199	21.836	18.601	17.536	17.722	15.419	8.072	7.576	6.089	5.847	7.410	3.461	28.388	25.237	23.670	19.328	17.252	16.342	17.326	20.901	19.220	12.165	1.131	0.145	195.248	271.229	339.405
Pdensi_DN18175_c1_g1	FC_3_3	Needles	2634.51509436381	19701.7473397936	11168.1312170787	-2.902938273764	0.186585783033533	-15.558196485111	1.39988165724717e-54	2.32513677165626e-52	82.043	81.653	60.113	83.092	85.854	80.109	58.398	73.348	84.018	71.716	84.720	77.927	82.120	89.995	69.947	56.042	45.956	40.688	33.421	54.557	46.754	40.737	29.780	55.113	373.662	638.225	575.177
Pdensi_DN15461_c0_g1d395884	FC_3_3	Needles	121.286762863292	10909.7642033822	5515.52548312273	-6.49185835552308	0.417533479089042	-15.5481145360769	1.63859111614954e-54	2.71354578664906e-52	9.439	7.475	7.424	10.741	10.019	6.114	3.326	4.893	3.799	2.483	5.654	2.581	9.108	8.984	8.355	10.015	7.223	10.536	7.768	14.832	8.943	11.812	1.190	0.708	189.458	354.282	339.447
Pdensi_DN15780_c0_g1d214647	FC_3_3	Needles	335.721577767058	2896.6757365029	1616.19865713498	-3.10880231887881	0.200041692075652	-15.540771959193	1.83756549635196e-54	3.03404897101805e-52	8.103	4.520	3.041	10.576	8.420	9.774	9.617	7.178	9.965	10.839	8.051	11.062	6.229	7.256	5.440	5.194	5.983	3.914	16.285	9.121	8.697	15.647	120.261	115.003	64.555	79.673	86.003
Pdensi_DN18008_c1_g1d402900	FC_3_3	Needles	2847.30766230158	24.6804799988484	1435.99407115021	6.834278567214	0.439842656329836	15.5380076690175	1.91855715893087e-54	3.15843179721575e-52	67.193	99.344	103.026	140.831	121.720	75.625	105.518	98.847	94.898	73.073	113.727	64.900	41.674	74.634	39.244	124.409	27.584	16.039	17.685	31.722	15.499	37.263	1.608	0.817	0.496	1.049	0.450
Pdensi_DN9592_c0_g1d332963	FC_3_3	Needles	50.3508528955118	1814.72430507809	932.537578986799	-5.17213932607362	0.332883541607202	-15.5373837381744	1.93732412001847e-54	3.17994660264679e-52	3.488	4.802	2.809	4.645	6.572	10.233	3.502	2.247	2.356	1.131	1.989	1.343	5.900	7.123	7.744	3.991	2.617	2.438	4.596	7.477	3.475	15.639	34.739	58.892	47.653	43.415	51.036
Pdensi_DN16817_c0_g1d215591	FC_3_3	Needles	1204.5803075002	3.91102154866305	604.245664524431	7.99533764638291	0.514745044109225	15.5326170458212	2.08686431777223e-54	3.415358470564e-52	12.485	17.323	16.721	15.362	25.475	17.392	25.709	32.878	37.746	32.346	40.856	33.796	17.075	18.062	14.259	22.867	21.664	20.663	16.951	10.984	20.988	2.081	0.644	0.144	0.016	0.159	0.169
Pdensi_DN15185_c1_g9	FC_3_3	Needles	1040.47234199276	8.22058985227039	524.346465922516	6.80560699677401	0.438684435664931	15.5136732545765	2.80370082371341e-54	4.57511507514029e-52	12.691	23.085	15.508	40.037	31.860	24.275	31.617	32.588	37.806	31.430	32.416	28.488	12.078	23.397	16.636	15.793	7.200	5.601	4.667	5.018	8.412	6.719	0.725	0.573	0.044	0.379	0.253
Pdensi_DN17417_c1_g1	FC_3_3	Needles	1098.18811050559	66.3450344013762	582.266572453482	4.0397230319669	0.260565301470973	15.5036875944778	3.27541083838668e-54	5.32927487080711e-52	11.707	22.192	17.114	27.627	26.616	19.237	29.875	31.762	32.017	32.849	35.670	28.871	13.185	21.545	13.209	21.764	11.833	11.117	8.049	9.549	10.882	12.186	5.412	1.360	1.391	1.936	1.992
Pdensi_DN22132_c0_g2	FC_3_3	Needles	376.937966948596	11165.3455989325	5771.14178294057	-4.88895419442013	0.315351670047665	-15.503181554996	3.30131552314455e-54	5.35580862545497e-52	15.357	13.605	13.939	17.622	16.985	15.854	13.126	12.945	14.826	10.084	13.595	9.737	13.182	15.939	12.315	13.975	9.061	6.884	9.152	13.421	11.302	20.493	14.239	17.379	179.504	322.723	403.032
Pdensi_DN14965_c0_g1d465570	FC_3_3	Needles	1193.18254233896	6.40696480841267	599.794753573688	7.37042561944851	0.475490761984075	15.5006704834685	3.43290946117055e-54	5.55315394808713e-52	1.194	1.842	5.213	4.797	2.600	41.509	21.738	23.850	55.929	30.364	40.127	35.686	2.454	2.984	9.458	8.599	14.893	15.147	4.854	5.751	6.026	39.176	165.406	573.925	0.068	0.347	0.159
Pdensi_DN74180_c0_g1	FC_3_3	Needles	168.574336345492	2477.86571415235	1323.22002524892	-3.87889995475653	0.250627923171242	-15.4767270369402	4.98181464156127e-54	8.0354078472905e-52	5.570	4.834	5.180	7.261	6.499	6.301	4.464	5.802	7.325	4.179	5.882	4.943	5.376	6.945	5.329	4.832	3.670	3.257	3.002	5.063	4.408	5.861	2.946	3.637	47.205	71.358	80.523
Pdensi_DN21105_c3_g1	FC_3_3	Needles	126.083538509223	8778.16840761351	4452.12597306137	-6.12173073557524	0.395620466315833	-15.4737463220321	5.21799127767487e-54	8.39209386814061e-52	15.600	11.108	4.227	7.474	8.482	5.366	5.523	4.459	4.241	4.026	3.964	3.165	6.882	12.921	3.554	8.002	7.106	3.053	4.754	10.925	2.588	8.154	2.738	0.000	182.620	380.747	144.926
Pdensi_DN21978_c0_g1d297608	FC_3_3	Needles	4558.01440518001	67.1564261504519	2312.58541566523	6.04915501602814	0.391189692321836	15.4634826396485	6.11983750160186e-54	9.81424974969531e-52	27.279	245.139	220.849	382.295	581.639	637.440	301.301	177.871	203.796	135.081	127.145	143.927	109.532	194.006	356.224	223.923	425.297	705.813	363.874	399.229	587.091	111.580	456.281	602.344	0.736	1.919	2.864
Pdensi_DN20820_c0_g1d17595	FC_3_3	Needles	117.472054443152	3168.47874946287	1642.97540195301	-4.75436250464417	0.307637675040694	-15.4544221672956	7.04404267030013e-54	1.12640095514072e-51	13.397	7.863	8.759	9.975	6.466	5.667	5.123	3.488	5.100	3.841	3.174	3.417	9.733	4.985	4.084	7.670	6.236	8.842	4.867	5.488	9.351	7.270	2.908	1.788	47.967	107.531	102.953
Pdensi_DN22284_c0_g1d423478	FC_3_3	Needles	1646.81365416585	11.7184762045747	829.266065185214	7.20252686774202	0.466531109524386	15.4384707058116	9.02140293316068e-54	1.43847558541095e-51	22.121	48.881	44.682	80.595	67.975	48.958	67.118	65.786	59.883	45.204	60.366	40.203	17.330	47.227	26.553	60.474	17.654	7.675	32.424	11.817	22.934	35.358	3.155	2.772	0.340	0.427	0.163
Pdensi_GG_118079_c0_g1	FC_3_3	Needles	1994.43457683648	130.611329957414	1062.52295339695	3.93080200256129	0.254706477128013	15.4326739032463	9.86950088167299e-54	1.56922252194988e-51	29.451	49.980	46.999	71.982	71.038	61.850	63.279	63.050	68.945	49.539	70.042	57.739	24.150	49.329	39.608	46.355	22.765	19.457	16.815	15.869	25.156	40.459	4.414	4.423	2.844	4.291	3.265
Pdensi_DN22018_c0_g1	FC_3_3	Needles	4.25757570759676	732.564611093928	368.411093400762	-7.42779209347908	0.48176153039207	-15.4179850919897	1.23910377387576e-53	1.9645427105812e-51	0.061	0.033	0.015	0.019	0.036	0.097	0.000	0.110	0.035	0.106	0.115	0.144	0.101	0.052	0.017	0.000	0.034	0.057	9.237	0.422	5.059	0.113	0.260	0.401	13.232	25.825	20.204
Pdensi_DN21456_c0_g1d539896	FC_3_3	Needles	1727.13413521529	37.9646632020484	882.549399208668	5.538144715331	0.3593741293094	15.4105269791498	1.3907309491934e-53	2.19869441395426e-51	32.307	37.385	37.233	67.492	108.251	109.874	72.314	60.029	69.300	65.874	43.593	43.463	40.468	84.601	66.377	48.212	82.846	83.465	79.420	177.549	175.902	107.323	81.184	20.485	1.056	1.115	0.823
Pdensi_DN13445_c0_g1d51882	FC_3_3	Needles	3662.92511212581	396.919439494007	2029.92227580991	3.20376479834215	0.207981475777935	15.4040872455528	1.53643214819939e-53	2.42218094143252e-51	29.490	85.439	84.530	99.567	128.071	90.960	110.455	133.185	128.291	113.716	114.694	96.379	42.635	87.117	64.673	83.739	55.903	49.080	63.287	54.685	94.838	197.758	47.062	52.674	8.437	12.994	10.334
Pdensi_DN31795_c0_g1d372235	FC_3_3	Needles	3892.43145411236	2.44776573265618	1947.43960992251	10.3865989156636	0.674431877675421	15.4005159890474	1.62368533188293e-53	2.55252481694992e-51	8.577	23.324	23.416	70.728	85.612	49.499	82.177	112.788	159.815	94.089	125.418	127.829	13.285	42.910	33.890	40.360	5.612	5.750	1.301	0.780	2.173	2.561	0.411	0.000	0.000	0.000	0.203
Pdensi_DN14891_c0_g1	FC_3_3	Needles	3183.73930948558	115298.303751924	59241.0215307046	-5.17849900173873	0.336286368004491	-15.3990749980968	1.66027329913963e-53	2.6027115808535e-51	146.041	160.397	100.202	172.536	127.433	169.243	111.696	95.798	135.839	69.821	115.413	98.387	105.896	126.035	162.096	92.482	92.502	119.310	115.930	71.612	138.012	52.905	20.405	13.359	3310.050	2280.410	3342.097
Pdensi_DN45632_c0_g1d156557	FC_3_3	Needles	538.819656787382	3792.98967757096	2165.90466717917	-2.81632951293563	0.182973943006068	-15.3919703902442	1.8530242542267e-53	2.89673886778385e-51	18.365	15.483	17.115	18.832	15.073	14.298	13.314	12.764	17.976	13.771	16.529	17.784	17.395	14.097	12.780	14.732	8.243	12.672	7.828	13.204	14.146	18.799	6.227	6.803	74.476	115.739	114.329
Pdensi_DN26687_c0_g2	FC_3_3	Needles	8649.30870570135	197261.758241991	102955.533473846	-4.5113652248027	0.29345855695025	-15.3730914228121	2.48045615028251e-53	3.86674013505493e-51	21.717	2.565	3.160	24.532	6.229	8.627	42.291	129.691	273.341	247.770	219.897	305.787	83.453	68.559	7.198	16.046	36.260	47.218	19.394	44.578	7.549	48.138	353.835	293.465	5503.017	6254.629	3690.345
Pdensi_DN19623_c1_g1	FC_3_3	Needles	9935.02735912305	1307.98462341246	5621.50599126776	2.92571928482584	0.190351813737444	15.3700625561747	2.59918085924301e-53	4.04053162653576e-51	104.928	246.791	178.502	284.660	288.768	225.126	284.194	296.749	294.568	296.061	309.554	276.636	122.250	229.154	165.995	177.232	164.447	137.183	157.099	137.910	166.520	276.943	230.359	336.299	30.206	42.670	31.205
Pdensi_DN20047_c2_g1	FC_3_3	Needles	12.5106222375329	973.530638187859	493.020630212696	-6.28060770358751	0.408884559110218	-15.3603445364992	3.01965598647675e-53	4.68113781370262e-51	0.676	1.238	0.379	0.713	0.708	0.754	0.715	0.316	0.297	0.542	0.265	0.284	0.366	1.016	0.366	0.260	0.498	1.202	0.372	0.123	0.429	0.112	0.515	0.285	24.158	23.222	29.186
Pdensi_DN22097_c0_g1d298406	FC_3_3	Needles	67.5582748172454	5058.16964970131	2562.86396225928	-6.22745842441316	0.40597481278147	-15.3395191729919	4.16266815548944e-53	6.43518516403198e-51	2.177	1.746	1.556	4.167	3.292	1.860	2.951	1.883	2.141	2.483	2.348	1.105	2.377	1.842	1.072	2.577	1.627	1.386	2.699	3.379	3.175	3.023	3.646	0.776	85.606	161.346	162.962
Pdensi_DN14007_c0_g1d341217	FC_3_3	Needles	294.026338593247	8745.31023577859	4519.66828718592	-4.89503039829851	0.319162517138675	-15.337109263904	4.32008899976878e-53	6.65129759977958e-51	63.979	34.780	29.204	36.504	26.716	26.684	16.233	11.627	14.899	7.624	10.725	7.719	42.278	28.181	22.855	36.408	23.822	19.309	29.091	22.569	21.615	33.868	27.761	76.796	134.043	302.557	276.734
Pdensi_DN17071_c0_g1d528962	FC_3_3	Needles	115.826636672253	29144.9220625131	14630.3743495927	-7.97531019535692	0.520004034485884	-15.3370159968892	4.3262991483658e-53	6.65129759977958e-51	1.003	6.594	1.122	6.215	2.181	2.354	3.468	1.310	0.985	5.681	3.021	1.417	0.880	1.942	0.803	1.735	3.654	1.901	14.384	3.745	2.560	34.217	774.276	1621.983	755.124	679.810	848.719
Pdensi_DN580_c0_g1d164215	FC_3_3	Needles	1343.38163143362	77.7030288141873	710.542330123903	4.09122457548655	0.266792008477869	15.3348842749386	4.47068795588836e-53	6.85439981984115e-51	26.290	29.802	26.091	56.659	40.392	31.804	48.274	41.859	51.000	37.096	43.735	38.591	20.892	29.998	19.175	27.426	12.869	11.118	8.512	3.509	8.984	7.936	3.635	2.351	1.456	2.127	2.680
Pdensi_DN14374_c0_g1d8160	FC_3_3	Needles	1028.20132344884	6.68091390767486	517.441118678256	7.25795676892833	0.473329987979746	15.3338198576992	4.54457078432276e-53	6.94858647483519e-51	8.393	26.307	19.536	39.386	38.717	23.598	34.339	35.156	32.853	28.995	34.554	27.660	7.701	24.081	12.411	27.070	14.858	7.922	30.437	5.364	4.307	21.009	0.174	0.096	0.129	0.278	0.113
Pdensi_DN12254_c0_g1	FC_3_3	Needles	2599.04115302459	38.1374383848239	1318.5892957047	6.11473132681222	0.399099307845805	15.3213278164208	5.508069401501e-53	8.39875238139257e-51	26.120	43.428	38.708	100.330	241.800	241.025	98.056	108.294	102.102	72.713	86.750	71.254	112.388	185.524	180.028	91.476	121.830	98.189	170.852	156.009	143.474	90.966	61.791	14.556	1.032	1.442	0.531
Pdensi_DN4995_c0_g1d1837	FC_3_3	Needles	52.7828904823556	1087.40142136814	570.092155925246	-4.36617500851832	0.285190202952297	-15.3096949450562	6.58721573465443e-53	1.00168756326865e-50	0.309	0.255	0.062	0.206	1.272	0.121	0.389	0.871	0.995	1.250	1.687	1.773	0.691	0.769	0.070	0.356	0.857	0.273	0.520	0.671	0.295	0.450	0.468	0.105	21.392	28.819	36.837
Pdensi_DN34137_c0_g1d86113	FC_3_3	Needles	3429.29312138262	1.49655469945849	1715.39483804104	10.8558083435115	0.709547596732912	15.2996196358028	7.69047636621752e-53	1.16627745936377e-50	37.682	63.382	42.748	124.918	110.352	65.603	103.825	112.636	141.280	101.135	114.951	87.802	40.315	76.709	42.706	48.589	22.473	14.765	10.011	24.163	15.125	4.500	4.613	1.057	0.000	0.073	0.062
Pdensi_DN26503_c2_g1	FC_3_3	Needles	102.675811437741	5052.68233112724	2577.67907128249	-5.62117692763471	0.36771651150003	-15.2867134105678	9.37640693361868e-53	1.41809896517992e-50	11.788	10.410	9.303	7.296	6.981	11.935	4.950	3.639	5.494	2.182	3.062	3.971	9.457	9.921	9.487	5.644	4.692	7.857	3.011	4.655	5.871	5.831	12.162	38.980	73.486	151.394	186.986
Pdensi_GG_10430_c0_g1	FC_3_3	Needles	1865.82887917964	5.34353301348188	935.58620609656	8.64077735059603	0.565672207933337	15.2752375481991	1.11819815930161e-52	1.6866054830893e-50	19.402	46.296	28.953	91.357	59.985	34.113	60.256	55.633	51.971	48.892	72.324	43.850	13.924	39.605	15.362	52.047	12.342	15.887	1.508	12.657	2.756	13.986	0.036	0.000	0.181	0.131	0.070
Pdensi_DN13036_c0_g1d271206	FC_3_3	Needles	164.446475682609	2867.59946090364	1516.02296829312	-4.12488489756316	0.270135135356101	-15.2697089629811	1.21715081588981e-52	1.83090977717462e-50	9.461	6.711	5.469	8.551	7.778	5.528	6.573	5.921	5.188	4.558	6.145	3.833	8.209	6.889	5.228	6.028	3.347	2.884	2.371	3.972	3.615	2.802	0.444	0.129	63.410	89.408	75.767
Pdensi_GG_23694_c0_g1	FC_3_3	Needles	923.09039320743	46.4925010370326	484.791447122231	4.3348901212275	0.283927061129906	15.2676187467884	1.25679305863804e-52	1.88545986603419e-50	18.301	18.590	20.150	31.438	20.006	17.520	18.850	25.061	20.767	25.964	23.280	33.356	10.228	17.332	9.724	27.193	56.268	58.107	46.649	92.521	194.395	28.170	3.207	4.785	1.196	1.368	1.098
Pdensi_DN5039_c0_g1d261746	FC_3_3	Needles	16.4787237603842	5258.25141660837	2637.36507018438	-8.32179812840991	0.545175791292085	-15.2644307787163	1.3197442360318e-52	1.97459212666119e-50	2.838	1.193	1.684	3.105	1.486	0.844	0.460	0.590	0.426	0.392	0.847	0.190	4.014	1.742	1.265	4.383	2.230	3.327	2.871	2.119	2.421	0.546	0.018	0.089	141.566	105.531	162.670
Pdensi_DN15148_c0_g1d53904	FC_3_3	Needles	935.523936296783	9609.23068015498	5272.37730822588	-3.36099219546002	0.220216193013434	-15.2622391181515	1.36483342658015e-52	2.03659422113864e-50	20.981	31.583	29.722	34.983	32.855	36.509	24.274	28.361	38.518	26.537	28.649	28.085	28.861	40.329	29.852	26.155	21.823	25.264	18.176	29.772	27.867	60.310	4.327	2.363	170.811	282.886	321.674
Pdensi_DN12493_c0_g1d338027	FC_3_3	Needles	255.827996787892	2239.71638353132	1247.77219015961	-3.13117090248013	0.205682444732799	-15.2233259700302	2.47615862768299e-52	3.68505228516619e-50	12.016	11.327	9.584	12.689	10.576	10.109	8.881	8.842	8.771	7.914	8.067	6.702	9.995	10.249	8.840	13.100	12.274	11.392	10.831	14.574	14.124	18.627	6.909	7.354	45.978	65.658	67.567
Pdensi_DN20970_c1_g1d415337	FC_3_3	Needles	7.46090057692764	2888.38405544027	1447.9224780086	-8.59749417504713	0.565346187696778	-15.2074858947459	3.15425976008721e-52	4.68172682688689e-50	0.102	0.110	0.355	0.128	0.123	0.110	0.112	0.053	0.179	0.119	0.257	0.301	0.113	0.468	0.209	0.367	0.390	0.063	0.344	0.651	0.146	0.384	0.624	3.194	30.991	118.238	90.662
Pdensi_DN39877_c1_g1	FC_3_3	Needles	76.6018034765568	956.463651759791	516.532727618174	-3.64157306378771	0.239564070529886	-15.2008314758261	3.49160895650808e-52	5.16869264309822e-50	8.788	8.953	5.031	5.865	4.706	10.931	4.565	2.110	2.317	2.482	2.299	2.007	9.248	11.005	10.253	5.185	2.687	1.744	2.553	3.042	1.660	14.226	17.971	29.160	22.893	25.441	27.249
Pdensi_DN19425_c0_g1d286932	FC_3_3	Needles	899.754454422198	80.1831063663907	489.968780394294	3.48302159762054	0.22950480906552	15.1762466843394	5.08032186301746e-52	7.50059795056291e-50	18.105	29.382	24.274	30.217	33.788	29.589	27.681	24.770	27.336	28.319	26.253	25.328	23.665	37.858	28.703	27.466	30.448	34.058	29.217	16.924	21.185	15.892	10.277	5.757	1.734	2.402	2.276
Pdensi_GG_156497_c2_g1	FC_3_3	Needles	3157.69610017549	9.35695296219261	1583.52652656884	8.33985447450981	0.549679296071486	15.1722186629805	5.40194971097116e-52	7.9544065823187e-50	29.893	150.214	100.750	116.125	150.820	62.347	147.324	100.652	98.254	80.688	132.151	65.792	38.002	116.608	52.917	66.955	55.543	57.696	26.852	47.968	48.279	3.021	7.040	1.364	0.149	0.456	0.158
Pdensi_DN24740_c2_g2	FC_3_3	Needles	1314.61121240374	28304.8387821782	14809.724997291	-4.42848827107335	0.291931602698885	-15.1696090116052	5.6210658311689e-52	8.25527478699668e-50	66.886	59.920	49.456	73.678	70.853	51.129	44.982	47.971	53.122	36.030	49.018	31.266	67.404	61.364	46.313	53.642	45.559	37.472	38.586	72.542	64.035	85.556	56.542	79.684	503.469	855.067	926.475
Pdensi_DN12832_c0_g1d176950	FC_3_3	Needles	1777.57181763031	48302.489943673	25040.0308806517	-4.7641416416984	0.314086710646481	-15.1682369237859	5.73979832236664e-52	8.407524009833e-50	99.722	102.121	62.137	136.181	86.668	54.896	78.612	55.184	48.463	50.517	67.818	38.625	88.752	92.026	60.005	110.733	80.021	63.089	79.166	58.894	54.841	39.227	11.228	2.102	1259.902	1150.509	1373.508
Pdensi_DN23548_c0_g1d549084	FC_3_3	Needles	275.893856715212	3504.68972109349	1890.29178890435	-3.66824857008012	0.241841007628575	-15.168017227723	5.75904010763023e-52	8.41362592478083e-50	14.199	8.154	8.300	13.633	12.312	8.357	8.803	8.914	11.892	7.281	8.889	8.373	11.185	8.667	6.986	8.429	5.100	6.079	4.180	7.982	9.464	11.949	4.003	5.612	60.551	116.617	106.790
Pdensi_DN26235_c1_g1	FC_3_3	Needles	2.40783536609625	1017.14551287373	509.776674119913	-8.72757164799677	0.575808936218921	-15.1570618290623	6.80460001071467e-52	9.91517277801474e-50	0.047	0.040	0.037	0.023	0.011	0.189	0.061	0.058	0.043	0.043	0.094	0.066	0.051	0.011	0.042	0.034	0.072	0.035	0.085	0.065	0.066	0.028	0.023	0.114	22.714	24.330	33.580
Pdensi_DN20279_c0_g1	FC_3_3	Needles	700.929116801202	15990.352979774	8345.64104828759	-4.51201236630094	0.297798644993033	-15.1512185906907	7.43746755804408e-52	1.08091195176907e-49	54.211	30.960	24.188	30.754	25.036	20.313	19.609	23.308	21.556	18.967	26.818	16.204	38.234	23.143	15.895	20.802	14.704	12.452	17.550	24.483	20.149	19.581	6.379	6.995	312.173	437.529	531.852
Pdensi_DN16405_c0_g3	FC_3_3	Needles	1.09849313178417	3968.64793047373	1984.87321180276	-11.8589565258378	0.783194139174187	-15.1417840515789	8.58527252587055e-52	1.24448542629554e-49	0.000	0.000	0.000	0.000	0.000	0.000	0.000	0.000	0.000	0.000	0.089	0.000	0.156	0.000	0.000	0.000	0.000	0.174	0.000	0.163	0.302	0.107	0.086	0.000	93.339	132.975	89.134
Pdensi_DN38715_c0_g1	FC_3_3	Needles	36.3273738734826	561.676855288653	299.002114581068	-3.95155704102706	0.261210998605644	-15.1278355893153	1.06128899988631e-51	1.53441493537967e-49	1.264	1.707	2.432	2.673	11.124	7.497	1.931	2.009	2.445	1.063	1.185	0.971	5.385	6.374	9.808	2.747	2.212	1.755	10.496	2.217	3.307	6.522	0.236	0.000	12.755	16.067	15.790
Pdensi_DN24806_c0_g1	FC_3_3	Needles	12.3072894844607	899.992059982509	456.149674733485	-6.19624944593157	0.410009622968406	-15.1124488275951	1.34063469122952e-51	1.93328529323351e-49	0.598	0.386	0.327	1.237	0.861	3.018	0.881	0.465	0.628	0.209	0.490	0.389	0.332	0.618	1.209	0.162	11.624	22.152	47.017	35.139	158.312	37.258	6.268	64.763	16.794	25.408	30.135
Pdensi_DN12952_c0_g1d51325	FC_3_3	Needles	142.221692796739	1302.05734517161	722.139518984175	-3.19699923856612	0.2120009160167	-15.0801199288888	2.18871041928503e-51	3.14813275977987e-49	4.393	2.847	2.314	6.786	8.515	23.462	8.343	4.624	6.250	3.990	4.087	4.605	5.616	8.570	12.579	2.753	4.102	5.362	8.767	10.661	11.325	39.106	35.199	146.909	24.508	40.544	39.782
Pdensi_DN8174_c0_g1d170412	FC_3_3	Needles	2.4101731958333	927.037873237973	464.724023216903	-8.59314402574426	0.569937361955524	-15.0773481427154	2.28254211743295e-51	3.27465579665034e-49	0.019	0.020	0.000	0.093	0.089	0.697	0.000	0.039	0.043	0.000	0.117	0.110	0.124	0.405	0.209	0.118	0.144	0.000	0.148	0.129	0.053	0.278	5.174	3.857	21.720	25.244	26.410
Pdensi_DN23815_c2_g1	FC_3_3	Needles	1513.60039675397	36.0448607423184	774.822628748146	5.43549315309515	0.360679695678399	15.0701390131529	2.54576830780943e-51	3.64292917236484e-49	16.716	42.589	27.793	80.648	70.231	83.553	72.363	46.554	63.674	47.054	40.363	47.408	21.482	47.620	41.656	14.835	9.789	7.971	9.541	6.163	19.753	17.527	7.591	6.470	1.047	0.606	1.151
Pdensi_DN21054_c0_g1d220723	FC_3_3	Needles	2249.22913374775	44.2644635306843	1146.74679863922	5.71225065528794	0.379303386467686	15.0598461787648	2.97478362039313e-51	4.24595202779794e-49	15.319	41.539	42.210	71.383	85.768	58.169	71.902	73.948	86.161	63.443	77.481	58.484	27.359	57.292	56.346	45.949	67.985	76.631	50.568	31.424	34.475	95.442	46.659	25.341	1.364	1.332	0.718
Pdensi_DN18207_c1_g2	FC_3_3	Needles	214.835894817303	8085.65793152308	4150.24691317019	-5.23425787236567	0.347771678908554	-15.0508456835613	3.40849054359735e-51	4.8525775575786e-49	2.340	3.609	5.678	6.716	3.442	5.399	7.654	3.676	4.637	5.876	8.523	4.568	3.107	4.848	4.586	3.011	0.766	4.294	3.466	5.383	14.502	16.810	15.011	36.669	221.127	184.836	224.531
Pdensi_DN20494_c0_g1d290607	FC_3_3	Needles	685.896950618501	16060.5013473025	8373.19914896049	-4.54962375851587	0.302322754719394	-15.0488962127204	3.51042543522594e-51	4.98498276562568e-49	33.872	36.633	27.023	32.446	32.633	27.136	20.878	22.496	24.633	17.632	23.800	19.523	38.267	38.787	27.979	31.084	22.644	21.386	24.583	28.832	33.049	21.605	14.234	19.586	257.629	456.570	587.721
Pdensi_DN23056_c4_g1	FC_3_3	Needles	1249.54698449106	3.2879804876818	626.417482489371	8.28855304643423	0.55118228968326	15.0377709907865	4.15299936052997e-51	5.8825022414329e-49	9.023	14.555	12.911	39.601	61.078	20.343	45.123	54.196	56.090	38.131	40.485	32.117	10.459	13.955	9.630	13.144	5.596	4.744	3.904	1.691	6.575	2.902	3.380	4.021	0.000	0.170	0.098
Pdensi_DN17585_c0_g1	FC_3_3	Needles	2243.8251223955	100.314988096751	1172.07005524613	4.50512237261149	0.30024444837002	15.0048482064168	6.82468971504113e-51	9.64233629410165e-49	295.163	432.286	358.410	118.143	174.597	130.677	76.727	85.407	143.183	74.570	49.361	76.442	273.478	486.204	245.143	404.005	61.558	115.017	28.476	7.969	25.983	15.431	5.293	3.514	2.827	2.576	2.418
Pdensi_DN18647_c1_g4	FC_3_3	Needles	1306.75390669909	55034.3025641837	28170.5282354414	-5.39636853807324	0.359663754148613	-15.0039265169975	6.92014799622524e-51	9.75251564074086e-49	108.129	114.017	82.451	130.503	105.905	88.437	61.594	50.333	49.896	32.226	54.592	28.622	116.155	116.217	87.763	104.355	82.958	71.061	75.908	90.036	89.889	61.134	11.655	0.635	958.232	1593.622	1892.347
Pdensi_DN23580_c0_g1d70164	FC_3_3	Needles	4041.16078972042	40.9180873868548	2041.03943855364	6.58847803142472	0.439786444494977	14.9810848285479	9.76106561564586e-51	1.37215503747598e-48	58.292	121.924	106.099	167.297	129.753	97.829	141.979	120.701	129.874	113.667	142.385	101.988	46.872	96.914	59.766	102.328	42.388	33.535	16.417	40.859	15.319	73.617	7.401	5.177	0.521	2.001	0.842
Pdensi_DN22203_c1_g1	FC_3_3	Needles	131.144949318514	1408.94154314411	770.04324623131	-3.42647564648372	0.22888007787505	-14.970615521873	1.14258841877708e-50	1.60215011243999e-48	5.242	7.210	4.415	11.454	10.985	7.787	6.046	5.559	5.876	4.235	4.087	3.284	6.036	8.514	5.306	3.643	2.115	0.938	2.295	4.760	1.992	1.577	1.829	2.013	30.148	43.846	38.579
Pdensi_DN19231_c0_g1d483147	FC_3_3	Needles	1101.7614387706	4.95480862022301	553.35812369541	7.65028765363021	0.511239952996568	14.9641819047769	1.2586211937879e-50	1.76042936298032e-48	12.594	21.242	13.865	35.040	48.007	50.054	38.161	32.385	38.030	30.451	39.448	27.707	22.581	32.953	39.721	20.075	13.615	8.091	13.557	4.925	7.243	44.932	15.533	28.237	0.072	0.153	0.212
Pdensi_DN15497_c0_g1d344675	FC_3_3	Needles	140.96509902293	3391.46226179745	1766.21368041019	-4.58913044421749	0.306694449287757	-14.9632001977047	1.27732982533742e-50	1.78213057231077e-48	8.678	4.689	4.720	12.665	6.129	4.113	6.669	5.009	4.612	5.089	4.466	2.874	8.081	5.029	4.074	8.825	3.438	3.773	3.816	4.812	3.166	7.246	0.619	0.626	71.104	98.041	101.740
Pdensi_DN16288_c0_g1	FC_3_3	Needles	422.14924953346	3588.16874528293	2005.15899740819	-3.08758420166592	0.206365589829532	-14.9617201405351	1.30606026564164e-50	1.81767110486106e-48	11.087	10.877	8.333	14.380	11.331	9.928	8.306	14.992	14.017	11.417	12.742	13.468	10.194	11.545	7.325	8.818	9.058	7.341	13.003	10.773	9.331	7.975	5.387	7.290	77.998	89.233	117.888
Pdensi_DN20280_c0_g1d16456	FC_3_3	Needles	1433.00314828347	34.2533821715243	733.628265227499	5.39062346918393	0.360298682524098	14.9615408844116	1.30958332645677e-50	1.8180404547985e-48	5.216	26.140	25.346	40.188	47.029	30.772	50.583	56.448	52.860	39.109	53.558	34.113	10.250	31.482	21.248	29.502	9.448	10.338	65.940	4.586	9.787	66.306	0.889	0.218	0.791	1.175	0.773
Pdensi_DN14620_c0_g3	FC_3_3	Needles	726.939955428849	3453.08857174906	2090.01426358896	-2.24862675279636	0.150472209257849	-14.9438010107442	1.70940187348991e-50	2.367203467884e-48	7.165	19.409	7.088	26.481	51.577	57.246	25.271	26.244	22.676	20.938	22.858	20.798	22.732	43.569	34.872	12.571	16.214	22.195	51.089	160.998	310.260	109.496	96.984	65.877	73.797	104.655	97.237
Pdensi_DN33344_c0_g1d312594	FC_3_3	Needles	2333.6483423897	79.6044638166782	1206.62640310319	4.87129273787344	0.32623092171513	14.9320386683857	2.0393455868649e-50	2.81712372553853e-48	55.351	40.441	68.441	42.502	42.135	33.250	59.405	89.535	112.182	47.844	89.800	70.093	40.279	36.015	26.118	47.885	18.320	37.783	32.246	4.583	42.641	7.807	1.971	0.884	1.749	2.303	2.297
Pdensi_DN22690_c2_g1	FC_3_3	Needles	664.820745106422	17.0347536804658	340.927749393444	5.29658562321035	0.354749161251691	14.9305092209999	2.08666499861896e-50	2.87537284550437e-48	6.668	11.537	8.346	19.521	23.258	17.931	22.541	13.488	17.463	17.645	22.460	18.970	8.129	14.972	8.662	11.416	13.541	9.342	14.736	12.306	13.978	10.863	12.395	4.944	0.371	0.442	0.512
Pdensi_DN16172_c0_g1d277967	FC_3_3	Needles	993.66126907427	7286.03166745041	4139.84646826234	-2.87466304578597	0.192585379409252	-14.9266940959064	2.20951910955719e-50	3.03716360754108e-48	17.114	26.354	22.361	34.261	51.331	40.232	27.751	36.723	37.046	26.344	33.645	28.316	26.005	41.280	28.919	22.531	22.050	20.865	14.017	24.775	20.807	21.307	35.152	17.774	150.406	209.003	223.057
Pdensi_DN26521_c0_g1d77593	FC_3_3	Needles	2176.04690803855	265.291578002624	1220.66924302059	3.03296246607064	0.203208862925053	14.9253453929775	2.254651073842e-50	3.09158641594531e-48	60.056	53.883	45.207	51.100	51.506	38.670	63.980	60.418	77.504	65.082	67.812	60.309	45.876	49.420	29.770	50.348	40.173	29.130	37.780	116.004	32.314	45.148	17.240	2.611	5.705	8.789	6.733
Pdensi_DN53855_c0_g1	FC_3_3	Needles	65.0995366113909	3346.63115903544	1705.86534782342	-5.68496975463359	0.380940557672614	-14.9235087735639	2.31758964480115e-50	3.17009909061428e-48	4.110	3.691	3.793	5.662	5.911	3.087	1.057	2.497	2.878	1.165	2.738	1.875	5.045	3.502	4.152	6.897	6.270	5.619	5.198	5.111	4.948	2.246	0.072	0.060	68.843	82.694	115.366
Pdensi_DN21322_c3_g3	FC_3_3	Needles	2.37711719075571	1359.5899631412	680.983540165979	-9.15165963579735	0.613619772022078	-14.9142189562107	2.6637594058229e-50	3.63469645281576e-48	0.032	0.271	0.000	0.040	0.076	0.068	0.000	0.000	0.037	0.037	0.040	0.112	0.000	0.072	0.071	0.000	0.035	0.079	0.072	0.220	0.180	0.237	0.039	0.064	20.904	49.106	40.983
Pdensi_DN24807_c0_g1d366088	FC_3_3	Needles	1987.1907808045	104.15336853265	1045.67207466858	4.27789262042094	0.28704663178627	14.9031277385139	3.14505435445757e-50	4.28095593691629e-48	39.130	55.261	41.760	71.796	58.339	34.144	59.446	63.589	75.279	64.224	55.974	56.322	24.151	43.291	18.984	43.024	22.779	15.435	8.962	10.675	18.219	2.973	0.132	0.278	2.946	3.071	2.100
Pdensi_DN26156_c0_g1	FC_3_3	Needles	1287.88205993421	8.1467242559453	648.014392095077	7.55462852298569	0.507101840974619	14.8976554856637	3.41348547521508e-50	4.63503156692952e-48	2.186	9.468	9.941	6.239	10.031	7.353	20.502	32.949	48.060	33.497	40.069	41.284	5.157	8.692	5.359	14.305	30.966	21.905	24.904	10.476	41.559	6.158	5.449	1.282	0.350	0.173	0.071
Pdensi_DN80885_c0_g1	FC_3_3	Needles	960.29128681884	91227.8298516445	46094.0605692317	-6.56994861427931	0.441020793768338	-14.8971402417148	3.43990542459365e-50	4.65956897902239e-48	58.036	46.067	38.632	89.395	101.747	64.394	24.646	44.066	31.376	23.255	45.545	15.575	87.099	83.534	72.543	90.439	85.281	66.441	97.312	112.043	88.144	40.267	1.421	0.335	2185.954	2410.890	2610.275
Pdensi_DN14628_c0_g1d274346	FC_3_3	Needles	99.6016987528795	928.507420711578	514.054559732229	-3.22239052171596	0.216431271770853	-14.8887473392832	3.90008200771638e-50	5.27011565827205e-48	6.175	3.279	2.451	3.935	3.372	1.994	2.329	3.366	3.055	2.839	3.230	2.778	4.093	3.886	1.914	2.454	1.401	1.026	1.215	2.263	1.397	1.397	0.558	0.772	19.777	26.476	27.828
Pdensi_DN19827_c1_g1	FC_3_3	Needles	1784.66137875439	12.8041072551399	898.732743004767	7.06297057972735	0.474525062179834	14.8842940924596	4.16862996834377e-50	5.6193937505635e-48	8.507	23.182	50.025	26.058	24.504	55.908	48.267	24.371	62.987	57.390	33.622	69.043	16.824	30.364	42.383	26.565	13.973	12.953	13.924	6.812	11.619	5.789	0.154	0.078	0.223	0.585	0.284
Pdensi_DN22000_c1_g2	FC_3_3	Needles	7413.66964971149	319.089010180136	3866.37932994581	4.54425426901421	0.305447308785341	14.8773753715007	4.62281864070808e-50	6.21663283615992e-48	136.853	190.664	169.665	289.253	265.722	261.434	268.902	236.574	225.498	222.978	258.132	174.592	147.818	219.402	186.005	239.844	166.519	119.327	110.363	114.521	99.221	130.571	363.071	258.048	8.691	9.714	6.610
Pdensi_DN21213_c0_g1	FC_3_3	Needles	800.268085393093	26.0426146809393	413.155350037016	4.9606664201112	0.33357472347621	14.8712299553626	5.06737482515471e-50	6.79807822697678e-48	8.430	5.278	5.691	18.521	12.901	10.573	16.399	17.187	21.166	26.350	20.807	24.048	5.627	6.143	2.686	13.978	7.619	5.228	32.956	4.023	9.834	22.666	37.059	19.317	0.634	0.883	0.532
Pdensi_DN14658_c0_g1d53225	FC_3_3	Needles	926.223855591329	9832.049633137	5379.13674436416	-3.40830233945599	0.229397508762731	-14.8576257773629	6.20868013266565e-50	8.30920913294496e-48	31.698	34.458	31.500	40.122	33.777	27.787	26.549	28.583	28.465	26.045	32.508	23.499	33.572	35.245	28.895	33.966	26.013	24.761	22.434	34.075	30.434	23.425	13.255	11.529	204.379	274.347	306.516
Pdensi_DN25889_c0_g1d559574	FC_3_3	Needles	2847.83956671426	228.753725904332	1538.2966463093	3.64367424140001	0.245264985522636	14.8560718262972	6.35434492028784e-50	8.48381055768957e-48	34.544	87.507	59.123	63.504	80.503	76.610	73.141	78.122	75.395	85.338	91.893	75.326	55.047	87.390	73.590	49.774	54.670	43.860	69.165	67.735	84.656	189.014	76.477	42.136	5.654	7.352	5.112
Pdensi_DN16698_c0_g3	FC_3_3	Needles	2596.14400433601	18.6746164776435	1307.40931040683	7.22241416871958	0.486208568427819	14.8545596225785	6.49936171993727e-50	8.65671548606823e-48	12.105	50.759	53.360	89.665	94.487	58.072	81.732	102.980	96.743	76.092	89.603	64.158	18.158	61.611	28.757	76.938	21.515	24.690	171.493	5.528	7.472	121.180	0.840	1.068	0.681	0.523	0.192
Pdensi_DN14591_c0_g1d342509	FC_3_3	Needles	3071.24206475617	86578.945172786	44825.0936187711	-4.81716711758448	0.324301546331565	-14.8539751724138	6.55628774971817e-50	8.71174539848267e-48	178.304	194.152	133.568	231.127	228.376	139.427	102.492	128.498	123.810	77.765	126.824	66.631	191.788	225.995	152.771	183.288	174.234	136.027	135.314	215.979	164.673	89.529	10.078	2.305	1752.361	2529.875	2650.108
Pdensi_DN21146_c1_g1	FC_3_3	Needles	5638.88796821206	2.98328703723156	2820.93562762465	11.0284178452686	0.742537063754645	14.8523466148657	6.71754291427832e-50	8.9048131819488e-48	104.536	110.635	47.540	145.624	221.525	44.717	195.251	297.877	164.375	218.105	195.045	81.128	68.689	123.473	21.550	152.425	123.483	38.113	55.245	38.250	43.509	5.796	0.613	0.109	0.107	0.060	0.064
Pdensi_DN15579_c0_g1d467163	FC_3_3	Needles	7.88260410760979	21065.6704503368	10536.7765272222	-11.3900881487588	0.767713008219536	-14.836388112238	8.52226232598447e-50	1.12703890020981e-47	1.198	2.790	0.840	1.533	1.196	2.081	0.291	0.299	0.252	0.084	0.533	0.086	2.204	2.942	4.281	1.599	1.245	0.702	0.484	0.514	0.339	0.262	0.076	0.189	778.884	328.546	476.898
Pdensi_DN12621_c0_g1d176530	FC_3_3	Needles	56.6703448307586	3763.41931511206	1910.04482997141	-6.05303441331491	0.408567360580798	-14.8152667034151	1.16725059497275e-49	1.53999813721606e-47	0.277	0.358	0.165	0.975	1.265	0.479	1.644	1.786	2.854	1.749	1.466	1.830	0.185	0.636	0.062	1.046	2.481	1.305	5.663	0.965	3.640	0.418	0.000	0.000	86.433	60.668	149.071
Pdensi_DN20354_c0_g1	FC_3_3	Needles	3.47978312176945	593.847181085049	298.663482103409	-7.41819405985361	0.501421343193154	-14.794332472194	1.59357442832281e-49	2.09750475697734e-47	0.518	0.590	0.152	0.153	0.183	0.164	0.067	0.190	0.071	0.107	0.115	0.072	0.304	0.245	0.137	0.165	0.168	0.343	0.588	1.239	0.348	1.236	0.112	0.000	15.041	15.923	15.781
Pdensi_DN19167_c0_g1d285960	FC_3_3	Needles	925.312373809204	4.17387102010803	464.743122414656	7.8098815962246	0.528796835371712	14.7691534324987	2.31603760234057e-49	3.04125709438641e-47	16.549	23.340	14.738	20.590	24.081	29.546	22.006	22.158	24.654	30.357	22.379	29.753	17.721	25.525	20.866	16.068	15.440	18.635	15.103	4.095	7.318	1.170	0.636	0.092	0.078	0.137	0.092
Pdensi_DN20261_c4_g5	FC_3_3	Needles	380.470659025476	5629.97195477984	3005.22130690266	-3.88798746615	0.26328718899853	-14.7670970279215	2.38778231464348e-49	3.12810693463905e-47	35.348	55.507	29.813	33.951	17.272	18.544	19.717	10.548	8.353	10.943	13.056	9.717	26.485	26.077	12.922	10.512	4.586	8.323	2.361	3.226	5.024	5.826	4.244	11.367	98.127	186.209	171.515
Pdensi_DN13677_c0_g1d340413	FC_3_3	Needles	49.2885828475457	1952.46275326038	1000.87566805396	-5.31024173675639	0.359644225647185	-14.7652634411147	2.4536167675091e-49	3.20682539955849e-47	5.120	3.646	2.915	3.753	2.482	2.396	1.470	1.956	2.035	1.472	1.803	1.071	4.715	3.842	3.079	1.974	2.033	3.709	1.130	2.599	2.106	2.583	0.297	0.102	31.151	63.089	64.512
Pdensi_DN14310_c0_g1d393378	FC_3_3	Needles	337.168504412431	5187.79288228827	2762.48069335035	-3.94408429997389	0.267420502348894	-14.748623479991	3.14004022199695e-49	4.09437768012163e-47	28.119	19.109	17.031	21.093	24.984	17.850	13.330	13.376	11.956	11.131	10.574	8.147	25.426	21.649	16.491	16.466	7.876	9.539	8.387	21.186	16.568	71.603	94.621	105.678	100.781	185.755	131.674
Pdensi_DN74752_c0_g1	FC_3_3	Needles	202.752641513536	3046.51013652175	1624.63138901764	-3.91055679349057	0.265249047277389	-14.7429626369252	3.41470010683409e-49	4.44213481496963e-47	10.718	8.223	6.434	11.291	7.409	5.836	4.875	6.691	7.108	5.230	7.350	5.421	10.454	8.451	6.660	8.564	5.293	4.627	7.275	8.034	7.862	5.971	1.155	0.852	55.923	99.556	90.407
Pdensi_DN3242_c0_g1d326717	FC_3_3	Needles	20.9755235904861	539.417819766203	280.196671678345	-4.68336820965324	0.317782004379208	-14.7376759700483	3.69275302152029e-49	4.79267815406988e-47	5.675	5.238	2.926	1.721	2.621	5.036	1.503	0.738	1.128	0.711	0.448	0.718	3.716	5.652	4.829	1.872	1.221	1.386	2.911	1.590	8.622	1.453	0.559	3.281	11.575	15.281	16.173
Pdensi_DN21062_c0_g1d121755	FC_3_3	Needles	519.550110286674	3630.29689831928	2074.92350430298	-2.80544605342746	0.190384148631083	-14.735712366809	3.80167334075868e-49	4.92259363807565e-47	53.478	22.692	20.017	25.401	21.166	30.249	17.575	15.297	18.306	14.912	15.103	16.286	34.758	22.020	19.888	18.284	17.074	11.983	15.031	14.858	17.796	12.642	16.219	18.619	72.595	98.597	119.310
Pdensi_DN35636_c0_g1d375687	FC_3_3	Needles	20.3122527819355	2039.10171913411	1029.70698595802	-6.64631327978899	0.451250504830333	-14.7286556106745	4.22017855789486e-49	5.44688170877017e-47	0.575	1.039	0.576	0.971	0.233	0.417	0.638	0.201	0.228	0.679	0.242	0.903	0.426	1.991	0.213	7.722	2.060	0.935	2.966	0.000	0.000	4.375	10.525	3.469	40.372	55.743	67.171
Pdensi_DN16057_c4_g5	FC_3_3	Needles	3304.53496877882	375.600568159508	1840.06776846916	3.132246975781	0.21266483507079	14.7285609054189	4.22609622258007e-49	5.44688170877017e-47	64.842	86.072	77.868	142.592	132.116	101.714	121.691	122.560	120.384	94.589	110.524	88.037	52.443	78.552	59.775	77.206	33.975	28.332	38.541	33.107	41.901	61.519	14.884	17.094	7.512	11.450	11.170
Pdensi_GG_26486_c1_g1	FC_3_3	Needles	937.735934104596	39.03413834284	488.385036223718	4.56268543314016	0.309831764005579	14.7263320395323	4.36777692883505e-49	5.6165183143877e-47	14.219	37.916	24.578	36.556	31.851	36.711	37.766	25.617	28.829	29.472	29.985	23.610	15.716	29.772	25.507	17.848	7.710	5.755	6.484	1.623	7.182	4.186	1.716	0.468	0.760	1.145	1.241
Pdensi_DN17260_c0_g1d11775	FC_3_3	Needles	7324.37554839281	2.81429087028064	3663.59491963154	11.8157129474168	0.802718219569108	14.7196272108529	4.8231175552212e-49	6.18778263268471e-47	28.451	176.080	20.453	93.966	193.065	60.931	186.471	247.746	136.060	245.784	273.652	124.303	60.956	202.983	65.191	41.169	60.383	10.483	22.830	19.433	7.111	41.964	20.285	1.263	0.135	0.032	0.017
Pdensi_DN39871_c0_g2	FC_3_3	Needles	1037.37674448799	22.0057182104624	529.691231349228	5.59620870699579	0.380494218131479	14.7077365182512	5.74986986468216e-49	7.35983342679317e-47	23.441	50.852	37.964	59.095	62.955	55.692	44.805	36.730	38.523	29.882	35.940	26.078	28.208	53.087	47.268	29.469	19.386	13.926	27.653	11.246	20.273	6.972	3.129	0.874	0.601	0.727	0.416
Pdensi_DN13656_c0_g1d272376	FC_3_3	Needles	1215.29814260972	15510.072373705	8362.68525815738	-3.67386616152027	0.250176318269028	-14.6851076350463	8.03065952441786e-49	1.02557218933344e-46	33.287	33.927	22.948	51.458	49.597	35.542	28.883	42.314	40.373	33.363	44.150	30.116	38.362	50.223	28.437	33.500	30.102	22.087	24.212	30.008	24.051	15.156	16.689	18.632	365.607	395.529	464.917
Pdensi_GG_39822_c3_g1	FC_3_3	Needles	704.75508154266	18.1378179069364	361.446449724798	5.32773152914732	0.362898188513484	14.6810639947556	8.52422978699455e-49	1.08611921450363e-46	9.913	15.137	13.962	28.765	22.074	18.487	24.384	23.191	29.922	20.596	21.981	20.038	7.970	15.570	11.482	16.335	11.818	9.638	6.167	8.978	16.800	2.383	0.979	3.299	0.518	0.591	0.324
Pdensi_DN20178_c0_g1d488974	FC_3_3	Needles	24.6000491302546	2808.89175321588	1416.74590117307	-6.83693012881931	0.465881273858225	-14.6752628029001	9.28551030056929e-49	1.18042314089788e-46	2.216	1.735	1.469	1.057	1.744	0.735	1.413	1.039	0.692	0.855	0.784	0.528	2.332	2.069	1.722	1.187	2.121	1.698	1.417	3.674	1.417	2.248	0.700	0.192	33.952	119.313	79.299
Pdensi_DN22934_c1_g3	FC_3_3	Needles	2881.45241632913	399.724763211991	1640.58858977056	2.84888273189007	0.194184909847768	14.670978986593	9.89076413778285e-49	1.25450855682133e-46	30.453	30.733	33.705	35.746	44.927	36.059	53.089	60.408	102.463	87.909	75.778	93.257	26.339	37.887	26.138	81.870	109.313	79.933	250.304	123.039	320.740	57.037	86.294	107.016	8.733	10.322	12.698
Pdensi_GG_60556_c0_g1	FC_3_3	Needles	1550.22125624317	2.52924214320124	776.375249193186	9.21360670845036	0.628078017099464	14.6695258512626	1.01048693527221e-48	1.27875861414222e-46	29.678	24.336	44.748	61.771	43.761	29.249	54.381	46.649	58.734	42.758	53.995	40.708	17.329	18.391	17.188	50.158	33.328	35.625	39.897	14.950	23.272	11.211	0.017	0.047	0.051	0.104	0.061
Pdensi_DN21837_c0_g2d221798	FC_3_3	Needles	3752.20486140786	47771.6687315201	25761.936796464	-3.67037506768366	0.250303913418065	-14.6636743211973	1.10147448580912e-48	1.39074859963881e-46	54.728	50.998	30.692	103.892	101.824	53.379	61.296	104.295	85.343	118.264	123.283	90.480	72.747	86.048	35.803	56.803	87.099	69.917	75.861	97.319	82.213	31.707	12.353	1.187	1037.125	1198.465	1561.576
Pdensi_DN18784_c0_g1d405368	FC_3_3	Needles	1614.0101195325	89.9126805946393	851.961400063567	4.17244134386641	0.284565385003906	14.6625048714521	1.12061372022211e-48	1.41172032727214e-46	17.772	34.965	36.100	53.374	47.848	38.017	52.018	47.867	54.068	52.777	47.591	42.729	23.161	35.176	25.323	33.948	20.871	26.573	34.569	16.061	34.439	45.880	5.456	4.459	2.126	2.041	2.947
Pdensi_GG_140227_c0_g2	FC_3_3	Needles	1384.90037686573	3.42495503731289	694.162665951523	8.55151541972163	0.583576876978754	14.6536227823039	1.27720125982539e-48	1.60536143937692e-46	7.193	34.417	29.741	43.918	46.917	28.980	44.187	51.221	49.829	36.612	51.631	34.417	9.019	32.949	15.456	39.573	33.669	30.770	101.893	3.887	11.092	73.923	1.746	1.147	0.049	0.158	0.075
Pdensi_DN23028_c1_g1d546584	FC_3_3	Needles	2105.69071623372	81.2154508253353	1093.45308352953	4.66391005441806	0.318402997091563	14.6478208340384	1.3910603656021e-48	1.74454599738252e-46	62.307	83.825	56.058	84.463	84.156	71.411	87.798	67.203	77.801	59.864	69.956	57.038	56.344	81.763	55.879	61.830	57.917	43.004	37.824	31.110	44.429	10.751	6.297	3.561	1.153	2.886	2.625
Pdensi_DN21486_c0_g1d495385	FC_3_3	Needles	304.556633664471	2249.9424163488	1277.24952500664	-2.88495552860741	0.196981286447091	-14.6458355544464	1.43229587888272e-48	1.7922324755311e-46	9.279	10.675	8.067	11.295	11.865	16.097	10.877	8.229	8.860	9.636	8.486	8.971	11.697	13.253	12.638	10.826	9.191	7.547	13.790	10.048	10.335	35.761	36.124	70.951	50.916	57.563	69.933
Pdensi_DN23393_c0_g1d129216	FC_3_3	Needles	8147.41346546671	1.33865816032477	4074.37606181352	12.815945937502	0.875515428494853	14.6381725785628	1.60319509764277e-48	2.00159087269011e-46	88.843	23.390	74.744	129.084	76.356	36.974	196.437	245.081	269.199	220.931	283.960	217.933	43.656	9.852	1.751	125.263	74.413	75.360	87.646	56.719	84.280	59.154	15.644	43.828	0.062	0.030	0.016
Pdensi_DN23939_c0_g3	FC_3_3	Needles	4541.1122972887	668.716205921897	2604.9142516053	2.75944101738204	0.188516042408626	14.6376986389343	1.61440772216179e-48	2.0110907624644e-46	85.960	99.663	71.503	156.314	301.374	233.811	130.373	164.430	150.244	129.733	137.856	136.526	128.865	202.242	157.583	69.328	99.012	85.984	91.626	133.209	122.438	146.683	66.679	28.262	13.178	23.153	17.468
Pdensi_DN21061_c0_g1d538481	FC_3_3	Needles	244.620874762263	6791.19521293097	3517.90804384662	-4.79476913926835	0.3275881489145	-14.6365769187816	1.64125773959141e-48	2.039984675526e-46	15.592	25.441	18.025	13.028	9.982	13.360	8.741	4.235	8.268	5.161	5.980	10.931	11.617	17.858	14.595	10.745	9.354	11.212	9.794	25.546	11.198	40.227	29.674	10.958	147.264	173.102	219.635
Pdensi_DN15403_c0_g1d525914	FC_3_3	Needles	147.038535143573	3737.04214781816	1942.04034148087	-4.66824673726123	0.319114494275355	-14.6287518148051	1.84134239780134e-48	2.28359192303327e-46	5.062	4.226	4.002	9.044	7.648	5.814	2.221	3.901	2.773	4.762	5.194	3.017	4.297	9.322	2.358	6.853	20.715	15.577	27.296	9.086	14.959	3.000	0.666	0.267	80.668	94.725	121.783
Pdensi_DN23703_c1_g1	FC_3_3	Needles	4225.49313197264	1.93949996567161	2113.71631596916	11.1350712540042	0.761973214126756	14.6134680951552	2.30480385082778e-48	2.85202867643008e-46	347.710	387.380	365.801	361.872	208.894	362.003	214.951	88.187	257.339	134.384	74.615	170.538	243.139	453.840	286.153	355.257	73.235	78.988	18.309	5.461	16.150	0.681	1.883	0.732	0.069	0.051	0.054
Pdensi_DN20840_c1_g1	FC_3_3	Needles	3959.5857142255	341.531392891294	2150.5585535584	3.54435897203936	0.242574627361124	14.6114167445997	2.3752671517673e-48	2.93271923021747e-46	20.037	46.809	34.335	78.766	76.099	57.339	95.570	105.777	123.659	125.876	117.476	108.045	23.465	42.774	27.381	28.223	31.261	22.810	31.463	23.827	35.650	123.871	5.579	2.400	9.328	9.714	7.700
Pdensi_DN16483_c0_g1	FC_3_3	Needles	1241.39902751356	3.28925775381359	622.344142633689	8.6806402113691	0.594462209698694	14.6025097470349	2.70693850497353e-48	3.33485262882037e-46	2.486	10.374	7.679	3.206	6.696	4.150	16.356	26.297	47.191	30.397	42.500	37.589	3.463	8.843	3.467	12.741	61.457	36.792	73.730	38.297	43.486	3.664	29.963	10.081	0.078	0.058	0.104
Pdensi_DN30731_c1_g1	FC_3_3	Needles	151.726657514929	3126.5257086244	1639.12618306967	-4.36608185943432	0.299021265949479	-14.6012419737798	2.75775291724627e-48	3.3899708106978e-46	12.114	8.279	6.084	9.320	6.645	6.277	4.620	4.633	4.361	4.956	5.137	3.307	9.015	7.655	6.314	5.792	2.929	2.872	2.082	3.534	3.059	5.338	1.283	1.162	57.732	103.353	91.299
Pdensi_DN21915_c1_g1d421037	FC_3_3	Needles	115.539687366064	1084.41550523191	599.977596298987	-3.22980885064818	0.221373844028053	-14.5898394854583	3.25963665407818e-48	3.99810554705044e-46	2.476	3.663	3.305	5.100	8.047	7.043	3.982	3.608	5.094	2.854	3.424	4.072	4.278	6.731	4.811	2.441	1.578	2.363	4.695	2.022	8.059	5.135	0.329	0.546	24.791	28.935	32.254
Pdensi_DN21248_c0_g1d294378	FC_3_3	Needles	1016.90049053365	128.428678026239	572.664584279946	2.98071211485973	0.204319091858364	14.5885148947607	3.32353967014813e-48	4.06754609455322e-46	17.622	21.305	22.624	44.208	42.362	32.047	38.380	36.984	40.290	30.833	30.701	28.787	13.598	22.127	14.796	26.402	10.313	10.857	10.506	11.581	19.822	8.410	3.653	5.155	2.770	3.805	3.692
Pdensi_DN13853_c0_g1	FC_3_3	Needles	3.19864920985679	695.614890377151	349.406769793504	-7.76382587114256	0.53252377841407	-14.5793036590109	3.80376743424155e-48	4.6450908746204e-46	0.056	0.000	0.000	0.000	0.034	0.000	0.231	0.222	0.068	0.099	0.107	0.108	0.000	0.000	0.000	0.080	0.124	0.000	0.205	1.047	0.161	0.000	1.243	0.897	17.517	15.902	21.242
Pdensi_DN17273_c0_g1d112741	FC_3_3	Needles	3630.03475461214	530.027699775074	2080.0312271936	2.7730080172057	0.190307752558389	14.5711773689036	4.28442798030423e-48	5.22064097652442e-46	83.945	98.436	102.014	122.377	113.377	109.412	114.599	112.987	134.022	102.396	118.929	101.056	73.192	96.892	77.101	115.105	85.858	97.577	59.704	54.666	46.032	97.236	46.639	16.056	11.050	17.128	14.244
Pdensi_DN16694_c0_g1d528133	FC_3_3	Needles	90.1493166010405	3819.66032141497	1954.90481900801	-5.40426622735984	0.371254009321458	-14.5567888606435	5.28842192905641e-48	6.42998368228279e-46	3.200	2.790	5.063	3.456	2.950	5.344	1.702	1.328	5.200	2.019	1.805	4.339	3.671	2.806	3.333	3.183	1.104	2.491	0.969	2.164	3.211	2.890	1.143	2.202	73.857	114.229	118.739
Pdensi_DN4461_c0_g1d1679	FC_3_3	Needles	31.448934681361	1038.48110041613	534.965017548744	-5.04711161868863	0.346831679398469	-14.552049073032	5.66794942633047e-48	6.87645481705763e-46	1.508	0.865	1.026	1.214	0.964	1.747	1.438	0.856	0.987	0.698	1.015	1.100	1.030	0.758	1.183	0.766	0.775	0.803	3.811	2.037	1.209	11.255	13.034	6.632	18.447	28.260	36.992
Pdensi_DN25885_c1_g2	FC_3_3	Needles	10896.822365071	112.96050195108	5504.89143351105	6.60913867155724	0.45426501556289	14.5490813624899	5.91925940544787e-48	7.16577069195737e-46	173.324	320.548	211.504	352.387	318.930	283.807	319.968	293.643	391.993	303.571	329.808	337.118	164.011	334.046	169.903	192.338	164.950	114.977	106.773	80.468	124.388	77.239	70.026	25.119	3.755	3.643	1.292
Pdensi_DN20030_c0_g1d410777	FC_3_3	Needles	263.287388784086	3109.46626503452	1686.3768269093	-3.56301489114847	0.245112955872203	-14.5362160823769	7.14335871423054e-48	8.62892993774411e-46	15.102	11.868	9.185	13.186	10.715	11.109	9.709	9.807	10.373	8.499	8.117	6.716	11.617	10.200	7.345	10.296	6.097	6.321	6.716	7.417	8.368	6.819	2.711	1.716	57.300	95.076	98.183
Pdensi_DN21824_c0_g1d19668	FC_3_3	Needles	1217.73242143921	44910.8727386507	23064.302580045	-5.20490156948131	0.358160169213691	-14.5323294349235	7.56050212647006e-48	9.1130994098065e-46	137.689	106.287	66.241	115.138	94.260	76.265	50.611	47.453	46.673	32.501	50.320	24.584	101.973	102.569	90.124	72.077	55.607	50.863	40.200	64.234	56.054	54.794	41.962	101.801	819.994	1298.304	1498.895
Pdensi_GG_31657_c0_g1	FC_3_3	Needles	1228.83218472445	13.509901992798	621.171043358625	6.53408537005653	0.450225926998294	14.5129033630293	1.00380236361682e-47	1.20733194630879e-45	7.586	33.726	19.510	40.519	38.578	28.310	33.357	41.659	34.435	28.790	45.440	34.976	11.722	27.236	16.398	26.103	38.319	26.890	10.004	38.323	20.664	19.171	2.131	1.290	0.323	0.526	0.198
Pdensi_DN16149_c0_g1d527092	FC_3_3	Needles	358.213660034784	3433.92913031876	1896.07139517677	-3.26204693457075	0.225101074300113	-14.4914765276583	1.37162333125324e-47	1.64618397571141e-45	8.405	12.973	9.623	14.221	12.911	13.028	9.769	11.340	10.435	10.618	11.662	9.506	10.679	14.157	12.516	9.581	6.475	5.869	7.291	9.344	8.988	15.600	6.464	7.532	64.024	110.498	102.288
Pdensi_DN14056_c1_g1d178994	FC_3_3	Needles	390.994967630483	11123.8962297653	5757.4455986979	-4.83072897715774	0.33376170800866	-14.4735865776202	1.77946096175702e-47	2.131076338063e-45	19.548	18.471	14.701	21.895	16.886	14.634	12.177	12.062	13.657	12.297	12.694	9.622	20.178	18.924	12.328	17.849	9.206	7.936	7.899	13.521	9.448	13.485	1.058	0.527	162.155	345.729	399.437
Pdensi_DN16606_c0_g1d56019	FC_3_3	Needles	188.507613983904	2672.37147422704	1430.43954410547	-3.82663337343213	0.264573845394028	-14.4633849492309	2.06392831343958e-47	2.46646062776095e-45	7.034	7.683	8.262	10.957	7.420	9.231	6.595	6.421	8.242	5.358	5.311	6.153	5.800	8.135	6.950	9.507	4.928	6.473	4.916	8.264	7.099	3.488	0.783	0.885	43.840	83.075	89.882
Pdensi_DN33335_c0_g1d506039	FC_3_3	Needles	129.606050018151	2124.08629105702	1126.84617053759	-4.03410884456323	0.279075650993183	-14.4552519369086	2.32278326394463e-47	2.76986941013295e-45	12.538	6.691	4.689	5.213	4.322	4.685	4.360	6.287	5.340	4.642	3.547	3.307	6.241	3.888	5.204	9.883	3.218	4.337	3.723	3.035	2.418	13.385	8.678	1.881	53.035	50.422	63.529
Pdensi_DN19836_c2_g5	FC_3_3	Needles	729.288890047992	7.2928553408389	368.290872694415	6.6157548303661	0.457691224789723	14.4546245853972	2.3440435980923e-47	2.78926194290694e-45	7.676	13.771	16.085	19.519	18.912	19.592	22.541	18.709	23.792	19.708	25.016	19.997	11.023	15.898	16.268	16.471	13.926	8.418	9.057	11.638	13.205	7.850	0.937	0.237	0.158	0.295	0.151
Pdensi_DN22356_c1_g1	FC_3_3	Needles	108.4320351543	1301.36832884249	704.900181998397	-3.58442171452159	0.248037314208221	-14.4511390391551	2.46574149059069e-47	2.92783193844436e-45	1.202	3.821	4.553	5.442	5.327	15.409	4.184	3.917	4.237	2.952	2.796	3.951	2.058	6.796	8.883	2.862	8.130	6.791	12.042	86.740	62.212	55.547	29.043	36.975	29.461	32.232	41.439
Pdensi_DN15466_c0_g1d182052	FC_3_3	Needles	4393.54927049579	114365.32035036	59379.434810428	-4.70214238912552	0.325662134966122	-14.4387138824557	2.953010519457e-47	3.49897263417953e-45	2.074	1.048	1.936	4.031	12.920	1.812	12.909	63.918	74.550	100.889	185.812	101.873	24.484	28.576	4.934	4.831	29.994	33.829	34.745	338.695	54.321	35.595	17.431	49.777	2617.250	3513.159	2961.209
Pdensi_GG_154783_c1_g1	FC_3_3	Needles	943.467746227589	23025.0131488259	11984.2404475268	-4.60926300319194	0.319477112003051	-14.4275218161729	3.47338543439756e-47	4.10683674412837e-45	55.327	57.280	38.826	62.867	63.471	37.036	35.462	36.995	36.319	23.960	37.663	21.810	54.932	58.794	42.208	46.126	37.258	30.687	28.381	44.137	44.277	33.430	5.520	3.123	413.967	702.264	741.763
Pdensi_DN8925_c0_g1	FC_3_3	Needles	493.836567279482	4850.8513801057	2672.34397369259	-3.29574402189365	0.228479445476588	-14.4246849646322	3.6191864486361e-47	4.27018091597216e-45	17.471	18.658	17.542	21.474	18.715	17.724	14.536	15.905	17.014	13.968	16.660	13.187	17.510	16.876	14.340	20.016	12.416	11.106	20.241	12.972	14.041	7.908	2.938	2.492	125.914	122.808	131.827
Pdensi_DN19221_c0_g1d218281	FC_3_3	Needles	27.3537983091707	1072.54615200589	549.949975157528	-5.29505464424303	0.367577215242938	-14.4052852697724	4.79334608433661e-47	5.64360882435987e-45	1.572	2.090	1.314	3.403	5.917	16.175	4.213	2.870	2.298	0.553	1.163	0.708	3.511	5.178	13.026	1.692	1.897	1.125	4.084	1.476	2.138	24.000	67.029	87.126	26.023	27.560	31.006
Pdensi_DN21554_c0_g1d540101	FC_3_3	Needles	449.263288980043	2379.56456007004	1414.41392452504	-2.40608261176948	0.167039984003172	-14.4042315744222	4.8670081783087e-47	5.71827352452741e-45	25.984	17.653	16.090	21.367	16.883	24.158	16.290	11.518	18.617	14.137	12.997	12.776	23.070	21.130	18.348	19.380	11.035	8.239	31.033	12.391	35.298	37.183	55.224	68.544	49.531	73.217	67.654
Pdensi_DN24860_c0_g1	FC_3_3	Needles	2914.71780379794	149.91184312261	1532.31482346027	4.26072180096988	0.296399581186377	14.3749251733616	7.43503728211303e-47	8.71711261849084e-45	27.674	60.084	68.122	78.484	106.084	96.609	88.339	94.874	110.111	76.885	94.394	88.177	33.983	73.905	64.887	50.306	49.869	51.125	58.905	40.632	93.944	98.522	53.707	38.541	2.189	5.114	4.956
Pdensi_DN19489_c0_g1d60937	FC_3_3	Needles	702.533037181209	3439.06434053709	2070.79868885915	-2.29260152821136	0.159506085579704	-14.3731288989959	7.63045194272559e-47	8.92746880544297e-45	47.536	23.993	17.070	25.887	36.107	70.794	19.735	16.196	21.094	20.627	20.136	21.804	61.092	58.348	71.973	21.510	15.155	16.897	27.138	65.530	49.521	131.168	55.511	55.012	67.484	106.224	102.486
Pdensi_DN23883_c0_g5	FC_3_3	Needles	959.508022004109	29.7944624243369	494.651242214223	4.98970269065144	0.347244976261038	14.3694020987088	8.05234040584586e-47	9.4013601123315e-45	8.989	21.841	17.233	35.149	31.904	24.359	31.925	29.588	30.658	25.239	33.831	26.096	8.859	22.827	14.479	17.106	9.241	6.586	21.867	8.889	8.156	18.015	7.739	6.855	0.584	1.115	0.696
Pdensi_DN24409_c0_g1d553689	FC_3_3	Needles	3239.20127903062	113.329829932706	1676.26555448166	4.83025124397064	0.336264924678887	14.3644218872463	8.65257017520513e-47	1.00810571260511e-44	12.398	27.822	24.603	26.788	53.287	53.751	35.591	72.823	64.551	86.073	108.634	93.224	20.940	55.142	33.783	34.105	65.859	45.636	37.031	112.162	40.139	235.333	582.635	197.238	2.267	4.679	2.201
Pdensi_DN15360_c0_g1d54109	FC_3_3	Needles	3.74789577574888	587.109909323686	295.428902549718	-7.29792480049435	0.50820760350279	-14.3601251736374	9.20607246572299e-47	1.07035935868139e-44	0.078	0.067	0.047	0.019	0.056	0.361	0.080	0.080	0.108	0.092	0.137	0.110	0.034	0.071	0.139	0.042	0.086	0.117	0.018	0.072	0.352	0.865	0.466	8.144	11.731	15.519	19.716
Pdensi_GG_33702_c1_g1	FC_3_3	Needles	2585.01940348102	261.87341595542	1423.44640971822	3.29563088140603	0.229682771415521	14.3486203213905	1.08677767006086e-46	1.26093322683485e-44	46.225	69.103	48.552	80.607	110.152	95.033	84.632	76.056	97.529	84.208	67.604	78.220	62.214	91.117	59.925	76.172	103.400	110.378	122.187	113.302	172.232	127.077	167.939	98.785	5.039	7.237	8.750
Pdensi_DN26610_c1_g1	FC_3_3	Needles	1377.97894943356	90.7255870295034	734.35226823153	3.90969872034619	0.272492504664785	14.3479128908732	1.09791869275265e-46	1.27121673039709e-44	19.572	26.986	32.212	46.099	60.826	55.203	48.551	49.445	53.418	41.216	46.102	34.735	25.997	42.862	40.776	34.365	23.418	20.345	21.873	25.513	27.472	28.626	44.383	105.623	1.742	2.785	2.792
Pdensi_DN19455_c1_g3	FC_3_3	Needles	77.5113118968236	1798.83396613146	938.172639014143	-4.53794569427476	0.316354102786649	-14.3445134875813	1.15306032565445e-46	1.33229794314955e-44	2.321	2.661	1.503	3.116	2.983	0.895	2.580	2.720	1.456	2.575	2.072	2.254	2.586	4.099	1.980	5.017	4.864	3.676	3.477	2.850	2.937	0.832	2.340	0.824	28.603	53.845	63.556
Pdensi_DN22417_c1_g2	FC_3_3	Needles	1054.06443970248	162.689671011983	608.377055357233	2.7045753411485	0.188654176765006	14.3361540546087	1.30066284442993e-46	1.49973950458566e-44	17.576	20.570	16.437	26.141	63.027	71.868	31.598	45.129	36.460	29.585	31.803	32.496	27.778	48.277	59.551	16.713	14.009	6.279	5.869	5.998	8.012	187.613	111.419	215.663	3.919	4.866	4.116
Pdensi_GG_113482_c0_g1	FC_3_3	Needles	1151.5210288722	2.08629687698812	576.803662874595	8.80090532314391	0.613995682602344	14.3338228142621	1.34507987586013e-46	1.54775706622685e-44	9.025	18.756	19.085	34.626	29.726	25.121	31.720	32.691	38.629	35.590	33.132	33.652	10.331	19.554	15.269	20.486	18.004	21.603	9.888	9.374	8.285	45.891	7.223	3.179	0.000	0.121	0.042
Pdensi_DN22972_c0_g5	FC_3_3	Needles	1505.28264925995	12.9620037942736	759.122326527112	6.76865260030755	0.472657723931211	14.3204104314873	1.63156784016129e-46	1.87355016509715e-44	28.330	28.954	24.665	28.423	36.521	51.818	43.820	68.621	70.810	37.619	57.320	38.464	18.211	26.731	21.577	37.475	12.604	9.702	6.792	1.072	5.024	0.082	0.017	0.112	0.151	0.618	0.297
Pdensi_DN26099_c0_g1d228419	FC_3_3	Needles	1022.31651384503	10.5944899886015	516.455501916818	6.70578657222885	0.468347124940699	14.3179838524213	1.68953937221025e-46	1.93613579639239e-44	14.795	18.871	20.113	35.519	32.204	21.369	55.336	37.931	30.618	32.403	34.388	23.569	18.861	16.781	11.213	36.520	45.178	24.019	39.138	7.233	23.621	1.694	0.000	0.141	0.358	0.181	0.276
Pdensi_DN27235_c1_g1	FC_3_3	Needles	1504.34124739747	5.93199792487972	755.136622661173	7.91796054068127	0.553536244373223	14.3043217515899	2.05632804157071e-46	2.35163023245857e-44	6.584	1.047	0.346	23.096	14.632	4.742	35.608	26.245	28.108	47.632	30.995	56.140	3.163	2.636	0.854	0.810	0.227	0.343	0.310	0.242	0.099	0.000	0.000	0.000	0.106	0.311	0.083
Pdensi_DN25478_c0_g1d74559	FC_3_3	Needles	5757.65152722771	42157.4515133209	23957.5515202743	-2.87220295205499	0.200797997605769	-14.3039422021232	2.06757680266751e-46	2.35965902256172e-44	192.613	191.952	157.948	210.052	207.944	224.597	208.350	165.061	169.323	189.736	173.009	147.383	187.385	213.544	167.426	148.461	112.092	96.436	229.666	159.054	231.049	528.624	573.780	803.425	1025.337	1199.879	1106.096
Pdensi_DN16905_c0_g2	FC_3_3	Needles	2478.01226899106	503.092913796191	1490.55259139363	2.29537882647454	0.160838335081402	14.2713416258184	3.30165072230926e-46	3.76037803082929e-44	31.891	57.762	54.475	49.951	81.660	77.810	60.480	66.519	73.586	71.094	76.701	72.563	52.400	76.997	67.377	46.032	62.662	65.014	74.848	58.842	85.552	77.489	75.775	30.398	10.326	15.588	14.394
Pdensi_DN8385_c0_g1d384512	FC_3_3	Needles	904.996444889002	7.2928553408389	456.14465011492	6.92886484924708	0.485531581123293	14.2706779921853	3.33322178996431e-46	3.78860369968082e-44	5.926	15.600	15.570	30.858	30.524	22.830	30.787	32.022	31.482	23.467	33.718	23.037	6.181	16.853	11.451	16.110	3.811	3.069	0.977	1.181	0.952	6.293	0.277	0.307	0.137	0.296	0.150
Pdensi_DN11854_c0_g1d336843	FC_3_3	Needles	1104.85940598494	44.0666443577834	574.463025171363	4.62200743570028	0.324209490309492	14.2562373213939	4.09970879196207e-46	4.65033634678495e-44	22.615	21.297	17.730	37.318	35.835	36.438	36.721	32.087	39.427	29.730	37.315	31.085	21.255	31.431	20.062	20.763	13.802	12.670	14.184	11.025	10.974	35.281	9.771	4.394	0.793	1.121	1.641
Pdensi_DN18299_c0_g1d13238	FC_3_3	Needles	1009.15048994354	9526.01750786048	5267.58399890201	-3.23908772986381	0.227359348133349	-14.2465561959829	4.70938951229095e-46	5.33106713797025e-44	25.917	34.898	29.818	33.836	33.221	33.015	20.644	27.535	36.504	26.939	32.063	30.850	33.206	42.825	30.735	33.129	26.999	26.785	21.168	32.171	32.288	20.174	10.873	7.908	174.519	266.245	325.833
Pdensi_DN27720_c1_g1	FC_3_3	Needles	2853.7619833763	1.47435544382408	1427.61816941006	10.6024698650445	0.744247798518395	14.2458867680244	4.75473822155107e-46	5.37150669369074e-44	2.753	3.820	14.805	9.064	8.144	119.974	48.751	58.951	146.208	64.573	98.967	90.920	6.112	5.774	32.854	8.784	5.345	10.498	3.293	3.661	11.918	116.124	167.992	816.865	0.000	0.134	0.000
Pdensi_DN25806_c0_g1d228059	FC_3_3	Needles	1880.71027415541	15.645363460784	948.177818808098	6.7999940829556	0.477349377624268	14.2453188413038	4.79355152744406e-46	5.40441461906259e-44	41.791	39.183	34.678	60.575	55.458	61.838	62.400	48.733	77.073	44.266	50.812	73.725	43.638	42.894	46.310	76.518	90.552	62.994	87.280	38.479	50.813	24.449	9.015	0.807	0.102	0.496	0.720
Pdensi_DN19305_c0_g1d187818	FC_3_3	Needles	15912.3991522084	1431586.37148743	723749.385319819	-6.49132215663402	0.455773512662642	-14.2424295758468	4.99594611870018e-46	5.62124518129878e-44	892.497	822.404	555.779	1400.530	1129.624	637.442	446.013	682.141	509.097	362.224	699.329	343.742	1026.182	1175.988	966.966	1246.784	1399.349	1172.537	1181.467	1572.650	1068.426	694.747	88.140	12.198	48304.750	28124.765	32691.792
Pdensi_GG_69326_c0_g1	FC_3_3	Needles	7.14437283020035	473.121833498603	240.133103164401	-6.04195581369564	0.42449151474455	-14.2333959663047	5.68524895058103e-46	6.38395117573493e-44	0.504	0.212	0.163	0.109	0.144	1.088	0.190	0.181	0.395	0.191	0.138	0.312	0.412	0.251	0.813	0.070	0.049	0.193	0.226	0.216	0.344	0.540	1.410	5.065	11.424	14.149	11.881
Pdensi_DN14753_c0_g1d464849	FC_3_3	Needles	7.46273554642016	2072.11764982122	1039.79019268382	-8.11638250002209	0.570370333416313	-14.2300221882297	5.96628419442187e-46	6.68607205466457e-44	0.058	1.061	0.245	0.091	0.035	0.466	0.095	0.060	0.423	0.237	0.220	0.224	0.080	0.200	0.212	0.013	0.145	0.110	0.083	0.270	0.125	0.434	5.589	13.868	74.549	29.067	52.546
Pdensi_DN21649_c0_g2	FC_3_3	Needles	2459.93227149281	4.29974594192192	1232.11600871737	9.30773392918121	0.654398515030645	14.2233420696949	6.56416469121267e-46	7.3413407432304e-44	32.843	126.381	55.806	85.858	122.444	39.140	99.671	91.188	77.145	60.814	107.429	48.623	26.183	87.985	38.866	101.266	45.737	23.289	4.783	4.401	5.954	0.564	0.623	0.038	0.168	0.127	0.045
Pdensi_DN12037_c0_g1d337107	FC_3_3	Needles	95.8287715073796	1598.3813122093	847.105041858342	-4.06028843875384	0.285646408630288	-14.2143864444978	7.46024190926449e-46	8.32682360944465e-44	9.171	7.075	4.363	9.209	5.629	6.936	5.414	2.955	3.183	2.217	3.682	2.600	6.129	6.144	5.073	5.199	4.987	4.128	7.929	5.075	5.137	6.725	2.649	5.310	38.904	43.604	43.719
Pdensi_DN19151_c0_g1d285866	FC_3_3	Needles	2141.26242877168	4.28736904797293	1072.77489890983	8.83536817330656	0.621654214158696	14.2126731743687	7.64505344677561e-46	8.51607071372561e-44	14.695	41.861	37.742	61.894	53.337	28.448	66.675	70.126	72.898	55.287	76.086	58.742	12.318	29.485	11.391	32.516	23.506	16.128	44.658	2.310	39.909	5.026	0.134	0.198	0.057	0.286	0.015
Pdensi_DN24036_c0_g4	FC_3_3	Needles	2476.87955954271	56.4328098460959	1266.6561846944	5.42590403362536	0.38201528364862	14.2033689903782	8.73118757321072e-46	9.7065760176443e-44	41.537	68.374	35.989	117.235	78.203	79.221	73.523	65.261	94.343	71.714	60.626	89.310	30.238	74.863	36.606	57.584	58.911	35.366	23.731	26.080	33.508	3.265	1.814	11.085	0.847	2.558	1.258
Pdensi_DN19836_c0_g1d118671	FC_3_3	Needles	162.75416197703	3932.33430929691	2047.54423563697	-4.59564104730699	0.323773785928519	-14.1939874289934	9.98178071034169e-46	1.10748154648658e-43	8.361	9.177	7.151	11.591	8.869	7.163	5.208	6.472	8.066	4.197	5.675	4.588	9.184	8.252	6.806	9.576	7.041	5.181	4.675	9.185	4.609	6.364	1.081	0.094	58.489	139.904	123.004
Pdensi_DN15595_c0_g1d396269	FC_3_3	Needles	362.998286202877	3143.74868134227	1753.37348377257	-3.11555520007398	0.21955692467407	-14.1901932936025	1.05367902367219e-45	1.16674045541861e-43	11.263	13.148	10.664	20.484	19.875	15.745	13.252	13.463	15.905	10.120	12.058	10.056	12.066	14.141	11.031	10.545	8.815	6.729	6.984	9.473	9.560	4.317	0.559	0.288	59.718	93.722	99.309
Pdensi_DN22657_c1_g1	FC_3_3	Needles	26.1743316141792	1285.65397102261	655.914151318394	-5.616068167585	0.395829120980586	-14.188112672641	1.08540732806968e-45	1.19949331019629e-43	3.665	3.141	1.778	2.245	1.315	1.421	0.888	0.655	0.593	0.603	0.527	1.240	2.239	2.158	2.501	1.871	1.518	2.219	1.536	2.741	2.082	5.390	0.163	0.243	26.061	45.836	31.512
Pdensi_DN39836_c3_g1	FC_3_3	Needles	891.973607041973	45.0083232315231	468.490965136748	4.35216304170526	0.307172362551393	14.168472077227	1.43590777556852e-45	1.5836984414808e-43	8.730	22.579	27.610	32.328	28.275	32.349	27.489	24.398	30.043	22.606	29.979	26.810	10.777	19.464	22.098	17.597	11.180	11.858	7.965	10.616	8.276	5.718	1.838	0.739	1.269	1.146	1.061
Pdensi_DN16297_c0_g1d10483	FC_3_3	Needles	223.922815218624	1416.38740798192	820.15511160027	-2.66284278527239	0.188090312858584	-14.1572563988154	1.68443058950363e-45	1.85413614080904e-43	4.498	5.051	4.640	6.357	6.973	6.101	5.341	7.183	8.119	5.776	6.970	7.209	4.307	5.790	5.754	3.988	2.838	3.156	3.007	5.399	4.685	5.613	1.598	1.088	28.846	42.385	42.179
Pdensi_DN25811_c0_g1	FC_3_3	Needles	3892.33328190555	18.1117868529066	1955.22253437923	7.68368337460514	0.542896148060189	14.1531366580138	1.78609473486027e-45	1.96217273549374e-43	60.905	143.042	92.988	163.872	169.584	123.393	170.332	119.200	144.069	109.506	137.773	97.512	66.829	136.496	91.977	147.775	106.522	105.190	65.453	40.487	57.541	10.634	7.630	2.614	0.212	1.034	0.277
Pdensi_DN50783_c0_g1d252689	FC_3_3	Needles	4821.15202397493	105312.610899134	55066.8814615544	-4.44918547163944	0.314418602360403	-14.15051602621	1.85391871902798e-45	2.03268164777041e-43	264.115	290.936	176.527	291.106	237.707	212.167	171.309	169.045	168.289	116.090	195.703	114.822	226.671	226.349	179.086	197.532	165.964	139.254	147.859	164.275	175.380	76.674	32.373	1.560	2143.884	2808.041	3462.929
Pdensi_GG_148401_c0_g1	FC_3_3	Needles	10.4440250247824	1606.70456699803	808.574296011407	-7.26671606217793	0.513797798488555	-14.1431436326791	2.05878020441736e-45	2.25287069898283e-43	3.630	1.085	0.537	1.168	0.957	3.031	0.476	0.357	0.207	0.245	0.405	0.281	2.134	1.920	1.894	0.463	0.265	0.103	0.249	0.241	0.396	0.024	0.059	0.260	51.424	48.833	23.816
Pdensi_DN18990_c0_g1d59915	FC_3_3	Needles	2629.41204216334	1.93949996567161	1315.67577106451	10.4517436782317	0.739008330553593	14.1429307980903	2.06501750429235e-45	2.25527391153714e-43	127.441	243.434	163.697	92.007	105.037	106.399	102.794	97.968	95.319	85.839	89.473	56.803	113.848	148.028	103.062	218.600	132.435	89.079	42.291	15.551	48.665	0.914	0.114	0.000	0.072	0.052	0.056
Pdensi_DN14366_c0_g1d342022	FC_3_3	Needles	8312.60152929652	3.46935354858172	4158.03544142255	11.1534271196253	0.788862864283269	14.138613470871	2.19567907884429e-45	2.39329019594028e-43	271.528	339.270	128.882	697.781	661.646	104.825	583.154	325.000	157.160	381.273	254.055	90.642	200.217	321.130	64.736	308.883	399.022	130.301	245.194	53.411	92.687	6.214	3.014	2.983	0.045	0.065	0.174
Pdensi_DN24394_c1_g1	FC_3_3	Needles	128.864475190515	3404.49989565958	1766.68218542505	-4.72402739117306	0.334388052147809	-14.1273809301204	2.57545920257051e-45	2.80177830754494e-43	14.629	7.527	6.061	7.420	5.694	4.742	4.773	3.421	4.092	5.093	2.996	3.329	8.841	6.429	5.817	6.945	4.155	5.597	5.973	7.338	5.524	34.866	6.762	5.043	57.295	111.385	107.377
Pdensi_GG_6222_c2_g1	FC_3_3	Needles	3.24706430260465	1584.80718173331	794.027123017957	-8.94465271879833	0.634185496883167	-14.1041584248751	3.58034948789977e-45	3.88739580195935e-43	0.048	0.224	0.000	0.000	0.105	0.184	0.053	0.000	0.098	0.053	0.197	0.052	0.131	0.134	0.145	0.071	0.097	0.276	0.332	0.340	0.473	0.995	0.073	0.000	33.077	64.975	29.608
Pdensi_GG_3087_c0_g1	FC_3_3	Needles	32.8582795055357	6410.97553963653	3221.91690957103	-7.60959814024964	0.539560991650738	-14.1033140979461	3.62345452853719e-45	3.92655825880783e-43	1.179	2.767	0.197	0.000	0.717	1.923	0.654	0.825	0.701	0.929	1.489	0.463	3.056	2.721	0.874	1.935	0.844	0.719	3.691	1.138	1.693	1.793	2.876	1.580	220.877	148.454	119.412
Pdensi_DN19374_c0_g1d117395	FC_3_3	Needles	664.785030208475	13.6912750536979	339.238152631087	5.67072669216574	0.402172306744473	14.1002416055682	3.78471734736437e-45	4.09336251398664e-43	2.911	11.769	11.243	19.993	22.535	18.016	20.969	22.861	23.951	17.026	23.083	18.980	4.042	13.697	8.097	12.400	3.780	4.225	8.981	0.847	1.818	21.973	0.279	0.382	0.377	0.383	0.281
Pdensi_DN21685_c0_g1d363125	FC_3_3	Needles	1.33772257991558	4133.96747477729	2067.6525986786	-11.5982961003017	0.822859144042603	-14.0951172315115	4.06971475088385e-45	4.39308783012235e-43	0.092	1.400	0.146	0.000	0.000	0.098	0.060	0.019	0.000	0.086	0.023	0.000	0.081	0.042	0.041	0.033	0.081	0.277	0.021	0.064	0.079	0.330	0.158	0.448	72.116	190.908	74.603
Pdensi_DN18117_c1_g1	FC_3_3	Needles	2302.18564423265	49.927621420829	1176.05663282674	5.58527401726422	0.396265031289174	14.0947940803497	4.08838658420434e-45	4.4047235229976e-43	41.172	68.276	45.427	57.356	67.371	76.665	65.200	66.647	84.750	58.593	73.691	72.915	54.080	72.062	83.997	50.814	33.876	25.760	25.428	15.083	27.335	7.599	1.151	0.311	1.762	1.162	0.842
Pdensi_DN22332_c0_g1	FC_3_3	Needles	185.948536222095	3303.41326019731	1744.6808982097	-4.15209139604554	0.29467949479601	-14.0901944973124	4.3635816083741e-45	4.69215341811448e-43	7.882	6.666	6.940	7.168	5.998	9.323	5.285	6.076	7.697	5.046	5.907	5.618	6.666	6.898	6.079	7.818	6.330	6.388	7.702	9.425	9.135	10.681	7.513	5.673	50.813	105.000	113.122
Pdensi_DN42647_c0_g1	FC_3_3	Needles	836.006078425224	6.58961513544438	421.297846780334	7.09029457029628	0.503836907139586	14.0725986322632	5.59741469080003e-45	6.00731767431092e-43	9.486	17.584	16.304	13.090	22.425	24.806	18.630	26.491	35.022	22.856	28.315	23.051	22.490	23.193	28.149	17.349	18.650	12.106	33.918	7.782	69.925	2.774	4.384	0.186	0.196	0.089	0.218
Pdensi_DN11461_c0_g1d210660	FC_3_3	Needles	103.020564361091	7269.8441308371	3686.4323475991	-6.14174216239462	0.436860460458294	-14.0588190470512	6.80116865517984e-45	7.2852134416176e-43	2.727	2.160	1.657	5.617	5.461	1.078	2.140	5.312	3.437	2.460	4.676	1.932	2.855	2.805	1.214	5.263	6.080	4.024	3.637	8.387	5.126	3.666	0.047	0.031	146.804	165.165	267.690
Pdensi_DN17324_c1_g1	FC_3_3	Needles	1900.49530395328	37.6314369478755	969.063370450577	5.6651630923589	0.403756871780745	14.0311248880373	1.00544011386575e-44	1.07493490181264e-42	7.746	33.698	26.261	51.436	51.723	39.028	60.774	58.808	57.035	41.702	81.391	45.092	12.473	38.371	23.854	48.837	23.517	19.600	13.590	6.955	3.810	61.021	3.573	3.163	0.909	1.014	1.080
Pdensi_DN4294_c0_g1d382336	FC_3_3	Needles	825.215412399174	23.32566592875	424.270539163962	5.06785945530835	0.361237581310187	14.0291589732373	1.03370161978265e-44	1.10303671122046e-42	12.884	21.352	17.411	32.219	54.643	49.855	28.504	26.153	31.358	26.433	24.469	22.295	27.354	40.605	35.292	15.285	14.263	10.848	14.050	13.838	16.472	3.130	1.052	0.036	0.278	0.882	0.749
Pdensi_DN2768_c0_g1d971	FC_3_3	Needles	14.4996000885549	2560.20024634426	1287.34992321641	-7.46609181775351	0.532289127505026	-14.0263842185712	1.07494084639997e-44	1.14485302969255e-42	1.790	2.453	1.343	2.452	1.185	1.548	1.967	0.828	0.466	0.288	0.648	0.338	1.265	0.633	1.797	2.791	2.312	2.342	2.820	4.439	1.386	41.874	32.913	30.919	87.528	69.627	38.762
Pdensi_DN23611_c0_g1d427591	FC_3_3	Needles	39.1550778007685	2149.64323782136	1094.39915781106	-5.77916521505042	0.412139728865733	-14.0223443902278	1.13792548922721e-44	1.20884835883596e-42	4.159	3.635	0.657	6.946	4.098	4.031	4.540	1.293	0.510	0.958	1.604	0.907	4.054	4.490	2.330	1.899	1.690	1.070	2.138	1.206	1.309	4.921	6.007	10.598	67.827	50.330	47.275
Pdensi_DN23543_c0_g2	FC_3_3	Needles	610.864753966395	9.68640020054084	310.275577083468	6.01521213646728	0.428976091840883	14.0222549714926	1.13936037261273e-44	1.20884835883596e-42	5.330	16.899	16.238	19.728	19.441	16.695	18.440	17.745	19.720	14.994	21.175	18.197	6.662	15.877	11.222	11.662	5.386	8.595	2.945	6.441	3.506	8.108	0.642	0.470	0.243	0.277	0.231
Pdensi_DN29429_c0_g1	FC_3_3	Needles	1348.44930206338	43.4093173494461	695.929309706413	4.97127021047543	0.354971799380373	14.0046905674003	1.45913861105373e-44	1.54519179517432e-42	27.285	49.974	55.366	64.273	52.068	55.487	47.897	48.478	51.009	44.309	41.181	33.941	30.200	52.264	38.651	42.894	95.396	124.214	70.002	10.041	45.504	2.415	1.063	1.007	1.076	1.556	0.802
Pdensi_DN13394_c0_g1d271800	FC_3_3	Needles	1495.23212483931	12.928704910822	754.080414875065	6.76389981237752	0.483141086618946	13.9998439373305	1.56213389267522e-44	1.65112818716702e-42	23.575	44.727	22.703	58.534	42.265	35.121	44.582	42.928	42.390	44.188	46.900	41.683	16.656	38.338	24.221	22.357	10.271	13.170	17.372	31.073	9.392	4.815	14.428	4.351	0.147	0.715	0.240
Pdensi_DN24669_c0_g3	FC_3_3	Needles	4829.94789704158	639.472027192379	2734.70996211698	2.92109668038729	0.208700049750165	13.9966266605309	1.63446659652976e-44	1.72431591340515e-42	82.154	100.581	117.127	191.971	139.581	115.334	160.270	130.677	137.786	154.342	134.296	140.754	74.405	95.613	94.384	183.798	98.061	117.582	131.332	143.019	112.108	146.402	19.344	13.626	16.146	15.448	18.615
Pdensi_DN22200_c0_g1d423539	FC_3_3	Needles	57.5105794877561	1662.381402605	859.945991046378	-4.85456333224672	0.34685501100854	-13.9959440635764	1.65023650900056e-44	1.73766790743968e-42	14.996	3.153	3.335	4.118	2.776	5.530	1.798	0.804	3.901	1.416	1.724	2.011	5.920	4.664	4.335	6.547	5.599	7.915	2.514	8.956	9.116	16.720	22.116	30.950	26.308	66.489	43.109
Pdensi_DN21785_c0_g1d221698	FC_3_3	Needles	1387.58183497207	14.3859701635388	700.983902567807	6.72719355297937	0.480666397149874	13.9955561546812	1.65926566258454e-44	1.74388508658226e-42	30.869	38.167	39.151	28.298	37.702	47.960	34.444	35.435	46.791	33.788	49.381	40.194	40.626	46.168	46.277	30.890	53.413	65.669	53.611	93.239	50.385	49.702	29.774	9.288	0.524	0.361	0.180
Pdensi_DN14029_c0_g1d52451	FC_3_3	Needles	7.77509049391789	949.600340545857	478.687715519887	-6.93537127038323	0.495699820223976	-13.9910707799925	1.76730843366761e-44	1.85394641101733e-42	4.044	3.429	0.720	0.730	0.174	2.119	0.719	0.075	0.085	0.085	0.365	0.256	1.608	1.165	0.404	0.260	0.000	0.179	0.647	0.084	0.930	0.548	0.089	1.458	25.812	21.636	26.642
Pdensi_DN19670_c0_g1d118103	FC_3_3	Needles	3776.42591262707	644.524599987436	2210.47525630725	2.55512555945417	0.18263150838003	13.9906064518578	1.77888529172487e-44	1.86258968781579e-42	40.674	78.759	61.386	78.900	103.714	96.418	97.342	96.427	115.684	101.687	122.711	111.534	67.455	96.779	84.549	75.594	74.481	64.646	92.092	61.610	83.984	156.398	115.624	142.822	16.048	18.070	16.681
Pdensi_DN25615_c3_g4	FC_3_3	Needles	439.499460940185	8774.63217451111	4607.06581772565	-4.31985699166339	0.308795631206653	-13.9893721124974	1.8100286479382e-44	1.89164941543324e-42	14.881	7.815	8.211	17.921	14.499	9.874	9.053	13.272	16.389	10.645	16.669	11.669	14.968	15.443	9.563	11.171	7.886	8.341	8.196	12.930	9.685	11.925	4.290	1.208	145.265	283.608	283.138
Pdensi_DN16907_c0_g1	FC_3_3	Needles	1061.75210998566	25.1738671221911	543.462988553926	5.35193815081741	0.382796214143903	13.9811679245226	2.03127004770475e-44	2.11889941723938e-42	29.780	34.790	24.324	53.027	38.378	22.212	51.356	32.431	37.501	29.853	38.368	25.759	24.714	27.040	16.591	38.378	25.099	18.936	18.761	11.654	12.349	5.465	4.047	1.609	0.381	0.716	0.908
Pdensi_DN23112_c0_g1d547052	FC_3_3	Needles	2572.2617564098	136.665476570853	1354.46361649033	4.23768566796672	0.303458239211232	13.9646419849452	2.5618957627227e-44	2.66743057324679e-42	46.252	91.267	49.863	125.497	113.193	79.960	125.781	90.960	97.949	82.288	88.848	55.962	45.800	95.624	66.532	47.518	37.096	31.830	36.149	23.373	32.378	26.358	65.490	40.401	3.207	3.650	3.956
Pdensi_DN22347_c0_g1d423857	FC_3_3	Needles	6.9991328775831	1391.86479393144	699.431963404511	-7.64218985429187	0.54757462540133	-13.9564353419239	2.87455717545172e-44	2.98540935034657e-42	0.084	0.819	0.504	0.000	0.713	0.367	0.208	0.375	0.099	0.198	0.319	0.107	0.094	0.097	0.094	0.227	0.092	0.462	0.660	0.098	1.103	0.000	0.000	0.000	27.979	27.141	55.668
Pdensi_DN21871_c0_g1d495792	FC_3_3	Needles	32.3389218659807	4941.50158558291	2486.92025372444	-7.25733201569971	0.520002143662684	-13.9563501884473	2.87799281552189e-44	2.98540935034657e-42	9.175	2.368	0.936	4.462	2.336	4.749	1.933	1.272	0.812	0.491	1.699	0.685	5.749	3.777	4.264	1.478	0.699	0.958	1.976	1.327	1.256	3.501	0.169	0.417	141.647	106.298	135.392
Pdensi_DN30570_c0_g1	FC_3_3	Needles	9.3525453822094	881.633737915643	445.493141648926	-6.5612664964892	0.470407529282777	-13.9480473590486	3.23337009610401e-44	3.34782779820728e-42	0.054	0.066	0.222	0.330	0.365	0.260	0.382	0.856	0.702	0.118	0.376	0.338	0.023	0.124	0.061	0.289	0.564	0.428	0.202	0.244	0.552	0.293	0.008	0.221	17.407	22.491	30.622
Pdensi_DN16541_c0_g1d215371	FC_3_3	Needles	1026.63302735721	12.2983960204189	519.465711688814	6.52025908629327	0.467585407705351	13.9445307292438	3.39674808731008e-44	3.51047624549261e-42	7.011	19.278	15.729	24.981	39.297	39.250	24.205	32.582	34.715	28.356	31.623	31.432	20.035	33.994	35.741	18.893	108.407	102.913	890.953	62.791	380.610	12.092	14.370	25.998	0.445	0.367	0.123
Pdensi_GG_22266_c0_g1	FC_3_3	Needles	1104.10974818793	9807.1480606297	5455.62890440882	-3.15129999927745	0.226059698527108	-13.9401229843698	3.61317077543766e-44	3.72724278439233e-42	62.874	50.797	45.596	55.145	43.901	53.237	38.882	34.621	36.205	35.102	33.794	28.985	46.460	47.052	34.964	41.856	41.397	42.491	47.050	56.830	58.995	50.716	17.466	18.000	182.016	291.153	316.368
Pdensi_DN21912_c1_g1	FC_3_3	Needles	15.1019320810426	4347.85984253989	2181.48088731047	-8.16814410677621	0.586498912851667	-13.9269552386059	4.34486446267431e-44	4.47376745263705e-42	0.790	0.848	0.174	0.175	0.000	1.408	0.994	0.036	0.041	0.266	0.376	0.706	0.855	1.307	0.730	0.016	0.136	0.353	0.160	0.244	0.000	1.290	18.259	13.678	61.276	74.641	216.019
Pdensi_DN22260_c0_g4	FC_3_3	Needles	5.14705470634554	3159.23815560605	1582.1926051562	-9.27104719984235	0.665700655269343	-13.926750899909	4.35730995487953e-44	4.47831959414211e-42	0.000	0.348	0.000	1.695	1.945	0.058	0.474	0.729	0.000	0.189	0.272	0.000	0.539	0.434	0.000	0.291	0.472	0.067	1.031	3.006	2.234	2.034	0.000	0.000	70.931	115.786	65.750
Pdensi_DN14857_c0_g1d342973	FC_3_3	Needles	6.70080490850765	1035.34942250602	521.025113707265	-7.27692808667319	0.522547334358828	-13.9258735203426	4.41115215031021e-44	4.52532314714177e-42	2.715	1.974	1.380	1.053	0.536	1.265	0.346	0.157	0.194	0.080	0.306	0.216	4.332	1.532	2.736	0.972	0.371	0.345	0.400	0.203	0.195	0.125	0.028	0.000	16.809	32.316	34.935
Pdensi_GG_17413_c1_g1	FC_3_3	Needles	1319.53163141815	111.120265448738	715.325948433442	3.57685110635133	0.256891530822196	13.9235851602558	4.55471697437426e-44	4.66403018175924e-42	19.822	74.504	36.948	18.096	31.522	26.074	27.321	32.480	30.285	39.272	42.358	35.431	16.459	34.668	29.191	31.065	31.514	17.466	14.919	12.212	17.074	2.249	3.658	0.490	2.661	3.623	2.537
Pdensi_DN15674_c0_g1	FC_3_3	Needles	2085.56955021385	20.3303449823675	1052.94994759811	6.77325365756599	0.487211771418869	13.9020730920371	6.15329523339678e-44	6.28943407299281e-42	22.816	56.581	39.236	90.025	71.077	47.224	74.424	66.315	55.769	58.039	79.371	46.891	19.517	47.870	26.454	54.576	16.912	18.842	2.728	24.885	3.928	58.003	0.417	1.508	0.719	0.515	0.285
Pdensi_DN19547_c2_g1	FC_3_3	Needles	763.339016401681	8.83380855156622	386.086412476624	6.37473427707376	0.458589034068903	13.9007560222558	6.26758221825618e-44	6.39453799700989e-42	2.145	10.241	7.217	17.382	13.758	6.603	18.013	22.384	23.733	28.387	19.348	19.926	6.695	14.958	6.859	5.458	6.903	6.030	4.249	22.558	5.268	21.154	86.276	69.000	0.140	0.261	0.306
Pdensi_DN15590_c0_g1d54346	FC_3_3	Needles	112.852044871676	2982.6508400248	1547.75144244824	-4.7246056094848	0.339943838280003	-13.898194576462	6.49593011833237e-44	6.61541730007104e-42	9.813	5.130	6.059	5.735	5.796	6.164	2.994	3.579	4.722	3.158	2.740	4.214	6.402	5.476	5.198	4.669	2.071	3.344	2.039	5.739	5.025	20.434	12.542	19.455	43.639	94.025	105.666
Pdensi_DN14334_c1_g1	FC_3_3	Needles	1942.73009083061	41215.3788690205	21579.0544799256	-4.40709391884614	0.317415469373999	-13.8843073008941	7.88590576699353e-44	8.01633204088115e-42	85.020	139.489	69.996	122.406	118.090	76.887	67.020	74.977	64.413	48.045	79.756	43.916	88.646	114.771	76.681	83.055	95.295	76.416	76.388	100.530	72.708	45.438	11.854	1.939	867.091	1126.205	1294.504
Pdensi_DN22306_c3_g4	FC_3_3	Needles	8656.06904217992	17.1850394053795	4336.62704079265	8.88400587659063	0.640236011044337	13.8761421153104	8.83741137596268e-44	8.96724098308592e-42	47.848	29.633	19.112	105.064	147.422	163.266	215.911	190.410	288.789	249.249	231.729	291.924	95.055	90.566	114.328	25.290	19.933	14.932	31.030	203.063	67.431	376.071	1135.251	350.271	0.000	0.606	0.869
Pdensi_DN18020_c0_g2d530960	FC_3_3	Needles	1542.95886926361	2.25657031007084	772.607719786839	9.42239243992152	0.679268853009814	13.8713741961983	9.44497772633856e-44	9.56633969058988e-42	39.077	81.438	56.742	72.535	89.463	70.981	65.200	46.588	51.549	52.328	46.576	37.643	38.194	61.294	45.167	42.986	21.995	12.248	20.986	10.478	18.210	2.940	8.547	1.583	0.064	0.017	0.098
Pdensi_DN32988_c0_g2	FC_3_3	Needles	857.570014268118	4.89931048113697	431.234662374628	7.29823864354824	0.52618812702401	13.870017715575	9.6253021949239e-44	9.73132001620132e-42	4.207	12.876	10.816	19.815	37.225	35.571	18.179	22.284	27.182	24.566	22.824	29.229	14.895	27.047	25.934	7.362	8.724	16.050	6.815	11.112	10.908	5.851	10.460	2.846	0.067	0.292	0.068
Pdensi_DN22597_c2_g1	FC_3_3	Needles	735.42184256156	13758.579587387	7247.00071497426	-4.22551222085149	0.30471801706848	-13.8669589068043	1.00445947338665e-43	1.01368669603548e-41	43.154	35.992	16.727	33.541	34.558	34.950	27.639	19.105	16.857	25.719	22.652	16.588	21.888	33.330	21.683	20.633	11.945	5.056	81.637	16.786	145.991	36.592	24.031	92.099	384.120	324.986	362.315
Pdensi_DN17815_c0_g1	FC_3_3	Needles	1392.33455559506	4.14057213665641	698.237563865861	8.40249274650237	0.606065095260121	13.8640103385199	1.04659641129572e-43	1.05430419714064e-41	9.019	29.562	23.283	46.917	47.164	30.139	46.739	47.426	44.792	37.555	51.475	34.249	10.161	29.483	13.903	28.224	11.463	19.015	30.324	2.147	3.084	36.102	0.756	0.112	0.120	0.200	0.013
Pdensi_DN15539_c0_g1d467281	FC_3_3	Needles	61.920237491322	1038.70995414244	550.315095816883	-4.07052474994481	0.293646625641752	-13.8619837399761	1.07657297004558e-43	1.08254746508656e-41	1.417	2.391	1.192	2.059	1.827	2.792	1.142	1.635	0.854	2.021	1.849	1.627	1.195	2.650	1.020	1.206	1.779	1.883	26.201	3.865	7.990	40.380	42.460	34.631	19.211	28.852	35.461
Pdensi_GG_73524_c1_g1	FC_3_3	Needles	2292.99592198716	13.5568550363304	1153.27638851175	7.54289397630328	0.544269424035485	13.8587501762941	1.12618084713279e-43	1.13039389778393e-41	49.086	63.607	63.114	69.439	71.135	63.438	77.161	52.010	75.355	45.541	84.890	74.155	64.236	65.326	65.171	41.633	25.028	18.360	22.645	7.175	12.576	2.462	1.468	1.102	0.537	0.165	0.294
Pdensi_DN21129_c0_g1	FC_3_3	Needles	592.863624328575	11.9873690218805	302.425496675228	5.65868547482273	0.408335881321838	13.8579187714408	1.13929926962294e-43	1.14150832386206e-41	22.416	17.654	11.540	24.805	17.211	18.574	20.430	16.451	25.142	16.482	17.531	18.830	16.444	18.802	13.330	9.044	4.570	3.613	2.551	1.293	3.125	0.390	0.758	0.173	0.314	0.219	0.441
Pdensi_DN18004_c0_g1d58330	FC_3_3	Needles	281.540871114607	3234.66851515392	1758.10469313427	-3.52281654434059	0.254491604782378	-13.8425648553438	1.41081301902351e-43	1.41101528612301e-41	176.632	39.109	30.062	14.606	13.218	9.924	12.290	6.996	7.666	9.548	7.015	8.487	37.039	13.439	9.060	14.748	5.515	7.674	2.243	5.733	4.453	8.291	3.198	2.988	59.898	90.930	109.387
Pdensi_DN5887_c0_g1	FC_3_3	Needles	38.2645930815307	1482.474391464	760.369492272763	-5.27850659521126	0.381356509525911	-13.8413963400633	1.43393766578706e-43	1.43157769682011e-41	4.221	3.194	2.480	2.295	2.182	1.645	1.039	1.165	1.235	1.221	1.304	0.858	3.023	2.891	1.848	1.559	1.074	1.351	0.798	1.561	2.938	1.701	1.031	0.948	22.029	53.308	45.853
Pdensi_DN19776_c0_g1d535048	FC_3_3	Needles	2719.76585027664	2.81429087028064	1361.29007057346	10.421826202723	0.753700425670475	13.8275445359501	1.73854351167614e-43	1.73258279106468e-41	31.952	66.230	53.290	44.395	89.060	91.233	48.401	56.181	76.041	55.366	78.985	110.118	71.305	104.179	86.438	58.555	63.149	49.038	85.970	55.878	180.750	11.298	89.206	16.347	0.153	0.022	0.035
Pdensi_DN23099_c0_g1d69016	FC_3_3	Needles	897.938813011729	52.0519832609978	474.995398136363	4.15523076975692	0.30056447229188	13.8247569251024	1.80721898381213e-43	1.79781242510851e-41	5.873	15.045	8.955	21.067	27.760	17.883	23.374	27.769	32.597	25.534	28.292	26.001	8.147	16.353	8.853	12.057	23.855	19.321	53.482	12.530	71.815	5.513	9.276	4.863	1.553	1.178	1.334
Pdensi_DN51142_c0_g1	FC_3_3	Needles	229.732145664283	2240.94700492735	1235.33957529582	-3.28580375829203	0.237702347398838	-13.8231859897404	1.84710257455351e-43	1.83421886976303e-41	9.290	5.301	6.232	7.330	5.780	4.995	5.929	6.515	7.412	6.066	8.218	6.098	7.067	6.107	3.565	10.875	10.218	11.663	14.205	10.213	12.522	15.997	6.312	6.088	55.218	62.293	59.287
Pdensi_DN12826_c0_g1d51242	FC_3_3	Needles	6258.12290916913	1.32755853250756	3129.72523385082	12.4321035413695	0.899434907542971	13.822127023434	1.87448094569293e-43	1.85810004648723e-41	40.753	131.263	154.318	253.866	339.227	92.999	286.806	238.575	207.117	198.190	214.811	139.817	54.220	107.231	52.306	152.621	155.564	155.058	27.071	2.116	39.765	0.000	26.949	7.400	0.045	0.065	0.000
Pdensi_DN21064_c0_g1d415633	FC_3_3	Needles	262.881691792966	3441.05619301687	1851.96894240492	-3.71071548462057	0.268654293006667	-13.8122322300969	2.15062551874193e-43	2.12805157712676e-41	12.505	8.560	9.276	13.922	7.469	9.073	9.065	7.597	9.559	9.846	6.908	6.535	10.997	8.804	8.203	10.448	5.098	5.469	5.004	8.291	8.647	9.443	5.036	3.602	70.486	97.728	106.965
Pdensi_DN24950_c0_g1d428738	FC_3_3	Needles	2413.93072803252	250.575912288999	1332.25332016076	3.28078926579915	0.2377322638709	13.8003534412173	2.53606170160387e-43	2.5050005565152e-41	23.794	48.386	25.194	82.358	75.958	68.499	73.211	64.640	92.047	67.323	68.659	79.405	16.118	48.746	30.104	33.481	25.988	16.390	24.616	17.216	18.124	25.439	25.764	9.423	6.871	7.348	5.409
Pdensi_GG_13724_c2_g1	FC_3_3	Needles	1409.73859171972	12.7511636483175	711.244877684018	6.86159724820516	0.497220413366903	13.7999105904406	2.55168908863963e-43	2.51598347453711e-41	12.161	17.610	38.895	30.420	36.792	88.811	56.496	27.226	74.081	39.090	29.970	57.651	36.566	38.803	92.854	34.334	31.874	40.424	33.643	15.513	35.814	186.536	327.907	455.971	0.394	0.444	0.155
Pdensi_DN28757_c0_g1d141994	FC_3_3	Needles	763.523913376152	4690.3197050619	2726.92180921903	-2.61919782643385	0.18980770811303	-13.7992173893914	2.57634343173194e-43	2.53581259679182e-41	22.911	22.859	24.063	24.506	23.773	20.358	22.483	23.199	23.390	23.317	24.262	20.127	22.175	22.718	18.437	24.450	12.639	13.683	12.265	16.453	14.101	12.431	5.207	3.793	102.189	130.120	141.092
Pdensi_DN22613_c3_g4	FC_3_3	Needles	19.7458174845069	913.33041557748	466.538116530994	-5.53305779188681	0.401064006838414	-13.7959470247751	2.69589121337768e-43	2.64880804289052e-41	0.600	0.431	0.000	0.588	0.482	1.012	0.736	0.625	0.626	0.469	0.673	0.629	0.222	0.767	0.299	0.180	0.218	0.000	0.448	0.077	0.286	1.110	3.841	2.153	18.172	36.845	18.726
Pdensi_DN25053_c0_g1d557892	FC_3_3	Needles	4398.56900473804	1.33865816032477	2199.95383144918	11.9288943984543	0.864739317481647	13.7947866568557	2.7396215584937e-43	2.68704393561365e-41	175.071	201.429	180.774	226.620	194.089	207.572	200.461	139.538	172.837	123.758	142.571	124.457	174.386	246.282	197.130	172.758	221.822	166.950	214.096	81.904	103.208	51.685	35.324	0.474	0.044	0.032	0.034
Pdensi_DN9398_c0_g1d171755	FC_3_3	Needles	486.84512722284	4590.82522438852	2538.83517580568	-3.2379859490469	0.234846627798112	-13.7876620984759	3.02402124231233e-43	2.96078206124503e-41	10.040	7.574	6.991	11.336	10.587	8.393	9.400	12.543	14.335	12.697	16.815	13.740	10.115	9.391	6.948	7.883	6.568	6.658	12.528	11.093	8.417	10.558	5.871	5.645	85.390	153.997	131.108
Pdensi_DN21957_c0_g2d421210	FC_3_3	Needles	131.965833885723	8398.92944859645	4265.44764124109	-5.9925194555803	0.434664116182114	-13.7865520352032	3.07090323892392e-43	3.00141800276473e-41	0.105	0.150	0.000	4.423	6.578	20.128	5.809	7.034	9.995	2.977	5.107	3.633	0.707	4.169	6.996	0.126	2.803	1.356	31.014	35.976	28.348	119.365	497.104	717.454	103.971	241.277	343.339
Pdensi_DN12619_c0_g1d6598	FC_3_3	Needles	2977.56639796056	267.977676838484	1622.77203739952	3.47164904624382	0.251988872075244	13.7769934745657	3.50570657572819e-43	3.42039287724194e-41	30.101	58.294	45.366	91.176	167.088	179.788	94.973	99.091	99.399	89.264	85.904	89.820	85.263	141.356	138.725	51.584	61.008	53.016	81.182	89.192	98.642	106.483	96.407	45.986	5.726	9.968	5.799
Pdensi_DN22576_c1_g1	FC_3_3	Needles	26.676671668057	13055.4212980842	6541.04898487614	-8.93366827334061	0.648727098161624	-13.7710730731875	3.80518763883392e-43	3.70610666226952e-41	3.437	0.651	0.591	2.407	0.255	21.660	1.812	0.515	3.111	0.152	0.680	1.591	0.848	2.007	11.887	0.189	0.659	1.051	0.474	0.321	0.501	2.135	1.170	32.233	351.876	305.980	361.829
Pdensi_DN12300_c0_g1d105477	FC_3_3	Needles	9.33434560455755	1070.75364615853	540.043995881544	-6.84426701808201	0.497147359867602	-13.7670790807473	4.02146384563971e-43	3.90992777521709e-41	0.478	0.127	0.035	0.274	0.195	0.736	0.329	0.153	0.174	0.319	0.273	0.246	0.385	0.394	0.450	0.034	0.911	1.067	0.342	7.416	1.942	8.436	3.223	15.692	13.716	32.154	41.861
Pdensi_DN31811_c0_g1d199035	FC_3_3	Needles	12198.0423674732	8.22442165066576	6103.13339456192	10.6701222425626	0.776343978301747	13.7440651834558	5.52824899179974e-43	5.36557425624974e-41	636.790	872.409	548.266	417.127	618.950	433.161	444.197	519.904	562.869	315.193	483.277	279.991	577.811	628.522	500.091	767.744	573.073	400.278	319.846	88.051	258.702	4.043	0.270	1.337	0.328	0.000	0.268
Pdensi_GG_61014_c0_g1	FC_3_3	Needles	4801.03628216962	52898.5975085898	28849.8168953797	-3.46186019996631	0.25202056018418	-13.7364197485965	6.14397507089228e-43	5.95282917979786e-41	170.750	112.291	94.452	151.954	146.608	120.736	122.063	121.058	162.644	150.011	140.804	135.669	139.926	136.409	121.286	172.734	181.297	195.154	185.661	351.658	252.550	402.078	487.435	593.615	979.699	1352.405	1915.567
Pdensi_DN25947_c1_g1d76078	FC_3_3	Needles	604.383572208189	26.4681267712471	315.425849489718	4.46585607318072	0.325723399666885	13.7105779865614	8.77559765101649e-43	8.48784321850829e-41	14.644	14.831	17.000	20.991	18.574	15.640	20.466	19.440	21.944	19.617	17.132	16.920	10.948	14.125	10.725	15.168	7.309	6.077	10.199	6.126	10.708	23.642	6.393	9.019	0.450	0.865	0.850
Pdensi_DN83_c0_g1d163920	FC_3_3	Needles	2269.22104016996	62.0994565498378	1165.6602483599	5.16156667512482	0.37659637096554	13.7058322200272	9.3686913730629e-43	9.04581190567291e-41	24.994	46.243	30.547	76.222	65.857	36.891	66.122	65.787	60.854	76.409	73.036	51.033	27.573	46.726	27.773	33.172	28.800	23.029	13.149	18.896	17.463	20.172	6.867	3.156	0.888	2.462	1.748
Pdensi_DN13468_c0_g2d391658	FC_3_3	Needles	2908.4752054876	201.392847430686	1554.93402645915	3.8501621417218	0.280981519813869	13.702545791169	9.80260915899551e-43	9.44842853100555e-41	24.598	24.379	48.109	41.780	27.521	36.028	71.713	48.549	116.615	86.348	62.095	112.440	19.547	36.675	29.621	34.610	30.504	53.222	25.982	37.088	37.986	8.879	0.413	0.171	4.277	5.429	6.313
Pdensi_DN24378_c0_g1d71852	FC_3_3	Needles	4447.02062132869	45.7674045608018	2246.39401294475	6.66523414605949	0.4865641949322	13.6985709501051	1.03542104476426e-42	9.96289270106961e-41	10.024	27.252	14.659	120.077	73.564	78.224	103.697	107.746	172.060	114.510	127.319	155.777	8.683	33.016	17.682	24.467	12.318	7.203	2.536	10.212	1.805	7.504	2.084	1.214	1.890	0.747	0.770
Pdensi_DN21062_c4_g4	FC_3_3	Needles	179.194956372791	13906.8400789356	7043.01751765418	-6.27839594328037	0.458407362805552	-13.6961062423937	1.07116426842449e-42	1.02890766768044e-40	7.071	10.080	6.722	5.160	2.265	3.612	5.736	1.953	3.555	7.474	5.611	2.622	9.431	9.872	6.992	2.001	0.398	0.452	2.065	1.718	2.676	4.507	0.000	11.213	254.235	354.315	508.907
Pdensi_DN16881_c0_g1	FC_3_3	Needles	110.53853071548	4011.11317698309	2060.82585384928	-5.18195284507734	0.378580735073123	-13.687840835526	1.20023009421479e-42	1.15090104979277e-40	4.357	5.669	1.842	3.524	2.188	4.982	3.985	1.507	1.590	3.707	2.937	3.174	7.759	9.165	5.113	1.296	0.983	2.010	2.738	5.289	4.452	7.391	21.202	29.154	56.398	172.068	101.801
Pdensi_DN17498_c0_g1d216211	FC_3_3	Needles	57.7730107617724	561.857595162527	309.81530296215	-3.28332358327867	0.240298711301948	-13.6635089114273	1.67703850286958e-42	1.60535445571433e-40	12.632	2.142	1.346	2.721	2.842	5.014	1.803	1.876	2.660	1.810	1.535	1.785	5.818	2.234	2.311	1.021	3.417	9.573	2.764	4.840	9.873	4.576	14.537	61.678	11.763	16.213	16.915
Pdensi_DN15234_c1_g2	FC_3_3	Needles	119.72363471405	1756.00410149879	937.863868106418	-3.8728949163923	0.283610666945151	-13.6556743725768	1.86752422496609e-42	1.78463684840595e-40	2.680	1.629	0.494	2.384	4.363	3.530	1.970	3.900	4.145	3.350	3.256	4.087	1.627	4.577	1.787	1.146	2.196	2.390	1.114	1.326	2.464	0.403	1.696	3.082	47.545	37.734	51.639
Pdensi_DN5931_c0_g1	FC_3_3	Needles	79.0088149192759	1235.94115360447	657.474984261873	-3.96920994274077	0.290666579503614	-13.65554288876	1.87089818671935e-42	1.78480488896467e-40	2.486	1.920	1.902	2.767	2.239	1.721	1.627	2.315	2.522	1.961	3.049	1.987	2.213	1.800	1.066	1.833	1.540	1.230	1.053	1.944	1.693	1.288	0.507	0.372	25.914	38.836	34.161
Pdensi_DN15169_c0_g2d275555	FC_3_3	Needles	602.391154072011	20.7977010516805	311.594427561846	4.80533261490028	0.35232449649258	13.6389398487411	2.34951325951525e-42	2.2375705799834e-40	7.040	13.434	12.710	17.037	24.514	19.264	18.619	21.715	21.609	16.216	20.367	16.941	9.062	15.781	13.932	11.858	7.113	8.811	5.908	4.074	6.729	6.352	0.428	0.340	0.344	0.638	0.690
Pdensi_DN18767_c0_g1d405330	FC_3_3	Needles	1422.14237391952	22877.9730631857	12150.0577185526	-4.0079865127751	0.294072859914364	-13.6292295519629	2.68398850113022e-42	2.55175520052939e-40	56.358	56.586	50.022	77.527	86.665	45.161	42.957	55.824	49.107	41.952	49.927	33.924	67.291	70.729	48.068	76.149	62.275	51.420	33.235	63.744	47.046	30.252	8.040	0.896	384.852	696.017	771.720
Pdensi_DN10759_c0_g1d103777	FC_3_3	Needles	3045.3225139044	81537.7634702509	42291.5429920777	-4.74285304013683	0.348019239327779	-13.6281346091611	2.72455758442e-42	2.5859202325053e-40	355.613	270.236	177.739	264.139	180.784	199.109	141.444	116.448	134.293	71.553	123.938	74.123	241.268	192.205	163.120	203.628	160.622	133.474	157.874	159.321	157.488	54.180	14.548	1.148	1327.965	2522.375	2765.394
Pdensi_DN48611_c0_g1d250736	FC_3_3	Needles	2679.29417653456	30.8458603101168	1355.07001842234	6.48583433031241	0.47605179490329	13.6242198847922	2.87465615448962e-42	2.72374890780572e-40	13.307	52.742	55.723	92.503	90.938	68.651	91.486	107.164	97.218	72.035	102.116	62.809	16.262	59.137	31.915	77.008	35.948	35.304	160.236	9.693	7.522	174.225	21.852	11.194	0.987	1.016	0.381
Pdensi_DN26252_c2_g1d76740	FC_3_3	Needles	43.4275044101647	1749.80614881078	896.616826610474	-5.33367888152657	0.391568401048711	-13.6213209933226	2.99108011693991e-42	2.82925761298614e-40	4.967	2.718	3.521	3.321	2.696	3.202	1.601	1.721	3.055	1.353	1.211	1.298	3.320	2.493	3.083	2.335	1.390	2.482	1.085	3.343	2.785	1.736	0.448	0.220	25.226	46.142	70.954
Pdensi_GG_82628_c2_g1	FC_3_3	Needles	7445.21226683304	97.1282343081267	3771.17025057058	6.27901778102818	0.461197188737105	13.614605497102	3.27911608831595e-42	3.09646210925104e-40	126.819	462.526	237.145	355.240	390.192	288.179	370.814	296.815	342.147	205.923	281.154	171.130	113.218	357.321	201.867	190.227	131.314	178.225	97.610	46.086	112.794	3.971	1.353	0.000	3.178	1.353	2.899
Pdensi_DN17725_c0_g1d57805	FC_3_3	Needles	1657.14014652509	21.6540717164797	839.397109120786	6.25847431475295	0.45977773321502	13.6119560879781	3.40019786242825e-42	3.20537571463507e-40	5.813	56.032	26.148	41.246	48.388	29.139	39.709	41.212	28.241	53.964	50.436	42.423	14.672	46.392	23.358	12.698	17.292	11.200	8.806	10.619	10.461	1.174	1.292	1.149	0.477	0.954	0.288
Pdensi_DN23849_c1_g1	FC_3_3	Needles	1267.95185891281	16.4487905187608	642.200324715785	6.30213311710085	0.462994341578192	13.6116849627557	3.41283676572487e-42	3.21186499530478e-40	3.191	22.451	10.698	29.299	32.191	22.185	27.225	36.255	32.825	36.187	34.104	42.927	5.511	24.567	7.891	21.796	38.276	73.362	127.030	7.581	120.624	26.250	0.399	0.158	0.453	0.672	0.181
Pdensi_DN14494_c0_g1	FC_3_3	Needles	4592.64383284617	1015.30456841381	2803.97420062999	2.17696356447455	0.15995169072902	13.6101316250706	3.48615392997158e-42	3.27534138929047e-40	81.981	90.296	85.161	116.545	130.303	117.740	115.904	130.806	135.104	142.768	121.191	145.279	72.887	97.829	72.345	61.809	53.189	63.216	49.057	90.700	183.229	435.801	125.782	113.590	22.375	32.318	26.285
Pdensi_DN25252_c1_g7	FC_3_3	Needles	1202.88018833579	20.5497302238774	611.714959279833	5.81383674586203	0.427258188937373	13.6073149594196	3.62311851809219e-42	3.39830249172587e-40	7.584	21.169	23.317	38.504	40.716	29.880	39.097	40.955	41.494	30.880	43.670	32.161	9.292	24.759	16.637	20.149	8.077	9.569	11.769	2.238	3.159	17.252	0.581	0.496	0.314	0.929	0.470
Pdensi_GG_87157_c0_g1	FC_3_3	Needles	182.803133007359	2046.98454297623	1114.89383799179	-3.48627844192041	0.256395643098744	-13.5972608574232	4.1571314446713e-42	3.89263744403047e-40	10.659	10.616	7.144	12.806	11.028	10.136	8.781	6.433	6.125	6.043	5.795	4.308	10.311	12.154	6.955	9.839	6.665	4.679	8.835	7.986	7.249	6.139	3.380	1.657	40.740	64.450	59.164
Pdensi_DN16429_c0_g1d111299	FC_3_3	Needles	1464.67357281663	160.967397522926	812.820485169777	3.1977216927775	0.235235089270493	13.5937274608742	4.36282903291548e-42	4.07840473482324e-40	12.240	45.369	19.355	27.583	83.067	69.243	50.994	58.117	53.508	39.325	49.507	41.294	33.437	71.440	55.761	28.413	25.906	20.137	17.759	16.850	23.803	8.096	5.575	0.470	4.108	4.333	4.206
Pdensi_DN16212_c0_g2	FC_3_3	Needles	21197.4806089603	50.3918316613429	10623.9362203108	8.76152810116261	0.644616630235273	13.5918431052032	4.47663441431141e-42	4.17779286611858e-40	405.005	298.791	122.412	735.603	993.206	296.850	617.586	850.348	778.772	600.024	804.322	468.030	195.963	326.899	127.549	159.148	198.916	192.924	149.950	29.953	71.325	2.102	1.158	1.640	2.351	0.756	0.540
Pdensi_DN9786_c0_g1	FC_3_3	Needles	4.71700557720426	9991.90035990029	4998.30868273875	-11.04135894169	0.812685416017659	-13.5862644069524	4.83116165040589e-42	4.50112636704261e-40	0.000	0.000	0.013	0.230	0.347	0.141	0.063	0.068	0.629	0.077	0.045	0.328	0.058	0.051	0.015	0.000	0.102	0.133	0.000	0.000	0.019	0.217	0.307	1.362	417.655	105.930	213.369
Pdensi_DN13615_c0_g1d392086	FC_3_3	Needles	1483.37680738297	44.7048542646339	764.040830823801	5.07842206004326	0.373831672578558	13.5847827580101	4.92992528406437e-42	4.58548783755107e-40	29.197	42.804	40.576	59.808	43.924	50.439	47.869	43.679	46.405	41.433	49.833	40.381	30.099	44.531	34.408	47.686	18.072	12.649	15.009	11.732	16.475	10.430	1.042	0.373	1.248	1.571	0.715
Pdensi_GG_54617_c0_g1	FC_3_3	Needles	432.500788391755	3399.65217117701	1916.07647978438	-2.97511446857187	0.219188470587853	-13.5733164276057	5.76532308742764e-42	5.35359652018572e-40	19.978	18.440	17.208	22.256	21.223	20.848	15.443	14.420	18.534	12.732	14.158	11.492	18.270	20.213	17.265	17.287	14.395	12.149	17.791	17.831	32.410	14.540	18.492	44.881	71.571	90.111	109.373
Pdensi_DN24517_c1_g5	FC_3_3	Needles	349.049623058059	14092.5921174847	7220.82087027139	-5.33563267412431	0.39326288796276	-13.567597750616	6.23315861457318e-42	5.77840724189535e-40	95.125	35.243	5.701	13.260	1.296	81.256	35.298	2.852	21.637	8.451	12.471	10.102	25.438	12.717	25.025	0.607	2.136	10.125	10.373	0.634	1.922	7.675	0.828	189.974	176.710	427.051	552.259
Pdensi_DN25102_c0_g1d226878	FC_3_3	Needles	1012.6188242217	53.8234213410521	533.221122781378	4.22179767262922	0.31123441729655	13.5646877016388	6.48553026813683e-42	6.00239590720034e-40	22.634	24.079	13.428	37.832	25.292	43.347	30.616	23.312	36.764	23.609	36.498	29.983	22.596	33.341	26.169	15.655	12.553	5.849	7.853	5.520	6.030	3.757	1.442	2.984	1.110	1.524	1.693
Pdensi_DN21636_c0_g3	FC_3_3	Needles	10249.8863606232	1817.48961128542	6033.6879859543	2.49638939290851	0.184196740233151	13.5528424105044	7.62205084237266e-42	7.04257306972075e-40	91.216	133.236	160.129	166.869	178.918	166.771	281.551	300.200	324.616	341.790	288.403	279.345	98.027	152.796	98.595	138.001	69.023	50.847	54.927	31.749	38.892	114.449	81.355	67.012	42.868	50.203	50.766
Pdensi_DN9363_c0_g1d102979	FC_3_3	Needles	284.897487100013	3565.97836650253	1925.43792680127	-3.64673806462154	0.269157182817387	-13.5487302491783	8.06125084855245e-42	7.43607086538868e-40	11.936	10.673	10.448	14.023	10.596	7.795	8.885	8.761	9.330	8.369	9.917	6.938	11.259	10.085	7.600	9.900	7.366	7.935	9.601	12.217	10.940	9.892	3.124	3.639	64.799	111.662	111.326
Pdensi_DN25478_c0_g1d23167	FC_3_3	Needles	695.48256251114	8.8005096681146	352.141536089627	6.24347835663304	0.461099952288905	13.5404012202568	9.02943885540267e-42	8.31542778287644e-40	5.679	16.254	18.257	20.819	19.970	15.582	22.064	21.599	22.130	17.944	25.640	18.061	6.386	15.640	10.763	18.003	8.127	7.858	12.966	2.936	5.452	11.893	0.792	1.473	0.168	0.350	0.221
Pdensi_DN13835_c0_g2d392407	FC_3_3	Needles	2422.11852850271	94.7624307174095	1258.44047961006	4.65685754731995	0.343932761166546	13.5400231473294	9.07603149013094e-42	8.3445661515853e-40	18.991	75.260	57.422	84.575	106.668	70.472	80.335	105.330	88.755	67.515	88.882	57.919	28.057	88.654	44.254	67.386	87.160	70.451	305.596	19.359	261.699	139.918	4.561	2.752	1.518	3.622	2.592
Pdensi_DN19234_c0_g3	FC_3_3	Needles	3016.08892700212	62388.9227079978	32702.5058175	-4.37054414978578	0.322835066721325	-13.5380093438191	9.32826571928262e-42	8.56236600759415e-40	140.501	153.060	82.043	194.562	140.532	100.819	113.900	106.115	90.604	84.024	116.935	65.345	138.561	150.341	105.114	152.394	114.725	79.747	185.769	101.158	100.891	41.645	20.922	1.066	1670.781	1494.169	1712.188
Pdensi_DN10909_c0_g2	FC_3_3	Needles	794.831010163092	7530.24877821035	4162.53989418672	-3.24399678775003	0.239797276817837	-13.5280801800528	1.06775865431252e-41	9.7848070574504e-40	36.604	31.485	26.596	25.821	24.375	23.665	18.966	21.120	23.603	20.863	29.270	20.315	41.264	34.531	30.036	27.704	21.211	20.782	21.891	26.289	18.242	30.195	29.480	24.517	179.497	210.521	205.691
Pdensi_GG_131201_c0_g1	FC_3_3	Needles	1994.27683978868	1.83582429949214	998.056332044088	9.82544394758269	0.727265130582014	13.5101265472739	1.36286979878001e-41	1.24686947098877e-39	10.327	34.583	15.236	48.546	31.128	14.636	48.349	76.308	84.414	48.918	72.092	56.214	19.465	22.825	8.999	17.928	54.935	19.770	20.522	9.342	17.764	0.000	0.000	0.000	0.000	0.000	0.147
Pdensi_DN3468_c0_g1d326887	FC_3_3	Needles	4910.57321304659	488.22887281081	2699.4010429287	3.33575008548861	0.247052989752134	13.5021644094869	1.51848577923406e-41	1.38696651992626e-39	108.000	130.287	131.926	154.891	108.553	108.552	154.663	127.618	152.551	147.688	162.513	124.892	106.749	135.663	101.508	128.189	108.461	110.371	72.988	73.028	109.556	28.885	33.000	3.496	13.057	13.568	11.642
Pdensi_DN40490_c0_g1	FC_3_3	Needles	16.2743799611966	404.312835564307	210.293607762752	-4.63948315053756	0.343836686631798	-13.4932755314322	1.71316876630471e-41	1.56223075996623e-39	2.418	4.366	0.809	0.508	0.982	0.869	1.331	2.538	0.000	0.476	0.506	0.473	1.331	4.184	0.445	3.613	3.448	2.446	0.000	0.000	2.899	0.000	0.488	0.000	7.673	13.154	11.762
Pdensi_DN10616_c0_g1d455771	FC_3_3	Needles	609.733852355344	5575.30953833765	3092.5216953465	-3.19289300158218	0.236698829968996	-13.4892639815769	1.80897393859695e-41	1.64690403858432e-39	14.214	21.519	17.214	32.785	32.739	30.022	21.938	23.729	22.413	17.874	21.357	14.719	22.841	30.955	25.026	17.344	16.703	12.089	25.750	25.150	25.210	75.325	145.308	174.978	129.226	169.309	144.192
Pdensi_DN23582_c0_g1d549267	FC_3_3	Needles	2405.27908875808	226.719253715746	1315.99917123691	3.41837790076302	0.253511017675226	13.4841393960333	1.93914947481256e-41	1.7625415943052e-39	64.681	90.041	59.792	108.741	90.854	72.778	88.522	67.189	75.386	70.740	79.046	63.521	52.388	74.091	49.423	61.862	47.242	33.124	52.351	17.429	29.159	14.460	11.405	17.183	6.079	5.476	6.175
Pdensi_DN12365_c0_g1	FC_3_3	Needles	528.042878547653	3081.854147264	1804.94851290583	-2.54558640976064	0.18882403100709	-13.4812629313324	2.01625743003539e-41	1.82964706756773e-39	15.691	15.922	13.502	18.916	18.168	14.344	14.578	16.187	16.581	17.041	15.687	14.136	15.268	16.940	10.565	15.861	12.360	10.804	11.037	15.096	13.583	10.764	4.391	5.883	65.408	88.412	92.084
Pdensi_DN8570_c0_g1d170852	FC_3_3	Needles	994.126155995638	152.181423513655	573.153789754647	2.70611662594873	0.200762004506746	13.4792269712459	2.07267012343506e-41	1.87778529624455e-39	24.818	32.032	26.505	33.830	37.294	37.133	30.172	30.659	30.456	29.210	30.680	28.434	24.330	35.859	25.060	22.881	13.800	13.418	12.471	25.037	27.203	40.392	17.025	8.809	3.358	4.735	4.047
Pdensi_DN7369_c0_g1d2981	FC_3_3	Needles	1372.00688506965	107.375791099904	739.691338084777	3.69598746138281	0.274210410102516	13.4786548038093	2.08880450653186e-41	1.88933552513015e-39	21.080	42.574	37.081	41.247	37.454	35.148	35.273	43.211	41.808	36.594	44.921	40.545	17.315	33.880	20.745	35.327	19.796	19.093	10.592	7.123	15.918	4.204	2.816	0.591	2.903	2.383	3.067
Pdensi_DN14728_c0_g2	FC_3_3	Needles	1244.21382785075	2.85741211541768	623.535619983086	8.70746681957088	0.646725846549942	13.4639227209214	2.55010337308849e-41	2.30212599020467e-39	21.862	28.971	32.701	17.673	31.738	40.359	30.108	21.826	55.542	26.154	34.283	51.468	26.760	32.183	33.648	19.148	18.635	25.439	16.694	14.365	36.987	3.827	9.890	0.534	0.026	0.055	0.118
Pdensi_DN8416_c0_g1d331518	FC_3_3	Needles	974.989689392376	2.52924214320124	488.759465767788	8.54495742106749	0.634660391565866	13.4638265356137	2.55342601049435e-41	2.30212599020467e-39	8.468	22.152	15.301	29.569	29.530	24.385	30.852	29.609	31.047	30.003	31.627	24.755	10.516	23.690	17.309	12.846	12.025	9.551	9.440	6.863	10.573	6.110	1.538	0.303	0.052	0.111	0.040
Pdensi_DN9378_c0_g1d332754	FC_3_3	Needles	72.8731025476961	5279.57452210911	2676.22381232841	-6.17784395607453	0.459238748863878	-13.4523577798216	2.98209652738855e-41	2.68427166129839e-39	2.832	2.906	1.505	2.502	5.080	9.504	2.790	1.560	1.700	2.093	1.520	2.948	5.684	8.132	9.038	0.882	0.907	0.634	2.604	0.638	1.216	0.690	11.547	10.752	191.623	111.326	96.578
Pdensi_DN11716_c0_g1d269111	FC_3_3	Needles	4459.10503138879	26.7668296584072	2242.9359305236	7.40308336654153	0.550328084084757	13.4521271594807	2.99141316378073e-41	2.68832183324114e-39	81.434	174.655	164.272	305.251	321.498	175.726	326.925	190.775	238.062	100.982	218.642	72.177	45.048	138.912	93.921	349.033	83.792	38.979	18.496	2.200	8.156	0.980	0.111	0.000	0.736	0.506	0.838
Pdensi_DN1500_c0_g1	FC_3_3	Needles	771.596170875756	13.0806108866657	392.338390881211	6.04295390464343	0.449242726530191	13.4514229118795	3.02004301994439e-41	2.70968747358612e-39	6.339	17.035	15.322	21.275	40.901	43.575	24.086	25.367	25.590	22.627	24.613	21.242	17.505	31.044	29.050	16.552	17.693	16.791	20.650	13.671	25.378	6.898	15.433	2.726	0.498	0.273	0.219
Pdensi_GG_34960_c0_g1	FC_3_3	Needles	575.53065490965	52.6724697897155	314.101562349683	3.47358391744044	0.258262210953129	13.4498341999823	3.08563383469638e-41	2.7640939493858e-39	9.671	9.809	17.956	18.491	13.543	12.062	14.871	17.465	22.102	16.355	17.652	17.216	7.370	8.950	6.553	18.498	16.744	16.634	8.478	23.070	6.659	4.927	0.463	0.502	1.314	1.399	1.417
Pdensi_GG_20223_c0_g1	FC_3_3	Needles	7.54003384501605	1090.33769168718	548.9388627661	-7.18263242774848	0.534261080084814	-13.444049539615	3.33665442994939e-41	2.98416683375987e-39	1.372	0.177	1.694	0.207	0.198	2.968	1.147	0.457	0.322	0.064	0.416	0.194	1.098	0.568	0.923	0.148	0.240	1.022	0.123	0.383	0.235	4.975	0.740	3.108	23.013	29.536	34.382
Pdensi_DN14114_c0_g1d52638	FC_3_3	Needles	63.1424272478455	1368.71637247227	715.92939986006	-4.43812293194262	0.330272946730112	-13.4377428605114	3.63351396992389e-41	3.2444663621362e-39	0.031	0.167	0.062	0.817	0.819	0.333	1.288	2.577	1.196	2.573	1.487	1.505	0.069	0.071	0.070	0.028	0.376	0.699	0.282	0.324	0.222	1.911	8.142	6.299	30.190	36.568	42.033
Pdensi_DN20957_c0_g1d121366	FC_3_3	Needles	731.400682240245	14609.9571727327	7670.6789274865	-4.32015588244357	0.321509996872075	-13.4370810378332	3.66615020494094e-41	3.26837876417482e-39	56.209	41.011	29.716	52.055	39.249	25.295	44.935	23.411	23.644	25.331	24.618	14.482	50.271	36.705	24.810	49.126	38.653	37.123	48.871	42.072	36.578	13.969	1.257	0.074	377.307	371.385	398.013
Pdensi_DN12974_c0_g1d338910	FC_3_3	Needles	155.127654985955	1420.90752622925	788.017590607604	-3.19690722881095	0.237967891902555	-13.4341956944345	3.81187421631588e-41	3.39287202973137e-39	6.196	4.321	4.761	5.343	5.584	4.495	3.369	4.716	5.500	3.713	5.317	4.767	5.479	5.285	3.724	4.432	3.045	3.569	2.713	3.323	3.313	4.575	1.764	1.337	28.270	42.574	43.107
Pdensi_DN15697_c0_g1	FC_3_3	Needles	3027.19724328956	64567.2827087708	33797.2399760302	-4.41476744041181	0.328806130832458	-13.4266579191655	4.22032321519489e-41	3.75044264321013e-39	190.798	179.963	110.755	209.816	155.829	132.971	128.511	103.691	112.153	69.868	124.317	73.855	169.596	158.937	134.262	177.516	143.987	124.483	182.159	108.398	144.183	38.657	17.601	3.924	1587.179	1511.674	1981.760
Pdensi_DN19569_c0_g6	FC_3_3	Needles	1491.68544861077	3.1633828319997	747.424415721387	8.80650186632887	0.657099942123647	13.4020737208827	5.87970151295884e-41	5.21676283044844e-39	0.972	8.371	3.754	11.741	8.864	8.047	36.087	35.817	48.848	47.308	54.894	29.223	6.237	8.199	7.120	2.395	2.543	3.944	4.928	11.141	5.248	5.583	94.443	89.500	0.070	0.050	0.161
Pdensi_DN11274_c0_g2	FC_3_3	Needles	257.937193773033	4493.17755200051	2375.55737288677	-4.12346227722021	0.307923813900816	-13.3911769440099	6.80930875083766e-41	6.0319667105833e-39	21.693	18.455	13.828	18.954	17.641	14.116	9.338	10.474	11.295	6.882	9.783	6.168	14.980	18.644	9.123	16.553	11.619	7.642	8.271	9.373	9.505	5.484	2.052	1.148	77.783	147.405	138.719
Pdensi_DN17387_c1_g1	FC_3_3	Needles	4.00949780076169	731.559047537084	367.784272668923	-7.5146697938448	0.561333059622503	-13.3871854953607	7.18523131079091e-41	6.35488730574674e-39	8.884	1.115	1.943	0.395	0.270	0.354	0.033	0.000	0.088	0.053	0.171	0.143	5.599	0.517	0.271	0.204	0.316	0.151	0.155	0.314	0.150	0.000	0.037	0.000	15.633	15.819	26.639
Pdensi_DN16604_c0_g1	FC_3_3	Needles	1439.51773475952	3.24485924254476	721.38129700103	8.89061994071371	0.664295853144426	13.3835246729755	7.54812843874345e-41	6.66528404919928e-39	4.511	15.617	16.767	38.519	32.552	24.519	38.881	51.016	51.369	43.737	49.955	33.588	6.993	20.126	10.529	33.039	10.110	7.053	6.341	1.739	1.120	1.735	0.255	0.000	0.076	0.151	0.000
Pdensi_GG_81767_c1_g1	FC_3_3	Needles	23.9711664360296	2873.37597460334	1448.67357051968	-6.90583199525527	0.516079711219707	-13.3813282039977	7.77455386106059e-41	6.8543807563676e-39	4.444	1.288	1.775	2.848	0.795	2.001	2.179	0.762	1.402	1.056	0.534	0.534	4.198	1.047	1.166	1.948	0.639	1.475	2.312	1.228	1.623	5.730	1.295	2.020	32.546	91.854	112.383
Pdensi_DN26309_c0_g1d367274	FC_3_3	Needles	1005.74225450726	90.9722805911747	548.357267549217	3.44750095409662	0.257668613434984	13.3795921363411	7.95828715624597e-41	7.00530109804062e-39	2.217	2.271	4.236	29.526	70.406	72.623	30.821	37.557	58.568	28.578	26.075	35.263	27.131	44.111	37.626	11.251	13.451	15.762	36.224	46.507	61.161	152.638	239.367	156.895	1.670	2.632	3.007
Pdensi_DN84893_c0_g1	FC_3_3	Needles	982.458860135338	8.15654661763073	495.307703376484	6.99437178341151	0.522828325925496	13.3779511104917	8.13592980130939e-41	7.15039323388149e-39	5.351	18.804	18.983	33.293	33.003	22.199	33.285	32.584	32.197	25.765	37.424	23.778	7.065	21.757	12.472	19.160	20.453	29.428	14.397	1.860	3.254	25.256	0.547	0.421	0.255	0.287	0.098
Pdensi_DN19585_c4_g1	FC_3_3	Needles	101.478813719494	1016.41224057612	558.945527147805	-3.32428576762147	0.248562501176543	-13.3740437591605	8.57493738390519e-41	7.52437272831731e-39	7.387	11.986	7.723	6.765	7.991	13.710	5.651	3.740	3.427	3.276	3.147	2.569	9.717	12.566	14.204	8.352	5.848	2.972	5.333	2.140	3.308	4.051	5.142	5.545	23.442	26.599	30.504
Pdensi_DN22019_c0_g1d20140	FC_3_3	Needles	21876.6213647626	6.13684750754584	10941.3791061351	11.9235618537445	0.891862360290783	13.3692847513567	9.14156479529569e-41	8.00898662630866e-39	176.496	361.137	55.541	359.133	473.771	100.290	664.423	657.941	238.806	845.708	838.217	226.325	248.480	439.816	69.188	435.469	622.827	100.641	668.056	249.136	76.426	21.071	13.978	0.000	0.240	0.000	0.194
Pdensi_DN15551_c0_g1	FC_3_3	Needles	2752.12329919606	18.6498626897456	1385.3865809429	7.22632400558349	0.540634718228457	13.3663706046526	9.50675888817821e-41	8.31588087823589e-39	32.094	81.849	58.727	140.914	88.102	76.637	99.457	84.422	91.405	74.679	96.508	72.926	26.972	64.249	38.805	67.445	21.285	25.099	2.096	29.258	6.014	47.190	0.641	0.911	0.502	0.838	0.149
Pdensi_DN21695_c0_g1d65833	FC_3_3	Needles	776.908890504219	27.0036480758224	401.956269290021	4.82921462843265	0.36141771434134	13.3618647808494	1.01001760205284e-40	8.82113651570655e-39	4.477	14.414	18.304	23.768	23.521	19.963	24.708	26.865	28.367	20.388	28.630	19.852	6.477	18.040	13.962	18.386	8.919	8.689	33.217	2.613	9.550	28.899	1.654	1.051	0.554	0.911	0.711
Pdensi_DN17402_c0_g1d113180	FC_3_3	Needles	634.543054810735	28.1447772654737	331.343916038104	4.42929133234495	0.331524270743043	13.3603833059269	1.03032223147436e-40	8.98440985845645e-39	11.014	24.246	26.200	16.083	22.650	15.228	15.053	18.822	25.420	18.717	19.258	18.435	16.004	29.621	28.142	27.969	25.110	37.814	12.548	7.483	22.586	0.638	1.855	1.459	0.399	0.933	0.959
Pdensi_DN20631_c2_g1	FC_3_3	Needles	4736.58261656588	1.62242962127238	2369.10252309358	11.6148256498592	0.869462527314153	13.3586270655487	1.05491914939136e-40	9.18454413248569e-39	1.218	10.734	39.305	28.252	36.947	26.845	102.979	55.309	200.270	157.671	72.942	195.152	4.691	13.317	25.770	4.914	10.952	13.286	11.055	8.687	9.669	6.822	58.092	44.478	0.036	0.082	0.000
Pdensi_DN20879_c1_g1	FC_3_3	Needles	12.8081209576049	890.506450834839	451.657285896222	-6.12253437062625	0.45836298494699	-13.3573926597374	1.07255616083831e-40	9.3235536174555e-39	0.281	0.276	0.128	0.146	0.475	0.200	0.114	0.435	0.408	0.259	0.456	0.443	0.233	0.348	0.263	0.138	1.228	4.690	1.642	5.134	12.659	5.674	0.601	1.427	12.336	32.570	28.124
Pdensi_DN20970_c0_g1d64260	FC_3_3	Needles	6.32284081109926	907.844271327956	457.083556069528	-7.1590034206077	0.535987855538698	-13.3566522946915	1.08327475260026e-40	9.40208357591221e-39	0.361	0.296	0.108	0.272	0.390	2.998	0.237	0.172	0.127	0.126	0.091	0.341	0.464	1.549	0.946	0.065	0.040	0.000	0.572	1.677	2.888	0.920	0.354	0.843	17.009	36.157	20.378
Pdensi_DN14983_c0_g1d53575	FC_3_3	Needles	682.67092678353	14.6288319268148	348.649879355172	5.46270690093506	0.409299228685776	13.3464871616673	1.2416760822514e-40	1.07601644096718e-38	11.055	20.998	18.567	21.050	19.475	17.215	18.818	18.621	17.655	17.170	23.803	19.694	8.973	17.359	11.237	15.535	8.121	6.755	8.042	11.137	6.671	19.826	5.729	2.630	0.209	0.596	0.410
Pdensi_DN21942_c0_g1d19788	FC_3_3	Needles	9766.0641305822	1.47563270995587	4883.76988164608	13.6205623262988	1.02112330133886	13.3388027757666	1.3765244531713e-40	1.19102444469122e-38	256.559	248.690	72.581	365.030	291.747	152.870	376.092	304.999	299.079	315.622	315.929	232.330	260.290	300.119	127.194	173.809	182.313	67.908	125.580	108.412	39.757	34.822	23.191	2.121	0.107	0.000	0.000
Pdensi_DN36203_c0_g2	FC_3_3	Needles	2230.55600623667	1.95059959348882	1116.25330291508	10.2110643732648	0.765743865866135	13.3348301284986	1.45185041264051e-40	1.25425491994801e-38	53.122	37.060	44.877	81.513	61.982	30.319	81.054	75.129	91.175	51.588	91.929	53.963	34.577	30.059	16.670	67.592	15.266	10.534	8.072	8.307	8.589	39.940	3.550	3.432	0.033	0.035	0.076
Pdensi_DN25332_c0_g1d74269	FC_3_3	Needles	22.362164123394	1058.98788952674	540.675026825068	-5.56704490053272	0.417747247918551	-13.3263472788171	1.62669385645091e-40	1.40313030511302e-38	4.968	2.615	1.759	1.939	1.414	2.187	1.580	0.765	0.487	0.602	0.651	0.756	2.480	2.566	2.678	1.801	2.304	3.204	2.125	1.826	1.194	4.090	7.200	5.043	15.590	27.908	42.542
Pdensi_DN20881_c1_g1	FC_3_3	Needles	1233.52875585024	34.4198238062117	633.974289828224	5.12507389774589	0.38526682924443	13.3026606723371	2.23375615655093e-40	1.92378801828387e-38	16.971	46.086	32.849	47.380	45.671	33.683	57.169	32.611	37.361	43.755	34.081	31.430	19.781	41.821	27.170	20.698	18.250	12.252	10.481	7.260	10.674	5.844	3.355	4.847	0.550	1.445	0.809
Pdensi_DN18920_c0_g1d480974	FC_3_3	Needles	1596.68814307999	7.39653100701838	802.042337043505	7.79076970650937	0.5859986785679	13.2948588306529	2.47940736776075e-40	2.13206111525411e-38	35.715	43.730	32.265	58.016	44.347	26.297	66.187	55.827	56.553	47.585	58.006	35.470	24.044	28.185	22.918	43.690	25.542	26.014	24.026	11.494	18.876	3.753	1.818	0.066	0.203	0.329	0.039
Pdensi_DN31245_c0_g1d564486	FC_3_3	Needles	803.425520196071	55.286677157059	429.356098676565	3.84456405689488	0.289258045376088	13.2911222984178	2.60639293994358e-40	2.23780887988264e-38	30.500	29.383	32.727	36.084	32.091	28.200	31.476	25.591	30.563	26.887	23.455	20.844	27.855	32.237	26.643	32.431	21.951	19.745	18.507	10.554	25.533	8.702	6.595	2.607	1.095	1.698	1.651
Pdensi_GG_98672_c0_g1	FC_3_3	Needles	30.6534451781264	1405.50644966115	718.079947419641	-5.51862150324108	0.415220913110423	-13.2908081673947	2.61735883020006e-40	2.24377206752388e-38	1.109	1.386	0.827	1.366	1.440	1.612	1.048	1.571	1.930	0.743	0.982	1.030	1.532	1.601	0.687	0.288	0.383	0.210	0.445	1.040	0.244	5.650	10.205	9.624	34.478	24.076	51.586
Pdensi_DN35331_c0_g1	FC_3_3	Needles	51.7298006074785	2535.87791447773	1293.8038575426	-5.61610145435264	0.422860068796489	-13.2812291080989	2.97470933216037e-40	2.54620519032525e-38	11.483	6.723	2.433	2.636	2.672	3.979	2.500	1.183	1.119	2.066	1.711	0.770	5.510	6.282	3.313	3.296	1.275	1.189	5.079	2.502	2.775	2.046	0.032	0.026	62.778	69.189	68.021
Pdensi_DN4291_c0_g1d166868	FC_3_3	Needles	17.5571768193977	431.069552658801	224.313364739099	-4.62030446318654	0.347946507836683	-13.2787780854958	3.07368893750243e-40	2.62689789010927e-38	3.512	2.081	1.787	1.734	1.037	2.638	0.339	0.359	0.646	0.605	0.436	0.531	1.289	1.905	2.232	1.030	0.418	0.734	0.157	0.522	0.691	1.039	0.254	0.210	8.110	13.338	13.265
Pdensi_DN23921_c1_g1	FC_3_3	Needles	185.328667880726	4128.46536498323	2156.89701643198	-4.47798537653546	0.337358581591454	-13.2736667180987	3.29076101939254e-40	2.80811606988164e-38	11.150	3.897	4.225	8.038	3.953	5.457	6.410	3.612	3.654	6.232	6.420	3.669	8.525	5.868	4.352	9.832	9.493	6.213	10.080	9.908	8.919	0.458	2.656	2.358	85.340	147.350	98.881
Pdensi_DN15312_c1_g1	FC_3_3	Needles	2.38780061895189	623.221356940827	312.80457877989	-8.02259916750117	0.605159552442182	-13.256998315775	4.11020702075308e-40	3.50202188418608e-38	0.019	0.376	0.000	0.048	0.000	0.000	0.145	0.040	0.044	0.133	0.024	0.045	0.000	0.044	0.000	0.000	0.042	0.024	0.065	2.462	0.136	1.427	0.304	0.310	14.704	15.580	18.923
Pdensi_DN23717_c2_g2	FC_3_3	Needles	985.880186862429	11.3506738008185	498.615430331624	6.32247556913465	0.476969713482941	13.2555074052113	4.19271505299539e-40	3.56687563532876e-38	9.244	19.824	25.721	33.099	34.419	23.265	36.292	38.574	38.924	27.266	36.049	23.966	9.795	21.821	12.056	36.182	26.740	17.832	13.537	7.307	9.875	48.714	0.803	0.202	0.093	0.512	0.333
Pdensi_DN21749_c0_g1	FC_3_3	Needles	1506.84839917052	2.51814251538403	754.683270842951	9.17822257059068	0.692531336863744	13.2531512756606	4.32647541961012e-40	3.67506758322073e-38	7.958	23.482	17.934	46.580	49.624	32.474	45.376	62.788	48.352	41.288	58.543	33.265	10.150	27.785	14.826	26.798	5.762	5.145	2.794	1.024	4.954	4.794	0.054	0.000	0.068	0.123	0.026
Pdensi_DN15177_c0_g1	FC_3_3	Needles	285.5731104121	10300.1378118076	5292.85546110987	-5.17299653157992	0.390410323329697	-13.2501530376065	4.50284119846527e-40	3.81906628577431e-38	26.047	20.723	11.027	12.289	14.367	8.601	9.431	9.464	7.459	7.589	9.306	8.507	15.634	16.295	13.459	10.627	4.656	6.906	5.321	19.049	11.237	37.676	1.689	0.834	119.608	363.710	366.686
Pdensi_DN7371_c0_g1	FC_3_3	Needles	2967.5788971864	1.33865816032477	1484.45877767336	11.362582557016	0.857972524880446	13.243527301296	4.9183508193539e-40	4.16514905199549e-38	5.809	16.073	11.602	13.856	22.261	24.708	39.751	72.045	108.106	81.381	89.171	93.941	11.502	28.171	14.395	22.018	52.249	44.007	114.856	78.428	82.075	67.659	559.905	367.127	0.059	0.021	0.034
Pdensi_DN20315_c0_g1d536473	FC_3_3	Needles	567.266037268464	9732.6466073204	5149.95632229443	-4.1007916934896	0.309873956709729	-13.2337410250032	5.60277058691469e-40	4.73039971126376e-38	29.028	27.590	28.332	35.327	26.621	19.897	22.621	14.291	23.044	19.723	15.426	15.180	33.907	23.715	29.100	40.782	28.851	47.338	38.877	36.862	39.488	14.846	3.019	0.439	206.368	207.183	359.327
Pdensi_DN17372_c0_g1d529397	FC_3_3	Needles	143.29314834342	2036.23424252831	1089.76369543587	-3.83049277269073	0.28946284602185	-13.233106857526	5.6502558057622e-40	4.76328513607216e-38	9.286	5.559	4.399	7.285	5.460	3.397	3.938	5.706	5.015	3.979	4.946	3.762	5.733	6.799	3.893	6.190	6.857	5.872	6.994	9.005	9.418	3.557	2.528	1.380	35.208	59.754	69.536
Pdensi_DN18623_c1_g1	FC_3_3	Needles	4480.66043355313	34684.6739702217	19582.6672018874	-2.95259580775986	0.223129292512924	-13.2326678156291	5.68336462538781e-40	4.78397003037169e-38	285.102	314.423	231.071	251.302	201.591	208.112	185.153	125.004	167.431	134.128	151.906	110.680	263.023	253.731	244.175	162.710	113.374	91.341	98.071	72.091	102.890	168.092	401.983	585.462	691.756	1087.181	1004.704
Pdensi_DN11298_c0_g1	FC_3_3	Needles	1641.71668895322	127.863636854036	884.790162903629	3.67864973472472	0.278273287937112	13.2195575148272	6.76608043315665e-40	5.68676832550612e-38	31.704	86.221	45.849	66.406	114.141	76.849	68.502	58.699	56.575	43.976	59.860	41.638	38.785	88.428	62.770	39.775	32.736	24.322	26.635	21.386	24.276	21.553	55.794	18.995	2.718	4.098	3.402
Pdensi_GG_122594_c1_g1	FC_3_3	Needles	1332.36391761279	36.9639973756255	684.663957494209	5.18078617714684	0.392001926561822	13.2162263144638	7.07241934997003e-40	5.93530194109966e-38	25.508	39.672	35.717	55.691	42.562	23.465	51.904	42.550	34.247	46.575	44.585	26.245	18.760	31.985	16.573	39.294	46.903	45.642	52.574	22.740	24.979	57.464	25.170	9.385	0.905	1.156	0.886
Pdensi_DN15852_c0_g1	FC_3_3	Needles	645.76906652308	20.4178647387734	333.093465630927	5.06663011011827	0.383671725330027	13.205638507138	8.14064926484563e-40	6.821521834422e-38	5.302	11.090	12.437	18.581	16.629	18.252	21.741	18.654	22.032	18.580	21.462	17.252	9.392	13.070	17.464	10.578	12.501	13.651	16.330	9.279	11.435	8.455	5.553	1.732	0.627	0.443	0.494
Pdensi_DN25409_c0_g2d74733	FC_3_3	Needles	759.003606633911	36.5876498763156	397.795628255113	4.37928333969904	0.331652050627752	13.2044512657465	8.27001580614172e-40	6.91953586370551e-38	9.616	21.686	17.151	35.284	51.971	67.510	35.223	28.768	30.507	21.648	26.829	18.717	23.642	47.445	47.879	14.882	19.870	12.170	38.398	21.043	41.043	18.618	21.639	17.443	0.818	1.005	1.055
Pdensi_DN18274_c1_g1d353595	FC_3_3	Needles	3783.33276126845	0.906812521928861	1892.11978689519	11.7281889902021	0.888400122655746	13.2014716017174	8.60376564415677e-40	7.17726387248282e-38	2.521	25.024	9.764	12.158	29.630	17.936	93.425	120.010	232.152	89.369	133.193	114.215	14.007	25.056	30.283	8.155	39.618	24.875	14.181	8.178	13.418	0.025	1.011	0.000	0.000	0.018	0.039
Pdensi_DN23426_c0_g1	FC_3_3	Needles	1195.37615857201	12.7435528340975	604.059855703056	6.41113132434222	0.485701977446244	13.1997225089572	8.8058833791945e-40	7.33490656158338e-38	5.703	62.969	22.414	9.726	12.192	17.770	20.567	19.497	20.431	34.373	40.554	31.045	9.213	29.519	20.010	4.635	9.182	3.909	0.325	0.133	0.491	0.000	0.000	0.000	0.044	0.546	0.481
Pdensi_DN3066_c0_g1d381512	FC_3_3	Needles	1098.89617972416	7.40763063483558	553.1519051795	7.25297529832438	0.549818956002528	13.1915700961955	9.81201180409815e-40	8.16078621107466e-38	5.344	26.224	23.801	36.625	37.952	23.341	35.834	40.753	36.597	31.454	40.582	25.101	7.161	28.370	13.308	30.070	18.786	9.601	51.861	15.096	6.777	42.684	0.446	0.336	0.180	0.315	0.079
Pdensi_DN11994_c0_g1d458227	FC_3_3	Needles	1815.69171155075	33.3652800916326	924.528495821189	5.82496851397479	0.441819755989538	13.1840381400073	1.08428083581918e-39	9.00469417937456e-38	6.636	23.259	24.005	56.346	123.355	92.756	53.162	64.937	56.086	52.280	56.621	52.500	52.169	85.987	59.070	31.344	56.768	44.430	66.121	45.326	92.537	41.697	32.246	6.960	1.125	1.009	0.398
Pdensi_DN14974_c0_g1d465599	FC_3_3	Needles	1247.15134120781	3.86662303739422	625.508982122604	8.08636055081124	0.613699236432912	13.176422701473	1.19944806114426e-39	9.94632947939653e-38	47.297	54.100	37.174	72.300	48.353	34.152	57.349	30.336	34.478	39.220	41.923	29.120	27.956	42.643	24.555	62.626	50.926	37.056	39.474	15.407	20.781	5.976	6.691	1.533	0.000	0.270	0.072
Pdensi_GG_45822_c0_g1	FC_3_3	Needles	2449.28737110768	11142.8836080305	6796.08548956911	-2.18574717611197	0.16589976979551	-13.1751067455136	1.2205468380155e-39	1.01062726907966e-37	89.261	96.986	100.463	124.460	95.784	107.186	82.544	84.025	101.855	71.340	77.480	68.742	74.900	81.958	78.653	84.378	65.007	72.663	59.000	50.793	55.181	48.775	15.347	17.379	247.126	300.654	337.781
Pdensi_DN22382_c0_g1	FC_3_3	Needles	13.7673819054939	2374.71662593119	1194.24200391834	-7.43468179068002	0.564452357796263	-13.1714956771667	1.28035799903427e-39	1.05858102533488e-37	2.277	0.794	0.411	0.370	0.106	0.698	1.097	0.215	0.276	0.449	0.633	0.105	0.885	0.509	0.299	0.160	0.228	0.444	0.168	0.172	0.253	0.177	0.326	12.059	50.675	65.136	73.419
Pdensi_GG_81736_c0_g1	FC_3_3	Needles	3066.77982498599	237.773145974643	1652.27648548032	3.68698625022399	0.280078769269252	13.1641047261227	1.4120143287179e-39	1.16570555705752e-37	33.776	65.590	80.649	106.835	104.219	78.516	117.185	109.699	107.507	81.614	113.798	76.210	31.081	70.865	51.390	78.018	21.895	22.599	132.720	9.941	32.488	91.235	3.794	3.865	5.019	6.358	7.569
Pdensi_DN20891_c1_g1	FC_3_3	Needles	606.955579892548	8174.78820626497	4390.87189307876	-3.75189934310217	0.285061772731609	-13.1617063457844	1.45756480760835e-39	1.20153289192033e-37	23.868	21.894	15.997	32.371	30.722	19.744	20.753	22.386	19.083	17.380	22.102	14.201	21.277	25.752	17.805	15.834	12.279	9.194	8.738	18.133	12.711	21.540	9.187	5.192	151.727	237.236	268.864
Pdensi_DN19565_c0_g1d218684	FC_3_3	Needles	466.16573828942	7.88387478450032	237.02480653696	6.0008886376795	0.456065942891957	13.1579407127559	1.53204754037495e-39	1.26106945624255e-37	0.636	0.718	0.665	9.264	15.625	23.859	16.134	13.509	11.499	12.104	13.959	15.536	6.605	23.251	7.105	1.079	5.775	1.442	51.119	4.170	28.927	9.131	366.481	109.842	0.265	0.216	0.163
Pdensi_DN15122_c1_g1d181428	FC_3_3	Needles	3008.72560655327	622.582698484037	1815.65415251865	2.2705422966196	0.172647488334802	13.1513195964746	1.67230198593795e-39	1.37448938484867e-37	39.913	86.056	71.825	111.445	195.785	273.960	113.503	104.143	116.893	85.933	92.657	89.020	178.020	252.485	247.163	104.630	102.228	92.092	132.269	113.045	131.412	135.775	65.964	13.935	13.140	16.954	19.533
Pdensi_DN39883_c0_g1d151598	FC_3_3	Needles	2129.99323651138	11.6949996828085	1070.84411809709	7.49606173030698	0.570216647884626	13.1459889116105	1.79444054831144e-39	1.47270791353184e-37	10.670	19.388	42.755	29.522	26.148	49.927	60.416	33.961	64.004	75.431	45.332	69.134	21.118	33.040	40.143	23.778	8.030	8.236	9.960	6.026	8.104	5.530	0.094	0.117	0.231	0.608	0.102
Pdensi_DN25782_c0_g1d193515	FC_3_3	Needles	3208.3307933629	27.5651476518568	1617.94797050738	6.87323614425472	0.522930935321812	13.1436786007409	1.85009267714842e-39	1.5161523072878e-37	28.334	84.326	67.050	116.917	106.536	72.168	102.971	93.473	91.226	72.258	129.553	82.645	27.735	76.642	40.888	88.126	30.448	28.937	5.015	38.253	2.674	55.713	1.191	1.252	0.698	1.195	0.312
Pdensi_DN7902_c0_g1d170209	FC_3_3	Needles	6.70497770773721	512.983055553059	259.844016630398	-6.26480302804926	0.476815595278525	-13.1388383477469	1.97231292369768e-39	1.61394193028915e-37	0.062	0.223	0.725	0.748	0.138	0.238	0.058	0.350	0.268	0.143	0.290	0.173	0.034	0.167	0.182	0.181	3.542	2.044	0.898	0.775	1.010	1.904	1.507	1.127	9.406	14.050	17.830
Pdensi_DN15024_c0_g1	FC_3_3	Needles	791.988776397139	3.45825392076451	397.723515158952	7.74187268271575	0.589342490336596	13.1364576789535	2.03533919151688e-39	1.66307773938761e-37	45.660	59.777	56.561	81.246	62.076	82.044	63.418	34.812	39.322	21.403	28.642	20.140	47.583	56.055	52.508	84.608	66.525	35.662	73.520	30.180	40.709	1.598	46.052	57.207	0.060	0.072	0.154
Pdensi_DN14804_c0_g1	FC_3_3	Needles	706.331188344825	102.842609989022	404.586899166924	2.76903778127055	0.211024211952769	13.1218960878779	2.4668469091455e-39	2.01271626177766e-37	17.226	15.844	19.257	28.781	24.741	17.742	24.854	24.198	28.642	20.677	20.764	21.414	10.041	17.479	9.407	27.276	9.910	5.733	5.582	5.882	6.129	1.350	0.880	0.488	2.147	3.280	2.844
Pdensi_DN13697_c0_g1d106914	FC_3_3	Needles	2026.18449327592	23462.7260190855	12744.4552561807	-3.5336762720126	0.269331164067055	-13.1201908410897	2.52298794700897e-39	2.05551695396608e-37	55.870	73.696	42.377	109.134	101.902	78.850	66.638	77.586	71.281	55.771	73.903	49.723	55.455	83.346	62.440	58.393	57.461	47.203	65.939	78.712	67.651	61.169	36.022	39.232	429.804	712.357	749.049
Pdensi_DN15057_c0_g1	FC_3_3	Needles	2122.66711000981	45.0244791412967	1083.84579457556	5.59807560263438	0.426781267674048	13.1169665274763	2.63263516848794e-39	2.14172162511625e-37	26.731	61.540	37.837	55.166	69.211	50.269	59.285	65.658	46.630	65.940	76.720	44.628	29.835	73.330	46.336	39.715	57.434	49.890	34.596	109.028	51.964	53.318	26.653	2.671	1.434	1.269	0.759
Pdensi_DN21351_c0_g1d539531	FC_3_3	Needles	484.441956864966	5.08068354203689	244.761320203501	6.53768151638148	0.498434938407824	13.1164190400961	2.65171818498639e-39	2.1541060912332e-37	2.586	4.124	5.297	7.158	6.498	7.421	11.557	8.548	14.566	12.787	15.864	14.454	4.096	7.603	5.958	6.050	6.522	5.505	6.181	6.426	6.043	3.015	15.854	13.853	0.100	0.144	0.142
Pdensi_DN15056_c0_g1d181204	FC_3_3	Needles	1210.14448673876	285.363892375846	747.754189557304	2.08346422278148	0.158929580821345	13.1093545456685	2.91064984329026e-39	2.36101084962707e-37	14.729	11.428	18.181	16.865	22.618	24.268	37.221	33.108	41.812	35.095	36.215	36.367	17.620	21.724	16.935	25.313	13.384	13.758	19.309	16.735	35.945	19.160	51.199	59.887	6.321	8.604	7.798
Pdensi_DN13554_c0_g1d461922	FC_3_3	Needles	247.03607670838	6337.81907004586	3292.42757337712	-4.68173762165166	0.357149477999396	-13.1086223277626	2.93888491971867e-39	2.38045413061915e-37	11.747	10.526	11.788	17.713	14.761	19.588	10.046	8.727	11.123	6.634	9.461	5.753	14.528	15.208	17.359	11.216	6.590	7.130	12.171	31.731	50.565	10.673	3.373	2.073	107.417	163.181	240.824
Pdensi_DN20667_c1_g1	FC_3_3	Needles	775.700263018913	61.4755339900936	418.587898504503	3.68918993253538	0.281493017364392	13.1057955436235	3.05046703918479e-39	2.46725310902645e-37	10.186	16.728	12.527	23.213	23.380	21.211	18.521	23.997	24.028	25.022	20.296	23.752	9.130	17.077	11.542	11.758	11.040	7.295	35.497	7.328	30.386	1.196	2.555	0.666	1.699	1.484	1.634
Pdensi_DN39387_c0_g1d242333	FC_3_3	Needles	642.623010530827	3.75312500952933	323.188067770178	7.30548907968786	0.557893884971713	13.094764571686	3.52766447571416e-39	2.8490868170862e-37	16.795	26.702	34.943	35.322	26.338	25.396	26.004	21.384	24.266	18.379	21.891	16.702	16.550	28.816	19.642	25.656	10.826	13.301	21.140	5.939	33.746	11.737	0.992	1.161	0.029	0.113	0.143
Pdensi_DN34602_c0_g1	FC_3_3	Needles	37.767934407616	2352.70869253059	1195.2383134691	-5.96289600967702	0.455512152934039	-13.0905311115607	3.72990555227566e-39	3.00807180724566e-37	9.269	2.000	0.000	6.340	0.000	4.278	3.911	0.830	2.513	1.246	1.328	0.760	2.335	6.384	3.800	2.123	1.412	1.926	1.458	1.220	0.379	0.800	1.283	46.674	29.581	95.450	69.214
Pdensi_DN19022_c0_g1d14437	FC_3_3	Needles	1576.93915851674	2.65511706501513	789.797137790879	9.42215923550091	0.719851882524577	13.0890249289293	3.80460535543743e-39	3.06388767209599e-37	22.840	35.832	14.291	36.092	54.683	41.196	41.595	64.150	43.536	46.731	57.499	35.076	35.808	49.582	37.031	35.268	50.470	24.985	49.953	74.620	52.830	63.152	21.855	3.722	0.093	0.101	0.000
Pdensi_DN25645_c0_g1d305813	FC_3_3	Needles	93.6508195960929	4602.54626617401	2348.09854288505	-5.61955013422071	0.429353208690025	-13.0884083791203	3.83561077397279e-39	3.08440585120855e-37	2.934	4.458	1.570	3.800	4.315	3.121	2.306	4.464	5.831	2.333	3.886	2.054	5.607	6.664	2.604	2.183	1.910	1.907	0.577	3.996	0.993	12.445	34.394	24.340	111.423	81.220	168.523
Pdensi_DN10319_c0_g1d386662	FC_3_3	Needles	2144.71149583502	1.17948435505926	1072.94549009504	10.505021538037	0.802696426359508	13.087166197663	3.89884332668474e-39	3.13074314209528e-37	22.457	39.458	34.403	74.694	60.156	33.729	57.429	74.772	71.050	75.267	58.979	55.827	19.592	35.708	14.319	59.215	28.199	20.161	70.547	8.594	5.483	39.437	0.427	0.176	0.000	0.098	0.000
Pdensi_DN15955_c3_g2	FC_3_3	Needles	1.3554194973229	952.578340064521	476.966879780922	-9.48014869982053	0.724651882309534	-13.082348823281	4.15402643204023e-39	3.33086073447272e-37	0.000	0.000	0.000	0.038	0.000	0.525	0.099	0.094	0.053	0.035	0.060	0.000	0.017	0.069	0.170	0.014	0.084	0.000	0.017	0.018	0.075	0.113	3.668	13.983	18.560	26.100	31.689
Pdensi_DN24628_c1_g7	FC_3_3	Needles	561.763904479169	43.9743585216485	302.869131500409	3.7027442206565	0.28304069023459	13.0820208839499	4.17198955821307e-39	3.34046475272245e-37	10.230	42.927	29.477	17.217	13.777	42.936	20.826	14.047	21.503	17.549	14.672	17.847	13.362	28.240	31.521	8.307	8.307	8.439	11.252	8.716	5.891	3.127	13.323	24.518	1.160	1.236	1.062
Pdensi_DN4636_c0_g1d205709	FC_3_3	Needles	1213.00005137479	10.4438612788896	611.721956326841	6.75202444409154	0.516216862315754	13.079821557556	4.29447138859632e-39	3.43360829877914e-37	8.626	27.792	19.624	46.487	51.670	29.987	42.717	47.125	38.998	31.005	48.450	27.786	8.416	27.753	14.994	23.103	7.135	5.309	1.738	2.803	2.421	20.374	0.165	0.445	0.114	0.502	0.288
Pdensi_DN14634_c0_g1d464542	FC_3_3	Needles	1828.27973290418	1.19058398287647	914.735158443527	10.2692646014953	0.785577292201592	13.0722523466985	4.74397804092476e-39	3.78758120898325e-37	45.201	96.387	78.316	43.946	63.727	107.080	54.354	47.419	72.383	42.802	59.000	61.478	83.032	110.144	146.570	60.557	85.074	72.533	101.736	257.160	421.894	65.486	9.240	5.679	0.000	0.085	0.018
Pdensi_DN17704_c0_g1	FC_3_3	Needles	791.418516865401	5.9221755631943	398.670346214297	7.19455102324494	0.55049406567054	13.0692617267027	4.93420664600219e-39	3.93383149285843e-37	26.013	9.692	9.924	10.165	13.196	20.014	24.234	27.931	44.757	27.321	18.714	24.411	16.079	12.663	11.270	22.814	8.617	3.530	4.548	7.504	4.082	1.101	2.556	0.321	0.191	0.216	0.063
Pdensi_DN21956_c2_g1	FC_3_3	Needles	53.3236256295557	6902.59119671657	3477.95741117306	-7.0172702795567	0.537032778857937	-13.0667448167312	5.10016705800345e-39	4.06034412515059e-37	45.114	3.402	0.993	1.661	3.021	2.001	1.656	3.002	1.097	1.643	2.362	0.664	9.331	2.404	1.256	0.713	1.786	1.461	2.402	4.432	2.907	8.824	161.271	29.605	166.964	265.647	116.758
Pdensi_DN11678_c0_g1	FC_3_3	Needles	343.839586214834	2547.7299526629	1445.78476943887	-2.89041198708231	0.221234531899071	-13.0649223802048	5.22378816579981e-39	4.15283717887401e-37	15.407	14.968	14.182	16.109	15.067	16.278	10.458	11.544	12.723	11.097	10.058	9.339	15.991	16.133	15.678	13.381	9.551	10.010	6.954	8.398	9.306	5.978	4.946	0.870	49.653	72.238	82.452
Pdensi_GG_100046_c0_g1	FC_3_3	Needles	1411.56128857251	13560.6989075475	7486.13009806003	-3.26435094097811	0.249983849355483	-13.0582473603569	5.70255544897499e-39	4.52700162868273e-37	74.129	67.313	56.951	85.432	79.887	69.904	50.081	48.645	50.311	39.315	47.547	38.399	65.789	71.885	66.684	51.741	48.202	46.221	46.064	63.683	66.138	90.657	23.564	20.381	235.081	412.452	448.823
Pdensi_DN18138_c0_g1d403157	FC_3_3	Needles	427.2504035222	3465.22092042815	1946.23566197518	-3.01941101116561	0.231329737792158	-13.0524118515124	6.15669911252603e-39	4.88058329647518e-37	15.368	15.943	12.558	21.713	18.720	16.622	15.136	15.210	16.230	12.371	14.597	10.859	14.392	15.258	11.911	12.648	8.856	12.284	12.547	10.454	13.433	9.003	5.856	7.536	87.445	93.100	92.183
Pdensi_DN16301_c1_g1	FC_3_3	Needles	3.43838151823272	1032.50619520377	517.972288361003	-8.22276733897991	0.630081460929732	-13.0503242022811	6.32775545687915e-39	5.00906917074485e-37	0.123	0.081	0.056	0.165	0.023	0.060	0.123	0.078	0.209	0.033	0.107	0.190	0.115	0.065	0.022	0.043	0.026	0.052	0.424	1.116	0.121	0.831	0.023	0.115	32.646	25.386	21.458
Pdensi_DN22633_c1_g1	FC_3_3	Needles	2100.93566850617	22240.7001551147	12170.8179118105	-3.40422446828577	0.260857348417494	-13.0501382803195	6.34321662406827e-39	5.01419593988671e-37	67.744	53.240	42.855	58.839	67.725	64.668	52.077	57.744	64.822	57.464	70.074	59.104	63.410	59.540	55.752	43.299	42.432	34.390	42.987	78.862	67.921	181.024	210.644	323.820	410.725	574.792	801.013
Pdensi_DN23348_c0_g1d129180	FC_3_3	Needles	4245.04073409486	710.872912072126	2477.95682308349	2.57851193422276	0.197751156473968	13.0391749924466	7.32453127219988e-39	5.78171769786324e-37	152.633	123.264	204.611	195.489	115.964	90.073	102.941	106.403	125.135	118.758	107.769	153.394	102.871	76.953	54.703	223.210	201.875	114.289	74.503	183.190	123.752	56.747	29.663	37.003	16.109	22.783	17.695
Pdensi_DN24603_c0_g1d226008	FC_3_3	Needles	167.580392848277	14435.0913324319	7301.33586264011	-6.42902998239336	0.493217671960855	-13.0348735413998	7.74953973513605e-39	6.1085637505434e-37	5.667	12.938	7.955	10.146	15.786	8.124	3.251	7.720	5.908	2.443	8.714	3.647	6.788	19.629	14.972	19.032	60.197	34.113	26.897	43.822	21.921	7.725	1.680	0.586	311.900	391.325	446.087
Pdensi_DN25752_c0_g1d227908	FC_3_3	Needles	55.4615027209273	1215.00095118328	635.231226952102	-4.45379021493605	0.341908901836962	-13.0262481936192	8.67704408406516e-39	6.83002082148813e-37	1.730	1.374	1.352	1.913	2.275	2.573	1.895	1.755	1.638	1.829	1.558	1.509	1.463	1.892	1.756	2.378	1.480	1.591	2.886	1.962	1.060	1.674	3.938	3.504	26.242	46.946	24.296
Pdensi_DN6872_c0_g1d169015	FC_3_3	Needles	1898.27811157495	1.93949996567161	950.10880577031	9.98040322402957	0.766275178633616	13.0245680694318	8.87015917299367e-39	6.9721949736117e-37	118.096	106.008	66.305	95.910	248.812	306.647	79.647	78.091	55.854	37.823	77.238	53.623	218.737	224.320	325.339	56.000	32.694	27.412	38.176	40.544	75.770	17.323	26.662	1.818	0.073	0.053	0.057
Pdensi_DN20257_c1_g1	FC_3_3	Needles	4.2929695424114	2716.73582473894	1360.51439714067	-9.3099276210327	0.714892935607693	-13.0228278352182	9.07468905432213e-39	7.12292892747692e-37	0.156	0.021	0.222	0.000	0.035	0.145	0.021	0.081	0.192	0.023	0.221	0.150	0.000	0.011	0.044	0.009	0.054	0.049	0.000	0.237	0.139	4.663	0.680	4.993	58.772	36.634	118.942
Pdensi_DN21942_c0_g1d66615	FC_3_3	Needles	1126.58825913266	4.76361319763766	565.675936165147	7.86455076364998	0.604072210082713	13.0192229213344	9.51341084066107e-39	7.4568038229721e-37	6.706	18.997	21.592	12.570	12.912	13.513	15.636	18.239	24.115	39.038	18.703	43.258	14.661	17.505	11.359	17.575	10.106	9.965	4.474	18.963	18.885	6.181	19.954	2.051	0.101	0.174	0.108
Pdensi_DN23832_c0_g1d550346	FC_3_3	Needles	3186.54064064763	181.282072326914	1683.91135648727	4.12426739148581	0.317058652807001	13.0079004467237	1.10331928401783e-38	8.63591060343153e-37	50.587	140.125	84.107	119.985	111.852	75.615	108.457	110.495	99.200	87.549	114.367	80.379	47.769	103.000	49.048	85.538	53.413	47.178	29.030	67.284	30.956	150.189	11.618	21.680	3.009	6.888	4.857
Pdensi_GG_114652_c0_g1	FC_3_3	Needles	90.8965462544269	2821.74330477028	1456.31992551235	-4.95620549599009	0.381063182205447	-13.0062565144853	1.12730616121467e-38	8.81130283544372e-37	10.131	10.976	7.753	3.266	1.343	5.014	4.088	1.354	4.599	3.263	1.629	3.255	6.759	4.677	5.328	8.080	5.743	6.517	1.629	2.988	4.496	2.523	0.225	0.000	45.385	85.203	98.353
Pdensi_GG_108756_c0_g1	FC_3_3	Needles	52.8833852812101	1005.87500721891	529.379196250062	-4.25040395567921	0.326844955393043	-13.0043431466395	1.15587798205532e-38	9.02199138776832e-37	2.620	1.665	2.523	0.867	1.218	1.642	1.081	1.478	2.857	1.514	1.341	1.883	2.787	1.225	1.642	2.446	1.871	2.496	0.818	1.878	2.024	2.876	0.459	0.000	18.390	25.497	36.944
Pdensi_DN14925_c0_g1d53638	FC_3_3	Needles	2472.87591289005	41870.0776164073	22171.4767646487	-4.08163930158071	0.313981831172062	-12.9996034685968	1.22979283093097e-38	9.58551373025075e-37	84.741	109.292	79.197	127.345	133.607	88.223	94.222	85.459	88.879	66.105	91.016	61.930	106.201	116.241	102.564	131.634	134.185	142.958	166.373	167.896	127.279	64.696	33.002	9.028	1148.191	872.123	1239.169
Pdensi_DN25808_c0_g1d75589	FC_3_3	Needles	461.435385065524	2843.5138229326	1652.47460399906	-2.62448822983952	0.202115240485189	-12.9851080182736	1.48628336729818e-38	1.15685498134138e-36	11.018	9.897	8.237	10.802	10.745	9.349	8.688	10.943	17.379	11.405	14.177	15.651	12.116	12.447	9.500	8.401	5.702	5.593	5.687	7.495	6.402	9.483	5.992	7.449	55.120	90.137	83.357
Pdensi_DN9784_c0_g1d103179	FC_3_3	Needles	614.486899145335	7.44220678441899	310.964552964877	6.59559328101969	0.508049343842874	12.9821903343694	1.54401000762096e-38	1.20011295968399e-36	2.215	4.560	6.702	41.514	107.598	143.217	45.225	48.599	33.242	17.622	19.205	17.795	35.812	89.527	110.008	9.693	29.531	14.090	8.026	23.685	8.212	860.763	1093.289	1016.400	0.278	0.100	0.142
Pdensi_DN33925_c0_g1d313047	FC_3_3	Needles	3809.60094274253	6.82643355285959	1908.21368814769	8.96115696740556	0.690542837108335	12.9769747593511	1.65280875131128e-38	1.28289222243643e-36	10.373	11.626	12.701	28.145	23.869	18.631	48.279	87.791	110.388	80.829	128.659	131.003	6.936	14.391	4.121	9.232	5.209	1.457	1.060	1.242	0.779	3.262	8.177	10.062	0.000	0.484	0.102
Pdensi_DN33964_c0_g1d237237	FC_3_3	Needles	232.089233433521	3886.30494188011	2059.19708765681	-4.06657221664499	0.313381432565105	-12.9764299797824	1.66460366068853e-38	1.29025279299591e-36	21.928	15.009	18.325	12.964	8.975	8.680	10.666	6.199	9.842	6.107	8.647	5.823	17.784	14.210	9.509	21.340	13.247	11.351	12.614	9.245	14.829	9.839	4.951	4.815	64.630	119.443	130.896
Pdensi_DN12400_c0_g1d389834	FC_3_3	Needles	2963.11189843827	11.1966090600801	1487.15425374917	8.17582579373844	0.630287229655773	12.9715872526937	1.77319958777343e-38	1.3725204243337e-36	44.530	158.944	102.627	52.707	199.809	194.267	46.581	73.282	92.548	51.810	90.431	124.513	138.756	205.453	246.464	71.740	76.105	59.674	76.188	51.360	78.565	14.349	3.871	0.448	0.447	0.074	0.303
Pdensi_DN10546_c0_g1d4860	FC_3_3	Needles	500.052054971496	4.02579684265973	252.038925907078	6.82133920238591	0.526094356780218	12.9659995673278	1.90727783329994e-38	1.47425708200558e-36	3.528	10.474	7.961	17.297	16.646	10.396	14.472	15.522	16.690	13.683	15.554	15.286	3.526	9.547	5.193	11.876	24.601	20.708	54.783	1.696	15.299	18.250	0.353	0.205	0.025	0.177	0.097
Pdensi_DN13155_c0_g1d106280	FC_3_3	Needles	543.191443934295	6.40824207454446	274.79984300442	6.4135821879265	0.495046790745791	12.9555070506858	2.18686305952297e-38	1.6880284042304e-36	2.730	8.342	9.969	15.555	16.510	13.766	16.275	21.508	20.389	14.461	19.388	14.332	3.822	9.562	6.703	10.630	4.411	3.435	23.027	0.969	13.248	173.368	0.702	1.469	0.157	0.220	0.153
Pdensi_DN6885_c0_g1d101318	FC_3_3	Needles	76.4346938073027	814.000977447678	445.21783562749	-3.41446845932048	0.263879394073915	-12.9395039400616	2.69363117319414e-38	2.076328294387e-36	0.547	1.015	0.847	2.289	6.334	7.473	2.658	3.045	1.998	2.470	2.456	1.834	2.503	6.094	6.132	1.785	1.063	0.527	5.784	16.612	47.945	8.952	7.126	3.921	17.223	25.221	22.584
Pdensi_DN17584_c0_g1d281607	FC_3_3	Needles	4052.14750275149	16.1611872594178	2034.15434500546	7.90322014978017	0.610797014656888	12.939192497887	2.70457236897407e-38	2.08188654852007e-36	49.653	109.065	70.748	163.148	131.576	86.186	120.808	129.399	115.136	114.921	138.763	105.588	38.079	89.516	39.184	73.258	23.096	13.462	4.922	35.220	7.816	37.406	2.378	1.318	0.136	1.008	0.198
Pdensi_DN24389_c0_g2d71827	FC_3_3	Needles	572.35449631411	3860.53403060071	2216.44426345741	-2.75406162479469	0.212934124473504	-12.9338669018144	2.89865093717762e-38	2.22820814741059e-36	16.826	24.192	14.267	22.549	21.202	21.770	25.121	17.195	18.659	19.694	15.679	15.387	16.409	23.206	16.537	12.069	8.366	6.493	8.217	7.486	8.944	19.128	16.229	18.523	82.520	106.626	118.544
Pdensi_DN40067_c1_g1	FC_3_3	Needles	3118.65568319626	10.4958706043784	1564.57577690032	8.3611905182041	0.646852247194756	12.925966562634	3.2123413852758e-38	2.46594701553606e-36	30.810	76.708	27.983	140.662	146.062	72.033	101.182	132.137	97.521	76.683	124.842	74.465	25.911	75.336	30.739	23.347	26.713	15.957	38.513	42.855	125.911	104.491	82.109	38.732	0.439	0.282	0.058
Pdensi_DN25698_c2_g1	FC_3_3	Needles	18.4364752501948	1283.44524823239	650.940861741295	-6.12371488235815	0.473783309377761	-12.9251384781804	3.24711478832853e-38	2.48921678718459e-36	8.877	5.971	2.274	1.909	1.201	6.070	1.780	0.678	0.712	0.407	0.659	0.568	6.740	10.323	4.996	3.255	1.804	0.410	0.496	0.126	0.125	1.763	1.389	4.253	17.159	33.763	53.824
Pdensi_DN21520_c0_g1	FC_3_3	Needles	1562.0850690674	368.267726510251	965.176397788826	2.08667807705605	0.16148253494992	12.9220047090739	3.38213104793201e-38	2.5891628192454e-36	28.855	40.319	32.733	48.293	47.653	51.380	48.563	41.368	50.815	43.925	47.778	47.352	29.352	42.987	40.064	30.428	25.678	25.562	29.190	109.322	80.674	82.616	23.591	33.257	8.440	11.303	9.518
Pdensi_GG_115637_c0_g1	FC_3_3	Needles	42.9326860313689	5164.60844495833	2603.77056549485	-6.91166848658832	0.535152763008309	-12.9153186984125	3.6891343269874e-38	2.81645976088253e-36	9.180	8.258	6.208	6.886	8.785	8.193	3.881	1.626	1.991	1.371	1.635	0.762	9.942	8.959	9.236	3.014	1.956	1.742	0.716	1.500	0.556	3.744	11.246	34.606	51.736	163.016	212.463
Pdensi_DN18795_c0_g2	FC_3_3	Needles	9149.29327611867	1.03268744374275	4575.16298178121	13.5394063204782	1.04842113959215	12.9140913027996	3.74843048400659e-38	2.85781978758797e-36	22.840	97.248	86.983	25.047	65.261	184.675	66.768	159.913	280.698	170.107	273.527	379.547	76.365	125.369	124.362	114.939	260.310	198.297	193.314	127.280	234.505	39.759	59.917	1.698	0.052	0.037	0.000
Pdensi_DN22318_c0_g1d125957	FC_3_3	Needles	1155.35865015669	20911.2817644929	11033.3202073248	-4.17802516965189	0.323648615255785	-12.9091396431588	3.99742408774696e-38	3.04349581840358e-36	40.025	36.879	29.638	53.033	54.767	36.089	39.470	40.087	33.782	36.192	41.637	24.108	40.205	44.036	32.602	26.822	22.744	26.137	12.835	28.746	23.147	31.610	14.039	9.200	368.035	623.155	697.458
Pdensi_DN16631_c0_g1d398953	FC_3_3	Needles	2886.83083571707	657.954445582416	1772.39264064974	2.13160335343537	0.165125623130829	12.9089799209811	4.00572371633999e-38	3.04565979784063e-36	56.678	66.946	54.340	66.526	82.683	92.535	71.808	75.025	83.961	85.308	88.852	82.352	60.281	78.355	78.334	46.030	55.380	42.777	87.551	75.709	73.328	186.498	121.608	122.190	14.148	20.994	17.441
Pdensi_DN39959_c0_g2	FC_3_3	Needles	1662.63163732187	118.270799755762	890.451218538816	3.80176749431285	0.294516360201178	12.9085103853516	4.0302214814399e-38	3.06011701273739e-36	9.199	25.050	28.048	46.750	52.282	40.421	51.401	56.055	58.243	42.906	61.407	43.117	14.069	34.344	26.232	29.538	6.990	5.346	28.988	1.836	1.187	22.351	0.154	0.224	2.224	3.559	3.743
Pdensi_DN21791_c0_g1d495746	FC_3_3	Needles	902.270091637705	10.3909176720671	456.330504654886	6.49702707629939	0.503395132999862	12.9064161538113	4.14131308244115e-38	3.1401587608736e-36	11.039	18.172	15.015	28.133	31.086	20.373	31.660	33.747	38.872	23.667	35.021	21.123	10.649	16.806	15.305	16.616	6.171	6.795	6.821	1.631	5.494	0.487	1.487	0.285	0.313	0.359	0.152
Pdensi_DN12469_c0_g1d459280	FC_3_3	Needles	494.990767525267	3726.62051040644	2110.80563896586	-2.91207235932238	0.225631632923188	-12.9063124775317	4.14689113884003e-38	3.1401587608736e-36	21.925	14.217	16.887	17.216	15.168	14.042	14.422	12.842	13.807	16.941	13.916	13.028	18.159	16.051	15.051	17.477	9.989	12.415	9.617	9.451	12.249	14.303	7.055	10.111	89.902	95.135	109.065
Pdensi_GG_43275_c2_g1	FC_3_3	Needles	853.375768462585	8.11691418609092	430.746341324338	6.51306612090137	0.504846924017465	12.9010712179283	4.43883508392858e-38	3.35667355506621e-36	6.376	5.341	20.357	15.369	27.161	28.516	29.750	30.113	36.988	23.300	27.726	24.876	9.941	10.027	20.559	7.529	1.242	6.001	3.852	1.341	7.088	18.909	0.352	0.000	0.000	0.326	0.351
Pdensi_DN21247_c0_g1d495230	FC_3_3	Needles	631.558384576682	3.8568006757088	317.707592626195	7.39338173281221	0.57332635708375	12.8955901668623	4.76600469591172e-38	3.59920419579758e-36	8.529	17.812	11.567	18.380	21.936	20.418	26.475	19.159	21.451	21.384	17.090	17.602	11.253	17.863	13.496	12.425	6.636	5.346	9.381	4.725	6.946	2.517	0.301	0.152	0.100	0.155	0.051
Pdensi_DN15761_c0_g1d467801	FC_3_3	Needles	282.065417925133	6142.95527703568	3212.5103474804	-4.44431898662388	0.344747104024547	-12.8915339236829	5.02345882715833e-38	3.78850257062232e-36	27.161	14.055	9.554	29.900	17.799	39.062	10.514	8.982	8.188	9.484	7.848	7.686	18.832	30.194	29.836	22.338	13.696	15.252	18.074	24.526	15.316	30.094	35.619	38.364	198.648	147.632	125.554
Pdensi_GG_22680_c0_g1	FC_3_3	Needles	3595.8278490005	274.396095151592	1935.11197207605	3.70201037957162	0.287184939115432	12.8906842781321	5.07911339791398e-38	3.82530580986212e-36	99.483	111.927	107.677	114.577	137.266	109.075	116.127	103.507	142.109	93.806	122.735	103.073	117.496	107.402	90.266	59.291	19.610	21.881	17.775	19.933	25.279	10.800	6.249	7.019	4.426	10.210	7.707
Pdensi_DN21136_c0_g1d416219	FC_3_3	Needles	2247.84139075943	102.067124438233	1174.95425759883	4.48741682259854	0.348405323263033	12.8798744536136	5.84305304114307e-38	4.39473186145704e-36	20.186	40.536	27.564	47.216	43.355	39.833	45.706	60.205	65.952	59.842	80.940	58.542	23.665	41.087	24.374	37.801	34.083	22.698	23.573	16.622	27.344	67.035	10.793	7.689	3.204	2.268	2.365
Pdensi_DN9798_c0_g1	FC_3_3	Needles	6287.48322006536	1.03268744374275	3144.25795375455	13.006202821055	1.01057060171863	12.8701575119403	6.62668772857006e-38	4.97741842201935e-36	56.286	118.815	96.946	113.190	179.905	117.174	162.764	233.503	244.600	175.869	214.700	167.161	86.178	120.145	98.790	119.735	115.985	86.135	98.434	63.580	100.444	9.964	8.233	0.796	0.042	0.015	0.000
Pdensi_GG_122994_c0_g1	FC_3_3	Needles	198.293883759866	4243.77026475919	2221.03207425953	-4.42015793755904	0.343462487634037	-12.8694052384223	6.69154275654774e-38	5.01937658813731e-36	10.821	7.321	5.811	5.625	4.225	1.887	5.325	4.259	6.206	5.708	6.260	5.661	16.535	3.522	3.438	13.803	28.006	41.703	64.724	17.911	27.472	28.708	16.125	5.523	72.502	96.559	172.574
Pdensi_DN15441_c0_g1d214349	FC_3_3	Needles	5072.12029070355	71473.1325801955	38272.6264354495	-3.81674575041677	0.296585181977451	-12.868969801421	6.72937056928731e-38	5.04097600980921e-36	196.288	264.567	153.852	281.667	265.198	196.190	187.719	176.384	166.671	135.403	197.666	115.278	209.280	259.947	183.204	200.495	168.208	136.314	153.993	160.105	159.419	100.881	45.436	9.054	1782.160	1812.186	2030.869
Pdensi_DN18633_c0_g1d115709	FC_3_3	Needles	58.7905409816019	837.593742197798	448.1921415897	-3.83606313415893	0.298091155991658	-12.8687586231719	6.74779277390861e-38	5.04800025638461e-36	3.915	3.829	3.597	4.298	2.582	2.621	1.889	2.310	2.706	1.620	2.004	1.580	3.909	3.207	2.712	4.271	1.515	1.125	0.709	2.164	1.384	1.286	0.179	0.112	14.871	25.347	27.427
Pdensi_GG_57741_c0_g1	FC_3_3	Needles	6.13102073522667	1800.23120646668	903.181113600952	-8.19879275807368	0.637197785165912	-12.8669511240358	6.90753545190643e-38	5.16058552208827e-36	0.073	0.154	0.085	0.274	0.179	0.215	0.543	0.244	0.242	0.330	0.108	0.105	0.130	0.350	0.124	0.276	0.298	0.215	0.228	0.319	0.219	0.055	0.150	0.174	21.212	49.339	77.182
Pdensi_DN24746_c0_g1d72683	FC_3_3	Needles	32.838239432765	796.403706128864	414.620972780814	-4.60347606030388	0.357901745725827	-12.8624018051882	7.32642667738203e-38	5.46621951886813e-36	0.599	0.523	0.216	0.568	0.567	1.823	0.896	0.698	1.571	1.113	0.967	0.798	0.560	0.579	0.758	0.143	0.579	0.223	0.576	0.804	0.481	2.487	0.872	27.526	12.806	26.287	25.644
Pdensi_DN15544_c0_g1d182222	FC_3_3	Needles	441.931595188039	1964.85242008582	1203.39200763693	-2.15278153438025	0.167418581346526	-12.8586774363139	7.6880832006423e-38	5.72839181924493e-36	13.058	12.367	18.285	14.957	11.453	16.129	11.679	11.540	15.311	13.271	11.261	14.926	12.367	11.920	13.534	11.147	6.262	9.420	9.064	9.852	18.172	28.211	15.644	13.305	42.486	57.434	56.726
Pdensi_DN22961_c0_g2d546367	FC_3_3	Needles	2509.22220307838	2.35896871011852	1255.79058589425	9.79435585345707	0.761705263188188	12.8584589431113	7.70984278213547e-38	5.73694541313888e-36	24.429	61.872	34.664	101.042	66.899	40.054	71.086	68.991	65.476	63.701	94.566	64.131	17.765	51.125	21.145	53.732	13.381	20.313	1.939	12.160	1.753	16.374	0.071	0.059	0.000	0.196	0.000
Pdensi_DN17197_c0_g1d56823	FC_3_3	Needles	1059.00460442858	14992.7116247687	8025.85811459866	-3.8234644868219	0.29743553376837	-12.8547670091074	8.08691522255541e-38	6.00951484341375e-36	62.700	116.275	53.045	120.644	58.919	350.839	95.743	24.318	59.018	32.869	29.968	31.345	101.880	228.748	252.667	20.912	19.026	8.922	8.970	23.872	4.626	127.011	306.498	808.259	342.459	296.080	544.663
Pdensi_DN12166_c0_g1d337469	FC_3_3	Needles	580.99490611712	19.7095154688517	300.352210792986	4.81823483770533	0.374855702310236	12.8535722092809	8.21282837977193e-38	6.09496710396691e-36	3.116	13.786	10.112	19.798	18.300	13.583	20.931	18.572	20.900	17.317	18.854	15.341	5.642	14.178	8.243	10.192	4.953	5.450	2.963	1.821	1.652	7.951	0.506	0.411	0.287	0.751	0.571
Pdensi_DN12575_c0_g2	FC_3_3	Needles	1149.4173624761	18998.8726912371	10074.1450268566	-4.0471333994258	0.314920606706145	-12.8512816031826	8.45969688791984e-38	6.26983750227132e-36	30.317	27.832	23.886	27.936	33.852	25.979	20.363	34.935	35.370	28.750	44.119	28.950	34.507	38.217	23.368	27.950	26.979	20.725	27.980	46.035	30.799	31.307	15.754	16.145	314.000	598.542	628.405
Pdensi_DN38063_c0_g1d316747	FC_3_3	Needles	577.548563823238	10.1182458389367	293.833404831087	5.9103202416503	0.46005715546722	12.8469260208505	8.94964320260263e-38	6.62416031632424e-36	5.198	27.182	20.142	13.497	28.470	20.026	16.371	24.467	29.226	13.410	20.861	17.109	16.765	24.823	31.522	12.204	28.503	28.022	15.336	16.148	21.798	43.216	34.401	17.191	0.298	0.277	0.198
Pdensi_GG_10390_c0_g1	FC_3_3	Needles	1107.31663028444	7190.93791180092	4149.12727104268	-2.69883387720199	0.210109008702612	-12.8449222328297	9.18441775079369e-38	6.78892696471913e-36	29.605	32.898	29.667	50.452	44.501	41.100	32.300	40.882	47.345	31.638	36.270	30.388	27.939	37.994	28.842	36.164	39.261	37.154	60.011	40.534	42.798	20.125	11.613	7.624	181.000	178.474	205.844
Pdensi_GG_106603_c0_g1	FC_3_3	Needles	2131.37994299119	1.47435544382408	1066.42714921751	10.1947795721249	0.793766903541551	12.8435432702458	9.3495305960438e-38	6.9018333796827e-36	94.013	133.687	236.856	91.599	99.938	69.590	85.551	81.629	204.191	41.714	75.176	73.652	81.497	81.462	102.252	165.050	47.611	55.608	5.610	4.159	5.687	0.517	0.000	0.100	0.000	0.138	0.000
Pdensi_DN20898_c0_g1d292336	FC_3_3	Needles	213.152568836447	1690.26678694403	951.709677890239	-2.98808669461281	0.232705921724434	-12.8406130470167	9.71024759525098e-38	7.15041675051107e-36	9.451	9.216	9.173	8.787	9.114	7.848	6.575	6.451	7.319	7.060	6.583	5.215	8.534	9.278	7.353	7.902	5.785	6.867	7.290	9.795	8.562	7.983	3.521	1.766	36.042	50.649	48.292
Pdensi_DN35660_c0_g1	FC_3_3	Needles	2422.83488466394	111.651020673584	1267.24295266876	4.45159465624026	0.34668120598186	12.840599892436	9.71189775101668e-38	7.15041675051107e-36	28.632	37.386	62.559	54.938	92.159	91.054	70.590	73.615	75.489	65.993	87.457	61.218	50.120	63.699	69.034	21.212	12.928	15.462	21.668	30.611	33.415	50.609	11.706	10.285	2.998	3.715	2.047
Pdensi_DN10075_c0_g1d386354	FC_3_3	Needles	4.01367059999126	348.105797290379	176.059733945185	-6.44541636655249	0.502519313276579	-12.8262062696186	1.16952084130114e-37	8.59929105551173e-36	0.080	0.057	0.106	0.233	0.191	0.142	0.014	0.096	0.062	0.124	0.134	0.095	0.162	0.168	0.000	0.181	0.147	0.067	0.335	0.031	0.190	0.040	0.049	0.000	6.868	10.368	10.689
Pdensi_DN22359_c0_g3	FC_3_3	Needles	56.1918965857485	4246.83082820076	2151.51136239325	-6.24130304210402	0.486749493400513	-12.8224130209181	1.2281785485384e-37	9.01870900484622e-36	3.915	3.713	2.084	7.493	6.632	3.003	2.278	2.440	2.217	1.328	2.513	1.089	4.820	5.626	4.093	4.355	4.199	3.782	5.314	15.612	5.236	3.562	0.683	0.053	56.618	120.183	170.250
Pdensi_DN13209_c0_g1d106408	FC_3_3	Needles	124.448622369409	39600.6677236534	19862.5581730114	-8.31395238817916	0.648500796265562	-12.8202655047698	1.26267409170622e-37	9.25983123652309e-36	5.208	73.323	5.854	1.889	0.648	1.679	6.921	2.332	0.764	6.840	3.012	0.976	0.757	2.873	1.981	0.154	2.883	3.704	7.528	11.394	3.089	42.641	507.524	506.470	1012.116	875.052	1216.564
Pdensi_DN37968_c1_g1	FC_3_3	Needles	6366.85947637021	1.04378707155996	3183.95163172089	13.0219219251603	1.01590167429439	12.8180927885614	1.29855446033661e-37	9.51046290321067e-36	5.882	13.078	27.343	67.012	82.598	79.257	161.962	123.347	145.768	181.879	220.962	161.269	19.354	47.975	46.078	18.491	15.145	13.586	10.785	11.810	13.475	5.364	20.619	1.498	0.056	0.000	0.019
Pdensi_DN23166_c0_g1d547330	FC_3_3	Needles	8851.58256126459	721.892461095884	4786.73751118023	3.61234652255209	0.281937452492176	12.8125812680113	1.39418312897211e-37	1.01974537433389e-35	680.464	997.143	616.616	538.383	498.938	540.009	275.948	250.815	442.265	238.390	215.680	339.771	440.168	1237.658	433.053	780.993	301.942	143.140	27.910	16.264	27.455	1.572	3.255	2.486	11.996	21.955	24.531
Pdensi_DN12005_c0_g1d337285	FC_3_3	Needles	1858.21570590137	14.4141599824633	936.314932941914	6.93124284757297	0.541176635696005	12.8077274412609	1.48417841666283e-37	1.08414959525026e-35	8.520	27.873	14.724	64.032	64.963	36.096	63.528	53.167	48.914	67.728	51.829	44.831	14.026	42.130	16.854	19.185	14.225	10.470	11.289	9.568	12.998	2.169	0.322	0.043	0.164	0.814	0.264
Pdensi_DN24154_c0_g1d71418	FC_3_3	Needles	529.322224469446	3931.30671875542	2230.31447161244	-2.89361347590696	0.226061378367402	-12.8001231205632	1.63691502819646e-37	1.1941562600469e-35	11.677	18.855	15.128	19.084	27.178	23.556	14.049	19.817	19.861	13.703	18.317	15.003	13.373	22.274	17.632	13.105	14.990	15.944	13.097	16.810	16.478	15.468	11.785	9.143	74.806	120.631	120.835
Pdensi_DN20113_c0_g1d411023	FC_3_3	Needles	977.720381263134	169.499948655069	573.610164959102	2.52710157412184	0.197635456715345	12.7866811761496	1.9460853081807e-37	1.41784763549541e-35	16.283	25.036	18.657	28.949	32.686	24.166	29.881	29.950	29.201	29.355	29.708	27.799	19.770	27.341	22.483	16.278	22.678	17.276	20.555	24.633	22.139	23.829	28.550	26.173	3.731	5.218	4.534
Pdensi_GG_31362_c0_g1	FC_3_3	Needles	1594.07387667171	1.52985358291011	797.801865127309	9.75854371148834	0.763439641600157	12.7823382226191	2.05788348730113e-37	1.49734500207694e-35	5.655	11.872	10.964	33.264	32.616	22.986	28.158	42.031	65.399	36.083	56.198	49.759	5.539	22.463	19.831	20.594	3.429	1.804	0.502	0.131	0.486	0.345	0.139	0.000	0.000	0.000	0.136
Pdensi_DN21928_c0_g1	FC_3_3	Needles	349.500664724197	2543.98464792004	1446.74265632212	-2.86290593975804	0.224021105271458	-12.7796259923319	2.1309175770584e-37	1.54846677266244e-35	18.317	15.821	19.536	19.567	10.883	12.862	10.733	11.023	15.896	9.192	8.819	13.317	12.759	13.259	8.937	17.356	11.171	17.912	21.166	11.587	22.799	8.655	6.960	4.982	61.052	66.710	73.143
Pdensi_DN22514_c0_g4	FC_3_3	Needles	125.887540308495	2826.23820348401	1476.06287189625	-4.48768253133458	0.351369491317847	-12.7719754908233	2.35110554507633e-37	1.70624835188062e-35	21.425	17.638	17.095	2.936	1.257	11.182	4.281	2.168	1.231	4.273	3.579	3.341	8.869	7.149	5.442	5.548	1.661	4.404	19.718	1.494	9.284	1.961	0.000	0.000	89.812	60.923	66.324
Pdensi_DN40105_c0_g3	FC_3_3	Needles	16.1985902433343	1374.25423113602	695.226410689679	-6.40597983906926	0.501570759550788	-12.7718367091545	2.35530187869354e-37	1.70707386033934e-35	0.957	0.469	0.310	1.093	0.971	0.624	0.317	0.216	1.819	0.170	0.524	0.788	1.705	0.572	1.192	0.508	0.230	0.339	0.521	0.410	1.548	1.183	0.051	11.078	26.298	41.888	42.341
Pdensi_DN15443_c0_g2	FC_3_3	Needles	666.805529003548	9.54942565090974	338.177477327229	6.10835105059736	0.478332151434232	12.7701034360372	2.40834210844784e-37	1.74325235263627e-35	4.829	9.099	1.644	27.351	27.930	12.778	25.817	22.544	19.394	20.859	23.727	14.261	4.999	11.236	6.682	2.602	5.211	0.943	1.664	7.320	0.930	5.668	14.428	13.907	0.176	0.301	0.254
Pdensi_DN38398_c1_g3	FC_3_3	Needles	3907.06914024234	28.1437902015693	1967.60646522196	7.12419717931046	0.558129722559115	12.7644110165731	2.59103063032787e-37	1.87306007017277e-35	40.893	136.930	67.843	160.771	120.867	80.970	120.671	112.529	101.424	93.032	161.813	90.709	33.962	99.679	44.171	89.995	33.275	30.206	3.688	21.562	2.544	75.106	0.664	1.141	0.702	1.286	0.286
Pdensi_DN12945_c0_g1d212100	FC_3_3	Needles	0	5786.06802394912	2893.03401197456	-15.2642196860595	1.19645252406234	-12.7578983529012	2.8169904502562e-37	2.03377235508277e-35	0.076	0.143	0.000	0.024	0.000	0.020	0.000	0.000	0.000	0.000	0.000	0.000	1.034	0.087	0.236	0.103	0.021	0.239	0.499	0.354	0.218	1.340	0.023	0.000	119.833	170.023	172.803
Pdensi_GG_75262_c0_g1	FC_3_3	Needles	33.6308882460181	3899.28286143009	1966.45687483805	-6.85704706311628	0.5376532279039	-12.7536611095022	2.97441285991071e-37	2.14465158767309e-35	7.661	2.442	5.121	4.172	2.093	2.051	1.598	0.842	1.232	1.279	0.920	0.766	10.034	1.722	3.410	10.422	2.714	6.216	2.385	2.119	3.881	1.281	0.248	0.328	141.931	106.529	47.829
Pdensi_DN10417_c0_g1d4758	FC_3_3	Needles	490.595516071226	11.0459803503682	250.820748210797	5.42545091990993	0.425541545848118	12.7495211051528	3.13666173926043e-37	2.25641479045735e-35	3.486	10.401	13.578	18.883	15.319	11.389	14.758	17.554	17.620	13.976	16.853	12.665	4.549	12.482	6.524	17.321	6.523	4.450	28.555	10.442	12.261	27.042	0.356	0.253	0.193	0.395	0.298
Pdensi_DN10938_c0_g1d387493	FC_3_3	Needles	3776.77097961454	13.7590973041622	1895.26503845935	8.07374865338453	0.633260012804612	12.7495001897043	3.1375033640247e-37	2.25641479045735e-35	43.022	118.542	79.343	129.457	113.196	81.059	107.682	110.411	102.438	92.139	148.333	94.089	38.009	89.337	52.243	68.726	23.165	16.878	4.346	29.567	7.066	33.732	1.471	1.099	0.231	0.770	0.100
Pdensi_DN21721_c0_g1d221699	FC_3_3	Needles	6377.69555424806	27.0607136832676	3202.37813396566	7.93454875074424	0.622599796970009	12.7442199457165	3.35732054157431e-37	2.41139439876678e-35	49.583	68.738	67.976	44.686	74.622	49.140	128.984	189.964	323.738	148.193	216.403	204.108	51.834	48.178	37.592	100.868	126.407	105.616	103.319	62.639	117.129	11.984	11.385	0.877	1.059	0.855	0.159
Pdensi_GG_35544_c1_g1	FC_3_3	Needles	2802.16742140716	79.9341484746831	1441.05078494092	5.13749903617478	0.403199595404664	12.7418258716719	3.46196575817143e-37	2.48335970478189e-35	18.557	83.648	39.711	84.295	86.779	43.215	101.771	92.294	60.450	95.180	92.329	59.769	28.058	81.570	46.958	74.485	53.286	53.183	46.993	43.521	105.138	166.599	6.817	3.148	1.983	3.014	1.353
Pdensi_DN22064_c0_g2d422082	FC_3_3	Needles	1589.1476488319	118.853564306097	854.000606569	3.74821860871136	0.294193506831629	12.7406571582034	3.51422162370077e-37	2.51760822048129e-35	21.713	47.509	38.463	43.192	72.614	118.953	47.894	48.285	43.893	43.685	58.480	38.504	53.194	85.025	96.317	38.883	53.939	53.872	56.238	51.879	48.715	76.367	92.241	39.983	2.932	3.450	3.009
Pdensi_DN20570_c1_g3	FC_3_3	Needles	0.531549648484767	8020.85357866955	4010.69256415902	-13.8781262411913	1.08954956843934	-12.7374895490713	3.65982795911552e-37	2.61855998387588e-35	0.000	0.123	0.000	0.000	0.000	0.000	0.050	0.024	0.000	0.054	0.000	0.000	0.000	0.000	0.000	0.000	0.177	0.173	0.000	0.320	0.131	0.069	0.000	0.000	147.194	182.930	313.078
Pdensi_DN19724_c0_g2	FC_3_3	Needles	46.0154760290746	972.812446449924	509.413961239499	-4.40455815438609	0.345833612211635	-12.7360615014213	3.72741752559647e-37	2.66350470254145e-35	2.830	1.831	2.089	1.751	0.978	0.799	0.698	0.834	0.939	1.334	1.619	1.135	2.678	1.031	0.933	1.599	1.009	1.633	1.015	1.206	1.051	1.676	0.444	0.428	17.721	25.280	35.175
Pdensi_DN10940_c0_g1d5120	FC_3_3	Needles	1397.64793945203	58.6108540452541	728.129396748644	4.62262470184054	0.363471686212521	12.7179774304007	4.69865293786157e-37	3.35322791759819e-35	26.575	46.520	33.584	44.869	40.282	39.629	42.254	41.836	40.115	40.831	42.600	40.827	25.702	37.104	34.932	31.134	22.721	22.912	20.818	15.970	19.847	5.705	10.930	5.571	1.935	1.069	1.479
Pdensi_DN25364_c0_g1	FC_3_3	Needles	9338.6262218012	447.812644753953	4893.21943327758	4.37557776354208	0.344102567695197	12.7159114006319	4.82451377362559e-37	3.43865216703061e-35	60.794	125.012	84.826	189.275	192.470	247.773	251.687	225.838	308.568	263.526	281.531	286.444	56.997	131.300	123.463	49.720	14.196	14.542	17.075	19.415	40.779	79.166	47.335	20.444	5.772	14.025	16.916
Pdensi_DN17340_c0_g1	FC_3_3	Needles	6853.06243241561	253.676550936653	3553.36949167613	4.74580934237046	0.373350526906506	12.7114038962074	5.11085704233441e-37	3.63809578850253e-35	41.916	61.623	54.372	103.239	167.485	121.399	192.617	186.247	215.320	243.422	182.762	181.436	83.507	124.906	77.154	66.095	70.243	56.910	88.792	114.027	158.200	144.810	188.450	268.168	3.239	7.923	9.613
Pdensi_DN11201_c0_g1d335677	FC_3_3	Needles	603.301877659505	9984.12682642429	5293.7143520419	-4.04844637112009	0.318530137614598	-12.7097749727483	5.21843892914151e-37	3.70994445550993e-35	20.947	22.919	14.098	20.238	17.281	29.004	25.036	14.210	13.791	23.704	14.065	15.701	17.855	25.672	18.994	8.009	8.441	8.511	11.524	2.591	7.691	4.205	1.766	6.703	278.840	248.492	250.843
Pdensi_DN22639_c0_g4	FC_3_3	Needles	1066.84551271941	17.6688943692642	542.257203544337	5.91775393080278	0.46574740073228	12.7059301275723	5.48138029330369e-37	3.89191948357115e-35	1.827	1.993	5.501	8.981	11.733	6.159	22.928	33.513	27.662	36.214	37.440	20.286	6.373	12.155	5.077	17.681	8.879	5.873	16.086	10.325	7.885	3.869	7.426	3.719	0.413	0.400	0.607
Pdensi_DN21063_c0_g1d121673	FC_3_3	Needles	13550.0002258375	3281.81442406043	8415.90732494895	2.04586698096923	0.161047988179996	12.7034618941198	5.65707539843579e-37	4.01156370820718e-35	181.245	287.303	238.065	450.314	445.769	320.431	417.620	441.074	397.466	413.891	422.034	366.389	193.240	288.537	220.799	280.983	275.684	300.148	238.399	310.553	242.041	379.654	70.634	59.011	74.379	96.992	89.530
Pdensi_DN16515_c1_g2	FC_3_3	Needles	596.512657249264	3.11898432073087	299.815820784998	7.48309170990515	0.589105428233123	12.7024660634156	5.72953569511922e-37	4.05779096539611e-35	7.175	22.766	16.342	13.982	16.946	16.315	14.029	19.585	18.155	19.306	16.720	16.958	15.827	22.224	17.136	12.550	13.086	16.550	16.772	26.202	16.207	6.250	5.028	2.593	0.029	0.145	0.044
Pdensi_DN38830_c0_g1d90405	FC_3_3	Needles	11.1924315445172	1698.63103770454	854.911734624527	-7.24511476644149	0.570598110590646	-12.6974040607001	6.11237492052726e-37	4.32344004518105e-35	0.029	2.400	0.110	0.387	0.353	0.330	0.547	0.366	0.373	0.537	0.237	0.231	0.143	0.423	0.157	0.012	0.400	0.138	0.700	0.301	0.119	0.641	6.369	11.128	50.922	24.757	54.875
Pdensi_GG_137353_c0_g1	FC_3_3	Needles	7113.95843403055	50.3579523734365	3582.15819320199	7.16367929002004	0.564447267448095	12.6914943222376	6.59160056799947e-37	4.65650689239132e-35	10.864	14.507	34.170	37.311	55.841	66.196	99.606	229.227	174.337	235.994	220.681	172.865	23.767	53.897	18.800	81.893	76.990	34.340	78.311	47.979	35.933	17.511	71.544	53.623	1.566	0.415	1.849
Pdensi_DN15240_c0_g1d181596	FC_3_3	Needles	7.04754797033096	1456.15527786057	731.601412915448	-7.70007058037252	0.606902302204818	-12.6874960803393	6.93681790518162e-37	4.89418373770386e-35	1.477	0.491	0.839	1.808	1.519	0.340	0.500	0.475	0.246	0.164	0.399	0.042	1.131	0.525	0.276	1.778	1.121	1.010	1.872	0.980	1.357	0.317	0.000	0.000	26.154	47.683	43.868
Pdensi_DN18283_c0_g1d216916	FC_3_3	Needles	148.816663892067	3117.22101465281	1633.01883927244	-4.3888148689388	0.346176692043585	-12.6779617744635	7.83426339764823e-37	5.52038600626203e-35	9.696	9.817	4.889	8.588	8.283	5.812	4.031	5.486	4.280	4.482	5.663	2.974	11.376	9.931	6.435	7.908	6.099	3.844	3.158	6.661	4.149	4.116	1.592	0.278	81.370	93.656	70.190
Pdensi_DN14040_c0_g1d213034	FC_3_3	Needles	2865.13325116598	1.33865816032477	1433.23595466315	11.3047952829308	0.891914522698805	12.6747518907128	8.16165240583141e-37	5.74382720636367e-35	1.749	18.904	15.508	3.271	10.171	4.793	33.716	65.103	101.156	67.139	105.009	82.581	4.643	16.062	6.181	17.111	43.078	31.809	64.490	35.508	59.297	8.861	49.332	21.316	0.042	0.030	0.036
Pdensi_DN31417_c0_g1d371953	FC_3_3	Needles	754.916623411816	26.967847442678	390.942235427247	4.80618472293496	0.379221157046132	12.6738306490381	8.25810004519959e-37	5.80438346753777e-35	1.114	1.643	3.946	2.439	8.708	2.102	9.563	22.150	19.619	22.756	25.231	18.882	0.790	2.573	0.453	10.637	8.899	1.991	1.351	0.235	1.305	0.000	3.354	0.000	0.611	0.569	0.975
Pdensi_DN22084_c0_g1	FC_3_3	Needles	1369.50181777079	3.13136121467987	686.316589492737	9.16608752878297	0.723267664913773	12.6731609519357	8.32892294653957e-37	5.84679914214441e-35	14.282	40.827	28.790	64.364	42.765	36.867	63.632	43.743	53.762	33.081	51.812	36.624	11.756	34.365	21.996	25.438	23.879	10.591	7.854	1.041	3.930	0.093	0.000	0.063	0.143	0.000	0.074
Pdensi_DN24267_c1_g1	FC_3_3	Needles	2311.24934267492	465.506809640918	1388.37807615792	2.30435184700218	0.181846000868357	12.6719962825597	8.45353171196027e-37	5.92681781132009e-35	35.307	48.770	57.363	83.779	75.528	64.717	63.937	66.403	63.921	70.899	63.841	71.046	28.603	41.662	32.943	57.998	42.736	38.694	27.883	67.027	42.221	23.583	3.065	2.817	8.900	14.802	13.765
Pdensi_DN22635_c0_g1d127012	FC_3_3	Needles	1198.7489043122	80.493790380131	639.621347346168	3.86665242184009	0.305167695286587	12.6705823767121	8.60729890435078e-37	6.02705316504402e-35	13.266	14.492	17.232	34.658	31.603	19.481	35.051	35.676	38.412	34.900	38.330	33.228	12.362	16.174	13.391	18.595	12.210	10.255	19.458	8.350	13.177	28.379	6.574	5.903	1.221	3.020	2.335
Pdensi_DN22222_c0_g3	FC_3_3	Needles	1636.34674290485	22849.6285277402	12242.9876353225	-3.80362058355613	0.300612023612117	-12.6529223211111	1.07789556165081e-36	7.53824505070281e-35	23.826	26.747	24.253	33.622	39.533	41.458	32.198	41.337	52.977	42.426	56.226	46.775	33.845	44.634	37.325	26.270	21.929	20.611	35.256	37.965	40.237	57.129	185.396	290.699	543.126	458.883	796.447
Pdensi_DN20871_c0_g1d414504	FC_3_3	Needles	143.729563509881	3966.76938339342	2055.24947345165	-4.7869375156404	0.378443533768521	-12.6490138911143	1.13287789777871e-36	7.91284727399677e-35	11.713	16.269	9.396	12.835	17.657	22.837	9.288	9.548	8.571	2.660	6.199	3.886	10.316	19.094	17.337	7.848	9.421	9.444	10.134	12.891	10.606	4.510	2.412	0.187	93.816	95.168	124.180
Pdensi_DN26399_c0_g1d194017	FC_3_3	Needles	5564.4609701883	42.4755394921539	2803.46825484023	7.05716703039804	0.558761856044183	12.6300085699479	1.44262527419429e-36	1.00637539127794e-34	34.273	129.897	52.906	310.831	299.559	208.072	237.770	104.828	125.201	137.926	197.356	159.335	48.368	172.927	56.851	80.444	78.987	57.903	161.387	87.494	204.674	3.913	0.000	0.000	1.328	1.641	0.324
Pdensi_GG_135966_c0_g1	FC_3_3	Needles	896.027267473617	89.4513150886164	492.739291281117	3.33179634948067	0.263830221344578	12.628562158272	1.46938631665873e-36	1.02376418926455e-34	24.590	44.547	28.983	54.252	40.575	36.471	39.226	30.714	30.486	28.873	27.485	23.055	21.391	38.964	26.635	27.806	15.606	14.425	12.615	3.233	5.808	1.233	2.084	0.998	2.127	2.397	2.560
Pdensi_DN19682_c0_g1d485759	FC_3_3	Needles	1541.23740432355	188.81027328987	865.023838806711	3.04103636432324	0.240946668846408	12.6212011101169	1.61341518558784e-36	1.12271165433025e-34	39.510	45.412	47.667	49.415	55.826	62.507	55.460	42.856	48.793	45.599	47.267	44.084	47.264	53.838	57.553	31.949	15.488	18.531	16.796	10.485	17.298	19.635	8.099	3.836	4.918	5.780	4.144
Pdensi_DN15082_c1_g1	FC_3_3	Needles	2.33988838644855	1305.21383436122	653.776861373834	-9.10153436024348	0.7211669949466	-12.620564202217	1.62651771035627e-36	1.130419680941e-34	0.224	0.120	0.000	0.112	0.000	0.455	0.097	0.000	0.224	0.026	0.000	0.192	0.050	0.051	0.427	0.061	0.025	0.084	0.178	0.000	0.032	0.134	0.000	0.318	31.612	30.472	40.725
Pdensi_DN25833_c1_g1	FC_3_3	Needles	5271.08374783191	0.589742177529631	2635.83674500472	12.7635439345412	1.01156730005102	12.6175924566733	1.68906424195757e-36	1.1724290698404e-34	83.257	60.637	22.466	27.227	78.232	19.137	69.613	197.000	180.156	137.935	179.856	150.704	51.681	32.051	10.588	30.451	73.001	26.966	20.240	34.829	38.909	0.848	7.574	1.756	0.000	0.057	0.000
Pdensi_GG_109027_c0_g1	FC_3_3	Needles	4.24638941915605	2645.18597046352	1324.71617994134	-9.28087035813357	0.735975019755886	-12.6103062047023	1.85271786584664e-36	1.28442830630024e-34	0.000	0.168	0.124	0.117	0.225	0.470	0.171	0.162	0.474	0.182	0.079	0.111	0.104	0.108	0.386	0.056	0.000	0.117	0.319	0.036	0.223	0.141	0.459	3.866	48.287	27.760	134.417
Pdensi_GG_134544_c0_g1	FC_3_3	Needles	576.039810752668	3678.64867368437	2127.34424221852	-2.67562055879794	0.212195909117345	-12.6091995360679	1.87891632516428e-36	1.30097471804923e-34	21.399	26.939	21.654	26.383	21.984	18.990	19.251	19.146	19.950	18.519	17.086	15.489	19.866	22.053	16.938	30.991	35.068	43.192	45.980	34.384	43.088	46.456	25.858	18.865	72.800	104.062	117.948
Pdensi_DN20278_c2_g1d411698	FC_3_3	Needles	375.782857717252	2914.97757168894	1645.3802147031	-2.95496534387511	0.23443372528839	-12.6046938862574	1.98943505614082e-36	1.37579171763454e-34	19.099	14.354	8.774	20.775	12.403	9.610	12.608	11.318	11.336	11.475	12.398	9.419	14.572	13.356	7.807	15.229	16.885	8.714	11.834	15.095	9.558	6.790	3.964	1.908	74.343	80.440	74.540
Pdensi_GG_81633_c0_g1	FC_3_3	Needles	1066.65148328073	6703.89927204413	3885.27537766243	-2.65206846037293	0.210409037924172	-12.6043466884189	1.99821479293651e-36	1.38015310846783e-34	30.842	27.257	32.613	36.880	39.210	17.947	32.339	32.804	36.228	35.176	32.376	26.929	30.783	36.453	19.462	34.801	47.233	34.871	21.412	28.840	31.093	48.533	17.979	14.632	145.158	186.028	202.708
Pdensi_DN26193_c0_g1	FC_3_3	Needles	137.639414963735	3959.56886773765	2048.60414135069	-4.84710203874228	0.38465655181868	-12.601116543641	2.08176481134868e-36	1.43608319643693e-34	4.388	7.512	2.806	7.357	7.074	9.076	3.927	4.170	3.310	4.708	5.117	2.274	7.353	9.094	7.722	5.680	3.676	1.878	3.098	7.200	5.898	13.996	10.863	3.662	77.681	120.269	119.955
Pdensi_DN184_c0_g1d324181	FC_3_3	Needles	1357.70566463807	1.62242962127238	679.664047129669	9.81982585337401	0.779418777643944	12.5989084880117	2.1408664509218e-36	1.47503055423511e-34	10.678	23.908	14.020	31.439	26.106	18.982	31.286	35.350	39.558	44.276	39.070	37.156	16.911	21.301	14.680	12.499	9.442	10.563	5.945	13.811	8.061	5.639	33.114	5.638	0.036	0.079	0.000
Pdensi_DN20598_c4_g3	FC_3_3	Needles	4.20732564535637	1979.63498122181	991.921153433584	-8.87090907754992	0.7042328752275	-12.5965563233387	2.2056604834811e-36	1.51779901679548e-34	0.056	0.056	0.188	0.052	0.012	0.078	0.045	0.043	0.109	0.037	0.071	0.271	0.024	0.060	0.179	0.073	0.107	0.433	0.012	0.060	0.253	0.047	0.217	2.075	20.690	82.718	61.192
Pdensi_DN12981_c0_g2	FC_3_3	Needles	4535.78429305742	0.600841805346838	2268.19256743138	12.5445012716837	0.996817333079536	12.5845537144996	2.56789923905705e-36	1.76489311247901e-34	7.079	20.301	19.101	21.274	20.172	13.163	75.918	104.954	160.712	128.839	138.829	135.930	11.184	15.977	10.535	32.388	43.670	26.133	51.381	14.501	32.263	3.481	0.826	0.000	0.000	0.013	0.028
Pdensi_DN20220_c0_g1d119719	FC_3_3	Needles	509.75903631039	10.4340389172042	260.096537613797	5.57319592081325	0.443034962542631	12.57958489061	2.73463045303493e-36	1.87717412451382e-34	7.813	19.306	16.302	24.871	18.746	11.833	19.179	17.487	15.547	14.383	17.850	12.958	5.521	13.548	7.325	19.461	8.914	4.884	3.499	25.756	6.637	19.296	0.927	0.391	0.206	0.395	0.259
Pdensi_DN85880_c0_g1	FC_3_3	Needles	157.535629618072	1459.36382277137	808.449726194719	-3.20954473684241	0.255186898650466	-12.577231644006	2.81730625093042e-36	1.9315507033406e-34	4.612	5.002	2.257	2.935	2.529	6.592	2.978	3.911	6.053	5.347	3.922	4.759	3.302	5.747	3.272	1.792	13.206	38.597	6.131	2.676	2.693	2.774	5.816	2.508	38.949	39.132	36.291
Pdensi_DN22730_c6_g1	FC_3_3	Needles	95.5634676635432	4576.51774233914	2336.04060500134	-5.58203300548994	0.444152546786175	-12.567828431652	3.1732049686044e-36	2.17288617040336e-34	7.955	9.563	3.153	3.356	3.809	2.365	2.799	3.855	1.731	4.264	2.378	1.757	7.296	6.632	1.877	4.037	1.904	0.759	5.741	9.077	4.043	16.405	0.680	0.224	78.925	182.582	110.928
Pdensi_DN23987_c0_g1d22080	FC_3_3	Needles	7736.8130933365	11.9727805804661	3874.39293695848	9.50446426174075	0.757495460601655	12.5472227308024	4.11697820040278e-36	2.81569018882449e-34	44.455	132.245	94.889	96.772	157.099	128.358	181.475	244.966	255.479	190.056	273.584	224.293	78.880	147.633	102.592	142.093	232.603	127.207	145.245	58.401	92.658	2.144	6.987	0.441	0.623	0.149	0.040
Pdensi_DN25696_c2_g3	FC_3_3	Needles	566.92831913683	37.2490461027049	302.088682619767	3.95953210896888	0.315575179031855	12.547032758141	4.12686489435778e-36	2.81899725855959e-34	14.931	18.861	17.258	20.488	17.641	18.102	17.942	14.967	17.111	18.840	15.679	15.817	13.186	20.355	15.054	14.045	11.118	10.958	37.469	4.539	12.101	12.179	4.444	10.101	0.969	1.075	0.874
Pdensi_DN14853_c0_g2d524820	FC_3_3	Needles	895.396736858718	115.778688294408	505.587712576563	2.94675661406216	0.234995913613207	12.5396078968096	4.53232507195539e-36	3.09217600997172e-34	8.833	18.738	7.473	14.790	15.506	13.794	19.179	15.684	18.065	26.432	27.174	25.990	9.041	12.238	9.476	7.428	4.795	2.041	2.070	0.722	1.107	6.653	5.344	9.672	2.454	2.995	3.768
Pdensi_DN16743_c0_g1d348724	FC_3_3	Needles	740.898023074958	2.96108778159715	371.929555428278	8.12331878112318	0.648004625083678	12.5358962986942	4.74961018142145e-36	3.23646208797031e-34	4.513	18.388	18.942	21.639	26.991	17.947	23.145	27.307	27.706	19.727	25.732	20.315	6.214	18.619	12.239	22.026	7.391	4.766	8.883	1.872	2.435	31.985	0.876	0.261	0.086	0.103	0.022
Pdensi_GG_76489_c0_g1	FC_3_3	Needles	42.4263443241208	621.990564627168	332.208454475644	-3.87097213839705	0.308848339950641	-12.5335695151079	4.89107196041365e-36	3.32879199959469e-34	0.627	1.697	0.627	0.198	0.761	2.051	0.174	0.329	1.673	1.109	1.386	1.292	0.349	2.532	0.872	0.000	0.506	0.957	0.173	0.908	1.349	0.716	0.000	0.000	16.812	17.946	13.991
Pdensi_DN4575_c0_g1d100022	FC_3_3	Needles	745.394999376546	11.1411109209941	378.26805514877	6.24446685378633	0.498476935432905	12.52709285007	5.30726558807572e-36	3.60764772155091e-34	10.852	23.254	20.149	30.804	20.213	18.323	25.882	20.662	23.613	19.291	25.658	21.304	8.698	18.605	10.763	25.358	15.464	8.393	3.172	8.594	2.110	20.032	2.870	1.372	0.459	0.213	0.177
Pdensi_DN8859_c0_g1d171197	FC_3_3	Needles	4.25290004812267	441.106506724279	222.679703386201	-6.69646526534858	0.534819687909705	-12.5209774747095	5.73247960595399e-36	3.89194917091338e-34	0.358	0.055	0.000	0.192	0.061	0.219	0.083	0.053	0.000	0.209	0.064	0.091	0.142	0.234	0.000	0.115	0.056	0.288	1.248	0.030	0.584	0.077	0.094	0.052	8.271	15.080	12.263
Pdensi_DN18675_c1_g1	FC_3_3	Needles	1089.10478453691	43.9987693247484	566.551776930829	4.59618009325079	0.367310809369602	12.5130542744957	6.33410269580182e-36	4.29518351454809e-34	2.930	9.018	9.953	19.227	21.800	15.783	31.181	32.619	43.774	27.159	41.371	28.038	6.447	16.930	10.017	8.636	3.702	4.001	3.485	3.824	5.707	0.882	0.203	0.225	0.687	1.403	1.477
Pdensi_DN22868_c0_g1d496691	FC_3_3	Needles	1430.09762685087	2.0764745153027	716.087050683087	9.86461499243126	0.789448647559589	12.4955752637307	7.89233250111818e-36	5.3453312162913e-34	16.626	24.103	36.876	32.275	55.322	29.143	31.566	42.913	71.559	32.198	44.877	50.883	27.570	25.023	21.006	42.913	28.394	23.688	17.600	13.856	17.963	0.461	2.380	0.391	0.090	0.022	0.023
Pdensi_DN11215_c0_g1d387893	FC_3_3	Needles	197.808919560263	3153.69693023089	1675.75292489558	-3.99595337725472	0.320263386662161	-12.4770846236943	9.95658764807164e-36	6.73523931471009e-34	7.497	10.016	8.672	8.075	9.996	7.593	6.504	6.297	8.175	5.390	6.854	5.307	9.383	9.823	7.792	6.421	4.400	5.953	5.540	6.427	6.887	8.501	2.295	1.215	49.109	93.747	113.370
Pdensi_GG_38833_c1_g1	FC_3_3	Needles	680.580935370449	36.7148020642613	358.647868717355	4.24447736682074	0.340235559339701	12.4751139329999	1.0206011709683e-35	6.89560655561731e-34	9.875	20.595	17.235	24.597	24.189	23.393	21.106	25.937	22.455	19.220	23.696	17.403	7.986	22.771	16.345	19.968	10.473	6.979	5.484	5.011	4.093	66.166	1.241	0.787	0.989	0.873	1.004
Pdensi_DN21866_c1_g2	FC_3_3	Needles	246.84974023848	1348.19600827352	797.522874256002	-2.44839875761842	0.19629937040018	-12.4727794726344	1.0509521748007e-35	7.09208451889688e-34	17.407	12.795	6.839	11.587	12.499	7.389	9.113	7.177	6.731	7.613	7.540	6.766	9.253	14.090	5.450	12.121	10.448	6.925	8.342	7.335	6.294	6.860	17.580	4.328	32.220	40.120	34.431
Pdensi_DN15690_c0_g1d345161	FC_3_3	Needles	300.264770955529	22542.2507849594	11421.2577779574	-6.23054794844594	0.499630881036503	-12.47030194675	1.08414464418097e-35	7.30723965005455e-34	32.571	31.562	16.151	22.971	22.863	13.269	10.204	10.135	9.420	5.562	15.674	5.156	33.019	31.899	21.530	27.793	22.909	18.660	10.449	20.470	16.627	21.309	6.464	7.798	412.378	679.060	725.384
Pdensi_DN16905_c0_g1d56614	FC_3_3	Needles	1563.21591246616	5.61114856465588	784.413530515408	8.0068990963701	0.642144352818716	12.4690018081192	1.10197780531129e-35	7.41847736535732e-34	21.790	30.932	25.095	45.297	41.468	32.448	58.101	49.196	63.961	49.981	49.277	39.199	17.321	27.392	19.196	24.256	12.490	11.744	10.090	3.448	14.584	2.076	1.219	0.588	0.050	0.048	0.346
Pdensi_DN14567_c5_g2	FC_3_3	Needles	109.163247690791	18867.847456341	9488.50535201589	-7.43364219490484	0.596387774202764	-12.4644443036109	1.16682306955425e-35	7.84554962237155e-34	0.753	7.768	0.075	1.605	3.296	0.121	3.005	3.204	0.352	4.659	3.985	0.845	0.459	1.685	0.042	0.102	1.777	0.329	5.492	2.840	0.215	8.770	28.221	5.719	498.284	469.677	509.682
Pdensi_DN9302_c0_g2	FC_3_3	Needles	1.62119432156528	762.191154583067	381.906174452316	-8.89505639890518	0.713855039955674	-12.4605919984224	1.22458181110459e-35	8.22400261301141e-34	0.209	0.113	0.052	0.000	0.252	0.566	0.115	0.000	0.123	0.061	0.066	0.000	0.000	0.421	0.352	0.113	0.057	0.195	0.059	0.304	0.000	0.374	0.385	5.146	12.963	22.035	26.658
Pdensi_DN19667_c0_g1	FC_3_3	Needles	934.394548592092	14525.8971080285	7730.14582831027	-3.95866462929696	0.317716047559532	-12.4597566276699	1.23747681309863e-35	8.30061370016927e-34	43.282	42.342	33.593	52.447	47.101	29.423	33.195	27.399	35.507	28.813	29.490	24.539	51.477	42.623	29.232	42.013	28.381	33.164	19.153	31.416	26.461	15.701	3.126	1.078	229.031	390.846	557.454
Pdensi_DN36434_c0_g2	FC_3_3	Needles	3188.11556613147	632.332867114283	1910.22421662288	2.33335049302912	0.187291010351651	12.4584222630232	1.25835487001414e-35	8.43052444006591e-34	111.652	99.169	89.595	124.980	106.133	85.693	107.106	107.658	117.797	94.816	100.767	87.414	80.335	89.812	62.986	101.994	52.099	44.684	50.700	25.877	35.348	24.162	5.625	4.813	13.956	20.347	16.174
Pdensi_DN25257_c0_g1	FC_3_3	Needles	557.555289329575	2839.48115873692	1698.51822403325	-2.34894586168041	0.188566678341351	-12.4568448802405	1.28348714288603e-35	8.58859118347527e-34	13.274	20.624	17.578	23.322	22.809	19.672	17.231	17.282	20.611	16.310	18.341	14.817	17.498	21.716	17.319	19.648	20.860	39.182	28.065	19.476	37.112	17.526	16.672	24.695	61.336	83.410	81.702
Pdensi_DN24922_c0_g1d136366	FC_3_3	Needles	38.0500687143914	551.278896314739	294.664482514565	-3.85242623208763	0.309440095694372	-12.4496672722484	1.40429367545532e-35	9.38572711854015e-34	1.933	0.771	1.180	0.830	0.728	2.191	1.017	1.117	1.192	1.063	1.044	1.306	1.561	1.267	1.209	1.073	0.730	1.158	0.753	0.449	1.065	0.580	0.541	2.298	14.875	15.833	12.493
Pdensi_DN33303_c0_g1d436190	FC_3_3	Needles	16.8850628777698	499.558751971429	258.221907424599	-4.89159127855029	0.392972539270797	-12.4476669225467	1.43993045856063e-35	9.61239701331955e-34	5.370	3.574	3.610	3.272	4.002	7.105	1.377	1.837	1.098	0.486	0.653	0.365	4.717	7.630	6.812	2.039	1.120	0.634	2.754	2.038	10.204	1.572	2.026	4.160	9.806	13.458	16.783
Pdensi_DN27770_c0_g1d431305	FC_3_3	Needles	2459.30422460309	25.1742101069892	1242.23921735504	6.70171349133932	0.538471282769486	12.4458141144887	1.47373977870399e-35	9.82634045040771e-34	11.031	25.676	14.992	10.759	39.041	35.417	27.358	39.835	71.736	62.781	74.278	82.541	37.251	54.926	39.577	34.579	111.751	109.892	115.202	60.262	61.490	12.579	3.643	0.000	1.019	0.258	0.556
Pdensi_DN16725_c0_g1d111861	FC_3_3	Needles	2453.87443213418	231.182385427582	1342.52840878088	3.40083175723357	0.273298386575593	12.4436583759082	1.51407076176498e-35	1.00832053785895e-33	73.334	125.021	106.220	122.717	94.109	101.907	107.315	68.440	81.294	77.397	76.291	63.824	69.081	112.963	76.343	77.334	81.034	72.265	37.349	28.917	37.813	14.046	9.426	9.108	4.401	8.649	5.642
Pdensi_DN20469_c0_g1d362080	FC_3_3	Needles	1349.8757547132	251.620000454868	800.747877584035	2.41936429314371	0.19459539801567	12.4327929530425	1.73465939567871e-35	1.15384829027458e-33	21.241	36.317	29.716	41.034	55.875	64.026	41.399	39.841	52.572	37.310	43.648	39.054	39.384	57.978	44.721	26.893	20.516	18.691	21.394	27.523	39.586	23.109	18.731	94.187	5.357	7.929	6.850
Pdensi_DN17785_c0_g1	FC_3_3	Needles	65.9833289045502	657.273721328081	361.628525116315	-3.31573892797284	0.266732461301678	-12.43095389212	1.7750349784951e-35	1.17929942952208e-33	1.192	2.984	1.819	2.318	1.943	1.750	2.021	1.809	1.986	1.774	2.242	1.867	1.495	2.150	1.515	1.966	2.356	2.605	1.889	1.555	3.073	1.519	0.984	1.749	15.661	16.681	19.561
Pdensi_DN22381_c0_g1d222602	FC_3_3	Needles	948.131907483015	183.247999113985	565.6899532985	2.37538716550316	0.191109460815949	12.4294587790754	1.80854646451719e-35	1.20013509027081e-33	6.625	11.286	8.010	11.702	13.081	14.078	18.202	20.797	28.692	24.947	29.183	30.410	8.146	13.634	10.189	8.598	20.721	15.426	30.970	14.801	44.140	31.873	27.253	9.089	4.235	5.366	4.930
Pdensi_DN19384_c0_g1d187799	FC_3_3	Needles	801.352299716465	7791.24737648095	4296.29983809871	-3.28175704995151	0.264094645207064	-12.4264429798584	1.87806743206987e-35	1.24478844713724e-33	34.601	34.605	25.796	39.205	33.529	27.283	25.441	27.985	24.905	24.409	27.354	19.107	31.968	32.472	23.147	26.342	15.308	14.827	14.335	23.367	17.554	20.683	5.166	2.059	142.135	258.557	228.613
Pdensi_DN21431_c0_g1	FC_3_3	Needles	529.66677421926	12.4721582670989	271.069466243179	5.31321622099865	0.42776701499921	12.4208179562617	2.01490809448003e-35	1.33390262083916e-33	5.080	8.328	8.310	17.569	24.061	19.952	15.925	17.673	20.904	13.781	16.008	17.479	6.566	14.239	13.117	7.168	3.800	2.576	2.498	2.006	3.355	0.704	0.419	0.509	0.163	0.332	0.531
Pdensi_DN9816_c0_g2d333514	FC_3_3	Needles	4732.76197932722	0.611941433164045	2366.68696038019	12.6064974032496	1.01512861490171	12.4186208704896	2.07100801552448e-35	1.36941724325107e-33	41.888	195.163	120.473	166.401	195.768	124.642	217.831	170.842	237.785	161.851	115.774	143.520	73.442	168.321	95.740	63.762	136.036	169.413	62.314	62.156	125.862	2.078	23.330	6.036	0.000	0.000	0.042
Pdensi_DN30837_c0_g1d143857	FC_3_3	Needles	1041.65493228783	20.0969625959788	530.875947441903	5.66018077277818	0.455883916738379	12.415837815192	2.14430309036906e-35	1.41620434162505e-33	10.330	25.766	21.492	40.495	40.115	25.095	36.736	36.959	35.417	26.595	41.205	24.324	10.879	25.561	14.266	16.900	6.744	5.594	4.559	2.858	4.227	19.152	0.835	0.872	0.343	0.858	0.424
Pdensi_DN6120_c0_g1d2340	FC_3_3	Needles	1336.16010402281	10.6648667713293	673.412485397072	7.09219865788454	0.571496714961369	12.4098677598942	2.3103405213712e-35	1.52406009239579e-33	8.674	35.253	14.338	15.808	30.002	24.901	24.914	37.725	31.702	32.439	54.261	31.511	13.811	29.451	20.960	11.839	9.439	5.655	17.057	11.108	12.269	38.363	35.511	0.243	0.389	0.316	0.091
Pdensi_DN18133_c1_g1	FC_3_3	Needles	858.22274624012	86.1296927326848	472.176219486402	3.2910868269162	0.265236994086019	12.4080987957844	2.36194807141318e-35	1.55626443883621e-33	14.730	19.956	12.959	21.447	14.755	17.011	21.615	17.231	27.474	25.960	22.005	28.640	11.459	15.746	7.307	13.916	8.616	5.190	9.063	3.425	8.385	5.418	2.696	3.410	1.493	2.745	2.731
Pdensi_DN20302_c0_g1d536428	FC_3_3	Needles	100.36078870081	1376.59120701176	738.475997856283	-3.78011884032188	0.304678621327282	-12.4069054266243	2.39740867037383e-35	1.57776630986112e-33	13.238	7.811	5.637	9.629	6.336	7.497	4.446	3.109	3.247	3.211	3.055	2.637	9.318	7.657	5.841	5.811	3.099	2.716	7.453	2.698	4.523	3.750	5.276	5.100	22.260	44.479	45.119
Pdensi_DN38518_c0_g1d440833	FC_3_3	Needles	816.447218234377	112.485888944426	464.466553589402	2.85740164609902	0.230310795001714	12.4067204321784	2.40295288021514e-35	1.57955234792752e-33	12.400	18.688	17.717	28.330	25.899	21.148	24.662	26.699	28.136	23.289	26.327	22.900	10.579	18.675	10.714	21.282	9.868	9.156	14.018	5.797	8.754	13.922	3.722	3.738	2.457	3.547	2.961
Pdensi_DN19600_c0_g1d485629	FC_3_3	Needles	721.929747219944	67.6111042315077	394.770425725726	3.44499530846865	0.277681996270038	12.4062609558543	2.41677838021453e-35	1.58677138638838e-33	2.297	2.258	1.593	43.058	131.143	318.511	67.851	67.195	56.153	23.163	19.753	21.292	57.747	120.735	220.594	3.851	21.733	5.966	17.596	32.576	18.033	2171.696	2163.744	3873.470	1.815	1.619	1.848
Pdensi_DN9542_c0_g1	FC_3_3	Needles	245.305854866763	2467.75257717412	1356.52921602044	-3.3317954604066	0.268584013969971	-12.4050400884213	2.45389911030048e-35	1.60925031195828e-33	12.085	10.495	8.666	10.069	10.422	9.676	8.714	8.565	8.470	7.158	8.576	5.998	9.876	11.084	7.612	8.819	4.894	3.523	4.332	6.037	5.422	4.222	0.563	0.145	45.369	78.415	75.293
Pdensi_DN6534_c0_g1	FC_3_3	Needles	660.382701505546	7.7148786175494	334.048790061548	6.60697855213964	0.53269963934917	12.40282152286	2.52281104485626e-35	1.6525004552974e-33	8.850	20.499	17.818	18.272	19.294	13.797	18.558	20.488	22.381	18.665	23.161	16.677	8.606	14.459	8.535	26.122	21.042	19.044	19.264	6.220	18.359	0.562	0.307	0.000	0.282	0.187	0.100
Pdensi_DN18458_c0_g1d283906	FC_3_3	Needles	275.372589695234	5086.05102432598	2680.7118070106	-4.20707945208843	0.339279351831565	-12.4000456537568	2.61174751748075e-35	1.70875035704063e-33	35.834	13.720	10.876	14.135	9.148	20.917	18.279	5.741	9.769	11.428	5.464	7.545	43.345	11.742	24.787	14.395	9.099	12.084	30.896	20.599	20.623	83.669	136.405	159.380	105.684	170.899	131.171
Pdensi_DN16222_c0_g1d347070	FC_3_3	Needles	591.955169485515	26.6174782148271	309.286323850171	4.4755008861568	0.361078108624525	12.3948275435627	2.78744757630035e-35	1.82156761520106e-33	8.306	10.175	8.063	28.288	27.687	20.740	21.688	19.797	26.554	13.511	20.652	18.613	6.663	13.228	7.810	6.250	2.459	1.634	1.371	1.475	1.877	0.170	0.252	0.454	0.569	0.683	0.846
Pdensi_DN34096_c0_g1	FC_3_3	Needles	507.12631421209	5664.10590937385	3085.61611179297	-3.48097112785215	0.280878071534824	-12.3931751198334	2.84549805165055e-35	1.85732813177209e-33	26.327	15.570	17.414	20.337	17.631	17.219	26.345	16.092	16.940	14.779	16.793	13.394	19.652	16.136	15.969	16.561	20.055	25.235	43.909	19.468	17.885	15.585	13.513	3.119	162.975	128.974	147.699
Pdensi_DN13832_c0_g1d462627	FC_3_3	Needles	1282.8284278817	161.625896232254	722.227162056975	2.98412735809472	0.240831907387346	12.3909136063734	2.92689777924325e-35	1.90822793532719e-33	52.586	49.572	48.360	27.225	43.675	39.512	30.149	39.585	65.887	33.441	33.074	48.496	41.252	40.860	37.763	51.295	39.533	38.797	25.377	57.001	60.592	12.744	9.491	3.074	3.403	5.125	4.405
Pdensi_DN52926_c0_g1d254762	FC_3_3	Needles	64.6487787290014	1900.90474997646	982.776764352728	-4.87799421130222	0.393784750925945	-12.3874634551798	3.05555920697208e-35	1.98978586024152e-33	2.619	3.722	1.464	3.552	5.263	9.566	2.944	1.527	2.069	1.941	2.509	1.258	4.959	5.163	6.891	1.282	0.691	0.478	2.820	23.331	13.987	9.244	20.321	79.068	55.542	44.258	47.598
Pdensi_DN13794_c0_g1d52193	FC_3_3	Needles	7007.85960183563	74.2234990270412	3541.04155043134	6.58854552947631	0.532008303738795	12.3842907773694	3.17882597105185e-35	2.0676447528259e-33	150.436	601.047	443.711	151.913	230.179	175.284	192.878	181.700	138.713	244.447	192.375	184.456	365.572	353.639	319.610	225.855	482.393	379.708	338.567	563.541	404.974	21.388	137.799	17.906	2.813	2.050	0.731
Pdensi_DN11196_c0_g1d5219	FC_3_3	Needles	994.030647342057	5973.04460029834	3483.5376238202	-2.58762637314782	0.209046319786319	-12.3782440934278	3.42759808263417e-35	2.22686139459427e-33	23.773	27.205	19.856	38.354	32.993	24.104	28.192	31.725	30.536	31.337	30.816	25.977	23.077	33.247	18.540	24.887	17.260	12.162	13.629	20.724	15.208	23.589	9.607	5.619	116.033	193.863	170.611
Pdensi_DN18278_c0_g1	FC_3_3	Needles	1081.6569487705	116.08745096291	598.872199866705	3.2277364588323	0.260794390837701	12.376556291968	3.50042706409475e-35	2.27153294875581e-33	14.278	16.917	13.511	22.917	13.577	18.029	25.205	24.093	27.989	33.798	34.137	27.922	9.562	15.599	7.341	17.003	14.933	11.848	11.102	4.332	13.092	2.528	3.549	1.719	2.801	3.613	2.754
Pdensi_DN24471_c1_g2	FC_3_3	Needles	477.670380263708	4.47984173669006	241.075111000199	6.73314488506944	0.544983796268265	12.3547616115821	4.59115096474502e-35	2.97587634193368e-33	9.156	11.698	10.950	11.219	18.202	14.303	12.059	15.552	17.065	12.562	16.717	13.122	10.965	13.121	14.144	11.035	6.120	5.622	4.485	2.906	5.035	9.723	1.610	1.439	0.105	0.119	0.116
Pdensi_DN31306_c0_g1	FC_3_3	Needles	15.7037718645385	3159.91710887155	1587.81044036805	-7.65654394795393	0.61983999754449	-12.3524522107084	4.7248922015858e-35	3.05901141515198e-33	2.268	2.491	1.331	2.387	1.080	2.900	1.909	0.935	0.481	0.180	0.941	0.244	3.855	4.196	4.831	1.584	0.596	0.968	1.318	0.478	0.478	1.236	1.200	28.875	74.411	73.181	101.812
Pdensi_DN8879_c0_g1d208839	FC_3_3	Needles	65.1688157002866	2401.89459843348	1233.53170706688	-5.20536977409408	0.421562429542946	-12.3478028621708	5.00599639687359e-35	3.23724967458542e-33	1.714	1.514	1.844	3.326	3.047	4.629	1.907	2.041	3.117	1.476	2.701	1.602	2.390	3.496	1.990	2.281	2.037	2.009	2.810	1.619	2.363	1.118	0.018	0.059	37.352	63.059	94.299
Pdensi_DN16416_c1_g1	FC_3_3	Needles	291.475574476139	2845.59109106812	1568.53333277213	-3.2881544588944	0.266364393426233	-12.3445720976405	5.21105563838761e-35	3.36595593827703e-33	10.687	12.669	9.471	15.991	12.287	13.716	10.719	9.191	10.354	8.131	8.558	9.275	9.584	13.226	9.622	12.704	9.725	9.501	8.474	7.405	9.141	2.352	3.039	12.345	50.752	74.793	103.564
Pdensi_GG_20391_c0_g1	FC_3_3	Needles	14.9199661843628	1457.80837747012	736.36417182724	-6.6105524980603	0.535707284250275	-12.3398592709296	5.52523713276595e-35	3.56476802202777e-33	0.012	0.000	0.012	1.059	1.271	3.315	0.933	0.593	0.653	0.125	0.572	0.665	0.449	0.205	0.658	0.043	0.132	0.225	0.860	2.700	1.875	4.388	1.858	0.535	31.624	39.972	44.467
Pdensi_DN17150_c0_g2d349886	FC_3_3	Needles	510.918441630105	4450.11307255382	2480.51575709196	-3.12355739238807	0.253192215303165	-12.3367039095101	5.74603692733554e-35	3.70294259631342e-33	12.928	11.461	8.933	16.670	18.335	16.609	13.930	17.044	18.266	14.996	16.141	14.230	13.146	15.158	12.035	9.383	12.011	12.844	14.065	22.251	18.947	33.790	43.614	24.644	74.297	151.658	135.390
Pdensi_GG_68775_c1_g1	FC_3_3	Needles	1200.21730512623	82.6466850240223	641.431995075127	3.83037235949041	0.31053793937657	12.3346357201319	5.89549448867931e-35	3.79487608332428e-33	3.736	11.851	14.983	25.272	32.524	21.863	29.201	34.041	35.555	37.620	36.590	32.273	6.193	19.730	8.321	14.410	49.087	41.757	35.032	21.939	31.366	14.099	3.856	5.277	1.239	2.998	2.533
Pdensi_DN12047_c0_g2	FC_3_3	Needles	3067.10960459205	42.9251721833341	1555.01738838769	6.1114120567487	0.495917035833632	12.3234565767144	6.77278085984834e-35	4.35455477219373e-33	26.227	31.815	29.806	33.568	49.927	43.944	70.864	106.115	129.460	85.786	106.850	79.246	28.848	32.769	27.627	32.115	46.137	33.742	47.417	58.800	66.980	19.063	23.150	6.351	0.280	1.550	1.733
Pdensi_DN14989_c0_g1	FC_3_3	Needles	457.548476256295	14211.8463951813	7334.69743571881	-4.95732060878134	0.402302150305691	-12.3223815856179	6.86368805972029e-35	4.40792523862911e-33	28.852	21.348	15.499	29.688	26.573	15.055	10.350	20.440	16.775	11.373	19.421	9.608	28.422	22.079	14.857	25.523	21.280	19.069	15.559	37.207	24.372	17.238	0.556	0.231	212.912	455.580	490.027
Pdensi_GG_158124_c0_g1	FC_3_3	Needles	0.549246565892086	4263.44802998659	2131.99863827624	-12.964433643306	1.05225342898654	-12.3206380574996	7.01371495476881e-35	4.499096599951e-33	19.346	0.584	0.101	1.319	0.326	0.401	0.000	0.000	0.000	0.000	0.043	0.000	0.000	0.195	0.000	0.000	0.075	0.297	0.115	0.039	0.000	0.102	0.000	0.000	104.215	133.708	99.503
Pdensi_DN33156_c0_g1d236487	FC_3_3	Needles	334.901148351215	28488.5165267221	14411.7088375367	-6.41052543142272	0.520404758002588	-12.318345158925	7.21598425056925e-35	4.62353213611675e-33	14.871	18.811	8.396	8.998	5.660	24.441	6.495	2.277	7.765	17.586	7.018	4.735	17.130	18.583	16.821	5.276	2.323	2.641	2.060	2.509	2.229	15.038	0.753	19.313	639.302	736.461	884.698
Pdensi_DN17066_c0_g1d472641	FC_3_3	Needles	2991.56273637598	0.895712894111654	1496.22922463505	11.3980243340544	0.925487588499963	12.3156965859784	7.45685256003177e-35	4.77238563842033e-33	7.165	21.165	32.703	12.396	41.109	39.719	43.111	64.235	130.407	65.430	73.490	130.748	14.692	27.410	16.549	41.504	107.438	106.275	112.249	73.009	137.205	11.360	68.911	12.235	0.000	0.048	0.026
Pdensi_DN6737_c0_g1d168903	FC_3_3	Needles	580.235655600663	68.808956043806	324.522305822235	3.07537394084755	0.249715423925259	12.3155145665653	7.47369622841804e-35	4.77768658780703e-33	13.008	17.580	17.131	23.756	18.608	13.936	18.688	17.296	16.638	15.824	18.742	17.049	8.511	14.257	8.435	21.981	21.641	21.145	8.111	15.573	10.129	19.516	2.339	3.548	1.511	2.046	1.891
Pdensi_DN18887_c5_g2	FC_3_3	Needles	538.708162896745	20.595406001278	279.651784449011	4.68206772288075	0.380393979503625	12.3084695740726	8.15549939319841e-35	5.2075756308423e-33	3.489	12.391	13.005	16.285	18.535	14.839	14.999	19.298	18.062	14.147	19.407	14.233	4.948	14.078	10.038	11.297	7.949	6.420	25.841	2.799	5.628	25.287	1.342	0.722	0.407	0.694	0.565
Pdensi_DN21134_c0_g1d64650	FC_3_3	Needles	17158.6175582541	633.121288179315	8895.8694232167	4.76253641491158	0.386962223329413	12.307497031454	8.25435150978976e-35	5.26467256066682e-33	173.924	527.209	311.798	655.643	582.249	323.313	572.255	518.413	398.788	442.677	685.117	388.838	194.999	428.207	255.139	478.033	278.276	184.485	246.466	142.965	38.932	477.101	41.669	27.076	17.697	20.840	11.095
Pdensi_GG_45476_c0_g1	FC_3_3	Needles	5524.58615604859	111.739226399586	2818.16269122409	5.65191011422226	0.459368944579572	12.3036399846208	8.65825413154276e-35	5.51597998371163e-33	113.688	194.654	155.320	294.622	177.950	135.514	160.017	147.745	147.417	141.156	177.943	173.193	59.702	125.083	68.206	284.202	99.740	88.796	60.757	66.214	59.791	35.283	4.299	3.528	4.176	2.714	1.525
Pdensi_DN18654_c0_g2	FC_3_3	Needles	230.660185576587	1910.4027699645	1070.53147777054	-3.05096021928098	0.248003852067199	-12.3020678664874	8.82846173167897e-35	5.61800219294801e-33	4.311	6.662	7.510	12.857	6.966	6.975	6.183	7.094	6.726	6.449	8.286	5.707	3.821	6.448	4.532	4.188	6.652	6.808	36.274	15.364	62.526	26.569	36.092	43.613	40.181	56.460	56.004
Pdensi_DN23247_c0_g4	FC_3_3	Needles	2889.57474771517	14.9325910959314	1452.25366940555	7.71563279197899	0.627229236575621	12.3011370358033	8.93080197833267e-35	5.6713235693357e-33	7.937	44.814	45.322	86.632	82.853	64.280	74.855	93.185	100.172	94.181	81.160	81.282	16.775	61.854	28.692	57.604	23.474	14.315	18.115	8.208	2.667	110.222	0.840	0.767	0.666	0.384	0.082
Pdensi_DN20014_c1_g1	FC_3_3	Needles	3154.25141098007	1.33865816032477	1577.7950345702	11.4356995745063	0.92964694854439	12.3011209711514	8.93257851463246e-35	5.6713235693357e-33	162.539	212.407	149.090	107.223	160.608	126.623	116.210	129.223	147.399	76.240	131.988	70.527	165.412	149.066	140.982	120.970	60.594	46.571	31.469	13.029	44.264	0.960	0.076	0.025	0.039	0.028	0.015
Pdensi_DN10363_c0_g1	FC_3_3	Needles	867.570524553552	4062.15618501669	2464.86335478512	-2.22696092422154	0.181044839321242	-12.3006042733429	8.98990603897852e-35	5.7012349570831e-33	18.504	22.884	23.331	22.857	21.955	26.909	19.393	23.769	30.435	22.013	26.562	28.862	16.485	23.314	20.218	18.751	11.999	10.625	18.718	12.807	22.221	55.442	47.756	56.112	93.781	105.797	122.132
Pdensi_DN11604_c0_g1d174974	FC_3_3	Needles	1231.44786363044	260.014985740843	745.73142468564	2.24828584227661	0.18278485891773	12.3001754936854	9.03775647831233e-35	5.72507506857723e-33	19.331	28.998	24.960	33.445	38.752	37.881	31.051	37.078	47.199	37.252	35.329	36.998	20.547	31.125	25.560	33.689	33.147	25.545	34.574	31.348	47.664	21.183	13.737	7.651	6.133	8.029	6.453
Pdensi_DN25247_c1_g1	FC_3_3	Needles	287.292798742794	2044.82364007292	1166.05821940785	-2.83100796543111	0.230168423519579	-12.2997234900481	9.08847262718738e-35	5.75067438070378e-33	8.696	11.764	7.965	14.301	12.253	6.649	11.281	9.559	9.832	8.324	9.634	7.513	9.091	9.415	6.923	12.159	10.035	11.813	10.189	10.359	8.984	6.272	4.069	4.880	49.601	63.072	49.185
Pdensi_DN22547_c1_g1	FC_3_3	Needles	5.64137555052315	427.127934214581	216.384654882552	-6.24715785947283	0.508038296898424	-12.2966278282794	9.44349695774146e-35	5.9685467521816e-33	0.075	0.211	0.044	0.422	0.204	0.445	0.249	0.094	0.264	0.210	0.213	0.067	0.172	0.349	0.370	0.068	0.091	0.071	0.114	0.125	0.018	0.249	1.047	9.114	11.000	10.599	11.896
Pdensi_GG_23270_c0_g1	FC_3_3	Needles	251.052593323979	4249.68820408044	2250.37039870221	-4.08195663570737	0.331960535488041	-12.296511781758	9.4570703086764e-35	5.97036402473544e-33	10.794	8.076	5.455	8.457	8.441	13.296	9.271	7.854	10.058	6.428	10.165	5.595	7.700	8.013	8.938	6.793	3.990	3.457	33.376	8.608	479.235	9.923	6.926	30.791	80.950	121.659	138.795
Pdensi_DN19031_c0_g1d60220	FC_3_3	Needles	3803.82529162199	194245.975693577	99024.9004925994	-5.674303843143	0.461615168279076	-12.2922820415479	9.96525334701061e-35	6.27868394327788e-33	294.510	242.092	193.690	246.683	205.658	155.253	113.310	133.717	122.223	71.685	184.363	79.751	302.484	223.337	216.464	230.240	204.569	223.715	183.413	170.410	204.463	80.556	19.574	3.457	5616.607	4201.031	5240.620
Pdensi_GG_148379_c1_g1	FC_3_3	Needles	0	4656.17169943662	2328.08584971831	-14.9500434835906	1.21621599939978	-12.2922601667538	9.96795078437536e-35	6.27868394327788e-33	0.000	0.000	0.000	0.000	0.000	0.000	0.000	0.000	0.000	0.000	0.000	0.000	0.000	0.000	0.000	0.000	0.000	0.000	0.000	0.000	0.000	0.000	0.000	0.000	128.804	113.154	121.075
Pdensi_DN17242_c0_g1d350244	FC_3_3	Needles	2976.33050163685	20762.7891718286	11869.5598367327	-2.80253088487979	0.228064786819768	-12.2883103698711	1.04670937735828e-34	6.58565467098204e-33	90.740	112.087	80.379	121.588	127.602	102.118	100.174	102.068	94.084	88.216	101.321	74.050	82.024	103.101	72.181	82.025	79.300	64.220	67.478	93.847	92.073	84.823	46.305	45.518	406.493	625.172	635.144
Pdensi_GG_91809_c1_g1	FC_3_3	Needles	2484.13213108747	390.171162777888	1437.15164693268	2.66514557480052	0.216902190804928	12.2873151484091	1.05967299518932e-34	6.65971064364024e-33	55.993	28.351	40.230	58.129	49.881	21.494	84.759	78.049	86.502	80.099	69.782	70.840	22.996	21.935	11.525	56.685	42.034	31.995	22.339	44.427	30.776	22.623	13.299	7.681	7.605	10.879	12.806
Pdensi_GG_40683_c0_g1	FC_3_3	Needles	122.457333242862	3065.4263093255	1593.94182128418	-4.64615101872751	0.378265301778248	-12.2827840589282	1.12073993207276e-34	7.03557414275777e-33	12.545	15.278	8.347	13.159	6.046	3.762	6.534	2.181	2.098	5.015	3.552	2.206	10.687	8.035	4.218	5.396	1.910	2.072	0.982	0.892	1.205	0.846	1.335	1.897	65.217	102.073	78.029
Pdensi_DN24389_c1_g2	FC_3_3	Needles	519.843468161275	14.0945878883713	266.969028024823	5.13071274879666	0.417921371155146	12.2767417579418	1.2076458404332e-34	7.57261787223552e-33	0.690	0.501	0.264	18.895	77.003	40.596	27.064	36.904	30.204	13.853	18.026	14.274	16.499	54.113	8.968	1.545	6.834	1.220	3.968	10.116	2.036	23.673	6.033	38.326	0.190	0.418	0.543
Pdensi_DN9250_c0_g1d453475	FC_3_3	Needles	493.39397319844	17.2741266301446	255.334049914292	4.83953576696564	0.394229385692831	12.2759386859518	1.21968940301728e-34	7.63955400713671e-33	26.784	24.248	18.495	26.371	27.625	11.620	24.214	19.676	21.275	15.744	15.583	12.363	14.087	15.451	7.096	20.722	9.649	7.856	3.746	2.282	4.424	0.884	0.121	0.200	0.419	0.606	0.383
Pdensi_DN18887_c0_g1d217722	FC_3_3	Needles	340.074688830287	2625.30003855641	1482.68736369335	-2.9496675639493	0.240383902471668	-12.2706534573252	1.30198302510206e-34	8.1458597157955e-33	11.692	12.123	11.166	18.460	12.457	11.965	10.751	12.382	12.734	9.799	11.625	8.714	11.287	12.677	10.243	11.594	8.109	7.336	5.578	8.790	9.043	10.000	2.541	2.430	50.447	86.620	74.336
Pdensi_DN15359_c0_g1d344451	FC_3_3	Needles	1035.4610632822	8.57729262820943	522.019177955203	7.02933099425661	0.572912124216339	12.2694750156871	1.32107112690766e-34	8.25602882983902e-33	5.911	21.763	17.576	33.361	35.531	24.155	30.803	33.890	33.935	29.259	35.667	26.867	7.951	24.579	13.094	20.295	7.514	7.341	3.920	3.695	3.298	20.122	0.763	1.018	0.307	0.312	0.059
Pdensi_DN14193_c0_g1d341536	FC_3_3	Needles	814.26126294243	70.626069901261	442.443666421846	3.49845188736606	0.285263089762429	12.2639486597429	1.41436094687169e-34	8.82915612114265e-33	4.343	22.266	21.364	20.142	25.908	37.720	25.158	23.464	27.849	20.455	25.009	27.234	13.501	25.210	31.798	9.330	12.375	14.862	18.899	11.804	29.969	37.615	28.442	33.833	1.203	2.184	2.341
Pdensi_DN21873_c3_g1d420618	FC_3_3	Needles	71.4310440840819	546.584404417859	309.007724250971	-2.93953120060767	0.239734480484459	-12.2616120746061	1.45574663580196e-34	9.07735287718838e-33	1.878	1.693	2.140	2.018	1.896	2.498	2.031	2.003	2.319	2.164	2.060	2.120	1.974	2.295	2.269	1.526	0.720	0.855	0.867	1.149	0.767	1.131	0.516	0.722	10.791	16.703	16.406
Pdensi_DN18927_c0_g1d60069	FC_3_3	Needles	2564.53610686229	1.34975778814198	1282.94293232522	11.1394482352365	0.908589693424572	12.2601525373359	1.48220618312241e-34	9.23202708344815e-33	2.118	27.954	6.786	4.252	17.648	7.258	31.673	60.920	73.351	69.126	97.132	60.618	9.463	24.453	9.941	20.201	72.673	42.431	103.796	87.360	53.531	20.737	21.367	2.494	0.053	0.000	0.041
Pdensi_DN18993_c0_g1d532968	FC_3_3	Needles	445.854427468297	12.8608826603577	229.357655064327	5.12453885244777	0.418025656451091	12.258909885947	1.50511005477598e-34	9.36423432964749e-33	6.164	8.940	6.935	18.076	15.468	13.684	16.151	12.624	15.413	15.550	11.113	12.984	5.952	13.014	8.783	7.652	6.357	4.474	6.470	4.574	8.282	7.655	7.716	4.638	0.288	0.302	0.403
Pdensi_DN27046_c0_g1d500454	FC_3_3	Needles	15210.450419958	3696.45601163525	9453.45321579663	2.04134805147784	0.166529450456119	12.2581804352722	1.51871831343652e-34	9.43837768778011e-33	285.634	354.237	312.388	405.054	458.845	461.423	416.554	420.810	473.212	465.000	440.304	447.298	289.385	365.781	346.833	217.574	279.225	316.248	298.467	283.769	459.388	982.552	464.366	437.482	87.642	116.695	88.918
Pdensi_DN19789_c2_g1	FC_3_3	Needles	55.7648327382358	4222.9849782378	2139.37490548802	-6.24332154674306	0.509433410127691	-12.2554222448389	1.57128772344158e-34	9.75421860620998e-33	4.100	6.718	1.966	3.828	4.682	2.748	4.085	2.103	0.840	2.475	1.359	1.076	4.097	6.872	1.814	2.915	0.648	1.616	1.174	0.522	1.005	3.208	1.133	1.760	47.737	149.491	151.618
Pdensi_DN17887_c0_g1d282424	FC_3_3	Needles	1092.49194864721	16.4709897743952	554.481469210803	6.08257640818864	0.49633674463727	12.2549387566175	1.58068716598992e-34	9.80166548439617e-33	40.904	27.789	19.264	56.091	44.170	18.078	44.580	36.286	30.902	37.330	36.516	22.502	27.579	25.355	9.601	20.714	12.016	6.999	13.501	10.131	9.452	7.620	3.915	2.081	0.447	0.626	0.228
Pdensi_DN31912_c0_g1	FC_3_3	Needles	2541.7529092664	11.6331679956343	1276.69303863102	7.64118691204943	0.623839583432101	12.2486407002436	1.7083526616254e-34	1.05724667349632e-32	55.310	53.525	43.578	75.679	72.546	79.397	81.623	59.670	114.289	72.379	65.218	89.676	62.196	62.867	56.734	91.912	74.923	63.338	82.481	48.227	61.032	30.443	7.955	0.503	0.000	0.702	0.301
Pdensi_GG_139834_c2_g1	FC_3_3	Needles	655.027006911642	4.61681628632115	329.821911598981	7.27634954105632	0.594054621936552	12.2486203664845	1.70878099823265e-34	1.05724667349632e-32	19.840	46.685	33.761	23.301	43.540	56.316	26.493	24.502	21.901	16.569	25.434	15.996	27.496	57.048	46.316	26.198	31.307	19.915	30.395	38.059	21.535	35.265	98.449	27.770	0.143	0.102	0.096
Pdensi_DN37337_c0_g1d89013	FC_3_3	Needles	43.98091844966	2510.52278207569	1277.25185026267	-5.83372063193794	0.47642585940498	-12.2447606836955	1.79204904428439e-34	1.10753790767911e-32	9.284	2.745	2.247	2.436	1.051	3.173	1.686	1.063	1.012	1.529	0.774	1.622	5.371	2.624	1.416	1.991	0.624	0.819	14.134	5.871	3.238	1.218	0.909	0.304	70.242	90.998	35.899
Pdensi_DN22185_c0_g2d222254	FC_3_3	Needles	67.4454327665615	1805.69384287156	936.569637819062	-4.74227122074637	0.387319042775121	-12.2438369845393	1.81256722351767e-34	1.11774311171352e-32	0.484	0.480	0.257	0.302	0.390	0.315	1.130	1.672	1.237	1.373	2.661	1.958	0.256	0.272	0.396	0.267	3.654	10.853	15.207	0.640	6.877	0.627	0.451	0.214	53.511	38.742	47.397
Pdensi_DN20126_c0_g6	FC_3_3	Needles	586.678062842283	7.46185150778983	297.069957175036	6.20080672047485	0.506452992049519	12.2435977629066	1.81791900652016e-34	1.1198060034865e-32	2.955	12.398	11.688	17.095	19.372	14.284	19.629	22.227	20.859	15.516	22.038	14.394	5.175	14.014	8.464	11.840	3.886	2.749	9.550	1.668	2.386	19.612	0.165	0.046	0.117	0.319	0.215
Pdensi_DN36148_c0_g1d148490	FC_3_3	Needles	0	4672.80413393701	2336.40206696851	-14.955304011407	1.22168339541362	-12.2415546184482	1.86427181275506e-34	1.14709240712497e-32	0.000	0.000	0.000	0.000	0.000	0.000	0.000	0.000	0.000	0.000	0.000	0.000	0.000	0.000	0.000	0.000	0.354	0.000	0.728	0.191	0.472	0.000	0.000	0.000	125.937	102.954	135.693
Pdensi_DN31557_c0_g1d27985	FC_3_3	Needles	406.287382352523	18.0230426129397	212.155212482732	4.51639404106058	0.368998039468102	12.2396152770102	1.90935519219373e-34	1.17353848640911e-32	6.998	8.461	5.094	19.847	16.483	12.827	15.404	14.013	13.342	12.219	12.716	11.118	7.525	12.539	7.500	7.456	6.781	4.434	8.167	5.271	9.441	1.810	15.474	2.949	0.424	0.573	0.408
Pdensi_DN11761_c0_g1d5730	FC_3_3	Needles	486.007674747854	19.4862984289466	252.7469865884	4.6426615760043	0.379418248957249	12.2362632497611	1.98984721316349e-34	1.22166549254376e-32	7.359	9.803	8.962	16.052	15.450	14.160	11.714	15.628	12.702	15.615	13.048	14.580	6.413	12.130	7.829	11.130	15.822	12.641	22.370	34.070	25.696	31.057	18.256	13.896	0.462	0.740	0.387
Pdensi_DN17824_c0_g1d475957	FC_3_3	Needles	474.409899155188	3039.1141639312	1756.76203154319	-2.68020917454096	0.219094271589823	-12.2331321357352	2.06807599156933e-34	1.26829873557694e-32	19.368	13.634	20.024	18.636	13.737	16.192	14.980	11.747	17.696	14.907	12.241	15.116	18.310	12.803	12.995	18.165	13.586	20.186	16.118	10.305	27.137	16.519	7.500	9.526	58.565	106.713	79.757
Pdensi_DN20747_c0_g1d493646	FC_3_3	Needles	756.025179000197	1.80252541604051	378.913852208119	8.42159806825168	0.6888048488843	12.2263919626766	2.2469941933733e-34	1.37651209597999e-32	8.661	13.971	14.359	12.762	20.592	19.086	21.694	20.809	26.744	17.881	25.887	23.593	13.751	16.938	23.412	13.575	12.881	14.754	13.276	10.931	14.638	8.042	9.323	1.614	0.012	0.080	0.081
Pdensi_GG_85785_c0_g1	FC_3_3	Needles	1.58396551725812	539.792235028194	270.688100272726	-8.39905429736287	0.68708288827043	-12.2242227841033	2.30778321980442e-34	1.41220138082067e-32	0.025	0.120	0.000	0.093	0.015	0.291	0.000	0.013	0.015	0.043	0.031	0.073	0.041	0.057	0.042	0.000	0.041	0.000	0.071	0.014	0.053	0.037	0.000	0.025	14.444	15.009	12.887
Pdensi_DN18660_c0_g1d59369	FC_3_3	Needles	678.716954299657	23.3110774873355	351.014015893496	4.90132119573737	0.400968604381359	12.2237031582546	2.32258610149145e-34	1.41970301371342e-32	4.792	12.524	14.474	25.178	21.175	16.592	21.096	23.778	25.636	20.980	20.030	19.284	4.849	13.012	7.811	19.554	8.430	5.930	6.467	2.055	7.028	20.546	0.809	0.625	0.648	0.826	0.368
Pdensi_DN20485_c0_g2	FC_3_3	Needles	1308.92210729148	117.227593088657	713.074850190068	3.49105209764641	0.285639985096151	12.2218606630695	2.37583859946003e-34	1.45066521398977e-32	31.223	67.916	51.853	61.494	53.087	69.299	53.008	37.942	44.842	40.924	37.661	37.741	27.045	59.181	44.056	35.743	23.357	16.835	11.858	10.011	14.400	7.000	5.834	6.852	2.954	3.980	2.337
Pdensi_DN8841_c0_g1d332009	FC_3_3	Needles	755.710198061162	3.10916195904545	379.409680010104	8.33749378896896	0.682193942403162	12.2215887165437	2.3838005597835e-34	1.453935974212e-32	1.591	17.580	3.347	6.395	7.912	2.777	13.651	6.879	11.975	24.314	18.566	24.517	4.133	5.882	4.389	3.152	5.082	2.276	1.384	0.110	1.731	0.000	0.019	0.000	0.147	0.053	0.019
Pdensi_DN16559_c2_g1	FC_3_3	Needles	38.9660984148775	1356.56912660041	697.767612507642	-5.1225300516194	0.419193154797253	-12.2199754289809	2.43158187764113e-34	1.48145984091044e-32	1.186	1.252	0.186	1.515	0.707	2.072	1.623	1.031	0.681	0.930	1.723	0.788	1.098	1.702	1.214	0.854	0.146	0.342	0.415	0.578	0.528	4.521	2.210	22.447	37.554	31.562	36.579
Pdensi_DN19400_c0_g1d408191	FC_3_3	Needles	2475.72882555831	449.521099552171	1462.62496255524	2.46864882150191	0.202076099932039	12.2164314450455	2.53991200447098e-34	1.5457732731245e-32	21.540	83.349	34.925	43.098	98.428	56.749	55.901	69.448	64.127	70.338	77.903	71.855	40.211	100.087	44.802	38.907	39.565	28.266	28.857	29.914	29.422	45.716	15.635	3.346	11.656	11.417	12.198
Pdensi_GG_24127_c0_g1	FC_3_3	Needles	2.41851879429243	596.433658075488	299.42608843489	-7.95423748692876	0.651194992670497	-12.2148320801871	2.59035755331679e-34	1.57475680104034e-32	0.000	0.013	0.025	0.261	0.397	0.107	0.169	0.331	0.255	0.129	0.062	0.000	0.000	0.014	0.057	0.033	0.190	0.201	0.056	0.000	0.591	0.918	0.136	0.300	14.321	14.340	18.359
Pdensi_DN29772_c0_g1d233205	FC_3_3	Needles	892.280644351571	5.71354696470357	448.997095658137	7.07644764815049	0.579454083421422	12.2122664256108	2.67336774679557e-34	1.62345274443055e-32	4.505	14.654	18.281	22.033	32.131	22.710	19.070	42.586	32.173	24.210	34.155	20.510	4.779	20.570	10.929	8.434	1.320	5.496	7.246	0.237	7.358	2.181	0.250	0.000	0.000	0.230	0.248
Pdensi_DN15514_c3_g1	FC_3_3	Needles	488.968645621404	5686.63697248396	3087.80280905268	-3.54040112952325	0.289909554037425	-12.2120884952492	2.67922159823197e-34	1.62444286838508e-32	27.741	24.394	22.159	24.005	21.093	19.617	16.861	16.982	20.707	12.689	15.693	15.169	20.456	20.971	16.096	21.573	14.063	13.454	11.498	14.285	17.305	11.381	2.793	3.106	86.538	187.009	189.967
Pdensi_DN19430_c0_g1d61060	FC_3_3	Needles	577.305413553706	2.98328703723156	290.144350295469	7.76304381568616	0.635687716756485	12.2120399860738	2.68081974229978e-34	1.62444286838508e-32	7.508	23.060	18.619	23.032	25.575	17.329	22.833	18.137	19.537	18.531	17.037	15.678	8.818	17.792	10.973	13.266	11.355	8.403	18.008	5.162	13.119	10.379	0.509	0.398	0.097	0.045	0.072
Pdensi_GG_53275_c0_g1	FC_3_3	Needles	1048.9279399574	35.0641298414937	541.996034899449	4.95029436861364	0.405549749645999	12.206380038293	2.87393931449568e-34	1.73957489439669e-32	4.169	7.808	8.586	14.406	14.253	15.612	23.206	33.001	22.927	30.737	36.598	25.509	8.030	17.662	6.624	18.376	14.344	6.486	9.324	3.784	3.386	4.288	2.922	2.697	1.088	1.053	0.592
Pdensi_GG_133020_c0_g1	FC_3_3	Needles	3134.14325315789	127.386748625265	1630.76500089158	4.6324398000309	0.379622474634941	12.2027543403104	3.00484793466919e-34	1.81684240019521e-32	22.562	104.418	54.695	108.298	114.770	75.087	110.456	111.948	83.900	99.243	109.605	67.845	39.626	99.586	53.387	65.848	46.262	31.893	40.633	38.784	119.721	198.115	8.244	5.040	3.590	4.076	2.271
Pdensi_DN15026_c0_g1d525123	FC_3_3	Needles	682.566756720064	6.0702497406426	344.318503230353	7.04068404854959	0.577089342269144	12.2003362960495	3.09542878413591e-34	1.86958538511966e-32	6.082	13.787	9.949	26.918	24.742	18.344	25.146	23.696	26.215	16.801	23.802	20.096	6.340	16.147	9.459	10.566	3.788	4.490	1.392	1.681	1.096	2.471	0.392	0.304	0.233	0.159	0.051
Pdensi_DN18694_c0_g1d284318	FC_3_3	Needles	692.727320654449	5.71354696470357	349.220433809576	6.70023327761079	0.549236381181603	12.1991796377294	3.13971165384251e-34	1.89428138354208e-32	0.151	0.631	4.885	2.796	4.608	4.795	8.154	23.070	25.337	16.854	25.077	19.626	0.766	2.314	1.242	5.706	3.101	1.644	2.498	1.421	1.737	2.582	4.516	6.771	0.000	0.238	0.262
Pdensi_DN23808_c0_g1d224709	FC_3_3	Needles	5721.62754471863	0	2860.81377235931	14.642924704895	1.20080341523054	12.194273033512	3.33466601174235e-34	2.00973046202286e-32	101.903	69.780	26.296	27.758	84.123	20.275	75.411	203.904	204.387	158.853	186.211	163.403	54.432	39.690	10.467	42.690	120.984	43.564	31.755	52.652	55.948	1.223	8.623	3.378	0.000	0.000	0.000
Pdensi_DN9153_c0_g1	FC_3_3	Needles	527.872125493626	43.0453467440853	285.458736118856	3.64589515365374	0.299092016933824	12.1898778544143	3.51948503840479e-34	2.11882870575291e-32	5.231	12.452	10.387	22.923	43.392	43.650	22.440	20.924	21.446	14.694	16.831	15.404	21.980	35.640	38.107	12.506	13.520	13.131	79.326	18.391	48.226	12.904	3.340	1.160	1.125	1.287	0.966
Pdensi_DN10846_c0_g1d335071	FC_3_3	Needles	59.02742727437	1765.10207134583	912.064749310099	-4.90233797981435	0.402243171585982	-12.1874983246706	3.62375474054047e-34	2.17925112672503e-32	0.035	0.076	0.000	0.220	0.926	0.263	0.287	1.403	1.558	1.886	1.441	1.937	0.643	0.423	0.277	0.239	0.272	0.486	2.949	4.163	2.110	5.237	11.145	8.227	33.740	33.789	73.323
Pdensi_DN15671_c0_g1d182671	FC_3_3	Needles	15.8727165032852	773.192244303903	394.532480403594	-5.60929464247505	0.460592232201567	-12.1784395183206	4.04955796663565e-34	2.43269893435955e-32	0.011	0.012	0.034	0.029	0.055	0.393	0.137	0.166	0.254	0.294	0.753	0.354	0.025	0.066	0.452	0.021	0.013	0.043	0.079	0.053	0.066	0.275	0.014	0.024	19.933	22.792	18.177
Pdensi_DN25068_c0_g1d557578	FC_3_3	Needles	570.050070847779	2.98200977109978	286.51604030944	7.30190543781596	0.59993109933371	12.1712400739444	4.42311159257438e-34	2.65424743826227e-32	3.813	11.366	11.465	17.594	17.204	13.769	15.919	21.439	21.439	15.013	18.992	16.688	4.362	12.891	7.506	13.427	5.742	3.235	3.438	1.787	3.220	20.675	0.403	0.438	0.010	0.184	0.076
Pdensi_DN22452_c0_g1d496342	FC_3_3	Needles	11300.5506863173	26.8929947824485	5663.72184054985	8.77239600380334	0.720944270521233	12.1679252648211	4.60642513319382e-34	2.76128221088379e-32	50.529	159.345	102.092	132.665	186.973	113.315	204.835	254.313	262.644	341.287	384.382	274.489	46.758	116.003	79.479	132.986	69.283	48.805	60.304	53.255	62.404	190.346	82.275	1.006	1.206	0.710	0.106
Pdensi_DN39529_c1_g1	FC_3_3	Needles	792.662270304733	9.36805259000982	401.015161447371	6.34059730888715	0.521154107615636	12.1664536770062	4.69020621520664e-34	2.80848742980957e-32	7.185	24.089	18.326	26.496	31.812	20.051	25.443	29.158	26.843	19.212	31.051	19.968	6.857	20.204	11.767	18.680	27.063	35.956	10.336	5.716	6.568	48.254	1.956	2.264	0.137	0.453	0.177
Pdensi_DN20970_c1_g1	FC_3_3	Needles	2.61868446862416	1358.04451394664	680.331599207634	-9.00558950010919	0.74065547382145	-12.1589454455044	5.14181512181748e-34	3.07561005700311e-32	0.152	0.000	0.000	0.000	0.091	0.164	0.125	0.119	0.089	0.089	0.000	0.135	0.084	0.087	0.049	0.000	0.042	0.000	0.129	0.088	0.244	0.172	0.140	1.773	15.377	51.249	45.725
Pdensi_DN23947_c1_g1	FC_3_3	Needles	2802.31431626609	22.8703965511586	1412.59235640862	6.91699144247447	0.569199986158255	12.1521286203112	5.58911959703488e-34	3.33958872024971e-32	7.057	18.724	40.859	47.007	32.910	118.618	92.902	39.419	109.674	95.999	39.589	116.373	16.892	38.706	40.613	26.118	10.784	11.160	17.665	3.662	11.839	0.324	0.206	1.221	0.376	0.395	1.055
Pdensi_DN18661_c2_g3	FC_3_3	Needles	2397.723431449	9.49265024569192	1203.60804084735	7.89884308967552	0.650099531160937	12.1502057932112	5.72213816252314e-34	3.41541269063199e-32	0.518	37.740	10.539	10.934	23.646	18.883	26.095	50.522	35.531	53.414	105.476	52.955	2.022	32.178	14.142	0.795	14.057	10.074	6.482	62.362	27.815	2.917	8.362	3.020	0.105	0.580	0.135
Pdensi_DN16835_c0_g1	FC_3_3	Needles	2061.60170149965	361.242381155444	1211.42204132755	2.50990276277442	0.206574763436497	12.1500938499004	5.72997839787468e-34	3.41643840201485e-32	26.726	41.996	33.090	51.418	52.796	57.746	51.801	57.637	60.772	61.741	63.490	57.859	35.715	50.219	44.884	33.708	39.793	38.473	49.027	37.247	56.706	69.082	45.328	36.197	7.658	12.277	8.992
Pdensi_DN26622_c1_g2	FC_3_3	Needles	1.09849313178417	959.065060176443	480.081776654113	-9.8084257688325	0.80769684647388	-12.1436969967787	6.19618254128749e-34	3.69046483739778e-32	0.000	0.000	0.000	0.051	0.000	0.106	0.000	0.133	0.000	0.000	0.103	0.000	0.141	0.000	0.077	0.044	0.087	0.000	0.187	0.564	0.074	0.000	0.000	0.000	22.475	23.443	29.861
Pdensi_GG_12940_c1_g1	FC_3_3	Needles	1319.05636075529	55.4160936750409	687.236227215166	4.55934121644213	0.375628882724977	12.137887756039	6.6521118506847e-34	3.95779379704703e-32	43.807	58.303	36.389	49.666	63.794	73.148	43.000	41.662	52.012	35.964	41.479	39.976	36.789	59.109	47.038	33.117	16.974	9.727	20.986	9.683	38.065	10.115	9.862	0.956	1.026	1.088	2.311
Pdensi_DN20708_c0_g1d63858	FC_3_3	Needles	806.418739054281	5491.83469289854	3149.12671597641	-2.76839027938684	0.228145039483907	-12.1343435108179	6.94648620277684e-34	4.12853569759926e-32	25.857	32.556	26.444	44.207	41.313	32.695	21.934	25.116	26.268	21.490	26.848	23.345	31.780	40.063	26.270	27.550	17.754	16.060	13.267	24.025	21.400	26.307	17.988	11.525	98.176	177.528	168.139
Pdensi_DN21936_c1_g2	FC_3_3	Needles	944.562409873356	95.8693795248463	520.215894699101	3.30216856346835	0.272154853810572	12.1334178583739	7.02547613076634e-34	4.17104012665753e-32	4.763	10.002	9.826	64.500	149.604	106.728	63.631	51.416	32.936	31.790	28.283	23.572	88.593	98.574	80.680	25.199	22.565	16.851	77.111	89.345	62.872	167.935	32.962	11.512	2.189	2.702	2.729
Pdensi_DN15258_c1_g4	FC_3_3	Needles	47.6822394277799	519.674545971879	283.67839269983	-3.44505807084326	0.284060860430719	-12.1278871915671	7.51637155636752e-34	4.45774350497087e-32	0.210	0.680	0.256	1.898	3.547	4.963	1.578	1.868	1.405	1.673	1.244	1.313	2.205	3.455	2.895	0.966	1.051	0.819	18.333	35.123	102.042	15.566	4.431	3.090	12.099	16.012	13.126
Pdensi_DN8689_c0_g1d452679	FC_3_3	Needles	156.372538382493	1685.02404935862	920.698293870555	-3.43139670659961	0.282976166185751	-12.1260979426344	7.68236410054442e-34	4.55135218389791e-32	5.906	6.091	5.605	7.032	6.167	8.950	3.860	4.500	6.554	4.834	4.361	4.732	4.999	6.886	6.103	6.382	2.934	2.876	2.333	4.104	4.486	5.541	0.785	0.869	27.978	49.275	59.198
Pdensi_GG_58433_c0_g1	FC_3_3	Needles	0	3848.85083580635	1924.42541790318	-14.6759651814891	1.21035155576712	-12.1253739143479	7.75056408094719e-34	4.58688738313363e-32	0.333	0.360	0.334	0.000	0.000	1.077	0.000	0.000	0.000	0.000	0.000	0.000	0.735	0.000	1.473	0.596	0.356	4.046	4.426	1.154	2.392	2.520	0.000	0.000	82.018	134.643	91.660
Pdensi_DN24594_c0_g3	FC_3_3	Needles	3531.96194033798	1.47563270995587	1766.71878652397	12.1643250951251	1.00352473462226	12.1215996730803	8.11593819791921e-34	4.7980326159902e-32	51.436	60.596	28.079	72.543	75.704	54.977	98.398	91.042	101.784	96.848	114.418	102.754	54.386	75.745	40.722	51.338	86.488	51.160	93.532	53.368	41.151	14.354	11.377	1.007	0.102	0.000	0.000
Pdensi_DN16391_c0_g1	FC_3_3	Needles	2234.35761993552	10.2809084577995	1122.31926419666	7.62870168345	0.629428009419573	12.1200543497974	8.27042763725439e-34	4.88419074687717e-32	24.953	73.191	25.830	80.338	83.738	74.112	77.802	90.454	87.828	62.472	80.163	55.194	32.951	78.067	56.870	17.318	9.513	6.613	40.862	3.007	15.025	1.220	0.406	0.232	0.015	0.298	0.599
Pdensi_DN21594_c1_g1	FC_3_3	Needles	151.145355338822	1264.33833568476	707.741845511791	-3.06663762099446	0.253046937678099	-12.1188489737644	8.39295666073277e-34	4.95131210699973e-32	6.981	6.682	5.224	7.495	5.769	4.950	5.088	4.702	4.452	4.802	4.704	3.881	5.922	6.108	4.138	6.111	4.764	3.193	3.559	5.178	4.431	5.953	3.373	2.602	23.453	40.294	38.172
Pdensi_DN15273_c1_g6	FC_3_3	Needles	777.103947839549	6920.8106702936	3848.95730906658	-3.1551272215763	0.260373628647413	-12.1176911731289	8.5123468905994e-34	5.01644197751395e-32	42.622	37.165	23.011	41.118	28.762	41.176	39.054	20.099	19.960	26.742	23.728	18.250	34.333	36.021	31.058	31.983	17.008	11.574	22.822	4.351	11.208	22.697	17.941	29.952	131.050	215.009	211.002
Pdensi_DN20436_c1_g2	FC_3_3	Needles	3.22051892649367	562.641524748941	282.931021837717	-7.45518762135744	0.615280999316711	-12.1167200508981	8.61378701126405e-34	5.07086735785469e-32	0.449	0.338	0.179	0.056	0.054	0.161	0.049	0.093	0.053	0.105	0.113	0.053	0.100	0.103	0.050	0.047	0.394	0.503	1.485	0.313	9.557	0.215	0.000	0.000	13.109	21.621	10.184
Pdensi_DN16527_c0_g1d279191	FC_3_3	Needles	371.414082480099	21.6724919562896	196.543287218194	4.08235319772529	0.337035278160814	12.112539731753	9.06433600895877e-34	5.33047907258136e-32	4.350	8.587	6.702	7.764	9.371	7.980	9.097	10.369	11.886	11.454	10.840	10.694	5.204	7.842	8.215	5.284	3.657	3.458	3.801	1.655	4.046	0.293	0.115	0.100	0.447	0.620	0.662
Pdensi_DN19958_c2_g1d361555	FC_3_3	Needles	4589.27250696869	30041.2799581227	17315.2762325457	-2.71064966254383	0.223913396896787	-12.1057949194228	9.84113750881564e-34	5.78120212728403e-32	933.891	712.317	545.345	271.465	211.304	278.874	259.630	97.416	121.292	106.861	136.171	167.918	343.292	482.953	388.822	427.723	325.543	325.099	155.491	159.191	149.712	316.888	583.943	323.614	613.739	819.238	967.851
Pdensi_DN20481_c1_g2d412781	FC_3_3	Needles	14.0950906150356	1556.44463693688	785.26986377596	-6.78476033150138	0.560641191127502	-12.1017870946239	1.03336744510258e-33	6.06416092284801e-32	0.968	0.954	0.648	0.961	0.745	0.948	0.959	0.574	0.568	0.435	0.350	0.455	0.515	0.615	0.333	0.986	0.357	0.287	0.630	0.333	0.504	0.315	0.299	1.200	61.819	26.343	27.945
Pdensi_DN13575_c0_g1	FC_3_3	Needles	56.8965636722095	1720.22060969238	888.558586682293	-4.92013428934621	0.406599357738582	-12.1006937067263	1.04722451247719e-33	6.139023696673e-32	1.651	4.846	2.479	3.724	3.766	2.932	2.571	2.377	1.409	1.554	2.296	1.150	2.469	3.991	3.178	2.556	1.466	1.582	1.699	2.751	2.691	3.724	2.204	1.158	28.341	48.014	62.813
Pdensi_DN13537_c0_g1d461758	FC_3_3	Needles	1011.52403823437	3.10916195904545	507.316600096708	8.73432662453068	0.722535789048451	12.0884345895633	1.21581206542116e-33	7.11983627985562e-32	33.978	10.576	15.395	27.821	24.841	20.362	35.124	31.815	44.912	21.510	38.145	30.399	22.919	7.869	9.495	19.234	6.671	8.304	12.292	12.361	10.248	24.731	5.138	2.676	0.166	0.053	0.028
Pdensi_DN37462_c2_g2	FC_3_3	Needles	27192.9695607519	1177.9242567326	14185.4469087423	4.53107834706943	0.374889229683505	12.086445777316	1.24559611902632e-33	7.28660673067304e-32	283.868	883.614	740.578	796.702	1112.029	1070.393	753.195	860.404	749.905	702.233	1005.930	702.511	452.015	1069.365	930.595	676.932	602.324	504.974	582.162	169.561	217.473	623.266	61.717	30.883	37.268	33.263	20.404
Pdensi_DN15008_c8_g5	FC_3_3	Needles	113.235198140056	1054.46883102839	583.852014584221	-3.22122026732544	0.266770678704148	-12.074866259563	1.43397198683731e-33	8.37980195198082e-32	12.393	8.193	5.345	6.578	5.343	6.132	5.977	3.265	4.290	2.608	3.976	3.506	9.934	6.067	5.817	6.222	3.556	2.822	7.791	2.294	2.748	1.987	1.003	3.425	20.397	32.688	31.657
Pdensi_GG_146677_c0_g1	FC_3_3	Needles	1313.57834972437	69.4998721378223	691.539110931096	4.2450286719729	0.351604230303162	12.0733151256819	1.46126646464527e-33	8.53037226557777e-32	8.353	23.103	22.018	19.941	45.262	38.036	28.061	39.562	35.099	35.636	50.805	29.641	26.603	30.223	48.436	6.799	4.080	6.836	8.719	14.704	14.606	19.213	7.483	9.286	1.627	1.745	2.132
Pdensi_DN37112_c0_g2	FC_3_3	Needles	1110.21592982785	214.396051124859	662.305990476354	2.3799527028417	0.197225873268715	12.0671424260806	1.57509250742686e-33	9.17737140983787e-32	17.183	36.374	34.733	36.653	38.188	36.191	33.583	35.063	39.600	32.250	34.868	31.502	22.213	37.389	30.022	29.921	19.102	16.908	9.777	9.543	12.858	24.442	7.964	14.220	5.201	6.094	5.672
Pdensi_DN17829_c0_g1d113892	FC_3_3	Needles	19.4595050528756	660.249872186582	339.854688619729	-5.08533292141093	0.42142035246182	-12.0671270186735	1.5753873657226e-33	9.17737140983787e-32	2.764	4.795	2.365	1.435	1.280	1.182	0.722	0.787	0.574	0.692	0.531	0.505	2.281	3.058	1.541	1.302	2.052	1.471	1.971	1.790	3.948	0.140	0.000	0.101	13.765	26.444	12.896
Pdensi_GG_22817_c1_g1	FC_3_3	Needles	385.081804087449	2770.07602463738	1577.57891436242	-2.84526528244999	0.235841551946103	-12.0643086808563	1.63025580111688e-33	9.48710278923157e-32	6.703	6.765	3.079	9.506	8.205	12.190	13.423	10.140	14.087	10.453	10.777	13.165	6.054	7.450	9.412	2.610	0.914	0.977	10.955	1.255	8.634	1.629	4.755	2.285	76.136	67.086	72.857
Pdensi_DN38104_c4_g7	FC_3_3	Needles	113.001784012282	1269.8889764279	691.44538022009	-3.48887578896833	0.289221882255903	-12.0629731117003	1.65691593018415e-33	9.63220460747052e-32	6.013	4.622	3.712	5.037	4.637	8.730	4.548	2.657	4.534	3.814	2.278	4.016	5.360	4.085	4.722	5.052	2.416	2.791	8.271	4.155	7.232	5.100	3.102	11.101	30.650	34.215	35.475
Pdensi_DN20088_c0_g1d219424	FC_3_3	Needles	1951.1705547616	15.9614995238496	983.566027142725	7.04530305024278	0.58407942030696	12.0622346983911	1.67184129261775e-33	9.70885732137473e-32	62.563	97.353	64.305	90.631	110.813	100.399	78.290	67.945	85.516	47.039	72.396	53.830	69.356	106.399	75.254	44.544	23.715	13.608	10.653	2.868	8.025	3.230	0.459	0.225	0.663	0.124	0.415
Pdensi_DN18371_c0_g1d114899	FC_3_3	Needles	1103.5789470304	7396.42296253021	4250.0009547803	-2.74496676702438	0.227660067516037	-12.0573045460905	1.77497344546381e-33	1.02970600877801e-31	37.908	40.036	29.814	50.130	46.670	42.492	33.568	39.089	36.960	31.114	38.744	27.908	34.990	40.232	30.439	34.142	31.233	25.955	23.560	35.013	23.692	25.338	17.771	18.021	149.342	221.295	221.971
Pdensi_DN19278_c0_g3	FC_3_3	Needles	38.9460583421068	967.568345935741	503.257202138924	-4.63768103488152	0.384675199841311	-12.056095731658	1.80121007367475e-33	1.04384145162659e-31	0.878	0.276	0.085	1.076	1.080	1.707	2.159	1.918	1.254	1.154	1.188	1.115	0.689	1.525	1.105	0.811	0.317	0.108	0.591	0.547	0.490	0.839	2.047	0.585	13.320	31.391	34.436
Pdensi_DN16117_c0_g1d469076	FC_3_3	Needles	33.8594342659533	531.146381397353	282.502907831653	-3.97046915602974	0.329362084327234	-12.0550280222447	1.82470426249287e-33	1.05593869375456e-31	1.870	0.638	1.024	1.179	0.523	0.934	0.912	0.834	0.936	1.283	0.880	0.827	1.722	1.081	0.825	1.188	0.560	0.768	0.560	0.670	0.449	1.568	0.707	0.355	12.738	15.918	13.385
Pdensi_DN15899_c0_g1d110224	FC_3_3	Needles	429.004624484947	19.1086736635049	224.056649074226	4.42651162702419	0.367193748589182	12.0549754565037	1.82586876339082e-33	1.05593869375456e-31	10.950	12.709	13.383	14.458	14.386	17.692	15.338	14.331	15.370	13.267	12.513	12.344	11.438	13.539	13.426	12.609	8.403	7.937	7.320	4.880	7.553	0.508	0.199	0.015	0.272	0.730	0.540
Pdensi_DN16596_c0_g2d471115	FC_3_3	Needles	692.439435808488	108.130644863418	400.285040335953	2.6736270051084	0.221940666557909	12.0465845515102	2.02154057000367e-33	1.16788960797893e-31	10.427	16.062	12.806	12.955	15.585	16.388	11.100	14.967	15.883	20.483	20.637	20.491	12.534	14.677	12.145	9.001	10.064	9.139	21.241	13.700	21.634	13.726	21.334	33.188	2.320	3.550	2.778
Pdensi_DN8042_c0_g1d264148	FC_3_3	Needles	66.7834940672589	1445.63367279125	756.208583429256	-4.43820188503855	0.368545178696875	-12.0424906947132	2.12443068274462e-33	1.22606233239516e-31	1.845	2.060	2.144	2.660	2.619	2.276	1.417	2.018	2.933	1.625	2.342	1.971	3.404	2.800	1.938	2.336	1.840	3.243	1.061	5.547	2.805	4.214	0.551	0.671	20.690	45.620	51.701
Pdensi_DN30813_c0_g1d371414	FC_3_3	Needles	5497.54085505082	0	2748.77042752541	14.5852936103149	1.21214237798933	12.032657116162	2.39332181879487e-33	1.37981925685232e-31	6.323	99.420	51.218	35.623	87.537	99.735	197.989	169.426	179.694	191.838	150.302	145.295	33.279	128.588	85.054	18.165	13.555	8.668	9.916	2.134	3.032	0.000	0.000	0.000	0.000	0.000	0.000
Pdensi_DN19201_c0_g1d286338	FC_3_3	Needles	1170.48201985282	4.47856447055827	587.480292161689	7.81339488031684	0.649690937515881	12.0263257945257	2.58406604445424e-33	1.48825137057691e-31	23.687	26.949	42.866	15.254	14.915	9.069	14.174	25.075	40.049	42.735	20.017	41.927	24.813	19.522	11.040	42.245	229.486	180.395	46.972	558.606	263.337	77.743	1099.661	244.573	0.000	0.267	0.127
Pdensi_DN11283_c0_g1d210457	FC_3_3	Needles	439.804599298854	35.3304681265359	237.567533712695	3.64911763727126	0.303436146702475	12.0259819963021	2.59484535182764e-33	1.49291885974017e-31	7.446	14.872	12.036	17.818	15.566	14.529	16.311	15.080	15.652	11.959	14.165	13.009	6.145	13.178	8.825	12.360	5.691	4.079	8.244	3.157	4.773	12.054	4.989	1.922	0.822	1.095	0.863
Pdensi_DN15283_c0_g1	FC_3_3	Needles	18.6254599617122	2738.04865956934	1378.33705976552	-7.20309596657272	0.59901196122795	-12.0249618251473	2.62709496401862e-33	1.5099167430685e-31	1.597	0.828	0.465	0.483	0.330	0.148	0.450	0.485	0.899	0.321	1.006	0.326	1.068	0.095	0.309	0.722	1.122	0.655	0.281	0.703	0.826	0.496	0.000	0.056	33.039	85.680	106.320
Pdensi_DN15375_c1_g2	FC_3_3	Needles	21.6960579504882	510.683632415917	266.189845183203	-4.55633546235472	0.379020634472536	-12.0213388083621	2.74487638060627e-33	1.57598828239583e-31	2.010	2.068	0.937	1.203	1.479	1.018	0.737	0.745	0.566	0.662	0.779	0.469	1.852	1.557	0.662	0.892	0.483	0.511	0.592	0.529	0.854	0.303	0.286	0.062	13.807	13.436	12.743
Pdensi_DN20117_c1_g1	FC_3_3	Needles	271.521732676126	5578.38633998618	2924.95403633115	-4.36123850160568	0.36287600456341	-12.0185364883877	2.83956187026532e-33	1.62867696665742e-31	15.409	13.956	9.446	13.700	11.602	18.973	12.259	6.872	7.343	9.298	8.055	6.668	13.925	13.052	13.458	9.293	4.512	3.601	6.155	5.296	5.606	8.735	4.542	8.953	78.933	164.379	211.825
Pdensi_DN22365_c0_g1d496262	FC_3_3	Needles	688.281739401612	28.844528657271	358.563134029442	4.58631905749785	0.381616694183227	12.0181300435871	2.8535616739378e-33	1.63502638500124e-31	33.546	41.900	24.235	28.582	20.650	27.570	27.262	18.727	21.269	18.618	23.846	18.626	24.932	40.261	28.198	27.126	16.544	17.026	10.316	3.497	6.062	0.481	0.742	0.179	0.701	1.072	0.525
Pdensi_DN39152_c0_g1	FC_3_3	Needles	477.945014197906	5.67042571956652	241.807719958736	6.33814541554347	0.527639931994296	12.0122550080459	3.06375112742411e-33	1.75365972224907e-31	3.878	7.023	4.476	7.956	8.460	5.983	14.772	12.823	11.851	12.342	17.662	12.395	4.600	8.884	5.251	3.725	4.174	2.773	3.762	3.339	3.525	8.783	126.310	23.634	0.120	0.216	0.144
Pdensi_DN11229_c0_g1d210486	FC_3_3	Needles	179.651919723974	1528.41621176865	854.034065746314	-3.08956843646792	0.257315827569894	-12.0069117614956	3.26823190921898e-33	1.86878572120587e-31	17.922	13.451	12.481	11.735	7.838	10.612	7.163	6.665	9.649	4.128	6.595	5.273	11.239	9.033	7.850	10.304	4.225	3.633	4.209	3.312	3.588	3.789	1.446	1.354	32.756	44.071	45.075
Pdensi_DN14648_c0_g1d53257	FC_3_3	Needles	4855.56377923295	174922.049792241	89888.8067857371	-5.17092939356642	0.430682950309372	-12.0063480336336	3.29058029748547e-33	1.87817117830227e-31	247.091	290.720	210.172	330.375	252.236	251.408	200.385	180.020	200.012	99.833	205.959	124.700	239.266	254.060	256.139	221.883	211.320	179.398	182.042	153.408	193.867	54.749	27.997	7.206	5654.747	3265.029	4465.395
Pdensi_DN15327_c0_g1	FC_3_3	Needles	614.788789667213	9.57290217267595	312.180845919945	6.09722516651485	0.507834298438496	12.006328019322	3.29137652734306e-33	1.87817117830227e-31	3.912	16.408	7.445	17.642	22.758	20.143	17.146	17.961	26.772	14.195	21.983	18.564	4.741	14.790	10.060	4.384	2.289	1.227	1.260	0.518	1.435	0.012	0.000	0.000	0.274	0.125	0.296
Pdensi_DN24772_c5_g1	FC_3_3	Needles	350.699839851493	3233.86081823204	1792.28032904177	-3.20612690954689	0.267176773189178	-12.0000210769697	3.55205955326841e-33	2.02485535800616e-31	16.112	12.530	12.452	12.840	11.575	10.531	8.916	11.337	12.354	9.993	11.145	10.035	14.283	11.578	9.805	12.490	8.056	9.023	6.482	7.299	11.188	5.133	3.129	2.380	52.288	109.045	101.646
Pdensi_DN48220_c0_g1	FC_3_3	Needles	964.634790059401	26.6187554809589	495.62677277018	5.2026975570074	0.433714264246392	11.9956800730256	3.74329882749155e-33	2.131694091476e-31	3.220	7.409	15.548	15.254	24.901	22.846	22.338	29.555	25.342	21.792	39.271	24.437	8.981	14.255	18.540	4.622	0.717	0.949	6.632	0.254	0.625	7.092	0.067	0.000	0.668	0.551	0.852
Pdensi_GG_96760_c0_g1	FC_3_3	Needles	0.540398107188427	3547.38243624453	1773.96141717586	-12.6995187680722	1.05876985343759	-11.9945980014823	3.79253953771976e-33	2.15753360368057e-31	0.302	0.281	0.110	0.013	0.000	0.022	0.022	0.031	0.023	0.012	0.013	0.000	0.301	0.046	0.034	0.210	1.059	3.687	0.392	0.023	0.216	0.045	0.025	0.021	92.944	84.596	100.250
Pdensi_DN23968_c1_g4d551194	FC_3_3	Needles	12.9737220461255	2101.77603303479	1057.37487754046	-7.33794139337525	0.612177898394294	-11.9866160026721	4.17619941566742e-33	2.37337410376342e-31	0.241	0.773	0.198	0.464	0.048	0.525	0.288	0.193	0.232	0.728	0.084	0.330	0.470	0.274	0.602	0.171	0.132	0.102	0.167	0.092	0.171	0.139	0.260	0.054	48.207	52.576	65.608
Pdensi_DN22609_c2_g2	FC_3_3	Needles	1180.25434596523	7.0325604016575	593.643453183445	7.5214573167732	0.627955946182226	11.9776830882824	4.65142021600809e-33	2.6407574711595e-31	13.801	33.733	19.372	38.432	36.855	31.347	37.449	45.810	44.159	26.245	49.228	29.049	25.352	49.133	38.295	20.835	11.046	6.547	3.255	6.848	6.228	0.663	13.252	5.191	0.248	0.060	0.233
Pdensi_DN10950_c0_g1d387414	FC_3_3	Needles	421.343916502285	3220.11058636153	1820.72725143191	-2.93396579516184	0.245003413520051	-11.9752037451581	4.79258789504108e-33	2.71813765494363e-31	10.264	14.020	11.864	23.885	18.050	16.703	11.443	12.233	14.820	11.568	13.443	12.463	11.268	16.501	11.270	15.031	13.521	9.820	12.606	12.984	14.685	14.110	12.210	15.632	74.249	73.204	107.001
Pdensi_DN29904_c0_g1d26754	FC_3_3	Needles	1085.15006888771	52.9422968883549	569.046182888032	4.32054278996232	0.36080265611074	11.9748087127059	4.81546972606675e-33	2.72834248195262e-31	9.973	13.354	9.680	36.215	26.537	20.526	38.770	39.407	43.055	34.778	33.085	28.334	8.361	17.557	8.245	14.610	12.187	8.127	38.734	10.094	12.950	5.658	4.972	1.597	0.731	1.530	2.054
Pdensi_DN25135_c0_g2	FC_3_3	Needles	2821.73326981982	12.2070972481884	1416.970183534	7.96585998322936	0.665485393516632	11.9699997337812	5.1028789898825e-33	2.88825020960814e-31	0.303	0.084	1.636	0.195	0.100	0.597	2.695	13.428	103.111	36.768	76.436	142.860	0.642	1.152	0.117	0.271	2.417	3.115	0.180	0.000	0.465	0.482	1.630	0.124	0.505	0.152	0.268
Pdensi_DN25105_c0_g2d73840	FC_3_3	Needles	550.056309396832	59.3990594747909	304.727684435811	3.24072753725343	0.270751402324111	11.9693841266758	5.14087990249414e-33	2.9068107963363e-31	5.808	14.922	9.014	16.092	11.427	12.967	17.274	12.819	19.175	16.191	16.411	16.316	8.696	13.043	13.472	7.921	5.692	5.803	5.355	3.825	5.405	4.735	2.328	1.613	1.563	1.463	1.618
Pdensi_DN11834_c0_g1d336839	FC_3_3	Needles	2246.93591609413	24893.7024788756	13570.3191974848	-3.4697833625046	0.289891128709296	-11.9692636954893	5.14834682252799e-33	2.90808643189921e-31	108.685	118.231	70.649	137.883	125.439	99.688	75.624	93.854	70.844	62.853	86.644	48.943	94.751	115.052	73.441	77.165	48.773	34.457	23.930	41.040	33.744	16.324	10.142	2.404	581.694	732.297	660.308
Pdensi_DN18550_c1_g1d404671	FC_3_3	Needles	5802.71446078153	63.4016172153411	2933.05803899843	6.52348909652533	0.545104111460133	11.9674186258682	5.2640998484943e-33	2.97046394686319e-31	34.799	143.455	96.955	183.088	271.846	169.928	132.713	170.770	135.132	138.893	237.473	137.031	66.892	205.675	107.994	120.707	75.691	48.725	52.310	51.240	70.368	145.957	81.863	42.588	1.694	2.700	0.648
Pdensi_GG_92816_c0_g1	FC_3_3	Needles	2045.82026774229	458.578267890238	1252.19926781626	2.15268075377865	0.17989482566682	11.9663294694512	5.33363900355119e-33	3.00666389404227e-31	42.132	44.751	51.365	75.929	75.184	78.018	66.017	68.808	77.253	63.465	60.784	57.446	36.340	53.500	45.095	51.202	33.662	30.794	40.129	29.503	38.000	23.352	21.007	21.112	9.341	14.327	13.081
Pdensi_DN7923_c0_g1d208111	FC_3_3	Needles	455.642061233345	3.28925775381359	229.465659493579	7.23302878751914	0.604689585908901	11.9615567326949	5.64927960785554e-33	3.18138240519881e-31	9.826	15.768	9.601	16.351	18.913	13.468	20.321	18.174	24.783	13.941	13.312	13.249	7.448	12.561	6.916	9.794	8.311	6.718	12.284	53.555	15.509	1.027	0.817	0.000	0.091	0.044	0.094
Pdensi_DN20193_c0_g1	FC_3_3	Needles	4.5038186449393	595.037200264587	299.770509454763	-7.03950943241979	0.58873590958916	-11.9569900829256	5.96863665424219e-33	3.3578394596769e-31	0.161	0.172	0.060	0.000	0.024	0.129	0.044	0.083	0.140	0.070	0.126	0.214	0.044	0.000	0.023	0.073	0.284	0.000	0.091	0.070	0.000	0.060	0.319	1.794	17.271	10.922	17.776
Pdensi_DN16635_c2_g1	FC_3_3	Needles	23.3711722732789	3713.12532862639	1868.24825044984	-7.31343909325651	0.611771464014774	-11.9545279952448	6.1481904942576e-33	3.45536973920975e-31	3.589	2.972	0.289	1.273	1.638	1.227	1.637	0.773	0.322	1.033	0.802	0.197	1.271	2.379	0.715	1.341	1.178	0.435	0.837	1.749	0.217	0.972	1.848	0.113	49.559	125.532	129.440
Pdensi_DN25379_c0_g1d74332	FC_3_3	Needles	627.037596202783	16.277292602117	321.65744440245	5.36584121294452	0.448874332496416	11.9539943019294	6.18781329287493e-33	3.47413968057107e-31	7.952	16.253	19.079	23.346	21.897	16.457	19.482	22.793	22.582	17.888	20.056	17.775	7.768	16.492	10.799	21.126	11.794	8.342	25.373	5.561	17.878	35.382	2.215	2.118	0.520	0.226	0.447
Pdensi_DN17711_c0_g1d113656	FC_3_3	Needles	60.2883650671869	1081.79859567285	571.043480370017	-4.16777359659888	0.34877948629223	-11.9495949744787	6.52424165680965e-33	3.65934551138927e-31	2.005	1.565	0.981	2.302	1.664	1.114	1.816	1.713	1.303	1.753	2.263	1.326	2.072	2.112	0.783	1.390	0.625	0.427	0.753	1.505	1.196	1.433	0.300	0.441	20.217	39.182	28.042
Pdensi_DN22709_c2_g1	FC_3_3	Needles	3.24706430260465	2107.55917867994	1055.40312149127	-9.35269952075062	0.783128876887972	-11.9427335611946	7.08555975516199e-33	3.97018994795261e-31	0.106	0.129	0.119	0.100	0.048	0.000	0.087	0.041	0.000	0.047	0.181	0.047	0.183	0.230	0.199	0.225	0.262	0.239	0.045	0.185	0.000	0.240	0.177	0.599	16.573	92.299	67.992
Pdensi_DN39154_c0_g1d34032	FC_3_3	Needles	1522.77930986954	1.17948435505926	761.979397112299	10.0200146114041	0.83931425662136	11.9383348160192	7.47037826165539e-33	4.1816135408873e-31	1.260	3.468	3.940	31.795	19.636	93.099	40.516	31.908	27.417	32.057	43.911	60.819	25.930	40.720	35.255	3.081	4.668	6.455	5.896	7.062	6.199	7.769	20.480	0.187	0.000	0.103	0.000
Pdensi_DN9092_c0_g1d385103	FC_3_3	Needles	640.799820891064	4942.6370857432	2791.71845331713	-2.94718821215842	0.246875359251142	-11.9379601961826	7.50409488765496e-33	4.19627783056361e-31	16.214	22.529	20.491	30.326	27.509	29.751	19.548	21.938	23.207	18.128	22.392	16.250	17.253	23.280	23.967	21.337	15.993	14.979	35.246	13.509	22.577	6.610	2.701	0.327	121.527	121.664	146.068
Pdensi_DN26284_c0_g1d23868	FC_3_3	Needles	120.659196301436	1218.70703506691	669.683115684171	-3.33903474233047	0.279721987053505	-11.9369763439146	7.59336516095297e-33	4.24194717620084e-31	3.977	3.993	4.226	4.513	3.937	3.760	2.557	3.601	3.973	3.305	3.927	3.502	4.682	5.074	3.114	4.340	2.753	2.946	7.322	3.616	4.299	2.119	0.738	0.381	20.461	38.900	39.443
Pdensi_DN39360_c0_g1d151107	FC_3_3	Needles	546.300415713888	2.52924214320124	274.414828928545	7.70987582463532	0.645987979177032	11.9350143859603	7.77454491606273e-33	4.33881802675629e-31	2.694	11.174	12.974	19.188	19.474	14.484	17.749	21.075	22.681	16.095	17.870	14.483	4.079	13.847	8.222	13.587	7.393	7.097	12.332	1.092	3.143	25.344	0.130	0.284	0.068	0.092	0.040
Pdensi_DN9812_c0_g1d48705	FC_3_3	Needles	343.259295084843	6.57723824149539	174.918266663169	5.61797775734693	0.471058929090668	11.926273785303	8.63530116265944e-33	4.81437449835862e-31	1.715	6.683	6.827	9.792	10.847	7.727	8.186	13.273	11.619	10.503	10.223	9.757	1.994	7.209	3.792	9.487	4.097	3.955	22.943	6.126	5.787	109.595	1.871	1.923	0.103	0.222	0.197
Pdensi_DN14508_c0_g1d8354	FC_3_3	Needles	20.2997397098731	886.942019498202	453.620879604038	-5.45224646231859	0.457171844467191	-11.9260329092945	8.66031620306807e-33	4.82350226208406e-31	2.555	2.383	1.043	1.169	1.217	1.585	0.912	0.653	0.368	0.365	0.767	0.692	1.439	2.421	2.104	1.349	30.013	33.099	4.299	2.252	3.236	2.603	6.150	4.761	12.326	32.034	28.420
Pdensi_DN12205_c0_g1d269792	FC_3_3	Needles	1102.45823109117	175.042931984462	638.750581537814	2.64187817981605	0.221642582572287	11.9195424866267	9.36212350577779e-33	5.2091863271231e-31	6.060	10.105	8.015	16.048	21.860	16.437	19.994	33.324	40.265	29.533	35.308	33.296	11.844	20.579	11.486	8.539	7.916	7.202	4.836	8.806	7.498	4.571	9.304	11.167	3.322	5.349	5.427
Pdensi_DN21628_c0_g2d419422	FC_3_3	Needles	49.4184637124927	1135.71021372948	592.564338720985	-4.52499554263511	0.379930554926729	-11.9100595726179	1.04902287133771e-32	5.83106259000147e-31	7.232	3.862	3.821	3.904	3.263	2.798	2.772	1.627	2.579	1.449	1.628	1.320	4.020	3.345	2.046	3.402	4.853	4.202	19.762	9.052	25.461	2.480	1.368	1.552	16.262	34.084	42.315
Pdensi_DN24768_c0_g1	FC_3_3	Needles	821.037134610565	4.04799609829415	412.54256535443	7.55328898732327	0.63423392945433	11.9093108024382	1.05848512988361e-32	5.87780478890989e-31	16.065	28.422	22.998	10.730	44.463	37.313	17.209	24.723	34.678	13.505	30.514	29.485	26.640	40.647	43.547	20.076	36.829	32.343	22.058	26.684	36.786	219.673	4.664	0.530	0.058	0.139	0.163
Pdensi_DN17778_c0_g2	FC_3_3	Needles	3435.17544338726	1.03268744374275	1718.1040654155	12.1323629165054	1.01881743626267	11.9082796236887	1.07165509298176e-32	5.94502260726899e-31	74.937	93.230	101.007	126.573	104.942	74.647	122.106	115.468	135.781	99.514	118.361	86.447	47.273	79.300	49.760	133.913	67.319	52.280	43.315	17.535	36.408	2.696	0.901	0.100	0.044	0.024	0.008
Pdensi_DN21510_c0_g1d221411	FC_3_3	Needles	5518.59796033043	0	2759.29898016522	14.5908001548114	1.22558084903537	11.9052122642872	1.11180035325767e-32	6.16160418218512e-31	397.794	248.372	160.636	218.097	131.488	114.242	129.127	95.909	115.721	125.692	208.384	156.342	273.017	195.029	82.211	130.648	48.419	31.028	7.611	14.837	13.413	15.796	415.449	48.794	0.000	0.000	0.000
Pdensi_GG_84077_c1_g1	FC_3_3	Needles	697.114521018951	7.10165991825356	352.108090468602	6.66896896012479	0.560241795094836	11.903733385325	1.13168588006306e-32	6.2655878566031e-31	16.058	40.884	39.077	20.272	30.191	19.046	26.768	22.582	23.948	22.491	20.549	18.809	25.586	35.026	28.709	16.667	11.068	12.446	2.586	2.557	5.552	4.006	11.495	1.651	0.176	0.322	0.057
Pdensi_DN15159_c0_g1	FC_3_3	Needles	3.4490649464289	644.882970884016	324.166017915223	-7.54490098414487	0.633867746038837	-11.9029577246901	1.14225648752349e-32	6.31784440591785e-31	0.000	0.164	0.607	0.000	0.061	0.464	0.112	0.053	0.298	0.119	0.064	0.120	0.056	0.117	0.350	0.000	0.000	0.146	0.000	0.177	0.000	0.613	0.000	0.000	10.316	29.623	12.919
Pdensi_DN15974_c0_g1d10018	FC_3_3	Needles	11.5466909557962	895.68946459706	453.618077776428	-6.28270717083891	0.527893283974537	-11.9014720618078	1.16277742971242e-32	6.42497849479115e-31	0.292	0.139	0.147	0.554	0.265	6.153	0.986	0.350	0.587	0.323	0.476	0.232	0.459	0.741	2.727	0.159	0.092	0.219	0.074	0.072	0.625	1.206	9.526	179.341	11.006	30.388	32.307
Pdensi_DN14401_c4_g2	FC_3_3	Needles	1725.41547281217	319.038974982456	1022.22722389732	2.44032437069684	0.205069411529544	11.8999920685161	1.18358402815718e-32	6.53347749192839e-31	30.580	35.755	35.949	77.140	59.845	39.899	50.870	52.093	49.121	53.654	53.126	46.301	22.449	35.426	22.710	46.159	26.936	22.565	22.107	33.075	33.587	10.566	1.230	1.555	7.769	9.229	8.228
Pdensi_DN38374_c2_g1	FC_3_3	Needles	618.905818006121	4.63901554195556	311.772416774038	7.18904080406525	0.604128474077659	11.8998542736145	1.18553994112612e-32	6.53780761209154e-31	0.717	3.072	4.704	9.257	7.729	16.748	13.783	10.383	19.102	21.525	13.092	20.613	4.406	10.035	6.796	7.193	8.790	25.350	14.660	2.021	4.064	2.419	5.578	2.832	0.143	0.063	0.143
Pdensi_DN1733_c0_g1d98645	FC_3_3	Needles	439.273392016007	18.383234202476	228.828313109242	4.54736010252905	0.382548641534732	11.8870115033886	1.38265838110913e-32	7.61731480088237e-31	4.299	10.761	10.652	16.029	13.366	9.853	15.068	14.994	15.755	12.185	15.258	11.534	3.766	10.580	5.517	10.309	5.261	5.439	10.370	4.516	5.751	13.379	1.042	1.426	0.325	0.568	0.553
Pdensi_DN22955_c4_g3	FC_3_3	Needles	69.9691113679298	3269.70291816847	1669.8360147682	-5.54620208250215	0.466599850592156	-11.886420613859	1.39247226527612e-32	7.66381579689644e-31	13.777	3.893	3.239	4.904	4.398	13.006	3.003	2.288	4.572	1.894	1.530	2.875	7.828	6.051	10.051	2.039	1.554	1.213	3.972	11.649	2.826	15.288	34.486	35.038	47.475	68.859	148.651
Pdensi_DN18731_c0_g1d115849	FC_3_3	Needles	850.715960996385	6351.76221812153	3601.23908955896	-2.90088094836548	0.24408394756693	-11.8847674223641	1.42029859468871e-32	7.80926344555544e-31	41.899	34.685	25.868	40.080	33.979	38.473	32.569	27.106	27.907	27.820	26.028	21.526	35.014	37.335	29.957	29.393	34.071	31.119	39.804	36.228	40.022	53.833	58.345	79.450	116.984	189.175	205.447
Pdensi_DN20757_c0_g2	FC_3_3	Needles	57.995046152741	596.245698445727	327.120372299234	-3.36516727670478	0.283202782644566	-11.8825360587231	1.45873420049288e-32	8.01270061625066e-31	2.957	1.833	2.201	2.524	2.475	1.615	2.123	1.972	1.836	1.779	1.510	1.885	2.145	1.863	1.033	2.973	1.724	1.651	0.936	2.361	2.485	1.056	0.121	0.300	10.808	18.214	19.061
Pdensi_DN19787_c0_g4	FC_3_3	Needles	0.540398107188427	3173.71258082645	1587.12648946682	-12.5390208352278	1.05546019756179	-11.880145612496	1.501056538164e-32	8.2370662027391e-31	0.034	0.121	0.022	0.085	0.000	0.061	0.025	0.000	0.000	0.013	0.014	0.000	0.019	0.052	0.108	0.010	0.155	0.071	0.116	0.026	0.000	0.017	0.028	0.000	80.479	77.135	91.635
Pdensi_DN37364_c0_g1	FC_3_3	Needles	653.146024232051	8.47489422816174	330.810459230106	6.47295382011801	0.544877671337459	11.8796459473729	1.51005590345142e-32	8.27831039880321e-31	9.745	18.393	19.735	30.342	26.139	20.583	22.963	22.255	23.906	17.136	23.483	17.325	8.301	16.440	12.076	22.185	5.712	4.382	18.438	6.640	23.818	32.524	3.505	3.182	0.332	0.123	0.158
Pdensi_DN38546_c2_g1	FC_3_3	Needles	1987.86765101582	143.604774964552	1065.73621299019	3.77307685019891	0.317670138466499	11.8773419132589	1.55225146902451e-32	8.501280665684e-31	1.334	1.330	2.151	3.351	4.428	8.307	21.283	27.717	52.404	65.561	47.997	63.613	6.341	3.150	5.683	4.363	6.867	6.287	13.525	45.502	10.061	57.380	179.293	141.143	2.145	4.565	5.033
Pdensi_DN12861_c0_g1d270971	FC_3_3	Needles	691.62624406222	3488.09030550769	2089.85827478496	-2.33412627311082	0.196528887369285	-11.8767592100845	1.56310717920417e-32	8.55234171147317e-31	48.447	41.591	40.775	44.970	30.935	37.301	30.527	24.291	36.920	20.670	20.085	20.794	32.137	31.939	28.538	36.932	21.880	24.013	12.824	13.794	14.537	9.217	5.144	7.535	80.801	85.009	110.076
Pdensi_DN19493_c0_g1d534341	FC_3_3	Needles	473.320976344929	29.3058941632939	251.313435254111	4.02485976194444	0.33895302923424	11.8743879381676	1.60806690280716e-32	8.78971574063293e-31	2.548	5.828	7.004	10.400	15.846	17.455	14.227	15.836	19.492	11.502	14.857	15.892	8.025	13.006	14.283	7.662	8.363	11.293	8.845	14.221	18.863	54.264	115.405	107.983	0.668	0.713	0.917
Pdensi_DN18994_c1_g1d356221	FC_3_3	Needles	1560.04889632081	60.7354533050795	810.392174812944	4.71045961451191	0.396831952612658	11.8701621265607	1.69139533965661e-32	9.23614394477066e-31	7.534	6.724	10.546	39.458	31.914	28.227	44.910	38.019	63.621	45.366	36.351	58.022	5.389	15.482	8.874	14.015	7.752	7.544	19.423	5.870	34.234	2.873	1.988	1.032	1.845	1.949	0.938
Pdensi_GG_16467_c0_g1	FC_3_3	Needles	15.9471741118995	1660.26038253044	838.103778321172	-6.70656748450323	0.565087312665856	-11.8681968860075	1.73159496650688e-32	9.44641758463501e-31	0.443	0.681	0.753	1.142	0.887	0.548	0.792	0.750	0.777	0.346	0.854	0.188	0.583	0.698	0.448	1.031	1.003	1.782	0.607	1.972	1.530	0.629	1.524	0.112	27.309	53.275	54.142
Pdensi_DN22604_c0_g1d190737	FC_3_3	Needles	213.700156904332	1530.09083084729	871.895493875811	-2.84153289203252	0.239434471020073	-11.8676850493858	1.74221956515898e-32	9.49509663011641e-31	10.050	8.133	8.990	10.424	8.166	7.708	7.307	8.603	8.137	6.201	7.022	5.750	8.559	8.231	5.370	8.860	5.234	5.247	2.644	4.810	3.927	2.087	1.267	0.607	29.939	42.691	50.025
Pdensi_DN18699_c0_g1d59366	FC_3_3	Needles	240.900877848298	2231.76712477522	1236.33400131176	-3.21211723599129	0.270694444385696	-11.8662104177304	1.77319294962094e-32	9.65447337877514e-31	9.896	10.509	7.857	13.202	10.521	9.117	7.905	8.325	8.491	6.353	8.917	6.076	9.280	10.688	7.169	8.972	7.259	6.322	9.861	7.137	7.365	6.117	4.029	2.905	49.462	57.897	69.865
Pdensi_DN16531_c0_g1d279248	FC_3_3	Needles	438.121936746769	5.2163808255362	221.669158786153	6.23981071179544	0.525943977173517	11.8640216118243	1.82017786734561e-32	9.90063220475863e-31	2.542	8.166	5.166	10.216	13.327	8.067	13.209	13.902	12.816	14.132	12.603	12.165	3.240	7.042	5.083	3.859	2.057	1.241	1.412	1.376	0.873	2.950	0.657	0.343	0.028	0.253	0.138
Pdensi_GG_36944_c0_g1	FC_3_3	Needles	3416.19789441092	1.47563270995587	1708.83676356044	12.1056774568948	1.02038073029344	11.8638828600903	1.82319763948525e-32	9.90740154473151e-31	22.277	87.436	67.762	49.269	108.903	97.396	95.450	82.363	106.479	78.425	116.309	109.957	75.604	113.767	95.057	84.997	75.687	42.737	47.295	15.495	54.693	10.882	5.782	0.053	0.080	0.000	0.000
Pdensi_GG_26996_c0_g1	FC_3_3	Needles	7.68894373661834	493.21447405958	250.451708898099	-6.00097188163016	0.505849468073034	-11.8631574418573	1.83906671982971e-32	9.98391395916894e-31	1.018	0.490	0.565	0.574	0.685	0.247	0.503	0.237	0.669	0.266	0.143	0.267	0.756	0.131	0.379	1.217	0.122	0.555	0.502	0.262	0.324	1.034	0.416	0.228	10.036	10.422	18.803
Pdensi_DN18660_c0_g1d59368	FC_3_3	Needles	614.414694230356	34.4569544880586	324.435824359207	4.17031429364216	0.351552928672493	11.8625502833664	1.85245416673493e-32	1.00468184778564e-30	5.648	13.858	9.786	20.834	21.847	11.518	22.144	20.576	29.800	20.916	13.218	20.706	4.265	14.298	8.174	21.527	12.695	11.030	3.283	3.025	6.482	21.461	0.545	0.000	0.864	1.000	0.895
Pdensi_DN27861_c0_g1	FC_3_3	Needles	852.591609765519	1.20168361069368	426.896646688106	9.16476147950769	0.773073775632504	11.8549636119908	2.02812311262321e-32	1.09888829775996e-30	0.339	2.032	1.638	2.434	8.554	4.231	7.226	20.944	32.929	23.211	25.339	27.502	14.248	12.017	7.271	7.415	18.081	13.002	14.949	29.695	11.071	8.468	7.951	4.016	0.000	0.054	0.058
Pdensi_DN19066_c0_g1d60179	FC_3_3	Needles	294.850524179591	1858.38327865493	1076.61690141726	-2.6575653708829	0.22419390474411	-11.853869862859	2.05477744892954e-32	1.11225043520717e-30	10.258	11.067	9.916	12.532	12.389	8.562	10.352	10.096	10.077	8.454	9.643	8.066	10.253	10.872	7.006	11.982	8.390	7.432	6.348	8.920	8.224	7.016	3.137	1.303	35.706	54.291	59.258
Pdensi_DN16774_c0_g1	FC_3_3	Needles	1161.30837345396	9325.77772312738	5243.54304829067	-3.00590111126947	0.25360001764566	-11.8529215383156	2.07816920237223e-32	1.12382235315881e-30	30.416	50.354	40.851	39.777	53.040	50.556	28.890	37.108	36.772	31.046	37.436	34.854	37.183	52.751	41.236	37.963	39.624	38.257	32.503	46.053	39.830	32.935	31.054	13.474	152.386	307.213	297.932
Pdensi_GG_147983_c0_g1	FC_3_3	Needles	566.459264741859	3815.0257550535	2190.74250989768	-2.75256843419874	0.232250158309319	-11.8517397543935	2.1076899687199e-32	1.13848149839734e-30	34.047	23.871	20.275	34.169	25.125	22.376	19.043	19.438	24.235	15.788	19.108	15.366	23.581	21.286	13.793	22.838	19.993	13.310	8.548	11.738	11.394	2.626	2.123	0.695	70.079	126.032	111.915
Pdensi_DN15957_c0_g1	FC_3_3	Needles	219.53868096772	3021.24298023968	1620.3908306037	-3.7825157466538	0.319154568454981	-11.8516735165812	2.10935684730299e-32	1.13848149839734e-30	3.359	5.676	2.934	10.209	4.788	5.492	9.656	5.649	7.261	7.315	6.729	5.376	3.433	2.780	4.198	5.383	1.841	2.670	7.681	2.181	4.359	3.780	41.610	25.740	72.894	62.053	102.679
Pdensi_DN18910_c0_g1d217830	FC_3_3	Needles	458.422516356898	2822.07759548247	1640.25005591968	-2.62298845312268	0.221321391611945	-11.8514908749612	2.11395981910479e-32	1.13986347424734e-30	18.956	19.074	16.614	17.670	18.321	21.894	15.770	12.217	12.713	14.688	14.087	11.857	21.769	21.889	16.799	18.274	15.600	13.808	22.958	29.763	26.031	37.426	55.863	39.095	54.815	85.260	86.631
Pdensi_DN18888_c0_g1d355750	FC_3_3	Needles	2552.61973350003	98.656599494622	1325.63816649732	4.68983374806588	0.395756374809789	11.8503050022124	2.14409001391917e-32	1.15499397197684e-30	45.167	79.825	80.913	76.232	95.634	87.314	85.281	78.321	84.088	70.403	90.960	64.808	59.261	85.316	78.702	75.448	50.751	44.327	36.213	48.235	41.580	16.130	4.079	0.411	2.062	4.201	1.688
Pdensi_DN19847_c1_g1d61791	FC_3_3	Needles	6040.00086738551	0	3020.00043369275	14.7210497817344	1.24247110771317	11.8482029001296	2.1985510507887e-32	1.18318936395772e-30	110.876	194.070	134.494	241.586	195.980	138.371	306.202	182.545	169.808	218.615	192.441	121.251	167.671	295.184	138.820	201.462	115.192	139.989	152.622	156.344	131.560	20.048	20.099	2.786	0.000	0.000	0.000
Pdensi_GG_114923_c0_g1	FC_3_3	Needles	903.822985962732	3.98267559752269	453.902830780128	8.00828815822158	0.675945630824461	11.8475329864234	2.21619407465774e-32	1.19153524969652e-30	2.269	19.216	20.642	28.390	28.576	24.074	27.034	32.551	32.756	23.688	32.999	23.441	6.106	24.025	14.585	23.114	12.078	6.200	14.701	1.917	4.663	61.210	0.441	0.200	0.153	0.165	0.000
Pdensi_DN21627_c0_g1d419167	FC_3_3	Needles	571.168095866463	28.275708469244	299.721902167854	4.32470882591589	0.365270383804442	11.8397467127563	2.43186275950219e-32	1.30623096133107e-30	4.716	11.019	9.222	13.221	15.440	15.010	17.114	14.233	18.418	15.097	19.074	16.616	7.320	13.970	10.131	8.364	8.636	6.301	6.491	6.727	6.573	3.606	2.589	0.593	0.573	1.085	0.593
Pdensi_DN17434_c0_g1	FC_3_3	Needles	911.313647798804	1.21278323851088	456.263215518657	9.26177487781847	0.782313353722605	11.8389579236334	2.45484099094496e-32	1.31730544252554e-30	1.296	8.980	4.672	13.249	19.878	10.383	20.018	21.370	39.714	29.193	25.315	26.501	2.417	11.795	4.417	4.810	10.170	5.225	4.583	0.637	6.616	0.105	0.069	0.143	0.000	0.032	0.084
Pdensi_DN12777_c0_g2d460069	FC_3_3	Needles	1.34657103861924	572.791513098874	287.069042068747	-8.74599465473859	0.738959270444031	-11.8355571200605	2.5564038180345e-32	1.37048784127636e-30	0.164	0.381	0.353	0.324	0.146	0.215	0.419	0.061	0.243	0.060	0.044	0.000	0.211	0.248	0.204	0.295	0.301	0.667	0.985	2.059	3.530	0.146	0.000	0.000	12.830	14.270	18.285
Pdensi_DN15640_c0_g1d214494	FC_3_3	Needles	566.165441286398	45.5029348384269	305.834188062413	3.6400738169243	0.307567785099552	11.8350295228289	2.57252972534733e-32	1.37780939455071e-30	7.927	14.742	13.328	17.563	19.274	14.350	17.300	16.306	17.052	16.202	19.276	14.705	8.921	15.336	10.737	10.958	11.362	12.108	32.854	12.072	48.057	44.203	21.884	21.451	1.047	1.386	1.209
Pdensi_DN13182_c0_g1d7020	FC_3_3	Needles	249.533091970122	13414.3758864486	6831.95448920934	-5.74877027176717	0.486075422413893	-11.8269099951984	2.83382800811048e-32	1.51630175912397e-30	28.492	25.494	17.769	36.091	37.331	20.992	9.211	12.885	11.180	5.184	11.573	5.285	30.351	30.662	22.771	20.290	16.319	14.667	10.888	23.202	18.624	11.810	0.931	0.112	175.278	393.836	528.839
Pdensi_GG_9832_c0_g1	FC_3_3	Needles	48.0767448048332	5272.44659763858	2660.26167122171	-6.77750782627874	0.573411058502973	-11.8196322267887	3.09034433022157e-32	1.65197257069929e-30	8.794	7.588	6.448	6.172	2.741	6.618	2.165	0.000	0.937	0.536	1.950	1.837	7.562	8.390	7.244	6.428	8.538	3.036	0.634	4.702	5.866	1.904	8.478	32.840	60.597	170.321	203.526
Pdensi_DN18948_c1_g1d481130	FC_3_3	Needles	520.018260074137	18.3179137017045	269.168086887921	4.84258641009699	0.409797409768444	11.8170254244244	3.18772688585761e-32	1.70239867986547e-30	7.692	14.405	15.092	13.620	15.647	14.556	16.744	16.821	17.914	14.571	18.798	12.668	10.697	12.270	16.720	11.821	11.314	12.170	11.011	8.606	11.366	14.734	17.599	19.758	0.457	0.609	0.400
Pdensi_DN34251_c0_g1d437004	FC_3_3	Needles	385.483649342472	6.55503898586097	196.019344164167	5.79067694954686	0.490036156636532	11.8168361071404	3.1949167663404e-32	1.70460721697825e-30	3.607	2.213	4.462	2.038	1.724	0.809	3.840	9.399	12.120	9.766	11.309	13.383	0.208	0.430	0.279	4.814	1.223	0.539	0.419	1.084	1.424	0.941	0.000	0.000	0.095	0.279	0.149
Pdensi_DN10704_c0_g1d173663	FC_3_3	Needles	416.861812331083	25.338097209413	221.099954770248	4.04866460641421	0.342683636568063	11.8145839905317	3.28169270910746e-32	1.749233110887e-30	4.781	6.745	16.330	10.462	8.361	8.462	11.669	12.097	15.558	10.289	13.481	13.400	5.647	8.668	6.759	16.667	14.945	19.805	11.935	11.089	11.484	5.394	1.873	1.404	0.600	0.801	0.619
Pdensi_DN18388_c0_g1d114902	FC_3_3	Needles	667.370610815304	53.8655555222848	360.618083168794	3.63902813854783	0.308019465060624	11.8142797820638	3.29359212954946e-32	1.75390066379672e-30	13.152	23.641	20.170	26.127	30.806	32.479	25.377	21.025	24.628	19.735	20.262	19.304	20.873	36.493	28.692	16.439	19.631	17.142	13.347	17.910	17.009	22.985	19.170	17.122	1.304	1.906	1.095
Pdensi_GG_82040_c4_g1	FC_3_3	Needles	442.998599403449	17.1926502195995	230.095624811524	4.66806630993863	0.395140572134893	11.8136851518883	3.31697554849658e-32	1.76466893622971e-30	15.670	19.116	20.090	19.277	21.447	25.065	15.189	12.116	20.734	10.037	15.121	14.356	10.154	23.620	12.821	13.255	10.050	13.274	11.074	2.521	8.449	0.993	0.531	0.000	0.322	0.489	0.527
Pdensi_DN16187_c0_g1d110613	FC_3_3	Needles	0.81502139013447	1970.45417681789	985.634599104011	-11.2643384937837	0.954156512821852	-11.8055458852031	3.65411766294967e-32	1.94218093841805e-30	0.230	0.920	0.581	0.258	0.432	0.488	0.032	0.079	0.063	0.023	0.037	0.012	0.164	0.477	0.160	0.079	0.619	0.303	0.030	0.332	1.207	0.162	0.000	0.000	31.307	44.335	83.527
Pdensi_DN24971_c0_g1	FC_3_3	Needles	1151.49299198765	34.4604433016559	592.976717644653	5.02411946327419	0.425667715140076	11.8029140678919	3.77024919885003e-32	2.00199873729231e-30	13.231	21.009	24.707	26.845	51.213	47.138	46.956	47.980	43.346	46.498	26.282	29.167	25.375	43.751	22.433	45.165	38.468	21.181	49.835	23.004	45.566	11.931	20.359	25.975	0.481	1.073	1.252
Pdensi_DN19643_c0_g2	FC_3_3	Needles	469.821265788278	7.94919528527178	238.885230536775	5.8492413546766	0.495628051671415	11.801675338898	3.82617054559988e-32	2.02976165217527e-30	3.277	9.188	6.149	17.586	27.212	39.335	17.643	14.314	20.579	13.748	10.470	17.904	25.352	36.952	36.863	5.209	47.306	54.596	54.131	2.657	6.812	348.248	25.725	11.083	0.147	0.191	0.317
Pdensi_DN6485_c0_g1d168638	FC_3_3	Needles	1478.57231228796	159.280819101873	818.926565694919	3.21781958408197	0.272667897618973	11.8012410415052	3.84597088857557e-32	2.03832804700499e-30	24.971	35.821	36.322	43.860	60.472	54.492	45.780	45.677	47.533	41.510	48.785	40.999	30.558	44.167	39.526	30.266	28.202	24.871	37.087	35.559	29.872	35.767	18.938	8.266	3.738	5.522	3.394
Pdensi_DN9706_c0_g1d385932	FC_3_3	Needles	10.7181454474839	956.221946504035	483.47004597576	-6.48122159061471	0.549239298396753	-11.8003602610622	3.8864400885024e-32	2.05782209164272e-30	1.118	0.828	0.488	1.542	1.433	1.058	0.532	0.423	0.302	0.402	0.355	0.166	1.659	1.779	1.073	0.939	0.453	0.542	0.883	1.237	0.797	0.664	0.056	0.018	23.631	15.369	35.838
Pdensi_DN16338_c0_g1d527521	FC_3_3	Needles	267.159360755677	3572.86291472356	1920.01113773962	-3.74190659121274	0.31721200722274	-11.7962325070036	4.08180407154331e-32	2.15921631871743e-30	9.012	10.923	9.539	11.828	12.090	9.419	9.793	9.406	8.822	7.070	10.728	5.800	9.460	12.906	8.932	10.501	7.824	7.222	7.396	10.492	8.353	11.446	11.103	8.443	73.360	108.842	103.842
Pdensi_GG_93610_c0_g1	FC_3_3	Needles	4122.56762238017	1.04378707155996	2061.80570472587	12.3866111372414	1.05027788763475	11.7936512641776	4.20889641343116e-32	2.22433798334059e-30	3.260	31.766	58.568	21.323	36.695	10.934	119.583	244.253	260.847	112.185	163.100	88.687	10.908	10.546	9.105	65.399	119.524	97.767	112.178	130.381	161.475	0.573	0.186	0.133	0.061	0.011	0.024
Pdensi_DN18077_c2_g1	FC_3_3	Needles	28.8526281152446	6328.69662347749	3178.77462579637	-7.7783113668583	0.65960672581699	-11.7923469582941	4.27460294929129e-32	2.25692565178854e-30	1.542	0.639	0.473	1.644	1.358	0.835	1.503	1.112	0.626	0.347	1.573	0.631	1.649	1.434	1.263	1.335	1.232	1.030	7.064	2.551	1.867	13.370	7.421	8.873	243.633	110.156	120.420
Pdensi_DN16539_c0_g1d185072	FC_3_3	Needles	445.615582842975	9973.3769239858	5209.49625341439	-4.48400176279696	0.380298771675657	-11.7907342772624	4.3572541657607e-32	2.29838979662356e-30	11.067	7.484	5.550	17.818	7.632	41.597	19.237	8.367	12.936	11.707	13.226	14.828	15.166	14.858	18.582	6.600	5.474	10.016	58.180	26.241	13.440	153.361	410.833	604.081	295.418	156.245	316.559
Pdensi_DN24627_c3_g2	FC_3_3	Needles	740.660436147955	78.901170828713	409.780803488334	3.21487923393346	0.272682063998429	11.7898448720557	4.403513797591e-32	2.320597714976e-30	28.263	26.388	31.427	32.930	23.581	22.703	30.747	20.221	29.005	20.850	24.071	20.874	20.568	25.487	13.685	29.653	22.462	23.402	18.337	7.250	16.343	4.467	0.995	0.561	1.541	2.783	2.040
Pdensi_DN20055_c0_g1d219364	FC_3_3	Needles	328.898108582432	1890.60774625233	1109.75292741738	-2.5242250876451	0.21426576809684	-11.7808136599041	4.90175975416497e-32	2.58073026755131e-30	7.067	8.387	7.249	12.615	10.641	9.123	9.822	9.163	9.990	9.325	10.588	9.304	7.089	8.478	6.630	7.542	4.503	4.944	4.593	5.988	5.442	12.497	9.289	11.676	38.498	51.212	61.397
Pdensi_DN20576_c0_g1d63271	FC_3_3	Needles	36.3277055878679	7001.99391917571	3519.16081238179	-7.59150876719357	0.644606375402047	-11.7769681729547	5.13054439356488e-32	2.69863733756898e-30	0.499	0.107	0.066	0.291	0.897	0.835	5.183	0.344	0.503	1.542	1.382	0.256	0.202	0.190	0.093	0.000	0.202	0.125	0.190	0.173	0.024	5.368	1.568	1.487	184.649	243.003	124.456
Pdensi_DN15218_c0_g1d181552	FC_3_3	Needles	26.9831740897324	1018.10370624316	522.543440166445	-5.23747533804106	0.444736841359042	-11.7765717857693	5.15472166866625e-32	2.70880138309723e-30	1.171	3.864	4.094	2.216	0.785	3.376	2.062	0.644	0.627	1.078	0.763	0.548	1.313	1.340	3.483	1.999	0.541	0.636	1.743	0.722	0.372	0.754	0.175	0.548	27.058	19.343	32.943
Pdensi_DN13043_c0_g1d271225	FC_3_3	Needles	1082.04292150028	87.3602521318992	584.701586816087	3.6499611860092	0.310126231996224	11.7692758929649	5.62048633081853e-32	2.95078176058627e-30	9.086	13.409	7.962	28.702	27.078	16.136	36.496	32.005	30.321	35.034	34.998	25.685	10.352	15.685	8.904	10.020	12.667	8.240	22.785	9.630	16.199	9.398	3.863	4.747	2.358	2.306	2.157
Pdensi_DN20289_c0_g1d290110	FC_3_3	Needles	175.872300052395	1817.12111349399	996.496706773195	-3.37079874906814	0.28641985849212	-11.7687326808063	5.65679102472799e-32	2.96705069086485e-30	17.720	12.345	9.033	7.493	5.120	5.518	6.622	4.767	6.766	4.359	6.260	5.015	10.306	7.970	8.400	7.482	23.500	28.035	15.197	11.927	9.721	22.800	11.256	7.447	31.297	61.331	54.677
Pdensi_DN22704_c0_g2d545033	FC_3_3	Needles	773.659553153049	93.6793541991079	433.669453676078	3.03404304653444	0.257835700463518	11.7673504525559	5.75022343421018e-32	3.01322506494274e-30	16.517	23.691	27.504	35.044	27.455	24.215	29.316	25.511	27.769	25.118	21.904	21.686	15.471	25.648	16.652	26.426	10.927	10.320	7.400	8.333	9.927	11.190	5.611	3.138	1.885	3.198	2.462
Pdensi_DN24769_c1_g2	FC_3_3	Needles	1322.5430070794	53.6382692643276	688.090638171864	4.60909657233631	0.391760511140447	11.7650871929865	5.90652923136098e-32	3.09222873680857e-30	21.395	25.749	44.052	44.033	34.432	54.610	34.169	27.625	75.738	26.893	35.614	56.629	14.778	32.107	29.148	64.113	22.393	27.697	12.323	7.298	19.262	9.701	3.028	1.106	0.982	1.374	1.953
Pdensi_DN18737_c0_g1d14068	FC_3_3	Needles	214.817850208631	4991.74332410048	2603.28058715456	-4.53784540810712	0.385738108095648	-11.7640578228323	5.97900857870987e-32	3.12724002587292e-30	9.498	9.798	6.885	11.201	8.340	10.709	7.016	7.312	8.140	5.780	6.921	6.416	7.392	8.240	7.312	8.728	9.589	7.524	12.608	10.093	8.792	7.723	7.364	4.722	166.474	87.877	126.090
Pdensi_DN32819_c0_g1d29053	FC_3_3	Needles	371.996753970919	8.06397057926846	190.030362275094	5.55390579034503	0.47219249437796	11.7619527130804	6.12999322099107e-32	3.20252567053092e-30	2.221	6.889	7.306	11.502	12.337	8.891	11.465	12.548	11.506	9.572	12.987	10.513	2.551	7.698	5.264	7.576	10.242	8.043	16.169	4.009	6.377	15.128	0.889	0.735	0.184	0.211	0.225
Pdensi_DN19716_c1_g1	FC_3_3	Needles	948.99512503724	140.765481994636	544.880303515938	2.76739027512918	0.235284454671257	11.7618917025173	6.13442506772783e-32	3.20252567053092e-30	14.470	29.409	23.086	25.235	27.726	28.894	24.961	28.203	28.940	29.667	28.037	26.565	21.686	30.057	29.375	18.394	14.655	16.358	16.500	15.912	21.038	43.071	20.415	24.238	3.620	3.569	3.885
Pdensi_DN39154_c0_g1	FC_3_3	Needles	2856.22027570433	4.42434359760402	1430.32230965097	9.32666585649926	0.793667455117067	11.7513522777919	6.94976839024039e-32	3.62479134880874e-30	67.735	134.499	95.101	133.735	198.531	187.757	179.249	104.684	146.421	55.638	129.980	67.087	143.743	201.886	203.483	67.894	82.927	46.375	31.076	13.666	18.785	8.962	7.121	0.104	0.119	0.258	0.000
Pdensi_DN20834_c0_g1	FC_3_3	Needles	1480.36040763178	12.8523375648041	746.606372598293	6.96450856313383	0.592727980546478	11.7499237284408	7.06826164398332e-32	3.68315168839796e-30	7.909	14.788	8.093	34.171	24.304	26.071	41.371	27.099	57.887	38.406	41.684	52.315	14.247	27.323	14.279	9.759	6.137	5.063	4.452	2.968	5.685	2.472	3.484	0.631	0.485	0.068	0.379
Pdensi_GG_48903_c2_g1	FC_3_3	Needles	510.574854995769	4.5340626096443	257.554458802707	6.57823165443632	0.559996233647845	11.7469212454973	7.32388554312895e-32	3.81279295140802e-30	13.847	15.822	15.164	5.476	18.389	17.912	13.173	16.816	17.678	15.514	14.989	14.895	20.736	17.266	21.663	8.446	4.559	4.350	4.673	5.399	5.554	3.037	0.950	0.000	0.000	0.124	0.267
Pdensi_DN24967_c3_g1	FC_3_3	Needles	343.768819773791	1491.54847477416	917.658647273973	-2.11941949984089	0.180438287090971	-11.745952225607	7.40832872046677e-32	3.85315945230018e-30	12.460	11.662	10.145	7.268	12.752	6.824	9.572	10.957	9.689	9.285	10.338	11.011	7.515	12.732	11.033	13.073	20.634	21.827	11.961	14.492	7.682	8.124	23.466	13.696	29.513	45.029	45.151
Pdensi_DN12020_c0_g1d5957	FC_3_3	Needles	2004.5197741767	26773.6332314573	14389.076502817	-3.73946824534572	0.318385548211072	-11.7450941676117	7.48390894399009e-32	3.88884534772997e-30	51.427	35.815	31.367	72.550	56.421	60.177	45.339	57.698	64.353	53.916	67.264	56.937	49.976	45.581	47.760	31.542	24.310	23.712	30.672	56.265	44.464	86.641	122.995	259.304	660.723	501.453	937.200
Pdensi_DN21220_c1_g1	FC_3_3	Needles	47.6129763157632	5113.34039681786	2580.47668656681	-6.74827178930041	0.574607833292685	-11.7441346920571	7.56932929562434e-32	3.92957329609491e-30	3.108	1.945	0.876	4.081	3.410	0.915	2.241	2.028	0.683	1.022	2.606	0.525	4.056	1.997	1.691	1.943	1.504	1.453	3.151	4.052	2.652	4.870	0.000	0.000	115.397	146.817	144.151
Pdensi_DN23018_c1_g2	FC_3_3	Needles	1224.55243523546	7292.29055545782	4258.42149534664	-2.57452454624567	0.219223608254423	-11.7438289002969	7.59675627043556e-32	3.94014659795974e-30	47.042	37.863	34.629	45.439	44.188	42.740	40.076	35.640	39.647	36.783	38.115	33.820	39.550	38.793	33.938	26.461	25.045	30.101	28.333	34.922	40.452	50.199	46.175	36.941	139.112	201.339	244.908
Pdensi_DN23383_c0_g5	FC_3_3	Needles	621.659678949271	53.4299308680642	337.544804908667	3.53938252508674	0.30140854077244	11.7428076723245	7.68906892025336e-32	3.98432273260445e-30	10.445	17.237	18.886	31.296	36.692	40.806	26.654	21.268	23.174	17.280	21.615	16.203	16.028	30.332	29.701	18.551	12.868	11.656	18.196	8.776	19.726	10.440	5.477	2.233	1.197	1.614	1.459
Pdensi_DN16689_c0_g1d56127	FC_3_3	Needles	402.116076691368	8.84490817938343	205.480492435376	5.44971917270347	0.464143940367194	11.7414420371234	7.81425657839658e-32	4.04543628132798e-30	4.708	12.703	6.731	16.575	14.119	8.871	11.398	12.959	9.825	13.860	9.956	11.956	6.408	9.510	4.827	5.435	6.869	7.735	5.076	12.611	9.677	6.192	17.299	11.338	0.166	0.222	0.328
Pdensi_DN14109_c0_g1	FC_3_3	Needles	413.655154562779	5.55565042556984	209.605402494174	6.06839104543521	0.51694166652441	11.7390248037757	8.04082527478703e-32	4.15887281682404e-30	2.834	11.549	10.949	10.594	11.602	10.064	10.403	13.407	16.822	10.429	14.082	12.289	5.954	10.342	11.836	9.156	19.938	21.489	37.741	3.237	7.161	41.022	2.898	0.560	0.064	0.170	0.230
Pdensi_DN24439_c0_g1d498110	FC_3_3	Needles	415.177694380609	5.5125291804328	210.345111780521	6.29154842938806	0.536033542670581	11.7372289764608	8.21336100981047e-32	4.24417825218058e-30	4.041	10.645	10.463	13.057	13.978	11.118	12.403	13.684	14.145	10.253	14.927	11.725	4.057	9.771	7.277	8.458	5.394	10.653	4.496	3.345	2.889	8.070	0.635	0.546	0.133	0.165	0.139
Pdensi_DN19783_c0_g1d535106	FC_3_3	Needles	235.550827354972	5888.88826764884	3062.2195475019	-4.64432204052945	0.395715778318551	-11.7365096238108	8.28350011722407e-32	4.27646229918632e-30	15.475	12.411	13.242	18.288	14.356	10.706	5.547	8.334	12.886	4.665	8.211	8.201	13.879	15.751	12.798	21.225	13.870	16.293	7.623	18.911	17.104	11.261	1.166	2.351	79.566	182.694	219.629
Pdensi_DN21652_c0_g1d495574	FC_3_3	Needles	623.149702827732	5.04738465858527	314.098543743159	6.91089589368796	0.589146030131642	11.7303614727638	8.90774540708341e-32	4.59448665137256e-30	8.087	13.266	23.218	18.528	16.331	13.622	28.496	19.670	38.027	14.641	24.298	16.325	9.242	16.495	8.309	16.951	22.168	15.856	7.571	8.865	17.274	0.015	0.565	0.125	0.112	0.230	0.089
Pdensi_DN14879_c0_g1d53497	FC_3_3	Needles	455.147269408762	2335.82213144963	1395.4847004292	-2.35842563413743	0.201082772403895	-11.7286309808793	9.09172291156821e-32	4.68504960525206e-30	9.004	10.419	8.517	13.868	9.796	10.738	10.853	12.064	17.433	11.851	14.674	14.007	9.825	12.905	10.966	11.382	11.023	9.813	11.715	9.366	9.097	7.702	6.875	4.329	58.850	60.116	64.772
Pdensi_DN57206_c0_g1d258251	FC_3_3	Needles	847.265028179131	20.400431562868	433.832729870999	5.35829804315558	0.45690296309671	11.7274311526437	9.22149268043943e-32	4.74753748625428e-30	2.729	6.259	10.568	12.524	21.218	19.273	20.047	26.932	22.029	20.641	33.867	20.481	7.077	12.089	16.207	4.373	0.720	0.377	6.947	0.529	0.434	4.806	0.062	0.000	0.387	0.453	0.788
Pdensi_DN16602_c0_g1d528014	FC_3_3	Needles	115.899601603094	1728.34958092515	922.124591264121	-3.89713557023005	0.332419195517372	-11.7235575525794	9.65313288032422e-32	4.96518009018557e-30	3.165	4.218	3.173	3.015	5.275	1.806	3.976	3.394	3.678	4.338	2.933	3.003	3.312	4.346	1.920	6.116	6.130	7.770	4.135	8.650	6.536	3.809	2.277	1.167	49.180	39.146	45.964
[truncated: 10,541 more rows]
