# Supplementary material for: Transcriptional Regulation of Pine Male and Female Cone Initiation and Development: Key Players Identified Through Comparative Transcriptomics
Source: Front Genet. 2022 Mar 18;13:815093. doi: 10.3389/fgene.2022.815093 (PMC8971679; doi:10.3389/fgene.2022.815093)
Supplement: Supplementary file 2 [file DataSheet3.ZIP › SUP_DEG/salmon.gene.counts.matrix.FC_3_vs_FC_3_1.DESeq2.DE_results.P0.001_C2.DE.subset]

sampleA	sampleB	baseMeanA	baseMeanB	baseMean	log2FoldChange	lfcSE	stat	pvalue	padj	Bud_Rep1	Bud_Rep2	Bud_Rep3	FC_3_1_Rep1	FC_3_1_Rep2	FC_3_1_Rep3	FC_3_2_Rep1	FC_3_2_Rep2	FC_3_2_Rep3	FC_3_3_Rep1	FC_3_3_Rep2	FC_3_3_Rep3	FC_3_Rep1	FC_3_Rep2	FC_3_Rep3	MC_2_2_Rep1	MC_2_2_Rep2	MC_2_2_Rep3	MC_2_3_Rep1	MC_2_3_Rep2	MC_2_3_Rep3	MC_2_4_Rep1	MC_2_4_Rep2	MC_2_4_Rep3	Needles_Rep1	Needles_Rep2	Needles_Rep3
Pdensi_DN5130_c0_g1d261798	FC_3	FC_3_1	222.426263336332	39.6716128741417	131.048938105237	2.48750468422834	0.29318326924066	8.48447010864889	2.16703965102443e-17	1.21713949039438e-12	6.538	3.984	7.382	1.030	0.996	0.881	1.349	3.431	1.464	3.862	4.619	2.397	4.047	5.185	4.512	6.228	9.613	16.861	12.253	8.010	4.703	2.472	8.419	4.102	23.339	7.360	4.473
Pdensi_DN31882_c0_g1d144795	FC_3	FC_3_1	0	474.147394693098	237.073697346549	-11.1317624686962	1.38642737001842	-8.02909889794536	9.8191182297197e-16	2.01618203091806e-11	0.869	0.942	0.582	9.880	20.459	4.700	25.272	8.213	9.333	14.734	5.472	6.815	0.000	0.000	0.000	3.375	6.830	4.942	2.889	4.693	5.003	0.000	0.000	0.000	0.000	0.000	0.000
Pdensi_DN22697_c5_g1	FC_3	FC_3_1	180.684810356645	14.4585998970702	97.5717051268574	3.64194010369796	0.454234085137697	8.01776049587723	1.07690526168041e-15	2.01618203091806e-11	2.666	0.642	4.162	0.374	0.361	0.320	1.635	1.555	2.626	0.350	4.101	3.918	3.933	3.075	3.939	7.166	12.058	10.961	11.715	3.427	0.426	0.899	5.764	4.765	24.827	5.328	5.388
Pdensi_DN26784_c0_g5d78202	FC_3	FC_3_1	554.588120662295	70.6725444555978	312.630332558946	2.96996064498324	0.375814340565155	7.90273367566807	2.72852165024859e-15	3.47181221306129e-11	11.096	8.716	9.336	1.496	1.426	2.211	2.023	2.650	5.346	5.392	2.283	10.129	13.896	10.108	9.799	9.233	11.718	8.532	9.108	6.438	5.630	1.815	9.572	0.808	344.110	193.903	77.515
Pdensi_DN19425_c0_g5	FC_3	FC_3_1	3016.78370001848	519.30987400481	1768.04678701165	2.5378423779974	0.321767629429653	7.88718984099128	3.0906707020807e-15	3.47181221306129e-11	23.872	57.536	48.150	9.081	15.740	13.066	10.819	23.554	27.436	18.970	16.423	28.344	76.108	52.894	54.343	10.116	14.145	14.725	2.886	22.674	7.265	11.855	49.108	79.215	4.316	5.454	3.087
Pdensi_DN23059_c0_g1d223627	FC_3	FC_3_1	146.063468631239	0	73.0317343156193	9.86740122477545	1.31444440994946	7.50689884645243	6.05444733212326e-14	4.85791555508621e-10	0.000	1.610	1.585	0.000	0.000	0.000	0.000	0.360	1.035	1.266	0.306	3.362	2.824	2.833	3.243	2.203	2.200	5.054	3.299	3.481	1.492	0.736	5.779	1.785	12.330	0.800	0.300
Pdensi_DN26267_c2_g5	FC_3	FC_3_1	502.529936865424	83.9066468199986	293.218291842712	2.5797724349226	0.347095144471581	7.43246477518449	1.0659249359518e-13	7.48359249408357e-10	8.990	5.662	11.893	1.545	2.347	2.203	4.498	10.723	4.879	3.862	5.002	8.150	9.839	8.955	11.731	13.556	22.633	25.787	10.892	15.549	5.878	6.798	18.323	22.045	10.174	14.259	6.178
Pdensi_GG_10041_c0_g1	FC_3	FC_3_1	0	145.170700806378	72.5853504031888	-9.42419469914761	1.30063038536292	-7.24586693130188	4.2968182064724e-13	2.68150101538588e-09	0.076	0.879	0.000	3.410	4.136	3.068	1.588	1.320	0.000	0.033	0.000	0.000	0.000	0.002	0.000	0.000	0.000	0.000	0.000	0.000	0.000	0.000	0.000	0.000	0.000	0.000	0.000
Pdensi_DN15221_c0_g1d214075	FC_3	FC_3_1	784.74132332125	6734.74606776681	3759.74369554403	-3.10069792227205	0.429701904645688	-7.21592780657731	5.35674722777787e-13	2.78330535401042e-09	7.091	7.918	11.270	208.022	213.044	74.708	238.909	223.945	259.209	188.844	223.622	195.800	11.484	24.794	13.592	16.329	32.866	34.223	59.386	61.501	75.065	62.009	107.233	111.008	3.037	2.602	3.096
Pdensi_DN13164_c1_g1	FC_3	FC_3_1	971.46444148768	170.422751609039	570.94359654836	2.50980792816363	0.347929504493664	7.213553020794	5.45104848023975e-13	2.78330535401042e-09	11.379	10.532	14.328	3.155	5.405	3.903	7.050	13.983	5.543	8.202	9.322	19.585	19.362	16.330	23.087	26.595	24.262	37.543	11.371	17.662	7.587	6.321	8.442	10.045	16.751	12.475	13.795
Pdensi_DN1343_c0_g1d259304	FC_3	FC_3_1	7.43344227838245	1303.66150023697	655.547471257678	-7.43939927717378	1.04150239007508	-7.14294978875422	9.13490022187039e-13	4.27559004884644e-09	0.425	1.151	0.744	23.592	67.383	5.925	48.100	25.493	22.245	44.427	14.526	18.569	0.237	0.246	0.000	2.958	5.994	2.220	4.017	25.799	12.796	0.162	0.261	0.214	0.000	0.000	0.000
Pdensi_DN14813_c0_g1d180600	FC_3	FC_3_1	793.139627961204	195.571617901811	494.355622931508	2.018239992029	0.286128694216714	7.05360920740224	1.74335563711737e-12	7.53210097802570e-09	12.521	9.941	9.647	3.960	5.441	4.856	9.162	12.421	5.060	10.576	10.447	17.904	15.643	14.456	18.137	29.833	34.084	44.728	41.057	19.429	11.253	6.800	28.358	24.736	37.020	21.097	13.528
Pdensi_DN16662_c0_g2d111553	FC_3	FC_3_1	189.669548593556	20.8642994348995	105.266924014228	3.1861394428922	0.458490828891454	6.94918903960563	3.67391975475667e-12	1.47392412104045e-08	2.285	2.126	3.688	0.623	0.595	0.324	1.501	5.356	1.058	2.748	4.282	3.393	3.889	3.495	4.174	8.275	9.096	6.199	11.117	4.112	0.392	0.935	2.793	0.741	1.844	2.172	1.251
Pdensi_DN22890_c0_g1	FC_3	FC_3_1	127.727613873979	0	63.8638069369895	9.67392921932125	1.45302351968754	6.65779258783199	2.77970664351429e-11	9.75781270872648e-08	2.176	0.000	1.092	0.000	0.000	0.000	0.000	4.188	0.433	1.286	3.191	1.704	1.600	2.091	4.010	5.852	2.717	6.612	3.622	2.513	4.173	0.549	7.482	5.102	3.723	4.081	1.763
Pdensi_DN13254_c0_g1d522381	FC_3	FC_3_1	96.5271245112724	0	48.2635622556362	9.27010759287877	1.40866191334469	6.58078954578114	4.67956568072003e-11	1.54607344719601e-07	0.000	0.000	0.718	0.000	0.000	0.000	0.000	1.172	0.407	2.087	0.580	1.983	1.434	1.964	2.521	2.293	1.285	3.453	2.673	2.083	1.455	0.000	0.000	0.000	1.016	1.673	0.000
Pdensi_DN27769_c11_g1	FC_3	FC_3_1	95.6597095276323	0	47.8298547638162	9.25772663749609	1.4161941173824	6.53704638641448	6.27455929903123e-11	1.89022623800384e-07	3.016	1.225	3.783	0.000	0.000	0.000	0.677	1.140	0.000	1.336	0.947	1.666	2.492	2.174	1.250	7.420	1.532	10.371	0.000	3.459	1.626	0.571	1.829	0.000	3.315	3.819	2.750
Pdensi_DN7365_c0_g1d451139	FC_3	FC_3_1	685.600210136545	122.893497001918	404.246853569231	2.47853904468096	0.379316910015843	6.53421711301361	6.39431302248209e-11	1.89022623800384e-07	8.484	5.345	15.140	2.963	2.472	3.472	5.460	9.125	3.627	7.761	5.760	10.886	14.338	10.305	16.597	13.000	9.370	41.892	9.337	15.550	9.432	7.896	17.315	6.958	13.073	11.920	8.854
Pdensi_DN27943_c0_g1	FC_3	FC_3_1	109.14631991987	0	54.5731599599348	9.4466049899851	1.4518114553986	6.50677121664637	7.67832130777712e-11	2.15630297286305e-07	0.303	0.984	0.909	0.000	0.000	0.000	0.336	1.747	0.718	0.536	0.766	1.428	1.848	1.516	3.145	3.184	5.816	5.275	3.014	2.983	1.303	0.000	3.333	3.958	4.291	1.871	2.557
Pdensi_DN12097_c0_g1d105112	FC_3	FC_3_1	107.987884324055	0	53.9939421620275	9.43182907296135	1.45489583950581	6.48282084315058	9.00233744592772e-11	2.39796405279993e-07	0.243	0.791	2.197	0.000	0.000	0.000	0.807	2.300	1.450	0.863	2.148	1.431	1.349	1.965	3.241	3.049	4.436	12.458	0.269	4.509	0.700	0.000	4.742	0.978	3.949	2.186	3.535
Pdensi_DN7334_c0_g2	FC_3	FC_3_1	268.159377743001	34.6750013371926	151.417189540097	2.94683230509621	0.455009780801378	6.47641529794404	9.39273032824101e-11	2.39796405279993e-07	6.264	1.307	2.660	0.609	0.879	1.045	2.133	3.796	1.436	3.419	3.039	6.806	5.080	4.450	6.687	8.629	8.271	12.927	11.999	8.373	3.119	3.296	7.633	5.814	7.113	7.037	6.419
Pdensi_DN24876_c11_g1	FC_3	FC_3_1	121.441676050064	11.3367494016221	66.3892127258429	3.41945925513006	0.530148652464191	6.45000084266182	1.11849529613768e-10	2.73136551316822e-07	2.576	1.016	1.410	0.296	0.285	0.254	1.814	1.968	1.953	1.662	1.478	3.308	2.079	2.163	3.121	3.565	2.764	5.998	4.664	1.628	1.011	0.712	2.855	2.826	9.685	3.683	2.268
Pdensi_DN52251_c0_g1d161993	FC_3	FC_3_1	97.0388658286457	0	48.5194329143229	9.27794179667258	1.4520663116592	6.38947527545842	1.66455947786058e-10	3.83767664796654e-07	0.354	0.000	0.355	0.000	0.000	0.000	0.000	2.598	0.422	0.836	1.334	2.076	1.170	2.039	2.738	2.219	0.378	3.870	2.354	0.000	2.543	0.000	2.576	0.000	1.556	2.387	1.718
Pdensi_DN20732_c4_g1	FC_3	FC_3_1	652.431334413016	136.690214706908	394.560774559962	2.2532910139487	0.352875223603098	6.3855177786104	1.70818495529615e-10	3.83767664796654e-07	6.563	5.434	5.323	2.804	3.637	3.535	3.985	7.143	4.349	5.145	6.511	16.887	11.369	11.138	16.975	16.777	22.086	27.061	24.540	11.057	7.374	3.913	17.500	11.067	17.792	11.638	13.390
Pdensi_GG_43777_c0_g1	FC_3	FC_3_1	0	105.643887532333	52.8219437661664	-8.96585220633416	1.41629519707761	-6.33049679532509	2.44373094617706e-10	5.2790227816531e-07	0.000	0.000	0.000	1.740	3.778	2.233	8.359	4.344	2.881	6.116	1.734	4.051	0.000	0.000	0.000	3.709	5.169	2.937	14.922	4.386	3.473	0.000	0.000	0.000	0.000	0.000	0.000
Pdensi_DN26214_c2_g2	FC_3	FC_3_1	88.821943470988	0	44.410971735494	9.14927273937226	1.49403197632589	6.12388013399288	9.13236093346803e-10	1.89973401551543e-06	2.044	0.739	0.524	0.000	0.000	0.000	0.751	1.073	2.033	0.806	1.260	2.001	2.633	1.179	1.508	3.969	5.106	3.316	0.378	4.333	1.470	0.516	2.482	1.370	8.500	3.065	2.482
Pdensi_DN16462_c0_g2	FC_3	FC_3_1	54.1094087536201	268.26613864672	161.18777370017	-2.30046376938729	0.377924578168083	-6.08709753818698	1.14975931500836e-09	2.22680626506068e-06	1.314	0.982	3.727	8.298	5.619	5.668	12.706	6.466	7.163	11.439	6.777	4.927	0.919	1.620	0.866	3.713	3.613	2.374	2.813	2.497	2.130	4.697	54.600	10.094	0.000	3.660	0.000
Pdensi_DN12472_c0_g1d337998	FC_3	FC_3_1	317.635812928876	0	158.817906464438	10.9888587977705	1.82168868090296	6.03223751290129	1.61704870779155e-09	3.02743859072734e-06	3.750	2.805	1.193	0.000	0.000	0.000	0.000	0.054	0.732	1.158	0.460	1.784	15.978	0.779	1.693	3.144	1.597	2.977	0.235	1.150	0.447	685.000	16262.470	9627.540	10.056	1.577	9.376
Pdensi_DN37505_c0_g1	FC_3	FC_3_1	84.3180131837352	0	42.1590065918676	9.0750331403663	1.50978441286231	6.01081390366291	1.84594208210278e-09	3.34448977365757e-06	2.580	0.932	0.863	0.000	0.000	0.000	0.949	0.301	1.368	1.017	1.805	1.686	0.952	1.653	2.542	5.906	4.300	3.143	6.349	3.316	0.825	0.000	4.882	0.576	2.952	3.222	1.043
Pdensi_GG_25369_c0_g1	FC_3	FC_3_1	318.039921764332	39.6076585757519	178.823790170042	3.003479687967	0.501456319534584	5.9895140832099	2.10468907116123e-09	3.69412394908881e-06	1.652	2.159	5.355	0.929	1.107	0.849	0.594	8.533	1.839	7.508	10.345	5.653	7.592	3.753	7.613	5.567	3.096	5.680	3.598	9.855	4.378	1.197	2.610	1.628	11.581	26.198	6.757
Pdensi_DN218_c0_g1d324274	FC_3	FC_3_1	92.7137906629515	0	46.3568953314758	9.2108847374208	1.53971140231458	5.98221505898733	2.20123367716478e-09	3.74649971853446e-06	1.533	1.663	0.366	0.000	0.000	0.000	0.565	0.661	0.000	0.000	0.322	3.375	2.269	0.885	2.313	0.298	2.234	6.346	3.018	4.799	0.000	0.838	1.946	2.056	0.000	2.872	0.619
Pdensi_DN15970_c0_g1d214781	FC_3	FC_3_1	382.061734913955	66.1674729572667	224.114603935611	2.52826591523397	0.425592775137147	5.94057527038432	2.84023609389006e-09	4.62471082291448e-06	3.356	3.360	7.961	1.631	1.571	1.597	2.854	6.342	2.154	1.221	3.254	6.074	5.722	6.473	10.885	8.972	12.177	16.045	12.859	10.152	4.085	0.784	8.799	6.111	6.089	7.543	3.148
Pdensi_GG_55741_c0_g1	FC_3	FC_3_1	0	153.460469785325	76.7302348926623	-9.50412519194376	1.60050941749303	-5.93818760956158	2.88190148491983e-09	4.62471082291448e-06	3.090	6.565	0.000	6.689	0.921	3.514	2.954	2.079	0.000	0.890	1.129	0.000	0.000	0.000	0.000	1.788	4.365	2.253	0.000	3.256	4.539	0.785	0.000	0.118	0.000	3.245	0.000
Pdensi_DN20394_c0_g1d412105	FC_3	FC_3_1	365.296162189181	49.9215074738417	207.608834831512	2.87132273654708	0.484942776303029	5.92095166039315	3.20083942006079e-09	4.99384296853151e-06	2.372	2.933	6.892	1.423	1.424	0.816	4.079	5.623	6.435	4.395	4.706	7.380	10.568	5.594	5.917	11.829	9.824	19.611	14.726	9.211	4.602	3.979	13.353	8.342	14.704	13.615	13.625
Pdensi_DN23351_c11_g1	FC_3	FC_3_1	160.489163543971	20.3522199487755	90.4206917463732	2.97780937418465	0.503755177157282	5.91122336645469	3.39576178691005e-09	5.15476639252945e-06	3.447	1.019	0.629	0.396	0.763	0.339	2.420	1.316	0.000	0.741	1.972	4.421	3.812	3.254	2.778	2.529	2.686	6.487	4.864	1.450	1.353	0.000	1.905	3.151	8.751	1.410	1.902
Pdensi_DN78236_c0_g1	FC_3	FC_3_1	62.0064745115803	0	31.0032372557902	8.6337418857881	1.46303147405176	5.90126872792256	3.60716807663425e-09	5.33158426821683e-06	0.317	0.000	0.955	0.000	0.000	0.000	0.457	0.666	0.000	0.000	0.798	0.745	1.052	1.829	1.054	0.853	0.000	0.772	0.000	0.000	0.456	0.956	0.385	0.000	0.000	0.000	0.770
Pdensi_DN56142_c0_g1d257459	FC_3	FC_3_1	318.349954924666	61.7847656578962	190.067360291281	2.3634256534002	0.401547271777849	5.88579681524454	3.96140747583007e-09	5.70503621249927e-06	5.390	3.438	5.410	1.601	1.545	1.370	1.399	4.660	3.028	0.750	1.995	2.982	6.660	4.755	7.728	11.655	9.170	16.214	12.305	5.501	3.650	3.847	6.551	3.826	8.387	7.489	8.468
Pdensi_DN31769_c0_g1	FC_3	FC_3_1	121.291696006853	0	60.6458480034267	9.60209267874152	1.63449464730522	5.87465532210365	4.23724033371109e-09	5.94972101458042e-06	22.402	1.000	0.205	0.000	0.000	0.000	0.000	0.000	0.000	0.121	0.000	0.242	0.687	5.695	1.724	2.029	0.000	0.126	0.000	0.000	0.147	2.190	1.512	0.000	0.000	0.000	0.000
Pdensi_GG_137073_c1_g1	FC_3	FC_3_1	0	118.490629930096	59.2453149650482	-9.13090075594954	1.56006741105769	-5.85288859393516	4.83107753263151e-09	6.61810489506785e-06	0.000	0.000	0.000	4.509	3.342	0.891	15.167	5.477	5.240	11.362	6.918	0.323	0.000	0.000	0.000	0.000	0.000	0.000	0.000	0.318	0.000	0.417	0.000	0.000	0.000	0.000	0.000
Pdensi_DN27450_c0_g1d561039	FC_3	FC_3_1	251.172833778681	1.87718688274184	126.525010330711	7.03634793417745	1.20829220077927	5.82338272947508	5.76682841561647e-09	7.61599637506506e-06	3.463	0.000	0.000	0.000	0.006	0.139	0.239	6.141	0.000	0.004	3.842	0.835	6.813	2.873	5.260	0.000	0.000	0.000	0.000	1.126	1.749	0.808	0.000	0.000	0.000	0.000	0.849
Pdensi_DN26231_c7_g1	FC_3	FC_3_1	371.402155957319	59.0194551588873	215.210805558103	2.65122811640885	0.455416811621636	5.82154204401992	5.83071331637997e-09	7.61599637506506e-06	8.324	3.833	8.526	1.286	1.280	1.724	3.734	5.192	2.825	3.999	3.468	8.405	7.419	5.148	9.661	12.199	10.459	15.402	10.689	10.162	3.650	6.385	11.249	8.960	15.640	7.415	7.578
Pdensi_DN26846_c7_g2	FC_3	FC_3_1	248.844864012133	47.9989853251671	148.42192466865	2.37049050884735	0.409005022661085	5.79574914123149	6.80168703484479e-09	8.48941231109094e-06	1.637	1.994	3.404	0.859	1.424	1.217	2.517	3.983	1.125	1.710	3.699	6.008	5.405	4.221	5.440	6.893	7.273	11.826	12.644	6.106	1.517	1.163	5.375	11.494	11.202	4.187	4.036
Pdensi_GG_95559_c0_g1	FC_3	FC_3_1	111.715756366091	474.317656574215	293.016706470153	-2.08025125095545	0.359214945211603	-5.79110440332608	6.99250918025584e-09	8.53785370909238e-06	4.193	3.247	2.706	14.750	9.117	10.685	7.603	16.034	16.797	15.938	4.901	14.437	1.988	3.454	1.660	4.026	10.587	5.108	15.596	19.750	26.725	7.270	8.013	27.101	19.375	11.448	18.163
Pdensi_DN18135_c1_g1	FC_3	FC_3_1	130.242826106744	17.3682648971708	73.8055455019572	2.90672954749079	0.502763549260677	5.78150415193225	7.40356536337118e-09	8.84741813189587e-06	1.231	1.696	2.125	0.507	0.407	0.367	0.746	2.227	1.456	1.449	1.982	2.778	2.120	2.421	3.377	4.315	4.548	6.578	2.857	3.377	1.769	1.463	4.968	6.408	7.331	2.641	2.157
Pdensi_GG_130452_c0_g1	FC_3	FC_3_1	0	99.2950765197345	49.6475382598672	-8.87578653591653	1.53688228213654	-5.77518957637901	7.6866490581997e-09	8.99434022922592e-06	0.000	0.000	0.000	4.286	1.781	1.203	12.891	1.771	4.338	7.097	4.380	2.003	0.000	0.000	0.000	0.000	0.000	0.000	0.000	0.086	0.317	0.000	0.000	0.000	0.000	0.000	0.000
Pdensi_DN46308_c0_g1d97264	FC_3	FC_3_1	89.9582259269177	0	44.9791129634589	9.16738084355967	1.59260867109191	5.75620427664408	8.60262777375052e-09	9.80822979795354e-06	0.410	0.444	1.027	0.000	0.000	0.000	0.000	1.134	0.487	0.000	0.841	1.518	2.132	0.709	2.447	2.061	2.389	2.589	1.359	1.829	0.319	0.000	0.750	1.236	0.379	1.208	0.260
Pdensi_DN6232_c1_g1	FC_3	FC_3_1	944.746313118536	138.062878012585	541.404595565561	2.77459344338398	0.482228273015474	5.75369300939961	8.73146547551325e-09	9.80822979795354e-06	8.077	10.215	16.213	4.671	2.868	2.543	10.757	13.778	8.034	8.755	13.457	12.650	22.613	10.868	22.675	18.403	15.494	44.634	16.053	26.073	11.138	5.999	17.984	4.060	16.303	15.127	12.262
Pdensi_DN25856_c0_g4	FC_3	FC_3_1	51.5578620729176	333.296039966039	192.426951019478	-2.68485209519152	0.467342211054474	-5.74493814529107	9.19545941617273e-09	1.01269053640933e-05	0.892	1.429	1.334	10.375	8.712	5.343	10.395	9.174	9.932	4.098	9.162	3.139	0.605	1.634	1.042	2.380	0.184	0.000	0.177	0.152	0.119	0.036	0.044	0.024	0.037	0.040	0.000
Pdensi_DN15280_c0_g1d109172	FC_3	FC_3_1	89.7235064278931	0	44.8617532139465	9.16381716153922	1.60544065748573	5.70797626110368	1.14327360816787e-08	1.23486741300685e-05	1.022	1.477	1.710	0.000	0.000	0.000	1.126	1.788	0.407	1.611	2.570	2.801	3.009	0.786	1.508	2.748	2.188	4.559	2.645	1.576	0.490	0.516	2.069	0.000	2.000	1.916	0.414
Pdensi_GG_127404_c0_g1	FC_3	FC_3_1	90.0379414668684	0	45.0189707334342	9.16885816873561	1.60730234409284	5.7045012112581	1.16684264466023e-08	1.23654498075447e-05	0.301	5.115	1.686	0.000	0.000	0.000	2.631	1.318	3.741	6.111	0.000	0.000	1.328	0.861	3.114	6.842	1.879	23.634	0.000	18.455	16.137	7.210	0.000	0.000	0.000	0.000	0.000
Pdensi_DN10290_c0_g1d4636	FC_3	FC_3_1	73.443342839036	333.776147399732	203.609745119384	-2.17949252491469	0.382769926422101	-5.69400147312317	1.24096012330824e-08	1.24821138240919e-05	1.476	0.868	1.184	8.793	9.554	6.099	3.077	1.842	4.003	1.296	0.662	1.435	1.656	2.061	0.908	0.274	0.178	0.203	0.046	0.047	0.173	0.000	0.000	0.000	0.126	0.000	0.024
Pdensi_DN151_c0_g1	FC_3	FC_3_1	161.096761659842	28.9471603353317	95.0219609975869	2.47755622143956	0.43671958152858	5.67310541187039	1.40231879155229e-08	1.3651771935063e-05	1.875	0.879	3.112	0.822	0.591	0.708	1.622	3.234	1.348	1.532	3.076	2.184	2.247	3.933	3.794	2.615	3.494	2.286	2.152	2.256	1.397	1.235	1.230	3.588	5.812	2.594	2.350
Pdensi_DN22287_c11_g1	FC_3	FC_3_1	60.3516847898624	0	30.1758423949312	8.59282166346294	1.51508442974559	5.67151341189999	1.41541518286869e-08	1.3651771935063e-05	0.367	0.000	0.737	0.000	0.000	0.000	0.000	1.157	0.000	0.000	0.923	1.726	1.620	1.271	0.812	2.305	2.358	1.786	3.689	0.848	0.000	0.556	2.051	0.000	0.539	0.983	0.893
Pdensi_DN32951_c0_g1d145699	FC_3	FC_3_1	65.2814615396294	0	32.6407307698147	8.70471016506419	1.53808704941864	5.6594392159757	1.51868425763308e-08	1.37578096797128e-05	2.249	0.538	1.098	0.000	0.000	0.000	0.000	1.042	0.000	0.880	0.313	1.751	1.761	0.859	1.281	0.444	0.000	0.907	0.549	0.360	0.000	0.754	0.958	1.900	2.196	0.000	0.300
Pdensi_DN10401_c0_g1d334336	FC_3	FC_3_1	1020.81092238617	173.951798609765	597.381360497965	2.55176100987966	0.45403492795582	5.6201865820507	1.90751340476939e-08	1.70059361733774e-05	27.546	18.122	22.197	2.636	4.498	5.500	8.695	14.698	9.129	20.747	17.052	15.287	28.574	15.125	17.814	23.002	19.262	38.119	30.286	25.513	27.338	6.741	51.451	28.421	42.018	24.349	11.549
Pdensi_DN35586_c0_g1d31152	FC_3	FC_3_1	57.4995055011444	0	28.7497527505722	8.52280579121654	1.53554292398524	5.55035333632815	2.85092798618045e-08	2.42613971623956e-05	0.349	2.271	0.000	0.000	0.000	0.000	2.308	1.833	0.417	0.413	1.317	0.000	0.771	1.208	1.546	1.252	0.000	2.124	0.000	0.807	1.005	0.529	0.000	0.000	1.025	0.393	0.848
Pdensi_DN14538_c1_g1	FC_3	FC_3_1	377.727732567359	65.0862228803504	221.406977723855	2.53679585454453	0.457897809650261	5.54009169967883	3.02313302826877e-08	2.53428790545886e-05	3.530	5.054	4.866	2.173	1.078	1.499	2.026	4.628	0.776	2.490	4.834	11.401	7.536	5.950	9.286	9.731	14.528	15.282	11.909	7.191	5.143	2.115	8.858	5.856	8.351	9.892	8.114
Pdensi_DN10758_c0_g1	FC_3	FC_3_1	270.766581044757	55.7132065811378	163.239893812947	2.27892870433191	0.412097724756696	5.53006864009598	3.20105508997711e-08	2.60565884324137e-05	2.527	4.272	4.827	1.411	1.248	1.392	2.883	4.136	1.884	3.258	3.787	8.758	4.676	4.526	7.150	10.131	12.919	14.442	10.432	7.339	4.238	2.513	9.853	5.944	10.437	5.068	2.065
Pdensi_DN49503_c0_g1d159862	FC_3	FC_3_1	64.9227202208842	0	32.4613601104421	8.69657303068497	1.57346498010488	5.52702039171238	3.25715115851754e-08	2.61344502813281e-05	0.431	0.702	0.649	0.000	0.000	0.000	0.239	0.227	0.771	0.000	0.545	0.508	1.438	0.747	1.679	0.773	1.390	2.105	1.432	1.749	1.241	0.984	3.158	1.736	1.596	0.727	2.871
Pdensi_DN53722_c0_g1	FC_3	FC_3_1	116.452519141121	0	58.2262595705607	9.54042085583717	1.73231733087448	5.5073170982023	3.64343632266958e-08	2.88221471125436e-05	1.261	0.456	1.476	0.000	0.000	0.000	2.795	1.104	0.000	1.491	0.000	0.990	4.436	0.485	1.869	0.565	0.000	1.794	0.000	1.217	0.000	0.959	0.513	0.000	0.000	0.000	0.508
Pdensi_DN36436_c0_g1d148740	FC_3	FC_3_1	55.462152227492	0	27.731076113746	8.4710777592298	1.54048683375202	5.4989614799872	3.82034571855643e-08	2.98018802261723e-05	0.653	0.236	1.092	0.000	0.000	0.000	0.000	1.143	0.259	0.257	2.199	1.025	0.725	1.256	1.451	1.949	2.571	4.513	3.852	2.017	0.313	0.000	3.982	1.751	0.322	0.489	1.580
Pdensi_DN54686_c0_g1d163795	FC_3	FC_3_1	177.334957796517	31.4966613562228	104.41580957637	2.49168286986492	0.454741045287193	5.47934455375871	4.26904314913155e-08	3.24226168950419e-05	2.974	0.784	3.723	0.914	0.586	0.784	1.317	3.522	1.520	0.908	3.794	3.880	3.306	3.059	4.365	8.423	5.686	10.002	7.550	2.403	1.386	1.192	4.510	1.031	2.655	3.248	2.042
Pdensi_DN22729_c11_g1	FC_3	FC_3_1	131.26094135225	21.8749437702683	76.567942561259	2.58529650559848	0.471835543700425	5.47923220307438	4.27175453162607e-08	3.24226168950419e-05	0.847	1.579	1.712	0.649	0.418	0.528	1.639	0.866	0.776	3.363	0.938	3.135	3.305	2.732	2.042	3.567	2.596	8.530	4.017	4.577	1.343	1.013	4.325	3.972	3.671	3.108	2.605
Pdensi_DN24052_c0_g1d71231	FC_3	FC_3_1	1218.24963132049	154.999685570426	686.624658445456	2.97362005829258	0.544003324694022	5.46617993550887	4.59837567019413e-08	3.35566655231363e-05	11.564	19.977	25.651	2.908	3.460	4.869	3.886	7.594	13.650	12.001	5.753	13.268	39.172	12.106	20.974	5.400	5.712	5.633	2.161	7.038	4.179	2.661	10.577	14.245	0.268	0.585	0.489
Pdensi_DN26286_c0_g2	FC_3	FC_3_1	407.397996651623	96.9736707033071	252.185833677465	2.06972124717561	0.378646677406001	5.46610170028342	4.60040459580796e-08	3.35566655231363e-05	5.519	5.143	6.602	2.660	1.599	2.773	2.665	6.547	3.096	3.214	7.174	6.838	7.749	7.772	9.320	12.913	13.529	17.312	9.226	12.111	5.407	3.561	7.412	5.842	8.275	8.644	7.986
Pdensi_DN10816_c0_g1	FC_3	FC_3_1	282.271075584459	29.6034378024061	155.937256693432	3.25271402233438	0.600218149350205	5.41921970512848	5.98597187409277e-08	4.25579868709234e-05	2.111	2.044	5.370	0.943	0.435	0.763	1.654	2.287	1.108	2.472	2.249	6.001	5.791	3.187	7.765	7.636	8.064	13.950	8.938	8.107	7.355	2.321	8.987	3.324	7.506	4.571	4.509
Pdensi_DN23231_c0_g1d21451	FC_3	FC_3_1	99.3863692118307	0	49.6931846059153	9.31149850717651	1.71914162022863	5.41636500309857	6.08228739634379e-08	4.27022192378807e-05	0.000	0.403	0.747	0.000	0.000	0.000	0.819	0.000	0.000	1.759	0.935	1.311	2.460	0.429	2.879	1.668	1.592	2.261	4.131	1.289	2.676	0.000	2.708	6.728	1.091	0.419	0.452
Pdensi_DN1973_c0_g1d98763	FC_3	FC_3_1	242.003351962492	31.1550560822837	136.579204022388	2.95442923898908	0.546210521940849	5.40895702355038	6.33928382992487e-08	4.3957063653279e-05	2.775	3.310	6.128	0.351	1.013	0.901	1.533	2.913	1.324	2.297	2.447	4.243	3.381	5.763	5.849	7.705	7.732	9.130	9.220	5.459	2.795	2.529	5.740	3.906	7.354	6.549	3.028
Pdensi_GG_59998_c0_g1	FC_3	FC_3_1	1652.15910514939	21.3364315327685	836.747768341082	6.27586380146723	1.16415263364997	5.39092866352974	7.0094498175281e-08	4.68681855299147e-05	3.231	3.200	2.815	0.756	0.598	0.225	0.777	0.412	0.253	0.249	0.406	0.259	77.566	0.843	16.789	2.097	10.573	14.587	23.556	2.011	44.217	11.299	1.094	0.267	1.622	2.619	1.951
Pdensi_DN25256_c0_g1	FC_3	FC_3_1	202.767401038295	20.3158606775226	111.541630857909	3.32082007246462	0.616505921467478	5.38651772323618	7.18358487302557e-08	4.74674385856888e-05	2.705	1.468	4.324	0.753	0.209	0.515	2.680	3.471	0.808	2.928	1.610	5.721	3.250	3.851	5.245	7.596	6.653	15.543	10.780	6.670	1.825	2.255	7.518	2.435	6.653	3.689	3.419
Pdensi_DN33021_c0_g1	FC_3	FC_3_1	0	55.2567019211064	27.6283509605532	-8.03042531184201	1.49310200840191	-5.37835008368724	7.5171538676817e-08	4.85492503215815e-05	0.306	0.996	0.922	1.547	1.492	0.993	1.690	3.537	5.118	1.087	2.313	2.161	0.000	0.000	0.000	0.000	0.656	0.000	0.000	0.000	0.000	0.000	0.000	0.000	0.000	0.000	0.000
Pdensi_GG_39136_c2_g1	FC_3	FC_3_1	0	61.9832441304552	30.9916220652276	-8.19664284184595	1.5240274812329	-5.3782775853983	7.5201808531453e-08	4.85492503215815e-05	0.275	1.489	1.102	1.387	1.003	2.080	1.820	1.153	3.603	0.974	2.075	2.584	0.000	0.000	0.000	0.738	7.651	12.715	1.216	0.000	3.556	0.000	0.000	0.000	0.000	0.000	0.000
Pdensi_DN26172_c1_g1	FC_3	FC_3_1	112.41921496757	15.76126417711	64.0902395723399	2.83879471728709	0.529333024511559	5.36296544109746	8.1866673790794e-08	5.22514045469743e-05	0.566	2.044	0.945	0.478	0.459	0.205	0.628	2.178	0.000	0.223	1.278	1.939	2.448	2.613	1.888	1.520	2.027	4.602	2.919	2.841	1.896	2.009	2.609	3.413	2.799	1.271	2.051
Pdensi_DN5970_c0_g1d262371	FC_3	FC_3_1	145.837701555302	32.8276184755007	89.3326600154012	2.15229035038238	0.401898678073212	5.35530587137267	8.54118054093395e-08	5.38244845299293e-05	1.227	1.964	2.625	0.765	0.980	0.657	0.893	1.903	1.438	1.428	2.799	3.168	2.238	3.720	3.135	5.613	4.975	8.106	4.230	4.199	3.183	1.532	5.897	2.430	4.177	2.528	1.461
Pdensi_DN48997_c0_g1d250980	FC_3	FC_3_1	70.4572930490478	0	35.2286465245239	8.81489578236067	1.64670872453343	5.35303885321811	8.64892689086436e-08	5.38244845299293e-05	0.000	0.672	0.933	0.000	0.000	0.000	0.342	0.976	1.109	0.733	2.729	1.457	1.028	0.715	2.403	2.777	1.991	5.282	1.030	1.434	0.892	0.000	1.130	0.000	1.366	1.045	1.504
Pdensi_DN46912_c0_g1d249242	FC_3	FC_3_1	267.015108374583	58.1652649726324	162.590186673608	2.19515385989052	0.410190649992749	5.35154533612436	8.72062830221765e-08	5.38244845299293e-05	2.662	4.945	3.812	0.963	1.618	1.655	2.531	3.194	2.261	2.246	1.682	3.808	6.130	4.829	5.287	6.979	11.035	11.598	8.197	7.050	6.008	2.315	6.729	8.411	10.436	5.978	4.825
Pdensi_DN21705_c0_g1d495711	FC_3	FC_3_1	23.392568626311	160.154105918159	91.773337272235	-2.7911725037299	0.523314652879079	-5.3336410291092	9.62627347841159e-08	5.86698157672707e-05	0.620	0.336	0.311	3.521	3.774	4.353	2.051	2.277	1.479	0.366	1.560	1.821	0.343	0.357	0.687	0.833	0.000	2.264	0.343	6.093	1.338	0.000	1.130	0.000	0.000	0.000	0.000
Pdensi_DN19016_c0_g3	FC_3	FC_3_1	0	68.4995878942777	34.2497939471388	-8.34011162124089	1.56570361452762	-5.32674993137646	9.99856681883049e-08	5.97425004198333e-05	0.096	0.104	0.192	2.804	1.164	1.050	9.187	9.661	12.038	13.577	13.869	20.324	0.000	0.000	0.000	0.432	0.313	0.710	0.214	2.458	0.276	0.146	3.540	0.582	0.000	0.000	0.000
Pdensi_DN34086_c0_g1d567067	FC_3	FC_3_1	0	56.5738916904092	28.2869458452046	-8.06467321950385	1.51671636792153	-5.31719271320022	1.05380441139145e-07	6.23031353370652e-05	0.000	0.688	0.955	1.201	1.931	1.028	1.399	1.331	0.757	0.000	0.798	0.745	0.000	0.000	0.000	0.284	8.831	6.177	5.274	4.034	2.738	0.000	0.000	0.000	0.000	0.000	0.000
Pdensi_DN23634_c3_g1	FC_3	FC_3_1	769.703120538669	166.453755102617	468.078437820643	2.20809731804333	0.415678961717277	5.31202567702996	1.08413323114314e-07	6.32226795033029e-05	6.123	4.486	14.456	3.915	2.938	5.192	7.599	12.308	1.646	5.301	9.540	14.522	20.379	11.851	14.240	23.091	21.622	31.256	30.497	19.139	11.908	9.929	19.574	16.417	37.887	21.223	18.296
Pdensi_DN26868_c13_g1	FC_3	FC_3_1	135.394460192989	10.206070515579	72.8002653542839	3.72744008465448	0.701869640378185	5.31072989942411	1.09187051095331e-07	6.32226795033029e-05	1.711	0.696	0.858	0.271	0.260	0.232	0.948	1.123	0.000	0.810	1.351	1.763	3.419	1.234	3.328	4.022	4.593	6.521	1.892	1.982	0.922	0.650	2.348	0.000	2.848	2.882	1.293
Pdensi_DN32385_c0_g1d199452	FC_3	FC_3_1	162.122459698557	25.7295349124401	93.9259973054985	2.6515395703254	0.499781715929077	5.30539530722184	1.12429080754061e-07	6.37847651478039e-05	2.418	1.747	2.427	0.508	0.491	0.869	0.000	2.115	0.962	0.476	2.025	4.729	2.662	3.254	4.005	3.974	5.602	11.251	11.188	5.113	4.638	2.439	4.396	1.618	15.347	2.722	5.881
Pdensi_DN14044_c1_g1d179008	FC_3	FC_3_1	277.215371235959	26.4101681957	151.812769715829	3.38784753620041	0.639969315455435	5.29376558279117	1.19823012751969e-07	6.69251602671093e-05	2.279	1.091	5.128	0.296	0.855	0.779	3.571	3.423	1.198	3.782	3.934	3.219	5.535	3.356	7.593	4.394	8.408	11.416	5.760	5.722	2.445	1.095	5.081	3.391	11.212	7.108	10.995
Pdensi_DN23133_c5_g1	FC_3	FC_3_1	584.699554067532	115.949886845736	350.324720456634	2.33260880615178	0.440761532252341	5.29222410638215	1.20837684675252e-07	6.69251602671093e-05	4.295	5.616	3.951	2.271	3.035	3.147	3.920	4.235	4.369	7.080	7.350	15.952	9.635	8.577	16.848	11.582	21.517	36.517	20.112	9.713	3.795	0.571	22.191	8.129	26.970	14.875	12.629
Pdensi_DN14032_c0_g1d107347	FC_3	FC_3_1	146.711128420279	27.8446780955721	87.2779032579258	2.39466701623648	0.452578336940939	5.29116579556697	1.2153912237377e-07	6.69251602671093e-05	1.996	1.399	2.974	0.676	0.487	0.870	0.728	2.192	0.774	1.284	2.101	2.157	2.654	3.061	3.290	4.526	8.382	10.727	4.170	4.916	0.624	0.997	4.892	2.910	6.884	4.165	3.644
Pdensi_DN24946_c3_g4	FC_3	FC_3_1	1350.37027529735	302.270912974481	826.320594135914	2.15853467779944	0.40811838199316	5.28899155989405	1.22992565774542e-07	6.70679655271157e-05	13.400	13.077	18.011	5.314	7.853	8.798	10.532	19.139	9.033	14.592	13.386	26.724	26.672	18.710	35.465	38.137	32.461	70.742	31.064	37.322	16.144	8.944	26.544	34.318	47.482	19.860	20.745
Pdensi_DN24044_c0_g1d225083	FC_3	FC_3_1	171.971978315205	29.5399889302082	100.755983622707	2.53665350232638	0.480446461870403	5.27978391692398	1.29336323711738e-07	6.88224753032518e-05	5.342	3.075	3.512	0.423	0.811	0.910	1.854	4.205	1.785	2.168	2.321	3.410	3.158	3.470	3.905	8.672	3.235	7.543	6.736	7.545	2.397	1.780	4.487	3.357	7.951	4.875	4.636
Pdensi_DN21014_c0_g1	FC_3	FC_3_1	280.855038524844	43.4079333605469	162.131485942695	2.69149107171468	0.509930453873779	5.27815322906934	1.30492328031826e-07	6.88224753032518e-05	2.765	3.712	4.853	1.079	0.773	1.278	2.181	3.553	3.235	2.593	3.729	6.865	5.695	3.715	7.355	10.821	11.360	15.755	11.044	9.201	3.014	1.782	8.763	6.641	7.275	6.963	5.057
Pdensi_DN13301_c2_g1	FC_3	FC_3_1	79.1024736360542	0	39.5512368180271	8.98186387944231	1.70198554591812	5.27728563910755	1.31111434986432e-07	6.88224753032518e-05	2.262	0.817	1.135	0.000	0.000	0.000	0.415	0.791	1.801	0.445	0.000	1.770	2.076	0.435	2.083	2.365	0.807	3.663	2.511	1.740	2.169	0.000	2.286	1.514	4.973	2.661	1.833
Pdensi_DN14611_c1_g1	FC_3	FC_3_1	76.9288230136411	0	38.4644115068206	8.94183990841372	1.69566262552379	5.2733602627183	1.339482517167e-07	6.9660532462224e-05	0.290	1.885	1.745	0.000	0.000	0.000	0.000	3.346	1.037	1.028	0.730	3.067	0.962	0.668	2.891	6.231	9.003	5.648	9.308	4.023	2.502	0.440	1.410	1.166	11.509	1.303	1.757
Pdensi_DN10706_c0_g1	FC_3	FC_3_1	172.754212188221	27.5041747702076	100.129193479214	2.6527762126108	0.505178616822767	5.25116488361081	1.51140308047232e-07	7.78802435025765e-05	2.019	2.287	3.378	0.849	0.819	0.363	1.113	2.540	1.205	1.990	3.809	1.977	2.973	3.493	4.098	3.867	8.648	7.127	7.241	3.502	1.453	1.020	4.087	6.090	5.928	3.407	5.313
Pdensi_DN18462_c0_g1d217246	FC_3	FC_3_1	438.324875321837	43.501848200128	240.913361760982	3.33183993338522	0.635376384244903	5.24388380809096	1.57231236521171e-07	7.88486574147153e-05	4.057	2.231	8.424	1.248	0.532	1.380	1.768	5.572	3.710	5.553	4.672	10.171	8.248	4.653	13.022	11.017	23.201	21.386	17.595	9.144	4.784	3.016	13.825	7.406	31.891	11.474	7.027
Pdensi_DN19155_c3_g1	FC_3	FC_3_1	291.734638291083	66.3097505231681	179.022194407125	2.13495689689202	0.408646702602472	5.22445643950024	1.74667439138005e-07	8.56308226447224e-05	0.919	4.802	3.122	1.437	1.896	1.516	1.742	3.630	2.773	2.585	3.233	2.547	5.291	4.719	7.595	3.435	3.395	9.303	3.658	5.270	1.941	2.086	2.293	1.905	3.608	1.356	3.739
Pdensi_DN36683_c0_g2	FC_3	FC_3_1	239.434840704027	35.9998124395049	137.717326571766	2.72956050039346	0.525386366320597	5.19533942136567	2.04346657861e-07	9.60763081222438e-05	1.412	3.218	4.688	0.645	0.734	1.230	1.637	6.386	2.402	5.708	9.480	7.767	5.858	3.400	5.124	3.830	5.269	9.919	4.626	6.953	5.402	1.442	6.361	1.727	8.781	16.975	3.775
Pdensi_DN37858_c0_g1d32958	FC_3	FC_3_1	69.7018508802668	0	34.8509254401334	8.79928606268387	1.69394041488729	5.19456645897983	2.05197462226521e-07	9.60763081222438e-05	0.486	0.791	0.977	0.000	0.000	0.000	0.538	0.767	1.160	0.863	0.921	1.431	1.080	0.562	2.431	3.703	5.219	13.348	11.845	2.536	0.350	1.109	1.778	0.489	2.513	0.547	0.000
Pdensi_DN15276_c0_g1d109165	FC_3	FC_3_1	261.596742806349	31.996833580234	146.796788193291	3.03119219863315	0.583712159897117	5.19295708893132	2.06979903906127e-07	9.60763081222438e-05	2.588	1.727	5.000	0.991	0.747	0.583	1.816	4.059	2.409	1.320	2.292	5.124	4.156	3.264	8.154	8.947	8.752	15.530	6.633	8.705	2.236	1.067	7.505	0.679	10.447	5.369	3.171
Pdensi_DN26326_c0_g1d429961	FC_3	FC_3_1	0	56.8125099371326	28.4062549685663	-8.07105585248121	1.55524721810978	-5.18956456471959	2.10786408782064e-07	9.70412248824048e-05	0.642	1.739	0.322	0.810	1.954	1.386	1.415	0.337	0.383	0.000	1.211	0.000	0.000	0.000	0.000	1.438	0.687	0.391	0.712	0.000	0.462	0.000	0.000	0.000	0.000	1.083	0.000
Pdensi_DN40090_c1_g1	FC_3	FC_3_1	76.0793165632857	0	38.0396582816428	8.92568285037003	1.72269144714746	5.18124291215917	2.204122261464e-07	9.98360733366023e-05	1.451	0.393	2.548	0.000	0.000	0.000	1.198	1.523	0.433	1.714	0.456	0.852	2.399	0.418	1.604	0.975	1.164	1.763	0.000	2.513	0.000	2.888	0.440	0.000	0.000	0.000	3.967
Pdensi_DN30075_c0_g1d143181	FC_3	FC_3_1	75.2870918173358	0	37.6435459086679	8.91064264168534	1.72192824030372	5.17480486882174	2.2814929365986e-07	0.000102513865821598	3.180	4.738	7.182	0.000	0.000	0.000	0.438	0.000	0.000	0.000	0.499	0.000	2.626	0.459	1.317	1.782	0.000	3.861	0.000	0.000	0.000	1.203	0.000	0.000	1.165	0.447	0.483
Pdensi_DN45640_c0_g1d96591	FC_3	FC_3_1	85.7075681640713	0	42.8537840820356	9.09786866815225	1.75964110457392	5.17029787750678	2.33721142719581e-07	0.000104183981761809	1.005	1.793	6.073	0.000	0.000	0.000	0.182	0.627	0.000	1.619	0.000	1.481	3.134	0.412	1.469	0.828	4.995	2.685	4.567	2.045	2.604	0.396	4.338	3.675	9.825	1.618	0.069
Pdensi_DN7352_c0_g1d101604	FC_3	FC_3_1	8.8015981859107	162.579081016294	85.6903396011024	-4.17242157884771	0.808241852210871	-5.16234288961212	2.43878039207175e-07	0.000107855542914253	0.169	0.036	0.034	3.519	6.613	1.854	10.755	10.358	5.610	3.949	12.280	2.599	0.075	0.388	0.114	0.031	0.112	0.000	0.000	0.039	0.097	0.000	0.000	0.000	0.000	0.000	0.000
Pdensi_DN37507_c0_g1	FC_3	FC_3_1	23.3220169529705	458.823593272753	241.072805112862	-4.30427137574475	0.834139737844467	-5.16013226616872	2.46775435011052e-07	0.000108284289709615	0.022	0.000	0.876	16.318	10.643	6.663	11.480	3.167	8.456	8.685	1.329	3.157	0.064	0.370	0.941	0.000	0.000	0.401	0.000	0.000	0.732	0.000	0.026	0.175	0.134	0.048	0.513
Pdensi_DN24112_c0_g1d304483	FC_3	FC_3_1	81.0804430634219	0	40.5402215317109	9.01765239654375	1.75200851197301	5.14703686364434	2.64633337234339e-07	0.0001152201241791	1.548	0.419	1.165	0.000	0.000	0.000	0.426	2.031	0.924	0.457	0.973	1.817	1.278	0.446	2.992	3.816	2.898	6.109	3.007	4.912	1.113	1.172	2.815	2.331	2.835	4.791	2.823
Pdensi_DN19353_c2_g1	FC_3	FC_3_1	2442.9766207496	368.349099619736	1405.66286018467	2.72895318667793	0.531150051885774	5.13781967447647	2.77944395666696e-07	0.000120035290910714	15.341	20.106	27.190	4.835	8.885	12.962	11.869	27.192	21.211	37.812	41.725	54.394	62.499	26.047	56.359	26.016	25.829	52.194	40.016	41.838	37.103	14.930	135.913	80.756	2880.284	759.310	463.575
Pdensi_DN22026_c3_g4	FC_3	FC_3_1	1145.83015769973	198.494381997968	672.162269848848	2.52820433482629	0.492207862812155	5.13645661892067	2.79966939239105e-07	0.000120035290910714	13.803	9.742	15.366	3.480	3.881	6.984	9.665	19.953	6.399	10.951	13.755	15.039	28.619	13.778	25.880	21.968	25.013	39.778	18.307	22.372	7.076	7.066	19.693	9.019	39.254	20.282	18.522
Pdensi_DN35341_c0_g1d30996	FC_3	FC_3_1	1781.44892523261	229.04962563728	1005.24927543495	2.95867144438958	0.578002167529937	5.11878953159175	3.07502887174068e-07	0.000129858700458787	5.852	6.524	10.253	3.081	6.809	6.770	5.650	17.658	9.437	23.898	27.227	25.307	50.677	15.172	39.127	16.958	28.005	40.959	40.493	46.864	25.317	5.776	30.384	15.139	1198.162	564.130	171.631
Pdensi_DN10782_c1_g1	FC_3	FC_3_1	421.582162106965	50.4090438546349	235.9956029808	3.06127389849502	0.599447845272803	5.10682275803638	3.27620784075907e-07	0.000136304807099314	2.385	3.015	5.187	0.501	0.969	2.144	2.626	6.258	1.424	2.818	1.998	5.132	9.628	8.254	7.903	8.197	11.904	14.478	11.917	10.089	5.147	1.203	12.046	3.991	2.911	5.369	5.801
Pdensi_GG_144724_c0_g1	FC_3	FC_3_1	34.9349346774009	346.970610319397	190.952772498399	-3.31159859028406	0.648942092822038	-5.10307256520069	3.34182786724972e-07	0.000138012576464667	2.634	0.793	5.039	10.352	9.222	5.834	10.721	4.030	3.914	3.530	2.006	0.825	1.141	0.819	0.197	7.388	9.046	8.191	4.047	0.077	2.233	0.012	0.000	0.000	58.866	87.592	150.343
Pdensi_DN23933_c5_g2	FC_3	FC_3_1	250.712460465809	48.9794164062487	149.845938436029	2.35260234689248	0.463036965322141	5.08080892689797	3.75831000016371e-07	0.000151862762208054	3.306	2.609	6.836	1.042	1.265	1.256	1.809	5.306	1.954	4.003	3.206	6.990	5.917	3.361	5.733	7.539	7.098	14.763	6.914	7.319	3.986	2.395	7.843	5.294	7.182	5.091	6.011
Pdensi_GG_75930_c0_g1	FC_3	FC_3_1	47.1273144257753	340.628730157694	193.878022291734	-2.84434104046423	0.559972258565334	-5.07943205570847	3.78564882442088e-07	0.000151874822766016	1.047	1.576	2.974	6.382	13.474	5.205	8.292	13.310	14.224	5.768	13.056	10.877	0.719	1.694	0.618	2.004	3.985	3.645	1.732	2.702	4.892	0.047	0.078	0.000	0.000	0.000	0.000
Pdensi_DN20935_c0_g1d189276	FC_3	FC_3_1	61.7358145223671	0	30.8679072611836	8.62615450049604	1.70209706315218	5.06795686758364	4.02108490389786e-07	0.000157935842456173	0.341	0.369	0.684	0.000	0.000	0.000	0.375	1.073	0.000	0.000	0.000	0.400	0.376	1.572	1.885	3.359	2.553	2.487	4.157	1.970	1.470	1.033	1.241	0.685	1.000	0.000	1.655
Pdensi_DN19312_c2_g1	FC_3	FC_3_1	619.113125270188	87.6632899065819	353.388207588385	2.81855113117144	0.557764753068499	5.05329731874487	4.34247102931045e-07	0.000168206364022242	9.504	5.656	6.284	1.318	2.539	2.537	4.625	9.336	5.209	3.914	7.768	11.053	10.114	7.331	19.293	15.565	22.953	19.795	19.957	12.971	8.628	5.150	8.029	11.395	10.838	9.175	8.621
Pdensi_DN20891_c8_g10	FC_3	FC_3_1	204.403010778282	37.3040840943111	120.853547436297	2.45265196758407	0.485610808218612	5.05065358116976	4.40300938426739e-07	0.000169383167860796	3.305	1.344	4.144	1.046	1.005	0.674	2.061	2.820	1.229	1.221	4.697	5.354	4.590	2.862	4.822	7.399	7.543	12.346	5.710	5.744	3.562	2.828	7.560	4.986	11.316	4.871	3.746
Pdensi_DN26318_c4_g1	FC_3	FC_3_1	131.790591202908	23.3460656544893	77.5683284286985	2.49297663354232	0.494115081722301	5.04533604773351	4.52724959501265e-07	0.00017180912213073	1.306	1.285	1.662	0.452	0.720	0.540	1.452	1.368	0.843	1.538	2.552	2.520	3.439	2.330	2.254	2.555	2.990	5.967	2.370	2.479	0.851	0.724	2.619	1.434	3.566	4.345	1.144
Pdensi_DN18135_c0_g1d114441	FC_3	FC_3_1	332.533239202202	65.9255796338238	199.229409418013	2.33240151697932	0.465419513267524	5.01139606417544	5.403656698662e-07	0.000198367177867353	3.722	2.419	4.108	1.407	1.812	1.605	2.868	6.250	2.222	3.517	2.806	8.302	5.740	4.721	9.460	7.005	12.739	21.249	11.566	6.873	3.746	1.127	9.930	4.485	6.547	10.889	10.857
Pdensi_DN19047_c0_g1d482081	FC_3	FC_3_1	180.618616551994	24.7289736170897	102.673795084542	2.86577532081491	0.572035168194031	5.00978869859073	5.44898290824626e-07	0.000198732190925039	1.280	1.726	2.330	0.374	0.970	0.476	2.293	3.060	1.018	1.538	2.806	3.791	3.112	3.112	4.714	3.901	3.098	7.344	1.354	4.144	1.388	1.036	4.481	1.433	3.101	2.714	2.675
Pdensi_GG_62276_c0_g1	FC_3	FC_3_1	51616.468704112	6032.36827809807	28824.418491105	3.09700737271344	0.620136337390436	4.99407498961567	5.9118425369534e-07	0.000212849069186234	605.020	487.581	991.902	79.895	161.985	196.108	180.261	396.508	209.049	613.003	670.694	910.003	1090.462	322.935	1594.504	798.962	1395.876	2540.644	2237.885	1848.660	1441.637	268.729	1939.713	1476.028	28299.459	16613.426	9970.298
Pdensi_DN17889_c4_g1	FC_3	FC_3_1	1258.39400810836	265.836706831449	762.115357469905	2.24211399796306	0.449329140035284	4.98991451519703	6.0406018481345e-07	0.000214731926204001	12.373	12.625	21.215	4.919	6.177	8.186	8.670	19.781	11.024	10.582	14.108	27.735	22.000	16.732	36.405	37.068	38.259	60.621	30.935	25.801	12.927	9.353	31.272	15.106	54.740	25.810	20.771
Pdensi_DN25884_c0_g1d559631	FC_3	FC_3_1	2146.10831656374	118.868527840516	1132.48842220213	4.17417504031472	0.837065970497304	4.98667391512144	6.14276118098765e-07	0.000216826312820871	8.595	16.773	26.278	3.311	2.529	2.841	3.980	20.681	24.089	3.377	2.308	3.759	77.415	4.595	41.879	2.764	2.850	13.532	3.633	53.664	2.795	63.215	39.986	60.937	0.541	0.478	0.794
Pdensi_DN85754_c0_g1	FC_3	FC_3_1	254.771050996752	63.3622150700029	159.066633033378	2.00391857891391	0.401940665517269	4.98560795368891	6.17672792282508e-07	0.000216826312820871	2.947	2.398	5.424	1.243	1.494	1.864	3.532	3.870	1.757	1.743	0.000	1.156	5.722	4.252	5.453	1.100	1.581	4.792	1.903	1.992	2.120	3.360	0.299	0.000	3.987	1.104	1.487
Pdensi_DN25755_c0_g1d559497	FC_3	FC_3_1	258.35955803755	56.543678436122	157.451618236836	2.19189263514967	0.43982762865081	4.98352648257545	6.24357638751435e-07	0.000217811621975858	2.395	2.987	5.074	1.345	1.944	0.864	2.647	4.930	2.222	1.888	3.354	6.488	4.129	5.528	6.201	9.978	5.420	8.344	6.188	7.392	5.743	0.404	2.915	8.562	6.232	2.345	3.441
Pdensi_DN27278_c0_g1d194910	FC_3	FC_3_1	61.7530634828985	0	30.8765317414493	8.62666802897777	1.73423233420176	4.97434389778489	6.54689955499909e-07	0.000226463629907661	0.000	0.615	0.285	0.000	0.000	0.000	0.000	0.298	0.338	0.000	1.071	1.334	0.314	1.635	1.887	0.000	0.608	0.691	1.256	0.984	0.408	0.000	2.070	1.140	0.000	0.319	0.000
Pdensi_DN27559_c2_g1	FC_3	FC_3_1	116.401147449511	22.567484315641	69.4843158825761	2.36281688033824	0.475072156393579	4.97359579705771	6.57222726826704e-07	0.000226463629907661	1.108	0.830	1.726	0.545	0.463	0.624	0.740	1.954	1.072	0.620	2.005	3.016	2.247	2.049	2.754	2.648	4.064	4.913	4.236	1.959	0.895	0.509	2.362	2.340	4.731	2.538	1.791
Pdensi_DN15969_c6_g1	FC_3	FC_3_1	290.486004143201	37.3158951634691	163.900949653335	2.96114385199507	0.596595226240275	4.96340520633412	6.92678563721944e-07	0.00023200059933613	3.804	2.545	4.594	1.305	0.314	1.085	2.728	3.973	1.674	2.936	4.799	5.967	5.797	5.896	6.091	10.146	9.563	9.475	10.573	2.440	2.971	2.353	7.738	4.808	13.599	5.244	6.197
Pdensi_DN8550_c0_g1d102405	FC_3	FC_3_1	2407.17807937067	382.486161896726	1394.8321206337	2.65382504399248	0.534716493868996	4.96305065286177	6.93944747506851e-07	0.00023200059933613	100.251	73.859	25.010	10.448	3.081	14.005	8.026	8.094	19.473	8.979	15.185	40.466	39.692	63.450	47.230	2.284	10.155	22.259	1.923	5.080	1.458	4.184	31.951	14.353	0.000	0.000	0.000
Pdensi_DN24595_c2_g1d554556	FC_3	FC_3_1	715.647005568345	69.0563753549478	392.351690461647	3.37168743263444	0.680033479876698	4.95811975793572	7.11786847437253e-07	0.000236210102411223	6.965	7.552	11.991	0.826	1.324	2.838	4.512	10.449	4.079	6.176	8.248	13.518	9.743	8.544	24.163	15.804	9.349	31.061	19.615	14.119	7.510	7.282	16.558	9.671	25.903	12.172	12.902
Pdensi_DN3183_c0_g1d260419	FC_3	FC_3_1	73.485827672587	305.421521983649	189.453674828118	-2.04880579190361	0.413302562188246	-4.95715724832707	7.15320807672315e-07	0.000236210102411223	0.714	0.774	2.684	9.725	7.162	5.446	8.127	10.685	19.740	10.964	10.381	15.147	0.993	2.267	1.391	3.836	1.152	0.872	1.579	1.241	5.640	0.000	5.886	1.077	0.000	0.000	0.000
Pdensi_DN21057_c0_g1d64537	FC_3	FC_3_1	4.38014515324077	70.533072405992	37.4566087796164	-3.99019532848347	0.805104863715144	-4.95611877199546	7.19152645948067e-07	0.000236210102411223	0.138	0.119	0.055	2.562	1.557	1.038	1.447	0.602	0.452	1.581	0.523	0.131	0.092	0.127	0.062	0.150	0.122	0.208	0.565	0.706	0.434	4.271	1.152	1.964	0.000	1.022	1.391
Pdensi_GG_115089_c0_g1	FC_3	FC_3_1	266.105577272955	26.4101681957	146.257872734328	3.32900228676303	0.672244622013528	4.95206979386745	7.34282573515814e-07	0.000237474049732426	1.875	2.955	4.159	0.290	0.856	0.777	1.200	7.201	0.961	3.880	7.246	3.917	6.878	2.740	6.147	3.317	3.258	7.730	5.084	6.549	2.984	0.181	5.701	2.839	14.072	20.242	6.222
Pdensi_DN18147_c4_g1	FC_3	FC_3_1	189.552646357158	34.02023505193	111.786440704544	2.47568217337553	0.499966252593927	4.95169856071522	7.35685016797388e-07	0.000237474049732426	3.292	2.440	3.010	0.878	0.842	0.755	1.923	2.048	1.187	0.846	2.627	2.654	4.625	2.459	4.242	4.186	5.748	7.646	4.596	4.268	1.243	1.846	5.501	3.483	4.636	4.668	3.765
Pdensi_DN24109_c0_g1d304506	FC_3	FC_3_1	61.6753959133453	0	30.8376979566727	8.62256648969378	1.74274693282096	4.94768708371017	7.51005105409837e-07	0.000241034015716851	0.000	0.000	1.303	0.000	0.000	0.000	0.000	0.341	0.388	0.768	0.408	0.000	1.435	0.374	1.798	0.993	0.695	3.767	1.907	1.502	1.402	0.000	0.000	0.000	0.926	1.461	0.394
Pdensi_DN23602_c5_g1	FC_3	FC_3_1	107.074020595924	11.0565763918772	59.0652984939004	3.27298152691063	0.663068482460836	4.93611386076392	7.96945915978919e-07	0.000252888498965378	0.677	0.979	1.811	0.285	0.275	0.245	0.000	1.896	0.538	0.267	0.700	2.126	1.870	1.302	3.183	1.819	2.573	5.505	0.250	2.353	0.703	0.000	4.104	0.908	1.001	1.378	2.185
Pdensi_DN37671_c0_g1d439991	FC_3	FC_3_1	72.1274699622358	0	36.0637349811179	8.84873986351188	1.79687036062426	4.92452881266165	8.45638688617804e-07	0.000265341578686635	0.290	0.000	0.872	0.000	0.000	0.000	0.320	0.000	0.000	0.000	0.365	0.341	1.283	0.334	2.570	0.000	0.000	1.412	0.000	1.341	0.834	9.235	0.000	0.583	0.000	0.651	0.000
Pdensi_DN22990_c1_g1	FC_3	FC_3_1	680211.840970039	71759.1558701525	375985.498420096	3.24474209553515	0.660468487568186	4.91278865927751	8.97900472672782e-07	0.000275581846711145	2649.721	2701.766	6930.257	1176.900	1642.391	2382.343	2543.522	3853.073	2810.724	12114.689	9002.177	13213.292	19242.512	3026.510	17215.937	8095.023	16867.319	30653.467	28802.133	21908.621	15816.226	1886.198	35186.206	28749.528	35126.542	7897.221	3929.035
Pdensi_DN16477_c1_g2	FC_3	FC_3_1	308.077268459359	48.9154621078588	178.496365283609	2.65246101508675	0.540422251739208	4.90812694434861	9.19503330494604e-07	0.000277985746178346	1.528	0.414	2.300	0.963	1.395	1.236	0.841	5.211	1.824	2.256	3.359	2.242	5.889	3.525	8.861	7.874	12.665	19.019	11.447	6.612	3.296	0.000	15.744	3.835	11.194	6.448	2.786
Pdensi_DN23489_c4_g1	FC_3	FC_3_1	154.883044602572	33.856063376852	94.3695539897119	2.19371168958297	0.446975886109002	4.90789717691392	9.20580934892504e-07	0.000277985746178346	2.211	2.714	3.246	0.934	0.895	0.644	1.638	2.010	1.224	2.608	0.932	2.085	2.298	3.234	3.943	3.169	5.405	5.767	6.198	4.955	2.749	2.245	3.967	2.668	4.182	1.656	2.312
Pdensi_GG_46492_c0_g1	FC_3	FC_3_1	1636.54090674569	336.104172679492	986.32253971259	2.28297743734094	0.465507090092199	4.90428069933107	9.37703170582433e-07	0.000279628219716009	11.741	16.401	15.314	5.090	9.944	9.440	12.016	22.851	17.784	29.712	29.691	24.768	43.521	19.620	34.426	19.929	24.974	48.899	30.931	36.170	26.603	5.648	17.570	8.700	437.271	267.455	124.373
Pdensi_DN18105_c0_g1d216857	FC_3	FC_3_1	80.64830402391	458.740562227729	269.69443312582	-2.51426097769769	0.513465177103179	-4.89665334635236	9.74825821999957e-07	0.000286660037269369	4.873	1.554	21.108	14.480	6.978	11.853	19.937	12.938	113.013	23.386	11.807	87.556	1.903	0.992	1.907	17.975	7.371	11.174	6.349	11.938	13.197	0.435	0.000	0.000	0.000	0.000	0.000
Pdensi_DN12830_c0_g2d460195	FC_3	FC_3_1	354.914068260781	35.2950515917369	195.104559926259	3.32963169365507	0.680202254860616	4.89506124077369	9.82751197618371e-07	0.000287485436278299	3.982	2.657	7.089	0.774	1.492	0.331	4.056	3.399	2.193	2.536	2.698	4.519	10.163	4.240	6.788	6.863	7.546	17.680	8.147	7.349	3.527	2.323	7.076	3.695	6.303	3.847	6.613
Pdensi_DN81841_c0_g1	FC_3	FC_3_1	4369.75385152215	723.679213637851	2546.71653258	2.59383113448195	0.530436399853782	4.88999460669923	1.00838740499757e-06	0.000293456409269915	29.114	41.428	68.120	8.775	17.099	26.494	29.430	97.751	48.066	91.522	114.114	95.667	115.996	49.156	94.693	75.186	82.130	107.993	105.303	140.650	64.580	14.162	154.649	25.889	884.940	743.082	245.604
Pdensi_DN11921_c1_g1	FC_3	FC_3_1	109.198638354314	18.7111292785615	63.9548838164377	2.54780031573658	0.521617157092259	4.88442583050608	1.03730679286977e-06	0.000297403535315127	3.056	2.069	1.917	0.481	0.465	0.412	1.262	0.802	1.368	0.902	3.839	3.138	2.524	3.084	1.266	2.054	4.494	7.886	2.544	6.513	1.099	0.578	6.946	1.534	6.157	1.290	2.322
Pdensi_DN21667_c7_g1	FC_3	FC_3_1	319.161993982913	48.3170287879766	183.739511385445	2.72218563365488	0.55761516850827	4.88183569492426	1.05102813980893e-06	0.000299335795550817	3.350	2.016	6.348	0.938	1.812	0.803	5.326	3.516	2.222	3.517	3.273	4.806	5.740	4.292	9.049	8.673	3.981	9.042	7.435	3.866	3.211	1.127	2.708	2.990	10.366	4.188	5.428
Pdensi_DN8919_c0_g2	FC_3	FC_3_1	62.0106938759945	0	31.0053469379972	8.63149252438992	1.76907376904382	4.87910265554117	1.06569588589167e-06	0.000299335795550817	0.744	0.403	0.000	0.000	0.000	0.000	0.000	0.391	0.889	0.440	0.000	0.000	2.460	0.858	0.411	0.000	0.000	0.000	0.000	0.000	0.000	0.563	0.000	0.748	0.000	0.000	0.452
Pdensi_DN40115_c4_g1	FC_3	FC_3_1	121.534730811087	20.8622828268958	71.1985068189915	2.54377668346323	0.521365556076709	4.87906547299599	1.06589679005383e-06	0.000299335795550817	1.197	0.849	2.745	0.653	0.532	0.365	0.775	1.876	0.540	0.919	1.743	1.153	1.808	2.473	3.149	2.820	2.646	5.802	1.376	3.271	1.983	0.665	1.236	0.655	2.995	1.242	2.327
Pdensi_DN19599_c1_g1	FC_3	FC_3_1	431.939688341334	72.7060289673122	252.322858654323	2.56842197353283	0.526566329229684	4.8776798495456	1.07340961310739e-06	0.000299945892188009	4.341	3.075	5.519	1.269	1.825	2.184	3.152	8.235	3.569	3.153	6.964	8.657	9.660	4.819	11.153	15.848	16.716	20.338	21.226	10.060	5.033	5.085	15.298	10.071	15.903	11.626	9.474
Pdensi_GG_2420_c2_g1	FC_3	FC_3_1	16.1063800802229	121.001760168495	68.5540701243589	-2.88495947608749	0.592057022405234	-4.8727730048152	1.10042635657364e-06	0.000304465747504014	0.912	0.767	0.101	3.209	3.679	1.991	2.925	1.590	2.153	1.549	2.433	1.076	0.226	0.585	0.227	0.091	0.879	0.249	2.703	0.118	2.321	0.000	0.248	0.000	0.000	0.000	0.122
Pdensi_DN4202_c0_g1d205458	FC_3	FC_3_1	183.056230467343	34.3486745950405	108.702452531192	2.41035661926004	0.494813640821056	4.87124125208125	1.10899326870003e-06	0.000304625240180446	0.886	3.264	2.822	0.673	1.077	0.772	1.180	2.418	1.979	0.837	2.240	2.593	3.745	2.659	4.579	4.346	7.535	8.568	6.356	5.338	2.290	0.540	4.225	4.632	13.352	3.877	2.010
Pdensi_DN23838_c3_g1	FC_3	FC_3_1	283.42783839986	55.5995707605252	169.513704580193	2.3480175942191	0.482088298668784	4.87051355675466	1.11308563572144e-06	0.000304625240180446	3.446	3.224	4.862	0.992	1.712	1.367	2.958	3.944	1.859	3.511	4.917	6.243	3.662	5.606	8.027	9.613	7.257	18.947	9.355	8.870	3.372	1.670	10.150	3.150	4.448	3.871	1.512
Pdensi_DN21297_c0_g4	FC_3	FC_3_1	64.2846031755466	0	32.1423015877733	8.68246327979769	1.78418263729627	4.8663534204968	1.13676161702539e-06	0.000308441318752888	1.098	0.893	1.102	0.000	0.000	0.000	1.517	1.153	0.983	1.298	1.038	1.615	1.521	0.317	1.898	0.984	1.766	5.354	3.345	0.953	1.976	0.417	1.337	1.656	4.448	1.543	0.999
Pdensi_DN20470_c0_g2d219894	FC_3	FC_3_1	52.3441291090113	1191.39077230207	621.867450705543	-4.50072634481989	0.92515094308394	-4.8648562469352	1.14540025702011e-06	0.000309212387557076	1.271	0.678	0.700	42.720	35.882	9.214	43.766	22.496	19.356	34.289	14.294	11.327	0.651	2.800	0.130	2.304	4.058	4.322	25.114	16.283	10.379	1.601	48.286	56.530	0.000	0.000	0.000
Pdensi_GG_5584_c1_g1	FC_3	FC_3_1	1113878.3272644	128653.944784383	621266.136024391	3.1140177716865	0.640223012750862	4.86395788602854	1.15061405475606e-06	0.000309212387557076	4527.304	4584.608	11519.709	2303.443	2927.319	4101.809	4740.670	6828.005	5318.338	21209.665	15759.120	23059.995	30852.335	5204.706	28639.838	13183.625	28258.470	53188.353	48421.563	35772.585	27419.488	3307.837	60131.011	52884.551	53029.695	12241.142	6273.323
Pdensi_DN14284_c0_g1d107643	FC_3	FC_3_1	66.6787190496845	420.349116252585	243.513917651135	-2.65295684744282	0.546955713482812	-4.85040521937283	1.23209499327646e-06	0.000327970840722112	1.319	1.500	5.011	12.982	12.362	5.545	7.074	4.880	8.989	4.073	6.746	6.700	0.631	1.987	1.597	2.338	0.257	3.531	0.999	0.030	1.662	0.116	0.000	0.105	0.000	0.203	0.526
Pdensi_DN24721_c6_g1	FC_3	FC_3_1	668.688240847113	146.878424329318	407.783332588216	2.18535160708904	0.450843979314835	4.84724584857538	1.2518725328979e-06	0.000331088649147854	7.655	7.813	8.577	2.859	4.394	3.465	4.992	11.471	2.272	5.758	8.347	12.261	14.575	8.145	17.086	16.754	19.315	28.307	17.505	12.296	5.626	7.263	15.330	9.757	26.876	10.145	9.528
Pdensi_DN9404_c0_g1	FC_3	FC_3_1	132.669833586357	11.2465188719977	71.9581762291773	3.56316917412251	0.735180922178588	4.84665619935246	1.25559737685598e-06	0.000331088649147854	0.969	1.916	1.392	0.442	0.188	0.186	1.014	2.334	0.792	0.729	1.758	2.550	2.192	1.605	4.065	3.849	3.208	6.979	7.776	2.801	0.713	1.412	4.265	3.574	6.451	2.430	2.592
Pdensi_DN38958_c0_g3	FC_3	FC_3_1	1584.09499238984	338.763829001298	961.429410695568	2.22476859129581	0.459198000422184	4.84490043347395	1.26675188246546e-06	0.000332201572689551	7.990	33.337	20.016	4.635	13.031	7.183	6.191	21.122	18.178	11.618	8.551	9.102	30.932	24.946	39.597	8.765	10.124	21.287	43.671	31.461	27.274	21.190	13.024	46.569	4.645	5.401	3.357
Pdensi_DN23928_c5_g1d131618	FC_3	FC_3_1	497.093429765306	74.6647538670985	285.879091816202	2.73390458319735	0.564374201386554	4.84413457681215	1.27164722658287e-06	0.000332201572689551	5.820	3.653	9.224	1.547	2.611	1.324	3.718	8.360	2.193	5.433	7.710	11.163	11.180	4.946	13.237	11.256	9.186	25.367	12.560	12.402	2.645	2.788	7.076	6.159	7.654	8.610	5.946
Pdensi_GG_150516_c1_g1	FC_3	FC_3_1	373332.853473263	42138.5124378533	207735.682955558	3.14724312192373	0.64991744019346	4.84252756932773	1.28197841605963e-06	0.000332511656648577	1446.845	1564.543	3819.682	705.583	924.483	1422.593	1410.191	1950.181	1696.348	6100.612	4709.829	7407.207	10043.755	1757.581	9878.961	4475.143	10355.679	17154.780	16044.999	11584.871	8854.882	924.202	20931.173	19251.366	20406.833	4690.166	2202.918
Pdensi_DN23604_c0_g2	FC_3	FC_3_1	659.222334393776	147.045582502252	403.133958448014	2.16346379638552	0.446827546582869	4.84183173783865	1.28647680805258e-06	0.000332511656648577	7.768	8.129	5.318	3.829	3.010	3.861	4.296	1.095	0.610	2.560	0.772	0.484	18.106	8.172	13.087	9.113	0.621	0.185	0.527	0.000	0.000	0.000	0.042	0.000	0.154	0.037	0.000
Pdensi_DN10446_c2_g1	FC_3	FC_3_1	256.236313596147	54.0023041744323	155.11930888529	2.24395865036911	0.463545835158804	4.84085602797049	1.29281012938832e-06	0.000332511656648577	4.327	4.197	5.748	1.219	1.593	1.137	0.533	5.550	4.159	2.679	2.029	4.784	6.099	3.449	5.790	9.869	9.446	12.126	6.131	4.784	1.500	4.305	7.556	6.719	7.581	7.646	5.705
Pdensi_GG_144723_c0_g1	FC_3	FC_3_1	67.9342173274143	381.216287693694	224.575252510554	-2.48838862338147	0.51434950535405	-4.83793334586489	1.31196119655989e-06	0.000334943693481741	4.422	1.784	4.031	13.597	8.859	5.491	13.172	7.140	6.148	4.564	2.584	1.121	1.852	1.557	0.806	12.667	18.326	11.713	3.730	0.000	3.232	0.000	0.000	0.000	73.393	141.286	186.805
Pdensi_DN16598_c2_g1	FC_3	FC_3_1	187.395963999616	27.14451621719	107.270240108403	2.78362838419644	0.575489877022511	4.83697193528141	1.31832033134472e-06	0.000335044252173337	4.769	2.433	3.378	0.354	1.024	0.607	1.239	1.767	2.007	0.663	3.179	3.629	4.037	2.912	4.355	4.522	8.115	10.252	12.268	5.842	2.018	1.704	3.754	2.256	9.909	3.468	4.761
Pdensi_DN21092_c6_g2	FC_3	FC_3_1	725.54566539198	121.622460965023	423.584063178501	2.5758168383288	0.533101626312099	4.8317557313562	1.35334237390616e-06	0.000341881168358717	8.020	8.017	13.907	3.270	1.837	3.723	5.032	10.668	4.266	8.526	9.873	18.821	14.254	8.278	20.532	23.603	20.027	44.455	32.944	20.348	7.947	5.167	21.727	14.581	20.913	18.710	13.310
Pdensi_DN34292_c0_g1d374350	FC_3	FC_3_1	56.9237857830883	0	28.4618928915442	8.50685042610034	1.76107409531312	4.83048978389966	1.36197602915442e-06	0.000341881168358717	0.333	0.360	2.002	0.000	0.000	0.000	0.000	0.698	0.000	0.393	0.418	0.391	1.102	0.384	1.841	0.894	2.136	1.619	2.582	0.385	0.478	0.000	0.808	1.337	1.953	0.748	0.808
Pdensi_GG_149253_c0_g1	FC_3	FC_3_1	536.017387578675	35.4135749605994	285.715481269637	3.91885556412853	0.811311970515329	4.83026962074694	1.36348292049198e-06	0.000341881168358717	3.415	3.487	5.672	0.349	1.894	0.386	3.263	6.274	7.464	7.222	6.062	5.325	11.544	5.038	15.041	5.010	0.117	13.110	0.000	6.398	3.582	3.040	2.868	0.000	0.000	91.785	70.885
Pdensi_DN47344_c0_g1d249493	FC_3	FC_3_1	73.0516846726291	1304.44804656427	688.749865618449	-4.154672028717	0.86096757502635	-4.8255847830156	1.39593064612624e-06	0.000345391368591746	0.245	4.094	1.087	73.243	15.760	6.777	16.989	1.819	4.795	4.212	2.281	2.207	1.114	2.969	0.697	0.417	0.115	0.114	0.000	0.000	0.150	0.000	0.000	0.000	0.000	0.000	0.028
Pdensi_DN22614_c4_g1	FC_3	FC_3_1	1435.69967162659	321.394212305997	878.546941966296	2.15874268472121	0.447745485152958	4.82136114445407	1.42581954135551e-06	0.000351239387542867	18.530	17.871	29.320	7.731	6.694	8.935	12.781	26.442	10.527	13.812	19.695	34.718	26.435	17.070	41.796	45.695	50.609	83.388	49.204	35.581	11.167	10.815	40.441	26.896	68.076	39.128	31.787
Pdensi_DN26393_c1_g1	FC_3	FC_3_1	110.215759159925	476.707739756836	293.461749458381	-2.10902992766306	0.438278357992374	-4.81207864637423	1.49368548441213e-06	0.000366350824967214	2.097	2.795	2.109	13.329	15.238	6.473	31.912	69.958	39.663	28.388	62.506	25.881	2.071	3.338	1.555	10.842	5.077	4.265	4.945	5.697	3.220	0.238	0.451	2.526	0.000	0.000	0.063
Pdensi_DN35506_c0_g1d568377	FC_3	FC_3_1	70.7833729736054	0	35.3916864868027	8.82162481753697	1.83364346510075	4.81098151600168	1.50190907951611e-06	0.000366766197217834	0.246	0.266	0.247	0.000	0.000	0.000	0.543	0.000	0.293	0.290	0.310	0.578	1.362	0.283	2.454	0.000	0.263	2.695	0.000	0.854	0.707	0.000	0.000	0.000	1.087	2.760	1.190
Pdensi_GG_117288_c0_g1	FC_3	FC_3_1	0	122.062658087051	61.0313290435253	-9.17389898335409	1.90765024809886	-4.80900468652294	1.51683650683524e-06	0.000368117669677993	0.397	0.000	1.816	4.522	4.373	0.146	0.005	0.000	3.149	4.069	2.919	0.828	0.000	0.000	0.000	10.964	12.217	7.515	11.682	2.536	9.319	3.508	1.823	1.366	1.262	1.741	0.000
Pdensi_DN38554_c0_g1d150517	FC_3	FC_3_1	0	63.2871424177923	31.6435712088962	-8.22615041715279	1.71256658961851	-4.80340470672458	1.55990144985376e-06	0.000372182507716378	2.674	1.242	0.767	1.926	2.325	0.412	2.523	0.000	0.456	0.451	0.480	0.000	0.000	0.000	0.000	2.396	1.226	0.000	0.848	0.000	0.549	0.000	0.000	1.534	0.000	0.000	0.000
Pdensi_DN99457_c0_g1	FC_3	FC_3_1	15.9640997794199	136.291200191254	76.1276499853372	-3.0760686773506	0.640573715258704	-4.80205260390412	1.57047420732795e-06	0.000372182507716378	0.505	0.457	0.475	5.148	2.735	2.088	7.895	5.655	8.884	5.808	6.682	5.337	0.191	0.548	0.269	0.747	0.382	0.050	0.668	0.031	0.190	0.258	1.157	0.081	0.000	0.000	0.000
Pdensi_DN10213_c0_g1d518881	FC_3	FC_3_1	173.656952099248	23.914634626135	98.7857933626915	2.85574117224677	0.595961900350175	4.79181835377193	1.65276508161619e-06	0.00038678834822523	0.636	1.149	1.583	0.268	0.774	0.691	1.174	1.113	1.514	1.003	2.555	3.496	2.826	3.182	4.540	4.367	11.380	8.125	8.674	4.063	2.438	0.967	3.879	2.132	5.333	5.476	3.076
Pdensi_DN22594_c0_g1d67898	FC_3	FC_3_1	1207.81088018894	280.159018659443	743.98494942419	2.10720207613727	0.439982781272598	4.78928304885578	1.67378248832465e-06	0.000387862410267634	14.715	10.621	20.346	5.383	7.008	7.996	10.338	17.460	9.186	11.788	14.966	24.815	23.171	14.961	33.779	32.329	32.947	64.743	36.235	28.586	12.231	8.727	29.159	19.819	48.800	27.852	20.318
Pdensi_DN26093_c5_g2	FC_3	FC_3_1	1271.79872017308	233.66577505626	752.732247614672	2.44347838334839	0.510292998372957	4.78838312722161	1.68130433126873e-06	0.000387862410267634	13.250	14.316	14.825	3.981	4.934	7.985	11.655	18.379	6.500	9.974	15.210	22.850	27.128	13.946	34.331	36.129	40.116	47.122	44.876	22.774	5.625	5.555	34.006	13.039	73.764	32.690	17.481
Pdensi_DN17426_c0_g1d529715	FC_3	FC_3_1	180.201933956089	26.884473421714	103.543203688902	2.73968414965704	0.573053017406839	4.78085633691377	1.74550069628198e-06	0.000398527610192576	1.242	0.574	1.686	0.302	0.690	0.936	2.641	3.646	2.985	0.680	3.074	4.995	3.569	3.217	4.148	5.396	4.933	10.594	4.676	5.405	2.060	1.719	6.125	5.494	9.700	5.104	3.638
Pdensi_DN18929_c0_g1d217931	FC_3	FC_3_1	455.148672474522	44.020230223359	249.58445134894	3.36901809718368	0.705066258513413	4.77829999167318	1.76783491640674e-06	0.000399932923099386	2.784	5.010	4.300	1.180	0.677	1.336	2.752	10.293	9.805	3.120	2.985	2.135	13.428	2.894	10.287	0.980	2.521	6.375	5.061	26.247	3.925	2.758	20.514	6.102	0.464	0.464	0.090
Pdensi_DN21759_c11_g1	FC_3	FC_3_1	1003.44288102598	222.103957910562	612.77341946827	2.17479245304637	0.457098433228302	4.75782084328465	1.95694061626884e-06	0.000437902496626916	19.552	15.515	24.956	4.320	5.399	6.422	6.605	14.437	4.423	7.638	14.984	20.432	14.222	14.957	30.999	32.378	46.197	58.259	37.320	30.519	12.849	8.999	47.355	22.642	61.562	32.937	17.089
Pdensi_GG_136764_c1_g1	FC_3	FC_3_1	21.0751800533131	97.2120721027026	59.1436260780078	-2.19143975897464	0.461106290736636	-4.75256964174946	2.00847555777491e-06	0.000444126134558998	0.548	0.312	3.728	2.328	2.440	2.325	0.949	0.829	1.316	1.217	0.639	0.829	0.292	0.625	0.397	2.954	0.236	2.485	0.685	0.252	1.920	0.219	0.266	0.000	0.000	0.486	0.868
Pdensi_DN21507_c0_g1d540159	FC_3	FC_3_1	98971.0193887591	10923.1398747329	54947.079631746	3.17960306466424	0.669638582739477	4.74823755175001	2.05196938423814e-06	0.000450198876699686	338.512	345.615	950.112	179.364	244.606	367.491	438.937	573.776	450.423	1803.597	1349.439	1869.261	2843.460	427.335	2472.477	1181.524	2651.653	4524.448	4060.481	3358.287	2244.844	284.310	5382.250	4236.311	4724.433	980.116	457.011
Pdensi_DN17111_c0_g1d215916	FC_3	FC_3_1	309.257886124354	8.22513846633362	158.741512295344	5.22691766832971	1.10380052370447	4.73538248630977	2.18642362674097e-06	0.000472317959305898	2.108	2.000	8.194	0.000	0.321	0.285	0.582	2.766	5.341	0.934	0.332	0.000	9.925	2.432	5.846	0.944	0.000	2.247	0.875	5.183	1.137	0.400	0.321	1.059	0.000	0.000	0.000
Pdensi_DN45293_c0_g1d96199	FC_3	FC_3_1	187.074719002274	19.4158297991429	103.245274400709	3.26375246399021	0.690453255126229	4.72697092780528	2.27893878482197e-06	0.000484844226470875	1.474	2.664	3.451	0.311	0.299	0.799	1.902	2.838	2.049	0.581	1.239	1.156	5.722	2.835	2.727	1.100	1.054	0.898	1.359	1.992	0.000	1.867	0.898	0.000	0.000	0.000	0.000
Pdensi_DN8216_c0_g1d170481	FC_3	FC_3_1	594.773451362473	126.000225485721	360.386838424097	2.23728748082231	0.473974392059594	4.72027079585559	2.35530873274064e-06	0.000496059551309122	8.626	4.416	10.019	2.348	2.540	4.225	3.219	8.534	5.645	6.352	8.775	10.503	10.849	8.476	16.301	16.090	18.879	28.635	21.595	13.097	3.716	4.302	14.151	12.292	23.487	15.032	11.904
Pdensi_DN22020_c1_g1	FC_3	FC_3_1	444.269680896866	104.006794212358	274.138237554612	2.09270559750892	0.443367435055208	4.72002549589222	2.35815084213823e-06	0.000496059551309122	6.218	5.604	7.607	1.942	2.676	2.942	4.091	7.216	3.683	5.164	6.521	9.815	7.819	6.564	12.283	13.156	12.735	24.637	11.330	11.864	6.099	3.299	10.429	6.969	10.350	8.919	7.513
Pdensi_DN11737_c0_g1d520442	FC_3	FC_3_1	426.997034348364	56.9085017119039	241.952768030134	2.90553037558493	0.615970511113356	4.71699590023105	2.3935251184854e-06	0.000499757367304279	2.981	1.417	7.369	1.002	1.171	1.952	4.892	7.201	3.659	3.319	10.899	10.383	14.345	4.783	6.335	9.496	8.926	33.440	7.945	16.909	5.231	4.812	10.505	4.789	25.206	4.773	5.758
Pdensi_DN3764_c0_g1d515474	FC_3	FC_3_1	413.140752728051	89.4352512100125	251.288001969032	2.2067761124684	0.468008176487861	4.71525119289371	2.41412732274307e-06	0.000501649845162429	5.498	3.645	8.605	2.204	2.803	1.565	2.935	6.441	1.805	4.486	5.642	8.886	6.812	6.197	11.797	16.213	22.981	32.518	13.883	10.660	8.029	3.880	11.311	6.822	28.169	15.326	14.325
Pdensi_DN22943_c15_g1	FC_3	FC_3_1	249.047872546914	57.0641977217299	153.056035134322	2.12366916558938	0.450433931109753	4.71471845017804	2.42045201792932e-06	0.000501649845162429	3.591	2.943	3.739	1.345	0.972	1.819	2.642	3.912	0.952	0.944	4.360	4.635	6.349	4.607	4.213	8.327	9.314	10.379	6.363	3.273	2.680	1.213	9.394	1.605	12.174	10.346	5.484
Pdensi_DN16992_c1_g1	FC_3	FC_3_1	66253.6005978477	8669.88867507916	37461.7446364635	2.9338913461452	0.622713942044567	4.71145922397739	2.45949312844582e-06	0.000506545153558098	332.586	400.614	878.667	119.447	191.154	316.477	285.826	430.893	390.602	815.871	911.671	1010.346	1399.706	429.682	2034.708	797.145	1524.246	2796.337	2270.626	1879.827	1339.820	220.028	2190.347	2112.265	59699.254	13474.622	7308.902
Pdensi_DN25168_c3_g1	FC_3	FC_3_1	158.25337104775	25.6414171837741	91.9473941157621	2.62233528288397	0.557148178188388	4.70671068406021	2.51745791704031e-06	0.00051411254266542	2.238	0.998	2.502	0.501	0.799	0.575	0.732	2.070	0.936	0.465	2.330	4.036	2.640	2.280	4.554	4.184	5.220	6.285	8.895	3.206	1.321	1.003	3.689	3.178	7.690	4.141	1.904
Pdensi_DN25516_c2_g1	FC_3	FC_3_1	26902.5429951436	3857.17579192959	15379.8593935366	2.80208584864685	0.596035485725673	4.70120641430487	2.58628910596444e-06	0.000524409797565338	154.533	134.773	285.929	66.259	102.197	112.122	162.356	254.144	150.763	571.636	503.049	638.166	755.407	153.751	659.622	393.982	703.330	1655.939	1330.999	849.359	656.808	88.345	1211.999	1908.742	1820.226	368.110	302.281
Pdensi_GG_32233_c0_g1	FC_3	FC_3_1	3163.2184150533	475.172552344457	1819.19548369888	2.73446822548916	0.58233466367993	4.69569887564192	2.65696715420624e-06	0.000535630275921959	18.666	27.972	52.510	4.659	10.461	19.169	23.367	70.684	50.646	67.966	87.677	78.626	84.737	38.555	65.439	36.947	28.719	66.184	40.233	76.252	41.693	16.053	74.501	18.767	524.792	502.271	204.366
Pdensi_DN22014_c7_g6	FC_3	FC_3_1	56.3755425842063	0	28.1877712921032	8.49296552757542	1.80877963418987	4.69541196010828	2.66069947979608e-06	0.000535630275921959	0.573	0.378	0.575	0.000	0.000	0.000	0.000	0.301	0.684	0.339	1.083	1.686	0.952	0.331	1.976	2.054	1.536	2.692	0.000	1.389	0.825	0.000	2.441	0.000	2.530	0.000	0.348
Pdensi_DN35430_c0_g1d438055	FC_3	FC_3_1	60.6859630704306	0	30.3429815352153	8.5993859541172	1.83483904222294	4.68672496945502	2.77611630736988e-06	0.000554887361280202	1.625	0.928	0.466	0.000	0.000	0.000	0.705	1.008	0.182	0.251	0.268	0.250	1.806	0.245	1.476	0.331	0.000	1.169	0.000	0.491	0.000	0.645	0.486	0.000	0.000	0.367	0.256
Pdensi_DN24532_c0_g3	FC_3	FC_3_1	827.241671385792	21.2928601617434	424.267265773768	5.27901771689104	1.12754489786225	4.68186918933314	2.84270867622158e-06	0.000566182891874686	1.519	1.328	1.680	0.388	0.522	0.615	0.468	0.215	0.298	0.059	0.260	0.059	41.046	0.794	5.932	0.485	1.331	4.810	1.243	0.358	3.221	3.221	0.121	0.103	0.201	0.087	0.431
Pdensi_DN40713_c0_g1	FC_3	FC_3_1	103.235432106818	17.2902905357098	60.2628613212638	2.57876565302466	0.550971264672308	4.68039953872801	2.86316385945622e-06	0.000568241912827625	0.358	0.000	1.797	0.452	0.436	0.386	1.578	1.504	2.565	2.116	0.900	1.262	2.765	2.478	1.188	0.642	0.000	3.918	0.397	4.550	0.515	3.254	0.000	0.000	0.000	0.403	0.435
Pdensi_DN19924_c10_g2	FC_3	FC_3_1	500.446266877135	74.9630046173403	287.704635747238	2.737524842721	0.585802646797525	4.67311791383419	2.96661332744906e-06	0.000582597217305958	5.648	5.249	6.477	1.699	1.309	2.417	2.377	7.340	6.094	3.815	5.760	9.635	8.640	5.275	15.679	15.652	10.664	16.386	14.886	8.091	5.795	2.042	13.091	8.651	25.748	8.561	8.022
Pdensi_DN25134_c0_g1	FC_3	FC_3_1	396.638779499776	86.5620661355381	241.600422817657	2.19390878526011	0.469601851252127	4.67184867225366	2.98500853337514e-06	0.000583507593384885	7.624	4.600	7.685	1.786	2.113	2.373	2.867	5.916	2.397	3.215	4.128	8.168	7.408	5.191	11.089	11.814	10.096	18.933	12.483	9.494	4.852	3.090	11.381	5.334	14.376	9.027	9.494
Pdensi_DN17594_c0_g2	FC_3	FC_3_1	757.8195037342	160.713157603165	459.266330668683	2.23607262189115	0.478676352160211	4.67136638733043	2.99202697174175e-06	0.000583507593384885	9.334	6.329	13.176	3.065	3.203	5.380	6.766	9.017	5.626	6.202	9.167	15.905	14.085	10.102	21.065	17.085	16.214	36.385	16.473	16.876	8.655	10.502	18.935	11.989	20.853	11.503	12.401
Pdensi_DN21667_c4_g1	FC_3	FC_3_1	79.1921360389874	10.5162040665151	44.8541700527512	2.91234020439999	0.624601314236769	4.66271866231777	3.12059231407733e-06	0.000600243794220779	1.406	0.415	0.639	0.324	0.155	0.279	0.426	0.804	0.757	0.151	0.323	1.270	1.424	1.476	1.912	1.764	1.934	3.287	0.991	1.334	0.916	0.584	2.502	0.772	2.107	0.862	0.308
Pdensi_DN23515_c7_g1	FC_3	FC_3_1	303.988424613953	49.8257325463983	176.907078580176	2.60731391210989	0.559709160411721	4.65833703738555	3.18774007013483e-06	0.000611066924161068	2.679	1.406	7.198	1.186	1.387	1.061	2.595	3.055	2.020	1.340	4.433	7.072	6.787	2.996	8.176	5.309	3.384	18.837	3.317	7.283	2.584	0.819	3.053	0.473	1.691	4.971	7.050
Pdensi_DN20163_c3_g1	FC_3	FC_3_1	115.398823514755	14.2606871778897	64.8297553463222	3.01123756813955	0.646790156787263	4.65566387574136	3.22938420948961e-06	0.000616944195612904	2.064	0.479	1.033	0.187	0.537	0.322	1.474	2.319	1.049	0.522	0.932	0.869	2.134	1.872	2.958	4.094	6.040	5.227	4.241	2.905	0.846	0.674	5.951	3.558	5.282	2.484	2.667
Pdensi_DN23015_c0_g1d496846	FC_3	FC_3_1	374.825686933874	65.6212431938029	220.223465063838	2.51253550831501	0.539787460082639	4.65467557903318	3.24491221400674e-06	0.000617809286142043	2.727	3.575	2.272	1.494	1.966	1.348	1.033	3.015	2.260	4.897	5.687	7.195	6.518	4.291	11.415	8.559	6.270	16.636	8.222	3.391	1.735	2.553	6.158	4.738	11.044	6.738	3.435
Pdensi_DN20222_c0_g1	FC_3	FC_3_1	166.111773691715	689.804965880541	427.958369786128	-2.05358343217088	0.443078249613617	-4.6348098421931	3.57265743399683e-06	0.000675629216962511	0.453	0.689	0.568	25.512	16.676	8.451	4.478	0.504	1.394	0.632	0.638	0.472	3.264	4.063	2.999	0.000	0.595	2.300	0.827	0.000	0.589	0.138	0.225	0.464	0.000	0.000	0.000
Pdensi_DN28331_c0_g1	FC_3	FC_3_1	223.902693762783	35.8410889692914	129.871891366037	2.64331381246246	0.570714966208788	4.63158313513622	3.62880230671067e-06	0.000683943994492321	4.122	2.407	3.819	1.201	0.386	1.028	2.448	5.527	1.135	1.500	4.389	5.218	3.856	4.389	5.425	10.506	8.491	11.475	7.383	5.501	1.825	0.962	12.807	6.377	5.125	5.706	5.004
Pdensi_DN13816_c0_g2	FC_3	FC_3_1	67.4400309084186	620.390423789733	343.915227349076	-3.19488006637925	0.690679649905986	-4.62570464731968	3.73326980816297e-06	0.000696620704469373	1.430	3.983	1.277	22.640	17.855	5.220	25.190	5.902	3.929	6.867	0.560	0.991	0.712	2.836	0.885	7.246	8.970	1.104	0.334	0.000	0.776	0.000	0.060	0.000	13.620	14.323	27.461
Pdensi_DN4895_c0_g1d100181	FC_3	FC_3_1	224.415233157185	25.6032940176134	125.009263587399	3.13078085076825	0.677043697174884	4.6241931855095	3.76059262610799e-06	0.000696708226488636	5.057	1.362	3.472	0.673	0.324	0.864	0.000	3.029	1.587	1.573	3.354	4.697	2.064	4.914	6.791	5.482	7.417	11.677	9.110	4.312	3.829	0.000	9.718	4.816	5.098	4.187	3.549
Pdensi_DN11091_c0_g1d104037	FC_3	FC_3_1	568.54016213169	141.56811558585	355.05413885877	2.00400098105506	0.433403803217944	4.62386570255203	3.766537776834e-06	0.000696708226488636	6.488	3.347	8.662	2.153	3.565	4.552	4.463	9.886	5.500	4.557	7.618	10.381	10.493	9.632	14.287	17.576	27.802	20.390	21.190	10.027	5.321	2.353	20.782	14.603	16.357	11.108	8.950
Pdensi_DN21641_c1_g1	FC_3	FC_3_1	168.488422687378	23.9365287353115	96.2124757113449	2.81057429847271	0.607872740519439	4.62362285907248	3.77095219265294e-06	0.000696708226488636	1.119	0.952	1.840	0.423	0.406	0.910	1.483	1.635	1.062	1.249	1.477	2.164	3.344	2.506	4.280	4.104	5.752	5.607	7.014	2.896	1.062	0.763	3.121	3.693	8.855	2.063	2.290
Pdensi_DN13830_c0_g1d462488	FC_3	FC_3_1	151.536215684971	692.82549928395	422.18085748446	-2.19046839902108	0.473929085598033	-4.62193282831968	3.80181126724347e-06	0.000700106661101628	3.804	6.060	6.570	19.122	23.606	8.291	28.362	32.686	43.086	33.790	35.241	32.292	3.025	4.591	1.977	4.320	4.487	3.909	0.829	0.328	4.072	0.061	0.025	0.000	0.000	0.000	0.000
Pdensi_DN14192_c0_g1d213091	FC_3	FC_3_1	30.3691973834821	145.811285411664	88.0902413975729	-2.26501415386117	0.490215043706035	-4.62045011254167	3.82908410241427e-06	0.000701111654561753	0.770	0.104	0.673	4.998	3.377	2.310	3.846	1.912	1.704	5.883	2.190	4.087	0.643	0.666	0.538	0.259	76.146	58.581	58.781	7.373	17.358	6.150	0.236	0.000	2.325	2.270	1.505
Pdensi_DN16052_c2_g1	FC_3	FC_3_1	258.863593138095	47.1978120650409	153.030702601568	2.4555033607659	0.531514080167594	4.61982749354758	3.84059227842838e-06	0.000701111654561753	1.883	2.516	3.886	1.526	0.595	1.295	2.054	1.463	3.102	1.646	2.050	4.965	3.862	5.334	6.662	8.662	8.440	10.942	8.769	4.616	3.337	1.411	7.919	5.655	4.666	2.606	5.336
Pdensi_DN25466_c3_g1	FC_3	FC_3_1	518.753941532516	108.795470317295	313.774705924906	2.25177797866194	0.487510515785487	4.61893211684639	3.85720010788701e-06	0.000701111654561753	5.537	5.887	11.055	2.327	2.061	3.498	2.870	8.562	4.736	4.487	5.277	11.777	10.117	6.707	14.136	16.524	19.004	31.419	22.420	16.842	7.515	3.818	21.745	8.189	29.379	14.084	9.906
Pdensi_DN40810_c0_g1d512660	FC_3	FC_3_1	411.636987973811	84.5881293387371	248.112558656274	2.28197096709121	0.494282485218182	4.61673442886393	3.89825611321518e-06	0.000701761066842448	4.388	3.640	9.843	2.284	2.514	1.398	2.854	7.048	1.847	5.188	12.691	8.504	8.869	5.064	10.599	21.498	15.498	20.135	27.434	7.470	4.828	1.176	5.971	2.076	11.417	2.901	1.877
Pdensi_DN21860_c2_g2	FC_3	FC_3_1	245.275694225107	39.7278496465674	142.501771935837	2.62383657749683	0.569102057928173	4.6104851334556	4.01730370337854e-06	0.00072088140512447	1.565	1.212	2.513	0.849	1.088	0.971	1.127	2.114	1.332	1.586	2.541	3.686	3.725	3.098	7.785	8.810	6.481	9.546	5.194	6.296	3.858	1.700	5.726	3.598	12.442	3.014	2.706
Pdensi_GG_18916_c0_g1	FC_3	FC_3_1	64845.4576559728	9033.42813697102	36939.4428964719	2.84363708682142	0.616918371009271	4.60942195994141	4.03790064550808e-06	0.000721234261657617	336.529	452.630	837.671	114.608	183.367	354.051	315.148	529.386	465.466	842.310	1004.929	1105.871	1305.968	494.637	1995.779	700.239	1299.400	2505.438	1948.186	1765.678	1250.790	223.559	1789.153	1653.273	48927.946	11757.830	6856.716
Pdensi_DN16879_c0_g1	FC_3	FC_3_1	337.577205726091	1798.17729161876	1067.87724867243	-2.41280140248775	0.523731647428223	-4.60694215126349	4.08633623543505e-06	0.000726307471517232	16.660	17.843	13.349	52.791	58.977	20.622	55.214	34.106	8.893	41.562	14.089	7.934	9.110	8.976	3.104	14.068	5.192	2.133	2.289	0.715	0.540	0.461	0.000	0.000	0.240	0.000	0.000
Pdensi_DN24003_c4_g4	FC_3	FC_3_1	194.910889092686	28.9656228476474	111.938255970167	2.74582402830961	0.59638440243709	4.60411777553029	4.142180127811e-06	0.000731602795781864	1.845	2.950	3.876	0.446	0.700	0.958	1.636	4.246	1.045	2.284	2.058	3.703	4.319	2.398	4.893	4.566	5.175	7.674	5.793	5.210	3.208	2.678	4.724	3.183	3.167	5.332	4.885
Pdensi_GG_124446_c0_g1	FC_3	FC_3_1	30.4077724775744	131.546473921576	80.9771231995752	-2.09766761378369	0.455782664041334	-4.60234181612809	4.17766833208126e-06	0.000735557741503687	0.767	0.553	0.255	3.237	3.299	3.067	1.796	2.316	0.402	2.404	3.234	1.308	0.570	0.984	0.382	2.145	0.834	0.525	2.092	0.891	0.244	15.941	216.209	72.569	0.646	5.074	1.846
Pdensi_DN26491_c2_g1	FC_3	FC_3_1	238.06837913199	33.1583876668975	135.613383399444	2.83984481235989	0.617283624221064	4.60055102861902	4.21374775801816e-06	0.00073959173930265	3.068	1.057	3.681	0.336	0.814	1.238	2.349	2.917	1.587	2.539	3.203	2.723	4.518	3.968	5.884	5.273	3.573	11.029	0.000	5.989	3.862	2.476	6.290	1.605	3.412	4.312	2.680
Pdensi_DN22699_c0_g2d301594	FC_3	FC_3_1	450.90506111145	5639.87908459531	3045.39207285338	-3.64343314873247	0.792572082739792	-4.59697386279077	4.28671369756651e-06	0.000745410407236906	1.318	9.004	68.378	124.375	169.091	119.109	188.248	148.218	291.715	223.019	55.286	247.714	1.391	25.291	4.195	65.053	24.963	113.723	97.223	0.085	98.307	0.000	0.000	0.000	0.038	0.027	0.000
Pdensi_DN22306_c0_g2	FC_3	FC_3_1	14371.7326438988	2061.08314140733	8216.40789265307	2.80167455033514	0.609737624009956	4.5948854720656	4.32987014776504e-06	0.000750591008393122	86.578	100.454	166.899	28.334	43.552	77.063	63.935	106.252	87.623	163.315	200.141	247.878	289.451	106.194	445.023	181.573	334.382	615.857	491.378	362.347	278.671	43.805	413.414	526.965	12713.410	2630.803	1594.574
Pdensi_DN24378_c0_g1d71852	FC_3	FC_3_1	923.405234819679	3727.56615993425	2325.48569737697	-2.01240721199563	0.438384323342138	-4.59050906896833	4.42166243776334e-06	0.000764144899936664	10.024	27.252	14.659	120.077	73.564	78.224	103.697	107.746	172.060	114.510	127.319	155.777	8.683	33.016	17.682	24.467	12.318	7.203	2.536	10.212	1.805	7.504	2.084	1.214	1.890	0.747	0.770
Pdensi_DN28466_c0_g1d431857	FC_3	FC_3_1	154.315577412008	21.9571078678779	88.1363426399428	2.81081784444559	0.612465973595132	4.58934531161999	4.44638356905038e-06	0.000766060059936453	2.031	2.202	3.396	0.571	0.275	0.735	1.499	2.370	2.688	1.601	2.564	4.517	4.259	2.605	2.507	3.839	3.391	6.605	4.992	5.229	2.596	2.059	2.476	2.269	2.668	3.548	3.004
Pdensi_DN16238_c1_g1	FC_3	FC_3_1	110.850783310598	15.3932864789818	63.1220348947899	2.84335514301021	0.620331837136596	4.58360344059546	4.57030630160169e-06	0.000785002519069604	1.730	3.624	2.635	0.302	0.290	0.518	0.528	0.752	0.569	1.411	1.204	1.966	1.589	1.928	3.180	3.205	2.877	5.023	4.754	2.212	1.716	1.088	2.908	1.440	2.466	1.877	2.601
Pdensi_GG_101389_c0_g1	FC_3	FC_3_1	435831.485363999	55592.3676534053	245711.926508702	2.97080380104913	0.648683662707288	4.57974197877969	4.6554989409147e-06	0.000794774326794574	1586.707	2105.351	4732.485	720.411	1182.039	2113.988	1847.668	3354.122	2886.092	6006.270	6903.717	7859.143	9157.443	2655.130	13568.703	4150.007	8454.115	18321.377	13251.811	14725.359	9454.875	1268.583	11406.875	11131.366	205860.526	75530.118	38899.412
Pdensi_DN31778_c0_g1d434782	FC_3	FC_3_1	283.843107355934	48.4835301113408	166.163318733637	2.5467172564768	0.556217269023935	4.57863751865499	4.68014427222911e-06	0.000796560555133395	2.746	2.382	3.652	0.694	1.337	1.485	2.867	5.776	1.310	2.014	2.075	2.994	4.091	4.634	8.405	6.198	5.533	14.467	5.473	4.831	4.346	4.170	8.354	3.313	8.632	3.703	3.995
Pdensi_DN48089_c0_g1	FC_3	FC_3_1	112.437571630085	25.5934033635044	69.0154874967948	2.13187247546568	0.466079865462994	4.5740497143079	4.78386249243839e-06	0.000809308496235826	1.584	4.722	3.972	0.501	0.722	0.646	0.439	3.536	0.000	2.107	1.001	0.467	2.861	2.286	1.762	5.497	4.894	3.624	1.970	2.753	0.000	0.000	1.450	0.000	8.218	5.116	1.436
Pdensi_DN22737_c0_g1d302338	FC_3	FC_3_1	9218.32243612153	717.298820187926	4967.81062815473	3.68385041215405	0.805520005246042	4.57325750839526	4.80199365447893e-06	0.000809936263055446	142.334	66.015	51.368	21.413	19.883	11.295	27.036	17.526	8.608	13.872	28.380	7.238	407.307	31.354	97.674	26.563	35.603	36.084	45.838	6.865	11.775	254.248	33.829	26.081	53.103	79.906	38.167
Pdensi_DN32862_c1_g1	FC_3	FC_3_1	52994.0836691262	7235.85097717532	30114.9673231507	2.87257349716536	0.628312188761689	4.57188886121528	4.83347297333878e-06	0.000812804919223191	231.836	256.703	603.489	115.982	177.725	231.457	268.337	354.439	277.658	1045.596	880.125	1290.530	1483.633	274.626	1325.897	617.361	1335.979	2769.269	2279.192	1712.576	1309.304	170.796	2854.125	2549.435	2685.147	610.887	324.044
Pdensi_DN23060_c4_g3	FC_3	FC_3_1	204.699916161066	43.2535920123914	123.976754086729	2.2412247890998	0.490393878468648	4.57025441691578	4.87132468963856e-06	0.000816724843338028	2.109	1.082	2.649	1.237	1.037	0.890	3.028	1.950	1.179	1.262	2.624	3.810	3.523	3.037	5.717	3.852	4.108	6.835	2.476	3.196	1.389	1.507	3.154	1.272	4.851	2.976	2.826
Pdensi_DN22183_c0_g1	FC_3	FC_3_1	79101.0683994318	10309.2790664062	44705.173732919	2.93973697571681	0.643644878067178	4.56732753711121	4.93981811399085e-06	0.000822906302078484	351.229	320.392	749.772	161.897	277.875	309.804	497.835	616.386	412.323	1611.609	1328.064	1605.002	2302.736	377.375	1918.438	756.225	1415.032	3689.163	1981.786	2250.566	1648.723	265.000	2953.212	2416.784	2970.085	747.553	411.921
Pdensi_DN16610_c0_g7	FC_3	FC_3_1	21524.1361909798	3068.79399022041	12296.4650906001	2.81015533802529	0.615510641736099	4.56556742885715	4.98145039181506e-06	0.000822906302078484	84.783	110.967	240.255	44.863	62.010	114.848	98.150	209.300	172.274	334.319	393.464	446.144	403.804	155.353	698.426	217.631	406.597	996.870	749.163	662.429	471.389	65.110	538.878	568.457	9560.764	3277.176	2123.047
Pdensi_DN23190_c7_g2	FC_3	FC_3_1	295.890168080322	69.3175200989984	182.60384408966	2.0914812823002	0.458230556713911	4.56425537681019	5.01270306548955e-06	0.000825236987701913	3.086	2.441	4.629	1.599	1.583	1.863	2.112	3.606	2.388	4.334	4.354	7.981	5.017	4.387	8.349	12.405	13.173	18.102	11.322	9.713	3.402	2.171	10.329	6.453	12.008	7.204	5.508
Pdensi_GG_29119_c1_g1	FC_3	FC_3_1	1362038.04007019	179030.23042129	770534.135245739	2.92748574387368	0.641465869892249	4.5637435774493	5.02494480279981e-06	0.000825236987701913	5917.607	5585.057	13000.488	2787.164	4516.725	5693.334	6357.300	8224.758	6025.536	21801.835	18027.394	25849.504	39451.165	6662.252	33099.374	14858.660	31173.701	60461.437	51715.241	42069.194	29112.019	3846.018	57522.718	52762.454	76476.369	14435.896	7009.187
Pdensi_DN26506_c0_g1	FC_3	FC_3_1	601.458807741104	124.804081119476	363.13144443029	2.26704280917142	0.497202074609334	4.55960046215154	5.125103465656e-06	0.000836959181098622	3.991	4.762	12.248	1.826	2.826	4.405	3.758	10.980	5.108	6.800	7.340	12.897	12.706	8.516	14.823	15.684	15.055	27.464	11.307	18.075	6.776	2.376	13.908	7.534	16.192	13.112	9.879
Pdensi_DN22976_c8_g1	FC_3	FC_3_1	717.641322778657	170.078961802605	443.860142290631	2.07566393382533	0.455294403171497	4.55894893362765	5.1410269109252e-06	0.000836959181098622	7.862	8.264	12.622	3.112	3.513	5.701	6.890	13.170	7.895	8.321	8.711	16.069	13.569	10.346	19.135	23.126	20.788	38.850	18.324	19.886	8.629	6.515	21.579	12.081	21.751	15.679	10.738
Pdensi_DN15880_c0_g4	FC_3	FC_3_1	714.211773446344	104.157860483794	409.184816965069	2.77605308914534	0.609038126349879	4.55809409795564	5.16199107647171e-06	0.000837107248975377	4.024	7.354	13.334	1.176	2.677	3.705	2.559	14.212	9.560	12.388	17.788	19.300	14.306	7.815	20.191	8.564	9.287	23.912	11.159	17.300	11.008	1.238	14.918	3.775	19.455	40.787	17.703
Pdensi_GG_7375_c1_g1	FC_3	FC_3_1	966680.675262746	127576.309283399	547128.492273072	2.92167262386145	0.641105864849781	4.55723895857049	5.18304457856618e-06	0.000837107248975377	4087.207	3995.176	8616.608	2020.942	3046.832	4184.844	4285.882	5825.846	4346.567	15618.876	12830.346	18780.537	27883.758	4770.533	23571.889	10072.872	23940.196	43901.858	39223.877	30154.318	21011.728	2547.683	41967.704	40648.139	57903.991	10423.577	5005.800
Pdensi_DN39335_c0_g1d317969	FC_3	FC_3_1	233.970800781439	48.5434511937232	141.257125987581	2.26735936762288	0.497545128145397	4.55709289341146	5.18664890936565e-06	0.000837107248975377	4.646	6.055	4.116	0.814	1.089	1.610	2.279	3.499	2.653	3.782	4.727	3.810	5.960	5.797	2.820	5.575	3.170	6.474	6.804	5.102	3.324	2.639	8.312	7.432	13.876	7.094	4.573
Pdensi_GG_28131_c0_g1	FC_3	FC_3_1	761.016348589262	118.317259105425	439.666803847344	2.68429986660815	0.58937260541962	4.55450396222095	5.25093351499403e-06	0.000845054245854311	13.361	23.050	15.456	2.336	3.231	3.064	6.849	30.657	31.047	7.822	11.208	6.303	24.683	6.226	13.932	4.623	2.074	4.929	0.622	9.528	0.802	3.926	6.264	20.404	0.308	0.373	0.059
Pdensi_GG_9271_c0_g1	FC_3	FC_3_1	134776.340997511	17929.2536928238	76352.7973451673	2.9101665281661	0.639279295524147	4.55226150532537	5.30723091049591e-06	0.000851674089482609	528.204	709.322	1541.358	231.430	380.849	683.008	581.187	1063.310	948.611	1840.572	2168.119	2529.202	2803.708	869.381	4185.508	1561.342	3115.374	6129.748	4747.401	4746.293	3048.347	385.626	3808.772	3469.709	70642.847	25994.346	12699.821
Pdensi_DN27450_c2_g1	FC_3	FC_3_1	112.652520826764	19.2896850972709	65.9711029620175	2.53957873771242	0.558073308379045	4.55061852911182	5.34884453680481e-06	0.000855906559128716	2.384	2.437	2.157	0.336	0.482	0.579	1.002	2.499	1.098	0.780	1.299	2.760	2.472	1.682	2.617	3.800	3.251	10.579	4.988	6.297	1.272	1.412	4.703	1.332	4.958	3.274	1.886
Pdensi_DN24702_c2_g1	FC_3	FC_3_1	261.882938652838	32.036275542297	146.959607097567	3.03419435256301	0.667025281307203	4.54884460543496	5.39412551246722e-06	0.000860700152083051	8.693	7.902	3.451	1.522	0.331	0.478	2.831	0.237	1.755	1.085	0.570	5.255	5.675	5.273	5.104	0.287	0.727	14.071	1.051	0.784	0.325	1.029	7.120	1.702	0.000	0.053	0.000
Pdensi_DN21744_c2_g3	FC_3	FC_3_1	289.685843868933	10.5662344947885	150.126039181861	4.77748665993239	1.05049018922397	4.54786413898986	5.41931002919505e-06	0.000862269028611244	2.430	3.686	1.540	0.310	0.293	0.162	0.860	0.290	0.000	0.409	0.113	0.000	13.025	0.680	3.074	1.303	1.996	3.088	10.624	0.952	2.797	1.175	0.000	0.000	0.096	0.217	0.549
Pdensi_DN24721_c7_g1	FC_3	FC_3_1	202.342775539854	43.5441611024373	122.943468321146	2.21270202592092	0.487873997985161	4.53539650618604	5.74953667795933e-06	0.000900890396385871	2.696	1.335	2.428	0.951	0.902	1.303	2.092	2.033	1.680	1.183	3.220	4.110	4.069	2.920	5.146	5.050	5.607	9.720	4.773	3.616	2.277	1.830	6.092	2.913	4.816	4.855	4.315
Pdensi_DN24219_c3_g1	FC_3	FC_3_1	602.667168772294	122.876803481274	362.771986126784	2.29252704076324	0.505510199077272	4.53507574119746	5.75828174166805e-06	0.000900890396385871	7.826	7.630	9.259	1.800	3.259	3.872	5.834	10.897	4.754	5.225	10.275	12.227	10.405	8.442	17.215	19.461	16.109	33.733	10.933	16.328	8.191	2.925	13.590	11.957	18.621	9.444	9.387
Pdensi_DN15438_c0_g1d9444	FC_3	FC_3_1	148.923398146736	34.4765831918201	91.6999906692783	2.10713637235033	0.465737323292828	4.52430214837107	6.05951070786009e-06	0.000942765868192991	1.679	1.696	2.349	0.851	0.814	0.856	0.622	2.344	1.720	1.054	2.265	4.356	3.492	2.197	3.252	4.417	7.878	8.651	7.749	3.767	1.443	1.023	5.625	2.748	6.680	4.025	3.640
Pdensi_GG_145983_c1_g1	FC_3	FC_3_1	1125926.73632191	153559.13302237	639742.934672141	2.87424062033304	0.63582484131368	4.52049123213645	6.16963004997824e-06	0.000954610031369361	5099.139	4765.738	9829.463	2526.720	3502.965	5101.044	5112.210	6614.896	5314.625	18364.932	14927.431	23174.457	32115.252	5657.413	27729.441	12182.358	29035.436	52098.542	48330.043	34572.136	25278.992	3024.693	50218.258	48393.099	75671.308	12594.917	6092.390
Pdensi_DN34524_c1_g1	FC_3	FC_3_1	414192.447335822	53562.8823369622	233877.664836392	2.95098814157396	0.652908367981974	4.51975849336247	6.19102145555284e-06	0.000955288217232365	1826.568	1769.132	3357.554	889.653	1194.556	1796.957	1769.071	2323.988	1695.702	6281.907	5494.335	8113.874	11421.821	1917.705	10712.924	3529.750	9389.468	18215.621	16175.294	12366.773	8710.482	1149.151	19017.753	17441.605	26238.521	4773.732	2270.991
Pdensi_DN7342_c0_g1d330094	FC_3	FC_3_1	853.657635334817	182.661284379599	518.159459857208	2.22360527340985	0.492255728990644	4.51717500163844	6.26701098773003e-06	0.000964364216813273	9.858	8.403	14.591	4.472	3.060	5.683	6.518	15.093	5.934	5.219	11.909	18.485	16.584	10.280	23.894	27.292	34.677	44.446	42.642	22.170	11.200	5.473	31.158	21.794	36.263	23.598	9.960
Pdensi_DN17905_c0_g3	FC_3	FC_3_1	35.3003185209417	141.255935868727	88.2781271948345	-2.00860991363413	0.444888047719093	-4.51486598467213	6.33568184075921e-06	0.000971065401413493	2.108	1.039	2.114	3.640	4.195	2.503	2.126	1.409	2.280	3.170	1.211	1.355	0.852	0.664	0.640	2.059	2.472	2.338	0.636	0.666	3.028	4.083	0.468	3.854	1.137	1.507	0.232
Pdensi_DN25268_c2_g7	FC_3	FC_3_1	275.721076286175	54.6066911253709	165.163883705773	2.33371751794582	0.516932487545748	4.51454991545542	6.34513766903023e-06	0.000971065401413493	5.415	3.611	5.926	1.299	1.015	1.644	2.354	4.053	0.620	2.554	4.088	5.614	5.146	3.667	7.647	9.997	9.875	20.757	12.192	9.601	3.937	2.411	10.377	6.728	11.609	7.506	5.323
