# Supplementary material for: Transcriptional Regulation of Pine Male and Female Cone Initiation and Development: Key Players Identified Through Comparative Transcriptomics
Source: Front Genet. 2022 Mar 18;13:815093. doi: 10.3389/fgene.2022.815093 (PMC8971679; doi:10.3389/fgene.2022.815093)
Supplement: Supplementary file 2 [file DataSheet3.ZIP › SUP_DEG/salmon.gene.counts.matrix.FC_3_vs_FC_3_2.DESeq2.DE_results.P0.001_C2.DE.subset]

sampleA	sampleB	baseMeanA	baseMeanB	baseMean	log2FoldChange	lfcSE	stat	pvalue	padj	Bud_Rep1	Bud_Rep2	Bud_Rep3	FC_3_1_Rep1	FC_3_1_Rep2	FC_3_1_Rep3	FC_3_2_Rep1	FC_3_2_Rep2	FC_3_2_Rep3	FC_3_3_Rep1	FC_3_3_Rep2	FC_3_3_Rep3	FC_3_Rep1	FC_3_Rep2	FC_3_Rep3	MC_2_2_Rep1	MC_2_2_Rep2	MC_2_2_Rep3	MC_2_3_Rep1	MC_2_3_Rep2	MC_2_3_Rep3	MC_2_4_Rep1	MC_2_4_Rep2	MC_2_4_Rep3	Needles_Rep1	Needles_Rep2	Needles_Rep3
Pdensi_DN13806_c0_g1	FC_3	FC_3_2	2219.48302627199	375.234472510534	1297.35874939126	2.56438516884315	0.157426458000161	16.2894166674354	1.17343110526708e-59	6.85142953743341e-55	26.179	15.910	15.803	24.644	51.452	76.152	9.468	8.311	8.481	5.127	5.225	3.637	37.932	52.850	46.439	13.502	3.309	2.641	2.065	0.108	1.367	0.000	0.000	0.000	0.000	0.000	0.000
Pdensi_DN21737_c0_g1d221676	FC_3	FC_3_2	2659.87413760111	527.959233723415	1593.91668566226	2.33371944482495	0.147979785749234	15.7705286097633	4.96326356768063e-56	1.44897516594868e-51	24.826	29.187	18.630	11.814	26.966	36.526	11.927	11.614	13.367	12.188	23.285	22.864	48.954	68.435	48.023	18.574	32.271	28.365	67.758	90.236	58.320	16.762	10.778	2.018	95.214	93.831	66.975
Pdensi_DN15221_c0_g1d214075	FC_3	FC_3_2	789.40021431931	10327.4020314673	5558.40112289329	-3.7077744524651	0.249653529892228	-14.8516804631831	6.7846356912679e-50	1.32047102913917e-45	7.091	7.918	11.270	208.022	213.044	74.708	238.909	223.945	259.209	188.844	223.622	195.800	11.484	24.794	13.592	16.329	32.866	34.223	59.386	61.501	75.065	62.009	107.233	111.008	3.037	2.602	3.096
Pdensi_DN20257_c1_g2	FC_3	FC_3_2	2721.61000210466	417.901831903113	1569.75591700389	2.70371812826275	0.187782656608105	14.3981248167412	5.31665299146398e-47	7.76071837163997e-43	25.585	51.243	44.196	17.248	14.314	42.897	9.362	8.775	11.061	10.647	8.076	13.762	45.458	64.344	58.372	46.047	48.754	44.095	23.277	18.826	24.999	7.912	2.243	3.772	0.798	0.752	0.136
Pdensi_GG_96436_c0_g1	FC_3	FC_3_2	75.1459925398288	1556.03204912723	815.589020833531	-4.37724802024526	0.304999873458131	-14.3516388076343	1.04049132826511e-46	1.21504415349487e-42	1.012	2.542	1.220	7.128	5.972	4.411	33.164	35.399	40.173	31.734	62.260	30.195	1.041	1.495	2.046	1.712	2.493	1.398	2.826	1.879	2.379	1.329	1.614	0.607	0.814	1.026	0.185
Pdensi_DN8321_c0_g1d102256	FC_3	FC_3_2	3488.37005940406	13.9110574297745	1751.14055841692	7.96633003602651	0.595312958402144	13.3817514360995	7.73040530307707e-41	7.52271508060106e-37	16.873	37.353	6.616	1.759	0.248	109.884	0.651	0.198	0.139	0.223	0.121	0.057	35.607	83.965	95.890	1.353	0.708	0.210	0.163	0.194	0.137	0.143	0.381	0.049	0.111	0.188	0.029
Pdensi_DN17972_c0_g1d114096	FC_3	FC_3_2	555.960939644137	40.4568401594167	298.208889901777	3.77947526232508	0.282857102543145	13.3617831348201	1.01112618279308e-40	8.43394793727458e-37	15.697	15.870	9.263	4.499	7.905	7.079	1.216	0.803	0.831	0.217	0.351	0.000	9.886	13.035	11.432	1.566	0.818	0.310	0.316	0.000	0.044	3.624	1.214	1.507	1.053	0.347	1.743
Pdensi_DN21137_c0_g1d539048	FC_3	FC_3_2	64.2471517584091	1016.66532017022	540.456235964313	-3.9782766987148	0.298240182161794	-13.3391706975172	1.36974806130536e-40	9.99710622543714e-37	0.783	1.267	0.939	12.307	9.754	2.768	24.371	28.946	17.789	20.087	22.969	9.592	1.221	1.709	1.074	1.257	0.848	0.254	1.316	0.312	0.414	1.574	0.178	0.000	0.000	0.000	0.000
Pdensi_GG_57820_c0_g1	FC_3	FC_3_2	42.2945547717769	585.902402451852	314.098478611815	-3.79618918936305	0.285294445586052	-13.3062148530964	2.13002552021316e-40	1.3818658897134e-36	0.132	3.125	0.465	5.022	3.247	3.650	15.252	12.710	13.047	31.658	25.915	20.386	0.659	0.923	1.023	1.037	2.691	2.764	8.615	11.605	12.861	5.584	17.740	4.709	0.000	0.027	0.000
Pdensi_GG_102858_c0_g1	FC_3	FC_3_2	3948.73082082205	700.815059391721	2324.77294010689	2.49432867205441	0.194202732092184	12.8439422307942	9.30145923454788e-38	5.43093601786782e-34	30.977	42.859	30.007	15.786	29.846	45.378	13.613	16.775	18.540	15.194	32.989	30.988	74.273	82.762	85.137	16.396	11.264	10.933	25.628	61.845	54.562	17.488	6.894	3.134	54.016	83.998	78.404
Pdensi_GG_93610_c0_g1	FC_3	FC_3_2	497.406051232074	8964.09526177871	4730.75065650539	-4.17206755200781	0.329393517594574	-12.665906671372	9.13586757296597e-37	4.10326950654105e-33	3.260	31.766	58.568	21.323	36.695	10.934	119.583	244.253	260.847	112.185	163.100	88.687	10.908	10.546	9.105	65.399	119.524	97.767	112.178	130.381	161.475	0.573	0.186	0.133	0.061	0.011	0.024
Pdensi_DN6880_c0_g1d450628	FC_3	FC_3_2	2071.20974217639	11.3058791204015	1041.2578106484	7.51844730550596	0.606645236106546	12.3934828100842	2.83459847001821e-35	1.18218953905302e-31	21.652	33.371	13.743	3.617	0.692	40.957	0.455	0.067	0.262	0.374	0.323	0.265	25.290	36.915	63.429	1.072	0.176	0.321	0.436	0.186	0.733	0.000	0.432	0.260	6.789	5.391	4.188
Pdensi_DN23056_c4_g1	FC_3	FC_3_2	547.898115651901	2224.71762717919	1386.30787141554	-2.02016407944287	0.174141010836304	-11.6007370678574	4.08544304811838e-31	1.59027232462357e-27	9.023	14.555	12.911	39.601	61.078	20.343	45.123	54.196	56.090	38.131	40.485	32.117	10.459	13.955	9.630	13.144	5.596	4.744	3.904	1.691	6.575	2.902	3.380	4.021	0.000	0.170	0.098
Pdensi_DN24279_c0_g1	FC_3	FC_3_2	3342.713827035	319.896613038166	1831.30522003658	3.38475817093306	0.298482328591397	11.3398946828995	8.32445810261013e-30	2.85910858644236e-26	11.231	17.657	1.093	11.614	28.612	39.213	6.406	10.371	5.578	3.272	8.192	2.680	76.877	67.560	60.362	0.857	0.589	0.860	0.031	0.000	0.038	0.401	25.535	14.592	0.000	0.000	0.000
Pdensi_DN19295_c0_g3d483252	FC_3	FC_3_2	559.745264897308	82.4325997975085	321.088932347408	2.7643292503254	0.245056108459435	11.2803931626254	1.64011326589677e-29	5.32016296495447e-26	0.670	0.850	1.322	3.546	8.934	7.660	1.519	2.096	2.128	1.743	3.417	2.049	10.906	13.099	10.576	6.466	4.493	3.046	3.576	4.907	2.791	0.588	0.189	0.084	15.274	14.705	23.903
Pdensi_DN1343_c0_g1d259304	FC_3	FC_3_2	7.50093620408001	1365.16637586194	686.333656033008	-7.47777226162503	0.667027942916435	-11.2105832162444	3.61801510057822e-29	1.11183508259243e-25	0.425	1.151	0.744	23.592	67.383	5.925	48.100	25.493	22.245	44.427	14.526	18.569	0.237	0.246	0.000	2.958	5.994	2.220	4.017	25.799	12.796	0.162	0.261	0.214	0.000	0.000	0.000
Pdensi_DN12883_c0_g1d390599	FC_3	FC_3_2	1378.7601351505	90.9539683625223	734.857051756514	3.92079595138762	0.350925137515843	11.1727417965623	5.54426036113617e-29	1.61859136983009e-25	26.318	30.612	13.595	4.391	28.749	3.756	2.557	2.437	1.386	0.000	1.945	0.000	33.238	33.483	18.810	7.979	0.414	0.470	2.578	11.164	1.670	8.787	0.000	0.000	4.536	27.439	15.058
Pdensi_DN11101_c0_g1d335610	FC_3	FC_3_2	2.15524943118387	694.384889287219	348.270069359201	-8.47909269476741	0.775883334296807	-10.9283088319613	8.44068034805664e-28	2.34683068648729e-24	0.030	0.033	1.981	1.125	0.400	0.066	11.347	19.021	18.068	16.521	19.444	13.449	0.101	0.000	0.034	6.326	19.775	9.971	18.558	7.353	6.519	0.045	0.371	0.000	0.047	0.000	0.000
Pdensi_DN19569_c0_g6	FC_3	FC_3_2	349.079930216687	1728.23531550253	1038.65762285961	-2.30743242999443	0.212914046980412	-10.8373893724669	2.28910185594946e-27	6.07527632568987e-24	0.972	8.371	3.754	11.741	8.864	8.047	36.087	35.817	48.848	47.308	54.894	29.223	6.237	8.199	7.120	2.395	2.543	3.944	4.928	11.141	5.248	5.583	94.443	89.500	0.070	0.050	0.161
Pdensi_DN24001_c0_g2d225091	FC_3	FC_3_2	4960.36236921929	500.718433901903	2730.5404015606	3.30813150002827	0.306472183765103	10.7942308479252	3.66518492491436e-27	9.30447032156086e-24	113.766	128.428	29.047	45.936	67.825	60.444	12.635	14.667	7.744	8.008	14.075	8.878	103.036	136.310	70.941	54.229	40.849	28.543	23.396	51.499	74.541	370.360	142.855	226.489	27.050	47.357	48.055
Pdensi_DN10751_c0_g1d49359	FC_3	FC_3_2	70.0358558913761	584.087656698424	327.0617562949	-3.05310086599088	0.283392821570746	-10.7733881510076	4.5976410006413e-27	1.11852942810602e-23	1.273	2.514	0.813	5.630	4.136	2.385	12.297	13.000	15.525	10.574	13.916	8.955	1.058	1.902	1.404	0.946	0.175	0.256	0.000	0.026	0.032	0.000	0.000	0.000	0.000	0.000	0.000
Pdensi_DN18444_c0_g1d59020	FC_3	FC_3_2	377.541029344654	55.8478821659448	216.694455755299	2.75655401807014	0.258629559568382	10.6583099885043	1.59468822057486e-26	3.724426232917e-23	14.759	4.157	2.281	3.843	4.883	9.264	1.181	1.337	1.384	0.722	1.235	1.221	7.319	7.929	7.908	2.379	2.018	1.325	3.636	6.944	1.511	3.789	18.333	11.261	39.091	46.797	40.097
Pdensi_DN26393_c1_g1	FC_3	FC_3_2	110.843888288314	2028.60755627829	1069.7257222833	-4.18963935661321	0.395235698362752	-10.6003566326843	2.96846059582015e-26	6.66624912572104e-23	2.097	2.795	2.109	13.329	15.238	6.473	31.912	69.958	39.663	28.388	62.506	25.881	2.071	3.338	1.555	10.842	5.077	4.265	4.945	5.697	3.220	0.238	0.451	2.526	0.000	0.000	0.063
Pdensi_GG_25281_c0_g1	FC_3	FC_3_2	1222.70395830727	1.48945690650262	612.096707606887	9.73322539477427	0.927740656705663	10.4913213886047	9.46946868739984e-26	2.04779013970334e-22	3.692	9.507	2.138	0.532	0.131	39.123	0.000	0.000	0.095	0.094	0.000	0.000	12.700	23.376	38.339	0.394	0.452	0.099	0.000	0.093	0.000	0.000	0.000	0.000	0.000	0.180	0.097
Pdensi_GG_22229_c0_g1	FC_3	FC_3_2	50.0811562918957	702.467856874069	376.274506582982	-3.80688107146315	0.368048458118584	-10.3434235016862	4.48232632316191e-25	9.29286736401545e-22	2.395	0.798	0.738	6.998	4.254	3.209	19.162	17.983	12.045	15.663	13.267	7.595	1.229	1.276	0.615	6.879	2.574	1.348	2.036	1.921	0.529	0.000	0.000	0.000	0.000	0.000	0.000
Pdensi_DN13058_c0_g1d460568	FC_3	FC_3_2	98.6483506701148	1327.81614097392	713.232245822015	-3.74871480980672	0.362523317046939	-10.3406170955932	4.61555719593834e-25	9.29286736401545e-22	2.381	1.542	4.170	10.610	10.911	5.378	18.518	33.735	40.303	26.422	37.128	22.110	1.878	2.507	1.738	3.110	12.237	10.718	7.529	104.771	53.649	21.972	0.352	0.306	1.897	1.441	1.686
Pdensi_DN13830_c0_g1d462488	FC_3	FC_3_2	152.416080916348	1491.50743226388	821.961756590112	-3.28601903232978	0.325509794212826	-10.0949928105122	5.81353343311738e-24	1.06075184404018e-20	3.804	6.060	6.570	19.122	23.606	8.291	28.362	32.686	43.086	33.790	35.241	32.292	3.025	4.591	1.977	4.320	4.487	3.909	0.829	0.328	4.072	0.061	0.025	0.000	0.000	0.000	0.000
Pdensi_DN8857_c0_g1	FC_3	FC_3_2	75.9157541668375	716.204275462051	396.060014814444	-3.23538877938773	0.32572468922617	-9.93289390212977	2.99436606681449e-23	5.14220723262248e-20	1.092	1.427	0.551	11.362	7.645	2.573	22.479	15.425	12.324	6.833	9.554	1.673	1.467	1.915	1.313	1.183	0.946	0.325	0.225	1.787	0.691	75.181	78.508	3.504	0.000	0.000	0.000
Pdensi_DN36134_c0_g1	FC_3	FC_3_2	251.837628058256	25.8377964716753	138.837712264966	3.28372345843037	0.332430122407873	9.8779359543159	5.18906942509974e-23	8.65655387407782e-20	10.069	5.080	4.230	1.481	3.419	4.064	0.518	0.738	0.558	0.000	0.296	0.276	4.678	5.948	4.942	2.307	0.503	3.142	0.000	2.441	4.042	12.814	0.571	3.297	0.692	1.052	5.103
Pdensi_GG_11429_c0_g1	FC_3	FC_3_2	469.710720710152	2057.85153960553	1263.78113015784	-2.12937691405007	0.217339927524856	-9.79744926898691	1.15464519856376e-22	1.87270621815947e-19	11.000	14.430	12.759	31.804	23.343	15.421	56.290	39.370	48.430	28.956	35.829	17.093	8.733	12.744	7.857	14.010	6.532	6.055	3.103	0.524	3.498	0.000	0.079	0.000	0.000	0.000	0.000
Pdensi_DN21638_c2_g1	FC_3	FC_3_2	90.5980828143776	581.857761211514	336.227922012946	-2.681441881323	0.275988715249514	-9.71576638160288	2.58298522761057e-22	3.96882477551911e-19	1.286	3.260	10.077	5.439	3.112	6.092	13.018	12.945	14.713	11.530	18.089	5.766	1.302	2.220	2.082	2.349	1.410	1.906	2.079	1.250	1.524	0.390	0.254	27.156	0.017	0.000	0.039
Pdensi_DN35582_c2_g1	FC_3	FC_3_2	829.631617834166	125.213240328038	477.422429081102	2.72752842070136	0.28170337825488	9.68227089642334	3.58659335406028e-22	5.36702926433225e-19	10.103	17.134	6.294	4.472	6.909	18.176	3.276	3.163	2.339	2.999	1.396	0.965	12.300	20.950	18.205	2.592	3.184	2.335	4.500	7.423	16.303	6.073	28.541	46.440	17.145	38.494	24.306
Pdensi_DN27065_c0_g1d307157	FC_3	FC_3_2	1814.34851536155	310.146519184678	1062.24751727311	2.54787403166811	0.264398336885001	9.63649795110585	5.60681872004328e-22	7.98465686404602e-19	58.523	37.098	36.841	16.512	11.651	18.060	8.501	6.555	6.648	8.291	4.871	6.486	45.530	33.234	31.819	23.117	11.202	13.752	6.700	33.394	15.516	33.871	46.713	31.128	12.135	27.649	29.088
Pdensi_DN12981_c0_g2	FC_3	FC_3_2	604.733968825218	4898.85785046354	2751.79590964438	-3.01746106715685	0.314752452689978	-9.58677538925793	9.08809654055565e-22	1.26341852573801e-18	7.079	20.301	19.101	21.274	20.172	13.163	75.918	104.954	160.712	128.839	138.829	135.930	11.184	15.977	10.535	32.388	43.670	26.133	51.381	14.501	32.263	3.481	0.826	0.000	0.000	0.013	0.028
Pdensi_DN32006_c0_g1d144938	FC_3	FC_3_2	613.325336402172	2477.58919786263	1545.4572671324	-2.01194504248678	0.210757372142431	-9.54626176078478	1.34460710238467e-21	1.82578882544271e-18	16.705	20.216	22.856	50.612	36.013	22.888	56.899	56.312	60.006	45.336	53.615	53.115	9.547	17.756	11.144	29.018	7.922	3.072	2.997	0.489	3.335	0.020	0.041	0.150	0.042	0.015	0.000
Pdensi_DN11295_c0_g1	FC_3	FC_3_2	401.190189218887	2207.29849483837	1304.24434202863	-2.45769835804587	0.257747564993339	-9.53529224654123	1.49463991241539e-21	1.98338716377522e-18	2.813	16.213	14.211	5.570	7.520	5.122	43.112	49.555	61.468	50.842	97.022	47.010	7.699	11.442	6.015	42.987	108.283	62.199	126.917	39.232	58.399	22.571	16.414	0.105	0.000	0.058	0.000
Pdensi_DN12749_c0_g1d270721	FC_3	FC_3_2	360.259875606898	66.9289313877996	213.594403497349	2.42907860613547	0.255547277026712	9.5053981181007	1.99284251224224e-21	2.58573530232889e-18	9.786	6.427	5.033	3.693	4.652	8.374	1.611	1.384	1.685	0.958	1.886	0.930	7.744	8.195	6.292	5.148	3.421	2.672	3.197	3.273	6.255	1.778	0.737	1.124	46.176	78.840	68.988
Pdensi_DN19656_c0_g1d15592	FC_3	FC_3_2	1478.55772842171	9188.75921881667	5333.65847361919	-2.63589875033985	0.278421282749443	-9.4673033767751	2.87161096535415e-21	3.64494828358909e-18	21.493	47.101	46.581	74.159	87.888	34.500	152.867	210.198	277.954	186.437	207.949	161.840	34.725	30.666	25.344	57.543	97.032	55.830	49.707	41.901	56.188	1.584	13.923	0.992	0.019	0.027	0.000
Pdensi_DN10697_c0_g1d49317	FC_3	FC_3_2	895.676145220146	118.491682130845	507.083913675495	2.91853572559308	0.309350207373823	9.43440688263798	3.9321253375302e-21	4.88487094058965e-18	7.072	5.550	4.697	5.254	16.813	32.480	3.058	2.141	3.100	1.086	1.623	2.749	13.666	19.249	22.059	3.238	6.311	6.027	5.626	14.902	11.085	0.330	2.368	1.827	0.000	0.000	0.000
Pdensi_DN20647_c1_g1d291571	FC_3	FC_3_2	1226.52979641706	5446.59075950107	3336.56027795906	-2.14972036680726	0.228369166077621	-9.41335646895772	4.80541175646019e-21	5.84538295075411e-18	28.711	40.927	40.870	90.847	110.730	51.992	115.288	120.293	144.974	109.300	89.203	76.714	22.759	35.809	18.474	47.659	66.656	63.582	51.669	35.350	93.129	20.141	13.348	12.334	40.003	62.036	45.820
Pdensi_DN19627_c0_g3	FC_3	FC_3_2	191.400769742149	3881.90080881997	2036.65078928106	-4.33956390950269	0.46395227133214	-9.35347055644874	8.48179221646061e-21	1.01068343660143e-17	0.828	10.794	14.909	9.737	13.899	4.718	49.182	96.749	124.488	74.610	95.146	70.170	2.006	6.305	3.837	28.484	52.934	34.523	40.061	12.649	30.815	0.317	0.027	0.023	0.000	0.000	0.000
Pdensi_DN13536_c0_g2	FC_3	FC_3_2	1262.89704944874	310.472773443399	786.684911446071	2.02309276545809	0.216458698171081	9.34632233563147	9.07483188969476e-21	1.059722568751e-17	23.199	21.836	18.601	17.536	17.722	15.419	8.072	7.576	6.089	5.847	7.410	3.461	28.388	25.237	23.670	19.328	17.252	16.342	17.326	20.901	19.220	12.165	1.131	0.145	195.248	271.229	339.405
Pdensi_DN20466_c0_g2d490759	FC_3	FC_3_2	163.329795958347	934.300870640201	548.815333299274	-2.51991654500246	0.274750911079184	-9.17164036000671	4.65874995452069e-20	5.2310594681645e-17	2.272	9.486	3.348	7.381	5.585	2.533	27.722	18.963	18.786	22.296	21.077	12.507	3.355	3.119	3.494	6.145	3.377	2.460	2.512	2.632	2.320	1.257	0.000	0.000	0.000	0.000	0.000
Pdensi_DN99457_c0_g1	FC_3	FC_3_2	16.0804575164499	320.693395883857	168.386926700153	-4.28940756724606	0.469846090437432	-9.12938865417093	6.88871938121263e-20	7.58902919302346e-17	0.505	0.457	0.475	5.148	2.735	2.088	7.895	5.655	8.884	5.808	6.682	5.337	0.191	0.548	0.269	0.747	0.382	0.050	0.668	0.031	0.190	0.258	1.157	0.081	0.000	0.000	0.000
Pdensi_DN30783_c0_g1d564067	FC_3	FC_3_2	2423.54780403459	436.679505494682	1430.11365476464	2.47250308368206	0.272348918281889	9.07843915547682	1.10142947175371e-19	1.19093081475474e-16	48.829	52.601	46.146	16.814	19.311	34.256	10.843	7.989	11.733	10.873	8.379	11.927	60.993	47.183	40.046	24.447	5.774	4.633	0.352	12.470	7.756	5.290	13.874	11.479	0.000	0.000	0.000
Pdensi_DN34641_c1_g2	FC_3	FC_3_2	3333.41376432322	117.097597256246	1725.25568078973	4.8304851127761	0.536117309218149	9.010127130237	2.05817762875999e-19	2.18496137069161e-16	28.652	52.098	14.190	16.176	17.448	86.577	4.989	2.220	1.023	1.605	1.068	0.932	44.953	87.203	75.151	3.944	0.638	0.246	1.920	0.367	4.080	24.037	0.590	4.918	1.296	0.195	0.150
Pdensi_DN26950_c1_g1	FC_3	FC_3_2	66.7397050211567	450.929592604318	258.834648812737	-2.74511743875735	0.304870076347902	-9.0042206557024	2.17202972972286e-19	2.26465128319747e-16	3.832	1.368	0.472	7.713	5.096	2.431	10.525	10.927	10.079	15.919	10.901	20.459	1.263	2.000	0.947	0.884	0.507	0.546	0.174	0.595	0.155	0.246	0.000	0.314	0.382	1.536	0.511
Pdensi_DN15316_c0_g1d525603	FC_3	FC_3_2	119.343054110904	749.646281962145	434.494668036525	-2.64358948908774	0.294078815688233	-8.98939110218104	2.48603879690792e-19	2.54657602234841e-16	2.872	2.159	1.407	12.087	13.972	7.523	17.453	15.788	19.158	21.858	19.956	13.575	1.722	3.668	2.147	2.549	5.998	2.724	4.579	4.344	3.454	8.933	18.947	6.462	1.541	0.818	0.219
Pdensi_DN22469_c5_g3	FC_3	FC_3_2	435.017086637133	38.0975977155951	236.557342176364	3.51153415983157	0.391085600099091	8.97894005542991	2.7338766560269e-19	2.70551847783218e-16	9.370	9.419	5.942	3.446	4.478	6.315	1.344	0.666	0.659	0.454	0.081	0.168	9.203	9.390	8.159	6.866	0.512	0.324	0.074	0.045	0.165	0.019	0.032	0.000	0.024	0.043	0.000
Pdensi_DN19016_c0_g3	FC_3	FC_3_2	0	442.223212940306	221.111606470153	-11.0281234252413	1.23026566591181	-8.9640178790715	3.13058200148808e-19	3.04647369838144e-16	0.096	0.104	0.192	2.804	1.164	1.050	9.187	9.661	12.038	13.577	13.869	20.324	0.000	0.000	0.000	0.432	0.313	0.710	0.214	2.458	0.276	0.146	3.540	0.582	0.000	0.000	0.000
Pdensi_DN7129_c0_g1d329828	FC_3	FC_3_2	1176.92045589749	223.975390507305	700.447923202396	2.39367322056889	0.267236147791569	8.95714610598201	3.33190060846121e-19	3.18922971683333e-16	19.122	21.020	10.620	9.419	17.080	26.224	4.357	5.011	6.285	2.000	4.758	2.848	21.162	23.115	27.593	10.211	2.941	1.830	2.660	1.065	1.517	0.695	0.247	0.032	0.652	0.799	0.297
Pdensi_DN27245_c4_g1	FC_3	FC_3_2	6316.7698388902	737.928784041453	3527.34931146583	3.09789690513032	0.351125825849698	8.82275434349963	1.11678163753685e-18	1.03502613099209e-15	74.353	138.598	157.028	18.822	62.052	35.923	9.845	16.487	25.076	9.035	6.785	7.301	120.026	162.157	110.686	51.422	7.765	22.676	1.827	0.000	2.969	0.000	0.000	0.000	0.000	0.000	0.000
Pdensi_DN19038_c1_g6	FC_3	FC_3_2	39.4625402680981	2191.32465931756	1115.39359979283	-5.79107869494492	0.664171245576108	-8.7192553630076	2.80037341794402e-18	2.44042094219277e-15	0.857	1.019	3.563	3.365	2.770	0.475	25.800	45.827	80.969	52.875	63.964	41.354	1.150	1.172	0.183	9.417	19.363	13.708	12.717	12.543	11.231	0.221	3.033	0.060	0.000	0.000	0.018
Pdensi_DN12428_c0_g1d270139	FC_3	FC_3_2	205.167339083425	905.790407020931	555.478873052178	-2.13999323549584	0.245851208934274	-8.70442429293871	3.19190820205457e-18	2.74072258972886e-15	4.086	4.892	3.483	27.029	18.477	12.764	18.327	19.231	25.695	16.041	19.526	16.402	3.557	5.310	3.911	4.676	5.343	3.304	9.887	9.067	10.102	10.710	39.465	57.585	2.597	2.168	3.750
Pdensi_DN29703_c0_g1	FC_3	FC_3_2	638.311255310456	47.3658072693677	342.838531289912	3.75193601651722	0.433114812972543	8.66268228224987	4.60791343755312e-18	3.89922970712829e-15	12.870	18.447	10.379	3.199	4.474	17.709	1.781	0.724	0.821	0.000	0.870	1.083	10.971	18.043	10.979	11.526	4.440	7.569	1.272	1.864	1.984	0.349	0.280	0.000	10.528	10.327	15.301
Pdensi_DN7352_c0_g1d101604	FC_3	FC_3_2	8.90478484227806	381.722806122016	195.313795482147	-5.37128911760482	0.621343257945608	-8.64464054114677	5.3974943419288e-18	4.50212713766484e-15	0.169	0.036	0.034	3.519	6.613	1.854	10.755	10.358	5.610	3.949	12.280	2.599	0.075	0.388	0.114	0.031	0.112	0.000	0.000	0.039	0.097	0.000	0.000	0.000	0.000	0.000	0.000
Pdensi_DN18504_c0_g1d284071	FC_3	FC_3_2	4143.53950689956	470.498775051376	2307.01914097547	3.13843550523669	0.364209578947613	8.61711411958255	6.86626927837509e-18	5.64658775529246e-15	43.226	74.338	21.497	13.255	13.732	73.662	14.763	9.231	9.000	8.175	6.900	4.861	52.511	85.633	115.368	9.233	4.883	3.851	2.553	0.931	4.665	0.575	0.418	0.067	1.133	3.218	0.829
Pdensi_DN31882_c0_g1d144795	FC_3	FC_3_2	0	608.666835036261	304.33341751813	-11.4891915260218	1.34129920302666	-8.56571859589286	1.07403897389351e-17	8.59054624762937e-15	0.869	0.942	0.582	9.880	20.459	4.700	25.272	8.213	9.333	14.734	5.472	6.815	0.000	0.000	0.000	3.375	6.830	4.942	2.889	4.693	5.003	0.000	0.000	0.000	0.000	0.000	0.000
Pdensi_DN11834_c0_g1d269165	FC_3	FC_3_2	296.54558212916	1791.70502750592	1044.12530481754	-2.59327463501009	0.304533507903001	-8.51556419149807	1.6578118157389e-17	1.30805832834274e-14	6.010	13.629	9.693	33.071	47.514	8.163	35.717	41.611	47.789	26.887	29.666	19.571	6.786	8.118	3.662	20.117	14.524	8.488	6.935	1.309	7.529	1.377	0.000	0.000	0.000	0.000	0.000
Pdensi_DN24433_c1_g2	FC_3	FC_3_2	174.188886952944	1982.47492920472	1078.33190807883	-3.50625568864821	0.413285764830196	-8.48385303105903	2.17856901388155e-17	1.69055431594085e-14	2.898	7.123	21.648	9.298	16.539	54.290	24.378	49.458	64.254	41.113	44.124	97.212	2.938	5.137	2.882	22.206	45.675	29.611	18.505	2.584	18.455	0.272	0.000	0.053	15.493	15.452	36.222
Pdensi_DN22501_c3_g4	FC_3	FC_3_2	1528.10755049356	205.687841560713	866.897696027136	2.89280960897601	0.341184477560012	8.4787257312056	2.2767367214696e-17	1.72641693108009e-14	8.429	11.926	6.439	8.890	27.487	57.435	5.192	4.615	4.585	0.705	0.992	1.516	21.848	27.635	43.337	9.415	12.924	7.058	10.118	30.501	14.339	19.358	25.041	10.130	0.000	0.000	0.000
Pdensi_DN15728_c0_g1d9744	FC_3	FC_3_2	1573.42179151073	325.16380097131	949.29279624102	2.2752241333546	0.269448520656565	8.44400306155164	3.0665116064572e-17	2.26642379339017e-14	0.282	0.165	0.611	16.569	22.329	62.903	6.975	6.875	8.869	3.315	2.936	5.452	22.161	40.079	35.420	5.417	5.954	1.539	1.746	1.010	0.658	0.806	0.941	0.000	0.000	0.000	0.000
Pdensi_DN20100_c0_g1d489240	FC_3	FC_3_2	954.949985234548	14.7226119825539	484.836298608551	6.02028862150207	0.716734156530676	8.39961172025489	4.47957352467696e-17	3.22905356739307e-14	4.152	7.307	4.349	0.438	0.689	36.637	0.572	0.104	0.379	0.204	0.000	0.207	8.508	17.321	32.098	0.497	0.055	0.219	0.000	0.029	0.250	0.000	0.061	0.000	3.217	4.511	4.042
Pdensi_DN17166_c0_g1d472971	FC_3	FC_3_2	7.11319550593154	348.186741760837	177.649968633384	-5.63683186878074	0.671379826075114	-8.39589104387252	4.6237425886816e-17	3.29233027156026e-14	0.100	0.108	2.914	1.506	0.120	0.913	5.299	10.421	8.566	2.047	4.043	3.440	0.278	0.115	0.056	5.916	1.409	1.508	0.028	0.029	0.215	0.000	0.000	0.000	0.000	0.000	0.000
Pdensi_DN13003_c0_g1d391011	FC_3	FC_3_2	293.324516415121	0	146.66225820756	10.8824631538848	1.30854753223967	8.31644467301751	9.06412759113451e-17	6.37634074447182e-14	5.306	3.629	0.848	0.116	0.000	6.118	0.000	0.000	0.000	0.000	0.000	0.000	3.795	9.888	4.956	0.000	0.000	0.000	0.000	0.000	0.000	0.000	0.000	0.000	0.000	0.000	0.000
Pdensi_DN43981_c0_g1d246542	FC_3	FC_3_2	87.2024538970006	1258.87856699027	673.040510443637	-3.85366286199808	0.463766347347174	-8.30949223470333	9.61124453276634e-17	6.68073030689477e-14	6.981	6.368	17.326	3.705	9.390	1.585	16.584	28.151	42.982	42.105	36.934	51.678	2.429	1.695	1.218	13.831	2.358	5.803	0.000	0.424	5.812	2.781	0.446	0.000	1.616	0.413	1.786
Pdensi_DN24834_c1_g1	FC_3	FC_3_2	2026.97012870855	494.698903171269	1260.83451593991	2.03435923106782	0.245268970603745	8.29440114687203	1.09133588211762e-16	7.49657876295098e-14	103.717	39.191	20.905	50.445	43.114	68.144	13.746	10.908	9.988	5.772	11.925	7.109	49.441	43.247	31.963	25.900	13.595	11.273	11.948	8.876	21.757	22.011	56.518	224.424	8.460	7.532	5.381
Pdensi_DN17532_c0_g1d113246	FC_3	FC_3_2	7.35018390328676	147.362237986791	77.3562109450387	-4.30289414508785	0.520153795407676	-8.2723497993808	1.31344277170163e-16	8.91736006443196e-14	0.198	0.170	0.098	0.074	0.047	0.042	3.825	3.070	3.430	1.958	4.580	1.777	0.088	0.204	0.155	0.000	0.000	0.000	0.158	0.000	0.000	0.000	0.000	0.000	0.000	0.000	0.000
Pdensi_DN88852_c0_g1	FC_3	FC_3_2	67.3720320844448	312.855824322674	190.113928203559	-2.20705389585031	0.267031580764003	-8.26514185901051	1.39528721635901e-16	9.36414137801952e-14	0.266	1.732	2.938	3.700	5.183	2.881	7.647	7.265	6.983	5.978	2.683	2.192	1.180	1.843	1.181	1.430	2.568	1.946	12.670	3.388	3.063	4.447	0.648	0.000	0.392	0.000	0.000
Pdensi_GG_93581_c0_g1	FC_3	FC_3_2	217.783294195413	9.05180774508884	113.417550970251	4.5917343878132	0.557505388499573	8.23621525914044	1.77744007246001e-16	1.17933148807722e-13	7.866	7.139	3.200	0.369	1.880	1.272	0.323	0.102	0.229	0.114	0.368	0.229	4.436	6.053	3.155	1.308	0.422	0.716	0.000	0.789	2.086	9.310	3.335	4.109	0.000	1.745	2.220
Pdensi_DN12185_c0_g1d458757	FC_3	FC_3_2	529.138553587497	17.1662068096996	273.152380198598	4.9415581442058	0.601603116955875	8.21398361300086	2.13968795743577e-16	1.38813444954177e-13	1.842	2.874	0.202	0.836	2.573	20.656	0.571	0.482	0.153	0.404	0.151	0.269	6.022	11.709	14.746	0.054	0.106	0.015	0.560	0.180	0.239	0.018	0.000	0.122	0.000	0.000	0.000
Pdensi_GG_69211_c0_g1	FC_3	FC_3_2	310.697853132594	1578.16337953637	944.43061633448	-2.34437204479618	0.286048174493931	-8.19572454515321	2.49088162053367e-16	1.59821534131561e-13	11.012	4.398	3.490	16.467	21.870	6.267	31.350	37.717	41.136	43.859	34.657	42.255	7.696	7.353	4.176	4.154	1.552	1.412	0.963	2.347	2.502	0.000	0.705	3.497	14.067	16.936	12.298
Pdensi_DN21250_c0_g2	FC_3	FC_3_2	866.083772146815	137.78778044655	501.935776296682	2.65130087967696	0.324152660716737	8.17917358387447	2.8579715339924e-16	1.81381784702987e-13	39.135	38.959	21.976	15.719	7.591	15.307	4.604	2.434	2.630	4.197	2.562	2.186	18.596	17.810	16.706	11.634	10.465	10.166	20.517	2.813	21.842	1.479	1.326	1.062	1.218	0.899	1.250
Pdensi_DN9898_c0_g1d454380	FC_3	FC_3_2	121.433153252419	2344.39679609056	1232.91497467149	-4.26438724620183	0.523511887252918	-8.14573145335597	3.76995979896353e-16	2.36688615851486e-13	0.565	9.337	2.611	8.362	15.610	3.869	41.423	68.380	53.818	66.851	79.370	44.470	1.210	5.286	1.449	4.553	10.681	7.651	7.120	6.988	12.463	3.403	9.600	0.409	0.000	0.000	0.000
Pdensi_DN16858_c0_g3	FC_3	FC_3_2	641.854334850495	86.3114545367716	364.082894693633	2.89428037959823	0.356420190382451	8.12041645702664	4.64586687662953e-16	2.88577526800686e-13	11.307	9.100	4.489	3.875	5.198	15.872	2.483	1.522	2.039	1.792	1.802	1.869	10.113	12.486	16.575	3.392	4.082	5.215	8.753	8.793	6.187	26.236	40.165	46.614	51.129	66.914	72.465
Pdensi_DN10868_c0_g2	FC_3	FC_3_2	33.2496196574494	841.658088807877	437.453854232663	-4.64758422035574	0.572458593707124	-8.11863822369918	4.71443562946752e-16	2.89754176350894e-13	1.017	0.759	0.666	13.468	3.641	0.851	27.607	21.254	10.178	31.617	23.517	6.910	0.566	1.269	0.288	9.335	2.419	1.364	12.295	3.556	0.665	0.096	0.000	0.257	0.485	0.000	0.076
Pdensi_DN10553_c0_g1d103553	FC_3	FC_3_2	50.11227656403	786.694342993727	418.403309778879	-3.96218562593704	0.490565935897889	-8.07676468339572	6.65077113918374e-16	4.04505442994438e-13	4.643	0.701	0.216	11.360	11.642	3.421	20.017	19.989	15.058	31.384	18.546	28.384	1.083	1.745	0.362	0.291	0.234	0.265	0.000	1.128	0.155	0.000	0.132	0.000	0.000	0.000	0.000
Pdensi_DN46559_c0_g1	FC_3	FC_3_2	1255.12616380319	277.364330903212	766.245247353199	2.17779980813798	0.269837949443317	8.0707691880658	6.98566659467167e-16	4.20493918690401e-13	10.854	19.000	7.684	8.555	18.258	22.217	6.713	7.629	5.062	5.005	4.149	2.509	18.826	32.783	26.473	4.579	2.640	2.407	1.503	2.113	1.710	0.598	3.423	0.152	0.773	1.286	0.388
Pdensi_DN21912_c0_g1	FC_3	FC_3_2	183.834470559464	1042.66711331882	613.25079193914	-2.50251736479544	0.311771147177701	-8.02677665155805	1.00067022628991e-15	5.9619523645526e-13	3.909	3.175	2.232	10.872	10.773	6.822	18.743	21.002	33.025	13.803	25.118	18.269	3.124	4.628	3.644	3.652	10.910	31.964	0.615	0.351	0.854	0.023	0.000	0.000	0.000	0.000	0.009
Pdensi_DN26360_c0_g1d560098	FC_3	FC_3_2	773.633051836221	4137.58888464105	2455.61096823864	-2.4202209152274	0.301765339402648	-8.02020841763435	1.05565892707537e-15	6.20301799786735e-13	5.863	9.123	17.711	25.162	29.081	13.778	109.753	70.603	109.263	89.335	135.759	59.878	17.947	12.240	16.597	10.523	7.583	10.461	2.131	3.865	4.725	1.659	2.991	39.146	76.699	119.441	188.108
Pdensi_DN25856_c0_g4	FC_3	FC_3_2	51.8469476639296	421.580464226482	236.713705945206	-3.01233113833857	0.375629131952832	-8.01942895823326	1.06237891311012e-15	6.20301799786735e-13	0.892	1.429	1.334	10.375	8.712	5.343	10.395	9.174	9.932	4.098	9.162	3.139	0.605	1.634	1.042	2.380	0.184	0.000	0.177	0.152	0.119	0.036	0.044	0.024	0.037	0.040	0.000
Pdensi_GG_135202_c0_g1	FC_3	FC_3_2	174.061089392998	22.6318199679216	98.3464546804599	2.94532471252017	0.369457592854379	7.97202377075266	1.56096770839026e-15	8.84871675315439e-13	2.759	5.452	2.443	0.652	3.236	2.414	0.429	0.539	0.609	0.901	0.813	0.152	3.151	4.037	3.551	0.461	0.000	0.315	0.712	0.298	58.532	0.000	0.000	0.000	0.000	0.000	0.000
Pdensi_DN16344_c0_g1d398322	FC_3	FC_3_2	571.986442173654	97.3444392636413	334.665440718648	2.55685847911844	0.322467652148508	7.9290386557623	2.2084880065347e-15	1.22808759738617e-12	0.657	0.181	0.251	4.520	4.884	6.401	1.927	1.756	3.125	1.121	3.764	2.750	10.126	14.219	11.128	2.339	5.672	3.119	9.582	8.532	11.046	3.395	0.505	0.975	2.823	1.840	3.394
Pdensi_DN26004_c3_g1	FC_3	FC_3_2	372.783553300828	31.5292924547645	202.156422877796	3.56100015501112	0.450561941307948	7.90346416005265	2.71257174750509e-15	1.46649665919747e-12	13.191	13.335	6.120	1.414	6.529	3.642	0.495	1.174	0.533	0.000	0.282	0.000	7.449	8.002	7.454	2.403	2.400	0.818	0.742	0.000	0.643	0.000	0.000	0.000	0.000	0.000	0.000
Pdensi_GG_137073_c1_g1	FC_3	FC_3_2	0	368.139409293624	184.069704646812	-10.7638265680285	1.36432992441095	-7.88946014848701	3.03496525903665e-15	1.62573900499663e-12	0.000	0.000	0.000	4.509	3.342	0.891	15.167	5.477	5.240	11.362	6.918	0.323	0.000	0.000	0.000	0.000	0.000	0.000	0.000	0.318	0.000	0.417	0.000	0.000	0.000	0.000	0.000
Pdensi_DN52982_c0_g1d254769	FC_3	FC_3_2	121.204633532258	1214.25281014845	667.728721840355	-3.3270171360923	0.421950153275488	-7.88485822381042	3.14892823932319e-15	1.67145110943275e-12	0.153	1.947	8.154	13.057	9.414	10.642	32.948	16.194	35.856	37.142	7.263	9.400	1.882	2.232	3.260	3.646	0.759	2.517	4.307	0.376	1.118	0.000	0.000	0.078	1.840	6.546	5.279
Pdensi_DN3769_c0_g1d327061	FC_3	FC_3_2	132.933158238093	754.595080513322	443.764119375707	-2.49926220331126	0.317733514903665	-7.86590676173719	3.66433397243265e-15	1.92750569353512e-12	3.010	1.260	0.000	2.337	1.763	3.816	20.162	13.610	19.028	16.100	17.927	12.031	2.381	4.036	1.955	2.790	19.393	3.224	20.743	30.664	11.818	2.069	9.290	0.783	0.000	0.000	0.000
Pdensi_DN15418_c0_g2d466840	FC_3	FC_3_2	24.0582895251819	288.378640879535	156.218465202358	-3.55824568705605	0.453735949604355	-7.84210660442211	4.43049976748243e-15	2.30971446806932e-12	0.038	0.427	0.132	2.905	2.102	0.791	6.877	7.063	6.236	13.641	10.421	10.614	0.399	0.861	0.277	0.719	1.883	1.681	3.382	7.091	5.398	2.149	1.184	1.233	0.000	0.000	0.000
Pdensi_DN42854_c0_g1d245522	FC_3	FC_3_2	134.352524486849	887.870721650908	511.111623068878	-2.72125459036919	0.348178852319342	-7.81568028110255	5.46669729238258e-15	2.80082091202803e-12	1.964	3.001	5.889	1.758	1.540	0.379	13.357	24.081	24.461	21.629	35.797	27.390	2.317	3.735	2.323	4.041	8.879	9.210	11.664	20.644	19.202	8.449	0.991	0.000	0.000	0.389	0.278
Pdensi_DN19199_c0_g1	FC_3	FC_3_2	32.640408172504	475.634690576174	254.137549374339	-3.87142839685676	0.495343795306483	-7.8156392258056	5.46847955009926e-15	2.80082091202803e-12	3.822	4.101	7.669	2.780	2.488	0.776	6.550	11.182	15.413	13.244	14.844	17.406	0.910	0.591	0.507	10.919	4.899	2.006	0.828	0.748	2.486	0.795	0.217	0.000	0.000	0.054	0.212
Pdensi_DN24373_c0_g6	FC_3	FC_3_2	92.7674966342258	1441.4827935145	767.125145074363	-3.95037586810546	0.507000371779301	-7.79166266533838	6.61331017100254e-15	3.3577213414304e-12	2.687	2.482	2.441	15.548	15.526	6.951	30.135	46.211	24.391	30.907	41.505	19.346	1.453	3.676	0.873	10.324	3.240	2.639	3.628	2.994	2.111	0.249	0.561	0.592	0.032	0.070	0.000
Pdensi_DN24766_c1_g1	FC_3	FC_3_2	131.36431712396	751.81485782721	441.589587475585	-2.51399750176637	0.324480370309841	-7.74776452383172	9.35243643031539e-15	4.70750050252806e-12	1.960	2.028	7.289	16.806	10.790	7.835	21.368	12.037	19.253	14.855	10.930	10.489	2.092	3.535	2.550	6.484	3.004	5.062	8.670	0.250	4.778	0.000	0.000	0.097	0.259	0.482	0.744
Pdensi_DN10374_c0_g1d334259	FC_3	FC_3_2	299.785628337729	2549.27772505628	1424.531676697	-3.08536452504293	0.39871661620467	-7.73823913939705	1.00803115598601e-14	4.96749815107726e-12	4.523	10.391	27.665	23.106	23.293	18.664	51.639	58.797	67.643	46.178	75.457	46.832	2.996	10.550	5.570	24.473	17.967	16.052	5.361	0.295	3.370	0.000	0.000	0.000	0.000	0.000	0.000
Pdensi_DN34251_c0_g1d437004	FC_3	FC_3_2	14.2661500632272	364.304322515617	189.285236289422	-4.66242469121997	0.602560554942749	-7.73768653287131	1.01242083986126e-14	4.96749815107726e-12	3.607	2.213	4.462	2.038	1.724	0.809	3.840	9.399	12.120	9.766	11.309	13.383	0.208	0.430	0.279	4.814	1.223	0.539	0.419	1.084	1.424	0.941	0.000	0.000	0.095	0.279	0.149
Pdensi_DN17579_c0_g1d113322	FC_3	FC_3_2	351.292859484892	1587.81541021934	969.554134852116	-2.17498470913126	0.281669801547216	-7.72175326280645	1.14740343292204e-14	5.55227499282188e-12	7.973	5.588	8.551	24.408	28.454	9.762	44.187	26.904	40.095	58.001	37.120	27.265	7.392	9.287	5.245	6.638	4.895	4.960	4.620	17.659	13.504	43.941	32.599	21.103	4.230	12.733	9.473
Pdensi_DN24369_c0_g2d133256	FC_3	FC_3_2	5998.46772217158	131.83996297497	3065.15384257328	5.507120878491	0.713228628967025	7.72139627438541	1.15062217258931e-14	5.55227499282188e-12	27.195	66.175	3.296	5.062	47.039	103.100	2.884	5.861	0.479	0.325	0.870	0.173	83.159	199.527	98.161	1.420	12.365	0.501	0.364	0.277	1.499	0.437	1.676	0.081	0.579	6.325	2.749
Pdensi_GG_87715_c0_g1	FC_3	FC_3_2	321.532348057381	0	160.766174028691	11.0138969451518	1.42734950740327	7.71632798275805	1.19728977438133e-14	5.73011109398174e-12	0.803	0.977	0.100	0.509	0.000	10.189	0.000	0.000	0.000	0.000	0.000	0.000	2.012	8.687	9.313	0.090	0.000	0.000	0.000	0.116	0.000	0.000	0.000	0.000	0.000	0.000	0.000
Pdensi_GG_18907_c0_g1	FC_3	FC_3_2	308.843990297965	0	154.421995148982	10.9554747626753	1.42074247904869	7.71109115426104	1.24746519157767e-14	5.92170712242579e-12	0.078	0.129	0.364	0.000	0.000	7.095	0.000	0.000	0.000	0.000	0.000	0.000	2.271	6.471	10.127	0.000	0.000	0.000	0.000	0.000	0.000	0.000	0.000	0.000	0.000	0.000	0.000
Pdensi_DN27235_c1_g1	FC_3	FC_3_2	106.773973382799	1284.40057296011	695.587273171456	-3.58761203341609	0.466300832998051	-7.69377144439089	1.42860153917387e-14	6.72686989268419e-12	6.584	1.047	0.346	23.096	14.632	4.742	35.608	26.245	28.108	47.632	30.995	56.140	3.163	2.636	0.854	0.810	0.227	0.343	0.310	0.242	0.099	0.000	0.000	0.000	0.106	0.311	0.083
Pdensi_DN25015_c0_g3	FC_3	FC_3_2	307.103320217906	35.8938790823351	171.49859965012	3.09792301278063	0.404614917463784	7.65647255963546	1.91109566131455e-14	8.78956941074678e-12	2.679	3.435	1.763	2.402	5.718	8.761	1.016	0.585	0.915	0.913	0.447	0.251	4.410	7.255	7.308	0.888	0.644	0.000	0.079	0.139	0.101	0.107	0.607	0.143	0.000	0.000	0.000
Pdensi_DN24854_c2_g5	FC_3	FC_3_2	0.430257921959388	561.568672930452	280.999465426206	-10.4111006141648	1.35978638076434	-7.65642365701052	1.91182317456471e-14	8.78956941074678e-12	0.000	0.117	0.410	0.462	0.676	0.256	4.631	16.444	17.992	13.062	25.712	16.340	0.024	0.000	0.000	0.216	0.120	0.054	0.000	0.101	0.000	0.000	0.000	0.000	0.000	0.000	0.000
Pdensi_DN44654_c0_g1d95650	FC_3	FC_3_2	39.1756733031192	650.642397615117	344.909035459118	-4.05814920241195	0.531089113141642	-7.64118318751837	2.15234572893877e-14	9.81805956416228e-12	4.370	3.785	8.990	3.325	4.392	1.364	9.439	15.048	20.847	18.830	19.739	20.468	1.252	0.721	0.418	6.045	1.350	0.918	0.415	0.869	2.864	1.522	0.000	0.000	0.000	0.421	0.000
Pdensi_DN15738_c0_g1d277023	FC_3	FC_3_2	1160.81579387561	254.486461495911	707.651127685762	2.19061456689067	0.288846435485859	7.58401107912553	3.3503253200222e-14	1.51642476577873e-11	0.798	3.235	2.430	11.507	35.274	27.203	4.534	5.665	7.586	2.032	2.606	3.994	21.227	32.325	19.111	5.037	9.160	5.726	8.367	28.316	10.136	1.982	1.554	15.398	3.749	4.790	16.671
Pdensi_GG_104606_c0_g1	FC_3	FC_3_2	549.351266152462	32.016284380083	290.683775266272	4.09840679896083	0.540594794969913	7.58129163857179	3.4213155827897e-14	1.53664441729173e-11	4.903	5.312	7.792	1.030	0.996	11.015	0.450	1.287	0.488	3.862	2.566	1.438	9.443	9.427	14.438	1.465	1.311	0.992	0.000	0.942	0.000	0.618	0.000	2.461	1.795	0.460	0.497
Pdensi_DN4816_c0_g1	FC_3	FC_3_2	835.603903004867	38.5096381026434	437.056770553755	4.44100430713725	0.586272802304478	7.57497924120116	3.59185062413787e-14	1.60092346749742e-11	4.288	6.539	1.892	2.008	2.067	28.681	0.743	0.638	1.294	0.718	1.625	0.434	6.884	16.999	27.120	0.717	0.602	0.304	0.000	0.000	0.175	0.000	0.000	0.000	0.000	0.000	0.000
Pdensi_DN26557_c0_g2	FC_3	FC_3_2	160.634099543248	693.898994370574	427.266546956911	-2.1079123304843	0.278728593824518	-7.56259808712484	3.95096969138623e-14	1.72156133090044e-11	3.960	3.317	3.196	12.540	8.969	5.530	18.408	14.373	15.786	9.069	16.532	8.365	2.244	4.334	3.421	3.442	2.093	3.017	25.289	2.652	15.028	3.391	1.875	2.528	0.194	1.567	1.446
Pdensi_DN16490_c1_g5	FC_3	FC_3_2	63.6761002144213	489.776732434081	276.726416324251	-2.94131341337044	0.389295674401867	-7.55547417240025	4.17336632971812e-14	1.80499639451542e-11	1.800	1.212	1.331	11.029	8.475	2.858	14.426	8.902	10.992	13.809	4.873	6.693	1.589	1.589	0.763	1.579	0.345	0.497	0.601	0.198	0.044	0.047	0.119	0.430	0.943	3.222	3.854
Pdensi_DN12985_c0_g1d460508	FC_3	FC_3_2	73.4307230853975	502.407918136304	287.919320610851	-2.76545872707634	0.366494498815128	-7.54570323979494	4.49853361138417e-14	1.93132632721690e-11	3.699	5.807	2.725	7.229	6.332	3.377	14.467	9.889	10.831	8.638	12.770	7.306	1.346	2.317	0.978	1.892	2.999	1.193	3.477	3.151	1.947	0.245	0.160	0.333	0.102	0.550	0.783
Pdensi_DN16719_c1_g1d56268	FC_3	FC_3_2	456.641946415454	0	228.320973207727	11.5193142097131	1.53143937643157	7.52188717816208	5.39911668293571e-14	2.28437409335689e-11	3.890	0.000	0.710	0.892	0.000	0.000	0.000	0.000	0.000	0.418	0.000	0.415	13.655	1.631	11.343	0.000	0.000	5.160	0.000	1.634	0.000	0.000	0.000	20.610	0.519	0.000	0.000
Pdensi_DN22841_c1_g1	FC_3	FC_3_2	17.5029036126426	162.428374629172	89.9656391209074	-3.22984822234591	0.429719572487192	-7.51617666296124	5.64013288109205e-14	2.35225770472288e-11	0.834	0.300	1.219	4.692	3.415	0.662	4.346	3.823	3.196	4.038	1.825	1.708	0.371	0.320	0.374	1.703	0.791	0.621	1.564	4.785	7.637	27.907	9.277	17.322	0.085	0.062	0.067
Pdensi_DN20703_c0_g1d493602	FC_3	FC_3_2	78.1326007923111	342.793064331314	210.462832561813	-2.12844565529959	0.283710647141119	-7.50217052742786	6.27696373048972e-14	2.59928622904847e-11	1.924	2.183	2.563	5.163	5.174	2.081	7.937	8.458	7.570	10.782	9.335	6.995	1.681	2.044	1.138	2.839	1.917	1.465	1.373	1.071	1.734	0.473	0.543	0.232	0.000	0.000	0.030
Pdensi_DN6872_c0_g1d169015	FC_3	FC_3_2	12654.4829512144	3051.16603723625	7852.82449422535	2.05210434596524	0.273763238279734	7.49590908867165	6.58404153462389e-14	2.70724659946211e-11	118.096	106.008	66.305	95.910	248.812	306.647	79.647	78.091	55.854	37.823	77.238	53.623	218.737	224.320	325.339	56.000	32.694	27.412	38.176	40.544	75.770	17.323	26.662	1.818	0.073	0.053	0.057
Pdensi_DN37298_c0_g1d377050	FC_3	FC_3_2	12.4520034474992	289.991964314221	151.22198388086	-4.50501820176156	0.601844381624388	-7.48535392089636	7.13545844588324e-14	2.91011861219936e-11	0.604	0.373	0.258	1.311	1.357	1.506	7.370	4.781	8.140	8.113	11.458	9.985	0.096	0.498	0.193	0.853	7.227	10.637	19.347	46.626	25.456	17.060	22.980	16.016	0.131	0.000	0.311
Pdensi_DN9493_c0_g1d453754	FC_3	FC_3_2	332.558494621721	9.83669105170784	171.197592836715	5.07826520887263	0.680200318177321	7.46583774391706	8.2771291364921e-14	3.33300011049311e-11	1.771	5.268	1.122	0.886	1.147	11.045	0.271	0.217	0.198	0.128	0.088	0.059	2.512	6.493	11.267	0.580	0.122	0.050	0.069	0.104	0.086	0.030	0.000	0.000	0.078	0.022	0.000
Pdensi_GG_75930_c0_g1	FC_3	FC_3_2	47.5236893634504	513.685517236493	280.604603299972	-3.42125444200794	0.458547892232378	-7.46106241019238	8.5827582319542e-14	3.40904821528804e-11	1.047	1.576	2.974	6.382	13.474	5.205	8.292	13.310	14.224	5.768	13.056	10.877	0.719	1.694	0.618	2.004	3.985	3.645	1.732	2.702	4.892	0.047	0.078	0.000	0.000	0.000	0.000
Pdensi_DN38826_c1_g3	FC_3	FC_3_2	1807.46009630192	7322.89897429377	4565.17953529784	-2.01803300243597	0.271075412487193	-7.44454461553686	9.72793936571015e-14	3.81204646768513e-11	3.839	22.296	9.280	66.087	99.243	46.602	173.459	136.946	201.634	236.674	274.279	198.848	38.704	50.521	24.007	18.157	49.938	44.065	69.364	147.885	86.591	152.996	464.882	181.703	216.183	485.024	207.371
Pdensi_DN24870_c0_g3	FC_3	FC_3_2	27.2289277599595	1066.2773085717	546.753118165829	-5.27771472774012	0.718923780722381	-7.34113249451427	2.11794012472814e-13	7.98375284094792e-11	0.512	0.367	6.057	7.840	0.438	2.430	12.566	35.837	25.881	9.470	25.339	15.596	0.540	1.118	0.110	17.020	5.994	6.264	0.360	7.016	1.287	24.777	21.838	1.188	0.000	0.000	0.000
Pdensi_DN23962_c0_g1d22019	FC_3	FC_3_2	83.0865870456719	598.860525222072	340.973556133872	-2.84695967245594	0.388277823252928	-7.33227473205804	2.26278622251859e-13	8.46920268977022e-11	3.712	2.781	5.543	6.426	4.811	4.013	9.854	13.129	18.783	8.557	17.653	10.981	1.887	2.147	1.143	10.851	6.578	3.557	5.600	25.898	14.198	5.107	0.169	4.528	0.017	0.012	0.000
Pdensi_GG_43777_c0_g1	FC_3	FC_3_2	0	222.128799054735	111.064399527367	-10.0350534237266	1.3727728663491	-7.31006102299714	2.6702109259559e-13	9.86761237624767e-11	0.000	0.000	0.000	1.740	3.778	2.233	8.359	4.344	2.881	6.116	1.734	4.051	0.000	0.000	0.000	3.709	5.169	2.937	14.922	4.386	3.473	0.000	0.000	0.000	0.000	0.000	0.000
Pdensi_DN2909_c0_g2	FC_3	FC_3_2	124.31651779621	0	62.1582588981052	9.6436467625685	1.32119694764504	7.29917426751383	2.89539110746739e-13	1.06324588668431e-10	1.088	0.786	4.367	0.457	0.000	0.000	0.000	0.000	0.000	0.000	0.456	0.852	1.999	3.346	2.406	0.325	0.000	0.441	1.207	2.932	1.565	0.000	0.000	0.000	0.000	0.000	0.000
Pdensi_DN17775_c0_g1d475646	FC_3	FC_3_2	876.807509955018	69.072050618323	472.93978028667	3.66581009834345	0.502503821580269	7.29508899417968	2.98461731544237e-13	1.08916147383781e-10	73.896	16.913	6.938	10.732	4.780	19.453	2.762	0.811	1.289	1.038	0.917	1.116	21.362	20.683	12.227	1.900	1.425	1.181	1.011	0.688	0.693	8.487	167.079	347.058	67.288	19.027	27.148
Pdensi_DN15877_c0_g1d54859	FC_3	FC_3_2	1014.48198482377	24.9764390242192	519.729211923993	5.3431971298504	0.73326309214227	7.28687586639598	3.17224936732588e-13	1.15044283266723e-10	5.724	4.536	8.821	0.358	2.092	8.103	0.558	0.677	0.520	0.266	0.861	0.566	31.178	4.068	24.061	0.789	0.623	1.734	0.703	0.198	0.898	0.887	9.097	15.392	2.435	1.275	1.835
Pdensi_DN24134_c2_g1	FC_3	FC_3_2	2762.52749069006	302.535713002951	1532.53160184651	3.19040448413619	0.437943620847612	7.28496621999282	3.21750911848999e-13	1.15965384203947e-10	26.408	13.733	5.671	21.704	27.605	88.062	12.041	5.509	3.740	2.938	3.507	1.919	63.162	53.911	51.816	8.894	6.575	3.519	11.837	6.613	5.233	24.220	3.157	3.830	17.432	94.504	10.006
Pdensi_DN22070_c0_g2	FC_3	FC_3_2	171.29635865332	0	85.6481793266601	10.1064574965888	1.39139077925741	7.26356509418775	3.77018872950602e-13	1.33414411841453e-10	2.847	1.832	0.455	0.000	0.000	2.769	0.000	0.000	0.000	0.000	0.000	0.000	1.693	5.772	3.410	0.008	0.031	0.000	0.000	0.000	0.000	0.000	0.000	0.000	0.000	0.000	0.000
Pdensi_DN10764_c0_g1d334824	FC_3	FC_3_2	8.77675065836105	167.207513031379	87.9921318448698	-4.25716697444323	0.589365229458559	-7.22330867457897	5.07376661943599e-13	1.77393464296784e-10	0.894	0.000	0.678	3.367	1.431	0.504	5.736	2.654	3.336	4.775	4.186	2.163	0.142	0.196	0.191	3.186	0.887	0.318	2.884	1.285	1.217	0.064	0.417	0.000	0.000	0.000	0.000
Pdensi_DN18705_c0_g1d217585	FC_3	FC_3_2	1233.27093942857	7330.15126298326	4281.71110120591	-2.57095211530999	0.356264465648085	-7.21641466721399	5.33761308466433e-13	1.8550747189725e-10	17.356	45.379	32.510	61.059	44.828	47.971	164.054	129.055	219.211	101.957	182.895	137.582	13.675	35.713	27.865	22.948	11.962	12.655	7.072	5.050	11.290	2.792	0.299	0.409	0.112	0.122	0.275
Pdensi_DN3057_c0_g1d260296	FC_3	FC_3_2	149.266850163453	1992.01758376186	1070.64221696266	-3.73285776783767	0.518188360178175	-7.2036696589521	5.86132700955285e-13	2.025036458188e-10	0.610	2.560	5.160	13.011	20.707	6.526	51.072	54.562	33.790	72.054	25.942	12.144	1.740	6.441	1.537	24.748	17.475	4.573	15.929	0.686	2.772	0.442	0.657	0.526	0.000	0.021	0.000
Pdensi_DN20326_c0_g1d290432	FC_3	FC_3_2	103.386670956985	825.302719039908	464.344694998446	-2.99172521854391	0.416812330969382	-7.1776312653372	7.09295471809036e-13	2.4361378828227e-10	3.570	4.864	5.856	9.513	8.516	5.758	11.863	24.021	21.652	12.287	14.292	12.572	1.482	3.291	1.756	7.498	5.473	6.582	21.034	0.199	34.623	0.000	0.000	0.000	0.000	0.000	0.000
Pdensi_DN18254_c0_g1d531366	FC_3	FC_3_2	1312.70942966335	321.142107642023	816.925768652688	2.03103970274164	0.283499191195599	7.16418164784226	7.82525878865392e-13	2.65640238460422e-10	17.077	22.413	10.795	10.519	17.878	19.034	9.946	6.025	6.519	6.430	5.083	3.831	30.424	29.579	20.970	16.470	12.989	8.510	11.791	13.051	7.845	23.097	6.623	2.368	1.074	2.531	0.985
Pdensi_DN8885_c0_g1d452874	FC_3	FC_3_2	3185.93042247592	326.048195187381	1755.98930883165	3.28825394503351	0.460428300391849	7.14172856497967	9.21644619553959e-13	3.09270034750095e-10	148.335	101.215	28.684	34.792	20.525	34.848	11.887	6.961	4.039	7.093	7.319	2.349	87.844	70.355	38.304	88.955	27.723	2.973	23.492	14.146	4.040	158.453	26.289	16.850	75.802	55.802	10.309
Pdensi_GG_146474_c0_g1	FC_3	FC_3_2	6.13668577975132	130.593790913301	68.3652383465262	-4.42092951380161	0.620361507926608	-7.12637624564648	1.03045801016325e-12	3.39923063827186e-10	0.000	0.000	0.427	0.000	0.647	0.117	2.376	2.573	4.168	5.031	1.622	2.017	0.119	0.123	0.119	0.863	0.348	1.312	0.356	0.248	1.378	0.000	0.000	0.000	0.000	0.000	0.000
Pdensi_DN19692_c0_g1d534737	FC_3	FC_3_2	0	178.13072682238	89.0653634111898	-9.71621496396379	1.3640439332508	-7.123095324949	1.05529778420773e-12	3.44227525275535e-10	0.000	0.024	0.022	0.192	0.525	0.141	2.412	4.184	5.832	7.164	7.575	7.634	0.000	0.000	0.000	0.040	0.097	0.028	0.000	0.000	0.000	0.000	0.000	0.000	0.000	0.000	0.000
Pdensi_DN19025_c1_g4	FC_3	FC_3_2	20.0102553494925	604.432189339294	312.221222344393	-4.91620207766502	0.690628732950725	-7.11844416993838	1.09152132648446e-12	3.54065262282082e-10	0.000	0.023	0.366	0.745	1.075	0.302	9.162	8.682	24.284	10.128	24.235	10.926	0.659	0.472	0.122	0.823	0.478	0.353	0.074	0.126	0.093	0.032	0.027	0.440	0.235	1.821	0.415
Pdensi_DN24324_c0_g1	FC_3	FC_3_2	651.96219503136	4736.81423700248	2694.38821601692	-2.86064318125209	0.402464978567919	-7.10780647655618	1.17901717447868e-12	3.80334004328515e-10	8.493	12.878	10.099	23.510	41.153	26.075	60.610	174.111	95.402	61.288	184.215	62.934	10.925	17.866	11.921	10.433	13.708	10.184	9.199	17.248	14.245	21.611	45.715	58.058	8.111	11.925	13.640
Pdensi_DN22125_c1_g1d125322	FC_3	FC_3_2	102.745974938016	1340.69304607369	721.719510505852	-3.7096513463018	0.523826703366584	-7.08182939598198	1.42263735714217e-12	4.51439945700094e-10	5.593	5.513	5.417	11.396	15.623	5.667	21.953	25.721	45.834	15.483	18.951	18.854	3.439	1.337	1.413	4.693	1.608	1.448	0.329	0.000	0.562	0.045	0.000	0.000	0.071	0.000	0.000
Pdensi_DN37069_c0_g1d569729	FC_3	FC_3_2	0	248.960820834496	124.480410417248	-10.1991682423484	1.4421161881917	-7.07236235600224	1.52318044087479e-12	4.80732213955661e-10	0.000	0.172	0.954	0.402	0.193	0.000	2.999	3.526	10.814	4.873	6.224	9.327	0.000	0.000	0.000	3.414	9.123	8.343	5.838	3.497	5.118	0.000	0.388	0.000	0.000	0.000	0.000
Pdensi_DN24728_c1_g2	FC_3	FC_3_2	157.669211060315	679.607344061342	418.638277560828	-2.10383685449804	0.29752397338711	-7.07115070610034	1.5365415145543e-12	4.8161894857237e-10	4.713	1.891	2.798	12.380	12.090	5.135	13.177	15.205	19.082	12.982	10.367	13.162	3.107	4.433	2.331	3.750	4.131	4.048	2.122	3.842	6.515	1.860	5.968	7.019	30.873	57.226	43.419
Pdensi_GG_33606_c0_g1	FC_3	FC_3_2	54.68456356352	777.109173817836	415.896868690678	-3.81992950034183	0.540254219305778	-7.07061483989965	1.5424872128354e-12	4.8161894857237e-10	0.400	0.433	0.666	0.845	7.437	2.910	9.775	18.854	25.505	26.855	21.566	34.405	0.594	2.000	0.892	1.552	9.065	3.588	4.132	10.816	4.967	3.857	9.463	0.000	0.000	0.150	0.000
Pdensi_GG_115100_c0_g1	FC_3	FC_3_2	0.907153726611379	190.558729754003	95.7329417403071	-7.45796854039538	1.05610936447975	-7.06173886079423	1.644317888356e-12	5.07981126271589e-10	0.000	0.102	0.095	0.898	0.916	0.103	3.188	4.026	6.076	1.336	1.862	5.850	0.000	0.055	0.000	0.300	0.261	0.355	1.036	0.000	0.272	0.000	0.000	0.000	0.000	0.000	0.000
Pdensi_DN14090_c0_g1	FC_3	FC_3_2	3752.54218559894	24255.3941689487	14003.9681772738	-2.69224319677772	0.381516129794343	-7.05669560610446	1.7050856361767e-12	5.23981790132026e-10	25.501	142.926	87.141	47.160	95.870	46.097	306.273	549.775	833.588	516.902	630.646	545.121	58.426	109.135	67.964	172.595	560.730	375.519	814.619	461.216	381.065	103.125	70.653	8.525	0.058	0.126	0.135
Pdensi_DN24610_c0_g1	FC_3	FC_3_2	825.147833572223	91.3636403313735	458.255736951798	3.17423984595363	0.449940718206111	7.05479570421888	1.72854491192256e-12	5.28409844593373e-10	3.866	9.655	6.207	5.314	10.226	18.973	2.705	2.005	1.694	0.695	1.304	1.072	9.410	16.190	24.712	2.440	1.498	1.922	1.649	1.419	0.318	0.957	1.704	0.251	1.782	0.103	0.465
Pdensi_DN12912_c0_g2d390780	FC_3	FC_3_2	40.9645044670189	498.835994192784	269.900249329901	-3.59644042353569	0.512631815711965	-7.01564029641977	2.2889824864457e-12	6.9248243222068e-10	0.495	0.267	10.595	4.208	3.278	2.479	7.293	9.471	17.997	10.431	7.025	15.185	0.619	1.352	0.623	16.247	33.561	27.810	24.495	2.803	16.274	0.187	0.455	0.000	0.000	0.000	0.000
Pdensi_GG_10407_c0_g1	FC_3	FC_3_2	1316.39074254863	258.330911058956	787.360826803794	2.35006663213214	0.335313094282104	7.00857399310209	2.40759288364694e-12	7.20895042514758e-10	11.409	26.815	11.019	5.196	20.646	21.592	3.886	6.002	8.139	6.623	9.646	26.167	26.243	34.543	21.233	10.845	9.262	5.293	3.321	6.486	3.046	604.978	4.924	8.209	13.518	12.427	15.214
Pdensi_GG_142927_c0_g1	FC_3	FC_3_2	110.00405152528	572.083939093703	341.043995309491	-2.37316620297159	0.33901143706025	-7.00025410219368	2.55498690905548e-12	7.61125385948631e-10	4.481	5.177	10.017	11.737	9.431	5.054	15.838	9.869	14.351	8.105	8.687	11.269	1.663	3.277	1.998	9.367	10.468	17.908	10.576	5.367	18.214	26.317	4.385	10.214	2.452	3.189	2.163
Pdensi_GG_130054_c0_g1	FC_3	FC_3_2	4.96982553890848	120.131591961264	62.550708750086	-4.60366958454799	0.660571993658744	-6.96921702515635	3.18709729678813e-12	9.31117453242514e-10	0.094	0.607	0.094	0.356	1.926	0.204	3.950	2.154	2.321	4.845	6.394	1.437	0.104	0.108	0.105	0.168	0.000	0.000	0.000	0.217	0.000	0.000	0.000	0.000	0.000	0.000	0.000
Pdensi_DN15579_c0_g1d467163	FC_3	FC_3_2	154.579604987654	12.0702864785211	83.3249457330877	3.67602321794277	0.528926311382054	6.94997230963523	3.6535791846568e-12	1.05606525462248e-09	1.198	2.790	0.840	1.533	1.196	2.081	0.291	0.299	0.252	0.084	0.533	0.086	2.204	2.942	4.281	1.599	1.245	0.702	0.484	0.514	0.339	0.262	0.076	0.189	778.884	328.546	476.898
Pdensi_DN11144_c0_g1d519774	FC_3	FC_3_2	28.9814771813978	326.273645096941	177.62756113917	-3.48114488640104	0.501173469041134	-6.94598796911839	3.75820798290975e-12	1.08095688525189e-09	0.505	0.544	0.614	4.802	2.566	1.456	5.123	6.716	10.917	8.734	6.229	11.326	0.561	0.903	0.377	0.707	0.061	0.000	0.063	0.000	0.160	0.000	0.000	0.000	0.000	0.000	0.000
Pdensi_GG_8904_c2_g1	FC_3	FC_3_2	316.929177164165	61.9735687429733	189.451372953569	2.35536839963615	0.341768876431234	6.8916995141015	5.51297308641711e-12	1.5475551565852e-09	16.129	7.962	4.748	4.369	6.317	7.528	1.656	1.267	1.430	1.315	0.118	0.880	7.169	8.179	4.382	4.772	2.430	0.574	0.934	1.732	3.204	0.284	1.029	3.571	3.945	8.902	3.814
Pdensi_GG_133603_c0_g1	FC_3	FC_3_2	174.673219887885	19.1456453917888	96.909432639837	3.19044093622894	0.463363679355197	6.8853927883788	5.76283023434399e-12	1.60995278336305e-09	4.014	4.921	2.006	1.105	1.288	2.322	0.656	0.282	0.419	0.556	0.299	0.139	3.157	4.578	3.165	0.784	0.256	0.869	0.655	0.685	0.169	0.648	0.000	0.238	16.794	70.893	82.853
Pdensi_DN104051_c0_g1	FC_3	FC_3_2	32.620769903064	633.808408534846	333.214589218955	-4.27868612135378	0.622151298046418	-6.87724374246111	6.10216540912863e-12	1.69663444718192e-09	4.838	3.592	7.607	2.103	3.691	1.359	6.301	15.364	22.447	15.484	20.801	23.145	0.924	0.798	0.308	4.583	3.880	1.522	1.071	0.321	1.983	0.842	0.000	0.000	0.000	0.000	0.333
Pdensi_DN20256_c1_g2	FC_3	FC_3_2	689.596315309011	171.602839641001	430.599577475006	2.00735543373121	0.292810006519662	6.85548782157626	7.10695766674385e-12	1.95736341625396e-09	0.145	3.060	0.937	3.415	4.595	35.285	4.385	4.268	3.353	4.694	4.235	3.442	10.146	20.279	12.869	0.559	0.681	0.528	0.908	1.013	0.263	0.567	2.347	0.868	0.284	0.246	0.174
Pdensi_DN16096_c0_g3d277825	FC_3	FC_3_2	290.196031142265	32.2886756946701	161.242353418467	3.1685044007243	0.464407498308587	6.82268139998659	8.93566859611789e-12	2.43801784107538e-09	8.931	10.779	5.320	2.409	1.890	3.016	1.135	0.519	0.628	0.628	0.872	1.226	5.192	8.692	4.367	4.340	2.582	1.485	0.869	0.134	0.500	0.000	0.000	0.124	31.025	51.402	19.060
Pdensi_GG_66429_c0_g1	FC_3	FC_3_2	100.201749960166	5.60958350265735	52.9056667314116	4.15623832442464	0.609441896060691	6.81974500159855	9.12022500340133e-12	2.47679859301673e-09	4.159	1.542	1.380	0.639	0.111	1.396	0.203	0.096	0.108	0.000	0.000	0.000	2.310	2.337	1.555	0.292	0.405	0.690	0.938	0.054	3.832	302.254	265.346	211.805	3.619	10.774	9.866
Pdensi_DN15262_c0_g2d53999	FC_3	FC_3_2	133.397725265677	0	66.6988626328383	9.74345628436289	1.43077188190046	6.80992994593999	9.76462829558933e-12	2.63952368945773e-09	0.658	5.558	0.527	3.505	5.271	0.000	0.000	0.000	0.000	3.103	4.328	7.451	4.253	1.976	1.828	0.826	0.000	0.563	0.000	0.458	0.189	0.000	44.498	19.107	0.000	0.000	0.000
Pdensi_DN23800_c4_g1	FC_3	FC_3_2	0	149.243715642355	74.6218578211777	-9.46144409252391	1.38953196232465	-6.80908705165385	9.82200362317674e-12	2.64279791497716e-09	0.516	0.000	0.000	0.326	0.000	0.280	3.999	4.608	1.847	3.052	11.103	1.215	0.000	0.000	0.000	0.000	2.876	0.944	1.441	3.649	0.388	0.000	1.625	0.519	0.000	0.000	0.000
Pdensi_GG_24549_c0_g1	FC_3	FC_3_2	217.657256706151	0.817200003064488	109.237228354608	8.0245208701074	1.18409276414234	6.77693599109166	1.2275123702364e-11	3.2578178306074e-09	0.051	0.200	0.034	0.000	0.040	6.188	0.000	0.053	0.000	0.000	0.000	0.000	1.949	4.247	7.055	0.000	0.000	0.000	0.000	0.000	0.000	0.025	0.021	0.138	0.000	0.000	0.000
Pdensi_DN33925_c0_g1d313047	FC_3	FC_3_2	396.883101143486	3536.3601999296	1966.62165053654	-3.15378140810415	0.465425095107384	-6.77613098489351	1.23436777614153e-11	3.26118849381682e-09	10.373	11.626	12.701	28.145	23.869	18.631	48.279	87.791	110.388	80.829	128.659	131.003	6.936	14.391	4.121	9.232	5.209	1.457	1.060	1.242	0.779	3.262	8.177	10.062	0.000	0.484	0.102
Pdensi_DN23538_c1_g6	FC_3	FC_3_2	530.559097181812	2433.04250474913	1481.80080096547	-2.19524551066303	0.324132608519075	-6.77267714807486	1.26420860316057e-11	3.32498251897924e-09	18.755	29.095	31.341	61.424	45.067	26.149	57.125	53.368	59.641	49.960	62.460	48.616	9.998	17.459	6.240	48.611	33.467	23.891	20.663	0.531	11.390	0.068	0.019	0.031	3.681	1.231	1.114
Pdensi_DN10619_c0_g1d103663	FC_3	FC_3_2	331.137283251264	48.1641340976293	189.650708674447	2.77921107546412	0.410419865156881	6.77162903506578	1.27340313911005e-11	3.33414629983666e-09	3.986	5.629	2.978	1.709	2.283	5.201	1.537	1.007	0.849	0.849	0.433	0.901	5.609	6.164	8.404	3.153	1.339	2.273	1.690	1.563	3.257	0.517	0.382	0.070	0.239	0.233	0.207
Pdensi_DN35162_c0_g1	FC_3	FC_3_2	283.64707499371	16.278727963459	149.962901478585	4.121334509644	0.608977234106508	6.76763313769984	1.30906173181758e-11	3.39704428432732e-09	0.000	0.473	0.310	0.459	3.539	10.277	0.419	0.399	0.321	0.064	0.093	0.087	2.909	4.716	9.515	0.116	0.081	0.000	0.063	0.000	0.079	0.000	0.000	0.000	0.000	0.000	0.000
Pdensi_DN20254_c0_g1d188649	FC_3	FC_3_2	183.633077967691	868.859099225402	526.246088596547	-2.2426960921689	0.331573979151925	-6.76378797246124	1.34429776303628e-11	3.47304680478594e-09	1.692	7.512	6.024	16.144	46.363	10.828	27.998	16.672	16.272	27.392	8.685	14.424	4.357	4.153	2.831	1.345	3.616	5.865	5.341	17.477	24.696	2.198	2.290	0.351	0.000	0.000	0.000
Pdensi_GG_130452_c0_g1	FC_3	FC_3_2	0	269.647519860039	134.82375993002	-10.3145952320088	1.52685078430371	-6.75547036949815	1.42372603229851e-11	3.64598752516865e-09	0.000	0.000	0.000	4.286	1.781	1.203	12.891	1.771	4.338	7.097	4.380	2.003	0.000	0.000	0.000	0.000	0.000	0.000	0.000	0.086	0.317	0.000	0.000	0.000	0.000	0.000	0.000
Pdensi_DN6395_c0_g2	FC_3	FC_3_2	95.747055953344	441.743431156972	268.745243555158	-2.2114028326562	0.327473508912573	-6.75292129735778	1.44897551071537e-11	3.67838183128910e-09	2.728	2.152	2.240	5.332	18.111	4.570	9.054	11.461	10.348	9.092	10.949	3.795	2.476	1.718	1.652	0.000	0.000	0.000	0.000	0.000	0.357	0.000	0.000	0.000	0.000	0.000	0.000
Pdensi_DN24701_c0_g2	FC_3	FC_3_2	267.440224990649	0	133.720112495325	10.7476427173749	1.59301295762053	6.74673904312029	1.51204864637325e-11	3.80540932605351e-09	0.262	0.705	0.098	0.206	0.000	9.335	0.000	0.000	0.000	0.000	0.000	0.039	1.091	4.027	10.931	0.000	0.000	0.000	0.000	0.000	0.000	0.000	0.000	0.000	0.000	0.000	0.000
Pdensi_GG_33195_c0_g1	FC_3	FC_3_2	1417.04623063933	343.474058658603	880.260144648969	2.04516323320349	0.303173452113861	6.74585198322511	1.52131649970102e-11	3.8123016216542e-09	0.873	1.576	3.057	8.667	37.444	27.635	6.306	7.324	10.351	1.201	4.415	6.175	20.738	35.110	31.950	7.429	10.043	9.963	32.199	25.804	17.112	13.740	47.350	2.634	0.869	1.471	0.000
Pdensi_DN20739_c0_g1	FC_3	FC_3_2	10386.3479929719	1848.16343138775	6117.25571217983	2.49044967113627	0.369464895779416	6.74069363445875	1.57632272739547e-11	3.93326202594731e-09	14.127	11.089	10.554	44.913	154.597	429.969	43.103	52.364	33.797	19.345	16.437	23.679	123.546	204.963	305.053	10.496	47.875	36.128	296.593	105.471	117.416	537.110	526.775	581.965	9.095	7.608	5.220
Pdensi_DN24344_c0_g1	FC_3	FC_3_2	87.5943152540307	524.278174190724	305.936244722377	-2.58123856051224	0.383263631687828	-6.73489041771299	1.64053527590105e-11	4.07606696550257e-09	0.506	2.470	1.523	5.118	6.775	1.645	10.073	15.675	10.858	10.171	13.398	8.336	2.244	2.044	1.123	0.906	2.984	2.467	0.000	2.051	2.548	0.384	1.540	0.000	0.000	0.569	0.000
Pdensi_DN9871_c0_g1d333439	FC_3	FC_3_2	104.833680168973	1316.93810549397	710.88589283147	-3.64538819426771	0.543746987696589	-6.70419933673606	2.02513659804388e-11	4.94743412914587e-09	2.856	6.659	5.684	8.860	14.713	7.929	17.171	33.426	41.165	18.870	28.984	15.240	1.009	4.127	1.650	16.627	39.405	25.285	77.319	13.827	19.424	7.040	0.053	0.000	0.067	0.000	0.000
Pdensi_DN20128_c2_g3	FC_3	FC_3_2	132.926279406764	608.21634079605	370.571310101407	-2.18782227332221	0.326397509130242	-6.70293801920286	2.04270124012416e-11	4.9695516670154e-09	4.709	5.781	3.714	14.626	10.511	4.439	17.272	12.378	12.965	10.047	11.558	8.186	2.073	4.178	2.139	7.409	6.394	7.026	4.489	5.378	5.561	0.585	0.000	0.079	0.000	0.218	0.140
Pdensi_DN24898_c5_g1	FC_3	FC_3_2	18.1921489123775	619.206171572321	318.699160242349	-5.08157209384879	0.758791609629832	-6.69692710008717	2.12847732690468e-11	5.15674415615397e-09	1.623	0.502	0.434	7.061	8.936	3.862	13.463	12.250	17.541	15.414	18.108	16.846	0.587	0.548	0.035	2.139	0.092	0.026	0.131	0.060	0.030	0.000	0.000	0.063	0.000	0.000	0.000
Pdensi_GG_101105_c0_g1	FC_3	FC_3_2	21.1703975965016	348.475955852452	184.823176724477	-4.01870912980394	0.600343716274238	-6.69401381386023	2.17130907396345e-11	5.23877662027181e-09	0.024	0.307	0.118	0.328	0.542	0.561	4.772	8.638	10.856	16.691	22.083	17.130	0.264	0.846	0.241	0.625	3.256	2.716	7.394	10.886	3.231	5.779	14.617	8.802	0.960	0.614	1.369
Pdensi_GG_35604_c0_g1	FC_3	FC_3_2	717.978937145695	178.870161908994	448.424549527345	2.00496165225771	0.300295300589058	6.67663346154532	2.44493416046863e-11	5.82672717393642e-09	2.780	5.612	3.273	6.796	20.037	15.613	4.963	4.588	2.971	3.032	3.145	1.857	11.607	19.742	13.523	2.722	2.581	1.289	0.994	0.388	0.404	1.890	4.414	0.000	0.199	0.115	0.185
Pdensi_DN1248_c0_g1d446342	FC_3	FC_3_2	17.2431970984111	132.466121602934	74.8546593506724	-2.94812178810763	0.442100329069814	-6.66844513395981	2.5852766222639e-11	6.13614355368881e-09	0.919	0.664	0.615	2.321	2.611	1.324	2.704	2.894	3.655	3.260	1.156	1.440	0.339	0.353	0.339	1.647	2.953	0.746	0.679	1.772	0.882	0.000	0.372	1.232	0.000	1.722	0.372
Pdensi_GG_39274_c3_g1	FC_3	FC_3_2	126.399170542894	14.3072945634176	70.353232553156	3.14209697864558	0.471685356972444	6.66142574111993	2.71183812064933e-11	6.38462920114811e-09	2.131	3.545	1.396	1.535	1.027	1.122	0.336	0.381	0.286	0.500	0.846	0.791	1.829	3.155	2.867	1.425	0.333	0.453	0.410	0.708	0.697	0.092	0.149	0.246	0.000	0.410	0.293
Pdensi_DN34522_c0_g1d374677	FC_3	FC_3_2	27.3604392527792	252.600872343159	139.980655797969	-3.20412328820414	0.481405620113545	-6.65576626930199	2.81827825355152e-11	6.58214522673465e-09	1.189	1.376	1.187	1.827	2.977	1.573	6.966	6.122	4.603	4.090	6.226	2.105	0.757	0.686	0.285	0.534	1.016	0.419	0.663	1.085	0.851	1.033	0.000	0.171	0.000	0.191	0.204
Pdensi_GG_103687_c0_g1	FC_3	FC_3_2	233.71776341993	1734.55342443216	984.135593926046	-2.88932186739077	0.434528605630776	-6.64932487746469	2.94440442779711e-11	6.84931815658237e-09	0.960	2.771	17.807	8.607	9.963	28.368	31.769	26.771	62.509	40.412	32.370	51.891	3.974	7.623	3.231	8.581	3.734	5.926	5.372	2.789	3.556	0.263	0.000	0.000	3.422	1.321	0.890
Pdensi_DN361_c0_g1d202544	FC_3	FC_3_2	0	114.877763371497	57.4388816857485	-9.08329375391406	1.36738019824655	-6.64284429858055	3.07686829107592e-11	7.12905499124368e-09	0.000	0.000	1.153	0.582	2.237	0.499	2.545	1.931	3.559	0.815	1.741	2.977	0.000	0.000	0.000	1.441	0.740	0.280	0.509	0.000	1.322	0.000	0.000	0.000	0.000	0.000	0.000
Pdensi_DN20311_c1_g1d16738	FC_3	FC_3_2	958.957698324108	22.8959989897705	490.926848656939	5.38837420313743	0.811478973016319	6.64018955797277	3.13279995875383e-11	7.2299574700284e-09	4.645	9.748	30.700	1.062	1.355	30.396	0.822	0.228	0.550	2.235	0.633	0.779	10.371	6.122	39.665	7.881	4.282	7.887	0.107	5.538	1.076	12.391	123.565	218.501	0.485	0.844	11.467
Pdensi_DN33021_c0_g1	FC_3	FC_3_2	0	148.535751436556	74.267875718278	-9.45407765232347	1.42449577429743	-6.63678883637704	3.20590400056773e-11	7.36954026713183e-09	0.306	0.996	0.922	1.547	1.492	0.993	1.690	3.537	5.118	1.087	2.313	2.161	0.000	0.000	0.000	0.000	0.656	0.000	0.000	0.000	0.000	0.000	0.000	0.000	0.000	0.000	0.000
Pdensi_GG_80151_c1_g1	FC_3	FC_3_2	1196.33363823783	5526.1454015565	3361.23951989717	-2.2069174427261	0.333311524842661	-6.62118552236642	3.56329416227191e-11	8.0640937808811e-09	10.342	60.624	33.293	27.772	57.209	14.851	90.442	130.872	164.154	82.569	121.373	78.342	17.079	38.214	20.368	47.149	74.025	48.546	44.159	48.310	62.062	0.940	0.635	0.000	0.365	0.023	0.000
Pdensi_DN14393_c0_g1d213260	FC_3	FC_3_2	919.582571375348	119.91574868639	519.749160030869	2.93824041251319	0.443813290710178	6.62044259154902	3.58124979588277e-11	8.07343679853293e-09	4.577	9.199	8.859	2.256	10.411	23.295	2.928	2.734	2.721	1.052	2.418	1.485	15.164	11.603	28.205	11.423	18.035	18.411	25.395	14.222	12.465	3.289	63.481	63.702	0.405	0.089	0.027
Pdensi_GG_11428_c0_g1	FC_3	FC_3_2	304.256497852802	1329.82033932268	817.038418587741	-2.12938249548688	0.321690675018208	-6.61934790421372	3.60786836464379e-11	8.10216223364698e-09	7.778	7.920	11.059	8.081	17.569	4.583	41.997	23.009	28.246	23.677	13.571	10.452	7.447	5.747	5.373	7.106	0.671	7.983	0.172	0.000	1.786	0.000	0.000	0.000	0.000	0.000	0.000
Pdensi_DN35058_c0_g1d314079	FC_3	FC_3_2	2.07797378884115	113.676120214304	57.8770470015727	-5.69241316097899	0.862705289240037	-6.59832880588164	4.15818257615228e-11	9.19651379759013e-09	0.000	0.130	0.000	0.707	0.193	0.173	3.346	2.591	2.022	6.203	1.876	1.711	0.000	0.092	0.045	0.218	0.486	0.100	0.637	21.114	2.184	0.061	0.887	0.000	0.000	0.000	0.000
Pdensi_DN39173_c0_g3	FC_3	FC_3_2	34.1460955688401	807.013960160997	420.580027864918	-4.54575935697872	0.6896667468617	-6.59124044716381	4.36166819052293e-11	9.61015404936804e-09	0.187	0.485	0.139	16.748	7.069	3.132	14.603	17.838	23.886	20.988	20.368	19.558	0.199	1.685	0.367	0.195	1.243	0.959	0.942	0.307	1.143	0.025	0.362	0.855	0.291	0.297	0.019
Pdensi_DN5622_c0_g1d206363	FC_3	FC_3_2	14.6845285210258	372.236948759158	193.460738640092	-4.6562477856243	0.707487856046152	-6.58138192172808	4.66095590961061e-11	1.02280756691452e-08	0.239	0.403	0.712	1.283	5.360	0.440	5.590	16.641	3.745	13.773	25.496	3.871	0.303	0.431	0.206	0.493	0.938	0.639	2.512	14.732	0.877	6.661	9.865	0.138	158.263	215.611	142.220
Pdensi_DN38325_c0_g1	FC_3	FC_3_2	43.2009893619324	220.282916470743	131.741952916338	-2.33880949450437	0.356760732396603	-6.55568083065927	5.53885841929589e-11	1.20672710964869e-08	2.011	1.286	0.231	3.783	1.041	1.315	5.332	4.495	5.572	3.170	3.608	1.983	0.790	1.276	0.645	1.241	0.855	0.000	1.478	0.670	0.544	2.712	2.178	8.058	0.000	0.260	0.000
Pdensi_GG_33721_c0_g1	FC_3	FC_3_2	1226.51383539068	137.788490636185	682.151163013432	3.15321269400382	0.481166560429719	6.55326648466128	5.62919304505028e-11	1.21732342042369e-08	6.591	12.605	9.474	6.639	18.388	18.332	5.226	2.797	1.642	1.635	1.757	0.883	19.024	22.956	32.689	2.973	1.853	1.312	2.493	0.744	1.225	0.326	1.048	1.507	0.000	0.000	0.000
Pdensi_GG_71144_c0_g1	FC_3	FC_3_2	160.948372847487	2198.1411986778	1179.54478576265	-3.76769399948326	0.57701852449027	-6.52958932784973	6.59502689963492e-11	1.42092409821359e-08	2.245	7.100	0.959	15.285	25.204	10.735	45.807	28.473	79.259	32.857	39.147	44.267	1.583	6.820	2.093	0.935	0.652	0.000	0.000	0.000	0.000	0.000	0.000	0.000	0.000	0.000	0.000
Pdensi_DN27784_c0_g1d501037	FC_3	FC_3_2	0	92.992187776527	46.4960938882635	-8.77877761343181	1.34645781796994	-6.5199054112721	7.03517418543603e-11	1.51018290565897e-08	0.000	0.000	0.000	0.000	0.000	0.000	2.333	2.214	1.953	4.154	2.955	0.827	0.000	0.000	0.000	0.000	0.251	0.000	0.000	0.271	0.000	0.000	0.000	0.000	0.000	0.000	0.000
Pdensi_DN22841_c1_g2	FC_3	FC_3_2	24.3534735944011	216.384685477732	120.369079536067	-3.14812404947086	0.483727313521114	-6.50805518207201	7.61299547793445e-11	1.62823289364702e-08	2.108	1.714	4.494	3.662	0.962	1.141	3.785	4.702	6.597	3.426	2.988	5.579	0.292	0.608	0.585	6.370	1.694	0.963	8.458	32.319	57.225	63.628	17.636	24.367	0.388	0.592	1.916
Pdensi_DN16462_c0_g2	FC_3	FC_3_2	54.4007764459774	375.255712760495	214.828244603236	-2.77928132141677	0.428045315134114	-6.49296049542318	8.41657651705696e-11	1.78806263692498e-08	1.314	0.982	3.727	8.298	5.619	5.668	12.706	6.466	7.163	11.439	6.777	4.927	0.919	1.620	0.866	3.713	3.613	2.374	2.813	2.497	2.130	4.697	54.600	10.094	0.000	3.660	0.000
Pdensi_DN27282_c0_g1d430792	FC_3	FC_3_2	1060.64854177497	4840.75772482843	2950.7031333017	-2.18937798086673	0.337197177739438	-6.49287160570048	8.42154595386669e-11	1.78806263692498e-08	13.794	26.426	46.053	38.565	61.630	52.013	82.151	111.015	144.552	96.556	99.434	144.985	16.669	34.914	15.727	50.334	30.770	25.796	29.146	9.629	17.577	2.764	12.483	5.854	0.625	0.335	2.071
Pdensi_GG_98775_c0_g1	FC_3	FC_3_2	272.512177517545	17.4891666634641	145.000672090504	3.96293805561884	0.612423864846227	6.47090729655659	9.74161901363692e-11	2.05340668219579e-08	0.418	8.938	0.836	2.028	4.372	3.563	0.663	0.162	0.385	0.182	0.111	0.311	3.329	8.169	5.650	0.396	0.211	0.220	1.151	0.020	0.248	0.315	6.495	20.383	0.947	4.620	7.913
Pdensi_DN33303_c0_g1d436190	FC_3	FC_3_2	309.45524069612	61.5179294453436	185.486585070732	2.32957779691118	0.360596574169396	6.46034367430464	1.04465459507124e-10	2.19407526967696e-08	5.370	3.574	3.610	3.272	4.002	7.105	1.377	1.837	1.098	0.486	0.653	0.365	4.717	7.630	6.812	2.039	1.120	0.634	2.754	2.038	10.204	1.572	2.026	4.160	9.806	13.458	16.783
Pdensi_DN37952_c1_g3	FC_3	FC_3_2	20.8215359757666	700.828666613864	360.825101294815	-5.05366116388672	0.782957609517859	-6.45457825871152	1.08520687960158e-10	2.26296640307775e-08	0.241	0.422	2.423	1.019	3.097	2.048	5.707	15.207	27.839	11.341	13.851	18.342	0.217	0.983	0.164	3.453	3.488	2.254	3.263	4.435	2.347	13.715	9.569	3.157	0.247	0.538	0.689
Pdensi_DN11148_c0_g1d335521	FC_3	FC_3_2	21.2910704366058	208.955517161956	115.123293799281	-3.29071868526523	0.511093336765805	-6.43858655268111	1.20591188140036e-10	2.50572181249837e-08	0.237	0.381	0.875	2.201	1.510	2.683	3.982	4.967	5.633	3.202	5.747	3.146	0.204	0.557	0.562	0.608	0.276	0.430	0.300	0.061	0.544	0.118	0.113	0.910	6.538	3.816	5.083
Pdensi_DN19000_c0_g1d406312	FC_3	FC_3_2	7.97767117123726	161.228013561158	84.6028423661975	-4.36245853148049	0.677923590437816	-6.43502983671527	1.23449078070047e-10	2.55600878381343e-08	0.636	0.239	1.276	1.734	0.887	0.419	3.302	3.386	4.577	4.291	4.980	3.403	0.305	0.097	0.083	3.138	4.361	5.907	13.704	39.758	16.138	2.976	0.162	0.065	0.563	0.714	0.292
Pdensi_DN20479_c0_g1	FC_3	FC_3_2	334.355363556208	59.4835923656685	196.919477960938	2.49169044724627	0.38827257987108	6.41737422733688	1.38644817189874e-10	2.85042027678956e-08	1.356	0.750	1.046	2.936	6.710	6.835	0.938	1.501	1.723	0.670	1.242	1.555	5.199	7.538	7.847	2.456	2.474	1.956	2.884	3.957	3.409	13.636	0.472	0.000	9.340	5.713	11.166
Pdensi_DN13023_c0_g2	FC_3	FC_3_2	1717.26370986678	10553.1143174467	6135.18901365674	-2.61907358392377	0.409803793766988	-6.39104279598973	1.64758257991665e-10	3.34024484986714e-08	5.098	4.351	25.214	56.186	71.294	36.582	175.091	210.847	350.179	269.410	362.543	250.778	33.257	57.613	18.418	118.330	163.833	181.384	193.104	64.104	104.858	14.591	38.163	10.253	3.686	1.215	13.824
Pdensi_DN16376_c0_g1d55616	FC_3	FC_3_2	110.501583823918	457.960012398863	284.230798111391	-2.048172542479	0.320899466626766	-6.38259877465364	1.74107651560649e-10	3.51757701014642e-08	3.181	2.818	4.560	9.985	8.983	3.533	9.174	11.051	11.759	8.258	10.234	6.416	2.516	2.900	1.470	5.229	5.017	3.720	3.647	2.936	3.850	0.528	1.025	0.407	0.349	1.029	0.676
Pdensi_DN22396_c0_g1d20727	FC_3	FC_3_2	102.59502860015	14.6748347693887	58.6349316847696	2.80792591775575	0.440323435473342	6.37696223172238	1.80634983843793e-10	3.6339641340152e-08	0.470	1.104	0.692	1.024	1.482	2.013	0.300	0.366	0.370	0.091	0.049	0.071	1.868	2.590	1.914	1.515	1.110	0.965	1.224	1.137	1.349	0.177	0.720	0.476	0.000	0.044	0.000
Pdensi_DN22023_c2_g1	FC_3	FC_3_2	2837.14711368954	290.196767231387	1563.67194046046	3.28922900669418	0.515831493660283	6.37655716473256	1.81113167602662e-10	3.6339641340152e-08	1.444	10.741	6.410	4.945	14.311	91.977	5.110	7.626	7.520	2.409	7.197	4.591	32.294	36.318	100.845	3.897	3.700	1.339	2.020	1.026	0.827	0.000	21.321	6.163	0.000	0.000	0.000
Pdensi_DN18694_c0_g1d284318	FC_3	FC_3_2	68.008801481604	812.578792289533	440.293796885569	-3.57337814106469	0.560666005965102	-6.37345247089425	1.84819572214053e-10	3.6956319117925e-08	0.151	0.631	4.885	2.796	4.608	4.795	8.154	23.070	25.337	16.854	25.077	19.626	0.766	2.314	1.242	5.706	3.101	1.644	2.498	1.421	1.737	2.582	4.516	6.771	0.000	0.238	0.262
Pdensi_DN23219_c1_g1d223835	FC_3	FC_3_2	1696.91736761907	367.71776229387	1032.31756495647	2.20623448086892	0.348098682215178	6.33795700354054	2.32831778265736e-10	4.53152728979326e-08	7.881	16.427	7.801	17.008	29.450	49.256	12.175	7.642	5.980	7.417	8.994	3.399	23.955	47.942	34.320	3.438	2.503	0.653	4.227	9.109	1.281	117.549	43.578	12.642	0.000	0.000	0.000
Pdensi_DN14735_c0_g1	FC_3	FC_3_2	1132.21042369393	5824.44040652672	3478.32541511033	-2.36249598684582	0.373478206661544	-6.32565955578441	2.52153201435082e-10	4.89126947687427e-08	9.430	22.879	24.275	27.112	59.937	33.520	81.769	135.621	188.543	120.994	197.824	164.060	22.446	33.666	15.168	36.075	53.162	35.939	43.985	21.798	35.285	5.108	9.733	5.370	7.919	1.658	2.680
Pdensi_GG_19950_c0_g1	FC_3	FC_3_2	745.397595882592	131.209326069033	438.303460975813	2.50498706411572	0.396094842034269	6.32421026047847	2.54530951154334e-10	4.92104409801301e-08	16.749	19.799	12.001	17.225	13.718	8.071	3.433	4.102	1.643	1.538	7.023	1.665	16.774	16.669	12.510	9.447	12.201	6.370	2.142	2.956	3.423	0.629	1.762	0.243	36.833	72.139	71.233
Pdensi_DN24452_c1_g2	FC_3	FC_3_2	14.1609948336812	123.510506989115	68.8357509113981	-3.13064360099284	0.495948619994333	-6.31243535071962	2.74678220430539e-10	5.27562892582181e-08	0.089	0.272	0.251	0.427	1.131	0.464	2.445	3.119	3.052	2.200	2.931	1.406	0.375	0.300	0.198	0.685	0.000	0.000	0.000	0.292	0.000	0.127	0.000	0.000	0.000	0.000	0.000
Pdensi_DN37707_c0_g1d32844	FC_3	FC_3_2	0	185.000912029273	92.5004560146364	-9.77093359415129	1.54823531572155	-6.31101325162422	2.77214453524255e-10	5.30688443028663e-08	0.000	0.000	12.534	0.000	8.004	0.098	1.001	5.791	6.060	0.000	4.151	7.820	0.000	0.000	0.000	0.000	0.000	0.000	0.000	0.000	0.000	0.207	0.000	0.000	0.000	0.000	0.000
Pdensi_DN106880_c0_g1	FC_3	FC_3_2	239.540573356909	41.0596640353089	140.300118696109	2.54119577018416	0.403412038096321	6.29925617038084	2.99077362311828e-10	5.70670883355e-08	11.689	5.139	4.413	2.388	2.981	2.874	0.862	1.306	0.712	1.114	0.245	0.242	4.823	4.572	5.216	0.963	1.622	2.921	0.484	2.801	0.918	3.732	9.686	2.447	0.560	0.216	0.776
Pdensi_DN38091_c0_g1d316719	FC_3	FC_3_2	0	91.0811292956632	45.5405646478316	-8.7485658242195	1.38982548370277	-6.29472255819598	3.07950150377984e-10	5.83785499359406e-08	0.000	1.537	0.854	1.432	0.690	0.613	2.505	1.488	2.367	1.006	0.357	0.667	0.000	0.000	0.000	0.762	0.911	1.727	0.628	1.312	2.040	1.722	0.000	0.000	0.000	0.637	0.000
Pdensi_DN57929_c0_g1	FC_3	FC_3_2	0	125.590325691493	62.7951628457463	-9.21221365507043	1.46500346792069	-6.2881855618714	3.21197849249863e-10	6.06928803301004e-08	0.000	0.000	0.294	0.370	0.357	0.634	1.294	4.305	3.146	1.732	0.369	1.033	0.000	0.000	0.000	0.000	0.628	1.427	2.596	2.372	4.216	0.000	0.000	0.000	0.000	0.000	0.000
Pdensi_DN10812_c0_g1d519483	FC_3	FC_3_2	0	100.779800107909	50.3899000539547	-8.89493774417653	1.41568981001747	-6.28311207810897	3.31861629284374e-10	6.25056026150194e-08	0.000	0.000	0.000	0.319	0.229	0.756	1.886	3.433	1.711	1.633	2.160	0.972	0.000	0.000	0.000	0.057	0.000	0.000	5.757	0.147	2.356	10.933	1.088	3.840	0.000	0.000	0.000
Pdensi_DN23958_c0_g4	FC_3	FC_3_2	134.879975531462	0.573704040405249	67.7268397859338	7.89800996281208	1.25925374850814	6.2719765354433	3.564933158937e-10	6.67145247705171e-08	0.052	0.751	0.026	0.000	0.062	3.942	0.028	0.000	0.030	0.000	0.000	0.000	1.291	2.910	4.042	0.000	0.000	0.000	0.000	0.000	0.000	0.000	0.000	0.000	0.000	0.000	0.000
Pdensi_DN25333_c0_g2	FC_3	FC_3_2	967.139991346231	166.619998016381	566.879994681306	2.53801525976009	0.405190775365493	6.26375380207197	3.7581867421252e-10	6.98831234073905e-08	22.593	33.141	22.503	17.248	9.954	25.361	4.781	2.116	4.771	1.506	1.616	2.538	13.937	27.549	19.077	9.631	7.553	5.870	4.978	10.214	6.241	2.060	1.312	0.059	5.680	8.045	12.514
Pdensi_DN18753_c1_g3	FC_3	FC_3_2	354.369342103116	87.5687063811852	220.96902424215	2.01669818811285	0.322209491759681	6.25896579613179	3.87538849482358e-10	7.18337090272251e-08	3.966	5.670	4.586	3.378	6.570	10.886	2.671	1.760	1.709	1.280	2.156	1.427	5.674	8.909	7.392	2.998	1.111	0.559	0.701	0.245	0.181	0.158	0.233	0.645	0.561	1.019	0.999
Pdensi_DN39896_c0_g1d572193	FC_3	FC_3_2	77.1960867414666	0	38.5980433707333	8.95413770204517	1.43144172828563	6.25532812486131	3.966809958759e-10	7.30643848176721e-08	1.198	1.299	2.706	0.378	0.000	1.943	0.000	0.000	0.000	0.708	0.000	1.056	1.325	1.382	1.991	1.342	0.962	2.189	0.332	2.425	0.000	0.000	1.821	0.000	6.605	1.347	1.090
Pdensi_DN25853_c0_g1d139439	FC_3	FC_3_2	113.682180860242	3.38782882379021	58.535004842016	5.06969643267697	0.811861113491735	6.24453659428607	4.25058409586692e-10	7.78003461409021e-08	0.274	0.542	0.324	0.670	0.918	4.222	0.091	0.065	0.073	0.037	0.026	0.087	0.990	2.506	3.478	0.057	0.000	0.013	0.000	0.000	0.000	0.016	0.000	0.000	0.000	0.000	0.000
Pdensi_DN18057_c0_g3	FC_3	FC_3_2	290.317938953668	42.9939724178156	166.655955685742	2.75362085860876	0.441150312437372	6.24191070702162	4.32257707173209e-10	7.88708218950917e-08	0.307	1.275	0.809	1.467	5.858	9.610	1.304	1.036	0.668	0.373	0.420	0.506	4.005	6.682	7.202	0.532	0.664	0.319	0.198	0.139	0.133	0.100	0.474	0.326	0.000	0.000	0.000
Pdensi_GG_120394_c0_g1	FC_3	FC_3_2	18.1353915134254	217.914257152038	118.024824332731	-3.59308319893579	0.576418711370965	-6.23346037881028	4.5624279000777e-10	8.2987862999918e-08	0.000	0.397	0.796	0.077	0.074	0.533	3.523	4.675	6.997	3.672	6.362	4.862	0.205	0.354	0.551	0.996	1.275	1.142	0.966	0.000	19.605	0.000	0.075	0.000	0.000	0.000	0.000
Pdensi_GG_50428_c0_g1	FC_3	FC_3_2	95.6543052873428	724.634093546432	410.144199416887	-2.91933872863948	0.46844576644325	-6.23196736477102	4.60613449090391e-10	8.35226647996576e-08	0.293	1.525	6.418	6.127	8.470	9.720	14.295	12.022	24.275	15.020	13.981	24.613	0.999	2.597	2.359	5.613	2.822	5.113	7.557	0.340	8.215	0.051	0.041	0.000	0.000	0.063	0.094
Pdensi_DN22686_c0_g3	FC_3	FC_3_2	20.5107492449713	276.053923640203	148.282336442587	-3.76086480108213	0.603562784027286	-6.23110784927406	4.63148107176964e-10	8.3722265268881e-08	0.682	0.447	0.414	0.899	1.214	2.240	4.360	4.381	10.517	6.702	7.434	6.487	0.587	0.325	0.340	1.196	1.499	3.760	1.909	2.174	0.838	18.937	23.947	106.178	0.059	0.127	0.159
Pdensi_DN8453_c0_g1	FC_3	FC_3_2	68.5342133674448	519.359933877354	293.9470736224	-2.91633714535779	0.469679856726084	-6.20920208434357	5.32543041929932e-10	9.56742250221689e-08	3.716	2.443	0.684	7.856	7.220	2.926	17.233	11.804	7.417	26.494	19.507	11.360	1.387	2.129	0.820	0.982	1.174	0.288	2.709	5.931	2.473	5.217	6.136	3.774	2.204	3.414	0.400
Pdensi_DN24147_c1_g2	FC_3	FC_3_2	2852.81863805131	439.877746725339	1646.34819238832	2.69711360592014	0.434826524305257	6.20273478079435	5.54903117488265e-10	9.89922561222282e-08	197.648	66.252	23.243	42.178	39.725	62.503	13.022	6.889	10.927	8.683	6.480	13.116	90.062	43.056	39.379	8.165	6.980	2.814	3.151	6.936	3.757	2.167	106.836	119.169	117.208	171.649	55.946
Pdensi_DN23164_c0_g3d547144	FC_3	FC_3_2	224.154820350474	2980.07414274046	1602.11448154547	-3.73048387996176	0.601458481852448	-6.2023963291234	5.56098170995596e-10	9.89922561222282e-08	1.148	2.544	9.906	6.938	10.916	15.668	30.943	62.579	113.892	76.287	97.347	90.910	2.017	8.982	3.469	20.015	25.359	18.966	24.660	13.377	10.994	10.372	5.441	14.316	0.000	0.249	1.328
Pdensi_DN23290_c0_g1d497036	FC_3	FC_3_2	0	101.647183824333	50.8235919121665	-8.90671772625974	1.43746173578237	-6.19614248125505	5.78637502171719e-10	1.02691448257758e-07	0.000	0.000	0.000	0.000	0.331	0.000	1.501	1.997	3.565	0.964	3.081	4.794	0.000	0.000	0.000	0.000	2.330	0.000	0.000	0.943	0.782	0.000	0.000	0.000	0.000	0.000	0.000
Pdensi_DN14680_c0_g2	FC_3	FC_3_2	4.26798163855682	125.5756849311	64.9218332848284	-4.83932855299555	0.781497969798795	-6.19237507967101	5.92643157398635e-10	1.04858329315732e-07	0.000	0.388	0.477	0.454	0.434	0.130	2.920	2.751	3.107	2.249	1.661	1.549	0.133	0.138	0.000	0.214	0.000	0.000	0.000	0.000	0.000	0.000	0.000	0.000	0.000	0.000	0.000
Pdensi_DN13833_c0_g1d272802	FC_3	FC_3_2	27.7958586450657	452.133719768737	239.964789206901	-4.0111623060463	0.648007232319308	-6.18999620064391	6.016566519678e-10	1.06131506329595e-07	0.684	0.857	0.987	2.361	2.163	1.933	5.575	7.774	18.146	5.582	10.402	11.184	0.289	1.026	0.458	0.914	0.774	0.921	1.709	1.115	1.581	0.682	0.120	0.000	0.101	0.000	0.000
Pdensi_DN33281_c0_g1d373421	FC_3	FC_3_2	29.6446028418307	197.159360397713	113.401981619772	-2.7263926057577	0.440567375408168	-6.18836699660705	6.07906678784555e-10	1.06911009520701e-07	0.350	0.189	0.349	2.938	1.826	2.652	3.404	4.252	6.088	2.664	4.343	3.443	0.519	0.805	0.523	0.683	7.713	48.749	1.376	11.795	0.918	1.146	0.000	0.000	0.000	0.000	0.000
Pdensi_DN24570_c0_g1	FC_3	FC_3_2	180.216712834815	3727.04379495905	1953.63025389693	-4.36685564126185	0.707034055485425	-6.17630170340766	6.56205358716738e-10	1.14371696969412e-07	3.496	10.870	8.398	40.299	68.651	14.443	82.255	99.368	78.908	78.016	101.078	36.724	2.211	9.135	0.666	8.690	6.605	2.785	0.748	0.000	1.849	0.070	0.000	0.063	0.000	0.000	0.261
Pdensi_DN22020_c0_g1d298202	FC_3	FC_3_2	140.173262065478	22.1964408216666	81.1848514435722	2.65655821114092	0.430229424688934	6.17474784078675	6.62691507582864e-10	1.14816711408749e-07	3.627	2.644	1.674	1.704	2.058	1.356	0.670	0.437	0.454	0.076	0.857	0.115	3.268	2.861	2.471	2.398	3.348	1.538	1.872	4.433	4.667	7.682	1.111	0.525	50.066	95.794	113.209
Pdensi_DN15586_c0_g3d276568	FC_3	FC_3_2	45.7610204257526	591.28823237749	318.524626401621	-3.68163142731449	0.597283612475832	-6.16395854567911	7.09485240099521e-10	1.21839482938032e-07	0.130	0.448	0.244	3.183	4.862	3.355	9.530	13.950	17.771	12.515	14.487	18.219	0.307	1.772	0.874	0.389	0.619	0.462	0.971	0.700	0.468	0.408	0.064	0.848	3.762	1.452	3.264
Pdensi_DN27065_c0_g1	FC_3	FC_3_2	3489.59584244115	675.126223958015	2082.36103319958	2.36969789349512	0.384479539568713	6.16339141519289	7.12032108383575e-10	1.2191827197742e-07	83.303	72.636	43.050	44.724	33.016	34.341	23.071	13.352	10.955	25.016	11.626	11.779	92.860	78.762	43.866	71.287	52.640	27.535	40.156	64.545	39.250	74.725	171.240	74.314	16.766	28.882	20.780
Pdensi_DN16509_c0_g1	FC_3	FC_3_2	56.098929179444	637.44769641421	346.773312796827	-3.50340527151484	0.569161567664402	-6.15537919380491	7.4898070512526e-10	1.27126411078063e-07	0.977	1.407	3.596	2.712	3.993	2.755	6.069	13.303	24.989	11.859	22.443	29.470	0.924	1.556	1.016	11.996	12.262	17.729	30.145	4.863	32.374	0.392	0.000	0.145	36.154	9.605	26.315
Pdensi_GG_131884_c0_g1	FC_3	FC_3_2	93.2452724128284	0	46.6226362064142	9.23007417870342	1.50055100159724	6.15112326663911	7.69360920423039e-10	1.29830767114625e-07	0.000	0.000	1.065	0.000	0.000	4.196	0.000	0.000	0.000	0.000	0.000	0.000	1.170	3.670	1.173	0.000	0.378	0.000	0.000	0.000	2.543	0.000	0.000	0.000	0.000	0.000	0.000
Pdensi_DN40231_c0_g1	FC_3	FC_3_2	270.40507064112	65.1727199305606	167.78889528584	2.04986385336404	0.334272638035037	6.13231123376954	8.66114487710782e-10	1.44487693452735e-07	0.233	3.810	0.462	1.201	3.274	1.590	1.680	1.507	1.357	1.560	0.513	0.412	5.929	4.668	5.808	0.709	0.736	0.255	0.033	0.034	0.125	0.000	0.000	0.000	0.000	0.000	0.000
Pdensi_DN6902_c0_g1	FC_3	FC_3_2	168.945630436724	718.358977576245	443.652304006484	-2.08809979081808	0.340570262849874	-6.13118647924506	8.72260904064107e-10	1.45098489078334e-07	4.691	3.628	2.816	14.615	13.826	6.735	12.219	14.894	23.028	12.799	11.357	14.699	3.733	3.870	2.842	2.523	1.303	3.445	2.524	9.948	9.419	6.740	21.668	17.799	1.806	1.205	1.940
Pdensi_DN38083_c0_g1d570649	FC_3	FC_3_2	48.4154012659805	199.726385479495	124.070893372738	-2.04749105463046	0.334371604326306	-6.1233999183506	9.15993998057787e-10	1.51940504427835e-07	1.557	0.837	1.239	1.535	1.643	2.114	5.556	4.080	4.333	5.154	4.815	3.682	0.864	1.064	1.040	1.807	1.548	0.370	0.671	0.861	1.589	3.568	4.397	26.636	2.572	3.503	4.133
Pdensi_DN56229_c0_g1d257596	FC_3	FC_3_2	89.7312464380915	0	44.8656232190457	9.17205191754035	1.49844775011521	6.12103552949055	9.29691693884174e-10	1.53775746805975e-07	1.634	1.771	2.050	1.030	0.000	1.322	0.000	0.000	0.000	0.483	0.000	1.438	0.899	1.885	2.707	1.465	0.437	1.984	0.000	0.942	0.000	0.618	0.495	0.000	4.189	2.760	13.419
Pdensi_DN19761_c5_g6	FC_3	FC_3_2	288.230455676187	22.527278917918	155.378867297053	3.67600358083501	0.600950888462756	6.11697836114079	9.53663101228747e-10	1.57204393942388e-07	1.323	4.843	1.932	0.387	2.588	4.668	0.904	0.426	0.240	0.000	0.129	0.240	3.856	9.400	5.008	0.639	0.552	0.125	0.000	0.118	0.000	0.000	0.000	0.000	0.000	0.114	0.368
Pdensi_DN19828_c0_g2d535179	FC_3	FC_3_2	274.912656541065	4.9475645734689	139.930110557267	5.78824546723878	0.949844198385022	6.09388937373127	1.10199829505646e-09	1.78731879032657e-07	0.016	0.017	0.000	0.303	4.124	22.596	0.264	0.101	0.000	0.000	0.000	0.000	5.197	9.254	3.038	0.015	0.000	0.000	0.000	0.000	0.000	0.000	0.000	0.033	0.000	0.018	0.000
Pdensi_DN24633_c1_g1	FC_3	FC_3_2	3.36874755471932	70.1756526778617	36.7722001162905	-4.37164839115973	0.718090754384178	-6.08787728357368	1.14417514355681e-09	1.8454723282319e-07	0.192	0.105	0.059	0.387	0.229	0.284	1.617	1.608	1.665	2.096	2.335	2.287	0.082	0.084	0.050	0.120	0.065	0.019	0.084	0.616	0.113	0.242	0.361	0.030	0.574	0.382	0.441
Pdensi_DN23774_c1_g2	FC_3	FC_3_2	1472.18156614127	338.795081893482	905.488324017377	2.11909585209196	0.348151829057656	6.08670032792223	1.15261415531326e-09	1.85396240497054e-07	56.709	27.300	20.348	30.077	23.038	51.469	11.553	5.305	6.918	4.519	3.927	4.092	31.622	27.236	30.839	30.640	14.932	10.282	14.085	10.473	13.683	5.352	15.352	43.654	10.586	31.009	25.412
Pdensi_GG_53048_c0_g1	FC_3	FC_3_2	75.4365827022229	553.894935666749	314.665759184486	-2.86704736788287	0.472303173324108	-6.07035381046535	1.27628751524738e-09	2.03606217049902e-07	0.137	1.339	1.787	3.832	6.169	3.001	13.593	10.659	14.491	26.563	11.813	14.093	0.765	2.856	1.226	1.231	1.186	0.672	0.000	0.637	0.591	12.769	6.391	0.000	0.000	0.000	0.000
Pdensi_DN23745_c0_g4	FC_3	FC_3_2	5082.56500815416	1167.99358532901	3125.27929674158	2.12135482570017	0.350448457615997	6.0532577033757	1.41945512219725e-09	2.23997691013116e-07	1.444	4.148	3.608	52.330	147.555	186.313	30.318	36.358	15.087	15.985	11.797	10.909	82.215	114.382	116.357	16.354	14.337	3.712	3.223	2.480	3.146	0.885	1.468	0.000	0.100	0.058	0.015
Pdensi_DN3183_c0_g1d260419	FC_3	FC_3_2	73.8816600882422	553.152414628907	313.517037358575	-2.89962717731305	0.480089047373567	-6.03976948271596	1.54334554376404e-09	2.42238869917459e-07	0.714	0.774	2.684	9.725	7.162	5.446	8.127	10.685	19.740	10.964	10.381	15.147	0.993	2.267	1.391	3.836	1.152	0.872	1.579	1.241	5.640	0.000	5.886	1.077	0.000	0.000	0.000
Pdensi_DN23973_c2_g1	FC_3	FC_3_2	560.54446288059	26.4819951523813	293.513229016486	4.40121723921864	0.729619812718815	6.03220631141879	1.61736104690404e-09	2.53175541036549e-07	3.320	5.730	4.104	2.094	2.082	8.793	0.293	1.316	0.234	0.156	0.587	0.078	7.538	11.857	14.955	13.444	15.726	13.317	11.538	50.257	18.245	4930.576	1191.654	591.970	0.202	0.149	0.080
Pdensi_DN54509_c0_g1d163734	FC_3	FC_3_2	335.380947662538	59.3650579466465	197.373002804592	2.49577842812355	0.414602646293357	6.01968764656084	1.74753963696911e-09	2.70650780698548e-07	3.920	4.092	4.902	3.194	6.117	9.326	1.868	1.468	0.830	0.660	0.885	0.000	5.925	6.790	7.806	1.380	0.755	0.171	0.310	0.325	0.201	0.000	0.343	0.000	0.628	0.786	0.507
Pdensi_DN24432_c0_g2	FC_3	FC_3_2	84.914297286985	2.79204606118916	43.8531716740871	4.92412861949342	0.818953188213026	6.01271072677302	1.82446434050035e-09	2.81816994479191e-07	0.153	0.609	0.173	0.301	0.909	3.027	0.106	0.065	0.049	0.049	0.026	0.025	1.155	3.064	1.220	0.205	0.070	0.026	0.000	0.000	0.030	0.000	0.000	0.000	0.000	0.000	0.000
Pdensi_DN9308_c0_g2d453636	FC_3	FC_3_2	321.101455927202	1549.45286452312	935.277160225159	-2.26808478500476	0.377247082518267	-6.01219966994692	1.83022695697927e-09	2.81961191462019e-07	4.477	13.598	10.524	25.049	20.567	12.654	28.797	33.543	45.841	27.523	33.993	30.342	3.977	10.863	5.573	5.161	2.022	2.837	0.521	0.733	0.984	0.129	0.000	0.058	0.000	1.061	0.722
Pdensi_DN24836_c0_g1	FC_3	FC_3_2	63.8749286708189	0	31.9374643354095	8.68075767830233	1.44712868217775	5.99860799195745	1.99016147616767e-09	3.04663050998536e-07	1.240	0.000	0.000	0.314	1.207	1.075	0.000	0.000	0.000	0.000	0.000	0.876	1.375	1.145	1.377	0.000	0.000	1.512	0.275	0.287	1.070	0.377	0.302	2.253	0.732	0.836	1.202
Pdensi_DN32059_c2_g3	FC_3	FC_3_2	37.6221131755732	200.98580731785	119.303960246711	-2.42545672618271	0.404353515558086	-5.99835696453661	1.99323980066864e-09	3.04663050998536e-07	1.320	1.559	1.800	1.978	1.601	0.262	4.003	5.784	4.261	3.393	5.009	2.973	0.936	0.693	0.670	3.121	2.727	1.766	2.662	0.696	4.300	0.366	1.324	1.450	0.721	0.540	0.868
Pdensi_DN40436_c0_g1d34895	FC_3	FC_3_2	61.1300302376527	0	30.5650151188263	8.61851659028687	1.43763575502982	5.99492365165064	2.03581065350678e-09	3.095492511379e-07	1.193	0.776	0.958	0.000	0.290	0.518	0.000	0.000	0.000	1.411	0.602	0.843	1.324	1.377	1.060	0.214	0.768	0.000	0.264	0.553	0.343	0.000	2.327	0.960	2.466	1.072	8.380
Pdensi_DN20611_c0_g2	FC_3	FC_3_2	1760.87249671648	382.368248809903	1071.62037276319	2.20292085804766	0.367702942483072	5.9910340754183	2.08510941103956e-09	3.16221735822799e-07	0.415	1.828	1.615	15.703	51.800	81.396	8.567	11.500	6.665	7.259	3.904	4.306	22.462	38.275	47.343	4.322	9.278	1.987	1.121	0.908	1.665	0.184	0.094	0.000	0.000	0.000	0.000
Pdensi_DN42963_c0_g1	FC_3	FC_3_2	0	97.0576403586549	48.5288201793274	-8.84035832292111	1.47600574124832	-5.9893793607093	2.10643310429823e-09	3.18628020968304e-07	0.000	0.426	0.591	0.000	1.911	0.214	1.089	3.094	2.570	1.161	1.489	1.620	0.000	0.000	0.000	0.000	0.422	2.875	1.303	1.138	1.411	0.598	0.479	0.000	0.000	0.000	0.000
Pdensi_DN20978_c0_g1	FC_3	FC_3_2	21.6320124145669	321.582111393883	171.607061904225	-3.89832193771716	0.651971338743456	-5.97928422011679	2.2412022109443e-09	3.37266274980969e-07	0.375	7.225	1.453	0.304	0.617	0.430	3.010	7.537	11.839	10.234	23.150	12.843	0.291	0.430	0.591	0.145	0.156	0.118	0.054	0.163	0.147	0.000	0.172	0.019	0.000	0.000	0.000
Pdensi_DN19097_c2_g1d356771	FC_3	FC_3_2	2453.36533671353	10142.3605893023	6297.86296300793	-2.04734639844559	0.342551576755329	-5.97675368433039	2.27627969727708e-09	3.41664316104407e-07	46.060	62.174	91.888	61.103	71.979	131.554	136.904	253.785	316.104	308.180	247.348	354.532	40.238	70.035	43.511	102.089	62.684	48.613	82.221	43.831	158.230	614.040	828.190	465.593	49.381	49.346	34.882
Pdensi_DN26156_c0_g1	FC_3	FC_3_2	306.704225032199	1456.51197887061	881.608101951403	-2.24623312550442	0.376144714986297	-5.97172587041732	2.34756754293861e-09	3.48778050119846e-07	2.186	9.468	9.941	6.239	10.031	7.353	20.502	32.949	48.060	33.497	40.069	41.284	5.157	8.692	5.359	14.305	30.966	21.905	24.904	10.476	41.559	6.158	5.449	1.282	0.350	0.173	0.071
Pdensi_DN19154_c0_g1d406794	FC_3	FC_3_2	1710.84360196807	389.637169844457	1050.24038590626	2.13504840900492	0.358163114647248	5.96110632751146	2.50535871985755e-09	3.6754493702272e-07	10.085	19.393	29.592	6.090	8.197	44.394	8.795	8.342	10.091	2.107	6.711	3.043	18.774	54.479	34.848	15.637	4.849	3.101	1.793	0.000	1.595	0.065	0.000	0.087	0.000	0.000	0.000
Pdensi_DN8237_c0_g1d452245	FC_3	FC_3_2	65.6283154793081	1303.78546925054	684.706892364926	-4.31715317058019	0.725175030005912	-5.95325678897823	2.62858368986e-09	3.82737517415326e-07	0.021	0.011	0.149	0.093	0.013	1.917	11.990	28.943	49.771	31.651	76.340	35.820	2.402	0.489	0.998	0.543	0.189	0.122	0.330	0.000	0.037	0.016	0.066	0.196	0.000	0.000	0.038
Pdensi_DN20551_c2_g1	FC_3	FC_3_2	858.044995803877	127.680156541522	492.862576172699	2.74796805643185	0.462320831627132	5.94385515089253	2.78395627300592e-09	4.02350591258094e-07	11.251	14.865	8.311	8.990	7.202	13.507	5.022	2.077	1.887	3.492	1.651	1.213	12.876	19.523	20.458	3.465	2.651	1.063	2.014	0.747	1.104	0.468	1.195	0.524	0.000	0.021	0.022
Pdensi_DN18588_c0_g2	FC_3	FC_3_2	320.00386663491	37.2209868621097	178.61242674851	3.10367887166214	0.522701953789458	5.93776022676259	2.88942198349799e-09	4.145149159029e-07	2.384	7.563	1.761	2.856	2.248	5.392	1.457	0.560	0.597	0.769	0.602	0.582	4.450	9.430	6.209	1.027	0.612	0.249	0.452	0.099	0.284	0.256	0.139	0.000	0.000	0.000	0.000
Pdensi_GG_83820_c0_g1	FC_3	FC_3_2	9.33900258562438	172.67354175402	91.0062721698224	-4.1726770185156	0.702984342053286	-5.93566139229786	2.92663264521845e-09	4.17800065743312e-07	0.067	0.581	0.805	0.255	0.568	0.219	2.452	4.210	5.375	3.707	2.719	3.178	0.075	0.388	0.151	1.453	4.331	1.582	1.960	1.721	0.866	0.306	0.743	0.000	0.000	0.000	0.000
Pdensi_DN10514_c0_g1d386973	FC_3	FC_3_2	264.194865984363	0	132.097432992182	10.7299980386138	1.80799470750255	5.93475080103278	2.94292146245455e-09	4.1910072768243e-07	0.000	0.218	0.404	0.000	0.000	8.759	0.000	0.000	0.000	0.000	0.000	0.000	0.448	2.325	12.762	0.180	0.000	0.000	0.000	0.000	0.000	0.000	0.000	0.000	0.000	0.000	0.000
Pdensi_DN27992_c0_g1d501182	FC_3	FC_3_2	69.451207522226	430.516728645856	249.983968084041	-2.6245757522043	0.44228261644585	-5.93415986659209	2.95353939934474e-09	4.19589436615428e-07	0.820	2.104	4.061	7.189	14.869	3.847	8.000	10.962	11.114	5.374	11.867	7.928	0.737	2.278	1.388	1.728	2.192	1.503	1.990	4.097	3.500	1.408	3.095	0.584	0.000	0.000	0.000
Pdensi_DN13283_c0_g1d271643	FC_3	FC_3_2	2597.72594738707	526.595020292195	1562.16048383963	2.3025094243126	0.388078441323504	5.93310315424922	2.97261952306212e-09	4.21275021146969e-07	12.681	29.674	23.087	12.403	10.225	41.048	17.109	6.085	13.723	10.206	10.956	7.642	49.500	52.827	56.731	16.109	7.533	7.146	5.382	9.091	4.152	10.776	35.027	52.567	0.750	1.749	0.999
Pdensi_DN31769_c0_g1	FC_3	FC_3_2	122.919439003287	0	61.4597195016434	9.62811482037131	1.62340627156295	5.93081041328104	3.01443114598979e-09	4.24112303016993e-07	22.402	1.000	0.205	0.000	0.000	0.000	0.000	0.000	0.000	0.121	0.000	0.242	0.687	5.695	1.724	2.029	0.000	0.126	0.000	0.000	0.147	2.190	1.512	0.000	0.000	0.000	0.000
Pdensi_DN25745_c1_g1d228005	FC_3	FC_3_2	1303.52458077817	251.274368522587	777.399474650376	2.37500330289425	0.400615089033709	5.92839203491513	3.05915444914586e-09	4.28340311694793e-07	29.645	11.753	4.561	19.361	16.692	25.941	8.780	3.819	5.046	3.609	5.502	3.084	32.693	30.315	17.604	2.498	1.470	1.641	0.975	1.226	0.604	3.906	7.348	57.402	17.550	47.969	50.566
Pdensi_DN18105_c0_g1d216857	FC_3	FC_3_2	80.3464433568253	2097.48049624728	1088.91346980205	-4.70861543665603	0.794344028608996	-5.92767776564199	3.07248663453758e-09	4.29177869898039e-07	4.873	1.554	21.108	14.480	6.978	11.853	19.937	12.938	113.013	23.386	11.807	87.556	1.903	0.992	1.907	17.975	7.371	11.174	6.349	11.938	13.197	0.435	0.000	0.000	0.000	0.000	0.000
Pdensi_DN28386_c0_g1d308246	FC_3	FC_3_2	64.6550890249587	0	32.3275445124793	8.69838002565644	1.46839194869798	5.92374538240235	3.14690578442122e-09	4.36440700571939e-07	0.751	0.543	0.000	0.317	0.305	0.543	0.000	0.000	0.000	0.592	0.948	1.179	1.111	1.156	1.668	3.140	2.418	5.191	6.377	2.031	2.162	1.142	0.915	1.007	1.847	0.281	1.214
Pdensi_DN9145_c0_g1d3908	FC_3	FC_3_2	918.260547906487	156.700058283237	537.480303094862	2.55088369705026	0.431075201770339	5.91749116296714	3.26889418519515e-09	4.52284819159182e-07	0.230	3.731	0.574	3.543	5.202	36.716	4.088	4.740	2.117	4.904	3.343	1.642	14.007	30.726	13.608	1.134	3.110	1.269	1.913	1.200	0.494	0.350	3.381	0.000	0.000	0.000	0.138
Pdensi_DN12328_c0_g2d459218	FC_3	FC_3_2	127.601508338725	12.6865451896215	70.1440267641732	3.33058075044987	0.563545908844778	5.91004334904548	3.42017714343855e-09	4.70984205309175e-07	0.614	1.344	0.266	0.399	0.642	4.013	0.416	0.198	0.283	0.298	0.177	0.136	1.726	2.972	3.175	0.046	0.127	0.032	0.000	0.030	0.146	0.000	0.000	0.000	0.000	0.000	0.000
Pdensi_DN37181_c1_g1	FC_3	FC_3_2	5227.62084733206	862.097080837642	3044.85896408485	2.60012724648447	0.441001037058827	5.89596628576098	3.72495029671326e-09	5.06975286537282e-07	191.408	143.374	83.868	82.387	56.701	103.662	36.065	11.633	12.963	16.858	12.447	8.941	107.109	108.310	105.134	52.765	26.455	20.598	30.082	9.375	29.024	15.787	25.395	22.907	69.038	180.809	76.373
Pdensi_DN49315_c0_g1d251426	FC_3	FC_3_2	85.3199920931491	439.321307085684	262.320649589417	-2.36380872605501	0.400993472287793	-5.89488081331784	3.74951921232634e-09	5.09132390161187e-07	1.120	1.463	0.853	3.219	3.771	3.755	6.578	9.796	14.241	9.733	13.070	12.145	1.819	2.014	1.432	1.180	0.831	0.670	1.328	1.185	1.459	1.125	0.236	0.000	0.000	0.179	0.000
Pdensi_DN20896_c1_g2	FC_3	FC_3_2	1876.70004244546	373.607193788826	1125.15361811714	2.32884119464401	0.395355806604348	5.89049447546017	3.85041743980398e-09	5.21619892054001e-07	38.563	76.793	46.725	12.998	30.515	28.411	9.547	9.013	7.589	2.230	7.384	6.772	18.237	60.494	39.943	12.956	31.216	21.566	7.668	57.063	22.074	100.721	252.463	119.853	10.183	49.128	39.855
Pdensi_DN23307_c1_g3	FC_3	FC_3_2	25.6175694220161	283.241625681967	154.429597551991	-3.45961506344511	0.587939551808269	-5.88430401187452	3.99732496106570e-09	5.39020346020101e-07	1.049	0.618	2.285	1.449	1.615	1.977	4.128	8.077	7.539	3.812	8.680	6.188	0.212	0.770	0.640	2.055	0.104	0.117	0.000	0.000	0.137	0.145	0.000	0.000	0.000	0.000	0.000
Pdensi_DN15245_c0_g1	FC_3	FC_3_2	605.501408101214	61.5094211843512	333.505414642783	3.29912395620404	0.560822123081095	5.88265658651092	4.03733065345406e-09	5.43160511967456e-07	35.158	16.645	20.700	7.669	3.278	5.842	1.045	1.462	1.787	0.837	1.657	2.208	20.488	6.825	8.904	23.516	17.295	15.364	11.347	1.455	16.544	2.329	0.119	2.405	0.000	0.055	0.175
Pdensi_DN26487_c0_g1d430093	FC_3	FC_3_2	0	91.0510627642882	45.5255313821441	-8.74835339454153	1.48749810792888	-5.88125346036392	4.07171091133735e-09	5.46526567106126e-07	0.000	0.000	0.000	0.999	0.641	0.570	1.165	3.319	1.885	0.311	0.996	0.000	0.000	0.000	0.000	0.000	0.000	0.000	0.000	0.915	0.000	1.201	0.000	1.059	0.000	0.296	0.319
Pdensi_DN6782_c0_g1d450447	FC_3	FC_3_2	136.680009487185	670.252151140492	403.466080313839	-2.28782074071755	0.390308469006965	-5.86157084046447	4.58508789102894e-09	6.12617323249051e-07	1.311	1.744	0.403	11.881	9.276	6.605	14.332	14.767	17.739	15.059	12.747	15.819	1.685	4.772	2.255	0.271	0.109	0.248	0.785	0.000	0.144	0.000	0.000	0.000	0.000	0.000	0.000
Pdensi_DN17335_c0_g1d281090	FC_3	FC_3_2	71.9921160286676	349.331438686765	210.661777357716	-2.27240994191426	0.387721996343713	-5.8609260329398	4.60292988741046e-09	6.12617323249051e-07	9.968	2.667	4.927	6.642	6.222	2.245	6.621	10.000	7.769	6.890	8.836	7.032	1.489	2.136	0.919	17.523	9.360	1.767	28.554	2.147	1.472	2.660	1.260	0.207	0.775	1.155	0.247
Pdensi_GG_39136_c2_g1	FC_3	FC_3_2	0	94.1000777053418	47.0500388526709	-8.79536794727606	1.50070784556485	-5.8608129312242	4.60606639902606e-09	6.12617323249051e-07	0.275	1.489	1.102	1.387	1.003	2.080	1.820	1.153	3.603	0.974	2.075	2.584	0.000	0.000	0.000	0.738	7.651	12.715	1.216	0.000	3.556	0.000	0.000	0.000	0.000	0.000	0.000
Pdensi_DN24378_c0_g1d71852	FC_3	FC_3_2	930.484854595944	5493.54195690011	3212.01340574803	-2.56091739658263	0.437019144507769	-5.8599661565561	4.62961513211582e-09	6.1434992803177e-07	10.024	27.252	14.659	120.077	73.564	78.224	103.697	107.746	172.060	114.510	127.319	155.777	8.683	33.016	17.682	24.467	12.318	7.203	2.536	10.212	1.805	7.504	2.084	1.214	1.890	0.747	0.770
Pdensi_DN16978_c0_g1d215734	FC_3	FC_3_2	62.4790847264126	465.897167697232	264.188126211822	-2.88852499983634	0.493963783534776	-5.84764530542345	4.98580259223041e-09	6.57135534436003e-07	0.979	1.313	1.272	12.349	11.490	3.806	11.766	10.956	9.896	7.463	8.658	5.422	1.122	2.348	0.550	1.605	0.902	1.305	1.385	2.350	5.754	30.357	2.255	4.362	0.981	0.835	1.171
Pdensi_DN13368_c0_g1d177692	FC_3	FC_3_2	100.047080424886	5.32353286930294	52.6853066470943	4.23037235536537	0.724948002063419	5.83541487572138	5.36568855344074e-09	7.00876562099101e-07	2.824	2.011	0.447	0.251	0.310	4.202	0.115	0.142	0.111	0.117	0.067	0.100	0.932	2.654	2.633	0.144	0.505	4.853	3.261	0.037	3.782	0.000	0.084	0.011	6.040	13.953	8.997
Pdensi_GG_16329_c1_g1	FC_3	FC_3_2	208.258790155004	3825.8997231993	2017.07925667715	-4.19775159989196	0.720361503663008	-5.82728474321097	5.63364442363928e-09	7.29534595710082e-07	3.269	2.656	42.650	3.605	5.974	19.386	35.534	40.318	190.274	79.647	151.395	241.139	3.597	8.013	1.805	19.051	111.856	111.083	15.430	95.176	72.306	1.854	0.000	0.000	13.166	13.799	9.940
Pdensi_DN42839_c0_g1d245592	FC_3	FC_3_2	70.2048081886975	0	35.1024040943488	8.8200364905219	1.51358905634083	5.82723325963043	5.63538202981786e-09	7.29534595710082e-07	1.314	1.781	2.638	1.659	2.400	1.064	0.000	0.000	0.000	0.000	0.413	0.386	1.452	2.274	0.728	2.062	1.759	1.999	1.093	0.760	1.418	0.000	0.798	1.322	0.483	1.109	1.995
Pdensi_DN15837_c1_g1	FC_3	FC_3_2	1093.26950234765	200.951727505449	647.110614926548	2.44370907191311	0.419893886256256	5.81982532229998	5.89091592883109e-09	7.55953404950746e-07	1.150	0.598	0.706	5.214	13.668	30.589	3.237	5.132	5.652	1.914	4.068	4.474	14.143	20.829	31.609	4.105	5.294	2.598	5.072	8.638	4.596	21.733	0.797	3.021	23.269	16.135	30.203
Pdensi_DN16521_c0_g1d55890	FC_3	FC_3_2	1742.25468342062	332.772870074403	1037.51377674751	2.38793023761071	0.410576593211017	5.81604084863996	6.02577471614306e-09	7.71563452031054e-07	17.318	37.010	14.228	13.905	29.127	31.701	12.083	7.119	4.168	5.433	9.085	6.204	28.641	37.827	40.552	12.382	9.461	7.602	6.816	8.896	10.496	13.301	98.180	19.861	2.213	3.764	3.060
Pdensi_DN24416_c0_g2	FC_3	FC_3_2	310.299595579501	21.8158800018679	166.057737790685	3.82677617423876	0.659228587683258	5.80493055934859	6.43926853421722e-09	8.19119850056373e-07	1.128	1.986	0.156	1.296	2.700	5.101	0.821	0.585	0.128	1.097	0.889	0.961	5.091	7.213	6.851	0.821	0.034	0.052	0.249	0.109	0.269	0.000	0.000	0.000	0.000	0.000	0.000
Pdensi_GG_137352_c3_g1	FC_3	FC_3_2	1190.53300291205	5174.29019398383	3182.41159844794	-2.11933223492071	0.365127268631585	-5.80436581157988	6.46100798385437e-09	8.20098552524542e-07	13.694	17.194	32.306	25.034	33.663	45.119	71.657	122.969	165.981	128.208	159.945	141.950	17.008	34.626	23.069	52.660	55.680	32.509	60.736	22.826	25.751	20.127	24.985	37.814	87.489	32.238	70.604
Pdensi_DN23843_c0_g3	FC_3	FC_3_2	1344.24001867733	333.871431985899	839.055725331616	2.00961220968156	0.346513517981684	5.7995203805809	6.65048557978507e-09	8.38679378039937e-07	29.921	28.524	23.081	11.751	23.468	24.640	9.397	7.460	6.547	2.012	5.865	5.815	15.606	38.277	30.239	5.557	5.518	6.967	2.201	14.731	10.339	40.979	65.002	60.013	9.223	28.041	37.812
Pdensi_DN18274_c1_g1d353595	FC_3	FC_3_2	1128.58158744792	6392.69313515699	3760.63736130245	-2.50196411592796	0.431894230794321	-5.79300193782738	6.91393094039366e-09	8.66288840660311e-07	2.521	25.024	9.764	12.158	29.630	17.936	93.425	120.010	232.152	89.369	133.193	114.215	14.007	25.056	30.283	8.155	39.618	24.875	14.181	8.178	13.418	0.025	1.011	0.000	0.000	0.018	0.039
Pdensi_DN21622_c0_g1	FC_3	FC_3_2	695.356014237875	104.600423862633	399.978219050254	2.73248647664924	0.471761393347245	5.79209429847933	6.95140918339952e-09	8.69119656103493e-07	0.327	3.186	1.962	5.669	11.101	14.180	2.909	2.626	1.805	1.284	4.138	1.415	6.563	17.632	18.896	3.131	5.199	8.300	26.039	82.027	23.593	642.100	1082.675	931.403	5.090	7.966	5.255
Pdensi_DN14043_c1_g1d523607	FC_3	FC_3_2	31.6377788070217	430.996324027628	231.317051417325	-3.77978038403674	0.653276094741391	-5.7858850407392	7.21315330152201e-09	8.97999136395026e-07	0.119	1.292	2.387	1.844	2.913	2.106	9.331	6.173	14.627	11.308	5.177	13.844	0.532	0.276	1.067	0.535	0.258	0.146	0.927	1.385	0.684	0.909	0.000	0.000	0.000	0.000	0.000
Pdensi_DN18338_c0_g2d217036	FC_3	FC_3_2	2767.22106714225	344.494231635499	1555.85764938888	3.00565365019882	0.520251770068191	5.77730595670026	7.59061829135699e-09	9.42980895310111e-07	111.172	41.592	79.111	20.226	6.396	41.964	12.749	4.705	6.721	5.065	8.863	18.593	80.072	29.462	55.460	51.805	8.164	14.498	12.922	0.451	5.037	2.964	0.238	0.000	269.346	140.247	244.074
Pdensi_GG_30011_c0_g1	FC_3	FC_3_2	0.430257921959388	133.343929695169	66.8870938085642	-8.33678820350967	1.44663445581477	-5.76288513660091	8.26880727575306e-09	1.01641919835088e-06	0.000	0.000	3.221	0.000	5.167	0.000	1.197	4.392	3.699	0.000	4.041	3.883	0.018	0.000	0.000	9.740	5.448	1.484	8.797	2.962	0.000	0.000	0.000	0.000	0.000	4.942	0.000
Pdensi_GG_424_c1_g1	FC_3	FC_3_2	37047.8942933318	6094.4135022543	21571.1538977931	2.60381877429298	0.451924125147024	5.7616281791681	8.33063610655733e-09	1.02186802728922e-06	2020.710	894.074	417.846	559.304	386.023	969.862	238.617	77.828	111.964	50.619	92.985	33.904	1051.143	688.672	522.190	360.873	124.167	46.152	60.318	48.056	52.553	30.248	103.901	143.617	452.206	551.093	351.351
Pdensi_DN2744_c0_g1d326280	FC_3	FC_3_2	11.8697915758064	180.275034605219	96.0724130905125	-3.95072759030236	0.686470626213605	-5.75512984742487	8.65752231577185e-09	1.05973881126475e-06	0.824	0.099	0.274	1.392	0.111	0.400	2.846	4.214	5.511	11.091	7.712	6.703	0.408	0.106	0.205	2.468	2.394	3.270	10.815	8.936	5.377	10.173	0.112	0.000	0.000	0.000	0.000
Pdensi_GG_147020_c0_g1	FC_3	FC_3_2	61.3950590597059	0	30.697529529853	8.62652863062394	1.49953190566951	5.75281432692983	8.77698675715386e-09	1.07017044730681e-06	0.822	3.431	0.000	0.149	0.427	0.642	0.000	0.000	0.000	0.138	0.297	0.138	0.785	1.898	1.180	0.316	0.127	0.000	0.000	0.000	0.000	0.358	1.151	0.000	0.000	0.528	0.000
Pdensi_GG_98981_c0_g1	FC_3	FC_3_2	2.58154753175633	461.022296482692	231.801922007224	-7.53213223718252	1.3096514813694	-5.75124935475714	8.85863421240239e-09	1.07757902998698e-06	0.139	0.000	0.000	0.176	0.000	0.456	12.991	2.042	17.237	7.545	10.554	7.053	0.155	0.000	0.000	0.000	0.300	0.170	0.000	0.161	0.200	1.484	18.732	113.889	0.000	0.313	0.000
Pdensi_DN17149_c1_g1	FC_3	FC_3_2	2240.70274089248	439.261104531459	1339.98192271197	2.35090158877998	0.409107067671981	5.74642135164704	9.11519986811687e-09	1.10648293118422e-06	22.908	43.245	41.622	19.271	26.344	65.603	9.368	7.077	14.252	5.357	7.020	14.327	31.260	40.346	64.452	12.798	6.476	8.116	0.862	3.021	4.165	14.655	62.198	20.191	8.551	3.583	4.179
Pdensi_DN7241_c0_g2d383895	FC_3	FC_3_2	72.187788851152	0	36.093894425576	8.86084023566896	1.54344527707455	5.74094875100712	9.41475825899866e-09	1.13845606791106e-06	0.000	0.000	0.000	0.877	0.120	3.611	0.000	0.000	0.000	0.233	0.000	0.000	0.772	2.741	1.106	0.000	0.000	0.000	0.000	0.000	0.000	0.000	0.000	0.000	0.000	0.000	0.000
Pdensi_DN19066_c1_g1	FC_3	FC_3_2	7904.31587100609	1602.01225835903	4753.16406468256	2.30269597000036	0.40112648711774	5.74057322054742	9.43566121596959e-09	1.13845606791106e-06	343.113	238.569	92.140	143.156	78.595	113.936	61.239	26.419	24.912	57.503	29.521	30.872	199.233	174.002	113.885	142.416	44.736	26.943	72.310	83.095	134.453	20.529	11.076	9.470	139.441	213.452	129.304
Pdensi_DN13422_c0_g1d391646	FC_3	FC_3_2	8.07886657939634	197.503447598487	102.791157088942	-4.60134111361179	0.801550902617885	-5.74054760413057	9.43708873174204e-09	1.13845606791106e-06	0.033	0.250	0.066	0.000	0.199	0.393	2.649	9.068	2.056	8.494	15.284	2.867	0.147	0.229	0.113	0.330	2.156	0.249	0.489	1.157	0.048	0.050	3.868	1.482	0.000	0.000	0.040
Pdensi_DN39133_c0_g1	FC_3	FC_3_2	69.619838144558	511.216745691248	290.418291917903	-2.87099851373383	0.500514544452913	-5.73609407669056	9.68848596774725e-09	1.16481275527323e-06	2.052	0.234	0.108	10.265	7.718	2.005	14.638	14.919	6.253	17.534	12.289	16.032	1.323	2.244	0.845	0.194	0.000	0.000	0.000	0.251	0.000	0.000	0.000	0.000	0.000	0.000	0.000
Pdensi_GG_51631_c0_g1	FC_3	FC_3_2	0	82.5358721240669	41.2679360620334	-8.606163331858	1.50038447529605	-5.73597199488475	9.6954682308486e-09	1.16481275527323e-06	0.349	0.000	0.175	0.663	1.061	0.000	1.356	1.282	3.111	3.709	1.985	1.645	0.000	0.000	0.000	0.781	1.127	1.704	1.351	7.077	3.258	3.189	0.000	0.000	0.778	0.000	0.211
Pdensi_DN18297_c1_g3	FC_3	FC_3_2	1.94614062103196	114.285617750538	58.115879185785	-5.75647347937917	1.00463995568276	-5.72988705736579	1.00497525063252e-08	1.20489722656943e-06	0.000	0.023	0.147	0.766	0.506	0.204	1.494	3.261	3.226	1.010	3.114	1.575	0.000	0.097	0.024	0.076	0.023	0.318	3.873	0.000	1.659	0.348	0.440	0.601	0.000	0.000	0.000
Pdensi_DN34855_c4_g2	FC_3	FC_3_2	1146.55259290001	100.948894379674	623.750743639841	3.50552862077695	0.611855933331143	5.72933664578802	1.00824127955726e-08	1.20633589817191e-06	0.630	3.987	1.954	1.209	5.963	38.639	1.054	3.119	2.856	1.472	2.665	1.972	13.577	15.495	39.561	0.669	0.856	0.416	0.126	0.258	0.318	0.112	7.725	2.630	0.171	0.083	0.000
Pdensi_DN26971_c0_g1d230007	FC_3	FC_3_2	88.538072398093	648.893966184204	368.716019291148	-2.86635432217626	0.500835960500671	-5.72314000638223	1.04573017180575e-08	1.2460835361509e-06	3.327	3.683	3.278	7.789	7.803	2.663	11.671	20.022	13.599	9.655	10.493	6.404	1.429	3.392	0.894	11.494	11.861	6.481	25.130	0.071	26.489	0.000	0.000	0.000	0.000	0.000	0.000
Pdensi_GG_61715_c0_g1	FC_3	FC_3_2	62.1282598561636	0	31.0641299280818	8.64199596439891	1.51047063374615	5.72139290319448	1.05654248758016e-08	1.256403314966e-06	0.000	0.249	0.000	3.208	1.763	0.000	0.000	0.000	0.000	0.000	0.000	0.000	0.746	1.429	1.647	6.045	11.117	5.579	0.000	5.323	2.353	3.953	3.248	6.375	0.000	0.000	0.000
Pdensi_DN13538_c0_g2d7423	FC_3	FC_3_2	604.689318372639	107.061496201575	355.875407287107	2.49652416058971	0.436417263727037	5.72049817477248	1.06212169358815e-08	1.2604707610818e-06	7.604	5.437	5.728	2.603	3.736	14.358	3.586	2.434	1.486	4.692	1.520	1.861	9.287	11.839	15.787	3.357	1.437	1.799	1.518	0.350	1.196	3.874	2.093	6.521	1.448	3.040	0.843
Pdensi_DN19456_c1_g2	FC_3	FC_3_2	4.71011902467702	134.871521113355	69.7908200690162	-4.81704527712519	0.842192343852947	-5.71964980717788	1.06743825029629e-08	1.26259415072801e-06	0.265	0.183	2.065	2.693	0.362	0.687	4.356	1.057	4.051	2.203	1.452	2.975	0.063	0.152	0.085	3.250	1.148	1.423	1.981	0.175	3.184	0.254	2.292	6.607	0.000	0.000	0.023
Pdensi_DN18434_c0_g1d283766	FC_3	FC_3_2	271.428430938928	38.9573610757891	155.192896007358	2.79945426215249	0.490224043837115	5.7105609105592	1.12604426057846e-08	1.32023036720191e-06	0.035	0.088	0.128	1.024	3.698	9.594	0.763	1.394	0.559	0.573	0.797	0.735	4.046	7.769	5.203	0.860	0.726	0.206	0.185	1.902	0.502	7.139	4.739	2.866	0.000	0.000	0.168
Pdensi_DN8158_c0_g1	FC_3	FC_3_2	183.422133545943	23.0596081535095	103.240870849726	2.99216342362518	0.524269372899186	5.7073015863556	1.14781300610108e-08	1.3403701160046e-06	1.466	1.923	1.116	2.344	3.512	7.562	0.782	0.366	0.483	0.111	0.505	0.209	2.303	4.938	4.210	1.429	0.846	0.150	1.050	0.568	0.326	1.260	8.494	3.072	1.187	1.265	0.463
Pdensi_DN18001_c1_g4	FC_3	FC_3_2	11.3008216547093	189.589345770726	100.445083712718	-4.0672562087188	0.712807761621598	-5.70596509704947	1.15685704583162e-08	1.34823491401231e-06	0.375	0.888	1.701	2.109	2.362	0.863	6.316	2.367	4.627	3.350	3.229	4.920	0.074	0.265	0.335	1.328	2.999	7.663	4.146	6.256	10.035	6.853	0.967	0.520	0.695	1.723	1.530
Pdensi_DN18652_c0_g1d13834	FC_3	FC_3_2	24.9541220865937	141.843832183624	83.3989771351087	-2.51898735502367	0.441553282491587	-5.70483213443592	1.1645780187384e-08	1.35452950912545e-06	0.570	0.412	0.191	0.482	5.086	0.000	3.797	3.194	2.939	8.086	0.961	3.584	0.423	0.439	0.634	0.340	0.000	1.160	0.000	2.644	3.277	0.289	0.000	0.000	0.000	0.213	0.000
Pdensi_DN31494_c0_g1	FC_3	FC_3_2	52.8964515360762	0	26.4482257680381	8.40933735045577	1.47432005343714	5.70387503775094	1.17113948972858e-08	1.35945313173504e-06	0.642	1.044	0.000	0.000	0.782	0.347	0.000	0.000	0.000	0.000	0.000	0.000	1.064	1.110	1.066	0.288	0.344	0.781	2.490	2.969	1.385	0.000	0.390	0.000	4.242	1.804	0.779
Pdensi_DN10400_c0_g1d519127	FC_3	FC_3_2	455.447016654486	13.1621192748089	234.304567964648	5.10879703208687	0.895995110789797	5.70181351501304	1.1853947140104e-08	1.37055102102256e-06	1.301	4.410	1.763	1.703	6.176	19.857	0.359	0.556	0.024	0.024	0.000	0.000	4.160	12.868	11.449	3.921	1.480	0.388	0.705	0.024	0.236	0.000	0.000	0.755	0.000	0.000	0.000
Pdensi_DN5795_c0_g2	FC_3	FC_3_2	21.0193236207188	155.32724574024	88.1732846804794	-2.89566226593926	0.507888197650688	-5.70137734905747	1.18843229639176e-08	1.37134752809727e-06	0.381	0.349	0.807	0.204	1.741	0.878	2.593	4.606	3.646	5.932	4.358	4.253	0.359	0.372	0.538	0.530	1.214	1.133	0.178	6.445	0.862	1.150	0.499	4.709	0.000	0.362	0.000
Pdensi_DN11742_c0_g1d104815	FC_3	FC_3_2	14.1184776098702	130.312827196421	72.2156524031458	-3.1877694204913	0.559640450271411	-5.69610259398747	1.22577133889128e-08	1.41164372653223e-06	0.611	0.377	0.391	2.851	2.465	0.894	3.285	2.229	3.603	2.660	2.532	3.155	0.291	0.453	0.147	0.236	0.241	0.000	0.000	0.000	0.312	0.000	0.000	0.000	0.000	0.000	0.000
Pdensi_DN24988_c0_g1	FC_3	FC_3_2	119.016267257067	623.819246221105	371.417756739086	-2.38968931495636	0.420166001451284	-5.68748853239481	1.28921257296167e-08	1.47709539725744e-06	4.630	2.978	3.643	3.946	3.779	2.736	8.422	13.479	21.550	14.404	12.059	15.150	2.282	2.786	2.278	10.924	16.071	11.858	20.699	8.855	11.894	16.394	45.735	31.431	2.963	5.909	2.533
Pdensi_DN25698_c2_g1	FC_3	FC_3_2	350.580820281804	45.0336589795216	197.807239630663	2.96048844149322	0.520667383342229	5.68594948753939	1.30087844821807e-08	1.48641273648838e-06	8.877	5.971	2.274	1.909	1.201	6.070	1.780	0.678	0.712	0.407	0.659	0.568	6.740	10.323	4.996	3.255	1.804	0.410	0.496	0.126	0.125	1.763	1.389	4.253	17.159	33.763	53.824
Pdensi_DN31417_c0_g1d371953	FC_3	FC_3_2	58.4750910984637	736.573791074775	397.524441086619	-3.64555738059441	0.641788611621319	-5.68030861654715	1.34451920314426e-08	1.53327709439818e-06	1.114	1.643	3.946	2.439	8.708	2.102	9.563	22.150	19.619	22.756	25.231	18.882	0.790	2.573	0.453	10.637	8.899	1.991	1.351	0.235	1.305	0.000	3.354	0.000	0.611	0.569	0.975
Pdensi_DN39427_c0_g1d34203	FC_3	FC_3_2	53.8572828142034	0	26.9286414071017	8.43616718233754	1.48615782090027	5.67649482692703	1.37482710953801e-08	1.56478372849329e-06	0.000	0.000	0.000	0.000	1.812	1.204	0.000	0.000	0.000	0.000	0.000	0.000	1.230	1.288	0.823	0.000	0.000	0.000	0.000	0.000	0.000	1.690	0.000	0.000	0.000	0.000	0.000
Pdensi_DN24409_c0_g1d225697	FC_3	FC_3_2	749.311413300697	26.6742925573578	387.992852929027	4.81045013277258	0.847487874504661	5.67612856477054	1.37777245585228e-08	1.56508517806036e-06	5.123	4.226	4.676	0.702	1.641	3.010	0.657	0.867	0.332	0.268	0.710	0.242	30.071	2.816	10.991	1.107	0.909	1.072	0.568	0.125	0.601	1.347	3.229	3.167	0.771	1.050	0.974
Pdensi_DN19746_c3_g1	FC_3	FC_3_2	152.433637562897	642.884170348874	397.658903955886	-2.07434447400832	0.365601767998358	-5.67378129861132	1.39679435935499e-08	1.58361221464115e-06	9.326	12.681	13.713	16.066	11.278	6.556	12.499	15.600	16.791	13.223	14.411	11.325	3.704	4.083	1.751	34.854	9.810	13.228	7.601	20.437	5.652	19.311	2.135	2.722	12.537	4.026	2.566
Pdensi_DN32970_c0_g1d29158	FC_3	FC_3_2	640.85502699403	3.54120001327945	322.198113503655	7.49093946977887	1.32052135484127	5.6727136159637	1.40553088918944e-08	1.59042902244173e-06	4.287	1.713	0.226	0.000	0.000	0.490	0.000	0.237	0.000	1.067	0.570	0.000	20.044	4.168	13.539	0.606	0.000	8.532	0.250	4.967	0.000	0.000	0.000	30.073	3.115	1.014	1.422
Pdensi_DN27120_c0_g1d368043	FC_3	FC_3_2	50.9468336061415	220.889783023223	135.918308314682	-2.10353897223626	0.370851677527065	-5.67218405553187	1.40988379606004e-08	1.59108127260729e-06	2.269	1.842	2.696	3.235	3.786	2.787	5.201	5.055	5.211	6.186	4.123	2.842	0.790	1.637	0.790	4.573	1.683	1.734	6.434	0.329	5.084	0.432	0.347	0.000	4.450	6.851	8.551
Pdensi_DN26254_c2_g1	FC_3	FC_3_2	84.0802134928169	553.680746613302	318.880480053059	-2.72294050126435	0.480068702400211	-5.67198088034149	1.4115573391974e-08	1.59108127260729e-06	1.029	1.393	1.581	4.322	1.681	2.622	10.982	7.698	19.978	24.582	9.871	22.686	1.728	1.372	1.983	3.007	1.430	1.559	2.850	0.780	2.925	0.265	0.530	0.283	2.936	1.351	10.469
Pdensi_DN18864_c1_g3d480664	FC_3	FC_3_2	90.0924274485717	9.36655530611513	49.7294913773434	3.26918539820055	0.576528925142528	5.67046206292658	1.42412903487087e-08	1.60215888416263e-06	0.609	1.599	0.495	0.109	1.077	2.293	0.127	0.254	0.279	0.177	0.027	0.051	1.854	2.010	1.700	0.579	0.182	0.412	0.074	0.000	0.062	4.785	26.390	16.078	0.036	0.000	0.000
Pdensi_DN21721_c0_g1d221699	FC_3	FC_3_2	2237.29792305641	9222.07448265868	5729.68620285755	-2.04337845348401	0.360412938801441	-5.66954799203185	1.43174742306853e-08	1.60763208727164e-06	49.583	68.738	67.976	44.686	74.622	49.140	128.984	189.964	323.738	148.193	216.403	204.108	51.834	48.178	37.592	100.868	126.407	105.616	103.319	62.639	117.129	11.984	11.385	0.877	1.059	0.855	0.159
Pdensi_DN1755_c0_g1d514576	FC_3	FC_3_2	11.571527659151	102.714362369538	57.1429450143443	-3.14290613212731	0.554983159459714	-5.66306576795408	1.48692136067944e-08	1.66000696763578e-06	0.042	0.315	0.042	1.472	0.704	0.451	2.064	2.088	3.036	4.159	3.220	2.276	0.279	0.289	0.141	0.000	0.138	0.052	0.000	0.000	0.359	0.126	0.051	0.000	0.000	0.000	0.000
Pdensi_DN19896_c0_g1	FC_3	FC_3_2	5898.87197105061	1353.78187470289	3626.32692287675	2.12367879468273	0.375647446218916	5.6533827557159	1.57320436934497e-08	1.74300297376308e-06	116.841	176.688	104.461	61.973	72.381	88.298	24.286	27.764	42.417	14.299	18.011	24.198	74.198	203.825	97.761	117.934	28.005	20.209	4.051	0.841	3.789	0.000	0.234	0.000	0.659	1.930	3.435
Pdensi_DN48888_c0_g1	FC_3	FC_3_2	58.0135520668752	0	29.0067760334376	8.54515659077394	1.51323846099216	5.64693325675271	1.63335203828559e-08	1.80280073367522e-06	2.320	2.265	1.164	0.294	0.282	0.252	0.000	0.000	0.000	0.823	1.464	1.093	1.030	1.875	0.773	4.363	3.735	2.547	1.027	1.881	0.334	0.000	0.000	0.467	0.343	0.521	0.281
Pdensi_DN18206_c0_g1	FC_3	FC_3_2	730.82663388813	3110.21404206788	1920.52033797801	-2.08892247622376	0.3699689926329	-5.64620959545245	1.64023861295915e-08	1.80358290270168e-06	12.107	33.194	13.953	47.149	37.212	17.155	49.993	85.149	81.808	44.653	80.082	57.684	17.534	20.039	8.180	10.073	27.582	11.109	11.189	7.149	11.038	0.034	0.084	0.000	0.036	0.000	0.000
Pdensi_DN22225_c3_g3	FC_3	FC_3_2	176.706874040896	30.736188168973	103.721531104935	2.52095647493056	0.446600940878338	5.64476301812653	1.6540892962184e-08	1.81539409450376e-06	3.185	3.625	1.088	2.350	2.066	6.467	0.930	0.744	0.505	1.247	0.563	0.195	2.650	3.984	4.246	0.371	0.336	0.029	0.075	0.026	0.282	0.000	0.354	0.904	2.860	3.345	4.598
Pdensi_DN15715_c0_g1d277050	FC_3	FC_3_2	462.331091308832	1899.66008763581	1180.99558947232	-2.03847988948287	0.361335084290854	-5.64152217181881	1.68553329723072e-08	1.84297599548141e-06	0.517	2.006	4.915	1.938	5.994	5.678	29.311	40.262	62.890	45.614	105.094	53.646	10.830	11.161	6.653	12.858	27.705	22.496	21.166	14.176	14.301	4.937	11.444	11.954	72.123	48.340	68.294
Pdensi_DN14878_c0_g1d53491	FC_3	FC_3_2	114.702461187832	2135.04172395212	1124.87209256998	-4.21317826486889	0.747484766619694	-5.63647374905297	1.73567479525026e-08	1.89425383074901e-06	1.265	1.073	2.349	68.586	47.738	10.649	68.737	41.311	39.701	71.520	39.375	30.595	1.107	6.100	0.504	4.040	9.383	14.301	10.705	12.227	15.866	13.885	14.913	16.117	0.000	0.023	0.049
Pdensi_GG_46131_c1_g1	FC_3	FC_3_2	0	105.560013488604	52.7800067443018	-8.9611727333626	1.59019988029818	-5.63524928179614	1.74805290611183e-08	1.90420360227719e-06	0.000	0.000	0.000	0.000	0.000	0.000	1.113	1.413	4.821	2.388	2.962	1.977	0.000	0.000	0.000	0.000	0.000	0.000	0.000	0.000	0.000	0.000	0.409	0.000	0.000	0.000	0.000
Pdensi_DN2938_c0_g1	FC_3	FC_3_2	135.869211373395	729.900300708827	432.884756041111	-2.41984887683844	0.429484613290182	-5.63430866195774	1.75761978747042e-08	1.90750751209708e-06	0.957	4.456	3.998	1.414	3.175	2.701	13.218	16.092	21.645	16.314	33.913	17.792	1.797	4.915	1.980	7.695	21.658	13.362	32.561	10.738	13.276	4.812	20.582	0.691	0.000	0.014	0.015
Pdensi_DN18994_c1_g1d356221	FC_3	FC_3_2	468.866696889082	2097.78785388945	1283.32727538927	-2.16003569888683	0.383406124541404	-5.63380593220955	1.76275379407268e-08	1.90953002835465e-06	7.534	6.724	10.546	39.458	31.914	28.227	44.910	38.019	63.621	45.366	36.351	58.022	5.389	15.482	8.874	14.015	7.752	7.544	19.423	5.870	34.234	2.873	1.988	1.032	1.845	1.949	0.938
Pdensi_DN19331_c0_g1d218392	FC_3	FC_3_2	514.849287700363	2088.93810452593	1301.89369611315	-2.02003913012029	0.358710196035986	-5.63139590801493	1.78756851471591e-08	1.93256370034742e-06	12.288	9.055	7.478	17.525	15.670	17.057	31.219	41.678	72.726	34.046	51.929	34.113	9.980	13.284	8.783	10.943	19.259	13.631	26.589	11.993	13.443	8.268	2.760	2.739	20.138	21.983	12.998
Pdensi_GG_74383_c0_g1	FC_3	FC_3_2	1210.84584638425	5661.60369671652	3436.22477155038	-2.22484814277553	0.395100081822219	-5.63110018229923	1.79063670940596e-08	1.93256370034742e-06	16.793	27.168	29.551	124.772	66.324	68.973	125.684	83.133	186.818	153.940	80.778	149.898	14.092	35.129	26.673	38.892	6.413	13.781	1.869	18.796	3.544	12.926	1.812	0.266	1.490	0.111	1.425
Pdensi_DN14492_c3_g2	FC_3	FC_3_2	779.074019965353	3970.93363238449	2375.00382617492	-2.34990612224076	0.417596983828424	-5.62721047622856	1.83147203257773e-08	1.96573509261302e-06	24.290	9.992	18.350	17.416	25.823	23.150	54.991	83.535	138.192	87.334	97.664	97.013	21.425	15.195	11.076	46.200	54.719	34.814	46.544	14.621	33.683	3.371	19.849	2.530	1.811	1.594	7.899
Pdensi_DN27128_c0_g1d368036	FC_3	FC_3_2	1010.67441517531	227.894329275769	619.284372225541	2.1482268791014	0.381832020429335	5.62610458045378	1.84324621430982e-08	1.97474238460774e-06	14.133	32.694	10.733	15.406	15.813	27.599	7.990	4.810	3.192	7.219	2.879	4.483	17.666	21.588	22.786	6.847	7.763	2.783	8.056	2.204	1.099	5.782	7.409	10.739	8.395	20.634	28.327
Pdensi_DN18539_c0_g3	FC_3	FC_3_2	103.691686189833	0	51.8458430949163	9.37973784195845	1.67255385371964	5.6080333802697	2.04638565026959e-08	2.18037163043688e-06	0.371	0.962	0.371	0.000	0.269	1.616	0.000	0.000	0.000	0.087	0.000	0.088	1.324	0.685	4.077	0.134	0.324	0.184	0.000	0.000	0.106	0.000	0.000	0.000	0.000	0.000	0.000
Pdensi_DN16447_c0_g1d278733	FC_3	FC_3_2	207.265509440667	33.2889165700867	120.277213005377	2.63859548927446	0.470843474814508	5.6039759079468	2.09489838947301e-08	2.22799503031967e-06	6.381	8.294	5.586	1.375	3.012	2.360	0.424	1.019	0.858	0.191	1.048	0.469	3.476	4.705	4.590	0.774	0.000	0.339	0.189	0.596	0.070	2.062	0.000	0.473	0.000	0.225	0.147
Pdensi_DN24412_c0_g2d553795	FC_3	FC_3_2	392.440343981002	43.2868570537708	217.863600517386	3.17822660102766	0.56729051179378	5.60246740418426	2.11321785315242e-08	2.23932058094126e-06	1.034	7.466	5.216	0.728	2.242	4.702	0.737	1.738	0.538	0.451	0.648	0.633	6.280	7.164	10.412	0.929	0.420	0.574	0.000	0.224	0.000	0.000	0.000	0.000	0.000	0.000	0.077
Pdensi_DN3763_c0_g1	FC_3	FC_3_2	26.5861595054224	137.533552117131	82.0598558112765	-2.36143945642664	0.421730605752703	-5.59940261440583	2.1509172376318e-08	2.27514050128343e-06	0.178	0.038	0.035	1.518	1.836	0.995	3.541	2.624	3.451	2.494	1.885	0.968	0.395	0.735	0.519	1.542	3.521	0.578	9.392	5.290	0.915	2.461	12.388	10.968	4.503	13.482	7.593
Pdensi_DN21046_c0_g1	FC_3	FC_3_2	130.560161217527	619.390565346383	374.975363281955	-2.24070160878239	0.400766218669511	-5.59104411599663	2.25708220220614e-08	2.37242666247892e-06	1.313	6.277	2.415	14.485	13.163	4.126	13.101	17.511	12.677	15.240	17.551	13.920	2.369	4.422	1.509	6.826	7.453	3.126	7.275	4.080	2.507	1.416	0.514	0.000	2.617	1.689	1.591
Pdensi_DN18919_c0_g1d217913	FC_3	FC_3_2	525.452713317328	60.4606461377031	292.956679727516	3.11794709566818	0.558012621529509	5.58759242241134	2.30239230607223e-08	2.41052983837178e-06	3.786	6.177	0.698	0.319	0.417	3.020	1.409	1.701	1.122	3.004	15.146	10.953	10.888	4.795	15.433	7.263	1.453	5.305	3.432	0.657	1.004	1.064	50.523	226.992	72.466	21.165	92.994
Pdensi_DN36252_c0_g1d239469	FC_3	FC_3_2	63.4995499493155	757.49730508251	410.498427515913	-3.57531412572951	0.640544933627358	-5.58167575455289	2.38212166624246e-08	2.48814525668274e-06	0.627	0.680	0.872	3.296	1.389	10.199	8.062	9.213	35.457	13.988	18.058	44.505	1.040	1.627	1.277	3.371	1.679	1.908	6.210	5.438	4.436	2.852	1.524	0.000	0.000	0.705	1.902
Pdensi_DN24079_c0_g5	FC_3	FC_3_2	3538.12218768354	726.23510720582	2132.17864744468	2.28424113984077	0.409470423122861	5.57852536068372	2.42566115094302e-08	2.52459007631481e-06	0.739	1.356	0.918	26.099	65.111	159.317	24.282	16.185	10.488	6.285	6.476	6.841	49.847	64.817	100.368	12.648	12.360	7.850	15.010	4.965	10.197	20.645	1.546	1.249	0.000	0.000	0.000
Pdensi_DN11247_c0_g1d104290	FC_3	FC_3_2	232.252308322902	24.757038778833	128.504673550867	3.22922244181478	0.579241314652891	5.57491732741799	2.47647444758836e-08	2.57288950259411e-06	10.906	7.980	3.462	3.541	2.127	2.858	1.005	0.239	0.499	0.268	0.331	0.311	4.627	4.900	4.719	1.068	0.434	0.246	0.261	0.000	0.000	11.839	1.852	1.133	0.101	0.037	0.039
Pdensi_DN39993_c1_g2	FC_3	FC_3_2	1283.69739977332	192.915221617906	738.306310695614	2.73384098667031	0.490422279730718	5.57446327310295	2.48294178972656e-08	2.57502673567592e-06	76.738	36.108	26.707	8.869	12.979	13.499	7.968	3.367	2.221	2.458	2.391	2.873	29.363	30.158	19.885	10.664	5.171	6.163	1.331	7.755	5.494	20.827	27.859	31.903	12.285	28.957	24.284
Pdensi_DN21791_c1_g1	FC_3	FC_3_2	490.06896697097	70.7878773988078	280.428422184889	2.79237029549126	0.501315758835873	5.57008281960962	2.54618275156337e-08	2.62792797613747e-06	9.697	14.207	6.290	1.936	7.860	2.897	0.844	2.242	1.835	0.924	1.709	1.395	9.089	15.609	6.344	3.483	3.497	4.871	1.075	5.558	7.405	15.335	4.872	14.978	1.724	3.678	3.473
Pdensi_DN74732_c0_g1	FC_3	FC_3_2	15.8672280474164	140.953194558422	78.410211302919	-3.14161433368006	0.564414842093683	-5.56614408300519	2.60437924458648e-08	2.68191349793502e-06	0.000	0.105	0.097	1.476	0.705	0.424	3.342	2.031	4.470	3.996	0.614	1.490	0.216	0.448	0.326	0.262	0.000	0.000	0.000	0.000	0.000	0.000	0.000	0.000	0.000	0.000	0.000
Pdensi_DN12332_c0_g1d50692	FC_3	FC_3_2	15.107027637706	896.68961884684	455.898323242273	-5.87935537115591	1.05810201239552	-5.55651090564056	2.75220532862969e-08	2.80936651622431e-06	0.198	0.099	0.648	0.192	0.040	0.064	2.509	8.937	50.787	29.155	51.743	58.316	0.269	0.641	0.070	0.087	3.043	2.282	0.000	0.061	0.058	0.107	0.544	0.228	0.548	0.058	0.315
Pdensi_DN3897_c0_g1d260904	FC_3	FC_3_2	707.951034993143	153.183279351047	430.567157172095	2.20788905988815	0.397595884276617	5.55309837752765	2.80650021091516e-08	2.84984233591155e-06	9.383	11.319	6.663	8.837	6.832	13.470	5.364	2.529	2.859	4.108	2.034	2.687	11.051	15.016	17.349	3.710	2.171	0.164	1.188	0.777	1.346	1.225	0.985	1.079	0.000	0.000	0.000
Pdensi_DN40861_c0_g1d243678	FC_3	FC_3_2	132.174268463376	16.3738681684087	74.2740683158925	3.01114982563489	0.542279819118504	5.55276025305464	2.81193617209612e-08	2.85040502111716e-06	2.385	3.693	1.368	0.430	1.244	1.839	0.375	0.358	0.407	1.611	0.428	1.200	3.762	1.964	2.263	0.916	1.824	1.243	3.779	1.970	0.980	1.033	0.000	0.685	1.500	4.598	2.896
Pdensi_DN26057_c2_g4	FC_3	FC_3_2	0	90.8714011473211	45.4357005736606	-8.74502452449338	1.57515173752215	-5.55186165000845	2.82643253887733e-08	2.86013419549341e-06	0.599	0.000	0.000	0.000	0.000	0.217	0.886	1.678	3.765	3.304	2.271	3.059	0.000	0.000	0.000	0.179	0.215	0.000	0.000	0.000	0.000	0.000	0.000	0.000	0.000	0.000	0.000
Pdensi_DN9635_c0_g1d333178	FC_3	FC_3_2	112.820344994006	14.3123099951972	63.5663274946017	2.97834763949499	0.536609132865966	5.55031112420318	2.85161647767312e-08	2.88062600170205e-06	5.178	4.067	1.593	0.967	1.772	4.438	0.212	0.467	0.300	0.375	0.484	1.057	2.419	2.871	1.719	2.762	1.955	0.713	1.434	0.892	2.561	0.387	2.039	0.129	20.673	11.546	10.596
Pdensi_DN3242_c0_g1d326717	FC_3	FC_3_2	229.083354249548	48.245200762431	138.66427750599	2.24818511967447	0.405124928724181	5.54936257996874	2.86713010952348e-08	2.89129521303725e-06	5.675	5.238	2.926	1.721	2.621	5.036	1.503	0.738	1.128	0.711	0.448	0.718	3.716	5.652	4.829	1.872	1.221	1.386	2.911	1.590	8.622	1.453	0.559	3.281	11.575	15.281	16.173
Pdensi_DN24478_c0_g1d133775	FC_3	FC_3_2	3484.48328069587	278.896719962832	1881.69000032935	3.64303550682282	0.656582445328006	5.54848143252275	2.88161480104209e-08	2.90089181040078e-06	26.488	65.048	37.614	4.294	60.044	77.277	3.543	10.696	5.204	0.291	2.486	0.881	18.321	85.452	111.451	11.123	7.001	5.012	2.043	0.084	1.870	0.029	0.000	0.040	0.000	0.007	0.000
Pdensi_DN32197_c0_g1d28529	FC_3	FC_3_2	0	62.7048135890173	31.3524067945086	-8.20988956241684	1.48358939729787	-5.53380172261266	3.13363200548352e-08	3.14916532764495e-06	0.599	0.325	0.601	1.513	1.094	0.000	1.653	0.943	1.787	0.354	0.000	1.056	0.000	0.000	0.000	0.537	0.321	0.000	2.655	0.346	1.293	0.909	0.000	0.000	1.321	0.000	1.453
Pdensi_DN20652_c1_g1d492888	FC_3	FC_3_2	107.052395728401	1.1032506364189	54.0778231824101	6.58258338086055	1.18979967319705	5.53251402664519	3.15673189776543e-08	3.16149677610168e-06	3.140	1.591	0.538	0.272	0.520	1.397	0.079	0.000	0.000	0.000	0.000	0.000	2.483	1.492	2.471	0.391	0.000	0.000	0.000	0.000	0.000	0.000	0.000	0.000	0.000	0.000	0.000
Pdensi_DN50682_c0_g1	FC_3	FC_3_2	0	70.791290056891	35.3956450284455	-8.38508984781675	1.51695171420507	-5.52759179431812	3.24656367777095e-08	3.24018345254724e-06	0.000	0.000	0.000	0.489	0.000	0.420	0.857	2.232	1.839	0.228	1.465	1.138	0.000	0.000	0.000	0.000	0.208	0.707	0.000	0.672	0.000	0.000	0.236	0.000	0.000	0.000	0.000
Pdensi_DN29335_c0_g1d309016	FC_3	FC_3_2	47.3056958855562	312.691360656871	179.998528271213	-2.73576843978422	0.495656455038416	-5.51948514333822	3.39994335820927e-08	3.38187210901402e-06	3.643	3.704	6.170	8.643	6.096	4.202	8.573	5.741	7.595	0.808	4.888	2.413	1.264	0.526	1.012	4.486	3.178	0.556	2.016	0.000	1.310	0.000	0.000	0.000	0.000	0.000	0.276
Pdensi_DN8550_c0_g1d102405	FC_3	FC_3_2	2414.99072094033	510.581963236532	1462.78634208843	2.24224785764351	0.406427854805785	5.5169640346501	3.44905983938228e-08	3.41328315087886e-06	100.251	73.859	25.010	10.448	3.081	14.005	8.026	8.094	19.473	8.979	15.185	40.466	39.692	63.450	47.230	2.284	10.155	22.259	1.923	5.080	1.458	4.184	31.951	14.353	0.000	0.000	0.000
Pdensi_DN28247_c0_g1d501460	FC_3	FC_3_2	3.10904104048786	104.445936948562	53.777488994525	-5.01159300926916	0.908565871493343	-5.51593799251118	3.46924572456171e-08	3.42745041227934e-06	0.076	0.000	0.050	0.191	0.334	0.326	1.106	3.368	2.812	1.865	2.494	3.993	0.056	0.116	0.029	0.023	0.028	0.000	0.000	0.000	0.000	0.038	0.000	0.000	0.000	0.000	0.000
Pdensi_DN25567_c0_g1d305718	FC_3	FC_3_2	7.71092498818255	196.31107901895	102.011002003566	-4.69346321252914	0.851368885324225	-5.5128432497762	3.53082675930803e-08	3.48239717605536e-06	0.000	0.211	1.558	0.822	1.021	0.707	2.085	4.008	7.576	2.978	4.278	3.923	0.072	0.075	0.292	2.697	4.338	1.613	0.365	0.303	0.932	0.000	0.320	0.395	0.000	0.292	0.156
Pdensi_DN10497_c0_g1d519103	FC_3	FC_3_2	0	56.3344511834482	28.1672255917241	-8.05537012481411	1.46304548237577	-5.50589180025585	3.67304082543673e-08	3.61655156350084e-06	0.000	0.109	0.100	0.636	0.243	0.329	1.226	1.155	1.540	1.180	1.776	0.710	0.000	0.000	0.000	0.180	0.000	0.000	0.000	0.000	0.000	0.000	0.000	0.000	0.000	0.000	0.000
Pdensi_GG_43231_c0_g1	FC_3	FC_3_2	1463.20002043525	71.3808307533998	767.290425594327	4.35653694048766	0.792006670657835	5.50063162582854	3.78433118086596e-08	3.71360552921683e-06	0.000	0.604	0.040	1.965	20.573	54.721	1.582	3.169	0.235	0.422	0.607	0.237	14.419	43.408	34.029	1.340	1.058	0.000	0.045	0.466	0.000	0.181	6.443	0.976	0.000	0.000	0.000
Pdensi_DN27359_c0_g1d230729	FC_3	FC_3_2	86.0331571587004	8.15130828502081	47.0922327218606	3.40104451542984	0.618527348129186	5.4986162304977	3.82783192460722e-08	3.74999077875783e-06	2.422	13.226	2.217	0.279	0.499	0.803	0.268	0.134	0.164	0.246	0.385	0.111	1.769	2.449	1.176	1.150	0.819	0.946	1.047	0.259	0.721	0.562	2.390	1.291	1.301	4.516	1.701
Pdensi_DN23706_c0_g6	FC_3	FC_3_2	103.140561267915	600.57714704262	351.858854155268	-2.53943223893973	0.462220135414035	-5.49398878234723	3.92955461528338e-08	3.84319656410663e-06	1.710	2.531	4.171	2.228	4.688	4.913	8.113	12.431	21.309	16.156	23.850	21.216	2.154	2.836	1.458	7.260	10.735	7.855	9.605	6.084	8.752	2.511	3.575	0.210	4.016	3.500	3.139
Pdensi_GG_3651_c2_g1	FC_3	FC_3_2	338.623794262108	23.6271168962537	181.125455579181	3.83993074424875	0.699035187886672	5.49318662463567	3.94745258357312e-08	3.8542451747436e-06	6.688	12.164	1.948	0.546	4.986	0.938	0.956	0.453	0.257	0.000	0.545	0.254	7.908	10.959	2.638	0.773	1.390	1.316	1.432	5.498	2.171	7.874	3.421	5.642	0.000	2.181	1.044
Pdensi_GG_50101_c0_g1	FC_3	FC_3_2	101.53792676022	735.741628933943	418.639777847081	-2.85260503490428	0.5194364569816	-5.4917305024767	3.98014418731222e-08	3.87967710866087e-06	0.764	1.242	4.600	7.222	9.767	9.062	23.550	8.418	19.609	23.012	15.837	8.966	1.262	3.525	1.688	3.081	2.860	1.392	1.272	2.204	4.944	10.408	64.830	11.506	0.000	5.158	0.000
Pdensi_DN23296_c0_g1d427204	FC_3	FC_3_2	94.3029325517205	575.378790341107	334.840861446414	-2.60905062211833	0.475635966009551	-5.48539389064185	4.12549131107328e-08	4.00797315592257e-06	2.725	5.030	14.084	4.256	9.866	3.975	22.596	10.177	7.674	8.496	4.712	1.693	1.757	2.232	1.848	4.321	5.159	2.039	0.000	0.250	0.103	1.414	0.704	0.724	0.218	2.736	0.000
Pdensi_DN20322_c0_g1d290516	FC_3	FC_3_2	428.066513508833	101.349579724852	264.708046616843	2.07804225401537	0.379360593340945	5.47774937748414	4.30769668624608e-08	4.15731891101713e-06	23.275	8.811	3.601	8.211	10.334	12.842	2.231	2.057	2.780	0.766	2.537	3.114	11.781	7.443	6.801	4.997	1.247	1.341	0.000	1.005	2.608	5.410	12.910	36.786	2.297	1.116	1.388
Pdensi_GG_1006_c0_g1	FC_3	FC_3_2	0	95.8987342665838	47.9493671332919	-8.8229571085772	1.61336898674214	-5.46865421430551	4.53465423653416e-08	4.34048182889765e-06	0.181	0.000	1.817	0.230	0.882	0.198	0.604	3.046	3.018	1.071	0.688	0.427	0.000	0.000	0.000	1.786	2.535	6.196	11.426	5.253	13.018	3.036	0.221	0.000	0.000	0.000	0.000
Pdensi_DN36048_c0_g1d148428	FC_3	FC_3_2	656.940101050537	149.247119614004	403.093610332271	2.13770029830771	0.391050447118198	5.46655889044814	4.58856025322357e-08	4.38489126129653e-06	1.314	0.712	1.319	11.196	20.403	20.930	4.709	3.794	1.961	0.777	3.719	2.703	10.889	18.190	12.006	1.767	4.574	5.598	2.915	7.599	7.564	9.963	0.000	0.661	0.000	0.000	1.197
Pdensi_GG_154584_c0_g1	FC_3	FC_3_2	273.404040993029	61.685708225232	167.54487460913	2.14690676114892	0.392997386742848	5.46290340234173	4.68409517364696e-08	4.46158154973733e-06	7.198	5.716	7.316	2.966	1.926	5.412	1.409	1.456	1.438	1.314	1.257	3.295	3.989	5.291	7.409	2.169	1.437	2.922	0.947	0.460	1.143	1.081	0.974	0.318	3.677	4.158	20.299
Pdensi_DN9378_c0_g1d332754	FC_3	FC_3_2	371.839483869099	85.9292909432765	228.884387406188	2.1127406767987	0.386811005437617	5.46194561969213	4.70944356620846e-08	4.47842004794429e-06	2.832	2.906	1.505	2.502	5.080	9.504	2.790	1.560	1.700	2.093	1.520	2.948	5.684	8.132	9.038	0.882	0.907	0.634	2.604	0.638	1.216	0.690	11.547	10.752	191.623	111.326	96.578
Pdensi_DN32618_c0_g1	FC_3	FC_3_2	237.213953660028	18.0853723338802	127.649662996954	3.71291746002824	0.68041437168521	5.45684749549352	4.84662273418979e-08	4.58646042469811e-06	0.258	0.626	3.859	1.628	0.156	11.340	0.570	0.471	0.227	0.227	0.245	0.000	2.513	9.885	3.037	0.232	0.282	1.678	0.434	0.150	1.016	0.098	0.000	0.000	0.098	0.000	0.000
Pdensi_DN22816_c0_g2	FC_3	FC_3_2	674.15988470787	153.421759881927	413.790822294898	2.13528204411235	0.391939522648689	5.44798858171364	5.09426277860858e-08	4.78975547693072e-06	26.567	10.207	6.521	18.698	13.222	21.120	5.463	2.494	2.807	2.004	2.643	2.838	15.523	15.580	10.562	15.307	10.885	7.086	8.021	6.374	7.462	14.561	36.812	89.452	1.468	2.008	3.564
Pdensi_DN24334_c0_g1d133196	FC_3	FC_3_2	4090.40739332786	805.322732154748	2447.8650627413	2.34439867274833	0.430479438599638	5.44601777119652	5.15099924312237e-08	4.83531420912265e-06	79.072	71.005	112.071	89.022	55.465	113.814	28.703	14.151	13.690	18.051	5.700	20.865	71.732	57.864	116.135	52.957	18.726	57.572	10.533	14.388	19.589	47.345	73.996	31.749	57.101	95.265	70.335
Pdensi_DN21067_c1_g2	FC_3	FC_3_2	524.153328688625	104.060694747235	314.10701171793	2.33307352738258	0.428566824771814	5.44389670998169	5.21274539291053e-08	4.88542179777303e-06	5.119	4.650	3.048	4.524	18.044	22.355	1.527	2.630	3.094	0.215	1.074	0.909	7.002	11.857	13.397	1.426	0.998	0.340	0.117	0.099	0.146	0.000	0.435	0.087	0.000	0.000	0.000
Pdensi_GG_80181_c0_g1	FC_3	FC_3_2	48.0510220346872	229.286955689101	138.668988861894	-2.24156258248131	0.411948892925914	-5.44136086047071	5.28750828801326e-08	4.93963254272829e-06	2.295	2.039	15.126	14.310	5.561	4.143	4.678	5.659	5.682	5.250	4.390	7.947	0.722	1.604	0.709	15.254	17.756	11.409	41.528	3.013	53.997	0.630	0.271	0.469	0.000	0.110	0.000
Pdensi_DN19519_c0_g6	FC_3	FC_3_2	870.336639042234	4547.58815288824	2708.96239596524	-2.38631635810148	0.439055730105852	-5.43511038456591	5.47625201787332e-08	5.0837968266057e-06	22.192	11.906	30.417	20.829	31.069	24.067	81.068	103.778	132.522	89.184	101.163	64.610	21.981	8.816	20.933	27.138	17.411	15.134	25.883	22.945	33.299	5.078	1.163	0.000	0.000	0.000	0.000
Pdensi_DN29989_c0_g1d502979	FC_3	FC_3_2	0	76.0978865753387	38.0489432876693	-8.48915727289781	1.5619144907997	-5.43509732632763	5.47665308613925e-08	5.0837968266057e-06	0.673	0.000	0.000	0.000	0.000	0.521	0.750	1.930	2.626	1.877	1.986	0.931	0.000	0.000	0.000	0.110	0.000	0.000	0.000	1.129	0.000	0.753	0.000	0.426	0.000	0.460	0.000
Pdensi_DN68204_c0_g1	FC_3	FC_3_2	168.332629232427	15.9207957132321	92.1267124728296	3.40691456113638	0.627022085759786	5.43348414435528	5.52641964231898e-08	5.12185063612255e-06	5.164	2.807	1.018	1.972	1.892	4.991	0.312	0.298	0.503	0.167	0.705	0.667	3.372	5.863	1.518	0.260	0.475	2.185	7.402	4.036	12.266	1.209	0.682	0.000	215.048	265.008	208.942
Pdensi_DN22551_c0_g3d301053	FC_3	FC_3_2	0	109.443950465043	54.7219752325214	-9.01392667668485	1.66016769813718	-5.42952780420864	5.65033500799981e-08	5.20365552755667e-06	0.000	1.383	0.706	6.500	6.969	0.000	3.954	3.229	0.505	0.155	1.963	0.000	0.000	0.000	0.000	2.937	0.000	0.249	0.000	0.000	0.000	0.000	0.000	0.000	0.000	0.000	0.000
Pdensi_DN13430_c0_g1d212581	FC_3	FC_3_2	32.2103110880393	153.868278272927	93.0392946804833	-2.25258149858811	0.415367302911478	-5.4231074107154	5.85717722495516e-08	5.3603270189762e-06	1.193	0.719	0.399	3.476	1.522	1.269	3.840	3.093	3.837	4.597	3.392	4.857	0.775	0.814	0.425	1.250	0.822	0.865	0.256	0.078	0.383	0.167	0.016	0.027	0.000	0.015	0.000
Pdensi_DN40307_c0_g1	FC_3	FC_3_2	271.871211797809	12.5668863595838	142.219049078696	4.43834302749587	0.818928899957597	5.41969275687508	5.97015485939306e-08	5.44734001798048e-06	2.858	5.538	1.419	2.296	1.732	10.440	0.121	0.307	0.454	0.346	0.327	0.132	1.397	8.038	7.609	0.235	0.000	0.000	0.000	0.000	0.000	0.000	0.000	0.000	0.000	0.000	0.000
Pdensi_DN27322_c0_g1d230686	FC_3	FC_3_2	62.78978640619	392.192855914198	227.491321160194	-2.6407517378668	0.487270354987937	-5.41947957809208	5.97727771150772e-08	5.44734001798048e-06	2.778	3.200	7.149	3.727	7.452	2.259	15.101	6.700	5.761	5.980	4.611	0.746	1.124	1.672	1.125	3.694	5.163	2.034	0.425	0.147	0.452	0.765	1.394	0.128	0.000	1.275	0.000
Pdensi_GG_147801_c0_g1	FC_3	FC_3_2	96.1450438056696	944.34178740332	520.243415604495	-3.29128281342767	0.607393522560424	-5.41869923069562	6.00342143248961e-08	5.4599341214985e-06	0.632	4.066	2.123	3.135	9.338	2.563	8.937	22.797	33.985	25.631	32.059	26.105	1.225	3.700	1.257	2.671	5.962	1.931	1.594	1.606	0.233	0.000	4.865	0.051	0.000	0.000	0.000
Pdensi_DN50471_c0_g1d252485	FC_3	FC_3_2	0	71.4889494830444	35.7444747415222	-8.39882943469451	1.55237990959438	-5.41029253392557	6.29218797973749e-08	5.68712494985932e-06	0.092	0.000	0.091	0.696	0.665	0.100	1.118	1.054	2.810	0.323	0.463	0.865	0.000	0.000	0.000	0.165	0.199	0.677	0.102	0.213	0.393	0.000	0.899	0.185	0.000	0.000	0.000
Pdensi_GG_57805_c0_g1	FC_3	FC_3_2	0	56.2370781862967	28.1185390931483	-8.05277184081716	1.48856145019466	-5.40976782635618	6.3106508602616e-08	5.69499663723268e-06	0.000	0.612	0.000	0.000	0.207	1.182	1.221	1.013	1.688	1.450	0.000	0.000	0.000	0.000	0.000	0.000	3.104	3.637	4.942	5.371	1.902	2.806	9.158	5.438	0.000	0.751	0.013
Pdensi_DN14857_c0_g1d342973	FC_3	FC_3_2	143.970261705743	9.82485030376173	76.8975560047522	3.8700421841688	0.715483349517188	5.40898986228026	6.33812170998872e-08	5.71096065436453e-06	2.715	1.974	1.380	1.053	0.536	1.265	0.346	0.157	0.194	0.080	0.306	0.216	4.332	1.532	2.736	0.972	0.371	0.345	0.400	0.203	0.195	0.125	0.028	0.000	16.809	32.316	34.935
Pdensi_GG_88389_c0_g1	FC_3	FC_3_2	708.243337110584	2856.5792725949	1782.41130485274	-2.01065543540531	0.371995018636187	-5.40506010746272	6.47866632780095e-08	5.82860353694363e-06	8.794	14.485	13.371	70.149	74.625	37.754	53.236	69.269	76.921	49.370	66.549	57.114	8.230	24.717	12.190	10.343	8.731	9.084	6.688	11.241	7.893	11.554	62.791	60.843	21.344	9.320	10.330
Pdensi_DN24211_c0_g1d225377	FC_3	FC_3_2	57.8901210543241	842.387098175641	450.138609614982	-3.85560567602912	0.714187183631238	-5.39859264405383	6.71656822304653e-08	6.01483106452824e-06	0.336	1.628	2.544	10.910	22.936	4.454	35.036	16.729	7.517	48.022	3.179	3.161	0.684	2.534	0.567	5.170	0.897	1.814	1.115	0.000	0.418	0.000	0.000	0.000	0.000	0.000	0.000
Pdensi_DN2729_c0_g1d381339	FC_3	FC_3_2	202.229246912131	47.7164198109179	124.972833361524	2.08501877510896	0.386432860560996	5.39555246953398	6.83130252687728e-08	6.10820967747795e-06	1.228	3.197	0.493	2.174	3.587	2.929	0.815	1.032	1.464	1.162	2.169	1.156	3.542	4.536	4.363	1.539	1.581	2.995	1.903	7.398	9.187	21.279	6.582	4.939	1.087	1.656	5.652
Pdensi_DN14706_c0_g1d53366	FC_3	FC_3_2	62.1521796219799	0	31.07608981099	8.64306470226686	1.60311866635062	5.3914066897756	6.99082573394834e-08	6.24128949470605e-06	0.658	1.700	0.546	0.094	0.064	1.012	0.000	0.000	0.000	0.000	0.014	0.000	0.489	1.654	1.708	0.049	0.000	0.000	0.000	0.000	0.000	0.000	0.000	0.000	0.000	0.000	0.000
Pdensi_DN14653_c0_g1d108253	FC_3	FC_3_2	108.240020101147	543.394735164927	325.817377633037	-2.32626373478056	0.432294785567178	-5.38119776700166	7.39918498540033e-08	6.56570840315432e-06	1.026	3.893	4.404	2.180	3.416	2.641	7.270	12.243	18.358	11.684	15.303	16.870	1.782	2.800	2.158	3.621	4.690	4.389	4.677	2.913	12.993	1.758	1.724	0.314	0.077	0.027	0.036
Pdensi_GG_144270_c0_g1	FC_3	FC_3_2	272.134556335656	58.3508878435114	165.242722089584	2.22250594986489	0.413598334445784	5.37358534783032	7.71862446366993e-08	6.82840977552667e-06	3.046	5.854	3.335	1.032	1.973	3.554	1.068	1.783	1.224	0.697	1.784	0.614	3.805	8.136	5.159	1.336	0.324	0.275	0.000	0.259	0.000	0.000	0.000	0.000	0.000	0.000	0.089
Pdensi_DN22868_c0_g1d545714	FC_3	FC_3_2	68.8221969303459	8.42029562795908	38.6212462791525	3.02911299558507	0.565314737648914	5.35827706912939	8.40193243075948e-08	7.35490301000276e-06	0.995	0.518	0.738	0.475	0.555	2.597	0.252	0.163	0.173	0.195	0.105	0.110	1.172	1.617	1.463	0.219	0.031	0.129	27.990	0.065	127.162	1.456	42.367	83.395	1.755	1.124	1.089
Pdensi_GG_95559_c0_g1	FC_3	FC_3_2	112.371650451547	580.494096977488	346.432873714518	-2.36524378702111	0.441571773083567	-5.35641979672802	8.48871547132486e-08	7.41974728951671e-06	4.193	3.247	2.706	14.750	9.117	10.685	7.603	16.034	16.797	15.938	4.901	14.437	1.988	3.454	1.660	4.026	10.587	5.108	15.596	19.750	26.725	7.270	8.013	27.101	19.375	11.448	18.163
Pdensi_DN26485_c2_g1	FC_3	FC_3_2	0	94.8671875319097	47.4335937659549	-8.80706362360859	1.64767085276615	-5.34515956801875	9.03374347865791e-08	7.86083776798626e-06	0.000	0.000	0.000	0.000	0.000	0.000	1.049	0.999	4.542	3.375	2.793	1.491	0.000	0.000	0.000	0.000	0.000	0.000	0.000	0.000	0.000	0.000	0.385	1.913	0.000	0.000	0.000
Pdensi_DN27231_c0_g1d368140	FC_3	FC_3_2	57.6645296086455	275.073083734798	166.368806671722	-2.24565266709631	0.42031680576617	-5.34276202209628	9.15409095371721e-08	7.95370628877441e-06	1.572	1.796	0.440	2.530	1.785	1.703	7.320	4.612	7.301	5.778	5.427	4.149	1.086	1.801	0.770	4.649	1.490	0.632	1.033	1.098	0.489	21.439	13.538	20.471	0.973	4.651	4.084
Pdensi_DN19519_c0_g5	FC_3	FC_3_2	426.065569719385	2395.63864340124	1410.85210656031	-2.49276602645416	0.466604782297297	-5.34234993087982	9.17493205062591e-08	7.95996928041524e-06	7.711	3.736	17.458	6.842	11.504	10.707	41.187	54.650	71.316	46.196	46.057	35.886	7.927	4.592	12.814	13.173	9.773	8.335	10.406	9.877	16.178	1.386	1.523	0.396	5.878	0.000	0.000
Pdensi_DN14114_c0_g1d52638	FC_3	FC_3_2	3.50058072252851	72.5277357552657	38.0141582388971	-4.39307423186823	0.823797363526757	-5.33271217701044	9.67566102408335e-08	8.34479314437487e-06	0.031	0.167	0.062	0.817	0.819	0.333	1.288	2.577	1.196	2.573	1.487	1.505	0.069	0.071	0.070	0.028	0.376	0.699	0.282	0.324	0.222	1.911	8.142	6.299	30.190	36.568	42.033
Pdensi_GG_81086_c0_g1	FC_3	FC_3_2	34.8321759701209	283.095029033077	158.963602501599	-3.03049667837968	0.568467975808658	-5.33098926824986	9.76791918294101e-08	8.41193606568672e-06	0.062	0.530	0.454	2.175	3.129	1.359	4.639	5.113	9.993	9.671	25.082	23.011	0.533	0.524	1.042	0.325	11.207	12.872	70.410	10.486	64.433	1.716	1.483	0.075	0.000	0.000	0.000
Pdensi_DN37478_c2_g10	FC_3	FC_3_2	873.673054232316	198.510868549449	536.091961390882	2.1381947486158	0.401284462776612	5.32837661797558	9.90944783514364e-08	8.52124948745754e-06	0.884	2.753	1.394	6.036	20.326	25.729	3.628	5.505	4.734	1.815	3.728	3.245	9.400	24.071	21.051	0.909	1.309	0.458	0.138	0.354	0.392	0.092	2.466	5.135	0.000	0.000	0.000
Pdensi_DN10659_c0_g2d173515	FC_3	FC_3_2	138.132889918633	585.022755079667	361.57782249915	-2.08020546045797	0.390853907376467	-5.32220715003454	1.02515736523429e-07	8.76381965465591e-06	4.343	3.848	4.740	4.172	7.986	1.582	15.804	13.797	11.383	15.360	19.310	12.263	3.373	3.800	1.469	2.714	1.138	1.934	1.312	1.679	2.831	1.203	0.322	0.265	1.577	1.627	2.857
Pdensi_DN20470_c0_g2d219894	FC_3	FC_3_2	53.2725586585764	1219.1953846553	636.233971656938	-4.50808094796168	0.847408798422256	-5.31984203651771	1.03857386563511e-07	8.8655337524419e-06	1.271	0.678	0.700	42.720	35.882	9.214	43.766	22.496	19.356	34.289	14.294	11.327	0.651	2.800	0.130	2.304	4.058	4.322	25.114	16.283	10.379	1.601	48.286	56.530	0.000	0.000	0.000
Pdensi_DN21243_c0_g1	FC_3	FC_3_2	0	68.7088330273652	34.3544165136826	-8.34195877458997	1.57077548899918	-5.31072634696194	1.09189179650746e-07	9.27996771680893e-06	0.000	0.000	0.000	0.000	0.000	0.000	0.681	2.151	1.950	0.968	2.070	0.724	0.000	0.000	0.000	0.367	0.880	0.000	7.246	51.489	1.472	13.707	1.749	0.000	0.607	0.460	0.000
Pdensi_DN36107_c0_g1d148454	FC_3	FC_3_2	50.1025545092369	0	25.0512772546184	8.3306888957755	1.56905955271086	5.30935163128931	1.10015900026475e-07	9.32308907220007e-06	0.320	1.213	0.000	0.405	0.194	2.093	0.000	0.000	0.000	0.000	0.000	0.000	0.712	0.923	1.425	0.000	0.000	0.195	0.000	0.000	0.000	0.000	0.000	0.000	4.289	2.515	2.703
Pdensi_DN23864_c1_g1d70605	FC_3	FC_3_2	2059.03120713271	189.171106749757	1124.10115694123	3.44378606616712	0.648998206586953	5.30631060489027	1.11866276608859e-07	9.43879791710699e-06	0.454	2.076	3.030	7.608	55.578	183.681	4.222	7.299	1.709	0.117	0.444	0.131	15.299	45.669	65.429	2.495	1.261	0.398	0.184	0.012	0.043	0.064	166.365	449.982	0.031	0.011	0.000
Pdensi_DN20685_c1_g1	FC_3	FC_3_2	699.449678684389	115.725494902884	407.587586793637	2.59489484490144	0.489050939663973	5.30598069535333	1.12068818550582e-07	9.44224268042044e-06	0.014	0.107	0.043	2.016	11.816	18.774	4.111	2.420	1.595	0.159	0.878	0.924	8.123	16.455	18.559	0.530	3.402	0.650	0.375	0.558	1.365	0.529	14.953	11.772	0.000	0.000	0.000
Pdensi_GG_35534_c0_g1	FC_3	FC_3_2	111.884474293141	551.45990923476	331.67219176395	-2.29903918911147	0.433627698204863	-5.30187347032734	1.14620275758383e-07	9.6155871565811e-06	2.024	6.091	2.817	2.176	0.892	1.827	11.806	7.771	18.946	20.220	41.224	55.536	1.685	3.048	2.265	0.448	1.715	6.632	15.524	85.731	12.263	92.615	995.167	873.644	4.971	1.349	0.976
Pdensi_DN22873_c2_g1	FC_3	FC_3_2	0	178.568567923694	89.2842839618471	-9.71979822078293	1.83338282128169	-5.30156501302219	1.14814146041711e-07	9.61803207902929e-06	0.497	0.134	0.124	0.000	0.000	0.000	0.276	2.982	9.135	1.024	1.698	0.293	0.000	0.000	0.000	0.445	1.477	0.690	6.476	3.562	5.165	10.008	0.608	4.186	0.000	0.000	0.000
Pdensi_GG_156413_c0_g1	FC_3	FC_3_2	178.08584715285	34.5889301958859	106.337388674368	2.36366526482533	0.445933502872163	5.30048818848879	1.15493437815294e-07	9.6610757122627e-06	2.246	4.859	0.806	1.177	1.307	1.908	1.000	0.900	0.508	0.379	0.691	0.000	2.751	5.077	3.328	2.233	1.726	0.586	1.422	1.762	0.641	1.645	0.000	0.000	0.249	0.121	0.000
Pdensi_GG_137353_c0_g1	FC_3	FC_3_2	1507.92375604318	7218.01796965032	4362.97086284675	-2.25853378187744	0.426352208005197	-5.29734275904094	1.17500010629574e-07	9.81486497945576e-06	10.864	14.507	34.170	37.311	55.841	66.196	99.606	229.227	174.337	235.994	220.681	172.865	23.767	53.897	18.800	81.893	76.990	34.340	78.311	47.979	35.933	17.511	71.544	53.623	1.566	0.415	1.849
Pdensi_DN5151_c0_g1d449145	FC_3	FC_3_2	44.8415047224962	0	22.4207523612481	8.17181325995576	1.5445793716116	5.29063990504375	1.21889140902044e-07	1.01524438787283e-05	1.549	0.336	1.555	0.391	1.132	0.670	0.000	0.000	0.000	0.000	0.000	0.000	0.685	1.072	1.030	0.555	0.664	0.000	0.000	0.000	0.000	0.470	0.000	0.000	0.000	0.000	0.000
Pdensi_GG_95231_c0_g1	FC_3	FC_3_2	1267.22977403705	6578.10948747059	3922.66963075382	-2.37612669124347	0.449182820691176	-5.28988772898132	1.2239146455393e-07	1.01797618694799e-05	72.974	32.344	34.845	99.275	128.735	49.523	127.005	128.743	203.522	85.841	126.313	104.260	40.711	24.848	12.113	42.175	15.367	22.832	18.607	13.817	15.392	0.900	0.087	0.108	0.551	2.182	0.127
Pdensi_DN19456_c1_g3d484240	FC_3	FC_3_2	600.57244378666	68.8778077029645	334.725125744812	3.12297593155625	0.590567610366055	5.28809212821631	1.2359872687367e-07	1.02655511588903e-05	17.582	13.453	17.540	7.661	4.623	19.281	3.052	1.150	0.647	2.535	0.758	0.836	12.814	11.230	12.560	28.502	5.521	4.852	9.923	3.356	3.239	1.331	0.000	0.094	0.000	0.259	0.042
Pdensi_GG_74422_c0_g1	FC_3	FC_3_2	13.2619215873384	97.4161939409529	55.3390577641457	-2.85163940695907	0.539375175643723	-5.28693113018365	1.2438544214424e-07	1.03162176078379e-05	0.039	0.042	0.386	0.730	0.605	0.542	2.079	2.456	2.266	3.442	7.772	9.255	0.215	0.445	0.174	0.945	4.896	6.576	26.836	74.785	18.613	91.441	3.088	3.064	0.000	0.000	0.000
Pdensi_DN15260_c3_g1	FC_3	FC_3_2	150.437906849654	13.3337336205957	81.8858202351249	3.49483638237218	0.661261376003137	5.28510587371067	1.25632076811066e-07	1.04048307813398e-05	3.157	0.768	0.142	1.078	1.033	1.239	0.315	0.446	0.168	0.502	0.538	0.334	1.895	5.567	2.178	0.127	0.765	0.694	0.471	0.164	0.407	0.864	0.000	0.000	9.961	70.892	58.526
Pdensi_DN22862_c0_g1d68640	FC_3	FC_3_2	35.6485754798222	394.889359593733	215.268967536778	-3.46549564811041	0.655825447011231	-5.28417380555083	1.26273325279208e-07	1.04283549029737e-05	0.289	0.276	8.654	2.671	1.034	2.484	5.403	5.734	16.373	23.023	3.968	15.730	0.902	1.005	0.317	18.856	8.395	8.972	4.944	2.495	11.615	0.145	4.147	2.637	0.496	0.000	0.978
Pdensi_DN20377_c0_g1d16768	FC_3	FC_3_2	537.155151337874	4191.35522987378	2364.25519060583	-2.96477831767808	0.56123022800204	-5.28264189944399	1.27334138019632e-07	1.05011096761162e-05	22.922	25.507	43.541	17.394	10.061	12.814	47.046	88.408	156.343	79.706	92.784	101.501	17.095	5.896	9.100	78.691	64.012	39.866	33.669	4.085	21.325	0.077	0.085	0.000	0.054	0.000	0.000
Pdensi_DN25070_c0_g1d22838	FC_3	FC_3_2	384.337491113853	74.0635655254931	229.200528319673	2.37559620587362	0.449789155225576	5.28157733078786	1.28076401638033e-07	1.05474258657848e-05	2.324	5.096	1.928	4.942	4.612	7.190	2.679	1.150	1.372	1.605	0.754	1.475	5.526	10.296	8.114	0.600	0.812	0.093	0.207	0.094	0.357	0.096	0.381	0.117	0.000	0.048	0.000
Pdensi_DN33677_c0_g1d29766	FC_3	FC_3_2	75.9172774907671	385.116382619388	230.516830055078	-2.3340704929244	0.442517785215732	-5.27452358053025	1.33101404408038e-07	1.09458095782768e-05	0.146	0.634	0.293	5.011	4.978	2.238	9.114	9.675	8.162	13.818	8.147	12.948	0.815	2.705	1.306	1.312	5.686	5.909	2.106	11.034	9.032	2.008	1.613	2.651	0.000	0.000	0.000
Pdensi_DN14478_c0_g1d393616	FC_3	FC_3_2	2.24456537518215	118.433722398295	60.3391438867388	-5.6147330169664	1.06530909351765	-5.27052012522163	1.3603770818982e-07	1.1140209966041e-05	0.069	0.098	0.481	0.665	0.883	0.306	1.476	2.410	4.387	2.224	1.535	3.349	0.025	0.131	0.000	0.099	0.453	1.136	0.958	0.489	1.740	2.985	0.196	0.464	0.000	0.000	0.206
Pdensi_DN15683_c0_g1	FC_3	FC_3_2	98.8829357695897	11.1850404244824	55.0339880970361	3.14005577394484	0.596087065844518	5.26778041978835	1.38083133384642e-07	1.12760811077797e-05	2.168	1.775	0.894	0.896	1.143	0.786	0.200	0.380	0.214	0.364	0.579	0.239	2.604	1.895	1.548	1.929	0.710	0.600	0.712	0.703	0.551	0.605	0.360	0.037	94.536	73.770	74.647
Pdensi_DN14040_c0_g1d213034	FC_3	FC_3_2	417.65808441036	2871.66634554868	1644.66221497952	-2.78003179505979	0.527824812581745	-5.26695928041323	1.38701956977967e-07	1.13107958994826e-05	1.749	18.904	15.508	3.271	10.171	4.793	33.716	65.103	101.156	67.139	105.009	82.581	4.643	16.062	6.181	17.111	43.078	31.809	64.490	35.508	59.297	8.861	49.332	21.316	0.042	0.030	0.036
Pdensi_DN39887_c0_g3	FC_3	FC_3_2	1.03898689442058	96.3476665011735	48.6933266977971	-6.45379519696478	1.22698033571294	-5.25990108326779	1.44132915557946e-07	1.16883787133297e-05	0.005	0.076	0.092	0.362	0.320	0.134	1.392	1.170	4.158	1.903	1.474	1.186	0.000	0.050	0.025	0.084	0.188	0.152	0.238	0.025	0.086	0.008	0.000	0.000	0.000	0.000	0.000
Pdensi_DN44534_c0_g1d322554	FC_3	FC_3_2	35.3546688460201	226.059704189649	130.707186517834	-2.68663644734908	0.512304687851566	-5.24421601257629	1.56948238389675e-07	1.25940603546416e-05	0.193	0.570	0.959	1.998	1.390	1.300	4.125	4.109	7.559	6.198	4.497	3.528	0.803	0.498	0.810	0.174	0.264	0.899	0.163	0.392	0.138	0.218	0.000	0.097	0.000	0.000	0.000
Pdensi_DN26695_c0_g4	FC_3	FC_3_2	12.7581870069285	344.497771255125	178.627979131027	-4.75343972029925	0.906727250533898	-5.24241409696282	1.5848918473298e-07	1.26765294769715e-05	0.917	0.784	1.544	0.583	0.223	0.572	1.216	6.613	16.073	14.550	28.526	39.510	0.172	0.321	0.297	2.886	1.374	1.309	0.827	0.489	0.377	0.023	0.019	0.095	0.000	0.000	0.000
Pdensi_GG_155610_c2_g1	FC_3	FC_3_2	37.7964635671934	212.170821683029	124.983642625111	-2.50024904016606	0.477327216096346	-5.23801902731102	1.62309332375034e-07	1.29466083315758e-05	1.128	0.489	0.906	5.138	1.647	3.184	6.247	3.792	4.838	5.870	0.855	3.986	1.002	0.521	0.752	0.808	0.484	1.376	0.499	0.000	0.649	0.686	0.550	0.000	0.000	0.000	4.096
Pdensi_DN40009_c0_g1d511907	FC_3	FC_3_2	7685.40671594966	1472.97891940738	4579.19281767852	2.38332247576907	0.455191271779477	5.23587033304035	1.6420921068908e-07	1.30802829382183e-05	134.626	124.359	106.625	64.393	59.392	48.944	55.026	23.469	24.991	53.573	24.054	20.720	232.520	144.824	92.496	116.123	58.761	60.459	58.061	177.695	85.204	216.166	272.077	60.152	38.731	87.563	42.033
Pdensi_DN53136_c0_g1	FC_3	FC_3_2	46.2780301563353	0	23.1390150781676	8.21671133726515	1.57398807387448	5.22031359299892	1.78620414206964e-07	1.40936334388057e-05	0.000	0.615	0.569	0.000	0.000	0.000	0.000	0.000	0.000	0.671	0.357	0.333	1.255	0.981	0.629	0.000	0.000	0.691	0.000	0.000	1.224	1.291	0.690	0.000	0.000	0.000	0.000
Pdensi_DN24532_c0_g3	FC_3	FC_3_2	821.321904465537	13.7863831679572	417.554143816747	5.89628818930718	1.12985883588613	5.21860607894687	1.80274718321408e-07	1.42049666037117e-05	1.519	1.328	1.680	0.388	0.522	0.615	0.468	0.215	0.298	0.059	0.260	0.059	41.046	0.794	5.932	0.485	1.331	4.810	1.243	0.358	3.221	3.221	0.121	0.103	0.201	0.087	0.431
Pdensi_DN18633_c1_g2	FC_3	FC_3_2	503.248130016212	73.8414000133977	288.544765014805	2.76797386848694	0.530948717040458	5.21326030113757	1.85550241960024e-07	1.45813021905274e-05	1.238	2.333	0.488	3.093	11.216	24.031	1.934	2.391	0.849	0.909	2.028	0.482	5.476	14.204	11.768	0.802	2.689	0.554	1.984	1.848	1.549	1.918	2.118	0.276	0.465	1.519	0.913
Pdensi_DN25523_c0_g1d74887	FC_3	FC_3_2	359.953810298064	55.1084250271626	207.531117662613	2.70611343470198	0.519179870017682	5.21228497285501	1.86528716800916e-07	1.46384928986181e-05	4.010	5.156	0.917	5.552	6.587	1.282	0.877	2.139	0.833	0.753	2.764	0.164	8.847	8.202	5.169	4.365	2.249	1.061	2.548	93.880	3.100	122.810	35.098	32.441	252.661	530.040	536.494
Pdensi_DN34676_c0_g1	FC_3	FC_3_2	68.5357274268334	0	34.2678637134167	8.78180971308112	1.68500672773365	5.21173569727684	1.87081957931478e-07	1.46622031673867e-05	1.612	0.873	0.404	0.000	0.000	0.435	0.000	0.000	0.000	0.000	0.506	0.946	1.331	0.465	2.225	1.084	3.879	4.892	4.475	0.000	0.000	0.000	1.465	2.427	2.361	0.454	0.490
Pdensi_DN19062_c0_g1d482113	FC_3	FC_3_2	2109.75393359443	512.62660641691	1311.19027000567	2.04086834959303	0.39170746038795	5.21018503852784	1.88652385136965e-07	1.47654630876369e-05	88.344	50.674	21.493	51.252	40.876	53.183	18.213	10.239	7.549	6.409	6.433	4.695	53.476	46.665	29.950	38.448	15.438	5.158	19.833	12.817	9.346	7.376	24.662	50.333	16.457	48.956	26.648
Pdensi_DN8217_c0_g1d102160	FC_3	FC_3_2	1702.80394142425	286.84871643907	994.82632893166	2.56942400240856	0.493654660514418	5.20490174190003	1.9409928037898e-07	1.51308967535547e-05	19.206	25.624	9.683	33.126	56.039	58.804	12.092	4.277	3.818	2.306	1.288	0.886	23.833	46.664	35.805	8.486	10.821	25.481	2.083	7.354	2.286	0.205	0.042	0.760	12.459	12.211	23.625
Pdensi_DN22547_c0_g1d20905	FC_3	FC_3_2	512.501478248145	4184.8817093217	2348.69159378492	-3.029461497135	0.582083230220427	-5.20451602082366	1.9450284499163e-07	1.51308967535547e-05	1.241	1.423	4.191	16.380	31.107	7.179	81.448	77.073	133.681	88.382	192.691	61.298	16.749	12.367	2.725	13.697	24.189	15.804	6.888	1.750	1.540	31.260	49.246	830.099	1.654	2.812	3.248
Pdensi_DN38546_c2_g1	FC_3	FC_3_2	253.346419237065	1454.64687502495	853.996647131009	-2.52342092235378	0.485276001965082	-5.19997055724044	1.99320097490337e-07	1.54553809459041e-05	1.334	1.330	2.151	3.351	4.428	8.307	21.283	27.717	52.404	65.561	47.997	63.613	6.341	3.150	5.683	4.363	6.867	6.287	13.525	45.502	10.061	57.380	179.293	141.143	2.145	4.565	5.033
Pdensi_DN9898_c0_g1d386048	FC_3	FC_3_2	0	50.2013894428774	25.1006947214387	-7.8894408986186	1.51730466824802	-5.19964188057778	1.99672862254627e-07	1.54622003731076e-05	0.290	1.885	0.291	1.830	0.353	0.000	0.960	1.521	1.037	0.343	1.094	0.341	0.000	0.000	0.000	0.253	1.552	0.353	0.000	1.341	0.000	0.000	0.000	0.000	19.050	31.406	19.062
Pdensi_DN19266_c0_g2	FC_3	FC_3_2	189.507308325305	1127.83176973305	658.669539029177	-2.56985380848241	0.494738236150243	-5.19437072113018	2.05413454695765e-07	1.58436998583571e-05	2.219	10.064	2.641	30.910	26.431	7.443	28.658	31.743	18.541	42.299	30.928	21.921	3.424	7.126	1.633	10.044	9.217	2.810	14.585	5.134	3.365	3.403	1.890	0.000	8.361	3.351	2.536
Pdensi_DN23316_c0_g1d497152	FC_3	FC_3_2	15.2732975490575	349.828770787649	182.551034168353	-4.52351564169238	0.871097564526018	-5.19289207765575	2.07052220026631e-07	1.59280171579907e-05	0.307	0.183	0.429	8.608	6.705	0.814	16.254	6.685	1.734	14.218	3.539	1.267	0.504	0.248	0.166	2.175	1.297	0.974	1.378	2.849	1.088	2.616	1.645	0.116	0.000	0.064	0.000
Pdensi_DN15305_c2_g4	FC_3	FC_3_2	19.9842965476852	151.396464880791	85.6903807142378	-2.93158628639081	0.56459323312763	-5.19238650833795	2.07615430400682e-07	1.59503286187303e-05	0.100	0.216	0.000	0.253	1.813	0.545	2.773	2.716	5.071	3.406	3.662	1.885	0.334	0.346	0.558	0.448	0.542	0.736	0.999	3.246	1.001	0.304	2.939	0.402	0.452	6.395	2.644
Pdensi_DN21985_c0_g2	FC_3	FC_3_2	542.136004774525	9.6519759209641	275.893990347744	5.81673324452918	1.12048920816442	5.19124432626901	2.08893291265952e-07	1.59854016912666e-05	1.523	0.995	4.371	0.869	0.951	16.759	0.000	0.137	0.540	0.039	0.250	0.549	4.564	10.583	17.895	2.008	2.268	4.409	1.492	13.620	4.070	0.396	0.000	0.000	0.052	0.000	0.000
Pdensi_DN30762_c0_g1d310361	FC_3	FC_3_2	8.24925714962952	174.204547173329	91.2269021614793	-4.42679176498089	0.853331749468008	-5.18765622835513	2.12957252852043e-07	1.62114055795633e-05	0.429	0.404	2.081	1.349	0.774	1.506	1.886	2.901	7.349	1.819	1.217	6.266	0.238	0.062	0.180	1.689	0.059	1.131	0.965	1.557	1.150	0.081	0.000	0.000	0.000	0.000	0.000
Pdensi_DN29821_c0_g1d309526	FC_3	FC_3_2	0	51.0593342322502	25.5296671161251	-7.91386899562597	1.52652523108831	-5.18423726935973	2.16900663886279e-07	1.64472674844052e-05	0.000	0.000	0.203	0.387	1.725	0.556	0.904	1.597	1.082	0.120	0.386	0.961	0.000	0.000	0.000	0.091	0.773	0.250	0.679	0.118	0.729	0.155	0.749	0.000	0.000	0.000	0.000
Pdensi_GG_40170_c0_g1	FC_3	FC_3_2	149.855770764438	34.9540304989648	92.4049006317016	2.1021061038346	0.405806231150438	5.18007349930346	2.21798490682394e-07	1.67464902348921e-05	0.921	1.796	3.138	0.933	3.583	4.011	0.613	0.967	0.876	1.088	1.164	0.434	2.458	4.039	2.869	1.154	2.376	1.124	1.832	4.055	4.232	1.962	0.899	0.741	0.000	0.000	0.000
Pdensi_DN22427_c3_g2	FC_3	FC_3_2	409.114428727121	97.5465049666211	253.330466846871	2.06962981775955	0.399549441558172	5.1799091739144	2.21993961803906e-07	1.67464902348921e-05	23.787	16.322	10.053	6.411	7.275	14.017	3.022	1.797	2.026	1.194	1.063	1.385	7.418	12.972	5.525	3.783	1.959	0.676	0.000	0.818	0.529	0.558	1.857	0.789	1.165	3.861	6.112
Pdensi_GG_63925_c0_g1	FC_3	FC_3_2	373.891896194818	41.0948348560274	207.493365525423	3.18387338869271	0.614835434383955	5.17841557372639	2.23778303585822e-07	1.68593130190567e-05	13.971	8.734	7.043	4.949	1.831	8.220	1.839	0.690	0.377	0.587	0.657	0.256	7.594	7.961	7.402	4.236	1.849	2.938	1.826	0.438	1.516	0.404	0.309	0.073	22.865	13.592	17.211
Pdensi_DN21024_c2_g3	FC_3	FC_3_2	320.033080792144	22.6786244258958	171.35585260902	3.81717135422977	0.740802981777481	5.15274836646967	2.56696307616253e-07	1.92400308204079e-05	26.094	5.782	1.188	8.108	5.759	13.433	1.045	0.208	0.355	0.327	0.142	0.086	7.626	3.431	7.997	1.063	0.676	0.334	0.524	0.447	0.321	9.431	248.685	325.785	2.912	3.888	4.237
Pdensi_DN20287_c0_g2d489996	FC_3	FC_3_2	92.7826075187767	11.7587444648877	52.2706759918322	2.97492576646518	0.577520986397187	5.15119941359012	2.58825799540576e-07	1.93499625910053e-05	1.625	2.243	1.635	0.744	0.437	2.574	0.209	0.378	0.236	1.567	1.165	2.149	2.113	1.497	2.011	3.035	5.386	6.590	8.594	1.968	1.553	2.051	5.259	3.019	9.162	0.646	1.969
Pdensi_DN16719_c1_g1d348807	FC_3	FC_3_2	608.351603016099	2737.12209280155	1672.73684790883	-2.1687224550189	0.421844886141452	-5.14104242167272	2.73218351063316e-07	2.01677282956826e-05	1.793	19.860	8.325	25.809	34.291	22.400	65.858	51.209	74.369	95.089	70.858	81.588	5.414	19.917	13.203	6.499	5.672	11.349	4.635	3.275	11.709	29.610	23.633	1.754	0.000	0.000	0.063
Pdensi_GG_9853_c0_g1	FC_3	FC_3_2	48.2109714136714	0	24.1054857068357	8.27520064187102	1.61028555301306	5.13896471739873	2.76256258696359e-07	2.03405427903695e-05	0.251	0.000	0.000	0.000	0.956	1.090	0.000	0.000	0.000	0.000	0.000	0.000	0.601	0.894	1.444	0.313	1.289	0.000	0.000	0.000	0.000	2.448	3.743	45.055	0.000	0.099	0.000
Pdensi_DN38599_c2_g3	FC_3	FC_3_2	217.883888840493	52.8409014437731	135.362395142133	2.04335229880727	0.397726271564192	5.13758442652305	2.78292453329189e-07	2.04646596536331e-05	3.644	6.182	3.412	2.054	2.599	4.997	1.640	1.193	0.860	1.301	0.832	0.790	3.391	5.710	4.442	1.303	1.339	0.712	0.509	0.237	0.386	0.090	0.228	0.184	1.147	1.219	1.610
Pdensi_DN24633_c0_g1	FC_3	FC_3_2	0	112.024805909487	56.0124029547437	-9.04696389471727	1.76171284800468	-5.13532265202235	2.81660378295422e-07	2.06602841305441e-05	0.000	0.000	0.000	0.043	0.326	0.073	0.853	0.810	6.104	0.674	1.027	5.176	0.000	0.000	0.000	0.000	0.000	0.000	0.000	0.000	0.000	0.000	0.000	0.000	0.000	0.000	0.000
Pdensi_DN6831_c0_g1	FC_3	FC_3_2	0	53.5963776330853	26.7981888165426	-7.98332211581568	1.55785195948533	-5.12457044920569	2.98216832254832e-07	2.16840403508034e-05	0.000	1.405	0.282	2.949	0.286	0.000	1.253	0.740	1.754	2.937	0.000	0.475	0.000	0.000	0.000	0.000	0.000	0.438	3.084	0.000	0.001	0.000	0.145	0.000	0.285	0.000	0.442
Pdensi_DN34086_c0_g1d567067	FC_3	FC_3_2	0	49.6726799760596	24.8363399880298	-7.87433901312285	1.53716936422661	-5.12262291740678	3.0131454661395e-07	2.18820320244966e-05	0.000	0.688	0.955	1.201	1.931	1.028	1.399	1.331	0.757	0.000	0.798	0.745	0.000	0.000	0.000	0.284	8.831	6.177	5.274	4.034	2.738	0.000	0.000	0.000	0.000	0.000	0.000
Pdensi_DN11626_c0_g1d457621	FC_3	FC_3_2	162.341160756712	12.9741985966724	87.6576796766921	3.64428101097853	0.712747954317682	5.11300101094955	3.17080600703056e-07	2.29413904756506e-05	11.245	4.405	2.131	2.212	0.931	1.994	0.359	0.244	0.302	0.440	0.594	0.809	5.928	2.162	1.694	1.407	0.156	0.148	0.000	0.055	0.202	0.106	0.087	0.383	0.000	0.000	0.085
Pdensi_DN12835_c0_g1d51253	FC_3	FC_3_2	0	49.5188858787552	24.7594429393776	-7.86957642844327	1.5394056991479	-5.11208736774152	3.18618397727536e-07	2.30241225328161e-05	0.000	0.000	0.000	0.625	0.598	0.215	1.583	0.827	1.048	0.349	0.000	0.411	0.000	0.000	0.000	0.000	0.000	0.000	0.000	0.058	0.071	0.000	0.000	0.000	0.000	0.000	0.000
Pdensi_DN21368_c0_g1d539398	FC_3	FC_3_2	197.982772476969	4.21345691671758	101.098114696844	5.55264708512671	1.08646634852065	5.11074005438573	3.20899271369086e-07	2.31602801689718e-05	2.012	1.355	0.203	0.000	0.000	1.587	0.000	0.193	0.111	0.925	2.300	0.554	4.688	1.409	5.560	2.124	0.563	2.802	0.745	0.106	0.000	0.980	10.475	65.982	41.797	5.853	10.786
Pdensi_DN19184_c1_g3	FC_3	FC_3_2	0	47.3948469337252	23.6974234668626	-7.80599763146527	1.5281292521877	-5.10820509475231	3.25233521632798e-07	2.33863729816451e-05	0.000	0.321	0.297	0.748	1.443	0.320	0.981	0.933	1.414	1.401	0.373	0.000	0.000	0.000	0.000	0.265	0.317	1.082	0.000	0.685	0.426	1.798	0.000	0.596	0.000	0.999	0.718
Pdensi_GG_90263_c0_g1	FC_3	FC_3_2	0	63.3688495132829	31.6844247566414	-8.22513424309149	1.61037259521339	-5.10759700428309	3.26281603201968e-07	2.34328785335258e-05	0.000	0.000	0.000	0.747	0.527	0.403	2.033	0.570	1.831	1.960	0.059	0.019	0.000	0.000	0.000	0.014	0.000	0.040	0.018	0.000	0.022	0.000	0.000	0.000	0.000	0.000	0.000
Pdensi_GG_100381_c0_g1	FC_3	FC_3_2	349.817076164037	1781.0109254604	1065.41400081222	-2.34547302623881	0.459377262986217	-5.10576646957205	3.29456361940445e-07	2.36318157997281e-05	2.276	8.270	5.152	43.332	34.720	19.327	44.328	39.037	41.233	28.464	36.054	24.668	3.452	14.156	5.043	7.781	2.870	16.754	5.300	1.689	2.262	3.665	0.078	0.104	0.000	0.000	0.000
Pdensi_DN502_c0_g1	FC_3	FC_3_2	28.7216098296716	126.007515793277	77.3645628114741	-2.12821658412362	0.416857191613437	-5.1053853140602	3.30121153949193e-07	2.36504465482031e-05	0.000	0.599	0.923	0.936	1.789	0.907	3.487	2.609	2.726	1.738	1.285	1.418	0.618	0.747	0.414	0.166	1.004	1.024	0.206	0.966	0.265	0.000	0.113	0.000	0.000	0.208	0.000
Pdensi_DN17874_c0_g1	FC_3	FC_3_2	344.487919773958	78.3312107501616	211.40956526206	2.13611832685814	0.419063810727603	5.09735814015838	3.444263404432e-07	2.45847984911951e-05	10.844	7.317	7.514	4.210	2.882	5.723	2.410	1.537	1.541	2.005	2.405	3.114	9.276	7.399	4.526	5.329	3.162	5.284	5.503	3.865	14.529	3.186	2.597	5.560	4.934	10.654	6.217
Pdensi_DN32398_c0_g1d505118	FC_3	FC_3_2	309.388363780908	44.1964059357728	176.79238485834	2.80578637191832	0.550472047723836	5.09705512481525	3.44977897348075e-07	2.45941019174107e-05	0.986	4.119	5.216	2.857	5.130	7.539	1.566	1.034	0.501	0.332	0.000	0.000	3.923	7.321	7.855	1.767	0.304	0.000	0.000	0.000	0.000	0.000	6.552	11.902	0.000	0.000	0.000
Pdensi_DN14923_c1_g7	FC_3	FC_3_2	1587.35802675705	152.308097563266	869.833062160156	3.38114430242814	0.663609496822703	5.09508124675238	3.4859172661673e-07	2.47309522888185e-05	6.742	13.446	1.864	10.775	38.547	47.488	6.027	3.961	0.731	0.968	3.036	1.166	22.834	48.615	28.581	2.379	2.453	0.197	3.225	0.513	0.163	15.060	11.776	17.960	0.930	0.812	0.170
Pdensi_DN22868_c0_g1	FC_3	FC_3_2	43.6090874659767	0	21.8045437329883	8.13097630832172	1.597836791957	5.0887401950252	3.60450028644362e-07	2.54793659473208e-05	0.000	0.000	0.000	0.000	0.000	0.000	0.000	0.000	0.000	0.091	1.209	0.000	0.570	0.922	1.166	1.509	1.795	3.944	2.010	0.394	0.000	0.000	1.871	0.670	2.195	0.000	1.166
Pdensi_DN35685_c0_g1d148033	FC_3	FC_3_2	91.5945098980875	11.8454565799744	51.7199832390309	2.95116540026886	0.580039399420261	5.08787058813331	3.6210631853067e-07	2.55346180270154e-05	1.753	2.445	0.503	0.317	1.219	1.900	0.277	0.263	0.299	0.296	1.264	0.590	2.500	2.024	1.112	0.000	0.269	1.527	1.386	1.160	2.522	3.807	1.830	5.037	0.000	2.252	4.855
Pdensi_GG_148401_c0_g1	FC_3	FC_3_2	97.089468234747	14.7740176509271	55.931742942837	2.7109195727348	0.534432600800845	5.07251909534055	3.92583726943931e-07	2.74188739818209e-05	3.630	1.085	0.537	1.168	0.957	3.031	0.476	0.357	0.207	0.245	0.405	0.281	2.134	1.920	1.894	0.463	0.265	0.103	0.249	0.241	0.396	0.024	0.059	0.260	51.424	48.833	23.816
Pdensi_DN13451_c0_g1d106625	FC_3	FC_3_2	258.371081635093	5.19948862599102	131.785285130542	5.62720618781081	1.10975006449395	5.07069687837942	3.96361643604479e-07	2.76496578814556e-05	0.000	0.311	0.000	0.121	1.157	2.384	0.141	0.234	0.000	0.000	0.041	0.000	2.997	2.215	10.003	0.203	0.000	0.000	0.000	0.037	0.000	0.000	0.000	0.000	0.000	0.000	0.000
Pdensi_DN18848_c0_g3	FC_3	FC_3_2	148.107493574836	14.1420826259822	81.1247881004089	3.38809818902347	0.668206596078804	5.07043511528565	3.96907218113358e-07	2.76546761947527e-05	0.554	1.116	1.415	0.395	0.798	2.680	0.503	0.140	0.342	0.356	0.057	0.295	2.816	2.214	3.878	1.598	4.417	3.658	1.926	10.527	4.472	0.810	0.097	0.299	0.000	0.000	0.000
Pdensi_DN15197_c0_g1d53870	FC_3	FC_3_2	3.62861490644552	296.350161951067	149.989388428756	-6.27374603326282	1.23754376337426	-5.06951448420457	3.98831786939717e-07	2.76896437286994e-05	0.000	0.000	0.000	0.288	1.385	2.472	3.278	8.133	9.223	3.231	1.725	2.681	0.000	0.263	0.000	0.204	1.222	1.111	4.031	0.264	0.983	0.000	0.833	0.458	0.000	0.000	0.000
Pdensi_DN10615_c0_g1d173442	FC_3	FC_3_2	260.135462405056	1457.37429100624	858.754876705649	-2.48264901931106	0.489826602275944	-5.06842422966743	4.01122599184866e-07	2.78156132080831e-05	2.300	8.174	2.696	44.426	26.575	14.427	34.001	35.384	32.515	21.262	34.555	17.538	3.073	11.060	2.813	2.478	10.646	13.389	86.200	1.540	42.196	0.531	3.251	1.077	3.238	6.871	9.606
Pdensi_GG_30989_c0_g1	FC_3	FC_3_2	658.136364079731	148.726208218544	403.431286149137	2.14566663120279	0.423439132289684	5.0672374553585	4.03630647511351e-07	2.78901612389264e-05	16.357	23.500	21.556	18.565	7.845	20.498	4.837	3.624	1.962	2.269	2.003	2.398	12.186	19.770	9.500	5.570	2.758	2.253	0.996	3.486	5.423	1.462	0.000	0.000	0.000	0.000	0.000
Pdensi_DN20878_c0_g1d414995	FC_3	FC_3_2	224.724821818476	34.1071608130374	129.415991315757	2.71976484432045	0.538278518802862	5.05270923753235	4.3558675277632e-07	2.98159898254441e-05	1.567	1.995	1.076	2.624	3.169	6.073	1.219	0.644	0.546	0.543	1.359	0.000	2.596	6.514	4.959	0.962	0.662	0.188	0.339	2.846	1.321	3.272	3.753	4.696	1.374	1.404	6.482
Pdensi_DN7482_c0_g1d2998	FC_3	FC_3_2	64.8509226849378	0	32.4254613424689	8.70469806715663	1.72294507576592	5.05222028815227	4.3670361486614e-07	2.9857436375649e-05	0.207	0.134	0.000	0.000	0.000	1.585	0.000	0.000	0.000	0.000	0.000	0.000	0.298	1.978	1.782	0.000	0.000	0.000	0.000	0.000	0.000	0.000	0.000	0.000	0.000	0.000	0.000
Pdensi_DN26608_c0_g1d77933	FC_3	FC_3_2	37.6489519513312	220.590057041272	129.119504496302	-2.55350710122565	0.505520462614702	-5.05124379736907	4.38942396705592e-07	2.99754019401709e-05	3.426	1.805	3.168	1.800	1.563	2.754	3.359	4.816	7.207	5.176	5.023	3.629	1.012	0.762	0.558	1.274	0.637	0.723	1.358	0.385	0.829	0.312	0.000	0.084	0.510	1.880	21.760
Pdensi_DN15483_c1_g3	FC_3	FC_3_2	7.70300534540868	320.968902567215	164.335953956312	-5.39585604540773	1.06857206599634	-5.04959489126885	4.42747968685956e-07	3.01999630790135e-05	0.026	0.000	0.026	0.000	0.000	0.346	0.887	4.455	16.926	5.913	9.251	8.981	0.120	0.077	0.238	0.000	0.062	0.033	0.089	0.121	0.186	0.039	0.202	0.238	0.000	0.000	0.000
Pdensi_DN14047_c0_g1d7924	FC_3	FC_3_2	1408.14852842112	273.439179464218	840.793853942671	2.36471889191672	0.468690430507484	5.04537481031195	4.52633181850504e-07	3.08022683238779e-05	5.301	12.127	7.713	7.711	28.348	43.382	4.596	6.342	8.141	1.681	4.943	3.336	12.982	33.464	40.430	6.224	7.345	5.783	3.839	4.484	5.356	2.689	0.721	0.752	19.231	52.142	54.336
Pdensi_DN13467_c0_g1d522696	FC_3	FC_3_2	284.378525106807	26.7658129935339	155.572169050171	3.40804705858269	0.675934374935628	5.04197919939677	4.6074138085048e-07	3.13175410303816e-05	4.418	8.630	6.232	1.704	4.270	7.165	0.308	1.093	0.460	0.118	0.188	0.000	2.788	6.840	7.958	1.431	0.096	0.109	0.000	0.000	0.000	0.000	0.000	0.000	0.597	0.218	0.426
Pdensi_GG_128640_c0_g1	FC_3	FC_3_2	3.51246018668932	91.9192368414764	47.7158485140829	-4.7280107400639	0.938027621822937	-5.04037475023989	4.64621126787889e-07	3.15445329661526e-05	0.000	0.067	0.496	0.784	0.000	0.000	1.852	2.528	2.044	0.583	1.099	0.588	0.000	0.072	0.139	1.064	0.272	0.231	0.000	0.000	0.000	0.000	0.000	0.000	0.000	0.000	0.000
Pdensi_DN51443_c0_g1d253349	FC_3	FC_3_2	53.7360092110199	0	26.86800460551	8.43229389723646	1.67501226635466	5.03416844557665	4.7992753234373e-07	3.23953858479603e-05	0.000	0.633	1.953	0.247	0.237	0.636	0.000	0.000	0.000	0.691	0.492	0.689	0.433	1.124	1.733	1.221	2.931	1.426	1.292	1.580	1.119	1.186	1.189	4.310	4.622	0.438	3.061
Pdensi_GG_6034_c0_g1	FC_3	FC_3_2	43.6290048235063	407.437472986608	225.533238905057	-3.22640111413601	0.641147117897888	-5.03223211033737	4.84801789050316e-07	3.26112982247348e-05	1.043	1.117	1.323	2.580	4.452	0.707	8.268	9.715	10.460	8.005	17.937	8.107	1.635	0.755	0.262	3.734	9.984	11.502	9.524	11.271	7.988	1.665	0.000	0.000	11.315	34.842	17.702
Pdensi_DN103650_c0_g1	FC_3	FC_3_2	110.890923632473	26.157973685862	68.5244486591673	2.08409507371748	0.414784160286904	5.02452907622105	5.04669340921947e-07	3.37920108689801e-05	1.639	2.286	3.525	1.481	0.285	0.508	0.778	0.492	0.558	0.277	0.591	0.276	2.079	2.703	2.081	0.839	1.257	1.428	0.777	0.543	1.347	0.000	0.000	0.942	0.000	0.000	0.283
Pdensi_DN19355_c0_g1	FC_3	FC_3_2	52.1774484506417	0	26.0887242253208	8.38941920850994	1.67071767778399	5.0214463640784	5.12838253140023e-07	3.42212570563882e-05	0.087	0.522	0.201	0.000	0.173	1.141	0.000	0.000	0.000	0.000	0.000	0.000	0.481	0.961	1.742	0.000	0.032	0.036	0.800	42.541	13.668	11.052	0.000	0.000	0.000	0.000	0.000
Pdensi_GG_115637_c0_g1	FC_3	FC_3_2	460.552455570451	106.634879195434	283.593667382943	2.10982223965313	0.420410434995124	5.01848209280912	5.20813470174154e-07	3.46346889482101e-05	9.180	8.258	6.208	6.886	8.785	8.193	3.881	1.626	1.991	1.371	1.635	0.762	9.942	8.959	9.236	3.014	1.956	1.742	0.716	1.500	0.556	3.744	11.246	34.606	51.736	163.016	212.463
Pdensi_DN2315_c0_g1d203918	FC_3	FC_3_2	0	43.1173866426221	21.558693321311	-7.6698033177815	1.52947525366027	-5.01466323134452	5.31264343901318e-07	3.51745180908785e-05	2.025	0.065	0.000	0.000	0.838	0.000	1.099	0.901	1.006	0.088	0.704	0.000	0.000	0.000	0.000	2.239	4.455	0.000	0.000	3.055	0.106	0.285	0.000	0.000	8.104	1.511	0.000
Pdensi_DN19673_c0_g3	FC_3	FC_3_2	137.024310400672	897.485456965307	517.254883682989	-2.70827621238494	0.540375477694723	-5.01184144021231	5.39116196920446e-07	3.56085028346052e-05	5.887	4.881	5.747	9.020	8.900	3.312	17.130	26.841	18.705	26.859	22.720	16.236	3.082	4.767	0.914	9.512	3.840	1.889	2.722	0.447	2.140	0.000	0.000	0.028	2.018	1.235	1.220
Pdensi_DN11042_c0_g1d104080	FC_3	FC_3_2	109.254926392257	472.845545407689	291.050235899973	-2.11409293131045	0.421898381514768	-5.0109055259233	5.41745073539114e-07	3.57417077444088e-05	1.172	4.183	3.093	1.418	1.944	1.928	6.824	9.698	16.426	9.030	14.669	10.648	2.131	2.410	2.196	4.626	10.184	8.226	10.806	5.769	7.494	1.946	1.450	0.024	0.000	0.000	0.072
Pdensi_DN18749_c0_g1d115901	FC_3	FC_3_2	61.6051328948263	1183.94457923772	622.774856066275	-4.2579154498096	0.851310871547724	-5.00159881908768	5.68568106091102e-07	3.71337299535204e-05	0.086	0.681	0.405	2.925	8.600	4.501	9.695	21.631	50.989	11.453	27.354	21.630	0.288	3.059	0.744	0.078	0.063	0.000	0.000	0.000	0.000	0.000	0.000	0.000	0.000	0.000	0.000
Pdensi_DN21084_c0_g2	FC_3	FC_3_2	72.8439506292386	3.07127137837711	37.9576110038079	4.56225136489257	0.912980674021817	4.99709522305129	5.82003336077687e-07	3.79182636466488e-05	1.428	0.299	0.079	0.000	0.476	2.220	0.130	0.041	0.046	0.000	0.000	0.000	0.793	1.458	2.181	0.036	0.087	0.049	0.045	0.184	0.000	0.239	15.607	8.359	2.260	4.135	3.139
Pdensi_GG_41008_c0_g1	FC_3	FC_3_2	14.9977517492783	220.102188561722	117.5499701555	-3.87884133925766	0.776411576595253	-4.99585716671986	5.85750038983075e-07	3.80854936259953e-05	1.429	0.505	1.424	2.594	2.654	0.545	6.525	4.528	4.384	7.005	3.194	3.788	0.565	0.304	0.049	4.335	5.157	4.007	11.954	11.891	8.715	2.101	5.054	3.616	0.000	0.000	0.000
Pdensi_DN15521_c0_g1	FC_3	FC_3_2	106.588462663474	485.331757271684	295.960109967579	-2.18639977052084	0.437730124537602	-4.99485789978576	5.8879104511373e-07	3.82266363723069e-05	13.692	11.172	18.788	14.380	6.424	3.756	9.791	10.990	13.103	7.989	12.816	9.142	3.005	2.546	1.068	70.824	7.899	3.459	14.839	1.464	7.416	0.300	0.137	0.068	0.453	0.488	0.134
Pdensi_DN37054_c0_g1d88725	FC_3	FC_3_2	104.460610307009	458.449721479421	281.455165893215	-2.13545716094885	0.427627179096922	-4.99373581786495	5.92223946270555e-07	3.83782150664208e-05	5.483	1.541	4.277	6.940	9.138	4.637	14.634	8.317	9.183	7.201	8.724	4.785	2.933	2.110	1.355	1.455	4.363	2.229	1.796	1.412	1.167	1.545	0.000	0.000	0.000	0.000	0.000
Pdensi_DN31069_c0_g1d371516	FC_3	FC_3_2	0	81.4578255861071	40.7289127930535	-8.58722229692452	1.72046566448347	-4.99121980414683	5.99991722783011e-07	3.87745364975061e-05	0.000	0.000	0.000	0.625	0.000	0.000	0.548	1.209	3.908	2.331	1.040	1.939	0.000	0.000	0.000	0.000	0.886	0.603	1.819	0.191	0.236	0.000	0.000	0.000	0.000	0.000	0.000
Pdensi_GG_144723_c0_g1	FC_3	FC_3_2	68.1105126018244	376.812538931035	222.46152576643	-2.46807162784403	0.494493502650075	-4.99111032726864	6.00331934536986e-07	3.87745364975061e-05	4.422	1.784	4.031	13.597	8.859	5.491	13.172	7.140	6.148	4.564	2.584	1.121	1.852	1.557	0.806	12.667	18.326	11.713	3.730	0.000	3.232	0.000	0.000	0.000	73.393	141.286	186.805
Pdensi_DN22396_c0_g1d300156	FC_3	FC_3_2	145.422560025975	25.5105781441975	85.4665690850864	2.5149685786628	0.503970483695929	4.99030927410465	6.02826961971869e-07	3.88069025971483e-05	0.331	1.786	0.786	0.863	3.097	4.476	0.597	0.464	0.713	0.278	0.252	0.437	1.748	4.422	2.970	0.952	1.630	0.660	1.113	1.792	3.077	0.135	0.899	0.376	0.000	0.080	0.046
Pdensi_DN21796_c4_g1	FC_3	FC_3_2	165.051707620135	20.5911606510246	92.8214341355799	2.99925151145983	0.601284620256184	4.98807288665054	6.09845621057008e-07	3.91723499695012e-05	1.317	1.428	2.379	0.666	0.321	1.141	0.291	0.830	0.314	1.246	0.332	2.207	3.211	3.040	3.800	4.482	4.236	5.779	3.208	3.354	1.895	0.400	2.565	1.059	7.376	1.776	0.958
Pdensi_DN16934_c0_g1d112142	FC_3	FC_3_2	16.06081924701	221.856256084323	118.958537665666	-3.76102186123122	0.754220042276721	-4.9866373875163	6.14392214419098e-07	3.94210248522003e-05	0.381	0.879	0.584	2.823	4.221	0.911	6.133	5.324	4.095	6.396	3.705	2.418	0.217	0.766	0.065	0.188	0.421	0.421	0.224	0.027	0.214	0.000	0.000	0.000	0.000	0.000	0.000
Pdensi_DN43205_c0_g1d445002	FC_3	FC_3_2	0	48.1026260810016	24.0513130405008	-7.82732454763295	1.57127313204687	-4.98151746376291	6.30875896055059e-07	4.04342281216935e-05	0.000	0.000	0.000	0.210	0.000	0.000	0.736	1.044	1.575	0.587	0.210	0.586	0.000	0.000	0.000	0.148	0.892	0.000	3.115	29.003	0.476	9.844	0.203	0.333	0.000	0.559	0.400
Pdensi_DN20122_c3_g1	FC_3	FC_3_2	23.8342214034329	223.591298776296	123.712760089865	-3.21451482179141	0.64554578988401	-4.9795303015902	6.37387733241424e-07	4.08067927286187e-05	0.083	0.207	1.110	1.294	1.172	1.717	3.937	6.531	5.133	6.227	4.278	5.270	0.156	0.905	0.462	0.780	1.291	1.539	1.237	1.256	2.705	0.162	0.763	0.567	0.000	0.000	0.000
Pdensi_DN29335_c0_g1d562788	FC_3	FC_3_2	143.371339961874	31.4180530281553	87.3946964950148	2.19053648384708	0.439986678978608	4.9786427373943	6.40317123431485e-07	4.09494372430641e-05	0.177	0.960	0.355	0.673	3.661	4.054	0.787	0.558	0.842	1.046	1.344	1.670	2.168	3.069	3.549	0.635	0.572	0.433	0.784	1.027	0.763	3.238	2.164	3.207	0.790	0.199	0.856
Pdensi_GG_32604_c0_g1	FC_3	FC_3_2	398.932330287232	90.006241536665	244.469285911949	2.14659237776354	0.431189546033808	4.97830338770606	6.41440566488355e-07	4.09764024027594e-05	0.604	0.663	0.000	3.842	9.617	8.227	1.997	2.491	1.786	1.570	4.313	0.000	5.778	6.768	11.604	2.982	2.401	0.123	7.552	4.637	0.917	48.210	29.795	20.895	1.408	2.019	5.948
Pdensi_DN15658_c2_g4	FC_3	FC_3_2	1026.95829001738	181.082139603424	604.0202148104	2.50384197855981	0.503155326870222	4.97628037475914	6.48177426763167e-07	4.13615121244238e-05	23.928	28.082	25.985	7.254	14.845	20.332	5.010	3.350	4.324	0.879	2.957	4.428	7.870	27.250	28.722	5.267	15.729	17.380	3.449	11.951	14.384	21.823	95.748	110.150	13.865	35.161	34.932
Pdensi_GG_36073_c0_g1	FC_3	FC_3_2	101.652397318551	590.757997644009	346.20519748128	-2.53725626701356	0.510541809733011	-4.96973258339102	6.70453043806791e-07	4.25967489899792e-05	0.744	1.956	5.495	2.483	4.802	5.886	6.578	12.368	22.169	11.823	12.313	16.050	2.002	2.725	1.606	8.563	2.325	3.778	2.675	2.628	2.962	4.527	7.247	6.119	0.126	3.319	0.000
Pdensi_DN28811_c0_g1d502000	FC_3	FC_3_2	12.9318182620927	306.452523888588	159.692171075341	-4.55713061011971	0.917592409503202	-4.96639963770734	6.8207325852694e-07	4.31940275692744e-05	0.716	0.388	1.078	1.806	0.872	0.386	6.310	8.270	6.839	3.386	8.102	1.682	0.395	0.413	0.000	2.889	1.150	0.435	0.000	0.827	0.515	1.085	34.770	5.038	0.000	0.000	1.305
Pdensi_GG_58775_c0_g1	FC_3	FC_3_2	4.69823956051621	129.31371207506	67.0059758177879	-4.76319411002686	0.960737726229317	-4.95785059750005	7.127734017522e-07	4.50892886040168e-05	0.265	0.287	2.517	0.839	0.643	1.157	1.472	3.609	3.922	0.780	1.172	0.937	0.148	0.153	0.000	2.967	3.719	6.160	21.124	3.993	14.241	5.448	0.973	0.000	0.000	0.000	0.000
Pdensi_DN26196_c1_g3	FC_3	FC_3_2	59.3442457216122	344.110729176903	201.727487449257	-2.52489393270535	0.509570259812117	-4.95494759375537	7.23497865439382e-07	4.56687495862429e-05	0.032	0.013	0.052	2.806	2.926	3.334	8.492	6.356	9.229	8.131	10.388	10.383	0.650	2.316	0.865	0.105	0.310	0.079	0.432	0.231	0.120	0.408	10.608	4.139	0.000	0.012	0.000
Pdensi_DN18886_c1_g1	FC_3	FC_3_2	72.5227225844126	0	36.2613612922063	8.8643128885867	1.7944222535459	4.93992585695493	7.81522817499161e-07	4.92112727548389e-05	1.061	0.766	0.000	0.446	0.430	0.000	0.000	0.000	0.000	0.000	0.445	0.415	3.121	0.816	0.391	0.317	0.000	0.000	0.000	0.000	0.000	0.000	0.000	0.000	0.000	0.796	0.000
Pdensi_DN19943_c1_g1	FC_3	FC_3_2	1114.23031894229	103.673604579524	608.951961760909	3.42527934601702	0.693431393273925	4.93960812740985	7.82797268616851e-07	4.92112727548389e-05	9.063	9.212	1.994	0.842	1.797	6.756	1.694	3.665	1.870	8.223	14.693	13.800	30.078	5.708	29.496	15.909	7.225	30.877	11.336	1.986	1.956	2.003	72.375	624.496	109.718	37.761	119.384
Pdensi_DN17869_c0_g2d282247	FC_3	FC_3_2	249.663019445722	57.4343693329134	153.548694389318	2.11883060267087	0.428951292460074	4.93955989855909	7.8299089520527e-07	4.92112727548389e-05	8.922	4.859	4.421	4.007	3.873	3.582	1.732	1.470	0.827	1.103	0.754	0.513	5.673	6.194	3.635	2.837	0.907	1.079	1.161	1.578	1.307	3.336	3.928	14.061	1.413	4.159	6.482
Pdensi_DN23629_c0_g4	FC_3	FC_3_2	4.69823956051621	178.822021922178	91.7601307413473	-5.23373422452044	1.05999591529877	-4.93750414410346	7.91287256108613e-07	4.96792261394298e-05	0.071	0.074	0.136	0.432	0.495	0.297	2.644	1.712	8.118	3.448	3.196	3.069	0.152	0.158	0.000	0.062	0.000	0.169	0.000	0.239	0.196	0.000	0.000	0.000	0.000	0.000	0.000
Pdensi_GG_115709_c0_g1	FC_3	FC_3_2	122.637554019277	7.92647838647414	65.2820162028754	3.95085973543549	0.800905162606425	4.93299321804596	8.09789679227428e-07	5.07317594321149e-05	9.434	1.279	0.635	2.181	0.974	3.239	0.253	0.090	0.203	0.068	0.146	0.549	3.797	1.065	2.411	0.734	0.256	0.254	0.329	0.067	0.207	0.044	2.631	26.267	3.951	8.618	5.145
Pdensi_DN39773_c0_g1d151471	FC_3	FC_3_2	14.6416896222254	134.907069416497	74.774379519361	-3.22539521328448	0.654533734193412	-4.92777536861284	8.31711583628579e-07	5.19935502622114e-05	0.000	0.000	0.213	0.393	0.974	1.059	2.061	3.621	3.731	3.314	1.734	1.279	0.427	0.158	0.301	0.385	0.563	0.266	0.833	0.099	0.122	0.000	0.548	0.207	0.000	0.000	0.000
Pdensi_DN39344_c0_g1d317942	FC_3	FC_3_2	256.771299492621	53.5001377333838	155.135718613002	2.26204643029909	0.459738366810001	4.92029074274312	8.64157472060316e-07	5.39064385455745e-05	2.796	2.597	1.001	5.561	5.100	8.470	1.771	1.258	0.713	0.236	0.757	0.471	3.773	6.916	5.329	1.609	0.644	0.731	0.000	0.925	0.574	0.304	0.487	0.000	0.000	0.000	0.000
Pdensi_GG_111520_c0_g1	FC_3	FC_3_2	9.66806509942469	123.033385585097	66.3507253422607	-3.66325838963723	0.745079769606687	-4.91659891875871	8.80607106254682e-07	5.48739463393792e-05	0.011	0.073	0.056	0.325	0.378	0.012	1.398	2.585	4.592	5.189	9.299	12.146	0.263	0.246	0.089	0.133	0.601	0.512	0.388	1.049	0.517	0.118	1.732	0.069	8.784	14.026	16.153
Pdensi_GG_29539_c0_g1	FC_3	FC_3_2	38.7510925635482	1371.29099355005	705.021043056797	-5.14952601049847	1.04772802835576	-4.91494535903541	8.88072247529417e-07	5.52801304784089e-05	1.779	0.202	0.468	1.186	1.700	0.511	13.409	18.116	63.870	36.774	25.932	23.761	1.983	0.216	0.105	1.346	0.915	3.688	5.734	1.305	2.413	0.427	1.493	3.209	0.000	0.000	0.000
Pdensi_DN15819_c0_g1d214660	FC_3	FC_3_2	195.351634607438	2001.12826851913	1098.23995156329	-3.35685986506291	0.683424277151055	-4.91182414393651	9.02329648260533e-07	5.61077992573333e-05	9.564	3.277	9.120	47.266	26.902	8.216	66.904	37.206	36.296	41.265	42.897	21.137	7.131	4.145	0.777	31.799	17.940	13.904	21.795	70.827	41.004	4.688	5.308	0.052	0.000	0.000	0.000
Pdensi_DN22669_c4_g2	FC_3	FC_3_2	1.76766957053015	62.9711539183729	32.3694117444515	-5.09972133038534	1.03931928900666	-4.90678984247414	9.25791383438088e-07	5.73224891794094e-05	0.191	0.000	0.017	0.132	0.190	0.183	0.972	1.301	2.104	2.042	2.564	4.195	0.059	0.061	0.000	0.086	0.019	0.022	0.040	0.907	0.151	0.939	0.022	0.000	0.000	0.278	0.485
Pdensi_DN20450_c0_g1d63155	FC_3	FC_3_2	460.884895794423	100.700948862441	280.792922328432	2.19402653078149	0.447395099103667	4.90400215643199	9.39034575231736e-07	5.80194188133657e-05	4.176	9.864	4.839	2.444	8.089	4.684	3.340	2.298	1.440	1.570	3.552	0.636	5.813	12.717	10.266	4.734	7.719	3.344	1.233	0.355	1.405	6.203	0.860	0.472	0.360	0.090	0.000
Pdensi_DN29540_c0_g1d81876	FC_3	FC_3_2	2.6361050572228	52.1237769063084	27.3799409817656	-4.30150232324157	0.877335954119968	-4.90291353391107	9.44255549773467e-07	5.8280330909274e-05	0.106	0.000	0.000	1.071	0.128	0.115	1.052	0.886	1.683	1.182	0.336	1.131	0.059	0.061	0.060	0.096	0.000	0.132	0.060	0.000	0.076	0.000	0.000	0.000	0.000	0.000	0.000
Pdensi_DN21723_c0_g1d420031	FC_3	FC_3_2	313.44894446021	53.4043675099287	183.426655985069	2.55174109057719	0.520710009321003	4.90050324537571	9.55914786001954e-07	5.8813437855724e-05	14.368	13.294	11.704	4.194	2.162	2.010	1.599	1.254	0.882	0.884	2.057	0.966	9.732	5.745	3.645	4.070	6.473	3.748	10.272	6.936	9.563	8.012	7.843	3.464	37.741	69.911	116.080
Pdensi_DN27991_c0_g1	FC_3	FC_3_2	0	50.6073147033942	25.3036573516971	-7.90126016694591	1.61297629347555	-4.89855938919024	9.65418598060315e-07	5.93356432668902e-05	0.120	0.000	0.000	0.152	0.582	0.131	0.934	1.886	0.710	0.141	0.759	0.283	0.000	0.000	0.000	0.000	0.260	0.000	0.665	0.000	0.172	0.000	0.000	0.000	1.442	0.809	2.025
Pdensi_DN22822_c0_g1d545808	FC_3	FC_3_2	4005.95220474481	791.80152948723	2398.87686711602	2.33880934154848	0.477550234736313	4.8975147982911	9.70563271467008e-07	5.94017277719242e-05	9.598	99.734	37.922	41.487	259.698	66.929	30.177	17.654	7.832	7.051	15.723	18.895	54.618	99.084	94.403	18.456	14.422	5.175	1.792	2.427	2.863	0.215	1.930	0.194	0.185	0.053	0.000
Pdensi_DN90786_c0_g1	FC_3	FC_3_2	262.590319710249	3.26880001225795	132.929559861253	6.31843210140128	1.29026413938463	4.8970066736992	9.73075347441e-07	5.9493113493597e-05	1.026	1.776	0.833	0.000	0.000	4.986	0.000	0.218	0.000	0.000	0.000	0.000	3.958	6.529	5.792	0.000	0.000	0.000	0.000	0.000	0.000	0.000	0.000	0.000	0.000	0.000	0.000
Pdensi_DN7862_c0_g2d330691	FC_3	FC_3_2	26.605400313396	547.364613283759	286.985006798577	-4.35095961102246	0.889224218145224	-4.89298370673918	9.9318631694952e-07	6.04694084192373e-05	0.356	0.681	0.138	0.541	1.703	1.207	2.924	10.491	24.612	10.782	26.759	30.666	0.326	1.223	0.191	0.575	1.761	1.206	0.441	1.543	1.436	0.231	1.574	0.094	0.000	0.347	0.000
Pdensi_DN17294_c0_g1d11824	FC_3	FC_3_2	52.9773653248163	0.272400001021496	26.6248826629189	7.44771143435451	1.52324622998491	4.88936804027297	1.0116020835684e-06	6.14009807539971e-05	1.517	0.647	0.199	0.084	0.160	0.478	0.000	0.023	0.000	0.000	0.028	0.000	1.359	0.588	1.228	0.061	0.025	0.000	0.000	0.000	0.000	0.000	0.000	0.000	0.000	0.000	0.000
Pdensi_DN2309_c0_g1	FC_3	FC_3_2	6.35007608627966	499.201120533184	252.775598309732	-6.25158177669041	1.27890784622488	-4.88821911222457	1.01752245107112e-06	6.16937703770928e-05	0.075	1.709	0.000	5.619	7.736	3.361	16.263	9.442	9.312	24.856	4.762	7.475	0.000	0.435	0.000	0.068	2.710	0.279	1.180	8.059	2.589	0.000	0.000	0.000	0.000	0.000	0.000
Pdensi_DN16996_c0_g4	FC_3	FC_3_2	0	45.9833400021952	22.9916700010976	-7.76301495504512	1.58838721036656	-4.88735675053289	1.02198805285439e-06	6.18561772720245e-05	0.000	0.953	0.000	0.370	0.713	0.317	0.970	1.538	0.699	0.346	0.738	1.033	0.000	0.000	0.000	0.262	0.000	1.427	0.000	0.000	0.000	1.334	0.000	0.000	0.000	0.000	0.000
Pdensi_DN23816_c1_g2	FC_3	FC_3_2	390.453828629468	1862.67102717446	1126.56242790196	-2.25248667180277	0.461071551541851	-4.88532997594477	1.03255777006626e-06	6.24109555679385e-05	14.305	12.359	7.704	48.623	49.244	13.909	60.554	32.738	37.343	32.487	16.353	13.929	7.436	13.940	3.639	11.547	6.385	6.703	5.181	0.460	8.032	0.000	0.000	0.000	0.000	0.000	0.000
Pdensi_DN27479_c0_g1d230888	FC_3	FC_3_2	76.8272651763022	11.7944738194164	44.3108694978593	2.69869600791486	0.552720788657329	4.882566502466	1.04713906693004e-06	6.32268416131451e-05	1.696	2.115	0.804	0.401	0.640	1.029	0.265	0.300	0.249	0.748	0.250	0.543	1.505	1.295	1.854	0.138	1.317	0.442	2.842	0.230	1.789	1.621	9.228	17.679	36.440	52.841	58.848
Pdensi_DN11851_c0_g1d458179	FC_3	FC_3_2	50.1875131703818	276.23026145665	163.208887313516	-2.45065598142675	0.502548247080842	-4.87645911743181	1.08007060241868e-06	6.50135694165176e-05	0.480	3.701	2.242	2.936	4.161	2.446	4.350	7.138	7.778	9.070	8.413	9.317	0.599	1.757	0.841	1.848	3.452	4.880	4.129	23.241	16.137	16.086	10.022	6.132	0.939	1.109	0.780
Pdensi_DN23442_c0_g1d69856	FC_3	FC_3_2	28.0622831531309	233.900282873968	130.981283013549	-3.05925189348323	0.627542605468673	-4.87497082560389	1.08824536850769e-06	6.54381777306148e-05	1.874	0.734	2.406	2.757	2.322	1.440	3.111	3.768	9.423	3.839	3.503	8.163	0.733	0.632	0.371	2.953	0.535	0.608	0.452	1.116	1.164	0.297	0.000	0.045	0.000	0.889	0.185
Pdensi_DN25676_c0_g1	FC_3	FC_3_2	81.3972339289298	17.2233848679186	49.3103093984242	2.24411731246311	0.460872823220167	4.86927672754324	1.12007459964485e-06	6.70758109990395e-05	2.448	2.094	1.913	0.631	0.537	0.849	0.403	0.355	0.443	1.170	0.575	0.824	1.583	2.154	1.351	0.588	1.063	1.061	0.997	1.373	1.080	3.044	4.362	2.839	5.975	11.804	8.842
Pdensi_DN11848_c0_g1d5764	FC_3	FC_3_2	498.479578327354	3458.94547160255	1978.71252496495	-2.79394811281921	0.574067224862853	-4.86693542465641	1.13342042421066e-06	6.78054833287006e-05	11.527	17.607	22.242	42.844	39.064	13.739	53.284	66.543	121.322	107.623	101.856	113.345	11.794	17.056	2.991	5.625	6.258	11.608	5.749	4.003	7.153	0.309	0.302	1.662	30.306	15.402	17.558
Pdensi_DN25534_c3_g1	FC_3	FC_3_2	168.900246054412	10.0378394543623	89.4690427543871	4.07217495437785	0.836944063342297	4.86552821477197	1.14151524099486e-06	6.8117014256524e-05	0.639	4.168	0.888	1.322	0.611	3.159	0.456	0.132	0.127	0.213	0.253	0.194	1.454	7.002	2.500	2.344	0.161	0.000	0.000	0.000	0.000	0.000	0.000	0.000	0.000	0.000	0.000
Pdensi_DN20139_c2_g2	FC_3	FC_3_2	18.8365162773211	112.586736007343	65.711626142332	-2.56443276894875	0.52780832529587	-4.85864403050335	1.18192413157854e-06	7.03467749180507e-05	0.060	0.065	0.000	1.285	0.772	0.907	2.964	3.067	1.867	3.945	3.334	2.758	0.335	0.589	0.271	0.409	0.930	1.057	0.890	1.401	2.199	0.498	0.864	0.429	0.000	0.000	0.000
Pdensi_DN40760_c0_g1d512548	FC_3	FC_3_2	22.1746260723903	153.980410283598	88.0775181779941	-2.77613095397389	0.571736540948836	-4.85561225344581	1.20015342628046e-06	7.12864275215295e-05	0.314	0.424	2.037	1.787	2.371	3.247	2.782	3.443	4.529	2.489	2.580	1.483	0.262	0.815	0.352	0.847	0.940	1.550	0.351	0.182	1.124	0.477	0.385	0.951	0.000	0.176	0.000
Pdensi_DN26064_c0_g1d367074	FC_3	FC_3_2	0	45.6630739304447	22.8315369652223	-7.75216286769013	1.59908049531401	-4.84788782704014	1.24782920961613e-06	7.359419382936e-05	0.000	0.000	0.000	0.000	0.000	0.000	0.956	0.680	1.541	3.826	1.363	3.049	0.000	0.000	0.000	0.000	0.000	0.000	0.000	0.000	0.000	0.000	0.000	0.000	0.000	0.000	0.000
Pdensi_DN63802_c0_g1	FC_3	FC_3_2	28.3918281794154	321.164114879523	174.777971529469	-3.48738014212648	0.720271317405284	-4.84175901199213	1.28694783948551e-06	7.54440867990761e-05	1.447	0.977	1.896	5.038	7.328	1.479	8.829	6.522	7.145	6.802	5.602	5.336	0.605	1.148	0.101	1.299	1.081	0.334	0.604	1.365	2.201	0.138	0.222	0.182	2.188	2.031	2.176
Pdensi_DN6462_c0_g1d329063	FC_3	FC_3_2	69.8959422432983	10.029204253809	39.9625732485537	2.79679987782758	0.578110716288207	4.83782742479606	1.31266034989905e-06	7.68742352155526e-05	2.233	1.415	0.951	0.272	0.284	1.551	0.253	0.311	0.140	0.325	0.100	0.493	1.191	1.717	1.404	1.432	1.074	0.592	0.737	0.924	0.427	0.328	0.517	0.319	0.714	0.000	0.358
Pdensi_DN34080_c0_g2	FC_3	FC_3_2	118.640812749086	504.969967211342	311.805389980214	-2.08278619328022	0.430977162380763	-4.83270663757376	1.34689191612908e-06	7.86423251989446e-05	3.163	4.370	3.420	12.574	8.417	5.312	13.106	10.000	12.218	8.508	9.031	6.622	1.706	4.389	1.520	5.012	3.784	2.434	3.723	2.783	3.036	0.204	0.166	0.000	0.208	0.051	0.000
Pdensi_DN23725_c0_g1d130648	FC_3	FC_3_2	7671.38557571373	1045.47985909594	4358.43271740483	2.87523718593752	0.595274666925471	4.83010170882595	1.36463325955515e-06	7.95986081507555e-05	503.034	176.950	68.343	79.595	62.006	66.245	41.811	23.730	8.018	35.845	40.767	19.881	227.689	172.060	74.172	72.152	49.663	33.409	57.434	170.782	45.618	303.288	387.115	178.063	549.717	753.541	473.659
Pdensi_DN44875_c0_g1	FC_3	FC_3_2	127.554066268559	17.8537171191671	72.7038916938628	2.83183947378122	0.587087125494318	4.82354211293061	1.4103097303125e-06	8.20170961488905e-05	0.683	0.988	0.229	0.000	1.108	0.247	0.504	0.478	0.271	0.000	1.150	0.000	2.275	1.840	3.542	0.612	0.244	0.833	0.252	1.583	3.930	1.385	0.000	3.664	0.000	1.791	1.378
Pdensi_DN21912_c0_g2	FC_3	FC_3_2	43.3101044128654	199.305262267814	121.30768334034	-2.19154739196955	0.45565214100711	-4.80969405109271	1.51161485419877e-06	8.72998695419959e-05	0.668	0.348	0.375	3.319	2.560	2.332	4.386	3.613	5.933	3.659	4.554	3.816	0.612	1.387	0.740	0.637	10.158	59.179	2.039	17.870	0.865	0.799	0.011	0.000	0.000	0.000	0.011
Pdensi_DN17629_c0_g1d401843	FC_3	FC_3_2	114.612577680332	495.078101730759	304.845339705546	-2.10534815119221	0.439726879909303	-4.78785411441404	1.68574114664264e-06	9.5995590394029e-05	0.524	2.031	0.634	8.634	6.246	3.659	15.003	11.566	8.125	18.008	9.384	10.403	1.817	3.995	1.484	3.214	5.326	4.284	7.801	4.122	6.863	1.842	24.167	15.823	0.000	0.000	0.000
Pdensi_DN9893_c0_g1d48638	FC_3	FC_3_2	38.6966626759993	433.778166860304	236.237414768152	-3.47352653640517	0.72550703213301	-4.78772276843811	1.68684448421377e-06	9.5995590394029e-05	0.221	0.592	0.329	3.229	11.227	2.363	6.628	9.464	14.170	5.891	5.532	2.350	0.440	1.872	0.248	0.000	0.000	0.000	0.000	0.000	0.000	0.000	0.000	0.000	0.000	0.000	0.000
Pdensi_DN22587_c1_g6	FC_3	FC_3_2	6.27643859033438	134.662871950637	70.4696552704856	-4.43585080072958	0.927586549655562	-4.78214221883309	1.73436898574118e-06	9.85081092796263e-05	0.000	0.000	0.409	0.783	1.246	0.967	0.770	3.994	4.613	3.340	2.173	1.834	0.087	0.107	0.197	0.000	0.000	0.049	0.000	0.045	0.000	0.470	0.000	0.000	0.000	0.000	0.000
Pdensi_DN39367_c0_g5	FC_3	FC_3_2	6.61374242189805	406.32076812691	206.467255274404	-5.90365990506538	1.23487142754413	-4.78078913592356	1.74608433034011e-06	9.90771349658878e-05	0.000	0.165	0.712	0.899	10.255	4.913	13.912	13.123	1.495	4.719	6.635	2.231	0.000	0.411	0.057	0.138	0.224	0.063	0.000	0.000	0.000	0.000	0.000	0.000	0.000	0.000	0.000
Pdensi_DN24218_c0_g1d22241	FC_3	FC_3_2	56.8557280667285	260.033301661194	158.444514863961	-2.2003133637605	0.460347635461396	-4.77967777884897	1.75576359791382e-06	9.93367489873954e-05	2.327	0.912	0.053	3.739	4.610	1.342	5.231	6.035	6.901	8.586	6.402	11.454	0.849	0.882	1.680	0.000	0.000	0.000	0.000	0.114	0.000	0.150	0.000	0.000	0.000	0.000	0.000
Pdensi_DN42229_c0_g1d244982	FC_3	FC_3_2	19.9371003660314	197.973443710949	108.95527203849	-3.29522560861266	0.690514330487098	-4.77213210953663	1.82285867833722e-06	0.000102734625975631	0.375	0.709	0.842	2.491	5.212	0.715	3.430	5.190	5.194	2.312	2.368	2.652	0.417	0.757	0.105	0.757	1.627	1.729	0.626	2.936	1.877	0.142	0.230	0.000	0.000	0.000	0.338
Pdensi_DN5479_c0_g1d449417	FC_3	FC_3_2	50.901397372389	349.063923170827	199.982660271608	-2.76863405381901	0.580252536376042	-4.77142947295065	1.82923032682293e-06	0.000102994310822119	0.197	0.751	0.521	3.253	4.840	3.088	6.445	7.041	10.875	5.580	11.837	4.680	0.412	1.929	0.933	0.237	3.471	3.343	5.621	6.464	4.774	54.901	3.962	4.661	0.000	0.000	0.052
Pdensi_DN11948_c0_g1d269288	FC_3	FC_3_2	545.490478831744	111.029359989427	328.259919410585	2.29640411748533	0.48186553910886	4.76565334332104	1.88242667172768e-06	0.00010558225601233	0.846	0.640	1.097	3.852	10.326	20.890	2.719	2.651	2.392	0.497	1.390	2.567	4.994	12.392	16.152	1.824	2.576	1.564	1.226	2.849	3.269	1.800	2.075	9.041	0.513	2.184	4.748
Pdensi_GG_98112_c0_g1	FC_3	FC_3_2	10.435466015453	141.515442676699	75.975454346076	-3.74660222745591	0.786898794468379	-4.76122501876125	1.92421352694926e-06	0.00010771905983846	0.266	0.285	0.541	1.611	2.305	0.824	3.233	3.921	2.755	2.277	4.170	1.952	0.309	0.335	0.015	0.554	0.500	0.217	0.273	0.046	0.209	0.000	0.000	0.000	0.186	0.164	0.016
Pdensi_DN11502_c0_g1d388398	FC_3	FC_3_2	62.5471966129233	375.17869479462	218.862945703772	-2.58935822201893	0.54410966117557	-4.75889036122704	1.94660129481131e-06	0.000108556023306058	1.440	1.365	2.704	6.601	1.969	2.661	8.311	6.001	11.913	5.910	8.187	12.069	0.800	0.944	2.002	2.826	3.832	3.262	3.978	3.736	3.100	0.000	0.439	0.000	0.000	1.010	0.000
Pdensi_DN23934_c1_g2d71043	FC_3	FC_3_2	3517.57681291752	294.177171927346	1905.87699242243	3.57969892278825	0.753534234727394	4.75054583828335	2.0286830018335e-06	0.00011259576341355	34.112	35.389	31.591	9.597	9.006	14.590	9.235	5.435	5.965	6.907	5.620	5.228	158.564	19.041	29.664	25.383	198.685	209.632	150.107	3.761	57.010	41.455	12.472	1.902	15.009	20.403	14.902
Pdensi_DN6625_c0_g1d262914	FC_3	FC_3_2	290.9282005146	1505.25786895912	898.093034736861	-2.3695844939926	0.499013592602941	-4.74853697197393	2.04893435447719e-06	0.000113396378283615	3.186	4.964	4.120	18.865	12.891	22.358	21.482	32.870	50.558	25.862	31.767	38.495	2.734	9.951	5.821	3.726	2.455	1.782	3.609	3.765	2.542	3.614	10.461	10.970	3.440	4.144	4.935
Pdensi_DN22974_c3_g1	FC_3	FC_3_2	182.552808697977	2.45160000919346	92.5022043535852	6.20621995670213	1.30753366872894	4.7465087172365	2.06957809199021e-06	0.000114322162379493	3.285	1.458	0.000	0.000	0.000	0.550	0.000	0.177	0.000	0.199	0.000	0.000	5.360	3.107	2.621	0.000	0.181	1.232	0.558	1.559	0.000	0.000	0.000	8.792	1.752	0.000	0.000
Pdensi_DN55386_c0_g1	FC_3	FC_3_2	57.2923065210552	292.111840986497	174.702073753776	-2.35159997400923	0.495723842130909	-4.74377016828702	2.09776844881417e-06	0.000115442511017306	1.325	2.849	0.617	7.968	10.167	1.550	10.957	3.976	5.600	5.923	2.424	3.552	1.233	1.231	1.074	1.362	0.816	1.859	1.211	0.619	1.609	1.051	1.404	0.000	0.000	0.434	2.088
Pdensi_DN56544_c0_g1	FC_3	FC_3_2	0	59.6013524537555	29.8006762268778	-8.13649490787109	1.71565007121744	-4.74251424831485	2.11081977776232e-06	0.000116051360813547	0.000	0.000	0.000	0.000	0.491	0.435	1.331	0.423	2.406	1.428	2.531	0.946	0.000	0.000	0.000	0.000	0.431	2.446	0.895	1.394	0.000	0.000	0.000	0.000	0.000	0.000	0.000
Pdensi_GG_83647_c1_g1	FC_3	FC_3_2	29.6661193097669	274.170241915835	151.918180612801	-3.21830391817184	0.679065752757364	-4.73931118614631	2.14445954681274e-06	0.000117479948041934	3.159	0.143	0.527	16.521	8.784	2.444	6.000	6.622	6.549	9.929	4.661	2.639	1.173	0.304	0.294	1.062	3.839	1.128	1.750	3.969	5.473	0.401	2.257	3.443	0.000	0.000	0.159
Pdensi_DN8575_c0_g3	FC_3	FC_3_2	91.5322361542417	15.4496872124484	53.490961683345	2.56791647691651	0.541872972074062	4.73896394405427	2.14813719626369e-06	0.000117549610698636	0.533	1.729	1.420	0.675	1.613	1.357	0.493	0.279	0.314	0.000	0.225	0.525	1.288	2.564	1.890	0.798	0.869	0.219	0.297	2.684	0.509	0.811	0.327	0.179	2.287	2.795	4.384
Pdensi_DN38769_c0_g1d510742	FC_3	FC_3_2	0	40.21634263346	20.10817131673	-7.56938817804595	1.60052640846421	-4.72931164272959	2.2528235075364e-06	0.00012258887134952	0.000	0.000	0.000	0.347	0.142	0.000	0.675	1.203	0.924	1.094	1.119	1.029	0.000	0.000	0.000	0.000	0.000	0.000	0.179	0.459	0.296	1.127	6.907	0.376	0.000	0.000	0.000
Pdensi_DN17846_c2_g1d475817	FC_3	FC_3_2	44.7445908107135	194.652831152332	119.698710981523	-2.11274416394435	0.446786207955412	-4.72875869112594	2.25896672041354e-06	0.000122808704722072	1.188	0.234	0.324	1.916	3.401	1.533	5.999	3.956	3.701	3.851	3.960	5.154	0.602	1.371	0.845	0.775	1.170	0.795	1.108	2.757	1.701	6.249	20.517	23.717	0.325	0.607	0.000
Pdensi_DN49882_c0_g1d42327	FC_3	FC_3_2	31.4208354051137	505.243485623023	268.332160514069	-3.99235827153985	0.846293249393028	-4.71746439476294	2.38802176066608e-06	0.0001292231830971	0.269	0.292	0.270	11.189	5.667	1.675	7.531	13.152	14.555	13.331	15.640	11.943	0.127	1.720	0.262	0.046	2.778	1.639	1.718	0.000	1.386	0.000	0.000	0.000	0.000	0.907	0.000
Pdensi_DN20246_c0_g2	FC_3	FC_3_2	301.311862950101	3.60081797439076	152.456340462246	6.38222096669669	1.35300858405795	4.71705873997865	2.39278623988177e-06	0.000129361113865015	5.621	0.465	1.951	5.900	0.415	0.247	0.204	0.045	0.017	0.050	0.000	0.000	14.089	0.281	3.166	9.851	6.787	4.450	2.243	42.879	5.506	5.828	0.071	0.353	2938.826	4568.848	4400.371
Pdensi_DN9427_c0_g1d453810	FC_3	FC_3_2	6.09020873455345	117.728480697909	61.9093447162314	-4.23023194957419	0.89690111222058	-4.71649760707825	2.39939187976926e-06	0.000129598235962967	0.203	0.197	0.797	0.845	0.035	0.309	1.111	4.100	2.969	1.801	6.794	2.714	0.064	0.277	0.054	1.271	1.659	0.938	0.630	0.224	1.242	0.058	0.000	0.000	0.000	0.000	0.000
Pdensi_DN20197_c2_g1	FC_3	FC_3_2	2043.85014969798	486.666286983432	1265.25821834071	2.07028617668624	0.439230449483545	4.7134395603049	2.43569993080051e-06	0.000131437751903494	5.856	7.504	10.881	14.751	39.080	85.544	9.468	9.827	14.688	5.642	8.329	7.543	22.775	37.668	63.739	8.209	6.003	6.589	9.267	16.396	9.967	7.128	2.197	2.126	0.444	0.665	2.486
Pdensi_GG_91670_c0_g1	FC_3	FC_3_2	225.085969629379	1036.26889977922	630.677434704301	-2.20000456019912	0.466975532118532	-4.71117737200992	2.46289758709206e-06	0.000132782700198643	2.306	4.107	5.842	31.128	21.376	11.702	29.837	19.122	23.634	20.872	21.663	14.448	2.038	8.135	4.219	5.232	5.966	4.463	3.685	3.916	3.901	0.806	2.004	2.583	0.000	0.021	0.044
Pdensi_DN12647_c0_g2	FC_3	FC_3_2	626.762369981704	2936.79199245536	1781.77718121853	-2.22769483473255	0.472888790541938	-4.71082182383639	2.46719866721028e-06	0.000132891878026821	5.955	11.921	13.292	9.768	19.177	11.587	28.939	70.493	104.936	71.580	75.102	91.220	10.632	18.724	10.075	21.232	48.085	34.951	51.774	37.858	45.083	5.366	7.632	1.995	1.011	0.641	1.238
Pdensi_DN24702_c0_g4	FC_3	FC_3_2	72.8053174403377	0.551625318209449	36.6784713792736	7.02631902879522	1.49222066715834	4.70863269986438	2.49383988201217e-06	0.000134079487137133	0.088	0.427	0.132	0.000	0.689	0.808	0.048	0.000	0.000	0.000	0.000	0.000	0.441	2.737	1.484	0.040	0.048	0.000	0.000	0.000	0.000	0.000	0.000	0.000	0.000	0.000	0.000
Pdensi_DN26870_c0_g1d560528	FC_3	FC_3_2	4.80323395256748	62.566488694867	33.6848613237172	-3.73561458089162	0.793583058403053	-4.70727612105139	2.510487537824e-06	0.000134850364635205	0.047	0.067	0.078	0.605	0.404	0.264	1.388	1.046	1.936	2.306	1.890	2.316	0.069	0.070	0.158	0.064	0.138	0.079	0.125	0.127	0.045	0.385	0.077	0.000	0.000	0.000	0.000
Pdensi_DN18688_c1_g5	FC_3	FC_3_2	726.145960607049	76.9742903181337	401.560125462591	3.23853298010757	0.688717432515252	4.70226660051304	2.57289249633757e-06	0.000137695735175214	0.344	0.621	0.543	1.269	13.516	18.190	0.358	2.271	2.730	0.856	1.949	4.714	10.849	20.107	14.402	3.849	6.062	7.012	6.473	26.315	5.980	0.654	3.715	0.159	0.024	0.000	0.056
Pdensi_DN14728_c0_g1d464846	FC_3	FC_3_2	2.07005414606728	54.3566153750554	28.2133347605613	-4.64368524391586	0.989021788298264	-4.69523047809281	2.66306287644064e-06	0.000141935417238842	0.107	0.250	0.178	0.313	0.129	0.326	1.012	1.483	1.293	0.730	1.331	0.890	0.040	0.082	0.000	0.194	0.395	0.585	0.408	0.104	0.511	0.000	0.000	0.000	0.000	0.000	0.000
Pdensi_DN16483_c0_g1	FC_3	FC_3_2	246.5628298734	1289.91926942532	768.241049649361	-2.38499902382689	0.507972073047688	-4.69513808016566	2.66426692631655e-06	0.000141935417238842	2.486	10.374	7.679	3.206	6.696	4.150	16.356	26.297	47.191	30.397	42.500	37.589	3.463	8.843	3.467	12.741	61.457	36.792	73.730	38.297	43.486	3.664	29.963	10.081	0.078	0.058	0.104
Pdensi_DN13216_c0_g2	FC_3	FC_3_2	336.360206542188	22.4128426303504	179.386524586269	3.90626667749268	0.832843821382836	4.69027514787442	2.72837907313547e-06	0.000144690824089223	2.479	1.200	1.061	3.005	2.699	8.465	0.791	0.403	0.395	0.081	0.516	0.225	2.698	2.803	14.289	0.878	1.017	3.560	2.091	0.151	1.284	0.671	1.542	2.969	11.321	10.903	5.844
Pdensi_DN38576_c0_g1	FC_3	FC_3_2	182.27814299493	31.1609064331632	106.719524714047	2.54726068028375	0.543515652803227	4.68663720565552	2.77730650960019e-06	0.000146524103286233	2.348	2.798	2.181	0.921	1.272	1.411	0.717	0.592	0.858	1.236	0.614	0.765	2.976	2.521	5.439	1.455	0.176	0.799	0.542	0.658	1.391	1.353	0.397	0.653	0.246	0.182	0.000
Pdensi_DN21876_c2_g2	FC_3	FC_3_2	52.5675498597706	220.915417372893	136.741483616332	-2.06735015817958	0.44130139361617	-4.68466718683806	2.80415198885995e-06	0.000147769698849779	0.578	1.435	1.105	4.443	4.350	1.813	7.433	4.042	4.026	4.177	3.760	2.474	0.789	1.428	1.049	0.785	0.736	0.725	0.152	0.258	0.603	0.000	0.463	0.045	0.449	0.149	0.665
Pdensi_DN22789_c1_g2	FC_3	FC_3_2	796.660556810869	3834.68864791129	2315.67460236108	-2.26653232665159	0.484344537339468	-4.67958684762252	2.87453578277497e-06	0.000150798198818207	28.400	39.893	25.364	40.120	69.143	16.542	91.568	90.404	86.233	89.451	106.630	60.555	19.830	25.574	5.147	45.471	17.305	9.021	5.656	0.338	4.596	0.000	0.017	0.000	0.000	0.000	0.000
Pdensi_DN4554_c0_g1	FC_3	FC_3_2	0	48.443287930122	24.221643965061	-7.83770263372986	1.67516719127708	-4.67875843948132	2.8861722299106e-06	0.000151272732639156	0.000	0.218	0.000	1.529	1.224	0.219	0.447	1.480	1.438	2.142	0.000	0.237	0.000	0.000	0.000	0.361	0.000	0.246	0.000	0.467	0.579	10.110	0.983	2.430	0.000	0.000	0.000
Pdensi_DN24497_c1_g1	FC_3	FC_3_2	379.471709612523	35.8702062728772	207.6709579427	3.40173740782569	0.727201193713274	4.67784904265015	2.89899834400292e-06	0.000151808713282191	5.336	5.644	0.669	0.299	0.420	2.023	0.484	1.265	0.741	2.298	5.607	4.417	8.693	2.425	11.189	4.792	4.075	14.913	4.284	0.812	0.899	1.398	48.227	144.520	55.059	29.807	46.259
Pdensi_DN26658_c0_g1d367612	FC_3	FC_3_2	71.694647034945	8.16314903296692	39.9288980339559	3.13026484983852	0.669344195244965	4.67661462081241	2.91649613142307e-06	0.000152073278445215	0.671	1.992	1.602	0.230	0.453	0.643	0.190	0.181	0.192	0.306	0.379	0.253	1.463	0.935	1.902	0.300	0.334	0.196	0.345	0.158	0.125	0.741	0.107	0.059	0.167	0.338	0.523
Pdensi_DN19588_c0_g2d359098	FC_3	FC_3_2	1923.21360623566	410.592850212583	1166.90322822412	2.22746465741422	0.476436980968249	4.67525558760659	2.93587745364958e-06	0.000152917049744596	0.347	0.828	0.823	11.975	32.338	80.274	11.883	9.900	7.006	4.358	5.924	6.250	19.275	34.744	62.662	5.302	9.851	7.379	15.020	8.047	11.117	5.623	0.661	0.118	0.030	0.000	0.000
Pdensi_GG_43000_c0_g1	FC_3	FC_3_2	91.3135753913323	0	45.6567876956661	9.19889904167469	1.96853115090274	4.6729761108714	2.9686630783254e-06	0.000154486898232855	0.000	4.643	0.598	0.000	1.330	0.228	0.000	0.000	0.000	0.000	0.253	0.000	0.111	4.496	1.452	0.000	0.542	0.491	0.000	0.232	0.572	0.000	0.000	0.000	0.000	0.000	0.000
Pdensi_GG_101642_c1_g1	FC_3	FC_3_2	13.4710303974903	89.5631110874839	51.5170707424871	-2.72811957390666	0.584969221400448	-4.66369763416851	3.10577624223474e-06	0.000161459285239335	0.689	0.689	0.392	0.371	0.894	0.425	1.966	1.536	2.767	1.711	2.274	2.267	0.328	0.339	0.166	0.535	0.539	0.000	0.166	1.944	2.213	0.074	0.000	0.000	0.000	0.276	0.059
Pdensi_GG_30920_c0_g1	FC_3	FC_3_2	407.557126750296	84.5569260243585	246.057026387327	2.26744795810871	0.486827627473095	4.6575991791551	3.1991831212184e-06	0.000165891566680018	0.434	0.518	0.209	4.469	7.522	10.175	2.863	2.065	1.012	0.534	1.022	0.224	10.666	7.705	6.525	2.850	4.877	1.402	12.834	8.918	3.094	4.573	54.273	135.020	0.000	0.000	0.000
Pdensi_DN24279_c0_g1d225436	FC_3	FC_3_2	49.4362732148907	469.393001676839	259.414637445865	-3.23859548768221	0.696658839343019	-4.64875388753604	3.33946388934045e-06	0.000172127441409863	0.075	1.968	0.334	5.409	6.040	0.603	9.961	7.429	15.398	18.028	18.791	14.865	0.249	2.084	0.880	0.202	0.657	0.373	0.296	0.087	0.000	0.168	32.461	36.863	0.000	0.042	0.000
Pdensi_DN10914_c0_g1d387447	FC_3	FC_3_2	1159.94486138939	247.464237964274	703.704549676832	2.22897725159529	0.479609430117307	4.64748420615939	3.36007811156848e-06	0.00017285307557556	0.728	3.582	3.943	8.522	34.115	92.658	3.811	5.501	7.940	2.164	5.415	6.252	12.048	24.961	34.077	3.335	40.866	40.919	321.609	690.329	248.605	1371.157	404.962	80.801	3.533	8.789	19.682
Pdensi_DN16744_c0_g1	FC_3	FC_3_2	68.2327087658583	299.168285978869	183.700497372363	-2.12702740578231	0.457942435397115	-4.6447484255042	3.40491109212883e-06	0.000174851318247333	1.012	1.098	3.301	5.757	2.464	3.289	6.995	4.251	9.652	4.759	3.190	8.634	1.122	2.044	1.123	1.586	0.543	2.467	0.000	1.758	2.912	2.691	1.421	7.122	0.000	0.284	0.613
Pdensi_DN26318_c8_g1	FC_3	FC_3_2	53.6006561474082	327.86549911881	190.733077633109	-2.61067449616654	0.563003814111339	-4.63704584361885	3.53424046800189e-06	0.000180382196193789	1.070	1.227	1.099	1.431	1.653	1.675	4.327	7.728	10.780	9.744	9.114	8.135	1.424	1.392	0.520	2.704	2.155	1.825	10.041	4.504	3.700	66.934	33.859	43.448	38.561	31.459	57.456
Pdensi_DN9998_c0_g1d4477	FC_3	FC_3_2	0.604769151074253	78.4460452292804	39.5254071901773	-6.79570555321666	1.46571555644777	-4.63644226420463	3.54457141701031e-06	0.000180751472398601	0.000	0.000	0.000	0.722	0.284	0.000	0.740	1.512	3.205	1.108	2.349	2.724	0.000	0.039	0.000	0.000	0.000	0.000	0.000	0.000	0.000	0.000	0.000	0.000	0.000	0.000	0.000
Pdensi_DN2382_c0_g1	FC_3	FC_3_2	669.585876734356	73.1513609434741	371.368618838915	3.19379763508028	0.689482279651934	4.63216782988619	3.61856622510103e-06	0.000184203003270444	4.207	6.334	0.689	0.000	1.254	3.748	1.909	1.376	1.838	4.465	9.789	15.122	14.730	3.375	21.053	6.551	0.555	13.232	5.512	0.398	1.149	0.913	66.296	349.087	15.586	14.431	14.004
Pdensi_DN12529_c0_g1d6508	FC_3	FC_3_2	39.0331623200893	199.981840443227	119.507501381658	-2.35165749671131	0.507741259846333	-4.6316060613688	3.62840042140983e-06	0.000184542721084736	1.172	1.294	1.763	8.494	3.798	2.993	6.018	2.860	5.140	2.588	1.357	2.322	0.878	1.090	0.462	1.001	0.139	0.317	0.251	0.037	0.272	0.000	0.116	0.064	0.000	0.000	0.038
Pdensi_DN90075_c0_g1	FC_3	FC_3_2	17.7865298926904	121.982960996321	69.8847454445056	-2.77205821305049	0.599077374283152	-4.62721233023948	3.7062049525411e-06	0.000188074288609247	0.000	0.452	0.557	1.058	1.857	1.064	2.474	3.574	2.473	4.732	4.660	4.265	0.155	0.482	0.465	0.374	0.000	0.170	0.462	0.968	1.197	0.212	0.000	0.000	0.000	0.000	0.000
Pdensi_DN11980_c0_g1d520706	FC_3	FC_3_2	172.77452133702	27.0880072027978	99.9312642699087	2.67344600717145	0.577775047910939	4.62713995150505	3.7074999347339e-06	0.000188074288609247	3.067	2.944	0.278	1.334	1.477	2.836	1.043	0.465	0.392	0.522	0.352	0.000	2.604	5.583	2.751	0.050	0.061	0.000	0.000	0.000	0.000	0.000	0.000	0.000	0.000	0.000	0.000
Pdensi_DN39367_c0_g4	FC_3	FC_3_2	0.604769151074253	93.3801658490006	46.9924675000374	-7.05848072888173	1.52626408427524	-4.62467852162917	3.75179833893582e-06	0.000189662338886394	0.000	0.031	0.029	1.572	3.289	0.595	2.293	3.724	0.511	2.214	1.913	0.449	0.000	0.033	0.000	0.316	0.707	0.000	1.325	0.000	0.000	0.000	0.000	0.000	0.000	0.000	0.000
Pdensi_DN13683_c0_g1d212782	FC_3	FC_3_2	23.9717317536305	269.840741258555	146.906236506093	-3.49828853917925	0.756888062856148	-4.62193646703624	3.80174456688765e-06	0.000191689345225765	0.653	0.354	0.164	4.140	2.779	1.425	6.896	9.087	2.910	9.834	5.576	3.274	0.909	0.377	0.182	1.610	0.704	1.197	0.181	0.568	0.469	0.000	0.000	0.000	0.000	0.000	0.000
Pdensi_DN24428_c6_g2	FC_3	FC_3_2	172.411216116749	24.9822915851947	98.6967538509718	2.78509208371119	0.602715175490549	4.62090917396333	3.8206202203636e-06	0.00019212800326868	12.244	3.356	2.119	3.700	3.087	4.085	0.917	0.582	0.250	0.597	0.333	0.529	3.626	4.776	2.379	3.115	0.950	0.748	0.585	0.230	0.732	1.484	2.087	4.036	0.154	0.093	0.693
Pdensi_DN24896_c1_g1	FC_3	FC_3_2	3269.26356640912	495.979342119064	1882.62145426409	2.72045445068105	0.588747623247252	4.62074808162505	3.82358829382122e-06	0.00019212800326868	32.182	43.604	35.044	12.902	16.296	21.294	12.737	11.466	10.499	17.052	12.553	8.368	129.879	29.709	34.956	37.267	236.937	325.514	108.221	4.930	44.018	68.878	27.176	4.403	16.621	18.922	19.365
Pdensi_GG_129987_c0_g1	FC_3	FC_3_2	1.94614062103196	95.7145602967817	48.8303504589068	-5.52718774122638	1.19663724618687	-4.61893339760148	3.85717630280436e-06	0.000193481795505276	0.000	0.000	0.059	0.409	0.389	0.477	0.793	1.934	3.936	1.068	0.523	1.191	0.000	0.096	0.033	0.000	0.365	1.694	2.627	1.131	1.430	0.391	0.182	0.241	0.000	0.000	0.000
Pdensi_DN205_c0_g1	FC_3	FC_3_2	43.2438282607328	311.120509057653	177.182168659193	-2.83850430325897	0.614906974999204	-4.61615239160792	3.90919937377217e-06	0.00019575500260361	0.854	1.717	2.075	1.238	1.480	2.001	3.799	6.011	11.847	6.614	6.329	5.902	0.680	1.550	0.545	3.721	2.640	1.496	1.759	1.699	4.723	2.046	2.842	2.703	2.198	1.783	5.884
Pdensi_DN23799_c0_g1	FC_3	FC_3_2	288.112881212601	2485.64700010518	1386.87994065889	-3.10656832677037	0.673402672464432	-4.61324027034427	3.96439573522374e-06	0.000198179056668017	6.963	10.879	9.243	76.467	69.742	22.042	64.476	47.315	62.152	45.514	43.687	31.369	2.958	14.659	1.594	12.837	8.799	13.240	11.096	16.609	29.725	174.143	15.742	24.716	9.099	5.980	6.190
Pdensi_DN20261_c4_g7	FC_3	FC_3_2	92.2600388564006	17.3105198908205	54.7852793736105	2.41382671029271	0.523658204361947	4.60954624636093	4.03548762127911e-06	0.00020116317655922	0.000	0.036	0.000	1.495	2.906	2.964	0.372	0.548	0.293	0.110	0.591	0.000	1.585	2.635	1.575	0.594	0.486	0.000	0.434	0.383	0.289	0.000	0.000	0.000	0.000	0.000	0.000
Pdensi_DN24552_c0_g1d225923	FC_3	FC_3_2	38.5155092395276	0	19.2577546197638	7.95295212723857	1.72540197523269	4.60933292148689	4.03963017964497e-06	0.00020116317655922	0.000	0.657	0.608	0.000	0.000	0.000	0.000	0.000	0.000	0.716	0.762	0.712	0.335	1.048	1.007	0.543	0.324	2.213	0.671	0.701	1.744	0.459	2.578	0.000	0.000	0.341	0.000
Pdensi_DN17775_c0_g1d475645	FC_3	FC_3_2	1319.55348446176	175.356955977147	747.455220219455	2.91148386962792	0.631825468656271	4.60805082109129	4.06461328664502e-06	0.000202150460460502	139.526	45.302	5.004	14.078	14.880	12.281	7.110	2.976	2.252	2.770	7.727	0.710	39.591	33.696	8.995	2.477	4.227	1.078	0.919	0.999	0.224	2.855	95.306	505.861	94.633	30.670	26.966
Pdensi_GG_39984_c1_g1	FC_3	FC_3_2	14.3397875591725	222.441323853033	118.390555706103	-3.92604296423016	0.852555494833491	-4.60502921865155	4.12407952446994e-06	0.000204759145641795	0.000	0.133	2.280	0.596	2.471	0.938	3.679	7.151	4.678	7.753	4.763	5.029	0.116	0.764	0.084	8.020	4.758	3.568	4.528	2.234	3.706	0.281	3.613	0.566	0.472	0.000	0.415
Pdensi_DN17224_c2_g3	FC_3	FC_3_2	1311.16635928502	100.811144049164	705.988751667094	3.70058381485037	0.803732944899451	4.60424552500249	4.1396385356915e-06	0.000205357021938789	6.883	9.133	5.771	2.470	3.578	2.210	2.248	3.332	1.457	1.690	4.224	1.451	57.242	6.018	13.762	2.935	3.245	6.806	2.131	0.844	0.542	11.052	1.889	0.905	0.771	3.007	1.199
Pdensi_DN21464_c0_g1d295198	FC_3	FC_3_2	11.5250506139531	101.724998173311	56.6250243936318	-3.11311820299926	0.67623274886775	-4.60361940206491	4.15210963521839e-06	0.000205800829695358	0.874	1.291	0.606	1.652	1.825	0.479	2.328	2.367	2.420	2.992	2.496	1.809	0.225	0.454	0.069	0.374	0.494	0.357	2.570	1.038	1.480	1.156	0.000	0.041	0.000	0.364	0.292
Pdensi_DN14319_c0_g1d107753	FC_3	FC_3_2	92.9749970694303	11.818362425999	52.3966797477146	2.97315428958927	0.646100177381065	4.60169242119821	4.19071750237761e-06	0.000207362384346461	2.289	1.882	1.032	1.249	1.185	0.987	0.403	0.177	0.244	0.067	0.672	0.158	2.553	1.463	1.608	1.244	0.887	0.636	0.491	1.801	3.239	5.094	0.199	0.427	20.956	49.055	73.638
Pdensi_DN41705_c0_g1d93010	FC_3	FC_3_2	80.0857810821663	9.46573818765346	44.7757596349099	3.07820963696578	0.669031986632909	4.60099023434998	4.20487144007119e-06	0.000207710688361148	3.740	4.853	0.397	0.420	1.367	0.142	0.289	0.255	0.130	0.195	0.179	0.000	1.866	2.227	0.914	0.386	0.000	0.000	0.000	0.000	0.434	1.167	0.000	0.000	0.000	0.000	0.000
Pdensi_DN2920_c0_g1d99307	FC_3	FC_3_2	83.9020641173045	17.3801687154911	50.6411164163978	2.26810286732934	0.493012852054737	4.60049440471285	4.21489342909922e-06	0.000207854051974869	0.709	0.438	1.821	0.385	0.000	0.996	0.338	0.530	0.359	0.596	0.640	1.076	1.580	1.754	1.812	3.182	2.747	6.865	2.815	1.999	0.725	1.234	1.615	2.449	2.139	1.821	2.195
Pdensi_DN24990_c0_g1d226591	FC_3	FC_3_2	260.721894779926	59.4147806701937	160.06833772506	2.13350709145715	0.463916023603628	4.5989079551174	4.2471136555996e-06	0.000208913624366596	0.000	0.118	0.073	1.647	6.654	15.654	1.476	1.326	1.364	1.023	0.644	0.819	2.833	6.031	7.204	0.165	1.082	0.501	0.867	0.551	1.355	0.603	4.337	2.293	0.000	0.000	0.000
Pdensi_DN22618_c1_g2d544934	FC_3	FC_3_2	627.222806840302	155.820504447915	391.521655644108	2.00902812486905	0.437005713334919	4.59725825902267	4.28086865192222e-06	0.000210396766707436	35.608	35.112	13.180	13.023	7.232	7.408	3.507	4.120	3.266	2.224	3.435	0.876	17.629	15.119	6.165	62.116	15.349	2.298	4.719	3.749	1.327	23.314	12.950	6.371	0.000	0.000	4.041
Pdensi_DN44159_c0_g1d246786	FC_3	FC_3_2	0	43.8945988174445	21.9472994087222	-7.69527286971506	1.67395739177511	-4.5970542067112	4.28506165682024e-06	0.000210425719107166	0.000	0.117	0.108	0.138	0.000	0.119	1.206	0.454	1.411	1.277	0.686	1.024	0.000	0.000	0.000	0.000	0.235	0.000	0.241	1.889	0.000	0.000	0.000	0.000	0.000	0.000	0.000
Pdensi_GG_63332_c0_g1	FC_3	FC_3_2	30.5713948378821	256.61085654336	143.591125690621	-3.07050771578143	0.66829192567982	-4.59456054726078	4.33662200783488e-06	0.000211792435515592	0.715	0.767	0.313	1.098	1.326	4.439	3.041	3.562	11.274	4.862	6.532	15.802	0.489	0.662	0.720	0.624	0.273	0.311	1.263	0.934	1.060	0.660	0.191	0.106	0.324	0.568	0.466
Pdensi_DN21697_c0_g5	FC_3	FC_3_2	21.1235988763142	105.441352130021	63.2824755031675	-2.31165991587016	0.50313846284175	-4.5944806183447	4.33828445702282e-06	0.000211792435515592	0.392	0.212	0.685	0.373	1.186	0.535	2.177	1.948	3.240	1.729	1.239	1.156	0.437	0.566	0.329	1.144	1.170	1.808	5.124	1.024	2.245	5.519	1.322	1.382	0.592	1.321	0.826
Pdensi_DN22073_c1_g3	FC_3	FC_3_2	87.6739941942537	16.3875188007416	52.0307564974976	2.42441081331738	0.527773543323574	4.59365734411395	4.35544339059271e-06	0.000212452488462763	1.647	2.961	0.889	0.606	1.324	2.757	0.455	0.286	0.403	0.402	0.087	0.243	1.451	2.688	1.384	0.247	0.075	0.679	0.000	0.239	0.491	0.000	0.673	0.000	0.940	0.770	0.824
Pdensi_DN23974_c0_g1	FC_3	FC_3_2	479.725320164472	118.227088887615	298.976204526043	2.02061387860519	0.440001425412705	4.59228939249443	4.38409853661655e-06	0.000213635929831036	1.497	3.531	3.266	2.732	7.551	10.566	2.084	2.924	3.232	1.144	3.616	3.076	5.790	9.901	13.663	1.641	4.624	3.135	5.327	4.297	5.464	0.992	1.563	0.199	0.000	0.000	0.059
Pdensi_DN7616_c0_g1d3103	FC_3	FC_3_2	0	40.0780090528754	20.0390045264377	-7.56407541680646	1.64872574313683	-4.58783120739973	4.47874521658864e-06	0.000217377369664321	0.287	0.811	0.400	0.000	0.357	0.657	1.097	0.502	1.189	0.000	0.801	0.081	0.000	0.000	0.000	0.065	0.321	0.279	0.826	0.275	0.499	0.306	0.000	0.000	0.000	0.690	0.243
Pdensi_DN15086_c0_g3d465863	FC_3	FC_3_2	18.4489364166674	142.659159504041	80.554047960354	-2.93442430501357	0.639891546342349	-4.58581508348857	4.52218719106748e-06	0.000218939855482627	0.332	0.373	0.945	1.189	0.235	0.872	1.838	4.675	3.430	2.165	5.632	3.756	0.284	0.658	0.255	1.902	2.421	1.994	1.828	0.455	1.876	0.023	0.130	0.061	0.000	0.000	0.000
Pdensi_DN9202_c0_g1d453502	FC_3	FC_3_2	17.1423233652415	143.101905127404	80.1221142463226	-3.04087060233913	0.663168216448615	-4.58536842827532	4.53186586768608e-06	0.000219226664691346	0.322	0.514	0.315	0.826	0.896	0.990	2.104	3.688	4.196	3.662	5.900	5.251	0.305	0.664	0.157	0.033	0.000	0.060	0.325	0.293	0.227	0.385	0.112	0.987	0.130	0.431	0.078
Pdensi_GG_147018_c0_g1	FC_3	FC_3_2	825.123932212707	148.59619316113	486.860062686919	2.47262975849553	0.539755539980309	4.58101784112441	4.62718362661793e-06	0.000223098263906662	0.477	1.955	1.486	6.160	24.022	40.978	3.940	5.138	1.325	1.162	1.065	0.681	10.659	21.449	19.168	1.425	2.544	6.089	0.409	1.069	1.579	0.130	0.040	0.022	0.000	0.000	0.000
Pdensi_GG_17653_c0_g1	FC_3	FC_3_2	9.72262262489116	93.7123662055598	51.7174944152255	-3.25011548812477	0.710660146379859	-4.57337519865302	4.79929592916353e-06	0.000230445140388158	0.000	0.455	0.000	0.177	0.170	1.223	1.089	2.936	2.489	1.321	3.009	1.651	0.156	0.323	0.156	0.000	2.115	3.083	0.000	0.812	0.803	17.489	4.627	1.126	0.000	0.000	0.000
Pdensi_DN24770_c3_g1d555930	FC_3	FC_3_2	471.909078863685	68.7834244560812	270.346251659883	2.77783320517725	0.608241274577184	4.56699227968086	4.94772226361474e-06	0.00023640557080846	22.029	13.684	5.989	8.730	6.139	11.027	3.153	0.709	0.997	0.470	1.704	0.590	10.387	10.612	8.102	4.872	3.271	1.338	3.266	1.040	3.524	2.023	0.233	1.687	6.919	11.858	9.035
Pdensi_GG_19984_c0_g1	FC_3	FC_3_2	3663.23241874871	15071.7327244193	9367.48257158403	-2.0404769254908	0.447454810385832	-4.56018547153696	5.11084600728007e-06	0.000243147214677528	45.633	50.958	34.387	430.094	309.472	116.697	512.292	266.333	279.065	291.561	199.991	135.732	72.537	128.672	32.964	62.223	32.570	27.912	48.624	90.118	47.290	89.804	359.329	395.374	125.115	301.445	241.327
Pdensi_DN14862_c0_g1d465063	FC_3	FC_3_2	358.745785932522	73.3848260425741	216.065305987548	2.28918473849184	0.502178760333934	4.55850569420658	5.15188680765112e-06	0.000244360980442838	16.095	7.850	4.921	3.815	4.244	5.668	2.117	1.248	1.786	0.512	0.807	1.057	11.009	7.027	3.943	2.208	1.758	0.665	0.646	0.492	0.860	0.113	0.443	0.098	0.000	0.000	0.000
Pdensi_DN20494_c0_g2d412543	FC_3	FC_3_2	6445.62926686911	1398.98416559934	3922.30671623423	2.20383939361003	0.483595755326822	4.55719341895513	5.18416806512276e-06	0.000245692536514925	70.015	82.640	73.811	25.880	26.938	62.484	40.383	24.968	32.647	21.171	20.941	15.801	195.624	56.598	130.026	21.831	25.885	29.314	7.395	2.913	8.461	5.574	20.126	23.868	1.285	2.277	2.190
Pdensi_DN24544_c0_g1d134216	FC_3	FC_3_2	39.4702990733772	0	19.7351495366886	7.98779399129742	1.75392470355768	4.55423997113153	5.257531256066e-06	0.00024856415787788	0.283	0.599	0.297	0.365	0.000	0.311	0.000	0.000	0.000	0.000	0.000	0.229	1.192	0.960	0.304	1.541	0.000	0.000	0.000	0.713	0.499	0.829	0.631	0.542	0.000	0.495	1.630
Pdensi_DN25231_c0_g2d73954	FC_3	FC_3_2	9.59062861958722	107.451010242349	58.520819430968	-3.50338752040893	0.769798777925309	-4.55104323476706	5.33805766771356e-06	0.000251759702021372	0.172	0.124	0.171	0.144	0.857	0.584	1.402	1.766	4.315	2.975	3.352	2.741	0.255	0.132	0.193	0.268	0.270	3.257	0.292	0.333	0.574	6.046	3.490	27.961	0.000	0.064	0.069
Pdensi_DN24678_c0_g4	FC_3	FC_3_2	50.4072997957544	353.377143555061	201.892221675408	-2.8078820882392	0.617213252442997	-4.54929001787518	5.38272158203178e-06	0.000253048589155935	2.430	1.736	24.419	4.001	2.482	1.392	3.458	6.572	14.568	5.227	9.793	15.246	1.075	1.288	0.771	32.092	98.621	231.056	93.942	143.918	303.872	102.047	45.148	7.951	0.000	0.395	0.784
Pdensi_DN13353_c0_g1d51745	FC_3	FC_3_2	9.02061788704477	71.422873658716	40.2217457728804	-3.0021699244453	0.660313528239504	-4.54658248854834	5.45240062986032e-06	0.000255501418921577	0.854	0.132	0.000	1.702	1.776	0.267	2.035	1.663	1.300	1.869	2.470	3.311	0.272	0.141	0.136	0.000	0.000	0.000	0.000	0.000	0.000	0.000	0.000	0.000	0.000	0.000	0.000
Pdensi_DN29736_c0_g1d563137	FC_3	FC_3_2	0	49.1969789513113	24.5984894756556	-7.86053898447543	1.73130785408359	-4.54023180564623	5.61924147122745e-06	0.000262477016817623	0.000	0.311	0.288	1.448	1.047	0.930	1.582	1.504	0.342	0.339	0.000	0.337	0.000	0.000	0.000	0.514	0.000	0.000	0.000	0.332	0.000	0.000	0.000	0.000	0.000	0.000	0.000
Pdensi_DN50138_c0_g1d160317	FC_3	FC_3_2	6.14460542252519	64.6321697157966	35.3883875691609	-3.40341078498005	0.74971150177511	-4.53962727918901	5.63537548235342e-06	0.000263020226749521	0.038	0.204	0.038	0.618	0.546	0.285	2.198	1.260	1.063	2.834	0.573	0.717	0.084	0.131	0.170	0.274	0.083	0.000	0.000	0.000	0.000	0.000	0.000	0.000	0.000	0.000	0.000
Pdensi_DN52946_c0_g1	FC_3	FC_3_2	25.2801047529577	210.704281970957	117.992193361957	-3.0716853399855	0.677391015311324	-4.534582346909	5.77175808124061e-06	0.000268527020595599	1.007	0.484	1.678	0.426	0.814	1.957	2.986	5.625	6.088	4.084	8.068	4.092	0.374	0.258	0.875	1.707	0.121	0.000	0.000	0.000	0.000	0.000	0.000	0.000	0.000	0.000	0.000
Pdensi_DN17096_c0_g1d112353	FC_3	FC_3_2	105.031543600402	10.6634990105166	57.8475213054591	3.3064087498013	0.729206616618151	4.5342550032465	5.78071564446036e-06	0.000268729637777668	1.241	2.002	0.852	0.175	0.223	3.085	0.142	0.154	0.445	0.293	0.235	0.895	1.373	2.414	2.685	0.237	0.145	0.059	0.021	0.000	0.280	0.014	0.069	0.190	0.073	0.052	0.011
Pdensi_DN37635_c0_g1d439977	FC_3	FC_3_2	44.7108732036271	0	22.3554366018135	8.16863427984859	1.80345570344788	4.52943438767676	5.91417961827767e-06	0.000274278887650513	0.000	0.000	0.000	0.000	0.001	1.246	0.000	0.000	0.000	0.000	0.000	0.000	0.214	1.467	1.137	0.876	2.195	3.947	0.000	2.614	1.512	0.000	0.000	0.000	0.000	0.059	0.049
Pdensi_DN13806_c0_g1d272823	FC_3	FC_3_2	311.37513391715	41.4324180973158	176.403776007233	2.90962170388028	0.642915460529203	4.52566765385496	6.02051306445824e-06	0.000278767420148761	5.318	2.935	1.843	2.476	6.968	7.943	1.688	0.341	0.898	0.383	0.823	0.512	8.344	6.265	4.488	1.363	0.118	0.279	0.000	0.000	0.000	0.000	0.000	0.000	0.000	0.000	0.000
Pdensi_DN45680_c0_g1	FC_3	FC_3_2	19.0655850319025	124.88030506558	71.9729450487412	-2.69159587408474	0.595014537175748	-4.52358002354105	6.08023156726096e-06	0.000281086746436447	1.077	0.618	0.357	3.512	5.773	1.158	2.159	3.244	3.314	3.019	1.720	2.632	0.199	0.701	0.322	0.000	0.000	0.000	0.000	0.000	0.000	0.000	0.000	0.000	0.000	0.000	0.000
Pdensi_DN21963_c1_g6	FC_3	FC_3_2	211.514647732716	51.1551044557053	131.334876094211	2.04497977875342	0.452178606795819	4.52250448831345	6.11121903767305e-06	0.000281860081240615	1.760	1.770	1.242	2.536	3.606	5.006	1.066	1.601	0.906	0.608	1.332	0.740	3.729	3.666	5.441	2.178	1.999	3.120	4.894	6.825	6.418	9.743	1.408	0.563	170.792	107.032	201.636
Pdensi_DN30235_c0_g1d309904	FC_3	FC_3_2	0.868435486692647	113.751445227862	57.3099403572772	-7.13853649269967	1.57886002867381	-4.52132320981981	6.14542723242515e-06	0.000282757450943136	0.000	0.000	0.000	0.127	1.247	0.000	0.442	2.315	5.150	0.799	1.471	3.513	0.000	0.000	0.057	0.000	0.140	0.064	0.144	0.000	0.399	0.000	0.000	0.000	0.000	0.000	0.517
Pdensi_GG_76524_c0_g1	FC_3	FC_3_2	177.795578665446	29.0081705604612	103.401874612953	2.61900527958286	0.57930327301962	4.5209571593326	6.15606468480957e-06	0.000283023862060363	2.687	3.433	2.701	0.828	1.718	1.932	0.390	0.466	1.155	0.467	1.412	1.618	2.817	4.156	4.009	2.384	1.602	1.584	4.139	12.793	4.467	4.527	1.428	0.261	0.000	0.000	0.000
Pdensi_DN36855_c0_g1d315751	FC_3	FC_3_2	0	45.9822783894404	22.9911391947202	-7.76245168421821	1.71831107239805	-4.51748918394914	6.25772234155802e-06	0.000287019553871869	0.358	0.000	0.719	0.452	0.436	0.386	1.578	0.376	1.282	0.423	0.450	0.841	0.000	0.000	0.000	0.000	0.383	1.306	0.000	0.000	0.515	0.000	0.000	0.000	0.000	0.000	0.870
Pdensi_DN15729_c0_g1d214587	FC_3	FC_3_2	31.260640137617	128.794682048681	80.0276610931491	-2.0338911450491	0.450342765435224	-4.51631801630807	6.29241445846734e-06	0.00028838421931004	0.402	1.129	1.517	1.386	1.015	0.215	2.879	2.815	3.311	4.035	2.980	2.244	0.692	0.886	0.370	4.390	6.338	4.419	1.939	2.629	2.255	4.154	3.321	0.968	0.197	0.000	0.000
Pdensi_DN45975_c0_g1d248359	FC_3	FC_3_2	1.30265323003897	135.52448728435	68.4135702571945	-6.78248284133115	1.50195282975016	-4.51577619948248	6.30852625016281e-06	0.000288669459791933	1.738	0.000	3.252	2.689	3.769	0.000	0.650	6.549	2.231	0.000	0.000	0.340	0.000	0.000	0.079	11.021	4.838	0.546	0.000	0.065	0.539	0.000	0.750	0.000	0.000	0.000	0.000
Pdensi_DN9026_c0_g1d518007	FC_3	FC_3_2	75.7114851520232	13.1548710508274	44.4331781014253	2.52394138455361	0.559583749442226	4.51039078077121	6.47083110366043e-06	0.00029494058273265	1.057	0.635	1.267	0.468	1.864	5.643	0.407	0.290	0.218	0.109	0.666	0.331	1.103	1.962	1.641	0.421	0.274	0.506	0.106	0.144	0.267	0.700	0.191	0.000	0.000	0.035	0.186
Pdensi_DN26129_c1_g1	FC_3	FC_3_2	645.396368050353	2611.03730655028	1628.21683730032	-2.01618115730387	0.447047066281006	-4.50999751340843	6.48283856364195e-06	0.000295257393177789	14.210	15.710	29.534	16.309	15.409	38.688	31.645	56.200	94.005	64.675	52.743	108.895	8.485	16.203	15.334	23.868	19.230	18.235	25.114	12.814	54.351	255.835	339.909	163.814	17.734	17.387	14.312
Pdensi_DN21486_c0_g1d189632	FC_3	FC_3_2	291.956060280892	71.730931529571	181.843495905232	2.02635670483755	0.449419793696637	4.5088283454764	6.51866228024627e-06	0.000296426521198613	2.497	3.785	2.622	1.425	7.118	7.776	0.972	2.094	1.922	0.760	1.579	1.914	4.174	8.219	5.855	1.567	0.135	0.765	1.799	2.752	0.537	0.190	0.000	0.000	0.000	0.000	0.151
Pdensi_DN10090_c0_g1d4523	FC_3	FC_3_2	3118.16711561816	310.715236516703	1714.44117606743	3.32678314463515	0.738549458635292	4.50448254444929	6.65348663407566e-06	0.000301617839744107	0.416	0.910	0.913	9.634	46.836	49.955	10.521	10.416	0.874	0.966	1.214	0.821	76.190	72.743	43.945	0.657	2.145	0.155	2.255	0.778	0.853	0.721	0.779	0.118	0.000	0.000	0.000
Pdensi_DN21028_c0_g1	FC_3	FC_3_2	0	37.0770165176743	18.5385082588372	-7.45191745476885	1.65667215528162	-4.49812440621487	6.8555579663842e-06	0.000309098315475862	0.052	0.000	0.104	0.198	0.189	0.000	1.122	0.512	0.978	0.490	0.396	0.789	0.000	0.000	0.000	0.465	0.115	0.000	1.863	1.460	0.824	0.079	1.027	2.998	36.448	45.458	64.755
Pdensi_DN18156_c0_g2	FC_3	FC_3_2	20.2164451497028	85.0016258445378	52.6090354971203	-2.06727188227799	0.459606608118791	-4.4979159258382	6.86228218800247e-06	0.000309162756476148	0.487	0.683	0.766	1.809	1.355	0.954	1.754	1.989	2.190	1.514	2.721	1.282	0.420	0.503	0.323	1.226	4.965	5.304	3.555	0.361	0.638	0.324	0.663	0.606	0.000	0.106	0.065
Pdensi_DN20339_c0_g1d119909	FC_3	FC_3_2	1542.44481023883	359.85243181447	951.148621026649	2.09963496285457	0.466894809688937	4.49701928417971	6.89127399969679e-06	0.000310229534536851	29.741	31.803	8.824	17.605	12.813	11.566	14.608	5.922	4.790	6.437	5.936	3.838	33.778	40.713	21.715	8.795	1.526	0.807	0.113	0.086	0.213	0.000	0.000	0.000	0.000	0.000	0.000
Pdensi_GG_91700_c1_g1	FC_3	FC_3_2	213.79928444693	1387.92971616222	800.864500304575	-2.70015924537822	0.600516646971608	-4.49639366201596	6.91157207976757e-06	0.000310903598300053	0.917	1.761	0.760	2.748	3.854	5.520	28.974	12.876	55.088	22.107	14.572	21.351	6.001	2.532	4.253	3.675	9.927	17.832	4.123	5.333	3.126	0.000	0.000	0.000	0.000	0.000	0.000
Pdensi_DN24937_c0_g3	FC_3	FC_3_2	0.732642497496514	51.4635765479411	26.0981095227188	-6.10113278626539	1.35748274615191	-4.49444591731306	6.9751327470226e-06	0.000313039239687283	0.021	0.051	0.116	0.031	0.100	0.023	0.591	1.558	1.452	0.659	2.690	1.471	0.024	0.024	0.000	0.019	0.315	0.332	0.000	0.177	0.510	0.000	0.101	0.187	0.033	0.072	0.000
Pdensi_GG_73731_c0_g1	FC_3	FC_3_2	315.533806713266	55.0365347238558	185.285170718561	2.5186608038034	0.560526717828038	4.49338224868719	7.01007903026675e-06	0.000313985939229597	0.775	1.591	1.512	2.437	5.579	6.492	1.539	1.193	1.108	0.524	1.412	1.637	2.831	6.435	10.020	0.554	1.468	2.834	6.682	22.560	7.927	329.590	473.550	563.886	2.128	3.760	3.818
Pdensi_DN34347_c0_g1d201250	FC_3	FC_3_2	539.664124941145	2371.98624355775	1455.82518424944	-2.13464995581286	0.475253445057827	-4.49160332873153	7.06889905890545e-06	0.000316275002491472	3.174	21.462	10.575	52.844	28.723	35.872	49.794	38.696	77.195	53.633	71.706	74.669	5.233	20.211	9.202	14.838	7.066	9.582	14.778	4.326	16.438	0.910	12.953	0.996	0.503	1.043	0.657
Pdensi_GG_47995_c0_g1	FC_3	FC_3_2	98.8322290794562	1074.08958050691	586.460904793185	-3.43777452957407	0.765573733735097	-4.49045516857245	7.10711333638125e-06	0.000317498189353197	1.218	2.421	11.405	5.398	7.903	8.832	11.257	13.222	50.266	19.924	22.322	31.103	0.903	4.454	1.129	12.365	10.034	6.936	2.021	0.941	0.875	0.000	0.477	0.408	2.106	0.000	0.000
Pdensi_GG_124397_c0_g1	FC_3	FC_3_2	8.32685446696173	238.727062863344	123.526958665153	-4.81439487470265	1.07221017609707	-4.49015965529019	7.11698084550796e-06	0.000317514125541151	0.070	0.000	0.000	6.151	2.483	2.241	5.596	2.079	8.999	7.669	0.274	7.748	0.157	0.406	0.000	0.000	0.000	0.000	0.000	0.000	0.000	0.000	0.000	0.000	0.000	0.000	0.000
Pdensi_DN5461_c0_g1	FC_3	FC_3_2	0	42.7222024352995	21.3611012176498	-7.65694706296083	1.70549027063572	-4.48958706759828	7.13613747195823e-06	0.000317579874018824	0.000	0.000	0.684	0.860	0.829	0.735	1.502	1.073	0.407	0.000	0.428	1.600	0.000	0.000	0.000	0.000	0.365	1.658	0.378	1.576	0.000	0.000	0.000	0.000	0.000	3.448	0.414
Pdensi_DN20942_c1_g1	FC_3	FC_3_2	870.978532237648	61.6176534878235	466.298092862736	3.82099983321642	0.851270555043878	4.48858451708044	7.16979785783627e-06	0.000318834849446568	2.872	3.460	1.781	0.623	2.627	5.899	1.996	0.797	1.521	11.850	3.308	12.501	34.515	2.693	13.662	16.339	0.355	52.432	3.401	0.339	0.562	1.593	23.475	343.345	12.182	17.455	34.790
Pdensi_DN19454_c0_g1	FC_3	FC_3_2	115.435416095777	18.6347648598878	67.0350904778324	2.63528939825433	0.587267895196679	4.48737181073343	7.21071711922866e-06	0.00032041046511227	2.744	6.676	0.196	0.621	3.322	1.177	0.544	0.308	0.463	0.000	0.124	0.116	1.529	4.073	1.754	0.352	0.213	0.000	0.000	0.000	0.000	0.000	0.000	0.000	0.000	0.000	0.000
Pdensi_DN18527_c11_g1	FC_3	FC_3_2	46.0275207202947	0	23.0137603601474	8.20710275660465	1.82937196969922	4.48629523822541	7.24722999582805e-06	0.000321299365980568	0.220	0.476	0.000	0.000	0.000	0.954	0.000	0.000	0.000	0.000	0.000	0.259	0.976	0.254	1.464	0.983	1.415	1.339	0.000	0.763	0.000	0.000	1.875	0.442	0.974	0.493	0.531
Pdensi_DN19027_c0_g1d116570	FC_3	FC_3_2	37.8439056373597	260.20910165296	149.02650364516	-2.76665238624946	0.617251467372634	-4.4822127325608	7.38730478745602e-06	0.000326765115098471	0.379	1.474	0.493	8.152	4.478	1.942	7.642	4.995	5.586	6.267	2.464	2.865	0.453	1.641	0.360	0.897	0.386	0.292	0.497	0.237	0.334	0.044	0.036	0.000	0.000	0.000	0.105
Pdensi_DN28416_c0_g1d501682	FC_3	FC_3_2	0	35.5905580478742	17.7952790239371	-7.39294199487309	1.64948934785473	-4.48195800990658	7.39612984093905e-06	0.000326907819192089	0.062	0.000	0.684	0.236	0.000	0.000	0.550	0.975	0.952	0.146	0.788	0.221	0.000	0.000	0.000	1.011	0.477	0.232	0.000	0.000	0.000	0.000	0.000	0.000	0.000	0.000	0.000
Pdensi_DN24498_c0_g3	FC_3	FC_3_2	2.24456537518215	77.2786642789152	39.7616148270487	-5.00610908943219	1.11726917540958	-4.48066517864596	7.44107658487303e-06	0.000328645672948235	0.106	0.229	0.264	0.400	0.223	0.371	0.928	2.234	2.234	2.079	3.386	2.360	0.029	0.122	0.000	0.289	0.293	0.033	0.091	0.062	0.076	0.000	0.000	0.000	0.412	0.089	0.191
Pdensi_DN16914_c0_g1d185591	FC_3	FC_3_2	55.4868837355748	353.074843365279	204.280863550427	-2.6590669874443	0.593508680093732	-4.48024953404953	7.45558234125104e-06	0.000328788928807376	0.161	1.439	0.427	4.875	4.632	1.988	9.753	5.713	9.240	10.962	9.158	4.517	0.567	2.361	0.683	1.147	1.056	0.247	1.671	2.400	1.025	2.314	0.764	0.287	1.944	0.198	0.113
Pdensi_DN45877_c0_g1d156757	FC_3	FC_3_2	39.7952409282958	403.973068470847	221.884154699572	-3.34706478467388	0.747146680189298	-4.47979610084844	7.47143773638793e-06	0.000329239476643184	0.269	0.000	6.207	1.359	1.309	1.746	8.914	4.235	15.073	13.352	6.098	11.705	1.490	0.621	0.298	0.482	0.865	0.983	0.000	1.867	2.708	0.817	0.000	0.000	0.000	0.000	0.000
Pdensi_DN11539_c0_g1d336199	FC_3	FC_3_2	172.333273189391	1116.7120127802	644.522642984794	-2.69188200411676	0.600988908001243	-4.4790876641457	7.49627450724767e-06	0.000329587707777995	1.646	2.561	1.947	23.072	22.536	6.781	21.464	22.139	34.373	22.273	36.022	19.462	1.797	7.974	1.568	4.039	6.596	4.019	2.952	6.759	3.049	3.417	0.067	0.000	0.000	0.000	0.000
Pdensi_DN34732_c1_g1	FC_3	FC_3_2	91.4160056480086	393.801622913697	242.608814280853	-2.0990407191881	0.468745867970468	-4.4779930077599	7.53480688612085e-06	0.000331032584248927	1.176	3.794	1.998	6.704	5.774	3.334	9.130	9.837	8.565	7.504	10.179	4.567	1.020	3.498	1.377	3.414	1.818	0.529	0.198	0.514	0.390	0.075	0.172	0.000	0.369	0.104	0.000
Pdensi_GG_134223_c0_g1	FC_3	FC_3_2	279.590241324078	2.68102243170472	141.135631877891	6.71867495497332	1.50115014434877	4.47568484755934	7.61667673663272e-06	0.000333712175701035	0.081	0.261	0.080	0.000	0.000	5.533	0.000	0.000	0.190	0.000	0.000	0.000	1.258	3.814	11.649	0.000	0.000	0.000	0.000	0.000	0.000	0.000	0.000	0.000	0.000	0.000	0.000
Pdensi_DN20675_c0_g1d291646	FC_3	FC_3_2	3.62861490644552	190.559608972331	97.0941119393884	-5.63904008468172	1.25994353048181	-4.47562922325997	7.61866017348565e-06	0.000333712175701035	2.332	0.690	1.488	3.756	3.868	1.152	3.993	5.789	3.533	8.271	6.427	8.491	0.000	0.245	0.000	3.038	0.911	3.361	4.220	1.965	2.742	0.322	0.000	0.426	0.000	0.000	0.000
Pdensi_DN38301_c1_g1	FC_3	FC_3_2	27.586588997419	151.950745899017	89.768667448218	-2.44838542022152	0.548340633374119	-4.46508113972113	8.00384129760066e-06	0.000348492383060632	0.063	0.112	0.539	0.992	1.774	0.837	2.770	3.200	4.652	3.051	5.294	3.467	0.301	0.923	0.528	1.086	1.105	1.030	1.394	0.484	1.373	0.031	0.546	0.085	0.097	0.000	0.075
Pdensi_DN17557_c1_g1d474536	FC_3	FC_3_2	44.1645788125065	372.874026827606	208.519302820056	-3.07658988020833	0.689548266466234	-4.46174695786722	8.12941876177783e-06	0.000353170016862116	0.661	0.447	1.089	2.355	1.909	2.465	4.209	10.028	11.726	9.242	12.095	16.220	1.364	1.091	0.281	3.028	3.462	2.028	2.485	1.288	2.579	0.531	0.174	1.007	69.229	41.700	83.451
Pdensi_DN20498_c1_g1d120044	FC_3	FC_3_2	60.5101409374866	3.75878168784459	32.1344613126656	4.01985087623473	0.901347068840715	4.45982575990948	8.20263107130291e-06	0.000355821116635389	2.615	2.606	2.723	0.265	0.177	1.123	0.070	0.019	0.172	0.054	0.023	0.033	1.278	1.058	1.350	2.403	0.869	0.570	0.349	0.161	0.158	0.000	0.000	0.000	0.000	0.000	0.000
Pdensi_DN10021_c0_g1d48803	FC_3	FC_3_2	1.30265323003897	71.867526710464	36.5850899702515	-5.88767538664337	1.32067399422326	-4.45808383628098	8.26955607757021e-06	0.000358192017994933	0.060	0.000	0.000	0.609	0.743	0.037	1.514	2.433	1.067	1.093	1.180	2.059	0.000	0.000	0.067	0.006	0.470	0.000	0.000	0.388	0.542	1.726	0.074	0.365	0.000	0.000	0.308
Pdensi_DN9616_c0_g1d333228	FC_3	FC_3_2	1021.59316839943	135.174923661985	578.38404603071	2.91844579810201	0.654846286822926	4.45668832034039	8.32354827842936e-06	0.00035973007911246	11.333	25.303	8.422	10.154	12.340	41.641	1.517	2.987	4.907	5.083	2.912	2.545	6.402	27.787	29.414	1.551	4.980	1.269	0.327	0.664	0.851	0.086	2.342	5.400	11.750	19.678	25.134
Pdensi_DN18694_c0_g1	FC_3	FC_3_2	230.600481061679	1004.6770864994	617.638783780542	-2.12165963562518	0.47686520099808	-4.44918109181491	8.6198315605901e-06	0.000370949876273867	3.162	4.892	11.424	7.502	13.372	14.636	10.737	28.896	30.303	21.820	23.365	21.537	4.169	7.064	3.311	14.743	7.990	6.877	6.805	4.295	10.269	0.000	9.500	28.878	1.997	0.089	2.528
Pdensi_DN21507_c0_g2d221395	FC_3	FC_3_2	10.3153514743099	112.216604242655	61.2659778584823	-3.4576381069298	0.777146620785236	-4.44914513484749	8.62127461299647e-06	0.000370949876273867	0.468	0.185	0.367	0.246	0.295	0.264	1.100	3.343	3.359	1.206	2.854	1.893	0.327	0.141	0.138	0.512	0.760	0.802	0.672	1.028	0.809	0.332	0.302	0.250	0.229	0.165	0.236
Pdensi_DN4575_c0_g1	FC_3	FC_3_2	12.2148542126492	88.6947212131709	50.4547877129101	-2.87460667661521	0.646372748045765	-4.44728940894593	8.6960642545205e-06	0.000373617218317103	0.167	0.181	0.000	2.961	1.217	0.728	1.669	1.752	2.776	2.168	1.477	5.509	0.372	0.193	0.186	0.150	0.000	0.204	0.000	0.193	0.000	0.000	0.000	0.671	0.000	0.000	0.000
Pdensi_GG_3859_c0_g1	FC_3	FC_3_2	10.245995474741	64.6899063078259	37.4679508912835	-2.66000977739452	0.598466418066999	-4.44471017435891	8.80104322162053e-06	0.000377571867468023	0.440	0.526	1.119	1.351	1.057	0.633	1.127	1.677	1.717	0.343	1.233	0.635	0.163	0.225	0.219	0.705	0.214	0.182	0.496	0.170	0.140	0.295	0.000	0.000	0.000	0.110	0.117
Pdensi_DN4058_c0_g1d327249	FC_3	FC_3_2	167.841923913677	39.3176530577787	103.579788485728	2.09219761636091	0.470939339763523	4.44260532027645	8.88761048503157e-06	0.00038072619295673	6.012	4.215	2.484	2.229	1.721	2.670	0.779	1.113	0.844	0.000	0.889	2.492	4.682	3.262	2.347	0.634	1.514	0.860	2.354	1.226	0.509	3.213	0.000	1.421	0.000	4.774	1.718
Pdensi_DN9611_c0_g1d266034	FC_3	FC_3_2	59.5649123209354	295.212884271034	177.388898295985	-2.30469962501641	0.518904284670468	-4.44147349155157	8.93449548660969e-06	0.000382418825055459	2.256	1.367	3.198	9.232	3.461	3.697	8.661	3.372	8.645	4.728	4.651	3.617	0.866	1.772	1.083	7.673	6.589	3.997	2.737	2.300	2.987	0.490	0.290	0.185	0.339	0.143	0.174
Pdensi_DN40441_c0_g1d152120	FC_3	FC_3_2	0	41.5675548169418	20.7837774084709	-7.61744374310796	1.71645199408891	-4.43790083808973	9.08404487296706e-06	0.000387718722253509	0.000	1.655	0.000	0.000	1.395	1.236	0.841	1.603	0.456	0.000	0.000	1.345	0.000	0.000	0.000	0.342	0.817	0.000	0.000	1.322	0.549	0.000	1.389	1.534	0.000	1.290	0.000
Pdensi_GG_58349_c0_g1	FC_3	FC_3_2	1319.55762625333	38.7405276728559	679.149076963095	5.09004469691701	1.14714627182906	4.4371365900891	9.11634498041944e-06	0.000388813112283952	3.728	1.792	2.963	1.379	0.553	1.425	1.435	0.331	0.953	0.963	0.317	0.881	61.567	0.733	14.323	1.625	3.578	10.306	15.586	0.165	55.642	23.334	2.298	5.579	1.313	1.619	5.611
Pdensi_DN5484_c0_g1d206263	FC_3	FC_3_2	0	38.1639695081777	19.0819847540888	-7.493423059614	1.69005019149845	-4.43384646048298	9.25665607343044e-06	0.000394509222493034	0.000	0.000	0.000	0.000	0.000	0.000	0.474	0.898	1.273	0.000	0.000	1.008	0.000	0.000	0.000	0.000	0.000	0.000	0.000	0.000	0.000	0.000	0.000	0.000	0.000	0.000	0.000
Pdensi_DN17128_c0_g1	FC_3	FC_3_2	537.329529645899	61.3766949720547	299.353112308977	3.12876355648167	0.705844315412342	4.43265389854971	9.30802177225782e-06	0.000395831591579454	1.741	3.719	0.063	1.593	5.025	4.771	1.428	2.552	0.303	2.512	2.968	0.192	13.149	12.518	7.557	0.176	0.179	0.000	0.000	0.000	0.000	0.000	2.252	0.000	0.000	0.000	0.000
Pdensi_DN23478_c1_g5	FC_3	FC_3_2	58.2013810330626	5.06137084253113	31.6313759377969	3.52273452364512	0.795481349383095	4.42843132196253	9.49209334098754e-06	0.000402779321216265	0.318	2.916	0.713	0.100	0.096	0.951	0.176	0.083	0.093	0.186	0.301	0.375	0.619	1.374	1.601	0.000	0.173	0.784	0.355	0.923	0.796	1.447	20.070	5.929	0.000	0.000	0.000
Pdensi_DN11307_c0_g1d268431	FC_3	FC_3_2	171.360425544644	41.024348902161	106.192387223403	2.06011616888036	0.465284048902087	4.42765268601307	9.52641340047343e-06	0.00040351428831956	0.280	0.192	0.033	1.280	2.863	1.367	1.387	0.889	0.598	0.638	1.125	0.493	3.965	3.614	2.967	0.730	2.022	11.519	2.596	4.634	2.289	6.409	11.212	10.186	1.568	2.616	3.311
Pdensi_DN74748_c0_g1	FC_3	FC_3_2	10.9438795537057	84.1947907552839	47.5693351544948	-2.95553800498609	0.668720579752117	-4.41969051719877	9.88423497317318e-06	0.000416994733824881	0.057	0.000	0.229	0.217	0.825	0.691	1.686	1.327	2.879	3.436	2.047	2.852	0.171	0.198	0.290	0.134	0.479	0.571	2.397	0.403	1.480	1.231	5.579	7.323	0.688	2.505	2.723
Pdensi_DN19298_c2_g1	FC_3	FC_3_2	672.1681234489	3556.94780430555	2114.55796387722	-2.40355543341608	0.54395634732099	-4.41865499916253	9.93170402316077e-06	0.000418392737737598	1.441	11.084	14.111	5.308	12.965	33.823	39.145	68.876	139.607	59.243	67.220	81.212	6.486	17.811	17.512	20.826	41.589	20.392	7.386	4.761	14.160	8.044	3.777	6.427	0.504	0.182	0.260
Pdensi_DN24074_c0_g2	FC_3	FC_3_2	291.528186882168	71.9070027733272	181.717594827747	2.01860220670943	0.45754961121039	4.41176684943403	1.02530487679545e-05	0.000431053262700475	13.343	8.172	3.853	3.917	5.113	2.594	1.743	1.559	1.742	0.481	1.119	0.801	8.856	5.184	3.724	3.010	2.368	0.537	0.911	0.387	0.611	0.358	0.524	0.193	0.000	0.000	0.000
Pdensi_DN21313_c0_g1	FC_3	FC_3_2	44.1812980720048	1.72111212121575	22.9512050966103	4.69472531915025	1.06423045401677	4.41138035604109	1.02713705016417e-05	0.000431456676870398	0.586	0.516	0.590	0.173	0.068	0.637	0.050	0.000	0.066	0.000	0.036	0.067	1.034	1.037	0.666	0.077	0.151	0.115	1.753	0.131	0.202	0.000	0.169	0.287	0.000	0.000	0.221
Pdensi_DN44270_c0_g1d155350	FC_3	FC_3_2	35.1116058048101	432.479967798191	233.7957868015	-3.61228962921927	0.819056313802964	-4.41030679862174	1.03224267219538e-05	0.000433289612826339	0.463	1.506	0.928	6.852	4.690	2.360	5.321	6.645	18.151	10.390	7.227	13.295	0.172	1.605	0.516	0.415	0.000	0.944	0.000	0.179	0.000	0.000	0.000	0.000	0.000	0.694	0.559
Pdensi_DN13854_c0_g1	FC_3	FC_3_2	1.30265323003897	67.2358007063389	34.2692269681889	-5.79192027738712	1.31414708110595	-4.40736075943099	1.04637824841056e-05	0.000438277856299828	0.000	0.000	0.072	0.915	1.312	0.315	1.282	1.210	2.216	0.680	0.366	1.283	0.000	0.000	0.081	0.261	0.316	0.627	0.649	0.505	0.519	0.110	0.356	0.732	0.000	0.000	0.000
Pdensi_DN35732_c0_g1d314803	FC_3	FC_3_2	2903.64165409293	627.727649031863	1765.6846515624	2.20948270474443	0.501368911793292	4.40690009446652	1.04860523800712e-05	0.000438895789510823	0.982	2.286	1.584	26.468	61.368	125.149	16.796	16.848	10.311	2.726	9.788	9.844	25.371	53.828	97.157	8.404	12.896	15.140	34.603	22.235	24.154	35.687	5.108	3.361	0.000	0.000	0.000
Pdensi_DN18919_c0_g1	FC_3	FC_3_2	67.3541111760063	4.76689211931383	36.06050164766	3.81879183603456	0.866889099418575	4.4051676720769	1.05702086033086e-05	0.00044210124636818	3.052	4.467	0.775	0.281	0.396	0.303	0.205	0.055	0.082	0.069	0.015	0.000	1.970	1.544	0.638	0.294	0.000	0.000	3.437	60.395	47.828	3.043	0.072	0.298	0.000	0.000	0.000
Pdensi_DN38032_c0_g1d33149	FC_3	FC_3_2	49.2643593207279	286.16134043454	167.712849877634	-2.53342201069453	0.575764587791036	-4.40010043065376	1.08200789447986e-05	0.000452228181409376	1.462	1.188	4.761	1.852	1.333	3.189	3.651	4.988	11.299	4.101	5.774	4.952	0.813	1.477	0.813	2.618	1.769	2.676	0.404	0.635	1.837	1.947	0.223	5.145	0.000	1.026	1.987
Pdensi_DN45986_c0_g1d96854	FC_3	FC_3_2	45.336837147648	211.197667618193	128.26725238292	-2.22949661241337	0.506947212504725	-4.39788711214699	1.09309804899079e-05	0.000456210213613113	2.189	2.111	0.977	0.923	5.328	0.527	3.768	4.599	6.378	6.329	2.762	4.294	1.080	0.562	1.080	1.089	2.088	6.526	1.885	3.663	3.149	2.588	0.296	0.000	1.436	1.366	0.589
Pdensi_DN96473_c0_g1	FC_3	FC_3_2	183.36652594449	22.2514662588133	102.808996101652	3.03930950361505	0.691535956754596	4.39501297644542	1.10766136738489e-05	0.000461958085134779	5.786	1.534	0.179	3.676	1.633	5.245	0.884	0.427	0.246	0.321	0.360	0.100	3.353	2.268	5.347	0.505	0.270	0.062	0.339	2.606	0.272	51.460	226.388	301.459	0.050	3.098	0.266
Pdensi_DN21832_c0_g1	FC_3	FC_3_2	577.936208179377	60.3484426423373	319.142325410857	3.25844399114876	0.741496823683781	4.39441395711003	1.11071985257248e-05	0.000462572829900155	6.944	11.343	1.523	0.669	1.705	2.924	1.355	1.843	1.039	5.386	9.916	8.382	18.068	2.539	13.220	11.163	0.879	17.104	2.260	1.117	2.271	1.340	40.798	134.678	25.540	36.478	66.181
Pdensi_DN34856_c0_g1d374976	FC_3	FC_3_2	40.1096658054885	280.605547048283	160.357606426886	-2.80748746333805	0.639581843864189	-4.38956716841105	1.13576494317123e-05	0.000471322270802288	0.182	0.690	0.091	0.693	0.441	0.696	4.959	5.149	9.468	13.294	8.419	10.980	1.321	0.842	0.306	0.410	0.892	1.797	10.972	2.118	3.787	14.429	11.189	18.388	0.000	0.000	0.000
Pdensi_DN15755_c0_g5	FC_3	FC_3_2	36.3693385131579	0	18.184669256579	7.87046896998191	1.79336234575148	4.38866634432648	1.14047884742973e-05	0.000472444054419712	0.224	2.667	0.000	0.000	0.544	0.000	0.000	0.000	0.000	0.264	0.000	0.000	0.993	1.033	0.248	0.000	0.000	0.000	0.000	0.259	0.000	0.340	0.273	0.000	0.000	0.000	0.000
Pdensi_DN2150_c0_g1d165343	FC_3	FC_3_2	30.6183543955641	229.126734467181	129.872544431373	-2.89247519657042	0.659090335478313	-4.3885868762911	1.14089558938788e-05	0.000472444054419712	0.425	0.313	0.193	2.306	3.123	2.465	3.058	5.154	7.762	3.439	4.712	5.467	0.242	1.141	0.560	0.110	0.081	0.046	0.083	0.254	0.278	0.000	0.461	0.791	2.766	1.348	2.675
Pdensi_GG_59998_c0_g1	FC_3	FC_3_2	1639.4261355977	20.6000029622682	830.013069279985	6.31383564350884	1.43903124102626	4.38755981350763	1.14629475344061e-05	0.000473525293061332	3.231	3.200	2.815	0.756	0.598	0.225	0.777	0.412	0.253	0.249	0.406	0.259	77.566	0.843	16.789	2.097	10.573	14.587	23.556	2.011	44.217	11.299	1.094	0.267	1.622	2.619	1.951
Pdensi_DN29879_c0_g1d370446	FC_3	FC_3_2	1254.90739965695	179.322388548541	717.114894102743	2.80658932303012	0.640278683219654	4.3833871040609	1.16848214506913e-05	0.000481137767886436	70.935	32.114	36.242	10.156	6.111	8.329	5.217	4.048	3.312	5.336	3.145	3.025	50.671	14.590	10.018	14.109	4.349	4.198	4.590	10.982	7.730	40.386	22.864	11.634	6.941	9.548	10.467
Pdensi_DN36157_c0_g1d315187	FC_3	FC_3_2	53.4528228565566	375.977534731299	214.715178793928	-2.81436997784918	0.64253703823765	-4.38008987866043	1.1863036804745e-05	0.000486417832131639	1.681	1.139	1.476	2.660	2.300	1.370	3.959	9.711	12.508	12.672	8.761	15.350	1.634	1.213	0.467	2.635	9.253	4.628	3.718	1.704	6.343	0.320	0.769	0.845	51.011	37.289	74.461
Pdensi_DN9065_c0_g1d171436	FC_3	FC_3_2	514.539002256698	114.672652463383	314.605827360041	2.16694637974739	0.494881048336308	4.37872168884268	1.19377466349393e-05	0.00048879463570886	1.657	1.796	0.332	5.459	17.921	11.086	2.577	2.261	3.150	2.348	0.629	1.033	4.427	17.031	11.149	3.859	4.997	0.810	2.199	3.649	0.476	2.019	4.455	2.999	3.701	3.165	2.266
Pdensi_DN21822_c0_g1d124161	FC_3	FC_3_2	25.3924604888217	117.060798945567	71.2266297171944	-2.20069940908076	0.503162317435853	-4.37373653157428	1.22137774034312e-05	0.000499396383075309	0.281	0.000	0.000	0.000	1.366	0.607	2.478	2.356	3.346	2.321	1.413	2.309	0.311	0.647	0.622	0.000	0.000	0.000	2.796	1.298	2.422	0.000	1.024	7.333	0.000	0.315	2.040
Pdensi_DN34957_c2_g1	FC_3	FC_3_2	419.362590998552	50.2753348232584	234.818962910905	3.06260781130356	0.700613039962373	4.37132573419992	1.23494394569397e-05	0.000504589972716442	7.666	20.257	5.385	3.572	0.532	5.374	0.865	0.427	2.219	1.738	0.798	3.558	4.321	14.248	8.071	1.602	1.987	5.109	0.251	0.294	0.091	0.095	0.155	0.064	0.098	0.142	0.000
Pdensi_DN33479_c0_g1d85442	FC_3	FC_3_2	35.1971985513931	0	17.5985992756966	7.82223420428835	1.7917022515105	4.36581144980634	1.26651697145807e-05	0.00051568614316244	0.964	0.261	0.725	0.305	0.293	0.784	0.000	0.000	0.000	0.285	0.608	1.134	0.267	0.834	1.070	0.863	1.292	2.938	1.333	1.675	1.040	1.099	1.174	1.938	2.134	2.165	0.875
Pdensi_DN36172_c0_g1d87915	FC_3	FC_3_2	0	39.2567663732222	19.6283831866111	-7.53402626454152	1.72588032490572	-4.36532368775517	1.26934651837958e-05	0.000516241584343684	0.403	1.234	0.404	0.000	0.491	0.435	0.887	0.423	1.444	0.476	0.000	1.419	0.000	0.000	0.000	0.000	0.000	0.000	0.000	0.000	0.000	0.610	0.000	0.000	0.000	0.000	0.000
Pdensi_DN30432_c0_g1d233909	FC_3	FC_3_2	150.81019645918	37.1386601602971	93.9744283097388	2.01916593522063	0.462834069567852	4.36261301400289	1.28518158637539e-05	0.000521282369974948	1.236	1.487	0.137	1.219	2.501	2.753	1.069	0.720	0.814	1.296	0.347	0.648	2.602	2.566	3.984	1.724	1.038	1.009	0.456	1.752	1.576	1.675	0.000	1.105	1.233	0.772	0.497
Pdensi_GG_112522_c0_g1	FC_3	FC_3_2	193.292622661263	904.927119444029	549.109871052646	-2.22750896615354	0.510656413531361	-4.3620503084443	1.28849231010452e-05	0.000522085281071359	5.267	3.695	15.859	10.563	12.453	13.392	12.648	12.684	37.716	10.991	12.477	22.947	3.769	3.931	4.119	18.329	10.951	34.709	0.687	0.717	7.579	1.410	0.000	0.000	0.000	0.000	0.000
Pdensi_DN22408_c0_g2	FC_3	FC_3_2	53.0332853367177	332.491359868389	192.762322602553	-2.64825214749524	0.608827153129402	-4.34976024620961	1.36286455530119e-05	0.000549171398584722	0.924	2.785	0.935	0.756	2.288	4.200	4.693	4.670	13.814	6.559	7.370	8.300	0.712	1.220	1.345	0.221	0.970	0.423	1.432	3.038	0.663	10.345	10.519	65.440	6.204	10.028	12.125
Pdensi_GG_37132_c0_g1	FC_3	FC_3_2	31.7148178253928	145.806003752759	88.7604107890759	-2.18647342350459	0.502798361152514	-4.34860889063513	1.37003789909859e-05	0.000551300984511154	0.505	0.738	0.334	1.787	1.644	0.944	3.427	4.108	2.662	4.706	5.371	3.654	0.481	1.093	0.441	0.750	1.473	0.988	1.329	2.912	1.802	1.593	0.309	0.257	0.131	0.063	0.000
Pdensi_DN40316_c0_g1	FC_3	FC_3_2	134.478950295818	25.5988930329807	80.0389216643996	2.39248940293094	0.550289705502051	4.34769064187414	1.37578470728652e-05	0.000551712345391794	0.226	1.223	1.132	0.000	0.000	0.245	0.500	0.474	0.806	0.800	2.279	3.188	3.257	1.823	3.009	2.021	1.938	6.055	4.493	2.353	1.623	3.774	9.355	10.439	3.002	1.774	1.365
Pdensi_DN21349_c1_g6	FC_3	FC_3_2	47.1736260937753	234.603988606054	140.888807349915	-2.30767581732143	0.530927443388556	-4.34649940600748	1.3832742587316e-05	0.000553954851980936	0.000	0.042	0.000	2.108	3.490	1.293	5.600	4.256	6.546	9.601	12.204	9.471	1.119	1.469	0.391	0.105	0.596	0.967	4.473	11.166	3.158	6.415	94.958	13.958	0.000	0.000	0.000
Pdensi_DN38661_c0_g4	FC_3	FC_3_2	11.3157809663065	66.8042571259822	39.0600190461443	-2.54448389260912	0.585594969881732	-4.34512593768183	1.39195781188203e-05	0.000556827899271446	0.361	0.449	0.171	0.788	0.559	0.455	1.440	1.400	1.831	2.120	1.632	2.148	0.227	0.348	0.157	0.402	0.382	0.238	0.695	0.590	0.363	0.747	0.332	0.200	0.000	0.009	0.000
Pdensi_GG_27924_c0_g1	FC_3	FC_3_2	16.2778476999358	126.234785594716	71.2563166473257	-2.93188000745969	0.675257878532696	-4.34186716018853	1.41276946353328e-05	0.000563447974294954	0.319	0.355	0.186	2.574	1.684	1.124	3.867	2.579	2.422	2.370	3.515	1.702	0.267	0.646	0.114	1.021	0.966	0.355	5.631	8.751	0.927	0.682	0.878	0.813	0.000	0.000	0.000
Pdensi_DN48577_c0_g1d250636	FC_3	FC_3_2	58.9114236642778	247.279779376748	153.095601520513	-2.06949317030533	0.476659239051524	-4.34166171712791	1.41409138794501e-05	0.000563590224978383	1.185	3.532	1.784	4.114	7.213	1.601	7.193	5.908	4.241	4.553	2.610	3.483	1.639	1.367	0.657	3.716	3.490	1.443	2.625	2.399	1.279	2.247	0.000	0.000	0.000	0.000	0.000
Pdensi_DN40438_c0_g1d91767	FC_3	FC_3_2	23.965496272281	526.660626462258	275.31306136727	-4.44317587954652	1.02372229739114	-4.34021598520372	1.42342737330444e-05	0.000566151753899861	0.213	0.138	0.000	0.321	0.461	0.322	5.421	8.511	22.699	22.083	18.502	20.965	0.189	1.372	0.048	0.654	1.544	0.213	0.096	0.545	0.183	0.128	5.698	106.504	0.000	0.000	0.000
Pdensi_DN21386_c0_g1	FC_3	FC_3_2	48.6790676015989	6.43862425366795	27.5588459276334	2.9139418060198	0.671408461751619	4.3400433149408	1.42454633360032e-05	0.000566211105011948	0.976	0.633	0.877	0.618	1.063	0.745	0.108	0.204	0.115	0.115	0.617	0.691	0.870	1.014	1.091	0.350	0.741	1.799	0.000	0.566	0.279	0.891	0.598	0.590	1.178	1.096	0.352
Pdensi_DN27510_c2_g1	FC_3	FC_3_2	5.40800310364174	68.8780876413892	37.1430453725155	-3.68094097630086	0.849167458267812	-4.33476452784647	1.45916229057725e-05	0.000578002495401792	0.250	0.604	1.056	0.861	0.649	0.604	0.716	2.431	1.641	1.623	1.476	3.694	0.069	0.108	0.140	1.326	0.000	0.039	0.000	0.117	0.179	0.000	0.000	0.000	0.000	0.000	0.000
Pdensi_DN18622_c0_g1d355060	FC_3	FC_3_2	158.113378217885	22.5935150845054	90.3534466511953	2.8033006897377	0.6469723347817	4.33295295491049	1.4712255719562e-05	0.000581991319074382	11.256	3.565	5.866	2.080	0.972	1.742	0.844	0.440	0.315	0.270	0.000	0.091	4.235	1.903	3.330	0.626	0.042	0.240	0.262	0.851	1.519	0.290	0.000	0.000	0.000	0.000	0.370
Pdensi_DN14111_c0_g1d523759	FC_3	FC_3_2	70.4685928976926	0.817200003064488	35.6428964503786	6.40604145737558	1.4786884857065	4.33224544540552	1.47596265878367e-05	0.000582680917654232	0.434	0.468	0.324	0.068	0.000	2.055	0.000	0.057	0.000	0.127	0.000	0.000	0.423	1.499	2.374	0.000	0.000	0.000	0.061	0.000	0.000	0.082	0.133	0.110	0.083	0.000	0.000
Pdensi_DN24354_c2_g1	FC_3	FC_3_2	49.7381752779436	398.676913679098	224.207544478521	-3.00008761069538	0.692916270058819	-4.32965387064835	1.49343890005152e-05	0.000588538460906043	0.542	1.051	0.330	6.448	8.475	2.095	17.944	6.592	3.544	11.740	17.690	7.101	0.562	1.483	1.081	0.427	0.522	0.220	0.838	1.663	0.300	0.497	0.579	0.036	0.027	0.000	0.000
Pdensi_GG_46661_c0_g1	FC_3	FC_3_2	770.417147101382	131.203320509194	450.810233805288	2.55336203281262	0.589872552318693	4.32866730749849	1.5001434821458e-05	0.000590179953069016	37.229	20.554	17.435	8.278	2.745	9.308	5.247	2.370	1.613	6.137	2.279	6.111	23.301	16.672	7.521	20.812	10.657	29.725	43.184	4.444	18.497	0.686	0.000	0.000	187.104	93.015	98.581
Pdensi_DN13341_c0_g1d461319	FC_3	FC_3_2	227.599386745543	50.2425571370008	138.920971941272	2.17773725813698	0.503175392961306	4.32798838854277	1.50477400577291e-05	0.000590461993609333	0.104	0.177	0.109	1.669	9.697	4.345	0.810	1.830	0.866	0.681	1.333	0.602	3.703	4.633	5.589	1.053	2.974	2.587	41.088	0.144	37.619	0.000	0.067	0.169	0.130	0.000	0.000
Pdensi_DN20631_c2_g1	FC_3	FC_3_2	721.674571766892	5135.73741657857	2928.70599417273	-2.83133081136963	0.65436058196059	-4.32686639358138	1.51245638616506e-05	0.000592282384140882	1.218	10.734	39.305	28.252	36.947	26.845	102.979	55.309	200.270	157.671	72.942	195.152	4.691	13.317	25.770	4.914	10.952	13.286	11.055	8.687	9.669	6.822	58.092	44.478	0.036	0.082	0.000
Pdensi_DN19094_c0_g3	FC_3	FC_3_2	36.6293667023789	629.749038348714	333.189202525547	-4.09838965039324	0.947254535509919	-4.32659807555002	1.51429911204685e-05	0.000592606545269381	0.244	1.453	6.712	1.238	2.664	3.735	4.885	6.522	32.363	9.490	12.504	27.349	0.816	1.409	0.136	5.253	5.280	2.393	7.848	1.699	4.024	0.000	0.000	0.000	0.000	0.000	0.000
Pdensi_GG_31083_c0_g1	FC_3	FC_3_2	11.0481548093011	140.957851223686	76.0030030164937	-3.65821322399954	0.845944901659109	-4.32441074687591	1.5294010707806e-05	0.000596916241448782	0.100	0.134	0.025	0.249	0.060	0.187	1.384	2.557	5.869	5.173	6.907	6.662	0.249	0.371	0.084	0.270	0.632	0.562	4.334	7.228	0.996	7.687	15.864	24.227	0.386	0.810	0.358
Pdensi_DN90177_c0_g1	FC_3	FC_3_2	12.1802566316122	87.1957832904849	49.6880199610485	-2.83015305226056	0.654606206876739	-4.32344365594057	1.53612383109363e-05	0.000598340215142726	0.000	0.000	0.295	1.114	1.211	0.480	1.658	1.327	3.103	1.665	2.061	2.304	0.240	0.338	0.163	0.895	2.006	0.000	0.000	0.340	0.000	0.000	0.358	0.000	0.000	0.000	0.000
Pdensi_GG_10059_c0_g1	FC_3	FC_3_2	95.5681116548989	679.686089076378	387.627100365638	-2.82658483306192	0.653845729790479	-4.32301490134024	1.53911333662342e-05	0.000598705859418842	7.626	1.173	7.053	5.127	5.250	4.384	13.348	13.670	20.440	15.256	17.089	12.084	2.233	3.487	0.420	5.773	7.392	5.047	2.287	1.694	2.384	0.186	1.539	0.000	3.411	16.351	71.150
Pdensi_GG_86860_c0_g1	FC_3	FC_3_2	255.389198540377	6123.88903946365	3189.63911900201	-4.58242279127258	1.06103818517122	-4.31881043992126	1.56872446288921e-05	0.000609818135413951	0.000	1.773	21.152	41.403	126.119	65.234	147.967	81.344	198.920	179.285	22.934	102.540	1.408	14.227	1.592	30.146	28.946	21.668	53.979	0.054	4.356	0.000	0.000	0.000	0.000	0.000	0.000
Pdensi_DN11623_c0_g1d520347	FC_3	FC_3_2	8.16818252339461	78.3115004461628	43.2398414847787	-3.2179161667135	0.745563804292593	-4.31608421463905	1.58821407936163e-05	0.000615986225846242	0.072	0.720	0.155	0.374	0.401	0.358	1.663	1.946	1.868	2.441	1.961	1.277	0.066	0.357	0.094	0.087	0.106	0.045	0.698	0.778	0.581	0.233	0.015	0.244	0.000	0.000	0.014
Pdensi_DN24466_c0_g3	FC_3	FC_3_2	490.279107082462	52.3788510513578	271.32897906691	3.2258639735019	0.748184599698138	4.31158830962761	1.62086014279372e-05	0.000625504177246794	1.923	5.423	1.779	4.789	31.888	2.762	1.928	1.299	0.451	0.696	0.490	0.142	13.824	14.345	2.712	0.367	0.150	0.014	0.050	0.726	0.064	110.545	102.439	61.120	0.023	0.000	0.000
Pdensi_DN114_c0_g1d258496	FC_3	FC_3_2	25.2599081845566	158.530477686413	91.8951929354847	-2.63357537480384	0.610957734129128	-4.31056884574478	1.62835121925057e-05	0.000627151523678114	1.433	1.776	1.849	4.925	4.483	2.004	2.951	3.226	4.875	1.937	2.846	2.896	0.455	0.946	0.228	0.734	3.960	2.498	1.812	4.271	2.649	1.558	0.500	2.472	0.000	0.690	2.476
Pdensi_DN17932_c0_g1d216671	FC_3	FC_3_2	60.8949626256935	279.940043976316	170.417503301005	-2.20122877024905	0.511314383703888	-4.30503979626714	1.66955719787028e-05	0.000642597927944955	1.791	1.388	2.366	4.898	3.761	4.471	3.887	5.657	9.978	5.230	5.970	6.110	0.890	1.344	1.493	3.368	5.613	30.933	8.108	0.606	4.422	0.971	1.851	0.709	0.000	0.000	0.000
Pdensi_DN19065_c0_g1d187560	FC_3	FC_3_2	82.9844026775081	1130.65587664161	606.820139659559	-3.76234894035397	0.874626405696893	-4.30166402002941	1.69520220508827e-05	0.000650462946220169	0.527	1.300	2.040	13.859	14.937	12.289	12.623	27.357	38.746	14.880	49.141	16.727	0.492	4.722	0.405	0.877	0.343	0.069	0.000	0.032	0.000	0.000	0.000	0.000	0.000	0.000	0.000
Pdensi_DN35010_c2_g3	FC_3	FC_3_2	96.6571712767967	19.4585830684283	58.0578771726125	2.31174152118912	0.537523472785811	4.30072664400702	1.70238956085212e-05	0.000652225207867673	0.032	0.034	0.031	0.315	1.308	3.088	0.285	0.566	0.490	0.245	0.570	0.386	1.537	2.012	2.390	0.315	0.664	0.146	0.481	0.329	0.601	0.000	0.000	0.000	0.000	0.000	0.000
Pdensi_DN25295_c11_g1	FC_3	FC_3_2	141.327159566596	28.2006586842705	84.7639091254335	2.32239923460821	0.540297056114759	4.29837477055387	1.72055066595109e-05	0.000657027549271106	1.353	0.628	1.744	0.489	0.000	0.881	0.680	0.609	0.690	0.913	1.465	3.643	2.792	1.785	3.868	3.497	3.562	4.951	4.486	2.015	1.665	0.882	4.716	1.554	7.451	3.038	1.635
Pdensi_DN18322_c0_g1d404031	FC_3	FC_3_2	3095.88141316104	429.677000931496	1762.77920704627	2.84881302184085	0.662964376719136	4.29708310413146	1.73060326791031e-05	0.000660003028130289	86.332	82.811	52.552	49.319	24.476	54.134	21.594	5.740	2.990	4.366	5.944	1.395	76.453	48.861	61.947	26.329	10.820	4.528	9.790	2.588	2.123	2.344	4.586	4.008	23.674	25.621	26.952
Pdensi_DN833_c0_g1d299	FC_3	FC_3_2	64.2506290673118	10.3270956351095	37.2888623512107	2.63030342947204	0.612181927839716	4.29660417901248	1.73434478294002e-05	0.000660846607359498	2.009	0.754	0.486	0.244	0.377	1.090	0.259	0.304	0.171	0.165	0.233	0.013	1.492	1.079	1.320	0.422	0.099	0.055	0.000	0.025	0.047	31.386	4.596	6.083	0.248	1.193	0.297
Pdensi_DN45092_c0_g1	FC_3	FC_3_2	408.447428419101	81.9264006471359	245.186914533118	2.31824913387731	0.53984598440755	4.29427874029934	1.75262168523059e-05	0.000666224446336221	1.565	1.414	2.355	2.966	7.300	8.471	1.153	3.012	1.555	0.925	0.986	1.534	4.913	13.842	7.234	1.401	0.280	3.178	1.443	0.905	1.876	1.981	0.000	0.000	0.000	0.293	0.000
Pdensi_DN27548_c0_g1d24856	FC_3	FC_3_2	88.0793673254282	361.36439771636	224.721882520894	-2.04157926956574	0.475517893102349	-4.29338054188914	1.75973013309488e-05	0.000668491366370487	2.371	1.143	5.287	5.660	2.245	5.133	6.114	7.468	11.624	6.851	6.308	11.158	2.335	1.216	1.754	2.595	2.542	4.816	3.208	1.524	7.579	0.800	0.000	1.059	0.000	1.480	1.277
Pdensi_DN41772_c0_g1d244517	FC_3	FC_3_2	112.927666897461	614.458318970425	363.692992933943	-2.43863955937143	0.568339235747681	-4.29081683259694	1.78017104677745e-05	0.000675125635135763	1.148	4.362	4.010	15.327	13.982	10.812	21.193	9.334	12.606	14.658	6.631	7.298	1.210	4.623	1.489	8.898	12.101	9.423	33.823	0.536	19.706	0.065	0.011	0.000	2.246	0.418	0.686
Pdensi_DN37193_c2_g1	FC_3	FC_3_2	3.9655970630197	69.8026828187302	36.8841399408749	-4.11408056731054	0.958867160452174	-4.29056363278774	1.78220208373696e-05	0.000675125635135763	0.107	0.349	0.107	0.409	0.260	0.117	1.194	2.024	1.650	0.759	2.174	1.521	0.120	0.124	0.000	0.675	1.281	0.396	29.590	0.000	7.232	0.000	0.000	0.000	0.162	0.000	0.647
Pdensi_DN39970_c2_g4	FC_3	FC_3_2	7.25706897539629	65.600850852834	36.4289599141152	-3.13370474468477	0.73043586888231	-4.29018463931662	1.78524629792706e-05	0.000675547380708783	0.029	0.174	0.029	0.496	0.141	0.283	1.517	1.339	1.729	8.240	4.871	4.648	0.098	0.286	0.066	0.080	0.065	0.018	0.017	0.222	0.063	0.725	1.027	0.299	0.206	0.544	0.246
Pdensi_DN53459_c0_g1	FC_3	FC_3_2	96.6130549425793	23.7680173192914	60.1905361309353	2.02247305483258	0.471533262961574	4.28914185635594	1.79364790137082e-05	0.000678287005603884	1.336	1.085	4.181	2.326	0.811	2.366	0.742	0.526	0.397	0.197	1.899	1.181	1.858	2.506	1.673	0.748	0.359	0.408	1.107	0.000	0.719	0.254	0.000	0.000	1.242	0.938	2.620
Pdensi_GG_17781_c0_g1	FC_3	FC_3_2	19.2364581146199	617.950469732816	318.593463923718	-4.99031722013589	1.16388970415375	-4.28762038389566	1.80597386699634e-05	0.000682506162758462	0.000	0.888	0.294	4.735	5.053	3.437	6.909	16.235	19.875	11.284	22.187	9.975	0.000	1.160	0.140	0.450	0.679	0.000	0.000	0.000	0.000	0.000	0.000	0.000	0.000	0.000	0.000
Pdensi_DN38141_c0_g1d316833	FC_3	FC_3_2	1831.05313347654	420.792919219489	1125.92302634802	2.12174168998724	0.495201673469474	4.28460121130433	1.8306725677871e-05	0.000689608450890021	9.462	29.480	8.144	3.331	15.401	33.097	3.658	11.847	13.777	24.265	12.182	16.981	27.891	49.381	36.910	8.573	5.370	1.980	1.242	0.857	0.967	0.000	0.151	0.000	0.188	0.482	0.221
Pdensi_DN27106_c2_g1	FC_3	FC_3_2	2494.50609294185	323.085919763756	1408.7960063528	2.9484157433807	0.689111567643153	4.27857531613443	1.88093346328555e-05	0.000707628499061318	27.661	25.902	6.880	3.290	5.466	21.281	5.494	13.409	3.662	18.172	36.390	31.726	62.177	15.282	69.041	45.725	15.727	61.411	27.603	3.286	7.821	6.108	158.188	2030.648	382.297	133.708	299.724
Pdensi_DN16365_c1_g1	FC_3	FC_3_2	119.94537749998	23.6790724120027	71.8122249559916	2.33871146045789	0.547628817358777	4.27061430356702	1.94935280289851e-05	0.000729140368069432	0.675	0.928	0.930	0.415	0.828	0.776	0.629	0.466	0.559	1.122	0.944	1.969	1.702	2.028	3.524	1.934	3.931	1.596	1.298	1.144	1.299	0.496	1.530	1.933	2.501	1.149	1.650
Pdensi_DN37507_c0_g1	FC_3	FC_3_2	23.2339703727067	329.252484739173	176.24322755594	-3.82927030168167	0.896816053059648	-4.2698503094558	1.95604202345113e-05	0.000730239013205018	0.022	0.000	0.876	16.318	10.643	6.663	11.480	3.167	8.456	8.685	1.329	3.157	0.064	0.370	0.941	0.000	0.000	0.401	0.000	0.000	0.732	0.000	0.026	0.175	0.134	0.048	0.513
Pdensi_DN9715_c0_g1	FC_3	FC_3_2	275.374465641766	1246.38529796118	760.879881801471	-2.17829831463265	0.510413819285542	-4.26771030157793	1.97489563068114e-05	0.000734928018382474	0.911	2.395	4.010	10.749	12.557	19.487	23.008	24.316	39.677	23.711	22.858	32.683	2.260	6.409	8.301	3.125	1.786	2.714	0.721	0.698	2.809	0.219	0.126	0.329	0.000	0.033	0.053
Pdensi_GG_75007_c0_g1	FC_3	FC_3_2	21.1671569115705	142.063486308132	81.6153216098511	-2.74241783856959	0.642930564405764	-4.26549613659182	1.99458465743588e-05	0.000740838479506146	0.277	0.214	0.395	0.787	0.886	1.522	3.070	2.539	4.313	3.729	5.182	5.155	0.159	0.570	0.585	0.130	1.555	3.447	3.483	11.992	8.505	9.834	7.842	6.097	0.431	0.359	1.137
Pdensi_DN18274_c1_g7	FC_3	FC_3_2	71.9308405093674	407.772989800292	239.85191515483	-2.4982688022763	0.587249423512188	-4.25418689614848	2.09810009348025e-05	0.000774360734880689	0.352	1.524	0.705	0.891	2.565	1.724	4.295	9.045	15.049	7.890	9.335	9.324	1.174	2.436	0.979	2.204	3.405	0.859	0.583	1.426	1.262	0.000	0.000	0.000	1.307	3.554	3.398
Pdensi_DN39476_c0_g2	FC_3	FC_3_2	94.0631433950187	397.49682881427	245.779986104644	-2.07931967523698	0.489077736361969	-4.25151161184336	2.12332499030948e-05	0.000782187378764607	2.158	3.437	5.853	8.883	3.854	6.370	8.344	7.534	11.898	18.720	8.441	9.838	2.786	2.120	0.929	15.549	3.415	2.446	2.584	0.203	0.959	1.017	1.482	2.014	2.485	0.000	0.000
Pdensi_DN36504_c0_g1d239698	FC_3	FC_3_2	6.95468439985916	69.6961247736495	38.3254045867543	-3.28835070159907	0.773667305082373	-4.25034207856174	2.13444282255864e-05	0.000785143278591842	0.117	0.585	0.058	0.695	1.434	0.340	1.210	2.301	1.338	2.350	0.441	0.759	0.097	0.268	0.066	0.432	0.387	0.183	0.066	0.445	0.000	0.000	0.000	0.000	0.000	0.000	0.000
Pdensi_DN21642_c0_g1d189848	FC_3	FC_3_2	123.09661408929	15.1393250646963	69.117969576993	3.02437069051631	0.711922724263298	4.24817271234873	2.15521217183883e-05	0.000790443016892751	0.000	0.093	0.171	0.328	1.553	0.748	0.380	0.179	0.506	0.000	0.000	0.304	2.017	1.584	3.745	0.000	0.000	0.318	0.000	0.200	0.246	0.000	0.000	0.000	0.000	0.000	0.000
Pdensi_DN30936_c0_g1d143952	FC_3	FC_3_2	0	31.2486714745705	15.6243357372852	-7.20569828681282	1.69688424489553	-4.24642889371423	2.17204669186433e-05	0.00079462069075548	0.000	0.000	0.000	0.000	0.484	0.429	0.875	0.834	0.475	0.000	0.499	0.933	0.000	0.000	0.000	0.713	0.000	2.896	0.000	0.459	0.572	0.000	0.964	0.798	0.582	0.000	0.483
Pdensi_DN39455_c0_g1d441614	FC_3	FC_3_2	0	36.9264366541972	18.4632183270986	-7.44597058673969	1.75415154155552	-4.24477042624086	2.18817331946749e-05	0.000798519148606672	0.000	0.000	0.000	0.000	0.400	0.355	0.362	1.035	1.177	0.388	0.413	0.000	0.000	0.000	0.000	0.000	0.352	1.200	0.000	0.000	0.000	0.498	0.000	5.947	0.000	0.000	0.000
Pdensi_DN38726_c0_g1	FC_3	FC_3_2	17.7555704580508	130.340847337157	74.0482088976037	-2.89129422270803	0.682231350390233	-4.23799671629605	2.25523066974073e-05	0.000819405154603746	0.000	0.621	0.955	1.688	1.387	0.212	3.381	3.232	2.492	2.026	3.622	1.574	0.211	0.220	0.639	0.853	1.229	2.793	1.299	1.983	2.739	1.736	1.393	0.765	0.568	2.376	0.950
Pdensi_DN23567_c1_g2	FC_3	FC_3_2	530.105895208131	41.6249399858513	285.865417596991	3.66973601769699	0.86689722820424	4.23318462477816	2.3040520388868e-05	0.000834547087137238	0.879	3.494	0.882	0.370	0.000	3.168	0.970	1.230	0.699	4.503	14.752	4.478	18.478	1.352	11.040	14.437	3.766	41.397	2.596	0.000	2.108	0.445	17.105	403.556	148.650	33.260	169.951
Pdensi_DN12107_c0_g1d50537	FC_3	FC_3_2	23.0041824816695	92.7018873558936	57.8530349187815	-2.0097386016069	0.475183333170584	-4.22939623786308	2.34319322148272e-05	0.000846032245467681	0.631	0.854	2.369	1.199	0.383	1.204	1.752	2.482	2.246	1.489	0.997	1.859	0.351	0.546	0.527	1.271	0.340	0.385	0.698	0.731	0.226	0.240	0.000	0.000	1.175	0.886	1.523
Pdensi_DN23071_c0_g1d191067	FC_3	FC_3_2	117.396440241929	815.059536179602	466.227988210766	-2.79061076066318	0.659961234637087	-4.22844648170546	2.35310473249045e-05	0.000847986525026114	1.045	1.760	1.742	9.572	13.095	5.839	12.138	15.695	28.991	25.440	21.301	36.306	1.424	5.365	0.908	1.458	0.251	0.427	0.000	0.135	0.333	0.000	0.000	0.000	0.000	0.783	1.539
Pdensi_DN27199_c1_g1	FC_3	FC_3_2	22.2269411374713	342.466331709913	182.346636423692	-3.9486406767678	0.933966819591155	-4.22781687094229	2.35969722938473e-05	0.00084943281029171	0.903	0.343	1.380	9.718	7.710	1.484	9.729	7.204	7.068	8.805	2.502	2.221	0.938	0.382	0.016	1.699	0.783	0.891	2.253	6.444	1.270	10.255	0.460	4.918	0.043	0.047	0.083
Pdensi_DN43096_c0_g1d94227	FC_3	FC_3_2	36.4089367270273	159.818579079571	98.113757903299	-2.12761136586715	0.503304347873357	-4.22728588548276	2.36527070217871e-05	0.000850914514841717	0.451	3.426	1.811	3.426	0.824	1.225	2.499	3.555	5.106	1.868	6.553	2.923	0.752	1.042	0.501	0.808	0.484	0.275	0.499	2.614	4.219	0.000	0.000	0.000	0.000	0.000	0.000
Pdensi_GG_141816_c0_g1	FC_3	FC_3_2	20.3754387682594	264.458255864547	142.416847316403	-3.68118972246468	0.871254976744435	-4.22515775602219	2.38773450524887e-05	0.000856884095221087	0.066	0.213	0.197	0.413	1.739	1.168	2.951	5.985	9.466	11.464	8.100	11.026	0.292	0.983	0.074	0.685	4.603	1.112	1.345	2.755	2.118	1.732	4.765	0.000	0.000	0.000	0.000
Pdensi_DN38441_c0_g1d33459	FC_3	FC_3_2	154.501127696371	2.75812659104725	78.6296271437094	5.80113977366143	1.37387840107319	4.22245503614434	2.41655617800168e-05	0.000865631178657437	1.772	2.496	0.000	0.224	0.431	4.247	0.197	0.000	0.000	0.000	0.000	0.000	2.562	2.659	4.141	0.159	0.191	0.216	0.392	0.000	0.254	0.000	0.000	0.000	0.000	0.000	0.000
Pdensi_DN21049_c2_g1	FC_3	FC_3_2	369.81628029466	1965.92311310406	1167.86969669936	-2.40966343724612	0.570933191320761	-4.22056989132433	2.43685489146615e-05	0.000872340343555218	2.505	5.346	16.261	9.084	16.063	24.849	22.669	32.673	81.536	27.428	40.492	51.912	3.608	11.154	8.502	16.700	13.663	11.880	3.144	1.814	4.952	0.751	9.287	25.780	0.745	2.375	7.988
Pdensi_GG_57086_c0_g1	FC_3	FC_3_2	168.050881150875	1074.94653245759	621.498706804234	-2.67586418199346	0.634342024960708	-4.21833029611936	2.46118107337005e-05	0.000879996573863627	13.013	3.132	0.414	1.410	3.463	2.652	28.636	34.740	11.884	78.460	32.073	14.695	4.290	5.394	0.990	0.798	0.567	0.583	3.064	11.427	8.747	8.517	43.314	30.845	27.840	82.560	0.704
Pdensi_DN6529_c0_g1	FC_3	FC_3_2	259.60669674408	7.70910382259937	133.65790028334	5.06989282401088	1.203138325616	4.21389022032452	2.5100932552999e-05	0.000894745573812276	63.917	6.189	2.919	4.846	2.642	7.896	0.465	0.080	0.000	0.316	0.243	0.046	8.915	3.415	3.293	0.523	1.145	0.434	0.131	0.135	0.331	0.000	0.805	0.861	0.774	1.082	1.944
Pdensi_DN36324_c0_g1d376307	FC_3	FC_3_2	281.942728997449	56.0633112194376	169.003020108443	2.33047118905158	0.553181769016959	4.21284886736774	2.52169800185771e-05	0.00089833375797723	3.555	4.496	3.270	2.618	2.885	1.922	1.635	1.244	1.060	1.401	0.373	0.697	7.538	7.857	2.298	4.247	1.587	2.886	0.656	4.797	2.984	4.045	2.162	0.596	28.311	108.552	122.489
Pdensi_DN22410_c7_g4	FC_3	FC_3_2	187.689505034098	40.6395382950833	114.164521664591	2.20366864715873	0.523830980113534	4.20683146056216	2.58976133505682e-05	0.00092033466117649	1.891	1.538	2.342	0.000	0.000	0.513	1.046	1.242	0.563	1.080	1.790	2.226	4.344	2.729	4.225	3.599	5.497	8.215	7.063	4.381	1.020	0.719	4.502	2.852	4.189	4.681	3.148
Pdensi_DN43145_c0_g1d245802	FC_3	FC_3_2	0	45.6274160606112	22.8137080303056	-7.75145763649872	1.84278531968526	-4.20638126085279	2.5949232195273e-05	0.000921608132249148	4.954	0.283	1.308	1.318	0.635	0.000	2.018	0.274	0.933	0.308	0.000	1.841	0.000	0.000	0.000	0.234	0.000	0.318	0.577	0.302	0.750	0.792	0.000	0.000	0.000	0.000	1.264
Pdensi_DN14510_c0_g3	FC_3	FC_3_2	69.0934612337487	10.7406031698591	39.9170322018039	2.68369007040075	0.638257690707389	4.20471246876224	2.61414269088155e-05	0.000927305974697399	0.937	0.427	0.592	0.640	1.428	2.923	0.340	0.147	0.265	0.232	0.036	0.067	1.321	1.139	1.720	0.590	0.188	0.071	0.000	0.000	0.041	0.000	0.000	0.000	0.000	0.000	0.000
Pdensi_GG_75931_c0_g1	FC_3	FC_3_2	59.1675346190116	540.969434269645	300.068484444328	-3.18864671339897	0.758462102361157	-4.20409497517732	2.62128861720448e-05	0.000929110043558463	0.368	1.397	3.323	6.998	12.315	3.008	6.949	14.309	16.425	5.004	13.500	10.200	0.205	2.126	1.434	4.947	10.099	8.989	1.832	4.695	9.521	0.000	0.000	0.000	0.000	0.000	0.000
Pdensi_DN20181_c0_g2d489133	FC_3	FC_3_2	506.555975209716	2532.44774860685	1519.50186190828	-2.32061436434189	0.552001759305418	-4.20399813084275	2.62241102929428e-05	0.000929110043558463	11.665	12.870	41.281	27.528	29.088	22.525	37.565	70.437	68.570	65.979	48.675	67.147	9.776	19.558	3.344	71.951	40.175	19.717	21.345	5.878	17.318	2.688	3.336	1.058	4.283	2.332	2.760
Pdensi_DN22508_c1_g1	FC_3	FC_3_2	760.513466657382	22.6976332266939	391.605549942038	5.0671430693073	1.207108435487	4.19775301070032	2.69576405589257e-05	0.000953363244672655	3.412	1.409	1.208	1.109	0.526	0.645	0.468	0.236	0.888	0.333	0.550	0.672	33.734	0.305	10.091	0.726	2.406	5.630	3.606	0.000	12.730	13.533	1.392	2.472	1.018	1.487	5.230
Pdensi_DN28782_c0_g1d501934	FC_3	FC_3_2	1.51192287768563	174.021067363332	87.7664951205089	-6.7428576526049	1.60883978578541	-4.19113059745297	2.77567823137938e-05	0.00097866123534891	0.095	0.000	1.990	0.000	0.000	0.622	0.316	2.581	9.185	2.120	10.201	19.154	0.000	0.110	0.000	1.960	0.618	1.284	0.000	0.110	0.272	0.000	0.000	0.000	0.000	0.000	0.000
Pdensi_DN28538_c0_g1d141779	FC_3	FC_3_2	62.7993051593704	2.57062882072572	32.684966990048	4.61668555876549	1.1022855081248	4.18828472726579	2.81070748172769e-05	0.000990413931461173	0.983	0.817	0.377	0.096	0.108	0.823	0.101	0.000	0.089	0.000	0.096	0.000	0.674	1.329	1.832	0.000	0.000	0.000	0.000	0.791	0.217	0.919	0.742	0.763	0.000	0.000	0.000
