# Supplementary material for: Transcriptional Regulation of Pine Male and Female Cone Initiation and Development: Key Players Identified Through Comparative Transcriptomics
Source: Front Genet. 2022 Mar 18;13:815093. doi: 10.3389/fgene.2022.815093 (PMC8971679; doi:10.3389/fgene.2022.815093)
Supplement: Supplementary file 2 [file DataSheet3.ZIP › SUP_DEG/salmon.gene.counts.matrix.FC_3_vs_FC_3_3.DESeq2.DE_results.P0.001_C2.DE.subset]

sampleA	sampleB	baseMeanA	baseMeanB	baseMean	log2FoldChange	lfcSE	stat	pvalue	padj	Bud_Rep1	Bud_Rep2	Bud_Rep3	FC_3_1_Rep1	FC_3_1_Rep2	FC_3_1_Rep3	FC_3_2_Rep1	FC_3_2_Rep2	FC_3_2_Rep3	FC_3_3_Rep1	FC_3_3_Rep2	FC_3_3_Rep3	FC_3_Rep1	FC_3_Rep2	FC_3_Rep3	MC_2_2_Rep1	MC_2_2_Rep2	MC_2_2_Rep3	MC_2_3_Rep1	MC_2_3_Rep2	MC_2_3_Rep3	MC_2_4_Rep1	MC_2_4_Rep2	MC_2_4_Rep3	Needles_Rep1	Needles_Rep2	Needles_Rep3
Pdensi_DN12981_c0_g2	FC_3	FC_3_3	527.004750819685	5483.68342492724	3005.34408787346	-3.37660697161275	0.145455469148939	-23.2140255115143	3.28622902090876e-119	1.8547476594009e-114	7.079	20.301	19.101	21.274	20.172	13.163	75.918	104.954	160.712	128.839	138.829	135.930	11.184	15.977	10.535	32.388	43.670	26.133	51.381	14.501	32.263	3.481	0.826	0.000	0.000	0.013	0.028
Pdensi_DN27245_c4_g1	FC_3	FC_3_3	5504.30847430836	314.523164540246	2909.4158194243	4.12922199152261	0.187600591593298	22.0107087960277	2.27409025897112e-107	6.4174827108165e-103	74.353	138.598	157.028	18.822	62.052	35.923	9.845	16.487	25.076	9.035	6.785	7.301	120.026	162.157	110.686	51.422	7.765	22.676	1.827	0.000	2.969	0.000	0.000	0.000	0.000	0.000	0.000
Pdensi_DN10090_c0_g1d4523	FC_3	FC_3_3	2718.70218438098	40.9023082332817	1379.80224630713	6.05416830028119	0.307207812007564	19.7070779571586	1.87485154168947e-86	3.5272207004318e-82	0.416	0.910	0.913	9.634	46.836	49.955	10.521	10.416	0.874	0.966	1.214	0.821	76.190	72.743	43.945	0.657	2.145	0.155	2.255	0.778	0.853	0.721	0.779	0.118	0.000	0.000	0.000
Pdensi_DN34641_c1_g2	FC_3	FC_3_3	2901.32116588961	49.1619449027031	1475.24155539616	5.88208466692595	0.333163870048098	17.6552297404781	9.27554821071382e-70	1.30877985253172e-65	28.652	52.098	14.190	16.176	17.448	86.577	4.989	2.220	1.023	1.605	1.068	0.932	44.953	87.203	75.151	3.944	0.638	0.246	1.920	0.367	4.080	24.037	0.590	4.918	1.296	0.195	0.150
Pdensi_DN8321_c0_g1d102256	FC_3	FC_3_3	3031.96687659546	5.43813437740701	1518.70250548643	9.11691728653248	0.578727176316855	15.7533941028215	6.50919268834166e-56	7.34757670660006e-52	16.873	37.353	6.616	1.759	0.248	109.884	0.651	0.198	0.139	0.223	0.121	0.057	35.607	83.965	95.890	1.353	0.708	0.210	0.163	0.194	0.137	0.143	0.381	0.049	0.111	0.188	0.029
Pdensi_DN20576_c0_g2	FC_3	FC_3_3	1506.37911800777	89.1427002864114	797.760909147091	4.0778454162728	0.259054955765441	15.7412368515546	7.8886532107355e-56	7.42059312023186e-52	88.271	8.562	2.710	15.674	31.652	49.631	16.368	4.757	19.934	2.634	1.897	1.998	35.954	32.247	37.321	0.555	2.135	0.539	0.498	0.071	1.014	0.303	14.200	5.814	0.000	0.011	0.012
Pdensi_DN24134_c2_g1	FC_3	FC_3_3	2405.02194625382	113.534647646579	1259.2782969502	4.40421654779142	0.290674793101685	15.1516975407315	7.3834593560845e-52	5.95317780082013e-48	26.408	13.733	5.671	21.704	27.605	88.062	12.041	5.509	3.740	2.938	3.507	1.919	63.162	53.911	51.816	8.894	6.575	3.519	11.837	6.613	5.233	24.220	3.157	3.830	17.432	94.504	10.006
Pdensi_DN24369_c0_g2d133256	FC_3	FC_3_3	5232.34921258072	18.6546398386985	2625.50192620971	8.13108523005039	0.539259396574358	15.0782448700997	2.25175553847971e-51	1.58861353239743e-47	27.195	66.175	3.296	5.062	47.039	103.100	2.884	5.861	0.479	0.325	0.870	0.173	83.159	199.527	98.161	1.420	12.365	0.501	0.364	0.277	1.499	0.437	1.676	0.081	0.579	6.325	2.749
Pdensi_GG_57820_c0_g1	FC_3	FC_3_3	36.7833059029748	1062.04188019895	549.41259305096	-4.85384587812085	0.323548319302501	-15.0019196161633	7.13262364412128e-51	4.25089033040601e-47	0.132	3.125	0.465	5.022	3.247	3.650	15.252	12.710	13.047	31.658	25.915	20.386	0.659	0.923	1.023	1.037	2.691	2.764	8.615	11.605	12.861	5.584	17.740	4.709	0.000	0.027	0.000
Pdensi_DN6880_c0_g1d450628	FC_3	FC_3_3	1797.74160392601	13.1926956860754	905.467149806044	7.08913184013232	0.472662164283087	14.9983061387721	7.53169796315736e-51	4.25089033040601e-47	21.652	33.371	13.743	3.617	0.692	40.957	0.455	0.067	0.262	0.374	0.323	0.265	25.290	36.915	63.429	1.072	0.176	0.321	0.436	0.186	0.733	0.000	0.432	0.260	6.789	5.391	4.188
Pdensi_DN13806_c0_g1	FC_3	FC_3_3	1932.0827908471	190.787999932554	1061.43539538983	3.33981387372586	0.226659884580854	14.7349138551885	3.84687582055316e-49	1.97379701192746e-45	26.179	15.910	15.803	24.644	51.452	76.152	9.468	8.311	8.481	5.127	5.225	3.637	37.932	52.850	46.439	13.502	3.309	2.641	2.065	0.108	1.367	0.000	0.000	0.000	0.000	0.000	0.000
Pdensi_DN24773_c0_g1d555703	FC_3	FC_3_3	1089.71051243544	2.57988541249902	546.14519892397	8.72298025657487	0.602201577528459	14.4851501259354	1.50393714532268e-47	7.07351770683435e-44	10.283	11.664	4.912	4.788	7.614	37.418	1.233	0.249	0.000	0.060	0.043	0.061	17.603	31.315	28.690	11.668	2.040	0.487	0.074	0.019	0.071	0.000	0.000	0.000	0.000	0.000	0.000
Pdensi_DN43981_c0_g1d246542	FC_3	FC_3_3	76.003778205085	1775.08602225139	925.544900228238	-4.5499687128805	0.322779995559212	-14.0961917574778	4.0082361518384e-45	1.74019114161353e-41	6.981	6.368	17.326	3.705	9.390	1.585	16.584	28.151	42.982	42.105	36.934	51.678	2.429	1.695	1.218	13.831	2.358	5.803	0.000	0.424	5.812	2.781	0.446	0.000	1.616	0.413	1.786
Pdensi_DN15221_c0_g1d214075	FC_3	FC_3_3	688.311002688376	8264.12859428931	4476.21979848884	-3.58403170958275	0.256969511065196	-13.9473032996255	3.26727295281753e-44	1.22936590304681e-40	7.091	7.918	11.270	208.022	213.044	74.708	238.909	223.945	259.209	188.844	223.622	195.800	11.484	24.794	13.592	16.329	32.866	34.223	59.386	61.501	75.065	62.009	107.233	111.008	3.037	2.602	3.096
Pdensi_DN39993_c1_g2	FC_3	FC_3_3	1118.8915858767	104.530542501437	611.71106418907	3.42032953253021	0.247470402671805	13.8211660691652	1.89967454267796e-43	6.70110194929649e-40	76.738	36.108	26.707	8.869	12.979	13.499	7.968	3.367	2.221	2.458	2.391	2.873	29.363	30.158	19.885	10.664	5.171	6.163	1.331	7.755	5.494	20.827	27.859	31.903	12.285	28.957	24.284
Pdensi_DN22966_c4_g1	FC_3	FC_3_3	5087.04023340547	1070.53887971637	3078.78955656092	2.24824929793317	0.16450720612862	13.6665703031597	1.60797192234856e-42	5.33846678219723e-39	92.226	106.009	108.472	62.723	71.194	98.985	60.270	30.965	34.693	25.122	29.299	24.332	123.491	117.148	117.078	67.256	56.069	43.411	40.045	36.844	94.550	154.729	136.878	209.534	17.780	24.718	27.469
Pdensi_DN34251_c0_g1d437004	FC_3	FC_3_3	12.4313106701657	467.564431110985	239.997870890575	-5.20765182435397	0.385122377142103	-13.5220702131064	1.15868601519498e-41	3.63312437208914e-38	3.607	2.213	4.462	2.038	1.724	0.809	3.840	9.399	12.120	9.766	11.309	13.383	0.208	0.430	0.279	4.814	1.223	0.539	0.419	1.084	1.424	0.941	0.000	0.000	0.095	0.279	0.149
Pdensi_DN26695_c0_g4	FC_3	FC_3_3	11.100791462264	1117.11565398727	564.108222724766	-6.64763054057964	0.498419225764575	-13.3374280062776	1.40214132727281e-40	4.16509771111987e-37	0.917	0.784	1.544	0.583	0.223	0.572	1.216	6.613	16.073	14.550	28.526	39.510	0.172	0.321	0.297	2.886	1.374	1.309	0.827	0.489	0.377	0.023	0.019	0.095	0.000	0.000	0.000
Pdensi_DN14090_c0_g1	FC_3	FC_3_3	3270.54482425609	22994.8022123225	13132.6735182893	-2.81332017937236	0.211436568698144	-13.305740802996	2.14357907379143e-40	6.0491801462394e-37	25.501	142.926	87.141	47.160	95.870	46.097	306.273	549.775	833.588	516.902	630.646	545.121	58.426	109.135	67.964	172.595	560.730	375.519	814.619	461.216	381.065	103.125	70.653	8.525	0.058	0.126	0.135
Pdensi_DN16465_c0_g1d184695	FC_3	FC_3_3	298.693955789939	1304.73107620387	801.712515996904	-2.12676905842277	0.164675999923721	-12.9148695584536	3.71072355903568e-38	9.97301131771303e-35	9.168	5.147	6.639	18.569	23.011	11.719	26.090	24.264	37.305	29.082	32.490	34.516	7.168	8.001	6.048	8.406	7.183	8.011	7.077	7.330	9.415	3.684	6.758	2.414	25.693	33.561	30.958
Pdensi_DN13058_c0_g1d460568	FC_3	FC_3_3	85.9566645878673	1164.41805782428	625.187361206072	-3.75702073988657	0.292263556751635	-12.8549066522149	8.07232484850855e-38	2.07091824749919e-34	2.381	1.542	4.170	10.610	10.911	5.378	18.518	33.735	40.303	26.422	37.128	22.110	1.878	2.507	1.738	3.110	12.237	10.718	7.529	104.771	53.649	21.972	0.352	0.306	1.897	1.441	1.686
Pdensi_GG_93610_c0_g1	FC_3	FC_3_3	433.158736433393	4948.79837562072	2690.97855602706	-3.51466820819461	0.273576458167043	-12.8471149591702	8.92781637097751e-38	2.19080850425205e-34	3.260	31.766	58.568	21.323	36.695	10.934	119.583	244.253	260.847	112.185	163.100	88.687	10.908	10.546	9.105	65.399	119.524	97.767	112.178	130.381	161.475	0.573	0.186	0.133	0.061	0.011	0.024
Pdensi_DN23774_c1_g2	FC_3	FC_3_3	1280.86364662944	170.414495270018	725.639070949729	2.90913981498067	0.22684757842476	12.8242048479507	1.20011451739034e-37	2.82226930672962e-34	56.709	27.300	20.348	30.077	23.038	51.469	11.553	5.305	6.918	4.519	3.927	4.092	31.622	27.236	30.839	30.640	14.932	10.282	14.085	10.473	13.683	5.352	15.352	43.654	10.586	31.009	25.412
Pdensi_DN19199_c0_g1	FC_3	FC_3_3	28.4365114651257	617.569515362353	323.003013413739	-4.45286020901334	0.349092015597118	-12.7555487094048	2.90323270743918e-37	6.55433816031468e-34	3.822	4.101	7.669	2.780	2.488	0.776	6.550	11.182	15.413	13.244	14.844	17.406	0.910	0.591	0.507	10.919	4.899	2.006	0.828	0.748	2.486	0.795	0.217	0.000	0.000	0.054	0.212
Pdensi_DN17775_c0_g1d475646	FC_3	FC_3_3	764.528962423519	41.9253561418999	403.227159282709	4.18886616055689	0.329098426564337	12.7283080757543	4.11663203264205e-37	8.93625815085835e-34	73.896	16.913	6.938	10.732	4.780	19.453	2.762	0.811	1.289	1.038	0.917	1.116	21.362	20.683	12.227	1.900	1.425	1.181	1.011	0.688	0.693	8.487	167.079	347.058	67.288	19.027	27.148
Pdensi_DN19656_c0_g1d15592	FC_3	FC_3_3	1287.8710116725	7563.1839806727	4425.5274961726	-2.55444782560917	0.201059014477617	-12.7049654164775	5.54939576194227e-37	1.1600292474223e-33	21.493	47.101	46.581	74.159	87.888	34.500	152.867	210.198	277.954	186.437	207.949	161.840	34.725	30.666	25.344	57.543	97.032	55.830	49.707	41.901	56.188	1.584	13.923	0.992	0.019	0.027	0.000
Pdensi_DN12332_c0_g1d50692	FC_3	FC_3_3	13.2250354935311	1885.48002201595	949.35252875474	-7.11968660609833	0.561771062563221	-12.6736442664259	8.27775035457277e-37	1.66855796432888e-33	0.198	0.099	0.648	0.192	0.040	0.064	2.509	8.937	50.787	29.155	51.743	58.316	0.269	0.641	0.070	0.087	3.043	2.282	0.000	0.061	0.058	0.107	0.544	0.228	0.548	0.058	0.315
Pdensi_DN23745_c0_g4	FC_3	FC_3_3	4421.75963476363	527.138330946614	2474.44898285512	3.06820268246725	0.242156358738978	12.6703370435731	8.63426133970452e-37	1.68040589659629e-33	1.444	4.148	3.608	52.330	147.555	186.313	30.318	36.358	15.087	15.985	11.797	10.909	82.215	114.382	116.357	16.354	14.337	3.712	3.223	2.480	3.146	0.885	1.468	0.000	0.100	0.058	0.015
Pdensi_GG_43231_c0_g1	FC_3	FC_3_3	1273.75965175498	17.3642290507368	645.561940402858	6.1960767275173	0.506873774924058	12.2241020033945	2.31121558671097e-34	4.34816692379891e-31	0.000	0.604	0.040	1.965	20.573	54.721	1.582	3.169	0.235	0.422	0.607	0.237	14.419	43.408	34.029	1.340	1.058	0.000	0.045	0.466	0.000	0.181	6.443	0.976	0.000	0.000	0.000
Pdensi_DN16765_c0_g1	FC_3	FC_3_3	1150.72033037293	211.20455560056	680.962442986747	2.44549724388154	0.207132778465417	11.8064232131654	3.61619965753368e-32	6.58381640874841e-29	37.951	30.621	35.256	24.817	15.226	27.588	8.984	7.344	8.599	5.355	4.488	5.684	29.255	28.164	23.788	35.577	17.665	19.810	8.906	5.579	16.694	8.427	3.188	7.108	3.872	4.642	4.665
Pdensi_DN13830_c0_g1d462488	FC_3	FC_3_3	133.013551534235	1377.24991892172	755.131735227978	-3.36648787756208	0.286434428087659	-11.7530839432884	6.80877441564379e-32	1.20089758755917e-28	3.804	6.060	6.570	19.122	23.606	8.291	28.362	32.686	43.086	33.790	35.241	32.292	3.025	4.591	1.977	4.320	4.487	3.909	0.829	0.328	4.072	0.061	0.025	0.000	0.000	0.000	0.000
Pdensi_DN11101_c0_g1d335610	FC_3	FC_3_3	1.87593037916523	671.939410276866	336.907670328015	-8.64134161584151	0.738058690050209	-11.7082038763796	1.15704729696429e-31	1.97890149820196e-28	0.030	0.033	1.981	1.125	0.400	0.066	11.347	19.021	18.068	16.521	19.444	13.449	0.101	0.000	0.034	6.326	19.775	9.971	18.558	7.353	6.519	0.045	0.371	0.000	0.047	0.000	0.000
Pdensi_DN19627_c0_g3	FC_3	FC_3_3	166.805030530654	3261.02634650153	1713.91568851609	-4.285035918025	0.366371689293151	-11.6958707325127	1.33807673173346e-31	2.22120737467754e-28	0.828	10.794	14.909	9.737	13.899	4.718	49.182	96.749	124.488	74.610	95.146	70.170	2.006	6.305	3.837	28.484	52.934	34.523	40.061	12.649	30.815	0.317	0.027	0.023	0.000	0.000	0.000
Pdensi_DN22501_c3_g4	FC_3	FC_3_3	1327.10566581463	43.7009611007024	685.403313457667	4.92520440200677	0.423155913848172	11.6392191171738	2.60388672454664e-31	4.19895333524036e-28	8.429	11.926	6.439	8.890	27.487	57.435	5.192	4.615	4.585	0.705	0.992	1.516	21.848	27.635	43.337	9.415	12.924	7.058	10.118	30.501	14.339	19.358	25.041	10.130	0.000	0.000	0.000
Pdensi_GG_101105_c0_g1	FC_3	FC_3_3	18.4992789243405	759.453628755407	388.976453839874	-5.32514639988138	0.459870336131223	-11.5796692708657	5.22472332701994e-31	8.19120512713903e-28	0.024	0.307	0.118	0.328	0.542	0.561	4.772	8.638	10.856	16.691	22.083	17.130	0.264	0.846	0.241	0.625	3.256	2.716	7.394	10.886	3.231	5.779	14.617	8.802	0.960	0.614	1.369
Pdensi_DN26156_c0_g1	FC_3	FC_3_3	267.328749090609	1558.92055112398	913.124650107296	-2.5401562325118	0.219737494420756	-11.5599581182439	6.57408448517386e-31	1.0028144009276e-27	2.186	9.468	9.941	6.239	10.031	7.353	20.502	32.949	48.060	33.497	40.069	41.284	5.157	8.692	5.359	14.305	30.966	21.905	24.904	10.476	41.559	6.158	5.449	1.282	0.350	0.173	0.071
Pdensi_DN19788_c0_g1d287932	FC_3	FC_3_3	1846.01021772257	453.391202250308	1149.70070998644	2.02586269694748	0.175641386584861	11.5340850828952	8.88265126239684e-31	1.31930746644652e-27	7.081	12.333	9.096	21.047	50.893	56.084	13.269	16.812	15.816	10.596	12.600	10.157	41.491	53.219	36.867	12.582	21.030	13.854	45.992	50.619	32.723	61.878	90.393	34.684	27.976	40.088	55.868
Pdensi_DN37181_c1_g1	FC_3	FC_3_3	4550.17890624691	521.312321042736	2535.74561364482	3.12545900923715	0.275071753074074	11.362340823107	6.43956690990133e-30	9.319209138329e-27	191.408	143.374	83.868	82.387	56.701	103.662	36.065	11.633	12.963	16.858	12.447	8.941	107.109	108.310	105.134	52.765	26.455	20.598	30.082	9.375	29.024	15.787	25.395	22.907	69.038	180.809	76.373
Pdensi_DN13283_c0_g1d271643	FC_3	FC_3_3	2260.06849637265	391.98200370745	1326.02525004005	2.5271014531284	0.22261613724741	11.3518340780473	7.26231478212919e-30	1.02471261575843e-26	12.681	29.674	23.087	12.403	10.225	41.048	17.109	6.085	13.723	10.206	10.956	7.642	49.500	52.827	56.731	16.109	7.533	7.146	5.382	9.091	4.152	10.776	35.027	52.567	0.750	1.749	0.999
Pdensi_DN42854_c0_g1d245522	FC_3	FC_3_3	117.101627264719	1150.96220076288	634.031914013798	-3.29269475110512	0.290509571608821	-11.3342040087369	8.88360839525854e-30	1.22290453128876e-26	1.964	3.001	5.889	1.758	1.540	0.379	13.357	24.081	24.461	21.629	35.797	27.390	2.317	3.735	2.323	4.041	8.879	9.210	11.664	20.644	19.202	8.449	0.991	0.000	0.000	0.389	0.278
Pdensi_GG_96436_c0_g1	FC_3	FC_3_3	65.2933984410369	1686.73809363195	876.015746036492	-4.69351579603434	0.416462994478588	-11.2699468098255	1.84681432094175e-29	2.42405116916169e-26	1.012	2.542	1.220	7.128	5.972	4.411	33.164	35.399	40.173	31.734	62.260	30.195	1.041	1.495	2.046	1.712	2.493	1.398	2.826	1.879	2.379	1.329	1.614	0.607	0.814	1.026	0.185
Pdensi_DN19097_c2_g1d356771	FC_3	FC_3_3	2138.31879371435	12363.5853821453	7250.95208792982	-2.53107361701943	0.224724021009648	-11.2630310086467	1.99767397270048e-29	2.56247088680034e-26	46.060	62.174	91.888	61.103	71.979	131.554	136.904	253.785	316.104	308.180	247.348	354.532	40.238	70.035	43.511	102.089	62.684	48.613	82.221	43.831	158.230	614.040	828.190	465.593	49.381	49.346	34.882
Pdensi_DN104051_c0_g1	FC_3	FC_3_3	28.4791747938869	805.958563420434	417.21886910716	-4.82056718724319	0.429213333350531	-11.2311683088053	2.86662765474348e-29	3.59538810741605e-26	4.838	3.592	7.607	2.103	3.691	1.359	6.301	15.364	22.447	15.484	20.801	23.145	0.924	0.798	0.308	4.583	3.880	1.522	1.071	0.321	1.983	0.842	0.000	0.000	0.000	0.000	0.333
Pdensi_DN24001_c0_g2d225091	FC_3	FC_3_3	4326.47356708356	420.464871526481	2373.46921930502	3.36324406273532	0.303416624905536	11.0845741026301	1.49058072787409e-28	1.78996545279178e-25	113.766	128.428	29.047	45.936	67.825	60.444	12.635	14.667	7.744	8.008	14.075	8.878	103.036	136.310	70.941	54.229	40.849	28.543	23.396	51.499	74.541	370.360	142.855	226.489	27.050	47.357	48.055
Pdensi_DN24079_c0_g5	FC_3	FC_3_3	3072.79096044185	266.045148090669	1669.41805426626	3.52968466361984	0.31875623830134	11.0733037961221	1.69050984509152e-28	1.94719133993807e-25	0.739	1.356	0.918	26.099	65.111	159.317	24.282	16.185	10.488	6.285	6.476	6.841	49.847	64.817	100.368	12.648	12.360	7.850	15.010	4.965	10.197	20.645	1.546	1.249	0.000	0.000	0.000
Pdensi_DN23864_c1_g1d70605	FC_3	FC_3_3	1787.45819262775	9.3462092608308	898.402200944292	7.57915622073334	0.689025536523503	10.9998190473087	3.82899490656539e-28	4.32216945053101e-25	0.454	2.076	3.030	7.608	55.578	183.681	4.222	7.299	1.709	0.117	0.444	0.131	15.299	45.669	65.429	2.495	1.261	0.398	0.184	0.012	0.043	0.064	166.365	449.982	0.031	0.011	0.000
Pdensi_DN24194_c1_g1d552023	FC_3	FC_3_3	796.254510168248	8.37590900411056	402.315209586179	6.5705328102652	0.599800457599956	10.9545311728446	6.32047977682994e-28	6.99466428635847e-25	0.053	0.349	0.146	3.802	30.049	40.806	4.369	7.677	1.278	0.153	0.308	0.156	7.860	22.920	25.944	0.355	1.035	0.265	0.019	0.107	0.140	0.862	25.458	13.607	0.027	0.000	0.000
Pdensi_DN8217_c0_g1d102160	FC_3	FC_3_3	1482.80198037194	61.2361938348874	772.019087103415	4.59703517996706	0.42171817873266	10.9007280496705	1.14338711945982e-27	1.24101478889062e-24	19.206	25.624	9.683	33.126	56.039	58.804	12.092	4.277	3.818	2.306	1.288	0.886	23.833	46.664	35.805	8.486	10.821	25.481	2.083	7.354	2.286	0.205	0.042	0.760	12.459	12.211	23.625
Pdensi_DN3229_c0_g1d99476	FC_3	FC_3_3	1655.34569180602	307.036854802097	981.191273304059	2.43115959848984	0.223455495528418	10.879838031017	1.43818283015917e-27	1.53152903649403e-24	1.221	0.660	0.610	29.409	61.002	105.363	25.549	19.595	17.677	6.704	8.365	7.531	29.372	51.230	37.931	7.764	11.921	5.553	6.901	10.278	8.016	10.537	0.374	0.000	0.000	0.000	0.000
Pdensi_DN24988_c0_g1	FC_3	FC_3_3	103.643788335195	565.556409105871	334.600098720533	-2.44743069449998	0.225033142077757	-10.8758677584225	1.5021951891205e-27	1.57007215692521e-24	4.630	2.978	3.643	3.946	3.779	2.736	8.422	13.479	21.550	14.404	12.059	15.150	2.282	2.786	2.278	10.924	16.071	11.858	20.699	8.855	11.894	16.394	45.735	31.431	2.963	5.909	2.533
Pdensi_DN44654_c0_g1d95650	FC_3	FC_3_3	34.1670747781531	801.999772054222	418.083423416187	-4.56009394635086	0.420471154530226	-10.8452004310394	2.10174683723549e-27	2.1567743907922e-24	4.370	3.785	8.990	3.325	4.392	1.364	9.439	15.048	20.847	18.830	19.739	20.468	1.252	0.721	0.418	6.045	1.350	0.918	0.415	0.869	2.864	1.522	0.000	0.000	0.000	0.421	0.000
Pdensi_DN12647_c0_g2	FC_3	FC_3_3	546.563233474281	3229.44420508585	1888.00371928007	-2.56080081158497	0.23813945522703	-10.7533663799795	5.71374449834217e-27	5.75863820511485e-24	5.955	11.921	13.292	9.768	19.177	11.587	28.939	70.493	104.936	71.580	75.102	91.220	10.632	18.724	10.075	21.232	48.085	34.951	51.774	37.858	45.083	5.366	7.632	1.995	1.011	0.641	1.238
Pdensi_GG_147018_c0_g1	FC_3	FC_3_3	718.035201890081	39.8554505494474	378.945326219764	4.17061959224867	0.388846040219138	10.7256321548196	7.71576605781354e-27	7.63996204040344e-24	0.477	1.955	1.486	6.160	24.022	40.978	3.940	5.138	1.325	1.162	1.065	0.681	10.659	21.449	19.168	1.425	2.544	6.089	0.409	1.069	1.579	0.130	0.040	0.022	0.000	0.000	0.000
Pdensi_DN19038_c1_g6	FC_3	FC_3_3	34.507820461714	2151.61123581769	1093.0595281397	-5.95736755899126	0.559759340495707	-10.6427300591636	1.88523164701401e-26	1.80343176538086e-23	0.857	1.019	3.563	3.365	2.770	0.475	25.800	45.827	80.969	52.875	63.964	41.354	1.150	1.172	0.183	9.417	19.363	13.708	12.717	12.543	11.231	0.221	3.033	0.060	0.000	0.000	0.018
Pdensi_DN23706_c0_g6	FC_3	FC_3_3	89.962009070336	831.106859956731	460.534434513534	-3.20296713461656	0.301103540119732	-10.6374276879738	1.99562693040082e-26	1.87721973253037e-23	1.710	2.531	4.171	2.228	4.688	4.913	8.113	12.431	21.309	16.156	23.850	21.216	2.154	2.836	1.458	7.260	10.735	7.855	9.605	6.084	8.752	2.511	3.575	0.210	4.016	3.500	3.139
Pdensi_GG_33606_c0_g1	FC_3	FC_3_3	47.716925134261	1124.47908806807	586.098006601164	-4.54506673339701	0.430496771155779	-10.5577254881485	4.67860933354342e-26	4.32886411123263e-23	0.400	0.433	0.666	0.845	7.437	2.910	9.775	18.854	25.505	26.855	21.566	34.405	0.594	2.000	0.892	1.552	9.065	3.588	4.132	10.816	4.967	3.857	9.463	0.000	0.000	0.150	0.000
Pdensi_GG_33721_c0_g1	FC_3	FC_3_3	1065.68259270333	58.1641380104312	561.923365356881	4.19461090504949	0.397874195778284	10.5425557866209	5.49839658563021e-26	5.00531456924143e-23	6.591	12.605	9.474	6.639	18.388	18.332	5.226	2.797	1.642	1.635	1.757	0.883	19.024	22.956	32.689	2.973	1.853	1.312	2.493	0.744	1.225	0.326	1.048	1.507	0.000	0.000	0.000
Pdensi_DN14631_c0_g1d108272	FC_3	FC_3_3	2956.21759158029	568.588166279049	1762.40287892967	2.3779208854342	0.227288686732647	10.4621172290518	1.28941728393452e-25	1.15515415087721e-22	17.728	26.389	17.659	17.415	65.484	40.966	30.416	20.617	15.629	15.268	15.318	11.182	68.362	64.707	74.262	22.355	33.092	47.815	36.669	37.032	44.916	4.534	6.903	0.259	0.039	0.000	0.000
Pdensi_GG_137352_c3_g1	FC_3	FC_3_3	1037.30192751738	5841.86229501	3439.58211126369	-2.49263565797337	0.238337688570156	-10.4584200380866	1.34072602403699e-25	1.18235276244762e-22	13.694	17.194	32.306	25.034	33.663	45.119	71.657	122.969	165.981	128.208	159.945	141.950	17.008	34.626	23.069	52.660	55.680	32.509	60.736	22.826	25.751	20.127	24.985	37.814	87.489	32.238	70.604
Pdensi_DN25135_c0_g2	FC_3	FC_3_3	25.9838315656466	3458.30723713905	1742.14553435235	-7.04502506330266	0.676156187615677	-10.4192273802085	2.02592237372848e-25	1.7591239811267e-22	0.303	0.084	1.636	0.195	0.100	0.597	2.695	13.428	103.111	36.768	76.436	142.860	0.642	1.152	0.117	0.271	2.417	3.115	0.180	0.000	0.465	0.482	1.630	0.124	0.505	0.152	0.268
Pdensi_DN20978_c0_g1	FC_3	FC_3_3	18.7929297288111	627.100642962469	322.94678634564	-5.06682536214531	0.488204552419951	-10.3784885598258	3.10654323547528e-25	2.61691492851082e-22	0.375	7.225	1.453	0.304	0.617	0.430	3.010	7.537	11.839	10.234	23.150	12.843	0.291	0.430	0.591	0.145	0.156	0.118	0.054	0.163	0.147	0.000	0.172	0.019	0.000	0.000	0.000
Pdensi_GG_25281_c0_g1	FC_3	FC_3_3	1061.21830530558	1.2685691862394	531.243437245912	9.69051124720902	0.935978649241952	10.3533464732955	4.04108687455247e-25	3.35410210587855e-22	3.692	9.507	2.138	0.532	0.131	39.123	0.000	0.000	0.095	0.094	0.000	0.000	12.700	23.376	38.339	0.394	0.452	0.099	0.000	0.093	0.000	0.000	0.000	0.000	0.000	0.180	0.097
Pdensi_DN18504_c0_g1d284071	FC_3	FC_3_3	3599.88562993654	271.919624721294	1935.90262732891	3.72649291538292	0.363266910084221	10.2582778996275	1.08626609449463e-24	8.88534179322857e-22	43.226	74.338	21.497	13.255	13.732	73.662	14.763	9.231	9.000	8.175	6.900	4.861	52.511	85.633	115.368	9.233	4.883	3.851	2.553	0.931	4.665	0.575	0.418	0.067	1.133	3.218	0.829
Pdensi_DN25333_c0_g2	FC_3	FC_3_3	842.538900388987	76.9551394925359	459.747019940761	3.45381049181236	0.342256367912117	10.0912965122659	6.03668597217147e-24	4.73209105929664e-21	22.593	33.141	22.503	17.248	9.954	25.361	4.781	2.116	4.771	1.506	1.616	2.538	13.937	27.549	19.077	9.631	7.553	5.870	4.978	10.214	6.241	2.060	1.312	0.059	5.680	8.045	12.514
Pdensi_DN15483_c1_g3	FC_3	FC_3_3	6.67876431652254	327.528776142739	167.103770229631	-5.66002065076208	0.56140261052387	-10.0819279152986	6.64100946541777e-24	5.13450101682437e-21	0.026	0.000	0.026	0.000	0.000	0.346	0.887	4.455	16.926	5.913	9.251	8.981	0.120	0.077	0.238	0.000	0.062	0.033	0.089	0.121	0.186	0.039	0.202	0.238	0.000	0.000	0.000
Pdensi_DN17596_c1_g9	FC_3	FC_3_3	153.32183016449	632.18295026164	392.752390213065	-2.04616644287099	0.203287768248586	-10.0653692078949	7.85918913136957e-24	5.99422479154728e-21	1.601	2.042	2.151	3.389	4.304	2.865	7.800	8.838	13.358	15.976	14.183	16.356	3.336	3.755	3.723	3.374	7.047	10.093	6.008	12.164	4.973	7.155	26.620	4.363	0.000	0.000	0.000
Pdensi_DN15418_c0_g2d466840	FC_3	FC_3_3	21.0164992209191	472.170449925383	246.593474573151	-4.46452910076215	0.443904735056585	-10.0574036458364	8.5216059171755e-24	6.41279250620514e-21	0.038	0.427	0.132	2.905	2.102	0.791	6.877	7.063	6.236	13.641	10.421	10.614	0.399	0.861	0.277	0.719	1.883	1.681	3.382	7.091	5.398	2.149	1.184	1.233	0.000	0.000	0.000
Pdensi_DN49315_c0_g1d251426	FC_3	FC_3_3	74.3416943311127	474.034302220566	274.187998275839	-2.6720361197644	0.26669507234003	-10.0190682051958	1.25682232592561e-23	9.33355948358438e-21	1.120	1.463	0.853	3.219	3.771	3.755	6.578	9.796	14.241	9.733	13.070	12.145	1.819	2.014	1.432	1.180	0.831	0.670	1.328	1.185	1.459	1.125	0.236	0.000	0.000	0.179	0.000
Pdensi_DN24433_c1_g2	FC_3	FC_3_3	151.87823300636	2468.95339455468	1310.41581378052	-4.02048733336926	0.40133689268441	-10.0177367360313	1.27386570939756e-23	9.33727021277902e-21	2.898	7.123	21.648	9.298	16.539	54.290	24.378	49.458	64.254	41.113	44.124	97.212	2.938	5.137	2.882	22.206	45.675	29.611	18.505	2.584	18.455	0.272	0.000	0.053	15.493	15.452	36.222
Pdensi_DN11247_c0_g1d104290	FC_3	FC_3_3	202.152719808476	12.5802846435597	107.366502226018	4.00580555120277	0.401443821747774	9.97849595433457	1.89314601192571e-23	1.36986103734727e-20	10.906	7.980	3.462	3.541	2.127	2.858	1.005	0.239	0.499	0.268	0.331	0.311	4.627	4.900	4.719	1.068	0.434	0.246	0.261	0.000	0.000	11.839	1.852	1.133	0.101	0.037	0.039
Pdensi_DN16509_c0_g1	FC_3	FC_3_3	48.8869192266358	862.720116203905	455.80351771527	-4.13630047218125	0.416253340471621	-9.93697844561384	2.8741290083315e-23	2.05336507886367e-20	0.977	1.407	3.596	2.712	3.993	2.755	6.069	13.303	24.989	11.859	22.443	29.470	0.924	1.556	1.016	11.996	12.262	17.729	30.145	4.863	32.374	0.392	0.000	0.145	36.154	9.605	26.315
Pdensi_DN19062_c0_g1d482113	FC_3	FC_3_3	1839.21184114789	238.760901310813	1038.98637122935	2.94521461978383	0.297764284275779	9.89109431625478	4.55026327453053e-23	3.17057850882103e-20	88.344	50.674	21.493	51.252	40.876	53.183	18.213	10.239	7.549	6.409	6.433	4.695	53.476	46.665	29.950	38.448	15.438	5.158	19.833	12.817	9.346	7.376	24.662	50.333	16.457	48.956	26.648
Pdensi_DN38826_c1_g3	FC_3	FC_3_3	1576.94266217035	9652.46492202815	5614.70379209925	-2.61337320194343	0.266156645843021	-9.81892897570099	9.33298153342225e-23	6.34642744272713e-20	3.839	22.296	9.280	66.087	99.243	46.602	173.459	136.946	201.634	236.674	274.279	198.848	38.704	50.521	24.007	18.157	49.938	44.065	69.364	147.885	86.591	152.996	464.882	181.703	216.183	485.024	207.371
Pdensi_DN14937_c1_g1	FC_3	FC_3_3	386.002458991752	27.4929332996217	206.747696145687	3.81244583399998	0.388986284981544	9.80097751821986	1.11501306692918e-22	7.49182589255751e-20	9.603	11.970	11.715	5.037	4.044	9.148	2.902	1.237	5.290	0.557	0.515	0.966	7.516	9.341	10.356	3.690	1.086	2.510	1.350	0.237	1.168	3.888	14.021	8.424	0.000	0.000	0.041
Pdensi_DN22208_c1_g1d20470	FC_3	FC_3_3	284.154304528669	2004.10628759498	1144.13029606182	-2.81610686309063	0.287456671279755	-9.79663074282932	1.16403699868769e-22	7.72920567128623e-20	8.953	17.481	8.813	5.024	4.164	5.156	20.416	17.350	23.009	47.454	55.431	44.549	4.149	9.265	7.007	0.444	1.911	0.334	0.607	0.237	1.035	0.076	0.013	0.000	0.000	0.000	0.000
Pdensi_DN14653_c0_g1d108253	FC_3	FC_3_3	94.2641364393687	594.906202034045	344.585169236707	-2.65433210235472	0.271440760015239	-9.77867915712327	1.39012786695954e-22	9.01825480588463e-20	1.026	3.893	4.404	2.180	3.416	2.641	7.270	12.243	18.358	11.684	15.303	16.870	1.782	2.800	2.158	3.621	4.690	4.389	4.677	2.913	12.993	1.758	1.724	0.314	0.077	0.027	0.036
Pdensi_DN8841_c0_g1d332009	FC_3	FC_3_3	202.007530618114	916.152374180245	559.079952399179	-2.1791526430712	0.223289224278493	-9.75932739303752	1.68267472093572e-22	1.0792063778365e-19	1.591	17.580	3.347	6.395	7.912	2.777	13.651	6.879	11.975	24.314	18.566	24.517	4.133	5.882	4.389	3.152	5.082	2.276	1.384	0.110	1.731	0.000	0.019	0.000	0.147	0.053	0.019
Pdensi_DN20739_c0_g1	FC_3	FC_3_3	9019.45008161428	807.499022436243	4913.47455202526	3.48150094968153	0.357153027806958	9.74792505906821	1.88277054414771e-22	1.19397269114266e-19	14.127	11.089	10.554	44.913	154.597	429.969	43.103	52.364	33.797	19.345	16.437	23.679	123.546	204.963	305.053	10.496	47.875	36.128	296.593	105.471	117.416	537.110	526.775	581.965	9.095	7.608	5.220
Pdensi_GG_35534_c0_g1	FC_3	FC_3_3	97.4463530513219	1582.34868233852	839.897517694921	-4.01899598888143	0.413545906863215	-9.71837931939867	2.51756509436069e-22	1.57879304361908e-19	2.024	6.091	2.817	2.176	0.892	1.827	11.806	7.771	18.946	20.220	41.224	55.536	1.685	3.048	2.265	0.448	1.715	6.632	15.524	85.731	12.263	92.615	995.167	873.644	4.971	1.349	0.976
Pdensi_DN14577_c1_g1	FC_3	FC_3_3	717.059423464739	108.880040267295	412.969731866017	2.71881941966485	0.279794589358332	9.71719798406419	2.54693655347752e-22	1.57966042943155e-19	5.707	7.372	5.440	7.815	17.302	21.109	6.882	5.638	4.893	2.881	2.524	2.583	13.080	17.275	20.176	6.482	8.160	4.163	6.876	4.666	4.845	2.754	16.374	54.287	0.000	0.000	0.077
Pdensi_GG_16329_c1_g1	FC_3	FC_3_3	182.08709255051	6383.57147477835	3282.82928366443	-5.12892120552217	0.532339332820375	-9.63468391176121	5.70673603847594e-22	3.46331378507078e-19	3.269	2.656	42.650	3.605	5.974	19.386	35.534	40.318	190.274	79.647	151.395	241.139	3.597	8.013	1.805	19.051	111.856	111.083	15.430	95.176	72.306	1.854	0.000	0.000	13.166	13.799	9.940
Pdensi_DN37298_c0_g1d377050	FC_3	FC_3_3	10.8708021915321	401.381969345197	206.126385768365	-5.16315094989288	0.538384602617357	-9.59007914563718	8.80174694219446e-22	5.28479358954739e-19	0.604	0.373	0.258	1.311	1.357	1.506	7.370	4.781	8.140	8.113	11.458	9.985	0.096	0.498	0.193	0.853	7.227	10.637	19.347	46.626	25.456	17.060	22.980	16.016	0.131	0.000	0.311
Pdensi_DN19016_c0_g3	FC_3	FC_3_3	0	647.844380267455	323.922190133728	-11.7786409655822	1.23067533530446	-9.57087594728494	1.06003706523907e-21	6.29773599600979e-19	0.096	0.104	0.192	2.804	1.164	1.050	9.187	9.661	12.038	13.577	13.869	20.324	0.000	0.000	0.000	0.432	0.313	0.710	0.214	2.458	0.276	0.146	3.540	0.582	0.000	0.000	0.000
Pdensi_GG_111520_c0_g1	FC_3	FC_3_3	8.43964707418314	360.346644230236	184.39314565221	-5.407412943798	0.565197473030094	-9.56729851393034	1.09735500928805e-21	6.451532992106e-19	0.011	0.073	0.056	0.325	0.378	0.012	1.398	2.585	4.592	5.189	9.299	12.146	0.263	0.246	0.089	0.133	0.601	0.512	0.388	1.049	0.517	0.118	1.732	0.069	8.784	14.026	16.153
Pdensi_DN20257_c1_g2	FC_3	FC_3_3	2368.85232233467	440.72997556628	1404.79114895047	2.42636296705766	0.253941787280606	9.55479991316487	1.23822954724399e-21	7.20470882953098e-19	25.585	51.243	44.196	17.248	14.314	42.897	9.362	8.775	11.061	10.647	8.076	13.762	45.458	64.344	58.372	46.047	48.754	44.095	23.277	18.826	24.999	7.912	2.243	3.772	0.798	0.752	0.136
Pdensi_DN18694_c0_g1d284318	FC_3	FC_3_3	59.299572206327	835.723632516972	447.511602361649	-3.80674455984339	0.398519706780806	-9.55221158470134	1.26956646981777e-21	7.31166648535866e-19	0.151	0.631	4.885	2.796	4.608	4.795	8.154	23.070	25.337	16.854	25.077	19.626	0.766	2.314	1.242	5.706	3.101	1.644	2.498	1.421	1.737	2.582	4.516	6.771	0.000	0.238	0.262
Pdensi_DN15738_c0_g1d277023	FC_3	FC_3_3	1011.9879685189	117.134725005174	564.561346762035	3.11192621733403	0.327195924389015	9.51089541578199	1.89028360439907e-21	1.07765259224529e-18	0.798	3.235	2.430	11.507	35.274	27.203	4.534	5.665	7.586	2.032	2.606	3.994	21.227	32.325	19.111	5.037	9.160	5.726	8.367	28.316	10.136	1.982	1.554	15.398	3.749	4.790	16.671
Pdensi_DN38546_c2_g1	FC_3	FC_3_3	220.209287714098	2409.40663263259	1314.80796017334	-3.45510666260895	0.365592861673169	-9.45069508960415	3.36588038815642e-21	1.89970289107549e-18	1.334	1.330	2.151	3.351	4.428	8.307	21.283	27.717	52.404	65.561	47.997	63.613	6.341	3.150	5.683	4.363	6.867	6.287	13.525	45.502	10.061	57.380	179.293	141.143	2.145	4.565	5.033
Pdensi_DN22686_c0_g3	FC_3	FC_3_3	17.8568981990115	280.045028567359	148.950963383185	-3.99117250777855	0.422483256020408	-9.44693653749382	3.48892183065419e-21	1.94965097150616e-18	0.682	0.447	0.414	0.899	1.214	2.240	4.360	4.381	10.517	6.702	7.434	6.487	0.587	0.325	0.340	1.196	1.499	3.760	1.909	2.174	0.838	18.937	23.947	106.178	0.059	0.127	0.159
Pdensi_DN12185_c0_g1d458757	FC_3	FC_3_3	459.77507997572	11.2500950502594	235.51258751299	5.351540830504	0.569226478719079	9.40142637522149	5.38283287795353e-21	2.97850085913429e-18	1.842	2.874	0.202	0.836	2.573	20.656	0.571	0.482	0.153	0.404	0.151	0.269	6.022	11.709	14.746	0.054	0.106	0.015	0.560	0.180	0.239	0.018	0.000	0.122	0.000	0.000	0.000
Pdensi_GG_36073_c0_g1	FC_3	FC_3_3	88.622873075707	545.718614739842	317.170743907775	-2.61763130963459	0.279188542796981	-9.3758550526841	6.86173167248544e-21	3.75996248150561e-18	0.744	1.956	5.495	2.483	4.802	5.886	6.578	12.368	22.169	11.823	12.313	16.050	2.002	2.725	1.606	8.563	2.325	3.778	2.675	2.628	2.962	4.527	7.247	6.119	0.126	3.319	0.000
Pdensi_DN38678_c0_g1d510642	FC_3	FC_3_3	0	1221.879703313	610.9398516565	-12.6940466891649	1.36006505770856	-9.33341138147603	1.02517024192527e-20	5.56352004367904e-18	0.000	0.000	0.000	0.000	0.000	0.161	0.164	0.927	3.222	8.773	33.860	47.894	0.000	0.000	0.000	0.000	0.000	0.183	0.000	0.000	0.000	0.000	0.000	0.000	0.000	0.000	0.000
Pdensi_DN1343_c0_g1d259304	FC_3	FC_3_3	6.56888676705426	1060.4433956361	533.506141201575	-7.31410205549116	0.784327656360333	-9.32531448582625	1.10654945559385e-20	5.90634034008475e-18	0.425	1.151	0.744	23.592	67.383	5.925	48.100	25.493	22.245	44.427	14.526	18.569	0.237	0.246	0.000	2.958	5.994	2.220	4.017	25.799	12.796	0.162	0.261	0.214	0.000	0.000	0.000
Pdensi_DN39877_c1_g1	FC_3	FC_3_3	431.523597011753	92.3985853219808	261.961091166867	2.22265963675685	0.238353538665683	9.3250540738746	1.10927015600458e-20	5.90634034008475e-18	8.788	8.953	5.031	5.865	4.706	10.931	4.565	2.110	2.317	2.482	2.299	2.007	9.248	11.005	10.253	5.185	2.687	1.744	2.553	3.042	1.660	14.226	17.971	29.160	22.893	25.441	27.249
Pdensi_DN21762_c0_g1d420144	FC_3	FC_3_3	599.241620013136	41.2015452751069	320.221582644122	3.86298731896826	0.417012528397606	9.26348024557439	1.97875062226575e-20	1.04374472075401e-17	22.594	5.683	0.612	4.835	22.041	11.636	4.666	3.134	4.469	0.978	1.282	0.748	9.912	22.887	10.832	0.056	0.486	0.019	0.041	0.094	0.000	0.361	31.466	28.627	0.016	0.012	0.038
Pdensi_DN9600_c0_g1d4244	FC_3	FC_3_3	764.234377994044	96.9310003227265	430.582689158385	2.98003714894432	0.321756758561891	9.26177017155366	2.01070613213604e-20	1.0507801305348e-17	5.272	11.254	3.114	9.721	25.225	19.429	4.692	5.222	5.539	1.637	2.857	2.677	14.357	24.742	15.800	5.833	9.538	4.569	24.577	25.357	21.368	10.850	0.151	0.000	4.247	6.832	3.654
Pdensi_DN23164_c0_g3d547144	FC_3	FC_3_3	195.698672422691	3591.69488815014	1893.69678028642	-4.19406997002968	0.454870569797074	-9.22035903949718	2.96107046429373e-20	1.50561096400665e-17	1.148	2.544	9.906	6.938	10.916	15.668	30.943	62.579	113.892	76.287	97.347	90.910	2.017	8.982	3.469	20.015	25.359	18.966	24.660	13.377	10.994	10.372	5.441	14.316	0.000	0.249	1.328
Pdensi_DN36065_c0_g1d239323	FC_3	FC_3_3	8524.58175204885	1095.44521750143	4810.01348477514	2.96016432144076	0.321667724981776	9.20255310540858	3.49544033691784e-20	1.76145225549681e-17	2.613	3.211	2.430	107.682	239.527	326.364	86.771	77.115	53.948	18.466	36.877	25.439	133.525	256.536	219.147	40.453	100.462	52.405	228.352	130.271	107.834	135.109	17.011	2.409	0.105	0.190	0.000
Pdensi_DN26393_c1_g1	FC_3	FC_3_3	96.7088664709264	1585.90853980445	841.308703137687	-4.03209969515312	0.438255266884561	-9.20034509525975	3.56802012302711e-20	1.78211553755443e-17	2.097	2.795	2.109	13.329	15.238	6.473	31.912	69.958	39.663	28.388	62.506	25.881	2.071	3.338	1.555	10.842	5.077	4.265	4.945	5.697	3.220	0.238	0.451	2.526	0.000	0.000	0.063
Pdensi_DN23914_c0_g1d497570	FC_3	FC_3_3	0	1125.81673176893	562.908365884467	-12.5759143444474	1.36879012852831	-9.18761326688459	4.01654002100267e-20	1.98853963846834e-17	0.000	0.000	0.000	0.000	0.000	0.000	0.000	0.512	2.813	7.920	30.028	45.502	0.000	0.000	0.000	0.000	0.000	0.152	0.000	0.000	0.088	0.000	0.000	0.000	0.000	0.000	0.000
Pdensi_DN14735_c0_g1	FC_3	FC_3_3	987.962187020709	6551.01803404311	3769.49011053191	-2.72848636953981	0.297135764520574	-9.18262523510827	4.20707399145576e-20	2.06475874850229e-17	9.430	22.879	24.275	27.112	59.937	33.520	81.769	135.621	188.543	120.994	197.824	164.060	22.446	33.666	15.168	36.075	53.162	35.939	43.985	21.798	35.285	5.108	9.733	5.370	7.919	1.658	2.680
Pdensi_DN24412_c0_g2d553795	FC_3	FC_3_3	340.975872632402	23.5698894472631	182.272881039833	3.85440129475706	0.421004098835987	9.15525835832454	5.42278929561614e-20	2.61094327662477e-17	1.034	7.466	5.216	0.728	2.242	4.702	0.737	1.738	0.538	0.451	0.648	0.633	6.280	7.164	10.412	0.929	0.420	0.574	0.000	0.224	0.000	0.000	0.000	0.000	0.000	0.000	0.077
Pdensi_DN16905_c1_g1	FC_3	FC_3_3	146.859370947979	777.453350579256	462.156360763617	-2.40528279171666	0.262991026665504	-9.14587399506948	5.91496127811525e-20	2.80538163476323e-17	1.817	2.501	2.313	3.550	3.478	2.542	13.329	11.775	16.858	16.482	21.332	19.447	4.061	3.731	2.597	2.993	4.278	3.824	4.590	4.514	3.415	5.551	2.537	2.709	1.773	1.568	2.404
Pdensi_GG_69211_c0_g1	FC_3	FC_3_3	270.947302880497	1642.27291367246	956.610108276478	-2.59942515597807	0.284401684696656	-9.1399780516442	6.24650064587222e-20	2.91534653323477e-17	11.012	4.398	3.490	16.467	21.870	6.267	31.350	37.717	41.136	43.859	34.657	42.255	7.696	7.353	4.176	4.154	1.552	1.412	0.963	2.347	2.502	0.000	0.705	3.497	14.067	16.936	12.298
Pdensi_DN22822_c0_g2	FC_3	FC_3_3	346.881247116051	9568.45312134343	4957.66718422974	-4.78562421789003	0.524562760183546	-9.12307274007695	7.30239262746028e-20	3.35078894222649e-17	0.436	21.697	22.196	2.015	46.838	7.639	15.677	114.892	70.443	102.958	263.162	341.819	3.490	9.699	11.469	0.891	1.530	2.399	0.093	1.346	1.446	0.080	0.435	0.000	0.042	0.000	0.000
Pdensi_DN15728_c0_g1d9744	FC_3	FC_3_3	1369.38320754875	158.766876421257	764.075041985004	3.10900309706872	0.34085920755412	9.12107705517999	7.43813872749515e-20	3.36509619602759e-17	0.282	0.165	0.611	16.569	22.329	62.903	6.975	6.875	8.869	3.315	2.936	5.452	22.161	40.079	35.420	5.417	5.954	1.539	1.746	1.010	0.658	0.806	0.941	0.000	0.000	0.000	0.000
Pdensi_DN38826_c2_g1	FC_3	FC_3_3	2185.41399213755	12163.9739907083	7174.69399142291	-2.47625685425223	0.271493688928623	-9.12086341315744	7.45281758510717e-20	3.36509619602759e-17	5.748	32.407	11.802	84.815	135.297	51.328	222.798	173.758	255.927	305.660	333.788	254.927	50.228	74.545	32.861	37.107	180.736	129.588	238.936	369.263	167.889	206.119	683.306	219.984	364.027	706.187	259.277
Pdensi_DN10553_c0_g1d103553	FC_3	FC_3_3	43.8129441025761	1065.98583717141	554.899390636993	-4.59533780630199	0.504000490551465	-9.11772486823154	7.67178889362771e-20	3.43647432663768e-17	4.643	0.701	0.216	11.360	11.642	3.421	20.017	19.989	15.058	31.384	18.546	28.384	1.083	1.745	0.362	0.291	0.234	0.265	0.000	1.128	0.155	0.000	0.132	0.000	0.000	0.000	0.000
Pdensi_DN33925_c0_g1d313047	FC_3	FC_3_3	346.790279411153	4615.78020273862	2481.28524107489	-3.73236094574569	0.410121233049472	-9.10062841173469	8.98106589736186e-20	3.92939038176049e-17	10.373	11.626	12.701	28.145	23.869	18.631	48.279	87.791	110.388	80.829	128.659	131.003	6.936	14.391	4.121	9.232	5.209	1.457	1.060	1.242	0.779	3.262	8.177	10.062	0.000	0.484	0.102
Pdensi_DN44172_c0_g1d246783	FC_3	FC_3_3	576.046668679198	29.0985182106494	302.572593444924	4.30707420534107	0.474993478657419	9.06764913386837	1.21612449375129e-19	5.27985126364022e-17	8.554	6.064	6.727	1.418	7.382	18.142	1.777	0.000	1.139	0.566	0.607	0.943	16.380	8.124	15.144	2.579	2.757	1.954	4.599	10.565	7.116	16.149	5.865	6.754	11.200	31.259	33.788
Pdensi_DN33303_c0_g1d436190	FC_3	FC_3_3	269.337596498398	20.2781619533426	144.80787922587	3.73107243894946	0.41165031708264	9.06369382973275	1.2610603530653e-19	5.43314857458057e-17	5.370	3.574	3.610	3.272	4.002	7.105	1.377	1.837	1.098	0.486	0.653	0.365	4.717	7.630	6.812	2.039	1.120	0.634	2.754	2.038	10.204	1.572	2.026	4.160	9.806	13.458	16.783
Pdensi_DN16858_c0_g3	FC_3	FC_3_3	557.841861376811	74.151518268058	315.996689822435	2.9106937421217	0.321761277477382	9.0461281262358	1.48127623942929e-19	6.28595721454055e-17	11.307	9.100	4.489	3.875	5.198	15.872	2.483	1.522	2.039	1.792	1.802	1.869	10.113	12.486	16.575	3.392	4.082	5.215	8.753	8.793	6.187	26.236	40.165	46.614	51.129	66.914	72.465
Pdensi_GG_81086_c0_g1	FC_3	FC_3_3	30.230035324307	781.733005610674	405.98152046749	-4.70098560635777	0.52186000648443	-9.00813541552359	2.095894648751e-19	8.7623921463338e-17	0.062	0.530	0.454	2.175	3.129	1.359	4.639	5.113	9.993	9.671	25.082	23.011	0.533	0.524	1.042	0.325	11.207	12.872	70.410	10.486	64.433	1.716	1.483	0.075	0.000	0.000	0.000
Pdensi_DN25698_c2_g1	FC_3	FC_3_3	305.84353141986	22.2734782921748	164.058504856017	3.78124487744464	0.419848477906441	9.00621313741491	2.1329441364944e-19	8.85171816645178e-17	8.877	5.971	2.274	1.909	1.201	6.070	1.780	0.678	0.712	0.407	0.659	0.568	6.740	10.323	4.996	3.255	1.804	0.410	0.496	0.126	0.125	1.763	1.389	4.253	17.159	33.763	53.824
Pdensi_GG_103687_c0_g1	FC_3	FC_3_3	203.97765075546	1692.72495845826	948.351304606861	-3.04918451839889	0.339991263076568	-8.96842021999898	3.00797502436024e-19	1.2302181911224e-16	0.960	2.771	17.807	8.607	9.963	28.368	31.769	26.771	62.509	40.412	32.370	51.891	3.974	7.623	3.231	8.581	3.734	5.926	5.372	2.789	3.556	0.263	0.000	0.000	3.422	1.321	0.890
Pdensi_DN16235_c0_g1	FC_3	FC_3_3	109.87688754617	652.007024451439	380.941955998805	-2.56915597104276	0.287007635592243	-8.95152481132175	3.50605285786718e-19	1.41478878529506e-16	5.323	5.737	8.304	6.867	4.670	2.368	6.660	7.431	9.218	15.478	13.277	19.275	2.931	2.893	1.964	14.220	14.802	17.033	11.537	25.882	12.749	8.477	2.274	0.812	0.568	0.398	0.146
Pdensi_DN26680_c0_g1d229530	FC_3	FC_3_3	1.59455502066752	627.442299713938	314.518427367303	-8.4323101944371	0.942008152226162	-8.95141955460766	3.50939812085946e-19	1.41478878529506e-16	0.014	0.029	0.000	0.152	0.178	0.014	0.427	0.295	0.442	6.683	19.385	20.345	0.000	0.124	0.000	0.000	0.000	0.000	0.000	0.000	0.019	0.000	0.000	0.000	0.000	0.000	0.000
Pdensi_DN26950_c1_g1	FC_3	FC_3_3	58.2283393440299	641.897537245611	350.06293829482	-3.45548999812901	0.386972825711811	-8.92954173661383	4.27777105592652e-19	1.70026336898938e-16	3.832	1.368	0.472	7.713	5.096	2.431	10.525	10.927	10.079	15.919	10.901	20.459	1.263	2.000	0.947	0.884	0.507	0.546	0.174	0.595	0.155	0.246	0.000	0.314	0.382	1.536	0.511
Pdensi_DN24279_c0_g1	FC_3	FC_3_3	2910.81892599959	191.918032085235	1551.36847904241	3.92274947894737	0.442344271296744	8.86809151489118	7.44101672344271e-19	2.85694546851093e-16	11.231	17.657	1.093	11.614	28.612	39.213	6.406	10.371	5.578	3.272	8.192	2.680	76.877	67.560	60.362	0.857	0.589	0.860	0.031	0.000	0.038	0.401	25.535	14.592	0.000	0.000	0.000
Pdensi_DN27235_c1_g1	FC_3	FC_3_3	93.246221682503	1830.70004339693	961.973132539717	-4.29461612943192	0.484328408157543	-8.86715719560881	7.50369471223442e-19	2.86154411863858e-16	6.584	1.047	0.346	23.096	14.632	4.742	35.608	26.245	28.108	47.632	30.995	56.140	3.163	2.636	0.854	0.810	0.227	0.343	0.310	0.242	0.099	0.000	0.000	0.000	0.106	0.311	0.083
Pdensi_DN22816_c0_g2	FC_3	FC_3_3	587.561712430909	101.402834688164	344.482273559537	2.53500318264803	0.28662511473438	8.84431632935327	9.20903906276745e-19	3.46505443135063e-16	26.567	10.207	6.521	18.698	13.222	21.120	5.463	2.494	2.807	2.004	2.643	2.838	15.523	15.580	10.562	15.307	10.885	7.086	8.021	6.374	7.462	14.561	36.812	89.452	1.468	2.008	3.564
Pdensi_DN99457_c0_g1	FC_3	FC_3_3	14.0258656908332	242.271332361892	128.148599026362	-4.08152447782696	0.461918870006069	-8.83602022531215	9.91888295132409e-19	3.68693934371922e-16	0.505	0.457	0.475	5.148	2.735	2.088	7.895	5.655	8.884	5.808	6.682	5.337	0.191	0.548	0.269	0.747	0.382	0.050	0.668	0.031	0.190	0.258	1.157	0.081	0.000	0.000	0.000
Pdensi_GG_147801_c0_g1	FC_3	FC_3_3	83.9730382750649	1138.50253923431	611.237788754687	-3.75193311807184	0.424623673781966	-8.83590188143483	9.9293901531772e-19	3.68693934371922e-16	0.632	4.066	2.123	3.135	9.338	2.563	8.937	22.797	33.985	25.631	32.059	26.105	1.225	3.700	1.257	2.671	5.962	1.931	1.594	1.606	0.233	0.000	4.865	0.051	0.000	0.000	0.000
Pdensi_GG_63925_c0_g1	FC_3	FC_3_3	325.481397348773	20.5455887304495	173.013493039611	3.98365610896849	0.451180704772554	8.82940264694321	1.05236236578066e-18	3.88204783821311e-16	13.971	8.734	7.043	4.949	1.831	8.220	1.839	0.690	0.377	0.587	0.657	0.256	7.594	7.961	7.402	4.236	1.849	2.938	1.826	0.438	1.516	0.404	0.309	0.073	22.865	13.592	17.211
Pdensi_GG_136421_c0_g1	FC_3	FC_3_3	3794.89549275658	918.878470847325	2356.88698180195	2.04617211056013	0.231979666563037	8.82048043639252	1.13969659195957e-18	4.14607735829865e-16	27.732	37.028	14.688	56.614	94.802	97.730	46.235	40.377	34.779	22.408	25.700	19.489	64.082	109.299	97.022	25.486	27.064	16.342	41.784	49.778	37.356	179.653	568.513	452.745	49.016	149.685	52.332
Pdensi_DN24854_c2_g5	FC_3	FC_3_3	0.375530747302136	747.801466530905	374.088498639104	-11.0238977875564	1.24989411661949	-8.81986533177067	1.14597460647518e-18	4.14607735829865e-16	0.000	0.117	0.410	0.462	0.676	0.256	4.631	16.444	17.992	13.062	25.712	16.340	0.024	0.000	0.000	0.216	0.120	0.054	0.000	0.101	0.000	0.000	0.000	0.000	0.000	0.000	0.000
Pdensi_DN20721_c0_g1d220354	FC_3	FC_3_3	427.278452975867	60.2370118375651	243.757732406716	2.82565251758869	0.32048499641327	8.81680125189065	1.17776031111836e-18	4.2339357936e-16	4.213	5.868	2.294	3.060	6.799	13.375	5.356	2.186	3.311	1.431	1.741	1.276	8.127	10.135	11.824	2.179	1.147	1.579	1.001	2.019	0.378	84.604	12.889	30.013	0.568	0.568	1.066
Pdensi_DN21992_c0_g1d124522	FC_3	FC_3_3	4454.18192036259	20173.6698417234	12313.925881043	-2.17897847818561	0.248485178785831	-8.76904807293827	1.80183104955437e-18	6.43641420486382e-16	62.881	98.424	201.428	119.011	184.499	174.616	275.224	459.192	588.666	429.479	492.109	564.828	89.523	157.225	75.436	269.922	180.686	145.452	138.661	38.661	89.269	17.037	50.348	79.783	12.468	4.602	35.136
Pdensi_DN17059_c0_g1d280234	FC_3	FC_3_3	181.98034666305	3243.1773863508	1712.57886650693	-4.15681380582858	0.474323224379024	-8.76367336065107	1.88988912553395e-18	6.6716384956651e-16	16.386	0.685	0.475	7.074	10.657	24.249	7.230	8.447	16.720	64.743	37.279	137.504	4.539	3.660	4.518	2.771	5.572	2.372	7.462	15.226	18.657	272.306	1753.024	934.692	1.056	1.724	1.018
Pdensi_GG_424_c1_g1	FC_3	FC_3_3	32286.4920083695	2413.77025032152	17350.1311293455	3.74155202466797	0.426942941762809	8.76358796147194	1.89132203987671e-18	6.6716384956651e-16	2020.710	894.074	417.846	559.304	386.023	969.862	238.617	77.828	111.964	50.619	92.985	33.904	1051.143	688.672	522.190	360.873	124.167	46.152	60.318	48.056	52.553	30.248	103.901	143.617	452.206	551.093	351.351
Pdensi_DN14492_c3_g2	FC_3	FC_3_3	678.98749975119	3830.43660248261	2254.7120511169	-2.49668688670499	0.284929891298158	-8.76246039097522	1.91034246284609e-18	6.69687755298343e-16	24.290	9.992	18.350	17.416	25.823	23.150	54.991	83.535	138.192	87.334	97.664	97.013	21.425	15.195	11.076	46.200	54.719	34.814	46.544	14.621	33.683	3.371	19.849	2.530	1.811	1.594	7.899
Pdensi_DN9898_c0_g1d454380	FC_3	FC_3_3	106.146097015804	2595.46775080769	1350.80692391175	-4.60550821721281	0.525838169891474	-8.75841367347548	1.9801728712053e-18	6.89882449696463e-16	0.565	9.337	2.611	8.362	15.610	3.869	41.423	68.380	53.818	66.851	79.370	44.470	1.210	5.286	1.449	4.553	10.681	7.651	7.120	6.988	12.463	3.403	9.600	0.409	0.000	0.000	0.000
Pdensi_GG_50969_c0_g1	FC_3	FC_3_3	12429.4407790998	2431.26915916045	7430.35496913013	2.35401251074406	0.268878266524401	8.75493784296035	2.04215999592276e-18	7.07113559324419e-16	4.409	9.554	11.721	142.465	386.380	456.115	114.391	113.910	95.745	50.046	62.249	66.844	185.579	352.477	346.614	82.712	189.714	190.813	253.617	199.870	234.002	85.752	8.420	0.385	0.000	0.430	0.000
Pdensi_DN39133_c0_g1	FC_3	FC_3_3	60.7830528973333	624.036856857766	342.40995487755	-3.35100286418769	0.383101253364679	-8.74704228909904	2.19017636382798e-18	7.53741182771042e-16	2.052	0.234	0.108	10.265	7.718	2.005	14.638	14.919	6.253	17.534	12.289	16.032	1.323	2.244	0.845	0.194	0.000	0.000	0.000	0.251	0.000	0.000	0.000	0.000	0.000	0.000	0.000
Pdensi_DN8388_c0_g1d3437	FC_3	FC_3_3	292.244161959219	1461.25839484811	876.751278403666	-2.3188849096122	0.265147016641899	-8.74565717910389	2.21721343893655e-18	7.58421372688358e-16	0.815	1.998	1.848	9.048	10.722	8.938	15.647	15.588	33.766	32.886	32.963	41.794	5.986	10.045	5.079	3.757	7.846	12.517	15.282	29.890	17.804	23.821	158.452	260.706	85.031	133.771	201.419
Pdensi_DN24374_c1_g3	FC_3	FC_3_3	697.725364760807	69.6786838414324	383.70202430112	3.32496430756179	0.380972809518813	8.72756329188264	2.60218236421759e-18	8.8474200383398e-16	1.653	2.160	1.342	12.547	29.871	34.762	10.634	6.140	3.980	1.400	2.081	1.654	13.169	26.480	11.133	0.938	1.461	1.416	2.194	2.804	1.179	16.656	18.861	75.542	2.315	5.688	7.674
Pdensi_DN19569_c0_g6	FC_3	FC_3_3	303.904434998967	1789.42235815397	1046.66339657647	-2.55768278519456	0.293435844919422	-8.71632702506712	2.87372473595979e-18	9.71215713159104e-16	0.972	8.371	3.754	11.741	8.864	8.047	36.087	35.817	48.848	47.308	54.894	29.223	6.237	8.199	7.120	2.395	2.543	3.944	4.928	11.141	5.248	5.583	94.443	89.500	0.070	0.050	0.161
Pdensi_DN14923_c1_g7	FC_3	FC_3_3	1383.71840282281	70.2979355678537	727.008169195331	4.29916205190922	0.494240883611217	8.69851563168347	3.36253497164698e-18	1.12965162976045e-15	6.742	13.446	1.864	10.775	38.547	47.488	6.027	3.961	0.731	0.968	3.036	1.166	22.834	48.615	28.581	2.379	2.453	0.197	3.225	0.513	0.163	15.060	11.776	17.960	0.930	0.812	0.170
Pdensi_DN19692_c0_g1d534737	FC_3	FC_3_3	0	303.740254797764	151.870127398882	-10.6858779324166	1.23320338320355	-8.66513835265146	4.50965013689632e-18	1.49720384544958e-15	0.000	0.024	0.022	0.192	0.525	0.141	2.412	4.184	5.832	7.164	7.575	7.634	0.000	0.000	0.000	0.040	0.097	0.028	0.000	0.000	0.000	0.000	0.000	0.000	0.000	0.000	0.000
Pdensi_DN18057_c0_g3	FC_3	FC_3_3	252.468960410936	17.7619290191618	135.115444715049	3.83008231929198	0.442166537367099	8.66208090304253	4.63229395689592e-18	1.5289279001591e-15	0.307	1.275	0.809	1.467	5.858	9.610	1.304	1.036	0.668	0.373	0.420	0.506	4.005	6.682	7.202	0.532	0.664	0.319	0.198	0.139	0.133	0.100	0.474	0.326	0.000	0.000	0.000
Pdensi_DN20100_c0_g1d489240	FC_3	FC_3_3	828.29636222788	5.47891324393344	416.887637735907	7.23991801255537	0.836054285382039	8.65962670025314	4.7331169652849e-18	1.55312279953884e-15	4.152	7.307	4.349	0.438	0.689	36.637	0.572	0.104	0.379	0.204	0.000	0.207	8.508	17.321	32.098	0.497	0.055	0.219	0.000	0.029	0.250	0.000	0.061	0.000	3.217	4.511	4.042
Pdensi_DN20560_c0_g4	FC_3	FC_3_3	2629.94799191971	608.384117479802	1619.16605469975	2.11203456358277	0.244069692084601	8.65340774409088	4.99840504460755e-18	1.63069353015983e-15	18.636	25.221	12.306	55.720	80.965	100.102	50.902	24.493	24.745	13.283	16.104	15.421	43.355	70.636	72.549	37.058	36.759	18.937	38.115	23.266	39.556	90.579	210.467	345.402	1.188	3.794	0.999
Pdensi_DN18444_c0_g1d59020	FC_3	FC_3_3	328.560947757472	43.3022610710897	185.931604414281	2.92388612992759	0.338090015787844	8.64824748851017	5.22963186342469e-18	1.69632426650396e-15	14.759	4.157	2.281	3.843	4.883	9.264	1.181	1.337	1.384	0.722	1.235	1.221	7.319	7.929	7.908	2.379	2.018	1.325	3.636	6.944	1.511	3.789	18.333	11.261	39.091	46.797	40.097
Pdensi_DN21137_c0_g1d539048	FC_3	FC_3_3	56.0012171649536	717.582539350259	386.791878257607	-3.67656114199927	0.425281778514838	-8.64500039206592	5.38051130832548e-18	1.73529176138223e-15	0.783	1.267	0.939	12.307	9.754	2.768	24.371	28.946	17.789	20.087	22.969	9.592	1.221	1.709	1.074	1.257	0.848	0.254	1.316	0.312	0.414	1.574	0.178	0.000	0.000	0.000	0.000
Pdensi_DN17035_c0_g1d11459	FC_3	FC_3_3	777.200485996648	110.600961349588	443.900723673118	2.81368684504639	0.326092939065605	8.62848135598641	6.21719314621775e-18	1.9824767297883e-15	0.303	0.271	0.232	10.165	24.303	31.821	8.033	7.780	5.367	2.674	2.595	2.853	11.381	25.978	18.601	4.790	7.633	1.952	2.811	2.011	0.694	1.899	4.014	7.980	0.121	0.000	0.070
Pdensi_DN17406_c0_g1d350753	FC_3	FC_3_3	1271.9951314172	5133.81494453618	3202.90503797669	-2.01294735616105	0.234020083621967	-8.60160087547331	7.86117629877322e-18	2.49261118147618e-15	53.298	47.216	53.694	102.118	68.041	53.222	109.136	113.514	168.597	112.434	128.697	136.996	35.562	33.715	20.909	57.286	21.972	17.980	13.746	16.233	14.414	9.396	15.853	11.878	74.887	46.911	66.957
Pdensi_DN36252_c0_g1d239469	FC_3	FC_3_3	55.2999243730471	1034.38653964163	544.843232007336	-4.22355193004271	0.491762341495858	-8.58860383085735	8.8032494828399e-18	2.77572849615354e-15	0.627	0.680	0.872	3.296	1.389	10.199	8.062	9.213	35.457	13.988	18.058	44.505	1.040	1.627	1.277	3.371	1.679	1.908	6.210	5.438	4.436	2.852	1.524	0.000	0.000	0.705	1.902
Pdensi_DN30783_c0_g1d564067	FC_3	FC_3_3	2111.03018305099	423.48290663926	1267.25654484512	2.31736877439518	0.270303149828461	8.57322149544251	1.00629698244354e-17	3.15530009383964e-15	48.829	52.601	46.146	16.814	19.311	34.256	10.843	7.989	11.733	10.873	8.379	11.927	60.993	47.183	40.046	24.447	5.774	4.633	0.352	12.470	7.756	5.290	13.874	11.479	0.000	0.000	0.000
Pdensi_DN16521_c0_g1d55890	FC_3	FC_3_3	1515.47952139929	281.212999147412	898.34626027335	2.42996217635466	0.284030789979653	8.55527732232387	1.17585703006528e-17	3.66659507054612e-15	17.318	37.010	14.228	13.905	29.127	31.701	12.083	7.119	4.168	5.433	9.085	6.204	28.641	37.827	40.552	12.382	9.461	7.602	6.816	8.896	10.496	13.301	98.180	19.861	2.213	3.764	3.060
Pdensi_GG_31083_c0_g1	FC_3	FC_3_3	9.66039470489397	254.323756117868	131.992075411381	-4.6888085176993	0.54838961580888	-8.55014096279569	1.2293827488844e-17	3.81243749159536e-15	0.100	0.134	0.025	0.249	0.060	0.187	1.384	2.557	5.869	5.173	6.907	6.662	0.249	0.371	0.084	0.270	0.632	0.562	4.334	7.228	0.996	7.687	15.864	24.227	0.386	0.810	0.358
Pdensi_DN24610_c0_g1	FC_3	FC_3_3	716.443679127613	41.6658340076498	379.054756567632	4.10406762256549	0.480448028067651	8.54216769100279	1.31727081856386e-17	4.06266475408438e-15	3.866	9.655	6.207	5.314	10.226	18.973	2.705	2.005	1.694	0.695	1.304	1.072	9.410	16.190	24.712	2.440	1.498	1.922	1.649	1.419	0.318	0.957	1.704	0.251	1.782	0.103	0.465
Pdensi_DN18852_c0_g2d480517	FC_3	FC_3_3	5570.6385855372	1294.62574220754	3432.63216387237	2.10527959234893	0.246556792560264	8.53872071617884	1.35715956457311e-17	4.16293944698405e-15	39.271	59.156	28.865	113.278	164.500	246.397	101.143	50.045	52.461	27.553	36.417	31.358	95.171	138.451	159.692	48.415	39.205	19.422	55.229	33.459	69.882	218.730	446.907	1009.770	5.066	7.929	3.009
Pdensi_DN1268_c0_g1d514326	FC_3	FC_3_3	974.430184419196	210.450750659817	592.440467539507	2.21055808111294	0.259013035592797	8.53454373851759	1.40709598089096e-17	4.29278363035057e-15	11.038	6.530	4.644	10.693	30.613	54.656	11.449	10.572	6.802	5.459	6.017	3.979	19.871	23.780	25.099	3.128	2.213	1.481	2.918	4.819	4.743	8.215	15.442	59.345	6.591	13.771	10.502
Pdensi_DN21034_c2_g2	FC_3	FC_3_3	371.396328747248	44.2268780019899	207.811603374619	3.07085136254839	0.3601339141566	8.52697077902268	1.50229798260809e-17	4.55858592141938e-15	4.024	2.478	2.176	4.417	12.393	11.762	5.064	2.875	2.091	1.010	0.944	1.290	5.946	10.718	9.794	2.381	1.697	1.284	2.197	45.247	7.813	25.991	39.555	35.336	1.846	2.772	3.106
Pdensi_DN22469_c5_g3	FC_3	FC_3_3	378.801210442375	9.60573139508082	194.203470918728	5.2982687935012	0.621565886481576	8.52406624741342	1.54047446217178e-17	4.62424439380531e-15	9.370	9.419	5.942	3.446	4.478	6.315	1.344	0.666	0.659	0.454	0.081	0.168	9.203	9.390	8.159	6.866	0.512	0.324	0.074	0.045	0.165	0.019	0.032	0.000	0.024	0.043	0.000
Pdensi_DN29663_c0_g1d197030	FC_3	FC_3_3	444.154122834363	66.530174198191	255.342148516277	2.73852860773407	0.321292934317755	8.5234635288484	1.54851557482141e-17	4.62424439380531e-15	8.475	11.628	3.699	3.784	3.184	9.914	4.910	0.875	0.565	2.109	1.510	1.267	8.645	12.543	10.399	5.352	1.550	1.902	3.971	29.079	0.171	19.643	15.799	13.457	287.885	255.959	288.835
Pdensi_DN10751_c0_g1d49359	FC_3	FC_3_3	60.9976379242335	454.714271381451	257.855954652842	-2.89301868307766	0.33952089389011	-8.52088556297812	1.58337927689655e-17	4.67884431351001e-15	1.273	2.514	0.813	5.630	4.136	2.385	12.297	13.000	15.525	10.574	13.916	8.955	1.058	1.902	1.404	0.946	0.175	0.256	0.000	0.026	0.032	0.000	0.000	0.000	0.000	0.000	0.000
Pdensi_DN2744_c0_g1d326280	FC_3	FC_3_3	10.3277469270439	347.75438899701	179.041067962027	-5.10629049337188	0.600035986085653	-8.50997375454575	1.73972729282664e-17	5.08757556513657e-15	0.824	0.099	0.274	1.392	0.111	0.400	2.846	4.214	5.511	11.091	7.712	6.703	0.408	0.106	0.205	2.468	2.394	3.270	10.815	8.936	5.377	10.173	0.112	0.000	0.000	0.000	0.000
Pdensi_DN20485_c0_g1	FC_3	FC_3_3	248.929640121094	24.0978064709261	136.51372329601	3.36786450387355	0.396100029652594	8.50256059517941	1.85453799482932e-17	5.3953672385653e-15	0.452	0.541	0.326	2.453	6.202	7.636	4.153	2.813	1.990	0.809	0.492	0.459	4.986	7.170	5.597	1.130	0.343	1.079	0.282	2.481	0.180	232.565	64.975	62.777	4.014	4.042	1.825
Pdensi_DN4859_c0_g1d205875	FC_3	FC_3_3	3963.29962698048	742.214334791547	2352.75698088602	2.41652998818603	0.284393132054364	8.4971460834156	1.94308836779787e-17	5.62399525530831e-15	16.579	36.724	23.680	11.550	68.444	31.765	38.124	23.505	24.655	21.219	15.515	17.814	101.072	70.473	103.730	25.572	44.155	96.525	38.825	47.324	74.340	4.884	7.482	1.061	0.000	0.197	0.000
Pdensi_DN11144_c0_g1d519774	FC_3	FC_3_3	25.2964316047811	357.124816508983	191.210624056882	-3.80582128561076	0.448775118435313	-8.48046411057731	2.24297416375669e-17	6.45885009196058e-15	0.505	0.544	0.614	4.802	2.566	1.456	5.123	6.716	10.917	8.734	6.229	11.326	0.561	0.903	0.377	0.707	0.061	0.000	0.063	0.000	0.160	0.000	0.000	0.000	0.000	0.000	0.000
Pdensi_DN16104_c0_g1d214980	FC_3	FC_3_3	4254.82816823783	1039.23233511732	2647.03025167757	2.03344533859434	0.240683399572014	8.44863144782828	2.94737286609589e-17	8.40150124052789e-15	259.975	123.043	80.303	155.885	56.246	130.843	53.751	18.059	30.970	21.369	29.170	26.023	121.055	92.709	84.632	76.706	42.729	29.201	58.841	38.765	61.625	47.976	98.932	128.720	310.400	566.240	469.762
Pdensi_DN3386_c0_g1d326804	FC_3	FC_3_3	375.809978431638	20.5008735169355	198.155425974287	4.19365247874049	0.496821191159329	8.44096941387429	3.14716500864651e-17	8.88129965440044e-15	13.671	11.410	8.143	7.330	4.048	7.371	3.441	0.766	1.566	0.798	0.458	0.253	9.156	8.437	8.795	8.003	3.734	3.427	3.447	1.180	1.979	0.111	0.131	1.371	0.000	0.083	0.064
Pdensi_GG_156827_c0_g1	FC_3	FC_3_3	1606.83680992477	74.5272488392337	840.682029382	4.4302300054602	0.525140574100953	8.43627444526602	3.27613001553785e-17	9.19924269039583e-15	0.582	1.260	0.582	16.596	44.332	92.753	15.523	9.917	6.556	1.373	2.391	1.715	17.822	29.902	64.063	3.389	4.237	1.957	3.864	0.169	0.417	4.875	29.194	13.754	0.000	0.000	0.000
Pdensi_DN19084_c0_g1d481969	FC_3	FC_3_3	32.2205894358672	982.341848726642	507.281219081255	-4.9281729182702	0.584287799512605	-8.43449567555771	3.32634060092113e-17	9.29399324336578e-15	0.106	0.211	0.330	0.075	0.271	0.323	3.249	5.018	13.896	12.373	28.483	31.745	1.104	0.952	0.255	1.382	1.202	1.158	2.000	9.986	3.645	11.042	0.111	0.277	17.502	17.925	23.158
Pdensi_DN17585_c0_g1	FC_3	FC_3_3	13902.1803872324	2724.31729609238	8313.24884166241	2.35140882140439	0.27900427735503	8.42785939948956	3.52045690191198e-17	9.78791071644886e-15	295.163	432.286	358.410	118.143	174.597	130.677	76.727	85.407	143.183	74.570	49.361	76.442	273.478	486.204	245.143	404.005	61.558	115.017	28.476	7.969	25.983	15.431	5.293	3.514	2.827	2.576	2.418
Pdensi_DN24416_c0_g2	FC_3	FC_3_3	270.027458338316	39.9360082213125	154.981733279814	2.75703244086582	0.32747644978144	8.41902507098108	3.7963016650547e-17	1.0503101273318e-14	1.128	1.986	0.156	1.296	2.700	5.101	0.821	0.585	0.128	1.097	0.889	0.961	5.091	7.213	6.851	0.821	0.034	0.052	0.249	0.109	0.269	0.000	0.000	0.000	0.000	0.000	0.000
Pdensi_GG_30989_c0_g1	FC_3	FC_3_3	574.162720953615	90.6061313057112	332.384426129663	2.66500030901436	0.318619024957981	8.36422215957072	6.05128053630109e-17	1.65793336635356e-14	16.357	23.500	21.556	18.565	7.845	20.498	4.837	3.624	1.962	2.269	2.003	2.398	12.186	19.770	9.500	5.570	2.758	2.253	0.996	3.486	5.423	1.462	0.000	0.000	0.000	0.000	0.000
Pdensi_DN27050_c0_g1d79402	FC_3	FC_3_3	796.427225569823	118.560257307667	457.493741438745	2.74832034140643	0.329573732927164	8.33901511809441	7.49118359833369e-17	2.04252368256016e-14	8.968	9.719	7.961	11.310	20.149	23.821	7.219	5.430	7.821	2.039	3.469	3.240	13.326	21.876	21.375	8.346	5.539	5.034	8.035	5.981	8.435	35.014	36.855	122.018	0.000	0.776	0.000
Pdensi_DN14176_c0_g1d107534	FC_3	FC_3_3	53.1798999475542	975.49582222432	514.337861085937	-4.18791905018386	0.503821935337394	-8.31229995450544	9.3864799994992e-17	2.53479871374036e-14	0.655	7.594	1.321	4.434	4.798	1.217	5.093	9.321	3.413	17.814	34.959	19.068	1.046	2.253	0.585	0.227	0.702	4.790	0.154	0.358	0.138	0.087	2.078	0.118	0.509	0.453	0.254
Pdensi_DN13023_c0_g2	FC_3	FC_3_3	1499.9996185055	11996.5584369254	6748.27902771545	-2.99909414123075	0.361239324329394	-8.30223605029236	1.02169954825405e-16	2.74593916683136e-14	5.098	4.351	25.214	56.186	71.294	36.582	175.091	210.847	350.179	269.410	362.543	250.778	33.257	57.613	18.418	118.330	163.833	181.384	193.104	64.104	104.858	14.591	38.163	10.253	3.686	1.215	13.824
Pdensi_DN18254_c0_g1d531366	FC_3	FC_3_3	1143.93590482848	208.911858121236	676.42388147486	2.45266696806449	0.297372067947946	8.24780546804356	1.6132970732003e-16	4.31537852186848e-14	17.077	22.413	10.795	10.519	17.878	19.034	9.946	6.025	6.519	6.430	5.083	3.831	30.424	29.579	20.970	16.470	12.989	8.510	11.791	13.051	7.845	23.097	6.623	2.368	1.074	2.531	0.985
Pdensi_DN22301_c1_g4	FC_3	FC_3_3	225.676523071011	17.7907710491984	121.733647060105	3.6658728349589	0.444560720667238	8.24605653296768	1.63707244595928e-16	4.35831928537461e-14	0.286	0.933	0.399	2.448	5.165	8.292	2.455	1.965	1.207	0.335	0.361	0.608	4.514	5.201	6.151	0.257	0.188	0.142	0.000	0.399	1.472	18.576	29.871	25.093	0.699	4.415	4.255
Pdensi_GG_98775_c0_g1	FC_3	FC_3_3	237.382906574295	8.41271957476765	122.897813074531	4.82155061670846	0.586459906123768	8.22144969564366	2.01057836481369e-16	5.32756070000396e-14	0.418	8.938	0.836	2.028	4.372	3.563	0.663	0.162	0.385	0.182	0.111	0.311	3.329	8.169	5.650	0.396	0.211	0.220	1.151	0.020	0.248	0.315	6.495	20.383	0.947	4.620	7.913
Pdensi_DN37069_c0_g1d569729	FC_3	FC_3_3	0	276.942426794257	138.471213397128	-10.5525410782117	1.2866769997617	-8.20139093196351	2.3762142059367e-16	6.26698737304054e-14	0.000	0.172	0.954	0.402	0.193	0.000	2.999	3.526	10.814	4.873	6.224	9.327	0.000	0.000	0.000	3.414	9.123	8.343	5.838	3.497	5.118	0.000	0.388	0.000	0.000	0.000	0.000
Pdensi_DN31882_c0_g1d144795	FC_3	FC_3_3	0	369.213928997479	184.606964498739	-10.9675662423391	1.3379688927997	-8.19717580981235	2.46100388589113e-16	6.46042136370676e-14	0.869	0.942	0.582	9.880	20.459	4.700	25.272	8.213	9.333	14.734	5.472	6.815	0.000	0.000	0.000	3.375	6.830	4.942	2.889	4.693	5.003	0.000	0.000	0.000	0.000	0.000	0.000
Pdensi_DN18588_c0_g2	FC_3	FC_3_3	278.82491037857	26.7095021481433	152.767206263357	3.38472229943757	0.414074939808514	8.17417808719073	2.97889545507664e-16	7.74787370896432e-14	2.384	7.563	1.761	2.856	2.248	5.392	1.457	0.560	0.597	0.769	0.602	0.582	4.450	9.430	6.209	1.027	0.612	0.249	0.452	0.099	0.284	0.256	0.139	0.000	0.000	0.000	0.000
Pdensi_DN39970_c2_g4	FC_3	FC_3_3	6.34417354063614	242.221792110215	124.282982825425	-5.20438527815295	0.638352677617939	-8.15283692013873	3.55484844665444e-16	9.20347001509986e-14	0.029	0.174	0.029	0.496	0.141	0.283	1.517	1.339	1.729	8.240	4.871	4.648	0.098	0.286	0.066	0.080	0.065	0.018	0.017	0.222	0.063	0.725	1.027	0.299	0.206	0.544	0.246
Pdensi_DN11295_c0_g1	FC_3	FC_3_3	349.900569568764	2646.58353489791	1498.24205223334	-2.918012163875	0.358639641523404	-8.13633471046334	4.07424444234273e-16	1.04522889239011e-13	2.813	16.213	14.211	5.570	7.520	5.122	43.112	49.555	61.468	50.842	97.022	47.010	7.699	11.442	6.015	42.987	108.283	62.199	126.917	39.232	58.399	22.571	16.414	0.105	0.000	0.058	0.000
Pdensi_DN20339_c0_g1d119909	FC_3	FC_3_3	1345.26057014419	221.153063019869	783.206816582029	2.6047468029457	0.320927761131574	8.11630254036454	4.80601689091869e-16	1.22735460506646e-13	29.741	31.803	8.824	17.605	12.813	11.566	14.608	5.922	4.790	6.437	5.936	3.838	33.778	40.713	21.715	8.795	1.526	0.807	0.113	0.086	0.213	0.000	0.000	0.000	0.000	0.000	0.000
Pdensi_DN90786_c0_g1	FC_3	FC_3_3	228.550563498022	0	114.275281749011	10.3274312132484	1.27257732867961	8.11536633609828	4.84321532242828e-16	1.22735460506646e-13	1.026	1.776	0.833	0.000	0.000	4.986	0.000	0.218	0.000	0.000	0.000	0.000	3.958	6.529	5.792	0.000	0.000	0.000	0.000	0.000	0.000	0.000	0.000	0.000	0.000	0.000	0.000
Pdensi_DN10697_c0_g1d49317	FC_3	FC_3_3	778.821595109743	73.5540684327935	426.187831771268	3.40503416831689	0.419586625995783	8.11521139463372	4.84939895339868e-16	1.22735460506646e-13	7.072	5.550	4.697	5.254	16.813	32.480	3.058	2.141	3.100	1.086	1.623	2.749	13.666	19.249	22.059	3.238	6.311	6.027	5.626	14.902	11.085	0.330	2.368	1.827	0.000	0.000	0.000
Pdensi_DN37952_c1_g3	FC_3	FC_3_3	18.2213502805337	590.185062026723	304.203206153628	-4.98856476966425	0.614825588602191	-8.11378846642635	4.90655229794429e-16	1.23627594507132e-13	0.241	0.422	2.423	1.019	3.097	2.048	5.707	15.207	27.839	11.341	13.851	18.342	0.217	0.983	0.164	3.453	3.488	2.254	3.263	4.435	2.347	13.715	9.569	3.157	0.247	0.538	0.689
Pdensi_DN9029_c0_g1d171413	FC_3	FC_3_3	551.13069940855	2457.42643508264	1504.27856724559	-2.15504509035578	0.265917299263783	-8.10419290629916	5.30968027916512e-16	1.3319037998048e-13	11.945	13.434	13.581	43.049	23.593	31.276	46.494	40.183	73.845	60.354	49.566	70.993	9.657	18.906	11.194	19.894	12.259	8.424	17.536	7.342	7.850	3.030	3.346	5.090	3.505	1.963	1.605
Pdensi_DN14462_c0_g1d52937	FC_3	FC_3_3	1082.14999283623	118.509685045921	600.329838941074	3.190512332962	0.393883772733784	8.10013652204553	5.48975464807956e-16	1.37098120503367e-13	34.224	29.037	16.347	58.747	36.842	21.810	18.454	4.381	5.827	4.320	1.966	2.388	28.780	30.393	17.834	14.979	5.257	4.729	3.058	14.556	1.230	19.505	2.093	0.650	1.515	1.755	3.044
Pdensi_DN14895_c0_g1	FC_3	FC_3_3	1485.97108605647	180.102464970522	833.036775513497	3.04442571042085	0.376051615006369	8.09576555167643	5.69053290119308e-16	1.41486201296624e-13	23.693	46.192	22.625	19.216	28.653	37.452	16.991	7.974	6.709	3.573	6.325	3.360	23.428	37.680	43.920	24.697	29.332	15.950	24.878	12.863	14.998	8.304	8.565	5.305	14.862	18.315	19.161
Pdensi_DN3183_c0_g1d260419	FC_3	FC_3_3	64.3906749315639	495.115208215089	279.752941573326	-2.93486846895579	0.362651665992152	-8.09280294060279	5.83071552105849e-16	1.44335782459887e-13	0.714	0.774	2.684	9.725	7.162	5.446	8.127	10.685	19.740	10.964	10.381	15.147	0.993	2.267	1.391	3.836	1.152	0.872	1.579	1.241	5.640	0.000	5.886	1.077	0.000	0.000	0.000
Pdensi_DN38997_c0_g1d571459	FC_3	FC_3_3	1288.29476835779	211.575253916915	749.935011137354	2.60638605545001	0.322474569543503	8.08245456111352	6.34759929806048e-16	1.56444761739097e-13	5.856	6.527	3.519	15.479	30.156	56.448	13.234	11.636	8.821	4.696	5.579	5.284	18.101	36.643	36.968	4.183	5.161	2.225	4.872	21.495	7.118	133.836	277.386	287.712	2.080	11.502	6.361
Pdensi_DN27065_c0_g1d307157	FC_3	FC_3_3	1579.82088286918	267.779149389533	923.800016129356	2.56023472363076	0.317081954167773	8.07436276324984	6.78299406432481e-16	1.66448776082823e-13	58.523	37.098	36.841	16.512	11.651	18.060	8.501	6.555	6.648	8.291	4.871	6.486	45.530	33.234	31.819	23.117	11.202	13.752	6.700	33.394	15.516	33.871	46.713	31.128	12.135	27.649	29.088
Pdensi_DN15316_c0_g1d525603	FC_3	FC_3_3	104.035393529369	754.571331889495	429.303362709432	-2.85337993612472	0.353785374087999	-8.06528518449998	7.30651043345148e-16	1.78519241932468e-13	2.872	2.159	1.407	12.087	13.972	7.523	17.453	15.788	19.158	21.858	19.956	13.575	1.722	3.668	2.147	2.549	5.998	2.724	4.579	4.344	3.454	8.933	18.947	6.462	1.541	0.818	0.219
Pdensi_DN19025_c1_g4	FC_3	FC_3_3	17.4795381220865	614.730917165524	316.105227643805	-5.13640581900441	0.637171371151501	-8.06126271762941	7.55103487077358e-16	1.83054275186042e-13	0.000	0.023	0.366	0.745	1.075	0.302	9.162	8.682	24.284	10.128	24.235	10.926	0.659	0.472	0.122	0.823	0.478	0.353	0.074	0.126	0.093	0.032	0.027	0.440	0.235	1.821	0.415
Pdensi_DN25501_c0_g1d227565	FC_3	FC_3_3	32.527500521949	408.069144058778	220.298322290364	-3.64815708252282	0.453047337076909	-8.0524854335553	8.11293963858343e-16	1.94848643915595e-13	3.578	1.386	0.769	0.000	0.622	3.598	1.695	5.635	11.273	6.043	9.665	14.433	0.850	0.885	0.567	0.458	0.274	0.000	0.000	0.000	0.368	0.000	0.000	0.000	3.015	3.159	1.858
Pdensi_DN8237_c0_g1d452245	FC_3	FC_3_3	57.1157082518313	1951.28913884331	1004.20242354757	-5.10082021073481	0.633887090886541	-8.04689081710264	8.49238805620826e-16	2.02240667465145e-13	0.021	0.011	0.149	0.093	0.013	1.917	11.990	28.943	49.771	31.651	76.340	35.820	2.402	0.489	0.998	0.543	0.189	0.122	0.330	0.000	0.037	0.016	0.066	0.196	0.000	0.000	0.038
Pdensi_DN18334_c0_g1d114947	FC_3	FC_3_3	223.326153804343	4.47180241655612	113.89897811045	5.63557009581792	0.701441924032619	8.03426470921326	9.41417510997967e-16	2.23250438322375e-13	6.623	9.017	6.804	5.380	4.822	2.242	1.660	0.259	0.849	0.239	0.057	0.054	6.075	5.243	4.395	4.075	1.129	0.713	0.544	0.502	0.780	0.170	0.139	0.046	0.000	0.000	0.000
Pdensi_DN35162_c0_g1	FC_3	FC_3_3	245.994091975268	3.5521857915948	124.773138883431	6.1143612299678	0.761256232207779	8.0319358598025	9.59465308205145e-16	2.26578334707525e-13	0.000	0.473	0.310	0.459	3.539	10.277	0.419	0.399	0.321	0.064	0.093	0.087	2.909	4.716	9.515	0.116	0.081	0.000	0.063	0.000	0.079	0.000	0.000	0.000	0.000	0.000	0.000
Pdensi_DN17197_c0_g1d56823	FC_3	FC_3_3	8204.59397623703	1280.58268880737	4742.5883325222	2.67963838004896	0.333907368475077	8.02509508037098	1.01447339025006e-15	2.37580407243624e-13	62.700	116.275	53.045	120.644	58.919	350.839	95.743	24.318	59.018	32.869	29.968	31.345	101.880	228.748	252.667	20.912	19.026	8.922	8.970	23.872	4.626	127.011	306.498	808.259	342.459	296.080	544.663
Pdensi_DN46559_c0_g1	FC_3	FC_3_3	1092.80451333747	158.648339709307	625.726426523391	2.7839803593297	0.347726801915284	8.00622886701713	1.18279510672033e-15	2.73594081243015e-13	10.854	19.000	7.684	8.555	18.258	22.217	6.713	7.629	5.062	5.005	4.149	2.509	18.826	32.783	26.473	4.579	2.640	2.407	1.503	2.113	1.710	0.598	3.423	0.152	0.773	1.286	0.388
Pdensi_DN8453_c0_g1	FC_3	FC_3_3	59.8315111514246	782.975920132994	421.403715642209	-3.70450444726728	0.464361117153719	-7.97763703811784	1.49161257248944e-15	3.40836492272486e-13	3.716	2.443	0.684	7.856	7.220	2.926	17.233	11.804	7.417	26.494	19.507	11.360	1.387	2.129	0.820	0.982	1.174	0.288	2.709	5.931	2.473	5.217	6.136	3.774	2.204	3.414	0.400
Pdensi_DN13003_c0_g1d391011	FC_3	FC_3_3	255.843635803371	0	127.921817901686	10.4909795797284	1.31601638767763	7.97176971195762	1.564180778244e-15	3.55977270661658e-13	5.306	3.629	0.848	0.116	0.000	6.118	0.000	0.000	0.000	0.000	0.000	0.000	3.795	9.888	4.956	0.000	0.000	0.000	0.000	0.000	0.000	0.000	0.000	0.000	0.000	0.000	0.000
Pdensi_GG_39274_c4_g1	FC_3	FC_3_3	475.795538524474	76.138834117388	275.967186320931	2.64496906872055	0.332102827108863	7.96430759637445	1.66151483918352e-15	3.7661003021493e-13	13.723	16.150	11.429	5.200	4.122	5.813	4.648	2.466	3.503	1.540	2.210	1.857	8.084	15.936	10.272	4.240	2.185	4.199	1.169	5.076	2.127	0.930	1.394	0.529	0.397	4.908	1.262
Pdensi_DN20340_c0_g1d290531	FC_3	FC_3_3	13675.1201369053	67495.8947142497	40585.5074255775	-2.30322947601984	0.289381342757146	-7.95914986804369	1.73225321536146e-15	3.91073485900003e-13	736.643	425.949	322.745	523.185	384.457	493.250	672.780	1140.232	1291.497	995.065	1983.350	2005.394	317.797	393.909	262.906	427.715	623.546	375.575	455.750	797.921	291.878	22.803	369.605	46.105	268.763	65.966	45.337
Pdensi_DN17377_c0_g1	FC_3	FC_3_3	553.407589870238	63.3179084683026	308.362749169271	3.12706337556932	0.393447647453473	7.94785124732283	1.89774329882823e-15	4.25034253118514e-13	7.055	23.152	37.650	19.304	31.966	17.308	17.922	6.633	7.908	1.634	2.131	0.883	11.064	14.539	13.608	36.106	11.796	11.661	2.332	0.033	8.878	0.000	0.000	0.000	0.000	0.000	0.000
Pdensi_DN7862_c0_g2d330691	FC_3	FC_3_3	23.2863907010339	922.51444174511	472.900416223072	-5.28876170604228	0.668489617311689	-7.91150912307492	2.54287302366155e-15	5.65038399430937e-13	0.356	0.681	0.138	0.541	1.703	1.207	2.924	10.491	24.612	10.782	26.759	30.666	0.326	1.223	0.191	0.575	1.761	1.206	0.441	1.543	1.436	0.231	1.574	0.094	0.000	0.347	0.000
Pdensi_DN18322_c0_g1d404031	FC_3	FC_3_3	2693.42746987434	159.485206846738	1426.45633836054	4.07763750506543	0.515984849138684	7.90263030372324	2.730786191214e-15	6.04414010322031e-13	86.332	82.811	52.552	49.319	24.476	54.134	21.594	5.740	2.990	4.366	5.944	1.395	76.453	48.861	61.947	26.329	10.820	4.528	9.790	2.588	2.123	2.344	4.586	4.008	23.674	25.621	26.952
Pdensi_DN18995_c0_g1	FC_3	FC_3_3	1733.18151820871	429.768876878281	1081.47519754349	2.01154743802788	0.254658753518606	7.89899192638952	2.81168091299541e-15	6.19887776286958e-13	22.691	35.498	56.315	20.241	28.057	45.023	20.951	13.448	21.349	10.577	10.046	11.009	31.096	40.034	50.734	22.375	10.754	8.876	7.269	11.358	4.591	29.898	7.998	2.849	5.601	21.231	34.032
Pdensi_DN18385_c0_g1d115059	FC_3	FC_3_3	3065.41732047925	458.144025628969	1761.78067305411	2.7422835345162	0.347867312746745	7.88313082037874	3.19278492649341e-15	6.98452640508867e-13	1.484	2.786	3.572	25.116	121.824	119.758	21.195	31.043	19.380	7.142	15.927	10.716	50.918	84.277	82.553	12.757	15.795	10.935	19.280	15.825	26.438	7.349	1.166	0.201	0.019	0.000	0.000
Pdensi_DN18962_c1_g1	FC_3	FC_3_3	9.82348767175094	434.86945239991	222.346470035831	-5.48908555590801	0.6976784760353	-7.86764354133562	3.61383516882371e-15	7.87509100109692e-13	0.185	0.022	0.041	0.051	0.147	0.787	1.530	2.834	1.042	8.524	14.501	8.985	0.083	0.135	0.468	0.000	0.023	0.039	0.516	0.535	0.015	0.678	1.572	220.448	0.048	0.080	0.110
Pdensi_GG_117293_c0_g1	FC_3	FC_3_3	87.0834687743285	373.442868448256	230.263168611292	-2.10152762812143	0.267469761644606	-7.85706621638145	3.93234997621618e-15	8.50351849262992e-13	1.881	2.580	4.657	1.077	3.707	2.036	4.394	4.216	14.912	8.012	9.284	10.235	1.712	2.231	2.237	4.569	11.596	11.602	6.666	3.711	11.825	0.086	0.280	0.000	0.697	0.831	0.684
Pdensi_DN17771_c0_g1	FC_3	FC_3_3	702.568649325953	2882.51021167787	1792.53943050191	-2.03533253939571	0.259333719218233	-7.84831430918918	4.21666364751401e-15	9.08353039182026e-13	5.187	9.658	25.063	15.690	23.957	26.139	44.271	64.508	90.977	55.064	74.409	83.056	12.939	23.780	13.936	44.059	48.512	37.948	112.061	27.694	31.357	33.083	47.170	18.879	4.310	2.910	5.017
Pdensi_GG_20682_c0_g1	FC_3	FC_3_3	442.332040422017	104.638917954952	273.485479188484	2.07954504852854	0.266010159320794	7.81753995350503	5.38656353673924e-15	1.14723640005118e-12	8.925	16.583	9.919	14.162	6.490	13.249	5.868	2.856	2.142	3.031	2.154	2.485	8.840	11.954	10.608	10.362	4.926	2.017	1.395	4.667	2.093	6.619	49.591	64.791	3.224	3.769	2.477
Pdensi_DN7129_c0_g1d329828	FC_3	FC_3_3	1023.47379539108	130.070682860074	576.772239125579	2.97599487152338	0.381443271816749	7.80193305638666	6.09659878808741e-15	1.28873421572904e-12	19.122	21.020	10.620	9.419	17.080	26.224	4.357	5.011	6.285	2.000	4.758	2.848	21.162	23.115	27.593	10.211	2.941	1.830	2.660	1.065	1.517	0.695	0.247	0.032	0.652	0.799	0.297
Pdensi_DN18434_c0_g1d283766	FC_3	FC_3_3	236.495340994723	28.4005811392115	132.447961066967	3.05988590428026	0.393480594121462	7.77645950014936	7.45824462029671e-15	1.56187881754231e-12	0.035	0.088	0.128	1.024	3.698	9.594	0.763	1.394	0.559	0.573	0.797	0.735	4.046	7.769	5.203	0.860	0.726	0.206	0.185	1.902	0.502	7.139	4.739	2.866	0.000	0.000	0.168
Pdensi_GG_22229_c0_g1	FC_3	FC_3_3	43.691741573397	498.050445545816	270.871093559606	-3.5088555894899	0.451680128422369	-7.76845242615754	7.94508353459603e-15	1.65468824609816e-12	2.395	0.798	0.738	6.998	4.254	3.209	19.162	17.983	12.045	15.663	13.267	7.595	1.229	1.276	0.615	6.879	2.574	1.348	2.036	1.921	0.529	0.000	0.000	0.000	0.000	0.000	0.000
Pdensi_DN19828_c0_g2d535179	FC_3	FC_3_3	240.117413522289	0	120.058706761144	10.3993316479461	1.33879261642928	7.76769420470989	7.99277369797167e-15	1.65850054232912e-12	0.016	0.017	0.000	0.303	4.124	22.596	0.264	0.101	0.000	0.000	0.000	0.000	5.197	9.254	3.038	0.015	0.000	0.000	0.000	0.000	0.000	0.000	0.000	0.033	0.000	0.018	0.000
Pdensi_DN21250_c0_g2	FC_3	FC_3_3	753.987132530055	122.024028256789	438.005580393422	2.62656302488752	0.339348557429239	7.74001529514446	9.94048552000739e-15	2.03275725633774e-12	39.135	38.959	21.976	15.719	7.591	15.307	4.604	2.434	2.630	4.197	2.562	2.186	18.596	17.810	16.706	11.634	10.465	10.166	20.517	2.813	21.842	1.479	1.326	1.062	1.218	0.899	1.250
Pdensi_DN12912_c0_g2d390780	FC_3	FC_3_3	35.7420403185907	442.731412306082	239.236726312336	-3.61961383753004	0.467958674482775	-7.73490061174894	1.03483915859129e-14	2.10853148414774e-12	0.495	0.267	10.595	4.208	3.278	2.479	7.293	9.471	17.997	10.431	7.025	15.185	0.619	1.352	0.623	16.247	33.561	27.810	24.495	2.803	16.274	0.187	0.455	0.000	0.000	0.000	0.000
Pdensi_DN20784_c0_g1	FC_3	FC_3_3	7582.41455158766	1445.51793860758	4513.96624509762	2.39110794204853	0.309201572203846	7.73316877079836	1.04902076742315e-14	2.12973856522888e-12	2.498	5.066	3.558	83.994	249.841	291.579	71.110	76.877	53.721	25.933	46.144	34.475	115.487	215.713	208.615	30.125	49.163	31.587	73.179	77.364	73.109	111.040	8.567	0.630	0.054	0.039	0.000
Pdensi_DN25745_c1_g1d228005	FC_3	FC_3_3	1136.68101697261	165.536864600008	651.108940786307	2.77951096985093	0.36025651226597	7.71536634374252	1.20635220476979e-14	2.42300777356608e-12	29.645	11.753	4.561	19.361	16.692	25.941	8.780	3.819	5.046	3.609	5.502	3.084	32.693	30.315	17.604	2.498	1.470	1.641	0.975	1.226	0.604	3.906	7.348	57.402	17.550	47.969	50.566
Pdensi_DN20326_c0_g1d290432	FC_3	FC_3_3	90.1550693151061	532.209416716865	311.182243015985	-2.55353926427414	0.331027771239562	-7.71397292351696	1.21960359174082e-14	2.44093711765432e-12	3.570	4.864	5.856	9.513	8.516	5.758	11.863	24.021	21.652	12.287	14.292	12.572	1.482	3.291	1.756	7.498	5.473	6.582	21.034	0.199	34.623	0.000	0.000	0.000	0.000	0.000	0.000
Pdensi_DN9493_c0_g1d453754	FC_3	FC_3_3	288.475887604747	3.84745453755065	146.161671071149	6.22482889813139	0.807516903675195	7.70860507043353	1.27200372694667e-14	2.53681591338764e-12	1.771	5.268	1.122	0.886	1.147	11.045	0.271	0.217	0.198	0.128	0.088	0.059	2.512	6.493	11.267	0.580	0.122	0.050	0.069	0.104	0.086	0.030	0.000	0.000	0.078	0.022	0.000
Pdensi_DN10400_c0_g1d519127	FC_3	FC_3_3	396.244886249828	0.317142296559849	198.281014273194	10.1595396849314	1.31941378589092	7.70004057375471	1.36023033425644e-14	2.69373333562924e-12	1.301	4.410	1.763	1.703	6.176	19.857	0.359	0.556	0.024	0.024	0.000	0.000	4.160	12.868	11.449	3.921	1.480	0.388	0.705	0.024	0.236	0.000	0.000	0.755	0.000	0.000	0.000
Pdensi_DN17972_c0_g1d114096	FC_3	FC_3_3	483.993693352951	7.68594047329309	245.839816913122	5.97417248796885	0.776287211988552	7.69582751809772	1.40581343003692e-14	2.76231969139549e-12	15.697	15.870	9.263	4.499	7.905	7.079	1.216	0.803	0.831	0.217	0.351	0.000	9.886	13.035	11.432	1.566	0.818	0.310	0.316	0.000	0.044	3.624	1.214	1.507	1.053	0.347	1.743
Pdensi_DN18694_c0_g1	FC_3	FC_3_3	201.193580480854	906.941711415262	554.067645948058	-2.16817008105978	0.281947069432564	-7.68998977511401	1.4714678606564e-14	2.8637808984637e-12	3.162	4.892	11.424	7.502	13.372	14.636	10.737	28.896	30.303	21.820	23.365	21.537	4.169	7.064	3.311	14.743	7.990	6.877	6.805	4.295	10.269	0.000	9.500	28.878	1.997	0.089	2.528
Pdensi_GG_35604_c0_g1	FC_3	FC_3_3	625.550792598427	109.31539888484	367.433095741633	2.516851320902	0.327710925742088	7.68009585033729	1.58969599988394e-14	3.08002743853733e-12	2.780	5.612	3.273	6.796	20.037	15.613	4.963	4.588	2.971	3.032	3.145	1.857	11.607	19.742	13.523	2.722	2.581	1.289	0.994	0.388	0.404	1.890	4.414	0.000	0.199	0.115	0.185
Pdensi_DN13422_c0_g1d391646	FC_3	FC_3_3	7.04557230482003	362.522940757071	184.784256530946	-5.67329777582572	0.738730832723776	-7.67979015429434	1.59349399725886e-14	3.08002743853733e-12	0.033	0.250	0.066	0.000	0.199	0.393	2.649	9.068	2.056	8.494	15.284	2.867	0.147	0.229	0.113	0.330	2.156	0.249	0.489	1.157	0.048	0.050	3.868	1.482	0.000	0.000	0.040
Pdensi_DN14040_c0_g1d213034	FC_3	FC_3_3	364.637969211853	3457.32785785439	1910.98291353312	-3.24292389001115	0.42233255452669	-7.67860269177096	1.60833202311877e-14	3.09809758992571e-12	1.749	18.904	15.508	3.271	10.171	4.793	33.716	65.103	101.156	67.139	105.009	82.581	4.643	16.062	6.181	17.111	43.078	31.809	64.490	35.508	59.297	8.861	49.332	21.316	0.042	0.030	0.036
Pdensi_DN5622_c0_g1d206363	FC_3	FC_3_3	12.8120114895042	587.741634264026	300.276822876765	-5.51231766765254	0.718140707924546	-7.67581841110686	1.64365830758436e-14	3.15537669660072e-12	0.239	0.403	0.712	1.283	5.360	0.440	5.590	16.641	3.745	13.773	25.496	3.871	0.303	0.431	0.206	0.493	0.938	0.639	2.512	14.732	0.877	6.661	9.865	0.138	158.263	215.611	142.220
Pdensi_GG_74422_c0_g1	FC_3	FC_3_3	11.5773710277523	276.915417380503	144.246394204128	-4.55946941447532	0.595898486141792	-7.65141969733149	1.98772426416189e-14	3.79010667126005e-12	0.039	0.042	0.386	0.730	0.605	0.542	2.079	2.456	2.266	3.442	7.772	9.255	0.215	0.445	0.174	0.945	4.896	6.576	26.836	74.785	18.613	91.441	3.088	3.064	0.000	0.000	0.000
Pdensi_DN23395_c0_g1d303799	FC_3	FC_3_3	130.239045228385	2883.81644657066	1507.02774589952	-4.46875227106639	0.58417573459857	-7.64967116297154	2.01493910700351e-14	3.82906273398243e-12	0.380	0.404	0.284	0.060	0.685	100.712	3.324	11.293	18.029	27.506	67.995	118.076	4.440	3.463	1.331	0.766	4.083	9.430	18.572	12.573	13.621	10.782	83.404	30.476	135.758	102.509	73.798
Pdensi_DN25246_c1_g1d137876	FC_3	FC_3_3	187.081580872039	0	93.5407904360197	10.0372701008678	1.31252466667995	7.64730016560923	2.05242848478657e-14	3.88721690205886e-12	2.450	9.630	2.460	11.217	6.715	4.635	4.732	0.643	0.366	0.000	0.000	0.000	4.065	3.533	5.431	4.392	0.328	2.238	0.000	0.000	0.000	0.000	0.000	0.000	0.000	0.000	0.000
Pdensi_DN7371_c0_g1	FC_3	FC_3_3	743.169837132092	3591.97621805306	2167.57302759258	-2.27159171927145	0.297172943824409	-7.64400584399656	2.10565843746132e-14	3.97469438830491e-12	5.809	16.073	11.602	13.856	22.261	24.708	39.751	72.045	108.106	81.381	89.171	93.941	11.502	28.171	14.395	22.018	52.249	44.007	114.856	78.428	82.075	67.659	559.905	367.127	0.059	0.021	0.034
Pdensi_DN39993_c0_g1d572276	FC_3	FC_3_3	6907.67218101157	533.591961009504	3720.63207101054	3.69432079431049	0.483632776020136	7.63868988514683	2.19443141796762e-14	4.12845697433641e-12	689.914	304.293	161.330	66.926	72.728	35.773	49.801	15.919	5.229	16.127	15.881	7.118	236.771	180.173	72.442	84.831	65.842	26.657	18.170	38.811	11.428	124.529	98.169	70.484	226.765	230.317	144.775
Pdensi_GG_137353_c0_g1	FC_3	FC_3_3	1316.88076957771	8569.14345528692	4943.01211243232	-2.70131732675561	0.353991791981433	-7.63101684260887	2.32909245191755e-14	4.36724179356235e-12	10.864	14.507	34.170	37.311	55.841	66.196	99.606	229.227	174.337	235.994	220.681	172.865	23.767	53.897	18.800	81.893	76.990	34.340	78.311	47.979	35.933	17.511	71.544	53.623	1.566	0.415	1.849
Pdensi_DN11042_c0_g1d104080	FC_3	FC_3_3	95.1117092295527	466.410734386151	280.761221807852	-2.29494957834848	0.300787988784283	-7.62979129460636	2.3513405938894e-14	4.39435970593106e-12	1.172	4.183	3.093	1.418	1.944	1.928	6.824	9.698	16.426	9.030	14.669	10.648	2.131	2.410	2.196	4.626	10.184	8.226	10.806	5.769	7.494	1.946	1.450	0.024	0.000	0.000	0.072
Pdensi_DN5795_c0_g2	FC_3	FC_3_3	18.2648581032795	198.171862924867	108.218360514073	-3.45069456087912	0.452436397935179	-7.62691635029219	2.40435490670252e-14	4.47860696152772e-12	0.381	0.349	0.807	0.204	1.741	0.878	2.593	4.606	3.646	5.932	4.358	4.253	0.359	0.372	0.538	0.530	1.214	1.133	0.178	6.445	0.862	1.150	0.499	4.709	0.000	0.362	0.000
Pdensi_GG_93581_c0_g1	FC_3	FC_3_3	189.949603448795	9.37008293381034	99.6598431913029	4.34346072988698	0.569791851100498	7.62289022122377	2.48057833457586e-14	4.60538951327176e-12	7.866	7.139	3.200	0.369	1.880	1.272	0.323	0.102	0.229	0.114	0.368	0.229	4.436	6.053	3.155	1.308	0.422	0.716	0.000	0.789	2.086	9.310	3.335	4.109	0.000	1.745	2.220
Pdensi_DN18711_c1_g1	FC_3	FC_3_3	531.929590842361	111.137807264494	321.533699053427	2.25954686659052	0.296715605639747	7.61519388816347	2.63295931290692e-14	4.87226962690054e-12	14.656	14.398	5.545	15.484	11.828	13.682	9.766	2.663	2.393	2.124	2.809	3.251	13.541	14.896	9.429	7.283	3.031	1.696	2.838	0.343	3.469	0.032	0.362	9.530	7.968	4.089	6.814
Pdensi_DN38664_c1_g5	FC_3	FC_3_3	4856.76006867662	1002.59715078727	2929.67860973194	2.27626238214325	0.299204679465349	7.60770983331783	2.7899533525693e-14	5.1459139614056e-12	2.182	3.822	2.980	58.234	160.782	221.373	45.340	51.270	36.639	20.869	27.060	25.915	70.942	125.735	147.030	18.950	28.457	17.382	48.225	55.606	49.226	45.118	3.775	0.160	0.038	0.007	0.036
Pdensi_DN19469_c0_g1d117598	FC_3	FC_3_3	644.798985770916	106.697695078812	375.748340424864	2.59602128259478	0.341878464038155	7.59340395979156	3.11609167912882e-14	5.72171083971121e-12	4.947	14.809	6.844	12.178	32.618	16.537	8.106	6.060	6.409	2.089	3.581	2.189	12.422	21.166	12.801	11.407	13.398	4.580	11.068	8.219	9.040	0.021	0.000	0.000	0.022	0.000	0.000
Pdensi_DN19896_c0_g1	FC_3	FC_3_3	5145.87739833984	766.204759912756	2956.0410791263	2.74782882683994	0.362215266302498	7.5861761843719	3.29484339662671e-14	6.01815408756024e-12	116.841	176.688	104.461	61.973	72.381	88.298	24.286	27.764	42.417	14.299	18.011	24.198	74.198	203.825	97.761	117.934	28.005	20.209	4.051	0.841	3.789	0.000	0.234	0.000	0.659	1.930	3.435
Pdensi_DN8552_c0_g1	FC_3	FC_3_3	5.18870482873216	241.008460479476	123.098582654104	-5.5638040368242	0.733748027384207	-7.58271753950606	3.38391030585279e-14	6.16089992459134e-12	0.086	0.000	0.045	2.663	2.457	0.000	0.912	0.512	0.930	2.967	9.271	5.555	0.210	0.087	0.085	0.125	0.250	0.258	0.165	0.124	0.139	0.045	0.000	0.318	0.000	0.000	0.045
Pdensi_DN26605_c1_g1	FC_3	FC_3_3	5.65149753545691	237.740910623985	121.696204079721	-5.36839044448569	0.709792456468263	-7.56332417393862	3.92896787617185e-14	7.08469479013224e-12	0.078	0.029	0.104	0.295	0.280	0.459	0.523	2.089	2.346	2.703	7.094	7.791	0.057	0.213	0.147	0.121	0.494	0.565	0.093	2.869	0.754	0.761	2.364	0.802	0.120	0.151	0.155
Pdensi_DN24478_c0_g1d133775	FC_3	FC_3_3	3025.45550562032	49.7553150720858	1537.6054103462	5.92628869118523	0.78553483548008	7.54427228878192	4.54819977091681e-14	8.17517181753327e-12	26.488	65.048	37.614	4.294	60.044	77.277	3.543	10.696	5.204	0.291	2.486	0.881	18.321	85.452	111.451	11.123	7.001	5.012	2.043	0.084	1.870	0.029	0.000	0.040	0.000	0.007	0.000
Pdensi_DN19470_c0_g1d484139	FC_3	FC_3_3	522.166755435791	70.3179687404909	296.242362088141	2.89333890108752	0.383703939154124	7.54055042402193	4.6799189854089e-14	8.38522627099932e-12	0.072	0.311	0.252	5.722	24.206	20.030	5.979	5.621	3.541	1.561	1.823	1.799	6.953	17.002	13.560	2.440	5.036	3.022	4.043	6.338	4.573	3.464	0.333	0.000	0.000	0.000	0.000
Pdensi_DN23973_c2_g1	FC_3	FC_3_3	487.15769812428	11.2569996319286	249.207348878104	5.4346959623358	0.722707048763417	7.51991553373499	5.48116417698712e-14	9.7588929384591e-12	3.320	5.730	4.104	2.094	2.082	8.793	0.293	1.316	0.234	0.156	0.587	0.078	7.538	11.857	14.955	13.444	15.726	13.317	11.538	50.257	18.245	4930.576	1191.654	591.970	0.202	0.149	0.080
Pdensi_GG_115637_c0_g1	FC_3	FC_3_3	400.823943870006	51.4246241208788	226.124283995442	2.96114767582952	0.394143523546938	7.51286650401318	5.78465089556297e-14	1.02668458033199e-11	9.180	8.258	6.208	6.886	8.785	8.193	3.881	1.626	1.991	1.371	1.635	0.762	9.942	8.959	9.236	3.014	1.956	1.742	0.716	1.500	0.556	3.744	11.246	34.606	51.736	163.016	212.463
Pdensi_DN26254_c2_g1	FC_3	FC_3_3	73.0905588176136	777.781762779133	425.436160798373	-3.41567286179121	0.455109030915723	-7.50517486967584	6.13466516511642e-14	1.08539342294411e-11	1.029	1.393	1.581	4.322	1.681	2.622	10.982	7.698	19.978	24.582	9.871	22.686	1.728	1.372	1.983	3.007	1.430	1.559	2.850	0.780	2.925	0.265	0.530	0.283	2.936	1.351	10.469
Pdensi_GG_98981_c0_g1	FC_3	FC_3_3	2.25318448381282	341.843718470335	172.048451477074	-7.333939013444	0.978033585390014	-7.49865763609684	6.44746830074817e-14	1.13717222154446e-11	0.139	0.000	0.000	0.176	0.000	0.456	12.991	2.042	17.237	7.545	10.554	7.053	0.155	0.000	0.000	0.000	0.300	0.170	0.000	0.161	0.200	1.484	18.732	113.889	0.000	0.313	0.000
Pdensi_DN24373_c0_g6	FC_3	FC_3_3	81.1061375913659	1248.77337309514	664.939755343252	-3.93787684305095	0.525399238727001	-7.4950181743546	6.6289177184736e-14	1.16273641162207e-11	2.687	2.482	2.441	15.548	15.526	6.951	30.135	46.211	24.391	30.907	41.505	19.346	1.453	3.676	0.873	10.324	3.240	2.639	3.628	2.994	2.111	0.249	0.561	0.592	0.032	0.070	0.000
Pdensi_DN24898_c5_g1	FC_3	FC_3_3	15.9207530007984	683.96423213168	349.942492566239	-5.41784424492404	0.722868344585575	-7.49492530072004	6.63361312087714e-14	1.16273641162207e-11	1.623	0.502	0.434	7.061	8.936	3.862	13.463	12.250	17.541	15.414	18.108	16.846	0.587	0.548	0.035	2.139	0.092	0.026	0.131	0.060	0.030	0.000	0.000	0.063	0.000	0.000	0.000
Pdensi_DN16483_c0_g1	FC_3	FC_3_3	215.243610828134	1500.07187763167	857.657744229904	-2.79707411936126	0.373446363723114	-7.48989517925822	6.89286409519087e-14	1.2044373050544e-11	2.486	10.374	7.679	3.206	6.696	4.150	16.356	26.297	47.191	30.397	42.500	37.589	3.463	8.843	3.467	12.741	61.457	36.792	73.730	38.297	43.486	3.664	29.963	10.081	0.078	0.058	0.104
Pdensi_DN18322_c0_g1d404030	FC_3	FC_3_3	2797.23631756343	197.122565595996	1497.17944157971	3.82659318264761	0.512909860790538	7.46055686422125	8.6157561347337e-14	1.48707423927942e-11	91.929	98.993	57.544	59.876	31.340	68.058	27.464	6.860	2.854	5.006	7.703	1.762	79.263	53.077	62.522	21.026	4.976	3.665	5.865	2.267	0.988	2.976	5.071	4.628	30.231	27.506	31.289
Pdensi_DN21177_c0_g1d122059	FC_3	FC_3_3	282.440232682557	39.4259645035024	160.93309859303	2.84141935024729	0.381691406002632	7.4442843238333	9.7471371402815e-14	1.6715892222026e-11	3.279	14.280	8.721	6.037	8.876	5.590	4.631	1.411	2.753	0.623	1.217	1.077	5.617	7.413	6.979	2.889	1.163	1.582	0.354	0.100	0.985	0.155	0.063	0.035	0.054	0.116	0.124
Pdensi_DN21024_c2_g3	FC_3	FC_3_3	277.955843051227	7.68497236098707	142.820407706107	5.17261044760482	0.694876683464311	7.44392576509653	9.77364357418246e-14	1.6715892222026e-11	26.094	5.782	1.188	8.108	5.759	13.433	1.045	0.208	0.355	0.327	0.142	0.086	7.626	3.431	7.997	1.063	0.676	0.334	0.524	0.447	0.321	9.431	248.685	325.785	2.912	3.888	4.237
Pdensi_GG_87715_c0_g1	FC_3	FC_3_3	279.447249933653	0	139.723624966826	10.6173767951692	1.42672100677046	7.44180308889039	9.93201964125392e-14	1.69354437629115e-11	0.803	0.977	0.100	0.509	0.000	10.189	0.000	0.000	0.000	0.000	0.000	0.000	2.012	8.687	9.313	0.090	0.000	0.000	0.000	0.116	0.000	0.000	0.000	0.000	0.000	0.000	0.000
Pdensi_GG_18907_c0_g1	FC_3	FC_3_3	268.009019160865	0	134.004509580433	10.5567621066989	1.41958166245564	7.43653034263453	1.03364232955109e-13	1.75719196023685e-11	0.078	0.129	0.364	0.000	0.000	7.095	0.000	0.000	0.000	0.000	0.000	0.000	2.271	6.471	10.127	0.000	0.000	0.000	0.000	0.000	0.000	0.000	0.000	0.000	0.000	0.000	0.000
Pdensi_DN20792_c0_g1d17432	FC_3	FC_3_3	546.18014524294	108.443521844154	327.311833543547	2.33209330735245	0.313734385007468	7.4333366656541	1.0589192749025e-13	1.79475687313805e-11	7.771	14.596	8.343	6.106	11.620	12.111	4.874	4.418	5.381	2.051	3.261	2.698	10.743	12.656	15.043	5.680	5.215	3.576	5.365	9.122	4.940	2.569	1.076	2.100	2.741	7.561	11.415
Pdensi_DN29339_c0_g1d196689	FC_3	FC_3_3	123.420371050048	533.455479252379	328.437925151214	-2.10831259663194	0.28375954439815	-7.42992663419885	1.08657929786565e-13	1.8361238195071e-11	3.307	3.944	2.846	8.153	8.456	5.503	13.278	8.513	11.647	15.574	10.945	12.688	2.661	3.839	2.365	3.184	4.271	3.418	6.486	4.931	6.781	5.816	16.894	32.530	0.919	1.140	1.936
Pdensi_DN3242_c0_g1d326717	FC_3	FC_3_3	199.43041341932	25.4658066960713	112.448110057696	2.96977611376751	0.399788825159552	7.42836199231505	1.09950715873906e-13	1.85242340415619e-11	5.675	5.238	2.926	1.721	2.621	5.036	1.503	0.738	1.128	0.711	0.448	0.718	3.716	5.652	4.829	1.872	1.221	1.386	2.911	1.590	8.622	1.453	0.559	3.281	11.575	15.281	16.173
Pdensi_DN38389_c0_g1d89942	FC_3	FC_3_3	197.858050099588	992.387210178315	595.122630138952	-2.32523505618749	0.313267423119916	-7.42252428621477	1.14908910339958e-13	1.92446851619799e-11	0.044	0.094	1.707	1.132	2.166	4.131	7.583	12.085	32.271	17.073	33.102	22.967	4.297	5.806	4.006	3.536	9.539	14.392	10.721	16.745	16.553	4.329	3.390	2.797	1.541	0.228	3.872
Pdensi_DN19663_c0_g2d359591	FC_3	FC_3_3	4.59363092704825	126.820997646605	65.7073142868268	-4.78371532823131	0.644626262770015	-7.4209128676751	1.16315822251067e-13	1.94226775380185e-11	0.019	0.000	0.038	0.261	0.182	0.325	0.413	0.884	1.967	3.935	2.246	3.143	0.126	0.130	0.064	0.429	0.293	0.119	2.637	5.720	2.519	22.760	6.786	25.561	1.002	0.553	1.907
Pdensi_DN22408_c0_g2	FC_3	FC_3_3	46.1144918485735	301.775804798542	173.945148323558	-2.70987873899977	0.365285267078671	-7.41852733528436	1.18429737321374e-13	1.97173285381072e-11	0.924	2.785	0.935	0.756	2.288	4.200	4.693	4.670	13.814	6.559	7.370	8.300	0.712	1.220	1.345	0.221	0.970	0.423	1.432	3.038	0.663	10.345	10.519	65.440	6.204	10.028	12.125
Pdensi_DN21912_c0_g1	FC_3	FC_3_3	160.092287990764	775.815500357482	467.953894174123	-2.27549414921104	0.307151230462255	-7.40838363494907	1.27848020613564e-13	2.12227714218517e-11	3.909	3.175	2.232	10.872	10.773	6.822	18.743	21.002	33.025	13.803	25.118	18.269	3.124	4.628	3.644	3.652	10.910	31.964	0.615	0.351	0.854	0.023	0.000	0.000	0.000	0.000	0.009
Pdensi_DN34303_c0_g1d313469	FC_3	FC_3_3	149.145969424395	0	74.5729847121977	9.71181644681406	1.31573813558345	7.38126849421101	1.56788455314402e-13	2.57992432010054e-11	1.470	5.871	0.641	1.061	1.579	0.687	0.979	0.000	0.000	0.000	0.000	0.000	3.745	4.445	2.461	1.279	1.060	0.338	0.510	0.000	0.000	0.000	0.000	0.000	0.000	0.000	0.000
Pdensi_DN18710_c0_g1d217624	FC_3	FC_3_3	136.289256616187	8.42265628888188	72.3559564525344	4.01977469257259	0.545233778708668	7.37257090360951	1.67368525461098e-13	2.74601150494894e-11	6.963	1.661	0.762	3.201	3.258	4.761	1.438	0.167	0.317	0.130	0.156	0.323	2.673	3.873	3.147	0.774	0.288	0.078	0.142	0.072	0.071	0.943	18.862	42.767	0.039	1.443	0.059
Pdensi_DN27228_c0_g3	FC_3	FC_3_3	308.032845709614	28.2375295708693	168.135187640241	3.44706957533014	0.467898605366168	7.36712940751883	1.74341235200713e-13	2.83568279963349e-11	1.686	0.302	2.194	3.057	8.765	10.524	2.147	1.736	2.803	0.934	0.737	0.398	6.072	10.459	5.660	0.803	1.422	0.363	0.000	14.570	2.769	5.989	9.981	38.234	0.000	0.000	1.277
Pdensi_DN27282_c0_g1d430792	FC_3	FC_3_3	925.491945399483	4625.12108557017	2775.30651548482	-2.32019595429834	0.315438681521067	-7.35545793911577	1.90273664856246e-13	3.08593265646165e-11	13.794	26.426	46.053	38.565	61.630	52.013	82.151	111.015	144.552	96.556	99.434	144.985	16.669	34.914	15.727	50.334	30.770	25.796	29.146	9.629	17.577	2.764	12.483	5.854	0.625	0.335	2.071
Pdensi_GG_105408_c0_g1	FC_3	FC_3_3	385.280198659924	62.6181232572143	223.949160958569	2.62007262388097	0.357128958782271	7.33648884933563	2.19270072150074e-13	3.52581278408837e-11	5.801	9.912	3.013	4.819	5.862	7.035	4.164	3.145	5.860	1.445	1.355	1.811	9.830	7.105	9.874	1.795	0.394	0.611	0.185	0.189	0.047	3.327	1.637	2.776	0.403	0.438	0.351
Pdensi_DN31417_c0_g1d371953	FC_3	FC_3_3	51.1681356864616	909.313526080454	480.240830883458	-4.14000464086315	0.565644932003023	-7.31908730482716	2.4966313737089e-13	3.9692922459755e-11	1.114	1.643	3.946	2.439	8.708	2.102	9.563	22.150	19.619	22.756	25.231	18.882	0.790	2.573	0.453	10.637	8.899	1.991	1.351	0.235	1.305	0.000	3.354	0.000	0.611	0.569	0.975
Pdensi_DN15715_c0_g1d277050	FC_3	FC_3_3	403.106035908958	2773.03022105846	1588.06812848371	-2.78208054534438	0.380746879816454	-7.30690307084206	2.73369604202791e-13	4.32184326644413e-11	0.517	2.006	4.915	1.938	5.994	5.678	29.311	40.262	62.890	45.614	105.094	53.646	10.830	11.161	6.653	12.858	27.705	22.496	21.166	14.176	14.301	4.937	11.444	11.954	72.123	48.340	68.294
Pdensi_DN16262_c0_g1	FC_3	FC_3_3	4.17705423605298	651.46954226534	327.823298250697	-7.30593743820702	1.00040374749025	-7.3029888747775	2.81444462476013e-13	4.43707415143748e-11	0.018	0.000	0.000	0.343	0.810	0.176	2.326	3.371	45.803	3.773	20.641	23.854	0.223	0.063	0.000	0.000	6.543	0.023	0.000	0.021	0.000	0.137	2.577	0.929	0.000	0.000	0.000
Pdensi_DN10374_c0_g1d334259	FC_3	FC_3_3	261.410370912069	2288.07484301626	1274.74260696417	-3.12740227236797	0.429622559494248	-7.27941818523112	3.35262917839376e-13	5.24161747447489e-11	4.523	10.391	27.665	23.106	23.293	18.664	51.639	58.797	67.643	46.178	75.457	46.832	2.996	10.550	5.570	24.473	17.967	16.052	5.361	0.295	3.370	0.000	0.000	0.000	0.000	0.000	0.000
Pdensi_DN8885_c0_g1d452874	FC_3	FC_3_3	2778.81444888104	228.702641849756	1503.7585453654	3.60273270383267	0.49645191731653	7.25696201015097	3.9588083115016e-13	6.15523804686364e-11	148.335	101.215	28.684	34.792	20.525	34.848	11.887	6.961	4.039	7.093	7.319	2.349	87.844	70.355	38.304	88.955	27.723	2.973	23.492	14.146	4.040	158.453	26.289	16.850	75.802	55.802	10.309
Pdensi_DN3769_c0_g1d327061	FC_3	FC_3_3	115.96620629153	626.592149296373	371.279177793951	-2.42883455572595	0.334798704400802	-7.25461157346142	4.02816113758016e-13	6.24586303859956e-11	3.010	1.260	0.000	2.337	1.763	3.816	20.162	13.610	19.028	16.100	17.927	12.031	2.381	4.036	1.955	2.790	19.393	3.224	20.743	30.664	11.818	2.069	9.290	0.783	0.000	0.000	0.000
Pdensi_DN52377_c0_g1	FC_3	FC_3_3	505.932296903252	72.9653790805323	289.448837991892	2.79370778851714	0.38515949461121	7.25337899650425	4.06500545475026e-13	6.28572350318096e-11	0.716	0.129	0.835	5.146	13.895	8.479	4.114	3.126	5.932	1.125	2.566	1.689	10.108	12.543	13.065	6.529	5.037	6.146	2.912	0.554	3.250	0.364	0.146	0.000	0.179	2.415	1.438
Pdensi_DN18869_c0_g1d532751	FC_3	FC_3_3	1769.6698954915	319.096791150518	1044.38334332101	2.47138724608663	0.340859252013332	7.25046256332794	4.15350673299541e-13	6.38547965794460e-11	2.243	11.192	3.321	34.066	49.236	60.493	28.417	11.528	12.848	6.535	11.613	5.332	33.924	48.526	43.264	10.294	12.579	8.804	22.555	24.445	24.428	28.095	22.461	5.316	0.000	0.209	0.000
Pdensi_DN22617_c1_g2	FC_3	FC_3_3	387.145648973449	72.6979600651089	229.921804519279	2.41236870355687	0.332728033220471	7.2502718818357	4.15935854688904e-13	6.38547965794460e-11	7.699	7.463	4.381	6.120	7.462	7.749	4.230	2.129	1.695	1.823	2.278	1.216	8.594	10.229	8.627	5.517	2.981	2.133	3.364	5.324	2.645	41.928	33.396	33.087	184.749	167.570	229.096
Pdensi_DN19585_c4_g1	FC_3	FC_3_3	517.384704054537	122.318257230992	319.851480642764	2.07987684844775	0.287264254694268	7.24029117601611	4.47722463013612e-13	6.79286446572264e-11	7.387	11.986	7.723	6.765	7.991	13.710	5.651	3.740	3.427	3.276	3.147	2.569	9.717	12.566	14.204	8.352	5.848	2.972	5.333	2.140	3.308	4.051	5.142	5.545	23.442	26.599	30.504
Pdensi_DN39173_c0_g3	FC_3	FC_3_3	29.8720904366676	828.047099266	428.959594851334	-4.7748632551146	0.659912415815473	-7.23560148389414	4.63470413844191e-13	6.99418988164869e-11	0.187	0.485	0.139	16.748	7.069	3.132	14.603	17.838	23.886	20.988	20.368	19.558	0.199	1.685	0.367	0.195	1.243	0.959	0.942	0.307	1.143	0.025	0.362	0.855	0.291	0.297	0.019
Pdensi_DN11851_c0_g1d458179	FC_3	FC_3_3	43.7802003130126	364.61364719747	204.196923755241	-3.04461594029184	0.421181614836779	-7.22874843782468	4.87465427837338e-13	7.31716721998387e-11	0.480	3.701	2.242	2.936	4.161	2.446	4.350	7.138	7.778	9.070	8.413	9.317	0.599	1.757	0.841	1.848	3.452	4.880	4.129	23.241	16.137	16.086	10.022	6.132	0.939	1.109	0.780
Pdensi_DN20466_c0_g2d490759	FC_3	FC_3_3	142.094560128733	761.300757082208	451.697658605471	-2.42401605639012	0.335522910411849	-7.22459176756271	5.02609369924108e-13	7.5244755539832e-11	2.272	9.486	3.348	7.381	5.585	2.533	27.722	18.963	18.786	22.296	21.077	12.507	3.355	3.119	3.494	6.145	3.377	2.460	2.512	2.632	2.320	1.257	0.000	0.000	0.000	0.000	0.000
Pdensi_DN13833_c0_g1d272802	FC_3	FC_3_3	24.2571013222974	367.760069535521	196.008585428909	-3.90498454481717	0.541243060973562	-7.21484454284378	5.39956259080582e-13	8.06220403770055e-11	0.684	0.857	0.987	2.361	2.163	1.933	5.575	7.774	18.146	5.582	10.402	11.184	0.289	1.026	0.458	0.914	0.774	0.921	1.709	1.115	1.581	0.682	0.120	0.000	0.101	0.000	0.000
Pdensi_DN22427_c3_g2	FC_3	FC_3_3	357.052713050014	49.6868859300009	203.369799490008	2.84694352191753	0.394803068372662	7.21104710166601	5.55232430197594e-13	8.26842173096365e-11	23.787	16.322	10.053	6.411	7.275	14.017	3.022	1.797	2.026	1.194	1.063	1.385	7.418	12.972	5.525	3.783	1.959	0.676	0.000	0.818	0.529	0.558	1.857	0.789	1.165	3.861	6.112
Pdensi_DN30443_c0_g1d310107	FC_3	FC_3_3	518.476829989705	2.57688522893571	260.52685760932	7.65225623273283	1.06283720551993	7.1998385011272	6.02839186799046e-13	8.95374834287845e-11	0.451	0.163	0.331	2.531	21.124	22.767	2.126	2.497	0.221	0.000	0.190	0.000	6.276	21.736	10.047	1.869	0.000	0.492	0.000	0.000	0.000	0.397	51.078	12.775	0.000	0.000	0.000
Pdensi_DN16340_c0_g2	FC_3	FC_3_3	730.924555799811	157.449503691791	444.187029745801	2.21534997600021	0.308235370393724	7.1872023420623	6.6132368903143e-13	9.77097094474709e-11	7.956	13.856	9.027	11.104	22.860	17.878	8.539	6.711	9.210	3.752	3.438	4.415	11.231	21.784	19.192	2.393	1.518	0.932	0.169	1.692	0.160	0.000	0.046	0.227	0.000	0.000	0.000
Pdensi_GG_125365_c0_g1	FC_3	FC_3_3	741.861306273019	67.3652812809324	404.613293776976	3.46122771583095	0.481697366053475	7.18548192237097	6.6970536303237e-13	9.84327361706953e-11	8.787	11.270	11.268	4.364	8.274	12.676	2.665	0.993	5.725	0.864	1.821	2.266	13.498	13.747	24.353	3.830	0.812	3.907	3.011	1.891	1.489	0.000	0.000	0.000	0.000	0.777	0.333
Pdensi_DN20611_c0_g2	FC_3	FC_3_3	1530.35378684617	211.10217185034	870.727979348256	2.85761524152068	0.397944440502532	7.1809402285204	6.92336181135411e-13	1.01494685878656e-10	0.415	1.828	1.615	15.703	51.800	81.396	8.567	11.500	6.665	7.259	3.904	4.306	22.462	38.275	47.343	4.322	9.278	1.987	1.121	0.908	1.665	0.184	0.094	0.000	0.000	0.000	0.000
Pdensi_DN10868_c0_g2	FC_3	FC_3_3	29.0684460741045	848.42496164825	438.746703861177	-4.85728092336249	0.676680558881631	-7.1781003009607	7.06866968685944e-13	1.03356403400608e-10	1.017	0.759	0.666	13.468	3.641	0.851	27.607	21.254	10.178	31.617	23.517	6.910	0.566	1.269	0.288	9.335	2.419	1.364	12.295	3.556	0.665	0.096	0.000	0.257	0.485	0.000	0.076
Pdensi_GG_50428_c0_g1	FC_3	FC_3_3	83.2213098616546	726.848735794634	405.035022828145	-3.12412348922993	0.435312973105809	-7.17672957674655	7.1398712969901e-13	1.04127735401065e-10	0.293	1.525	6.418	6.127	8.470	9.720	14.295	12.022	24.275	15.020	13.981	24.613	0.999	2.597	2.359	5.613	2.822	5.113	7.557	0.340	8.215	0.051	0.041	0.000	0.000	0.063	0.094
Pdensi_DN19241_c1_g2	FC_3	FC_3_3	7236.27963868147	535.571180522686	3885.92540960208	3.75606075015666	0.523682957637323	7.17239447146173	7.36972204071942e-13	1.07202863911908e-10	829.048	379.303	150.867	83.369	81.705	29.260	51.918	15.971	4.259	15.268	17.471	6.557	228.123	226.661	64.087	145.206	148.005	42.050	29.072	53.274	14.885	136.787	171.175	111.270	366.269	313.990	153.142
Pdensi_DN13806_c0_g1d272823	FC_3	FC_3_3	271.375590786702	23.55495242721	147.465271606956	3.52594728800433	0.492362352974447	7.16128531497883	7.99241058895314e-13	1.15664526574491e-10	5.318	2.935	1.843	2.476	6.968	7.943	1.688	0.341	0.898	0.383	0.823	0.512	8.344	6.265	4.488	1.363	0.118	0.279	0.000	0.000	0.000	0.000	0.000	0.000	0.000	0.000	0.000
Pdensi_DN8961_c0_g2d453035	FC_3	FC_3_3	14.6434492102854	179.970559520042	97.3070043651638	-3.62343337756803	0.507918785617411	-7.13388336909708	9.75760203012009e-13	1.40489555760199e-10	1.284	0.644	2.666	1.429	0.821	0.337	1.245	1.865	2.531	3.696	4.028	5.569	0.475	0.360	0.192	2.244	2.105	3.464	1.685	7.584	3.750	2.697	0.315	0.058	0.000	0.000	0.034
Pdensi_DN13660_c0_g1	FC_3	FC_3_3	148.339548550182	10.3612886288285	79.3504185895052	3.84323583382478	0.539769363704459	7.12014443992986	1.07814017508414e-12	1.54835194610047e-10	0.090	0.010	0.089	1.625	4.690	5.652	1.372	1.402	0.856	0.136	0.294	0.340	3.140	4.730	2.747	0.431	1.263	0.679	1.161	1.374	1.718	22.110	0.759	0.804	0.014	0.010	0.000
Pdensi_DN17409_c0_g2	FC_3	FC_3_3	1024.41206371844	144.775525023714	584.593794371079	2.82295716200556	0.396983543935239	7.11101808911774	1.15190039464025e-12	1.65008269729684e-10	42.475	29.305	17.893	8.569	17.140	15.908	8.961	6.394	10.264	1.885	5.199	3.605	25.789	24.380	22.000	14.888	12.965	16.135	7.072	3.594	7.418	1.205	1.248	0.735	1.345	0.445	0.897
Pdensi_DN10619_c0_g1d103663	FC_3	FC_3_3	287.801703703413	29.6711823967082	158.73644305006	3.27731168823195	0.461700237539484	7.09835391399747	1.26251541954821e-12	1.80395874124812e-10	3.986	5.629	2.978	1.709	2.283	5.201	1.537	1.007	0.849	0.849	0.433	0.901	5.609	6.164	8.404	3.153	1.339	2.273	1.690	1.563	3.257	0.517	0.382	0.070	0.239	0.233	0.207
Pdensi_DN24633_c1_g1	FC_3	FC_3_3	2.93724370226479	90.9381467245607	46.9376952134127	-4.94318960676488	0.697628377471448	-7.08570603833727	1.38337181162958e-12	1.96668778459379e-10	0.192	0.105	0.059	0.387	0.229	0.284	1.617	1.608	1.665	2.096	2.335	2.287	0.082	0.084	0.050	0.120	0.065	0.019	0.084	0.616	0.113	0.242	0.361	0.030	0.574	0.382	0.441
Pdensi_GG_24549_c0_g1	FC_3	FC_3_3	188.870290229627	0	94.4351451148135	10.0517223344521	1.42160740737211	7.07067385997449	1.54183125163176e-12	2.1864561769371e-10	0.051	0.200	0.034	0.000	0.040	6.188	0.000	0.053	0.000	0.000	0.000	0.000	1.949	4.247	7.055	0.000	0.000	0.000	0.000	0.000	0.000	0.025	0.021	0.138	0.000	0.000	0.000
Pdensi_DN42844_c0_g1	FC_3	FC_3_3	0	504.330754860756	252.165377430378	-11.417367011641	1.61696767273936	-7.06097419517263	1.65339300568985e-12	2.33293753102838e-10	0.000	0.000	0.000	0.157	0.000	0.136	0.276	0.000	0.735	1.170	9.264	27.086	0.000	0.000	0.000	0.000	0.000	0.609	5.092	4.176	2.669	104.239	0.304	0.250	0.000	0.000	0.000
Pdensi_DN38441_c0_g1d33459	FC_3	FC_3_3	134.215625781602	0	67.1078128908011	9.55825023053982	1.35469890312801	7.05562705370893	1.71824101299689e-12	2.41237618839663e-10	1.772	2.496	0.000	0.224	0.431	4.247	0.197	0.000	0.000	0.000	0.000	0.000	2.562	2.659	4.141	0.159	0.191	0.216	0.392	0.000	0.254	0.000	0.000	0.000	0.000	0.000	0.000
Pdensi_DN10764_c0_g1d334824	FC_3	FC_3_3	7.63547613446757	151.528031044877	79.5817535896723	-4.31466955420602	0.612208009209698	-7.04771824167385	1.81875438474009e-12	2.54715874627123e-10	0.894	0.000	0.678	3.367	1.431	0.504	5.736	2.654	3.336	4.775	4.186	2.163	0.142	0.196	0.191	3.186	0.887	0.318	2.884	1.285	1.217	0.064	0.417	0.000	0.000	0.000	0.000
Pdensi_DN15586_c0_g3d276568	FC_3	FC_3_3	39.9133979054549	613.415911439624	326.66465467254	-3.9305434316582	0.558462289677197	-7.03815370224931	1.94803739917834e-12	2.72146610914914e-10	0.130	0.448	0.244	3.183	4.862	3.355	9.530	13.950	17.771	12.515	14.487	18.219	0.307	1.772	0.874	0.389	0.619	0.462	0.971	0.700	0.468	0.408	0.064	0.848	3.762	1.452	3.264
Pdensi_GG_17550_c0_g1	FC_3	FC_3_3	2330.47491210756	245.695829810269	1288.08537095891	3.24549558085083	0.461222210995959	7.03672872527657	1.96805476332866e-12	2.742642243019e-10	47.100	75.659	61.421	21.131	37.794	39.873	24.739	14.339	16.253	4.300	10.242	3.516	66.184	42.942	53.027	61.234	25.559	19.212	15.504	2.714	9.471	0.260	0.229	0.000	0.542	0.240	0.864
Pdensi_DN21349_c1_g6	FC_3	FC_3_3	41.2171846055795	425.091988374615	233.154586490097	-3.35926709378033	0.4774341816178	-7.03608418315871	1.97717510802887e-12	2.74856559352585e-10	0.000	0.042	0.000	2.108	3.490	1.293	5.600	4.256	6.546	9.601	12.204	9.471	1.119	1.469	0.391	0.105	0.596	0.967	4.473	11.166	3.158	6.415	94.958	13.958	0.000	0.000	0.000
Pdensi_DN22219_c0_g2	FC_3	FC_3_3	420.884968991018	79.2039456496098	250.044457320314	2.41024785181	0.343067623089491	7.02557656156692	2.13184073782509e-12	2.94904635399137e-10	0.424	2.344	0.892	4.160	12.513	19.887	2.465	4.087	4.286	1.514	1.815	2.524	7.479	10.927	11.369	0.986	26.909	0.360	110.843	2.255	0.848	33.819	3.490	1.478	0.430	0.126	0.000
Pdensi_GG_71144_c0_g1	FC_3	FC_3_3	140.63271061222	1577.82600875001	859.229359681114	-3.48282024662788	0.496157600162822	-7.01958459466294	2.22528851785336e-12	3.05584632476019e-10	2.245	7.100	0.959	15.285	25.204	10.735	45.807	28.473	79.259	32.857	39.147	44.267	1.583	6.820	2.093	0.935	0.652	0.000	0.000	0.000	0.000	0.000	0.000	0.000	0.000	0.000	0.000
Pdensi_GG_130452_c0_g1	FC_3	FC_3_3	0	184.484956091746	92.2424780458731	-9.96665552048058	1.42062571576622	-7.01568006961285	2.28833137617829e-12	3.13479181726949e-10	0.000	0.000	0.000	4.286	1.781	1.203	12.891	1.771	4.338	7.097	4.380	2.003	0.000	0.000	0.000	0.000	0.000	0.000	0.000	0.086	0.317	0.000	0.000	0.000	0.000	0.000	0.000
Pdensi_DN17322_c0_g2d112989	FC_3	FC_3_3	114.927826475309	0	57.4639132376543	9.33559367461987	1.33118757332362	7.01298138722207	2.332924971971e-12	3.18814250406884e-10	1.336	1.566	0.334	0.000	0.270	2.311	0.371	0.000	0.000	0.000	0.000	0.000	2.109	3.214	2.862	0.200	0.000	0.000	0.000	0.000	0.000	0.000	0.000	0.000	0.000	0.000	0.000
Pdensi_DN25231_c0_g2d73954	FC_3	FC_3_3	8.34032161334236	123.390956761299	65.8656391873209	-3.91778521877545	0.559201656617946	-7.00603292642269	2.45170240935617e-12	3.34236917835899e-10	0.172	0.124	0.171	0.144	0.857	0.584	1.402	1.766	4.315	2.975	3.352	2.741	0.255	0.132	0.193	0.268	0.270	3.257	0.292	0.333	0.574	6.046	3.490	27.961	0.000	0.064	0.069
Pdensi_DN53210_c0_g1d254999	FC_3	FC_3_3	2691.02576202622	627.931203883152	1659.47848295469	2.0991513216382	0.30034836974114	6.98905515434425	2.76743620203034e-12	3.7546658471777e-10	95.483	51.585	63.767	83.339	44.578	56.922	31.614	16.362	24.627	14.786	19.008	12.377	73.441	48.927	64.748	72.730	33.799	34.777	29.112	30.410	27.778	16.057	10.162	4.421	442.054	599.293	622.013
Pdensi_DN17344_c0_g1d57171	FC_3	FC_3_3	13.5649023137313	200.323397909819	106.944150111775	-3.89526430897973	0.557733710653228	-6.98409336673863	2.86701357302455e-12	3.86191518046552e-10	0.028	0.122	0.099	0.379	0.271	0.391	1.139	2.889	4.720	6.853	3.192	4.655	0.248	0.271	0.426	0.446	1.199	1.614	5.055	8.424	7.176	2.845	3.684	0.331	0.000	0.000	0.000
Pdensi_DN12969_c0_g1d51365	FC_3	FC_3_3	6773.90945891614	1036.03180676895	3904.97063284255	2.70891511783129	0.387947542351551	6.98268405416657	2.89593193696255e-12	3.89158091719444e-10	1.548	5.385	4.243	63.924	197.745	454.903	48.001	61.459	38.982	19.246	31.586	25.520	84.511	163.403	229.452	20.502	44.910	28.662	161.891	114.279	91.286	114.134	43.310	8.093	0.000	0.116	0.000
Pdensi_DN22396_c0_g1d20727	FC_3	FC_3_3	89.3705938278978	2.89702770905887	46.1338107684783	4.9465402562182	0.708713090036847	6.97960899235122	2.96002718229305e-12	3.96826446956342e-10	0.470	1.104	0.692	1.024	1.482	2.013	0.300	0.366	0.370	0.091	0.049	0.071	1.868	2.590	1.914	1.515	1.110	0.965	1.224	1.137	1.349	0.177	0.720	0.476	0.000	0.044	0.000
Pdensi_DN26057_c2_g4	FC_3	FC_3_3	0	117.278886780961	58.6394433904805	-9.31301399249844	1.33684227099306	-6.96642692602797	3.25091628519892e-12	4.32739894190158e-10	0.599	0.000	0.000	0.000	0.000	0.217	0.886	1.678	3.765	3.304	2.271	3.059	0.000	0.000	0.000	0.179	0.215	0.000	0.000	0.000	0.000	0.000	0.000	0.000	0.000	0.000	0.000
Pdensi_DN24766_c1_g1	FC_3	FC_3_3	114.428525347497	493.77484093784	304.101683142669	-2.10620645876731	0.302419798422276	-6.96451247489544	3.29542940232141e-12	4.37314977928032e-10	1.960	2.028	7.289	16.806	10.790	7.835	21.368	12.037	19.253	14.855	10.930	10.489	2.092	3.535	2.550	6.484	3.004	5.062	8.670	0.250	4.778	0.000	0.000	0.097	0.259	0.482	0.744
Pdensi_DN20685_c1_g1	FC_3	FC_3_3	608.042247517393	26.6050949904969	317.323671253945	4.51545743047333	0.648964141048734	6.95794597090726	3.45269568766488e-12	4.55304076195808e-10	0.014	0.107	0.043	2.016	11.816	18.774	4.111	2.420	1.595	0.159	0.878	0.924	8.123	16.455	18.559	0.530	3.402	0.650	0.375	0.558	1.365	0.529	14.953	11.772	0.000	0.000	0.000
Pdensi_DN17939_c0_g1d352565	FC_3	FC_3_3	613.784400072265	2640.70103064452	1627.24271535839	-2.10375560712723	0.302457444700153	-6.95554248701939	3.51207912427409e-12	4.62055351454615e-10	10.551	13.927	30.841	12.775	21.957	22.663	28.907	53.706	67.948	55.150	74.350	65.020	13.336	22.065	9.078	30.554	20.167	18.327	16.988	9.960	16.387	18.312	0.838	0.621	42.137	31.459	33.188
Pdensi_DN19000_c0_g1d406312	FC_3	FC_3_3	6.95658698805195	172.229727051434	89.5931570197431	-4.65656900820958	0.670232694940362	-6.94769002372218	3.71315741643022e-12	4.86242702049471e-10	0.636	0.239	1.276	1.734	0.887	0.419	3.302	3.386	4.577	4.291	4.980	3.403	0.305	0.097	0.083	3.138	4.361	5.907	13.704	39.758	16.138	2.976	0.162	0.065	0.563	0.714	0.292
Pdensi_DN20377_c0_g1d16768	FC_3	FC_3_3	467.447813592545	3718.83400388742	2093.14090873998	-2.99329351334478	0.43139305220838	-6.93866880336056	3.95811847946479e-12	5.1592657501384e-10	22.922	25.507	43.541	17.394	10.061	12.814	47.046	88.408	156.343	79.706	92.784	101.501	17.095	5.896	9.100	78.691	64.012	39.866	33.669	4.085	21.325	0.077	0.085	0.000	0.054	0.000	0.000
Pdensi_DN22070_c0_g2	FC_3	FC_3_3	149.299956680983	0	74.6499783404916	9.7139619952763	1.40118320320482	6.93268515712884	4.129265433146e-12	5.35760324245426e-10	2.847	1.832	0.455	0.000	0.000	2.769	0.000	0.000	0.000	0.000	0.000	0.000	1.693	5.772	3.410	0.008	0.031	0.000	0.000	0.000	0.000	0.000	0.000	0.000	0.000	0.000	0.000
Pdensi_DN24834_c1_g1	FC_3	FC_3_3	1766.24256303083	336.440227035117	1051.34139503297	2.39220202022612	0.345867317886539	6.91653098316414	4.62837228655034e-12	5.99140669387388e-10	103.717	39.191	20.905	50.445	43.114	68.144	13.746	10.908	9.988	5.772	11.925	7.109	49.441	43.247	31.963	25.900	13.595	11.273	11.948	8.876	21.757	22.011	56.518	224.424	8.460	7.532	5.381
Pdensi_DN20703_c0_g1d493602	FC_3	FC_3_3	68.1343395080422	369.154870153468	218.644604830755	-2.43464669738876	0.35207305060115	-6.91517482872293	4.67286723751495e-12	6.03516308662114e-10	1.924	2.183	2.563	5.163	5.174	2.081	7.937	8.458	7.570	10.782	9.335	6.995	1.681	2.044	1.138	2.839	1.917	1.465	1.373	1.071	1.734	0.473	0.543	0.232	0.000	0.000	0.030
Pdensi_DN24354_c2_g1	FC_3	FC_3_3	43.3123435065288	497.1701129696	270.241228238064	-3.51551096401375	0.509025315367536	-6.9063578134133	4.97254838181646e-12	6.40754864542742e-10	0.542	1.051	0.330	6.448	8.475	2.095	17.944	6.592	3.544	11.740	17.690	7.101	0.562	1.483	1.081	0.427	0.522	0.220	0.838	1.663	0.300	0.497	0.579	0.036	0.027	0.000	0.000
Pdensi_DN18274_c1_g1d353595	FC_3	FC_3_3	980.89304342823	4570.53517089906	2775.71410716364	-2.22025735325368	0.322529011781166	-6.88389965601019	5.82359034173022e-12	7.43627689790167e-10	2.521	25.024	9.764	12.158	29.630	17.936	93.425	120.010	232.152	89.369	133.193	114.215	14.007	25.056	30.283	8.155	39.618	24.875	14.181	8.178	13.418	0.025	1.011	0.000	0.000	0.018	0.039
Pdensi_DN14393_c0_g1d213260	FC_3	FC_3_3	797.74480485701	67.4566556942561	432.600730275633	3.56353885799889	0.51788987577143	6.8808814860317	5.9483323981364e-12	7.57841716819003e-10	4.577	9.199	8.859	2.256	10.411	23.295	2.928	2.734	2.721	1.052	2.418	1.485	15.164	11.603	28.205	11.423	18.035	18.411	25.395	14.222	12.465	3.289	63.481	63.702	0.405	0.089	0.027
Pdensi_DN6872_c0_g1d169015	FC_3	FC_3_3	10996.5410459554	2287.99932806734	6642.27018701135	2.26485838501177	0.329304361846257	6.87770539179549	6.08242925337435e-12	7.71443386652692e-10	118.096	106.008	66.305	95.910	248.812	306.647	79.647	78.091	55.854	37.823	77.238	53.623	218.737	224.320	325.339	56.000	32.694	27.412	38.176	40.544	75.770	17.323	26.662	1.818	0.073	0.053	0.057
Pdensi_DN20121_c0_g5	FC_3	FC_3_3	185.476367790467	21.3280517696219	103.402209780044	3.11990787990284	0.453678257329213	6.87691735167037	6.1161569324949e-12	7.73981832443974e-10	1.411	0.654	1.007	1.278	4.150	4.183	1.568	1.477	0.714	0.474	0.382	0.714	4.268	3.841	4.848	0.452	0.984	0.867	0.560	5.032	1.732	1.688	2.720	2.437	1.673	1.586	1.214
Pdensi_DN19521_c1_g3	FC_3	FC_3_3	8.74817554533298	150.392775846232	79.5704756957823	-4.07637316263061	0.592917562463395	-6.87510949362758	6.19422635899958e-12	7.82107686134086e-10	0.000	2.512	0.405	0.000	0.000	0.173	0.200	1.024	0.933	2.394	4.083	4.622	0.155	0.338	0.146	0.045	0.054	0.259	0.056	0.093	0.000	0.000	0.131	0.046	0.520	0.927	0.794
Pdensi_DN20392_c0_g1d490650	FC_3	FC_3_3	3081.96553651789	623.049380293078	1852.50745840548	2.3063463570711	0.335698812248115	6.87028453161904	6.40739750757308e-12	8.07217668141573e-10	16.855	22.039	17.195	47.131	77.565	208.645	29.247	18.393	21.370	14.866	14.791	16.213	44.764	69.026	102.549	24.831	14.285	15.801	40.178	16.820	33.115	4.847	14.219	0.337	1.230	0.485	0.670
Pdensi_DN90075_c0_g1	FC_3	FC_3_3	15.4679858055487	185.550759704216	100.509372754882	-3.57566413546881	0.521533190118706	-6.85606247735634	7.07844296270405e-12	8.87794046255593e-10	0.000	0.452	0.557	1.058	1.857	1.064	2.474	3.574	2.473	4.732	4.660	4.265	0.155	0.482	0.465	0.374	0.000	0.170	0.462	0.968	1.197	0.212	0.000	0.000	0.000	0.000	0.000
Pdensi_DN21791_c1_g1	FC_3	FC_3_3	427.768813251735	54.5781660189407	241.173489635338	2.97181620077803	0.43367600058113	6.8526185373315	7.25102570104444e-12	9.05415687095018e-10	9.697	14.207	6.290	1.936	7.860	2.897	0.844	2.242	1.835	0.924	1.709	1.395	9.089	15.609	6.344	3.483	3.497	4.871	1.075	5.558	7.405	15.335	4.872	14.978	1.724	3.678	3.473
Pdensi_DN17579_c0_g1d113322	FC_3	FC_3_3	306.323205413831	1670.34271599298	988.332960703406	-2.44628828259634	0.357875045739324	-6.83559334946818	8.16662987488836e-12	1.01302107722791e-09	7.973	5.588	8.551	24.408	28.454	9.762	44.187	26.904	40.095	58.001	37.120	27.265	7.392	9.287	5.245	6.638	4.895	4.960	4.620	17.659	13.504	43.941	32.599	21.103	4.230	12.733	9.473
Pdensi_GG_80045_c0_g1	FC_3	FC_3_3	298.252239879648	13.80110648384	156.026673181744	4.43273001506539	0.648804361858643	6.83215199473514	8.36501489277543e-12	1.03535403629001e-09	1.787	3.657	4.259	6.940	4.278	12.805	2.927	0.958	1.862	0.368	0.530	0.124	3.586	9.493	8.335	2.814	0.557	0.185	0.335	0.000	0.060	0.378	16.095	27.076	0.065	0.165	0.201
Pdensi_GG_43777_c0_g1	FC_3	FC_3_3	0	162.324117752723	81.1620588763616	-9.78197327685427	1.43190336539992	-6.83144792674067	8.4061805773427e-12	1.03817249843593e-09	0.000	0.000	0.000	1.740	3.778	2.233	8.359	4.344	2.881	6.116	1.734	4.051	0.000	0.000	0.000	3.709	5.169	2.937	14.922	4.386	3.473	0.000	0.000	0.000	0.000	0.000	0.000
Pdensi_DN26360_c0_g1d560098	FC_3	FC_3_3	672.833441801113	3876.35329736327	2274.59336958219	-2.5271274869802	0.370251077603382	-6.82544262487547	8.76546294027671e-12	1.07782729487847e-09	5.863	9.123	17.711	25.162	29.081	13.778	109.753	70.603	109.263	89.335	135.759	59.878	17.947	12.240	16.597	10.523	7.583	10.461	2.131	3.865	4.725	1.659	2.991	39.146	76.699	119.441	188.108
Pdensi_DN26129_c1_g1	FC_3	FC_3_3	561.515607243919	3068.07344930565	1814.79452827478	-2.44964453007401	0.359471610850708	-6.81457020841451	9.45459928494588e-12	1.15501641481027e-09	14.210	15.710	29.534	16.309	15.409	38.688	31.645	56.200	94.005	64.675	52.743	108.895	8.485	16.203	15.334	23.868	19.230	18.235	25.114	12.814	54.351	255.835	339.909	163.814	17.734	17.387	14.312
Pdensi_GG_137010_c0_g1	FC_3	FC_3_3	510.034501263189	54.5225537406901	282.27852750194	3.22428636529626	0.474262374544876	6.79852870131312	1.05692958951514e-11	1.28562728517747e-09	10.477	14.413	9.488	5.492	5.910	7.750	11.303	3.757	2.133	2.115	0.967	0.902	12.746	9.437	13.329	5.721	5.206	7.475	0.566	3.846	2.941	10.871	18.356	3.083	2.638	11.488	3.407
Pdensi_GG_91584_c0_g1	FC_3	FC_3_3	118.583948829143	0	59.2919744145714	9.38205341717189	1.38126117569375	6.79238190594885	1.1029709562031e-11	1.33874582296996e-09	1.832	2.441	0.987	0.893	1.368	1.692	0.313	0.148	0.000	0.000	0.000	0.000	2.056	4.555	2.042	1.641	0.000	0.172	0.000	0.000	0.000	0.000	0.000	0.000	0.000	0.000	0.000
Pdensi_GG_120394_c0_g1	FC_3	FC_3_3	15.7459144493555	202.034047265813	108.889980857584	-3.68711870862334	0.543550178265887	-6.78340078994459	1.17379409967834e-11	1.41860683053202e-09	0.000	0.397	0.796	0.077	0.074	0.533	3.523	4.675	6.997	3.672	6.362	4.862	0.205	0.354	0.551	0.996	1.275	1.142	0.966	0.000	19.605	0.000	0.075	0.000	0.000	0.000	0.000
Pdensi_DN38715_c0_g1	FC_3	FC_3_3	308.386539906337	43.8172411970752	176.101890551706	2.81405418115019	0.414994241234664	6.78094754466472	1.19390223526036e-11	1.43675569633464e-09	1.264	1.707	2.432	2.673	11.124	7.497	1.931	2.009	2.445	1.063	1.185	0.971	5.385	6.374	9.808	2.747	2.212	1.755	10.496	2.217	3.307	6.522	0.236	0.000	12.755	16.067	15.790
Pdensi_DN23962_c0_g1d22019	FC_3	FC_3_3	72.4673813370155	504.607684866581	288.537533101798	-2.79772490912663	0.412928104235676	-6.77533178398012	1.24121083655008e-11	1.48734479012498e-09	3.712	2.781	5.543	6.426	4.811	4.013	9.854	13.129	18.783	8.557	17.653	10.981	1.887	2.147	1.143	10.851	6.578	3.557	5.600	25.898	14.198	5.107	0.169	4.528	0.017	0.012	0.000
Pdensi_DN21388_c0_g1	FC_3	FC_3_3	10799.420187282	1339.38582092597	6069.40300410401	3.01133188424243	0.444675589701539	6.77197479237302	1.2703627784693e-11	1.51905244103405e-09	6.022	14.839	12.189	109.231	325.890	537.075	79.281	84.300	63.097	16.790	38.044	44.181	142.368	258.588	359.824	41.148	78.976	63.680	180.964	124.848	121.320	172.287	25.240	12.365	0.000	0.000	0.000
Pdensi_DN19295_c0_g3d483252	FC_3	FC_3_3	487.478280244145	98.0453906957866	292.761835469966	2.31392633332129	0.342382568056015	6.75830649457225	1.39613949967939e-11	1.6624074548925e-09	0.670	0.850	1.322	3.546	8.934	7.660	1.519	2.096	2.128	1.743	3.417	2.049	10.906	13.099	10.576	6.466	4.493	3.046	3.576	4.907	2.791	0.588	0.189	0.084	15.274	14.705	23.903
Pdensi_DN28782_c0_g1d501934	FC_3	FC_3_3	1.32879585055627	423.92039588115	212.624595865853	-8.16526887932983	1.20864526677349	-6.75571989879809	1.4212776364809e-11	1.68877704848383e-09	0.095	0.000	1.990	0.000	0.000	0.622	0.316	2.581	9.185	2.120	10.201	19.154	0.000	0.110	0.000	1.960	0.618	1.284	0.000	0.110	0.272	0.000	0.000	0.000	0.000	0.000	0.000
Pdensi_DN18928_c0_g1d481081	FC_3	FC_3_3	247.239169120751	17.3672292343001	132.303199177526	3.83245756486175	0.568050842966131	6.74668053452789	1.5126582273583e-11	1.79358046958198e-09	8.261	14.737	4.611	4.172	8.611	1.934	2.314	1.698	1.295	0.493	0.465	0.311	4.796	10.289	3.068	1.896	1.901	1.111	0.533	0.122	0.000	0.159	0.000	0.000	0.242	0.000	0.063
Pdensi_DN24378_c0_g1d71852	FC_3	FC_3_3	811.310095506667	5395.64006050668	3103.47507800668	-2.73258864016915	0.405143336923733	-6.74474535584811	1.5329563765376e-11	1.81349486139432e-09	10.024	27.252	14.659	120.077	73.564	78.224	103.697	107.746	172.060	114.510	127.319	155.777	8.683	33.016	17.682	24.467	12.318	7.203	2.536	10.212	1.805	7.504	2.084	1.214	1.890	0.747	0.770
Pdensi_DN46413_c0_g1d324086	FC_3	FC_3_3	111.763616327893	0	55.8818081639467	9.29623233663282	1.37834909299285	6.74446871543087	1.53587977276131e-11	1.81349486139432e-09	2.262	0.817	0.378	1.901	3.672	1.626	0.415	1.583	0.000	0.000	0.000	0.000	2.492	3.914	1.666	0.676	0.000	0.000	0.837	3.046	0.542	3.995	0.457	2.272	0.000	2.970	3.666
Pdensi_GG_21292_c0_g1	FC_3	FC_3_3	619.351066022126	148.136033097419	383.743549559772	2.06391363661312	0.306231980436061	6.73970639406831	1.58707004981118e-11	1.87002575389025e-09	22.193	15.628	12.936	13.659	14.943	15.947	7.265	6.135	6.767	2.478	3.758	4.712	14.379	14.903	14.363	15.041	18.407	6.741	7.667	9.364	8.310	9.519	29.715	55.195	166.859	322.914	372.314
Pdensi_DN34855_c4_g2	FC_3	FC_3_3	993.816032287651	82.94790500574	538.381968646696	3.58246865042129	0.531709065913088	6.73764823676502	1.6097068655867e-11	1.89274698945236e-09	0.630	3.987	1.954	1.209	5.963	38.639	1.054	3.119	2.856	1.472	2.665	1.972	13.577	15.495	39.561	0.669	0.856	0.416	0.126	0.258	0.318	0.112	7.725	2.630	0.171	0.083	0.000
Pdensi_DN23531_c2_g5	FC_3	FC_3_3	522.052764252826	79.4554353454758	300.754099799151	2.71669062109315	0.403748058810131	6.72867785197382	1.71211637729645e-11	2.00481013142348e-09	0.894	0.967	1.092	6.281	10.607	19.012	4.659	3.824	2.959	1.538	2.065	2.253	6.841	16.070	14.471	1.784	2.924	2.199	1.437	2.328	1.565	2.831	8.211	6.444	1.950	2.568	2.871
Pdensi_DN35582_c2_g1	FC_3	FC_3_3	722.129282091153	73.3452532153532	397.737267653253	3.29891318368539	0.49059543344256	6.7243047097617	1.76432873704916e-11	2.0616710956326e-09	10.103	17.134	6.294	4.472	6.909	18.176	3.276	3.163	2.339	2.999	1.396	0.965	12.300	20.950	18.205	2.592	3.184	2.335	4.500	7.423	16.303	6.073	28.541	46.440	17.145	38.494	24.306
Pdensi_DN26318_c8_g1	FC_3	FC_3_3	46.7953130126548	367.076108231367	206.935710622011	-2.96900994570285	0.441948418327919	-6.71800106658576	1.84234345349037e-11	2.14838563047514e-09	1.070	1.227	1.099	1.431	1.653	1.675	4.327	7.728	10.780	9.744	9.114	8.135	1.424	1.392	0.520	2.704	2.155	1.825	10.041	4.504	3.700	66.934	33.859	43.448	38.561	31.459	57.456
Pdensi_DN18879_c1_g1	FC_3	FC_3_3	84.9773371798766	379.745191103981	232.361264141929	-2.15508987720472	0.320828679016599	-6.71726070066577	1.85172507489069e-11	2.15487346859445e-09	0.988	2.936	2.055	0.486	3.318	1.860	3.005	2.360	7.659	9.574	7.301	11.061	1.784	2.702	1.612	5.902	11.436	17.319	39.194	18.304	14.803	2.163	8.778	0.361	1.248	0.368	1.090
Pdensi_DN15877_c0_g1d54859	FC_3	FC_3_3	880.782625277893	22.9475097417514	451.865067509822	5.26234839915099	0.783529883543929	6.71620637537043	1.8651658504e-11	2.16160083360526e-09	5.724	4.536	8.821	0.358	2.092	8.103	0.558	0.677	0.520	0.266	0.861	0.566	31.178	4.068	24.061	0.789	0.623	1.734	0.703	0.198	0.898	0.887	9.097	15.392	2.435	1.275	1.835
Pdensi_DN22669_c4_g2	FC_3	FC_3_3	1.54833900493803	119.115136272835	60.3317376388864	-6.20621309493963	0.924572386158332	-6.71252266220811	1.91288083085019e-11	2.21235643633575e-09	0.191	0.000	0.017	0.132	0.190	0.183	0.972	1.301	2.104	2.042	2.564	4.195	0.059	0.061	0.000	0.086	0.019	0.022	0.040	0.907	0.151	0.939	0.022	0.000	0.000	0.278	0.485
Pdensi_DN24079_c0_g1d192014	FC_3	FC_3_3	451.615549729644	10.6088100288253	231.112179879235	5.41100167970877	0.807232386597917	6.70315236299357	2.03970588354373e-11	2.3446232192914e-09	0.000	0.158	0.362	1.210	7.920	61.459	2.392	3.169	0.000	0.213	0.486	0.088	2.989	11.599	17.369	1.542	0.325	0.367	0.000	0.171	0.107	0.222	1.197	1.208	0.000	0.000	0.292
Pdensi_DN18705_c0_g1d217585	FC_3	FC_3_3	1073.69444862358	5730.52288167246	3402.10866514802	-2.41567735014784	0.360395711301173	-6.70284710499543	2.04397302501967e-11	2.34475279536809e-09	17.356	45.379	32.510	61.059	44.828	47.971	164.054	129.055	219.211	101.957	182.895	137.582	13.675	35.713	27.865	22.948	11.962	12.655	7.072	5.050	11.290	2.792	0.299	0.409	0.112	0.122	0.275
Pdensi_DN20020_c1_g3	FC_3	FC_3_3	588.959287989746	105.878573451708	347.418930720727	2.47581211096424	0.370038412355132	6.69068947520011	2.22121552736378e-11	2.54290881063715e-09	5.400	5.662	3.883	6.062	16.923	21.742	4.312	4.565	4.249	2.043	3.023	2.751	8.883	14.941	17.807	3.595	4.035	2.658	2.899	28.027	6.296	9.401	19.439	109.231	1.577	4.184	2.949
Pdensi_DN23388_c2_g2	FC_3	FC_3_3	501.969936950611	2259.17750076223	1380.57371885642	-2.17062586143427	0.324484057088329	-6.689468446961	2.23982670704903e-11	2.55902468311431e-09	1.630	1.269	4.241	7.350	11.758	32.270	27.764	32.819	56.909	60.600	40.308	65.298	8.394	11.616	15.295	3.232	5.113	7.501	12.440	37.813	10.054	207.457	599.872	993.602	5.498	12.351	12.401
Pdensi_DN32408_c0_g1d199487	FC_3	FC_3_3	485.983611477536	0	242.991805738768	11.4152082959054	1.7094144624933	6.67784703263566	2.4247792891172e-11	2.75916417495513e-09	36.916	9.200	6.208	5.020	2.876	3.428	1.332	0.511	0.454	0.000	0.000	0.000	28.041	1.404	3.149	4.099	0.000	0.297	0.000	0.000	0.350	1.479	0.000	5.362	0.000	0.547	0.726
Pdensi_GG_46131_c1_g1	FC_3	FC_3_3	0	99.8210353651545	49.9105176825773	-9.08051273898874	1.36036839888139	-6.67503945729372	2.47165656444508e-11	2.80684701201771e-09	0.000	0.000	0.000	0.000	0.000	0.000	1.113	1.413	4.821	2.388	2.962	1.977	0.000	0.000	0.000	0.000	0.000	0.000	0.000	0.000	0.000	0.000	0.409	0.000	0.000	0.000	0.000
Pdensi_DN24870_c0_g3	FC_3	FC_3_3	23.8421420163701	683.013983357282	353.428062686826	-4.82764336021365	0.723302476019447	-6.67444605855857	2.48167734672424e-11	2.8125676596208e-09	0.512	0.367	6.057	7.840	0.438	2.430	12.566	35.837	25.881	9.470	25.339	15.596	0.540	1.118	0.110	17.020	5.994	6.264	0.360	7.016	1.287	24.777	21.838	1.188	0.000	0.000	0.000
Pdensi_DN22452_c0_g1d496342	FC_3	FC_3_3	3355.36585523935	13604.0776582232	8479.72175673126	-2.01928284151135	0.303000461801502	-6.66428964994184	2.65948505076165e-11	3.00202672529975e-09	50.529	159.345	102.092	132.665	186.973	113.315	204.835	254.313	262.644	341.287	384.382	274.489	46.758	116.003	79.479	132.986	69.283	48.805	60.304	53.255	62.404	190.346	82.275	1.006	1.206	0.710	0.106
Pdensi_DN26349_c2_g2	FC_3	FC_3_3	861.263624759758	62.9769244476449	462.120274603702	3.77313896222301	0.566329048124239	6.66244999213826	2.69299966810933e-11	3.03379044447286e-09	82.254	28.908	18.014	5.491	8.329	3.674	5.661	2.468	0.901	1.743	1.968	0.915	32.103	20.116	8.432	7.349	4.597	2.396	1.673	2.602	1.532	16.049	5.377	6.209	12.186	16.296	14.531
Pdensi_GG_63332_c0_g1	FC_3	FC_3_3	26.5895635282354	367.753677038108	197.171620283172	-3.79130691351704	0.569205404954787	-6.66070083051686	2.72524887077112e-11	3.06400490570363e-09	0.715	0.767	0.313	1.098	1.326	4.439	3.041	3.562	11.274	4.862	6.532	15.802	0.489	0.662	0.720	0.624	0.273	0.311	1.263	0.934	1.060	0.660	0.191	0.106	0.324	0.568	0.466
Pdensi_DN36157_c0_g1d315187	FC_3	FC_3_3	46.6601116801573	499.621988586019	273.141050133088	-3.42114548946501	0.51366494731846	-6.66026659464458	2.73331324373066e-11	3.06696221622582e-09	1.681	1.139	1.476	2.660	2.300	1.370	3.959	9.711	12.508	12.672	8.761	15.350	1.634	1.213	0.467	2.635	9.253	4.628	3.718	1.704	6.343	0.320	0.769	0.845	51.011	37.289	74.461
Pdensi_DN13467_c0_g1d522696	FC_3	FC_3_3	247.142489682611	4.16259671173495	125.652543197173	5.88838913222016	0.884321776120401	6.65864992950083	2.76354287747426e-11	3.09472936517157e-09	4.418	8.630	6.232	1.704	4.270	7.165	0.308	1.093	0.460	0.118	0.188	0.000	2.788	6.840	7.958	1.431	0.096	0.109	0.000	0.000	0.000	0.000	0.000	0.000	0.597	0.218	0.426
Pdensi_DN19018_c0_g1d356574	FC_3	FC_3_3	2274.59924703296	555.26905522966	1414.93415113131	2.0344352097244	0.305949104441587	6.64958707245644	2.93916430148255e-11	3.28487986486485e-09	13.515	37.298	17.506	40.284	69.459	81.425	24.490	20.158	17.910	9.796	17.373	13.781	37.239	61.967	62.298	16.663	18.179	13.410	14.807	19.047	18.847	105.649	232.329	141.032	7.159	12.416	16.158
Pdensi_GG_108142_c0_g1	FC_3	FC_3_3	340.281613611531	74.4448188405201	207.363216226025	2.19209684406836	0.329889410987167	6.64494455129279	3.03331245464062e-11	3.37672889427843e-09	0.223	1.414	2.064	7.451	6.547	23.325	4.553	2.753	2.085	1.941	1.641	1.880	5.912	8.554	9.579	2.445	1.321	1.916	2.059	0.495	0.823	1.153	4.784	2.811	0.219	1.268	0.190
Pdensi_DN20468_c2_g3	FC_3	FC_3_3	1024.65339565031	198.25048437212	611.451940011217	2.37021518476929	0.356867019861454	6.64173222196178	3.10017821807284e-11	3.43086389466728e-09	14.133	34.314	25.595	20.269	45.009	22.753	17.900	13.337	11.759	6.103	3.746	4.728	15.812	36.710	21.664	5.077	4.668	1.103	1.163	0.028	0.476	0.748	0.291	0.338	0.037	0.000	0.000
Pdensi_DN25939_c0_g1d429589	FC_3	FC_3_3	1180.25359205965	220.066315160684	700.159953610168	2.42258754296766	0.364961356895633	6.63792891273263	3.18121208646086e-11	3.50678926093459e-09	28.390	28.953	13.181	5.162	7.792	19.214	8.718	7.881	10.691	4.637	7.185	4.377	25.501	21.026	35.461	3.610	3.932	2.942	6.789	3.807	13.298	1.515	0.727	0.195	6.352	15.640	4.638
Pdensi_DN29430_c0_g1	FC_3	FC_3_3	757.31546210467	70.3736207293069	413.844541416989	3.42760195731578	0.516443061587259	6.63694066637518	3.20260485330356e-11	3.523489628079e-09	38.465	17.418	10.461	7.954	11.985	9.397	6.342	3.959	2.659	1.326	2.039	1.809	29.286	14.604	8.940	5.943	1.492	0.995	1.531	0.469	1.270	0.123	0.890	0.163	0.122	0.000	0.097
Pdensi_DN17869_c0_g2d282246	FC_3	FC_3_3	148.425613729412	22.2307312521546	85.328172490783	2.74028400589737	0.413077215127757	6.6338299609429	3.27086611424244e-11	3.58461521335618e-09	6.414	4.151	3.156	3.399	2.987	3.493	1.110	1.176	0.916	0.531	0.623	0.481	3.416	4.496	2.684	2.075	0.455	0.317	0.099	0.742	1.668	2.674	3.526	12.913	1.124	2.172	4.753
Pdensi_DN37968_c1_g1	FC_3	FC_3_3	1586.81530459383	7668.72137253294	4627.76833856338	-2.27268438444692	0.342872396294355	-6.628367897239	3.39418681302352e-11	3.71255627377999e-09	5.882	13.078	27.343	67.012	82.598	79.257	161.962	123.347	145.768	181.879	220.962	161.269	19.354	47.975	46.078	18.491	15.145	13.586	10.785	11.810	13.475	5.364	20.619	1.498	0.056	0.000	0.019
Pdensi_DN21213_c0_g1	FC_3	FC_3_3	201.935775590566	968.416969230446	585.176372410506	-2.26047323847945	0.341543933412485	-6.61839669027135	3.63115535299142e-11	3.94879399080608e-09	8.430	5.278	5.691	18.521	12.901	10.573	16.399	17.187	21.166	26.350	20.807	24.048	5.627	6.143	2.686	13.978	7.619	5.228	32.956	4.023	9.834	22.666	37.059	19.317	0.634	0.883	0.532
Pdensi_DN13536_c0_g2	FC_3	FC_3_3	1099.51653075937	227.306848030158	663.411689394764	2.27372768109325	0.343903358523137	6.61153089884779	3.80365703119651e-11	4.12050677237487e-09	23.199	21.836	18.601	17.536	17.722	15.419	8.072	7.576	6.089	5.847	7.410	3.461	28.388	25.237	23.670	19.328	17.252	16.342	17.326	20.901	19.220	12.165	1.131	0.145	195.248	271.229	339.405
Pdensi_GG_130054_c0_g1	FC_3	FC_3_3	4.32614839959155	172.92145563694	88.623802018266	-5.32612458534065	0.806629925808292	-6.60293452416057	4.03097607727863e-11	4.35006290251636e-09	0.094	0.607	0.094	0.356	1.926	0.204	3.950	2.154	2.321	4.845	6.394	1.437	0.104	0.108	0.105	0.168	0.000	0.000	0.000	0.217	0.000	0.000	0.000	0.000	0.000	0.000	0.000
Pdensi_DN11848_c0_g1d5764	FC_3	FC_3_3	435.933759883778	4386.94986156013	2411.44181072196	-3.33012546869881	0.504653807554198	-6.5988315531359	4.14410832154759e-11	4.45922570706983e-09	11.527	17.607	22.242	42.844	39.064	13.739	53.284	66.543	121.322	107.623	101.856	113.345	11.794	17.056	2.991	5.625	6.258	11.608	5.749	4.003	7.153	0.309	0.302	1.662	30.306	15.402	17.558
Pdensi_DN20222_c0_g1	FC_3	FC_3_3	145.075451995397	23.8104743167089	84.442963156053	2.60688201909883	0.395064129725168	6.59863000195016	4.14974507853941e-11	4.45922570706983e-09	0.453	0.689	0.568	25.512	16.676	8.451	4.478	0.504	1.394	0.632	0.638	0.472	3.264	4.063	2.999	0.000	0.595	2.300	0.827	0.000	0.589	0.138	0.225	0.464	0.000	0.000	0.000
Pdensi_DN22822_c0_g1d545808	FC_3	FC_3_3	3485.33341516719	563.872012858594	2024.60271401289	2.62798499619631	0.398275337164506	6.59841258287813	4.15583402182624e-11	4.45922570706983e-09	9.598	99.734	37.922	41.487	259.698	66.929	30.177	17.654	7.832	7.051	15.723	18.895	54.618	99.084	94.403	18.456	14.422	5.175	1.792	2.427	2.863	0.215	1.930	0.194	0.185	0.053	0.000
Pdensi_DN32553_c0_g1d199602	FC_3	FC_3_3	510.955111287814	8.97341497545492	259.964263131634	5.82937891729985	0.884744670953046	6.58876974191938	4.43485941449917e-11	4.74059593474116e-09	59.944	1.520	2.284	7.783	6.796	13.103	3.755	0.363	1.100	0.319	0.249	0.090	20.625	2.111	11.623	4.690	0.522	1.110	5.076	1.713	3.327	24.929	38.032	209.291	0.000	0.478	0.146
Pdensi_GG_134223_c0_g1	FC_3	FC_3_3	241.928853874818	0	120.964426937409	10.408841841926	1.58029709926122	6.58663604887464	4.49903303919935e-11	4.80010254692649e-09	0.081	0.261	0.080	0.000	0.000	5.533	0.000	0.000	0.190	0.000	0.000	0.000	1.258	3.814	11.649	0.000	0.000	0.000	0.000	0.000	0.000	0.000	0.000	0.000	0.000	0.000	0.000
Pdensi_GG_59541_c0_g1	FC_3	FC_3_3	0	122.638320289984	61.3191601449921	-9.37736587532991	1.42692181236154	-6.57174471235424	4.9729072514553e-11	5.29567708060636e-09	0.000	0.073	0.411	0.295	0.139	0.250	0.255	0.558	0.964	1.440	4.050	3.582	0.000	0.000	0.000	0.000	3.886	1.914	16.675	4.197	12.232	1.229	0.355	1.293	0.000	0.000	0.000
Pdensi_DN13270_c0_g1	FC_3	FC_3_3	113.492038843446	0	56.7460194217232	9.31619764571464	1.41776031458598	6.57106673805803	4.99560607217823e-11	5.30983063491034e-09	0.439	0.000	0.220	0.000	1.336	1.908	0.243	0.461	0.000	0.000	0.000	0.000	1.951	2.028	3.905	0.000	0.236	0.804	0.000	0.000	0.947	6.345	0.536	2.209	0.000	0.000	0.000
Pdensi_GG_102109_c1_g1	FC_3	FC_3_3	31.9064702878059	256.87857610291	144.392523195358	-3.00077215916546	0.457412004937036	-6.56032663501807	5.36900420746562e-11	5.67465538332134e-09	0.000	0.337	0.156	1.183	1.700	1.528	3.111	3.101	3.138	4.405	8.654	5.868	0.520	1.078	0.693	0.000	0.168	0.000	0.000	0.541	0.000	0.237	1.331	0.313	0.000	5.242	5.069
Pdensi_DN22435_c1_g4	FC_3	FC_3_3	13415.2978306219	2834.21756207357	8124.75769634773	2.24282518612601	0.342076078109249	6.55650988085088	5.50816715281043e-11	5.81085895522656e-09	357.454	298.215	202.700	315.102	239.708	182.183	103.346	94.613	98.117	52.998	106.090	49.584	362.455	288.840	288.829	301.301	242.413	220.275	217.161	310.047	306.878	179.779	30.071	4.746	6230.633	7888.798	10738.231
Pdensi_DN20551_c2_g1	FC_3	FC_3_3	746.337530807638	86.83521776976	416.586374288699	3.10287239718846	0.47342634758448	6.55407628455822	5.59873429212681e-11	5.87346772207504e-09	11.251	14.865	8.311	8.990	7.202	13.507	5.022	2.077	1.887	3.492	1.651	1.213	12.876	19.523	20.458	3.465	2.651	1.063	2.014	0.747	1.104	0.468	1.195	0.524	0.000	0.021	0.022
Pdensi_DN24678_c0_g4	FC_3	FC_3_3	43.9471605994355	409.411294675767	226.679227637601	-3.21754933349676	0.491341316550528	-6.54850146958053	5.81172852853759e-11	6.08560219203454e-09	2.430	1.736	24.419	4.001	2.482	1.392	3.458	6.572	14.568	5.227	9.793	15.246	1.075	1.288	0.771	32.092	98.621	231.056	93.942	143.918	303.872	102.047	45.148	7.951	0.000	0.395	0.784
Pdensi_DN23538_c1_g6	FC_3	FC_3_3	463.289269141766	2188.48067731969	1325.88497323073	-2.23828557586529	0.341965654873919	-6.5453519789598	5.93554221877321e-11	6.20374079310296e-09	18.755	29.095	31.341	61.424	45.067	26.149	57.125	53.368	59.641	49.960	62.460	48.616	9.998	17.459	6.240	48.611	33.467	23.891	20.663	0.531	11.390	0.068	0.019	0.031	3.681	1.231	1.114
Pdensi_DN19761_c5_g6	FC_3	FC_3_3	251.337899385176	4.89134398670331	128.114621685939	5.68889565093609	0.870059647281791	6.53851223730365	6.21338022962898e-11	6.47016937565054e-09	1.323	4.843	1.932	0.387	2.588	4.668	0.904	0.426	0.240	0.000	0.129	0.240	3.856	9.400	5.008	0.639	0.552	0.125	0.000	0.118	0.000	0.000	0.000	0.000	0.000	0.114	0.368
Pdensi_DN17066_c0_g1d472641	FC_3	FC_3_3	813.81615484169	3652.39424621875	2233.10520053022	-2.16539266613	0.331561682842314	-6.53088935840584	6.53802854322654e-11	6.79569670312534e-09	7.165	21.165	32.703	12.396	41.109	39.719	43.111	64.235	130.407	65.430	73.490	130.748	14.692	27.410	16.549	41.504	107.438	106.275	112.249	73.009	137.205	11.360	68.911	12.235	0.000	0.048	0.026
Pdensi_DN20250_c0_g5	FC_3	FC_3_3	912.010795740115	213.906426174939	562.958610957527	2.09233846979547	0.321417653506908	6.50971857633359	7.52917264106611e-11	7.72630007021402e-09	0.166	0.676	0.439	12.699	41.475	34.450	10.709	13.428	8.285	3.850	7.073	4.845	15.835	26.198	22.936	5.020	6.974	5.094	10.933	16.049	17.221	19.678	0.569	0.090	0.000	0.000	0.026
Pdensi_DN28247_c0_g1d501460	FC_3	FC_3_3	2.71942390522848	112.98703336461	57.8532286349194	-5.31049738506414	0.815821906933945	-6.50938316307571	7.54600203000644e-11	7.72951641694308e-09	0.076	0.000	0.050	0.191	0.334	0.326	1.106	3.368	2.812	1.865	2.494	3.993	0.056	0.116	0.029	0.023	0.028	0.000	0.000	0.000	0.000	0.038	0.000	0.000	0.000	0.000	0.000
Pdensi_DN24201_c0_g1d428143	FC_3	FC_3_3	4196.90078819414	477.899396855819	2337.40009252498	3.13448466085275	0.48215245887829	6.50102390464837	7.9775152620419e-11	8.14197036870967e-09	392.879	176.900	96.588	40.636	46.653	18.599	33.219	14.545	5.755	14.255	13.880	6.925	140.987	115.796	41.585	46.651	32.428	15.988	7.489	21.339	6.690	74.948	51.596	32.590	96.612	113.134	73.567
Pdensi_DN25987_c0_g1d559726	FC_3	FC_3_3	120.015834772063	605.836002621456	362.925918696759	-2.33068719861601	0.358661473031973	-6.49829260699055	8.12366849297791e-11	8.26125855394006e-09	0.608	1.295	2.915	3.344	4.293	4.694	8.571	10.368	15.022	12.160	16.620	15.869	1.735	4.341	2.629	3.290	2.683	2.741	2.782	3.305	3.690	4.411	3.644	5.784	0.979	1.288	1.194
Pdensi_DN34856_c0_g1d374976	FC_3	FC_3_3	35.0191850909436	445.277206651088	240.148195871016	-3.67036165384888	0.565144532268885	-6.49455394908181	8.3279783324226e-11	8.45379671010668e-09	0.182	0.690	0.091	0.693	0.441	0.696	4.959	5.149	9.468	13.294	8.419	10.980	1.321	0.842	0.306	0.410	0.892	1.797	10.972	2.118	3.787	14.429	11.189	18.388	0.000	0.000	0.000
Pdensi_DN16719_c1_g1d348807	FC_3	FC_3_3	529.951503729062	3368.24428747417	1949.09789560162	-2.66704575346157	0.410975457742751	-6.48954993105939	8.60931712141153e-11	8.69248404888133e-09	1.793	19.860	8.325	25.809	34.291	22.400	65.858	51.209	74.369	95.089	70.858	81.588	5.414	19.917	13.203	6.499	5.672	11.349	4.635	3.275	11.709	29.610	23.633	1.754	0.000	0.000	0.063
Pdensi_GG_66429_c0_g1	FC_3	FC_3_3	87.3322030313055	0	43.6661015156527	8.9391797385271	1.37895308685215	6.48258437778568	9.01646284695018e-11	9.07110807632563e-09	4.159	1.542	1.380	0.639	0.111	1.396	0.203	0.096	0.108	0.000	0.000	0.000	2.310	2.337	1.555	0.292	0.405	0.690	0.938	0.054	3.832	302.254	265.346	211.805	3.619	10.774	9.866
Pdensi_DN21985_c0_g2	FC_3	FC_3_3	470.367501833429	11.395241363867	240.881371598648	5.36942319620154	0.828735767007846	6.47905328810395	9.22999045019574e-11	9.26940677952042e-09	1.523	0.995	4.371	0.869	0.951	16.759	0.000	0.137	0.540	0.039	0.250	0.549	4.564	10.583	17.895	2.008	2.268	4.409	1.492	13.620	4.070	0.396	0.000	0.000	0.052	0.000	0.000
Pdensi_DN1755_c0_g1d514576	FC_3	FC_3_3	10.0943109416211	131.399047598775	70.746679270198	-3.69672171856286	0.570903354136652	-6.47521457314473	9.46772994199727e-11	9.47444464408379e-09	0.042	0.315	0.042	1.472	0.704	0.451	2.064	2.088	3.036	4.159	3.220	2.276	0.279	0.289	0.141	0.000	0.138	0.052	0.000	0.000	0.359	0.126	0.051	0.000	0.000	0.000	0.000
Pdensi_DN24480_c2_g4	FC_3	FC_3_3	569.770075622586	101.6264504663	335.698263044443	2.48741087983932	0.384579800382266	6.46786668817987	9.93961247336089e-11	9.92905713268122e-09	5.628	12.555	5.745	6.880	8.649	16.564	6.159	3.407	6.562	1.936	3.189	2.365	8.206	16.259	16.088	4.295	1.780	1.202	0.389	0.200	0.724	0.037	0.449	0.175	0.000	0.000	0.000
Pdensi_DN23958_c0_g4	FC_3	FC_3_3	117.132968898004	0	58.5664844490018	9.36259607766639	1.44940174630385	6.45962798205681	1.04960686959388e-10	1.042954431688e-08	0.052	0.751	0.026	0.000	0.062	3.942	0.028	0.000	0.030	0.000	0.000	0.000	1.291	2.910	4.042	0.000	0.000	0.000	0.000	0.000	0.000	0.000	0.000	0.000	0.000	0.000	0.000
Pdensi_DN26485_c2_g1	FC_3	FC_3_3	0	104.319687451055	52.1598437255277	-9.14418662825847	1.41698109180693	-6.45328768402818	1.09449303486172e-10	1.08374012083501e-08	0.000	0.000	0.000	0.000	0.000	0.000	1.049	0.999	4.542	3.375	2.793	1.491	0.000	0.000	0.000	0.000	0.000	0.000	0.000	0.000	0.000	0.000	0.385	1.913	0.000	0.000	0.000
Pdensi_DN17227_c0_g1	FC_3	FC_3_3	221.603260215504	32.9837514311632	127.293505823333	2.75074055697183	0.426581523482236	6.44833497362288	1.13085606739801e-10	1.11583070706195e-08	4.926	7.779	2.995	6.389	3.605	8.896	2.363	2.119	1.953	0.624	0.731	1.068	3.954	7.531	4.506	4.223	2.055	0.373	1.587	0.909	0.330	0.392	0.535	0.408	0.230	0.638	1.304
Pdensi_DN10409_c0_g1	FC_3	FC_3_3	708.610866470444	30.1602567784568	369.38556162445	4.55343300088884	0.706349158206027	6.4464336765879	1.14512692707452e-10	1.12794003078684e-08	60.994	25.142	12.784	28.977	12.686	3.253	5.891	0.696	0.591	0.978	0.838	0.391	31.539	11.864	5.721	4.156	1.249	0.405	0.000	0.384	0.000	0.000	0.000	0.000	0.000	0.000	0.000
Pdensi_DN24279_c0_g1d225436	FC_3	FC_3_3	43.1487239625194	702.885258073585	373.016991018052	-4.01550180150473	0.623629713392549	-6.43891994764069	1.20326637995576e-10	1.18108442582092e-08	0.075	1.968	0.334	5.409	6.040	0.603	9.961	7.429	15.398	18.028	18.791	14.865	0.249	2.084	0.880	0.202	0.657	0.373	0.296	0.087	0.000	0.168	32.461	36.863	0.000	0.042	0.000
Pdensi_DN4816_c0_g1	FC_3	FC_3_3	725.138998110235	37.6403589328221	381.389678521529	4.26758395035506	0.663153586186785	6.43528744961509	1.2323987628087e-10	1.20686350475192e-08	4.288	6.539	1.892	2.008	2.067	28.681	0.743	0.638	1.294	0.718	1.625	0.434	6.884	16.999	27.120	0.717	0.602	0.304	0.000	0.000	0.175	0.000	0.000	0.000	0.000	0.000	0.000
Pdensi_DN18274_c1_g7	FC_3	FC_3_3	62.7907378943052	360.362452613802	211.576595254054	-2.51088573363035	0.390185115700063	-6.4351140845682	1.23380624068366e-10	1.20686350475192e-08	0.352	1.524	0.705	0.891	2.565	1.724	4.295	9.045	15.049	7.890	9.335	9.324	1.174	2.436	0.979	2.204	3.405	0.859	0.583	1.426	1.262	0.000	0.000	0.000	1.307	3.554	3.398
Pdensi_DN10018_c0_g1d333796	FC_3	FC_3_3	109.215341229721	5.77615016338309	57.4957456965518	4.23679186847438	0.659619025894367	6.42308924114155	1.33536151922935e-10	1.30394124818866e-08	0.032	0.104	0.192	0.040	0.348	4.846	0.000	0.000	0.226	0.188	0.162	0.076	2.109	2.293	3.255	0.291	1.064	1.088	1.279	0.599	1.013	0.000	0.079	0.000	0.000	0.000	0.000
Pdensi_DN13545_c0_g1	FC_3	FC_3_3	32.464050932765	217.696596464512	125.080323698638	-2.74659859320275	0.42829196743409	-6.41291175657041	1.42766166424285e-10	1.38448839054753e-08	0.458	1.161	0.358	1.559	0.982	2.308	0.966	1.811	2.867	4.166	4.429	7.472	0.654	0.827	0.808	0.207	0.371	0.696	2.071	1.656	1.161	1.325	5.590	3.743	0.821	1.002	0.574
Pdensi_DN26064_c0_g1d367074	FC_3	FC_3_3	0	112.332954764393	56.1664773821965	-9.25086395763488	1.44305134884349	-6.41062701271778	1.44922358646834e-10	1.40127467135301e-08	0.000	0.000	0.000	0.000	0.000	0.000	0.956	0.680	1.541	3.826	1.363	3.049	0.000	0.000	0.000	0.000	0.000	0.000	0.000	0.000	0.000	0.000	0.000	0.000	0.000	0.000	0.000
Pdensi_DN18105_c0_g1d216857	FC_3	FC_3_3	69.814186816856	1656.7908667349	863.302526775876	-4.57151640163663	0.713123675819216	-6.4105519935024	1.44993693846591e-10	1.40127467135301e-08	4.873	1.554	21.108	14.480	6.978	11.853	19.937	12.938	113.013	23.386	11.807	87.556	1.903	0.992	1.907	17.975	7.371	11.174	6.349	11.938	13.197	0.435	0.000	0.000	0.000	0.000	0.000
Pdensi_DN18779_c0_g3	FC_3	FC_3_3	0	134.069492197164	67.034746098582	-9.5059029701467	1.48580655077786	-6.39780660892234	1.57624746161319e-10	1.51814687258444e-08	0.000	0.000	0.000	0.000	0.000	0.000	0.000	0.000	0.848	1.215	3.380	5.338	0.000	0.000	0.000	0.000	3.204	1.072	1.125	2.860	113.733	44.518	2.802	0.000	0.000	0.000	0.000
Pdensi_GG_30920_c0_g1	FC_3	FC_3_3	355.023779829814	24.0977425731626	189.560761201488	3.87990976212433	0.606511471087903	6.39709213605624	1.58363778084143e-10	1.52266637735418e-08	0.434	0.518	0.209	4.469	7.522	10.175	2.863	2.065	1.012	0.534	1.022	0.224	10.666	7.705	6.525	2.850	4.877	1.402	12.834	8.918	3.094	4.573	54.273	135.020	0.000	0.000	0.000
Pdensi_DN24676_c0_g1d498250	FC_3	FC_3_3	884.565662887631	101.713024028659	493.139343458145	3.12066427541943	0.487845522226595	6.39682877722499	1.58637042678915e-10	1.52269977700645e-08	38.236	41.527	23.215	21.566	34.181	15.328	13.802	6.895	4.410	3.657	2.198	1.610	16.602	36.128	12.059	16.697	6.443	4.107	1.376	0.000	1.424	0.000	0.000	0.000	0.000	0.000	0.000
Pdensi_DN39344_c0_g1d317942	FC_3	FC_3_3	223.603172919733	19.7124662467165	121.657819583225	3.50506401362699	0.548580949795316	6.38932871244395	1.66615552635362e-10	1.59656736684887e-08	2.796	2.597	1.001	5.561	5.100	8.470	1.771	1.258	0.713	0.236	0.757	0.471	3.773	6.916	5.329	1.609	0.644	0.731	0.000	0.925	0.574	0.304	0.487	0.000	0.000	0.000	0.000
Pdensi_DN21067_c1_g2	FC_3	FC_3_3	455.721686863664	29.4881857406904	242.604936302177	3.95075286746231	0.618557377749011	6.38704348146242	1.691235622268e-10	1.61511571101195e-08	5.119	4.650	3.048	4.524	18.044	22.355	1.527	2.630	3.094	0.215	1.074	0.909	7.002	11.857	13.397	1.426	0.998	0.340	0.117	0.099	0.146	0.000	0.435	0.087	0.000	0.000	0.000
Pdensi_DN24344_c0_g1	FC_3	FC_3_3	76.3977393060346	434.034441163814	255.216090234924	-2.50611782990097	0.392813673850245	-6.37991494882735	1.77186359969157e-10	1.68925644538163e-08	0.506	2.470	1.523	5.118	6.775	1.645	10.073	15.675	10.858	10.171	13.398	8.336	2.244	2.044	1.123	0.906	2.984	2.467	0.000	2.051	2.548	0.384	1.540	0.000	0.000	0.569	0.000
Pdensi_DN12749_c0_g1d270721	FC_3	FC_3_3	313.836600155758	51.233722822004	182.535161488881	2.61465329617602	0.410032529264361	6.37669723635577	1.80947672570774e-10	1.72220685327057e-08	9.786	6.427	5.033	3.693	4.652	8.374	1.611	1.384	1.685	0.958	1.886	0.930	7.744	8.195	6.292	5.148	3.421	2.672	3.197	3.273	6.255	1.778	0.737	1.124	46.176	78.840	68.988
Pdensi_DN25567_c0_g1d305718	FC_3	FC_3_3	6.67531760183164	151.70106770173	79.1881926517807	-4.53555449522769	0.711371486962587	-6.37578899119727	1.82023399650162e-10	1.72952873337628e-08	0.000	0.211	1.558	0.822	1.021	0.707	2.085	4.008	7.576	2.978	4.278	3.923	0.072	0.075	0.292	2.697	4.338	1.613	0.365	0.303	0.932	0.000	0.320	0.395	0.000	0.292	0.156
Pdensi_GG_75930_c0_g1	FC_3	FC_3_3	41.4963100295793	402.425715475456	221.961012752518	-3.26746640061105	0.512855280620905	-6.37112753651515	1.87643518427929e-10	1.77694633893831e-08	1.047	1.576	2.974	6.382	13.474	5.205	8.292	13.310	14.224	5.768	13.056	10.877	0.719	1.694	0.618	2.004	3.985	3.645	1.732	2.702	4.892	0.047	0.078	0.000	0.000	0.000	0.000
Pdensi_DN23800_c4_g1	FC_3	FC_3_3	0	209.009554274674	104.504777137337	-10.1466282650653	1.59296175038467	-6.36966221104497	1.8944496498204e-10	1.79100064046672e-08	0.516	0.000	0.000	0.326	0.000	0.280	3.999	4.608	1.847	3.052	11.103	1.215	0.000	0.000	0.000	0.000	2.876	0.944	1.441	3.649	0.388	0.000	1.625	0.519	0.000	0.000	0.000
Pdensi_DN22125_c1_g1d125322	FC_3	FC_3_3	89.4975613249326	723.414126444242	406.455843884587	-3.01963927942932	0.474291602900955	-6.36663027757609	1.9322618556961e-10	1.82369329658006e-08	5.593	5.513	5.417	11.396	15.623	5.667	21.953	25.721	45.834	15.483	18.951	18.854	3.439	1.337	1.413	4.693	1.608	1.448	0.329	0.000	0.562	0.045	0.000	0.000	0.071	0.000	0.000
Pdensi_DN15133_c0_g1d466015	FC_3	FC_3_3	4.90388275554354	108.042893351613	56.4733880535782	-4.41614445912322	0.693718119556701	-6.36590617230125	1.941400905273e-10	1.8292598847013e-08	0.027	0.000	0.109	0.138	0.263	0.118	0.599	1.196	2.595	3.108	2.803	2.014	0.061	0.220	0.092	0.000	0.091	0.034	0.000	0.000	0.118	0.000	5.518	0.279	0.000	0.062	0.460
Pdensi_DN20652_c1_g1d492888	FC_3	FC_3_3	93.0533766665223	0	46.5266883332611	9.02925928777936	1.41852587034877	6.36524118207257	1.94983104421295e-10	1.83414106892298e-08	3.140	1.591	0.538	0.272	0.520	1.397	0.079	0.000	0.000	0.000	0.000	0.000	2.483	1.492	2.471	0.391	0.000	0.000	0.000	0.000	0.000	0.000	0.000	0.000	0.000	0.000	0.000
Pdensi_DN35668_c2_g1	FC_3	FC_3_3	2028.95950479349	370.031700929991	1199.49560286174	2.4550254914452	0.385822585593996	6.36309429025662	1.97729220869179e-10	1.85590623666384e-08	0.846	1.719	1.976	22.027	67.780	103.498	16.828	21.929	17.532	6.923	10.534	9.815	26.271	49.971	66.900	5.971	10.305	12.111	38.611	69.791	76.705	18.951	0.512	0.090	0.031	0.022	0.006
Pdensi_DN26870_c0_g1d560528	FC_3	FC_3_3	4.16671409198028	88.6456254151606	46.4061697535704	-4.44792022301911	0.699823987721718	-6.35576988079438	2.07385293007905e-10	1.9378850889679e-08	0.047	0.067	0.078	0.605	0.404	0.264	1.388	1.046	1.936	2.306	1.890	2.316	0.069	0.070	0.158	0.064	0.138	0.079	0.125	0.127	0.045	0.385	0.077	0.000	0.000	0.000	0.000
Pdensi_DN17557_c1_g1d474536	FC_3	FC_3_3	38.5855492369262	508.956982195443	273.771265716184	-3.72035161570697	0.585632256462878	-6.35270952829217	2.11554971135517e-10	1.97032385658227e-08	0.661	0.447	1.089	2.355	1.909	2.465	4.209	10.028	11.726	9.242	12.095	16.220	1.364	1.091	0.281	3.028	3.462	2.028	2.485	1.288	2.579	0.531	0.174	1.007	69.229	41.700	83.451
Pdensi_DN22023_c2_g1	FC_3	FC_3_3	2458.40288568226	192.578334694752	1325.49061018851	3.67415145202191	0.578558454684228	6.35052762996478	2.14577664544937e-10	1.99518342453315e-08	1.444	10.741	6.410	4.945	14.311	91.977	5.110	7.626	7.520	2.409	7.197	4.591	32.294	36.318	100.845	3.897	3.700	1.339	2.020	1.026	0.827	0.000	21.321	6.163	0.000	0.000	0.000
Pdensi_DN16096_c0_g3d277825	FC_3	FC_3_3	253.127514986946	36.884889784036	145.006202385491	2.78111458727867	0.437956489345581	6.35020750904815	2.15024678273671e-10	1.99605145423783e-08	8.931	10.779	5.320	2.409	1.890	3.016	1.135	0.519	0.628	0.628	0.872	1.226	5.192	8.692	4.367	4.340	2.582	1.485	0.869	0.134	0.500	0.000	0.000	0.124	31.025	51.402	19.060
Pdensi_DN21046_c0_g1	FC_3	FC_3_3	114.021338334313	635.294281471011	374.657809902662	-2.47254664386538	0.390196756803189	-6.33666631194607	2.34789724087144e-10	2.17238229958662e-08	1.313	6.277	2.415	14.485	13.163	4.126	13.101	17.511	12.677	15.240	17.551	13.920	2.369	4.422	1.509	6.826	7.453	3.126	7.275	4.080	2.507	1.416	0.514	0.000	2.617	1.689	1.591
Pdensi_DN18016_c1_g4	FC_3	FC_3_3	53.9155571983268	340.889674783673	197.402615991	-2.65005208365327	0.418229730176372	-6.33635509970972	2.35264226067302e-10	2.17320997041547e-08	0.000	0.031	0.069	1.723	4.611	3.794	3.458	7.919	6.352	9.054	7.574	8.437	0.744	2.112	1.058	0.105	1.369	0.262	0.396	2.128	0.691	0.870	2.360	0.047	0.000	0.052	0.000
Pdensi_DN22335_c5_g1	FC_3	FC_3_3	226.36768109493	41.6270872123807	133.997384153655	2.44301743459811	0.385741729258406	6.33329829078862	2.39974973684383e-10	2.20589373204342e-08	17.633	11.097	8.532	5.580	3.794	3.419	1.971	1.381	1.772	0.903	1.076	1.109	6.485	5.760	3.777	4.260	18.916	19.952	27.763	6.892	6.030	8.101	9.752	5.347	4.083	14.029	8.406
Pdensi_DN7010_c0_g2d207380	FC_3	FC_3_3	0	170.900874335801	85.4504371679005	-9.85609391349764	1.55661209081173	-6.33175983385686	2.42380565858597e-10	2.22077258718494e-08	0.835	0.000	0.000	0.176	0.000	0.000	0.928	0.438	0.824	1.148	3.166	8.365	0.000	0.000	0.000	0.000	0.000	0.000	1.694	0.323	0.000	0.000	0.000	0.000	0.000	0.000	0.000
Pdensi_GG_51631_c0_g1	FC_3	FC_3_3	0	100.093534107647	50.0467670538237	-9.08453310691179	1.43526785071101	-6.32950365495296	2.45951068074552e-10	2.24983440553124e-08	0.349	0.000	0.175	0.663	1.061	0.000	1.356	1.282	3.111	3.709	1.985	1.645	0.000	0.000	0.000	0.781	1.127	1.704	1.351	7.077	3.258	3.189	0.000	0.000	0.778	0.000	0.211
Pdensi_GG_53048_c0_g1	FC_3	FC_3_3	65.8355032392629	716.313319656362	391.074411447812	-3.43677056095702	0.543403042860434	-6.32453315473928	2.53999314216103e-10	2.31969600232312e-08	0.137	1.339	1.787	3.832	6.169	3.001	13.593	10.659	14.491	26.563	11.813	14.093	0.765	2.856	1.226	1.231	1.186	0.672	0.000	0.637	0.591	12.769	6.391	0.000	0.000	0.000	0.000
Pdensi_DN9202_c0_g1d453502	FC_3	FC_3_3	14.9877475808146	201.16320999688	108.075478788847	-3.72240102832257	0.589549439890228	-6.31397602381858	2.71956090325634e-10	2.475677699674e-08	0.322	0.514	0.315	0.826	0.896	0.990	2.104	3.688	4.196	3.662	5.900	5.251	0.305	0.664	0.157	0.033	0.000	0.060	0.325	0.293	0.227	0.385	0.112	0.987	0.130	0.431	0.078
Pdensi_DN42346_c0_g1d153836	FC_3	FC_3_3	0	121.508808965264	60.7544044826321	-9.3640585040204	1.4840443345911	-6.30982396263823	2.79353031073399e-10	2.53891869143038e-08	0.000	0.000	0.000	0.000	0.000	0.000	0.000	0.187	0.212	1.265	4.965	2.735	0.000	0.000	0.000	0.000	0.000	0.000	0.197	1.034	0.000	0.000	0.000	0.000	0.000	0.000	0.000
Pdensi_DN18927_c0_g1d60069	FC_3	FC_3_3	598.69117911149	3083.68560477595	1841.18839194372	-2.36338575662292	0.374755574796013	-6.30647257991921	2.8546652437698e-10	2.59031039161363e-08	2.118	27.954	6.786	4.252	17.648	7.258	31.673	60.920	73.351	69.126	97.132	60.618	9.463	24.453	9.941	20.201	72.673	42.431	103.796	87.360	53.531	20.737	21.367	2.494	0.053	0.000	0.041
Pdensi_DN25089_c0_g1d557365	FC_3	FC_3_3	104.2372071982	0	52.1186035991	9.19304213869587	1.46069132979871	6.29362408823411	3.10138364588659e-10	2.80966441370528e-08	0.445	0.321	0.149	0.564	0.360	1.620	0.165	0.000	0.704	0.000	0.000	0.000	3.470	1.371	2.315	0.266	0.000	0.000	2.791	0.000	0.000	0.000	0.000	0.000	0.000	0.000	0.000
Pdensi_DN34936_c0_g1	FC_3	FC_3_3	227.911311570552	1070.02365160127	648.967481585909	-2.23053778665484	0.354663087109633	-6.2891737756891	3.19160042973396e-10	2.87753879000295e-08	3.303	7.977	18.043	4.994	2.004	11.243	14.125	8.788	45.738	22.005	17.674	39.255	4.672	6.455	5.105	16.630	3.982	15.407	13.516	2.358	9.289	0.774	0.934	6.392	6.286	0.000	5.054
Pdensi_DN24324_c0_g1	FC_3	FC_3_3	568.100982494251	4185.63755407106	2376.86926828265	-2.88088978148885	0.458132688953372	-6.2883305447389	3.20898085271615e-10	2.88399489374681e-08	8.493	12.878	10.099	23.510	41.153	26.075	60.610	174.111	95.402	61.288	184.215	62.934	10.925	17.866	11.921	10.433	13.708	10.184	9.199	17.248	14.245	21.611	45.715	58.058	8.111	11.925	13.640
Pdensi_DN23629_c0_g4	FC_3	FC_3_3	4.11349867459159	131.744056051382	67.9287773629866	-4.9776088596733	0.791611199867231	-6.28794648245015	3.21692762863672e-10	2.88654046677673e-08	0.071	0.074	0.136	0.432	0.495	0.297	2.644	1.712	8.118	3.448	3.196	3.069	0.152	0.158	0.000	0.062	0.000	0.169	0.000	0.239	0.196	0.000	0.000	0.000	0.000	0.000	0.000
Pdensi_DN17932_c0_g1d216671	FC_3	FC_3_3	52.9561371873982	235.177985638966	144.067061413182	-2.15191010270157	0.342445829857777	-6.28394307968444	3.30091606204543e-10	2.95720162764832e-08	1.791	1.388	2.366	4.898	3.761	4.471	3.887	5.657	9.978	5.230	5.970	6.110	0.890	1.344	1.493	3.368	5.613	30.933	8.108	0.606	4.422	0.971	1.851	0.709	0.000	0.000	0.000
Pdensi_DN16599_c0_g1	FC_3	FC_3_3	49.012518936768	300.238864910088	174.625691923428	-2.61842817566337	0.416749439582199	-6.28297947632134	3.32144925472707e-10	2.97088107665287e-08	1.116	1.234	1.513	0.763	1.741	1.094	2.827	3.326	4.134	5.777	7.138	9.229	0.806	1.090	1.542	1.459	1.925	2.093	1.235	2.673	2.627	0.353	1.241	0.030	11.335	22.384	21.300
Pdensi_DN19588_c0_g2d359098	FC_3	FC_3_3	1668.54322938619	224.122752421767	946.33299090398	2.89616796184588	0.461357317981884	6.27749436058497	3.44072739571965e-10	3.07270022491166e-08	0.347	0.828	0.823	11.975	32.338	80.274	11.883	9.900	7.006	4.358	5.924	6.250	19.275	34.744	62.662	5.302	9.851	7.379	15.020	8.047	11.117	5.623	0.661	0.118	0.030	0.000	0.000
Pdensi_DN25075_c0_g1d226787	FC_3	FC_3_3	155.711939338146	24.2121106321215	89.9620249851336	2.68523970070425	0.42822413941939	6.27064066109176	3.59565557897402e-10	3.20092745863239e-08	0.391	0.648	0.681	1.779	6.252	3.320	1.406	0.961	1.086	0.416	0.790	0.582	3.308	3.945	3.742	1.145	0.660	0.418	1.493	1.263	1.251	2.767	0.109	0.033	9.241	6.822	7.639
Pdensi_DN18001_c1_g4	FC_3	FC_3_3	9.81476491274629	156.053717633877	82.9342412733115	-3.98772066880095	0.636869494475287	-6.26144084996002	3.81436501856936e-10	3.38033382761874e-08	0.375	0.888	1.701	2.109	2.362	0.863	6.316	2.367	4.627	3.350	3.229	4.920	0.074	0.265	0.335	1.328	2.999	7.663	4.146	6.256	10.035	6.853	0.967	0.520	0.695	1.723	1.530
Pdensi_DN18753_c1_g3	FC_3	FC_3_3	308.524692461515	66.1006242544825	187.312658357999	2.22322375953572	0.355067668209108	6.26140862317661	3.81515352266679e-10	3.38033382761874e-08	3.966	5.670	4.586	3.378	6.570	10.886	2.671	1.760	1.709	1.280	2.156	1.427	5.674	8.909	7.392	2.998	1.111	0.559	0.701	0.245	0.181	0.158	0.233	0.645	0.561	1.019	0.999
Pdensi_DN2469_c0_g1d203990	FC_3	FC_3_3	1560.7133645074	297.213284353835	928.963324430616	2.39266441415634	0.382178556000461	6.26059305680524	3.83516132679608e-10	3.39273519254499e-08	4.122	6.957	4.818	14.652	40.276	59.278	12.552	12.857	10.219	5.473	9.312	7.129	20.973	40.596	48.933	8.908	9.584	5.297	13.622	7.665	22.248	3.394	9.673	0.653	0.040	0.877	0.200
Pdensi_DN2938_c0_g1	FC_3	FC_3_3	118.598932468099	923.331450155407	520.965191311753	-2.95624115765352	0.472223947727893	-6.26025251764017	3.843545852985e-10	3.3948314231999e-08	0.957	4.456	3.998	1.414	3.175	2.701	13.218	16.092	21.645	16.314	33.913	17.792	1.797	4.915	1.980	7.695	21.658	13.362	32.561	10.738	13.276	4.812	20.582	0.691	0.000	0.014	0.015
Pdensi_DN25233_c0_g1d74016	FC_3	FC_3_3	707.94009025647	72.0566750436748	389.998382650072	3.29616421186826	0.527784212087846	6.24528763152854	4.23020933783247e-10	3.72469602226621e-08	2.000	1.347	1.027	9.418	19.843	39.572	10.554	7.323	6.546	1.638	2.605	1.046	8.311	17.825	23.875	1.232	3.485	1.375	3.175	40.294	4.613	177.875	269.471	759.559	1.124	5.340	3.032
Pdensi_DN5064_c0_g1d206018	FC_3	FC_3_3	640.248281594593	105.902542971333	373.075412282963	2.5960269859839	0.416438797815376	6.23387398004838	4.55039188233535e-10	3.9941542432194e-08	30.966	31.316	9.318	22.798	20.140	9.552	6.009	4.298	4.881	2.461	2.135	3.202	20.207	16.891	8.274	4.211	0.909	0.563	0.043	0.000	0.054	0.000	0.000	0.000	0.000	0.000	0.000
Pdensi_GG_73180_c0_g1	FC_3	FC_3_3	437.353554524373	86.0091199015395	261.681337212956	2.34702707941209	0.376806223308924	6.2287375691454	4.70208657517145e-10	4.12089699227759e-08	0.071	0.759	0.491	6.874	20.973	18.624	6.780	4.494	2.693	2.580	1.394	2.326	9.259	14.466	7.752	1.065	1.454	0.649	1.045	1.887	2.185	78.186	24.141	6.698	0.000	0.000	0.000
Pdensi_DN31165_c0_g1d144107	FC_3	FC_3_3	64.751116067632	266.491659364004	165.621387715818	-2.03532566100478	0.326898345335829	-6.22617302915329	4.7796618925412e-10	4.18238941418644e-08	0.000	0.193	0.000	3.392	3.473	3.890	5.077	5.061	8.278	6.536	5.511	7.574	1.390	2.061	1.192	0.480	1.921	0.218	0.592	1.034	0.000	0.000	4.578	0.000	0.000	0.401	0.000
Pdensi_DN9592_c0_g1d332963	FC_3	FC_3_3	294.814002357282	60.6416163876592	177.727809372471	2.28103321065567	0.367181630799987	6.21227485069427	5.22229772529845e-10	4.55558707288786e-08	3.488	4.802	2.809	4.645	6.572	10.233	3.502	2.247	2.356	1.131	1.989	1.343	5.900	7.123	7.744	3.991	2.617	2.438	4.596	7.477	3.475	15.639	34.739	58.892	47.653	43.415	51.036
Pdensi_DN41539_c0_g1d319889	FC_3	FC_3_3	197.306942279136	42.2902138355371	119.798578057336	2.22441815787809	0.358217247256738	6.20969027849133	5.30891314266557e-10	4.62399780512415e-08	2.463	2.026	1.848	3.214	5.492	4.044	2.484	1.684	1.742	0.917	0.990	1.208	3.687	6.279	4.206	2.960	2.107	2.920	4.376	4.681	4.302	4.005	0.417	3.191	0.000	0.088	0.063
Pdensi_DN25070_c0_g1d22838	FC_3	FC_3_3	334.652027513788	52.1922459866432	193.422136750216	2.68124316761949	0.431986523308787	6.20677503335657	5.40829309701397e-10	4.70329834199489e-08	2.324	5.096	1.928	4.942	4.612	7.190	2.679	1.150	1.372	1.605	0.754	1.475	5.526	10.296	8.114	0.600	0.812	0.093	0.207	0.094	0.357	0.096	0.381	0.117	0.000	0.048	0.000
Pdensi_DN24770_c3_g1d555930	FC_3	FC_3_3	411.117572652115	37.7258530128626	224.421712832489	3.44589037237664	0.555864231604759	6.19915831322422	5.67659108011445e-10	4.92902770094861e-08	22.029	13.684	5.989	8.730	6.139	11.027	3.153	0.709	0.997	0.470	1.704	0.590	10.387	10.612	8.102	4.872	3.271	1.338	3.266	1.040	3.524	2.023	0.233	1.687	6.919	11.858	9.035
Pdensi_DN18379_c0_g2d353949	FC_3	FC_3_3	2830.93397867982	572.402459955142	1701.66821931748	2.30617141488031	0.37209489314699	6.19780453146207	5.72561843693339e-10	4.96396166790354e-08	1.389	3.127	1.787	32.417	91.412	136.677	26.177	30.221	19.572	10.806	19.078	12.298	39.149	73.242	87.932	10.609	15.123	10.335	26.756	26.994	28.552	32.696	17.670	4.437	0.000	0.000	0.018
Pdensi_DN19154_c0_g1d406794	FC_3	FC_3_3	1490.69545079242	160.694100514359	825.694775653389	3.21384224010808	0.519088944276933	6.19131321431786	5.96650131614562e-10	5.15695764599172e-08	10.085	19.393	29.592	6.090	8.197	44.394	8.795	8.342	10.091	2.107	6.711	3.043	18.774	54.479	34.848	15.637	4.849	3.101	1.793	0.000	1.595	0.065	0.000	0.087	0.000	0.000	0.000
Pdensi_GG_141815_c0_g1	FC_3	FC_3_3	29.9800326842356	786.247576468131	408.113804576183	-4.69740052252558	0.758864011547163	-6.19004255182503	6.01479757854628e-10	5.18282710432293e-08	0.714	1.700	0.857	0.724	4.331	2.493	3.331	13.167	18.173	17.332	16.058	24.562	0.318	1.813	0.159	2.173	10.007	4.363	3.474	9.760	2.865	3.478	8.207	0.000	0.000	0.160	0.000
Pdensi_DN22080_c1_g1	FC_3	FC_3_3	38.8560578741987	204.160804363243	121.508431118721	-2.38332865017966	0.385176296800457	-6.18763062518969	6.10752324596117e-10	5.24371597761064e-08	1.420	1.289	1.565	0.779	0.903	1.927	2.188	4.255	6.394	4.982	4.543	5.505	0.853	1.333	0.625	2.179	1.265	2.162	7.104	0.412	3.619	4.790	8.432	26.392	32.653	18.756	43.915
Pdensi_DN9871_c0_g1d333439	FC_3	FC_3_3	91.515555800921	857.732147944149	474.623851872535	-3.22244433175199	0.520795980846169	-6.18753686715533	6.11115576139417e-10	5.24371597761064e-08	2.856	6.659	5.684	8.860	14.713	7.929	17.171	33.426	41.165	18.870	28.984	15.240	1.009	4.127	1.650	16.627	39.405	25.285	77.319	13.827	19.424	7.040	0.053	0.000	0.067	0.000	0.000
Pdensi_DN45092_c0_g1	FC_3	FC_3_3	356.188474201373	46.561210187986	201.37484219468	2.93730185913903	0.47471693283335	6.18748069846115	6.11333294342275e-10	5.24371597761064e-08	1.565	1.414	2.355	2.966	7.300	8.471	1.153	3.012	1.555	0.925	0.986	1.534	4.913	13.842	7.234	1.401	0.280	3.178	1.443	0.905	1.876	1.981	0.000	0.000	0.000	0.293	0.000
Pdensi_DN12202_c0_g1d389479	FC_3	FC_3_3	883.120607131237	139.80265525284	511.461631192039	2.65929286745943	0.430061896260896	6.18351193300366	6.26909923818484e-10	5.3691648103665e-08	0.800	1.320	1.385	9.598	20.066	29.911	7.296	6.129	6.008	2.069	5.064	3.184	13.663	22.767	26.051	6.481	11.320	7.036	13.634	12.985	8.095	18.378	2.191	0.671	0.989	0.512	0.228
Pdensi_GG_74383_c0_g1	FC_3	FC_3_3	1054.31892909937	5232.337394868	3143.32816198369	-2.31076187580248	0.374170151090508	-6.17569805893877	6.58717707033386e-10	5.63303445226732e-08	16.793	27.168	29.551	124.772	66.324	68.973	125.684	83.133	186.818	153.940	80.778	149.898	14.092	35.129	26.673	38.892	6.413	13.781	1.869	18.796	3.544	12.926	1.812	0.266	1.490	0.111	1.425
Pdensi_DN900_c1_g1	FC_3	FC_3_3	527.783840165897	56.1678216104112	291.975830888154	3.23093435928486	0.523425063270561	6.17267797437276	6.7142879387084e-10	5.73304706899701e-08	16.730	5.533	15.935	13.609	6.902	7.359	11.897	2.083	2.367	1.676	1.785	0.667	15.065	8.177	13.206	21.081	2.127	5.872	2.512	0.000	1.632	0.000	0.000	0.000	0.000	0.000	0.000
Pdensi_DN13671_c0_g1	FC_3	FC_3_3	1086.83805502412	269.249149978317	678.043602501219	2.0132024829752	0.326254062561999	6.17065874112332	6.80060597566179e-10	5.79797887109292e-08	0.679	1.092	0.499	15.407	35.345	41.197	13.788	13.945	8.751	4.664	8.563	6.636	18.478	28.525	29.959	5.765	9.889	10.941	71.055	18.977	51.342	26.540	83.833	12.645	0.952	3.117	1.510
Pdensi_DN9308_c0_g2d453636	FC_3	FC_3_3	280.042457608521	1247.35684992729	763.699653767906	-2.15222159264962	0.348960203328563	-6.16752733440838	6.93661246453906e-10	5.90501368776146e-08	4.477	13.598	10.524	25.049	20.567	12.654	28.797	33.543	45.841	27.523	33.993	30.342	3.977	10.863	5.573	5.161	2.022	2.837	0.521	0.733	0.984	0.129	0.000	0.058	0.000	1.061	0.722
Pdensi_GG_72957_c0_g1	FC_3	FC_3_3	69.9790375104345	319.824906227513	194.901971868974	-2.18605786908219	0.354605845322654	-6.16475418529299	7.05927157451243e-10	5.97339261867288e-08	1.784	3.975	1.771	2.181	1.856	1.618	5.797	5.480	8.784	6.394	8.961	8.189	1.567	2.355	1.111	2.807	2.247	2.530	3.555	2.046	3.404	1.073	0.879	0.197	0.060	0.109	0.093
Pdensi_DN13451_c0_g1d106625	FC_3	FC_3_3	223.612780690482	0.644221307233926	112.128500998858	8.43756987923338	1.36930289798357	6.1619455356872	7.18565682471981e-10	6.06215950952446e-08	0.000	0.311	0.000	0.121	1.157	2.384	0.141	0.234	0.000	0.000	0.041	0.000	2.997	2.215	10.003	0.203	0.000	0.000	0.000	0.037	0.000	0.000	0.000	0.000	0.000	0.000	0.000
Pdensi_DN34159_c0_g1d146602	FC_3	FC_3_3	48.6020971534472	291.651149168805	170.126623161126	-2.57743907735955	0.418433108997819	-6.1597398053245	7.28645644089959e-10	6.13802390334885e-08	0.337	1.543	1.684	0.295	1.141	3.142	3.083	5.706	10.953	5.141	7.271	9.099	0.783	1.698	1.036	2.412	5.780	3.210	2.427	2.865	2.951	0.335	0.110	0.000	0.000	0.000	0.000
Pdensi_DN20139_c2_g2	FC_3	FC_3_3	16.4350377675664	136.716901635058	76.5759697013122	-3.03939363564486	0.493607291300996	-6.15751365348344	7.38958744552714e-10	6.21562318070867e-08	0.060	0.065	0.000	1.285	0.772	0.907	2.964	3.067	1.867	3.945	3.334	2.758	0.335	0.589	0.271	0.409	0.930	1.057	0.890	1.401	2.199	0.498	0.864	0.429	0.000	0.000	0.000
Pdensi_DN20197_c2_g1	FC_3	FC_3_3	1773.86601725198	291.80408785311	1032.83505255255	2.60373688645388	0.423049916900817	6.15468005650104	7.52292109113922e-10	6.30896978282166e-08	5.856	7.504	10.881	14.751	39.080	85.544	9.468	9.827	14.688	5.642	8.329	7.543	22.775	37.668	63.739	8.209	6.003	6.589	9.267	16.396	9.967	7.128	2.197	2.126	0.444	0.665	2.486
Pdensi_GG_141816_c0_g1	FC_3	FC_3_3	17.8527129626133	415.724352847524	216.788532905069	-4.5193839913799	0.734760168831687	-6.15082877800247	7.70790966609428e-10	6.44495439339794e-08	0.066	0.213	0.197	0.413	1.739	1.168	2.951	5.985	9.466	11.464	8.100	11.026	0.292	0.983	0.074	0.685	4.603	1.112	1.345	2.755	2.118	1.732	4.765	0.000	0.000	0.000	0.000
Pdensi_DN39841_c0_g1d242719	FC_3	FC_3_3	5600.50912163261	348.020263918108	2974.26469277536	4.00821587555242	0.651784789218558	6.14960020831106	7.76784962507706e-10	6.48546498283061e-08	473.929	173.676	108.289	38.735	46.164	20.310	37.773	9.059	2.775	11.189	11.696	2.604	219.289	124.623	49.390	40.614	16.422	10.791	6.968	16.998	4.229	74.059	24.707	21.263	68.121	85.001	71.117
Pdensi_DN14515_c0_g2d464251	FC_3	FC_3_3	0.531518340222506	105.127984575017	52.82975145762	-7.36010965777096	1.19780810800186	-6.14464838616664	8.01408409652807e-10	6.67131130395346e-08	0.000	0.067	0.000	0.000	0.114	0.068	0.182	0.490	1.358	2.345	2.833	2.565	0.000	0.036	0.000	0.000	0.035	0.000	0.000	0.282	0.090	0.095	0.000	0.000	0.000	0.000	0.000
Pdensi_DN3897_c0_g1d260904	FC_3	FC_3_3	615.5911592763	120.558685200075	368.074922238188	2.35175158507417	0.382805302462806	6.14346658717631	8.07396624039893e-10	6.70696062630411e-08	9.383	11.319	6.663	8.837	6.832	13.470	5.364	2.529	2.859	4.108	2.034	2.687	11.051	15.016	17.349	3.710	2.171	0.164	1.188	0.777	1.346	1.225	0.985	1.079	0.000	0.000	0.000
Pdensi_DN74748_c0_g1	FC_3	FC_3_3	9.50623644159645	113.330033031011	61.4181347363036	-3.58979183386215	0.584504690360986	-6.14159628324817	8.16962809836232e-10	6.76090630310219e-08	0.057	0.000	0.229	0.217	0.825	0.691	1.686	1.327	2.879	3.436	2.047	2.852	0.171	0.198	0.290	0.134	0.479	0.571	2.397	0.403	1.480	1.231	5.579	7.323	0.688	2.505	2.723
Pdensi_DN40438_c0_g1d91767	FC_3	FC_3_3	21.0262068155619	836.845805614875	428.936006215219	-5.295410945191	0.863235992272029	-6.13437228359018	8.54960959538964e-10	7.05467785911976e-08	0.213	0.138	0.000	0.321	0.461	0.322	5.421	8.511	22.699	22.083	18.502	20.965	0.189	1.372	0.048	0.654	1.544	0.213	0.096	0.545	0.183	0.128	5.698	106.504	0.000	0.000	0.000
Pdensi_GG_47995_c0_g1	FC_3	FC_3_3	86.4156243444021	994.724949139631	540.570286742017	-3.51783610337274	0.573851101210246	-6.13022454074526	8.77551315980531e-10	7.23051040495492e-08	1.218	2.421	11.405	5.398	7.903	8.832	11.257	13.222	50.266	19.924	22.322	31.103	0.903	4.454	1.129	12.365	10.034	6.936	2.021	0.941	0.875	0.000	0.477	0.408	2.106	0.000	0.000
Pdensi_DN12985_c0_g1d460508	FC_3	FC_3_3	64.0906572748639	390.303630210204	227.197143742534	-2.59982449619898	0.424371237795846	-6.1262976013697	8.99474976278639e-10	7.40034514011172e-08	3.699	5.807	2.725	7.229	6.332	3.377	14.467	9.889	10.831	8.638	12.770	7.306	1.346	2.317	0.978	1.892	2.999	1.193	3.477	3.151	1.947	0.245	0.160	0.333	0.102	0.550	0.783
Pdensi_DN23947_c0_g1d550747	FC_3	FC_3_3	531.859438535912	65.1473172762708	298.503377906092	3.02956956095604	0.49454260315166	6.12600318283795	9.0114003827251e-10	7.40325236682685e-08	1.902	4.988	4.133	6.644	9.169	14.550	4.162	2.905	4.286	0.900	1.477	2.449	8.759	11.396	17.093	6.601	4.353	6.352	1.263	3.046	5.201	13.325	43.048	47.571	2.129	1.260	3.056
Pdensi_DN23290_c0_g1d497036	FC_3	FC_3_3	0	119.497859510641	59.7489297553207	-9.33990344148882	1.52604978138504	-6.12031373774187	9.33912928600689e-10	7.65022433820361e-08	0.000	0.000	0.000	0.000	0.331	0.000	1.501	1.997	3.565	0.964	3.081	4.794	0.000	0.000	0.000	0.000	2.330	0.000	0.000	0.943	0.782	0.000	0.000	0.000	0.000	0.000	0.000
Pdensi_DN17335_c0_g1d281090	FC_3	FC_3_3	62.8288637004599	309.121577380759	185.975220540609	-2.29215072265394	0.374712662649033	-6.1170890421732	9.53001226483074e-10	7.79527380039199e-08	9.968	2.667	4.927	6.642	6.222	2.245	6.621	10.000	7.769	6.890	8.836	7.032	1.489	2.136	0.919	17.523	9.360	1.767	28.554	2.147	1.472	2.660	1.260	0.207	0.775	1.155	0.247
Pdensi_DN38991_c0_g1d317594	FC_3	FC_3_3	137.011687954724	11.2321897955248	74.1219388751246	3.60863896522365	0.58999698361841	6.1163684991949	9.57318135454723e-10	7.81925261433641e-08	0.000	0.186	0.172	1.960	4.805	2.998	1.145	0.541	1.021	0.406	0.217	0.203	2.487	4.963	2.488	0.154	0.925	1.050	0.570	1.394	1.481	2.356	0.840	0.000	0.000	0.000	0.000
Pdensi_DN25015_c0_g3	FC_3	FC_3_3	267.148179520601	22.0865849997348	144.617382260168	3.59479352606257	0.587928911507547	6.11433364765976	9.69612540059508e-10	7.89740065648973e-08	2.679	3.435	1.763	2.402	5.718	8.761	1.016	0.585	0.915	0.913	0.447	0.251	4.410	7.255	7.308	0.888	0.644	0.000	0.079	0.139	0.101	0.107	0.607	0.143	0.000	0.000	0.000
Pdensi_DN37585_c0_g1d32691	FC_3	FC_3_3	81.1011450945083	0	40.5505725472541	8.83173883368318	1.44478867514286	6.11282396216864	9.7883329008456e-10	7.96042520063005e-08	0.000	0.000	0.000	0.000	0.795	3.052	0.283	0.628	0.000	0.000	0.000	0.000	1.305	1.770	2.616	0.000	0.000	0.311	0.000	0.386	0.000	0.431	0.622	0.000	0.000	0.000	0.000
Pdensi_DN15743_c0_g3d526299	FC_3	FC_3_3	937.414951499526	178.023622725143	557.719287112334	2.3970136409468	0.39234784481824	6.10940947581156	1.00000456778304e-09	8.1209004036942e-08	6.520	11.547	3.332	18.493	15.497	32.950	16.352	5.669	6.450	3.785	6.370	2.947	17.463	32.883	17.412	11.794	10.851	4.292	4.781	2.109	0.730	0.686	0.834	0.000	0.000	0.000	0.000
Pdensi_DN11137_c0_g1	FC_3	FC_3_3	504.339745923237	121.773339167137	313.056542545187	2.05068217717488	0.335926693043454	6.10455262901543	1.03089019046662e-09	8.3596899928069e-08	7.667	8.629	6.230	9.029	16.695	16.245	5.748	4.161	3.060	2.534	4.083	2.334	9.521	15.341	11.215	4.744	4.044	3.282	4.940	17.138	5.533	23.295	21.902	17.256	6.152	9.248	15.243
Pdensi_DN19456_c1_g2	FC_3	FC_3_3	4.10832860255523	90.1200571075259	47.1141928550406	-4.4268320905715	0.725687033291287	-6.10019455700347	1.0593943831612e-09	8.55396552011706e-08	0.265	0.183	2.065	2.693	0.362	0.687	4.356	1.057	4.051	2.203	1.452	2.975	0.063	0.152	0.085	3.250	1.148	1.423	1.981	0.175	3.184	0.254	2.292	6.607	0.000	0.000	0.023
Pdensi_DN205_c0_g1	FC_3	FC_3_3	37.7635121743262	256.085471590055	146.92449188219	-2.74737913804505	0.451869587293695	-6.08002666100955	1.20162566056256e-09	9.63348754007828e-08	0.854	1.717	2.075	1.238	1.480	2.001	3.799	6.011	11.847	6.614	6.329	5.902	0.680	1.550	0.545	3.721	2.640	1.496	1.759	1.699	4.723	2.046	2.842	2.703	2.198	1.783	5.884
Pdensi_DN22801_c1_g1	FC_3	FC_3_3	78.6655927962063	5.48088141742724	42.0732371068168	3.84510954358973	0.632561981046145	6.07862890721095	1.21214516160458e-09	9.70403871219324e-08	1.396	1.188	0.654	1.615	1.546	2.343	0.861	0.546	0.461	0.123	0.166	0.125	1.430	2.476	1.744	0.333	0.203	0.000	0.030	0.031	0.113	0.197	0.194	0.481	0.000	0.000	0.000
Pdensi_DN11970_c0_g1d5850	FC_3	FC_3_3	1726.32949961669	315.689888131889	1021.00969387429	2.45132104990303	0.403497433709872	6.07518374371028	1.23845829997213e-09	9.90064963887065e-08	0.367	0.766	0.996	15.798	59.381	93.787	10.993	17.202	16.182	4.317	11.105	7.877	26.409	52.066	44.906	6.617	12.160	5.497	7.451	7.317	13.662	2.396	0.685	0.157	0.240	2.659	1.778
Pdensi_DN21624_c0_g2d540410	FC_3	FC_3_3	4120.36881276594	936.129613482838	2528.24921312439	2.13808426322028	0.352101636652306	6.07234968729098	1.26052069302905e-09	1.00485576150508e-07	1.250	3.981	2.923	37.419	145.452	187.412	29.139	45.294	34.063	17.043	25.978	26.029	52.295	123.738	118.376	11.810	28.049	18.155	21.744	33.654	45.089	14.766	3.419	0.267	0.051	0.037	0.013
Pdensi_DN22169_c0_g1d125273	FC_3	FC_3_3	381.300820782704	52.6793124843327	216.990066633518	2.85602215961325	0.470355915543833	6.07204473299984	1.26291739056996e-09	1.00534636845936e-07	2.610	11.569	1.562	0.567	0.426	8.071	2.282	2.624	3.038	0.867	1.533	1.483	5.012	10.088	11.924	0.196	0.057	0.000	0.000	1.225	0.000	0.000	0.000	0.000	0.000	0.000	0.000
Pdensi_DN22641_c2_g2	FC_3	FC_3_3	22.9647079205504	305.250056494915	164.107382207733	-3.73151532993097	0.615426956619096	-6.06329522910466	1.33360541894318e-09	1.0586313620978e-07	0.130	0.160	0.544	2.682	1.458	2.286	2.539	1.148	7.782	7.849	2.860	11.798	0.571	0.629	0.421	1.060	1.300	1.401	0.344	0.400	1.190	0.663	1.681	0.392	0.083	0.000	0.071
Pdensi_DN38158_c0_g1	FC_3	FC_3_3	137.263940529294	17.3374190919575	77.3006798106256	2.98266578603537	0.492788172177143	6.05263266132773	1.42497560885696e-09	1.12957336185234e-07	1.043	2.262	4.971	0.000	0.952	0.565	0.288	0.821	0.000	0.617	0.329	0.307	3.179	3.310	3.183	0.000	0.000	0.000	0.000	0.000	0.000	0.000	0.000	0.000	0.000	0.000	0.000
Pdensi_DN24147_c1_g2	FC_3	FC_3_3	2485.48107371555	383.661410697948	1434.57124220675	2.69552631821453	0.445436888769432	6.0514213936372	1.43573338204863e-09	1.13650479779558e-07	197.648	66.252	23.243	42.178	39.725	62.503	13.022	6.889	10.927	8.683	6.480	13.116	90.062	43.056	39.379	8.165	6.980	2.814	3.151	6.936	3.757	2.167	106.836	119.169	117.208	171.649	55.946
Pdensi_DN33513_c0_g1d373690	FC_3	FC_3_3	40.8776357022116	372.675647296735	206.776641499473	-3.18349013113249	0.526208997203018	-6.04985879765234	1.44972843427494e-09	1.14597580995067e-07	0.000	1.795	0.474	3.888	1.726	2.307	2.616	4.146	8.732	4.752	8.053	14.749	0.787	1.364	0.788	0.212	0.000	0.000	0.000	2.464	1.360	5.389	6.627	6.180	1.745	0.797	2.862
Pdensi_DN19779_c0_g4d486097	FC_3	FC_3_3	1254.44374146113	157.203510942627	705.82362620188	2.99636719917311	0.495683772312607	6.04491687350101	1.49487054925127e-09	1.1783588519517e-07	7.026	21.310	14.105	9.871	29.106	29.248	17.354	6.764	5.760	2.496	6.802	2.286	19.382	36.264	33.744	9.618	9.739	3.542	3.565	1.221	2.376	0.000	0.215	0.000	0.314	0.114	0.262
Pdensi_DN24218_c0_g1d22241	FC_3	FC_3_3	49.3488330699998	358.799990367692	204.074411718846	-2.86802710447898	0.474515198039918	-6.04412064424059	1.50227072530409e-09	1.18089358964015e-07	2.327	0.912	0.053	3.739	4.610	1.342	5.231	6.035	6.901	8.586	6.402	11.454	0.849	0.882	1.680	0.000	0.000	0.000	0.000	0.114	0.000	0.150	0.000	0.000	0.000	0.000	0.000
Pdensi_DN19506_c0_g1	FC_3	FC_3_3	137.629941677217	773.436659192607	455.533300434912	-2.48581684565363	0.411298568751868	-6.04382566464337	1.50502132725871e-09	1.18141034367847e-07	3.552	4.053	2.740	13.517	5.325	7.804	9.038	15.098	26.366	18.478	15.249	23.240	1.835	5.507	2.723	3.119	1.837	1.940	140.326	127.953	81.052	1.459	0.023	0.000	0.253	0.062	0.264
Pdensi_DN27865_c0_g1d431400	FC_3	FC_3_3	1814.37952730509	313.669680731228	1064.02460401816	2.53200163557209	0.420082280170985	6.02739452504757	1.66623919636569e-09	1.30252825821163e-07	34.836	30.995	11.107	20.391	33.306	43.575	23.666	11.419	5.991	9.045	10.177	3.796	30.656	47.192	50.601	27.228	18.387	6.387	18.922	9.565	3.183	0.306	0.000	0.000	0.000	0.000	0.000
Pdensi_DN24409_c0_g1d225697	FC_3	FC_3_3	651.956794242819	16.7498178858456	334.353306064332	5.28203479760356	0.877703238571791	6.01801903590848	1.76564434713898e-09	1.37452368210378e-07	5.123	4.226	4.676	0.702	1.641	3.010	0.657	0.867	0.332	0.268	0.710	0.242	30.071	2.816	10.991	1.107	0.909	1.072	0.568	0.125	0.601	1.347	3.229	3.167	0.771	1.050	0.974
Pdensi_GG_56303_c0_g1	FC_3	FC_3_3	718.808996326743	3155.05395333895	1936.93147483284	-2.13321983815164	0.354626220462799	-6.01540358569008	1.79439076803607e-09	1.39497816732721e-07	34.889	23.240	25.331	30.606	24.819	22.807	48.586	63.830	88.327	86.435	70.058	75.410	18.183	25.270	8.517	48.638	23.980	12.834	8.704	8.279	9.392	0.520	0.378	0.353	27.220	30.303	20.758
Pdensi_DN23691_c0_g5	FC_3	FC_3_3	397.411810010308	41.3149529834433	219.363381496875	3.26512553192825	0.543112940999137	6.01187209040087	1.83393002830926e-09	1.42375530670941e-07	3.723	13.643	24.481	0.460	3.955	1.288	0.705	5.411	4.070	1.815	0.574	0.643	8.501	11.739	8.130	0.571	5.328	10.771	0.000	1.687	0.390	0.000	0.000	0.000	0.000	0.918	0.000
Pdensi_DN12328_c0_g2d459218	FC_3	FC_3_3	110.965251293879	8.34609886176788	59.6556750778232	3.73076590369546	0.620595515236707	6.01159017765778	1.83712271028757e-09	1.42427480451415e-07	0.614	1.344	0.266	0.399	0.642	4.013	0.416	0.198	0.283	0.298	0.177	0.136	1.726	2.972	3.175	0.046	0.127	0.032	0.000	0.030	0.146	0.000	0.000	0.000	0.000	0.000	0.000
Pdensi_DN13430_c0_g1d212581	FC_3	FC_3_3	28.0950272598575	174.449939007842	101.27248313385	-2.63164364153485	0.437817105226811	-6.01082874587901	1.84577307114609e-09	1.42901827346344e-07	1.193	0.719	0.399	3.476	1.522	1.269	3.840	3.093	3.837	4.597	3.392	4.857	0.775	0.814	0.425	1.250	0.822	0.865	0.256	0.078	0.383	0.167	0.016	0.027	0.000	0.015	0.000
Pdensi_DN91211_c0_g1	FC_3	FC_3_3	855.118073653036	104.461754159969	479.789913906503	3.03331733856195	0.505248033782235	6.00362027310597	1.92965703014369e-09	1.48987473025048e-07	0.683	0.925	0.513	9.296	23.225	26.415	7.959	8.061	6.894	1.007	4.098	2.614	16.140	21.477	22.799	9.627	15.914	8.751	7.924	6.724	7.350	5.198	0.834	0.000	0.000	0.000	0.000
Pdensi_DN25334_c1_g2	FC_3	FC_3_3	1386.67697918152	86.0197449497076	736.348362065614	4.01047323590234	0.668365211005836	6.00042187992834	1.96805518712467e-09	1.51537564476557e-07	94.743	40.752	12.816	33.223	11.124	32.473	13.412	2.424	2.156	2.026	3.761	0.527	49.147	24.623	22.573	16.668	12.878	10.030	16.659	31.405	21.443	14.480	20.965	23.536	85.299	96.734	36.302
Pdensi_DN20675_c0_g1d291646	FC_3	FC_3_3	3.18911004133504	315.301683470747	159.245396756041	-6.53538943302239	1.08979115967106	-5.99691911154336	2.01096163581266e-09	1.54630347037148e-07	2.332	0.690	1.488	3.756	3.868	1.152	3.993	5.789	3.533	8.271	6.427	8.491	0.000	0.245	0.000	3.038	0.911	3.361	4.220	1.965	2.742	0.322	0.000	0.426	0.000	0.000	0.000
Pdensi_DN20494_c0_g2d412543	FC_3	FC_3_3	5603.58052401645	787.790716258561	3195.6856201375	2.83033398312719	0.472465915535764	5.99055696942216	2.09123602803494e-09	1.60365980193331e-07	70.015	82.640	73.811	25.880	26.938	62.484	40.383	24.968	32.647	21.171	20.941	15.801	195.624	56.598	130.026	21.831	25.885	29.314	7.395	2.913	8.461	5.574	20.126	23.868	1.285	2.277	2.190
Pdensi_GG_83820_c0_g1	FC_3	FC_3_3	8.15310164364907	130.74794589707	69.4505237703595	-3.96415932377076	0.662238635877214	-5.98599826257457	2.15066662910969e-09	1.64699626250951e-07	0.067	0.581	0.805	0.255	0.568	0.219	2.452	4.210	5.375	3.707	2.719	3.178	0.075	0.388	0.151	1.453	4.331	1.582	1.960	1.721	0.866	0.306	0.743	0.000	0.000	0.000	0.000
Pdensi_DN20479_c0_g1	FC_3	FC_3_3	290.843795224763	46.9439411874761	168.893868206119	2.631994083774	0.44037809933963	5.97666888458081	2.27746437753846e-09	1.73234621924893e-07	1.356	0.750	1.046	2.936	6.710	6.835	0.938	1.501	1.723	0.670	1.242	1.555	5.199	7.538	7.847	2.456	2.474	1.956	2.884	3.957	3.409	13.636	0.472	0.000	9.340	5.713	11.166
Pdensi_DN37478_c2_g10	FC_3	FC_3_3	760.248355865521	119.260130603717	439.754243234619	2.67284610014668	0.448220556778387	5.9632385434482	2.47287000680639e-09	1.86839067180927e-07	0.884	2.753	1.394	6.036	20.326	25.729	3.628	5.505	4.734	1.815	3.728	3.245	9.400	24.071	21.051	0.909	1.309	0.458	0.138	0.354	0.392	0.092	2.466	5.135	0.000	0.000	0.000
Pdensi_DN32116_c0_g1d84273	FC_3	FC_3_3	49.9506944287881	212.643048987929	131.296871708359	-2.09807697012436	0.35196768124431	-5.96099324434288	2.50709333488354e-09	1.89171587995758e-07	1.906	1.877	2.603	1.317	1.053	2.077	3.270	3.273	3.087	4.704	5.254	5.716	1.156	1.000	1.350	2.016	0.932	2.749	2.872	2.810	1.243	7.914	5.924	6.270	1.288	0.584	0.418
Pdensi_GG_65940_c0_g1	FC_3	FC_3_3	166.528790874816	12.8884583383114	89.7086246065639	3.69179910097758	0.619410437718401	5.96018225746457	2.51956761405063e-09	1.89605861516023e-07	0.097	0.840	0.097	1.443	3.173	5.194	2.337	1.422	0.585	0.228	0.491	0.229	2.164	4.820	4.888	0.610	1.370	1.194	5.510	1.240	0.973	14.039	6.789	10.371	0.586	0.000	0.931
Pdensi_DN19066_c1_g1	FC_3	FC_3_3	6890.28510883363	1608.83991052855	4249.56250968109	2.09849076853475	0.352184789131295	5.95849347642447	2.54573808389938e-09	1.91065767892661e-07	343.113	238.569	92.140	143.156	78.595	113.936	61.239	26.419	24.912	57.503	29.521	30.872	199.233	174.002	113.885	142.416	44.736	26.943	72.310	83.095	134.453	20.529	11.076	9.470	139.441	213.452	129.304
Pdensi_GG_137073_c1_g1	FC_3	FC_3_3	0	255.301807230426	127.650903615213	-10.4352805668444	1.75213142064025	-5.95576361676756	2.5886026334112e-09	1.93639768623537e-07	0.000	0.000	0.000	4.509	3.342	0.891	15.167	5.477	5.240	11.362	6.918	0.323	0.000	0.000	0.000	0.000	0.000	0.000	0.000	0.318	0.000	0.417	0.000	0.000	0.000	0.000	0.000
Pdensi_DN14114_c0_g1d52638	FC_3	FC_3_3	3.04529192211022	76.1538108480065	39.5995513850583	-4.6642808069957	0.783168433608728	-5.9556547567978	2.59032645837652e-09	1.93639768623537e-07	0.031	0.167	0.062	0.817	0.819	0.333	1.288	2.577	1.196	2.573	1.487	1.505	0.069	0.071	0.070	0.028	0.376	0.699	0.282	0.324	0.222	1.911	8.142	6.299	30.190	36.568	42.033
Pdensi_DN14862_c0_g1d465063	FC_3	FC_3_3	312.900948292989	32.036292837353	172.468620565171	3.28823204279478	0.552623439506201	5.95022181059311	2.67779343382916e-09	1.99649486664885e-07	16.095	7.850	4.921	3.815	4.244	5.668	2.117	1.248	1.786	0.512	0.807	1.057	11.009	7.027	3.943	2.208	1.758	0.665	0.646	0.492	0.860	0.113	0.443	0.098	0.000	0.000	0.000
Pdensi_DN13705_c0_g1d392348	FC_3	FC_3_3	4389.61840137133	1031.91900221148	2710.7687017914	2.08866338695166	0.351709832937327	5.93859821747963	2.87469412268052e-09	2.12837361928441e-07	307.146	94.942	56.419	113.939	73.349	137.858	68.014	24.562	31.568	29.193	21.220	25.432	149.297	92.096	65.928	77.501	67.708	40.324	59.330	33.094	47.727	33.382	112.085	104.689	32.721	69.197	45.120
Pdensi_DN22862_c0_g1d68640	FC_3	FC_3_3	31.1350431376539	583.158188107291	307.146615622472	-4.22431933092392	0.711350546507373	-5.93844954736411	2.87730168588591e-09	2.12837361928441e-07	0.289	0.276	8.654	2.671	1.034	2.484	5.403	5.734	16.373	23.023	3.968	15.730	0.902	1.005	0.317	18.856	8.395	8.972	4.944	2.495	11.615	0.145	4.147	2.637	0.496	0.000	0.978
Pdensi_DN18994_c1_g1d356221	FC_3	FC_3_3	408.724061405933	1897.35708393124	1153.04057266859	-2.21314227491874	0.372790020401836	-5.93669935834966	2.90817238406608e-09	2.14839331618704e-07	7.534	6.724	10.546	39.458	31.914	28.227	44.910	38.019	63.621	45.366	36.351	58.022	5.389	15.482	8.874	14.015	7.752	7.544	19.423	5.870	34.234	2.873	1.988	1.032	1.845	1.949	0.938
Pdensi_DN18839_c0_g3	FC_3	FC_3_3	689.309789354421	4214.90580847588	2452.10779891515	-2.61274970809932	0.440403294039034	-5.93262980423516	2.98120525970605e-09	2.19659562477558e-07	2.213	2.325	3.214	3.810	2.425	23.189	20.050	21.919	54.523	136.421	62.028	111.046	24.538	13.137	10.365	33.945	18.272	14.966	31.797	5.461	7.676	41.940	126.391	46.327	0.000	0.000	0.000
Pdensi_DN19298_c2_g1	FC_3	FC_3_3	584.565894704391	2818.34676186981	1701.4563282871	-2.2690112326272	0.382679211497617	-5.92927748478265	3.04270527360451e-09	2.23898677499659e-07	1.441	11.084	14.111	5.308	12.965	33.823	39.145	68.876	139.607	59.243	67.220	81.212	6.486	17.811	17.512	20.826	41.589	20.392	7.386	4.761	14.160	8.044	3.777	6.427	0.504	0.182	0.260
Pdensi_DN22587_c1_g6	FC_3	FC_3_3	5.44584721211615	100.22077516652	52.8333111893183	-4.21966567765693	0.711940287392732	-5.92699381167231	3.08530598410513e-09	2.26737851227726e-07	0.000	0.000	0.409	0.783	1.246	0.967	0.770	3.994	4.613	3.340	2.173	1.834	0.087	0.107	0.197	0.000	0.000	0.049	0.000	0.045	0.000	0.470	0.000	0.000	0.000	0.000	0.000
Pdensi_DN15837_c1_g1	FC_3	FC_3_3	949.430654810194	141.442202533687	545.436428671941	2.74691463200997	0.463488060646442	5.92661357485403	3.09245527135396e-09	2.26967718485328e-07	1.150	0.598	0.706	5.214	13.668	30.589	3.237	5.132	5.652	1.914	4.068	4.474	14.143	20.829	31.609	4.105	5.294	2.598	5.072	8.638	4.596	21.733	0.797	3.021	23.269	16.135	30.203
Pdensi_DN29388_c0_g1d142541	FC_3	FC_3_3	111.764744789419	0	55.8823723947097	9.29668410386588	1.56880045860522	5.92598252561151	3.10435599703364e-09	2.27317493776937e-07	0.000	0.000	0.000	0.000	1.494	2.203	1.349	0.858	0.488	0.000	0.000	0.000	0.899	5.656	1.805	0.000	0.437	0.000	0.000	0.000	0.588	2.472	8.419	7.384	0.000	0.000	0.000
Pdensi_DN33021_c0_g1	FC_3	FC_3_3	0	75.0213796630011	37.5106898315005	-8.66831643174326	1.46277644680241	-5.92593382993826	3.10527618182173e-09	2.27317493776937e-07	0.306	0.996	0.922	1.547	1.492	0.993	1.690	3.537	5.118	1.087	2.313	2.161	0.000	0.000	0.000	0.000	0.656	0.000	0.000	0.000	0.000	0.000	0.000	0.000	0.000	0.000	0.000
Pdensi_DN19811_c0_g1d15904	FC_3	FC_3_3	1654.54411785566	88.7675544409607	871.655836148311	4.22014067948304	0.713022171914323	5.91866683213062	3.24561675058837e-09	2.37283172802082e-07	0.049	0.383	0.110	13.358	36.134	110.782	22.827	12.989	3.373	1.290	4.674	0.596	20.984	42.353	53.677	1.193	1.961	0.263	0.394	0.200	0.053	11.892	773.046	1040.063	0.000	0.028	0.000
Pdensi_DN27784_c0_g1d501037	FC_3	FC_3_3	0	108.499165169139	54.2495825845695	-9.2008508010107	1.55482729639654	-5.91760308192076	3.26667128612621e-09	2.3831888274037e-07	0.000	0.000	0.000	0.000	0.000	0.000	2.333	2.214	1.953	4.154	2.955	0.827	0.000	0.000	0.000	0.000	0.251	0.000	0.000	0.271	0.000	0.000	0.000	0.000	0.000	0.000	0.000
Pdensi_DN26196_c1_g3	FC_3	FC_3_3	51.8148076204661	392.453397378784	222.134102499625	-2.90981016527643	0.491876360076271	-5.91573493148813	3.30396938026836e-09	2.40614234609479e-07	0.032	0.013	0.052	2.806	2.926	3.334	8.492	6.356	9.229	8.131	10.388	10.383	0.650	2.316	0.865	0.105	0.310	0.079	0.432	0.231	0.120	0.408	10.608	4.139	0.000	0.012	0.000
Pdensi_DN33677_c0_g1d29766	FC_3	FC_3_3	66.2214801029152	474.952477377509	270.586978740212	-2.83491564183629	0.479282538012988	-5.91491535157801	3.32046304408242e-09	2.41503781195892e-07	0.146	0.634	0.293	5.011	4.978	2.238	9.114	9.675	8.162	13.818	8.147	12.948	0.815	2.705	1.306	1.312	5.686	5.909	2.106	11.034	9.032	2.008	1.613	2.651	0.000	0.000	0.000
Pdensi_DN14047_c0_g1d7924	FC_3	FC_3_3	1223.51608842534	134.769157374409	679.142622899873	3.18261229853394	0.538366561941084	5.9116084161301	3.38783162979553e-09	2.45770202038123e-07	5.301	12.127	7.713	7.711	28.348	43.382	4.596	6.342	8.141	1.681	4.943	3.336	12.982	33.464	40.430	6.224	7.345	5.783	3.839	4.484	5.356	2.689	0.721	0.752	19.231	52.142	54.336
Pdensi_DN39595_c0_g3	FC_3	FC_3_3	0.907049087524642	82.1815387922173	41.544293939871	-6.40815436153363	1.0843752212262	-5.90953595775397	3.43072787478615e-09	2.4856262035036e-07	0.000	0.063	0.000	0.073	0.490	0.282	0.446	1.971	0.887	2.353	1.400	2.282	0.032	0.034	0.000	0.026	0.064	0.000	0.100	0.305	0.084	1.316	0.000	0.475	0.000	0.000	0.000
Pdensi_GG_117288_c0_g1	FC_3	FC_3_3	0	106.908485329283	53.4542426646413	-9.17954413473663	1.55341511762425	-5.90926664134411	3.43634092555892e-09	2.48650104921212e-07	0.397	0.000	1.816	4.522	4.373	0.146	0.005	0.000	3.149	4.069	2.919	0.828	0.000	0.000	0.000	10.964	12.217	7.515	11.682	2.536	9.319	3.508	1.823	1.366	1.262	1.741	0.000
Pdensi_DN34347_c0_g1d201250	FC_3	FC_3_3	470.860427096478	2713.27851083366	1592.06946896507	-2.52509398558623	0.427332214255687	-5.90897175862194	3.4424970793239e-09	2.48776613517338e-07	3.174	21.462	10.575	52.844	28.723	35.872	49.794	38.696	77.195	53.633	71.706	74.669	5.233	20.211	9.202	14.838	7.066	9.582	14.778	4.326	16.438	0.910	12.953	0.996	0.503	1.043	0.657
Pdensi_DN14043_c1_g1d523607	FC_3	FC_3_3	27.4147326729286	412.26402936631	219.83938101962	-3.92129495621097	0.663773338101156	-5.90758129488681	3.47167022949082e-09	2.50564025258903e-07	0.119	1.292	2.387	1.844	2.913	2.106	9.331	6.173	14.627	11.308	5.177	13.844	0.532	0.276	1.067	0.535	0.258	0.146	0.927	1.385	0.684	0.909	0.000	0.000	0.000	0.000	0.000
Pdensi_DN19600_c0_g1d485629	FC_3	FC_3_3	5702.97988236388	873.094354547336	3288.03711845561	2.70746295527454	0.458591790702952	5.90386267299815	3.55087773551307e-09	2.55301324066698e-07	2.297	2.258	1.593	43.058	131.143	318.511	67.851	67.195	56.153	23.163	19.753	21.292	57.747	120.735	220.594	3.851	21.733	5.966	17.596	32.576	18.033	2171.696	2163.744	3873.470	1.815	1.619	1.848
Pdensi_DN38083_c0_g1d570649	FC_3	FC_3_3	42.1314450393182	185.63522953587	113.883337287594	-2.14160839761103	0.362790540844238	-5.90315390425386	3.56617301359401e-09	2.56074815378176e-07	1.557	0.837	1.239	1.535	1.643	2.114	5.556	4.080	4.333	5.154	4.815	3.682	0.864	1.064	1.040	1.807	1.548	0.370	0.671	0.861	1.589	3.568	4.397	26.636	2.572	3.503	4.133
Pdensi_GG_76182_c0_g1	FC_3	FC_3_3	249.710073997792	2.25477457531874	125.982424286555	6.79099034390918	1.15107593497256	5.89968927121309	3.64186783489046e-09	2.61177916901166e-07	0.130	0.563	2.862	0.825	0.158	12.504	0.723	0.000	0.000	0.000	0.164	0.000	2.899	9.613	5.661	0.117	0.703	2.230	0.288	0.000	1.678	0.000	0.000	0.000	0.585	0.000	0.000
Pdensi_DN31861_c0_g1d28254	FC_3	FC_3_3	26.8552167260693	178.631264865576	102.743240795823	-2.72846352653989	0.46313679397628	-5.89126919309208	3.83240659127372e-09	2.7449369036991e-07	1.142	3.399	1.999	0.904	2.252	0.935	2.696	3.292	2.369	5.553	4.511	3.028	0.636	0.824	0.477	0.639	1.232	0.175	0.474	0.165	0.000	0.000	0.000	0.000	0.000	0.000	0.000
Pdensi_DN24428_c6_g2	FC_3	FC_3_3	150.399040239795	19.9729884421543	85.1860143409745	2.91372891594449	0.495736712033238	5.87757340785592	4.16324113964499e-09	2.97811571510219e-07	12.244	3.356	2.119	3.700	3.087	4.085	0.917	0.582	0.250	0.597	0.333	0.529	3.626	4.776	2.379	3.115	0.950	0.748	0.585	0.230	0.732	1.484	2.087	4.036	0.154	0.093	0.693
Pdensi_DN20195_c0_g1d488865	FC_3	FC_3_3	7.7330782379629	94.7220126815566	51.2275454597598	-3.58043837352622	0.609343578369011	-5.87589415992492	4.20566981649009e-09	3.00465828408482e-07	0.047	0.051	0.054	0.177	0.195	0.164	0.627	1.157	1.964	2.549	2.071	2.343	0.114	0.310	0.121	0.000	0.125	0.587	0.505	1.997	1.427	0.587	0.188	0.000	0.000	0.000	0.000
Pdensi_DN24498_c0_g3	FC_3	FC_3_3	1.97008576796965	106.095252699293	54.0326692336311	-5.63242110895679	0.958661868865864	-5.8752948165344	4.2209147789631e-09	3.00855674955982e-07	0.106	0.229	0.264	0.400	0.223	0.371	0.928	2.234	2.234	2.079	3.386	2.360	0.029	0.122	0.000	0.289	0.293	0.033	0.091	0.062	0.076	0.000	0.000	0.000	0.412	0.089	0.191
Pdensi_DN17869_c0_g2d282247	FC_3	FC_3_3	217.688795413858	32.4200316597144	125.054413536786	2.74656102214297	0.467479015107827	5.87526056439017	4.22178764289755e-09	3.00855674955982e-07	8.922	4.859	4.421	4.007	3.873	3.582	1.732	1.470	0.827	1.103	0.754	0.513	5.673	6.194	3.635	2.837	0.907	1.079	1.161	1.578	1.307	3.336	3.928	14.061	1.413	4.159	6.482
Pdensi_DN7352_c0_g1d101604	FC_3	FC_3_3	7.77929425369239	255.533953892003	131.656624072848	-5.00876572811154	0.852645636191182	-5.87438147280738	4.24425016792245e-09	3.02075005646334e-07	0.169	0.036	0.034	3.519	6.613	1.854	10.755	10.358	5.610	3.949	12.280	2.599	0.075	0.388	0.114	0.031	0.112	0.000	0.000	0.039	0.097	0.000	0.000	0.000	0.000	0.000	0.000
Pdensi_DN23219_c1_g1d223835	FC_3	FC_3_3	1478.08696934054	269.797779844841	873.942374592689	2.45381945571535	0.418240546123946	5.86700519224207	4.43736785316179e-09	3.14234682098434e-07	7.881	16.427	7.801	17.008	29.450	49.256	12.175	7.642	5.980	7.417	8.994	3.399	23.955	47.942	34.320	3.438	2.503	0.653	4.227	9.109	1.281	117.549	43.578	12.642	0.000	0.000	0.000
Pdensi_DN6529_c0_g1	FC_3	FC_3_3	226.192555291711	8.31725683173122	117.254906061721	4.7621072098917	0.812231507641477	5.86299246592847	4.54598856955414e-09	3.20719493582045e-07	63.917	6.189	2.919	4.846	2.642	7.896	0.465	0.080	0.000	0.316	0.243	0.046	8.915	3.415	3.293	0.523	1.145	0.434	0.131	0.135	0.331	0.000	0.805	0.861	0.774	1.082	1.944
Pdensi_DN23217_c0_g1d547382	FC_3	FC_3_3	222.820486244388	1.61055326808482	112.215519756236	7.11216243384623	1.21577102070932	5.84991936203311	4.91811387312358e-09	3.45676646325149e-07	8.197	3.587	0.509	3.067	0.758	2.984	1.324	0.325	0.000	0.000	0.108	0.000	4.944	9.793	1.701	1.337	0.737	0.000	0.258	0.062	0.122	0.000	0.000	0.751	5.734	11.658	13.927
Pdensi_DN19266_c0_g2	FC_3	FC_3_3	165.679840445026	1297.83023524319	731.755037844109	-2.96653759979487	0.507176375319144	-5.84912417879905	4.94168070230995e-09	3.46901068206932e-07	2.219	10.064	2.641	30.910	26.431	7.443	28.658	31.743	18.541	42.299	30.928	21.921	3.424	7.126	1.633	10.044	9.217	2.810	14.585	5.134	3.365	3.403	1.890	0.000	8.361	3.351	2.536
Pdensi_DN13353_c0_g1d51745	FC_3	FC_3_3	7.86018936088569	103.795850995421	55.8280201781536	-3.74046225402818	0.640108781374203	-5.84347905054208	5.11217300881485e-09	3.58423657909951e-07	0.854	0.132	0.000	1.702	1.776	0.267	2.035	1.663	1.300	1.869	2.470	3.311	0.272	0.141	0.136	0.000	0.000	0.000	0.000	0.000	0.000	0.000	0.000	0.000	0.000	0.000	0.000
Pdensi_GG_466_c0_g1	FC_3	FC_3_3	178.883248048299	27.9502293655339	103.416738706916	2.67569092538155	0.457958254682037	5.84265246455554	5.13761282146565e-09	3.59760381691714e-07	4.456	3.219	0.602	2.633	3.056	3.063	1.136	1.377	1.189	0.919	0.609	0.518	3.830	3.746	4.956	0.636	0.126	0.178	3.493	11.060	2.463	11.127	0.210	0.000	2.010	1.849	2.050
Pdensi_DN32793_c0_g1d565911	FC_3	FC_3_3	0	72.8730685037843	36.4365342518921	-8.62634946867187	1.47776198282471	-5.83744173211358	5.30084234204283e-09	3.69814019511616e-07	0.000	0.000	1.149	0.000	0.000	4.206	0.000	0.000	0.000	1.188	1.490	2.696	0.000	0.000	0.000	0.000	0.000	0.000	0.000	0.000	0.000	0.000	0.000	2.135	0.000	0.000	0.000
Pdensi_DN24466_c0_g3	FC_3	FC_3_3	428.598226098789	18.2470670539228	223.422646576356	4.55294360542445	0.78009883600203	5.83636764382071	5.33511062076995e-09	3.71745238810193e-07	1.923	5.423	1.779	4.789	31.888	2.762	1.928	1.299	0.451	0.696	0.490	0.142	13.824	14.345	2.712	0.367	0.150	0.014	0.050	0.726	0.064	110.545	102.439	61.120	0.023	0.000	0.000
Pdensi_DN24701_c0_g2	FC_3	FC_3_3	231.492846783374	0.656158143723699	116.074502463549	8.47900766129934	1.45403241356617	5.83137458435583	5.49726219679054e-09	3.82571489996126e-07	0.262	0.705	0.098	0.206	0.000	9.335	0.000	0.000	0.000	0.000	0.000	0.039	1.091	4.027	10.931	0.000	0.000	0.000	0.000	0.000	0.000	0.000	0.000	0.000	0.000	0.000	0.000
Pdensi_DN31069_c0_g1d371516	FC_3	FC_3_3	0	72.4396296853371	36.2198148426686	-8.61793905262694	1.47804905188424	-5.83061776037856	5.52225511495958e-09	3.83365410440736e-07	0.000	0.000	0.000	0.625	0.000	0.000	0.548	1.209	3.908	2.331	1.040	1.939	0.000	0.000	0.000	0.000	0.886	0.603	1.819	0.191	0.236	0.000	0.000	0.000	0.000	0.000	0.000
Pdensi_DN17644_c2_g5	FC_3	FC_3_3	842.460055988589	177.941416368602	510.200736178595	2.24302227156869	0.384812192670197	5.82887526511166	5.58021925843133e-09	3.86913482734477e-07	3.739	4.186	2.365	9.200	22.058	29.657	6.795	6.314	6.742	5.329	3.772	3.975	11.585	21.622	26.394	3.797	4.715	3.586	3.795	3.599	3.790	3.971	8.602	8.277	2.724	3.943	4.222
Pdensi_DN6782_c0_g1d450447	FC_3	FC_3_3	119.238605000445	592.952879601268	356.095742300856	-2.30825071897994	0.396072755458285	-5.82784523088219	5.6147612726227e-09	3.88483034880709e-07	1.311	1.744	0.403	11.881	9.276	6.605	14.332	14.767	17.739	15.059	12.747	15.819	1.685	4.772	2.255	0.271	0.109	0.248	0.785	0.000	0.144	0.000	0.000	0.000	0.000	0.000	0.000
Pdensi_DN10659_c0_g2d173515	FC_3	FC_3_3	120.587937513258	638.40680443486	379.497370974059	-2.40249663773795	0.412248326248568	-5.82778991391064	5.6166221910464e-09	3.88483034880709e-07	4.343	3.848	4.740	4.172	7.986	1.582	15.804	13.797	11.383	15.360	19.310	12.263	3.373	3.800	1.469	2.714	1.138	1.934	1.312	1.679	2.831	1.203	0.322	0.265	1.577	1.627	2.857
Pdensi_DN20080_c0_g1d289369	FC_3	FC_3_3	132.918096677195	23.5460157742835	78.2320562257392	2.49819417136131	0.428854056276562	5.82527816817538	5.70175493255467e-09	3.93888676124095e-07	0.165	0.221	0.286	1.352	4.630	4.131	1.070	1.269	0.973	0.447	0.743	0.536	2.580	3.871	3.032	0.734	1.208	1.349	10.068	1.614	8.939	2.097	0.126	0.028	0.043	0.008	0.016
Pdensi_DN9886_c0_g1d172415	FC_3	FC_3_3	489.569961765347	122.415680385838	305.992821075593	2.0008039592796	0.343501378320366	5.82473342337962	5.72038339727869e-09	3.94692468144754e-07	0.582	1.079	2.996	11.297	20.836	20.790	5.909	5.795	5.157	2.215	3.447	3.349	7.861	15.718	11.579	3.861	16.911	10.225	8.143	8.315	11.500	8.197	0.604	0.223	0.139	0.054	0.115
Pdensi_DN25068_c0_g5	FC_3	FC_3_3	91.3486294637888	4.84659682430754	48.0976131440482	4.23567577749185	0.727400470825333	5.82303139381517	5.77896945253926e-09	3.97962485900352e-07	0.199	0.107	0.066	0.540	2.188	3.523	1.232	0.826	0.843	0.077	0.167	0.114	1.839	1.599	2.894	0.120	0.255	0.487	0.526	2.195	0.835	2.341	23.777	17.100	0.000	0.037	0.000
Pdensi_GG_39136_c2_g1	FC_3	FC_3_3	0	76.1199849375455	38.0599924687728	-8.68925016318409	1.49276099267024	-5.82092525585144	5.85227385575224e-09	4.01827659876711e-07	0.275	1.489	1.102	1.387	1.003	2.080	1.820	1.153	3.603	0.974	2.075	2.584	0.000	0.000	0.000	0.738	7.651	12.715	1.216	0.000	3.556	0.000	0.000	0.000	0.000	0.000	0.000
Pdensi_DN14863_c0_g1d342967	FC_3	FC_3_3	2097.5940982628	432.953195226697	1265.27364674475	2.27642122081238	0.391105088383859	5.82048479660315	5.86771806147138e-09	4.02398550898475e-07	12.121	36.555	19.016	45.349	56.647	70.622	30.055	12.860	13.923	16.191	8.908	6.617	35.759	65.364	49.170	3.746	2.369	1.233	1.560	0.421	1.072	0.311	0.349	0.105	0.120	0.986	1.519
Pdensi_DN39807_c0_g1d151553	FC_3	FC_3_3	25.7563041739675	192.568764941704	109.162534557836	-2.90293134058364	0.498917079183625	-5.81846455393687	5.93906503754376e-09	4.06797124658944e-07	0.745	0.321	0.597	1.890	0.362	1.458	1.649	3.202	6.339	5.607	3.759	4.768	0.826	0.685	0.331	3.190	0.806	1.633	2.134	0.347	1.916	2.383	11.283	8.550	30.757	24.813	33.448
Pdensi_GG_131884_c0_g1	FC_3	FC_3_3	81.4609880505226	0	40.7304940252613	8.84078541273781	1.51980885400575	5.81703770802242	5.98996333700539e-09	4.08795079492846e-07	0.000	0.000	1.065	0.000	0.000	4.196	0.000	0.000	0.000	0.000	0.000	0.000	1.170	3.670	1.173	0.000	0.378	0.000	0.000	0.000	2.543	0.000	0.000	0.000	0.000	0.000	0.000
Pdensi_DN16415_c0_g1	FC_3	FC_3_3	45.3804519828689	270.698059313027	158.039255647948	-2.57039580896452	0.442184045958894	-5.8129546564497	6.13796916062717e-09	4.18390071770287e-07	1.137	1.686	1.354	2.712	3.363	1.946	3.056	6.816	9.436	5.996	5.439	8.483	1.144	1.515	0.603	1.290	0.980	0.761	0.588	1.534	1.032	0.711	0.076	0.504	0.192	0.000	0.000
Pdensi_DN18710_c1_g1	FC_3	FC_3_3	550.302408034467	102.910964495464	326.606686264965	2.41914353003151	0.416242311077195	5.81186358438909	6.17811773666087e-09	4.20618775702219e-07	1.216	2.624	0.902	8.475	20.504	26.834	6.706	7.519	3.578	2.943	2.692	1.925	6.999	18.084	14.480	1.759	3.182	0.878	0.920	3.029	1.376	3.862	6.974	4.223	2.264	3.318	3.026
Pdensi_DN11742_c0_g1d104815	FC_3	FC_3_3	12.3301558797021	113.254435954519	62.7922959171106	-3.1811201013611	0.547783568166258	-5.80725725674852	6.35045238755531e-09	4.30792707636565e-07	0.611	0.377	0.391	2.851	2.465	0.894	3.285	2.229	3.603	2.660	2.532	3.155	0.291	0.453	0.147	0.236	0.241	0.000	0.000	0.000	0.312	0.000	0.000	0.000	0.000	0.000	0.000
Pdensi_DN7319_c0_g1d101610	FC_3	FC_3_3	17.9047315998091	298.874832078665	158.389781839237	-4.05876783390781	0.699235805335921	-5.80457665773841	6.45288331582096e-09	4.3721576752093e-07	0.065	0.559	0.280	0.624	0.182	0.296	4.084	1.820	5.839	8.977	6.476	6.493	0.673	0.522	0.073	0.235	1.531	1.469	12.714	1.407	2.319	8.930	10.762	12.249	0.000	0.000	0.000
Pdensi_GG_89044_c3_g1	FC_3	FC_3_3	397.234533256314	30.1911231180672	213.712828187191	3.71818258776997	0.64077843797187	5.80260253378438	6.52934413374013e-09	4.41865926748553e-07	11.591	5.428	11.102	0.666	2.886	2.282	5.823	2.213	2.513	0.311	0.664	1.240	14.012	5.776	7.599	2.123	1.412	1.605	1.167	2.744	2.274	10.004	5.451	2.649	0.000	0.000	1.596
Pdensi_DN21238_c0_g1d221063	FC_3	FC_3_3	146.978186485241	666.568121156778	406.773153821009	-2.1841699010857	0.376449984880937	-5.80201883067284	6.55212013773613e-09	4.42876240208177e-07	1.371	1.820	2.113	3.786	4.811	6.456	6.095	10.656	14.134	13.995	18.214	16.902	2.596	2.727	4.903	1.746	1.712	1.472	1.110	4.078	2.162	5.313	14.624	3.555	0.000	0.000	0.000
Pdensi_DN23590_c1_g2	FC_3	FC_3_3	345.954485734761	33.9917742347666	189.973129984764	3.34610893284086	0.576768439293529	5.80147716983168	6.57332477139543e-09	4.43778050355931e-07	14.950	7.521	4.389	7.519	7.373	9.843	4.224	1.633	1.538	1.026	1.155	0.282	9.951	7.628	6.676	2.938	1.681	0.760	1.087	0.829	1.073	0.713	10.200	21.732	0.485	1.192	1.427
Pdensi_GG_87212_c0_g1	FC_3	FC_3_3	593.646195442238	91.0277291343139	342.336962288276	2.70554279805749	0.466759174997381	5.79644266890452	6.77363258860718e-09	4.56754866548375e-07	0.311	0.509	0.780	3.862	17.315	16.959	3.287	4.639	4.552	1.544	1.710	3.485	9.018	14.372	18.452	3.613	3.180	2.302	5.597	1.688	11.932	22.373	0.301	0.599	0.000	0.000	0.000
Pdensi_GG_146474_c0_g1	FC_3	FC_3_3	5.34124570696162	118.260171285232	61.8007084960969	-4.47501238865847	0.772186065803703	-5.79525141262528	6.82189067457393e-09	4.58912407238323e-07	0.000	0.000	0.427	0.000	0.647	0.117	2.376	2.573	4.168	5.031	1.622	2.017	0.119	0.123	0.119	0.863	0.348	1.312	0.356	0.248	1.378	0.000	0.000	0.000	0.000	0.000	0.000
Pdensi_DN24532_c0_g3	FC_3	FC_3_3	715.684770986681	5.15080222318984	360.417786604935	7.11780577545178	1.22901075805096	5.79149183912731	6.97639495230818e-09	4.68747298938421e-07	1.519	1.328	1.680	0.388	0.522	0.615	0.468	0.215	0.298	0.059	0.260	0.059	41.046	0.794	5.932	0.485	1.331	4.810	1.243	0.358	3.221	3.221	0.121	0.103	0.201	0.087	0.431
Pdensi_DN19094_c0_g3	FC_3	FC_3_3	32.0674160082079	667.191437847986	349.629426928097	-4.37132122399385	0.755381766398285	-5.78690328313937	7.16958302473527e-09	4.81154894073791e-07	0.244	1.453	6.712	1.238	2.664	3.735	4.885	6.522	32.363	9.490	12.504	27.349	0.816	1.409	0.136	5.253	5.280	2.393	7.848	1.699	4.024	0.000	0.000	0.000	0.000	0.000	0.000
Pdensi_DN23307_c1_g3	FC_3	FC_3_3	22.290568241296	253.220014980174	137.755291610735	-3.49847404090587	0.604632943793347	-5.78611218065153	7.20341179776946e-09	4.82278246579014e-07	1.049	0.618	2.285	1.449	1.615	1.977	4.128	8.077	7.539	3.812	8.680	6.188	0.212	0.770	0.640	2.055	0.104	0.117	0.000	0.000	0.137	0.145	0.000	0.000	0.000	0.000	0.000
Pdensi_DN23071_c0_g1d191067	FC_3	FC_3_3	102.738955232877	1126.85824773974	614.798601486307	-3.44958125530072	0.597159329064267	-5.77665136824727	7.62019494352841e-09	5.08974914334608e-07	1.045	1.760	1.742	9.572	13.095	5.839	12.138	15.695	28.991	25.440	21.301	36.306	1.424	5.365	0.908	1.458	0.251	0.427	0.000	0.135	0.333	0.000	0.000	0.000	0.000	0.783	1.539
Pdensi_GG_75007_c0_g1	FC_3	FC_3_3	18.4000594357771	191.139000990604	104.76953021319	-3.37108032077587	0.583650445934684	-5.77585495608981	7.65633083523532e-09	5.10784057140285e-07	0.277	0.214	0.395	0.787	0.886	1.522	3.070	2.539	4.313	3.729	5.182	5.155	0.159	0.570	0.585	0.130	1.555	3.447	3.483	11.992	8.505	9.834	7.842	6.097	0.431	0.359	1.137
Pdensi_DN25291_c0_g1d227068	FC_3	FC_3_3	451.396697590655	67.5105070156707	259.453602303163	2.74067849530125	0.474842315785343	5.77176549812843	7.8445236751436e-09	5.22104854039039e-07	3.985	16.223	31.118	0.225	5.876	0.967	1.114	7.934	6.702	2.439	0.901	1.616	7.742	10.888	13.201	0.375	2.796	7.599	0.000	1.245	1.617	0.000	0.000	0.000	0.000	0.934	0.000
Pdensi_DN13885_c0_g1d52280	FC_3	FC_3_3	663.999599342042	11.0363520884747	337.517975715258	5.91174632999953	1.02550698048344	5.76470608441169	8.18002685338593e-09	5.43153783064826e-07	4.285	2.095	0.138	0.526	0.000	23.571	15.082	0.145	1.147	0.163	0.175	0.489	1.540	7.982	35.926	0.124	0.149	0.846	0.000	0.321	0.198	3.791	47.057	1356.478	0.000	0.777	0.333
Pdensi_DN33735_c0_g1d146242	FC_3	FC_3_3	154.251282897505	31.5461303094549	92.8987066034802	2.28850334791794	0.397209455034613	5.76145234941227	8.33932080231876e-09	5.51783430343342e-07	0.127	0.000	0.254	1.933	6.936	4.719	0.424	2.130	1.505	0.748	0.964	0.599	3.681	3.815	3.404	2.392	3.982	21.476	0.422	0.589	1.093	0.194	0.934	3.068	0.000	0.000	0.000
Pdensi_DN19456_c1_g3d484240	FC_3	FC_3_3	522.536401265852	56.665024277189	289.60071277152	3.20398971597915	0.556199344399567	5.76050609954951	8.38620994988421e-09	5.5423617045839e-07	17.582	13.453	17.540	7.661	4.623	19.281	3.052	1.150	0.647	2.535	0.758	0.836	12.814	11.230	12.560	28.502	5.521	4.852	9.923	3.356	3.239	1.331	0.000	0.094	0.000	0.259	0.042
Pdensi_DN10514_c0_g1d386973	FC_3	FC_3_3	228.130060601412	0	114.065030300706	10.3241116310053	1.79343776003936	5.75660436121225	8.58227331434381e-09	5.66530416212356e-07	0.000	0.218	0.404	0.000	0.000	8.759	0.000	0.000	0.000	0.000	0.000	0.000	0.448	2.325	12.762	0.180	0.000	0.000	0.000	0.000	0.000	0.000	0.000	0.000	0.000	0.000	0.000
Pdensi_GG_133603_c0_g1	FC_3	FC_3_3	152.194393428599	13.767328045628	82.9808607371134	3.46480154339641	0.60196391848934	5.75582927310912	8.62174883268584e-09	5.68471383314005e-07	4.014	4.921	2.006	1.105	1.288	2.322	0.656	0.282	0.419	0.556	0.299	0.139	3.157	4.578	3.165	0.784	0.256	0.869	0.655	0.685	0.169	0.648	0.000	0.238	16.794	70.893	82.853
Pdensi_DN35058_c0_g1d314079	FC_3	FC_3_3	1.81065146035838	134.357839033789	68.0842452470736	-6.1529917772204	1.06946811446403	-5.75331951837013	8.75078654559396e-09	5.75634490248628e-07	0.000	0.130	0.000	0.707	0.193	0.173	3.346	2.591	2.022	6.203	1.876	1.711	0.000	0.092	0.045	0.218	0.486	0.100	0.637	21.114	2.184	0.061	0.887	0.000	0.000	0.000	0.000
Pdensi_DN8267_c0_g1d47600	FC_3	FC_3_3	14.8387593895534	96.1098543860485	55.474306887801	-2.68462196259878	0.466927263245727	-5.7495506772025	8.94809301446132e-09	5.87244615972322e-07	0.809	2.336	1.890	1.710	1.473	1.473	1.499	1.272	1.119	2.226	2.388	2.481	0.300	0.467	0.301	0.604	0.291	0.660	0.299	0.782	0.774	0.000	0.000	0.000	0.000	0.152	0.163
Pdensi_DN22779_c0_g1d21081	FC_3	FC_3_3	169.991781380979	1035.26028818689	602.626034783933	-2.60242915962389	0.452721942155354	-5.74840518494429	9.00891413312372e-09	5.90549493232872e-07	2.407	6.117	12.152	6.267	6.975	10.392	10.778	14.781	23.815	18.897	24.868	32.625	2.733	7.444	2.361	14.260	10.795	6.326	8.924	1.557	7.377	0.021	0.034	0.057	1.831	6.441	0.250
Pdensi_DN19707_c0_g3	FC_3	FC_3_3	373.17475971096	63.8449377029376	218.509848706949	2.54828128003281	0.443529624604882	5.7454590148357	9.16719606874913e-09	6.00228011740372e-07	0.515	0.294	0.329	2.426	14.195	12.444	1.785	3.488	2.819	0.839	1.525	2.355	7.058	10.824	8.724	1.843	1.796	1.453	1.345	1.113	2.904	0.119	0.042	0.023	0.000	0.000	0.027
Pdensi_DN25853_c0_g1d139439	FC_3	FC_3_3	98.7138465591492	2.26871153418406	50.4912790466666	5.44700735067263	0.948481330962338	5.74287249823467	9.30838166532556e-09	6.08766003697537e-07	0.274	0.542	0.324	0.670	0.918	4.222	0.091	0.065	0.073	0.037	0.026	0.087	0.990	2.506	3.478	0.057	0.000	0.013	0.000	0.000	0.000	0.016	0.000	0.000	0.000	0.000	0.000
Pdensi_DN26608_c0_g1d77933	FC_3	FC_3_3	32.8123225951376	188.195209571259	110.503766083198	-2.52423590136383	0.439721613393593	-5.74053179211001	9.43796998664485e-09	6.16526650516476e-07	3.426	1.805	3.168	1.800	1.563	2.754	3.359	4.816	7.207	5.176	5.023	3.629	1.012	0.762	0.558	1.274	0.637	0.723	1.358	0.385	0.829	0.312	0.000	0.084	0.510	1.880	21.760
Pdensi_DN12629_c0_g1d459686	FC_3	FC_3_3	130.548986128602	0	65.274493064301	9.52069793328304	1.65995768908959	5.73550639022895	9.72214263199338e-09	6.32892422318e-07	0.000	0.000	0.000	0.139	3.154	20.860	0.202	0.692	0.043	0.000	0.000	0.000	1.027	7.819	1.121	0.000	0.081	0.000	0.000	0.000	0.106	0.000	0.000	0.000	0.000	0.000	0.000
Pdensi_DN24609_c0_g4	FC_3	FC_3_3	34.1596547716188	186.572919823806	110.366287297712	-2.44296465390527	0.426174382800502	-5.73231229397675	9.90706461972482e-09	6.42706582916401e-07	1.859	3.023	3.732	0.391	3.019	2.344	1.026	3.252	3.698	3.664	3.899	6.192	0.685	1.072	0.687	3.610	12.942	10.941	3.091	3.225	5.350	0.000	0.000	0.000	3.187	0.697	0.000
Pdensi_DN38032_c0_g1d33149	FC_3	FC_3_3	42.9557696900267	201.313332429229	122.134551059628	-2.21905695099648	0.387740068473627	-5.72305297136815	1.04626625169082e-08	6.76417723315346e-07	1.462	1.188	4.761	1.852	1.333	3.189	3.651	4.988	11.299	4.101	5.774	4.952	0.813	1.477	0.813	2.618	1.769	2.676	0.404	0.635	1.837	1.947	0.223	5.145	0.000	1.026	1.987
Pdensi_DN9997_c0_g1d48746	FC_3	FC_3_3	114.27693493553	16.4386759564124	65.3578054459711	2.79579199123873	0.488667789624609	5.72125286462288	1.05741383392858e-08	6.82842526166234e-07	1.048	1.003	0.604	1.980	2.827	6.124	1.045	0.879	1.401	0.396	0.428	0.402	2.162	2.529	3.341	0.641	0.329	0.374	0.905	0.591	0.808	1.777	4.752	48.343	0.022	0.127	0.000
Pdensi_DN22093_c1_g1d298076	FC_3	FC_3_3	210.607668438448	37.6632644934956	124.135466465972	2.48241083868522	0.433925275205803	5.72082563641369	1.0600764459898e-08	6.8377959556188e-07	2.055	2.865	1.499	1.571	2.856	4.051	2.367	1.114	0.729	0.833	1.311	0.642	4.252	5.066	5.507	1.318	0.637	0.289	0.526	1.826	0.271	51.158	12.714	26.199	0.310	0.209	0.510
Pdensi_DN6125_c0_g1	FC_3	FC_3_3	293.568632231724	18.8594780964385	156.214055164081	3.95895691833445	0.692869466666801	5.71385680679489	1.10443943244343e-08	7.09960837894157e-07	9.266	5.808	3.151	1.108	1.221	3.536	1.695	0.445	0.125	0.782	0.507	0.095	6.001	9.343	5.720	3.031	6.501	1.746	0.762	0.560	0.115	0.000	0.000	0.000	0.000	0.000	0.000
Pdensi_DN14985_c0_g1d394887	FC_3	FC_3_3	172.714230975938	803.635441008331	488.174835992134	-2.22060286284656	0.38890788366855	-5.7098427573638	1.1308060103968e-08	7.26082949110301e-07	0.704	0.726	0.986	2.855	4.014	4.175	3.288	9.996	14.947	13.223	26.481	19.561	3.735	3.194	5.095	1.595	1.191	4.904	2.543	4.942	3.768	2.550	1.846	1.179	213.142	177.970	674.160
Pdensi_DN33596_c0_g2	FC_3	FC_3_3	197.181766458113	40.3744551073822	118.778110782748	2.28988167794696	0.401226328220631	5.70720692259201	1.14845132954683e-08	7.35738854025235e-07	0.686	0.431	0.282	1.588	4.380	9.454	1.726	1.454	1.149	0.896	0.842	1.247	3.295	6.148	4.658	0.726	1.367	1.302	3.413	6.010	4.558	15.122	17.674	18.286	0.416	0.543	0.520
Pdensi_DN17532_c0_g1d113246	FC_3	FC_3_3	6.40255903006118	113.074223601576	59.7383913158186	-4.1287627581698	0.72414219000806	-5.70159122771709	1.18694184135057e-08	7.57816714093056e-07	0.198	0.170	0.098	0.074	0.047	0.042	3.825	3.070	3.430	1.958	4.580	1.777	0.088	0.204	0.155	0.000	0.000	0.000	0.158	0.000	0.000	0.000	0.000	0.000	0.000	0.000	0.000
Pdensi_DN24647_c0_g2	FC_3	FC_3_3	1086.60744019251	137.75752754791	612.182483870212	2.97977263208932	0.5227148812599	5.70056973489481	1.19407672927095e-08	7.6151062824918e-07	0.320	0.521	0.372	13.127	37.488	48.822	10.723	11.167	7.159	1.811	5.846	2.507	14.364	33.055	30.284	4.477	8.907	4.247	6.189	5.778	4.943	4.445	0.662	0.000	0.017	0.000	0.000
Pdensi_DN6727_c0_g1d383668	FC_3	FC_3_3	1.65811058212891	89.7273496833563	45.6927301327426	-5.76278583909151	1.01163710405412	-5.6964951324909	1.22295381463828e-08	7.77291816420996e-07	0.068	0.000	0.000	0.037	0.055	0.212	0.560	1.121	2.505	1.532	1.666	3.423	0.067	0.034	0.000	0.136	0.000	0.025	0.045	0.810	0.123	0.477	0.049	0.000	0.367	0.382	0.242
Pdensi_DN42963_c0_g1	FC_3	FC_3_3	0	58.1204470453031	29.0602235226515	-8.30009394556345	1.45729620342341	-5.69554351823965	1.2297951091905e-08	7.79883550142826e-07	0.000	0.426	0.591	0.000	1.911	0.214	1.089	3.094	2.570	1.161	1.489	1.620	0.000	0.000	0.000	0.000	0.422	2.875	1.303	1.138	1.411	0.598	0.479	0.000	0.000	0.000	0.000
Pdensi_GG_155163_c0_g1	FC_3	FC_3_3	2570.80586430067	535.636408142064	1553.22113622137	2.26307159053494	0.397412679314724	5.69451280325847	1.23724702104901e-08	7.82850020941773e-07	20.083	77.514	15.333	24.163	66.121	45.966	20.991	21.823	12.982	17.716	12.535	9.015	40.210	101.858	45.703	6.394	7.166	2.917	0.918	0.959	1.775	0.314	0.886	0.624	0.156	1.044	1.119
Pdensi_DN11158_c0_g1d387732	FC_3	FC_3_3	0.375530747302136	79.5091588713634	39.9423448093328	-7.79052084492707	1.36830805637702	-5.69354306482317	1.24429812834335e-08	7.86429858496067e-07	0.105	0.168	0.052	0.366	0.121	0.103	0.355	0.071	0.000	2.352	1.588	1.889	0.027	0.000	0.000	0.022	0.000	0.000	0.000	0.000	0.000	0.000	0.000	0.000	0.000	0.000	0.000
Pdensi_DN17166_c0_g1d472971	FC_3	FC_3_3	6.20724885079313	129.243624641231	67.7254367460121	-4.39929105670406	0.773053526441442	-5.69079747550613	1.26447412878651e-08	7.96598811991383e-07	0.100	0.108	2.914	1.506	0.120	0.913	5.299	10.421	8.566	2.047	4.043	3.440	0.278	0.115	0.056	5.916	1.409	1.508	0.028	0.029	0.215	0.000	0.000	0.000	0.000	0.000	0.000
Pdensi_DN21693_c0_g3d123597	FC_3	FC_3_3	202.79893390408	908.583970437589	555.691452170835	-2.15974549839461	0.379516767861691	-5.69077753945695	1.26462178515996e-08	7.96598811991383e-07	4.135	5.424	6.921	12.379	9.586	10.653	20.838	18.768	19.980	23.667	23.795	19.343	3.641	8.197	2.969	12.883	8.834	5.057	10.694	3.529	4.213	1.232	0.782	0.247	22.659	17.034	14.422
Pdensi_DN86167_c0_g1	FC_3	FC_3_3	56.1884371346469	0	28.0942185673235	8.30281563418253	1.46102023363019	5.68288887659863	1.3243832667469e-08	8.31459305619523e-07	2.277	2.195	1.016	0.000	0.308	0.822	0.839	0.266	0.000	0.000	0.000	0.000	1.402	1.460	1.123	1.586	2.442	0.925	0.560	0.879	0.000	0.384	0.308	0.000	2.985	2.559	3.372
Pdensi_DN24432_c0_g2	FC_3	FC_3_3	74.1260561499075	1.28447431859851	37.705265234253	5.84997122685663	1.03007741298478	5.67915687997233	1.35360288809298e-08	8.46039280221124e-07	0.153	0.609	0.173	0.301	0.909	3.027	0.106	0.065	0.049	0.049	0.026	0.025	1.155	3.064	1.220	0.205	0.070	0.026	0.000	0.000	0.030	0.000	0.000	0.000	0.000	0.000	0.000
Pdensi_DN22396_c0_g1d300156	FC_3	FC_3_3	126.687705659204	13.2543480420181	69.9710268506109	3.25973893428488	0.575594808510482	5.66325284051884	1.48530052139249e-08	9.25279927454662e-07	0.331	1.786	0.786	0.863	3.097	4.476	0.597	0.464	0.713	0.278	0.252	0.437	1.748	4.422	2.970	0.952	1.630	0.660	1.113	1.792	3.077	0.135	0.899	0.376	0.000	0.080	0.046
Pdensi_DN22913_c0_g2d546358	FC_3	FC_3_3	302.666029905692	34.4490625389952	168.557546222343	3.13514463492092	0.553863239758226	5.66050318899928	1.50929783836848e-08	9.390406401824e-07	4.433	11.327	4.856	8.732	7.730	5.174	3.402	1.822	1.346	0.581	1.520	0.434	6.482	8.663	6.420	3.817	3.901	2.091	2.742	0.700	2.585	0.236	4.499	9.360	0.203	0.558	0.220
Pdensi_DN19168_c1_g1d482371	FC_3	FC_3_3	709.193372596339	79.3869345439439	394.290153570141	3.15930520788942	0.558147419801267	5.6603418663376	1.51071740128565e-08	9.390406401824e-07	0.377	0.204	1.512	4.060	13.300	29.766	5.231	0.990	2.019	1.337	1.430	3.111	9.436	13.281	26.644	0.844	2.230	2.071	0.625	2.623	2.980	2.296	0.460	0.000	0.000	0.000	0.000
Pdensi_GG_50101_c0_g1	FC_3	FC_3_3	88.5772212907406	653.013501356423	370.795361323582	-2.87748004546009	0.508645347144869	-5.65714414102475	1.5391249848004e-08	9.54595759803674e-07	0.764	1.242	4.600	7.222	9.767	9.062	23.550	8.418	19.609	23.012	15.837	8.966	1.262	3.525	1.688	3.081	2.860	1.392	1.272	2.204	4.944	10.408	64.830	11.506	0.000	5.158	0.000
Pdensi_DN20674_c0_g1d537558	FC_3	FC_3_3	3318.04197359252	722.536065184698	2020.28901938861	2.1991677347928	0.388798316576921	5.65632010486782	1.54652913175643e-08	9.58135062528351e-07	78.895	71.232	37.002	77.735	63.534	38.712	26.564	24.978	19.779	15.608	27.434	10.092	85.659	91.652	58.540	62.241	40.972	35.391	21.862	44.128	30.381	20.660	1.235	0.373	1760.042	1534.462	2088.258
Pdensi_DN10812_c0_g1d519483	FC_3	FC_3_3	0	64.9523354093669	32.4761677046835	-8.46058918050886	1.49692950295046	-5.65196234280438	1.58626348138711e-08	9.79526377346699e-07	0.000	0.000	0.000	0.319	0.229	0.756	1.886	3.433	1.711	1.633	2.160	0.972	0.000	0.000	0.000	0.057	0.000	0.000	5.757	0.147	2.356	10.933	1.088	3.840	0.000	0.000	0.000
Pdensi_DN16200_c0_g3	FC_3	FC_3_3	4557.10414373269	557.054291132832	2557.07921743276	3.03217700894948	0.536748994691177	5.64915265597111	1.61240624870036e-08	9.93371484862756e-07	391.839	160.336	87.682	40.514	52.236	18.340	38.979	16.211	5.724	16.021	18.000	6.835	159.164	123.235	41.171	38.939	23.013	10.715	6.001	17.716	6.423	74.372	31.972	17.775	67.417	88.859	56.365
Pdensi_DN16462_c0_g2	FC_3	FC_3_3	47.4413523972295	315.999435708431	181.72039405283	-2.73032225030159	0.483329570343787	-5.64898656699101	1.61396465559736e-08	9.93371484862756e-07	1.314	0.982	3.727	8.298	5.619	5.668	12.706	6.466	7.163	11.439	6.777	4.927	0.919	1.620	0.866	3.713	3.613	2.374	2.813	2.497	2.130	4.697	54.600	10.094	0.000	3.660	0.000
Pdensi_DN29989_c0_g1d502979	FC_3	FC_3_3	0	65.2078572988659	32.6039286494329	-8.46628602932359	1.50073221118852	-5.64143687075168	1.68636871403813e-08	1.03230640152182e-06	0.673	0.000	0.000	0.000	0.000	0.521	0.750	1.930	2.626	1.877	1.986	0.931	0.000	0.000	0.000	0.110	0.000	0.000	0.000	1.129	0.000	0.753	0.000	0.426	0.000	0.460	0.000
Pdensi_DN31759_c0_g1d372220	FC_3	FC_3_3	621.842807950138	42.9116176670591	332.377212808598	3.85776729700581	0.684628292188561	5.63483475781235	1.75226270924516e-08	1.07032150768178e-06	0.000	0.721	0.334	5.874	12.550	57.079	5.498	4.887	4.763	0.393	0.836	1.953	6.978	13.806	22.826	0.596	0.356	1.619	4.426	8.075	10.526	11.090	84.813	92.945	0.000	0.000	0.000
Pdensi_DN23589_c3_g1	FC_3	FC_3_3	34.1745324382979	289.779937245924	161.977234842111	-3.06883100576706	0.544666115495058	-5.63433435358419	1.7573578082772e-08	1.07227323999097e-06	0.540	1.072	0.875	1.188	1.997	0.610	2.987	5.521	5.390	6.555	8.124	6.666	0.562	1.585	0.400	1.307	2.078	2.625	0.658	0.448	0.389	0.335	0.187	0.184	1.753	7.018	7.749
Pdensi_DN19447_c0_g3	FC_3	FC_3_3	240.464672548116	43.1362093191842	141.80044093365	2.47839554346201	0.440354339221756	5.62818467473742	1.82116052599784e-08	1.10761099232024e-06	2.067	3.460	3.874	4.630	7.356	9.284	4.331	1.934	3.601	1.029	1.324	0.801	3.721	6.183	7.110	3.580	2.496	2.709	2.150	3.422	4.114	8.602	6.519	2.405	0.000	0.038	0.122
Pdensi_DN22841_c1_g2	FC_3	FC_3_3	21.1847622598124	162.642172927657	91.9134675937345	-2.93711077742328	0.521940286411011	-5.62729272656758	1.83059925860062e-08	1.11110833385355e-06	2.108	1.714	4.494	3.662	0.962	1.141	3.785	4.702	6.597	3.426	2.988	5.579	0.292	0.608	0.585	6.370	1.694	0.963	8.458	32.319	57.225	63.628	17.636	24.367	0.388	0.592	1.916
Pdensi_DN21711_c2_g1	FC_3	FC_3_3	60.7611758289949	308.132738769183	184.446957299089	-2.33913283794567	0.415678143465016	-5.62726925800595	1.83084824678207e-08	1.11110833385355e-06	0.295	2.075	0.443	4.670	3.758	2.735	7.863	6.493	4.895	10.084	5.405	7.125	1.477	1.872	0.986	1.056	4.292	2.704	3.425	5.126	8.246	3.368	1.082	0.296	0.000	0.000	0.000
Pdensi_DN44134_c0_g1d246771	FC_3	FC_3_3	0	55.3904469621394	27.6952234810697	-8.23080429931115	1.46277828292285	-5.62682970850839	1.8355176989168e-08	1.11274563831218e-06	0.049	0.000	0.000	0.248	0.000	0.000	0.811	0.154	1.614	1.497	1.304	1.279	0.000	0.000	0.000	0.000	0.000	0.000	0.000	0.000	0.000	0.000	0.241	0.299	0.000	0.000	0.000
Pdensi_GG_37132_c0_g1	FC_3	FC_3_3	27.6830940637461	186.694960219618	107.189027141682	-2.73848617471472	0.487262861288127	-5.62014139036835	1.90801244206269e-08	1.15297882473253e-06	0.505	0.738	0.334	1.787	1.644	0.944	3.427	4.108	2.662	4.706	5.371	3.654	0.481	1.093	0.441	0.750	1.473	0.988	1.329	2.912	1.802	1.593	0.309	0.257	0.131	0.063	0.000
Pdensi_DN13368_c0_g1d177692	FC_3	FC_3_3	87.0038764196055	3.86435973109753	45.4341180753515	4.49295854664132	0.799571613614367	5.61920717311543	1.91835714633224e-08	1.15799013196782e-06	2.824	2.011	0.447	0.251	0.310	4.202	0.115	0.142	0.111	0.117	0.067	0.100	0.932	2.654	2.633	0.144	0.505	4.853	3.261	0.037	3.782	0.000	0.084	0.011	6.040	13.953	8.997
Pdensi_GG_41924_c0_g1	FC_3	FC_3_3	139.222985285094	12.2701108264325	75.7465480557632	3.50681219981278	0.624575366987185	5.61471422853078	1.96887362665974e-08	1.18594693157605e-06	1.539	3.957	2.751	1.957	1.127	4.517	0.887	0.372	0.800	0.275	0.253	0.379	1.540	5.327	3.258	0.612	0.493	0.527	0.098	0.117	0.226	0.064	1.497	0.117	0.291	0.129	0.138
Pdensi_DN21564_c0_g2d123398	FC_3	FC_3_3	1732.20633922368	221.060161839882	976.633250531779	2.97014413046566	0.529216989965573	5.61233706925938	1.99612128708107e-08	1.20107766996648e-06	23.153	61.260	37.640	11.424	43.674	25.443	14.206	18.502	15.222	2.373	10.110	3.818	29.552	47.533	45.969	5.471	92.079	95.947	0.575	0.295	21.777	0.382	0.089	0.221	0.056	0.000	0.000
Pdensi_DN22135_c1_g1	FC_3	FC_3_3	80.6496740832599	0	40.3248370416299	8.82493238349412	1.57318778457276	5.60958613462077	2.02811036969913e-08	1.21902608376804e-06	1.405	0.703	0.241	0.210	0.000	0.361	0.420	0.348	0.394	0.000	0.000	0.000	2.501	2.691	0.617	0.469	3.155	0.441	1.167	0.000	0.000	0.252	20.241	5.461	15.651	0.000	3.665
Pdensi_DN22216_c0_g6	FC_3	FC_3_3	484.398897978006	39.7818294081333	262.09036369307	3.60580758627092	0.64336379210885	5.6046169064809	2.08716078072191e-08	1.25185286359133e-06	20.124	8.480	0.881	13.910	11.813	11.508	5.052	2.079	1.615	1.132	1.463	0.354	12.902	16.951	5.179	6.600	2.541	0.761	3.450	1.910	1.121	0.712	1.123	34.370	12.118	15.180	6.934
Pdensi_DN16429_c1_g4	FC_3	FC_3_3	111.285101460505	2.59182224898879	56.9384618547467	5.42835736117811	0.968883709047715	5.60269236698537	2.11047604243111e-08	1.2644932891169e-06	12.315	3.609	0.402	4.272	2.503	3.110	0.662	0.245	0.079	0.079	0.000	0.119	2.678	4.078	1.322	1.520	0.333	0.042	0.496	0.391	0.096	0.051	0.454	0.137	0.208	0.264	0.161
Pdensi_DN23470_c0_g1d364782	FC_3	FC_3_3	1465.0471469119	320.06111522731	892.554131069604	2.19477709613483	0.3919569263388	5.5995364506908	2.14925739647181e-08	1.28636359975471e-06	21.851	49.826	26.060	26.352	34.986	29.577	19.688	12.276	9.387	5.672	12.045	5.867	24.008	49.116	32.393	25.632	18.355	16.446	23.970	8.974	23.407	4.629	9.745	8.441	1.697	6.185	2.592
Pdensi_DN361_c0_g1d202544	FC_3	FC_3_3	0	74.9568471573385	37.4784235786693	-8.66701035917173	1.54877669120647	-5.59603615445704	2.19307986806789e-08	1.30981405030425e-06	0.000	0.000	1.153	0.582	2.237	0.499	2.545	1.931	3.559	0.815	1.741	2.977	0.000	0.000	0.000	1.441	0.740	0.280	0.509	0.000	1.322	0.000	0.000	0.000	0.000	0.000	0.000
Pdensi_DN17869_c0_g1d282243	FC_3	FC_3_3	2338.79271661763	539.7443857772	1439.26855119742	2.11533605068668	0.378355445626323	5.59086984247048	2.25934898200407e-08	1.34512295932816e-06	199.341	73.212	29.541	59.897	41.035	38.125	24.840	14.390	12.320	15.053	12.999	11.597	77.356	58.944	29.051	41.017	30.105	11.359	12.609	36.929	19.293	34.891	86.317	190.025	44.057	114.355	73.654
Pdensi_DN19471_c0_g1d358612	FC_3	FC_3_3	20.8762337886626	135.522001964529	78.1991178765958	-2.70012236669596	0.483364481692244	-5.5861000734744	2.32225449841204e-08	1.38111742771734e-06	0.156	0.703	1.298	0.470	0.617	0.711	1.343	2.354	6.175	2.531	2.940	4.536	0.400	0.524	0.550	0.797	0.762	1.379	1.104	0.775	3.896	0.626	0.452	0.060	0.101	0.022	0.000
Pdensi_DN33281_c0_g1d373421	FC_3	FC_3_3	25.8349493466629	141.993905145368	83.9144272460152	-2.45144707973809	0.439036766673183	-5.58369427306514	2.35462479119923e-08	1.39889498121352e-06	0.350	0.189	0.349	2.938	1.826	2.652	3.404	4.252	6.088	2.664	4.343	3.443	0.519	0.805	0.523	0.683	7.713	48.749	1.376	11.795	0.918	1.146	0.000	0.000	0.000	0.000	0.000
Pdensi_DN25089_c1_g1d557367	FC_3	FC_3_3	4.49258210886202	214.36204250944	109.427312309151	-5.62058844633233	1.00699734098933	-5.58153255976857	2.38408410406217e-08	1.41490753767896e-06	0.168	0.730	0.000	0.339	0.407	0.851	1.074	1.522	4.072	2.373	5.426	8.057	0.094	0.000	0.189	0.076	0.103	0.209	0.282	0.000	0.241	0.000	1.070	0.000	0.000	0.000	0.000
Pdensi_DN8158_c0_g1	FC_3	FC_3_3	159.644164290398	11.3027468555121	85.4734555729552	3.82120808195418	0.684730968959251	5.58059771673857	2.39693443807562e-08	1.42103970257341e-06	1.466	1.923	1.116	2.344	3.512	7.562	0.782	0.366	0.483	0.111	0.505	0.209	2.303	4.938	4.210	1.429	0.846	0.150	1.050	0.568	0.326	1.260	8.494	3.072	1.187	1.265	0.463
Pdensi_DN12936_c0_g1d6825	FC_3	FC_3_3	3.30932773487602	69.8746415823259	36.5919846586009	-4.40261251326518	0.789442584804598	-5.57686220379778	2.44895702887949e-08	1.4503581816365e-06	0.078	0.228	0.000	0.140	0.054	0.251	0.279	0.382	0.990	1.381	1.339	2.452	0.062	0.090	0.101	0.030	0.012	0.056	0.000	0.052	0.240	1.002	0.219	0.023	0.489	0.389	0.469
Pdensi_DN3393_c0_g1d44834	FC_3	FC_3_3	325.654481877814	48.7811181789433	187.217800028379	2.73894770827746	0.491287627033538	5.57503905566602	2.4747433869647e-08	1.46256038492448e-06	1.591	0.853	0.000	3.554	10.756	7.245	4.221	4.645	2.041	1.500	1.510	0.590	5.538	10.746	7.158	3.470	2.384	0.759	2.529	5.056	0.397	6.972	66.980	12.487	0.000	0.466	0.230
Pdensi_DN61095_c0_g1	FC_3	FC_3_3	143.567071410471	20.308004044567	81.9375377275191	2.82048671895669	0.506088911794705	5.57310514659294	2.50238431471794e-08	1.47734906613682e-06	8.243	4.760	3.161	1.567	1.000	1.500	1.527	0.288	0.814	0.486	0.521	0.486	2.296	3.173	4.597	2.339	0.890	2.353	0.456	1.434	0.394	5.024	1.346	0.276	4.111	1.081	2.982
Pdensi_DN24570_c0_g1	FC_3	FC_3_3	157.94746677948	2940.00201020442	1548.97473849195	-4.21549066179441	0.756675784480627	-5.57106590200699	2.53185527823348e-08	1.4931861222936e-06	3.496	10.870	8.398	40.299	68.651	14.443	82.255	99.368	78.908	78.016	101.078	36.724	2.211	9.135	0.666	8.690	6.605	2.785	0.748	0.000	1.849	0.070	0.000	0.063	0.000	0.000	0.261
Pdensi_DN25054_c0_g2	FC_3	FC_3_3	231.059092120738	966.106600686561	598.582846403649	-2.06110340064784	0.370018529705965	-5.57027077072516	2.54343747643979e-08	1.49643372813183e-06	5.944	15.339	6.949	1.754	3.294	1.815	7.104	16.415	18.501	20.959	28.493	21.657	5.004	8.695	3.096	8.413	13.045	5.619	5.624	8.147	4.707	50.455	5.679	3.258	0.024	0.481	0.000
Pdensi_GG_81031_c0_g1	FC_3	FC_3_3	4.32614839959155	63.6351707987058	33.9806595991487	-3.88506162213357	0.697479799880949	-5.57014213572451	2.54531605068489e-08	1.49643372813183e-06	0.083	0.000	0.083	0.211	0.805	1.088	0.646	1.391	1.471	1.368	1.368	1.965	0.093	0.096	0.093	0.224	0.996	0.616	1.300	0.677	1.191	0.253	0.000	1.847	3.280	2.429	3.102
Pdensi_DN56544_c0_g1	FC_3	FC_3_3	0	66.6016354727209	33.3008177363604	-8.49673537959852	1.52614069617362	-5.56746530703344	2.58471517842563e-08	1.5164378863861e-06	0.000	0.000	0.000	0.000	0.491	0.435	1.331	0.423	2.406	1.428	2.531	0.946	0.000	0.000	0.000	0.000	0.431	2.446	0.895	1.394	0.000	0.000	0.000	0.000	0.000	0.000	0.000
Pdensi_GG_39910_c0_g1	FC_3	FC_3_3	7055.70500445663	1668.05794056405	4361.88147251034	2.08057469268051	0.373993586915779	5.56312933020706	2.64979357653434e-08	1.54978600476268e-06	129.460	211.494	166.839	218.365	96.269	218.006	121.482	46.955	42.619	55.422	45.925	20.879	132.896	183.752	182.907	90.641	39.010	30.503	139.094	59.037	52.577	28.269	22.690	13.699	74.823	246.915	77.336
Pdensi_DN4087_c0_g1d166714	FC_3	FC_3_3	2.25146112646736	330.133192435661	166.192326781064	-7.24899599109991	1.304553795728	-5.55668613654574	2.74944501267209e-08	1.60143113018795e-06	0.000	0.000	0.027	0.000	0.000	0.000	0.000	0.086	0.161	0.901	5.803	17.839	0.122	0.000	0.031	0.025	0.000	0.345	6.639	5.376	2.599	93.945	0.304	0.392	0.000	0.000	0.000
Pdensi_DN23442_c0_g1d69856	FC_3	FC_3_3	24.4702776244498	209.563360537184	117.016819080817	-3.09886862104249	0.558616032809443	-5.54740365301973	2.89942837079656e-08	1.68070438390712e-06	1.874	0.734	2.406	2.757	2.322	1.440	3.111	3.768	9.423	3.839	3.503	8.163	0.733	0.632	0.371	2.953	0.535	0.608	0.452	1.116	1.164	0.297	0.000	0.045	0.000	0.889	0.185
Pdensi_DN6103_c0_g1d516672	FC_3	FC_3_3	31.5108918017883	191.384530029908	111.447710915848	-2.61179863598298	0.470819758561865	-5.54734288119259	2.900435984985e-08	1.68070438390712e-06	0.730	0.528	0.244	1.231	1.184	0.264	2.960	3.833	11.419	4.585	5.216	4.294	0.540	0.562	1.080	0.436	1.044	0.593	4.038	0.564	1.400	0.739	0.000	0.000	0.000	0.000	0.000
Pdensi_DN14878_c0_g1d53491	FC_3	FC_3_3	100.538141672469	1932.35879453356	1016.44846810301	-4.25991233073379	0.768446713611365	-5.5435364030826	2.96423012404084e-08	1.71415110861542e-06	1.265	1.073	2.349	68.586	47.738	10.649	68.737	41.311	39.701	71.520	39.375	30.595	1.107	6.100	0.504	4.040	9.383	14.301	10.705	12.227	15.866	13.885	14.913	16.117	0.000	0.023	0.049
Pdensi_DN40307_c0_g1	FC_3	FC_3_3	236.403267817941	10.9070789583445	123.655173388143	4.43711145916915	0.801313614355889	5.53729698294941	3.07175435704965e-08	1.77269750421148e-06	2.858	5.538	1.419	2.296	1.732	10.440	0.121	0.307	0.454	0.346	0.327	0.132	1.397	8.038	7.609	0.235	0.000	0.000	0.000	0.000	0.000	0.000	0.000	0.000	0.000	0.000	0.000
Pdensi_GG_134561_c0_g1	FC_3	FC_3_3	42.4001243469679	262.782238439587	152.591181393277	-2.62560016012694	0.474601032930537	-5.53222597075812	3.16192187767961e-08	1.82286895583491e-06	0.048	0.575	0.260	2.113	1.937	3.118	4.616	5.216	3.729	6.982	6.407	5.939	0.448	1.441	1.165	0.399	1.463	1.904	1.498	2.780	3.835	1.121	1.839	0.752	0.000	0.027	0.000
Pdensi_DN12241_c0_g2	FC_3	FC_3_3	230.046005002404	56.4333363501042	143.239670676254	2.02757321343429	0.366613916375804	5.53054077564227	3.19245076118225e-08	1.8357973943835e-06	1.501	2.957	2.089	2.069	5.994	10.647	1.906	2.124	1.850	1.323	1.378	1.436	3.714	6.243	6.379	1.897	2.927	2.969	2.360	10.908	8.819	21.085	21.327	43.361	0.592	0.773	0.695
Pdensi_DN3274_c0_g1	FC_3	FC_3_3	17.6043993105114	119.749340542677	68.676869926594	-2.74809147875465	0.496901975931037	-5.53044989125994	3.1941053176552e-08	1.8357973943835e-06	1.403	2.129	2.534	1.063	1.366	1.517	0.929	1.767	0.669	3.316	2.826	2.639	0.311	0.647	0.311	1.005	1.202	3.417	1.243	0.325	1.614	0.000	0.000	0.000	0.000	0.946	0.680
Pdensi_DN27510_c2_g1	FC_3	FC_3_3	4.69823243220278	92.0279034311403	48.3630679316715	-4.30121025979395	0.778154820185318	-5.52744794251819	3.24922594950155e-08	1.86557795106681e-06	0.250	0.604	1.056	0.861	0.649	0.604	0.716	2.431	1.641	1.623	1.476	3.694	0.069	0.108	0.140	1.326	0.000	0.039	0.000	0.117	0.179	0.000	0.000	0.000	0.000	0.000	0.000
Pdensi_GG_93227_c0_g1	FC_3	FC_3_3	132.214342006236	20.3567195028321	76.2855307545339	2.70221045762666	0.489453773777632	5.52086959463168	3.37326062831586e-08	1.93286121687459e-06	0.021	0.022	0.020	3.652	1.793	6.638	1.566	0.661	0.979	0.365	0.552	0.595	2.143	4.440	2.922	0.038	0.405	0.137	0.401	0.698	0.358	5.049	0.000	0.210	19.267	41.735	9.452
Pdensi_DN36134_c0_g1	FC_3	FC_3_3	219.290247148142	7.4741976338839	113.382222391013	4.87716964102624	0.884355134149915	5.5149446785475	3.48889686845425e-08	1.99506929336938e-06	10.069	5.080	4.230	1.481	3.419	4.064	0.518	0.738	0.558	0.000	0.296	0.276	4.678	5.948	4.942	2.307	0.503	3.142	0.000	2.441	4.042	12.814	0.571	3.297	0.692	1.052	5.103
Pdensi_DN19761_c5_g1	FC_3	FC_3_3	253.864266329869	30.1443835949795	142.004324962424	3.07392921982989	0.557582837565245	5.51295522877387	3.5285801627068e-08	2.01571927513332e-06	3.119	6.908	0.993	3.595	4.647	6.967	2.206	1.635	0.336	1.170	0.538	0.501	3.474	8.678	6.166	0.254	1.071	0.000	0.942	0.329	1.830	0.216	1.735	0.000	0.000	2.390	2.052
Pdensi_DN23182_c0_g1	FC_3	FC_3_3	719.427359305748	130.930758621481	425.179058963614	2.45820874989521	0.44635935576549	5.50724145947265	3.64500156403735e-08	2.08012020499765e-06	9.223	18.513	13.848	6.660	11.733	5.395	5.098	5.023	4.955	4.362	3.377	1.871	16.301	25.265	10.447	7.178	1.903	1.311	3.750	0.367	3.881	0.071	0.403	0.190	0.649	0.947	2.365
Pdensi_GG_29539_c0_g1	FC_3	FC_3_3	33.819750297808	1178.36163490234	606.090692600076	-5.1285291570153	0.931395624210453	-5.50628435833889	3.66486390307346e-08	2.08934261302491e-06	1.779	0.202	0.468	1.186	1.700	0.511	13.409	18.116	63.870	36.774	25.932	23.761	1.983	0.216	0.105	1.346	0.915	3.688	5.734	1.305	2.413	0.427	1.493	3.209	0.000	0.000	0.000
Pdensi_DN31814_c0_g1d84013	FC_3	FC_3_3	131.931031345838	531.960382189402	331.94570676762	-2.00682209648398	0.364477314121615	-5.50602745007708	3.67021326258062e-08	2.09028089344147e-06	4.217	4.842	4.601	10.857	12.557	5.864	6.962	11.920	13.772	15.058	10.020	14.015	2.279	4.870	2.425	3.666	1.243	2.974	4.107	4.002	1.649	2.337	1.409	1.286	2.490	2.298	3.543
Pdensi_GG_120165_c0_g1	FC_3	FC_3_3	302.759966781472	1660.1398546091	981.449910695284	-2.45424959491388	0.446076122165217	-5.50186273813794	3.75799485920796e-08	2.13381518967502e-06	0.455	3.937	1.705	6.198	16.537	4.224	19.464	24.172	43.163	28.913	41.558	52.034	8.869	9.847	3.049	5.405	19.082	6.137	6.056	0.792	2.118	0.693	0.836	0.000	0.000	0.000	0.000
Pdensi_DN3479_c0_g1d166291	FC_3	FC_3_3	575.824752930094	91.7254580869467	333.77510550852	2.65049468625883	0.48222012142705	5.49644149732933	3.8753157588319e-08	2.19161143715904e-06	3.947	7.150	2.601	3.649	9.101	22.975	2.727	8.163	5.387	2.232	2.850	1.665	6.121	18.929	16.346	2.536	1.460	0.610	3.551	1.229	4.843	0.428	0.259	0.712	2.682	2.610	1.270
Pdensi_DN25534_c3_g1	FC_3	FC_3_3	147.501615035974	9.02213043372003	78.2618727348469	4.03342545106108	0.733898456996621	5.49589035459663	3.88744001827091e-08	2.19626741372583e-06	0.639	4.168	0.888	1.322	0.611	3.159	0.456	0.132	0.127	0.213	0.253	0.194	1.454	7.002	2.500	2.344	0.161	0.000	0.000	0.000	0.000	0.000	0.000	0.000	0.000	0.000	0.000
Pdensi_DN6625_c0_g1d262914	FC_3	FC_3_3	253.576349828197	1303.82261313685	778.699481482521	-2.36000228400611	0.429432432801476	-5.4956312186535	3.89315330051918e-08	2.19729572281302e-06	3.186	4.964	4.120	18.865	12.891	22.358	21.482	32.870	50.558	25.862	31.767	38.495	2.734	9.951	5.821	3.726	2.455	1.782	3.609	3.765	2.542	3.614	10.461	10.970	3.440	4.144	4.935
Pdensi_GG_28552_c1_g1	FC_3	FC_3_3	363.057614246184	60.724245841347	211.890930043766	2.57868658631049	0.469619334087301	5.49101452844171	3.99631475184938e-08	2.2442985531779e-06	30.519	6.854	8.962	4.691	5.436	6.021	2.458	0.000	1.777	2.198	0.935	1.311	10.661	7.297	7.404	3.336	0.796	3.617	2.892	0.430	3.746	5.634	4.965	5.233	24.005	17.590	33.475
Pdensi_DN11239_c0_g1d210440	FC_3	FC_3_3	0	68.4212034132201	34.2106017066101	-8.53539859653653	1.55465072459176	-5.49023549889503	4.01398181916979e-08	2.25197946196763e-06	0.000	0.443	2.050	0.554	0.000	0.000	0.580	0.429	1.133	1.155	1.026	2.876	0.000	0.000	0.000	0.416	0.000	0.496	0.000	0.471	0.588	0.000	0.000	0.000	0.000	0.000	0.000
Pdensi_DN21084_c0_g2	FC_3	FC_3_3	63.2494169675331	0	31.6247084837666	8.47328708270677	1.54368490471363	5.48900041506762	4.04214674476467e-08	2.26552892030306e-06	1.428	0.299	0.079	0.000	0.476	2.220	0.130	0.041	0.046	0.000	0.000	0.000	0.793	1.458	2.181	0.036	0.087	0.049	0.045	0.184	0.000	0.239	15.607	8.359	2.260	4.135	3.139
Pdensi_DN15077_c0_g1	FC_3	FC_3_3	1.70260324051295	80.2548113398787	40.9787072901958	-5.43991881605763	0.992404993704418	-5.48155123217556	4.21612591172314e-08	2.35369086506087e-06	0.135	0.413	0.000	0.538	0.514	0.414	0.990	0.957	1.148	2.221	1.509	2.178	0.000	0.104	0.026	0.232	0.101	0.194	0.286	0.131	0.221	0.473	0.278	0.079	0.030	0.043	0.000
Pdensi_GG_109311_c0_g1	FC_3	FC_3_3	7.15017380997456	87.3611752837602	47.2556745468674	-3.60351153720695	0.657452389064447	-5.48102280430487	4.22873965655145e-08	2.35695338094268e-06	0.057	0.077	0.228	0.233	1.098	1.048	0.841	1.465	2.284	1.571	1.861	3.020	0.095	0.214	0.210	0.117	0.254	0.271	0.966	0.432	0.778	0.429	0.105	1.721	4.379	6.167	2.901
Pdensi_DN21049_c2_g1	FC_3	FC_3_3	321.973637625324	1623.39023056063	972.681934092979	-2.33282453928462	0.425846708045477	-5.47808517762568	4.29953164673988e-08	2.39079375509358e-06	2.505	5.346	16.261	9.084	16.063	24.849	22.669	32.673	81.536	27.428	40.492	51.912	3.608	11.154	8.502	16.700	13.663	11.880	3.144	1.814	4.952	0.751	9.287	25.780	0.745	2.375	7.988
Pdensi_DN7828_c0_g1	FC_3	FC_3_3	37.0506824581541	163.052721708797	100.051702083476	-2.13336323420328	0.389523720599788	-5.47685062906652	4.32962394541737e-08	2.40279228593271e-06	0.683	1.337	1.811	2.887	2.215	1.932	3.378	3.254	5.262	3.815	3.231	4.970	0.788	1.105	0.751	1.558	1.017	2.295	3.661	2.133	2.180	1.750	0.964	1.235	0.185	0.315	0.053
Pdensi_DN33782_c0_g1d373899	FC_3	FC_3_3	14.4597819275604	209.280077002114	111.869929464837	-3.849037831757	0.702840374711945	-5.47640398907719	4.34056108052134e-08	2.40498191519351e-06	0.000	0.000	0.000	0.000	0.981	0.553	0.338	0.106	2.034	2.383	3.458	9.680	0.226	0.468	0.340	0.000	0.000	0.000	0.113	0.000	0.146	0.308	0.000	0.000	0.000	0.000	0.000
Pdensi_DN26104_c0_g3	FC_3	FC_3_3	121.87009674321	18.7113557864658	70.2907262648379	2.70574366075993	0.494217971936661	5.47479819513059	4.38010481060655e-08	2.42365799520229e-06	3.082	3.451	1.363	3.892	2.264	2.578	2.438	1.231	0.975	0.390	0.527	0.456	2.818	4.067	1.900	1.167	0.259	0.105	0.248	0.039	0.143	0.000	0.000	0.716	0.000	0.000	0.000
Pdensi_DN23377_c0_g3d548222	FC_3	FC_3_3	913.903933152084	95.9108006149465	504.907366883515	3.2525593241505	0.594194347137724	5.47389812747009	4.40242208764124e-08	2.43123975172673e-06	0.102	0.385	0.000	6.562	44.226	34.268	10.674	15.417	3.386	1.760	4.049	1.254	9.650	37.614	19.696	0.387	4.490	0.299	0.087	0.520	0.039	33.478	144.511	245.500	0.000	0.000	0.000
Pdensi_DN22023_c0_g6	FC_3	FC_3_3	0.907049087524642	78.5088809662082	39.7079650268664	-6.34979200706638	1.16051939517676	-5.47150873432775	4.46220346967238e-08	2.4618451987127e-06	0.000	0.000	0.000	0.000	0.000	0.000	0.034	1.215	2.447	1.043	2.874	1.895	0.034	0.035	0.000	0.000	0.000	0.116	0.070	0.322	0.000	0.000	0.340	0.375	0.381	1.796	0.849
Pdensi_DN20679_c0_g1d120695	FC_3	FC_3_3	846.498372893124	130.194258686381	488.346315789752	2.70014052896712	0.493539474906655	5.47097175859704	4.47574623447722e-08	2.466905444081e-06	0.458	0.193	0.493	15.839	9.149	35.777	12.601	2.721	3.593	4.562	1.997	2.984	21.913	11.384	24.886	8.936	1.803	2.811	10.639	2.203	4.901	7.743	0.281	0.155	0.000	0.000	0.000
Pdensi_DN42269_c0_g1d320441	FC_3	FC_3_3	53.6558125942366	0	26.8279062971183	8.23598427802439	1.50604824676646	5.46860586684878	4.53589111454815e-08	2.49761653175705e-06	1.122	0.000	0.282	0.000	2.049	2.427	0.310	0.589	0.000	0.000	0.000	0.000	0.932	1.294	1.555	1.507	0.601	0.342	0.621	0.649	0.807	0.000	0.683	0.000	0.000	0.000	0.000
Pdensi_DN19506_c0_g1d287459	FC_3	FC_3_3	25.7048121139242	432.555442730782	229.130127422353	-4.07115981361192	0.744560052124317	-5.46787301037226	4.55467995987328e-08	2.50551790385232e-06	0.022	0.027	0.067	0.056	0.242	2.002	0.293	1.193	1.861	4.116	12.494	15.403	0.917	0.751	0.151	0.043	10.502	7.433	73.295	932.417	210.926	3.421	5.031	2.098	33.898	33.415	22.838
Pdensi_DN9427_c0_g1d453810	FC_3	FC_3_3	5.32907623326607	153.594665339345	79.4618707863055	-4.80674873384808	0.880482254696663	-5.45922272505544	4.7822354207769e-08	2.62047929270532e-06	0.203	0.197	0.797	0.845	0.035	0.309	1.111	4.100	2.969	1.801	6.794	2.714	0.064	0.277	0.054	1.271	1.659	0.938	0.630	0.224	1.242	0.058	0.000	0.000	0.000	0.000	0.000
Pdensi_DN9784_c0_g1d103179	FC_3	FC_3_3	3317.56218919849	742.339208766978	2029.95069898274	2.15997989329863	0.397347196464575	5.43600134219444	5.44895443508037e-08	2.96404718972663e-06	2.215	4.560	6.702	41.514	107.598	143.217	45.225	48.599	33.242	17.622	19.205	17.795	35.812	89.527	110.008	9.693	29.531	14.090	8.026	23.685	8.212	860.763	1093.289	1016.400	0.278	0.100	0.142
Pdensi_DN20199_c0_g1d289398	FC_3	FC_3_3	79.553011465656	1587.61742290874	833.585217187197	-4.31870738424805	0.794861171489446	-5.43328513098138	5.53258947597223e-08	3.00538354209694e-06	0.000	0.541	0.000	0.321	0.409	6.984	1.054	2.876	3.362	13.676	45.774	58.109	3.204	2.184	0.284	0.456	2.240	9.535	16.415	11.146	22.571	7.327	2.363	0.686	151.580	102.866	83.114
Pdensi_DN3554_c0_g2	FC_3	FC_3_3	93.1801698726128	9.34524114852477	51.2627055105688	3.31533681159693	0.610747513550604	5.42832633459789	5.6884959306424e-08	3.08710298389863e-06	1.932	1.256	2.131	1.713	0.940	1.051	0.429	0.406	0.690	0.228	0.244	0.228	3.007	1.785	1.719	1.384	2.077	1.650	0.427	1.119	1.665	3.234	2.830	1.166	0.860	1.953	0.701
Pdensi_DN23969_c0_g1d365201	FC_3	FC_3_3	52.6093769378162	0	26.3046884689081	8.20902188746255	1.51321059256182	5.42490379581929	5.7985762584069e-08	3.14141646141367e-06	0.000	0.000	0.000	0.938	2.265	3.612	0.819	0.391	0.444	0.000	0.000	0.000	0.820	1.717	1.234	0.667	0.000	0.904	2.478	2.148	1.605	5.070	0.000	0.000	0.000	0.000	0.000
Pdensi_DN96473_c0_g1	FC_3	FC_3_3	159.125940181078	10.5839682435397	84.8549542123087	3.90719907586061	0.720496246019153	5.4229277354996	5.86306998929852e-08	3.17269098941523e-06	5.786	1.534	0.179	3.676	1.633	5.245	0.884	0.427	0.246	0.321	0.360	0.100	3.353	2.268	5.347	0.505	0.270	0.062	0.339	2.606	0.272	51.460	226.388	301.459	0.050	3.098	0.266
Pdensi_DN44534_c0_g1d322554	FC_3	FC_3_3	30.730847864909	193.750719952872	112.24078390889	-2.66712502180065	0.491967968956597	-5.42133876613409	5.91543368349935e-08	3.19796050858911e-06	0.193	0.570	0.959	1.998	1.390	1.300	4.125	4.109	7.559	6.198	4.497	3.528	0.803	0.498	0.810	0.174	0.264	0.899	0.163	0.392	0.138	0.218	0.000	0.097	0.000	0.000	0.000
Pdensi_GG_125970_c0_g1	FC_3	FC_3_3	2768.91935717966	600.881423296192	1684.90039023793	2.20429810352936	0.406674818443982	5.42029652085035	5.95002615344543e-08	3.21358350335369e-06	3.176	2.115	2.722	22.765	54.694	75.732	12.705	19.071	26.316	7.650	14.839	21.934	44.572	77.108	75.175	20.575	30.896	28.052	49.240	61.668	46.259	16.337	83.281	65.054	0.747	0.245	0.553
Pdensi_DN8771_c0_g1d47884	FC_3	FC_3_3	417.958814647408	10.2747625387186	214.116788593063	5.34580045703223	0.98637199220197	5.4196596206045	5.97126148743157e-08	3.2219693914975e-06	0.817	3.193	0.428	6.535	3.720	20.622	3.205	0.447	0.000	0.201	0.488	0.051	1.480	18.231	11.094	0.039	0.142	0.000	0.000	0.050	0.000	0.000	0.000	0.000	0.000	0.000	0.000
Pdensi_DN23843_c0_g3	FC_3	FC_3_3	1170.27887779519	185.552672643777	677.915775219482	2.65732643608404	0.490456438634869	5.41806820495702	6.02464347065665e-08	3.24766836183249e-06	29.921	28.524	23.081	11.751	23.468	24.640	9.397	7.460	6.547	2.012	5.865	5.815	15.606	38.277	30.239	5.557	5.518	6.967	2.201	14.731	10.339	40.979	65.002	60.013	9.223	28.041	37.812
Pdensi_GG_93000_c0_g1	FC_3	FC_3_3	10.06997199423	369.552242871392	189.811107432811	-5.17118636280975	0.954623449006306	-5.41699071837443	6.06104857955879e-08	3.26417539914407e-06	0.071	39.664	0.454	0.610	0.845	0.479	4.561	6.260	1.514	8.520	12.017	6.634	0.170	0.589	0.000	1.391	0.608	0.716	2.413	15.913	0.624	6.710	0.492	0.000	0.278	1.220	0.000
Pdensi_GG_54544_c0_g1	FC_3	FC_3_3	593.008283500763	117.549274031066	355.278778765915	2.33435642462364	0.430976618859329	5.41643403023117	6.07994085632855e-08	3.27122842641738e-06	9.035	6.799	2.356	8.485	10.382	32.792	10.946	5.218	5.147	2.518	2.675	3.486	9.392	11.155	20.752	2.161	1.553	0.516	5.635	2.708	1.632	48.131	242.052	755.919	6.604	9.242	6.629
Pdensi_DN27128_c0_g1d368036	FC_3	FC_3_3	879.246196869178	198.913682654724	539.079939761951	2.14381287377426	0.395969155819534	5.41409057313374	6.1600980963539e-08	3.31119939579252e-06	14.133	32.694	10.733	15.406	15.813	27.599	7.990	4.810	3.192	7.219	2.879	4.483	17.666	21.588	22.786	6.847	7.763	2.783	8.056	2.204	1.099	5.782	7.409	10.739	8.395	20.634	28.327
Pdensi_DN3690_c0_g1d381945	FC_3	FC_3_3	0	73.6207849924386	36.8103924962193	-8.6410910062284	1.59691045744687	-5.41113057775557	6.26280823237548e-08	3.36320548653922e-06	0.560	0.000	0.000	0.000	0.526	0.000	0.602	0.160	2.492	1.365	0.779	3.287	0.000	0.000	0.000	0.019	0.000	0.000	0.000	0.552	0.256	0.172	0.218	0.718	0.102	0.026	0.093
Pdensi_DN40098_c0_g1	FC_3	FC_3_3	136.654518822318	660.387222222259	398.520870522288	-2.27643025362566	0.421328432144959	-5.40298275631789	6.55417626290776e-08	3.50965567626674e-06	0.527	0.081	0.897	6.345	3.152	7.285	18.157	7.422	12.491	15.070	18.577	14.961	2.599	2.113	4.713	1.532	18.077	28.069	45.546	118.435	74.787	255.439	502.578	160.124	0.117	0.253	0.000
Pdensi_DN25867_c2_g3	FC_3	FC_3_3	22.0578707775805	324.820050343109	173.438960560345	-3.88917990044776	0.720302250523724	-5.39937213526679	6.68745271895905e-08	3.57599475389343e-06	0.150	0.334	0.229	0.432	0.193	1.575	1.238	1.586	1.046	4.403	13.773	5.787	0.306	0.304	0.920	0.073	2.971	1.900	12.461	0.067	3.093	0.860	62.686	70.341	0.000	0.116	0.000
Pdensi_GG_24005_c1_g1	FC_3	FC_3_3	75.700036854707	838.142101406608	456.921069130657	-3.46525303403766	0.642555333202858	-5.39292548824532	6.93197030583647e-08	3.69443252182635e-06	0.285	1.230	2.415	1.079	2.922	30.569	3.858	14.591	9.840	9.106	36.712	16.069	0.714	3.037	1.755	4.228	9.395	11.271	17.140	2.649	8.052	0.864	0.000	0.000	0.000	0.000	0.000
Pdensi_DN45877_c0_g1d156757	FC_3	FC_3_3	34.7245494508347	423.858940273739	229.291744862287	-3.61427405266339	0.670365667820427	-5.39149635215442	6.98733779626378e-08	3.71692125561855e-06	0.269	0.000	6.207	1.359	1.309	1.746	8.914	4.235	15.073	13.352	6.098	11.705	1.490	0.621	0.298	0.482	0.865	0.983	0.000	1.867	2.708	0.817	0.000	0.000	0.000	0.000	0.000
Pdensi_DN12769_c0_g2	FC_3	FC_3_3	871.642673684987	149.589327045483	510.616000365235	2.54230759685328	0.47192989025899	5.38704508726516	7.16254712077048e-08	3.79938119827336e-06	14.802	17.365	9.285	10.780	13.680	35.932	7.840	6.614	4.167	3.658	4.847	2.461	12.618	16.933	31.203	10.360	6.780	1.795	7.338	2.340	2.748	0.264	0.060	1.184	2.393	3.606	3.918
Pdensi_DN38599_c2_g3	FC_3	FC_3_3	189.738680365375	39.8495140800843	114.79409722273	2.25153900271677	0.418073233944694	5.38551339791014	7.22381534660969e-08	3.82601670756871e-06	3.644	6.182	3.412	2.054	2.599	4.997	1.640	1.193	0.860	1.301	0.832	0.790	3.391	5.710	4.442	1.303	1.339	0.712	0.509	0.237	0.386	0.090	0.228	0.184	1.147	1.219	1.610
Pdensi_DN40178_c2_g1	FC_3	FC_3_3	514.286957806302	17.4099443254386	265.84845106587	4.88423639287458	0.906931712751861	5.38545110309856	7.2263178778672e-08	3.82601670756871e-06	0.202	0.244	0.108	10.002	9.050	18.614	9.028	2.929	1.531	0.219	0.780	0.264	3.732	4.668	26.563	0.204	2.398	0.315	0.363	0.014	0.071	3.243	25.995	134.217	0.000	0.028	0.000
Pdensi_DN14478_c0_g1d393616	FC_3	FC_3_3	1.97008576796965	96.6468280964814	49.3084569322255	-5.50831655755326	1.02319496474864	-5.38344767842604	7.3072494900713e-08	3.86524049877811e-06	0.069	0.098	0.481	0.665	0.883	0.306	1.476	2.410	4.387	2.224	1.535	3.349	0.025	0.131	0.000	0.099	0.453	1.136	0.958	0.489	1.740	2.985	0.196	0.464	0.000	0.000	0.206
Pdensi_DN49882_c0_g1d42327	FC_3	FC_3_3	27.5160278050457	555.9889607962	291.752494300623	-4.32087003649257	0.802977932167679	-5.38105701713143	7.40497336549251e-08	3.90960427266976e-06	0.269	0.292	0.270	11.189	5.667	1.675	7.531	13.152	14.555	13.331	15.640	11.943	0.127	1.720	0.262	0.046	2.778	1.639	1.718	0.000	1.386	0.000	0.000	0.000	0.000	0.907	0.000
Pdensi_DN16309_c0_g1d278549	FC_3	FC_3_3	1289.25869236212	273.921878492824	781.590285427474	2.23511579288264	0.415477355703446	5.37963323921314	7.46377377077104e-08	3.93696627684409e-06	0.899	1.999	1.063	16.001	55.705	49.036	14.271	17.886	14.960	4.839	7.897	7.468	14.836	45.491	32.898	5.477	13.738	3.784	5.261	22.509	4.613	28.633	71.581	139.304	0.332	0.983	0.026
Pdensi_DN10376_c0_g1d266886	FC_3	FC_3_3	281.662971825797	56.6759213419256	169.169446583861	2.31204773662927	0.43002818802775	5.37650275260577	7.594653861637e-08	3.99852858163053e-06	0.663	0.673	0.406	3.021	5.794	8.941	2.410	2.456	2.507	1.560	1.286	1.325	4.640	5.871	9.189	1.911	1.230	0.813	0.681	2.173	0.584	5.699	43.399	17.789	0.153	0.532	0.384
Pdensi_GG_3689_c1_g1	FC_3	FC_3_3	383.336634295348	1861.95948618231	1122.64806023883	-2.27806229975493	0.423962415851849	-5.37326473899277	7.73236716249572e-08	4.06723954008629e-06	6.318	24.512	14.684	5.455	18.218	15.436	11.363	23.038	33.341	35.779	51.852	49.613	6.244	16.874	5.154	5.962	9.257	4.451	1.475	0.769	3.828	0.000	0.000	0.000	0.000	2.992	3.634
Pdensi_GG_76761_c5_g1	FC_3	FC_3_3	288.616987678284	61.8286278408458	175.222807759565	2.22231966821717	0.413779412798002	5.37078356119679	7.83952556831108e-08	4.11976557798396e-06	7.621	14.975	10.475	2.020	4.092	3.861	1.180	1.674	2.949	1.255	2.240	1.044	5.913	7.160	7.296	5.552	5.147	8.435	6.072	10.470	4.325	18.616	5.842	10.690	0.000	1.592	2.782
Pdensi_GG_70509_c3_g1	FC_3	FC_3_3	120.746742555674	16.4257710076166	68.5862567816454	2.8793561674857	0.536356221184058	5.36836537689307	7.9453464801362e-08	4.16761482656958e-06	3.844	2.826	1.293	1.448	1.697	3.752	1.009	0.390	0.809	0.506	0.255	0.444	1.954	3.978	2.758	1.201	0.668	0.470	3.379	0.470	3.756	0.867	0.602	0.997	4.427	7.221	9.623
Pdensi_DN21532_c0_g1d495486	FC_3	FC_3_3	108.990983573745	0	54.4954917868726	9.25889336410802	1.72565130451152	5.36544859317852	8.07482765410964e-08	4.22375600368812e-06	0.300	1.948	1.503	0.378	0.729	0.000	1.322	0.629	0.357	0.000	0.000	0.000	0.331	3.109	4.315	0.537	2.567	0.365	0.664	0.693	0.000	0.000	0.000	0.000	0.000	0.000	0.000
Pdensi_DN10063_c0_g1d454668	FC_3	FC_3_3	447.289323425457	33.2163358111068	240.252829618282	3.75071738117286	0.699420390862902	5.36260799680927	8.20288945582135e-08	4.28676926746812e-06	32.207	7.864	5.576	8.157	4.194	6.254	3.602	1.561	2.042	0.617	1.127	0.720	20.378	5.644	4.692	10.003	0.847	0.861	0.964	0.142	0.464	0.122	0.000	0.329	0.000	0.000	0.000
Pdensi_DN2965_c0_g1d447477	FC_3	FC_3_3	304.998878767214	45.5332016839943	175.266040225604	2.74402862363056	0.511941908256494	5.36003905789979	8.3203961114558e-08	4.33248143394432e-06	5.122	6.265	4.339	3.388	1.889	5.353	2.970	0.583	1.580	1.704	0.986	0.657	5.955	11.056	5.101	1.498	0.844	1.366	1.360	1.809	0.319	0.509	1.911	2.242	0.838	0.375	0.134
Pdensi_DN39887_c0_g3	FC_3	FC_3_3	0.905325730179191	62.041466588088	31.4733961591336	-6.00693908674192	1.12069246717913	-5.36002450508288	8.32106639687393e-08	4.33248143394432e-06	0.005	0.076	0.092	0.362	0.320	0.134	1.392	1.170	4.158	1.903	1.474	1.186	0.000	0.050	0.025	0.084	0.188	0.152	0.238	0.025	0.086	0.008	0.000	0.000	0.000	0.000	0.000
Pdensi_GG_61715_c0_g1	FC_3	FC_3_3	54.0088337237705	0	27.0044168618853	8.24589102291721	1.53871426339183	5.35894884391372	8.37075509644519e-08	4.35433564648264e-06	0.000	0.249	0.000	3.208	1.763	0.000	0.000	0.000	0.000	0.000	0.000	0.000	0.746	1.429	1.647	6.045	11.117	5.579	0.000	5.323	2.353	3.953	3.248	6.375	0.000	0.000	0.000
Pdensi_DN32562_c0_g1d435469	FC_3	FC_3_3	0	61.1894310267489	30.5947155133744	-8.37427282241588	1.56387068019545	-5.35483715403454	8.56335051400089e-08	4.44223807913796e-06	0.000	0.000	0.000	0.000	0.000	0.000	0.425	0.936	0.753	0.677	1.944	1.893	0.000	0.000	0.000	0.000	0.000	0.000	0.288	0.075	0.092	0.000	0.079	0.000	0.000	0.000	0.000
Pdensi_GG_115100_c0_g1	FC_3	FC_3_3	0.797277510333759	121.929782357576	61.3635299339551	-7.06629557931824	1.31979800537196	-5.35407354046329	8.59958823584528e-08	4.45693994518923e-06	0.000	0.102	0.095	0.898	0.916	0.103	3.188	4.026	6.076	1.336	1.862	5.850	0.000	0.055	0.000	0.300	0.261	0.355	1.036	0.000	0.272	0.000	0.000	0.000	0.000	0.000	0.000
Pdensi_DN20631_c2_g1	FC_3	FC_3_3	625.666321047973	5784.02519831436	3204.84575968117	-3.20878680090428	0.599484289241054	-5.35257863882739	8.67095999527505e-08	4.48980717553508e-06	1.218	10.734	39.305	28.252	36.947	26.845	102.979	55.309	200.270	157.671	72.942	195.152	4.691	13.317	25.770	4.914	10.952	13.286	11.055	8.687	9.669	6.822	58.092	44.478	0.036	0.082	0.000
Pdensi_DN20179_c0_g1d489350	FC_3	FC_3_3	69.6943897281901	772.512075935008	421.103232831599	-3.47398546496604	0.649646098596846	-5.3475045451199	8.91751729885502e-08	4.6044966741399e-06	0.267	0.452	0.304	0.099	0.162	4.017	1.214	3.810	8.808	10.750	10.082	36.345	2.454	0.957	1.380	3.299	3.022	3.808	1.048	0.934	0.938	0.000	0.572	0.387	0.000	0.000	0.000
Pdensi_DN19673_c0_g3	FC_3	FC_3_3	119.816968621592	896.50572812019	508.161348370891	-2.90051602269252	0.542438818763931	-5.34717634940287	8.93369638509509e-08	4.6044966741399e-06	5.887	4.881	5.747	9.020	8.900	3.312	17.130	26.841	18.705	26.859	22.720	16.236	3.082	4.767	0.914	9.512	3.840	1.889	2.722	0.447	2.140	0.000	0.000	0.028	2.018	1.235	1.220
Pdensi_DN41553_c0_g1	FC_3	FC_3_3	54.3715247943366	0	27.1857623971683	8.25390365121313	1.54362602916613	5.34708763344183	8.93807469888938e-08	4.6044966741399e-06	2.262	1.225	1.513	0.475	0.000	0.813	0.415	0.000	1.801	0.000	0.000	0.000	1.661	0.870	1.250	0.676	0.000	1.832	0.000	0.435	0.000	0.571	0.000	0.000	0.553	0.424	0.000
Pdensi_DN43661_c0_g1d445285	FC_3	FC_3_3	191.228842541209	30.0061341013575	110.617488321283	2.67299426692814	0.500391074333224	5.34181044394113	9.20228550042864e-08	4.73020941388153e-06	3.856	9.740	2.957	0.815	1.871	2.668	1.000	3.637	0.913	0.454	1.138	0.606	4.297	5.938	3.443	0.922	1.389	0.787	0.427	9.989	1.290	6.072	4.881	2.069	0.385	0.433	0.310
Pdensi_DN90177_c0_g1	FC_3	FC_3_3	10.6241059244982	82.0144472685586	46.3192765965284	-2.93676919426446	0.549873318313357	-5.34081050390389	9.25319409616429e-08	4.75204981608292e-06	0.000	0.000	0.295	1.114	1.211	0.480	1.658	1.327	3.103	1.665	2.061	2.304	0.240	0.338	0.163	0.895	2.006	0.000	0.000	0.340	0.000	0.000	0.358	0.000	0.000	0.000	0.000
Pdensi_DN20896_c1_g2	FC_3	FC_3_3	1634.91542435179	221.495008293296	928.205216322543	2.88418233467966	0.540792400809425	5.33325233557792	9.64691074964484e-08	4.9407590082573e-06	38.563	76.793	46.725	12.998	30.515	28.411	9.547	9.013	7.589	2.230	7.384	6.772	18.237	60.494	39.943	12.956	31.216	21.566	7.668	57.063	22.074	100.721	252.463	119.853	10.183	49.128	39.855
Pdensi_DN18572_c0_g1d354852	FC_3	FC_3_3	2.0284712573947	69.2731189407158	35.6507950990553	-5.11307665863288	0.959627028269693	-5.32819158694632	9.91954598222655e-08	5.07578581357086e-06	0.017	0.000	0.603	0.682	0.020	0.595	0.292	0.691	1.011	2.627	1.334	1.112	0.019	0.039	0.076	1.519	1.324	24.818	7.185	3.564	27.006	4.127	0.165	0.000	0.000	0.000	0.020
Pdensi_DN24436_c0_g1	FC_3	FC_3_3	130.762052754157	12.5156640529355	71.6388584035464	3.38339532880833	0.635044926910414	5.32780467244899	9.94069420726903e-08	5.08199982842631e-06	1.954	3.294	1.084	1.330	1.627	1.592	1.049	0.483	0.575	0.442	0.279	0.201	4.179	3.357	1.719	1.815	1.524	0.895	0.626	0.130	0.126	0.032	0.027	0.000	0.139	0.133	0.027
Pdensi_DN22133_c2_g3	FC_3	FC_3_3	580.131504088603	2722.18899483538	1651.16024946199	-2.22947394069928	0.418475594933021	-5.32760803185218	9.95145903738903e-08	5.08289907755871e-06	3.957	12.545	9.978	27.717	35.158	14.041	55.421	55.719	66.577	55.493	101.971	42.839	11.957	21.535	8.637	20.341	36.523	23.423	34.657	4.723	9.787	3.262	1.752	0.882	0.031	0.000	0.024
Pdensi_GG_33195_c0_g1	FC_3	FC_3_3	1233.19151538245	159.079907103053	696.135711242751	2.95488819541887	0.55503680496595	5.32376982748045	1.01638501711225e-07	5.18668809817499e-06	0.873	1.576	3.057	8.667	37.444	27.635	6.306	7.324	10.351	1.201	4.415	6.175	20.738	35.110	31.950	7.429	10.043	9.963	32.199	25.804	17.112	13.740	47.350	2.634	0.869	1.471	0.000
Pdensi_DN17419_c0_g1d474283	FC_3	FC_3_3	22.2806487020984	150.779539039354	86.5300938707264	-2.76088283275511	0.518676768798904	-5.32293520519237	1.02106122770307e-07	5.20584423591341e-06	0.850	1.539	0.829	1.009	0.699	1.339	0.967	2.680	4.360	2.352	3.910	4.879	0.647	0.558	0.376	1.160	0.354	0.333	0.191	0.048	0.537	0.229	0.733	3.200	0.195	0.343	0.483
Pdensi_GG_33289_c0_g1	FC_3	FC_3_3	26.8379831526148	177.474279435221	102.156131293918	-2.72056638399215	0.511149852539825	-5.32244384004822	1.02382397323442e-07	5.21521886726993e-06	0.054	0.368	0.191	1.538	1.972	2.228	2.080	4.112	4.076	5.416	2.860	4.770	0.368	0.825	0.711	0.425	1.293	3.309	8.400	29.465	32.302	35.389	1.877	0.262	0.000	0.000	0.000
Pdensi_DN31506_c0_g1	FC_3	FC_3_3	203.697833895982	7.10337152200182	105.400602708992	4.84174409573458	0.910030615103958	5.32041891269941	1.03528585432104e-07	5.26410212773691e-06	0.000	0.017	0.032	0.284	2.851	8.771	0.750	1.664	0.608	0.115	0.242	0.160	1.081	3.540	9.509	0.000	0.276	0.101	0.000	0.040	0.115	0.660	6.827	23.669	0.000	0.000	0.000
Pdensi_DN18888_c0_g1d405534	FC_3	FC_3_3	6.29795752490665	77.787166068436	42.0425617966713	-3.60208231384754	0.677306869617661	-5.3182426982926	1.04774252693172e-07	5.3226452043228e-06	0.000	0.000	0.009	0.232	0.218	0.151	0.551	0.671	1.192	1.439	2.353	1.930	0.143	0.226	0.068	0.045	0.063	0.012	0.138	0.363	0.385	0.194	1.115	0.628	0.341	0.903	0.954
Pdensi_DN18952_c0_g6	FC_3	FC_3_3	28.8017020683551	142.59254673511	85.6971244017327	-2.3162509124526	0.435582180122994	-5.31759796004183	1.05146078612449e-07	5.3360745087528e-06	3.655	0.622	0.703	0.971	1.005	1.301	2.117	2.474	2.862	4.208	2.916	3.321	0.785	0.591	0.647	0.346	0.560	0.794	1.942	3.504	1.193	1.457	2.045	4.535	4.401	19.063	9.318
Pdensi_DN44270_c0_g1d155350	FC_3	FC_3_3	30.6763673486606	419.734035062153	225.205201205407	-3.76097348556552	0.707288026893337	-5.31745673977413	1.05227691854037e-07	5.3360745087528e-06	0.463	1.506	0.928	6.852	4.690	2.360	5.321	6.645	18.151	10.390	7.227	13.295	0.172	1.605	0.516	0.415	0.000	0.944	0.000	0.179	0.000	0.000	0.000	0.000	0.000	0.694	0.559
Pdensi_DN14452_c0_g1d274013	FC_3	FC_3_3	197.643960564699	34.4729681608565	116.058464362778	2.5177695192105	0.473755611804393	5.31449012207174	1.06956383633117e-07	5.4188674077676e-06	2.693	3.210	3.032	2.261	2.282	3.688	2.013	0.803	1.007	0.715	1.156	0.669	4.139	3.801	5.838	2.618	1.444	1.671	0.973	1.288	0.949	2.172	1.009	1.043	0.376	0.263	0.313
Pdensi_DN11148_c0_g1d335521	FC_3	FC_3_3	18.5115543703134	164.344820892001	91.4281876311571	-3.14630317652285	0.592106667344593	-5.3137438742803	1.07395540996422e-07	5.43623707070678e-06	0.237	0.381	0.875	2.201	1.510	2.683	3.982	4.967	5.633	3.202	5.747	3.146	0.204	0.557	0.562	0.608	0.276	0.430	0.300	0.061	0.544	0.118	0.113	0.910	6.538	3.816	5.083
Pdensi_DN20498_c1_g1d120044	FC_3	FC_3_3	52.6256256756326	1.28447431859851	26.9550499971155	5.35064239795327	1.00739219740451	5.31137963122894	1.08798420994541e-07	5.5023144094372e-06	2.615	2.606	2.723	0.265	0.177	1.123	0.070	0.019	0.172	0.054	0.023	0.033	1.278	1.058	1.350	2.403	0.869	0.570	0.349	0.161	0.158	0.000	0.000	0.000	0.000	0.000	0.000
Pdensi_DN21667_c0_g1	FC_3	FC_3_3	186.805163641023	31.4467312194309	109.125947430227	2.56832179933788	0.483749980648764	5.30919256243372	1.10111950257767e-07	5.553814542045e-06	9.174	11.338	6.646	3.449	3.906	4.623	1.568	2.426	1.191	1.067	0.765	0.476	4.268	3.957	4.848	1.991	1.422	1.115	1.009	0.702	3.898	3.836	0.247	0.203	0.000	0.000	0.000
Pdensi_DN26004_c3_g1	FC_3	FC_3_3	324.507345985096	3.86532784340356	164.18633691425	6.39115816862894	1.20494156173633	5.30412293142185	1.13216001484474e-07	5.69003661957586e-06	13.191	13.335	6.120	1.414	6.529	3.642	0.495	1.174	0.533	0.000	0.282	0.000	7.449	8.002	7.454	2.403	2.400	0.818	0.742	0.000	0.643	0.000	0.000	0.000	0.000	0.000	0.000
Pdensi_DN9998_c0_g1d4477	FC_3	FC_3_3	0.531518340222506	83.5285619196174	42.03004012992	-7.05643728681795	1.33161760854818	-5.29914687333651	1.16345018433938e-07	5.83171655453949e-06	0.000	0.000	0.000	0.722	0.284	0.000	0.740	1.512	3.205	1.108	2.349	2.724	0.000	0.039	0.000	0.000	0.000	0.000	0.000	0.000	0.000	0.000	0.000	0.000	0.000	0.000	0.000
Pdensi_DN20122_c3_g1	FC_3	FC_3_3	20.7831692077737	214.77962276563	117.781395986702	-3.35346208978232	0.632966633203848	-5.29800768929683	1.17073037761527e-07	5.8578034142381e-06	0.083	0.207	1.110	1.294	1.172	1.717	3.937	6.531	5.133	6.227	4.278	5.270	0.156	0.905	0.462	0.780	1.291	1.539	1.237	1.256	2.705	0.162	0.763	0.567	0.000	0.000	0.000
Pdensi_DN16745_c0_g1d528261	FC_3	FC_3_3	111.040131835051	9.9546839563589	60.4974078957048	3.47909443761019	0.657210192190968	5.29373171467684	1.19845217492866e-07	5.98589741176759e-06	1.490	4.708	3.875	1.933	3.755	1.919	1.055	1.000	1.576	0.393	0.121	0.227	1.762	3.535	2.694	2.729	1.316	1.315	0.271	0.112	0.687	0.000	0.000	0.000	0.000	0.000	0.000
Pdensi_DN51830_c0_g1d161721	FC_3	FC_3_3	808.221465508264	110.780782554266	459.501124031265	2.8671973962704	0.541726235110944	5.29270544869072	1.2051995325594e-07	6.01427600509747e-06	0.345	0.280	0.689	9.504	19.518	16.561	6.317	5.863	9.259	0.913	3.928	3.362	15.101	18.626	23.094	5.894	7.696	4.786	3.850	0.401	4.819	0.787	0.212	0.000	3.791	3.780	4.465
Pdensi_DN31494_c0_g1	FC_3	FC_3_3	46.0410167479145	0	23.0205083739572	8.0150647944674	1.51521271297322	5.28972910921521	1.22497650589501e-07	6.10268862406031e-06	0.642	1.044	0.000	0.000	0.782	0.347	0.000	0.000	0.000	0.000	0.000	0.000	1.064	1.110	1.066	0.288	0.344	0.781	2.490	2.969	1.385	0.000	0.390	0.000	4.242	1.804	0.779
Pdensi_DN24990_c0_g1d226591	FC_3	FC_3_3	226.580481014287	33.7950003642923	130.18774068929	2.74485404037563	0.518946342021467	5.28928295299958	1.22796802513835e-07	6.10809272895346e-06	0.000	0.118	0.073	1.647	6.654	15.654	1.476	1.326	1.364	1.023	0.644	0.819	2.833	6.031	7.204	0.165	1.082	0.501	0.867	0.551	1.355	0.603	4.337	2.293	0.000	0.000	0.000
Pdensi_DN24074_c0_g2	FC_3	FC_3_3	254.119989715716	32.6257983191951	143.372894017456	2.96108289176502	0.560909265422941	5.27907644658407	1.2983663173235e-07	6.41118066051952e-06	13.343	8.172	3.853	3.917	5.113	2.594	1.743	1.559	1.742	0.481	1.119	0.801	8.856	5.184	3.724	3.010	2.368	0.537	0.911	0.387	0.611	0.358	0.524	0.193	0.000	0.000	0.000
Pdensi_DN38705_c0_g1d441000	FC_3	FC_3_3	70.9653676043189	0	35.4826838021594	8.63947454572426	1.63704322864999	5.27748711489366	1.30967410263672e-07	6.46136419167975e-06	0.248	0.000	0.000	0.000	1.207	1.613	1.646	0.521	1.478	0.000	0.000	0.000	0.550	1.626	2.806	0.000	0.532	0.000	0.549	0.812	0.000	16.291	16.870	29.331	0.000	0.279	0.000
Pdensi_DN23032_c0_g2	FC_3	FC_3_3	58.7817347525908	324.635995605654	191.708865179122	-2.45648826974049	0.465721622433516	-5.27458496967502	1.33056859812544e-07	6.55068740698514e-06	0.000	0.094	0.000	1.985	5.162	3.629	3.643	7.352	6.845	9.359	6.389	8.113	1.097	2.418	0.806	0.180	1.612	0.248	1.179	3.473	0.439	0.825	3.850	0.202	0.000	0.056	0.000
Pdensi_DN47999_c0_g1	FC_3	FC_3_3	59.5253418712847	0	29.7626709356423	8.38534836441858	1.59070948011401	5.27145180766608	1.35348829163767e-07	6.65425776829531e-06	0.337	1.094	0.338	0.000	1.229	0.727	0.742	1.060	1.205	0.000	0.000	0.000	0.743	1.164	2.235	0.302	1.081	0.819	0.000	0.778	0.000	0.000	2.861	0.000	0.000	0.000	0.817
Pdensi_GG_75385_c0_g1	FC_3	FC_3_3	342.430832423853	80.3054630227558	211.368147723305	2.09167141954578	0.396833221387752	5.2709080460327	1.35750471347324e-07	6.6681954767998e-06	0.082	0.410	0.596	3.272	14.308	10.027	2.399	2.894	2.716	1.891	1.959	2.084	5.347	7.673	10.996	1.310	1.358	1.047	1.340	1.645	3.058	0.673	0.150	0.333	0.106	0.000	0.000
Pdensi_DN39427_c0_g1d34203	FC_3	FC_3_3	46.9479598631617	0	23.4739799315809	8.04387951517263	1.52673001897099	5.26869807707993	1.37394732220869e-07	6.74309451003988e-06	0.000	0.000	0.000	0.000	1.812	1.204	0.000	0.000	0.000	0.000	0.000	0.000	1.230	1.288	0.823	0.000	0.000	0.000	0.000	0.000	0.000	1.690	0.000	0.000	0.000	0.000	0.000
Pdensi_GG_80181_c0_g1	FC_3	FC_3_3	41.928502908961	238.841755186445	140.385129047703	-2.50022825185193	0.474587982346355	-5.26820809808718	1.37761886824692e-07	6.75523969798924e-06	2.295	2.039	15.126	14.310	5.561	4.143	4.678	5.659	5.682	5.250	4.390	7.947	0.722	1.604	0.709	15.254	17.756	11.409	41.528	3.013	53.997	0.630	0.271	0.469	0.000	0.110	0.000
Pdensi_DN39575_c0_g1d151260	FC_3	FC_3_3	1.87765373651068	142.317191127948	72.0974224322295	-6.3171918403897	1.19958256288552	-5.26615844197843	1.39308064877906e-07	6.819208310242e-06	0.110	0.356	0.438	0.556	0.779	0.000	0.122	0.459	0.130	5.032	2.496	2.924	0.122	0.000	0.000	0.590	0.119	0.000	0.000	0.000	0.000	0.000	0.000	0.000	0.000	0.000	0.000
Pdensi_DN22547_c0_g1d20905	FC_3	FC_3_3	447.817997355447	4653.18984347769	2550.50392041657	-3.3772020152469	0.641338917513176	-5.26586165758062	1.39533333670533e-07	6.82431659650336e-06	1.241	1.423	4.191	16.380	31.107	7.179	81.448	77.073	133.681	88.382	192.691	61.298	16.749	12.367	2.725	13.697	24.189	15.804	6.888	1.750	1.540	31.260	49.246	830.099	1.654	2.812	3.248
Pdensi_DN17149_c1_g1	FC_3	FC_3_3	1945.76276950028	361.160197251191	1153.46148337574	2.42965181891188	0.461599611184282	5.2635482354033	1.41301413236594e-07	6.90480672127562e-06	22.908	43.245	41.622	19.271	26.344	65.603	9.368	7.077	14.252	5.357	7.020	14.327	31.260	40.346	64.452	12.798	6.476	8.116	0.862	3.021	4.165	14.655	62.198	20.191	8.551	3.583	4.179
Pdensi_DN12071_c0_g2d269473	FC_3	FC_3_3	0	49.7296649189029	24.8648324594515	-8.07515602130827	1.53438450615841	-5.26279820273066	1.41879278326706e-07	6.92704711830387e-06	0.000	0.739	0.000	0.430	0.000	0.368	0.751	0.715	1.626	1.208	0.857	1.600	0.000	0.000	0.000	0.916	3.283	0.829	2.645	2.363	1.470	0.000	0.000	0.000	0.000	0.000	0.000
Pdensi_DN18703_c1_g1	FC_3	FC_3_3	108.989780225083	447.143946857675	278.066863541379	-2.03382382692311	0.386801915447137	-5.25805003982992	1.45590908121391e-07	7.0959851937576e-06	1.571	1.998	1.292	1.287	2.795	1.412	7.590	7.536	12.102	10.538	11.451	10.906	2.987	3.520	1.344	2.490	4.517	5.118	5.351	3.756	2.646	3.655	1.474	0.000	0.140	0.830	1.001
Pdensi_GG_121614_c0_g1	FC_3	FC_3_3	19.1203091584835	198.14582162342	108.633065390952	-3.36602260209925	0.64056105257848	-5.25480372019161	1.48182419014351e-07	7.20776168430168e-06	0.014	0.000	0.000	1.064	1.751	0.605	3.058	1.962	2.934	4.376	6.110	4.093	0.612	0.664	0.124	0.163	0.534	0.729	3.926	6.437	2.129	3.673	49.463	6.892	0.000	0.000	0.000
Pdensi_DN19981_c0_g1d118767	FC_3	FC_3_3	120.210901921635	3.84248618049353	62.026694051064	4.96384977588862	0.944666456496067	5.2546057306834	1.48341907609109e-07	7.20776168430168e-06	4.038	0.321	0.000	0.726	0.507	4.222	1.570	0.053	0.061	0.160	0.065	0.061	0.883	2.750	4.810	0.303	0.000	0.000	0.000	0.102	0.000	4.871	61.197	63.433	0.000	0.020	0.000
Pdensi_DN24291_c2_g1	FC_3	FC_3_3	66.9600198376156	272.763068207869	169.861544022742	-2.02717892353836	0.385795715602054	-5.25453975136775	1.48395093500329e-07	7.20776168430168e-06	0.493	0.607	0.420	0.883	2.202	1.933	3.083	2.598	7.009	6.997	4.489	8.593	1.368	1.702	1.665	0.733	2.920	6.697	7.378	3.594	7.574	7.909	5.810	16.196	3.044	4.861	4.282
Pdensi_DN23725_c0_g1d130648	FC_3	FC_3_3	6695.09570832519	1314.19127617434	4004.64349224976	2.34889851998333	0.447402368545095	5.25008065473971	1.52032628276908e-07	7.37175390029956e-06	503.034	176.950	68.343	79.595	62.006	66.245	41.811	23.730	8.018	35.845	40.767	19.881	227.689	172.060	74.172	72.152	49.663	33.409	57.434	170.782	45.618	303.288	387.115	178.063	549.717	753.541	473.659
Pdensi_GG_113503_c2_g1	FC_3	FC_3_3	1617.87495023569	8025.714438716	4821.79469447584	-2.31027549216419	0.440075747037252	-5.24972236647394	1.52328617867233e-07	7.37976583040911e-06	6.183	13.817	102.531	79.578	95.628	146.285	174.755	94.379	209.926	240.596	105.215	244.233	39.226	58.838	19.247	77.339	46.714	49.085	87.258	25.595	54.401	0.986	0.212	0.124	1.396	2.267	2.201
Pdensi_DN18853_c0_g1d405511	FC_3	FC_3_3	437.679490439836	52.3125582766488	244.996024358243	3.06375882436469	0.583695120997888	5.24890257627453	1.53007961910953e-07	7.39997375343117e-06	9.975	9.261	26.706	11.358	4.040	3.839	4.585	1.141	1.149	2.187	0.499	1.150	11.937	8.436	10.147	12.192	7.311	5.862	0.835	7.832	3.733	2.388	7.460	3.215	0.000	0.000	0.000
Pdensi_DN11728_c0_g1	FC_3	FC_3_3	229.527901109244	1.29441103271274	115.411156070978	7.47203228741876	1.42449131923246	5.24540387613231	1.55940345957243e-07	7.53533658033114e-06	32.781	3.629	2.651	4.620	3.299	3.836	0.712	1.001	0.464	0.000	0.072	0.034	12.552	2.734	0.446	0.051	0.031	0.036	0.000	0.000	0.000	0.000	0.000	0.000	0.000	0.000	0.000
Pdensi_DN9159_c0_g1d332506	FC_3	FC_3_3	187.196987348221	8.69801965772753	97.9475035029744	4.42708553607822	0.844106000305989	5.2447033127041	1.56534008502331e-07	7.55755298534776e-06	0.000	0.051	0.000	0.301	2.768	6.170	0.865	1.646	0.502	0.165	0.339	0.145	1.273	3.767	8.030	0.029	0.252	0.050	0.000	0.000	0.000	0.324	5.434	21.736	0.000	0.000	0.000
Pdensi_DN14677_c0_g1d274492	FC_3	FC_3_3	108.872974876857	17.406007978451	63.139491427654	2.64233377712057	0.504012350250066	5.24259728121657	1.58331865229775e-07	7.618286848737e-06	2.122	3.459	1.420	2.251	1.306	0.763	1.947	1.113	0.000	0.418	0.445	0.419	3.143	2.068	2.359	1.284	0.378	0.874	0.785	0.418	1.017	0.536	0.000	0.000	1.556	0.398	1.289
Pdensi_DN13986_c0_g2d462878	FC_3	FC_3_3	120.438743945911	3.18632803676984	61.8125359913406	5.23432178629973	0.998665830364812	5.24131458907294	1.59436628540892e-07	7.66490912678702e-06	0.143	0.512	0.142	0.647	1.831	2.041	1.148	0.467	0.000	0.168	0.060	0.000	1.438	3.150	3.959	0.266	2.076	2.348	1.668	1.450	0.078	46.637	42.149	21.862	0.804	0.320	0.114
Pdensi_GG_38797_c0_g1	FC_3	FC_3_3	47.03888048183	0	23.519440240915	8.04604847455393	1.53579536082402	5.23901079518621	1.61439596012256e-07	7.73484787685205e-06	0.000	0.000	0.000	0.275	1.446	1.541	0.241	0.227	0.257	0.000	0.000	0.000	0.846	1.128	1.334	0.389	0.000	0.000	0.000	0.000	0.000	0.165	1.197	0.000	0.000	0.000	0.000
Pdensi_DN11701_c0_g1d5713	FC_3	FC_3_3	926.788574905039	32.3654116809679	479.576993293004	4.83913949021266	0.925087569280586	5.23100693480934	1.68589184138647e-07	8.05006222739868e-06	1.088	2.751	9.630	6.431	3.421	28.939	4.327	1.904	3.665	1.499	0.229	0.641	5.041	10.211	48.019	0.162	0.000	12.392	0.000	0.000	0.521	18.161	0.443	0.000	0.000	0.000	0.000
Pdensi_DN13084_c1_g1	FC_3	FC_3_3	89.5597147301153	0	44.7798573650576	8.9742252748778	1.71596541642957	5.22984040875985	1.69656433822183e-07	8.09417508446661e-06	0.725	1.179	0.728	0.457	0.883	1.174	0.399	0.381	0.000	0.000	0.000	0.000	1.999	0.418	3.609	1.300	0.388	0.000	1.207	0.419	0.000	2.196	4.841	3.644	0.000	0.000	0.000
Pdensi_DN8004_c0_g1d451898	FC_3	FC_3_3	1054.51567481082	240.76817091165	647.641922861233	2.13034948683501	0.407496491397163	5.22789651398173	1.71449423141223e-07	8.15902651103761e-06	76.003	37.187	25.016	20.601	10.455	15.861	14.844	3.431	5.367	4.827	6.672	6.232	35.076	15.554	22.108	26.012	7.428	9.918	5.900	6.125	4.115	4.944	5.447	18.871	5.386	10.580	11.431
Pdensi_DN18633_c1_g2	FC_3	FC_3_3	438.016098813399	46.6266788570728	242.321388835236	3.23178626836265	0.618578737426791	5.22453500714632	1.74593295711163e-07	8.30163909851563e-06	1.238	2.333	0.488	3.093	11.216	24.031	1.934	2.391	0.849	0.909	2.028	0.482	5.476	14.204	11.768	0.802	2.689	0.554	1.984	1.848	1.549	1.918	2.118	0.276	0.465	1.519	0.913
Pdensi_DN36582_c0_g1d508863	FC_3	FC_3_3	10.8776956209139	130.901869119195	70.8897823700545	-3.56027733335373	0.682869749942405	-5.21369900138938	1.85111745929072e-07	8.75374316486688e-06	0.705	0.571	1.144	2.343	3.304	1.249	1.662	1.566	3.222	2.589	4.234	2.809	0.196	0.509	0.099	1.425	2.778	26.925	0.000	0.000	3.407	0.134	0.216	0.000	0.000	0.000	0.000
Pdensi_DN24690_c1_g1d134464	FC_3	FC_3_3	269.704397918226	64.5527553524098	167.128576635318	2.06407781362159	0.395900828587679	5.21362337377495	1.85187266811677e-07	8.75374316486688e-06	1.810	0.178	0.494	6.463	6.597	8.253	4.021	2.936	1.954	1.360	1.664	1.746	6.959	8.549	3.848	2.653	2.126	1.407	0.364	0.763	0.709	3.508	13.473	10.588	0.000	0.000	0.000
Pdensi_DN38661_c0_g4	FC_3	FC_3_3	9.87476778723938	80.2736847069194	45.0742262470794	-3.00659032574631	0.576762579539874	-5.21287342903711	1.85937766992741e-07	8.78186407453583e-06	0.361	0.449	0.171	0.788	0.559	0.455	1.440	1.400	1.831	2.120	1.632	2.148	0.227	0.348	0.157	0.402	0.382	0.238	0.695	0.590	0.363	0.747	0.332	0.200	0.000	0.009	0.000
Pdensi_DN27065_c0_g1	FC_3	FC_3_3	3043.42560339604	661.32038873104	1852.37299606354	2.20218490449121	0.422690079165066	5.20992806086472	1.88913866711123e-07	8.90008233487126e-06	83.303	72.636	43.050	44.724	33.016	34.341	23.071	13.352	10.955	25.016	11.626	11.779	92.860	78.762	43.866	71.287	52.640	27.535	40.156	64.545	39.250	74.725	171.240	74.314	16.766	28.882	20.780
Pdensi_GG_87110_c0_g1	FC_3	FC_3_3	1006.82873505598	196.954601806677	601.891668431329	2.35387851611192	0.45205913094374	5.20701464695083	1.91902951002855e-07	9.03336326488837e-06	13.685	16.043	6.934	19.380	26.316	15.415	12.002	9.240	4.936	4.830	7.368	2.241	22.457	30.708	18.849	17.406	14.178	6.834	29.336	47.435	15.853	83.692	10.870	1.117	402.628	313.783	155.311
Pdensi_DN18749_c0_g1d115901	FC_3	FC_3_3	53.8801395851557	819.020299465307	436.450219525231	-3.91806165022862	0.752822607109072	-5.20449520674524	1.94524644980703e-07	9.14152453181587e-06	0.086	0.681	0.405	2.925	8.600	4.501	9.695	21.631	50.989	11.453	27.354	21.630	0.288	3.059	0.744	0.078	0.063	0.000	0.000	0.000	0.000	0.000	0.000	0.000	0.000	0.000	0.000
Pdensi_DN24436_c0_g1d72040	FC_3	FC_3_3	89.1313175673982	2.54707508659302	45.8391963269956	5.12080109971346	0.983964568378394	5.20425355168297	1.94777919580825e-07	9.14581179795489e-06	2.168	3.230	1.375	1.343	1.478	1.066	0.877	0.343	0.075	0.137	0.036	0.000	2.607	2.053	1.626	1.512	1.538	0.501	0.241	0.000	0.082	0.120	0.141	0.000	0.152	0.388	0.118
Pdensi_GG_145839_c2_g1	FC_3	FC_3_3	27.2768575168235	249.901972284068	138.589414900446	-3.18704872125287	0.612704405029935	-5.20160895709108	1.97570588565214e-07	9.26923027316765e-06	0.028	0.153	0.453	2.209	0.887	1.131	3.476	2.981	9.164	7.739	3.945	6.664	0.726	1.045	0.224	1.161	1.444	1.496	1.099	0.528	0.610	0.128	1.220	0.058	0.000	0.000	0.000
Pdensi_GG_141818_c0_g1	FC_3	FC_3_3	5.24536696081175	155.71765359588	80.4815102783458	-4.93498631907535	0.949128639642525	-5.19949152617925	1.99834436933333e-07	9.36518805854531e-06	0.000	0.170	0.079	0.199	0.286	0.601	0.785	2.963	3.155	4.811	3.088	3.535	0.176	0.000	0.177	0.425	1.115	0.195	0.088	1.832	0.790	0.838	0.290	0.000	0.000	0.000	0.000
Pdensi_GG_55579_c1_g1	FC_3	FC_3_3	740.973751386321	139.16744225798	440.070596822151	2.41268397618129	0.464032466569555	5.19938614213247	1.99947760640452e-07	9.36518805854531e-06	4.263	18.554	3.753	12.703	13.470	23.239	8.075	6.128	8.708	3.092	4.336	2.809	7.934	21.380	23.481	3.934	0.603	0.228	0.207	0.000	0.043	0.000	0.000	0.000	0.000	0.000	0.000
Pdensi_DN24633_c0_g1	FC_3	FC_3_3	0	92.2725688686153	46.1362844343076	-8.96686153927702	1.72639929749032	-5.19396732396278	2.05859287974555e-07	9.60222992833381e-06	0.000	0.000	0.000	0.043	0.326	0.073	0.853	0.810	6.104	0.674	1.027	5.176	0.000	0.000	0.000	0.000	0.000	0.000	0.000	0.000	0.000	0.000	0.000	0.000	0.000	0.000	0.000
Pdensi_DN28750_c0_g1d308639	FC_3	FC_3_3	339.525942991419	78.4392997802104	208.982621385815	2.11382462123668	0.407134119231063	5.19196137437209	2.0809018052674e-07	9.69027210307691e-06	8.330	11.197	9.341	3.277	7.845	5.958	3.033	4.217	3.916	2.032	2.542	1.185	6.078	9.784	8.326	9.135	1.394	1.932	0.000	1.665	1.030	0.219	0.000	0.578	0.000	0.645	0.346
Pdensi_GG_101642_c1_g1	FC_3	FC_3_3	11.7506981664046	85.2196486723692	48.4851734193869	-2.85391911244197	0.549808428931087	-5.19075183694517	2.09446625216876e-07	9.74539779657087e-06	0.689	0.689	0.392	0.371	0.894	0.425	1.966	1.536	2.767	1.711	2.274	2.267	0.328	0.339	0.166	0.535	0.539	0.000	0.166	1.944	2.213	0.074	0.000	0.000	0.000	0.276	0.059
Pdensi_DN16606_c1_g6	FC_3	FC_3_3	32.4703118127169	223.480706504684	127.975509158701	-2.77081143685723	0.533961319741464	-5.18916133887528	2.11243312310425e-07	9.82089995617823e-06	0.026	0.417	0.077	1.524	1.923	1.360	3.443	4.591	2.960	6.736	3.948	5.728	0.402	1.336	0.640	0.843	1.256	2.335	1.678	3.936	4.327	1.242	0.857	0.683	0.000	0.000	0.000
Pdensi_DN25224_c1_g14	FC_3	FC_3_3	883.87990795943	33.2879326428473	458.583920301139	4.7303006195978	0.911986639331436	5.18680912153002	2.1392779552953e-07	9.92412376256217e-06	65.978	22.691	6.775	83.979	33.709	8.005	15.964	2.114	2.137	1.310	0.838	0.294	35.539	25.468	2.049	23.147	5.286	1.294	0.563	0.241	0.119	0.000	0.051	0.000	0.064	0.000	0.000
Pdensi_GG_83509_c0_g1	FC_3	FC_3_3	54.8322795111182	0	27.4161397555591	8.26677578295029	1.59480864544637	5.18355340407406	2.17697855625397e-07	1.00794642916304e-05	0.455	0.988	0.914	0.576	1.108	1.730	0.504	0.000	0.271	0.000	0.000	0.000	0.758	1.052	2.024	0.204	0.733	25.832	0.000	0.264	0.328	1.039	0.000	0.000	0.000	0.000	0.000
Pdensi_DN38769_c0_g1d510742	FC_3	FC_3_3	0	44.1413519730677	22.0706759865339	-7.90327428337651	1.52540742938437	-5.18109072444084	2.20592159977562e-07	1.0196741612722e-05	0.000	0.000	0.000	0.347	0.142	0.000	0.675	1.203	0.924	1.094	1.119	1.029	0.000	0.000	0.000	0.000	0.000	0.000	0.179	0.459	0.296	1.127	6.907	0.376	0.000	0.000	0.000
Pdensi_DN22091_c1_g1	FC_3	FC_3_3	152.110051606715	25.7888535131125	88.9494525599135	2.56149150554482	0.494720376585743	5.17765514980941	2.24692066173347e-07	1.03777579499376e-05	4.315	5.399	2.757	3.780	3.278	3.529	2.262	0.844	1.063	0.452	0.952	0.492	2.910	4.798	3.194	1.984	1.367	0.706	0.927	0.675	0.471	1.281	2.437	2.679	3.029	2.870	4.171
Pdensi_DN41519_c0_g1d513234	FC_3	FC_3_3	36.0557388617769	216.685453443502	126.370596152639	-2.57559906371558	0.497654267635583	-5.17547870322214	2.2732736153016e-07	1.0482317226113e-05	0.532	0.768	1.420	1.796	4.092	2.510	1.180	2.976	5.897	3.975	4.927	7.099	0.591	1.432	0.592	1.428	1.334	0.433	0.000	1.437	3.307	2.428	2.380	6.058	1.053	0.995	1.498
Pdensi_DN19798_c3_g1d409215	FC_3	FC_3_3	79.3532047016266	8.0647351257956	43.7089699137111	3.3001258703148	0.638099899556832	5.17180126905955	2.31848092237429e-07	1.06646343324209e-05	0.021	0.137	0.021	0.750	1.644	3.098	0.831	0.416	0.347	0.147	0.288	0.160	1.275	2.409	1.985	0.181	0.313	0.096	0.196	0.034	0.036	1.117	4.696	4.268	0.033	0.141	0.091
Pdensi_GG_148401_c0_g1	FC_3	FC_3_3	84.5135596375137	12.5733161641271	48.5434379008204	2.74725891891376	0.531330742396854	5.17052506038098	2.33437164601007e-07	1.07257728975675e-05	3.630	1.085	0.537	1.168	0.957	3.031	0.476	0.357	0.207	0.245	0.405	0.281	2.134	1.920	1.894	0.463	0.265	0.103	0.249	0.241	0.396	0.024	0.059	0.260	51.424	48.833	23.816
Pdensi_DN12891_c0_g1d338749	FC_3	FC_3_3	1.39062805467221	90.1051365129874	45.7478822838298	-6.05714172343381	1.1726917805483	-5.16516089214997	2.40232190368465e-07	1.10143824731082e-05	0.119	0.043	0.032	0.149	0.038	0.068	0.543	0.206	0.537	0.630	1.893	4.165	0.044	0.027	0.027	0.007	0.053	0.040	0.683	0.470	0.136	0.688	0.000	0.000	0.000	0.000	0.000
Pdensi_DN15086_c0_g3d465863	FC_3	FC_3_3	16.1074463933392	156.347698778709	86.2275725860241	-3.26233173206712	0.631752968809758	-5.1639357361683	2.41810744520057e-07	1.10777584583702e-05	0.332	0.373	0.945	1.189	0.235	0.872	1.838	4.675	3.430	2.165	5.632	3.756	0.284	0.658	0.255	1.902	2.421	1.994	1.828	0.455	1.876	0.023	0.130	0.061	0.000	0.000	0.000
Pdensi_DN21638_c2_g1	FC_3	FC_3_3	78.8321324777542	481.753332877893	280.292732677823	-2.61079910362302	0.505955227382163	-5.16013860975688	2.46767073284757e-07	1.12682310810612e-05	1.286	3.260	10.077	5.439	3.112	6.092	13.018	12.945	14.713	11.530	18.089	5.766	1.302	2.220	2.082	2.349	1.410	1.906	2.079	1.250	1.524	0.390	0.254	27.156	0.017	0.000	0.039
Pdensi_GG_6034_c0_g1	FC_3	FC_3_3	38.0887099881675	462.14826711285	250.118488550509	-3.603888354086	0.698586066546495	-5.15883228519293	2.48494777533195e-07	1.13379508843763e-05	1.043	1.117	1.323	2.580	4.452	0.707	8.268	9.715	10.460	8.005	17.937	8.107	1.635	0.755	0.262	3.734	9.984	11.502	9.524	11.271	7.988	1.665	0.000	0.000	11.315	34.842	17.702
Pdensi_DN1054_c0_g1	FC_3	FC_3_3	35.1522424612206	175.094072230114	105.123157345667	-2.30666606639586	0.44739842348342	-5.15573132429989	2.52642932642861e-07	1.15086094579201e-05	0.692	1.901	1.072	4.448	2.623	1.966	3.299	3.440	4.499	4.993	3.973	3.894	0.504	1.256	0.796	1.619	1.863	1.399	2.347	1.937	1.878	0.782	4.443	1.612	0.577	0.302	0.444
Pdensi_DN9145_c0_g1d3908	FC_3	FC_3_3	801.29174235711	135.267351438543	468.279546897827	2.56668250642251	0.497943766819833	5.15456297970127	2.54223110572708e-07	1.15712519038094e-05	0.230	3.731	0.574	3.543	5.202	36.716	4.088	4.740	2.117	4.904	3.343	1.642	14.007	30.726	13.608	1.134	3.110	1.269	1.913	1.200	0.494	0.350	3.381	0.000	0.000	0.000	0.138
Pdensi_DN31093_c0_g1d144022	FC_3	FC_3_3	52.0606250241392	0	26.0303125120696	8.19363210796877	1.59027491527168	5.15233688797071	2.57260349432622e-07	1.17000597276206e-05	0.190	0.000	0.000	1.204	0.000	1.528	0.000	0.169	1.135	0.000	0.000	0.000	0.585	1.670	1.480	0.000	0.142	0.464	1.471	0.000	0.273	0.000	0.000	0.000	0.000	0.000	0.000
Pdensi_DN39211_c0_g1	FC_3	FC_3_3	31.1155596297015	359.700406375112	195.407983002407	-3.52142622876485	0.684449185950613	-5.14490527718874	2.67655828512601e-07	1.21434846955396e-05	0.447	0.728	0.834	4.977	2.778	2.425	3.843	6.878	12.396	6.639	9.087	10.800	0.158	1.371	0.782	0.937	0.256	0.292	0.631	0.601	0.331	0.027	0.088	0.000	0.250	0.060	0.021
Pdensi_DN15699_c0_g1d9643	FC_3	FC_3_3	347.544940258869	49.3209962262942	198.432968242582	2.81596713258347	0.547692533131179	5.14151090664771	2.72537828757666e-07	1.23253486018291e-05	0.493	0.953	0.906	2.468	5.225	15.848	3.141	2.248	2.702	1.150	1.304	1.166	5.326	5.144	13.479	0.825	1.603	2.810	47.052	16.873	63.884	308.575	70.030	150.449	63.157	73.928	113.266
Pdensi_GG_48615_c0_g1	FC_3	FC_3_3	133.549080819912	612.314954605005	372.932017712458	-2.19203921353809	0.426945071517231	-5.13424175561569	2.83283769021815e-07	1.27602042486762e-05	1.520	7.023	4.403	1.797	6.284	2.988	2.255	8.133	9.206	11.079	17.702	16.372	2.283	5.495	2.005	1.209	1.470	1.169	0.202	0.415	1.214	0.000	0.000	0.091	0.069	0.651	1.072
Pdensi_DN15988_c6_g1	FC_3	FC_3_3	330.926724972291	40.7283121279538	185.827518550122	3.02354091041524	0.589667666714061	5.12753383149529	2.93562239308194e-07	1.3202113774147e-05	2.031	6.362	2.491	2.284	10.432	10.778	0.999	2.133	3.225	0.534	1.425	1.063	3.508	12.243	8.274	1.616	4.117	2.202	1.747	0.784	1.298	1.029	1.376	0.000	1.334	6.590	10.650
Pdensi_DN19316_c0_g2	FC_3	FC_3_3	497.986931079201	96.5432690172975	297.265100048249	2.36686929308801	0.462049821847965	5.12254129570212	3.01445048895302e-07	1.35135492928124e-05	0.584	0.847	0.435	5.228	15.881	20.013	6.114	5.661	4.087	1.771	2.832	2.520	6.181	12.288	16.675	1.451	3.053	1.096	2.684	2.033	0.750	27.847	55.184	55.379	1.355	1.308	0.280
Pdensi_DN18864_c1_g3d480664	FC_3	FC_3_3	78.4552989779817	3.51540716981946	40.9853530739006	4.4748726966716	0.873728912545709	5.12158019772236	3.02985827861752e-07	1.35610786078646e-05	0.609	1.599	0.495	0.109	1.077	2.293	0.127	0.254	0.279	0.177	0.027	0.051	1.854	2.010	1.700	0.579	0.182	0.412	0.074	0.000	0.062	4.785	26.390	16.078	0.036	0.000	0.000
Pdensi_DN24702_c0_g4	FC_3	FC_3_3	63.4709297931912	0	31.7354648965956	8.48031462962788	1.6579397604473	5.11497150375353	3.13788324369402e-07	1.4021252613982e-05	0.088	0.427	0.132	0.000	0.689	0.808	0.048	0.000	0.000	0.000	0.000	0.000	0.441	2.737	1.484	0.040	0.048	0.000	0.000	0.000	0.000	0.000	0.000	0.000	0.000	0.000	0.000
Pdensi_DN17557_c0_g3	FC_3	FC_3_3	1026.1401658731	164.755417145391	595.447791509245	2.63873085226015	0.515897377733505	5.11483672170015	3.14012461092722e-07	1.4021252613982e-05	0.829	3.142	1.663	6.267	45.943	15.636	8.210	13.920	6.926	5.384	5.204	1.458	23.708	32.502	17.385	4.087	4.873	2.011	3.222	13.373	1.192	11.905	1.004	0.000	0.000	0.000	0.000
Pdensi_DN37346_c0_g1	FC_3	FC_3_3	138.147286503092	12.3317631823752	75.2395248427334	3.48686644171587	0.683395226045737	5.10226924160941	3.35604833231749e-07	1.49499106453038e-05	2.556	1.140	3.612	1.715	4.747	6.564	1.838	0.946	0.714	0.177	0.190	0.532	2.344	2.778	4.525	3.637	1.945	3.125	3.493	1.220	4.099	1.145	1.288	0.302	0.898	0.000	0.544
Pdensi_GG_39984_c1_g1	FC_3	FC_3_3	12.5664060303858	238.872436692301	125.719421361343	-4.21885910041914	0.827194743414957	-5.10020056825093	3.39293748323035e-07	1.50845434269582e-05	0.000	0.133	2.280	0.596	2.471	0.938	3.679	7.151	4.678	7.753	4.763	5.029	0.116	0.764	0.084	8.020	4.758	3.568	4.528	2.234	3.706	0.281	3.613	0.566	0.472	0.000	0.415
Pdensi_DN19454_c0_g1	FC_3	FC_3_3	100.739220103827	3.25094862739406	51.9950843656104	4.95949293420982	0.972425730332976	5.10012516072729	3.39428953795834e-07	1.50845434269582e-05	2.744	6.676	0.196	0.621	3.322	1.177	0.544	0.308	0.463	0.000	0.124	0.116	1.529	4.073	1.754	0.352	0.213	0.000	0.000	0.000	0.000	0.000	0.000	0.000	0.000	0.000	0.000
Pdensi_GG_54298_c0_g1	FC_3	FC_3_3	0	44.5251469315091	22.2625734657545	-7.91570157225863	1.55246337302343	-5.09880085405348	3.41811926176937e-07	1.51665606237628e-05	0.000	0.175	0.161	0.000	0.000	0.000	0.000	1.690	1.147	1.141	0.815	1.329	0.000	0.000	0.000	0.000	1.041	0.197	0.000	0.560	0.462	0.000	2.166	0.000	0.480	0.905	0.389
Pdensi_DN19519_c0_g6	FC_3	FC_3_3	756.032730548456	3469.42081409418	2112.72677232132	-2.1990473001004	0.431456753636071	-5.0967965655146	3.45449208176778e-07	1.53159099053396e-05	22.192	11.906	30.417	20.829	31.069	24.067	81.068	103.778	132.522	89.184	101.163	64.610	21.981	8.816	20.933	27.138	17.411	15.134	25.883	22.945	33.299	5.078	1.163	0.000	0.000	0.000	0.000
Pdensi_DN25089_c1_g2	FC_3	FC_3_3	56.9240943854195	332.882641045612	194.903367715516	-2.54968440549165	0.500327304406161	-5.09603290293716	3.46844870380424e-07	1.53646217794183e-05	0.342	0.381	0.279	2.512	2.620	5.720	2.316	1.919	6.462	4.206	8.179	12.248	1.100	1.310	1.586	1.124	0.525	0.276	0.643	0.356	0.698	0.050	6.359	0.000	0.000	0.000	0.000
Pdensi_DN19519_c0_g5	FC_3	FC_3_3	369.597600026569	1743.61187232001	1056.60473617329	-2.23966449690526	0.439503417706475	-5.09589779436263	3.4709235947481e-07	1.53646217794183e-05	7.711	3.736	17.458	6.842	11.504	10.707	41.187	54.650	71.316	46.196	46.057	35.886	7.927	4.592	12.814	13.173	9.773	8.335	10.406	9.877	16.178	1.386	1.523	0.396	5.878	0.000	0.000
Pdensi_DN10497_c0_g1d519103	FC_3	FC_3_3	0	49.8468492298182	24.9234246149091	-8.07870251748344	1.58600391260962	-5.09374690267359	3.51055350818544e-07	1.55157118247444e-05	0.000	0.109	0.100	0.636	0.243	0.329	1.226	1.155	1.540	1.180	1.776	0.710	0.000	0.000	0.000	0.180	0.000	0.000	0.000	0.000	0.000	0.000	0.000	0.000	0.000	0.000	0.000
Pdensi_DN22868_c0_g1d545714	FC_3	FC_3_3	59.9022780591	5.13789727439405	32.520087666747	3.54104203330402	0.695398564183138	5.09210432072659	3.54111163968585e-07	1.56262971809124e-05	0.995	0.518	0.738	0.475	0.555	2.597	0.252	0.163	0.173	0.195	0.105	0.110	1.172	1.617	1.463	0.219	0.031	0.129	27.990	0.065	127.162	1.456	42.367	83.395	1.755	1.124	1.089
Pdensi_DN7192_c0_g1d263275	FC_3	FC_3_3	653.637097519365	111.287113567261	382.462105543313	2.55505976578057	0.501806755207314	5.09172054633858	3.54828818351001e-07	1.5637804644318e-05	14.284	17.116	6.057	5.600	4.231	20.988	8.447	1.613	4.491	2.539	1.429	4.243	10.878	25.271	11.490	4.980	5.795	1.389	2.056	1.074	0.294	0.156	0.000	0.000	0.000	0.000	0.000
Pdensi_DN42665_c0_g1d444398	FC_3	FC_3_3	1996.72086879541	287.779189742323	1142.25002926887	2.79466194728332	0.549200915988536	5.08859666093795	3.60722904947524e-07	1.58684339479644e-05	2.263	2.519	3.244	15.271	81.850	74.192	10.476	17.343	14.221	3.070	12.243	5.930	24.254	56.412	61.408	7.444	6.170	6.385	19.797	15.622	16.906	23.386	80.702	7.284	5.274	4.048	3.060
Pdensi_DN20246_c0_g2	FC_3	FC_3_3	262.352218467048	0.634284593119699	131.493251530084	8.67913725706963	1.70597801973034	5.08748480736084	3.62843442762883e-07	1.59368746377721e-05	5.621	0.465	1.951	5.900	0.415	0.247	0.204	0.045	0.017	0.050	0.000	0.000	14.089	0.281	3.166	9.851	6.787	4.450	2.243	42.879	5.506	5.828	0.071	0.353	2938.826	4568.848	4400.371
Pdensi_DN22319_c0_g9	FC_3	FC_3_3	149.376919014093	2.57888535131125	75.9779021827021	5.85540817709458	1.15117719262096	5.0864525588482	3.64822923513692e-07	1.60113575451888e-05	0.205	0.000	0.041	1.799	2.802	6.040	2.421	1.064	0.527	0.048	0.103	0.048	0.500	2.163	7.623	0.000	0.899	0.051	0.139	0.190	0.176	3.266	43.004	74.977	0.126	0.918	0.000
Pdensi_DN22704_c1_g1	FC_3	FC_3_3	3173.22407339556	640.161766405955	1906.69291990076	2.3094418228101	0.454068076611916	5.08611360666946	3.65475181753715e-07	1.60275207911264e-05	325.061	164.426	80.172	37.060	38.774	15.772	36.349	18.160	8.092	20.074	16.456	10.419	96.628	98.926	31.898	53.997	62.097	25.090	8.602	19.208	8.264	78.160	73.565	43.539	100.045	98.058	52.924
Pdensi_DN9799_c0_g1	FC_3	FC_3_3	2.2925070701605	85.2347057262656	43.7636063982131	-5.21211579838849	1.02591310574196	-5.08046516729015	3.76511770706315e-07	1.64476194571706e-05	0.036	0.258	0.054	0.000	0.000	0.529	0.141	0.154	0.415	1.510	1.308	3.484	0.000	0.063	0.092	0.188	0.060	0.000	0.031	0.000	0.000	0.041	0.182	0.056	2.466	0.829	1.837
Pdensi_DN17846_c2_g1d475817	FC_3	FC_3_3	38.99653525101	175.974958485321	107.485746868165	-2.164299064347	0.426072675617754	-5.07964764745598	3.78135544967861e-07	1.6493021760422e-05	1.188	0.234	0.324	1.916	3.401	1.533	5.999	3.956	3.701	3.851	3.960	5.154	0.602	1.371	0.845	0.775	1.170	0.795	1.108	2.757	1.701	6.249	20.517	23.717	0.325	0.607	0.000
Pdensi_DN15116_c0_g2d525289	FC_3	FC_3_3	48.4122749630477	0	24.2061374815239	8.08762755453434	1.59466376085146	5.07168203923816	3.94314821088409e-07	1.71457076288365e-05	0.000	0.325	0.000	0.000	0.000	0.971	0.000	0.000	0.189	0.000	0.000	0.000	0.663	1.147	1.611	1.712	0.000	2.189	0.802	0.000	0.431	0.240	0.000	0.000	0.000	1.010	0.727
Pdensi_DN25155_c5_g7	FC_3	FC_3_3	47.2640143131232	0	23.6320071565616	8.05213158508574	1.58780044097209	5.07124911752515	3.95213022877302e-07	1.7171534265739e-05	0.000	0.000	0.000	0.000	0.000	0.000	0.000	0.396	0.000	0.000	0.000	0.000	1.578	0.870	0.833	0.676	0.403	0.458	0.000	0.000	0.542	0.000	0.000	0.000	0.000	0.424	1.833
Pdensi_DN35010_c2_g10	FC_3	FC_3_3	39.3929582310124	170.749518634114	105.071238432563	-2.11499125959912	0.417129304922388	-5.07034925295562	3.97086332738097e-07	1.72396558613371e-05	1.487	0.241	2.092	0.000	0.641	1.074	2.491	4.645	2.225	5.235	3.859	3.454	0.669	1.080	1.041	2.713	10.808	4.192	0.827	2.515	0.868	0.000	2.114	0.753	0.000	0.000	0.678
Pdensi_DN36166_c0_g1d568921	FC_3	FC_3_3	499.103177028651	97.4719423290287	298.28755967884	2.35737465789612	0.465169388072422	5.06777685364175	4.0248884967103e-07	1.74339759596569e-05	2.527	2.163	4.025	2.473	14.109	24.916	3.665	2.793	6.630	1.573	2.091	3.516	6.805	17.642	11.661	2.683	1.613	1.214	1.107	22.149	4.306	7.057	7.851	126.067	0.000	1.870	1.211
Pdensi_DN18533_c0_g1d479350	FC_3	FC_3_3	8.52690903360576	96.119759151281	52.3233340924434	-3.46232139590901	0.683523348732325	-5.06540325554394	4.07536710698232e-07	1.76255723768645e-05	0.084	0.069	0.590	0.524	0.648	0.532	0.859	2.796	3.785	2.034	2.689	2.342	0.078	0.374	0.183	0.781	1.602	0.213	1.487	0.807	0.492	0.520	0.534	0.430	0.198	0.000	0.079
Pdensi_DN48916_c0_g1d41713	FC_3	FC_3_3	58.745858880934	382.793525238182	220.769692059558	-2.69763829110392	0.533206107291148	-5.05927868082524	4.20845424277538e-07	1.81289728740667e-05	0.582	0.945	1.165	3.135	3.003	3.335	1.132	5.340	7.936	10.124	5.887	12.178	1.296	2.355	0.649	2.607	3.923	3.558	9.499	13.155	10.434	3.324	10.681	13.168	3.911	4.741	6.143
Pdensi_DN8361_c1_g1	FC_3	FC_3_3	453.889021697634	51.939716519024	252.914369108329	3.12832069979379	0.618374177234884	5.05894459206294	4.21583333459801e-07	1.81357952290177e-05	1.009	6.742	3.369	4.474	10.421	19.616	0.747	1.765	3.995	0.596	1.063	2.180	4.865	14.174	13.481	2.560	4.164	2.053	2.789	5.262	5.553	0.000	0.616	0.338	0.000	0.189	0.203
Pdensi_GG_14190_c1_g1	FC_3	FC_3_3	296.719800610552	33.7650943753043	165.242447492928	3.13498142149518	0.619830425944303	5.05780499032309	4.24109799797719e-07	1.82305842350215e-05	0.128	0.000	1.278	0.972	1.860	9.075	0.852	2.813	0.605	0.753	1.293	0.452	3.418	7.231	10.270	0.458	0.552	0.626	0.142	0.296	0.183	0.584	46.964	1.029	0.000	0.144	0.000
Pdensi_DN26304_c1_g1	FC_3	FC_3_3	306.437199460945	67.2748585544002	186.856029007673	2.18581520407533	0.432396955566524	5.05511238212	4.30137404612311e-07	1.8461562826098e-05	7.042	5.512	5.521	5.038	4.056	8.500	4.023	1.253	2.377	2.098	1.186	1.660	7.908	5.241	8.110	4.170	1.501	1.800	1.735	2.173	2.802	6.881	7.594	6.514	1.379	5.407	10.825
Pdensi_DN30467_c0_g1	FC_3	FC_3_3	0	102.399247905779	51.1996239528896	-9.11728065530506	1.80442907321661	-5.05272320792993	4.35554882008368e-07	1.86798765505716e-05	0.000	0.000	0.000	0.000	0.000	0.148	0.603	0.048	1.019	4.606	0.231	2.651	0.000	0.000	0.000	0.000	0.000	0.057	0.207	0.000	0.131	0.000	0.000	0.093	0.000	0.000	0.000
Pdensi_DN15245_c0_g1	FC_3	FC_3_3	527.222939590877	63.8091271934683	295.516033392173	3.04635190050996	0.603458068625959	5.04815837071553	4.46089294240585e-07	1.90881575185281e-05	35.158	16.645	20.700	7.669	3.278	5.842	1.045	1.462	1.787	0.837	1.657	2.208	20.488	6.825	8.904	23.516	17.295	15.364	11.347	1.455	16.544	2.329	0.119	2.405	0.000	0.055	0.175
Pdensi_DN34073_c0_g1d201036	FC_3	FC_3_3	10.5247804636574	97.107988849934	53.8163846567957	-3.21674318187631	0.6377991522667	-5.04350495049138	4.57080936425861e-07	1.95288781619043e-05	0.260	0.112	0.114	0.013	0.025	1.987	0.699	1.022	5.434	1.308	2.764	3.117	0.242	0.214	0.269	0.028	0.000	0.052	0.000	0.036	0.134	0.000	0.000	0.042	0.000	0.000	0.000
Pdensi_DN23946_c0_g1d71006	FC_3	FC_3_3	2.07985734516054	71.4891950951617	36.7845262201611	-5.03195949069184	0.999006687883016	-5.03696276684094	4.72976738464316e-07	2.01823995938688e-05	0.167	0.000	0.166	0.472	0.702	0.180	0.647	2.258	1.100	1.465	1.264	2.551	0.046	0.096	0.000	0.000	0.000	0.000	0.000	0.000	0.060	0.000	0.000	0.000	0.000	0.000	0.000
Pdensi_DN30875_c0_g1d371381	FC_3	FC_3_3	459.82230904808	83.2243400952206	271.52332457165	2.46688993281803	0.489761966970721	5.03691609227285	4.73092038672723e-07	2.01823995938688e-05	8.878	7.907	3.501	7.606	11.973	10.277	4.547	4.327	2.271	2.625	1.995	1.491	6.310	19.385	8.080	5.401	7.132	2.316	1.055	2.567	3.650	2.885	5.010	3.826	3.262	6.419	9.238
Pdensi_DN11502_c0_g1d388398	FC_3	FC_3_3	54.2545451551662	354.371759784568	204.313152469867	-2.71185112300096	0.538470646636168	-5.03620975431423	4.74840218609546e-07	2.02416782011501e-05	1.440	1.365	2.704	6.601	1.969	2.661	8.311	6.001	11.913	5.910	8.187	12.069	0.800	0.944	2.002	2.826	3.832	3.262	3.978	3.736	3.100	0.000	0.439	0.000	0.000	1.010	0.000
Pdensi_DN29345_c0_g1d81708	FC_3	FC_3_3	0	64.0259981343434	32.0129990671717	-8.43970361967087	1.67589059432136	-5.0359514208554	4.75481146309025e-07	2.02537025642878e-05	0.000	0.393	0.000	1.829	0.441	0.000	0.000	1.142	2.165	1.714	0.456	2.556	0.000	0.000	0.000	0.000	0.388	0.441	0.000	0.000	0.522	0.000	0.000	0.729	0.000	0.000	0.882
Pdensi_DN35732_c0_g1d314803	FC_3	FC_3_3	2518.73216042814	302.015198815657	1410.3736796219	3.0600465040978	0.607921217555611	5.03362346259591	4.8129459522403e-07	2.04550202970213e-05	0.982	2.286	1.584	26.468	61.368	125.149	16.796	16.848	10.311	2.726	9.788	9.844	25.371	53.828	97.157	8.404	12.896	15.140	34.603	22.235	24.154	35.687	5.108	3.361	0.000	0.000	0.000
Pdensi_DN41033_c0_g1d512859	FC_3	FC_3_3	0	70.607165459873	35.3035827299365	-8.58084235725063	1.70486330945594	-5.03315562582491	4.82471135840285e-07	2.04770490405064e-05	0.000	0.712	0.000	0.829	0.400	0.709	0.362	0.000	2.745	0.388	2.893	1.930	0.000	0.000	0.000	0.000	0.000	0.000	0.000	0.380	0.000	0.000	1.596	1.982	0.000	0.000	0.000
Pdensi_DN20183_c1_g1d488725	FC_3	FC_3_3	147.702720848154	1.93266392170178	74.8176923849278	6.25506666679811	1.24277896415473	5.03312885654808	4.82538540465512e-07	2.04770490405064e-05	7.947	5.009	2.966	3.261	2.988	2.354	1.282	0.395	0.393	0.000	0.131	0.000	5.413	2.762	2.117	1.861	0.793	0.252	0.196	0.000	0.000	0.052	0.000	0.075	0.000	0.000	0.000
Pdensi_DN26139_c0_g1d559879	FC_3	FC_3_3	220.581060818431	1072.92324283742	646.752151827925	-2.28084455778052	0.453358221329194	-5.03099855803507	4.87931818361502e-07	2.06748286999423e-05	3.124	7.244	6.184	3.581	8.569	8.383	9.536	21.033	42.645	14.110	36.860	28.282	2.979	7.434	5.481	3.571	10.983	8.542	9.826	11.423	12.636	3.605	4.039	2.468	24.509	53.048	59.769
Pdensi_DN13341_c0_g1d461319	FC_3	FC_3_3	197.886471595335	35.7544422958917	116.820456945613	2.46773101355803	0.49085063307304	5.02745814568569	4.97023920943161e-07	2.09929650976314e-05	0.104	0.177	0.109	1.669	9.697	4.345	0.810	1.830	0.866	0.681	1.333	0.602	3.703	4.633	5.589	1.053	2.974	2.587	41.088	0.144	37.619	0.000	0.067	0.169	0.130	0.000	0.000
Pdensi_DN21243_c0_g1	FC_3	FC_3_3	0	51.185975476045	25.5929877380225	-8.11690828459729	1.61454950838549	-5.02735174266289	4.97299687022204e-07	2.09929650976314e-05	0.000	0.000	0.000	0.000	0.000	0.000	0.681	2.151	1.950	0.968	2.070	0.724	0.000	0.000	0.000	0.367	0.880	0.000	7.246	51.489	1.472	13.707	1.749	0.000	0.607	0.460	0.000
Pdensi_DN19457_c1_g1	FC_3	FC_3_3	10.767924043723	152.656518121211	81.7122210824671	-3.79856818856172	0.756075365915517	-5.02406024558426	5.05903558607325e-07	2.13242694905134e-05	0.317	1.076	0.192	1.890	0.736	0.094	2.427	4.187	1.229	5.614	3.299	2.247	0.175	0.524	0.099	0.286	0.757	0.442	2.125	7.136	1.456	0.920	4.738	1.680	0.000	0.000	0.000
Pdensi_DN25145_c2_g7	FC_3	FC_3_3	4657.33553005506	647.076501086217	2652.20601557064	2.84745838918265	0.56724547372744	5.01979922461373	5.17255141449624e-07	2.1754009078552e-05	0.482	1.797	0.243	44.325	214.349	134.523	55.742	61.438	36.182	19.831	22.018	5.549	49.335	135.351	147.291	39.857	74.045	26.849	29.539	28.405	33.550	111.784	2.589	0.000	0.000	0.196	0.000
Pdensi_DN17473_c0_g9	FC_3	FC_3_3	58.4916022657123	3.20820158737384	30.8499019265431	4.18283680247495	0.833608747163787	5.01774581505574	5.22812852058704e-07	2.1938704364456e-05	2.073	1.268	1.969	0.485	0.932	1.666	0.053	0.249	0.281	0.112	0.060	0.057	1.172	1.069	1.802	0.353	0.059	0.060	0.162	0.000	0.000	0.000	0.000	0.000	0.000	0.000	0.288
Pdensi_DN23776_c0_g1	FC_3	FC_3_3	666.914619761281	2791.76343976765	1729.33902976447	-2.06476174710481	0.411559136825556	-5.0169260316531	5.25047703779279e-07	2.199977164165e-05	8.831	22.855	18.347	3.145	17.244	12.961	28.119	99.135	133.595	52.099	90.011	63.601	7.557	25.347	15.617	7.227	9.331	4.483	4.827	2.738	1.925	0.281	0.321	0.000	17.016	32.247	21.393
Pdensi_DN23284_c0_g1	FC_3	FC_3_3	435.122674702328	2433.27880215976	1434.20073843105	-2.48217239925219	0.495028535043368	-5.01420064407951	5.32543928551071e-07	2.22807852686601e-05	2.990	29.140	17.959	12.528	41.983	21.780	27.130	43.345	64.633	29.532	64.481	85.920	5.847	18.439	7.669	3.353	9.988	8.783	2.466	6.367	11.158	0.000	0.526	0.000	1.764	1.777	2.005
Pdensi_DN25085_c0_g1d557337	FC_3	FC_3_3	65.5317925539412	9.66238344508462	37.5970879995129	2.76018933760463	0.550977346824998	5.00962399545135	5.45364803452385e-07	2.27329316889605e-05	1.469	2.253	1.061	0.644	0.594	1.163	0.809	0.119	0.533	0.245	0.240	0.226	1.493	1.618	1.522	0.501	0.379	0.168	0.087	0.022	0.000	0.000	0.117	0.233	0.000	0.235	0.046
Pdensi_DN17629_c0_g1d401843	FC_3	FC_3_3	100.070671101484	515.301905865851	307.686288483668	-2.35962702211592	0.471345499104654	-5.00615159495138	5.55290305002999e-07	2.31295828888334e-05	0.524	2.031	0.634	8.634	6.246	3.659	15.003	11.566	8.125	18.008	9.384	10.403	1.817	3.995	1.484	3.214	5.326	4.284	7.801	4.122	6.863	1.842	24.167	15.823	0.000	0.000	0.000
Pdensi_DN52946_c0_g1	FC_3	FC_3_3	21.9053298993511	220.436045364733	121.170687632042	-3.34290425315295	0.669477355228185	-4.99330444420119	5.93548819986534e-07	2.46867320560354e-05	1.007	0.484	1.678	0.426	0.814	1.957	2.986	5.625	6.088	4.084	8.068	4.092	0.374	0.258	0.875	1.707	0.121	0.000	0.000	0.000	0.000	0.000	0.000	0.000	0.000	0.000	0.000
Pdensi_DN28633_c0_g2	FC_3	FC_3_3	33.7361846512417	144.348310214566	89.0422474329039	-2.09260379998183	0.419116883547357	-4.99288833766436	5.94829510812371e-07	2.47217802579162e-05	0.047	0.351	0.232	1.345	1.734	3.162	1.583	2.468	4.140	4.135	2.641	3.848	0.672	1.016	0.730	0.503	0.918	1.448	0.577	0.649	1.995	0.912	23.214	19.800	0.000	0.469	0.000
Pdensi_DN14482_c0_g1d179884	FC_3	FC_3_3	368.589019765785	28.4552330668398	198.522126416312	3.6950892231243	0.740110675728898	4.99261711025204	5.95665726873631e-07	2.47383176046709e-05	0.068	0.018	0.027	8.795	5.979	19.190	2.223	0.891	3.567	0.314	1.040	0.734	3.930	5.243	16.193	0.902	3.692	1.229	0.791	1.072	0.981	1.191	41.803	73.812	0.000	0.360	0.089
Pdensi_DN32922_c0_g1	FC_3	FC_3_3	0	48.9392575263083	24.4696287631541	-8.05193582789199	1.61340359036896	-4.99065198314742	6.01758310650282e-07	2.49546209060264e-05	0.000	0.269	0.498	0.941	0.302	0.000	0.274	0.781	1.774	0.587	1.251	1.751	0.000	0.000	0.000	0.666	2.660	3.629	4.118	0.287	7.849	1.508	0.000	0.499	0.000	0.000	0.000
Pdensi_DN44057_c0_g1d95103	FC_3	FC_3_3	492.294295871657	43.4275814287178	267.860938650188	3.50188159806163	0.703482594149541	4.97792216493309	6.42704899315482e-07	2.64775653411429e-05	4.584	9.105	7.666	1.444	4.651	18.949	2.523	0.000	0.912	2.256	0.480	0.448	14.301	11.455	8.861	2.054	0.409	0.464	0.000	0.441	0.000	0.578	0.000	2.301	0.000	0.000	0.000
Pdensi_DN19790_c0_g1d535027	FC_3	FC_3_3	217.193966774221	21.9553039855454	119.574635379883	3.30756708388586	0.664549890796133	4.97715390476309	6.45260150438366e-07	2.65634448510149e-05	0.018	0.019	0.000	5.102	10.393	9.116	2.717	1.851	1.016	0.231	0.974	0.404	3.146	8.016	4.587	1.367	3.416	0.468	0.348	0.229	0.154	0.538	2.575	1.572	0.000	0.020	0.000
Pdensi_DN23934_c1_g2d71043	FC_3	FC_3_3	3065.62315310935	241.686866896554	1653.65501000295	3.6648359392408	0.737038187106565	4.97238271144141	6.61349834369121e-07	2.72059654896452e-05	34.112	35.389	31.591	9.597	9.006	14.590	9.235	5.435	5.965	6.907	5.620	5.228	158.564	19.041	29.664	25.383	198.685	209.632	150.107	3.761	57.010	41.455	12.472	1.902	15.009	20.403	14.902
Pdensi_DN65205_c0_g1	FC_3	FC_3_3	0	40.658787078036	20.329393539018	-7.78464100075506	1.56562523503598	-4.97222504246118	6.61888079495161e-07	2.72082761884245e-05	0.000	0.000	0.000	0.000	0.201	0.000	0.000	0.000	1.772	0.978	0.838	1.172	0.000	0.000	0.000	0.000	0.178	0.000	0.000	1.537	0.476	0.000	0.000	0.000	0.000	0.000	0.200
Pdensi_DN496_c0_g1	FC_3	FC_3_3	60.0833398368843	0	30.0416699184421	8.39879400577289	1.69139363557219	4.96560577569611	6.84869518395258e-07	2.80101707378467e-05	6.495	2.516	2.794	1.174	0.565	1.510	0.257	0.975	0.276	0.000	0.000	0.000	2.575	1.071	0.515	0.208	1.245	1.132	0.000	0.269	2.670	0.000	0.000	0.000	1.714	1.564	2.247
Pdensi_DN13216_c0_g2	FC_3	FC_3_3	290.842539558521	11.3077152125692	151.075127385545	4.68466843942177	0.943850930276197	4.96335627708806	6.92853167679712e-07	2.83161714582498e-05	2.479	1.200	1.061	3.005	2.699	8.465	0.791	0.403	0.395	0.081	0.516	0.225	2.698	2.803	14.289	0.878	1.017	3.560	2.091	0.151	1.284	0.671	1.542	2.969	11.321	10.903	5.844
Pdensi_DN22636_c0_g1	FC_3	FC_3_3	2.40400200469683	82.06609125094	42.2350466278184	-5.11707406131669	1.0314662667229	-4.96097082997612	7.01417257128233e-07	2.86247216141124e-05	0.037	0.080	0.037	0.047	0.045	0.161	0.327	0.504	2.095	0.524	2.731	2.825	0.041	0.043	0.084	0.067	0.041	0.093	0.676	0.217	0.107	7.077	0.000	0.379	0.000	0.000	0.000
Pdensi_DN35131_c0_g1d437775	FC_3	FC_3_3	59.0344079320351	0	29.5172039660175	8.3725578037357	1.68866520460605	4.95809221442976	7.11887742249414e-07	2.8989137209637e-05	1.445	0.261	0.242	0.914	0.000	0.261	2.133	0.000	0.287	0.000	0.000	0.000	2.406	0.556	1.070	2.804	0.517	0.588	0.000	0.000	0.347	0.366	0.294	0.000	0.000	0.000	0.000
Pdensi_DN20311_c1_g1d16738	FC_3	FC_3_3	829.246254663408	49.9583207135426	439.602287688475	4.05233550038695	0.817391878688873	4.95764101166144	7.13542509368854e-07	2.90355726234882e-05	4.645	9.748	30.700	1.062	1.355	30.396	0.822	0.228	0.550	2.235	0.633	0.779	10.371	6.122	39.665	7.881	4.282	7.887	0.107	5.538	1.076	12.391	123.565	218.501	0.485	0.844	11.467
Pdensi_DN16330_c0_g2d347486	FC_3	FC_3_3	4968.05899609642	664.708651670655	2816.38382388354	2.90182734644801	0.585491747665224	4.95622245406477	7.18769186131632e-07	2.92271850614332e-05	396.056	178.071	101.811	72.550	67.833	29.191	68.407	16.810	5.182	24.085	18.216	6.340	176.410	129.229	46.289	47.699	19.353	11.228	11.360	24.610	6.614	103.184	52.439	30.329	65.373	114.611	69.852
Pdensi_DN25332_c0_g1d74269	FC_3	FC_3_3	109.705601681695	27.1131385859314	68.4093701338132	2.01541111050782	0.407072688390736	4.95098582632813	7.38384818934516e-07	2.99816109213411e-05	4.968	2.615	1.759	1.939	1.414	2.187	1.580	0.765	0.487	0.602	0.651	0.756	2.480	2.566	2.678	1.801	2.304	3.204	2.125	1.826	1.194	4.090	7.200	5.043	15.590	27.908	42.542
Pdensi_DN36107_c0_g1d148454	FC_3	FC_3_3	43.515285636886	0	21.757642818443	7.93338721569275	1.6025182470706	4.95057527750151	7.39944287220632e-07	3.00233325454583e-05	0.320	1.213	0.000	0.405	0.194	2.093	0.000	0.000	0.000	0.000	0.000	0.000	0.712	0.923	1.425	0.000	0.000	0.195	0.000	0.000	0.000	0.000	0.000	0.000	4.289	2.515	2.703
Pdensi_DN38301_c1_g1	FC_3	FC_3_3	24.0497276416112	160.597829403425	92.3237785225183	-2.72652381912464	0.550803718226255	-4.95008245025074	7.41820480630976e-07	3.00778361543192e-05	0.063	0.112	0.539	0.992	1.774	0.837	2.770	3.200	4.652	3.051	5.294	3.467	0.301	0.923	0.528	1.086	1.105	1.030	1.394	0.484	1.373	0.031	0.546	0.085	0.097	0.000	0.075
Pdensi_GG_57086_c0_g1	FC_3	FC_3_3	146.936641765302	1716.31354302058	931.625092392941	-3.54498937556608	0.716757321829858	-4.94587117229	7.58040811551675e-07	3.07134410653098e-05	13.013	3.132	0.414	1.410	3.463	2.652	28.636	34.740	11.884	78.460	32.073	14.695	4.290	5.394	0.990	0.798	0.567	0.583	3.064	11.427	8.747	8.517	43.314	30.845	27.840	82.560	0.704
Pdensi_DN23586_c0_g1d129986	FC_3	FC_3_3	161.188560668549	17.618750879048	89.4036557737985	3.19073960512197	0.645284871300503	4.94469922825151	7.62615147923707e-07	3.08544795332e-05	5.202	4.077	1.784	3.765	2.373	4.203	3.112	0.659	1.395	0.632	0.471	0.177	4.247	2.744	4.183	0.372	0.103	0.047	0.192	0.000	0.053	1.763	0.229	0.000	0.029	0.021	0.000
Pdensi_DN49369_c0_g1d41979	FC_3	FC_3_3	213.54089462679	24.3632331256575	118.952063876224	3.13036222283593	0.633355340565117	4.94250545048352	7.71249484910219e-07	3.11814619830464e-05	24.810	7.387	8.545	5.538	2.072	3.165	1.346	2.555	2.029	0.863	0.614	0.286	7.287	5.054	2.701	3.920	1.044	0.297	1.885	1.409	1.400	1.109	0.000	0.000	5.026	4.646	8.543
Pdensi_DN38342_c2_g1	FC_3	FC_3_3	167.946428416253	41.7096130577396	104.828020736996	2.00942055851396	0.406917699011123	4.93814981112196	7.88672474388716e-07	3.18167739547451e-05	2.208	1.665	1.343	0.826	1.739	3.398	1.872	1.231	1.154	0.731	1.038	1.286	3.399	3.971	4.438	1.696	0.906	0.700	1.494	4.361	0.894	61.072	13.165	2.139	3.512	11.078	12.161
Pdensi_DN12405_c0_g1d211618	FC_3	FC_3_3	0	42.1480677054928	21.0740338527464	-7.83666074896719	1.58811582191629	-4.93456499886206	8.032959127265e-07	3.23381036478486e-05	0.000	0.373	0.000	0.583	0.279	0.126	0.511	0.361	0.680	1.353	0.727	1.011	0.000	0.000	0.000	0.103	0.000	0.141	0.000	0.000	0.165	0.000	0.000	0.000	0.000	0.000	0.000
Pdensi_DN16525_c0_g1d111467	FC_3	FC_3_3	650.332850572195	143.609410344995	396.971130458595	2.17855993740029	0.441689746394275	4.93233079369606	8.12541584459193e-07	3.26637087086017e-05	24.139	21.205	13.084	16.677	16.678	11.176	10.785	6.383	6.109	4.154	4.228	2.148	20.855	15.072	9.809	8.627	4.410	2.622	1.726	0.133	1.575	0.000	0.000	0.000	0.000	0.000	0.000
Pdensi_DN22006_c0_g4	FC_3	FC_3_3	100.823667897988	16.4337075993553	58.6286877486718	2.62028439115031	0.531382231464555	4.93107265541883	8.17793079806154e-07	3.28514173838145e-05	2.160	0.937	0.562	1.935	3.141	4.348	1.083	0.998	0.481	0.407	0.398	0.394	1.640	3.698	1.951	1.123	0.721	0.358	0.629	0.463	0.190	0.795	1.801	3.731	2.451	3.963	2.607
Pdensi_DN10531_c0_g1d455577	FC_3	FC_3_3	1874.2356792066	85.7417095499471	979.988694378274	4.45025935397189	0.902594103103141	4.93052119293909	8.20105185976648e-07	3.29208653602575e-05	1.210	0.775	2.065	16.000	13.258	76.152	6.810	5.715	7.640	0.965	1.630	3.741	8.555	15.127	103.403	1.363	6.227	15.702	1.449	2.412	1.818	50.753	244.747	430.443	1.153	0.499	9.117
Pdensi_DN14253_c0_g1d52723	FC_3	FC_3_3	2.0284712573947	53.1923883345879	27.6104297959913	-4.7317887642051	0.959931631414328	-4.92929768053736	8.25257484198434e-07	3.30806338126133e-05	0.061	0.061	0.223	0.181	0.097	0.231	0.000	0.087	0.162	1.564	0.789	1.572	0.018	0.037	0.073	0.000	0.036	0.000	0.000	0.000	0.000	0.000	0.040	0.000	0.000	0.000	0.000
Pdensi_DN14372_c0_g1d524042	FC_3	FC_3_3	43.3562719341498	0	21.6781359670749	7.92718084097316	1.60916027197736	4.92628421110105	8.38080712839151e-07	3.35470038529373e-05	2.302	0.929	0.994	0.086	0.082	1.121	0.151	0.071	0.000	0.000	0.000	0.000	1.265	0.681	1.034	0.062	0.000	0.000	0.000	0.000	0.000	0.000	0.000	0.000	9.510	11.307	18.299
Pdensi_DN15542_c0_g1	FC_3	FC_3_3	50.4966698308147	379.300305230271	214.898487530543	-2.90521288752283	0.590103633477232	-4.92322487560979	8.51295313779351e-07	3.39315731000753e-05	0.382	1.971	4.808	2.827	4.865	2.630	1.337	6.715	6.283	5.395	11.815	10.787	0.424	1.754	1.457	0.788	4.096	2.668	2.463	5.836	2.019	1.079	0.187	0.387	14.182	44.990	20.620
Pdensi_DN42477_c0_g1d93713	FC_3	FC_3_3	28.1534127492825	129.683055162974	78.9182339561282	-2.20521634963294	0.447934028316754	-4.92308288771832	8.519134685946e-07	3.39322485303311e-05	0.932	0.894	1.820	1.627	0.519	1.609	1.781	3.143	2.876	3.380	3.691	2.479	0.775	0.726	0.485	7.963	6.331	6.154	21.987	27.661	11.884	51.829	66.018	36.505	0.051	0.075	0.000
Pdensi_DN32618_c0_g1	FC_3	FC_3_3	207.267108746884	6.39252950176813	106.829819124326	5.01755082885347	1.02008879407174	4.91873928820021	8.71033907714716e-07	3.46449286479342e-05	0.258	0.626	3.859	1.628	0.156	11.340	0.570	0.471	0.227	0.227	0.245	0.000	2.513	9.885	3.037	0.232	0.282	1.678	0.434	0.150	1.016	0.098	0.000	0.000	0.098	0.000	0.000
Pdensi_DN19791_c0_g1d218938	FC_3	FC_3_3	196.401301916359	9.46357750335297	102.932439709856	4.37849713865513	0.890359736659336	4.91767199074322	8.75794997850528e-07	3.48097673793548e-05	0.126	0.000	0.031	1.385	12.684	9.429	1.793	0.754	0.332	0.074	0.080	0.560	2.942	6.300	4.856	0.029	0.208	0.158	0.036	0.000	0.090	0.095	22.095	164.354	0.000	0.000	0.000
Pdensi_DN19221_c0_g1d218281	FC_3	FC_3_3	313.560373636859	32.9091302286612	173.23475193276	3.25167039158681	0.661748883246384	4.9137527450517	8.93494193562481e-07	3.53775253314688e-05	1.572	2.090	1.314	3.403	5.917	16.175	4.213	2.870	2.298	0.553	1.163	0.708	3.511	5.178	13.026	1.692	1.897	1.125	4.084	1.476	2.138	24.000	67.029	87.126	26.023	27.560	31.006
Pdensi_DN24334_c0_g1d133196	FC_3	FC_3_3	3550.93948259716	606.420913486968	2078.68019804206	2.54973356345619	0.519110929054771	4.91173161793935	9.02755643381525e-07	3.56304395191981e-05	79.072	71.005	112.071	89.022	55.465	113.814	28.703	14.151	13.690	18.051	5.700	20.865	71.732	57.864	116.135	52.957	18.726	57.572	10.533	14.388	19.589	47.345	73.996	31.749	57.101	95.265	70.335
Pdensi_DN14965_c0_g1d465570	FC_3	FC_3_3	216.694671794793	1441.63636007163	829.165515933214	-2.73548400780048	0.557161416062589	-4.90967954517006	9.12253432014054e-07	3.59801423500162e-05	1.194	1.842	5.213	4.797	2.600	41.509	21.738	23.850	55.929	30.364	40.127	35.686	2.454	2.984	9.458	8.599	14.893	15.147	4.854	5.751	6.026	39.176	165.406	573.925	0.068	0.347	0.159
Pdensi_DN19656_c3_g1	FC_3	FC_3_3	166.907204106046	20.6321467694413	93.7696754377438	3.01569955889625	0.614454617106231	4.90792887699121	9.20432189928958e-07	3.6277369273457e-05	0.428	0.927	0.143	2.894	5.716	5.453	3.648	1.496	0.846	0.673	0.180	0.673	3.020	3.955	4.773	0.639	0.770	0.524	0.316	2.647	0.819	12.607	22.002	37.026	0.000	0.802	0.344
Pdensi_GG_103371_c0_g1	FC_3	FC_3_3	158.613481879783	878.688701613475	518.651091746629	-2.46622344696648	0.502855865223483	-4.90443408842497	9.36970763637604e-07	3.68520068987501e-05	1.652	3.711	9.975	3.753	6.809	4.410	8.098	13.231	18.824	17.213	20.500	27.085	3.106	7.034	1.570	9.726	3.129	4.134	0.984	1.197	4.639	0.000	0.000	0.000	0.000	1.407	0.013
Pdensi_DN14857_c0_g1d342973	FC_3	FC_3_3	125.220292426515	8.09157703345671	66.6559347299859	3.95152312896331	0.80589467692091	4.90327488458037	9.4251944058772e-07	3.70360333203933e-05	2.715	1.974	1.380	1.053	0.536	1.265	0.346	0.157	0.194	0.080	0.306	0.216	4.332	1.532	2.736	0.972	0.371	0.345	0.400	0.203	0.195	0.125	0.028	0.000	16.809	32.316	34.935
Pdensi_DN23604_c0_g2	FC_3	FC_3_3	571.463795216863	52.3890595676829	311.926427392273	3.44628396122781	0.703024128585085	4.90208489453106	9.48248380230435e-07	3.721775979152e-05	7.768	8.129	5.318	3.829	3.010	3.861	4.296	1.095	0.610	2.560	0.772	0.484	18.106	8.172	13.087	9.113	0.621	0.185	0.527	0.000	0.000	0.000	0.042	0.000	0.154	0.037	0.000
Pdensi_DN18796_c1_g3	FC_3	FC_3_3	68.4629190021421	524.458815040235	296.460867021188	-2.93523558442351	0.59886353261642	-4.90134300146736	9.51837007503526e-07	3.73324482961957e-05	1.186	3.562	1.395	3.687	6.777	6.566	11.134	8.805	12.176	14.441	13.641	10.451	0.430	2.262	2.238	0.000	0.000	0.471	0.000	0.434	0.930	4.355	0.000	0.000	0.685	2.755	12.234
Pdensi_DN7048_c0_g2d450764	FC_3	FC_3_3	102.531441210538	13.8150434427053	58.1732423266215	2.89329753928422	0.590329686938125	4.9011554107857	9.52746475412235e-07	3.73324482961957e-05	1.450	3.490	1.347	1.287	0.532	1.202	0.585	0.412	0.109	0.409	0.383	0.221	1.735	3.806	1.917	0.846	0.980	0.381	0.984	0.515	0.134	0.280	1.146	0.285	0.326	0.105	0.056
Pdensi_DN35100_c0_g1d314232	FC_3	FC_3_3	12.4688039268905	129.245664474172	70.8572342005313	-3.34291844040199	0.682786400812018	-4.89599446682938	9.78098181036176e-07	3.82563141633276e-05	0.678	0.294	1.086	0.688	1.153	0.593	0.905	1.280	3.377	3.039	3.432	3.040	0.151	0.627	0.151	0.608	1.172	0.664	1.202	0.157	0.778	0.414	2.326	1.911	4.265	6.099	4.091
Pdensi_DN5151_c0_g1d449145	FC_3	FC_3_3	39.0191508410557	0	19.5095754205278	7.77705787590956	1.58860809034066	4.89551697690388	9.80476265131942e-07	3.83227703629133e-05	1.549	0.336	1.555	0.391	1.132	0.670	0.000	0.000	0.000	0.000	0.000	0.000	0.685	1.072	1.030	0.555	0.664	0.000	0.000	0.000	0.000	0.470	0.000	0.000	0.000	0.000	0.000
Pdensi_DN15309_c0_g1d344494	FC_3	FC_3_3	24.9555799489428	122.466435677044	73.7110078129936	-2.29788720557544	0.469563239073899	-4.89366929597699	9.89730976740625e-07	3.86042960105328e-05	1.047	1.267	1.325	1.666	1.457	0.973	1.655	1.499	1.809	3.119	2.853	3.025	0.786	0.616	0.378	1.662	1.286	1.330	1.153	1.480	2.714	5.989	3.976	2.990	0.405	0.183	0.425
Pdensi_DN32059_c2_g3	FC_3	FC_3_3	32.7574897926809	154.599975499321	93.6787326460008	-2.24468188446036	0.459068062974863	-4.88964941258236	1.01015724883192e-06	3.93466356963931e-05	1.320	1.559	1.800	1.978	1.601	0.262	4.003	5.784	4.261	3.393	5.009	2.973	0.936	0.693	0.670	3.121	2.727	1.766	2.662	0.696	4.300	0.366	1.324	1.450	0.721	0.540	0.868
Pdensi_DN41220_c0_g1d513010	FC_3	FC_3_3	61.7378294133781	0	30.868914706689	8.44013967291192	1.72648343434149	4.88863055678904	1.01539847528787e-06	3.9523510307067e-05	0.860	0.932	0.288	0.000	0.698	0.000	0.316	0.000	0.000	0.000	0.000	0.000	1.586	2.645	0.318	0.514	0.000	0.000	0.317	0.995	0.000	0.870	0.000	0.000	0.422	0.000	0.348
Pdensi_DN15305_c2_g4	FC_3	FC_3_3	17.3578090157549	122.121331377792	69.7395701967736	-2.82399877982641	0.577765636165563	-4.88779290954088	1.01972712084402e-06	3.9664644176731e-05	0.100	0.216	0.000	0.253	1.813	0.545	2.773	2.716	5.071	3.406	3.662	1.885	0.334	0.346	0.558	0.448	0.542	0.736	0.999	3.246	1.001	0.304	2.939	0.402	0.452	6.395	2.644
Pdensi_GG_110545_c0_g1	FC_3	FC_3_3	37.9079628429809	160.099914215396	99.0039385291882	-2.07181981342652	0.424240424673555	-4.88359829222015	1.04167185771038e-06	4.04346352470248e-05	2.195	0.819	1.382	2.307	1.399	2.222	4.273	1.956	2.044	3.404	4.012	4.393	0.945	1.235	0.553	2.787	1.474	0.725	2.427	0.520	0.192	0.135	0.055	0.000	0.000	0.000	0.000
Pdensi_DN29681_c0_g1d309326	FC_3	FC_3_3	38.7533916709444	0	19.3766958354722	7.76713312857314	1.59063890555853	4.88302725491668	1.04469424481782e-06	4.05240846580877e-05	2.144	0.996	0.307	0.387	0.746	0.662	2.028	0.000	0.731	0.000	0.000	0.000	0.678	1.060	1.018	0.275	0.656	1.119	0.000	1.063	0.441	1.394	0.745	0.000	1.351	2.411	0.743
Pdensi_DN44159_c0_g1d246786	FC_3	FC_3_3	0	40.8804985804412	20.4402492902206	-7.79258767781246	1.5995434941445	-4.87175728971363	1.10609998727505e-06	4.27006041599204e-05	0.000	0.117	0.108	0.138	0.000	0.119	1.206	0.454	1.411	1.277	0.686	1.024	0.000	0.000	0.000	0.000	0.235	0.000	0.241	1.889	0.000	0.000	0.000	0.000	0.000	0.000	0.000
Pdensi_DN54018_c0_g1d163424	FC_3	FC_3_3	26.0965232803759	345.26547034418	185.680996812278	-3.71019069932456	0.763012548668374	-4.86255528274032	1.15880000058701e-06	4.45219006352152e-05	0.150	0.567	0.375	4.270	3.355	1.225	3.490	7.526	10.250	8.990	4.650	11.792	0.251	1.472	0.252	0.405	0.000	0.093	0.000	0.000	0.000	0.000	0.000	0.000	0.000	0.000	0.000
Pdensi_GG_47801_c0_g1	FC_3	FC_3_3	187.542759898016	12.5345693688579	100.038664633437	3.903649836863	0.803309221748911	4.85946100352768	1.17705763178757e-06	4.51618849341201e-05	1.285	2.922	2.057	1.304	2.027	7.583	0.572	0.808	0.761	0.454	0.163	0.303	1.146	7.719	4.878	0.461	0.833	0.000	0.427	0.447	0.000	1.567	7.873	10.347	0.000	0.000	0.000
Pdensi_DN18264_c0_g2	FC_3	FC_3_3	119.855798580078	20.9472569947438	70.4015277874109	2.51397970215716	0.517417382983964	4.85870746680167	1.18154556558239e-06	4.52522205906103e-05	9.751	4.367	4.891	1.610	1.289	0.921	0.705	3.117	1.009	0.501	0.536	0.499	3.768	2.203	2.356	3.228	1.594	2.069	1.876	0.737	0.609	2.579	0.517	0.426	5.647	2.619	3.333
Pdensi_DN24801_c1_g3	FC_3	FC_3_3	65.5656271514203	286.913838872092	176.239733011756	-2.12617166781525	0.437604366073856	-4.85866191622138	1.18181738395747e-06	4.52522205906103e-05	1.684	2.430	1.305	5.315	7.947	2.110	4.870	8.046	5.671	9.239	6.596	5.224	1.660	2.119	0.937	2.849	1.677	0.644	2.175	1.215	0.410	0.208	0.201	0.125	0.976	0.782	1.008
Pdensi_GG_61078_c0_g1	FC_3	FC_3_3	0.375530747302136	46.3832215995907	23.3793761734464	-7.01297958213734	1.44405937494959	-4.85643437090816	1.19518369067235e-06	4.57275910887276e-05	0.000	0.000	0.156	0.563	0.351	0.094	0.648	0.993	0.789	1.217	1.109	1.081	0.035	0.000	0.000	0.113	2.056	1.926	20.443	1.775	15.094	0.639	0.178	0.737	0.000	0.000	0.063
Pdensi_DN19578_c3_g2	FC_3	FC_3_3	81.2725369312603	14.5060120347106	47.8892744829854	2.4850531506546	0.511714910101511	4.85632351451637	1.19585266560882e-06	4.57275910887276e-05	1.697	1.591	2.374	1.004	0.960	0.494	1.006	0.948	1.605	0.399	0.286	0.400	1.638	1.959	2.148	0.507	0.612	0.832	0.251	0.262	0.810	0.000	0.000	0.000	0.000	0.000	0.273
Pdensi_DN21873_c2_g1	FC_3	FC_3_3	96.4458870967001	20.6470198917309	58.5464534942155	2.22246314999674	0.458108183980212	4.85139368322819	1.2259692250267e-06	4.68474631418463e-05	5.742	4.162	3.521	1.668	1.335	0.747	1.373	0.810	0.620	0.465	0.531	0.536	1.941	2.219	2.612	0.789	1.347	3.293	0.759	1.356	0.359	1.242	6.796	2.149	0.293	0.629	0.414
Pdensi_DN27231_c0_g1d368140	FC_3	FC_3_3	50.3253806821056	208.806450902402	129.565915792254	-2.04495071065362	0.421894788419392	-4.84706321762099	1.25302508407217e-06	4.77842809088062e-05	1.572	1.796	0.440	2.530	1.785	1.703	7.320	4.612	7.301	5.778	5.427	4.149	1.086	1.801	0.770	4.649	1.490	0.632	1.033	1.098	0.489	21.439	13.538	20.471	0.973	4.651	4.084
Pdensi_DN21912_c0_g2	FC_3	FC_3_3	37.7670648612945	163.446237500864	100.606651181079	-2.10230732382253	0.434221660224924	-4.84155332724201	1.288280918601e-06	4.90293830383281e-05	0.668	0.348	0.375	3.319	2.560	2.332	4.386	3.613	5.933	3.659	4.554	3.816	0.612	1.387	0.740	0.637	10.158	59.179	2.039	17.870	0.865	0.799	0.011	0.000	0.000	0.000	0.011
Pdensi_DN40009_c0_g1d511907	FC_3	FC_3_3	6701.14518523924	1344.05317036568	4022.59917780246	2.31775233510764	0.479071543786072	4.8380087800469	1.31146349644228e-06	4.97774039940835e-05	134.626	124.359	106.625	64.393	59.392	48.944	55.026	23.469	24.991	53.573	24.054	20.720	232.520	144.824	92.496	116.123	58.761	60.459	58.061	177.695	85.204	216.166	272.077	60.152	38.731	87.563	42.033
Pdensi_DN14093_c0_g1d52423	FC_3	FC_3_3	1.12142216987006	241.900507072282	121.510964621076	-7.81786708974406	1.61662049279533	-4.83593219595159	1.32523092785525e-06	5.02517832075628e-05	0.000	0.000	0.037	0.000	0.135	0.202	0.288	0.156	0.835	1.494	0.664	15.832	0.000	0.000	0.084	0.000	0.000	0.000	0.511	0.568	0.000	5.602	199.160	14.031	0.000	0.000	0.000
Pdensi_DN3057_c0_g1d260296	FC_3	FC_3_3	130.519757372396	1510.61103853063	820.565397951514	-3.53013732619672	0.729992319077194	-4.83585543839595	1.32574247335331e-06	5.02517832075628e-05	0.610	2.560	5.160	13.011	20.707	6.526	51.072	54.562	33.790	72.054	25.942	12.144	1.740	6.441	1.537	24.748	17.475	4.573	15.929	0.686	2.772	0.442	0.657	0.526	0.000	0.021	0.000
Pdensi_DN14192_c0_g1d213091	FC_3	FC_3_3	26.4918554524627	165.928955349571	96.2104054010167	-2.64804347618781	0.547885440166947	-4.83320651007065	1.34351290670559e-06	5.08229681330184e-05	0.770	0.104	0.673	4.998	3.377	2.310	3.846	1.912	1.704	5.883	2.190	4.087	0.643	0.666	0.538	0.259	76.146	58.581	58.781	7.373	17.358	6.150	0.236	0.000	2.325	2.270	1.505
Pdensi_DN14503_c0_g1d8426	FC_3	FC_3_3	188.838593025899	28.3478334873136	108.593213256606	2.7351226639951	0.566383617274747	4.82909918396938	1.37152085187797e-06	5.18130099598346e-05	5.579	6.076	3.894	4.321	4.547	3.482	3.517	1.402	1.272	0.448	1.222	0.407	4.633	4.285	4.359	1.152	0.357	0.228	0.161	7.501	1.241	0.121	0.000	0.000	0.000	0.000	0.000
Pdensi_DN22331_c0_g3d424292	FC_3	FC_3_3	39.426266251339	326.288391699216	182.857328975278	-3.03736813150747	0.629156118738677	-4.82768591299206	1.38128718056133e-06	5.20773870880972e-05	0.558	0.611	0.231	2.362	2.502	1.406	2.473	3.735	6.402	9.636	5.825	8.530	0.339	1.951	0.644	1.175	2.694	1.498	3.708	6.199	4.808	3.773	1.034	0.221	2.237	5.594	6.790
Pdensi_DN15466_c0_g1d182052	FC_3	FC_3_3	801.072911030474	5276.89751735445	3038.98521419246	-2.719398101996	0.56339253892493	-4.82682661574677	1.38725796305696e-06	5.22327147664675e-05	2.074	1.048	1.936	4.031	12.920	1.812	12.909	63.918	74.550	100.889	185.812	101.873	24.484	28.576	4.934	4.831	29.994	33.829	34.745	338.695	54.321	35.595	17.431	49.777	2617.250	3513.159	2961.209
Pdensi_DN32572_c0_g1d565724	FC_3	FC_3_3	114.607056927562	583.484517672465	349.045787300013	-2.34282604976195	0.485439060589414	-4.82620011442285	1.39162681187845e-06	5.23622781749465e-05	4.250	5.750	10.741	6.736	4.867	3.354	8.007	9.770	11.733	15.016	11.348	16.571	2.105	5.044	1.319	16.728	4.088	4.487	2.488	2.191	2.538	0.360	0.579	0.713	0.000	0.531	0.427
Pdensi_GG_59998_c0_g1	FC_3	FC_3_3	1427.46947905179	12.5733161641271	720.021397607959	6.82684957087697	1.4146069948063	4.82596904719234	1.39324147524747e-06	5.23881071705312e-05	3.231	3.200	2.815	0.756	0.598	0.225	0.777	0.412	0.253	0.249	0.406	0.259	77.566	0.843	16.789	2.097	10.573	14.587	23.556	2.011	44.217	11.299	1.094	0.267	1.622	2.619	1.951
Pdensi_DN39476_c0_g2	FC_3	FC_3_3	82.0907033900597	505.025182915323	293.557943152691	-2.6214433536285	0.543473768186485	-4.82349564428101	1.41063849093808e-06	5.29871894718504e-05	2.158	3.437	5.853	8.883	3.854	6.370	8.344	7.534	11.898	18.720	8.441	9.838	2.786	2.120	0.929	15.549	3.415	2.446	2.584	0.203	0.959	1.017	1.482	2.014	2.485	0.000	0.000
Pdensi_DN17749_c0_g1d216433	FC_3	FC_3_3	532.713241540992	129.600617402577	331.156929471784	2.03930357643435	0.422803585134777	4.82328827884532	1.41210647722003e-06	5.29915489190816e-05	0.225	0.000	0.045	7.524	17.694	30.011	11.599	10.807	5.042	3.126	3.179	3.225	6.439	14.126	17.205	1.019	2.509	0.424	2.384	1.594	0.772	278.988	274.775	163.677	0.035	0.050	0.000
Pdensi_DN24937_c0_g3	FC_3	FC_3_3	0.641289917413389	65.2803747706634	32.9608323440384	-6.64156710471597	1.37774030395979	-4.82062336829902	1.43110321556335e-06	5.36687478314919e-05	0.021	0.051	0.116	0.031	0.100	0.023	0.591	1.558	1.452	0.659	2.690	1.471	0.024	0.024	0.000	0.019	0.315	0.332	0.000	0.177	0.510	0.000	0.101	0.187	0.033	0.072	0.000
Pdensi_DN2125_c0_g1d203734	FC_3	FC_3_3	6.30312759694301	131.273798900594	68.7884632487684	-4.36608498451311	0.906056211524677	-4.81877937480947	1.44439166632009e-06	5.41311192875867e-05	0.420	0.228	1.476	0.532	0.767	0.457	1.397	2.428	4.503	3.727	3.186	2.723	0.233	0.243	0.000	0.941	1.128	0.513	0.697	0.487	0.302	0.639	0.256	0.845	0.000	0.000	0.762
Pdensi_DN15932_c0_g1d214751	FC_3	FC_3_3	145.214455613028	18.355434745755	81.7849451793917	2.98495396648721	0.619566272965501	4.81781222886776	1.45140860460657e-06	5.42859520503612e-05	0.751	0.607	0.187	1.499	2.187	5.562	0.759	0.652	1.469	0.440	0.553	0.369	1.462	5.043	3.997	0.451	1.572	0.698	0.492	8.946	2.059	3.221	3.223	56.645	0.000	1.544	0.601
Pdensi_DN53717_c0_g1	FC_3	FC_3_3	0	40.65781896573	20.328909482865	-7.78461087516002	1.61617667780392	-4.81668309045139	1.45964232327933e-06	5.45216497193152e-05	0.179	0.000	0.000	0.000	0.000	0.000	0.026	0.000	0.295	1.091	0.624	1.282	0.000	0.000	0.000	1.014	0.675	1.383	0.814	0.172	0.938	0.000	0.000	0.000	2.352	0.349	0.235
Pdensi_DN20855_c3_g2	FC_3	FC_3_3	42.3390306645592	0	21.1695153322796	7.8937744330357	1.63908174014712	4.81597362699384	1.46483871223676e-06	5.46795614541287e-05	0.377	0.613	1.323	0.239	0.000	0.205	0.419	0.990	0.897	0.000	0.000	0.000	0.629	0.871	1.469	1.520	2.230	2.531	2.293	1.311	0.271	0.000	0.230	0.379	1.959	0.847	0.228
Pdensi_DN16344_c0_g1d398322	FC_3	FC_3_3	498.145825672722	103.17831185144	300.662068762081	2.27184710647784	0.472116270575527	4.81205001409585	1.49389954783572e-06	5.56906806339816e-05	0.657	0.181	0.251	4.520	4.884	6.401	1.927	1.756	3.125	1.121	3.764	2.750	10.126	14.219	11.128	2.339	5.672	3.119	9.582	8.532	11.046	3.395	0.505	0.975	2.823	1.840	3.394
Pdensi_GG_63940_c0_g1	FC_3	FC_3_3	17.5373970343591	136.369917247274	76.9536571408164	-2.94097753864094	0.611330958654183	-4.8107780196759	1.50343917454496e-06	5.59376867592588e-05	0.000	0.234	0.000	0.546	1.195	1.639	1.496	2.908	6.290	3.926	3.454	2.652	0.173	0.750	0.385	0.113	0.754	0.350	0.353	0.036	0.000	0.000	0.000	0.000	2.070	0.872	2.164
Pdensi_DN19290_c1_g3	FC_3	FC_3_3	571.549121187525	64.5358579205466	318.042489554036	3.14626384436435	0.654081814392517	4.81019923675216	1.50779925846872e-06	5.60607313227764e-05	0.339	0.066	0.000	5.012	13.944	29.333	5.877	8.364	4.849	2.191	1.435	1.092	4.333	12.355	23.348	0.389	0.813	0.154	0.489	1.205	0.835	267.733	178.568	261.686	0.190	0.274	0.369
Pdensi_DN42901_c0_g1d321067	FC_3	FC_3_3	0	54.1438229859511	27.0719114929755	-8.1980528306958	1.70481645647438	-4.80875979320944	1.51869564391374e-06	5.64286913380456e-05	0.000	0.898	0.000	0.522	1.010	0.893	0.456	0.435	2.968	2.447	0.520	0.972	0.000	0.000	0.000	0.000	0.443	0.000	0.000	0.000	1.192	0.627	0.000	0.000	0.000	0.000	0.000
Pdensi_GG_98316_c0_g1	FC_3	FC_3_3	26.040705642281	129.284379320559	77.6625424814202	-2.30809810627214	0.480108375456865	-4.8074522842385	1.52865888789105e-06	5.67615181793231e-05	0.000	2.832	0.000	0.621	0.000	0.356	1.996	1.200	2.134	2.700	3.924	2.888	0.364	0.754	0.728	0.732	4.223	0.998	2.529	5.112	7.035	6.814	2.396	0.329	0.000	0.000	0.000
Pdensi_DN49744_c0_g1d251793	FC_3	FC_3_3	382.923120947694	79.2526446823603	231.087882815027	2.27293126957352	0.473201265720335	4.80330767102562	1.56065793493828e-06	5.77975943883967e-05	10.345	11.684	6.665	11.871	4.601	9.855	3.899	1.882	2.018	2.917	1.562	1.312	6.021	13.653	8.013	7.215	4.067	3.446	5.383	4.203	2.861	8.193	9.515	8.979	1.956	3.423	2.474
Pdensi_DN24306_c0_g4	FC_3	FC_3_3	2.18962892235142	74.2420843134844	38.2158566179179	-5.05172467429594	1.05226265279006	-4.80082103161352	1.58016440165163e-06	5.84433019850707e-05	0.000	0.084	0.000	0.000	0.000	0.000	0.771	0.083	0.095	2.781	0.880	1.783	0.086	0.093	0.000	0.000	0.000	0.000	0.000	0.104	0.000	1.527	0.479	0.000	0.000	1.095	0.834
Pdensi_DN24084_c1_g6	FC_3	FC_3_3	0	71.2225127881886	35.6112563940943	-8.59337920035553	1.7902810694582	-4.80001679454509	1.58652325288171e-06	5.86400605059879e-05	0.000	0.000	0.000	0.000	0.000	0.000	0.018	0.119	0.210	0.286	3.280	1.707	0.000	0.000	0.000	0.000	0.000	0.021	0.000	0.019	0.000	0.000	0.000	0.000	0.000	0.000	0.000
Pdensi_DN23705_c0_g1d304118	FC_3	FC_3_3	305.661341600635	45.9815852841781	175.821463442406	2.73405190967772	0.569871587374132	4.79766314070113	1.60527450857484e-06	5.92943018743221e-05	10.570	15.261	3.799	7.190	6.556	7.585	4.286	2.696	2.585	1.451	0.969	0.964	5.440	13.696	3.456	3.459	4.118	0.879	0.257	1.627	0.646	0.034	0.222	0.689	6.776	2.966	9.372
Pdensi_DN32794_c0_g1	FC_3	FC_3_3	48.702619394481	387.399898276597	218.051258835539	-2.98398736204878	0.62201427977893	-4.79729719888315	1.60820898900735e-06	5.93638426027303e-05	0.240	1.154	0.998	3.062	3.782	2.955	6.433	7.592	8.485	7.302	11.227	10.027	0.326	2.185	1.084	0.739	0.514	0.714	0.636	0.888	1.385	48.743	0.661	0.658	0.185	0.022	0.076
Pdensi_GG_9853_c0_g1	FC_3	FC_3_3	41.8554516974116	0	20.9277258487058	7.87730972312677	1.64247126961613	4.79601066322934	1.61856667986823e-06	5.97071264129169e-05	0.251	0.000	0.000	0.000	0.956	1.090	0.000	0.000	0.000	0.000	0.000	0.000	0.601	0.894	1.444	0.313	1.289	0.000	0.000	0.000	0.000	2.448	3.743	45.055	0.000	0.099	0.000
Pdensi_DN18297_c1_g3	FC_3	FC_3_3	1.70260324051295	77.1478172716139	39.4252102560634	-5.40264594870108	1.12652251202146	-4.79586150391832	1.61977167728608e-06	5.97125496185673e-05	0.000	0.023	0.147	0.766	0.506	0.204	1.494	3.261	3.226	1.010	3.114	1.575	0.000	0.097	0.024	0.076	0.023	0.318	3.873	0.000	1.659	0.348	0.440	0.601	0.000	0.000	0.000
Pdensi_DN33008_c0_g1d236404	FC_3	FC_3_3	4.48568867948022	324.514387050694	164.500037865087	-6.20396869357573	1.29442407263606	-4.79284094349505	1.6443599133564e-06	6.05794213510674e-05	0.000	0.000	4.710	10.868	0.952	3.953	0.577	2.233	11.637	9.865	8.545	5.408	0.000	0.000	0.289	9.382	11.741	50.339	37.818	15.688	130.151	10.299	0.317	0.000	0.000	0.000	0.000
Pdensi_DN15684_c0_g1	FC_3	FC_3_3	379.628359111048	81.8354828061737	230.731920958611	2.21391702554483	0.462191285550086	4.79004493325722	1.66743969839646e-06	6.13308571768179e-05	0.270	0.488	0.318	4.777	14.365	15.610	3.422	3.905	4.334	1.256	2.248	2.512	5.520	9.185	12.054	2.546	3.479	3.004	6.607	4.414	6.227	1.309	0.144	0.000	0.000	0.113	0.020
Pdensi_DN27992_c0_g1d501182	FC_3	FC_3_3	60.5255958813516	341.242132833109	200.88386435723	-2.48964110829862	0.519789500230562	-4.78971027155087	1.67022295169712e-06	6.13719943969958e-05	0.820	2.104	4.061	7.189	14.869	3.847	8.000	10.962	11.114	5.374	11.867	7.928	0.737	2.278	1.388	1.728	2.192	1.503	1.990	4.097	3.500	1.408	3.095	0.584	0.000	0.000	0.000
Pdensi_DN20361_c1_g1	FC_3	FC_3_3	2152.96319946242	257.410611600872	1205.18690553165	3.06416177494423	0.640051892154364	4.78736460668915	1.68985665635597e-06	6.20530316751664e-05	33.980	77.060	12.411	20.353	40.438	22.512	21.007	11.408	3.558	10.881	5.981	1.925	45.899	88.248	23.602	6.550	7.768	0.718	1.364	0.250	0.248	0.032	0.082	0.112	0.000	0.019	0.000
Pdensi_DN19667_c0_g1d534673	FC_3	FC_3_3	970.043672610093	78.686093135588	524.364882872841	3.62373104142135	0.757157459365572	4.78596756407538	1.70165539303176e-06	6.24050879679744e-05	2.026	7.387	13.078	1.099	3.614	7.095	1.288	6.591	11.221	1.671	0.963	3.184	28.360	4.840	32.116	1.505	1.772	10.531	1.568	25.246	5.102	23.132	18.731	152.302	0.148	0.171	0.114
Pdensi_DN13683_c0_g1d212782	FC_3	FC_3_3	20.9194236945762	255.390533800033	138.154978747304	-3.61561481934007	0.755800634539247	-4.78382083066686	1.71994009059844e-06	6.29529304237198e-05	0.653	0.354	0.164	4.140	2.779	1.425	6.896	9.087	2.910	9.834	5.576	3.274	0.909	0.377	0.182	1.610	0.704	1.197	0.181	0.568	0.469	0.000	0.000	0.000	0.000	0.000	0.000
Pdensi_DN28694_c0_g1d81131	FC_3	FC_3_3	63.5268873528542	0	31.7634436764271	8.47844558444179	1.77391853806922	4.77950108896768	1.7573072058456e-06	6.41410547492083e-05	2.746	2.680	2.205	0.347	2.005	0.594	0.303	0.865	1.982	0.000	0.000	0.000	1.521	0.317	2.437	1.244	0.295	3.029	1.216	0.318	0.790	0.417	0.334	1.656	0.000	2.160	1.332
Pdensi_DN7482_c0_g1d2998	FC_3	FC_3_3	56.4018630349647	0	28.2009315174824	8.30918559523189	1.7385370884868	4.77941232905424	1.75808312716203e-06	6.41410547492083e-05	0.207	0.134	0.000	0.000	0.000	1.585	0.000	0.000	0.000	0.000	0.000	0.000	0.298	1.978	1.782	0.000	0.000	0.000	0.000	0.000	0.000	0.000	0.000	0.000	0.000	0.000	0.000
Pdensi_GG_3009_c1_g1	FC_3	FC_3_3	65.6051616823228	7.73665605393375	36.6709088681283	3.08478988961038	0.646023648116778	4.77504174746984	1.7966997787607e-06	6.54652908413517e-05	0.839	0.673	0.443	0.356	1.166	1.825	0.329	0.541	0.492	0.136	0.292	0.136	1.239	1.883	1.529	0.620	0.172	0.202	0.000	1.595	0.458	0.506	0.283	0.465	0.000	0.000	0.285
Pdensi_DN17372_c0_g5	FC_3	FC_3_3	194.588225810473	21.4075774314175	107.997901620945	3.18455552506469	0.666973296709711	4.77463721677409	1.80031497324802e-06	6.55546948968503e-05	0.069	0.166	0.119	1.671	3.855	10.829	1.304	0.763	1.118	0.260	0.496	0.832	2.922	3.515	7.086	0.776	6.398	8.977	17.881	57.417	66.306	4.126	0.063	0.035	0.000	0.000	0.021
Pdensi_DN20181_c0_g2d489133	FC_3	FC_3_3	443.123752192197	2471.69482091661	1457.4092865544	-2.47852511425661	0.519767472982777	-4.76852677993327	1.85578007097999e-06	6.73236920070264e-05	11.665	12.870	41.281	27.528	29.088	22.525	37.565	70.437	68.570	65.979	48.675	67.147	9.776	19.558	3.344	71.951	40.175	19.717	21.345	5.878	17.318	2.688	3.336	1.058	4.283	2.332	2.760
Pdensi_DN40426_c0_g1d442421	FC_3	FC_3_3	5.87276404718413	87.7128560120331	46.7928100296086	-3.89659947856771	0.817154631748226	-4.76849708387665	1.85605359253957e-06	6.73236920070264e-05	0.076	0.041	0.188	0.238	0.182	0.204	0.664	0.394	1.108	1.992	3.584	0.851	0.126	0.174	0.128	0.068	0.208	0.520	0.986	2.773	0.812	250.880	55.235	22.508	0.818	0.807	0.772
Pdensi_DN34171_c0_g1d237422	FC_3	FC_3_3	2.83091883976481	63.9105022186697	33.3707105292173	-4.46868178048893	0.937453821181307	-4.76682870080773	1.87148294861169e-06	6.78397544121028e-05	0.333	0.360	1.661	0.105	0.201	0.000	0.646	0.696	4.020	1.271	1.788	1.670	0.093	0.096	0.000	0.748	0.724	0.924	0.000	0.000	0.119	0.000	0.408	1.175	0.000	0.000	0.000
Pdensi_DN18964_c0_g2	FC_3	FC_3_3	406.719399234542	1684.50952942884	1045.61446433169	-2.04883276896937	0.430382782446221	-4.76048962117898	1.93123866232226e-06	6.98712244240183e-05	1.482	6.975	6.320	4.739	21.733	27.709	13.729	22.100	28.143	24.704	40.062	59.741	6.086	15.875	7.713	16.760	44.225	28.886	72.228	17.493	32.717	12.670	4.824	0.461	0.000	0.000	0.000
Pdensi_GG_91700_c1_g1	FC_3	FC_3_3	185.939543448456	789.263955214426	487.601749331441	-2.08862671100758	0.439134579209046	-4.75623376043295	1.97238066570938e-06	7.12683513269126e-05	0.917	1.761	0.760	2.748	3.854	5.520	28.974	12.876	55.088	22.107	14.572	21.351	6.001	2.532	4.253	3.675	9.927	17.832	4.123	5.333	3.126	0.000	0.000	0.000	0.000	0.000	0.000
Pdensi_DN29677_c0_g1d196991	FC_3	FC_3_3	100.169186017631	15.8392018115742	58.0041939146024	2.65966870974745	0.559661444719704	4.7522814638044	2.01134112936397e-06	7.25253560148713e-05	6.904	3.730	3.004	0.784	0.749	0.579	2.062	0.370	0.835	0.312	0.336	0.522	3.058	1.941	1.981	1.590	1.828	1.962	0.789	1.542	1.774	3.365	4.018	3.213	5.760	2.982	2.768
Pdensi_DN21451_c0_g1d295259	FC_3	FC_3_3	91.1184282485021	13.8409172380604	52.4796727432813	2.71710616593073	0.572080901944736	4.74951384794385	2.03906234620426e-06	7.3395841084036e-05	1.261	0.681	0.865	0.797	3.332	3.260	0.524	0.658	0.835	0.463	0.199	0.372	2.019	2.090	2.295	0.708	0.429	0.584	0.440	0.458	2.031	4.668	0.967	0.636	2.751	5.689	9.001
Pdensi_DN16514_c0_g1d527817	FC_3	FC_3_3	80.9290830547158	0.951426889679548	40.9402549721977	6.39578272290858	1.34778682284119	4.74539638948689	2.08098412454406e-06	7.47617721128369e-05	2.920	0.403	1.425	0.000	1.593	0.401	0.410	0.391	0.280	0.065	0.000	0.000	1.896	0.858	2.770	3.190	1.792	6.216	1.652	4.653	0.000	0.000	0.903	0.748	0.546	2.513	0.905
Pdensi_DN18117_c0_g1d216785	FC_3	FC_3_3	331.843799151205	75.2113128495698	203.527556000387	2.14126651980749	0.451407714092348	4.74353107614248	2.10024706988175e-06	7.53578796084717e-05	0.185	1.038	0.480	3.287	10.546	16.442	4.432	4.961	3.461	1.607	1.845	2.088	4.456	7.756	11.143	0.902	1.745	1.252	3.767	1.765	1.949	61.615	65.227	98.748	2.016	0.669	1.549
Pdensi_GG_71013_c0_g1	FC_3	FC_3_3	125.7485043937	23.5271424072429	74.6378234004715	2.41733015816495	0.510605390657344	4.73424331664991	2.19873832323331e-06	7.86418193683701e-05	0.000	0.259	0.240	0.302	0.581	1.812	0.792	0.000	0.000	0.564	0.602	0.562	3.972	3.030	1.855	1.068	0.512	0.582	0.000	0.000	0.000	0.000	0.000	0.000	0.000	0.000	0.000
Pdensi_DN16490_c1_g5	FC_3	FC_3_3	55.5539346743379	346.517933138792	201.035933906565	-2.64018267949482	0.557694609829948	-4.73410112444849	2.20028012284161e-06	7.86471248468526e-05	1.800	1.212	1.331	11.029	8.475	2.858	14.426	8.902	10.992	13.809	4.873	6.693	1.589	1.589	0.763	1.579	0.345	0.497	0.601	0.198	0.044	0.047	0.119	0.430	0.943	3.222	3.854
Pdensi_DN35567_c0_g2	FC_3	FC_3_3	7.63192344749927	215.89815850663	111.765040977065	-4.8052138816103	1.01556722662136	-4.73155666670786	2.22804600091789e-06	7.95150688943862e-05	0.112	0.222	1.221	0.256	0.201	0.896	0.749	1.158	4.517	2.324	4.674	9.015	0.227	0.341	0.000	0.574	2.282	1.707	0.806	1.472	1.835	0.111	0.091	0.000	0.608	0.626	0.513
Pdensi_GG_89785_c0_g1	FC_3	FC_3_3	202.116631992264	26.8009007486652	114.458766370465	2.91498022465677	0.616080944928527	4.73148901723449	2.22878878438907e-06	7.95150688943862e-05	0.000	0.322	0.246	0.582	3.831	2.495	0.000	0.488	0.414	0.282	1.179	0.517	5.072	5.142	4.074	1.580	3.627	5.007	2.859	6.854	3.062	0.384	0.000	0.000	3.167	5.864	10.592
Pdensi_DN25884_c0_g1d559631	FC_3	FC_3_3	1849.80113153392	128.388828061868	989.094979797895	3.84862350792117	0.813656967630768	4.730032017212	2.24484431061444e-06	8.00372791478706e-05	8.595	16.773	26.278	3.311	2.529	2.841	3.980	20.681	24.089	3.377	2.308	3.759	77.415	4.595	41.879	2.764	2.850	13.532	3.633	53.664	2.795	63.215	39.986	60.937	0.541	0.478	0.794
Pdensi_DN26941_c0_g1d140467	FC_3	FC_3_3	43.5633309822383	0	21.7816654911192	7.93486520443008	1.6776254310113	4.72981933735162	2.24719722222032e-06	8.00705878927493e-05	0.491	1.598	0.740	0.000	0.000	0.000	0.000	0.258	0.000	0.000	0.000	0.000	0.545	0.850	1.636	0.000	0.000	0.000	0.000	0.000	0.000	0.000	0.000	0.000	0.000	0.000	0.000
Pdensi_DN18169_c0_g1d13057	FC_3	FC_3_3	105.854169568678	2.22993279003317	54.0420511793557	5.56470756317887	1.17760810972066	4.72543243991321	2.29626169957347e-06	8.1617953957958e-05	1.267	6.744	1.912	0.738	1.657	1.650	0.724	0.086	0.104	0.120	0.052	0.000	1.189	5.706	1.076	0.598	1.094	0.086	0.000	0.024	0.031	0.000	0.000	0.000	0.000	0.000	0.000
Pdensi_DN31127_c0_g1d27621	FC_3	FC_3_3	162.419511805999	25.5741743879035	93.9968430969513	2.66928477029263	0.565626273893393	4.71916686599274	2.36812510940384e-06	8.39680390418262e-05	3.578	6.341	1.489	3.022	2.166	4.883	1.656	2.287	0.939	0.468	0.503	0.938	2.104	5.622	4.002	0.535	0.216	0.489	0.000	0.115	0.569	0.151	0.488	0.401	1.350	2.345	2.034
Pdensi_DN23470_c0_g1d129724	FC_3	FC_3_3	2726.06780993776	589.06324730593	1657.56552862184	2.21040945786663	0.468776465628228	4.71527395238232	2.41385747691693e-06	8.5415746706703e-05	55.982	104.015	44.476	53.978	72.819	44.993	40.522	25.074	13.927	12.876	23.248	7.172	60.507	97.050	39.780	46.035	27.889	15.561	60.612	12.984	36.852	5.266	13.708	9.177	4.342	9.320	6.669
Pdensi_DN20162_c0_g1d289394	FC_3	FC_3_3	49.3887166028761	308.370020391762	178.879368497319	-2.63322589218051	0.558593330730371	-4.71403031027513	2.42864512837189e-06	8.58313907609953e-05	0.520	1.643	0.929	1.412	2.758	1.419	3.855	8.093	6.960	7.316	8.417	6.951	1.005	2.200	0.445	2.960	4.758	1.681	1.857	2.738	1.440	1.955	12.264	4.892	0.316	0.401	0.209
Pdensi_DN19355_c0_g1	FC_3	FC_3_3	45.2607641507149	0	22.6303820753575	7.99027732222915	1.69507271519332	4.71382569644978	2.43108642615624e-06	8.58639035621142e-05	0.087	0.522	0.201	0.000	0.173	1.141	0.000	0.000	0.000	0.000	0.000	0.000	0.481	0.961	1.742	0.000	0.032	0.036	0.800	42.541	13.668	11.052	0.000	0.000	0.000	0.000	0.000
Pdensi_DN14706_c0_g1d53366	FC_3	FC_3_3	54.0325401217317	0.322110653616963	27.1773253876743	7.28531861345045	1.54811555514442	4.70592688591054	2.52715085659782e-06	8.90895654880582e-05	0.658	1.700	0.546	0.094	0.064	1.012	0.000	0.000	0.000	0.000	0.014	0.000	0.489	1.654	1.708	0.049	0.000	0.000	0.000	0.000	0.000	0.000	0.000	0.000	0.000	0.000	0.000
Pdensi_GG_58349_c0_g1	FC_3	FC_3_3	1148.7957966795	29.3182615395608	589.057029109531	5.29198495297147	1.12462287551618	4.70556403233623	2.53165025300313e-06	8.91924720845796e-05	3.728	1.792	2.963	1.379	0.553	1.425	1.435	0.331	0.953	0.963	0.317	0.881	61.567	0.733	14.323	1.625	3.578	10.306	15.586	0.165	55.642	23.334	2.298	5.579	1.313	1.619	5.611
Pdensi_DN29696_c0_g1d309322	FC_3	FC_3_3	110.762097218967	8.307320117617	59.5347086682918	3.73502551764744	0.794215176510183	4.7027878944083	2.56632983055339e-06	9.03015309454072e-05	0.085	0.182	0.101	0.042	0.061	2.861	0.350	0.000	0.020	0.355	0.192	0.040	1.819	3.804	2.360	0.000	0.037	0.043	0.058	0.000	0.000	0.000	3.922	0.000	0.000	0.000	0.000
Pdensi_DN103650_c0_g1	FC_3	FC_3_3	96.5860465566792	15.4673436896226	56.0266951231509	2.64287123645009	0.5622893693685	4.70019776368575	2.59909663817476e-06	9.12837674291124e-05	1.639	2.286	3.525	1.481	0.285	0.508	0.778	0.492	0.558	0.277	0.591	0.276	2.079	2.703	2.081	0.839	1.257	1.428	0.777	0.543	1.347	0.000	0.000	0.942	0.000	0.000	0.283
Pdensi_DN24648_c0_g1d134518	FC_3	FC_3_3	157.77554794549	36.5418736921211	97.1587108188055	2.11194941112666	0.449882743288837	4.6944441471291	2.67332637272051e-06	9.35415626015783e-05	4.176	3.985	3.970	2.962	2.091	7.311	1.501	0.898	1.183	0.553	1.075	1.075	2.911	4.719	3.641	4.591	1.529	1.705	2.585	0.629	1.277	0.142	0.996	2.923	4.942	5.482	4.946
Pdensi_DN30235_c0_g1d309904	FC_3	FC_3_3	0.74761477991337	78.3142272519528	39.5309210159331	-6.82050909433676	1.45308612585894	-4.69380924706377	2.68164102392908e-06	9.37743614563551e-05	0.000	0.000	0.000	0.127	1.247	0.000	0.442	2.315	5.150	0.799	1.471	3.513	0.000	0.000	0.057	0.000	0.140	0.064	0.144	0.000	0.399	0.000	0.000	0.000	0.000	0.000	0.517
Pdensi_DN36055_c0_g1	FC_3	FC_3_3	663.611037365716	11.2859055597287	337.448471462722	5.87756588758748	1.25223541554594	4.69365888763418	2.68361376271461e-06	9.37852388653949e-05	9.669	1.164	1.437	0.000	0.436	0.773	4.338	1.128	0.000	0.423	0.000	0.421	9.874	1.652	32.870	0.642	2.300	9.142	1.987	0.000	1.545	11.930	3.042	5.757	2.626	6.447	5.221
Pdensi_DN19285_c6_g2	FC_3	FC_3_3	132.324924128121	928.940441129028	530.632682628574	-2.80749374679978	0.598332541991603	-4.6921963118616	2.702875786154e-06	9.43999439174084e-05	0.100	1.785	0.571	3.692	4.511	4.406	11.477	21.345	12.439	25.654	18.638	24.009	0.956	6.601	2.344	2.010	6.233	6.673	4.855	18.563	17.710	4.724	3.692	3.612	0.000	0.000	0.000
Pdensi_DN13779_c0_g1d462357	FC_3	FC_3_3	55.1556856489472	1.62349016576236	28.3895879073548	5.09244924743374	1.08576594095884	4.69019063439822	2.72950626859029e-06	9.52710784163487e-05	0.015	0.000	0.043	0.464	1.957	6.920	0.282	0.358	0.067	0.017	0.018	0.068	0.520	1.660	1.770	0.127	0.039	0.055	0.088	0.019	0.021	0.065	0.054	0.091	0.067	0.082	0.036
Pdensi_DN24913_c0_g1d366126	FC_3	FC_3_3	201.623704285151	18.623829635168	110.12376696016	3.43560021015512	0.733651493111506	4.68287769112868	2.82875315196421e-06	9.83096230891997e-05	4.245	1.487	1.498	1.583	6.512	6.548	2.082	3.010	1.479	0.441	0.790	0.147	2.505	5.047	6.691	1.343	2.565	3.060	0.554	3.621	1.074	6.850	39.929	15.331	0.937	2.947	2.408
Pdensi_DN24312_c1_g1	FC_3	FC_3_3	120.96346826056	13.2831900720547	67.1233291663076	3.18909968547131	0.681129938819049	4.68207239722953	2.83989140635693e-06	9.86359821383294e-05	3.884	3.518	5.922	5.719	3.095	1.418	0.979	0.200	0.292	0.247	0.192	0.529	3.391	3.806	1.473	9.939	2.722	3.295	0.630	1.774	2.396	0.433	0.889	0.897	0.000	0.022	0.160
Pdensi_DN41254_c0_g1d152797	FC_3	FC_3_3	37.0338694895746	0	18.5169347447873	7.70105213372979	1.64505219765889	4.68134211466925	2.85002853213455e-06	9.8927189639406e-05	2.065	2.800	2.072	2.610	0.943	0.839	1.142	1.897	1.847	0.000	0.000	0.000	1.144	0.894	0.573	1.618	0.830	5.034	0.000	0.896	0.371	0.000	0.000	0.000	2.283	0.290	0.939
Pdensi_DN2227_c0_g2	FC_3	FC_3_3	143.844853144156	2.29655350303295	73.0707033235942	5.97616682176742	1.2769628566735	4.67998484884311	2.86896117843892e-06	9.9462020215659e-05	2.910	2.994	2.184	0.369	1.766	0.794	0.323	0.000	0.000	0.000	0.000	0.172	4.861	2.352	2.757	0.782	0.785	0.178	0.000	1.181	2.504	4.654	0.534	2.926	0.652	0.981	2.457
Pdensi_DN12906_c0_g5	FC_3	FC_3_3	9.81465894046889	229.730075273876	119.772367107172	-4.53517954693532	0.969091889258296	-4.67982406746419	2.87121191298404e-06	9.94789443639161e-05	0.093	1.003	0.000	0.949	1.797	0.101	0.206	2.232	0.000	3.819	12.047	1.016	0.207	0.429	0.104	0.341	24.600	0.114	7.855	0.000	0.399	0.000	0.000	0.374	0.000	0.000	0.000
Pdensi_DN18848_c0_g3	FC_3	FC_3_3	128.653640140066	9.65544691453371	69.1545435272998	3.73451625654207	0.798151258914497	4.67895804815379	2.88336424941445e-06	9.97774851238207e-05	0.554	1.116	1.415	0.395	0.798	2.680	0.503	0.140	0.342	0.356	0.057	0.295	2.816	2.214	3.878	1.598	4.417	3.658	1.926	10.527	4.472	0.810	0.097	0.299	0.000	0.000	0.000
Pdensi_DN50364_c0_g1d160524	FC_3	FC_3_3	21.1620406974893	202.887979341199	112.025010019344	-3.24343344426115	0.693583219485698	-4.67634359243321	2.92035147106949e-06	0.000100933641780258	0.000	0.000	0.054	0.136	0.152	0.233	1.586	3.600	8.487	3.686	6.826	4.440	0.341	1.059	0.163	0.151	0.952	0.312	0.190	0.000	0.104	0.000	0.000	0.000	0.000	0.000	0.000
Pdensi_DN19800_c1_g1	FC_3	FC_3_3	1289.05377536574	7074.67181581518	4181.86279559046	-2.45629061288663	0.525804464647633	-4.67149059780752	2.99021789001779e-06	0.000103285127119097	7.910	2.661	2.610	11.662	17.321	7.178	21.241	99.201	123.984	143.515	235.934	141.392	44.966	37.961	9.127	5.921	18.079	22.313	19.641	212.531	42.584	51.298	64.412	128.327	3150.828	3996.337	3513.714
Pdensi_DN26485_c1_g1	FC_3	FC_3_3	1.81237481770383	45.0052846603313	23.4088297390175	-4.56568606322552	0.978806150670917	-4.66454574288892	3.09299526615947e-06	0.000106564901239246	0.000	0.000	0.000	0.000	0.030	0.000	0.470	0.633	1.813	1.362	1.122	0.842	0.028	0.088	0.028	0.023	0.000	0.063	0.058	0.119	0.037	1.581	4.471	5.644	0.000	0.000	0.000
Pdensi_DN19175_c0_g1d286055	FC_3	FC_3_3	5.96691943598855	77.0883567313373	41.5276380836629	-3.64751390690399	0.782403922009437	-4.66193203318323	3.13254651232828e-06	0.000107805442168176	0.016	0.211	0.028	0.330	0.406	0.244	0.616	1.907	1.264	1.965	1.511	2.175	0.052	0.303	0.093	0.192	0.270	0.540	2.887	8.551	4.080	9.291	0.339	0.072	0.000	0.000	0.000
Pdensi_GG_9832_c0_g1	FC_3	FC_3_3	328.068434086765	58.3132768071062	193.190855446935	2.4925583489254	0.535115607609406	4.65798102967085	3.19325629456358e-06	0.000109694087197303	8.794	7.588	6.448	6.172	2.741	6.618	2.165	0.000	0.937	0.536	1.950	1.837	7.562	8.390	7.244	6.428	8.538	3.036	0.634	4.702	5.866	1.904	8.478	32.840	60.597	170.321	203.526
Pdensi_DN39870_c0_g1	FC_3	FC_3_3	356.38632114683	58.1233513822211	207.254836264526	2.61678350348768	0.561828927874462	4.65761617755715	3.1989190592233e-06	0.000109821771108615	1.132	3.010	2.374	3.195	10.104	13.058	3.119	2.820	1.744	0.818	2.129	1.333	3.939	11.149	10.460	2.893	1.893	1.961	3.590	2.224	2.991	0.529	0.641	0.000	0.000	0.324	0.209
Pdensi_GG_17653_c0_g1	FC_3	FC_3_3	8.48241637522172	80.9614933709525	44.7219548730871	-3.2355143638126	0.694808905886353	-4.65669673546444	3.21323220771855e-06	0.000110246094713456	0.000	0.455	0.000	0.177	0.170	1.223	1.089	2.936	2.489	1.321	3.009	1.651	0.156	0.323	0.156	0.000	2.115	3.083	0.000	0.812	0.803	17.489	4.627	1.126	0.000	0.000	0.000
Pdensi_DN25055_c0_g1d366232	FC_3	FC_3_3	40.7648380152049	0	20.3824190076024	7.84029820543023	1.68409676610895	4.65549151522033	3.23208717754293e-06	0.000110825638092663	0.000	0.000	0.129	0.163	0.468	0.562	0.429	0.000	0.152	0.000	0.000	0.000	1.289	1.188	0.430	0.000	0.000	0.315	0.000	0.298	0.184	3.330	1.890	0.517	0.000	0.000	0.000
Pdensi_DN2150_c0_g1d165343	FC_3	FC_3_3	26.7038726280328	184.510886925329	105.607379776681	-2.7751845965525	0.596183066952322	-4.65492019211347	3.24106222613476e-06	0.000111065908951455	0.425	0.313	0.193	2.306	3.123	2.465	3.058	5.154	7.762	3.439	4.712	5.467	0.242	1.141	0.560	0.110	0.081	0.046	0.083	0.254	0.278	0.000	0.461	0.791	2.766	1.348	2.675
Pdensi_GG_153402_c0_g1	FC_3	FC_3_3	4.21982353709157	50.3519487777693	27.2858861574305	-3.56742079682805	0.767352011943664	-4.64900168540897	3.3354548765359e-06	0.000114023666403202	0.478	0.288	1.053	0.690	0.089	0.479	0.762	0.927	0.747	0.992	1.429	1.308	0.116	0.137	0.050	2.650	1.007	1.070	2.829	33.381	10.807	32.089	0.000	0.000	0.023	0.000	0.018
Pdensi_DN16057_c0_g1d183538	FC_3	FC_3_3	13.6214584735335	106.510730126925	60.0660943002294	-2.96935834327941	0.638754596334965	-4.64866845626935	3.34084711513972e-06	0.00011413886875211	0.228	0.486	0.206	0.239	0.177	0.281	0.923	2.815	1.641	1.479	4.153	2.194	0.343	0.330	0.276	0.529	0.893	0.245	0.985	5.239	1.626	7.617	10.507	1.289	9.815	11.518	2.293
Pdensi_GG_23817_c5_g1	FC_3	FC_3_3	190.665387251797	31.1444620451606	110.904924648479	2.6123194341083	0.562145199608459	4.64705459715358	3.36708072302837e-06	0.000114965539024635	5.944	7.087	3.366	1.464	2.116	3.333	3.734	1.000	2.361	0.851	1.094	0.341	5.216	3.878	4.260	3.115	3.289	2.471	1.435	3.017	0.417	0.440	0.000	0.000	1.279	0.651	1.405
Pdensi_DN14528_c0_g1	FC_3	FC_3_3	87.1777951698426	727.611642187954	407.394718678898	-3.06393741690352	0.65952484933315	-4.64567395754912	3.3896799842155e-06	0.000115667193657269	0.821	0.156	0.549	1.238	0.975	1.559	5.009	4.974	8.368	25.863	8.640	18.865	3.742	1.200	1.054	1.313	2.720	3.773	13.296	3.671	4.438	6.281	33.885	58.895	9.038	9.639	5.744
Pdensi_DN22955_c4_g3	FC_3	FC_3_3	344.940239489844	85.3231438537895	215.131691671817	2.01446301251818	0.433999490920294	4.64162528911386	3.45679315988345e-06	0.000117601811901038	13.777	3.893	3.239	4.904	4.398	13.006	3.003	2.288	4.572	1.894	1.530	2.875	7.828	6.051	10.051	2.039	1.554	1.213	3.972	11.649	2.826	15.288	34.486	35.038	47.475	68.859	148.651
Pdensi_DN23705_c0_g1d224636	FC_3	FC_3_3	98.1380098514869	6.14897639764071	52.1434931245638	3.99553112887381	0.861426903731098	4.63827065484949	3.51336509365121e-06	0.000119167263152448	1.701	2.962	3.963	0.838	0.457	3.300	0.420	1.285	0.781	0.111	0.119	0.223	2.106	0.873	3.700	0.339	0.000	0.116	0.000	0.000	0.000	0.000	0.000	0.000	0.571	0.000	0.000
Pdensi_DN20179_c0_g1	FC_3	FC_3_3	8.85450040783296	117.655785821564	63.2551431146986	-3.71951281762783	0.802265127565797	-4.63626386069333	3.54763053610137e-06	0.000120112937886959	0.000	0.108	0.066	0.000	0.139	1.805	0.040	0.321	1.444	1.253	2.033	5.445	0.115	0.326	0.192	0.189	1.505	2.008	2.784	0.153	1.522	0.979	0.140	0.000	0.137	0.000	0.000
Pdensi_GG_64960_c0_g1	FC_3	FC_3_3	5.45618735618886	74.7679537425229	40.1120705493559	-3.79112896075666	0.81788061745776	-4.63530847881042	3.56405577547067e-06	0.000120465520453526	0.000	0.137	0.042	0.053	0.358	0.138	0.233	1.681	1.892	1.293	1.610	2.615	0.236	0.098	0.048	0.345	0.374	0.159	0.000	0.000	0.000	0.000	0.000	0.000	0.000	0.000	0.000
Pdensi_DN18919_c0_g1	FC_3	FC_3_3	58.786340593864	1.27353754329651	30.0299390685803	5.51869185385036	1.190582880876	4.6352857432234	3.56444753999624e-06	0.000120465520453526	3.052	4.467	0.775	0.281	0.396	0.303	0.205	0.055	0.082	0.069	0.015	0.000	1.970	1.544	0.638	0.294	0.000	0.000	3.437	60.395	47.828	3.043	0.072	0.298	0.000	0.000	0.000
Pdensi_DN23947_c1_g3	FC_3	FC_3_3	52.2460156642097	324.582743551309	188.414379607759	-2.6335128437452	0.568212615258734	-4.63473138931638	3.57401258480977e-06	0.000120716499273886	1.261	1.292	5.166	2.594	1.107	6.161	7.464	2.759	11.734	9.777	3.218	10.888	0.862	1.571	1.313	2.696	0.443	1.389	0.207	0.043	0.849	0.055	0.000	0.885	0.232	0.168	0.091
Pdensi_GG_122874_c0_g1	FC_3	FC_3_3	269.875027136684	40.5404507232078	155.207738929946	2.73598073811177	0.590465716798463	4.63359795543491	3.59364596235658e-06	0.000121307044327396	0.000	0.073	0.081	1.105	8.006	19.288	2.363	4.914	0.903	1.157	1.011	0.822	2.425	11.222	6.149	0.222	0.632	0.736	8.220	2.950	98.820	52.654	43.912	54.202	0.000	0.000	0.000
Pdensi_DN11127_c0_g1d519871	FC_3	FC_3_3	13.8444483426062	83.7273756230327	48.7859119828194	-2.60555274087648	0.562556670981842	-4.63162713247885	3.62803109310408e-06	0.000122248402922265	0.166	0.154	0.119	1.050	1.198	0.581	0.578	0.670	2.259	2.115	2.269	1.785	0.446	0.286	0.224	0.069	0.178	0.000	0.060	0.048	0.060	0.000	0.000	0.000	0.000	0.000	0.000
Pdensi_GG_136407_c0_g1	FC_3	FC_3_3	143.037129517472	20.6648931975838	81.8510113575277	2.78983936602616	0.602476142664461	4.63062214163045	3.64568647745538e-06	0.000122770014789727	2.520	2.274	1.961	4.614	2.379	1.223	2.801	0.734	0.332	0.330	0.708	0.495	4.834	2.425	2.654	1.254	0.755	3.596	2.170	7.791	2.610	16.849	6.854	9.856	1.884	2.674	3.039
Pdensi_DN38423_c0_g1d33469	FC_3	FC_3_3	0	47.7870565214033	23.8935282607016	-8.01752377748765	1.73359552701529	-4.62479491470039	3.74969223010363e-06	0.000126121948430899	0.000	0.000	1.494	0.469	0.000	0.803	0.819	0.781	0.000	0.440	0.935	2.185	0.000	0.000	0.000	4.336	0.398	2.713	0.413	0.859	0.000	0.000	1.806	0.748	1.637	0.838	1.357
Pdensi_DN34934_c0_g2	FC_3	FC_3_3	179.769339868691	20.9223832605765	100.345861564634	3.10293084698819	0.671015321552757	4.62423248370527	3.75987980845226e-06	0.000126389289094131	1.408	5.638	5.576	3.725	3.369	15.471	2.465	1.756	2.126	0.487	0.690	0.361	1.549	5.082	6.154	14.002	2.495	12.941	17.142	0.327	7.441	2.154	1.279	2.861	0.040	0.000	0.219
Pdensi_DN16516_c0_g4	FC_3	FC_3_3	280.487380488042	43.8221137074871	162.154747097764	2.67808612441156	0.579286067077584	4.62308050653129	3.78082900694437e-06	0.000127017850685679	8.167	6.285	2.643	3.662	5.451	5.989	2.329	0.277	0.314	0.623	1.992	0.620	5.838	7.296	6.722	9.908	6.213	2.247	10.208	8.232	8.525	6.403	2.565	2.119	0.776	4.737	5.428
Pdensi_DN15260_c3_g1	FC_3	FC_3_3	131.33004885041	18.9787825635727	75.1544157069915	2.79312371581282	0.604291340679312	4.62214751029352	3.7978779071598e-06	0.000127363178300712	3.157	0.768	0.142	1.078	1.033	1.239	0.315	0.446	0.168	0.502	0.538	0.334	1.895	5.567	2.178	0.127	0.765	0.694	0.471	0.164	0.407	0.864	0.000	0.000	9.961	70.892	58.526
Pdensi_DN29341_c0_g1d232848	FC_3	FC_3_3	43.6662091300474	0	21.8331045650237	7.93828775581331	1.71775086184253	4.62132660338087	3.81293949282832e-06	0.000127792342621871	4.709	1.545	1.571	1.085	0.173	0.779	0.952	0.299	0.000	0.000	0.000	0.000	0.477	0.824	1.750	0.511	0.154	0.175	0.474	0.000	0.000	0.000	0.000	0.000	0.640	0.160	0.688
Pdensi_GG_92192_c0_g1	FC_3	FC_3_3	265.669304670868	61.320616194293	163.494960432581	2.11501049537976	0.457882293376361	4.61911396438584	3.85382156110752e-06	0.000129009305402674	2.749	5.721	4.239	3.334	3.907	7.398	2.396	2.321	2.321	0.965	2.216	1.357	4.719	6.450	7.551	2.315	1.494	1.217	1.166	1.021	0.552	1.276	0.319	6.791	1.846	2.065	0.981
Pdensi_DN31572_c0_g1d198814	FC_3	FC_3_3	194.890350195868	32.7351980210969	113.812774108483	2.57576781004095	0.558302177300195	4.6135729265766	3.95805297893464e-06	0.000132419982294648	3.366	15.323	3.378	0.849	2.868	3.996	2.226	1.413	1.607	0.398	0.846	1.186	2.973	6.599	4.471	1.207	1.081	1.638	0.000	1.557	0.000	0.000	0.000	0.000	0.000	0.000	0.000
Pdensi_GG_41008_c0_g1	FC_3	FC_3_3	13.10545034942	191.060626470574	102.083038409997	-3.86949273032452	0.838848091142968	-4.61286467857626	3.9715688523779e-06	0.000132793451438512	1.429	0.505	1.424	2.594	2.654	0.545	6.525	4.528	4.384	7.005	3.194	3.788	0.565	0.304	0.049	4.335	5.157	4.007	11.954	11.891	8.715	2.101	5.054	3.616	0.000	0.000	0.000
Pdensi_DN16237_c0_g1d55502	FC_3	FC_3_3	146.051261085796	795.523651925872	470.787456505834	-2.44311441798638	0.529971964808732	-4.60989369290148	4.028749266871e-06	0.000134545922261656	0.079	7.668	3.460	20.126	16.185	4.890	23.298	13.349	8.751	22.871	26.072	9.397	3.248	5.635	1.765	3.967	5.834	5.272	8.451	20.696	5.302	419.469	7016.193	1439.603	0.000	0.265	0.000
Pdensi_DN24634_c1_g2d555220	FC_3	FC_3_3	55.5192588671086	0	27.7596294335543	8.28570259336517	1.79744054982506	4.6097227494793	4.03206318319754e-06	0.000134576963961957	0.217	0.939	0.072	0.275	1.837	2.363	0.321	0.076	0.085	0.000	0.000	0.000	0.242	1.504	2.192	0.130	0.000	0.000	0.000	0.000	0.000	0.000	0.000	0.000	0.000	0.000	0.000
Pdensi_DN20342_c2_g3	FC_3	FC_3_3	158.866794177127	20.814047517626	89.8404208473763	2.93049114292492	0.635863532284291	4.60867936929384	4.05234690214105e-06	0.000135174030234539	3.935	3.811	1.829	1.770	0.709	6.245	1.327	0.409	0.499	0.882	0.373	0.272	2.550	3.920	4.743	0.564	0.578	0.041	0.596	0.229	0.047	0.740	14.209	13.790	0.000	0.000	0.000
Pdensi_DN17935_c0_g1d476234	FC_3	FC_3_3	32.1369861356903	186.060812085857	109.098899110773	-2.54160672390653	0.551614150562213	-4.60758071800023	4.07381079892316e-06	0.000135806961849678	0.394	1.138	1.321	0.283	0.121	0.224	1.674	1.659	5.445	2.866	4.862	6.029	1.082	0.532	0.627	1.797	4.541	2.499	0.476	0.343	1.036	0.959	0.000	0.000	0.000	0.055	0.236
Pdensi_DN20470_c0_g2d219894	FC_3	FC_3_3	46.7130468343244	819.616846452806	433.164946643565	-4.12595485878883	0.895579643992691	-4.60702170540011	4.08477377709268e-06	0.000135967555593523	1.271	0.678	0.700	42.720	35.882	9.214	43.766	22.496	19.356	34.289	14.294	11.327	0.651	2.800	0.130	2.304	4.058	4.322	25.114	16.283	10.379	1.601	48.286	56.530	0.000	0.000	0.000
Pdensi_DN19922_c0_g4	FC_3	FC_3_3	51.4925982628301	1.28447431859851	26.3885362907143	5.32458221546021	1.15576641591589	4.60697087416297	4.08577204618383e-06	0.000135967555593523	0.000	0.030	0.000	0.449	2.479	5.595	0.120	0.300	0.097	0.048	0.035	0.016	0.413	2.074	1.274	0.025	0.107	0.104	0.174	0.288	0.513	0.165	0.000	0.000	0.000	0.046	0.000
Pdensi_GG_87149_c0_g1	FC_3	FC_3_3	0	38.4606006549576	19.2303003274788	-7.70440709849093	1.67257258399344	-4.60632152662449	4.09854509954369e-06	0.000136312248331318	0.000	0.000	0.000	0.000	0.000	0.000	0.000	0.449	0.000	0.506	1.351	0.982	0.000	0.000	0.000	0.000	1.837	0.522	0.000	1.239	1.048	1.951	4.174	0.000	0.633	1.921	0.259
Pdensi_DN11307_c0_g1d268431	FC_3	FC_3_3	149.261755567607	30.58076646091	89.9212610142587	2.28621013790898	0.496425513363833	4.60534375523403	4.11785066585123e-06	0.000136873669953265	0.280	0.192	0.033	1.280	2.863	1.367	1.387	0.889	0.598	0.638	1.125	0.493	3.965	3.614	2.967	0.730	2.022	11.519	2.596	4.634	2.289	6.409	11.212	10.186	1.568	2.616	3.311
Pdensi_GG_4070_c0_g1	FC_3	FC_3_3	35.4851098797615	0	17.7425549398808	7.64033825553477	1.65947506436293	4.60406933470125	4.1431442552735e-06	0.000137633350069239	0.677	1.713	2.264	0.285	0.000	0.735	0.000	0.237	0.269	0.000	0.000	0.000	0.501	1.042	1.003	0.202	0.242	0.550	0.000	0.000	0.325	0.000	0.000	0.000	0.000	0.000	0.000
Pdensi_DN11539_c0_g1d336199	FC_3	FC_3_3	150.779286504967	1056.44356166587	603.611424085417	-2.80488938028469	0.609267940969562	-4.60370420249113	4.15041847720993e-06	0.00013779389344337	1.646	2.561	1.947	23.072	22.536	6.781	21.464	22.139	34.373	22.273	36.022	19.462	1.797	7.974	1.568	4.039	6.596	4.019	2.952	6.759	3.049	3.417	0.067	0.000	0.000	0.000	0.000
Pdensi_DN24333_c1_g1d553447	FC_3	FC_3_3	92.3391725949784	2.88709099494465	47.6131317949615	4.99704009313938	1.08677027735147	4.59806474034007	4.26433497094756e-06	0.000141326521292002	1.706	2.621	0.469	0.670	1.777	0.622	0.682	0.282	0.085	0.133	0.000	0.071	3.117	2.603	0.845	0.865	0.256	0.299	1.265	0.048	0.189	0.000	0.000	0.000	0.000	0.000	0.000
Pdensi_DN5005_c0_g1	FC_3	FC_3_3	261.936650441503	46.0162998858144	153.976475163659	2.50894475749929	0.546238241290203	4.59313275389364	4.36641095847865e-06	0.000144285851578767	0.266	0.618	0.330	4.458	11.449	17.043	5.927	3.830	3.045	1.007	1.673	0.707	3.286	7.385	7.981	0.441	0.757	0.222	0.781	1.798	0.348	12.662	32.246	131.304	9.310	10.987	15.714
Pdensi_DN10914_c0_g1d387447	FC_3	FC_3_3	1007.46537995148	186.912768226065	597.189074088773	2.43042109442805	0.529252975664163	4.59217275326247	4.38655017494834e-06	0.000144866525379804	0.728	3.582	3.943	8.522	34.115	92.658	3.811	5.501	7.940	2.164	5.415	6.252	12.048	24.961	34.077	3.335	40.866	40.919	321.609	690.329	248.605	1371.157	404.962	80.801	3.533	8.789	19.682
Pdensi_GG_49457_c0_g1	FC_3	FC_3_3	0	55.2512448795785	27.6256224397893	-8.22729509606643	1.79175469810115	-4.591753047884	4.39538282791694e-06	0.000145073337314405	0.000	0.000	0.000	0.416	0.318	0.000	1.311	0.826	0.233	2.553	1.167	0.312	0.000	0.000	0.000	0.000	0.000	0.000	0.000	0.537	0.000	0.000	0.081	0.000	0.000	0.000	0.000
Pdensi_DN26922_c0_g1	FC_3	FC_3_3	86.019232029456	511.907565022149	298.963398525803	-2.57366236041282	0.560588735849494	-4.5909990619287	4.41129319801597e-06	0.000145450750534294	2.500	2.069	1.277	2.201	5.153	1.022	3.970	10.556	8.846	11.819	12.436	13.432	3.254	2.164	0.668	2.941	1.694	3.093	3.101	0.739	0.792	1.028	3.603	0.172	4.809	8.995	9.948
Pdensi_DN9065_c0_g1d171436	FC_3	FC_3_3	448.244592302588	54.5027122613434	251.373652281966	3.03994535240674	0.662175544156159	4.59084510026822	4.41454882468542e-06	0.000145450750534294	1.657	1.796	0.332	5.459	17.921	11.086	2.577	2.261	3.150	2.348	0.629	1.033	4.427	17.031	11.149	3.859	4.997	0.810	2.199	3.649	0.476	2.019	4.455	2.999	3.701	3.165	2.266
Pdensi_DN17597_c0_g2	FC_3	FC_3_3	182.725646474033	17.4159127436835	100.070779608858	3.39136500309431	0.73880484930546	4.59033939244238	4.42525857571144e-06	0.000145718549599273	0.040	0.000	0.119	0.652	6.000	6.886	2.057	2.783	0.841	0.234	0.756	0.283	1.775	5.005	6.189	0.541	0.176	0.050	0.542	0.789	0.171	76.333	507.393	631.468	0.062	0.000	0.000
Pdensi_DN49798_c0_g1d160018	FC_3	FC_3_3	38.9043151641058	0	19.4521575820529	7.77232126288232	1.69348480164006	4.58954296805924	4.44217553498448e-06	0.00014610512074273	0.000	0.000	0.000	0.000	1.991	0.881	0.450	0.000	0.000	0.000	0.000	0.000	0.450	0.943	1.354	0.366	0.000	0.000	0.000	0.000	0.588	0.000	0.000	0.820	0.000	1.380	0.000
Pdensi_DN15656_c1_g2	FC_3	FC_3_3	0.749338137258821	51.5529852747828	26.1511617060208	-6.22888078135605	1.35726930630802	-4.5892740316213	4.44790203117777e-06	0.00014620826478723	0.000	0.020	0.038	0.095	0.000	0.122	0.226	0.980	1.720	0.750	1.002	2.062	0.021	0.000	0.021	0.120	0.105	0.024	0.108	0.351	0.189	0.113	0.162	0.385	2.178	4.709	2.039
Pdensi_GG_3928_c0_g1	FC_3	FC_3_3	48.0080764060683	218.034539688893	133.021308047481	-2.18730499753575	0.476640773503523	-4.58900102368096	4.4537224559562e-06	0.000146314374513485	1.997	1.502	2.058	3.767	2.034	0.000	13.419	4.612	4.070	6.186	4.461	5.358	1.644	1.008	0.690	1.377	0.277	0.000	2.124	0.509	0.536	0.000	0.000	0.000	0.000	0.247	0.000
Pdensi_DN8876_c0_g1	FC_3	FC_3_3	28.0366417704324	152.810457768851	90.4235497696417	-2.44145383162813	0.532041627076737	-4.58883987150124	4.45716158290441e-06	0.000146342175531777	1.010	1.862	1.396	0.897	1.141	1.357	3.351	0.809	4.252	2.978	5.088	3.185	0.775	0.893	0.348	4.500	1.940	1.821	3.826	0.809	0.780	0.719	0.659	0.000	10.843	19.907	22.253
Pdensi_DN21963_c1_g6	FC_3	FC_3_3	183.794236177779	36.4434107655214	110.11882347165	2.33322612075846	0.508585395148997	4.58767818150758	4.48202843614973e-06	0.000147073072637378	1.760	1.770	1.242	2.536	3.606	5.006	1.066	1.601	0.906	0.608	1.332	0.740	3.729	3.666	5.441	2.178	1.999	3.120	4.894	6.825	6.418	9.743	1.408	0.563	170.792	107.032	201.636
Pdensi_DN18212_c0_g6	FC_3	FC_3_3	24.1184532751089	108.369964600603	66.2442089378561	-2.15561722603612	0.470151905332578	-4.58493776497889	4.54121680131183e-06	0.000148928690450924	0.602	0.577	2.665	1.181	0.161	1.378	1.624	0.906	2.381	2.273	3.124	2.605	0.446	0.847	0.449	1.383	0.073	1.075	0.000	0.000	0.191	0.000	0.000	0.000	0.000	0.000	0.000
Pdensi_DN24416_c0_g1d553941	FC_3	FC_3_3	18.132470936043	104.399333146694	61.2659020413687	-2.50895297489066	0.547557619830362	-4.58208028530031	4.60373067591955e-06	0.000150628730057333	0.113	0.290	0.000	0.048	0.090	0.864	0.260	0.712	1.233	2.875	2.115	2.681	0.246	0.694	0.361	0.028	0.147	0.000	0.000	0.284	0.000	0.053	0.178	0.000	0.000	0.000	0.000
Pdensi_DN18898_c3_g1	FC_3	FC_3_3	105.035363571895	19.0185613689114	62.026962470403	2.46375891819638	0.53950210444057	4.56672716921307	4.95398117776617e-06	0.000161247230491997	6.580	4.193	1.165	0.976	0.471	2.504	1.704	2.031	0.924	0.457	0.486	0.454	3.409	2.232	1.710	0.694	0.414	0.940	1.718	0.000	1.113	0.000	0.000	0.777	2.268	3.484	7.999
Pdensi_DN39309_c0_g1	FC_3	FC_3_3	136.321685773153	33.2849566464822	84.8033212098175	2.03550948986772	0.445739448404924	4.56659040870575	4.95721287988037e-06	0.000161259420714956	1.603	1.469	1.871	1.613	4.362	3.054	1.370	2.316	1.526	0.558	0.970	0.935	2.433	3.938	3.355	0.978	1.639	2.031	0.906	3.275	1.069	8.716	7.314	2.576	1.156	2.798	1.900
Pdensi_DN17599_c0_g2d474555	FC_3	FC_3_3	113.342452472131	18.4051502652079	65.8738013686697	2.62502087006416	0.574857359800113	4.56638647016178	4.96203577464033e-06	0.000161323328986579	0.000	0.125	0.174	1.831	4.411	2.707	0.832	0.969	0.887	0.341	0.514	0.481	1.423	3.948	2.802	1.623	1.462	11.901	0.327	0.068	0.832	0.088	0.357	2.939	0.000	0.000	0.000
Pdensi_GG_117430_c1_g1	FC_3	FC_3_3	853.549737202984	69.2718874756722	461.410812339328	3.62341441832589	0.793745284960127	4.56495866744948	4.99592762509712e-06	0.000162238294108447	6.208	14.578	1.038	4.785	10.495	5.211	3.040	3.982	0.000	0.815	3.469	0.810	17.895	40.172	5.344	4.018	1.108	0.000	0.000	1.595	0.496	0.000	0.000	2.080	0.000	1.164	4.189
Pdensi_DN44388_c0_g1	FC_3	FC_3_3	0	46.2509085753318	23.1254542876659	-7.9705127400811	1.74655081532211	-4.5635733413294	5.0290230247514e-06	0.000163219125656682	0.000	0.000	0.311	1.174	0.377	1.004	0.000	1.301	0.370	0.366	1.950	1.093	0.000	0.000	0.000	0.000	0.996	0.000	0.000	0.717	0.000	0.000	0.000	0.000	0.000	0.000	0.000
Pdensi_DN24394_c1_g10	FC_3	FC_3_3	102.028553026382	20.3905298899259	61.2095414581539	2.32419304153949	0.509401603282134	4.56259467297403	5.05252982415925e-06	0.000163730549724936	5.466	7.398	6.158	1.550	1.315	3.021	0.733	0.715	1.755	0.311	0.494	0.688	1.964	2.662	2.576	1.109	1.909	1.164	3.027	0.419	14.032	1.244	1.019	0.319	0.024	0.018	0.019
Pdensi_DN12545_c0_g1	FC_3	FC_3_3	168.476229967599	12.1975216951879	90.3368758313933	3.78642186255312	0.830237148416766	4.56065097758356	5.09952814738426e-06	0.000164836883427873	0.756	1.924	1.268	1.434	2.438	7.998	0.477	0.255	0.812	0.391	0.324	0.178	1.165	3.256	7.316	0.214	0.036	0.014	0.086	0.000	0.015	0.160	0.079	0.044	0.268	0.024	0.000
Pdensi_DN17294_c0_g1d11824	FC_3	FC_3_3	46.036479225308	0.322110653616963	23.1792949394625	7.05122574048941	1.54612717104013	4.56057294158139	5.101423762708e-06	0.000164836883427873	1.517	0.647	0.199	0.084	0.160	0.478	0.000	0.023	0.000	0.000	0.028	0.000	1.359	0.588	1.228	0.061	0.025	0.000	0.000	0.000	0.000	0.000	0.000	0.000	0.000	0.000	0.000
Pdensi_DN24452_c1_g2	FC_3	FC_3_3	12.3440487107431	88.7657779607574	50.5549133357502	-2.85050058940808	0.62504865088773	-4.56044595146255	5.10450999187917e-06	0.000164836883427873	0.089	0.272	0.251	0.427	1.131	0.464	2.445	3.119	3.052	2.200	2.931	1.406	0.375	0.300	0.198	0.685	0.000	0.000	0.000	0.292	0.000	0.127	0.000	0.000	0.000	0.000	0.000
Pdensi_DN27548_c0_g1d24856	FC_3	FC_3_3	76.6129568823647	329.788926648894	203.200941765629	-2.11113551478452	0.462933786057102	-4.56034011422125	5.1070835105196e-06	0.000164836883427873	2.371	1.143	5.287	5.660	2.245	5.133	6.114	7.468	11.624	6.851	6.308	11.158	2.335	1.216	1.754	2.595	2.542	4.816	3.208	1.524	7.579	0.800	0.000	1.059	0.000	1.480	1.277
Pdensi_DN12731_c0_g1d270784	FC_3	FC_3_3	448.386474699828	109.638557974041	279.012516336934	2.0324941634933	0.445693142534826	4.56029938431123	5.10807422245483e-06	0.000164836883427873	0.258	0.249	0.538	6.394	17.955	19.579	5.088	7.863	6.138	1.685	3.121	3.296	6.090	12.929	12.948	2.845	6.197	3.360	9.177	5.209	6.742	1.121	0.632	0.262	0.120	0.029	0.124
Pdensi_DN4575_c0_g1	FC_3	FC_3_3	10.6414454702301	123.917169866354	67.2793076682918	-3.55193491858433	0.779355110528229	-4.55753079770903	5.17585028401944e-06	0.000166928565731461	0.167	0.181	0.000	2.961	1.217	0.728	1.669	1.752	2.776	2.168	1.477	5.509	0.372	0.193	0.186	0.150	0.000	0.204	0.000	0.193	0.000	0.000	0.000	0.671	0.000	0.000	0.000
Pdensi_DN36048_c0_g1d148428	FC_3	FC_3_3	572.457730721186	97.1207979520846	334.789264336635	2.55981478766175	0.562153540024201	4.55358653002798	5.27389640052069e-06	0.000169896525596682	1.314	0.712	1.319	11.196	20.403	20.930	4.709	3.794	1.961	0.777	3.719	2.703	10.889	18.190	12.006	1.767	4.574	5.598	2.915	7.599	7.564	9.963	0.000	0.661	0.000	0.000	1.197
Pdensi_DN14680_c0_g2	FC_3	FC_3_3	3.73796792728945	74.2966723433492	39.0173201353193	-4.28633025984008	0.941428300826148	-4.55300765451668	5.28843481534825e-06	0.00017017061629319	0.000	0.388	0.477	0.454	0.434	0.130	2.920	2.751	3.107	2.249	1.661	1.549	0.133	0.138	0.000	0.214	0.000	0.000	0.000	0.000	0.000	0.000	0.000	0.000	0.000	0.000	0.000
Pdensi_DN15951_c2_g7	FC_3	FC_3_3	11.7299119059818	95.8651811868899	53.7975465464359	-3.00937242507193	0.661003351881234	-4.5527339861548	5.29532132689277e-06	0.000170295120051184	0.280	0.696	0.268	0.300	0.659	0.651	0.839	1.229	0.930	2.372	3.099	1.590	0.157	0.494	0.232	0.290	0.700	0.136	0.525	0.865	0.155	0.512	0.179	1.579	1.448	3.073	2.218
Pdensi_GG_17781_c0_g1	FC_3	FC_3_3	16.859598695859	590.091431979845	303.475515337852	-5.11352048215848	1.12346585796358	-4.55155841711768	5.32500078432934e-06	0.000170974374111143	0.000	0.888	0.294	4.735	5.053	3.437	6.909	16.235	19.875	11.284	22.187	9.975	0.000	1.160	0.140	0.450	0.679	0.000	0.000	0.000	0.000	0.000	0.000	0.000	0.000	0.000	0.000
Pdensi_DN16375_c0_g1d278578	FC_3	FC_3_3	540.398771032559	2497.0055131007	1518.70214206663	-2.20828622314198	0.48533132373718	-4.55005913514419	5.36308413140886e-06	0.000171984357032225	20.585	7.430	19.677	60.528	21.490	34.188	103.271	27.238	55.766	91.849	35.927	55.228	18.591	13.006	6.513	19.389	1.318	0.838	2.966	0.498	1.915	0.111	0.019	1.159	4.406	9.207	16.473
Pdensi_DN5148_c0_g1d45778	FC_3	FC_3_3	183.87397215839	45.7697785470054	114.821875352698	2.00545935055643	0.441034565078202	4.54717046996267	5.43719574589043e-06	0.000174261969277715	0.413	0.558	0.516	2.225	3.752	10.038	1.491	0.864	1.830	0.972	1.436	0.975	3.107	4.292	5.542	0.371	1.903	14.714	2.525	2.397	5.028	10.534	10.383	54.709	0.778	1.972	0.497
Pdensi_DN16132_c1_g2	FC_3	FC_3_3	51.5138051281279	209.165212382268	130.339508755198	-2.01653514020122	0.443661438816731	-4.54521164962957	5.48800803285854e-06	0.000175690966179544	1.540	1.552	0.842	1.704	2.435	0.984	4.053	5.384	4.609	5.112	6.574	3.692	1.198	1.710	0.794	1.262	1.907	6.967	9.635	0.958	4.961	3.085	4.729	21.363	5.715	15.819	15.707
Pdensi_DN22220_c0_g4	FC_3	FC_3_3	59.7877570147479	332.825922391403	196.306839703076	-2.47828893306301	0.545689490871812	-4.54157350383203	5.58359114379466e-06	0.000178649594192614	3.759	2.411	0.966	1.428	1.905	3.429	2.508	4.719	2.194	13.614	6.173	4.523	1.683	1.421	1.130	0.725	2.247	0.733	1.515	1.044	0.469	6.758	1.833	7.747	100.685	124.599	102.291
Pdensi_DN14282_c1_g1	FC_3	FC_3_3	543.72912477332	3633.52027293557	2088.62469885445	-2.74038170327234	0.603734472356569	-4.53905123650758	5.65079055087001e-06	0.000180594914321123	10.043	7.679	8.687	17.194	19.374	6.908	52.990	42.745	43.178	119.850	84.503	62.044	20.579	15.013	3.061	17.692	9.987	6.781	28.607	6.749	4.575	2.197	2.602	0.000	4.619	8.932	0.876
Pdensi_DN26348_c0_g1d367327	FC_3	FC_3_3	0	51.5279992684557	25.7639996342279	-8.12661487091321	1.79211495849952	-4.53465043208912	5.76989664083381e-06	0.000184088731717728	0.606	0.970	0.000	0.673	0.719	0.387	0.121	0.000	2.136	1.832	1.660	0.264	0.000	0.000	0.000	0.000	0.000	0.000	0.788	0.660	0.000	0.729	0.728	0.693	0.119	10.194	5.771
Pdensi_DN18358_c1_g1	FC_3	FC_3_3	233.733394102387	54.6497628506812	144.191578476534	2.09810112809269	0.462794100362587	4.53355201902721	5.79999737895907e-06	0.000184800102311803	4.184	8.360	1.460	3.781	2.294	2.642	2.825	1.118	0.981	1.601	1.419	0.981	3.680	8.884	4.439	2.619	0.908	0.325	0.295	0.484	0.125	0.224	0.515	0.075	0.000	0.000	0.000
Pdensi_DN21067_c1_g1	FC_3	FC_3_3	182.171611947573	26.692533056833	104.432072502203	2.77106245973846	0.611327263482859	4.53286255213147	5.81896813903958e-06	0.00018523551143113	0.183	0.682	0.703	3.630	8.529	3.926	5.169	1.959	1.464	0.526	1.138	0.304	3.772	5.890	3.433	0.841	0.595	0.277	0.251	0.057	0.070	0.036	0.015	0.000	0.000	0.000	0.000
Pdensi_DN15521_c0_g1	FC_3	FC_3_3	93.0285078577441	406.356655306841	249.692581582292	-2.12677291713233	0.469249674878015	-4.53228426356439	5.8349255976594e-06	0.000185638782825195	13.692	11.172	18.788	14.380	6.424	3.756	9.791	10.990	13.103	7.989	12.816	9.142	3.005	2.546	1.068	70.824	7.899	3.459	14.839	1.464	7.416	0.300	0.137	0.068	0.453	0.488	0.134
Pdensi_DN37005_c0_g1d376900	FC_3	FC_3_3	39.0585793996808	0	19.5292896998404	7.77817804949827	1.71657125209287	4.53122935620355	5.86414296115142e-06	0.000186463227452048	0.504	0.311	0.655	0.091	0.347	1.799	0.000	0.075	0.000	0.000	0.000	0.000	0.401	0.995	1.370	0.194	0.000	0.534	0.000	0.920	0.515	0.000	0.000	0.000	0.000	0.000	0.000
Pdensi_GG_99263_c0_g1	FC_3	FC_3_3	5.96347272129765	141.100281447457	73.5318770843775	-4.53587326089638	1.00205649696329	-4.52656439496401	5.99503370611187e-06	0.000190089720434244	0.000	0.405	1.209	3.008	1.515	0.409	4.581	2.617	0.739	5.428	2.647	2.241	0.000	0.288	0.139	0.000	3.051	6.137	70.439	0.831	49.207	4.947	10.097	2.011	0.000	0.000	0.000
Pdensi_DN5550_c0_g1d206321	FC_3	FC_3_3	531.470648613945	29.0158645697635	280.243256591854	4.19498003936726	0.92689008914896	4.52586567542107	6.01487772181833e-06	0.000190611846501643	25.671	11.953	14.334	7.841	5.121	5.213	6.085	0.656	0.277	0.184	1.687	0.278	21.338	11.861	4.132	20.678	6.325	3.392	2.105	0.091	0.562	0.119	8.380	5.070	1.907	6.610	6.796
Pdensi_GG_2181_c0_g1	FC_3	FC_3_3	50.4474277052694	218.770072413835	134.608750059552	-2.11436641330345	0.467441065958047	-4.52327911962535	6.08888579062563e-06	0.000192740725755979	0.456	0.082	0.151	0.000	1.192	1.487	0.756	2.299	5.093	2.941	6.428	6.812	1.015	1.488	1.105	0.273	0.827	0.656	2.461	1.235	0.652	0.576	11.178	5.210	5.421	5.283	2.008
Pdensi_DN44425_c0_g1	FC_3	FC_3_3	147.600789882372	1.9684744311711	74.7846321567717	6.23576394215121	1.37887096733235	4.52236945289763	6.11512023279636e-06	0.000193462660279723	7.028	3.597	1.406	2.431	1.860	0.419	0.852	0.804	0.000	0.000	0.000	0.151	6.551	2.214	1.426	0.917	0.138	0.000	1.133	0.445	0.000	0.000	0.157	0.000	2.682	3.016	1.695
Pdensi_DN31306_c0_g1	FC_3	FC_3_3	182.970684418154	18.7023552357758	100.836519826965	3.29001736652484	0.727778342100354	4.52063104410323	6.16555645512537e-06	0.000194730837340389	2.268	2.491	1.331	2.387	1.080	2.900	1.909	0.935	0.481	0.180	0.941	0.244	3.855	4.196	4.831	1.584	0.596	0.968	1.318	0.478	0.478	1.236	1.200	28.875	74.411	73.181	101.812
Pdensi_DN20732_c0_g1d63765	FC_3	FC_3_3	73.6758535217534	371.905072719656	222.790463120705	-2.33217652414177	0.515942254531191	-4.52022780390588	6.17731235670881e-06	0.000194993014212889	3.111	3.863	1.617	7.398	10.910	3.490	4.202	4.824	8.924	6.226	8.307	12.926	1.961	2.586	0.801	1.934	14.486	25.354	19.180	0.695	4.443	0.086	0.000	0.000	0.000	0.096	0.000
Pdensi_DN9715_c0_g1	FC_3	FC_3_3	239.174464046435	1075.45903370435	657.316748875395	-2.16872891711815	0.48019392674502	-4.51636057086105	6.29115069964455e-06	0.000197812003057347	0.911	2.395	4.010	10.749	12.557	19.487	23.008	24.316	39.677	23.711	22.858	32.683	2.260	6.409	8.301	3.125	1.786	2.714	0.721	0.698	2.809	0.219	0.126	0.329	0.000	0.033	0.053
Pdensi_DN22789_c1_g2	FC_3	FC_3_3	696.476848996133	3492.53967217742	2094.50826058677	-2.32569130068067	0.514978569241126	-4.51609336696829	6.29908998270822e-06	0.000197951357808492	28.400	39.893	25.364	40.120	69.143	16.542	91.568	90.404	86.233	89.451	106.630	60.555	19.830	25.574	5.147	45.471	17.305	9.021	5.656	0.338	4.596	0.000	0.017	0.000	0.000	0.000	0.000
Pdensi_DN14854_c0_g1d342987	FC_3	FC_3_3	63.4105713482553	368.278399478475	215.844485413365	-2.53687689732396	0.56178720266189	-4.51572567923156	6.31003056106264e-06	0.000198184821851071	1.193	1.581	3.373	3.753	2.813	3.290	5.785	5.021	8.776	13.793	5.747	7.407	1.947	1.890	0.703	9.882	3.056	3.049	1.631	1.623	1.950	2.283	2.054	0.839	0.415	0.658	0.107
Pdensi_GG_27310_c1_g1	FC_3	FC_3_3	232.524665751015	10.6018415493926	121.563253650204	4.45470386374817	0.986769292444836	4.51443300663636	6.34863864461504e-06	0.000199175744914993	0.000	3.017	0.691	2.683	13.901	2.053	1.137	0.673	0.228	0.175	0.551	0.054	7.328	8.282	1.222	0.378	0.032	0.000	0.000	0.385	0.114	71.971	92.262	56.535	0.040	0.000	0.049
Pdensi_DN16111_c0_g1d469079	FC_3	FC_3_3	8.83596408190808	130.751818346294	69.793891214101	-3.90484004095045	0.866200692250027	-4.50800845102919	6.54389702613259e-06	0.000204279617342325	0.337	0.198	0.274	0.961	1.267	0.135	2.247	2.517	1.723	3.246	3.579	2.793	0.442	0.106	0.047	1.718	4.695	5.836	2.258	3.829	3.086	0.368	0.000	0.000	1.186	5.809	2.106
Pdensi_DN18407_c0_g1d284004	FC_3	FC_3_3	123.283661588995	641.354725698777	382.319193643886	-2.3796439429841	0.527913929644506	-4.50763620612652	6.55538481855492e-06	0.000204525107329596	0.160	0.854	0.205	5.660	5.047	7.653	6.586	8.693	12.864	8.240	19.827	19.334	1.487	2.963	4.258	0.302	0.535	0.101	1.227	4.373	1.700	13.801	1.455	2.128	23.839	46.823	40.233
Pdensi_DN54996_c0_g1d256527	FC_3	FC_3_3	39.3429775837598	0	19.6714887918799	7.79010045869273	1.72865627431169	4.50644849092082	6.59216784280457e-06	0.000205559090081707	0.634	0.344	0.318	0.801	1.545	0.685	0.350	0.000	0.378	0.000	0.000	0.000	1.052	1.463	0.351	0.284	0.679	1.930	0.000	0.367	0.913	0.000	0.000	0.000	0.000	0.000	0.000
Pdensi_DN21464_c0_g1d295198	FC_3	FC_3_3	10.0821414679256	99.3279685003384	54.705054984132	-3.27651856856336	0.727100497519244	-4.50628019062336	6.59739597474068e-06	0.000205608519499925	0.874	1.291	0.606	1.652	1.825	0.479	2.328	2.367	2.420	2.992	2.496	1.809	0.225	0.454	0.069	0.374	0.494	0.357	2.570	1.038	1.480	1.156	0.000	0.041	0.000	0.364	0.292
Pdensi_DN21589_c1_g1	FC_3	FC_3_3	9.93659999135533	67.935985055181	38.9362925232682	-2.77554787084391	0.616359202950849	-4.50313365575762	6.69587432569597e-06	0.000208109903678895	0.277	0.309	0.126	0.864	0.579	0.492	1.414	1.360	1.221	2.055	1.220	1.707	0.268	0.251	0.182	0.303	0.293	0.247	0.409	0.963	0.609	0.465	0.636	0.329	1.457	2.920	3.228
Pdensi_DN57929_c0_g1	FC_3	FC_3_3	0	43.0359060146176	21.5179530073088	-7.86675174859751	1.74695324723883	-4.5031266641116	6.69609470377167e-06	0.000208109903678895	0.000	0.000	0.294	0.370	0.357	0.634	1.294	4.305	3.146	1.732	0.369	1.033	0.000	0.000	0.000	0.000	0.628	1.427	2.596	2.372	4.216	0.000	0.000	0.000	0.000	0.000	0.000
Pdensi_DN23316_c0_g1d497152	FC_3	FC_3_3	13.3163767170746	261.68282299285	137.499599854962	-4.30165250852115	0.955531509372491	-4.50184265649816	6.73668473928634e-06	0.000209256184196654	0.307	0.183	0.429	8.608	6.705	0.814	16.254	6.685	1.734	14.218	3.539	1.267	0.504	0.248	0.166	2.175	1.297	0.974	1.378	2.849	1.088	2.616	1.645	0.116	0.000	0.064	0.000
Pdensi_DN39581_c0_g1d242506	FC_3	FC_3_3	18.3196909057363	132.721436157547	75.5205635316416	-2.85954889933134	0.635296848821457	-4.50112243534043	6.75955529062893e-06	0.000209851100441747	2.709	4.193	0.000	2.927	1.414	1.670	1.704	1.625	0.000	5.487	1.945	2.271	0.426	0.446	0.427	0.347	1.656	0.470	3.867	0.447	0.000	0.000	0.000	0.000	1.134	0.000	0.000
Pdensi_GG_139801_c0_g1	FC_3	FC_3_3	1.12486888456096	42.5019566749462	21.8134127797536	-5.35255976413312	1.1903944423855	-4.49645896649755	6.90945062981529e-06	0.000214151232041063	1.563	1.299	1.096	1.330	0.316	1.173	1.883	0.609	0.644	1.116	1.072	0.921	0.042	0.000	0.026	0.662	0.000	0.000	0.521	0.415	0.336	1.662	0.233	0.429	0.000	0.000	0.439
Pdensi_GG_18814_c0_g1	FC_3	FC_3_3	13.4070853911881	84.9572860989646	49.1821857450763	-2.6607973927621	0.591823614387996	-4.49592974676015	6.92666055103304e-06	0.000214566806531452	0.505	0.182	0.505	0.213	0.000	1.100	0.187	0.530	0.999	1.985	1.488	2.775	0.374	0.388	0.187	0.602	0.905	0.205	0.000	1.169	0.483	12.292	5.958	6.425	7.257	3.589	4.061
Pdensi_DN21486_c0_g1d189632	FC_3	FC_3_3	254.312496002512	57.3151665304188	155.813831266465	2.15110596456801	0.478509678700923	4.49542832740168	6.94300424150776e-06	0.000214955106632308	2.497	3.785	2.622	1.425	7.118	7.776	0.972	2.094	1.922	0.760	1.579	1.914	4.174	8.219	5.855	1.567	0.135	0.765	1.799	2.752	0.537	0.190	0.000	0.000	0.000	0.000	0.151
Pdensi_DN20152_c1_g1d119297	FC_3	FC_3_3	306.326477417492	76.4370469108273	191.38176216416	2.00137590585288	0.44527037599836	4.49474300050953	6.96540204013119e-06	0.000215530313127744	6.729	11.961	7.691	3.868	3.494	4.972	3.828	2.718	1.917	2.213	2.330	1.050	7.914	6.223	7.284	3.246	1.882	3.212	2.152	1.521	2.491	0.403	1.082	0.279	1.991	1.123	0.820
Pdensi_DN36611_c6_g1	FC_3	FC_3_3	41.4345837977408	197.962896626849	119.698740212295	-2.24668215580389	0.499902072418637	-4.49424453260204	6.9817363243543e-06	0.000215917368847428	0.475	0.878	0.650	1.621	1.539	1.874	2.814	3.036	3.193	4.830	5.967	3.752	0.544	1.638	0.842	0.431	0.357	0.399	0.413	0.620	0.686	3.183	11.213	19.324	0.649	2.441	2.364
Pdensi_DN31754_c0_g1	FC_3	FC_3_3	7.7931870847334	94.0717754838289	50.9324812842811	-3.58823803880281	0.798737626305143	-4.49238638650533	7.04294930842063e-06	0.000217572008192261	0.051	0.302	0.457	0.256	0.184	0.439	0.307	1.193	2.445	0.746	2.835	3.388	0.142	0.235	0.172	0.185	0.366	0.513	1.046	0.267	0.110	0.575	0.031	0.000	0.000	0.029	0.031
Pdensi_DN24024_c2_g1	FC_3	FC_3_3	7.66779931915605	140.786292219333	74.2270457692447	-4.16929928543556	0.928656701086605	-4.4896023261956	7.13562633783016e-06	0.000220193958724513	0.497	0.126	1.390	1.247	0.678	0.466	1.329	1.747	2.562	2.189	2.232	5.989	0.029	0.402	0.150	0.446	1.617	1.987	0.743	0.115	1.389	2.842	0.350	0.676	0.040	0.636	1.188
Pdensi_DN15266_c0_g1d53971	FC_3	FC_3_3	292.901005894736	67.3165416354692	180.108773765103	2.12047551140977	0.472510832224325	4.48767597861773	7.20043292220581e-06	0.000222072368376665	0.713	1.123	0.765	3.247	6.538	13.354	2.898	2.225	1.673	1.671	1.801	1.474	4.258	5.935	10.273	0.692	1.921	0.953	1.914	3.509	2.433	4.312	22.746	27.080	3.780	7.199	5.269
Pdensi_DN25833_c1_g1	FC_3	FC_3_3	1337.71361476631	6362.73936382984	3850.22648929807	-2.24994902158102	0.501668689945639	-4.4849301275406	7.29378319061615e-06	0.00022470585331789	83.257	60.637	22.466	27.227	78.232	19.137	69.613	197.000	180.156	137.935	179.856	150.704	51.681	32.051	10.588	30.451	73.001	26.966	20.240	34.829	38.909	0.848	7.574	1.756	0.000	0.057	0.000
Pdensi_DN12008_c0_g2	FC_3	FC_3_3	300.413617892877	12.9978260913314	156.705721992104	4.53141644165798	1.01103582011928	4.48195439912638	7.3962550115089e-06	0.000227738479459663	3.180	5.599	3.192	0.501	2.421	1.715	3.939	0.000	0.475	0.000	0.499	0.467	7.877	5.044	7.903	2.495	0.850	0.483	0.000	3.210	1.716	5.414	6.746	0.000	0.000	4.027	0.967
Pdensi_DN36681_c0_g1d439026	FC_3	FC_3_3	74.0021454277448	16.4386759564124	45.2204106920786	2.17013241963387	0.484246429371016	4.48146292467792	7.41331128025807e-06	0.000228014871203142	3.325	0.721	0.334	0.839	0.405	0.000	0.367	0.698	0.000	0.393	0.418	0.391	1.469	1.918	1.841	0.894	0.356	1.619	1.107	0.385	0.000	1.512	1.212	0.000	0.000	1.870	0.000
Pdensi_DN12819_c0_g1d460270	FC_3	FC_3_3	14.1801299264081	120.473247256115	67.3266885912614	-3.06943162790141	0.684984768598085	-4.48102172283834	7.42865490644733e-06	0.000228238041872557	0.016	0.034	0.062	0.392	0.394	0.620	1.636	2.046	1.991	3.784	1.699	3.380	0.156	0.593	0.300	0.156	0.520	0.710	0.609	1.055	2.464	0.563	0.269	0.479	0.000	0.000	0.000
Pdensi_GG_1338_c1_g1	FC_3	FC_3_3	120.820815836387	17.0868975083974	68.9538566723922	2.82005352970366	0.629415894241619	4.48042948311867	7.44929890655161e-06	0.000228747785792042	0.656	2.401	0.700	2.037	2.241	6.378	1.217	0.982	1.048	0.482	0.276	0.489	2.100	1.978	4.284	0.967	0.482	0.548	0.525	2.819	1.006	5.679	6.608	17.514	15.331	23.155	22.603
Pdensi_DN15658_c2_g4	FC_3	FC_3_3	892.711339293395	111.375440324772	502.043389809084	3.00311967232423	0.671102711357148	4.47490320259789	7.64459376195302e-06	0.000234052038021295	23.928	28.082	25.985	7.254	14.845	20.332	5.010	3.350	4.324	0.879	2.957	4.428	7.870	27.250	28.722	5.267	15.729	17.380	3.449	11.951	14.384	21.823	95.748	110.150	13.865	35.161	34.932
Pdensi_GG_104606_c0_g1	FC_3	FC_3_3	477.285775167358	107.424521652536	292.355148409947	2.15061325943518	0.4809381103457	4.4717048060286	7.75984939563191e-06	0.000237251300048464	4.903	5.312	7.792	1.030	0.996	11.015	0.450	1.287	0.488	3.862	2.566	1.438	9.443	9.427	14.438	1.465	1.311	0.992	0.000	0.942	0.000	0.618	0.000	2.461	1.795	0.460	0.497
Pdensi_DN20297_c1_g2	FC_3	FC_3_3	421.44648882522	0	210.72324441261	11.2097604383799	2.50711007495254	4.47118798267847	7.77862857625481e-06	0.000237696695638236	6.506	0.000	1.555	0.782	0.704	1.339	1.367	0.325	0.370	0.000	0.000	0.000	23.639	0.357	4.119	0.833	0.664	4.527	1.030	0.000	0.000	3.290	0.000	0.000	0.455	0.697	2.256
Pdensi_DN32398_c0_g1d505118	FC_3	FC_3_3	269.034135411241	4.43999215183789	136.73706378154	5.91732691589123	1.32403132412634	4.46917441307195	7.8522084483856e-06	0.000239815283997231	0.986	4.119	5.216	2.857	5.130	7.539	1.566	1.034	0.501	0.332	0.000	0.000	3.923	7.321	7.855	1.767	0.304	0.000	0.000	0.000	0.000	0.000	6.552	11.902	0.000	0.000	0.000
Pdensi_DN15720_c0_g1d345701	FC_3	FC_3_3	2508.70844141315	549.289473541357	1528.99895747725	2.1910842880041	0.490391295335786	4.4680325871278	7.89422822173976e-06	0.000240837968018914	114.737	66.795	54.519	25.212	21.931	16.542	31.972	11.911	17.324	13.290	13.607	13.507	97.156	26.913	47.345	45.565	46.339	51.558	17.152	9.381	13.104	43.402	26.973	21.289	16.692	37.551	22.060
Pdensi_DN18622_c0_g1d355060	FC_3	FC_3_3	137.47321185827	5.11802384616559	71.2956178522176	4.74431342953892	1.06227759547723	4.46617103640178	7.96319552372035e-06	0.000242417883149286	11.256	3.565	5.866	2.080	0.972	1.742	0.844	0.440	0.315	0.270	0.000	0.091	4.235	1.903	3.330	0.626	0.042	0.240	0.262	0.851	1.519	0.290	0.000	0.000	0.000	0.000	0.370
Pdensi_DN9222_c0_g1	FC_3	FC_3_3	61.8128875297291	10.6406522424253	36.2267698860772	2.53577328988095	0.568082456110313	4.46374159702714	8.05406888724572e-06	0.000245052101345632	0.516	0.584	0.206	0.393	1.125	0.226	0.344	0.216	0.000	0.243	0.261	0.272	1.537	1.311	1.501	0.577	0.250	5.328	1.193	4.565	2.830	195.180	162.141	106.650	0.037	1.160	1.243
Pdensi_DN23310_c0_g4	FC_3	FC_3_3	337.079377481854	1722.79467678919	1029.93702713552	-2.35211722379361	0.527042226102714	-4.46286294968558	8.08717819872346e-06	0.000245398030933308	0.762	18.230	6.421	56.419	35.853	10.528	63.918	30.769	18.590	58.890	43.463	23.858	6.582	14.746	3.535	15.565	18.986	20.323	32.898	32.212	15.727	384.582	947.572	516.743	0.537	0.504	0.060
Pdensi_DN38537_c0_g1	FC_3	FC_3_3	21.3251336643463	158.278410050284	89.8017718573153	-2.88206082319227	0.64602163107784	-4.46124507995771	8.14848363690265e-06	0.000246860126927958	0.546	0.935	0.519	1.196	0.563	0.878	3.031	0.796	2.130	3.905	5.102	2.645	0.171	0.802	0.566	0.512	0.690	0.844	8.267	0.378	0.658	5.768	65.579	33.139	0.091	0.172	0.127
Pdensi_DN21405_c1_g1	FC_3	FC_3_3	49.6862347269127	333.644229693221	191.665232210067	-2.74535457078049	0.615546580642106	-4.46002732712231	8.19492032900869e-06	0.000247735031263659	0.415	0.327	0.083	0.797	0.995	0.802	3.411	3.917	7.280	7.310	7.061	10.217	1.688	1.556	0.311	0.225	0.518	0.243	0.126	0.675	0.237	4.609	3.087	0.899	0.000	0.248	0.033
Pdensi_DN21054_c0_g4	FC_3	FC_3_3	311.128018875168	76.6419413046472	193.884980089908	2.02174049897256	0.453358349184324	4.45947560601905	8.21604233140999e-06	0.000248240593782002	1.158	4.303	1.572	1.262	3.244	7.028	1.221	2.721	2.093	2.140	1.680	1.799	3.694	9.531	9.026	2.163	2.272	3.102	5.050	8.643	4.402	79.878	8.607	8.438	1.010	0.846	1.435
Pdensi_DN25324_c0_g2	FC_3	FC_3_3	640.725138292379	110.472592434	375.59886536319	2.53670144277088	0.568869439895932	4.45919795451649	8.22669157075347e-06	0.000248429359151057	14.998	7.981	1.528	4.000	23.031	14.891	4.555	4.288	8.412	2.471	3.489	2.157	5.437	28.678	13.215	0.414	3.270	1.893	0.374	0.405	0.265	2.698	216.338	129.414	0.213	0.246	0.460
Pdensi_GG_36813_c0_g1	FC_3	FC_3_3	408.41429850098	82.8972136122975	245.655756056639	2.30158013858306	0.516164818599917	4.45900234895133	8.23420188331123e-06	0.000248523184114484	21.762	16.111	5.823	8.231	5.297	8.998	11.183	1.904	3.031	0.857	2.735	2.556	7.198	13.803	8.422	7.153	4.657	6.612	8.050	1.256	2.087	13.179	15.404	26.237	4.787	11.020	6.171
Pdensi_DN21885_c0_g1	FC_3	FC_3_3	159.428170958836	3.19129639382695	81.3097336763313	5.64047883245098	1.26782668555232	4.44893525016294	8.62970247314618e-06	0.000259350589768036	0.650	2.225	0.721	6.368	8.909	4.816	0.727	0.228	0.060	0.133	0.098	0.000	1.775	9.798	0.647	0.193	0.057	0.000	0.000	0.000	0.000	0.000	0.000	0.000	0.000	0.000	0.000
Pdensi_DN22503_c0_g1d301136	FC_3	FC_3_3	126.607302759787	28.713755139902	77.6605289498444	2.13916843864834	0.481684497542426	4.44101574695152	8.95352419092481e-06	0.0002683679794667	2.823	2.251	2.029	1.746	1.598	2.285	1.585	0.667	1.109	0.635	0.722	0.753	2.202	2.682	3.985	1.271	0.641	2.329	0.912	1.855	1.430	4.155	4.594	6.433	5.936	13.465	42.347
Pdensi_DN12733_c0_g1d211927	FC_3	FC_3_3	14.2663010779152	88.4467875245472	51.3565443012312	-2.64963987404233	0.596750363290192	-4.44011438792178	8.99110746670403e-06	0.000269351435998289	1.219	1.245	5.319	4.275	0.543	0.568	1.259	1.174	3.531	2.000	1.974	2.551	0.308	0.202	0.470	13.433	2.808	1.038	1.558	0.040	1.069	0.104	0.000	0.000	0.000	0.039	0.083
Pdensi_DN24613_c3_g4	FC_3	FC_3_3	113.752730629564	20.5694943523108	67.1611124909375	2.46481154126849	0.555956020180889	4.43346497168341	9.27305792167712e-06	0.000277356327026739	2.767	1.148	1.688	1.531	0.455	2.968	1.451	0.151	0.374	0.723	0.301	0.470	2.841	2.276	2.802	0.948	0.346	1.030	0.713	0.696	0.627	5.906	1.508	0.318	2.652	10.772	10.985
Pdensi_DN40230_c0_g2	FC_3	FC_3_3	39.1560755308987	199.02701960576	119.091547568329	-2.3411837751309	0.528286890666055	-4.43165222627268	9.35137583770467e-06	0.00027940267457917	0.286	0.990	3.791	1.871	1.105	3.310	3.122	2.671	7.976	3.784	3.725	7.177	0.493	1.276	1.034	1.550	0.524	1.351	0.360	0.184	0.953	0.081	0.000	0.000	0.147	0.285	0.685
Pdensi_DN22974_c3_g1	FC_3	FC_3_3	159.05376126442	2.85428066903865	80.9540209667293	5.79426586233074	1.3089332336293	4.42670849319404	9.56818977735918e-06	0.000285427394838347	3.285	1.458	0.000	0.000	0.000	0.550	0.000	0.177	0.000	0.199	0.000	0.000	5.360	3.107	2.621	0.000	0.181	1.232	0.558	1.559	0.000	0.000	0.000	8.792	1.752	0.000	0.000
Pdensi_GG_115148_c1_g1	FC_3	FC_3_3	89.4913380985913	12.5335373587884	51.0124377286898	2.83394793986098	0.640595295960473	4.42392873898944	9.69220015709509e-06	0.000288821423899919	0.889	1.375	1.779	0.483	2.620	3.054	0.848	0.533	1.354	0.299	0.482	0.150	2.407	2.054	1.844	0.570	0.412	0.311	0.282	1.031	0.546	0.194	0.000	0.000	0.000	0.999	0.766
Pdensi_DN18539_c0_g1d217308	FC_3	FC_3_3	197.532814632136	40.808813663739	119.170814147938	2.27467665479598	0.514370248900007	4.42225548553873	9.76758598958911e-06	0.000290454453768393	0.206	0.665	0.234	3.844	5.454	6.223	3.469	2.534	1.547	1.017	1.493	0.485	4.632	5.383	4.015	0.990	0.967	0.378	0.970	1.092	0.396	2.187	28.850	8.966	0.000	0.074	0.039
Pdensi_DN19256_c0_g1d357790	FC_3	FC_3_3	115.482104031465	9.66438356746017	62.5732437994625	3.57969161726202	0.809592762973607	4.42159537606776	9.7974799866123e-06	0.000291036721286525	0.279	1.814	0.721	3.196	5.783	6.820	1.895	0.689	0.734	0.292	0.140	0.275	0.783	4.049	3.527	0.063	0.038	0.000	0.158	0.122	0.000	0.000	0.043	0.000	0.000	0.065	0.126
Pdensi_DN3364_c0_g1d447733	FC_3	FC_3_3	23.1084200674978	226.254509825136	124.681464946317	-3.28197737798393	0.742453136274137	-4.42045055456823	9.84953217912501e-06	0.000292275287166044	1.578	0.502	0.371	0.235	1.011	0.911	0.309	3.009	8.104	5.783	3.873	7.011	0.621	0.964	0.104	0.000	0.403	0.228	0.000	0.323	0.000	0.000	0.000	0.000	2.946	2.294	1.117
Pdensi_DN26727_c1_g1	FC_3	FC_3_3	6.41128178906584	96.5302837452237	51.4707827671448	-3.9370306821473	0.891832908754744	-4.41453846735094	1.01225716120216e-05	0.000299589901301782	0.326	0.099	0.061	0.276	0.078	0.393	3.729	1.252	0.629	3.127	2.934	1.019	0.088	0.070	0.277	0.011	0.000	0.078	0.049	0.014	0.018	0.037	0.023	0.815	0.000	0.145	0.463
Pdensi_DN15819_c0_g1d214660	FC_3	FC_3_3	170.703089411572	1434.75388129589	802.728485353731	-3.07150888732933	0.695833965056936	-4.41414050128756	1.01412083397104e-05	0.000299684573293853	9.564	3.277	9.120	47.266	26.902	8.216	66.904	37.206	36.296	41.265	42.897	21.137	7.131	4.145	0.777	31.799	17.940	13.904	21.795	70.827	41.004	4.688	5.308	0.052	0.000	0.000	0.000
Pdensi_GG_56851_c0_g1	FC_3	FC_3_3	59.7794581448528	5.15480246794093	32.4671303063969	3.53266681521732	0.800414148380207	4.41354868897103	1.01689834885096e-05	0.000300333557347715	0.000	0.000	0.000	0.247	1.024	3.687	1.226	0.886	0.998	0.153	0.083	0.154	1.164	0.979	1.977	0.176	0.071	0.405	3.078	1.975	10.193	3.366	5.532	13.467	0.000	0.000	0.000
Pdensi_GG_3651_c2_g1	FC_3	FC_3_3	295.954549600513	10.6893357518086	153.321942676161	4.79205828863186	1.08603567027872	4.41243176423665	1.02216014708787e-05	0.000301729700322382	6.688	12.164	1.948	0.546	4.986	0.938	0.956	0.453	0.257	0.000	0.545	0.254	7.908	10.959	2.638	0.773	1.390	1.316	1.432	5.498	2.171	7.874	3.421	5.642	0.000	2.181	1.044
Pdensi_DN54146_c0_g1d163477	FC_3	FC_3_3	37.7545431013907	0	18.8772715506953	7.72718370906005	1.75143442947139	4.41191721427574	1.02459291539884e-05	0.000301974016423553	0.327	3.540	3.764	0.000	0.595	0.000	0.181	0.343	0.000	0.000	0.000	0.000	1.091	0.377	1.092	1.610	2.287	0.599	0.723	0.757	0.235	0.000	0.200	0.000	0.000	0.000	0.000
Pdensi_GG_10059_c0_g1	FC_3	FC_3_3	83.6272252075105	604.246138009033	343.936681608272	-2.84962892156057	0.64598755392535	-4.41127527031252	1.02763574984013e-05	0.000302712743846434	7.626	1.173	7.053	5.127	5.250	4.384	13.348	13.670	20.440	15.256	17.089	12.084	2.233	3.487	0.420	5.773	7.392	5.047	2.287	1.694	2.384	0.186	1.539	0.000	3.411	16.351	71.150
Pdensi_DN39595_c1_g1	FC_3	FC_3_3	2.49988075084671	84.0654630684558	43.2826719096513	-4.98784913292059	1.13092836652624	-4.41040235664196	1.03178723675474e-05	0.000303555325319315	0.000	0.126	0.093	1.113	2.936	0.665	3.299	1.878	0.875	3.174	1.522	1.475	0.000	0.163	0.035	1.257	1.048	0.496	4.277	2.145	1.119	0.065	0.000	0.000	0.000	0.000	0.000
Pdensi_DN20706_c1_g6	FC_3	FC_3_3	45.7312231779049	262.496041903768	154.113632540836	-2.51153715874708	0.569812625354715	-4.40765445866283	1.04496077859763e-05	0.000307174928875261	0.014	0.397	0.198	1.228	1.346	0.989	3.402	6.279	3.150	8.214	5.184	5.869	0.473	2.023	0.864	0.619	1.811	1.648	1.252	3.749	3.457	1.128	1.187	0.261	0.000	0.000	0.000
Pdensi_DN9616_c0_g1d333228	FC_3	FC_3_3	887.931370544248	143.823313051188	515.877341797718	2.62612323358632	0.595853208994912	4.40733253415901	1.04651456766946e-05	0.000307471536695806	11.333	25.303	8.422	10.154	12.340	41.641	1.517	2.987	4.907	5.083	2.912	2.545	6.402	27.787	29.414	1.551	4.980	1.269	0.327	0.664	0.851	0.086	2.342	5.400	11.750	19.678	25.134
Pdensi_DN37294_c0_g1d569935	FC_3	FC_3_3	92.8435001689382	902.127151284162	497.48532572655	-3.28266196198632	0.744872084726763	-4.40701434420177	1.04805249958789e-05	0.000307763179379503	10.822	4.831	13.889	10.709	3.674	1.632	12.353	17.297	32.039	14.395	30.515	21.626	4.611	1.207	0.566	28.710	11.502	6.294	6.029	1.727	3.409	0.689	0.902	13.707	0.079	0.000	0.000
Pdensi_DN9217_c0_g1d209094	FC_3	FC_3_3	321.346897184969	75.2519397333711	198.29941845917	2.09407950891879	0.475453938095039	4.40437935441015	1.06087160133105e-05	0.000311203706752206	13.765	3.330	4.690	6.496	2.133	11.030	6.022	1.689	1.389	1.727	2.777	1.036	8.643	8.623	5.550	8.659	2.211	3.044	0.648	0.000	0.210	0.000	0.000	0.000	0.437	0.329	1.237
Pdensi_DN30762_c0_g1d310361	FC_3	FC_3_3	7.16923671305192	125.470127159327	66.3196819361893	-4.15087824657911	0.942586866378421	-4.4037089785979	1.06415676060665e-05	0.000312005234122802	0.429	0.404	2.081	1.349	0.774	1.506	1.886	2.901	7.349	1.819	1.217	6.266	0.238	0.062	0.180	1.689	0.059	1.131	0.965	1.557	1.150	0.081	0.000	0.000	0.000	0.000	0.000
Pdensi_DN23909_c0_g1d427874	FC_3	FC_3_3	1727.57878765921	90.9660284039749	909.272408031591	4.24707238151445	0.964582439877976	4.40301648250172	1.06756051866727e-05	0.000312796037555316	13.628	4.610	2.583	2.470	1.960	2.322	5.786	2.183	1.552	3.005	1.776	1.877	87.152	2.166	26.095	2.705	8.057	14.437	13.435	1.344	10.378	28.548	3.817	6.764	3.309	5.390	4.892
Pdensi_DN32414_c0_g1d145300	FC_3	FC_3_3	99.6536427204719	1.94460075819155	50.7991217393317	5.68169463927774	1.29053388777618	4.40259236359017	1.06965027912315e-05	0.000312965587110994	0.251	1.219	0.299	0.250	0.879	3.982	0.490	0.190	0.233	0.000	0.105	0.059	0.407	2.163	4.411	0.060	0.166	0.126	0.000	0.000	0.000	0.000	0.020	0.000	0.000	0.000	0.000
Pdensi_DN106880_c0_g1	FC_3	FC_3_3	208.380966864247	22.0418697862208	115.211418325234	3.23913800078794	0.73593027942094	4.40141966075458	1.07544888719001e-05	0.000314194477932075	11.689	5.139	4.413	2.388	2.981	2.874	0.862	1.306	0.712	1.114	0.245	0.242	4.823	4.572	5.216	0.963	1.622	2.921	0.484	2.801	0.918	3.732	9.686	2.447	0.560	0.216	0.776
Pdensi_DN63802_c0_g1	FC_3	FC_3_3	24.8589626810857	241.408503344145	133.133733012615	-3.26865140649624	0.742638143056457	-4.40140522952878	1.07552043119201e-05	0.000314194477932075	1.447	0.977	1.896	5.038	7.328	1.479	8.829	6.522	7.145	6.802	5.602	5.336	0.605	1.148	0.101	1.299	1.081	0.334	0.604	1.365	2.201	0.138	0.222	0.182	2.188	2.031	2.176
[truncated: 183 more rows]
