# Supplementary material for: Transcriptional Regulation of Pine Male and Female Cone Initiation and Development: Key Players Identified Through Comparative Transcriptomics
Source: Front Genet. 2022 Mar 18;13:815093. doi: 10.3389/fgene.2022.815093 (PMC8971679; doi:10.3389/fgene.2022.815093)
Supplement: Supplementary file 2 [file DataSheet3.ZIP › SUP_DEG/salmon.gene.counts.matrix.FC_3_vs_MC_2_2.DESeq2.DE_results.P0.001_C2.DE.subset]

sampleA	sampleB	baseMeanA	baseMeanB	baseMean	log2FoldChange	lfcSE	stat	pvalue	padj	Bud_Rep1	Bud_Rep2	Bud_Rep3	FC_3_1_Rep1	FC_3_1_Rep2	FC_3_1_Rep3	FC_3_2_Rep1	FC_3_2_Rep2	FC_3_2_Rep3	FC_3_3_Rep1	FC_3_3_Rep2	FC_3_3_Rep3	FC_3_Rep1	FC_3_Rep2	FC_3_Rep3	MC_2_2_Rep1	MC_2_2_Rep2	MC_2_2_Rep3	MC_2_3_Rep1	MC_2_3_Rep2	MC_2_3_Rep3	MC_2_4_Rep1	MC_2_4_Rep2	MC_2_4_Rep3	Needles_Rep1	Needles_Rep2	Needles_Rep3
Pdensi_DN24279_c0_g1	FC_3	MC_2_2	2695.22216586832	29.7671234247652	1362.49464464654	6.50169378626268	0.296716295549647	21.9121561025785	1.98937881479283e-106	1.1801790880877e-101	11.231	17.657	1.093	11.614	28.612	39.213	6.406	10.371	5.578	3.272	8.192	2.680	76.877	67.560	60.362	0.857	0.589	0.860	0.031	0.000	0.038	0.401	25.535	14.592	0.000	0.000	0.000
Pdensi_DN18802_c0_g3	FC_3	MC_2_2	4.18997738781499	849.840346906449	427.015162147132	-7.59073955370839	0.558543075455396	-13.5902491450985	4.57520335072206e-42	1.35709681789118e-37	0.223	0.000	0.582	1.295	0.152	0.282	0.000	0.113	0.387	0.226	0.000	0.000	0.128	0.222	0.000	20.482	22.199	22.523	10.588	8.843	3.778	0.000	2.078	1.166	9.428	9.055	0.954
Pdensi_DN12696_c1_g3	FC_3	MC_2_2	8.57566582011459	753.664968239551	381.120317029833	-6.46235749767337	0.488379679092762	-13.2322407633302	5.71575436309204e-40	1.13027137278691e-35	0.754	0.000	0.157	0.264	1.009	0.631	1.268	0.195	0.689	0.224	0.177	0.212	0.195	0.243	0.236	12.698	21.128	23.395	29.304	11.248	2.292	1.436	3.706	0.409	0.000	1.121	1.767
Pdensi_DN492_c0_g1d324418	FC_3	MC_2_2	47.4692212157856	747.416670701469	397.442945958627	-3.97697270919975	0.304898154880417	-13.0436102860627	6.91055912728519e-39	1.02490502416767e-34	4.659	3.257	14.466	5.580	1.716	2.681	1.994	1.335	2.239	1.347	1.436	1.839	1.007	1.422	1.250	24.149	19.036	14.723	13.883	2.135	11.261	8.992	4.080	10.042	0.951	3.076	2.630
Pdensi_DN20745_c4_g3	FC_3	MC_2_2	4.45552106167807	637.275489796604	320.865505429141	-7.20187595571661	0.558050023271341	-12.9054307954304	4.19463079782512e-38	4.97684554900355e-34	0.412	0.643	10.052	3.251	0.157	0.140	0.163	0.213	0.327	0.153	0.259	0.288	0.124	0.086	0.126	12.529	20.160	15.736	8.443	1.974	20.273	0.308	0.023	0.000	0.000	0.000	0.067
Pdensi_DN19793_c0_g1d118277	FC_3	MC_2_2	1.50499016384881	810.688129441344	406.096559802596	-9.06312680552142	0.726066188209023	-12.4825077282242	9.30103818311067e-36	9.19624648624762e-32	0.175	0.150	16.559	8.179	0.042	0.038	0.000	0.036	0.000	0.041	0.044	0.083	0.000	0.040	0.079	26.554	16.965	19.529	1.506	2.762	12.496	29.739	0.000	0.000	0.000	0.000	0.126
Pdensi_GG_102858_c0_g1	FC_3	MC_2_2	3171.60844786546	496.756318028009	1834.18238294674	2.6712109761808	0.217635112586864	12.273805198206	1.25226774392148e-34	1.06127902343426e-30	30.977	42.859	30.007	15.786	29.846	45.378	13.613	16.775	18.540	15.194	32.989	30.988	74.273	82.762	85.137	16.396	11.264	10.933	25.628	61.845	54.562	17.488	6.894	3.134	54.016	83.998	78.404
Pdensi_DN26072_c1_g2	FC_3	MC_2_2	150.02680307313	1220.83554198348	685.431172528305	-3.02142537841335	0.246386932253065	-12.26292868207	1.43228108302184e-34	1.06210803711485e-30	13.900	10.793	21.119	13.344	5.276	3.759	7.216	7.296	8.113	5.173	6.609	8.373	2.855	4.775	4.007	29.310	31.687	32.626	30.632	27.431	10.370	32.660	3.851	6.218	9.704	5.677	5.475
Pdensi_DN20256_c1_g2	FC_3	MC_2_2	552.428866948416	23.0572183691091	287.743042658763	4.59093199507049	0.38239779915616	12.0056443975392	3.31868826666488e-33	1.96877862731627e-29	0.145	3.060	0.937	3.415	4.595	35.285	4.385	4.268	3.353	4.694	4.235	3.442	10.146	20.279	12.869	0.559	0.681	0.528	0.908	1.013	0.263	0.567	2.347	0.868	0.284	0.246	0.174
Pdensi_DN16949_c0_g1d56497	FC_3	MC_2_2	8.62347354643267	772.981176117743	390.802324832088	-6.49357181803522	0.552831223059948	-11.7460294338894	7.40156527240277e-32	3.99173143836384e-28	0.250	0.669	0.000	0.397	0.641	0.108	0.000	0.213	0.000	0.299	0.000	0.000	0.279	0.237	0.141	11.026	23.922	23.471	0.000	29.376	4.240	1.362	0.464	0.229	0.000	0.431	0.625
Pdensi_DN16986_c0_g1d349485	FC_3	MC_2_2	1.39773300766238	1730.8695408389	866.13363692328	-10.4261849315274	0.89145058740209	-11.6957519338362	1.33995062874645e-31	6.62426925831286e-28	0.570	0.236	12.301	4.955	0.000	0.000	0.096	0.000	0.051	0.051	0.000	0.000	0.049	0.000	0.049	22.058	54.426	53.995	5.890	2.852	15.790	3.500	0.000	0.000	0.000	0.000	0.000
Pdensi_DN9737_c0_g1d518439	FC_3	MC_2_2	4.78158673545976	574.457198482293	289.619392608876	-6.89884523848129	0.601197993979874	-11.4751634362776	1.75845106153863e-30	8.02448852113215e-27	3.009	1.362	7.179	3.060	0.219	0.000	0.000	0.665	0.100	0.425	0.455	0.000	0.200	0.173	0.000	14.760	14.800	14.570	13.735	14.184	20.625	7.240	0.000	0.000	0.000	0.000	0.000
Pdensi_GG_38489_c2_g1	FC_3	MC_2_2	7.64026010085016	1180.19466340151	593.917461751182	-7.31284722296764	0.637709906144724	-11.4673571047021	1.92447334967226e-30	8.15481835685408e-27	1.442	0.871	14.335	5.702	0.101	0.091	0.131	0.263	0.183	0.240	0.275	0.273	0.308	0.083	0.163	15.562	35.162	38.411	45.010	11.502	91.046	4.957	0.000	0.025	0.000	0.014	0.000
Pdensi_DN5177_c0_g1	FC_3	MC_2_2	37.3432569216612	626.83472208128	332.08898950147	-4.07527300975671	0.360209821269621	-11.3136088166411	1.12370602789696e-29	4.44418242659729e-26	4.940	1.878	20.307	6.560	1.374	1.011	0.924	0.905	1.210	0.909	0.826	0.811	1.231	1.002	0.618	17.633	16.321	14.383	62.585	4.523	94.526	0.327	0.045	0.308	0.170	1.674	1.337
Pdensi_DN16265_c0_g1d278204	FC_3	MC_2_2	2304.8327479823	346.409344701029	1325.62104634167	2.73148264610177	0.243559940128755	11.2148272193604	3.44859223544107e-29	1.27865178609566e-25	23.917	47.716	28.297	46.267	59.749	86.844	36.959	29.037	37.758	24.291	24.506	29.618	43.917	79.098	56.682	10.839	8.517	7.471	4.771	6.708	5.966	24.276	141.334	170.354	8.369	12.454	2.160
Pdensi_GG_93564_c0_g1	FC_3	MC_2_2	0	2487.31895955447	1243.65947977724	-13.8349141623839	1.23947085884153	-11.1619519440051	6.26017749255288e-29	2.18458099746004e-25	0.000	0.000	0.000	0.000	0.000	0.000	0.000	0.000	0.000	0.000	0.000	0.000	0.000	0.000	0.000	45.494	64.772	79.209	36.053	84.197	27.100	0.000	47.660	0.000	13.198	8.154	0.000
Pdensi_GG_47195_c4_g1	FC_3	MC_2_2	348.512280552059	10290.9462744435	5319.7292774978	-4.88383346152768	0.44180536968365	-11.0542646075685	2.09042932761927e-28	6.88959052398253e-25	11.886	12.316	60.435	22.893	12.607	10.087	18.844	38.474	36.183	25.333	44.904	35.585	8.554	10.668	7.656	127.416	372.829	272.505	292.307	617.633	470.634	2184.761	608.269	279.932	0.480	1.579	1.816
Pdensi_DN24372_c0_g3	FC_3	MC_2_2	47.8234007869153	462.521166460253	255.172283623584	-3.264727758333	0.296709881790226	-11.0030974992642	3.69226954100367e-28	1.15284314868685e-24	4.641	3.093	9.699	4.263	2.530	1.155	3.075	3.212	4.487	2.520	4.109	2.709	0.993	1.622	1.100	11.231	11.918	12.347	9.287	14.544	4.914	14.252	0.970	0.900	2.932	3.971	1.574
Pdensi_DN22988_c1_g2	FC_3	MC_2_2	10.3968747432601	506.968056813163	258.682465778212	-5.58258955988939	0.512982934978406	-10.8826028688935	1.39521093459404e-27	4.13847467419286e-24	0.577	0.328	13.768	5.659	0.896	0.109	0.111	0.458	0.000	0.079	0.128	0.120	0.188	0.428	0.190	17.107	7.352	15.179	1.500	1.852	7.418	16.213	0.582	0.000	0.000	0.000	0.285
Pdensi_DN8321_c0_g1d102256	FC_3	MC_2_2	2780.27612818623	28.8824860779083	1404.57930713207	6.56071139131748	0.607437104854653	10.8006431264803	3.41801004490852e-27	9.21681945018877e-24	16.873	37.353	6.616	1.759	0.248	109.884	0.651	0.198	0.139	0.223	0.121	0.057	35.607	83.965	95.890	1.353	0.708	0.210	0.163	0.194	0.137	0.143	0.381	0.049	0.111	0.188	0.029
Pdensi_DN12818_c0_g1d390558	FC_3	MC_2_2	1331.48086829989	158.328359401176	744.904613850535	3.06951314582699	0.286093350416613	10.729061480657	7.43474183296569e-27	1.91764619347329e-23	24.065	51.513	28.576	25.459	18.014	32.383	36.558	29.827	28.383	76.522	61.611	58.189	26.977	46.047	30.785	4.419	4.689	3.068	2.915	1.957	3.139	0.890	3.649	0.923	0.442	0.890	1.409
Pdensi_DN12912_c0_g2d390780	FC_3	MC_2_2	32.8506792761336	1026.43544241258	529.643060844357	-4.95357897945291	0.468018643127799	-10.5841488414817	3.52974115785454e-26	8.72493185202345e-23	0.495	0.267	10.595	4.208	3.278	2.479	7.293	9.471	17.997	10.431	7.025	15.185	0.619	1.352	0.623	16.247	33.561	27.810	24.495	2.803	16.274	0.187	0.455	0.000	0.000	0.000	0.000
Pdensi_DN14863_c0_g1d342967	FC_3	MC_2_2	1929.00429671419	94.0440805277827	1011.52418862099	4.34593403092086	0.412719404408245	10.5299968562225	6.28365793596663e-26	1.49108689357314e-22	12.121	36.555	19.016	45.349	56.647	70.622	30.055	12.860	13.923	16.191	8.908	6.617	35.759	65.364	49.170	3.746	2.369	1.233	1.560	0.421	1.072	0.311	0.349	0.105	0.120	0.986	1.519
Pdensi_DN25745_c1_g1d228005	FC_3	MC_2_2	1053.56806794342	72.2453341865842	562.906701065004	3.85755874330965	0.370953768616008	10.3990283147731	2.50474263680518e-25	5.71505200714733e-22	29.645	11.753	4.561	19.361	16.692	25.941	8.780	3.819	5.046	3.609	5.502	3.084	32.693	30.315	17.604	2.498	1.470	1.641	0.975	1.226	0.604	3.906	7.348	57.402	17.550	47.969	50.566
Pdensi_DN24678_c0_g4	FC_3	MC_2_2	40.6118013678525	4797.20815782478	2418.90997959632	-6.88327493080162	0.662333222063843	-10.3924651542515	2.68326704376963e-25	5.89563459646627e-22	2.430	1.736	24.419	4.001	2.482	1.392	3.458	6.572	14.568	5.227	9.793	15.246	1.075	1.288	0.771	32.092	98.621	231.056	93.942	143.918	303.872	102.047	45.148	7.951	0.000	0.395	0.784
Pdensi_GG_89309_c0_g1	FC_3	MC_2_2	0	1064.3320252811	532.166012640548	-12.6113902132475	1.22768173278091	-10.2725241212806	9.37199051535887e-25	1.98565701904696e-21	0.000	0.000	5.843	0.000	0.000	0.000	0.000	0.000	1.424	0.000	0.000	0.002	0.000	0.000	0.000	36.995	21.882	24.105	4.068	15.174	1.285	0.000	0.000	2.110	0.000	0.000	1.074
Pdensi_GG_73590_c0_g1	FC_3	MC_2_2	0	952.653583242096	476.326791621048	-12.4507694832724	1.21644400109418	-10.235382370313	1.37650344787284e-24	2.81585139798649e-21	0.000	0.138	0.000	0.000	0.000	0.000	0.000	0.000	0.000	0.000	0.000	0.000	0.000	0.000	0.000	25.255	26.132	21.815	5.821	16.248	3.200	0.000	0.223	0.000	2.440	0.000	0.000
Pdensi_DN16509_c0_g1	FC_3	MC_2_2	45.0059098685302	547.237656274138	296.121783071334	-3.59538667812293	0.353107713558638	-10.1821244341803	2.38301135443499e-24	4.71232551968337e-21	0.977	1.407	3.596	2.712	3.993	2.755	6.069	13.303	24.989	11.859	22.443	29.470	0.924	1.556	1.016	11.996	12.262	17.729	30.145	4.863	32.374	0.392	0.000	0.145	36.154	9.605	26.315
Pdensi_DN8109_c0_g1d452019	FC_3	MC_2_2	43.1848829543532	2974.86353949716	1509.02421122575	-6.09912727367102	0.602272737318247	-10.1268526628463	4.19949315091105e-24	8.03647521563379e-21	2.137	1.818	18.988	8.568	1.557	2.251	2.909	2.284	3.231	2.041	2.484	2.391	0.938	1.941	0.567	30.536	114.511	77.398	463.481	71.446	361.211	3.740	32.618	5.913	0.000	0.000	0.067
Pdensi_DN5455_c0_g1d383036	FC_3	MC_2_2	1282.71139510006	268.600436037878	775.655915568971	2.25177244686619	0.223416133094099	10.0788265183955	6.8539773567896e-24	1.27064172723183e-20	25.678	46.415	29.462	37.748	39.147	28.568	31.233	49.414	58.431	36.189	44.242	31.570	30.142	34.960	33.105	8.710	5.424	6.748	11.338	13.084	14.735	4.475	4.087	0.987	0.592	2.092	3.067
Pdensi_DN24868_c0_g1	FC_3	MC_2_2	141.543149460619	2295.35241654689	1218.44778300375	-4.02126656120693	0.400034782288515	-10.0522922986899	8.97548869658709e-24	1.6135208831404e-20	6.815	1.671	11.937	3.343	6.051	1.600	0.869	1.714	8.020	6.381	0.971	1.613	4.029	3.434	3.267	53.116	83.777	37.663	60.414	23.112	24.260	4.535	3.795	0.110	126.483	119.434	99.203
Pdensi_DN1268_c0_g1d514326	FC_3	MC_2_2	898.750488756998	87.4630453769561	493.106767066977	3.34752372804686	0.333110303691283	10.0492950561783	9.25269284896442e-24	1.61443161932931e-20	11.038	6.530	4.644	10.693	30.613	54.656	11.449	10.572	6.802	5.459	6.017	3.979	19.871	23.780	25.099	3.128	2.213	1.481	2.918	4.819	4.743	8.215	15.442	59.345	6.591	13.771	10.502
Pdensi_DN16142_c1_g1	FC_3	MC_2_2	4704.77687906096	351.352619879832	2528.0647494704	3.74134881100488	0.372493790464051	10.0440568588913	9.75766013294295e-24	1.65389551350488e-20	6.189	32.645	9.014	49.106	151.822	220.572	58.384	53.700	62.523	42.103	36.747	37.746	70.971	141.422	151.625	10.912	10.197	6.010	2.834	5.575	6.783	2.103	17.732	0.901	0.381	0.335	0.000
Pdensi_GG_25281_c0_g1	FC_3	MC_2_2	973.969101760752	12.6303731612846	493.299737461018	6.2427961406065	0.62352413100424	10.0121163403122	1.34836739654493e-23	2.22195965090643e-20	3.692	9.507	2.138	0.532	0.131	39.123	0.000	0.000	0.095	0.094	0.000	0.000	12.700	23.376	38.339	0.394	0.452	0.099	0.000	0.093	0.000	0.000	0.000	0.000	0.000	0.180	0.097
Pdensi_DN19793_c0_g1d218948	FC_3	MC_2_2	2.0487917851755	855.814627858265	428.93170982172	-8.7995694636888	0.880480024381296	-9.99405917229317	1.61816488643594e-23	2.59448685737636e-20	0.153	0.132	16.473	9.730	0.073	0.033	0.000	0.032	0.000	0.000	0.116	0.109	0.000	0.000	0.138	32.294	14.896	19.920	1.842	2.311	17.327	13.577	0.000	0.000	0.000	0.000	0.000
Pdensi_GG_26840_c0_g1	FC_3	MC_2_2	19.9604024902362	5231.13212997718	2625.54626623371	-8.04288846946945	0.809420669730607	-9.93659881720874	2.88509961784327e-23	4.50409604549827e-20	2.237	1.026	3.455	10.441	0.206	0.061	0.145	0.238	0.022	0.156	0.000	0.000	0.698	0.285	0.494	18.696	165.581	205.613	389.578	0.155	237.359	0.029	0.023	0.000	0.059	0.021	0.069
Pdensi_DN17775_c0_g1d475646	FC_3	MC_2_2	708.232155212906	58.122433244974	383.17729422894	3.59715250802512	0.365690674647507	9.83659895482009	7.83135553826607e-23	1.19124957936435e-19	73.896	16.913	6.938	10.732	4.780	19.453	2.762	0.811	1.289	1.038	0.917	1.116	21.362	20.683	12.227	1.900	1.425	1.181	1.011	0.688	0.693	8.487	167.079	347.058	67.288	19.027	27.148
Pdensi_DN17128_c0_g1	FC_3	MC_2_2	434.054389256986	4.70826318709712	219.381326222042	6.44284347520895	0.657298422409171	9.8020066008895	1.10370937507808e-22	1.59698670651541e-19	1.741	3.719	0.063	1.593	5.025	4.771	1.428	2.552	0.303	2.512	2.968	0.192	13.149	12.518	7.557	0.176	0.179	0.000	0.000	0.000	0.000	0.000	2.252	0.000	0.000	0.000	0.000
Pdensi_DN22654_c1_g4	FC_3	MC_2_2	3.30793210413121	383.37284769241	193.34038989827	-6.92535054153307	0.706720754879666	-9.79927431551414	1.13397377062774e-22	1.60171095163619e-19	1.037	0.699	16.223	1.691	0.000	0.179	0.369	0.428	0.793	0.554	0.287	1.467	0.147	0.051	0.061	11.175	5.762	12.871	0.613	3.360	0.469	0.000	0.000	0.000	0.000	0.000	0.053
Pdensi_DN17443_c1_g1	FC_3	MC_2_2	159.722480238468	752.47164202476	456.097061131614	-2.23501458965817	0.229283814874513	-9.74780793350544	1.88494357173929e-22	2.60052075464794e-19	13.809	11.385	13.062	9.272	3.622	5.408	6.630	4.132	5.331	2.623	4.441	4.077	3.201	5.007	4.155	22.726	17.940	17.562	6.526	14.047	5.489	17.620	4.392	4.779	4.096	4.374	2.764
Pdensi_DN16624_c2_g1	FC_3	MC_2_2	224.266739602837	1447.13964977669	835.703194689763	-2.68832776383972	0.277533283062184	-9.686505827978	3.440998437525e-22	4.63940434790303e-19	24.148	23.726	33.476	14.088	7.172	5.283	7.080	6.558	12.599	5.538	5.383	7.247	5.761	7.063	4.498	30.922	36.814	42.962	17.087	25.940	16.290	14.150	1.843	3.833	5.868	13.227	7.146
Pdensi_DN6880_c0_g1d450628	FC_3	MC_2_2	1652.41202583871	19.2780036848048	835.845014761757	6.38299611403551	0.663444796301681	9.62099054754367	6.52002256278339e-22	8.59541818921248e-19	21.652	33.371	13.743	3.617	0.692	40.957	0.455	0.067	0.262	0.374	0.323	0.265	25.290	36.915	63.429	1.072	0.176	0.321	0.436	0.186	0.733	0.000	0.432	0.260	6.789	5.391	4.188
Pdensi_DN12185_c0_g1d458757	FC_3	MC_2_2	422.088690590455	2.19938454495822	212.144037567707	7.53474858023361	0.784083467824566	9.60962561950033	7.28132460338919e-22	9.3903761037274e-19	1.842	2.874	0.202	0.836	2.573	20.656	0.571	0.482	0.153	0.404	0.151	0.269	6.022	11.709	14.746	0.054	0.106	0.015	0.560	0.180	0.239	0.018	0.000	0.122	0.000	0.000	0.000
Pdensi_GG_136005_c0_g1	FC_3	MC_2_2	1.70732648764625	914.432609029656	458.069967758651	-9.15914485504602	0.953835273094267	-9.60243882083907	7.80747938699397e-22	9.8547001522134e-19	0.457	0.990	20.521	7.825	0.000	0.000	0.000	0.359	0.135	0.135	0.289	0.135	0.000	0.000	0.128	17.019	15.222	37.900	0.127	5.358	12.011	39.080	0.000	0.000	0.000	0.000	0.000
Pdensi_DN55183_c0_g1d256677	FC_3	MC_2_2	37.4134438270963	910.970527117254	474.191985472175	-4.61832106650215	0.481711745872546	-9.58731254961778	9.0409190377778e-22	1.11738225207735e-18	2.976	4.573	14.936	2.823	0.302	0.000	1.097	0.260	0.296	0.293	1.251	0.876	1.375	0.573	0.826	25.985	15.962	28.727	15.648	12.353	36.393	0.754	0.000	0.000	0.000	0.279	0.300
Pdensi_DN21936_c1_g2	FC_3	MC_2_2	3494.32044176654	837.006285734269	2165.66336375041	2.06012894447308	0.215391584250185	9.56457491895397	1.12663497836141e-21	1.36401007053698e-18	4.763	10.002	9.826	64.500	149.604	106.728	63.631	51.416	32.936	31.790	28.283	23.572	88.593	98.574	80.680	25.199	22.565	16.851	77.111	89.345	62.872	167.935	32.962	11.512	2.189	2.702	2.729
Pdensi_GG_93610_c0_g1	FC_3	MC_2_2	400.711495522986	3730.2131199583	2065.46230774064	-3.21890883454774	0.337691513077084	-9.53209870516637	1.54135137264522e-21	1.8287825766161e-18	3.260	31.766	58.568	21.323	36.695	10.934	119.583	244.253	260.847	112.185	163.100	88.687	10.908	10.546	9.105	65.399	119.524	97.767	112.178	130.381	161.475	0.573	0.186	0.133	0.061	0.011	0.024
Pdensi_DN22617_c0_g1	FC_3	MC_2_2	1.02439589258775	728.960278927734	364.992337410161	-9.60220941013985	1.01916709775037	-9.42162421779018	4.44163316467145e-21	5.16657736982293e-18	0.655	0.270	12.907	5.121	0.000	0.154	0.196	0.097	0.528	0.224	0.230	0.212	0.000	0.000	0.071	12.179	14.284	29.209	10.774	5.466	30.743	2.210	0.088	0.218	0.000	0.018	0.098
Pdensi_GG_80181_c0_g1	FC_3	MC_2_2	38.5297109190247	579.463714488705	308.996712703865	-3.89810730093398	0.414181549663326	-9.41159089317864	4.88683440213637e-21	5.57512623216034e-18	2.295	2.039	15.126	14.310	5.561	4.143	4.678	5.659	5.682	5.250	4.390	7.947	0.722	1.604	0.709	15.254	17.756	11.409	41.528	3.013	53.997	0.630	0.271	0.469	0.000	0.110	0.000
Pdensi_DN21948_c1_g1	FC_3	MC_2_2	9.51429317455118	459.428255127409	234.47127415098	-5.61120563826416	0.601065775626142	-9.33542694627532	1.00585037430514e-20	1.10501977046811e-17	1.219	1.959	11.205	4.616	0.055	0.330	0.101	0.236	0.142	0.108	0.076	0.415	0.133	0.177	0.435	14.527	7.023	14.260	1.328	7.741	5.662	14.521	0.227	0.690	0.717	0.468	0.536
Pdensi_DN29576_c0_g1	FC_3	MC_2_2	34.0279773192022	2177.87668879785	1105.95233305853	-6.00361483917432	0.643650767798124	-9.32744143180656	1.08457345583722e-20	1.1698406489834e-17	2.954	6.953	53.029	14.878	1.829	1.357	3.612	1.237	1.500	1.681	4.117	1.188	1.498	0.867	0.189	43.754	47.208	75.803	9.350	10.012	75.152	4.386	0.000	0.000	0.369	0.563	0.303
Pdensi_GG_96355_c0_g1	FC_3	MC_2_2	0	713.761442629147	356.880721314573	-12.0332461191592	1.29796733417822	-9.27083895125742	1.8468745598916e-20	1.95649975698231e-17	0.000	0.000	13.542	9.956	0.000	0.000	0.000	0.000	0.417	0.000	0.432	0.212	0.000	0.000	0.000	10.637	17.986	25.541	0.956	6.336	3.263	1.085	0.000	0.000	0.000	0.000	0.000
Pdensi_DN33886_c0_g2	FC_3	MC_2_2	0	1055.66507217298	527.83253608649	-12.5982823475327	1.36124169468488	-9.25499299406133	2.14244459039278e-20	2.22979619088529e-17	0.000	0.000	0.000	0.000	0.632	0.000	5.188	1.134	0.000	0.000	0.000	1.054	0.000	0.000	0.000	9.727	29.239	40.476	7.558	43.848	28.211	9.277	6.131	0.000	0.000	0.665	2.553
Pdensi_DN25925_c2_g1d75993	FC_3	MC_2_2	125.58882335933	1959.29807030518	1042.44344683226	-3.96458227200648	0.429601654778725	-9.22850791635922	2.74427880978441e-20	2.80692407089052e-17	21.024	10.456	39.474	16.717	3.737	4.238	9.401	5.371	9.078	5.966	6.723	8.683	3.968	3.266	2.314	30.018	61.950	56.173	22.029	24.422	17.052	18.598	5.152	4.727	4.927	1.166	1.949
Pdensi_GG_115428_c0_g1	FC_3	MC_2_2	1.29656484576366	788.548552402861	394.922558624312	-9.30948033931892	1.00906446488989	-9.2258529194513	2.81313013533973e-20	2.82857851099821e-17	0.383	0.407	6.086	1.835	0.038	0.042	0.358	0.854	0.716	1.091	0.787	0.485	0.044	0.030	0.015	5.769	22.974	30.411	16.323	0.553	0.703	0.237	0.097	0.107	0.000	0.000	0.016
Pdensi_DN22301_c1_g4	FC_3	MC_2_2	208.128706286713	7.48147987832891	107.805093082521	4.76072165997661	0.5180713777737	9.18931611399724	3.95346779428155e-20	3.90892539046598e-17	0.286	0.933	0.399	2.448	5.165	8.292	2.455	1.965	1.207	0.335	0.361	0.608	4.514	5.201	6.151	0.257	0.188	0.142	0.000	0.399	1.472	18.576	29.871	25.093	0.699	4.415	4.255
Pdensi_DN19315_c0_g3	FC_3	MC_2_2	0.682930595058499	742.450139453229	371.566535024144	-10.2364193944568	1.11548636333883	-9.1766423426437	4.44742504628116e-20	4.3252302204194e-17	0.000	0.000	17.699	7.882	0.057	0.000	0.026	0.024	0.028	0.000	0.030	0.000	0.000	0.000	0.053	13.912	17.197	25.581	4.482	1.122	7.446	13.996	0.000	0.000	0.000	0.000	0.000
Pdensi_DN21039_c0_g3d293316	FC_3	MC_2_2	4.08218394660344	1281.61228222702	642.847233086814	-8.3081947036244	0.907248113716622	-9.15757726912118	5.30754743340906e-20	5.07846683773482e-17	0.459	0.266	3.333	3.186	0.042	0.164	0.270	0.183	0.371	0.206	0.356	0.501	0.078	0.081	0.158	4.619	51.315	39.030	53.671	5.040	132.293	21.530	0.000	0.143	0.000	0.000	0.000
Pdensi_DN46559_c0_g1	FC_3	MC_2_2	1005.22827453256	122.994473081787	564.111373807173	3.02118179071294	0.330130845486638	9.15146776502961	5.61651726365673e-20	5.28879793887574e-17	10.854	19.000	7.684	8.555	18.258	22.217	6.713	7.629	5.062	5.005	4.149	2.509	18.826	32.783	26.473	4.579	2.640	2.407	1.503	2.113	1.710	0.598	3.423	0.152	0.773	1.286	0.388
Pdensi_DN9221_c0_g1d102869	FC_3	MC_2_2	0	475.017347416748	237.508673708374	-11.4461403274216	1.25764048632382	-9.10128168732823	8.92720178921955e-20	8.27004031225654e-17	1.918	0.961	4.363	3.815	0.000	0.000	0.000	0.233	0.000	0.000	0.000	0.000	0.000	0.000	0.000	12.712	8.726	15.335	2.961	1.540	14.731	0.000	0.000	0.000	0.000	0.000	0.000
Pdensi_DN16530_c0_g1d10873	FC_3	MC_2_2	115.571388392334	742.461323907808	429.016356150071	-2.68099678837529	0.294625960428091	-9.09966244820995	9.06130099616808e-20	8.27004031225654e-17	8.647	6.245	11.189	15.803	10.028	4.622	11.272	12.308	9.463	11.818	13.617	7.833	3.111	3.813	2.035	18.461	19.343	19.206	13.823	9.140	10.867	74.817	42.833	35.535	2.970	4.270	2.558
Pdensi_DN16464_c1_g2	FC_3	MC_2_2	3.36129253971185	520.422031001604	261.891661770658	-7.3360952357643	0.807817864551154	-9.08137286594973	1.07213859675086e-19	9.63690153237093e-17	0.333	0.581	10.714	3.447	0.221	0.042	0.080	0.280	0.158	0.258	0.357	0.190	0.082	0.028	0.149	7.974	9.037	22.730	4.770	13.083	18.010	25.887	0.407	0.100	0.000	0.000	0.000
Pdensi_DN18504_c0_g1d284071	FC_3	MC_2_2	3308.57161062409	228.933098812947	1768.75235471852	3.84861786423575	0.42504146622277	9.05468800123758	1.36958760561136e-19	1.21267783754162e-16	43.226	74.338	21.497	13.255	13.732	73.662	14.763	9.231	9.000	8.175	6.900	4.861	52.511	85.633	115.368	9.233	4.883	3.851	2.553	0.931	4.665	0.575	0.418	0.067	1.133	3.218	0.829
Pdensi_DN12630_c0_g1d211812	FC_3	MC_2_2	153.607072472504	2218.42486660504	1186.01596953877	-3.85186050943823	0.425866018547951	-9.04477075342072	1.49979538166123e-19	1.30843913561281e-16	7.188	6.577	35.720	16.908	4.752	4.699	4.432	4.640	6.321	4.177	4.814	4.999	3.737	4.498	3.589	30.490	77.586	58.940	43.892	18.909	24.650	7.311	3.424	3.480	4.340	9.557	7.247
Pdensi_GG_29525_c0_g1	FC_3	MC_2_2	0	1743.71363011883	871.856815059417	-13.3226492680292	1.47870822628753	-9.00965385272614	2.0670788587603e-19	1.77720849589994e-16	0.000	0.000	1.932	4.036	0.000	0.000	0.000	0.000	0.000	0.000	0.000	0.000	0.000	0.000	0.000	6.425	65.124	57.882	11.482	9.763	4.235	20.786	0.000	0.000	0.000	0.000	0.000
Pdensi_DN30930_c0_g1d503864	FC_3	MC_2_2	452.936356233928	37.5643068605137	245.250331547221	3.57047228013519	0.396625872490463	9.00211642199675	2.21407595774226e-19	1.87639774453003e-16	3.290	11.484	8.058	5.786	17.773	14.131	7.504	4.988	5.649	4.748	8.083	5.814	10.771	11.813	11.996	1.472	0.590	0.892	1.212	2.753	3.674	0.000	0.892	0.000	0.000	0.000	0.000
Pdensi_DN23398_c1_g3	FC_3	MC_2_2	3065.06749518497	699.859926714878	1882.46371094992	2.12818035374121	0.236757679369187	8.98885459348773	2.49820289788811e-19	2.05838039880992e-16	31.437	101.063	30.924	30.430	26.249	72.494	50.173	26.135	30.701	31.470	56.948	39.088	66.635	93.945	76.093	24.060	16.382	13.993	11.807	16.141	6.010	7.163	64.134	30.530	43.379	73.144	69.770
Pdensi_DN15773_c0_g1d468033	FC_3	MC_2_2	2156.66031352089	310.830507408134	1233.74541046451	2.79571105906048	0.311591792262201	8.97235141774182	2.9025067844274e-19	2.35874400656673e-16	5.385	31.092	8.865	27.660	66.978	126.432	42.321	50.016	58.536	64.796	102.233	90.578	37.756	72.556	57.684	7.180	9.743	6.790	15.530	40.158	26.396	82.148	196.452	3.591	0.357	0.029	0.000
Pdensi_DN9634_c0_g1d103132	FC_3	MC_2_2	1.07220361890583	1353.01196742632	677.042085522615	-10.4478947469347	1.16772881972161	-8.94719267905493	3.64637434779838e-19	2.92320961903772e-16	0.379	0.676	5.103	1.500	0.054	0.000	0.252	1.301	0.483	0.533	0.923	0.894	0.085	0.000	0.000	8.077	43.456	49.558	29.008	1.045	1.375	0.228	0.373	0.460	0.000	0.000	0.000
Pdensi_DN42477_c0_g1d93713	FC_3	MC_2_2	26.0788459573832	264.246079352742	145.162462655063	-3.34707800007526	0.374885034855317	-8.92827850908219	4.3268918591792e-19	3.42251376871929e-16	0.932	0.894	1.820	1.627	0.519	1.609	1.781	3.143	2.876	3.380	3.691	2.479	0.775	0.726	0.485	7.963	6.331	6.154	21.987	27.661	11.884	51.829	66.018	36.505	0.051	0.075	0.000
Pdensi_GG_98276_c0_g1	FC_3	MC_2_2	859.090081651606	179.333125299622	519.211603475614	2.25951800930455	0.253262732787057	8.92163637515653	4.59448578017632e-19	3.58635887398921e-16	18.981	15.321	8.215	22.517	18.120	31.307	15.979	8.984	6.665	6.155	9.352	10.049	17.631	30.046	19.331	5.003	4.777	4.069	3.305	6.014	7.492	10.704	19.861	522.522	63.832	51.933	81.877
Pdensi_GG_89759_c0_g1	FC_3	MC_2_2	1306.44070184068	110.549423676424	708.495062758553	3.55923931400525	0.399697241368019	8.90483832668762	5.34639095563874e-19	4.06627303913221e-16	22.464	44.808	16.534	21.558	48.870	28.169	39.008	24.208	21.801	18.417	10.556	7.747	20.212	56.651	27.216	3.489	2.887	2.189	0.000	0.000	0.000	0.000	0.000	0.000	0.000	0.000	0.000
Pdensi_DN18529_c0_g1d404669	FC_3	MC_2_2	1733.98102215758	390.415652675882	1062.19833741673	2.14684745247886	0.241690820131009	8.88261892328039	6.53043725756508e-19	4.90394506161761e-16	52.823	35.971	24.312	24.109	31.394	41.564	26.578	20.480	21.014	22.153	24.128	17.312	44.015	45.252	43.003	12.942	9.484	7.902	6.540	3.586	15.644	9.514	28.996	18.247	14.725	15.770	8.218
Pdensi_DN22939_c1_g1	FC_3	MC_2_2	5.12251574796388	520.518811622959	262.820663685461	-6.69122208476456	0.754183854487699	-8.87213647567378	7.17557665591838e-19	5.32104886919627e-16	0.266	0.447	7.370	1.804	0.000	0.000	0.182	0.211	0.119	0.000	0.000	0.097	0.092	0.095	0.206	4.778	15.975	18.309	2.594	9.111	16.491	22.022	0.303	0.000	0.374	1.016	2.967
Pdensi_DN15855_c0_g1d468400	FC_3	MC_2_2	629.708127254446	3.76999423806505	316.739060746256	7.53282452073442	0.849416961876388	8.86822945481826	7.43180706021573e-19	5.44301879062022e-16	0.094	1.088	0.237	2.276	21.348	11.033	6.125	12.627	34.397	23.972	14.314	31.209	24.940	14.235	8.117	0.017	0.044	0.228	0.021	0.546	0.081	0.169	3.988	24.700	0.029	0.379	0.000
Pdensi_DN22031_c0_g1d298355	FC_3	MC_2_2	3.22269985100518	956.680606014604	479.951652932804	-8.24639113182783	0.931707657663798	-8.85083541387346	8.68665827123353e-19	6.25394644855671e-16	3.805	0.855	13.301	8.246	0.127	0.000	0.000	0.330	0.310	0.186	0.067	0.250	0.176	0.061	0.000	30.227	36.216	6.965	5.716	32.381	73.428	19.008	1.362	0.000	0.000	0.000	0.000
Pdensi_GG_33721_c0_g1	FC_3	MC_2_2	981.715640497091	78.3953371619586	530.055488829525	3.63435306084349	0.41068191557396	8.84955709764868	8.78673003426993e-19	6.25394644855671e-16	6.591	12.605	9.474	6.639	18.388	18.332	5.226	2.797	1.642	1.635	1.757	0.883	19.024	22.956	32.689	2.973	1.853	1.312	2.493	0.744	1.225	0.326	1.048	1.507	0.000	0.000	0.000
Pdensi_DN18878_c0_g5	FC_3	MC_2_2	1.75513421396433	436.780944248528	219.268039231246	-8.0859018056214	0.913796532283368	-8.84868952765293	8.85529468138972e-19	6.25394644855671e-16	0.230	0.370	9.285	3.216	0.000	0.000	0.000	0.000	0.134	0.045	0.048	0.045	0.085	0.000	0.043	7.492	7.396	18.543	0.909	13.670	6.032	31.074	0.000	0.000	0.000	0.000	0.000
Pdensi_GG_76946_c0_g1	FC_3	MC_2_2	0	480.383438281856	240.191719140928	-11.4623892778299	1.29627918733959	-8.8425312924716	9.35740805946784e-19	6.53081030258671e-16	0.000	0.546	2.579	0.002	0.495	0.000	0.000	0.000	2.419	1.743	0.000	4.064	0.000	0.000	0.000	8.704	16.963	10.673	31.577	11.288	11.941	0.000	0.221	0.000	3.198	0.000	0.000
Pdensi_DN34855_c4_g2	FC_3	MC_2_2	913.819409105697	25.3075909482269	469.563500026962	5.16976630300435	0.584744892263274	8.84106278037693	9.48123619990604e-19	6.54028902701426e-16	0.630	3.987	1.954	1.209	5.963	38.639	1.054	3.119	2.856	1.472	2.665	1.972	13.577	15.495	39.561	0.669	0.856	0.416	0.126	0.258	0.318	0.112	7.725	2.630	0.171	0.083	0.000
Pdensi_GG_117288_c0_g1	FC_3	MC_2_2	0	399.882613426858	199.941306713429	-11.198822292514	1.26731641426941	-8.83664266194326	9.86380020603352e-19	6.72597797037624e-16	0.397	0.000	1.816	4.522	4.373	0.146	0.005	0.000	3.149	4.069	2.919	0.828	0.000	0.000	0.000	10.964	12.217	7.515	11.682	2.536	9.319	3.508	1.823	1.366	1.262	1.741	0.000
Pdensi_DN24097_c0_g1d71155	FC_3	MC_2_2	31.1152388911393	529.2248132969	280.170026094019	-4.07775115528879	0.463149223012599	-8.80440029406648	1.3155408318814e-18	8.86853912619687e-16	0.353	1.346	0.622	1.411	0.803	0.514	1.836	1.159	0.869	1.188	0.965	0.852	0.713	1.228	0.523	10.544	18.172	11.438	8.784	11.524	2.979	6.528	46.141	16.731	34.404	20.563	1.539
Pdensi_GG_18120_c0_g1	FC_3	MC_2_2	203.308955213508	1146.21637210705	674.762663660279	-2.49735678491622	0.283953613151816	-8.79494631956313	1.43116384735727e-18	9.53959146973289e-16	8.519	13.471	16.340	7.043	1.905	11.387	4.373	6.360	9.836	8.895	19.266	17.615	6.136	4.929	4.340	30.428	24.848	33.139	59.495	98.607	50.607	14.532	143.052	10.154	0.044	0.032	0.068
Pdensi_GG_21503_c1_g1	FC_3	MC_2_2	0	390.289149659453	195.144574829727	-11.1626031018844	1.27623181404585	-8.74653254920613	2.20008831644081e-18	1.45020043649483e-15	0.000	0.934	0.000	0.000	0.000	0.000	0.099	0.000	0.000	0.000	0.000	0.000	0.000	0.000	0.000	10.359	6.784	13.071	2.178	6.416	0.000	4.937	3.700	0.000	2.929	0.000	0.000
Pdensi_GG_59008_c0_g1	FC_3	MC_2_2	0	404.69036643395	202.345183216975	-11.2145793444437	1.28639715522596	-8.71782038609511	2.83608389720536e-18	1.84887737492099e-15	0.000	0.000	0.000	0.000	0.000	0.000	0.000	0.000	0.000	0.000	0.000	0.000	0.000	0.000	0.000	7.311	12.727	10.660	6.704	5.258	2.833	0.000	0.000	0.000	0.000	0.233	0.002
Pdensi_DN14937_c0_g1	FC_3	MC_2_2	792.450234861328	136.656804443419	464.553519652373	2.52576158944287	0.290393093304322	8.6977329959978	3.38580045743535e-18	2.18325246018364e-15	12.553	11.480	7.457	13.567	27.010	21.885	10.509	9.574	6.734	4.238	9.997	7.357	17.444	22.182	21.191	4.869	3.066	2.711	0.941	5.102	10.617	1.875	10.307	4.541	26.838	42.374	49.342
Pdensi_DN36110_c0_g1d376138	FC_3	MC_2_2	0	503.463468963062	251.731734481531	-11.5300456864978	1.32883549535578	-8.6768044101733	4.07044254367939e-18	2.59650466087351e-15	0.146	0.317	13.483	6.867	0.000	0.000	0.000	0.000	0.000	0.000	0.000	0.000	0.000	0.000	0.000	12.857	6.317	19.877	1.296	1.867	1.260	0.669	0.000	0.000	0.000	0.000	0.000
Pdensi_GG_54727_c0_g1	FC_3	MC_2_2	0	312.773618068837	156.386809034418	-10.8430806598572	1.25113319383085	-8.66660777071765	4.45185321753803e-18	2.80959298167262e-15	0.000	0.000	0.000	0.000	0.000	0.000	0.000	0.000	0.000	0.000	0.000	0.000	0.000	0.000	0.000	7.593	8.084	8.329	4.876	6.154	0.206	0.214	2.905	0.000	0.000	1.078	0.000
Pdensi_GG_100908_c0_g1	FC_3	MC_2_2	33.3497127973458	5565.02231022178	2799.18601150956	-7.38592837678358	0.852583008432649	-8.66300208159384	4.59500008610185e-18	2.86940826429375e-15	1.478	1.430	15.600	6.557	0.358	1.292	0.843	0.517	1.563	0.776	0.392	0.579	0.578	0.521	1.398	15.155	196.133	201.989	192.946	2.150	58.323	0.050	0.000	0.000	0.017	0.000	0.027
Pdensi_GG_58043_c0_g1	FC_3	MC_2_2	8.74613032636665	482.230996179308	245.488563252837	-5.79439156977967	0.66896614384319	-8.66171124369774	4.64734346885373e-18	2.8718646244404e-15	0.518	0.213	9.766	4.003	0.314	0.382	0.078	0.091	0.056	0.000	0.030	0.019	0.159	0.182	0.331	5.781	19.097	11.235	37.793	0.018	29.125	0.024	0.000	0.032	0.112	0.000	0.019
Pdensi_GG_121010_c0_g1	FC_3	MC_2_2	0	610.504201242045	305.252100621022	-11.8083129304949	1.36671416448413	-8.63992869712586	5.62481147656485e-18	3.42601589184834e-15	0.402	0.290	4.629	1.359	0.000	0.000	0.000	0.000	0.000	0.000	0.170	0.000	0.000	0.000	0.000	7.329	25.477	12.834	7.126	12.591	27.009	12.051	0.000	0.000	0.000	0.000	0.000
Pdensi_GG_37493_c0_g1	FC_3	MC_2_2	0	977.842332989544	488.921166494772	-12.4878303441107	1.4454804898766	-8.63922441815642	5.65959067832812e-18	3.42601589184834e-15	0.000	0.000	14.757	6.021	0.000	0.000	0.000	0.000	0.000	0.000	0.000	0.000	0.000	0.000	0.000	6.088	21.153	46.387	10.121	11.125	61.018	12.012	0.000	0.000	0.000	0.000	0.000
Pdensi_DN33990_c0_g1d85909	FC_3	MC_2_2	859.549316679377	185.39770323063	522.473509955003	2.20636381542775	0.25552698603034	8.63456282917133	5.89520532025202e-18	3.53259757998617e-15	8.313	19.678	17.339	16.251	30.098	32.770	17.384	20.681	23.048	19.436	25.117	18.604	18.830	23.265	23.722	6.185	4.105	4.136	8.577	8.984	13.739	8.156	6.380	5.101	1.685	3.324	2.039
Pdensi_DN86435_c0_g1	FC_3	MC_2_2	0	296.537700063208	148.268850031604	-10.767723938895	1.25074872861155	-8.60902249394904	7.36861913094932e-18	4.37135961324438e-15	0.000	0.000	0.000	0.019	0.367	0.000	1.525	0.597	0.000	0.000	0.000	0.000	0.000	0.000	0.000	8.872	7.217	6.852	5.782	3.164	2.553	0.000	0.592	0.000	0.000	0.461	0.530
Pdensi_DN22487_c0_g1d300523	FC_3	MC_2_2	4.58247204683448	1395.89222786529	700.237349956063	-8.30240846672344	0.966609233118777	-8.58920873322885	8.7570301732879e-18	5.14358473267457e-15	0.832	0.564	11.363	3.340	0.000	0.023	0.048	0.068	0.459	0.026	0.055	0.207	0.218	0.000	0.098	10.304	43.286	50.980	8.049	3.201	46.683	38.877	0.000	0.044	0.000	0.000	0.026
Pdensi_GG_37857_c0_g1	FC_3	MC_2_2	0	299.619654654441	149.80982732722	-10.783130527184	1.26500066383833	-8.52420938220325	1.53857090555468e-17	8.86157091273068e-15	0.381	0.275	5.337	3.866	0.000	0.000	0.000	0.000	0.000	0.000	0.000	0.000	0.000	0.000	0.000	10.137	6.179	7.003	0.563	0.295	0.182	0.000	0.000	0.000	0.000	0.000	0.000
Pdensi_DN36886_c0_g2	FC_3	MC_2_2	71.8258910137018	1601.52858769048	836.677239352091	-4.47282038234906	0.524929268177066	-8.52080585615263	1.58446946405552e-17	9.03817946977207e-15	2.573	2.678	0.712	3.527	3.145	1.072	1.845	1.850	3.178	2.556	1.452	1.034	1.274	3.211	1.236	21.315	56.704	42.467	23.734	15.865	8.036	0.698	3.238	0.404	1.675	1.775	0.178
Pdensi_DN5414_c0_g1	FC_3	MC_2_2	152.5776640807	933.667313570514	543.122488825607	-2.61379744217191	0.307597182878753	-8.49746872747594	1.93769681505421e-17	1.09478024625025e-14	4.406	5.846	12.050	6.259	3.721	3.364	4.097	4.233	5.073	3.795	5.142	5.245	3.409	3.901	4.348	18.996	24.902	27.373	24.967	10.673	25.805	22.804	1.051	0.480	2.333	3.810	3.506
Pdensi_DN16235_c0_g1	FC_3	MC_2_2	101.71240722352	600.066919034904	350.889663129212	-2.56070922670016	0.30177658048704	-8.48544715619553	2.14890768257546e-17	1.20265848453874e-14	5.323	5.737	8.304	6.867	4.670	2.368	6.660	7.431	9.218	15.478	13.277	19.275	2.931	2.893	1.964	14.220	14.802	17.033	11.537	25.882	12.749	8.477	2.274	0.812	0.568	0.398	0.146
Pdensi_DN24374_c1_g3	FC_3	MC_2_2	641.821501617347	50.2054003085239	346.013450962935	3.68890816041734	0.435845024045678	8.46380698849216	2.58787978470801e-17	1.43479794717774e-14	1.653	2.160	1.342	12.547	29.871	34.762	10.634	6.140	3.980	1.400	2.081	1.654	13.169	26.480	11.133	0.938	1.461	1.416	2.194	2.804	1.179	16.656	18.861	75.542	2.315	5.688	7.674
Pdensi_DN24134_c2_g1	FC_3	MC_2_2	2226.89465407433	244.065586249908	1235.48012016212	3.18485594773584	0.376394584332145	8.46148186055038	2.64001136295238e-17	1.45014846384988e-14	26.408	13.733	5.671	21.704	27.605	88.062	12.041	5.509	3.740	2.938	3.507	1.919	63.162	53.911	51.816	8.894	6.575	3.519	11.837	6.613	5.233	24.220	3.157	3.830	17.432	94.504	10.006
Pdensi_GG_94215_c0_g1	FC_3	MC_2_2	0	1165.98353521357	582.991767606783	-12.7419478280316	1.50620480368102	-8.45963828882467	2.68208122759454e-17	1.45974116280567e-14	0.000	0.000	4.086	3.435	0.000	0.000	0.000	0.000	0.000	0.087	0.000	0.000	0.000	0.000	0.000	3.916	43.420	39.184	81.645	61.460	109.938	82.436	0.000	0.000	0.000	0.000	0.000
Pdensi_GG_22930_c0_g1	FC_3	MC_2_2	222.425486499687	924.000907762851	573.213197131269	-2.05309610756105	0.243635597202865	-8.42691351810763	3.5490195104511e-17	1.91401848580001e-14	5.151	7.620	23.971	27.553	13.677	9.145	9.849	18.448	12.556	11.631	15.367	8.547	4.938	6.759	5.462	24.955	18.488	27.990	10.625	9.766	14.147	16.373	15.415	15.071	5.880	11.312	14.175
Pdensi_DN35582_c2_g1	FC_3	MC_2_2	664.269917999349	105.793372178251	385.0316450888	2.65235475904099	0.314827234306806	8.42479452224331	3.61383876299922e-17	1.93141775474023e-14	10.103	17.134	6.294	4.472	6.909	18.176	3.276	3.163	2.339	2.999	1.396	0.965	12.300	20.950	18.205	2.592	3.184	2.335	4.500	7.423	16.303	6.073	28.541	46.440	17.145	38.494	24.306
Pdensi_DN22283_c4_g2	FC_3	MC_2_2	0	458.124247079553	229.062123539777	-11.395067423503	1.35356301287314	-8.41857181019981	3.811015446851e-17	2.01861321758025e-14	0.673	0.000	12.160	1.699	0.000	0.000	0.000	0.000	0.000	0.000	0.000	0.000	0.000	0.000	0.000	18.403	4.684	13.103	0.747	1.946	10.654	3.061	0.000	0.000	0.000	0.000	0.000
Pdensi_GG_3553_c0_g1	FC_3	MC_2_2	722.074027895339	93.9906376626912	408.032332779015	2.93369822991629	0.349075280325845	8.40419930960974	4.30790545172139e-17	2.26161223909664e-14	30.646	13.090	14.438	13.399	18.364	13.601	9.007	10.332	4.306	8.297	4.604	3.878	17.271	26.305	12.853	3.264	2.033	2.016	0.000	0.954	0.841	0.000	0.000	0.000	2.646	2.243	3.113
Pdensi_DN15866_c0_g1d277130	FC_3	MC_2_2	0.682930595058499	449.823255489702	225.25309304238	-9.51031041591303	1.13234595960676	-8.39876747492945	4.51189242436666e-17	2.31363076822546e-14	0.049	0.053	9.019	4.187	0.059	0.000	0.000	0.000	0.229	0.000	0.185	0.116	0.000	0.000	0.055	8.121	13.681	12.364	3.754	8.936	3.011	2.290	0.000	0.000	0.000	0.000	0.000
Pdensi_DN17464_c0_g1d529765	FC_3	MC_2_2	33.1205171552191	1103.76561347093	568.443065313076	-5.05483816282604	0.601917134671896	-8.3978971051911	4.54545218083048e-17	2.31363076822546e-14	1.036	2.294	0.349	1.298	1.364	0.639	1.559	0.982	1.040	1.130	0.767	0.357	0.847	1.191	0.542	11.750	46.521	24.099	22.744	30.496	2.633	0.405	4.167	0.000	0.475	0.000	0.155
Pdensi_DN11101_c0_g1d335610	FC_3	MC_2_2	1.77107012273702	481.616728909727	241.693899516232	-8.20896551998434	0.977513312501276	-8.3978043214359	4.54904423146002e-17	2.31363076822546e-14	0.030	0.033	1.981	1.125	0.400	0.066	11.347	19.021	18.068	16.521	19.444	13.449	0.101	0.000	0.034	6.326	19.775	9.971	18.558	7.353	6.519	0.045	0.371	0.000	0.047	0.000	0.000
Pdensi_DN11481_c0_g1	FC_3	MC_2_2	27.8191168326251	957.285179862755	492.55214834769	-5.10476466535566	0.607894995812961	-8.39744478983391	4.56298968178779e-17	2.31363076822546e-14	3.205	1.820	2.491	5.467	1.065	0.444	0.605	0.773	0.700	2.050	2.036	0.662	1.033	0.897	0.233	21.128	35.288	16.281	162.092	362.494	1488.073	6.885	2.932	1.387	0.032	1.552	1.342
Pdensi_DN20341_c0_g1d119946	FC_3	MC_2_2	3.06763496850068	233.294966005541	118.181300487021	-6.33846631933756	0.757261870762757	-8.37024358951692	5.7499248473953e-17	2.86645833316705e-14	0.675	0.378	4.459	1.530	0.038	0.034	0.046	0.071	0.124	0.111	0.032	0.113	0.150	0.027	0.060	7.934	4.437	5.814	1.353	1.933	6.423	2.016	0.000	0.000	0.100	0.000	0.013
Pdensi_DN22306_c3_g4	FC_3	MC_2_2	3958.14281674061	776.4242720549	2367.28354439775	2.348269713232	0.280726027440458	8.36498750985983	6.01212944741057e-17	2.97219639448487e-14	47.848	29.633	19.112	105.064	147.422	163.266	215.911	190.410	288.789	249.249	231.729	291.924	95.055	90.566	114.328	25.290	19.933	14.932	31.030	203.063	67.431	376.071	1135.251	350.271	0.000	0.606	0.869
Pdensi_DN18385_c0_g1d115059	FC_3	MC_2_2	2819.5847240018	515.960775734265	1667.77274986803	2.45032031893301	0.292967587546724	8.36379320815555	6.07333316634656e-17	2.97763980793672e-14	1.484	2.786	3.572	25.116	121.824	119.758	21.195	31.043	19.380	7.142	15.927	10.716	50.918	84.277	82.553	12.757	15.795	10.935	19.280	15.825	26.438	7.349	1.166	0.201	0.019	0.000	0.000
Pdensi_GG_122761_c0_g1	FC_3	MC_2_2	3.7027578372411	1734.60521010091	869.153983969077	-8.9063416619793	1.07344473824069	-8.2969726756277	1.06797930253678e-16	5.19318066751572e-14	0.019	0.020	14.640	5.576	0.066	0.000	0.000	0.134	0.022	0.022	0.189	0.175	0.082	0.021	0.166	3.351	62.223	63.060	49.953	0.997	3.600	230.702	47.006	20.508	0.029	0.021	0.000
Pdensi_GG_66613_c0_g1	FC_3	MC_2_2	0	634.156135225112	317.078067612556	-11.8628219702018	1.43023408289426	-8.29432196595117	1.09206300007044e-16	5.26711751351045e-14	0.000	0.000	0.000	0.000	0.000	0.000	0.000	0.000	0.000	0.000	0.000	0.000	0.000	0.000	0.000	4.485	16.620	26.567	0.000	16.671	0.000	0.000	0.000	0.000	0.000	0.500	0.000
Pdensi_DN22169_c0_g1d125273	FC_3	MC_2_2	350.00531777019	3.04753013489831	176.526423952544	6.66412600033359	0.807583117388703	8.25193823006336	1.5584597496338e-16	7.455973079619e-14	2.610	11.569	1.562	0.567	0.426	8.071	2.282	2.624	3.038	0.867	1.533	1.483	5.012	10.088	11.924	0.196	0.057	0.000	0.000	1.225	0.000	0.000	0.000	0.000	0.000	0.000	0.000
Pdensi_DN25939_c0_g1d429589	FC_3	MC_2_2	1090.31816161266	136.727921947627	613.523041780145	2.99438419642461	0.363720868504233	8.23264336945727	1.83126772708696e-16	8.69105013133654e-14	28.390	28.953	13.181	5.162	7.792	19.214	8.718	7.881	10.691	4.637	7.185	4.377	25.501	21.026	35.461	3.610	3.932	2.942	6.789	3.807	13.298	1.515	0.727	0.195	6.352	15.640	4.638
Pdensi_DN18830_c0_g1d355784	FC_3	MC_2_2	1.365861190117	726.55442208273	363.960141636423	-9.14252973793228	1.11272585458643	-8.21633621637225	2.09814692014003e-16	9.80082424333758e-14	0.185	0.200	26.054	3.043	0.000	0.000	0.103	0.000	0.220	0.000	0.234	0.109	0.000	0.000	0.104	8.050	11.945	35.251	1.962	9.797	23.132	29.173	0.000	0.000	0.000	0.000	0.000
Pdensi_DN20745_c4_g2	FC_3	MC_2_2	7.59674657975451	814.007144461345	410.80194552055	-6.78183450613188	0.82673464653604	-8.20315748777107	2.34154127043732e-16	1.085231205683e-13	2.751	1.094	6.364	1.727	0.267	0.093	0.100	0.226	0.122	0.371	0.654	0.131	0.443	0.035	0.041	20.646	20.962	20.916	12.597	15.136	21.806	8.526	0.023	0.000	0.000	0.000	0.000
Pdensi_DN9378_c0_g1d332754	FC_3	MC_2_2	297.697542213311	31.3691591420792	164.533350677695	3.24015333492183	0.395176734192167	8.19925125790985	2.41888877831076e-16	1.11238882081014e-13	2.832	2.906	1.505	2.502	5.080	9.504	2.790	1.560	1.700	2.093	1.520	2.948	5.684	8.132	9.038	0.882	0.907	0.634	2.604	0.638	1.216	0.690	11.547	10.752	191.623	111.326	96.578
Pdensi_DN3389_c0_g1d166229	FC_3	MC_2_2	582.422816506531	98.517721751214	340.470269128872	2.56369547416895	0.312827666357974	8.19523255093197	2.50109142191755e-16	1.1413442116449e-13	3.953	6.453	3.941	10.614	25.984	24.475	12.788	14.981	14.930	8.681	10.232	8.260	11.291	18.235	15.579	2.501	2.986	2.036	5.120	42.865	11.582	72.610	0.427	0.569	0.961	0.772	0.160
Pdensi_DN25283_c0_g2d73966	FC_3	MC_2_2	347.596895604018	1996.56766013547	1172.08227786975	-2.52296672199965	0.307903959500118	-8.19400544928257	2.52673617553463e-16	1.14424501433142e-13	41.048	24.427	46.558	24.583	7.398	6.940	13.785	8.389	17.591	6.437	8.837	13.426	10.256	8.069	7.942	41.875	49.970	60.856	24.216	29.324	19.488	31.291	6.693	7.159	9.800	5.140	5.360
Pdensi_DN20100_c0_g1d489240	FC_3	MC_2_2	759.492928631853	9.49892912753327	384.495928879693	6.27558005126294	0.766154282294891	8.19101347637901	2.59035581065877e-16	1.15750313153166e-13	4.152	7.307	4.349	0.438	0.689	36.637	0.572	0.104	0.379	0.204	0.000	0.207	8.508	17.321	32.098	0.497	0.055	0.219	0.000	0.029	0.250	0.000	0.061	0.000	3.217	4.511	4.042
Pdensi_DN21098_c3_g2	FC_3	MC_2_2	45.1298251525043	922.039785148175	483.584805150339	-4.34828088546986	0.530874014962183	-8.19079623963062	2.59503601398608e-16	1.15750313153166e-13	1.685	1.523	10.922	7.760	2.531	3.699	0.525	0.971	0.841	0.187	0.202	0.312	0.415	1.534	1.560	16.710	28.681	24.585	7.884	12.281	37.781	14.368	1.147	3.149	0.000	0.000	0.000
Pdensi_DN20576_c0_g2	FC_3	MC_2_2	1392.91954218138	43.0900571155511	718.004799648465	5.01915771733965	0.613388205269035	8.18267725760755	2.77605953054367e-16	1.22900713126845e-13	88.271	8.562	2.710	15.674	31.652	49.631	16.368	4.757	19.934	2.634	1.897	1.998	35.954	32.247	37.321	0.555	2.135	0.539	0.498	0.071	1.014	0.303	14.200	5.814	0.000	0.011	0.012
Pdensi_DN19635_c0_g1d218821	FC_3	MC_2_2	8.43420577229237	1948.74642820775	978.590316990021	-7.88040958963335	0.963658519174227	-8.17759552044036	2.89563868734723e-16	1.26309462858961e-13	1.735	1.366	23.274	6.405	0.000	0.052	0.000	0.038	0.056	0.028	0.031	0.072	0.376	0.000	0.232	17.932	66.315	61.774	48.431	14.188	31.268	7.064	0.000	0.000	0.000	0.000	0.015
Pdensi_DN4816_c0_g1	FC_3	MC_2_2	664.364333681919	20.9716626016971	342.667998141808	4.9701175309387	0.608416047069836	8.1689455018076	3.11096644545768e-16	1.347116594236e-13	4.288	6.539	1.892	2.008	2.067	28.681	0.743	0.638	1.294	0.718	1.625	0.434	6.884	16.999	27.120	0.717	0.602	0.304	0.000	0.000	0.175	0.000	0.000	0.000	0.000	0.000	0.000
Pdensi_DN17443_c2_g1	FC_3	MC_2_2	102.675222213041	457.508685006978	280.09195361001	-2.1508967483662	0.264285890706105	-8.13852280429932	4.00129690435756e-16	1.70771897520941e-13	4.559	5.428	7.046	3.969	4.630	1.926	2.789	3.420	2.638	1.544	2.351	1.927	1.974	3.431	2.586	12.231	11.418	11.584	5.882	10.071	5.172	13.626	1.723	1.725	0.657	0.670	0.173
Pdensi_DN17135_c0_g4	FC_3	MC_2_2	253.249389151825	1204.62869596568	728.939042558752	-2.24999656680798	0.276662526761641	-8.1326394042026	4.20042713617966e-16	1.77990099590516e-13	25.026	15.669	34.053	15.130	5.780	8.340	7.789	7.822	15.178	3.894	5.813	10.803	5.630	6.553	7.159	27.068	27.616	37.750	26.505	20.883	16.020	25.619	3.211	4.951	10.387	5.531	6.488
Pdensi_DN37478_c2_g10	FC_3	MC_2_2	697.062100924346	35.1764113904232	366.119256157385	4.30320276987374	0.529464025976099	8.12746958953544	4.3834454837374e-16	1.8345946479444e-13	0.884	2.753	1.394	6.036	20.326	25.729	3.628	5.505	4.734	1.815	3.728	3.245	9.400	24.071	21.051	0.909	1.309	0.458	0.138	0.354	0.392	0.092	2.466	5.135	0.000	0.000	0.000
Pdensi_DN25137_c0_g1	FC_3	MC_2_2	0	350.037341634408	175.018670817204	-11.006430466367	1.35426238086036	-8.12725113088841	4.39134987539789e-16	1.8345946479444e-13	0.367	0.796	1.843	2.316	0.447	0.000	1.213	2.699	0.000	0.000	1.847	0.863	0.000	0.000	0.000	7.903	13.756	4.911	5.301	5.089	0.000	15.016	5.349	4.429	0.000	11.989	8.484
Pdensi_DN6872_c0_g1d169015	FC_3	MC_2_2	10144.4967730433	1485.80157509944	5815.14917407135	2.7704746645982	0.342931528740829	8.07879833846363	6.54080870082188e-16	2.7134750725004e-13	118.096	106.008	66.305	95.910	248.812	306.647	79.647	78.091	55.854	37.823	77.238	53.623	218.737	224.320	325.339	56.000	32.694	27.412	38.176	40.544	75.770	17.323	26.662	1.818	0.073	0.053	0.057
Pdensi_DN6118_c0_g1d328817	FC_3	MC_2_2	1.50499016384881	214.4017298845	107.953360024174	-7.14396167108595	0.885666390778374	-8.06619935617906	7.25203573814593e-16	2.98763727867895e-13	0.000	0.000	4.562	1.931	0.161	0.216	0.073	0.035	0.196	0.078	0.042	0.119	0.000	0.038	0.075	4.023	7.293	4.938	2.240	3.772	2.201	1.610	0.000	0.000	0.000	0.000	0.000
Pdensi_DN40591_c0_g1d152233	FC_3	MC_2_2	956.655469239621	191.320603557135	573.988036398378	2.31687896991908	0.287370712967209	8.06233504450208	7.48507124030796e-16	3.06237493972434e-13	13.261	25.423	15.132	36.145	31.756	31.658	37.816	31.264	28.910	31.048	20.727	20.905	20.401	29.446	24.066	6.781	3.458	4.704	2.040	0.554	4.092	0.000	0.097	0.000	1.446	0.089	0.095
Pdensi_DN23995_c1_g1	FC_3	MC_2_2	198.154244630767	19.081583416836	108.617914023801	3.3692970381806	0.418588261085189	8.04919141651441	8.33428121849027e-16	3.38645821236792e-13	2.777	8.648	1.544	2.168	1.831	4.014	4.164	2.034	3.060	4.012	2.921	1.778	3.953	6.427	5.006	0.530	0.533	0.383	0.319	0.532	0.218	1.298	1.280	8.948	0.000	0.000	0.000
Pdensi_DN17197_c0_g1d56823	FC_3	MC_2_2	7526.51184448061	632.104852605843	4079.30834854323	3.57270198064108	0.444078606048872	8.04520175477199	8.61034513689652e-16	3.47483071361394e-13	62.700	116.275	53.045	120.644	58.919	350.839	95.743	24.318	59.018	32.869	29.968	31.345	101.880	228.748	252.667	20.912	19.026	8.922	8.970	23.872	4.626	127.011	306.498	808.259	342.459	296.080	544.663
Pdensi_DN22283_c4_g1d423113	FC_3	MC_2_2	0	526.575202282669	263.287601141335	-11.5944367243779	1.44419413509725	-8.02830896664538	9.88253441198301e-16	3.90847647637654e-13	0.060	0.132	0.236	1.428	0.000	0.000	0.000	0.000	0.000	0.000	0.000	0.000	0.000	0.000	0.000	4.249	10.434	25.127	0.402	0.951	7.087	0.090	0.000	0.000	0.000	0.000	0.000
Pdensi_DN18878_c0_g2d285124	FC_3	MC_2_2	2.0487917851755	475.690133340313	238.869462562744	-7.9348002238069	0.990795498587473	-8.00851460782689	1.16102173180348e-15	4.56074938667204e-13	0.070	0.606	18.991	4.612	0.000	0.000	0.000	0.000	0.248	0.000	0.000	0.249	0.000	0.000	0.157	13.712	7.354	15.899	1.966	55.585	33.983	17.365	0.000	0.000	0.000	0.000	0.000
Pdensi_DN21543_c0_g1d65556	FC_3	MC_2_2	99.7032026971764	643.886292562615	371.794747629896	-2.68873879026668	0.335768375413444	-8.0077189728066	1.16855557072037e-15	4.56074938667204e-13	4.545	3.880	9.603	8.629	4.456	3.737	5.883	8.497	8.699	8.587	11.787	9.599	1.966	3.406	2.387	18.783	18.999	11.770	8.076	11.174	11.716	56.795	2.555	51.287	1.372	2.743	3.908
Pdensi_DN19001_c2_g1	FC_3	MC_2_2	0.822059568790306	902.237765002171	451.529912285481	-10.0069613209777	1.25240224383878	-7.99021350385399	1.34705260758195e-15	5.22304241125437e-13	0.000	0.055	5.236	3.549	0.000	0.021	0.000	0.028	0.000	0.106	0.000	0.000	0.000	0.046	0.022	2.895	22.984	41.652	25.605	0.920	42.168	7.294	0.000	0.000	0.000	0.000	0.000
Pdensi_DN38133_c0_g2	FC_3	MC_2_2	218.683323412582	1325.08819042762	771.885756920099	-2.59798124821862	0.325729117233185	-7.97589503292319	1.51280473941612e-15	5.82763820526765e-13	25.609	14.488	20.422	14.235	4.855	3.176	8.454	4.477	4.191	4.450	5.301	5.980	5.794	6.817	4.242	25.275	37.732	37.853	21.381	27.709	11.967	22.500	5.737	2.485	5.085	4.242	1.885
Pdensi_DN19707_c0_g3	FC_3	MC_2_2	343.673593052745	65.9756817526195	204.824637402682	2.3784266937081	0.298299328169332	7.97328880458613	1.54506540539921e-15	5.91351355547759e-13	0.515	0.294	0.329	2.426	14.195	12.444	1.785	3.488	2.819	0.839	1.525	2.355	7.058	10.824	8.724	1.843	1.796	1.453	1.345	1.113	2.904	0.119	0.042	0.023	0.000	0.000	0.027
Pdensi_DN17363_c0_g3	FC_3	MC_2_2	571.964315934477	101.505220837769	336.734768386123	2.48999628958511	0.313388424202877	7.94539969342699	1.93565631505272e-15	7.36095354065303e-13	14.809	12.381	11.698	17.970	17.903	14.562	18.284	12.083	17.408	12.708	11.705	11.669	12.743	16.332	14.877	3.380	1.712	2.820	3.091	2.696	5.118	7.790	9.867	7.329	1.067	2.080	5.424
Pdensi_GG_104606_c0_g1	FC_3	MC_2_2	440.304115131542	48.7841775206446	244.544146326093	3.16622968711502	0.398775067697708	7.93988878340606	2.0236262074388e-15	7.64647140956049e-13	4.903	5.312	7.792	1.030	0.996	11.015	0.450	1.287	0.488	3.862	2.566	1.438	9.443	9.427	14.438	1.465	1.311	0.992	0.000	0.942	0.000	0.618	0.000	2.461	1.795	0.460	0.497
Pdensi_DN30866_c0_g1d564119	FC_3	MC_2_2	0	847.988557061669	423.994278530834	-12.2830891197914	1.54770000115106	-7.9363501393398	2.08217677173419e-15	7.81791486116198e-13	3.121	8.336	27.034	7.186	0.000	0.000	0.000	1.572	0.000	0.000	0.377	0.352	0.000	0.000	0.000	29.135	33.872	2.189	1.327	0.000	0.000	0.000	0.000	0.000	0.000	0.000	0.000
Pdensi_DN19879_c2_g1	FC_3	MC_2_2	0.714802412603884	694.075469338589	347.395135875597	-10.0976139354599	1.27406058525103	-7.9255367070871	2.27163032666147e-15	8.43911108855852e-13	0.119	0.115	3.777	1.584	0.096	0.000	0.131	0.041	0.000	0.000	0.000	0.000	0.044	0.000	0.000	5.708	15.647	31.023	1.200	3.926	13.115	3.552	0.000	0.000	0.000	0.000	0.000
Pdensi_DN19864_c2_g1	FC_3	MC_2_2	1.39773300766238	226.310904825909	113.854318916786	-7.47729404595818	0.943472144846544	-7.92529391228012	2.27607338373906e-15	8.43911108855852e-13	0.221	0.186	4.531	0.671	0.000	0.000	0.041	0.049	0.000	0.000	0.000	0.000	0.051	0.000	0.042	4.162	4.860	8.263	0.625	2.731	3.234	2.603	0.000	0.000	0.000	0.000	0.000
Pdensi_DN16340_c0_g2	FC_3	MC_2_2	671.590401021597	61.8792636704093	366.734832346003	3.42523409162237	0.433591350461979	7.89968270347848	2.79614299814761e-15	1.03030054175223e-12	7.956	13.856	9.027	11.104	22.860	17.878	8.539	6.711	9.210	3.752	3.438	4.415	11.231	21.784	19.192	2.393	1.518	0.932	0.169	1.692	0.160	0.000	0.046	0.227	0.000	0.000	0.000
Pdensi_DN22388_c3_g1	FC_3	MC_2_2	1.365861190117	1093.01461330865	547.190237249383	-9.71741365251311	1.23540544041437	-7.86576886795459	3.66837302941397e-15	1.34334914566021e-12	0.000	0.000	2.315	2.934	0.000	0.000	0.023	0.000	0.000	0.000	0.000	0.000	0.000	0.000	0.100	4.150	40.512	36.510	6.531	4.345	3.624	14.187	0.000	0.000	0.000	0.000	0.000
Pdensi_DN90786_c0_g1	FC_3	MC_2_2	210.282619829855	0	105.141309914928	10.1197396382687	1.28700530828477	7.86301313065723	3.75001687404279e-15	1.36482209224365e-12	1.026	1.776	0.833	0.000	0.000	4.986	0.000	0.218	0.000	0.000	0.000	0.000	3.958	6.529	5.792	0.000	0.000	0.000	0.000	0.000	0.000	0.000	0.000	0.000	0.000	0.000	0.000
Pdensi_DN23660_c0_g3	FC_3	MC_2_2	0	272.709886969618	136.354943484809	-10.6459995128466	1.36263974821	-7.81277628722594	5.59418389694205e-15	2.02359369208653e-12	0.000	0.000	0.000	0.000	0.000	0.000	0.000	0.000	0.000	0.000	0.000	0.000	0.000	0.000	0.000	5.495	10.719	4.405	2.286	1.322	0.000	1.043	0.000	0.000	0.000	0.000	0.000
Pdensi_GG_98775_c0_g1	FC_3	MC_2_2	217.801677330682	10.6210106869727	114.211344008827	4.32255937036522	0.553742804930957	7.80607771671937	5.89952095946198e-15	2.12111019029771e-12	0.418	8.938	0.836	2.028	4.372	3.563	0.663	0.162	0.385	0.182	0.111	0.311	3.329	8.169	5.650	0.396	0.211	0.220	1.151	0.020	0.248	0.315	6.495	20.383	0.947	4.620	7.913
Pdensi_DN21624_c1_g4	FC_3	MC_2_2	1929.43242314414	365.177991533068	1147.3052073386	2.40463999865991	0.308375029795472	7.79777792078293	6.30067639155512e-15	2.2382115344468e-12	12.211	32.430	14.394	52.348	22.907	120.197	36.805	21.103	22.599	38.463	29.301	50.856	34.405	61.226	54.023	8.364	7.634	12.099	14.023	6.559	6.989	14.116	37.086	1.143	14.112	15.217	0.498
Pdensi_DN24433_c1_g2	FC_3	MC_2_2	139.818119608939	1289.57512792846	714.696623768697	-3.20254945410915	0.41097754191164	-7.7925169322213	6.56873649247697e-15	2.31954597428395e-12	2.898	7.123	21.648	9.298	16.539	54.290	24.378	49.458	64.254	41.113	44.124	97.212	2.938	5.137	2.882	22.206	45.675	29.611	18.505	2.584	18.455	0.272	0.000	0.053	15.493	15.452	36.222
Pdensi_DN22939_c1_g2	FC_3	MC_2_2	0	402.741645488645	201.370822744322	-11.2073926292913	1.4430593531838	-7.7664114123682	8.0741003400342e-15	2.83424809806029e-12	0.212	0.460	12.200	1.073	0.000	0.000	0.000	0.000	0.000	0.000	0.000	0.000	0.000	0.000	0.000	4.177	6.602	19.828	1.407	9.970	12.798	16.311	0.000	0.000	0.000	0.000	0.000
Pdensi_DN8338_c0_g1d264529	FC_3	MC_2_2	1.02439589258775	302.387462053879	151.705928973233	-8.32477126654629	1.0741209420078	-7.75031092028171	9.16678193594696e-15	3.1988833621654e-12	0.000	0.122	3.210	4.415	0.000	0.000	0.000	0.000	0.000	0.000	0.071	0.000	0.000	0.000	0.063	10.438	8.966	4.000	0.763	0.263	4.044	0.085	0.000	0.000	0.000	0.000	0.000
Pdensi_DN37069_c0_g1d569729	FC_3	MC_2_2	0	277.415462617434	138.707731308717	-10.6694291322754	1.37685905079471	-7.7491077435393	9.25404755711424e-15	3.21045097823535e-12	0.000	0.172	0.954	0.402	0.193	0.000	2.999	3.526	10.814	4.873	6.224	9.327	0.000	0.000	0.000	3.414	9.123	8.343	5.838	3.497	5.118	0.000	0.388	0.000	0.000	0.000	0.000
Pdensi_DN13003_c0_g1d391011	FC_3	MC_2_2	234.735637041303	0	117.367818520652	10.2792345554157	1.32775668319843	7.74180592384897	9.8014525399319e-15	3.38058936324953e-12	5.306	3.629	0.848	0.116	0.000	6.118	0.000	0.000	0.000	0.000	0.000	0.000	3.795	9.888	4.956	0.000	0.000	0.000	0.000	0.000	0.000	0.000	0.000	0.000	0.000	0.000	0.000
Pdensi_GG_61812_c0_g1	FC_3	MC_2_2	1.02439589258775	852.694917406543	426.859656649566	-9.79048506912152	1.26888761994062	-7.7158015534738	1.20224248290274e-14	4.05237687816605e-12	0.000	0.000	21.732	6.309	0.000	0.000	0.000	0.000	0.089	0.000	0.000	0.000	0.000	0.000	0.085	4.693	14.339	45.339	2.164	0.791	12.669	0.230	0.000	0.000	0.000	0.000	0.000
Pdensi_DN29991_c0_g1d82242	FC_3	MC_2_2	60.4805420015202	773.565067854586	417.022804928053	-3.66736411161735	0.476300700007038	-7.69968238880009	1.36404846531972e-14	4.57179724048741e-12	0.284	0.615	1.825	9.726	6.355	0.000	11.504	3.164	3.742	7.902	1.039	3.522	1.066	2.920	0.869	19.981	23.154	16.176	54.474	0.991	20.779	0.000	0.000	0.000	1.110	0.349	0.000
Pdensi_DN10090_c0_g1d4523	FC_3	MC_2_2	2518.72063395204	39.5082076334789	1279.11442079276	5.99352524594486	0.779194799041062	7.69194719128125	1.44912433834638e-14	4.82965462067757e-12	0.416	0.910	0.913	9.634	46.836	49.955	10.521	10.416	0.874	0.966	1.214	0.821	76.190	72.743	43.945	0.657	2.145	0.155	2.255	0.778	0.853	0.721	0.779	0.118	0.000	0.000	0.000
Pdensi_DN20607_c0_g1	FC_3	MC_2_2	7.28894788883592	215.295965151763	111.2924565203	-4.90381145368256	0.638207474881853	-7.68372613402933	1.54526824624809e-14	5.12131248270511e-12	0.275	0.295	4.873	2.870	0.256	0.174	0.140	0.222	0.230	0.210	0.108	0.254	0.228	0.138	0.183	3.338	7.499	5.418	13.072	0.328	5.526	0.141	0.074	0.000	0.000	0.019	0.021
Pdensi_DN21584_c0_g1d295506	FC_3	MC_2_2	3.66533331043315	387.284248866861	195.474791088647	-6.77266540508606	0.881692065550904	-7.68144079969045	1.5730917339595e-14	5.18456077918964e-12	1.623	1.477	9.314	5.380	0.300	0.134	0.456	0.476	0.535	0.438	0.577	0.443	0.185	0.048	0.047	20.154	6.666	4.045	1.410	4.011	4.044	1.942	0.000	0.000	0.000	0.000	0.000
Pdensi_DN38069_c0_g1	FC_3	MC_2_2	389.335186771285	65.629307119327	227.482246945306	2.56204599834466	0.333934160136336	7.6723088087144	1.68927648516202e-14	5.53672034285922e-12	5.414	5.993	7.270	5.947	11.500	9.583	9.447	9.218	8.622	7.516	12.095	6.020	9.028	9.321	11.226	2.102	1.298	1.696	2.090	2.885	4.769	3.533	2.133	3.828	0.570	1.180	2.525
Pdensi_DN20154_c1_g1	FC_3	MC_2_2	30.3261100430428	1600.96757842628	815.646844234663	-5.73048161235096	0.748937287091381	-7.65148392411628	1.9867315300305e-14	6.47587149931479e-12	6.840	2.758	19.306	7.175	0.617	0.069	0.564	0.333	0.075	0.674	0.484	0.075	1.636	0.442	0.143	49.364	39.231	35.318	23.381	24.973	28.450	14.909	0.078	0.000	0.780	0.502	0.384
Pdensi_DN25280_c2_g1	FC_3	MC_2_2	512.398096052828	2510.10029775996	1511.24919690639	-2.291092445268	0.299627942948851	-7.64645787946125	2.06591090696724e-14	6.663593679858e-12	45.867	45.471	49.724	26.635	17.798	15.225	20.169	19.611	24.224	10.836	11.380	19.595	9.651	17.440	12.821	49.378	70.958	70.910	23.627	39.206	22.571	20.957	7.825	11.113	13.957	8.888	7.693
Pdensi_DN20546_c0_g2	FC_3	MC_2_2	1.41366891643508	229.810040661797	115.611854789116	-7.48848249758026	0.979347050240973	-7.64640328036694	2.06678787184592e-14	6.663593679858e-12	0.126	0.034	1.000	4.345	0.169	0.034	0.068	0.065	0.055	0.092	0.000	0.019	0.087	0.000	0.035	5.173	8.389	3.896	53.302	0.000	43.104	0.118	0.000	0.000	0.000	0.000	0.000
Pdensi_DN19864_c3_g2	FC_3	MC_2_2	6.24199080816264	1075.47404131243	540.858016060294	-7.46135378528486	0.977934845042192	-7.62970439504377	2.3529260491541e-14	7.54513432108204e-12	0.000	0.753	21.951	11.287	0.000	0.152	0.000	0.146	0.330	0.328	0.528	0.164	0.155	0.000	0.310	18.323	49.549	12.765	12.629	35.001	141.235	27.341	0.000	0.000	0.000	0.000	0.000
Pdensi_DN20349_c0_g1d536683	FC_3	MC_2_2	3970.9075156517	708.805341903269	2339.85642877749	2.48481260391162	0.326170183297174	7.61814761482261	2.57341911652576e-14	8.20782342305237e-12	16.628	34.281	21.226	56.550	99.078	193.412	50.041	42.836	36.236	29.458	44.405	42.311	65.515	108.740	130.966	23.394	17.251	14.333	70.486	82.720	93.710	250.026	699.939	703.955	53.016	32.672	34.161
Pdensi_DN18912_c0_g1d116405	FC_3	MC_2_2	0	658.862867027913	329.431433513956	-11.9181144774057	1.56621404179154	-7.6095055716478	2.75146451479466e-14	8.72876368319135e-12	0.000	0.000	6.819	2.204	0.000	0.032	0.000	0.000	0.000	0.035	0.000	0.000	0.000	0.000	0.000	2.385	11.755	35.440	8.274	3.531	28.039	6.490	0.000	0.061	0.000	0.000	0.000
Pdensi_GG_106215_c2_g1	FC_3	MC_2_2	0	549.847173459181	274.923586729591	-11.6571708156361	1.53530085544652	-7.59275992993946	3.13162432536733e-14	9.82965510466091e-12	0.000	0.000	5.474	1.215	0.000	0.000	0.000	0.000	0.000	0.000	0.000	0.000	0.000	0.000	0.000	2.013	18.212	20.701	6.760	1.113	2.308	0.000	0.000	0.000	0.000	0.000	0.000
Pdensi_DN39154_c0_g1d34032	FC_3	MC_2_2	1317.37889301158	186.467454235114	751.923173623349	2.8277647836712	0.373169622255131	7.57769286412573	3.51753896364173e-14	1.09145434262516e-11	1.260	3.468	3.940	31.795	19.636	93.099	40.516	31.908	27.417	32.057	43.911	60.819	25.930	40.720	35.255	3.081	4.668	6.455	5.896	7.062	6.199	7.769	20.480	0.187	0.000	0.103	0.000
Pdensi_DN24412_c0_g2d553795	FC_3	MC_2_2	314.242391425292	24.3247321623578	169.283561793825	3.66994881781378	0.484344620160762	7.57714376304141	3.53245286535011e-14	1.09145434262516e-11	1.034	7.466	5.216	0.728	2.242	4.702	0.737	1.738	0.538	0.451	0.648	0.633	6.280	7.164	10.412	0.929	0.420	0.574	0.000	0.224	0.000	0.000	0.000	0.000	0.000	0.000	0.077
Pdensi_DN20491_c0_g3	FC_3	MC_2_2	0	404.528616182685	202.264308091343	-11.2138525278122	1.48168124547148	-7.56832993741777	3.78052813463487e-14	1.15606211886123e-11	0.000	0.033	13.099	3.233	0.000	0.066	0.000	0.000	0.000	0.000	0.000	0.000	0.000	0.000	0.000	3.205	7.029	20.405	0.501	0.638	10.196	4.997	0.000	0.000	0.000	0.000	0.000
Pdensi_DN16441_c0_g1	FC_3	MC_2_2	5451.4508355712	908.624975204369	3180.03790538778	2.58341228305987	0.342153720253366	7.55044335378509	4.33779037484804e-14	1.319667057423e-11	112.713	123.086	59.085	129.010	180.169	199.394	105.844	104.890	92.743	90.074	108.255	80.825	106.734	165.782	148.675	32.959	23.987	13.730	18.657	24.864	23.446	138.085	215.353	252.030	39.903	68.021	56.264
Pdensi_DN25184_c0_g3d73802	FC_3	MC_2_2	527.931498430561	33.0675163736965	280.499507402128	3.98584193804655	0.528305547752969	7.54457710126166	4.53757519644461e-14	1.37340362731571e-11	3.278	23.875	9.400	5.333	9.118	26.164	9.590	7.871	11.440	10.800	6.797	10.477	6.497	17.843	16.905	1.258	0.503	0.857	1.814	1.085	5.053	11.034	10.562	34.853	0.000	3.420	3.118
Pdensi_GG_155163_c0_g1	FC_3	MC_2_2	2359.56942588014	214.470990186419	1287.02020803328	3.45770276156224	0.458415399721965	7.54272819730617	4.60239772934406e-14	1.38595250200816e-11	20.083	77.514	15.333	24.163	66.121	45.966	20.991	21.823	12.982	17.716	12.535	9.015	40.210	101.858	45.703	6.394	7.166	2.917	0.918	0.959	1.775	0.314	0.886	0.624	0.156	1.044	1.119
Pdensi_DN31882_c0_g1d144795	FC_3	MC_2_2	0	200.184750912379	100.09237545619	-10.1988616268047	1.35459663221	-7.52907646770499	5.11004526536041e-14	1.52335841870473e-11	0.869	0.942	0.582	9.880	20.459	4.700	25.272	8.213	9.333	14.734	5.472	6.815	0.000	0.000	0.000	3.375	6.830	4.942	2.889	4.693	5.003	0.000	0.000	0.000	0.000	0.000	0.000
Pdensi_DN43555_c0_g1d321640	FC_3	MC_2_2	0	278.353474999216	139.176737499608	-10.6740066773044	1.41816392844773	-7.5266381150928	5.20634048647878e-14	1.54430471509934e-11	0.352	0.000	0.352	0.223	0.000	0.000	0.000	0.000	0.000	0.208	0.000	0.622	0.000	0.000	0.000	3.621	4.919	12.664	9.526	2.445	2.020	0.000	0.644	0.000	0.523	0.395	0.000
Pdensi_DN42665_c0_g1d444398	FC_3	MC_2_2	1831.29644512551	258.953819887714	1045.12513250661	2.82180399521551	0.375449018939391	7.51581134287378	5.65590645455568e-14	1.66104452727753e-11	2.263	2.519	3.244	15.271	81.850	74.192	10.476	17.343	14.221	3.070	12.243	5.930	24.254	56.412	61.408	7.444	6.170	6.385	19.797	15.622	16.906	23.386	80.702	7.284	5.274	4.048	3.060
Pdensi_GG_61813_c0_g1	FC_3	MC_2_2	2.39025708270475	788.012795099289	395.201526090997	-8.41681005253316	1.1269481927951	-7.46867522956619	8.10061924355501e-14	2.36729623647614e-11	0.000	0.000	11.348	6.059	0.000	0.000	0.000	0.000	0.000	0.000	0.000	0.000	0.000	0.000	0.183	10.684	12.292	37.163	6.070	1.070	16.015	1.593	0.000	0.000	0.000	0.000	0.000
Pdensi_DN30053_c0_g1d309712	FC_3	MC_2_2	718.632501934816	124.321051627905	421.476776781361	2.53282509182151	0.339684068978217	7.45641413046053	8.8908994079054e-14	2.58550841409108e-11	18.431	30.639	18.692	8.554	29.142	6.688	16.346	12.260	11.719	17.431	5.175	10.617	18.204	26.008	11.840	3.484	2.640	3.497	0.000	2.136	4.120	0.312	0.000	0.000	0.000	0.460	0.495
Pdensi_DN17735_c0_g1d12535	FC_3	MC_2_2	3.33980392167659	427.327915763087	215.333859842382	-7.04755741208535	0.945980413674341	-7.45000352038104	9.33377411439022e-14	2.70105763688822e-11	0.943	0.575	0.723	3.884	0.077	0.023	0.000	0.000	0.050	0.025	0.027	0.000	0.190	0.049	0.000	10.637	16.257	5.641	17.675	68.840	7.889	60.886	0.000	0.000	0.000	0.000	0.000
Pdensi_DN12623_c0_g1d338398	FC_3	MC_2_2	0	468.248862121168	234.124431060584	-11.425203808078	1.53775458778449	-7.42979660007957	1.08764798900186e-13	3.11708354104089e-11	0.000	0.000	5.054	2.198	0.000	0.000	0.000	0.000	0.000	0.000	0.000	0.000	0.000	0.000	0.000	1.978	11.726	21.389	10.117	0.183	1.132	0.000	0.000	0.000	0.000	0.000	0.000
Pdensi_DN4996_c0_g1	FC_3	MC_2_2	41.1514771260235	518.423288019465	279.787382572744	-3.65982285787966	0.493375557563582	-7.41792494940938	1.18969478248038e-13	3.39314679210895e-11	1.388	0.301	2.785	0.351	1.689	1.201	0.613	2.622	0.993	0.328	1.398	2.611	1.537	0.961	0.616	10.191	12.490	16.907	11.064	5.459	5.191	1.264	5.065	1.116	2.043	1.247	0.673
Pdensi_DN19811_c0_g1d15904	FC_3	MC_2_2	1518.49952028283	44.6712084144824	781.585364348654	5.08177086073122	0.685578551746312	7.41238308547852	1.24049803002306e-13	3.50434786348039e-11	0.049	0.383	0.110	13.358	36.134	110.782	22.827	12.989	3.373	1.290	4.674	0.596	20.984	42.353	53.677	1.193	1.961	0.263	0.394	0.200	0.053	11.892	773.046	1040.063	0.000	0.028	0.000
Pdensi_DN24194_c1_g1d552023	FC_3	MC_2_2	729.195844422839	22.4303321369389	375.813088279889	5.02713214898818	0.678696922793275	7.40703542355592	1.29153972811983e-13	3.63124657966732e-11	0.053	0.349	0.146	3.802	30.049	40.806	4.369	7.677	1.278	0.153	0.308	0.156	7.860	22.920	25.944	0.355	1.035	0.265	0.019	0.107	0.140	0.862	25.458	13.607	0.027	0.000	0.000
Pdensi_DN10213_c0_g1	FC_3	MC_2_2	1030.97969034636	104.70027186827	567.839981107314	3.29133781917919	0.445688870699602	7.38483286336665	1.52645014697639e-13	4.27146832637865e-11	53.515	18.862	19.244	14.726	24.290	15.349	11.677	15.015	6.750	10.144	7.644	4.219	18.049	42.794	20.898	4.088	2.514	1.576	0.816	1.056	0.866	0.092	0.000	0.000	3.051	2.512	1.963
Pdensi_DN19434_c0_g5	FC_3	MC_2_2	0	212.970710382948	106.485355191474	-10.288027252451	1.39338541715557	-7.3834756168561	1.54209919469671e-13	4.29499965381162e-11	0.172	0.062	2.684	2.455	0.000	0.000	0.000	0.000	0.000	0.000	0.000	0.000	0.000	0.000	0.000	2.788	7.522	5.691	5.478	17.462	45.597	13.838	0.000	0.000	0.000	0.000	0.000
Pdensi_GG_92436_c0_g1	FC_3	MC_2_2	0	612.079327418735	306.039663709367	-11.8118813896408	1.60323624806863	-7.36752390913701	1.73826268466071e-13	4.81872408900989e-11	0.000	0.037	0.000	0.000	0.000	0.000	0.000	0.000	0.000	0.000	0.000	0.000	0.000	0.000	0.000	5.835	2.913	38.083	0.000	45.119	7.212	7.134	0.000	0.000	0.000	0.000	0.000
Pdensi_DN19434_c0_g3d534290	FC_3	MC_2_2	0.357401206301942	364.648296062658	182.50284863448	-10.1034479669101	1.37186618497312	-7.36474743497531	1.77482567110455e-13	4.89719805174912e-11	0.200	0.358	5.889	2.469	0.000	0.029	0.014	0.083	0.000	0.031	0.135	0.016	0.015	0.000	0.000	7.030	15.635	4.830	0.961	2.416	0.458	9.838	0.016	0.000	0.000	0.015	0.000
Pdensi_GG_75926_c0_g1	FC_3	MC_2_2	0	577.87031913824	288.93515956912	-11.7291138033955	1.59296568960434	-7.3630674407738	1.79731509345401e-13	4.93629262055861e-11	0.000	0.000	0.000	0.000	0.000	0.000	0.000	0.000	0.888	0.000	0.000	0.000	0.000	0.000	0.000	1.528	26.030	15.036	29.697	16.794	0.000	0.000	2.784	0.000	0.000	1.740	0.000
Pdensi_DN20057_c0_g2	FC_3	MC_2_2	114.096461590064	1178.16869968776	646.132580638911	-3.36975595794702	0.457787005906152	-7.36096899752944	1.82579971210682e-13	4.99141668760483e-11	17.069	5.410	28.356	16.102	7.185	4.028	6.872	4.693	12.082	4.273	2.766	8.410	4.104	2.750	1.757	22.134	27.549	40.259	8.884	20.685	12.748	19.708	2.703	4.153	1.243	5.695	7.334
Pdensi_GG_44836_c0_g1	FC_3	MC_2_2	23.8918157595576	582.851958458654	303.371887109106	-4.62446849267872	0.628434549078493	-7.35871141944667	1.85693976277518e-13	5.05326121499425e-11	4.482	2.597	16.442	6.728	0.359	1.082	1.256	1.370	2.046	0.940	1.602	1.103	0.973	0.284	0.500	24.508	10.820	10.564	9.357	16.179	12.523	7.243	1.927	16.299	0.307	3.188	0.594
Pdensi_GG_73180_c0_g1	FC_3	MC_2_2	403.138859932126	41.2202948889767	222.179577410551	3.28567299814327	0.447045375159816	7.34975280075017	1.98573752682215e-13	5.37908187402728e-11	0.071	0.759	0.491	6.874	20.973	18.624	6.780	4.494	2.693	2.580	1.394	2.326	9.259	14.466	7.752	1.065	1.454	0.649	1.045	1.887	2.185	78.186	24.141	6.698	0.000	0.000	0.000
Pdensi_DN12747_c0_g1d521599	FC_3	MC_2_2	7.1877797269372	127.001712739169	67.094746233053	-4.16030513708369	0.566785349503904	-7.34017761878483	2.13310579686715e-13	5.75201674060667e-11	0.584	0.683	0.136	0.357	0.251	0.000	0.263	0.713	0.453	0.179	0.000	0.857	0.225	0.170	0.149	3.034	3.641	3.036	0.671	0.374	1.287	0.000	0.000	1.242	0.000	0.125	0.000
Pdensi_DN18593_c0_g1d59240	FC_3	MC_2_2	410.266975069563	2395.74590268246	1403.00643887601	-2.54635803606806	0.347035756340713	-7.33745151484648	2.17699222253079e-13	5.84379577418175e-11	28.130	20.946	19.638	8.512	5.398	9.555	10.551	4.949	5.435	7.302	5.286	6.938	10.490	9.847	10.819	45.234	81.347	55.021	108.026	34.129	21.623	5.274	31.766	17.612	161.648	15.549	9.914
Pdensi_GG_105055_c0_g1	FC_3	MC_2_2	0	284.028955718565	142.014477859282	-10.703282774794	1.46054824534932	-7.32826375908869	2.33153510253271e-13	6.23044992894821e-11	0.000	0.000	2.772	1.578	0.000	0.000	0.000	0.000	0.000	0.000	0.000	0.000	0.000	0.000	0.000	3.648	3.875	14.178	1.941	0.898	3.408	26.247	0.000	0.000	0.000	0.000	0.000
Pdensi_DN24988_c0_g1	FC_3	MC_2_2	95.6575390493974	510.273409639451	302.965474344424	-2.41442024645136	0.329657117668405	-7.32403493523223	2.4062400171392e-13	6.40124586442897e-11	4.630	2.978	3.643	3.946	3.779	2.736	8.422	13.479	21.550	14.404	12.059	15.150	2.282	2.786	2.278	10.924	16.071	11.858	20.699	8.855	11.894	16.394	45.735	31.431	2.963	5.909	2.533
Pdensi_DN9259_c0_g1d332640	FC_3	MC_2_2	0	147.88080845587	73.9404042279348	-9.76238243510168	1.33482086908933	-7.313627364668	2.60025606225658e-13	6.88649958202273e-11	0.040	0.087	2.490	0.912	0.000	0.000	0.000	0.042	0.000	0.000	0.051	0.095	0.000	0.000	0.000	3.278	4.521	3.473	2.054	0.422	0.173	0.243	0.000	0.164	0.000	0.000	0.000
Pdensi_DN22862_c0_g1d68640	FC_3	MC_2_2	28.8397548050155	460.494714421595	244.667234613305	-3.99513349596765	0.54800485281494	-7.29032503169601	3.09208134585729e-13	8.15265038940612e-11	0.289	0.276	8.654	2.671	1.034	2.484	5.403	5.734	16.373	23.023	3.968	15.730	0.902	1.005	0.317	18.856	8.395	8.972	4.944	2.495	11.615	0.145	4.147	2.637	0.496	0.000	0.978
Pdensi_GG_27620_c0_g1	FC_3	MC_2_2	16.9002833621301	2356.16617496286	1186.53322916249	-7.13747493761644	0.979619701533832	-7.28596508057259	3.19375699157781e-13	8.3834707862107e-11	7.886	9.641	33.201	14.331	0.224	0.201	0.000	0.193	0.000	0.218	0.466	1.085	0.809	0.000	0.410	49.194	74.375	55.761	55.216	32.493	166.413	17.221	0.000	0.000	0.000	0.000	0.000
Pdensi_DN19435_c0_g3d358677	FC_3	MC_2_2	945.700430637491	190.425224562342	568.062827599916	2.30986157930208	0.317376772743596	7.27797929046366	3.38857335116847e-13	8.85567072619905e-11	19.161	16.124	17.261	13.824	17.181	25.583	23.132	16.541	14.503	18.256	14.723	14.249	22.980	28.933	21.031	6.471	3.020	5.407	4.730	4.101	4.017	2.919	1.623	1.482	3.081	1.987	4.801
Pdensi_DN24079_c0_g5	FC_3	MC_2_2	2827.97372567921	426.579822457856	1627.27677406853	2.72769730783136	0.374883246537003	7.27612485494766	3.43545654225376e-13	8.93881683827465e-11	0.739	1.356	0.918	26.099	65.111	159.317	24.282	16.185	10.488	6.285	6.476	6.841	49.847	64.817	100.368	12.648	12.360	7.850	15.010	4.965	10.197	20.645	1.546	1.249	0.000	0.000	0.000
Pdensi_GG_144723_c0_g1	FC_3	MC_2_2	55.1565668239388	560.178180184076	307.667373504007	-3.34571666300684	0.460036333916901	-7.27272264457963	3.52313224212348e-13	9.12691253850365e-11	4.422	1.784	4.031	13.597	8.859	5.491	13.172	7.140	6.148	4.564	2.584	1.121	1.852	1.557	0.806	12.667	18.326	11.713	3.730	0.000	3.232	0.000	0.000	0.000	73.393	141.286	186.805
Pdensi_GG_43777_c0_g1	FC_3	MC_2_2	0	154.796554267845	77.3982771339226	-9.82919404356047	1.35334528731641	-7.26288711068782	3.78914162681661e-13	9.77334947257691e-11	0.000	0.000	0.000	1.740	3.778	2.233	8.359	4.344	2.881	6.116	1.734	4.051	0.000	0.000	0.000	3.709	5.169	2.937	14.922	4.386	3.473	0.000	0.000	0.000	0.000	0.000	0.000
Pdensi_DN26150_c0_g1d76332	FC_3	MC_2_2	31.3553540178013	266.890059970005	149.122706993903	-3.09950202902435	0.427677720373879	-7.24728430163428	4.2521083776429e-13	1.08729343704865e-10	2.022	1.868	1.774	3.100	1.183	0.708	3.426	0.529	1.887	2.185	1.330	0.325	0.709	0.670	0.986	7.970	7.468	5.135	16.930	2.729	3.045	0.808	0.943	0.731	4.901	0.327	0.000
Pdensi_DN27450_c0_g1d561039	FC_3	MC_2_2	202.284181636081	0	101.14209081804	10.0624043115932	1.39084324569427	7.23475081950754	4.6638464705254e-13	1.18120371298593e-10	3.463	0.000	0.000	0.000	0.006	0.139	0.239	6.141	0.000	0.004	3.842	0.835	6.813	2.873	5.260	0.000	0.000	0.000	0.000	1.126	1.749	0.808	0.000	0.000	0.000	0.000	0.849
Pdensi_DN27282_c0_g1d230492	FC_3	MC_2_2	43.1795025121787	325.030932858612	184.105217685396	-2.92253751659963	0.404650716349808	-7.22237079662844	5.10889377005632e-13	1.28423734752043e-10	4.215	1.428	2.643	3.662	1.924	0.570	3.494	1.936	3.770	3.114	4.648	1.550	1.168	0.912	1.169	10.616	8.472	6.100	4.666	0.915	5.306	0.000	0.321	0.000	0.388	0.888	0.000
Pdensi_GG_18907_c0_g1	FC_3	MC_2_2	245.372274668352	0	122.686137334176	10.3420497753987	1.4327264306804	7.21843999938442	5.25873301016928e-13	1.31632521981132e-10	0.078	0.129	0.364	0.000	0.000	7.095	0.000	0.000	0.000	0.000	0.000	0.000	2.271	6.471	10.127	0.000	0.000	0.000	0.000	0.000	0.000	0.000	0.000	0.000	0.000	0.000	0.000
Pdensi_DN18364_c2_g1	FC_3	MC_2_2	53.614702085209	1307.21862539177	680.416663738489	-4.60224265684279	0.63879102742846	-7.20461380832123	5.82085879693487e-13	1.45091019861078e-10	6.979	3.718	10.083	11.228	5.097	1.832	4.765	3.729	4.203	4.613	4.084	3.498	1.381	2.545	0.380	25.491	48.872	24.574	9.518	34.539	3.047	2.528	0.035	0.000	0.085	0.157	0.035
Pdensi_DN21590_c0_g1d65540	FC_3	MC_2_2	23.7534090048408	3082.62388656499	1553.18864778492	-7.02627529126436	0.976247650228873	-7.19722632839845	6.14497180350974e-13	1.52528998858331e-10	1.073	0.208	12.448	10.911	0.027	0.207	0.260	0.236	0.279	0.399	0.144	0.351	0.505	0.170	1.065	7.226	73.357	150.132	181.294	164.749	270.402	234.176	0.825	1.231	1.335	0.141	1.147
Pdensi_DN23219_c1_g1d223835	FC_3	MC_2_2	1358.35013679326	84.8411042106332	721.595620501947	3.9916458300927	0.554968410594762	7.1925640340769	6.35857288529167e-13	1.57173324102935e-10	7.881	16.427	7.801	17.008	29.450	49.256	12.175	7.642	5.980	7.417	8.994	3.399	23.955	47.942	34.320	3.438	2.503	0.653	4.227	9.109	1.281	117.549	43.578	12.642	0.000	0.000	0.000
Pdensi_DN20721_c0_g1d220354	FC_3	MC_2_2	393.795201639077	62.8856278326212	228.340414735849	2.63777175216375	0.367082194970836	7.18577961094878	6.68247636849026e-13	1.64494285512164e-10	4.213	5.868	2.294	3.060	6.799	13.375	5.356	2.186	3.311	1.431	1.741	1.276	8.127	10.135	11.824	2.179	1.147	1.579	1.001	2.019	0.378	84.604	12.889	30.013	0.568	0.568	1.066
Pdensi_DN19627_c0_g3	FC_3	MC_2_2	152.786298741557	1530.86860979727	841.827454269413	-3.32161888957052	0.462432981465772	-7.18291952066654	6.82382734002635e-13	1.6727964178501e-10	0.828	10.794	14.909	9.737	13.899	4.718	49.182	96.749	124.488	74.610	95.146	70.170	2.006	6.305	3.837	28.484	52.934	34.523	40.061	12.649	30.815	0.317	0.027	0.023	0.000	0.000	0.000
Pdensi_GG_35604_c0_g1	FC_3	MC_2_2	575.788509123296	85.6216994374339	330.705104280365	2.74174248820344	0.382127932822581	7.1749334521337	7.23423665472417e-13	1.7623743248065e-10	2.780	5.612	3.273	6.796	20.037	15.613	4.963	4.588	2.971	3.032	3.145	1.857	11.607	19.742	13.523	2.722	2.581	1.289	0.994	0.388	0.404	1.890	4.414	0.000	0.199	0.115	0.185
Pdensi_DN19830_c0_g1d361095	FC_3	MC_2_2	309.103246775182	1607.83285712982	958.4680519525	-2.37650825528895	0.331236312602765	-7.17466100445026	7.24865712448227e-13	1.7623743248065e-10	28.270	21.525	30.400	13.164	5.736	7.266	11.128	5.299	9.239	5.969	4.232	6.721	6.318	12.033	5.961	34.090	47.923	40.539	16.053	22.571	9.685	7.142	4.905	2.707	7.904	9.463	3.270
Pdensi_DN10516_c0_g1d49225	FC_3	MC_2_2	1.63803014329291	334.928685518199	168.283357830746	-7.72811692491602	1.07799112778825	-7.16899863616879	7.55483094345135e-13	1.82931751383391e-10	0.038	0.124	0.821	0.192	0.046	0.041	0.021	0.020	0.045	0.067	0.048	0.159	0.043	0.022	0.043	1.565	12.730	10.588	5.014	0.201	2.085	0.000	0.000	0.000	1.882	2.670	3.158
Pdensi_DN16003_c0_g1d346355	FC_3	MC_2_2	0	151.963296472088	75.9816482360439	-9.8005076566054	1.37001132853228	-7.15359607070177	8.45335730935076e-13	2.03856491471514e-10	0.000	0.936	0.372	0.000	0.000	0.000	1.371	0.000	0.000	1.106	0.000	0.000	0.010	0.000	0.000	2.541	4.452	4.544	6.302	7.846	0.000	1.475	3.355	0.000	0.647	0.510	0.280
Pdensi_DN11980_c0_g1d520706	FC_3	MC_2_2	138.510817287608	1.44342836584721	69.9771228267277	6.45256129390312	0.902337408109195	7.15094069681114	8.61852207322403e-13	2.06998058085807e-10	3.067	2.944	0.278	1.334	1.477	2.836	1.043	0.465	0.392	0.522	0.352	0.000	2.604	5.583	2.751	0.050	0.061	0.000	0.000	0.000	0.000	0.000	0.000	0.000	0.000	0.000	0.000
Pdensi_DN26363_c0_g1d429986	FC_3	MC_2_2	50.0927958787514	290.474999446854	170.283897662803	-2.52789873779198	0.354120588478612	-7.13852518051109	9.43375909426892e-13	2.25664646979197e-10	3.483	1.909	0.777	0.488	0.471	2.922	2.131	0.406	2.310	1.372	1.945	1.363	0.852	1.786	1.282	7.632	7.654	7.049	3.437	5.359	2.783	1.757	3.753	0.777	3.969	0.436	3.294
Pdensi_DN34013_c0_g1d566984	FC_3	MC_2_2	154.277271202039	0	77.1386356010193	9.67217046744494	1.35549015161619	7.1355520037623	9.63995038012956e-13	2.29670849940083e-10	0.000	2.440	4.780	3.056	8.479	3.189	8.414	5.709	4.422	4.560	5.224	3.880	4.985	4.103	2.649	0.000	0.000	0.000	0.000	1.355	3.493	3.873	0.017	0.000	0.000	0.000	0.972
Pdensi_DN24748_c3_g3	FC_3	MC_2_2	66.8700721099123	924.422429895007	495.64625100246	-3.79000097441492	0.531325390663647	-7.13310720890085	9.81280640734731e-13	2.32853970923789e-10	1.130	3.593	3.835	5.900	6.230	4.258	6.517	4.319	4.209	3.041	7.122	3.367	1.107	1.577	2.406	12.321	32.470	24.776	12.136	8.516	7.214	7.213	0.608	1.714	1.117	1.401	0.150
Pdensi_DN25139_c0_g1d73829	FC_3	MC_2_2	89.1227812311053	425.434759010904	257.278770121005	-2.25631523916457	0.316435813308462	-7.13040415866301	1.00074638525555e-12	2.36527006210758e-10	7.180	5.425	7.322	3.528	2.052	1.885	2.852	1.862	2.811	1.652	2.451	2.219	2.406	2.388	2.007	9.729	12.511	10.288	5.409	7.445	3.561	8.363	2.165	2.394	2.245	1.715	1.409
Pdensi_DN21855_c0_g5	FC_3	MC_2_2	9.36298621224397	1416.23163333178	712.797309772012	-7.26107523117551	1.01919364473501	-7.12433330867501	1.04585676317003e-12	2.46207962771026e-10	1.446	2.463	24.655	9.934	0.000	0.000	0.000	0.651	0.492	0.000	0.522	0.000	0.229	0.000	0.459	28.855	13.533	67.019	3.883	17.231	52.543	16.024	0.000	0.000	0.000	0.000	0.000
Pdensi_DN18057_c0_g3	FC_3	MC_2_2	232.14302415104	19.6652022205996	125.90411318582	3.55254462275752	0.499405576690878	7.11354616081205	1.1309863423604e-12	2.63116210879169e-10	0.307	1.275	0.809	1.467	5.858	9.610	1.304	1.036	0.668	0.373	0.420	0.506	4.005	6.682	7.202	0.532	0.664	0.319	0.198	0.139	0.133	0.100	0.474	0.326	0.000	0.000	0.000
Pdensi_GG_97146_c0_g1	FC_3	MC_2_2	1616.50228794676	271.197936949777	943.850112448271	2.571022043889	0.361586051798598	7.11040160730827	1.15705766176627e-12	2.67086726562732e-10	17.898	35.945	16.294	40.381	49.855	40.060	50.364	45.404	41.799	36.794	51.520	22.564	32.051	51.318	41.899	11.068	4.405	5.900	5.747	2.577	4.777	8.465	4.386	0.000	0.000	0.139	0.000
Pdensi_DN21021_c1_g2	FC_3	MC_2_2	3.18473903917209	358.759225126956	180.971982083064	-6.89067315633751	0.972044533992293	-7.08884512527092	1.35235763651684e-12	3.10958389258625e-10	1.640	1.994	7.983	6.656	0.000	0.000	0.000	0.496	0.124	0.062	0.601	0.000	0.176	0.000	0.059	16.154	7.295	4.863	1.191	2.767	3.404	0.320	0.000	0.000	0.000	0.000	0.000
Pdensi_DN42853_c0_g1d36829	FC_3	MC_2_2	0	346.069851529159	173.03492576458	-10.9888026476965	1.55181357142787	-7.08126468927925	1.42844762902247e-12	3.2467903120356e-10	0.000	0.000	1.405	0.000	0.000	0.000	0.000	0.000	0.000	0.000	0.000	0.393	0.000	0.000	0.000	1.495	9.654	14.743	46.936	0.000	43.846	0.000	0.000	0.000	0.000	0.000	0.000
Pdensi_DN38158_c0_g1	FC_3	MC_2_2	126.824161578084	0	63.4120807890418	9.38941638851515	1.32696878042259	7.07583820135164	1.48548101784095e-12	3.3380559053938e-10	1.043	2.262	4.971	0.000	0.952	0.565	0.288	0.821	0.000	0.617	0.329	0.307	3.179	3.310	3.183	0.000	0.000	0.000	0.000	0.000	0.000	0.000	0.000	0.000	0.000	0.000	0.000
Pdensi_DN35162_c0_g1	FC_3	MC_2_2	225.826010130336	2.5088786421389	114.167444386237	6.3738201109	0.90170829882517	7.06860535630471	1.56498512035205e-12	3.49026982254756e-10	0.000	0.473	0.310	0.459	3.539	10.277	0.419	0.399	0.321	0.064	0.093	0.087	2.909	4.716	9.515	0.116	0.081	0.000	0.063	0.000	0.079	0.000	0.000	0.000	0.000	0.000	0.000
Pdensi_DN20491_c0_g1d290693	FC_3	MC_2_2	0	335.40287207178	167.70143603589	-10.9434258787973	1.54853647632735	-7.06694743462015	1.58378910134699e-12	3.51897770218385e-10	0.000	0.000	4.617	3.302	0.000	0.000	0.000	0.000	0.000	0.000	0.000	0.000	0.000	0.000	0.000	2.319	4.712	18.375	0.871	0.493	3.442	1.508	0.000	0.000	0.000	0.000	0.000
Pdensi_DN11295_c0_g1	FC_3	MC_2_2	322.714923919192	2837.12543444165	1579.92017918042	-3.13524628552636	0.443936743962081	-7.06237167382152	1.63684457838031e-12	3.6098203631165e-10	2.813	16.213	14.211	5.570	7.520	5.122	43.112	49.555	61.468	50.842	97.022	47.010	7.699	11.442	6.015	42.987	108.283	62.199	126.917	39.232	58.399	22.571	16.414	0.105	0.000	0.058	0.000
Pdensi_DN2314_c0_g1d259834	FC_3	MC_2_2	0	5282.04227477153	2641.02113738577	-27.5547477422461	3.90677728977635	-7.05306335591592	1.75021109889313e-12	3.84553789743466e-10	0.000	0.000	0.000	0.000	0.000	0.000	0.115	0.000	0.000	0.000	0.000	0.000	0.000	0.000	0.000	0.000	119.369	275.177	1.384	0.000	0.743	0.000	0.000	0.209	0.000	0.000	0.000
Pdensi_DN23971_c0_g1d224940	FC_3	MC_2_2	0	671.941586482557	335.970793241279	-11.9468929134514	1.69534780749431	-7.04686841286489	1.82989212379353e-12	4.0057756587427e-10	0.000	0.000	0.000	0.000	0.000	0.000	0.000	0.000	0.000	0.000	0.000	0.000	0.000	0.000	0.000	1.035	37.255	10.823	53.495	9.811	4.690	0.000	0.000	2.637	0.000	0.000	0.000
Pdensi_DN22023_c2_g1	FC_3	MC_2_2	2260.00278188465	115.79070641232	1187.89674414848	4.28305770303029	0.607874819368779	7.04595348673571	1.84195781362095e-12	4.01736416673709e-10	1.444	10.741	6.410	4.945	14.311	91.977	5.110	7.626	7.520	2.409	7.197	4.591	32.294	36.318	100.845	3.897	3.700	1.339	2.020	1.026	0.827	0.000	21.321	6.163	0.000	0.000	0.000
Pdensi_DN23864_c1_g1d70605	FC_3	MC_2_2	1636.25178127131	52.2830680943096	844.26742468281	4.95551778263103	0.703919388965259	7.03989385761272	1.923863284966e-12	4.18063243653197e-10	0.454	2.076	3.030	7.608	55.578	183.681	4.222	7.299	1.709	0.117	0.444	0.131	15.299	45.669	65.429	2.495	1.261	0.398	0.184	0.012	0.043	0.064	166.365	449.982	0.031	0.011	0.000
Pdensi_DN22854_c1_g1	FC_3	MC_2_2	0.341465297529249	358.697213704443	179.519339500986	-10.0784024614917	1.43190305129994	-7.03846706125953	1.94366235027051e-12	4.20824179808203e-10	0.053	0.268	2.261	0.937	0.000	0.000	0.000	0.000	0.015	0.046	0.017	0.000	0.000	0.000	0.016	2.733	9.496	14.732	6.613	4.874	21.408	4.621	0.000	0.000	0.000	0.000	0.000
Pdensi_DN22155_c0_g1	FC_3	MC_2_2	481.154252395731	8628.32666275233	4554.74045757403	-4.1644132730548	0.592008940446662	-7.03437564627455	2.001552181192e-12	4.31782114898306e-10	13.872	13.726	67.012	37.975	13.942	14.118	14.365	14.451	16.979	12.229	14.826	11.197	11.154	14.050	11.790	57.196	271.221	317.215	272.289	115.356	296.482	7.842	5.020	8.769	6.190	8.984	7.522
Pdensi_DN18422_c2_g1	FC_3	MC_2_2	3.28214928087352	291.18906618043	147.235607730652	-6.46030449581723	0.919965090822184	-7.0223365650142	2.18188161773741e-12	4.67285000327271e-10	0.249	0.381	6.536	2.203	0.052	0.047	0.095	0.160	0.152	0.121	0.000	0.102	0.048	0.099	0.097	3.823	2.696	15.770	1.425	0.631	9.670	0.000	0.106	0.614	0.200	0.049	0.156
Pdensi_DN34105_c0_g1d313256	FC_3	MC_2_2	0	3368.10163090913	1684.05081545457	-27.407360348466	3.90678751229223	-7.01531891924814	2.29425028767109e-12	4.89583108150358e-10	0.000	0.000	0.000	0.089	0.000	0.000	0.000	0.000	0.000	0.000	0.000	0.000	0.000	0.000	0.000	0.000	78.827	172.625	0.865	0.000	1.207	0.000	0.086	0.000	0.000	0.000	0.084
Pdensi_DN17735_c0_g2	FC_3	MC_2_2	15.4196491754321	456.061948863151	235.740799019291	-4.90128249491181	0.699087470175708	-7.01097173674122	2.366685456873e-12	5.0228276981807e-10	0.536	0.642	3.265	2.712	0.109	0.073	0.244	0.229	0.128	0.114	0.040	0.141	0.600	0.212	0.327	5.947	8.793	19.960	11.521	40.350	43.765	34.997	0.116	0.046	0.388	0.242	0.380
Pdensi_DN20401_c0_g1d63113	FC_3	MC_2_2	28.3118754255597	2655.51689421534	1341.91438482045	-6.55973935274435	0.935838092394686	-7.00948102674346	2.39203725791072e-12	5.05000776826674e-10	4.978	1.673	14.402	4.873	0.040	0.047	0.276	0.457	0.618	0.296	0.070	0.196	1.591	0.152	0.273	18.195	92.143	87.949	129.298	44.251	151.040	26.232	0.542	1.913	0.017	0.037	0.040
Pdensi_DN19693_c0_g1d409066	FC_3	MC_2_2	5.23961981863529	199.243827090304	102.24172345447	-5.28253164507331	0.754397484732211	-7.00231874042959	2.51760497511657e-12	5.29304290285099e-10	0.640	0.330	1.519	1.521	0.056	0.067	0.000	0.065	0.000	0.000	0.098	0.148	0.121	0.072	0.193	2.664	5.768	6.608	1.629	0.253	1.405	0.560	2.256	2.780	7.577	2.037	10.496
Pdensi_DN49861_c0_g1d251893	FC_3	MC_2_2	2541.4161987237	248.132854457942	1394.77452659082	3.35237254579077	0.478985131603702	6.99890732425578	2.57966419781013e-12	5.38859150953831e-10	18.667	75.600	28.003	85.414	104.166	74.636	81.293	41.040	51.182	18.111	28.789	20.393	39.365	87.862	71.376	10.311	6.248	2.906	1.973	0.171	0.210	0.000	0.000	0.000	0.000	0.000	0.000
Pdensi_GG_76313_c0_g1	FC_3	MC_2_2	16.9556205957446	191.807890790413	104.381755693079	-3.48563201402815	0.498421742898959	-6.99333860066928	2.68420624226626e-12	5.58729302162117e-10	0.775	1.484	2.516	1.702	0.652	0.717	0.478	0.542	0.634	0.537	0.844	0.471	0.441	0.648	0.235	4.621	4.874	5.226	19.139	4.007	2.541	9.839	10.233	9.357	0.618	0.610	0.276
Pdensi_DN35859_c0_g1	FC_3	MC_2_2	32.982278742569	462.072808200149	247.527543471359	-3.81258497689707	0.546006980870104	-6.98266709121817	2.89628174416299e-12	6.00765797869668e-10	5.073	0.000	1.591	0.400	0.000	1.028	1.049	0.666	0.000	0.375	0.798	0.745	1.052	0.732	0.703	5.970	14.605	14.284	10.547	2.201	0.456	0.481	3.468	0.638	2.330	1.783	0.770
Pdensi_GG_82279_c0_g1	FC_3	MC_2_2	0	200.964379843707	100.482189921853	-10.2039008839527	1.46334585756923	-6.97299331608617	3.1026737218542e-12	6.41334550088078e-10	0.760	0.315	0.492	0.000	0.000	0.000	0.000	0.245	0.488	0.599	0.881	0.566	0.000	0.000	0.000	1.864	5.857	7.402	1.600	0.000	0.476	3.396	0.000	0.638	0.000	0.275	0.000
Pdensi_GG_96776_c1_g1	FC_3	MC_2_2	920.723800645128	85.1566077259415	502.940204185535	3.42397982378541	0.491185483331115	6.97084897657136	3.15034019280373e-12	6.48926324992669e-10	3.834	10.490	5.197	12.300	24.536	34.097	12.378	11.041	8.697	8.044	11.673	8.826	13.368	26.530	31.186	3.681	1.653	1.369	11.075	7.289	22.582	50.724	125.092	132.919	3.691	2.318	2.019
Pdensi_DN19039_c0_g2	FC_3	MC_2_2	9.72325477766146	152.510046044767	81.1166504112145	-3.96894537937558	0.569868536444424	-6.96466838499102	3.29178207691096e-12	6.73385103209192e-10	0.049	0.422	2.248	1.554	0.269	0.192	0.382	0.389	0.430	0.464	0.925	0.561	0.163	0.282	0.303	2.835	4.774	3.975	4.650	7.698	3.430	26.453	3.492	2.191	4.795	3.029	6.552
Pdensi_DN19277_c0_g1d14874	FC_3	MC_2_2	37.2012742557157	433.525306965314	235.363290610515	-3.53325140234209	0.507390113893994	-6.96357951325845	3.31733784307739e-12	6.74059692120657e-10	4.823	3.744	3.040	5.458	1.848	0.756	2.598	2.086	1.956	1.877	2.449	1.465	0.632	1.576	0.752	11.554	14.838	6.779	10.932	9.527	1.962	10.666	1.519	1.698	0.414	0.713	0.923
Pdensi_DN17518_c0_g1d474702	FC_3	MC_2_2	478.919099304398	84.4986628875487	281.708881095973	2.50870504395427	0.360261870162613	6.96355970955768	3.31780443158304e-12	6.74059692120657e-10	1.384	2.840	2.159	5.263	17.403	18.072	6.023	6.682	6.012	3.802	5.801	4.215	8.104	13.740	15.063	1.985	2.094	2.383	17.419	67.586	260.638	163.449	15.957	5.223	0.130	0.561	0.316
Pdensi_DN40431_c0_g1d572764	FC_3	MC_2_2	169.119160391127	0	84.5595801955633	9.80607181077793	1.41234369556868	6.94312003625258	3.83533258436303e-12	7.7154553548181e-10	3.840	4.161	2.174	0.846	4.868	7.644	9.086	28.386	46.403	13.597	20.681	14.756	1.858	6.939	4.647	0.000	0.000	0.000	0.000	0.000	0.479	0.000	0.000	0.000	0.000	0.000	0.000
Pdensi_DN19828_c0_g2d535179	FC_3	MC_2_2	221.248362615544	0.229157395578729	110.738760005561	9.23681156301876	1.33036393610974	6.94307122457716	3.83665856933339e-12	7.7154553548181e-10	0.016	0.017	0.000	0.303	4.124	22.596	0.264	0.101	0.000	0.000	0.000	0.000	5.197	9.254	3.038	0.015	0.000	0.000	0.000	0.000	0.000	0.000	0.000	0.033	0.000	0.018	0.000
Pdensi_GG_146677_c0_g1	FC_3	MC_2_2	1388.8179539995	228.092063646243	808.45500882287	2.60623466992016	0.375966609020297	6.93209079580644	4.14665657643286e-12	8.30129460299466e-10	8.353	23.103	22.018	19.941	45.262	38.036	28.061	39.562	35.099	35.636	50.805	29.641	26.603	30.223	48.436	6.799	4.080	6.836	8.719	14.704	14.606	19.213	7.483	9.286	1.627	1.745	2.132
Pdensi_GG_65765_c0_g1	FC_3	MC_2_2	0	3282.20010230292	1641.10005115146	-27.0809720284819	3.90678825702732	-6.93177368386172	4.15596469740647e-12	8.30129460299466e-10	0.000	0.000	0.000	0.000	0.000	0.000	0.000	0.000	0.000	0.000	0.000	0.000	0.000	0.000	0.000	0.000	11.527	237.034	3.017	0.000	0.395	0.000	0.000	0.000	0.000	0.000	0.000
Pdensi_GG_46241_c0_g1	FC_3	MC_2_2	0	116.62566682842	58.3128334142101	-9.42028773706138	1.36231447608183	-6.91491421580952	4.68146576065301e-12	9.28840383896252e-10	0.000	0.000	0.000	0.000	0.000	0.000	0.000	0.000	0.000	0.000	0.000	0.000	0.000	0.000	0.000	2.773	3.579	2.580	0.000	2.665	0.465	0.491	1.510	0.000	2.214	2.225	0.112
Pdensi_GG_2667_c0_g1	FC_3	MC_2_2	0	252.975924077028	126.487962038514	-10.5363389266105	1.52713268312863	-6.89942599160717	5.22130811789866e-12	1.03249627595407e-09	0.000	0.000	0.756	1.194	0.000	0.000	0.000	0.000	0.000	0.000	0.000	0.000	0.000	0.000	0.000	1.520	6.893	10.585	1.042	0.000	8.668	3.732	0.000	0.000	0.000	0.000	0.000
Pdensi_DN15866_c0_g1d277131	FC_3	MC_2_2	0	385.149837931075	192.574918965537	-11.1434104304053	1.61828960030282	-6.88591858238481	5.74158234803544e-12	1.13160674822211e-09	0.000	0.000	2.676	0.862	0.000	0.000	0.000	0.000	0.000	0.000	0.000	0.000	0.000	0.000	0.000	1.000	12.019	15.679	4.040	0.278	0.555	0.000	0.000	0.000	0.000	0.000	0.036
Pdensi_DN16367_c0_g1	FC_3	MC_2_2	182.68373051089	2147.07479175518	1164.87926113303	-3.55358653327943	0.516305105650219	-6.88272591998513	5.87179360888884e-12	1.15343802666795e-09	1.284	5.669	18.621	5.614	5.774	6.278	2.691	4.650	17.259	0.573	7.690	11.915	4.512	6.809	2.972	26.071	82.373	52.514	44.892	4.760	17.176	0.000	0.050	0.000	0.000	0.092	0.000
Pdensi_DN21762_c0_g1d420144	FC_3	MC_2_2	550.411248170554	7.95522457596457	279.183236373259	6.12757237535837	0.890491416895223	6.8811133483158	5.93865729931505e-12	1.16272246080715e-09	22.594	5.683	0.612	4.835	22.041	11.636	4.666	3.134	4.469	0.978	1.282	0.748	9.912	22.887	10.832	0.056	0.486	0.019	0.041	0.094	0.000	0.361	31.466	28.627	0.016	0.012	0.038
Pdensi_DN24757_c0_g2	FC_3	MC_2_2	716.296012480863	130.042277216648	423.169144848756	2.45899784706867	0.357451996108686	6.8792393771414	6.01729749421097e-12	1.17424393600846e-09	8.535	11.070	8.286	11.188	14.792	20.196	9.300	10.655	8.395	4.619	8.571	4.562	11.807	19.218	23.946	4.064	2.869	3.188	2.345	3.151	1.903	3.816	10.462	10.913	0.576	1.117	1.000
Pdensi_DN21322_c0_g1d294658	FC_3	MC_2_2	45308.7290452096	7331.26106008127	26319.9950526454	2.62745840040996	0.382378917470525	6.87134745239319	6.35982779317126e-12	1.2329752418369e-09	1667.564	1025.614	789.990	947.041	877.854	702.742	665.094	587.333	434.121	531.435	449.238	299.913	1222.509	1457.359	821.295	302.898	160.311	112.258	42.439	19.082	45.457	31.672	2.876	1.262	242.537	168.919	189.094
Pdensi_DN17743_c0_g1d282049	FC_3	MC_2_2	245.173852831755	31.2342572090666	138.204055020411	2.96166583615715	0.431092431058066	6.87014111773682	6.41384245917424e-12	1.23939671025424e-09	3.070	6.233	2.474	5.867	6.427	10.345	5.893	12.630	7.194	6.233	7.159	5.729	4.795	8.210	6.063	1.110	0.492	0.838	1.498	1.441	0.484	10.853	9.672	15.748	0.182	1.017	1.369
Pdensi_GG_41038_c0_g1	FC_3	MC_2_2	6.13151201680407	70597.0677053625	35301.5996086897	-13.4918195162685	1.96418811868341	-6.86890394455293	6.46970487977185e-12	1.24613237755709e-09	0.000	0.000	0.000	0.000	0.000	0.169	0.057	6.072	1.221	3.475	0.066	0.062	0.174	0.180	0.117	0.329	2871.985	2332.607	8866.490	1423.781	7397.522	135.034	0.192	0.211	0.638	0.467	0.313
Pdensi_GG_95185_c0_g1	FC_3	MC_2_2	163.124800550021	6.35337759573414	84.7390890728774	4.67023347587758	0.680175867814623	6.86621460253044	6.5927874028157e-12	1.26572983781436e-09	3.739	1.650	0.102	0.929	2.730	6.614	5.078	0.637	1.911	1.553	0.645	0.545	1.958	6.137	4.772	0.208	0.113	0.160	1.019	1.238	0.110	2.763	13.489	7.746	19.548	52.664	0.096
Pdensi_DN32992_c0_g1d199933	FC_3	MC_2_2	72.2468401792242	375.221093246587	223.733966712906	-2.3821283490252	0.347001834349279	-6.8648869061235	6.65439498728616e-12	1.27343654266376e-09	12.065	4.493	3.405	7.603	3.213	3.659	4.981	3.561	3.601	6.681	1.421	3.098	2.076	1.739	1.666	10.137	10.888	7.785	9.207	2.176	3.795	2.854	0.457	0.000	2.763	6.789	3.666
Pdensi_DN18818_c2_g2	FC_3	MC_2_2	1.63803014329291	493.022448063455	247.330239103374	-8.27731758448465	1.20621158528739	-6.86224347821405	6.77873951222392e-12	1.29306090939927e-09	0.065	0.025	3.430	1.511	0.116	0.053	0.054	0.057	0.029	0.060	0.024	0.090	0.055	0.031	0.060	0.864	22.005	13.449	6.115	2.825	2.968	3.942	0.199	0.078	0.232	0.081	0.336
Pdensi_GG_40068_c1_g1	FC_3	MC_2_2	1102.60916042719	203.310337852313	652.959749139754	2.43693169180287	0.355239629867626	6.85996574399921	6.88770624855591e-12	1.30963553041452e-09	24.165	25.753	32.321	32.416	34.166	45.129	33.427	37.095	40.318	30.035	45.930	38.695	24.786	26.708	32.379	7.029	3.106	5.795	4.796	15.077	15.733	10.682	3.528	7.478	0.917	7.887	10.739
Pdensi_DN22822_c1_g3	FC_3	MC_2_2	0	164.782902840601	82.3914514203006	-9.91706431408822	1.44688384050323	-6.85408464485929	7.17705783078728e-12	1.36029322285503e-09	0.196	0.207	21.219	1.260	0.000	0.000	0.000	0.000	0.000	0.000	0.000	0.000	0.000	0.000	0.000	2.428	2.884	7.242	0.000	0.663	34.134	0.000	0.000	0.000	0.000	0.000	0.000
Pdensi_DN25049_c0_g1d557867	FC_3	MC_2_2	6685.38679500968	856.019423118496	3770.70310906409	2.96630042535639	0.433014052842183	6.8503560239822	7.36664199306566e-12	1.39177920253703e-09	1.452	23.747	9.717	37.311	247.058	260.659	75.251	80.431	20.002	54.672	150.477	74.606	89.315	187.542	238.559	15.596	20.696	29.007	33.474	56.545	29.846	91.832	485.747	188.288	118.607	222.457	112.735
Pdensi_GG_24549_c0_g1	FC_3	MC_2_2	173.153162851595	0	86.5765814257973	9.83899457566776	1.43796600703576	6.8422998370803	7.79317557373834e-12	1.46304540422928e-09	0.051	0.200	0.034	0.000	0.040	6.188	0.000	0.053	0.000	0.000	0.000	0.000	1.949	4.247	7.055	0.000	0.000	0.000	0.000	0.000	0.000	0.025	0.021	0.138	0.000	0.000	0.000
Pdensi_DN13334_c0_g1	FC_3	MC_2_2	225.814002375665	48.1318859874226	136.972944181544	2.22840924201498	0.325775245939064	6.84032709603664	7.9012560591697e-12	1.47865651247376e-09	2.954	1.816	0.901	6.726	6.954	12.411	9.388	3.168	2.794	3.190	3.506	1.693	4.717	7.313	5.462	1.365	1.224	1.141	7.565	2.889	26.505	5.840	17.337	42.511	7.232	29.434	25.105
Pdensi_DN36350_c0_g1	FC_3	MC_2_2	0	161.561014498729	80.7805072493647	-9.88942724710612	1.44635213922399	-6.83749619398503	8.0589229008323e-12	1.5034199439276e-09	0.096	0.104	4.974	0.728	0.000	0.000	0.000	0.000	0.000	0.000	0.000	0.000	0.000	0.000	0.000	1.978	6.135	4.006	1.279	0.000	0.274	33.960	16.682	13.706	0.000	0.000	0.000
Pdensi_DN22982_c1_g1	FC_3	MC_2_2	0.480594271261057	386.876621505927	193.678607888594	-9.40121570611604	1.37541426983448	-6.83518843180782	8.18973083595824e-12	1.52303320411406e-09	1.119	0.000	0.000	0.214	0.000	0.000	0.000	0.242	0.000	0.026	0.000	0.000	0.000	0.048	0.000	2.244	12.068	14.616	269.658	0.000	86.527	0.599	0.027	0.000	0.065	0.000	0.000
Pdensi_DN13283_c0_g1d271643	FC_3	MC_2_2	2086.76710512958	391.872253661697	1239.31967939564	2.40885491071214	0.352935965017689	6.8251896929558	8.78092090878648e-12	1.62787297497765e-09	12.681	29.674	23.087	12.403	10.225	41.048	17.109	6.085	13.723	10.206	10.956	7.642	49.500	52.827	56.731	16.109	7.533	7.146	5.382	9.091	4.152	10.776	35.027	52.567	0.750	1.749	0.999
Pdensi_DN17389_c0_g1d57157	FC_3	MC_2_2	0	363.370384478705	181.685192239353	-11.0591709734867	1.62435712808956	-6.80833714596592	9.87332681714204e-12	1.81902248478303e-09	0.098	0.000	3.674	2.370	0.000	0.000	0.000	0.000	0.000	0.000	0.000	0.000	0.000	0.000	0.000	1.661	4.420	21.412	2.716	6.401	12.181	16.296	0.000	0.000	0.000	0.000	0.000
Pdensi_DN24610_c0_g1	FC_3	MC_2_2	657.968133368488	75.6490143072372	366.808573837862	3.11758759946458	0.45845602001794	6.80018903305619	1.04481964723926e-11	1.91897463631027e-09	3.866	9.655	6.207	5.314	10.226	18.973	2.705	2.005	1.694	0.695	1.304	1.072	9.410	16.190	24.712	2.440	1.498	1.922	1.649	1.419	0.318	0.957	1.704	0.251	1.782	0.103	0.465
Pdensi_GG_93882_c1_g1	FC_3	MC_2_2	187.495047848816	1194.852194285	691.173621066906	-2.67053316892944	0.393527874915521	-6.78613470393356	1.15177618814072e-11	2.10239909493109e-09	17.984	15.824	20.290	6.532	5.585	4.786	4.506	7.141	8.432	3.414	6.411	5.935	3.783	5.927	4.817	19.266	40.458	30.551	10.438	24.415	9.492	7.027	4.680	4.172	1.320	2.532	0.640
Pdensi_GG_10497_c0_g1	FC_3	MC_2_2	0	139.297908784317	69.6489543921586	-9.67457144246279	1.42582090330778	-6.78526413802647	1.15874312717901e-11	2.10862813732415e-09	0.000	0.000	0.000	0.190	0.202	0.000	0.000	0.000	0.000	0.000	0.000	0.000	0.000	0.000	0.000	2.444	2.498	5.706	0.000	1.480	0.000	0.000	0.002	0.000	0.345	0.000	0.254
Pdensi_GG_139859_c0_g1	FC_3	MC_2_2	7.77563115438468	203.356584849327	105.566108001856	-4.69987909311583	0.693101425031043	-6.7809398789006	1.19396559382264e-11	2.16607996599188e-09	0.000	0.173	1.441	0.203	0.194	0.597	0.000	0.503	0.380	0.478	0.202	0.566	0.178	0.254	0.178	2.853	3.739	8.930	6.544	0.844	2.755	0.000	1.504	1.286	0.000	1.258	0.000
Pdensi_GG_142349_c0_g1	FC_3	MC_2_2	266.73721934637	3.90733969698191	135.322279521676	5.98189332608905	0.884434163321722	6.76352584981848	1.34673331792256e-11	2.43578071196456e-09	3.027	10.813	6.774	25.042	40.647	9.567	17.384	9.752	7.273	4.496	4.164	1.986	4.118	10.541	6.407	0.242	0.000	0.083	0.000	1.173	0.000	0.204	0.000	0.000	0.000	0.000	0.000
Pdensi_DN34641_c1_g2	FC_3	MC_2_2	2665.92758295524	59.1489469895994	1362.53826497242	5.48014963015542	0.810358872070629	6.76262063516691	1.35517754630872e-11	2.44360342727108e-09	28.652	52.098	14.190	16.176	17.448	86.577	4.989	2.220	1.023	1.605	1.068	0.932	44.953	87.203	75.151	3.944	0.638	0.246	1.920	0.367	4.080	24.037	0.590	4.918	1.296	0.195	0.150
Pdensi_DN14530_c0_g1d274116	FC_3	MC_2_2	7.75038461615213	226.672952130212	117.211668373182	-4.83705835294538	0.715329250401225	-6.76200274241867	1.36097127058561e-11	2.44661392897639e-09	0.733	1.181	1.832	2.205	1.371	0.192	0.549	1.163	0.240	0.668	1.097	0.271	0.178	0.394	0.051	7.295	6.550	3.650	2.560	29.057	3.418	7.083	1.684	0.047	0.036	0.103	0.000
Pdensi_DN21959_c2_g2	FC_3	MC_2_2	0	2615.74335392305	1307.87167696153	-26.3603162620644	3.90679561957202	-6.74729850980843	1.50623189004574e-11	2.69956799531944e-09	0.032	0.000	0.000	0.000	0.000	0.000	0.000	0.000	0.000	0.000	0.000	0.000	0.000	0.000	0.000	0.000	28.066	168.992	3.647	0.000	6.486	0.000	0.116	0.448	0.000	0.000	0.000
Pdensi_DN35760_c0_g1d148119	FC_3	MC_2_2	239.587209189469	15.9360318850368	127.761620537253	3.92991072703151	0.582673271556954	6.74462158960964	1.53426360139253e-11	2.74152571954851e-09	2.805	6.387	2.534	4.252	5.804	6.675	4.647	7.067	11.375	9.286	5.299	4.949	4.348	5.825	8.088	0.251	0.601	0.342	0.621	0.000	3.229	0.852	3.071	2.820	0.000	0.946	2.040
Pdensi_DN22134_c2_g1	FC_3	MC_2_2	0.682930595058499	433.517532630261	217.10023161266	-9.41618423280843	1.3989179979923	-6.73104802877821	1.68445348206706e-11	2.99832965860726e-09	0.021	0.023	7.007	2.478	0.000	0.045	0.000	0.000	0.000	0.000	0.027	0.025	0.000	0.000	0.055	3.610	4.726	24.642	1.979	2.391	20.434	6.585	0.000	0.000	0.000	0.000	0.000
Pdensi_DN18878_c0_g1d356011	FC_3	MC_2_2	0.341465297529249	241.989638459085	121.165551878307	-9.51383024023571	1.41576456975967	-6.71992395024456	1.8181943117338e-11	3.21977789102376e-09	0.109	0.088	6.200	2.933	0.000	0.058	0.000	0.000	0.000	0.000	0.000	0.000	0.000	0.000	0.031	10.638	6.182	2.183	0.402	1.518	3.307	12.867	0.000	0.000	0.000	0.000	0.000
Pdensi_DN19001_c2_g2	FC_3	MC_2_2	0	213.703770119387	106.851885059694	-10.2952333640787	1.53298326419213	-6.71581588955196	1.87016805411407e-11	3.30195981078163e-09	0.000	0.000	0.311	4.011	0.000	0.000	0.000	0.000	0.000	0.000	0.000	0.000	0.000	0.000	0.000	6.737	8.426	1.237	9.522	0.363	0.993	10.343	0.000	0.000	0.000	0.000	0.000
Pdensi_DN2957_c0_g1d447442	FC_3	MC_2_2	316.983040791942	28.8743879979881	172.928714394965	3.4416759503275	0.51321659504258	6.70608858632476	1.99910390578808e-11	3.51913472127514e-09	11.919	10.470	5.323	2.041	6.848	4.392	2.326	3.042	3.251	2.471	2.240	2.658	9.144	9.484	5.741	1.154	0.347	0.787	1.069	0.373	0.000	0.000	0.197	0.000	0.000	0.181	0.000
Pdensi_DN24900_c4_g4	FC_3	MC_2_2	488.688092994174	0	244.344046497087	11.3359393254318	1.69053883956737	6.70551841821796	2.006925754407e-11	3.52245158149233e-09	1.035	0.748	0.000	2.610	0.840	30.520	13.679	3.982	2.470	8.155	2.168	0.405	0.761	9.944	26.555	0.000	0.000	0.000	0.000	0.000	0.496	10.452	170.452	47.143	0.000	3.879	0.000
Pdensi_GG_2636_c0_g1	FC_3	MC_2_2	2616.11216231291	426.876351535673	1521.49425692429	2.61327721204365	0.390128401771694	6.69850541559124	2.10561922030434e-11	3.68477152287124e-09	26.664	48.549	23.599	73.380	102.901	109.921	63.715	60.852	60.697	50.867	58.762	52.175	42.760	84.472	76.088	15.142	11.721	6.314	6.939	12.168	11.477	54.553	114.727	129.410	6.194	13.491	9.545
Pdensi_DN42402_c0_g1d574646	FC_3	MC_2_2	286.696467265145	28.9820073152954	157.83923729022	3.29080439637333	0.492052060404748	6.68791914755202	2.26366133603414e-11	3.93810689439558e-09	4.076	3.310	5.338	3.845	8.174	9.310	7.026	8.710	8.595	7.487	11.593	7.735	8.687	5.173	7.548	1.059	0.543	0.654	0.750	1.741	2.086	1.829	0.000	0.544	0.402	0.928	0.811
Pdensi_DN22744_c1_g2	FC_3	MC_2_2	2.4858725353409	350.085150355997	176.285511445669	-7.21590695984806	1.07905835367429	-6.6872258903119	2.27440674184801e-11	3.94523115653191e-09	1.183	0.851	6.463	2.177	0.000	0.000	0.021	0.156	0.331	0.143	0.000	0.048	0.147	0.000	0.021	7.551	3.498	16.030	1.248	1.580	10.868	0.198	0.000	0.000	0.000	0.000	0.000
Pdensi_DN38997_c0_g1d571459	FC_3	MC_2_2	1182.93637092753	151.242553612729	667.089462270131	2.96524641040627	0.443881250925091	6.68026956359704	2.38503133763654e-11	4.12506119749126e-09	5.856	6.527	3.519	15.479	30.156	56.448	13.234	11.636	8.821	4.696	5.579	5.284	18.101	36.643	36.968	4.183	5.161	2.225	4.872	21.495	7.118	133.836	277.386	287.712	2.080	11.502	6.361
Pdensi_DN61648_c0_g1	FC_3	MC_2_2	233.829367046851	43.6253088431153	138.727337944983	2.42725808492478	0.363690629859375	6.67396376382671	2.48985119333216e-11	4.29383523817549e-09	4.344	1.271	6.691	3.722	5.979	7.827	5.613	5.904	5.556	6.361	5.198	7.617	6.150	5.695	5.902	1.158	0.889	1.296	0.912	2.997	4.038	0.895	1.007	1.182	0.706	3.167	6.508
Pdensi_DN27766_c2_g1	FC_3	MC_2_2	33.5780139533695	326.080168111544	179.829091032457	-3.27669306527592	0.491075806499026	-6.6724791201507	2.51517845257155e-11	4.32494047885086e-09	3.000	1.768	8.057	5.061	1.309	0.682	2.088	1.141	2.130	1.112	0.844	2.176	0.673	0.987	0.917	4.871	10.318	9.426	6.363	3.428	3.850	4.543	2.266	1.334	0.665	1.167	1.191
Pdensi_DN17972_c0_g1d114096	FC_3	MC_2_2	446.270548901127	34.307570119184	240.289059510156	3.67472411175203	0.551110906678158	6.66784864393551	2.59580275594604e-11	4.45067637843188e-09	15.697	15.870	9.263	4.499	7.905	7.079	1.216	0.803	0.831	0.217	0.351	0.000	9.886	13.035	11.432	1.566	0.818	0.310	0.316	0.000	0.044	3.624	1.214	1.507	1.053	0.347	1.743
Pdensi_DN20126_c0_g2d536120	FC_3	MC_2_2	81.5169236227826	2950.24830772205	1515.88261567242	-5.17558301885597	0.777706080092812	-6.65493449432505	2.83426257337702e-11	4.82359265617862e-09	0.289	1.601	0.917	1.273	2.930	1.240	1.776	0.843	1.983	1.619	1.783	1.587	0.733	3.259	2.480	14.525	123.998	80.093	111.425	20.249	4.211	0.000	0.436	0.235	1.121	0.675	1.070
Pdensi_DN603_c0_g1d202772	FC_3	MC_2_2	28.8583760639352	358.738401278395	193.798388671165	-3.63795386245095	0.546939542123829	-6.65147348521257	2.90173134154234e-11	4.9183517173045e-09	4.403	2.109	7.963	3.262	0.932	0.000	1.588	0.483	2.159	0.357	0.582	0.543	0.854	0.709	0.620	6.490	5.940	15.063	0.562	6.713	1.417	2.425	0.188	0.000	0.229	0.690	0.556
Pdensi_GG_114270_c1_g1	FC_3	MC_2_2	439.930051872431	91.5873009810947	265.758676426763	2.25915973183597	0.339843824427155	6.6476409734502	2.97827688069415e-11	5.03371218433902e-09	7.028	8.785	10.082	8.638	10.561	12.169	11.511	8.902	11.672	8.889	14.835	8.568	10.441	10.223	12.732	2.988	1.722	2.443	3.288	2.353	3.619	5.100	2.483	4.093	0.774	1.955	2.160
Pdensi_GG_54628_c0_g1	FC_3	MC_2_2	397.034590876695	44.9351576843803	220.984874280538	3.15465894774261	0.474957175377745	6.64198608060533	3.09484198170219e-11	5.21586379893467e-09	1.400	2.335	1.018	7.251	9.544	34.840	7.868	8.666	10.595	3.829	11.746	5.587	5.920	11.230	13.442	0.843	1.305	1.280	1.601	1.589	0.684	21.907	63.947	118.277	10.578	21.547	15.962
Pdensi_GG_47809_c0_g1	FC_3	MC_2_2	804.312399259183	8.92076483567422	406.616582047428	6.53136070546606	0.983530295216018	6.64073159437508	3.12129975504372e-11	5.24555203026101e-09	19.590	5.219	0.402	1.733	0.202	83.538	38.013	1.470	6.891	10.471	6.757	6.338	7.180	5.572	46.462	0.122	0.111	0.463	0.535	0.039	0.337	9.015	61.065	5126.109	62.883	65.624	26.784
Pdensi_DN17842_c0_g1	FC_3	MC_2_2	945.559103475011	79.682613007271	512.620858241141	3.55761214634033	0.535797618228214	6.63984315216763	3.14017124299834e-11	5.26235928869021e-09	8.287	25.043	7.236	22.836	37.429	33.146	14.177	11.577	12.562	9.639	5.243	7.983	14.278	31.671	27.770	3.482	1.939	0.842	0.521	1.136	1.267	0.138	0.000	0.000	0.000	0.069	0.000
Pdensi_GG_47195_c0_g1	FC_3	MC_2_2	0	229.034955521342	114.517477760671	-10.392765540917	1.56603607490988	-6.63635129957982	3.21542994825935e-11	5.37330045776163e-09	1.397	0.000	3.505	0.000	0.425	0.000	0.000	0.367	2.917	0.000	0.000	0.820	0.000	0.000	0.000	2.504	2.243	12.742	0.000	2.018	35.164	2.116	0.000	0.702	0.000	0.000	1.273
Pdensi_GG_38622_c0_g1	FC_3	MC_2_2	569.17738366199	126.367849544552	347.772616603271	2.17079966190235	0.327164798905808	6.63518712637337	3.24091116844434e-11	5.40066893698855e-09	7.164	14.704	17.024	5.227	12.851	6.506	10.377	12.266	2.701	3.563	5.684	3.098	15.780	12.611	14.580	3.717	2.420	3.663	1.674	5.221	5.964	2.854	0.914	0.000	0.000	3.394	4.583
Pdensi_DN4566_c0_g1d261416	FC_3	MC_2_2	0	315.879563565476	157.939781782738	-10.8591378780267	1.64014267365111	-6.62084954710265	3.57140329182819e-11	5.9016693282567e-09	1.328	0.096	4.595	3.810	0.000	0.000	0.000	0.000	0.000	0.000	0.000	0.000	0.000	0.000	0.000	16.141	8.081	0.763	1.776	0.308	0.127	0.538	0.000	0.000	0.000	0.000	0.000
Pdensi_DN22493_c1_g3d300736	FC_3	MC_2_2	0	92.6950863054027	46.3475431527014	-9.08873433227563	1.37587752044561	-6.60577282295593	3.95448912944966e-11	6.516558697652e-09	0.000	0.000	0.326	0.410	0.000	0.000	0.000	0.000	1.938	0.000	0.408	0.000	0.000	0.000	0.000	2.328	2.434	2.371	2.520	0.000	4.672	0.000	0.000	4.571	0.000	0.000	0.000
Pdensi_DN6708_c0_g1d263007	FC_3	MC_2_2	0	166.72283763712	83.3614188185601	-9.93400648348997	1.50514735343312	-6.60002255648345	4.1109522928755e-11	6.71840589042826e-09	0.363	0.000	1.820	0.000	0.000	0.391	0.000	0.381	0.000	0.000	0.000	0.000	0.000	0.000	0.000	1.626	3.493	7.494	7.245	0.419	1.043	1.098	0.000	0.000	0.000	0.408	0.441
Pdensi_DN24819_c1_g1	FC_3	MC_2_2	662.597876715269	3305.83218842697	1984.21503257112	-2.31814082477631	0.351259929933492	-6.59950261111545	4.12539486920811e-11	6.72348695661819e-09	29.032	31.989	32.389	13.397	14.202	29.329	11.711	19.840	18.428	18.512	17.619	25.974	12.286	22.948	16.469	65.752	114.560	70.484	102.594	48.331	22.586	14.409	73.829	63.476	128.112	18.313	15.545
Pdensi_DN21882_c0_g2	FC_3	MC_2_2	5.27704434544324	571.647742789438	288.46239356744	-6.77969195663068	1.03111063602598	-6.57513531502341	4.86089415842794e-11	7.87564700572675e-09	0.000	0.033	22.193	8.265	0.012	0.011	0.078	0.021	0.048	0.072	0.052	0.049	0.034	0.047	0.327	4.378	26.480	11.505	5.618	0.248	0.161	0.108	0.101	0.000	0.000	0.035	0.012
Pdensi_DN16626_c0_g4	FC_3	MC_2_2	0.682930595058499	486.577421209699	243.630175902379	-9.57609040811893	1.45648595931089	-6.57479074679835	4.87216379728561e-11	7.87564700572675e-09	0.000	0.000	3.846	0.707	0.000	0.000	0.000	0.000	0.000	0.000	0.000	0.021	0.000	0.000	0.046	1.928	7.703	27.056	0.899	0.782	7.338	0.021	0.000	0.000	0.000	0.000	0.000
Pdensi_DN14626_c2_g1	FC_3	MC_2_2	38.8611472931004	555.190552872166	297.025850082633	-3.83584797092392	0.583703685883605	-6.57156715588879	4.97884213414526e-11	8.00446695842908e-09	1.251	2.662	1.693	1.067	0.304	0.000	0.222	0.677	0.418	1.796	0.647	1.155	0.654	1.097	1.239	7.576	23.231	10.774	14.083	3.575	4.633	0.659	1.709	0.000	0.529	1.974	1.866
Pdensi_DN24513_c1_g2	FC_3	MC_2_2	95.3880691132703	619.479804540356	357.433936826813	-2.69460382399211	0.410100319530749	-6.57059674343918	5.0114011149512e-11	8.03503674982068e-09	9.623	5.607	16.404	6.754	2.105	3.632	3.774	2.670	4.758	1.889	2.096	2.865	1.473	3.379	2.603	11.496	16.588	19.110	4.868	8.365	6.969	5.773	0.531	1.314	2.404	1.349	2.059
Pdensi_DN38441_c0_g1d33459	FC_3	MC_2_2	123.757066819629	7.26398645489369	65.5105266372615	4.11905282576331	0.627218295410259	6.56717582364058	5.12784869114885e-11	8.19958209578745e-09	1.772	2.496	0.000	0.224	0.431	4.247	0.197	0.000	0.000	0.000	0.000	0.000	2.562	2.659	4.141	0.159	0.191	0.216	0.392	0.000	0.254	0.000	0.000	0.000	0.000	0.000	0.000
Pdensi_DN8771_c0_g1d47884	FC_3	MC_2_2	380.516324783375	2.348205238935	191.432265011155	7.33813429228002	1.1181263895526	6.56288444745167	5.27767461394351e-11	8.41647227950497e-09	0.817	3.193	0.428	6.535	3.720	20.622	3.205	0.447	0.000	0.201	0.488	0.051	1.480	18.231	11.094	0.039	0.142	0.000	0.000	0.050	0.000	0.000	0.000	0.000	0.000	0.000	0.000
Pdensi_DN19425_c0_g5	FC_3	MC_2_2	2434.98221147893	511.408243622269	1473.1952275506	2.25295453856194	0.343353961370027	6.5616092779951	5.32301438762091e-11	8.4660189150462e-09	23.872	57.536	48.150	9.081	15.740	13.066	10.819	23.554	27.436	18.970	16.423	28.344	76.108	52.894	54.343	10.116	14.145	14.725	2.886	22.674	7.265	11.855	49.108	79.215	4.316	5.454	3.087
Pdensi_DN20894_c0_g2d292664	FC_3	MC_2_2	89.4689223437172	633.695739032507	361.582330688112	-2.81871397799885	0.429748735570984	-6.55898143424152	5.41765463469845e-11	8.59350116440778e-09	4.259	4.685	2.598	3.194	2.581	1.660	3.782	1.826	3.307	2.204	1.314	1.265	1.381	3.690	2.037	14.456	20.757	13.095	6.914	12.344	6.623	3.602	7.732	4.507	16.672	13.118	6.389
Pdensi_DN11197_c0_g1d268036	FC_3	MC_2_2	98.1607880065197	1278.95862741542	688.55970771097	-3.70168171137065	0.564667411843018	-6.55550795695599	5.54527921341462e-11	8.77248384150957e-09	4.339	4.351	14.523	9.969	5.114	4.338	2.564	5.019	5.235	3.311	3.689	3.595	2.073	3.382	2.176	13.105	27.517	56.159	16.087	15.324	26.690	8.967	0.674	1.297	1.811	3.231	4.349
Pdensi_DN17461_c0_g1d57286	FC_3	MC_2_2	575.581892402524	6.25573367300051	290.918813037762	6.43197086366543	0.981858610778041	6.55081168822122	5.72251831750786e-11	9.00484553495586e-09	5.357	14.325	4.217	11.497	17.350	14.727	35.102	34.680	36.841	26.302	21.237	16.191	8.040	13.878	22.057	0.462	0.066	0.000	0.034	0.000	0.000	0.000	0.000	0.000	0.000	0.000	0.000
Pdensi_GG_99216_c0_g1	FC_3	MC_2_2	542.427526631725	28.6860658099394	285.556796220832	4.23220332811625	0.646413160082895	6.54721096268139	5.8621527754406e-11	9.20016802249307e-09	4.734	4.764	1.877	9.425	15.122	30.073	11.632	10.579	11.383	5.777	8.850	6.504	7.414	12.016	21.846	0.827	1.080	0.287	4.811	21.871	16.607	87.577	214.994	685.234	0.672	0.583	1.745
Pdensi_GG_87715_c0_g1	FC_3	MC_2_2	255.403705821771	1.14578697789364	128.274746399832	7.50950424381017	1.14761704044172	6.54356286041182	6.00702180184548e-11	9.3779095098074e-09	0.803	0.977	0.100	0.509	0.000	10.189	0.000	0.000	0.000	0.000	0.000	0.000	2.012	8.687	9.313	0.090	0.000	0.000	0.000	0.116	0.000	0.000	0.000	0.000	0.000	0.000	0.000
Pdensi_GG_94214_c0_g1	FC_3	MC_2_2	0	337.227881782878	168.613940891439	-10.9521365637818	1.67624226797395	-6.53374322616238	6.41458845507091e-11	9.98790145691934e-09	0.000	0.000	0.776	1.377	0.000	0.000	0.000	0.000	0.000	0.000	0.000	0.000	0.000	0.000	0.000	1.158	19.216	4.311	21.744	32.851	36.110	16.296	0.000	0.000	0.000	0.000	0.000
Pdensi_DN33156_c0_g1d236487	FC_3	MC_2_2	687.213014963367	130.186587084139	408.699801023753	2.39052838869628	0.366588566927151	6.52101184915385	6.98346672087327e-11	1.08452141295572e-08	14.871	18.811	8.396	8.998	5.660	24.441	6.495	2.277	7.765	17.586	7.018	4.735	17.130	18.583	16.821	5.276	2.323	2.641	2.060	2.509	2.229	15.038	0.753	19.313	639.302	736.461	884.698
Pdensi_GG_37925_c0_g1	FC_3	MC_2_2	222.501944408378	50.5664486511149	136.534196529746	2.1284025212487	0.326727616862316	6.51430246909803	7.30282116771692e-11	1.13115551685023e-08	2.638	2.497	3.407	5.107	9.560	3.875	5.794	6.108	4.768	5.996	4.753	2.890	5.023	6.969	5.195	1.563	1.249	1.103	0.499	1.394	0.647	9.324	4.185	5.400	0.449	0.676	2.300
Pdensi_DN17251_c0_g1d215968	FC_3	MC_2_2	302.522656136768	54.3148035224628	178.418729829615	2.48000637219768	0.381007955211239	6.50906716848658	7.56189073572154e-11	1.16823334897381e-08	0.617	0.920	0.851	5.911	11.830	14.146	5.755	4.968	4.970	3.974	2.784	3.692	5.048	9.249	9.108	1.520	1.174	1.507	1.407	1.570	2.545	1.179	10.456	3.449	0.160	0.077	0.062
Pdensi_DN19775_c0_g1d360134	FC_3	MC_2_2	7.97850376320726	229.908814509341	118.943659136274	-4.84274955416921	0.744208711582602	-6.50724652748397	7.65407470454063e-11	1.17940344875888e-08	1.289	1.183	4.157	2.402	0.813	0.169	0.763	0.879	0.934	0.477	0.788	0.971	0.284	0.296	0.059	9.582	5.278	3.184	0.307	3.199	0.512	0.115	0.000	0.000	0.000	0.000	0.000
Pdensi_GG_1006_c0_g1	FC_3	MC_2_2	0	138.153432909826	69.0767164549131	-9.66252545939917	1.49071783865148	-6.48179367608561	9.06385344940318e-11	1.38583515987731e-08	0.181	0.000	1.817	0.230	0.882	0.198	0.604	3.046	3.018	1.071	0.688	0.427	0.000	0.000	0.000	1.786	2.535	6.196	11.426	5.253	13.018	3.036	0.221	0.000	0.000	0.000	0.000
Pdensi_GG_14190_c1_g1	FC_3	MC_2_2	272.170753528587	21.4139812751256	146.792367401856	3.68110390079344	0.568378099968833	6.47650551806147	9.38711852483542e-11	1.43157177215254e-08	0.128	0.000	1.278	0.972	1.860	9.075	0.852	2.813	0.605	0.753	1.293	0.452	3.418	7.231	10.270	0.458	0.552	0.626	0.142	0.296	0.183	0.584	46.964	1.029	0.000	0.144	0.000
Pdensi_GG_117861_c0_g1	FC_3	MC_2_2	1280.43750186287	278.039934243402	779.238718053135	2.19931653963268	0.339643300267243	6.4753714791435	9.45789613209455e-11	1.4386672567702e-08	15.012	36.171	13.083	32.393	40.803	30.753	42.762	34.270	30.473	30.065	39.653	16.156	22.552	45.339	32.253	10.304	6.103	5.329	7.819	4.329	3.357	4.798	1.152	0.064	0.291	0.176	0.038
Pdensi_GG_39136_c2_g1	FC_3	MC_2_2	0	282.705968172416	141.352984086208	-10.6970232464996	1.6534319316984	-6.4695879167591	9.82705414276329e-11	1.48719428562574e-08	0.275	1.489	1.102	1.387	1.003	2.080	1.820	1.153	3.603	0.974	2.075	2.584	0.000	0.000	0.000	0.738	7.651	12.715	1.216	0.000	3.556	0.000	0.000	0.000	0.000	0.000	0.000
Pdensi_DN26068_c0_g1d23641	FC_3	MC_2_2	644.893268407208	142.65984267826	393.776555542734	2.18120106510636	0.337203730978303	6.46849623750667	9.89829817874566e-11	1.49416448131274e-08	10.743	18.236	10.781	8.127	20.483	19.315	13.014	13.532	11.113	10.581	9.003	10.094	10.664	22.300	17.425	3.531	3.066	4.354	0.397	9.100	11.847	27.113	7.823	20.151	7.879	28.609	34.810
Pdensi_DN4520_c0_g1d327631	FC_3	MC_2_2	11.3299493884341	157.170898394956	84.2504238916951	-3.78495113292867	0.585562291235852	-6.46378906151963	1.02113191271279e-10	1.53750328908054e-08	1.291	0.766	1.222	0.733	0.467	0.420	0.855	1.144	1.061	2.118	0.489	1.219	0.287	0.372	0.217	2.613	5.284	3.996	0.434	1.575	0.739	2.541	0.079	0.391	0.000	0.000	0.000
Pdensi_DN15221_c0_g5	FC_3	MC_2_2	172.751700064108	11.1987975046645	91.9752487843862	3.90224191102939	0.604572520246917	6.45454727157572	1.0854289382388e-10	1.62698798560633e-08	5.904	3.349	0.326	1.151	1.730	11.093	2.543	1.770	1.762	3.675	3.406	2.336	3.710	6.285	3.533	0.444	0.325	0.123	1.413	1.637	0.187	8.767	76.890	656.530	3.343	6.358	0.393
Pdensi_DN17557_c0_g3	FC_3	MC_2_2	947.178749308838	143.154126986349	545.166438147594	2.72308158270522	0.422867809469956	6.4395575206315	1.19822300237811e-10	1.78844344791925e-08	0.829	3.142	1.663	6.267	45.943	15.636	8.210	13.920	6.926	5.384	5.204	1.458	23.708	32.502	17.385	4.087	4.873	2.011	3.222	13.373	1.192	11.905	1.004	0.000	0.000	0.000	0.000
Pdensi_DN18379_c0_g2d353949	FC_3	MC_2_2	2599.92755650707	472.726042582084	1536.32679954458	2.45990311781168	0.382011017416635	6.43935123768647	1.19985249186141e-10	1.78844344791925e-08	1.389	3.127	1.787	32.417	91.412	136.677	26.177	30.221	19.572	10.806	19.078	12.298	39.149	73.242	87.932	10.609	15.123	10.335	26.756	26.994	28.552	32.696	17.670	4.437	0.000	0.000	0.018
Pdensi_DN9308_c0_g1d518193	FC_3	MC_2_2	415.61262479917	46.2956158367925	230.954120317981	3.14911073960808	0.489122056707814	6.43829223487514	1.20825202825745e-10	1.79644970737707e-08	7.539	13.360	12.667	19.362	19.461	24.090	13.852	11.241	25.024	5.431	8.816	10.296	9.018	11.035	11.744	2.044	0.601	1.023	0.044	0.000	0.121	0.059	0.096	0.792	0.000	0.000	0.000
Pdensi_DN20570_c0_g1	FC_3	MC_2_2	3.46246070161057	457.000488182151	230.231474441881	-7.08841767905064	1.10187305220149	-6.43306201643494	1.25058594827107e-10	1.85474401988083e-08	0.000	0.000	4.683	1.428	0.000	0.134	0.076	0.024	0.109	0.000	0.118	0.000	0.075	0.000	0.170	2.371	16.678	14.986	2.860	10.342	5.097	12.200	0.000	0.000	0.052	0.076	0.041
Pdensi_GG_2586_c0_g1	FC_3	MC_2_2	152.689728318352	0	76.3448641591759	9.6565922780371	1.50172886061986	6.4303167710656	1.27338293765942e-10	1.88384462328448e-08	6.617	0.709	5.566	9.225	7.855	10.369	4.297	2.029	8.620	8.181	11.313	0.492	4.449	1.443	5.289	0.000	0.000	0.000	0.000	0.000	16.414	2.203	0.000	0.000	0.000	0.000	0.000
Pdensi_DN17881_c0_g1d475745	FC_3	MC_2_2	89.4117903210375	0	44.7058951605187	8.88613805105523	1.3820348192955	6.42974976244445	1.2781418323882e-10	1.88618124538801e-08	0.000	0.000	0.000	0.915	4.856	0.782	1.997	1.142	0.000	0.857	0.000	0.852	1.999	2.928	2.005	0.000	0.000	0.000	0.000	0.000	0.000	9.884	1.760	0.000	0.000	0.000	0.000
Pdensi_DN9508_c0_g1	FC_3	MC_2_2	263.230335078821	19.6595589716114	141.444947025216	3.71537026537267	0.577923280159023	6.42882955735983	1.28590212094969e-10	1.89292450181686e-08	0.524	2.013	0.671	6.339	8.774	14.261	6.003	4.752	6.405	6.956	7.329	7.283	4.198	7.630	8.464	0.737	0.564	0.208	0.882	0.768	0.473	3.503	20.310	4.573	0.000	0.000	0.017
Pdensi_DN25508_c0_g2	FC_3	MC_2_2	5478.59837825787	1264.79647352304	3371.69742589045	2.11359095908304	0.328794448071699	6.42830489224727	1.29034732892806e-10	1.89476645894377e-08	77.314	123.582	82.618	80.523	114.324	136.000	92.475	77.797	86.957	83.276	82.701	75.330	125.477	157.516	137.992	48.593	30.433	19.772	34.943	40.624	30.445	60.830	175.996	138.702	145.627	171.797	294.686
Pdensi_GG_134937_c0_g1	FC_3	MC_2_2	190.577501230312	1761.69476230288	976.136131766597	-3.20984838021921	0.499713745943254	-6.42337419428065	1.3328630547689e-10	1.95236463854593e-08	4.040	5.427	5.624	6.265	5.872	4.238	10.684	5.240	8.595	8.812	3.588	6.028	6.360	3.755	4.143	24.489	64.901	43.085	55.870	41.496	24.922	19.674	11.671	10.034	6.997	3.465	7.934
Pdensi_DN20975_c0_g2	FC_3	MC_2_2	20.9448744398589	2774.41223584075	1397.67855514031	-7.05105756233065	1.09861407314861	-6.41813875742773	1.37950493926067e-10	2.01075555323587e-08	0.257	0.568	0.570	0.108	1.003	0.247	0.406	0.164	0.307	0.703	0.291	0.615	0.293	0.439	0.835	1.406	128.280	74.181	117.969	26.979	2.220	3.459	2.454	0.220	2.341	0.794	0.582
Pdensi_DN19000_c0_g1d406312	FC_3	MC_2_2	6.51469604636369	176.034965778301	91.2748309123325	-4.78385709120206	0.745439286358752	-6.41750063183518	1.38529785230356e-10	2.01425023995236e-08	0.636	0.239	1.276	1.734	0.887	0.419	3.302	3.386	4.577	4.291	4.980	3.403	0.305	0.097	0.083	3.138	4.361	5.907	13.704	39.758	16.138	2.976	0.162	0.065	0.563	0.714	0.292
Pdensi_DN9871_c0_g1d333439	FC_3	MC_2_2	83.6906993369612	1079.32945839531	581.510078866138	-3.68314515423655	0.574105470293667	-6.41545037421878	1.40407148040542e-10	2.03655590473279e-08	2.856	6.659	5.684	8.860	14.713	7.929	17.171	33.426	41.165	18.870	28.984	15.240	1.009	4.127	1.650	16.627	39.405	25.285	77.319	13.827	19.424	7.040	0.053	0.000	0.067	0.000	0.000
Pdensi_DN19206_c0_g1d60634	FC_3	MC_2_2	464.05714441836	61.2273496113544	262.642247014857	2.90427918175733	0.452957531806787	6.41181342138754	1.43798761451625e-10	2.08066285959907e-08	20.877	12.865	10.065	4.907	5.379	9.559	3.249	5.797	5.519	3.387	7.735	4.177	12.245	11.340	11.687	2.630	1.278	0.911	0.781	2.326	0.731	276.394	61.107	40.489	14.992	20.075	8.893
Pdensi_DN19780_c1_g1	FC_3	MC_2_2	0.341465297529249	622.166203385513	311.253834341521	-10.8738410497595	1.69646010183748	-6.40972401177121	1.45783298288325e-10	2.1042453497948e-08	0.045	0.000	0.221	0.445	0.000	0.095	0.000	0.046	0.078	0.000	0.028	0.132	0.000	0.000	0.025	0.463	18.987	26.809	16.391	26.703	35.921	8.889	0.000	0.000	0.000	0.000	0.000
Pdensi_DN24133_c2_g1	FC_3	MC_2_2	244.132957411566	50.9147005990608	147.523829005313	2.26327989386918	0.35315542519197	6.4087360193855	1.46730996783889e-10	2.11278389640957e-08	5.213	7.564	5.523	3.899	5.086	5.304	3.564	3.884	2.354	3.378	3.738	4.694	6.034	6.298	6.284	1.239	1.537	1.133	1.342	1.831	0.706	1.327	2.162	2.487	0.107	1.582	1.140
Pdensi_DN20784_c0_g1	FC_3	MC_2_2	6967.4970926411	1458.81970468599	4213.15839866355	2.25614893285153	0.352394536262317	6.40233800665992	1.53015444583486e-10	2.19793903982342e-08	2.498	5.066	3.558	83.994	249.841	291.579	71.110	76.877	53.721	25.933	46.144	34.475	115.487	215.713	208.615	30.125	49.163	31.587	73.179	77.364	73.109	111.040	8.567	0.630	0.054	0.039	0.000
Pdensi_DN25319_c2_g1	FC_3	MC_2_2	41.7663698807688	219.500744945742	130.633557413255	-2.39902956917773	0.374762484730305	-6.40146670738448	1.53891373000886e-10	2.19986790648303e-08	0.647	0.702	0.649	0.546	0.525	0.469	1.195	1.360	1.284	1.020	0.818	1.525	1.198	0.996	0.959	5.217	5.560	6.052	3.341	1.999	0.930	0.656	2.368	4.340	4.468	1.938	2.349
Pdensi_DN4111_c0_g1d515670	FC_3	MC_2_2	228.051703875248	0	114.025851937624	10.2359656006273	1.60218830316501	6.38874068697594	1.67257408084253e-10	2.37946726071707e-08	3.774	1.592	4.243	0.000	13.921	3.169	8.495	3.801	1.614	5.514	3.945	8.565	2.431	1.898	12.490	0.000	0.000	0.000	0.000	0.000	0.000	0.000	0.000	0.000	0.000	0.000	0.000
Pdensi_GG_134223_c0_g1	FC_3	MC_2_2	221.27076926981	0	110.635384634905	10.1926595275665	1.59576199271325	6.38733067594626	1.68806355130188e-10	2.39575794539313e-08	0.081	0.261	0.080	0.000	0.000	5.533	0.000	0.000	0.190	0.000	0.000	0.000	1.258	3.814	11.649	0.000	0.000	0.000	0.000	0.000	0.000	0.000	0.000	0.000	0.000	0.000	0.000
Pdensi_DN13659_c0_g1d340477	FC_3	MC_2_2	4.94829332151453	71161.1826797651	35583.0654865433	-13.8044058910482	2.16139896339448	-6.386792130856	1.6940165752675e-10	2.3963096286967e-08	0.033	0.036	0.050	0.000	0.000	0.195	0.072	4.164	0.174	2.634	0.000	0.000	0.037	0.248	0.112	0.120	2563.858	2700.316	6684.813	303.892	4880.223	3.131	0.020	0.135	0.595	0.317	0.278
Pdensi_DN21039_c0_g3	FC_3	MC_2_2	0.682930595058499	368.237390677602	184.46016063633	-9.17639017154278	1.43682712989328	-6.38656521764339	1.69653098923305e-10	2.3963096286967e-08	0.207	0.045	0.864	0.363	0.000	0.022	0.000	0.000	0.024	0.024	0.052	0.000	0.000	0.000	0.047	1.331	13.674	12.331	9.957	1.127	41.619	5.459	0.000	0.000	0.000	0.000	0.000
Pdensi_DN33732_c0_g1d200767	FC_3	MC_2_2	168.107991648382	865.926378376921	517.017185012651	-2.36454863743928	0.370370387125803	-6.3842810322633	1.72204591065217e-10	2.42657129699595e-08	3.505	3.519	8.022	6.717	4.091	7.821	4.346	5.419	6.598	3.696	3.885	2.610	2.715	4.690	5.506	19.758	26.616	19.725	16.004	8.598	17.200	54.269	47.325	85.706	3.742	1.712	0.921
Pdensi_DN38664_c1_g5	FC_3	MC_2_2	4462.5905219676	850.677286382452	2656.63390417502	2.39142173027249	0.374723417087188	6.3818315622268	1.74982371662627e-10	2.4598706674203e-08	2.182	3.822	2.980	58.234	160.782	221.373	45.340	51.270	36.639	20.869	27.060	25.915	70.942	125.735	147.030	18.950	28.457	17.382	48.225	55.606	49.226	45.118	3.775	0.160	0.038	0.007	0.036
Pdensi_DN21541_c0_g1	FC_3	MC_2_2	632.481663762145	43.2112164708101	337.846440116478	3.85252427725217	0.604400996620662	6.37411966358837	1.84016873290027e-10	2.57280123353643e-08	11.424	14.850	3.811	16.788	11.720	21.948	12.872	13.453	16.645	8.859	11.117	8.651	8.297	24.227	17.368	2.150	0.767	0.528	0.458	0.276	0.365	0.055	0.022	0.000	0.000	0.061	0.000
Pdensi_GG_55741_c0_g1	FC_3	MC_2_2	0	111.493525860373	55.7467629301866	-9.35466718999948	1.46765890141849	-6.37387010085124	1.84316722448416e-10	2.57280123353643e-08	3.090	6.565	0.000	6.689	0.921	3.514	2.954	2.079	0.000	0.890	1.129	0.000	0.000	0.000	0.000	1.788	4.365	2.253	0.000	3.256	4.539	0.785	0.000	0.118	0.000	3.245	0.000
Pdensi_GG_71586_c0_g1	FC_3	MC_2_2	89.2117850713305	0	44.6058925356652	8.88329930202134	1.39386828743195	6.37312677397076	1.85212659472977e-10	2.5792384531866e-08	0.000	0.000	0.000	0.173	2.486	1.939	3.187	3.006	3.560	2.414	2.590	3.059	1.825	3.153	1.980	0.000	0.000	0.000	0.151	0.317	0.000	4.577	19.224	4.120	0.000	0.000	0.000
Pdensi_DN21948_c1_g4	FC_3	MC_2_2	0.357401206301942	205.921436576148	103.139418891225	-9.28101673449336	1.4571234452179	-6.36941006264949	1.89756651232693e-10	2.63632870672794e-08	0.666	0.365	3.765	3.557	0.000	0.033	0.000	0.000	0.000	0.054	0.019	0.018	0.034	0.000	0.000	9.052	5.558	1.558	2.878	5.208	10.639	0.578	0.000	0.000	0.000	0.000	0.000
Pdensi_DN19886_c1_g1d487252	FC_3	MC_2_2	70.1711890757194	720.28934550958	395.23026729265	-3.35847510142114	0.527866814820709	-6.36235316774337	1.9868594463975e-10	2.75393574294591e-08	4.454	3.382	1.367	4.862	1.405	1.203	3.073	3.093	6.079	2.547	1.512	2.399	2.349	2.357	0.726	14.172	23.168	17.371	7.008	20.427	8.929	5.199	5.232	5.675	8.349	8.009	1.143
Pdensi_DN3488_c0_g1d326854	FC_3	MC_2_2	10.4165685722301	193.179100646943	101.797834609587	-4.22013446122513	0.66385905434927	-6.35697356777306	2.05767382603178e-10	2.83882423384905e-08	1.036	0.538	2.948	0.985	0.086	0.691	0.273	0.556	0.668	0.709	1.441	0.760	0.357	0.287	0.160	8.416	4.122	2.676	4.085	0.912	2.807	0.322	0.525	0.362	0.000	0.000	0.000
Pdensi_DN19040_c0_g1d356817	FC_3	MC_2_2	1.16352486631956	160.959654474528	81.0615896704238	-7.0721776624292	1.11384826770545	-6.34931872453152	2.16270542563108e-10	2.97680595522362e-08	0.419	0.132	2.770	0.894	0.043	0.077	0.000	0.000	0.084	0.048	0.000	0.000	0.000	0.041	0.040	2.112	2.430	7.744	0.331	0.298	5.696	0.162	0.000	0.000	0.000	0.000	0.000
Pdensi_DN4357_c0_g2d166980	FC_3	MC_2_2	156.161718734075	23.494082530633	89.8279006323539	2.73460225439278	0.430884384639473	6.34648725244675	2.20286790762749e-10	3.02506795722438e-08	2.302	2.017	0.548	2.085	1.860	4.671	5.970	2.410	1.685	4.000	1.109	2.716	3.054	5.317	3.798	0.688	0.475	0.673	2.069	1.145	0.471	3.173	6.182	4.195	0.165	0.739	0.528
Pdensi_DN14408_c0_g1d213390	FC_3	MC_2_2	0	110.480552153699	55.2402760768497	-9.34035349755808	1.47205103459169	-6.34512885631634	2.22239352574395e-10	3.04483310672597e-08	0.050	0.163	3.363	0.380	0.000	0.000	0.000	0.105	0.059	0.000	0.000	0.000	0.000	0.000	0.000	1.408	3.589	3.322	0.625	0.234	3.893	0.304	0.000	0.000	0.000	0.000	0.000
Pdensi_DN3300_c0_g1	FC_3	MC_2_2	437.360651607352	61.3750378828296	249.367844745091	2.83420982544972	0.44674323771548	6.34415831326977	2.23644757400329e-10	3.05702801567214e-08	2.623	11.850	5.735	1.825	12.500	5.812	1.131	4.775	2.962	1.698	5.082	2.933	5.880	16.852	11.766	1.563	1.797	1.341	2.219	1.252	1.540	2.755	0.517	0.474	0.719	0.840	0.506
Pdensi_GG_85155_c0_g1	FC_3	MC_2_2	0	217.494807344371	108.747403672186	-10.318980339292	1.62832410635931	-6.33717839034128	2.34010997349005e-10	3.19137204752469e-08	0.000	0.000	0.713	0.966	0.000	0.000	0.000	0.053	0.000	0.000	0.065	0.000	0.000	0.000	0.000	0.968	10.647	4.389	6.340	0.892	3.659	11.201	0.000	0.000	0.000	0.000	0.000
Pdensi_GG_30011_c0_g1	FC_3	MC_2_2	0.357401206301942	211.730896904302	106.044149055302	-9.32115705918616	1.47123063550817	-6.33561919811886	2.36389976556461e-10	3.21642178193475e-08	0.000	0.000	3.221	0.000	5.167	0.000	1.197	4.392	3.699	0.000	4.041	3.883	0.018	0.000	0.000	9.740	5.448	1.484	8.797	2.962	0.000	0.000	0.000	0.000	0.000	4.942	0.000
Pdensi_GG_141584_c0_g1	FC_3	MC_2_2	2.88356562756634	362.634554973805	182.759060300686	-6.87289399934778	1.08650704993243	-6.32567823630338	2.52122695776054e-10	3.42263771263584e-08	0.000	0.000	0.000	0.000	0.000	0.000	0.000	0.000	0.000	0.000	0.000	0.000	0.000	0.249	0.000	8.633	11.054	8.051	7.250	4.377	1.873	0.000	0.000	0.000	2.933	0.899	0.000
Pdensi_DN24701_c0_g2	FC_3	MC_2_2	211.626839759956	0	105.813419879978	10.1284143641909	1.6017963203228	6.32315996465133	2.56267763485605e-10	3.46305895239636e-08	0.262	0.705	0.098	0.206	0.000	9.335	0.000	0.000	0.000	0.000	0.000	0.039	1.091	4.027	10.931	0.000	0.000	0.000	0.000	0.000	0.000	0.000	0.000	0.000	0.000	0.000	0.000
Pdensi_DN34354_c0_g1d374448	FC_3	MC_2_2	648.828016986161	138.958698601709	393.893357793935	2.22647744639446	0.352870426473189	6.30961758016191	2.79725784659817e-10	3.77146646571794e-08	13.270	9.578	15.421	10.706	17.893	17.569	15.497	10.820	12.229	6.952	17.121	7.745	14.336	18.112	17.349	3.845	2.171	4.758	3.118	3.886	3.844	3.676	3.611	1.618	1.405	4.820	8.728
Pdensi_DN25706_c0_g1d75497	FC_3	MC_2_2	734.153683431429	147.143113239491	440.64839833546	2.31017233294874	0.366411297183426	6.30486109655148	2.88452470459612e-10	3.88030711055466e-08	9.617	13.554	11.338	20.366	14.453	27.094	22.721	11.434	14.556	19.332	10.038	13.412	16.136	20.499	19.702	5.628	3.538	2.339	2.873	3.225	5.678	8.113	0.680	1.923	2.452	0.767	0.823
Pdensi_DN8730_c0_g1	FC_3	MC_2_2	6.0677683817133	108.205918001059	57.1368431913863	-4.15394459078974	0.659165157782176	-6.3018266996485	2.94157966259144e-10	3.9481056991759e-08	0.970	0.748	1.106	0.525	0.418	0.979	0.536	0.217	1.059	0.406	0.000	0.655	0.077	0.160	0.233	2.369	3.250	2.658	1.242	4.432	2.976	0.315	0.340	0.280	0.000	0.156	0.000
Pdensi_DN25488_c0_g2	FC_3	MC_2_2	942.872141344849	135.003048353667	538.937594849258	2.80074608466369	0.444530011897067	6.30046568219609	2.96752711551886e-10	3.97394082620859e-08	18.657	8.644	2.630	15.056	15.491	39.730	11.488	12.357	11.506	5.162	10.135	6.995	15.482	33.878	24.489	4.022	4.515	1.826	4.021	23.763	3.879	49.319	182.474	89.060	28.898	92.401	20.813
Pdensi_DN22712_c0_g2	FC_3	MC_2_2	1.73919830519163	297.810005407242	149.774601856217	-7.49473722851344	1.19000447007602	-6.29807485347903	3.01364984545182e-10	4.02661629350413e-08	0.000	0.000	4.226	1.910	0.000	0.000	0.000	0.000	0.000	0.043	0.000	0.000	0.041	0.000	0.083	1.442	6.081	14.918	0.883	1.122	0.584	8.769	0.000	0.000	0.000	0.000	0.000
Pdensi_DN33577_c0_g2	FC_3	MC_2_2	97.1362237718652	0	48.5681118859326	9.00631519195811	1.43110664853205	6.29325228919613	3.10882442744047e-10	4.13055030952298e-08	0.000	0.000	0.163	3.413	0.996	2.485	1.461	1.186	2.844	0.673	1.115	1.416	1.400	3.719	2.526	0.000	0.000	0.000	0.625	0.000	0.271	1.775	41.692	114.904	0.280	2.541	0.228
Pdensi_DN17925_c0_g1d402590	FC_3	MC_2_2	5.5117887718112	45360.306606352	22682.9091975619	-13.0110805178496	2.06752264075122	-6.29307764829221	3.11232551472722e-10	4.13055030952298e-08	0.000	0.035	2.367	6.145	0.039	0.104	0.041	5.294	2.258	1.690	0.082	0.000	0.164	0.076	0.155	0.088	2081.777	1249.719	6717.565	3320.102	3104.279	175.105	0.117	0.217	0.419	0.474	0.263
Pdensi_DN14568_c0_g1	FC_3	MC_2_2	11.9738466016093	394.747396140335	203.360621370972	-5.05415831890155	0.804245777555813	-6.28434548237439	3.29237809277527e-10	4.35975531195982e-08	0.195	0.418	4.371	2.338	0.200	0.498	0.042	0.217	0.781	0.409	0.272	0.899	0.065	0.145	0.662	7.410	10.642	12.026	8.742	6.054	18.449	0.000	0.000	0.079	0.000	0.000	0.000
Pdensi_GG_156827_c0_g1	FC_3	MC_2_2	1474.54734569895	125.517660512931	800.032503105943	3.55285290756825	0.565451390163428	6.28321544410986	3.31640957342333e-10	4.3817969161195e-08	0.582	1.260	0.582	16.596	44.332	92.753	15.523	9.917	6.556	1.373	2.391	1.715	17.822	29.902	64.063	3.389	4.237	1.957	3.864	0.169	0.417	4.875	29.194	13.754	0.000	0.000	0.000
Pdensi_DN21682_c2_g1	FC_3	MC_2_2	18.128456091524	137.449263684475	77.7888598879995	-2.92378215562872	0.465753531235824	-6.277530838834	3.43992050073791e-10	4.53488541746169e-08	0.880	0.458	0.823	0.442	0.162	0.128	0.513	0.440	0.348	0.216	0.269	0.540	0.424	0.554	0.423	4.181	3.807	2.605	6.394	3.141	1.475	3.086	1.204	0.942	0.469	0.531	0.396
Pdensi_DN21067_c1_g2	FC_3	MC_2_2	418.928826221536	35.8134617542507	227.371143987893	3.52882537777944	0.56236674542956	6.27495385610678	3.49738000506237e-10	4.60041178315566e-08	5.119	4.650	3.048	4.524	18.044	22.355	1.527	2.630	3.094	0.215	1.074	0.909	7.002	11.857	13.397	1.426	0.998	0.340	0.117	0.099	0.146	0.000	0.435	0.087	0.000	0.000	0.000
Pdensi_DN19911_c0_g1d361269	FC_3	MC_2_2	2.14440723781165	375.688305335412	188.916356286612	-7.53023326955638	1.20091962911561	-6.27038903103103	3.60147142449017e-10	4.71641701515354e-08	0.982	0.227	9.331	2.774	0.000	0.136	0.000	0.044	1.031	0.000	0.106	0.292	0.141	0.000	0.000	8.122	3.945	16.985	2.547	1.249	19.602	0.064	0.000	0.000	0.000	0.000	0.000
Pdensi_DN9907_c1_g1	FC_3	MC_2_2	262.531979418049	47.5367919485991	155.034385683324	2.4553658092392	0.392614066103021	6.25389159795136	4.00348949221712e-10	5.20839935605896e-08	7.172	8.627	8.028	4.545	11.212	3.678	6.100	9.155	4.172	4.779	9.712	3.649	6.668	8.972	4.749	1.604	1.032	1.041	0.707	2.799	0.524	1.818	1.156	0.635	0.882	0.998	0.503
Pdensi_DN31167_c0_g1d27622	FC_3	MC_2_2	109.349985899245	10.0136864647548	59.6818361819998	3.47387133062613	0.556153128615203	6.2462497321123	4.20424791878982e-10	5.45761058061897e-08	0.246	0.000	0.000	0.932	4.184	5.059	1.087	0.516	1.464	0.290	0.000	0.289	2.725	2.551	2.999	0.220	0.263	0.299	0.816	4.837	0.353	9.706	6.283	3.951	0.000	0.000	0.000
Pdensi_DN24141_c2_g5	FC_3	MC_2_2	298.79834323882	2030.60320515133	1164.70077419507	-2.7649451331347	0.443209012055719	-6.23846776109123	4.41877664846549e-10	5.72356999767613e-08	7.942	6.809	9.995	40.093	10.229	8.751	17.731	10.734	9.056	17.038	9.385	4.993	9.522	7.769	5.411	31.798	72.404	48.929	137.352	108.067	36.083	82.399	73.280	55.010	0.915	2.714	0.519
Pdensi_DN19791_c0_g1d218938	FC_3	MC_2_2	180.36762177973	5.10956922093967	92.738595500335	5.21650860636248	0.836572056211899	6.23557596458992	4.50118854979859e-10	5.81761458667214e-08	0.126	0.000	0.031	1.385	12.684	9.429	1.793	0.754	0.332	0.074	0.080	0.560	2.942	6.300	4.856	0.029	0.208	0.158	0.036	0.000	0.090	0.095	22.095	164.354	0.000	0.000	0.000
Pdensi_GG_122071_c0_g1	FC_3	MC_2_2	14.1755542041674	91525.0836589581	45769.6296065811	-12.6551317190726	2.03160910386056	-6.22911744932859	4.69070049623192e-10	6.03624980994496e-08	0.000	0.000	0.195	0.062	0.000	0.159	0.269	5.656	2.122	4.297	0.000	0.058	0.272	0.563	0.275	0.177	3033.601	3751.144	9932.523	3829.052	9072.871	174.882	0.420	0.396	1.003	0.384	0.294
Pdensi_DN24036_c0_g2	FC_3	MC_2_2	3031.0585702724	32.3110040395172	1531.68478715596	6.53270122586709	1.04915488858559	6.22663183190623	4.76569232241378e-10	6.11947903322241e-08	26.299	48.732	46.278	59.465	59.526	63.034	105.532	80.579	148.334	45.115	91.954	96.147	82.043	81.200	68.150	2.525	0.092	0.084	0.000	0.019	0.000	0.000	0.102	0.374	0.026	0.000	0.000
Pdensi_GG_4952_c0_g1	FC_3	MC_2_2	0	180.211129243117	90.1055646215584	-10.048160614394	1.61454009293227	-6.22354357032092	4.86049754278638e-10	6.22773555568594e-08	0.000	0.352	5.296	2.459	0.000	0.000	0.000	0.000	0.000	0.000	0.000	0.000	0.000	0.000	0.000	5.824	0.695	7.631	0.000	0.376	0.934	1.969	0.000	0.000	0.000	0.000	0.000
Pdensi_DN32760_c0_g1d505503	FC_3	MC_2_2	0	101.804729484194	50.9023647420969	-9.22170058710422	1.48253894826778	-6.22020797354362	4.9649633283038e-10	6.34787682086842e-08	1.010	0.365	0.338	0.425	0.410	0.727	0.000	2.473	0.803	0.796	0.000	0.395	0.000	0.000	0.000	1.508	2.162	4.095	8.587	0.000	0.969	0.510	1.635	0.000	0.000	0.000	0.409
Pdensi_DN22710_c0_g1	FC_3	MC_2_2	69.6032310781336	380.707651651553	225.155441364843	-2.4422213239121	0.392735913933817	-6.2184822860984	5.01986604440655e-10	6.40426953157793e-08	6.210	4.184	7.273	4.588	2.403	1.874	2.459	2.891	2.712	2.830	3.208	2.953	1.301	2.901	1.317	9.456	8.611	11.229	11.769	8.371	2.446	7.444	0.583	1.259	8.848	7.088	6.582
Pdensi_DN23958_c0_g4	FC_3	MC_2_2	107.404710941982	0	53.7023554709908	9.150147859435	1.47184224315677	6.21679932205912	5.07397999315518e-10	6.45941607540639e-08	0.052	0.751	0.026	0.000	0.062	3.942	0.028	0.000	0.030	0.000	0.000	0.000	1.291	2.910	4.042	0.000	0.000	0.000	0.000	0.000	0.000	0.000	0.000	0.000	0.000	0.000	0.000
Pdensi_DN6746_c0_g1d450456	FC_3	MC_2_2	643.114978127505	31.5699115556336	337.342444841569	4.32144205924949	0.695466329115369	6.21373297071959	5.17404259916783e-10	6.57269599899427e-08	17.981	28.270	13.371	19.458	19.750	15.115	26.396	18.727	29.845	12.716	22.266	18.277	13.688	19.142	16.758	1.788	0.564	0.165	0.000	0.000	0.094	0.000	0.000	0.067	0.000	0.000	0.000
Pdensi_DN33492_c0_g1	FC_3	MC_2_2	74.7839377519257	607.104487163258	340.944212457592	-3.01833659729074	0.48591213170276	-6.21169219775129	5.24170265013565e-10	6.64441812001384e-08	2.977	4.838	8.215	8.913	4.530	2.408	4.917	4.687	1.777	5.716	9.820	2.185	1.640	3.005	1.234	23.683	15.128	8.590	7.848	4.725	4.816	6.197	0.903	0.000	0.000	0.000	4.071
Pdensi_DN44604_c0_g1d95643	FC_3	MC_2_2	570.098311577413	125.860612770972	347.979462174193	2.1801376565909	0.351059517307523	6.21016536828748	5.29288723412446e-10	6.6807498356851e-08	10.089	8.839	15.297	10.531	15.313	12.633	12.533	11.827	12.847	10.852	20.636	10.670	14.044	13.534	15.712	3.722	2.080	3.991	3.776	4.128	6.811	12.205	1.634	1.791	0.000	2.167	5.012
Pdensi_DN23745_c4_g1	FC_3	MC_2_2	182.678522335803	1018.7961440462	600.737333191003	-2.47970054539935	0.39983466913618	-6.20181474196974	5.58157590263707e-10	7.00045261835183e-08	7.897	9.676	8.496	4.619	4.343	4.996	3.934	2.089	3.778	1.978	1.190	3.615	4.846	4.716	4.349	16.605	35.002	25.381	22.253	11.899	12.247	0.453	1.883	0.773	7.854	4.007	3.826
Pdensi_DN23253_c0_g1d129038	FC_3	MC_2_2	56.4230546412223	366.972393301226	211.697723971224	-2.70239008605641	0.435893735465436	-6.19965341591997	5.65876338147776e-10	7.08228858318115e-08	7.059	4.905	5.613	3.623	1.832	1.513	1.999	1.610	1.949	1.125	1.364	0.891	1.565	1.700	1.057	10.240	11.966	5.960	3.641	1.120	0.881	3.949	0.894	0.622	1.022	0.185	0.592
Pdensi_DN18399_c0_g1d478280	FC_3	MC_2_2	363.753407137615	5067.71461734797	2715.73401224279	-3.79969609388654	0.613473982537494	-6.19373633119692	5.87544830640457e-10	7.33800200692936e-08	12.652	37.671	5.831	14.270	10.944	2.498	18.408	12.047	11.547	12.359	6.133	8.059	11.063	15.596	2.084	125.806	160.437	101.267	148.949	89.672	73.281	13.446	11.576	0.000	21.228	23.842	10.191
Pdensi_DN11696_c0_g1d336469	FC_3	MC_2_2	656.068331138431	83.0050127409041	369.536671939667	2.9785974718418	0.480947196537976	6.19319021564691	5.89585048494549e-10	7.34801332287618e-08	1.023	3.171	1.848	6.032	12.757	29.772	5.582	4.748	4.878	5.444	3.971	4.978	8.806	17.068	24.474	2.521	2.403	1.482	4.119	3.294	3.305	1.189	0.539	0.029	0.044	0.064	0.000
Pdensi_DN8607_c0_g1d208683	FC_3	MC_2_2	8.0196862102125	202.061433576261	105.040559893237	-4.67122133538488	0.754472864360985	-6.19137089753554	5.96431785269907e-10	7.41776084472788e-08	0.000	0.147	0.679	0.172	0.000	0.148	0.151	0.142	0.322	0.160	0.858	0.800	0.302	0.157	0.151	2.189	5.421	7.639	6.011	1.888	1.362	0.207	0.831	0.273	0.812	0.152	0.164
Pdensi_GG_32847_c0_g1	FC_3	MC_2_2	1.92237708504423	457.991667700107	229.957022392576	-7.78523779520423	1.26007380538622	-6.17839825090087	6.47552005847649e-10	7.98841937511596e-08	0.000	0.100	4.079	0.909	0.000	0.079	0.000	0.000	0.055	0.000	0.059	0.000	0.000	0.161	0.000	2.364	19.575	11.978	3.624	7.966	8.022	12.415	0.000	0.000	0.000	0.000	0.000
Pdensi_DN22070_c0_g2	FC_3	MC_2_2	136.685145817173	0.377978089555509	68.5315619533645	8.53247463237954	1.38141183472377	6.17663351210954	6.54828366008146e-10	8.04789939260471e-08	2.847	1.832	0.455	0.000	0.000	2.769	0.000	0.000	0.000	0.000	0.000	0.000	1.693	5.772	3.410	0.008	0.031	0.000	0.000	0.000	0.000	0.000	0.000	0.000	0.000	0.000	0.000
Pdensi_DN16137_c1_g4	FC_3	MC_2_2	41.8983372901626	243.051468815705	142.474903052934	-2.54726983025793	0.412410836398945	-6.17653467231844	6.55238252078093e-10	8.04789939260471e-08	3.153	4.045	3.035	2.961	0.566	1.276	1.168	0.612	1.934	1.513	0.591	1.515	1.041	0.809	1.305	7.541	5.561	5.728	2.202	0.406	0.837	3.025	0.143	0.235	0.000	0.131	0.844
Pdensi_GG_58775_c0_g1	FC_3	MC_2_2	3.82648718722535	168.528080598921	86.177283893073	-5.4459193603189	0.88215151384319	-6.17345124375874	6.68151610654315e-10	8.18955085753236e-08	0.265	0.287	2.517	0.839	0.643	1.157	1.472	3.609	3.922	0.780	1.172	0.937	0.148	0.153	0.000	2.967	3.719	6.160	21.124	3.993	14.241	5.448	0.973	0.000	0.000	0.000	0.000
Pdensi_DN24147_c1_g2	FC_3	MC_2_2	2317.11180741461	231.744341016665	1274.42807421564	3.31908659179217	0.53769858654066	6.17276421190887	6.71062536170288e-10	8.20827090634354e-08	197.648	66.252	23.243	42.178	39.725	62.503	13.022	6.889	10.927	8.683	6.480	13.116	90.062	43.056	39.379	8.165	6.980	2.814	3.151	6.936	3.757	2.167	106.836	119.169	117.208	171.649	55.946
Pdensi_DN46948_c0_g1d157755	FC_3	MC_2_2	10.4409245493809	1657.99751034982	834.219217449599	-7.29945919715	1.18316878889458	-6.16941493526869	6.85431390181199e-10	8.36677608870565e-08	0.047	0.560	0.376	0.713	0.398	0.000	0.830	0.492	0.221	0.995	0.298	0.168	0.158	0.543	0.159	1.023	18.912	105.003	0.800	0.165	0.541	0.000	0.232	0.383	0.000	0.159	0.057
Pdensi_DN19533_c0_g2d287293	FC_3	MC_2_2	0.341465297529249	256.663115477532	128.50229038753	-9.59535232919791	1.55620208180617	-6.16587809602546	7.00930699738294e-10	8.53840099204817e-08	0.000	0.034	2.143	0.274	0.000	0.000	0.000	0.000	0.000	0.000	0.000	0.000	0.000	0.000	0.036	1.104	5.972	12.206	0.643	0.962	0.343	0.096	0.000	0.000	0.000	0.036	0.000
Pdensi_DN9951_c0_g1d209497	FC_3	MC_2_2	0	393.544424520063	196.772212260032	-11.174569988207	1.81291499030614	-6.16386871307186	7.09888066983182e-10	8.62979501756358e-08	0.172	0.186	0.861	0.000	0.627	0.000	0.000	0.722	0.409	0.203	0.869	0.810	0.000	0.000	0.000	0.462	4.256	24.978	0.000	0.996	0.000	0.262	0.210	0.691	0.000	0.000	0.000
Pdensi_DN25915_c0_g2	FC_3	MC_2_2	30.1497561433947	267.050901997927	148.600329070661	-3.13555717816272	0.508757306166223	-6.1631688432957	7.1303406879138e-10	8.65031351676479e-08	0.914	2.438	1.487	1.954	1.324	0.165	1.056	1.273	2.131	2.098	0.640	1.027	0.472	1.184	0.709	4.675	8.522	7.034	5.919	8.871	5.036	3.223	7.420	3.987	5.390	4.172	1.569
Pdensi_DN23745_c0_g4	FC_3	MC_2_2	4073.02926172755	443.859438024634	2258.44434987609	3.19616007105485	0.519009047890315	6.15819721071667	7.35776971672482e-10	8.90800674846905e-08	1.444	4.148	3.608	52.330	147.555	186.313	30.318	36.358	15.087	15.985	11.797	10.909	82.215	114.382	116.357	16.354	14.337	3.712	3.223	2.480	3.146	0.885	1.468	0.000	0.100	0.058	0.015
Pdensi_GG_90402_c0_g1	FC_3	MC_2_2	492.472151136951	118.121204345901	305.296677741426	2.05337276903815	0.333469962065982	6.15759439415973	7.3858222077203e-10	8.92375797659468e-08	10.292	7.711	11.982	11.614	13.023	14.088	11.566	13.620	13.107	12.649	14.304	14.941	14.242	11.232	11.753	3.957	2.449	2.775	5.899	5.381	13.611	10.338	4.021	2.961	1.531	3.940	5.314
Pdensi_GG_97364_c0_g1	FC_3	MC_2_2	0	228.81688428348	114.40844214174	-10.3934665499614	1.68927924548321	-6.15260418178428	7.62208688617804e-10	9.19050167552085e-08	0.000	0.000	0.000	0.000	0.000	0.000	0.000	0.000	0.000	0.000	0.000	0.000	0.000	0.000	0.000	6.557	10.320	0.543	0.000	0.000	0.000	0.000	0.060	1.246	1.503	0.000	0.000
Pdensi_GG_62834_c0_g1	FC_3	MC_2_2	40.0615428092797	748.030406989149	394.045974899214	-4.22796363437337	0.688076049534633	-6.14461677198745	8.0156803435496e-10	9.64548115011636e-08	5.926	3.218	14.031	2.589	0.243	1.245	0.690	0.110	0.853	0.354	0.268	0.129	1.709	0.848	0.449	37.458	10.852	11.287	6.984	0.128	11.808	1.325	1.723	1.415	8.685	2.107	2.157
Pdensi_DN10208_c0_g1d518818	FC_3	MC_2_2	83.3069653554746	666.415238962445	374.86110215896	-2.99501972924316	0.48754604339163	-6.14305001514976	8.09517793509306e-10	9.72092971868077e-08	1.540	1.902	6.253	8.212	4.479	4.047	4.006	2.175	2.906	2.332	2.807	1.936	1.453	3.194	1.916	9.613	16.571	24.388	24.480	17.533	21.282	2.861	0.120	0.066	0.565	0.148	0.510
Pdensi_DN19600_c1_g1	FC_3	MC_2_2	10.5331363578764	175.913405089974	93.2232707239254	-4.07488518130439	0.663366376588906	-6.14273699287843	8.11115267134209e-10	9.72092971868077e-08	1.246	1.134	1.458	0.958	0.439	0.261	0.760	1.392	1.035	1.023	2.241	1.265	0.271	0.191	0.325	3.104	3.089	7.295	2.937	8.511	8.035	10.347	0.763	0.543	0.208	1.857	0.186
Pdensi_DN18734_c0_g1d217623	FC_3	MC_2_2	7.82899158996532	137.25788653916	72.5434390645628	-4.12517906034035	0.671677080050635	-6.14161057874622	8.1688927400412e-10	9.77039098609283e-08	0.100	0.273	1.108	0.849	0.674	1.152	0.342	0.893	0.502	0.406	0.752	0.367	0.092	0.228	0.269	3.047	2.308	5.201	0.511	1.134	0.712	18.232	3.596	4.527	0.000	0.074	0.253
Pdensi_DN27238_c0_g1d140751	FC_3	MC_2_2	3.53229333098904	335.73438425869	169.63333879484	-6.59012793148278	1.07372592836954	-6.1376257733572	8.37638969325374e-10	9.99840929904597e-08	0.614	0.228	0.329	1.005	0.481	0.202	0.797	0.245	0.220	0.468	0.089	0.196	0.131	0.054	0.080	0.983	5.991	18.297	0.296	0.767	0.911	0.248	0.000	0.000	0.000	1.614	0.452
Pdensi_DN2321_c0_g2	FC_3	MC_2_2	1175.86034987159	124.834519222935	650.347434547264	3.22806977119004	0.525979578171769	6.13725305155451	8.39605892439706e-10	1.00017630447978e-07	11.951	34.401	10.846	30.297	42.641	45.516	15.961	12.625	16.070	11.612	6.239	9.699	18.324	42.659	31.245	5.507	2.969	1.345	0.974	1.781	1.728	0.167	0.000	0.442	0.000	0.000	0.000
Pdensi_GG_75385_c0_g1	FC_3	MC_2_2	314.980845187955	48.4060106940055	181.69342794098	2.70038241196042	0.440066965770501	6.13629884086481	8.44661993197217e-10	1.00418292754372e-07	0.082	0.410	0.596	3.272	14.308	10.027	2.399	2.894	2.716	1.891	1.959	2.084	5.347	7.673	10.996	1.310	1.358	1.047	1.340	1.645	3.058	0.673	0.150	0.333	0.106	0.000	0.000
Pdensi_GG_58204_c0_g1	FC_3	MC_2_2	2.59921868581503	16229.1978280856	8115.89852338573	-12.6009048129986	2.0537755529078	-6.13548291348483	8.49008911463551e-10	1.00658009211594e-07	0.000	0.000	0.018	0.046	0.000	0.059	0.040	1.599	0.321	1.714	0.000	0.022	0.061	0.105	0.041	0.067	556.302	645.734	2141.793	379.646	2885.006	0.165	0.000	0.150	0.114	0.082	0.088
Pdensi_GG_15516_c0_g1	FC_3	MC_2_2	0	222.239271806052	111.119635903026	-10.3494972908522	1.68688153029318	-6.13528401668698	8.50071853128725e-10	1.00658009211594e-07	0.000	0.000	1.170	0.000	0.000	0.000	0.000	0.000	0.588	0.000	0.000	0.000	0.000	0.000	0.000	0.683	4.252	11.776	0.000	0.000	0.091	0.000	0.000	0.000	0.482	0.000	0.000
Pdensi_DN40073_c0_g1d318561	FC_3	MC_2_2	4.43904886788024	706.316507286338	355.377778077109	-7.33977919270953	1.19663929200924	-6.13366052888464	8.58796746734234e-10	1.01286795632727e-07	0.742	0.964	3.564	4.701	0.000	0.000	0.000	0.000	0.000	0.000	0.000	0.000	0.000	0.000	0.331	15.021	17.440	21.588	0.000	0.000	14.474	0.226	0.000	0.000	0.000	0.000	0.000
Pdensi_DN18489_c1_g2	FC_3	MC_2_2	0	100.292650998944	50.1463254994719	-9.20101958065046	1.50075693266253	-6.13091925840828	8.7372742090717e-10	1.02843264916462e-07	0.000	0.000	0.639	0.000	0.000	0.000	0.000	0.000	0.000	0.000	0.000	0.000	0.000	0.000	0.000	1.260	3.591	2.661	1.841	0.741	0.366	0.000	0.000	0.257	1.149	0.287	0.000
Pdensi_DN24291_c0_g1d304583	FC_3	MC_2_2	826.022562947214	200.794494801601	513.408528874407	2.04131389309141	0.332977990125511	6.13047694930817	8.76160113829889e-10	1.02925391272959e-07	14.431	21.493	20.956	8.709	15.707	21.429	11.441	12.230	15.493	12.879	12.805	16.290	15.084	23.923	24.635	5.910	3.504	6.154	3.321	6.083	5.536	4.713	3.283	7.018	2.499	5.567	7.970
Pdensi_GG_122163_c0_g1	FC_3	MC_2_2	11.1435489734094	173.742114634195	92.442831803802	-3.95122648146958	0.644672002519526	-6.12904929332634	8.8405735559166e-10	1.03647862772964e-07	1.279	0.235	1.302	1.133	0.075	0.201	0.170	0.097	0.910	0.291	0.511	1.734	0.311	0.429	0.140	3.410	6.522	3.198	4.529	20.603	9.313	16.529	0.038	0.000	0.000	0.000	0.000
Pdensi_DN13885_c0_g1d212868	FC_3	MC_2_2	23.2729967425483	6844.23683898642	3433.75491786448	-8.19987728434258	1.33797939791635	-6.12855272443831	8.86820421498141e-10	1.03766735078808e-07	0.899	1.005	4.563	3.199	0.537	0.466	1.059	0.879	1.420	0.964	0.533	0.561	0.497	0.698	0.587	3.573	195.298	310.522	52.044	4.718	52.363	10.620	0.986	0.323	0.166	0.770	0.860
Pdensi_DN21690_c0_g1d419489	FC_3	MC_2_2	134.448162752929	5.02942125642132	69.7387920046753	4.71597435639435	0.769649259329505	6.1274331121981	8.93081235451953e-10	1.04088705720927e-07	1.727	3.299	2.289	0.080	0.575	3.090	0.140	0.498	0.747	0.112	1.007	0.378	1.418	4.990	4.163	0.144	0.176	0.080	0.036	0.891	0.046	41.910	8.189	4.021	0.000	0.000	0.038
Pdensi_DN23843_c0_g3	FC_3	MC_2_2	1073.51943531676	235.086258788985	654.302847052875	2.19394711676308	0.358283197502566	6.12349987958162	9.15419246664433e-10	1.06274621113739e-07	29.921	28.524	23.081	11.751	23.468	24.640	9.397	7.460	6.547	2.012	5.865	5.815	15.606	38.277	30.239	5.557	5.518	6.967	2.201	14.731	10.339	40.979	65.002	60.013	9.223	28.041	37.812
Pdensi_DN24410_c0_g2	FC_3	MC_2_2	449.94752973197	94.8918373385279	272.419683535249	2.23639962652925	0.365592882967369	6.11718589371133	9.52422419899685e-10	1.09711665316755e-07	4.017	18.667	9.490	8.028	12.134	11.850	13.700	10.247	12.802	20.373	9.054	12.586	10.324	15.463	9.213	3.571	1.736	2.099	1.329	1.508	2.067	1.513	0.274	0.199	0.672	3.982	0.226
Pdensi_DN31505_c0_g1d504347	FC_3	MC_2_2	94.2481643381848	2.65769933611568	48.4529318371502	5.06045886062208	0.827307764341569	6.11677912227688	9.54855683487162e-10	1.09778795672853e-07	0.651	0.587	0.651	0.963	1.972	6.046	0.603	0.682	2.181	1.533	1.235	0.512	2.419	2.757	2.062	0.097	0.118	0.000	0.000	0.000	0.000	0.000	0.000	0.000	0.000	0.000	0.000
Pdensi_DN15886_c1_g3	FC_3	MC_2_2	404.643867687898	41.6106918990101	223.127279793454	3.26341839084262	0.534007814001644	6.1111809701582	9.88965409080139e-10	1.13261358934884e-07	3.496	10.753	3.033	8.048	7.454	11.393	7.058	3.537	3.019	8.395	2.884	2.044	8.010	14.703	8.981	1.690	1.131	0.429	0.961	0.373	0.717	0.782	1.206	0.898	5.055	7.672	5.001
Pdensi_DN20197_c2_g1	FC_3	MC_2_2	1629.06278445526	268.25914974735	948.660967101307	2.60153200775882	0.4262101285147	6.10387185500472	1.03529301713674e-09	1.18338579862466e-07	5.856	7.504	10.881	14.751	39.080	85.544	9.468	9.827	14.688	5.642	8.329	7.543	22.775	37.668	63.739	8.209	6.003	6.589	9.267	16.396	9.967	7.128	2.197	2.126	0.444	0.665	2.486
Pdensi_DN68637_c0_g1	FC_3	MC_2_2	0	87.5447044869885	43.7723522434943	-9.00815278190013	1.4767624796575	-6.09993340566818	1.06112664692656e-09	1.21058225388984e-07	0.824	0.000	1.092	0.184	0.000	0.000	0.000	0.002	0.179	0.162	0.000	0.000	0.000	0.000	0.000	2.545	2.941	1.239	0.304	0.897	0.000	0.000	0.000	0.000	0.000	0.000	0.000
Pdensi_DN26423_c3_g1	FC_3	MC_2_2	151.059605367194	1.6041017690511	76.3318535681226	6.28705471134243	1.03137579500769	6.0957943183993	1.08895356339721e-09	1.23756860526774e-07	3.267	4.213	2.025	3.154	3.589	4.583	2.420	2.937	1.477	1.835	1.967	2.567	3.291	4.131	4.159	0.139	0.000	0.000	0.000	0.000	0.000	0.000	0.000	0.000	0.000	0.000	0.000
Pdensi_GG_122274_c0_g1	FC_3	MC_2_2	0	73.8326848895719	36.9163424447859	-8.75930558275348	1.43761389195413	-6.09294723136477	1.10850610920765e-09	1.25738081114024e-07	0.000	0.000	0.000	0.000	0.000	0.000	0.000	0.000	0.000	0.000	0.000	0.000	0.000	0.000	0.000	1.673	1.753	2.240	3.222	1.418	0.420	0.000	0.000	0.000	0.000	0.000	0.000
Pdensi_DN21087_c1_g1	FC_3	MC_2_2	1711.08362620154	195.839223396598	953.46142479907	3.12719501092232	0.513493633323915	6.09003658074503	1.12884890930472e-09	1.27672070478733e-07	8.586	52.717	29.522	32.553	55.647	80.278	44.696	39.868	46.445	31.067	30.270	39.380	14.398	61.176	58.979	5.406	4.964	4.720	5.431	6.196	14.952	34.983	244.720	615.406	9.130	25.402	21.742
Pdensi_DN10586_c0_g1d209930	FC_3	MC_2_2	0.597698341932471	1423.39317882337	711.995438582649	-11.2092751297054	1.84128150395397	-6.08775741549274	1.14503185938785e-09	1.29140437312405e-07	0.000	0.000	0.000	0.000	0.000	0.011	0.000	0.189	0.410	0.460	0.000	0.000	0.022	0.023	0.000	0.018	51.605	53.664	293.713	687.262	674.465	165.680	0.000	0.041	0.047	0.000	0.024
Pdensi_DN26589_c0_g1d77842	FC_3	MC_2_2	0	274.627618685859	137.31380934293	-10.6557215896204	1.75150212831426	-6.08376171365322	1.17395040081429e-09	1.319004423824e-07	0.000	0.000	0.000	0.000	0.000	0.000	0.000	0.000	0.000	0.000	0.000	0.000	0.000	0.000	0.000	0.452	14.094	5.575	0.390	0.000	0.000	0.000	5.614	0.000	0.000	0.000	0.000
Pdensi_DN18040_c0_g1d282924	FC_3	MC_2_2	1.39773300766238	322.989403512625	162.193568260143	-7.93293917000926	1.30420974038113	-6.08256396527986	1.18275685611499e-09	1.32638691365152e-07	0.105	0.094	7.000	0.764	0.021	0.037	0.000	0.028	0.020	0.020	0.000	0.041	0.039	0.000	0.039	1.569	3.028	19.898	1.234	0.147	11.795	0.078	0.000	0.000	0.027	0.000	0.000
Pdensi_DN20630_c0_g4d492902	FC_3	MC_2_2	447.891617383162	2111.4047119617	1279.64816467243	-2.23514542280021	0.367507523834987	-6.08190384641975	1.18763788056436e-09	1.32828857598189e-07	8.014	13.334	46.774	35.238	27.545	17.040	24.706	28.567	24.925	21.807	28.183	13.392	8.164	17.952	9.270	42.881	46.258	72.564	14.920	26.578	20.705	47.540	42.796	23.160	11.015	23.608	20.498
Pdensi_DN12328_c0_g2d459218	FC_3	MC_2_2	102.009840306852	2.81235201616422	52.4110961615081	5.22020637375142	0.85834242005004	6.08172944947436	1.18893067535295e-09	1.32828857598189e-07	0.614	1.344	0.266	0.399	0.642	4.013	0.416	0.198	0.283	0.298	0.177	0.136	1.726	2.972	3.175	0.046	0.127	0.032	0.000	0.030	0.146	0.000	0.000	0.000	0.000	0.000	0.000
Pdensi_DN52367_c0_g1	FC_3	MC_2_2	6.29821860285884	368.348128085109	187.323173343984	-5.8525089959723	0.962388064246198	-6.08123605580702	1.19259561073559e-09	1.32987860923455e-07	0.911	0.000	0.914	0.000	0.000	0.000	0.000	0.000	0.000	0.000	0.288	0.268	0.000	0.263	0.253	4.486	6.600	16.943	7.054	2.638	2.620	0.000	0.555	0.000	0.000	0.767	0.551
Pdensi_DN18549_c0_g3d354668	FC_3	MC_2_2	247.851316365284	15.2210883455117	131.536202355398	4.0622057898668	0.668155352668293	6.07973246587683	1.20383235319009e-09	1.3373810958923e-07	0.000	0.000	0.085	8.884	33.019	22.209	9.492	10.189	4.742	5.532	3.680	6.164	5.819	10.076	3.642	0.154	0.465	0.528	1.337	1.094	1.226	0.390	67.787	53.008	0.000	0.000	0.000
Pdensi_DN21754_c0_g3	FC_3	MC_2_2	202.53240355577	881.177906338801	541.855154947285	-2.12028046175958	0.349308168350741	-6.06994240006033	1.27956134905645e-09	1.41094233218262e-07	5.177	5.705	14.866	10.979	11.627	8.406	7.754	9.959	11.589	8.278	10.915	10.347	4.445	5.795	5.305	15.628	27.554	23.645	33.672	27.135	37.449	107.480	37.475	45.878	1.628	3.165	4.381
Pdensi_DN29936_c0_g1d502990	FC_3	MC_2_2	101.018934828765	0	50.5094674143827	9.06326321128929	1.49461480853309	6.063945813694	1.32821919673988e-09	1.45647459570049e-07	0.000	0.000	0.000	2.626	10.189	1.321	1.402	2.662	0.000	0.105	4.006	0.360	1.980	4.835	1.298	0.000	0.005	0.000	2.409	3.321	0.441	2.935	6.073	0.616	0.000	0.627	0.372
Pdensi_DN20551_c2_g1	FC_3	MC_2_2	686.88181729905	92.0657666035108	389.47379195128	2.89020210634253	0.476916718488341	6.06018198628779	1.35967622991366e-09	1.48821831482284e-07	11.251	14.865	8.311	8.990	7.202	13.507	5.022	2.077	1.887	3.492	1.651	1.213	12.876	19.523	20.458	3.465	2.651	1.063	2.014	0.747	1.104	0.468	1.195	0.524	0.000	0.021	0.022
Pdensi_DN5088_c0_g1d206010	FC_3	MC_2_2	425.747717713786	80.3949129787805	253.071315346283	2.39288577856716	0.39493662943209	6.05891072197601	1.37046426661051e-09	1.49726375971275e-07	13.436	11.960	8.411	15.164	8.165	18.228	10.748	8.214	6.285	2.699	0.992	5.565	8.755	10.753	13.005	2.977	1.870	1.424	5.891	0.793	0.767	0.000	3.220	1.909	0.986	16.135	11.552
Pdensi_DN21948_c0_g1d297967	FC_3	MC_2_2	0	101.776124460058	50.8880622300291	-9.22225047884554	1.52294253598763	-6.05554724549401	1.39941092971322e-09	1.52607819842476e-07	0.069	0.037	4.661	0.741	0.000	0.000	0.000	0.000	0.000	0.000	0.088	0.000	0.000	0.000	0.000	2.259	1.184	4.427	0.118	12.602	6.205	3.864	0.000	0.000	0.000	0.000	0.000
Pdensi_GG_115637_c0_g1	FC_3	MC_2_2	370.799355090096	86.1644830336674	228.481919061882	2.09407244273502	0.345941120642026	6.05326258656	1.41941207518529e-09	1.54504957703288e-07	9.180	8.258	6.208	6.886	8.785	8.193	3.881	1.626	1.991	1.371	1.635	0.762	9.942	8.959	9.236	3.014	1.956	1.742	0.716	1.500	0.556	3.744	11.246	34.606	51.736	163.016	212.463
Pdensi_DN21312_c0_g1d295028	FC_3	MC_2_2	3.21661085671748	627.164649998981	315.190630427849	-7.65615905169274	1.26610281214559	-6.0470279176762	1.47542199614405e-09	1.60014505483089e-07	3.718	3.807	12.638	6.274	0.251	0.000	0.000	1.085	0.983	0.000	1.566	0.000	0.229	0.000	0.000	28.855	15.751	4.787	2.284	18.666	27.607	7.540	0.000	0.000	0.000	0.000	0.000
Pdensi_DN13286_c0_g1d212408	FC_3	MC_2_2	204.942350542423	42.135224588694	123.538787565559	2.2715700384556	0.375932221832901	6.04249890413834	1.51745380414339e-09	1.64272681527376e-07	4.835	4.473	3.533	6.218	8.468	6.264	6.709	7.944	6.652	6.836	8.194	5.343	5.175	6.377	4.258	1.417	0.848	1.018	0.937	5.472	5.966	7.194	3.892	4.742	0.000	1.520	1.967
Pdensi_DN24110_c1_g3	FC_3	MC_2_2	322.832873625219	53.2025086205134	188.017691122866	2.59818038551711	0.430094703055478	6.04094950962921	1.53209920797752e-09	1.65556017147647e-07	6.182	9.123	8.671	10.439	4.653	4.193	7.557	3.683	6.795	9.112	6.367	8.122	10.540	9.007	5.093	1.595	1.219	1.319	0.835	0.493	0.899	0.615	5.416	0.947	0.132	0.214	0.000
Pdensi_GG_100193_c0_g1	FC_3	MC_2_2	2.0487917851755	2630.12115557579	1316.08497368048	-10.3534308955039	1.71482302189259	-6.03760899132156	1.56414513271546e-09	1.6871153791493e-07	0.000	0.000	0.000	0.000	0.000	0.161	0.000	0.000	0.000	0.249	0.000	0.000	0.000	0.000	0.148	34.644	120.579	41.114	74.181	29.565	16.398	0.000	0.000	0.000	2.749	1.917	0.000
Pdensi_DN20230_c1_g1	FC_3	MC_2_2	720.183738070163	75.1288137631388	397.656275916651	3.25075142091114	0.538629900434746	6.03522273510503	1.58743574461754e-09	1.70603329916107e-07	1.917	17.032	14.275	8.494	46.217	19.754	5.778	4.065	1.140	0.700	2.909	6.607	11.079	17.175	26.696	3.089	1.854	0.935	0.424	0.222	1.101	0.292	0.936	0.000	0.000	0.000	0.000
Pdensi_DN15917_c0_g1d397096	FC_3	MC_2_2	585.930665486529	43.8100764439683	314.870370965249	3.72879438351977	0.618895242402525	6.02492009640396	1.69193189996918e-09	1.81177198616916e-07	0.879	5.275	3.035	23.073	4.733	27.184	12.338	5.812	4.561	16.156	2.214	3.309	8.516	27.627	10.948	1.735	1.256	0.426	1.319	0.023	0.228	0.000	0.073	0.041	0.093	0.201	0.048
Pdensi_DN43343_c0_g1d321495	FC_3	MC_2_2	0	141.728518025436	70.8642590127182	-9.69981187927218	1.6101554030369	-6.02414640287357	1.70004431401944e-09	1.81717889882683e-07	0.000	0.102	0.479	0.000	0.000	0.000	0.000	0.000	0.000	0.000	0.000	0.000	0.000	0.000	0.000	0.818	3.639	6.180	1.885	1.202	1.347	0.000	0.672	0.000	0.000	0.106	0.113
Pdensi_DN34786_c0_g1d437499	FC_3	MC_2_2	1010.97327113519	129.575142063474	570.274206599334	2.95818273810573	0.491638843389108	6.01698335654995	1.77697343234696e-09	1.89258836446231e-07	10.829	42.454	20.264	14.708	23.497	29.606	21.989	11.633	9.443	9.980	9.868	5.180	14.893	36.488	27.934	4.817	3.706	1.559	0.868	1.133	0.698	1.188	0.359	0.000	0.589	0.000	0.117
Pdensi_GG_63438_c0_g1	FC_3	MC_2_2	431.585245217125	55.5907928697989	243.588019043462	2.93959257620725	0.488672937085208	6.01546014342653	1.79376434480484e-09	1.90363642202508e-07	4.532	11.061	5.097	13.677	12.670	12.086	12.023	8.550	9.450	8.703	7.584	7.712	7.546	13.218	12.616	2.442	1.102	0.838	1.510	0.413	0.591	0.402	0.460	0.496	0.266	0.043	0.104
Pdensi_DN4671_c0_g1d205774	FC_3	MC_2_2	395.083373750266	74.9756609235766	235.029517336921	2.38638563369961	0.398035947166056	5.99540230145104	2.02982300236353e-09	2.14647450610007e-07	1.802	17.388	5.958	7.569	5.857	10.730	6.842	4.002	4.142	3.902	3.794	3.592	7.044	11.715	11.731	2.745	1.758	1.354	0.643	0.687	0.955	1.041	0.315	0.366	0.399	1.586	0.462
Pdensi_DN27234_c2_g2	FC_3	MC_2_2	238.974302974637	33.0675163736965	136.020909674167	2.84007763558366	0.473840649170885	5.99373996416972	2.05069193520995e-09	2.16468413459777e-07	3.280	5.141	6.220	11.726	13.677	10.212	10.415	8.503	9.233	6.599	9.020	7.689	4.305	8.082	6.238	1.261	0.499	0.848	2.139	0.102	1.600	0.069	0.045	0.000	0.115	0.103	0.312
Pdensi_DN19290_c1_g3	FC_3	MC_2_2	523.141315575959	17.7790777071567	270.460196641558	4.87541688576422	0.814096649999943	5.98874456216539	2.11466977232693e-09	2.22825345601284e-07	0.339	0.066	0.000	5.012	13.944	29.333	5.877	8.364	4.849	2.191	1.435	1.092	4.333	12.355	23.348	0.389	0.813	0.154	0.489	1.205	0.835	267.733	178.568	261.686	0.190	0.274	0.369
Pdensi_DN29101_c0_g1d562627	FC_3	MC_2_2	78.3908844606603	0	39.1954422303302	8.69454788057903	1.4519818307516	5.98805556408265	2.12364520125976e-09	2.23374340282861e-07	4.230	0.236	3.373	0.000	1.310	1.527	3.028	1.177	0.000	0.000	0.196	1.156	2.251	1.552	2.080	0.000	0.000	0.000	0.000	0.000	0.000	0.000	0.000	0.000	0.719	0.000	0.000
Pdensi_DN39089_c0_g1d150865	FC_3	MC_2_2	463.408984258787	89.1203899689875	276.264687113887	2.3651913299039	0.395024815387831	5.98744999749391	2.13156442022954e-09	2.23810491443712e-07	7.765	11.954	9.553	9.818	10.061	11.129	11.914	7.366	9.257	9.478	6.002	8.549	10.277	12.721	12.511	3.589	1.880	1.527	4.159	4.351	8.288	0.761	0.915	0.000	0.739	1.689	3.338
Pdensi_DN9145_c0_g1d3908	FC_3	MC_2_2	736.419396646274	73.3190725287248	404.869234587499	3.33220623232144	0.55684869830161	5.9840424202924	2.17666585401146e-09	2.27739903215831e-07	0.230	3.731	0.574	3.543	5.202	36.716	4.088	4.740	2.117	4.904	3.343	1.642	14.007	30.726	13.608	1.134	3.110	1.269	1.913	1.200	0.494	0.350	3.381	0.000	0.000	0.000	0.138
Pdensi_DN17412_c0_g1	FC_3	MC_2_2	917.955176356209	200.803171646645	559.379174001427	2.19400984362137	0.367296377984715	5.97340451778882	2.32352801701136e-09	2.42677774790814e-07	0.804	2.587	1.739	12.758	32.709	40.419	15.206	13.598	16.674	14.446	13.727	14.656	14.242	25.721	30.723	4.790	5.679	4.904	3.841	4.802	9.958	2.009	0.593	0.021	4.920	4.595	8.899
Pdensi_DN19522_c1_g3	FC_3	MC_2_2	53.1912125028241	1013.64472964914	533.417971075982	-4.25296040582718	0.712414093624071	-5.96978701557158	2.37563501067571e-09	2.47140432565534e-07	5.514	2.197	6.373	4.164	2.728	1.703	2.366	2.451	4.238	2.368	3.996	2.441	2.104	1.440	0.509	9.812	22.783	44.020	13.499	11.902	9.769	63.403	3.153	3.539	0.000	0.016	0.017
Pdensi_DN25765_c0_g1d499303	FC_3	MC_2_2	329.055908523512	38.4075540936175	183.731731308565	3.1148787059678	0.522215302892969	5.96474038334763	2.45023305675026e-09	2.54121723529112e-07	2.145	4.499	5.364	3.739	6.018	6.589	6.259	5.902	5.717	6.636	7.797	8.851	7.766	6.192	10.768	0.721	0.724	1.477	0.742	4.042	1.538	17.974	1.970	20.496	1.003	1.807	7.274
Pdensi_DN15894_c0_g2	FC_3	MC_2_2	1192.90173900549	214.005319709803	703.453529357646	2.47394807601492	0.414951074897097	5.96202353886764	2.49133247619724e-09	2.57570042278884e-07	2.807	16.972	11.771	40.555	82.971	87.609	70.653	55.422	54.029	103.199	117.105	80.979	18.842	43.382	31.357	8.689	4.409	3.692	6.259	2.651	5.526	45.789	44.885	0.365	0.060	0.000	0.000
Pdensi_DN16395_c0_g1	FC_3	MC_2_2	91.6213719650681	468.09543861349	279.858405289279	-2.35576433456301	0.395131936218394	-5.96196894917891	2.49216513161755e-09	2.57570042278884e-07	4.083	3.414	12.847	4.209	1.355	1.590	3.276	5.336	15.135	7.618	8.283	11.888	1.967	1.876	3.047	9.980	12.511	13.287	4.442	1.979	3.587	1.171	1.820	0.631	3.703	3.111	1.740
Pdensi_DN38982_c0_g1	FC_3	MC_2_2	47.4566889511535	289.309262928658	168.382975939906	-2.59955477337238	0.436250369330269	-5.95885976523805	2.54003944137543e-09	2.61331907980097e-07	4.967	3.065	4.128	4.040	1.564	1.164	2.176	1.302	1.501	1.050	1.275	1.562	1.004	1.778	0.934	5.414	8.701	7.859	4.665	4.849	2.043	3.763	1.087	0.940	0.826	0.863	0.664
Pdensi_DN6395_c0_g2	FC_3	MC_2_2	77.3834970468955	0	38.6917485234478	8.67610991938511	1.45607174643591	5.95857308585378	2.5444984794606e-09	2.61331907980097e-07	2.728	2.152	2.240	5.332	18.111	4.570	9.054	11.461	10.348	9.092	10.949	3.795	2.476	1.718	1.652	0.000	0.000	0.000	0.000	0.000	0.357	0.000	0.000	0.000	0.000	0.000	0.000
Pdensi_GG_25539_c0_g1	FC_3	MC_2_2	147.344180073917	1984.96801041049	1066.1560952422	-3.74788875762427	0.629002414027633	-5.95846482309306	2.54618439101369e-09	2.61331907980097e-07	8.378	14.495	4.790	15.021	15.671	0.000	5.525	9.750	16.013	9.669	9.294	13.093	1.677	8.966	1.560	49.922	60.506	41.531	33.032	24.505	23.574	9.782	59.034	45.557	14.159	16.056	15.811
Pdensi_DN19141_c1_g3	FC_3	MC_2_2	16.344853704155	100524.723690889	50270.5342722965	-12.5838479193327	2.11241530988264	-5.95708990578744	2.56769003103241e-09	2.62630419656839e-07	0.091	0.122	0.113	0.114	0.027	0.317	0.099	8.558	7.771	8.737	0.029	0.081	0.328	0.913	0.102	0.165	3514.896	3927.191	13809.758	10446.447	15475.728	91.220	0.140	0.509	0.991	0.637	0.654
Pdensi_GG_339_c1_g1	FC_3	MC_2_2	0.341465297529249	188.386649379068	94.3640573382987	-9.14851321949852	1.53583471451334	-5.95670428142225	2.57375343695461e-09	2.62797502399132e-07	0.000	0.190	0.352	0.459	0.000	0.000	0.000	0.000	0.000	0.000	0.000	0.000	0.000	0.000	0.033	1.401	3.103	9.761	0.169	1.231	3.099	1.346	0.000	0.000	0.000	0.000	0.000
Pdensi_DN20838_c1_g1	FC_3	MC_2_2	1650.02646229454	7457.6095318397	4553.81799706712	-2.17616236950858	0.365551977262993	-5.95308603116365	2.63132885323903e-09	2.6775463617419e-07	66.935	55.314	106.788	28.833	32.536	80.397	36.881	51.535	66.165	48.536	45.916	87.335	37.720	41.567	46.485	115.590	200.397	249.889	218.323	112.653	87.180	24.944	182.474	131.044	289.617	47.615	63.178
Pdensi_DN29696_c0_g1d309322	FC_3	MC_2_2	101.782975738816	0.842124866784726	51.3125503028002	7.20136592378246	1.20993348655879	5.9518692587508	2.65097111272340e-09	2.69291455978087e-07	0.085	0.182	0.101	0.042	0.061	2.861	0.350	0.000	0.020	0.355	0.192	0.040	1.819	3.804	2.360	0.000	0.037	0.043	0.058	0.000	0.000	0.000	3.922	0.000	0.000	0.000	0.000
Pdensi_DN19926_c0_g1	FC_3	MC_2_2	6.24252709318778	1043.36328214364	524.802904618413	-7.39767939828753	1.24407412650296	-5.94633329372592	2.74215528237976e-09	2.77603447051019e-07	0.513	0.180	0.344	0.205	0.065	0.118	0.079	0.090	0.111	0.053	0.050	0.045	0.258	0.087	0.136	0.294	28.673	48.729	1.673	0.116	0.540	0.264	0.084	0.037	0.074	0.048	0.005
Pdensi_DN24466_c0_g3	FC_3	MC_2_2	397.78404247316	6.2438809637734	202.013961718467	5.92541142226117	0.997721397467876	5.93894391490381	2.86863974021956e-09	2.89913430917863e-07	1.923	5.423	1.779	4.789	31.888	2.762	1.928	1.299	0.451	0.696	0.490	0.142	13.824	14.345	2.712	0.367	0.150	0.014	0.050	0.726	0.064	110.545	102.439	61.120	0.023	0.000	0.000
Pdensi_DN18118_c2_g4	FC_3	MC_2_2	128.554417196774	15.2506257500377	71.9025214734057	3.11013886132187	0.523754678816856	5.93815957567686	2.88239420224107e-09	2.90808084445152e-07	1.287	1.289	0.469	1.582	2.207	5.279	2.333	1.999	0.924	1.100	0.702	0.863	2.684	3.883	3.347	0.310	0.307	0.565	24.039	0.398	10.347	41.468	54.475	92.425	0.466	1.609	1.309
Pdensi_DN23159_c0_g1d191204	FC_3	MC_2_2	0.682930595058499	141.33421031525	71.0085704551545	-7.81000237165044	1.31548660770581	-5.93696836281061	2.9034066616835e-09	2.92430724614112e-07	0.000	0.000	0.000	0.204	0.082	0.000	0.185	0.071	0.000	0.000	0.000	0.000	0.000	0.000	0.056	1.852	5.346	3.414	3.571	3.986	0.000	0.166	0.000	0.673	5.944	0.610	0.089
Pdensi_DN8711_c0_g2d331875	FC_3	MC_2_2	596.980167003019	98.4795301116996	347.729848557359	2.59386182098476	0.437127335143647	5.93388153164198	2.95855344814219e-09	2.96976691637204e-07	1.822	7.327	3.616	12.659	18.930	25.582	10.251	9.788	8.519	6.497	9.307	5.462	8.308	18.713	19.330	3.416	2.456	1.806	1.884	0.999	2.171	1.547	9.756	4.654	0.635	0.608	0.278
Pdensi_DN17149_c1_g1	FC_3	MC_2_2	1790.64202324505	350.018841719101	1070.33043248207	2.35288132216455	0.396659708122277	5.93173764308633	2.99745318538334e-09	3.00373163462299e-07	22.908	43.245	41.622	19.271	26.344	65.603	9.368	7.077	14.252	5.357	7.020	14.327	31.260	40.346	64.452	12.798	6.476	8.116	0.862	3.021	4.165	14.655	62.198	20.191	8.551	3.583	4.179
Pdensi_DN31070_c0_g1	FC_3	MC_2_2	315.668222630217	1856.73116512545	1086.19969387784	-2.55553943044166	0.430851383050617	-5.93137107358765	3.00415406614802e-09	3.00536991265034e-07	4.308	6.730	5.881	6.919	7.319	7.488	9.814	8.439	6.520	6.760	4.559	6.195	8.557	10.181	5.675	26.434	60.511	53.168	103.800	263.275	73.383	30.034	5.178	2.303	4.284	2.161	0.618
Pdensi_DN20303_c2_g2	FC_3	MC_2_2	1030.01773683362	60.7560597446508	545.386898289137	4.06985233961445	0.686567235930682	5.92782778819547	3.06968170509491e-09	3.06575416621297e-07	10.523	27.893	12.193	28.145	34.866	33.230	27.628	16.118	17.912	7.573	11.057	7.245	16.802	30.118	32.562	3.225	1.256	0.360	0.551	0.073	0.510	0.096	0.727	0.206	0.000	0.045	0.048
Pdensi_DN17867_c0_g1d530420	FC_3	MC_2_2	7.69272997534906	3274.97015590592	1641.33144294063	-8.71979174973423	1.4716922294647	-5.92501038950643	3.12277646129504e-09	3.11353934100617e-07	0.400	0.177	1.801	4.241	0.282	1.236	0.051	1.488	1.509	0.769	3.144	1.114	0.026	0.459	0.159	3.364	125.982	112.782	103.322	203.289	144.966	40.667	0.000	0.143	0.000	0.026	0.000
Pdensi_DN20191_c0_g1d219493	FC_3	MC_2_2	5.12251574796388	911.719332881125	458.420924314544	-7.48499750372663	1.26388313485727	-5.92222278887512	3.17618923956941e-09	3.16148071221838e-07	0.122	0.244	0.241	0.417	0.309	0.130	0.181	0.440	0.283	0.230	0.344	0.270	0.101	0.087	0.188	0.220	21.938	45.890	270.535	0.335	4.553	0.113	0.149	0.124	0.047	0.068	0.055
Pdensi_DN25472_c1_g1	FC_3	MC_2_2	586.157645762209	61.8525472659547	324.005096514082	3.2283101959162	0.545144614429066	5.92193357591404	3.18178146675589e-09	3.16174210609425e-07	11.651	14.864	6.301	13.611	33.004	30.426	21.496	29.969	15.798	42.669	27.827	14.633	10.159	19.021	16.382	3.038	1.069	0.797	1.348	1.395	1.044	1.934	0.659	0.219	0.033	3.568	0.619
Pdensi_DN2649_c0_g1d99119	FC_3	MC_2_2	421.952710992365	72.1779725605284	247.065341776447	2.55104762008671	0.431195555995697	5.91621964701363	3.29425227202687e-09	3.26257465418568e-07	6.497	4.191	8.669	5.270	7.856	12.497	7.316	7.377	6.576	5.856	10.777	7.346	10.007	7.632	13.984	1.814	1.532	2.207	2.698	3.051	3.726	5.231	3.356	2.172	1.810	1.567	3.833
Pdensi_DN40231_c0_g1	FC_3	MC_2_2	217.712632489751	21.9332594950162	119.822945992384	3.29191485613808	0.556646563312799	5.91383307308454	3.34236626097121e-09	3.29743423102226e-07	0.233	3.810	0.462	1.201	3.274	1.590	1.680	1.507	1.357	1.560	0.513	0.412	5.929	4.668	5.808	0.709	0.736	0.255	0.033	0.034	0.125	0.000	0.000	0.000	0.000	0.000	0.000
Pdensi_DN20608_c1_g3	FC_3	MC_2_2	194.410809372721	1372.70691435391	783.558861863313	-2.81970004228885	0.476817579374484	-5.91358239347612	3.3474595580664e-09	3.29743423102226e-07	4.101	4.497	4.966	10.251	11.067	2.774	6.377	9.219	5.261	6.508	5.617	3.706	5.878	5.550	3.457	18.952	49.918	34.380	50.210	50.552	29.921	76.634	43.200	18.393	0.000	3.311	1.950
Pdensi_DN27433_c0_g1d368357	FC_3	MC_2_2	2213.73775889943	101.328918734821	1157.53333881713	4.45319359397391	0.753060168502493	5.91346320019736	3.34988397161109e-09	3.29743423102226e-07	48.330	9.172	1.681	30.421	15.766	180.712	96.184	13.193	25.108	9.146	8.431	10.203	15.172	33.356	117.732	1.580	2.145	3.996	4.798	0.653	0.905	13.743	769.547	11990.112	0.962	3.153	0.338
Pdensi_DN2965_c0_g1d447477	FC_3	MC_2_2	280.737275028125	47.6933219433011	164.215298485713	2.5571537966595	0.432435604861235	5.91337477282906	3.35168370525659e-09	3.29743423102226e-07	5.122	6.265	4.339	3.388	1.889	5.353	2.970	0.583	1.580	1.704	0.986	0.657	5.955	11.056	5.101	1.498	0.844	1.366	1.360	1.809	0.319	0.509	1.911	2.242	0.838	0.375	0.134
Pdensi_DN22512_c0_g3d544206	FC_3	MC_2_2	873.750714332614	208.605242134202	541.177978233408	2.06506044179019	0.349307974263425	5.91186172071999	3.38262461761388e-09	3.32236461614778e-07	5.135	7.525	5.223	12.782	18.816	34.686	10.633	6.666	9.140	7.080	7.958	7.788	14.319	22.903	29.770	6.323	4.770	5.070	13.986	7.604	7.705	7.969	30.866	14.235	55.375	39.296	52.111
Pdensi_DN44967_c0_g1d247433	FC_3	MC_2_2	0	66.8729267570379	33.4364633785189	-8.61892088256327	1.45854306536298	-5.90926732795394	3.43632660398210e-09	3.3695312306551e-07	0.000	0.321	0.000	0.000	0.000	0.000	0.327	0.311	0.000	0.000	0.000	0.000	0.000	0.000	0.000	2.123	1.269	1.804	1.641	0.685	0.000	0.449	0.721	0.000	0.000	0.000	0.000
Pdensi_DN44178_c0_g1d37858	FC_3	MC_2_2	9.21741396816785	108.405348006183	58.8113809871755	-3.53611015616839	0.598730370939992	-5.90601433933739	3.50483480560113e-09	3.43103663378682e-07	0.167	0.000	0.334	0.000	0.000	0.000	0.371	0.000	0.000	0.000	0.000	0.197	0.186	0.386	0.186	3.887	2.157	2.446	4.984	3.869	1.678	0.000	0.000	0.000	0.000	0.188	0.000
Pdensi_DN21034_c2_g2	FC_3	MC_2_2	341.429462091064	68.5594425844558	204.99445233776	2.30593174646932	0.390649066667889	5.90282159416937	3.57336635432683e-09	3.48661818427772e-07	4.024	2.478	2.176	4.417	12.393	11.762	5.064	2.875	2.091	1.010	0.944	1.290	5.946	10.718	9.794	2.381	1.697	1.284	2.197	45.247	7.813	25.991	39.555	35.336	1.846	2.772	3.106
Pdensi_DN24445_c1_g1	FC_3	MC_2_2	100.650941080181	404.205322684465	252.428131882323	-2.00839503091676	0.340407153160993	-5.89997892895895	3.63547998227128e-09	3.53559367980757e-07	15.294	7.321	7.471	7.732	4.554	1.277	4.790	4.942	3.422	3.146	2.532	2.306	3.120	2.430	2.058	9.774	10.188	11.075	3.973	4.334	2.777	3.545	1.184	0.220	1.732	4.762	2.268
Pdensi_DN38526_c0_g1d317218	FC_3	MC_2_2	0	199.190506380975	99.5952531904874	-10.1913786442905	1.72929485373981	-5.89337244730149	3.78392209200144e-09	3.66793127754728e-07	0.000	0.000	0.000	0.271	0.000	0.000	0.000	0.000	0.000	0.000	0.000	0.000	0.000	0.000	0.000	0.766	2.296	11.999	0.946	0.495	2.459	0.976	0.000	0.000	0.000	0.000	0.000
Pdensi_DN44769_c0_g1d322761	FC_3	MC_2_2	1.365861190117	211.215465300933	106.290663245525	-7.34375201109092	1.2462580655373	-5.89264151155145	3.80070363898652e-09	3.67818829819309e-07	0.000	0.000	1.730	0.000	0.000	0.000	0.000	0.095	0.000	0.107	0.000	0.000	0.000	0.000	0.102	2.621	3.468	9.993	3.657	1.695	1.959	0.555	0.783	0.184	0.828	0.205	0.110
Pdensi_GG_40378_c0_g1	FC_3	MC_2_2	0	70.0293986176739	35.0146993088369	-8.68444630108372	1.47402143147918	-5.89166895108771	3.82314500934065e-09	3.69388036700529e-07	0.115	0.000	0.000	0.216	0.000	0.000	0.000	0.000	0.000	0.000	0.000	0.000	0.000	0.000	0.000	1.612	2.283	1.443	1.160	2.822	0.648	0.000	0.409	0.000	0.287	0.000	0.398
Pdensi_DN15729_c0_g1d214587	FC_3	MC_2_2	25.2216929358753	198.564285607615	111.892989271745	-2.97086030514969	0.504470935436658	-5.88906138384005	3.88395176072866e-09	3.73456632850458e-07	0.402	1.129	1.517	1.386	1.015	0.215	2.879	2.815	3.311	4.035	2.980	2.244	0.692	0.886	0.370	4.390	6.338	4.419	1.939	2.629	2.255	4.154	3.321	0.968	0.197	0.000	0.000
Pdensi_GG_16329_c1_g1	FC_3	MC_2_2	167.465354831085	3244.42954649417	1705.94745066263	-4.27438723506662	0.72581907056868	-5.88905335832198	3.88414035582113e-09	3.73456632850458e-07	3.269	2.656	42.650	3.605	5.974	19.386	35.534	40.318	190.274	79.647	151.395	241.139	3.597	8.013	1.805	19.051	111.856	111.083	15.430	95.176	72.306	1.854	0.000	0.000	13.166	13.799	9.940
Pdensi_DN61_c0_g1d258429	FC_3	MC_2_2	8.64316737540265	224.340111465279	116.491639420341	-4.72207734193449	0.801957090803175	-5.88819201935759	3.90443322950549e-09	3.74785107003043e-07	0.575	0.828	2.200	0.364	0.116	0.000	0.000	0.000	0.113	0.225	0.121	0.113	0.427	0.111	0.107	3.612	4.991	8.483	5.756	0.778	2.606	0.729	0.822	0.386	0.000	0.108	0.115
Pdensi_DN19038_c1_g6	FC_3	MC_2_2	32.0470550322731	562.040956640867	297.04400583657	-4.1300551307539	0.701444159584422	-5.88793145444506	3.91059236118407e-09	3.74785107003043e-07	0.857	1.019	3.563	3.365	2.770	0.475	25.800	45.827	80.969	52.875	63.964	41.354	1.150	1.172	0.183	9.417	19.363	13.708	12.717	12.543	11.231	0.221	3.033	0.060	0.000	0.000	0.018
Pdensi_DN18221_c0_g2d353356	FC_3	MC_2_2	1.02439589258775	223.644697269468	112.334546581028	-7.8513614274725	1.33402341929584	-5.88547495786606	3.96912484079065e-09	3.79169665145031e-07	0.000	0.000	4.069	2.158	0.000	0.033	0.019	0.000	0.000	0.000	0.000	0.000	0.000	0.000	0.070	1.821	3.668	11.459	0.978	0.560	7.919	22.600	0.000	0.000	0.000	0.000	0.000
Pdensi_DN23546_c2_g2	FC_3	MC_2_2	76.3236534255336	0	38.1618267127668	8.65739507773858	1.47218657104127	5.88063717468584	4.08690142971264e-09	3.8979315179465e-07	0.000	0.378	0.000	0.000	2.550	0.377	0.769	1.466	1.250	2.064	0.878	0.410	2.312	2.416	1.159	0.000	0.000	0.000	0.000	0.000	2.009	3.174	0.000	0.000	0.512	0.000	0.000
Pdensi_DN27823_c0_g1d501115	FC_3	MC_2_2	193.587868984729	1.6041017690511	97.59598537689	6.67743258761147	1.13584555288703	5.87882091067675	4.13199113426773e-09	3.93461062679452e-07	9.549	6.649	3.152	8.232	8.380	3.422	4.988	4.668	6.740	1.976	4.861	3.677	5.571	7.524	2.070	0.143	0.000	0.000	0.000	0.061	0.000	0.000	0.000	0.000	0.000	0.059	0.000
Pdensi_DN21997_c1_g3	FC_3	MC_2_2	2773.33362114999	604.985818042914	1689.15971959645	2.19469412914941	0.373484541793131	5.87626496832371	4.19626474222232e-09	3.98302735308155e-07	2.967	9.427	11.107	45.098	109.689	130.986	45.936	41.499	53.835	42.945	31.800	38.792	51.854	84.160	78.317	22.194	16.179	8.718	7.491	79.638	12.977	183.274	137.168	139.552	0.189	0.229	0.200
Pdensi_DN30607_c0_g1	FC_3	MC_2_2	0	108.982589973834	54.4912949869172	-9.32553235160468	1.58750623903355	-5.87432800092926	4.24562022622435e-09	4.0234372891459e-07	1.146	0.000	0.000	0.000	0.000	0.000	0.000	0.000	0.000	0.000	0.000	0.000	0.000	0.000	0.000	5.155	2.637	0.819	1.402	0.580	0.760	3.245	0.000	0.000	1.960	0.000	0.000
Pdensi_DN31759_c0_g1d372220	FC_3	MC_2_2	570.435574554357	33.3683461797062	301.901960367032	4.11116129211992	0.700070104452296	5.87249943394785	4.29273173848336e-09	4.06159517789134e-07	0.000	0.721	0.334	5.874	12.550	57.079	5.498	4.887	4.763	0.393	0.836	1.953	6.978	13.806	22.826	0.596	0.356	1.619	4.426	8.075	10.526	11.090	84.813	92.945	0.000	0.000	0.000
Pdensi_DN22683_c0_g2d301285	FC_3	MC_2_2	2.32096073835141	158.94642776902	80.6336942536856	-6.14464073175433	1.04694213564821	-5.86913117977612	4.38084725848266e-09	4.13178668938355e-07	0.109	0.013	0.904	0.667	0.087	0.078	0.000	0.000	0.028	0.057	0.031	0.058	0.040	0.028	0.096	1.782	7.844	2.170	8.061	0.408	3.259	0.000	0.000	0.000	0.000	0.000	0.000
Pdensi_DN17424_c1_g3	FC_3	MC_2_2	0.357401206301942	93.8694670024044	47.1134341043532	-8.14321137571496	1.38852231520933	-5.86466006812954	4.50053752083181e-09	4.23793472834645e-07	0.000	1.246	0.000	0.000	0.000	0.000	0.000	0.000	0.807	0.000	0.000	0.520	0.021	0.000	0.000	1.715	2.673	2.751	3.749	0.339	0.000	0.000	0.149	0.000	0.000	0.000	0.274
Pdensi_DN25466_c0_g1d227511	FC_3	MC_2_2	50.6908445717191	562.24075281513	306.465798693425	-3.46742951787112	0.59133001060011	-5.86378072432381	4.52444893218135e-09	4.25369902460739e-07	4.635	3.799	10.816	6.133	2.509	0.883	3.656	3.584	3.373	3.015	3.447	3.031	1.558	2.026	0.398	11.318	17.360	14.084	2.747	5.292	1.062	0.332	0.397	0.259	0.080	0.058	0.015
Pdensi_GG_9810_c0_g1	FC_3	MC_2_2	0	100.407790879893	50.2038954399463	-9.20253425039378	1.57025931382305	-5.86051881328359	4.6142325520989e-09	4.32655980800988e-07	0.664	0.000	0.000	0.000	0.000	0.000	0.000	0.000	0.905	1.253	0.000	1.011	0.000	0.000	0.000	0.907	3.657	2.967	0.000	0.730	0.000	0.000	0.000	0.000	1.145	0.000	0.000
Pdensi_DN21533_c0_g1d363086	FC_3	MC_2_2	193.163128748347	957.736553153542	575.449840950944	-2.30980381156523	0.394135146169327	-5.86043603067282	4.61653354202389e-09	4.32655980800988e-07	4.632	6.362	11.042	10.529	8.057	6.394	9.506	9.403	16.262	10.522	18.363	16.056	5.536	4.968	4.206	15.460	28.681	28.445	39.904	9.278	15.265	7.145	3.515	2.948	1.901	1.830	1.376
Pdensi_DN17235_c0_g2d280927	FC_3	MC_2_2	0.597698341932471	144.684258833728	72.6409785878304	-7.90264135451218	1.34874632164916	-5.85924960658974	4.64963380810179e-09	4.35070782384591e-07	0.048	0.051	0.638	0.685	0.000	0.000	0.000	0.000	0.000	0.000	0.000	0.000	0.026	0.027	0.000	1.140	5.114	4.541	1.434	0.359	3.770	0.356	0.000	0.000	0.000	0.000	0.000
Pdensi_DN19339_c0_g1d60781	FC_3	MC_2_2	792.432727173164	191.843426308038	492.138076740601	2.05008864675298	0.349974431155639	5.85782407012835	4.68971064642928e-09	4.38129754942946e-07	4.922	10.928	4.925	12.539	31.645	30.326	14.533	18.212	14.177	13.305	14.447	12.634	15.656	25.377	20.387	5.001	3.170	6.678	9.435	39.507	135.481	58.248	31.861	18.454	18.408	46.006	59.857
Pdensi_DN22683_c0_g1d301284	FC_3	MC_2_2	7.08661156503848	253.153450291545	130.120030928292	-5.16275107250599	0.881488945124728	-5.85685288631212	4.71720633592028e-09	4.40005579673168e-07	0.800	0.365	1.109	0.923	0.189	0.070	0.163	0.139	0.176	0.124	0.060	0.204	0.227	0.199	0.131	2.219	13.175	3.298	11.148	11.585	3.555	0.403	0.117	0.000	0.025	0.071	0.038
Pdensi_DN20580_c1_g1	FC_3	MC_2_2	11.7468000246044	909.905505714045	460.826152869325	-6.27094302280147	1.07101444886985	-5.8551432517261	4.76599029258697e-09	4.43510652567609e-07	0.321	0.820	4.305	0.751	0.576	0.157	0.349	0.332	0.156	0.425	0.440	0.285	0.178	0.414	0.316	0.702	36.649	29.806	10.385	96.108	85.030	38.954	0.148	0.054	0.104	0.150	0.032
Pdensi_DN20994_c5_g1	FC_3	MC_2_2	25.3040578298858	158.579889750596	91.9419737902408	-2.65400499718277	0.45330153762892	-5.85483343177049	4.77488331026102e-09	4.43510652567609e-07	2.018	1.458	0.764	1.491	0.000	0.183	0.747	0.353	0.599	0.794	0.638	0.198	0.748	0.582	0.562	3.464	4.345	4.312	4.276	2.144	2.173	0.256	1.027	0.338	8.008	0.756	1.421
Pdensi_DN45980_c0_g1d156790	FC_3	MC_2_2	90.1928260430088	0	45.0964130215044	8.89667404275949	1.51956452207338	5.85475240670949	4.77721170168401e-09	4.43510652567609e-07	3.456	2.674	1.978	1.459	0.800	0.718	0.000	0.345	0.195	0.000	0.416	0.000	2.747	1.140	2.749	0.000	0.000	0.000	0.546	0.191	0.000	0.251	0.000	0.000	3.185	3.327	2.781
Pdensi_DN19126_c0_g1d482175	FC_3	MC_2_2	6.13526993700136	211.552450863268	108.843860400134	-5.14463474335532	0.878792479018209	-5.85420889025236	4.7928591486291e-09	4.44268087708239e-07	1.098	0.670	4.692	1.404	0.000	0.000	0.000	0.077	0.087	0.173	0.187	0.175	0.288	0.043	0.093	6.286	2.374	7.861	1.559	1.919	12.611	1.393	0.136	0.075	0.000	0.042	0.089
Pdensi_DN26504_c1_g2	FC_3	MC_2_2	224.052589308402	28.3043217860492	126.178455547225	2.96908700234483	0.507214118308776	5.85371521645489	4.80711487465195e-09	4.44894356979489e-07	8.459	7.798	2.372	5.404	5.168	6.605	5.026	2.722	1.915	1.694	1.356	0.387	5.866	8.111	3.511	0.969	0.768	0.465	0.211	0.217	0.067	0.211	0.000	0.378	1.076	0.786	4.205
Pdensi_GG_23570_c1_g1	FC_3	MC_2_2	79.2292615480835	0	39.6146307740417	8.71218787738301	1.48867238070316	5.85232049060243	4.84761342005523e-09	4.47943642572207e-07	1.379	0.499	0.461	2.908	0.839	2.993	0.000	0.966	1.095	2.174	1.161	0.812	1.021	2.919	2.298	0.000	0.000	0.000	0.000	0.000	0.000	0.000	0.000	0.000	0.000	0.000	0.000
Pdensi_DN18444_c0_g1d59020	FC_3	MC_2_2	303.415943922219	74.0234732135803	188.719708567899	2.02473167293236	0.346056389601116	5.85087209418724	4.89002175107422e-09	4.50779059284395e-07	14.759	4.157	2.281	3.843	4.883	9.264	1.181	1.337	1.384	0.722	1.235	1.221	7.319	7.929	7.908	2.379	2.018	1.325	3.636	6.944	1.511	3.789	18.333	11.261	39.091	46.797	40.097
Pdensi_DN54190_c0_g1	FC_3	MC_2_2	0	218.345707353062	109.172853676531	-10.3243556600773	1.76492293047736	-5.84974872375015	4.92316184267151e-09	4.52808764580844e-07	0.000	0.393	0.728	0.000	0.000	0.000	0.799	0.000	0.000	0.000	0.000	0.000	0.000	0.000	0.000	0.325	6.902	9.038	88.157	0.211	3.652	15.653	0.000	0.000	0.000	0.000	0.000
Pdensi_DN13938_c0_g1d178814	FC_3	MC_2_2	1157.73690642063	216.273000758898	687.004953589764	2.41840798513626	0.413542099674751	5.84803333696454	4.97418879650517e-09	4.56793771151506e-07	13.859	57.894	30.070	22.178	17.931	56.262	28.874	21.312	24.134	20.510	21.429	18.914	15.531	35.880	38.448	6.690	6.001	4.000	9.337	4.718	3.688	3.751	14.513	31.467	2.851	1.648	0.783
Pdensi_GG_127752_c0_g2	FC_3	MC_2_2	25.10135356313	573.273027381265	299.187190472198	-4.52566838489843	0.774711628333406	-5.84174577918012	5.16565950961523e-09	4.72184260012964e-07	5.235	3.103	14.899	5.128	0.113	0.553	0.251	0.494	4.527	0.236	1.235	3.902	1.336	0.216	0.283	20.829	10.334	13.663	6.633	32.682	16.723	1.296	0.124	0.000	0.270	0.275	0.173
Pdensi_DN41306_c0_g1d319746	FC_3	MC_2_2	240.572240832899	33.6039130776352	137.088076955267	2.83311518255209	0.485045114030029	5.84093128784037	5.19098131720913e-09	4.73768885634023e-07	0.196	0.213	0.197	7.460	13.614	14.742	3.268	4.744	3.505	0.464	0.000	0.694	3.275	8.617	6.989	1.055	0.844	0.719	0.000	10.013	5.361	0.598	0.000	0.000	0.000	0.000	0.000
Pdensi_DN36166_c0_g1d568921	FC_3	MC_2_2	457.768163771207	70.1637330905905	263.965948430899	2.69595756802773	0.461601860233049	5.840439132257	5.2063404853835e-09	4.74440772588158e-07	2.527	2.163	4.025	2.473	14.109	24.916	3.665	2.793	6.630	1.573	2.091	3.516	6.805	17.642	11.661	2.683	1.613	1.214	1.107	22.149	4.306	7.057	7.851	126.067	0.000	1.870	1.211
Pdensi_DN19761_c5_g6	FC_3	MC_2_2	230.707704091362	16.9783429541251	123.843023522744	3.73812271610175	0.64042415505629	5.83694835147683	5.31655674254815e-09	4.83741429746819e-07	1.323	4.843	1.932	0.387	2.588	4.668	0.904	0.426	0.240	0.000	0.129	0.240	3.856	9.400	5.008	0.639	0.552	0.125	0.000	0.118	0.000	0.000	0.000	0.000	0.000	0.114	0.368
Pdensi_DN27566_c0_g1d230980	FC_3	MC_2_2	149.772691760045	9.43985431848128	79.6062730392632	3.99118141589745	0.684084939358007	5.83433603967814	5.40051834171922e-09	4.90628407510185e-07	0.248	0.343	0.000	1.379	0.553	2.237	0.969	0.957	0.249	0.828	0.939	0.168	4.014	2.565	4.619	0.192	0.390	0.133	0.442	2.266	0.051	12.368	46.842	9.527	0.000	0.079	0.000
Pdensi_GG_7186_c0_g1	FC_3	MC_2_2	207.921083570094	6289.05619352198	3248.48863854604	-4.91949578600092	0.843323357384619	-5.83346321778356	5.42885791946326e-09	4.91455498539332e-07	42.784	17.178	77.578	25.419	10.355	4.615	1.570	2.731	2.535	1.118	6.860	4.453	11.018	3.821	0.525	120.659	199.877	157.124	74.820	0.274	8.161	0.000	0.000	0.000	0.000	0.266	0.286
Pdensi_DN21174_c3_g2	FC_3	MC_2_2	0	166.7302599039	83.3651299519501	-9.93569236343475	1.70327398505348	-5.83329073925989	5.4344752046693e-09	4.91455498539332e-07	0.000	0.000	1.992	0.941	0.000	0.000	0.000	0.374	0.296	0.000	1.247	0.000	0.000	0.000	0.000	0.888	9.311	2.032	101.709	0.575	133.778	0.377	3.625	0.499	0.366	0.279	0.000
Pdensi_DN24860_c0_g4d135806	FC_3	MC_2_2	102.459972014751	0.458314791157458	51.4591434029544	7.37077160015723	1.26450470273477	5.82897919178656	5.57674559943462e-09	5.03553814217442e-07	0.130	0.518	0.043	2.063	2.677	2.743	1.238	0.487	0.153	0.251	0.000	0.051	3.220	2.499	2.039	0.039	0.000	0.000	0.000	0.000	0.112	0.000	0.000	0.000	0.000	0.000	0.000
Pdensi_DN2607_c0_g1d99114	FC_3	MC_2_2	0	139.025673946261	69.5128369731303	-9.67228811007891	1.66120864026594	-5.82244028572504	5.79945239057757e-09	5.2286734592496e-07	0.657	0.000	0.000	0.000	0.000	0.000	0.362	0.000	0.000	0.000	0.000	0.386	0.000	0.000	0.000	0.589	4.222	5.584	2.186	0.000	0.000	0.996	0.000	0.000	0.000	0.000	0.000
Pdensi_DN22140_c1_g11	FC_3	MC_2_2	174.182571243398	1074.82140937953	624.501990311462	-2.62468015256297	0.450889777475183	-5.82111257270061	5.84571779310331e-09	5.26238789617695e-07	7.150	13.317	27.509	14.366	12.950	9.554	14.509	5.199	4.938	2.160	5.325	4.049	2.270	4.862	6.276	21.181	26.084	34.855	13.430	10.239	7.423	2.919	0.265	0.435	2.764	2.984	3.479
Pdensi_GG_54181_c0_g1	FC_3	MC_2_2	0	148.580907163687	74.2904535818436	-9.77242863862384	1.67952780413395	-5.81855722457837	5.93577388950823e-09	5.33536136698767e-07	0.000	3.090	0.000	0.115	0.000	0.000	3.477	0.000	0.000	0.520	0.000	0.000	0.000	0.000	0.000	9.491	1.577	0.969	1.489	0.152	0.000	0.000	0.000	0.000	0.000	0.000	0.000
Pdensi_DN56079_c0_g1d257401	FC_3	MC_2_2	686.788595296808	56.2513599149969	371.519977605903	3.59482956928377	0.617932193895097	5.81751461535607	5.97290411822077e-09	5.3494844575918e-07	6.318	8.651	5.006	12.588	14.574	14.000	17.960	11.868	13.098	13.761	12.545	10.548	11.386	28.763	14.358	2.981	0.712	0.809	2.213	2.307	1.914	8.065	4.039	5.349	0.000	0.000	0.000
Pdensi_DN106380_c0_g1	FC_3	MC_2_2	78.718913265574	0	39.359456632787	8.70044918689312	1.49560174085929	5.81735695352582	5.97853852636937e-09	5.3494844575918e-07	2.930	0.008	2.748	1.859	2.300	2.916	0.606	0.843	1.010	0.000	1.438	0.790	2.739	1.390	1.740	0.000	0.000	0.000	0.000	1.465	0.321	0.000	0.081	0.000	2.478	0.595	0.000
Pdensi_DN18377_c1_g4d478242	FC_3	MC_2_2	475.460787874725	100.331407600864	287.896097737794	2.24565601564059	0.386273864802052	5.81363695623412	6.11299142374794e-09	5.46155275937384e-07	0.666	3.479	2.037	7.649	10.130	36.489	11.188	7.672	8.934	15.141	15.945	12.485	6.798	16.580	13.814	2.695	2.564	2.478	3.497	1.498	1.303	7.536	8.246	0.062	0.000	0.035	0.000
Pdensi_GG_142927_c0_g1	FC_3	MC_2_2	88.151759441	493.217273055335	290.684516248167	-2.47853525233851	0.426379655981185	-5.81297727874681	6.13713941114015e-09	5.47488208160118e-07	4.481	5.177	10.017	11.737	9.431	5.054	15.838	9.869	14.351	8.105	8.687	11.269	1.663	3.277	1.998	9.367	10.468	17.908	10.576	5.367	18.214	26.317	4.385	10.214	2.452	3.189	2.163
Pdensi_DN1835_c0_g1d203547	FC_3	MC_2_2	2.0487917851755	192.450018191977	97.2494049885764	-6.61248263557858	1.13774565317476	-5.81191641306396	6.17616790964549e-09	5.50142620227942e-07	0.339	0.672	2.949	0.813	0.369	0.110	0.172	0.438	0.439	0.453	0.550	0.255	0.000	0.000	0.145	4.421	4.905	5.416	0.762	0.923	1.584	0.154	0.042	0.000	0.000	0.000	0.000
Pdensi_DN19598_c1_g1	FC_3	MC_2_2	167.788715670959	40.787562830927	104.288139250943	2.03619265384371	0.350758162544603	5.80511837293248	6.43205459885074e-09	5.72076772147258e-07	1.558	3.318	1.872	3.574	4.151	5.964	4.864	1.710	1.831	0.986	1.326	1.434	3.958	5.131	3.850	1.168	1.055	0.924	1.019	5.859	1.150	48.986	46.244	59.092	2.375	6.152	5.679
Pdensi_DN32932_c0_g1d435833	FC_3	MC_2_2	1.6820799494137	417.930478423654	209.806279186534	-7.84643715612234	1.35270501143049	-5.80055303249353	6.60965655575025e-09	5.86115494040848e-07	0.000	0.000	1.227	1.089	0.298	0.537	0.409	0.000	0.581	0.723	0.000	0.434	0.000	0.142	0.000	1.211	15.796	13.990	3.538	4.271	3.167	2.993	0.301	0.247	2.026	0.276	0.888
Pdensi_DN24750_c0_g1d72788	FC_3	MC_2_2	0	140.901834370158	70.4509171850788	-9.69176388488708	1.67125756303035	-5.79908453327435	6.66779164339577e-09	5.90388166347479e-07	0.000	0.000	0.311	0.782	0.000	0.000	0.000	0.000	0.000	0.000	0.000	0.000	0.000	0.000	0.000	0.555	4.646	5.282	41.895	0.000	36.114	12.689	15.819	12.460	0.000	0.000	0.000
Pdensi_DN21098_c3_g1	FC_3	MC_2_2	0.682930595058499	172.946412947635	86.8146717713466	-8.0900577736534	1.39561431761703	-5.79677183841658	6.76035650252061e-09	5.97154504563197e-07	0.000	0.000	2.754	1.863	0.000	0.000	0.000	0.000	0.047	0.000	0.050	0.049	0.000	0.000	0.043	1.272	4.970	6.726	0.103	1.010	0.431	0.749	0.000	0.000	0.000	0.000	0.000
Pdensi_DN14923_c1_g7	FC_3	MC_2_2	1271.43550832689	65.2184257751335	668.326967051014	4.27853119007184	0.738101187308469	5.79667295438687	6.76434203807006e-09	5.97154504563197e-07	6.742	13.446	1.864	10.775	38.547	47.488	6.027	3.961	0.731	0.968	3.036	1.166	22.834	48.615	28.581	2.379	2.453	0.197	3.225	0.513	0.163	15.060	11.776	17.960	0.930	0.812	0.170
Pdensi_DN3229_c0_g1d99476	FC_3	MC_2_2	1523.00618802278	331.927496632493	927.466842327638	2.19794314122391	0.379354803207284	5.79389827844866	6.87711213554021e-09	6.05308309093156e-07	1.221	0.660	0.610	29.409	61.002	105.363	25.549	19.595	17.677	6.704	8.365	7.531	29.372	51.230	37.931	7.764	11.921	5.553	6.901	10.278	8.016	10.537	0.374	0.000	0.000	0.000	0.000
Pdensi_GG_33426_c0_g1	FC_3	MC_2_2	0	113.946472891405	56.9732364457026	-9.384489748886	1.62045837429825	-5.79125628756124	6.98618770277315e-09	6.13997924858243e-07	0.000	0.348	0.864	0.000	0.295	0.000	0.000	0.310	0.000	0.000	0.233	0.449	0.000	0.000	0.000	1.118	1.631	5.905	0.897	5.773	1.447	0.237	0.182	0.000	0.000	0.000	0.000
Pdensi_DN20748_c0_g2d120913	FC_3	MC_2_2	26.926152064406	332.095293012806	179.510722538606	-3.62790504367487	0.626608740455884	-5.78974535375203	7.04932145821033e-09	6.18065063747171e-07	0.928	1.220	0.596	0.702	0.830	1.355	1.603	0.946	1.666	1.845	1.191	1.492	0.773	0.614	0.640	3.683	13.092	8.069	7.806	3.876	3.189	3.119	3.975	9.557	2.825	1.310	1.333
Pdensi_DN4504_c0_g1	FC_3	MC_2_2	20.512624179941	159.65420436017	90.0834142700554	-2.96847430906156	0.512720808369121	-5.78965054783671	7.05330133094253e-09	6.18065063747171e-07	3.581	2.278	1.683	0.934	0.765	0.690	1.404	1.874	0.747	0.991	2.131	0.870	0.469	0.486	0.589	4.380	5.137	2.716	3.861	0.489	1.357	1.987	2.066	0.636	11.899	3.313	3.394
Pdensi_DN18588_c0_g2	FC_3	MC_2_2	256.156261595274	23.9390447720771	140.047653183675	3.39101751596828	0.585859688238358	5.78810521366447	7.11848209136131e-09	6.21939369054372e-07	2.384	7.563	1.761	2.856	2.248	5.392	1.457	0.560	0.597	0.769	0.602	0.582	4.450	9.430	6.209	1.027	0.612	0.249	0.452	0.099	0.284	0.256	0.139	0.000	0.000	0.000	0.000
Pdensi_DN13538_c0_g2d7423	FC_3	MC_2_2	483.99270742219	83.8068686114096	283.8997880168	2.52001330407369	0.435501440224358	5.78646376640098	7.1883583244372e-09	6.27120837116047e-07	7.604	5.437	5.728	2.603	3.736	14.358	3.586	2.434	1.486	4.692	1.520	1.861	9.287	11.839	15.787	3.357	1.437	1.799	1.518	0.350	1.196	3.874	2.093	6.521	1.448	3.040	0.843
Pdensi_DN18047_c0_g1d186606	FC_3	MC_2_2	73.2017674603706	568.326657971164	320.764212715767	-2.95426334335461	0.510779713842411	-5.78383060895422	7.30184705579662e-09	6.36086306517002e-07	7.513	9.246	6.313	11.052	5.680	3.974	6.754	4.265	4.833	6.241	4.105	3.828	2.031	2.813	0.903	15.638	18.759	9.165	4.266	5.176	6.419	1.545	1.487	0.408	1.504	2.053	1.964
Pdensi_DN7676_c0_g1d451496	FC_3	MC_2_2	8.38264012577701	731.977022373371	370.179831249574	-6.45644492660407	1.11690242573848	-5.78067052037706	7.44034801365676e-09	6.47201181176207e-07	0.409	0.165	0.736	0.814	0.092	0.246	0.222	0.079	0.253	0.357	0.161	0.136	0.184	0.132	0.316	0.695	14.913	39.215	1.110	0.119	0.511	0.076	0.078	0.026	0.080	0.115	0.046
Pdensi_GG_38489_c4_g1	FC_3	MC_2_2	0	79.72717017787	39.863585088935	-8.86895163191077	1.53543183069607	-5.7761936769867	7.64094161372131e-09	6.62706462415794e-07	0.000	0.274	3.301	0.320	0.000	0.000	0.000	0.000	0.000	0.000	0.000	0.000	0.000	0.000	0.000	1.359	1.356	3.392	0.280	0.586	1.456	0.769	0.000	0.000	0.000	0.000	0.000
Pdensi_DN20542_c0_g5	FC_3	MC_2_2	0.597698341932471	352.128300383967	176.36299936295	-9.19110997381308	1.59143403528823	-5.77536345837195	7.67871482520984e-09	6.65010333271165e-07	0.000	0.063	0.290	0.267	0.256	0.062	0.127	0.081	0.136	0.068	0.024	0.000	0.022	0.022	0.000	0.281	15.664	9.979	17.052	4.825	26.949	10.064	0.119	0.000	0.000	0.000	0.023
Pdensi_DN8368_c0_g1d331302	FC_3	MC_2_2	2.3589215501845	493.244327958071	247.801624754128	-7.69732822357195	1.33363145232914	-5.77170567635374	7.84730972030555e-09	6.78620702401467e-07	0.069	0.110	0.261	0.171	0.164	0.073	0.211	0.177	0.146	0.066	0.086	0.054	0.038	0.092	0.051	0.134	14.488	22.055	16.648	0.026	4.172	0.000	0.000	0.000	0.000	0.000	0.000
Pdensi_GG_129283_c0_g1	FC_3	MC_2_2	272.653945190379	40.4214374505986	156.537691320489	2.7471341411271	0.476255863916118	5.76818964188324	8.01276102289049e-09	6.91919992608377e-07	11.580	4.777	3.090	5.777	5.521	8.020	6.690	4.157	4.859	5.626	6.711	3.571	9.610	6.037	4.874	1.260	0.965	0.911	3.053	4.115	6.123	4.701	2.534	6.254	6.728	8.774	17.198
Pdensi_DN17644_c2_g5	FC_3	MC_2_2	773.696577108262	158.106345095071	465.901461101667	2.29186182543594	0.397694280829716	5.76287348325551	8.26937844113953e-09	7.12006685982818e-07	3.739	4.186	2.365	9.200	22.058	29.657	6.795	6.314	6.742	5.329	3.772	3.975	11.585	21.622	26.394	3.797	4.715	3.586	3.795	3.599	3.790	3.971	8.602	8.277	2.724	3.943	4.222
Pdensi_DN27259_c2_g2	FC_3	MC_2_2	34.5066084593312	269.796057266219	152.151332862775	-2.96377649747392	0.514357036617752	-5.76209964378589	8.30739260258844e-09	7.14243128631821e-07	6.130	2.498	5.777	3.840	1.411	1.156	1.289	1.717	0.967	1.138	1.279	1.607	1.113	1.140	0.420	6.089	5.829	8.800	2.829	5.166	2.147	2.515	0.155	0.536	0.682	0.286	0.319
Pdensi_DN24609_c0_g4	FC_3	MC_2_2	31.4660148181284	367.199988021533	199.333001419831	-3.54003385324434	0.614676689019203	-5.75918025928871	8.45234021646009e-09	7.23147572015752e-07	1.859	3.023	3.732	0.391	3.019	2.344	1.026	3.252	3.698	3.664	3.899	6.192	0.685	1.072	0.687	3.610	12.942	10.941	3.091	3.225	5.350	0.000	0.000	0.000	3.187	0.697	0.000
Pdensi_DN25070_c0_g1d22838	FC_3	MC_2_2	307.669523936861	19.8356622812935	163.752593109077	3.94047102010862	0.684224428936513	5.75903293343863	8.45971975893284e-09	7.23147572015752e-07	2.324	5.096	1.928	4.942	4.612	7.190	2.679	1.150	1.372	1.605	0.754	1.475	5.526	10.296	8.114	0.600	0.812	0.093	0.207	0.094	0.357	0.096	0.381	0.117	0.000	0.048	0.000
Pdensi_DN22040_c0_g1d542026	FC_3	MC_2_2	6.46313039984833	125.116344422905	65.7897374113769	-4.25883175197659	0.740023145145046	-5.75499804285425	8.66427985647245e-09	7.37445822389342e-07	0.152	0.323	0.166	0.491	0.471	0.439	0.294	0.229	0.397	0.055	0.051	0.258	0.108	0.231	0.180	1.761	4.821	2.807	1.043	1.505	0.219	0.397	0.136	0.197	0.154	0.172	0.054
Pdensi_DN59334_c0_g1	FC_3	MC_2_2	0	88.9548081527648	44.4774040763824	-9.02724447380961	1.57132057669171	-5.74500493897669	9.19183033770350e-09	7.77883228179632e-07	1.268	0.000	1.909	0.400	0.000	0.685	0.350	0.333	0.378	0.375	0.399	1.118	0.000	0.000	0.000	0.853	2.717	3.088	6.328	0.367	2.281	0.481	0.000	0.000	0.000	0.000	0.000
Pdensi_GG_157679_c0_g1	FC_3	MC_2_2	622.453988637086	99.2586254980141	360.85630706755	2.64571819724175	0.461337999390665	5.73488028459874	9.75812458519087e-09	8.22288327971397e-07	7.212	12.471	11.500	6.895	7.326	30.588	8.060	4.134	6.856	4.062	4.689	7.036	7.650	18.803	21.783	3.073	2.576	2.020	2.541	7.978	6.165	13.002	11.672	9.117	7.362	12.970	4.750
Pdensi_DN34086_c0_g1d567067	FC_3	MC_2_2	0	207.127947964779	103.563973982389	-10.248462151482	1.78744272866883	-5.73358910308379	9.83273727811403e-09	8.26228479159825e-07	0.000	0.688	0.955	1.201	1.931	1.028	1.399	1.331	0.757	0.000	0.798	0.745	0.000	0.000	0.000	0.284	8.831	6.177	5.274	4.034	2.738	0.000	0.000	0.000	0.000	0.000	0.000
Pdensi_GG_102725_c0_g1	FC_3	MC_2_2	500.750142857913	2070.32024014652	1285.53519150221	-2.04660023604569	0.356987922535216	-5.73296771921969	9.86884215961347e-09	8.28089380872573e-07	7.663	16.269	84.831	27.311	11.474	14.592	6.479	16.092	16.699	15.268	20.206	46.330	9.556	18.451	11.263	58.840	32.068	69.859	11.557	30.690	38.767	21.353	0.283	0.597	1.054	3.805	1.024
Pdensi_DN23194_c0_g3d128592	FC_3	MC_2_2	88.5811520836828	0	44.2905760418414	8.87398055816406	1.54883477073019	5.72945592768458	1.00753261090268e-08	8.44221251542241e-07	0.746	3.326	1.117	20.001	24.222	5.188	9.624	3.022	3.237	1.644	2.004	1.210	1.455	4.583	1.148	0.000	0.000	0.000	0.000	0.325	0.000	0.000	0.000	0.000	0.000	0.000	0.000
Pdensi_GG_115240_c0_g1	FC_3	MC_2_2	0	223.756649981206	111.878324990603	-10.3596299174777	1.80860865300049	-5.72795552000209	1.01648208347589e-08	8.50518802822616e-07	0.000	0.000	0.615	0.000	0.000	0.000	1.352	0.643	0.000	0.000	1.156	0.000	0.000	0.000	0.000	0.275	5.249	11.191	20.707	3.189	11.461	3.253	0.745	0.000	0.000	0.000	0.372
Pdensi_DN21199_c0_g1d189380	FC_3	MC_2_2	58.9338057718374	408.400894586077	233.667350178957	-2.79879484610375	0.488664178100784	-5.72744017574891	1.01957374382416e-08	8.51904123642599e-07	3.925	2.452	7.515	2.257	1.862	1.372	1.335	1.847	3.347	2.490	5.312	4.484	2.291	1.131	0.977	10.360	9.867	11.210	5.913	20.750	11.448	3.304	0.439	0.046	0.018	0.000	0.095
Pdensi_DN19693_c2_g2	FC_3	MC_2_2	1059.94592495791	236.874584557693	648.410254757801	2.16182699687891	0.377772339107515	5.72256561183439	1.04927301276879e-08	8.74256632155838e-07	17.486	10.927	13.241	12.707	32.623	51.379	11.770	20.104	14.729	8.558	17.306	17.514	20.130	24.657	35.801	5.658	7.596	4.817	3.079	5.412	3.846	137.939	103.957	101.671	1.904	2.191	3.493
Pdensi_DN24852_c0_g1d305102	FC_3	MC_2_2	120.25127068087	11.6569235587384	65.9540971198043	3.3581707793205	0.587277730717708	5.71819873914937	1.07659182616782e-08	8.95760638086673e-07	0.149	0.776	0.116	3.471	4.313	5.565	4.152	2.328	3.959	2.371	2.287	3.279	3.212	3.914	2.186	0.313	0.400	0.182	1.485	2.238	0.666	0.828	3.934	0.568	0.349	0.000	0.000
Pdensi_DN19476_c0_g1	FC_3	MC_2_2	3.44330315766573	315.770584410846	159.606943784256	-6.47028821377979	1.13220524577647	-5.7147661503215	1.09854987825173e-08	9.12750321812404e-07	1.081	0.167	0.070	0.417	0.073	0.214	0.131	0.082	0.000	0.116	0.000	0.000	0.023	0.210	0.047	1.482	3.613	18.822	4.143	4.318	5.755	4.236	1.453	0.083	0.000	2.564	1.889
Pdensi_GG_28172_c0_g1	FC_3	MC_2_2	90.0130919080023	0	45.0065459540011	8.89665871332891	1.55722037469782	5.71316613748731	1.10893318993033e-08	9.20088846984993e-07	0.716	2.739	6.297	2.601	4.462	5.251	0.734	1.863	6.499	6.629	3.732	4.574	0.810	4.050	2.360	0.000	0.000	0.000	0.000	0.000	0.000	0.000	2.284	11.927	0.000	2.649	3.070
Pdensi_GG_83776_c1_g1	FC_3	MC_2_2	17.8881589558935	137.6182138485	77.7531864021968	-2.94184861678325	0.515379133404221	-5.70812519581755	1.14227388749868e-08	9.44412192677741e-07	1.009	0.325	1.015	0.959	0.501	0.601	0.824	0.542	0.716	0.671	0.561	0.651	0.420	0.525	0.420	2.878	4.629	2.967	6.101	12.438	6.433	58.395	3.864	3.303	0.122	0.294	0.110
Pdensi_GG_142101_c0_g1	FC_3	MC_2_2	127.10061106958	3.87197030638416	65.4862906879821	4.97635190335621	0.871818548935036	5.70801333538388	1.14302466850283e-08	9.44412192677741e-07	5.044	3.214	1.040	0.752	0.540	1.296	0.000	0.000	0.352	1.050	0.563	0.350	4.131	2.398	2.977	0.133	0.160	0.000	0.164	0.344	0.851	0.000	0.363	0.000	8.860	9.169	5.370
Pdensi_DN25507_c0_g1d305727	FC_3	MC_2_2	78.2207742304649	0	39.1103871152324	8.69114182068525	1.52467156590313	5.70033705294237	1.19570777644293e-08	9.85196779579173e-07	0.000	0.000	0.000	1.819	4.171	0.000	2.715	0.162	0.000	0.238	0.000	0.000	2.396	1.090	2.289	0.000	0.000	0.000	0.250	0.000	0.000	0.000	1.176	0.494	0.000	0.000	0.000
Pdensi_DN21897_c3_g2	FC_3	MC_2_2	964.380617200767	200.032184396433	582.2064007986	2.26468151199404	0.397402108506607	5.69871539057621	1.2071355313795e-08	9.93233124321182e-07	9.178	12.177	5.358	13.042	23.700	31.862	10.832	9.926	10.017	6.884	11.553	9.697	17.793	24.769	31.214	7.098	5.297	3.126	8.209	59.409	18.384	16.294	31.679	46.838	2.028	4.549	4.156
Pdensi_DN22822_c0_g1d545808	FC_3	MC_2_2	3203.56704439731	489.694850450588	1846.63094742395	2.70790302468494	0.475489014110591	5.69498546617342	1.23382430968907e-08	1.01378661146807e-06	9.598	99.734	37.922	41.487	259.698	66.929	30.177	17.654	7.832	7.051	15.723	18.895	54.618	99.084	94.403	18.456	14.422	5.175	1.792	2.427	2.863	0.215	1.930	0.194	0.185	0.053	0.000
Pdensi_GG_32521_c0_g1	FC_3	MC_2_2	6.15353691986446	468.963939121483	237.558738020674	-6.24377922766431	1.09681578597631	-5.69264165185817	1.25088743656349e-08	1.02638514919354e-06	0.300	0.317	0.618	0.632	0.227	0.045	0.115	0.109	0.025	0.029	0.159	0.025	0.138	0.241	0.095	0.610	9.436	25.075	4.293	0.098	8.210	0.063	0.000	0.043	0.000	0.212	0.149
Pdensi_DN29766_c0_g1d233200	FC_3	MC_2_2	0	150.082771236367	75.0413856181837	-9.78268119960475	1.718760877214	-5.69170576855452	1.25776459313733e-08	1.02918105825212e-06	0.000	0.000	0.000	0.362	0.000	0.310	0.000	0.903	0.342	0.000	0.000	0.674	0.000	0.000	0.000	0.514	3.071	7.682	0.000	0.000	0.000	0.000	0.000	0.000	0.000	0.000	0.000
Pdensi_DN22779_c0_g3	FC_3	MC_2_2	0	253.035188872009	126.517594436005	-10.5373191370289	1.85178386164768	-5.69036125396024	1.26770883417905e-08	1.03588924075535e-06	0.000	0.000	0.000	0.124	0.000	0.000	0.000	0.103	0.000	0.231	0.000	0.000	0.000	0.000	0.000	0.176	7.827	10.824	12.674	0.599	0.855	68.867	9.260	5.821	0.000	0.000	0.000
Pdensi_GG_129990_c0_g1	FC_3	MC_2_2	71.9093284777626	0	35.9546642388813	8.57284584707172	1.50733428777713	5.68742177272046	1.28971649197227e-08	1.05097721387037e-06	0.486	1.399	0.323	4.095	7.435	2.733	1.794	1.860	1.240	0.380	0.614	0.000	1.533	3.082	1.088	0.000	0.000	0.000	0.000	0.000	0.348	0.000	0.000	0.000	0.000	0.000	0.000
Pdensi_GG_31533_c0_g1	FC_3	MC_2_2	0.682930595058499	305.936891545414	153.309911070236	-8.89533413437907	1.56571327954511	-5.68133019665227	1.33651163800504e-08	1.08612625223303e-06	0.167	0.090	1.333	1.419	0.050	0.135	0.000	0.087	0.098	0.000	0.000	0.049	0.000	0.000	0.047	0.529	11.971	10.121	44.051	0.000	52.679	0.063	0.000	0.000	0.000	0.000	0.000
Pdensi_GG_34785_c0_g1	FC_3	MC_2_2	3.53229333098904	147.89583952697	75.7140664289797	-5.41103441213458	0.953307989593866	-5.67606111686929	1.37831551516352e-08	1.1185662054933e-06	0.059	0.055	1.264	0.539	0.020	0.054	0.037	0.245	0.039	0.059	0.128	0.071	0.122	0.058	0.076	0.965	4.845	5.254	65.573	0.147	59.788	0.013	0.135	0.035	0.119	0.038	0.020
Pdensi_DN18599_c0_g1	FC_3	MC_2_2	2.0487917851755	261.259623497312	131.654207641244	-7.04459885538368	1.2412749827133	-5.67529270587964	1.38451710330978e-08	1.12206410705942e-06	0.059	0.016	9.505	2.174	0.000	0.049	0.033	0.079	0.000	0.000	0.000	0.045	0.000	0.000	0.158	6.594	2.569	11.123	0.432	0.172	1.374	1.103	0.073	0.281	0.000	0.026	0.018
Pdensi_DN99516_c0_g1	FC_3	MC_2_2	47.7714671974416	214.30351850167	131.037492849556	-2.16783541814669	0.382008811704879	-5.67483092463704	1.38825701636606e-08	1.12356015332742e-06	3.929	3.078	2.564	3.895	2.368	1.090	2.388	2.092	1.760	1.357	2.177	1.274	1.373	1.333	0.949	5.562	6.161	4.737	4.219	4.957	1.693	3.627	1.769	0.166	0.000	0.086	0.000
Pdensi_DN11662_c0_g3	FC_3	MC_2_2	263.421603059777	30.8442376732004	147.132920366489	3.09921799864608	0.54618680785819	5.67428204793029	1.39271507186594e-08	1.12563254663999e-06	1.317	4.881	2.630	3.455	2.390	11.292	2.819	0.492	2.775	1.327	0.357	1.443	3.040	11.076	6.841	0.845	0.613	0.926	0.419	0.983	0.135	6.441	1.962	10.618	3.127	8.559	18.337
Pdensi_GG_103090_c0_g1	FC_3	MC_2_2	80.122198982499	420.454069750977	250.288134366738	-2.39831639470512	0.422960433434564	-5.67030910014461	1.42540116461238e-08	1.15048297536687e-06	6.220	2.248	2.378	2.244	1.082	1.922	2.616	1.866	1.414	2.452	2.237	1.393	2.622	1.367	1.970	11.148	11.423	9.742	8.532	6.168	5.968	2.247	8.647	10.722	0.000	1.332	0.718
Pdensi_DN16319_c0_g1d111066	FC_3	MC_2_2	66.6564581005016	0	33.3282290502508	8.46340299629615	1.49403539805663	5.66479415903058	1.4720113490845e-08	1.18487925743676e-06	2.717	0.431	0.057	0.359	1.694	1.428	1.821	2.048	7.558	0.936	2.214	2.232	1.292	2.725	1.255	0.000	0.000	0.000	0.000	0.033	0.000	0.000	0.000	0.000	0.000	0.000	0.000
Pdensi_DN5005_c0_g1	FC_3	MC_2_2	240.293618867498	18.6388872692403	129.466253068369	3.68380906025304	0.650687332453566	5.66141198163854	1.50132507034487e-08	1.20683751318617e-06	0.266	0.618	0.330	4.458	11.449	17.043	5.927	3.830	3.045	1.007	1.673	0.707	3.286	7.385	7.981	0.441	0.757	0.222	0.781	1.798	0.348	12.662	32.246	131.304	9.310	10.987	15.714
Pdensi_DN22327_c0_g4d543405	FC_3	MC_2_2	77.7058321342835	0	38.8529160671418	8.68506895532277	1.53416371228217	5.66110962330293	1.50397308493931e-08	1.20733016631853e-06	0.000	0.352	0.652	0.410	2.372	1.753	0.358	0.682	1.550	0.000	0.000	0.763	1.076	3.745	1.438	0.000	0.000	0.000	0.000	0.000	0.000	0.000	0.000	2.612	0.000	0.000	0.000
Pdensi_DN34517_c0_g1d567517	FC_3	MC_2_2	0	110.544537873461	55.2722689367304	-9.3420996311576	1.65141693848001	-5.65702059454243	1.54023287904255e-08	1.23476723400432e-06	0.207	0.223	0.103	0.000	0.125	0.000	0.000	0.000	0.000	0.000	0.000	0.000	0.000	0.000	0.000	0.741	5.151	2.283	1.377	0.000	0.148	0.157	0.000	0.000	0.000	0.000	0.000
Pdensi_DN19833_c2_g1	FC_3	MC_2_2	32.0789268498185	134160.586203248	67096.3325650491	-12.0298081045312	2.12910099702818	-5.65018198823005	1.60278060620423e-08	1.28317620354196e-06	0.147	0.297	0.200	0.196	0.060	0.789	0.313	8.212	5.737	8.161	0.530	0.072	1.205	1.157	0.118	0.223	5774.585	4099.383	12634.198	10954.575	15227.947	153.633	0.744	0.633	1.864	1.121	1.086
Pdensi_DN7239_c0_g1d207556	FC_3	MC_2_2	130.798920026434	1.6041017690511	66.2015108977425	6.09451486399079	1.0790231155975	5.64817822333307	1.62157022430479e-08	1.29646943378244e-06	3.061	1.807	0.835	3.351	0.169	1.064	0.928	0.000	0.165	0.492	0.000	0.000	2.634	3.695	3.723	0.125	0.000	0.000	0.462	8.710	0.000	0.424	0.000	0.000	0.000	0.000	0.000
Pdensi_DN27287_c2_g4	FC_3	MC_2_2	184.754214440013	3.96415971721322	94.3591870786133	5.4172802830003	0.959802930856236	5.64415892975819	1.65990688123958e-08	1.32533399492135e-06	4.343	3.499	0.745	2.218	2.845	4.478	1.187	0.223	4.202	0.875	0.057	1.250	2.544	6.834	5.148	0.271	0.047	0.000	0.000	0.050	0.000	0.411	6.554	42.675	0.000	0.000	0.000
Pdensi_DN41374_c0_g1d92694	FC_3	MC_2_2	1099.96410688807	266.52752184311	683.245814365592	2.04059899623441	0.36162463192885	5.64286504862837	1.67243435441252e-08	1.33286774145645e-06	27.265	23.791	20.691	20.141	33.197	36.975	15.395	15.708	17.464	21.231	16.727	14.063	24.975	27.996	30.925	9.539	7.121	4.046	5.533	8.459	8.134	14.618	2.019	9.361	1.953	4.862	6.864
Pdensi_DN91301_c0_g1	FC_3	MC_2_2	0	60.7342215846675	30.3671107923337	-8.47758753430447	1.50239356735091	-5.64272086790982	1.67383599788459e-08	1.33286774145645e-06	0.673	1.094	0.676	0.849	1.229	0.363	0.371	1.060	0.000	0.000	0.423	0.791	0.000	0.000	0.000	1.207	1.802	1.638	0.000	0.778	1.937	1.020	0.000	0.000	0.000	0.000	0.000
Pdensi_GG_99062_c0_g1	FC_3	MC_2_2	185.744031647964	2645.39036347948	1415.56719756372	-3.83086503954508	0.679342486904077	-5.63907765728481	1.70963426627134e-08	1.35772882479627e-06	3.965	6.347	18.414	10.798	9.551	7.323	10.275	7.472	11.150	6.966	7.582	7.300	4.409	7.651	2.614	16.485	71.901	110.084	338.356	468.190	776.137	121.333	20.953	8.251	0.178	0.392	0.350
Pdensi_DN39295_c0_g3	FC_3	MC_2_2	409.133795167125	43.4469620496402	226.290378608382	3.23359182812765	0.57362965003321	5.63707233044951	1.72965476708716e-08	1.37179197062404e-06	0.601	2.671	0.081	17.148	21.208	25.311	19.458	9.504	5.928	3.227	5.796	3.941	6.190	15.009	10.941	0.992	1.771	0.544	1.100	0.818	1.178	7.164	14.555	61.376	1.695	4.657	2.457
Pdensi_DN16031_c0_g1d277746	FC_3	MC_2_2	42.5771556889672	188.315787193265	115.446471441116	-2.1380858419356	0.379529341577404	-5.63351922422985	1.76568824805838e-08	1.39850052907631e-06	0.471	2.635	2.943	3.463	3.116	1.752	3.016	2.862	3.846	1.910	2.653	1.754	0.819	1.423	1.056	4.394	5.259	4.748	1.903	0.924	1.884	4.412	0.604	0.366	0.000	0.181	0.000
Pdensi_DN12819_c0_g1d271015	FC_3	MC_2_2	0.581762433159778	526.310077867849	263.445920150504	-9.78843540987729	1.73801189798314	-5.63197261263643	1.78159980397213e-08	1.4092216902779e-06	0.026	0.000	0.078	0.782	0.000	0.056	0.057	0.000	0.000	0.091	0.000	0.000	0.000	0.030	0.029	0.071	11.300	27.969	0.266	1.299	1.933	0.078	0.000	0.106	0.000	0.000	0.031
Pdensi_DN38141_c0_g1d316833	FC_3	MC_2_2	1467.01358885241	203.116416386542	835.065002619478	2.84767357557868	0.505686290143667	5.63130468648783	1.78851440561032e-08	1.41280730490581e-06	9.462	29.480	8.144	3.331	15.401	33.097	3.658	11.847	13.777	24.265	12.182	16.981	27.891	49.381	36.910	8.573	5.370	1.980	1.242	0.857	0.967	0.000	0.151	0.000	0.188	0.482	0.221
Pdensi_DN22617_c0_g1d223031	FC_3	MC_2_2	0	75.345719614113	37.6728598070565	-8.78724078242481	1.5611579299872	-5.62866870393878	1.81605825287154e-08	1.43265744406052e-06	0.055	0.000	1.301	0.578	0.000	0.000	0.000	0.000	0.000	0.000	0.000	0.000	0.000	0.000	0.000	0.914	1.956	2.827	0.155	0.054	0.479	0.066	0.000	0.000	0.000	0.000	0.000
Pdensi_DN19032_c2_g2	FC_3	MC_2_2	722.37887491967	80.2696202712021	401.324247595436	3.16219265849692	0.562100796110557	5.62566835054787	1.84791082559715e-08	1.45584942653021e-06	9.167	12.675	3.531	6.648	9.106	28.058	9.188	15.660	25.930	20.891	22.105	23.782	11.200	27.945	17.813	2.983	2.498	0.745	0.857	1.270	1.108	0.881	4.765	3.889	10.113	13.663	11.739
Pdensi_DN31756_c0_g1d235130	FC_3	MC_2_2	221.828310775877	46.2969382452229	134.06262451055	2.24865225574433	0.399871423685785	5.62343824176668	1.87193705713375e-08	1.47282220129181e-06	4.492	5.218	4.830	2.835	5.861	13.169	2.123	2.694	3.447	1.517	0.404	1.508	5.674	5.921	5.331	1.438	1.375	0.781	2.135	10.391	4.617	34.058	43.276	50.331	3.300	9.021	8.180
Pdensi_DN30080_c0_g1d82384	FC_3	MC_2_2	2.39025708270475	512.411433467291	257.400845274998	-7.77903542716508	1.38393535757542	-5.62095287513539	1.89907074381857e-08	1.49219169279858e-06	0.000	0.000	3.115	0.197	0.000	0.000	0.000	0.000	0.000	0.000	0.000	0.000	0.000	0.000	0.173	2.229	8.770	27.641	0.860	1.577	6.094	0.000	0.000	0.000	0.000	0.000	0.188
Pdensi_DN100974_c0_g1	FC_3	MC_2_2	0	70.9667125762602	35.4833562881301	-8.70112246608226	1.54820980623913	-5.62011843034297	1.90826603083911e-08	1.49743351869708e-06	0.000	0.955	0.826	2.042	0.000	0.868	0.000	0.717	2.793	0.384	0.000	0.862	0.000	0.000	0.000	0.932	2.095	2.312	0.000	0.000	1.324	0.977	0.464	6.295	0.282	0.000	0.459
Pdensi_DN19775_c0_g2d360137	FC_3	MC_2_2	2.11253542026627	136.985129461119	69.5488324406925	-6.10260597826669	1.08624159217695	-5.61809271732669	1.93076889594922e-08	1.51309027719011e-06	0.584	0.370	1.225	0.522	0.000	0.000	0.000	0.025	0.042	0.054	0.027	0.145	0.093	0.000	0.040	2.341	5.879	2.068	1.414	1.159	0.277	0.000	0.110	0.073	0.000	0.040	0.000
Pdensi_DN3506_c0_g1d381844	FC_3	MC_2_2	0	72.3885015753902	36.1942507876951	-8.72957757007552	1.55549441306842	-5.61209188328442	1.99895241595908e-08	1.55828979138445e-06	0.000	1.363	0.000	0.000	0.000	0.000	0.000	0.000	0.635	0.000	0.000	0.000	0.000	0.000	0.000	0.911	2.020	2.545	1.398	1.940	0.000	0.072	0.000	0.000	0.000	0.000	0.097
Pdensi_GG_87212_c0_g1	FC_3	MC_2_2	545.775202561691	117.703724762273	331.739463661982	2.20928479760059	0.393690950822112	5.61172359432475	2.00321232537758e-08	1.55929965786295e-06	0.311	0.509	0.780	3.862	17.315	16.959	3.287	4.639	4.552	1.544	1.710	3.485	9.018	14.372	18.452	3.613	3.180	2.302	5.597	1.688	11.932	22.373	0.301	0.599	0.000	0.000	0.000
Pdensi_DN8003_c0_g1d451948	FC_3	MC_2_2	26.6328624361532	294.497836386587	160.56534941137	-3.45740613858189	0.6163855929432	-5.60916117794547	2.03309612624774e-08	1.57868317530786e-06	0.846	0.623	1.962	0.000	0.233	0.741	1.063	0.840	0.000	1.817	0.727	1.723	0.267	1.031	0.785	4.313	8.752	9.218	9.532	3.726	2.578	0.000	3.081	0.000	1.706	1.076	1.128
Pdensi_DN27169_c0_g1	FC_3	MC_2_2	0	71.3680173612575	35.6840086806288	-8.71286431771361	1.55376373380921	-5.60758635828957	2.05167648679543e-08	1.58895112144454e-06	0.363	0.000	0.000	0.457	0.000	0.391	0.000	0.000	0.000	0.429	0.456	0.426	0.000	0.000	0.000	2.601	0.776	2.204	0.000	0.000	0.000	0.000	2.201	0.000	0.000	1.224	0.441
Pdensi_DN17720_c0_g3	FC_3	MC_2_2	16.3507606894741	437.305658116803	226.828209403139	-4.74187575589724	0.846217819972305	-5.60361132084459	2.0993118025513e-08	1.62160902831449e-06	0.201	0.538	8.220	2.113	0.291	0.674	0.669	0.341	0.650	0.885	0.397	0.916	0.270	0.410	0.563	1.999	10.293	20.549	5.298	2.325	4.337	6.297	0.404	0.932	1.450	0.770	2.091
Pdensi_DN19981_c4_g1	FC_3	MC_2_2	0	73.0876377342699	36.543818867135	-8.74341540660249	1.56122372141008	-5.60036033702173	2.13906689012507e-08	1.6480260284387e-06	0.000	0.000	0.111	0.513	0.000	0.000	0.000	0.000	0.000	0.000	0.000	0.000	0.000	0.000	0.000	0.905	2.025	2.591	0.883	0.043	1.525	1.381	0.000	0.000	0.000	0.000	0.000
Pdensi_DN32796_c0_g1	FC_3	MC_2_2	59.2434168437444	156994.347164572	78526.7952907081	-11.3719020375558	2.03077621388991	-5.59978099003493	2.14622782400845e-08	1.65139843620593e-06	0.258	0.167	15.054	16.035	0.000	0.391	0.218	9.224	8.254	13.206	0.065	0.305	1.002	1.305	2.187	0.279	4633.509	7035.084	15942.158	11076.097	22945.987	2751.624	0.130	1.224	1.448	0.866	1.067
Pdensi_GG_71936_c0_g1	FC_3	MC_2_2	0	198.132576668325	99.0662883341623	-10.1838548128445	1.81891995224049	-5.59884716218565	2.15781927982756e-08	1.65816672223433e-06	0.000	0.000	0.996	0.314	0.000	0.000	0.000	0.000	0.000	0.000	0.000	0.000	0.000	0.000	0.000	0.444	2.128	12.398	0.824	0.287	12.546	0.000	0.000	0.000	0.000	0.000	0.000
Pdensi_DN18086_c1_g2	FC_3	MC_2_2	6.3657201581469	160.680854063276	83.5232871107113	-4.67126398132389	0.834515001833469	-5.59757939768716	2.1736531380277e-08	1.66601807183922e-06	1.064	0.690	0.850	0.404	0.000	0.000	0.236	0.334	0.126	0.250	0.135	0.125	0.237	0.123	0.119	1.336	4.611	6.138	2.835	1.605	1.066	0.648	1.043	0.214	0.000	0.239	0.000
Pdensi_DN23429_c0_g1d191463	FC_3	MC_2_2	0	96.4866985489747	48.2433492744873	-9.14446454862541	1.6339828213409	-5.59642636947748	2.18815188368275e-08	1.67496673996898e-06	0.000	0.000	0.518	0.979	0.000	0.000	0.000	0.271	0.000	0.000	0.000	0.000	0.000	0.000	0.000	0.693	2.491	4.090	0.572	3.586	0.000	5.098	0.000	0.000	0.381	0.870	3.128
Pdensi_GG_129723_c2_g1	FC_3	MC_2_2	237.838905672568	23.0197716217465	130.429338647157	3.39770124247868	0.607347790483038	5.59432551779996	2.21481075060668e-08	1.69318856918802e-06	0.081	1.913	0.410	3.049	2.820	16.330	3.085	3.395	3.276	4.493	3.633	4.180	3.564	9.064	6.111	0.364	0.420	0.990	0.534	0.433	0.706	11.708	26.489	0.907	0.000	0.077	0.000
Pdensi_GG_51282_c0_g1	FC_3	MC_2_2	154.242899968336	29.9434154715309	92.0931577199335	2.35802376229732	0.421884979405936	5.58925744551914	2.2804265375806e-08	1.74110712889873e-06	4.371	2.882	3.103	3.039	3.212	3.613	3.434	4.386	3.932	4.128	3.309	2.188	4.438	4.257	3.114	0.886	0.772	0.665	0.617	2.297	1.331	3.047	0.722	1.188	2.880	5.588	3.827
Pdensi_DN46101_c0_g1	FC_3	MC_2_2	111.129853775199	4.4341384805142	57.7819961278565	4.56344414610834	0.816770576991853	5.58717989440242	2.30786623369713e-08	1.75979249932967e-06	1.245	2.735	0.645	0.940	1.378	4.464	1.094	1.918	2.801	1.515	2.388	3.177	1.937	4.868	2.066	0.224	0.055	0.062	0.168	0.058	0.071	0.150	0.244	0.504	0.535	0.614	1.135
Pdensi_DN18105_c0_g1d216857	FC_3	MC_2_2	64.7492849633346	464.745385099631	264.747335031483	-2.85067991748245	0.510245432262981	-5.58687983710007	2.31185569547696e-08	1.76057159535911e-06	4.873	1.554	21.108	14.480	6.978	11.853	19.937	12.938	113.013	23.386	11.807	87.556	1.903	0.992	1.907	17.975	7.371	11.174	6.349	11.938	13.197	0.435	0.000	0.000	0.000	0.000	0.000
Pdensi_DN20826_c0_g4d292635	FC_3	MC_2_2	3.15895621591441	89.7991991133979	46.4790776646562	-4.84862645722426	0.868007999830497	-5.58592369905703	2.32461288765435e-08	1.76801711470777e-06	0.318	0.120	3.190	0.840	0.067	0.020	0.020	0.058	0.000	0.022	0.047	0.000	0.083	0.064	0.105	1.115	3.113	2.532	1.979	0.065	2.000	6.844	2.494	1.708	0.058	0.000	0.045
Pdensi_DN22851_c2_g1	FC_3	MC_2_2	12.4119999218249	294.046465891638	153.229232906731	-4.56912592181368	0.818021045330735	-5.58558480603189	2.32915091979755e-08	1.7692003734452e-06	0.913	0.642	0.349	2.025	1.348	0.453	1.573	1.567	1.148	1.230	0.664	0.332	0.428	0.322	0.197	1.711	9.454	10.828	8.151	1.304	10.533	0.791	1.291	1.495	0.108	0.433	0.252
Pdensi_DN19915_c1_g1d288663	FC_3	MC_2_2	287.121221168429	3383.73748499865	1835.42935308354	-3.55866486390667	0.63718597800954	-5.58497045874005	2.33739942389092e-08	1.7731954401906e-06	16.051	13.298	12.742	20.148	19.468	9.515	17.577	18.153	20.428	16.152	15.743	14.898	8.054	8.659	5.365	20.478	106.922	125.579	7.789	9.275	7.009	7.016	2.583	3.695	2.746	9.903	8.553
Pdensi_DN19656_c3_g1	FC_3	MC_2_2	153.74244745106	25.1077822200906	89.4251148355751	2.61433603618553	0.468346559974689	5.58205452886602	2.37693824344201e-08	1.80088741192789e-06	0.428	0.927	0.143	2.894	5.716	5.453	3.648	1.496	0.846	0.673	0.180	0.673	3.020	3.955	4.773	0.639	0.770	0.524	0.316	2.647	0.819	12.607	22.002	37.026	0.000	0.802	0.344
Pdensi_DN20250_c0_g1d411770	FC_3	MC_2_2	171.278382116913	782.810612226249	477.044497171581	-2.19085162859046	0.392606836885984	-5.58026866258242	2.40147358595094e-08	1.81715585475706e-06	9.068	8.689	11.099	9.564	8.063	4.503	9.669	11.900	10.895	10.228	13.380	11.038	5.010	5.479	2.739	16.785	16.642	26.650	5.376	12.094	6.829	17.353	8.515	3.542	0.703	1.214	0.154
Pdensi_GG_136586_c0_g1	FC_3	MC_2_2	1010.48954346125	201.000936933099	605.745240197177	2.32956840232069	0.417651805150862	5.57777644820476	2.43612444350835e-08	1.83868506980521e-06	1.580	6.038	2.209	23.225	40.690	46.701	25.389	15.540	12.069	10.160	12.518	7.454	20.652	33.923	24.016	4.630	7.534	3.104	12.519	9.167	4.223	23.253	102.388	46.456	0.000	0.473	0.000
Pdensi_DN32922_c0_g1	FC_3	MC_2_2	0	92.8694796763047	46.4347398381524	-9.08940277924943	1.63041269734896	-5.57490922024142	2.47658977902614e-08	1.86241560434577e-06	0.000	0.269	0.498	0.941	0.302	0.000	0.274	0.781	1.774	0.587	1.251	1.751	0.000	0.000	0.000	0.666	2.660	3.629	4.118	0.287	7.849	1.508	0.000	0.499	0.000	0.000	0.000
Pdensi_DN12089_c0_g1	FC_3	MC_2_2	1.41975791072278	30789.172681559	15395.2962197349	-14.3931087172588	2.58177840452162	-5.5748815204478	2.47698387133169e-08	1.86241560434577e-06	0.000	0.000	0.017	0.065	0.021	0.056	0.075	1.024	0.162	1.800	0.000	0.047	0.019	0.060	0.020	0.000	977.591	1307.170	1760.284	234.191	3471.313	47.498	0.043	0.000	0.081	0.136	0.042
Pdensi_DN37196_c2_g1	FC_3	MC_2_2	1037.81031935182	174.10898365783	605.959651504823	2.57645343390089	0.462255018805257	5.5736624354236	2.49438852823816e-08	1.8731279120152e-06	1.606	14.621	9.367	8.748	49.558	41.435	19.610	36.065	23.835	33.026	50.103	27.313	12.188	41.214	28.763	4.029	5.576	3.670	3.542	5.939	4.344	21.732	36.077	2.145	0.048	0.000	0.000
Pdensi_DN24782_c3_g2	FC_3	MC_2_2	117.097148880225	18.8368073776954	67.9669781289601	2.63472995562699	0.472856336843099	5.57194595977517	2.51909568417519e-08	1.88928991615688e-06	1.130	1.396	1.666	1.472	1.156	2.706	2.110	1.436	2.448	2.153	1.795	2.325	2.881	3.174	2.911	0.566	0.322	0.574	0.757	1.313	1.795	7.437	17.805	47.740	0.966	2.252	3.212
Pdensi_DN52926_c0_g1d254762	FC_3	MC_2_2	223.983827357236	31.3010526238716	127.642439990554	2.81473850695585	0.505531761326235	5.56787668409109	2.57862203338424e-08	1.93149208975362e-06	2.619	3.722	1.464	3.552	5.263	9.566	2.944	1.527	2.069	1.941	2.509	1.258	4.959	5.163	6.891	1.282	0.691	0.478	2.820	23.331	13.987	9.244	20.321	79.068	55.542	44.258	47.598
Pdensi_DN26217_c0_g1d193938	FC_3	MC_2_2	84.7863410381325	372.235848948852	228.511094993492	-2.13168750552273	0.382931970423317	-5.56675250480189	2.59530600245851e-08	1.94153762030074e-06	3.307	1.194	1.106	0.463	0.447	0.000	0.809	0.771	0.439	1.302	0.000	0.863	2.025	2.966	1.625	9.550	11.791	7.143	12.232	8.907	12.680	0.556	1.337	0.000	1.616	0.827	0.447
Pdensi_DN21466_c0_g1d18864	FC_3	MC_2_2	306.149130224243	67.460877706387	186.805003965315	2.17090824243381	0.390119331080506	5.56472871113842	2.62560558851228e-08	1.95926321928179e-06	5.900	10.706	6.195	11.496	10.107	13.397	10.240	11.543	8.048	7.266	9.396	7.052	6.182	11.052	6.718	2.488	1.430	1.348	0.651	0.681	1.161	0.221	0.268	0.147	0.995	2.220	0.964
Pdensi_DN16018_c0_g1d346449	FC_3	MC_2_2	7.40658824453247	415.271966067073	211.339277155803	-5.8133326819534	1.04476625793571	-5.56424237268114	2.63293789059872e-08	1.96226642489797e-06	0.620	0.794	3.237	2.171	0.167	0.086	0.152	0.373	0.186	0.140	0.201	0.331	0.354	0.206	0.000	7.055	19.571	4.465	4.235	8.347	3.140	2.812	0.147	0.731	0.000	0.000	0.000
Pdensi_GG_4217_c0_g1	FC_3	MC_2_2	0.682930595058499	459.671107317519	230.177018956289	-9.4709831499479	1.70261685395114	-5.56260389879805	2.65778693997933e-08	1.97830053233794e-06	0.000	0.000	1.402	0.818	0.000	0.000	0.000	0.000	0.000	0.000	0.000	0.000	0.000	0.000	0.061	0.195	14.458	19.502	4.509	0.063	4.260	1.554	0.000	0.000	0.000	0.000	0.000
Pdensi_DN15225_c0_g1d53981	FC_3	MC_2_2	2.70038684771375	178.777846145407	90.7391164965604	-6.04091217227984	1.08771005654029	-5.55378902305484	2.79542850379594e-08	2.0755444375368e-06	0.254	0.136	0.561	0.512	0.169	0.045	0.107	0.146	0.115	0.099	0.071	0.050	0.063	0.081	0.064	0.704	3.233	9.502	0.629	0.360	0.262	0.148	0.017	0.029	0.000	0.190	0.423
Pdensi_DN20781_c0_g4	FC_3	MC_2_2	204.750215409167	2346.95365272051	1275.85193406484	-3.51862826699736	0.633670933400167	-5.55276892395397	2.81179664419098e-08	2.08508780149982e-06	1.327	2.679	19.909	14.290	7.249	7.021	5.358	5.027	3.939	4.830	3.880	3.932	5.347	5.869	4.480	14.261	77.937	83.083	44.831	44.657	30.596	1802.554	21.706	11.584	1.313	0.729	0.379
Pdensi_DN23955_c0_g1d550875	FC_3	MC_2_2	293.528509308463	71.1448919938619	182.336700651162	2.0312849668811	0.366203782010193	5.54687053129495	2.90827927195876e-08	2.15125635323793e-06	10.753	13.914	7.625	2.650	4.897	6.032	2.822	2.820	3.543	3.172	2.833	1.585	6.487	9.240	6.992	2.676	1.449	1.461	0.496	0.693	0.214	0.000	0.000	0.000	16.944	29.369	30.096
Pdensi_DN4654_c0_g1d261467	FC_3	MC_2_2	17.8806431154989	195.989377804033	106.935010459766	-3.43854030159243	0.620128071799868	-5.5448873514343	2.9414347912846e-08	2.17307194966585e-06	1.091	0.816	0.670	0.425	0.101	0.366	0.930	0.614	0.297	0.788	0.106	0.297	0.187	0.774	0.470	4.749	6.479	3.723	5.803	1.949	1.321	0.382	1.750	1.354	2.924	1.695	0.706
Pdensi_DN32135_c0_g1d235526	FC_3	MC_2_2	10.3968747432601	4684.5383725639	2347.46762365358	-8.81244300058141	1.5911623748687	-5.53836813876937	3.05302982862887e-08	2.25271071584054e-06	0.135	0.122	3.018	0.920	0.099	0.210	0.158	0.118	0.109	0.193	0.144	0.123	0.207	0.428	0.210	0.536	162.361	184.021	89.580	0.577	4.311	0.093	0.242	0.000	0.000	0.000	0.025
Pdensi_DN22134_c1_g1	FC_3	MC_2_2	5.14740801013982	543.681848930373	274.414628470256	-6.67485593988883	1.20565370354351	-5.53629613567387	3.08935049557978e-08	2.27667861863074e-06	0.000	0.444	6.232	5.044	0.367	0.018	0.000	0.392	0.029	0.000	0.078	0.020	0.000	0.424	0.024	4.041	10.968	26.034	1.499	1.614	4.905	0.146	0.144	0.000	0.000	0.410	0.000
Pdensi_DN22600_c0_g1d426096	FC_3	MC_2_2	412.727669401181	65.6242300815896	239.175949741385	2.64092558809175	0.477270931722868	5.53338871604532	3.14102298144611e-08	2.31188644356462e-06	4.766	3.574	5.169	6.270	17.469	17.616	12.322	12.030	8.597	12.922	8.741	8.117	7.266	14.560	10.466	2.840	0.982	1.368	2.206	0.322	2.889	50.053	4.564	4.824	0.477	2.874	1.158
Pdensi_DN37079_c0_g1d315914	FC_3	MC_2_2	62.8342651184987	0	31.4171325592493	8.37807283587141	1.51429701344773	5.53264832557275	3.15431502364972e-08	2.31879286819078e-06	0.627	1.019	0.629	1.187	0.382	1.355	0.346	0.987	0.000	0.000	0.394	0.000	1.386	2.531	1.042	0.000	0.000	0.000	0.000	0.000	0.000	0.000	0.000	0.000	0.000	0.000	0.000
Pdensi_DN24783_c0_g1d22632	FC_3	MC_2_2	0.581762433159778	4727.65964215698	2364.12070229507	-12.967880828176	2.34429580102478	-5.53167429746161	3.17188463986986e-08	2.32882282643118e-06	0.000	0.015	0.149	0.153	0.016	0.000	0.044	0.014	0.047	0.000	0.000	0.064	0.000	0.016	0.031	0.062	152.227	198.451	74.100	0.063	12.599	0.020	0.000	0.000	0.021	0.000	0.016
Pdensi_GG_3802_c0_g1	FC_3	MC_2_2	190.00422138318	11.463324290841	100.733772837011	4.00640326176714	0.724947396475228	5.52647444662427	3.26729822209641e-08	2.39295308305738e-06	0.158	0.683	0.474	3.397	5.747	9.807	4.205	3.144	2.995	2.233	1.396	0.930	2.283	6.191	6.325	0.565	0.170	0.193	3.837	0.183	5.885	11.050	26.996	36.792	0.000	0.177	0.000
Pdensi_DN17495_c0_g1	FC_3	MC_2_2	3.94914396715933	4188.59424762728	2096.27169579722	-10.0503026757231	1.81989006686763	-5.52247790055889	3.34251851487192e-08	2.44502550402296e-06	0.012	0.000	1.837	0.891	0.043	0.013	0.026	0.363	0.197	0.831	0.137	0.000	0.027	0.097	0.163	0.219	162.523	146.509	643.647	216.432	1479.527	0.144	0.000	0.049	0.075	0.041	0.014
Pdensi_GG_133076_c0_g1	FC_3	MC_2_2	1027.3653772111	245.915185091351	636.640281151228	2.05793139439742	0.372794943481598	5.5202771131444	3.38465465329158e-08	2.47115224996499e-06	24.521	21.255	26.846	25.795	25.913	27.097	26.784	22.576	23.999	14.260	23.835	19.999	24.744	23.514	29.581	9.793	4.258	5.293	10.633	10.927	17.607	23.538	5.754	10.240	2.239	3.177	5.242
Pdensi_DN16391_c0_g1	FC_3	MC_2_2	2139.24818235639	426.561390372715	1282.90478636455	2.32377314831771	0.42095983100404	5.52017788199702	3.38656661590846e-08	2.47115224996499e-06	24.953	73.191	25.830	80.338	83.738	74.112	77.802	90.454	87.828	62.472	80.163	55.194	32.951	78.067	56.870	17.318	9.513	6.613	40.862	3.007	15.025	1.220	0.406	0.232	0.015	0.298	0.599
Pdensi_DN15728_c0_g1d9744	FC_3	MC_2_2	1258.95005508008	168.051202759522	713.500628919802	2.90202766742748	0.526122976267913	5.51587328121116	3.47052265928548e-08	2.52619983115892e-06	0.282	0.165	0.611	16.569	22.329	62.903	6.975	6.875	8.869	3.315	2.936	5.452	22.161	40.079	35.420	5.417	5.954	1.539	1.746	1.010	0.658	0.806	0.941	0.000	0.000	0.000	0.000
Pdensi_DN21312_c0_g3	FC_3	MC_2_2	0	123.924035017228	61.9620175086139	-9.50603330168666	1.72402432473427	-5.51386263250773	3.51042629590827e-08	2.55211433306939e-06	0.000	0.114	2.539	0.000	0.000	0.000	0.000	0.000	0.000	0.000	0.000	0.000	0.000	0.000	0.000	0.524	2.406	6.423	0.000	1.532	12.475	0.240	0.000	0.000	0.000	0.000	0.000
Pdensi_DN50020_c0_g1d42500	FC_3	MC_2_2	55.8271510883552	0	27.9135755441776	8.20650790872028	1.4889466677223	5.51161978237549	3.55546333215202e-08	2.58169286066813e-06	0.958	1.662	0.576	0.000	0.699	3.337	1.063	2.616	4.331	1.585	2.050	2.032	1.278	1.770	1.279	0.000	0.000	0.000	0.000	0.000	0.000	0.000	0.000	0.000	0.000	0.000	0.000
Pdensi_DN14603_c0_g1d213535	FC_3	MC_2_2	2.3650105444722	36883.7366270782	18443.0508188114	-13.9122911691472	2.52535769534038	-5.50903786612771	3.60800295084019e-08	2.61025813482492e-06	0.000	0.037	0.000	0.000	0.000	0.037	0.075	1.735	0.040	0.159	0.000	0.000	0.000	0.157	0.038	0.031	1444.929	1277.340	2739.571	26.613	332.972	1.230	0.000	0.069	0.263	0.382	0.082
Pdensi_GG_108142_c0_g1	FC_3	MC_2_2	313.232332328282	72.9169989926749	193.074665660479	2.09746451767507	0.380836935604028	5.50751337799833	3.63937761737807e-08	2.62974954656926e-06	0.223	1.414	2.064	7.451	6.547	23.325	4.553	2.753	2.085	1.941	1.641	1.880	5.912	8.554	9.579	2.445	1.321	1.916	2.059	0.495	0.823	1.153	4.784	2.811	0.219	1.268	0.190
Pdensi_DN6320_c0_g1d101054	FC_3	MC_2_2	92.2607987809114	1419.42468982183	755.842744301368	-3.94168592827857	0.716709648508212	-5.49969703419362	3.80444367112792e-08	2.73569474358779e-06	3.052	4.327	6.197	4.567	2.411	2.282	3.506	2.893	3.077	2.703	2.731	2.617	2.030	3.458	1.743	7.449	34.303	64.814	60.727	16.848	70.240	20.816	0.671	0.908	1.313	1.124	1.091
Pdensi_DN19354_c0_g1d60862	FC_3	MC_2_2	1646.1972850037	192.558058954718	919.377671979209	3.09339270384472	0.562520495618302	5.49916443567906	3.81595156401705e-08	2.7406478278904e-06	3.881	48.003	9.693	39.073	57.303	44.526	41.792	31.119	28.060	19.625	22.377	9.258	19.511	63.497	47.020	6.336	6.549	1.959	0.526	0.232	0.555	0.141	4.031	2.927	0.037	0.026	0.085
Pdensi_DN29666_c0_g1d26466	FC_3	MC_2_2	0	69.4869924956075	34.7434962478038	-8.67412994375853	1.57888175474035	-5.49384392955064	3.93278077892918e-08	2.81773293392747e-06	0.735	0.796	0.369	0.000	0.000	0.396	0.000	0.386	0.439	0.000	0.000	0.000	0.000	0.000	0.000	1.647	2.751	0.893	1.223	0.000	1.057	1.112	2.229	0.000	2.155	0.000	0.447
Pdensi_DN39273_c0_g4	FC_3	MC_2_2	174.699486212592	17.9493377257393	96.3244119691658	3.31373206339449	0.603357737483321	5.4921514344317	3.97066690384914e-08	2.84096305163051e-06	6.126	2.351	0.492	2.560	1.100	11.846	6.478	2.320	6.825	3.556	7.794	2.130	3.915	3.627	5.654	0.308	0.334	0.738	0.894	0.286	0.151	2.823	7.067	191.858	15.087	23.169	28.715
Pdensi_DN8678_c1_g1	FC_3	MC_2_2	0	81.5930003430816	40.7965001715408	-8.90334809679706	1.62115787531652	-5.49196856910606	3.97478142548264e-08	2.84096305163051e-06	0.736	0.696	0.000	0.699	0.111	0.000	0.306	0.000	0.000	0.433	0.000	0.000	0.000	0.000	0.000	0.744	3.298	2.039	0.102	0.855	7.640	0.000	0.000	0.000	0.000	0.000	0.000
Pdensi_GG_71933_c0_g1	FC_3	MC_2_2	0	103.897239603997	51.9486198019984	-9.25137943619638	1.6855667387342	-5.48858684951497	4.05162047361847e-08	2.89087090492171e-06	0.000	0.000	0.639	1.134	0.000	0.000	0.000	0.000	0.000	0.000	0.000	0.000	0.000	0.000	0.000	0.573	2.348	4.908	0.000	0.000	3.114	3.700	0.000	0.000	0.000	0.000	0.000
Pdensi_GG_125607_c0_g1	FC_3	MC_2_2	0	69.290172143416	34.645086071708	-8.66629156816769	1.57975983147108	-5.48582853894796	4.11535923385071e-08	2.93084719314478e-06	0.000	0.000	4.548	2.950	0.000	1.765	0.000	0.000	2.051	4.031	0.000	0.001	0.000	0.000	0.000	0.847	1.811	2.570	6.587	0.000	0.000	1.087	0.057	0.000	0.000	0.321	0.000
Pdensi_DN7299_c0_g1d2921	FC_3	MC_2_2	69.5951692108334	0	34.7975846054167	8.52346863548576	1.55452077863823	5.48302007449034	4.18125550375027e-08	2.97064432939498e-06	0.627	0.340	0.315	0.396	0.763	1.016	0.346	0.000	0.000	0.371	0.000	0.000	1.040	1.446	2.778	0.000	0.000	0.000	0.000	0.000	0.000	0.000	0.000	0.000	0.000	0.000	0.000
Pdensi_DN25088_c0_g1d428808	FC_3	MC_2_2	670.100708996324	133.119144713961	401.609926855143	2.33052742541414	0.425073962875498	5.48263979672813	4.19025640017308e-08	2.97347811822808e-06	38.930	16.730	5.382	11.901	4.758	33.153	15.198	4.969	11.807	5.035	10.085	4.867	15.414	12.943	22.043	4.270	2.091	4.013	3.900	1.767	2.580	7.003	6.498	22.763	47.053	78.029	56.161
Pdensi_DN17119_c0_g1d400248	FC_3	MC_2_2	397.239211315672	2177.02546777471	1287.13233954519	-2.4534956577083	0.447579598360399	-5.4816968125806	4.21265727471935e-08	2.9858026304116e-06	21.336	15.716	19.910	29.153	32.667	20.942	29.236	34.097	35.848	27.107	28.077	24.226	9.972	13.160	7.662	27.562	66.098	70.567	11.339	10.018	8.025	12.336	5.957	5.525	7.394	16.803	14.617
Pdensi_DN23449_c2_g1	FC_3	MC_2_2	152.807399932873	70856.2743810435	35504.5408904882	-8.85721366265149	1.61652670227938	-5.47916322703633	4.27341997185007e-08	3.02525496909348e-06	2.855	4.418	9.001	6.354	3.880	4.961	2.999	7.047	8.316	4.174	5.954	4.677	2.640	2.608	6.210	6.980	1969.994	3296.695	849.324	5.254	745.788	14.535	3.707	4.126	4.972	3.686	3.310
Pdensi_DN44860_c0_g1d322817	FC_3	MC_2_2	0	121.625003332585	60.8125016662923	-9.4838239440235	1.73177818077958	-5.47635029086361	4.34187782259592e-08	3.07005434979357e-06	0.751	0.543	1.257	1.584	0.000	0.000	0.000	0.000	0.000	0.000	0.000	0.000	0.000	0.000	0.000	7.626	1.612	0.611	0.555	4.641	1.802	4.949	0.000	0.000	0.000	0.000	0.000
Pdensi_GG_104539_c1_g1	FC_3	MC_2_2	192.492258542383	1200.63341076277	696.562834652578	-2.63718205313809	0.481944093098734	-5.47196675071152	4.45068349611697e-08	3.14324223480527e-06	4.669	8.310	3.749	4.602	7.291	2.487	7.360	7.010	3.279	5.539	3.395	3.161	2.639	9.791	3.173	28.354	33.136	30.426	12.395	8.863	7.600	0.705	3.988	2.063	0.000	0.691	0.000
Pdensi_GG_54544_c0_g1	FC_3	MC_2_2	545.78556627744	54.4017384634986	300.093652370469	3.31514630175927	0.606114582953915	5.46950427360256	4.51296042140684e-08	3.17588213570035e-06	9.035	6.799	2.356	8.485	10.382	32.792	10.946	5.218	5.147	2.518	2.675	3.486	9.392	11.155	20.752	2.161	1.553	0.516	5.635	2.708	1.632	48.131	242.052	755.919	6.604	9.242	6.629
Pdensi_DN3847_c0_g1d45105	FC_3	MC_2_2	0	100.326919384433	50.1634596922164	-9.20524366450101	1.68321861714179	-5.46883427426206	4.53005061983264e-08	3.18413178875535e-06	0.244	0.000	3.131	0.369	0.000	0.000	0.323	0.610	0.173	0.000	0.184	0.000	0.000	0.000	0.000	3.865	3.452	0.464	0.483	7.252	0.000	5.097	0.000	0.000	0.000	0.000	0.000
Pdensi_DN23148_c0_g6	FC_3	MC_2_2	128.770379872198	1.30627164401394	65.0383257581059	6.84056470186369	1.25141089495883	5.46628188185043	4.595733130228e-08	3.22266279217076e-06	0.305	0.598	0.048	1.594	0.152	27.099	7.819	0.869	0.568	3.911	1.702	1.098	1.048	3.128	5.697	0.000	0.025	0.085	0.307	0.235	0.064	7.741	164.454	23.840	1.536	3.277	0.269
Pdensi_DN16660_c0_g2d11011	FC_3	MC_2_2	62.0200893330614	0	31.0100446665307	8.35961697689575	1.52973899905908	5.46473416840235	4.63601018448731e-08	3.24323901160997e-06	1.223	0.953	0.474	0.514	0.901	2.803	0.375	0.283	0.160	0.239	0.429	0.321	1.059	2.661	1.218	0.000	0.000	0.000	0.000	0.000	0.194	2.265	7.251	3.293	1.656	1.524	0.735
Pdensi_DN16986_c0_g2d349488	FC_3	MC_2_2	0	1245.92139172599	622.960695862994	-12.8378062991847	2.34962893264384	-5.46375903055443	4.66156226261924e-08	3.2572734943183e-06	0.000	0.000	6.811	2.288	0.000	0.000	0.000	0.000	0.000	0.000	0.000	0.000	0.000	0.000	0.000	1.035	45.662	45.538	8.536	2.007	68.867	55.727	0.000	0.000	0.000	0.000	0.000
Pdensi_DN24398_c0_g1d365585	FC_3	MC_2_2	78.5214347658277	2.9162053991368	40.7188200824823	4.75308195005761	0.870232964132033	5.46185004011922	4.71198043178962e-08	3.28862973100573e-06	3.573	3.530	1.262	8.365	6.783	2.184	2.488	1.517	0.501	0.690	0.522	0.196	1.703	3.294	1.209	0.087	0.030	0.111	0.000	0.000	0.039	0.000	0.000	0.224	0.000	0.000	0.000
Pdensi_DN23116_c1_g4	FC_3	MC_2_2	164.407378951242	6.22017554531916	85.3137772482805	4.69616323680162	0.86036578173724	5.4583333466833	4.80624682754497e-08	3.35047928081408e-06	0.000	0.000	0.000	1.556	5.831	5.568	1.154	2.371	1.784	0.778	1.792	1.227	3.054	5.017	4.652	0.170	0.308	0.000	4.207	21.834	128.249	307.106	59.690	67.802	0.000	0.106	0.000
Pdensi_DN26684_c0_g2	FC_3	MC_2_2	202.291924411171	48.6374228784049	125.464673644788	2.04693961369775	0.375079262975571	5.45735212727841	4.83287334684372e-08	3.36508660126944e-06	0.510	2.860	7.983	1.378	1.098	7.615	2.320	1.362	6.561	3.845	3.896	4.419	4.463	5.211	5.799	1.598	0.987	1.182	6.475	0.737	1.849	0.985	0.782	0.107	0.608	0.142	0.354
Pdensi_DN19256_c0_g1d357790	FC_3	MC_2_2	105.464262549945	1.0654502762917	53.2648564131181	6.4503674853061	1.18276252531125	5.45364546751147	4.93475413961197e-08	3.42797839084708e-06	0.279	1.814	0.721	3.196	5.783	6.820	1.895	0.689	0.734	0.292	0.140	0.275	0.783	4.049	3.527	0.063	0.038	0.000	0.158	0.122	0.000	0.000	0.043	0.000	0.000	0.065	0.126
Pdensi_DN8591_c0_g1d47749	FC_3	MC_2_2	226.857559737219	51.5634149350318	139.210487336125	2.12785733957674	0.390329664662915	5.45143639393724	4.99645927524324e-08	3.45869253260828e-06	3.767	9.108	7.284	9.873	13.558	11.594	11.588	10.982	13.086	13.465	14.140	12.885	4.198	6.381	6.870	1.689	1.222	1.077	0.974	4.515	4.680	4.461	0.769	0.758	0.000	1.552	1.665
Pdensi_DN9651_c0_g1d172168	FC_3	MC_2_2	0	216.038258186462	108.019129093231	-10.308908280499	1.8920393123445	-5.44856981207482	5.07764607249736e-08	3.50263111168411e-06	0.000	0.000	0.000	0.000	0.000	0.000	0.000	0.000	0.000	0.000	0.000	0.000	0.000	0.000	0.000	0.246	2.354	13.718	0.912	5.084	0.790	0.000	0.000	0.000	0.000	0.000	0.000
Pdensi_DN17929_c0_g1d282500	FC_3	MC_2_2	13.2868836411707	812.20434400933	412.745613825251	-5.9372864903306	1.09028289055663	-5.44563850515842	5.16198775261346e-08	3.552549436613e-06	0.330	0.274	1.193	0.597	0.229	0.511	0.392	0.198	0.779	0.421	0.254	0.579	0.247	0.243	0.490	0.636	21.613	38.295	8.411	0.246	4.871	0.143	0.052	0.563	0.050	0.143	0.674
Pdensi_DN9082_c0_g2d385134	FC_3	MC_2_2	573.555105895302	128.1653719006	350.860238897951	2.15425111812882	0.396192012551304	5.43739159266837	5.40662251642518e-08	3.70372372014327e-06	10.871	16.048	16.685	17.143	24.799	18.914	20.315	21.355	18.427	16.903	22.912	17.540	10.891	17.535	15.924	5.188	2.146	2.762	4.720	2.756	7.630	1.568	0.825	3.202	0.000	0.975	1.061
Pdensi_DN78763_c0_g1	FC_3	MC_2_2	51.5970638235852	266.910923027178	159.253993425381	-2.36482112310958	0.435319351737075	-5.4323822583883	5.56066436518104e-08	3.80485412687428e-06	3.269	2.356	7.888	2.530	2.637	1.684	1.209	2.279	5.356	2.455	3.674	2.358	1.316	1.887	0.813	5.628	7.795	6.932	8.599	9.914	10.401	0.414	0.000	0.000	24.859	25.399	27.096
Pdensi_DN19928_c0_g1d361566	FC_3	MC_2_2	1.70732648764625	315.600701866431	158.654014177039	-7.57735570113762	1.39587918586745	-5.42837501830703	5.68694480166046e-08	3.88677780430536e-06	0.182	0.117	10.973	0.319	0.000	0.000	0.000	0.000	0.042	0.000	0.000	0.043	0.000	0.000	0.122	1.888	3.955	18.072	0.494	3.208	9.266	5.718	0.000	0.000	0.000	0.000	0.000
Pdensi_GG_82441_c0_g1	FC_3	MC_2_2	8.69223360576087	214.073830058769	111.383031832265	-4.63527534173541	0.853939061333722	-5.42811021490903	5.69538674807111e-08	3.88806816389609e-06	0.804	0.497	1.953	1.020	0.279	0.753	0.000	0.361	0.272	0.271	0.000	0.271	0.128	0.133	0.385	3.092	9.952	2.960	226.419	182.806	341.259	4.027	0.000	0.231	0.000	0.000	0.415
Pdensi_DN24918_c0_g1d305172	FC_3	MC_2_2	0	83.7654458314184	41.8827229157092	-8.94060763451966	1.64741319216074	-5.42705841926225	5.72903811869106e-08	3.90654548681872e-06	0.000	0.419	0.388	0.000	0.000	0.000	0.000	0.812	0.000	0.457	0.000	0.000	0.000	0.000	0.000	1.388	0.828	4.230	2.578	0.893	1.670	0.000	0.000	0.777	0.000	0.436	0.000
Pdensi_DN11554_c0_g1d520300	FC_3	MC_2_2	27.2026152228044	226.169282497701	126.685948860252	-3.06322458934369	0.564485617287333	-5.42657686136307	5.74450940806944e-08	3.91259788891288e-06	2.305	2.914	0.390	1.853	1.296	0.875	1.075	0.799	1.235	0.595	0.467	1.086	1.058	0.582	0.400	5.211	7.191	4.868	2.927	6.888	3.662	3.066	2.446	1.741	2.135	3.109	1.848
Pdensi_DN24809_c2_g2	FC_3	MC_2_2	1225.36026667917	259.986175674594	742.67322117688	2.2315917396509	0.411267424172522	5.42613299397808	5.75880564399571e-08	3.91541404178129e-06	18.450	35.758	48.576	12.542	22.036	36.735	20.072	12.021	15.361	22.220	12.588	13.548	27.872	29.237	36.023	11.232	4.795	4.464	4.757	1.553	2.065	46.837	0.766	35.554	1.461	1.126	0.449
Pdensi_GG_103314_c0_g1	FC_3	MC_2_2	99.6833366011184	6.3298609143635	53.0065987577409	3.96083693205321	0.729968414317469	5.42603879067377	5.76184420887847e-08	3.91541404178129e-06	1.523	4.568	1.162	1.554	2.506	2.931	2.477	1.507	1.696	2.233	2.946	1.381	1.728	4.593	1.669	0.192	0.195	0.088	0.080	0.329	0.000	1.171	22.304	87.221	0.819	1.944	0.085
Pdensi_DN6782_c0_g1d450447	FC_3	MC_2_2	109.326375549891	7.96914333692876	58.64775944341	3.77320373689113	0.695514716946485	5.42505233168409	5.79375629138895e-08	3.93259494542744e-06	1.311	1.744	0.403	11.881	9.276	6.605	14.332	14.767	17.739	15.059	12.747	15.819	1.685	4.772	2.255	0.271	0.109	0.248	0.785	0.000	0.144	0.000	0.000	0.000	0.000	0.000	0.000
Pdensi_DN30813_c0_g1d371414	FC_3	MC_2_2	3105.18590245782	519.883564201245	1812.53473332953	2.57742063567234	0.475171242356293	5.42419322956362	5.82168783451961e-08	3.94703781822904e-06	6.323	99.420	51.218	35.623	87.537	99.735	197.989	169.426	179.694	191.838	150.302	145.295	33.279	128.588	85.054	18.165	13.555	8.668	9.916	2.134	3.032	0.000	0.000	0.000	0.000	0.000	0.000
Pdensi_DN23065_c0_g1d68922	FC_3	MC_2_2	35.4088838570101	583.618977169308	309.513930513159	-4.04112117926702	0.745884517453976	-5.41789122136641	6.03060864977357e-08	4.07007767393819e-06	4.482	2.476	7.742	3.605	1.142	0.111	1.548	2.280	2.194	2.348	2.947	1.503	1.326	1.262	0.150	9.522	18.835	15.790	2.347	4.852	0.742	0.274	0.734	0.575	0.000	0.189	0.000
Pdensi_DN20485_c0_g1	FC_3	MC_2_2	229.413260976917	32.8225515974723	131.117906287195	2.80310910674782	0.517585511808123	5.41574105688449	6.10353796232357e-08	4.11461688723731e-06	0.452	0.541	0.326	2.453	6.202	7.636	4.153	2.813	1.990	0.809	0.492	0.459	4.986	7.170	5.597	1.130	0.343	1.079	0.282	2.481	0.180	232.565	64.975	62.777	4.014	4.042	1.825
Pdensi_DN19282_c0_g1d14910	FC_3	MC_2_2	6023.80581158947	561.251066529866	3292.52843905967	3.42414218359198	0.632404476632313	5.4144812538745	6.14666422779634e-08	4.13580032594192e-06	2.687	9.055	4.314	66.523	190.990	286.879	94.855	100.624	73.235	42.078	44.350	41.648	84.133	186.302	196.816	8.311	27.583	5.996	8.525	23.525	10.961	1252.659	3222.482	4800.101	0.344	0.283	0.113
Pdensi_DN22086_c0_g3	FC_3	MC_2_2	10.9533906381873	471.164335182026	241.058862910107	-5.41057014416795	0.999289690368839	-5.41441605603967	6.14890413235921e-08	4.13580032594192e-06	0.512	0.276	0.681	0.108	0.928	0.093	0.378	0.089	0.201	0.201	0.539	0.101	0.190	0.590	0.095	1.302	13.555	20.294	10.080	1.989	2.685	2.981	2.622	0.688	1.033	2.013	1.641
Pdensi_DN24758_c0_g4	FC_3	MC_2_2	857.549471633241	147.332190375874	502.440831004557	2.53391064341084	0.468186560248518	5.412181507444	6.22615303163021e-08	4.18301588276819e-06	9.047	10.820	9.545	33.167	25.969	25.170	20.287	10.722	7.886	7.407	9.370	2.458	14.677	24.908	26.542	6.648	2.490	2.547	3.337	4.031	11.012	6.348	2.828	0.000	0.000	0.000	0.000
Pdensi_DN21403_c2_g1	FC_3	MC_2_2	2.25775338828578	521.230091271546	261.743922329916	-7.8273842061302	1.44658882774689	-5.41092538252326	6.26998955905029e-08	4.20770204299886e-06	0.000	0.180	0.093	0.093	0.246	0.080	0.041	0.097	0.065	0.022	0.024	0.000	0.041	0.107	0.021	0.051	13.870	24.898	3.022	0.087	2.986	0.028	0.023	0.000	0.232	0.690	0.022
Pdensi_DN26469_c1_g1d77313	FC_3	MC_2_2	56.5516320733773	471.579669280574	264.065650676976	-3.05541176961714	0.565006332032521	-5.40774783642828	6.38221943525689e-08	4.27817837036361e-06	4.345	4.672	9.564	2.578	3.684	2.613	1.763	3.755	6.556	0.696	2.432	3.617	0.728	2.046	1.675	6.428	16.568	12.493	3.360	4.695	2.812	2.184	1.116	0.970	4.183	4.331	4.623
Pdensi_DN22955_c4_g3	FC_3	MC_2_2	318.885003862185	61.8455828573814	190.365293359783	2.35722831545741	0.436184875415632	5.40419544169488	6.50999323355183e-08	4.35890337005902e-06	13.777	3.893	3.239	4.904	4.398	13.006	3.003	2.288	4.572	1.894	1.530	2.875	7.828	6.051	10.051	2.039	1.554	1.213	3.972	11.649	2.826	15.288	34.486	35.038	47.475	68.859	148.651
Pdensi_DN21021_c2_g1	FC_3	MC_2_2	0.581762433159778	85.8533016077621	43.2175320204609	-7.15768132415077	1.32452718064209	-5.40395201303527	6.51883911234216e-08	4.35990542841698e-06	0.000	0.095	0.967	1.058	0.000	0.014	0.027	0.013	0.000	0.015	0.064	0.015	0.000	0.029	0.028	1.386	3.448	1.611	0.376	8.724	6.048	5.787	0.000	0.000	0.000	0.000	0.000
Pdensi_DN36411_c0_g1d315442	FC_3	MC_2_2	0	74.3585286826584	37.1792643413292	-8.76798403113101	1.62270238326282	-5.40332233536315	6.54177482682121e-08	4.37031812867501e-06	0.000	0.000	0.000	0.000	0.000	0.000	0.000	0.000	0.000	0.000	0.000	0.000	0.000	0.000	0.000	0.816	1.467	3.333	0.504	0.264	0.328	0.000	0.000	0.000	0.000	0.000	0.000
Pdensi_DN4397_c0_g1d45359	FC_3	MC_2_2	20.8540894774703	116.469880477025	68.6619849772476	-2.49237718257447	0.461380517233403	-5.40199919476363	6.59022461319551e-08	4.39773323906874e-06	1.669	2.109	1.809	0.882	0.675	0.304	1.083	0.875	0.495	0.820	2.111	0.984	0.465	0.482	0.621	3.615	2.703	2.723	1.386	0.323	1.995	0.424	0.341	0.000	2.705	0.469	0.503
Pdensi_DN21067_c1_g1	FC_3	MC_2_2	167.892396915917	22.111617593519	95.0020072547178	2.89845287297111	0.536620965103434	5.40130382794946	6.61582620812459e-08	4.40985701090768e-06	0.183	0.682	0.703	3.630	8.529	3.926	5.169	1.959	1.464	0.526	1.138	0.304	3.772	5.890	3.433	0.841	0.595	0.277	0.251	0.057	0.070	0.036	0.015	0.000	0.000	0.000	0.000
Pdensi_DN2841_c0_g1d260239	FC_3	MC_2_2	6.79850670308987	142.874859909553	74.8366833063215	-4.39521504457552	0.813801486084528	-5.40084421045035	6.63280098789754e-08	4.41620971723944e-06	0.120	0.207	0.383	0.994	0.605	0.206	0.498	0.424	0.589	0.281	0.455	0.142	0.160	0.166	0.189	1.480	2.680	6.696	1.150	1.675	1.547	0.252	0.000	0.049	0.224	0.027	0.000
Pdensi_DN13148_c0_g1	FC_3	MC_2_2	535.282277980165	83.6134580805958	309.44786803038	2.66766109490316	0.494025534211667	5.39984456301441	6.6698661755204e-08	4.43590965242794e-06	8.719	9.679	11.702	9.970	11.197	16.151	11.576	10.019	12.215	12.198	13.018	11.619	13.652	12.048	14.782	3.784	1.106	1.717	4.369	4.512	11.406	8.833	2.934	5.700	0.570	3.100	6.572
Pdensi_DN15837_c1_g1	FC_3	MC_2_2	872.968218613873	156.943450938157	514.955834776015	2.47431624215061	0.458423687878572	5.39744412772582	6.75969140213905e-08	4.49061514826985e-06	1.150	0.598	0.706	5.214	13.668	30.589	3.237	5.132	5.652	1.914	4.068	4.474	14.143	20.829	31.609	4.105	5.294	2.598	5.072	8.638	4.596	21.733	0.797	3.021	23.269	16.135	30.203
Pdensi_DN15877_c0_g1d54859	FC_3	MC_2_2	821.997361101595	40.8321413627362	431.414751232165	4.33869424302585	0.803901301154175	5.39704841477021	6.77461121017484e-08	4.49549256635808e-06	5.724	4.536	8.821	0.358	2.092	8.103	0.558	0.677	0.520	0.266	0.861	0.566	31.178	4.068	24.061	0.789	0.623	1.734	0.703	0.198	0.898	0.887	9.097	15.392	2.435	1.275	1.835
Pdensi_DN44772_c0_g1d247278	FC_3	MC_2_2	0	51.3536308123218	25.6768154061609	-8.23711860380043	1.52678978925948	-5.39505743472097	6.85016368582815e-08	4.54054872064882e-06	0.049	0.224	0.048	0.216	0.000	0.001	0.000	0.725	0.754	1.250	0.000	0.000	0.000	0.000	0.000	1.494	1.003	1.481	0.000	0.000	0.000	0.129	0.000	0.000	0.000	0.000	0.442
Pdensi_DN44057_c0_g1d95103	FC_3	MC_2_2	456.577648734399	36.2234207742364	246.400534754318	3.63290449719893	0.673416985269054	5.39473250106315	6.86257128858627e-08	4.54369619558138e-06	4.584	9.105	7.666	1.444	4.651	18.949	2.523	0.000	0.912	2.256	0.480	0.448	14.301	11.455	8.861	2.054	0.409	0.464	0.000	0.441	0.000	0.578	0.000	2.301	0.000	0.000	0.000
Pdensi_DN22869_c0_g7	FC_3	MC_2_2	0.698866503831192	242.981135114113	121.840000808972	-8.54717942867686	1.58458179664842	-5.39396542782149	6.89194842544727e-08	4.55805962532033e-06	0.130	0.000	0.000	0.084	0.000	0.000	0.000	0.000	0.000	0.000	0.000	0.045	0.023	0.000	0.024	0.313	12.535	4.968	12.897	0.164	0.264	0.000	0.000	0.000	3.307	0.885	2.471
Pdensi_DN43687_c0_g1d37492	FC_3	MC_2_2	12.705121208011	124.604196738616	68.6546589733136	-3.30497843484532	0.612997953023513	-5.39149995288573	6.98719776017108e-08	4.61077330282969e-06	0.580	0.270	1.004	0.000	0.470	0.210	0.000	1.364	0.778	0.305	0.977	0.719	0.243	0.223	0.476	2.748	2.592	4.214	2.797	3.564	0.680	0.377	0.472	0.389	0.287	0.868	1.018
Pdensi_DN35541_c0_g1d147872	FC_3	MC_2_2	208.566123721012	25.215779011565	116.890951366289	3.02775523323899	0.561694688179986	5.39039320996533	7.03036835971654e-08	4.63410636190916e-06	3.439	3.730	1.726	4.349	5.081	5.591	4.347	2.322	0.293	0.871	1.549	2.313	5.994	4.536	5.181	0.880	0.790	0.299	1.087	0.569	0.353	6.720	3.291	7.408	2.175	0.552	1.190
Pdensi_DN22823_c0_g1d302799	FC_3	MC_2_2	4.19928801727485	105.325638147588	54.7624630824316	-4.67308194607485	0.867032310331316	-5.38974371588198	7.05582328658611e-08	4.63788414553411e-06	0.128	0.000	0.125	0.072	0.103	0.260	0.099	0.065	0.504	0.074	0.460	0.429	0.108	0.069	0.160	1.127	3.394	3.368	7.508	11.143	10.913	21.463	4.728	4.848	0.604	0.510	1.269
Pdensi_GG_19751_c0_g1	FC_3	MC_2_2	28.5450246637541	234.255244236966	131.40013445036	-3.03448315823927	0.563020580345148	-5.38964873429501	7.05955327256642e-08	4.63788414553411e-06	1.106	1.017	1.151	2.205	1.187	0.850	1.167	1.228	1.440	0.671	0.967	1.362	0.787	0.838	0.565	3.094	7.810	6.727	5.308	4.347	2.758	1.605	1.291	1.220	0.443	1.482	1.568
Pdensi_GG_85559_c1_g1	FC_3	MC_2_2	0	76.5103450710174	38.2551725355087	-8.81602710103725	1.63590664156167	-5.38907714967237	7.0820401199434e-08	4.64751048756109e-06	0.000	0.388	1.207	0.903	0.000	0.000	0.000	0.000	0.000	0.423	0.000	0.000	0.000	0.000	0.000	3.852	1.514	0.701	5.960	0.414	5.656	0.000	0.000	0.000	0.000	0.000	0.000
Pdensi_DN23586_c0_g1d129986	FC_3	MC_2_2	149.363002688213	6.3300496514471	77.8465261698299	4.47511346574937	0.830467981920018	5.38866466037985	7.09831104446816e-08	4.65304093261911e-06	5.202	4.077	1.784	3.765	2.373	4.203	3.112	0.659	1.395	0.632	0.471	0.177	4.247	2.744	4.183	0.372	0.103	0.047	0.192	0.000	0.053	1.763	0.229	0.000	0.029	0.021	0.000
Pdensi_DN18434_c0_g1d283766	FC_3	MC_2_2	217.454291380932	23.3023718824168	120.378331631674	3.20016081660665	0.593914612016582	5.38825068765491	7.11467688633968e-08	4.65862132014587e-06	0.035	0.088	0.128	1.024	3.698	9.594	0.763	1.394	0.559	0.573	0.797	0.735	4.046	7.769	5.203	0.860	0.726	0.206	0.185	1.902	0.502	7.139	4.739	2.866	0.000	0.000	0.168
Pdensi_DN16963_c0_g1d472256	FC_3	MC_2_2	94.9389650496945	9.65339307049821	52.2961790600963	3.30645243544328	0.613713559893871	5.3876150887314	7.139875574129e-08	4.66996668753725e-06	0.106	1.223	0.624	0.566	0.310	1.433	0.493	0.847	0.880	1.070	0.501	0.995	2.772	2.000	2.353	0.277	0.155	0.308	0.128	5.323	1.006	0.829	108.516	30.931	0.034	0.177	0.000
Pdensi_DN39032_c1_g1	FC_3	MC_2_2	946.285847613838	191.846291279376	569.066069446607	2.29705628785653	0.426554628784846	5.38513975197105	7.23883818763463e-08	4.71908611695864e-06	19.080	9.502	4.333	25.106	12.333	35.410	20.454	13.522	23.077	18.351	24.925	19.641	26.303	17.043	27.440	7.467	4.139	3.426	3.951	2.957	2.736	5.621	2.568	88.467	17.162	24.417	19.833
Pdensi_DN14922_c0_g2	FC_3	MC_2_2	238.228728789688	0.229157395578729	119.228943092633	9.34867976016755	1.73747797891365	5.38060330756696	7.4236621764739e-08	4.83426273278966e-06	0.028	0.000	0.000	0.139	0.000	38.530	8.022	0.000	0.227	0.194	0.420	0.164	0.369	3.216	14.275	0.025	0.000	0.000	0.000	0.000	0.079	1.374	7.381	1836.582	0.000	0.031	0.000
Pdensi_DN24823_c2_g1	FC_3	MC_2_2	112.600631305531	17.1288522256718	64.8647417656016	2.73349063878587	0.508414249396697	5.37650280657855	7.59465158608471e-08	4.94018761724659e-06	1.230	1.833	1.340	1.432	2.629	5.824	1.450	2.423	3.876	2.204	2.703	4.162	2.142	3.092	3.394	0.382	0.437	0.505	0.047	0.347	0.427	0.689	1.414	2.007	0.520	4.765	1.065
Pdensi_DN44172_c0_g1d246783	FC_3	MC_2_2	534.665721702737	94.6401081958417	314.652914949289	2.49590248837145	0.464296666869982	5.37566316208421	7.63013194899478e-08	4.95783075292625e-06	8.554	6.064	6.727	1.418	7.382	18.142	1.777	0.000	1.139	0.566	0.607	0.943	16.380	8.124	15.144	2.579	2.757	1.954	4.599	10.565	7.116	16.149	5.865	6.754	11.200	31.259	33.788
Pdensi_GG_156213_c0_g1	FC_3	MC_2_2	2041.54339800059	363.291007530203	1202.4172027654	2.48730290210246	0.462789640659949	5.37458638563193	7.67586765852549e-08	4.98209160803464e-06	22.627	39.414	24.689	70.404	100.776	87.008	68.684	64.468	56.361	46.928	56.335	40.373	32.149	66.481	60.187	16.126	7.415	5.104	6.908	6.317	11.336	60.213	49.624	58.347	4.155	7.690	5.397
Pdensi_DN18320_c0_g1d478187	FC_3	MC_2_2	2.08066360272088	155.806514490828	78.9435890467744	-6.29411426766842	1.17118440416553	-5.37414453717303	7.69471174694321e-08	4.98886425875037e-06	0.266	0.000	6.192	2.698	0.000	0.026	0.000	0.025	0.066	0.000	0.038	0.193	0.060	0.000	0.089	8.559	2.653	1.264	0.416	0.645	0.709	0.210	0.000	0.000	0.000	0.000	0.000
Pdensi_DN20049_c3_g1	FC_3	MC_2_2	28.7337561528692	161.77512951818	95.2544428355244	-2.48807536922828	0.462993666726004	-5.37388640069822	7.70574155550238e-08	4.9905612667972e-06	0.946	0.996	0.462	0.693	0.494	0.000	0.989	0.417	0.216	0.455	0.644	0.799	0.575	0.990	0.671	4.346	5.078	2.982	7.617	0.924	0.413	0.495	0.729	0.793	2.242	1.966	1.501
Pdensi_DN12889_c0_g1d6769	FC_3	MC_2_2	177.672071239123	1358.09911794244	767.88559459078	-2.93186657808822	0.546044496040587	-5.36928144015262	7.90509736126624e-08	5.1140893768785e-06	5.681	12.349	9.062	10.885	12.355	6.065	10.337	8.228	9.288	7.275	4.072	6.197	3.701	8.602	1.960	34.810	46.933	21.975	8.968	4.296	4.254	0.386	0.000	0.725	1.093	2.324	1.177
Pdensi_GG_144724_c0_g1	FC_3	MC_2_2	28.5437661597139	321.625532742997	175.084649451355	-3.49575809061905	0.651341816135144	-5.36701007677009	8.00525859141361e-08	5.16761654708401e-06	2.634	0.793	5.039	10.352	9.222	5.834	10.721	4.030	3.914	3.530	2.006	0.825	1.141	0.819	0.197	7.388	9.046	8.191	4.047	0.077	2.233	0.012	0.000	0.000	58.866	87.592	150.343
Pdensi_DN12700_c0_g2	FC_3	MC_2_2	0	87.1189493913851	43.5594746956925	-9.00018591280035	1.67727828734862	-5.3659467130094	8.05257148085493e-08	5.19250815793737e-06	0.067	0.999	0.000	0.520	0.457	0.009	0.297	0.000	0.000	0.000	0.000	0.000	0.000	0.000	0.000	1.771	4.152	0.650	2.421	1.171	3.559	3.810	0.000	0.000	0.000	0.024	0.000
Pdensi_DN11728_c0_g1	FC_3	MC_2_2	216.56011141544	1.52959705352091	109.04485423448	7.10811930191786	1.32479490074054	5.36544886906232	8.07481531105124e-08	5.20022608916052e-06	32.781	3.629	2.651	4.620	3.299	3.836	0.712	1.001	0.464	0.000	0.072	0.034	12.552	2.734	0.446	0.051	0.031	0.036	0.000	0.000	0.000	0.000	0.000	0.000	0.000	0.000	0.000
Pdensi_GG_37273_c0_g1	FC_3	MC_2_2	38.8065146865779	1920.10781934011	979.457167013342	-5.63323392727724	1.04994088847783	-5.36528674051749	8.08207210270043e-08	5.20022608916052e-06	1.130	0.675	8.985	10.224	0.075	0.168	0.034	0.293	0.073	0.256	0.158	0.148	1.775	0.180	0.810	3.827	89.028	48.500	5.802	3.243	3.631	3386.968	1817.831	1519.957	0.679	0.422	0.489
Pdensi_GG_134322_c0_g1	FC_3	MC_2_2	4.18944110278986	838.729107311937	421.459274207363	-7.64181082547737	1.42567656522118	-5.36012936727469	8.31623773795136e-08	5.34509737341524e-06	0.023	0.040	0.483	0.551	0.222	0.223	0.025	0.085	0.189	0.027	0.292	0.055	0.026	0.133	0.182	0.063	28.374	33.712	37.422	0.096	39.508	0.035	0.000	0.000	0.000	0.493	0.305
Pdensi_DN11970_c0_g1d5850	FC_3	MC_2_2	1586.05501441257	320.651562149311	953.353288280938	2.30684839830333	0.430991773821637	5.35241862703859	8.67863340313148e-08	5.56595943791753e-06	0.367	0.766	0.996	15.798	59.381	93.787	10.993	17.202	16.182	4.317	11.105	7.877	26.409	52.066	44.906	6.617	12.160	5.497	7.451	7.317	13.662	2.396	0.685	0.157	0.240	2.659	1.778
Pdensi_DN21746_c0_g1d541054	FC_3	MC_2_2	577.814604528982	116.972607672963	347.393606100973	2.30415006616293	0.430581954051425	5.35124624820607	8.73505605061505e-08	5.59465016104034e-06	4.876	6.809	4.074	10.208	5.099	22.073	8.104	3.900	3.463	6.768	5.042	3.869	9.986	24.096	11.754	3.030	3.806	2.114	25.032	7.585	17.598	10.379	56.444	54.967	5.541	6.394	5.479
Pdensi_DN16881_c0_g1	FC_3	MC_2_2	285.184884972646	55.6462804254172	170.415582699032	2.36829913181331	0.442581926718544	5.3510977038143	8.74223029344683e-08	5.59465016104034e-06	4.357	5.669	1.842	3.524	2.188	4.982	3.985	1.507	1.590	3.707	2.937	3.174	7.759	9.165	5.113	1.296	0.983	2.010	2.738	5.289	4.452	7.391	21.202	29.154	56.398	172.068	101.801
Pdensi_DN23531_c2_g5	FC_3	MC_2_2	478.929155561655	90.5323935594727	284.730774560564	2.4080807823362	0.450140509868736	5.3496202397745	8.81389858929445e-08	5.63443663697526e-06	0.894	0.967	1.092	6.281	10.607	19.012	4.659	3.824	2.959	1.538	2.065	2.253	6.841	16.070	14.471	1.784	2.924	2.199	1.437	2.328	1.565	2.831	8.211	6.444	1.950	2.568	2.871
Pdensi_DN24627_c3_g12	FC_3	MC_2_2	0	62.7510933175933	31.3755466587966	-8.52312076314725	1.59351592169503	-5.34862604578256	8.86244442422488e-08	5.65328659164212e-06	0.218	0.000	0.000	0.000	0.000	0.000	0.000	0.000	0.000	0.206	0.275	0.000	0.000	0.000	0.000	0.975	1.169	2.655	3.611	0.756	0.000	0.000	0.531	0.000	0.000	0.244	0.263
Pdensi_DN19168_c1_g1d482371	FC_3	MC_2_2	651.697654903159	68.4617886055396	360.07972175435	3.25845425145748	0.609436159838202	5.34667035891432	8.95869592949786e-08	5.70317645223889e-06	0.377	0.204	1.512	4.060	13.300	29.766	5.231	0.990	2.019	1.337	1.430	3.111	9.436	13.281	26.644	0.844	2.230	2.071	0.625	2.623	2.980	2.296	0.460	0.000	0.000	0.000	0.000
Pdensi_GG_19206_c0_g1	FC_3	MC_2_2	709.468276135141	125.613048397998	417.540662266569	2.49181364563989	0.466051701615868	5.34664638494058	8.95988209407094e-08	5.70317645223889e-06	7.695	9.287	4.084	9.777	20.461	14.327	10.224	12.911	5.298	9.881	11.951	5.891	17.853	26.671	11.015	4.679	3.359	1.752	4.714	4.351	3.599	19.765	16.126	15.337	5.675	10.950	5.212
Pdensi_DN626_c0_g1	FC_3	MC_2_2	38.2104427916439	309.641620377708	173.926031584676	-3.0243449380087	0.566170851196541	-5.34175316800056	9.20519417741824e-08	5.84052341584128e-06	1.190	0.941	1.339	0.944	0.301	0.603	0.000	0.628	1.176	0.874	1.256	2.836	0.795	0.622	1.430	5.328	10.002	8.151	10.873	5.360	3.138	0.378	4.081	0.750	2.049	1.953	0.169
Pdensi_DN38423_c0_g1d33469	FC_3	MC_2_2	0	93.4277019863538	46.7138509931769	-9.10193250347535	1.70435522280495	-5.34039640427529	9.2743563322328e-08	5.87184541145548e-06	0.000	0.000	1.494	0.469	0.000	0.803	0.819	0.781	0.000	0.440	0.935	2.185	0.000	0.000	0.000	4.336	0.398	2.713	0.413	0.859	0.000	0.000	1.806	0.748	1.637	0.838	1.357
Pdensi_DN6106_c0_g1	FC_3	MC_2_2	11.8714199356704	185.682383345755	98.7769016407128	-3.98610129766959	0.746630648009477	-5.33878606282311	9.35709783569601e-08	5.91161312039223e-06	0.000	0.181	0.000	0.662	0.683	0.754	1.543	0.148	1.366	0.000	0.172	0.000	0.461	0.152	0.276	3.121	7.536	3.306	44.910	15.426	22.728	50.360	91.452	47.141	1.872	2.763	2.057
Pdensi_DN12589_c0_g1d176330	FC_3	MC_2_2	278.307438536631	50.7222236974825	164.514831117057	2.47360397853671	0.463406571525212	5.33786987611187	9.40449121284721e-08	5.93523443309519e-06	4.708	2.223	0.797	10.683	9.233	25.202	8.850	7.105	8.989	14.058	6.029	11.228	5.761	9.106	6.737	0.772	1.397	1.684	6.349	31.512	7.941	131.067	50.067	199.686	19.634	36.773	21.772
Pdensi_DN24381_c0_g1d304722	FC_3	MC_2_2	4.66448266478835	192.435511858552	98.5499972616702	-5.35310008947018	1.00313539608887	-5.33636846066982	9.48266072921468e-08	5.97820791817143e-06	0.167	0.181	0.836	0.000	0.000	0.000	0.185	0.000	0.198	0.000	0.000	0.000	0.186	0.193	0.000	1.944	5.392	7.136	5.906	0.967	0.479	0.254	0.612	1.678	0.000	0.000	0.202
Pdensi_DN18891_c0_g2	FC_3	MC_2_2	430.569474810667	70.6529076947043	250.611191252685	2.60133069375287	0.48760295419973	5.33493628647565	9.55781119529822e-08	6.01918886783303e-06	1.481	5.600	2.429	18.370	22.837	23.719	14.456	7.928	6.788	5.628	4.167	3.663	6.568	16.577	10.803	2.257	2.202	1.001	5.251	2.754	5.876	62.176	73.727	110.873	0.035	0.025	0.082
Pdensi_DN31127_c0_g1d27621	FC_3	MC_2_2	148.916652309293	15.9382866738575	82.4274694915752	3.22068692649218	0.604230187448452	5.33023174511112	9.80875194145358e-08	6.17067232422897e-06	3.578	6.341	1.489	3.022	2.166	4.883	1.656	2.287	0.939	0.468	0.503	0.938	2.104	5.622	4.002	0.535	0.216	0.489	0.000	0.115	0.569	0.151	0.488	0.401	1.350	2.345	2.034
Pdensi_DN19214_c1_g2	FC_3	MC_2_2	12.4995632490414	8237.26213131858	4124.88084728381	-9.36223223877999	1.75682214149742	-5.32907231622214	9.87156877509117e-08	6.2036117162448e-06	0.124	0.146	0.553	0.108	0.059	0.225	0.175	1.128	1.009	2.164	0.109	0.176	0.233	0.496	0.278	0.236	317.221	290.811	1567.932	1627.279	4293.300	6.863	0.410	0.529	0.309	0.222	0.252
Pdensi_GG_107700_c0_g1	FC_3	MC_2_2	0	165.469798759904	82.734899379952	-9.92400496389539	1.86285398509705	-5.3273123085803	9.96766926544048e-08	6.25267602926502e-06	0.000	0.000	0.629	0.000	0.000	0.000	0.000	0.000	0.000	0.000	0.000	0.000	0.000	0.000	0.000	0.196	3.724	8.449	1.696	0.506	11.866	1.726	0.000	0.000	0.000	0.000	0.000
Pdensi_DN25356_c0_g1d138327	FC_3	MC_2_2	162.240038657365	14.1387083222556	88.1893734898102	3.47303423128807	0.652026447959065	5.32652355155096	1.00110305000837e-07	6.27132390060156e-06	2.638	6.911	2.173	3.188	6.006	1.938	2.364	3.996	2.085	4.332	4.693	4.009	3.987	5.166	3.409	0.734	0.188	0.213	0.000	0.647	0.245	0.000	0.000	0.000	0.329	0.000	0.154
Pdensi_DN23281_c0_g1d427175	FC_3	MC_2_2	78.9604825721465	9.01107693184982	43.9857797519981	3.10360101051496	0.582694203239145	5.32629463835803	1.00236489511126e-07	6.27260496177007e-06	1.057	2.859	0.852	0.727	1.132	2.717	0.963	0.806	1.447	1.448	1.181	1.531	1.671	2.339	2.053	0.304	0.229	0.186	0.756	0.126	0.676	0.530	0.109	0.100	1.063	3.373	2.539
Pdensi_DN24621_c0_g1d134597	FC_3	MC_2_2	210.289037658234	1586.0777201637	898.183378910966	-2.91432625002045	0.547272782815662	-5.32518031506435	1.00852943306909e-07	6.30162151379379e-06	24.053	15.080	9.597	17.565	5.644	2.194	9.277	10.342	3.803	7.538	7.661	4.430	6.413	7.353	2.570	23.626	62.713	32.828	25.999	39.223	17.095	11.873	14.805	2.914	8.099	6.514	1.054
Pdensi_GG_466_c0_g1	FC_3	MC_2_2	165.166571779121	11.7728183880217	88.4696950835715	3.75769774105358	0.705898840119938	5.32328079815958	1.01912242340117e-07	6.35712758316761e-06	4.456	3.219	0.602	2.633	3.056	3.063	1.136	1.377	1.189	0.919	0.609	0.518	3.830	3.746	4.956	0.636	0.126	0.178	3.493	11.060	2.463	11.127	0.210	0.000	2.010	1.849	2.050
Pdensi_DN13989_c0_g2	FC_3	MC_2_2	226.790741292078	927.793477196412	577.292109244245	-2.03290531265015	0.38191148661608	-5.32297504498404	1.02083754134761e-07	6.35712758316761e-06	34.992	19.032	16.422	14.292	4.229	4.177	7.288	5.298	5.267	4.059	4.357	4.361	6.573	6.783	4.058	25.121	30.117	15.845	7.541	9.750	3.821	10.862	5.475	4.890	9.611	3.969	3.404
Pdensi_DN20998_c1_g1	FC_3	MC_2_2	254.268968221067	1106.19017093507	680.22956957807	-2.11997793503792	0.398274597728758	-5.32290521948306	1.0212296181577e-07	6.35712758316761e-06	19.468	16.083	27.892	11.065	5.910	8.577	5.702	6.327	11.972	4.443	5.470	11.399	4.619	7.429	7.565	18.150	28.351	37.584	10.252	11.713	10.707	6.235	2.641	6.739	4.015	2.665	3.267
Pdensi_DN2469_c0_g1d203990	FC_3	MC_2_2	1432.9775849911	309.457650447609	871.217617719356	2.20999807693343	0.415371771184884	5.32053025806068	1.03465238210595e-07	6.42719559330402e-06	4.122	6.957	4.818	14.652	40.276	59.278	12.552	12.857	10.219	5.473	9.312	7.129	20.973	40.596	48.933	8.908	9.584	5.297	13.622	7.665	22.248	3.394	9.673	0.653	0.040	0.877	0.200
Pdensi_DN1849_c0_g1	FC_3	MC_2_2	179.456041569451	16.0910620392526	97.7735518043516	3.46493589903747	0.65193315235969	5.31486378088925	1.06737143650056e-07	6.60968090803333e-06	2.623	7.985	1.221	12.105	19.246	6.212	11.603	27.453	26.978	13.269	27.375	12.832	3.218	8.676	2.528	0.536	0.465	0.235	0.768	0.000	0.408	0.000	0.000	0.000	0.000	0.528	0.170
Pdensi_DN45603_c0_g1d38993	FC_3	MC_2_2	52.7244226671369	0	26.3622113335685	8.12480772672298	1.52907767733472	5.31353498069833	1.07518784514174e-07	6.65114116008223e-06	0.455	0.984	0.368	2.219	2.815	1.415	1.529	0.992	1.846	1.959	0.502	1.382	1.052	1.977	1.118	0.000	0.000	0.000	0.000	0.000	0.000	0.299	0.209	0.404	0.000	0.000	0.000
Pdensi_DN23697_c0_g1d549597	FC_3	MC_2_2	365.714721522006	8.49989679187933	187.107309156943	5.40666242395672	1.01769565639868	5.31265156725661	1.08041497922105e-07	6.6765143986781e-06	5.124	15.032	1.886	65.346	75.557	16.053	34.098	18.747	9.194	11.383	7.478	1.228	6.627	20.147	3.045	0.260	0.391	0.000	0.000	0.620	0.000	0.000	0.000	0.000	0.000	0.000	0.000
Pdensi_DN22708_c0_g2	FC_3	MC_2_2	3.60158967534238	512.002822914179	257.802206294761	-7.16809282742981	1.35099128368297	-5.30580242374968	1.12178412796339e-07	6.92494501636839e-06	0.129	0.061	0.121	0.070	0.045	0.040	0.059	0.040	0.000	0.000	0.118	0.000	0.084	0.042	0.148	0.118	24.168	13.281	19.889	0.150	0.799	5.085	0.114	0.000	0.000	0.097	0.145
Pdensi_GG_40056_c0_g1	FC_3	MC_2_2	0	63.2737599976514	31.6368799988257	-8.53530171322294	1.60882221992384	-5.30531068474863	1.12481252124195e-07	6.9364218305777e-06	0.000	0.000	0.000	0.000	0.000	0.000	0.000	0.000	0.000	0.000	0.000	0.000	0.000	0.000	0.000	0.723	1.830	2.205	0.000	1.976	0.000	0.000	0.000	0.000	0.000	0.000	0.000
Pdensi_DN1833_c0_g1	FC_3	MC_2_2	807.286755241959	132.724459529608	470.005607385784	2.59873290915131	0.48987454433708	5.30489477192172	1.12738011049149e-07	6.94503610330191e-06	3.277	5.626	4.327	11.787	22.602	29.508	8.621	7.306	5.029	5.715	5.489	6.149	15.507	28.669	18.899	4.953	3.953	1.394	1.593	0.895	0.924	1.637	10.513	6.386	0.019	0.000	0.000
Pdensi_DN24395_c1_g2	FC_3	MC_2_2	453.407716060281	83.5201475522929	268.463931806287	2.4361615657867	0.45947933688147	5.30200461748978	1.14537943706621e-07	7.03400514746541e-06	7.215	16.574	5.397	13.323	8.261	15.922	11.679	8.047	9.615	5.577	9.543	6.104	6.261	15.114	14.000	2.586	2.440	1.418	1.174	0.877	2.543	4.336	10.274	133.471	1.215	2.169	1.741
Pdensi_DN15116_c0_g1	FC_3	MC_2_2	555.537081636226	2327.78535398624	1441.66121781123	-2.06648508008124	0.390081062636668	-5.29757857536914	1.17348413317991e-07	7.1809596372365e-06	4.958	20.138	23.456	13.472	18.158	8.723	37.476	51.702	78.185	61.613	54.064	43.866	14.652	18.598	9.821	42.341	82.341	51.433	78.747	32.877	48.108	8.097	0.856	0.000	0.000	0.000	0.000
Pdensi_DN53798_c0_g1	FC_3	MC_2_2	0	58.3918370267765	29.1959185133882	-8.41978057827509	1.58939509524436	-5.29747487170934	1.1741505711212e-07	7.1809596372365e-06	1.959	0.000	0.437	0.551	0.000	0.000	0.241	0.229	0.778	0.257	0.275	0.256	0.000	0.000	0.000	1.170	0.935	2.389	0.000	0.504	0.000	0.000	0.000	0.000	1.931	0.244	1.053
Pdensi_DN27560_c0_g1	FC_3	MC_2_2	76.8221545867421	0	38.411077293371	8.66538572089431	1.63634001686792	5.29558993336881	1.18632789675053e-07	7.24496530476813e-06	2.265	0.215	4.017	7.215	2.082	1.092	2.691	0.153	4.292	2.158	0.237	8.448	1.578	0.788	3.314	0.000	0.000	0.000	0.000	0.000	0.000	0.908	0.000	0.851	0.000	0.000	0.000
Pdensi_DN20570_c0_g1d220081	FC_3	MC_2_2	0	264.812850340574	132.406425170287	-10.6030306865612	2.00228040463637	-5.2954774276417	1.187058572624e-07	7.24496530476813e-06	0.000	0.000	0.916	0.927	0.000	0.000	0.000	0.000	0.000	0.000	0.000	0.000	0.000	0.000	0.000	0.055	5.421	14.352	1.101	1.994	3.857	3.616	0.000	0.000	0.000	0.000	0.000
Pdensi_GG_117309_c0_g1	FC_3	MC_2_2	6.22336954924293	191.173851412585	98.6986104809142	-4.92077354302687	0.92936077909963	-5.29479364062915	1.19150884751548e-07	7.26465271017558e-06	0.213	0.427	0.470	0.000	0.128	0.075	0.244	0.257	0.984	0.391	0.352	0.413	0.198	0.288	0.000	3.280	5.791	5.431	2.670	3.101	1.618	0.338	0.000	0.440	3.950	2.670	1.023
Pdensi_DN19743_c0_g2	FC_3	MC_2_2	383.245078319322	35.0211924991239	209.133135409223	3.45919236554975	0.653495134114177	5.29337126624323	1.20081782860519e-07	7.30639147324865e-06	0.683	0.130	0.154	13.858	7.865	35.874	17.894	8.468	8.572	4.185	6.164	6.101	5.796	9.233	14.221	0.452	1.538	0.622	3.419	2.568	2.436	30.691	21.170	156.425	46.793	61.357	30.307
Pdensi_GG_94332_c0_g1	FC_3	MC_2_2	600.915843218737	72.1456254609587	336.530734339848	3.06429740498129	0.578957236114603	5.29278712456532	1.20466119739722e-07	7.32226648303205e-06	0.286	0.137	0.104	7.936	16.469	23.127	12.194	10.085	6.022	5.938	7.388	5.605	10.729	17.578	18.042	0.828	3.046	1.514	3.815	4.726	1.661	734.030	48.248	19.136	0.000	0.000	0.000
Pdensi_DN22232_c0_g1d299243	FC_3	MC_2_2	850.348296687272	145.212965100462	497.780630893867	2.54221827335115	0.480398073205466	5.29189939582428	1.21052481961689e-07	7.35037608996442e-06	37.375	26.153	12.517	16.685	11.877	20.974	12.133	6.947	10.540	7.407	6.809	7.495	24.945	23.650	16.394	6.415	3.147	1.860	4.613	1.219	2.279	2.300	4.887	7.270	32.432	18.969	18.920
Pdensi_GG_4186_c0_g1	FC_3	MC_2_2	1170.46446989079	13.4055138761808	591.934991883486	6.4660874392526	1.2233300798431	5.28564411665732	1.25263210181016e-07	7.59051550641329e-06	0.055	0.353	0.136	0.466	11.254	103.777	0.527	4.594	9.052	0.000	0.994	2.899	1.300	10.468	75.158	0.056	0.381	0.571	0.000	0.460	0.624	23.780	34.409	450.183	0.000	0.000	0.000
Pdensi_DN17953_c0_g1	FC_3	MC_2_2	63.6697611799045	366.27059221312	214.970176696513	-2.51652495744137	0.476238675474906	-5.28416755512746	1.26277636143932e-07	7.64417804755371e-06	6.810	4.972	7.946	3.511	1.856	2.297	1.470	3.726	2.382	1.143	1.952	1.875	0.909	2.737	1.444	7.915	11.616	8.359	4.815	5.018	3.301	1.706	1.248	1.041	2.829	1.352	0.391
Pdensi_GG_105408_c0_g1	FC_3	MC_2_2	356.760234767633	34.7229836510743	195.741609209354	3.33912441659213	0.631970030200448	5.28367526468467	1.26617612344666e-07	7.65694519340973e-06	5.801	9.912	3.013	4.819	5.862	7.035	4.164	3.145	5.860	1.445	1.355	1.811	9.830	7.105	9.874	1.795	0.394	0.611	0.185	0.189	0.047	3.327	1.637	2.776	0.403	0.438	0.351
Pdensi_DN4388_c0_g1d382397	FC_3	MC_2_2	23.7414130252339	239.624507219721	131.682960122478	-3.33865124101514	0.632168842996776	-5.28126508922581	1.2829490282381e-07	7.75047537181235e-06	0.807	0.292	1.079	0.340	1.309	0.873	0.297	0.282	0.641	0.318	1.355	0.949	0.596	0.621	0.597	5.779	9.799	2.622	16.673	2.178	1.161	0.000	2.291	1.081	1.188	0.302	0.000
Pdensi_DN11178_c0_g1d49632	FC_3	MC_2_2	45.2232778731168	476.868629774959	261.045953824038	-3.39991833111298	0.643976906794759	-5.27956561056709	1.29490506037603e-07	7.81474545287361e-06	2.157	2.126	1.720	4.972	6.164	3.607	4.485	5.331	4.124	4.585	2.257	3.057	1.431	1.011	0.967	4.327	12.186	19.402	13.215	13.111	12.698	11.847	7.938	6.726	11.102	9.194	4.515
Pdensi_DN76064_c0_g1	FC_3	MC_2_2	22.5146808088487	361.794776883055	192.154728845952	-4.00487064442648	0.759191419823501	-5.27517901263629	1.32626560418536e-07	7.9877543860601e-06	0.658	1.222	1.457	2.436	1.040	0.931	1.632	1.365	1.641	1.536	0.792	1.415	0.597	0.652	0.470	2.162	9.286	15.716	1.596	1.597	1.581	6.419	0.843	0.546	0.093	0.034	0.072
Pdensi_DN14267_c0_g1d273494	FC_3	MC_2_2	11.0835632585159	342.313685611836	176.698624435176	-4.94968679984586	0.938797736913767	-5.27236763066517	1.34674965903958e-07	8.10289825282597e-06	1.302	0.543	1.101	1.155	0.584	0.242	0.757	0.894	1.087	0.386	0.715	0.507	0.329	0.300	0.226	1.987	3.356	20.630	3.008	0.992	1.596	0.495	0.107	0.036	0.109	0.108	0.063
Pdensi_DN11862_c0_g1d336785	FC_3	MC_2_2	218.097634717159	1023.47621264772	620.786923682437	-2.22855732376865	0.42276706318797	-5.27135985231138	1.35416669889341e-07	8.13103089525839e-06	7.059	9.664	14.794	14.053	10.771	7.914	11.014	9.168	9.915	7.879	6.836	7.053	5.005	7.259	4.675	14.936	26.341	36.378	11.610	5.972	4.924	9.586	2.519	2.259	0.202	0.872	0.244
Pdensi_DN53360_c0_g1	FC_3	MC_2_2	5.12305203298901	134.781601507659	69.9523267703238	-4.71524403413075	0.894882708165135	-5.26911961881449	1.37079617121661e-07	8.22255935907525e-06	0.061	0.065	1.476	1.671	0.218	0.098	0.430	0.189	0.142	0.318	0.153	0.251	0.202	0.174	0.034	2.081	5.639	2.389	10.043	155.175	91.407	26.387	79.229	58.489	0.000	0.000	0.000
Pdensi_DN35055_c0_g1d567914	FC_3	MC_2_2	52.8664053330825	0	26.4332026665412	8.12687265859077	1.54265591023621	5.26810457514561	1.37839580734202e-07	8.25735299490364e-06	0.300	2.273	2.104	3.026	2.553	1.295	0.000	0.943	0.357	1.063	0.754	0.000	1.657	1.382	0.996	0.000	0.000	0.000	0.000	0.000	0.000	0.000	0.000	0.000	0.000	0.000	0.000
Pdensi_DN30888_c0_g1d371401	FC_3	MC_2_2	0	72.3510874942657	36.1755437471328	-8.73372281422865	1.65789043791466	-5.26797345258482	1.37938048984383e-07	8.25735299490364e-06	0.285	0.000	0.571	0.543	0.000	0.000	0.000	0.000	0.000	0.000	0.180	0.000	0.000	0.000	0.000	2.429	2.617	0.524	3.317	1.158	3.684	0.000	0.000	0.287	0.000	0.000	0.000
Pdensi_DN18213_c1_g5	FC_3	MC_2_2	4.78105045043463	103.976075216267	54.3785628333509	-4.46136339719424	0.84731919877309	-5.26526886638972	1.39984336244281e-07	8.37140197918923e-06	0.319	0.344	1.114	1.411	0.578	0.521	1.236	0.083	1.502	0.374	0.302	0.565	0.089	0.092	0.179	2.828	1.041	4.230	12.667	0.278	14.263	1.453	2.054	2.091	0.000	0.000	0.000
Pdensi_DN20243_c1_g1	FC_3	MC_2_2	169.602929479995	5.53458067323645	87.5687550766159	5.00355300630246	0.95035773009262	5.26491535541551	1.40253962403915e-07	8.37907962301095e-06	4.566	2.011	0.354	1.107	0.227	13.152	7.195	0.197	2.427	0.791	2.944	0.873	3.419	1.692	7.389	0.057	0.093	0.264	0.480	0.000	0.331	5.896	2.613	557.991	5.774	10.105	5.551
Pdensi_DN16798_c0_g4	FC_3	MC_2_2	70.5382688544396	286.139448574492	178.338858714466	-2.01570911506639	0.382966821144466	-5.26340404383494	1.41412329046426e-07	8.43130151592982e-06	2.224	3.322	3.562	7.482	7.802	3.014	6.940	7.681	4.064	6.234	6.797	4.121	1.769	2.620	1.118	8.019	7.233	6.800	12.795	14.769	8.295	5.675	12.295	3.270	1.470	1.291	0.718
Pdensi_DN20392_c0_g1d490650	FC_3	MC_2_2	2832.94789167543	703.822552676521	1768.38522217598	2.0079948389902	0.381594322589902	5.26211927201071	1.42404333225686e-07	8.4819223536954e-06	16.855	22.039	17.195	47.131	77.565	208.645	29.247	18.393	21.370	14.866	14.791	16.213	44.764	69.026	102.549	24.831	14.285	15.801	40.178	16.820	33.115	4.847	14.219	0.337	1.230	0.485	0.670
Pdensi_GG_63851_c0_g1	FC_3	MC_2_2	105.424117489143	854.210400121495	479.817258805319	-3.01717429321957	0.57432234080488	-5.25345103063755	1.49275378201201e-07	8.87335925491786e-06	4.665	10.752	5.233	6.657	5.316	1.878	6.276	1.913	4.889	3.739	1.755	1.977	3.448	3.975	0.785	22.713	25.328	17.525	17.672	8.200	7.612	3.332	3.456	1.238	3.173	4.728	0.542
Pdensi_DN9619_c0_g1d518389	FC_3	MC_2_2	159.870187880765	30.4250582069754	95.14762304387	2.39722590769492	0.456598518706489	5.25018327804936	1.51947951491728e-07	9.0222010928159e-06	1.646	2.674	3.262	3.240	3.511	9.735	6.486	3.282	9.867	7.326	7.221	10.583	3.760	3.349	4.976	0.756	0.756	0.804	0.546	0.191	1.181	1.754	0.201	0.993	7.142	13.121	10.601
Pdensi_DN24478_c0_g1d133775	FC_3	MC_2_2	2764.23143567657	296.189658213556	1530.21054694506	3.22087824048463	0.613498392610508	5.25001903718022	1.52083492226011e-07	9.0222010928159e-06	26.488	65.048	37.614	4.294	60.044	77.277	3.543	10.696	5.204	0.291	2.486	0.881	18.321	85.452	111.451	11.123	7.001	5.012	2.043	0.084	1.870	0.029	0.000	0.040	0.000	0.007	0.000
Pdensi_DN19599_c2_g4	FC_3	MC_2_2	34.7943629702446	1672.5922708086	853.693316889424	-5.5870720561179	1.06437565610482	-5.24915430381443	1.52799049139171e-07	9.05559519593625e-06	0.717	1.079	5.486	1.403	1.080	1.398	1.120	1.366	0.801	1.037	0.836	0.967	0.499	0.925	1.233	1.090	78.262	43.532	4.463	3.953	30.667	0.708	0.137	2.941	0.174	0.999	0.543
Pdensi_DN36076_c0_g1	FC_3	MC_2_2	201.745087088662	48.2748746953276	125.009980891995	2.05955365277315	0.392881564020837	5.24217433797407	1.58695319289539e-07	9.36760310600262e-06	2.428	3.597	5.112	3.403	4.341	5.445	3.836	3.214	4.389	3.764	5.171	4.069	3.845	5.313	6.276	1.375	1.243	1.096	1.274	1.334	2.015	1.168	0.313	1.029	2.299	1.867	1.078
Pdensi_GG_152418_c0_g1	FC_3	MC_2_2	0.714802412603884	464.602797659373	232.658800035988	-9.44408073842901	1.8027397265898	-5.23873779399879	1.6167855537207e-07	9.52474540108511e-06	0.042	0.000	0.084	0.000	0.000	0.000	0.046	0.000	0.000	0.049	0.000	0.149	0.047	0.000	0.000	0.076	21.263	12.781	40.627	16.239	23.430	2.278	0.000	0.000	0.259	0.330	0.050
Pdensi_DN35299_c0_g1	FC_3	MC_2_2	315.967241159842	45.7825583821685	180.874899771005	2.76632113729888	0.528168148614571	5.23757660236644	1.62698779178549e-07	9.56608857216558e-06	3.677	2.742	2.998	9.305	10.067	10.476	3.053	3.621	3.559	2.990	2.321	1.624	8.420	7.960	7.660	2.058	0.987	0.561	1.526	2.929	4.628	6.289	2.802	2.312	3.396	1.033	0.000
Pdensi_DN5201_c0_g1d261861	FC_3	MC_2_2	94.8618025139113	1026.18671028587	560.524256399891	-3.43740594977072	0.656720335164994	-5.23420056561383	1.65700451520587e-07	9.72305992681234e-06	13.171	10.700	61.902	14.904	1.181	4.647	1.081	1.596	1.798	0.646	1.857	1.230	1.908	2.045	3.227	55.367	17.804	8.809	1.582	1.424	2.717	4.172	3.006	5.819	0.748	1.031	1.324
Pdensi_DN42443_c0_g1d93672	FC_3	MC_2_2	282.688785946144	40.3427893265665	161.515787636355	2.81359672897995	0.538352965789494	5.22630487389219	1.72931132122929e-07	1.00974079547841e-05	3.215	2.184	6.270	2.865	5.293	7.094	4.666	5.040	4.802	4.403	8.501	5.620	7.152	4.107	9.740	0.994	0.856	1.258	1.768	1.386	1.729	2.607	3.126	1.675	1.407	0.832	1.797
Pdensi_DN17096_c0_g1d112353	FC_3	MC_2_2	83.929191941646	5.56807274918073	44.7486323454134	3.85452130688904	0.737561363006425	5.22603474126865	1.73183833103097e-07	1.01022199754259e-05	1.241	2.002	0.852	0.175	0.223	3.085	0.142	0.154	0.445	0.293	0.235	0.895	1.373	2.414	2.685	0.237	0.145	0.059	0.021	0.000	0.280	0.014	0.069	0.190	0.073	0.052	0.011
Pdensi_DN21269_c2_g1	FC_3	MC_2_2	168.179624883685	802.383960738464	485.281792811074	-2.25076856760971	0.430728924160704	-5.22548740369697	1.7369694599611e-07	1.01221980592075e-05	16.832	16.533	12.455	9.680	3.877	3.048	4.587	3.921	4.177	3.073	3.355	3.420	2.981	7.206	3.176	16.866	26.886	17.270	5.803	5.792	3.770	3.843	1.840	1.439	5.485	4.971	3.268
Pdensi_DN21892_c1_g4d297417	FC_3	MC_2_2	21.0345692402741	832.560703668814	426.797636454544	-5.31694590591119	1.01786747717836	-5.22361311774135	1.75465192012642e-07	1.02051931872137e-05	3.522	0.918	18.820	5.297	1.080	0.562	0.390	0.167	0.263	0.088	0.054	0.147	1.173	0.037	0.279	7.787	24.658	30.123	35.448	0.056	7.753	0.016	0.007	0.011	0.025	0.030	0.000
Pdensi_DN29274_c0_g1d308975	FC_3	MC_2_2	662.039409464274	158.581954553488	410.310682008881	2.0596966461581	0.394458206336145	5.22158396776486	1.77399158209149e-07	1.02974830348332e-05	10.780	17.877	17.504	7.606	19.697	16.786	10.143	9.320	6.813	7.499	12.369	10.809	10.165	20.848	20.374	5.401	2.717	4.247	3.516	6.602	7.300	0.962	0.000	0.000	0.000	0.000	0.385
Pdensi_GG_43231_c0_g1	FC_3	MC_2_2	1166.76027475883	30.7821631831759	598.771218971005	5.23371320670682	1.00294214140988	5.21836005350172	1.8051429450998e-07	1.04476390317171e-05	0.000	0.604	0.040	1.965	20.573	54.721	1.582	3.169	0.235	0.422	0.607	0.237	14.419	43.408	34.029	1.340	1.058	0.000	0.045	0.466	0.000	0.181	6.443	0.976	0.000	0.000	0.000
Pdensi_DN5099_c0_g1	FC_3	MC_2_2	0	46.0303341022816	23.0151670511408	-8.07895485128682	1.54833106831167	-5.21784714950935	1.81014743448738e-07	1.04596901836308e-05	1.703	0.739	0.342	0.000	0.000	0.000	0.000	0.000	0.000	0.000	0.428	0.000	0.000	0.000	0.000	1.221	1.094	1.243	1.512	0.394	0.000	0.516	0.414	0.685	3.500	1.533	0.000
Pdensi_GG_149871_c0_g1	FC_3	MC_2_2	3541.86407320766	660.6939955263	2101.27903436698	2.42141757689223	0.464070326851169	5.21778152316298	1.81078872868327e-07	1.04596901836308e-05	304.551	71.582	22.357	30.254	23.233	67.315	38.637	20.278	29.451	37.810	33.543	34.143	136.721	67.284	59.996	22.790	17.523	10.963	42.162	60.101	26.992	22.534	8.381	0.169	0.000	0.000	0.000
Pdensi_DN22960_c1_g3d303306	FC_3	MC_2_2	9.70069358957593	958.265346644836	483.983020117206	-6.63179145469164	1.27104129735201	-5.21760502078715	1.81251458242405e-07	1.04596901836308e-05	0.129	0.086	0.927	0.181	0.404	0.568	0.105	0.283	1.312	0.094	0.304	0.934	0.089	0.129	0.506	0.291	22.713	48.544	6.904	0.000	4.918	0.096	0.000	0.033	0.025	0.036	0.308
Pdensi_DN38145_c0_g1d377869	FC_3	MC_2_2	2.09659951149357	145.443780905063	73.7701902082782	-6.18223441482476	1.1849766096212	-5.21717843595327	1.81669233002045e-07	1.04736108635698e-05	0.000	0.129	1.189	0.451	0.000	0.000	0.000	0.124	0.000	0.070	0.000	0.070	0.066	0.000	0.067	0.859	4.825	5.179	31.029	1.457	10.328	0.271	0.073	0.121	0.091	0.134	0.000
Pdensi_DN14517_c0_g1d274179	FC_3	MC_2_2	7.88235202554597	14723.6746034204	7365.77847772298	-10.8668924855513	2.0845354951181	-5.21310023791926	1.85710480539058e-07	1.06962024733001e-05	0.000	0.041	0.000	0.180	0.000	0.479	0.262	0.969	1.015	1.010	0.742	1.299	0.021	0.214	0.382	0.085	483.568	608.068	749.329	1.973	793.854	0.141	1.076	0.719	0.029	0.227	0.289
Pdensi_GG_799_c0_g1	FC_3	MC_2_2	532.371727726092	80.1467484794725	306.259238102782	2.72218522722798	0.522295184705048	5.21196692396324	1.86848868833002e-07	1.07513310326373e-05	3.211	5.100	4.810	6.611	9.353	22.569	6.686	5.458	7.464	3.422	6.851	4.972	9.614	11.699	19.075	3.512	1.197	1.603	3.570	2.096	5.890	4.429	7.013	16.980	0.605	1.804	2.174
Pdensi_DN18613_c0_g5	FC_3	MC_2_2	0	51.7163790375104	25.8581895187552	-8.25014710745222	1.58322128147083	-5.21098800528233	1.87837597697973e-07	1.07872968497914e-05	0.070	0.056	0.809	0.613	0.021	0.000	0.000	0.109	0.020	0.000	0.000	0.000	0.000	0.000	0.000	1.855	1.392	0.768	0.778	0.264	0.946	0.000	0.000	0.000	0.000	0.000	0.000
Pdensi_GG_2216_c0_g1	FC_3	MC_2_2	1301.07159565619	181.00699830555	741.03929698087	2.84464130493717	0.546202862534627	5.20803075204834	1.90855299723047e-07	1.09413386372592e-05	36.019	9.443	15.889	7.192	11.134	50.694	3.689	3.349	21.122	0.436	3.095	16.505	34.303	18.615	43.626	6.385	2.032	5.772	5.915	15.540	15.572	72.977	6.625	47.656	110.485	219.919	202.778
Pdensi_DN22590_c3_g1	FC_3	MC_2_2	4.56886721215219	709.870016102743	357.219441657448	-7.26779098060348	1.39550566166115	-5.20799820471686	1.90888771653348e-07	1.09413386372592e-05	0.000	0.040	0.000	0.062	0.560	0.158	0.120	0.140	0.043	0.043	0.171	0.088	0.027	0.198	0.153	0.078	20.190	32.540	7.595	0.257	0.123	0.000	0.015	0.000	0.000	0.014	0.000
Pdensi_GG_72477_c0_g1	FC_3	MC_2_2	27.5501695146213	231.183660129148	129.366914821885	-3.07718321193413	0.590909497346658	-5.20753723836139	1.91363442768245e-07	1.09513359188888e-05	2.101	1.147	3.988	1.773	2.667	4.709	1.262	3.090	4.957	2.104	6.195	2.464	1.000	0.654	0.414	9.520	4.963	3.677	1.596	0.299	0.658	0.000	0.000	0.000	0.000	0.000	0.000
Pdensi_DN19126_c0_g1d218174	FC_3	MC_2_2	3.89954145177598	186.401978731049	95.1507600914125	-5.63023553488206	1.08195774550147	-5.20374807453554	1.95308732733524e-07	1.11408608275804e-05	0.715	0.164	4.859	2.123	0.000	0.031	0.032	0.061	0.068	0.034	0.111	0.035	0.227	0.000	0.058	5.938	2.573	6.047	2.490	1.069	10.182	1.452	0.000	0.000	0.000	0.000	0.000
Pdensi_GG_94789_c0_g1	FC_3	MC_2_2	0	85.468880100773	42.7344400503865	-8.96950824918588	1.72373822201413	-5.20352112323955	1.95547514060034e-07	1.11437663055691e-05	0.000	0.000	0.255	0.727	0.107	0.469	0.000	0.119	0.557	1.235	0.335	1.056	0.000	0.000	0.000	1.047	0.740	4.772	2.878	1.967	10.083	0.645	0.000	0.000	0.000	0.000	0.000
Pdensi_DN13023_c0_g2	FC_3	MC_2_2	1382.58138610201	6080.83110829036	3731.70624719619	-2.13642648616238	0.410629497813344	-5.20280812152835	1.96299518730152e-07	1.11758854598345e-05	5.098	4.351	25.214	56.186	71.294	36.582	175.091	210.847	350.179	269.410	362.543	250.778	33.257	57.613	18.418	118.330	163.833	181.384	193.104	64.104	104.858	14.591	38.163	10.253	3.686	1.215	13.824
Pdensi_DN38969_c0_g3	FC_3	MC_2_2	283.384436631662	65.5627004416056	174.473568536634	2.10934691503854	0.405493004082554	5.20193170733248	1.97227705043879e-07	1.12179639252378e-05	10.368	6.129	5.767	5.555	7.122	7.590	8.671	7.720	7.832	4.528	5.002	4.792	7.623	6.665	7.169	2.110	1.043	1.969	2.493	3.225	3.215	15.465	2.359	5.598	0.644	3.003	2.574
Pdensi_DN37026_c0_g1d32315	FC_3	MC_2_2	1159.73028209548	22081.7142195117	11620.7222508036	-4.25121832903469	0.817386993693723	-5.20098602232914	1.98234012122396e-07	1.12644008957366e-05	210.504	104.144	346.337	114.729	41.991	11.503	6.071	11.021	10.914	6.780	17.845	11.727	66.448	11.244	6.002	394.142	692.695	588.031	315.784	0.461	46.822	0.151	0.000	0.200	0.000	0.112	0.000
Pdensi_DN20724_c0_g1d292131	FC_3	MC_2_2	0.240297135630528	437.201594635537	218.720945885584	-10.3648552327008	1.99408950949423	-5.19778835571412	2.01673553311102e-07	1.14380349404036e-05	0.012	0.000	0.000	0.131	0.000	0.000	0.000	0.060	0.000	0.000	0.000	0.000	0.000	0.013	0.000	0.011	10.336	22.279	115.470	0.000	7.416	0.000	0.000	0.024	0.091	0.013	0.000
Pdensi_DN40249_c1_g1	FC_3	MC_2_2	128.315208331279	0	64.1576041656394	9.40629337653908	1.80967281090652	5.19778676004265	2.01675283994035e-07	1.14380349404036e-05	2.076	0.460	0.000	0.809	0.129	19.194	3.888	1.447	4.488	0.832	3.490	1.847	0.580	1.157	7.788	0.000	0.000	0.000	0.827	0.481	0.730	1.458	10.478	1626.594	6.882	13.090	0.000
Pdensi_GG_116783_c0_g1	FC_3	MC_2_2	267.090093595895	48.5015772599743	157.795835427935	2.47395489379327	0.476495745395991	5.19197688058536	2.08072846207708e-07	1.17896022239027e-05	3.809	3.144	3.089	4.134	8.376	11.850	5.233	6.853	11.642	12.207	2.521	14.101	6.050	5.652	8.474	0.974	0.975	1.770	0.000	4.622	3.124	4.969	1.549	13.492	0.808	6.923	6.791
Pdensi_DN22250_c0_g2d67184	FC_3	MC_2_2	708.245981175238	5.08605253956903	356.666016857403	7.14483190282147	1.37702681247492	5.18859316179915	2.11888750286084e-07	1.1994358990431e-05	0.075	0.188	0.074	0.187	14.194	23.821	1.196	4.189	0.873	0.640	0.880	1.505	1.106	10.699	41.544	0.000	0.302	0.063	0.000	0.116	0.071	7.140	378.213	1979.438	0.387	1.370	2.031
Pdensi_DN6853_c0_g1d46780	FC_3	MC_2_2	30.0770561549007	186.984842586478	108.530949370689	-2.63496712829913	0.508109651330688	-5.18582381066452	2.15062058326213e-07	1.21392402931915e-05	0.439	0.000	1.612	0.928	0.178	0.480	0.488	1.075	0.347	0.864	1.296	2.072	0.489	0.845	0.979	5.248	3.001	6.267	3.079	3.565	1.680	0.000	1.792	0.884	2.843	1.316	0.707
Pdensi_DN51778_c0_g1d161642	FC_3	MC_2_2	0	68.2781421221604	34.1390710610802	-8.64574985852109	1.66746403696222	-5.18496931080559	2.16050438667378e-07	1.21834374748133e-05	0.599	0.000	0.301	0.000	0.365	0.000	0.331	0.000	1.072	0.000	0.377	0.352	0.000	0.000	0.000	1.342	0.642	3.283	2.655	1.039	0.000	0.000	1.457	0.602	0.000	0.337	0.000
Pdensi_DN28900_c0_g1d81326	FC_3	MC_2_2	260.124535772574	40.2808922685978	150.202714020586	2.67712894935545	0.516589617343938	5.18231272846713	2.19151362767731e-07	1.23465673740103e-05	10.118	11.033	7.602	3.487	3.352	1.843	7.047	5.566	2.019	4.512	3.214	1.748	5.887	7.513	6.598	1.709	0.455	1.034	1.172	2.456	0.609	1.290	0.517	2.985	0.000	1.905	1.025
Pdensi_DN22984_c0_g1d364296	FC_3	MC_2_2	236.240607721391	32.6110902022202	134.425848961806	2.84155875109308	0.548840479948829	5.17738551529219	2.25016937208466e-07	1.26410083171923e-05	0.000	0.170	0.000	1.985	8.560	9.911	2.436	4.765	2.417	1.663	3.366	1.292	4.011	6.691	7.503	1.122	1.013	0.383	9.355	33.039	192.190	163.661	2.681	0.630	0.000	0.000	0.000
Pdensi_DN18435_c1_g1	FC_3	MC_2_2	0	1229.45343660003	614.726718300014	-12.818595042025	2.47598020232129	-5.17717994271816	2.25264927637456e-07	1.26429674239966e-05	0.000	0.000	2.987	2.406	0.000	0.000	0.000	0.000	0.000	0.130	0.000	0.000	0.000	0.000	0.000	0.682	30.495	60.572	28.511	1.524	71.417	4.311	0.000	0.000	0.000	0.000	0.000
Pdensi_DN37347_c0_g1d377123	FC_3	MC_2_2	29.3178496601194	214.666831689264	121.992340674692	-2.86511592994874	0.553544445907554	-5.17594558328787	2.26759547615091e-07	1.27148236320583e-05	1.115	1.633	9.445	5.058	2.762	3.745	1.785	3.712	2.879	1.868	3.217	1.850	0.406	1.199	0.718	8.259	4.944	3.572	0.729	10.888	0.446	9.014	0.166	0.138	0.000	0.061	0.000
Pdensi_GG_70594_c0_g1	FC_3	MC_2_2	73.7109845802013	0	36.8554922901006	8.60588830639606	1.66329976098522	5.17398517588829	2.29153013082757e-07	1.28247861774731e-05	2.160	0.195	0.361	0.000	0.875	0.196	0.200	0.378	0.000	0.850	0.227	0.000	3.402	1.246	0.801	0.000	0.000	0.000	0.000	0.703	0.258	4.109	0.000	2.171	0.267	8.492	3.695
Pdensi_DN22540_c0_g1d301201	FC_3	MC_2_2	55.2944412186518	0	27.6472206093259	8.19063442648873	1.58312446578131	5.17371476692229	2.2948506556067e-07	1.28312648721218e-05	0.372	1.210	2.195	0.000	1.812	0.401	1.115	0.062	0.444	0.440	0.000	0.874	1.640	0.858	1.602	0.000	0.000	0.000	0.000	0.430	0.000	0.563	0.000	0.000	0.000	0.000	0.000
Pdensi_DN35586_c0_g1d314565	FC_3	MC_2_2	1478.19438791101	221.132549527086	849.66346871905	2.73724030978499	0.529145383704499	5.17294564798396	2.304320595503e-07	1.28478867488365e-05	37.939	39.858	18.683	249.422	155.175	67.438	241.169	127.035	145.907	217.676	107.130	91.164	32.291	61.479	23.144	9.043	5.889	2.362	0.536	0.073	0.675	0.000	0.000	0.000	0.000	0.000	0.000
Pdensi_DN22487_c0_g5	FC_3	MC_2_2	0	54.3447297061837	27.1723648530919	-8.32169116672085	1.6102112368176	-5.16807421066552	2.36518401383131e-07	1.31748522475614e-05	0.921	0.399	0.923	0.233	0.000	0.000	0.000	0.000	0.000	0.435	0.000	0.000	0.000	0.000	0.000	1.979	1.584	0.674	0.611	1.921	4.232	0.000	0.000	0.000	0.000	0.000	0.000
Pdensi_GG_51904_c0_g1	FC_3	MC_2_2	184.87486708811	2103.6989694654	1144.28691827675	-3.50840577136885	0.67923673581543	-5.16521793709666	2.40158933804087e-07	1.33641175633896e-05	8.718	8.147	14.507	10.579	4.834	7.232	8.464	5.506	7.498	5.444	3.789	12.755	4.048	4.297	5.691	11.664	55.848	90.229	11.432	5.273	8.321	5.387	4.456	87.883	9.477	2.754	3.496
Pdensi_DN22489_c0_g2	FC_3	MC_2_2	370.437559671014	58.1183011414999	214.277930406257	2.66746719958214	0.516444951476947	5.16505620193136	2.40366688694908e-07	1.33641175633896e-05	2.023	10.362	1.604	6.360	13.503	20.341	6.212	5.492	5.441	4.460	6.557	2.368	5.638	13.906	9.613	1.668	2.012	0.782	1.640	2.121	0.742	1.316	1.162	0.092	14.254	31.678	27.541
Pdensi_GG_11043_c0_g1	FC_3	MC_2_2	472.788291914686	111.610175637991	292.199233776338	2.08165143445484	0.403104785580111	5.16404545150493	2.41668974104933e-07	1.34113846770823e-05	4.607	15.913	5.581	3.974	8.493	12.390	6.048	9.117	6.819	6.401	10.223	7.032	8.715	13.330	14.328	2.800	3.762	1.961	2.139	2.737	1.562	1.827	5.384	0.614	11.110	22.691	16.821
Pdensi_DN13441_c1_g1	FC_3	MC_2_2	13.2868836411707	124.337426468647	68.8121550549088	-3.23540782100804	0.626594177891204	-5.16348209920618	2.42397772078879e-07	1.34392574119695e-05	0.223	0.000	0.779	0.282	0.135	0.487	0.248	0.233	0.790	0.131	0.141	0.788	0.248	0.257	0.498	2.297	3.859	3.279	2.101	1.034	0.479	0.000	1.501	1.345	1.508	0.000	0.268
Pdensi_DN8315_c0_g2d384486	FC_3	MC_2_2	317.420888686849	75.0215505587885	196.221219622819	2.09068663004932	0.404933950413569	5.1630312250036	2.42982588573663e-07	1.34537754116904e-05	9.538	6.629	4.868	8.433	9.843	7.252	5.393	4.911	2.781	4.037	1.364	4.876	6.204	11.425	7.208	1.772	1.355	2.635	3.779	4.378	8.526	6.026	8.347	10.494	0.267	2.829	3.478
Pdensi_DN54520_c0_g1	FC_3	MC_2_2	169.222614701389	40.869965584266	105.046290142828	2.04473349441095	0.396041245456599	5.16293067418663	2.43113196030816e-07	1.34537754116904e-05	2.006	1.941	2.066	3.925	5.076	5.988	4.979	3.909	4.181	3.530	6.619	4.936	4.281	5.092	3.651	1.326	0.733	1.111	1.873	3.370	4.057	4.820	2.647	1.544	0.000	0.215	0.183
Pdensi_GG_21601_c0_g1	FC_3	MC_2_2	0	124.006048991372	62.003024495686	-9.50715110227427	1.8415541013733	-5.16256953579833	2.43582845334296e-07	1.34672029045776e-05	0.000	0.000	1.192	0.501	0.000	0.000	0.000	0.000	0.000	0.000	0.000	0.000	0.000	0.000	0.000	0.355	1.489	7.489	0.000	1.147	8.535	0.301	0.000	0.000	0.000	0.000	0.000
Pdensi_DN5279_c0_g1d206131	FC_3	MC_2_2	0	71.4579645371389	35.7289822685694	-8.71215270173644	1.68765842563144	-5.16227251286158	2.43969771251911e-07	1.34760360425962e-05	0.325	0.704	0.333	0.000	0.791	0.701	0.358	1.727	0.388	0.384	0.817	1.908	0.000	0.000	0.000	0.597	3.129	1.581	2.903	0.388	0.467	0.000	1.183	2.612	5.723	1.461	1.971
Pdensi_DN25818_c0_g1d193561	FC_3	MC_2_2	49.2234648686681	0	24.6117324343341	8.02567725267893	1.55486513194794	5.16165491641345	2.44776203724335e-07	1.35080032648767e-05	0.000	0.286	0.793	1.332	2.245	5.419	2.329	0.000	1.571	0.623	0.000	0.310	0.876	1.824	1.169	0.000	0.000	0.000	0.292	0.610	0.379	2.401	13.147	16.951	0.000	0.592	1.596
Pdensi_DN26909_c1_g3	FC_3	MC_2_2	134.919965087833	14.3560130086072	74.6379890482199	3.1921903412391	0.618500411233031	5.1611773949757	2.45401496597799e-07	1.35226457378669e-05	3.034	7.192	1.926	2.430	5.482	1.690	1.958	2.163	1.794	1.836	1.797	3.543	2.798	5.077	2.706	0.660	0.281	0.228	0.165	0.127	0.000	0.000	0.000	0.000	0.000	0.287	0.088
Pdensi_DN100592_c0_g1	FC_3	MC_2_2	0.714802412603884	2855.33002934442	1428.02241587851	-12.027039423422	2.33032290552586	-5.16110423791588	2.45497428691299e-07	1.35226457378669e-05	1.410	0.000	0.833	0.376	0.202	0.000	0.308	0.000	0.000	0.000	0.083	1.024	0.053	0.000	0.000	0.591	134.867	74.115	13.061	1.272	11.522	0.000	0.000	0.168	0.015	0.192	0.000
Pdensi_GG_68641_c0_g1	FC_3	MC_2_2	981.160173622087	224.986023664698	603.073098643393	2.1221222080838	0.4113429721577	5.15900927382376	2.48260015369554e-07	1.36356173169507e-05	21.440	13.369	21.857	12.558	16.468	25.344	24.739	16.644	19.296	23.675	24.709	22.399	22.675	27.267	25.280	8.634	2.784	6.310	2.104	5.822	9.535	15.714	13.126	32.485	5.686	15.094	26.672
Pdensi_DN13443_c0_g1d522706	FC_3	MC_2_2	11.2096236825905	158.42825811273	84.8189408976603	-3.7944802586461	0.735527941565218	-5.15885263389365	2.48467775598808e-07	1.36356173169507e-05	1.698	2.173	0.000	0.300	0.114	0.122	0.685	0.521	0.270	0.178	0.135	0.217	0.232	0.609	0.078	4.452	4.366	3.388	3.621	4.047	2.236	1.816	6.016	3.814	5.426	3.260	0.934
Pdensi_DN108268_c0_g1	FC_3	MC_2_2	0	69.7578961178963	34.8789480589481	-8.6763322812047	1.68215557722577	-5.15786553792712	2.49780885115869e-07	1.36950103776468e-05	1.172	0.953	0.294	1.110	0.357	0.000	0.970	0.308	0.350	0.693	0.369	1.378	0.000	0.000	0.000	0.525	2.197	2.498	2.272	0.339	0.000	0.445	1.069	0.589	0.000	0.988	0.000
Pdensi_GG_10377_c6_g1	FC_3	MC_2_2	301.593449161229	58.6405677373353	180.117008449282	2.37269491604817	0.460063737400938	5.15731783046487	2.50512376067867e-07	1.37224341623732e-05	4.089	7.287	3.334	1.615	4.666	0.554	5.369	5.904	2.742	1.209	2.900	1.203	9.064	5.898	7.657	1.144	1.370	1.979	0.000	1.479	0.735	0.776	0.000	0.000	0.000	0.287	0.000
Pdensi_DN19456_c1_g2	FC_3	MC_2_2	3.77867946090727	73.397708098884	38.5881937798956	-4.26211316803342	0.826525620001678	-5.15666189273693	2.51391137370612e-07	1.3745186943202e-05	0.265	0.183	2.065	2.693	0.362	0.687	4.356	1.057	4.051	2.203	1.452	2.975	0.063	0.152	0.085	3.250	1.148	1.423	1.981	0.175	3.184	0.254	2.292	6.607	0.000	0.000	0.023
Pdensi_DN9611_c0_g1d266034	FC_3	MC_2_2	47.7184747048193	235.811399126405	141.764936915612	-2.3012573062308	0.446286866863993	-5.15645311815128	2.51671457349011e-07	1.37478430347815e-05	2.256	1.367	3.198	9.232	3.461	3.697	8.661	3.372	8.645	4.728	4.651	3.617	0.866	1.772	1.083	7.673	6.589	3.997	2.737	2.300	2.987	0.490	0.290	0.185	0.339	0.143	0.174
Pdensi_DN20020_c1_g3	FC_3	MC_2_2	541.357824320814	133.833355915208	337.595590118011	2.01485130513228	0.390883672501476	5.15460595280984	2.54164820999198e-07	1.38712730827566e-05	5.400	5.662	3.883	6.062	16.923	21.742	4.312	4.565	4.249	2.043	3.023	2.751	8.883	14.941	17.807	3.595	4.035	2.658	2.899	28.027	6.296	9.401	19.439	109.231	1.577	4.184	2.949
Pdensi_DN43873_c0_g1d321892	FC_3	MC_2_2	0	205.519400999865	102.759700499932	-10.2369428877335	1.9869864335682	-5.15199435425947	2.5773079681357e-07	1.40470594375802e-05	0.000	0.000	0.062	0.000	0.150	0.000	0.069	0.065	0.000	0.000	0.000	0.000	0.000	0.000	0.000	0.168	1.427	13.949	2.094	1.157	2.669	0.282	0.000	0.000	0.000	0.000	0.000
Pdensi_DN25673_c0_g1d75219	FC_3	MC_2_2	510.145948432266	4.81211657006971	257.479032501168	6.69604868602323	1.29976217750784	5.15174914449519	2.58068086455648e-07	1.40470594375802e-05	0.211	0.151	0.035	0.485	0.295	77.795	5.458	0.073	2.300	0.287	0.576	1.580	0.351	4.198	33.304	0.222	0.077	0.088	0.279	0.122	0.050	9.988	41.113	4904.614	0.326	4.571	0.169
Pdensi_DN2870_c0_g2	FC_3	MC_2_2	5.39755206025534	317.207360211664	161.30245613596	-5.83759179358667	1.13313259547176	-5.15172877112083	2.58096129508502e-07	1.40470594375802e-05	0.648	0.384	0.455	1.412	1.694	0.522	3.735	2.193	1.329	4.919	2.269	0.720	0.067	0.374	0.000	2.104	10.834	10.761	4.825	10.432	8.830	6.257	0.279	0.492	0.000	1.678	0.753
Pdensi_GG_22215_c0_g1	FC_3	MC_2_2	0	64.5839976181114	32.2919988090557	-8.56640002175556	1.66369948731181	-5.14900682911016	2.61869348372601e-07	1.42378983976911e-05	0.214	0.000	0.183	0.000	0.000	0.000	0.000	0.178	0.000	0.000	0.194	0.000	0.000	0.000	0.000	0.710	2.804	1.319	0.266	0.000	0.000	0.000	0.000	0.228	0.000	0.000	0.000
Pdensi_DN7241_c0_g2d383895	FC_3	MC_2_2	57.6840034161451	0	28.8420017080726	8.25535987448282	1.60333923090235	5.1488541634678	2.62082547540265e-07	1.42378983976911e-05	0.000	0.000	0.000	0.877	0.120	3.611	0.000	0.000	0.000	0.233	0.000	0.000	0.772	2.741	1.106	0.000	0.000	0.000	0.000	0.000	0.000	0.000	0.000	0.000	0.000	0.000	0.000
Pdensi_DN45975_c0_g1d248359	FC_3	MC_2_2	1.02439589258775	206.236961452667	103.630678672627	-7.72186667488107	1.50031124758991	-5.1468431549023	2.64906639727937e-07	1.43781532435683e-05	1.738	0.000	3.252	2.689	3.769	0.000	0.650	6.549	2.231	0.000	0.000	0.340	0.000	0.000	0.079	11.021	4.838	0.546	0.000	0.065	0.539	0.000	0.750	0.000	0.000	0.000	0.000
Pdensi_DN16641_c2_g1	FC_3	MC_2_2	2978.79705015602	635.01157599611	1806.90431307606	2.22793425690044	0.432916536914608	5.14633668831157	2.6562249923433e-07	1.44038291997965e-05	52.077	83.561	42.695	34.577	52.299	110.605	31.952	23.363	37.972	22.544	30.962	31.256	63.456	75.662	88.248	28.867	8.928	12.548	1.765	7.337	14.298	17.444	27.465	51.081	66.380	187.906	122.779
Pdensi_DN23606_c1_g2d549348	FC_3	MC_2_2	3454.54987021835	841.414081472539	2147.98197584544	2.03829329603635	0.396121140187791	5.14563119521984	2.66622785344804e-07	1.44448676874842e-05	3.614	4.919	3.184	44.593	136.439	183.409	42.097	47.905	32.598	23.071	26.987	24.977	53.475	115.934	99.960	15.564	29.280	18.870	41.027	31.976	40.282	9.001	5.902	3.213	0.828	0.298	0.618
Pdensi_DN25853_c0_g1d139439	FC_3	MC_2_2	90.456251910575	0.687472186736187	45.5718620486556	6.70115527552135	1.30258543604503	5.14450345450482	2.68229317524817e-07	1.4505411151178e-05	0.274	0.542	0.324	0.670	0.918	4.222	0.091	0.065	0.073	0.037	0.026	0.087	0.990	2.506	3.478	0.057	0.000	0.013	0.000	0.000	0.000	0.016	0.000	0.000	0.000	0.000	0.000
Pdensi_DN12869_c0_g1d338718	FC_3	MC_2_2	12.9497125488639	168.271063071358	90.610387810111	-3.71177497538453	0.721772636200364	-5.14258201159367	2.70988083909951e-07	1.4641254180213e-05	0.854	0.700	1.273	0.675	0.161	0.120	0.367	0.582	0.655	1.179	0.623	0.931	0.473	0.206	0.278	2.602	3.025	7.215	4.629	24.615	9.757	4.578	5.728	11.688	0.105	0.000	0.000
Pdensi_GG_3286_c0_g1	FC_3	MC_2_2	778.495471375425	4538.60142723917	2658.5484493073	-2.54275594888497	0.494536150773392	-5.14169883214487	2.72265308072833e-07	1.46968763749888e-05	18.895	39.513	16.305	25.020	24.764	14.250	44.238	31.810	57.249	37.222	26.200	38.838	8.131	35.220	19.082	88.644	152.316	103.433	199.209	109.595	289.108	19.682	73.640	59.625	8.528	21.140	19.799
Pdensi_DN26690_c0_g1d367637	FC_3	MC_2_2	2931.09428022738	631.631836499951	1781.36305836366	2.21224978024348	0.430325581037152	5.1408744395618	2.73462761745384e-07	1.47480953434392e-05	22.951	14.079	15.392	51.830	81.652	122.546	65.543	33.197	42.691	31.215	18.761	26.027	53.734	75.697	94.835	27.319	12.924	9.469	11.349	12.388	9.512	54.065	123.368	97.433	40.995	56.005	77.285
Pdensi_DN15641_c0_g1d526142	FC_3	MC_2_2	76.0058434030846	2.60087931588437	39.3033613594845	4.86627406191536	0.946726788277245	5.14010390555284	2.74586582065701e-07	1.4795253764274e-05	0.220	1.976	3.291	8.454	5.525	7.370	1.113	1.065	1.603	0.299	0.320	0.698	0.758	2.199	2.922	0.081	0.049	0.070	0.000	0.156	0.000	0.000	0.000	0.000	0.000	0.000	0.000
Pdensi_DN7641_c0_g1	FC_3	MC_2_2	35.308792190183	153.530150287043	94.4194712386128	-2.13066907762253	0.41484366905333	-5.13607712149664	2.80532573951635e-07	1.51019187088084e-05	1.079	1.871	1.731	0.000	0.525	0.234	0.717	1.133	0.000	1.020	0.000	1.779	0.959	0.747	0.959	4.444	3.475	3.947	2.386	1.249	0.620	0.328	0.526	0.000	1.596	0.969	0.000
Pdensi_DN24668_c1_g2	FC_3	MC_2_2	522.065173778379	2149.98782891404	1336.02650134621	-2.04072767818451	0.397377861881676	-5.13548406678014	2.81418722933038e-07	1.51358878687938e-05	6.965	68.331	14.777	32.073	51.942	15.483	56.080	28.530	15.469	38.627	34.711	12.909	7.864	21.825	11.765	46.671	70.104	46.912	159.675	218.532	70.713	174.997	211.897	38.177	1.780	10.036	1.316
Pdensi_DN16094_c0_g1d346425	FC_3	MC_2_2	0	84.2873801731977	42.1436900865988	-8.95011087723877	1.74425620220475	-5.13119051314008	2.87915313790088e-07	1.54712754305102e-05	0.068	0.000	0.406	0.238	0.000	0.000	0.000	0.000	0.032	0.016	0.000	0.032	0.000	0.000	0.000	0.383	3.269	2.605	5.103	13.429	6.380	17.018	0.000	0.000	0.000	0.000	0.000
Pdensi_DN13244_c0_g1	FC_3	MC_2_2	374.52277350194	72.0985908493722	223.310682175656	2.36770884497993	0.461645457648778	5.12884683635573	2.91522399520804e-07	1.56509274472147e-05	4.765	8.252	5.007	8.484	4.703	13.794	5.191	3.569	3.255	4.479	3.620	3.887	5.840	11.573	11.631	2.593	1.871	1.114	1.511	0.913	0.511	1.153	18.174	6.471	1.757	1.535	1.417
Pdensi_DN21118_c0_g1	FC_3	MC_2_2	148.633377937592	20.6992264726841	84.6663022051379	2.8583701012128	0.557345062999373	5.12854655216712	2.9198770015934e-07	1.56617344703912e-05	1.817	2.298	2.159	1.912	5.533	3.928	2.674	6.041	3.614	3.582	6.480	3.561	2.345	5.649	3.692	0.543	0.324	0.738	3.020	2.489	2.615	5.514	1.105	3.045	0.000	1.703	2.939
Pdensi_DN38529_c0_g7	FC_3	MC_2_2	76.6545574396056	0.464146777229216	38.5593521084174	7.69213579942699	1.50016745236591	5.12751812292404	2.93586726847412e-07	1.57332782145401e-05	0.035	0.000	0.000	0.703	0.042	5.234	1.845	0.073	0.328	0.330	0.133	0.166	1.555	1.091	3.044	0.000	0.000	0.044	0.318	0.000	0.000	0.239	3.178	0.000	0.000	0.000	0.000
Pdensi_DN26169_c0_g1d228600	FC_3	MC_2_2	5448.70487410669	664.227388377228	3056.46613124196	3.03636121631571	0.592313826303097	5.12627104328635	2.95537062210286e-07	1.58235024174756e-05	5.262	5.348	4.523	66.458	157.933	268.989	77.989	75.168	58.899	38.369	36.644	38.545	83.355	156.954	180.046	10.094	31.486	8.052	16.376	24.578	17.915	1463.366	1141.356	1099.346	2.052	2.145	2.269
Pdensi_DN2712_c0_g1	FC_3	MC_2_2	331.357568676472	41.3164389712241	186.337003823848	2.99576942637437	0.584650764025968	5.12403234666996	2.99069641786675e-07	1.59982032726354e-05	18.673	14.351	11.921	6.227	6.477	12.686	5.067	6.852	10.698	6.577	7.877	9.011	7.347	12.380	6.226	1.233	1.541	0.396	0.000	0.406	0.220	0.000	0.777	0.225	2.585	3.004	5.280
Pdensi_DN15954_c0_g1d526628	FC_3	MC_2_2	903.403785338118	140.464445470958	521.934115404538	2.6807187454857	0.523270969978697	5.12300299325766	3.00707573856164e-07	1.60713298301289e-05	38.351	42.544	21.641	23.289	25.026	25.086	16.842	22.832	27.857	23.550	21.862	30.102	18.776	38.996	13.996	5.213	4.066	1.642	1.023	2.237	0.508	0.603	1.164	1.914	11.340	16.297	24.878
Pdensi_GG_13147_c0_g1	FC_3	MC_2_2	1556.78850172359	77.2882979786477	817.038399851118	4.33630808848531	0.846722753991746	5.12128446772269	3.03461453753121e-07	1.61893410813401e-05	2.672	1.793	0.720	37.462	23.795	166.485	48.225	14.092	31.665	6.231	8.206	9.038	7.695	28.218	81.943	0.714	2.755	2.321	1.051	1.595	1.034	17.183	1258.546	8754.043	0.110	0.000	1.070
Pdensi_DN37666_c1_g3	FC_3	MC_2_2	220.581548046389	33.0005322218079	126.791040134098	2.74941828103194	0.537188610218736	5.11816190576417	3.0852770172624e-07	1.64300694588936e-05	4.484	5.233	1.731	4.785	8.396	3.722	8.739	2.896	3.705	2.446	3.469	2.430	4.188	6.762	6.107	0.927	0.369	1.259	0.000	1.196	0.000	2.090	2.094	0.000	0.000	0.776	0.000
Pdensi_DN25102_c0_g5	FC_3	MC_2_2	43.4806895906863	188.811726163841	116.146207877264	-2.11026229291271	0.412398408334545	-5.11704761770281	3.10355289518175e-07	1.65125714756737e-05	2.113	3.420	6.641	2.477	1.643	3.282	2.674	1.577	2.319	0.355	0.570	1.241	0.670	1.562	1.173	4.850	4.701	4.963	3.993	3.486	7.410	1.618	0.184	0.605	0.000	1.352	0.726
Pdensi_DN19026_c0_g1d406561	FC_3	MC_2_2	44.3731180738802	295.237985185053	169.805551629466	-2.72582279893198	0.5329305174492	-5.11478083855802	3.14105437664287e-07	1.6697124537631e-05	4.810	2.720	4.132	2.673	2.232	1.166	1.965	1.665	1.863	0.832	0.845	1.852	0.830	1.756	0.922	4.191	8.651	9.474	4.121	2.013	3.014	1.362	1.027	1.634	2.033	1.277	2.141
Pdensi_DN64585_c0_g1	FC_3	MC_2_2	0	45.642569355236	22.821284677618	-8.06627969872607	1.57782620965952	-5.11227386726368	3.18303907631129e-07	1.68900366872175e-05	0.000	0.215	2.383	0.000	0.722	1.508	0.659	0.000	0.236	0.234	0.000	0.467	0.000	0.000	0.000	1.241	0.851	1.450	0.438	0.918	1.422	1.205	0.483	0.000	0.000	0.222	0.479
Pdensi_GG_12335_c0_g1	FC_3	MC_2_2	346.917732671037	79.104627396313	213.011180033675	2.13933735757014	0.41857915105397	5.1109505864861	3.20541824245781e-07	1.69935863999613e-05	6.650	10.814	5.340	8.812	9.311	10.052	5.498	8.727	7.541	10.223	5.854	3.125	10.284	9.588	6.627	1.490	2.492	2.023	7.008	4.999	12.440	9.073	8.077	5.349	3.417	5.610	8.480
Pdensi_DN7917_c0_g1d451819	FC_3	MC_2_2	33.1274967105886	217.427239431978	125.277368071283	-2.72127471187362	0.532554723086712	-5.109849925095	3.22414814742615e-07	1.7071880745387e-05	2.409	1.418	9.330	2.905	0.867	0.736	0.841	1.107	1.529	0.920	1.339	1.064	1.010	0.839	0.663	9.248	3.384	4.548	2.255	0.242	2.534	0.021	0.000	0.015	0.090	0.008	0.009
Pdensi_DN19533_c0_g1d359332	FC_3	MC_2_2	0	108.125159854024	54.0625799270121	-9.3092299017678	1.82185807800554	-5.10974483366948	3.22594199911988e-07	1.7071880745387e-05	0.000	0.000	0.769	0.575	0.013	0.000	0.000	0.000	0.024	0.000	0.000	0.000	0.000	0.000	0.000	0.332	1.820	6.007	0.323	1.250	2.495	12.051	0.000	0.000	0.000	0.000	0.000
Pdensi_DN15798_c0_g1	FC_3	MC_2_2	26.0464378548126	215.690872988283	120.868655421548	-3.05105166740344	0.597425501777506	-5.1069993803842	3.27314821519896e-07	1.73062606700947e-05	0.237	0.513	0.553	0.500	0.478	0.344	0.263	0.991	0.186	0.372	0.500	1.121	0.617	0.639	0.709	2.702	7.751	5.760	9.455	4.229	3.057	0.240	3.688	0.479	1.321	1.598	0.951
Pdensi_DN39978_c2_g4	FC_3	MC_2_2	95.4888654071893	559.03238315	327.260624278595	-2.54665104958741	0.498863302799984	-5.10490756745135	3.30956244228392e-07	1.74676585699334e-05	0.521	1.665	7.112	6.147	5.809	3.508	5.853	4.600	6.047	6.924	5.814	10.731	2.632	3.661	1.198	10.796	18.921	12.686	4.920	3.626	1.976	0.000	0.301	1.054	0.000	0.096	0.000
Pdensi_DN12609_c0_g1d270559	FC_3	MC_2_2	233.616142497343	51.0576893069658	142.336915902155	2.19499568063818	0.43000218852853	5.10461513730772	3.31468411295723e-07	1.747913958374e-05	0.583	2.337	1.638	4.307	6.534	9.471	3.274	4.093	5.106	2.989	4.345	4.137	3.962	6.728	7.334	1.269	1.551	1.086	2.206	2.250	1.416	15.647	5.720	2.963	0.976	0.725	1.445
Pdensi_DN16333_c0_g1d278592	FC_3	MC_2_2	12.4438717393703	623.333418382985	317.888645061178	-5.64886566888677	1.10705866631887	-5.10258926717053	3.35037624122428e-07	1.76516625341376e-05	0.414	0.374	0.619	0.258	0.325	0.128	0.094	0.149	0.139	0.152	0.137	0.090	0.470	0.324	0.159	0.532	17.725	28.137	7.477	0.434	3.944	0.422	0.187	0.022	0.204	0.037	0.156
Pdensi_DN19559_c1_g1	FC_3	MC_2_2	2.82733783287015	212.688888929513	107.758113381191	-6.28523601896652	1.23208221772147	-5.10131217589524	3.37306660809828e-07	1.77554395260712e-05	0.070	0.000	0.154	0.899	0.000	0.037	0.000	0.000	0.081	0.041	0.044	0.041	0.155	0.000	0.054	1.099	9.673	4.962	2.205	1.415	0.335	6.536	0.000	0.000	0.000	0.000	0.042
Pdensi_DN27228_c0_g3	FC_3	MC_2_2	283.649663105152	33.9209390434853	158.785301074319	3.06043477703493	0.600075229614739	5.10008516598793	3.39500685354383e-07	1.78392725048391e-05	1.686	0.302	2.194	3.057	8.765	10.524	2.147	1.736	2.803	0.934	0.737	0.398	6.072	10.459	5.660	0.803	1.422	0.363	0.000	14.570	2.769	5.989	9.981	38.234	0.000	0.000	1.277
Pdensi_DN48377_c0_g1	FC_3	MC_2_2	1219.01855242001	238.697076966642	728.857814693327	2.35095260550711	0.461004828094213	5.09962686340165	3.40323707717993e-07	1.78666934837719e-05	41.279	24.342	26.136	27.791	33.420	24.470	27.133	19.825	23.622	19.912	20.074	14.193	38.813	25.436	27.339	8.725	2.925	7.101	5.782	6.368	15.016	16.692	2.950	13.380	8.573	21.185	33.349
Pdensi_DN22663_c0_g2d301342	FC_3	MC_2_2	16.8843611202592	510.978104851322	263.931232985791	-4.90693239548222	0.962577686940373	-5.09770012546134	3.43804871798002e-07	1.80334926742216e-05	0.208	1.701	1.449	2.351	2.249	1.434	2.005	1.340	0.973	1.264	0.997	0.934	0.092	0.908	0.373	1.914	16.940	19.186	12.318	0.532	6.363	0.626	0.051	0.084	0.000	0.093	0.000
Pdensi_DN22154_c1_g3	FC_3	MC_2_2	1384.31539654433	8874.00846606238	5129.16193130335	-2.68057184506723	0.526222071482955	-5.09399356342669	3.50598673883081e-07	1.83736004677031e-05	157.318	100.494	154.196	107.123	146.864	13.658	69.270	127.386	56.594	54.048	102.641	30.202	52.164	37.706	15.341	321.306	247.744	120.506	55.367	135.225	27.041	42.643	3.467	0.820	2.992	8.280	6.958
Pdensi_DN20631_c0_g1d291641	FC_3	MC_2_2	154.603387759752	0	77.301693879876	9.67535512888869	1.89970667452659	5.09307845186141	3.52295833861683e-07	1.84234496228751e-05	0.308	0.166	0.077	0.974	0.186	18.529	4.350	0.563	0.181	0.000	1.071	0.273	0.257	1.688	9.579	0.000	0.000	0.000	7.578	0.000	0.551	6.200	562.368	617.812	0.000	0.951	0.000
Pdensi_DN12071_c0_g2d269473	FC_3	MC_2_2	0	67.8744264774968	33.9372132387484	-8.63907090160919	1.69627081234897	-5.09297857318311	3.52481547467521e-07	1.84234496228751e-05	0.000	0.739	0.000	0.430	0.000	0.368	0.751	0.715	1.626	1.208	0.857	1.600	0.000	0.000	0.000	0.916	3.283	0.829	2.645	2.363	1.470	0.000	0.000	0.000	0.000	0.000	0.000
Pdensi_DN15552_c0_g2d182287	FC_3	MC_2_2	143.201959669834	26.1461386177605	84.6740491437973	2.43273838337792	0.477828517838079	5.0912373216751	3.55734440592747e-07	1.8560765130804e-05	7.387	6.419	4.921	2.270	4.069	1.790	1.244	2.461	2.779	1.581	2.123	2.244	3.742	4.394	2.877	1.004	0.485	0.549	1.118	1.169	0.481	1.705	1.509	0.676	1.347	1.132	0.404
Pdensi_DN22225_c3_g3	FC_3	MC_2_2	141.450955244047	9.35387436789118	75.402414805969	3.87763907803804	0.761902455754788	5.08941669468254	3.59166598064494e-07	1.86905256698053e-05	3.185	3.625	1.088	2.350	2.066	6.467	0.930	0.744	0.505	1.247	0.563	0.195	2.650	3.984	4.246	0.371	0.336	0.029	0.075	0.026	0.282	0.000	0.354	0.904	2.860	3.345	4.598
Pdensi_DN17135_c0_g2	FC_3	MC_2_2	36.6508473550761	198.831243365822	117.741045360449	-2.43146471519288	0.477863385696313	-5.0882004940594	3.61477102891946e-07	1.87778175586356e-05	4.710	3.669	4.863	3.103	2.048	1.496	1.744	1.344	2.202	0.824	1.259	1.316	0.587	1.489	0.854	6.832	3.659	5.022	2.043	4.568	2.684	1.596	0.647	0.356	0.448	0.401	0.123
Pdensi_DN39720_c0_g1d91191	FC_3	MC_2_2	744.639606799296	5221.22522196193	2982.93241438061	-2.80929042689943	0.552162202694548	-5.08779922491999	3.62242565570812e-07	1.88011180751731e-05	26.918	97.525	19.006	61.653	30.462	39.582	68.440	58.547	22.159	93.903	64.172	20.850	15.845	30.546	12.461	53.027	206.818	130.210	503.697	647.313	199.139	490.850	1466.572	774.336	18.208	29.320	8.560
Pdensi_DN40623_c0_g1d35051	FC_3	MC_2_2	25.4641391366277	153.842266591029	89.6532028638281	-2.59992366513801	0.511175748915523	-5.08616394782781	3.65378237280137e-07	1.89142221190287e-05	0.622	0.674	0.467	0.197	0.000	0.000	0.000	0.326	0.000	0.367	1.180	0.367	0.520	0.539	0.867	3.344	3.520	4.942	3.269	4.868	2.679	0.000	0.951	0.000	0.696	1.048	0.376
Pdensi_DN18539_c0_g1d217308	FC_3	MC_2_2	182.472073815752	30.6290103436136	106.550542079683	2.55902214485521	0.503317479887504	5.08431009673491	3.68964713356317e-07	1.90832281213166e-05	0.206	0.665	0.234	3.844	5.454	6.223	3.469	2.534	1.547	1.017	1.493	0.485	4.632	5.383	4.015	0.990	0.967	0.378	0.970	1.092	0.396	2.187	28.850	8.966	0.000	0.074	0.039
Pdensi_DN6592_c0_g1d101183	FC_3	MC_2_2	132.389297118574	775.807900055845	454.098598587209	-2.55216850900222	0.502121773168444	-5.08276805623813	3.71973820584658e-07	1.92221035996204e-05	3.223	3.492	4.672	1.291	2.179	1.388	1.183	4.085	2.035	2.116	4.756	4.206	3.950	2.478	3.488	12.176	16.056	30.910	16.292	5.583	4.636	3.254	8.553	5.757	2.101	3.626	4.275
Pdensi_DN24870_c0_g3	FC_3	MC_2_2	21.9644359171777	369.494230718503	195.72933331784	-4.063329610919	0.799469863160813	-5.08253005917455	3.72440348042454e-07	1.92293672831902e-05	0.512	0.367	6.057	7.840	0.438	2.430	12.566	35.837	25.881	9.470	25.339	15.596	0.540	1.118	0.110	17.020	5.994	6.264	0.360	7.016	1.287	24.777	21.838	1.188	0.000	0.000	0.000
Pdensi_DN34937_c0_g1	FC_3	MC_2_2	13.6729350298459	399.485420931118	206.579177980482	-4.86471580078449	0.957192831004416	-5.08227354323138	3.72943808945236e-07	1.92293672831902e-05	0.271	0.147	1.222	1.548	0.165	1.779	0.603	0.000	0.322	0.320	0.172	0.000	0.302	0.470	0.303	1.338	5.567	23.249	1.052	0.157	0.584	0.000	0.000	0.000	0.000	0.000	0.000
Pdensi_DN3479_c0_g1d166291	FC_3	MC_2_2	527.313397707545	58.7792456608651	293.046321684205	3.15417076849404	0.620675411613259	5.081836189218	3.73803713618385e-07	1.92495933217857e-05	3.947	7.150	2.601	3.649	9.101	22.975	2.727	8.163	5.387	2.232	2.850	1.665	6.121	18.929	16.346	2.536	1.460	0.610	3.551	1.229	4.843	0.428	0.259	0.712	2.682	2.610	1.270
Pdensi_DN37506_c0_g1d377286	FC_3	MC_2_2	0	50.6334328030035	25.3167164015017	-8.21993954080444	1.61809721224708	-5.0800035242563	3.77427866429088e-07	1.94025396430149e-05	0.000	0.000	0.001	3.051	0.000	0.000	0.376	0.000	1.885	0.000	0.000	2.974	0.000	0.000	0.000	1.918	1.371	0.655	0.043	0.000	0.067	0.163	0.014	0.000	0.000	0.112	0.000
Pdensi_DN2566_c0_g1d895	FC_3	MC_2_2	46.8894219137578	0	23.4447109568789	7.95362407840991	1.56593972416854	5.07913807642436	3.79151081960116e-07	1.94742500313437e-05	0.298	1.736	0.535	0.451	1.006	0.646	3.484	2.052	1.820	2.866	1.281	0.634	1.394	1.168	1.003	0.000	0.000	0.000	0.000	0.000	0.000	0.000	0.000	0.000	0.000	0.000	0.000
Pdensi_DN47454_c0_g1d249566	FC_3	MC_2_2	0	54.9038655331032	27.4519327665516	-8.33112807498875	1.64076912433312	-5.07757487109887	3.82282881903717e-07	1.96181225657925e-05	1.948	0.352	1.303	0.000	0.000	0.701	0.358	1.363	0.000	0.000	1.225	0.000	0.000	0.000	0.000	1.164	0.695	2.371	3.240	1.502	1.402	3.446	0.789	0.653	3.338	4.017	3.942
Pdensi_GG_113498_c0_g1	FC_3	MC_2_2	1.04033180136044	466.055322116154	233.547826958757	-8.8658535921938	1.74646970431062	-5.07644282080083	3.84566455377465e-07	1.97182544501406e-05	0.024	0.038	0.212	0.059	0.014	0.025	0.000	0.123	0.097	0.041	0.030	0.070	0.026	0.000	0.040	0.021	13.685	20.922	77.806	0.426	63.299	0.443	0.000	0.000	0.037	0.040	0.142
Pdensi_GG_112522_c0_g1	FC_3	MC_2_2	155.346088768727	828.664552536515	492.005320652621	-2.41517967876582	0.476012818147717	-5.07377025720416	3.90009897164895e-07	1.99628534421141e-05	5.267	3.695	15.859	10.563	12.453	13.392	12.648	12.684	37.716	10.991	12.477	22.947	3.769	3.931	4.119	18.329	10.951	34.709	0.687	0.717	7.579	1.410	0.000	0.000	0.000	0.000	0.000
Pdensi_GG_79023_c0_g1	FC_3	MC_2_2	5.28653698387163	478.706830018846	241.996683501359	-6.45438325359955	1.27231575239082	-5.07294139954729	3.91713156020014e-07	2.00327510928718e-05	0.009	5.362	0.000	6.059	4.003	2.157	11.375	4.786	1.171	5.914	0.000	0.779	0.000	0.455	0.000	8.840	12.285	15.352	8.298	19.744	2.097	12.234	16.727	16.569	14.512	0.000	3.674
Pdensi_DN22765_c1_g2	FC_3	MC_2_2	0	52.3090295504297	26.1545147752148	-8.26403256234688	1.62914080386417	-5.0726324837886	3.92349795952098e-07	2.00480269552647e-05	0.063	0.159	0.295	0.667	0.281	0.000	0.094	0.089	0.221	0.173	0.215	0.000	0.000	0.000	0.000	1.142	2.041	0.784	72.585	0.888	26.656	0.258	0.417	0.000	0.000	0.000	0.000
Pdensi_DN8523_c0_g1	FC_3	MC_2_2	0	54.4965613861608	27.2482806930804	-8.3229494050913	1.64134044981623	-5.07082452395732	3.96095863397266e-07	2.02046354257777e-05	0.000	0.000	0.000	0.000	0.000	0.000	0.000	0.000	0.248	0.493	0.000	0.000	0.000	0.000	0.000	1.119	2.238	0.762	1.613	0.241	0.299	0.000	0.508	0.000	0.000	0.936	0.000
Pdensi_DN23706_c0_g6	FC_3	MC_2_2	83.0827724706836	339.278751531324	211.180762001004	-2.02661804155751	0.399759334250226	-5.06959529877787	3.98662485105198e-07	2.03180869986089e-05	1.710	2.531	4.171	2.228	4.688	4.913	8.113	12.431	21.309	16.156	23.850	21.216	2.154	2.836	1.458	7.260	10.735	7.855	9.605	6.084	8.752	2.511	3.575	0.210	4.016	3.500	3.139
Pdensi_DN36915_c0_g1d439369	FC_3	MC_2_2	0	62.9607113132752	31.4803556566376	-8.53063548767759	1.68405319990088	-5.06553800567564	4.07248513472787e-07	2.07016261945516e-05	1.380	1.495	1.038	1.740	0.420	1.117	0.760	0.362	0.823	0.408	0.434	0.810	0.000	0.000	0.000	0.927	2.954	0.839	0.000	0.399	0.000	0.523	0.000	0.000	0.000	0.776	0.419
Pdensi_DN12992_c0_g2d390714	FC_3	MC_2_2	621.849512091168	96.0287938982224	358.939152994695	2.69335360194942	0.531757668152181	5.06500190454916	4.08396267685558e-07	2.07251498581506e-05	7.257	14.282	7.774	15.925	27.088	23.622	16.494	9.792	10.671	12.005	5.052	5.085	9.955	29.810	10.269	2.706	3.179	1.493	0.000	0.000	0.000	0.000	0.000	0.000	0.000	0.000	0.000
Pdensi_DN43836_c0_g1d37650	FC_3	MC_2_2	52.5124077709212	0	26.2562038854606	8.11804605413463	1.6034447101656	5.06287869027688	4.12972652172185e-07	2.09394783055237e-05	0.899	0.974	1.203	0.756	0.365	0.000	1.653	0.314	0.357	0.354	1.131	0.352	1.657	1.727	0.664	0.000	0.000	0.000	0.996	0.346	0.000	0.000	0.000	0.000	0.000	0.000	0.000
Pdensi_DN8192_c0_g1d452112	FC_3	MC_2_2	124.162103485161	11.1750920862103	67.6685977856858	3.4682884645969	0.686035663691042	5.05555126090188	4.29149335406881e-07	2.16855665874598e-05	0.092	0.000	0.000	3.262	5.566	8.303	2.349	2.116	0.543	0.865	1.047	2.063	2.563	3.717	3.295	0.248	0.500	0.113	0.205	0.214	0.132	3.359	3.499	6.121	0.000	0.000	0.000
Pdensi_DN31960_c0_g1d311431	FC_3	MC_2_2	0.923227730689027	260.634365207469	130.778796469079	-8.14670108039066	1.6125773098294	-5.05197551195391	4.37263771802329e-07	2.20392829213265e-05	0.000	0.000	1.945	0.084	0.000	0.018	0.018	0.000	0.020	0.020	0.085	0.120	0.000	0.019	0.057	0.138	14.939	3.902	5.449	6.892	9.111	0.454	0.000	0.000	0.000	0.000	0.000
Pdensi_GG_115732_c0_g1	FC_3	MC_2_2	76.9854496786135	4.96093726404649	40.97319347133	3.89265077396704	0.770706776883773	5.05075456804252	4.40068202621577e-07	2.21430076779665e-05	0.615	2.087	0.565	0.238	0.455	1.888	0.675	0.492	0.775	0.332	0.537	0.447	2.521	1.956	1.378	0.213	0.104	0.059	0.213	0.055	0.068	32.294	321.042	163.899	0.218	0.053	0.113
Pdensi_DN43321_c0_g1	FC_3	MC_2_2	508.661446707465	98.8379235812473	303.749685144356	2.3608529255206	0.467484777376853	5.05011722257097	4.41539029617566e-07	2.2198187621214e-05	6.324	5.804	16.114	8.922	17.167	18.196	11.034	18.141	17.685	14.671	16.877	16.033	10.796	10.950	16.744	3.485	1.305	2.966	2.692	4.227	6.299	9.243	3.556	4.402	3.590	3.553	5.008
Pdensi_GG_67117_c0_g1	FC_3	MC_2_2	0	194.136990926904	97.0684954634521	-10.1547395719734	2.01122006448075	-5.04904448365034	4.44025345627316e-07	2.23042841693437e-05	0.000	0.000	0.411	0.098	0.000	0.000	0.000	0.175	0.000	0.000	0.000	0.000	0.000	0.000	0.000	0.108	1.713	12.822	185.814	0.000	7.480	0.000	0.000	0.000	0.000	0.000	0.000
Pdensi_DN26859_c0_g2d229783	FC_3	MC_2_2	119.247850530075	1513.31273307889	816.280291804484	-3.66266181021654	0.725603395441768	-5.04774623882046	4.47052388776143e-07	2.24373400268663e-05	3.815	9.515	14.071	18.589	19.638	5.240	13.253	11.282	7.141	8.841	8.098	4.971	2.202	6.345	1.134	12.267	55.307	45.449	66.291	8.708	59.910	3.897	1.286	0.659	0.153	0.143	0.023
Pdensi_DN10764_c0_g2d267443	FC_3	MC_2_2	3.09574886584877	100.724994277799	51.9103715718237	-4.98548380845338	0.98779602261869	-5.04707823710066	4.4861767700613e-07	2.24968681916413e-05	0.248	0.216	0.955	0.601	0.390	0.215	0.438	0.867	1.427	0.831	1.016	0.624	0.086	0.142	0.017	0.857	3.394	3.275	1.681	0.647	1.506	1.206	0.399	0.852	0.266	0.087	0.000
Pdensi_DN15932_c0_g1d110292	FC_3	MC_2_2	175.135872077546	21.6770082208158	98.406440149181	2.98141834829633	0.590819260825516	5.04624433558678	4.50579128725609e-07	2.25380743950405e-05	2.387	2.894	0.684	3.038	3.694	7.648	3.087	1.188	1.353	1.249	2.580	1.273	3.173	5.500	4.894	0.989	0.437	0.289	0.850	1.293	0.389	0.388	2.688	0.682	1.815	3.206	1.798
Pdensi_GG_21026_c0_g1	FC_3	MC_2_2	5.55530229290686	2523.14738971235	1264.35134600263	-8.82819923917141	1.74976489824699	-5.04536309307381	4.52660922709463e-07	2.25850770217125e-05	0.000	0.079	2.129	3.008	0.053	0.078	0.048	0.395	0.120	0.103	0.074	0.070	0.016	0.135	0.264	0.293	80.997	105.927	505.052	3.048	75.741	2.984	0.000	0.030	0.091	0.000	0.018
Pdensi_DN16138_c2_g3	FC_3	MC_2_2	521.481761489439	71.5650151455049	296.523388317472	2.85284371329051	0.565476753215353	5.04502386184574	4.53464772700632e-07	2.2606171576212e-05	15.604	23.065	8.921	4.501	16.621	15.264	4.197	8.939	6.269	4.513	5.418	4.676	9.573	18.827	12.424	3.617	0.899	1.207	0.974	4.841	2.431	4.274	0.812	0.972	6.617	25.692	28.873
Pdensi_DN13190_c0_g2	FC_3	MC_2_2	14.4828166100608	428.889063792415	221.685940201238	-4.88886104003579	0.969504187296181	-5.04264045900634	4.59151487911451e-07	2.28704474129798e-05	0.620	0.524	1.378	0.643	0.459	0.549	0.691	0.469	0.731	0.325	0.352	0.383	0.396	0.380	0.324	1.076	7.579	23.613	2.537	0.172	2.256	2.723	0.257	0.196	0.000	0.000	0.000
Pdensi_DN18826_c0_g1d405770	FC_3	MC_2_2	74.7993237087715	401.72290387953	238.261113794151	-2.42492482812238	0.480909512998033	-5.04237234361446	4.59795489587987e-07	2.28798941513196e-05	4.546	2.679	5.772	4.358	3.058	2.150	4.882	4.939	7.165	6.061	3.473	4.847	2.256	2.005	1.446	9.079	6.224	15.666	6.998	4.180	6.974	0.434	0.311	0.811	4.988	4.257	3.717
Pdensi_DN20095_c0_g3	FC_3	MC_2_2	2184.97113670824	228.498614093696	1206.73487540097	3.25923642147905	0.646735178156747	5.03952240663353	4.66694990858013e-07	2.31490080582448e-05	4.434	12.586	11.319	12.316	40.165	97.173	13.237	15.909	27.480	15.790	42.523	66.438	22.900	34.681	106.522	4.345	4.222	8.962	9.316	52.494	18.508	102.604	630.939	184.458	1.075	0.479	0.244
Pdensi_DN19947_c3_g1	FC_3	MC_2_2	104.275123202434	447.591498737428	275.933310969931	-2.09785555725509	0.416427440035306	-5.03774572846887	4.71046623961452e-07	2.33258513521612e-05	4.043	5.758	10.041	4.384	4.005	2.196	2.983	3.589	3.373	1.179	3.696	1.776	1.348	3.716	3.112	10.769	10.942	12.657	5.884	9.215	4.806	17.700	1.662	0.988	2.096	1.012	0.460
Pdensi_GG_122192_c0_g1	FC_3	MC_2_2	108.919884704449	465.822635306547	287.371260005498	-2.09912290321589	0.416724290539355	-5.03719833681654	4.72395223314567e-07	2.33731227922547e-05	4.321	6.310	18.690	8.163	7.873	4.923	8.575	2.546	1.867	1.332	3.373	2.350	2.718	2.224	3.250	12.851	7.647	15.592	6.008	6.741	4.798	1.461	0.279	1.035	0.609	2.359	1.570
Pdensi_DN21806_c2_g1	FC_3	MC_2_2	30.2738397694356	181.684897679626	105.979368724531	-2.58362299062854	0.513112161944977	-5.03520123326484	4.77347101932784e-07	2.35984495625504e-05	1.914	1.599	4.148	1.467	0.486	0.779	0.694	0.471	1.872	0.686	0.965	1.266	0.661	0.831	0.854	2.930	5.893	4.934	2.686	1.187	2.664	2.504	0.880	2.202	1.793	0.506	0.546
Pdensi_GG_13755_c0_g1	FC_3	MC_2_2	392.278581405396	2948.33060353832	1670.30459247186	-2.90988719816914	0.577952272849128	-5.03482265728325	4.78291420432401e-07	2.36254456500681e-05	52.839	26.267	85.457	53.080	16.798	11.626	28.191	19.784	32.539	18.703	20.737	23.324	9.292	14.750	6.706	152.048	54.409	28.254	7.840	5.448	5.811	32.138	0.409	2.707	1.976	0.757	8.583
Pdensi_DN17113_c0_g1	FC_3	MC_2_2	0	48.0769545868725	24.0384772934362	-8.14297147844116	1.61780056114851	-5.03335928667271	4.81958618248178e-07	2.37867829192637e-05	0.000	0.000	0.187	0.000	0.174	0.073	0.000	0.000	0.299	0.351	0.000	0.147	0.000	0.000	0.000	1.240	1.690	0.743	0.199	3.197	0.925	0.000	0.000	0.000	0.000	0.227	0.175
Pdensi_DN19864_c2_g2	FC_3	MC_2_2	4.32857007652167	71.9217325913557	38.1251513339387	-4.02876810761893	0.801281409096459	-5.02790662791222	4.9586320374243e-07	2.44526921852169e-05	0.321	0.186	1.570	0.406	0.124	0.037	0.147	0.216	0.050	0.104	0.156	0.140	0.032	0.164	0.154	2.062	1.966	1.527	0.422	3.559	3.553	1.305	0.217	0.188	0.135	0.181	0.161
Pdensi_DN19857_c1_g1	FC_3	MC_2_2	555.60320141248	116.800647771783	336.201924592131	2.24685997610964	0.446945585264717	5.02714435534445	4.97837599531191e-07	2.45296659091266e-05	1.250	2.578	1.333	9.499	19.622	27.694	9.148	7.203	6.137	3.611	4.717	2.906	9.298	13.930	19.239	3.374	3.704	1.898	3.249	4.491	2.326	26.617	68.079	32.795	1.686	1.302	2.080
Pdensi_DN13119_c0_g1	FC_3	MC_2_2	105.807859320673	1100.61763787304	603.212748596859	-3.37741356228477	0.671964140474656	-5.02618124815272	5.00343028885612e-07	2.45922444003331e-05	2.797	2.765	15.829	10.524	5.463	3.738	3.332	3.356	4.051	2.789	3.452	3.238	1.861	3.475	2.906	7.113	27.342	48.289	9.131	12.364	5.524	77.978	126.884	44.046	0.000	1.380	0.457
Pdensi_DN25124_c0_g3	FC_3	MC_2_2	58.7545845130738	324.374290316285	191.564437414679	-2.46371338213671	0.490176300928822	-5.02617808626872	5.0035127420946e-07	2.45922444003331e-05	5.502	5.209	4.404	3.066	1.746	1.149	1.920	1.514	2.157	1.756	0.911	2.003	1.229	1.596	1.684	4.767	10.866	8.832	1.537	3.336	1.451	4.376	3.317	2.770	1.800	1.271	0.761
Pdensi_DN17492_c0_g2	FC_3	MC_2_2	11.282141662116	95.0993566162347	53.1907491391754	-3.06340198385357	0.609680703929601	-5.02460052304245	5.04481509115848e-07	2.47542274994116e-05	0.572	1.179	2.374	0.505	0.355	1.110	0.476	0.600	2.709	0.321	0.846	2.032	0.189	0.391	0.310	1.706	2.942	2.564	3.719	2.436	5.395	2.496	0.405	0.800	0.503	0.148	0.317
Pdensi_GG_123332_c0_g1	FC_3	MC_2_2	4.08505130571898	359.275859778831	181.680455542275	-6.40128556944083	1.27557760811062	-5.01834269333278	5.21191446473395e-07	2.55108592166565e-05	2.387	10.313	2.614	1.871	3.802	5.008	7.466	0.833	8.938	0.000	0.000	5.366	0.000	0.354	0.000	15.798	7.290	5.209	4.014	7.479	0.918	10.127	3.342	1.980	0.511	0.010	0.000
Pdensi_DN35767_c0_g1d31272	FC_3	MC_2_2	100.092843663982	11.3651141568566	55.7289789104194	3.13490147844088	0.624715487093327	5.01812672041625	5.21777571122694e-07	2.55184935113625e-05	0.000	0.359	0.664	0.000	2.014	2.530	0.000	0.522	0.787	0.000	0.210	0.781	1.476	3.827	2.584	0.297	0.357	0.202	0.000	0.768	0.000	3.786	5.266	1.666	0.000	0.000	0.800
Pdensi_DN9650_c0_g1d385775	FC_3	MC_2_2	51.8835598304584	1.21427097026848	26.5489154003634	5.33821385255203	1.06387519379777	5.01770685478242	5.22918855643784e-07	2.55368488583223e-05	0.853	2.561	0.670	2.538	4.801	3.582	2.018	1.867	1.734	0.367	0.849	0.265	1.097	1.651	1.259	0.040	0.049	0.000	0.000	0.000	0.000	0.000	0.000	0.000	0.000	0.000	0.000
Pdensi_DN10250_c0_g1d386582	FC_3	MC_2_2	403.787499817279	67.477052505017	235.632276161148	2.58760794247821	0.515777255403224	5.01690975197283	5.25092177761976e-07	2.56153366397814e-05	9.192	3.110	11.784	5.643	6.799	9.565	5.906	5.421	4.938	7.283	11.622	7.111	12.956	6.467	10.568	1.158	2.014	1.932	0.477	1.998	1.854	0.875	0.000	0.289	1.717	0.968	4.504
Pdensi_DN25452_c2_g5	FC_3	MC_2_2	841.682550117636	190.281302225202	515.981926171419	2.14231520111319	0.427031114091748	5.01676606321691	5.25484874428798e-07	2.56153366397814e-05	14.456	29.208	12.860	38.564	36.005	31.218	24.270	22.419	17.256	6.993	19.422	8.494	16.334	33.726	16.372	7.364	2.814	4.798	8.382	13.299	11.819	13.948	1.996	1.322	0.000	1.109	0.798
Pdensi_DN10736_c0_g1d334866	FC_3	MC_2_2	1.77107012273702	145.112510233839	73.4417901782881	-6.43528907044028	1.2835700080367	-5.01358634912595	5.34247753172541e-07	2.59997651429105e-05	0.662	0.597	4.892	2.253	0.000	0.000	0.000	0.220	0.309	0.031	0.200	0.063	0.088	0.000	0.030	7.632	3.120	0.762	3.308	0.676	2.761	1.032	0.000	0.000	0.000	0.000	0.000
Pdensi_GG_51631_c0_g1	FC_3	MC_2_2	0	47.1716001975062	23.5858000987531	-8.11151284242712	1.61935686252434	-5.00909529588337	5.46864919579581e-07	2.65302179588803e-05	0.349	0.000	0.175	0.663	1.061	0.000	1.356	1.282	3.111	3.709	1.985	1.645	0.000	0.000	0.000	0.781	1.127	1.704	1.351	7.077	3.258	3.189	0.000	0.000	0.778	0.000	0.211
Pdensi_DN24100_c0_g1d225290	FC_3	MC_2_2	40.808939258444	497.395908667609	269.102423963027	-3.61266279252258	0.721224239128583	-5.00907012899008	5.46936426466702e-07	2.65302179588803e-05	3.464	0.851	16.873	9.227	0.725	1.456	1.605	0.844	1.139	1.398	0.822	1.242	1.316	0.788	0.957	24.303	11.788	3.257	0.533	0.041	1.114	0.035	0.029	0.000	0.000	0.013	0.014
Pdensi_DN20512_c0_g1d291173	FC_3	MC_2_2	111.310169120957	491.976540999016	301.643355059987	-2.14040382875753	0.42761678597471	-5.00542518198553	5.57388598590064e-07	2.70151317179387e-05	8.957	6.590	13.838	4.835	2.738	3.143	3.916	2.161	3.884	1.463	3.768	2.893	1.374	4.034	3.332	11.755	12.937	13.024	5.140	7.653	6.923	11.299	1.512	1.035	3.408	3.963	2.137
Pdensi_DN21931_c0_g2d421564	FC_3	MC_2_2	341.00401722759	70.7445195892548	205.874268408422	2.27026492694899	0.453634315794567	5.00461461556869	5.59738999173065e-07	2.70847931378001e-05	4.563	6.697	3.381	4.843	5.276	17.197	5.948	3.034	4.375	3.871	2.958	3.823	5.129	8.428	12.515	1.915	1.617	1.941	4.779	7.672	5.193	52.666	81.442	316.364	1.846	5.097	6.025
Pdensi_DN18870_c3_g1	FC_3	MC_2_2	407.324372880814	86.1191495535238	246.721761217169	2.23538463661993	0.446770709875238	5.00342700900013	5.63199967689877e-07	2.72300528795715e-05	1.286	4.091	2.499	5.077	13.835	18.921	3.952	5.596	6.488	2.597	3.012	4.234	7.435	12.002	11.992	2.723	2.722	1.194	3.307	4.976	16.651	64.846	3.807	1.338	0.488	0.937	0.594
Pdensi_GG_136348_c0_g1	FC_3	MC_2_2	62.1225023320984	298.272162770238	180.197332551168	-2.2610338148331	0.452156889597	-5.00055150513866	5.71665535847836e-07	2.75719400395423e-05	1.038	3.017	2.703	3.388	0.000	1.384	1.928	1.055	1.981	2.098	0.000	2.221	1.350	1.761	1.661	4.692	8.849	9.054	2.558	3.661	3.159	12.647	34.075	16.601	23.751	23.236	18.551
Pdensi_DN35668_c2_g1	FC_3	MC_2_2	1862.65944435825	374.039316639396	1118.34938049882	2.31826418547674	0.463639943765806	5.00013904463706	5.72889846692545e-07	2.76085436760264e-05	0.846	1.719	1.976	22.027	67.780	103.498	16.828	21.929	17.532	6.923	10.534	9.815	26.271	49.971	66.900	5.971	10.305	12.111	38.611	69.791	76.705	18.951	0.512	0.090	0.031	0.022	0.006
Pdensi_GG_93855_c0_g1	FC_3	MC_2_2	424.310366188467	86.4451946746565	255.377780431562	2.28326696103935	0.456695937097127	4.99953420989985	5.74689756220747e-07	2.76728044626945e-05	8.112	8.272	12.245	9.549	13.580	16.790	10.546	12.380	9.950	8.234	12.534	10.979	11.582	9.129	11.292	3.608	1.774	1.416	2.887	0.767	1.705	4.225	1.152	0.839	0.139	1.078	0.966
Pdensi_DN10160_c0_g1d209635	FC_3	MC_2_2	15.8658722129907	2678.84369594159	1347.35478407729	-7.3994638698891	1.48046428231632	-4.99806983408742	5.79070154301077e-07	2.78462753140206e-05	0.286	0.154	13.479	8.323	0.086	0.051	0.338	0.321	0.139	0.640	0.150	0.226	0.053	0.410	0.776	2.523	67.112	130.342	1.519	0.277	0.306	0.000	0.000	0.000	0.000	0.027	0.000
Pdensi_DN19357_c0_g1d218462	FC_3	MC_2_2	196.662501100522	3258.25326062366	1727.45788086209	-4.04971700798566	0.810264875047961	-4.99801624468289	5.79231065631135e-07	2.78462753140206e-05	6.390	7.554	4.087	8.316	8.001	4.435	7.424	8.761	7.123	5.898	9.573	3.928	4.619	7.409	3.378	8.566	128.829	103.814	7.137	2.657	3.343	3.608	0.510	0.210	1.672	4.427	1.377
Pdensi_GG_118736_c0_g1	FC_3	MC_2_2	0	260.004877179006	130.002438589503	-10.5766900388499	2.11688955673099	-4.99633530961482	5.84300297902583e-07	2.80445233598485e-05	0.025	0.000	0.000	0.016	0.000	0.000	0.027	0.091	0.015	0.029	0.032	0.000	0.000	0.000	0.000	0.011	5.468	13.966	145.541	0.131	28.585	0.019	0.015	0.102	0.000	0.014	0.000
Pdensi_DN6721_c0_g1d207147	FC_3	MC_2_2	0	48.3937692055835	24.1968846027917	-8.14847751285485	1.63149440257288	-4.99448695625595	5.89923782956803e-07	2.82686902262758e-05	0.200	0.000	0.401	0.000	0.000	0.000	0.000	0.000	0.950	0.000	0.000	0.000	0.000	0.000	0.000	0.894	0.858	1.949	0.000	0.000	0.287	1.215	0.000	0.402	0.000	0.000	0.241
Pdensi_DN21751_c0_g1	FC_3	MC_2_2	613.2356272657	4905.91869549134	2759.57716137852	-2.99955682083273	0.600642750422857	-4.99391163669422	5.9168477374066e-07	2.83301917008805e-05	9.906	26.263	19.272	21.400	20.127	12.903	8.061	24.220	5.047	2.272	34.231	3.805	14.289	25.828	8.419	62.119	225.717	78.120	115.295	17.386	53.497	0.136	0.446	0.100	0.429	0.625	0.518
Pdensi_DN28641_c0_g1d308530	FC_3	MC_2_2	39.9363866131886	289.470115012763	164.703250812976	-2.85826824063819	0.572674073180196	-4.99109069975098	6.00392948917425e-07	2.87008149086038e-05	2.240	1.780	1.794	0.946	0.907	0.978	0.996	1.410	0.354	0.881	1.700	1.409	1.331	1.035	0.666	3.881	9.180	8.765	7.932	3.809	1.286	0.683	2.558	1.202	1.784	1.846	0.360
Pdensi_DN18250_c0_g1d477557	FC_3	MC_2_2	501.556581826465	124.70092964217	313.128755734318	2.00573146186581	0.402343369622816	4.98512368613435	6.19221878984753e-07	2.95295166791732e-05	5.045	7.833	6.440	9.344	10.470	18.811	9.079	8.220	9.703	10.477	6.351	8.260	10.034	11.490	16.580	3.350	3.919	2.308	5.822	6.579	3.900	5.819	34.086	75.802	11.239	4.269	6.085
Pdensi_DN22395_c1_g1	FC_3	MC_2_2	452.030714267792	75.8885358765845	263.959625072188	2.56431330960119	0.514606343440502	4.9830581031259	6.25871467237387e-07	2.982264973686e-05	9.216	10.332	4.809	9.461	9.589	12.573	7.632	4.807	6.071	3.009	4.311	5.131	9.050	14.781	11.244	2.922	2.200	0.780	1.214	3.189	2.131	4.930	6.302	35.940	34.207	68.166	35.413
Pdensi_DN11247_c0_g1d104290	FC_3	MC_2_2	186.746565162699	22.1294910259015	104.4380280943	3.04178313892549	0.610676642291498	4.98100455833964	6.32550497218151e-07	3.00925627080751e-05	10.906	7.980	3.462	3.541	2.127	2.858	1.005	0.239	0.499	0.268	0.331	0.311	4.627	4.900	4.719	1.068	0.434	0.246	0.261	0.000	0.000	11.839	1.852	1.133	0.101	0.037	0.039
Pdensi_DN10011_c0_g2	FC_3	MC_2_2	0.357401206301942	58.943852374277	29.6506267902895	-7.47047977958277	1.50138178217564	-4.97573626393504	6.50000981538207e-07	3.08485265830181e-05	0.000	0.000	1.718	0.503	0.000	0.000	0.000	0.000	0.000	0.000	0.117	0.073	0.034	0.000	0.000	0.892	1.494	2.084	0.280	0.179	0.529	0.093	0.038	0.000	0.000	0.035	0.000
Pdensi_DN23140_c3_g2	FC_3	MC_2_2	23.326893463154	137.313239385143	80.3200664241486	-2.55871929912774	0.514608875429743	-4.97216317342174	6.62099401269663e-07	3.12975178334036e-05	1.527	1.309	1.854	2.262	1.361	0.807	1.609	1.620	1.281	1.853	1.349	0.556	0.524	0.765	0.527	5.157	3.297	2.248	2.994	2.486	1.436	2.717	0.588	0.000	1.437	0.301	0.322
Pdensi_DN15954_c0_g1d346060	FC_3	MC_2_2	24.5654357251562	895.085848717545	459.825642221351	-5.19070262952988	1.04405925229247	-4.97165521797014	6.63836849332735e-07	3.13546634154579e-05	2.421	0.097	0.716	4.086	1.084	2.933	2.089	1.031	2.220	1.791	1.813	1.799	0.999	0.414	0.401	2.416	7.307	58.069	4.095	0.000	2.824	0.000	0.000	0.000	2.306	2.215	9.491
Pdensi_DN41846_c0_g1d93086	FC_3	MC_2_2	647.655543616481	20.1656620738445	333.910602845163	4.97462973493814	1.00095139009867	4.96990141993587	6.69869505689345e-07	3.1614430036209e-05	26.045	13.438	4.304	7.299	12.265	23.161	21.276	8.849	22.983	5.534	6.065	6.242	13.300	16.281	19.827	1.509	0.086	0.082	0.253	0.483	0.149	0.836	1.914	2.807	0.000	0.058	0.031
Pdensi_DN28538_c0_g1d141779	FC_3	MC_2_2	50.0569841320402	0	25.0284920660201	8.04864081955021	1.61960515479552	4.96950802837275	6.71229916901831e-07	3.16283110327913e-05	0.983	0.817	0.377	0.096	0.108	0.823	0.101	0.000	0.089	0.000	0.096	0.000	0.674	1.329	1.832	0.000	0.000	0.000	0.000	0.791	0.217	0.919	0.742	0.763	0.000	0.000	0.000
Pdensi_DN20973_c1_g2	FC_3	MC_2_2	9.50874046528861	335.661734247758	172.585237356523	-5.1468874144043	1.03574071386046	-4.96928173772426	6.72013672106217e-07	3.16401103841502e-05	0.000	0.356	0.700	0.139	0.000	0.060	0.085	0.343	0.152	0.128	0.276	0.659	0.267	0.182	0.244	0.911	4.333	20.091	1.865	0.767	4.417	1.181	0.811	1.058	0.494	0.246	0.134
Pdensi_DN28224_c0_g1d25472	FC_3	MC_2_2	62.3037043139172	4.35963376498401	33.3316690394506	3.80627879473512	0.766001420798069	4.96902315242378	6.72910359125881e-07	3.16572039213194e-05	3.259	1.625	0.417	1.057	0.909	1.457	0.833	0.873	0.492	0.687	0.211	0.493	1.583	1.253	1.871	0.150	0.091	0.103	0.373	0.194	0.120	0.635	0.000	0.506	0.253	0.469	0.502
Pdensi_DN48118_c0_g1d41032	FC_3	MC_2_2	370.769728005985	72.9924486424683	221.881088324227	2.34949132335765	0.472924665534087	4.96800335145198	6.76457939360214e-07	3.17988833554717e-05	0.800	9.530	1.441	7.092	13.405	7.152	8.528	9.398	3.228	7.172	10.110	1.885	4.985	14.956	9.443	1.576	2.240	1.758	3.361	1.112	5.050	5.116	64.714	26.694	0.477	1.078	0.579
Pdensi_DN21024_c2_g3	FC_3	MC_2_2	257.887329698656	26.4595873863595	142.173458542508	3.26532781152008	0.657766680519843	4.96426454581043	6.89618914247392e-07	3.23918863569377e-05	26.094	5.782	1.188	8.108	5.759	13.433	1.045	0.208	0.355	0.327	0.142	0.086	7.626	3.431	7.997	1.063	0.676	0.334	0.524	0.447	0.321	9.431	248.685	325.785	2.912	3.888	4.237
Pdensi_DN10992_c0_g1d210217	FC_3	MC_2_2	20.5774403850821	281.140444324383	150.858942354733	-3.7705350085246	0.759841197566105	-4.96226714292701	6.96750738029019e-07	3.26751310536233e-05	0.368	0.793	0.652	1.336	1.131	0.397	1.076	0.681	0.383	1.094	0.620	0.726	0.773	0.658	0.138	3.656	6.111	11.585	8.422	5.088	16.266	1.849	0.050	0.581	0.000	0.138	0.344
Pdensi_DN23461_c1_g1	FC_3	MC_2_2	142.808028422827	26.8785781155009	84.8433032691641	2.38796302858524	0.481260752840785	4.96189023204069	6.98104463499497e-07	3.27127560763382e-05	3.023	2.923	1.382	8.678	6.739	6.456	5.478	3.009	3.928	1.977	2.634	2.296	3.461	3.306	4.087	0.969	0.625	0.480	2.226	0.865	0.910	22.708	47.210	40.863	4.550	10.566	1.282
Pdensi_DN20215_c0_g1d489506	FC_3	MC_2_2	77.5992737883298	0.842124866784726	39.2206993275573	6.75723652778054	1.36245065238835	4.95961928304355	7.0631467102928e-07	3.30452772430134e-05	0.000	0.000	0.000	0.945	0.330	8.036	2.701	0.130	0.355	0.323	0.159	0.207	1.417	1.096	3.261	0.000	0.028	0.031	0.057	0.000	0.000	0.901	2.822	0.508	0.000	0.000	0.090
Pdensi_DN6222_c0_g1d262599	FC_3	MC_2_2	1.5209260726215	236.913278324828	119.217102198725	-7.28284524202018	1.46873712114425	-4.95857641042418	7.10116086870699e-07	3.31969477837016e-05	0.055	0.000	0.018	0.000	0.000	0.039	0.059	0.000	0.021	0.000	0.000	0.086	0.020	0.042	0.061	0.066	7.493	10.028	2.053	0.042	0.078	0.000	0.111	0.111	0.000	0.020	0.044
Pdensi_GG_13971_c0_g1	FC_3	MC_2_2	54.6086569313795	3.90131897382655	29.254987952603	3.80360225926532	0.767335736375474	4.95689445826114	7.16288604428958e-07	3.34591379284594e-05	0.517	0.599	0.079	0.998	0.334	2.952	1.349	0.454	0.465	0.511	0.952	0.094	1.059	1.506	1.650	0.108	0.087	0.099	1.798	1.293	0.227	4.067	11.107	7.892	3.611	10.423	5.527
Pdensi_DN23660_c0_g1d224424	FC_3	MC_2_2	161.405805025021	28.8371412927369	95.1214731588787	2.46139111642011	0.496738925118937	4.95510013802677	7.22930477463489e-07	3.36633654984647e-05	2.781	1.384	0.930	2.943	1.430	7.937	1.726	2.027	4.688	4.247	2.481	3.705	3.500	4.262	4.581	1.097	0.727	0.428	2.403	1.201	0.467	3.265	1.579	11.986	2.228	5.546	7.270
Pdensi_DN9159_c0_g1d332506	FC_3	MC_2_2	171.293642765581	4.32426437438626	87.8089535699835	5.32783024258152	1.07537245995754	4.95440458163852	7.25521081355172e-07	3.36953227374816e-05	0.000	0.051	0.000	0.301	2.768	6.170	0.865	1.646	0.502	0.165	0.339	0.145	1.273	3.767	8.030	0.029	0.252	0.050	0.000	0.000	0.000	0.324	5.434	21.736	0.000	0.000	0.000
Pdensi_DN22542_c0_g1d126601	FC_3	MC_2_2	119.635491290065	27.6461982667555	73.64084477841	2.09863535307273	0.423594090646568	4.95435465086257	7.2570739249706e-07	3.36953227374816e-05	1.960	2.446	1.700	1.728	3.029	4.387	1.781	2.683	2.892	1.205	2.756	1.691	2.751	3.562	2.913	0.895	0.682	0.572	1.002	0.580	1.024	0.797	0.751	0.099	0.243	1.510	0.820
Pdensi_DN9008_c0_g1d385168	FC_3	MC_2_2	223.271142750929	39.8888066809945	131.579974715962	2.47540906965025	0.499859115146885	4.95221352305007	7.33740285868373e-07	3.40289015412151e-05	5.098	3.024	7.495	4.179	5.531	5.806	3.445	5.714	4.640	3.063	7.244	4.666	6.666	3.670	6.285	1.319	0.905	0.868	0.501	1.408	0.730	0.772	0.000	0.129	0.681	0.643	1.531
Pdensi_DN9493_c0_g1d453754	FC_3	MC_2_2	264.195121049516	8.85078100281312	136.522951026165	4.84279725390706	0.978251151460674	4.95046414888042	7.40366954282393e-07	3.42334600123529e-05	1.771	5.268	1.122	0.886	1.147	11.045	0.271	0.217	0.198	0.128	0.088	0.059	2.512	6.493	11.267	0.580	0.122	0.050	0.069	0.104	0.086	0.030	0.000	0.000	0.078	0.022	0.000
Pdensi_DN15968_c0_g1d54946	FC_3	MC_2_2	121.342631843721	582.28596775963	351.814299801675	-2.26108298202306	0.456905992429697	-4.94868314157855	7.47172663021156e-07	3.45212391441332e-05	5.416	3.535	6.916	6.384	4.535	4.405	4.127	4.234	4.750	4.444	4.596	4.401	3.327	3.697	2.320	8.444	18.228	17.338	15.875	13.658	16.770	11.710	7.788	11.605	2.111	3.207	3.504
Pdensi_DN21467_c0_g1d362970	FC_3	MC_2_2	0	56.5480463125047	28.2740231562524	-8.37690543090404	1.69330256282261	-4.94708129239487	7.53345207825495e-07	3.4752294797076e-05	1.208	0.361	1.414	1.507	0.245	0.000	0.636	0.423	0.000	0.714	0.000	0.474	0.000	0.000	0.000	2.116	0.433	1.911	0.668	0.700	0.868	0.306	0.000	0.374	0.895	0.452	0.000
Pdensi_DN18729_c0_g1d405450	FC_3	MC_2_2	189.890671706793	877.998619966526	533.944645836659	-2.20737544122246	0.446244189042775	-4.94656400110762	7.55349003407333e-07	3.4817656781769e-05	4.924	5.661	8.374	10.371	5.422	7.138	7.660	6.015	5.765	5.333	5.031	5.000	4.193	6.043	4.459	11.550	26.629	28.087	41.548	3.583	29.640	15.198	5.908	6.461	0.864	2.914	1.557
Pdensi_DN39272_c0_g3	FC_3	MC_2_2	2.64649012710797	484.848005371859	243.747247749484	-7.53674286159836	1.52551079168722	-4.9404716785141	7.79338126515867e-07	3.58955396098038e-05	0.000	0.000	0.166	0.031	0.045	0.120	0.014	0.207	0.131	0.000	0.221	0.272	0.028	0.014	0.155	0.057	8.205	28.123	3.149	0.407	1.679	22.776	0.015	0.000	0.039	0.014	0.000
Pdensi_GG_5586_c0_g1	FC_3	MC_2_2	218.842287223547	33.8626078777399	126.352447550644	2.68010722280404	0.542522510486927	4.94008482781401	7.80885916804677e-07	3.59389263991626e-05	1.358	0.935	0.741	7.982	6.587	8.093	14.684	3.363	5.261	5.963	3.435	5.969	7.978	4.562	3.859	1.217	0.667	0.756	0.821	0.143	2.831	0.376	0.303	4.473	0.000	0.139	0.000
Pdensi_DN39427_c0_g1d34203	FC_3	MC_2_2	43.4391392007226	0	21.7195696003613	7.84407097633039	1.58812544989922	4.93920110456524	7.84432810899586e-07	3.6074179902176e-05	0.000	0.000	0.000	0.000	1.812	1.204	0.000	0.000	0.000	0.000	0.000	0.000	1.230	1.288	0.823	0.000	0.000	0.000	0.000	0.000	0.000	1.690	0.000	0.000	0.000	0.000	0.000
Pdensi_GG_113712_c3_g1	FC_3	MC_2_2	1.07829261319353	2694.07930566293	1347.57879913806	-11.2542367681098	2.27895570425594	-4.9383306341113	7.87941681873647e-07	3.61794522720373e-05	0.000	0.018	0.049	0.061	0.010	0.009	0.009	0.085	0.324	0.487	0.000	0.010	0.018	0.066	0.000	0.037	118.761	79.365	337.208	420.435	1057.703	6.760	0.030	0.067	0.038	0.239	0.059
Pdensi_DN9639_c1_g1	FC_3	MC_2_2	42.628367059426	200.080884975534	121.35462601748	-2.2201973657971	0.449757363970626	-4.93643360543643	7.95641066593402e-07	3.64765151735603e-05	1.569	1.767	2.091	0.572	0.372	1.714	1.414	1.965	0.500	0.000	1.608	2.737	0.923	1.785	0.681	5.162	4.879	5.343	2.307	3.059	0.950	0.238	2.152	2.341	7.084	4.409	3.600
Pdensi_DN8312_c0_g1d264528	FC_3	MC_2_2	276.785817578798	55.6624765852576	166.224147082028	2.30787877114102	0.467537994485914	4.93623790656558	7.96439451642858e-07	3.64849220303173e-05	3.503	8.694	4.891	13.041	8.927	10.340	7.931	4.892	4.589	6.654	4.411	2.828	4.848	10.953	6.046	1.717	1.692	0.893	1.622	0.973	0.547	0.628	6.413	8.268	16.675	21.274	22.354
Pdensi_DN8091_c0_g2d102037	FC_3	MC_2_2	167.874629142395	19.3007654178411	93.5876972801178	3.13541252667428	0.63529507778012	4.93536411084782	8.00013666338946e-07	3.65921439798702e-05	2.919	1.873	3.096	1.848	1.986	2.686	1.822	2.002	2.367	2.144	4.036	2.045	5.489	2.316	4.593	0.410	0.396	0.674	0.610	1.483	1.175	0.832	0.448	0.000	0.000	0.820	0.439
Pdensi_GG_43444_c0_g1	FC_3	MC_2_2	0	126.324984698059	63.1624923490294	-9.53512974672036	1.93229889810318	-4.93460393528166	8.03135686405056e-07	3.6706642111166e-05	0.000	0.000	0.000	1.576	0.000	0.000	0.000	0.000	0.000	0.000	0.000	0.000	0.000	0.000	0.000	0.162	6.869	2.216	9.533	0.425	0.000	0.000	0.000	0.000	0.000	18.611	0.000
Pdensi_DN17775_c0_g1d475645	FC_3	MC_2_2	1071.81248313469	102.536458004866	587.174470569779	3.38464610297663	0.68659980752896	4.92957624785508	8.24081683506884e-07	3.76349667377694e-05	139.526	45.302	5.004	14.078	14.880	12.281	7.110	2.976	2.252	2.770	7.727	0.710	39.591	33.696	8.995	2.477	4.227	1.078	0.919	0.999	0.224	2.855	95.306	505.861	94.633	30.670	26.966
Pdensi_DN22371_c0_g1d299802	FC_3	MC_2_2	0	43.1002099421806	21.5501049710903	-7.98375860159648	1.6197529004213	-4.92899787339161	8.26524740955562e-07	3.76885117082612e-05	0.147	0.000	2.213	0.000	0.000	0.000	0.000	0.000	0.000	0.000	0.186	0.000	0.000	0.000	0.000	0.924	1.431	0.901	4.077	1.538	1.903	4.266	0.180	0.000	0.000	0.000	0.356
Pdensi_DN36879_c5_g2	FC_3	MC_2_2	78.4662834662031	381.190938993302	229.828611229752	-2.27669319155505	0.462092648738607	-4.92691930453737	8.35362338562405e-07	3.80622391496744e-05	5.522	4.334	14.919	6.246	2.800	2.732	3.775	3.221	4.544	2.635	4.261	4.069	1.467	2.490	2.105	7.443	6.857	14.946	8.213	8.478	4.740	11.424	0.913	3.185	2.222	1.220	2.919
Pdensi_DN23111_c1_g2	FC_3	MC_2_2	48.3498259864607	247.227258552889	147.788542269675	-2.35708137979686	0.478484075029864	-4.92614384219526	8.38682678802604e-07	3.81841989541717e-05	0.820	0.745	2.384	0.436	0.627	0.375	1.145	1.624	1.398	1.421	0.435	2.837	1.339	0.993	1.285	4.420	6.059	8.352	10.264	2.988	1.481	0.524	2.254	3.457	6.903	4.827	1.868
Pdensi_DN21624_c0_g2d540410	FC_3	MC_2_2	3779.44744203899	769.743135587297	2274.59528881315	2.29649788496014	0.46631169530918	4.92481296965431	8.44410796237156e-07	3.84155107944579e-05	1.250	3.981	2.923	37.419	145.452	187.412	29.139	45.294	34.063	17.043	25.978	26.029	52.295	123.738	118.376	11.810	28.049	18.155	21.744	33.654	45.089	14.766	3.419	0.267	0.051	0.037	0.013
Pdensi_DN3679_c0_g1	FC_3	MC_2_2	4.29060926468858	1502.347464324	753.319036794347	-8.45241932434521	1.71644862261385	-4.92436488513922	8.46347830229685e-07	3.84446697400811e-05	0.034	0.126	0.902	1.409	0.242	0.198	0.494	0.470	0.529	0.412	0.848	0.777	0.037	0.096	0.189	0.183	54.001	56.990	39.550	34.734	12.612	38.998	4.989	2.942	0.681	0.566	0.785
Pdensi_DN18879_c1_g1	FC_3	MC_2_2	78.3287633475467	457.691489848337	268.010126597942	-2.54295699383978	0.516654450630866	-4.92196862087355	8.56779541158112e-07	3.88590133789479e-05	0.988	2.936	2.055	0.486	3.318	1.860	3.005	2.360	7.659	9.574	7.301	11.061	1.784	2.702	1.612	5.902	11.436	17.319	39.194	18.304	14.803	2.163	8.778	0.361	1.248	0.368	1.090
Pdensi_GG_129133_c6_g1	FC_3	MC_2_2	0	66.5890053367824	33.2945026683912	-8.60883082045735	1.75205639560663	-4.91355805785958	8.94382315159577e-07	4.04716525282431e-05	0.000	0.000	1.098	0.000	0.000	0.000	0.000	0.000	0.000	0.000	0.000	0.000	0.000	0.000	0.000	0.421	1.519	3.062	0.866	1.089	1.573	0.000	0.000	0.000	0.000	0.000	0.000
Pdensi_DN17823_c0_g3	FC_3	MC_2_2	30.9451286609438	246.784705922266	138.864917291605	-2.99565837250423	0.609898319872557	-4.91173409549676	9.02744234039046e-07	4.07878133588213e-05	6.930	2.324	7.640	1.198	2.098	0.987	2.143	0.000	4.457	0.832	0.363	2.340	0.844	0.782	0.711	4.654	3.255	11.063	4.509	0.319	2.030	1.660	0.000	0.000	0.000	0.000	1.337
Pdensi_DN13799_c0_g1d272487	FC_3	MC_2_2	2.08066360272088	448.225833891117	225.153248746919	-7.78758277569576	1.58573434608381	-4.91102610908838	9.06010221159279e-07	4.09042240183052e-05	0.031	0.056	0.808	0.651	0.025	0.022	0.023	0.065	0.121	0.073	0.039	0.025	0.046	0.000	0.094	0.066	13.316	19.957	9.975	23.481	37.152	7.820	0.320	0.085	0.000	0.000	0.025
Pdensi_GG_138711_c1_g1	FC_3	MC_2_2	0	40.6853980255242	20.3426990127621	-7.89946317646567	1.61010160236647	-4.90618925219087	9.28629263768963e-07	4.17981809133763e-05	1.299	0.352	0.326	0.000	0.395	0.701	0.716	0.000	0.000	0.000	0.000	0.000	0.000	0.000	0.000	0.873	1.043	1.186	0.000	0.000	0.467	0.000	0.000	0.000	0.000	0.000	0.000
Pdensi_DN32235_c0_g1	FC_3	MC_2_2	0	44.1656489134445	22.0828244567223	-8.01743078268994	1.63420950028918	-4.90599937233947	9.29528216137745e-07	4.18069233465926e-05	0.000	0.734	0.000	0.856	0.000	0.000	0.250	0.000	0.000	0.000	0.000	0.000	0.000	0.000	0.000	1.010	0.727	1.651	0.000	0.261	0.000	0.000	0.825	0.000	0.000	0.000	0.000
Pdensi_DN22833_c0_g1d223278	FC_3	MC_2_2	3.45690799234801	163.099830749644	83.2783693709961	-5.60430069916306	1.1425189898721	-4.90521448557316	9.33253020418279e-07	4.1910902485461e-05	1.251	0.557	1.869	1.339	0.214	0.087	0.159	0.319	0.095	0.076	0.389	0.058	0.214	0.019	0.000	3.308	5.293	3.815	1.685	2.429	0.121	7.501	1.094	0.528	1.238	6.040	2.253
Pdensi_DN13570_c0_g1d340125	FC_3	MC_2_2	173.972202277942	15.70123124047	94.836716759206	3.46434234457661	0.706426706754871	4.90403648595173	9.3887038559636e-07	4.21312759115874e-05	2.702	3.591	1.132	3.571	5.142	9.380	1.989	2.149	0.823	0.388	1.243	0.365	1.731	8.325	3.986	0.444	0.522	0.258	4.003	74.592	11.698	97.613	27.848	9.680	1.099	1.796	0.708
Pdensi_DN16465_c1_g9	FC_3	MC_2_2	0	52.0787271784764	26.0393635892382	-8.25827772493793	1.68434266405332	-4.90296772811336	9.43994977640108e-07	4.23292199951034e-05	0.000	0.000	0.000	0.000	0.420	0.000	0.000	0.000	0.412	0.439	0.434	0.000	0.000	0.000	0.000	1.955	0.465	1.678	4.386	1.014	0.000	0.000	0.000	0.693	0.506	0.000	0.000
Pdensi_DN21237_c1_g1d64974	FC_3	MC_2_2	1002.59870884968	202.39639830697	602.497553578325	2.30657025857231	0.470714173617131	4.90015042642084	9.57633055272275e-07	4.28759421667716e-05	3.705	1.446	1.433	22.470	32.439	43.149	25.776	14.822	11.706	9.962	7.407	8.587	24.683	31.263	21.445	5.565	7.566	2.322	1.913	3.347	1.990	22.973	71.991	148.759	0.000	0.000	0.000
Pdensi_DN54568_c0_g1	FC_3	MC_2_2	25.515168498118	867.237694327013	446.376431412566	-5.09089590048099	1.0393424779802	-4.89818900731775	9.67239739967593e-07	4.32407915100509e-05	0.000	0.307	1.138	1.074	0.000	1.227	0.939	0.595	0.000	0.335	0.714	2.001	0.628	0.327	0.943	1.016	37.368	25.561	0.942	0.656	0.000	0.000	4.484	9.694	0.000	0.000	0.000
Pdensi_GG_61715_c0_g1	FC_3	MC_2_2	49.5989510488647	299.963988343742	174.781469696303	-2.5953584657007	0.529925068239438	-4.89759519081295	9.70166397840344e-07	4.32737980341959e-05	0.000	0.249	0.000	3.208	1.763	0.000	0.000	0.000	0.000	0.000	0.000	0.000	0.746	1.429	1.647	6.045	11.117	5.579	0.000	5.323	2.353	3.953	3.248	6.375	0.000	0.000	0.000
Pdensi_DN30722_c0_g1d198088	FC_3	MC_2_2	340.552266781389	36.9263228674508	188.73929482442	3.18437064196763	0.650320554851521	4.89661693485096	9.75006386138673e-07	4.34416185892832e-05	7.654	12.462	6.794	7.780	11.777	9.074	10.908	8.201	6.244	5.444	11.231	6.133	6.107	13.852	6.977	1.867	0.718	0.349	1.157	0.549	0.812	0.431	0.232	0.000	0.857	0.531	0.455
Pdensi_DN3285_c0_g1d44790	FC_3	MC_2_2	0	52.7325411622402	26.3662705811201	-8.2772432275236	1.69042733269645	-4.89653892091316	9.75393364589798e-07	4.34416185892832e-05	0.251	0.419	0.224	0.519	0.507	0.777	0.228	0.807	0.660	0.474	0.986	0.791	0.000	0.000	0.000	1.590	1.967	0.495	0.096	2.355	1.226	0.533	0.000	0.000	0.000	0.296	0.000
Pdensi_DN23507_c1_g8	FC_3	MC_2_2	611.270120302604	148.802335146176	380.03622772439	2.03186033146262	0.415047226127236	4.89549189479403	9.80601337461001e-07	4.36408055090296e-05	9.252	21.846	7.498	42.500	29.713	17.967	39.955	28.128	31.235	34.368	43.442	29.384	11.565	23.159	13.318	6.047	3.006	2.628	4.850	3.514	3.294	5.304	3.654	18.596	21.429	23.049	24.490
Pdensi_DN20448_c0_g1d362031	FC_3	MC_2_2	73.922672534164	522.919810335857	298.42124143501	-2.81659054430045	0.575491918293788	-4.89423127374411	9.8690726617954e-07	4.38885207337594e-05	0.884	3.042	5.236	5.330	5.322	1.982	8.005	7.041	5.616	4.806	5.387	4.339	1.357	3.778	0.850	15.138	16.124	8.961	96.737	0.686	86.870	12.121	0.000	0.000	0.000	0.000	0.000
Pdensi_DN19600_c0_g1d485629	FC_3	MC_2_2	5228.60870822177	426.127957328358	2827.36833277507	3.61758782469334	0.739247520829857	4.89360832841528	9.90037781242864e-07	4.39947575538964e-05	2.297	2.258	1.593	43.058	131.143	318.511	67.851	67.195	56.153	23.163	19.753	21.292	57.747	120.735	220.594	3.851	21.733	5.966	17.596	32.576	18.033	2171.696	2163.744	3873.470	1.815	1.619	1.848
Pdensi_DN29335_c0_g1d562788	FC_3	MC_2_2	114.766527161378	21.0694952615143	67.9180112114463	2.43531902445182	0.498043537892043	4.8897713536436	1.00953170385831e-06	4.47604325857179e-05	0.177	0.960	0.355	0.673	3.661	4.054	0.787	0.558	0.842	1.046	1.344	1.670	2.168	3.069	3.549	0.635	0.572	0.433	0.784	1.027	0.763	3.238	2.164	3.207	0.790	0.199	0.856
Pdensi_DN14380_c0_g1d213249	FC_3	MC_2_2	38.9322208345959	287.98982622317	163.461023528883	-2.89043426429814	0.591221183795163	-4.88892202025624	1.01389645377089e-06	4.49203832886516e-05	1.850	1.631	2.011	1.409	0.819	1.311	1.586	1.256	0.970	0.063	0.989	1.013	1.582	0.993	0.381	7.713	7.393	7.056	5.933	4.784	2.012	2.116	2.652	1.301	4.334	1.657	1.277
Pdensi_DN25567_c0_g1d305718	FC_3	MC_2_2	6.13097573177893	113.760460768471	59.9457182501248	-4.23306325943959	0.866288977278727	-4.88643324625567	1.02679118774984e-06	4.54577316582624e-05	0.000	0.211	1.558	0.822	1.021	0.707	2.085	4.008	7.576	2.978	4.278	3.923	0.072	0.075	0.292	2.697	4.338	1.613	0.365	0.303	0.932	0.000	0.320	0.395	0.000	0.292	0.156
Pdensi_DN24288_c0_g1	FC_3	MC_2_2	0	52.3144614522787	26.1572307261394	-8.26059241974087	1.69162425091901	-4.88323125850977	1.04361352652728e-06	4.6071148281481e-05	0.000	0.000	0.122	0.000	0.000	0.133	0.328	0.128	0.144	0.000	0.154	0.000	0.000	0.000	0.000	0.835	0.744	2.416	1.918	0.369	2.333	0.186	0.150	0.246	0.000	0.274	0.080
Pdensi_DN13523_c0_g1d461935	FC_3	MC_2_2	182.096605227479	34.0057853227285	108.051195275104	2.3996344818845	0.4914056553842	4.88320485446668	1.04375334249731e-06	4.6071148281481e-05	3.277	5.995	4.297	7.103	8.540	7.859	8.490	8.573	6.363	6.184	8.235	4.591	3.514	5.946	4.705	1.425	0.618	0.631	1.025	32.050	6.892	60.267	0.324	0.309	0.618	0.749	0.945
Pdensi_GG_152984_c0_g1	FC_3	MC_2_2	0	53.7742860200777	26.8871430100388	-8.30500471422208	1.70141533028932	-4.88123303368251	1.05424572342361e-06	4.64996827482396e-05	0.000	0.437	0.404	0.508	0.000	0.435	0.887	0.423	0.000	0.476	0.000	0.000	0.000	0.000	0.000	1.445	2.155	0.489	0.000	1.394	0.000	0.000	0.000	2.427	0.000	1.814	2.450
Pdensi_DN13806_c0_g1	FC_3	MC_2_2	1780.5214117766	242.709456496546	1011.61543413657	2.8703351560776	0.588283326722422	4.87917135450612	1.06532478855702e-06	4.6953438154797e-05	26.179	15.910	15.803	24.644	51.452	76.152	9.468	8.311	8.481	5.127	5.225	3.637	37.932	52.850	46.439	13.502	3.309	2.641	2.065	0.108	1.367	0.000	0.000	0.000	0.000	0.000	0.000
Pdensi_DN11888_c0_g1	FC_3	MC_2_2	0	53.4463510304185	26.7231755152092	-8.29869579203651	1.70227274101864	-4.87506824968048	1.08770842932131e-06	4.78688537544937e-05	0.392	0.425	0.787	0.000	0.000	0.000	0.864	0.823	0.000	0.463	0.000	1.381	0.000	0.000	0.000	2.461	1.258	0.476	2.177	1.810	0.000	0.000	0.951	1.575	0.000	0.000	0.477
Pdensi_DN14645_c0_g1	FC_3	MC_2_2	0	40.1452466922786	20.0726233461393	-7.88336839384885	1.61806476703225	-4.87209693608745	1.10419964856591e-06	4.83831047070567e-05	0.646	0.656	0.000	0.984	0.471	0.353	0.144	0.588	0.327	0.457	0.818	0.380	0.000	0.000	0.000	1.198	1.104	0.761	0.716	0.900	0.000	0.232	0.378	0.260	0.654	0.145	0.000
Pdensi_DN25070_c0_g1d226785	FC_3	MC_2_2	222.611205696402	23.8856132120133	123.248409454207	3.21978104606807	0.660863570160957	4.8720813061066	1.10428703009498e-06	4.83831047070567e-05	1.656	5.397	2.979	8.946	11.735	6.301	7.231	3.192	7.373	4.855	2.282	4.022	3.345	9.513	4.840	0.508	1.003	0.288	0.623	0.143	0.180	0.000	0.328	0.053	0.000	0.000	0.000
Pdensi_DN22426_c0_g4	FC_3	MC_2_2	5.16047655979696	66.8287156432133	35.9945961015051	-3.69017907744652	0.757451407142034	-4.87183605793282	1.10565899498104e-06	4.84074643677162e-05	0.411	0.246	1.955	0.574	0.604	0.493	0.150	0.190	0.802	0.053	0.403	0.918	0.102	0.158	0.154	1.071	2.154	1.820	0.928	1.274	2.156	4.477	0.280	0.833	0.000	0.102	0.219
Pdensi_DN19469_c0_g5	FC_3	MC_2_2	3.41465297529249	1580.40602092466	791.910336949975	-8.86914960604757	1.82055105410291	-4.8716840904074	1.1065099531452e-06	4.84089944398124e-05	0.680	0.305	47.950	21.563	0.000	0.184	0.000	0.295	0.731	0.066	0.215	0.469	0.000	0.000	0.254	62.291	26.413	35.532	1.020	2.175	1.135	2.828	0.000	0.000	0.000	0.000	0.000
Pdensi_DN29069_c0_g1	FC_3	MC_2_2	373.997062812713	18.781675935034	196.389369373874	4.33470500979655	0.890014615574701	4.87037508591647	1.11386600327306e-06	4.8659047701157e-05	3.841	5.307	9.232	1.183	11.195	8.666	2.573	8.680	6.668	2.477	4.555	6.984	3.469	6.719	18.040	0.321	0.129	0.996	1.427	2.699	2.683	4.232	1.989	0.000	0.000	1.715	1.984
Pdensi_DN22568_c0_g1d300840	FC_3	MC_2_2	0	55.8867469290278	27.9433734645139	-8.35868841369998	1.71638123824729	-4.86994860316441	1.11627280270409e-06	4.87283059217201e-05	0.000	0.000	0.000	1.934	0.373	0.331	0.338	1.286	0.000	1.449	0.000	1.080	0.000	0.000	0.000	0.824	2.625	0.746	1.018	1.063	0.000	0.000	0.745	0.000	1.351	0.689	0.743
Pdensi_DN25700_c1_g2	FC_3	MC_2_2	251.691392828452	59.977331776321	155.834362302386	2.05588978323657	0.422264159450683	4.86872905792205	1.12318279364295e-06	4.89938941544664e-05	5.492	3.618	1.315	3.740	4.748	7.313	4.768	1.808	1.219	1.544	1.668	0.345	5.813	6.054	7.269	2.126	1.561	0.998	2.330	8.965	3.417	22.072	30.533	18.505	6.000	6.414	5.113
Pdensi_DN25098_c2_g1	FC_3	MC_2_2	418.670833571913	74.1427451980033	246.406789384958	2.49702661564701	0.513023741984158	4.86727301545455	1.13148670191647e-06	4.93198509217434e-05	2.945	3.952	3.335	6.500	9.128	19.699	4.583	3.680	7.165	1.477	4.441	4.057	4.752	12.112	15.501	2.233	1.483	2.042	1.288	3.827	1.473	2.905	5.888	11.539	3.386	6.335	3.129
Pdensi_DN20347_c3_g4	FC_3	MC_2_2	12.5880171373396	156.599854582516	84.5939358599278	-3.64106445713521	0.748118053903914	-4.8669650974669	1.13325033076962e-06	4.93604571384558e-05	0.635	0.701	0.423	0.805	0.256	0.809	0.710	0.554	0.250	0.747	0.134	0.250	0.236	0.244	0.473	1.709	3.900	6.238	3.057	1.148	1.061	1.289	0.649	0.000	0.000	2.973	2.977
Pdensi_DN23191_c1_g1	FC_3	MC_2_2	0	59.5694161980168	29.7847080990084	-8.45027088224435	1.7368742953229	-4.8652173073201	1.14331118941681e-06	4.97256546927878e-05	0.251	0.516	1.511	0.180	0.143	0.366	0.580	0.000	0.303	0.000	0.149	0.154	0.000	0.000	0.000	1.694	0.383	2.574	0.131	1.096	0.677	0.390	0.000	0.713	0.000	0.133	0.000
Pdensi_GG_122874_c0_g1	FC_3	MC_2_2	246.607624520824	21.190467128535	133.899045824679	3.56307282937964	0.732389310261373	4.86499840925868	1.14457727874887e-06	4.97442509043939e-05	0.000	0.073	0.081	1.105	8.006	19.288	2.363	4.914	0.903	1.157	1.011	0.822	2.425	11.222	6.149	0.222	0.632	0.736	8.220	2.950	98.820	52.654	43.912	54.202	0.000	0.000	0.000
Pdensi_DN25233_c0_g1d74016	FC_3	MC_2_2	649.375836754389	81.1489930920833	365.262414923236	3.00302083198601	0.617366164941094	4.86424589250456	1.14894007584149e-06	4.98973067783457e-05	2.000	1.347	1.027	9.418	19.843	39.572	10.554	7.323	6.546	1.638	2.605	1.046	8.311	17.825	23.875	1.232	3.485	1.375	3.175	40.294	4.613	177.875	269.471	759.559	1.124	5.340	3.032
Pdensi_DN18644_c0_g1d187143	FC_3	MC_2_2	132.244079150554	19.9080896400589	76.0760843953065	2.73052406618593	0.561532067626154	4.86263247213837	1.1583480505125e-06	5.02690854049772e-05	1.637	1.905	4.382	2.605	3.315	3.570	3.099	4.381	3.555	2.934	5.202	2.375	4.006	2.374	3.497	0.602	0.341	0.585	0.721	1.181	1.285	1.162	0.124	1.042	0.811	0.578	2.334
Pdensi_DN19063_c0_g1d218039	FC_3	MC_2_2	549.598172703194	90.5209283805953	320.059550541895	2.59259672783157	0.533213691229097	4.86220959903608	1.16082608839555e-06	5.03398003420889e-05	28.713	11.831	8.840	12.249	10.848	10.188	7.930	6.113	7.670	7.337	6.546	4.480	17.794	14.463	9.547	3.800	2.239	1.074	18.169	2.953	2.476	347.373	278.037	47.036	0.600	0.444	0.332
Pdensi_DN17215_c0_g1	FC_3	MC_2_2	89.3686310759985	12.0465656204374	50.7075983482179	2.90531250504947	0.597739159183954	4.86050221139244	1.17088335928447e-06	5.07018134351767e-05	0.584	2.101	0.388	0.737	2.505	1.057	1.362	2.438	2.365	1.827	1.804	0.537	2.240	2.394	2.183	0.234	0.425	0.241	0.146	4.832	0.279	2.557	3.346	0.000	0.000	0.000	0.000
Pdensi_DN27374_c0_g1d368282	FC_3	MC_2_2	354.149286145774	57.4564116878714	205.802848916823	2.61965430891712	0.539101222900444	4.85929951118085	1.17801806912507e-06	5.09192680018949e-05	1.188	0.701	0.539	5.748	9.680	14.626	3.000	5.312	5.360	2.795	1.639	2.293	4.211	9.678	13.396	1.744	1.638	1.060	0.360	2.005	0.773	7.236	51.756	28.405	0.000	0.364	0.260
Pdensi_DN39344_c0_g1d317942	FC_3	MC_2_2	205.618319174035	38.067777699759	121.843048436897	2.41465117763645	0.496958689095301	4.85885694449221	1.18065399543404e-06	5.0952986267949e-05	2.796	2.597	1.001	5.561	5.100	8.470	1.771	1.258	0.713	0.236	0.757	0.471	3.773	6.916	5.329	1.609	0.644	0.731	0.000	0.925	0.574	0.304	0.487	0.000	0.000	0.000	0.000
Pdensi_DN26909_c0_g1d560666	FC_3	MC_2_2	27.5057517655421	638.730598500424	333.118175132983	-4.54679456907812	0.935785002864123	-4.85880256165883	1.1809782907159e-06	5.0952986267949e-05	2.974	1.707	4.248	5.369	1.314	0.220	7.835	8.624	5.349	13.137	8.223	6.823	1.638	0.114	0.219	21.528	14.996	13.117	13.272	2.048	12.520	0.000	0.482	0.000	0.000	0.000	0.000
Pdensi_DN79437_c0_g1	FC_3	MC_2_2	0	69.8066180582074	34.9033090291037	-8.67730136127894	1.78652502134662	-4.85708358830502	1.19127314054084e-06	5.13225038412816e-05	0.000	0.000	0.000	0.446	0.430	2.289	0.000	0.742	0.422	0.418	0.000	0.415	0.000	0.000	0.000	0.317	1.892	3.010	0.000	1.226	1.017	0.536	1.717	7.107	0.000	0.398	0.000
Pdensi_DN12969_c0_g1d51365	FC_3	MC_2_2	6217.26896745204	1246.06477022921	3731.66686884062	2.31926786306494	0.477602275821561	4.85606535076784	1.19741197944058e-06	5.1512159730481e-05	1.548	5.385	4.243	63.924	197.745	454.903	48.001	61.459	38.982	19.246	31.586	25.520	84.511	163.403	229.452	20.502	44.910	28.662	161.891	114.279	91.286	114.134	43.310	8.093	0.000	0.116	0.000
Pdensi_DN3439_c0_g1d260589	FC_3	MC_2_2	3.34535663093916	3719.87801516523	1861.61168589809	-10.1287416907972	2.08591416619501	-4.85578067158602	1.19913371482348e-06	5.15488467378176e-05	0.034	0.000	0.000	0.042	0.101	0.000	0.220	0.384	0.255	0.197	0.467	0.419	0.056	0.019	0.171	0.031	53.612	225.850	1.077	0.215	0.506	0.000	0.165	0.000	0.026	0.038	0.040
Pdensi_DN16177_c0_g6d469119	FC_3	MC_2_2	2.08066360272088	79.0679242922571	40.574293947489	-5.32001817252608	1.096498891602	-4.85182266327095	1.22331985055626e-06	5.25504900900793e-05	0.047	0.051	1.075	0.531	0.056	0.355	0.309	0.049	0.940	0.165	0.355	0.388	0.052	0.000	0.105	2.032	1.184	2.921	2.226	2.187	3.629	0.568	0.058	3.327	0.000	0.000	0.056
Pdensi_DN44240_c0_g1d322236	FC_3	MC_2_2	3.07372396278838	73.3929884229487	38.2333561928686	-4.57930319491907	0.944454575062608	-4.84862196216848	1.24322086005359e-06	5.32511439002306e-05	0.121	0.391	0.683	0.304	0.048	0.087	0.044	0.084	0.000	0.000	0.153	0.191	0.090	0.093	0.045	0.765	1.861	2.920	3.743	0.234	2.770	0.000	0.049	0.000	0.000	0.000	0.000
Pdensi_DN21062_c4_g4	FC_3	MC_2_2	342.910765721008	35.765105983079	189.337935852044	3.23800653950088	0.667877044592103	4.84820756413098	1.24582012368133e-06	5.33239776459386e-05	7.071	10.080	6.722	5.160	2.265	3.612	5.736	1.953	3.555	7.474	5.611	2.622	9.431	9.872	6.992	2.001	0.398	0.452	2.065	1.718	2.676	4.507	0.000	11.213	254.235	354.315	508.907
Pdensi_GG_131041_c0_g1	FC_3	MC_2_2	68.9048871924258	430.220117702944	249.562502447685	-2.64083188580623	0.544731082341717	-4.84795520471072	1.2474055792218e-06	5.33533443271479e-05	4.072	2.467	8.081	6.080	3.411	2.810	3.255	2.417	4.565	1.088	3.438	1.602	2.055	2.071	1.161	5.291	13.166	13.939	188.829	0.884	193.437	2.020	0.482	0.375	0.728	1.929	2.898
Pdensi_DN12935_c0_g1d390848	FC_3	MC_2_2	715.279118620423	125.999314553403	420.639216586913	2.50317344004974	0.516465847944143	4.84673565544351	1.25509482789996e-06	5.35663637196672e-05	13.127	70.722	25.413	20.922	30.298	19.779	29.277	24.126	21.418	19.508	23.520	18.911	15.415	24.912	15.422	3.242	4.975	1.358	0.465	0.329	0.582	0.053	0.000	0.000	41.751	59.604	89.771
Pdensi_DN11239_c0_g1d456848	FC_3	MC_2_2	94.1378851477179	524.15958989942	309.148737523569	-2.47271920875529	0.510386671989471	-4.8447958076897	1.26741957820125e-06	5.40534860224379e-05	1.382	1.937	6.451	10.539	4.574	6.579	4.885	3.740	5.681	3.541	4.393	3.091	1.199	3.688	2.563	8.307	15.974	15.409	26.390	10.777	16.352	1.443	0.110	0.305	0.651	0.168	0.396
Pdensi_GG_39984_c1_g1	FC_3	MC_2_2	11.4620988067965	209.041938919852	110.252018863324	-4.16030557442323	0.858996930600786	-4.84321355084878	1.27755851449316e-06	5.43826001506096e-05	0.000	0.133	2.280	0.596	2.471	0.938	3.679	7.151	4.678	7.753	4.763	5.029	0.116	0.764	0.084	8.020	4.758	3.568	4.528	2.234	3.706	0.281	3.613	0.566	0.472	0.000	0.415
Pdensi_DN27161_c0_g1d307218	FC_3	MC_2_2	0	65.5314530982995	32.7657265491498	-8.58559289448532	1.77307369364027	-4.84220871658097	1.28403784512736e-06	5.44880265553185e-05	0.000	0.000	0.123	0.157	0.000	0.135	0.000	0.000	0.000	0.000	0.000	0.000	0.000	0.000	0.000	0.443	1.201	3.328	0.821	0.573	0.354	0.000	0.000	0.000	0.000	0.139	0.000
Pdensi_DN18087_c0_g1d216724	FC_3	MC_2_2	470.584648514799	111.028245411797	290.806446963298	2.08514614848074	0.430889373558567	4.83916818662813	1.30383676393027e-06	5.5288643447748e-05	0.356	0.444	0.437	6.291	17.238	21.831	4.990	5.999	4.753	2.855	3.610	3.278	6.743	14.957	14.867	2.567	3.502	2.404	11.328	11.121	9.376	19.949	0.364	0.151	2.052	0.964	1.194
Pdensi_DN14090_c0_g1	FC_3	MC_2_2	3008.37262531106	14797.2008799562	8902.78675263361	-2.29813969623139	0.475412587267576	-4.83399000737422	1.33823306532742e-06	5.6666194409339e-05	25.501	142.926	87.141	47.160	95.870	46.097	306.273	549.775	833.588	516.902	630.646	545.121	58.426	109.135	67.964	172.595	560.730	375.519	814.619	461.216	381.065	103.125	70.653	8.525	0.058	0.126	0.135
Pdensi_DN33217_c0_g1d505924	FC_3	MC_2_2	203.205982520663	2127.45315025032	1165.32956638549	-3.38878588910498	0.701341232762301	-4.83186461996241	1.35260222615659e-06	5.71929967672942e-05	3.841	1.514	18.224	2.202	2.975	1.884	3.077	5.132	0.833	3.302	6.146	4.921	6.494	3.222	5.359	16.900	34.972	109.311	82.359	24.885	24.811	4.602	9.676	4.211	10.760	13.749	7.211
Pdensi_DN38168_c0_g1	FC_3	MC_2_2	25.890114468268	845.529479285769	435.709796877018	-5.03137157594795	1.04165410952991	-4.83017493995064	1.36413144952347e-06	5.7598387267993e-05	0.673	0.770	1.219	1.904	0.378	0.394	0.292	0.613	1.841	0.922	0.678	0.426	0.964	0.574	0.403	0.848	26.117	35.892	11.778	482.466	177.006	22.868	0.275	0.000	2.657	0.296	0.528
Pdensi_DN38936_c3_g1	FC_3	MC_2_2	262.673251640044	62.3255257102282	162.499388675136	2.06899626530789	0.428410824243157	4.82946776371264	1.36898474113199e-06	5.77621982808779e-05	6.957	6.681	7.706	4.719	5.132	5.487	4.877	4.048	3.030	5.690	3.363	5.597	6.032	6.280	7.640	2.195	0.962	1.723	1.655	2.517	1.300	1.919	0.809	2.628	0.407	1.370	1.339
Pdensi_DN24218_c0_g1d22241	FC_3	MC_2_2	45.4637609427372	0	22.7318804713686	7.90883838805576	1.63800535518298	4.82833487877839	1.37679426370731e-06	5.80504213931574e-05	2.327	0.912	0.053	3.739	4.610	1.342	5.231	6.035	6.901	8.586	6.402	11.454	0.849	0.882	1.680	0.000	0.000	0.000	0.000	0.114	0.000	0.150	0.000	0.000	0.000	0.000	0.000
Pdensi_GG_19541_c0_g1	FC_3	MC_2_2	1.78700603150971	324.778530698624	163.282768365067	-7.56172290648909	1.56660100348337	-4.82683394793917	1.38720691086449e-06	5.84479139063388e-05	0.056	0.060	0.223	0.211	0.000	0.000	0.000	0.000	0.000	0.000	0.000	0.000	0.124	0.000	0.000	0.403	9.053	14.757	26.792	0.325	16.862	0.085	0.000	0.000	0.000	0.000	0.000
Pdensi_GG_46165_c0_g1	FC_3	MC_2_2	1057.25852585336	167.191569380649	612.225047617006	2.6558339765396	0.550352849104503	4.82569315460253	1.39517173139386e-06	5.87417798390414e-05	63.931	24.602	21.650	22.076	24.181	16.972	12.616	17.298	7.015	8.810	10.620	2.017	21.303	46.155	16.637	7.385	3.855	1.901	0.516	2.163	0.670	0.000	0.190	0.000	5.103	2.796	3.192
Pdensi_DN18812_c1_g3	FC_3	MC_2_2	1.02439589258775	157.334938897117	79.1796673948525	-7.32735099836021	1.51893924223385	-4.82399216151933	1.40712949570803e-06	5.91612687479682e-05	0.000	0.039	1.277	0.254	0.000	0.000	0.000	0.000	0.000	0.000	0.000	0.000	0.000	0.000	0.067	0.455	5.548	5.673	3.043	0.871	5.362	1.261	0.000	0.000	0.000	0.000	0.000
Pdensi_GG_149001_c1_g1	FC_3	MC_2_2	143.274491316261	1011.64540254293	577.459946929595	-2.81830715065211	0.584424610619511	-4.8223621994026	1.41868034985136e-06	5.95666599541552e-05	7.325	7.003	8.254	9.639	6.773	5.198	5.979	9.186	9.772	6.209	5.443	7.053	3.040	5.078	3.053	8.946	38.946	27.612	430.700	6.764	143.011	2.064	1.713	1.217	1.316	3.636	2.601
Pdensi_DN7221_c0_g1d263389	FC_3	MC_2_2	53.7081587308428	0.464146777229216	27.086152754036	7.17958868171138	1.48882391272822	4.82232225069185	1.41896459109841e-06	5.95666599541552e-05	0.000	0.078	0.000	1.545	3.912	2.571	1.822	0.752	0.169	0.635	1.005	0.385	1.809	1.289	0.975	0.000	0.000	0.045	0.123	0.000	0.052	0.000	0.000	0.000	0.000	0.000	0.000
Pdensi_GG_35717_c1_g1	FC_3	MC_2_2	426.987524296687	99.1985944496711	263.093059373179	2.1011155774493	0.43590651517609	4.82010592707137	1.43482016190398e-06	6.01549620387219e-05	9.611	9.152	13.589	11.702	13.932	16.350	13.502	14.081	14.960	10.722	21.991	10.269	9.339	12.775	10.811	3.768	1.249	2.777	3.535	2.208	6.044	2.364	1.339	3.173	1.896	1.757	4.501
Pdensi_DN26605_c1_g3	FC_3	MC_2_2	5.95495851626431	105.599017962019	55.7769882391419	-4.15957011565086	0.863031451100836	-4.8197201971552	1.43759702116416e-06	6.02125696344865e-05	1.019	0.307	2.028	1.177	0.121	0.109	0.205	0.593	0.000	0.204	0.668	0.000	0.272	0.141	0.028	2.170	3.258	2.593	1.337	1.753	0.000	6.997	0.618	0.248	0.628	3.976	1.955
Pdensi_DN16271_c0_g1	FC_3	MC_2_2	890.562958981193	218.294192083536	554.428575532364	2.02442688336138	0.420037543998912	4.81963317871085	1.4382241786135e-06	6.02125696344865e-05	14.060	14.197	18.015	22.669	23.267	32.710	21.532	20.434	23.537	19.359	20.744	22.228	22.348	18.104	26.616	8.683	3.357	5.139	8.324	8.051	19.516	17.091	5.198	21.440	4.991	6.607	16.044
Pdensi_DN53903_c0_g1	FC_3	MC_2_2	126.719239421009	15.0316324861162	70.8754359535625	3.04280736765046	0.63170770579772	4.81679634382171	1.45881445340133e-06	6.09885191216211e-05	0.341	0.000	1.026	1.081	2.696	6.697	2.464	3.045	2.636	1.209	2.157	2.011	2.468	2.759	4.370	0.611	0.367	0.208	1.132	2.175	3.185	5.977	3.335	3.775	1.523	9.008	21.018
Pdensi_DN32968_c0_g1d373233	FC_3	MC_2_2	6.11557610803138	62.1370034800682	34.1262897940498	-3.34676214958942	0.694861912956467	-4.81644206882742	1.46140566919684e-06	6.1020162473851e-05	0.553	0.449	0.415	0.526	0.168	0.604	0.768	0.435	0.655	0.652	0.000	1.141	0.154	0.160	0.154	1.734	1.045	2.030	1.684	0.641	0.793	0.632	2.200	0.834	1.654	1.087	1.167
Pdensi_DN21084_c0_g2	FC_3	MC_2_2	58.0662871427426	2.0563958370532	30.0613414898979	4.84436152622777	1.00627868970185	4.81413506596577	1.47838796454874e-06	6.16711549405275e-05	1.428	0.299	0.079	0.000	0.476	2.220	0.130	0.041	0.046	0.000	0.000	0.000	0.793	1.458	2.181	0.036	0.087	0.049	0.045	0.184	0.000	0.239	15.607	8.359	2.260	4.135	3.139
Pdensi_DN15141_c0_g1d214053	FC_3	MC_2_2	77.7267708003918	412.303093161691	245.014931981042	-2.40261178021048	0.499101131212926	-4.81387764914818	1.48029458449309e-06	6.16711549405275e-05	2.079	2.436	5.927	5.836	5.658	2.724	2.608	1.540	1.510	1.013	0.854	0.576	1.517	2.718	1.822	6.113	9.123	16.137	0.723	0.359	1.872	0.000	0.000	0.000	0.000	0.000	0.000
Pdensi_DN27648_c0_g1d231195	FC_3	MC_2_2	108.947648250762	13.2962059813036	61.1219271160327	3.02955771994576	0.629339141235736	4.81387144298238	1.48034058113598e-06	6.16711549405275e-05	0.729	2.047	1.198	0.237	0.748	3.545	0.135	0.625	1.157	1.000	1.836	1.852	1.972	2.108	4.126	0.387	0.315	0.329	0.319	0.474	0.355	35.767	1.322	0.784	0.056	0.000	0.000
Pdensi_DN19139_c2_g1d357438	FC_3	MC_2_2	0	58.6887234663957	29.3443617331978	-8.426334167588	1.75090413738225	-4.81256168609327	1.49007857843465e-06	6.20332783067069e-05	0.000	0.000	0.241	0.000	0.146	0.000	0.000	0.253	0.143	0.284	0.153	0.000	0.000	0.000	0.000	0.433	1.306	2.663	0.669	0.700	0.346	13.242	0.000	0.000	0.000	0.000	0.000
Pdensi_DN20468_c2_g1	FC_3	MC_2_2	190.821955487923	33.4946051827581	112.158280335341	2.48714254542422	0.517024191716031	4.81049549571222	1.50556596574912e-06	6.25846284315301e-05	2.871	6.087	3.006	2.972	3.426	7.055	2.465	1.368	1.691	2.384	1.100	1.188	3.972	5.190	5.472	1.374	0.778	0.444	0.674	0.518	0.344	1.279	2.544	1.548	4.004	5.637	6.535
Pdensi_DN44444_c0_g1	FC_3	MC_2_2	194.700376264622	43.0853462469532	118.892861255788	2.15878759985988	0.448777567974486	4.81037323145039	1.5064872463122e-06	6.25846284315301e-05	2.523	2.733	1.516	3.835	5.925	7.150	4.669	2.118	3.796	1.390	1.488	1.189	3.742	5.631	5.617	1.657	0.905	0.821	4.648	0.974	8.209	1.793	3.287	0.000	0.000	0.378	1.218
Pdensi_DN19201_c0_g1d286338	FC_3	MC_2_2	727.946844941491	6068.01036762525	3397.97860628337	-3.05932455864741	0.636256301615751	-4.80832103490113	1.52203201047156e-06	6.30609612932585e-05	23.687	26.949	42.866	15.254	14.915	9.069	14.174	25.075	40.049	42.735	20.017	41.927	24.813	19.522	11.040	42.245	229.486	180.395	46.972	558.606	263.337	77.743	1099.661	244.573	0.000	0.267	0.127
Pdensi_DN16402_c2_g3	FC_3	MC_2_2	91.6061680171909	382.466837602268	237.03650280973	-2.05965019038334	0.42841954947213	-4.8075541672202	1.52788028550579e-06	6.31878164772163e-05	8.783	4.615	10.901	8.292	1.721	1.991	4.134	3.456	3.526	2.029	0.575	2.950	1.375	3.438	2.387	13.317	9.484	6.954	9.999	5.442	1.212	0.000	0.810	1.070	0.337	1.791	1.213
Pdensi_DN41126_c0_g1d35485	FC_3	MC_2_2	128.242701985472	810.070683744469	469.15669286497	-2.65515252745974	0.552312354383694	-4.80733864883854	1.52952775371321e-06	6.31878164772163e-05	1.763	5.105	14.317	13.928	6.852	7.410	8.947	7.409	10.457	7.523	9.530	8.699	1.542	6.084	2.688	13.210	28.509	19.463	62.651	33.454	79.937	72.971	54.998	32.253	1.653	1.602	2.536
Pdensi_DN22089_c2_g2	FC_3	MC_2_2	38800.0021267233	5011.07261853452	21905.5373726289	2.95284577893751	0.614489315572296	4.8053655354242	1.54469025383442e-06	6.37698014046437e-05	249.160	1590.391	385.601	414.293	930.978	885.282	766.325	1100.970	819.079	1057.118	1001.299	831.721	469.423	1439.628	1145.137	105.472	227.200	45.112	144.030	9.890	11.634	59.685	1.804	1.601	114.547	222.094	177.537
Pdensi_DN40365_c0_g1	FC_3	MC_2_2	60.1734655296166	0	30.0867327648083	8.31592471797001	1.73114653476566	4.80370930534526	1.55752910473211e-06	6.42551158617023e-05	1.092	1.486	0.219	0.069	0.463	1.686	0.966	3.278	3.230	1.952	2.424	2.115	0.381	2.963	1.538	0.000	0.000	0.000	0.000	0.000	0.000	0.000	0.000	0.000	0.000	0.000	0.000
Pdensi_DN35389_c0_g1d202173	FC_3	MC_2_2	28.7165617400564	253.923473809395	141.320017774726	-3.14533035122092	0.654953360318667	-4.80237302651682	1.56796245449664e-06	6.46405869705064e-05	2.805	0.608	4.504	2.480	3.414	0.303	0.620	0.294	1.338	0.663	0.707	0.660	0.932	0.971	0.311	11.809	3.907	4.443	3.106	0.974	0.807	0.426	0.000	1.128	0.000	0.946	0.000
Pdensi_DN19981_c4_g3	FC_3	MC_2_2	0	71.6259584618731	35.8129792309365	-8.71477532029705	1.81523606088253	-4.80090469118387	1.57950434020271e-06	6.50711913042955e-05	0.000	0.000	0.610	0.193	0.000	0.000	0.000	0.000	0.000	0.000	0.000	0.000	0.000	0.000	0.000	0.273	2.300	2.794	2.023	0.000	3.280	1.393	0.000	0.000	0.000	0.000	0.000
Pdensi_DN24369_c0_g2d133256	FC_3	MC_2_2	4804.09417782412	195.057754812236	2499.57596631818	4.62266534577198	0.96302294487021	4.80016116998644	1.58537991269709e-06	6.52679236230686e-05	27.195	66.175	3.296	5.062	47.039	103.100	2.884	5.861	0.479	0.325	0.870	0.173	83.159	199.527	98.161	1.420	12.365	0.501	0.364	0.277	1.499	0.437	1.676	0.081	0.579	6.325	2.749
Pdensi_DN24638_c0_g1d365897	FC_3	MC_2_2	423.506649787091	102.788553316691	263.147601551891	2.03490130185287	0.423936557165115	4.800013746067	1.58654740297849e-06	6.52706921874452e-05	16.166	12.306	11.748	9.450	7.814	6.072	5.898	8.340	3.889	5.804	4.729	9.534	6.897	12.399	13.395	3.850	2.321	1.857	3.220	3.223	3.078	4.812	5.416	1.017	1.326	2.697	1.675
Pdensi_DN17066_c0_g1d472641	FC_3	MC_2_2	748.635484030885	3388.41061251962	2068.52304827525	-2.17761649996028	0.453707795619229	-4.79960124332496	1.58981851810042e-06	6.53185675737688e-05	7.165	21.165	32.703	12.396	41.109	39.719	43.111	64.235	130.407	65.430	73.490	130.748	14.692	27.410	16.549	41.504	107.438	106.275	112.249	73.009	137.205	11.360	68.911	12.235	0.000	0.048	0.026
Pdensi_DN26376_c1_g2	FC_3	MC_2_2	79.153335999396	361.731266636176	220.442301317786	-2.18504761023964	0.455257203774339	-4.79958931374258	1.58991321516624e-06	6.53185675737688e-05	15.001	6.771	9.003	3.166	2.387	0.973	2.973	2.437	4.245	1.054	2.257	1.893	1.589	3.504	1.192	8.293	10.180	9.204	2.171	1.241	1.795	2.175	0.872	0.000	4.512	1.404	0.670
Pdensi_DN23432_c0_g2d129670	FC_3	MC_2_2	352.360399398767	50.9891940095633	201.674796704165	2.79249545283692	0.581864672692654	4.79921807232993	1.59286284212428e-06	6.53944603779797e-05	4.962	3.063	8.075	3.770	6.679	9.482	6.598	6.601	6.386	6.251	10.173	7.074	8.977	4.847	12.304	1.358	0.768	1.831	1.953	1.904	3.210	3.653	3.146	2.849	1.668	1.395	2.795
Pdensi_DN15747_c1_g1	FC_3	MC_2_2	90.6727254290585	428.110134234981	259.39142983202	-2.2358283057237	0.465978927172727	-4.79813179383309	1.60152390425575e-06	6.57045671480416e-05	2.762	3.624	4.907	3.771	3.050	2.838	2.768	3.045	2.588	3.402	3.104	2.452	1.869	3.063	2.105	6.276	14.452	11.569	3.253	1.926	2.411	1.730	1.571	3.681	0.404	0.939	0.914
Pdensi_DN17190_c0_g1	FC_3	MC_2_2	61.7230281177095	6.27304089413219	33.9980345059209	3.30702114467719	0.689696649890217	4.79489228373603	1.62762264517962e-06	6.65452004153246e-05	0.949	1.501	0.457	2.210	2.737	4.211	1.898	1.781	2.646	1.673	1.509	1.858	1.099	2.312	1.440	0.163	0.127	0.185	0.180	0.069	0.282	0.000	0.000	0.000	2.405	2.894	3.448
Pdensi_GG_92914_c0_g1	FC_3	MC_2_2	142.930313334782	19.0701081817761	81.0002107582788	2.87541912415515	0.599963248241807	4.79265877131901	1.64585426229725e-06	6.71979754002217e-05	3.723	2.305	3.385	3.222	3.895	5.172	4.704	4.722	3.574	3.626	4.557	3.239	4.479	3.564	2.808	0.792	0.450	0.255	0.853	0.918	2.524	1.440	0.360	2.453	0.000	1.066	1.251
Pdensi_DN4933_c0_g1d327998	FC_3	MC_2_2	8.3298159752215	163.142899384785	85.7363576800031	-4.29442454430359	0.896099146295672	-4.79235424121989	1.64835522223899e-06	6.7253800002824e-05	0.456	0.273	2.321	1.147	0.427	0.383	0.445	0.369	0.475	0.356	0.192	0.239	0.338	0.233	0.057	1.552	5.493	5.165	4.623	2.061	1.667	3.059	0.186	0.205	0.233	0.170	0.000
Pdensi_GG_150430_c0_g1	FC_3	MC_2_2	43.4625909498899	0	21.731295474945	7.8439921133004	1.6370393474038	4.79157213034633	1.65479507329373e-06	6.74701463423209e-05	0.224	0.000	0.000	1.980	6.529	3.399	4.952	0.235	0.000	1.851	1.412	0.263	1.490	1.033	0.745	0.000	0.000	0.000	0.000	0.000	0.000	0.000	0.000	0.000	0.000	0.000	0.000
Pdensi_DN19112_c1_g1d285936	FC_3	MC_2_2	339.162437182186	20.0791159120036	179.620776547095	4.04977973783023	0.845473552108478	4.78995437258886	1.66819241655785e-06	6.78764382166513e-05	1.178	4.559	2.291	0.215	0.940	6.492	1.683	9.636	7.008	5.350	12.517	7.777	2.854	10.435	13.084	1.176	0.270	0.184	0.251	0.000	0.070	0.000	0.030	0.000	0.038	0.000	0.000
Pdensi_DN27135_c1_g1	FC_3	MC_2_2	90.3235622821661	15.530771179776	52.9271667309711	2.55322305438217	0.533103488273462	4.78935724590956	1.67316377012617e-06	6.80320544886667e-05	1.900	4.796	2.866	1.367	3.529	1.820	0.896	1.979	1.719	0.826	1.919	0.513	1.630	2.748	2.617	0.391	0.356	0.472	0.183	1.262	0.932	0.984	0.333	2.526	0.000	6.332	5.930
Pdensi_DN20890_c0_g1	FC_3	MC_2_2	0	42.4127264504167	21.2063632252083	-7.95856657296122	1.66195408041301	-4.78868018482402	1.67881784055596e-06	6.81685075791527e-05	0.000	0.000	0.000	0.000	0.000	0.141	0.000	0.000	0.653	0.000	0.000	0.549	0.000	0.000	0.000	0.907	0.711	1.659	2.204	0.581	0.000	0.000	0.000	1.200	0.000	0.548	0.000
Pdensi_GG_147565_c1_g1	FC_3	MC_2_2	24.387823321468	1060.0557494272	542.221786374336	-5.43717783396715	1.13557488513158	-4.78803987756136	1.68418187596065e-06	6.8339538720581e-05	0.070	0.533	0.718	0.609	0.759	0.702	0.869	2.127	2.402	0.832	1.646	1.198	0.222	1.138	0.584	0.529	35.774	42.292	28.095	11.424	34.092	0.704	0.086	0.232	0.027	0.042	0.000
Pdensi_DN21866_c0_g1d541294	FC_3	MC_2_2	126.509569265785	22.3133036363088	74.4114364510471	2.48365882717013	0.518819469674127	4.78713497149622	1.69179062780632e-06	6.85695313690402e-05	1.786	0.882	0.681	1.836	3.732	7.112	1.688	1.271	0.961	0.750	1.040	0.660	2.231	3.625	3.900	0.822	0.464	0.459	1.027	0.922	0.728	1.616	3.202	10.274	1.313	3.785	2.630
Pdensi_DN44434_c0_g1d247070	FC_3	MC_2_2	6.61819528235283	75.9515553008723	41.2848752916126	-3.49648277673711	0.730398233623435	-4.7870909536451	1.6921615859395e-06	6.85695313690402e-05	0.944	0.511	0.118	0.150	0.000	0.129	0.131	0.247	0.000	0.000	0.448	0.000	0.132	0.273	0.132	1.482	2.683	1.592	0.393	0.685	0.677	0.180	0.434	0.713	3.192	0.929	0.854
Pdensi_DN15940_c0_g1	FC_3	MC_2_2	1279.67081512576	7098.22019485718	4188.94550499147	-2.47157892253643	0.516354716283052	-4.78659116416704	1.6963790223538e-06	6.86681345598224e-05	28.576	39.487	38.028	43.230	37.238	43.905	58.392	69.271	97.013	67.654	80.482	72.227	29.039	35.810	33.309	63.930	239.738	228.123	494.750	47.064	344.082	20.866	3.605	2.839	32.103	13.458	14.465
Pdensi_DN24409_c0_g1d225697	FC_3	MC_2_2	612.483430521723	39.6888092157746	326.086119868749	3.94762283064247	0.82473612536747	4.78652833217845	1.69690993973265e-06	6.86681345598224e-05	5.123	4.226	4.676	0.702	1.641	3.010	0.657	0.867	0.332	0.268	0.710	0.242	30.071	2.816	10.991	1.107	0.909	1.072	0.568	0.125	0.601	1.347	3.229	3.167	0.771	1.050	0.974
Pdensi_DN19717_c0_g2d287888	FC_3	MC_2_2	6364.72531754877	1151.35223319303	3758.0387753709	2.4661426504097	0.51529283872546	4.78590514960296	1.70218435840963e-06	6.88346181856119e-05	3.812	5.099	9.374	139.625	302.767	225.410	131.548	123.658	79.549	68.002	59.865	60.325	161.319	207.492	123.897	40.674	38.581	9.765	13.453	9.997	6.837	19.825	8.946	0.000	0.310	0.000	0.000
Pdensi_DN17158_c0_g2	FC_3	MC_2_2	1.86239137015075	6736.23211208629	3369.04725172822	-11.8232658374856	2.4720327495069	-4.78281116617245	1.72860500683491e-06	6.98188589214154e-05	0.000	0.000	0.236	0.056	0.000	0.032	0.000	0.585	0.017	0.589	0.000	0.018	0.016	0.051	0.067	0.000	256.060	241.523	576.031	83.950	888.212	43.701	0.000	0.060	0.069	0.000	0.036
Pdensi_DN36582_c0_g1d508863	FC_3	MC_2_2	9.99220209566522	410.119550210609	210.055876153137	-5.34634258547734	1.11783169976257	-4.78277954240598	1.72887707766771e-06	6.98188589214154e-05	0.705	0.571	1.144	2.343	3.304	1.249	1.662	1.566	3.222	2.589	4.234	2.809	0.196	0.509	0.099	1.425	2.778	26.925	0.000	0.000	3.407	0.134	0.216	0.000	0.000	0.000	0.000
Pdensi_DN19596_c0_g1d218685	FC_3	MC_2_2	146.190476821462	10.6324859220326	78.4114813717475	3.80881262002557	0.796688987544902	4.78080239537754	1.74596915842396e-06	7.04132388540743e-05	0.039	0.043	0.101	0.847	2.768	5.957	1.488	1.195	1.759	0.470	0.555	0.893	1.467	3.253	6.407	0.151	0.299	0.359	0.359	2.680	0.274	23.168	30.451	71.909	0.000	0.000	0.000
Pdensi_DN27044_c0_g2	FC_3	MC_2_2	88.031782194354	0.464146777229216	44.2479644857916	7.88837334988112	1.65020102149153	4.78024994964021	1.75077390441137e-06	7.04629752935308e-05	0.641	0.449	0.000	0.244	0.100	12.818	2.478	0.087	1.919	0.098	0.211	1.055	1.236	0.671	4.581	0.000	0.000	0.035	0.285	0.000	0.119	1.212	1.025	505.135	1.338	4.348	3.806
Pdensi_DN23559_c1_g3	FC_3	MC_2_2	99.3667498988633	12.4089250664311	55.8878374826472	3.02325330972919	0.632464615891337	4.7801145451726	1.75195348523292e-06	7.04629752935308e-05	3.429	1.994	1.518	0.548	1.310	2.237	1.617	0.680	1.085	1.211	0.825	1.157	2.300	4.008	1.526	0.294	0.238	0.406	0.490	0.063	0.545	0.082	0.000	0.771	0.000	2.625	2.744
Pdensi_DN28919_c0_g1d308793	FC_3	MC_2_2	14.1755542041674	90.5034110611697	52.3394826326686	-2.65502832484816	0.555553401867536	-4.77906951145124	1.76108306234404e-06	7.0782175874321e-05	0.730	1.319	0.977	1.538	1.480	0.527	1.076	1.533	1.160	0.000	0.307	0.573	0.270	0.562	0.270	2.178	2.088	2.670	0.538	0.845	1.400	0.000	0.000	0.000	0.000	0.000	0.000
Pdensi_DN17454_c0_g2	FC_3	MC_2_2	192.623098714119	22.5524364264612	107.58776757029	3.06563774134653	0.641619707694894	4.77796692430201	1.77076499469264e-06	7.10750084879202e-05	1.954	2.716	3.209	3.184	3.720	4.862	4.645	3.810	4.814	5.589	5.459	6.094	4.982	5.802	4.051	0.997	0.601	0.170	0.154	0.323	1.208	0.212	0.170	0.560	2.705	2.501	6.059
Pdensi_DN15224_c0_g1d466460	FC_3	MC_2_2	55.9270607462137	3.66632959217606	29.7966951691949	3.88802466310394	0.814051585235043	4.77614039899123	1.78691655761021e-06	7.16263769349109e-05	2.007	2.678	0.952	0.163	1.949	1.134	0.259	0.197	0.431	0.246	0.105	0.125	1.640	1.737	0.912	0.141	0.093	0.066	0.114	0.000	4.589	0.000	0.000	0.000	0.000	0.000	0.000
Pdensi_GG_11174_c0_g1	FC_3	MC_2_2	594.15189004101	18.7011504963484	306.426520268679	5.01072218235133	1.0492256724798	4.77563818135399	1.79138231338116e-06	7.17568969338448e-05	15.417	1.761	0.997	1.286	0.440	34.288	25.117	1.750	12.441	2.472	11.428	5.935	5.776	4.125	33.821	0.111	0.243	1.043	1.336	7.410	1.048	4.950	85.295	3258.883	2.390	2.550	1.904
Pdensi_GG_137041_c0_g1	FC_3	MC_2_2	0.682930595058499	171.90730160163	86.2951160983444	-8.05261292478843	1.68654396982781	-4.77462376839814	1.80043527815193e-06	7.20577221328387e-05	0.000	0.000	0.074	0.047	0.000	0.000	0.123	0.039	0.000	0.087	0.094	0.000	0.000	0.000	0.042	0.202	5.581	6.991	38.084	1.345	29.139	3.370	0.000	0.076	0.000	0.000	0.000
Pdensi_GG_69823_c0_g1	FC_3	MC_2_2	3056.88864098871	626.789220274565	1841.83893063164	2.28676799923409	0.479018112835436	4.77386540917649	1.80723183360187e-06	7.22454321405643e-05	91.563	67.753	95.266	27.784	65.406	37.508	57.353	28.255	31.392	31.257	27.718	22.671	93.004	61.337	75.066	16.080	7.371	25.183	7.194	18.420	22.735	57.721	10.060	5.872	2.764	6.915	26.786
Pdensi_DN2587_c0_g1d326118	FC_3	MC_2_2	12.8419191076524	612.892786626141	312.867352866897	-5.58564301613368	1.17033166834096	-4.77270090798431	1.81771632561542e-06	7.25667586142726e-05	0.522	0.724	0.149	1.225	0.090	0.162	0.165	0.467	0.614	0.000	0.188	0.088	0.415	0.086	0.418	0.536	14.135	31.133	0.917	0.260	0.213	0.453	0.732	0.602	0.000	0.335	0.090
Pdensi_DN25687_c1_g1	FC_3	MC_2_2	458.068769638963	94.5834882177218	276.326128928342	2.27223254595669	0.476110850114095	4.77248637667504	1.81965420567422e-06	7.259526973599e-05	6.599	18.294	7.812	6.361	9.879	13.884	5.353	8.257	6.658	8.891	8.316	8.127	8.816	16.208	10.787	2.703	3.346	1.209	0.757	1.130	1.431	0.903	2.250	3.656	18.262	20.269	28.503
Pdensi_DN53717_c0_g1	FC_3	MC_2_2	0	39.6965185164998	19.8482592582499	-7.86423372378069	1.64788311010862	-4.77232497592766	1.82111346116351e-06	7.26046605981613e-05	0.179	0.000	0.000	0.000	0.000	0.000	0.026	0.000	0.295	1.091	0.624	1.282	0.000	0.000	0.000	1.014	0.675	1.383	0.814	0.172	0.938	0.000	0.000	0.000	2.352	0.349	0.235
Pdensi_DN11189_c0_g2d456774	FC_3	MC_2_2	257.969555476241	51.5306778074219	154.750116641832	2.30843266208724	0.48387109592705	4.77075957113023	1.83532505417645e-06	7.30730359154119e-05	4.702	6.563	6.555	9.308	12.280	8.657	9.435	6.873	7.622	4.707	10.245	6.970	6.706	8.356	4.895	2.203	0.844	1.026	1.030	0.892	1.616	7.246	3.637	5.622	0.000	0.442	1.311
Pdensi_DN20644_c0_g1d63564	FC_3	MC_2_2	38.0929844449159	563.623009200943	300.857996822929	-3.88563158649563	0.814872786681454	-4.7683904162756	1.8570363956286e-06	7.37888996210793e-05	0.929	0.991	5.319	2.473	1.181	0.596	1.017	1.052	0.944	0.631	1.240	0.910	0.687	1.127	1.151	2.798	9.944	29.766	2.403	4.878	1.125	28.107	31.802	7.780	0.129	0.241	0.200
Pdensi_DN14111_c0_g1d523759	FC_3	MC_2_2	55.9175856997085	0	27.9587928498542	8.20850211897424	1.7222655817944	4.76610704280691	1.87819502100491e-06	7.45297935960503e-05	0.434	0.468	0.324	0.068	0.000	2.055	0.000	0.057	0.000	0.127	0.000	0.000	0.423	1.499	2.374	0.000	0.000	0.000	0.061	0.000	0.000	0.082	0.133	0.110	0.083	0.000	0.000
Pdensi_DN19556_c0_g5	FC_3	MC_2_2	1.75513421396433	177.193283776253	89.4742089951085	-6.71628103999484	1.40954225675846	-4.76486675570858	1.8897848834292e-06	7.49395711394076e-05	0.140	0.025	0.488	0.059	0.000	0.000	0.025	0.024	0.027	0.082	0.029	0.028	0.078	0.000	0.053	0.656	1.483	11.316	2.103	0.081	1.504	0.316	0.258	0.388	0.000	0.000	0.000
Pdensi_DN20377_c0_g1d16768	FC_3	MC_2_2	436.124223640849	2355.87170421098	1395.99796392591	-2.43478637240692	0.51106677965684	-4.76412568635703	1.8967425664216e-06	7.50596046897431e-05	22.922	25.507	43.541	17.394	10.061	12.814	47.046	88.408	156.343	79.706	92.784	101.501	17.095	5.896	9.100	78.691	64.012	39.866	33.669	4.085	21.325	0.077	0.085	0.000	0.054	0.000	0.000
Pdensi_DN25883_c0_g1d23496	FC_3	MC_2_2	162.699138493732	24.7198287359614	93.7094836148465	2.73343629063686	0.573768494302213	4.76400554889497	1.89787281765583e-06	7.50596046897431e-05	6.077	1.879	0.108	2.614	3.418	4.268	6.995	4.430	4.361	7.535	8.920	4.224	3.628	2.882	5.701	0.487	0.588	0.799	4.097	3.023	4.508	20.661	1.863	9.180	4.248	8.048	11.109
Pdensi_DN50520_c0_g1d252536	FC_3	MC_2_2	5.87527897240085	59.7686700199301	32.8219744961655	-3.35046268247882	0.703593306964344	-4.76193086164279	1.9174938182769e-06	7.57850787977738e-05	0.397	0.573	1.590	0.168	2.250	1.013	0.589	2.082	1.255	0.937	0.837	0.937	0.148	0.153	0.148	1.187	1.430	1.945	0.147	0.614	0.760	0.000	0.000	0.266	0.000	0.595	0.160
Pdensi_DN17836_c0_g1	FC_3	MC_2_2	231.394008963574	0.229157395578729	115.811583179576	9.30935047064069	1.95550787187647	4.76057938938778	1.93037980250565e-06	7.62094378206704e-05	0.130	14.842	1.645	44.284	29.589	5.274	22.413	9.691	9.948	16.112	6.421	6.342	6.862	11.727	0.021	0.017	0.000	0.000	0.000	0.000	0.053	0.000	0.000	0.000	0.000	0.000	0.000
Pdensi_DN25243_c0_g3	FC_3	MC_2_2	230.60757142383	36.4247293428591	133.516150383344	2.64312292732408	0.555467025691716	4.75837953482951	1.95153302895256e-06	7.68743329412893e-05	9.286	6.948	6.537	3.233	2.076	3.584	2.635	1.746	1.604	1.212	1.731	2.707	5.506	6.132	5.983	1.691	0.444	0.792	0.286	0.399	0.364	1.492	0.893	0.100	0.384	0.669	0.298
Pdensi_DN37051_c1_g2	FC_3	MC_2_2	476.351004775147	104.430290570189	290.390647672668	2.17938047574927	0.45810639759149	4.75736747447196	1.96133935994331e-06	7.72093538084121e-05	12.680	16.211	8.054	11.613	13.087	9.155	12.398	11.058	5.215	9.240	10.668	6.264	10.979	14.944	10.883	4.339	2.502	1.344	2.818	3.443	2.062	1.739	1.521	2.816	3.210	4.996	3.167
Pdensi_DN30195_c0_g1d309824	FC_3	MC_2_2	25.0777334718959	170.482534282738	97.7801338773169	-2.75956081004017	0.580083601518436	-4.75717776337186	1.96318282127425e-06	7.72306748602609e-05	0.000	0.374	0.692	0.870	0.840	0.744	0.380	0.724	0.412	0.000	0.867	0.405	0.381	0.795	0.763	2.782	5.908	4.195	7.270	7.177	0.496	0.000	0.000	0.000	0.000	0.000	0.000
Pdensi_DN3979_c0_g1d205141	FC_3	MC_2_2	41.7966328432388	261.938689208972	151.867661026105	-2.65172107501186	0.55752030485285	-4.75627712915631	1.97195719904337e-06	7.75030122913927e-05	1.294	1.637	1.731	0.273	0.525	0.234	1.434	0.680	0.514	0.255	0.818	1.016	0.959	0.747	1.439	4.058	8.108	7.631	3.579	4.748	2.481	1.312	3.421	1.302	2.872	1.454	0.783
Pdensi_DN25469_c0_g1d23187	FC_3	MC_2_2	26.6006226756495	141.616243115825	84.1084328957371	-2.42042006669389	0.509005277815978	-4.75519640401243	1.98253583409679e-06	7.7837164673698e-05	1.063	2.496	3.551	1.571	0.646	2.317	0.590	1.116	1.264	0.837	1.792	1.879	0.788	0.614	0.592	3.649	4.575	2.595	3.722	1.232	1.781	1.619	1.947	1.782	0.000	0.199	1.712
Pdensi_DN21514_c0_g1d418890	FC_3	MC_2_2	75.2399979620888	5.12725391623854	40.1836259391636	3.92556469896009	0.825625021373243	4.75465810426965	1.98782527811004e-06	7.7993218782143e-05	2.725	1.319	0.316	1.434	0.989	7.417	2.551	1.146	2.407	3.622	2.197	1.707	1.288	1.510	2.916	0.070	0.129	0.164	1.200	0.239	0.194	17.351	6.295	21.816	3.769	4.656	7.332
Pdensi_DN40423_c0_g1d34956	FC_3	MC_2_2	543.521549594595	103.152045185187	323.336797389891	2.38710683272836	0.502134428927992	4.75391985732706	1.99510149405755e-06	7.81795494633397e-05	7.738	11.187	7.261	11.690	12.747	14.140	8.072	11.016	12.211	8.988	9.667	9.463	10.909	15.820	15.127	4.940	1.620	1.606	2.180	1.949	0.934	0.567	0.000	0.000	1.268	2.409	2.468
Pdensi_DN13930_c10_g1	FC_3	MC_2_2	188.525350726723	41.8084232703816	115.166886998552	2.15559794745344	0.453486189793317	4.75339270736312	2.00031277256554e-06	7.832775902289e-05	2.663	2.282	2.832	4.940	6.960	7.834	4.991	5.010	5.274	3.821	5.650	4.281	3.740	5.413	5.377	1.647	0.795	0.834	2.329	1.879	3.182	1.809	0.565	1.000	0.432	0.792	0.972
Pdensi_DN22733_c0_g2d301812	FC_3	MC_2_2	106.279506980411	6.02055555426643	56.1500312673386	4.07309194530091	0.856928286097363	4.75313046772052	2.00291007889417e-06	7.83777292350382e-05	1.880	4.516	1.228	10.454	16.674	5.956	5.722	12.285	12.903	8.851	7.079	8.098	1.867	4.802	1.805	0.305	0.142	0.020	0.000	0.037	0.069	0.024	0.334	0.000	0.000	0.000	0.000
Pdensi_GG_72243_c0_g1	FC_3	MC_2_2	366.625556245834	64.6238765863505	215.624716416092	2.50764708803396	0.528065960860116	4.74873836584637	2.04689538063557e-06	7.98881720794898e-05	3.334	1.673	2.635	5.793	11.216	15.496	4.621	5.929	5.125	2.895	6.532	5.432	4.923	8.469	14.563	1.398	1.886	1.641	1.357	4.411	4.030	27.208	24.889	51.144	0.352	1.676	1.311
Pdensi_GG_107194_c3_g1	FC_3	MC_2_2	13.5266444917761	3792.94446793344	1903.23555621261	-8.13352834274893	1.71284642379357	-4.74854501242149	2.04885291312332e-06	7.99119988284863e-05	0.221	0.059	1.516	2.000	0.374	0.629	1.079	1.085	3.234	0.429	0.764	0.762	0.143	0.190	0.682	0.333	96.142	186.316	54.258	107.547	46.048	50.858	0.000	0.000	0.029	0.000	0.022
Pdensi_DN27539_c0_g1d307569	FC_3	MC_2_2	6.11557610803138	426.543646887314	216.329611497673	-6.12448011750421	1.28987844451606	-4.74810641540879	2.05329998814377e-06	7.99802813503881e-05	0.145	0.157	0.145	0.183	0.000	0.316	0.643	0.000	0.000	0.170	0.548	0.170	0.161	0.167	0.161	0.129	5.925	25.986	4.159	1.341	3.732	270.160	152.282	178.516	0.000	0.162	0.523
Pdensi_DN13129_c0_g1d271459	FC_3	MC_2_2	9.24462363753242	533.354590059685	271.299606848609	-5.86853917638833	1.23617794341679	-4.74732558337654	2.06124004890116e-06	8.0236879698827e-05	5.118	4.047	31.326	4.857	0.000	0.157	0.000	0.278	0.455	0.028	0.185	0.202	0.568	0.000	0.082	27.930	9.637	4.942	1.332	0.000	0.627	0.000	0.000	0.000	0.000	0.000	0.000
Pdensi_DN36919_c0_g1d88630	FC_3	MC_2_2	89.4501054089272	14.9471523760124	52.1986288924698	2.59810733431998	0.547687895550295	4.74377351668418	2.09773375659855e-06	8.15546642542693e-05	0.717	3.010	3.042	2.608	2.516	2.319	1.358	1.251	1.991	1.809	0.808	2.105	2.094	2.487	2.258	0.389	0.254	0.539	0.260	0.618	0.789	0.033	5.935	0.413	0.642	0.403	0.322
Pdensi_DN14047_c0_g1d7924	FC_3	MC_2_2	1121.20533371829	252.650309208666	686.927821463479	2.15027015233627	0.45331913278847	4.74339156856113	2.10169461663874e-06	8.16509046741825e-05	5.301	12.127	7.713	7.711	28.348	43.382	4.596	6.342	8.141	1.681	4.943	3.336	12.982	33.464	40.430	6.224	7.345	5.783	3.839	4.484	5.356	2.689	0.721	0.752	19.231	52.142	54.336
Pdensi_DN32985_c1_g2	FC_3	MC_2_2	276.402989858479	32.1873898533261	154.295189855902	3.11001862884666	0.655781423832487	4.74246222265833	2.11136209919095e-06	8.19728044322016e-05	0.198	0.107	0.197	3.555	8.394	19.996	5.238	3.881	4.701	3.641	1.396	2.699	3.207	6.739	11.214	0.516	1.175	0.746	1.269	1.311	0.921	117.327	76.825	220.056	0.461	0.750	4.417
Pdensi_DN22131_c0_g1d222311	FC_3	MC_2_2	89.6807239721395	405.23766085667	247.459192414405	-2.17608914295168	0.458876948065832	-4.74220627583037	2.11403206759541e-06	8.20227850739244e-05	4.825	3.621	5.192	4.045	2.051	1.473	3.265	1.724	1.313	1.425	1.230	0.806	2.708	2.241	1.858	6.370	12.655	11.639	5.659	2.039	3.066	726.741	226.064	87.006	1.720	2.951	1.403
Pdensi_DN24114_c0_g1d551891	FC_3	MC_2_2	53.5993063864828	249.536572480269	151.567939433376	-2.215102257112	0.467229878525744	-4.74092595298344	2.12743680703906e-06	8.24889288501864e-05	5.266	4.350	3.934	4.265	1.496	1.179	1.506	1.312	1.650	1.327	1.173	1.177	0.868	1.901	1.405	6.300	8.325	4.454	3.221	1.621	0.957	1.908	0.591	0.655	0.398	1.087	0.409
Pdensi_GG_89044_c3_g1	FC_3	MC_2_2	370.234174600172	66.4420833186693	218.338128959421	2.47435446597849	0.521990668698822	4.74022739170101	2.13478499450058e-06	8.27197811977482e-05	11.591	5.428	11.102	0.666	2.886	2.282	5.823	2.213	2.513	0.311	0.664	1.240	14.012	5.776	7.599	2.123	1.412	1.605	1.167	2.744	2.274	10.004	5.451	2.649	0.000	0.000	1.596
Pdensi_DN38114_c0_g1	FC_3	MC_2_2	1135.05034848189	184.869926846596	659.960137664246	2.61891640196825	0.552566592973348	4.73954892545335	2.14194513205761e-06	8.28349107002515e-05	37.100	13.565	23.213	9.725	11.433	97.132	16.604	7.339	13.367	8.833	3.925	7.298	20.689	19.090	45.284	5.456	2.258	6.706	1.529	10.302	9.358	11.999	11.326	520.777	2.041	11.953	6.898
Pdensi_GG_1202_c0_g1	FC_3	MC_2_2	20.6612457921012	242.665762561905	131.663504177003	-3.54236167045916	0.747521862024952	-4.73880678334049	2.14980367963366e-06	8.30846602544543e-05	0.448	0.459	1.836	2.520	1.676	1.744	2.608	2.153	3.824	0.971	3.893	2.263	0.450	0.952	0.252	2.255	8.265	7.636	6.159	5.599	5.521	28.805	2.791	2.267	0.032	0.011	0.061
Pdensi_GG_151039_c0_g1	FC_3	MC_2_2	12.8372706263733	408.986382195305	210.911826410839	-4.9824780026939	1.05153243100585	-4.73830179248766	2.15516685436552e-06	8.32377073361848e-05	0.144	0.559	1.424	0.811	0.374	0.772	0.183	0.324	0.420	0.168	0.242	0.150	0.106	0.606	0.311	2.063	3.097	25.888	1.447	1.755	7.026	22.394	1.177	2.327	0.000	0.000	0.094
Pdensi_DN13885_c0_g1d52280	FC_3	MC_2_2	606.509715150724	14.4043574747511	310.457036312738	5.41875511295415	1.14454177519645	4.73443191885599	2.19669489748894e-06	8.46212520121001e-05	4.285	2.095	0.138	0.526	0.000	23.571	15.082	0.145	1.147	0.163	0.175	0.489	1.540	7.982	35.926	0.124	0.149	0.846	0.000	0.321	0.198	3.791	47.057	1356.478	0.000	0.777	0.333
Pdensi_DN1659_c0_g1d98535	FC_3	MC_2_2	7.34839731870427	84.7097694186891	46.0290833686967	-3.52790126271089	0.745616954157835	-4.73151964026302	2.22845251758931e-06	8.57889144409267e-05	0.749	0.629	0.498	0.316	0.000	0.635	0.738	0.435	0.196	0.489	0.105	0.098	0.093	0.192	0.280	1.570	3.078	1.744	2.879	1.740	0.953	0.126	0.919	0.336	2.018	1.028	0.500
Pdensi_DN5045_c0_g1d100285	FC_3	MC_2_2	50.1300383965908	305.549879249012	177.839958822801	-2.6076063850441	0.551138994830977	-4.73130446130708	2.23081639680624e-06	8.57914025668808e-05	0.681	0.739	1.368	0.000	0.415	0.735	0.000	2.146	0.407	0.403	0.857	0.800	0.752	1.179	1.885	4.885	8.753	9.532	3.779	7.878	1.470	0.000	2.482	2.055	1.000	3.065	0.000
[truncated: 509 more rows]
