# Supplementary material for: Transcriptional Regulation of Pine Male and Female Cone Initiation and Development: Key Players Identified Through Comparative Transcriptomics
Source: Front Genet. 2022 Mar 18;13:815093. doi: 10.3389/fgene.2022.815093 (PMC8971679; doi:10.3389/fgene.2022.815093)
Supplement: Supplementary file 2 [file DataSheet3.ZIP › SUP_DEG/salmon.gene.counts.matrix.FC_3_vs_MC_2_3.DESeq2.DE_results.P0.001_C2.DE.subset]

sampleA	sampleB	baseMeanA	baseMeanB	baseMean	log2FoldChange	lfcSE	stat	pvalue	padj	Bud_Rep1	Bud_Rep2	Bud_Rep3	FC_3_1_Rep1	FC_3_1_Rep2	FC_3_1_Rep3	FC_3_2_Rep1	FC_3_2_Rep2	FC_3_2_Rep3	FC_3_3_Rep1	FC_3_3_Rep2	FC_3_3_Rep3	FC_3_Rep1	FC_3_Rep2	FC_3_Rep3	MC_2_2_Rep1	MC_2_2_Rep2	MC_2_2_Rep3	MC_2_3_Rep1	MC_2_3_Rep2	MC_2_3_Rep3	MC_2_4_Rep1	MC_2_4_Rep2	MC_2_4_Rep3	Needles_Rep1	Needles_Rep2	Needles_Rep3
Pdensi_DN32796_c0_g1	FC_3	MC_2_3	54.4189442266432	635054.39530123	317554.407122728	-13.5123880244813	0.450021686016487	-30.0260819519402	4.48207380799546e-198	2.55661972081869e-193	0.258	0.167	15.054	16.035	0.000	0.391	0.218	9.224	8.254	13.206	0.065	0.305	1.002	1.305	2.187	0.279	4633.509	7035.084	15942.158	11076.097	22945.987	2751.624	0.130	1.224	1.448	0.866	1.067
Pdensi_GG_122071_c0_g1	FC_3	MC_2_3	13.1997178224024	288225.223087759	144119.211402791	-14.3965886538374	0.51064424466894	-28.1929911168802	7.12705626696887e-175	2.03267208262086e-170	0.000	0.000	0.195	0.062	0.000	0.159	0.269	5.656	2.122	4.297	0.000	0.058	0.272	0.563	0.275	0.177	3033.601	3751.144	9932.523	3829.052	9072.871	174.882	0.420	0.396	1.003	0.384	0.294
Pdensi_DN17925_c0_g1d402590	FC_3	MC_2_3	5.05981598794637	164522.966401623	82264.0131088055	-15.0315411914544	0.555123849501979	-27.0778155270031	1.79730394704174e-161	3.4173338147736e-157	0.000	0.035	2.367	6.145	0.039	0.104	0.041	5.294	2.258	1.690	0.082	0.000	0.164	0.076	0.155	0.088	2081.777	1249.719	6717.565	3320.102	3104.279	175.105	0.117	0.217	0.419	0.474	0.263
Pdensi_DN19141_c1_g3	FC_3	MC_2_3	15.3868196092775	503318.73344903	251667.06013432	-14.9741352003011	0.615921995120536	-24.3117396665964	1.47297446843169e-130	2.10049841634531e-126	0.091	0.122	0.113	0.114	0.027	0.317	0.099	8.558	7.771	8.737	0.029	0.081	0.328	0.913	0.102	0.165	3514.896	3927.191	13809.758	10446.447	15475.728	91.220	0.140	0.509	0.991	0.637	0.654
Pdensi_DN19214_c1_g2	FC_3	MC_2_3	11.6232860291231	95960.5316425729	47986.077464301	-12.9960199004834	0.572704357298157	-22.6923712642848	5.32861326747113e-114	6.07898858779641e-110	0.124	0.146	0.553	0.108	0.059	0.225	0.175	1.128	1.009	2.164	0.109	0.176	0.233	0.496	0.278	0.236	317.221	290.811	1567.932	1627.279	4293.300	6.863	0.410	0.529	0.309	0.222	0.252
Pdensi_GG_41038_c0_g1	FC_3	MC_2_3	5.67294363486888	222752.712601133	111379.192772384	-15.264534026753	0.723648722537459	-21.0938450540315	9.05907506928576e-99	8.61231168378549e-95	0.000	0.000	0.000	0.000	0.000	0.169	0.057	6.072	1.221	3.475	0.066	0.062	0.174	0.180	0.117	0.329	2871.985	2332.607	8866.490	1423.781	7397.522	135.034	0.192	0.211	0.638	0.467	0.313
Pdensi_DN19833_c2_g1	FC_3	MC_2_3	29.9371189145836	492241.733302487	246135.835210701	-14.0038533343419	0.670841821256896	-20.875045190391	9.02835877844341e-97	7.35695161544558e-93	0.147	0.297	0.200	0.196	0.060	0.789	0.313	8.212	5.737	8.161	0.530	0.072	1.205	1.157	0.118	0.223	5774.585	4099.383	12634.198	10954.575	15227.947	153.633	0.744	0.633	1.864	1.121	1.086
Pdensi_GG_14711_c2_g1	FC_3	MC_2_3	5.18178238894027	142326.390484847	71165.7861336182	-14.6883282445663	0.783834660995947	-18.7390644678856	2.37771326119056e-78	1.69533927664463e-74	0.043	0.031	0.014	0.018	0.000	0.000	0.015	1.456	1.075	3.577	0.018	0.000	0.047	0.358	0.048	0.000	5.971	14.905	2944.966	1790.696	6397.227	1.508	0.209	0.260	0.266	0.064	0.051
Pdensi_DN23745_c0_g4	FC_3	MC_2_3	3760.7841070979	112.046162121755	1936.41513460983	5.06963233795455	0.271482328514047	18.6738944140603	8.07445743686446e-78	5.11750140729095e-74	1.444	4.148	3.608	52.330	147.555	186.313	30.318	36.358	15.087	15.985	11.797	10.909	82.215	114.382	116.357	16.354	14.337	3.712	3.223	2.480	3.146	0.885	1.468	0.000	0.100	0.058	0.015
Pdensi_DN21015_c2_g2	FC_3	MC_2_3	23.6710996974428	7953.63559273977	3988.6533462186	-8.39520631699244	0.45519070978104	-18.443272537418	5.90563249533789e-76	3.36863183166568e-72	0.757	0.534	0.730	0.487	0.466	0.671	0.329	0.647	1.311	0.760	0.518	1.074	0.407	0.595	0.971	0.704	29.096	29.676	140.764	257.680	226.553	156.814	2.066	1.314	0.103	0.412	0.673
Pdensi_GG_82441_c0_g1	FC_3	MC_2_3	7.93562538816954	9545.04820112318	4776.49191325568	-10.2530363991572	0.559595762560789	-18.3222195111662	5.5022398622937e-75	2.85321149077359e-71	0.804	0.497	1.953	1.020	0.279	0.753	0.000	0.361	0.272	0.271	0.000	0.271	0.128	0.133	0.385	3.092	9.952	2.960	226.419	182.806	341.259	4.027	0.000	0.231	0.000	0.000	0.415
Pdensi_GG_58204_c0_g1	FC_3	MC_2_3	2.42086473779397	68638.3938869041	34320.407375821	-14.7599753460161	0.863361466325988	-17.0959394433328	1.59111224159657e-65	7.56321944774249e-62	0.000	0.000	0.018	0.046	0.000	0.059	0.040	1.599	0.321	1.714	0.000	0.022	0.061	0.105	0.041	0.067	556.302	645.734	2141.793	379.646	2885.006	0.165	0.000	0.150	0.114	0.082	0.088
Pdensi_GG_15142_c1_g1	FC_3	MC_2_3	2.26666120606583	55181.3726776494	27591.8196694277	-14.4941464921929	0.871335734065155	-16.6343992625799	3.92674291721066e-62	1.72296417492779e-58	0.000	0.000	0.000	0.000	0.000	0.000	0.000	0.304	0.609	1.331	0.000	0.000	0.040	0.150	0.000	0.000	1.900	2.268	508.376	1385.840	2396.987	6.138	0.000	0.132	0.050	0.000	0.039
Pdensi_DN10712_c0_g1d334911	FC_3	MC_2_3	3.05487710270546	57047.5923781783	28525.3236276405	-14.1320569952766	0.857349751175979	-16.4834211194351	4.8274148818951e-61	1.96686123055842e-57	0.012	0.038	0.000	0.000	0.043	0.025	0.039	0.751	0.457	1.442	0.000	0.042	0.066	0.191	0.000	0.032	2.462	4.733	885.228	749.043	2807.903	43.882	0.073	0.194	0.111	0.000	0.014
Pdensi_GG_46435_c0_g1	FC_3	MC_2_3	5.82591833993367	3561.97395700565	1783.89993767279	-9.24710679010128	0.590503303230253	-15.6597037468147	2.85222720478661e-55	1.08462594658822e-51	0.221	0.118	1.118	0.801	0.079	0.236	0.072	0.412	0.257	0.489	0.278	0.287	0.171	0.202	0.099	0.878	1.777	1.134	89.358	49.833	140.698	0.694	0.108	0.000	0.000	0.000	0.000
Pdensi_GG_47195_c4_g1	FC_3	MC_2_3	322.76696881578	17567.302857849	8945.0349133324	-5.76601854602544	0.370251617254596	-15.5732433764376	1.10651247779933e-54	3.94478614038447e-51	11.886	12.316	60.435	22.893	12.607	10.087	18.844	38.474	36.183	25.333	44.904	35.585	8.554	10.668	7.656	127.416	372.829	272.505	292.307	617.633	470.634	2184.761	608.269	279.932	0.480	1.579	1.816
Pdensi_DN17495_c0_g1	FC_3	MC_2_3	3.62869296697669	29947.8541463169	14975.7414196419	-13.0043836121695	0.843284535048154	-15.4211100425634	1.18057550963997e-53	3.9612475085514e-50	0.012	0.000	1.837	0.891	0.043	0.013	0.026	0.363	0.197	0.831	0.137	0.000	0.027	0.097	0.163	0.219	162.523	146.509	643.647	216.432	1479.527	0.144	0.000	0.049	0.075	0.041	0.014
Pdensi_GG_122052_c0_g1	FC_3	MC_2_3	16.3694866741847	27240.9734762848	13628.6714814795	-10.6974353044948	0.693934333318849	-15.4156305443666	1.2851037194153e-53	4.07242229217601e-50	0.565	0.501	0.496	1.382	1.052	1.357	0.813	1.090	1.213	1.594	0.780	0.875	0.301	0.547	0.513	0.856	5.722	9.803	858.717	159.858	1127.990	0.795	1.198	2.631	0.763	0.402	0.455
Pdensi_GG_113712_c3_g1	FC_3	MC_2_3	1.01829236756849	23292.7653347116	11646.8918135396	-14.3736325196922	0.946281775058646	-15.1895903509305	4.14501919753125e-52	1.24440021077042e-48	0.000	0.018	0.049	0.061	0.010	0.009	0.009	0.085	0.324	0.487	0.000	0.010	0.018	0.066	0.000	0.037	118.761	79.365	337.208	420.435	1057.703	6.760	0.030	0.067	0.038	0.239	0.059
Pdensi_DN8321_c0_g1d102256	FC_3	MC_2_3	2565.63799002613	6.37055824766242	1286.0042741369	8.64781578334759	0.580759162042674	14.8905369877094	3.79707571692322e-50	1.08294497984509e-46	16.873	37.353	6.616	1.759	0.248	109.884	0.651	0.198	0.139	0.223	0.121	0.057	35.607	83.965	95.890	1.353	0.708	0.210	0.163	0.194	0.137	0.143	0.381	0.049	0.111	0.188	0.029
Pdensi_DN38141_c0_g1d316833	FC_3	MC_2_3	1359.48561407501	38.7486625225952	699.1171382988	5.13163516621172	0.344782609877368	14.8836832810012	4.2068721893032e-50	1.1426866502383e-46	9.462	29.480	8.144	3.331	15.401	33.097	3.658	11.847	13.777	24.265	12.182	16.981	27.891	49.381	36.910	8.573	5.370	1.980	1.242	0.857	0.967	0.000	0.151	0.000	0.188	0.482	0.221
Pdensi_DN19885_c0_g1d288263	FC_3	MC_2_3	1.90449474806117	1985.38189371404	993.64319423105	-9.98737836157949	0.671969894876897	-14.8628360254281	5.74411202224713e-50	1.48931769936818e-46	0.000	0.000	0.000	0.000	0.000	0.000	0.000	0.000	0.076	0.000	0.000	0.000	0.072	0.074	0.000	0.000	0.000	0.080	49.903	65.488	41.693	0.293	0.079	0.000	0.000	0.000	0.000
Pdensi_DN13659_c0_g1d340477	FC_3	MC_2_3	4.62487178989285	149033.147863929	74518.8863678592	-14.9472688208931	1.01360538531313	-14.7466351673688	3.23391060078689e-49	8.02023889476022e-46	0.033	0.036	0.050	0.000	0.000	0.195	0.072	4.164	0.174	2.634	0.000	0.000	0.037	0.248	0.112	0.120	2563.858	2700.316	6684.813	303.892	4880.223	3.131	0.020	0.135	0.595	0.317	0.278
Pdensi_DN3015_c0_g1d1085	FC_3	MC_2_3	489.02084188584	24792.8187644143	12640.9198031501	-5.66402122504493	0.385478077315068	-14.6934976549016	7.09547407387583e-49	1.68638723603313e-45	7.226	9.089	17.353	13.187	17.706	15.610	14.181	12.602	17.880	16.120	12.722	17.515	12.286	13.854	14.341	11.857	185.669	265.467	537.116	449.845	958.071	7.050	3.933	0.056	13.216	12.000	14.438
Pdensi_DN11895_c0_g1	FC_3	MC_2_3	2823.54987444962	149.254244900861	1486.40205967524	4.24051043815342	0.289123766464802	14.6667653441408	1.05243900932176e-48	2.40128694122889e-45	81.023	99.127	42.681	50.255	94.517	59.918	53.882	54.379	66.450	28.341	52.328	34.640	82.072	92.188	60.223	36.257	11.776	6.159	4.560	3.997	3.272	0.570	8.148	4.805	0.500	1.818	0.546
Pdensi_DN12089_c0_g1	FC_3	MC_2_3	1.32547060436141	69827.6139502915	34914.4697104479	-15.6383176883742	1.07056839672876	-14.607490503324	2.51616631933956e-48	5.52017857774799e-45	0.000	0.000	0.017	0.065	0.021	0.056	0.075	1.024	0.162	1.800	0.000	0.047	0.019	0.060	0.020	0.000	977.591	1307.170	1760.284	234.191	3471.313	47.498	0.043	0.000	0.081	0.136	0.042
Pdensi_DN24678_c0_g4	FC_3	MC_2_3	37.6638971228633	6949.93986186502	3493.80187949394	-7.52644680013879	0.53323628751006	-14.1146560660443	3.08517443914326e-45	6.51783093271003e-42	2.430	1.736	24.419	4.001	2.482	1.392	3.458	6.572	14.568	5.227	9.793	15.246	1.075	1.288	0.771	32.092	98.621	231.056	93.942	143.918	303.872	102.047	45.148	7.951	0.000	0.395	0.784
Pdensi_DN17458_c0_g1d12111	FC_3	MC_2_3	18.0509796032341	40155.7686522958	20086.9098159495	-11.1051793814921	0.787123950318074	-14.1085522515286	3.36413581416094e-45	6.85334539198409e-42	0.341	0.203	0.132	0.592	1.201	0.587	0.412	1.059	1.522	1.390	0.644	0.650	0.294	1.107	0.170	0.206	20.904	15.022	446.250	620.361	2050.290	16.769	0.905	0.192	0.412	3.840	0.816
Pdensi_DN7989_c1_g1	FC_3	MC_2_3	4.83160588950603	395717.396605245	197861.114105567	-16.2748271820267	1.1749702796782	-13.8512671030998	1.24987654649171e-43	2.40049639353566e-40	0.000	0.000	0.000	0.000	0.000	0.000	0.000	2.031	3.697	9.144	0.000	0.000	0.000	0.446	0.000	0.000	0.000	0.000	5259.310	8297.513	17283.907	1076.154	0.000	0.000	0.567	0.000	0.000
Pdensi_GG_106603_c0_g1	FC_3	MC_2_3	3218.79405414554	195.195042282787	1706.99454821416	4.04399778154524	0.291973916902738	13.8505446803057	1.26251103252169e-43	2.40049639353566e-40	94.013	133.687	236.856	91.599	99.938	69.590	85.551	81.629	204.191	41.714	75.176	73.652	81.497	81.462	102.252	165.050	47.611	55.608	5.610	4.159	5.687	0.517	0.000	0.100	0.000	0.138	0.000
Pdensi_DN11521_c0_g1d336257	FC_3	MC_2_3	2.61683770550007	2084.89876029219	1043.75779899885	-9.66691920649109	0.699249334221945	-13.8247099187409	1.80839987362782e-43	3.32751410295498e-40	0.076	0.041	0.000	0.111	0.045	0.014	0.069	0.039	0.029	0.029	0.016	0.000	0.112	0.058	0.057	0.023	3.317	5.683	41.733	36.210	85.338	24.117	17.085	14.187	0.000	0.071	0.045
Pdensi_DN16443_c0_g1d215273	FC_3	MC_2_3	1.24836883849735	41422.9927698792	20712.1205693588	-14.924239532742	1.08084021754338	-13.8079979727836	2.28082630337018e-43	4.06564416157933e-40	0.000	0.000	0.029	0.036	0.000	0.000	0.000	0.767	0.051	1.169	0.018	0.000	0.016	0.083	0.000	0.026	62.820	33.557	1312.834	164.038	1785.447	0.478	0.018	0.000	0.113	0.033	0.017
Pdensi_DN17867_c0_g1d530420	FC_3	MC_2_3	7.23281473597436	5738.78441533491	2873.00861503544	-9.58278809160364	0.694248452528102	-13.8031104811368	2.44088999415026e-43	4.21911533807045e-40	0.400	0.177	1.801	4.241	0.282	1.236	0.051	1.488	1.509	0.769	3.144	1.114	0.026	0.459	0.159	3.364	125.982	112.782	103.322	203.289	144.966	40.667	0.000	0.143	0.000	0.026	0.000
Pdensi_DN22822_c0_g1d545808	FC_3	MC_2_3	2961.34699640374	90.3073650655774	1525.82718073466	5.03775219904014	0.365385528241822	13.7874978882744	3.03091129592559e-43	5.08488856561446e-40	9.598	99.734	37.922	41.487	259.698	66.929	30.177	17.654	7.832	7.051	15.723	18.895	54.618	99.084	94.403	18.456	14.422	5.175	1.792	2.427	2.863	0.215	1.930	0.194	0.185	0.053	0.000
Pdensi_DN16191_c0_g1d346738	FC_3	MC_2_3	6.66022769836648	25584.8780499098	12795.7691388041	-11.8683027397706	0.862346614648441	-13.7627985524232	4.26684620953435e-43	6.95386213251568e-40	0.102	0.016	0.014	0.055	0.157	0.530	0.063	0.377	0.374	0.918	0.092	0.069	0.065	0.468	0.049	0.000	0.081	0.037	284.826	403.432	1297.940	106.070	0.107	9.928	0.932	1.324	2.165
Pdensi_GG_99062_c0_g1	FC_3	MC_2_3	173.280477381121	20226.9943083165	10200.1373928488	-6.86545843892367	0.499778371359299	-13.7370059057397	6.09444582494868e-43	9.42867829324516e-40	3.965	6.347	18.414	10.798	9.551	7.323	10.275	7.472	11.150	6.966	7.582	7.300	4.409	7.651	2.614	16.485	71.901	110.084	338.356	468.190	776.137	121.333	20.953	8.251	0.178	0.392	0.350
Pdensi_DN17158_c0_g2	FC_3	MC_2_3	1.70975060701841	19699.5285713673	9850.61916098717	-13.4992545148469	0.982710898820893	-13.7367505855934	6.11597091302871e-43	9.42867829324516e-40	0.000	0.000	0.236	0.056	0.000	0.032	0.000	0.585	0.017	0.589	0.000	0.018	0.016	0.051	0.067	0.000	256.060	241.523	576.031	83.950	888.212	43.701	0.000	0.060	0.069	0.000	0.036
Pdensi_DN20339_c0_g1d119909	FC_3	MC_2_3	1154.25597445065	5.41693551520546	579.836454982928	7.75787163299352	0.569594028260503	13.6200016996061	3.0456065016532e-42	4.5716958016e-39	29.741	31.803	8.824	17.605	12.813	11.566	14.608	5.922	4.790	6.437	5.936	3.838	33.778	40.713	21.715	8.795	1.526	0.807	0.113	0.086	0.213	0.000	0.000	0.000	0.000	0.000	0.000
Pdensi_DN16982_c0_g1d279982	FC_3	MC_2_3	1882.52211089221	265.790282978449	1074.15619693533	2.824862922169	0.208662731248135	13.5379370588692	9.33744807751687e-42	1.36568557894779e-38	60.119	51.995	38.912	54.306	57.255	59.758	44.415	29.176	21.618	19.150	24.597	16.388	47.263	58.061	51.064	26.552	13.190	11.894	6.737	7.199	7.072	14.375	17.939	33.870	3.125	4.435	1.902
Pdensi_DN10586_c0_g1d209930	FC_3	MC_2_3	0.55813942571077	21138.3400588309	10569.4490991283	-15.1976414365793	1.13490232757946	-13.3911448300517	6.81225383680962e-41	9.71444427763643e-38	0.000	0.000	0.000	0.000	0.000	0.011	0.000	0.189	0.410	0.460	0.000	0.000	0.022	0.023	0.000	0.018	51.605	53.664	293.713	687.262	674.465	165.680	0.000	0.041	0.047	0.000	0.024
Pdensi_DN21590_c0_g1d65540	FC_3	MC_2_3	21.6105350451649	7838.5858110281	3930.09817303663	-8.51489351879331	0.638420338113609	-13.3374408840936	1.40189918154622e-40	1.95038368816043e-37	1.073	0.208	12.448	10.911	0.027	0.207	0.260	0.236	0.279	0.399	0.144	0.351	0.505	0.170	1.065	7.226	73.357	150.132	181.294	164.749	270.402	234.176	0.825	1.231	1.335	0.141	1.147
Pdensi_GG_13995_c0_g1	FC_3	MC_2_3	1.01829236756849	15641.0899202513	7821.05410630944	-13.8117310568766	1.04279570449842	-13.244905974675	4.82886226612534e-40	6.55816982195371e-37	0.000	0.000	0.000	0.000	0.000	0.016	0.000	0.189	0.177	0.585	0.000	0.000	0.034	0.070	0.000	0.000	0.336	0.210	120.231	333.580	759.086	95.479	0.000	0.031	0.047	0.017	0.000
Pdensi_DN51340_c0_g1d253251	FC_3	MC_2_3	0	20436.9291414326	10218.4645707163	-16.9867989748279	1.29400234572785	-13.1273324433374	2.29602915463574e-39	3.04576276766458e-36	0.000	0.000	0.000	0.000	0.000	0.000	0.000	0.000	0.889	0.000	0.000	0.000	0.000	0.000	0.000	0.000	70.422	86.894	340.909	873.235	396.493	36.428	0.218	0.000	0.000	0.000	0.000
Pdensi_GG_93610_c0_g1	FC_3	MC_2_3	370.270841944625	5135.32538927238	2752.7981156085	-3.79429165662183	0.289204951554216	-13.1197326886381	2.5382867888462e-39	3.29060038005854e-36	3.260	31.766	58.568	21.323	36.695	10.934	119.583	244.253	260.847	112.185	163.100	88.687	10.908	10.546	9.105	65.399	119.524	97.767	112.178	130.381	161.475	0.573	0.186	0.133	0.061	0.011	0.024
Pdensi_GG_140729_c0_g1	FC_3	MC_2_3	1319.86254642776	1.88383247275763	660.873189450261	9.45015575832229	0.723289603374227	13.0655213544288	5.18283283925238e-39	6.56964373297323e-36	53.959	65.040	54.797	49.535	37.434	38.166	35.025	26.999	36.329	10.466	28.211	14.326	33.601	38.636	37.126	49.396	1.189	0.320	0.078	0.013	0.065	0.000	0.000	0.000	0.000	0.000	0.000
Pdensi_DN38524_c0_g1d241568	FC_3	MC_2_3	26.0823805297181	1736.4232742985	881.252827414111	-6.05892622232392	0.468708420346792	-12.9268559285557	3.17540684026698e-38	3.93757351251453e-35	0.000	0.235	0.076	0.439	0.662	0.773	0.736	0.938	2.781	0.916	1.850	1.648	0.902	0.803	0.457	0.326	0.719	1.441	41.952	31.448	63.159	60.240	10.728	40.644	1.181	0.883	0.502
Pdensi_GG_20438_c0_g1	FC_3	MC_2_3	0	8631.31913686572	4315.65956843286	-15.7432668887605	1.23753028993802	-12.7215204482381	4.49036665190445e-37	5.44968094024004e-34	0.000	0.000	0.000	0.000	0.031	0.000	0.000	0.027	0.061	0.153	0.000	0.000	0.000	0.000	0.000	0.000	0.000	0.197	173.017	280.147	226.537	1.811	0.129	0.053	0.000	0.000	0.000
Pdensi_DN19813_c1_g2	FC_3	MC_2_3	4.10973062682339	660.878337948731	332.494034287777	-7.30532528335698	0.585662916203368	-12.473600566542	1.04017598752264e-35	1.23609746883914e-32	0.051	0.174	0.108	0.660	0.454	0.264	0.444	0.534	0.501	0.675	0.458	0.434	0.057	0.156	0.144	0.155	1.369	1.957	18.419	12.311	21.433	53.570	33.423	29.235	0.000	0.000	0.000
Pdensi_DN17926_c2_g2	FC_3	MC_2_3	0.328062954781911	16728.1499626712	8364.23901281297	-15.7360964170382	1.26790340048704	-12.4111161867643	2.2745949785832e-35	2.64786065659928e-32	0.000	0.000	0.105	0.066	0.000	0.000	0.000	0.086	0.175	0.487	0.000	0.000	0.029	0.000	0.000	0.000	24.968	37.184	254.813	543.612	513.227	463.792	0.000	0.112	0.164	0.000	0.000
Pdensi_DN11982_c0_g1d337024	FC_3	MC_2_3	0.690229412786576	18297.6353236118	9149.16277651227	-14.4877691107323	1.1681069949943	-12.4027757498387	2.52425288401319e-35	2.87971817513993e-32	0.000	0.000	0.000	0.000	0.000	0.000	0.000	0.210	0.651	0.118	0.000	0.000	0.000	0.058	0.000	0.000	0.664	0.314	105.569	638.745	679.340	141.509	0.062	0.000	0.000	0.000	0.000
Pdensi_DN14562_c0_g1d393923	FC_3	MC_2_3	748.523691622721	43.4041768564329	395.963934239577	4.10479285146072	0.332653371787249	12.3395498124876	5.5465136065915e-35	6.2035035810507e-32	28.775	33.728	31.017	46.037	35.705	34.507	28.494	32.183	38.957	19.028	31.855	28.845	17.384	25.992	19.228	41.355	10.018	5.028	1.383	1.128	0.920	0.547	0.000	0.000	34.252	26.759	35.235
Pdensi_GG_111124_c0_g1	FC_3	MC_2_3	47.8244142811207	1759.39522255916	903.609818420139	-5.20005105498817	0.421653673870873	-12.3325168905812	6.05261714761079e-35	6.63937182147821e-32	0.544	0.000	1.091	0.343	1.323	0.882	3.302	0.571	2.917	0.642	0.000	0.320	1.204	1.568	1.206	0.243	46.012	27.814	70.851	29.558	39.877	11.969	0.331	6.010	0.000	1.527	0.988
Pdensi_DN21862_c0_g1d221873	FC_3	MC_2_3	7.32126891458368	2882.28059976764	1444.80093434111	-8.63443906231781	0.703568276291083	-12.2723541599046	1.27491756385273e-34	1.3721240143344e-31	0.000	1.259	0.283	0.026	0.088	0.418	0.436	0.427	0.578	1.330	1.199	0.852	0.117	0.133	0.345	0.058	0.047	0.133	38.813	50.600	134.969	364.244	84.819	79.669	0.561	0.118	0.152
Pdensi_DN30958_c0_g1	FC_3	MC_2_3	0.92153471037878	2085.23575167339	1043.07864319189	-11.2530624824626	0.919313735173601	-12.2407204982503	1.88353130413666e-34	1.98960202072703e-31	0.000	0.000	0.000	0.000	0.000	0.000	0.115	0.061	0.497	0.384	0.127	0.000	0.000	0.000	0.071	0.000	37.884	42.049	47.309	51.228	65.619	9.172	0.623	0.023	0.000	0.000	0.000
Pdensi_GG_81284_c2_g1	FC_3	MC_2_3	0.328062954781911	22625.0031828935	11312.6656229242	-16.1717355832038	1.32238576715409	-12.2292117662511	2.17034423797582e-34	2.25088373960688e-31	0.000	0.012	0.021	0.013	0.000	0.011	0.000	0.111	0.437	0.449	0.000	0.000	0.024	0.000	0.000	0.010	60.078	78.677	233.790	719.927	811.921	162.554	0.013	0.044	0.033	0.012	0.000
Pdensi_DN12935_c0_g1d390848	FC_3	MC_2_3	663.87454794826	17.1659774283419	340.520262688301	5.27987932064309	0.432501225252939	12.2077788740489	2.8249618766558e-34	2.87747590011292e-31	13.127	70.722	25.413	20.922	30.298	19.779	29.277	24.126	21.418	19.508	23.520	18.911	15.415	24.912	15.422	3.242	4.975	1.358	0.465	0.329	0.582	0.053	0.000	0.000	41.751	59.604	89.771
Pdensi_DN18836_c1_g1	FC_3	MC_2_3	0	10199.4056764495	5099.70283822475	-15.9841215231141	1.31061186646803	-12.1959230891062	3.26779810142983e-34	3.27014862287121e-31	0.000	0.000	0.045	0.000	0.000	0.049	0.000	0.142	0.214	0.053	0.000	0.000	0.000	0.000	0.000	0.000	119.813	86.011	325.512	375.093	112.529	80.947	0.000	0.000	0.000	0.000	0.000
Pdensi_DN24773_c0_g1d555703	FC_3	MC_2_3	926.490437107936	2.25567437306437	464.3730557405	8.67753787299678	0.713271203276656	12.1658323413781	4.7260332379875e-34	4.64789072289733e-31	10.283	11.664	4.912	4.788	7.614	37.418	1.233	0.249	0.000	0.060	0.043	0.061	17.603	31.315	28.690	11.668	2.040	0.487	0.074	0.019	0.071	0.000	0.000	0.000	0.000	0.000	0.000
Pdensi_DN14124_c1_g2	FC_3	MC_2_3	0	4605.29374759451	2302.64687379725	-14.83694483996	1.23360139185301	-12.0273411962297	2.55248853231694e-33	2.46773726054052e-30	0.000	0.000	0.000	0.000	0.000	0.000	0.000	0.098	0.074	0.073	0.000	0.000	0.000	0.000	0.000	0.000	20.229	32.039	101.614	113.510	147.145	60.541	0.000	0.000	0.049	0.000	0.000
Pdensi_DN9713_c0_g1d266058	FC_3	MC_2_3	2079.07459023633	63.4291976754221	1071.25189395587	5.03362264685356	0.420502796290465	11.9704855502948	5.07308700509924e-33	4.82289926429776e-30	37.805	53.267	45.919	59.624	78.103	60.270	67.461	59.977	76.580	38.975	49.392	39.465	54.947	58.217	58.651	24.753	9.721	6.536	2.458	0.879	1.718	0.111	0.018	0.000	0.000	0.000	0.000
Pdensi_DN15512_c0_g1d214428	FC_3	MC_2_3	63.3832269409634	2928.68971568272	1496.03647131184	-5.52902408382082	0.464610275965773	-11.9003482484923	1.17854310948859e-32	1.10205372964489e-29	2.126	2.734	3.877	3.409	2.542	1.691	2.407	2.746	2.404	2.178	1.823	1.767	1.719	2.141	1.423	3.454	22.177	30.110	42.528	73.784	112.577	7.795	0.628	0.184	0.446	0.895	0.361
Pdensi_GG_24377_c1_g1	FC_3	MC_2_3	8337.32387452964	1186.16098474697	4761.74242963831	2.81329560029978	0.237353110612999	11.8527858894878	2.08153671799194e-32	1.91504735372546e-29	88.490	345.783	203.308	133.243	146.509	134.439	169.223	145.174	121.808	219.779	173.944	152.663	202.698	298.819	196.491	101.851	80.539	45.801	35.556	28.093	30.320	1.380	28.211	0.778	5.186	5.377	0.871
Pdensi_DN19506_c0_g1	FC_3	MC_2_3	117.558084187805	4393.78270329372	2255.67039374076	-5.21989734966083	0.441268598990476	-11.829297080288	2.7543865045857e-32	2.49385651758846e-29	3.552	4.053	2.740	13.517	5.325	7.804	9.038	15.098	26.366	18.478	15.249	23.240	1.835	5.507	2.723	3.119	1.837	1.940	140.326	127.953	81.052	1.459	0.023	0.000	0.253	0.062	0.264
Pdensi_DN22219_c2_g2	FC_3	MC_2_3	678.793754461014	7.51340544298567	343.153579952	6.49426914695528	0.549340357548709	11.8219407289395	3.00657517654918e-32	2.67965710383659e-29	20.077	21.869	15.133	34.035	29.096	23.694	30.242	19.838	23.110	13.615	19.622	15.984	16.408	22.826	17.421	9.456	1.772	1.275	0.312	0.056	0.223	0.000	0.000	0.000	0.000	0.000	0.000
Pdensi_GG_26519_c0_g1	FC_3	MC_2_3	1.07450941544357	2632.83100419639	1316.95275680592	-11.2076254109139	0.954438104301775	-11.7426424619886	7.7041072148917e-32	6.76076891760981e-29	0.000	0.000	0.078	0.000	0.047	0.000	0.043	0.243	0.729	0.091	0.393	0.323	0.000	0.045	0.044	0.106	0.043	0.340	101.666	25.719	81.729	0.000	0.000	0.237	0.000	0.000	0.047
Pdensi_GG_107194_c3_g1	FC_3	MC_2_3	12.3328783604602	2629.97587637527	1321.15437736786	-7.74611083105648	0.662840206810425	-11.6862416483916	1.49873207399375e-31	1.29529054897996e-28	0.221	0.059	1.516	2.000	0.374	0.629	1.079	1.085	3.234	0.429	0.764	0.762	0.143	0.190	0.682	0.333	96.142	186.316	54.258	107.547	46.048	50.858	0.000	0.000	0.029	0.000	0.022
Pdensi_DN21542_c0_g2	FC_3	MC_2_3	0.656125909563822	6533.05863033852	3266.85737812404	-13.4699407176661	1.15406723850604	-11.6717122436498	1.77808067095109e-31	1.51378357539882e-28	0.000	0.000	0.016	0.039	0.000	0.000	0.000	0.049	0.273	0.048	0.000	0.000	0.052	0.000	0.000	0.000	35.596	35.560	117.207	284.287	114.121	4.626	0.000	0.000	0.000	0.018	0.019
Pdensi_DN11481_c0_g1	FC_3	MC_2_3	25.8783970562068	26061.9178462684	13043.8981216623	-9.97618862612974	0.86022744131692	-11.5971522727259	4.26019378966696e-31	3.57361344053519e-28	3.205	1.820	2.491	5.467	1.065	0.444	0.605	0.773	0.700	2.050	2.036	0.662	1.033	0.897	0.233	21.128	35.288	16.281	162.092	362.494	1488.073	6.885	2.932	1.387	0.032	1.552	1.342
Pdensi_DN24343_c0_g2	FC_3	MC_2_3	0	4197.10029382116	2098.55014691058	-14.7031142202017	1.2693476541556	-11.5832050991441	5.01358366416089e-31	4.14463515633915e-28	0.000	0.000	0.000	0.000	0.000	0.027	0.000	0.026	0.000	0.099	0.000	0.000	0.000	0.000	0.000	0.000	30.437	26.113	101.588	160.054	70.830	2.825	0.062	0.000	0.000	0.057	0.030
Pdensi_DN21322_c0_g1d294658	FC_3	MC_2_3	42037.5451978047	1353.43995677633	21695.4925772905	4.95705856270905	0.428167162974295	11.5773907748424	5.36543489169737e-31	4.37213959510442e-28	1667.564	1025.614	789.990	947.041	877.854	702.742	665.094	587.333	434.121	531.435	449.238	299.913	1222.509	1457.359	821.295	302.898	160.311	112.258	42.439	19.082	45.457	31.672	2.876	1.262	242.537	168.919	189.094
Pdensi_GG_104047_c0_g1	FC_3	MC_2_3	0	4701.67274973528	2350.83637486764	-14.866851200903	1.28649638841298	-11.5560769037546	6.87798289694525e-31	5.5257327102064e-28	0.000	0.071	0.019	0.000	0.000	0.000	0.000	0.010	0.143	0.077	0.000	0.000	0.010	0.000	0.000	0.017	0.146	0.095	68.764	172.888	127.371	1.917	0.023	0.019	0.000	0.000	0.000
Pdensi_DN8109_c0_g1d452019	FC_3	MC_2_3	40.370464098623	11272.7401865835	5656.55532534104	-8.12084192039965	0.705961953167876	-11.5032288694296	1.27071151349778e-30	1.00670354779759e-27	2.137	1.818	18.988	8.568	1.557	2.251	2.909	2.284	3.231	2.041	2.484	2.391	0.938	1.941	0.567	30.536	114.511	77.398	463.481	71.446	361.211	3.740	32.618	5.913	0.000	0.000	0.067
Pdensi_DN19354_c0_g1d60862	FC_3	MC_2_3	1527.75989447054	16.7556836783036	772.257789074423	6.51428620837976	0.566606241867873	11.4970251420189	1.36540655483203e-30	1.06690623690649e-27	3.881	48.003	9.693	39.073	57.303	44.526	41.792	31.119	28.060	19.625	22.377	9.258	19.511	63.497	47.020	6.336	6.549	1.959	0.526	0.232	0.555	0.141	4.031	2.927	0.037	0.026	0.085
Pdensi_DN19717_c0_g2d287888	FC_3	MC_2_3	5904.29797913219	380.403065797685	3142.35052246494	3.95542505868393	0.344921569949047	11.4676071411488	1.91892200560847e-30	1.47915175840423e-27	3.812	5.099	9.374	139.625	302.767	225.410	131.548	123.658	79.549	68.002	59.865	60.325	161.319	207.492	123.897	40.674	38.581	9.765	13.453	9.997	6.837	19.825	8.946	0.000	0.310	0.000	0.000
Pdensi_GG_94215_c0_g1	FC_3	MC_2_3	0	3213.13187557323	1606.56593778661	-14.3176238543481	1.25147507881406	-11.4405984559564	2.62071498261354e-30	1.99317604431012e-27	0.000	0.000	4.086	3.435	0.000	0.000	0.000	0.000	0.000	0.087	0.000	0.000	0.000	0.000	0.000	3.916	43.420	39.184	81.645	61.460	109.938	82.436	0.000	0.000	0.000	0.000	0.000
Pdensi_DN19811_c0_g1d15904	FC_3	MC_2_3	1399.36290533432	8.36550150475572	703.864203419538	7.36603298280701	0.643968415533932	11.4385004064207	2.68486008753704e-30	2.0150934770158e-27	0.049	0.383	0.110	13.358	36.134	110.782	22.827	12.989	3.373	1.290	4.674	0.596	20.984	42.353	53.677	1.193	1.961	0.263	0.394	0.200	0.053	11.892	773.046	1040.063	0.000	0.028	0.000
Pdensi_DN31819_c0_g1	FC_3	MC_2_3	0.886202380492681	15442.7702046369	7721.82820350872	-14.1317228866628	1.24603001234906	-11.3413984788546	8.18262747630331e-30	6.06162667371191e-27	0.000	0.000	0.000	0.000	0.000	0.023	0.000	0.000	0.151	0.479	0.000	0.000	0.048	0.025	0.000	0.000	0.000	0.000	52.928	275.601	862.747	0.129	0.000	0.044	0.000	0.024	0.000
Pdensi_GG_155163_c0_g1	FC_3	MC_2_3	2200.14622979011	46.6820612244043	1123.41414550726	5.56297826589695	0.490776793851474	11.3350474912237	8.79843589368246e-30	6.43425104886592e-27	20.083	77.514	15.333	24.163	66.121	45.966	20.991	21.823	12.982	17.716	12.535	9.015	40.210	101.858	45.703	6.394	7.166	2.917	0.918	0.959	1.775	0.314	0.886	0.624	0.156	1.044	1.119
Pdensi_DN19626_c1_g2	FC_3	MC_2_3	0	2347.82454612853	1173.91227306427	-13.8649487595559	1.23556923361581	-11.2215069640259	3.1977430875544e-29	2.30889194249608e-26	0.000	0.000	0.000	0.000	0.000	0.000	0.000	0.000	0.029	0.000	0.000	0.000	0.000	0.000	0.000	0.000	0.000	0.000	50.568	62.558	71.609	0.944	0.000	0.075	0.000	0.000	0.000
Pdensi_DN1329_c0_g1d325161	FC_3	MC_2_3	1.52144357206752	533.922583148895	267.722013360481	-8.54531660048455	0.771153814288246	-11.0812090171293	1.54768388696773e-28	1.09940252719023e-25	0.013	0.000	0.113	0.300	0.106	0.014	0.137	0.157	0.103	0.133	0.096	0.000	0.084	0.029	0.028	0.103	3.263	3.855	17.242	12.435	12.718	23.092	58.872	57.456	0.020	0.028	0.061
Pdensi_DN22945_c2_g2	FC_3	MC_2_3	1.68886588902942	6196.30065032303	3098.99475810603	-11.8380525995818	1.06837470640175	-11.0804313586307	1.56118589615204e-28	1.09940252719023e-25	0.000	0.000	0.000	0.012	0.000	0.000	0.000	0.141	0.022	0.120	0.000	0.000	0.000	0.032	0.088	0.000	9.347	5.412	282.297	21.579	190.157	7.552	0.092	0.134	0.000	0.000	0.000
Pdensi_DN3679_c0_g1	FC_3	MC_2_3	3.93587120376962	1087.54143545254	545.738653328156	-8.10721405077316	0.731863282471296	-11.0774980039952	1.6131759479505e-28	1.12216060057371e-25	0.034	0.126	0.902	1.409	0.242	0.198	0.494	0.470	0.529	0.412	0.848	0.777	0.037	0.096	0.189	0.183	54.001	56.990	39.550	34.734	12.612	38.998	4.989	2.942	0.681	0.566	0.785
Pdensi_DN46559_c0_g1	FC_3	MC_2_3	930.773872356988	67.4102302987523	499.09205132787	3.78846436023563	0.343709339457121	11.0222910038447	2.98366942387454e-28	2.05049985068949e-25	10.854	19.000	7.684	8.555	18.258	22.217	6.713	7.629	5.062	5.005	4.149	2.509	18.826	32.783	26.473	4.579	2.640	2.407	1.503	2.113	1.710	0.598	3.423	0.152	0.773	1.286	0.388
Pdensi_DN12608_c0_g1d459878	FC_3	MC_2_3	1183.76518775706	62.1575023150089	622.961345036032	4.2494806580583	0.388816003899571	10.9292843284196	8.35043880816707e-28	5.6704450006745e-25	11.735	29.586	24.575	26.507	32.367	41.266	38.970	47.228	72.079	29.268	39.967	45.125	23.829	32.786	41.634	22.756	5.765	6.577	2.207	1.276	1.467	0.634	0.523	0.000	0.000	0.000	0.000
Pdensi_DN10090_c0_g1d4523	FC_3	MC_2_3	2333.58298172195	48.6945687695471	1191.13877524575	5.57874832958066	0.511517285292491	10.9062752911481	1.07574142301278e-27	7.15035311424493e-25	0.416	0.910	0.913	9.634	46.836	49.955	10.521	10.416	0.874	0.966	1.214	0.821	76.190	72.743	43.945	0.657	2.145	0.155	2.255	0.778	0.853	0.721	0.779	0.118	0.000	0.000	0.000
Pdensi_DN16524_c0_g1d279098	FC_3	MC_2_3	1.24836883849735	1888.10047742009	944.674423129293	-10.4519119568579	0.958356403957172	-10.9060803618577	1.07804976740426e-27	7.15035311424493e-25	0.000	0.019	0.041	0.081	0.085	0.050	0.119	0.307	0.330	0.278	0.406	0.427	0.013	0.081	0.007	0.005	18.323	28.954	29.129	27.159	90.829	14.057	0.585	0.119	0.009	0.007	0.007
Pdensi_DN24279_c0_g1	FC_3	MC_2_3	2489.13764536161	0.765608248658318	1244.95162680513	11.6857759623927	1.07650121093065	10.8553300671999	1.88125899019142e-27	1.2334355639024e-24	11.231	17.657	1.093	11.614	28.612	39.213	6.406	10.371	5.578	3.272	8.192	2.680	76.877	67.560	60.362	0.857	0.589	0.860	0.031	0.000	0.038	0.401	25.535	14.592	0.000	0.000	0.000
Pdensi_DN14863_c0_g1d342967	FC_3	MC_2_3	1787.64398816673	38.288786567497	912.966387367112	5.54406001785269	0.511007246891339	10.8492786581392	2.01005379560784e-27	1.30290316540076e-24	12.121	36.555	19.016	45.349	56.647	70.622	30.055	12.860	13.923	16.191	8.908	6.617	35.759	65.364	49.170	3.746	2.369	1.233	1.560	0.421	1.072	0.311	0.349	0.105	0.120	0.986	1.519
Pdensi_DN10213_c0_g1	FC_3	MC_2_3	960.31498822969	34.4103471002581	497.362667664974	4.80350245416228	0.442891893483972	10.8457673866549	2.08875562881068e-27	1.3387046047527e-24	53.515	18.862	19.244	14.726	24.290	15.349	11.677	15.015	6.750	10.144	7.644	4.219	18.049	42.794	20.898	4.088	2.514	1.576	0.816	1.056	0.866	0.092	0.000	0.000	3.051	2.512	1.963
Pdensi_DN37298_c0_g1d377050	FC_3	MC_2_3	9.29151301576367	1161.19560919446	585.243561105114	-6.93285241477912	0.640139734925266	-10.8302172737152	2.47567188616325e-27	1.56905333398487e-24	0.604	0.373	0.258	1.311	1.357	1.506	7.370	4.781	8.140	8.113	11.458	9.985	0.096	0.498	0.193	0.853	7.227	10.637	19.347	46.626	25.456	17.060	22.980	16.016	0.131	0.000	0.311
Pdensi_DN19678_c1_g1	FC_3	MC_2_3	4.81652073178374	2155.25502948016	1080.03577510597	-8.86116971264881	0.818750787604559	-10.8227922913811	2.68471081532622e-27	1.68284164414311e-24	0.000	0.615	0.682	0.144	0.138	0.124	0.126	0.119	0.134	0.000	0.288	0.134	0.253	0.000	0.127	0.102	1.354	1.116	50.324	38.657	80.354	0.173	0.000	0.458	0.000	0.000	0.000
Pdensi_DN30421_c0_g1d370998	FC_3	MC_2_3	93.596171215219	5202.81116294885	2648.20366708203	-5.79585572459162	0.535660703696275	-10.8200129010731	2.76738422672506e-27	1.71580830083287e-24	2.521	2.919	0.270	2.622	1.742	2.332	1.598	1.129	0.425	1.164	1.024	0.725	3.087	3.519	1.209	2.651	3.999	8.985	74.970	190.601	142.710	11.599	13.475	71.079	0.272	0.506	0.000
Pdensi_GG_31529_c0_g1	FC_3	MC_2_3	5.03893126995739	597.166717000081	301.102824135019	-6.91968007023764	0.641169502782012	-10.7922788595113	3.7438892316926e-27	2.29629231897826e-24	0.046	0.271	0.228	0.316	0.000	0.589	0.599	0.071	0.267	1.738	0.376	0.488	0.152	0.079	0.180	0.041	5.134	9.861	9.184	15.776	21.775	0.790	0.955	2.049	1.067	0.283	0.796
Pdensi_DN13940_c0_g1d7805	FC_3	MC_2_3	0	7863.37205265804	3931.68602632902	-15.6088224457348	1.44808714638999	-10.7789247937507	4.32916343524404e-27	2.62701927138037e-24	0.019	0.007	0.000	0.000	0.000	0.000	0.000	0.032	0.287	0.230	0.000	0.000	0.000	0.007	0.000	0.000	0.198	0.257	36.222	283.397	291.773	166.385	0.151	0.440	0.039	0.007	0.000
Pdensi_DN41846_c0_g1d93086	FC_3	MC_2_3	596.816607519953	11.5598174502701	304.188212485112	5.68253074152616	0.528743805432299	10.7472289663614	6.10687410845573e-27	3.66676006337288e-24	26.045	13.438	4.304	7.299	12.265	23.161	21.276	8.849	22.983	5.534	6.065	6.242	13.300	16.281	19.827	1.509	0.086	0.082	0.253	0.483	0.149	0.836	1.914	2.807	0.000	0.058	0.031
Pdensi_GG_74422_c0_g1	FC_3	MC_2_3	9.93442014009372	1520.63495756547	765.284688852781	-7.24318153318193	0.675443538904762	-10.7235928926448	7.88784564496154e-27	4.68677711910678e-24	0.039	0.042	0.386	0.730	0.605	0.542	2.079	2.456	2.266	3.442	7.772	9.255	0.215	0.445	0.174	0.945	4.896	6.576	26.836	74.785	18.613	91.441	3.088	3.064	0.000	0.000	0.000
Pdensi_DN20611_c0_g2	FC_3	MC_2_3	1296.21348686592	47.1677124322258	671.690599649071	4.78400558652354	0.447860842598619	10.6819019023082	1.2371077950287e-26	7.27483151919915e-24	0.415	1.828	1.615	15.703	51.800	81.396	8.567	11.500	6.665	7.259	3.904	4.306	22.462	38.275	47.343	4.322	9.278	1.987	1.121	0.908	1.665	0.184	0.094	0.000	0.000	0.000	0.000
Pdensi_DN35590_c0_g2	FC_3	MC_2_3	17.271658466013	2331.80292496262	1174.53729171432	-7.0624346754551	0.661877555586622	-10.6703039192735	1.40167165852946e-26	8.15844419124274e-24	0.059	1.077	0.191	2.139	0.688	0.662	1.330	0.978	0.584	0.860	0.892	0.472	0.376	0.913	0.199	0.348	8.532	10.724	36.166	42.150	103.579	2.051	1.917	1.921	10.113	2.993	3.073
Pdensi_DN22823_c0_g1d302799	FC_3	MC_2_3	3.84555065267178	375.894628189279	189.870089420975	-6.64915775211213	0.624376191845519	-10.6492813770792	1.7571626298566e-26	1.01242740979445e-23	0.128	0.000	0.125	0.072	0.103	0.260	0.099	0.065	0.504	0.074	0.460	0.429	0.108	0.069	0.160	1.127	3.394	3.368	7.508	11.143	10.913	21.463	4.728	4.848	0.604	0.510	1.269
Pdensi_DN17802_c1_g1	FC_3	MC_2_3	184.540373460864	3768.54404839683	1976.54221092885	-4.35096583722689	0.409276360763128	-10.6308750134363	2.14094245384976e-26	1.22121498510044e-23	5.955	7.449	6.974	8.585	7.497	6.730	8.497	8.214	8.437	6.887	7.039	6.346	4.633	6.716	4.107	6.058	18.806	28.677	63.841	92.844	138.407	19.671	2.958	2.239	3.157	4.155	2.849
Pdensi_DN24369_c0_g2d133256	FC_3	MC_2_3	4474.68390200678	27.7542138979251	2251.21905795235	7.34108382165477	0.691067128365661	10.6228230519603	2.33394028613487e-26	1.31812166199425e-23	27.195	66.175	3.296	5.062	47.039	103.100	2.884	5.861	0.479	0.325	0.870	0.173	83.159	199.527	98.161	1.420	12.365	0.501	0.364	0.277	1.499	0.437	1.676	0.081	0.579	6.325	2.749
Pdensi_DN34786_c0_g1d437499	FC_3	MC_2_3	937.347708602768	34.1661433859737	485.756925994371	4.77651609638498	0.450627432058238	10.5997011202098	2.98934032980598e-26	1.67171531129866e-23	10.829	42.454	20.264	14.708	23.497	29.606	21.989	11.633	9.443	9.980	9.868	5.180	14.893	36.488	27.934	4.817	3.706	1.559	0.868	1.133	0.698	1.188	0.359	0.000	0.589	0.000	0.117
Pdensi_DN15728_c0_g1d9744	FC_3	MC_2_3	1164.69485601367	42.8442627747592	603.769559394217	4.7594862504468	0.4497165802705	10.5833017043401	3.56181084875989e-26	1.97251701576808e-23	0.282	0.165	0.611	16.569	22.329	62.903	6.975	6.875	8.869	3.315	2.936	5.452	22.161	40.079	35.420	5.417	5.954	1.539	1.746	1.010	0.658	0.806	0.941	0.000	0.000	0.000	0.000
Pdensi_DN18860_c0_g3d355806	FC_3	MC_2_3	2.54096476629935	8762.60632055285	4382.57364265958	-11.8025528742561	1.11694853767489	-10.5667830487741	4.24817654444863e-26	2.3300022910759e-23	0.000	0.093	0.086	0.000	0.000	0.000	0.000	0.361	0.000	0.304	0.000	0.102	0.096	0.000	0.097	0.078	135.326	149.751	349.780	19.553	325.497	0.262	0.106	0.000	0.000	0.097	0.000
Pdensi_DN6880_c0_g1d450628	FC_3	MC_2_3	1517.38112758771	17.0191133174538	767.200120452583	6.48625471962016	0.614802950368647	10.5501359675175	5.07236378949074e-26	2.7555495515842e-23	21.652	33.371	13.743	3.617	0.692	40.957	0.455	0.067	0.262	0.374	0.323	0.265	25.290	36.915	63.429	1.072	0.176	0.321	0.436	0.186	0.733	0.000	0.432	0.260	6.789	5.391	4.188
Pdensi_DN12820_c0_g1d211965	FC_3	MC_2_3	1466.30456259768	4.18065721873258	735.242609908208	8.45925851223209	0.801925315358243	10.5486862058384	5.15123314609703e-26	2.77199518760869e-23	27.425	24.121	28.694	18.676	14.567	56.365	13.851	10.969	21.111	9.853	9.540	15.942	26.846	26.166	67.097	7.057	0.136	0.899	0.187	0.000	0.159	0.000	0.000	0.000	0.000	0.000	0.067
Pdensi_GG_24045_c4_g1	FC_3	MC_2_3	0	7288.21703019957	3644.10851509979	-15.4992314122556	1.47903915304881	-10.4792570097325	1.07585615903686e-25	5.7353188007123e-23	0.000	0.000	0.011	0.000	0.000	0.000	0.000	0.022	0.099	0.334	0.000	0.000	0.000	0.000	0.000	0.000	13.206	16.764	33.987	152.758	376.784	0.762	0.000	0.000	0.000	0.000	0.013
Pdensi_DN17055_c0_g1d112238	FC_3	MC_2_3	22.0722097864611	875.788138674627	448.930174230544	-5.31438368330373	0.507658326280894	-10.4684261208457	1.20631930677166e-25	6.3712647757002e-23	0.088	0.394	0.203	0.146	0.490	1.177	0.032	0.000	0.034	0.034	0.000	0.000	0.604	0.566	0.650	0.000	0.000	0.000	13.603	20.784	34.080	11.229	0.000	0.000	0.000	0.000	0.000
Pdensi_DN24036_c0_g2	FC_3	MC_2_3	2801.57190414877	0.371841900306738	1400.97187302454	12.7501801733769	1.22080166487318	10.4441045095572	1.5591992020908e-25	8.15947538407903e-23	26.299	48.732	46.278	59.465	59.526	63.034	105.532	80.579	148.334	45.115	91.954	96.147	82.043	81.200	68.150	2.525	0.092	0.084	0.000	0.019	0.000	0.000	0.102	0.374	0.026	0.000	0.000
Pdensi_DN42477_c0_g1d93713	FC_3	MC_2_3	24.136116345679	774.743434077378	399.439775211529	-5.00710821961517	0.48056853624612	-10.4191345083208	2.02790146136492e-25	1.05157752052469e-22	0.932	0.894	1.820	1.627	0.519	1.609	1.781	3.143	2.876	3.380	3.691	2.479	0.775	0.726	0.485	7.963	6.331	6.154	21.987	27.661	11.884	51.829	66.018	36.505	0.051	0.075	0.000
Pdensi_DN25745_c1_g1d228005	FC_3	MC_2_3	976.267234627197	35.4531561690059	505.860195398102	4.77985996511431	0.459442603583997	10.4036062999552	2.38723683704097e-25	1.22676014794283e-22	29.645	11.753	4.561	19.361	16.692	25.941	8.780	3.819	5.046	3.609	5.502	3.084	32.693	30.315	17.604	2.498	1.470	1.641	0.975	1.226	0.604	3.906	7.348	57.402	17.550	47.969	50.566
Pdensi_GG_61773_c1_g1	FC_3	MC_2_3	0	6104.27837810832	3052.13918905416	-15.2434947409905	1.46653655468961	-10.3942139677635	2.63450103348089e-25	1.34173726295342e-22	0.000	0.046	0.000	0.106	0.000	0.000	0.000	0.264	0.000	0.050	0.000	0.000	0.000	0.000	0.000	0.000	0.279	0.053	181.263	25.454	273.186	0.383	0.052	0.601	0.000	0.000	0.000
Pdensi_DN19639_c4_g1	FC_3	MC_2_3	9255.79205447452	1113.5865812979	5184.68931788621	3.05537816411043	0.294062203329364	10.3902444092356	2.74648406496103e-25	1.38639112875613e-22	79.055	291.638	151.149	167.586	230.665	254.385	128.666	104.983	82.114	56.508	148.161	85.096	179.447	342.604	256.873	113.799	54.981	31.472	25.671	29.729	32.348	1.492	2.571	0.124	0.925	0.986	0.076
Pdensi_DN24246_c2_g2	FC_3	MC_2_3	1525.08613678544	87.8171287894456	806.451632787442	4.12091588719649	0.396776860556834	10.3859783592552	2.87209336711073e-25	1.43707962941547e-22	37.404	55.391	26.015	40.679	49.783	52.977	35.509	28.069	26.183	24.489	27.473	18.616	31.431	59.617	37.557	15.792	10.905	6.983	1.561	2.494	2.832	12.385	23.639	41.577	66.191	68.873	95.670
Pdensi_DN16265_c0_g1d278204	FC_3	MC_2_3	2136.91004504085	221.03635478064	1178.97319991075	3.27394473958164	0.315743181382248	10.3690116925062	3.43054302760235e-25	1.7015791724997e-22	23.917	47.716	28.297	46.267	59.749	86.844	36.959	29.037	37.758	24.291	24.506	29.618	43.917	79.098	56.682	10.839	8.517	7.471	4.771	6.708	5.966	24.276	141.334	170.354	8.369	12.454	2.160
Pdensi_DN20781_c0_g4	FC_3	MC_2_3	189.458813864279	1513.54938482097	851.504099342624	-2.99830198515452	0.289451391004077	-10.3585682374983	3.8264676051839e-25	1.88159947126978e-22	1.327	2.679	19.909	14.290	7.249	7.021	5.358	5.027	3.939	4.830	3.880	3.932	5.347	5.869	4.480	14.261	77.937	83.083	44.831	44.657	30.596	1802.554	21.706	11.584	1.313	0.729	0.379
Pdensi_DN6106_c0_g1	FC_3	MC_2_3	10.8946290872986	1039.577640434	525.236134760649	-6.59948739215508	0.637272723281895	-10.3558290682337	3.93760218683468e-25	1.91969885760031e-22	0.000	0.181	0.000	0.662	0.683	0.754	1.543	0.148	1.366	0.000	0.172	0.000	0.461	0.152	0.276	3.121	7.536	3.306	44.910	15.426	22.728	50.360	91.452	47.141	1.872	2.763	2.057
Pdensi_DN12818_c0_g1d390558	FC_3	MC_2_3	1235.12217785346	101.474232186383	668.298205019923	3.60700445789077	0.348339928141025	10.354840678587	3.97848385888074e-25	1.92319235418997e-22	24.065	51.513	28.576	25.459	18.014	32.383	36.558	29.827	28.383	76.522	61.611	58.189	26.977	46.047	30.785	4.419	4.689	3.068	2.915	1.957	3.139	0.890	3.649	0.923	0.442	0.890	1.409
Pdensi_GG_23961_c0_g1	FC_3	MC_2_3	1.27048238314968	1700.6154553908	850.942968886974	-10.4941421647809	1.01404935424134	-10.3487489251764	4.23989861762886e-25	2.03233661385015e-22	0.175	0.000	0.000	0.000	0.000	0.038	0.000	0.000	0.122	0.122	0.000	0.124	0.039	0.000	0.039	0.032	0.038	0.000	13.274	60.560	58.771	0.945	0.000	0.000	0.000	0.000	0.000
Pdensi_DN18556_c0_g1d59326	FC_3	MC_2_3	0.963304146356749	733.065247312783	367.01427572957	-9.7329555255755	0.944148727983208	-10.3087100973657	6.43593129141069e-25	3.05926630661131e-22	0.000	0.012	0.000	0.042	0.000	0.000	0.000	0.000	0.000	0.013	0.000	0.013	0.062	0.000	0.013	0.000	0.411	0.496	23.523	13.927	20.636	59.994	28.277	24.013	0.000	0.000	0.027
Pdensi_GG_124436_c0_g1	FC_3	MC_2_3	5.99545373717224	2194.41701710225	1100.20623541971	-8.55541203653619	0.830923905734741	-10.2962641675005	7.32510051762891e-25	3.45314924484356e-22	0.035	0.000	0.173	0.480	0.042	0.150	2.777	0.181	1.342	2.357	0.351	1.728	0.386	0.040	0.039	0.157	5.472	12.128	41.792	90.970	40.478	289.794	617.845	73.041	0.054	0.000	0.000
Pdensi_DN1883_c0_g1d325525	FC_3	MC_2_3	3.53714358921551	1243.53944157327	623.538292581245	-8.43939778554314	0.821183716167476	-10.2771129278238	8.93644476578387e-25	4.17822742528752e-22	0.000	0.065	0.060	0.229	0.213	0.064	0.413	0.198	0.210	0.083	0.077	0.057	0.101	0.140	0.054	0.000	3.458	4.679	44.539	8.055	45.817	33.576	201.723	78.435	0.141	0.000	0.000
Pdensi_DN22639_c0_g3	FC_3	MC_2_3	3.81021832278568	21781.1514766056	10892.4808474642	-12.4915326141444	1.21713819674692	-10.2630355760183	1.03404062592605e-24	4.79534238564618e-22	0.211	0.210	0.135	0.132	0.126	0.097	0.164	0.156	0.544	0.632	0.228	0.125	0.150	0.086	0.068	0.164	0.216	0.114	5.948	797.066	884.165	0.045	0.074	0.000	0.141	0.118	0.162
Pdensi_DN23166_c0_g2	FC_3	MC_2_3	820.704214195035	23.613381677899	422.158797936467	5.1111723959956	0.499169048509706	10.2393616175828	1.32105135998979e-24	6.07694279235302e-22	16.704	16.622	21.716	21.164	17.722	18.860	15.671	13.271	15.003	10.643	7.557	7.460	25.769	26.996	15.310	15.482	5.723	5.083	0.893	0.667	0.329	0.000	0.141	0.000	0.000	0.000	0.000
Pdensi_GG_16380_c0_g1	FC_3	MC_2_3	0.307178236792927	3102.36214548285	1551.33466185982	-13.3052766560532	1.30056749700765	-10.2303622739043	1.44976023773934e-24	6.61566189767119e-22	0.000	0.000	0.113	0.071	0.034	0.015	0.000	0.059	0.100	0.083	0.108	0.186	0.000	0.000	0.016	0.000	62.684	50.952	52.249	134.054	58.258	1.193	0.000	0.000	0.000	0.000	0.051
Pdensi_DN17775_c0_g1d475646	FC_3	MC_2_3	656.312244454296	30.3515947585776	343.331919606437	4.4318590389768	0.433346265942184	10.2270617916622	1.50001430981494e-24	6.79066001953605e-22	73.896	16.913	6.938	10.732	4.780	19.453	2.762	0.811	1.289	1.038	0.917	1.116	21.362	20.683	12.227	1.900	1.425	1.181	1.011	0.688	0.693	8.487	167.079	347.058	67.288	19.027	27.148
Pdensi_DN20927_c0_g1d494789	FC_3	MC_2_3	363.079550559851	7.7522121109119	185.415881335381	5.569693047403	0.544859833808683	10.2222492865178	1.57639868176403e-24	7.08026434696868e-22	9.415	10.749	12.596	14.283	15.441	15.909	14.456	14.140	19.276	10.280	13.802	10.425	8.201	11.997	10.103	7.856	0.902	0.832	0.137	0.140	0.316	0.000	0.000	0.000	0.125	0.068	0.168
Pdensi_DN22155_c0_g1	FC_3	MC_2_3	444.996517006135	8658.61760821945	4551.80706261279	-4.2821897865543	0.419241590323912	-10.2141340110026	1.714027797056e-24	7.63827027905245e-22	13.872	13.726	67.012	37.975	13.942	14.118	14.365	14.451	16.979	12.229	14.826	11.197	11.154	14.050	11.790	57.196	271.221	317.215	272.289	115.356	296.482	7.842	5.020	8.769	6.190	8.984	7.522
Pdensi_GG_93564_c0_g1	FC_3	MC_2_3	0	1863.59485114993	931.797425574967	-13.5318179568188	1.33026215882882	-10.1722941354149	2.63625163715758e-24	1.16569325298531e-21	0.000	0.000	0.000	0.000	0.000	0.000	0.000	0.000	0.000	0.000	0.000	0.000	0.000	0.000	0.000	45.494	64.772	79.209	36.053	84.197	27.100	0.000	47.660	0.000	13.198	8.154	0.000
Pdensi_GG_94214_c0_g1	FC_3	MC_2_3	0	1154.91658845905	577.458294229524	-12.8413594575982	1.26257388283249	-10.1707786231009	2.67759608210084e-24	1.17486737014703e-21	0.000	0.000	0.776	1.377	0.000	0.000	0.000	0.000	0.000	0.000	0.000	0.000	0.000	0.000	0.000	1.158	19.216	4.311	21.744	32.851	36.110	16.296	0.000	0.000	0.000	0.000	0.000
Pdensi_DN26858_c0_g2	FC_3	MC_2_3	1198.79370177769	49.8540587616936	624.323880269692	4.58968940237513	0.451535571849756	10.1646242035219	2.85219769706548e-24	1.24192525830773e-21	16.412	35.422	27.319	41.271	34.068	32.847	39.940	26.227	27.098	21.284	29.489	22.107	22.806	40.317	37.298	14.177	5.203	3.263	1.553	0.689	1.675	8.019	0.862	0.413	0.692	0.245	0.313
Pdensi_DN14864_c0_g1d108554	FC_3	MC_2_3	11670.3361054887	279.149767827093	5974.74293665788	5.38504866213417	0.530111856115692	10.1583252666564	3.04257661535522e-24	1.3147849448218e-21	56.550	549.531	237.086	587.646	586.429	406.291	616.227	446.902	394.060	426.984	602.163	309.478	159.932	539.662	299.489	247.910	86.584	19.959	12.201	5.449	4.693	73.831	11.262	3.349	1.034	0.478	0.430
Pdensi_DN21067_c1_g2	FC_3	MC_2_3	386.499597161412	4.59095096877081	195.545274065092	6.40755384133863	0.631183028796074	10.1516573624619	3.2578311817685e-24	1.39721765743802e-21	5.119	4.650	3.048	4.524	18.044	22.355	1.527	2.630	3.094	0.215	1.074	0.909	7.002	11.857	13.397	1.426	0.998	0.340	0.117	0.099	0.146	0.000	0.435	0.087	0.000	0.000	0.000
Pdensi_DN24065_c1_g3	FC_3	MC_2_3	403.274976763011	8.54393187490562	205.909454318958	5.54904195078625	0.546671432014569	10.1505980115646	3.29339096629676e-24	1.40192771722786e-21	7.595	7.806	3.496	10.515	11.055	11.536	7.494	5.291	2.846	7.081	3.968	2.866	13.287	10.894	8.934	2.790	0.854	0.189	0.264	0.305	0.117	0.069	0.011	0.000	0.029	0.000	0.000
Pdensi_GG_79752_c0_g1	FC_3	MC_2_3	30.4087221344485	2030.42481387412	1030.41676800428	-6.05213482135646	0.59629397046562	-10.1495824561677	3.32784151888267e-24	1.40609931910064e-21	0.196	0.127	0.127	0.296	0.707	1.747	1.144	3.103	8.192	2.157	3.719	2.080	0.584	1.481	0.553	0.469	1.024	0.800	45.258	27.172	86.695	65.878	10.026	43.690	0.811	0.814	0.847
Pdensi_DN32377_c0_g1d199453	FC_3	MC_2_3	928.171352386396	45.3030481867657	486.737200286581	4.35726158297532	0.429366822518393	10.1481096220206	3.37843944914745e-24	1.41698209278544e-21	32.992	29.848	19.296	55.954	77.650	32.903	63.225	42.165	24.159	23.806	29.915	18.406	19.503	40.735	18.530	12.009	2.852	1.871	1.384	0.964	1.216	0.316	0.382	0.000	0.000	0.000	0.000
Pdensi_GG_157683_c0_g1	FC_3	MC_2_3	0	3300.10693703029	1650.05346851515	-14.3562268173078	1.41683542422672	-10.1326001395985	3.9597727654746e-24	1.63245878496736e-21	0.000	0.000	0.000	0.105	0.000	0.000	0.000	0.000	0.000	0.000	0.000	0.000	0.000	0.000	0.000	0.000	55.860	27.911	66.025	170.664	25.018	4.426	0.000	0.000	0.000	0.000	0.000
Pdensi_DN19506_c0_g1d287459	FC_3	MC_2_3	22.2641517011272	15505.9441570215	7764.10415436132	-9.44428798947315	0.932097593979946	-10.1322952129371	3.97214332393008e-24	1.63245878496736e-21	0.022	0.027	0.067	0.056	0.242	2.002	0.293	1.193	1.861	4.116	12.494	15.403	0.917	0.751	0.151	0.043	10.502	7.433	73.295	932.417	210.926	3.421	5.031	2.098	33.898	33.415	22.838
Pdensi_DN39867_c0_g1d379399	FC_3	MC_2_3	9061.43030759472	1562.87300398115	5312.15165578793	2.53565931025588	0.250258760856694	10.1321500257403	3.97804686296633e-24	1.63245878496736e-21	290.832	273.443	158.592	249.408	251.828	309.844	215.095	207.945	191.439	286.122	209.766	222.275	265.448	282.565	202.786	120.711	65.539	35.003	37.281	42.516	43.460	33.050	103.391	108.838	159.267	286.470	201.031
Pdensi_DN20644_c1_g2	FC_3	MC_2_3	40.5899282801711	6307.01617991114	3173.80305409566	-7.28572307468664	0.721393756719084	-10.0995094659847	5.55191994050432e-24	2.26205046661648e-21	4.058	0.288	0.679	2.201	0.568	0.749	4.142	0.093	2.450	3.824	0.984	2.988	2.179	0.575	0.471	1.709	17.776	32.515	157.548	261.970	81.066	338.943	9.026	5.382	1.165	0.405	0.428
Pdensi_DN1833_c0_g1	FC_3	MC_2_3	749.145364743734	42.8977534820659	396.0215591129	4.12326449574633	0.408516841708579	10.0932546097762	5.91743535141845e-24	2.3938753892217e-21	3.277	5.626	4.327	11.787	22.602	29.508	8.621	7.306	5.029	5.715	5.489	6.149	15.507	28.669	18.899	4.953	3.953	1.394	1.593	0.895	0.924	1.637	10.513	6.386	0.019	0.000	0.000
Pdensi_GG_424_c1_g1	FC_3	MC_2_3	27730.0658288892	2032.4225983013	14881.2442135952	3.77015761855563	0.373700220392535	10.0887219563196	6.19710873809075e-24	2.48936112344672e-21	2020.710	894.074	417.846	559.304	386.023	969.862	238.617	77.828	111.964	50.619	92.985	33.904	1051.143	688.672	522.190	360.873	124.167	46.152	60.318	48.056	52.553	30.248	103.901	143.617	452.206	551.093	351.351
Pdensi_DN13590_c1_g1	FC_3	MC_2_3	61.8771152344063	13750.5015755426	6906.18934538851	-7.79583830460129	0.77320990450702	-10.082434613369	6.60684375718342e-24	2.63539143184265e-21	2.305	1.772	1.931	2.124	2.307	2.184	1.829	2.030	2.664	2.666	2.367	1.528	1.864	1.985	1.304	1.494	5.706	5.688	94.563	162.503	804.653	140.826	60.484	37.648	2.492	5.548	9.465
Pdensi_DN22469_c5_g3	FC_3	MC_2_3	323.635582120237	3.86649309302308	163.75103760663	6.41066000757001	0.6368581249931	10.0660724201948	7.80322064708677e-24	3.09099658979497e-21	9.370	9.419	5.942	3.446	4.478	6.315	1.344	0.666	0.659	0.454	0.081	0.168	9.203	9.390	8.159	6.866	0.512	0.324	0.074	0.045	0.165	0.019	0.032	0.000	0.024	0.043	0.000
Pdensi_DN23166_c0_g1d547330	FC_3	MC_2_3	24589.3431565938	905.263942643854	12747.3035496188	4.76362179298667	0.4745021444554	10.0391997141636	1.02502369646779e-23	4.03230183932545e-21	680.464	997.143	616.616	538.383	498.938	540.009	275.948	250.815	442.265	238.390	215.680	339.771	440.168	1237.658	433.053	780.993	301.942	143.140	27.910	16.264	27.455	1.572	3.255	2.486	11.996	21.955	24.531
Pdensi_DN21094_c1_g1	FC_3	MC_2_3	0	6310.53309111124	3155.26654555562	-15.2914336116147	1.52438211379239	-10.0312339493228	1.11119126882783e-23	4.3413329565211e-21	0.000	0.000	0.000	0.000	0.000	0.000	0.000	0.000	0.195	0.097	0.000	0.000	0.000	0.000	0.000	0.000	0.000	0.000	16.677	242.456	231.088	139.190	0.000	0.000	0.000	0.000	0.000
Pdensi_GG_63618_c0_g1	FC_3	MC_2_3	0	5096.66256732836	2548.33128366418	-14.983229224309	1.4950425423953	-10.0219417169919	1.22080590201969e-23	4.73714213993911e-21	0.000	0.000	0.000	0.000	0.000	0.000	0.000	0.205	0.015	0.153	0.000	0.000	0.000	0.000	0.000	0.000	0.000	0.000	175.658	16.653	209.991	0.177	0.000	0.080	0.000	0.000	0.000
Pdensi_GG_74079_c0_g1	FC_3	MC_2_3	563.626755533596	14.6934208353961	289.160088184496	5.26091468663878	0.525727562652494	10.0069219504024	1.42105128304523e-23	5.47690447541777e-21	12.054	20.519	12.963	23.898	26.072	16.017	24.669	20.448	37.883	9.670	19.722	9.634	14.504	17.572	14.730	17.697	2.874	1.743	0.593	0.151	0.434	0.000	0.000	0.000	0.000	0.000	0.000
Pdensi_GG_8792_c0_g1	FC_3	MC_2_3	1609.06684494255	23.9306382869679	816.498741614759	6.07251091263457	0.60700814717002	10.004002320143	1.46359455415931e-23	5.60301321904708e-21	55.617	26.380	15.181	98.333	134.108	77.860	142.432	170.129	183.738	129.207	124.716	137.901	33.443	67.291	35.460	11.933	0.556	0.474	0.239	1.141	0.493	0.234	0.167	0.533	6.305	1.877	8.853
Pdensi_DN64036_c0_g1	FC_3	MC_2_3	13.5072406322454	9141.28038410209	4577.39381236717	-9.39392732719648	0.939346550287643	-10.0004916442392	1.51642316344432e-23	5.76655291106848e-21	1.043	0.000	5.233	10.546	0.000	4.235	0.000	2.464	1.866	1.233	5.587	3.682	0.000	0.602	0.579	3.503	108.189	155.724	99.885	344.993	270.471	108.141	0.000	0.000	0.000	0.000	0.000
Pdensi_GG_38186_c0_g1	FC_3	MC_2_3	16.2450626198641	538.58532100568	277.415191812772	-5.05456955374429	0.505635841559464	-9.9964621537808	1.57938964350409e-23	5.96622282484218e-21	0.582	1.525	1.814	0.853	0.315	0.000	0.319	0.000	0.000	0.000	0.000	0.296	0.435	0.453	0.465	1.277	4.868	11.146	9.064	13.258	19.834	0.000	0.262	0.476	0.933	0.889	1.701
Pdensi_DN33156_c0_g1d236487	FC_3	MC_2_3	634.920008280887	86.33658908112	360.628298681004	2.87916831036981	0.289558815871345	9.94329356440338	2.69757568034073e-23	1.01231851567313e-20	14.871	18.811	8.396	8.998	5.660	24.441	6.495	2.277	7.765	17.586	7.018	4.735	17.130	18.583	16.821	5.276	2.323	2.641	2.060	2.509	2.229	15.038	0.753	19.313	639.302	736.461	884.698
Pdensi_DN18176_c1_g1	FC_3	MC_2_3	1.07450941544357	419.144958124947	210.109733770195	-8.55038182606171	0.860882932113018	-9.93210749930306	3.01808081407816e-23	1.12519181513616e-20	0.000	0.000	0.271	0.000	0.000	0.160	0.000	0.062	0.087	0.000	0.000	0.052	0.000	0.041	0.056	0.003	5.458	2.046	13.829	10.665	8.788	8.061	0.531	4.296	0.000	0.000	0.059
Pdensi_DN23864_c1_g1d70605	FC_3	MC_2_3	1505.98186358293	2.52868812586328	754.255275854396	9.18477526631852	0.925281895046688	9.92646167128891	3.19388417039383e-23	1.18300225300931e-20	0.454	2.076	3.030	7.608	55.578	183.681	4.222	7.299	1.709	0.117	0.444	0.131	15.299	45.669	65.429	2.495	1.261	0.398	0.184	0.012	0.043	0.064	166.365	449.982	0.031	0.011	0.000
Pdensi_DN21754_c0_g3	FC_3	MC_2_3	187.172301659374	1244.67825928061	715.925280469992	-2.73287546241148	0.275676818768798	-9.91333066964713	3.64295086621219e-23	1.3406294216749e-20	5.177	5.705	14.866	10.979	11.627	8.406	7.754	9.959	11.589	8.278	10.915	10.347	4.445	5.795	5.305	15.628	27.554	23.645	33.672	27.135	37.449	107.480	37.475	45.878	1.628	3.165	4.381
Pdensi_DN37478_c2_g10	FC_3	MC_2_3	645.358661478649	11.1810899594937	328.269875719071	5.86143434466009	0.592099032484228	9.8994155083613	4.18714957090897e-23	1.53102050432191e-20	0.884	2.753	1.394	6.036	20.326	25.729	3.628	5.505	4.734	1.815	3.728	3.245	9.400	24.071	21.051	0.909	1.309	0.458	0.138	0.354	0.392	0.092	2.466	5.135	0.000	0.000	0.000
Pdensi_DN17178_c0_g1d280626	FC_3	MC_2_3	1.09539413343256	2473.90389429506	1237.49964421424	-11.1178177988424	1.12534970391458	-9.87943370862279	5.1120979675418e-23	1.84856570663004e-20	0.039	0.014	0.000	0.226	0.417	0.000	0.182	0.334	0.045	0.301	0.293	0.046	0.014	0.044	0.015	0.012	1.286	9.019	9.901	133.547	50.107	0.849	0.174	0.053	0.020	0.000	0.000
Pdensi_DN21354_c1_g1	FC_3	MC_2_3	0	1893.82211117417	946.911055587085	-13.5549006122767	1.37212246830503	-9.87878336328168	5.14538017663679e-23	1.84856570663004e-20	0.000	0.000	0.000	0.000	0.000	0.000	0.000	0.000	0.000	0.000	0.000	0.000	0.000	0.000	0.000	0.000	2.241	8.206	20.280	40.582	86.426	1.763	0.000	0.000	0.000	0.000	0.562
Pdensi_DN17864_c7_g1	FC_3	MC_2_3	13.2282684731466	582.183322859344	297.705795666245	-5.45274921465611	0.551973753529739	-9.87863857617702	5.15281897852731e-23	1.84856570663004e-20	0.326	0.414	0.383	0.668	0.461	0.254	0.711	0.265	0.035	0.553	0.299	0.105	0.394	0.510	0.199	0.535	0.424	0.222	11.367	22.615	11.970	0.178	0.073	0.361	0.193	0.638	1.263
Pdensi_GG_121462_c1_g1	FC_3	MC_2_3	35499.8145808292	1021.23140268618	18260.5229917577	5.11950802278284	0.521113267335482	9.82417517204951	8.85963109580601e-23	3.15851385834919e-20	1017.656	1051.972	936.981	932.057	541.783	948.533	559.725	290.586	735.193	496.863	246.834	605.248	855.311	1347.602	778.550	791.298	165.245	147.932	34.959	10.016	35.832	2.232	4.120	2.297	0.164	0.436	0.042
Pdensi_DN17943_c1_g3	FC_3	MC_2_3	0.55813942571077	4112.76068970128	2056.6594145635	-12.8385847122076	1.30710868280364	-9.82212487845305	9.04172587271443e-23	3.20341046897829e-20	0.000	0.000	0.015	0.000	0.017	0.000	0.000	0.000	0.085	0.136	0.000	0.000	0.016	0.017	0.000	0.013	0.000	0.037	18.471	135.457	165.457	25.255	0.000	0.030	0.046	0.000	0.000
Pdensi_DN11635_c0_g1d210913	FC_3	MC_2_3	1.27048238314968	3007.18799342786	1504.2292379055	-11.2968685833324	1.15022618567307	-9.8214322748372	9.10407209389434e-23	3.20558874264091e-20	0.000	0.024	0.022	0.000	0.000	0.000	0.000	0.023	0.051	0.026	0.000	0.026	0.049	0.000	0.049	0.000	0.000	0.028	19.520	182.640	34.235	365.103	18.585	13.954	0.205	0.000	0.026
Pdensi_DN21541_c0_g1	FC_3	MC_2_3	587.072047719393	13.9443399884244	300.508193853909	5.3956536364161	0.551284490979934	9.78742142160588	1.27506081296621e-22	4.46200882407398e-20	11.424	14.850	3.811	16.788	11.720	21.948	12.872	13.453	16.645	8.859	11.117	8.651	8.297	24.227	17.368	2.150	0.767	0.528	0.458	0.276	0.365	0.055	0.022	0.000	0.000	0.061	0.000
Pdensi_DN24194_c1_g1d552023	FC_3	MC_2_3	673.108741500218	3.49195266953724	338.300347084878	7.6123571499494	0.778076626999171	9.78355715337213	1.32471147296682e-22	4.60749189814028e-20	0.053	0.349	0.146	3.802	30.049	40.806	4.369	7.677	1.278	0.153	0.308	0.156	7.860	22.920	25.944	0.355	1.035	0.265	0.019	0.107	0.140	0.862	25.458	13.607	0.027	0.000	0.000
Pdensi_DN19000_c0_g1d406312	FC_3	MC_2_3	6.00867252240601	883.572542787717	444.790607655061	-7.22821520802374	0.740658752395123	-9.75917071748538	1.68527607361122e-22	5.8260504554459e-20	0.636	0.239	1.276	1.734	0.887	0.419	3.302	3.386	4.577	4.291	4.980	3.403	0.305	0.097	0.083	3.138	4.361	5.907	13.704	39.758	16.138	2.976	0.162	0.065	0.563	0.714	0.292
Pdensi_DN23645_c0_g2	FC_3	MC_2_3	1.19338061728561	2288.77113961017	1144.98226011373	-10.9515945821247	1.12650123504417	-9.72177769667098	2.43492783838971e-22	8.3669107728667e-20	0.012	0.000	0.046	0.000	0.000	0.000	0.000	0.024	0.067	0.000	0.029	0.041	0.051	0.026	0.013	0.000	0.153	2.233	8.280	116.331	54.149	155.590	22.707	18.871	0.018	0.026	0.193
Pdensi_DN20580_c1_g1	FC_3	MC_2_3	10.8912871803586	2461.53617220972	1236.21372969504	-7.81278218406279	0.804199062000635	-9.71498544729292	2.60286204791382e-22	8.89041042365581e-20	0.321	0.820	4.305	0.751	0.576	0.157	0.349	0.332	0.156	0.425	0.440	0.285	0.178	0.414	0.316	0.702	36.649	29.806	10.385	96.108	85.030	38.954	0.148	0.054	0.104	0.150	0.032
Pdensi_GG_83182_c0_g1	FC_3	MC_2_3	951.648637215375	16.6664973420128	484.157567278694	5.84474215700109	0.601966268233536	9.70941806116883	2.74902110046269e-22	9.33374479711263e-20	37.701	40.799	22.445	63.511	36.734	39.011	26.086	16.480	15.890	18.518	11.727	15.187	24.342	39.532	16.369	23.001	3.283	2.201	0.406	0.162	0.721	0.064	0.246	0.082	0.607	1.124	0.582
Pdensi_DN13157_c0_g1	FC_3	MC_2_3	31.0731052576057	1214.17294892126	622.623027089433	-5.29003758103958	0.545492763371999	-9.69772274949876	3.08302755193965e-22	1.04058564846266e-19	0.665	0.758	1.114	1.120	0.725	1.241	0.721	0.851	0.861	0.900	0.796	0.788	0.902	0.876	0.795	1.455	4.889	6.411	13.539	41.635	39.747	3.746	0.570	0.525	1.130	1.202	1.034
Pdensi_DN22039_c0_g1d190162	FC_3	MC_2_3	4.05474240561166	829.482473610638	416.768608008125	-7.68963920549167	0.793114467690237	-9.6954973320383	3.15098768592629e-22	1.05726757995836e-19	0.000	0.115	0.000	0.000	0.000	0.214	0.050	0.000	0.000	0.027	0.000	0.000	0.087	0.083	0.166	0.000	0.000	0.000	6.670	31.983	26.116	4.874	0.000	0.000	0.000	0.000	0.000
Pdensi_DN13799_c0_g1d272487	FC_3	MC_2_3	1.88483885673553	906.393839348021	454.139339102378	-8.99033824440605	0.927683791279357	-9.69116667653273	3.2875156665996e-22	1.09662679028367e-19	0.031	0.056	0.808	0.651	0.025	0.022	0.023	0.065	0.121	0.073	0.039	0.025	0.046	0.000	0.094	0.066	13.316	19.957	9.975	23.481	37.152	7.820	0.320	0.085	0.000	0.000	0.025
Pdensi_GG_18120_c0_g1	FC_3	MC_2_3	187.739433086754	2639.13401780408	1413.43672544542	-3.81444321576983	0.393895434471255	-9.68389801443154	3.52994635586984e-22	1.17064924468123e-19	8.519	13.471	16.340	7.043	1.905	11.387	4.373	6.360	9.836	8.895	19.266	17.615	6.136	4.929	4.340	30.428	24.848	33.139	59.495	98.607	50.607	14.532	143.052	10.154	0.044	0.032	0.068
Pdensi_DN11119_c0_g1d104232	FC_3	MC_2_3	10.4894643666526	824.004421482715	417.246942924684	-6.31555200539394	0.653901920356052	-9.6582557854473	4.53519551227134e-22	1.49532998390445e-19	1.356	1.928	0.396	0.550	0.147	0.207	0.708	0.346	0.287	1.211	0.251	0.271	0.429	0.159	0.257	0.071	15.716	35.110	12.267	36.089	16.488	49.857	0.475	2.915	1.890	4.341	1.172
Pdensi_GG_89759_c0_g1	FC_3	MC_2_3	1217.80990237045	0	608.904951185226	12.5103433153374	1.29573915424086	9.65498593940915	4.68223504052211e-22	1.53493890199093e-19	22.464	44.808	16.534	21.558	48.870	28.169	39.008	24.208	21.801	18.417	10.556	7.747	20.212	56.651	27.216	3.489	2.887	2.189	0.000	0.000	0.000	0.000	0.000	0.000	0.000	0.000	0.000
Pdensi_GG_38489_c2_g1	FC_3	MC_2_3	7.00730899864886	1885.28956121017	946.148435104409	-8.09453972940612	0.838451440386383	-9.65415447992542	4.72037061937019e-22	1.53859805999712e-19	1.442	0.871	14.335	5.702	0.101	0.091	0.131	0.263	0.183	0.240	0.275	0.273	0.308	0.083	0.163	15.562	35.162	38.411	45.010	11.502	91.046	4.957	0.000	0.025	0.000	0.014	0.000
Pdensi_DN9737_c0_g1d518439	FC_3	MC_2_3	4.46511540568616	617.580240691929	311.022678048808	-7.10862412630185	0.736628621574447	-9.65021439311998	4.90530681281999e-22	1.5897932153981e-19	3.009	1.362	7.179	3.060	0.219	0.000	0.000	0.665	0.100	0.425	0.455	0.000	0.200	0.173	0.000	14.760	14.800	14.570	13.735	14.184	20.625	7.240	0.000	0.000	0.000	0.000	0.000
Pdensi_DN17223_c0_g1d216017	FC_3	MC_2_3	1070.52636752344	0.784834173524063	535.655600848482	10.4661263529979	1.08478171251373	9.64814048048899	5.00551216272384e-22	1.61310406369452e-19	42.430	61.403	44.257	30.336	39.773	24.311	24.146	25.587	32.142	7.291	25.868	10.130	26.182	38.758	24.729	60.199	2.557	0.546	0.000	0.037	0.046	0.000	0.000	0.000	0.000	0.000	0.000
Pdensi_DN40112_c0_g1	FC_3	MC_2_3	3.21674656718881	1418.8350208673	711.025883717245	-8.80567368694917	0.91276041497573	-9.64730014850974	5.04668881968729e-22	1.61723694923473e-19	0.000	0.000	0.981	0.104	0.198	0.000	0.000	0.000	0.000	0.192	0.104	0.000	0.183	0.094	0.000	0.147	0.357	0.404	32.640	13.515	64.961	0.249	0.000	0.000	0.000	0.000	0.000
Pdensi_DN6746_c0_g1d450456	FC_3	MC_2_3	594.707774054755	1.23897681965197	297.973375437204	9.02057327140684	0.938021282154468	9.61659766470137	6.80446757266509e-22	2.16834432856083e-19	17.981	28.270	13.371	19.458	19.750	15.115	26.396	18.727	29.845	12.716	22.266	18.277	13.688	19.142	16.758	1.788	0.564	0.165	0.000	0.000	0.094	0.000	0.000	0.067	0.000	0.000	0.000
Pdensi_DN17381_c1_g3	FC_3	MC_2_3	34.8173275194844	1403.21253565134	719.014931585411	-5.32976336824123	0.554316104327517	-9.61502530168624	6.90923621031783e-22	2.18949857040411e-19	0.480	0.729	0.329	1.117	1.069	1.575	1.151	0.960	0.790	0.945	0.792	0.666	0.697	1.233	0.986	0.854	0.585	0.354	23.544	22.787	63.172	3.465	1.278	0.303	5.332	5.286	2.595
Pdensi_DN34855_c4_g2	FC_3	MC_2_3	835.811990611771	8.88696373669786	422.349477174234	6.56594657049441	0.683083762162546	9.61221292935959	7.10062424154842e-22	2.23771661526057e-19	0.630	3.987	1.954	1.209	5.963	38.639	1.054	3.119	2.856	1.472	2.665	1.972	13.577	15.495	39.561	0.669	0.856	0.416	0.126	0.258	0.318	0.112	7.725	2.630	0.171	0.083	0.000
Pdensi_DN24100_c0_g1d365441	FC_3	MC_2_3	3137.22128203157	17896.8768070216	10517.0490445266	-2.51209902333323	0.261549461404121	-9.6046805443494	7.63944552795259e-22	2.39429457340628e-19	41.888	46.899	27.480	73.202	102.319	139.428	82.066	68.280	74.144	109.001	88.347	96.123	77.170	103.536	80.833	44.774	125.047	164.944	469.570	580.472	367.258	528.927	1437.373	615.670	124.537	118.842	77.238
Pdensi_DN18754_c0_g7	FC_3	MC_2_3	1043.86983971902	53.4489689484609	548.659404333739	4.28597247292819	0.447194504289475	9.58413493863918	9.32356602689846e-22	2.90615043573943e-19	12.283	44.619	19.687	17.198	28.235	33.804	19.293	13.750	13.241	11.396	10.885	7.917	16.438	40.492	31.375	8.317	8.828	3.267	1.950	1.117	1.209	0.436	0.519	0.208	0.296	0.507	0.577
Pdensi_DN9308_c0_g1d518193	FC_3	MC_2_3	383.497887549407	2.35720104375129	192.927544296579	7.38863284730752	0.771414284051676	9.57803478631536	9.89089630800059e-22	3.06623161035142e-19	7.539	13.360	12.667	19.362	19.461	24.090	13.852	11.241	25.024	5.431	8.816	10.296	9.018	11.035	11.744	2.044	0.601	1.023	0.044	0.000	0.121	0.059	0.096	0.792	0.000	0.000	0.000
Pdensi_DN53360_c0_g1	FC_3	MC_2_3	4.77229364247909	3291.47801641363	1648.12515502806	-9.42998634734963	0.984815838466977	-9.57538047116394	1.01482958444311e-21	3.12902131493079e-19	0.061	0.065	1.476	1.671	0.218	0.098	0.430	0.189	0.142	0.318	0.153	0.251	0.202	0.174	0.034	2.081	5.639	2.389	10.043	155.175	91.407	26.387	79.229	58.489	0.000	0.000	0.000
Pdensi_DN17899_c0_g1d216510	FC_3	MC_2_3	514.696732249007	9022.03582531237	4768.36627878069	-4.13139580198658	0.432251403448528	-9.55785399197329	1.20223684139436e-21	3.68692428333204e-19	6.966	11.441	10.358	8.965	16.662	15.090	14.538	22.505	28.283	25.833	24.544	39.918	9.337	16.835	16.922	7.233	12.289	9.628	145.171	229.195	331.757	526.938	4.244	3.058	0.359	0.505	0.528
Pdensi_DN12616_c0_g1	FC_3	MC_2_3	713.743739415219	2.54791405072903	358.145826732974	8.09864109772496	0.848417513517188	9.54558453673515	1.35342179394963e-21	4.12837072452839e-19	28.476	41.014	14.792	37.602	29.995	8.584	24.541	10.858	7.300	7.273	9.596	2.945	26.467	23.967	8.580	22.822	3.179	0.618	0.140	0.029	0.035	0.295	0.000	0.000	0.000	0.000	0.000
Pdensi_DN20303_c2_g2	FC_3	MC_2_3	950.797868651666	14.4231056057763	482.610487128721	6.04500186171009	0.633433265760239	9.54323397343989	1.38446243435532e-21	4.20059158074797e-19	10.523	27.893	12.193	28.145	34.866	33.230	27.628	16.118	17.912	7.573	11.057	7.245	16.802	30.118	32.562	3.225	1.256	0.360	0.551	0.073	0.510	0.096	0.727	0.206	0.000	0.045	0.048
Pdensi_DN11178_c0_g1d49632	FC_3	MC_2_3	41.7232102620783	493.813942245093	267.768576253586	-3.57230300435147	0.37565745869459	-9.50946912318799	1.91638002774497e-21	5.78371604034926e-19	2.157	2.126	1.720	4.972	6.164	3.607	4.485	5.331	4.124	4.585	2.257	3.057	1.431	1.011	0.967	4.327	12.186	19.402	13.215	13.111	12.698	11.847	7.938	6.726	11.102	9.194	4.515
Pdensi_DN16142_c1_g1	FC_3	MC_2_3	4343.94474296479	194.371507293529	2269.15812512916	4.48324174053131	0.471966217004995	9.49907340610326	2.11766176138563e-21	6.3575549753262e-19	6.189	32.645	9.014	49.106	151.822	220.572	58.384	53.700	62.523	42.103	36.747	37.746	70.971	141.422	151.625	10.912	10.197	6.010	2.834	5.575	6.783	2.103	17.732	0.901	0.381	0.335	0.000
Pdensi_DN27693_c0_g1d368546	FC_3	MC_2_3	1779.12254651799	0	889.561273258997	13.0571277681957	1.37694091432955	9.4827073785903	2.47769522711153e-21	7.39948761516591e-19	27.828	67.575	28.188	61.602	89.947	65.591	51.526	33.228	27.151	23.215	15.772	13.197	21.900	103.955	29.219	9.455	9.821	3.908	0.000	0.000	0.000	0.000	0.000	0.000	0.000	0.000	0.000
Pdensi_DN19435_c0_g3d358677	FC_3	MC_2_3	875.779193047289	161.984288738425	518.881740892857	2.43448594155954	0.256939520530575	9.47493766833682	2.6692001913445e-21	7.92988792262924e-19	19.161	16.124	17.261	13.824	17.181	25.583	23.132	16.541	14.503	18.256	14.723	14.249	22.980	28.933	21.031	6.471	3.020	5.407	4.730	4.101	4.017	2.919	1.623	1.482	3.081	1.987	4.801
Pdensi_DN43329_c0_g1d445036	FC_3	MC_2_3	73.4249707626407	2012.00402275604	1042.71449675934	-4.7724768010219	0.505998574558649	-9.43179890414639	4.0311511781766e-21	1.19140359769104e-18	1.244	2.694	1.798	5.959	5.201	4.982	5.994	3.479	4.915	4.401	8.041	4.564	1.078	3.033	2.126	0.743	4.775	7.232	50.916	31.257	76.021	6.319	6.262	18.632	0.000	0.621	0.969
Pdensi_GG_55142_c0_g1	FC_3	MC_2_3	0.230076470928859	3270.05067220551	1635.14037433822	-13.3811904886591	1.41900670182873	-9.42996990177298	4.10206662049546e-21	1.20611330979217e-18	0.000	0.000	0.000	0.000	0.022	0.039	0.000	0.000	0.084	0.021	0.000	0.000	0.000	0.021	0.000	0.000	0.020	0.023	18.580	142.489	94.167	25.863	0.110	0.147	0.000	0.000	0.000
Pdensi_DN2321_c0_g2	FC_3	MC_2_3	1090.63654664937	57.3858741106576	574.011210380013	4.25101045730085	0.450889034661241	9.4280635156601	4.17729587872467e-21	1.22193402163248e-18	11.951	34.401	10.846	30.297	42.641	45.516	15.961	12.625	16.070	11.612	6.239	9.699	18.324	42.659	31.245	5.507	2.969	1.345	0.974	1.781	1.728	0.167	0.000	0.442	0.000	0.000	0.000
Pdensi_DN16441_c0_g1	FC_3	MC_2_3	5041.0105132089	849.650946469758	2945.33072983933	2.5690475312873	0.272625585486535	9.42335447607569	4.3690215784274e-21	1.27149673395448e-18	112.713	123.086	59.085	129.010	180.169	199.394	105.844	104.890	92.743	90.074	108.255	80.825	106.734	165.782	148.675	32.959	23.987	13.730	18.657	24.864	23.446	138.085	215.353	252.030	39.903	68.021	56.264
Pdensi_DN9686_c0_g1d385880	FC_3	MC_2_3	179.121928652376	2149.38424438116	1164.25308651677	-3.58242099984054	0.380537300168249	-9.41411261985782	4.77095226988268e-21	1.38142075343339e-18	5.245	7.882	12.248	16.000	11.969	10.763	10.348	12.229	11.086	7.877	10.078	7.262	3.291	7.478	4.407	14.534	17.107	10.896	75.644	47.639	47.663	11.739	7.042	5.999	2.897	1.175	1.371
Pdensi_DN24806_c0_g1	FC_3	MC_2_3	25.9887696719552	3090.980837736	1558.48480370398	-6.894997989229	0.733158632791421	-9.40451040312661	5.22729963604986e-21	1.49882832925596e-18	0.598	0.386	0.327	1.237	0.861	3.018	0.881	0.465	0.628	0.209	0.490	0.389	0.332	0.618	1.209	0.162	11.624	22.152	47.017	35.139	158.312	37.258	6.268	64.763	16.794	25.408	30.135
Pdensi_GG_121678_c0_g1	FC_3	MC_2_3	626.086818674925	53.7662255575298	339.926522116227	3.54298293103551	0.376733672651798	9.40447639335432	5.22899033190048e-21	1.49882832925596e-18	18.635	25.823	21.104	28.056	28.756	26.484	24.452	28.648	36.331	18.477	26.279	21.587	12.354	24.299	16.149	18.913	4.093	2.150	1.265	1.572	1.393	0.131	0.084	0.000	0.213	0.678	0.887
Pdensi_GG_152418_c0_g1	FC_3	MC_2_3	0.656125909563822	1007.24049526354	503.948310586553	-10.7731251911205	1.1522429271096	-9.34969956217901	8.78970419615529e-21	2.50686758526447e-18	0.042	0.000	0.084	0.000	0.000	0.000	0.046	0.000	0.000	0.049	0.000	0.149	0.047	0.000	0.000	0.076	21.263	12.781	40.627	16.239	23.430	2.278	0.000	0.000	0.259	0.330	0.050
Pdensi_DN19879_c0_g1d360847	FC_3	MC_2_3	0.460152941857717	691.182011969714	345.821082455786	-10.280136309929	1.09992365168243	-9.34622716240771	9.08299816700113e-21	2.57762835046722e-18	0.022	0.012	0.011	0.068	0.052	0.035	0.059	0.086	0.038	0.064	0.124	0.016	0.012	0.045	0.000	0.019	6.049	2.583	21.169	17.512	16.118	20.811	3.016	0.822	0.000	0.012	0.000
Pdensi_DN22509_c0_g1	FC_3	MC_2_3	0	926.15427207495	463.077136037475	-12.5230174331891	1.34043173191043	-9.34252534841213	9.40633158740317e-21	2.65617108949042e-18	0.000	0.000	0.000	0.000	0.000	0.000	0.000	0.100	0.000	0.032	0.000	0.000	0.000	0.000	0.000	0.000	0.000	0.087	34.784	10.609	28.121	0.400	0.000	0.000	0.022	0.000	0.000
Pdensi_DN40133_c1_g5	FC_3	MC_2_3	773.749637955768	35.9138481429914	404.831743049379	4.42446072870179	0.475947116664361	9.29611835808627	1.45666664427286e-20	4.09308975645164e-18	17.792	31.107	16.836	26.817	16.522	14.179	21.384	12.621	5.955	13.285	15.687	5.387	20.693	28.162	15.840	13.193	5.025	1.942	1.538	0.678	0.667	0.660	0.421	0.946	2.913	4.013	3.209
Pdensi_DN18487_c0_g5	FC_3	MC_2_3	17.7139756240466	956.45936718903	487.086671406538	-5.76792838096761	0.622862238088001	-9.26035972043098	2.03744625496386e-20	5.69695940340164e-18	0.757	0.229	0.308	0.291	0.139	0.498	0.253	0.060	0.068	0.068	0.049	0.023	0.537	0.222	0.676	0.527	14.735	19.067	37.112	12.309	26.621	5.196	5.419	13.603	0.301	0.543	0.116
Pdensi_GG_93041_c0_g1	FC_3	MC_2_3	2.38676123457122	505.623055123599	254.004908179085	-7.76971842409538	0.839974256410406	-9.24994827496135	2.24601335399498e-20	6.24950476708426e-18	0.088	0.000	0.065	0.082	0.105	0.211	0.358	0.273	0.485	0.332	0.884	0.986	0.097	0.050	0.049	0.099	1.258	2.722	8.359	23.956	7.606	33.284	3.572	11.267	0.000	0.000	0.000
Pdensi_DN25268_c8_g1	FC_3	MC_2_3	2.19078826686511	298.903822067997	150.547305167431	-7.06764542089917	0.764505317137222	-9.24473023597113	2.35834845656478e-20	6.53022108305397e-18	0.000	0.086	0.159	0.200	0.048	0.043	0.000	0.041	0.047	0.047	0.000	0.094	0.044	0.092	0.045	0.000	0.657	0.746	7.715	11.262	4.733	0.360	0.147	0.162	0.123	1.342	0.813
Pdensi_DN17735_c0_g2	FC_3	MC_2_3	14.1675927023625	1225.57880572549	619.873199213929	-6.44915033532864	0.69980906703287	-9.21558556346302	3.09583894143438e-20	8.53090575161152e-18	0.536	0.642	3.265	2.712	0.109	0.073	0.244	0.229	0.128	0.114	0.040	0.141	0.600	0.212	0.327	5.947	8.793	19.960	11.521	40.350	43.765	34.997	0.116	0.046	0.388	0.242	0.380
Pdensi_DN20163_c2_g1	FC_3	MC_2_3	1.01829236756849	5203.41161044677	2602.21495140717	-12.2519339945961	1.3318230115838	-9.19937100352856	3.60051134466747e-20	9.87388305822966e-18	0.000	0.000	0.000	0.035	0.000	0.000	0.000	0.087	0.328	0.033	0.000	0.000	0.031	0.064	0.000	0.000	0.000	0.000	9.829	345.282	53.066	35.618	10.468	7.415	0.000	0.000	0.000
Pdensi_GG_53541_c0_g1	FC_3	MC_2_3	11.4451025802542	1011.83061404626	511.637858313259	-6.47639650250769	0.704093112758055	-9.19821027241486	3.63961010172633e-20	9.93334927332879e-18	0.488	0.210	0.631	1.013	0.234	3.881	0.881	0.304	0.171	0.223	0.753	0.173	0.367	0.231	0.328	0.749	4.011	3.587	22.358	9.185	47.606	9.754	6.086	8.227	0.449	3.252	0.503
Pdensi_DN35040_c0_g1d86938	FC_3	MC_2_3	12.0935625570628	2153.15405505216	1082.62380880461	-7.48010226877046	0.813261721491065	-9.19765688105442	3.65839833359599e-20	9.937080921269e-18	0.323	3.405	0.321	0.081	0.039	0.278	0.035	0.168	0.151	0.075	0.204	0.076	0.323	0.297	0.363	0.409	7.326	24.204	133.819	14.374	26.231	217.327	118.171	108.453	2.048	2.210	0.271
Pdensi_DN21762_c0_g1d420144	FC_3	MC_2_3	512.785382880378	1.46814167636121	257.12676227837	8.41658749105976	0.915432425156253	9.19411117606322	3.78107470446207e-20	1.02216247496313e-17	22.594	5.683	0.612	4.835	22.041	11.636	4.666	3.134	4.469	0.978	1.282	0.748	9.912	22.887	10.832	0.056	0.486	0.019	0.041	0.094	0.000	0.361	31.466	28.627	0.016	0.012	0.038
Pdensi_DN21039_c0_g3d293316	FC_3	MC_2_3	3.74756416881873	2448.7385712675	1226.24306771816	-9.35935172934155	1.02135937020221	-9.16362252346942	5.01837733495686e-20	1.35025123378903e-17	0.459	0.266	3.333	3.186	0.042	0.164	0.270	0.183	0.371	0.206	0.356	0.501	0.078	0.081	0.158	4.619	51.315	39.030	53.671	5.040	132.293	21.530	0.000	0.143	0.000	0.000	0.000
Pdensi_DN22239_c0_g1d496132	FC_3	MC_2_3	0	1037.81054467004	518.905272335019	-12.6870849187855	1.3850894619563	-9.15975846128109	5.20136061357014e-20	1.39097967854697e-17	0.000	0.000	0.000	0.000	0.000	0.000	0.000	0.000	0.000	0.033	0.000	0.000	0.000	0.000	0.000	0.000	0.000	0.000	10.730	24.075	45.922	1.575	0.104	0.000	0.000	0.000	0.000
Pdensi_GG_25281_c0_g1	FC_3	MC_2_3	894.866500777086	1.11552570092021	447.991013239003	9.62983993506227	1.05136109087186	9.15940300499096	5.21852090967989e-20	1.39097967854697e-17	3.692	9.507	2.138	0.532	0.131	39.123	0.000	0.000	0.095	0.094	0.000	0.000	12.700	23.376	38.339	0.394	0.452	0.099	0.000	0.093	0.000	0.000	0.000	0.000	0.000	0.180	0.097
Pdensi_DN21923_c1_g1	FC_3	MC_2_3	1818.85311422357	85.3700111866111	952.111562705091	4.41446476908038	0.483744682903038	9.1256088699278	7.13341366472769e-20	1.89254441325457e-17	95.160	78.640	71.059	56.075	37.704	62.146	23.907	22.660	54.070	28.876	14.868	34.414	39.222	78.074	36.826	84.776	16.280	10.817	2.631	1.162	2.924	0.283	0.217	0.000	0.000	0.000	0.000
Pdensi_DN23426_c0_g1	FC_3	MC_2_3	689.192401394736	12.3458616028618	350.769131498799	5.81207061506303	0.636937508075641	9.12502489078223	7.17197760254686e-20	1.89396654827257e-17	5.703	62.969	22.414	9.726	12.192	17.770	20.567	19.497	20.431	34.373	40.554	31.045	9.213	29.519	20.010	4.635	9.182	3.909	0.325	0.133	0.491	0.000	0.000	0.000	0.044	0.546	0.481
Pdensi_GG_32076_c0_g1	FC_3	MC_2_3	339.112275753033	11.6448167192704	175.378546236152	4.86195736485999	0.533186715054779	9.11867686793449	7.60470597017754e-20	1.9989863283175e-17	0.485	2.485	2.250	5.218	20.008	12.089	2.611	5.493	9.674	2.847	4.777	6.028	5.931	13.831	8.970	3.690	3.102	0.641	0.323	0.363	0.244	0.000	0.000	0.058	0.000	0.064	0.136
Pdensi_DN23703_c1_g1	FC_3	MC_2_3	11662.8684609062	503.487159747897	6083.17781032705	4.53390883049663	0.49725737385549	9.11783126581498	7.66426262268894e-20	2.00540001954495e-17	347.710	387.380	365.801	361.872	208.894	362.003	214.951	88.187	257.339	134.384	74.615	170.538	243.139	453.840	286.153	355.257	73.235	78.988	18.309	5.461	16.150	0.681	1.883	0.732	0.069	0.051	0.054
Pdensi_GG_65836_c0_g1	FC_3	MC_2_3	371.229421802575	8744.71018361995	4557.96980271126	-4.5573993884035	0.500656968195311	-9.10283822640338	8.80014478273961e-20	2.29209615777283e-17	7.827	8.947	7.602	13.734	13.550	10.448	16.512	23.843	17.288	24.419	14.956	16.306	7.262	14.838	9.262	14.547	67.745	53.883	234.310	106.823	346.601	33.368	12.750	16.572	10.735	14.879	11.913
Pdensi_DN25472_c1_g1	FC_3	MC_2_3	542.462765053039	47.6974911011808	295.08012807711	3.50641676524524	0.385553489927932	9.0945014293624	9.50214247525755e-20	2.46368958605075e-17	11.651	14.864	6.301	13.611	33.004	30.426	21.496	29.969	15.798	42.669	27.827	14.633	10.159	19.021	16.382	3.038	1.069	0.797	1.348	1.395	1.044	1.934	0.659	0.219	0.033	3.568	0.619
Pdensi_DN19780_c1_g1	FC_3	MC_2_3	0.307178236792927	1009.11788029875	504.712529267769	-11.6848262740543	1.28967033134131	-9.06032029278492	1.30068057429706e-19	3.35710953115287e-17	0.045	0.000	0.221	0.445	0.000	0.095	0.000	0.046	0.078	0.000	0.028	0.132	0.000	0.000	0.025	0.463	18.987	26.809	16.391	26.703	35.921	8.889	0.000	0.000	0.000	0.000	0.000
Pdensi_DN20518_c0_g19	FC_3	MC_2_3	0	769.140973496091	384.570486748046	-12.254830306992	1.35602521518453	-9.03731742578578	1.60563593780273e-19	4.12554412289214e-17	0.000	0.000	0.000	0.000	0.000	0.000	0.014	0.000	0.015	0.015	0.000	0.000	0.000	0.000	0.000	0.000	0.029	0.033	9.178	20.975	29.875	0.218	2.472	1.243	0.000	0.000	0.000
Pdensi_GG_35604_c0_g1	FC_3	MC_2_3	533.987519210784	22.1917874208066	278.089653315795	4.58190396383321	0.508570527631368	9.00937768685321	2.07229044808019e-19	5.30069593941444e-17	2.780	5.612	3.273	6.796	20.037	15.613	4.963	4.588	2.971	3.032	3.145	1.857	11.607	19.742	13.523	2.722	2.581	1.289	0.994	0.388	0.404	1.890	4.414	0.000	0.199	0.115	0.185
Pdensi_GG_73514_c0_g1	FC_3	MC_2_3	368.758340019974	32.9160362109933	200.837188115483	3.48257215384389	0.386695863726189	9.00597208432987	2.13763555716073e-19	5.44343168821451e-17	2.719	7.357	3.641	7.233	12.364	7.790	4.992	2.925	2.586	4.492	0.921	1.718	8.315	12.724	9.818	2.068	3.282	1.041	1.077	0.845	0.696	0.370	0.744	0.489	0.000	0.273	0.000
Pdensi_GG_57820_c0_g1	FC_3	MC_2_3	31.2473092537095	420.849026600418	226.048167927064	-3.75063013535969	0.41724807788941	-8.98896923463786	2.49559874276004e-19	6.32673101714558e-17	0.132	3.125	0.465	5.022	3.247	3.650	15.252	12.710	13.047	31.658	25.915	20.386	0.659	0.923	1.023	1.037	2.691	2.764	8.615	11.605	12.861	5.584	17.740	4.709	0.000	0.027	0.000
Pdensi_GG_105408_c0_g1	FC_3	MC_2_3	328.184195468179	4.75973952770371	166.471967497942	6.08308496924135	0.677151721135954	8.98334122083702	2.6266638718059e-19	6.62953689874691e-17	5.801	9.912	3.013	4.819	5.862	7.035	4.164	3.145	5.860	1.445	1.355	1.811	9.830	7.105	9.874	1.795	0.394	0.611	0.185	0.189	0.047	3.327	1.637	2.776	0.403	0.438	0.351
Pdensi_GG_148628_c1_g1	FC_3	MC_2_3	1.3816876522365	356.319686766546	178.850687209391	-7.98952044353466	0.889572527038101	-8.98130304241339	2.67578750504191e-19	6.72377070815398e-17	0.033	0.000	0.000	0.122	0.039	0.000	0.071	0.068	0.000	0.076	0.164	0.000	0.000	0.037	0.073	0.148	0.036	0.122	9.168	5.866	12.996	3.925	2.413	1.389	0.050	0.147	0.118
Pdensi_GG_76946_c0_g1	FC_3	MC_2_3	0	684.053842323008	342.026921161504	-12.0860577387873	1.34715513104359	-8.97154118354925	2.92394093414696e-19	7.31511029932792e-17	0.000	0.546	2.579	0.002	0.495	0.000	0.000	0.000	2.419	1.743	0.000	4.064	0.000	0.000	0.000	8.704	16.963	10.673	31.577	11.288	11.941	0.000	0.221	0.000	3.198	0.000	0.000
Pdensi_GG_100193_c0_g1	FC_3	MC_2_3	1.84306942075756	1492.67980846118	747.261438940969	-9.70917317129281	1.08237941750428	-8.97021230658647	2.95943447283597e-19	7.3715764962898e-17	0.000	0.000	0.000	0.000	0.000	0.161	0.000	0.000	0.000	0.249	0.000	0.000	0.000	0.000	0.148	34.644	120.579	41.114	74.181	29.565	16.398	0.000	0.000	0.000	2.749	1.917	0.000
Pdensi_DN20518_c0_g2	FC_3	MC_2_3	0	1961.87782952476	980.938914762382	-13.6059155953148	1.51730729582356	-8.96714570131279	3.04297452455764e-19	7.54670912414315e-17	0.000	0.028	0.000	0.000	0.000	0.000	0.028	0.027	0.120	0.060	0.032	0.030	0.000	0.000	0.000	0.046	0.085	0.096	8.246	106.881	38.405	0.461	0.000	0.052	0.079	0.000	0.000
Pdensi_DN19032_c2_g2	FC_3	MC_2_3	671.150017619847	41.0224105390259	356.086214079436	4.03419720859867	0.450869660839279	8.94759075403109	3.63325219621819e-19	8.97161638634119e-17	9.167	12.675	3.531	6.648	9.106	28.058	9.188	15.660	25.930	20.891	22.105	23.782	11.200	27.945	17.813	2.983	2.498	0.745	0.857	1.270	1.108	0.881	4.765	3.889	10.113	13.663	11.739
Pdensi_DN40098_c0_g1	FC_3	MC_2_3	115.490059380861	3038.39961558262	1576.94483748174	-4.71921521361063	0.528262091816228	-8.93347315039284	4.12839565039916e-19	1.01503369092422e-16	0.527	0.081	0.897	6.345	3.152	7.285	18.157	7.422	12.491	15.070	18.577	14.961	2.599	2.113	4.713	1.532	18.077	28.069	45.546	118.435	74.787	255.439	502.578	160.124	0.117	0.253	0.000
Pdensi_GG_112185_c0_g1	FC_3	MC_2_3	0.328062954781911	795.481955848193	397.905009401487	-11.3415912220311	1.27061775505971	-8.92604497054117	4.41511069734981e-19	1.07727882571562e-16	0.031	0.066	0.000	0.116	0.111	0.000	0.134	0.096	0.108	0.036	0.116	0.000	0.034	0.000	0.000	0.000	0.000	0.077	16.930	17.752	27.779	0.046	0.000	0.000	0.000	0.000	0.000
Pdensi_DN21237_c1_g1d64974	FC_3	MC_2_3	928.945978754895	91.6811442267651	510.31356149083	3.34079332675099	0.374279195925277	8.92593914682333	4.41933425461433e-19	1.07727882571562e-16	3.705	1.446	1.433	22.470	32.439	43.149	25.776	14.822	11.706	9.962	7.407	8.587	24.683	31.263	21.445	5.565	7.566	2.322	1.913	3.347	1.990	22.973	71.991	148.759	0.000	0.000	0.000
Pdensi_DN10208_c0_g1d518818	FC_3	MC_2_3	77.4219227206639	799.110965977628	438.266444349146	-3.36198296710306	0.376901350899053	-8.92006080393038	4.66032275798558e-19	1.13118923590747e-16	1.540	1.902	6.253	8.212	4.479	4.047	4.006	2.175	2.906	2.332	2.807	1.936	1.453	3.194	1.916	9.613	16.571	24.388	24.480	17.533	21.282	2.861	0.120	0.066	0.565	0.148	0.510
Pdensi_DN39720_c0_g1d91191	FC_3	MC_2_3	694.097749268271	16959.9631200928	8827.03043468054	-4.61047721929316	0.517706639804968	-8.90557869033713	5.31082659192141e-19	1.2836222865669e-16	26.918	97.525	19.006	61.653	30.462	39.582	68.440	58.547	22.159	93.903	64.172	20.850	15.845	30.546	12.461	53.027	206.818	130.210	503.697	647.313	199.139	490.850	1466.572	774.336	18.208	29.320	8.560
Pdensi_DN33886_c0_g2	FC_3	MC_2_3	0	1018.63887040619	509.319435203094	-12.6602823810163	1.42267617937168	-8.89892061495522	5.63924090669488e-19	1.35724869434086e-16	0.000	0.000	0.000	0.000	0.632	0.000	5.188	1.134	0.000	0.000	0.000	1.054	0.000	0.000	0.000	9.727	29.239	40.476	7.558	43.848	28.211	9.277	6.131	0.000	0.000	0.665	2.553
Pdensi_DN27029_c2_g3	FC_3	MC_2_3	1111.29487667183	87.6115977923682	599.453237232097	3.66451314506252	0.412125813053554	8.8917340991362	6.01625237367145e-19	1.43587050898156e-16	23.379	30.470	9.673	27.683	64.426	51.153	44.963	59.922	27.571	83.987	67.451	27.550	22.995	41.857	28.668	7.736	4.741	1.241	1.873	3.337	1.702	5.933	3.104	1.703	0.000	5.708	0.818
Pdensi_DN17842_c0_g1	FC_3	MC_2_3	875.173692895465	37.3686125985936	456.271152747029	4.55420503198654	0.512839228234408	8.88037572255474	6.66349033617774e-19	1.58371730110798e-16	8.287	25.043	7.236	22.836	37.429	33.146	14.177	11.577	12.562	9.639	5.243	7.983	14.278	31.671	27.770	3.482	1.939	0.842	0.521	1.136	1.267	0.138	0.000	0.000	0.000	0.069	0.000
Pdensi_DN22023_c2_g1	FC_3	MC_2_3	2065.40703835079	48.4353838952558	1056.92121112302	5.41160600113373	0.610001004652009	8.87147063670972	7.21861839178447e-19	1.70853614807377e-16	1.444	10.741	6.410	4.945	14.311	91.977	5.110	7.626	7.520	2.409	7.197	4.591	32.294	36.318	100.845	3.897	3.700	1.339	2.020	1.026	0.827	0.000	21.321	6.163	0.000	0.000	0.000
Pdensi_DN54509_c0_g1d163734	FC_3	MC_2_3	248.059433804456	10.446990272529	129.253212038492	4.56146443923039	0.514280562070049	8.86960304482417	7.34071036284427e-19	1.73025396614463e-16	3.920	4.092	4.902	3.194	6.117	9.326	1.868	1.468	0.830	0.660	0.885	0.000	5.925	6.790	7.806	1.380	0.755	0.171	0.310	0.325	0.201	0.000	0.343	0.000	0.628	0.786	0.507
Pdensi_DN19101_c2_g2	FC_3	MC_2_3	0	407.093477592841	203.54673879642	-11.3372892037655	1.27891708877318	-8.86475699112049	7.66711092340727e-19	1.79975174560524e-16	0.000	0.000	0.005	0.020	0.000	0.000	0.000	0.000	0.006	0.006	0.000	0.000	0.000	0.000	0.000	0.000	0.965	2.922	13.746	9.094	9.499	0.070	0.000	0.043	0.000	0.006	0.000
Pdensi_DN15364_c0_g1d181907	FC_3	MC_2_3	628.415764538072	37.4163122993618	332.916038418717	4.07309412834043	0.459872144172638	8.85701423744286	8.21860411623507e-19	1.92013905840079e-16	6.401	15.445	14.950	12.774	18.055	16.200	18.537	19.634	35.355	11.442	20.224	17.515	13.018	17.666	21.501	14.457	4.898	3.911	1.081	0.581	1.281	0.155	0.697	0.000	0.000	0.029	0.000
Pdensi_DN14253_c0_g1d179269	FC_3	MC_2_3	2.49796650365804	1572.08134435464	787.289655429151	-9.29016970557408	1.04895138965217	-8.8566255759999	8.24729701983123e-19	1.92013905840079e-16	0.075	0.101	0.242	0.445	0.236	0.060	0.153	0.155	0.218	0.240	0.047	0.178	0.062	0.075	0.074	0.213	2.660	5.236	3.242	76.044	43.226	29.579	0.172	0.019	0.527	0.641	0.763
Pdensi_DN17492_c0_g1d474248	FC_3	MC_2_3	635.977999802888	1.85920950153369	318.918604652211	8.40313416689286	0.952227322096084	8.82471440579495	1.09739498679076e-18	2.544573473233e-16	3.555	20.181	1.906	1.381	2.383	19.450	8.514	10.208	12.291	4.025	10.003	3.898	9.787	25.293	18.805	3.217	0.647	0.051	0.000	0.137	0.000	0.061	0.000	0.000	0.000	0.000	0.000
Pdensi_DN3897_c0_g1d260904	FC_3	MC_2_3	522.768529654557	42.2556540497076	282.512091852132	3.63146722511555	0.412582062026202	8.80180589355076	1.34631898762062e-18	3.10912475193796e-16	9.383	11.319	6.663	8.837	6.832	13.470	5.364	2.529	2.859	4.108	2.034	2.687	11.051	15.016	17.349	3.710	2.171	0.164	1.188	0.777	1.346	1.225	0.985	1.079	0.000	0.000	0.000
Pdensi_DN35586_c0_g1d314565	FC_3	MC_2_3	1378.65169230465	15.7636090961152	697.207650700381	6.45546728214058	0.734652741710091	8.78710023883371	1.53469835547965e-18	3.5298681006014e-16	37.939	39.858	18.683	249.422	155.175	67.438	241.169	127.035	145.907	217.676	107.130	91.164	32.291	61.479	23.144	9.043	5.889	2.362	0.536	0.073	0.675	0.000	0.000	0.000	0.000	0.000	0.000
Pdensi_DN17405_c1_g1	FC_3	MC_2_3	244.39176829259	2501.95401541772	1373.17289185515	-3.35537633217148	0.382384609413562	-8.77487286247581	1.71097055277359e-18	3.91949683938789e-16	4.642	4.632	6.994	7.214	9.023	9.486	7.225	4.895	5.969	4.314	5.123	4.531	5.615	7.981	6.818	10.261	16.061	17.794	44.301	93.244	59.435	51.670	4.002	5.055	2.384	1.344	1.664
Pdensi_GG_31168_c0_g1	FC_3	MC_2_3	18.1864114972499	2181.38626874315	1099.7863401202	-6.89957236909322	0.786849548975545	-8.76860433875352	1.80894497967651e-18	4.12736122342911e-16	1.112	1.115	0.543	1.321	1.396	0.429	1.407	1.906	0.701	1.062	0.987	0.431	0.545	0.877	0.123	1.814	0.825	0.023	17.240	92.848	60.467	16.410	1.273	0.296	0.822	2.185	0.851
Pdensi_DN5064_c0_g1d206018	FC_3	MC_2_3	551.196320587987	1.17860052187564	276.187460554931	8.91559051968826	1.01868320808837	8.75207370544464	2.09467514927927e-18	4.76025359322865e-16	30.966	31.316	9.318	22.798	20.140	9.552	6.009	4.298	4.881	2.461	2.135	3.202	20.207	16.891	8.274	4.211	0.909	0.563	0.043	0.000	0.054	0.000	0.000	0.000	0.000	0.000	0.000
Pdensi_DN41180_c0_g1d243922	FC_3	MC_2_3	1077.54645547748	1.11552570092021	539.3309905892	9.89949338199575	1.13804385223005	8.69869237692133	3.357302735809e-18	7.5993613235429e-16	22.747	49.722	12.747	37.849	50.640	34.301	30.422	19.141	13.929	12.963	10.128	7.503	11.337	61.597	20.951	5.261	7.793	1.964	0.000	0.084	0.000	0.000	0.000	0.000	0.000	0.000	0.000
Pdensi_DN7126_c0_g1d329927	FC_3	MC_2_3	337.763024428311	17.1728630188115	177.467943723561	4.29215668771468	0.493535217204368	8.69675868730831	3.41498600273169e-18	7.69937614947898e-16	17.260	12.563	5.385	11.908	8.881	7.449	8.231	6.639	10.318	4.252	5.030	5.094	11.411	9.232	7.111	8.584	1.080	0.634	0.575	0.441	0.362	0.048	0.039	0.000	0.000	0.355	0.152
Pdensi_DN17201_c0_g1d350236	FC_3	MC_2_3	4.84172947558794	676.551391891774	340.696560683681	-7.10700740483465	0.817648957147911	-8.69200326461005	3.5610384689621e-18	7.99705493338848e-16	0.268	0.386	0.446	0.000	0.216	0.097	0.000	0.093	0.842	0.420	0.113	1.264	0.099	0.206	0.100	0.080	4.657	3.628	4.576	29.859	18.415	4.752	0.986	1.080	0.000	0.000	0.107
Pdensi_GG_83194_c0_g1	FC_3	MC_2_3	0	363.976037895375	181.988018947688	-11.1755799183897	1.28696126068452	-8.68369566341533	3.83113008921079e-18	8.56986240857541e-16	0.248	0.054	0.000	0.000	0.000	0.000	0.070	0.000	0.000	0.000	0.000	0.000	0.000	0.000	0.000	0.000	0.000	0.000	11.224	7.378	10.219	0.094	0.000	0.000	0.000	0.000	0.000
Pdensi_DN25015_c0_g3	FC_3	MC_2_3	226.965711187335	4.15603424750864	115.560872717422	5.77188362031151	0.664882380744331	8.68105966930561	3.92098365227072e-18	8.73659486363961e-16	2.679	3.435	1.763	2.402	5.718	8.761	1.016	0.585	0.915	0.913	0.447	0.251	4.410	7.255	7.308	0.888	0.644	0.000	0.079	0.139	0.101	0.107	0.607	0.143	0.000	0.000	0.000
Pdensi_DN20864_c0_g2	FC_3	MC_2_3	50.9548197499768	587.027138664306	318.990979207142	-3.52446823902078	0.406228093708724	-8.67608196873729	4.09636967098696e-18	9.09186857598317e-16	2.478	3.539	3.418	6.672	3.829	2.734	4.089	4.046	3.858	5.491	3.849	4.246	1.549	1.806	0.886	4.937	7.838	5.922	15.009	18.447	12.974	14.812	1.695	2.224	2370.735	2837.411	2615.097
Pdensi_GG_45793_c0_g1	FC_3	MC_2_3	0	1419.28520907563	709.642604537814	-13.1387597974671	1.51592903231635	-8.66713382841608	4.43133994601137e-18	9.79721170001684e-16	0.000	0.095	0.000	0.000	0.000	0.000	0.097	0.183	0.000	0.087	0.000	0.000	0.000	0.000	0.000	0.000	0.000	0.000	20.486	8.264	81.336	0.133	0.000	0.177	0.000	0.000	0.000
Pdensi_DN21358_c0_g1	FC_3	MC_2_3	1426.59008160187	74.2961812067745	750.443131404324	4.26462153866369	0.492676198344031	8.65603321816198	4.88466338620251e-18	1.07577638692038e-15	12.623	63.646	24.154	33.369	66.728	30.303	34.026	46.538	24.547	17.397	40.251	10.559	22.096	65.704	34.132	14.387	12.839	5.511	2.133	1.246	2.459	0.000	0.000	0.000	0.000	0.000	0.000
Pdensi_DN101207_c0_g1	FC_3	MC_2_3	290.184765188303	9.65257198535618	149.91866858683	4.92271292859833	0.569458252555572	8.64455455076215	5.40156045361239e-18	1.18504003782502e-15	5.743	5.766	5.923	13.577	12.549	18.137	18.522	18.061	23.850	14.615	18.857	17.902	7.180	7.064	9.641	2.438	0.450	0.197	0.136	0.270	0.333	0.354	0.000	0.000	0.000	0.596	0.000
Pdensi_DN6263_c0_g1d516712	FC_3	MC_2_3	913.970778068861	1.6519690928693	457.811373580865	9.19128673491389	1.06587998702375	8.62319102226382	6.51137033528004e-18	1.42304626549697e-15	63.557	49.582	11.416	34.331	38.310	14.121	19.679	22.678	8.883	10.939	12.797	3.152	33.366	33.234	9.285	27.787	4.999	0.048	0.000	0.000	0.112	0.000	0.000	0.000	0.000	0.018	0.000
Pdensi_DN17630_c1_g1	FC_3	MC_2_3	4.67553598528938	1277.99670386642	641.336119925857	-8.10742184092796	0.940876696926497	-8.6168802643449	6.88030165376141e-18	1.49793620851986e-15	0.147	0.158	0.234	0.276	0.053	0.063	0.336	0.061	0.166	0.412	0.056	0.035	0.179	0.101	0.099	0.227	0.016	0.074	3.688	52.532	43.195	14.443	0.072	0.000	0.184	0.050	0.617
Pdensi_GG_17059_c0_g1	FC_3	MC_2_3	0.614356473585854	1404.67632583229	702.645341152938	-11.2464351296577	1.30633312271367	-8.60916326326877	7.359577247248e-18	1.59618876714933e-15	0.007	0.000	0.000	0.034	0.000	0.036	0.036	0.104	0.156	0.250	0.034	0.088	0.007	0.008	0.045	0.012	12.268	28.967	68.988	8.800	34.670	2.084	0.115	0.452	1.618	1.061	2.170
Pdensi_DN14740_c0_g1d342909	FC_3	MC_2_3	1.3463553223504	1201.5368089466	601.441582134475	-9.77172460504229	1.13580996927592	-8.60330941739471	7.74498101499245e-18	1.67341462907645e-15	0.000	0.000	0.000	0.078	0.300	0.067	0.318	0.670	0.559	0.438	0.210	0.370	0.046	0.072	0.000	0.000	0.069	0.079	33.461	4.091	56.730	1.997	0.435	1.018	0.454	1.403	1.938
Pdensi_DN17791_c0_g2d475549	FC_3	MC_2_3	885.443412843226	0	442.721706421613	12.0501906568363	1.40230078585617	8.59315688786351	8.46118837205819e-18	1.82126281483234e-15	14.888	7.940	11.761	29.799	18.492	15.715	14.460	0.308	1.398	5.889	0.000	0.689	38.191	26.317	7.973	28.617	1.883	1.071	0.000	0.000	0.000	0.445	0.000	0.000	49.118	98.921	43.975
Pdensi_GG_61774_c0_g1	FC_3	MC_2_3	0	953.647105517006	476.823552758503	-12.5650791653599	1.4654625626684	-8.57413862724724	9.98311231752089e-18	2.14077710414928e-15	0.000	0.000	0.000	0.000	0.000	0.000	0.000	0.000	0.000	0.000	0.000	0.000	0.000	0.000	0.000	0.000	0.000	0.000	16.551	7.456	50.233	0.000	0.000	0.000	0.000	0.000	0.355
Pdensi_DN96797_c0_g1	FC_3	MC_2_3	27.3866734433154	781.56983179763	404.478252620473	-4.84395696931585	0.56565895666221	-8.56338773083103	1.09598586803182e-17	2.3414280860825e-15	1.359	0.871	0.502	0.144	0.087	2.128	0.509	0.539	0.724	0.822	0.237	0.473	0.801	0.414	0.994	0.723	5.605	2.727	29.811	11.511	20.806	77.640	84.511	97.390	2.615	3.079	1.612
Pdensi_GG_154859_c0_g1	FC_3	MC_2_3	0	370.505408128657	185.252704064328	-11.2010529339163	1.3097315196232	-8.55217482827225	1.20790633852902e-17	2.56819315918431e-15	0.000	0.000	0.000	0.000	0.000	0.000	0.038	0.000	0.040	0.000	0.000	0.000	0.000	0.000	0.000	0.000	0.000	0.000	6.730	11.442	10.940	1.187	0.042	0.000	0.000	0.000	0.000
Pdensi_DN13866_c1_g1d523197	FC_3	MC_2_3	6.24553067247677	228.815725216048	117.530627944262	-5.19835638671105	0.607862184304949	-8.55186672395988	1.21113577921246e-17	2.56819315918431e-15	0.077	0.139	0.141	0.161	0.154	0.110	0.182	0.080	0.270	0.090	0.195	0.245	0.129	0.177	0.232	0.082	3.113	5.912	4.350	5.883	7.722	9.488	1.692	1.497	0.181	0.101	0.015
Pdensi_DN26690_c0_g1d367637	FC_3	MC_2_3	2700.62224616453	420.257478639117	1560.43986240182	2.6837306891631	0.314026297728253	8.54619727257845	1.27210505554413e-17	2.67756990676357e-15	22.951	14.079	15.392	51.830	81.652	122.546	65.543	33.197	42.691	31.215	18.761	26.027	53.734	75.697	94.835	27.319	12.924	9.469	11.349	12.388	9.512	54.065	123.368	97.433	40.995	56.005	77.285
Pdensi_DN39154_c0_g1d34032	FC_3	MC_2_3	1218.65634570128	242.554418812258	730.605382256767	2.32941279791774	0.272934673793545	8.53468987850099	1.40531863188447e-17	2.94708750298977e-15	1.260	3.468	3.940	31.795	19.636	93.099	40.516	31.908	27.417	32.057	43.911	60.819	25.930	40.720	35.255	3.081	4.668	6.455	5.896	7.062	6.199	7.769	20.480	0.187	0.000	0.103	0.000
Pdensi_GG_54134_c0_g1	FC_3	MC_2_3	3.51748769788987	1007.53995563248	505.528721665183	-8.1779457777633	0.958277475959506	-8.53400605036122	1.41365443935285e-17	2.95370926282512e-15	0.035	0.025	0.151	0.146	0.126	0.249	0.139	0.109	0.217	0.177	0.088	0.138	0.065	0.067	0.144	0.042	1.499	2.895	40.527	3.263	36.156	23.662	80.001	55.843	0.000	0.078	0.028
Pdensi_GG_114386_c0_g1	FC_3	MC_2_3	7.70520434419065	2754.8082143026	1381.2567093234	-8.4995655771807	0.996084773914647	-8.53297409996252	1.42632628413658e-17	2.96930940049033e-15	0.927	0.124	0.216	0.199	0.208	0.186	0.251	0.090	0.236	0.169	0.055	0.069	0.401	0.083	0.114	0.328	0.080	0.055	6.709	100.071	107.030	29.528	0.355	0.147	0.271	0.178	0.035
Pdensi_GG_121010_c0_g1	FC_3	MC_2_3	0	600.156932964412	300.078466482206	-11.896856303105	1.39581362647372	-8.52324126764708	1.55149129271056e-17	3.20647155172113e-15	0.402	0.290	4.629	1.359	0.000	0.000	0.000	0.000	0.000	0.000	0.170	0.000	0.000	0.000	0.000	7.329	25.477	12.834	7.126	12.591	27.009	12.051	0.000	0.000	0.000	0.000	0.000
Pdensi_DN38168_c0_g1	FC_3	MC_2_3	23.9213717402605	8593.62203471078	4308.77170322552	-8.49125271961289	0.997444149703388	-8.51301070053692	1.6947442714123e-17	3.48988837493245e-15	0.673	0.770	1.219	1.904	0.378	0.394	0.292	0.613	1.841	0.922	0.678	0.426	0.964	0.574	0.403	0.848	26.117	35.892	11.778	482.466	177.006	22.868	0.275	0.000	2.657	0.296	0.528
Pdensi_DN20686_c1_g2	FC_3	MC_2_3	0	759.712632063446	379.856316031723	-12.2371673630486	1.43824431357385	-8.5084065673382	1.76339913773001e-17	3.61820324515316e-15	0.000	0.000	0.000	0.000	0.000	0.000	0.000	0.000	0.000	0.008	0.000	0.000	0.000	0.000	0.007	0.000	0.029	0.090	5.776	34.459	19.198	0.272	0.000	0.000	0.000	0.000	0.000
Pdensi_DN22044_c0_g1d363471	FC_3	MC_2_3	0	435.689062411349	217.844531205675	-11.4351691153489	1.34562112228122	-8.49806006014747	1.92785362456248e-17	3.94145873113506e-15	0.000	0.000	0.000	0.000	0.000	0.000	0.000	0.000	0.000	0.112	0.000	0.000	0.000	0.000	0.000	0.000	0.000	0.000	9.010	18.076	7.338	0.288	0.000	0.000	0.000	0.000	0.000
Pdensi_GG_81284_c0_g1	FC_3	MC_2_3	0	470.041328192734	235.020664096367	-11.5442437757838	1.35862433089002	-8.49700944794748	1.94537607773451e-17	3.96307845893051e-15	0.000	0.000	0.000	0.000	0.000	0.000	0.000	0.000	0.293	0.000	0.000	0.000	0.000	0.000	0.000	0.000	3.425	5.391	7.340	9.958	19.433	2.240	0.000	0.000	0.000	0.000	0.000
Pdensi_DN13549_c0_g1d51948	FC_3	MC_2_3	111.099973590461	1223.62464080825	667.362307199355	-3.45764148725932	0.40729544577832	-8.48927117427485	2.07937009515552e-17	4.22097329529415e-15	0.520	1.681	2.913	1.474	2.819	2.536	4.873	4.672	5.797	5.100	4.675	6.825	1.807	4.563	3.056	3.389	7.940	6.675	38.672	24.461	33.824	9.246	27.564	22.698	0.198	0.728	0.234
Pdensi_GG_37493_c0_g1	FC_3	MC_2_3	0	1063.08995394777	531.544976973886	-12.7218143572887	1.49980037188919	-8.4823384469921	2.20712441817029e-17	4.45382005973936e-15	0.000	0.000	14.757	6.021	0.000	0.000	0.000	0.000	0.000	0.000	0.000	0.000	0.000	0.000	0.000	6.088	21.153	46.387	10.121	11.125	61.018	12.012	0.000	0.000	0.000	0.000	0.000
Pdensi_DN19896_c0_g1	FC_3	MC_2_3	4399.02803600473	109.708724456713	2254.36838023072	5.32584091706431	0.627884150286445	8.4822031494737	2.20969316264834e-17	4.45382005973936e-15	116.841	176.688	104.461	61.973	72.381	88.298	24.286	27.764	42.417	14.299	18.011	24.198	74.198	203.825	97.761	117.934	28.005	20.209	4.051	0.841	3.789	0.000	0.234	0.000	0.659	1.930	3.435
Pdensi_DN12992_c0_g2d390714	FC_3	MC_2_3	581.611415337441	0	290.805707668721	11.4443755925192	1.35101386416148	8.47095347879515	2.43392437310677e-17	4.88850282275998e-15	7.257	14.282	7.774	15.925	27.088	23.622	16.494	9.792	10.671	12.005	5.052	5.085	9.955	29.810	10.269	2.706	3.179	1.493	0.000	0.000	0.000	0.000	0.000	0.000	0.000	0.000	0.000
Pdensi_DN7129_c0_g1d329828	FC_3	MC_2_3	870.289863547681	65.6506072660455	467.970235406863	3.72653997371794	0.440714592477993	8.45567638857801	2.7747416370252e-17	5.5534750076335e-15	19.122	21.020	10.620	9.419	17.080	26.224	4.357	5.011	6.285	2.000	4.758	2.848	21.162	23.115	27.593	10.211	2.941	1.830	2.660	1.065	1.517	0.695	0.247	0.032	0.652	0.799	0.297
Pdensi_DN14237_c0_g1d393298	FC_3	MC_2_3	31.2036218449681	692.163032239222	361.683327042095	-4.47296469499378	0.529480744447258	-8.44783260185079	2.96760471023762e-17	5.91871119848475e-15	1.405	1.196	2.607	2.289	1.683	1.364	2.657	2.116	2.442	1.608	1.803	1.599	1.145	0.973	0.446	2.563	5.927	5.210	22.703	11.317	20.778	16.606	2.305	2.528	0.575	1.247	1.618
Pdensi_DN10766_c0_g1	FC_3	MC_2_3	0	496.986083445397	248.493041722698	-11.6247754457057	1.37698288802389	-8.44220763148947	3.11399572481166e-17	6.18903937766487e-15	0.000	0.000	0.000	0.000	0.000	0.000	0.000	0.000	0.000	0.000	0.000	0.000	0.000	0.000	0.000	0.000	0.000	0.105	12.986	5.896	20.144	0.063	0.000	0.085	0.000	0.000	0.000
Pdensi_GG_81086_c0_g1	FC_3	MC_2_3	25.5427197689445	1833.01420286354	929.278461316241	-6.16815857239211	0.731071037369215	-8.43715351464127	3.25159270989157e-17	6.44007290850435e-15	0.062	0.530	0.454	2.175	3.129	1.359	4.639	5.113	9.993	9.671	25.082	23.011	0.533	0.524	1.042	0.325	11.207	12.872	70.410	10.486	64.433	1.716	1.483	0.075	0.000	0.000	0.000
Pdensi_DN8713_c0_g1	FC_3	MC_2_3	0	508.345860824623	254.172930412312	-11.6578218179375	1.38280391883599	-8.43056752959651	3.43992807500403e-17	6.78951340229429e-15	0.000	0.000	0.000	0.000	0.000	0.000	0.000	0.000	0.000	0.000	0.000	0.000	0.000	0.000	0.000	0.000	0.037	0.000	24.561	8.881	7.381	0.050	0.000	0.000	0.000	0.000	0.000
Pdensi_DN20231_c0_g1	FC_3	MC_2_3	209.372318336795	3672.83985178956	1941.10608506318	-4.13156567610618	0.490232217684683	-8.42777264949893	3.52306700263226e-17	6.92962982403954e-15	0.813	1.626	0.648	7.801	5.263	8.681	4.006	4.352	6.805	4.499	11.733	7.376	4.868	8.651	4.142	1.321	6.922	5.519	48.900	107.239	131.010	383.104	23.903	7.229	42.951	57.175	32.732
Pdensi_DN19207_c0_g2	FC_3	MC_2_3	0.460152941857717	835.258459034005	417.859305987931	-10.5873319974199	1.25732701047456	-8.42050787839504	3.7485571076472e-17	7.34781601296576e-15	0.000	0.025	0.000	0.000	0.000	0.000	0.000	0.000	0.000	0.000	0.000	0.000	0.000	0.053	0.000	0.000	0.000	0.000	8.113	31.580	25.597	0.207	0.000	0.000	0.000	0.000	0.000
Pdensi_DN22841_c1_g2	FC_3	MC_2_3	17.9812507973501	1263.01714828394	640.499199540646	-6.13097312070473	0.729838928028792	-8.40044684553036	4.4478284451418e-17	8.68865008011415e-15	2.108	1.714	4.494	3.662	0.962	1.141	3.785	4.702	6.597	3.426	2.988	5.579	0.292	0.608	0.585	6.370	1.694	0.963	8.458	32.319	57.225	63.628	17.636	24.367	0.388	0.592	1.916
Pdensi_DN21620_c1_g2	FC_3	MC_2_3	62.2440012685406	3491.10399053239	1776.67399590046	-5.8147793862386	0.69267141035722	-8.39471544413799	4.67023919742308e-17	9.09198341502424e-15	1.067	0.644	1.473	3.831	1.806	1.563	1.052	1.603	0.820	1.006	5.820	1.504	3.274	0.519	1.097	6.185	26.410	18.216	83.558	119.669	72.860	118.496	0.807	1.683	215.067	164.439	280.876
Pdensi_DN17082_c0_g1d528944	FC_3	MC_2_3	943.908888175671	66.1089946770322	505.008941426352	3.83539623252083	0.457091381320131	8.3908740992748	4.82540875069836e-17	9.33037764571476e-15	18.431	29.432	16.666	64.124	34.095	34.617	54.298	39.021	43.561	43.667	45.914	45.922	20.453	41.443	18.223	10.951	6.234	2.902	2.363	1.198	1.719	0.339	0.473	0.092	0.797	1.120	0.516
Pdensi_GG_11843_c1_g1	FC_3	MC_2_3	0.767331178650644	2215.21178350114	1107.98955733989	-11.4165256432472	1.36094944934977	-8.38864782869174	4.91765418992986e-17	9.47661867053341e-15	0.000	0.000	0.000	0.039	0.038	0.000	0.034	0.000	0.037	0.073	0.119	0.037	0.000	0.036	0.035	0.000	0.035	0.000	18.439	7.104	145.168	0.141	0.731	0.637	0.146	0.000	0.075
Pdensi_DN17128_c0_g1	FC_3	MC_2_3	402.148568990219	0	201.07428449511	10.9115150631997	1.30187162851224	8.38140629554178	5.22990295403508e-17	1.00444072188928e-14	1.741	3.719	0.063	1.593	5.025	4.771	1.428	2.552	0.303	2.512	2.968	0.192	13.149	12.518	7.557	0.176	0.179	0.000	0.000	0.000	0.000	0.000	2.252	0.000	0.000	0.000	0.000
Pdensi_GG_55579_c1_g1	FC_3	MC_2_3	626.886702544258	2.88130410130428	314.884003322781	7.73292251930637	0.922801315900497	8.37983473372094	5.30020719777904e-17	1.01452724418965e-14	4.263	18.554	3.753	12.703	13.470	23.239	8.075	6.128	8.708	3.092	4.336	2.809	7.934	21.380	23.481	3.934	0.603	0.228	0.207	0.000	0.043	0.000	0.000	0.000	0.000	0.000	0.000
Pdensi_DN17344_c0_g1d57171	FC_3	MC_2_3	11.493653695374	262.607885308623	137.050769501999	-4.52133912048458	0.540141909806398	-8.37065045018476	5.730105084678e-17	1.09314690346193e-14	0.028	0.122	0.099	0.379	0.271	0.391	1.139	2.889	4.720	6.853	3.192	4.655	0.248	0.271	0.426	0.446	1.199	1.614	5.055	8.424	7.176	2.845	3.684	0.331	0.000	0.000	0.000
Pdensi_DN20361_c1_g1	FC_3	MC_2_3	1853.69388369329	23.2234661342259	938.458674913756	6.3122864074659	0.754563680026654	8.36547871909621	5.98713363534843e-17	1.13837363231303e-14	33.980	77.060	12.411	20.353	40.438	22.512	21.007	11.408	3.558	10.881	5.981	1.925	45.899	88.248	23.602	6.550	7.768	0.718	1.364	0.250	0.248	0.032	0.082	0.112	0.000	0.019	0.000
Pdensi_DN22800_c0_g1d302673	FC_3	MC_2_3	14.7749207890183	873.102740603748	443.938830696383	-5.87152717644659	0.702026187622428	-8.36368682531895	6.07881462203256e-17	1.15196566397129e-14	0.075	0.000	0.000	0.094	0.314	0.992	0.654	0.427	1.796	0.743	1.189	0.618	0.332	0.750	0.210	0.181	0.412	0.466	20.349	9.470	38.578	29.910	4.545	27.366	0.230	0.209	0.179
Pdensi_DN19507_c0_g1d218677	FC_3	MC_2_3	81.153219170084	1081.70288640275	581.428052786418	-3.73031493542423	0.44607295403297	-8.36256693372295	6.1368147444254e-17	1.15910612528732e-14	2.701	4.662	5.137	14.080	7.729	4.252	12.285	8.621	6.341	11.335	8.374	6.311	1.437	3.940	1.600	6.870	15.317	18.720	25.920	30.860	28.594	9.485	41.681	165.727	0.071	0.000	0.000
Pdensi_DN20608_c1_g3	FC_3	MC_2_3	180.072604671327	1644.85072450164	912.461664586485	-3.19184037493423	0.381747294952084	-8.36113422973922	6.21181204373501e-17	1.16939924352042e-14	4.101	4.497	4.966	10.251	11.067	2.774	6.377	9.219	5.261	6.508	5.617	3.706	5.878	5.550	3.457	18.952	49.918	34.380	50.210	50.552	29.921	76.634	43.200	18.393	0.000	3.311	1.950
Pdensi_DN16853_c0_g1d56464	FC_3	MC_2_3	5.80503362194469	390.581315350151	198.193174486048	-6.06391162831028	0.725729480958782	-8.35560878731158	6.50961111782323e-17	1.22143002556498e-14	0.182	0.080	0.044	0.233	0.177	0.705	0.228	0.020	0.099	0.045	0.165	0.024	0.143	0.201	0.125	0.238	2.446	1.405	13.258	3.652	13.968	2.521	1.662	1.691	0.281	0.805	0.173
Pdensi_DN27178_c0_g1d230417	FC_3	MC_2_3	63.3946309539836	617.202780708438	340.298705831211	-3.28724252066506	0.393495739123724	-8.35394692706309	6.60190189651493e-17	1.23468552812822e-14	0.280	0.580	0.624	1.790	2.025	4.036	1.796	2.100	1.806	1.718	0.685	1.320	1.445	1.407	2.357	1.247	13.504	12.987	15.920	18.295	14.613	25.179	13.702	10.147	0.519	0.821	0.800
Pdensi_DN24416_c0_g2	FC_3	MC_2_3	229.834049762317	8.37784183915181	119.105945800734	4.78402643624002	0.572725959545213	8.35308118395557	6.65049063479677e-17	1.23970796176288e-14	1.128	1.986	0.156	1.296	2.700	5.101	0.821	0.585	0.128	1.097	0.889	0.961	5.091	7.213	6.851	0.821	0.034	0.052	0.249	0.109	0.269	0.000	0.000	0.000	0.000	0.000	0.000
Pdensi_DN19434_c0_g5	FC_3	MC_2_3	0	885.820860913722	442.910430456861	-12.4586249825877	1.49166147120002	-8.35217991691167	6.70144779687317e-17	1.24513773218711e-14	0.172	0.062	2.684	2.455	0.000	0.000	0.000	0.000	0.000	0.000	0.000	0.000	0.000	0.000	0.000	2.788	7.522	5.691	5.478	17.462	45.597	13.838	0.000	0.000	0.000	0.000	0.000
Pdensi_DN16464_c1_g2	FC_3	MC_2_3	3.05733475603215	459.860937416527	231.45913608628	-7.27697873211677	0.873288078405021	-8.3328501923529	7.89189968283053e-17	1.46156444742966e-14	0.333	0.581	10.714	3.447	0.221	0.042	0.080	0.280	0.158	0.258	0.357	0.190	0.082	0.028	0.149	7.974	9.037	22.730	4.770	13.083	18.010	25.887	0.407	0.100	0.000	0.000	0.000
Pdensi_DN13256_c1_g1	FC_3	MC_2_3	828.750378916374	158.349380460247	493.549879688311	2.38810286312639	0.287217303093097	8.31462045429878	9.20463715615285e-17	1.69916410363791e-14	22.306	27.565	14.933	27.950	21.823	20.618	22.853	19.369	21.935	17.603	22.102	20.584	19.464	25.360	24.079	15.311	6.298	7.825	4.783	3.356	4.395	27.635	13.613	7.222	4.233	8.866	5.398
Pdensi_GG_1006_c0_g1	FC_3	MC_2_3	0	376.428045217719	188.21402260886	-11.2239908659842	1.3501223032423	-8.31331416348721	9.30657115610863e-17	1.71243911392127e-14	0.181	0.000	1.817	0.230	0.882	0.198	0.604	3.046	3.018	1.071	0.688	0.427	0.000	0.000	0.000	1.786	2.535	6.196	11.426	5.253	13.018	3.036	0.221	0.000	0.000	0.000	0.000
Pdensi_GG_28294_c0_g1	FC_3	MC_2_3	0.963304146356749	1699.94641182216	850.454857984257	-10.8841981145162	1.30946784052383	-8.3119247206271	9.41621557328777e-17	1.72322386851526e-14	0.000	0.000	0.000	0.030	0.201	0.026	0.000	0.025	0.000	0.000	0.000	0.000	0.053	0.000	0.027	0.000	86.240	77.818	116.971	13.277	8.343	164.154	20.718	18.657	0.000	0.107	0.000
Pdensi_DN12290_c0_g1d175856	FC_3	MC_2_3	32.9312598360855	377.665264681663	205.298262258874	-3.5109779436423	0.422408527528994	-8.31180649732813	9.42560346026123e-17	1.72322386851526e-14	0.185	1.271	0.661	0.185	0.754	2.027	0.323	0.585	1.612	0.777	2.218	3.782	0.660	1.315	0.829	0.809	3.960	2.813	12.265	8.129	9.555	4.944	0.000	0.000	15.152	11.468	7.705
Pdensi_GG_33289_c0_g1	FC_3	MC_2_3	22.802095554949	899.607514261314	461.204804908131	-5.29756626189239	0.637589175874486	-8.30874560350951	9.67190209236038e-17	1.76260372923428e-14	0.054	0.368	0.191	1.538	1.972	2.228	2.080	4.112	4.076	5.416	2.860	4.770	0.368	0.825	0.711	0.425	1.293	3.309	8.400	29.465	32.302	35.389	1.877	0.262	0.000	0.000	0.000
Pdensi_DN18057_c0_g3	FC_3	MC_2_3	214.275926248574	5.97949042248994	110.127708335532	5.15606945239759	0.621232763892595	8.29973844278603	1.04340853754714e-16	1.89544797421104e-14	0.307	1.275	0.809	1.467	5.858	9.610	1.304	1.036	0.668	0.373	0.420	0.506	4.005	6.682	7.202	0.532	0.664	0.319	0.198	0.139	0.133	0.100	0.474	0.326	0.000	0.000	0.000
Pdensi_DN18690_c0_g2	FC_3	MC_2_3	0	1232.21015571497	616.105077857486	-12.9348651921866	1.56550645927418	-8.26241572850719	1.42753515753345e-16	2.58501691812272e-14	0.000	0.000	0.000	0.000	0.000	0.000	0.000	0.000	0.000	0.000	0.000	0.000	0.000	0.000	0.000	0.000	23.917	10.966	28.348	3.685	64.233	0.064	0.000	0.000	0.000	0.000	0.000
Pdensi_GG_58084_c0_g1	FC_3	MC_2_3	0.656125909563822	1573.29048985942	786.97330788449	-11.3743573926806	1.37732949664163	-8.25826893304397	1.47800250058025e-16	2.66793483024044e-14	0.000	0.090	0.412	0.104	0.100	0.000	0.045	0.129	0.000	0.145	0.052	0.000	0.046	0.000	0.000	0.000	20.464	94.145	37.030	6.402	79.540	37.796	0.457	0.846	0.000	0.000	0.000
Pdensi_DN20680_c0_g1d291823	FC_3	MC_2_3	1.19338061728561	1428.35533702176	714.774358819522	-10.2648280968329	1.24312154554941	-8.25730044948764	1.49004021973273e-16	2.68117931147554e-14	0.000	0.028	0.013	0.214	0.063	0.056	0.000	0.027	0.092	0.015	0.000	0.016	0.050	0.030	0.015	0.000	0.000	0.000	2.143	70.639	38.509	18.475	30.660	13.394	0.000	0.000	0.032
Pdensi_DN19841_c1_g2	FC_3	MC_2_3	0	488.152198280096	244.076099140048	-11.5988238280218	1.40519717488348	-8.2542322425204	1.52881813299465e-16	2.74230550704868e-14	0.000	0.000	0.000	0.278	0.186	0.000	0.871	0.230	0.000	0.804	0.140	0.000	0.000	0.000	0.000	0.020	0.074	0.028	9.210	6.319	22.585	0.067	0.000	0.000	0.000	0.000	0.000
Pdensi_DN24829_c0_g1d556051	FC_3	MC_2_3	1405.16920793424	270.267789000843	837.718498467541	2.37817187789564	0.288543418600939	8.241989678457	1.69370181008888e-16	3.02854059402131e-14	51.434	46.440	55.321	71.136	58.335	40.198	68.396	53.192	65.431	39.413	43.517	34.601	36.599	48.117	32.507	48.720	20.820	16.598	8.715	5.797	6.931	0.485	1.097	1.436	0.000	0.022	0.023
Pdensi_DN31960_c0_g1d311431	FC_3	MC_2_3	0.844432944514712	273.401258815104	137.122845879809	-8.33596661069619	1.01234663016963	-8.23430074469595	1.80609447786783e-16	3.21941984725185e-14	0.000	0.000	1.945	0.084	0.000	0.018	0.018	0.000	0.020	0.020	0.085	0.120	0.000	0.019	0.057	0.138	14.939	3.902	5.449	6.892	9.111	0.454	0.000	0.000	0.000	0.000	0.000
Pdensi_DN25243_c0_g3	FC_3	MC_2_3	212.925981688485	13.6878536373122	113.306917662898	3.96319776600871	0.481577387344861	8.22961764849362	1.87811956643536e-16	3.33737751367724e-14	9.286	6.948	6.537	3.233	2.076	3.584	2.635	1.746	1.604	1.212	1.731	2.707	5.506	6.132	5.983	1.691	0.444	0.792	0.286	0.399	0.364	1.492	0.893	0.100	0.384	0.669	0.298
Pdensi_GG_4228_c0_g1	FC_3	MC_2_3	0	990.428738330696	495.214369165348	-12.6197781959217	1.53394806895353	-8.22699180718098	1.91973584060487e-16	3.40073453676839e-14	0.016	0.000	0.000	0.000	0.000	0.000	0.000	0.000	0.074	0.000	0.000	0.000	0.000	0.000	0.000	0.029	0.018	0.020	3.702	47.894	25.694	0.311	2.037	0.553	0.000	0.000	0.000
Pdensi_DN4671_c0_g1d205774	FC_3	MC_2_3	364.964245909348	28.6996833632766	196.831964636312	3.67378570163541	0.446757693140079	8.22321754733279	1.98115000609312e-16	3.49866184202964e-14	1.802	17.388	5.958	7.569	5.857	10.730	6.842	4.002	4.142	3.902	3.794	3.592	7.044	11.715	11.731	2.745	1.758	1.354	0.643	0.687	0.955	1.041	0.315	0.366	0.399	1.586	0.462
Pdensi_GG_131908_c0_g1	FC_3	MC_2_3	0	963.61780456091	481.808902280455	-12.5802135289755	1.5322614573767	-8.21022643910484	2.20771748126111e-16	3.88674113730293e-14	0.000	0.000	0.000	0.000	0.000	0.000	0.000	0.000	0.000	0.000	0.000	0.000	0.000	0.000	0.000	0.000	0.000	0.000	4.575	53.312	17.556	0.609	0.000	0.000	0.000	0.000	0.000
Pdensi_GG_104749_c0_g1	FC_3	MC_2_3	19.0139907768157	2437.83148233318	1228.422736555	-6.99962421412808	0.853383428339049	-8.20220311490174	2.36021074385278e-16	4.14242403200328e-14	0.031	0.506	0.498	0.247	0.782	0.812	0.198	0.834	1.203	0.310	0.880	1.511	0.243	0.662	0.683	0.069	3.645	8.539	63.959	8.442	118.620	0.159	0.354	0.680	1.467	5.142	9.893
Pdensi_DN20401_c0_g1d63113	FC_3	MC_2_3	25.9855250072665	4111.96581784459	2068.97567142593	-7.31475476499211	0.892213431244617	-8.19843605670472	2.43534548328953e-16	4.26118226111405e-14	4.978	1.673	14.402	4.873	0.040	0.047	0.276	0.457	0.618	0.296	0.070	0.196	1.591	0.152	0.273	18.195	92.143	87.949	129.298	44.251	151.040	26.232	0.542	1.913	0.017	0.037	0.040
Pdensi_GG_111671_c0_g1	FC_3	MC_2_3	487.407051877084	2128.19512778376	1307.80108983042	-2.12545606311739	0.259293763165439	-8.19709674914651	2.46262240040394e-16	4.29573224285753e-14	15.752	22.142	21.219	24.165	24.043	23.458	22.459	20.639	25.728	19.910	18.156	19.028	11.326	17.459	12.054	18.680	94.065	92.130	57.584	48.922	61.560	43.366	29.261	36.820	9.524	19.130	18.532
Pdensi_DN37547_c0_g1d89231	FC_3	MC_2_3	0	388.174301141716	194.087150570858	-11.2687850730523	1.37763460218129	-8.17980693516974	2.8429901143615e-16	4.94411582662483e-14	0.000	0.000	0.636	0.000	0.386	0.685	0.000	1.331	2.271	0.000	1.596	2.609	0.000	0.000	0.000	0.000	5.774	7.335	17.578	8.069	5.475	12.023	0.385	1.913	0.000	0.000	0.000
Pdensi_DN22622_c0_g2	FC_3	MC_2_3	29.7657687451314	794.760274038787	412.263021391959	-4.74500416426414	0.580414243766028	-8.1752028232045	2.95368582599132e-16	5.12100891186537e-14	0.511	0.728	0.241	2.175	0.712	0.796	0.972	0.550	0.169	1.099	1.173	0.984	0.800	0.525	1.085	1.223	0.570	3.409	12.925	15.958	33.184	4.168	1.869	18.036	0.146	1.700	0.106
Pdensi_DN37075_c0_g1d376825	FC_3	MC_2_3	513.40153453763	69.572473570667	291.487004054148	2.88397412706607	0.352832292512588	8.17378167550572	2.98870440294306e-16	5.16602084388712e-14	7.124	10.422	7.451	13.865	23.744	16.183	11.096	8.740	7.523	4.178	5.580	3.897	10.332	15.488	16.949	5.536	4.223	2.428	1.798	1.911	1.811	68.356	21.105	18.491	0.035	0.075	0.027
Pdensi_DN36359_c0_g1d569102	FC_3	MC_2_3	479.625140694333	41.8222835701251	260.723712132229	3.52376973275322	0.431512105591029	8.16609705057247	3.18527052606963e-16	5.48915456427607e-14	15.869	8.800	13.769	10.867	5.807	10.093	13.203	7.771	11.660	13.547	14.151	8.932	14.830	14.325	10.466	23.506	5.633	3.783	0.792	1.106	1.373	0.000	0.582	0.000	0.000	0.000	0.000
Pdensi_DN39154_c0_g1	FC_3	MC_2_3	6596.59134957211	797.445271978076	3697.01831077509	3.04806909203904	0.373427846027778	8.16240439608862	3.28420503172269e-16	5.64260057874981e-14	67.735	134.499	95.101	133.735	198.531	187.757	179.249	104.684	146.421	55.638	129.980	67.087	143.743	201.886	203.483	67.894	82.927	46.375	31.076	13.666	18.785	8.962	7.121	0.104	0.119	0.258	0.000
Pdensi_GG_157845_c0_g1	FC_3	MC_2_3	130.540646016449	7856.40310326001	3993.47187463823	-5.90929515626632	0.724038378671576	-8.16157724554374	3.30677807373866e-16	5.66432216528911e-14	0.051	0.000	0.022	3.597	4.106	11.271	5.943	4.410	4.588	4.872	5.727	7.573	1.946	7.112	2.247	0.086	2.157	0.321	203.554	56.929	355.786	33.826	117.673	60.012	0.045	0.000	0.000
Pdensi_DN24439_c2_g1	FC_3	MC_2_3	431.949125049386	36.0100354648884	233.979580257137	3.5857656796219	0.439619025682999	8.15652979088201	3.44787494312472e-16	5.88833037816698e-14	30.113	22.038	8.958	12.904	12.693	6.538	14.505	7.811	5.761	8.312	5.197	4.104	13.388	14.584	7.908	14.456	5.431	3.070	1.026	0.801	1.045	0.664	0.212	0.000	0.038	0.000	0.000
Pdensi_DN22683_c0_g1d301284	FC_3	MC_2_3	6.55914601536156	329.322053964367	167.940599989864	-5.65625187330868	0.693890043901451	-8.15151034810351	3.59406918523635e-16	6.11968060880796e-14	0.800	0.365	1.109	0.923	0.189	0.070	0.163	0.139	0.176	0.124	0.060	0.204	0.227	0.199	0.131	2.219	13.175	3.298	11.148	11.585	3.555	0.403	0.117	0.000	0.025	0.071	0.038
Pdensi_DN15132_c1_g3	FC_3	MC_2_3	0.328062954781911	3406.01928072116	1703.17367183797	-13.4399738376249	1.65020856834063	-8.14440919497799	3.81138257061993e-16	6.47038908365273e-14	0.010	0.000	0.000	0.000	0.000	0.000	0.000	0.022	0.061	0.024	0.000	0.012	0.023	0.000	0.000	0.009	0.081	0.053	4.129	213.719	48.787	359.108	4.501	3.430	0.049	2.439	2.104
Pdensi_GG_66792_c0_g1	FC_3	MC_2_3	0	1323.85540418674	661.927702093369	-13.0384189403075	1.60122932401267	-8.14275553462466	3.86381901947605e-16	6.53994364065085e-14	0.000	0.000	0.000	0.000	0.020	0.009	0.000	0.009	0.058	0.029	0.000	0.010	0.000	0.000	0.000	0.008	0.009	0.000	3.200	73.203	27.076	0.656	0.010	0.000	0.000	0.000	0.000
Pdensi_DN27222_c0_g1d368130	FC_3	MC_2_3	18.5135901984185	520.727198689509	269.620394443964	-4.79619848611546	0.589096526762104	-8.14161732114967	3.90032345055568e-16	6.57217444335645e-14	0.561	1.825	1.126	1.417	1.024	0.000	1.549	1.472	0.000	1.327	0.707	0.000	0.311	0.971	0.311	0.502	20.935	25.226	19.466	12.925	9.154	2.129	0.000	0.000	0.000	0.787	0.340
Pdensi_DN14054_c0_g1d213005	FC_3	MC_2_3	1304.03535318006	5947.47025287033	3625.7528030252	-2.1889506881684	0.268865158167426	-8.141444220918	3.90590476376262e-16	6.57217444335645e-14	14.799	33.784	28.075	38.561	55.066	46.265	47.375	66.479	60.304	86.459	64.788	73.613	30.053	46.460	32.728	31.297	88.672	92.746	129.728	173.835	164.990	209.606	218.153	244.283	16.621	30.082	25.676
Pdensi_DN11101_c0_g1d335610	FC_3	MC_2_3	1.61943005592057	404.495941815213	203.057685935567	-8.07452532927745	0.992189579613761	-8.13808721153944	4.01571550293222e-16	6.73707141184578e-14	0.030	0.033	1.981	1.125	0.400	0.066	11.347	19.021	18.068	16.521	19.444	13.449	0.101	0.000	0.034	6.326	19.775	9.971	18.558	7.353	6.519	0.045	0.371	0.000	0.047	0.000	0.000
Pdensi_DN30443_c0_g1d310107	FC_3	MC_2_3	442.962421429469	0	221.481210714734	11.0515865308125	1.36022790427838	8.12480503895816	4.48082062485955e-16	7.4953222657658e-14	0.451	0.163	0.331	2.531	21.124	22.767	2.126	2.497	0.221	0.000	0.190	0.000	6.276	21.736	10.047	1.869	0.000	0.492	0.000	0.000	0.000	0.397	51.078	12.775	0.000	0.000	0.000
Pdensi_DN34393_c0_g1d201230	FC_3	MC_2_3	7749.79507282924	1911.64870665652	4830.72188974288	2.01942868622028	0.248782360602393	8.11725027984502	4.7686469264176e-16	7.95346167630954e-14	189.024	299.578	335.279	284.034	232.907	151.290	371.971	164.106	253.640	135.786	289.575	92.641	226.355	224.394	189.326	263.016	126.516	130.024	51.379	42.907	56.630	329.656	305.243	517.343	3.763	3.687	2.517
Pdensi_GG_59541_c0_g1	FC_3	MC_2_3	0	416.540421531063	208.270210765532	-11.3702465426368	1.40276034014204	-8.10562304711684	5.24759046787787e-16	8.72675824717847e-14	0.000	0.073	0.411	0.295	0.139	0.250	0.255	0.558	0.964	1.440	4.050	3.582	0.000	0.000	0.000	0.000	3.886	1.914	16.675	4.197	12.232	1.229	0.355	1.293	0.000	0.000	0.000
Pdensi_GG_97146_c0_g1	FC_3	MC_2_3	1496.31667078191	164.901883620126	830.60927720102	3.18186771732509	0.393156704255161	8.09312847240688	5.81514735264996e-16	9.64249477158448e-14	17.898	35.945	16.294	40.381	49.855	40.060	50.364	45.404	41.799	36.794	51.520	22.564	32.051	51.318	41.899	11.068	4.405	5.900	5.747	2.577	4.777	8.465	4.386	0.000	0.000	0.139	0.000
Pdensi_DN25070_c0_g1d22838	FC_3	MC_2_3	284.996437780444	8.12675253439774	146.561595157421	5.14693481236006	0.636807114283487	8.08240783891243	6.35003244938929e-16	1.04989043752352e-13	2.324	5.096	1.928	4.942	4.612	7.190	2.679	1.150	1.372	1.605	0.754	1.475	5.526	10.296	8.114	0.600	0.812	0.093	0.207	0.094	0.357	0.096	0.381	0.117	0.000	0.048	0.000
Pdensi_GG_147565_c1_g1	FC_3	MC_2_3	22.7489737062258	933.519710570185	478.134342138205	-5.34700719719883	0.661852275758801	-8.07885292993605	6.53788169283023e-16	1.07782459433737e-13	0.070	0.533	0.718	0.609	0.759	0.702	0.869	2.127	2.402	0.832	1.646	1.198	0.222	1.138	0.584	0.529	35.774	42.292	28.095	11.424	34.092	0.704	0.086	0.232	0.027	0.042	0.000
Pdensi_DN30943_c0_g1d83233	FC_3	MC_2_3	1095.37643173141	64.5474795970896	579.961955664252	4.08606822894342	0.506191493071826	8.07217877990617	6.90546611493698e-16	1.13514320651908e-13	47.228	41.922	18.695	29.157	24.180	47.365	17.116	26.976	28.595	24.784	27.413	20.896	21.869	47.396	23.715	15.489	4.598	2.282	2.147	0.843	2.098	0.494	30.833	21.087	3.674	2.331	3.656
Pdensi_DN24480_c2_g4	FC_3	MC_2_3	483.584952754576	16.6857232668785	250.135338010727	4.86675358368344	0.603099935973273	8.06956408614031	7.05495955990301e-16	1.15638490878284e-13	5.628	12.555	5.745	6.880	8.649	16.564	6.159	3.407	6.562	1.936	3.189	2.365	8.206	16.259	16.088	4.295	1.780	1.202	0.389	0.200	0.724	0.037	0.449	0.175	0.000	0.000	0.000
Pdensi_DN22872_c1_g1d68686	FC_3	MC_2_3	0	644.871321650325	322.435660825163	-12.0006498723279	1.48781323021422	-8.06596528960828	7.26594532839329e-16	1.18755526497674e-13	0.000	0.000	0.000	0.087	0.041	0.000	0.378	0.251	0.000	0.323	0.087	0.000	0.000	0.000	0.000	0.031	0.000	0.043	17.271	3.693	29.662	0.104	0.000	0.000	0.000	0.000	0.000
Pdensi_DN21309_c0_g2	FC_3	MC_2_3	223.52084642867	1903.18467708476	1063.35276175672	-3.0888296786794	0.383344084981295	-8.05759055557131	7.78129457451389e-16	1.26815092521385e-13	1.978	5.669	3.359	7.395	10.298	7.020	8.569	19.248	15.652	27.456	15.385	18.675	5.622	8.222	4.868	7.814	26.297	13.378	39.388	41.456	68.558	15.659	19.775	20.530	7.315	8.224	8.692
Pdensi_DN22031_c0_g1d298355	FC_3	MC_2_3	2.98667009625995	1442.54034285137	722.763506473813	-8.93985039321623	1.10958444482477	-8.05693558062454	7.82308506905067e-16	1.27132933169151e-13	3.805	0.855	13.301	8.246	0.127	0.000	0.000	0.330	0.310	0.186	0.067	0.250	0.176	0.061	0.000	30.227	36.216	6.965	5.716	32.381	73.428	19.008	1.362	0.000	0.000	0.000	0.000
Pdensi_DN15548_c0_g1d54388	FC_3	MC_2_3	0.328062954781911	465.830448264673	233.079255609728	-10.5694996079287	1.3122290399131	-8.05461492349584	7.97294145490251e-16	1.29200157252584e-13	0.000	0.000	0.000	0.000	0.000	0.000	0.000	0.000	0.000	0.021	0.000	0.000	0.020	0.000	0.000	0.000	0.000	0.022	10.965	8.165	17.489	0.133	0.000	0.000	0.000	0.000	0.000
Pdensi_GG_29525_c0_g1	FC_3	MC_2_3	0	319.172085588205	159.586042794103	-10.9864451751355	1.36408599815799	-8.05407077704131	8.00848699514025e-16	1.29408528807307e-13	0.000	0.000	1.932	4.036	0.000	0.000	0.000	0.000	0.000	0.000	0.000	0.000	0.000	0.000	0.000	6.425	65.124	57.882	11.482	9.763	4.235	20.786	0.000	0.000	0.000	0.000	0.000
Pdensi_DN37973_c3_g2	FC_3	MC_2_3	4.61931893741429	1764.08809841823	884.353708677824	-8.58470615974546	1.06687535809135	-8.04658772427135	8.51343694537455e-16	1.37179366327997e-13	0.531	0.041	0.000	0.380	0.227	0.734	0.539	0.315	1.063	0.443	0.573	0.762	0.210	0.131	0.043	0.205	0.000	0.000	84.531	2.465	53.837	0.000	0.000	0.000	0.000	0.000	0.000
Pdensi_GG_83776_c1_g1	FC_3	MC_2_3	16.5510120299937	316.332586209306	166.44179911965	-4.25529423335704	0.529076968670206	-8.04286424346233	8.77625389944e-16	1.41015858782523e-13	1.009	0.325	1.015	0.959	0.501	0.601	0.824	0.542	0.716	0.671	0.561	0.651	0.420	0.525	0.420	2.878	4.629	2.967	6.101	12.438	6.433	58.395	3.864	3.303	0.122	0.294	0.110
Pdensi_DN19021_c0_g1d356802	FC_3	MC_2_3	0	567.467863850632	283.733931925316	-11.8161869522548	1.47195887252484	-8.02752520658854	9.94585389237887e-16	1.59359958391905e-13	0.000	0.000	0.000	0.000	0.000	0.000	0.000	0.000	0.057	0.011	0.000	0.000	0.011	0.000	0.000	0.000	0.000	0.012	3.544	22.349	18.351	8.471	0.072	0.060	0.000	0.000	0.000
Pdensi_DN26347_c0_g1	FC_3	MC_2_3	352.156416463785	10.5635558007911	181.359986132288	5.0758692321608	0.63260301945855	8.02378280853808	1.02537531398266e-15	1.63833146456261e-13	11.115	11.021	10.471	3.479	2.607	7.677	3.198	2.082	5.098	3.186	2.094	4.132	9.563	11.587	8.147	12.898	2.768	2.332	0.209	0.125	0.489	0.177	0.236	0.094	0.000	0.207	0.000
Pdensi_DN38300_c0_g10	FC_3	MC_2_3	80.9444751907439	8390.16554556324	4235.55501037699	-6.69435925489765	0.835235281843778	-8.0149383059105	1.10192313107854e-15	1.75572059552657e-13	1.528	0.000	0.383	2.889	3.256	4.119	2.103	0.802	4.104	0.451	0.000	0.448	0.421	3.084	3.376	0.000	42.082	56.129	83.948	124.297	442.209	70.542	9.261	84.377	15.671	44.706	42.258
Pdensi_DN26896_c0_g1d500223	FC_3	MC_2_3	413.623703713968	42.2555963521394	227.939650033053	3.28818215816783	0.410336443993243	8.01338074232076	1.1159747525084e-15	1.77315643058026e-13	12.427	7.325	4.127	5.951	5.362	10.525	7.565	5.370	5.903	7.045	6.706	5.839	11.819	11.939	10.432	5.584	1.965	1.524	1.580	0.828	0.985	0.866	2.885	0.399	0.498	1.215	1.143
Pdensi_DN24560_c1_g5	FC_3	MC_2_3	5.2038959335926	4735.44462925052	2370.32426259206	-9.81424740555438	1.22503866690209	-8.01137765746848	1.13430538935636e-15	1.79727538095211e-13	0.139	0.438	0.687	0.300	0.344	0.735	0.000	0.701	0.782	0.234	0.638	1.315	0.068	0.277	0.095	0.293	2.987	3.697	4.392	28.997	329.466	1.479	2.069	1.700	0.000	0.000	0.000
Pdensi_DN20249_c0_g1d411572	FC_3	MC_2_3	1221.28354365308	6708.09065460291	3964.68709912799	-2.45722352021053	0.307030199905327	-8.00319812503205	1.21228647367957e-15	1.915513372442e-13	32.334	39.357	27.358	49.751	37.339	48.181	43.110	32.648	45.967	41.936	69.274	58.021	24.347	44.180	34.101	70.752	100.708	54.319	207.166	195.234	130.393	30.998	404.721	4.709	0.755	0.757	0.021
Pdensi_GG_145246_c0_g1	FC_3	MC_2_3	22.7400789468072	1287.19834633605	654.969212641429	-5.80985713900182	0.726830781935181	-7.9934109608472	1.31255685339911e-15	2.06821976449555e-13	0.000	0.548	1.214	0.642	3.679	2.323	1.463	0.424	1.768	0.477	0.897	1.673	0.113	1.286	0.566	1.091	8.760	30.554	19.189	43.877	37.876	6.322	9.813	1.224	0.000	0.000	0.000
Pdensi_DN18912_c0_g2d406093	FC_3	MC_2_3	1.84306942075756	1569.71944057117	785.781254995962	-9.77215866981391	1.22293289799948	-7.99075622693576	1.34113515792976e-15	2.10742949155569e-13	0.000	0.000	5.905	1.817	0.000	0.000	0.000	0.000	0.000	0.041	0.000	0.000	0.000	0.000	0.159	0.064	13.948	83.379	13.251	20.645	87.522	35.645	0.000	0.072	0.000	0.000	0.000
Pdensi_DN19638_c0_g1d287697	FC_3	MC_2_3	0.307178236792927	399.96783654699	200.137507391892	-10.3497314786349	1.29595915482826	-7.98615561306514	1.39211937881667e-15	2.18153520568905e-13	0.000	0.015	0.000	0.035	0.000	0.015	0.000	0.014	0.000	0.000	0.000	0.000	0.000	0.000	0.016	0.000	0.046	0.035	11.993	7.047	12.539	0.270	0.000	0.000	0.000	0.000	0.000
Pdensi_DN5114_c0_g1d261767	FC_3	MC_2_3	2417.51876476272	130.243366605768	1273.88106568424	4.21371283953752	0.528144286566035	7.97833650144139	1.48318584961055e-15	2.31787408349685e-13	31.454	355.501	107.130	120.602	147.503	33.051	280.028	88.796	61.401	216.757	128.898	80.456	33.288	112.938	60.879	33.751	47.811	24.088	5.247	2.097	3.023	1.283	2.827	0.145	0.590	0.000	0.057
Pdensi_DN10676_c0_g1d387075	FC_3	MC_2_3	0	470.646368769931	235.323184384965	-11.5461164092203	1.44980929030168	-7.96388634453966	1.66718399819737e-15	2.59122186488218e-13	0.000	0.000	0.000	0.000	0.270	0.000	0.491	0.000	0.000	0.262	0.000	0.000	0.000	0.000	0.000	0.000	0.238	0.000	4.902	8.728	22.939	6.402	3.243	2.674	0.000	0.000	0.000
Pdensi_GG_25779_c0_g1	FC_3	MC_2_3	304.780916582902	0	152.390458291451	10.5112449352572	1.32085796743542	7.9578919114716	1.74995119365756e-15	2.71247190319078e-13	0.000	1.035	1.641	0.084	8.166	15.831	0.878	4.152	29.380	8.446	1.528	34.245	7.452	6.669	10.882	0.000	0.290	1.637	0.000	0.000	0.000	0.000	0.000	0.000	0.000	0.000	0.000
Pdensi_DN3551_c0_g1	FC_3	MC_2_3	185.228937566973	3.76496642233616	94.4969519946547	5.61872502006369	0.706887742216606	7.94853932881183	1.88723427715311e-15	2.91733686729242e-13	2.301	3.869	3.708	9.947	12.613	10.482	10.495	10.498	16.756	9.084	11.415	9.445	3.324	6.152	6.045	1.730	0.409	0.322	0.123	0.073	0.080	0.000	0.000	0.085	0.000	0.244	0.000
Pdensi_DN16094_c0_g1d346425	FC_3	MC_2_3	0	316.160283108307	158.080141554153	-10.9724348577123	1.38190874759104	-7.94005745809168	2.0208761681995e-15	3.11548101379101e-13	0.068	0.000	0.406	0.238	0.000	0.000	0.000	0.000	0.032	0.016	0.000	0.032	0.000	0.000	0.000	0.383	3.269	2.605	5.103	13.429	6.380	17.018	0.000	0.000	0.000	0.000	0.000
Pdensi_GG_143966_c0_g1	FC_3	MC_2_3	331.786373210985	5534.50961360559	2933.14799340829	-4.05911746835252	0.511532520419396	-7.93520901667117	2.10141120793025e-15	3.23090557173987e-13	2.357	7.724	5.109	36.695	36.731	14.959	54.834	26.825	21.155	32.259	44.278	17.270	8.239	16.032	4.004	21.534	74.910	54.437	170.753	168.850	100.168	71.488	0.598	0.000	0.740	0.730	0.195
Pdensi_DN23971_c0_g1d224940	FC_3	MC_2_3	0	836.32674402533	418.163372012665	-12.3759594737878	1.55994025446365	-7.93361119977186	2.12863790521242e-15	3.26396867610811e-13	0.000	0.000	0.000	0.000	0.000	0.000	0.000	0.000	0.000	0.000	0.000	0.000	0.000	0.000	0.000	1.035	37.255	10.823	53.495	9.811	4.690	0.000	0.000	2.637	0.000	0.000	0.000
Pdensi_GG_17837_c0_g1	FC_3	MC_2_3	9087.26074504757	844.30051469083	4965.7806298692	3.42834950167888	0.432570832211045	7.92552166348154	2.27190537081155e-15	3.47430976558879e-13	187.605	299.408	303.822	285.798	267.378	192.079	299.418	412.159	464.543	352.590	545.398	399.420	213.801	384.731	169.744	239.683	161.437	116.360	14.776	21.218	30.180	0.746	0.203	0.380	1.935	4.164	1.417
Pdensi_GG_42234_c0_g1	FC_3	MC_2_3	0.230076470928859	1220.09288690634	610.161481688633	-11.9588893906821	1.50907020119549	-7.92467400204985	2.28745637298868e-15	3.48873794041838e-13	0.000	0.051	0.000	0.059	0.057	0.000	0.000	0.172	0.000	0.000	0.000	0.000	0.000	0.027	0.000	0.000	4.762	3.176	53.906	3.800	39.426	2.033	13.583	9.040	0.037	0.106	0.057
Pdensi_DN19255_c1_g2d14805	FC_3	MC_2_3	286.7840718294	5.21658069701072	146.000326263205	5.77335995749504	0.728560824675995	7.92433488317543	2.29370708536108e-15	3.48894255616218e-13	3.671	8.193	4.164	10.393	6.111	11.050	11.375	3.616	5.495	4.676	3.837	4.708	4.298	12.387	7.715	1.647	0.946	0.163	0.237	0.060	0.112	0.000	0.000	0.000	0.000	0.000	0.000
Pdensi_DN18743_c1_g2	FC_3	MC_2_3	1744.90162048378	202.262036288043	973.581828385911	3.10956099304377	0.393103085522555	7.91029403625821	2.56781675289876e-15	3.89550094154517e-13	117.022	46.627	61.029	78.374	23.333	67.773	56.123	25.332	51.531	35.259	26.722	45.158	61.228	41.197	39.941	18.662	6.496	3.489	4.034	5.566	6.293	11.451	13.870	31.426	85.143	279.540	228.356
Pdensi_DN25324_c0_g2	FC_3	MC_2_3	546.592177741044	13.0937324707658	279.842955105905	5.38096472267003	0.680350074812704	7.90911167923569	2.59231983481686e-15	3.92224179569731e-13	14.998	7.981	1.528	4.000	23.031	14.891	4.555	4.288	8.412	2.471	3.489	2.157	5.437	28.678	13.215	0.414	3.270	1.893	0.374	0.405	0.265	2.698	216.338	129.414	0.213	0.246	0.460
Pdensi_DN20542_c0_g5	FC_3	MC_2_3	0.55813942571077	621.387508437511	310.972823931611	-10.1115290629048	1.27861009056962	-7.90821935278182	2.61096466169573e-15	3.94000093301021e-13	0.000	0.063	0.290	0.267	0.256	0.062	0.127	0.081	0.136	0.068	0.024	0.000	0.022	0.022	0.000	0.281	15.664	9.979	17.052	4.825	26.949	10.064	0.119	0.000	0.000	0.000	0.023
Pdensi_GG_71436_c1_g1	FC_3	MC_2_3	0	531.531610172156	265.765805086078	-11.7217120549875	1.48299655602605	-7.90407233742866	2.69936244889164e-15	4.06264732050734e-13	0.000	0.000	0.000	0.000	0.000	0.000	0.000	0.000	0.000	0.121	0.000	0.000	0.000	0.000	0.000	0.000	0.000	0.000	3.426	14.313	23.547	4.381	0.000	0.000	0.000	0.000	0.000
Pdensi_DN18504_c0_g1d284071	FC_3	MC_2_3	3046.41232630774	104.052003084787	1575.23216469626	4.87338705883017	0.616630607202144	7.90325196626605	2.71719544859575e-15	4.07872488377237e-13	43.226	74.338	21.497	13.255	13.732	73.662	14.763	9.231	9.000	8.175	6.900	4.861	52.511	85.633	115.368	9.233	4.883	3.851	2.553	0.931	4.665	0.575	0.418	0.067	1.133	3.218	0.829
Pdensi_DN19721_c0_g1d15640	FC_3	MC_2_3	894.31591103739	43.63300545053	468.97445824396	4.35571649958354	0.551317093036471	7.90056494637904	2.7764212706643e-15	4.15668886351607e-13	17.706	21.411	9.615	75.186	67.218	52.324	47.507	49.888	59.039	40.999	45.171	39.835	15.741	39.631	20.781	9.992	4.156	1.391	1.867	0.597	1.041	0.320	0.188	0.187	0.125	0.192	0.271
Pdensi_GG_82819_c1_g1	FC_3	MC_2_3	0	409.330023429798	204.665011714899	-11.3447011199965	1.43721462072812	-7.89353305788735	2.93749710878865e-15	4.38632912519406e-13	0.000	0.000	0.000	0.000	0.000	0.000	0.000	0.000	0.000	0.000	0.335	0.000	0.000	0.000	0.000	0.000	0.856	0.000	6.188	5.799	19.919	0.404	0.000	0.000	0.000	0.289	0.000
Pdensi_DN15269_c0_g1d344108	FC_3	MC_2_3	477.298041615126	2119.44184486795	1298.36994324154	-2.1514079727107	0.27261345507132	-7.89178939149521	2.97884131192751e-15	4.43645136484744e-13	10.193	10.374	8.095	10.408	12.941	10.627	11.323	16.172	20.221	20.180	17.844	17.240	14.239	13.140	11.960	10.444	15.814	15.879	54.124	65.834	47.689	132.055	77.423	126.374	8.000	17.343	14.768
Pdensi_DN19709_c0_g1d218950	FC_3	MC_2_3	0	1042.7866709786	521.393335489298	-12.6940960948047	1.60887710255896	-7.89003465498665	3.02102633823741e-15	4.48756154581771e-13	0.098	0.000	0.000	0.000	0.000	0.000	0.000	0.000	0.115	0.000	0.000	0.233	0.000	0.000	0.000	0.000	0.000	0.000	2.163	50.222	28.849	0.371	0.000	0.199	0.000	0.000	0.000
Pdensi_DN20767_c3_g2	FC_3	MC_2_3	2.3437629719299	259.338104932472	130.840933952201	-6.73492224815375	0.854609439947077	-7.88070191287709	3.25547096997377e-15	4.82325505450061e-13	0.065	0.042	0.000	0.163	0.156	0.167	0.297	0.094	0.273	0.091	0.148	0.093	0.058	0.120	0.015	0.000	0.029	0.033	9.225	3.096	8.245	2.161	1.310	2.334	0.142	0.044	0.094
Pdensi_GG_68468_c1_g1	FC_3	MC_2_3	1.11627885142154	18010.5150781414	9005.81567849642	-13.9758786294453	1.77391677291254	-7.87854246763718	3.31221924934585e-15	4.8946191244025e-13	0.000	0.000	0.000	0.000	0.000	0.000	0.000	0.000	0.619	0.428	0.000	0.000	0.045	0.047	0.000	0.000	0.000	0.000	8.832	876.442	516.401	99.412	0.000	0.082	0.000	0.000	0.000
Pdensi_DN22481_c3_g1	FC_3	MC_2_3	869.950426215992	128.551851079236	499.251138647614	2.75808508535512	0.350513563621215	7.86869716783818	3.58353438682828e-15	5.28187041237913e-13	22.150	29.356	11.877	23.567	21.615	20.147	19.954	14.178	12.383	9.269	15.984	8.545	23.416	27.849	21.026	13.783	7.950	5.607	4.497	2.367	3.354	0.893	0.967	0.000	7.032	10.894	12.837
Pdensi_DN13283_c0_g1d271643	FC_3	MC_2_3	1924.92746353716	235.744382492107	1080.33592301463	3.02892284205666	0.385155816202627	7.86414929915837	3.7161412672934e-15	5.46320654710523e-13	12.681	29.674	23.087	12.403	10.225	41.048	17.109	6.085	13.723	10.206	10.956	7.642	49.500	52.827	56.731	16.109	7.533	7.146	5.382	9.091	4.152	10.776	35.027	52.567	0.750	1.749	0.999
Pdensi_DN13206_c0_g1d339544	FC_3	MC_2_3	3.50304008599275	162.524640632621	83.013840359307	-5.56239626310611	0.707708232058573	-7.85973090481974	3.84959565853943e-15	5.63314193432985e-13	0.203	0.146	0.034	0.255	0.163	0.109	0.074	0.352	0.079	0.158	0.043	0.000	0.150	0.078	0.038	0.061	0.112	0.000	4.838	3.540	4.471	0.254	0.000	0.000	0.366	0.190	0.000
Pdensi_DN20854_c0_g2	FC_3	MC_2_3	0	333.397574590156	166.698787295078	-11.0486198760513	1.40573594627859	-7.85966945307213	3.85148464155369e-15	5.63314193432985e-13	0.000	0.132	0.207	0.047	0.000	0.000	0.000	0.029	0.033	0.011	0.036	0.045	0.000	0.000	0.000	0.052	0.094	0.060	4.901	6.462	14.643	0.156	0.035	0.000	0.000	0.011	0.091
Pdensi_DN10914_c0_g1d387447	FC_3	MC_2_3	851.06512078083	15940.7913460302	8395.92823340553	-4.22726693574789	0.538518177783335	-7.84981289424305	4.16658411624343e-15	6.07841750830285e-13	0.728	3.582	3.943	8.522	34.115	92.658	3.811	5.501	7.940	2.164	5.415	6.252	12.048	24.961	34.077	3.335	40.866	40.919	321.609	690.329	248.605	1371.157	404.962	80.801	3.533	8.789	19.682
Pdensi_DN12185_c0_g1d458757	FC_3	MC_2_3	388.989409652027	12.2346931209579	200.612051386492	4.98370161053214	0.635362821649741	7.84386722155349	4.36879042177123e-15	6.35714730735339e-13	1.842	2.874	0.202	0.836	2.573	20.656	0.571	0.482	0.153	0.404	0.151	0.269	6.022	11.709	14.746	0.054	0.106	0.015	0.560	0.180	0.239	0.018	0.000	0.122	0.000	0.000	0.000
Pdensi_DN20930_c0_g1	FC_3	MC_2_3	6.14508653529702	1307.24538090826	656.69523372178	-7.70910722819616	0.982991094968657	-7.84249955839321	4.41665283363396e-15	6.41044005809961e-13	0.073	0.244	0.506	0.693	0.598	0.320	0.375	0.273	0.508	0.212	0.195	0.248	0.101	0.354	0.082	0.404	0.957	0.344	3.862	36.194	61.145	9.085	0.067	0.000	0.000	0.000	0.044
Pdensi_DN21560_c1_g3	FC_3	MC_2_3	354.251269056223	3.06243299463327	178.656851025428	6.86509849554319	0.876090008338706	7.83606527891033	4.64884254760104e-15	6.73032050146474e-13	16.685	16.530	5.978	15.471	20.703	9.624	10.686	14.326	10.997	10.083	12.663	4.682	10.293	14.799	4.719	2.048	0.784	0.280	0.123	0.000	0.128	0.000	0.000	0.082	0.062	0.045	0.000
Pdensi_DN22923_c1_g3d303290	FC_3	MC_2_3	0	1059.16257053076	529.581285265381	-12.7165555088832	1.62423479320088	-7.82925939163183	4.90752206239297e-15	7.08683458129005e-13	0.000	0.000	0.491	0.000	0.000	0.000	0.000	0.000	0.000	0.000	0.000	0.000	0.000	0.000	0.000	0.000	0.352	3.791	30.349	1.893	50.888	4.230	6.190	7.556	0.000	0.000	0.197
Pdensi_DN20576_c0_g2	FC_3	MC_2_3	1283.67479585109	19.9539081260648	651.814351988578	6.01418179751689	0.768217873589557	7.82874494889733	4.92764131470321e-15	7.09791889474712e-13	88.271	8.562	2.710	15.674	31.652	49.631	16.368	4.757	19.934	2.634	1.897	1.998	35.954	32.247	37.321	0.555	2.135	0.539	0.498	0.071	1.014	0.303	14.200	5.814	0.000	0.011	0.012
Pdensi_DN10242_c0_g2d266732	FC_3	MC_2_3	5.56729121826061	1411.70767048262	708.637480850439	-7.97030439837204	1.02068949760404	-7.80874537955125	5.77600529023544e-15	8.29897022066296e-13	0.067	0.270	0.217	0.398	0.221	0.323	0.547	0.104	0.332	0.313	0.127	0.079	0.056	0.250	0.170	0.162	0.222	0.105	2.678	56.151	50.810	0.100	0.000	0.000	0.000	0.019	0.000
Pdensi_DN17230_c3_g1	FC_3	MC_2_3	618.085546511176	2658.63640344092	1638.36097497605	-2.10412825138218	0.269509180599671	-7.80726002246154	5.84446139086348e-15	8.37622920091065e-13	9.638	19.584	14.528	22.544	27.263	23.783	27.404	26.733	28.625	29.155	22.944	22.976	13.873	21.700	16.199	17.712	52.831	49.073	58.977	77.259	73.283	74.633	62.379	52.187	11.545	19.859	15.536
Pdensi_DN17461_c0_g1d57286	FC_3	MC_2_3	529.012647686444	0.352615975440993	264.682631830942	10.3453407992441	1.32576307077722	7.80331043101026	6.03039643690363e-15	8.61943528432137e-13	5.357	14.325	4.217	11.497	17.350	14.727	35.102	34.680	36.841	26.302	21.237	16.191	8.040	13.878	22.057	0.462	0.066	0.000	0.034	0.000	0.000	0.000	0.000	0.000	0.000	0.000	0.000
Pdensi_DN20551_c2_g1	FC_3	MC_2_3	634.1206932606	48.4531212760101	341.286907268305	3.70774613530937	0.475168197732953	7.8030182848919	6.04437880424352e-15	8.61943528432137e-13	11.251	14.865	8.311	8.990	7.202	13.507	5.022	2.077	1.887	3.492	1.651	1.213	12.876	19.523	20.458	3.465	2.651	1.063	2.014	0.747	1.104	0.468	1.195	0.524	0.000	0.021	0.022
Pdensi_DN31070_c0_g1	FC_3	MC_2_3	292.900951040982	5569.58154826776	2931.24124965437	-4.2489359210646	0.544660710374908	-7.80106925307669	6.13848122545587e-15	8.73179819404559e-13	4.308	6.730	5.881	6.919	7.319	7.488	9.814	8.439	6.520	6.760	4.559	6.195	8.557	10.181	5.675	26.434	60.511	53.168	103.800	263.275	73.383	30.034	5.178	2.303	4.284	2.161	0.618
Pdensi_GG_115240_c0_g1	FC_3	MC_2_3	0	442.214768776192	221.107384388096	-11.4565894602105	1.46937999193859	-7.79688679787694	6.34531138423011e-15	8.98315138669207e-13	0.000	0.000	0.615	0.000	0.000	0.000	1.352	0.643	0.000	0.000	1.156	0.000	0.000	0.000	0.000	0.275	5.249	11.191	20.707	3.189	11.461	3.253	0.745	0.000	0.000	0.000	0.372
Pdensi_DN26836_c1_g1	FC_3	MC_2_3	70.6751072161766	1408.9783468922	739.826727054186	-4.31240058409426	0.553094556821208	-7.79685956209523	6.34668047340844e-15	8.98315138669207e-13	2.359	3.629	3.476	2.676	2.259	3.120	3.312	2.472	2.352	3.657	2.669	2.635	1.107	3.441	1.525	3.005	4.027	4.107	43.760	19.296	48.225	14.189	5.324	5.498	0.745	1.395	3.442
Pdensi_DN18572_c0_g1d354852	FC_3	MC_2_3	1.70975060701841	486.334859620818	244.022305113918	-8.15808672767195	1.04716331628656	-7.79065366479991	6.66634108748336e-15	9.40104488104894e-13	0.017	0.000	0.603	0.682	0.020	0.595	0.292	0.691	1.011	2.627	1.334	1.112	0.019	0.039	0.076	1.519	1.324	24.818	7.185	3.564	27.006	4.127	0.165	0.000	0.000	0.000	0.020
Pdensi_DN38045_c0_g2	FC_3	MC_2_3	9.63092838329083	188.554783633161	99.0928560082257	-4.30683838282242	0.552832671829937	-7.79049177496387	6.67488854828075e-15	9.40104488104894e-13	0.000	0.043	0.161	0.314	0.776	0.522	1.138	0.294	0.517	0.346	0.153	0.429	0.224	0.185	0.362	0.364	1.341	2.493	4.911	5.197	4.782	10.516	8.816	6.217	0.000	0.000	0.000
Pdensi_DN16639_c0_g1d279263	FC_3	MC_2_3	1.73063532500739	1063.99153857723	532.86108695112	-9.27651861732015	1.19451912252572	-7.76590214621733	8.10661222174363e-15	1.13893908310463e-12	0.045	0.019	0.141	0.122	0.064	0.190	0.039	0.147	0.176	0.145	0.090	0.116	0.039	0.051	0.050	0.040	0.887	2.389	39.868	1.084	43.197	0.146	0.011	0.000	0.028	0.000	0.021
Pdensi_DN18210_c1_g1	FC_3	MC_2_3	0.614356473585854	415.265511539737	207.939934006662	-9.49725167538976	1.22339314376835	-7.7630414423739	8.2916503365019e-15	1.16102893519763e-12	0.087	0.047	0.044	0.000	0.000	0.047	0.000	0.000	0.000	0.000	0.000	0.052	0.000	0.000	0.049	0.079	2.207	3.105	6.421	9.147	16.881	1.779	0.107	0.177	0.134	0.147	0.682
Pdensi_GG_81284_c3_g1	FC_3	MC_2_3	0	317.611704783384	158.805852391692	-10.9786280070183	1.41425326640631	-7.76284437010035	8.30454945671767e-15	1.16102893519763e-12	0.000	0.000	0.000	0.000	0.000	0.000	0.000	0.000	0.000	0.000	0.000	0.000	0.000	0.000	0.000	0.000	0.150	2.213	4.774	5.807	14.165	1.484	0.000	0.000	0.000	0.000	0.000
Pdensi_GG_80966_c0_g1	FC_3	MC_2_3	0	656.302778944712	328.151389472356	-12.026085305466	1.55058253117102	-7.75584985881647	8.77537971786332e-15	1.22385436304802e-12	0.072	0.000	0.036	0.045	0.000	0.000	0.000	0.000	0.042	0.084	0.000	0.000	0.000	0.000	0.000	0.261	0.040	0.045	24.851	2.220	24.893	1.576	1.241	0.147	0.000	0.000	0.000
Pdensi_DN23930_c1_g2	FC_3	MC_2_3	223.985379708895	4.36867170253123	114.177025705713	5.65276910612708	0.730149263955227	7.74193632067226	9.7914029899451e-15	1.36222297060844e-12	8.967	8.472	6.099	8.077	5.502	5.577	3.772	1.725	1.737	1.309	1.258	0.288	7.342	5.280	5.702	7.219	1.217	0.515	0.213	0.103	0.025	0.080	0.183	0.000	0.000	0.080	0.064
Pdensi_DN15890_c0_g1d468258	FC_3	MC_2_3	628.596470247782	33.4432317519057	331.019850999844	4.23379576379873	0.547142224754359	7.73801686700292	1.00979454216312e-14	1.40145232310284e-12	22.025	23.082	15.358	30.344	45.797	18.104	40.565	24.052	14.050	15.371	19.420	10.659	16.832	24.298	11.602	6.885	1.371	1.823	0.458	1.379	0.801	0.652	0.634	0.801	0.000	0.071	0.000
Pdensi_DN7194_c0_g1d450887	FC_3	MC_2_3	258.572965282935	0	129.286482641468	10.275049133483	1.33058979408887	7.72217642065936	1.14359955944588e-14	1.58330248714448e-12	4.605	5.969	2.560	6.778	8.636	9.473	2.843	3.241	2.294	1.573	3.196	2.382	5.529	10.731	5.614	1.663	0.254	0.102	0.000	0.000	0.000	4.901	0.926	0.220	0.000	0.015	0.000
Pdensi_DN21582_c1_g2	FC_3	MC_2_3	0.230076470928859	867.471291881646	433.850684176287	-11.466751068097	1.48534793147641	-7.71990913718057	1.16412662151368e-14	1.60781953069642e-12	0.000	0.000	0.000	0.000	0.000	0.000	0.000	0.000	0.000	0.000	0.000	0.000	0.000	0.013	0.000	0.000	0.039	0.081	32.448	3.505	32.709	0.000	0.000	0.024	0.000	0.000	0.000
Pdensi_GG_59459_c0_g1	FC_3	MC_2_3	0	304.234152874439	152.11707643722	-10.9173185347789	1.41452280450777	-7.71802228991132	1.18148543085793e-14	1.62785290969969e-12	0.000	0.000	0.000	0.000	0.000	0.000	0.000	0.000	0.000	0.000	0.000	0.000	0.000	0.000	0.000	0.000	0.000	0.000	13.900	6.843	3.692	0.461	0.000	0.000	0.000	0.000	0.000
Pdensi_DN19934_c1_g1	FC_3	MC_2_3	430.540362280856	46.7657928167687	238.653077548813	3.20233619788979	0.414997910215951	7.71651162345228	1.19556678884426e-14	1.64328494463772e-12	20.097	22.947	12.565	30.639	25.801	9.657	20.460	17.043	15.640	16.015	15.864	10.458	13.710	13.951	8.010	8.265	2.417	1.831	1.315	1.239	1.176	2.014	1.383	0.681	0.094	0.683	0.986
Pdensi_DN19864_c3_g2	FC_3	MC_2_3	5.65451657020659	2447.44911117796	1226.55181387408	-8.77811938929248	1.13850853169655	-7.71019201429415	1.25628577956349e-14	1.72259127769426e-12	0.000	0.753	21.951	11.287	0.000	0.152	0.000	0.146	0.330	0.328	0.528	0.164	0.155	0.000	0.310	18.323	49.549	12.765	12.629	35.001	141.235	27.341	0.000	0.000	0.000	0.000	0.000
Pdensi_DN22286_c0_g1d222491	FC_3	MC_2_3	7.21959595074059	641.148362642141	324.183979296441	-6.44675758071667	0.836417492020301	-7.70758340448504	1.28222507705748e-14	1.75394246092171e-12	0.000	0.178	0.103	0.143	0.273	0.388	0.237	0.344	0.350	0.435	0.484	0.148	0.103	0.404	0.128	0.085	0.218	0.432	7.934	8.357	33.482	98.479	1.158	0.465	0.000	0.012	0.000
Pdensi_DN17735_c0_g1d12535	FC_3	MC_2_3	3.08465658011301	1192.93518876965	598.009922674881	-8.6298657856878	1.11982951551137	-7.706410365284	1.29406054515599e-14	1.76589730995797e-12	0.943	0.575	0.723	3.884	0.077	0.023	0.000	0.000	0.050	0.025	0.027	0.000	0.190	0.049	0.000	10.637	16.257	5.641	17.675	68.840	7.889	60.886	0.000	0.000	0.000	0.000	0.000
Pdensi_GG_154957_c0_g1	FC_3	MC_2_3	2.45496824101672	1174.02315055343	588.239059397223	-8.84248575693337	1.15080016692905	-7.68377170167592	1.54471842171415e-14	2.10291846045339e-12	0.000	0.037	0.326	0.259	0.331	0.296	0.188	0.376	0.262	0.101	0.065	0.266	0.000	0.159	0.039	0.125	0.000	0.000	3.235	56.629	31.684	2.095	0.064	0.070	0.081	0.039	0.104
Pdensi_DN16689_c0_g1d215464	FC_3	MC_2_3	0	1091.58476214034	545.79238107017	-12.7601490886964	1.66085873756055	-7.68286236518728	1.55572707418503e-14	2.11286257234734e-12	0.000	0.000	0.010	0.026	0.000	0.022	0.000	0.011	0.072	0.000	0.000	0.000	0.000	0.000	0.000	0.000	31.627	34.635	18.635	66.028	1.967	105.791	0.190	0.148	0.000	0.000	0.000
Pdensi_DN6400_c0_g1d101123	FC_3	MC_2_3	6.37639183288923	517.120221312136	261.748306572513	-6.32217616577142	0.823577405503418	-7.67648083048969	1.63518510884087e-14	2.21550104022309e-12	0.082	0.507	0.160	0.288	0.127	0.041	0.230	0.343	0.202	0.280	0.596	0.267	0.100	0.300	0.137	0.000	0.934	3.799	4.898	27.347	8.392	0.463	0.025	0.000	0.063	0.000	0.000
Pdensi_DN22455_c0_g2d543632	FC_3	MC_2_3	0	381.673341904218	190.836670952109	-11.2437806464655	1.46602013500946	-7.66959496527857	1.72540318304797e-14	2.33219722664074e-12	0.000	0.000	0.000	0.000	0.000	0.000	0.000	0.000	0.056	0.000	0.000	0.168	0.000	0.000	0.000	0.000	0.000	0.059	3.535	8.221	17.891	0.358	0.000	0.000	0.000	0.000	0.000
Pdensi_GG_75370_c0_g1	FC_3	MC_2_3	12.9017789180781	1174.82391864729	593.862848782686	-6.5040026763468	0.848190713022373	-7.66808994308718	1.74576457904655e-14	2.35414083577764e-12	0.385	2.809	0.384	0.000	0.116	0.210	0.000	0.101	0.114	0.000	0.000	0.000	0.107	0.444	0.538	0.259	4.283	13.965	65.955	8.490	20.251	131.633	59.716	67.287	1.162	0.649	0.347
Pdensi_DN22617_c0_g1	FC_3	MC_2_3	0.92153471037878	603.02242863286	301.971981671619	-9.42337776728427	1.22922833288189	-7.66609222648767	1.77315714154403e-14	2.38544001204748e-12	0.655	0.270	12.907	5.121	0.000	0.154	0.196	0.097	0.528	0.224	0.230	0.212	0.000	0.000	0.071	12.179	14.284	29.209	10.774	5.466	30.743	2.210	0.088	0.218	0.000	0.018	0.098
Pdensi_GG_16375_c0_g1	FC_3	MC_2_3	0.307178236792927	1265.30730337008	632.807240803437	-12.011390260317	1.56695713355829	-7.66542364374782	1.782418803825e-14	2.39225767032899e-12	0.000	0.027	0.050	0.094	0.000	0.000	0.000	0.091	0.000	0.000	0.111	0.491	0.000	0.000	0.014	0.034	4.335	3.319	4.793	79.312	15.206	818.175	0.185	0.102	0.059	0.000	0.000
Pdensi_GG_142821_c0_g1	FC_3	MC_2_3	0	488.988459310998	244.494229655499	-11.6012922495302	1.513815638838	-7.66360972359574	1.80778684605264e-14	2.4206096123401e-12	0.000	0.057	1.572	0.132	0.127	0.228	0.000	0.110	0.000	0.185	0.066	0.000	0.000	0.000	0.000	0.332	1.728	2.354	4.858	5.994	27.016	17.641	0.000	0.000	0.081	0.472	0.632
Pdensi_DN16262_c0_g1d469738	FC_3	MC_2_3	1.4784453094262	209.889673097251	105.684059203338	-7.03295754089734	0.917882139916605	-7.66215752006715	1.82835192412519e-14	2.44241269564461e-12	0.077	0.182	0.092	0.290	0.240	0.099	0.319	0.112	0.054	0.234	0.214	0.201	0.017	0.106	0.000	0.154	1.400	1.243	6.224	3.924	6.441	0.855	0.511	0.157	0.000	0.000	0.000
Pdensi_DN39368_c0_g2	FC_3	MC_2_3	0	858.883912742755	429.441956371378	-12.4141130655005	1.62107452919516	-7.65795331548633	1.88919530522501e-14	2.51779414498458e-12	0.000	0.000	0.000	0.000	0.000	0.000	0.000	0.000	0.027	0.000	0.029	0.000	0.000	0.000	0.000	0.000	0.000	0.000	1.878	21.384	43.079	0.000	0.000	0.000	0.000	0.000	0.000
Pdensi_DN15654_c0_g1	FC_3	MC_2_3	261.421458194365	23.9371876148255	142.679322904595	3.44595558726855	0.450270299803759	7.65308213482078	1.96218493897863e-14	2.60897415161492e-12	7.101	17.856	8.477	15.373	13.811	8.604	12.313	7.885	7.041	6.653	7.428	6.390	5.333	9.308	7.313	9.787	3.022	0.676	0.784	0.613	0.500	0.000	0.055	0.000	3.148	0.466	3.496
Pdensi_DN17676_c0_g1d351375	FC_3	MC_2_3	630.257875517769	12731.7364581567	6680.99716683723	-4.33627197138574	0.56674313398765	-7.65121218297854	1.99093508774968e-14	2.64104484512394e-12	17.141	9.230	29.115	27.455	34.623	37.383	57.588	68.509	76.331	73.467	24.118	44.232	17.770	21.284	13.422	48.049	38.577	23.241	111.303	398.617	482.034	19.995	50.222	85.922	5.505	4.741	5.821
Pdensi_DN22472_c0_g1d126278	FC_3	MC_2_3	0.230076470928859	1652.72279583905	826.47643615499	-12.3966821234782	1.62264917741715	-7.63977962458319	2.17593850481517e-14	2.87976121237035e-12	0.000	0.000	0.000	0.000	0.000	0.000	0.000	0.000	0.000	0.013	0.000	0.000	0.000	0.013	0.000	0.000	0.051	0.238	32.700	2.440	93.488	0.052	0.000	0.000	0.000	0.000	0.000
Pdensi_DN15971_c0_g1d183380	FC_3	MC_2_3	1615.47055326423	158.167799909169	886.819176586701	3.35197921950572	0.438788869309322	7.63916191580229	2.18640213943223e-14	2.88691121378134e-12	29.030	63.580	34.060	41.508	44.655	46.086	30.808	27.932	21.778	34.812	29.959	21.647	33.691	69.049	34.152	21.627	17.489	5.903	6.073	2.780	3.764	1.686	1.990	17.220	0.602	1.369	1.493
Pdensi_DN5716_c0_g1d328531	FC_3	MC_2_3	0	184.183471105018	92.0917355525092	-10.1927345733044	1.33456012889957	-7.63752366984687	2.21439339559909e-14	2.91711809880756e-12	0.000	0.000	0.000	0.000	0.721	0.000	0.000	0.000	0.000	0.000	0.000	0.000	0.000	0.000	0.000	0.000	2.221	1.804	4.266	5.140	5.115	0.449	0.360	0.000	0.000	0.000	0.000
Pdensi_DN40231_c0_g1	FC_3	MC_2_3	200.477527768136	2.37642696861703	101.426977368376	6.443179606182	0.843744620111214	7.6364097057386	2.23362774554251e-14	2.93567650307582e-12	0.233	3.810	0.462	1.201	3.274	1.590	1.680	1.507	1.357	1.560	0.513	0.412	5.929	4.668	5.808	0.709	0.736	0.255	0.033	0.034	0.125	0.000	0.000	0.000	0.000	0.000	0.000
Pdensi_DN18912_c0_g1d116405	FC_3	MC_2_3	0	512.638553828	256.319276914	-11.6694794889885	1.5290981098471	-7.63160938715395	2.31841000808421e-14	3.04010173037084e-12	0.000	0.000	6.819	2.204	0.000	0.032	0.000	0.000	0.000	0.035	0.000	0.000	0.000	0.000	0.000	2.385	11.755	35.440	8.274	3.531	28.039	6.490	0.000	0.061	0.000	0.000	0.000
Pdensi_GG_117653_c0_g1	FC_3	MC_2_3	4.12938651814903	1667.7695999743	835.949493246222	-8.63371901320013	1.13168246765599	-7.62910026439026	2.36397732711908e-14	3.09274382376605e-12	0.091	0.262	0.061	0.190	0.200	0.179	0.083	0.189	0.231	0.284	0.115	0.126	0.067	0.227	0.051	0.055	0.000	0.019	2.364	28.117	97.896	0.341	0.037	0.031	0.047	0.068	0.073
Pdensi_DN9388_c0_g1d265663	FC_3	MC_2_3	2.22612059675121	932.602700287043	467.414410441897	-8.70277780300176	1.14198451614812	-7.62074938840324	2.52207185186496e-14	3.28857944348032e-12	0.084	0.000	0.107	0.000	0.000	0.209	0.144	0.152	0.000	0.000	0.106	0.338	0.000	0.053	0.134	0.000	2.115	1.349	48.954	2.670	23.177	14.184	50.303	56.908	0.000	0.000	0.100
Pdensi_DN22800_c0_g1d302678	FC_3	MC_2_3	6.15953414719414	654.669196160839	330.414365154017	-6.70264595645996	0.87954428234581	-7.62058953823621	2.52519730762851e-14	3.28857944348032e-12	0.000	0.043	0.013	0.034	0.196	0.432	0.044	0.158	0.188	0.016	0.152	0.296	0.030	0.338	0.175	0.012	0.106	0.260	5.370	18.717	26.844	7.122	0.395	0.580	0.146	0.530	0.225
Pdensi_DN15822_c0_g1d345849	FC_3	MC_2_3	0	456.230244473517	228.115122236758	-11.5012367878414	1.50944442668241	-7.6195165482971	2.54627568156264e-14	3.30847633603678e-12	0.000	0.000	0.000	0.000	0.000	0.000	0.000	0.000	0.000	0.000	0.000	0.000	0.000	0.000	0.000	0.000	0.000	0.000	4.759	5.664	24.905	0.000	0.000	0.000	0.000	0.000	0.000
Pdensi_DN6277_c0_g1	FC_3	MC_2_3	448.422455326263	45.1262217558637	246.774338541064	3.31819384888254	0.43589902054617	7.61229939155388	2.69261933215131e-14	3.49067498466461e-12	16.085	15.399	13.169	15.817	12.104	14.413	27.214	16.694	23.941	16.461	18.000	14.312	11.308	14.154	11.818	4.936	2.096	1.695	0.783	1.124	1.650	0.700	1.747	1.245	3.433	2.507	4.504
Pdensi_DN17168_c0_g1d280500	FC_3	MC_2_3	0	680.149524139274	340.074762069637	-12.0774963617763	1.58718710648102	-7.60937151798921	2.7543196162722e-14	3.56256565151434e-12	0.000	0.066	0.000	0.078	0.149	0.000	0.000	0.128	0.072	0.000	0.078	0.000	0.000	0.000	0.000	0.000	0.269	0.000	16.046	2.149	34.976	0.093	0.000	0.000	0.000	0.000	0.000
Pdensi_DN20518_c0_g1d291099	FC_3	MC_2_3	0	668.905699953631	334.452849976815	-12.0534376670634	1.58418728243561	-7.60859388325091	2.77093940638239e-14	3.57595372577959e-12	0.000	0.000	0.000	0.034	0.065	0.000	0.030	0.042	0.000	0.000	0.034	0.000	0.000	0.000	0.000	0.012	0.000	0.034	1.938	20.410	29.450	0.244	0.092	0.936	0.000	0.000	0.016
Pdensi_GG_41661_c1_g2	FC_3	MC_2_3	0	16161.2980495415	8080.64902477077	-29.7041235812346	3.90676551786835	-7.60325221602807	2.88779893888074e-14	3.71835077365002e-12	0.000	0.000	0.068	0.000	0.000	0.000	0.000	0.418	0.000	0.057	0.000	0.000	0.000	0.000	0.000	0.000	64.957	94.378	1040.505	0.000	268.148	0.074	0.000	0.099	0.075	0.000	0.000
Pdensi_DN8735_c0_g1d47902	FC_3	MC_2_3	211.953829047697	0	105.976914523848	9.98791910222693	1.31390511787753	7.60170499857807	2.92254350716393e-14	3.75461270703013e-12	1.942	6.569	4.126	1.385	2.944	7.560	1.889	1.017	5.459	1.144	3.531	1.861	5.004	7.288	5.422	3.591	2.626	0.298	0.000	0.000	0.000	0.000	0.000	0.000	0.000	0.000	0.000
Pdensi_DN14090_c0_g1	FC_3	MC_2_3	2793.35406703733	20756.4272626885	11774.8906648629	-2.89337834041109	0.38069833686572	-7.6001864474434	2.95704401837532e-14	3.78574904582978e-12	25.501	142.926	87.141	47.160	95.870	46.097	306.273	549.775	833.588	516.902	630.646	545.121	58.426	109.135	67.964	172.595	560.730	375.519	814.619	461.216	381.065	103.125	70.653	8.525	0.058	0.126	0.135
Pdensi_DN22044_c0_g1d541947	FC_3	MC_2_3	0	214.592043014442	107.296021507221	-10.4130916935005	1.37013376183139	-7.60005481478087	2.9600534255011e-14	3.78574904582978e-12	0.000	0.045	0.069	0.000	0.000	0.000	0.037	0.000	0.000	0.000	0.000	0.000	0.000	0.000	0.000	0.000	0.038	0.044	3.571	6.877	6.388	0.000	0.043	0.000	0.000	0.000	0.042
Pdensi_DN2744_c0_g1d326280	FC_3	MC_2_3	8.85681552549829	315.518066780297	162.187441152898	-5.18313774170639	0.682104646290406	-7.59874275874624	2.99021499131615e-14	3.81576853064126e-12	0.824	0.099	0.274	1.392	0.111	0.400	2.846	4.214	5.511	11.091	7.712	6.703	0.408	0.106	0.205	2.468	2.394	3.270	10.815	8.936	5.377	10.173	0.112	0.000	0.000	0.000	0.000
Pdensi_GG_8135_c0_g1	FC_3	MC_2_3	0	18583.141161884	9291.57058094199	-29.6808334464922	3.90676470475952	-7.59729230949915	3.02390977477024e-14	3.85015262193458e-12	0.000	0.000	0.000	0.000	0.000	0.000	0.000	0.132	0.000	0.444	0.000	0.000	0.000	0.000	0.000	0.000	8.689	66.314	711.353	0.000	758.781	0.000	0.000	0.000	0.188	0.000	0.000
Pdensi_DN7587_c0_g1d330405	FC_3	MC_2_3	1.09539413343256	154.58112036332	77.8382572483762	-7.1109326464909	0.936126441699049	-7.59612412355826	3.05131866380215e-14	3.87639794881823e-12	0.209	0.193	0.178	0.112	0.179	0.064	0.033	0.217	0.209	0.105	1.131	0.071	0.033	0.034	0.034	0.432	1.778	1.572	4.074	5.069	3.119	2.110	0.147	0.121	0.000	0.034	0.000
Pdensi_DN34957_c2_g1	FC_3	MC_2_3	311.659359541023	8.13093960168829	159.895149571355	5.25048725525376	0.691852863860915	7.58902294044602	3.22326698176856e-14	4.08574159793468e-12	7.666	20.257	5.385	3.572	0.532	5.374	0.865	0.427	2.219	1.738	0.798	3.558	4.321	14.248	8.071	1.602	1.987	5.109	0.251	0.294	0.091	0.095	0.155	0.064	0.098	0.142	0.000
Pdensi_DN18564_c0_g3	FC_3	MC_2_3	410.67751791447	42.5670619546698	226.62228993457	3.26783427839508	0.430687651268512	7.58748078513575	3.26184965823928e-14	4.11873830444346e-12	13.006	10.604	6.700	24.076	20.636	16.350	17.985	14.912	15.761	13.291	15.934	14.065	9.820	15.146	9.495	5.678	1.779	1.599	1.607	0.845	0.953	0.557	0.045	0.374	1.619	1.284	1.128
Pdensi_DN24150_c0_g1d225245	FC_3	MC_2_3	306.723329438561	22.4417244440613	164.582526941311	3.77000115558331	0.496876179050291	7.5874057049568	3.26373961467794e-14	4.11873830444346e-12	8.931	16.919	5.803	27.212	26.637	12.440	26.135	18.834	17.584	20.867	20.686	14.059	6.479	12.471	6.957	3.014	1.691	0.542	0.619	0.757	0.403	0.115	0.531	0.083	1.882	2.923	5.635
Pdensi_GG_104441_c0_g1	FC_3	MC_2_3	627.338723904865	126.512242907166	376.925483406015	2.31052460689634	0.304549873619348	7.58668713087116	3.28188249155587e-14	4.13249137308695e-12	14.285	24.449	12.932	13.208	12.712	10.907	14.859	14.187	16.134	17.011	13.415	20.240	15.763	22.636	14.106	9.246	6.272	10.704	3.337	3.467	3.172	5.971	7.739	4.138	308.845	96.292	75.100
Pdensi_DN15886_c1_g3	FC_3	MC_2_3	375.774636308015	25.9690941775388	200.871865242777	3.85482141102986	0.509210983792789	7.57018511721359	3.72692755506409e-14	4.68254790018526e-12	3.496	10.753	3.033	8.048	7.454	11.393	7.058	3.537	3.019	8.395	2.884	2.044	8.010	14.703	8.981	1.690	1.131	0.429	0.961	0.373	0.717	0.782	1.206	0.898	5.055	7.672	5.001
Pdensi_GG_153402_c0_g1	FC_3	MC_2_3	3.63513007306856	600.484323556747	302.059726814908	-7.36586076261953	0.973356102831462	-7.56748813840327	3.80509906408296e-14	4.77025616954629e-12	0.478	0.288	1.053	0.690	0.089	0.479	0.762	0.927	0.747	0.992	1.429	1.308	0.116	0.137	0.050	2.650	1.007	1.070	2.829	33.381	10.807	32.089	0.000	0.000	0.023	0.000	0.018
Pdensi_DN9125_c0_g1d209017	FC_3	MC_2_3	442.251964316638	71.397139724716	256.824552020677	2.63208347344256	0.347960426747106	7.56431844290019	3.89903497204032e-14	4.875810120041e-12	11.993	13.449	9.850	14.085	17.118	18.019	12.191	6.772	8.352	5.655	5.123	4.922	12.815	12.395	11.292	5.411	1.841	0.809	1.969	1.524	2.157	1.307	1.219	3.004	6.075	11.749	23.832
Pdensi_DN8550_c0_g1d102405	FC_3	MC_2_3	1794.48308721404	106.970789600475	950.726938407258	4.06754851538869	0.537745777922286	7.56407336400606	3.90639228775572e-14	4.875810120041e-12	100.251	73.859	25.010	10.448	3.081	14.005	8.026	8.094	19.473	8.979	15.185	40.466	39.692	63.450	47.230	2.284	10.155	22.259	1.923	5.080	1.458	4.184	31.951	14.353	0.000	0.000	0.000
Pdensi_DN39110_c0_g4	FC_3	MC_2_3	1.55554707529027	848.732743221465	425.144145148378	-9.04411720802459	1.19617471232206	-7.56086641429479	4.00393290278877e-14	4.98664490628765e-12	0.000	0.033	0.000	0.115	0.018	0.000	0.150	0.111	0.000	0.054	0.116	0.055	0.017	0.088	0.017	0.042	0.289	0.811	43.916	1.355	22.732	4.020	4.218	4.564	0.000	0.052	0.441
Pdensi_DN19239_c0_g1d357751	FC_3	MC_2_3	0	441.873701294049	220.936850647024	-11.455316168451	1.515646191495	-7.55804107365703	4.0918484890345e-14	5.08503550464089e-12	0.000	0.000	0.000	0.000	0.000	0.000	0.000	0.000	0.036	0.000	0.000	0.000	0.000	0.000	0.000	0.000	0.000	0.000	2.525	20.348	11.642	0.258	0.000	0.000	0.000	0.000	0.000
Pdensi_DN22873_c2_g1	FC_3	MC_2_3	0	191.728807168405	95.8644035842024	-10.2508852476006	1.35672446311562	-7.55561318918081	4.16891091918141e-14	5.16954016828319e-12	0.497	0.134	0.124	0.000	0.000	0.000	0.276	2.982	9.135	1.024	1.698	0.293	0.000	0.000	0.000	0.445	1.477	0.690	6.476	3.562	5.165	10.008	0.608	4.186	0.000	0.000	0.000
Pdensi_DN22219_c2_g1	FC_3	MC_2_3	681.612252692393	41.4035579879376	361.507905340165	4.04450282588726	0.535367000885648	7.55463601454052	4.20032821031266e-14	5.19720003133285e-12	8.277	23.086	17.225	52.675	38.209	27.132	37.426	24.566	22.452	25.860	15.490	16.253	10.819	30.116	17.160	8.159	3.873	2.567	1.103	0.658	1.522	0.223	0.151	0.045	0.041	0.000	0.071
Pdensi_DN14603_c0_g1d213535	FC_3	MC_2_3	2.22489177008786	38006.0276055174	19004.1262486438	-14.0337151360745	1.85874337937438	-7.55010901009799	4.34894081738541e-14	5.36943578278097e-12	0.000	0.037	0.000	0.000	0.000	0.037	0.075	1.735	0.040	0.159	0.000	0.000	0.000	0.157	0.038	0.031	1444.929	1277.340	2739.571	26.613	332.972	1.230	0.000	0.069	0.263	0.382	0.082
Pdensi_DN19690_c0_g1	FC_3	MC_2_3	523.269108711594	93.6850567698513	308.477082740722	2.48207680677842	0.328876557717615	7.54713812381124	4.44926652610779e-14	5.48143870228325e-12	16.938	13.825	13.566	25.191	14.915	17.315	23.429	13.236	13.594	9.031	13.797	11.834	14.177	17.528	11.860	26.895	6.637	6.967	2.819	2.036	2.569	3.649	15.361	8.052	0.482	0.418	0.987
Pdensi_DN40276_c2_g4	FC_3	MC_2_3	448.491207971571	2216.39136476164	1332.4412863666	-2.30493156670491	0.30558078468266	-7.54278960667812	4.60023017128944e-14	5.65520968104571e-12	5.806	7.334	7.192	14.546	27.685	32.915	20.594	14.639	19.334	15.321	13.285	13.692	9.457	14.048	13.877	8.423	27.457	18.606	76.224	53.467	46.590	128.901	263.836	133.620	29.147	32.929	27.768
Pdensi_DN22265_c1_g1	FC_3	MC_2_3	0	212.00559974017	106.002799870085	-10.3954658511468	1.37950756849838	-7.53563524298925	4.8596323106223e-14	5.96125347591843e-12	0.000	0.000	0.000	0.138	0.518	0.209	0.096	0.178	0.034	0.027	0.000	0.028	0.000	0.000	0.000	0.000	1.776	0.230	4.907	3.797	7.942	3.414	0.036	0.000	0.000	0.000	0.000
Pdensi_GG_17792_c0_g1	FC_3	MC_2_3	132.58534383493	6568.94221080525	3350.76377732009	-5.6301864223636	0.747606604837806	-7.53094794231395	5.0373269811443e-14	6.16596927749897e-12	1.818	4.113	4.497	5.271	5.885	13.036	6.093	9.413	14.241	17.630	7.445	22.364	3.347	5.011	2.759	3.655	14.961	11.881	59.767	391.891	65.709	275.661	41.189	73.315	19.182	26.888	16.328
Pdensi_DN18530_c0_g2	FC_3	MC_2_3	0	668.521285766842	334.260642883421	-12.0525473463132	1.60059358209199	-7.53004852772207	5.07214687243922e-14	6.19529614027421e-12	0.000	0.000	0.000	0.000	0.000	0.000	0.000	0.000	0.000	0.061	0.000	0.000	0.000	0.000	0.000	0.000	0.000	0.258	3.735	6.867	40.909	0.000	0.000	0.000	0.000	0.000	0.000
Pdensi_DN22427_c0_g1d300413	FC_3	MC_2_3	628.392647533393	2696.0390571228	1662.2158523281	-2.10027270399332	0.278956428741671	-7.52903495885476	5.11166978370826e-14	6.23022983189109e-12	9.795	18.269	17.001	25.933	30.947	26.615	26.379	27.252	28.435	27.704	26.599	23.709	13.527	23.013	16.226	13.769	21.379	20.726	67.185	64.050	81.304	39.844	32.981	69.183	2.588	4.784	3.434
Pdensi_DN6320_c0_g1d101054	FC_3	MC_2_3	85.8081171451725	1872.2925796051	979.050348375138	-4.44577964333584	0.590556792574294	-7.52811532986736	5.14779153072272e-14	6.26087796810138e-12	3.052	4.327	6.197	4.567	2.411	2.282	3.506	2.893	3.077	2.703	2.731	2.617	2.030	3.458	1.743	7.449	34.303	64.814	60.727	16.848	70.240	20.816	0.671	0.908	1.313	1.124	1.091
Pdensi_DN16048_c0_g1	FC_3	MC_2_3	961.749129925702	94.2664436418212	528.007786783761	3.35008630871443	0.445516405418258	7.51955768176331	5.49618661657375e-14	6.6703825701273e-12	15.815	38.092	23.101	41.501	29.530	25.445	34.618	19.438	23.038	17.909	23.178	18.607	18.628	36.712	25.713	24.116	15.508	7.809	3.678	1.514	2.291	7.623	2.962	0.652	0.797	0.360	0.230
Pdensi_DN15561_c0_g1d467185	FC_3	MC_2_3	56.6773428838278	7156.67936378139	3606.67835333261	-6.97678711506693	0.927934324027874	-7.51862166794615	5.53567166844722e-14	6.70403922802331e-12	0.598	2.731	1.016	0.899	1.614	0.943	1.899	4.199	5.466	4.023	8.557	9.029	0.788	3.506	0.645	1.143	12.921	13.009	109.327	31.718	414.283	2.113	3.872	0.450	3.453	4.119	2.301
Pdensi_DN22925_c2_g2	FC_3	MC_2_3	0.537254707721785	1036.34723598818	518.44224534795	-10.8665130627621	1.4461052739085	-7.51433056695264	5.7202879021297e-14	6.91294369121568e-12	0.000	0.000	0.000	0.000	0.000	0.000	0.000	0.000	0.000	0.031	0.034	0.000	0.000	0.015	0.015	0.000	0.015	0.000	2.030	32.114	46.088	0.387	0.049	0.000	0.000	0.000	0.016
Pdensi_DN18879_c1_g1	FC_3	MC_2_3	72.7088434599498	902.850588551725	487.779716005837	-3.63253841534857	0.483435380273015	-7.51401027640372	5.7343080424981e-14	6.91523604761383e-12	0.988	2.936	2.055	0.486	3.318	1.860	3.005	2.360	7.659	9.574	7.301	11.061	1.784	2.702	1.612	5.902	11.436	17.319	39.194	18.304	14.803	2.163	8.778	0.361	1.248	0.368	1.090
Pdensi_DN37069_c0_g1d569729	FC_3	MC_2_3	0	182.401587361655	91.2007936808274	-10.1788687973487	1.35509095599112	-7.51157606974347	5.84197081909298e-14	7.03020796396377e-12	0.000	0.172	0.954	0.402	0.193	0.000	2.999	3.526	10.814	4.873	6.224	9.327	0.000	0.000	0.000	3.414	9.123	8.343	5.838	3.497	5.118	0.000	0.388	0.000	0.000	0.000	0.000
Pdensi_GG_95559_c0_g1	FC_3	MC_2_3	84.000380054301	790.505132909376	437.252756481839	-3.23056683148279	0.430173595258555	-7.50991429295204	5.91660862210814e-14	7.10503731397201e-12	4.193	3.247	2.706	14.750	9.117	10.685	7.603	16.034	16.797	15.938	4.901	14.437	1.988	3.454	1.660	4.026	10.587	5.108	15.596	19.750	26.725	7.270	8.013	27.101	19.375	11.448	18.163
Pdensi_DN17686_c1_g1	FC_3	MC_2_3	0	244.553079303164	122.276539651582	-10.6016186873182	1.41214820379191	-7.50744054968919	6.02945509586048e-14	7.22533924628104e-12	0.000	0.000	0.000	0.000	0.000	0.000	0.000	0.000	0.000	0.000	0.000	0.000	0.000	0.000	0.000	0.000	0.000	0.000	3.051	8.083	8.008	0.043	0.000	0.000	0.000	0.000	0.000
Pdensi_GG_22680_c0_g1	FC_3	MC_2_3	3824.8904893013	800.184737901294	2312.5376136013	2.2573204416504	0.30070694622403	7.50671199982413	6.06309136317738e-14	7.23603009510741e-12	99.483	111.927	107.677	114.577	137.266	109.075	116.127	103.507	142.109	93.806	122.735	103.073	117.496	107.402	90.266	59.291	19.610	21.881	17.775	19.933	25.279	10.800	6.249	7.019	4.426	10.210	7.707
Pdensi_DN22140_c0_g1d222280	FC_3	MC_2_3	1.38045882557315	1022.20136506097	511.790911943273	-9.41394777575949	1.25407309580451	-7.50669782108697	6.0637478050198e-14	7.23603009510741e-12	0.035	0.000	0.062	0.000	0.000	0.025	0.257	0.000	0.070	0.144	0.167	0.030	0.000	0.134	0.000	0.160	4.144	3.545	13.155	6.620	59.423	0.786	0.056	0.000	1.049	0.260	1.424
Pdensi_DN6916_c0_g1d2772	FC_3	MC_2_3	339.41568031515	15.4001413303895	177.40791082277	4.45119358542955	0.59311244334192	7.50480559866371	6.15198299503356e-14	7.32599711940938e-12	7.948	11.899	5.609	4.286	3.985	11.782	6.088	7.547	9.948	3.476	4.230	3.365	6.610	10.616	11.108	3.810	1.172	0.535	0.634	0.438	0.148	0.360	0.016	0.000	0.000	0.043	0.015
Pdensi_DN39042_c0_g1d510956	FC_3	MC_2_3	1205.26498898455	120.766335198949	663.015662091748	3.32109444857207	0.442554531476648	7.50437338759306	6.17231360090585e-14	7.33489458560981e-12	20.305	50.030	48.001	29.877	29.089	20.297	32.697	35.827	50.341	29.612	35.394	31.216	27.649	36.186	36.329	13.556	10.899	11.559	1.717	3.497	4.212	5.458	0.509	20.371	0.000	0.000	0.019
Pdensi_GG_18987_c0_g1	FC_3	MC_2_3	0.230076470928859	1622.5897581033	811.409917287116	-12.3701695396791	1.6497677962032	-7.49812765659987	6.47358402247653e-14	7.67691696935725e-12	0.000	0.000	0.000	0.000	0.000	0.000	0.012	0.057	0.000	0.026	0.000	0.000	0.000	0.013	0.000	0.000	0.024	0.694	58.620	1.381	68.167	30.425	0.108	0.000	0.017	0.000	0.000
Pdensi_DN32398_c0_g1d505118	FC_3	MC_2_3	228.18066566871	0	114.090332834355	10.094249805991	1.34735550266445	7.49189785919844	6.78847449219895e-14	8.03363845455437e-12	0.986	4.119	5.216	2.857	5.130	7.539	1.566	1.034	0.501	0.332	0.000	0.000	3.923	7.321	7.855	1.767	0.304	0.000	0.000	0.000	0.000	0.000	6.552	11.902	0.000	0.000	0.000
Pdensi_DN28588_c0_g1	FC_3	MC_2_3	6.94342601801856	249.029049006677	127.986237512348	-5.17515672522847	0.691383560470389	-7.48521807736867	7.14284303413587e-14	8.43550537288084e-12	0.462	0.215	0.855	0.692	0.405	0.115	0.251	0.398	0.376	0.179	0.310	0.237	0.221	0.176	0.173	0.627	3.026	1.701	3.581	5.583	10.299	13.610	2.374	1.470	0.048	0.155	0.258
Pdensi_DN41126_c0_g1d35485	FC_3	MC_2_3	119.777176397626	2233.56006123615	1176.66861881689	-4.21770784513761	0.563651137279503	-7.48283391300271	7.27367831344022e-14	8.57227034456494e-12	1.763	5.105	14.317	13.928	6.852	7.410	8.947	7.409	10.457	7.523	9.530	8.699	1.542	6.084	2.688	13.210	28.509	19.463	62.651	33.454	79.937	72.971	54.998	32.253	1.653	1.602	2.536
Pdensi_GG_89760_c0_g1	FC_3	MC_2_3	377.564023481345	0	188.782011740672	10.8211834880107	1.44688302053893	7.47896224808837	7.49117874989644e-14	8.81039849634727e-12	5.785	14.439	4.721	10.329	19.181	6.322	12.075	9.028	5.727	5.840	2.986	1.532	5.131	22.222	5.539	2.223	0.639	0.579	0.000	0.000	0.000	0.000	0.000	0.000	0.000	0.000	0.000
Pdensi_GG_133827_c2_g1	FC_3	MC_2_3	0	11409.5523211813	5704.77616059066	-29.2118199775013	3.90676812074127	-7.47723414205567	7.59031116727751e-14	8.90862015005507e-12	0.000	0.000	0.025	0.000	0.000	0.000	0.000	0.103	0.000	0.582	0.000	0.000	0.000	0.000	0.000	0.000	1.292	11.596	320.683	0.000	573.664	0.000	0.000	0.000	0.000	0.028	0.000
Pdensi_DN26645_c0_g1d24118	FC_3	MC_2_3	20.6530767240619	428.633670264765	224.643373494413	-4.37009683166036	0.584741688785926	-7.47355099776416	7.80591675312257e-14	9.14286031858038e-12	0.484	0.713	0.604	1.068	0.848	1.286	1.172	1.048	1.258	1.757	1.092	1.453	0.386	0.735	0.633	0.459	1.570	1.360	5.546	15.911	12.150	2.353	1.035	0.687	2.230	1.022	0.727
Pdensi_DN13806_c0_g1d272823	FC_3	MC_2_3	232.946860196838	0	116.473430098419	10.1235201800695	1.3546932052027	7.47292460107581	7.84317926663157e-14	9.16768009319531e-12	5.318	2.935	1.843	2.476	6.968	7.943	1.688	0.341	0.898	0.383	0.823	0.512	8.344	6.265	4.488	1.363	0.118	0.279	0.000	0.000	0.000	0.000	0.000	0.000	0.000	0.000	0.000
Pdensi_GG_41660_c0_g1	FC_3	MC_2_3	0	11222.4455212109	5611.22276060543	-29.1884318703445	3.90676826839177	-7.4712472983098	7.94382020972064e-14	9.26632819187474e-12	0.000	0.000	0.000	0.020	0.000	0.000	0.000	0.500	0.000	0.102	0.000	0.019	0.000	0.000	0.000	0.000	71.752	64.322	637.909	0.000	264.767	0.024	0.000	0.000	0.084	0.000	0.000
Pdensi_DN19635_c0_g1d218821	FC_3	MC_2_3	7.68554845286501	1178.4873433936	593.08644592323	-7.28582451304756	0.975978275150359	-7.46515029950344	8.32045831286322e-14	9.68586250253124e-12	1.735	1.366	23.274	6.405	0.000	0.052	0.000	0.038	0.056	0.028	0.031	0.072	0.376	0.000	0.232	17.932	66.315	61.774	48.431	14.188	31.268	7.064	0.000	0.000	0.000	0.000	0.015
Pdensi_GG_117288_c0_g1	FC_3	MC_2_3	0	296.287204028517	148.143602014259	-10.8787540093218	1.4574559897493	-7.4642075546947	8.38024162639054e-14	9.73558783321676e-12	0.397	0.000	1.816	4.522	4.373	0.146	0.005	0.000	3.149	4.069	2.919	0.828	0.000	0.000	0.000	10.964	12.217	7.515	11.682	2.536	9.319	3.508	1.823	1.366	1.262	1.741	0.000
Pdensi_GG_33721_c0_g1	FC_3	MC_2_3	903.207376211556	55.7277200510695	479.467548131313	4.01641937104493	0.538335593407194	7.46080961436064	8.59924311694657e-14	9.96970379336889e-12	6.591	12.605	9.474	6.639	18.388	18.332	5.226	2.797	1.642	1.635	1.757	0.883	19.024	22.956	32.689	2.973	1.853	1.312	2.493	0.744	1.225	0.326	1.048	1.507	0.000	0.000	0.000
Pdensi_DN18827_c0_g1d284966	FC_3	MC_2_3	30.4049893894714	368.722101791682	199.563545590576	-3.60645105281436	0.4834897865449	-7.45920834974958	8.70438728955299e-14	1.00711349976347e-11	1.215	1.282	0.861	0.901	1.047	0.616	0.540	0.754	0.321	0.415	1.214	0.286	0.927	0.713	0.846	1.741	0.621	0.536	14.066	8.886	6.452	21.392	0.240	0.109	3.582	1.999	1.489
Pdensi_DN19591_c0_g2d359413	FC_3	MC_2_3	6.99964306589364	327.666590344377	167.333116705135	-5.56054255613183	0.745912712037155	-7.45468265441608	9.00843957250025e-14	1.04018299930159e-11	0.101	0.202	0.399	0.314	0.105	0.161	0.123	0.195	0.293	0.278	0.111	0.193	0.209	0.158	0.226	0.114	0.056	0.032	3.934	6.368	15.161	0.188	0.185	0.153	0.020	0.099	0.105
Pdensi_DN11132_c0_g1d456794	FC_3	MC_2_3	9.59746242589325	370.219562861874	189.908512643884	-5.23614465465405	0.70279316440672	-7.45047749443361	9.30030055182245e-14	1.06955331406553e-11	0.130	0.755	0.872	0.698	0.629	0.277	0.507	0.434	0.129	0.718	0.307	0.288	0.109	0.602	0.149	0.160	16.289	14.437	12.671	9.583	7.179	0.583	0.054	0.575	0.137	0.310	0.185
Pdensi_GG_145821_c0_g1	FC_3	MC_2_3	0	10328.3879291225	5164.19396456125	-29.0769689831742	3.90676904741598	-7.44271510045018	9.86366639857763e-14	1.13205914495225e-11	0.000	0.047	0.000	0.000	0.000	0.000	0.000	0.426	0.000	0.253	0.000	0.000	0.000	0.000	0.000	0.000	0.645	7.147	462.515	0.000	359.391	0.000	0.000	0.044	0.067	0.000	0.000
Pdensi_GG_2176_c2_g1	FC_3	MC_2_3	0	10296.6580021044	5148.32900105222	-29.0685655148277	3.90676907756907	-7.44056404094281	1.00256299304199e-13	1.14833726277325e-11	0.000	0.000	0.000	0.000	0.000	0.000	0.000	0.453	0.000	0.218	0.000	0.000	0.000	0.000	0.000	0.000	0.892	5.343	467.243	0.000	352.566	0.000	0.076	0.000	0.048	0.035	0.000
Pdensi_DN24754_c2_g2	FC_3	MC_2_3	203.555397956829	0	101.777698978415	9.92976762891258	1.33461339214955	7.44018281797663	1.00546054416111e-13	1.14934819437864e-11	8.001	13.000	4.988	7.229	10.131	7.799	9.608	6.864	12.751	4.941	5.196	5.226	4.048	7.441	5.609	0.194	0.117	2.408	0.000	0.000	0.000	4.091	0.000	0.652	0.000	0.607	0.780
Pdensi_DN24245_c1_g1d552578	FC_3	MC_2_3	2056.12277009272	26623.4120255185	14339.7673978056	-3.69462486580918	0.496834938001506	-7.43632257560352	1.03526854880212e-13	1.18105506584444e-11	47.464	57.328	61.569	63.417	65.186	63.371	78.849	84.946	79.605	99.976	94.611	68.928	46.322	74.340	51.777	67.603	210.704	239.437	657.524	316.449	1115.616	174.442	76.960	84.564	49.076	72.291	63.226
Pdensi_DN49861_c0_g1d251893	FC_3	MC_2_3	2354.3037624165	29.0998836443492	1191.70182303043	6.33295902798519	0.851669990975599	7.43593069509318	1.03834269507854e-13	1.18219771796357e-11	18.667	75.600	28.003	85.414	104.166	74.636	81.293	41.040	51.182	18.111	28.789	20.393	39.365	87.862	71.376	10.311	6.248	2.906	1.973	0.171	0.210	0.000	0.000	0.000	0.000	0.000	0.000
Pdensi_DN13885_c0_g1d212868	FC_3	MC_2_3	21.5260603193208	1378.02677943129	699.776419875303	-5.99948214592665	0.807207412800574	-7.43239228330632	1.06650945681675e-13	1.21184792681841e-11	0.899	1.005	4.563	3.199	0.537	0.466	1.059	0.879	1.420	0.964	0.533	0.561	0.497	0.698	0.587	3.573	195.298	310.522	52.044	4.718	52.363	10.620	0.986	0.323	0.166	0.770	0.860
Pdensi_DN12681_c0_g1d338362	FC_3	MC_2_3	0.230076470928859	624.056208845677	312.143142658303	-10.9915878624594	1.47948571589474	-7.42933016816054	1.09148988540244e-13	1.23776688972646e-11	0.012	0.079	0.122	0.015	0.117	0.013	0.013	0.000	0.043	0.043	0.015	0.000	0.000	0.014	0.000	0.089	0.651	3.257	3.392	29.595	15.760	30.795	0.060	0.050	0.000	0.000	0.015
Pdensi_GG_598_c0_g1	FC_3	MC_2_3	1631.97150811372	252.300085636152	942.135796874938	2.69359164027299	0.362759431129724	7.42528356019433	1.12538555195663e-13	1.27367296168965e-11	102.341	54.351	41.167	55.407	42.093	47.324	40.667	32.291	36.971	32.773	32.850	37.043	54.549	51.447	28.904	36.159	13.510	8.283	6.268	6.889	6.751	5.361	5.633	3.596	44.886	51.494	28.704
Pdensi_DN37695_c0_g1d509782	FC_3	MC_2_3	225.01512235447	16.3126713875042	120.663896870987	3.78728457567723	0.510338669745325	7.42112013100478	1.1613391862364e-13	1.31176135687347e-11	3.902	8.227	9.743	2.101	6.022	2.236	4.549	2.755	3.570	3.212	1.727	1.381	6.740	5.631	6.111	1.664	0.318	2.879	0.326	0.566	0.419	0.297	0.000	0.000	0.000	0.000	0.000
Pdensi_DN25925_c2_g1d75993	FC_3	MC_2_3	116.16136235511	801.904947901853	459.033155128482	-2.78905698863738	0.375924861370786	-7.41918738352995	1.17841093421625e-13	1.3284137964156e-11	21.024	10.456	39.474	16.717	3.737	4.238	9.401	5.371	9.078	5.966	6.723	8.683	3.968	3.266	2.314	30.018	61.950	56.173	22.029	24.422	17.052	18.598	5.152	4.727	4.927	1.166	1.949
Pdensi_DN17547_c0_g1d216273	FC_3	MC_2_3	1.93982707794727	155.673463862357	78.806645470152	-6.31138888451099	0.851500902028513	-7.41207539472418	1.24338031642982e-13	1.39888869091663e-11	0.064	0.137	0.079	0.000	0.000	0.408	0.052	0.169	0.293	0.297	0.281	0.942	0.035	0.055	0.072	0.014	0.000	0.000	2.522	4.794	4.889	135.293	6.300	5.828	0.000	0.000	0.000
Pdensi_GG_58775_c0_g1	FC_3	MC_2_3	3.57891302519348	493.90628568408	248.742599354637	-7.10071221489611	0.958314739327114	-7.40958259692627	1.26697546938885e-13	1.42262889270491e-11	0.265	0.287	2.517	0.839	0.643	1.157	1.472	3.609	3.922	0.780	1.172	0.937	0.148	0.153	0.000	2.967	3.719	6.160	21.124	3.993	14.241	5.448	0.973	0.000	0.000	0.000	0.000
Pdensi_DN17585_c0_g1	FC_3	MC_2_3	11905.6536719147	787.715517897564	6346.68459490613	3.91789677949749	0.528801969574904	7.40900564846048	1.27249886918059e-13	1.42602373274912e-11	295.163	432.286	358.410	118.143	174.597	130.677	76.727	85.407	143.183	74.570	49.361	76.442	273.478	486.204	245.143	404.005	61.558	115.017	28.476	7.969	25.983	15.431	5.293	3.514	2.827	2.576	2.418
Pdensi_GG_73590_c0_g1	FC_3	MC_2_3	0	318.960285328829	159.480142664414	-10.9852872615784	1.48286773958866	-7.40813692839907	1.28086020280214e-13	1.43257934956935e-11	0.000	0.138	0.000	0.000	0.000	0.000	0.000	0.000	0.000	0.000	0.000	0.000	0.000	0.000	0.000	25.255	26.132	21.815	5.821	16.248	3.200	0.000	0.223	0.000	2.440	0.000	0.000
Pdensi_GG_40718_c2_g1	FC_3	MC_2_3	694.28588253686	103.459591329828	398.872736933344	2.74806075612331	0.371104004434721	7.40509593883056	1.31055687789048e-13	1.46292514426127e-11	17.205	23.272	24.896	29.013	30.501	25.597	35.840	24.626	21.383	20.225	27.920	16.180	14.867	24.957	18.430	8.594	2.199	2.492	2.972	1.923	3.293	1.540	0.000	0.000	0.000	0.103	0.996
Pdensi_DN20100_c0_g1d489240	FC_3	MC_2_3	696.848316253046	3.67578008604534	350.262048169546	7.60573341453276	1.02744723882691	7.40255375372526	1.3359008815402e-13	1.48830316765497e-11	4.152	7.307	4.349	0.438	0.689	36.637	0.572	0.104	0.379	0.204	0.000	0.207	8.508	17.321	32.098	0.497	0.055	0.219	0.000	0.029	0.250	0.000	0.061	0.000	3.217	4.511	4.042
Pdensi_DN18484_c0_g2d354240	FC_3	MC_2_3	0	268.111280538414	134.055640269207	-10.7344404757957	1.45059465061842	-7.40002761710131	1.36156177967979e-13	1.51346958835499e-11	0.000	0.000	0.000	0.000	0.000	0.000	0.000	0.000	0.000	0.000	0.000	0.000	0.000	0.000	0.000	0.000	0.000	0.000	2.719	10.892	7.397	1.982	0.000	0.000	0.000	0.000	0.000
Pdensi_GG_76901_c1_g1	FC_3	MC_2_3	0	243.151546666069	121.575773333035	-10.5934823215664	1.43158845914306	-7.39980980840515	1.36379686263295e-13	1.51346958835499e-11	0.000	0.000	0.000	0.000	0.000	0.000	0.000	0.000	0.000	0.000	0.000	0.000	0.000	0.000	0.000	0.000	0.314	0.357	2.921	9.829	6.324	0.000	0.000	0.000	0.000	0.000	0.000
Pdensi_GG_879_c1_g1	FC_3	MC_2_3	0	9294.8055378569	4647.40276892845	-28.9067190059216	3.90677013480886	-7.39913483733434	1.37074612209093e-13	1.51822775825609e-11	0.000	0.000	0.022	0.000	0.000	0.000	0.000	0.325	0.026	0.235	0.000	0.000	0.000	0.000	0.000	0.000	0.322	2.222	380.093	0.000	356.949	0.000	0.027	0.046	0.000	0.000	0.000
Pdensi_DN90786_c0_g1	FC_3	MC_2_3	194.500105545311	0	97.2500527726556	9.86393792756314	1.33390176027125	7.39480089265139	1.41620318629219e-13	1.5655357742111e-11	1.026	1.776	0.833	0.000	0.000	4.986	0.000	0.218	0.000	0.000	0.000	0.000	3.958	6.529	5.792	0.000	0.000	0.000	0.000	0.000	0.000	0.000	0.000	0.000	0.000	0.000	0.000
Pdensi_DN14192_c0_g1d213091	FC_3	MC_2_3	22.6500051034976	1035.60249136572	529.126248234609	-5.51563815529122	0.746022070783115	-7.39339809276868	1.43123149633821e-13	1.57908850643381e-11	0.770	0.104	0.673	4.998	3.377	2.310	3.846	1.912	1.704	5.883	2.190	4.087	0.643	0.666	0.538	0.259	76.146	58.581	58.781	7.373	17.358	6.150	0.236	0.000	2.325	2.270	1.505
Pdensi_GG_31183_c1_g1	FC_3	MC_2_3	10.7029801454077	483.587368749458	247.145174447433	-5.4907617249366	0.743379813862963	-7.38621310740727	1.5106959855587e-13	1.66354458903965e-11	0.046	0.393	1.179	1.196	0.927	1.428	1.664	1.286	1.009	0.973	1.442	1.334	0.233	0.409	0.264	0.330	7.295	11.757	7.366	5.556	24.683	6.951	8.004	3.569	0.185	0.045	0.192
Pdensi_DN32173_c0_g1d504902	FC_3	MC_2_3	277.583905879565	0	138.791952939782	10.3767746727193	1.4060865921551	7.3798973197055	1.58411655469174e-13	1.73971186152235e-11	0.774	2.322	0.601	5.766	11.121	3.280	6.195	7.905	2.533	0.707	2.173	0.000	10.153	9.423	3.368	3.012	0.000	0.106	0.000	0.000	0.000	0.000	0.000	0.000	0.000	0.000	0.000
Pdensi_DN31795_c0_g1d372235	FC_3	MC_2_3	1060.0177034894	54.403917055122	557.210810272262	4.28714582138874	0.580934371501014	7.37974207019571	1.58596477619891e-13	1.73971186152235e-11	8.577	23.324	23.416	70.728	85.612	49.499	82.177	112.788	159.815	94.089	125.418	127.829	13.285	42.910	33.890	40.360	5.612	5.750	1.301	0.780	2.173	2.561	0.411	0.000	0.000	0.000	0.203
Pdensi_GG_14504_c2_g1	FC_3	MC_2_3	0	157.895910339343	78.9479551696715	-9.97073572585269	1.35121379464225	-7.37909556976699	1.59368407328799e-13	1.74482405421152e-11	0.000	0.000	0.000	0.000	0.000	0.000	0.000	0.000	0.000	0.000	0.000	0.000	0.000	0.000	0.000	0.000	1.000	6.168	3.921	4.687	3.892	2.306	1.015	2.392	0.000	0.000	0.000
Pdensi_GG_12641_c0_g1	FC_3	MC_2_3	342.078393787757	13.4463484462068	177.762371116982	4.66533326824706	0.632774339041675	7.37282310675339	1.67052085277971e-13	1.82544406060168e-11	3.599	10.528	2.344	8.433	15.092	6.664	8.588	5.667	3.423	7.012	5.913	1.696	10.406	14.125	4.205	2.738	1.548	0.439	0.398	0.417	0.258	0.000	0.220	0.000	0.000	0.000	0.000
Pdensi_DN21658_c0_g1d19331	FC_3	MC_2_3	19317.3060399826	2742.62273067644	11029.9643853295	2.81615730373118	0.382412368840703	7.36418989863864	1.78225836656559e-13	1.94382025788275e-11	497.558	527.107	290.087	491.342	381.961	526.207	357.940	224.432	205.962	240.879	308.627	211.852	480.654	577.852	544.255	295.072	292.524	237.678	115.034	53.249	50.959	404.563	41.979	13.541	253.533	140.641	92.001
Pdensi_DN19960_c2_g1d487837	FC_3	MC_2_3	211.083740208788	3.14203521727535	107.112887713032	6.10230365736302	0.829161656528922	7.35960666935419	1.8445291330953e-13	2.00789668474979e-11	3.895	5.077	2.796	13.485	8.445	7.009	8.805	5.770	4.744	5.665	5.223	2.987	3.903	9.217	4.808	1.910	0.592	0.144	0.044	0.021	0.148	0.184	0.188	1.591	0.000	0.000	0.000
Pdensi_DN21623_c0_g1d221548	FC_3	MC_2_3	0	696.710246948115	348.355123474057	-12.112325058806	1.64622148533338	-7.35765215477857	1.8717300795217e-13	2.03362581839995e-11	0.000	0.000	0.000	0.000	0.000	0.000	0.000	0.000	0.000	0.057	0.000	0.000	0.000	0.000	0.000	0.000	0.000	0.000	2.235	43.674	8.740	0.178	0.000	0.000	0.000	0.000	0.000
Pdensi_DN25687_c1_g1	FC_3	MC_2_3	425.032091582869	42.2545017682082	233.643296675538	3.33518447094103	0.453616361026767	7.35243425389638	1.94629275196756e-13	2.11061758298444e-11	6.599	18.294	7.812	6.361	9.879	13.884	5.353	8.257	6.658	8.891	8.316	8.127	8.816	16.208	10.787	2.703	3.346	1.209	0.757	1.130	1.431	0.903	2.250	3.656	18.262	20.269	28.503
Pdensi_DN22870_c0_g1d302591	FC_3	MC_2_3	0	7995.97285235724	3997.98642617862	-28.7195714957328	3.9067719000608	-7.35122813166692	1.96393890096599e-13	2.12571231214423e-11	0.000	0.000	0.000	0.000	0.000	0.000	0.000	0.202	0.000	0.076	0.000	0.000	0.000	0.000	0.000	0.000	0.212	0.481	421.753	0.000	219.071	0.098	0.000	0.000	0.000	0.000	0.000
Pdensi_DN16549_c0_g1d348219	FC_3	MC_2_3	147.147736299357	726.201489495052	436.674612897204	-2.30295831628224	0.313349618582676	-7.34948498325556	1.98972005391263e-13	2.14953828778845e-11	4.216	3.874	8.378	5.603	3.358	5.318	2.583	2.509	2.005	2.633	2.722	1.884	3.413	4.562	4.269	10.660	13.358	14.214	24.687	16.196	16.809	15.647	5.149	7.058	6.831	5.361	6.590
Pdensi_GG_16343_c2_g1	FC_3	MC_2_3	35.9040220010116	2811.93339713419	1423.9187095676	-6.29128240523008	0.856057001950041	-7.34913959105405	1.99486772749512e-13	2.15102552068146e-11	2.196	1.429	1.763	1.945	1.069	0.954	1.703	2.306	0.262	1.558	1.387	0.259	1.463	1.268	0.244	2.360	0.472	0.268	16.031	140.174	63.778	28.385	0.536	0.000	0.000	1.727	1.063
Pdensi_GG_152778_c0_g1	FC_3	MC_2_3	0	303.729333608671	151.864666804336	-10.9144543771879	1.4860316923517	-7.34469825466194	2.06223806929197e-13	2.21947399453742e-11	0.000	0.000	0.000	0.000	0.000	0.000	0.000	0.333	0.000	0.000	1.197	0.745	0.000	0.000	0.000	0.000	0.000	0.000	10.743	2.201	11.108	297.381	6.166	2.551	0.000	0.000	0.000
Pdensi_GG_43231_c0_g1	FC_3	MC_2_3	1081.91536470671	6.65470235578979	544.285033531249	7.33778399404612	0.999150372190463	7.34402368079922	2.07266427843501e-13	2.22649422045595e-11	0.000	0.604	0.040	1.965	20.573	54.721	1.582	3.169	0.235	0.422	0.607	0.237	14.419	43.408	34.029	1.340	1.058	0.000	0.045	0.466	0.000	0.181	6.443	0.976	0.000	0.000	0.000
Pdensi_DN25111_c0_g2	FC_3	MC_2_3	44.2142462440682	9896.2888568477	4970.25155154589	-7.8037896455362	1.06265052562645	-7.34370280477278	2.07764189401948e-13	2.22764607663092e-11	0.085	0.329	0.168	0.422	0.669	3.069	0.498	0.579	1.229	0.741	1.011	1.426	0.468	2.214	1.128	0.096	0.152	0.266	7.367	311.611	446.460	43.516	4.488	14.279	0.115	0.154	0.076
Pdensi_DN19779_c0_g4d486097	FC_3	MC_2_3	1065.97798316377	89.9635452834245	577.970764223596	3.56614673211106	0.485755418190804	7.34144509472106	2.11299835115754e-13	2.26130467070126e-11	7.026	21.310	14.105	9.871	29.106	29.248	17.354	6.764	5.760	2.496	6.802	2.286	19.382	36.264	33.744	9.618	9.739	3.542	3.565	1.221	2.376	0.000	0.215	0.000	0.314	0.114	0.262
Pdensi_DN11197_c0_g1d268036	FC_3	MC_2_3	91.0731454332936	739.938485272339	415.505815352816	-3.01961407952547	0.411327373935301	-7.34114544975661	2.11773509506395e-13	2.26212972954199e-11	4.339	4.351	14.523	9.969	5.114	4.338	2.564	5.019	5.235	3.311	3.689	3.595	2.073	3.382	2.176	13.105	27.517	56.159	16.087	15.324	26.690	8.967	0.674	1.297	1.811	3.231	4.349
Pdensi_DN21498_c0_g6	FC_3	MC_2_3	250.974060948743	5.13697847436864	128.055519711556	5.59338099820831	0.762038202822642	7.34002701897364	2.13550739562115e-13	2.27685004399301e-11	11.537	22.976	5.836	1.932	4.088	4.519	2.038	1.815	2.111	1.177	0.934	0.070	7.299	6.804	6.558	2.492	0.359	0.371	0.303	0.034	0.085	0.044	0.109	0.060	0.000	0.000	0.071
Pdensi_GG_59008_c0_g1	FC_3	MC_2_3	0	185.555136971641	92.7775684858207	-10.2040586053547	1.39156583468108	-7.33278897127656	2.25411736469075e-13	2.39882665297248e-11	0.000	0.000	0.000	0.000	0.000	0.000	0.000	0.000	0.000	0.000	0.000	0.000	0.000	0.000	0.000	7.311	12.727	10.660	6.704	5.258	2.833	0.000	0.000	0.000	0.000	0.233	0.002
Pdensi_DN22392_c1_g1d543552	FC_3	MC_2_3	0	7545.59386165249	3772.79693082625	-28.6342618818869	3.9067726548424	-7.32939037197241	2.31202016403511e-13	2.45586484500422e-11	0.000	0.000	0.000	0.115	0.000	0.000	0.000	1.144	0.000	0.214	0.000	0.000	0.000	0.000	0.000	0.000	0.198	0.786	343.102	0.000	257.724	0.000	0.000	0.000	0.000	0.000	0.000
Pdensi_GG_43777_c0_g1	FC_3	MC_2_3	0	282.450046476587	141.225023238293	-10.8101124827619	1.4758642341129	-7.32459817976381	2.3961558394856e-13	2.54050418661892e-11	0.000	0.000	0.000	1.740	3.778	2.233	8.359	4.344	2.881	6.116	1.734	4.051	0.000	0.000	0.000	3.709	5.169	2.937	14.922	4.386	3.473	0.000	0.000	0.000	0.000	0.000	0.000
Pdensi_DN41084_c0_g1d512798	FC_3	MC_2_3	4.69519187661502	737.001297272955	370.848244574785	-7.28961261087802	0.995511294166246	-7.3224810743942	2.43427656516396e-13	2.57613301583521e-11	1.355	0.918	1.188	1.931	0.000	0.185	1.129	1.067	2.415	1.600	2.355	1.198	0.188	0.196	0.000	2.427	4.012	0.827	21.163	4.908	31.861	1.806	0.414	0.000	0.000	0.000	0.000
Pdensi_DN22884_c1_g1d302828	FC_3	MC_2_3	0	346.130315450385	173.065157725192	-11.1029205792426	1.51752500521705	-7.31646631262894	2.54585895856878e-13	2.68922853436521e-11	0.000	0.000	0.070	0.000	0.000	0.000	0.000	0.000	0.000	0.000	0.000	0.000	0.000	0.000	0.000	0.000	9.669	27.096	10.497	2.049	14.685	5.131	0.000	0.285	0.000	0.000	0.085
Pdensi_DN17389_c0_g1d57157	FC_3	MC_2_3	0	273.994295320516	136.997147660258	-10.7655132515257	1.47222870633733	-7.31239188937474	2.62428404359765e-13	2.76694613920246e-11	0.098	0.000	3.674	2.370	0.000	0.000	0.000	0.000	0.000	0.000	0.000	0.000	0.000	0.000	0.000	1.661	4.420	21.412	2.716	6.401	12.181	16.296	0.000	0.000	0.000	0.000	0.000
Pdensi_GG_83362_c0_g1	FC_3	MC_2_3	292.441148007462	14.2200522644024	153.330600135932	4.35887493601948	0.596126175231194	7.31200057492692	2.63193985097769e-13	2.7698981741627e-11	7.013	14.309	12.413	1.368	8.510	1.620	7.496	5.514	4.954	3.657	3.581	3.180	8.264	8.722	7.222	2.055	1.019	4.457	0.597	0.156	0.387	0.822	0.000	0.543	0.000	0.000	0.000
Pdensi_GG_54519_c0_g1	FC_3	MC_2_3	0	7057.59813787969	3528.79906893984	-28.5452825876872	3.90677357960376	-7.30661299050312	2.73960140677534e-13	2.87789325679323e-11	0.000	0.000	0.000	0.000	0.000	0.000	0.000	0.268	0.000	0.151	0.000	0.000	0.000	0.000	0.000	0.000	0.829	8.609	257.728	0.000	299.719	0.000	0.000	0.000	0.000	0.000	0.000
Pdensi_GG_154507_c0_g1	FC_3	MC_2_3	8.20501364174967	1445.3785919792	726.791802810476	-7.45550761507001	1.02054959221274	-7.30538493372486	2.76474091886956e-13	2.89896299178747e-11	0.019	0.119	0.000	0.324	0.510	0.674	0.463	0.614	0.333	0.432	0.397	0.110	0.164	0.318	0.187	0.000	0.164	0.140	54.101	1.633	58.566	2.604	5.060	0.941	0.000	0.000	0.000
Pdensi_DN15230_c0_g1	FC_3	MC_2_3	0.328062954781911	1535.58075147646	767.954407215622	-12.2906635018262	1.6831487013757	-7.302185179349	2.83131219265739e-13	2.96331887672239e-11	0.000	0.000	0.000	0.000	0.000	0.000	0.000	0.000	0.100	0.025	0.000	0.000	0.024	0.000	0.000	0.000	0.000	0.000	1.241	86.743	31.889	1.216	0.026	0.000	0.000	0.000	0.000
Pdensi_DN21850_c3_g1	FC_3	MC_2_3	182.46315025115	0	91.231575125575	9.77151705603531	1.34036143353429	7.29021054438249	3.09471012993931e-13	3.23306521102323e-11	3.718	7.102	3.554	2.671	6.843	4.464	8.484	12.818	11.219	7.124	15.335	7.681	5.246	5.925	3.969	2.933	0.516	0.270	0.000	0.000	0.000	0.000	0.088	9.220	0.000	0.000	0.000
Pdensi_GG_136976_c0_g1	FC_3	MC_2_3	0	699.694054754625	349.847027377312	-12.1183338061759	1.66243210816328	-7.28952102565243	3.11058889824185e-13	3.24371300447191e-11	0.000	0.000	0.000	0.000	0.000	0.000	0.000	0.000	0.000	0.000	0.000	0.000	0.000	0.000	0.000	0.000	0.000	0.000	1.646	11.277	40.932	0.426	0.000	0.000	0.000	0.000	0.000
Pdensi_DN13003_c0_g1d391011	FC_3	MC_2_3	218.669826643349	0	109.334913321674	10.0333935099418	1.37688163878408	7.28704140379289	3.16835561346741e-13	3.29792285671158e-11	5.306	3.629	0.848	0.116	0.000	6.118	0.000	0.000	0.000	0.000	0.000	0.000	3.795	9.888	4.956	0.000	0.000	0.000	0.000	0.000	0.000	0.000	0.000	0.000	0.000	0.000	0.000
Pdensi_GG_80339_c0_g1	FC_3	MC_2_3	0	6536.78458434348	3268.39229217174	-28.4381688511151	3.90677471986592	-7.27919342431168	3.3582190171629e-13	3.48918344185773e-11	0.000	0.000	0.000	0.000	0.000	0.000	0.000	0.432	0.000	0.114	0.000	0.000	0.000	0.000	0.000	0.000	0.027	2.978	295.634	0.000	224.739	0.000	0.000	0.000	0.000	0.000	0.029
Pdensi_DN24057_c0_g1d365338	FC_3	MC_2_3	0	167.334913455653	83.6674567278264	-10.0546326719113	1.38164322168007	-7.27730032915799	3.405665241706e-13	3.5320463827664e-11	0.000	0.000	0.000	0.000	0.000	0.000	0.000	0.000	0.000	0.000	0.000	0.000	0.000	0.000	0.000	0.000	0.801	2.572	3.831	6.014	3.362	2.257	0.000	0.000	0.000	0.000	0.000
Pdensi_DN14442_c0_g1d342236	FC_3	MC_2_3	72.1070682257726	419.514419588957	245.810743907365	-2.53962223169809	0.349200223449783	-7.27268214953848	3.52418892963791e-13	3.64833504057125e-11	2.175	2.732	2.713	2.844	2.809	2.269	3.244	3.129	3.374	3.876	2.061	3.095	1.884	2.301	1.816	3.304	6.070	8.420	9.020	12.830	11.210	10.633	8.397	4.858	3.014	3.724	3.316
Pdensi_GG_31362_c0_g1	FC_3	MC_2_3	561.971358094006	13.6767232819837	287.824040687995	5.36301496605804	0.737629713378621	7.27060592704897	3.57878548520583e-13	3.69814316778308e-11	5.655	11.872	10.964	33.264	32.616	22.986	28.158	42.031	65.399	36.083	56.198	49.759	5.539	22.463	19.831	20.594	3.429	1.804	0.502	0.131	0.486	0.345	0.139	0.000	0.000	0.000	0.136
Pdensi_DN26504_c1_g2	FC_3	MC_2_3	208.428227643452	5.89718967666877	107.16270866006	5.12881223026009	0.705506891066093	7.26968410260307	3.6032913371696e-13	3.71673311326386e-11	8.459	7.798	2.372	5.404	5.168	6.605	5.026	2.722	1.915	1.694	1.356	0.387	5.866	8.111	3.511	0.969	0.768	0.465	0.211	0.217	0.067	0.211	0.000	0.378	1.076	0.786	4.205
Pdensi_GG_149683_c0_g1	FC_3	MC_2_3	730.216553221716	163.396414277006	446.806483749361	2.16130379133679	0.297346419414606	7.26863903588214	3.63127282063654e-13	3.73772175759418e-11	9.926	20.938	14.596	28.275	32.360	28.453	31.540	37.633	38.571	24.799	45.628	25.945	16.919	21.885	21.854	9.315	4.449	4.538	3.707	4.304	4.854	2.873	0.441	0.104	0.000	0.288	0.988
Pdensi_DN4417_c0_g1d100004	FC_3	MC_2_3	189.036646013147	0	94.5183230065734	9.82229774619061	1.35136338786392	7.26843559208497	3.6367447545884e-13	3.73772175759418e-11	7.553	6.892	7.581	2.506	1.937	0.857	3.939	2.503	2.848	0.470	1.498	2.333	6.127	5.503	3.951	2.495	0.425	0.483	0.000	0.000	0.000	0.000	0.000	0.000	0.000	0.000	0.000
Pdensi_DN17164_c1_g1	FC_3	MC_2_3	561.093300653206	60.7705091029695	310.931904878088	3.20652096942726	0.44133288947412	7.26553820461481	3.71555895165782e-13	3.81185608204161e-11	37.767	25.794	22.729	18.147	14.852	10.483	13.538	10.314	10.899	6.815	9.247	7.939	20.203	16.111	9.779	17.833	7.784	4.454	1.738	1.489	1.563	2.381	2.750	1.627	0.687	1.321	1.443
Pdensi_GG_143385_c0_g1	FC_3	MC_2_3	1224.5573761389	146.166458712211	685.361917425558	3.06582951415869	0.422824431538067	7.25083340857675	4.1421490251223e-13	4.2418729361221e-11	26.183	53.306	37.492	59.484	58.820	46.742	53.753	46.615	48.116	25.328	46.706	24.631	22.580	49.793	31.303	37.975	13.946	7.528	5.589	2.902	3.162	4.932	0.078	0.023	4.543	1.936	1.351
Pdensi_GG_56538_c0_g1	FC_3	MC_2_3	0	444.768361778055	222.384180889027	-11.4645521490756	1.58170202391457	-7.24823764257562	4.2222932897698e-13	4.31619769788099e-11	0.000	0.000	0.000	0.000	0.000	0.000	0.000	0.000	0.000	0.000	0.000	0.000	0.000	0.000	0.000	0.000	0.000	0.000	4.969	3.261	26.208	0.000	0.000	0.000	0.000	0.000	0.000
Pdensi_DN34936_c0_g1d437621	FC_3	MC_2_3	25.9217398918981	278.703145444685	152.312442668292	-3.42664239623243	0.47278954896597	-7.24771180692716	4.23871296088339e-13	4.32523123437835e-11	0.000	1.294	2.156	1.207	1.742	0.259	1.056	1.253	1.422	0.847	0.301	1.124	0.794	0.826	0.530	1.068	5.121	4.657	8.187	5.252	8.582	5.441	2.327	4.799	0.000	0.536	0.000
Pdensi_GG_122163_c0_g1	FC_3	MC_2_3	10.3813542967177	438.617510583849	224.499432440283	-5.39352754548422	0.744217250231122	-7.24724876211781	4.25322383968352e-13	4.33228823284621e-11	1.279	0.235	1.302	1.133	0.075	0.201	0.170	0.097	0.910	0.291	0.511	1.734	0.311	0.429	0.140	3.410	6.522	3.198	4.529	20.603	9.313	16.529	0.038	0.000	0.000	0.000	0.000
Pdensi_DN26169_c0_g1d228600	FC_3	MC_2_3	5026.62393813473	746.154833569261	2886.389385852	2.75209336646679	0.379875679643751	7.24472113889396	4.33329846684373e-13	4.40598356233927e-11	5.262	5.348	4.523	66.458	157.933	268.989	77.989	75.168	58.899	38.369	36.644	38.545	83.355	156.954	180.046	10.094	31.486	8.052	16.376	24.578	17.915	1463.366	1141.356	1099.346	2.052	2.145	2.269
Pdensi_DN19039_c0_g2	FC_3	MC_2_3	8.97357364706366	199.229133631919	104.101353639491	-4.4706454658763	0.617279005829583	-7.24250367120139	4.40476511846548e-13	4.46273902526447e-11	0.049	0.422	2.248	1.554	0.269	0.192	0.382	0.389	0.430	0.464	0.925	0.561	0.163	0.282	0.303	2.835	4.774	3.975	4.650	7.698	3.430	26.453	3.492	2.191	4.795	3.029	6.552
Pdensi_DN34354_c0_g1d374448	FC_3	MC_2_3	599.335941486601	137.922555420937	368.629248453769	2.12067573720121	0.292845497232199	7.24161975254722	4.43357439309607e-13	4.4762972922436e-11	13.270	9.578	15.421	10.706	17.893	17.569	15.497	10.820	12.229	6.952	17.121	7.745	14.336	18.112	17.349	3.845	2.171	4.758	3.118	3.886	3.844	3.676	3.611	1.618	1.405	4.820	8.728
Pdensi_DN15972_c0_g1d277447	FC_3	MC_2_3	1.73063532500739	711.989173279294	356.859904302151	-8.6967468500717	1.20095028345404	-7.24155443392632	4.43571062808134e-13	4.4762972922436e-11	0.000	0.096	0.038	0.127	0.061	0.014	0.014	0.053	0.148	0.133	0.208	0.045	0.042	0.044	0.043	0.115	0.084	0.096	0.872	21.336	32.860	0.209	0.000	0.052	0.000	0.028	0.030
Pdensi_DN45633_c0_g1d248136	FC_3	MC_2_3	617.831293769572	122.822297680001	370.326795724786	2.33024587560577	0.321796193810268	7.24137177638493	4.44168978000013e-13	4.4762972922436e-11	25.666	30.264	33.168	10.126	14.458	9.703	15.216	15.829	13.787	17.071	9.284	19.987	17.731	18.873	14.571	14.957	14.776	16.014	3.913	2.598	3.232	1.460	0.780	0.000	0.000	0.000	0.000
Pdensi_DN22854_c1_g1	FC_3	MC_2_3	0.307178236792927	422.915793266335	211.611485751564	-10.4300099288239	1.44119668401908	-7.23704824225495	4.58555073872562e-13	4.61312874228656e-11	0.053	0.268	2.261	0.937	0.000	0.000	0.000	0.000	0.015	0.046	0.017	0.000	0.000	0.000	0.016	2.733	9.496	14.732	6.613	4.874	21.408	4.621	0.000	0.000	0.000	0.000	0.000
Pdensi_DN25102_c0_g1d226878	FC_3	MC_2_3	982.300049694899	244.718572686992	613.509311190945	2.00484112603858	0.2770650492895	7.23599433122205	4.62130627451467e-13	4.63381905431367e-11	22.634	24.079	13.428	37.832	25.292	43.347	30.616	23.312	36.764	23.609	36.498	29.983	22.596	33.341	26.169	15.655	12.553	5.849	7.853	5.520	6.030	3.757	1.442	2.984	1.110	1.524	1.693
Pdensi_GG_2484_c0_g1	FC_3	MC_2_3	0	10164.1614056732	5082.08070283659	-28.2692384317215	3.90676920695397	-7.23596325613573	4.6223646883899e-13	4.63381905431367e-11	0.000	0.000	0.000	0.000	0.000	0.000	0.000	0.100	0.113	0.338	0.000	0.113	0.000	0.000	0.000	0.000	0.312	2.592	483.073	0.000	327.752	7.725	0.470	0.386	0.000	0.108	0.000
Pdensi_DN25968_c0_g1d228269	FC_3	MC_2_3	1.99604412582235	190.448930442359	96.2224872840908	-6.58224222242881	0.910009409996915	-7.23315841585761	4.71888399294885e-13	4.72227827792623e-11	0.000	0.000	0.086	0.000	0.069	0.216	0.000	0.298	0.134	0.201	0.218	0.374	0.000	0.033	0.129	0.000	1.331	1.332	3.920	6.479	4.604	0.561	0.000	0.000	0.000	0.000	0.034
Pdensi_DN12630_c0_g1d211812	FC_3	MC_2_3	142.121334668533	1096.26480382311	619.19306924582	-2.94738745638527	0.407586513864553	-7.23131741636754	4.78330875668322e-13	4.77836628353709e-11	7.188	6.577	35.720	16.908	4.752	4.699	4.432	4.640	6.321	4.177	4.814	4.999	3.737	4.498	3.589	30.490	77.586	58.940	43.892	18.909	24.650	7.311	3.424	3.480	4.340	9.557	7.247
Pdensi_GG_77646_c0_g1	FC_3	MC_2_3	0	5740.53132607128	2870.26566303564	-28.2095782785249	3.90677686008317	-7.22067814180827	5.17289557777953e-13	5.1585163750371e-11	0.000	0.000	0.000	0.000	0.000	0.000	0.029	0.028	0.062	0.062	0.000	0.000	0.000	0.000	0.000	0.000	0.000	0.401	146.631	0.000	302.295	0.000	0.000	0.000	0.000	0.000	0.032
Pdensi_GG_67563_c0_g2	FC_3	MC_2_3	0	5595.47325664086	2797.73662832043	-28.2034245172408	3.90677732014053	-7.219102141257	5.23319386269211e-13	5.2095394611138e-11	0.000	0.000	0.000	0.000	0.000	0.000	0.000	0.409	0.000	0.092	0.000	0.000	0.000	0.000	0.000	0.000	0.305	2.802	238.146	0.000	206.219	0.000	0.000	0.000	0.061	0.000	0.024
Pdensi_DN24208_c0_g6	FC_3	MC_2_3	14.6087272987198	1015.15015470614	514.879441002428	-6.11317534498298	0.847130383639323	-7.21633347480752	5.34079936421594e-13	5.30739610686831e-11	0.000	0.000	0.000	0.233	0.000	1.404	1.635	0.193	0.219	0.435	0.466	0.217	0.410	0.638	0.205	0.000	0.990	0.899	10.994	60.337	8.728	1.121	6.969	31.480	0.000	0.000	0.000
Pdensi_DN30313_c0_g1d27042	FC_3	MC_2_3	462.88381833097	59.3561366989587	261.119977514964	2.96219877300661	0.410533574419902	7.21548481678339	5.37421570469981e-13	5.33131544368317e-11	4.852	10.267	7.903	17.172	20.390	17.740	22.779	25.375	42.450	31.492	29.584	33.182	8.844	14.350	15.432	7.006	5.048	2.917	1.511	1.949	1.232	0.378	0.055	0.000	0.000	0.017	0.000
Pdensi_GG_7528_c1_g1	FC_3	MC_2_3	0.230076470928859	7177.24295762483	3588.73651704788	-14.5152907454634	2.01249469716423	-7.21258583484301	5.48992020260197e-13	5.43664128952463e-11	0.000	0.000	0.000	0.022	0.000	0.000	0.000	0.000	0.267	0.124	0.000	0.000	0.000	0.020	0.000	0.000	0.000	0.022	6.848	319.653	231.474	28.335	0.370	0.361	0.000	0.000	0.000
Pdensi_DN18864_c1_g4	FC_3	MC_2_3	260.365668816359	21995.8724316547	11128.1190502355	-6.4003315275628	0.8876727362507	-7.21023781196226	5.58542437878465e-13	5.52163244350529e-11	7.045	9.194	9.755	15.026	13.870	11.286	13.266	14.949	17.269	19.165	13.711	16.500	5.444	9.876	6.590	7.373	369.867	462.753	814.517	35.106	889.552	19.151	14.654	20.044	1.166	1.614	1.452
Pdensi_GG_60680_c0_g1	FC_3	MC_2_3	0	157.059496061331	78.5297480306654	-9.96340972973191	1.38189801379589	-7.20994576319259	5.59741672671082e-13	5.5239143167528e-11	0.000	0.000	0.000	0.000	0.000	0.135	0.000	0.241	0.000	0.000	0.000	0.271	0.000	0.000	0.000	0.000	3.893	9.300	5.746	3.458	3.320	34.158	47.750	30.668	0.000	0.081	0.335
Pdensi_DN20327_c1_g6	FC_3	MC_2_3	1550.55190721373	189.378943372872	869.9654252933	3.03398548227704	0.421013031416767	7.20639328447213	5.74533106345417e-13	5.66009376840223e-11	37.865	109.461	32.621	31.736	45.155	18.460	35.526	37.338	25.140	36.182	57.009	21.877	32.967	71.523	27.505	22.943	16.728	6.945	5.336	4.274	5.349	1.728	0.868	0.000	0.848	1.435	0.513
Pdensi_GG_144104_c0_g1	FC_3	MC_2_3	5.43397240452146	444.447494908027	224.940733656274	-6.32453937957489	0.878386769933508	-7.20017604551768	6.01348675243784e-13	5.91405685941046e-11	0.311	0.271	0.194	1.256	0.731	0.460	0.811	0.305	0.545	0.407	0.488	0.299	0.064	0.290	0.088	0.863	1.971	0.682	4.422	6.918	23.109	0.146	0.259	0.388	0.030	0.065	0.000
Pdensi_DN20256_c1_g2	FC_3	MC_2_3	512.955221920967	27.2494999351452	270.102360928056	4.22900995301602	0.58739531244232	7.19959772139192	6.03904625585519e-13	5.92758322553235e-11	0.145	3.060	0.937	3.415	4.595	35.285	4.385	4.268	3.353	4.694	4.235	3.442	10.146	20.279	12.869	0.559	0.681	0.528	0.908	1.013	0.263	0.567	2.347	0.868	0.284	0.246	0.174
Pdensi_DN20745_c4_g2	FC_3	MC_2_3	6.97964260151797	630.655256593146	318.817449597332	-6.52820843681021	0.906784240733244	-7.19929630838244	6.05240969503219e-13	5.92758322553235e-11	2.751	1.094	6.364	1.727	0.267	0.093	0.100	0.226	0.122	0.371	0.654	0.131	0.443	0.035	0.041	20.646	20.962	20.916	12.597	15.136	21.806	8.526	0.023	0.000	0.000	0.000	0.000
Pdensi_DN16269_c1_g1	FC_3	MC_2_3	4327.36704732	920.724557491427	2624.04580240571	2.23299395459264	0.310174190977445	7.1991610506208	6.0584159122129e-13	5.92758322553235e-11	140.290	161.535	116.618	130.613	117.822	106.844	117.924	106.003	118.041	122.684	100.685	90.634	113.191	139.642	107.104	57.175	42.637	38.564	23.432	18.057	31.054	111.593	46.713	34.353	54.750	71.854	68.886
Pdensi_DN23377_c0_g3d548222	FC_3	MC_2_3	779.300607634119	8.16399440506158	393.73230101959	6.57106142727784	0.91306034744951	7.19674383586262	6.16674606016663e-13	6.02324250030762e-11	0.102	0.385	0.000	6.562	44.226	34.268	10.674	15.417	3.386	1.760	4.049	1.254	9.650	37.614	19.696	0.387	4.490	0.299	0.087	0.520	0.039	33.478	144.511	245.500	0.000	0.000	0.000
Pdensi_DN16483_c0_g1	FC_3	MC_2_3	184.449605759176	1952.60720183922	1068.5284037992	-3.40181233177199	0.472998903347983	-7.19200891945682	6.38448582539369e-13	6.22525565754327e-11	2.486	10.374	7.679	3.206	6.696	4.150	16.356	26.297	47.191	30.397	42.500	37.589	3.463	8.843	3.467	12.741	61.457	36.792	73.730	38.297	43.486	3.664	29.963	10.081	0.078	0.058	0.104
Pdensi_DN21510_c0_g1d221411	FC_3	MC_2_3	6717.81088656301	456.430945138419	3587.12091585072	3.87971062164529	0.539528443222303	7.19092880159188	6.43520354279067e-13	6.25620432956751e-11	397.794	248.372	160.636	218.097	131.488	114.242	129.127	95.909	115.721	125.692	208.384	156.342	273.017	195.029	82.211	130.648	48.419	31.028	7.611	14.837	13.413	15.796	415.449	48.794	0.000	0.000	0.000
Pdensi_DN55183_c0_g1d256677	FC_3	MC_2_3	34.3924090422509	823.922991960372	429.157700501312	-4.58869171498572	0.638127824812973	-7.1908660562335	6.43816192117271e-13	6.25620432956751e-11	2.976	4.573	14.936	2.823	0.302	0.000	1.097	0.260	0.296	0.293	1.251	0.876	1.375	0.573	0.826	25.985	15.962	28.727	15.648	12.353	36.393	0.754	0.000	0.000	0.000	0.279	0.300
Pdensi_DN9616_c0_g1d333228	FC_3	MC_2_3	750.003631587515	23.5819308137737	386.792781200644	4.99576875267199	0.694934085977062	7.18883827039229	6.53449203280973e-13	6.33901292590986e-11	11.333	25.303	8.422	10.154	12.340	41.641	1.517	2.987	4.907	5.083	2.912	2.545	6.402	27.787	29.414	1.551	4.980	1.269	0.327	0.664	0.851	0.086	2.342	5.400	11.750	19.678	25.134
Pdensi_DN31882_c0_g1d144795	FC_3	MC_2_3	0	160.422073034732	80.211036517366	-9.99328365748126	1.39028627123414	-7.18793234476118	6.57798402627236e-13	6.37036989546013e-11	0.869	0.942	0.582	9.880	20.459	4.700	25.272	8.213	9.333	14.734	5.472	6.815	0.000	0.000	0.000	3.375	6.830	4.942	2.889	4.693	5.003	0.000	0.000	0.000	0.000	0.000	0.000
Pdensi_DN22934_c1_g3	FC_3	MC_2_3	1080.6687559251	8806.34833481967	4943.50854537238	-3.02647351891498	0.421251124602103	-7.18448768955492	6.74596597108843e-13	6.52197703316703e-11	30.453	30.733	33.705	35.746	44.927	36.059	53.089	60.408	102.463	87.909	75.778	93.257	26.339	37.887	26.138	81.870	109.313	79.933	250.304	123.039	320.740	57.037	86.294	107.016	8.733	10.322	12.698
Pdensi_DN17448_c0_g1	FC_3	MC_2_3	14.7364932599803	860.802961911334	437.769727585657	-5.86959018417907	0.817166911713557	-7.18285346609402	6.82712631450087e-13	6.58927431650497e-11	0.864	0.660	1.021	2.384	0.999	0.402	0.817	1.121	0.492	1.647	0.995	0.370	0.549	0.463	0.196	2.356	0.468	0.312	6.000	46.205	15.303	42.537	3.208	2.020	0.330	0.329	0.418
Pdensi_GG_113498_c0_g1	FC_3	MC_2_3	0.942419428367765	1780.52178295996	890.732101194162	-10.9462926233171	1.52452462931171	-7.18013498296789	6.96426254721617e-13	6.71027871546888e-11	0.024	0.038	0.212	0.059	0.014	0.025	0.000	0.123	0.097	0.041	0.030	0.070	0.026	0.000	0.040	0.021	13.685	20.922	77.806	0.426	63.299	0.443	0.000	0.000	0.037	0.040	0.142
Pdensi_GG_14190_c1_g1	FC_3	MC_2_3	250.49538965827	7.95945251957629	129.227421088923	4.97781650542899	0.693586710509417	7.17692024660182	7.12992505119008e-13	6.85831458423159e-11	0.128	0.000	1.278	0.972	1.860	9.075	0.852	2.813	0.605	0.753	1.293	0.452	3.418	7.231	10.270	0.458	0.552	0.626	0.142	0.296	0.183	0.584	46.964	1.029	0.000	0.144	0.000
Pdensi_DN22939_c1_g1	FC_3	MC_2_3	4.68998359718649	363.020611702305	183.855297649746	-6.28835386594314	0.8762672954951	-7.17629643177559	7.16251683872805e-13	6.87806604373547e-11	0.266	0.447	7.370	1.804	0.000	0.000	0.182	0.211	0.119	0.000	0.000	0.097	0.092	0.095	0.206	4.778	15.975	18.309	2.594	9.111	16.491	22.022	0.303	0.000	0.374	1.016	2.967
Pdensi_DN18818_c2_g2	FC_3	MC_2_3	1.50055885407853	149.291908830232	75.3962338421551	-6.69318980632057	0.934173148096332	-7.16482786939448	7.78843519984805e-13	7.46655684427786e-11	0.065	0.025	3.430	1.511	0.116	0.053	0.054	0.057	0.029	0.060	0.024	0.090	0.055	0.031	0.060	0.864	22.005	13.449	6.115	2.825	2.968	3.942	0.199	0.078	0.232	0.081	0.336
Pdensi_DN21802_c0_g1d420801	FC_3	MC_2_3	41.2885127718129	698.327235217988	369.8078739949	-4.08761632780665	0.570545333118398	-7.164402354262	7.81266311817457e-13	7.47721672690932e-11	3.251	1.696	2.621	2.180	1.030	2.110	1.387	5.734	8.748	5.215	4.635	14.122	1.729	0.614	0.971	2.776	10.850	7.242	16.171	13.964	24.754	3.335	2.638	2.612	6.059	4.244	11.234
Pdensi_DN32287_c0_g1	FC_3	MC_2_3	6.89364607623534	163880.846399881	81943.8700229787	-14.5383894173238	2.02976533563255	-7.16259616917393	7.91632949153247e-13	7.56374121484931e-11	0.000	0.000	0.000	0.157	0.075	0.000	0.000	0.000	7.397	1.828	0.000	0.000	0.347	0.215	0.000	0.000	0.000	0.155	28.705	8973.842	3777.123	27.102	0.306	0.126	0.095	0.000	0.075
Pdensi_DN19443_c1_g2	FC_3	MC_2_3	259.50074732718	14.5303655854335	137.015556456307	4.1641209959546	0.581597906181627	7.15979365072574	8.07985900769364e-13	7.7070775528069e-11	5.232	7.460	5.509	14.716	14.351	13.817	15.677	15.803	22.025	11.300	16.139	12.484	4.778	9.447	7.612	4.405	1.353	0.716	0.212	0.529	0.423	0.350	0.136	0.028	0.203	0.883	0.089
Pdensi_DN20315_c0_g1d290251	FC_3	MC_2_3	1150.96587202519	262.705925535771	706.835898780482	2.13202901975804	0.297808507658457	7.15906015083749	8.12320400851885e-13	7.73548714273662e-11	23.787	30.967	17.854	66.461	53.072	42.335	59.520	46.742	69.019	58.116	47.847	57.363	24.089	43.860	28.938	19.263	10.797	6.786	6.591	7.240	6.914	7.495	64.810	56.530	2.244	9.366	4.342
Pdensi_GG_29430_c1_g1	FC_3	MC_2_3	0	4971.1694275084	2485.5847137542	-27.9600450676513	3.90677958692499	-7.15680125933558	8.25812829152666e-13	7.84751929810367e-11	0.000	0.000	0.015	0.000	0.000	0.000	0.000	0.109	0.000	0.158	0.000	0.000	0.000	0.000	0.000	0.000	0.299	3.605	190.461	0.000	202.822	0.000	0.000	0.000	0.000	0.000	0.000
Pdensi_GG_27966_c0_g1	FC_3	MC_2_3	7.63576851108179	167504.493796047	83756.0647822792	-14.427140285961	2.01591218310167	-7.15663132893193	8.26836678557582e-13	7.84751929810367e-11	0.000	0.048	0.000	0.000	0.054	0.000	0.000	0.185	6.733	1.199	0.000	0.000	0.495	0.051	0.050	0.000	0.000	0.111	6.192	10871.524	2232.231	5397.276	0.109	1.355	0.411	0.150	0.000
Pdensi_GG_82704_c0_g1	FC_3	MC_2_3	0	4609.82139188704	2304.91069594352	-27.949722071334	3.90678117885326	-7.15415601534609	8.41892735530061e-13	7.97714344308476e-11	0.000	0.000	0.000	0.000	0.000	0.000	0.000	0.059	0.000	0.110	0.000	0.000	0.000	0.000	0.000	0.000	0.188	1.260	199.974	0.000	166.397	0.000	0.000	0.000	0.000	0.021	0.000
Pdensi_DN39032_c1_g1	FC_3	MC_2_3	869.36057446384	121.442132360863	495.401353412351	2.83837904363064	0.397070101592179	7.14830714337155	8.78545670208678e-13	8.31063409193586e-11	19.080	9.502	4.333	25.106	12.333	35.410	20.454	13.522	23.077	18.351	24.925	19.641	26.303	17.043	27.440	7.467	4.139	3.426	3.951	2.957	2.736	5.621	2.568	88.467	17.162	24.417	19.833
Pdensi_DN23955_c0_g1d550875	FC_3	MC_2_3	271.828807623239	17.8096231023799	144.819215362809	3.92544571961375	0.549199050364248	7.14758286091401	8.83192095425698e-13	8.34075501906908e-11	10.753	13.914	7.625	2.650	4.897	6.032	2.822	2.820	3.543	3.172	2.833	1.585	6.487	9.240	6.992	2.676	1.449	1.461	0.496	0.693	0.214	0.000	0.000	0.000	16.944	29.369	30.096
Pdensi_DN21638_c1_g1	FC_3	MC_2_3	0	4488.78503645642	2244.39251822821	-27.9113135938828	3.90678177015981	-7.14432370066605	9.04400495755024e-13	8.52692705427477e-11	0.000	0.000	0.000	0.000	0.000	0.000	0.000	0.000	0.000	0.000	0.000	0.000	0.000	0.000	0.000	0.000	0.233	0.881	167.068	0.000	187.705	0.000	0.000	0.000	0.000	0.000	0.000
Pdensi_DN15645_c0_g1d54612	FC_3	MC_2_3	2234.10975149546	148.458405689942	1191.2840785927	3.9132964845606	0.547978628263237	7.14133048758378	9.24318148428121e-13	8.70033523176377e-11	14.613	32.511	11.666	5.155	28.111	57.017	6.489	22.109	48.956	22.875	53.891	84.417	42.504	58.259	84.351	12.703	32.924	13.221	2.168	2.794	6.585	0.000	2.430	0.000	0.000	0.022	0.000
Pdensi_DN22030_c0_g1d125057	FC_3	MC_2_3	13.062074982848	221.97760757966	117.519841281254	-4.09067543993241	0.572843033872588	-7.14100582192338	9.26504270678109e-13	8.70654532186985e-11	1.551	0.235	1.070	0.760	0.467	0.700	0.707	0.777	0.604	1.749	0.546	0.711	0.475	0.408	0.193	0.935	9.656	10.187	7.817	4.703	5.118	2.688	0.063	0.061	0.087	0.087	0.062
Pdensi_DN20230_c1_g1	FC_3	MC_2_3	662.063409678223	22.7187043966752	342.391057037449	4.87259974787045	0.682641327825866	7.13786222611092	9.47935701096014e-13	8.89328952733845e-11	1.917	17.032	14.275	8.494	46.217	19.754	5.778	4.065	1.140	0.700	2.909	6.607	11.079	17.175	26.696	3.089	1.854	0.935	0.424	0.222	1.101	0.292	0.936	0.000	0.000	0.000	0.000
Pdensi_DN34086_c0_g1d567067	FC_3	MC_2_3	0	151.420617542498	75.7103087712489	-9.91074550308149	1.38953106673318	-7.13243895034451	9.86058175474807e-13	9.23575441498497e-11	0.000	0.688	0.955	1.201	1.931	1.028	1.399	1.331	0.757	0.000	0.798	0.745	0.000	0.000	0.000	0.284	8.831	6.177	5.274	4.034	2.738	0.000	0.000	0.000	0.000	0.000	0.000
Pdensi_DN20836_c0_g1d537870	FC_3	MC_2_3	527.558439517143	5.71187371604922	266.635156616596	6.53322936892699	0.916375202838278	7.12942618775769	1.00788209130744e-12	9.42468891315864e-11	44.625	36.435	24.369	25.071	20.311	5.725	27.714	4.796	3.426	4.344	0.466	0.630	21.767	15.148	6.263	20.342	4.874	3.365	0.237	0.000	0.231	0.000	0.000	0.000	0.000	0.000	0.000
Pdensi_DN19001_c2_g1	FC_3	MC_2_3	0.767331178650644	875.057674515469	437.91250284706	-10.0806636661527	1.41496235445493	-7.12433347390076	1.04585550868635e-12	9.7637715337116e-11	0.000	0.055	5.236	3.549	0.000	0.021	0.000	0.028	0.000	0.106	0.000	0.000	0.000	0.046	0.022	2.895	22.984	41.652	25.605	0.920	42.168	7.294	0.000	0.000	0.000	0.000	0.000
Pdensi_DN42844_c0_g1	FC_3	MC_2_3	0	150.338146644951	75.1690733224754	-9.90039200584299	1.39038366088647	-7.12061877908634	1.07443592658634e-12	1.0014199295492e-10	0.000	0.000	0.000	0.157	0.000	0.136	0.276	0.000	0.735	1.170	9.264	27.086	0.000	0.000	0.000	0.000	0.000	0.609	5.092	4.176	2.669	104.239	0.304	0.250	0.000	0.000	0.000
Pdensi_DN19727_c0_g2d486518	FC_3	MC_2_3	1538.9374748979	383.358200960687	961.147837929292	2.00575230582415	0.281917329593041	7.11468255151086	1.12170711687565e-12	1.04377317542748e-10	30.616	46.155	32.440	79.338	81.317	52.125	82.763	50.288	51.444	50.078	49.269	36.012	40.124	50.481	37.500	26.349	14.408	13.113	10.638	7.965	11.666	17.545	8.892	7.805	0.327	0.424	0.202
Pdensi_DN29703_c0_g1	FC_3	MC_2_3	475.719584559267	65.3314977517264	270.525541155497	2.86722189781101	0.403074664594869	7.11337662636987	1.13237712153807e-12	1.05198572295852e-10	12.870	18.447	10.379	3.199	4.474	17.709	1.781	0.724	0.821	0.000	0.870	1.083	10.971	18.043	10.979	11.526	4.440	7.569	1.272	1.864	1.984	0.349	0.280	0.000	10.528	10.327	15.301
Pdensi_DN22339_c0_g1d423961	FC_3	MC_2_3	589.795278939081	21.8861128248147	305.840695881948	4.75533522176023	0.668560821968693	7.11279372871015	1.13717175107522e-12	1.05472217647287e-10	41.967	19.086	7.925	9.420	1.098	20.576	36.730	9.480	55.561	29.349	33.594	28.934	25.807	11.722	10.029	1.616	0.727	5.673	0.250	0.784	0.649	2.745	9.355	31.770	13.341	48.723	58.165
Pdensi_GG_44836_c0_g1	FC_3	MC_2_3	21.9290140944282	483.481463404345	252.705238749386	-4.47599249977145	0.629323353518039	-7.11238900439621	1.14051252661635e-12	1.05610349075849e-10	4.482	2.597	16.442	6.728	0.359	1.082	1.256	1.370	2.046	0.940	1.602	1.103	0.973	0.284	0.500	24.508	10.820	10.564	9.357	16.179	12.523	7.243	1.927	16.299	0.307	3.188	0.594
Pdensi_GG_72986_c0_g1	FC_3	MC_2_3	0	5395.42360288693	2697.71180144346	-27.7798715079924	3.90677799495892	-7.11068597802024	1.15467590858238e-12	1.0674857131515e-10	0.000	0.000	0.000	0.102	0.194	0.000	0.000	0.000	0.473	0.094	0.102	0.000	0.000	0.000	0.000	0.000	0.000	0.793	190.611	0.000	235.106	0.000	0.000	0.000	0.122	0.000	0.000
Pdensi_DN16403_c0_g1d398588	FC_3	MC_2_3	16.359954368941	678.181326901416	347.270640635179	-5.38132399320718	0.756919627794068	-7.10950515167676	1.16459754288593e-12	1.07491599423554e-10	0.108	0.197	0.269	0.405	0.155	1.028	0.293	0.190	0.252	0.265	0.136	0.474	0.371	0.235	0.730	0.127	0.144	0.627	14.352	6.600	32.058	3.781	4.641	11.564	0.321	0.606	0.168
Pdensi_DN21015_c2_g6	FC_3	MC_2_3	0	157.24335307688	78.6216765384402	-9.96463406214089	1.40164804246867	-7.109226967271	1.16694707447407e-12	1.0753445569479e-10	0.000	0.000	0.000	0.000	0.000	0.000	0.000	0.000	0.000	0.000	0.000	0.000	0.000	0.000	0.000	0.000	0.811	0.651	2.856	5.570	3.984	3.012	0.000	0.351	0.000	0.000	0.000
Pdensi_DN15968_c0_g1d54946	FC_3	MC_2_3	112.463331420287	586.242995361087	349.353163390687	-2.38150459482987	0.335016454217069	-7.10861978524438	1.17209147108549e-12	1.07794752370592e-10	5.416	3.535	6.916	6.384	4.535	4.405	4.127	4.234	4.750	4.444	4.596	4.401	3.327	3.697	2.320	8.444	18.228	17.338	15.875	13.658	16.770	11.710	7.788	11.605	2.111	3.207	3.504
Pdensi_GG_126998_c0_g1	FC_3	MC_2_3	0	526.24408203365	263.122041016825	-11.7076167047226	1.64700041049346	-7.10844795795457	1.17355132662712e-12	1.07794752370592e-10	0.000	0.034	0.000	0.039	0.038	0.000	0.000	0.032	0.000	0.000	0.000	0.000	0.000	0.000	0.000	0.000	0.207	0.782	33.536	1.707	7.419	0.000	0.000	0.000	0.000	0.000	0.000
Pdensi_DN4816_c0_g1	FC_3	MC_2_3	610.637429769704	2.47795363930395	306.557691704504	7.9984359695825	1.12558618876473	7.10601822358923	1.19438650395727e-12	1.09532155260814e-10	4.288	6.539	1.892	2.008	2.067	28.681	0.743	0.638	1.294	0.718	1.625	0.434	6.884	16.999	27.120	0.717	0.602	0.304	0.000	0.000	0.175	0.000	0.000	0.000	0.000	0.000	0.000
Pdensi_DN15503_c0_g1d276622	FC_3	MC_2_3	0	4008.36598559667	2004.18299279833	-27.7543659893854	3.90678446655261	-7.10414567965048	1.21069098734515e-12	1.10849156676011e-10	0.000	0.000	0.000	0.000	0.000	0.000	0.000	0.446	0.000	0.167	0.000	0.000	0.000	0.000	0.000	0.000	0.000	41.738	215.325	0.000	106.210	0.000	0.000	0.000	0.000	0.000	0.000
Pdensi_DN12841_c0_g1d270877	FC_3	MC_2_3	0	213.981346671439	106.990673335719	-10.4088353548777	1.46553245072134	-7.10242570865931	1.22585931365192e-12	1.12058078701954e-10	0.000	0.000	0.000	0.000	0.000	0.000	0.000	0.000	0.000	0.000	0.000	0.000	0.000	0.000	0.000	0.000	1.282	0.636	2.302	5.980	8.416	0.000	0.000	0.000	0.000	0.000	0.000
Pdensi_GG_33485_c0_g1	FC_3	MC_2_3	1750.10924312465	225.794432671528	987.951837898091	2.95436469699196	0.416318349736306	7.09640759016085	1.28041492649606e-12	1.16857836515619e-10	0.743	1.684	0.465	20.935	78.820	80.746	27.914	40.972	19.149	17.164	15.005	15.368	24.598	67.864	55.751	2.212	12.722	2.375	6.059	6.670	5.145	1175.845	666.214	622.369	0.213	0.123	0.000
Pdensi_GG_73859_c0_g1	FC_3	MC_2_3	0	4622.1255213245	2311.06276066225	-27.710773492779	3.90678111198897	-7.09299361762075	1.31241512075512e-12	1.19587014222033e-10	0.000	0.000	0.000	0.000	0.000	0.000	0.000	0.000	0.000	0.128	0.000	0.000	0.000	0.000	0.000	0.000	0.000	0.000	135.932	0.000	226.803	0.000	0.000	0.000	0.000	0.000	0.000
Pdensi_GG_30498_c0_g1	FC_3	MC_2_3	0	3916.88668809538	1958.44334404769	-27.7053777738716	3.90678505632227	-7.09160534159323	1.32565112191304e-12	1.20600423676302e-10	0.000	0.000	0.000	0.000	0.000	0.000	0.000	0.053	0.000	0.237	0.000	0.000	0.000	0.000	0.000	0.000	0.055	1.197	107.881	0.000	198.963	0.000	0.000	0.000	0.000	0.000	0.000
Pdensi_DN16986_c0_g1d349485	FC_3	MC_2_3	1.27048238314968	314.930678126462	158.100580254806	-8.04326578722829	1.13499104095153	-7.08663372398529	1.37413434761463e-12	1.24812097646952e-10	0.570	0.236	12.301	4.955	0.000	0.000	0.096	0.000	0.051	0.051	0.000	0.000	0.049	0.000	0.049	22.058	54.426	53.995	5.890	2.852	15.790	3.500	0.000	0.000	0.000	0.000	0.000
Pdensi_GG_156483_c0_g1	FC_3	MC_2_3	0	3832.7391130642	1916.3695565321	-27.6726064518377	3.90678562136945	-7.08321600767475	1.40846869079821e-12	1.27583554766491e-10	0.000	0.000	0.000	0.000	0.000	0.000	0.000	0.000	0.000	0.086	0.000	0.000	0.000	0.000	0.000	0.000	0.081	0.218	123.117	0.000	178.422	0.000	0.000	0.000	0.000	0.000	0.000
Pdensi_DN13467_c0_g1d522696	FC_3	MC_2_3	209.02672386455	0	104.513361932275	9.96779076180179	1.40725356011603	7.08315192393608	1.40912044850001e-12	1.27583554766491e-10	4.418	8.630	6.232	1.704	4.270	7.165	0.308	1.093	0.460	0.118	0.188	0.000	2.788	6.840	7.958	1.431	0.096	0.109	0.000	0.000	0.000	0.000	0.000	0.000	0.597	0.218	0.426
Pdensi_DN24134_c2_g1	FC_3	MC_2_3	2055.26962421725	296.460304803324	1175.86496451029	2.79240636671334	0.394743118099397	7.07398365843127	1.50548022681876e-12	1.36092072294721e-10	26.408	13.733	5.671	21.704	27.605	88.062	12.041	5.509	3.740	2.938	3.507	1.919	63.162	53.911	51.816	8.894	6.575	3.519	11.837	6.613	5.233	24.220	3.157	3.830	17.432	94.504	10.006
Pdensi_GG_20577_c0_g1	FC_3	MC_2_3	0	3652.54131991406	1826.27065995703	-27.6252436554862	3.9067869214619	-7.07109044102897	1.53720906127141e-12	1.38650012714143e-10	0.000	0.000	1.334	2.523	0.000	0.000	0.000	0.000	0.528	0.000	0.000	0.000	0.000	0.000	0.000	0.000	19.526	10.813	41.441	0.000	240.492	0.000	0.000	0.000	0.000	0.000	0.000
Pdensi_DN19828_c0_g2d535179	FC_3	MC_2_3	206.486333750215	0	103.243166875107	9.95049289267792	1.4072418928465	7.07091861268467	1.53911393936825e-12	1.38650012714143e-10	0.016	0.017	0.000	0.303	4.124	22.596	0.264	0.101	0.000	0.000	0.000	0.000	5.197	9.254	3.038	0.015	0.000	0.000	0.000	0.000	0.000	0.000	0.000	0.033	0.000	0.018	0.000
Pdensi_DN21243_c0_g1	FC_3	MC_2_3	0	762.006375241321	381.00318762066	-12.2415981285616	1.73133023809882	-7.07063150586694	1.54230195612432e-12	1.38650012714143e-10	0.000	0.000	0.000	0.000	0.000	0.000	0.681	2.151	1.950	0.968	2.070	0.724	0.000	0.000	0.000	0.367	0.880	0.000	7.246	51.489	1.472	13.707	1.749	0.000	0.607	0.460	0.000
Pdensi_DN17069_c0_g2d472600	FC_3	MC_2_3	4.70963948851213	1541.04956352207	772.879601505291	-8.35052474398115	1.18103339679345	-7.07052380284345	1.54349955424135e-12	1.38650012714143e-10	0.175	0.159	0.694	0.235	0.096	0.129	0.073	0.264	0.438	0.204	0.305	0.111	0.134	0.169	0.106	0.280	2.468	3.467	62.204	0.577	59.372	0.221	0.165	0.301	0.147	0.316	0.290
Pdensi_GG_18615_c0_g1	FC_3	MC_2_3	0	3623.77489050453	1811.88744525226	-27.6111100104321	3.90678714949727	-7.0674723126355	1.57781213445206e-12	1.41509405599497e-10	0.000	0.019	0.000	0.000	0.000	0.000	0.000	0.075	0.000	0.063	0.000	0.000	0.000	0.000	0.000	0.000	0.100	1.895	99.302	0.000	184.566	0.000	0.000	0.000	0.000	0.000	0.000
Pdensi_GG_118003_c0_g1	FC_3	MC_2_3	37.6420302859991	422.032140529399	229.837085407699	-3.49427091565089	0.494499058630844	-7.06628426214954	1.59137264582638e-12	1.42501549592751e-10	3.499	0.920	0.692	4.452	3.166	3.894	5.024	3.606	4.288	2.227	4.877	3.371	1.504	0.814	0.735	3.701	5.454	5.357	10.107	13.284	9.977	17.577	13.361	22.875	0.877	0.730	0.786
Pdensi_DN19371_c1_g6	FC_3	MC_2_3	0	7456.59690733331	3728.29845366666	-27.6043523902883	3.90677281663134	-7.0657685219819	1.59729487914462e-12	1.42807675864088e-10	0.000	0.000	0.000	0.000	0.000	0.000	0.000	0.572	0.000	0.000	0.000	0.000	0.000	0.000	0.000	0.000	0.198	1.235	413.220	0.000	185.786	0.000	0.000	0.000	0.000	0.000	0.000
Pdensi_DN22173_c1_g1d298907	FC_3	MC_2_3	0.767331178650644	354.070937167089	177.41913417287	-8.76119104717998	1.24222823191301	-7.05280303739991	1.75348979962799e-12	1.56282518219656e-10	0.000	0.000	0.030	0.113	0.054	0.097	0.164	0.265	0.228	0.369	0.285	0.286	0.000	0.035	0.034	0.000	0.017	0.000	9.720	16.641	1.872	0.428	0.037	0.000	0.023	0.000	0.000
Pdensi_DN18806_c0_g1d284970	FC_3	MC_2_3	188.687745228373	11.3745014896506	100.031123359012	4.05566856169962	0.575310607945563	7.04952856020235	1.79524985166583e-12	1.59754831183885e-10	5.382	6.774	8.926	11.809	12.281	8.784	13.174	17.634	17.520	10.742	20.969	13.267	3.458	7.838	4.703	13.768	1.993	0.925	0.288	0.305	0.313	5.475	0.320	0.182	0.028	0.033	0.093
Pdensi_DN20742_c1_g1d414367	FC_3	MC_2_3	7226.02683049281	1264.43465576714	4245.23074312998	2.5145772586818	0.357085069895182	7.0419557429828	1.89560043730967e-12	1.68422032000905e-10	341.242	275.672	211.672	102.550	95.587	53.243	144.154	53.972	31.620	64.721	64.493	44.435	248.019	213.287	133.779	100.937	44.489	53.595	35.922	38.520	25.801	106.682	50.364	24.426	83.666	114.020	168.428
Pdensi_GG_60567_c0_g1	FC_3	MC_2_3	269.600229373161	2147.56852834492	1208.58437885904	-2.99330600552207	0.425227123752741	-7.03931108416923	1.9319261761792e-12	1.71382583227742e-10	2.670	6.230	6.004	8.958	10.347	10.219	9.357	10.841	10.809	9.226	12.047	9.015	6.481	9.349	6.704	7.132	12.092	13.350	69.346	29.788	70.727	31.523	27.085	22.521	9.556	16.314	15.573
Pdensi_GG_16193_c0_g1	FC_3	MC_2_3	0	3496.3232690497	1748.16163452485	-27.4956301475861	3.90678814360189	-7.03791174154539	1.95142220871511e-12	1.72843282930619e-10	0.000	0.000	0.000	0.000	0.000	0.000	0.000	0.238	0.000	0.089	0.000	0.000	0.000	0.000	0.000	0.000	0.085	0.048	85.924	0.000	187.243	0.000	0.000	0.000	0.030	0.000	0.000
Pdensi_GG_87624_c0_g1	FC_3	MC_2_3	0	4893.10838525523	2446.55419262762	-27.4934438544287	3.90677991459597	-7.03736695064687	1.9590644685562e-12	1.73251157133201e-10	0.000	0.000	0.000	0.000	0.000	0.000	0.000	0.083	0.000	0.070	0.000	0.000	0.000	0.000	0.000	0.000	1.048	12.493	235.286	0.000	155.240	0.000	0.000	0.000	0.031	0.000	0.000
Pdensi_DN9493_c0_g1d453754	FC_3	MC_2_3	242.591513320547	3.43157637176091	123.011544846154	6.15004401189123	0.87457716110245	7.03201991250124	2.03564741924189e-12	1.79745146193463e-10	1.771	5.268	1.122	0.886	1.147	11.045	0.271	0.217	0.198	0.128	0.088	0.059	2.512	6.493	11.267	0.580	0.122	0.050	0.069	0.104	0.086	0.030	0.000	0.000	0.078	0.022	0.000
Pdensi_GG_112643_c0_g1	FC_3	MC_2_3	0	3259.60729865514	1629.80364932757	-27.4646323466148	3.90679025484577	-7.02997359854402	2.06572622003086e-12	1.82119148866739e-10	0.000	0.000	0.000	0.000	0.000	0.000	0.000	0.153	0.000	0.029	0.000	0.000	0.000	0.000	0.000	0.000	0.054	0.283	71.286	0.000	182.767	0.000	0.000	0.000	0.000	0.000	0.050
Pdensi_DN22937_c2_g1d546383	FC_3	MC_2_3	0	641.501064583027	320.750532291514	-11.9930592085738	1.7061558789045	-7.02928692322905	2.07591702867561e-12	1.827351593097e-10	0.000	0.000	0.000	0.000	0.000	0.026	0.013	0.101	0.000	0.017	0.015	0.000	0.000	0.000	0.000	0.000	0.000	0.000	7.484	1.474	40.620	0.018	0.000	0.075	0.000	0.000	0.000
Pdensi_GG_133874_c0_g1	FC_3	MC_2_3	0	3231.30688740225	1615.65344370112	-27.4534742080302	3.90679052622748	-7.02711702194593	2.10844529514812e-12	1.85312524007001e-10	0.000	0.000	0.000	0.000	0.000	0.000	0.000	0.834	0.475	0.939	0.000	0.933	0.000	0.000	0.000	0.000	0.000	0.483	101.955	0.000	152.127	0.000	0.000	0.798	0.000	0.000	0.000
Pdensi_DN17299_c0_g1d280926	FC_3	MC_2_3	23.4416607723391	742.649140818341	383.04540079534	-4.97784023854785	0.708445226036698	-7.02642922219367	2.11885983529872e-12	1.85941359792729e-10	0.062	0.354	0.184	0.874	1.100	1.134	1.727	1.037	0.983	1.248	1.630	0.830	0.236	1.038	0.742	0.106	0.898	7.546	7.901	30.826	19.448	22.099	0.505	0.112	0.967	1.217	0.648
Pdensi_DN17775_c0_g1d475645	FC_3	MC_2_3	996.705934373695	26.8172817370621	511.761608055378	5.21172350348848	0.742900397827275	7.01537314925521	2.29336055222192e-12	2.00945590260047e-10	139.526	45.302	5.004	14.078	14.880	12.281	7.110	2.976	2.252	2.770	7.727	0.710	39.591	33.696	8.995	2.477	4.227	1.078	0.919	0.999	0.224	2.855	95.306	505.861	94.633	30.670	26.966
Pdensi_DN17848_c0_g1d476052	FC_3	MC_2_3	388.476520364195	21.8776232950971	205.177071829646	4.14587184251881	0.59104996057057	7.01441860941263	2.30907096300349e-12	2.02011835583869e-10	3.973	16.909	13.054	18.723	17.210	21.543	16.105	25.283	30.736	14.965	25.238	23.228	5.277	14.464	13.096	12.626	3.525	1.874	0.897	0.442	0.396	21.842	0.339	0.399	0.054	0.013	0.000
Pdensi_DN20772_c0_g4	FC_3	MC_2_3	20.7116998249888	944.693589761208	482.702644793098	-5.50627776916979	0.785099484774039	-7.01347775149102	2.32465946926337e-12	2.03064166594566e-10	1.300	1.538	1.303	2.308	1.009	0.315	0.770	0.762	0.249	0.328	0.692	0.285	0.726	0.982	0.060	4.113	6.294	7.934	26.598	23.915	24.225	26.311	0.509	1.035	0.042	0.210	0.096
Pdensi_DN19499_c0_g1d60977	FC_3	MC_2_3	15.0479955225885	744.066760283985	379.557377903287	-5.62064301929895	0.801764753810615	-7.01033937022705	2.37740746855889e-12	2.07354280449644e-10	0.610	0.624	0.978	0.491	0.526	0.767	0.276	0.434	0.555	0.687	1.179	1.445	0.381	0.679	0.218	1.961	9.969	2.893	7.143	41.502	9.916	12.366	23.852	27.390	8.096	16.620	9.348
Pdensi_DN21807_c0_g1	FC_3	MC_2_3	0.92153471037878	223.668153840194	112.294844275287	-8.00145190839327	1.14211759488506	-7.00580390690729	2.45571659853466e-12	2.13857298468726e-10	0.000	0.000	0.000	0.000	0.000	0.000	0.000	0.000	0.000	0.000	0.000	0.000	0.000	0.000	0.085	0.000	0.000	0.094	5.177	3.883	8.477	2.420	0.373	0.460	2.689	6.025	8.027
Pdensi_DN20745_c4_g3	FC_3	MC_2_3	4.09651184158962	393.450529752927	198.773520797258	-6.59975461889078	0.942271849619286	-7.00408764366391	2.48600462293515e-12	2.16164923318359e-10	0.412	0.643	10.052	3.251	0.157	0.140	0.163	0.213	0.327	0.153	0.259	0.288	0.124	0.086	0.126	12.529	20.160	15.736	8.443	1.974	20.273	0.308	0.023	0.000	0.000	0.000	0.067
Pdensi_GG_141371_c0_g1	FC_3	MC_2_3	0	3242.76713655942	1621.38356827971	-27.3614927014806	3.90679041057529	-7.00357322149041	2.49515412014063e-12	2.16630268138419e-10	0.000	0.000	0.000	0.000	0.000	0.000	0.000	0.000	0.000	0.000	0.000	0.000	0.000	0.000	0.000	0.000	0.000	0.000	105.358	0.000	149.832	0.000	0.000	0.000	0.000	0.000	0.000
Pdensi_DN40077_c1_g2	FC_3	MC_2_3	17.1970143534756	2666.49003929044	1341.84352682196	-7.27267576430967	1.03960199376059	-6.99563468323293	2.6406077296412e-12	2.28440574434603e-10	0.222	0.599	0.277	0.630	0.536	0.361	0.428	0.579	0.587	0.456	0.562	0.263	0.371	0.768	0.312	0.401	0.608	0.276	18.892	6.854	179.477	0.504	0.750	0.225	0.426	0.062	0.267
Pdensi_DN39573_c3_g1	FC_3	MC_2_3	2.81281067320618	222.398128369529	112.605469521368	-6.36506480467079	0.909880269487991	-6.99549711991507	2.64320013896738e-12	2.28440574434603e-10	0.106	0.000	0.105	0.266	0.064	0.028	0.145	0.138	0.031	0.093	0.167	0.063	0.147	0.030	0.060	0.120	5.876	2.426	9.949	3.911	3.941	0.676	0.033	0.054	0.000	0.030	0.032
Pdensi_GG_107195_c0_g1	FC_3	MC_2_3	0	354.646309333366	177.323154666683	-11.1382591851387	1.59258648397436	-6.99381747692767	2.67505536015255e-12	2.30843922539276e-10	0.000	0.000	0.034	0.043	0.021	0.000	0.019	0.000	0.000	0.000	0.000	0.000	0.000	0.000	0.000	0.016	26.976	56.887	19.091	1.481	7.932	4.593	0.000	0.000	0.000	0.000	0.021
Pdensi_DN31544_c0_g1d27991	FC_3	MC_2_3	0	143.992941591305	71.9964707956524	-9.83803913355251	1.40749739646572	-6.98973877909556	2.75398525392327e-12	2.37296182581628e-10	0.649	0.527	0.812	0.000	0.000	0.000	0.000	0.000	0.000	0.000	0.000	0.382	0.000	0.000	0.000	0.436	0.524	0.396	3.767	5.076	2.561	0.000	0.000	0.000	0.000	0.182	0.000
Pdensi_GG_45478_c0_g1	FC_3	MC_2_3	0	3522.5697486363	1761.28487431815	-27.2985441567633	3.90678793410563	-6.98746505241591	2.79897262891139e-12	2.40808744684366e-10	0.000	0.000	0.000	0.000	0.000	0.000	0.000	0.000	0.000	0.000	0.000	0.000	0.000	0.000	0.000	0.000	0.246	1.637	122.123	0.000	155.629	0.000	0.000	0.000	0.000	0.000	0.000
Pdensi_DN24868_c0_g1	FC_3	MC_2_3	130.638051267029	1345.84523619003	738.241643728532	-3.36603592039578	0.481762762016443	-6.98691593826609	2.80994484117773e-12	2.41388650128944e-10	6.815	1.671	11.937	3.343	6.051	1.600	0.869	1.714	8.020	6.381	0.971	1.613	4.029	3.434	3.267	53.116	83.777	37.663	60.414	23.112	24.260	4.535	3.795	0.110	126.483	119.434	99.203
Pdensi_GG_49248_c0_g1	FC_3	MC_2_3	0	3384.00294217793	1692.00147108896	-27.295252896151	3.906789111234	-6.98662050062118	2.81586561634745e-12	2.41533519732444e-10	0.000	0.000	0.000	0.000	0.000	0.000	0.000	0.073	0.000	0.000	0.000	0.000	0.000	0.000	0.000	0.000	29.168	5.126	258.337	0.000	18.564	0.000	0.066	0.000	0.158	0.000	0.000
Pdensi_DN37705_c0_g1	FC_3	MC_2_3	52.1384729545055	395.555671887225	223.847072420865	-2.92135654757112	0.418224125083869	-6.98514593577137	2.84560032051428e-12	2.43717549373055e-10	0.740	0.698	0.734	1.629	1.988	2.496	1.863	2.158	1.889	1.638	1.910	2.262	0.858	1.639	1.860	0.697	4.608	8.753	10.261	10.696	10.288	16.274	10.320	12.275	0.879	0.787	1.011
Pdensi_DN19932_c0_g1d288834	FC_3	MC_2_3	0	141.571378373718	70.785689186859	-9.81343328824718	1.40549545271568	-6.98218786071901	2.90618149811459e-12	2.48532981760052e-10	0.000	0.000	0.000	0.000	0.000	0.000	0.000	0.000	0.000	0.000	0.000	0.000	0.000	0.000	0.000	0.000	0.903	1.828	5.056	2.571	3.623	0.537	0.000	0.000	0.165	0.080	0.043
Pdensi_DN19476_c0_g1	FC_3	MC_2_3	3.24318413765635	180.621279459012	91.9322317983343	-5.72771068699375	0.820404002325178	-6.98157331114956	2.91892519222402e-12	2.49068709274689e-10	1.081	0.167	0.070	0.417	0.073	0.214	0.131	0.082	0.000	0.116	0.000	0.000	0.023	0.210	0.047	1.482	3.613	18.822	4.143	4.318	5.755	4.236	1.453	0.083	0.000	2.564	1.889
Pdensi_GG_126243_c0_g1	FC_3	MC_2_3	0	473.178610959699	236.58930547985	-11.5539388800925	1.65494477770277	-6.98146490188665	2.92117891524985e-12	2.49068709274689e-10	0.000	0.000	0.000	0.000	0.000	0.000	0.000	0.000	0.000	0.000	0.000	0.000	0.000	0.000	0.000	0.000	0.000	0.000	1.316	9.012	26.189	0.000	0.000	0.000	0.000	0.000	0.000
Pdensi_GG_70956_c2_g1	FC_3	MC_2_3	2607.02354556163	10523.0448171991	6565.03418138034	-2.01284089986624	0.288870342519399	-6.96797352857734	3.21538705940904e-12	2.7370079661501e-10	59.573	112.073	102.194	165.012	168.840	110.902	126.321	147.719	131.805	146.979	135.408	132.639	53.135	103.683	63.281	169.180	279.956	205.867	310.951	282.256	240.900	98.185	59.183	38.528	47.102	75.177	67.960
Pdensi_DN22268_c0_g3d423328	FC_3	MC_2_3	0	448.61468443901	224.307342219505	-11.4772385896153	1.64721334965297	-6.96766972659207	3.22233594760623e-12	2.7370079661501e-10	0.000	0.000	0.000	0.000	0.000	0.000	0.000	0.000	0.000	0.000	0.000	0.000	0.000	0.000	0.000	0.000	0.033	0.127	20.123	0.967	14.644	0.099	0.018	0.000	0.000	0.000	0.000
Pdensi_GG_72099_c0_g1	FC_3	MC_2_3	50.8639595183157	363.491347700619	207.177653609468	-2.83227433247061	0.406493461789374	-6.96757660013277	3.22446898415678e-12	2.7370079661501e-10	1.382	1.139	0.914	2.232	1.402	1.892	0.885	0.714	0.838	0.596	0.645	0.361	1.068	1.879	1.328	1.151	2.533	1.656	8.262	8.572	11.754	0.321	0.673	0.499	0.116	0.208	0.302
Pdensi_DN21067_c1_g4	FC_3	MC_2_3	312.079964040006	24.8385296190434	168.459246829525	3.6461382953794	0.523399656859527	6.96626038552787	3.25476500701637e-12	2.75861888209838e-10	0.705	1.790	1.950	8.562	19.064	17.032	6.583	6.443	7.128	2.245	3.252	3.687	6.058	10.500	9.584	3.783	2.679	0.979	1.045	0.473	0.476	0.572	0.636	0.075	0.000	0.014	0.000
Pdensi_DN8385_c0_g1d384512	FC_3	MC_2_3	406.011664322972	39.252387373783	222.632025848377	3.37137763197307	0.484119154606868	6.96394183103706	3.30881274043861e-12	2.80026687726051e-10	5.926	15.600	15.570	30.858	30.524	22.830	30.787	32.022	31.482	23.467	33.718	23.037	6.181	16.853	11.451	16.110	3.811	3.069	0.977	1.181	0.952	6.293	0.277	0.307	0.137	0.296	0.150
Pdensi_DN39698_c0_g1d91137	FC_3	MC_2_3	317.555484096553	1.78230580207071	159.668894949312	7.43178280512458	1.06775912955325	6.96016788752166	3.39867467951394e-12	2.87205633176525e-10	3.284	14.123	4.709	53.095	76.429	6.465	21.383	31.078	22.088	12.150	33.337	3.556	5.484	18.133	3.918	1.717	0.874	0.389	0.117	0.040	0.000	0.000	0.000	0.000	0.000	0.000	0.207
Pdensi_DN18322_c0_g1d404030	FC_3	MC_2_3	2389.65582655153	112.663013832436	1251.15942019198	4.40472435689021	0.633032761095682	6.95813017523187	3.44818534450384e-12	2.90958491473141e-10	91.929	98.993	57.544	59.876	31.340	68.058	27.464	6.860	2.854	5.006	7.703	1.762	79.263	53.077	62.522	21.026	4.976	3.665	5.865	2.267	0.988	2.976	5.071	4.628	30.231	27.506	31.289
Pdensi_GG_137041_c0_g1	FC_3	MC_2_3	0.614356473585854	861.694363620942	431.154360047264	-10.5228945267178	1.51277971023099	-6.95599924797444	3.5007172783276e-12	2.94954821673685e-10	0.000	0.000	0.074	0.047	0.000	0.000	0.123	0.039	0.000	0.087	0.094	0.000	0.000	0.000	0.042	0.202	5.581	6.991	38.084	1.345	29.139	3.370	0.000	0.076	0.000	0.000	0.000
Pdensi_GG_76904_c1_g1	FC_3	MC_2_3	0	595.1102185657	297.55510928285	-11.8848271951742	1.70917768615829	-6.95353519497884	3.56244022368357e-12	2.99712614747986e-10	0.000	0.000	0.209	0.000	0.000	0.000	0.000	0.000	0.000	0.000	0.000	0.000	0.000	0.000	0.000	0.000	0.227	2.831	0.699	22.743	22.713	2.394	0.000	0.000	0.000	0.000	0.000
Pdensi_DN19254_c3_g2	FC_3	MC_2_3	759.327373283672	98.5292004151435	428.928286849408	2.94454719806182	0.423552457812093	6.95202481711996	3.6008003757449e-12	3.02493747029256e-10	22.759	25.323	16.496	13.508	22.015	16.294	17.296	18.017	22.135	8.875	7.429	14.576	18.051	22.748	22.259	8.561	4.232	3.433	2.481	3.769	1.536	1.094	1.882	0.142	1.812	5.965	1.797
Pdensi_DN20494_c0_g2d412543	FC_3	MC_2_3	4788.27259278278	237.78319299037	2513.02789288657	4.33201210932615	0.623290662411559	6.95022783201222	3.64696749592403e-12	3.05921577845592e-10	70.015	82.640	73.811	25.880	26.938	62.484	40.383	24.968	32.647	21.171	20.941	15.801	195.624	56.598	130.026	21.831	25.885	29.314	7.395	2.913	8.461	5.574	20.126	23.868	1.285	2.277	2.190
Pdensi_DN12869_c0_g1d338718	FC_3	MC_2_3	11.9129214548671	497.124048552985	254.518485003926	-5.39463266274349	0.776224166791972	-6.94983858211831	3.65704409216812e-12	3.06316376007874e-10	0.854	0.700	1.273	0.675	0.161	0.120	0.367	0.582	0.655	1.179	0.623	0.931	0.473	0.206	0.278	2.602	3.025	7.215	4.629	24.615	9.757	4.578	5.728	11.688	0.105	0.000	0.000
Pdensi_DN2929_c0_g1d204365	FC_3	MC_2_3	93.9112620925553	4428.49871823796	2261.20499016526	-5.55976496425453	0.800069457477412	-6.9491028713735	3.67616420658412e-12	3.07466396638951e-10	2.022	1.854	3.582	2.562	0.756	1.867	3.975	3.917	7.569	3.671	10.030	2.567	3.637	2.873	1.213	4.180	269.045	116.447	272.960	34.075	51.665	2.843	0.000	0.000	0.232	0.175	0.000
Pdensi_DN13080_c0_g1d271193	FC_3	MC_2_3	0.614356473585854	289.683882086499	145.149119280042	-8.97012233164767	1.29149967513489	-6.94550877894012	3.77098773753839e-12	3.14935448809557e-10	0.000	0.000	0.000	0.000	0.000	0.000	0.000	0.000	0.051	0.051	0.000	0.000	0.000	0.000	0.049	0.000	0.000	0.109	3.075	10.003	9.544	0.331	0.054	0.000	0.000	0.000	0.000
Pdensi_DN17385_c0_g1d57185	FC_3	MC_2_3	1076.16765179459	69.8899510472115	573.028801420901	3.94381351688431	0.567911303809626	6.94441806392772	3.80023561769851e-12	3.16914093375937e-10	13.895	50.045	49.328	63.749	71.345	42.067	73.059	67.354	75.661	53.610	74.261	51.773	17.373	48.352	26.083	57.694	13.588	16.873	1.464	3.061	1.006	76.174	0.292	0.193	0.015	0.389	0.011
Pdensi_DN19874_c1_g1	FC_3	MC_2_3	3.1451976538033	526.135303160482	264.640250407143	-7.32468262180183	1.05479692812735	-6.9441637783358	3.80708627377931e-12	3.17021909697292e-10	0.047	0.025	0.047	0.029	0.224	0.176	0.179	0.233	0.492	0.082	0.384	0.205	0.000	0.242	0.053	0.064	0.078	0.091	3.785	21.447	15.858	4.952	0.919	2.036	0.218	0.750	0.168
Pdensi_DN22939_c1_g2	FC_3	MC_2_3	0	311.398517751999	155.699258876	-10.9502844143687	1.57744360369842	-6.94179138239556	3.87158673550624e-12	3.21923001428588e-10	0.212	0.460	12.200	1.073	0.000	0.000	0.000	0.000	0.000	0.000	0.000	0.000	0.000	0.000	0.000	4.177	6.602	19.828	1.407	9.970	12.798	16.311	0.000	0.000	0.000	0.000	0.000
Pdensi_DN25246_c1_g1d137876	FC_3	MC_2_3	158.84100317744	0	79.42050158872	9.57092934224513	1.37943237575088	6.93830992406226	3.96818427934754e-12	3.29474817290048e-10	2.450	9.630	2.460	11.217	6.715	4.635	4.732	0.643	0.366	0.000	0.000	0.000	4.065	3.533	5.431	4.392	0.328	2.238	0.000	0.000	0.000	0.000	0.000	0.000	0.000	0.000	0.000
Pdensi_GG_20076_c1_g1	FC_3	MC_2_3	1135.35793359827	227.143425691584	681.250679644925	2.32184964481681	0.334665299845731	6.93782607843447	3.98179485421122e-12	3.3012436087073e-10	20.550	34.084	19.604	34.171	42.548	35.039	29.270	28.247	28.124	19.628	29.096	19.186	21.169	40.829	33.470	20.305	13.787	13.888	5.403	7.004	5.551	18.582	3.458	2.082	0.729	1.981	0.966
Pdensi_DN39295_c0_g3	FC_3	MC_2_3	379.54426837951	39.0916943843874	209.317981381948	3.28147160629265	0.473055641260554	6.93675610240794	4.01205599531981e-12	3.32150487705424e-10	0.601	2.671	0.081	17.148	21.208	25.311	19.458	9.504	5.928	3.227	5.796	3.941	6.190	15.009	10.941	0.992	1.771	0.544	1.100	0.818	1.178	7.164	14.555	61.376	1.695	4.657	2.457
Pdensi_GG_61078_c0_g1	FC_3	MC_2_3	0.328062954781911	469.09991747571	234.713990215246	-10.579868786546	1.52702627591138	-6.92841305578164	4.25587599021997e-12	3.51825249794402e-10	0.000	0.000	0.156	0.563	0.351	0.094	0.648	0.993	0.789	1.217	1.109	1.081	0.035	0.000	0.000	0.113	2.056	1.926	20.443	1.775	15.094	0.639	0.178	0.737	0.000	0.000	0.063
Pdensi_DN22268_c0_g2d299346	FC_3	MC_2_3	0	564.647266477007	282.323633238504	-11.8090711650758	1.70558995340367	-6.92374573472928	4.39855105325151e-12	3.63093705685267e-10	0.000	0.000	0.000	0.000	0.000	0.000	0.000	0.000	0.000	0.000	0.000	0.000	0.000	0.000	0.000	0.000	0.065	0.148	21.711	0.682	22.316	0.117	0.000	0.000	0.000	0.000	0.000
Pdensi_DN24809_c2_g2	FC_3	MC_2_3	1128.83625780048	104.381138447706	616.608698124091	3.43314240640977	0.496285425885258	6.91767726260718	4.59108736357054e-12	3.78439616048305e-10	18.450	35.758	48.576	12.542	22.036	36.735	20.072	12.021	15.361	22.220	12.588	13.548	27.872	29.237	36.023	11.232	4.795	4.464	4.757	1.553	2.065	46.837	0.766	35.554	1.461	1.126	0.449
Pdensi_GG_134937_c0_g1	FC_3	MC_2_3	175.580367884361	1533.0459210763	854.313144480331	-3.12809900843884	0.452304519085916	-6.91591367417811	4.64857423917662e-12	3.82625285969514e-10	4.040	5.427	5.624	6.265	5.872	4.238	10.684	5.240	8.595	8.812	3.588	6.028	6.360	3.755	4.143	24.489	64.901	43.085	55.870	41.496	24.922	19.674	11.671	10.034	6.997	3.465	7.934
Pdensi_GG_67117_c0_g1	FC_3	MC_2_3	0	2357.08972340295	1178.54486170147	-27.007139100016	3.90680211968432	-6.91285052906603	4.75010383516705e-12	3.90418836976605e-10	0.000	0.000	0.411	0.098	0.000	0.000	0.000	0.175	0.000	0.000	0.000	0.000	0.000	0.000	0.000	0.108	1.713	12.822	185.814	0.000	7.480	0.000	0.000	0.000	0.000	0.000	0.000
Pdensi_DN14746_c0_g1d180455	FC_3	MC_2_3	1110.95361031466	4566.30798539555	2838.63079785511	-2.03908217506248	0.294995936084951	-6.91223818919075	4.77065932266597e-12	3.91544141617539e-10	24.251	37.128	37.388	47.065	48.967	44.478	45.477	56.920	62.113	60.651	57.271	54.557	25.235	36.139	31.283	30.638	35.824	34.426	147.174	86.730	127.869	105.408	70.040	89.159	19.762	34.884	40.792
Pdensi_DN18343_c0_g1d353974	FC_3	MC_2_3	0.230076470928859	1152.38541132692	576.307743898926	-11.8765162071698	1.71848977268731	-6.91101942876141	4.81183141112223e-12	3.94355855634803e-10	0.000	0.000	0.000	0.000	0.012	0.000	0.064	0.051	0.102	0.103	0.037	0.012	0.000	0.011	0.000	0.000	0.000	0.000	1.119	75.717	13.451	0.102	0.000	0.000	0.000	0.000	0.000
Pdensi_DN17530_c1_g1	FC_3	MC_2_3	107.703027736378	900.678408567036	504.190718151707	-3.06314765219745	0.443390476535108	-6.9084651437138	4.89925329153249e-12	4.00944486373464e-10	6.081	3.897	3.049	7.000	4.854	4.056	3.260	4.731	5.054	7.926	3.104	4.662	3.042	3.681	2.238	7.072	10.228	4.506	24.245	14.348	32.318	5.458	4.894	5.639	1.996	4.475	2.895
Pdensi_DN12696_c1_g3	FC_3	MC_2_3	7.91994894960908	529.449702758362	268.684825853985	-6.06408857361051	0.878092776817184	-6.90597706040923	4.98590552503998e-12	4.07451342483962e-10	0.754	0.000	0.157	0.264	1.009	0.631	1.268	0.195	0.689	0.224	0.177	0.212	0.195	0.243	0.236	12.698	21.128	23.395	29.304	11.248	2.292	1.436	3.706	0.409	0.000	1.121	1.767
Pdensi_DN39044_c0_g3	FC_3	MC_2_3	263.503791195235	1177.58938819329	720.546589694261	-2.16000314981963	0.312909194720057	-6.90297116948598	5.09259685900001e-12	4.15574846114763e-10	7.903	7.105	5.532	12.650	8.327	7.922	10.598	7.490	7.546	9.199	8.561	6.063	7.812	8.299	5.751	8.585	11.315	13.021	26.692	37.045	29.225	15.568	14.134	36.564	5.445	9.451	5.814
Pdensi_DN24215_c0_g1d71642	FC_3	MC_2_3	491.841498839472	57.1289361017968	274.485217470634	3.10459396897716	0.449782058072914	6.90244066710612	5.11165748951428e-12	4.15980980516687e-10	7.888	15.183	10.089	28.522	27.454	20.970	23.809	22.752	23.976	19.053	22.258	17.794	8.881	20.639	12.208	11.177	4.607	2.041	1.990	1.357	1.188	0.409	0.386	0.300	1.581	2.960	1.758
Pdensi_DN19174_c0_g1d285930	FC_3	MC_2_3	0	129.362854465664	64.6814272328319	-9.68321160146403	1.40287061016239	-6.90242673224379	5.11215910208793e-12	4.15980980516687e-10	0.272	0.000	0.000	0.000	0.000	0.000	0.000	0.000	0.000	0.321	0.000	0.000	0.000	0.000	0.000	0.487	0.874	0.331	4.212	2.516	3.519	0.000	0.000	0.000	0.000	0.305	0.000
Pdensi_GG_133971_c0_g1	FC_3	MC_2_3	33.0574523976327	2251.44287988003	1142.25016613883	-6.08902163441053	0.882447441803589	-6.90015217446321	5.19468625839595e-12	4.22094157927583e-10	1.523	1.310	0.980	0.856	0.750	0.571	0.634	0.631	0.650	0.526	0.348	0.502	1.082	1.207	0.480	0.872	0.686	0.524	6.008	105.454	64.016	0.998	0.605	0.034	0.170	0.478	0.270
Pdensi_GG_75395_c0_g1	FC_3	MC_2_3	0	362.600387822559	181.300193911279	-11.1698333175468	1.61957053568098	-6.89678718614757	5.31917736362742e-12	4.31594873397826e-10	0.000	0.000	0.000	0.000	0.000	0.000	0.000	0.000	0.000	0.000	0.000	0.000	0.000	0.000	0.000	0.000	0.000	0.000	2.123	4.508	21.367	0.000	0.000	0.000	0.000	0.000	0.000
Pdensi_DN86435_c0_g1	FC_3	MC_2_3	0	143.781878476489	71.8909392382443	-9.83610859151062	1.42645770958883	-6.8954785868456	5.36837600560747e-12	4.34968090533886e-10	0.000	0.000	0.000	0.019	0.367	0.000	1.525	0.597	0.000	0.000	0.000	0.000	0.000	0.000	0.000	8.872	7.217	6.852	5.782	3.164	2.553	0.000	0.592	0.000	0.000	0.461	0.530
Pdensi_DN20088_c0_g1d219424	FC_3	MC_2_3	2997.34811514432	270.750606614105	1634.04936087921	3.46863661753113	0.50308570897432	6.89472301768004	5.39698552137477e-12	4.36599121089249e-10	62.563	97.353	64.305	90.631	110.813	100.399	78.290	67.945	85.516	47.039	72.396	53.830	69.356	106.399	75.254	44.544	23.715	13.608	10.653	2.868	8.025	3.230	0.459	0.225	0.663	0.124	0.415
Pdensi_DN19371_c1_g2	FC_3	MC_2_3	0	672.894573347788	336.447286673894	-12.062055789802	1.74950759686502	-6.8945432482924	5.4038144402975e-12	4.36599121089249e-10	0.000	0.000	0.020	0.000	0.000	0.000	0.022	0.000	0.000	0.000	0.000	0.000	0.000	0.000	0.000	0.000	0.000	0.171	17.190	0.573	34.865	0.443	0.000	0.040	0.000	0.000	0.000
Pdensi_DN13569_c0_g1d272134	FC_3	MC_2_3	578.010579669414	122.731959062211	350.371269365813	2.23597118650104	0.324410198823577	6.8924195188975	5.48513260375432e-12	4.42542360467822e-10	11.002	17.880	10.180	16.809	16.177	21.577	17.234	13.818	19.237	15.396	12.282	13.978	13.031	15.729	19.092	6.803	2.855	4.469	3.350	2.903	3.433	90.154	7.407	16.235	15.747	27.446	29.747
Pdensi_DN19888_c1_g1d409657	FC_3	MC_2_3	9.17721254752498	356.368837159452	182.773024853489	-5.292053273356	0.767914786830703	-6.89145900575385	5.52230366519405e-12	4.44912038653014e-10	0.125	0.084	0.094	0.158	0.169	0.168	0.187	0.224	0.234	0.036	0.097	0.110	0.325	0.177	0.245	0.056	2.101	2.866	6.452	4.006	17.351	0.439	0.739	0.660	0.563	0.418	0.428
Pdensi_DN21355_c0_g1d417310	FC_3	MC_2_3	456.401877282022	3320.75876848945	1888.58032288573	-2.86307451944961	0.415654440243937	-6.88811243726724	5.65375192231077e-12	4.54859891961253e-10	3.812	16.108	17.648	5.982	9.485	33.012	14.584	27.161	46.568	18.495	60.175	51.751	7.882	13.285	16.875	24.833	46.581	69.909	115.505	57.825	90.226	25.731	30.427	7.751	0.000	0.031	0.000
Pdensi_GG_74017_c0_g1	FC_3	MC_2_3	3701.75551608574	719.425632330597	2210.59057420817	2.36358062409791	0.34324735965855	6.8859397096284	5.74073018059367e-12	4.6120702849471e-10	86.615	85.217	52.795	115.753	127.560	103.402	139.257	125.623	129.757	150.499	156.503	117.940	95.400	145.986	69.800	45.858	24.025	16.927	19.339	15.714	21.744	6.683	8.138	4.845	24.089	32.867	37.000
Pdensi_DN18746_c0_g2d480199	FC_3	MC_2_3	1.65353355914333	1566.64744889908	784.150491229113	-9.87965169184176	1.43529732201534	-6.88334851622898	5.84617618385325e-12	4.69017912381397e-10	0.028	0.030	0.000	0.018	0.034	0.120	0.122	0.116	0.033	0.082	0.053	0.033	0.047	0.064	0.032	0.064	0.047	0.018	20.980	0.277	99.943	0.105	0.034	0.000	0.022	0.079	0.017
Pdensi_DN20800_c0_g1d494050	FC_3	MC_2_3	28.6031497241285	1626.12720797026	827.365178847195	-5.82847223586917	0.846823756624483	-6.88274530594418	5.87099429473809e-12	4.70347451637859e-10	0.609	0.561	0.826	0.632	0.472	1.629	0.744	0.452	1.148	1.149	0.670	1.260	0.418	0.855	1.129	0.591	1.207	1.546	31.945	6.922	87.815	7.079	2.250	7.355	1.474	3.221	2.617
Pdensi_DN3337_c0_g1d1243	FC_3	MC_2_3	34.0736316849246	1416.90646336178	725.49004752335	-5.37485080237469	0.781181319842965	-6.88041388835969	5.96789122839023e-12	4.77439668385143e-10	0.000	0.000	0.000	0.000	0.422	2.124	0.723	0.795	0.796	0.633	0.435	0.071	0.822	1.462	0.588	0.056	1.239	0.000	6.983	37.567	65.249	55.414	2.975	9.386	0.000	0.000	0.000
Pdensi_DN94776_c0_g1	FC_3	MC_2_3	167.384732370041	0	83.6923661850205	9.64734122389796	1.40268684730988	6.87775838377608	6.08016777867548e-12	4.85740686643457e-10	2.414	2.243	2.077	1.305	3.358	4.094	0.760	1.810	0.000	1.223	0.867	0.000	4.950	6.364	2.672	0.927	0.000	0.000	0.000	0.000	0.000	0.000	2.094	2.773	0.000	0.000	0.000
Pdensi_DN24685_c0_g1d365847	FC_3	MC_2_3	777.70072544027	85.7680222998215	431.734373870046	3.18253275617159	0.462813354053233	6.87649292808766	6.13439789977017e-12	4.89387679161945e-10	13.672	23.299	12.229	16.056	20.219	21.724	15.421	15.727	14.951	9.025	17.133	9.766	15.030	23.360	26.417	9.145	3.999	4.565	2.354	1.303	3.076	0.141	0.038	0.031	0.000	0.000	0.000
Pdensi_DN22417_c1_g2	FC_3	MC_2_3	1625.72069653115	252.356053999162	939.038375265157	2.68825031884824	0.390953527635218	6.8761377729696	6.14970279878087e-12	4.89923459979413e-10	17.576	20.570	16.437	26.141	63.027	71.868	31.598	45.129	36.460	29.585	31.803	32.496	27.778	48.277	59.551	16.713	14.009	6.279	5.869	5.998	8.012	187.613	111.419	215.663	3.919	4.866	4.116
Pdensi_DN26423_c3_g1	FC_3	MC_2_3	139.467987406758	0	69.7339937033792	9.38375956222633	1.3652362913122	6.87335930193232	6.27073561379141e-12	4.98868940231905e-10	3.267	4.213	2.025	3.154	3.589	4.583	2.420	2.937	1.477	1.835	1.967	2.567	3.291	4.131	4.159	0.139	0.000	0.000	0.000	0.000	0.000	0.000	0.000	0.000	0.000	0.000	0.000
Pdensi_DN18001_c1_g4	FC_3	MC_2_3	8.27567830152187	261.329794036813	134.802736169168	-4.97247334417357	0.723606519169027	-6.87179179906207	6.34004435073115e-12	5.03680320069716e-10	0.375	0.888	1.701	2.109	2.362	0.863	6.316	2.367	4.627	3.350	3.229	4.920	0.074	0.265	0.335	1.328	2.999	7.663	4.146	6.256	10.035	6.853	0.967	0.520	0.695	1.723	1.530
Pdensi_DN56079_c0_g1d257401	FC_3	MC_2_3	639.721665755329	81.3668529240046	360.544259339667	2.97533506602725	0.433044158840575	6.87074286833323	6.3868425997531e-12	5.06692473897798e-10	6.318	8.651	5.006	12.588	14.574	14.000	17.960	11.868	13.098	13.761	12.545	10.548	11.386	28.763	14.358	2.981	0.712	0.809	2.213	2.307	1.914	8.065	4.039	5.349	0.000	0.000	0.000
Pdensi_GG_18907_c0_g1	FC_3	MC_2_3	225.585849600899	0	112.792924800449	10.0776225516288	1.46894499106392	6.86044924277925	6.86443309941876e-12	5.42063006001071e-10	0.078	0.129	0.364	0.000	0.000	7.095	0.000	0.000	0.000	0.000	0.000	0.000	2.271	6.471	10.127	0.000	0.000	0.000	0.000	0.000	0.000	0.000	0.000	0.000	0.000	0.000	0.000
Pdensi_DN25873_c0_g1d193593	FC_3	MC_2_3	17.7069472371166	380.774352237769	199.240649737443	-4.41585849192317	0.64368122705265	-6.86031890683364	6.87069920476103e-12	5.42063006001071e-10	0.294	1.031	0.806	0.557	1.153	0.400	0.650	0.921	0.865	0.862	1.114	0.607	0.246	0.763	0.494	1.388	3.364	2.180	5.591	8.458	15.674	1.561	0.271	0.000	0.559	2.887	1.148
Pdensi_DN19940_c0_g3	FC_3	MC_2_3	171.58075783021	5886.78525263358	3029.1830052319	-5.10055898749046	0.743873445353507	-6.85675637348037	7.04416088934359e-12	5.54980637139569e-10	8.567	5.675	6.779	9.352	6.349	7.914	7.871	6.207	9.252	8.345	6.822	9.988	5.173	5.356	3.685	5.984	35.178	34.940	24.662	263.549	170.831	102.731	17.997	25.946	4.454	4.822	3.484
Pdensi_GG_156692_c4_g1	FC_3	MC_2_3	0	526.229278975945	263.114639487972	-11.7072883952364	1.70822708373407	-6.85347311649287	7.20782025863875e-12	5.67091414307604e-10	0.000	0.000	0.000	0.000	0.000	0.000	0.000	0.000	0.000	0.000	0.105	0.000	0.000	0.000	0.000	0.000	7.967	23.601	8.172	1.064	31.561	0.632	0.000	0.000	0.000	0.000	0.000
Pdensi_DN13534_c0_g1d51910	FC_3	MC_2_3	76.2914429651334	450.531401623466	263.4114222943	-2.55991543174038	0.373555170028345	-6.85284433768145	7.23958517799299e-12	5.68806030492973e-10	2.733	3.172	3.058	3.826	3.777	3.270	3.338	2.884	3.482	2.332	2.990	2.416	1.926	2.610	1.827	3.078	5.681	5.775	10.441	10.132	14.901	6.182	3.758	6.854	0.649	1.175	0.924
Pdensi_DN14639_c0_g2	FC_3	MC_2_3	236.949657357105	0	118.474828678552	10.148085275875	1.48184724078277	6.84826680954941	7.47500565353465e-12	5.8649490712967e-10	30.447	9.154	2.954	3.481	1.911	0.641	2.396	0.619	0.467	1.161	0.496	0.231	10.916	5.669	2.621	1.759	0.211	0.719	0.000	0.000	0.000	3.287	1.678	1.975	5.532	8.603	5.223
Pdensi_DN32738_c0_g1d236109	FC_3	MC_2_3	0.690229412786576	257.443488289795	129.066858851291	-8.34628487393872	1.2193997473195	-6.84458471660798	7.66980385090494e-12	6.00127958106267e-10	0.113	0.061	0.282	0.571	0.068	0.123	0.437	0.118	0.066	0.199	0.215	0.067	0.000	0.065	0.000	0.613	2.604	0.422	7.076	2.636	10.543	7.285	0.695	1.949	0.780	0.381	1.293
Pdensi_GG_139851_c0_g1	FC_3	MC_2_3	0	3616.24071446847	1808.12035723423	-26.7340676962548	3.90678720565393	-6.8429802517949	7.75623477984329e-12	6.05721428596845e-10	0.000	0.000	0.000	0.000	0.000	0.000	0.000	0.363	0.000	0.000	0.000	0.000	0.000	0.000	0.000	0.000	0.125	2.267	137.455	0.000	148.566	0.000	0.000	0.000	0.000	0.000	0.000
Pdensi_DN17066_c0_g1d472641	FC_3	MC_2_3	695.332766484872	4089.25759661762	2392.29518155125	-2.55549103971855	0.373453425096727	-6.84286411098427	7.76252808163065e-12	6.05721428596845e-10	7.165	21.165	32.703	12.396	41.109	39.719	43.111	64.235	130.407	65.430	73.490	130.748	14.692	27.410	16.549	41.504	107.438	106.275	112.249	73.009	137.205	11.360	68.911	12.235	0.000	0.048	0.026
Pdensi_DN22124_c0_g1d67031	FC_3	MC_2_3	224.19648409931	1048.68786879714	636.442176448226	-2.22601038854434	0.325339497759823	-6.84211540213188	7.80321850281653e-12	6.08064735818522e-10	10.490	6.849	6.246	7.352	7.055	6.816	5.655	7.386	8.050	9.058	8.235	8.205	6.777	6.714	5.051	6.667	13.296	10.208	22.420	28.408	31.686	35.101	23.172	35.512	7.593	11.515	13.060
Pdensi_DN20091_c0_g1d219415	FC_3	MC_2_3	180.620527980982	1154.0081003057	667.314314143339	-2.6780118248561	0.391446138251187	-6.84132901864943	7.84618148335492e-12	6.1057849657851e-10	6.089	6.266	3.881	17.816	21.338	8.092	13.392	21.598	27.135	15.837	13.127	12.304	6.511	3.775	4.398	3.778	9.895	12.460	28.362	35.459	27.383	8.704	2.379	5.776	3.679	4.072	6.297
Pdensi_DN23083_c0_g1d68985	FC_3	MC_2_3	65.5876248310993	4390.60218742531	2228.09490612821	-6.06261746326818	0.886472838946603	-6.83903352354528	7.97292284118995e-12	6.19596037853291e-10	0.110	0.118	0.292	1.501	1.695	4.030	2.837	1.995	3.071	2.841	3.348	3.458	1.075	3.319	1.234	0.198	1.214	0.760	139.920	10.431	195.277	6.636	22.124	5.991	0.284	0.041	0.197
Pdensi_GG_6795_c0_g1	FC_3	MC_2_3	228.535900359025	1782.74348210364	1005.63969123133	-2.9645793391926	0.433678239380687	-6.83589599382748	8.14940541542756e-12	6.32449298369257e-10	2.226	3.978	2.250	2.218	3.725	0.733	3.995	2.101	2.585	3.089	4.089	2.558	7.446	5.841	5.451	9.494	22.972	20.132	50.711	64.516	26.442	7.468	14.782	3.588	3.549	3.868	2.760
Pdensi_GG_27620_c0_g1	FC_3	MC_2_3	15.412866341708	3263.44440197504	1639.42863415837	-7.73594474641867	1.13226853086017	-6.83225271706686	8.35914199877574e-12	6.46965832770919e-10	7.886	9.641	33.201	14.331	0.224	0.201	0.000	0.193	0.000	0.218	0.466	1.085	0.809	0.000	0.410	49.194	74.375	55.761	55.216	32.493	166.413	17.221	0.000	0.000	0.000	0.000	0.000
Pdensi_DN18210_c1_g2	FC_3	MC_2_3	34.172846995441	1038.59683185933	536.384839427384	-4.92307439479949	0.720983325621404	-6.82827774214663	8.59400836635167e-12	6.64242318733151e-10	0.000	0.181	0.140	0.458	1.518	1.177	0.583	0.700	0.378	0.131	0.142	0.466	0.842	1.356	0.677	0.458	0.310	0.070	7.158	50.234	23.917	15.176	0.310	0.228	0.305	0.158	0.101
Pdensi_DN34148_c1_g1	FC_3	MC_2_3	234.070558896237	1040.79238432187	637.431471609053	-2.1517690658089	0.315514339530937	-6.81987724871033	9.11183337275533e-12	7.03312702862431e-10	8.122	7.681	5.711	9.127	9.768	8.104	8.264	8.779	14.589	10.563	8.870	12.061	5.767	8.143	5.668	16.245	26.888	17.902	24.377	34.670	23.213	9.333	45.124	32.184	4.958	3.041	3.014
Pdensi_DN18208_c1_g2	FC_3	MC_2_3	1376.01161905002	259.080063917397	817.545841483707	2.40938610818988	0.353374043769313	6.81823170284334	9.21679082887133e-12	7.096069809007e-10	19.180	38.956	21.761	31.621	41.846	62.288	33.448	25.569	40.797	21.854	22.248	29.658	24.721	50.775	40.389	12.138	10.976	5.729	5.889	8.224	6.336	11.460	21.700	96.349	39.981	74.075	37.402
Pdensi_DN40423_c0_g1d34956	FC_3	MC_2_3	502.204194746592	63.7493736751457	282.976784210869	2.97452656536694	0.436358393469458	6.81670528144689	9.31520865001694e-12	7.15254471222007e-10	7.738	11.187	7.261	11.690	12.747	14.140	8.072	11.016	12.211	8.988	9.667	9.463	10.909	15.820	15.127	4.940	1.620	1.606	2.180	1.949	0.934	0.567	0.000	0.000	1.268	2.409	2.468
Pdensi_DN19719_c0_g1d360250	FC_3	MC_2_3	0	461.663354113881	230.83167705694	-11.5185140015815	1.68975369923953	-6.81668222224658	9.31670328567086e-12	7.15254471222007e-10	0.000	0.000	0.000	0.000	0.000	0.012	0.000	0.000	0.013	0.000	0.000	0.000	0.000	0.000	0.000	0.000	0.000	0.014	0.743	20.358	14.789	0.033	0.000	0.000	0.000	0.000	0.000
Pdensi_GG_57805_c0_g1	FC_3	MC_2_3	0	153.143161874448	76.571580937224	-9.92708403681918	1.45686746369694	-6.81399254509278	9.49266260102884e-12	7.2778355836732e-10	0.000	0.612	0.000	0.000	0.207	1.182	1.221	1.013	1.688	1.450	0.000	0.000	0.000	0.000	0.000	0.000	3.104	3.637	4.942	5.371	1.902	2.806	9.158	5.438	0.000	0.751	0.013
Pdensi_GG_54005_c0_g1	FC_3	MC_2_3	332.761195241487	1411.28746702947	872.024331135481	-2.08340040431991	0.305841931478292	-6.81201689464151	9.62398011740165e-12	7.35873257207383e-10	6.071	8.911	9.300	10.742	14.818	11.053	14.961	11.687	15.012	18.113	14.551	13.578	7.217	11.560	9.096	11.079	23.377	38.182	34.140	31.926	45.097	31.281	22.276	25.008	5.658	7.363	5.847
Pdensi_DN39555_c0_g3	FC_3	MC_2_3	1.07450941544357	341.210510346067	171.142509880755	-8.27343549147144	1.21515327256298	-6.80855302641885	9.85852518991722e-12	7.52798039301296e-10	0.045	0.097	0.000	0.000	0.054	0.049	0.050	0.282	0.212	0.159	0.057	0.587	0.000	0.052	0.051	0.000	0.149	0.563	2.601	20.162	4.070	6.878	0.665	0.366	0.000	0.000	0.000
Pdensi_DN19600_c1_g1	FC_3	MC_2_3	9.6726978192688	249.133236179219	129.402966999244	-4.69849354053813	0.690193495191254	-6.80750191543919	9.93079890496775e-12	7.57303075318536e-10	1.246	1.134	1.458	0.958	0.439	0.261	0.760	1.392	1.035	1.023	2.241	1.265	0.271	0.191	0.325	3.104	3.089	7.295	2.937	8.511	8.035	10.347	0.763	0.543	0.208	1.857	0.186
Pdensi_DN24141_c2_g5	FC_3	MC_2_3	276.394906223657	3516.40824188256	1896.40157405311	-3.66970796139957	0.539104739069631	-6.80704081313147	9.96266756607489e-12	7.58718986163522e-10	7.942	6.809	9.995	40.093	10.229	8.751	17.731	10.734	9.056	17.038	9.385	4.993	9.522	7.769	5.411	31.798	72.404	48.929	137.352	108.067	36.083	82.399	73.280	55.010	0.915	2.714	0.519
Pdensi_DN18173_c1_g1	FC_3	MC_2_3	0	324.875837306056	162.437918653028	-11.0114697052614	1.61842646177922	-6.80381219987958	1.01886341631819e-11	7.74893175069412e-10	0.000	0.000	0.000	0.000	0.000	0.000	0.000	0.000	0.000	0.032	0.000	0.000	0.000	0.000	0.000	0.000	0.000	0.000	1.065	12.036	12.137	0.719	0.017	0.028	0.000	0.000	0.000
Pdensi_DN5849_c0_g1d328661	FC_3	MC_2_3	153.611553926993	0	76.8057769634966	9.52246399688304	1.4000378095581	6.80157630877746	1.03480561174411e-11	7.85969998661727e-10	3.379	7.978	6.452	1.511	2.564	3.386	0.255	3.389	0.953	0.272	2.498	0.413	4.397	3.033	5.098	2.874	0.384	0.048	0.000	0.000	0.000	0.000	0.000	0.079	0.000	0.000	0.000
Pdensi_DN18802_c0_g3	FC_3	MC_2_3	3.94107948319814	290.560157714676	147.250618598937	-6.17623850278771	0.909273632691771	-6.79249708858692	1.10209040633813e-11	8.35961953031025e-10	0.223	0.000	0.582	1.295	0.152	0.282	0.000	0.113	0.387	0.226	0.000	0.000	0.128	0.222	0.000	20.482	22.199	22.523	10.588	8.843	3.778	0.000	2.078	1.166	9.428	9.055	0.954
Pdensi_DN17083_c0_g1d215848	FC_3	MC_2_3	0.307178236792927	1194.70137538521	597.504276810999	-11.9285519511074	1.7565537887088	-6.79088339211962	1.11448981640111e-11	8.44244536750808e-10	0.000	0.000	0.000	0.000	0.000	0.000	0.000	0.088	0.165	0.066	0.000	0.000	0.000	0.000	0.032	0.000	0.062	0.000	1.730	86.433	5.698	1010.607	2.732	0.286	0.000	0.000	0.000
Pdensi_DN23198_c0_g1d69216	FC_3	MC_2_3	0.537254707721785	1389.62574127146	695.081497989589	-11.297653707023	1.66450521836519	-6.78739458571305	1.141766250445e-11	8.63759796971261e-10	0.000	0.012	0.033	0.056	0.027	0.036	0.012	0.081	0.196	0.222	0.057	0.186	0.012	0.026	0.025	0.000	0.099	0.071	45.094	0.273	64.017	0.000	0.014	0.046	0.000	0.000	0.000
Pdensi_DN24668_c1_g2	FC_3	MC_2_3	486.05317003995	5645.46307452299	3065.75812228147	-3.53727791364606	0.521384838979686	-6.78438966612122	1.16578287921892e-11	8.80760545874518e-10	6.965	68.331	14.777	32.073	51.942	15.483	56.080	28.530	15.469	38.627	34.711	12.909	7.864	21.825	11.765	46.671	70.104	46.912	159.675	218.532	70.713	174.997	211.897	38.177	1.780	10.036	1.316
Pdensi_DN19690_c0_g1d534704	FC_3	MC_2_3	0	354.027272787016	177.013636393508	-11.1356065628092	1.64388115674416	-6.77397299502123	1.25293069207044e-11	9.45349465692985e-10	0.000	0.000	0.000	0.000	0.000	0.000	0.000	0.000	0.101	0.000	0.000	0.000	0.000	0.000	0.000	0.000	0.000	0.000	1.333	20.274	6.132	0.000	0.000	0.000	0.000	0.000	0.000
Pdensi_DN23412_c0_g5	FC_3	MC_2_3	3.1451976538033	700.682952049822	351.914074851812	-7.74591465018345	1.14432912044098	-6.76895703501673	1.29714052792792e-11	9.7612391627357e-10	0.136	0.000	0.000	0.000	0.218	0.049	0.000	0.191	0.000	0.056	0.062	0.000	0.000	0.225	0.056	0.046	0.249	0.117	2.749	31.555	20.314	2.688	1.762	0.194	0.000	0.787	0.131
Pdensi_DN21118_c0_g1d220932	FC_3	MC_2_3	1.75152004299638	505.633764920736	253.692642481866	-8.19290214518226	1.21042066635865	-6.768640335454	1.29998257709817e-11	9.76973730965178e-10	0.020	0.021	0.040	0.000	0.024	0.000	0.022	0.021	0.023	0.047	0.000	0.024	0.066	0.046	0.022	0.054	0.022	0.175	1.114	30.269	8.203	0.478	0.122	0.041	0.155	0.000	0.000
Pdensi_DN17972_c0_g1d114096	FC_3	MC_2_3	412.613962155778	4.29176800306825	208.452865079423	6.56175281123996	0.969916966864003	6.76527273510415	1.3305830630259e-11	9.98655111816583e-10	15.697	15.870	9.263	4.499	7.905	7.079	1.216	0.803	0.831	0.217	0.351	0.000	9.886	13.035	11.432	1.566	0.818	0.310	0.316	0.000	0.044	3.624	1.214	1.507	1.053	0.347	1.743
Pdensi_DN16207_c0_g1d278359	FC_3	MC_2_3	0	237.372862719522	118.686431359761	-10.5587578680844	1.56118131251548	-6.76331300114746	1.34871421490149e-11	1.01071290673932e-09	0.000	0.000	0.000	0.000	0.000	0.000	0.000	0.000	0.000	0.000	0.000	0.000	0.000	0.000	0.000	0.000	0.000	0.000	1.407	10.304	6.817	0.071	0.019	0.032	0.000	0.000	0.000
Pdensi_DN13157_c0_g1d212338	FC_3	MC_2_3	3.25207889707491	119.235646232678	61.2438625648765	-5.22916958584544	0.773185010886602	-6.76315437083966	1.35019237905254e-11	1.01071290673932e-09	0.073	0.118	0.109	0.000	0.044	0.430	2.917	0.038	2.383	0.213	0.437	2.072	0.121	0.063	0.082	0.017	1.149	0.957	4.411	2.668	2.424	0.109	0.201	20.950	0.000	0.020	0.000
Pdensi_DN26157_c1_g5	FC_3	MC_2_3	428.341230851733	80.9430665580709	254.642148704902	2.40334599469168	0.355725997981621	6.7561719085144	1.41685298762535e-11	1.05922295238712e-09	7.575	9.889	5.258	7.227	11.376	15.491	6.467	5.745	7.454	3.784	4.070	5.294	9.496	13.691	12.512	4.662	2.359	1.029	1.963	2.668	1.756	0.216	0.307	0.059	0.159	0.195	0.127
Pdensi_DN19284_c0_g1d533799	FC_3	MC_2_3	1.40257237022548	407.998981566852	204.700776968539	-8.18096215447397	1.21206019131607	-6.74963356860269	1.48219006752498e-11	1.10627557852438e-09	0.049	0.042	0.010	0.208	0.000	0.021	0.064	0.020	0.068	0.068	0.086	0.000	0.022	0.045	0.044	0.142	0.206	0.000	0.828	20.225	10.741	0.277	0.024	0.000	0.000	0.000	0.070
Pdensi_GG_84594_c0_g1	FC_3	MC_2_3	3.30063001219478	1370.52914481149	686.914887411841	-8.69005475807694	1.28751305454889	-6.74948865751248	1.48367107443971e-11	1.10627557852438e-09	0.043	0.023	0.043	0.189	0.129	0.023	0.024	0.045	0.050	0.076	0.000	0.102	0.000	0.099	0.170	0.059	24.019	57.189	85.816	1.430	23.586	0.194	0.106	0.088	0.034	0.000	0.026
Pdensi_GG_41008_c0_g1	FC_3	MC_2_3	11.3808750265738	410.603302714513	210.992088870543	-5.18195736911645	0.76799184760373	-6.7474119488183	1.50505514351345e-11	1.12075522769127e-09	1.429	0.505	1.424	2.594	2.654	0.545	6.525	4.528	4.384	7.005	3.194	3.788	0.565	0.304	0.049	4.335	5.157	4.007	11.954	11.891	8.715	2.101	5.054	3.616	0.000	0.000	0.000
Pdensi_DN3631_c0_g1d447999	FC_3	MC_2_3	79.5092232514723	1227.21246162374	653.360842437607	-3.94682909608875	0.584978162980847	-6.74696825600646	1.50966287234915e-11	1.1227207288353e-09	0.242	3.071	0.546	1.568	3.265	1.907	3.615	4.261	1.589	5.205	4.793	2.004	1.267	2.748	2.668	0.477	12.058	11.805	15.169	54.598	26.630	6.421	6.952	0.313	0.000	0.074	0.000
Pdensi_DN13590_c0_g1	FC_3	MC_2_3	0	381.706251882764	190.853125941382	-11.2439607288088	1.66660856208741	-6.74661164270382	1.51337629621409e-11	1.12401689208786e-09	0.159	0.172	0.000	0.402	1.543	0.866	0.176	0.333	0.189	0.562	0.201	1.310	0.000	0.000	0.000	0.142	0.000	0.000	4.391	1.657	23.479	0.000	0.388	0.000	0.000	0.892	4.026
Pdensi_DN32909_c0_g1d199954	FC_3	MC_2_3	1636.0184259683	102.685214986408	869.351820477352	3.99455268718153	0.592203271247884	6.74523914527567	1.527751797722e-11	1.13321833932198e-09	24.914	58.022	34.251	102.727	116.157	75.286	97.743	114.290	139.902	98.672	118.656	126.435	30.651	70.389	37.891	18.128	7.937	4.072	3.631	0.902	3.602	0.170	1.278	0.270	1.120	1.934	0.817
Pdensi_DN19791_c0_g1d218938	FC_3	MC_2_3	167.173973175686	1.59159279509297	84.3827829853895	6.76708173339093	1.00342916513196	6.74395559600961	1.54131662187876e-11	1.14179534322839e-09	0.126	0.000	0.031	1.385	12.684	9.429	1.793	0.754	0.332	0.074	0.080	0.560	2.942	6.300	4.856	0.029	0.208	0.158	0.036	0.000	0.090	0.095	22.095	164.354	0.000	0.000	0.000
Pdensi_DN20442_c0_g2	FC_3	MC_2_3	23.8689390376374	2733.86196287955	1378.86545095859	-6.83707293272999	1.01483124226673	-6.73715259047277	1.61520533756144e-11	1.19497960648304e-09	0.000	1.761	1.389	5.218	3.687	0.625	7.157	4.343	1.328	4.309	3.128	1.453	0.277	0.933	0.824	0.304	15.799	15.508	103.645	2.902	109.749	5.824	12.780	3.195	1.319	0.774	0.552
Pdensi_DN9064_c0_g1d385054	FC_3	MC_2_3	2.21167298485409	110.918968611663	56.5653207982587	-5.63490611053994	0.836546953182226	-6.73591134257886	1.62905600318535e-11	1.20366558908932e-09	0.025	0.082	0.038	0.222	0.228	0.176	0.221	0.421	0.355	0.533	0.336	0.467	0.070	0.087	0.014	0.127	0.267	0.719	2.483	3.772	2.504	4.252	0.171	0.026	0.000	0.356	0.304
Pdensi_DN20977_c0_g1d64168	FC_3	MC_2_3	165.195522838177	17.4939704325589	91.344746635368	3.24236580610358	0.481473700011696	6.73425320225136	1.64774023283734e-11	1.21454072470933e-09	3.939	5.654	4.257	5.178	3.408	4.041	3.207	2.466	2.991	3.375	2.957	2.477	4.604	4.790	4.282	4.055	1.939	1.353	0.414	0.474	0.517	1.029	0.072	0.071	0.273	0.340	0.363
Pdensi_DN21649_c0_g2	FC_3	MC_2_3	1781.02679506485	192.013460631849	986.52012784835	3.2141937960355	0.477292140882696	6.73422736458896	1.64803303049564e-11	1.21454072470933e-09	32.843	126.381	55.806	85.858	122.444	39.140	99.671	91.188	77.145	60.814	107.429	48.623	26.183	87.985	38.866	101.266	45.737	23.289	4.783	4.401	5.954	0.564	0.623	0.038	0.168	0.127	0.045
Pdensi_DN22336_c0_g2	FC_3	MC_2_3	0.767331178650644	746.918621101285	373.842976139968	-9.85590587865054	1.46529930189665	-6.72620662952152	1.7414322567169e-11	1.28171661103727e-09	0.000	0.000	0.000	0.000	0.000	0.000	0.000	0.086	0.000	0.000	0.000	0.016	0.000	0.033	0.021	0.000	19.039	0.336	33.889	0.489	25.117	0.000	0.000	0.000	0.000	0.031	0.000
Pdensi_GG_32756_c0_g1	FC_3	MC_2_3	0.328062954781911	13106.67459364	6553.50132829739	-15.3840678920638	2.2872640036665	-6.72596948467821	1.7442711955349e-11	1.28215171732611e-09	0.000	0.000	0.000	0.000	0.000	0.000	0.000	0.000	0.117	0.546	0.000	0.000	0.037	0.000	0.000	0.000	0.000	0.021	5.724	136.588	863.124	0.125	0.020	0.000	0.000	0.000	0.000
Pdensi_DN17352_c0_g1d57264	FC_3	MC_2_3	2.57506826952211	528.427338185181	265.501203227351	-7.68667710039028	1.14346467120785	-6.72226898997304	1.7891626140947e-11	1.31345720296751e-09	0.066	0.046	0.055	0.000	0.048	0.075	0.057	0.208	0.000	0.000	0.075	0.000	0.046	0.065	0.096	0.026	7.056	5.100	30.063	0.835	11.599	2.315	0.096	0.079	0.000	0.000	0.000
Pdensi_DN25060_c1_g2d136610	FC_3	MC_2_3	409.548801953889	55.1490317022787	232.348916828084	2.8937082917802	0.430575223949506	6.72056386625615	1.81022667453106e-11	1.32721259308388e-09	6.026	17.558	6.012	7.130	9.603	12.062	6.809	4.618	4.845	7.612	3.042	4.340	8.587	17.118	8.963	3.705	3.646	1.865	1.679	1.161	1.525	3.551	4.965	5.634	11.300	19.281	9.849
Pdensi_GG_46165_c0_g1	FC_3	MC_2_3	987.017852737437	42.5362259182003	514.777039327819	4.53599434362062	0.675042431637784	6.7195692167312	1.82262590596389e-11	1.33458798847351e-09	63.931	24.602	21.650	22.076	24.181	16.972	12.616	17.298	7.015	8.810	10.620	2.017	21.303	46.155	16.637	7.385	3.855	1.901	0.516	2.163	0.670	0.000	0.190	0.000	5.103	2.796	3.192
Pdensi_DN22020_c0_g2	FC_3	MC_2_3	0.865317662503697	1400.44148096093	700.653399311718	-10.6742409490966	1.58957062157942	-6.71517251526107	1.8784384767826e-11	1.37369242505329e-09	0.027	0.029	0.027	0.000	0.032	0.029	0.030	0.074	0.032	0.032	0.034	0.000	0.030	0.031	0.030	0.049	0.030	0.177	46.167	0.094	64.010	0.000	0.033	0.110	0.168	0.030	0.032
Pdensi_DN17565_c0_g1	FC_3	MC_2_3	0	531.943797511097	265.971898755548	-11.7229921952295	1.74596779712386	-6.71432326217061	1.88941027692627e-11	1.37994688356148e-09	0.000	0.016	0.000	0.000	0.055	0.000	0.033	0.253	0.089	0.036	0.116	0.181	0.000	0.000	0.000	0.000	0.000	0.000	0.576	28.210	12.713	0.091	0.000	0.000	0.000	0.000	0.000
Pdensi_DN11560_c0_g3	FC_3	MC_2_3	398.228679737393	12.2881838282646	205.258431782829	5.02391926588435	0.748335319428937	6.71346004317712	1.90062680728565e-11	1.38636385824016e-09	4.197	12.039	5.835	10.291	13.275	16.238	12.698	14.248	14.355	7.030	15.824	7.985	6.268	13.884	13.354	5.092	1.012	0.787	0.415	0.069	0.518	0.092	0.028	0.063	0.000	0.000	0.000
Pdensi_GG_26203_c1_g1	FC_3	MC_2_3	540.231764121035	81.2938000292201	310.762782075127	2.73178850184718	0.407230845650098	6.70820624475581	1.97031325736518e-11	1.43535936798681e-09	14.671	20.925	8.869	13.849	12.544	15.565	10.327	5.303	5.890	7.015	9.529	4.509	12.137	21.858	11.606	5.687	4.604	2.048	2.822	1.767	1.886	2.041	14.015	14.974	19.636	39.508	41.601
Pdensi_DN35162_c0_g1	FC_3	MC_2_3	207.011620463528	1.53121649731664	104.271418480422	7.09212965292051	1.0575072186764	6.70645980251289	1.99402742903385e-11	1.45078212473877e-09	0.000	0.473	0.310	0.459	3.539	10.277	0.419	0.399	0.321	0.064	0.093	0.087	2.909	4.716	9.515	0.116	0.081	0.000	0.063	0.000	0.079	0.000	0.000	0.000	0.000	0.000	0.000
Pdensi_DN21948_c1_g4	FC_3	MC_2_3	0.328062954781911	240.275235897496	120.301649426139	-9.6141532219211	1.43373484980788	-6.70567031498844	2.00483903603005e-11	1.45679010769669e-09	0.666	0.365	3.765	3.557	0.000	0.033	0.000	0.000	0.000	0.054	0.019	0.018	0.034	0.000	0.000	9.052	5.558	1.558	2.878	5.208	10.639	0.578	0.000	0.000	0.000	0.000	0.000
Pdensi_DN24410_c0_g2	FC_3	MC_2_3	417.639026424101	62.8136037185795	240.22631507134	2.73662043529252	0.408138679769263	6.70512394669293	2.01235483909603e-11	1.46039099716128e-09	4.017	18.667	9.490	8.028	12.134	11.850	13.700	10.247	12.802	20.373	9.054	12.586	10.324	15.463	9.213	3.571	1.736	2.099	1.329	1.508	2.067	1.513	0.274	0.199	0.672	3.982	0.226
Pdensi_DN9145_c0_g1d3908	FC_3	MC_2_3	686.350040700026	45.126048663159	365.738044681592	3.92313882288702	0.585144189922192	6.70456767828232	2.02003516670802e-11	1.4641019815018e-09	0.230	3.731	0.574	3.543	5.202	36.716	4.088	4.740	2.117	4.904	3.343	1.642	14.007	30.726	13.608	1.134	3.110	1.269	1.913	1.200	0.494	0.350	3.381	0.000	0.000	0.000	0.138
Pdensi_DN23590_c1_g2	FC_3	MC_2_3	296.257607705816	37.5001015892944	166.878854647555	2.98218915972695	0.444828058837833	6.70413904985735	2.0259727554421e-11	1.4665420297357e-09	14.950	7.521	4.389	7.519	7.373	9.843	4.224	1.633	1.538	1.026	1.155	0.282	9.951	7.628	6.676	2.938	1.681	0.760	1.087	0.829	1.073	0.713	10.200	21.732	0.485	1.192	1.427
Pdensi_GG_106765_c0_g1	FC_3	MC_2_3	4.03140003429598	967.178009561449	485.604704797873	-7.87677639249325	1.17506183284194	-6.70328673125476	2.037830341844e-11	1.47325577349967e-09	0.040	0.086	0.040	0.100	0.111	0.128	0.115	0.124	0.139	0.015	0.033	0.079	0.059	0.259	0.060	0.060	0.000	0.067	1.683	61.544	12.569	139.465	3.889	1.243	3.704	2.753	4.068
Pdensi_GG_75461_c0_g1	FC_3	MC_2_3	0	2188.99552464077	1094.49776232038	-26.1708325981491	3.90680539148925	-6.69878071100257	2.10165691965248e-11	1.51672508845777e-09	0.000	0.000	0.000	0.000	0.000	0.000	0.000	0.000	0.000	1.141	0.000	0.000	0.000	0.000	0.000	0.000	0.000	135.028	0.000	156.672	15.068	0.000	0.000	0.000	0.000	0.000	0.000
Pdensi_DN22372_c1_g5	FC_3	MC_2_3	0	4946.11400192376	2473.05700096188	-14.9399367390735	2.23028464082213	-6.69866817249226	2.10327579279834e-11	1.51672508845777e-09	0.000	0.000	0.088	0.000	0.000	0.000	0.000	0.000	0.414	0.000	0.000	0.000	0.000	0.000	0.000	0.000	1.813	1.514	9.623	302.117	75.471	0.133	0.000	0.000	0.000	0.000	0.000
Pdensi_DN39208_c0_g1d34103	FC_3	MC_2_3	5023.58904786764	1171.82751038282	3097.70827912523	2.10023036164329	0.313755647516888	6.69384082251538	2.1738788006326e-11	1.56368500210446e-09	187.217	173.346	119.895	166.131	164.040	145.117	172.177	167.498	205.918	205.244	158.961	165.629	132.731	167.990	117.742	53.424	36.820	24.515	22.406	33.644	36.008	40.492	46.692	129.095	50.020	92.741	118.951
Pdensi_DN22348_c1_g7	FC_3	MC_2_3	180.601606877733	0	90.3008034388663	9.75600330499159	1.45769947105757	6.69273982648397	2.19030363453328e-11	1.57351523447623e-09	5.697	7.025	4.727	10.196	1.194	2.350	10.892	2.063	2.103	15.089	0.993	2.777	7.859	3.401	3.276	9.497	1.899	0.719	0.000	0.000	0.000	1.195	0.719	0.395	2.038	0.221	0.712
Pdensi_GG_89376_c0_g1	FC_3	MC_2_3	0	2823.52606226729	1411.76303113365	-14.1311515401369	2.11152068799927	-6.69240496692769	2.19532317386174e-11	1.57513747371381e-09	0.000	0.000	0.000	0.000	0.000	0.000	0.000	0.000	0.000	0.000	0.000	0.000	0.000	0.000	0.000	0.000	0.000	0.000	8.319	171.239	41.675	0.839	0.000	0.000	0.000	0.000	0.000
Pdensi_DN78763_c0_g1	FC_3	MC_2_3	48.0010243302763	366.716183096235	207.358603713256	-2.92915818734265	0.438066869309789	-6.68655493613973	2.28485399772951e-11	1.63731604126243e-09	3.269	2.356	7.888	2.530	2.637	1.684	1.209	2.279	5.356	2.455	3.674	2.358	1.316	1.887	0.813	5.628	7.795	6.932	8.599	9.914	10.401	0.414	0.000	0.000	24.859	25.399	27.096
Pdensi_GG_84077_c1_g1	FC_3	MC_2_3	1071.71308033271	136.419707227184	604.066393779946	2.97606228176171	0.445101064606849	6.68626188164797	2.28943180175571e-11	1.63853801008717e-09	16.058	40.884	39.077	20.272	30.191	19.046	26.768	22.582	23.948	22.491	20.549	18.809	25.586	35.026	28.709	16.667	11.068	12.446	2.586	2.557	5.552	4.006	11.495	1.651	0.176	0.322	0.057
Pdensi_DN8410_c0_g1d170709	FC_3	MC_2_3	646.857671233839	47.0031686381517	346.930419935995	3.7872375593995	0.566538224697463	6.68487560821147	2.31120876357206e-11	1.65205086570067e-09	7.636	28.147	9.810	26.072	29.004	21.922	21.513	23.494	19.772	15.919	20.335	14.333	11.755	29.595	13.818	6.041	4.514	3.413	0.752	0.998	1.921	0.082	0.252	0.000	0.854	0.443	0.715
Pdensi_DN25698_c2_g1	FC_3	MC_2_3	262.269078244995	9.13380827659313	135.701443260794	4.83069239859288	0.723698679493085	6.67500513055591	2.4722351624468e-11	1.76494074970123e-09	8.877	5.971	2.274	1.909	1.201	6.070	1.780	0.678	0.712	0.407	0.659	0.568	6.740	10.323	4.996	3.255	1.804	0.410	0.496	0.126	0.125	1.763	1.389	4.253	17.159	33.763	53.824
Pdensi_GG_131665_c3_g1	FC_3	MC_2_3	0.307178236792927	4634.83879375629	2317.57298599654	-13.8843766127947	2.08025303884395	-6.67436910488091	2.48297978065788e-11	1.77039562085633e-09	0.000	0.000	0.467	0.101	0.000	0.000	0.000	0.000	0.170	0.132	0.000	0.000	0.000	0.000	0.036	0.000	4.317	1.467	3.070	192.834	163.916	4.678	0.000	0.033	0.000	0.000	0.019
Pdensi_GG_17165_c0_g1	FC_3	MC_2_3	1.09539413343256	2033.64094470545	1017.36816941944	-10.8453620166706	1.62516793883788	-6.67337925976186	2.49979259499123e-11	1.77834497892321e-09	0.017	0.000	0.000	0.000	0.000	0.000	0.000	0.207	0.000	0.000	0.000	0.000	0.018	0.038	0.019	0.000	0.018	1.154	98.333	0.039	63.956	0.400	0.000	0.000	0.000	0.000	0.000
Pdensi_DN1268_c0_g1d514326	FC_3	MC_2_3	829.337958581731	158.916968052751	494.127463317241	2.38488137341641	0.357374167376414	6.67334572872043	2.50036407688577e-11	1.77834497892321e-09	11.038	6.530	4.644	10.693	30.613	54.656	11.449	10.572	6.802	5.459	6.017	3.979	19.871	23.780	25.099	3.128	2.213	1.481	2.918	4.819	4.743	8.215	15.442	59.345	6.591	13.771	10.502
Pdensi_DN19606_c0_g2d360085	FC_3	MC_2_3	0.942419428367765	166.025928449805	83.4841739390864	-7.5628824134412	1.13334403193439	-6.67306854789086	2.50509307272025e-11	1.77948958855587e-09	0.000	0.000	0.009	0.057	0.174	0.019	0.079	0.019	0.296	0.169	0.160	0.463	0.020	0.000	0.051	0.008	0.040	0.469	2.245	5.202	5.537	22.895	0.122	0.148	0.000	0.000	0.011
Pdensi_DN17413_c0_g3	FC_3	MC_2_3	151.001441588083	0	75.5007207940414	9.49914043701419	1.4237323425383	6.67199876914971	2.52342686402899e-11	1.79028347949102e-09	0.774	2.461	0.385	0.355	3.369	6.928	0.598	1.144	1.445	1.023	1.918	1.592	2.264	6.195	4.379	0.303	0.000	0.000	0.000	0.000	0.000	0.000	0.000	0.000	0.000	0.000	0.000
Pdensi_GG_25123_c1_g1	FC_3	MC_2_3	198.863295944078	6167.62731122685	3183.24530358546	-4.95412674204365	0.742755987012535	-6.66992502069195	2.55934146705109e-11	1.81350803257219e-09	4.954	11.378	3.925	34.181	32.632	10.929	16.040	23.085	7.382	17.305	8.543	5.967	3.699	8.982	4.237	6.627	85.230	11.962	374.616	54.190	70.576	5.828	15.975	15.851	19.977	41.964	4.781
Pdensi_DN18753_c1_g3	FC_3	MC_2_3	262.871599560836	13.9154722523417	138.393535906589	4.22891589944306	0.634178345250494	6.6683385377542	2.58715463185904e-11	1.83094153046987e-09	3.966	5.670	4.586	3.378	6.570	10.886	2.671	1.760	1.709	1.280	2.156	1.427	5.674	8.909	7.392	2.998	1.111	0.559	0.701	0.245	0.181	0.158	0.233	0.645	0.561	1.019	0.999
Pdensi_GG_2636_c0_g1	FC_3	MC_2_3	2420.16477567209	389.290636109106	1404.7277058906	2.63670744272827	0.395426886552473	6.66800243583939	2.59308481565787e-11	1.83286432428675e-09	26.664	48.549	23.599	73.380	102.901	109.921	63.715	60.852	60.697	50.867	58.762	52.175	42.760	84.472	76.088	15.142	11.721	6.314	6.939	12.168	11.477	54.553	114.727	129.410	6.194	13.491	9.545
Pdensi_DN15403_c1_g1	FC_3	MC_2_3	17.3632078437742	612.758758639242	315.060983241508	-5.13097208126543	0.770418589269067	-6.65997959126795	2.73865611775181e-11	1.93336242094902e-09	0.144	0.875	0.855	1.433	1.190	0.593	1.944	1.335	1.471	2.475	2.044	2.018	0.308	0.873	0.333	0.504	1.638	3.626	21.761	4.002	22.698	20.100	4.494	2.502	4.173	5.466	4.591
Pdensi_DN3229_c0_g1d99476	FC_3	MC_2_3	1411.45228908646	319.339146559822	865.39571782314	2.14447591444148	0.322221746524482	6.65527990451303	2.82761403957079e-11	1.99369508567562e-09	1.221	0.660	0.610	29.409	61.002	105.363	25.549	19.595	17.677	6.704	8.365	7.531	29.372	51.230	37.931	7.764	11.921	5.553	6.901	10.278	8.016	10.537	0.374	0.000	0.000	0.000	0.000
Pdensi_DN21392_c0_g1d221160	FC_3	MC_2_3	759.071448654082	133.838901542989	446.455175098536	2.5044800551508	0.376421927355188	6.65338513286872	2.8642737680841e-11	2.01704987660846e-09	25.901	17.964	16.170	14.551	17.911	20.339	13.671	17.984	21.755	13.073	12.778	12.838	25.196	18.063	18.778	8.374	3.248	2.931	3.299	3.013	4.229	2.257	0.745	0.411	0.811	0.363	0.583
Pdensi_DN19790_c0_g1d535027	FC_3	MC_2_3	185.36288859125	9.27108827383244	97.3169884325411	4.31389753058712	0.648575631752042	6.65134075255602	2.904349884648e-11	2.04274996017517e-09	0.018	0.019	0.000	5.102	10.393	9.116	2.717	1.851	1.016	0.231	0.974	0.404	3.146	8.016	4.587	1.367	3.416	0.468	0.348	0.229	0.154	0.538	2.575	1.572	0.000	0.020	0.000
Pdensi_DN24147_c1_g2	FC_3	MC_2_3	2136.33983734283	175.707752208627	1156.02379477573	3.60375957392455	0.54189874556974	6.65024527808354	2.92604984738525e-11	2.05547794759485e-09	197.648	66.252	23.243	42.178	39.725	62.503	13.022	6.889	10.927	8.683	6.480	13.116	90.062	43.056	39.379	8.165	6.980	2.814	3.151	6.936	3.757	2.167	106.836	119.169	117.208	171.649	55.946
Pdensi_DN22806_c0_g1d302681	FC_3	MC_2_3	0	1092.16485224489	546.082426122443	-25.9379925032748	3.90685174732779	-6.639103344788	3.15597073392514e-11	2.21426478024384e-09	0.000	0.000	0.025	0.000	0.000	0.000	0.000	0.151	0.000	0.000	0.000	0.000	0.000	0.000	0.000	0.096	0.846	6.633	86.210	0.000	3.379	0.025	0.000	0.000	0.000	0.000	0.000
Pdensi_DN34641_c1_g2	FC_3	MC_2_3	2467.34858568138	81.382602328128	1274.36559400475	4.92398122488703	0.741774582231579	6.63810993640893	3.17730861474555e-11	2.22649706011918e-09	28.652	52.098	14.190	16.176	17.448	86.577	4.989	2.220	1.023	1.605	1.068	0.932	44.953	87.203	75.151	3.944	0.638	0.246	1.920	0.367	4.080	24.037	0.590	4.918	1.296	0.195	0.150
Pdensi_DN18506_c0_g2	FC_3	MC_2_3	0	414.400730628027	207.200365314014	-11.3625856801235	1.71192067073291	-6.63733190116743	3.19411893166403e-11	2.23498056105019e-09	0.000	0.000	0.000	0.000	0.000	0.000	0.000	0.000	0.000	0.039	0.000	0.000	0.000	0.000	0.000	0.000	0.000	0.000	0.757	9.031	22.177	0.050	0.000	0.000	0.000	0.000	0.000
Pdensi_DN19663_c0_g2d359591	FC_3	MC_2_3	3.94230830986149	138.008448082637	70.9753781962492	-5.13019368337798	0.77295333220731	-6.63713250155449	3.19844117574969e-11	2.23498056105019e-09	0.019	0.000	0.038	0.261	0.182	0.325	0.413	0.884	1.967	3.935	2.246	3.143	0.126	0.130	0.064	0.429	0.293	0.119	2.637	5.720	2.519	22.760	6.786	25.561	1.002	0.553	1.907
Pdensi_DN22136_c1_g1	FC_3	MC_2_3	56.4941515983314	321.883190129628	189.18867086398	-2.51229692721747	0.378565670136433	-6.63635697952234	3.21530610860118e-11	2.2421060604e-09	1.598	2.385	1.837	2.788	2.295	1.332	3.184	2.113	1.587	2.304	1.940	1.524	1.641	1.556	1.446	3.208	3.021	3.199	7.588	7.715	10.022	3.720	1.960	2.608	1.501	2.274	1.328
Pdensi_DN18121_c0_g1	FC_3	MC_2_3	0.865317662503697	448.262689123934	224.564003393219	-9.03465611402445	1.36192793684043	-6.63372552220655	3.27318244993237e-11	2.27967765722335e-09	0.101	0.091	0.017	0.021	0.020	0.000	0.000	0.017	0.039	0.000	0.043	0.060	0.019	0.019	0.019	0.031	0.019	0.000	0.751	24.610	9.641	0.328	0.145	0.378	0.000	0.000	0.020
Pdensi_DN13806_c0_g1	FC_3	MC_2_3	1646.42066486658	44.2817696058824	845.351217236229	5.21611700219008	0.786327113108596	6.63352047161282	3.27773491646619e-11	2.28006435817253e-09	26.179	15.910	15.803	24.644	51.452	76.152	9.468	8.311	8.481	5.127	5.225	3.637	37.932	52.850	46.439	13.502	3.309	2.641	2.065	0.108	1.367	0.000	0.000	0.000	0.000	0.000	0.000
Pdensi_GG_23962_c0_g1	FC_3	MC_2_3	0	654.198498183849	327.099249091924	-12.0213797610943	1.81262771148146	-6.63201808344266	3.31128000716507e-11	2.30059345784047e-09	0.000	0.000	0.162	0.000	0.000	0.000	0.000	0.000	0.000	0.000	0.000	0.191	0.000	0.000	0.000	0.000	0.000	0.000	0.359	16.205	33.898	0.000	0.000	0.000	0.000	0.000	0.000
Pdensi_DN24079_c0_g1d192014	FC_3	MC_2_3	379.838985206318	3.4700282214924	191.654506713905	6.78475348077873	1.02369106407084	6.62773537731029	3.40875831325023e-11	2.3648902989976e-09	0.000	0.158	0.362	1.210	7.920	61.459	2.392	3.169	0.000	0.213	0.486	0.088	2.989	11.599	17.369	1.542	0.325	0.367	0.000	0.171	0.107	0.222	1.197	1.208	0.000	0.000	0.292
Pdensi_DN18484_c0_g1d217176	FC_3	MC_2_3	0	111.696917194718	55.8484585973588	-9.47128396117454	1.42906907610994	-6.62759003011683	3.41211534874042e-11	2.3648902989976e-09	0.000	0.000	0.000	0.000	0.000	0.000	0.000	0.074	0.000	0.000	0.000	0.000	0.000	0.000	0.000	0.000	0.077	0.000	2.376	3.700	2.733	0.322	0.087	0.000	0.000	0.000	0.000
Pdensi_DN17123_c0_g1d11673	FC_3	MC_2_3	46.7185519885562	529.978622304554	288.348587146555	-3.50177854635924	0.528717827707364	-6.62315201578075	3.51619082111282e-11	2.43406602702787e-09	2.183	2.533	3.009	3.645	3.802	2.467	2.635	3.109	2.989	2.785	3.118	3.649	1.355	1.736	0.817	2.025	2.564	5.390	8.458	20.572	12.638	31.962	91.188	18.663	8.690	12.523	10.493
Pdensi_DN18710_c0_g1d217624	FC_3	MC_2_3	116.218366414347	3.33274822425309	59.7755573193002	5.10861388605827	0.771352714388569	6.62292851345928	3.52151351799698e-11	2.43479578884928e-09	6.963	1.661	0.762	3.201	3.258	4.761	1.438	0.167	0.317	0.130	0.156	0.323	2.673	3.873	3.147	0.774	0.288	0.078	0.142	0.072	0.071	0.943	18.862	42.767	0.039	1.443	0.059
Pdensi_DN14284_c0_g1d273531	FC_3	MC_2_3	0	297.514679209934	148.757339604967	-10.8846018283196	1.64361669416972	-6.62234806140003	3.53537381278315e-11	2.43918171687234e-09	0.000	0.000	0.000	0.000	0.000	0.000	0.000	0.000	0.000	0.000	0.000	0.000	0.000	0.000	0.000	0.000	0.000	0.000	0.927	13.497	8.766	0.065	0.000	0.000	0.000	0.000	0.000
Pdensi_DN16481_c0_g1d278696	FC_3	MC_2_3	507.88661908643	51.5610648035492	279.723841944989	3.30487653353035	0.499052315203785	6.62230478217664	3.53640938948024e-11	2.43918171687234e-09	2.027	6.245	4.362	14.641	17.682	21.841	17.657	10.126	17.720	12.857	8.602	12.415	11.387	16.735	14.277	4.232	2.926	4.051	1.042	0.840	2.136	0.904	1.596	0.000	0.037	0.811	0.116
Pdensi_DN20191_c0_g2	FC_3	MC_2_3	2743.29202837511	283.600750198243	1513.44638928668	3.27368154732565	0.494454646480593	6.62079236311544	3.57278528702892e-11	2.46129523620069e-09	154.507	78.478	49.902	46.790	57.723	50.491	48.215	48.412	63.490	55.257	46.783	52.028	110.672	60.172	51.577	42.907	17.083	11.128	10.600	4.675	7.291	2.543	2.789	2.534	0.048	0.430	0.568
Pdensi_DN22489_c1_g1d424620	FC_3	MC_2_3	208.11938943527	1582.71732045849	895.41835494688	-2.9270549670576	0.4421269580159	-6.62039469430483	3.5824104408558e-11	2.46494902239874e-09	5.821	15.869	9.421	3.100	0.769	6.703	2.752	4.907	7.865	3.636	10.702	10.075	4.536	6.055	6.703	6.903	6.269	17.156	37.224	63.449	24.738	18.581	166.717	49.650	0.904	0.028	0.091
Pdensi_DN22567_c0_g1d190620	FC_3	MC_2_3	0	663.125496775073	331.562748387536	-12.0411191905628	1.81900329932506	-6.61962471152784	3.60111924761909e-11	2.47483666269206e-09	0.000	0.000	0.000	0.000	0.000	0.000	0.000	0.000	0.000	0.000	0.000	0.000	0.000	0.000	0.000	0.000	0.000	0.164	46.882	0.622	6.535	0.000	0.000	0.000	0.000	0.000	0.000
Pdensi_DN42854_c0_g1d245522	FC_3	MC_2_3	100.108144407661	655.784298133187	377.946221270424	-2.70923106013464	0.409523020369594	-6.61557696485428	3.7010536311798e-11	2.54045487576567e-09	1.964	3.001	5.889	1.758	1.540	0.379	13.357	24.081	24.461	21.629	35.797	27.390	2.317	3.735	2.323	4.041	8.879	9.210	11.664	20.644	19.202	8.449	0.991	0.000	0.000	0.389	0.278
Pdensi_DN14900_c0_g1d275032	FC_3	MC_2_3	1.55677590195362	197.629156948799	99.5929664253761	-7.05561384774439	1.0667354009312	-6.614211773215	3.73536679439433e-11	2.56092616970008e-09	0.009	0.000	0.955	0.774	0.000	0.010	0.010	0.019	0.021	0.000	0.011	0.011	0.020	0.010	0.101	0.212	4.767	3.136	3.702	3.449	8.288	1.341	4.163	1.720	0.000	0.000	0.043
Pdensi_GG_147018_c0_g1	FC_3	MC_2_3	610.193959063096	39.3443876283894	324.769173345743	3.96002159785085	0.598882135584965	6.61235552465236	3.78252217146565e-11	2.5901422230801e-09	0.477	1.955	1.486	6.160	24.022	40.978	3.940	5.138	1.325	1.162	1.065	0.681	10.659	21.449	19.168	1.425	2.544	6.089	0.409	1.069	1.579	0.130	0.040	0.022	0.000	0.000	0.000
Pdensi_DN21186_c2_g1	FC_3	MC_2_3	7.78663013586992	418.098474175904	212.942552155887	-5.74390386423822	0.86885768709079	-6.61086844206975	3.82071922190728e-11	2.61316121267162e-09	0.121	0.000	0.017	0.086	0.083	0.849	0.432	0.143	0.201	0.503	0.522	0.368	0.229	0.277	0.155	0.016	0.725	0.694	3.918	24.337	4.684	2.066	3.808	24.926	0.000	0.000	0.000
Pdensi_GG_100246_c0_g1	FC_3	MC_2_3	1.15038235464429	232.06033391317	116.605358133907	-7.50054194175327	1.13516739053373	-6.6074325287187	3.9104230443036e-11	2.67131066910326e-09	0.000	0.000	0.093	0.000	0.000	0.000	0.000	0.097	0.110	0.000	0.118	0.000	0.000	0.108	0.000	0.000	1.215	2.180	3.737	4.764	9.611	4.681	0.229	0.188	0.000	0.000	0.000
Pdensi_DN38145_c0_g1d377869	FC_3	MC_2_3	1.90572357472451	530.939662079265	266.422692826995	-8.1769093570561	1.23767215498822	-6.60668443101069	3.93022564154449e-11	2.67908531562928e-09	0.000	0.129	1.189	0.451	0.000	0.000	0.000	0.124	0.000	0.070	0.000	0.070	0.066	0.000	0.067	0.859	4.825	5.179	31.029	1.457	10.328	0.271	0.073	0.121	0.091	0.134	0.000
Pdensi_DN23753_c0_g1d130641	FC_3	MC_2_3	448.308252100276	111.231307930649	279.769780015463	2.01104898865364	0.304397789459055	6.60664780853853	3.93119757574676e-11	2.67908531562928e-09	15.483	11.708	13.501	15.156	14.736	14.431	13.850	10.104	16.700	10.872	11.379	13.466	13.081	13.066	10.895	9.239	5.168	8.698	3.029	2.789	2.993	1.039	3.233	2.127	2.394	5.157	3.137
Pdensi_DN23532_c1_g5	FC_3	MC_2_3	211.743608910894	14.3012007287242	113.022404819809	3.89713736875093	0.590073343959641	6.60449655732539	3.98870480072713e-11	2.71503234532549e-09	3.248	8.054	6.186	1.728	2.789	3.018	1.918	3.367	2.968	2.936	2.421	1.761	5.819	5.773	5.864	2.250	0.805	0.339	0.184	0.440	0.502	0.000	0.000	0.000	0.000	0.000	0.000
Pdensi_DN24757_c0_g2	FC_3	MC_2_3	660.105046999776	93.5003556368876	376.802701318332	2.81892895340716	0.426839310253364	6.60419245765787	3.99690010933935e-11	2.71736804692283e-09	8.535	11.070	8.286	11.188	14.792	20.196	9.300	10.655	8.395	4.619	8.571	4.562	11.807	19.218	23.946	4.064	2.869	3.188	2.345	3.151	1.903	3.816	10.462	10.913	0.576	1.117	1.000
Pdensi_DN6277_c0_g1d46369	FC_3	MC_2_3	1204.90599238077	228.165327522406	716.53565995159	2.40075919001543	0.363698166996629	6.60096587739381	4.084875766207e-11	2.77387379262159e-09	50.891	42.665	32.331	45.456	27.658	33.799	69.848	37.480	57.295	43.823	41.072	36.668	33.712	38.771	27.602	19.713	13.010	8.159	7.779	3.925	6.391	1.401	8.716	2.684	17.414	14.910	18.392
Pdensi_DN69734_c0_g1	FC_3	MC_2_3	277.781993796579	4.34674725448639	141.064370525533	5.97621123357002	0.90541110499921	6.60054996075537	4.09635307567871e-11	2.77835999750047e-09	5.795	11.029	3.137	32.151	28.344	14.867	39.849	28.921	23.795	25.320	20.595	12.001	3.662	13.201	6.980	6.454	0.675	0.000	0.173	0.182	0.000	0.000	0.000	0.000	0.000	0.000	0.000
Pdensi_DN23995_c1_g1	FC_3	MC_2_3	183.520019613293	13.4628758478935	98.4914477305934	3.7649233356943	0.570498779573201	6.59935388207298	4.12953525505427e-11	2.79753943567162e-09	2.777	8.648	1.544	2.168	1.831	4.014	4.164	2.034	3.060	4.012	2.921	1.778	3.953	6.427	5.006	0.530	0.533	0.383	0.319	0.532	0.218	1.298	1.280	8.948	0.000	0.000	0.000
Pdensi_DN23398_c1_g3	FC_3	MC_2_3	2836.51827174695	427.652955158312	1632.08561345263	2.72913927146311	0.413632500076676	6.59798074609033	4.16795378961437e-11	2.82021651380063e-09	31.437	101.063	30.924	30.430	26.249	72.494	50.173	26.135	30.701	31.470	56.948	39.088	66.635	93.945	76.093	24.060	16.382	13.993	11.807	16.141	6.010	7.163	64.134	30.530	43.379	73.144	69.770
Pdensi_DN57929_c0_g1	FC_3	MC_2_3	0	117.195596325657	58.5977981628283	-9.5401909786585	1.44606921368733	-6.59732666207033	4.18637695321307e-11	2.82932615862828e-09	0.000	0.000	0.294	0.370	0.357	0.634	1.294	4.305	3.146	1.732	0.369	1.033	0.000	0.000	0.000	0.000	0.628	1.427	2.596	2.372	4.216	0.000	0.000	0.000	0.000	0.000	0.000
Pdensi_DN16354_c0_g2	FC_3	MC_2_3	0.55813942571077	520.54160883474	260.549874130226	-9.85856133476058	1.49488269838432	-6.59487285886428	4.25620449125439e-11	2.87311432409043e-09	0.062	0.013	0.037	0.093	0.059	0.013	0.013	0.000	0.058	0.000	0.000	0.000	0.014	0.014	0.000	0.090	0.274	0.016	0.834	20.641	18.920	0.554	0.182	0.101	0.000	0.028	0.000
Pdensi_DN16602_c0_g1d279250	FC_3	MC_2_3	27.3614130992363	1537.30671823727	782.334065668251	-5.81547400860498	0.882420401189404	-6.59036667870141	4.38741627827115e-11	2.95818690223244e-09	1.662	0.656	0.641	2.593	0.614	0.632	2.533	0.604	0.715	1.875	0.490	0.588	1.336	0.640	0.240	1.595	0.431	0.470	8.264	34.645	76.120	6.225	0.181	0.117	1.617	0.497	0.315
Pdensi_DN22002_c1_g4	FC_3	MC_2_3	815.069062412411	112.441253844311	463.755158128361	2.86014705556613	0.434016075518533	6.5899564944663	4.39955476629422e-11	2.96286898965984e-09	21.613	38.007	26.872	43.815	38.913	29.707	46.402	55.336	58.379	40.885	49.137	40.211	18.709	30.622	19.142	26.107	8.848	6.405	2.543	2.025	4.244	0.710	0.678	1.233	0.311	0.271	0.393
Pdensi_GG_71436_c4_g1	FC_3	MC_2_3	0	164.91502179768	82.4575108988399	-10.0329026670821	1.52255522791777	-6.58951641498285	4.41261447497143e-11	2.96815969654299e-09	0.000	0.000	0.000	0.000	0.000	0.000	0.000	0.000	0.000	0.000	0.000	0.000	0.000	0.000	0.000	0.000	0.000	0.000	2.156	2.903	7.781	1.272	0.000	0.000	0.000	0.000	0.000
Pdensi_DN21993_c0_g3	FC_3	MC_2_3	0.537254707721785	399.381644609694	199.959449658708	-9.49092308850029	1.44084838786317	-6.58703800375256	4.48687466083559e-11	3.01100961798498e-09	0.000	0.000	0.025	0.031	0.060	0.000	0.055	0.260	0.058	0.263	0.032	0.089	0.000	0.029	0.028	0.023	1.628	1.412	24.907	1.859	5.563	1.535	0.245	0.407	5.743	2.185	3.266
Pdensi_DN5177_c0_g1	FC_3	MC_2_3	34.5681348377932	2056.31861238153	1045.44337360966	-5.89535379463775	0.895089307138868	-6.58633026628607	4.50830396938721e-11	3.02183509656658e-09	4.940	1.878	20.307	6.560	1.374	1.011	0.924	0.905	1.210	0.909	0.826	0.811	1.231	1.002	0.618	17.633	16.321	14.383	62.585	4.523	94.526	0.327	0.045	0.308	0.170	1.674	1.337
Pdensi_DN20776_c1_g1	FC_3	MC_2_3	681.051268864585	5462.48803433339	3071.76965159899	-3.00343441777995	0.456073184062414	-6.58542208298073	4.53594923783003e-11	3.03679671919088e-09	18.699	22.568	17.528	35.379	34.502	30.633	25.081	38.411	30.227	40.291	30.561	39.758	15.933	25.129	16.067	19.065	43.737	36.552	136.134	76.092	216.926	47.177	31.649	44.556	12.877	20.257	14.909
Pdensi_DN21245_c0_g1d294261	FC_3	MC_2_3	175.225524032083	2023.4740372759	1099.34978065399	-3.52861420894472	0.535888612615932	-6.58460382600751	4.5609991219895e-11	3.04998770125912e-09	0.096	0.069	0.101	6.415	4.605	7.965	5.439	5.922	5.906	3.080	7.334	3.408	2.209	6.274	6.316	0.173	4.872	3.455	34.265	80.968	44.121	115.256	200.883	422.278	37.488	174.125	122.426
Pdensi_GG_34785_c0_g1	FC_3	MC_2_3	3.25207889707491	1581.74428772045	792.498183308762	-8.93791083750163	1.35744390717246	-6.58436845182	4.56822983151295e-11	3.05124587610457e-09	0.059	0.055	1.264	0.539	0.020	0.054	0.037	0.245	0.039	0.059	0.128	0.071	0.122	0.058	0.076	0.965	4.845	5.254	65.573	0.147	59.788	0.013	0.135	0.035	0.119	0.038	0.020
Pdensi_DN22780_c2_g1	FC_3	MC_2_3	602.434860735091	14.6675878851045	308.551224310098	5.3537434942946	0.814523157091367	6.57285609093378	4.93591598787136e-11	3.29297758905462e-09	29.623	70.413	18.491	41.316	39.895	13.657	30.527	11.818	5.967	14.294	6.308	3.825	8.905	32.020	11.096	1.361	3.591	0.310	0.434	0.677	0.064	0.034	1.100	0.046	0.279	4.276	4.489
Pdensi_GG_4550_c0_g1	FC_3	MC_2_3	84.0660831424328	343.49875693455	213.782420038491	-2.02964954904086	0.30923189492467	-6.56351942459003	5.25523855884726e-11	3.50191661957017e-09	2.190	3.644	3.535	2.893	2.713	2.351	2.102	1.932	2.860	3.522	1.850	1.602	2.232	2.737	2.048	6.454	8.219	5.246	9.334	8.576	9.249	2.949	1.821	3.143	0.314	2.995	1.375
Pdensi_GG_46563_c0_g1	FC_3	MC_2_3	0	593.912041770706	296.956020885353	-11.8819123835477	1.81059035052906	-6.56245206436442	5.29300588146354e-11	3.52296789363549e-09	0.000	0.000	0.301	0.000	0.000	0.110	0.000	0.000	0.000	0.236	0.000	0.000	0.000	0.000	0.000	0.000	10.993	67.945	13.833	0.349	32.182	0.000	0.000	0.000	0.000	0.225	0.242
Pdensi_DN21212_c3_g2	FC_3	MC_2_3	2079.41242760829	462.878654551032	1271.14554107966	2.16745696085875	0.330397431281405	6.56015076283295	5.37534041914136e-11	3.57359898424525e-09	26.439	45.252	24.961	75.587	64.044	79.280	75.763	38.191	99.360	60.591	50.051	93.558	46.127	78.705	50.019	28.432	17.967	12.230	15.827	9.207	11.707	20.837	44.963	887.640	4.452	8.256	13.034
Pdensi_DN38158_c0_g1	FC_3	MC_2_3	117.104815502628	0	58.5524077513141	9.13144389683327	1.39298848405306	6.55529029950363	5.5533736996361e-11	3.68765994413204e-09	1.043	2.262	4.971	0.000	0.952	0.565	0.288	0.821	0.000	0.617	0.329	0.307	3.179	3.310	3.183	0.000	0.000	0.000	0.000	0.000	0.000	0.000	0.000	0.000	0.000	0.000	0.000
Pdensi_GG_104149_c0_g1	FC_3	MC_2_3	524.620442234459	66.9089254056997	295.764683820079	2.97310680941754	0.453819833994125	6.55129323734236	5.70409248069683e-11	3.77947991340962e-09	5.111	9.212	6.359	18.016	26.311	22.283	17.206	17.951	16.061	17.241	21.642	9.658	11.546	15.295	16.757	4.938	1.087	1.005	1.879	1.031	2.356	15.008	1.456	3.392	0.000	0.054	0.000
Pdensi_DN16971_c0_g1d349341	FC_3	MC_2_3	441.183927601698	52.55192940667	246.867928504184	3.07283284300525	0.46904369100653	6.55127209239548	5.70490034439383e-11	3.77947991340962e-09	33.027	29.487	22.771	21.820	18.760	9.557	17.154	14.101	17.516	9.262	14.941	9.876	12.611	16.257	8.004	13.928	4.983	3.895	0.983	1.417	1.744	1.158	0.079	0.000	0.596	1.764	0.539
Pdensi_DN18847_c0_g2	FC_3	MC_2_3	0.307178236792927	539.887932608054	270.097555422424	-10.7825803371074	1.64876119343665	-6.53980720799987	6.15981871949878e-11	4.07612783734257e-09	0.000	0.000	0.000	0.000	0.000	0.000	0.000	0.000	0.031	0.000	0.017	0.032	0.000	0.000	0.030	0.012	0.000	0.000	0.878	27.996	13.251	1.108	0.017	0.110	0.021	0.000	0.000
Pdensi_GG_99018_c0_g1	FC_3	MC_2_3	1.09539413343256	1789.39148406258	895.243439098006	-10.6608501931473	1.630561149648	-6.53814804519831	6.22852553480251e-11	4.11681720777138e-09	0.000	0.000	0.000	0.036	0.034	0.061	0.000	0.000	0.000	0.000	0.036	0.000	0.032	0.033	0.032	0.052	0.063	0.000	103.191	0.033	40.824	1.333	0.000	0.058	0.000	0.000	0.000
Pdensi_DN26806_c0_g2	FC_3	MC_2_3	2754.02521310496	398.058256920036	1576.0417350125	2.79059558973855	0.427027347124197	6.53493414070957	6.36375383304005e-11	4.20132965729673e-09	115.490	108.462	61.177	57.215	47.823	83.788	57.758	29.501	35.144	36.207	36.797	31.928	75.978	88.224	64.543	38.722	27.698	20.636	13.901	5.315	12.322	161.541	95.554	66.201	21.691	9.904	11.243
Pdensi_DN35085_c0_g1d567956	FC_3	MC_2_3	0	151.235560470678	75.617780235339	-9.90864672915119	1.51650837339035	-6.53385560080962	6.40977478222093e-11	4.22682038557993e-09	0.000	0.140	0.388	0.820	0.157	0.141	0.575	0.407	0.153	0.305	0.654	0.000	0.000	0.000	0.000	0.464	4.052	0.633	6.304	1.500	4.264	0.591	0.792	1.821	0.000	0.436	0.156
Pdensi_DN22532_c0_g2	FC_3	MC_2_3	0	462.300017316743	231.150008658372	-11.5204201444176	1.76408174865642	-6.53054777829426	6.55295789694475e-11	4.31625024710884e-09	0.000	0.000	0.000	0.000	0.000	0.038	0.019	0.000	0.021	0.000	0.000	0.000	0.000	0.000	0.000	0.016	0.000	0.000	0.524	9.978	25.141	1.064	0.281	1.140	0.000	0.000	0.000
Pdensi_DN20486_c0_g1	FC_3	MC_2_3	130.789303729854	9.76368276969185	70.2764932497731	3.74145577144266	0.573175146891967	6.52759595689145	6.68336908738355e-11	4.39707100476869e-09	4.342	4.493	3.715	0.987	1.085	2.828	1.006	1.050	1.708	1.312	0.768	1.284	3.133	4.697	3.141	3.848	1.132	1.035	0.278	0.259	0.208	0.147	0.090	0.093	0.166	0.118	0.000
Pdensi_GG_82049_c0_g1	FC_3	MC_2_3	89.2576961446799	2132.26050491514	1110.75910052991	-4.57868684326941	0.701953905071202	-6.52277423088768	6.90187141086389e-11	4.53037568638765e-09	1.351	2.411	2.966	2.358	1.586	3.445	2.217	4.525	12.043	2.853	9.646	4.967	2.288	2.409	2.687	1.624	64.145	61.737	94.980	10.932	64.018	1.999	0.029	0.413	0.000	0.013	0.000
Pdensi_DN19641_c0_g1d359695	FC_3	MC_2_3	0	248.650293417374	124.325146708687	-10.6255975987957	1.62960852530934	-6.52033751282608	7.01493625852947e-11	4.59929861060666e-09	0.000	0.000	0.000	0.000	0.000	0.000	0.000	0.000	0.000	0.000	0.000	0.000	0.000	0.000	0.000	0.000	0.000	0.000	0.948	7.662	10.671	0.000	0.000	0.000	0.000	0.000	0.000
Pdensi_DN21737_c0_g3	FC_3	MC_2_3	0.230076470928859	230.195986254078	115.213031362504	-9.55237503182146	1.46518415155238	-6.5195729981795	7.05078194789245e-11	4.61749314683965e-09	0.000	0.000	0.000	0.024	0.000	0.102	0.062	0.079	0.022	0.044	0.048	0.023	0.011	0.022	0.011	0.009	10.977	49.360	4.626	2.460	10.908	0.369	0.490	0.504	0.000	0.075	0.114
Pdensi_GG_94789_c0_g1	FC_3	MC_2_3	0	191.979916318754	95.9899581593768	-10.2522182656044	1.57291691425119	-6.51796555349851	7.12673523175681e-11	4.66188193067248e-09	0.000	0.000	0.255	0.727	0.107	0.469	0.000	0.119	0.557	1.235	0.335	1.056	0.000	0.000	0.000	1.047	0.740	4.772	2.878	1.967	10.083	0.645	0.000	0.000	0.000	0.000	0.000
Pdensi_DN25260_c0_g1d137475	FC_3	MC_2_3	418.651092798954	97.5968873030755	258.123990051015	2.09991466234224	0.322231242239674	6.51679411265882	7.18259037298911e-11	4.69303708437196e-09	10.173	12.721	8.452	6.549	6.745	13.034	7.662	4.577	6.957	4.720	4.500	4.964	11.009	11.049	12.481	10.246	1.976	2.023	2.954	2.295	2.478	8.899	4.225	3.754	11.482	13.622	35.737
Pdensi_DN22647_c0_g1	FC_3	MC_2_3	19.2935026164777	318.096559479211	168.695031047844	-4.0417640512308	0.620443897575841	-6.51431026563807	7.30244190429932e-11	4.76588774214116e-09	0.708	0.074	0.730	0.831	0.613	1.265	0.669	0.366	0.194	0.145	0.166	0.066	0.399	0.604	0.593	1.963	2.145	0.936	5.672	14.427	5.031	25.765	22.331	77.607	3.405	3.831	0.844
Pdensi_DN29514_c0_g1d196898	FC_3	MC_2_3	279.03409946932	2961.17212003235	1620.10310975084	-3.40728924975404	0.52320332284248	-6.5123616402946	7.39783467319867e-11	4.82262728678772e-09	8.305	10.165	9.096	8.088	8.005	4.419	10.390	10.587	13.132	11.477	11.694	8.982	7.847	9.931	5.485	11.867	11.281	10.173	45.107	54.488	131.395	11.516	8.491	5.798	1.429	2.991	1.545
Pdensi_DN21401_c0_g1d362950	FC_3	MC_2_3	426.024640238347	63.5171740326453	244.770907135496	2.74270118082751	0.42118043481913	6.51193871815372	7.41869872814968e-11	4.82668692734804e-09	15.028	18.752	19.065	6.446	7.593	8.893	6.262	10.119	10.146	10.058	11.069	10.338	10.671	13.410	11.319	7.112	9.722	10.017	2.512	1.312	1.224	0.861	0.000	0.000	0.000	0.319	0.000
Pdensi_DN15258_c1_g4	FC_3	MC_2_3	102.311858486985	2005.46542260515	1053.88864054606	-4.29228146885148	0.659145020256803	-6.51189243177353	7.42098566870186e-11	4.82668692734804e-09	0.210	0.680	0.256	1.898	3.547	4.963	1.578	1.868	1.405	1.673	1.244	1.313	2.205	3.455	2.895	0.966	1.051	0.819	18.333	35.123	102.042	15.566	4.431	3.090	12.099	16.012	13.126
Pdensi_DN19761_c5_g6	FC_3	MC_2_3	214.725651960999	1.48736760122695	108.106509781113	7.15946773002584	1.10038399441196	6.50633575768417	7.70060090055995e-11	5.00284710670661e-09	1.323	4.843	1.932	0.387	2.588	4.668	0.904	0.426	0.240	0.000	0.129	0.240	3.856	9.400	5.008	0.639	0.552	0.125	0.000	0.118	0.000	0.000	0.000	0.000	0.000	0.114	0.368
Pdensi_DN12697_c0_g1d521551	FC_3	MC_2_3	70718.2877961174	3842.41921497202	37280.3535055447	4.20199841444757	0.645929868082829	6.50534775070772	7.75138546027405e-11	5.03011124049479e-09	3499.062	1694.489	2370.495	2836.528	567.846	1960.690	1485.781	371.531	1708.112	1417.340	200.840	1287.617	2581.735	1559.755	1609.496	4105.652	626.053	606.796	146.585	25.025	133.037	11.110	4.240	8.816	0.512	0.393	0.424
Pdensi_DN22051_c0_g1d222112	FC_3	MC_2_3	0	307.583390817756	153.791695408878	-10.9325572532775	1.68183632652437	-6.50036931707281	8.01230655998402e-11	5.1876274516237e-09	0.000	0.000	0.016	0.000	0.000	0.000	0.006	0.000	0.000	0.000	0.000	0.000	0.000	0.000	0.000	0.000	11.593	13.042	8.059	0.768	15.258	0.700	0.000	0.000	0.000	0.000	0.000
Pdensi_DN17780_c0_g1	FC_3	MC_2_3	3486.51547726082	17127.3845134924	10306.9499953766	-2.29644187868936	0.353296153863864	-6.50004777457684	8.02945082497239e-11	5.19283338443594e-09	138.930	94.576	87.770	128.436	110.881	146.643	90.086	79.337	97.098	88.327	71.114	87.846	93.136	103.970	91.760	76.196	149.147	173.243	290.824	467.201	584.444	475.688	588.555	654.846	102.833	121.309	97.830
Pdensi_GG_89309_c0_g1	FC_3	MC_2_3	0	259.284866022846	129.642433011423	-10.6864450387719	1.64433776389561	-6.49893548236376	8.08903404700661e-11	5.22544270753458e-09	0.000	0.000	5.843	0.000	0.000	0.000	0.000	0.000	1.424	0.000	0.000	0.002	0.000	0.000	0.000	36.995	21.882	24.105	4.068	15.174	1.285	0.000	0.000	2.110	0.000	0.000	1.074
Pdensi_GG_147052_c0_g1	FC_3	MC_2_3	0	594.348173965043	297.174086982521	-11.8830288019055	1.82928112569883	-6.49601017304865	8.2478082390644e-11	5.32198223715467e-09	0.000	0.000	0.000	0.019	0.036	0.000	0.033	0.124	0.017	0.087	0.057	0.018	0.000	0.000	0.000	0.000	0.000	0.000	0.291	31.540	14.506	0.134	0.000	0.030	0.070	0.000	0.054
Pdensi_DN18774_c0_g1d355297	FC_3	MC_2_3	154.85155763907	1836.63448057207	995.743019105568	-3.5660084662142	0.549042354845783	-6.4949606068476	8.30551407276442e-11	5.35316190084243e-09	3.097	4.681	6.242	7.352	9.208	7.780	7.967	9.828	9.134	9.843	6.993	6.896	2.658	7.349	3.252	5.074	9.711	10.283	26.416	74.755	43.162	121.768	125.949	64.951	0.826	1.437	1.513
Pdensi_DN22506_c0_g3	FC_3	MC_2_3	0	101.784545507414	50.8922727537071	-9.33696221512309	1.43763368774955	-6.49467405687956	8.32133725942591e-11	5.35730698210963e-09	0.000	0.000	0.000	0.000	0.000	0.000	0.000	0.000	0.000	0.000	0.000	0.000	0.000	0.000	0.000	0.000	1.268	8.489	2.481	2.345	3.199	0.162	0.000	0.000	0.000	0.000	0.000
Pdensi_DN11980_c0_g1d520706	FC_3	MC_2_3	128.955519906552	0	64.4777599532762	9.27159193542869	1.42769651894105	6.4940915750818	8.35359260648031e-11	5.3720098744785e-09	3.067	2.944	0.278	1.334	1.477	2.836	1.043	0.465	0.392	0.522	0.352	0.000	2.604	5.583	2.751	0.050	0.061	0.000	0.000	0.000	0.000	0.000	0.000	0.000	0.000	0.000	0.000
Pdensi_DN18519_c0_g2	FC_3	MC_2_3	0	249.351616866009	124.675808433005	-10.6296809916419	1.63719055581214	-6.49263517548753	8.43477770424805e-11	5.41810985391907e-09	0.000	0.000	0.013	0.000	0.000	0.000	0.000	0.000	0.000	0.000	0.000	0.000	0.000	0.000	0.000	0.012	0.000	0.000	0.898	8.141	10.328	0.259	0.326	0.407	0.000	0.000	0.000
Pdensi_GG_104428_c0_g1	FC_3	MC_2_3	304.392991652964	1593.21049804859	948.801744850777	-2.38704342730077	0.367925472807194	-6.487844967863	8.70728071133293e-11	5.58686163166639e-09	1.807	6.719	6.216	15.987	25.136	20.687	10.274	16.806	26.162	14.038	10.738	18.527	4.863	10.724	10.026	9.246	13.284	12.584	50.009	37.352	38.991	53.724	51.851	249.163	47.570	33.943	70.078
Pdensi_DN43555_c0_g1d321640	FC_3	MC_2_3	0	173.324265056321	86.6621325281603	-10.1056976803198	1.55954749648219	-6.47989093189836	9.17889455724916e-11	5.88284634202303e-09	0.352	0.000	0.352	0.223	0.000	0.000	0.000	0.000	0.000	0.208	0.000	0.622	0.000	0.000	0.000	3.621	4.919	12.664	9.526	2.445	2.020	0.000	0.644	0.000	0.523	0.395	0.000
Pdensi_DN14424_c0_g1d213386	FC_3	MC_2_3	426.061933690931	8.57125336930865	217.31659353012	5.63125539237554	0.869641583264272	6.47537502891496	9.45767377191341e-11	6.05471570845918e-09	14.199	6.507	11.990	67.317	11.753	6.048	38.968	8.146	11.915	15.939	5.453	3.684	21.126	7.695	5.287	12.614	3.254	1.193	0.420	0.046	0.209	0.058	0.322	0.027	0.021	0.000	0.000
Pdensi_DN41763_c0_g1d320038	FC_3	MC_2_3	134.201190611411	7.86332289524757	71.0322567533292	4.08896516484767	0.631537131626358	6.47462351788821	9.50486313180611e-11	6.07810423656224e-09	0.558	1.136	0.309	0.703	2.615	5.645	0.752	1.680	4.003	1.453	4.071	3.881	2.690	4.426	4.100	0.502	1.490	0.231	0.278	0.144	0.177	0.094	0.228	0.000	0.000	0.000	0.000
Pdensi_DN18588_c0_g2	FC_3	MC_2_3	237.803871183683	10.474311766932	124.139091475307	4.50215942504006	0.69540843325917	6.47412255836443	9.53644749011146e-11	6.09147257876201e-09	2.384	7.563	1.761	2.856	2.248	5.392	1.457	0.560	0.597	0.769	0.602	0.582	4.450	9.430	6.209	1.027	0.612	0.249	0.452	0.099	0.284	0.256	0.139	0.000	0.000	0.000	0.000
Pdensi_DN9933_c0_g1	FC_3	MC_2_3	993.881438163659	77.7492303688317	535.815334266245	3.67534402504345	0.567945692016303	6.47129483805987	9.71666241944003e-11	6.19964363609931e-09	22.973	27.831	18.265	35.444	32.451	29.949	34.806	27.097	31.097	18.566	24.446	18.183	23.763	27.905	30.642	17.287	4.329	4.356	3.408	0.744	2.039	0.103	0.049	0.000	0.976	0.639	0.890
Pdensi_DN20504_c0_g3d291342	FC_3	MC_2_3	32.1524783794277	661.214775370223	346.683626874825	-4.36358718295976	0.674350115031372	-6.47080364590248	9.74830444205113e-11	6.21288305786635e-09	0.485	0.394	0.419	1.630	3.571	0.701	1.636	2.281	1.683	1.047	3.231	4.106	1.281	0.994	0.378	0.865	2.808	3.046	10.754	30.171	11.235	52.087	12.883	5.943	1.565	2.341	1.394
Pdensi_GG_115670_c0_g1	FC_3	MC_2_3	0	338.034514347593	169.017257173796	-11.0688146244167	1.71090482134408	-6.46956773183977	9.82836686961197e-11	6.25691824341e-09	0.000	0.000	0.000	0.000	0.000	0.000	0.000	0.000	0.000	0.000	0.000	0.000	0.000	0.000	0.000	0.000	0.000	0.036	10.608	0.579	15.395	0.103	0.000	0.000	0.000	0.000	0.000
Pdensi_DN40307_c0_g1	FC_3	MC_2_3	199.797124879389	0	99.8985624396945	9.90280072492826	1.53150747545456	6.466047919217	1.00599188696424e-10	6.3971887652539e-09	2.858	5.538	1.419	2.296	1.732	10.440	0.121	0.307	0.454	0.346	0.327	0.132	1.397	8.038	7.609	0.235	0.000	0.000	0.000	0.000	0.000	0.000	0.000	0.000	0.000	0.000	0.000
Pdensi_DN38625_c1_g4	FC_3	MC_2_3	2.9593482721791	283.490178537616	143.224763404898	-6.60159890536276	1.02100466257686	-6.46578722637891	1.00772791928407e-10	6.39952872551764e-09	0.000	0.040	0.093	0.000	0.022	0.221	0.000	0.019	0.153	0.022	0.000	0.022	0.042	0.043	0.148	0.017	0.083	0.047	3.384	2.768	15.805	0.309	0.000	0.000	0.117	0.000	0.022
Pdensi_GG_77262_c0_g1	FC_3	MC_2_3	2.70715825659791	1724.44597360308	863.576565929839	-9.3040846975249	1.43900091001754	-6.46565588162935	1.00860369282452e-10	6.39952872551764e-09	0.092	0.066	0.051	0.345	0.024	0.098	0.521	0.148	0.131	0.262	0.193	0.109	0.034	0.105	0.092	0.083	0.079	0.206	58.975	0.083	76.884	0.214	0.243	0.208	0.016	0.000	0.000
Pdensi_DN11297_c0_g3	FC_3	MC_2_3	1753.96779112981	351.737973726014	1052.85288242791	2.3183050592624	0.358803621178688	6.4612086456838	1.03869985417053e-10	6.58091821496577e-09	51.535	97.805	81.267	48.500	61.828	52.660	67.947	52.671	49.852	57.813	84.091	36.967	42.098	63.239	41.556	43.669	28.586	25.023	11.486	6.003	10.392	2.617	16.979	7.867	4.267	9.290	2.178
Pdensi_DN23958_c0_g7	FC_3	MC_2_3	33.2482170859103	347.933441024421	190.590829055166	-3.38827867251563	0.524412674923979	-6.46109225526787	1.03949918684528e-10	6.58091821496577e-09	2.757	0.996	0.307	0.000	0.746	0.000	0.338	0.000	0.000	0.724	1.542	0.360	1.016	1.060	0.679	1.922	1.312	8.953	14.257	7.796	5.731	0.929	0.000	3.079	19.359	0.689	1.487
Pdensi_GG_24549_c0_g1	FC_3	MC_2_3	159.072900378881	0	79.5364501894404	9.57356110348019	1.48197423658151	6.46000508454429	1.04699463317923e-10	6.62102226953178e-09	0.051	0.200	0.034	0.000	0.040	6.188	0.000	0.053	0.000	0.000	0.000	0.000	1.949	4.247	7.055	0.000	0.000	0.000	0.000	0.000	0.000	0.025	0.021	0.138	0.000	0.000	0.000
Pdensi_DN22388_c3_g1	FC_3	MC_2_3	1.22871294717171	182.23714903992	91.7329309935457	-7.27606815257933	1.12729656246854	-6.45444011347493	1.08619719231334e-10	6.86132602953992e-09	0.000	0.000	2.315	2.934	0.000	0.000	0.023	0.000	0.000	0.000	0.000	0.000	0.000	0.000	0.100	4.150	40.512	36.510	6.531	4.345	3.624	14.187	0.000	0.000	0.000	0.000	0.000
Pdensi_DN14517_c0_g1d274179	FC_3	MC_2_3	7.2365012159644	19529.2289048499	9768.23270303293	-11.3967930343565	1.76665802463485	-6.4510464817955	1.11080421027183e-10	7.00900253961457e-09	0.000	0.041	0.000	0.180	0.000	0.479	0.262	0.969	1.015	1.010	0.742	1.299	0.021	0.214	0.382	0.085	483.568	608.068	749.329	1.973	793.854	0.141	1.076	0.719	0.029	0.227	0.289
Pdensi_DN16318_c0_g2	FC_3	MC_2_3	608.169156016399	95.6635880203944	351.916372018397	2.67025848073665	0.413947691185471	6.45071475840223	1.11323855001242e-10	7.01660111947605e-09	16.252	17.218	10.019	9.273	23.441	18.839	10.902	10.310	10.155	5.904	12.408	8.606	18.867	19.171	12.315	8.632	3.841	3.672	2.369	1.862	3.271	1.359	0.436	2.715	1.592	6.617	5.568
Pdensi_DN17319_c0_g1d112878	FC_3	MC_2_3	0	218.672546880814	109.336273440407	-10.4400650797448	1.61904098874726	-6.44830189742315	1.1311028402383e-10	7.1213285993414e-09	0.000	0.000	0.000	0.000	0.000	0.000	0.000	0.000	0.000	0.000	0.000	0.000	0.000	0.000	0.000	0.000	0.000	0.000	1.906	2.604	12.389	0.050	0.000	0.000	0.000	0.000	0.000
Pdensi_DN16405_c0_g1	FC_3	MC_2_3	37.6516604565047	648.032961239245	342.842310847875	-4.09965449259579	0.636006130319434	-6.44593549835241	1.1488951923837e-10	7.2253727308444e-09	0.101	0.018	0.067	1.580	0.987	1.782	0.542	0.584	1.083	0.615	1.289	0.781	0.690	1.703	0.790	0.061	1.329	1.232	6.641	23.909	20.138	70.378	3.331	0.516	14.803	19.029	8.301
Pdensi_DN17564_c0_g1d12219	FC_3	MC_2_3	207.960455033826	11.8286441357785	109.894549584802	4.14130099207547	0.642852274775847	6.44207254850188	1.17852918047585e-10	7.40357742109286e-09	6.712	11.431	4.553	3.666	10.137	2.737	3.519	4.334	2.394	2.482	3.218	1.570	5.411	9.159	3.037	2.921	2.649	1.098	0.285	0.261	0.393	0.000	0.337	0.000	0.000	0.000	0.000
Pdensi_DN19282_c0_g1d14910	FC_3	MC_2_3	5563.48534121745	545.938303432681	3054.71182232506	3.34919129222905	0.519921562582162	6.44172416238225	1.1812382052171e-10	7.41243217423417e-09	2.687	9.055	4.314	66.523	190.990	286.879	94.855	100.624	73.235	42.078	44.350	41.648	84.133	186.302	196.816	8.311	27.583	5.996	8.525	23.525	10.961	1252.659	3222.482	4800.101	0.344	0.283	0.113
Pdensi_DN16431_c0_g1d527718	FC_3	MC_2_3	2.65094120872283	263.076008749205	132.863474978964	-6.60365828453272	1.02543890772453	-6.43983589347746	1.19602748225362e-10	7.4969894082669e-09	0.017	0.064	0.068	0.223	0.020	0.018	0.101	0.167	0.020	0.188	0.182	0.081	0.038	0.117	0.048	0.085	4.134	7.083	10.170	1.094	9.591	1.180	0.021	0.000	0.093	0.000	0.020
Pdensi_GG_6338_c0_g1	FC_3	MC_2_3	0	254.899385521906	127.449692760953	-10.6617359539072	1.65621660390245	-6.43740433997916	1.21533868523158e-10	7.60967441759544e-09	0.000	0.012	0.000	0.000	0.000	0.000	0.024	0.011	0.000	0.000	0.014	0.000	0.012	0.000	0.000	0.010	0.596	0.385	12.131	0.779	7.430	9.742	0.284	1.057	0.034	0.000	0.013
Pdensi_GG_91900_c1_g1	FC_3	MC_2_3	0	171.514524034576	85.7572620172879	-10.0895243912322	1.5677336361623	-6.43573892815783	1.228740759382e-10	7.67673621641933e-09	0.000	0.000	0.000	0.000	0.000	0.000	0.000	0.000	0.000	0.000	0.000	0.000	0.000	0.000	0.000	0.000	0.000	0.000	2.026	2.474	8.799	0.047	0.000	0.000	0.000	0.000	0.000
Pdensi_DN18861_c0_g4	FC_3	MC_2_3	1018.74049499631	221.404316277227	620.072405636771	2.2020197345847	0.342175881256651	6.43534467273882	1.2319345369228e-10	7.68190433505108e-09	11.753	29.481	16.866	32.407	33.388	41.683	30.719	22.204	26.858	13.640	22.634	14.496	18.840	36.964	29.891	19.793	11.608	6.036	7.138	4.968	5.464	0.325	0.883	0.057	0.055	0.077	0.058
Pdensi_DN20685_c1_g1	FC_3	MC_2_3	515.082097571089	29.4076715349059	272.244884552998	4.13743025804192	0.642926894674929	6.43530437489918	1.23226143766269e-10	7.68190433505108e-09	0.014	0.107	0.043	2.016	11.816	18.774	4.111	2.420	1.595	0.159	0.878	0.924	8.123	16.455	18.559	0.530	3.402	0.650	0.375	0.558	1.365	0.529	14.953	11.772	0.000	0.000	0.000
Pdensi_GG_25535_c0_g1	FC_3	MC_2_3	0	598.928498439795	299.464249219897	-11.8940436901449	1.84955720948559	-6.43075198168806	1.26974197345693e-10	7.90691614715687e-09	0.000	0.117	0.000	0.069	0.000	0.000	0.120	0.170	0.064	0.191	0.206	0.000	0.000	0.000	0.000	0.000	0.119	0.000	12.679	0.253	33.714	0.247	0.000	0.220	0.000	0.000	0.000
Pdensi_DN11295_c0_g1	FC_3	MC_2_3	299.851894149229	2806.13619456639	1552.99404435781	-3.22582798252653	0.502130549951196	-6.42428145995112	1.32493855639157e-10	8.23266015197513e-09	2.813	16.213	14.211	5.570	7.520	5.122	43.112	49.555	61.468	50.842	97.022	47.010	7.699	11.442	6.015	42.987	108.283	62.199	126.917	39.232	58.399	22.571	16.414	0.105	0.000	0.058	0.000
Pdensi_DN7371_c0_g1	FC_3	MC_2_3	635.227017580023	3467.87329238018	2051.5501549801	-2.4478602593984	0.381062657022556	-6.42377366106882	1.32936822666121e-10	8.25119619336038e-09	5.809	16.073	11.602	13.856	22.261	24.708	39.751	72.045	108.106	81.381	89.171	93.941	11.502	28.171	14.395	22.018	52.249	44.007	114.856	78.428	82.075	67.659	559.905	367.127	0.059	0.021	0.034
Pdensi_DN39593_c0_g1	FC_3	MC_2_3	221.783933510672	13.9128314267308	117.848382468702	4.00258816970216	0.623443335281676	6.42013145893004	1.36156714823551e-10	8.44186431548932e-09	2.345	3.341	6.546	3.130	9.282	11.735	5.626	4.141	7.600	4.218	3.123	4.658	6.603	4.134	7.305	0.996	1.201	2.117	0.274	0.287	0.531	0.188	0.000	0.248	2.223	2.358	4.463
Pdensi_DN10179_c0_g1d266668	FC_3	MC_2_3	0	192.320643617547	96.1603218087736	-10.2547546847691	1.5976452144254	-6.4186682951742	1.37471576837226e-10	8.51413269747251e-09	0.000	0.000	0.000	0.000	0.000	0.000	0.000	0.000	0.000	0.000	0.000	0.000	0.000	0.000	0.000	0.000	0.000	0.000	1.862	2.629	10.394	0.000	0.000	0.000	0.000	0.000	0.000
Pdensi_DN21039_c0_g3	FC_3	MC_2_3	0.614356473585854	680.185922061875	340.40013926773	-10.1762519841004	1.58556169508954	-6.41807380666173	1.38009347932156e-10	8.53816834641876e-09	0.207	0.045	0.864	0.363	0.000	0.022	0.000	0.000	0.024	0.024	0.052	0.000	0.000	0.000	0.047	1.331	13.674	12.331	9.957	1.127	41.619	5.459	0.000	0.000	0.000	0.000	0.000
Pdensi_DN15954_c0_g1d526628	FC_3	MC_2_3	843.249575793667	47.209419935224	445.229497864445	4.15715518237645	0.647846831770589	6.41687969826879	1.39095751465014e-10	8.59443638085071e-09	38.351	42.544	21.641	23.289	25.026	25.086	16.842	22.832	27.857	23.550	21.862	30.102	18.776	38.996	13.996	5.213	4.066	1.642	1.023	2.237	0.508	0.603	1.164	1.914	11.340	16.297	24.878
Pdensi_GG_89773_c0_g1	FC_3	MC_2_3	0	545.505098954685	272.752549477342	-11.7593629814566	1.8326060538926	-6.41674349840698	1.39220196278222e-10	8.59443638085071e-09	0.000	0.000	0.000	0.000	0.000	0.000	0.000	0.000	0.000	0.000	0.000	0.000	0.000	0.000	0.000	0.000	0.000	0.000	0.695	38.065	4.059	0.000	0.000	0.000	0.000	0.000	0.000
Pdensi_DN9221_c0_g1d102869	FC_3	MC_2_3	0	248.541841803729	124.270920901865	-10.6248620000535	1.65655630733058	-6.41382484436923	1.41913250105154e-10	8.75121480999794e-09	1.918	0.961	4.363	3.815	0.000	0.000	0.000	0.233	0.000	0.000	0.000	0.000	0.000	0.000	0.000	12.712	8.726	15.335	2.961	1.540	14.731	0.000	0.000	0.000	0.000	0.000	0.000
Pdensi_DN19412_c2_g3	FC_3	MC_2_3	0	868.769418078844	434.384709039422	-25.0546080731966	3.90687549426191	-6.41295278285543	1.42727736466797e-10	8.79193608617988e-09	0.000	0.000	0.000	0.000	0.000	0.000	0.000	0.000	0.139	0.000	0.000	0.000	0.000	0.000	0.000	0.000	0.127	0.000	0.000	64.708	3.533	5.904	0.144	0.000	0.000	0.000	0.707
Pdensi_GG_106105_c0_g1	FC_3	MC_2_3	0.656125909563822	7755.99279588234	3878.32446089595	-13.6009449585352	2.12213596635209	-6.40908272334449	1.46397749005835e-10	9.00827831827597e-09	0.000	0.000	0.000	0.000	0.000	0.000	0.000	0.000	0.279	0.040	0.000	0.000	0.038	0.000	0.000	0.000	0.038	0.000	6.415	462.869	137.027	37.663	0.209	0.069	0.000	0.000	0.000
Pdensi_DN19493_c0_g3	FC_3	MC_2_3	286.063373793106	1725.69660637329	1005.8799900832	-2.59115186505891	0.404365683920047	-6.4079420388483	1.47496956768739e-10	9.06613568000608e-09	4.125	10.596	6.867	17.902	24.063	8.593	28.480	23.266	9.982	36.051	34.068	15.362	4.729	12.436	7.190	19.183	42.122	23.200	46.813	54.756	35.178	44.942	9.910	2.609	3.429	1.685	3.478
Pdensi_DN15866_c0_g1d277130	FC_3	MC_2_3	0.614356473585854	198.133506381089	99.3739314273374	-8.42013877913231	1.3146130101046	-6.40503229042467	1.50337559730946e-10	9.23079089839923e-09	0.049	0.053	9.019	4.187	0.059	0.000	0.000	0.000	0.229	0.000	0.185	0.116	0.000	0.000	0.055	8.121	13.681	12.364	3.754	8.936	3.011	2.290	0.000	0.000	0.000	0.000	0.000
Pdensi_DN15855_c0_g1d345937	FC_3	MC_2_3	0	231.715342173274	115.857671086637	-10.5238715195749	1.64332511553023	-6.40401063679921	1.51347560560072e-10	9.28281312033018e-09	0.000	0.000	0.000	0.000	0.000	0.000	0.000	0.000	0.000	0.000	0.000	0.000	0.000	0.000	0.000	0.000	0.000	0.482	6.110	0.900	11.140	0.146	0.000	0.000	0.000	0.000	0.000
Pdensi_DN20154_c1_g1	FC_3	MC_2_3	27.9987673710878	974.280489509421	501.139628440255	-5.12782560916695	0.801291643254236	-6.399449753827	1.55937884653736e-10	9.55408472452605e-09	6.840	2.758	19.306	7.175	0.617	0.069	0.564	0.333	0.075	0.674	0.484	0.075	1.636	0.442	0.143	49.364	39.231	35.318	23.381	24.973	28.450	14.909	0.078	0.000	0.780	0.502	0.384
Pdensi_DN39387_c0_g1d317971	FC_3	MC_2_3	0.656125909563822	209.542549717709	105.099337813637	-8.47531554575257	1.32451848592618	-6.39878992691156	1.56613136275631e-10	9.58516084366765e-09	0.000	0.000	0.107	0.000	0.000	0.000	0.039	0.374	2.147	0.463	0.954	1.022	0.040	0.000	0.000	0.163	1.148	2.564	9.220	5.314	2.265	8.558	0.000	0.000	0.056	0.000	0.000
Pdensi_DN8192_c0_g1d452112	FC_3	MC_2_3	114.810585764693	6.72317422310342	60.7668799938984	4.08727973730822	0.639311412201569	6.3932532085311	1.62393007988573e-10	9.92825248518352e-09	0.092	0.000	0.000	3.262	5.566	8.303	2.349	2.116	0.543	0.865	1.047	2.063	2.563	3.717	3.295	0.248	0.500	0.113	0.205	0.214	0.132	3.359	3.499	6.121	0.000	0.000	0.000
Pdensi_DN34233_c0_g1d237527	FC_3	MC_2_3	164.615310797513	6.16061931581894	85.387965056666	4.75178723345557	0.743284718551314	6.39295698520071	1.62708045559558e-10	9.93686255542049e-09	5.887	9.310	3.903	6.131	4.480	2.774	2.442	2.478	1.169	1.303	1.746	0.819	4.227	7.290	2.417	2.604	1.183	0.384	0.131	0.134	0.220	0.000	0.189	0.000	0.237	0.129	0.138
Pdensi_GG_112838_c0_g1	FC_3	MC_2_3	751.377930625111	111.656755933399	431.517343279255	2.75238226052991	0.430706806394041	6.39038487358343	1.65468744916513e-10	1.00946552714255e-08	28.976	21.180	17.660	23.655	22.695	17.496	14.146	15.022	14.519	8.036	12.353	7.404	24.660	20.552	16.510	7.032	4.507	2.130	2.122	2.629	4.009	0.532	0.213	0.000	15.047	36.648	46.370
Pdensi_DN26195_c0_g1d23710	FC_3	MC_2_3	13.6325489401793	1679.9394864039	846.786017672039	-6.93993917275238	1.08762429868848	-6.38082394915316	1.76137704464157e-10	1.07225942372892e-08	0.631	0.410	0.126	0.320	0.153	2.070	0.983	0.132	1.047	1.339	0.000	1.192	0.141	0.583	0.423	0.793	0.273	0.309	1.960	102.845	26.617	31.951	6.654	59.742	0.189	0.710	0.000
Pdensi_DN19783_c0_g1d288157	FC_3	MC_2_3	0.230076470928859	8912.06852652554	4456.14930149823	-14.8276002114494	2.32487738970845	-6.37779879364256	1.79651319150689e-10	1.09248303791838e-08	0.000	0.000	0.000	0.016	0.000	0.000	0.000	0.000	0.208	0.178	0.000	0.015	0.000	0.015	0.000	0.000	0.014	0.016	1.443	403.483	287.579	0.724	0.000	0.000	0.020	0.000	0.000
Pdensi_DN16352_c1_g3	FC_3	MC_2_3	108.149525412988	842.128011440311	475.13876842665	-2.96137023751765	0.464405659214204	-6.3766885238402	1.80957962122706e-10	1.09925698801291e-08	1.177	0.915	1.618	3.181	2.448	7.328	2.770	1.486	2.275	1.160	0.977	2.702	1.836	2.950	4.226	4.579	10.527	11.230	31.113	20.558	15.453	54.655	48.752	44.761	2.607	2.095	1.908
Pdensi_DN19808_c0_g1d360932	FC_3	MC_2_3	0	219.095180965248	109.547590482624	-10.4428582135326	1.63788753003723	-6.37580909679143	1.81999519063555e-10	1.10440793264939e-08	0.000	0.000	0.000	0.000	0.000	0.000	0.000	0.000	0.000	0.000	0.000	0.000	0.000	0.000	0.000	0.000	0.000	0.000	1.697	2.599	12.613	0.000	0.000	0.000	0.000	0.000	0.000
Pdensi_DN21000_c0_g2	FC_3	MC_2_3	0.230076470928859	619.169824502983	309.699950486956	-10.980218911837	1.72273828326822	-6.37370111204956	1.84520033179451e-10	1.11851298752275e-08	0.000	0.000	0.022	0.000	0.000	0.000	0.000	0.000	0.000	0.000	0.027	0.000	0.000	0.025	0.000	0.000	0.120	4.298	17.325	0.428	30.799	0.000	0.000	0.132	0.000	0.000	0.000
Pdensi_DN32324_c0_g1d505151	FC_3	MC_2_3	23.8179302691908	681.358803941428	352.588367105309	-4.83252668766701	0.758495257371582	-6.371202246423	1.87552121106232e-10	1.13568583227395e-08	0.783	0.922	1.278	2.158	2.149	1.238	2.126	2.155	0.670	1.504	2.160	1.009	0.396	1.067	0.575	0.384	0.932	2.399	33.192	4.388	16.976	1.728	2.097	2.157	0.000	0.160	0.102
Pdensi_GG_59010_c0_g1	FC_3	MC_2_3	38.6338850831	521.192013280799	279.91294918195	-3.76004371644712	0.59030748772688	-6.3696358162863	1.89477568678221e-10	1.14533103959648e-08	0.473	0.061	0.563	0.071	0.565	0.809	0.062	0.196	0.682	0.352	0.357	2.170	1.674	0.736	0.701	1.420	4.757	8.422	8.937	17.623	14.409	0.141	1.922	0.000	0.000	0.021	0.000
Pdensi_DN25859_c0_g1d429552	FC_3	MC_2_3	186.566927762903	0	93.2834638814516	9.80439469459025	1.53925293684556	6.36957998253538	1.8954655447469e-10	1.14533103959648e-08	3.168	4.532	4.996	8.689	9.923	6.774	4.636	12.935	6.416	5.816	7.248	3.117	1.591	10.458	4.203	1.429	0.000	0.000	0.000	0.000	0.000	3.733	6.545	9.534	0.000	1.593	4.872
Pdensi_DN21449_c0_g2	FC_3	MC_2_3	31.8118857855121	2056.10244395153	1043.95716486852	-6.01415094885034	0.944978857188925	-6.36432328945531	1.96152602363056e-10	1.18399371337472e-08	0.643	0.481	0.519	1.301	1.141	1.929	1.307	1.901	3.108	2.854	1.670	2.721	0.767	0.966	0.892	0.967	0.894	1.041	92.663	2.747	68.327	27.408	7.745	9.345	5.249	7.147	10.713
Pdensi_DN22918_c2_g1	FC_3	MC_2_3	0	167.401319972523	83.7006599862616	-10.0548239226558	1.58035964033865	-6.36236440491557	1.98671404733116e-10	1.19698057124902e-08	0.000	0.055	0.000	0.127	0.000	0.055	0.000	0.000	0.178	0.000	0.000	0.000	0.000	0.000	0.000	0.000	0.000	0.000	5.144	1.119	6.928	1.071	0.435	0.941	0.000	0.057	0.061
Pdensi_DN26653_c0_g1d78124	FC_3	MC_2_3	51.741169274128	644.956064523503	348.348616898816	-3.64144614548811	0.5723452951454	-6.36232389149461	1.98723830397928e-10	1.19698057124902e-08	2.171	1.835	1.820	1.872	1.273	1.314	0.995	1.698	1.692	1.137	2.650	1.462	1.741	1.450	1.044	5.485	2.594	1.192	13.439	28.679	8.960	8.653	4.918	3.234	0.000	0.000	0.025
Pdensi_DN3975_c0_g1d448203	FC_3	MC_2_3	11.0608225775972	154.992518620087	83.0266705988419	-3.81981693130477	0.600585816668252	-6.36015174733095	2.01554529514656e-10	1.21275020232547e-08	0.255	0.555	1.467	0.831	0.396	0.582	0.439	0.526	0.204	0.217	0.220	0.206	0.380	0.250	0.272	0.859	2.477	3.421	2.975	4.004	5.178	0.910	0.641	0.955	0.538	0.313	0.312
Pdensi_DN884_c0_g1d258954	FC_3	MC_2_3	3.39984532271118	1162.82547075103	583.112658036871	-8.43800334584568	1.32729077161889	-6.35731335308984	2.05312903387453e-10	1.23406252077173e-08	0.000	0.046	0.351	0.000	0.000	0.355	0.000	0.000	0.150	0.025	0.013	0.114	0.024	0.000	0.241	0.000	0.759	10.691	50.187	1.902	40.375	0.016	0.000	0.349	0.017	0.000	0.064
Pdensi_DN25761_c2_g1	FC_3	MC_2_3	163.322822782538	12.9249439118329	88.1238833471856	3.66149944288844	0.576550748014364	6.35069758472887	2.14340710410838e-10	1.2869693118468e-08	12.864	4.728	4.295	4.296	4.048	7.049	1.770	2.091	1.925	1.772	1.089	1.611	5.661	3.755	3.912	1.823	0.548	0.394	0.327	0.334	0.374	0.353	0.096	0.266	1.177	0.792	1.851
Pdensi_DN21246_c1_g1d294447	FC_3	MC_2_3	0	579.984682511582	289.992341255791	-11.8476241342701	1.865811846342	-6.34984934708066	2.15525890432976e-10	1.29272474407859e-08	0.000	0.000	0.000	0.000	0.000	0.000	0.000	0.000	0.000	0.019	0.000	0.000	0.000	0.000	0.000	0.000	0.009	0.000	4.109	0.549	39.944	0.000	0.000	0.000	0.000	0.000	0.000
Pdensi_DN19693_c2_g2	FC_3	MC_2_3	975.003682921095	156.553102286005	565.77839260355	2.63893134293125	0.41572276401452	6.34781535042204	2.18393984780339e-10	1.30855160565707e-08	17.486	10.927	13.241	12.707	32.623	51.379	11.770	20.104	14.729	8.558	17.306	17.514	20.130	24.657	35.801	5.658	7.596	4.817	3.079	5.412	3.846	137.939	103.957	101.671	1.904	2.191	3.493
Pdensi_DN19596_c0_g1	FC_3	MC_2_3	383.389021350244	31.0279589733769	207.20849016181	3.62326636041146	0.570867936926798	6.34694318254567	2.1963519960638e-10	1.31460770417078e-08	12.157	8.565	4.320	46.618	17.080	18.435	38.343	20.848	44.164	38.034	28.912	59.095	7.601	17.319	7.691	3.101	0.921	0.955	1.315	0.662	0.507	2.145	0.529	0.031	28.389	33.524	13.587
Pdensi_DN38163_c0_g1	FC_3	MC_2_3	0.656125909563822	234.137472443746	117.396799176655	-8.6285946653156	1.35965211566791	-6.34617823624459	2.20729493578132e-10	1.31977264603671e-08	0.000	0.000	0.000	0.044	0.000	0.000	0.038	0.000	0.000	0.000	0.000	0.000	0.039	0.000	0.000	0.000	0.000	0.000	2.907	3.961	11.355	0.106	0.000	0.071	0.000	0.039	0.000
Pdensi_DN36715_c0_g1	FC_3	MC_2_3	0	146.411997723497	73.2059988617486	-9.86127807392569	1.55429234583181	-6.34454522044774	2.23083454958445e-10	1.3324506130141e-08	0.000	0.000	0.000	0.197	0.000	0.740	0.000	0.000	0.000	0.000	0.000	0.000	0.000	0.000	0.000	0.000	1.006	0.380	3.021	1.546	6.876	1.185	0.000	0.000	0.000	0.000	0.000
Pdensi_DN42533_c0_g1d93795	FC_3	MC_2_3	107.934137926457	0	53.9670689632285	9.01443875727125	1.42099981298763	6.34372972809796	2.24268134356273e-10	1.33812538198914e-08	0.000	0.000	0.000	0.317	5.793	4.614	1.939	2.368	1.194	0.000	0.000	0.295	2.222	3.758	3.058	0.000	0.537	0.000	0.000	0.000	0.000	10.658	15.861	10.074	0.000	0.000	0.000
Pdensi_GG_34953_c0_g1	FC_3	MC_2_3	0	105.964549877167	52.9822749385834	-9.39559604212711	1.48133535636006	-6.34265293256346	2.25841831604733e-10	1.3461069923266e-08	0.098	0.000	0.000	0.000	0.000	0.000	0.108	0.000	0.000	0.000	0.000	0.000	0.000	0.000	0.000	0.000	0.000	0.000	2.496	4.077	1.816	0.000	0.000	0.000	0.000	0.110	0.000
Pdensi_DN25686_c0_g3	FC_3	MC_2_3	2.62450363825529	425.635538745369	214.130021191812	-7.40219440910714	1.16710948328198	-6.34233078827509	2.2631472628475e-10	1.34720835465357e-08	0.362	0.000	0.178	0.224	0.000	0.000	0.000	0.186	0.000	0.000	0.000	0.209	0.197	0.000	0.000	0.635	1.933	2.030	15.201	9.631	9.046	17.658	26.105	19.713	0.000	0.000	0.000
Pdensi_DN19551_c0_g4	FC_3	MC_2_3	2459.54475049143	227.614181535494	1343.57946601346	3.43377098456364	0.54141591765286	6.34220545167879	2.26498976545427e-10	1.34720835465357e-08	14.096	99.539	37.068	96.952	85.053	94.559	122.226	80.654	58.240	97.017	107.669	49.816	24.140	115.502	71.693	28.293	25.591	15.719	7.410	4.830	5.817	4.935	10.320	0.292	10.869	6.701	4.000
Pdensi_DN21466_c0_g1d18864	FC_3	MC_2_3	284.299668061015	31.5906292757978	157.945148668407	3.17603291673967	0.50123142095731	6.33646013387131	2.35103976979249e-10	1.39693395321597e-08	5.900	10.706	6.195	11.496	10.107	13.397	10.240	11.543	8.048	7.266	9.396	7.052	6.182	11.052	6.718	2.488	1.430	1.348	0.651	0.681	1.161	0.221	0.268	0.147	0.995	2.220	0.964
Pdensi_DN17149_c1_g1	FC_3	MC_2_3	1645.55688329572	103.393175059511	874.475029177616	3.99411017779749	0.630852798359792	6.33128708976503	2.43124486515031e-10	1.44308676746138e-08	22.908	43.245	41.622	19.271	26.344	65.603	9.368	7.077	14.252	5.357	7.020	14.327	31.260	40.346	64.452	12.798	6.476	8.116	0.862	3.021	4.165	14.655	62.198	20.191	8.551	3.583	4.179
Pdensi_DN25718_c0_g2	FC_3	MC_2_3	1852.0549698377	229.148731059889	1040.60185044879	3.01414515700316	0.476177677634642	6.32987495754858	2.45359954185997e-10	1.4548416992436e-08	2.639	1.297	0.864	57.080	86.685	136.840	54.075	42.212	27.052	12.455	16.902	15.630	33.466	62.754	59.075	5.708	12.587	2.125	5.995	9.054	3.135	408.863	351.692	572.772	0.142	7.089	0.668
Pdensi_DN22135_c0_g1d222216	FC_3	MC_2_3	30.3153063841987	802.632616995828	416.473961690014	-4.72455662298896	0.746852986466129	-6.325952642091	2.51675000815503e-10	1.49073662736418e-08	2.194	1.544	0.991	1.625	1.041	1.076	0.902	0.456	0.547	0.570	0.431	0.371	0.834	1.143	0.583	0.701	0.737	0.530	4.613	24.461	33.293	0.731	0.048	0.279	0.734	1.163	0.855
Pdensi_DN18830_c0_g1d355784	FC_3	MC_2_3	1.22871294717171	451.268259201044	226.248486074108	-8.56624116817985	1.354267123205	-6.32537039510127	2.52625866627101e-10	1.49481660355565e-08	0.185	0.200	26.054	3.043	0.000	0.000	0.103	0.000	0.220	0.000	0.234	0.109	0.000	0.000	0.104	8.050	11.945	35.251	1.962	9.797	23.132	29.173	0.000	0.000	0.000	0.000	0.000
Pdensi_DN21067_c1_g1	FC_3	MC_2_3	155.889361767715	4.74321212601706	80.3162869468661	5.01854551635337	0.793662941490682	6.32327056486647	2.56084326556788e-10	1.51371047369179e-08	0.183	0.682	0.703	3.630	8.529	3.926	5.169	1.959	1.464	0.526	1.138	0.304	3.772	5.890	3.433	0.841	0.595	0.277	0.251	0.057	0.070	0.036	0.015	0.000	0.000	0.000	0.000
Pdensi_DN15855_c0_g1d468400	FC_3	MC_2_3	582.367514283974	8.65658890092098	295.512051592448	6.07047781132934	0.960621484385902	6.31932338595365	2.62711001583038e-10	1.55127310986523e-08	0.094	1.088	0.237	2.276	21.348	11.033	6.125	12.627	34.397	23.972	14.314	31.209	24.940	14.235	8.117	0.017	0.044	0.228	0.021	0.546	0.081	0.169	3.988	24.700	0.029	0.379	0.000
Pdensi_GG_29169_c0_g1	FC_3	MC_2_3	368.373618202015	58.8443162782336	213.608967240124	2.64526848888492	0.418759150647128	6.31692103873328	2.66825825183999e-10	1.57394125070532e-08	1.024	3.552	2.054	18.145	30.699	16.468	17.708	23.006	19.499	13.665	18.630	14.226	7.035	13.477	10.474	0.550	0.880	3.248	1.585	1.898	1.177	0.000	0.500	0.000	0.000	0.000	0.000
Pdensi_GG_156752_c0_g1	FC_3	MC_2_3	1.80650826420812	215.09367441666	108.450091340434	-6.84395724673455	1.08378777854435	-6.31484999390448	2.70423651043913e-10	1.5935160619004e-08	0.099	0.222	0.092	0.029	0.034	0.088	0.000	0.038	0.021	0.018	0.023	0.018	0.041	0.101	0.000	0.042	0.391	0.098	1.958	4.771	9.974	0.565	0.188	0.150	0.937	0.684	0.446
Pdensi_GG_62760_c0_g1	FC_3	MC_2_3	1340.84861317448	253.328057038556	797.088335106517	2.40417783812627	0.380770094086783	6.31398808746341	2.71934880041689e-10	1.60076754308132e-08	66.165	49.112	21.059	70.431	37.592	30.261	28.883	22.242	15.828	19.451	19.264	12.061	42.911	43.357	24.799	12.559	19.753	14.401	7.902	4.955	7.218	3.015	2.961	0.509	17.268	20.045	11.317
Pdensi_DN15027_c0_g1d213970	FC_3	MC_2_3	1790.41807771511	333.083082454766	1061.75058008494	2.42650597843491	0.384477362358239	6.31118036066319	2.76915242345192e-10	1.62840436480537e-08	33.592	49.899	57.784	209.983	94.648	121.598	186.431	99.299	175.007	170.279	121.358	185.173	38.304	63.317	48.481	114.737	26.750	16.944	11.392	5.304	9.721	38.208	3.822	6.249	26.503	2.294	13.308
Pdensi_DN1343_c0_g1d259304	FC_3	MC_2_3	5.7134842441835	544.300423607634	275.006953925909	-6.56668910292002	1.04139817720138	-6.30564681855614	2.86992801727936e-10	1.6841930456135e-08	0.425	1.151	0.744	23.592	67.383	5.925	48.100	25.493	22.245	44.427	14.526	18.569	0.237	0.246	0.000	2.958	5.994	2.220	4.017	25.799	12.796	0.162	0.261	0.214	0.000	0.000	0.000
Pdensi_DN18842_c0_g1	FC_3	MC_2_3	137.033169095654	2.60829034850536	69.8207297220798	5.70565430415134	0.905169245000366	6.30341158370779	2.91164339035371e-10	1.7069172726533e-08	1.200	4.795	2.713	6.690	7.398	5.724	6.139	2.905	3.332	1.312	1.883	0.852	1.942	4.230	5.287	0.768	0.306	0.232	0.126	0.021	0.053	0.028	0.000	0.000	0.000	0.000	0.000
Pdensi_DN19580_c0_g1d218734	FC_3	MC_2_3	4.13705245090425	190.142016268258	97.1395343595812	-5.51510935941073	0.875123358019445	-6.30209365213651	2.93651633406272e-10	1.71973129580361e-08	0.000	0.000	0.293	0.557	0.178	0.320	0.000	0.154	0.521	0.000	0.185	0.345	0.163	0.169	0.000	0.131	3.317	1.074	5.995	5.093	3.991	0.446	1.075	1.767	0.000	0.494	0.000
Pdensi_DN12358_c0_g1	FC_3	MC_2_3	0	117.483312673419	58.7416563367094	-9.5437772693884	1.51603201319949	-6.29523465619098	3.06935181654127e-10	1.79568099453672e-08	0.000	0.000	0.000	0.000	0.000	0.000	0.000	0.000	0.000	0.000	0.000	0.000	0.000	0.000	0.000	0.000	2.177	4.835	3.056	1.518	4.655	0.172	0.000	0.000	0.000	0.077	0.000
Pdensi_GG_51631_c0_g1	FC_3	MC_2_3	0	149.096894861342	74.5484474306708	-9.88793157821915	1.57166822175661	-6.29136063282344	3.14695276847456e-10	1.8391939842885e-08	0.349	0.000	0.175	0.663	1.061	0.000	1.356	1.282	3.111	3.709	1.985	1.645	0.000	0.000	0.000	0.781	1.127	1.704	1.351	7.077	3.258	3.189	0.000	0.000	0.778	0.000	0.211
Pdensi_DN19808_c0_g3	FC_3	MC_2_3	0	298.868512146261	149.434256073131	-10.8911298322374	1.73134654022295	-6.2905545361444	3.16333890039283e-10	1.84687834408708e-08	0.000	0.000	0.000	0.000	0.000	0.000	0.000	0.000	0.022	0.000	0.000	0.000	0.000	0.000	0.000	0.000	0.000	0.000	0.493	12.294	10.438	0.112	0.046	0.000	0.000	0.000	0.000
Pdensi_DN8459_c1_g1	FC_3	MC_2_3	2.82602945843995	149.615543174968	76.2207863167041	-5.72822505079197	0.911002282494939	-6.28782733134786	3.21939693157324e-10	1.87768527989641e-08	0.151	0.081	0.150	0.000	0.000	0.000	0.000	0.079	0.089	0.088	0.000	0.089	0.084	0.087	0.084	0.203	0.657	0.186	1.770	7.271	2.697	3.432	0.647	0.000	0.115	0.254	0.272
Pdensi_DN13909_c0_g1	FC_3	MC_2_3	113.233413225039	0	56.6167066125196	9.08336664840075	1.44627670271089	6.28051785068164	3.37447131788951e-10	1.96612071954786e-08	4.729	4.998	2.364	0.995	3.305	2.796	1.005	1.603	2.292	1.121	1.577	2.020	3.430	4.013	1.978	1.250	0.229	0.104	0.000	0.000	0.000	0.000	0.204	0.000	0.000	0.234	0.000
Pdensi_GG_21026_c0_g1	FC_3	MC_2_3	5.08748238507726	7170.72060195615	3587.90404217061	-10.460649439021	1.66570076313004	-6.28002920486406	3.38509435352725e-10	1.97029762264845e-08	0.000	0.079	2.129	3.008	0.053	0.078	0.048	0.395	0.120	0.103	0.074	0.070	0.016	0.135	0.264	0.293	80.997	105.927	505.052	3.048	75.741	2.984	0.000	0.030	0.091	0.000	0.018
Pdensi_GG_141872_c0_g1	FC_3	MC_2_3	136.396842584654	2193.4257842411	1164.91131341288	-4.00692049785463	0.63818155736858	-6.27865291873428	3.41519026063978e-10	1.98578866113307e-08	1.703	1.989	4.501	2.777	3.023	7.426	6.538	5.586	9.076	6.608	5.806	7.791	3.129	4.584	3.688	6.931	7.247	3.952	73.347	14.463	85.375	47.340	20.280	155.834	1.843	1.343	1.130
Pdensi_DN100592_c0_g1	FC_3	MC_2_3	0.656125909563822	325.780412286267	163.218269097915	-9.09179666945695	1.44897048199438	-6.27465968591915	3.50399846628541e-10	2.035352103008e-08	1.410	0.000	0.833	0.376	0.202	0.000	0.308	0.000	0.000	0.000	0.083	1.024	0.053	0.000	0.000	0.591	134.867	74.115	13.061	1.272	11.522	0.000	0.000	0.168	0.015	0.192	0.000
Pdensi_GG_39664_c0_g1	FC_3	MC_2_3	958.07258503727	4708.12758738725	2833.10008621226	-2.2966968623754	0.366171012959598	-6.27219736431953	3.55987928478156e-10	2.06570777500738e-08	24.632	29.762	29.369	36.903	43.911	51.850	34.673	58.540	69.518	60.344	59.926	81.143	20.405	32.400	27.331	25.324	35.266	41.114	88.475	111.249	169.434	185.778	36.142	42.730	23.578	38.232	19.173
Pdensi_DN20468_c2_g1	FC_3	MC_2_3	176.109957282338	19.3462366460547	97.7280969641964	3.18037294061133	0.507208266802011	6.27034918153806	3.60239329511826e-10	2.08825321084187e-08	2.871	6.087	3.006	2.972	3.426	7.055	2.465	1.368	1.691	2.384	1.100	1.188	3.972	5.190	5.472	1.374	0.778	0.444	0.674	0.518	0.344	1.279	2.544	1.548	4.004	5.637	6.535
Pdensi_DN26217_c0_g1d193938	FC_3	MC_2_3	78.7503906589153	427.866773162712	253.308581910814	-2.43879249925408	0.389084710684191	-6.26802450028313	3.6565726166376e-10	2.11750820939721e-08	3.307	1.194	1.106	0.463	0.447	0.000	0.809	0.771	0.439	1.302	0.000	0.863	2.025	2.966	1.625	9.550	11.791	7.143	12.232	8.907	12.680	0.556	1.337	0.000	1.616	0.827	0.447
Pdensi_DN40146_c1_g1	FC_3	MC_2_3	13.1210942570998	3175.06389657263	1594.09249541486	-7.92088149057048	1.26389646160569	-6.26703351990367	3.67990962994143e-10	2.12886131035993e-08	0.065	0.070	0.097	0.644	0.208	1.555	0.346	0.226	0.557	0.370	0.410	0.353	0.168	0.233	0.681	0.016	0.306	0.958	158.391	0.504	94.963	2.778	13.438	17.370	0.253	0.430	0.123
Pdensi_DN24572_c0_g1	FC_3	MC_2_3	550.146400245418	113.024859483185	331.585629864301	2.28528206578487	0.364892707034291	6.26288775228961	3.7791265976602e-10	2.18404417687067e-08	11.247	16.424	23.939	3.363	3.140	7.905	5.255	4.272	10.214	6.490	6.559	12.865	13.331	16.289	16.038	10.712	7.212	9.861	2.173	3.039	3.654	0.894	0.066	6.555	2.587	1.368	3.313
Pdensi_DN15253_c0_g1d9232	FC_3	MC_2_3	28.928950133097	485.12693936641	257.027944749753	-4.07041567274798	0.650142246166267	-6.26080784128435	3.82988223318721e-10	2.21113676582218e-08	0.382	0.996	0.501	0.835	2.300	0.393	0.963	1.313	1.223	0.922	1.289	0.905	1.269	0.860	0.230	3.337	6.517	6.503	13.804	12.260	12.349	2.181	0.017	0.000	0.000	0.000	0.000
Pdensi_DN14274_c0_g1d463595	FC_3	MC_2_3	593.846240114493	147.105331074934	370.475785594713	2.01464545235498	0.321841013804462	6.25975362350493	3.8558616086614e-10	2.22388475247376e-08	17.980	19.173	16.544	19.014	18.036	20.368	18.864	15.859	16.862	15.023	15.085	13.106	15.201	18.120	15.938	11.977	4.543	4.568	3.864	3.031	4.699	3.883	4.969	6.001	5.353	7.614	7.149
Pdensi_DN10072_c0_g1d386355	FC_3	MC_2_3	0	236.115860200626	118.057930100313	-10.5509384478513	1.68602743142807	-6.25786879334143	3.9027394020283e-10	2.24864806294036e-08	0.022	0.000	0.000	0.000	0.000	0.000	0.000	0.000	0.000	0.000	0.000	0.000	0.000	0.000	0.000	0.000	0.035	0.000	0.739	6.068	11.484	1.167	0.000	0.000	0.050	0.025	0.019
Pdensi_DN18829_c1_g1	FC_3	MC_2_3	0.920305883715435	164.606417888236	82.7633618859756	-7.30896458156052	1.16877180010463	-6.25354289084164	4.01244301576814e-10	2.30803661125834e-08	0.133	0.000	0.202	0.612	0.077	0.017	0.038	0.056	0.020	0.000	0.051	0.043	0.000	0.083	0.000	1.505	2.101	1.233	2.859	3.501	6.498	0.509	0.040	0.000	0.450	0.126	0.140
Pdensi_DN30722_c0_g1d198088	FC_3	MC_2_3	317.064533964001	31.9074342271182	174.48598409556	3.31250547878357	0.529705430501274	6.2534859717199	4.01390634520481e-10	2.30803661125834e-08	7.654	12.462	6.794	7.780	11.777	9.074	10.908	8.201	6.244	5.444	11.231	6.133	6.107	13.852	6.977	1.867	0.718	0.349	1.157	0.549	0.812	0.431	0.232	0.000	0.857	0.531	0.455
Pdensi_DN23449_c2_g1	FC_3	MC_2_3	139.868638329364	20157.3140825465	10148.5913604379	-7.17135324417497	1.14693723638583	-6.25261175299618	4.03644712433111e-10	2.31866042717997e-08	2.855	4.418	9.001	6.354	3.880	4.961	2.999	7.047	8.316	4.174	5.954	4.677	2.640	2.608	6.210	6.980	1969.994	3296.695	849.324	5.254	745.788	14.535	3.707	4.126	4.972	3.686	3.310
Pdensi_GG_13147_c0_g1	FC_3	MC_2_3	1421.039227235	46.7742246489181	733.906725941958	4.92495218230731	0.788214192385786	6.24824093486611	4.15101017650136e-10	2.38207013559169e-08	2.672	1.793	0.720	37.462	23.795	166.485	48.225	14.092	31.665	6.231	8.206	9.038	7.695	28.218	81.943	0.714	2.755	2.321	1.051	1.595	1.034	17.183	1258.546	8754.043	0.110	0.000	1.070
Pdensi_GG_63439_c0_g1	FC_3	MC_2_3	272.705277255686	22.503253023337	147.604265139512	3.59329733137223	0.575165629550392	6.24741317415145	4.17306117872876e-10	2.39231741402882e-08	3.010	8.084	4.827	9.240	8.937	9.253	7.388	5.435	8.499	5.253	7.727	7.536	5.794	10.527	6.635	1.393	0.892	0.112	1.016	0.424	0.392	0.416	0.000	0.736	0.000	0.000	0.219
Pdensi_DN22070_c0_g2	FC_3	MC_2_3	127.202575929379	0	63.6012879646897	9.25189791645754	1.48168406443164	6.24417724301198	4.2603667245403e-10	2.43991544512554e-08	2.847	1.832	0.455	0.000	0.000	2.769	0.000	0.000	0.000	0.000	0.000	0.000	1.693	5.772	3.410	0.008	0.031	0.000	0.000	0.000	0.000	0.000	0.000	0.000	0.000	0.000	0.000
Pdensi_DN19264_c0_g1d357852	FC_3	MC_2_3	0	131.386973622925	65.6934868114626	-9.70536137691236	1.55440303075162	-6.24378696187912	4.2710162531001e-10	2.4435610641232e-08	0.014	0.000	0.000	0.000	0.000	0.000	0.000	0.000	0.016	0.000	0.000	0.000	0.000	0.000	0.000	0.013	0.000	0.000	1.262	5.416	3.610	0.083	0.000	0.028	0.000	0.000	0.017
Pdensi_GG_115637_c0_g1	FC_3	MC_2_3	342.063720809224	35.2131972195803	188.638459014402	3.27782310431496	0.525284782075396	6.24008769369695	4.37325650271864e-10	2.49954833839252e-08	9.180	8.258	6.208	6.886	8.785	8.193	3.881	1.626	1.991	1.371	1.635	0.762	9.942	8.959	9.236	3.014	1.956	1.742	0.716	1.500	0.556	3.744	11.246	34.606	51.736	163.016	212.463
Pdensi_DN17809_c1_g9	FC_3	MC_2_3	432.170152583082	49.3536472613407	240.761899922211	3.12902266540345	0.501588968837078	6.23822065436968	4.42576088357569e-10	2.5270252908913e-08	4.135	4.884	1.556	4.327	8.414	9.598	7.412	7.439	5.047	5.962	5.427	2.446	12.125	17.360	6.819	2.677	4.345	0.546	1.387	1.615	0.901	0.000	0.000	0.000	0.000	0.000	0.000
Pdensi_DN13693_c0_g1	FC_3	MC_2_3	0	379.514048783812	189.757024391906	-11.2359214450963	1.80135209871141	-6.2374931881079	4.44638463249146e-10	2.53626225821946e-08	0.000	0.000	0.000	0.000	0.000	0.000	0.000	0.000	0.000	0.000	0.000	0.000	0.000	0.000	0.000	0.000	0.000	0.000	0.604	24.959	4.190	1.502	0.082	0.000	0.000	0.000	0.000
Pdensi_DN24110_c1_g3	FC_3	MC_2_3	299.098619121428	28.5239515163058	163.811285318867	3.39212408824197	0.54470626266179	6.22743728273994	4.74126437670333e-10	2.69906648015503e-08	6.182	9.123	8.671	10.439	4.653	4.193	7.557	3.683	6.795	9.112	6.367	8.122	10.540	9.007	5.093	1.595	1.219	1.319	0.835	0.493	0.899	0.615	5.416	0.947	0.132	0.214	0.000
Pdensi_DN21451_c0_g2	FC_3	MC_2_3	0.230076470928859	710.684923298385	355.457499884657	-11.179176210081	1.79524491191302	-6.22710368702197	4.75136690240609e-10	2.70212083230454e-08	0.000	0.049	0.102	0.014	0.000	0.061	0.136	0.083	0.080	0.040	0.259	0.149	0.013	0.013	0.000	0.052	2.375	1.796	34.027	0.212	22.489	3.716	6.532	5.018	0.000	0.026	0.014
Pdensi_DN6471_c0_g1d206985	FC_3	MC_2_3	1066.66230670069	8740.08451606671	4903.3734113837	-3.03458897422286	0.487474118811687	-6.22512838552386	4.8116183327528e-10	2.73366057090192e-08	38.973	30.988	37.127	51.101	35.115	42.085	44.079	41.220	55.266	46.844	47.727	49.457	31.239	30.954	25.891	40.909	54.405	53.324	103.819	348.699	232.568	205.238	43.315	53.041	29.324	42.040	48.284
Pdensi_GG_125365_c0_g1	FC_3	MC_2_3	627.738373743058	80.2524218070155	353.995397775037	2.96532612115454	0.476388777778649	6.22459272651539	4.82808532749713e-10	2.7402867180673e-08	8.787	11.270	11.268	4.364	8.274	12.676	2.665	0.993	5.725	0.864	1.821	2.266	13.498	13.747	24.353	3.830	0.812	3.907	3.011	1.891	1.489	0.000	0.000	0.000	0.000	0.777	0.333
Pdensi_DN18609_c2_g1	FC_3	MC_2_3	197.093991717533	19.4381792030929	108.266085460313	3.34659880785032	0.537796728542444	6.22279502688757	4.8837524540983e-10	2.76912647847138e-08	1.229	3.774	1.643	3.629	6.725	6.902	4.995	4.302	2.194	5.084	6.210	3.137	3.413	7.802	5.465	2.017	0.660	0.250	0.453	0.475	0.589	4.050	1.999	1.236	0.000	0.230	0.248
Pdensi_DN22226_c1_g1d299369	FC_3	MC_2_3	1.59854533793159	403.403049608371	202.500797473151	-8.04266096011086	1.2925044080427	-6.2225404494289	4.89168609972838e-10	2.77087057412717e-08	0.000	0.043	0.000	0.000	0.000	0.086	0.029	0.038	0.000	0.000	0.000	0.032	0.068	0.000	0.060	0.000	0.472	0.168	23.759	1.023	7.764	4.178	4.669	28.166	0.000	0.045	0.045
Pdensi_GG_58710_c1_g1	FC_3	MC_2_3	397.043144154512	46.1990508421937	221.621097498353	3.10646717217777	0.499303015026689	6.22160707764146	4.92088141660119e-10	2.78464282623361e-08	17.231	25.519	22.344	17.021	12.013	15.758	17.233	22.954	25.516	13.914	14.071	20.797	7.237	17.954	8.644	13.175	6.771	4.101	1.162	0.974	1.510	0.000	0.000	0.000	0.000	0.708	0.000
Pdensi_DN22609_c2_g2	FC_3	MC_2_3	1340.15707805971	207.863471744981	774.010274902348	2.68964062940533	0.432591494826228	6.21750695881287	5.05115766411763e-10	2.85553106361679e-08	13.801	33.733	19.372	38.432	36.855	31.347	37.449	45.810	44.159	26.245	49.228	29.049	25.352	49.133	38.295	20.835	11.046	6.547	3.255	6.848	6.228	0.663	13.252	5.191	0.248	0.060	0.233
Pdensi_DN18400_c0_g3	FC_3	MC_2_3	0	326.858621913091	163.429310956546	-11.020133266822	1.77261340982733	-6.21688474527306	5.0712196368598e-10	2.86403405253584e-08	0.000	0.000	0.000	0.000	0.000	0.000	0.000	0.000	0.000	0.000	0.000	0.000	0.000	0.000	0.000	0.000	0.000	0.000	1.242	2.123	21.731	0.041	0.017	0.000	0.000	0.000	0.000
Pdensi_DN18049_c0_g1d58321	FC_3	MC_2_3	0	120.999946011748	60.4999730058741	-9.58624594950936	1.54223573388037	-6.21581107149536	5.10602101303048e-10	2.88083624732217e-08	0.000	0.000	0.126	0.318	0.000	0.137	0.140	0.000	0.000	0.000	0.476	0.000	0.000	0.000	0.000	0.113	0.136	0.000	2.784	1.457	5.221	4.784	5.077	10.869	0.000	0.000	0.000
Pdensi_DN41637_c0_g1d153156	FC_3	MC_2_3	0.230076470928859	327.201778923467	163.715927697198	-10.0598244888271	1.61847078819066	-6.21563550125814	5.11173396307304e-10	2.88120965402815e-08	0.098	0.058	0.000	0.034	0.000	0.000	0.000	0.000	0.000	0.000	0.000	0.000	0.000	0.031	0.000	0.000	0.000	0.000	1.142	5.869	18.227	1.334	0.000	0.000	0.333	0.169	0.000
Pdensi_DN8508_c0_g1	FC_3	MC_2_3	702.543492600029	43.0224145798653	372.782953589947	4.02987067717646	0.648361236295544	6.21547133231068	5.11708156523858e-10	2.88137659982995e-08	34.388	26.906	20.136	14.326	23.536	17.487	15.297	9.970	5.117	6.470	6.770	3.116	14.440	34.734	10.954	8.026	4.903	2.300	1.648	0.451	1.333	0.236	0.095	0.000	1.414	5.228	2.240
Pdensi_DN7948_c0_g1d208066	FC_3	MC_2_3	331.17238202859	1343.64308979524	837.407735911916	-2.02115568462688	0.325546896276161	-6.20849317793017	5.34950446097343e-10	3.00631609811217e-08	13.995	8.992	14.306	16.312	12.265	12.728	18.578	16.368	22.033	24.680	19.102	23.860	10.142	8.961	8.158	20.645	14.531	17.528	27.858	42.600	35.399	67.903	36.600	47.700	14.059	21.346	18.816
Pdensi_GG_19950_c0_g1	FC_3	MC_2_3	555.920270139456	108.665771894302	332.293021016879	2.35671900995199	0.37963520305569	6.20785161908781	5.37138294268204e-10	3.01564029954258e-08	16.749	19.799	12.001	17.225	13.718	8.071	3.433	4.102	1.643	1.538	7.023	1.665	16.774	16.669	12.510	9.447	12.201	6.370	2.142	2.956	3.423	0.629	1.762	0.243	36.833	72.139	71.233
Pdensi_GG_156213_c0_g1	FC_3	MC_2_3	1888.67693453663	312.504678706231	1100.59080662143	2.59630187794903	0.418341760417935	6.20617429002366	5.42899672139953e-10	3.04498920339578e-08	22.627	39.414	24.689	70.404	100.776	87.008	68.684	64.468	56.361	46.928	56.335	40.373	32.149	66.481	60.187	16.126	7.415	5.104	6.908	6.317	11.336	60.213	49.624	58.347	4.155	7.690	5.397
Pdensi_DN20666_c2_g2d63639	FC_3	MC_2_3	128.789721966568	5.58842259731746	67.1890722819428	4.5181404242537	0.728739680794831	6.19993743077885	5.64856122277691e-10	3.16502535077031e-08	8.597	7.570	3.723	7.668	4.080	2.827	5.218	1.882	2.208	1.641	1.773	1.129	4.315	3.750	2.556	3.001	1.313	0.365	0.225	0.078	0.114	0.000	0.082	0.000	0.000	0.000	0.000
Pdensi_GG_97208_c0_g1	FC_3	MC_2_3	1.91894235995828	157.17802988998	79.548486124969	-6.33691415009512	1.02253212363014	-6.19727635313611	5.7448583116081e-10	3.21329082869189e-08	0.000	0.000	0.146	1.654	1.021	1.724	1.182	0.675	3.661	0.394	0.410	0.635	0.000	0.067	0.099	0.093	1.724	2.146	6.941	1.894	3.720	0.440	0.000	0.060	0.230	0.351	0.282
Pdensi_DN19867_c0_g1d535216	FC_3	MC_2_3	276.768857485154	27.8325484439313	152.300702964543	3.31749148457052	0.535317057078231	6.19724598853142	5.74596631417003e-10	3.21329082869189e-08	11.476	9.839	5.120	20.198	20.595	9.434	16.717	12.321	11.563	9.310	9.091	7.363	6.381	12.328	4.772	5.651	1.653	1.484	0.626	0.701	0.845	0.118	0.221	0.088	0.000	0.000	0.000
Pdensi_DN26229_c2_g1	FC_3	MC_2_3	72.0975359205288	531.458978997377	301.778257458953	-2.88319812287511	0.465597054067586	-6.19247501178688	5.92267415810867e-10	3.30886637270007e-08	0.736	2.696	2.983	1.730	3.585	1.701	4.387	8.769	8.097	6.705	8.471	4.755	1.962	1.998	2.005	4.861	6.875	6.920	10.938	21.431	9.613	15.437	4.752	0.576	0.088	0.317	0.124
Pdensi_GG_43488_c0_g1	FC_3	MC_2_3	12.2628512465132	694.921379571763	353.592115409138	-5.80999759416713	0.938553671085818	-6.19037330858821	6.00218933802753e-10	3.35000863043472e-08	0.134	1.821	0.187	0.378	0.226	0.121	0.485	0.469	0.308	0.176	0.285	0.000	0.084	0.691	0.295	0.170	9.176	6.056	3.685	17.547	32.601	2.659	0.000	0.000	0.000	0.126	0.000
Pdensi_DN31327_c0_g1d434497	FC_3	MC_2_3	16.094545568126	302.701535298972	159.398040433549	-4.24345668719025	0.685683343193645	-6.1886535954423	6.06802642358058e-10	3.38344374611398e-08	0.000	0.000	0.195	0.247	0.000	0.212	0.648	0.409	0.463	0.691	0.246	2.295	0.433	0.225	0.650	1.570	1.047	0.713	7.968	4.063	11.753	2.668	2.853	5.877	0.000	0.000	0.942
Pdensi_DN35250_c0_g1d437919	FC_3	MC_2_3	124.028051284046	0	62.0140256420228	9.21390231025422	1.49024198528801	6.18282292487786	6.29653310793156e-10	3.50400531716609e-08	2.176	2.011	1.820	6.859	2.649	3.912	5.192	1.142	1.299	3.429	5.014	2.556	2.799	2.091	5.213	0.325	0.000	0.882	0.000	0.000	0.000	0.000	0.000	0.729	0.000	0.000	0.000
Pdensi_DN23870_c0_g1d70822	FC_3	MC_2_3	560.434961577868	67.3182300441459	313.876595811007	3.05596720982259	0.494339355464804	6.18192174270488	6.33259184333669e-10	3.52063714752211e-08	8.897	31.425	20.699	36.046	34.038	24.276	32.381	28.927	29.296	20.166	32.372	20.880	9.228	23.806	14.573	23.024	9.834	6.802	2.093	2.190	1.078	49.799	0.954	1.102	0.037	0.291	0.678
Pdensi_DN17322_c0_g2d112989	FC_3	MC_2_3	97.8544090140536	0	48.9272045070268	8.87283606925045	1.43561095180528	6.18052966097315	6.38868912008903e-10	3.54836627165529e-08	1.336	1.566	0.334	0.000	0.270	2.311	0.371	0.000	0.000	0.000	0.000	0.000	2.109	3.214	2.862	0.200	0.000	0.000	0.000	0.000	0.000	0.000	0.000	0.000	0.000	0.000	0.000
Pdensi_GG_71436_c2_g1	FC_3	MC_2_3	0	154.040672919582	77.0203364597912	-9.93458469039603	1.60766652774965	-6.17950583589129	6.43025573046398e-10	3.56468018943362e-08	0.000	0.000	0.000	0.000	0.000	0.000	0.000	0.000	0.000	0.000	0.000	0.000	0.000	0.000	0.000	0.000	0.000	0.000	1.044	4.042	6.891	1.622	0.000	0.000	0.000	0.000	0.000
Pdensi_GG_40646_c0_g1	FC_3	MC_2_3	38.5062169871013	231.788961951593	135.147589469347	-2.58280378973112	0.417963342717089	-6.17949835729822	6.43056032490174e-10	3.56468018943362e-08	0.114	1.290	2.273	3.212	2.606	4.185	3.717	2.153	2.814	2.649	3.039	2.860	0.809	1.502	0.936	0.746	1.557	6.270	6.174	6.651	5.527	1.660	0.111	0.549	0.137	0.000	0.000
Pdensi_DN8771_c0_g1d47884	FC_3	MC_2_3	354.683125882454	0.743683800613475	177.713404841534	8.88198306544597	1.437759857073	6.17765409275508	6.50610644544975e-10	3.60305648305727e-08	0.817	3.193	0.428	6.535	3.720	20.622	3.205	0.447	0.000	0.201	0.488	0.051	1.480	18.231	11.094	0.039	0.142	0.000	0.000	0.050	0.000	0.000	0.000	0.000	0.000	0.000	0.000
Pdensi_DN20336_c0_g2	FC_3	MC_2_3	572.119640922567	13.0729603042204	292.596300613394	5.44393207680484	0.881374978782971	6.17663560669941	6.54819682505204e-10	3.62284864304358e-08	19.342	89.759	45.898	27.589	11.502	14.924	32.472	19.080	1.413	62.913	79.144	40.853	9.689	33.025	6.960	8.964	2.698	0.554	0.771	0.103	0.169	0.000	0.000	0.000	0.000	0.000	0.000
Pdensi_DN3559_c0_g2d381902	FC_3	MC_2_3	7.21561649797542	384.257718158182	195.736667328079	-5.72984950996274	0.927837126525998	-6.17549066118577	6.59583053669852e-10	3.6453114319168e-08	0.000	0.000	0.000	0.228	0.437	0.000	0.000	0.189	0.000	0.000	0.227	0.000	0.000	0.208	0.400	0.000	0.000	0.439	11.338	6.880	12.143	2.465	6.590	3.980	0.000	0.000	0.000
Pdensi_DN9155_c0_g1	FC_3	MC_2_3	6.04832887810732	124.480394042021	65.264361460064	-4.33104562775329	0.701343810560854	-6.17535303304356	6.60157905571441e-10	3.6453114319168e-08	0.256	0.276	1.529	0.484	0.617	0.069	0.071	0.533	0.225	0.225	0.000	0.075	0.084	0.295	0.143	1.036	1.675	3.405	2.797	3.678	3.357	0.707	0.235	0.000	0.000	0.143	0.077
Pdensi_DN27287_c2_g4	FC_3	MC_2_3	171.363016513912	0.743683800613475	86.0533501572628	7.83057186627947	1.26826333348085	6.17424761842467	6.64792818107927e-10	3.667354655483e-08	4.343	3.499	0.745	2.218	2.845	4.478	1.187	0.223	4.202	0.875	0.057	1.250	2.544	6.834	5.148	0.271	0.047	0.000	0.000	0.050	0.000	0.411	6.554	42.675	0.000	0.000	0.000
Pdensi_GG_24735_c0_g1	FC_3	MC_2_3	271.037434256596	15.6678157343985	143.352624995497	4.11675072190968	0.66678027849172	6.17407391115692	6.6552403891033e-10	3.66784122738977e-08	9.937	11.408	2.850	4.887	6.260	6.525	4.673	2.220	2.353	2.443	1.614	0.655	7.055	12.196	3.694	1.654	0.799	0.428	0.241	0.545	0.429	0.580	0.210	0.000	3.673	1.482	7.894
Pdensi_DN4087_c0_g1d166714	FC_3	MC_2_3	1.94749301070248	183.033334436248	92.4904137234751	-6.63864241642379	1.07568054825528	-6.1715742905191	6.7613348165282e-10	3.72271524391492e-08	0.000	0.000	0.027	0.000	0.000	0.000	0.000	0.086	0.161	0.901	5.803	17.839	0.122	0.000	0.031	0.025	0.000	0.345	6.639	5.376	2.599	93.945	0.304	0.392	0.000	0.000	0.000
Pdensi_DN17984_c1_g1	FC_3	MC_2_3	192.291240122122	10.5004809798357	101.395860550979	4.20679942534785	0.681785224625613	6.17027074421848	6.81731559100812e-10	3.74642764621854e-08	0.902	4.095	2.550	2.606	6.888	6.248	2.657	3.055	4.427	1.154	2.723	2.504	3.576	4.870	7.491	1.866	1.219	1.438	0.176	0.211	0.437	0.072	0.058	0.033	0.095	0.017	0.036
Pdensi_DN19175_c0_g1d286055	FC_3	MC_2_3	5.10590944973955	197.115435678702	101.110672564221	-5.23275730568199	0.848060303761337	-6.17026558426747	6.81753808098534e-10	3.74642764621854e-08	0.016	0.211	0.028	0.330	0.406	0.244	0.616	1.907	1.264	1.965	1.511	2.175	0.052	0.303	0.093	0.192	0.270	0.540	2.887	8.551	4.080	9.291	0.339	0.072	0.000	0.000	0.000
Pdensi_DN36125_c0_g1d315153	FC_3	MC_2_3	132.519250531772	0	66.2596252658861	9.31088999274784	1.50975041894555	6.16717165692246	6.95222741744065e-10	3.81676616090695e-08	5.223	4.956	6.333	3.580	1.853	4.020	2.893	3.429	8.294	2.316	2.199	0.256	1.451	6.031	3.871	1.949	0.234	0.265	0.000	0.000	0.000	13.240	0.796	4.378	0.000	0.244	0.527
Pdensi_DN38599_c2_g3	FC_3	MC_2_3	161.722113387066	14.2777300389997	87.9999217130327	3.50053679098679	0.567668577655698	6.16651498563294	6.98114674837516e-10	3.82895761225065e-08	3.644	6.182	3.412	2.054	2.599	4.997	1.640	1.193	0.860	1.301	0.832	0.790	3.391	5.710	4.442	1.303	1.339	0.712	0.509	0.237	0.386	0.090	0.228	0.184	1.147	1.219	1.610
Pdensi_DN21849_c0_g1d541253	FC_3	MC_2_3	52.6179372146388	685.777564614761	369.1977509147	-3.7031414373004	0.601225223960655	-6.15932480827308	7.30557494867442e-10	3.99537201004159e-08	0.694	1.801	1.867	2.208	1.489	2.419	1.923	1.948	2.091	1.214	0.910	1.470	1.153	1.757	1.492	1.515	7.044	7.160	9.153	32.971	11.847	15.044	5.913	7.800	1.118	0.680	0.485
Pdensi_GG_97989_c0_g1	FC_3	MC_2_3	0	413.350915902778	206.675457951389	-11.3591310939791	1.8451817570909	-6.1561041617319	7.45561973451100e-10	4.07352495475327e-08	0.000	0.000	0.000	0.000	0.000	0.000	0.000	0.000	0.111	0.000	0.000	0.000	0.000	0.000	0.000	0.084	0.305	0.000	19.914	0.217	12.871	0.000	0.000	0.000	0.000	0.000	0.000
Pdensi_GG_72095_c1_g1	FC_3	MC_2_3	0	368.716408343252	184.358204171626	-11.1940589282687	1.81846756378307	-6.15576497002837	7.47159600824719e-10	4.07834744408065e-08	0.000	0.000	0.004	0.000	0.000	0.000	0.000	0.000	0.000	0.000	0.000	0.000	0.000	0.000	0.000	0.000	11.329	26.800	4.466	0.493	23.520	0.558	0.000	0.000	0.000	0.000	0.000
Pdensi_DN20975_c0_g2	FC_3	MC_2_3	19.2124213978485	1806.18947930198	912.700950349917	-6.55582199436791	1.0650328197778	-6.15551171064911	7.48354655327566e-10	4.08096538188716e-08	0.257	0.568	0.570	0.108	1.003	0.247	0.406	0.164	0.307	0.703	0.291	0.615	0.293	0.439	0.835	1.406	128.280	74.181	117.969	26.979	2.220	3.459	2.454	0.220	2.341	0.794	0.582
Pdensi_DN22250_c0_g2d67184	FC_3	MC_2_3	644.45547621818	2.3133521476616	323.384414182921	8.13137783767358	1.32107307832101	6.15513098488689	7.50154694294064e-10	4.08687429963971e-08	0.075	0.188	0.074	0.187	14.194	23.821	1.196	4.189	0.873	0.640	0.880	1.505	1.106	10.699	41.544	0.000	0.302	0.063	0.000	0.116	0.071	7.140	378.213	1979.438	0.387	1.370	2.031
Pdensi_DN23002_c2_g2	FC_3	MC_2_3	3.09020943259156	1023.0719701603	513.081089796446	-8.34731073235125	1.35621831239135	-6.15484296007835	7.51519256479981e-10	4.08996687340744e-08	0.018	0.079	0.018	0.139	0.111	0.099	0.261	0.153	0.129	0.194	0.093	0.066	0.020	0.169	0.062	0.050	0.061	0.355	40.100	0.171	40.738	0.111	0.104	0.113	0.029	0.000	0.000
Pdensi_DN12902_c0_g2	FC_3	MC_2_3	0	301.448085174115	150.724042587057	-10.9036056156228	1.77158761388686	-6.15470865237101	7.52156387546572e-10	4.08996687340744e-08	0.085	0.092	0.000	0.054	0.051	0.092	0.140	0.044	0.000	0.100	0.054	0.000	0.000	0.000	0.000	0.000	0.047	0.000	11.488	0.348	12.033	0.000	0.000	0.000	0.131	0.000	0.000
Pdensi_DN18305_c1_g3	FC_3	MC_2_3	0.767331178650644	9051.48234582594	4526.1248385023	-13.4882581245387	2.1920619087026	-6.15322864331047	7.59212265346194e-10	4.12385387018956e-08	0.000	0.000	0.000	0.000	0.000	0.000	0.000	0.071	0.000	0.334	0.000	0.000	0.000	0.047	0.015	0.000	0.000	0.000	176.161	0.364	527.427	0.163	0.301	0.056	0.021	0.000	0.000
Pdensi_DN18627_c0_g1d13791	FC_3	MC_2_3	1150.80376726294	82.8220971358821	616.812932199409	3.79763112421993	0.617190009571585	6.15309882746808	7.59834227585285e-10	4.12385387018956e-08	6.908	34.816	10.621	115.130	110.152	62.562	110.227	105.072	111.560	55.541	89.546	45.914	14.262	60.960	24.327	11.586	9.665	7.828	2.507	1.128	2.888	0.630	0.225	0.640	1.505	0.677	0.660
Pdensi_GG_142718_c0_g1	FC_3	MC_2_3	4.88472773822925	108.500497877436	56.6926128078326	-4.48311040377679	0.728757357326721	-6.15171889340788	7.66476444170145e-10	4.15594894029555e-08	0.018	0.038	0.035	0.159	0.127	0.173	0.194	0.055	0.123	0.144	0.000	0.063	0.138	0.131	0.118	0.081	0.344	0.157	3.020	1.776	3.764	1.918	12.598	0.791	8.509	18.835	38.771
Pdensi_GG_99263_c0_g1	FC_3	MC_2_3	5.06414001376158	1511.18372377379	758.123931893775	-8.2024130228692	1.33383187857781	-6.14951041027375	7.77224851482242e-10	4.21022628237403e-08	0.000	0.405	1.209	3.008	1.515	0.409	4.581	2.617	0.739	5.428	2.647	2.241	0.000	0.288	0.139	0.000	3.051	6.137	70.439	0.831	49.207	4.947	10.097	2.011	0.000	0.000	0.000
Pdensi_GG_116688_c0_g1	FC_3	MC_2_3	53.327477945701	653.094592009277	353.211034977489	-3.6131618976604	0.587722177437484	-6.14773788767693	7.859577171199e-10	4.25349280286871e-08	3.160	2.823	2.649	3.542	1.669	1.638	4.483	2.909	2.069	3.053	4.436	2.388	1.441	1.891	1.108	3.482	7.243	6.621	7.441	27.913	15.875	9.991	14.735	8.237	0.494	0.779	0.580
Pdensi_GG_95822_c0_g1	FC_3	MC_2_3	16.5021163418238	815.720365691107	416.111241016465	-5.63086316144686	0.916083000695669	-6.14667356251651	7.91247345815243e-10	4.27463715565536e-08	1.441	0.395	0.274	1.364	0.065	0.282	1.030	0.044	0.342	1.295	0.159	0.147	0.838	0.457	0.051	1.604	0.629	0.128	7.865	21.506	34.138	3.368	0.109	0.000	1.792	0.100	0.000
Pdensi_DN17921_c2_g2	FC_3	MC_2_3	290.15786917366	38.1726149994152	164.165242086537	2.92682668242673	0.476166132648041	6.1466502587031	7.91363551896366e-10	4.27463715565536e-08	10.832	9.122	5.022	3.403	4.307	4.782	3.565	3.596	2.340	5.227	4.416	1.979	8.415	10.646	5.197	5.518	2.314	1.741	0.880	1.229	0.918	0.168	0.138	0.033	0.475	0.185	0.096
Pdensi_DN25224_c1_g14	FC_3	MC_2_3	768.05008220568	11.3264078287021	389.688245017191	6.07702210625983	0.988908074867008	6.14518402742044	7.98708585384999e-10	4.30614998717248e-08	65.978	22.691	6.775	83.979	33.709	8.005	15.964	2.114	2.137	1.310	0.838	0.294	35.539	25.468	2.049	23.147	5.286	1.294	0.563	0.241	0.119	0.000	0.051	0.000	0.064	0.000	0.000
Pdensi_GG_145152_c0_g1	FC_3	MC_2_3	1475.15087433069	357.691861988486	916.421368159587	2.04463783402459	0.332730092092812	6.14503431644607	7.99462287900923e-10	4.30614998717248e-08	31.702	52.084	35.516	47.455	57.045	53.647	41.413	43.653	50.881	38.363	41.248	41.882	34.272	45.065	43.301	30.516	16.329	14.042	10.024	6.566	11.646	2.949	3.878	1.430	4.673	3.860	5.298
Pdensi_DN19918_c0_g1	FC_3	MC_2_3	0	402.734825155843	201.367412577922	-11.321437891876	1.8445064607424	-6.13792260034654	8.36075772772467e-10	4.49911303346361e-08	0.000	0.000	0.000	0.000	0.000	0.238	0.000	0.000	0.000	0.000	0.000	0.129	0.000	0.000	0.000	0.000	0.000	0.000	0.242	10.778	20.080	3.114	0.134	0.497	0.000	0.000	0.000
Pdensi_DN19317_c1_g1	FC_3	MC_2_3	0.767331178650644	138.328920992484	69.5481260855675	-7.40099259744377	1.20582191505506	-6.13771611300148	8.37162907092943e-10	4.50071718977272e-08	0.000	0.051	0.227	0.202	0.193	0.026	0.174	0.684	0.444	0.615	0.836	0.794	0.000	0.052	0.028	0.048	2.047	1.759	4.004	1.445	5.451	0.408	1.064	0.549	0.058	0.077	0.157
Pdensi_DN20215_c2_g1	FC_3	MC_2_3	0	2707.68031205693	1353.84015602846	-14.0706859621207	2.2929578102819	-6.13647835081224	8.43708556857665e-10	4.53163651522769e-08	0.000	0.000	0.006	0.008	0.000	0.013	0.000	0.026	0.015	0.175	0.000	0.000	0.000	0.000	0.000	0.000	0.000	0.000	39.172	4.471	166.073	0.000	0.000	0.000	0.029	0.163	0.090
Pdensi_DN7005_c0_g1	FC_3	MC_2_3	322.645013708372	44.7023776923618	183.673695700367	2.85209284843664	0.465052706917066	6.13283786120455	8.63251179474858e-10	4.63223993682271e-08	3.557	11.523	6.775	3.877	4.503	6.650	4.224	3.989	5.070	3.583	4.167	3.246	6.348	8.831	11.589	4.367	3.061	2.427	0.931	1.499	1.115	0.975	1.164	2.400	1.245	0.533	0.928
Pdensi_DN21907_c1_g3	FC_3	MC_2_3	0	107.050545239578	53.5252726197888	-9.40937903958164	1.53455208556005	-6.13167785448453	8.69570483738852e-10	4.65944658828971e-08	0.000	0.000	0.000	0.000	0.000	0.000	0.000	0.070	0.000	0.732	0.029	0.000	0.000	0.000	0.000	0.020	1.281	11.761	1.779	2.033	4.576	41.577	0.858	1.781	0.000	0.000	0.134
Pdensi_GG_90355_c0_g1	FC_3	MC_2_3	5.10158542392434	129.957138802117	67.5293621130209	-4.70117107381155	0.766711022109258	-6.13160752649468	8.69955052774065e-10	4.65944658828971e-08	0.279	0.171	0.515	0.676	0.646	0.599	0.414	0.765	1.535	0.443	0.505	0.902	0.221	0.091	0.090	1.462	2.122	1.477	4.808	3.242	2.307	0.985	0.856	0.446	0.000	0.000	0.096
Pdensi_DN22051_c0_g1d495991	FC_3	MC_2_3	0.307178236792927	630.237510707805	315.272344472299	-11.0057220323211	1.79510170647504	-6.13097407942002	8.73426365445226e-10	4.67365040444288e-08	0.000	0.000	0.141	0.000	0.000	0.000	0.018	0.094	0.000	0.000	0.000	0.000	0.000	0.000	0.025	0.000	4.850	53.342	6.634	0.444	41.555	1.153	0.000	0.000	0.035	0.000	0.000
Pdensi_DN22670_c0_g2	FC_3	MC_2_3	0	173.528078388879	86.7640391944395	-10.1064481501353	1.64914028725531	-6.12831317519727	8.88156358710856e-10	4.74801563797806e-08	0.000	0.000	0.000	0.000	0.000	0.000	0.000	0.000	0.000	0.000	0.000	0.000	0.000	0.000	0.000	0.000	0.000	0.000	2.712	1.211	9.545	0.000	0.000	0.000	0.000	0.000	0.000
Pdensi_DN15973_c0_g1d110291	FC_3	MC_2_3	642.980388159595	91.1567626041683	367.068575381882	2.82007608545283	0.460229218488898	6.12754682267279	8.92443410818888e-10	4.76646672252062e-08	3.866	29.258	20.613	20.817	20.736	18.479	23.412	21.803	22.755	19.181	24.399	17.281	10.120	27.158	17.389	17.940	7.786	4.132	1.830	2.654	2.691	5.270	0.660	0.383	0.608	2.263	1.949
Pdensi_DN9508_c0_g1	FC_3	MC_2_3	242.919961155067	26.4412527694648	134.680606962266	3.19588716392394	0.521849696252396	6.12415258047449	9.1167502044346e-10	4.86462627138591e-08	0.524	2.013	0.671	6.339	8.774	14.261	6.003	4.752	6.405	6.956	7.329	7.283	4.198	7.630	8.464	0.737	0.564	0.208	0.882	0.768	0.473	3.503	20.310	4.573	0.000	0.000	0.017
Pdensi_GG_29171_c2_g1	FC_3	MC_2_3	642.65995020787	110.939125950553	376.799538079211	2.53594386508524	0.414540855066015	6.11747632131795	9.50688813719095e-10	5.06332778929514e-08	3.897	9.849	6.532	40.075	46.470	39.123	35.176	34.614	42.982	22.107	31.077	28.929	10.521	24.636	19.168	4.273	4.771	6.692	2.588	2.743	3.409	1.505	2.038	1.911	0.011	0.008	0.000
Pdensi_DN53102_c0_g1d162748	FC_3	MC_2_3	5.0819295325987	907.332219538694	456.207074535646	-7.50227275681874	1.22682789005132	-6.11517949474145	9.6448341589533e-10	5.1320054595229e-08	0.000	0.000	0.000	0.000	0.222	0.199	0.000	0.000	0.021	0.432	0.000	0.000	0.203	0.000	0.203	0.164	0.393	3.996	11.645	3.305	55.259	36.030	40.256	28.428	0.000	0.000	0.000
Pdensi_DN20247_c0_g1d62733	FC_3	MC_2_3	259.740248190526	4.12028092095625	131.930264555741	5.97558417799722	0.977767563921684	6.11145674952646	9.87257599891537e-10	5.24829084393413e-08	3.268	11.404	4.167	6.823	9.856	5.786	2.619	2.332	1.622	0.455	2.036	0.456	3.214	13.412	5.804	4.137	1.787	1.308	0.215	0.000	0.138	0.000	0.000	0.000	0.000	0.000	0.000
Pdensi_DN23675_c3_g2	FC_3	MC_2_3	149.138371079939	7.72064585165006	78.4295084657945	4.2581657542902	0.696936312041383	6.10983483098719	9.9734303397063e-10	5.29696871515072e-08	8.838	6.613	2.317	4.460	2.649	1.752	4.155	2.493	1.171	2.031	1.196	1.056	4.781	4.761	2.808	2.787	1.120	0.303	0.330	0.204	0.108	0.000	0.046	0.000	0.000	0.000	0.000
Pdensi_DN22349_c0_g1d363775	FC_3	MC_2_3	0	127.870493701056	63.9352468505282	-9.66578744577145	1.58208495879426	-6.10952489753643	9.99281666665846e-10	5.30232795798014e-08	0.000	0.000	0.000	0.000	0.000	0.000	0.000	0.000	0.000	0.000	0.000	0.000	0.000	0.000	0.000	0.000	0.000	0.000	1.436	2.366	6.131	1.130	0.000	0.000	0.000	0.000	0.000
Pdensi_GG_68319_c0_g1	FC_3	MC_2_3	2.80514474045096	855.814345942008	429.30974534123	-8.25139001745696	1.3514876549887	-6.10541279233951	1.02535328559281e-09	5.43561122337355e-08	0.075	0.020	0.037	0.000	0.089	0.060	0.061	0.019	0.022	0.087	0.047	0.066	0.041	0.085	0.105	0.084	0.041	0.140	31.813	0.130	35.708	0.056	0.046	0.000	0.000	0.021	0.045
Pdensi_DN21024_c2_g3	FC_3	MC_2_3	236.24298174628	16.0546387947122	126.148810270496	3.87453773797903	0.634661747362013	6.10488619187093	1.02873958126152e-09	5.44849902086706e-08	26.094	5.782	1.188	8.108	5.759	13.433	1.045	0.208	0.355	0.327	0.142	0.086	7.626	3.431	7.997	1.063	0.676	0.334	0.524	0.447	0.321	9.431	248.685	325.785	2.912	3.888	4.237
Pdensi_GG_123202_c1_g1	FC_3	MC_2_3	0	281.5894457104	140.7947228552	-10.8052697396521	1.77030762564643	-6.10361136285932	1.03698256541504e-09	5.48706145768454e-08	0.000	0.000	0.014	0.017	0.000	0.000	0.000	0.000	0.000	0.000	0.000	0.000	0.000	0.000	0.000	0.000	0.000	0.017	0.397	14.123	7.404	0.291	0.000	0.226	0.000	0.000	0.000
Pdensi_DN3769_c0_g1d327061	FC_3	MC_2_3	99.3776673583348	796.682836418268	448.030251888301	-3.00101958772532	0.491696736741877	-6.10339537254392	1.0383855140177e-09	5.48939278082332e-08	3.010	1.260	0.000	2.337	1.763	3.816	20.162	13.610	19.028	16.100	17.927	12.031	2.381	4.036	1.955	2.790	19.393	3.224	20.743	30.664	11.818	2.069	9.290	0.783	0.000	0.000	0.000
Pdensi_GG_63438_c0_g1	FC_3	MC_2_3	398.919350965481	31.3886705183551	215.154010741918	3.66384569827285	0.600422419520756	6.10211341075046	1.04675056926921e-09	5.52849066867456e-08	4.532	11.061	5.097	13.677	12.670	12.086	12.023	8.550	9.450	8.703	7.584	7.712	7.546	13.218	12.616	2.442	1.102	0.838	1.510	0.413	0.591	0.402	0.460	0.496	0.266	0.043	0.104
Pdensi_DN19642_c2_g3	FC_3	MC_2_3	1.5776606199426	472.759704854987	237.168682737465	-8.27851206094699	1.35680677613601	-6.10146721445702	1.05099199997807e-09	5.54575713882968e-08	0.710	0.275	0.000	0.032	0.159	0.000	0.000	0.000	0.000	0.122	0.131	0.274	0.039	0.000	0.072	0.300	0.242	0.738	1.694	32.248	3.248	8.902	2.679	1.946	0.188	0.423	0.309
Pdensi_DN19485_c0_g1d218531	FC_3	MC_2_3	1.38045882557315	314.576316049273	157.978387437423	-7.71513954488327	1.2645918709815	-6.10089288245642	1.05477579824902e-09	5.56057914121281e-08	0.000	0.000	0.103	0.000	0.083	0.000	0.038	0.036	0.000	0.000	0.000	0.041	0.000	0.119	0.000	0.031	0.381	0.952	2.118	13.969	8.472	3.133	0.042	0.070	0.000	0.000	0.000
Pdensi_DN6118_c0_g1d328817	FC_3	MC_2_3	1.3816876522365	104.028494373738	52.7050910129874	-6.21663668878884	1.01966901635412	-6.09672019947881	1.0826677829152e-09	5.70235023132649e-08	0.000	0.000	4.562	1.931	0.161	0.216	0.073	0.035	0.196	0.078	0.042	0.119	0.000	0.038	0.075	4.023	7.293	4.938	2.240	3.772	2.201	1.610	0.000	0.000	0.000	0.000	0.000
Pdensi_GG_71013_c0_g1	FC_3	MC_2_3	108.10131291262	0	54.0506564563101	9.01587574696843	1.47914523614998	6.09532825217054	1.0921311233349e-09	5.74158999134985e-08	0.000	0.259	0.240	0.302	0.581	1.812	0.792	0.000	0.000	0.564	0.602	0.562	3.972	3.030	1.855	1.068	0.512	0.582	0.000	0.000	0.000	0.000	0.000	0.000	0.000	0.000	0.000
Pdensi_DN22734_c1_g1d301818	FC_3	MC_2_3	0	442.400526641114	221.200263320557	-11.4570855480344	1.87982889576847	-6.0947491411716	1.09609200055399e-09	5.75710716423572e-08	0.000	0.000	0.000	0.000	0.000	0.000	0.000	0.044	0.000	0.010	0.011	0.020	0.000	0.000	0.000	0.000	0.028	0.075	18.714	0.138	16.276	0.013	0.021	0.000	0.000	0.000	0.000
Pdensi_DN8074_c0_g1d331019	FC_3	MC_2_3	1.5776606199426	141.125677482537	71.3516690512398	-6.55951811892809	1.0766993282537	-6.09224687598439	1.11336805344509e-09	5.83479304022635e-08	0.037	0.088	0.175	0.000	0.000	0.113	0.000	0.000	0.082	0.123	0.044	0.000	0.039	0.000	0.079	0.235	0.795	1.449	2.947	2.164	5.929	0.053	0.094	0.000	0.651	0.738	0.295
Pdensi_GG_86620_c0_g1	FC_3	MC_2_3	0	338.445442770882	169.222721385441	-11.0704970246982	1.8171701766679	-6.09216306036781	1.11395130183666e-09	5.83479304022635e-08	0.000	0.000	0.000	0.000	0.000	0.000	0.000	0.000	0.000	0.000	0.000	0.000	0.000	0.000	0.000	0.000	0.844	0.574	6.410	0.363	19.556	0.000	0.000	0.000	0.000	0.000	0.000
Pdensi_DN4111_c0_g1d515670	FC_3	MC_2_3	207.039642104285	0	103.519821052142	9.9534367341005	1.63419386368604	6.09073192310846	1.12395625921217e-09	5.88179715428638e-08	3.774	1.592	4.243	0.000	13.921	3.169	8.495	3.801	1.614	5.514	3.945	8.565	2.431	1.898	12.490	0.000	0.000	0.000	0.000	0.000	0.000	0.000	0.000	0.000	0.000	0.000	0.000
Pdensi_DN19017_c1_g2d481949	FC_3	MC_2_3	12.2231948908119	918.834250305699	465.528722598256	-6.22785912516067	1.02281907758873	-6.08891568569753	1.13677963148085e-09	5.94345068371212e-08	0.826	0.406	0.279	0.961	0.516	0.381	0.347	0.311	0.328	0.306	0.213	0.089	0.312	0.516	0.232	0.272	0.145	0.047	1.602	53.761	16.502	0.533	0.046	0.000	0.000	0.000	0.000
Pdensi_DN44689_c0_g1d95648	FC_3	MC_2_3	115.036688118145	0	57.5183440590724	9.10539690976767	1.49591146962038	6.08685546884559	1.15149830074962e-09	6.01489144441932e-08	0.735	5.174	4.055	2.316	4.919	4.359	4.449	4.242	3.509	3.907	0.923	3.882	2.429	2.119	4.874	2.305	0.786	0.893	0.000	0.000	0.000	0.000	0.000	0.000	0.000	0.000	0.000
Pdensi_DN16509_c0_g1	FC_3	MC_2_3	41.7582958841762	851.823826255086	446.791061069631	-4.34852549193824	0.71445968590058	-6.08645327056754	1.15439329734834e-09	6.02449662159621e-08	0.977	1.407	3.596	2.712	3.993	2.755	6.069	13.303	24.989	11.859	22.443	29.470	0.924	1.556	1.016	11.996	12.262	17.729	30.145	4.863	32.374	0.392	0.000	0.145	36.154	9.605	26.315
Pdensi_GG_134223_c0_g1	FC_3	MC_2_3	201.883505562173	0	100.941752781086	9.91726646947217	1.63042206320847	6.08263755334381	1.18221394732486e-09	6.16404623120266e-08	0.081	0.261	0.080	0.000	0.000	5.533	0.000	0.000	0.190	0.000	0.000	0.000	1.258	3.814	11.649	0.000	0.000	0.000	0.000	0.000	0.000	0.000	0.000	0.000	0.000	0.000	0.000
Pdensi_GG_83292_c0_g1	FC_3	MC_2_3	608.244627602366	42.1652000367809	325.204913819573	3.84901578051859	0.632826789721792	6.08225796226282	1.18501705484074e-09	6.16738666288054e-08	0.178	0.064	0.059	4.748	13.556	25.554	11.999	13.020	8.531	3.398	3.709	3.047	6.018	16.541	28.258	0.350	6.908	0.294	1.396	1.135	0.823	130.829	605.491	529.857	0.000	0.133	0.000
Pdensi_DN17809_c0_g1d216519	FC_3	MC_2_3	543.135796227826	90.6035132454888	316.869654736657	2.58630594137315	0.425312209254204	6.08095861134179	1.19466130777411e-09	6.21191209268397e-08	6.758	24.527	13.297	5.925	6.868	13.265	5.007	4.080	5.063	4.088	4.519	5.027	10.126	18.832	16.620	8.084	9.491	9.374	1.966	1.951	3.190	0.137	0.081	0.000	0.020	0.059	0.047
Pdensi_GG_129723_c2_g1	FC_3	MC_2_3	220.853591858572	21.0105460733201	120.932068965946	3.39882724492966	0.559425191935283	6.07557059268588	1.23547613381672e-09	6.41828726311837e-08	0.081	1.913	0.410	3.049	2.820	16.330	3.085	3.395	3.276	4.493	3.633	4.180	3.564	9.064	6.111	0.364	0.420	0.990	0.534	0.433	0.706	11.708	26.489	0.907	0.000	0.077	0.000
Pdensi_DN19991_c0_g1	FC_3	MC_2_3	761.426210041153	6172.306498965	3466.86635450307	-3.01901999484908	0.497144191119793	-6.07272507408542	1.25757653981522e-09	6.52715408622383e-08	24.028	23.936	25.825	34.041	27.784	27.643	32.398	26.470	30.420	30.841	23.021	25.245	21.108	23.394	18.621	28.525	29.514	31.225	67.017	209.564	205.743	39.963	22.290	19.556	11.930	14.382	12.843
Pdensi_GG_4229_c0_g1	FC_3	MC_2_3	127.059970895174	1.88383247275763	64.4719016839659	6.07424234228597	1.00061483685991	6.07050996899857	1.27504700931342e-09	6.61181422347696e-08	6.718	2.646	1.105	3.437	1.123	1.354	1.020	1.581	0.966	1.830	2.582	7.534	4.517	3.599	2.302	0.986	0.313	0.137	0.074	0.000	0.062	0.522	28.184	26.445	0.000	0.024	0.000
Pdensi_GG_62429_c0_g1	FC_3	MC_2_3	13.6210986621721	1518.42601563574	766.023557148957	-6.80558339574477	1.12115047039344	-6.07017842427208	1.27768216630293e-09	6.61345273983346e-08	0.840	1.667	0.420	2.307	1.020	0.306	1.556	0.734	0.498	0.660	1.239	0.165	0.780	0.323	0.000	1.254	0.302	0.000	10.693	64.114	43.767	14.503	1.714	1.690	0.000	2.831	0.338
Pdensi_DN43205_c0_g1d445002	FC_3	MC_2_3	0	412.79195857473	206.395979287365	-11.3572227879772	1.87101037893866	-6.07010143600575	1.27829483733058e-09	6.61345273983346e-08	0.000	0.000	0.000	0.210	0.000	0.000	0.736	1.044	1.575	0.587	0.210	0.586	0.000	0.000	0.000	0.148	0.892	0.000	3.115	29.003	0.476	9.844	0.203	0.333	0.000	0.559	0.400
Pdensi_GG_60723_c0_g1	FC_3	MC_2_3	304.109001609673	22.9862634055476	163.54763250761	3.72622275594547	0.613871930543132	6.07003280415287	1.27884124963383e-09	6.61345273983346e-08	0.364	0.087	0.080	4.671	9.423	14.505	5.493	3.531	4.778	2.789	2.959	4.303	3.727	13.149	9.076	0.365	2.176	0.504	0.777	0.423	0.636	4.810	143.496	60.486	0.000	0.045	0.000
Pdensi_DN16361_c0_g1d55551	FC_3	MC_2_3	0.230076470928859	482.955711464452	241.59289396769	-10.6218376271909	1.75057605281997	-6.06762420294756	1.29816219208875e-09	6.70728891294696e-08	0.000	0.000	0.065	0.000	0.000	0.000	0.000	0.000	0.000	0.000	0.000	0.000	0.000	0.025	0.000	0.000	0.143	0.299	0.395	28.627	8.693	15.830	3.212	8.099	0.000	0.000	0.000
Pdensi_DN15787_c1_g1d345433	FC_3	MC_2_3	0.963304146356749	146.990225992257	73.9767650693068	-7.36515831696977	1.21393248387646	-6.06718941522231	1.3016800938383e-09	6.71937866358647e-08	0.000	0.000	0.000	0.000	0.000	0.000	0.000	0.000	0.000	0.030	0.016	0.015	0.056	0.000	0.029	0.000	0.085	0.000	1.471	5.765	4.259	64.670	36.738	26.251	0.000	0.014	0.015
Pdensi_DN16260_c0_g1d215108	FC_3	MC_2_3	135.923717565351	1111.69303281049	623.808375187922	-3.03200839130131	0.499860698793452	-6.06570670312724	1.3137468547915e-09	6.77553655914667e-08	3.487	3.305	3.095	3.907	2.782	4.984	3.597	2.900	3.077	3.221	2.341	2.678	3.655	3.907	3.668	3.204	4.321	4.952	13.875	30.912	42.018	12.067	10.659	35.518	7.947	9.574	8.071
Pdensi_GG_28616_c0_g1	FC_3	MC_2_3	168.809469885194	21.1354857361633	94.9724778106785	2.99798776155195	0.494382475374466	6.06410605327615	1.32689582336151e-09	6.83716934601298e-08	4.093	5.726	4.761	5.701	4.969	4.208	5.307	6.241	2.608	4.081	5.858	2.929	4.617	5.903	3.550	3.439	1.483	0.900	0.533	0.650	0.492	0.605	2.004	22.738	0.775	8.985	1.322
Pdensi_DN18561_c3_g1	FC_3	MC_2_3	736.122309816784	65.9045681866834	401.013439001734	3.48400122759389	0.574560916689212	6.06376299952619	1.32973057846673e-09	6.8455922316174e-08	12.849	39.224	18.752	21.700	42.291	22.541	20.652	19.790	18.806	16.944	10.734	12.492	10.434	30.673	21.480	7.676	10.552	6.139	1.640	0.903	2.625	0.734	0.634	0.535	0.286	1.267	0.582
Pdensi_DN21100_c0_g2d293865	FC_3	MC_2_3	0	99.9373977752328	49.9686988876164	-9.31033397880744	1.53551274151847	-6.06333879691577	1.33324405468056e-09	6.85749090379024e-08	0.000	0.000	1.659	0.000	0.000	0.113	0.000	0.109	0.000	0.122	0.131	0.000	0.000	0.000	0.000	0.466	0.338	0.000	2.422	1.445	4.012	3.002	0.254	0.000	0.000	0.350	1.124
Pdensi_DN13058_c0_g1d460568	FC_3	MC_2_3	73.4862982246824	2126.11769725606	1099.80199774037	-4.8541991222909	0.801211468276897	-6.05857418982089	1.37333403981108e-09	7.05097632447019e-08	2.381	1.542	4.170	10.610	10.911	5.378	18.518	33.735	40.303	26.422	37.128	22.110	1.878	2.507	1.738	3.110	12.237	10.718	7.529	104.771	53.649	21.972	0.352	0.306	1.897	1.441	1.686
Pdensi_GG_100908_c0_g1	FC_3	MC_2_3	30.4993409936093	3137.09309841046	1583.79621970203	-6.686022087912	1.10370057683208	-6.05782240968169	1.37976600834413e-09	7.07762885629113e-08	1.478	1.430	15.600	6.557	0.358	1.292	0.843	0.517	1.563	0.776	0.392	0.579	0.578	0.521	1.398	15.155	196.133	201.989	192.946	2.150	58.323	0.050	0.000	0.000	0.017	0.000	0.027
Pdensi_DN15045_c0_g1d275416	FC_3	MC_2_3	0.656125909563822	589.332501392173	294.994313650868	-9.92267147273773	1.63870812303911	-6.05517928008765	1.40261363614935e-09	7.18836338001755e-08	0.000	0.000	0.038	0.000	0.000	0.041	0.000	0.040	0.045	0.045	0.097	0.000	0.043	0.000	0.000	0.035	0.042	0.000	5.494	0.985	38.943	0.058	0.000	0.000	0.000	0.000	0.000
Pdensi_DN4126_c0_g1d448360	FC_3	MC_2_3	32.108349155385	457.287919137784	244.698134146584	-3.82152978024904	0.6311855397628	-6.05452682215307	1.40831008955455e-09	7.21107861923527e-08	0.914	1.486	1.373	2.125	1.851	0.499	1.694	1.599	0.723	1.259	1.349	1.437	0.509	1.760	0.509	3.687	6.243	11.735	8.598	10.422	16.837	1.857	1.118	4.598	0.455	3.082	1.287
Pdensi_DN22838_c1_g2	FC_3	MC_2_3	6.44582766599808	1476.83430518819	741.640066427095	-7.82665562112927	1.29328102371847	-6.0517826192376	1.43251693074611e-09	7.32844827324562e-08	0.000	0.000	1.153	0.366	0.116	0.000	0.000	0.403	0.227	0.000	0.243	0.000	0.000	0.333	0.215	0.864	4.700	0.592	47.404	1.229	67.602	6.735	1.652	0.388	0.291	0.000	0.000
Pdensi_DN14208_c0_g1	FC_3	MC_2_3	428.214981354623	93.8483905848577	261.03168596974	2.18888123074032	0.361762511197497	6.05060271031052	1.4430492386081e-09	7.3757143028176e-08	3.622	8.044	4.246	8.952	14.344	19.056	13.104	13.087	22.581	16.754	13.135	13.006	9.474	15.646	10.812	5.214	4.057	2.860	3.136	2.340	2.001	0.667	0.209	0.000	0.000	0.383	0.123
Pdensi_GG_4815_c0_g1	FC_3	MC_2_3	0.55813942571077	454.687666999949	227.62290321283	-9.66417756326179	1.59744372119102	-6.04977654928362	1.45046874582367e-09	7.40699979682436e-08	0.018	0.009	0.000	0.000	0.000	0.000	0.000	0.027	0.000	0.021	0.000	0.000	0.020	0.020	0.010	0.000	0.039	0.100	3.795	0.849	30.371	0.066	0.011	0.000	0.000	0.010	0.000
Pdensi_DN9807_c0_g1d333525	FC_3	MC_2_3	0.844432944514712	90.1411596346871	45.4927962896009	-6.73525964588232	1.11340862722844	-6.04922530791602	1.45543994791528e-09	7.42295889698726e-08	0.000	0.027	0.025	0.000	0.015	0.000	0.014	0.045	0.000	0.015	0.000	0.015	0.000	0.015	0.043	0.058	1.123	0.225	2.559	2.313	2.281	6.142	2.353	2.092	0.032	0.085	0.110
Pdensi_DN17197_c0_g1d56823	FC_3	MC_2_3	6947.84487491482	473.091191224512	3710.46803306967	3.87618282446373	0.640782296445669	6.04914156643275	1.45619659643568e-09	7.42295889698726e-08	62.700	116.275	53.045	120.644	58.919	350.839	95.743	24.318	59.018	32.869	29.968	31.345	101.880	228.748	252.667	20.912	19.026	8.922	8.970	23.872	4.626	127.011	306.498	808.259	342.459	296.080	544.663
Pdensi_DN24_c0_g1d324146	FC_3	MC_2_3	0	321.057586619547	160.528793309773	-10.9946916670871	1.81895482666589	-6.04451056502602	1.49864234094004e-09	7.6325051579965e-08	0.000	0.000	0.000	0.000	0.000	0.000	0.000	0.037	0.000	0.000	0.000	0.000	0.000	0.000	0.000	0.000	0.039	0.000	19.342	0.328	6.252	0.106	0.000	0.000	0.000	0.000	0.000
Pdensi_DN24271_c1_g1	FC_3	MC_2_3	5847.44511903521	32391.0411881891	19119.2431536122	-2.46969891131788	0.408713768708607	-6.04261245986713	1.51638581950353e-09	7.71598247371106e-08	160.627	227.631	87.312	157.913	288.500	84.971	415.135	676.375	515.077	508.699	869.900	391.143	177.079	216.239	94.882	281.478	1044.588	564.886	1048.493	972.476	556.089	149.009	424.916	35.414	0.304	0.149	0.080
Pdensi_GG_15145_c0_g1	FC_3	MC_2_3	0	252.113241778933	126.056620889466	-10.6457094289026	1.76300112723341	-6.03840194113111	1.55647966862693e-09	7.90589107552528e-08	0.000	0.000	0.000	0.000	0.000	0.000	0.000	0.000	0.000	0.000	0.000	0.000	0.000	0.000	0.000	0.000	0.000	0.000	8.369	0.381	11.102	0.000	0.000	0.000	0.000	0.000	0.000
Pdensi_DN14572_c0_g2d180081	FC_3	MC_2_3	0.460152941857717	186.936550291171	93.6983516165145	-8.4542831561741	1.40024375598358	-6.03772244657181	1.56304610703118e-09	7.93218087110015e-08	0.015	0.016	0.000	0.000	0.000	0.016	0.000	0.108	0.226	0.697	2.486	1.027	0.000	0.051	0.000	0.000	0.165	3.383	7.390	1.491	5.956	0.268	2.840	2.737	27.103	1.491	15.084
Pdensi_DN30888_c0_g1d371401	FC_3	MC_2_3	0	103.39199317897	51.6959965894849	-9.3596412558376	1.5507614077484	-6.0355133994643	1.58458079363739e-09	8.0343176044329e-08	0.285	0.000	0.571	0.543	0.000	0.000	0.000	0.000	0.000	0.000	0.180	0.000	0.000	0.000	0.000	2.429	2.617	0.524	3.317	1.158	3.684	0.000	0.000	0.287	0.000	0.000	0.000
Pdensi_DN9159_c0_g1d332506	FC_3	MC_2_3	156.90339300333	0	78.4516965016648	9.55370225932104	1.58338597932411	6.03371659473654	1.60230976502732e-09	8.11699389937151e-08	0.000	0.051	0.000	0.301	2.768	6.170	0.865	1.646	0.502	0.165	0.339	0.145	1.273	3.767	8.030	0.029	0.252	0.050	0.000	0.000	0.000	0.324	5.434	21.736	0.000	0.000	0.000
Pdensi_DN21349_c1_g3	FC_3	MC_2_3	450.758262858919	34.2262411187062	242.492251988813	3.72187455992569	0.617086594137027	6.03136512004542	1.62580389730564e-09	8.2287027600897e-08	33.028	21.237	17.494	16.165	9.700	7.131	20.959	6.843	8.208	8.187	4.381	5.656	17.963	8.463	9.961	12.633	1.320	6.085	0.885	0.464	1.338	0.406	0.000	0.000	0.000	0.000	0.000
Pdensi_GG_48583_c1_g2	FC_3	MC_2_3	0	110.324817846075	55.1624089230377	-9.45402663748345	1.56759772251868	-6.03090097776715	1.63048076100453e-09	8.24505789791306e-08	0.000	0.000	0.000	0.000	0.000	0.000	0.000	0.000	0.116	0.000	0.000	0.000	0.000	0.000	0.000	0.000	0.000	0.000	5.451	1.593	1.824	0.149	0.000	0.000	0.000	0.000	0.000
Pdensi_DN21734_c0_g2d296754	FC_3	MC_2_3	2.59472416084774	6318.72642480484	3160.66057448284	-11.2364862816043	1.86388264970506	-6.02853741000397	1.65450103389097e-09	8.35200654649922e-08	0.000	0.034	0.000	0.267	0.081	0.000	0.217	0.082	0.563	0.707	0.186	0.164	0.065	0.139	0.000	0.027	0.202	0.094	1.905	333.907	156.612	8.999	0.000	0.058	0.133	0.000	0.621
Pdensi_DN340_c0_g1d324329	FC_3	MC_2_3	569.372379666262	107.083032990066	338.227706328164	2.4111428750641	0.399955239282239	6.02853179118531	1.654558545177e-09	8.35200654649922e-08	15.184	18.492	15.411	28.691	19.588	22.380	26.266	19.015	19.379	14.185	21.091	14.807	13.321	18.250	15.875	19.120	5.739	4.224	3.530	1.713	3.227	4.684	10.726	14.434	0.000	0.000	0.043
Pdensi_DN37388_c0_g1d240449	FC_3	MC_2_3	11.9590149166603	318.679685361809	165.319350139235	-4.73377102031031	0.785644491386145	-6.02533470572462	1.68760013081375e-09	8.5112642848583e-08	0.000	0.351	0.162	0.459	0.610	0.360	1.207	1.785	0.938	2.782	1.954	1.403	0.339	0.421	0.218	0.176	0.870	1.067	3.993	17.093	4.038	27.039	0.701	0.312	0.000	0.011	0.049
Pdensi_GG_66154_c0_g1	FC_3	MC_2_3	0.230076470928859	33948.5028587602	16974.3664676156	-16.7570662717344	2.78173080316578	-6.02397120981795	1.70188652328675e-09	8.57573402604238e-08	0.020	0.000	0.000	0.025	0.000	0.000	0.000	1.139	0.000	0.879	0.000	0.000	0.000	0.023	0.000	0.000	38.711	128.175	1536.329	0.165	1166.107	0.000	0.000	0.041	0.063	0.000	0.000
Pdensi_GG_91584_c0_g1	FC_3	MC_2_3	101.556218958841	0	50.7781094794207	8.92709861084912	1.48347167850127	6.01770747647036	1.76904501007995e-09	8.90627505913241e-08	1.832	2.441	0.987	0.893	1.368	1.692	0.313	0.148	0.000	0.000	0.000	0.000	2.056	4.555	2.042	1.641	0.000	0.172	0.000	0.000	0.000	0.000	0.000	0.000	0.000	0.000	0.000
Pdensi_DN24701_c0_g2	FC_3	MC_2_3	193.307723675775	0	96.6538618378875	9.85468197449444	1.6378462329345	6.01685419322789	1.77839128161582e-09	8.9329848317327e-08	0.262	0.705	0.098	0.206	0.000	9.335	0.000	0.000	0.000	0.000	0.000	0.039	1.091	4.027	10.931	0.000	0.000	0.000	0.000	0.000	0.000	0.000	0.000	0.000	0.000	0.000	0.000
Pdensi_GG_116982_c0_g1	FC_3	MC_2_3	0	113.244277056338	56.622138528169	-9.49052290713508	1.57732801726471	-6.01683530835449	1.77859867665148e-09	8.9329848317327e-08	0.000	0.000	0.000	0.000	0.000	0.000	0.000	0.000	0.000	0.000	0.000	0.000	0.000	0.000	0.000	0.000	0.000	0.000	1.339	2.383	5.112	0.000	0.000	0.000	0.000	0.000	0.000
Pdensi_DN16999_c0_g1d349290	FC_3	MC_2_3	0	90.1129644238284	45.0564822119142	-9.16175082230911	1.52277210125707	-6.01649505841744	1.78233936583137e-09	8.94163762237353e-08	0.000	0.000	0.000	0.000	0.000	0.000	0.000	0.000	0.000	0.000	0.000	0.000	0.000	0.000	0.000	0.000	0.295	1.761	1.916	3.561	1.655	10.101	0.410	0.178	0.000	0.000	0.000
Pdensi_DN11939_c0_g1d175433	FC_3	MC_2_3	774.063167349987	3453.73803737043	2113.90060236021	-2.15730780600923	0.358603121870316	-6.01586454339176	1.78929148880247e-09	8.96862704857483e-08	9.940	22.831	15.610	25.879	37.736	33.190	28.284	32.416	34.439	30.178	32.520	29.450	16.915	27.381	20.573	17.250	37.965	49.059	107.857	57.430	107.865	96.022	77.301	95.940	12.360	12.884	11.137
Pdensi_DN12046_c0_g1d50385	FC_3	MC_2_3	55.9231842254239	1413.76597554799	734.844579886709	-4.65744804224774	0.774430905150492	-6.01402657263876	1.80970825660783e-09	9.06299988280659e-08	1.222	2.474	2.744	4.006	3.337	1.943	3.000	3.204	2.392	2.313	2.413	2.318	1.076	2.513	1.170	2.867	1.627	1.764	6.405	51.504	52.014	1.846	1.242	0.932	0.519	0.327	0.216
Pdensi_DN22348_c1_g5	FC_3	MC_2_3	257.227303818962	46.2732560184775	151.75027991872	2.47820631977779	0.412148710307277	6.01289354497837	1.82240720035888e-09	9.11859027330447e-08	6.693	8.051	8.042	9.771	2.803	5.364	10.909	5.014	5.907	21.084	6.778	8.557	7.179	7.936	6.215	4.272	0.763	0.990	0.982	1.161	1.491	0.747	0.053	0.176	2.138	4.698	4.126
Pdensi_DN21984_c0_g1d297873	FC_3	MC_2_3	0	2476.61209696779	1238.3060484839	-13.9420009897708	2.31971232560337	-6.01022843905631	1.85262091370661e-09	9.26164325492888e-08	0.000	0.010	0.000	0.023	0.000	0.000	0.010	0.000	0.032	0.053	0.000	0.011	0.000	0.011	0.000	0.000	0.000	0.012	2.260	101.820	88.207	0.110	0.000	0.000	0.000	0.000	0.000
Pdensi_GG_85155_c0_g1	FC_3	MC_2_3	0	136.285259323989	68.1426296619947	-9.7585256366509	1.62447037311127	-6.007204439168	1.88749456819911e-09	9.42772133665899e-08	0.000	0.000	0.713	0.966	0.000	0.000	0.000	0.053	0.000	0.000	0.065	0.000	0.000	0.000	0.000	0.968	10.647	4.389	6.340	0.892	3.659	11.201	0.000	0.000	0.000	0.000	0.000
Pdensi_GG_141147_c0_g1	FC_3	MC_2_3	546.303193374947	69.1767670204555	307.739980197701	2.97968626096981	0.496078587270868	6.00648029853957	1.89594001926814e-09	9.4616198284404e-08	10.249	15.246	9.846	17.078	14.945	15.858	14.452	9.273	12.240	10.871	11.609	6.992	14.036	19.785	11.905	6.212	2.729	1.219	2.971	1.059	1.521	90.585	19.561	11.953	1.499	0.341	0.274
Pdensi_DN22371_c0_g1d299802	FC_3	MC_2_3	0	94.2060096464766	47.1030048232383	-9.22609113176379	1.5363411562782	-6.00523594259109	1.91053866768702e-09	9.5261395230363e-08	0.147	0.000	2.213	0.000	0.000	0.000	0.000	0.000	0.000	0.000	0.186	0.000	0.000	0.000	0.000	0.924	1.431	0.901	4.077	1.538	1.903	4.266	0.180	0.000	0.000	0.000	0.356
Pdensi_DN22608_c3_g1	FC_3	MC_2_3	0	331.086823915617	165.543411957808	-11.0388077601197	1.83830191892261	-6.00489378077206	1.91457203327158e-09	9.53791295631828e-08	0.000	0.000	0.000	0.000	0.000	0.000	0.000	0.000	0.000	0.000	0.000	0.000	0.000	0.000	0.000	0.000	6.093	3.408	7.421	0.260	18.142	0.000	0.000	0.000	0.000	0.000	0.000
Pdensi_DN29686_c0_g1	FC_3	MC_2_3	380.388104084888	62.6916411439592	221.539872614423	2.60314721598178	0.433639474106713	6.00302179902834	1.93678603183249e-09	9.64015811882699e-08	8.513	13.267	7.476	19.119	23.034	12.390	11.620	10.339	15.060	17.091	9.820	13.206	8.316	15.693	8.157	5.620	2.094	2.009	1.322	1.905	1.714	2.048	18.455	14.721	0.000	4.363	1.081
Pdensi_DN22487_c0_g1d300523	FC_3	MC_2_3	4.18127954020891	749.786572667671	376.98392610394	-7.51546509440865	1.25208860774708	-6.00234284371569	1.94490479371048e-09	9.67212853862594e-08	0.832	0.564	11.363	3.340	0.000	0.023	0.048	0.068	0.459	0.026	0.055	0.207	0.218	0.000	0.098	10.304	43.286	50.980	8.049	3.201	46.683	38.877	0.000	0.044	0.000	0.000	0.026
Pdensi_GG_117861_c0_g1	FC_3	MC_2_3	1187.58602728719	194.016095575502	690.801061431348	2.61280848440368	0.435338186114429	6.00179025810728	1.95153692741998e-09	9.69253042122562e-08	15.012	36.171	13.083	32.393	40.803	30.753	42.762	34.270	30.473	30.065	39.653	16.156	22.552	45.339	32.253	10.304	6.103	5.329	7.819	4.329	3.357	4.798	1.152	0.064	0.291	0.176	0.038
Pdensi_DN21129_c0_g1	FC_3	MC_2_3	585.030057105273	88.277484500819	336.653770803046	2.7299919621238	0.454868415865751	6.00171800657517	1.95240571763963e-09	9.69253042122562e-08	22.416	17.654	11.540	24.805	17.211	18.574	20.430	16.451	25.142	16.482	17.531	18.830	16.444	18.802	13.330	9.044	4.570	3.613	2.551	1.293	3.125	0.390	0.758	0.173	0.314	0.219	0.441
Pdensi_DN12071_c0_g2d269473	FC_3	MC_2_3	0	81.6178845311904	40.8089422655952	-9.01915163177761	1.50311226018826	-6.00031805385447	1.96931405963063e-09	9.7628835333126e-08	0.000	0.739	0.000	0.430	0.000	0.368	0.751	0.715	1.626	1.208	0.857	1.600	0.000	0.000	0.000	0.916	3.283	0.829	2.645	2.363	1.470	0.000	0.000	0.000	0.000	0.000	0.000
Pdensi_GG_27307_c0_g1	FC_3	MC_2_3	132.175998595708	0	66.0879992978538	9.30648912832559	1.55101392827898	6.00026147969681	1.97000034130587e-09	9.7628835333126e-08	1.658	0.998	1.108	0.700	9.006	1.062	1.022	0.967	0.000	0.000	0.000	0.217	4.711	5.102	1.229	0.495	0.000	0.000	0.000	0.000	0.000	87.366	104.350	73.775	0.000	0.000	0.000
Pdensi_DN19485_c0_g1d286980	FC_3	MC_2_3	0.230076470928859	208.548460560878	104.389268515904	-9.41023308243979	1.56844534997377	-5.99972009391156	1.9765795010135e-09	9.78698535740549e-08	0.000	0.027	0.000	0.000	0.000	0.000	0.028	0.000	0.030	0.059	0.032	0.030	0.000	0.029	0.000	0.298	0.168	0.350	1.096	10.133	5.094	1.109	0.000	0.052	0.000	0.000	0.000
Pdensi_DN24783_c0_g1d22632	FC_3	MC_2_3	0.537254707721785	1066.46141806606	533.499336386893	-10.9204657221842	1.8202384275672	-5.99946993580383	1.97962675933181e-09	9.79357241795714e-08	0.000	0.015	0.149	0.153	0.016	0.000	0.044	0.014	0.047	0.000	0.000	0.064	0.000	0.016	0.031	0.062	152.227	198.451	74.100	0.063	12.599	0.020	0.000	0.000	0.021	0.000	0.016
Pdensi_DN29783_c0_g1d563146	FC_3	MC_2_3	94.233135272044	0	47.116567636022	8.81885722889092	1.46998134751716	5.99929872837246	1.98171493111085e-09	9.79540739908958e-08	4.707	0.425	0.787	1.978	0.478	0.846	1.296	0.412	0.468	0.463	0.986	1.381	1.727	3.619	2.599	4.922	1.258	0.952	0.000	0.000	0.000	0.000	0.000	3.150	4.596	4.414	3.815
Pdensi_DN21344_c1_g1d294816	FC_3	MC_2_3	0	132.24968093126	66.1248404656301	-9.71439716272382	1.61931020857973	-5.9990958565278	1.9841920834771e-09	9.79916022801881e-08	0.003	0.000	0.000	0.000	0.000	0.000	0.000	0.000	0.000	0.000	0.000	0.000	0.000	0.000	0.000	0.000	0.000	0.000	1.931	1.473	6.868	0.030	0.000	0.000	0.000	0.000	0.000
Pdensi_DN18852_c1_g3d355721	FC_3	MC_2_3	0	86.6830777874104	43.3415388937052	-9.10574759832803	1.51806806135594	-5.99824726580097	1.9945864815141e-09	9.84197296643994e-08	0.000	0.000	0.374	0.000	0.326	0.365	0.000	1.128	0.000	0.376	0.000	0.000	0.000	0.000	0.000	0.000	0.182	0.000	3.217	1.441	2.242	1.417	0.000	0.000	0.000	0.434	0.184
Pdensi_DN21802_c0_g3	FC_3	MC_2_3	0	308.865814320386	154.432907160193	-10.9384713026535	1.82372196264514	-5.99788318981927	1.99906229780628e-09	9.85553263000586e-08	0.000	0.000	0.000	0.000	0.000	0.000	0.000	0.000	0.000	0.000	0.000	0.000	0.000	0.000	0.000	0.000	0.000	0.000	2.785	0.625	20.410	0.000	0.000	0.000	1.604	7.880	2.608
Pdensi_GG_10407_c0_g1	FC_3	MC_2_3	982.490309051003	163.15998954589	572.825149298447	2.58989105510247	0.431915614838027	5.99628947444677	2.01877028411085e-09	9.93551991164514e-08	11.409	26.815	11.019	5.196	20.646	21.592	3.886	6.002	8.139	6.623	9.646	26.167	26.243	34.543	21.233	10.845	9.262	5.293	3.321	6.486	3.046	604.978	4.924	8.209	13.518	12.427	15.214
Pdensi_GG_43112_c2_g1	FC_3	MC_2_3	451.159881763568	65.3477465883692	258.253814175969	2.79146522134432	0.465608704023538	5.9953029168527	2.03106483711093e-09	9.98741115290039e-08	4.866	10.018	9.748	13.564	19.311	11.675	15.497	9.873	10.786	7.275	7.177	3.442	10.111	15.731	11.925	4.649	1.048	1.585	1.256	1.316	2.561	1.729	1.983	0.000	0.000	0.000	0.587
Pdensi_GG_61129_c0_g1	FC_3	MC_2_3	419.660876532864	52.1814606553383	235.921168594101	3.00456446169142	0.501608903157401	5.98985473100467	2.10028553095757e-09	1.03100160904777e-07	6.870	8.106	3.304	14.945	9.514	17.327	16.397	8.660	5.316	4.829	7.901	2.108	8.062	15.062	12.148	4.831	1.893	1.079	1.743	1.720	0.704	4.454	70.042	46.709	4.085	11.384	11.026
Pdensi_GG_96355_c0_g1	FC_3	MC_2_3	0	134.864223697499	67.4321118487497	-9.7431311897516	1.62680638493049	-5.98911541041676	2.10985412166813e-09	1.0348081595363e-07	0.000	0.000	13.542	9.956	0.000	0.000	0.000	0.000	0.417	0.000	0.432	0.212	0.000	0.000	0.000	10.637	17.986	25.541	0.956	6.336	3.263	1.085	0.000	0.000	0.000	0.000	0.000
Pdensi_DN34829_c0_g1d313966	FC_3	MC_2_3	630.052842942255	40.2336101656868	335.143226553971	3.96623493430083	0.662296638646945	5.98860797844867	2.11644607709422e-09	1.03714949040834e-07	29.730	30.259	26.487	79.285	54.573	30.497	49.158	36.879	38.104	37.181	41.991	29.694	16.515	26.945	9.737	39.849	7.693	3.354	1.128	1.714	0.333	3.654	26.381	28.042	0.000	0.697	0.187
Pdensi_DN20468_c2_g3	FC_3	MC_2_3	874.607963438099	20.6713650162063	447.639664227152	5.40025610116502	0.902373522261477	5.98450194729917	2.17052993146579e-09	1.062739895457e-07	14.133	34.314	25.595	20.269	45.009	22.753	17.900	13.337	11.759	6.103	3.746	4.728	15.812	36.710	21.664	5.077	4.668	1.103	1.163	0.028	0.476	0.748	0.291	0.338	0.037	0.000	0.000
Pdensi_GG_55010_c0_g1	FC_3	MC_2_3	106.772644531568	0	53.3863222657838	8.99921018806133	1.50381744458675	5.98424377936001	2.1739750913657e-09	1.06351383521948e-07	3.766	5.514	1.790	1.966	2.013	2.800	1.600	1.624	0.465	1.695	1.261	0.663	2.592	4.847	1.624	0.596	0.600	0.000	0.000	0.000	0.000	0.169	0.000	0.000	1.833	1.887	0.745
Pdensi_DN18334_c0_g1d114947	FC_3	MC_2_3	191.148810714709	23.3458226690265	107.247316691868	3.03760745400778	0.50781494241373	5.98172129313391	2.20791829708187e-09	1.07919338118121e-07	6.623	9.017	6.804	5.380	4.822	2.242	1.660	0.259	0.849	0.239	0.057	0.054	6.075	5.243	4.395	4.075	1.129	0.713	0.544	0.502	0.780	0.170	0.139	0.046	0.000	0.000	0.000
Pdensi_DN17352_c0_g1	FC_3	MC_2_3	5.7512742273963	518.328709200437	262.039991713916	-6.50890230769386	1.08860997785235	-5.97909484582793	2.24380892629565e-09	1.0957971315482e-07	0.182	0.423	0.073	0.120	0.208	0.090	0.161	0.094	0.110	0.106	0.060	0.098	0.168	0.054	0.221	0.343	8.075	4.194	31.943	1.173	8.810	3.672	0.341	0.572	0.000	0.000	0.000
Pdensi_DN39882_c0_g1d34508	FC_3	MC_2_3	0	204.343409830031	102.171704915015	-10.3423243585843	1.72979424821563	-5.97893325709284	2.24603551161361e-09	1.09594620716811e-07	0.000	0.000	0.000	0.000	0.000	0.000	0.000	0.000	0.374	0.000	0.000	0.000	0.000	0.000	0.000	0.000	1.343	25.187	2.085	1.088	12.628	0.000	0.000	0.000	0.000	0.000	0.000
Pdensi_GG_32847_c0_g1	FC_3	MC_2_3	1.84061176743087	250.118031210757	125.979321489094	-6.98009752832002	1.16825086120105	-5.97482763346219	2.30333585371889e-09	1.12094955868667e-07	0.000	0.100	4.079	0.909	0.000	0.079	0.000	0.000	0.055	0.000	0.059	0.000	0.000	0.161	0.000	2.364	19.575	11.978	3.624	7.966	8.022	12.415	0.000	0.000	0.000	0.000	0.000
Pdensi_DN23250_c0_g1d21455	FC_3	MC_2_3	300.911720538574	42.6412671309536	171.776493834764	2.81752372235089	0.471575755423915	5.97470011964064	2.30513811528455e-09	1.12094955868667e-07	4.113	18.924	14.013	8.475	8.733	9.128	12.576	4.446	6.851	6.513	3.251	5.609	5.014	10.539	9.756	4.033	2.223	5.667	1.424	1.044	0.921	1.959	0.157	0.000	0.000	0.433	1.860
Pdensi_DN25030_c0_g1d226762	FC_3	MC_2_3	1969.1860637489	9163.30578150384	5566.24592262637	-2.21831357724408	0.371369744704611	-5.97332876163224	2.3246077183056e-09	1.12945441959003e-07	58.853	47.955	40.660	67.249	57.568	89.095	74.302	50.716	74.722	55.667	58.515	67.937	53.562	58.137	51.294	67.604	109.742	122.697	351.794	146.819	230.645	162.491	190.049	248.824	112.418	76.184	80.943
Pdensi_DN25915_c0_g2	FC_3	MC_2_3	28.0256473798673	250.680518497676	139.353082938772	-3.15249019217643	0.527824746248567	-5.97260779185188	2.33490770045078e-09	1.13349336290564e-07	0.914	2.438	1.487	1.954	1.324	0.165	1.056	1.273	2.131	2.098	0.640	1.027	0.472	1.184	0.709	4.675	8.522	7.034	5.919	8.871	5.036	3.223	7.420	3.987	5.390	4.172	1.569
Pdensi_DN19253_c0_g2d286269	FC_3	MC_2_3	0.328062954781911	771.258862679442	385.793462817112	-11.2971533379868	1.89158774592515	-5.97231260475388	2.33913764255854e-09	1.13458120977195e-07	0.000	0.000	0.000	0.000	0.000	0.000	0.000	0.000	0.000	0.000	0.000	0.000	0.030	0.000	0.000	0.000	0.000	0.000	0.091	42.895	17.203	1.001	0.000	0.000	0.000	0.000	0.000
Pdensi_DN13146_c0_g1d339344	FC_3	MC_2_3	0.230076470928859	262.889088849337	131.559582660133	-9.74438948761954	1.63168476774274	-5.97198042186781	2.34390664931175e-09	1.13592845525396e-07	0.035	0.000	0.035	0.111	0.000	0.000	0.000	0.037	0.041	0.021	0.022	0.000	0.000	0.020	0.000	0.016	1.076	2.047	10.968	0.637	9.284	0.132	0.000	0.216	0.000	0.000	0.000
Pdensi_DN31505_c0_g1d504347	FC_3	MC_2_3	87.2278414884099	0	43.613920744205	8.70673025399618	1.45838730366941	5.97010837387941	2.37096043525324e-09	1.14806412722649e-07	0.651	0.587	0.651	0.963	1.972	6.046	0.603	0.682	2.181	1.533	1.235	0.512	2.419	2.757	2.062	0.097	0.118	0.000	0.000	0.000	0.000	0.000	0.000	0.000	0.000	0.000	0.000
Pdensi_DN16798_c0_g4	FC_3	MC_2_3	65.6449728403759	451.900772680537	258.772872760456	-2.78047462582329	0.465761068119247	-5.96974460972211	2.37625252907841e-09	1.14965072528551e-07	2.224	3.322	3.562	7.482	7.802	3.014	6.940	7.681	4.064	6.234	6.797	4.121	1.769	2.620	1.118	8.019	7.233	6.800	12.795	14.769	8.295	5.675	12.295	3.270	1.470	1.291	0.718
Pdensi_DN15026_c0_g1d525123	FC_3	MC_2_3	375.583183096648	52.5752847012581	214.079233898953	2.83659855132227	0.47546757089041	5.96591381828662	2.43268666989364e-09	1.17595661302884e-07	6.082	13.787	9.949	26.918	24.742	18.344	25.146	23.696	26.215	16.801	23.802	20.096	6.340	16.147	9.459	10.566	3.788	4.490	1.392	1.681	1.096	2.471	0.392	0.304	0.233	0.159	0.051
Pdensi_DN17034_c1_g1d472675	FC_3	MC_2_3	550.951062963105	12.0082267874278	281.479644875267	5.51895203085332	0.925289514640041	5.96456778503571	2.45282429817248e-09	1.18468713625789e-07	0.614	6.115	12.915	12.333	9.357	25.377	17.820	4.715	14.181	16.721	6.285	9.829	14.369	19.845	11.872	6.895	2.361	1.574	0.570	0.000	0.369	0.000	0.000	0.000	36.220	45.498	27.273
[truncated: 2,187 more rows]
